# Supplementary material for: Transposon accumulation at xenobiotic gene family loci in aphids
Source: Genome Res. 2023 Oct;33(10):1718–33. doi: 10.1101/gr.277820.123 (PMC10691553; doi:10.1101/gr.277820.123)
Supplement: Supplement 6 [file Supplemental_S1.zip]

Archive with 5 entries (2 files):
- Supplemental_S1/
- Supplemental_S1/Supplemental_File_S1.nexus
- __MACOSX/
- __MACOSX/Supplemental_S1/
- __MACOSX/Supplemental_S1/._Supplemental_File_S1.nexus
