# Supplementary material for: Transposon accumulation at xenobiotic gene family loci in aphids
Source: Genome Res. 2023 Oct;33(10):1718–33. doi: 10.1101/gr.277820.123 (PMC10691553; doi:10.1101/gr.277820.123)
Supplement: Supplement 13 [file Supplemental_File_S2.tar.gz]

Archive with 32 entries (31 files):
- ._Supplemental_File_S2
- Supplemental_File_S2
- Supplemental_File_S2/pentaloniaNigronervosa.filteredRepeats.gff
- Supplemental_File_S2/acyrthosiphonPisum.filteredRepeats.gff
- Supplemental_File_S2/sitobionAvenae.filteredRepeats.gff
- Supplemental_File_S2/diuraphisNoxia.filteredRepeats.gff
- Supplemental_File_S2/schlechtendaliaChinensis_GCA_019022885.1.filteredRepeats.gff
- Supplemental_File_S2/rhopalosiphumMaidis.filteredRepeats.gff
- Supplemental_File_S2/ericerusPela_GCA_011428145.1.filteredRepeats.gff
- Supplemental_File_S2/aphisGossypii.filteredRepeats.gff
- Supplemental_File_S2/maconellicoccusHirsutus_GCA_900064465.1.filteredRepeats.gff
- Supplemental_File_S2/siphaFlava.filteredRepeats.gff
- Supplemental_File_S2/sitobionMiscanthi.filteredRepeats.gff
- Supplemental_File_S2/aphisGlycines.filteredRepeats.gff
- Supplemental_File_S2/myzusPersicae_bassLabG006.filteredRepeats.gff
- Supplemental_File_S2/diaphorinaCitri_GCF_000475195.1.filteredRepeats.gff
- Supplemental_File_S2/rhopalosiphumPadi.filteredRepeats.gff
- Supplemental_File_S2/dysaphisPlantaginea.filteredRepeats.gff
- Supplemental_File_S2/pachypsyllaVenusta_GCA_012654025.1.filteredRepeats.gff
- Supplemental_File_S2/sogatellaFurcifera_GCA_017141385.1.filteredRepeats.gff
- Supplemental_File_S2/myzusCerasi.filteredRepeats.gff
- Supplemental_File_S2/cinaraCedri.filteredRepeats.gff
- Supplemental_File_S2/aphisCraccivora.filteredRepeats.gff
- Supplemental_File_S2/hormaphisCornu_GCA_017140985.1.filteredRepeats.gff
- Supplemental_File_S2/schizaphisGraminum.filteredRepeats.gff
- Supplemental_File_S2/._README.txt
- Supplemental_File_S2/README.txt
- Supplemental_File_S2/eriosomaLanigerum.filteredRepeats.gff
- Supplemental_File_S2/phenacoccusSolenopsis_GCA_009761765.1.filteredRepeats.gff
- Supplemental_File_S2/bemisaTabaci_GCA_903994105.1.filteredRepeats.gff
- Supplemental_File_S2/metopolophiumDirhodum.filteredRepeats.gff
- Supplemental_File_S2/melanaphisSacchari.filteredRepeats.gff
