# Supplementary material for: Transposon accumulation at xenobiotic gene family loci in aphids
Source: Genome Res. 2023 Oct;33(10):1718–33. doi: 10.1101/gr.277820.123 (PMC10691553; doi:10.1101/gr.277820.123)
Supplement: Supplement 13 [file Supplemental_File_S2.tar.gz › Supplemental_File_S2/pentaloniaNigronervosa.filteredRepeats.gff]

JACXSJ010000001.1	RepeatMasker	DNA/TcMar-Pogo	100937	101111	887	+	.	ID="RND-5_FAMILY-33";Tend="1052";Tstart="878";shortTE="F";uid="8af9994d-2bca-4eab-ab1e-a9b87d1eb79c"
JACXSJ010000001.1	RepeatMasker	DNA/MULE-MuDR	56589	56952	2221	+	.	ID="RND-6_FAMILY-966";Tend="1346";Tstart="983";shortTE="F";uid="19ac4f05-25f3-43bd-be0e-9121d971e7a1"
JACXSJ010000001.1	RepeatMasker	DNA	58180	58441	869	+	.	ID="DNA4-3_AP";Tend="635";Tstart="365";shortTE="F";uid="b47f0875-7497-4ab0-88be-71edc9153022"
JACXSJ010000001.1	RepeatMasker	Retroposon?	38708	39606	1331	+	.	ID="SINE2-2_AP";Tend="872";Tstart="1";shortTE="F";uid="8afe206e-d05d-40ed-8359-b830e30e5afb"
JACXSJ010000001.1	RepeatMasker	RC/Helitron	18632	19538	5285	+	.	ID="RND-5_FAMILY-1702";Tend="1847";Tstart="701";shortTE="F";uid="add919ea-13c3-40bf-ad49-56abdb6eeb3e"
JACXSJ010000001.1	RepeatMasker	DNA	99146	99344	865	+	.	ID="DNA4-2_AP";Tend="768";Tstart="581";shortTE="F";uid="3e49c0a6-8b04-40cf-a33c-de0daa7813f8"
JACXSJ010000001.1	RepeatMasker	DNA	27852	28336	1123	+	.	ID="DNAX-2_AP";Tend="467";Tstart="7";shortTE="F";uid="51af9825-49f3-46dc-b527-3c1d1f9e571e"
JACXSJ010000001.1	RepeatMasker	Unknown	65	333	1698	+	.	ID="RND-6_FAMILY-18056";Tend="681";Tstart="429";shortTE="F";uid="84018e1a-dac4-44e4-ae5c-a773b82095bc"
JACXSJ010000001.1	RepeatMasker	DNA/Kolobok-E	7431	7615	688	+	.	ID="RND-6_FAMILY-13495";Tend="1102";Tstart="921";shortTE="F";uid="e640db2b-afda-44a1-822b-09a3d0b50678"
JACXSJ010000001.1	RepeatMasker	Unknown	60865	61134	442	+	.	ID="RND-6_FAMILY-27455";Tend="882";Tstart="629";shortTE="F";uid="b6a836e4-5cff-4ae6-8ac0-a2789fcdc497"
JACXSJ010000001.1	RepeatMasker	DNA/Ginger	80315	80585	666	+	.	ID="RND-6_FAMILY-2859";Tend="2506";Tstart="2250";shortTE="F";uid="9c557da4-bb2f-4dd8-92ee-5e7c454f87cd"
JACXSJ010000001.1	RepeatMasker	DNA/hAT	6992	7231	874	+	.	ID="RND-6_FAMILY-1255";Tend="1060";Tstart="807";shortTE="F";uid="a076be15-3d3e-4e45-b34f-66bca5d71097"
JACXSJ010000001.1	RepeatMasker	DNA/TcMar-Pogo	102964	103396	1974	+	.	ID="RND-5_FAMILY-33";Tend="1543";Tstart="1004";shortTE="F";uid="a2b134ee-abee-4cdb-9e4b-36d2f4767fa7"
JACXSJ010000001.1	RepeatMasker	DNA/hAT-Tip100	52841	53422	2280	+	.	ID="RND-4_FAMILY-324";Tend="1426";Tstart="908";shortTE="F";uid="4f894fc0-79a4-4fcf-a707-1dae25fe9388"
JACXSJ010000001.1	RepeatMasker	DNA	105062	105545	455	+	.	ID="DNA4-2_AP";Tend="769";Tstart="293";shortTE="F";uid="a701a57d-771d-4f08-beb2-f1bb9150e1a0"
JACXSJ010000001.1	RepeatMasker	DNA	31884	32199	838	+	.	ID="RND-6_FAMILY-9631";Tend="1535";Tstart="1247";shortTE="F";uid="8660d20c-55f3-439b-a10e-496a9373356a"
JACXSJ010000001.1	RepeatMasker	Unknown	56299	56587	1424	+	.	ID="RND-5_FAMILY-4616";Tend="1153";Tstart="863";shortTE="F";uid="b147ae33-cb1c-43a2-9b50-75afff6f9c35"
JACXSJ010000001.1	RepeatMasker	DNA/TcMar-Tc1	45653	45812	1289	+	.	ID="RND-6_FAMILY-4353";Tend="1330";Tstart="1175";shortTE="F";uid="9952c443-94ea-411b-b9c9-2d9a0eb879e6"
JACXSJ010000001.1	RepeatMasker	DNA/Ginger-1	93596	93738	544	+	.	ID="GINGER1-1_AP";Tend="5171";Tstart="5019";shortTE="F";uid="481ea5b0-4f6c-4228-a505-2fcab430748f"
JACXSJ010000001.1	RepeatMasker	DNA/Kolobok-T2	17664	17890	464	+	.	ID="KOLOBOK-2_AP";Tend="231";Tstart="1";shortTE="F";uid="2c599f32-593c-49d9-8e9a-3a9d63d6f124"
JACXSJ010000001.1	RepeatMasker	DNA/TcMar-Tc1	46804	47201	2030	+	.	ID="RND-5_FAMILY-1747";Tend="1378";Tstart="989";shortTE="F";uid="98ae4bc2-be55-42bb-9516-edeeca26744d"
JACXSJ010000001.1	RepeatMasker	DNA	41979	42555	1567	+	.	ID="DNA4-3_AP";Tend="614";Tstart="24";shortTE="F";uid="479eca8f-2336-4f37-ba5b-dd8397c8c6a5"
JACXSJ010000001.1	RepeatMasker	Unknown	81561	81817	1602	+	.	ID="RND-6_FAMILY-43501";Tend="1153";Tstart="900";shortTE="F";uid="cca1063b-7c01-449d-8ab7-fa54ef0d76f8"
JACXSJ010000001.1	RepeatMasker	DNA	104006	104206	596	+	.	ID="TTAA20_AP";Tend="662";Tstart="451";shortTE="F";uid="6ba4cecc-36b8-446b-a270-7a05a3b9871c"
JACXSJ010000001.1	RepeatMasker	DNA/Merlin	13912	14158	465	+	.	ID="RND-5_FAMILY-7829";Tend="1224";Tstart="976";shortTE="F";uid="a038b0ed-95ac-4866-aede-e50c00b4d3ab"
JACXSJ010000001.1	RepeatMasker	DNA	103526	104010	1713	+	.	ID="DNA4-2_AP";Tend="512";Tstart="1";shortTE="F";uid="2fbc9fd1-64c8-4a90-995e-3b3a1b07fdce"
JACXSJ010000001.1	RepeatMasker	DNA	77208	77558	2048	+	.	ID="RND-1_FAMILY-130";Tend="1603";Tstart="1217";shortTE="F";uid="fe848681-7770-4ad4-82e1-effd8114cac2"
JACXSJ010000001.1	RepeatMasker	DNA/Ginger-2	79605	80261	3845	+	.	ID="RND-5_FAMILY-1141";Tend="1622";Tstart="1004";shortTE="F";uid="8a12dd71-bab8-4622-a732-f2200ac1d8af"
JACXSJ010000001.1	RepeatMasker	DNA	36136	36700	1382	+	.	ID="rnd-6_family-2710";Tend="1405";Tstart="898";shortTE="F";uid="3881222e-11d1-4e16-abf6-a1d54f5965cb"
JACXSJ010000001.1	RepeatMasker	DNA/Ginger	63670	64053	491	+	.	ID="RND-6_FAMILY-2859";Tend="1400";Tstart="1020";shortTE="F";uid="2c0af11c-5e35-4e32-9e9b-1029a939b8fc"
JACXSJ010000001.1	RepeatMasker	DNA/hAT-Blackjack	54845	54951	517	+	.	ID="HAT-4_PBA";Tend="5984";Tstart="5882";shortTE="F";uid="be76e38d-b566-4ded-a451-e2ef1c4ffad2"
JACXSJ010000001.1	RepeatMasker	Retroposon?	101117	102532	2008	+	.	ID="SINE2-2_AP";Tend="1521";Tstart="1";shortTE="F";uid="f41cd2ef-2412-458f-b675-cafc6fa2ece8"
JACXSJ010000001.1	RepeatMasker	DNA/TcMar-Pogo	34206	34876	3438	-	.	ID="RND-5_FAMILY-822";Tend="1537";Tstart="899";shortTE="F";uid="0a4b5f15-aed6-4a93-9770-3fbbf309af02"
JACXSJ010000001.1	RepeatMasker	DNA/hAT?	19354	19579	500	-	.	ID="RND-6_FAMILY-1193";Tend="1155";Tstart="934";shortTE="F";uid="9a97c340-b8ab-4f57-ade7-1d918869372e"
JACXSJ010000001.1	RepeatMasker	DNA/hAT?	44072	44385	882	-	.	ID="RND-6_FAMILY-3538";TEgroup="ctg_1%7CRND-6_FAMILY-3538%7C1";Tend="1360";Tstart="881";shortTE="F";uid="6af347bd-588a-4345-af15-059e406ae466"
JACXSJ010000001.1	RepeatMasker	DNA/Kolobok-E	23495	23998	2085	-	.	ID="RND-4_FAMILY-693";Tend="1629";Tstart="1046";shortTE="F";uid="1f6534ff-732e-4ff9-80ab-b62f4f095066"
JACXSJ010000001.1	RepeatMasker	DNA	32211	32859	3538	-	.	ID="RND-5_FAMILY-2287";Tend="1438";Tstart="820";shortTE="F";uid="3c5189b1-8447-420b-bdf6-9cc6137d3fd1"
JACXSJ010000001.1	RepeatMasker	DNA/hAT-Tip100	91318	91889	2017	-	.	ID="RND-4_FAMILY-324";Tend="1432";Tstart="908";shortTE="F";uid="9a0b36ef-5e62-4c57-9e97-c710edc6b44f"
JACXSJ010000001.1	RepeatMasker	DNA	51658	51966	1267	-	.	ID="DNA4-2_AP";Tend="372";Tstart="1";shortTE="F";uid="4391086e-afd3-4a92-88cd-03744b87bd48"
JACXSJ010000001.1	RepeatMasker	DNA	27265	27472	861	-	.	ID="RND-5_FAMILY-2287";Tend="1001";Tstart="820";shortTE="F";uid="8f2015b3-ef49-435e-bbe8-30943db090a5"
JACXSJ010000001.1	RepeatMasker	DNA/hAT-Charlie	64511	64680	991	-	.	ID="RND-1_FAMILY-237";Tend="1194";Tstart="996";shortTE="F";uid="35048b4f-4110-4b29-8eed-04fd302c65c7"
JACXSJ010000001.1	RepeatMasker	DNA/hAT-Charlie	26360	26618	892	-	.	ID="DNA8-86_AP";Tend="466";Tstart="241";shortTE="F";uid="1a53561e-7607-4c3f-a05d-f5cf1c2bbab9"
JACXSJ010000001.1	RepeatMasker	Unknown	58065	58174	503	-	.	ID="RND-5_FAMILY-6614";Tend="1001";Tstart="905";shortTE="F";uid="17180f9f-411e-42b6-b295-7170f2ef95ec"
JACXSJ010000001.1	RepeatMasker	DNA/TcMar-Tc1	33536	33995	2315	-	.	ID="RND-5_FAMILY-1747";Tend="1473";Tstart="992";shortTE="F";uid="26f6a050-7021-48c1-affd-711419ee0e60"
JACXSJ010000001.1	RepeatMasker	DNA	4067	4496	1481	-	.	ID="TTAA3C_AP";Tend="423";Tstart="1";shortTE="F";uid="647774db-59e6-44bd-8b32-17bbf7e397b0"
JACXSJ010000001.1	RepeatMasker	DNA/Kolobok-E	55603	56246	2784	-	.	ID="RND-4_FAMILY-693";Tend="1660";Tstart="953";shortTE="F";uid="99fb1f61-e394-432d-972a-2dbb217022fc"
JACXSJ010000001.1	RepeatMasker	LINE/I-Jockey	46109	46246	434	-	.	ID="TART_DV";Tend="2855";Tstart="2744";shortTE="F";uid="4219d922-2173-4039-b61d-e469578a2633"
JACXSJ010000001.1	RepeatMasker	DNA/Kolobok-E	63731	64230	654	-	.	ID="RND-6_FAMILY-2763";Tend="1243";Tstart="746";shortTE="F";uid="93eca720-ca3f-45ae-8805-97d9ec249d0a"
JACXSJ010000001.1	RepeatMasker	Unknown	26666	27025	1958	-	.	ID="RND-5_FAMILY-10855";Tend="1349";Tstart="982";shortTE="F";uid="bc4a0357-a18b-4080-a0a8-4d18343ead6c"
JACXSJ010000001.1	RepeatMasker	DNA/Kolobok-E	5835	6052	782	-	.	ID="RND-5_FAMILY-1320";Tend="1776";Tstart="1574";shortTE="F";uid="d27f5bdb-80f5-46b4-b3e5-abc59f9ec913"
JACXSJ010000001.1	RepeatMasker	DNA	109943	110212	813	-	.	ID="DNAX-2_AP";Tend="466";Tstart="197";shortTE="F";uid="e5a2c9d7-8057-4e2a-bd82-5093357b4fa2"
JACXSJ010000001.1	RepeatMasker	DNA/Ginger	93612	94171	3479	-	.	ID="RND-6_FAMILY-2859";Tend="2485";Tstart="1918";shortTE="F";uid="b7a3e5e4-3d83-4ae4-94cf-1a6729ca5a36"
JACXSJ010000001.1	RepeatMasker	DNA/hAT?	67322	67760	3353	-	.	ID="RND-5_FAMILY-2709";Tend="1373";Tstart="938";shortTE="F";uid="07ca3820-a1fc-4aff-ba1d-29f749a5ca1d"
JACXSJ010000001.1	RepeatMasker	DNA/TcMar-Mariner	59816	60527	1307	-	.	ID="MARINER-21_AEC";Tend="1321";Tstart="591";shortTE="F";uid="00323b76-6656-46bd-870e-1b16cc418c8e"
JACXSJ010000001.1	RepeatMasker	DNA/MULE-MuDR	47249	47981	3564	-	.	ID="RND-6_FAMILY-3103";Tend="1309";Tstart="560";shortTE="F";uid="0c404b23-485b-4270-bf83-abd79dcd7591"
JACXSJ010000001.1	RepeatMasker	DNA	51521	51654	406	-	.	ID="dna4-2_ap";Tend="764";Tstart="652";shortTE="F";uid="a717d5c9-37ae-4712-a73b-afb3ae7cceb5"
JACXSJ010000001.1	RepeatMasker	LINE/CR1	38500	38630	839	-	.	ID="RND-6_FAMILY-1483";Tend="1532";Tstart="1405";shortTE="F";uid="bfd1d0a0-8884-4151-9e3b-7a360b112081"
JACXSJ010000001.1	RepeatMasker	DNA/Ginger	24188	24469	961	-	.	ID="RND-6_FAMILY-2859";Tend="1941";Tstart="1667";shortTE="F";uid="6b91ad79-86dc-4b52-bb88-0517c123a6e0"
JACXSJ010000001.1	RepeatMasker	DNA/Kolobok-E	36104	36320	474	-	.	ID="KOLOBOKE-3_AP";Tend="7860";Tstart="7610";shortTE="F";uid="36df0923-9309-4b7f-bffb-981c2841c536"
JACXSJ010000001.1	RepeatMasker	DNA/hAT-Ac	74799	75258	546	-	.	ID="RND-5_FAMILY-1833";TEgroup="ctg_1%7CRND-5_FAMILY-1833%7C1";Tend="1643";Tstart="946";shortTE="F";uid="f5f7551c-21d7-45e9-99ea-14059f520f82"
JACXSJ010000001.1	RepeatMasker	DNA	92098	92839	2794	-	.	ID="DNA4-1_AP";Tend="793";Tstart="4";shortTE="F";uid="b94eef6b-56b6-4102-af3b-7a5989ef560e"
JACXSJ010000001.1	RepeatMasker	LTR/Gypsy	68711	70870	15111	-	.	ID="RND-6_FAMILY-367";Tend="2454";Tstart="286";shortTE="F";uid="15e6a1d0-79eb-47e9-9683-7a4e443589ed"
JACXSJ010000001.1	RepeatMasker	DNA	31228	31694	1026	-	.	ID="RND-6_FAMILY-9631";Tend="1538";Tstart="1030";shortTE="F";uid="cc3acfdd-f4cf-446a-8274-78d44a39fbc2"
JACXSJ010000010.1	RepeatMasker	DNA/hAT-Ac	14283	14727	470	+	.	ID="RND-6_FAMILY-642";Tend="895";Tstart="451";shortTE="F";uid="8690e7b6-cb78-4e5d-bcfa-3ceb9c1a0053"
JACXSJ010000010.1	RepeatMasker	DNA	2402	2855	1140	+	.	ID="TTAA3C_AP";Tend="424";Tstart="1";shortTE="F";uid="5daa0bf0-6d2e-41b7-b151-ec786ea40b15"
JACXSJ010000010.1	RepeatMasker	Unknown	4388	4808	931	+	.	ID="RND-5_FAMILY-2678";Tend="1093";Tstart="836";shortTE="F";uid="7fb40c77-302b-4ffd-a0b0-f42b1da7dc2e"
JACXSJ010000010.1	RepeatMasker	DNA/hAT-Ac	15197	15315	414	+	.	ID="RND-6_FAMILY-642";Tend="1545";Tstart="1292";shortTE="F";uid="e0606f82-109d-42b9-9f8e-eb650b8ab5de"
JACXSJ010000010.1	RepeatMasker	Unknown	5322	6285	2011	+	.	ID="RND-5_FAMILY-2678";Tend="1956";Tstart="1083";shortTE="F";uid="f7f13e56-c3c9-41de-b85c-3f34ff06d7e1"
JACXSJ010000010.1	RepeatMasker	DNA/hAT-Tip100	8795	9312	3175	+	.	ID="RND-5_FAMILY-1659";Tend="1484";Tstart="950";shortTE="F";uid="055ef1f1-b40d-41e0-be68-a9c0715add43"
JACXSJ010000010.1	RepeatMasker	DNA/Ginger	23270	24074	2255	+	.	ID="RND-6_FAMILY-2859";TEgroup="ctg_10%7CRND-6_FAMILY-2859%7C1";Tend="1465";Tstart="796";shortTE="F";uid="9a38e00b-5db6-4104-9ce7-f79bae20827d"
JACXSJ010000010.1	RepeatMasker	Unknown	6813	7311	2737	+	.	ID="RND-1_FAMILY-192";Tend="1491";Tstart="990";shortTE="F";uid="db793731-e574-462a-bff2-29272425594f"
JACXSJ010000010.1	RepeatMasker	DNA/PiggyBac	16383	17681	5575	+	.	ID="RND-6_FAMILY-667";Tend="2284";Tstart="1034";shortTE="F";uid="4f1438cb-b47a-4cfd-8b5e-3ae42cff1ba8"
JACXSJ010000010.1	RepeatMasker	LINE/I-Jockey	19369	20829	7351	+	.	ID="RND-6_FAMILY-3887";Tend="2133";Tstart="755";shortTE="F";uid="cdbaacfd-08f2-4859-9a8a-c1d4d99cc655"
JACXSJ010000010.1	RepeatMasker	DNA	7327	7595	716	-	.	ID="RND-5_FAMILY-5909";Tend="1408";Tstart="1113";shortTE="F";uid="8afc4a4d-adaa-457f-a963-65335c74effc"
JACXSJ010000010.1	RepeatMasker	LTR	6252	6814	1101	-	.	ID="RND-6_FAMILY-19052";TEgroup="ctg_10%7CRND-6_FAMILY-19052%7C1";Tend="1991";Tstart="1028";shortTE="F";uid="e1d59bbe-6514-4e62-b5dd-7e98f154e405"
JACXSJ010000010.1	RepeatMasker	DNA/hAT-Tip100	4778	5295	3175	-	.	ID="RND-5_FAMILY-1659";Tend="1484";Tstart="950";shortTE="F";uid="cb1686f9-6587-4844-94c0-fa7d31d672a4"
JACXSJ010000010.1	RepeatMasker	Unknown	7812	8768	1982	-	.	ID="RND-5_FAMILY-2678";Tend="1949";Tstart="1083";shortTE="F";uid="025f27c9-55cf-4b7b-aade-d2365a7ed63a"
JACXSJ010000010.1	RepeatMasker	DNA	11235	11688	1140	-	.	ID="TTAA3C_AP";Tend="424";Tstart="1";shortTE="F";uid="60881854-097f-458b-a83c-6ec71e143b5d"
JACXSJ010000010.1	RepeatMasker	Unknown	9282	9702	931	-	.	ID="RND-5_FAMILY-2678";Tend="1093";Tstart="836";shortTE="F";uid="7d20288c-cd08-4cda-a762-5c576788b317"
JACXSJ010000010.1	RepeatMasker	DNA/TcMar-m44	16072	16387	2642	-	.	ID="RND-6_FAMILY-3364";Tend="1036";Tstart="721";shortTE="F";uid="348e77dd-e562-4a56-8e84-cb6d7680cab0"
JACXSJ010000010.1	RepeatMasker	DNA/hAT-Ac	15316	15470	456	-	.	ID="RND-6_FAMILY-17021";Tend="1268";Tstart="1112";shortTE="F";uid="9d7bc08f-53c3-401c-bc4a-26611f026280"
JACXSJ010000100.1	RepeatMasker	DNA	54544	54944	2283	+	.	ID="TTAA4B_AP";Tend="430";Tstart="16";shortTE="F";uid="6284f344-a521-41b8-8801-8ee5a5fca2d1"
JACXSJ010000100.1	RepeatMasker	DNA	41968	42091	436	+	.	ID="ttaa2c_ap";Tend="210";Tstart="91";shortTE="F";uid="59d98e7e-0c1c-4e3a-8eab-dea413fe363e"
JACXSJ010000100.1	RepeatMasker	DNA/Ginger	5756	6238	1910	+	.	ID="RND-6_FAMILY-2859";Tend="2486";Tstart="2007";shortTE="F";uid="e5cb8529-1979-4461-98aa-99fcfe03d53f"
JACXSJ010000100.1	RepeatMasker	DNA	46025	46341	688	+	.	ID="TTAA8_AP";Tend="377";Tstart="17";shortTE="F";uid="ac45b131-211f-480a-840d-d6c4c6f13bec"
JACXSJ010000100.1	RepeatMasker	DNA/TcMar-Tc1	51296	51637	531	+	.	ID="RND-5_FAMILY-1747";TEgroup="ctg_100%7CRND-5_FAMILY-1747%7C1";Tend="1459";Tstart="995";shortTE="F";uid="c83cee36-d0c1-4058-96c5-12206810d845"
JACXSJ010000100.1	RepeatMasker	DNA	66476	66635	406	+	.	ID="ttaa2c_ap";Tend="273";Tstart="104";shortTE="F";uid="2243f926-94c6-4523-afb2-1069b05317ba"
JACXSJ010000100.1	RepeatMasker	DNA/hAT-hAT19	52063	52230	554	+	.	ID="DNA8-73_AP";Tend="166";Tstart="2";shortTE="F";uid="a9c7a255-1166-4eef-96fa-d7e778250c21"
JACXSJ010000100.1	RepeatMasker	DNA	50172	50415	811	+	.	ID="TTAA25_AP";Tend="469";Tstart="217";shortTE="F";uid="294e6c32-a768-4422-8829-a8b4f4838669"
JACXSJ010000100.1	RepeatMasker	Unknown	61939	62665	3176	+	.	ID="RND-4_FAMILY-495";Tend="1564";Tstart="891";shortTE="F";uid="027175b6-9b90-4555-a782-d65fdf722bf4"
JACXSJ010000100.1	RepeatMasker	DNA/hAT-Ac	3392	3961	580	+	.	ID="rnd-5_family-3805";Tend="1033";Tstart="475";shortTE="F";uid="1174b4be-e9ee-42c7-8a95-6cde8da27f19"
JACXSJ010000100.1	RepeatMasker	DNA	47244	47972	3197	+	.	ID="DNA4-1_AP";Tend="822";Tstart="1";shortTE="F";uid="4279d490-a0e3-415b-8987-9f5d0283b770"
JACXSJ010000100.1	RepeatMasker	Unknown	123	1533	9043	+	.	ID="RND-1_FAMILY-177";Tend="2230";Tstart="689";shortTE="F";uid="17d1594d-0d56-4e15-9c8b-ebd355202c96"
JACXSJ010000100.1	RepeatMasker	DNA	56766	56905	404	+	.	ID="TTAA2D_AP";Tend="427";Tstart="294";shortTE="F";uid="f829fab9-be41-4077-b483-4c2e559166a4"
JACXSJ010000100.1	RepeatMasker	DNA	66639	66974	1560	+	.	ID="DNA4-3_AP";Tend="633";Tstart="293";shortTE="F";uid="377dcfa8-a5f5-42a3-8e3e-ed412732badf"
JACXSJ010000100.1	RepeatMasker	DNA/hAT-hAT19	7296	7566	956	+	.	ID="HAT-N2_AP";Tend="338";Tstart="1";shortTE="F";uid="7c028c3a-0904-4451-865e-be970edf6aa0"
JACXSJ010000100.1	RepeatMasker	Unknown	39247	39571	1663	+	.	ID="RND-4_FAMILY-1513";Tend="1265";Tstart="920";shortTE="F";uid="c49dcc24-82b3-4800-800e-484c9ac148c3"
JACXSJ010000100.1	RepeatMasker	DNA	69811	70478	1931	-	.	ID="DNA4-2_AP";Tend="636";Tstart="1";shortTE="F";uid="64912062-068f-411c-b39d-5b24cf623017"
JACXSJ010000100.1	RepeatMasker	RC/Helitron	1483	2452	5753	-	.	ID="RND-6_FAMILY-10982";TEgroup="ctg_100%7CRND-6_FAMILY-10982%7C1";Tend="1582";Tstart="769";shortTE="F";uid="130b26b6-ce2b-4519-a382-399a9bdb5074"
JACXSJ010000100.1	RepeatMasker	DNA	39863	40164	1180	-	.	ID="TTAA14_AP";Tend="320";Tstart="22";shortTE="F";uid="ae1d7550-59cb-49f6-8e18-943aa99b86d1"
JACXSJ010000100.1	RepeatMasker	DNA/hAT-hAT19	34148	34584	1358	-	.	ID="RND-1_FAMILY-35";Tend="2761";Tstart="2341";shortTE="F";uid="c04a020b-f256-4893-b28f-0281d9a520f3"
JACXSJ010000100.1	RepeatMasker	DNA	67116	67471	781	-	.	ID="rnd-6_family-5059";Tend="1801";Tstart="1461";shortTE="F";uid="c04bbe29-6846-4c04-af13-213e1c9757b7"
JACXSJ010000100.1	RepeatMasker	DNA	69397	69533	647	-	.	ID="dna4-2_ap";Tend="769";Tstart="636";shortTE="F";uid="f4eece62-c4db-4e9a-bc6c-09e8bbb7f39a"
JACXSJ010000100.1	RepeatMasker	Unknown	53052	53155	857	-	.	ID="RND-5_FAMILY-2950";Tend="831";Tstart="728";shortTE="F";uid="ae90b713-9826-4f03-bb1a-a185690b3f45"
JACXSJ010000100.1	RepeatMasker	Unknown	65882	66249	895	-	.	ID="RND-1_FAMILY-177";Tend="1345";Tstart="1010";shortTE="F";uid="3fb0b3a0-6c4d-4507-b095-74d71ac5e3a3"
JACXSJ010000100.1	RepeatMasker	DNA	42176	42941	3301	-	.	ID="DNA4-2_AP";Tend="769";Tstart="2";shortTE="F";uid="93e0f8e4-5618-46b0-ad4d-f43d6c9323f9"
JACXSJ010000100.1	RepeatMasker	DNA/Ginger-1	4801	5960	5964	-	.	ID="RND-6_FAMILY-313";Tend="2440";Tstart="1231";shortTE="F";uid="208d2308-ecca-4315-9224-be29dfaa3aa8"
JACXSJ010000100.1	RepeatMasker	DNA	50035	50230	457	-	.	ID="RND-3_FAMILY-48";Tend="1433";Tstart="1229";shortTE="F";uid="81d74c18-195d-450c-8da4-53781fd27360"
JACXSJ010000100.1	RepeatMasker	DNA/hAT-Ac	52604	52951	1980	-	.	ID="RND-6_FAMILY-1513";Tend="1451";Tstart="1136";shortTE="F";uid="44f28242-0b6c-4f43-be33-90a74fa0c607"
JACXSJ010000100.1	RepeatMasker	DNA	43051	43284	697	-	.	ID="DNA8-31_AP";Tend="525";Tstart="279";shortTE="F";uid="5987dacf-48cd-4444-82f0-5dd812e15fa8"
JACXSJ010000100.1	RepeatMasker	DNA	41690	41912	1188	-	.	ID="ttaa13b_ap";Tend="420";Tstart="206";shortTE="F";uid="6ce1eaa6-6d08-40d5-b490-97ee17ada381"
JACXSJ010000100.1	RepeatMasker	DNA/Ginger	39645	39871	658	-	.	ID="RND-6_FAMILY-2859";Tend="1040";Tstart="815";shortTE="F";uid="12ea1fe1-9763-482c-a044-ba027c8521fa"
JACXSJ010000100.1	RepeatMasker	DNA/hAT-Ac	44065	44246	414	-	.	ID="DNA8-54_AP";Tend="588";Tstart="398";shortTE="F";uid="ef3e6e4e-e532-48db-9f4a-811376c97f52"
JACXSJ010000100.1	RepeatMasker	DNA	38946	39196	873	-	.	ID="TTAA14_AP";Tend="552";Tstart="311";shortTE="F";uid="df72f801-b2e7-4199-a1d0-7d34e2e6155f"
JACXSJ010000100.1	RepeatMasker	DNA	49421	49861	884	-	.	ID="DNAX-2_AP";Tend="467";Tstart="31";shortTE="F";uid="046526c5-b442-40da-ac32-4714914abcdf"
JACXSJ010000100.1	RepeatMasker	Unknown	69579	69809	975	-	.	ID="RND-5_FAMILY-6614";Tend="1111";Tstart="906";shortTE="F";uid="748b6346-170d-4fde-be12-634b0459089a"
JACXSJ010001000.1	RepeatMasker	DNA	110249	110738	1222	+	.	ID="DNA8-31_AP";Tend="595";Tstart="38";shortTE="F";uid="5d5c8788-f858-4463-af77-2d42aa763cf1"
JACXSJ010001000.1	RepeatMasker	Retroposon?	120844	121181	694	+	.	ID="SINE2-1_AP";Tend="1149";Tstart="783";shortTE="F";uid="5d7a3f2e-a202-44c2-b536-80ae26422f81"
JACXSJ010001000.1	RepeatMasker	LINE/I-Jockey	3920	4032	642	+	.	ID="RND-6_FAMILY-4337";Tend="1868";Tstart="1763";shortTE="F";uid="4ef15dd3-e234-4c3a-bfd1-61dcb867a7e2"
JACXSJ010001000.1	RepeatMasker	DNA/Ginger	64197	64503	1295	+	.	ID="RND-6_FAMILY-2859";Tend="2491";Tstart="2167";shortTE="F";uid="93527afb-97e8-4862-8942-c0c975a3ad55"
JACXSJ010001000.1	RepeatMasker	DNA/Ginger	80907	81474	435	+	.	ID="RND-6_FAMILY-2859";Tend="1400";Tstart="812";shortTE="F";uid="6b3addc3-7b75-4149-8465-15c77a2422cb"
JACXSJ010001000.1	RepeatMasker	DNA/hAT-hAT19	3592	3925	1333	+	.	ID="RND-6_FAMILY-7577";Tend="1229";Tstart="919";shortTE="F";uid="453b57e2-bf88-4cf3-a08e-bc9d472a403e"
JACXSJ010001000.1	RepeatMasker	DNA/Ginger-1	130027	131438	7494	+	.	ID="RND-6_FAMILY-313";Tend="2225";Tstart="775";shortTE="F";uid="a757ba6f-0357-4c17-9845-d2e3aef03bbe"
JACXSJ010001000.1	RepeatMasker	DNA	23988	24432	866	+	.	ID="DNAX-2_AP";Tend="458";Tstart="1";shortTE="F";uid="9b08dbda-9e71-46e5-9346-dd0cac172558"
JACXSJ010001000.1	RepeatMasker	DNA	9796	10218	1836	+	.	ID="DNA4-3_AP";Tend="486";Tstart="66";shortTE="F";uid="4edda316-6441-4519-bfbf-e1b1fa7af1e0"
JACXSJ010001000.1	RepeatMasker	DNA/hAT-hAT19	20107	20432	780	+	.	ID="DNA8-71_AP";Tend="277";Tstart="7";shortTE="F";uid="8e40b318-2886-40eb-9c23-be08d2805d8c"
JACXSJ010001000.1	RepeatMasker	DNA	24800	25497	2247	+	.	ID="DNA4-2_AP";Tend="769";Tstart="2";shortTE="F";uid="9d08c186-58c3-4ac9-9c1f-3d42994acff9"
JACXSJ010001000.1	RepeatMasker	DNA/Ginger	121170	121396	1083	+	.	ID="RND-6_FAMILY-2859";Tend="2420";Tstart="2199";shortTE="F";uid="6d4c17a0-374b-466e-a28b-4373f7a2a347"
JACXSJ010001000.1	RepeatMasker	DNA	9000	9190	418	+	.	ID="dna4-2b_ap";Tend="773";Tstart="581";shortTE="F";uid="97cd9292-9b7e-48c9-a440-0e2e5388ee50"
JACXSJ010001000.1	RepeatMasker	DNA/Ginger-1	82521	82670	443	+	.	ID="RND-5_FAMILY-839";Tend="1079";Tstart="925";shortTE="F";uid="c24f43b8-3d1f-4010-a2c1-145e56d68627"
JACXSJ010001000.1	RepeatMasker	DNA/hAT-Tip100	11512	11832	539	+	.	ID="RND-4_FAMILY-324";TEgroup="ctg_1000%7CRND-4_FAMILY-324%7C1";Tend="1433";Tstart="908";shortTE="F";uid="425439ef-6488-40c8-a640-6908fe1ccaf0"
JACXSJ010001000.1	RepeatMasker	DNA	8119	8621	1455	+	.	ID="DNA4-2_AP";Tend="508";Tstart="27";shortTE="F";uid="3cbe41dd-5221-477e-a73c-b58f46423b9e"
JACXSJ010001000.1	RepeatMasker	DNA/PIF-Harbinger	40743	41140	531	+	.	ID="ISL2EU-7_CFL";Tend="1919";Tstart="1487";shortTE="F";uid="fd2c4263-46d3-43fa-abd7-88ea7762a6a1"
JACXSJ010001000.1	RepeatMasker	DNA/hAT-hAT19	4020	4281	1265	+	.	ID="RND-6_FAMILY-5497";Tend="1483";Tstart="1208";shortTE="F";uid="53818a2a-77e1-466d-9dc1-0d93c41e4177"
JACXSJ010001000.1	RepeatMasker	DNA/Kolobok-E	41794	42165	1155	+	.	ID="KOLOBOKE-2_AP";Tend="2213";Tstart="1776";shortTE="F";uid="ed731dbc-184b-4a44-a4c4-3c533a67f2c2"
JACXSJ010001000.1	RepeatMasker	DNA/MULE-MuDR	114691	114901	499	+	.	ID="MUDR2X_AP";TEgroup="ctg_1000%7CMUDR2X_AP%7C1";Tend="1892";Tstart="68";shortTE="F";uid="531c7c7d-e11f-4d95-bce5-479174bc9fea"
JACXSJ010001000.1	RepeatMasker	Unknown	132508	133299	2186	+	.	ID="RND-6_FAMILY-16792";Tend="1112";Tstart="358";shortTE="F";uid="7bd17d19-eaef-4ec2-8385-856bca6fb310"
JACXSJ010001000.1	RepeatMasker	DNA/TcMar-Tc1	126284	126765	2974	+	.	ID="RND-5_FAMILY-1747";Tend="1462";Tstart="994";shortTE="F";uid="2df94632-8605-46ad-9a30-41460361d920"
JACXSJ010001000.1	RepeatMasker	DNA/hAT-Tip100	123993	124201	809	+	.	ID="RND-6_FAMILY-3348";Tend="1325";Tstart="1126";shortTE="F";uid="24ff1b65-3983-4974-b3ee-5282fb983506"
JACXSJ010001000.1	RepeatMasker	DNA/Kolobok-E	33091	33994	759	+	.	ID="RND-6_FAMILY-2763";Tend="1563";Tstart="622";shortTE="F";uid="409a3be2-0a5f-46f6-89ed-0815236b1d0f"
JACXSJ010001000.1	RepeatMasker	LINE/I	125356	125580	1072	+	.	ID="RND-5_FAMILY-7502";Tend="1633";Tstart="1441";shortTE="F";uid="ca53a7d7-ec19-46a8-910c-0f1b3719d9f6"
JACXSJ010001000.1	RepeatMasker	LINE/I-Jockey	44623	46817	12937	+	.	ID="RND-6_FAMILY-5551";Tend="2423";Tstart="277";shortTE="F";uid="8c2090e6-9557-438c-8173-118de6e995aa"
JACXSJ010001000.1	RepeatMasker	LINE/I-Jockey	44171	44434	814	+	.	ID="RND-6_FAMILY-5551";Tend="230";Tstart="16";shortTE="F";uid="9eacf6d4-7881-41ef-8e5c-82a74aba8f69"
JACXSJ010001000.1	RepeatMasker	RC/Helitron	49602	49723	430	+	.	ID="HALYOMORPHA_HALYS-4_FAMILY-1360";Tend="260";Tstart="145";shortTE="F";uid="d72fb2d9-3640-4de5-ad9f-c2705070a83a"
JACXSJ010001000.1	RepeatMasker	DNA/Ginger-1	41602	41793	952	+	.	ID="GINGER1-1_AP";TEgroup="ctg_1000%7CGINGER1-1_AP%7C1";Tend="5197";Tstart="3953";shortTE="F";uid="ecd74759-f536-4403-a465-cdd0b2c70aca"
JACXSJ010001000.1	RepeatMasker	RC/Helitron	50176	50375	688	+	.	ID="RND-5_FAMILY-1066";Tend="1337";Tstart="1128";shortTE="F";uid="c3d46b1b-1250-4a2e-952d-fb57eae6970d"
JACXSJ010001000.1	RepeatMasker	Unknown	56323	56991	3822	+	.	ID="RND-5_FAMILY-915";Tend="1630";Tstart="970";shortTE="F";uid="89d668a7-c429-43a2-aec8-01f31270a011"
JACXSJ010001000.1	RepeatMasker	DNA/hAT-Tip100	19710	19828	638	+	.	ID="RND-5_FAMILY-3398";Tend="1042";Tstart="932";shortTE="F";uid="c2afbfef-1dd2-4c0f-9722-a8e07433b259"
JACXSJ010001000.1	RepeatMasker	DNA	105106	105515	831	+	.	ID="DNA-TTAA-1_AP";Tend="421";Tstart="11";shortTE="F";uid="45eb584c-5dd2-48fa-96e9-97110bb2d442"
JACXSJ010001000.1	RepeatMasker	DNA/MULE-MuDR	22407	22869	468	+	.	ID="RND-6_FAMILY-634";Tend="1376";Tstart="924";shortTE="F";uid="556f225f-78c4-491c-9359-eb72afbadb7a"
JACXSJ010001000.1	RepeatMasker	DNA/Ginger	128403	128992	3521	+	.	ID="RND-6_FAMILY-2859";Tend="2495";Tstart="1887";shortTE="F";uid="43bc4b38-4cf4-473d-a568-15e44609150c"
JACXSJ010001000.1	RepeatMasker	DNA/hAT-hAT19	38318	39232	3512	+	.	ID="RND-6_FAMILY-15566";TEgroup="ctg_1000%7CRND-6_FAMILY-15566%7C1";Tend="1236";Tstart="455";shortTE="F";uid="3d8bbccd-9ca0-4a2f-aae5-dd107b87e8c9"
JACXSJ010001000.1	RepeatMasker	Unknown	103904	105084	1318	+	.	ID="RND-1_FAMILY-106";Tend="1689";Tstart="486";shortTE="F";uid="cf445b9c-44b6-4a01-aea4-d84977e1df43"
JACXSJ010001000.1	RepeatMasker	DNA/hAT-hAT19	43156	43332	1142	+	.	ID="RND-6_FAMILY-15566";Tend="1402";Tstart="1226";shortTE="F";uid="28b8a1e8-997b-4a16-b2f0-ff7d44765b99"
JACXSJ010001000.1	RepeatMasker	DNA/hAT-Ac	31157	32005	6142	-	.	ID="RND-6_FAMILY-1513";Tend="1451";Tstart="594";shortTE="F";uid="47406f41-a738-48f9-8b8d-cb9e82281113"
JACXSJ010001000.1	RepeatMasker	DNA/Ginger-1	127740	128414	3746	-	.	ID="RND-6_FAMILY-313";Tend="2235";Tstart="1540";shortTE="F";uid="f4f6ff4b-1096-4009-a4aa-7965eb3eb2c1"
JACXSJ010001000.1	RepeatMasker	DNA	19351	19622	1098	-	.	ID="dna4-2_ap";Tend="227";Tstart="1";shortTE="F";uid="73256885-c576-46d0-8649-1bdb426d7d2d"
JACXSJ010001000.1	RepeatMasker	LINE/I-Jockey	75650	76129	718	-	.	ID="RND-6_FAMILY-7474";Tend="1163";Tstart="663";shortTE="F";uid="8577d627-3bea-491f-9447-c5f22f8543c9"
JACXSJ010001000.1	RepeatMasker	Unknown	21546	21806	1173	-	.	ID="RND-6_FAMILY-27978";Tend="1212";Tstart="948";shortTE="F";uid="f1928016-e8c7-467a-9a26-934d619e9364"
JACXSJ010001000.1	RepeatMasker	DNA/hAT-Tip100	30139	30345	548	-	.	ID="DNA8-89_AP";Tend="374";Tstart="129";shortTE="F";uid="a0d5b653-dcfc-4868-a48a-04d5b4a6530f"
JACXSJ010001000.1	RepeatMasker	DNA/hAT-Ac	112948	113066	460	-	.	ID="RND-6_FAMILY-1513";Tend="1452";Tstart="1340";shortTE="F";uid="953890f1-6875-4b38-b60d-e7c5f8bb50e0"
JACXSJ010001000.1	RepeatMasker	DNA/hAT-Tip100	132042	132200	902	-	.	ID="RND-6_FAMILY-13982";Tend="1516";Tstart="1359";shortTE="F";uid="d7d1b766-dee5-4d43-926c-891119c26c25"
JACXSJ010001000.1	RepeatMasker	DNA/TcMar-m44	43343	44018	5520	-	.	ID="RND-6_FAMILY-3364";Tend="1403";Tstart="707";shortTE="F";uid="e597ee05-7b5b-415d-8671-dc3bb49a0043"
JACXSJ010001000.1	RepeatMasker	DNA	8643	9024	1893	-	.	ID="RND-4_FAMILY-2248";Tend="1788";Tstart="1376";shortTE="F";uid="b8e52659-1fc7-4939-a7a6-ef8915a81c19"
JACXSJ010001000.1	RepeatMasker	DNA/MULE-MuDR	92660	93054	492	-	.	ID="RND-4_FAMILY-16";TEgroup="ctg_1000%7CRND-4_FAMILY-16%7C1";Tend="1433";Tstart="885";shortTE="F";uid="3b76adc9-6938-46c6-be2d-5e59a3d68348"
JACXSJ010001000.1	RepeatMasker	Unknown	84697	85629	2448	-	.	ID="RND-6_FAMILY-7982";Tend="1294";Tstart="369";shortTE="F";uid="fdc16c83-f98f-4abb-b60c-b87045e43de7"
JACXSJ010001000.1	RepeatMasker	DNA	59550	59933	783	-	.	ID="TTAA2D_AP";Tend="391";Tstart="38";shortTE="F";uid="80fbc867-2c99-4e6c-add7-b2c67c68dc53"
JACXSJ010001000.1	RepeatMasker	DNA/Ginger	66956	68599	2272	-	.	ID="RND-6_FAMILY-2859";Tend="2566";Tstart="814";shortTE="F";uid="77a1d70a-4db0-4eab-818e-1b8b07cb1ea4"
JACXSJ010001000.1	RepeatMasker	RC/Helitron	12614	12752	718	-	.	ID="RND-5_FAMILY-2617";Tend="900";Tstart="765";shortTE="F";uid="d836bfb1-0be2-42b8-9bf8-9351c9e6c44f"
JACXSJ010001000.1	RepeatMasker	DNA/Ginger-1	58657	58776	409	-	.	ID="RND-5_FAMILY-839";Tend="1081";Tstart="961";shortTE="F";uid="09629f79-df39-49fd-ab8c-8927f48c4519"
JACXSJ010001000.1	RepeatMasker	DNA	81628	82492	4615	-	.	ID="RND-1_FAMILY-130";Tend="1652";Tstart="812";shortTE="F";uid="00221fc4-c433-424a-9b1a-1b1dcfecd719"
JACXSJ010001000.1	RepeatMasker	DNA	9021	9191	546	-	.	ID="dna4-2_ap";Tend="177";Tstart="1";shortTE="F";uid="00158726-d9c4-4774-8e0a-a4114040b973"
JACXSJ010001000.1	RepeatMasker	Unknown	113548	114449	5953	-	.	ID="RND-5_FAMILY-6714";Tend="1513";Tstart="628";shortTE="F";uid="731e4d72-7d9a-4a82-ae36-9f2c2042e350"
JACXSJ010001000.1	RepeatMasker	Unknown	121844	122558	3676	-	.	ID="RND-6_FAMILY-2063";Tend="1542";Tstart="816";shortTE="F";uid="8f3e29df-4745-440a-878a-17377fc31e10"
JACXSJ010001000.1	RepeatMasker	DNA	71635	71921	601	-	.	ID="dna4-2b_ap";TEgroup="ctg_1000%7Cdna4-2b_ap%7C1";Tend="631";Tstart="44";shortTE="F";uid="931a952c-b416-4d33-8344-e45b38082cfe"
JACXSJ010001000.1	RepeatMasker	RC/Helitron?	129499	129794	683	-	.	ID="RND-5_FAMILY-2405";Tend="1779";Tstart="1470";shortTE="F";uid="8340d2c0-b148-40f9-a681-7018ca1bb578"
JACXSJ010001000.1	RepeatMasker	DNA/TcMar-Tc1	111877	112345	2612	-	.	ID="RND-5_FAMILY-1747";Tend="1458";Tstart="990";shortTE="F";uid="447283e0-3bd3-449e-864f-a9c2af84a35f"
JACXSJ010010000.1	RepeatMasker	DNA	1591	1957	1354	+	.	ID="DNA4-2_AP";Tend="623";Tstart="276";shortTE="F";uid="32263acf-8196-4491-9c8c-04d684f6b73e"
JACXSJ010010000.1	RepeatMasker	DNA/MULE-MuDR	832	1335	1538	-	.	ID="rnd-5_family-555";Tend="220";Tstart="1";shortTE="F";uid="75f788de-d49a-476f-abda-d25abce8cc14"
JACXSJ010010000.1	RepeatMasker	DNA	212	447	787	-	.	ID="TTAA14_AP";Tend="465";Tstart="229";shortTE="F";uid="16d66435-c34c-4cd9-9e83-ad355331685f"
JACXSJ010010000.1	RepeatMasker	Unknown	441	595	559	-	.	ID="RND-4_FAMILY-4223";Tend="1360";Tstart="1230";shortTE="F";uid="5dca9cb2-9b7a-4adb-bfb3-e811ebad128e"
JACXSJ010010001.1	RepeatMasker	Unknown	2249	2600	2061	+	.	ID="RND-1_FAMILY-132";Tend="1198";Tstart="856";shortTE="F";uid="0a7ed16d-42f0-478e-b353-bd398b54305e"
JACXSJ010010001.1	RepeatMasker	DNA/hAT-Charlie	1	224	460	-	.	ID="dna8-104_ap";Tend="621";Tstart="1";shortTE="F";uid="d1c77244-38d7-4731-8058-343b817a8e8b"
JACXSJ010010002.1	RepeatMasker	DNA/hAT-hAT19	1902	2423	3110	-	.	ID="hat-n4_ap";Tend="808";Tstart="303";shortTE="F";uid="6ca29d86-d759-4925-be74-3b248a774cc1"
JACXSJ010010002.1	RepeatMasker	Unknown	1237	1630	2637	-	.	ID="RND-5_FAMILY-1382";Tend="1361";Tstart="915";shortTE="F";uid="b0482aad-c72f-4ecf-b4f5-ca3e2366a0c6"
JACXSJ010010003.1	RepeatMasker	DNA/hAT-Ac	2409	2605	1556	+	.	ID="DNA8-93_AP";Tend="197";Tstart="1";shortTE="F";uid="49ac7813-7729-4c62-ab53-032bbc5cd211"
JACXSJ010010003.1	RepeatMasker	LINE/I	2296	2408	802	-	.	ID="RND-6_FAMILY-8520";Tend="1239";Tstart="1128";shortTE="F";uid="7f66d5c6-ef0f-4a04-84ce-9d3cf5e7cca6"
JACXSJ010010004.1	RepeatMasker	Unknown	2175	2401	787	+	.	ID="RND-5_FAMILY-2950";Tend="950";Tstart="736";shortTE="F";uid="a7e778fb-227b-47cb-ac26-29aa9455b3a6"
JACXSJ010010004.1	RepeatMasker	DNA/hAT-Ac	2402	2605	1581	-	.	ID="rnd-6_family-1513";Tend="1387";Tstart="1104";shortTE="F";uid="9afd6090-297d-4bb7-9e25-8300c3289c68"
JACXSJ010010004.1	RepeatMasker	DNA	477	1168	3041	-	.	ID="RND-5_FAMILY-2287";Tend="1445";Tstart="679";shortTE="F";uid="458d5174-e108-41cf-9dc8-6b1c8f8ace7e"
JACXSJ010010005.1	RepeatMasker	Unknown	376	833	455	-	.	ID="RND-6_FAMILY-1310";Tend="1334";Tstart="894";shortTE="F";uid="a604fec0-c662-49fe-a928-9942221f7ed7"
JACXSJ010010006.1	RepeatMasker	DNA/hAT-hAT19	1	476	2851	+	.	ID="RND-5_FAMILY-4825";Tend="1991";Tstart="1558";shortTE="F";uid="d8814888-49b1-4e8d-8181-d9ad65def436"
JACXSJ010010006.1	RepeatMasker	DNA	1409	2272	4972	+	.	ID="RND-1_FAMILY-47";Tend="1981";Tstart="1052";shortTE="F";uid="9b76b4c7-6829-45df-81ff-9d1ed6bb9c2f"
JACXSJ010010007.1	RepeatMasker	DNA/MULE-NOF	1241	1929	2398	+	.	ID="RND-6_FAMILY-4047";TEgroup="ctg_10007%7CRND-6_FAMILY-4047%7C1";Tend="2029";Tstart="904";shortTE="F";uid="110d2aad-b86b-4261-99f2-10d07518999c"
JACXSJ010010007.1	RepeatMasker	Retroposon?	3	1005	6109	+	.	ID="RND-5_FAMILY-1723";Tend="4401";Tstart="3356";shortTE="F";uid="efd2d8a8-56b0-437a-aa85-c599039f49b6"
JACXSJ010010007.1	RepeatMasker	Unknown	1934	2603	1953	-	.	ID="RND-4_FAMILY-419";Tend="1867";Tstart="1210";shortTE="F";uid="0cb79e0d-ba9a-42fa-b393-4a927df0c702"
JACXSJ010010008.1	RepeatMasker	Retroposon?	1	224	1629	-	.	ID="SINE2-2_AP";Tend="1566";Tstart="166";shortTE="F";uid="0bd6f0c2-7688-41fc-b011-068d25c0a90b"
JACXSJ010010008.1	RepeatMasker	DNA/Ginger	225	1349	6293	-	.	ID="RND-6_FAMILY-2859";Tend="2117";Tstart="976";shortTE="F";uid="b6df5d81-3dca-4f73-81cd-669c422f8f09"
JACXSJ010010008.1	RepeatMasker	DNA	1699	2603	5005	-	.	ID="RND-6_FAMILY-3444";Tend="1722";Tstart="881";shortTE="F";uid="19e45189-8cc1-4125-9143-87a29eb4495e"
JACXSJ010010009.1	RepeatMasker	LINE/I	27	1694	4037	+	.	ID="RND-4_FAMILY-2278";Tend="2507";Tstart="865";shortTE="F";uid="ac2b61d8-4756-4656-927d-8b453fb869f4"
JACXSJ010010009.1	RepeatMasker	LINE/I	1693	2103	3667	-	.	ID="RND-5_FAMILY-7620";Tend="2146";Tstart="1736";shortTE="F";uid="f73e5711-5ff0-46b7-bfbd-bfe05307d562"
JACXSJ010001001.1	RepeatMasker	DNA/TcMar-Tc1	13689	14008	1208	+	.	ID="RND-1_FAMILY-46";Tend="838";Tstart="516";shortTE="F";uid="0a5803b4-62ef-4cde-9b33-1ce6baa06052"
JACXSJ010001001.1	RepeatMasker	DNA	51743	52162	1917	+	.	ID="TTAA2D_AP";Tend="431";Tstart="1";shortTE="F";uid="e0cb8977-1c1f-4f96-aa1a-7525621e23e0"
JACXSJ010001001.1	RepeatMasker	DNA/Ginger	20878	21096	988	+	.	ID="RND-6_FAMILY-2859";Tend="2493";Tstart="2278";shortTE="F";uid="5a97c999-39df-42cc-a3a3-a0f1b5137f55"
JACXSJ010001001.1	RepeatMasker	DNA/Ginger-1	68330	68441	423	+	.	ID="RND-5_FAMILY-839";Tend="1078";Tstart="960";shortTE="F";uid="04d2354e-bcf1-4f64-be9c-8fa074c0ab4f"
JACXSJ010001001.1	RepeatMasker	LINE/L2	126693	126823	675	+	.	ID="DAPHNE-7_HMM";Tend="3322";Tstart="3192";shortTE="F";uid="a557af02-200b-4c7e-9723-db9ca3076711"
JACXSJ010001001.1	RepeatMasker	Unknown	11872	12089	755	+	.	ID="RND-5_FAMILY-7876";Tend="1133";Tstart="908";shortTE="F";uid="0d51f9e7-b7cf-428b-b1e6-19405f43ee22"
JACXSJ010001001.1	RepeatMasker	DNA/hAT-Ac	23378	23724	857	+	.	ID="RND-4_FAMILY-36";Tend="1272";Tstart="917";shortTE="F";uid="d7bf05af-c22e-4a3c-a89e-9f265b7df1f8"
JACXSJ010001001.1	RepeatMasker	DNA/TcMar-Tc1	14301	15177	656	+	.	ID="RND-5_FAMILY-6589";TEgroup="ctg_1001%7CRND-5_FAMILY-6589%7C1";Tend="1636";Tstart="547";shortTE="F";uid="1e7c6647-c90a-4747-b5f8-41370fb3edbf"
JACXSJ010001001.1	RepeatMasker	DNA/Ginger	36661	36782	418	+	.	ID="RND-6_FAMILY-2859";Tend="2229";Tstart="2117";shortTE="F";uid="6ea887da-6dca-4324-9ddc-22db7bcea804"
JACXSJ010001001.1	RepeatMasker	DNA/Ginger	103132	103395	454	+	.	ID="RND-6_FAMILY-2859";Tend="1215";Tstart="939";shortTE="F";uid="8378d49f-12f3-4dd4-8b60-9a618a930c4f"
JACXSJ010001001.1	RepeatMasker	DNA	82381	82885	1428	+	.	ID="DNA8-31_AP";Tend="595";Tstart="1";shortTE="F";uid="0b0ce65e-fec7-44b8-bd9a-34a866b95ee6"
JACXSJ010001001.1	RepeatMasker	DNA/hAT-Ac	25147	25278	526	+	.	ID="RND-4_FAMILY-36";Tend="1374";Tstart="1256";shortTE="F";uid="5c3aa1e1-1083-4fac-9be4-312f1b0fdd30"
JACXSJ010001001.1	RepeatMasker	DNA/Ginger	60292	61011	2716	+	.	ID="RND-6_FAMILY-2859";Tend="2486";Tstart="1758";shortTE="F";uid="f142fe69-542e-48a6-b26d-d6df11133e4d"
JACXSJ010001001.1	RepeatMasker	DNA/Kolobok-E	56223	56883	1124	+	.	ID="KOLOBOKE-4_AP";Tend="3206";Tstart="2526";shortTE="F";uid="350bcf19-6c3b-45c3-af3b-438acfc0f9c0"
JACXSJ010001001.1	RepeatMasker	Retroposon?	56884	57041	1068	+	.	ID="SINE2-1_AP";Tend="876";Tstart="1";shortTE="F";uid="c32550aa-7485-4657-986d-9676c3b3d0d7"
JACXSJ010001001.1	RepeatMasker	Unknown	19679	20027	1918	+	.	ID="RND-4_FAMILY-710";Tend="841";Tstart="499";shortTE="F";uid="19a6fa6b-ebc3-431d-b67e-16dbfb5c573d"
JACXSJ010001001.1	RepeatMasker	DNA/hAT?	73698	73998	1190	+	.	ID="DNA8-60_AP";Tend="341";Tstart="31";shortTE="F";uid="fde47715-b9a9-4caf-8435-e2f26b99efde"
JACXSJ010001001.1	RepeatMasker	Unknown	35150	35358	795	+	.	ID="RND-6_FAMILY-17418";Tend="1144";Tstart="916";shortTE="F";uid="56905d26-a2b5-4a31-bb5f-57132ef9d0f9"
JACXSJ010001001.1	RepeatMasker	LINE/CR1	96251	96834	3329	+	.	ID="RND-6_FAMILY-4536";Tend="1453";Tstart="916";shortTE="F";uid="7ce6bf3d-96dc-46ee-9013-a7eb4327a892"
JACXSJ010001001.1	RepeatMasker	DNA	100521	100795	786	+	.	ID="dna4-2_ap";Tend="241";Tstart="1";shortTE="F";uid="33f000c1-fddd-4992-a89f-8bbea6e753d2"
JACXSJ010001001.1	RepeatMasker	DNA/Ginger	34827	35179	1219	+	.	ID="RND-6_FAMILY-2859";Tend="1267";Tstart="921";shortTE="F";uid="e160e998-6404-470a-b0e8-45861a616f17"
JACXSJ010001001.1	RepeatMasker	DNA/hAT-Tip100	134659	135031	2183	+	.	ID="DNA8-42_AP";Tend="390";Tstart="1";shortTE="F";uid="900289d1-8a96-4437-b47c-6bd0597587d6"
JACXSJ010001001.1	RepeatMasker	DNA/Ginger	67846	68202	716	+	.	ID="RND-6_FAMILY-2859";Tend="1199";Tstart="814";shortTE="F";uid="322eaf70-e8b4-4a21-8ce0-6ef69200dbc8"
JACXSJ010001001.1	RepeatMasker	DNA/Ginger-1	105882	106176	767	+	.	ID="RND-6_FAMILY-5348";Tend="1288";Tstart="992";shortTE="F";uid="87036241-d8e1-4c31-a806-55b868d8db03"
JACXSJ010001001.1	RepeatMasker	DNA	33896	34289	811	+	.	ID="DNA8-31_AP";Tend="525";Tstart="37";shortTE="F";uid="e1552b53-2086-47c9-b71e-c1316dd38610"
JACXSJ010001001.1	RepeatMasker	DNA/Ginger	8912	9216	1236	+	.	ID="RND-6_FAMILY-2859";Tend="2346";Tstart="2007";shortTE="F";uid="8c751b24-7f2b-4ce1-b5ae-5c2d2ec9e256"
JACXSJ010001001.1	RepeatMasker	DNA	43914	44291	1161	+	.	ID="TTAA2D_AP";Tend="366";Tstart="1";shortTE="F";uid="c8673a98-5b17-43f1-8b34-3962408ac5c7"
JACXSJ010001001.1	RepeatMasker	DNA/hAT-Charlie	36872	37294	596	+	.	ID="RND-5_FAMILY-5343";Tend="1425";Tstart="933";shortTE="F";uid="17c521a9-0854-406a-bb58-ece465eb4c20"
JACXSJ010001001.1	RepeatMasker	Unknown	20257	20536	1251	+	.	ID="RND-4_FAMILY-710";Tend="1220";Tstart="947";shortTE="F";uid="ff520eeb-aa02-464b-b1ab-1e6ab81c2f07"
JACXSJ010001001.1	RepeatMasker	DNA/hAT?	32119	32394	471	+	.	ID="RND-5_FAMILY-2709";Tend="1480";Tstart="1174";shortTE="F";uid="0054a113-6f3f-4fb3-a662-e51544f15568"
JACXSJ010001001.1	RepeatMasker	DNA	61661	61908	687	+	.	ID="DNA4-1_AP";Tend="777";Tstart="524";shortTE="F";uid="1811954d-c33e-474c-a7c4-f188aecdcbd1"
JACXSJ010001001.1	RepeatMasker	RC/Helitron?	32414	32867	1906	+	.	ID="RND-5_FAMILY-2405";Tend="1504";Tstart="1073";shortTE="F";uid="5a71de71-5fa6-470b-8bea-0fa2163f4f19"
JACXSJ010001001.1	RepeatMasker	DNA/Maverick	123045	123427	639	+	.	ID="RND-6_FAMILY-163";Tend="1299";Tstart="920";shortTE="F";uid="082b6ba1-7da1-49b7-b558-c5552457719a"
JACXSJ010001001.1	RepeatMasker	DNA/hAT-hAT19	66911	67355	2194	+	.	ID="RND-5_FAMILY-2354";Tend="1231";Tstart="776";shortTE="F";uid="ea10478d-2e20-43d3-8395-9ef735b4f548"
JACXSJ010001001.1	RepeatMasker	DNA/MULE-MuDR	65391	65577	648	-	.	ID="RND-6_FAMILY-4224";Tend="2069";Tstart="1863";shortTE="F";uid="b6807ff5-0bc9-4f06-9ea0-cde03a8da8ca"
JACXSJ010001001.1	RepeatMasker	DNA/MULE-MuDR	59425	59543	436	-	.	ID="RND-5_FAMILY-5190";Tend="1438";Tstart="1326";shortTE="F";uid="2e96ee8e-9718-4abe-aead-88ce948ad422"
JACXSJ010001001.1	RepeatMasker	RC/Helitron	32056	32289	743	-	.	ID="RND-5_FAMILY-7613";Tend="1908";Tstart="1612";shortTE="F";uid="e29c3c43-8d6e-4621-9caf-d2076313a0f8"
JACXSJ010001001.1	RepeatMasker	DNA	29755	30028	829	-	.	ID="RND-6_FAMILY-5059";Tend="1802";Tstart="1534";shortTE="F";uid="930cab3d-1e86-4fd7-b0dc-a8218d8ad841"
JACXSJ010001001.1	RepeatMasker	RC/Helitron	33122	33263	714	-	.	ID="RND-5_FAMILY-2617";Tend="878";Tstart="742";shortTE="F";uid="1520f19d-eebb-47b6-a529-3ef2e3a71548"
JACXSJ010001001.1	RepeatMasker	DNA/Ginger	105919	107524	9077	-	.	ID="RND-6_FAMILY-2859";Tend="2486";Tstart="815";shortTE="F";uid="8e0e861b-ed6b-4b3b-a0be-fd2ecb2a6e7d"
JACXSJ010001001.1	RepeatMasker	LINE/I	118854	120103	1799	-	.	ID="RND-6_FAMILY-188";Tend="1596";Tstart="442";shortTE="F";uid="ae7a1313-e4ac-4c21-9b58-1c4874febb4e"
JACXSJ010001001.1	RepeatMasker	RC/Helitron	73975	74203	764	-	.	ID="RND-1_FAMILY-7";Tend="1228";Tstart="1011";shortTE="F";uid="2f4be9e7-fcec-4463-895e-6898c3ed0c45"
JACXSJ010001001.1	RepeatMasker	DNA/Ginger	21384	21670	1166	-	.	ID="RND-6_FAMILY-2859";Tend="1112";Tstart="836";shortTE="F";uid="b8c288bd-477b-429b-bdc4-94c39837bcfc"
JACXSJ010001001.1	RepeatMasker	Unknown	74609	75990	7784	-	.	ID="RND-6_FAMILY-8737";Tend="1822";Tstart="511";shortTE="F";uid="d93f79fc-064b-46a7-9e4b-6ca218901f62"
JACXSJ010001001.1	RepeatMasker	LINE/L2	126665	126797	684	-	.	ID="L2-10_HMEL";Tend="2193";Tstart="2063";shortTE="F";uid="a71678b4-a498-4789-9d55-2b4d5658d2ab"
JACXSJ010001001.1	RepeatMasker	DNA/Kolobok-E	35444	35962	1674	-	.	ID="RND-6_FAMILY-2763";Tend="1469";Tstart="969";shortTE="F";uid="39949eba-611e-4ace-9c3d-7f5452774b66"
JACXSJ010001001.1	RepeatMasker	DNA/Ginger	28379	29128	954	-	.	ID="RND-6_FAMILY-2859";TEgroup="ctg_1001%7CRND-6_FAMILY-2859%7C1";Tend="2377";Tstart="891";shortTE="F";uid="f58457ab-351d-45c8-b029-4acb2fdef98f"
JACXSJ010001001.1	RepeatMasker	DNA	52167	52381	597	-	.	ID="DNA-TTAA-1_AP";Tend="423";Tstart="204";shortTE="F";uid="434ad2ab-8983-41a1-94b6-8861c710de9a"
JACXSJ010001001.1	RepeatMasker	DNA/MULE-NOF	2765	3047	675	-	.	ID="RND-6_FAMILY-12318";Tend="1264";Tstart="942";shortTE="F";uid="77e865af-db79-4850-8283-70746b59d53c"
JACXSJ010001001.1	RepeatMasker	DNA/TcMar-Tc1	15403	15712	1139	-	.	ID="RND-1_FAMILY-46";Tend="838";Tstart="516";shortTE="F";uid="56381cea-1140-4ffe-97a6-f275f8ac6099"
JACXSJ010001001.1	RepeatMasker	DNA	61397	61903	401	-	.	ID="dna4-1_ap";TEgroup="ctg_1001%7Cdna4-1_ap%7C1";Tend="358";Tstart="55";shortTE="F";uid="fc55f197-d293-42aa-aaa4-e34d5174b031"
JACXSJ010001001.1	RepeatMasker	DNA/hAT-Tip100	20506	20619	426	-	.	ID="RND-6_FAMILY-13304";Tend="334";Tstart="209";shortTE="F";uid="0c6bda8d-1886-4a63-a0b0-c8572f6ffd95"
JACXSJ010001001.1	RepeatMasker	DNA/Ginger	49527	49891	1544	-	.	ID="RND-6_FAMILY-2859";Tend="2338";Tstart="1971";shortTE="F";uid="c182ee8d-648a-4f3c-bc25-f8a78961bf40"
JACXSJ010001001.1	RepeatMasker	DNA/Kolobok-E	6376	6854	1825	-	.	ID="RND-6_FAMILY-2763";Tend="1569";Tstart="1053";shortTE="F";uid="527adae9-1e96-4e70-8c55-fabbb1ea1f82"
JACXSJ010001001.1	RepeatMasker	DNA	16130	16741	1864	-	.	ID="RND-4_FAMILY-1031";Tend="1583";Tstart="992";shortTE="F";uid="edaaa802-af89-44a7-834a-3e61e9e0858e"
JACXSJ010001001.1	RepeatMasker	DNA	20529	20733	1455	-	.	ID="RND-1_FAMILY-49";Tend="1490";Tstart="1285";shortTE="F";uid="787448a1-b842-4b0e-84d9-364f618a6bef"
JACXSJ010001001.1	RepeatMasker	DNA/TcMar-m44	6869	8483	3877	-	.	ID="rnd-6_family-1014";Tend="1880";Tstart="421";shortTE="F";uid="dfa053f0-ec14-4850-ab9a-01e1c79ac3de"
JACXSJ010001001.1	RepeatMasker	DNA/Ginger-1	56478	57225	1759	-	.	ID="RND-6_FAMILY-313";Tend="1640";Tstart="864";shortTE="F";uid="2a4642ae-9f30-48ae-8e6f-93d443d86a9e"
JACXSJ010001001.1	RepeatMasker	DNA/hAT	84005	84118	422	-	.	ID="DNA8-108_AP";Tend="454";Tstart="344";shortTE="F";uid="6ac9ccbc-3f73-4ecf-908a-01c7e3589b33"
JACXSJ010010010.1	RepeatMasker	DNA/Ginger-1	2155	2603	1842	+	.	ID="RND-6_FAMILY-8533";Tend="2524";Tstart="2087";shortTE="F";uid="b7143add-a063-4c1c-ac14-4cb4ea92ca9f"
JACXSJ010010010.1	RepeatMasker	Unknown	1616	1985	1239	+	.	ID="RND-6_FAMILY-7423";TEgroup="ctg_10010%7CRND-6_FAMILY-7423%7C1";Tend="1397";Tstart="924";shortTE="F";uid="94390555-265b-437a-88f6-f9eb81bacdab"
JACXSJ010010010.1	RepeatMasker	DNA/Kolobok-E	2212	2605	2058	-	.	ID="RND-6_FAMILY-2763";Tend="1548";Tstart="1151";shortTE="F";uid="a7a7662d-6773-4594-bdc6-afee39507abd"
JACXSJ010010011.1	RepeatMasker	DNA/P	286	415	443	+	.	ID="RND-6_FAMILY-5397";Tend="1697";Tstart="1565";shortTE="F";uid="333456b9-1dfe-4f2c-afe1-87bfc58a2678"
JACXSJ010010012.1	RepeatMasker	DNA/Kolobok-E	2087	2524	2518	+	.	ID="RND-1_FAMILY-66";Tend="1261";Tstart="840";shortTE="F";uid="ae2c1163-5403-4848-a7e8-3fa214677769"
JACXSJ010010013.1	RepeatMasker	Unknown	398	631	1809	+	.	ID="RND-6_FAMILY-13141";Tend="910";Tstart="673";shortTE="F";uid="d777bc92-8d7a-4ba7-a720-5164df539d40"
JACXSJ010010013.1	RepeatMasker	Unknown	1163	1401	1980	+	.	ID="RND-6_FAMILY-13141";Tend="1153";Tstart="915";shortTE="F";uid="6d83524b-aeb4-44fc-a521-673597525266"
JACXSJ010010014.1	RepeatMasker	Unknown	599	969	862	+	.	ID="RND-1_FAMILY-93";Tend="1262";Tstart="906";shortTE="F";uid="4ddcedaf-5bd0-4dd2-957e-e48ef6e79dea"
JACXSJ010010014.1	RepeatMasker	DNA/hAT-Ac	1	209	1810	-	.	ID="RND-5_FAMILY-3144";Tend="961";Tstart="753";shortTE="F";uid="008e32e9-29b4-4c95-aecc-e9a5e98c87d4"
JACXSJ010010014.1	RepeatMasker	Unknown	2198	2599	446	-	.	ID="RND-6_FAMILY-31";TEgroup="ctg_10014%7CRND-6_FAMILY-31%7C1";Tend="2052";Tstart="1837";shortTE="F";uid="f5d8d1a8-cedc-4116-8b06-8647388bc9a9"
JACXSJ010010015.1	RepeatMasker	DNA/MULE-MuDR	1749	1892	758	+	.	ID="RND-6_FAMILY-8492";Tend="1102";Tstart="933";shortTE="F";uid="14809017-780a-4c26-895d-a5610f75c0a1"
JACXSJ010010015.1	RepeatMasker	Unknown	1286	1666	1780	+	.	ID="RND-1_FAMILY-70";Tend="1365";Tstart="966";shortTE="F";uid="510daf22-950c-4eb6-b479-d89bcce322ce"
JACXSJ010010015.1	RepeatMasker	Unknown	2404	2521	579	-	.	ID="RND-6_FAMILY-26634";Tend="1170";Tstart="1059";shortTE="F";uid="04b99873-9a30-4cca-8dc4-cbd733cdf075"
JACXSJ010010016.1	RepeatMasker	RC/Helitron	10	615	1079	-	.	ID="RND-5_FAMILY-2617";Tend="2818";Tstart="2212";shortTE="F";uid="c8320cce-1a57-4b5a-bd57-caea8d7e36df"
JACXSJ010010016.1	RepeatMasker	Unknown	2217	2598	3029	-	.	ID="RND-5_FAMILY-1130";Tend="1085";Tstart="691";shortTE="F";uid="cc7650b2-3dc6-4849-9c05-2e966da30a08"
JACXSJ010010017.1	RepeatMasker	DNA	1	199	1756	+	.	ID="RND-6_FAMILY-5300";Tend="1482";Tstart="1284";shortTE="F";uid="5fc4ebaf-9c41-4840-b960-1d33bf4bfaec"
JACXSJ010010017.1	RepeatMasker	DNA/hAT?	2300	2587	2237	-	.	ID="RND-6_FAMILY-1193";Tend="1887";Tstart="1598";shortTE="F";uid="6d98a06f-72c4-46f1-a8d5-fb30eafcb93d"
JACXSJ010010018.1	RepeatMasker	DNA/Kolobok-E	1870	2344	1908	+	.	ID="RND-6_FAMILY-2763";Tend="1532";Tstart="1046";shortTE="F";uid="d45f749d-a35c-44d5-9d9f-37c9a07ed3cd"
JACXSJ010010018.1	RepeatMasker	DNA/Kolobok-E	1	475	1908	-	.	ID="RND-6_FAMILY-2763";Tend="1532";Tstart="1046";shortTE="F";uid="634bdde7-55a3-4493-a6d7-d02ecc928839"
JACXSJ010010018.1	RepeatMasker	Unknown	1236	1338	519	-	.	ID="RND-6_FAMILY-7423";Tend="1199";Tstart="1098";shortTE="F";uid="daa35db7-da3e-4f26-8c33-3a07dfdc5e39"
JACXSJ010010019.1	RepeatMasker	DNA/P	1920	2071	554	+	.	ID="RND-6_FAMILY-1337";Tend="3131";Tstart="2991";shortTE="F";uid="67ad3033-e91b-4f7a-a83f-eec81ddcac8b"
JACXSJ010010019.1	RepeatMasker	Unknown	1750	1980	1428	+	.	ID="RND-6_FAMILY-60";Tend="1575";Tstart="1343";shortTE="F";uid="ea142d3a-fedb-4f56-83a6-c229b90634e3"
JACXSJ010010019.1	RepeatMasker	DNA/hAT	2158	2303	418	-	.	ID="DNA8-38_AP";Tend="486";Tstart="329";shortTE="F";uid="573cdfca-5e2c-4703-bc4c-7cb23b0e1664"
JACXSJ010001002.1	RepeatMasker	DNA	50354	50727	1762	+	.	ID="DNA4-2_AP";Tend="380";Tstart="2";shortTE="F";uid="8084c58b-89a4-4ccd-8fab-867d57d28104"
JACXSJ010001002.1	RepeatMasker	DNA/hAT?	47879	48479	4834	+	.	ID="RND-5_FAMILY-2709";Tend="1535";Tstart="929";shortTE="F";uid="5b982cc1-2ee1-43a2-8645-3d96937587b3"
JACXSJ010001002.1	RepeatMasker	DNA	26590	27008	1262	+	.	ID="TTAA2D_AP";Tend="430";Tstart="2";shortTE="F";uid="6a5c6baa-aba7-4fe4-84d9-31ef16ee0542"
JACXSJ010001002.1	RepeatMasker	DNA/hAT-Tip100	62797	63051	1899	+	.	ID="RND-1_FAMILY-97";Tend="1211";Tstart="953";shortTE="F";uid="77967cad-b90b-4969-abdc-7275f92dcf76"
JACXSJ010001002.1	RepeatMasker	RC/Helitron	44076	44236	1356	+	.	ID="HELITRON7_HERA";Tend="1874";Tstart="1427";shortTE="F";uid="ce6502a5-9684-49da-aa7d-a194ddc27e8d"
JACXSJ010001002.1	RepeatMasker	Unknown	542	648	400	+	.	ID="RND-6_FAMILY-6964";Tend="595";Tstart="482";shortTE="F";uid="5668cf7f-99d4-421a-9430-5d37004bf876"
JACXSJ010001002.1	RepeatMasker	Unknown	1050	1506	2289	+	.	ID="RND-1_FAMILY-168";Tend="2205";Tstart="1814";shortTE="F";uid="72e8d48d-0126-4755-95a1-c240cbfc59b9"
JACXSJ010001002.1	RepeatMasker	DNA	75983	76519	3139	+	.	ID="RND-5_FAMILY-2287";Tend="1370";Tstart="828";shortTE="F";uid="30206cab-226b-4aba-8bc7-b4c53440db0d"
JACXSJ010001002.1	RepeatMasker	DNA	14685	14996	689	+	.	ID="DNA4-3_AP";Tend="614";Tstart="320";shortTE="F";uid="0a509993-9191-4f04-ba44-fc4d65e81d6a"
JACXSJ010001002.1	RepeatMasker	DNA/MULE-MuDR	1510	1887	755	+	.	ID="RND-5_FAMILY-5437";TEgroup="ctg_1002%7CRND-5_FAMILY-5437%7C1";Tend="1306";Tstart="802";shortTE="F";uid="b14b7e01-6b9f-4454-a6ca-ddfd762d2efa"
JACXSJ010001002.1	RepeatMasker	DNA/hAT	123400	124083	578	+	.	ID="RND-5_FAMILY-1265";Tend="1981";Tstart="1301";shortTE="F";uid="2911cb5b-8314-40a9-b157-ab3e2d5bd834"
JACXSJ010001002.1	RepeatMasker	Unknown	11	476	1461	+	.	ID="RND-4_FAMILY-419";Tend="1661";Tstart="1199";shortTE="F";uid="f9a54b62-09ec-4fe9-ba9f-df583811da7e"
JACXSJ010001002.1	RepeatMasker	DNA/hAT-Ac	104621	105036	1976	+	.	ID="RND-4_FAMILY-338";Tend="1406";Tstart="981";shortTE="F";uid="b5df9e2d-e540-4bcc-ab54-c091f723eb19"
JACXSJ010001002.1	RepeatMasker	DNA/hAT-Charlie	84237	84449	1255	+	.	ID="RND-5_FAMILY-1212";Tend="1169";Tstart="962";shortTE="F";uid="1cdb2756-0539-4ed4-827c-245052c03724"
JACXSJ010001002.1	RepeatMasker	Unknown	131327	131954	2113	+	.	ID="RND-5_FAMILY-4021";Tend="451";Tstart="1";shortTE="F";uid="22d98b41-c843-49af-a646-453e40fe98ff"
JACXSJ010001002.1	RepeatMasker	Unknown	66823	67367	2966	+	.	ID="RND-1_FAMILY-177";Tend="1368";Tstart="839";shortTE="F";uid="8c09fded-295d-4fa6-8a75-8609efc65e34"
JACXSJ010001002.1	RepeatMasker	RC/Helitron	8486	8664	878	+	.	ID="RND-5_FAMILY-1066";Tend="1317";Tstart="1140";shortTE="F";uid="beace759-bbf6-41c3-bdbf-5e17c426b3a3"
JACXSJ010001002.1	RepeatMasker	LINE/I	72834	74591	734	+	.	ID="RND-6_FAMILY-2074";Tend="1442";Tstart="144";shortTE="F";uid="dae6c69b-5c06-477c-ab3f-b295423bc6f9"
JACXSJ010001002.1	RepeatMasker	DNA/MULE-MuDR	121440	121712	828	+	.	ID="RND-5_FAMILY-1773";Tend="710";Tstart="358";shortTE="F";uid="4ff1ce9d-b940-472b-b68e-1e4b8eca8319"
JACXSJ010001002.1	RepeatMasker	DNA/MULE-NOF	10005	10368	1235	+	.	ID="RND-6_FAMILY-12318";Tend="1247";Tstart="938";shortTE="F";uid="d3b34e07-5fd5-494c-842c-8a0d88192924"
JACXSJ010001002.1	RepeatMasker	DNA/hAT-hAT19	123231	123399	3176	+	.	ID="rnd-5_family-4617";Tend="1802";Tstart="892";shortTE="F";uid="dde4fa46-c411-4189-8cb9-37ea85f520a5"
JACXSJ010001002.1	RepeatMasker	DNA/hAT-Blackjack	131058	131322	2158	+	.	ID="RND-5_FAMILY-2390";Tend="658";Tstart="394";shortTE="F";uid="68aed508-ddd8-414a-9c3e-9bf1500adfc1"
JACXSJ010001002.1	RepeatMasker	RC/Helitron?	99758	99870	441	+	.	ID="RND-5_FAMILY-2405";Tend="1600";Tstart="1478";shortTE="F";uid="f52447a8-00da-4aa9-96d2-1c8fd3235dcf"
JACXSJ010001002.1	RepeatMasker	DNA/MULE-MuDR	15695	15922	648	+	.	ID="MUDR2X_AP";TEgroup="ctg_1002%7CMUDR2X_AP%7C1";Tend="1903";Tstart="22";shortTE="F";uid="e01a7dfe-31e8-4e75-8145-2018d1716e90"
JACXSJ010001002.1	RepeatMasker	Unknown	93742	94024	1157	+	.	ID="RND-6_FAMILY-1272";Tend="1376";Tstart="1072";shortTE="F";uid="993d02d8-8910-4225-b36f-10a829ded2b6"
JACXSJ010001002.1	RepeatMasker	DNA/TcMar-Pogo	118740	119005	1281	+	.	ID="RND-6_FAMILY-10703";Tend="1614";Tstart="1325";shortTE="F";uid="eb855952-8e2b-46d5-a19d-5cd40c6f81dc"
JACXSJ010001002.1	RepeatMasker	RC/Helitron	105346	105944	2389	+	.	ID="RND-5_FAMILY-7613";TEgroup="ctg_1002%7CRND-5_FAMILY-7613%7C1";Tend="1879";Tstart="1093";shortTE="F";uid="64252040-b21a-4cfe-9357-e11ec7bb4347"
JACXSJ010001002.1	RepeatMasker	Unknown	94292	94631	600	+	.	ID="RND-1_FAMILY-118";Tend="1483";Tstart="1135";shortTE="F";uid="844a584c-24af-4f97-be81-f5e777ae3c0b"
JACXSJ010001002.1	RepeatMasker	DNA/MULE-MuDR	7109	8159	5611	+	.	ID="mudr1x_ap";Tend="2346";Tstart="1158";shortTE="F";uid="70130f9e-f679-4335-ac17-6f8850f57270"
JACXSJ010001002.1	RepeatMasker	DNA	101426	101727	532	+	.	ID="TTAA2C_AP";Tend="423";Tstart="118";shortTE="F";uid="d1b33794-c26e-4b74-b424-db60850be9cc"
JACXSJ010001002.1	RepeatMasker	DNA	103320	103528	664	+	.	ID="ttaa3b_ap";Tend="217";Tstart="1";shortTE="F";uid="39f88919-47e6-4f42-9afd-70ca12b92180"
JACXSJ010001002.1	RepeatMasker	DNA/hAT-Ac	38873	39405	2881	+	.	ID="RND-4_FAMILY-338";Tend="1498";Tstart="979";shortTE="F";uid="3128e427-c432-4473-897e-672d133aeb83"
JACXSJ010001002.1	RepeatMasker	DNA/MULE-MuDR	6641	7111	2630	+	.	ID="MUDR1X_AP";Tend="475";Tstart="1";shortTE="F";uid="00cef06b-4383-435c-b939-c0b115516439"
JACXSJ010001002.1	RepeatMasker	DNA/MULE-MuDR	130667	131046	1183	+	.	ID="RND-5_FAMILY-6478";Tend="975";Tstart="540";shortTE="F";uid="aa66b1db-0578-4868-85f5-1441921ad364"
JACXSJ010001002.1	RepeatMasker	DNA/MULE-MuDR	19425	20094	2849	+	.	ID="RND-4_FAMILY-16";Tend="1534";Tstart="876";shortTE="F";uid="1f1dc63e-3e8b-4645-8407-2e5ff9e6104c"
JACXSJ010001002.1	RepeatMasker	Unknown	41572	41873	587	-	.	ID="RND-6_FAMILY-1636";TEgroup="ctg_1002%7CRND-6_FAMILY-1636%7C1";Tend="1718";Tstart="651";shortTE="F";uid="817d5023-d50f-41da-97ab-a71794833670"
JACXSJ010001002.1	RepeatMasker	LINE/CR1	25781	25978	1089	-	.	ID="RND-6_FAMILY-1242";Tend="1420";Tstart="1200";shortTE="F";uid="dbb7215b-92cf-4dc2-aa48-b87773082363"
JACXSJ010001002.1	RepeatMasker	LINE/I	71314	72370	6881	-	.	ID="RND-6_FAMILY-13449";Tend="1741";Tstart="667";shortTE="F";uid="bb381c3a-c3c2-469c-84d8-13f699ebe8e1"
JACXSJ010001002.1	RepeatMasker	RC/Helitron	68383	69238	4855	-	.	ID="RND-1_FAMILY-7";Tend="2031";Tstart="1242";shortTE="F";uid="3f39b481-f814-4d69-90f9-0e7a5f9990f3"
JACXSJ010001002.1	RepeatMasker	LINE/L2	22740	22870	500	-	.	ID="L2-10_HMEL";Tend="2178";Tstart="2047";shortTE="F";uid="ad036be8-876d-402d-baba-7ac1382696b1"
JACXSJ010001002.1	RepeatMasker	Unknown	39851	40746	6355	-	.	ID="RND-5_FAMILY-212";Tend="1471";Tstart="572";shortTE="F";uid="677f39ea-a753-4f23-8a44-8d2900914b4e"
JACXSJ010001002.1	RepeatMasker	DNA/hAT-Tip100	93164	93557	2000	-	.	ID="RND-6_FAMILY-3568";Tend="1325";Tstart="912";shortTE="F";uid="e78d4d4e-e1c5-40aa-b701-bf19d7c92be9"
JACXSJ010001002.1	RepeatMasker	DNA/MULE-MuDR	50886	51122	563	-	.	ID="MUDR10X_AP";Tend="258";Tstart="4";shortTE="F";uid="e26dd070-568f-43ac-9846-3ceda2159403"
JACXSJ010001002.1	RepeatMasker	DNA/hAT-Tip100	45919	46565	3229	-	.	ID="RND-5_FAMILY-3398";Tend="1614";Tstart="996";shortTE="F";uid="481b35c6-6677-4738-a299-ffa01af54595"
JACXSJ010001002.1	RepeatMasker	DNA/hAT	41873	42399	3080	-	.	ID="RND-6_FAMILY-2239";Tend="1426";Tstart="881";shortTE="F";uid="2d673d8a-f013-42cf-b607-0e4f18343e0d"
JACXSJ010001002.1	RepeatMasker	Unknown	95222	95589	1348	-	.	ID="RND-5_FAMILY-10684";Tend="1271";Tstart="953";shortTE="F";uid="ef3c1ce5-da6f-4697-bf96-025def9bc644"
JACXSJ010001002.1	RepeatMasker	Retroposon?	14376	14597	419	-	.	ID="SINE2-1_AP";Tend="1134";Tstart="923";shortTE="F";uid="408e89ba-9ba7-4d5a-b5d4-f86fa2a4256b"
JACXSJ010001002.1	RepeatMasker	RC/Helitron	59971	60425	2153	-	.	ID="RND-5_FAMILY-3754";Tend="1038";Tstart="213";shortTE="F";uid="e6cae617-9601-4884-bb1f-edf91bc62acc"
JACXSJ010001002.1	RepeatMasker	Unknown	16151	16371	1091	-	.	ID="RND-6_FAMILY-7185";Tend="1310";Tstart="1089";shortTE="F";uid="2d22f12d-5bfe-4a40-b2bf-96dce3d015c2"
JACXSJ010001002.1	RepeatMasker	DNA/Ginger-1	70185	70474	674	-	.	ID="RND-6_FAMILY-313";Tend="2228";Tstart="1950";shortTE="F";uid="a19c0587-c8c7-499a-a6ab-95c9e147bbd5"
JACXSJ010001002.1	RepeatMasker	DNA	126555	127356	4845	-	.	ID="RND-5_FAMILY-735";Tend="1741";Tstart="934";shortTE="F";uid="0f51d091-2580-4c9f-9645-4fb52fe525bf"
JACXSJ010001002.1	RepeatMasker	DNA/TcMar-Pogo	118404	118727	2045	-	.	ID="RND-6_FAMILY-13368";Tend="1020";Tstart="696";shortTE="F";uid="fdd19be7-6a3a-4ed5-8d1b-77be4b5c93b9"
JACXSJ010001002.1	RepeatMasker	DNA/hAT	41377	41552	1176	-	.	ID="RND-6_FAMILY-2239";Tend="1662";Tstart="1491";shortTE="F";uid="ee4f3fe3-8668-47c9-b09d-aa1febe3eeb2"
JACXSJ010001002.1	RepeatMasker	RC/Helitron	44237	44524	1725	-	.	ID="HELITRON-N1_BM";Tend="363";Tstart="80";shortTE="F";uid="b0559e1c-6bf0-4ebb-9137-a252f17d45d5"
JACXSJ010001002.1	RepeatMasker	DNA/hAT-Ac	11225	11499	1236	-	.	ID="RND-4_FAMILY-36";Tend="1448";Tstart="1148";shortTE="F";uid="834d6d14-ea48-49ed-8f56-a76550c47f24"
JACXSJ010001002.1	RepeatMasker	DNA/hAT-Tip100	108680	108874	941	-	.	ID="RND-1_FAMILY-37";Tend="1112";Tstart="928";shortTE="F";uid="74117e86-686a-4fdc-94cb-9c60d6318033"
JACXSJ010001002.1	RepeatMasker	DNA/Kolobok-E	72575	72759	527	-	.	ID="RND-6_FAMILY-1681";Tend="1742";Tstart="1570";shortTE="F";uid="d3b1116c-c357-4824-935f-64e9208333d5"
JACXSJ010001002.1	RepeatMasker	DNA/hAT-Charlie	11505	11720	1154	-	.	ID="RND-6_FAMILY-4331";Tend="1519";Tstart="1314";shortTE="F";uid="825d5d72-e019-43d6-8e4f-dfacb6117dc1"
JACXSJ010001002.1	RepeatMasker	RC/Helitron	69330	69551	1225	-	.	ID="RND-1_FAMILY-73";Tend="612";Tstart="371";shortTE="F";uid="b06aa26b-992c-4b44-ac0d-b8d80a213e1c"
JACXSJ010001002.1	RepeatMasker	DNA/Ginger	70494	70715	467	-	.	ID="RND-6_FAMILY-2859";Tend="1976";Tstart="1772";shortTE="F";uid="72c02cd1-ee7d-4c9b-a35e-3f2aadb6c954"
JACXSJ010001002.1	RepeatMasker	Unknown	107955	108185	807	-	.	ID="RND-6_FAMILY-7423";Tend="1377";Tstart="1037";shortTE="F";uid="ab370347-fd01-48c2-9bad-b0cb0f21df60"
JACXSJ010001002.1	RepeatMasker	RC/Helitron	59422	59743	2241	-	.	ID="RND-5_FAMILY-3754";Tend="1744";Tstart="1417";shortTE="F";uid="5322b37f-e058-450a-a783-586adf819d7d"
JACXSJ010001002.1	RepeatMasker	DNA	76757	77117	1550	-	.	ID="DNA4-2_AP";Tend="353";Tstart="1";shortTE="F";uid="b46c5763-2901-4d1e-8182-4e941467797c"
JACXSJ010010020.1	RepeatMasker	DNA/hAT-hAT19	1	287	1875	+	.	ID="RND-6_FAMILY-5347";Tend="1553";Tstart="1265";shortTE="F";uid="fb6dab54-d9a1-4f35-9dbc-02006a8bd363"
JACXSJ010010020.1	RepeatMasker	DNA/Kolobok-E	531	766	730	+	.	ID="RND-6_FAMILY-1681";Tend="1834";Tstart="1615";shortTE="F";uid="43a495cd-ad83-43b1-9ada-f565c8f8edce"
JACXSJ010010020.1	RepeatMasker	DNA/Ginger	2215	2515	532	+	.	ID="RND-6_FAMILY-2859";Tend="2076";Tstart="1764";shortTE="F";uid="2f0926f6-51ab-443d-98d6-aaf262256be5"
JACXSJ010010020.1	RepeatMasker	DNA/hAT-hAT19	881	1012	670	+	.	ID="RND-6_FAMILY-5347";Tend="1665";Tstart="1554";shortTE="F";uid="1a300116-2480-4720-ac58-3539f5a4662d"
JACXSJ010010021.1	RepeatMasker	DNA/TcMar-Pogo	1177	2449	2947	+	.	ID="RND-5_FAMILY-130";Tend="1669";Tstart="391";shortTE="F";uid="43e3b48a-d621-46b4-8394-23624a96c3eb"
JACXSJ010010021.1	RepeatMasker	DNA/Sola-1	928	1084	470	+	.	ID="RND-6_FAMILY-7570";Tend="1975";Tstart="1833";shortTE="F";uid="741de023-f023-4c99-a0c7-285dce4cfab0"
JACXSJ010010021.1	RepeatMasker	DNA	632	748	817	-	.	ID="RND-3_FAMILY-48";Tend="1149";Tstart="1033";shortTE="F";uid="251fbf0f-7d87-4946-a34c-b79f6784974d"
JACXSJ010010021.1	RepeatMasker	Unknown	1	148	1371	-	.	ID="RND-6_FAMILY-2639";Tend="499";Tstart="352";shortTE="F";uid="5bb0f914-b154-458a-aa6a-f746831ca4a3"
JACXSJ010010022.1	RepeatMasker	DNA/Kolobok-E	1494	1719	529	+	.	ID="RND-6_FAMILY-15887";Tend="1010";Tstart="768";shortTE="F";uid="84fbab81-7b86-4950-9d2f-ba8246411efd"
JACXSJ010010022.1	RepeatMasker	DNA/Ginger	1523	2306	1357	-	.	ID="RND-6_FAMILY-2859";TEgroup="ctg_10022%7CRND-6_FAMILY-2859%7C1";Tend="2495";Tstart="1855";shortTE="F";uid="8e483628-2ab2-4ed6-8b1d-7626804f7143"
JACXSJ010010023.1	RepeatMasker	Unknown	1557	2596	8083	+	.	ID="RND-6_FAMILY-5682";Tend="1004";Tstart="1";shortTE="F";uid="498df664-f5c0-46e1-b1dd-8bb0be5e3acc"
JACXSJ010010023.1	RepeatMasker	DNA	481	773	1069	-	.	ID="TTAA25_AP";Tend="356";Tstart="66";shortTE="F";uid="3ae3cafd-3728-49e6-8858-a9b2bba835c4"
JACXSJ010010024.1	RepeatMasker	Unknown	865	1004	994	+	.	ID="RND-6_FAMILY-2427";Tend="466";Tstart="327";shortTE="F";uid="7c7490d5-4d48-490c-ad02-1d01c43fdce8"
JACXSJ010010024.1	RepeatMasker	DNA/PIF-ISL2EU	200	614	3241	-	.	ID="RND-6_FAMILY-11695";Tend="409";Tstart="1";shortTE="F";uid="c72febbc-f8a4-41bf-84f7-abc667f792e2"
JACXSJ010010024.1	RepeatMasker	Unknown	1	237	756	-	.	ID="RND-5_FAMILY-2488";Tend="1098";Tstart="893";shortTE="F";uid="5a5e502b-c3c9-46d6-b835-ced99d114d42"
JACXSJ010010024.1	RepeatMasker	LINE/I-Jockey	1338	2594	1201	-	.	ID="RND-6_FAMILY-5551";Tend="1532";Tstart="836";shortTE="F";uid="35eec8f4-8443-4388-bf75-9a393f5e0ccd"
JACXSJ010010027.1	RepeatMasker	LINE/I	2441	2593	798	+	.	ID="RND-6_FAMILY-5607";Tend="150";Tstart="1";shortTE="F";uid="f3e1e48b-b781-475a-be79-21f2cf698b0c"
JACXSJ010010027.1	RepeatMasker	DNA/hAT-hATm	154	1693	2881	+	.	ID="HAT-4_AP";Tend="2941";Tstart="1404";shortTE="F";uid="7e83db26-406f-446c-9db6-e0be16da0ebe"
JACXSJ010010027.1	RepeatMasker	DNA/hAT-Tip100	2248	2398	581	-	.	ID="RND-1_FAMILY-258";Tend="1076";Tstart="929";shortTE="F";uid="204b606e-9b39-4b0e-b4a3-d0cbc1e65ef5"
JACXSJ010010028.1	RepeatMasker	Unknown	831	1823	7450	+	.	ID="RND-6_FAMILY-11024";Tend="957";Tstart="1";shortTE="F";uid="8396ecc3-183a-4543-bee8-07e970ac7d84"
JACXSJ010010028.1	RepeatMasker	Unknown	2187	2593	3613	+	.	ID="RND-6_FAMILY-11024";Tend="1335";Tstart="929";shortTE="F";uid="8a7d07f5-964f-4ddf-9284-a768ccba5bef"
JACXSJ010010028.1	RepeatMasker	DNA/hAT-hAT19	246	589	1307	+	.	ID="HAT-N18_AP";Tend="815";Tstart="457";shortTE="F";uid="7feaa56b-c821-4723-9005-6f4806d5f708"
JACXSJ010001003.1	RepeatMasker	DNA/Ginger	37291	37407	415	+	.	ID="RND-6_FAMILY-2859";Tend="925";Tstart="815";shortTE="F";uid="bf0264f3-d07e-4952-9c4e-3ff3a8e5a425"
JACXSJ010001003.1	RepeatMasker	DNA/hAT-Charlie	128726	129414	4906	+	.	ID="RND-1_FAMILY-202";Tend="1684";Tstart="931";shortTE="F";uid="089bbaa4-9ef1-4896-8904-dd7a7e2ae190"
JACXSJ010001003.1	RepeatMasker	DNA/hAT-Tip100	668	902	1034	+	.	ID="RND-1_FAMILY-38";Tend="1293";Tstart="1060";shortTE="F";uid="3b020060-1926-45f1-9f1e-fcf59ebe7961"
JACXSJ010001003.1	RepeatMasker	DNA/Ginger	126321	126807	607	+	.	ID="RND-6_FAMILY-2859";TEgroup="ctg_1003%7CRND-6_FAMILY-2859%7C1";Tend="2333";Tstart="878";shortTE="F";uid="a10c0c88-2d8d-4859-bd62-dabaa9cbb08a"
JACXSJ010001003.1	RepeatMasker	DNA/Ginger	75704	75975	600	+	.	ID="RND-6_FAMILY-2859";Tend="2475";Tstart="2234";shortTE="F";uid="32b7d2ef-1f62-4f68-84c4-11e08dc9fc80"
JACXSJ010001003.1	RepeatMasker	LINE/I	30907	31016	667	+	.	ID="RND-5_FAMILY-630";Tend="1832";Tstart="1728";shortTE="F";uid="1d7d6296-d044-48a7-86c3-4ef4908d57f6"
JACXSJ010001003.1	RepeatMasker	Unknown	76835	77092	541	+	.	ID="RND-6_FAMILY-11924";Tend="1136";Tstart="879";shortTE="F";uid="d410bec9-0f88-4802-b499-d011bdfb9095"
JACXSJ010001003.1	RepeatMasker	DNA	98891	99266	501	+	.	ID="TTAA15_AP";Tend="595";Tstart="230";shortTE="F";uid="ce639412-57f7-44ec-b137-7169421ff7e1"
JACXSJ010001003.1	RepeatMasker	DNA/hAT-hAT19	6921	7023	527	+	.	ID="RND-5_FAMILY-782";Tend="1549";Tstart="1434";shortTE="F";uid="b39fd410-c81c-436c-9cd2-df2b68465abb"
JACXSJ010001003.1	RepeatMasker	DNA	110155	110520	2637	+	.	ID="RND-6_FAMILY-8993";Tend="1382";Tstart="1017";shortTE="F";uid="7a506f35-c6fe-45f7-a67b-c034ad2d1c86"
JACXSJ010001003.1	RepeatMasker	DNA/Kolobok-E	119494	119705	1058	+	.	ID="rnd-6_family-2763";Tend="1163";Tstart="476";shortTE="F";uid="fdccb430-0913-451d-a2c8-893052e4ff91"
JACXSJ010001003.1	RepeatMasker	DNA	45155	45805	1301	+	.	ID="DNA4-2_AP";Tend="755";Tstart="98";shortTE="F";uid="a9a40f54-a0d9-4979-bb5a-03ecf2f92edf"
JACXSJ010001003.1	RepeatMasker	LINE/I	129482	131832	2576	+	.	ID="RND-6_FAMILY-15105";Tend="1933";Tstart="18";shortTE="F";uid="b4620361-78ce-4047-a89e-83fcdba3fc3b"
JACXSJ010001003.1	RepeatMasker	DNA/Ginger	73955	74063	427	+	.	ID="RND-6_FAMILY-2859";Tend="1006";Tstart="904";shortTE="F";uid="05a39d91-3090-4040-b56a-df6040af5543"
JACXSJ010001003.1	RepeatMasker	DNA/Ginger-1	24477	24792	473	+	.	ID="RND-6_FAMILY-313";Tend="2363";Tstart="2040";shortTE="F";uid="b193c3a7-59c4-4d3b-b8b8-8c208fe441a9"
JACXSJ010001003.1	RepeatMasker	DNA/hAT-Charlie	131940	132061	555	+	.	ID="HAT-N20_RPR";Tend="123";Tstart="1";shortTE="F";uid="a8854371-c4e7-427e-959f-8e2cf2c83ccf"
JACXSJ010001003.1	RepeatMasker	DNA/Ginger	86104	86972	2047	+	.	ID="rnd-6_family-2859";Tend="2214";Tstart="809";shortTE="F";uid="9d766d20-e5b7-49fa-b2ab-73cabaeaec58"
JACXSJ010001003.1	RepeatMasker	DNA/Ginger	37749	38095	436	+	.	ID="RND-6_FAMILY-2859";Tend="2466";Tstart="2142";shortTE="F";uid="61c25f28-bebc-4ce3-90af-1584c7ae1b7b"
JACXSJ010001003.1	RepeatMasker	DNA/hAT-Tip100	42359	42558	919	+	.	ID="RND-6_FAMILY-12522";Tend="1340";Tstart="1142";shortTE="F";uid="183b2b40-dee5-40ee-8945-e95898c9ce07"
JACXSJ010001003.1	RepeatMasker	DNA/hAT-Charlie	14676	14901	402	+	.	ID="RND-1_FAMILY-129";TEgroup="ctg_1003%7CRND-1_FAMILY-129%7C1";Tend="1356";Tstart="946";shortTE="T";uid="fa15320d-94a5-4523-af96-7b482cf16cfd"
JACXSJ010001003.1	RepeatMasker	Unknown	98042	98294	828	+	.	ID="RND-1_FAMILY-10";Tend="1193";Tstart="953";shortTE="F";uid="5726c53e-ee70-4dec-aa84-e9c212a7992a"
JACXSJ010001003.1	RepeatMasker	DNA/P	1284	1401	479	+	.	ID="RND-6_FAMILY-5397";Tend="1982";Tstart="1848";shortTE="F";uid="d045d514-4e63-4d0a-877c-01d97fd78f69"
JACXSJ010001003.1	RepeatMasker	Unknown	99823	100399	3960	+	.	ID="RND-5_FAMILY-212";Tend="1165";Tstart="589";shortTE="F";uid="984c8c99-8218-462e-84a9-276fc88a7c84"
JACXSJ010001003.1	RepeatMasker	DNA	103421	103740	471	+	.	ID="DNA4-3_AP";Tend="380";Tstart="64";shortTE="F";uid="b10286fc-8c32-4833-ad00-ea8f1135e5b1"
JACXSJ010001003.1	RepeatMasker	DNA/Ginger	87707	87988	1216	+	.	ID="RND-6_FAMILY-2859";Tend="2477";Tstart="2209";shortTE="F";uid="b3c9c3e8-a3c7-43e0-8a07-8f469143a51e"
JACXSJ010001003.1	RepeatMasker	Unknown	18207	18393	463	+	.	ID="RND-6_FAMILY-233";Tend="1455";Tstart="1267";shortTE="F";uid="7dc329c3-24bc-4795-a741-3154852021a2"
JACXSJ010001003.1	RepeatMasker	DNA/Ginger-1	23657	23845	1146	+	.	ID="RND-6_FAMILY-313";Tend="2441";Tstart="2250";shortTE="F";uid="22e36b77-73bf-4240-9290-67c55096ef95"
JACXSJ010001003.1	RepeatMasker	DNA/Ginger-1	73398	73679	870	+	.	ID="RND-6_FAMILY-313";Tend="2440";Tstart="2056";shortTE="F";uid="533b8aac-82b7-46f2-9d79-8d365f1785a5"
JACXSJ010001003.1	RepeatMasker	DNA	41359	41512	424	+	.	ID="dna2-2_ap";Tend="265";Tstart="101";shortTE="F";uid="9ebd3ab3-1a05-4d32-81c0-2183b86e9e03"
JACXSJ010001003.1	RepeatMasker	DNA/hAT-hAT19	6254	6929	3091	+	.	ID="RND-5_FAMILY-2354";TEgroup="ctg_1003%7CRND-5_FAMILY-2354%7C1";Tend="1531";Tstart="611";shortTE="F";uid="d5b69fee-6671-4355-9f1f-2add5708fc48"
JACXSJ010001003.1	RepeatMasker	DNA	124152	124871	2761	-	.	ID="DNA4-1_AP";Tend="823";Tstart="2";shortTE="F";uid="bbd264d3-2480-4e3a-ad47-580cbfa6d9d5"
JACXSJ010001003.1	RepeatMasker	DNA/hAT-Tip100	90326	91626	2527	-	.	ID="rnd-1_family-24";Tend="2180";Tstart="941";shortTE="F";uid="1c25e852-537b-4635-8118-67c320af956f"
JACXSJ010001003.1	RepeatMasker	Unknown	75091	75435	580	-	.	ID="RND-6_FAMILY-6492";Tend="1300";Tstart="952";shortTE="F";uid="8d49f2d4-e8b1-477c-8e67-e70eb4256b6e"
JACXSJ010001003.1	RepeatMasker	DNA/MULE-MuDR	3425	3710	903	-	.	ID="RND-6_FAMILY-6117";Tend="751";Tstart="523";shortTE="F";uid="567028bb-6564-42b8-8df8-b03eb9af2529"
JACXSJ010001003.1	RepeatMasker	Unknown	76819	77044	1568	-	.	ID="RND-1_FAMILY-12";Tend="1137";Tstart="910";shortTE="F";uid="4dc69319-7be4-4a36-b514-a0d73a751ef4"
JACXSJ010001003.1	RepeatMasker	DNA	91898	92088	676	-	.	ID="DNA8-25_AP";Tend="664";Tstart="483";shortTE="F";uid="87e84161-6db9-4013-9f35-8e6ef59ae116"
JACXSJ010001003.1	RepeatMasker	DNA	114232	114474	512	-	.	ID="DNA4-3_AP";Tend="293";Tstart="24";shortTE="F";uid="8c45e9d8-5c7e-4fc6-936f-bd075147c45b"
JACXSJ010001003.1	RepeatMasker	LTR/Gypsy	95494	95791	1678	-	.	ID="RND-6_FAMILY-2565";Tend="395";Tstart="157";shortTE="F";uid="5551bd54-be52-4a05-b71c-fbd6b29a219d"
JACXSJ010001003.1	RepeatMasker	RC/Helitron	87334	87808	1997	-	.	ID="RND-1_FAMILY-43";Tend="1280";Tstart="776";shortTE="F";uid="7aca77d9-ba75-44c3-a908-b59fc9cb4cd1"
JACXSJ010001003.1	RepeatMasker	DNA/hAT	55866	56467	4140	-	.	ID="RND-5_FAMILY-6600";Tend="1553";Tstart="949";shortTE="F";uid="57fd177e-8a1c-4ee6-b7cd-856d6080f8f4"
JACXSJ010001003.1	RepeatMasker	RC/Helitron?	58067	58274	536	-	.	ID="RND-5_FAMILY-2405";Tend="1673";Tstart="1508";shortTE="F";uid="e8a379e6-809b-494d-9abe-310be5bffae3"
JACXSJ010001003.1	RepeatMasker	DNA/Ginger	119090	119493	2104	-	.	ID="RND-6_FAMILY-2859";Tend="2488";Tstart="2085";shortTE="F";uid="9ad85912-1b69-461c-9ca1-7b7d15a544b3"
JACXSJ010001003.1	RepeatMasker	DNA/hAT-Charlie	18424	18707	1452	-	.	ID="RND-6_FAMILY-3585";Tend="1210";Tstart="892";shortTE="F";uid="ab2c6158-8703-4ad8-9ef5-a8ddc7145693"
JACXSJ010001003.1	RepeatMasker	DNA/hAT-hAT19	42568	42891	1193	-	.	ID="RND-6_FAMILY-3480";Tend="2768";Tstart="2459";shortTE="F";uid="95575254-8edb-45be-99ab-9882d427d398"
JACXSJ010001003.1	RepeatMasker	DNA	44983	45092	486	-	.	ID="dna4-2b_ap";Tend="773";Tstart="667";shortTE="F";uid="90a3f931-115d-42e1-8ef2-4623fd45bd83"
JACXSJ010001003.1	RepeatMasker	LINE/CR1	69146	69930	1144	-	.	ID="RND-6_FAMILY-18036";Tend="1372";Tstart="584";shortTE="F";uid="755212f2-ce5a-4a8c-8409-a7e37b89f341"
JACXSJ010001003.1	RepeatMasker	DNA	27352	28157	2606	-	.	ID="DNA4-2_AP";Tend="769";Tstart="1";shortTE="F";uid="041f41de-f53d-4d9e-a8f9-4dc75455eb10"
JACXSJ010001003.1	RepeatMasker	DNA/hAT-hAT19	125754	126333	2563	-	.	ID="RND-6_FAMILY-11209";Tend="1592";Tstart="958";shortTE="F";uid="bcd0528b-0055-4c38-aa55-536a7da047c1"
JACXSJ010001003.1	RepeatMasker	LINE/Penelope	44373	44588	1544	-	.	ID="RND-5_FAMILY-8357";Tend="1187";Tstart="946";shortTE="F";uid="cc7597a8-65b3-4db5-89b8-a65b4a5a4732"
JACXSJ010001003.1	RepeatMasker	Unknown	42795	43894	4716	-	.	ID="RND-5_FAMILY-763";Tend="1767";Tstart="730";shortTE="F";uid="9fa19ec8-38fa-49b9-910d-b61ef7326caa"
JACXSJ010001003.1	RepeatMasker	Unknown	41965	42120	659	-	.	ID="RND-4_FAMILY-2281";Tend="1163";Tstart="999";shortTE="F";uid="c212bc0c-4cd7-4544-bbd4-016d6e2266bf"
JACXSJ010001003.1	RepeatMasker	DNA/hAT-Tip100	96669	96916	915	-	.	ID="RND-1_FAMILY-37";Tend="1127";Tstart="893";shortTE="F";uid="7ccd82ef-ec73-4155-aa6c-9bbfd763e093"
JACXSJ010001003.1	RepeatMasker	DNA/Ginger	22971	23621	3222	-	.	ID="RND-6_FAMILY-2859";Tend="2101";Tstart="1432";shortTE="F";uid="84b8cd29-9c9d-4507-92b9-3df4a9def39b"
JACXSJ010001003.1	RepeatMasker	LINE/I	127118	128604	1597	-	.	ID="RND-1_FAMILY-193";Tend="1668";Tstart="181";shortTE="F";uid="6b0dd3d9-ad67-4589-a217-a6a830e6ed7d"
JACXSJ010010030.1	RepeatMasker	LINE/R1	844	1946	667	-	.	ID="RND-1_FAMILY-229";Tend="4036";Tstart="1882";shortTE="F";uid="0882dd5b-f88f-44a5-8c83-12869aa779ea"
JACXSJ010010031.1	RepeatMasker	DNA/Ginger-1	644	839	799	+	.	ID="RND-6_FAMILY-313";Tend="1428";Tstart="1234";shortTE="F";uid="eedd7944-cf3d-4be0-a491-893f61594482"
JACXSJ010010031.1	RepeatMasker	DNA/hAT	435	618	570	+	.	ID="RND-6_FAMILY-2527";Tend="1077";Tstart="907";shortTE="F";uid="71cdf62d-25e0-4ed2-ad80-972a5bcf6ec2"
JACXSJ010010031.1	RepeatMasker	DNA/hAT-Ac	111	289	1291	+	.	ID="DNA8-93_AP";Tend="478";Tstart="295";shortTE="F";uid="26cf6abe-99ea-40e4-8979-bdd693c90327"
JACXSJ010010031.1	RepeatMasker	DNA/hAT-Charlie	1026	2522	2134	-	.	ID="RND-5_FAMILY-9420";Tend="1615";Tstart="172";shortTE="F";uid="802d1627-3c90-4807-b7f1-c8df49854205"
JACXSJ010010032.1	RepeatMasker	DNA/TcMar-Pogo	2400	2587	417	-	.	ID="RND-6_FAMILY-10703";Tend="1308";Tstart="1126";shortTE="F";uid="f0805cbc-2f84-42b6-ac60-d73e5ae5c9f1"
JACXSJ010010032.1	RepeatMasker	DNA/hAT-Tip100	1	1066	5270	-	.	ID="HAT-15_LMI";Tend="3895";Tstart="2828";shortTE="F";uid="5947de5e-540f-4b81-baa0-c18b595e2808"
JACXSJ010010032.1	RepeatMasker	DNA/TcMar-Pogo	1970	2075	443	-	.	ID="RND-6_FAMILY-10703";Tend="1621";Tstart="1517";shortTE="F";uid="487ae558-a00b-45df-b1df-0eed1cba7e73"
JACXSJ010010034.1	RepeatMasker	DNA/hAT-hATm	1397	2591	5617	+	.	ID="rnd-5_family-5311";Tend="2875";Tstart="1453";shortTE="F";uid="f2be91ba-a556-4b91-bcd5-dc79085da80c"
JACXSJ010010034.1	RepeatMasker	DNA/hAT-Charlie	1	194	599	+	.	ID="HAT-N20_RPR";Tend="740";Tstart="535";shortTE="F";uid="2492a0e8-7e5f-4728-9f73-a0c6017eb437"
JACXSJ010010034.1	RepeatMasker	DNA/hAT-hATm	1222	1392	1215	+	.	ID="RND-5_FAMILY-5311";Tend="783";Tstart="602";shortTE="F";uid="8124d99c-5afd-4637-bad3-8fe132d9163c"
JACXSJ010010034.1	RepeatMasker	LINE/I-Jockey	196	787	406	-	.	ID="RND-6_FAMILY-904";Tend="1770";Tstart="1123";shortTE="F";uid="96845129-473b-4254-a29d-85be7d3253fd"
JACXSJ010010036.1	RepeatMasker	Unknown	1	198	1786	-	.	ID="RND-1_FAMILY-214";Tend="333";Tstart="136";shortTE="F";uid="f9f82441-8a0e-49c4-8d57-c53e650264c0"
JACXSJ010010036.1	RepeatMasker	RC/Helitron	1326	1772	1015	-	.	ID="RND-5_FAMILY-2617";Tend="3700";Tstart="3254";shortTE="F";uid="9af4ddba-97fb-4d2f-a595-e88c0caa4080"
JACXSJ010010036.1	RepeatMasker	LTR/Gypsy	2261	2581	982	-	.	ID="GYPSY-7_CFL-I";Tend="4142";Tstart="3815";shortTE="F";uid="3df18bd1-ad9d-481e-b8a6-688ac7312c71"
JACXSJ010010036.1	RepeatMasker	RC/Helitron	195	1314	2049	-	.	ID="HELITRON-8_DRH";Tend="2618";Tstart="1500";shortTE="F";uid="6b389469-0298-47e4-891d-6e12d4df50eb"
JACXSJ010010037.1	RepeatMasker	DNA/Sola-1	1435	1765	418	-	.	ID="DNA2-4B_LMI";Tend="923";Tstart="597";shortTE="F";uid="99accdbe-8439-41ed-93cf-652760231c67"
JACXSJ010010038.1	RepeatMasker	LTR/Gypsy	141	1358	1120	+	.	ID="GYPSY-5_PBA-I";Tend="4423";Tstart="3206";shortTE="F";uid="a9af9d35-99dd-4d6b-b5c4-b68046ed4335"
JACXSJ010010038.1	RepeatMasker	LTR/Gypsy	689	2129	3082	-	.	ID="RND-6_FAMILY-1947";Tend="1518";Tstart="99";shortTE="F";uid="334a16ee-79b5-4170-b209-ae329ca5482e"
JACXSJ010010038.1	RepeatMasker	Unknown	2176	2589	3246	-	.	ID="RND-1_FAMILY-111";Tend="953";Tstart="584";shortTE="F";uid="2cd899ce-efd8-40b4-b141-524d54f4f4cb"
JACXSJ010010039.1	RepeatMasker	DNA/hAT-Ac	62	1456	967	+	.	ID="HAT-2_AP";Tend="2323";Tstart="946";shortTE="F";uid="9e11df6a-ae04-4983-a319-ea3fde7b16a7"
JACXSJ010001004.1	RepeatMasker	DNA/hAT-hAT19	64150	64727	758	+	.	ID="RND-6_FAMILY-3356";Tend="2108";Tstart="1456";shortTE="F";uid="f75326aa-d6e4-4037-98f6-c9a2e0ceb3dc"
JACXSJ010001004.1	RepeatMasker	Unknown	125772	126388	1815	+	.	ID="RND-6_FAMILY-24756";Tend="1573";Tstart="980";shortTE="F";uid="ff3ce8a8-bf65-466d-93d3-37d6d225b689"
JACXSJ010001004.1	RepeatMasker	Unknown	113417	113723	1311	+	.	ID="RND-5_FAMILY-9570";Tend="1273";Tstart="932";shortTE="F";uid="6930be96-3555-4ae7-85c6-abfa4f0d6ccf"
JACXSJ010001004.1	RepeatMasker	LTR/Gypsy	46332	46539	1680	+	.	ID="RND-5_FAMILY-5474";Tend="763";Tstart="556";shortTE="F";uid="b21df6c3-b08b-4eab-84ec-308189c5c59c"
JACXSJ010001004.1	RepeatMasker	DNA/TcMar-Tc1	127127	127456	2502	+	.	ID="RND-1_FAMILY-46";Tend="831";Tstart="503";shortTE="F";uid="325d7458-6bf6-451d-8998-6cc7b30682c3"
JACXSJ010001004.1	RepeatMasker	DNA/TcMar-Tigger	120571	121242	2871	+	.	ID="RND-6_FAMILY-2941";TEgroup="ctg_1004%7CRND-6_FAMILY-2941%7C1";Tend="2120";Tstart="849";shortTE="F";uid="b8da9e66-62d8-437a-9d15-e9af1f1c7c32"
JACXSJ010001004.1	RepeatMasker	DNA/hAT-hATm	36991	37244	425	+	.	ID="HAT-4_AP";Tend="3423";Tstart="3176";shortTE="F";uid="6bd13f45-02c0-47fc-bd6f-91a48afbe40f"
JACXSJ010001004.1	RepeatMasker	DNA/Kolobok-E	89997	90152	438	+	.	ID="RND-6_FAMILY-1681";Tend="1744";Tstart="1598";shortTE="F";uid="ef334983-6fe2-4ebb-8be7-b5acc0925e58"
JACXSJ010001004.1	RepeatMasker	DNA/MULE-MuDR	6355	8420	9608	+	.	ID="RND-6_FAMILY-5365";Tend="2124";Tstart="151";shortTE="F";uid="e40774c9-0693-4815-8b99-29f29174b537"
JACXSJ010001004.1	RepeatMasker	DNA	55462	56260	3182	+	.	ID="DNA4-1_AP";Tend="823";Tstart="4";shortTE="F";uid="9a99f281-48a0-4bbf-b28e-d904b658148d"
JACXSJ010001004.1	RepeatMasker	DNA	76026	76571	1201	+	.	ID="DNA4-3_AP";Tend="637";Tstart="77";shortTE="F";uid="52c7e509-3d0e-4571-bd21-3d3d7022a199"
JACXSJ010001004.1	RepeatMasker	DNA/Kolobok-E	121626	121975	668	+	.	ID="RND-6_FAMILY-6827";Tend="318";Tstart="1";shortTE="F";uid="b502561d-15cb-4846-b573-aa0b2695ccf8"
JACXSJ010001004.1	RepeatMasker	LINE/CR1	65730	65862	720	+	.	ID="RND-6_FAMILY-7943";Tend="1465";Tstart="1328";shortTE="F";uid="111b48a3-92a6-4db5-b3ac-c290bec3eb70"
JACXSJ010001004.1	RepeatMasker	DNA/PIF-Harbinger	50534	51265	2146	+	.	ID="RND-6_FAMILY-12278";Tend="1505";Tstart="771";shortTE="F";uid="b48ca2cc-6f8d-443e-8308-9a2dc0bef086"
JACXSJ010001004.1	RepeatMasker	DNA/MULE-MuDR	71907	72851	6454	+	.	ID="RND-6_FAMILY-13126";Tend="1267";Tstart="308";shortTE="F";uid="4c7fd43c-850c-42e5-aa69-f17b976f15fc"
JACXSJ010001004.1	RepeatMasker	DNA/Sola-1	52757	52862	491	+	.	ID="SOLA1-1_AP";Tend="1232";Tstart="1125";shortTE="F";uid="7fd77a8e-c334-4f9f-ac57-6d363eb23dd7"
JACXSJ010001004.1	RepeatMasker	LINE/I	59773	60054	2059	+	.	ID="RND-6_FAMILY-8520";Tend="1187";Tstart="906";shortTE="F";uid="824942eb-5896-44be-bbc1-3f66d01afb62"
JACXSJ010001004.1	RepeatMasker	DNA/MULE-MuDR	131791	131943	769	+	.	ID="MUDR8X_AP";Tend="145";Tstart="1";shortTE="F";uid="22a5da25-6b14-4016-a5e1-ea92b3aadac0"
JACXSJ010001004.1	RepeatMasker	DNA/hAT-hAT19	94587	95088	1967	+	.	ID="RND-6_FAMILY-7577";Tend="1494";Tstart="900";shortTE="F";uid="f389d43e-3166-400a-8fc9-d36e57e9539a"
JACXSJ010001004.1	RepeatMasker	DNA/MULE-MuDR	25302	25549	1050	+	.	ID="RND-6_FAMILY-23674";Tend="834";Tstart="594";shortTE="F";uid="a7291425-4216-48c2-befd-77838f74ee70"
JACXSJ010001004.1	RepeatMasker	DNA/Ginger-1	47217	48517	5964	+	.	ID="RND-6_FAMILY-313";Tend="2440";Tstart="1210";shortTE="F";uid="bfe2266e-78e2-4f88-95a9-7df498820d88"
JACXSJ010001004.1	RepeatMasker	DNA/TcMar-Tc1	127441	128065	4920	+	.	ID="RND-5_FAMILY-6589";Tend="2371";Tstart="1753";shortTE="F";uid="212a584a-6f71-4e9b-93ad-75b1169509d2"
JACXSJ010001004.1	RepeatMasker	DNA/hAT-Charlie	57446	58246	3072	+	.	ID="RND-5_FAMILY-1853";Tend="1645";Tstart="894";shortTE="F";uid="949ffed6-36b4-4e91-8fec-36b49f9d7b8b"
JACXSJ010001004.1	RepeatMasker	DNA/Ginger-1	27704	28068	2329	+	.	ID="RND-6_FAMILY-313";Tend="1140";Tstart="775";shortTE="F";uid="b63e2211-094c-4fba-80e2-fa0bf44bdd79"
JACXSJ010001004.1	RepeatMasker	DNA/hAT-hAT19	116010	116698	1693	+	.	ID="RND-6_FAMILY-11209";Tend="1672";Tstart="945";shortTE="F";uid="718d1ce1-1921-4a4c-802a-8e85a030c424"
JACXSJ010001004.1	RepeatMasker	DNA/Ginger-1	120479	120584	637	+	.	ID="RND-6_FAMILY-313";Tend="868";Tstart="764";shortTE="F";uid="6a0c2cce-3f74-4b07-822e-45f11c534d9d"
JACXSJ010001004.1	RepeatMasker	DNA/hAT-hAT19	62490	64042	3317	+	.	ID="rnd-6_family-3356";Tend="2139";Tstart="796";shortTE="F";uid="11d5fdb0-74ad-4af3-b7e2-ba7da108273c"
JACXSJ010001004.1	RepeatMasker	DNA/hAT	13969	14139	411	+	.	ID="RND-6_FAMILY-21836";Tend="1337";Tstart="1192";shortTE="F";uid="ac1d077f-16c6-42b8-873c-b65eae20c5a9"
JACXSJ010001004.1	RepeatMasker	DNA/MULE-MuDR	90847	91566	4700	-	.	ID="RND-5_FAMILY-9265";Tend="1601";Tstart="844";shortTE="F";uid="7f162b2c-920b-49ac-9c79-920bddd7620b"
JACXSJ010001004.1	RepeatMasker	Unknown	54631	55139	547	-	.	ID="RND-6_FAMILY-662";Tend="1511";Tstart="1051";shortTE="F";uid="19b1ebd5-a2c1-4c92-9622-aa41b85a7628"
JACXSJ010001004.1	RepeatMasker	DNA	108444	108667	828	-	.	ID="DNA8-31_AP";Tend="231";Tstart="1";shortTE="F";uid="335bac7b-4024-42b6-825f-65bb6063aaf2"
JACXSJ010001004.1	RepeatMasker	DNA/hAT-Charlie	64983	65308	1470	-	.	ID="RND-6_FAMILY-15280";Tend="1171";Tstart="858";shortTE="F";uid="42e39bae-9715-44a8-8bdd-d0470ae36f2e"
JACXSJ010001004.1	RepeatMasker	DNA/Kolobok-E	52828	52974	513	-	.	ID="KOLOBOKE-2_AP";Tend="1262";Tstart="1118";shortTE="F";uid="a27fe298-358e-4747-98cd-8231986efaed"
JACXSJ010001004.1	RepeatMasker	DNA/Kolobok-E	53484	53593	624	-	.	ID="RND-6_FAMILY-1681";Tend="1811";Tstart="1701";shortTE="F";uid="09fb618c-8874-45fc-8c2c-21b214046070"
JACXSJ010001004.1	RepeatMasker	DNA/hAT	110932	111160	498	-	.	ID="RND-6_FAMILY-7565";Tend="2259";Tstart="2031";shortTE="F";uid="7fea9083-dbaf-4360-bcf9-e6aa70563139"
JACXSJ010001004.1	RepeatMasker	RC/Helitron	90160	90301	686	-	.	ID="RND-1_FAMILY-73";Tend="2639";Tstart="2504";shortTE="F";uid="0c604f22-a1bc-4c55-abae-f5ecf55575c2"
JACXSJ010001004.1	RepeatMasker	LINE/I	28453	30421	9394	-	.	ID="RND-5_FAMILY-630";Tend="1819";Tstart="135";shortTE="F";uid="ea6379ee-733b-407c-957c-15df1ece1c71"
JACXSJ010001004.1	RepeatMasker	DNA	114305	114936	2574	-	.	ID="DNA4-2_AP";Tend="670";Tstart="3";shortTE="F";uid="353da0fa-b0dd-43c2-8a09-c02f4e91ef05"
JACXSJ010001004.1	RepeatMasker	Retroposon?	68206	68549	401	-	.	ID="SINE2-1_AP";Tend="677";Tstart="325";shortTE="F";uid="c6b08c9a-22cd-41b9-a5d3-b3be12c011f0"
JACXSJ010001004.1	RepeatMasker	LINE/R1-LOA	35449	36496	8020	-	.	ID="RND-5_FAMILY-2472";Tend="1648";Tstart="598";shortTE="F";uid="4a6d3ca4-56e9-471e-a097-85714b62a3e1"
JACXSJ010001004.1	RepeatMasker	DNA/hAT-hATm	32950	35476	1058	-	.	ID="HAT-4_AP";TEgroup="ctg_1004%7CHAT-4_AP%7C1";Tend="3419";Tstart="651";shortTE="F";uid="0253ef6e-ade8-4c6b-b4b5-710687168e49"
JACXSJ010001004.1	RepeatMasker	LINE/I	31401	31870	456	-	.	ID="RND-6_FAMILY-10440";Tend="1342";Tstart="871";shortTE="F";uid="a22ca05e-927a-4372-bae7-9c3b52d2adba"
JACXSJ010001004.1	RepeatMasker	Unknown	23092	23432	2318	-	.	ID="RND-5_FAMILY-2450";Tend="1295";Tstart="951";shortTE="F";uid="5c3834ef-d0c0-4d5a-ad16-dd561ac8d27a"
JACXSJ010001004.1	RepeatMasker	Retroposon?	46937	47829	1459	-	.	ID="RND-4_FAMILY-1237";Tend="2305";Tstart="1031";shortTE="F";uid="39f27729-1927-4cc9-a672-e098e9a7f66b"
JACXSJ010001004.1	RepeatMasker	DNA/Ginger-2	43800	44109	418	-	.	ID="GINGER2-N2_AP";Tend="1348";Tstart="1032";shortTE="F";uid="5b38f1b0-d265-4c1e-ac49-ce87cf0e6b6f"
JACXSJ010001004.1	RepeatMasker	DNA	56277	56780	1477	-	.	ID="DNA8-31_AP";Tend="595";Tstart="1";shortTE="F";uid="383bbb08-264c-460b-a2bf-7136660485ca"
JACXSJ010001004.1	RepeatMasker	DNA/hAT-hAT19	27095	27710	1958	-	.	ID="RND-6_FAMILY-1820";Tend="1589";Tstart="1018";shortTE="F";uid="69a20b05-f432-4800-b398-a5e712daa843"
JACXSJ010001004.1	RepeatMasker	Retroposon?	52623	52762	500	-	.	ID="SINE2-1_AP";Tend="1329";Tstart="1056";shortTE="F";uid="3445576f-2086-4305-ac3c-234df872d8f0"
JACXSJ010001004.1	RepeatMasker	DNA/hAT-hAT19	60543	61161	547	-	.	ID="RND-6_FAMILY-20206";Tend="1391";Tstart="790";shortTE="F";uid="b643ee20-0bdb-4d73-82e9-979acbaeae60"
JACXSJ010001004.1	RepeatMasker	DNA/hAT-Ac	77875	78511	1229	-	.	ID="RND-4_FAMILY-338";TEgroup="ctg_1004%7CRND-4_FAMILY-338%7C1";Tend="1348";Tstart="895";shortTE="F";uid="33b8a3b6-0d9f-4599-8c3a-186621a3449b"
JACXSJ010001004.1	RepeatMasker	DNA	103863	104256	1509	-	.	ID="DNA4-3_AP";Tend="397";Tstart="1";shortTE="F";uid="1cb019dd-ea27-470a-bfb4-a2516b41e8ae"
JACXSJ010001004.1	RepeatMasker	LINE/CR1	104272	104712	861	-	.	ID="RND-6_FAMILY-18036";Tend="820";Tstart="380";shortTE="F";uid="171f0056-9b86-4834-9699-8415c78622a2"
JACXSJ010001004.1	RepeatMasker	DNA/hAT-hAT19	61528	61882	2194	-	.	ID="DNA8-96_AP";Tend="354";Tstart="1";shortTE="F";uid="31c79421-eb0c-4a05-bad9-fb2e89a7960d"
JACXSJ010001004.1	RepeatMasker	DNA	21686	21909	1399	-	.	ID="RND-6_FAMILY-5848";Tend="1191";Tstart="958";shortTE="F";uid="84ae5e62-0ccc-40fd-ad12-3f8460ee6555"
JACXSJ010001004.1	RepeatMasker	DNA/hAT	38679	39081	479	-	.	ID="RND-6_FAMILY-422";TEgroup="ctg_1004%7CRND-6_FAMILY-422%7C1";Tend="1550";Tstart="954";shortTE="F";uid="5ecd6498-77d0-42d0-814c-093ec108a541"
JACXSJ010001004.1	RepeatMasker	DNA	98895	99462	1647	-	.	ID="RND-5_FAMILY-5909";Tend="1514";Tstart="945";shortTE="F";uid="af51bdb2-08f3-456f-81bb-0bb153ac2a6e"
JACXSJ010001004.1	RepeatMasker	DNA/Ginger	121219	122711	2338	-	.	ID="RND-6_FAMILY-2859";TEgroup="ctg_1004%7CRND-6_FAMILY-2859%7C1";Tend="2398";Tstart="728";shortTE="F";uid="bb334c0d-6ed5-4163-80f6-605fd59d7b9f"
JACXSJ010001004.1	RepeatMasker	Unknown	49051	49443	1901	-	.	ID="RND-6_FAMILY-2411";Tend="1229";Tstart="831";shortTE="F";uid="9940edb7-238c-49a2-ba36-9ab33c250db0"
JACXSJ010001004.1	RepeatMasker	DNA	1022	1129	509	-	.	ID="RND-6_FAMILY-5848";Tend="1073";Tstart="959";shortTE="F";uid="1cd76202-b10c-4541-8b6a-514308d68afe"
JACXSJ010001004.1	RepeatMasker	DNA/Ginger	28292	28434	780	-	.	ID="RND-6_FAMILY-2859";Tend="2118";Tstart="1977";shortTE="F";uid="4afe5504-6637-4440-a452-7da4cfb8b57c"
JACXSJ010001004.1	RepeatMasker	DNA/Ginger	49637	49783	621	-	.	ID="RND-6_FAMILY-2859";Tend="2486";Tstart="2354";shortTE="F";uid="4d99ffb3-5942-40df-ad82-e20293c2ebeb"
JACXSJ010001004.1	RepeatMasker	LINE/I-Jockey	108051	108405	1530	-	.	ID="RND-6_FAMILY-152";Tend="1644";Tstart="1256";shortTE="F";uid="10d7f6da-ed72-4c9c-83d2-70fce2f2dcc9"
JACXSJ010001004.1	RepeatMasker	DNA	66987	67342	901	-	.	ID="rnd-6_family-2710";Tend="1290";Tstart="1026";shortTE="F";uid="c7b9466d-e021-42fc-a4e9-353b52afba43"
JACXSJ010001004.1	RepeatMasker	LINE/R1-LOA	88034	88549	575	-	.	ID="RND-6_FAMILY-10518";Tend="611";Tstart="98";shortTE="F";uid="740825ea-30fe-4773-af4d-139302e6d364"
JACXSJ010001004.1	RepeatMasker	DNA	107785	108072	788	-	.	ID="DNA8-31_AP";Tend="595";Tstart="304";shortTE="F";uid="d650e5f4-cbe5-480e-a4a1-788afff0b3fc"
JACXSJ010001004.1	RepeatMasker	Retroposon?	46527	46915	1122	-	.	ID="RND-5_FAMILY-7063";Tend="2287";Tstart="1887";shortTE="F";uid="912fa5bd-54a5-4451-8953-7fa83ec2ebd9"
JACXSJ010001004.1	RepeatMasker	Unknown	28067	28273	1006	-	.	ID="RND-5_FAMILY-2538";Tend="1463";Tstart="1253";shortTE="F";uid="1e659873-281d-4dc9-b8d0-fb151b55e577"
JACXSJ010001004.1	RepeatMasker	DNA/hAT-Charlie	96890	97178	1416	-	.	ID="RND-6_FAMILY-3585";Tend="1210";Tstart="908";shortTE="F";uid="1efcfb9b-9d70-40cb-81c3-aacdcc21b162"
JACXSJ010001004.1	RepeatMasker	DNA/hAT-Ac	129723	130240	2625	-	.	ID="RND-4_FAMILY-338";Tend="1495";Tstart="979";shortTE="F";uid="67795236-72aa-4155-b083-5bfb92552797"
JACXSJ010001004.1	RepeatMasker	DNA/Ginger	48516	48662	430	-	.	ID="RND-6_FAMILY-2859";Tend="2474";Tstart="2345";shortTE="F";uid="6a974176-15c6-43aa-9b90-2f32770e1681"
JACXSJ010001004.1	RepeatMasker	Unknown	25113	25296	536	-	.	ID="RND-6_FAMILY-4658";Tend="1648";Tstart="1426";shortTE="F";uid="2423568e-20ee-4c35-a898-31990a02e3b4"
JACXSJ010010040.1	RepeatMasker	RC/Helitron	1	846	4444	-	.	ID="RND-1_FAMILY-43";Tend="1726";Tstart="866";shortTE="F";uid="fce2664d-f5a9-408b-aa6e-b63087a78db0"
JACXSJ010010041.1	RepeatMasker	LINE/R1	797	2588	12092	-	.	ID="RND-5_FAMILY-4620";Tend="2270";Tstart="496";shortTE="F";uid="d885bc5f-aadb-4905-84f3-75ba9159aceb"
JACXSJ010010042.1	RepeatMasker	DNA	1509	1838	531	+	.	ID="TTAA25_AP";Tend="350";Tstart="19";shortTE="F";uid="6bbf040b-a915-4ce4-9871-6c1c1e9cb76e"
JACXSJ010010042.1	RepeatMasker	DNA/hAT-hAT19	1982	2391	483	-	.	ID="RND-6_FAMILY-3356";Tend="1496";Tstart="1096";shortTE="F";uid="db373362-03e7-477c-bef9-e930621f211c"
JACXSJ010010042.1	RepeatMasker	Unknown	1196	1427	1329	-	.	ID="RND-6_FAMILY-10911";Tend="1155";Tstart="886";shortTE="F";uid="01fcaadd-3320-4bc0-8243-47391ab0e704"
JACXSJ010010042.1	RepeatMasker	DNA/hAT-Ac	2292	2574	921	-	.	ID="RND-5_FAMILY-3805";Tend="1790";Tstart="1523";shortTE="F";uid="63e49407-bc2e-4c6f-af1f-ac20f604a3af"
JACXSJ010010043.1	RepeatMasker	DNA/TcMar-Pogo	896	1262	2020	+	.	ID="RND-5_FAMILY-130";Tend="2141";Tstart="1779";shortTE="F";uid="de89faf3-11ec-4261-a6a8-c9928d8dedd4"
JACXSJ010010043.1	RepeatMasker	DNA/hAT-Ac	1259	1377	533	-	.	ID="DNA8-54_AP";Tend="517";Tstart="400";shortTE="F";uid="b4331590-2f9c-4fd0-aa62-31b3ab7e9561"
JACXSJ010010044.1	RepeatMasker	LINE/I	2086	2572	980	+	.	ID="RND-1_FAMILY-193";Tend="1230";Tstart="754";shortTE="F";uid="ffac96b9-6bfc-4eeb-abba-04e3f2d48442"
JACXSJ010010044.1	RepeatMasker	DNA/hAT-Charlie	1	258	962	-	.	ID="HAT-33_LMI";Tend="1562";Tstart="1305";shortTE="F";uid="4ce8ab92-16de-4d79-ba7b-7d0873a17852"
JACXSJ010010044.1	RepeatMasker	DNA/hAT-Tip100	1724	2006	1386	-	.	ID="RND-5_FAMILY-4295";Tend="1213";Tstart="932";shortTE="F";uid="bd396fe8-f53b-4b83-93a6-42cb6e62bc82"
JACXSJ010010044.1	RepeatMasker	DNA/TcMar-m44	955	1165	644	-	.	ID="MARINER-2_AP";Tend="1677";Tstart="1465";shortTE="F";uid="6e7eaefa-b52b-4aab-a1cd-d75607a8ae35"
JACXSJ010010044.1	RepeatMasker	DNA/hAT-Tip100	262	424	544	-	.	ID="RND-5_FAMILY-4295";Tend="1509";Tstart="1337";shortTE="F";uid="9299144f-e305-4cd4-a7ed-6c372716ddaa"
JACXSJ010010046.1	RepeatMasker	DNA/MULE-MuDR	1871	2087	757	+	.	ID="RND-6_FAMILY-634";Tend="1633";Tstart="1433";shortTE="F";uid="71b6c855-af3d-4644-a3b6-0984eb98c3ca"
JACXSJ010010046.1	RepeatMasker	DNA	2331	2579	658	+	.	ID="TTAA8_AP";Tend="349";Tstart="107";shortTE="F";uid="466d6628-0733-4325-87f9-7434f8d233e2"
JACXSJ010010046.1	RepeatMasker	DNA/hAT-Tip100	1	146	1057	-	.	ID="RND-6_FAMILY-13304";Tend="136";Tstart="1";shortTE="F";uid="9317a221-f12a-4c98-b2e1-218764382156"
JACXSJ010010048.1	RepeatMasker	LTR/Gypsy	46	469	1199	-	.	ID="GYPSY2-I_AP";Tend="1305";Tstart="896";shortTE="F";uid="94b67d98-c24e-44f4-ac67-b01d9a644f61"
JACXSJ010010048.1	RepeatMasker	DNA/Ginger-1	2380	2484	435	-	.	ID="GINGER1-1_AP";Tend="4348";Tstart="4243";shortTE="F";uid="dea28e39-a869-4827-a10b-35de52e67859"
JACXSJ010010049.1	RepeatMasker	DNA/hAT-Ac	1	435	3426	-	.	ID="RND-1_FAMILY-169";Tend="1132";Tstart="673";shortTE="F";uid="62414648-2b21-4308-a4a4-96a889492e35"
JACXSJ010001005.1	RepeatMasker	Retroposon?	121609	121966	466	+	.	ID="SINE2-1_AP";Tend="1175";Tstart="812";shortTE="F";uid="4a9d5b87-cbf4-43e8-8827-3dd373db4d24"
JACXSJ010001005.1	RepeatMasker	DNA/TcMar-Mariner	42961	43125	526	+	.	ID="MARINER-23_LMI";Tend="1112";Tstart="948";shortTE="F";uid="c31cb166-1ade-4a5e-9ac0-8bc11efe49ea"
JACXSJ010001005.1	RepeatMasker	DNA/MULE-MuDR	58902	59438	769	+	.	ID="RND-5_FAMILY-722";TEgroup="ctg_1005%7CRND-5_FAMILY-722%7C1";Tend="1821";Tstart="871";shortTE="F";uid="f4307564-67e1-4172-aec1-756673058e08"
JACXSJ010001005.1	RepeatMasker	Unknown	79451	79660	472	+	.	ID="RND-6_FAMILY-2411";Tend="1222";Tstart="1019";shortTE="F";uid="a9ac0730-4c00-41a3-9d25-f2acfae1a280"
JACXSJ010001005.1	RepeatMasker	DNA/hAT-hAT19	1320	1541	473	+	.	ID="RND-6_FAMILY-3416";Tend="1062";Tstart="846";shortTE="F";uid="719f444d-4bb7-403f-819d-ac653e1374d4"
JACXSJ010001005.1	RepeatMasker	DNA	69593	69982	920	+	.	ID="DNA4-2_AP";Tend="768";Tstart="346";shortTE="F";uid="8788c7aa-2d62-4227-b277-f46be140cb2f"
JACXSJ010001005.1	RepeatMasker	LINE/CR1	67453	67689	534	+	.	ID="RND-6_FAMILY-5750";Tend="1080";Tstart="844";shortTE="F";uid="a006d560-3e11-4e00-af55-b1ff17978fe6"
JACXSJ010001005.1	RepeatMasker	DNA/hAT-hAT19	9932	10263	413	+	.	ID="RND-6_FAMILY-1053";TEgroup="ctg_1005%7CRND-6_FAMILY-1053%7C1";Tend="1342";Tstart="926";shortTE="F";uid="a580fe51-2a61-4ec2-865e-7b053232811d"
JACXSJ010001005.1	RepeatMasker	DNA/hAT	45296	45473	403	+	.	ID="DNA8-68_AP";Tend="208";Tstart="24";shortTE="F";uid="7b0857c7-14f4-4496-8579-625253f919f4"
JACXSJ010001005.1	RepeatMasker	DNA/hAT	50061	50232	555	+	.	ID="RND-4_FAMILY-2044";Tend="1130";Tstart="960";shortTE="F";uid="42ef5f1d-040e-4953-b0b6-1f4403902e96"
JACXSJ010001005.1	RepeatMasker	LINE/I-Jockey	129460	129618	1088	+	.	ID="RND-5_FAMILY-3995";Tend="956";Tstart="804";shortTE="F";uid="6b9cf824-06ac-4a11-bea6-ff73c174447e"
JACXSJ010001005.1	RepeatMasker	LINE/I-Jockey	62235	62434	502	+	.	ID="RND-5_FAMILY-2928";Tend="1412";Tstart="1217";shortTE="F";uid="47ca2ce1-6638-4915-80fa-9b53d781c63a"
JACXSJ010001005.1	RepeatMasker	DNA/Kolobok-E	53391	54219	4699	+	.	ID="RND-1_FAMILY-75";Tend="1775";Tstart="951";shortTE="F";uid="478e6c44-7c17-41e5-a7cf-d7bb7f9ecbda"
JACXSJ010001005.1	RepeatMasker	DNA/TcMar-Pogo	1907	2045	540	-	.	ID="RND-5_FAMILY-251";Tend="964";Tstart="815";shortTE="F";uid="d5dba13c-e31e-4be1-b2fe-9753adf484fc"
JACXSJ010001005.1	RepeatMasker	DNA	21941	22671	2623	-	.	ID="DNA4-2_AP";Tend="765";Tstart="50";shortTE="F";uid="1bb69eea-b6d0-4054-9278-59e3fab0bc69"
JACXSJ010001005.1	RepeatMasker	DNA	90	555	1238	-	.	ID="TTAA2D_AP";Tend="431";Tstart="2";shortTE="F";uid="9fe45c68-3a57-49e3-b64e-a2165f765e13"
JACXSJ010001005.1	RepeatMasker	DNA/MULE-MuDR	124681	125367	1144	-	.	ID="RND-6_FAMILY-6124";Tend="1854";Tstart="1090";shortTE="F";uid="ee387aab-6549-41ee-b13f-c3c1f595d6ec"
JACXSJ010001005.1	RepeatMasker	Unknown	36684	36922	553	-	.	ID="RND-5_FAMILY-7876";Tend="1138";Tstart="908";shortTE="F";uid="fe2ea4b0-e9dc-40a5-a5e0-33b0e7c45c91"
JACXSJ010001005.1	RepeatMasker	LINE/I	22677	23018	2193	-	.	ID="RND-6_FAMILY-8520";Tend="1233";Tstart="902";shortTE="F";uid="9de67f08-3f13-492f-85a2-f142961a71df"
JACXSJ010001005.1	RepeatMasker	DNA/Kolobok-E	121692	122003	423	-	.	ID="KOLOBOKE-2_AP";Tend="1848";Tstart="1542";shortTE="F";uid="84e35108-bca3-430b-a489-98cef7680d75"
JACXSJ010001005.1	RepeatMasker	Unknown	5241	5453	642	-	.	ID="RND-6_FAMILY-11024";Tend="1159";Tstart="952";shortTE="F";uid="5eca92d5-53ab-4a8b-9624-8321ef18f43c"
JACXSJ010001005.1	RepeatMasker	DNA	36499	36684	538	-	.	ID="DNA3-10_AP";Tend="187";Tstart="7";shortTE="F";uid="421c3eda-19e6-4765-a23c-b2cc97eaee9f"
JACXSJ010001005.1	RepeatMasker	LINE/I	24082	24502	956	-	.	ID="RND-5_FAMILY-3268";Tend="689";Tstart="294";shortTE="F";uid="c22825cd-969e-4ecf-b318-0db4e136601f"
JACXSJ010001005.1	RepeatMasker	Unknown	33934	34260	1517	-	.	ID="RND-5_FAMILY-72";Tend="1313";Tstart="969";shortTE="F";uid="9c80a36e-2a7b-4aaa-a6e4-a5d46227fde0"
JACXSJ010001005.1	RepeatMasker	DNA/TcMar-Tc1	52142	52784	4287	-	.	ID="RND-5_FAMILY-7325";Tend="1598";Tstart="980";shortTE="F";uid="03c1fc5a-2f17-47ff-b081-ac561af8d88e"
JACXSJ010001005.1	RepeatMasker	DNA/Ginger	101624	102841	5405	-	.	ID="RND-6_FAMILY-2859";Tend="2489";Tstart="1269";shortTE="F";uid="82175e59-ed2c-4ad4-ba0d-ab7842a44b24"
JACXSJ010001005.1	RepeatMasker	DNA/Ginger	66619	67040	674	-	.	ID="RND-6_FAMILY-2859";Tend="2564";Tstart="2156";shortTE="F";uid="dae21cc4-1044-4c33-a639-a7ffa6271145"
JACXSJ010001005.1	RepeatMasker	DNA/Ginger	68137	68333	527	-	.	ID="RND-6_FAMILY-2859";Tend="2170";Tstart="1970";shortTE="F";uid="fc3907bf-f123-4292-8252-20daffd5eb8d"
JACXSJ010001005.1	RepeatMasker	DNA/hAT?	107174	108066	5379	-	.	ID="RND-1_FAMILY-11";Tend="1852";Tstart="954";shortTE="F";uid="c3340d25-fccc-4ae3-baf6-d22980745ff7"
JACXSJ010010050.1	RepeatMasker	DNA	1	206	725	-	.	ID="TTAA13B_AP";Tend="237";Tstart="10";shortTE="F";uid="ceffe2f7-225e-4a2c-91d6-24fa38d371b1"
JACXSJ010010050.1	RepeatMasker	Unknown	738	882	562	-	.	ID="RND-1_FAMILY-93";Tend="1187";Tstart="1054";shortTE="F";uid="1bd2dbbc-df15-4f85-b3bb-6ae5403f96bb"
JACXSJ010010051.1	RepeatMasker	LINE/I-Jockey	927	2584	12143	-	.	ID="RND-6_FAMILY-2113";Tend="2565";Tstart="917";shortTE="F";uid="229f6a35-e0b6-4371-b8a4-a85a5e274a85"
JACXSJ010010051.1	RepeatMasker	DNA/hAT	207	356	1045	-	.	ID="RND-6_FAMILY-21137";Tend="1061";Tstart="912";shortTE="F";uid="576fa6b7-0891-4ff4-9bb7-a2095c94c690"
JACXSJ010010052.1	RepeatMasker	DNA	1453	1803	1370	+	.	ID="DNA8-77_AP";Tend="902";Tstart="559";shortTE="F";uid="4516174b-a039-4d59-873a-6844256b2a59"
JACXSJ010010052.1	RepeatMasker	DNA/hAT-Tip100	1836	1936	476	-	.	ID="DNA8-89_AP";Tend="375";Tstart="270";shortTE="F";uid="958cc3b8-faf8-4f0b-be04-35e20bd15343"
JACXSJ010010053.1	RepeatMasker	DNA/hAT-hATm	501	799	558	+	.	ID="RND-6_FAMILY-16673";Tend="1627";Tstart="1360";shortTE="F";uid="8f1dd7d0-80dc-4171-9e93-e93ea02586d3"
JACXSJ010010053.1	RepeatMasker	DNA	1753	1895	539	+	.	ID="TTAA20_AP";Tend="416";Tstart="279";shortTE="F";uid="f3d32355-317a-4f77-a21b-327e44a699ab"
JACXSJ010010053.1	RepeatMasker	LTR/Gypsy	1	332	1655	-	.	ID="RND-5_FAMILY-5474";Tend="951";Tstart="476";shortTE="F";uid="e2deb050-c1b8-46cb-9132-9ffed6a5b497"
JACXSJ010010054.1	RepeatMasker	Unknown	2214	2573	3194	+	.	ID="RND-1_FAMILY-16";Tend="1232";Tstart="875";shortTE="F";uid="20a46980-b013-4d42-b6f3-6439e140f1c2"
JACXSJ010010054.1	RepeatMasker	DNA/Maverick	18	1834	11947	+	.	ID="RND-1_FAMILY-164";Tend="4161";Tstart="2311";shortTE="F";uid="8bedfbe4-c308-4951-a951-efe0176029fe"
JACXSJ010010054.1	RepeatMasker	DNA/Maverick	1331	2229	4085	-	.	ID="RND-1_FAMILY-286";Tend="2296";Tstart="1457";shortTE="F";uid="9eba09f9-a860-42b1-b270-1774da3965b7"
JACXSJ010010055.1	RepeatMasker	DNA/hAT-Blackjack	2125	2279	911	+	.	ID="RND-5_FAMILY-2390";Tend="505";Tstart="353";shortTE="F";uid="1751d32a-7be4-4d0b-8885-2dba31fbc60d"
JACXSJ010010055.1	RepeatMasker	Unknown	993	1492	2310	-	.	ID="RND-1_FAMILY-177";Tend="1363";Tstart="821";shortTE="F";uid="b9c4a2f5-8a57-4184-a44d-d707bbc0f08b"
JACXSJ010010055.1	RepeatMasker	DNA/hAT-Charlie	1638	2040	1626	-	.	ID="RND-5_FAMILY-9420";Tend="1244";Tstart="884";shortTE="F";uid="a562a936-91fb-4c38-b57c-bde663a021ad"
JACXSJ010010058.1	RepeatMasker	RC/Helitron	249	2578	1484	+	.	ID="HELITRON-1_SI";Tend="2642";Tstart="278";shortTE="F";uid="5b00c8fa-20e1-48b8-b640-c532c985b237"
JACXSJ010001006.1	RepeatMasker	Unknown	22989	23228	1230	+	.	ID="RND-6_FAMILY-180";Tend="1188";Tstart="946";shortTE="F";uid="d3a13d63-927a-4baa-9b39-df83d506f089"
JACXSJ010001006.1	RepeatMasker	DNA	61056	61231	582	+	.	ID="dna4-2_ap";Tend="181";Tstart="1";shortTE="F";uid="bed1ebfc-8ff5-42f8-84c7-cc9bd7a95615"
JACXSJ010001006.1	RepeatMasker	LINE/CR1	36514	36906	2501	+	.	ID="RND-6_FAMILY-1483";Tend="1436";Tstart="1003";shortTE="F";uid="3306aed4-a307-4b0c-92b3-11fa5c77d46c"
JACXSJ010001006.1	RepeatMasker	DNA	102334	102605	1620	+	.	ID="RND-1_FAMILY-47";Tend="1140";Tstart="874";shortTE="F";uid="23897da0-2448-41b5-89db-896c37744611"
JACXSJ010001006.1	RepeatMasker	LINE/CR1	110101	110403	2244	+	.	ID="RND-6_FAMILY-4485";Tend="1961";Tstart="1660";shortTE="F";uid="40ae1cde-54b7-43c1-a32b-5c45a864f76a"
JACXSJ010001006.1	RepeatMasker	DNA/TcMar-Pogo	13089	13193	478	+	.	ID="RND-5_FAMILY-443";Tend="1020";Tstart="918";shortTE="F";uid="acd1c8c4-d58f-4ae2-9823-ce40637c1b62"
JACXSJ010001006.1	RepeatMasker	Unknown	7624	8253	4301	+	.	ID="RND-6_FAMILY-3833";Tend="1602";Tstart="959";shortTE="F";uid="6012f6b4-d696-4c12-9496-7fe337361756"
JACXSJ010001006.1	RepeatMasker	DNA	96062	96513	776	+	.	ID="dna4-3_ap";Tend="529";Tstart="196";shortTE="F";uid="073c0cb8-bc10-467c-b21b-8ca260fc3320"
JACXSJ010001006.1	RepeatMasker	DNA/MULE-MuDR	94011	94286	595	+	.	ID="RND-6_FAMILY-5365";Tend="405";Tstart="156";shortTE="F";uid="d8737b65-041a-4e02-9730-8b5051fea4ea"
JACXSJ010001006.1	RepeatMasker	DNA	48860	48989	541	+	.	ID="dna4-2_ap";Tend="769";Tstart="647";shortTE="F";uid="ee25e70b-45df-4061-b3d8-2a2c8fae648f"
JACXSJ010001006.1	RepeatMasker	DNA/MULE-MuDR	104014	104677	3205	+	.	ID="RND-4_FAMILY-16";Tend="1524";Tstart="878";shortTE="F";uid="8076b3d9-8e06-4684-96f6-13d99587b693"
JACXSJ010001006.1	RepeatMasker	Retroposon?	39234	39895	598	+	.	ID="SINE2-2_AP";Tend="733";Tstart="29";shortTE="F";uid="e899ac4f-5a47-4c2b-aa35-e568aa779937"
JACXSJ010001006.1	RepeatMasker	Unknown	117249	117725	1618	+	.	ID="RND-6_FAMILY-2411";Tend="1262";Tstart="837";shortTE="F";uid="2d851bca-bba7-4c9a-b7a2-02020f1c4d13"
JACXSJ010001006.1	RepeatMasker	DNA	91769	92487	3091	+	.	ID="DNA4-2_AP";Tend="769";Tstart="1";shortTE="F";uid="445b5550-1300-44c0-b02e-b7fd687de4f6"
JACXSJ010001006.1	RepeatMasker	DNA	61333	61915	1246	+	.	ID="DNA4-2_AP";Tend="769";Tstart="191";shortTE="F";uid="ce619229-72af-4911-8308-b3e3ba6cc3e2"
JACXSJ010001006.1	RepeatMasker	DNA	84860	85128	703	+	.	ID="DNA8-31_AP";TEgroup="ctg_1006%7CDNA8-31_AP%7C1";Tend="594";Tstart="37";shortTE="F";uid="20b69751-cf47-4379-b7aa-99551d608b4e"
JACXSJ010001006.1	RepeatMasker	RC/Helitron	17415	18556	7827	+	.	ID="RND-5_FAMILY-3754";Tend="1750";Tstart="585";shortTE="F";uid="c0fb7325-869c-4b58-a097-f8fa58efa76e"
JACXSJ010001006.1	RepeatMasker	DNA/Ginger	31624	32498	1538	+	.	ID="RND-6_FAMILY-2859";TEgroup="ctg_1006%7CRND-6_FAMILY-2859%7C1";Tend="2531";Tstart="816";shortTE="F";uid="7e550718-df2f-4447-8d5b-d52811f58c01"
JACXSJ010001006.1	RepeatMasker	Unknown	35894	36129	575	+	.	ID="RND-4_FAMILY-277";Tend="2694";Tstart="2436";shortTE="F";uid="41ec3089-6eb5-4fec-ac0a-04d62f241c4e"
JACXSJ010001006.1	RepeatMasker	DNA	126797	126915	541	+	.	ID="dna4-2_ap";Tend="115";Tstart="1";shortTE="F";uid="d3a38ac0-e131-4509-868e-5e5104d7e198"
JACXSJ010001006.1	RepeatMasker	DNA/Ginger	27693	29432	9096	+	.	ID="RND-6_FAMILY-2859";Tend="2488";Tstart="814";shortTE="F";uid="ab327596-bde7-4a82-8121-73a365330a27"
JACXSJ010001006.1	RepeatMasker	DNA/MULE-MuDR	99864	100264	1010	+	.	ID="RND-6_FAMILY-966";Tend="1281";Tstart="858";shortTE="F";uid="4c83d4b7-5343-48a1-8a16-59759db629bc"
JACXSJ010001006.1	RepeatMasker	DNA/Ginger	129225	130333	6136	+	.	ID="RND-6_FAMILY-2859";Tend="1906";Tstart="814";shortTE="F";uid="a20ae385-8335-4670-a162-4e62327eb1e3"
JACXSJ010001006.1	RepeatMasker	DNA	64243	64607	1167	+	.	ID="TTAA2D_AP";Tend="353";Tstart="1";shortTE="F";uid="8ccead36-f1e3-49dd-9434-68fbdaf7c8f4"
JACXSJ010001006.1	RepeatMasker	DNA	1117	1501	1139	+	.	ID="rnd-6_family-2710";Tend="1383";Tstart="1068";shortTE="F";uid="2f9f1624-031b-4cc6-ba54-8d1a809e8ad2"
JACXSJ010001006.1	RepeatMasker	DNA	64956	65295	956	+	.	ID="DNA4-3_AP";Tend="337";Tstart="1";shortTE="F";uid="9b145a9a-61d5-42a7-9469-5d00defbbe9a"
JACXSJ010001006.1	RepeatMasker	Unknown	4058	4252	824	+	.	ID="RND-4_FAMILY-710";Tend="777";Tstart="584";shortTE="F";uid="53bea46d-3618-47d9-abc1-3b78ba6f7b8a"
JACXSJ010001006.1	RepeatMasker	LINE/L1	34187	34379	681	+	.	ID="RND-6_FAMILY-55";Tend="1010";Tstart="824";shortTE="F";uid="9caf303d-f277-433b-a4cb-26bc441f52aa"
JACXSJ010001006.1	RepeatMasker	DNA	14830	15015	603	+	.	ID="RND-6_FAMILY-1885";Tend="844";Tstart="658";shortTE="F";uid="5eef46e0-90c5-4019-bcad-afbf47454a04"
JACXSJ010001006.1	RepeatMasker	DNA	111344	111597	791	+	.	ID="DNA-TTAA-1_AP";Tend="243";Tstart="1";shortTE="F";uid="1595ef15-1452-4e73-b566-51be52f78b56"
JACXSJ010001006.1	RepeatMasker	DNA/Ginger	131430	131622	1166	+	.	ID="RND-6_FAMILY-2859";Tend="1617";Tstart="1426";shortTE="F";uid="c2d278f7-0689-4350-96e6-827578705377"
JACXSJ010001006.1	RepeatMasker	DNA	126901	127343	760	+	.	ID="DNA4-2_AP";Tend="769";Tstart="378";shortTE="F";uid="a2450e2a-cc5a-42e4-b836-ead07ccef3a3"
JACXSJ010001006.1	RepeatMasker	DNA/hAT-hAT19	114694	114998	1148	+	.	ID="RND-6_FAMILY-1820";Tend="1206";Tstart="907";shortTE="F";uid="56b13dd0-7c2f-4a83-8b96-077206cc57c5"
JACXSJ010001006.1	RepeatMasker	DNA/hAT-Tip100	86175	86615	2261	+	.	ID="RND-1_FAMILY-38";Tend="1294";Tstart="890";shortTE="F";uid="8c248fd9-a6d6-46ea-ad93-57b102e1edd0"
JACXSJ010001006.1	RepeatMasker	DNA/hAT-hAT19	40769	40947	430	-	.	ID="HAT-N18_AP";Tend="790";Tstart="618";shortTE="F";uid="57b9ffcb-81d3-4e38-9a38-be65864854b9"
JACXSJ010001006.1	RepeatMasker	DNA/MULE-MuDR	53407	53763	579	-	.	ID="RND-5_FAMILY-663";TEgroup="ctg_1006%7CRND-5_FAMILY-663%7C1";Tend="2966";Tstart="2194";shortTE="F";uid="ad76a1c6-948f-4575-a292-f1431c5da815"
JACXSJ010001006.1	RepeatMasker	DNA/TcMar-Mariner	106137	107260	1465	-	.	ID="mariner-9_rpr";Tend="1312";Tstart="171";shortTE="F";uid="e92a24b8-314c-4f5c-a783-83c367a8971b"
JACXSJ010001006.1	RepeatMasker	DNA/hAT-Tip100	64719	64844	653	-	.	ID="DNA8-19_AP";Tend="150";Tstart="25";shortTE="F";uid="9f6df35a-cde5-4486-a53f-8111daa49f63"
JACXSJ010001006.1	RepeatMasker	DNA/TcMar-m44	86628	86780	592	-	.	ID="dnax-3c_ap";Tend="144";Tstart="2";shortTE="F";uid="7d021d68-783c-4dc6-b2fd-091ee2024c6f"
JACXSJ010001006.1	RepeatMasker	Unknown	4835	5155	1410	-	.	ID="RND-6_FAMILY-3833";Tend="1619";Tstart="1232";shortTE="F";uid="4321fc91-af72-48ba-ad8e-c5c498e7e630"
JACXSJ010001006.1	RepeatMasker	DNA/hAT-Ac	21810	21916	422	-	.	ID="dna8-39_ap";Tend="114";Tstart="6";shortTE="F";uid="295ef82d-3658-49a3-ac5b-54008c93e942"
JACXSJ010001006.1	RepeatMasker	DNA/Kolobok-E	39435	40023	499	-	.	ID="RND-6_FAMILY-2763";Tend="1271";Tstart="664";shortTE="F";uid="4669a6dc-9620-4cfe-99d2-fb9fdad309b8"
JACXSJ010001006.1	RepeatMasker	DNA	102607	103426	5886	-	.	ID="RND-6_FAMILY-4323";Tend="1645";Tstart="839";shortTE="F";uid="edda4182-7423-439e-895a-728a2cf33990"
JACXSJ010001006.1	RepeatMasker	DNA	110509	110791	673	-	.	ID="TTAA2D_AP";Tend="404";Tstart="129";shortTE="F";uid="b76424d1-9a7c-4785-a424-d8801322c85a"
JACXSJ010001006.1	RepeatMasker	Unknown	76325	76439	447	-	.	ID="RND-6_FAMILY-2411";Tend="931";Tstart="832";shortTE="F";uid="a20fdddd-de96-4f7d-9a98-7803b8f73918"
JACXSJ010001006.1	RepeatMasker	DNA/TcMar-m44	42243	42394	646	-	.	ID="dnax-3c_ap";Tend="143";Tstart="1";shortTE="F";uid="57a5dac3-2e03-4d4a-b234-62a0f5f89458"
JACXSJ010001006.1	RepeatMasker	Unknown	121827	121945	450	-	.	ID="RND-6_FAMILY-2411";Tend="931";Tstart="833";shortTE="F";uid="e4e892fe-9c6f-42ea-9e56-a3162f49b45f"
JACXSJ010001006.1	RepeatMasker	DNA/TcMar-m44	115867	116023	696	-	.	ID="dnax-3c_ap";Tend="144";Tstart="1";shortTE="F";uid="358c30a3-dfbb-4509-a73b-ce63e97319e6"
JACXSJ010001006.1	RepeatMasker	DNA/hAT-Charlie	23731	24073	2035	-	.	ID="RND-6_FAMILY-3585";Tend="1209";Tstart="876";shortTE="F";uid="69a67655-29ff-4926-8645-a7b0dc9be64c"
JACXSJ010001006.1	RepeatMasker	DNA/Kolobok-E	35758	36074	615	-	.	ID="RND-6_FAMILY-6635";Tend="1497";Tstart="1226";shortTE="F";uid="97208660-1aa9-4398-9421-8dd1326c08e3"
JACXSJ010001006.1	RepeatMasker	Unknown	34474	34580	609	-	.	ID="RND-1_FAMILY-230";Tend="355";Tstart="249";shortTE="F";uid="3222670c-8729-4642-8989-9d76e00b3b42"
JACXSJ010001006.1	RepeatMasker	DNA	76678	76886	583	-	.	ID="DNAX-2_AP";Tend="467";Tstart="265";shortTE="F";uid="484c5828-062d-4383-81b9-92044dc2b809"
JACXSJ010001006.1	RepeatMasker	Unknown	34581	35413	4661	-	.	ID="RND-6_FAMILY-22493";Tend="1532";Tstart="690";shortTE="F";uid="84de87c9-8ee6-4062-a4a7-ce7f3efda8f7"
JACXSJ010001006.1	RepeatMasker	DNA/hAT-Tip100	87696	87857	1067	-	.	ID="RND-1_FAMILY-37";Tend="1071";Tstart="896";shortTE="F";uid="7d909a38-ae23-4860-8b99-d823e5f2fa03"
JACXSJ010001006.1	RepeatMasker	RC/Helitron	38828	38998	508	-	.	ID="RND-1_FAMILY-222";Tend="1016";Tstart="838";shortTE="F";uid="903eec8f-9acb-4a13-945e-332ec8c9b100"
JACXSJ010001006.1	RepeatMasker	DNA/hAT?	15047	15746	4347	-	.	ID="rnd-5_family-2709";Tend="1522";Tstart="815";shortTE="F";uid="fd9c5f4d-0b55-4adc-81a7-7f07f23531de"
JACXSJ010001006.1	RepeatMasker	RC/Helitron	8731	9164	2008	-	.	ID="RND-5_FAMILY-1066";Tend="1314";Tstart="891";shortTE="F";uid="42ee4d7f-cce3-450e-a787-17add898661b"
JACXSJ010010060.1	RepeatMasker	DNA/hAT-hAT19	14	2106	6904	+	.	ID="rnd-6_family-179";Tend="1846";Tstart="26";shortTE="F";uid="30e2e673-e82d-4214-a25a-28b86f9ac7bf"
JACXSJ010010061.1	RepeatMasker	DNA/hAT-Blackjack	1316	2553	8603	-	.	ID="RND-5_FAMILY-2390";Tend="1584";Tstart="394";shortTE="F";uid="6d692d05-d2f2-4462-b865-859f1fe95a07"
JACXSJ010010062.1	RepeatMasker	RC/Helitron	2179	2443	1868	+	.	ID="RND-1_FAMILY-73";Tend="2633";Tstart="2377";shortTE="F";uid="03123fe0-6507-47b4-bf6a-602650565c95"
JACXSJ010010062.1	RepeatMasker	RC/Helitron	942	2123	6821	+	.	ID="RND-5_FAMILY-12846";Tend="1646";Tstart="346";shortTE="F";uid="24b06cbc-0f01-454a-85f8-4fa2b281f47d"
JACXSJ010010062.1	RepeatMasker	DNA/hAT-hobo	406	690	666	-	.	ID="RND-6_FAMILY-14354";Tend="1418";Tstart="1136";shortTE="F";uid="38e71e53-d71b-4dd3-8b47-cd92e1824c8d"
JACXSJ010010063.1	RepeatMasker	DNA/Ginger	328	567	507	-	.	ID="RND-6_FAMILY-2859";Tend="2467";Tstart="2259";shortTE="F";uid="b75da605-52df-40a7-85f4-99cc8ad80101"
JACXSJ010010063.1	RepeatMasker	RC/Helitron?	872	1331	1556	-	.	ID="RND-5_FAMILY-2405";Tend="1459";Tstart="1014";shortTE="F";uid="02b7abd6-7fe2-4989-a08f-9aa097960e59"
JACXSJ010010064.1	RepeatMasker	Unknown	2339	2577	2038	+	.	ID="RND-6_FAMILY-11924";Tend="1081";Tstart="841";shortTE="F";uid="a99f4d9f-b242-4663-b5df-3d2d19eeb413"
JACXSJ010010064.1	RepeatMasker	DNA/hAT?	591	933	2037	-	.	ID="RND-1_FAMILY-11";Tend="1281";Tstart="942";shortTE="F";uid="40d00474-8e03-4ac7-b422-bd197cce8854"
JACXSJ010010064.1	RepeatMasker	RC/Helitron	1	640	5344	-	.	ID="RND-6_FAMILY-6680";Tend="1050";Tstart="414";shortTE="F";uid="2cff563f-78f7-4fff-8221-750c56a5858f"
JACXSJ010010065.1	RepeatMasker	DNA/hAT-hAT19	309	772	1602	+	.	ID="RND-5_FAMILY-2354";TEgroup="ctg_10065%7CRND-5_FAMILY-2354%7C1";Tend="1675";Tstart="707";shortTE="F";uid="2b82ead2-10e7-405e-b67e-f11977e41633"
JACXSJ010010065.1	RepeatMasker	Unknown	1	390	2101	-	.	ID="RND-1_FAMILY-76";Tend="1245";Tstart="866";shortTE="F";uid="77599b0a-7ff5-46d6-a745-ec0dc3241e03"
JACXSJ010010066.1	RepeatMasker	DNA/hAT-Charlie	1	810	6813	+	.	ID="RND-6_FAMILY-3694";Tend="811";Tstart="1";shortTE="F";uid="d4258b67-900a-46c2-ae44-7990c01ebb7b"
JACXSJ010010066.1	RepeatMasker	DNA/Maverick	795	1339	1709	-	.	ID="RND-6_FAMILY-1724";Tend="804";Tstart="256";shortTE="F";uid="de0ecc62-399d-46d0-8857-b2de2239487c"
JACXSJ010010067.1	RepeatMasker	Unknown	1	1379	10859	+	.	ID="RND-6_FAMILY-4048";Tend="1723";Tstart="341";shortTE="F";uid="2495ba80-a767-4223-a482-abac14eeb453"
JACXSJ010010067.1	RepeatMasker	DNA/hAT-hAT19	780	2556	12290	-	.	ID="RND-1_FAMILY-35";Tend="3918";Tstart="2090";shortTE="F";uid="9b2fe19d-6d5c-48d0-b598-56144b0791e3"
JACXSJ010010068.1	RepeatMasker	Unknown	813	994	676	+	.	ID="RND-6_FAMILY-17670";Tend="158";Tstart="23";shortTE="F";uid="fb7b5531-6a46-40d7-bc6b-ec633352d409"
JACXSJ010010068.1	RepeatMasker	Unknown	1403	2575	7519	+	.	ID="RND-6_FAMILY-17670";Tend="1389";Tstart="293";shortTE="F";uid="89a28812-93fd-4511-ab36-9d02b7b1c6d3"
JACXSJ010010068.1	RepeatMasker	Retroposon?	102	924	2092	-	.	ID="RND-4_FAMILY-1237";Tend="1318";Tstart="440";shortTE="F";uid="a70e078c-1d1e-4367-86e1-c76994ca6c11"
JACXSJ010010068.1	RepeatMasker	DNA/P	1323	1620	892	-	.	ID="RND-6_FAMILY-5397";Tend="1856";Tstart="1544";shortTE="F";uid="8de59b04-7268-43f4-aa5d-bf55f474899e"
JACXSJ010010069.1	RepeatMasker	LINE/I	780	2542	3115	+	.	ID="RND-6_FAMILY-17127";Tend="1943";Tstart="212";shortTE="F";uid="52e5c562-75e0-42e4-ae69-0b4706a1eecf"
JACXSJ010010069.1	RepeatMasker	DNA/Maverick	1	1040	6634	-	.	ID="RND-6_FAMILY-163";Tend="1377";Tstart="343";shortTE="F";uid="bd8d3f2b-4916-4761-a4ca-207f4b468039"
JACXSJ010001007.1	RepeatMasker	DNA/TcMar-Mariner	124313	124951	891	+	.	ID="RND-6_FAMILY-13874";Tend="1518";Tstart="864";shortTE="F";uid="0e7472e1-fbb3-459e-9fe7-3d3da9d28a49"
JACXSJ010001007.1	RepeatMasker	DNA	101522	101706	785	+	.	ID="DNA4-2_AP";Tend="769";Tstart="570";shortTE="F";uid="45678306-e6de-447c-998e-994e6f919a80"
JACXSJ010001007.1	RepeatMasker	LINE/CR1	14469	14770	1040	+	.	ID="RND-6_FAMILY-1242";Tend="1428";Tstart="1142";shortTE="F";uid="5e5cca56-c9d5-426e-87bb-9becf227cb65"
JACXSJ010001007.1	RepeatMasker	DNA	56955	57272	499	+	.	ID="dna4-1_ap";Tend="300";Tstart="1";shortTE="F";uid="036fb4c4-a4b6-495a-8950-bf2331829a50"
JACXSJ010001007.1	RepeatMasker	Unknown	27098	27550	3147	+	.	ID="RND-6_FAMILY-8310";Tend="1397";Tstart="964";shortTE="F";uid="ce32d7e5-e42c-4c55-a66e-631bda801b62"
JACXSJ010001007.1	RepeatMasker	DNA	33940	34116	509	+	.	ID="RND-6_FAMILY-20500";Tend="925";Tstart="751";shortTE="F";uid="e7127ea9-400b-4541-ac8c-3ed83711a112"
JACXSJ010001007.1	RepeatMasker	DNA/hAT-hAT19	8984	9271	1140	+	.	ID="RND-4_FAMILY-551";Tend="1192";Tstart="902";shortTE="F";uid="60145d2a-b103-47bd-9a6d-df2086e8391a"
JACXSJ010001007.1	RepeatMasker	DNA	50237	50579	475	+	.	ID="DNA4-2_AP";Tend="344";Tstart="7";shortTE="F";uid="51f0628c-a605-48b9-b283-3c016decf86e"
JACXSJ010001007.1	RepeatMasker	LINE/R1	934	1653	3749	+	.	ID="RND-5_FAMILY-11345";Tend="4286";Tstart="3596";shortTE="F";uid="1b76b1ab-7853-4380-8d33-5730f07720fc"
JACXSJ010001007.1	RepeatMasker	DNA/TcMar-Mariner	87598	88486	5855	+	.	ID="RND-6_FAMILY-13874";Tend="1723";Tstart="792";shortTE="F";uid="d548ffd4-7152-4f55-b76a-a376f6de62f5"
JACXSJ010001007.1	RepeatMasker	LINE/I-Jockey	43351	44104	1361	+	.	ID="RND-6_FAMILY-5819";Tend="1365";Tstart="615";shortTE="F";uid="835e9a3a-2157-431c-90ad-0b8f89db807b"
JACXSJ010001007.1	RepeatMasker	Unknown	22224	22902	2076	+	.	ID="RND-4_FAMILY-1427";Tend="1763";Tstart="1161";shortTE="F";uid="b6690019-5198-4012-bf1c-1b57d94209a0"
JACXSJ010001007.1	RepeatMasker	Retroposon?	122140	123022	1274	+	.	ID="SINE2-1_AP";Tend="951";Tstart="1";shortTE="F";uid="15e94de0-6538-4990-af15-eb17aca4f6c8"
JACXSJ010001007.1	RepeatMasker	DNA/Ginger	123023	123275	2763	+	.	ID="rnd-6_family-2859";Tend="2490";Tstart="818";shortTE="F";uid="8123c360-fb1d-4ac0-8e34-b01bfe54a30d"
JACXSJ010001007.1	RepeatMasker	LINE/CR1	13688	14213	2750	+	.	ID="RND-6_FAMILY-1242";Tend="1150";Tstart="630";shortTE="F";uid="15f18e35-51da-4f8c-960c-46d967532908"
JACXSJ010001007.1	RepeatMasker	Unknown	6	198	1023	+	.	ID="RND-1_FAMILY-283";Tend="1577";Tstart="1385";shortTE="F";uid="b44c527e-d47d-4692-933a-f048b33d898f"
JACXSJ010001007.1	RepeatMasker	Unknown	23656	23808	1169	+	.	ID="RND-6_FAMILY-8310";Tend="820";Tstart="667";shortTE="F";uid="b1098bea-b575-43b3-ba69-77e58094fe11"
JACXSJ010001007.1	RepeatMasker	DNA/hAT-Tip100	14154	14467	2106	+	.	ID="RND-1_FAMILY-97";Tend="1207";Tstart="894";shortTE="F";uid="c0ba3844-3064-4cbe-805a-34b092669265"
JACXSJ010001007.1	RepeatMasker	DNA/Ginger-1	125183	125521	749	+	.	ID="RND-6_FAMILY-8533";Tend="2400";Tstart="2047";shortTE="F";uid="2f88452d-8351-4219-8a7d-ef38d07268f0"
JACXSJ010001007.1	RepeatMasker	DNA/Ginger	123953	124228	712	+	.	ID="RND-6_FAMILY-2859";Tend="1095";Tstart="804";shortTE="F";uid="493f53b9-2e10-4af5-8b2f-089ef0119c9e"
JACXSJ010001007.1	RepeatMasker	DNA	32990	33508	1660	+	.	ID="RND-6_FAMILY-20500";Tend="643";Tstart="133";shortTE="F";uid="e67c68d9-c250-4e03-ac64-173621f23444"
JACXSJ010001007.1	RepeatMasker	LINE/I	109012	109333	1759	-	.	ID="RND-1_FAMILY-193";Tend="2493";Tstart="2171";shortTE="F";uid="dfc7df63-66d2-4d41-884a-cf8ef2e1b361"
JACXSJ010001007.1	RepeatMasker	Unknown	7704	8509	3356	-	.	ID="RND-4_FAMILY-277";Tend="1237";Tstart="378";shortTE="F";uid="ce74c706-fe28-4cdb-bb11-dd64b53ae263"
JACXSJ010001007.1	RepeatMasker	DNA/Ginger	15815	16114	972	-	.	ID="RND-6_FAMILY-2859";Tend="2285";Tstart="2012";shortTE="F";uid="991d69fe-61d6-49f8-b254-f83c78f9b68c"
JACXSJ010001007.1	RepeatMasker	LINE/I	3707	4550	2976	-	.	ID="RND-6_FAMILY-13449";Tend="1923";Tstart="1026";shortTE="F";uid="be5335b6-9d00-4304-806a-bdf6006cd6c8"
JACXSJ010001007.1	RepeatMasker	DNA/Ginger-1	20995	21474	479	-	.	ID="RND-6_FAMILY-313";TEgroup="ctg_1007%7CRND-6_FAMILY-313%7C1";Tend="2337";Tstart="812";shortTE="T";uid="d153997b-f6de-42e5-a589-fdcb6fbd1c6e"
JACXSJ010001007.1	RepeatMasker	DNA	101496	101623	432	-	.	ID="dna2-2_ap";Tend="174";Tstart="49";shortTE="F";uid="4911511e-6124-41bb-ad4f-726645ed9518"
JACXSJ010001007.1	RepeatMasker	LTR/Gypsy	523	921	584	-	.	ID="RND-6_FAMILY-367";Tend="2065";Tstart="1688";shortTE="F";uid="7ff534f4-fa95-4b8e-925a-5324fab9f4d3"
JACXSJ010001007.1	RepeatMasker	DNA/PiggyBac	24709	25699	1055	-	.	ID="PIGGYBAC-21_LMI";Tend="1853";Tstart="871";shortTE="F";uid="19ec332d-0b2d-4638-8882-1941e921ebe0"
JACXSJ010001007.1	RepeatMasker	DNA/hAT-Tip100	27554	28386	5798	-	.	ID="RND-6_FAMILY-29577";Tend="1771";Tstart="940";shortTE="F";uid="6d2b224b-a618-4e33-a491-f15f1e468f66"
JACXSJ010001007.1	RepeatMasker	LTR/Gypsy	4929	5257	1230	-	.	ID="RND-5_FAMILY-7851";Tend="1197";Tstart="881";shortTE="F";uid="84920014-ff06-4d02-b16e-a3d1adaece60"
JACXSJ010001007.1	RepeatMasker	DNA/TcMar-Pogo	26887	27063	518	-	.	ID="RND-5_FAMILY-9305";Tend="847";Tstart="671";shortTE="F";uid="c18552c8-60fc-439a-a46e-acb076b9665c"
JACXSJ010001007.1	RepeatMasker	DNA/Ginger-1	19491	19614	632	-	.	ID="RND-6_FAMILY-8533";Tend="1820";Tstart="1694";shortTE="F";uid="5ff9ed5a-aee7-478e-91fc-af1cc147a0f2"
JACXSJ010001007.1	RepeatMasker	DNA/TcMar-Pogo	117444	118106	2381	-	.	ID="RND-6_FAMILY-3951";Tend="1434";Tstart="745";shortTE="F";uid="7d70a212-c7aa-4107-bd17-aca8ec2cb2cd"
JACXSJ010001007.1	RepeatMasker	DNA/Ginger	10659	11509	3711	-	.	ID="RND-6_FAMILY-2859";Tend="1686";Tstart="816";shortTE="F";uid="148d3783-6ca0-4499-b27b-3488f33270b0"
JACXSJ010001007.1	RepeatMasker	DNA/Ginger	14892	15527	2721	-	.	ID="RND-6_FAMILY-2859";Tend="1590";Tstart="934";shortTE="F";uid="dc98961d-0ccf-42c4-ad37-51dc6391fedc"
JACXSJ010001007.1	RepeatMasker	LINE/R1-LOA	28643	30263	5438	-	.	ID="RND-5_FAMILY-2472";Tend="1605";Tstart="53";shortTE="F";uid="6aca54d5-f48a-4cb6-988e-130e211d8bf6"
JACXSJ010001007.1	RepeatMasker	DNA	9503	9767	1006	-	.	ID="TTAA11_AP";Tend="374";Tstart="118";shortTE="F";uid="7fe46a2b-75e6-4e30-bdfd-715f4148e965"
JACXSJ010001007.1	RepeatMasker	LTR/Copia	126929	127133	541	-	.	ID="COPIA-14_LH-I";Tend="10120";Tstart="9920";shortTE="F";uid="70f4d886-7521-48d1-80fa-9cb39f175fa0"
JACXSJ010001007.1	RepeatMasker	Unknown	34117	34227	533	-	.	ID="RND-6_FAMILY-6492";Tend="1057";Tstart="958";shortTE="F";uid="1c6ec985-eea8-49f0-ae00-62254eb37cfb"
JACXSJ010001007.1	RepeatMasker	DNA/MULE-MuDR	21475	21993	1493	-	.	ID="MUDR7X_AP";Tend="2283";Tstart="1846";shortTE="F";uid="8c1b0e0e-3738-40f9-a389-d1d91cb14edc"
JACXSJ010001007.1	RepeatMasker	Unknown	32786	32911	563	-	.	ID="RND-6_FAMILY-6492";Tend="1321";Tstart="1214";shortTE="F";uid="246793f5-0941-417d-975d-ef43cc37dafc"
JACXSJ010001007.1	RepeatMasker	DNA/MULE-MuDR	75118	76434	457	-	.	ID="MUDR3X_AP";Tend="1879";Tstart="513";shortTE="F";uid="5640bbf1-5c82-4b37-b5fd-f7a7f82b4634"
JACXSJ010001007.1	RepeatMasker	Unknown	23823	24198	2522	-	.	ID="RND-6_FAMILY-11138";Tend="1481";Tstart="1106";shortTE="F";uid="e566b505-82a9-4a25-8c6e-c94c12ac6d4d"
JACXSJ010001007.1	RepeatMasker	LTR/Gypsy	5687	5874	634	-	.	ID="RND-5_FAMILY-7851";Tend="892";Tstart="685";shortTE="F";uid="91415a44-30f3-45bf-9f77-bd6503cffd72"
JACXSJ010001007.1	RepeatMasker	DNA/Ginger-2	116542	117411	3017	-	.	ID="RND-6_FAMILY-1630";Tend="1727";Tstart="961";shortTE="F";uid="89904e9b-c1dd-4ff0-bc2a-74cb5e0f436f"
JACXSJ010001007.1	RepeatMasker	DNA	57273	57395	419	-	.	ID="DNA4-2_AP";Tend="769";Tstart="339";shortTE="F";uid="42cf936f-aadd-4b10-a041-d0425dde797d"
JACXSJ010001007.1	RepeatMasker	DNA/hAT-Charlie	30372	30476	672	-	.	ID="hat-n19_ap";Tend="349";Tstart="258";shortTE="F";uid="b2531199-d484-49b1-a231-84dcaec2b0ac"
JACXSJ010001007.1	RepeatMasker	Unknown	78960	79306	2061	-	.	ID="RND-6_FAMILY-22493";Tend="1228";Tstart="868";shortTE="F";uid="cdf39e4d-a04f-4f97-8b14-44da1026f1b9"
JACXSJ010010070.1	RepeatMasker	DNA/PiggyBac	2238	2550	709	+	.	ID="PIGGYBAC-12_LMI";Tend="1446";Tstart="1134";shortTE="F";uid="b5257a60-f109-4593-8c2c-5ec35eb60082"
JACXSJ010010070.1	RepeatMasker	DNA/TcMar-m44	1	1012	9026	-	.	ID="RND-5_FAMILY-475";Tend="1579";Tstart="568";shortTE="F";uid="98c026b1-aa75-41e2-bf6c-3a5d35f306ce"
JACXSJ010010071.1	RepeatMasker	DNA/PIF-Harbinger	197	789	494	+	.	ID="harbinger-1_dw";Tend="2679";Tstart="1820";shortTE="F";uid="bfc663ca-2420-4099-b351-5dd7cd60a229"
JACXSJ010010071.1	RepeatMasker	Unknown	1248	1609	402	+	.	ID="RND-6_FAMILY-27072";Tend="991";Tstart="615";shortTE="F";uid="b5690eef-add9-4c23-9626-ef4948f898f7"
JACXSJ010010071.1	RepeatMasker	DNA/PIF-Harbinger	2	203	619	+	.	ID="RND-6_FAMILY-4177";Tend="204";Tstart="4";shortTE="F";uid="d9559a63-0594-4495-9cb6-c8c4f25b03a1"
JACXSJ010010072.1	RepeatMasker	DNA/Ginger-2	434	1019	1260	+	.	ID="RND-6_FAMILY-1268";Tend="1647";Tstart="1060";shortTE="F";uid="ffc0be08-5723-4390-a103-cc7f7589a10a"
JACXSJ010010072.1	RepeatMasker	DNA/Ginger-2	1117	1675	668	+	.	ID="RND-6_FAMILY-12334";Tend="1630";Tstart="1077";shortTE="F";uid="97699a3d-5f27-4c8d-ac12-722efc31941d"
JACXSJ010010072.1	RepeatMasker	Unknown	1874	2170	2302	-	.	ID="RND-6_FAMILY-10203";Tend="1168";Tstart="872";shortTE="F";uid="6762749f-2c76-46b2-870f-d160b4ec88a0"
JACXSJ010010073.1	RepeatMasker	DNA/Ginger	3	162	834	+	.	ID="RND-6_FAMILY-2859";Tend="2396";Tstart="2237";shortTE="F";uid="75348164-9d37-412c-87ee-a15ed2ae2e22"
JACXSJ010010073.1	RepeatMasker	LTR/Gypsy	2086	2356	948	-	.	ID="RND-6_FAMILY-367";Tend="565";Tstart="273";shortTE="F";uid="003ecbd9-b57a-4aa9-af8c-412b3000ae15"
JACXSJ010010073.1	RepeatMasker	LTR/Gypsy	1507	1704	963	-	.	ID="RND-6_FAMILY-367";Tend="1885";Tstart="1680";shortTE="F";uid="75807ecb-5f7d-46e8-b5ef-8f2082628e9a"
JACXSJ010010074.1	RepeatMasker	DNA/Maverick	1	211	1446	+	.	ID="RND-6_FAMILY-5861";Tend="1976";Tstart="1766";shortTE="F";uid="75bed155-f0d6-4fb7-8628-4c12f9db1ef6"
JACXSJ010010074.1	RepeatMasker	Unknown	205	1200	5078	-	.	ID="RND-6_FAMILY-1049";Tend="1040";Tstart="49";shortTE="F";uid="e7eed830-3b99-498e-a5fc-79bc84de168f"
JACXSJ010010075.1	RepeatMasker	Unknown	827	2573	11701	+	.	ID="RND-4_FAMILY-359";Tend="1697";Tstart="18";shortTE="F";uid="6c43807b-d188-46f0-97e9-3c69eee662d8"
JACXSJ010010075.1	RepeatMasker	Unknown	678	826	693	+	.	ID="RND-1_FAMILY-17";Tend="1383";Tstart="1205";shortTE="F";uid="2a4987d7-928e-4438-93a6-6772d90cdd69"
JACXSJ010010075.1	RepeatMasker	Unknown	273	671	2347	+	.	ID="RND-1_FAMILY-4";Tend="1276";Tstart="850";shortTE="F";uid="4e83bcf2-5601-4acf-9b52-c01149619df0"
JACXSJ010010076.1	RepeatMasker	DNA/CMC-EnSpm	1454	2573	7326	+	.	ID="RND-6_FAMILY-9380";Tend="1451";Tstart="427";shortTE="F";uid="bd20e33f-df04-4636-a8c3-34993c263f34"
JACXSJ010010076.1	RepeatMasker	DNA/Ginger-1	405	785	2348	+	.	ID="RND-6_FAMILY-5348";Tend="377";Tstart="18";shortTE="F";uid="00e482a0-29ea-4624-b63e-018b42ccb058"
JACXSJ010010076.1	RepeatMasker	DNA/Kolobok-E	1	721	5458	-	.	ID="RND-5_FAMILY-2666";Tend="1520";Tstart="799";shortTE="F";uid="a9dbcb03-4687-4d94-93cc-ae275582162b"
JACXSJ010010077.1	RepeatMasker	DNA/TcMar-Pogo	1208	2192	6446	+	.	ID="RND-6_FAMILY-2019";Tend="1333";Tstart="359";shortTE="F";uid="dab592b4-826b-4621-9cc6-b4d6396b9b52"
JACXSJ010010077.1	RepeatMasker	RC/Helitron	32	194	945	-	.	ID="HELITRON-N1C_LMI";Tend="160";Tstart="1";shortTE="F";uid="084b3bf0-63c0-4ae9-8f2a-27c59e2063dd"
JACXSJ010010077.1	RepeatMasker	DNA	1966	2372	862	-	.	ID="RND-5_FAMILY-10225";Tend="1900";Tstart="1460";shortTE="F";uid="b4122f79-d7c7-482e-9d44-6dda3a479ba1"
JACXSJ010010077.1	RepeatMasker	Unknown	2347	2570	1268	-	.	ID="RND-1_FAMILY-19";Tend="1502";Tstart="1289";shortTE="F";uid="8502bd8e-7822-455d-b8f1-804fe5af13f2"
JACXSJ010010078.1	RepeatMasker	DNA/hAT-Charlie	1258	1437	567	+	.	ID="RND-6_FAMILY-3585";Tend="1098";Tstart="911";shortTE="F";uid="082ff129-9040-41bc-a471-ac09ce5da0e8"
JACXSJ010010078.1	RepeatMasker	DNA/hAT-Blackjack	2373	2552	1144	+	.	ID="RND-5_FAMILY-2390";Tend="615";Tstart="435";shortTE="F";uid="ea1b8f23-2454-419d-8af1-6e7e29e9e74e"
JACXSJ010010078.1	RepeatMasker	Unknown	3	538	4380	-	.	ID="RND-1_FAMILY-152";Tend="1498";Tstart="965";shortTE="F";uid="2854e832-733e-4d85-af90-a8903106cc51"
JACXSJ010001008.1	RepeatMasker	DNA/hAT-Tip100	80550	80840	473	+	.	ID="DNA8-107_AP";Tend="702";Tstart="416";shortTE="F";uid="f718a59b-7d68-4fc9-864b-fe580c5e1707"
JACXSJ010001008.1	RepeatMasker	DNA/Ginger	78861	79533	4235	+	.	ID="RND-6_FAMILY-2859";Tend="2486";Tstart="1813";shortTE="F";uid="48482e98-c103-4f0f-85cf-191cdd3c18f0"
JACXSJ010001008.1	RepeatMasker	DNA/Ginger-1	42571	42921	977	+	.	ID="RND-6_FAMILY-313";Tend="1244";Tstart="917";shortTE="F";uid="1deb76ca-bc5c-4621-bb05-b5754bddfe28"
JACXSJ010001008.1	RepeatMasker	Unknown	20035	20268	1649	+	.	ID="RND-1_FAMILY-12";Tend="1138";Tstart="909";shortTE="F";uid="c833f194-b076-4f9e-9384-633d4c842140"
JACXSJ010001008.1	RepeatMasker	LINE/L2	742	1599	1300	+	.	ID="RND-6_FAMILY-15351";Tend="1501";Tstart="284";shortTE="F";uid="a6e86992-9005-4740-8756-6135467eb081"
JACXSJ010001008.1	RepeatMasker	DNA	83680	83785	731	+	.	ID="DNA8-25_AP";Tend="179";Tstart="72";shortTE="F";uid="d103bb62-b5d3-4a9d-9a32-d553db00444b"
JACXSJ010001008.1	RepeatMasker	LINE/I	16051	17563	1078	+	.	ID="RND-6_FAMILY-3313";Tend="1320";Tstart="63";shortTE="F";uid="c26f008b-609c-4d38-b1da-507bef8ea4db"
JACXSJ010001008.1	RepeatMasker	DNA/hAT-Tip100	9	261	1139	+	.	ID="RND-6_FAMILY-2546";Tend="1609";Tstart="1400";shortTE="F";uid="7407a4e5-72bb-44a7-9443-372e3c7903e4"
JACXSJ010001008.1	RepeatMasker	DNA	71303	71692	1541	+	.	ID="DNA4-2_AP";Tend="392";Tstart="3";shortTE="F";uid="32d8769a-688a-42e2-999a-34737bf8dc49"
JACXSJ010001008.1	RepeatMasker	DNA/Ginger	59082	60647	8878	+	.	ID="RND-6_FAMILY-2859";Tend="2525";Tstart="947";shortTE="F";uid="77a6f64d-5e7a-4a7c-8778-4c95e52a5dd3"
JACXSJ010001008.1	RepeatMasker	DNA/hAT-Charlie	42383	42631	1362	+	.	ID="RND-1_FAMILY-237";Tend="1272";Tstart="1019";shortTE="F";uid="e11a5b54-388f-4a6a-9f23-e6804b9fb49f"
JACXSJ010001008.1	RepeatMasker	LINE/I	14747	15395	1425	+	.	ID="RND-6_FAMILY-384";Tend="1909";Tstart="997";shortTE="F";uid="279c8016-e330-4a10-ab7d-d5edf26dc306"
JACXSJ010001008.1	RepeatMasker	DNA/TcMar-Pogo	14631	14741	720	+	.	ID="RND-5_FAMILY-10413";Tend="1011";Tstart="903";shortTE="F";uid="99b56804-dfd1-4c81-b4e3-795e4fa59630"
JACXSJ010001008.1	RepeatMasker	DNA/hAT-Charlie	53151	53697	573	+	.	ID="HAT-2_MMA";Tend="1091";Tstart="530";shortTE="F";uid="61900b87-f212-4765-b117-baca704a1a97"
JACXSJ010001008.1	RepeatMasker	DNA	67716	68010	910	+	.	ID="TTAA2D_AP";Tend="294";Tstart="16";shortTE="F";uid="e2166925-949b-431a-8888-8240b803ce89"
JACXSJ010001008.1	RepeatMasker	DNA	63160	63430	459	+	.	ID="TTAA22_AP";Tend="333";Tstart="35";shortTE="F";uid="39cb92d9-cd2a-431b-a91d-e2a4b8c922b8"
JACXSJ010001008.1	RepeatMasker	DNA/TcMar-Pogo	18224	18378	1076	+	.	ID="RND-5_FAMILY-10413";Tend="1149";Tstart="1002";shortTE="F";uid="9c00a59a-22f0-48c9-901f-db2b27eb198a"
JACXSJ010001008.1	RepeatMasker	Unknown	85340	85861	1257	+	.	ID="RND-5_FAMILY-1341";TEgroup="ctg_1008%7CRND-5_FAMILY-1341%7C1";Tend="1677";Tstart="957";shortTE="F";uid="dfed42f4-32c2-4ce5-9e97-c6d4f2a7519d"
JACXSJ010001008.1	RepeatMasker	LINE/I	99399	99639	1350	+	.	ID="RND-6_FAMILY-3313";Tend="1456";Tstart="1217";shortTE="F";uid="7fc50c63-3ff0-408f-934f-cc666b0a0165"
JACXSJ010001008.1	RepeatMasker	DNA	72595	73030	1190	+	.	ID="DNA4-2_AP";Tend="769";Tstart="392";shortTE="F";uid="2e03e016-3ffd-40a3-88cd-d856ad9ee867"
JACXSJ010001008.1	RepeatMasker	DNA/hAT-hAT19	19507	19762	639	+	.	ID="HAT-N4_AP";Tend="679";Tstart="422";shortTE="F";uid="4fba9f6d-b96d-48f2-939b-c0a34feccedc"
JACXSJ010001008.1	RepeatMasker	DNA	43994	44592	1099	+	.	ID="dna4-3_ap";Tend="635";Tstart="142";shortTE="F";uid="12e09ae9-32b4-4434-a1e8-d835ed2e790c"
JACXSJ010001008.1	RepeatMasker	DNA	88227	88403	456	-	.	ID="RND-6_FAMILY-5059";Tend="1833";Tstart="1665";shortTE="F";uid="de391bf6-9494-491d-a5dc-47d405a517e1"
JACXSJ010001008.1	RepeatMasker	DNA/Merlin	519	756	482	-	.	ID="RND-6_FAMILY-1209";Tend="1584";Tstart="1353";shortTE="F";uid="9cd6b644-5537-4261-8fa3-c8e7c74f4c82"
JACXSJ010001008.1	RepeatMasker	DNA/TcMar-Tigger	6081	6202	489	-	.	ID="RND-6_FAMILY-2941";Tend="985";Tstart="864";shortTE="F";uid="2de25517-da02-4997-99c7-254cec471601"
JACXSJ010001008.1	RepeatMasker	Unknown	38384	38567	479	-	.	ID="RND-5_FAMILY-2488";Tend="1083";Tstart="918";shortTE="F";uid="4014e441-9bc3-4741-991d-902d38119962"
JACXSJ010001008.1	RepeatMasker	DNA/TcMar-m44	9542	9685	512	-	.	ID="dnax-3c_ap";Tend="144";Tstart="1";shortTE="F";uid="4a743feb-e76d-49f1-a2b5-ec5d1c023ea8"
JACXSJ010001008.1	RepeatMasker	Retroposon?	42817	43380	1149	-	.	ID="SINE2-2_AP";Tend="599";Tstart="1";shortTE="F";uid="4619a50c-b2e1-44cf-86af-d22ffc349c88"
JACXSJ010001008.1	RepeatMasker	DNA/Kolobok-T2?	93624	93728	448	-	.	ID="KOLOBOK-N1_AEC";Tend="7480";Tstart="7373";shortTE="F";uid="17bd23c9-8fd2-42e4-b1e5-3771592a5747"
JACXSJ010001008.1	RepeatMasker	DNA/hAT-Tip100	83314	83580	793	-	.	ID="RND-1_FAMILY-37";Tend="1113";Tstart="893";shortTE="F";uid="bbbda3e4-2128-4eff-ae5a-94f069b90537"
JACXSJ010001008.1	RepeatMasker	DNA/MULE-MuDR	10929	11255	470	-	.	ID="RND-5_FAMILY-4448";Tend="1808";Tstart="1483";shortTE="F";uid="9fb80c0b-d990-4e1c-9a96-0cb516c00c8c"
JACXSJ010001008.1	RepeatMasker	DNA	55525	56274	2963	-	.	ID="DNA4-2_AP";Tend="767";Tstart="1";shortTE="F";uid="c8abe567-1e03-418e-90b3-33804f630c80"
JACXSJ010001008.1	RepeatMasker	DNA/MULE-MuDR	11433	12014	573	-	.	ID="RND-5_FAMILY-4448";Tend="1244";Tstart="671";shortTE="F";uid="1fbf5787-0ccf-4e79-86ad-46225f0faac4"
JACXSJ010001008.1	RepeatMasker	RC/Helitron	71686	72539	604	-	.	ID="RND-1_FAMILY-73";TEgroup="ctg_1008%7CRND-1_FAMILY-73%7C1";Tend="2626";Tstart="1309";shortTE="T";uid="4d099734-3eff-4c17-b9b2-ee5d7f0ed8bd"
JACXSJ010001008.1	RepeatMasker	DNA/MULE-MuDR	12692	14619	1079	-	.	ID="RND-6_FAMILY-24858";TEgroup="ctg_1008%7CRND-6_FAMILY-24858%7C1";Tend="2470";Tstart="525";shortTE="F";uid="4c1dfe73-a370-49fb-a373-a590a66b1cd4"
JACXSJ010001008.1	RepeatMasker	DNA/Merlin	2023	2464	621	-	.	ID="RND-6_FAMILY-1209";Tend="1267";Tstart="786";shortTE="F";uid="e6748c83-bb3c-4207-9b77-8899fe33669a"
JACXSJ010001008.1	RepeatMasker	Unknown	61940	62273	1341	-	.	ID="RND-4_FAMILY-1591";Tend="1242";Tstart="915";shortTE="F";uid="173d00b6-72cb-4e82-9485-562258ebd131"
JACXSJ010001008.1	RepeatMasker	Unknown	18449	19414	3863	-	.	ID="RND-4_FAMILY-1513";Tend="1576";Tstart="728";shortTE="F";uid="8702fec7-2d9e-4d16-bc0d-a0dab41b977c"
JACXSJ010001008.1	RepeatMasker	DNA/hAT-Tip100	3390	3552	657	-	.	ID="RND-5_FAMILY-2900";Tend="330";Tstart="161";shortTE="F";uid="9cc7aa18-aed6-4521-8776-16bc77ab3fd9"
JACXSJ010001008.1	RepeatMasker	Unknown	94557	94706	733	-	.	ID="RND-5_FAMILY-10855";Tend="1336";Tstart="1180";shortTE="F";uid="5c712b3e-8611-405a-a988-dfa382dc307f"
JACXSJ010010081.1	RepeatMasker	DNA/hAT-Tip100	353	1087	630	-	.	ID="HAT-15_LMI";Tend="4373";Tstart="3648";shortTE="F";uid="75c9877a-cec9-40d7-8a21-c37feca64124"
JACXSJ010010082.1	RepeatMasker	DNA/hAT-Blackjack	587	1658	1593	+	.	ID="HAT-26_LMI";Tend="1631";Tstart="561";shortTE="F";uid="fc59d924-ed56-480e-8174-b2e3f605a140"
JACXSJ010010083.1	RepeatMasker	DNA/hAT-Tip100	1908	2568	3536	+	.	ID="RND-6_FAMILY-11777";Tend="1165";Tstart="503";shortTE="F";uid="51b2ee88-7ba4-4b58-bced-10c1f770d83b"
JACXSJ010010083.1	RepeatMasker	RC/Helitron	1109	1771	4000	-	.	ID="RND-6_FAMILY-5008";Tend="1931";Tstart="896";shortTE="F";uid="a82078eb-9b31-4475-8bf4-c8584b867516"
JACXSJ010010083.1	RepeatMasker	LINE/I-Jockey	671	1174	1577	-	.	ID="RND-1_FAMILY-86";TEgroup="ctg_10083%7CRND-1_FAMILY-86%7C1";Tend="1435";Tstart="801";shortTE="F";uid="80a9910d-36b9-4c62-8e63-5a2235490af5"
JACXSJ010010083.1	RepeatMasker	DNA/hAT-Charlie	1772	1895	510	-	.	ID="DNA8-104_AP";Tend="340";Tstart="222";shortTE="F";uid="8f203a55-d73f-405f-a5f9-8190c127a4cc"
JACXSJ010010084.1	RepeatMasker	Unknown	1	1761	9093	-	.	ID="RND-4_FAMILY-419";Tend="1684";Tstart="1";shortTE="F";uid="9d4f7eb0-f4b2-4587-96a2-25155af596c2"
JACXSJ010010085.1	RepeatMasker	LTR/Gypsy	1371	1672	424	+	.	ID="RND-6_FAMILY-3807";Tend="1614";Tstart="1300";shortTE="F";uid="aa8c97d5-179e-4bc7-b0fd-124e04df935f"
JACXSJ010010085.1	RepeatMasker	DNA/hAT-Tip100	966	1279	1744	-	.	ID="RND-5_FAMILY-3519";Tend="455";Tstart="162";shortTE="F";uid="6e80fc9d-6c65-43d0-9383-7f9156743bd0"
JACXSJ010010085.1	RepeatMasker	DNA/hAT	1	771	1053	-	.	ID="RND-5_FAMILY-1265";Tend="1793";Tstart="1031";shortTE="F";uid="57e6f890-a8ec-4101-8257-840db85e7cf2"
JACXSJ010010086.1	RepeatMasker	DNA/hAT	74	872	2107	+	.	ID="RND-5_FAMILY-1265";TEgroup="ctg_10086%7CRND-5_FAMILY-1265%7C1";Tend="2602";Tstart="505";shortTE="F";uid="7e25c98e-e21b-4eec-bd16-3a0b5260e6d4"
JACXSJ010010086.1	RepeatMasker	DNA/Ginger	999	1531	3073	+	.	ID="RND-6_FAMILY-2859";Tend="2488";Tstart="1921";shortTE="F";uid="51f01a5d-ad2d-4e65-becc-4f43bf44d47f"
JACXSJ010010087.1	RepeatMasker	RC/Helitron	1	296	2598	+	.	ID="RND-6_FAMILY-11009";Tend="672";Tstart="376";shortTE="F";uid="0c7e8b84-05cf-4248-b552-b7c537eabfa3"
JACXSJ010010087.1	RepeatMasker	Retroposon?	1935	2125	1133	+	.	ID="RND-5_FAMILY-7063";Tend="2442";Tstart="2253";shortTE="F";uid="d69e5ecb-9430-492a-8c81-0cc26b87fdfd"
JACXSJ010010087.1	RepeatMasker	Unknown	2025	2566	3179	-	.	ID="RND-1_FAMILY-104";Tend="1727";Tstart="1057";shortTE="F";uid="92f5d860-1911-4a1d-8792-e9981d45d53c"
JACXSJ010010087.1	RepeatMasker	DNA/Ginger-1	1414	1989	2773	-	.	ID="RND-1_FAMILY-50";Tend="1259";Tstart="632";shortTE="F";uid="516c3ec2-b2e7-4fba-a596-15f119c13c8f"
JACXSJ010010088.1	RepeatMasker	DNA/P	2	2572	21058	+	.	ID="RND-5_FAMILY-668";Tend="3112";Tstart="541";shortTE="F";uid="8e4a67ef-3580-43b2-bd24-39f3ef57441e"
JACXSJ010010089.1	RepeatMasker	DNA/hAT-Ac	1	352	2909	-	.	ID="RND-5_FAMILY-515";Tend="1326";Tstart="974";shortTE="F";uid="70773523-0f9a-4c14-a77c-b91b0ea239e9"
JACXSJ010010089.1	RepeatMasker	DNA/hAT-hATm	1435	2335	6945	-	.	ID="RND-1_FAMILY-62";Tend="4117";Tstart="3204";shortTE="F";uid="142fbd83-81bb-43a2-8fc6-01b724593040"
JACXSJ010010089.1	RepeatMasker	Unknown	2330	2565	891	-	.	ID="RND-4_FAMILY-419";Tend="1266";Tstart="1026";shortTE="F";uid="330e2814-30e7-408c-8df5-6982506d4108"
JACXSJ010001009.1	RepeatMasker	DNA/hAT-Charlie	77581	78073	662	+	.	ID="AEBUSTER1";Tend="1194";Tstart="702";shortTE="F";uid="b25490c1-0aa7-42ca-b011-1ee954f0edb7"
JACXSJ010001009.1	RepeatMasker	DNA	37473	38080	4040	+	.	ID="RND-1_FAMILY-47";Tend="1464";Tstart="871";shortTE="F";uid="5d85f7e3-eb7b-4c3a-85ef-c5b0ecc74e88"
JACXSJ010001009.1	RepeatMasker	DNA/Ginger	72182	72359	2458	+	.	ID="RND-6_FAMILY-2859";Tend="1400";Tstart="837";shortTE="F";uid="6735a9a4-73b0-4fe8-931e-3e85ab232bc1"
JACXSJ010001009.1	RepeatMasker	DNA/hAT-hATm	33226	33392	473	+	.	ID="RND-6_FAMILY-16673";Tend="1524";Tstart="1354";shortTE="F";uid="0d605263-eb57-4667-884c-46aef571d00f"
JACXSJ010001009.1	RepeatMasker	RC/Helitron	95502	95788	2013	+	.	ID="RND-6_FAMILY-2125";Tend="4399";Tstart="4123";shortTE="F";uid="04e86e23-0174-4634-b83b-b7d7f71a40f6"
JACXSJ010001009.1	RepeatMasker	DNA/Ginger-2	66501	67162	421	+	.	ID="GINGER2-1_AP";TEgroup="ctg_1009%7CGINGER2-1_AP%7C1";Tend="2646";Tstart="24";shortTE="F";uid="f3b74ae7-82d0-4f76-876e-1491bda05455"
JACXSJ010001009.1	RepeatMasker	DNA/hAT-Tip100	12420	12674	643	+	.	ID="DNA8-18_AP";Tend="670";Tstart="376";shortTE="F";uid="fadb5c88-7fda-478c-8db6-838b5bbad648"
JACXSJ010001009.1	RepeatMasker	DNA/hAT-hAT19	29749	29916	582	+	.	ID="RND-6_FAMILY-11583";Tend="1097";Tstart="922";shortTE="F";uid="8265ba89-a2dd-48dc-9b9b-661b52ebfc92"
JACXSJ010001009.1	RepeatMasker	Unknown	45097	45549	1725	+	.	ID="RND-5_FAMILY-5471";Tend="1223";Tstart="738";shortTE="F";uid="6680df8b-fab6-40fc-86a9-667ae6978d37"
JACXSJ010001009.1	RepeatMasker	DNA/TcMar-Tc1	68172	68337	736	+	.	ID="RND-5_FAMILY-1747";TEgroup="ctg_1009%7CRND-5_FAMILY-1747%7C1";Tend="1463";Tstart="968";shortTE="F";uid="e3a458fe-e34e-42d7-a19d-ca0f5b973abe"
JACXSJ010001009.1	RepeatMasker	DNA/Ginger	50745	52025	5327	+	.	ID="RND-6_FAMILY-2859";Tend="2135";Tstart="816";shortTE="F";uid="5a21f95c-e2d8-4f1d-9bf1-701902d8aaa2"
JACXSJ010001009.1	RepeatMasker	RC/Helitron	47216	47608	1802	+	.	ID="RND-6_FAMILY-5008";TEgroup="ctg_1009%7CRND-6_FAMILY-5008%7C1";Tend="1483";Tstart="915";shortTE="F";uid="d2c3a41f-c779-485f-a458-7e6b6cdb51b5"
JACXSJ010001009.1	RepeatMasker	DNA/Ginger	426	731	581	+	.	ID="RND-6_FAMILY-2859";TEgroup="ctg_1009%7CRND-6_FAMILY-2859%7C1";Tend="1848";Tstart="816";shortTE="T";uid="ab1eb195-2e86-4663-80c6-b29fec4251ca"
JACXSJ010001009.1	RepeatMasker	DNA/hAT-Tip100	41595	41923	1324	+	.	ID="RND-6_FAMILY-29577";Tend="1818";Tstart="1527";shortTE="F";uid="d46532cc-fdef-4c51-a516-ebc38a0e6455"
JACXSJ010001009.1	RepeatMasker	DNA/hAT-Tip100	98771	99020	1151	+	.	ID="RND-1_FAMILY-37";Tend="1132";Tstart="893";shortTE="F";uid="620a160c-0ab9-4476-a4f4-af2d2bc79887"
JACXSJ010001009.1	RepeatMasker	DNA/hAT-hAT19	79088	79352	987	+	.	ID="HAT-N9_AP";Tend="589";Tstart="268";shortTE="F";uid="f8a491d5-6582-4f1f-bcfd-7cd7a9d3a707"
JACXSJ010001009.1	RepeatMasker	DNA/hAT-hATm	16651	16863	707	-	.	ID="RND-5_FAMILY-4820";Tend="3728";Tstart="3529";shortTE="F";uid="4a2205bd-31f2-4b01-ba5c-9928678738fb"
JACXSJ010001009.1	RepeatMasker	DNA/hAT-Charlie	3870	4085	826	-	.	ID="DNA8-47_AP";Tend="307";Tstart="101";shortTE="F";uid="5509729e-2d0d-4bd4-beec-95a173b87a83"
JACXSJ010001009.1	RepeatMasker	Retroposon?	131078	131374	828	-	.	ID="RND-6_FAMILY-2699";Tend="2251";Tstart="1985";shortTE="F";uid="c775b7c5-8639-4e9d-a019-f7c798840534"
JACXSJ010001009.1	RepeatMasker	DNA/Ginger	987	1091	610	-	.	ID="RND-6_FAMILY-2859";Tend="1427";Tstart="1322";shortTE="F";uid="73d86139-4784-443a-9369-7708869c58d3"
JACXSJ010001009.1	RepeatMasker	DNA/Ginger	12727	13958	7127	-	.	ID="RND-6_FAMILY-2859";Tend="2107";Tstart="816";shortTE="F";uid="9d9f3835-1074-4b24-9370-07a386506509"
JACXSJ010001009.1	RepeatMasker	DNA/TcMar-Pogo	44860	45104	1322	-	.	ID="RND-5_FAMILY-6129";Tend="275";Tstart="33";shortTE="F";uid="6caab693-4943-49f0-8a66-d1fd5ee5827e"
JACXSJ010001009.1	RepeatMasker	DNA/TcMar-Tc1	68358	68560	1298	-	.	ID="RND-5_FAMILY-1747";Tend="1189";Tstart="986";shortTE="F";uid="dcd977ea-1fc9-4442-8279-752f67291df8"
JACXSJ010001009.1	RepeatMasker	DNA/hAT-hATm	14211	14330	591	-	.	ID="RND-5_FAMILY-4820";Tend="3892";Tstart="3770";shortTE="F";uid="55ea5d61-5825-4e80-992c-cb784a1c689b"
JACXSJ010001009.1	RepeatMasker	DNA/Ginger-2	67843	68166	929	-	.	ID="RND-6_FAMILY-3021";Tend="1304";Tstart="970";shortTE="F";uid="c1cb7990-537d-4159-8370-408956222b78"
JACXSJ010001009.1	RepeatMasker	DNA	83981	84361	842	-	.	ID="ttaa3b_ap";Tend="333";Tstart="1";shortTE="F";uid="220aa83a-d353-420a-a0d9-7fcf02b3990c"
JACXSJ010001009.1	RepeatMasker	RC/Helitron	45561	47218	8945	-	.	ID="HELITRON-5_DRH";Tend="3341";Tstart="1691";shortTE="F";uid="7fca8339-129f-44ad-a4eb-9a5a65a18da5"
JACXSJ010001009.1	RepeatMasker	Unknown	49232	49853	3856	-	.	ID="RND-6_FAMILY-4698";Tend="1509";Tstart="897";shortTE="F";uid="6e6266d8-b938-4257-9d93-dcf4897be72f"
JACXSJ010001009.1	RepeatMasker	DNA	13950	14201	526	-	.	ID="RND-6_FAMILY-818";Tend="939";Tstart="661";shortTE="F";uid="ff070db0-84cb-4046-944b-0f1852bca586"
JACXSJ010001009.1	RepeatMasker	DNA/Ginger-1	59839	60354	1376	-	.	ID="RND-6_FAMILY-8533";Tend="2236";Tstart="1695";shortTE="F";uid="16a3dd23-e183-4e8b-87b8-7ca96082ac2d"
JACXSJ010001009.1	RepeatMasker	DNA	31437	31792	476	-	.	ID="DNA-TTAA-1_AP";Tend="401";Tstart="23";shortTE="F";uid="83ef0c9d-036e-479f-9091-fc284ab186b8"
JACXSJ010001009.1	RepeatMasker	DNA	101299	101417	457	-	.	ID="ttaa3c_ap";Tend="409";Tstart="291";shortTE="F";uid="db99fd80-f10f-48f9-b822-788a8b3b56b6"
JACXSJ010001009.1	RepeatMasker	DNA/hAT-Blackjack	113997	114098	425	-	.	ID="HAT-4_PBA";Tend="789";Tstart="687";shortTE="F";uid="dc9ffc9e-940d-425e-a89a-77ea5d8cedcb"
JACXSJ010001009.1	RepeatMasker	DNA	54875	55050	545	-	.	ID="rnd-6_family-2710";Tend="1030";Tstart="884";shortTE="F";uid="f9114dc1-bec4-4cfd-8d14-48862f5d3bd5"
JACXSJ010001009.1	RepeatMasker	DNA	75046	75798	4159	-	.	ID="RND-1_FAMILY-130";Tend="1587";Tstart="826";shortTE="F";uid="030d1988-b848-4bfb-ba15-f0fcf395b63a"
JACXSJ010001009.1	RepeatMasker	Retroposon?	19441	19860	1618	-	.	ID="RND-1_FAMILY-194";Tend="2250";Tstart="1831";shortTE="F";uid="44f657b0-43c9-43a0-99b0-9ecfc22e2491"
JACXSJ010001009.1	RepeatMasker	DNA/Merlin	14792	16472	9428	-	.	ID="RND-5_FAMILY-7829";Tend="1980";Tstart="416";shortTE="F";uid="4003fcdf-8016-44f2-8b46-c54bbbe8b74c"
JACXSJ010001009.1	RepeatMasker	DNA	76599	77066	484	-	.	ID="TTAA2D_AP";TEgroup="ctg_1009%7CTTAA2D_AP%7C1";Tend="430";Tstart="80";shortTE="F";uid="0d334510-4c85-4274-9649-54498e1251df"
JACXSJ010001009.1	RepeatMasker	DNA/hAT-Charlie	44622	44830	714	-	.	ID="DNA8-104_AP";Tend="340";Tstart="113";shortTE="F";uid="b0243de7-df6a-4fbe-be85-b2dd2056a7a4"
JACXSJ010001009.1	RepeatMasker	RC/Helitron	129550	129704	453	-	.	ID="RND-1_FAMILY-43";Tend="1280";Tstart="1138";shortTE="F";uid="80540e42-18c9-460b-be09-be64f214f6dc"
JACXSJ010001009.1	RepeatMasker	DNA/Ginger-1	72179	72792	3279	-	.	ID="rnd-6_family-313";Tend="1317";Tstart="777";shortTE="F";uid="d9abc32c-634d-4393-9125-f6ff67bf9024"
JACXSJ010001009.1	RepeatMasker	DNA/TcMar-m44?	10198	10369	565	-	.	ID="DNA4-9B_AP";Tend="185";Tstart="1";shortTE="F";uid="1a933ad2-d5cc-4758-a0de-08b855298adf"
JACXSJ010001009.1	RepeatMasker	Retroposon?	47477	47624	739	-	.	ID="RND-6_FAMILY-2699";Tend="1274";Tstart="1124";shortTE="F";uid="ff779485-93c1-4846-9df5-75856b07c7ed"
JACXSJ010001009.1	RepeatMasker	DNA/hAT-Tip100	90837	91344	896	-	.	ID="HAT-21_LMI";Tend="3478";Tstart="2998";shortTE="F";uid="a0d60ff2-8a2a-42ce-896b-bda75aca8fd0"
JACXSJ010001009.1	RepeatMasker	DNA/Ginger-1	71750	72181	2870	-	.	ID="RND-6_FAMILY-313";Tend="2441";Tstart="1998";shortTE="F";uid="356097a0-77fc-4e8b-9ebd-14f25e6df457"
JACXSJ010001009.1	RepeatMasker	DNA/hAT	1246	1530	617	-	.	ID="DNA8-37_AP";Tend="402";Tstart="165";shortTE="F";uid="b3ce4cc4-03ec-4597-9159-8f4149266f29"
JACXSJ010001009.1	RepeatMasker	Unknown	32887	33361	1956	-	.	ID="RND-4_FAMILY-1427";Tend="1313";Tstart="800";shortTE="F";uid="02ba0067-bca8-41f9-a000-d2b17fac3139"
JACXSJ010001009.1	RepeatMasker	DNA/MULE-MuDR	61216	61461	622	-	.	ID="MUDR10X_AP";Tend="286";Tstart="29";shortTE="F";uid="6add724b-16eb-4386-9395-ffb7d611600b"
JACXSJ010010090.1	RepeatMasker	DNA/hAT-Tip100	1	354	1809	+	.	ID="RND-6_FAMILY-12493";Tend="333";Tstart="2";shortTE="F";uid="3716b11a-7945-4247-988b-f78d78587569"
JACXSJ010010090.1	RepeatMasker	DNA/PIF-Harbinger	1597	1828	440	-	.	ID="RND-6_FAMILY-12278";Tend="628";Tstart="395";shortTE="F";uid="43d2ced4-a8ed-4360-b555-680a592cd4bb"
JACXSJ010010090.1	RepeatMasker	Unknown	2357	2563	1878	-	.	ID="RND-5_FAMILY-8487";Tend="1635";Tstart="1429";shortTE="F";uid="db1e2278-8c6d-4039-9709-f91a25a84631"
JACXSJ010010091.1	RepeatMasker	DNA/Ginger-1	69	362	981	+	.	ID="RND-6_FAMILY-313";Tend="1177";Tstart="883";shortTE="F";uid="3c4a10e0-44ad-4c3e-9493-7cf9411a1d0d"
JACXSJ010010091.1	RepeatMasker	Retroposon?	23	362	758	-	.	ID="RND-6_FAMILY-29939";Tend="2654";Tstart="2320";shortTE="F";uid="4676385a-87c8-4529-af55-c2e1992f6941"
JACXSJ010010092.1	RepeatMasker	DNA	1	625	1841	+	.	ID="RND-6_FAMILY-15217";Tend="1036";Tstart="317";shortTE="F";uid="05403229-117e-451f-bc5a-2aef2183fab6"
JACXSJ010010092.1	RepeatMasker	DNA/Ginger	1571	2562	3624	-	.	ID="RND-6_FAMILY-2859";Tend="2294";Tstart="1274";shortTE="F";uid="7a208faa-7d7f-46c1-bcc1-033990350b11"
JACXSJ010010093.1	RepeatMasker	LTR/Gypsy	1069	2345	437	-	.	ID="RND-6_FAMILY-19733";TEgroup="ctg_10093%7CRND-6_FAMILY-19733%7C1";Tend="1408";Tstart="292";shortTE="T";uid="a7f55f89-1602-4783-b0b6-1a8202589f33"
JACXSJ010010094.1	RepeatMasker	Unknown	2309	2456	689	+	.	ID="RND-6_FAMILY-4501";Tend="1476";Tstart="1320";shortTE="F";uid="b1680d94-75b1-4702-becd-69468c1aa60d"
JACXSJ010010094.1	RepeatMasker	DNA/Ginger	1337	2199	3519	-	.	ID="RND-6_FAMILY-2859";Tend="1994";Tstart="1146";shortTE="F";uid="4c41de7b-8226-49fe-be86-8a73c2b629a5"
JACXSJ010010095.1	RepeatMasker	Unknown	4	1003	3905	+	.	ID="RND-4_FAMILY-419";Tend="1232";Tstart="142";shortTE="F";uid="03669d16-1de4-4fec-bdc9-2985171abf7d"
JACXSJ010010097.1	RepeatMasker	Unknown	1	617	4459	+	.	ID="RND-6_FAMILY-18056";Tend="1215";Tstart="603";shortTE="F";uid="b4106aef-df56-4e1f-9b14-02cce2ecb971"
JACXSJ010010097.1	RepeatMasker	DNA/Ginger-1	1653	1823	512	-	.	ID="RND-6_FAMILY-8533";Tend="2854";Tstart="2697";shortTE="F";uid="5c101124-9d58-4480-9354-d0d462202111"
JACXSJ010010098.1	RepeatMasker	DNA/hAT-hAT19	1695	2307	2865	+	.	ID="RND-5_FAMILY-9709";Tend="1535";Tstart="881";shortTE="F";uid="3347d1cf-9dd8-44d7-9778-68361acfc5f3"
JACXSJ010010098.1	RepeatMasker	DNA/hAT-Tip100	3	256	754	+	.	ID="RND-6_FAMILY-2546";Tend="1645";Tstart="1441";shortTE="F";uid="f74ba9f7-a11b-4e10-a9b6-2b449137e4df"
JACXSJ010010098.1	RepeatMasker	DNA/hAT-Ac	2340	2559	1593	+	.	ID="RND-1_FAMILY-169";Tend="882";Tstart="660";shortTE="F";uid="be2392de-26cc-4368-a30a-6207f53be0c3"
JACXSJ010010098.1	RepeatMasker	DNA/hAT-Ac	2267	2558	1017	-	.	ID="RND-6_FAMILY-20873";Tend="1896";Tstart="1628";shortTE="F";uid="7343db25-1440-430a-989f-732433140351"
JACXSJ010010098.1	RepeatMasker	DNA/Ginger	1127	1757	2702	-	.	ID="RND-6_FAMILY-2859";Tend="2493";Tstart="1875";shortTE="F";uid="cde20cf6-d2d2-4d3e-8a30-8f9a82e753f8"
JACXSJ010000101.1	RepeatMasker	DNA/TcMar-Pogo	552	829	1473	+	.	ID="RND-5_FAMILY-33";Tend="1499";Tstart="1213";shortTE="F";uid="3ed58528-6f1e-45ba-9068-6de099f95ad1"
JACXSJ010000101.1	RepeatMasker	LINE/CR1	3250	3579	2165	+	.	ID="RND-6_FAMILY-760";Tend="1760";Tstart="1423";shortTE="F";uid="f7adb54a-38ad-4e39-9c0d-6de4559058d4"
JACXSJ010000101.1	RepeatMasker	LTR/Caulimovirus	17253	18250	5023	+	.	ID="RND-6_FAMILY-6839";TEgroup="ctg_101%7CRND-6_FAMILY-6839%7C1";Tend="1192";Tstart="391";shortTE="F";uid="236d9237-cf69-4a9b-9eda-f74a3055a316"
JACXSJ010000101.1	RepeatMasker	Unknown	2388	3277	2246	-	.	ID="RND-6_FAMILY-6565";TEgroup="ctg_101%7CRND-6_FAMILY-6565%7C1";Tend="1089";Tstart="308";shortTE="F";uid="96d94328-9a35-424b-b547-ccb7cc7ed6dd"
JACXSJ010000101.1	RepeatMasker	Unknown	3729	14016	2381	-	.	ID="REP-6_LMI";TEgroup="ctg_101%7CREP-6_LMI%7C1";Tend="15645";Tstart="1314";shortTE="F";uid="744246ad-f99d-448a-855a-e36af046e415"
JACXSJ010000101.1	RepeatMasker	Unknown	3587	3737	1119	-	.	ID="RND-6_FAMILY-6565";Tend="309";Tstart="158";shortTE="F";uid="2913a6e1-5acc-411a-811c-0a1b9303ad29"
JACXSJ010000101.1	RepeatMasker	DNA/TcMar-Pogo	16186	16463	1473	-	.	ID="RND-5_FAMILY-33";Tend="1499";Tstart="1213";shortTE="F";uid="4c5fdcad-9289-4516-882b-1c63692b650d"
JACXSJ010001010.1	RepeatMasker	Unknown	31296	31534	778	+	.	ID="RND-5_FAMILY-7876";Tend="1139";Tstart="903";shortTE="F";uid="38b1f051-813a-46c2-8808-5468002e7997"
JACXSJ010001010.1	RepeatMasker	DNA/hAT-Ac	95826	96375	2999	+	.	ID="RND-6_FAMILY-907";Tend="1306";Tstart="809";shortTE="F";uid="7d3cbcf6-4adc-40f2-a3a1-f53a794ea0b1"
JACXSJ010001010.1	RepeatMasker	DNA	897	1675	3523	+	.	ID="DNA4-2_AP";Tend="769";Tstart="1";shortTE="F";uid="adba75e1-b3b1-4c47-a38c-6afde4de78a5"
JACXSJ010001010.1	RepeatMasker	DNA/TcMar-m44	6997	7152	609	+	.	ID="DNAX-3_AP";Tend="150";Tstart="2";shortTE="F";uid="7fb025d1-86ed-4f58-9813-86509c945dea"
JACXSJ010001010.1	RepeatMasker	DNA/hAT-Tip100	7325	7437	425	+	.	ID="DNA8-107_AP";Tend="1026";Tstart="925";shortTE="F";uid="2e7bbf7c-28d7-4e46-a74e-5bdbe4c36bbf"
JACXSJ010001010.1	RepeatMasker	DNA	28534	28988	1025	+	.	ID="DNA4-3_AP";Tend="614";Tstart="145";shortTE="F";uid="66deb14d-f998-4bc3-bd91-dbf6c2932015"
JACXSJ010001010.1	RepeatMasker	DNA/MULE-MuDR	67213	67586	435	+	.	ID="mudr6x_ap";Tend="1858";Tstart="1428";shortTE="F";uid="c844e5e0-81e1-47d3-b92d-fbbf9cc8a092"
JACXSJ010001010.1	RepeatMasker	Unknown	59700	60137	682	+	.	ID="RND-6_FAMILY-2411";Tend="1247";Tstart="833";shortTE="F";uid="5afc1ccb-8847-40fe-8611-1fe64ce9572d"
JACXSJ010001010.1	RepeatMasker	DNA/hAT-Ac	96826	97169	1657	+	.	ID="RND-6_FAMILY-907";Tend="1686";Tstart="1307";shortTE="F";uid="dc677c66-9341-4499-be62-f4cf3c2b445b"
JACXSJ010001010.1	RepeatMasker	LINE/I-Jockey	61295	62089	1910	+	.	ID="RND-5_FAMILY-3834";Tend="1090";Tstart="318";shortTE="F";uid="4ab512c0-b1ef-4983-8a7d-d90f49cc6334"
JACXSJ010001010.1	RepeatMasker	DNA	57964	58303	1624	+	.	ID="RND-5_FAMILY-4476";Tend="1124";Tstart="760";shortTE="F";uid="6bae84d9-2ea8-4ed2-bbdc-1bf45cb3d919"
JACXSJ010001010.1	RepeatMasker	DNA/Ginger	25681	26442	1928	+	.	ID="RND-6_FAMILY-2859";Tend="1650";Tstart="811";shortTE="F";uid="7fe76678-f2ad-4c31-b3d4-93db002dad8d"
JACXSJ010001010.1	RepeatMasker	RC/Helitron	122640	127048	16361	+	.	ID="HELITRON-3_HMM";Tend="6045";Tstart="334";shortTE="F";uid="5ea96876-49d7-44e1-b190-5509f9862138"
JACXSJ010001010.1	RepeatMasker	DNA/Ginger-1	58414	58612	584	+	.	ID="rnd-5_family-3373";Tend="1752";Tstart="1590";shortTE="F";uid="b0bfe174-1a07-40b9-a87d-e6fc3715d5f1"
JACXSJ010001010.1	RepeatMasker	DNA/Ginger	88715	89161	1362	+	.	ID="RND-6_FAMILY-2859";Tend="1302";Tstart="837";shortTE="F";uid="b3176082-8f16-45a0-ae04-7017c2d24cf0"
JACXSJ010001010.1	RepeatMasker	DNA/Ginger-1	62868	64118	7252	+	.	ID="RND-6_FAMILY-313";Tend="2441";Tstart="1147";shortTE="F";uid="9921ff5f-46a5-40d3-8e2e-45137df04a70"
JACXSJ010001010.1	RepeatMasker	Retroposon?	68577	69234	674	+	.	ID="SINE2-1_AP";Tend="1071";Tstart="368";shortTE="F";uid="90821777-6723-4ab5-b782-bb82c21ad39f"
JACXSJ010001010.1	RepeatMasker	DNA/hAT-hAT19	109248	109565	529	+	.	ID="RND-6_FAMILY-1820";Tend="1648";Tstart="1353";shortTE="F";uid="be2c4665-7c64-4b48-8f08-397f02402abf"
JACXSJ010001010.1	RepeatMasker	LINE/I-Jockey	93489	93889	2202	+	.	ID="RND-1_FAMILY-86";Tend="1435";Tstart="1004";shortTE="F";uid="387b7b7f-fe4a-4a76-a99a-bd5e3d66cb8c"
JACXSJ010001010.1	RepeatMasker	DNA/hAT-Tip100	88323	88682	547	+	.	ID="RND-5_FAMILY-3336";Tend="832";Tstart="420";shortTE="F";uid="d25fda4b-eac8-4b14-b738-2cb235290be7"
JACXSJ010001010.1	RepeatMasker	Unknown	95190	95604	2550	+	.	ID="RND-5_FAMILY-1341";Tend="1721";Tstart="1283";shortTE="F";uid="a0d36a73-8b37-4f12-81fc-55ca806f47e9"
JACXSJ010001010.1	RepeatMasker	DNA	117820	118493	3258	+	.	ID="DNA4-2_AP";Tend="766";Tstart="96";shortTE="F";uid="2469890d-5dba-405e-ac96-5d0b124661d9"
JACXSJ010001010.1	RepeatMasker	LINE/I-Jockey	94907	95193	1773	+	.	ID="RND-6_FAMILY-1102";Tend="2287";Tstart="1965";shortTE="F";uid="d69dc0cc-f318-4ea3-bba7-c99ede74316c"
JACXSJ010001010.1	RepeatMasker	DNA/hAT-Ac	129617	130236	3740	-	.	ID="RND-5_FAMILY-515";Tend="1458";Tstart="838";shortTE="F";uid="1b2b01ca-2f52-4dbe-bdcc-6cfb5ec5991a"
JACXSJ010001010.1	RepeatMasker	DNA	104261	104878	3418	-	.	ID="RND-5_FAMILY-2287";Tend="1428";Tstart="836";shortTE="F";uid="c25aa864-2151-4d09-9a08-32373885aba0"
JACXSJ010001010.1	RepeatMasker	DNA/hAT-hAT19	70221	71081	1614	-	.	ID="RND-5_FAMILY-654";Tend="1725";Tstart="886";shortTE="F";uid="ed4fb2e5-351f-446d-b914-60f90e83caa7"
JACXSJ010001010.1	RepeatMasker	DNA/Ginger	58460	59052	3261	-	.	ID="RND-6_FAMILY-2859";Tend="2480";Tstart="1900";shortTE="F";uid="a7e41f9b-401d-4b7b-8cfd-c4a4aca29346"
JACXSJ010001010.1	RepeatMasker	DNA/hAT-Charlie	26441	26822	1761	-	.	ID="RND-6_FAMILY-8466";Tend="1298";Tstart="936";shortTE="F";uid="a3f7c402-3bc8-42ba-866c-55e969de625e"
JACXSJ010001010.1	RepeatMasker	Retroposon?	62806	63167	676	-	.	ID="SINE2-2_AP";Tend="1586";Tstart="1220";shortTE="F";uid="22e6baed-4ac4-4871-bff0-d4a849b53ed2"
JACXSJ010001010.1	RepeatMasker	DNA/hAT-hAT19	71358	71776	1838	-	.	ID="RND-5_FAMILY-782";Tend="1303";Tstart="915";shortTE="F";uid="acd19cd8-d395-45a8-b5e9-448baf127ddf"
JACXSJ010001010.1	RepeatMasker	Unknown	102173	102287	654	-	.	ID="RND-6_FAMILY-6492";Tend="1324";Tstart="1214";shortTE="F";uid="00891818-899a-4754-a6a5-581173e03623"
JACXSJ010001010.1	RepeatMasker	Unknown	42402	42553	820	-	.	ID="RND-6_FAMILY-1295";Tend="1533";Tstart="1371";shortTE="F";uid="4860fc33-247b-4fe1-9149-9084c9a9111f"
JACXSJ010001010.1	RepeatMasker	Unknown	130683	130986	1045	-	.	ID="RND-4_FAMILY-419";Tend="1742";Tstart="1438";shortTE="F";uid="3539b06b-587e-4199-8779-778233dd8ed8"
JACXSJ010001010.1	RepeatMasker	DNA	16368	16928	716	-	.	ID="DNA4-2_AP";Tend="729";Tstart="126";shortTE="F";uid="438e6da2-ef33-469d-9f9e-59301e9252c3"
JACXSJ010001010.1	RepeatMasker	DNA/MULE-MuDR	66193	67132	6048	-	.	ID="RND-6_FAMILY-10201";Tend="1494";Tstart="603";shortTE="F";uid="969f7497-430b-4968-a105-2b12bb97e71b"
JACXSJ010001010.1	RepeatMasker	LINE/I-Jockey	93890	94063	912	-	.	ID="RND-1_FAMILY-57";Tend="4421";Tstart="3873";shortTE="F";uid="5f3dc1f3-c2d5-4225-b567-01de52350eb1"
JACXSJ010001010.1	RepeatMasker	DNA/Ginger	65412	65741	586	-	.	ID="RND-6_FAMILY-2859";Tend="1391";Tstart="1018";shortTE="F";uid="33429e53-2998-432a-937b-b2b976f65abd"
JACXSJ010001010.1	RepeatMasker	LINE/I-Jockey	62246	62636	1935	-	.	ID="RND-1_FAMILY-86";Tend="1435";Tstart="979";shortTE="F";uid="892e6f30-3274-4881-9b30-dbd7c9cec879"
JACXSJ010001010.1	RepeatMasker	DNA	7892	8133	517	-	.	ID="DNA4-3_AP";Tend="614";Tstart="365";shortTE="F";uid="b82041f9-6991-4a3a-8cfb-802e9c48ac12"
JACXSJ010001010.1	RepeatMasker	DNA/hAT-hAT19	2579	2783	404	-	.	ID="RND-6_FAMILY-3480";TEgroup="ctg_1010%7CRND-6_FAMILY-3480%7C1";Tend="2802";Tstart="2410";shortTE="T";uid="fe2692ae-a807-4571-9442-08248855fb7c"
JACXSJ010001010.1	RepeatMasker	Retroposon?	15359	15668	473	-	.	ID="SINE2-1_AP";Tend="1207";Tstart="848";shortTE="F";uid="0a1fbde6-1b06-4b97-969f-9a895aaad689"
JACXSJ010001010.1	RepeatMasker	DNA/Ginger	55814	56621	2437	-	.	ID="RND-6_FAMILY-2859";Tend="2437";Tstart="1577";shortTE="F";uid="566940eb-2284-43ea-92af-2c4465a5451e"
JACXSJ010001010.1	RepeatMasker	DNA/MULE-MuDR	67618	67890	1440	-	.	ID="RND-6_FAMILY-10201";Tend="537";Tstart="237";shortTE="F";uid="e8599848-fdc1-445a-b6df-ef20628ddd57"
JACXSJ010001010.1	RepeatMasker	DNA	57684	57916	473	-	.	ID="RND-5_FAMILY-5909";Tend="1183";Tstart="967";shortTE="F";uid="af310ac2-d3f5-494f-bb27-f6cd8612461a"
JACXSJ010001010.1	RepeatMasker	DNA/Kolobok-E	108036	108177	453	-	.	ID="RND-6_FAMILY-2763";Tend="1343";Tstart="1196";shortTE="F";uid="f432483b-1fe9-4bfd-a22a-da53c675084b"
JACXSJ010001010.1	RepeatMasker	DNA/hAT-hAT19	105039	105622	2570	-	.	ID="RND-1_FAMILY-99";Tend="1530";Tstart="941";shortTE="F";uid="1a019b35-83f7-4645-bf3e-35bc457de0f0"
JACXSJ010001010.1	RepeatMasker	DNA/Ginger	116921	117356	2595	-	.	ID="RND-6_FAMILY-2859";Tend="1218";Tstart="786";shortTE="F";uid="fa171b04-d231-4dd0-9c15-3de044522530"
JACXSJ010001010.1	RepeatMasker	DNA/Ginger	5093	5272	409	-	.	ID="RND-6_FAMILY-2859";Tend="1001";Tstart="833";shortTE="F";uid="857034f7-f875-42a3-8b2b-5ec8cbb43511"
JACXSJ010001010.1	RepeatMasker	DNA/Kolobok-E	64793	65133	493	-	.	ID="RND-5_FAMILY-1849";Tend="2065";Tstart="1755";shortTE="F";uid="ddd09a79-dcda-4601-8bb9-6e87359e65f0"
JACXSJ010001010.1	RepeatMasker	DNA/Ginger	21873	22066	437	-	.	ID="RND-6_FAMILY-2859";Tend="2443";Tstart="2245";shortTE="F";uid="6b575620-5796-4502-9c26-ac14d18f7250"
JACXSJ010001010.1	RepeatMasker	DNA	119747	120341	985	-	.	ID="DNA4-3_AP";Tend="613";Tstart="38";shortTE="F";uid="0d341186-8c2d-4d57-97a3-0108415bbbe8"
JACXSJ010001010.1	RepeatMasker	Unknown	59079	59254	518	-	.	ID="RND-4_FAMILY-817";Tend="1072";Tstart="922";shortTE="F";uid="b9133efd-4f70-471f-9835-a9a70b0030e2"
JACXSJ010001010.1	RepeatMasker	DNA/hAT	69375	70310	419	-	.	ID="RND-6_FAMILY-7565";Tend="2523";Tstart="1622";shortTE="F";uid="3a825215-de73-4e1c-a70d-84339f7ca3ea"
JACXSJ010010100.1	RepeatMasker	DNA/hAT-hAT19	1480	2526	956	+	.	ID="RND-5_FAMILY-654";Tend="1779";Tstart="763";shortTE="F";uid="0dd128b6-4cc7-41d3-8f52-1a20d28e839a"
JACXSJ010010100.1	RepeatMasker	DNA/hAT-hAT19	838	1240	2739	+	.	ID="DNA8-97_AP";Tend="423";Tstart="1";shortTE="F";uid="aa90dbb2-ed41-4f03-8000-39b18163678d"
JACXSJ010010101.1	RepeatMasker	RC/Helitron	1	497	4195	-	.	ID="RND-1_FAMILY-240";Tend="970";Tstart="473";shortTE="F";uid="8c6d55fc-9d24-4744-85e1-880d1f846a7c"
JACXSJ010010101.1	RepeatMasker	Unknown	1026	2559	9988	-	.	ID="RND-6_FAMILY-5938";Tend="1446";Tstart="14";shortTE="F";uid="1bf39121-001a-4683-b81f-c15ad920e69a"
JACXSJ010010103.1	RepeatMasker	DNA	1	526	4101	+	.	ID="RND-6_FAMILY-5300";Tend="1506";Tstart="976";shortTE="F";uid="bcdf8a4d-40c3-4657-bde4-5899911ba8cd"
JACXSJ010010103.1	RepeatMasker	DNA/Ginger	2306	2536	756	-	.	ID="RND-6_FAMILY-2859";Tend="2477";Tstart="2264";shortTE="F";uid="fe6290dd-328f-49e7-9622-0cb71687cf3d"
JACXSJ010010103.1	RepeatMasker	Unknown	1216	1626	779	-	.	ID="RND-1_FAMILY-70";Tend="1386";Tstart="966";shortTE="F";uid="8cace0a7-4a8f-49c5-a6e5-25ea39651844"
JACXSJ010010103.1	RepeatMasker	DNA/Ginger	1980	2089	497	-	.	ID="RND-6_FAMILY-2859";Tend="966";Tstart="842";shortTE="F";uid="ab9ea51f-a7fb-43b8-ae8a-25d7df996592"
JACXSJ010010104.1	RepeatMasker	Unknown	2291	2557	1901	+	.	ID="RND-1_FAMILY-103";Tend="1124";Tstart="858";shortTE="F";uid="b84bd7d4-8a0d-4785-a863-aca366656425"
JACXSJ010010105.1	RepeatMasker	DNA/Ginger	2193	2556	827	+	.	ID="RND-6_FAMILY-2859";Tend="1168";Tstart="801";shortTE="F";uid="ac562ff4-c9be-4848-b871-859d48ef9f37"
JACXSJ010010106.1	RepeatMasker	DNA/hAT-Blackjack	1	294	2320	+	.	ID="RND-6_FAMILY-8765";Tend="1465";Tstart="1175";shortTE="F";uid="f93a420c-138e-40be-8c0e-651b51774cfa"
JACXSJ010010106.1	RepeatMasker	DNA/hAT-Blackjack	295	1248	6135	-	.	ID="rnd-6_family-3855";Tend="1277";Tstart="503";shortTE="F";uid="22f87d7a-6f23-4bad-bf3b-2e1415c71a18"
JACXSJ010010106.1	RepeatMasker	DNA/hAT-Blackjack	1867	2527	5455	-	.	ID="RND-1_FAMILY-281";Tend="1723";Tstart="1062";shortTE="F";uid="3106480e-432f-458e-90a5-572904696b02"
JACXSJ010010107.1	RepeatMasker	DNA/hAT	298	890	2607	+	.	ID="rnd-5_family-265";Tend="1472";Tstart="880";shortTE="F";uid="55d21df9-a83f-462a-98d2-1b44a127c6ab"
JACXSJ010010107.1	RepeatMasker	DNA/hAT?	2318	2556	1771	+	.	ID="RND-5_FAMILY-2709";Tend="1148";Tstart="905";shortTE="F";uid="948a5167-1cd4-408e-b85c-2cd8bc8fa89b"
JACXSJ010010107.1	RepeatMasker	RC/Helitron	884	2048	7360	-	.	ID="RND-1_FAMILY-73";Tend="2572";Tstart="894";shortTE="F";uid="39d74be8-f81d-452a-89b8-ef987c6be1ab"
JACXSJ010010107.1	RepeatMasker	RC/Helitron	2072	2345	1679	-	.	ID="RND-5_FAMILY-12846";Tend="668";Tstart="332";shortTE="F";uid="aebd5c00-a6ff-4e58-97f6-ca50b1c698e6"
JACXSJ010010108.1	RepeatMasker	LTR/Gypsy	25	614	556	-	.	ID="GYPSY9-I_AG";Tend="3590";Tstart="2783";shortTE="F";uid="fc7024fc-0a9b-4165-bae3-ec1e57a034f3"
JACXSJ010010108.1	RepeatMasker	LTR/Gypsy	698	2555	15268	-	.	ID="RND-5_FAMILY-6267";Tend="2367";Tstart="515";shortTE="F";uid="b7db0ff7-c7c8-478f-b761-80f15e5bedba"
JACXSJ010010109.1	RepeatMasker	RC/Helitron	2361	2523	945	+	.	ID="HELITRON-N1C_LMI";Tend="160";Tstart="1";shortTE="F";uid="17f1c094-e50a-41ef-9ac8-64396e54f84d"
JACXSJ010001011.1	RepeatMasker	DNA	36780	37208	1117	+	.	ID="DNA8-31_AP";Tend="498";Tstart="1";shortTE="F";uid="139dab2b-dd48-44a7-b0a2-5ea2eb2633aa"
JACXSJ010001011.1	RepeatMasker	DNA/TcMar-Tc1	54230	54697	2883	+	.	ID="RND-5_FAMILY-1747";Tend="1457";Tstart="988";shortTE="F";uid="3a28e89c-5713-4f1d-83ab-53590d597a16"
JACXSJ010001011.1	RepeatMasker	DNA/Ginger	49665	51242	9586	+	.	ID="RND-6_FAMILY-2859";Tend="2490";Tstart="893";shortTE="F";uid="4c57d728-b3df-4ffc-9231-770ced60961b"
JACXSJ010001011.1	RepeatMasker	DNA/MULE-MuDR	68819	69250	2098	+	.	ID="RND-5_FAMILY-5437";Tend="1222";Tstart="802";shortTE="F";uid="9932ea0e-8f63-47ca-86b4-8b422729d7d2"
JACXSJ010001011.1	RepeatMasker	DNA/hAT-Tip100	9650	9994	1835	+	.	ID="RND-1_FAMILY-24";Tend="1326";Tstart="971";shortTE="F";uid="b01b60db-32f7-41a1-ba7e-30101801ebce"
JACXSJ010001011.1	RepeatMasker	DNA/hAT?	27142	27244	890	+	.	ID="RND-5_FAMILY-2709";Tend="1367";Tstart="1265";shortTE="F";uid="fdcf55e5-22a0-4c37-b338-0d724d3b9b00"
JACXSJ010001011.1	RepeatMasker	DNA/hAT-Tip100	64266	64925	2674	+	.	ID="RND-1_FAMILY-27";Tend="1591";Tstart="964";shortTE="F";uid="63354e62-2cde-48d1-81f1-ca189c6d6bdc"
JACXSJ010001011.1	RepeatMasker	DNA/MULE-MuDR	32218	32663	1683	+	.	ID="RND-4_FAMILY-16";TEgroup="ctg_1011%7CRND-4_FAMILY-16%7C1";Tend="1524";Tstart="890";shortTE="F";uid="0464ed00-66af-4297-be26-cc7791be7aa1"
JACXSJ010001011.1	RepeatMasker	DNA/hAT	95172	95292	620	+	.	ID="DNA8-82_AP";Tend="468";Tstart="348";shortTE="F";uid="e9e81253-7be6-4a2e-aaf7-7f56aae73c41"
JACXSJ010001011.1	RepeatMasker	Unknown	10805	10978	939	+	.	ID="RND-6_FAMILY-986";Tend="1232";Tstart="1054";shortTE="F";uid="5a33580f-4c4b-40f1-8130-00d610e69ff4"
JACXSJ010001011.1	RepeatMasker	Unknown	128848	129196	2338	+	.	ID="RND-5_FAMILY-9570";Tend="1273";Tstart="928";shortTE="F";uid="fd4ec88f-325a-4ab5-a889-5b0c54968130"
JACXSJ010001011.1	RepeatMasker	Unknown	39464	39840	939	+	.	ID="RND-4_FAMILY-1513";Tend="1733";Tstart="1261";shortTE="F";uid="0d634b83-0ab3-4ade-b62a-d42465ac75cd"
JACXSJ010001011.1	RepeatMasker	DNA	42758	43268	2204	+	.	ID="RND-6_FAMILY-10883";Tend="1461";Tstart="935";shortTE="F";uid="bffb34b7-55db-49c7-a45b-4cf837ad393c"
JACXSJ010001011.1	RepeatMasker	DNA/TcMar-m44	40940	41090	512	+	.	ID="dnax-3b_ap";Tend="138";Tstart="1";shortTE="F";uid="6f7aaa34-064e-4a9d-870d-80a98337732b"
JACXSJ010001011.1	RepeatMasker	DNA/hAT	95844	95984	550	+	.	ID="DNA8-82_AP";Tend="749";Tstart="598";shortTE="F";uid="3299fe6f-ffef-4aab-b3f2-cca034bf2e5f"
JACXSJ010001011.1	RepeatMasker	DNA/Ginger	92242	93871	7574	+	.	ID="RND-6_FAMILY-2859";Tend="2498";Tstart="823";shortTE="F";uid="acefa283-6588-4c4d-8b3b-84d44680269e"
JACXSJ010001011.1	RepeatMasker	DNA	114417	114545	554	+	.	ID="ttaa3c_ap";Tend="425";Tstart="297";shortTE="F";uid="bb48129b-5c5b-4ebc-9d05-02a1c40b2709"
JACXSJ010001011.1	RepeatMasker	DNA/hAT-hAT19	37925	38043	416	+	.	ID="RND-6_FAMILY-26807";Tend="973";Tstart="861";shortTE="F";uid="10f2773e-808a-4f39-9c3e-1631e92d836b"
JACXSJ010001011.1	RepeatMasker	DNA/hAT-Tip100	74355	74730	1609	+	.	ID="RND-1_FAMILY-24";Tend="1324";Tstart="976";shortTE="F";uid="2fc7ab0b-79b8-4b87-9096-ad84865aecfa"
JACXSJ010001011.1	RepeatMasker	DNA/hAT-hAT19	37673	37942	1271	+	.	ID="RND-5_FAMILY-4572";Tend="1139";Tstart="888";shortTE="F";uid="b54f4b86-9562-4be3-8797-b6bbdd38d376"
JACXSJ010001011.1	RepeatMasker	DNA	34932	35056	435	+	.	ID="TTAA20_AP";Tend="111";Tstart="1";shortTE="F";uid="f90cd5bc-c231-41fc-a565-058cc918f4de"
JACXSJ010001011.1	RepeatMasker	DNA	122419	122526	418	+	.	ID="TTAA2D_AP";Tend="431";Tstart="325";shortTE="F";uid="559e01f2-d9ac-47a8-9829-2d425ff45969"
JACXSJ010001011.1	RepeatMasker	DNA/hAT?	26908	27041	1110	+	.	ID="RND-1_FAMILY-11";Tend="1102";Tstart="970";shortTE="F";uid="553896be-a1f7-4652-ae0b-261a36325bc7"
JACXSJ010001011.1	RepeatMasker	Unknown	23419	23978	3138	+	.	ID="RND-4_FAMILY-432";Tend="1504";Tstart="941";shortTE="F";uid="39ed0c71-d5dd-4341-b1b6-160a0bc91b0f"
JACXSJ010001011.1	RepeatMasker	Unknown	43797	44000	1314	+	.	ID="RND-6_FAMILY-11924";Tend="1088";Tstart="868";shortTE="F";uid="38148d37-24ae-4980-8163-daeeb20f8d9e"
JACXSJ010001011.1	RepeatMasker	DNA	35486	35870	1423	+	.	ID="TTAA20_AP";Tend="661";Tstart="278";shortTE="F";uid="49b57efe-95c9-4273-8c6d-7afc523237db"
JACXSJ010001011.1	RepeatMasker	DNA/hAT	15402	15723	723	+	.	ID="DNA8-1_AP";Tend="484";Tstart="139";shortTE="F";uid="105e198d-ee82-43fd-b459-6b552571aa57"
JACXSJ010001011.1	RepeatMasker	DNA/Ginger	120111	121271	3091	+	.	ID="RND-6_FAMILY-2859";Tend="2044";Tstart="819";shortTE="F";uid="e4712600-a07a-4203-8802-8d54cbfd2394"
JACXSJ010001011.1	RepeatMasker	DNA/TcMar-m44?	14129	14236	471	+	.	ID="dnax-4b_ap";Tend="102";Tstart="3";shortTE="F";uid="5c44fdb6-71c1-4647-b5a7-76089ab05f3f"
JACXSJ010001011.1	RepeatMasker	Unknown	38616	39214	1972	+	.	ID="RND-4_FAMILY-1513";Tend="1270";Tstart="703";shortTE="F";uid="c860c2ae-4f3a-4b72-8c89-7341180c11f9"
JACXSJ010001011.1	RepeatMasker	DNA	121455	121747	901	+	.	ID="RND-6_FAMILY-9631";Tend="1020";Tstart="735";shortTE="F";uid="c31a0e60-c53b-42fb-8b4c-9e3a35d1842c"
JACXSJ010001011.1	RepeatMasker	DNA	61802	62013	477	+	.	ID="DNA4-3_AP";Tend="231";Tstart="3";shortTE="F";uid="2409e2d1-cf1c-4df2-8085-43b334d6fef9"
JACXSJ010001011.1	RepeatMasker	DNA/Ginger	13170	14098	2782	+	.	ID="rnd-6_family-2859";Tend="2331";Tstart="816";shortTE="F";uid="f8c69196-b47b-4e78-bcbb-1e90b853f1a1"
JACXSJ010001011.1	RepeatMasker	DNA/TcMar-Mariner	80935	82215	8573	+	.	ID="MARINER-9_LHU";Tend="1288";Tstart="1";shortTE="F";uid="ce3254e4-e2c8-4fe3-b1e3-78d92610eb72"
JACXSJ010001011.1	RepeatMasker	DNA	76755	77134	1878	+	.	ID="DNA-TTAA-1_AP";Tend="421";Tstart="21";shortTE="F";uid="af0034c8-fc28-49c8-9629-7e82422cc950"
JACXSJ010001011.1	RepeatMasker	DNA/TcMar-Tc1	16927	17370	2837	+	.	ID="RND-5_FAMILY-1747";Tend="1449";Tstart="992";shortTE="F";uid="0c8275c4-855d-44f7-a7f8-04e7db09080a"
JACXSJ010001011.1	RepeatMasker	DNA/Ginger	69697	70017	1220	+	.	ID="RND-6_FAMILY-2859";Tend="2485";Tstart="2192";shortTE="F";uid="6cc86e24-abe2-43be-a02f-1a0d7c638a28"
JACXSJ010001011.1	RepeatMasker	Unknown	44935	45080	436	-	.	ID="RND-5_FAMILY-3006";Tend="171";Tstart="27";shortTE="F";uid="c29c933f-e059-47fc-a28a-c358360266f3"
JACXSJ010001011.1	RepeatMasker	DNA	51308	51774	1634	-	.	ID="dna4-2_ap";Tend="463";Tstart="38";shortTE="F";uid="973876a7-d406-419a-9862-d2d84536dc30"
JACXSJ010001011.1	RepeatMasker	DNA/hAT-hATx	20248	21015	5683	-	.	ID="RND-5_FAMILY-7980";Tend="1568";Tstart="805";shortTE="F";uid="d6fd08d9-4377-49dc-9c55-03d7dc557a06"
JACXSJ010001011.1	RepeatMasker	DNA/hAT	33624	34339	3839	-	.	ID="RND-4_FAMILY-2044";Tend="1646";Tstart="960";shortTE="F";uid="a16b10ed-3ed4-483a-a7c9-6cd2e2b65876"
JACXSJ010001011.1	RepeatMasker	DNA/hAT	93856	94216	1423	-	.	ID="RND-6_FAMILY-1225";Tend="1236";Tstart="925";shortTE="F";uid="86ecd392-1600-47f9-809c-9d5838857197"
JACXSJ010001011.1	RepeatMasker	Unknown	37358	37632	1083	-	.	ID="RND-4_FAMILY-817";Tend="1243";Tstart="980";shortTE="F";uid="75ce28e5-f4c6-47d1-8c3c-6b9d7ea791fe"
JACXSJ010001011.1	RepeatMasker	DNA	121886	122107	856	-	.	ID="TTAA2D_AP";Tend="428";Tstart="207";shortTE="F";uid="3b3fdcad-75ac-49d0-baf3-5fbb9218ae61"
JACXSJ010001011.1	RepeatMasker	DNA/hAT-Ac	18125	18261	587	-	.	ID="DNA8-54_AP";Tend="588";Tstart="455";shortTE="F";uid="b05cb8e5-e1d8-4d14-95fb-2e71d9178f7b"
JACXSJ010001011.1	RepeatMasker	Unknown	52920	53425	2749	-	.	ID="RND-5_FAMILY-4616";Tend="1427";Tstart="946";shortTE="F";uid="7bb6997c-497d-43f9-a5f8-8a0adfb6d53d"
JACXSJ010001011.1	RepeatMasker	DNA/TcMar-Tc1	130801	131039	1712	-	.	ID="RND-6_FAMILY-601";Tend="1523";Tstart="1288";shortTE="F";uid="5bf4a3a5-e738-487a-b8e6-fa4913f55105"
JACXSJ010001011.1	RepeatMasker	DNA/hAT-Tip100	53451	53845	1937	-	.	ID="RND-6_FAMILY-3568";Tend="1305";Tstart="926";shortTE="F";uid="257b4e43-76a2-43a8-af60-8efcc9b37f02"
JACXSJ010001011.1	RepeatMasker	DNA/Kolobok-E	69614	69946	662	-	.	ID="RND-6_FAMILY-18295";Tend="2261";Tstart="1944";shortTE="F";uid="2af685f4-30aa-4121-817d-4ea4fed1c076"
JACXSJ010001011.1	RepeatMasker	DNA	22492	23229	2638	-	.	ID="DNA4-2_AP";Tend="769";Tstart="1";shortTE="F";uid="be33bb9e-cafa-46cf-a9ac-b47263473d8b"
JACXSJ010001011.1	RepeatMasker	DNA/hAT-hAT19	103397	104129	1309	-	.	ID="RND-5_FAMILY-788";Tend="1783";Tstart="999";shortTE="F";uid="3a276888-0075-4a7f-88af-6d65def12a0b"
JACXSJ010001011.1	RepeatMasker	Unknown	34335	34537	491	-	.	ID="RND-6_FAMILY-8310";Tend="875";Tstart="675";shortTE="F";uid="35b0f89e-81ea-42ea-b37c-7e6722f82492"
JACXSJ010001011.1	RepeatMasker	DNA	49294	49669	1465	-	.	ID="DNA4-2_AP";Tend="769";Tstart="406";shortTE="F";uid="08c88f7d-4e17-48d7-931d-25c62e13e43c"
JACXSJ010001011.1	RepeatMasker	DNA/hAT-Tip100	32868	33280	1242	-	.	ID="RND-1_FAMILY-27";Tend="1594";Tstart="1211";shortTE="F";uid="0e64d418-8ec3-4a23-8561-3b79d5f79c83"
JACXSJ010001011.1	RepeatMasker	LINE/CR1	29602	29732	910	-	.	ID="RND-6_FAMILY-1751";Tend="1541";Tstart="1411";shortTE="F";uid="ef07b740-34d0-4430-943e-1baf3b64b006"
JACXSJ010001011.1	RepeatMasker	Unknown	65567	65834	1015	-	.	ID="RND-5_FAMILY-10684";Tend="1353";Tstart="1089";shortTE="F";uid="083c0f5b-e9d5-4dd1-bfd0-fc634298f6ad"
JACXSJ010001011.1	RepeatMasker	DNA/hAT	95123	95506	440	-	.	ID="RND-5_FAMILY-1265";TEgroup="ctg_1011%7CRND-5_FAMILY-1265%7C1";Tend="2591";Tstart="2218";shortTE="T";uid="a020c806-d482-482a-8cb1-c1228c22262d"
JACXSJ010001011.1	RepeatMasker	Unknown	114066	114406	1750	-	.	ID="RND-4_FAMILY-817";Tend="1228";Tstart="920";shortTE="F";uid="68b6b5ec-e077-4275-bad2-022c55faa6fd"
JACXSJ010001011.1	RepeatMasker	DNA/Kolobok-E	1001	1253	791	-	.	ID="KOLOBOKE-2_AP";Tend="2118";Tstart="1851";shortTE="F";uid="98264c2c-f25a-4fb3-a8f0-c8976e057a9b"
JACXSJ010001011.1	RepeatMasker	DNA	64926	65353	1008	-	.	ID="TTAA2C_AP";Tend="418";Tstart="13";shortTE="F";uid="58bf8452-d8ff-48d1-b366-774284525ccf"
JACXSJ010001011.1	RepeatMasker	RC/Helitron	26261	26803	3020	-	.	ID="HELITRON1_DM";Tend="370";Tstart="1";shortTE="F";uid="42720062-c1c8-4e1b-9bcb-5231b69e7543"
JACXSJ010001011.1	RepeatMasker	DNA	78070	78291	436	-	.	ID="DNA8-3_AP";Tend="225";Tstart="1";shortTE="F";uid="3d06d3d6-db93-4a2b-9825-28c349873a09"
JACXSJ010001011.1	RepeatMasker	DNA	8804	9647	2386	-	.	ID="DNA4-2_AP";TEgroup="ctg_1011%7CDNA4-2_AP%7C1";Tend="769";Tstart="215";shortTE="F";uid="6e083281-0e15-45f5-9616-f029c782413f"
JACXSJ010001011.1	RepeatMasker	DNA/Kolobok-E	70058	71044	1181	-	.	ID="KOLOBOKE-2_AP";Tend="2110";Tstart="1119";shortTE="F";uid="bdbad229-3791-4d54-bb7a-7751e1611ee0"
JACXSJ010001011.1	RepeatMasker	DNA/Ginger	129417	130056	1590	-	.	ID="RND-6_FAMILY-2859";Tend="2473";Tstart="1846";shortTE="F";uid="3fda5853-ad5e-42f9-ae88-2c808919779b"
JACXSJ010001011.1	RepeatMasker	Unknown	32767	32869	512	-	.	ID="RND-6_FAMILY-8310";Tend="1438";Tstart="1341";shortTE="F";uid="e7191ed4-db1c-4093-92bc-87c3cb896fdc"
JACXSJ010001011.1	RepeatMasker	DNA/hAT-Ac	130208	130602	1377	-	.	ID="RND-6_FAMILY-6358";TEgroup="ctg_1011%7CRND-6_FAMILY-6358%7C1";Tend="1367";Tstart="894";shortTE="F";uid="f6145fe4-8d71-4172-9cfe-f4eb87662c5d"
JACXSJ010001011.1	RepeatMasker	DNA/Kolobok-E	136	699	1229	-	.	ID="RND-6_FAMILY-6635";Tend="1892";Tstart="1288";shortTE="F";uid="ad5b42c5-28ae-4ab8-99bc-16f3ead836a6"
JACXSJ010001011.1	RepeatMasker	RC/Helitron	27186	27413	816	-	.	ID="HELITRON-N7_PXU";Tend="131";Tstart="1";shortTE="F";uid="e19330c9-df69-4538-a0e3-d1143e64db0b"
JACXSJ010001011.1	RepeatMasker	Unknown	28534	29052	2686	-	.	ID="RND-5_FAMILY-1095";Tend="1472";Tstart="945";shortTE="F";uid="3c811794-6d0b-4a2c-a66c-f445d5fa7871"
JACXSJ010001011.1	RepeatMasker	DNA/hAT-hAT19	21133	21557	1139	-	.	ID="RND-1_FAMILY-35";Tend="2762";Tstart="2341";shortTE="F";uid="676fe4d9-4a88-4fb8-9c64-7c8fe9bfb5a8"
JACXSJ010001011.1	RepeatMasker	DNA/TcMar-Pogo	45501	45634	549	-	.	ID="RND-6_FAMILY-3951";Tend="1535";Tstart="1399";shortTE="F";uid="a4a599d0-243a-4b9c-ba92-5e6531d3a6b3"
JACXSJ010001011.1	RepeatMasker	Unknown	66187	66725	3232	-	.	ID="RND-1_FAMILY-177";Tend="1382";Tstart="821";shortTE="F";uid="d233e839-97c4-4c22-87f6-30f651dfee89"
JACXSJ010001011.1	RepeatMasker	Unknown	35050	35216	476	-	.	ID="RND-6_FAMILY-22493";Tend="1538";Tstart="1365";shortTE="F";uid="6535d693-b030-4658-a048-a4788ceb3a89"
JACXSJ010001011.1	RepeatMasker	DNA/hAT-Tip100	24680	25328	4288	-	.	ID="RND-1_FAMILY-32";Tend="1467";Tstart="828";shortTE="F";uid="e9d4d46c-8af3-4775-ad4a-de732db14f8e"
JACXSJ010001011.1	RepeatMasker	DNA/hAT-Tip100	65886	66048	693	-	.	ID="RND-1_FAMILY-32";Tend="987";Tstart="827";shortTE="F";uid="c7cbef44-8d99-4522-b790-e6c822036e63"
JACXSJ010001011.1	RepeatMasker	DNA/hAT-Tip100	39214	39465	1418	-	.	ID="RND-1_FAMILY-37";Tend="1113";Tstart="893";shortTE="F";uid="39df57b0-5f0a-4a2b-9388-08ce5a3428a3"
JACXSJ010001011.1	RepeatMasker	DNA/Ginger	80259	80648	588	-	.	ID="RND-6_FAMILY-2859";Tend="1166";Tstart="757";shortTE="F";uid="04431911-ad19-40bf-8167-a630b7baf806"
JACXSJ010001011.1	RepeatMasker	DNA/hAT-Ac	14333	15026	4872	-	.	ID="RND-5_FAMILY-1833";Tend="1636";Tstart="946";shortTE="F";uid="b24b602b-a54d-42ad-a8f9-c9cb4aba2410"
JACXSJ010001011.1	RepeatMasker	Unknown	128582	128811	1468	-	.	ID="RND-1_FAMILY-12";Tend="1138";Tstart="910";shortTE="F";uid="7507863e-7c05-47df-b309-38615a3bb7a7"
JACXSJ010001011.1	RepeatMasker	DNA/hAT-Blackjack	1782	1962	929	-	.	ID="RND-5_FAMILY-5172";Tend="1485";Tstart="1318";shortTE="F";uid="3b49b4ce-226d-48e2-9c5e-bf4cd0cac2b6"
JACXSJ010001011.1	RepeatMasker	DNA/Kolobok-E	28036	28335	1893	-	.	ID="RND-6_FAMILY-15127";Tend="1276";Tstart="978";shortTE="F";uid="33cde848-bb04-4f2d-8bf2-4345d4c865ad"
JACXSJ010010111.1	RepeatMasker	DNA/hAT-Tip100	1165	1412	1122	+	.	ID="DNA8-13_AP";Tend="263";Tstart="1";shortTE="F";uid="cdc21d36-d37c-46d3-a299-c3de46a8c1fb"
JACXSJ010010112.1	RepeatMasker	DNA	203	1796	11921	+	.	ID="RND-6_FAMILY-3487";Tend="1936";Tstart="419";shortTE="F";uid="9c96628d-4b77-4a14-ab90-ad9f12847dca"
JACXSJ010010112.1	RepeatMasker	RC/Helitron	1	208	792	+	.	ID="HELITRON-1_HTIM";Tend="3642";Tstart="3428";shortTE="F";uid="061fccf9-dc10-477e-81cc-25353f9dca6a"
JACXSJ010010112.1	RepeatMasker	DNA	2098	2553	2881	-	.	ID="RND-1_FAMILY-49";Tend="1484";Tstart="1028";shortTE="F";uid="74c5f6fe-19ff-4d9b-aa7b-5f57f48d9178"
JACXSJ010010113.1	RepeatMasker	DNA/hAT-hATm	1	511	3179	+	.	ID="RND-5_FAMILY-4820";Tend="2593";Tstart="1975";shortTE="F";uid="59ead734-f6c8-4369-8fcc-b71e1b2f7547"
JACXSJ010010113.1	RepeatMasker	DNA/hAT-hATm	1125	2553	10944	+	.	ID="RND-5_FAMILY-4820";Tend="4132";Tstart="2688";shortTE="F";uid="add101d2-3e23-4b05-a9dc-4e7aac873d9f"
JACXSJ010010113.1	RepeatMasker	DNA/TcMar-Mariner	608	1122	1449	-	.	ID="MARINER-25_SIN";Tend="374";Tstart="3";shortTE="F";uid="e8f97338-e5e1-4b37-9bad-bc3c8d57b28f"
JACXSJ010010114.1	RepeatMasker	DNA/Ginger	166	312	476	+	.	ID="RND-6_FAMILY-2859";Tend="2489";Tstart="2342";shortTE="F";uid="c492d5bc-e6d1-408e-97bf-17326b3cc014"
JACXSJ010010114.1	RepeatMasker	DNA/Kolobok-E	12	150	508	-	.	ID="RND-6_FAMILY-2763";Tend="1060";Tstart="920";shortTE="F";uid="c3968815-1978-4cae-baef-3235f43cd673"
JACXSJ010010115.1	RepeatMasker	DNA/TcMar-m44	1960	2073	666	+	.	ID="RND-6_FAMILY-645";Tend="1365";Tstart="1259";shortTE="F";uid="a3fc6671-78c6-4587-be29-a0ffe654f10a"
JACXSJ010010115.1	RepeatMasker	DNA/hAT-Ac	1	1519	11975	+	.	ID="RND-6_FAMILY-643";Tend="2335";Tstart="854";shortTE="F";uid="99050628-6635-460c-9790-2bcd3ab74c39"
JACXSJ010010119.1	RepeatMasker	DNA/MULE-MuDR	1	397	2334	+	.	ID="RND-6_FAMILY-4224";Tend="2072";Tstart="1681";shortTE="F";uid="2dddbfce-93c7-4ef8-a520-87d1bc205017"
JACXSJ010010119.1	RepeatMasker	RC/Helitron	2095	2546	2666	+	.	ID="RND-6_FAMILY-23745";Tend="2082";Tstart="1575";shortTE="F";uid="970491fb-42fd-4418-ba30-339e10774c3c"
JACXSJ010010119.1	RepeatMasker	RC/Helitron	1794	2060	1854	+	.	ID="RND-5_FAMILY-8957";Tend="1312";Tstart="1046";shortTE="F";uid="96c0bf6d-4572-4768-b166-da3424f2341b"
JACXSJ010010119.1	RepeatMasker	DNA/hAT?	404	602	1309	-	.	ID="RND-1_FAMILY-11";Tend="1151";Tstart="956";shortTE="F";uid="a1199f83-d4a0-4212-be4a-43865bafaa67"
JACXSJ010001012.1	RepeatMasker	DNA/Kolobok-E	61182	61691	571	+	.	ID="RND-6_FAMILY-2763";Tend="1567";Tstart="1029";shortTE="F";uid="6d48d2a8-5ae4-4762-8347-fc9424d99897"
JACXSJ010001012.1	RepeatMasker	DNA	2605	3107	411	+	.	ID="DNA4-3_AP";Tend="615";Tstart="88";shortTE="F";uid="f060f9f6-d07e-45e5-8b8d-49ead86e8b18"
JACXSJ010001012.1	RepeatMasker	Unknown	67158	67397	1016	+	.	ID="RND-1_FAMILY-10";Tend="1201";Tstart="947";shortTE="F";uid="f8ecfcb7-0180-4b65-bd85-326bae593466"
JACXSJ010001012.1	RepeatMasker	DNA/Ginger-1	57136	57362	476	+	.	ID="RND-6_FAMILY-8533";Tend="1938";Tstart="1688";shortTE="F";uid="4f142507-81ac-4b03-8be4-10af123388c9"
JACXSJ010001012.1	RepeatMasker	RC/Helitron	128299	130708	18177	+	.	ID="HELITRON-1_BM";Tend="4666";Tstart="2248";shortTE="F";uid="187a9259-4364-4cd8-b5fb-19aee60eff11"
JACXSJ010001012.1	RepeatMasker	DNA	98722	99376	3310	+	.	ID="RND-5_FAMILY-2287";Tend="1475";Tstart="851";shortTE="F";uid="2271de57-f869-450a-b2e3-d2bfa3d56fbe"
JACXSJ010001012.1	RepeatMasker	DNA/Ginger	111748	112033	536	+	.	ID="RND-6_FAMILY-2859";TEgroup="ctg_1012%7CRND-6_FAMILY-2859%7C1";Tend="2033";Tstart="841";shortTE="F";uid="c2e1d72a-e5b2-4465-8a6a-c2dfde6aaadf"
JACXSJ010001012.1	RepeatMasker	DNA/hAT	29259	29369	401	+	.	ID="HAT-9_AP";Tend="420";Tstart="311";shortTE="F";uid="e206e796-d3ae-4931-902c-0f50c2ed25a9"
JACXSJ010001012.1	RepeatMasker	DNA/hAT-hAT19	17983	18401	1163	+	.	ID="RND-4_FAMILY-551";Tend="1385";Tstart="925";shortTE="F";uid="8fb8602e-e698-4df3-8265-2eafcc5be0b8"
JACXSJ010001012.1	RepeatMasker	DNA/Kolobok-E	13703	14197	1528	+	.	ID="RND-6_FAMILY-2763";Tend="1588";Tstart="1085";shortTE="F";uid="3428877a-2158-4635-94fd-db4dd84f70e3"
JACXSJ010001012.1	RepeatMasker	DNA	31240	31684	1452	+	.	ID="DNA8-31_AP";Tend="489";Tstart="1";shortTE="F";uid="1c07459c-48b7-4059-bb23-e47505fdff4e"
JACXSJ010001012.1	RepeatMasker	LTR/Gypsy	126419	126797	2317	+	.	ID="RND-6_FAMILY-2565";Tend="475";Tstart="157";shortTE="F";uid="53e2dfdb-c3c8-4ed1-837a-7754f809da0b"
JACXSJ010001012.1	RepeatMasker	DNA/TcMar-m44	91275	91427	662	+	.	ID="dnax-3c_ap";Tend="144";Tstart="1";shortTE="F";uid="5c9411b9-ab0d-474a-bb78-2047ba0020b4"
JACXSJ010001012.1	RepeatMasker	DNA/Maverick	114982	118072	5372	+	.	ID="rnd-5_family-553";Tend="2326";Tstart="24";shortTE="F";uid="9b9ef6cb-5d75-46cf-9b1b-7ca6475b2ccf"
JACXSJ010001012.1	RepeatMasker	DNA	17091	17827	1433	+	.	ID="dna4-2_ap";Tend="958";Tstart="1";shortTE="F";uid="0bf0206b-fd77-4007-a5b0-bb99f2e80788"
JACXSJ010001012.1	RepeatMasker	Unknown	52867	53146	1633	+	.	ID="RND-6_FAMILY-2256";Tend="1209";Tstart="922";shortTE="F";uid="e4cfbc30-b39f-4f86-835f-705a473a882d"
JACXSJ010001012.1	RepeatMasker	Retroposon?	57387	57521	413	+	.	ID="RND-6_FAMILY-1434";Tend="1562";Tstart="1424";shortTE="F";uid="90f54d18-3d02-4792-b109-fd4be44b8d15"
JACXSJ010001012.1	RepeatMasker	Unknown	11102	11346	1417	+	.	ID="RND-6_FAMILY-6492";Tend="1323";Tstart="1066";shortTE="F";uid="650fa8df-1863-4ef8-843a-af33ed155c6d"
JACXSJ010001012.1	RepeatMasker	Unknown	52538	52689	544	+	.	ID="RND-4_FAMILY-432";Tend="1369";Tstart="1195";shortTE="F";uid="8818bce6-b593-4895-b67d-6bd98c269e19"
JACXSJ010001012.1	RepeatMasker	DNA/Kolobok-E	57524	57647	471	+	.	ID="RND-6_FAMILY-1681";Tend="1742";Tstart="1625";shortTE="F";uid="02bd277b-c069-4553-8f07-b3cd3bff206e"
JACXSJ010001012.1	RepeatMasker	DNA/Ginger-1	122267	122426	452	+	.	ID="GINGER1-1_AP";Tend="5171";Tstart="5008";shortTE="F";uid="9128f086-c15c-4c94-b091-5029efcd371d"
JACXSJ010001012.1	RepeatMasker	DNA/hAT-Charlie	4326	4670	1343	+	.	ID="RND-6_FAMILY-3585";Tend="1201";Tstart="885";shortTE="F";uid="082b4d94-d283-43cc-8a3e-8a81201ba8bf"
JACXSJ010001012.1	RepeatMasker	DNA/Maverick	112032	112998	5834	+	.	ID="rnd-5_family-943";Tend="4898";Tstart="4039";shortTE="F";uid="a22d0798-4cfe-4736-9d61-b96e39ba141f"
JACXSJ010001012.1	RepeatMasker	DNA/hAT-Charlie	79969	80218	871	+	.	ID="DNA8-104_AP";Tend="277";Tstart="2";shortTE="F";uid="a9234955-222e-4a05-a692-306517c47ff9"
JACXSJ010001012.1	RepeatMasker	DNA	94496	94722	479	+	.	ID="dna4-1_ap";Tend="317";Tstart="61";shortTE="F";uid="6a4664d4-07dc-4c74-bc5e-96d60667cb54"
JACXSJ010001012.1	RepeatMasker	DNA/hAT-hATm	86923	89408	5211	+	.	ID="HAT-4_AP";TEgroup="ctg_1012%7CHAT-4_AP%7C1";Tend="3416";Tstart="651";shortTE="F";uid="aa52e70a-761f-42fb-b6fd-095d3d6c667d"
JACXSJ010001012.1	RepeatMasker	LINE/L2	110470	111124	1828	+	.	ID="RND-6_FAMILY-21963";TEgroup="ctg_1012%7CRND-6_FAMILY-21963%7C1";Tend="2015";Tstart="1174";shortTE="F";uid="da9932d4-53d1-4250-b114-cafb4fc5e525"
JACXSJ010001012.1	RepeatMasker	DNA/Ginger	57845	58195	1016	+	.	ID="RND-6_FAMILY-2859";Tend="2561";Tstart="2246";shortTE="F";uid="2a6b5868-591b-4f59-8c5e-4dc082b6f95f"
JACXSJ010001012.1	RepeatMasker	Retroposon?	48967	49762	627	+	.	ID="SINE2-2_AP";Tend="1626";Tstart="845";shortTE="F";uid="4494b956-5663-4261-a779-2d92fc9022a8"
JACXSJ010001012.1	RepeatMasker	DNA/Kolobok-E	70913	71242	698	+	.	ID="KOLOBOKE-2_AP";Tend="2159";Tstart="1861";shortTE="F";uid="d7cf460e-7ca5-4403-9bfd-0206060dde2b"
JACXSJ010001012.1	RepeatMasker	Unknown	64825	65075	1431	+	.	ID="RND-6_FAMILY-19988";Tend="1217";Tstart="979";shortTE="F";uid="68407770-91a0-4122-9625-bdda3da0832b"
JACXSJ010001012.1	RepeatMasker	DNA/Ginger	105175	105459	1676	+	.	ID="RND-6_FAMILY-2859";Tend="1482";Tstart="1200";shortTE="F";uid="3196c59c-2293-4269-aea2-a93e40cdb1bc"
JACXSJ010001012.1	RepeatMasker	DNA/Kolobok-E	48622	48882	886	+	.	ID="RND-6_FAMILY-3868";Tend="1347";Tstart="1096";shortTE="F";uid="44893762-3863-4d5b-bcca-2662d6f5b005"
JACXSJ010001012.1	RepeatMasker	DNA/Ginger	121704	122121	981	+	.	ID="RND-6_FAMILY-2859";Tend="1295";Tstart="816";shortTE="F";uid="cc1cab84-465d-448b-96f7-b831c3afb65b"
JACXSJ010001012.1	RepeatMasker	DNA/TcMar-Mariner	124671	125103	778	-	.	ID="MARINER-69_LMI";Tend="1336";Tstart="906";shortTE="F";uid="5b571a23-9984-45fd-9f04-dae6e394dbfb"
JACXSJ010001012.1	RepeatMasker	Retroposon?	105741	106053	1937	-	.	ID="RND-1_FAMILY-223";Tend="1672";Tstart="1354";shortTE="F";uid="30a7d7be-b5c3-4bcb-bf1f-6dbfa3d43ec5"
JACXSJ010001012.1	RepeatMasker	DNA/Ginger-2	89468	89819	499	-	.	ID="GINGER2-N1_AP";Tend="843";Tstart="486";shortTE="F";uid="5c577415-94f8-4713-aec8-7264eae3bdad"
JACXSJ010001012.1	RepeatMasker	DNA/hAT-hATm	86189	86417	519	-	.	ID="HAT-4_AP";Tend="3423";Tstart="3192";shortTE="F";uid="b2e12d82-9eee-46e4-9495-4fcc6f78c7a3"
JACXSJ010001012.1	RepeatMasker	DNA/hAT-Tip100	29750	30451	3998	-	.	ID="rnd-1_family-27";Tend="1593";Tstart="813";shortTE="F";uid="fd8fca9b-b058-42cc-8654-d3041229c887"
JACXSJ010001012.1	RepeatMasker	DNA/hAT-Charlie	122966	123369	2551	-	.	ID="RND-5_FAMILY-3897";Tend="1549";Tstart="1118";shortTE="F";uid="a955e700-f4c2-473c-a207-57338db6e8cd"
JACXSJ010001012.1	RepeatMasker	DNA/Ginger-2	85477	86130	875	-	.	ID="RND-6_FAMILY-8718";Tend="1313";Tstart="608";shortTE="F";uid="7d57b768-37ba-468d-9576-1fa948a6bbde"
JACXSJ010001012.1	RepeatMasker	DNA/Ginger	92423	93655	5490	-	.	ID="RND-6_FAMILY-2859";Tend="2074";Tstart="818";shortTE="F";uid="bfcac56f-2d11-465a-8f39-2adfe1201376"
JACXSJ010001012.1	RepeatMasker	DNA/Kolobok-E	123899	124015	568	-	.	ID="RND-6_FAMILY-18295";Tend="1040";Tstart="928";shortTE="F";uid="be18f15a-c8bb-4f18-bb0e-f212a6a51748"
JACXSJ010001012.1	RepeatMasker	DNA/Ginger-1	49243	49988	2569	-	.	ID="rnd-6_family-313";Tend="1478";Tstart="914";shortTE="F";uid="c6ae891f-351a-4fea-880e-9279d60a5b90"
JACXSJ010001012.1	RepeatMasker	DNA/MULE-MuDR	101657	102919	769	-	.	ID="rnd-6_family-658";Tend="1988";Tstart="669";shortTE="F";uid="3b5e7137-9ab1-4fd8-9de5-9c4cbb530f41"
JACXSJ010001012.1	RepeatMasker	Unknown	68589	68841	1533	-	.	ID="RND-1_FAMILY-10";Tend="1185";Tstart="939";shortTE="F";uid="915be6f1-a572-41db-b019-8c15740602d5"
JACXSJ010001012.1	RepeatMasker	DNA/MULE-MuDR	19903	20164	795	-	.	ID="RND-6_FAMILY-16599";Tend="1432";Tstart="1196";shortTE="F";uid="6418ecbc-ed62-433f-ba10-8fca733ba737"
JACXSJ010001012.1	RepeatMasker	DNA	107000	107248	455	-	.	ID="DNA4-3_AP";Tend="337";Tstart="125";shortTE="F";uid="371660fb-ac90-41e3-b3a3-0f58fd161019"
JACXSJ010001012.1	RepeatMasker	DNA	41900	42152	1080	-	.	ID="DNA4-2_AP";Tend="766";Tstart="494";shortTE="F";uid="9325db4b-8938-41b9-bac6-e3ca2eac7a80"
JACXSJ010001012.1	RepeatMasker	Unknown	113100	113655	3161	-	.	ID="RND-1_FAMILY-178";Tend="1534";Tstart="964";shortTE="F";uid="644610bd-01bc-41c2-955b-89431cf05258"
JACXSJ010001012.1	RepeatMasker	DNA/Ginger	70912	71106	726	-	.	ID="RND-6_FAMILY-2859";Tend="1129";Tstart="939";shortTE="F";uid="68b35816-9174-4b5b-8624-d30b2fd566f6"
JACXSJ010001012.1	RepeatMasker	DNA/Ginger-1	61258	61765	494	-	.	ID="RND-6_FAMILY-8533";Tend="2545";Tstart="2049";shortTE="F";uid="2fda6007-1956-444d-8bc3-ecd217709886"
JACXSJ010001012.1	RepeatMasker	DNA/Ginger-1	105433	105731	1525	-	.	ID="RND-6_FAMILY-313";Tend="1477";Tstart="1183";shortTE="F";uid="85f7fc9f-05af-44df-88ac-1b30da0ef8c6"
JACXSJ010001012.1	RepeatMasker	LTR/Gypsy	118073	118835	3023	-	.	ID="RND-6_FAMILY-2644";Tend="1052";Tstart="323";shortTE="F";uid="eeae7895-4668-44f7-a5fa-3b746d3c0d7b"
JACXSJ010001012.1	RepeatMasker	DNA/MULE-MuDR	97817	98351	3264	-	.	ID="RND-6_FAMILY-634";TEgroup="ctg_1012%7CRND-6_FAMILY-634%7C1";Tend="2611";Tstart="555";shortTE="F";uid="6c51b854-d96a-4529-89c9-e80f60705f8d"
JACXSJ010001012.1	RepeatMasker	DNA/Maverick	113662	116063	4608	-	.	ID="rnd-6_family-1724";Tend="2091";Tstart="27";shortTE="F";uid="529f6057-85ba-4580-b232-56ad6f44fa05"
JACXSJ010001012.1	RepeatMasker	LTR/Gypsy	109665	110147	1749	-	.	ID="RND-6_FAMILY-10014";Tend="1242";Tstart="772";shortTE="F";uid="47e5a51d-4453-4be0-baa8-3011ff32f783"
JACXSJ010001012.1	RepeatMasker	DNA	82204	82310	508	-	.	ID="RND-5_FAMILY-2336";Tend="2269";Tstart="2163";shortTE="F";uid="555e2939-92c7-4e05-aae1-c699460b03f0"
JACXSJ010001012.1	RepeatMasker	DNA/Ginger-1	48659	49240	3656	-	.	ID="RND-6_FAMILY-313";Tend="2440";Tstart="1884";shortTE="F";uid="a913ce49-dde7-430c-bc09-306e80565436"
JACXSJ010001012.1	RepeatMasker	RC/Helitron	54293	55880	4002	-	.	ID="RND-5_FAMILY-12846";Tend="3793";Tstart="1513";shortTE="F";uid="e822a679-5f59-402e-9841-89a44cf26eee"
JACXSJ010001012.1	RepeatMasker	Unknown	81862	82205	1117	-	.	ID="RND-1_FAMILY-167";Tend="1515";Tstart="1173";shortTE="F";uid="67f9580a-34aa-49cb-b892-b9ac536306aa"
JACXSJ010001012.1	RepeatMasker	DNA/Ginger	122290	122537	789	-	.	ID="RND-6_FAMILY-2859";Tend="2494";Tstart="2212";shortTE="F";uid="4190ed71-034a-4184-9600-d3d3cfd85db0"
JACXSJ010001012.1	RepeatMasker	DNA/Ginger	60461	60796	790	-	.	ID="RND-6_FAMILY-2859";Tend="2544";Tstart="2243";shortTE="F";uid="25794080-9b27-458f-8740-a92a0ad625e8"
JACXSJ010001012.1	RepeatMasker	RC/Helitron	53724	54292	3869	-	.	ID="RND-1_FAMILY-73";Tend="2633";Tstart="2058";shortTE="F";uid="3d710692-d1d2-4dcf-b532-4e415ca1ea0e"
JACXSJ010001012.1	RepeatMasker	DNA/hAT-Tip100	110228	110494	518	-	.	ID="RND-5_FAMILY-1659";TEgroup="ctg_1012%7CRND-5_FAMILY-1659%7C1";Tend="1456";Tstart="873";shortTE="T";uid="b7aef899-d2be-4f6d-ad36-9c9fdbb4d99f"
JACXSJ010001012.1	RepeatMasker	RC/Helitron	126794	129214	17325	-	.	ID="RND-1_FAMILY-224";Tend="2227";Tstart="1";shortTE="F";uid="ec0349dd-21fc-49d2-a208-91965e902dd9"
JACXSJ010001012.1	RepeatMasker	DNA/Ginger	50176	50301	497	-	.	ID="RND-6_FAMILY-2859";Tend="911";Tstart="777";shortTE="F";uid="1fd75a1a-cf5b-436a-b266-1bae7d727a16"
JACXSJ010010120.1	RepeatMasker	Retroposon?	1112	1478	1085	+	.	ID="RND-1_FAMILY-89";Tend="3903";Tstart="3551";shortTE="F";uid="6504ac99-5c11-4ed2-8c4b-203a4887fd7b"
JACXSJ010010120.1	RepeatMasker	Unknown	1209	2133	3987	-	.	ID="RND-6_FAMILY-9949";Tend="1415";Tstart="568";shortTE="F";uid="7239d8d4-8831-4456-974c-5d55efe2f611"
JACXSJ010010121.1	RepeatMasker	DNA/P	370	473	424	-	.	ID="RND-6_FAMILY-8632";Tend="675";Tstart="559";shortTE="F";uid="dd677f4f-ff3d-45b0-90da-313f13e2a158"
JACXSJ010010121.1	RepeatMasker	DNA/hAT-Ac	483	720	588	-	.	ID="RND-6_FAMILY-1513";Tend="1452";Tstart="1230";shortTE="F";uid="cccf2d94-a370-49dc-9050-c52e0c61f919"
JACXSJ010010122.1	RepeatMasker	LINE/R1-LOA	1	1012	8747	+	.	ID="RND-5_FAMILY-2472";Tend="1602";Tstart="593";shortTE="F";uid="520c1db9-4e2a-47c9-b833-f37011e43f52"
JACXSJ010010123.1	RepeatMasker	LINE/R1	115	2542	6521	+	.	ID="SART-1_API";Tend="4793";Tstart="2361";shortTE="F";uid="eecf7c25-4bf7-4ce9-9e5f-98ec32e79089"
JACXSJ010010124.1	RepeatMasker	LTR/Gypsy	1351	2347	7823	+	.	ID="RND-6_FAMILY-1480";Tend="965";Tstart="1";shortTE="F";uid="3dc1eddd-ba6b-456c-953c-d22aa5afe001"
JACXSJ010010124.1	RepeatMasker	Retroposon?	2	107	518	-	.	ID="SINE2-1_AP";Tend="527";Tstart="422";shortTE="F";uid="136d16a2-7ba6-4dba-b9fc-c472893a157d"
JACXSJ010010125.1	RepeatMasker	Unknown	1044	2364	10736	+	.	ID="RND-6_FAMILY-6830";Tend="1323";Tstart="26";shortTE="F";uid="b030c09f-9cac-402b-8210-3ec05878c660"
JACXSJ010010125.1	RepeatMasker	DNA/TcMar-m44	2347	2544	1869	-	.	ID="RND-1_FAMILY-287";Tend="1413";Tstart="1216";shortTE="F";uid="690327b7-da82-43cd-a0b7-800bffdd5173"
JACXSJ010010126.1	RepeatMasker	Unknown	14	494	765	+	.	ID="RND-5_FAMILY-5471";Tend="2021";Tstart="1557";shortTE="F";uid="6c355ff3-8048-420a-a31c-b698dcbbd6a6"
JACXSJ010010126.1	RepeatMasker	DNA	1855	2054	436	+	.	ID="RND-6_FAMILY-2710";Tend="1775";Tstart="1581";shortTE="F";uid="4e45c3c7-2cc0-48ec-99ec-c422784c533b"
JACXSJ010010127.1	RepeatMasker	LINE/I	489	1086	978	+	.	ID="RND-6_FAMILY-5148";Tend="1496";Tstart="896";shortTE="F";uid="065f07ec-d122-472b-9f79-2b90bffc6a50"
JACXSJ010010128.1	RepeatMasker	Retroposon?	2106	2257	1475	+	.	ID="RND-4_FAMILY-1237";Tend="776";Tstart="330";shortTE="F";uid="128cae6b-c950-4970-9479-6afb294fb081"
JACXSJ010010128.1	RepeatMasker	DNA/Ginger-1	2258	2542	1625	-	.	ID="RND-1_FAMILY-50";Tend="2632";Tstart="2344";shortTE="F";uid="aa4fcd66-455f-4996-bdc2-bf117af9e1d5"
JACXSJ010010129.1	RepeatMasker	DNA/hAT	1	268	483	+	.	ID="RND-5_FAMILY-1265";Tend="2556";Tstart="2298";shortTE="F";uid="f0bafe0b-efb7-4c55-8148-d0adfd908765"
JACXSJ010010129.1	RepeatMasker	DNA	2081	2345	939	-	.	ID="rnd-3_family-48";Tend="1062";Tstart="779";shortTE="F";uid="922b3be6-24c5-47e1-9bbd-05f9f6344238"
JACXSJ010010129.1	RepeatMasker	DNA/hAT	139	605	3504	-	.	ID="DNA8-82_AP";Tend="468";Tstart="1";shortTE="F";uid="fee67e30-9e8a-458d-9223-c96be316ef68"
JACXSJ010001013.1	RepeatMasker	DNA/TcMar-Tc1	58535	59017	3044	+	.	ID="RND-5_FAMILY-1747";Tend="1459";Tstart="990";shortTE="F";uid="ab2761c6-dd95-4309-b2fa-2443dcb0dd99"
JACXSJ010001013.1	RepeatMasker	DNA/hAT	81740	82075	1550	+	.	ID="RND-6_FAMILY-1963";Tend="1252";Tstart="872";shortTE="F";uid="ff1dfe96-5173-4954-af82-ba7f3c023296"
JACXSJ010001013.1	RepeatMasker	Unknown	61999	62702	3028	+	.	ID="RND-5_FAMILY-891";Tend="1657";Tstart="973";shortTE="F";uid="682017d8-1e5c-40b5-9567-5158d799d599"
JACXSJ010001013.1	RepeatMasker	DNA/hAT-Blackjack	59425	59591	635	+	.	ID="RND-6_FAMILY-8777";Tend="1537";Tstart="1367";shortTE="F";uid="ebc2fa19-1e11-4140-83af-50bd1a944d2e"
JACXSJ010001013.1	RepeatMasker	DNA/hAT-Tip100	60552	60716	688	+	.	ID="HAT-N16_AP";Tend="188";Tstart="1";shortTE="F";uid="35743726-6423-4ff8-9a11-3896220d5e05"
JACXSJ010001013.1	RepeatMasker	Unknown	116221	117008	3762	+	.	ID="RND-6_FAMILY-662";Tend="1573";Tstart="742";shortTE="F";uid="ea8dd5d9-a7ac-4766-b527-f97d4e5116a2"
JACXSJ010001013.1	RepeatMasker	DNA/hAT	8306	8525	1210	+	.	ID="RND-4_FAMILY-911";Tend="1172";Tstart="950";shortTE="F";uid="debbe649-f19a-45a7-ab1b-7a3ce0b38f6a"
JACXSJ010001013.1	RepeatMasker	DNA/hAT-Charlie	104054	104307	1219	+	.	ID="RND-6_FAMILY-14020";Tend="1142";Tstart="888";shortTE="F";uid="1f69adf5-4e2d-4632-b44c-9c4d3b083997"
JACXSJ010001013.1	RepeatMasker	DNA	60728	61057	1282	+	.	ID="DNA4-2_AP";Tend="574";Tstart="239";shortTE="F";uid="e0682a3a-59ab-4458-b8e7-650255b6f1b3"
JACXSJ010001013.1	RepeatMasker	Unknown	45657	46022	1430	+	.	ID="RND-6_FAMILY-7423";TEgroup="ctg_1013%7CRND-6_FAMILY-7423%7C1";Tend="1399";Tstart="919";shortTE="F";uid="abb1f04a-0d61-4786-8027-6c3c66928a8a"
JACXSJ010001013.1	RepeatMasker	LINE/CR1	2275	3164	2463	+	.	ID="RND-5_FAMILY-2280";Tend="1575";Tstart="636";shortTE="F";uid="4b415d64-df25-4069-9417-686b24090d29"
JACXSJ010001013.1	RepeatMasker	Retroposon?	125896	126214	570	+	.	ID="RND-4_FAMILY-1237";Tend="2719";Tstart="2426";shortTE="F";uid="f6f5fb6a-2574-4792-a62c-fd33f2921f38"
JACXSJ010001013.1	RepeatMasker	DNA	53792	53976	460	+	.	ID="DNA4-3_AP";Tend="226";Tstart="24";shortTE="F";uid="2b2557fb-a23e-46e0-9518-00320ba85555"
JACXSJ010001013.1	RepeatMasker	DNA/hAT-hAT19	104430	104642	438	+	.	ID="HAT-N2_AP";Tend="203";Tstart="1";shortTE="F";uid="825406cc-07b5-46b9-a1ce-f4d7bab40c9a"
JACXSJ010001013.1	RepeatMasker	Unknown	129950	130205	859	+	.	ID="RND-6_FAMILY-43501";Tend="1298";Tstart="956";shortTE="F";uid="d74b239c-7530-4e51-9a25-6d6cfe44e311"
JACXSJ010001013.1	RepeatMasker	DNA/hAT-hAT19	65669	66120	1333	+	.	ID="RND-1_FAMILY-42";Tend="2899";Tstart="2473";shortTE="F";uid="9357b057-5064-444e-b398-01ba7f86ff9c"
JACXSJ010001013.1	RepeatMasker	DNA	20237	20493	595	+	.	ID="ttaa2c_ap";Tend="331";Tstart="41";shortTE="F";uid="b13c6ed6-bc48-4fee-b47e-fb969ce13119"
JACXSJ010001013.1	RepeatMasker	DNA	44482	45271	2973	+	.	ID="DNA4-2_AP";Tend="752";Tstart="1";shortTE="F";uid="5610ff69-8511-4988-9bb5-d154e1e1ea13"
JACXSJ010001013.1	RepeatMasker	DNA/hAT-Charlie	71593	71794	1304	+	.	ID="RND-5_FAMILY-1212";Tend="1165";Tstart="977";shortTE="F";uid="153a534e-c942-4db5-aef1-e64fff3c92bf"
JACXSJ010001013.1	RepeatMasker	DNA	88188	88741	2016	+	.	ID="DNA4-2_AP";Tend="634";Tstart="6";shortTE="F";uid="633c5bde-86e8-4854-af86-935906b20fc2"
JACXSJ010001013.1	RepeatMasker	Unknown	70595	71060	697	+	.	ID="RND-6_FAMILY-2411";TEgroup="ctg_1013%7CRND-6_FAMILY-2411%7C1";Tend="1235";Tstart="865";shortTE="F";uid="dfdc4717-3f8d-43cc-a58e-bb98d66952d2"
JACXSJ010001013.1	RepeatMasker	DNA	46525	46929	1057	+	.	ID="DNA4-3_AP";Tend="447";Tstart="24";shortTE="F";uid="28743dc1-9001-42b4-8a7c-b7ec5d3a7e77"
JACXSJ010001013.1	RepeatMasker	DNA	68173	68514	845	+	.	ID="DNAX-2_AP";Tend="467";Tstart="126";shortTE="F";uid="e5c95238-52b1-4b08-801e-8322912856bb"
JACXSJ010001013.1	RepeatMasker	DNA	66662	66802	592	+	.	ID="RND-6_FAMILY-5059";Tend="1695";Tstart="1553";shortTE="F";uid="efa44014-a4e5-4cf7-8662-205bb370df15"
JACXSJ010001013.1	RepeatMasker	DNA	77782	77991	769	+	.	ID="dna8-31_ap";Tend="193";Tstart="1";shortTE="F";uid="52ae15e3-c053-4d92-af42-6e6f19cbdbf6"
JACXSJ010001013.1	RepeatMasker	DNA/hAT-Tip100	113698	113889	458	+	.	ID="DNA8-16B_AP";Tend="167";Tstart="1";shortTE="F";uid="2dfca932-217c-4a53-a751-846cefe0cb53"
JACXSJ010001013.1	RepeatMasker	DNA	47431	47688	741	+	.	ID="DNAX-2_AP";Tend="459";Tstart="182";shortTE="F";uid="1a98e701-bc45-4dbc-8a5d-778f5bb14db6"
JACXSJ010001013.1	RepeatMasker	Unknown	33046	33204	766	+	.	ID="RND-6_FAMILY-13039";Tend="680";Tstart="533";shortTE="F";uid="c837bdf0-9a58-4c90-8f3b-450d63508b01"
JACXSJ010001013.1	RepeatMasker	DNA	79204	79925	2739	+	.	ID="DNA4-2_AP";Tend="769";Tstart="1";shortTE="F";uid="dcf11b5e-49ca-48b4-84d6-9549e7a90a28"
JACXSJ010001013.1	RepeatMasker	DNA/hAT-Charlie	102819	103061	1117	+	.	ID="RND-6_FAMILY-10331";Tend="1207";Tstart="965";shortTE="F";uid="99b598df-b29b-4928-89ad-ee8441608357"
JACXSJ010001013.1	RepeatMasker	DNA/hAT-Charlie	130431	130698	1553	+	.	ID="RND-4_FAMILY-1429";Tend="1195";Tstart="940";shortTE="F";uid="04f64f21-da54-47a7-8c63-07c966b69814"
JACXSJ010001013.1	RepeatMasker	DNA/hAT-hAT19	114855	115908	8061	+	.	ID="RND-6_FAMILY-872";Tend="1565";Tstart="544";shortTE="F";uid="4bce8998-cd70-4630-9484-02c48917ecf4"
JACXSJ010001013.1	RepeatMasker	DNA/hAT-hAT19	106624	107035	711	+	.	ID="HAT-N9_AP";Tend="513";Tstart="1";shortTE="F";uid="55d45708-5015-439e-b14c-1565800623fb"
JACXSJ010001013.1	RepeatMasker	DNA/hAT-Tip100	60325	60551	985	+	.	ID="RND-6_FAMILY-16017";Tend="1185";Tstart="970";shortTE="F";uid="3735eb68-b332-4f62-94f0-0733e71141c0"
JACXSJ010001013.1	RepeatMasker	DNA/hAT-Ac	5256	5620	783	+	.	ID="RND-5_FAMILY-9120";Tend="1228";Tstart="841";shortTE="F";uid="8fe544d8-3433-467e-ad51-ba4afa188eaa"
JACXSJ010001013.1	RepeatMasker	Unknown	22293	22752	2923	+	.	ID="RND-6_FAMILY-3059";Tend="1519";Tstart="1048";shortTE="F";uid="0e6cbdce-7052-4cb6-a2ea-ff43b9adcbd2"
JACXSJ010001013.1	RepeatMasker	DNA/hAT-Tip100	92752	92964	570	+	.	ID="RND-6_FAMILY-5141";Tend="306";Tstart="106";shortTE="F";uid="d22ff503-e337-40fb-82a9-2dbb2f5175d4"
JACXSJ010001013.1	RepeatMasker	DNA	76335	76557	801	+	.	ID="dna8-31_ap";Tend="224";Tstart="52";shortTE="F";uid="4dc28fdd-a9eb-46b5-bace-18cba82353a2"
JACXSJ010001013.1	RepeatMasker	DNA/Ginger	125017	125324	725	+	.	ID="RND-6_FAMILY-2859";Tend="1036";Tstart="741";shortTE="F";uid="d7abfc6d-dcc3-48f7-a3fa-79dc715b666b"
JACXSJ010001013.1	RepeatMasker	DNA	68796	69260	1231	-	.	ID="DNAX-2_AP";Tend="467";Tstart="7";shortTE="F";uid="a220974d-126a-4aa4-8fc9-2e854d99fa89"
JACXSJ010001013.1	RepeatMasker	DNA/hAT-Charlie	39221	39343	510	-	.	ID="DNA8-55B_AP";Tend="153";Tstart="1";shortTE="F";uid="8afd30bb-9f67-4e1f-9010-ff11f161911d"
JACXSJ010001013.1	RepeatMasker	Unknown	22253	22414	452	-	.	ID="RND-6_FAMILY-1272";Tend="1467";Tstart="1285";shortTE="F";uid="897c4f3e-9d15-448e-a44f-730f3652b159"
JACXSJ010001013.1	RepeatMasker	DNA/hAT-Tip100	120814	121379	2401	-	.	ID="RND-4_FAMILY-2960";Tend="1643";Tstart="939";shortTE="F";uid="f7b77e38-dc9d-4e0c-b503-ab9792c0bf85"
JACXSJ010001013.1	RepeatMasker	DNA/hAT	42571	43024	2647	-	.	ID="RND-5_FAMILY-1497";Tend="1378";Tstart="923";shortTE="F";uid="bb1f5ddb-8355-4df6-bbbd-66a2a9d9793c"
JACXSJ010001013.1	RepeatMasker	DNA	38035	38323	758	-	.	ID="dna4-2_ap";Tend="275";Tstart="2";shortTE="F";uid="f8e4afc1-b626-4f93-a90f-87736087520a"
JACXSJ010001013.1	RepeatMasker	DNA/hAT-hAT19	31653	32283	3226	-	.	ID="RND-6_FAMILY-3416";Tend="1454";Tstart="840";shortTE="F";uid="0c9458f5-0801-4cc0-90f6-bcd2afe3b196"
JACXSJ010001013.1	RepeatMasker	Retroposon?	118219	118456	581	-	.	ID="RND-4_FAMILY-1237";Tend="2395";Tstart="2197";shortTE="F";uid="14115a6b-e36e-443f-a957-4081a94169fe"
JACXSJ010001013.1	RepeatMasker	DNA	46588	47079	648	-	.	ID="RND-6_FAMILY-2710";Tend="1411";Tstart="892";shortTE="F";uid="0da6b34c-49b1-4335-9c7a-d5f6ef1a85f9"
JACXSJ010001013.1	RepeatMasker	DNA/Ginger	118423	119882	1818	-	.	ID="RND-6_FAMILY-2859";TEgroup="ctg_1013%7CRND-6_FAMILY-2859%7C1";Tend="1512";Tstart="812";shortTE="F";uid="7b39d3d9-3fac-4bb1-821c-a028fe25b180"
JACXSJ010001013.1	RepeatMasker	RC/Helitron?	74587	74785	884	-	.	ID="RND-5_FAMILY-2405";Tend="1674";Tstart="1485";shortTE="F";uid="778c137e-33ba-4bc4-8169-fd90f4a9fa2a"
JACXSJ010001013.1	RepeatMasker	Retroposon?	125532	125809	778	-	.	ID="RND-5_FAMILY-4166";Tend="1346";Tstart="1058";shortTE="F";uid="357c2091-c37e-4340-aeb3-f33294645787"
JACXSJ010001013.1	RepeatMasker	Unknown	14562	14861	1580	-	.	ID="RND-4_FAMILY-817";Tend="1199";Tstart="905";shortTE="F";uid="881984a7-42d9-4b00-b2d7-796c6b5df760"
JACXSJ010001013.1	RepeatMasker	DNA/Ginger	117979	118157	632	-	.	ID="RND-6_FAMILY-2859";Tend="2213";Tstart="2031";shortTE="F";uid="746f9e1d-23bb-42b9-8167-e4298b08e4de"
JACXSJ010001013.1	RepeatMasker	Unknown	57471	57888	2254	-	.	ID="RND-5_FAMILY-10855";Tend="1345";Tstart="935";shortTE="F";uid="e6428a0b-b605-4286-b358-00f210a11d0c"
JACXSJ010001013.1	RepeatMasker	DNA	93506	94200	1294	-	.	ID="TTAA25_AP";TEgroup="ctg_1013%7CTTAA25_AP%7C1";Tend="361";Tstart="1";shortTE="F";uid="78eb8408-6bfa-4a8e-81c2-699c3060ae4c"
JACXSJ010001013.1	RepeatMasker	DNA/hAT-Charlie	101871	102006	620	-	.	ID="RND-6_FAMILY-2601";Tend="475";Tstart="332";shortTE="F";uid="62390c8c-39d8-4ba7-b17a-b949c747fe60"
JACXSJ010001013.1	RepeatMasker	Unknown	103067	104010	4423	-	.	ID="RND-5_FAMILY-3114";Tend="1746";Tstart="838";shortTE="F";uid="be0c0a54-14ac-4082-8977-0e4591b15831"
JACXSJ010001013.1	RepeatMasker	DNA	51457	51811	684	-	.	ID="DNA8-31_AP";TEgroup="ctg_1013%7CDNA8-31_AP%7C1";Tend="595";Tstart="23";shortTE="F";uid="3180bb40-6db9-45df-aa5e-136053350326"
JACXSJ010001013.1	RepeatMasker	DNA/hAT-Charlie	56026	56358	2220	-	.	ID="RND-6_FAMILY-10331";Tend="1297";Tstart="966";shortTE="F";uid="ccfd47b0-9ec0-49f7-add8-968b1329cf96"
JACXSJ010001013.1	RepeatMasker	DNA	1141	1560	2297	-	.	ID="RND-5_FAMILY-5909";Tend="1377";Tstart="941";shortTE="F";uid="35bea4b4-0fbd-4cd7-85db-9b6f906a6901"
JACXSJ010001013.1	RepeatMasker	Unknown	114613	114863	494	-	.	ID="RND-1_FAMILY-128";TEgroup="ctg_1013%7CRND-1_FAMILY-128%7C1";Tend="1495";Tstart="1168";shortTE="F";uid="b8092d1e-9a77-4c57-8564-22e1f98e4006"
JACXSJ010001013.1	RepeatMasker	DNA	114329	114596	487	-	.	ID="ttaa3c_ap";Tend="422";Tstart="132";shortTE="F";uid="e3717b31-a6d6-4cb8-aa6f-1dcfc2b70b3d"
JACXSJ010001013.1	RepeatMasker	DNA	26502	26651	490	-	.	ID="dna4-2_ap";Tend="763";Tstart="622";shortTE="F";uid="b0ef5a7e-707a-474a-bf9b-7e03a19feb60"
JACXSJ010001013.1	RepeatMasker	DNA	72709	73378	2357	-	.	ID="DNA4-1_AP";Tend="737";Tstart="1";shortTE="F";uid="60b6582f-4d30-4547-b067-ee00fd01c1fe"
JACXSJ010001013.1	RepeatMasker	Unknown	115898	116060	935	-	.	ID="RND-1_FAMILY-128";Tend="1178";Tstart="1002";shortTE="F";uid="b5967ec5-53fd-439c-b5f8-dea3440e471c"
JACXSJ010001013.1	RepeatMasker	DNA/hAT	55470	55727	1003	-	.	ID="RND-6_FAMILY-1963";Tend="1186";Tstart="954";shortTE="F";uid="d3d17991-d207-4fb8-ab80-2d399940d9e5"
JACXSJ010001013.1	RepeatMasker	DNA/hAT-hAT19	19531	19642	712	-	.	ID="DNA8-95_AP";Tend="111";Tstart="1";shortTE="F";uid="892e400d-875a-4b98-b881-94fa4050b7f1"
JACXSJ010001013.1	RepeatMasker	DNA	22830	23221	1032	-	.	ID="DNA8-31_AP";Tend="498";Tstart="42";shortTE="F";uid="89711f9d-8966-4d6b-9e0c-97b17080b2aa"
JACXSJ010001013.1	RepeatMasker	DNA/hAT	71071	71374	1309	-	.	ID="RND-5_FAMILY-1497";Tend="1245";Tstart="924";shortTE="F";uid="cb5ce456-3372-4b9c-bc1b-36f5c21fab9c"
JACXSJ010001013.1	RepeatMasker	LINE/I-Jockey	126168	126296	538	-	.	ID="RND-6_FAMILY-152";Tend="1536";Tstart="1414";shortTE="F";uid="0a1e1d48-31b1-4c06-8311-ee4715d73e96"
JACXSJ010001013.1	RepeatMasker	DNA/hAT-hAT19	87263	87740	3432	-	.	ID="RND-5_FAMILY-7116";Tend="2171";Tstart="1687";shortTE="F";uid="ddea1e72-9dc8-4767-ba41-9f2d256a7997"
JACXSJ010001013.1	RepeatMasker	Unknown	125318	125498	974	-	.	ID="RND-6_FAMILY-180";Tend="1194";Tstart="974";shortTE="F";uid="079f6144-d8b7-4cfe-bd64-107747478236"
JACXSJ010001013.1	RepeatMasker	DNA	67013	67308	708	-	.	ID="dna8-31_ap";Tend="333";Tstart="33";shortTE="F";uid="0ef60757-a0d0-489b-9094-0107430ff84b"
JACXSJ010001013.1	RepeatMasker	Unknown	69491	69933	1935	-	.	ID="RND-5_FAMILY-915";Tend="1616";Tstart="1145";shortTE="F";uid="434aefc2-517a-4731-b552-940ba507859b"
JACXSJ010001013.1	RepeatMasker	Unknown	54332	54537	1059	-	.	ID="RND-5_FAMILY-7436";Tend="1106";Tstart="899";shortTE="F";uid="bc7adf52-dd12-4919-950f-9ec5dd79e622"
JACXSJ010001013.1	RepeatMasker	DNA/hAT-hAT19	10741	11284	966	-	.	ID="RND-5_FAMILY-788";Tend="1767";Tstart="1194";shortTE="F";uid="0116fbff-b83c-471c-9b23-64c530cfb53b"
JACXSJ010001013.1	RepeatMasker	DNA/Ginger-1	99227	99579	853	-	.	ID="RND-6_FAMILY-313";TEgroup="ctg_1013%7CRND-6_FAMILY-313%7C1";Tend="1819";Tstart="1230";shortTE="F";uid="fa5c06c1-779c-460c-928a-d76477e41273"
JACXSJ010001013.1	RepeatMasker	DNA	40762	41171	470	-	.	ID="DNA4-3_AP";Tend="441";Tstart="35";shortTE="F";uid="55c14616-66b3-4067-aa33-d3ece40dab59"
JACXSJ010001013.1	RepeatMasker	DNA/hAT?	14370	14508	1072	-	.	ID="RND-1_FAMILY-11";Tend="1390";Tstart="1252";shortTE="F";uid="302b92fa-8e4d-4861-8ff1-7a3b9fc4e520"
JACXSJ010001013.1	RepeatMasker	DNA/hAT	41658	41914	1172	-	.	ID="RND-6_FAMILY-2527";Tend="1187";Tstart="953";shortTE="F";uid="3710c722-006d-4a7a-a842-0c8460b43e26"
JACXSJ010001013.1	RepeatMasker	DNA	89801	90075	852	-	.	ID="DNA4-3_AP";Tend="631";Tstart="362";shortTE="F";uid="0533dfdf-5735-475b-bac2-6a360a6d06ed"
JACXSJ010001013.1	RepeatMasker	Unknown	5737	5954	762	-	.	ID="RND-5_FAMILY-1879";Tend="1183";Tstart="991";shortTE="F";uid="fce558f2-61dc-481f-b6e4-5d526e6b408e"
JACXSJ010001013.1	RepeatMasker	DNA/hAT-Charlie	6994	7771	4637	-	.	ID="RND-6_FAMILY-4331";Tend="1578";Tstart="807";shortTE="F";uid="ac35b69b-6d7a-4c23-9eb1-6ea7467f4407"
JACXSJ010001013.1	RepeatMasker	DNA	91461	91795	663	-	.	ID="TTAA25_AP";Tend="349";Tstart="20";shortTE="F";uid="52f3dbe1-2d62-4e3e-9782-1602efbf0852"
JACXSJ010001013.1	RepeatMasker	DNA/hAT-hATm	127042	129158	5095	-	.	ID="RND-5_FAMILY-5311";TEgroup="ctg_1013%7CRND-5_FAMILY-5311%7C1";Tend="2864";Tstart="602";shortTE="F";uid="902aa401-b70c-4c6c-976f-7b2741e64866"
JACXSJ010001013.1	RepeatMasker	DNA	37317	37596	508	-	.	ID="DNA8-31_AP";Tend="532";Tstart="233";shortTE="F";uid="53c400a0-7e31-4cac-9764-d4cb149f24cf"
JACXSJ010001013.1	RepeatMasker	Unknown	74943	75175	588	-	.	ID="RND-6_FAMILY-3059";Tend="1389";Tstart="1166";shortTE="F";uid="fe80ef85-f944-48d2-8ac5-95d6f68f44d8"
JACXSJ010010130.1	RepeatMasker	DNA/Ginger-1	757	1597	6300	+	.	ID="RND-6_FAMILY-17654";Tend="1816";Tstart="976";shortTE="F";uid="7aed8511-6a3f-4179-a9d2-67169857f69b"
JACXSJ010010130.1	RepeatMasker	DNA/hAT-hAT19	1598	2287	4856	+	.	ID="RND-6_FAMILY-5347";Tend="834";Tstart="145";shortTE="F";uid="974d41da-5f37-4cd2-ad26-e6f23d6f789a"
JACXSJ010010130.1	RepeatMasker	Unknown	2337	2453	428	-	.	ID="RND-1_FAMILY-208";Tend="1096";Tstart="976";shortTE="F";uid="1861fec0-b24f-4fe8-89c5-79afe12f8c27"
JACXSJ010010130.1	RepeatMasker	DNA/CMC-EnSpm	2100	2325	785	-	.	ID="RND-6_FAMILY-9380";Tend="1778";Tstart="1586";shortTE="F";uid="3abeca3a-5e23-44e9-ba95-9574d252a26b"
JACXSJ010010130.1	RepeatMasker	LTR/Gypsy	1	678	5363	-	.	ID="RND-5_FAMILY-4310";Tend="2174";Tstart="1498";shortTE="F";uid="824526d6-d9a8-4d19-95b3-82a02a9db336"
JACXSJ010010131.1	RepeatMasker	Unknown	2309	2544	2080	+	.	ID="RND-6_FAMILY-1063";Tend="236";Tstart="1";shortTE="F";uid="fb184ccf-e4f1-4dc0-9078-5e1429cd706f"
JACXSJ010010132.1	RepeatMasker	LTR/Gypsy	1	1930	14938	-	.	ID="RND-6_FAMILY-2565";Tend="2002";Tstart="157";shortTE="F";uid="c9372e42-8813-4bcb-b9ae-d8a52679eeb4"
JACXSJ010010133.1	RepeatMasker	Unknown	1349	2539	9569	+	.	ID="RND-6_FAMILY-17256";Tend="1166";Tstart="1";shortTE="F";uid="20327c1b-405b-4fb9-b750-061fdb3d5ce3"
JACXSJ010010133.1	RepeatMasker	Unknown	1	203	909	-	.	ID="RND-5_FAMILY-4870";Tend="1152";Tstart="922";shortTE="F";uid="b5c68c68-bea6-4410-b16b-492c5104e8c3"
JACXSJ010010134.1	RepeatMasker	Unknown	1788	2031	1305	+	.	ID="RND-6_FAMILY-4501";Tend="1186";Tstart="919";shortTE="F";uid="5d97e771-bc87-403f-b15a-7d21e65fd493"
JACXSJ010010134.1	RepeatMasker	DNA/TcMar-m44	2330	2539	1466	-	.	ID="RND-6_FAMILY-645";Tend="1374";Tstart="1189";shortTE="F";uid="8b36a2af-9bf9-44bd-bd6b-9c0401f02d18"
JACXSJ010010134.1	RepeatMasker	DNA/hAT-Ac	1	202	1809	-	.	ID="RND-6_FAMILY-15397";Tend="1173";Tstart="972";shortTE="F";uid="1dbf1673-0cb8-407e-8896-ddad15f734ee"
JACXSJ010010134.1	RepeatMasker	Unknown	438	583	651	-	.	ID="RND-6_FAMILY-9249";Tend="537";Tstart="383";shortTE="F";uid="3edfc13e-ca6f-46bd-bbe9-0cf61c0ab543"
JACXSJ010010134.1	RepeatMasker	Retroposon?	236	440	461	-	.	ID="RND-6_FAMILY-614";Tend="3531";Tstart="3293";shortTE="F";uid="fc554e83-48fd-43eb-9e1f-52b57b7e0be2"
JACXSJ010010135.1	RepeatMasker	LINE/RTE-BovB	1473	2412	1191	+	.	ID="RTE-2_LMI";Tend="1186";Tstart="231";shortTE="F";uid="42b0b269-a76d-40a3-a7eb-f711e0b2fec8"
JACXSJ010010135.1	RepeatMasker	DNA/TcMar-m44	236	1095	1265	-	.	ID="rnd-5_family-475";Tend="1884";Tstart="597";shortTE="F";uid="14a5cdaf-13fd-4eb4-8640-af4d9da93f61"
JACXSJ010010136.1	RepeatMasker	DNA/PiggyBac	202	497	467	+	.	ID="PIGGYBAC-1_DAN";Tend="1455";Tstart="1151";shortTE="F";uid="6c6adfaa-0c67-40d0-b729-7cd8d9d3bcc1"
JACXSJ010010137.1	RepeatMasker	DNA/hAT-Tip100	1	715	1740	+	.	ID="RND-5_FAMILY-2900";Tend="816";Tstart="77";shortTE="F";uid="16696c6b-4da7-47ed-b33a-e8e1b4328793"
JACXSJ010010137.1	RepeatMasker	DNA/hAT-Ac	689	2283	1093	-	.	ID="HAT-2_AP";Tend="2405";Tstart="789";shortTE="F";uid="7df790fc-cb21-482e-ae81-4c17eebf6ac9"
JACXSJ010010138.1	RepeatMasker	LTR/Gypsy	1412	1678	1738	-	.	ID="RND-5_FAMILY-4310";Tend="668";Tstart="402";shortTE="F";uid="b23cb805-de7a-41ad-94e5-ecb6531e9d51"
JACXSJ010001014.1	RepeatMasker	DNA/Ginger	25206	25427	548	+	.	ID="RND-6_FAMILY-2859";Tend="1036";Tstart="804";shortTE="F";uid="75c740f7-6c4a-482a-8c1e-3d167b4a002d"
JACXSJ010001014.1	RepeatMasker	DNA	103920	104484	2354	+	.	ID="DNA4-2_AP";Tend="751";Tstart="143";shortTE="F";uid="6dee3391-9c31-4d24-b686-718dc47e5be4"
JACXSJ010001014.1	RepeatMasker	Unknown	23311	24015	2927	+	.	ID="RND-5_FAMILY-1597";Tend="1608";Tstart="879";shortTE="F";uid="98e399dc-7895-4d77-a1dd-6d417d4f6d3f"
JACXSJ010001014.1	RepeatMasker	DNA	84854	85075	634	+	.	ID="ttaa3b_ap";Tend="413";Tstart="193";shortTE="F";uid="7ac3e1f5-a4b2-4707-bc24-446b697dbc5e"
JACXSJ010001014.1	RepeatMasker	DNA/Kolobok-E	23002	23324	1762	+	.	ID="RND-5_FAMILY-1320";Tend="1465";Tstart="1127";shortTE="F";uid="e2c50e87-264d-4032-a8f2-0a87bf4677b9"
JACXSJ010001014.1	RepeatMasker	Unknown	25413	26819	2260	+	.	ID="RND-6_FAMILY-4279";Tend="1389";Tstart="58";shortTE="F";uid="f5ae1eaa-4802-4321-8710-16a8d41bfc5c"
JACXSJ010001014.1	RepeatMasker	Unknown	7732	7945	1434	+	.	ID="RND-6_FAMILY-11924";Tend="1082";Tstart="869";shortTE="F";uid="ecd80b21-0b86-4659-861d-f1f73924a9d1"
JACXSJ010001014.1	RepeatMasker	DNA/hAT-Charlie	71998	72338	446	+	.	ID="RND-6_FAMILY-3472";TEgroup="ctg_1014%7CRND-6_FAMILY-3472%7C1";Tend="723";Tstart="477";shortTE="F";uid="be4d4dc6-854c-49e4-9d68-590bb909f2d7"
JACXSJ010001014.1	RepeatMasker	DNA/Ginger-1	86903	87500	1732	+	.	ID="RND-6_FAMILY-313";TEgroup="ctg_1014%7CRND-6_FAMILY-313%7C1";Tend="2509";Tstart="770";shortTE="F";uid="799c3654-6e82-4e2c-8d3b-a44e30e1a7b2"
JACXSJ010001014.1	RepeatMasker	LINE/I-Jockey	92151	92798	840	+	.	ID="RND-6_FAMILY-8098";Tend="2001";Tstart="1354";shortTE="F";uid="70eea6f0-d4e5-4397-8c73-a7eff250f037"
JACXSJ010001014.1	RepeatMasker	DNA/Ginger	6849	7183	824	+	.	ID="RND-6_FAMILY-2859";Tend="2318";Tstart="2007";shortTE="F";uid="fb777eb8-0d80-42e8-b446-8d513928e7e5"
JACXSJ010001014.1	RepeatMasker	Unknown	10633	10861	998	+	.	ID="RND-6_FAMILY-17418";Tend="1149";Tstart="912";shortTE="F";uid="ff73ded8-6b9d-4ca9-a165-a32e14913d93"
JACXSJ010001014.1	RepeatMasker	DNA	29068	29599	2257	+	.	ID="DNA4-2_AP";Tend="769";Tstart="242";shortTE="F";uid="a8008ac4-3877-49a7-a3dc-e4af9909a9da"
JACXSJ010001014.1	RepeatMasker	DNA	65259	65537	402	+	.	ID="TTAAC_AP";Tend="270";Tstart="11";shortTE="F";uid="e1e77fdf-e1b1-4908-a893-2383a1ddf227"
JACXSJ010001014.1	RepeatMasker	DNA/hAT-Tag1	34395	34941	514	+	.	ID="HAT-31_LSAL";Tend="1782";Tstart="1259";shortTE="F";uid="3c8c2ce1-ab2b-4214-87bf-418105a6a14e"
JACXSJ010001014.1	RepeatMasker	DNA/hAT-hATm	120830	122906	3579	+	.	ID="RND-5_FAMILY-5311";TEgroup="ctg_1014%7CRND-5_FAMILY-5311%7C1";Tend="2944";Tstart="602";shortTE="F";uid="d9e70939-1457-4b79-b79f-b4a2b0a3c29f"
JACXSJ010001014.1	RepeatMasker	DNA	42894	43291	943	+	.	ID="TTAA2D_AP";Tend="431";Tstart="2";shortTE="F";uid="38cb70ac-a6b0-469f-a417-949b804bfbaa"
JACXSJ010001014.1	RepeatMasker	Unknown	52816	53067	800	+	.	ID="RND-5_FAMILY-7079";Tend="571";Tstart="314";shortTE="F";uid="27150f15-aa4a-4d7d-a7ef-ff2b7f70f928"
JACXSJ010001014.1	RepeatMasker	DNA/Kolobok-E	22162	22442	1375	+	.	ID="RND-5_FAMILY-1320";Tend="1137";Tstart="836";shortTE="F";uid="4aabb06f-9787-4543-ab0a-da38415ac599"
JACXSJ010001014.1	RepeatMasker	LINE/CR1	10049	10280	453	+	.	ID="RND-5_FAMILY-3852";Tend="1335";Tstart="1116";shortTE="F";uid="597443b2-782a-4dab-a5b7-2d6f91ee538d"
JACXSJ010001014.1	RepeatMasker	DNA	125450	125782	707	+	.	ID="TTAA3C_AP";Tend="336";Tstart="1";shortTE="F";uid="e4c2e5e1-8520-4152-947f-4e87f68bbf8b"
JACXSJ010001014.1	RepeatMasker	DNA	126736	126987	512	+	.	ID="ttaa2c_ap";Tend="392";Tstart="132";shortTE="F";uid="5b849225-aac3-42c8-bc71-bb257c52e186"
JACXSJ010001014.1	RepeatMasker	DNA	56413	56711	663	-	.	ID="ttaa3b_ap";Tend="338";Tstart="21";shortTE="F";uid="9f8bb7fa-457c-4d88-ab20-51c517c3b65c"
JACXSJ010001014.1	RepeatMasker	Unknown	18559	19284	3620	-	.	ID="RND-1_FAMILY-178";Tend="1670";Tstart="950";shortTE="F";uid="79d25d5b-ccc9-468e-add8-50b5af7264da"
JACXSJ010001014.1	RepeatMasker	Retroposon?	3304	3501	425	-	.	ID="RND-6_FAMILY-29939";Tend="2479";Tstart="2284";shortTE="F";uid="7c076bbf-2d18-41d1-8104-b7460f05b1da"
JACXSJ010001014.1	RepeatMasker	DNA/Ginger	91126	92156	3326	-	.	ID="rnd-6_family-2859";Tend="2488";Tstart="1650";shortTE="F";uid="9a4e7beb-3ea4-415b-878b-8d3e5546ef67"
JACXSJ010001014.1	RepeatMasker	DNA/Kolobok-E	6424	6778	944	-	.	ID="RND-6_FAMILY-2763";Tend="1536";Tstart="1189";shortTE="F";uid="4fb995cc-9ea4-46b2-b2ef-ce970b068979"
JACXSJ010001014.1	RepeatMasker	DNA	69173	69611	1271	-	.	ID="TTAA2D_AP";Tend="430";Tstart="4";shortTE="F";uid="35e7c700-9547-4f8b-b33c-b9cbad6be908"
JACXSJ010001014.1	RepeatMasker	RC/Helitron	7152	7524	2194	-	.	ID="RND-1_FAMILY-215";Tend="1764";Tstart="1394";shortTE="F";uid="eb2cc417-ed9f-4a2f-8b77-97450802ec3f"
JACXSJ010001014.1	RepeatMasker	DNA	10376	10646	553	-	.	ID="RND-5_FAMILY-5909";Tend="1581";Tstart="1325";shortTE="F";uid="805497ac-3c3f-436b-8834-1f0a4df375a2"
JACXSJ010001014.1	RepeatMasker	DNA/hAT-Charlie	72359	72555	740	-	.	ID="RND-6_FAMILY-3472";Tend="599";Tstart="415";shortTE="F";uid="955cf54f-87ae-4958-9e87-cc544924922f"
JACXSJ010001014.1	RepeatMasker	DNA	100497	100707	418	-	.	ID="RND-5_FAMILY-2287";Tend="1042";Tstart="837";shortTE="F";uid="ebb61c17-7a91-494b-8bd0-02284cff19fb"
JACXSJ010001014.1	RepeatMasker	DNA/hAT-Charlie	15463	15686	1006	-	.	ID="RND-6_FAMILY-8466";Tend="1298";Tstart="1095";shortTE="F";uid="0df1ee0a-177d-49d2-b794-4febaeefb540"
JACXSJ010001014.1	RepeatMasker	RC/Helitron	30534	30838	1422	-	.	ID="RND-1_FAMILY-7";Tend="2024";Tstart="1717";shortTE="F";uid="59299bd1-46d5-41d3-ba5c-9ca8a85e090e"
JACXSJ010001014.1	RepeatMasker	DNA	65305	65558	433	-	.	ID="ttaa3b_ap";Tend="391";Tstart="144";shortTE="F";uid="917de37d-dc27-4b23-9dfe-a834374cb2ec"
JACXSJ010001014.1	RepeatMasker	DNA/Ginger	5040	5248	508	-	.	ID="RND-6_FAMILY-2859";Tend="2440";Tstart="2244";shortTE="F";uid="c9148b6d-bf38-4ff0-af00-fd2f762f2181"
JACXSJ010001014.1	RepeatMasker	DNA/hAT-Tip100	8191	8559	1485	-	.	ID="RND-1_FAMILY-24";Tend="1319";Tstart="985";shortTE="F";uid="1ee3a1e3-7811-4313-8ec1-0fecadc027d1"
JACXSJ010001014.1	RepeatMasker	Unknown	7783	7970	995	-	.	ID="RND-1_FAMILY-10";Tend="1117";Tstart="933";shortTE="F";uid="8a327e8a-158c-4a35-9e8a-9d0c76bb7573"
JACXSJ010001014.1	RepeatMasker	DNA/hAT-hAT19	28442	28816	862	-	.	ID="DNA8-73_AP";Tend="784";Tstart="378";shortTE="F";uid="cabff230-1639-45dd-bba8-c0be14f3ab04"
JACXSJ010001014.1	RepeatMasker	DNA/Ginger	4287	4504	486	-	.	ID="RND-6_FAMILY-2859";Tend="1038";Tstart="811";shortTE="F";uid="6182e907-053f-4196-be58-e8928865bb5b"
JACXSJ010001014.1	RepeatMasker	DNA	48066	48434	805	-	.	ID="dna8-31_ap";Tend="489";Tstart="1";shortTE="F";uid="086bae0f-9d5f-44db-8978-1262c7d5c284"
JACXSJ010001014.1	RepeatMasker	DNA	49091	49275	542	-	.	ID="DNA3-9_AP";Tend="183";Tstart="5";shortTE="F";uid="075b251e-71dc-4de9-9ad7-7031be5192c0"
JACXSJ010001014.1	RepeatMasker	Unknown	41869	42049	820	-	.	ID="RND-6_FAMILY-7185";Tend="410";Tstart="229";shortTE="F";uid="ca46335c-c39f-4e8b-9d8d-b3db936373b9"
JACXSJ010001014.1	RepeatMasker	DNA/MULE-MuDR	28056	28429	1517	-	.	ID="RND-6_FAMILY-1670";Tend="1547";Tstart="1134";shortTE="F";uid="b7e7b3c6-652f-40dc-ae0e-75944bfce3ac"
JACXSJ010001014.1	RepeatMasker	DNA/MULE-MuDR	36704	37127	2414	-	.	ID="RND-6_FAMILY-1670";Tend="1392";Tstart="971";shortTE="F";uid="688e42c4-ffa5-4092-8f77-c2d92c5449f9"
JACXSJ010001014.1	RepeatMasker	DNA/Ginger	6236	6434	909	-	.	ID="RND-6_FAMILY-2859";Tend="2475";Tstart="2270";shortTE="F";uid="5da978bd-f626-4339-b86d-d74c278f0ccf"
JACXSJ010001014.1	RepeatMasker	DNA/hAT	19576	20335	5033	-	.	ID="RND-4_FAMILY-1274";Tend="1711";Tstart="936";shortTE="F";uid="ca67e1e0-b395-472f-ab6f-391d07a5572a"
JACXSJ010001014.1	RepeatMasker	Unknown	15917	16312	990	-	.	ID="RND-5_FAMILY-915";TEgroup="ctg_1014%7CRND-5_FAMILY-915%7C1";Tend="1678";Tstart="970";shortTE="F";uid="2c715407-49a9-4413-8dda-34c7cb989351"
JACXSJ010001014.1	RepeatMasker	Retroposon?	12876	13370	678	-	.	ID="SINE2-1_AP";Tend="1255";Tstart="732";shortTE="F";uid="38a63008-9658-4399-9264-558483613861"
JACXSJ010001014.1	RepeatMasker	DNA	126324	126667	852	-	.	ID="TTAA2C_AP";Tend="421";Tstart="21";shortTE="F";uid="a0f52a65-fbc6-4442-8e40-b18cccbd2ecf"
JACXSJ010001014.1	RepeatMasker	Unknown	29600	29982	1746	-	.	ID="RND-6_FAMILY-2912";Tend="1187";Tstart="824";shortTE="F";uid="2ddd88a8-747b-4bf8-bad1-476cc4c00057"
JACXSJ010001014.1	RepeatMasker	RC/Helitron	30835	31081	1772	-	.	ID="RND-5_FAMILY-7613";Tend="1231";Tstart="984";shortTE="F";uid="b060dff8-8e8b-43b8-8548-4ce3be951a1b"
JACXSJ010001014.1	RepeatMasker	DNA	31919	32171	1074	-	.	ID="ttaa2_ap";Tend="379";Tstart="135";shortTE="F";uid="f45d4ed4-6028-46ae-9bfc-4869ee566acf"
JACXSJ010001014.1	RepeatMasker	DNA	51068	51293	510	-	.	ID="ttaa3b_ap";Tend="242";Tstart="21";shortTE="F";uid="b412f7a2-7775-451a-b53f-306a324105bd"
JACXSJ010010140.1	RepeatMasker	DNA	2002	2128	660	+	.	ID="DNA3-4_AP";Tend="127";Tstart="2";shortTE="F";uid="f18fdcba-cf1a-4394-9027-09437e05a2da"
JACXSJ010010140.1	RepeatMasker	LTR/Gypsy	234	1089	566	+	.	ID="GYPSY-5_PBA-I";Tend="5377";Tstart="4516";shortTE="F";uid="93095f6e-ff7b-4bf3-b112-0e9717e4046c"
JACXSJ010010140.1	RepeatMasker	DNA/TcMar-m44	2174	2537	3160	+	.	ID="RND-6_FAMILY-3364";Tend="1374";Tstart="1005";shortTE="F";uid="a034905d-cb45-48e9-ac5e-416a0670e55c"
JACXSJ010010140.1	RepeatMasker	DNA/TcMar-m44	1868	2001	790	-	.	ID="MARINER-3_AP";Tend="2780";Tstart="2638";shortTE="F";uid="0dc05ba4-ab5e-4e34-96d2-2aab2c34f072"
JACXSJ010010141.1	RepeatMasker	DNA/Kolobok-E	1600	2154	888	+	.	ID="RND-6_FAMILY-2763";Tend="959";Tstart="485";shortTE="F";uid="3276cb06-677e-40e9-9383-040fd1f2bcc3"
JACXSJ010010141.1	RepeatMasker	DNA/Ginger	1504	2092	1607	-	.	ID="RND-6_FAMILY-2859";Tend="2513";Tstart="1959";shortTE="F";uid="37cbe71b-8ed4-4332-8e15-574c5f9c4375"
JACXSJ010010142.1	RepeatMasker	LTR/Gypsy	1	436	3243	+	.	ID="RND-6_FAMILY-8978";Tend="3471";Tstart="3068";shortTE="F";uid="d1373ec1-2d35-47c9-926c-a3bdafaca6ca"
JACXSJ010010142.1	RepeatMasker	Unknown	437	701	2137	+	.	ID="RND-6_FAMILY-796";Tend="1342";Tstart="1079";shortTE="F";uid="8024f917-5c03-467b-b94c-19de7a48b7a8"
JACXSJ010010142.1	RepeatMasker	LTR/Pao	1215	2436	447	-	.	ID="BEL3-I_AP";Tend="4691";Tstart="3483";shortTE="F";uid="83dd77e0-7981-4818-9710-9cc901a859c6"
JACXSJ010010143.1	RepeatMasker	Unknown	1	1362	9553	+	.	ID="RND-6_FAMILY-3392";Tend="1282";Tstart="1";shortTE="F";uid="4c42addf-4c3c-47c7-95d1-14b00df76eb2"
JACXSJ010010144.1	RepeatMasker	DNA/PiggyBac	607	1024	401	-	.	ID="RND-6_FAMILY-654";Tend="491";Tstart="74";shortTE="F";uid="1bd17170-55ae-494d-a3fb-d91c32efca24"
JACXSJ010010145.1	RepeatMasker	DNA/CMC-Chapaev-3	2	372	871	+	.	ID="enspm-n1_lmi";Tend="1204";Tstart="861";shortTE="F";uid="1be4ba67-1e7e-4aaf-a327-098fa946bb22"
JACXSJ010010145.1	RepeatMasker	DNA/CMC-Chapaev-3	405	723	2507	-	.	ID="RND-6_FAMILY-4796";Tend="1261";Tstart="929";shortTE="F";uid="39c6d3c4-f9bb-4ee4-ae59-f41d703e5c5c"
JACXSJ010010146.1	RepeatMasker	DNA/Ginger	2030	2535	887	+	.	ID="RND-6_FAMILY-2859";TEgroup="ctg_10146%7CRND-6_FAMILY-2859%7C1";Tend="2120";Tstart="1820";shortTE="F";uid="01914c5c-bb87-4113-bb80-87112a122232"
JACXSJ010010146.1	RepeatMasker	DNA/Ginger-1	1	302	825	+	.	ID="RND-1_FAMILY-50";Tend="1108";Tstart="824";shortTE="F";uid="574c19c3-2aeb-4389-a4e2-65d189a6db99"
JACXSJ010010146.1	RepeatMasker	DNA/Ginger-1	282	993	3517	-	.	ID="RND-6_FAMILY-8533";Tend="2979";Tstart="2278";shortTE="F";uid="ca54ede0-0be7-4234-9aea-5a923f48b6f3"
JACXSJ010010147.1	RepeatMasker	Unknown	1195	1350	732	+	.	ID="RND-6_FAMILY-2350";Tend="1094";Tstart="931";shortTE="F";uid="fe55a457-6e82-4638-846b-44b2f0fe911f"
JACXSJ010010147.1	RepeatMasker	LTR/Pao	1572	2460	1010	-	.	ID="BEL4-I_AP";Tend="5969";Tstart="4927";shortTE="F";uid="4d2e0e21-2b1e-4fdb-9da5-832ffa8c974f"
JACXSJ010010147.1	RepeatMasker	DNA/hAT-Tip100	28	1142	5360	-	.	ID="RND-1_FAMILY-276";Tend="1683";Tstart="567";shortTE="F";uid="e00b172f-987d-4ee5-8a73-2a9d6e299dfc"
JACXSJ010010148.1	RepeatMasker	LINE/I	474	691	843	+	.	ID="RND-5_FAMILY-630";Tend="1859";Tstart="1635";shortTE="F";uid="cf2bd8ce-df68-46b3-9078-83ccc80d4cbc"
JACXSJ010010148.1	RepeatMasker	DNA/Ginger-1	656	1899	6183	+	.	ID="RND-6_FAMILY-313";Tend="2458";Tstart="1209";shortTE="F";uid="bb374936-8091-4fa6-8e31-e8e5003a0be6"
JACXSJ010010149.1	RepeatMasker	DNA/P	1	818	6126	-	.	ID="RND-1_FAMILY-197";Tend="817";Tstart="45";shortTE="F";uid="c7782f55-dcd2-4391-b855-4414d8763445"
JACXSJ010001015.1	RepeatMasker	DNA/hAT	101110	101244	421	+	.	ID="rnd-5_family-1497";Tend="1497";Tstart="1392";shortTE="F";uid="02111f07-7508-46b1-9e9e-cdb60fe1e303"
JACXSJ010001015.1	RepeatMasker	DNA	12103	12318	591	+	.	ID="dna4-2_ap";Tend="233";Tstart="6";shortTE="F";uid="03b4d1da-9980-45f5-9ace-e8020fa4aa5e"
JACXSJ010001015.1	RepeatMasker	DNA/Ginger	54133	54545	1860	+	.	ID="RND-6_FAMILY-2859";Tend="2486";Tstart="2080";shortTE="F";uid="597273a5-36e5-4f58-96de-a533c85bb6ff"
JACXSJ010001015.1	RepeatMasker	DNA/hAT	127904	128086	465	+	.	ID="DNA8-44_AP";Tend="429";Tstart="254";shortTE="F";uid="81a7dd37-a84b-46de-afcd-6b6d3b7d21d0"
JACXSJ010001015.1	RepeatMasker	DNA/TcMar-Tc1	89175	89567	620	+	.	ID="RND-6_FAMILY-607";TEgroup="ctg_1015%7CRND-6_FAMILY-607%7C1";Tend="2021";Tstart="702";shortTE="F";uid="ead6b32e-452f-4c2f-80ff-6579488adf90"
JACXSJ010001015.1	RepeatMasker	DNA/Ginger-1	129796	130111	1014	+	.	ID="RND-6_FAMILY-313";Tend="2324";Tstart="1992";shortTE="F";uid="aacc463d-d2ba-4e09-b1b1-884e6c50d328"
JACXSJ010001015.1	RepeatMasker	RC/Helitron	116765	117193	2465	+	.	ID="RND-1_FAMILY-73";Tend="824";Tstart="376";shortTE="F";uid="4c3c6954-7b19-4c73-96fb-04fbb52d51e3"
JACXSJ010001015.1	RepeatMasker	DNA/Ginger	43806	44669	4157	+	.	ID="RND-6_FAMILY-2859";Tend="2463";Tstart="1611";shortTE="F";uid="9ce22d7b-7bba-4c62-81a1-db7959f1bc99"
JACXSJ010001015.1	RepeatMasker	DNA	129394	129787	515	+	.	ID="DNA4-2_AP";Tend="390";Tstart="1";shortTE="F";uid="49399a90-514c-4ee0-9328-cde5f8948e03"
JACXSJ010001015.1	RepeatMasker	DNA	87142	87882	3009	+	.	ID="DNA4-2_AP";Tend="769";Tstart="1";shortTE="F";uid="17b2b6b9-ee6a-4a96-901f-ebb4068a0471"
JACXSJ010001015.1	RepeatMasker	Unknown	117341	118726	2305	+	.	ID="RND-5_FAMILY-6756";Tend="1794";Tstart="387";shortTE="F";uid="3549846b-403f-4a53-9039-527f9fa8ec50"
JACXSJ010001015.1	RepeatMasker	DNA/MULE-MuDR	74188	74821	4607	+	.	ID="RND-5_FAMILY-9265";Tend="1474";Tstart="842";shortTE="F";uid="8785c77d-400d-4626-bb94-387278e55a96"
JACXSJ010001015.1	RepeatMasker	Unknown	106544	106907	663	+	.	ID="RND-5_FAMILY-4106";Tend="538";Tstart="211";shortTE="F";uid="db20fc2c-8d19-44a5-bc35-ecc7214d9b8c"
JACXSJ010001015.1	RepeatMasker	DNA/TcMar-Pogo	120779	121801	959	+	.	ID="RND-5_FAMILY-130";Tend="1442";Tstart="473";shortTE="F";uid="b1c6c948-daf5-48d2-88af-df3a68048e95"
JACXSJ010001015.1	RepeatMasker	DNA/MULE-MuDR	75598	76012	3279	+	.	ID="RND-5_FAMILY-9265";Tend="1882";Tstart="1468";shortTE="F";uid="4bb987c8-e395-4c86-9c83-0609f0f8bf9b"
JACXSJ010001015.1	RepeatMasker	Unknown	96377	97230	3851	-	.	ID="RND-5_FAMILY-3114";Tend="1724";Tstart="863";shortTE="F";uid="69417541-4ad2-4af5-8135-14a2ab9ce647"
JACXSJ010001015.1	RepeatMasker	DNA/Kolobok-E	54335	54583	564	-	.	ID="RND-6_FAMILY-15887";Tend="1019";Tstart="762";shortTE="F";uid="234207d4-4fe2-4f99-91a8-d28192501898"
JACXSJ010001015.1	RepeatMasker	DNA/hAT-Ac	119389	119838	1899	-	.	ID="RND-5_FAMILY-9120";Tend="1221";Tstart="757";shortTE="F";uid="78e77b65-f722-4a1e-b00d-b22c2a026300"
JACXSJ010001015.1	RepeatMasker	DNA/Ginger-1	121931	122241	526	-	.	ID="RND-6_FAMILY-313";Tend="2439";Tstart="2102";shortTE="F";uid="ce083b53-2bb8-4971-b966-fbb141772b0b"
JACXSJ010001015.1	RepeatMasker	Retroposon?	40726	41238	464	-	.	ID="SINE2-2_AP";Tend="600";Tstart="92";shortTE="F";uid="86638585-039d-4370-a322-59c6ef42d357"
JACXSJ010001015.1	RepeatMasker	Unknown	71962	72223	788	-	.	ID="RND-6_FAMILY-9249";Tend="2246";Tstart="1965";shortTE="F";uid="161a51e5-f484-4fc3-ac2d-70bd81eb8d02"
JACXSJ010001015.1	RepeatMasker	LINE/I-Jockey	74940	75090	484	-	.	ID="RND-5_FAMILY-940";Tend="1566";Tstart="1413";shortTE="F";uid="f4d42ba1-4456-4300-b6d5-3b513de3601b"
JACXSJ010001015.1	RepeatMasker	LINE/I-Jockey	117615	119175	4698	-	.	ID="RND-5_FAMILY-745";Tend="1968";Tstart="324";shortTE="F";uid="f21e6379-c491-448a-bcd4-2ec6d06af8e6"
JACXSJ010001015.1	RepeatMasker	DNA/Kolobok-E	122682	123258	1306	-	.	ID="RND-6_FAMILY-2763";Tend="1505";Tstart="967";shortTE="F";uid="bd0651e8-155b-4715-adce-f44e0b68c9f6"
JACXSJ010001015.1	RepeatMasker	Retroposon?	122204	122472	856	-	.	ID="SINE2-1_AP";Tend="826";Tstart="588";shortTE="F";uid="5131b269-1be3-4335-8cc0-e7139db34f84"
JACXSJ010001015.1	RepeatMasker	DNA/Kolobok-E	43544	44646	2034	-	.	ID="KOLOBOKE-2_AP";Tend="2211";Tstart="1119";shortTE="F";uid="66557869-8ead-4a2d-86fd-3217f45fd614"
JACXSJ010001015.1	RepeatMasker	LINE/I	6462	6850	2356	-	.	ID="RND-6_FAMILY-8520";Tend="1261";Tstart="880";shortTE="F";uid="a33aa35c-ace5-4e7d-ad0b-7c360af42737"
JACXSJ010001015.1	RepeatMasker	DNA	102795	103414	1856	-	.	ID="DNA4-3_AP";Tend="635";Tstart="2";shortTE="F";uid="e00493d0-9611-485a-8a8f-dbfa7b2b8860"
JACXSJ010010150.1	RepeatMasker	Unknown	892	1371	3665	+	.	ID="RND-1_FAMILY-96";Tend="1470";Tstart="978";shortTE="F";uid="32e26fce-0c70-4e3f-8f9a-087e661fef09"
JACXSJ010010150.1	RepeatMasker	Unknown	1976	2162	842	+	.	ID="RND-1_FAMILY-246";Tend="1055";Tstart="884";shortTE="F";uid="6f094543-1fba-4e05-ac11-bcecd3d54a4f"
JACXSJ010010150.1	RepeatMasker	RC/Helitron	1670	1843	620	-	.	ID="RND-6_FAMILY-10982";Tend="941";Tstart="769";shortTE="F";uid="47762d0e-bb5b-45ba-9faf-055ae0b906da"
JACXSJ010010150.1	RepeatMasker	RC/Helitron	1412	1517	482	-	.	ID="RND-6_FAMILY-10982";Tend="1235";Tstart="1132";shortTE="F";uid="54b5f3d4-4cf8-4ee6-860a-7d7d55e9d5db"
JACXSJ010010151.1	RepeatMasker	Unknown	516	976	3474	-	.	ID="RND-1_FAMILY-96";Tend="1465";Tstart="979";shortTE="F";uid="cf2f800b-a64c-45cb-8493-72e711bc6c4f"
JACXSJ010010152.1	RepeatMasker	RC/Helitron	1	1167	9428	+	.	ID="RND-6_FAMILY-6680";Tend="1672";Tstart="521";shortTE="F";uid="feb1b98c-47af-4f5e-9aff-2ff5a3bdfb79"
JACXSJ010010152.1	RepeatMasker	Unknown	1133	1313	1303	+	.	ID="RND-1_FAMILY-96";Tend="1475";Tstart="1302";shortTE="F";uid="e38ecf4b-96e7-401f-8b73-308d6eab09d5"
JACXSJ010010153.1	RepeatMasker	Unknown	548	2523	1773	-	.	ID="REP-6_LMI";Tend="15742";Tstart="13580";shortTE="F";uid="391e3daf-eb98-4c15-b567-4e9d6afafb31"
JACXSJ010010154.1	RepeatMasker	RC/Helitron	2084	2282	578	+	.	ID="RND-5_FAMILY-3754";Tend="965";Tstart="841";shortTE="F";uid="81151617-fe15-4077-a875-a58bc22d7b45"
JACXSJ010010154.1	RepeatMasker	DNA/Academ-1	154	671	544	-	.	ID="ACADEM-3_LMI";Tend="2047";Tstart="1525";shortTE="F";uid="c6ca4518-9714-456e-9f66-5b1291d140e8"
JACXSJ010010154.1	RepeatMasker	Unknown	2340	2537	1631	-	.	ID="RND-1_FAMILY-96";Tend="1469";Tstart="1272";shortTE="F";uid="503b639c-115a-419e-9a3b-92f6e3a1998b"
JACXSJ010010156.1	RepeatMasker	DNA/Maverick	2060	2403	689	-	.	ID="RND-6_FAMILY-3367";Tend="1765";Tstart="1420";shortTE="F";uid="619dc54b-f285-4a7f-bc66-51eac5671765"
JACXSJ010010156.1	RepeatMasker	DNA/Maverick	1667	1886	468	-	.	ID="RND-6_FAMILY-3367";Tend="2023";Tstart="1801";shortTE="F";uid="457fb313-9a9b-4531-b592-ca623ec6cdbb"
JACXSJ010010156.1	RepeatMasker	DNA/Maverick	434	1408	4239	-	.	ID="rnd-1_family-286";Tend="2281";Tstart="514";shortTE="F";uid="5857bdf0-1ff8-4691-890d-91ef9821b324"
JACXSJ010010156.1	RepeatMasker	Unknown	268	433	1079	-	.	ID="RND-6_FAMILY-4018";Tend="495";Tstart="343";shortTE="F";uid="7071f07b-f67d-4641-b8a8-0fcb294625b8"
JACXSJ010010157.1	RepeatMasker	DNA/MULE-MuDR	1771	1923	774	+	.	ID="RND-6_FAMILY-8492";Tend="1111";Tstart="933";shortTE="F";uid="6bef8cca-d5aa-4323-8a50-a88ced1ef7f8"
JACXSJ010010157.1	RepeatMasker	Unknown	1308	1688	1780	+	.	ID="RND-1_FAMILY-70";Tend="1365";Tstart="966";shortTE="F";uid="4076ee0d-a7e4-43a5-a9cf-8cd84b7c673c"
JACXSJ010010158.1	RepeatMasker	RC/Helitron	1656	1837	434	+	.	ID="RND-5_FAMILY-2617";Tend="919";Tstart="739";shortTE="F";uid="4b0d0ae3-446f-4580-8d1a-205cc7d6e7ed"
JACXSJ010010158.1	RepeatMasker	Unknown	1	485	3434	-	.	ID="RND-6_FAMILY-47433";Tend="1055";Tstart="624";shortTE="F";uid="0450b810-f473-439d-a215-5e5375a527b6"
JACXSJ010001016.1	RepeatMasker	DNA/hAT-hAT19	103497	103651	450	+	.	ID="DNA8-43_AP";Tend="820";Tstart="666";shortTE="F";uid="c269bbf5-bea7-465d-8e47-79daf8dedbe3"
JACXSJ010001016.1	RepeatMasker	Unknown	104658	104893	1307	+	.	ID="RND-5_FAMILY-10684";Tend="1401";Tstart="1168";shortTE="F";uid="fbfbfe90-7ab6-4cee-8479-1d3879314c7a"
JACXSJ010001016.1	RepeatMasker	DNA	82612	82970	647	+	.	ID="DNA4-2_AP";Tend="365";Tstart="1";shortTE="F";uid="a30eb0fc-08c5-42cd-a213-1238f843faa7"
JACXSJ010001016.1	RepeatMasker	Unknown	101167	102026	2050	+	.	ID="RND-4_FAMILY-2281";TEgroup="ctg_1016%7CRND-4_FAMILY-2281%7C1";Tend="1566";Tstart="889";shortTE="F";uid="7f5937de-412b-429b-b809-989ef63be8b8"
JACXSJ010001016.1	RepeatMasker	DNA/Ginger-1	73276	73710	902	+	.	ID="RND-6_FAMILY-8533";Tend="2140";Tstart="1696";shortTE="F";uid="7d172906-0a4b-4fcc-8670-7030b438ea2e"
JACXSJ010001016.1	RepeatMasker	DNA/hAT-hAT19	130333	130653	1386	+	.	ID="RND-6_FAMILY-3356";Tend="1286";Tstart="942";shortTE="F";uid="0d291d25-a486-4747-9dd5-afb186ed0050"
JACXSJ010001016.1	RepeatMasker	DNA	43856	43993	460	+	.	ID="DNA-TTAA-1_AP";Tend="130";Tstart="1";shortTE="F";uid="46670cbb-9a05-4e24-bab5-a947c6bfa23b"
JACXSJ010001016.1	RepeatMasker	DNA/hAT-Blackjack	27479	28030	2139	+	.	ID="RND-5_FAMILY-5172";Tend="1484";Tstart="903";shortTE="F";uid="eb5d6385-bf13-4d5f-9ec0-f339dcbb9c1a"
JACXSJ010001016.1	RepeatMasker	Unknown	25000	25703	2495	+	.	ID="RND-5_FAMILY-1597";Tend="1597";Tstart="868";shortTE="F";uid="3a2129bc-2fd6-4296-b731-d25b8b8a5439"
JACXSJ010001016.1	RepeatMasker	DNA/Ginger	127914	129200	6852	+	.	ID="RND-6_FAMILY-2859";Tend="2051";Tstart="772";shortTE="F";uid="6570b6eb-fdfc-4adc-9e2d-07449f578cb4"
JACXSJ010001016.1	RepeatMasker	DNA/Kolobok-E	62746	63547	3292	+	.	ID="RND-6_FAMILY-6635";Tend="2098";Tstart="1264";shortTE="F";uid="60df26e3-d2f6-41ca-8802-c4acc4c8a0cb"
JACXSJ010001016.1	RepeatMasker	LINE/I-Jockey	114545	115041	580	+	.	ID="RND-6_FAMILY-5551";Tend="2038";Tstart="1224";shortTE="F";uid="6cf8a704-c372-4fa6-9f90-6be4e0dbc826"
JACXSJ010001016.1	RepeatMasker	Unknown	44552	44686	419	+	.	ID="RND-6_FAMILY-1295";Tend="1114";Tstart="990";shortTE="F";uid="4eae8c50-c47b-4487-827b-8c78ed30a0a9"
JACXSJ010001016.1	RepeatMasker	DNA/MULE-MuDR	118008	118430	2419	+	.	ID="RND-6_FAMILY-4343";Tend="2993";Tstart="2540";shortTE="F";uid="d6079d27-8973-47aa-a14e-c97950de7e4a"
JACXSJ010001016.1	RepeatMasker	DNA	83562	84176	2058	+	.	ID="DNA4-2_AP";Tend="641";Tstart="16";shortTE="F";uid="286484c0-eeec-44f3-8ea3-00227d4bfd3e"
JACXSJ010001016.1	RepeatMasker	DNA	22413	23071	2285	+	.	ID="DNA4-2_AP";Tend="769";Tstart="81";shortTE="F";uid="e60f9058-ac47-4729-b7e1-9ce3cf5f3320"
JACXSJ010001016.1	RepeatMasker	DNA/Kolobok-E	63582	64615	3328	+	.	ID="RND-5_FAMILY-1849";Tend="1058";Tstart="33";shortTE="F";uid="ec233c42-2f3f-47c1-aa0b-cf61c377d273"
JACXSJ010001016.1	RepeatMasker	DNA	126973	127295	729	+	.	ID="DNA4-3_AP";Tend="371";Tstart="23";shortTE="F";uid="75677a54-7aee-403e-939a-700a93aee3dd"
JACXSJ010001016.1	RepeatMasker	Unknown	8319	9079	4865	+	.	ID="RND-5_FAMILY-1341";Tend="1722";Tstart="954";shortTE="F";uid="fdf0c442-bd5f-4002-9d1f-19f8c8bc92c0"
JACXSJ010001016.1	RepeatMasker	LINE/I-Jockey	23821	23966	943	+	.	ID="RND-1_FAMILY-116";Tend="1944";Tstart="1800";shortTE="F";uid="3fd1d1d2-4181-4d3b-b047-6969dd34b032"
JACXSJ010001016.1	RepeatMasker	DNA/Ginger	97155	97911	1480	+	.	ID="RND-6_FAMILY-2859";Tend="1556";Tstart="808";shortTE="F";uid="053340f3-a450-479b-9a89-4d6cdb7dc971"
JACXSJ010001016.1	RepeatMasker	DNA/Ginger	14389	14954	3656	+	.	ID="RND-6_FAMILY-2859";Tend="2487";Tstart="1912";shortTE="F";uid="886c82be-6644-4d8e-b7e3-bb802fd4d493"
JACXSJ010001016.1	RepeatMasker	DNA/TcMar-Tc1	104201	104676	2972	+	.	ID="RND-5_FAMILY-1747";Tend="1466";Tstart="985";shortTE="F";uid="cc43b178-7381-404b-928f-769ff30548e0"
JACXSJ010001016.1	RepeatMasker	DNA/Ginger	95447	95630	1022	+	.	ID="RND-6_FAMILY-2859";Tend="1065";Tstart="880";shortTE="F";uid="4a821740-4fa2-4a30-bb2a-59634d170e25"
JACXSJ010001016.1	RepeatMasker	Unknown	9105	9833	3917	+	.	ID="RND-6_FAMILY-8669";Tend="1615";Tstart="865";shortTE="F";uid="094fb4e2-813e-4d83-ae1a-70effd455a92"
JACXSJ010001016.1	RepeatMasker	DNA	92048	92505	1134	+	.	ID="DNA8-31_AP";Tend="595";Tstart="1";shortTE="F";uid="9d197387-9b82-4b33-9961-026163e69278"
JACXSJ010001016.1	RepeatMasker	DNA/Ginger-1	56900	57310	986	+	.	ID="RND-6_FAMILY-313";Tend="2433";Tstart="2016";shortTE="F";uid="5a833f50-133a-46ea-9518-1d1d47667498"
JACXSJ010001016.1	RepeatMasker	DNA	21308	21705	1232	+	.	ID="rnd-6_family-5059";Tend="1800";Tstart="1466";shortTE="F";uid="af2fef96-c91e-46ad-acef-af887875294b"
JACXSJ010001016.1	RepeatMasker	DNA	102677	102867	1091	+	.	ID="DNA4-2_AP";Tend="769";Tstart="582";shortTE="F";uid="37ebcf18-8ffd-4c2b-9f80-bfd18b5168c9"
JACXSJ010001016.1	RepeatMasker	Unknown	1	233	520	+	.	ID="RND-4_FAMILY-419";Tend="1855";Tstart="1652";shortTE="F";uid="8b117de9-61a2-4b84-89d5-749e58570ec3"
JACXSJ010001016.1	RepeatMasker	DNA/hAT-hAT19	77308	78080	2617	+	.	ID="RND-6_FAMILY-20";Tend="1336";Tstart="581";shortTE="F";uid="806f7deb-3731-4e31-9356-dbbd2609d4c2"
JACXSJ010001016.1	RepeatMasker	DNA	88723	89497	3218	+	.	ID="DNA4-2_AP";Tend="762";Tstart="1";shortTE="F";uid="345ef96c-91bf-4e31-9868-1a9ec25a425e"
JACXSJ010001016.1	RepeatMasker	DNA	125795	126087	534	+	.	ID="DNA4-3_AP";Tend="316";Tstart="25";shortTE="F";uid="bb014809-dafc-4a75-bc4c-4215145b8bbf"
JACXSJ010001016.1	RepeatMasker	Unknown	47040	47674	2665	+	.	ID="RND-5_FAMILY-891";Tend="1651";Tstart="955";shortTE="F";uid="1712c1cc-446b-4bdf-9cdb-8b607d49d27a"
JACXSJ010001016.1	RepeatMasker	LINE/I-Jockey	48364	48507	619	+	.	ID="RND-6_FAMILY-9394";Tend="1547";Tstart="1409";shortTE="F";uid="5ea43531-aa08-4e45-9bd3-78654cd84fdd"
JACXSJ010001016.1	RepeatMasker	DNA/Kolobok-E	95595	95757	580	+	.	ID="KOLOBOKE-3_AP";Tend="2182";Tstart="2021";shortTE="F";uid="61b5598f-6bc3-46de-bb36-b4759d08b766"
JACXSJ010001016.1	RepeatMasker	DNA/MULE-MuDR	50678	51153	1037	+	.	ID="MUDR5X_AP";Tend="1933";Tstart="1451";shortTE="F";uid="3f06e35f-d029-4e50-8e39-e5490826c377"
JACXSJ010001016.1	RepeatMasker	DNA	85158	85405	688	+	.	ID="DNA4-3_AP";Tend="589";Tstart="347";shortTE="F";uid="5030f48a-809b-4be5-bf93-10abbc27ece9"
JACXSJ010001016.1	RepeatMasker	DNA/hAT	14951	15109	474	+	.	ID="dna8-1_ap";Tend="482";Tstart="309";shortTE="F";uid="720d1563-7790-4479-9bb8-b7b8138e7c61"
JACXSJ010001016.1	RepeatMasker	Unknown	36340	37706	2104	+	.	ID="RND-5_FAMILY-10684";Tend="2258";Tstart="958";shortTE="F";uid="07f74b1d-6aa3-497d-aaa9-ce05c42e44b3"
JACXSJ010001016.1	RepeatMasker	DNA	75172	75644	2314	+	.	ID="DNA4-2_AP";Tend="481";Tstart="1";shortTE="F";uid="8583b86e-7f6a-4bf9-88dd-92139e179d39"
JACXSJ010001016.1	RepeatMasker	Unknown	67312	67633	1682	-	.	ID="RND-4_FAMILY-1161";Tend="1262";Tstart="961";shortTE="F";uid="df1a37f7-a3ae-47d3-bbd1-5adf6389c3ed"
JACXSJ010001016.1	RepeatMasker	DNA/MULE-MuDR	115723	117206	10023	-	.	ID="RND-1_FAMILY-72";TEgroup="ctg_1016%7CRND-1_FAMILY-72%7C1";Tend="2874";Tstart="1017";shortTE="F";uid="05903b65-7aea-4b28-95ee-f7291461344f"
JACXSJ010001016.1	RepeatMasker	DNA/hAT-hAT19	79565	79672	433	-	.	ID="RND-1_FAMILY-99";Tend="1091";Tstart="968";shortTE="F";uid="bca22e16-c7bc-4dd2-8340-21e1554e692a"
JACXSJ010001016.1	RepeatMasker	DNA/hAT-Tip100	66498	67151	3056	-	.	ID="RND-1_FAMILY-32";Tend="1478";Tstart="826";shortTE="F";uid="a7d7db7a-438c-4932-9000-2439c215d092"
JACXSJ010001016.1	RepeatMasker	Unknown	76454	76958	1870	-	.	ID="RND-6_FAMILY-19196";Tend="1408";Tstart="805";shortTE="F";uid="4af0caf9-e744-45e7-8c38-d2dfc06d9ebb"
JACXSJ010001016.1	RepeatMasker	DNA/Ginger	84533	84709	499	-	.	ID="RND-6_FAMILY-2859";Tend="987";Tstart="814";shortTE="F";uid="991b47c3-7183-4021-8e51-a23ac2056820"
JACXSJ010001016.1	RepeatMasker	Unknown	91305	91973	2258	-	.	ID="RND-5_FAMILY-1879";Tend="1260";Tstart="574";shortTE="F";uid="10bb8137-d636-4592-8dcb-f431672b3c37"
JACXSJ010001016.1	RepeatMasker	DNA/hAT-Ac	93726	94349	843	-	.	ID="RND-4_FAMILY-36";TEgroup="ctg_1016%7CRND-4_FAMILY-36%7C1";Tend="1429";Tstart="916";shortTE="F";uid="e4ad18c5-2f62-4ef7-941f-d6ef147d9c3e"
JACXSJ010001016.1	RepeatMasker	DNA	43993	44190	517	-	.	ID="TTAA2C_AP";Tend="218";Tstart="1";shortTE="F";uid="0c8a979a-90c0-4854-a8a5-d86d83e25e4d"
JACXSJ010001016.1	RepeatMasker	DNA	42787	43560	3377	-	.	ID="DNA4-1_AP";Tend="823";Tstart="1";shortTE="F";uid="289567f9-ed06-435c-9f24-a4891fb0dfc6"
JACXSJ010001016.1	RepeatMasker	DNA/Ginger	117197	118013	3221	-	.	ID="RND-6_FAMILY-2859";TEgroup="ctg_1016%7CRND-6_FAMILY-2859%7C1";Tend="2493";Tstart="814";shortTE="F";uid="6c924d5a-55bf-433d-8f7c-f64b1964119f"
JACXSJ010001016.1	RepeatMasker	Unknown	63198	64286	532	-	.	ID="RND-4_FAMILY-277";Tend="2311";Tstart="1236";shortTE="F";uid="a204beba-db2d-4061-a7c8-243fa95337a1"
JACXSJ010001016.1	RepeatMasker	DNA	82061	82545	1066	-	.	ID="DNA8-31_AP";Tend="595";Tstart="1";shortTE="F";uid="9be719f4-4aab-498e-9184-914c1ed4623a"
JACXSJ010001016.1	RepeatMasker	DNA/Ginger	64610	65513	3589	-	.	ID="RND-6_FAMILY-2859";Tend="2493";Tstart="1558";shortTE="F";uid="83495fbe-30e5-4897-a854-7ad21ee94cc3"
JACXSJ010001016.1	RepeatMasker	Retroposon?	3504	4125	3473	-	.	ID="RND-3_FAMILY-135";Tend="1609";Tstart="937";shortTE="F";uid="9a63bd1c-8caf-4fe9-a7f7-8fe449daad0c"
JACXSJ010001016.1	RepeatMasker	Unknown	105283	105657	1312	-	.	ID="RND-5_FAMILY-1597";Tend="1616";Tstart="1271";shortTE="F";uid="b6c2d1a4-e74b-46bd-a1a5-aa95e6f76c5e"
JACXSJ010001016.1	RepeatMasker	DNA	106362	106907	1586	-	.	ID="DNA8-31_AP";Tend="595";Tstart="1";shortTE="F";uid="b774ead8-a5fb-4fb9-9e99-755e660ab1a5"
JACXSJ010001016.1	RepeatMasker	DNA	86426	86718	578	-	.	ID="ttaa2c_ap";Tend="406";Tstart="137";shortTE="F";uid="0a1d193d-9cb7-48df-b100-1673a01a1af4"
JACXSJ010001016.1	RepeatMasker	DNA	5429	5845	1120	-	.	ID="DNA4-3_AP";Tend="537";Tstart="120";shortTE="F";uid="e7ce2e4a-ab3c-439e-a394-e1e0c227ac8c"
JACXSJ010001016.1	RepeatMasker	DNA/TcMar-Pogo	1293	1562	1528	-	.	ID="RND-6_FAMILY-2564";Tend="743";Tstart="465";shortTE="F";uid="5230dbcb-d23d-48b9-a23c-dc6536fa526c"
JACXSJ010001016.1	RepeatMasker	Retroposon?	56789	56899	719	-	.	ID="SINE2-2_AP";Tend="545";Tstart="6";shortTE="F";uid="cefef2a8-dc24-45ee-a946-08d9b8212550"
JACXSJ010001016.1	RepeatMasker	DNA	61897	62012	414	-	.	ID="RND-6_FAMILY-2710";Tend="1147";Tstart="1036";shortTE="F";uid="d15d9797-19bc-443e-a0c4-831fd4b8d061"
JACXSJ010001016.1	RepeatMasker	DNA/TcMar-Tc1	85515	85775	594	-	.	ID="RND-5_FAMILY-1747";TEgroup="ctg_1016%7CRND-5_FAMILY-1747%7C1";Tend="1457";Tstart="991";shortTE="F";uid="17aee6f0-eea5-496b-ba90-f4702e790f31"
JACXSJ010001016.1	RepeatMasker	DNA	6237	6373	681	-	.	ID="dna4-3_ap";Tend="326";Tstart="188";shortTE="F";uid="ceacc19a-98a2-4c4a-999d-07e36a0e46ff"
JACXSJ010001016.1	RepeatMasker	DNA	90785	91098	708	-	.	ID="DNA4-2_AP";Tend="395";Tstart="23";shortTE="F";uid="d529889d-3d9b-4eab-bb29-857fc532932c"
JACXSJ010001016.1	RepeatMasker	DNA	110407	110912	513	-	.	ID="dna8-31_ap";Tend="592";Tstart="28";shortTE="F";uid="a1df8e9f-a4a4-4be4-9476-c4a72488d021"
JACXSJ010001016.1	RepeatMasker	DNA	18240	18828	4044	-	.	ID="RND-3_FAMILY-48";Tend="1505";Tstart="925";shortTE="F";uid="216b9cf9-e303-4a01-8800-19744c374b45"
JACXSJ010001016.1	RepeatMasker	DNA/Ginger-1	95619	95790	714	-	.	ID="RND-6_FAMILY-313";Tend="903";Tstart="735";shortTE="F";uid="04faa46c-990f-415d-9cf4-25b7c20a4a3f"
JACXSJ010001016.1	RepeatMasker	LINE/CR1	101739	101868	770	-	.	ID="RND-6_FAMILY-1242";Tend="1414";Tstart="1288";shortTE="F";uid="db501d9b-ada5-4b9a-a27c-851b235097f3"
JACXSJ010001016.1	RepeatMasker	DNA/Ginger-1	129366	129503	403	-	.	ID="GINGER1-1_AP";Tend="5170";Tstart="5015";shortTE="F";uid="36343625-d454-4831-aa67-f1eb8f74b95e"
JACXSJ010001016.1	RepeatMasker	DNA/MULE-MuDR	102869	103052	661	-	.	ID="RND-6_FAMILY-6117";Tend="743";Tstart="566";shortTE="F";uid="9cd82e87-4a2a-41f6-bd8d-9bcc44bebc1c"
JACXSJ010001016.1	RepeatMasker	Unknown	86883	87075	1152	-	.	ID="RND-4_FAMILY-495";Tend="1088";Tstart="899";shortTE="F";uid="4b9e5fc9-76f9-451d-aa4b-1ef3efde159b"
JACXSJ010001016.1	RepeatMasker	RC/Helitron	72094	73047	3021	-	.	ID="RND-6_FAMILY-4228";Tend="1476";Tstart="529";shortTE="F";uid="b772dcd0-ae07-4516-88b9-ec4febff492e"
JACXSJ010001016.1	RepeatMasker	DNA/Ginger-1	73930	74193	784	-	.	ID="RND-6_FAMILY-313";Tend="1026";Tstart="770";shortTE="F";uid="47f1c86b-6103-4746-ab89-ad5a6375259d"
JACXSJ010001016.1	RepeatMasker	DNA	67640	67996	1932	-	.	ID="RND-4_FAMILY-1031";Tend="1379";Tstart="1039";shortTE="F";uid="1170af05-1316-486f-b6de-5ebfebf0fc31"
JACXSJ010001016.1	RepeatMasker	DNA	35293	35733	1141	-	.	ID="DNA8-31_AP";Tend="594";Tstart="63";shortTE="F";uid="eef20fa7-90b6-4a2e-87dd-1b7c00f40699"
JACXSJ010001016.1	RepeatMasker	DNA	67149	67310	721	-	.	ID="RND-4_FAMILY-1031";Tend="1563";Tstart="1392";shortTE="F";uid="2c3d16f9-0f6d-4819-a8be-1a6c67fb6f40"
JACXSJ010001016.1	RepeatMasker	DNA/Ginger	79258	79500	598	-	.	ID="RND-6_FAMILY-2859";Tend="2473";Tstart="2204";shortTE="F";uid="36ed34db-95b4-4970-a98d-7ea6e55254c7"
JACXSJ010001016.1	RepeatMasker	DNA	38843	39252	793	-	.	ID="rnd-6_family-5059";Tend="1802";Tstart="1504";shortTE="F";uid="7f7a032b-8445-46d9-a1da-d2d26a812c81"
JACXSJ010001016.1	RepeatMasker	DNA/hAT-hAT19	118809	119062	705	-	.	ID="HAT-N7_AP";Tend="300";Tstart="1";shortTE="F";uid="347a49f8-5f26-42dc-96bb-5af0d1b6d16e"
JACXSJ010001016.1	RepeatMasker	DNA/Ginger	62043	62515	1772	-	.	ID="RND-6_FAMILY-2859";Tend="1304";Tstart="810";shortTE="F";uid="a5fc92bb-d855-4e5c-8a22-46006b58253b"
JACXSJ010001016.1	RepeatMasker	DNA	87091	87701	2164	-	.	ID="DNA4-3_AP";Tend="620";Tstart="3";shortTE="F";uid="39278488-2ddd-4034-bcdd-916d99f3a833"
JACXSJ010001016.1	RepeatMasker	DNA/Ginger	199	897	2421	-	.	ID="RND-6_FAMILY-2859";Tend="1499";Tstart="817";shortTE="F";uid="5cfb3f61-a082-42a7-9035-1ede6de85725"
JACXSJ010010160.1	RepeatMasker	Unknown	116	225	473	+	.	ID="RND-6_FAMILY-4698";Tend="1519";Tstart="1420";shortTE="F";uid="98310738-6495-472c-8c6d-c47bdad48f0e"
JACXSJ010010160.1	RepeatMasker	DNA/hAT	1294	1677	954	-	.	ID="RND-6_FAMILY-2527";Tend="1195";Tstart="806";shortTE="F";uid="48b67ccf-a933-4ad1-bc4c-14167793661e"
JACXSJ010010160.1	RepeatMasker	DNA/Kolobok-E	231	393	760	-	.	ID="RND-6_FAMILY-2763";Tend="1318";Tstart="1136";shortTE="F";uid="c51c6f30-41b5-4d53-b809-20e015bb7f94"
JACXSJ010010161.1	RepeatMasker	DNA/TcMar-m44	777	1063	1583	+	.	ID="DNAX-7_AP";Tend="306";Tstart="2";shortTE="F";uid="9093e896-58a9-4b08-9793-13bd8a668888"
JACXSJ010010162.1	RepeatMasker	Unknown	6	226	576	+	.	ID="RND-1_FAMILY-214";Tend="749";Tstart="546";shortTE="F";uid="81e6b678-ff5f-409f-ba23-924a21a71173"
JACXSJ010010163.1	RepeatMasker	LTR/Gypsy	1	232	1736	+	.	ID="RND-5_FAMILY-6267";Tend="774";Tstart="549";shortTE="F";uid="ead052d6-cd28-4722-a9a6-cc8d1b20a803"
JACXSJ010010163.1	RepeatMasker	Unknown	2113	2423	1526	+	.	ID="RND-1_FAMILY-17";Tend="1248";Tstart="934";shortTE="F";uid="d2b79efd-5e42-4e6b-a847-fcfc4adcb3e2"
JACXSJ010010163.1	RepeatMasker	Unknown	1391	1504	697	-	.	ID="RND-1_FAMILY-17";Tend="1329";Tstart="1206";shortTE="F";uid="9f8bcbe9-65ca-48c8-b43b-3e541a6bcfde"
JACXSJ010010163.1	RepeatMasker	LTR/Gypsy	198	726	4323	-	.	ID="RND-6_FAMILY-1947";Tend="923";Tstart="395";shortTE="F";uid="fe5b2e95-ae73-4e9c-a509-bc85b50c41a8"
JACXSJ010010163.1	RepeatMasker	Unknown	720	1392	3995	-	.	ID="RND-1_FAMILY-20";Tend="749";Tstart="109";shortTE="F";uid="69f59317-8c95-45a9-80a8-1a52a2a4b554"
JACXSJ010010163.1	RepeatMasker	DNA/Ginger	1972	2101	683	-	.	ID="RND-6_FAMILY-2859";Tend="2495";Tstart="2366";shortTE="F";uid="4a740a9a-6490-42a7-9a81-31b17423916e"
JACXSJ010010163.1	RepeatMasker	Unknown	1512	1916	2295	-	.	ID="RND-1_FAMILY-4";Tend="1276";Tstart="848";shortTE="F";uid="51d28236-2fb7-4570-9c30-1a2366fa6e74"
JACXSJ010010165.1	RepeatMasker	Unknown	2257	2527	1747	-	.	ID="RND-6_FAMILY-797";Tend="1268";Tstart="1000";shortTE="F";uid="9d9ff012-0259-4ae7-9716-adb1060ad8be"
JACXSJ010010166.1	RepeatMasker	LINE/I	1447	1819	2384	+	.	ID="RND-6_FAMILY-8520";Tend="1270";Tstart="889";shortTE="F";uid="0e76858d-b5f4-468e-bb49-aac874dff603"
JACXSJ010010167.1	RepeatMasker	LINE/R2	1	2526	11385	+	.	ID="R2-1_API";Tend="3117";Tstart="596";shortTE="F";uid="0b6af8b9-f687-430e-ba1b-02d4a3121c8a"
JACXSJ010010168.1	RepeatMasker	Unknown	2075	2473	478	+	.	ID="RND-6_FAMILY-6830";Tend="392";Tstart="78";shortTE="F";uid="b9fa321b-af3e-4f85-ae2a-ec8e343f61eb"
JACXSJ010010168.1	RepeatMasker	DNA/Ginger	1206	1706	2471	-	.	ID="RND-6_FAMILY-2859";Tend="2092";Tstart="1559";shortTE="F";uid="3272b79b-6c83-4603-b9fd-fab5fba1f62e"
JACXSJ010010168.1	RepeatMasker	DNA/hAT	9	444	462	-	.	ID="RND-4_FAMILY-327";TEgroup="ctg_10168%7CRND-4_FAMILY-327%7C1";Tend="1312";Tstart="721";shortTE="F";uid="eb2d5d4f-e97d-4d3b-9fa8-ebcaaddc6a05"
JACXSJ010010169.1	RepeatMasker	LINE/RTE-BovB	1348	2210	1073	+	.	ID="RTE-32_LMI";Tend="982";Tstart="137";shortTE="F";uid="87faf52c-b71e-44f0-872a-070893251ad6"
JACXSJ010010169.1	RepeatMasker	LINE/I	2211	2506	519	+	.	ID="RND-6_FAMILY-5607";Tend="1377";Tstart="351";shortTE="F";uid="002f1114-e336-40b4-b1bb-58f457bceeaf"
JACXSJ010001017.1	RepeatMasker	LINE/I-Jockey	51062	51576	1621	+	.	ID="RND-5_FAMILY-7110";Tend="1036";Tstart="523";shortTE="F";uid="36aefaa2-347e-4309-9923-52a7a17afe0a"
JACXSJ010001017.1	RepeatMasker	DNA	43040	43376	1044	+	.	ID="TTAA2C_AP";Tend="410";Tstart="88";shortTE="F";uid="9bac8c85-b386-4685-9816-f5c50c2e182b"
JACXSJ010001017.1	RepeatMasker	DNA	45309	45544	524	+	.	ID="dna4-2_ap";Tend="233";Tstart="2";shortTE="F";uid="029722f3-cc8f-44fa-ad9e-971ac604de04"
JACXSJ010001017.1	RepeatMasker	Retroposon?	66931	67081	407	+	.	ID="RND-6_FAMILY-20938";Tend="907";Tstart="757";shortTE="F";uid="b398cef8-c135-40fa-8163-393d110a0ed6"
JACXSJ010001017.1	RepeatMasker	DNA/TcMar-m44	63861	64020	713	+	.	ID="DNAX-3_AP";Tend="150";Tstart="2";shortTE="F";uid="8754bdbc-8ca0-4c03-a232-4dff437a1ca9"
JACXSJ010001017.1	RepeatMasker	RC/Helitron	76193	78573	19431	+	.	ID="RND-6_FAMILY-2125";Tend="4394";Tstart="2006";shortTE="F";uid="4485d69e-ff88-4c58-817b-d9e6e948deec"
JACXSJ010001017.1	RepeatMasker	DNA	74140	76186	16230	+	.	ID="RND-6_FAMILY-2124";Tend="2413";Tstart="339";shortTE="F";uid="890c66e4-8413-4ca0-b82f-013614ca7bd3"
JACXSJ010001017.1	RepeatMasker	LINE/I-Jockey	88140	88901	847	+	.	ID="RND-5_FAMILY-3995";Tend="938";Tstart="178";shortTE="F";uid="c49b7afc-9f90-4e81-bece-fe7a9e512191"
JACXSJ010001017.1	RepeatMasker	LINE/I-Jockey	51600	52168	1249	+	.	ID="RND-6_FAMILY-40069";Tend="1999";Tstart="1475";shortTE="F";uid="c94ed258-6a20-47a1-9c65-1a2524f90741"
JACXSJ010001017.1	RepeatMasker	DNA	112744	113474	1384	+	.	ID="dna4-2_ap";Tend="769";Tstart="1";shortTE="F";uid="407450d2-7c05-470d-a8f6-3ff09e17769a"
JACXSJ010001017.1	RepeatMasker	DNA/hAT-hAT19	113608	113759	429	+	.	ID="HAT-N9_AP";Tend="159";Tstart="2";shortTE="F";uid="613591cb-844a-46f3-81db-ac8e76f90619"
JACXSJ010001017.1	RepeatMasker	LINE/I-Jockey	110033	110362	1026	+	.	ID="RND-6_FAMILY-12667";Tend="1622";Tstart="1276";shortTE="F";uid="cab614dd-8300-4f21-a86d-27eafe08c812"
JACXSJ010001017.1	RepeatMasker	Unknown	104716	105165	2204	+	.	ID="RND-5_FAMILY-12818";Tend="1410";Tstart="943";shortTE="F";uid="11e8954a-2ccb-4abb-ab4c-ecfa9fea1ec7"
JACXSJ010001017.1	RepeatMasker	DNA/Kolobok-E	66568	66791	534	+	.	ID="RND-6_FAMILY-15887";Tend="1005";Tstart="768";shortTE="F";uid="f7d63cfc-a9b2-4176-ada5-0cdedb328ede"
JACXSJ010001017.1	RepeatMasker	RC/Helitron	93824	96092	7030	-	.	ID="RND-1_FAMILY-73";TEgroup="ctg_1017%7CRND-1_FAMILY-73%7C1";Tend="3794";Tstart="619";shortTE="F";uid="5fb4947f-49e3-4f4c-bb4c-aaa6d8ec6fae"
JACXSJ010001017.1	RepeatMasker	DNA/Ginger	66536	67056	941	-	.	ID="RND-6_FAMILY-2859";TEgroup="ctg_1017%7CRND-6_FAMILY-2859%7C1";Tend="2542";Tstart="1770";shortTE="F";uid="211de48a-8f40-4b2b-a870-88a2a5273006"
JACXSJ010001017.1	RepeatMasker	DNA	86316	86475	566	-	.	ID="dna4-2_ap";Tend="170";Tstart="6";shortTE="F";uid="79e3349a-80d1-4f22-a2ca-0779012b7d36"
JACXSJ010001017.1	RepeatMasker	DNA/Kolobok-E	3135	3743	1905	-	.	ID="RND-5_FAMILY-3243";TEgroup="ctg_1017%7CRND-5_FAMILY-3243%7C1";Tend="1680";Tstart="833";shortTE="F";uid="cbbfaab2-8d4d-4384-ab0a-ac22d29fd49f"
JACXSJ010001017.1	RepeatMasker	DNA/Ginger-1	62061	63737	9958	-	.	ID="RND-6_FAMILY-313";Tend="2446";Tstart="776";shortTE="F";uid="899b2ae1-dcff-4ce9-aaa7-ca0c446c5b4c"
JACXSJ010001017.1	RepeatMasker	LINE/I-Jockey	30548	31313	724	-	.	ID="RND-5_FAMILY-3995";Tend="864";Tstart="91";shortTE="F";uid="b5afe562-c708-4f63-aad9-8194b523511d"
JACXSJ010001017.1	RepeatMasker	DNA/Ginger	127587	129305	9589	-	.	ID="RND-6_FAMILY-2859";Tend="2513";Tstart="815";shortTE="F";uid="310145a5-8b7d-4753-9a29-27b0d40220bd"
JACXSJ010001017.1	RepeatMasker	DNA/hAT-Charlie	21470	22074	2456	-	.	ID="RND-6_FAMILY-3694";Tend="790";Tstart="162";shortTE="F";uid="ce6a6cc2-c1fb-4bc7-a3d6-f1fe61d1616a"
JACXSJ010001017.1	RepeatMasker	Unknown	67043	67523	2001	-	.	ID="RND-1_FAMILY-87";Tend="1376";Tstart="917";shortTE="F";uid="bde68976-c8f6-4087-9c5f-c64b2a0a308f"
JACXSJ010001017.1	RepeatMasker	DNA/hAT?	106189	106828	3923	-	.	ID="RND-1_FAMILY-11";Tend="1575";Tstart="913";shortTE="F";uid="00db0811-96d3-4d0c-8dfa-aafdd7ec4a31"
JACXSJ010001017.1	RepeatMasker	LINE/I-Jockey	115494	116219	5363	-	.	ID="RND-6_FAMILY-4337";Tend="1868";Tstart="1148";shortTE="F";uid="3092ae8c-2010-4cf4-a84e-a73227d9dbd3"
JACXSJ010010171.1	RepeatMasker	DNA/Ginger	538	1571	3422	+	.	ID="RND-6_FAMILY-2859";TEgroup="ctg_10171%7CRND-6_FAMILY-2859%7C1";Tend="1982";Tstart="791";shortTE="F";uid="2ba7015a-3ac4-4cc2-b698-80cdc3c01411"
JACXSJ010010171.1	RepeatMasker	RC/Helitron	238	541	2004	-	.	ID="RND-6_FAMILY-2125";Tend="4053";Tstart="3750";shortTE="F";uid="22365b99-afc5-4202-876a-e7ae375fda95"
JACXSJ010010172.1	RepeatMasker	LINE/R1	1510	2267	3043	+	.	ID="SART-2_API";Tend="1603";Tstart="849";shortTE="F";uid="04d151b2-4af9-4698-9bed-c4c38d81cf71"
JACXSJ010010172.1	RepeatMasker	LINE/I-Jockey	67	654	1028	+	.	ID="RND-6_FAMILY-8433";Tend="628";Tstart="89";shortTE="F";uid="2ceaf1fc-b867-407b-8b02-42f148b57e0e"
JACXSJ010010172.1	RepeatMasker	LINE/R1	636	1354	2477	-	.	ID="RND-6_FAMILY-1665";Tend="1639";Tstart="963";shortTE="F";uid="ade09da9-1886-4949-93ea-e874644a7963"
JACXSJ010010173.1	RepeatMasker	Unknown	46	202	425	+	.	ID="RND-5_FAMILY-5652";Tend="448";Tstart="268";shortTE="F";uid="29a4bcbb-201e-41bc-bd54-1a93577758d6"
JACXSJ010010173.1	RepeatMasker	Retroposon?	2282	2525	646	+	.	ID="RND-6_FAMILY-34533";Tend="1986";Tstart="1761";shortTE="F";uid="170e33d4-0f77-4524-9b8d-e42712f476cb"
JACXSJ010010173.1	RepeatMasker	DNA/PiggyBac	997	1225	427	-	.	ID="PIGGYBAC-N10_LMI";Tend="673";Tstart="448";shortTE="F";uid="46aaba53-e3f7-47ad-bd7b-37348f99c692"
JACXSJ010010174.1	RepeatMasker	DNA/TcMar-Pogo	2328	2432	419	+	.	ID="RND-6_FAMILY-2257";Tend="1093";Tstart="988";shortTE="F";uid="ec5cbbd4-fe2a-4f8e-80a9-51406751e1ee"
JACXSJ010010174.1	RepeatMasker	DNA/Ginger-2	2	1120	2359	+	.	ID="RND-6_FAMILY-8718";Tend="2086";Tstart="907";shortTE="F";uid="54adc228-7830-426e-9057-a75a6eb8511e"
JACXSJ010010174.1	RepeatMasker	RC/Helitron?	1631	1823	614	+	.	ID="RND-5_FAMILY-2405";Tend="1681";Tstart="1496";shortTE="F";uid="92a9f764-4f7d-45ab-afc9-e5d2a127feb8"
JACXSJ010010175.1	RepeatMasker	DNA/hAT-Tip100	1174	2523	8383	+	.	ID="RND-6_FAMILY-27991";TEgroup="ctg_10175%7CRND-6_FAMILY-27991%7C1";Tend="1459";Tstart="1";shortTE="F";uid="c741e664-fa65-4a05-9b35-011b0653fd1f"
JACXSJ010010178.1	RepeatMasker	DNA/Kolobok-E	27	1948	848	-	.	ID="koloboke-4_ap";Tend="6204";Tstart="5143";shortTE="F";uid="3ecb14e8-958c-497a-acc1-fca7a7ce0a56"
JACXSJ010010179.1	RepeatMasker	LTR/Gypsy	9	1188	842	-	.	ID="GYPSY-11_TCA-I";Tend="2781";Tstart="1603";shortTE="F";uid="51f0be84-29ba-47e9-8da9-ac50903fc0db"
JACXSJ010001018.1	RepeatMasker	DNA/hAT-hAT19	98344	99136	4762	+	.	ID="rnd-6_family-12715";Tend="1889";Tstart="1222";shortTE="F";uid="8b155d0a-4bd6-4388-94b1-5d7629cb6b48"
JACXSJ010001018.1	RepeatMasker	DNA/P	110556	110809	1241	+	.	ID="RND-5_FAMILY-1377";Tend="1227";Tstart="946";shortTE="F";uid="bf7cd270-ae8e-4f4d-b609-331e6d985e33"
JACXSJ010001018.1	RepeatMasker	DNA/hAT?	47954	48368	2097	+	.	ID="RND-1_FAMILY-11";Tend="1331";Tstart="949";shortTE="F";uid="cda1bbd9-1c9c-4790-adcf-ec068127d852"
JACXSJ010001018.1	RepeatMasker	LINE/I	61281	62809	1541	+	.	ID="RND-1_FAMILY-273";Tend="2109";Tstart="554";shortTE="F";uid="1e47530f-ca0d-4fcf-b928-161148c87ffe"
JACXSJ010001018.1	RepeatMasker	DNA/Kolobok-E	80188	80483	447	+	.	ID="RND-6_FAMILY-2763";Tend="781";Tstart="490";shortTE="F";uid="0809cdfd-94e3-4e5e-bb2f-05ce8836d4cd"
JACXSJ010001018.1	RepeatMasker	Unknown	39970	40205	1111	+	.	ID="RND-6_FAMILY-1770";Tend="1174";Tstart="937";shortTE="F";uid="46780c83-9e72-4e2f-8373-9f74e4722c7e"
JACXSJ010001018.1	RepeatMasker	RC/Helitron	34436	34746	2640	+	.	ID="RND-6_FAMILY-6680";Tend="1360";Tstart="1050";shortTE="F";uid="dcc46e66-6d20-40b7-93f4-2273c3197f8c"
JACXSJ010001018.1	RepeatMasker	Unknown	65151	67358	4313	+	.	ID="RND-6_FAMILY-3786";Tend="2204";Tstart="52";shortTE="F";uid="e4cc699d-7fe2-45b0-8f74-ea5103e62366"
JACXSJ010001018.1	RepeatMasker	Unknown	57940	58308	2280	+	.	ID="RND-5_FAMILY-9570";Tend="1273";Tstart="931";shortTE="F";uid="988b7d0b-eeb7-465a-985e-75ca79e4e17a"
JACXSJ010001018.1	RepeatMasker	DNA	7096	7348	487	+	.	ID="ttaa3c_ap";Tend="436";Tstart="183";shortTE="F";uid="69f105d8-a782-4fa0-a8e3-5a5f79c35cbb"
JACXSJ010001018.1	RepeatMasker	DNA	89355	89780	923	+	.	ID="DNA8-31_AP";Tend="505";Tstart="2";shortTE="F";uid="5b9013a6-3b9b-41d4-aa1a-fc74299f8b81"
JACXSJ010001018.1	RepeatMasker	DNA/hAT-Tip100	122265	122651	525	+	.	ID="RND-6_FAMILY-554";Tend="743";Tstart="358";shortTE="F";uid="3758dfb6-69a1-4f74-ae3b-1e27f93fabea"
JACXSJ010001018.1	RepeatMasker	DNA/hAT-hAT19	48567	48741	748	+	.	ID="HAT-N5_AP";Tend="226";Tstart="54";shortTE="F";uid="aace34f0-d490-4070-aac9-373cfdf6da5d"
JACXSJ010001018.1	RepeatMasker	DNA	130332	130550	637	+	.	ID="ttaa3c_ap";Tend="423";Tstart="207";shortTE="F";uid="ec5279ef-de3f-4984-9089-4a63311affb1"
JACXSJ010001018.1	RepeatMasker	DNA	9559	10131	3915	+	.	ID="RND-3_FAMILY-48";Tend="1498";Tstart="924";shortTE="F";uid="880e4608-1230-458a-b7ac-60844bc87167"
JACXSJ010001018.1	RepeatMasker	DNA/TcMar-Pogo	10515	11095	746	+	.	ID="RND-6_FAMILY-4524";Tend="1443";Tstart="876";shortTE="F";uid="c96a9335-2dcd-4085-89ed-a77f609e97d1"
JACXSJ010001018.1	RepeatMasker	DNA/MULE-MuDR	123789	124368	1707	+	.	ID="RND-6_FAMILY-4674";Tend="1528";Tstart="909";shortTE="F";uid="0b969373-c7bd-4af5-8316-4b5b4791a7a2"
JACXSJ010001018.1	RepeatMasker	DNA/MULE-MuDR	42592	43162	3087	+	.	ID="RND-6_FAMILY-4674";Tend="1567";Tstart="1006";shortTE="F";uid="551fc024-1c62-445b-9f7a-497d11656fa1"
JACXSJ010001018.1	RepeatMasker	DNA/hAT-hAT19	96943	97943	7115	+	.	ID="RND-6_FAMILY-12715";Tend="1103";Tstart="124";shortTE="F";uid="3fc2cc93-dad3-4c18-815b-59470e93b63b"
JACXSJ010001018.1	RepeatMasker	LINE/CR1	93880	96094	4823	+	.	ID="RND-6_FAMILY-11497";Tend="2198";Tstart="21";shortTE="F";uid="798f4134-dba9-4213-8e71-ec576f2e148f"
JACXSJ010001018.1	RepeatMasker	DNA/TcMar-Tigger	10147	10338	419	+	.	ID="MARINER-N30_LMI";Tend="192";Tstart="1";shortTE="F";uid="aafbc1ec-e047-40ae-ba41-142041976720"
JACXSJ010001018.1	RepeatMasker	DNA/TcMar-m44	55158	55296	523	+	.	ID="DNAX-3_AP";Tend="150";Tstart="1";shortTE="F";uid="18aa0646-fb5f-46df-985f-0fe83444cdac"
JACXSJ010001018.1	RepeatMasker	Unknown	99319	99738	1169	+	.	ID="RND-6_FAMILY-2411";Tend="1222";Tstart="816";shortTE="F";uid="71f54186-d6b5-486f-9f2f-8652443e167c"
JACXSJ010001018.1	RepeatMasker	DNA/Ginger	108533	109448	1601	+	.	ID="RND-6_FAMILY-2859";Tend="2490";Tstart="1641";shortTE="F";uid="3e14c8e5-4124-4b3f-92d5-04381b600b13"
JACXSJ010001018.1	RepeatMasker	Unknown	15700	16526	2075	+	.	ID="RND-5_FAMILY-1597";Tend="1784";Tstart="979";shortTE="F";uid="c5203987-f88d-4a06-b171-512e9965075a"
JACXSJ010001018.1	RepeatMasker	DNA/Ginger-2	55718	55881	658	+	.	ID="RND-6_FAMILY-6402";Tend="769";Tstart="618";shortTE="F";uid="cf2e1752-6eef-441d-b2be-86d51a0920f1"
JACXSJ010001018.1	RepeatMasker	DNA/Ginger-2	55932	56521	935	+	.	ID="RND-6_FAMILY-3021";Tend="1751";Tstart="1292";shortTE="F";uid="322e0ff2-ae89-4bbb-bb89-9869f1ae0c7b"
JACXSJ010001018.1	RepeatMasker	Unknown	46833	46981	450	+	.	ID="RND-6_FAMILY-9836";Tend="320";Tstart="173";shortTE="F";uid="ec87b839-9717-44b0-863b-7510dc946020"
JACXSJ010001018.1	RepeatMasker	Unknown	124628	124795	782	+	.	ID="RND-4_FAMILY-710";Tend="701";Tstart="493";shortTE="F";uid="8d7c5b5a-0e1e-421d-97bd-7ac09c21a184"
JACXSJ010001018.1	RepeatMasker	DNA	79806	80072	534	+	.	ID="DNA8-31_AP";TEgroup="ctg_1018%7CDNA8-31_AP%7C1";Tend="595";Tstart="1";shortTE="F";uid="077b55da-77af-4b1b-b751-64316a68969a"
JACXSJ010001018.1	RepeatMasker	DNA	116353	116763	547	-	.	ID="dna4-2_ap";TEgroup="ctg_1018%7Cdna4-2_ap%7C1";Tend="160";Tstart="1";shortTE="F";uid="60dbf9f5-ae7c-4089-9b8b-be5845767dfd"
JACXSJ010001018.1	RepeatMasker	RC/Helitron	34769	34897	417	-	.	ID="RND-5_FAMILY-2617";Tend="2071";Tstart="1943";shortTE="F";uid="21a4783f-a366-4339-97f8-169442ea26a7"
JACXSJ010001018.1	RepeatMasker	DNA/hAT-Tip100	71984	72125	684	-	.	ID="DNA8-19_AP";Tend="150";Tstart="12";shortTE="F";uid="646664c1-b422-49f9-a0df-1e6c245f5305"
JACXSJ010001018.1	RepeatMasker	DNA	3602	3936	1793	-	.	ID="DNA4-1_AP";Tend="823";Tstart="470";shortTE="F";uid="ac5fbdad-6a10-43a7-a88b-d32dfc70125a"
JACXSJ010001018.1	RepeatMasker	DNA	35929	36194	577	-	.	ID="dna4-2_ap";Tend="269";Tstart="12";shortTE="F";uid="20e3c977-247c-4127-a10e-1568038396b1"
JACXSJ010001018.1	RepeatMasker	RC/Helitron	34992	35127	953	-	.	ID="HELITRON-N1C_LMI";Tend="136";Tstart="1";shortTE="F";uid="4af27e43-0ce0-418a-ac1b-51e61cf3f29a"
JACXSJ010001018.1	RepeatMasker	LINE/I-Jockey	109469	110257	5199	-	.	ID="RND-6_FAMILY-864";Tend="1704";Tstart="891";shortTE="F";uid="d4f3aec1-58eb-48db-ac4d-1ccf9ad91732"
JACXSJ010001018.1	RepeatMasker	DNA/hAT-Charlie	27892	28314	2118	-	.	ID="RND-5_FAMILY-7867";Tend="1345";Tstart="928";shortTE="F";uid="06faca13-a91e-4dab-bca7-32e76eb779b0"
JACXSJ010001018.1	RepeatMasker	DNA/Kolobok-E	103509	103632	437	-	.	ID="RND-1_FAMILY-75";Tend="1812";Tstart="1696";shortTE="F";uid="1add15cb-138f-48eb-b864-af2e9dbcf87e"
JACXSJ010001018.1	RepeatMasker	DNA/hAT-Charlie	2942	3218	1439	-	.	ID="RND-6_FAMILY-3585";Tend="1217";Tstart="947";shortTE="F";uid="5ca9d6ca-6d53-409a-b06f-424e31770a61"
JACXSJ010001018.1	RepeatMasker	RC/Helitron	103080	103233	877	-	.	ID="RND-1_FAMILY-7";Tend="1612";Tstart="1452";shortTE="F";uid="12233f9c-fd9c-4071-8564-186c4ad6bff9"
JACXSJ010001018.1	RepeatMasker	DNA/Ginger	80781	81362	933	-	.	ID="RND-6_FAMILY-2859";Tend="1399";Tstart="815";shortTE="F";uid="4d3f7a5a-d8cc-4d79-a25d-f6f9df54076f"
JACXSJ010001018.1	RepeatMasker	DNA	19764	19994	426	-	.	ID="DNA4-3_AP";Tend="291";Tstart="52";shortTE="F";uid="64786a88-cf4e-4452-88bb-b44b92fc6421"
JACXSJ010001018.1	RepeatMasker	DNA	31672	32081	833	-	.	ID="dna8-31_ap";Tend="532";Tstart="1";shortTE="F";uid="d0aba90f-c8d5-4994-8886-a484d4bc93f9"
JACXSJ010001018.1	RepeatMasker	DNA	1074	1283	620	-	.	ID="TTAA3_AP";Tend="325";Tstart="122";shortTE="F";uid="f33cfa3d-3b98-4c30-94b2-6a3702e72861"
JACXSJ010001018.1	RepeatMasker	DNA	74904	75511	2595	-	.	ID="DNA4-2_AP";Tend="769";Tstart="131";shortTE="F";uid="475bbbf5-00db-4592-abf2-d32e8d638906"
JACXSJ010001018.1	RepeatMasker	DNA	6742	6902	507	-	.	ID="ttaa3c_ap";Tend="424";Tstart="273";shortTE="F";uid="7c1c1715-1a65-4d41-9a9f-873f9bf90a90"
JACXSJ010001018.1	RepeatMasker	RC/Helitron	102796	103070	1405	-	.	ID="RND-5_FAMILY-12846";Tend="3491";Tstart="3218";shortTE="F";uid="f1fbd7fc-f330-464a-810c-b7b26f5aba69"
JACXSJ010001018.1	RepeatMasker	DNA/hAT	103535	104035	981	-	.	ID="RND-4_FAMILY-384";TEgroup="ctg_1018%7CRND-4_FAMILY-384%7C1";Tend="1874";Tstart="895";shortTE="F";uid="c4f62b19-ba4a-4fe9-8494-e9d026e62726"
JACXSJ010001018.1	RepeatMasker	DNA/TcMar-m44	37626	37789	549	-	.	ID="dnax-3c_ap";Tend="144";Tstart="1";shortTE="F";uid="801b6cf5-425f-4acd-9e42-48ff4b4bb201"
JACXSJ010001018.1	RepeatMasker	Unknown	100345	100615	2208	-	.	ID="RND-6_FAMILY-13141";Tend="936";Tstart="666";shortTE="F";uid="23984b71-b9c0-490d-bcc5-dfb0113b647a"
JACXSJ010010180.1	RepeatMasker	DNA/hAT-hAT19	1539	2522	5484	+	.	ID="RND-5_FAMILY-2354";Tend="1627";Tstart="586";shortTE="F";uid="41d3f294-88de-4263-9207-a65534d75aef"
JACXSJ010010180.1	RepeatMasker	DNA/MULE-MuDR	1044	1559	2216	+	.	ID="RND-5_FAMILY-5437";Tend="1327";Tstart="793";shortTE="F";uid="6b44cdab-b8cc-4e83-b6f5-9f82bbe6d91d"
JACXSJ010010181.1	RepeatMasker	DNA/Ginger-2	1227	2521	3458	-	.	ID="RND-6_FAMILY-1268";TEgroup="ctg_10181%7CRND-6_FAMILY-1268%7C1";Tend="2701";Tstart="175";shortTE="F";uid="97252677-14b2-4955-89f4-e341dc617e9c"
JACXSJ010010183.1	RepeatMasker	RC/Helitron	1203	1990	2857	+	.	ID="HELITRON-1_BM";Tend="5072";Tstart="4731";shortTE="F";uid="62ba85f1-8fc7-4e80-91e6-f62d684fe873"
JACXSJ010010183.1	RepeatMasker	LINE/I	461	1202	6417	+	.	ID="RND-6_FAMILY-22012";Tend="745";Tstart="1";shortTE="F";uid="e5db4a89-ad12-4429-828d-53914d0b89d8"
JACXSJ010010183.1	RepeatMasker	RC/Helitron	1188	1967	2293	-	.	ID="RND-6_FAMILY-1212";Tend="1642";Tstart="863";shortTE="F";uid="7a1ea5b7-3631-452c-90af-0de6b122ec57"
JACXSJ010010183.1	RepeatMasker	DNA/Maverick	3	544	1437	-	.	ID="RND-6_FAMILY-163";Tend="1385";Tstart="834";shortTE="F";uid="2fdb8ef3-aeca-42ed-89ad-a11623ec8e77"
JACXSJ010010185.1	RepeatMasker	DNA/hAT-Ac	199	384	1546	-	.	ID="RND-1_FAMILY-169";Tend="876";Tstart="691";shortTE="F";uid="03b4de4d-a93d-41f2-87fc-c2de8f821967"
JACXSJ010010185.1	RepeatMasker	LINE/I	524	1693	774	-	.	ID="RND-6_FAMILY-2074";Tend="1442";Tstart="421";shortTE="F";uid="8ec96fe7-b865-4b73-a44b-b6398545d007"
JACXSJ010010186.1	RepeatMasker	DNA/TcMar-Tc1	1994	2517	1074	+	.	ID="RND-6_FAMILY-4783";Tend="1183";Tstart="629";shortTE="F";uid="0f24f184-4215-48c7-b8cd-cd021ba5b6c9"
JACXSJ010010187.1	RepeatMasker	DNA/MULE-MuDR	188	1435	7835	+	.	ID="RND-6_FAMILY-10381";Tend="1443";Tstart="212";shortTE="F";uid="82ed6ead-7263-477b-a652-591b731bdf4b"
JACXSJ010010187.1	RepeatMasker	Unknown	124	281	1056	+	.	ID="RND-6_FAMILY-16792";Tend="1028";Tstart="870";shortTE="F";uid="8e3da694-7b61-4bbe-9082-10baab67c88c"
JACXSJ010010188.1	RepeatMasker	RC/Helitron	1952	2117	1031	+	.	ID="RND-5_FAMILY-8957";Tend="954";Tstart="789";shortTE="F";uid="4e8cd447-a944-4d7c-ab7d-40e2ad9b7f85"
JACXSJ010010188.1	RepeatMasker	RC/Helitron	1382	1732	2210	-	.	ID="RND-1_FAMILY-224";Tend="2191";Tstart="1832";shortTE="F";uid="17d4073d-dd95-4b12-a7f4-4b47006605d8"
JACXSJ010010188.1	RepeatMasker	RC/Helitron	1040	1342	1154	-	.	ID="RND-1_FAMILY-7";Tend="1953";Tstart="1656";shortTE="F";uid="21401d1a-cdfe-4cd5-9f92-28768b6c119a"
JACXSJ010010189.1	RepeatMasker	LINE/I	3	351	1896	+	.	ID="RND-5_FAMILY-1057";Tend="1765";Tstart="1408";shortTE="F";uid="4fd5a1a1-1f93-4ade-8a3c-a9aa3b1c8b6d"
JACXSJ010010189.1	RepeatMasker	Unknown	1222	1914	1724	-	.	ID="RND-1_FAMILY-17";Tend="1722";Tstart="917";shortTE="F";uid="e5403b85-17eb-45b2-b635-c40ce8723941"
JACXSJ010001019.1	RepeatMasker	Unknown	128691	129939	3392	+	.	ID="RND-6_FAMILY-1636";Tend="1716";Tstart="652";shortTE="F";uid="d809ee34-89c0-43c5-8ae9-eb4c488616ab"
JACXSJ010001019.1	RepeatMasker	DNA/hAT-Tip100	31424	32005	2611	+	.	ID="RND-1_FAMILY-32";Tend="1463";Tstart="827";shortTE="F";uid="25b61669-c8fb-4b7a-b8e1-8d4c7ade7663"
JACXSJ010001019.1	RepeatMasker	DNA/hAT-hAT19	124053	124603	670	+	.	ID="RND-5_FAMILY-4617";Tend="1803";Tstart="1263";shortTE="F";uid="133c7048-bc83-4029-9b3e-732e46127665"
JACXSJ010001019.1	RepeatMasker	DNA/MULE-MuDR	25940	26046	455	+	.	ID="RND-6_FAMILY-20621";Tend="2666";Tstart="2564";shortTE="F";uid="89a434f0-c575-402d-80a5-bac71983fca8"
JACXSJ010001019.1	RepeatMasker	DNA/hAT-hAT19	126803	127221	590	+	.	ID="RND-6_FAMILY-20206";Tend="1682";Tstart="1268";shortTE="F";uid="e73bc3f1-92d2-4b2d-b247-b7bd89db23e9"
JACXSJ010001019.1	RepeatMasker	DNA/Ginger	112081	112330	1194	+	.	ID="RND-6_FAMILY-2859";Tend="1080";Tstart="816";shortTE="F";uid="cef76ed6-ad18-4818-b003-e0fabf606fb1"
JACXSJ010001019.1	RepeatMasker	DNA/hAT?	25110	25749	4424	+	.	ID="RND-1_FAMILY-11";Tend="1583";Tstart="944";shortTE="F";uid="702ee644-cb67-4176-982b-d4d277d79d88"
JACXSJ010001019.1	RepeatMasker	DNA/hAT-hAT19	123612	123860	1580	+	.	ID="RND-6_FAMILY-14139";Tend="1263";Tstart="1023";shortTE="F";uid="2ffbd36a-dbbc-4d18-a832-8f6589f85498"
JACXSJ010001019.1	RepeatMasker	DNA/hAT-Charlie	93377	93480	541	+	.	ID="RND-6_FAMILY-1839";Tend="1805";Tstart="1698";shortTE="F";uid="b6d3fd4d-093e-46a3-936f-e657d8d50394"
JACXSJ010001019.1	RepeatMasker	DNA/hAT-Charlie	103	813	4445	+	.	ID="RND-5_FAMILY-4409";Tend="1781";Tstart="1091";shortTE="F";uid="b38575a5-7159-4a3e-9704-839163064fe3"
JACXSJ010001019.1	RepeatMasker	DNA	79030	79387	1949	+	.	ID="RND-5_FAMILY-91";Tend="1269";Tstart="921";shortTE="F";uid="84595504-3498-49c8-81d8-af7f60386369"
JACXSJ010001019.1	RepeatMasker	DNA/MULE-NOF	98312	98817	1996	+	.	ID="RND-6_FAMILY-3271";Tend="1984";Tstart="1488";shortTE="F";uid="f9912051-7d11-41b1-b96a-dc8f9f9d71c2"
JACXSJ010001019.1	RepeatMasker	DNA/hAT-hAT19	79458	79607	510	+	.	ID="RND-6_FAMILY-1404";Tend="1175";Tstart="1032";shortTE="F";uid="b47da18a-8f4b-4c90-b89c-11d145552641"
JACXSJ010001019.1	RepeatMasker	DNA/MULE-MuDR	101137	101546	2081	+	.	ID="RND-5_FAMILY-1491";Tend="1293";Tstart="879";shortTE="F";uid="b70b26ab-937c-4a4a-87d8-d1020b1c6db5"
JACXSJ010001019.1	RepeatMasker	DNA/hAT-Tip100	48346	48921	1191	+	.	ID="HAT-N16_AP";TEgroup="ctg_1019%7CHAT-N16_AP%7C1";Tend="615";Tstart="1";shortTE="F";uid="040c7f9b-e479-4443-a158-4c4e415e958e"
JACXSJ010001019.1	RepeatMasker	DNA	79606	79857	1724	+	.	ID="RND-5_FAMILY-91";Tend="1553";Tstart="1308";shortTE="F";uid="67f83f75-532c-4104-b909-1fc75c4086aa"
JACXSJ010001019.1	RepeatMasker	DNA	96147	96715	1253	+	.	ID="DNA4-2_AP";Tend="578";Tstart="1";shortTE="F";uid="0b4130cc-e58b-4a24-a7cb-b41173880511"
JACXSJ010001019.1	RepeatMasker	DNA/hAT	113880	114048	464	+	.	ID="RND-5_FAMILY-1251";Tend="1481";Tstart="1313";shortTE="F";uid="88b5c781-f3eb-415e-b12c-cea64797b226"
JACXSJ010001019.1	RepeatMasker	DNA/hAT-Tip100	19365	19767	1248	+	.	ID="rnd-6_family-2385";Tend="1072";Tstart="691";shortTE="F";uid="4118a4e0-8351-47e2-9d04-070811bd88f4"
JACXSJ010001019.1	RepeatMasker	DNA/MULE-MuDR	23532	23890	1356	+	.	ID="RND-6_FAMILY-20621";Tend="1118";Tstart="754";shortTE="F";uid="5d3b60f7-8deb-427c-80e9-dbc8dc715d61"
JACXSJ010001019.1	RepeatMasker	Unknown	74241	74542	1287	+	.	ID="RND-5_FAMILY-1879";Tend="1272";Tstart="982";shortTE="F";uid="0e8f8681-d366-4bcf-b662-eb72f8a1f06b"
JACXSJ010001019.1	RepeatMasker	DNA/hAT-hAT19	127661	127970	1745	+	.	ID="RND-6_FAMILY-14139";Tend="1605";Tstart="1277";shortTE="F";uid="817ebf5f-fcd7-43ee-bea9-7bcbc72e4a7b"
JACXSJ010001019.1	RepeatMasker	DNA/Ginger	112673	113708	3659	+	.	ID="RND-6_FAMILY-2859";TEgroup="ctg_1019%7CRND-6_FAMILY-2859%7C1";Tend="2494";Tstart="1077";shortTE="F";uid="d570c03c-e707-4f2c-be43-22571a677fe3"
JACXSJ010001019.1	RepeatMasker	DNA/hAT-Tip100	109067	109787	3883	+	.	ID="RND-4_FAMILY-2960";Tend="1671";Tstart="952";shortTE="F";uid="3014fa50-be85-49fe-b462-eda6d8f22d39"
JACXSJ010001019.1	RepeatMasker	DNA	47133	47276	715	+	.	ID="TTAA22_AP";Tend="144";Tstart="4";shortTE="F";uid="fd386a13-e60d-41ac-aa5d-cf65e1e7a167"
JACXSJ010001019.1	RepeatMasker	DNA/Ginger-1	126215	126797	3442	-	.	ID="RND-6_FAMILY-313";Tend="1340";Tstart="777";shortTE="F";uid="a8961266-e6ee-4b01-9925-f2a50189697c"
JACXSJ010001019.1	RepeatMasker	DNA/hAT-Tip100	102067	102281	1073	-	.	ID="rnd-6_family-2385";Tend="1315";Tstart="927";shortTE="F";uid="3a652b5c-eec1-4303-af64-c7c996b94480"
JACXSJ010001019.1	RepeatMasker	DNA/MULE-MuDR	99978	100457	3053	-	.	ID="RND-5_FAMILY-5190";Tend="1438";Tstart="957";shortTE="F";uid="a0b28a92-de44-454c-967e-4b1012028029"
JACXSJ010001019.1	RepeatMasker	Unknown	41966	42173	1437	-	.	ID="RND-5_FAMILY-550";Tend="1626";Tstart="1419";shortTE="F";uid="258ca614-da13-4f1c-a965-4526e8646590"
JACXSJ010001019.1	RepeatMasker	Unknown	83582	84229	4425	-	.	ID="RND-6_FAMILY-3033";Tend="1256";Tstart="626";shortTE="F";uid="f34e1612-5a6c-4368-9210-7d533a2043b4"
JACXSJ010001019.1	RepeatMasker	DNA/Ginger-1	124669	125436	2833	-	.	ID="RND-6_FAMILY-313";Tend="2441";Tstart="1163";shortTE="F";uid="c362acda-4172-4015-bc3f-8b61b9d3f98c"
JACXSJ010001019.1	RepeatMasker	Unknown	121702	121876	671	-	.	ID="RND-1_FAMILY-200";Tend="1572";Tstart="1374";shortTE="F";uid="4a63f6ca-0edf-4d47-ba08-6b02e8cabbae"
JACXSJ010001019.1	RepeatMasker	Unknown	72461	72928	2478	-	.	ID="RND-5_FAMILY-12818";Tend="1455";Tstart="942";shortTE="F";uid="2ed2e8b0-24ea-412c-8f27-af33afe11f4c"
JACXSJ010001019.1	RepeatMasker	RC/Helitron	75181	75285	593	-	.	ID="RND-5_FAMILY-1066";Tend="1017";Tstart="914";shortTE="F";uid="ba9585c3-61a3-498c-8140-f75c9d4f4216"
JACXSJ010001019.1	RepeatMasker	DNA	77244	77974	3051	-	.	ID="DNA4-2_AP";Tend="769";Tstart="1";shortTE="F";uid="aa0f9aca-99e2-4d44-8105-abf3a47b0fe3"
JACXSJ010001019.1	RepeatMasker	Unknown	122743	122909	864	-	.	ID="RND-1_FAMILY-200";Tend="1100";Tstart="950";shortTE="F";uid="7c564bb1-e94d-4ef4-bb73-afcca40f2bdb"
JACXSJ010001019.1	RepeatMasker	DNA/MULE-MuDR	66409	67019	3156	-	.	ID="RND-6_FAMILY-9762";Tend="1401";Tstart="866";shortTE="F";uid="f9f965b6-1f16-46b2-b267-a395a11a4418"
JACXSJ010001019.1	RepeatMasker	DNA	91942	92174	423	-	.	ID="DNA-TTAA-1_AP";Tend="423";Tstart="216";shortTE="F";uid="e65f4c66-0b61-4b58-895b-a32911343228"
JACXSJ010001019.1	RepeatMasker	Unknown	98845	99862	7965	-	.	ID="RND-6_FAMILY-23653";Tend="1823";Tstart="811";shortTE="F";uid="920f78fa-672b-4a26-8385-2d6dda5ea7cd"
JACXSJ010001019.1	RepeatMasker	LINE/I-Jockey	112322	112674	2372	-	.	ID="RND-6_FAMILY-904";Tend="1808";Tstart="1467";shortTE="F";uid="d689c0b4-6896-48ca-87fc-95b2b4c410c2"
JACXSJ010001019.1	RepeatMasker	DNA	105761	106445	2703	-	.	ID="RND-5_FAMILY-2287";Tend="1437";Tstart="828";shortTE="F";uid="3ff659ee-f2eb-4445-8aa5-171c7ed827f8"
JACXSJ010001019.1	RepeatMasker	DNA/hAT-hAT19	13667	14204	1908	-	.	ID="RND-5_FAMILY-2354";TEgroup="ctg_1019%7CRND-5_FAMILY-2354%7C1";Tend="1724";Tstart="622";shortTE="F";uid="df35d4eb-9b5d-407c-96c9-7ce5e88c8794"
JACXSJ010001019.1	RepeatMasker	DNA/TcMar-Pogo	81384	81655	1024	-	.	ID="RND-6_FAMILY-676";Tend="817";Tstart="552";shortTE="F";uid="d87de447-ad69-4752-98cf-968aa8729779"
JACXSJ010001019.1	RepeatMasker	DNA/hAT-Charlie	28221	29102	4930	-	.	ID="RND-6_FAMILY-1673";Tend="1432";Tstart="501";shortTE="F";uid="8278ede7-224c-4c77-adee-ecccf71bc297"
JACXSJ010001019.1	RepeatMasker	DNA/TcMar-Tc1	18005	18531	2801	-	.	ID="RND-5_FAMILY-1747";Tend="1462";Tstart="955";shortTE="F";uid="01ea0065-a834-413b-87b6-16758b275ef1"
JACXSJ010001019.1	RepeatMasker	DNA	32009	32454	1021	-	.	ID="RND-6_FAMILY-2710";Tend="1328";Tstart="869";shortTE="F";uid="8612b37f-fc7d-4578-99a4-8b5080acdefe"
JACXSJ010001019.1	RepeatMasker	DNA/hAT-Charlie	1319	1475	837	-	.	ID="RND-5_FAMILY-1212";Tend="1134";Tstart="968";shortTE="F";uid="e7711ff8-3e96-4379-9f1e-ae7e7de3334a"
JACXSJ010001019.1	RepeatMasker	Unknown	42347	42872	3413	-	.	ID="RND-5_FAMILY-550";Tend="1427";Tstart="915";shortTE="F";uid="a25fda2d-c9da-40c6-afc1-67f59f0df50d"
JACXSJ010001019.1	RepeatMasker	DNA/Kolobok-T2	110203	110481	416	-	.	ID="REP-4_PBA";TEgroup="ctg_1019%7CREP-4_PBA%7C1";Tend="642";Tstart="504";shortTE="F";uid="71321f63-3124-4104-9754-ad91fcbd9960"
JACXSJ010001019.1	RepeatMasker	Unknown	74525	75172	3840	-	.	ID="RND-5_FAMILY-3393";Tend="1504";Tstart="892";shortTE="F";uid="6f5922a3-f4d9-4dcb-80d9-86a10de9d031"
JACXSJ010001019.1	RepeatMasker	DNA	31247	31424	481	-	.	ID="DNA4-3_AP";Tend="637";Tstart="461";shortTE="F";uid="9baf339e-77a3-49ef-ace6-48140e1db529"
JACXSJ010010190.1	RepeatMasker	Unknown	364	1122	534	+	.	ID="RND-5_FAMILY-2538";Tend="1248";Tstart="433";shortTE="F";uid="1a8b4ea8-49f2-4793-bb9a-c9d6c074737f"
JACXSJ010010190.1	RepeatMasker	Unknown	1167	2117	5710	+	.	ID="RND-1_FAMILY-190";Tend="818";Tstart="1";shortTE="F";uid="8e876a91-1708-4add-b9fd-95c6745ff859"
JACXSJ010010190.1	RepeatMasker	Unknown	2097	2517	2614	+	.	ID="RND-1_FAMILY-15";Tend="1619";Tstart="1183";shortTE="F";uid="d49c535d-b01b-4ca7-b0e3-c0fb48aa11b9"
JACXSJ010010190.1	RepeatMasker	Unknown	408	1760	3364	-	.	ID="RND-1_FAMILY-4";Tend="1330";Tstart="1";shortTE="F";uid="62deb503-e88f-4f43-b1c1-9e687695d6d0"
JACXSJ010010190.1	RepeatMasker	RC/Helitron	38	196	528	-	.	ID="HELITRON-N15_LMI";Tend="158";Tstart="1";shortTE="F";uid="9c699642-7d7d-4f3a-a762-c8177e37beaa"
JACXSJ010010191.1	RepeatMasker	LINE/I-Jockey	28	180	868	+	.	ID="RND-5_FAMILY-7110";Tend="1986";Tstart="1835";shortTE="F";uid="befcf216-ea74-4a2a-b256-2c10c0c781ee"
JACXSJ010010191.1	RepeatMasker	LTR/Gypsy	1394	1788	545	+	.	ID="GYPSY-7_CFL-I";Tend="3146";Tstart="2752";shortTE="F";uid="7b09820f-adfc-487a-b6a7-8db6a03dd713"
JACXSJ010010191.1	RepeatMasker	LTR/Gypsy	165	1334	9352	+	.	ID="RND-5_FAMILY-6267";Tend="2367";Tstart="1198";shortTE="F";uid="00b9b28d-03b9-4e81-9610-ced5e9a184e2"
JACXSJ010010192.1	RepeatMasker	DNA/TcMar-m44	2274	2386	2445	+	.	ID="rnd-6_family-1014";Tend="1879";Tstart="1449";shortTE="F";uid="828c5bae-ac89-43b0-9ff5-02089192f887"
JACXSJ010010192.1	RepeatMasker	DNA/TcMar-m44	911	1150	2445	+	.	ID="rnd-6_family-1014";Tend="1448";Tstart="553";shortTE="F";uid="466cc8fa-b54f-4fdd-a898-8ae4f350d1d7"
JACXSJ010010192.1	RepeatMasker	DNA	267	530	605	-	.	ID="DNA4-3_AP";Tend="635";Tstart="341";shortTE="F";uid="bf267e9f-381f-48b2-abd6-8b8f8c0e21c9"
JACXSJ010010192.1	RepeatMasker	DNA/TcMar-m44	1151	2273	1555	-	.	ID="RND-6_FAMILY-4474";Tend="1792";Tstart="678";shortTE="F";uid="4b8b32cf-9cfb-4e3e-b5d7-abfe775531ea"
JACXSJ010010193.1	RepeatMasker	Unknown	984	2387	5404	+	.	ID="RND-1_FAMILY-208";Tend="2239";Tstart="837";shortTE="F";uid="1f58c5ca-e1d5-4924-bf59-410929ecdab9"
JACXSJ010010194.1	RepeatMasker	LINE/I-Jockey	652	2125	672	+	.	ID="RND-6_FAMILY-8179";Tend="1681";Tstart="2";shortTE="F";uid="4456ed29-6673-491a-8564-2433fc4d61c3"
JACXSJ010010195.1	RepeatMasker	DNA/Ginger-1	1239	1616	727	-	.	ID="RND-6_FAMILY-313";Tend="2266";Tstart="1861";shortTE="F";uid="9ac724aa-4912-449f-8584-6da7df923d18"
JACXSJ010010195.1	RepeatMasker	Unknown	1	1132	10013	-	.	ID="RND-6_FAMILY-2420";Tend="1118";Tstart="1";shortTE="F";uid="01d1e530-13f4-4966-99bd-7f824ef4ad85"
JACXSJ010010195.1	RepeatMasker	Retroposon?	1812	1929	626	-	.	ID="RND-5_FAMILY-7063";Tend="1653";Tstart="1538";shortTE="F";uid="a5db345e-b255-4116-a086-57550896e2a2"
JACXSJ010010196.1	RepeatMasker	DNA	572	1059	1544	-	.	ID="dna4-2_ap";Tend="441";Tstart="1";shortTE="F";uid="d8d6492c-8797-4a14-8945-83a096ae0b77"
JACXSJ010010197.1	RepeatMasker	DNA/TcMar-m44	1529	2469	6578	-	.	ID="RND-1_FAMILY-51";Tend="3508";Tstart="2512";shortTE="F";uid="0177ff6d-beba-4275-825b-90f4632eff77"
JACXSJ010010197.1	RepeatMasker	DNA/hAT-hATm	942	1522	3798	-	.	ID="RND-6_FAMILY-5721";Tend="1888";Tstart="1321";shortTE="F";uid="830d056e-e932-499d-995a-13f3948afd6b"
JACXSJ010010197.1	RepeatMasker	DNA/hAT-hAT19	1	946	6859	-	.	ID="RND-5_FAMILY-5819";Tend="3072";Tstart="2108";shortTE="F";uid="819db56e-2c6f-4f64-b94a-85ee5f40775f"
JACXSJ010010198.1	RepeatMasker	Unknown	862	1446	605	-	.	ID="RND-4_FAMILY-419";TEgroup="ctg_10198%7CRND-4_FAMILY-419%7C1";Tend="1025";Tstart="127";shortTE="F";uid="380d5d9c-1e4b-4e69-ba3d-25fb0e7ed095"
JACXSJ010010198.1	RepeatMasker	Retroposon?	1755	2512	5856	-	.	ID="RND-5_FAMILY-1723";Tend="3637";Tstart="2876";shortTE="F";uid="6f1bda44-7565-4862-a669-6d43a0e9c1a5"
JACXSJ010010198.1	RepeatMasker	Unknown	1593	1763	1213	-	.	ID="RND-6_FAMILY-7197";Tend="2121";Tstart="1950";shortTE="F";uid="ee44b1ab-b084-42c9-82f6-592fab3fb1c9"
JACXSJ010010199.1	RepeatMasker	DNA	1492	1637	575	-	.	ID="DNA8-31_AP";Tend="392";Tstart="243";shortTE="F";uid="ee3d2a14-4a9e-403f-9555-5d7940a32080"
JACXSJ010000102.1	RepeatMasker	LINE/I	117419	118427	3369	+	.	ID="RND-5_FAMILY-1057";Tend="1756";Tstart="739";shortTE="F";uid="45deb5bc-ab87-4a3c-ae26-0d619fb27396"
JACXSJ010000102.1	RepeatMasker	DNA	7126	7674	2328	+	.	ID="RND-3_FAMILY-48";Tend="1490";Tstart="924";shortTE="F";uid="af82de1f-7a61-4c18-9c5c-7da58303691f"
JACXSJ010000102.1	RepeatMasker	DNA/Ginger	112765	114615	9420	+	.	ID="RND-6_FAMILY-2859";TEgroup="ctg_102%7CRND-6_FAMILY-2859%7C2";Tend="2472";Tstart="810";shortTE="F";uid="66873d49-11a5-4469-99bf-895cdce35316"
JACXSJ010000102.1	RepeatMasker	DNA	109144	109631	1247	+	.	ID="dna4-2_ap";Tend="453";Tstart="2";shortTE="F";uid="9e7eb056-4735-463a-9820-debfe6fe6df9"
JACXSJ010000102.1	RepeatMasker	DNA	11781	12209	2728	+	.	ID="TTAA4B_AP";Tend="430";Tstart="1";shortTE="F";uid="48f6e2dd-fe35-4736-aaeb-72b9dd6ea1ca"
JACXSJ010000102.1	RepeatMasker	DNA/MULE-MuDR	50625	50762	836	+	.	ID="RND-6_FAMILY-596";Tend="778";Tstart="641";shortTE="F";uid="0f6b1b64-253a-4a7b-8def-d9b5dc77d094"
JACXSJ010000102.1	RepeatMasker	LINE/I	111056	111572	3797	+	.	ID="RND-6_FAMILY-10531";Tend="1508";Tstart="986";shortTE="F";uid="c2e11f8f-5a15-4b6f-81cd-881431cc95ff"
JACXSJ010000102.1	RepeatMasker	RC/Helitron	71171	71537	1469	+	.	ID="RND-1_FAMILY-73";Tend="2489";Tstart="2119";shortTE="F";uid="0a95f53c-ca74-46e0-9628-38ed0af9f7c9"
JACXSJ010000102.1	RepeatMasker	RC/Helitron	74578	74974	1534	+	.	ID="RND-1_FAMILY-7";Tend="2021";Tstart="1612";shortTE="F";uid="c47cd163-3dee-4f08-a488-cdf320987dc9"
JACXSJ010000102.1	RepeatMasker	DNA	3379	3660	1934	+	.	ID="RND-3_FAMILY-48";Tend="1214";Tstart="925";shortTE="F";uid="85404f3c-2ce3-4354-9850-d5a6e73cf1ba"
JACXSJ010000102.1	RepeatMasker	DNA/hAT	124402	124541	419	+	.	ID="DNA8-101_AP";Tend="565";Tstart="409";shortTE="F";uid="cfc287a4-a3ab-484b-8b04-3e00fd3ec11b"
JACXSJ010000102.1	RepeatMasker	DNA	120507	120673	1123	+	.	ID="RND-5_FAMILY-5909";Tend="1103";Tstart="936";shortTE="F";uid="0a096f29-21b7-4cf1-b008-4995c38936b9"
JACXSJ010000102.1	RepeatMasker	DNA/Ginger	45040	45490	1929	+	.	ID="RND-6_FAMILY-2859";Tend="2471";Tstart="2008";shortTE="F";uid="e26b0c4d-46f9-4683-aadb-2c82fb47453f"
JACXSJ010000102.1	RepeatMasker	DNA/hAT-Charlie	53463	53567	508	+	.	ID="RND-6_FAMILY-2601";Tend="475";Tstart="373";shortTE="F";uid="96a656c5-e466-45e1-8756-fd1f21672b8b"
JACXSJ010000102.1	RepeatMasker	Unknown	758	984	481	+	.	ID="RND-5_FAMILY-7876";Tend="1169";Tstart="952";shortTE="F";uid="1e801f8a-fd47-4a42-907a-8242b671474d"
JACXSJ010000102.1	RepeatMasker	DNA/Kolobok-T2	119510	120150	960	+	.	ID="KOLOBOK-2_AP";TEgroup="ctg_102%7CKOLOBOK-2_AP%7C1";Tend="355";Tstart="1";shortTE="F";uid="d9370061-ae2f-4006-aa22-f06f7207175d"
JACXSJ010000102.1	RepeatMasker	DNA/hAT-Charlie	96486	96823	727	+	.	ID="HAT-N1_AP";TEgroup="ctg_102%7CHAT-N1_AP%7C1";Tend="557";Tstart="1";shortTE="F";uid="7d7dde7e-c78f-4297-ad32-fa4dd5b20973"
JACXSJ010000102.1	RepeatMasker	Unknown	69962	70771	4643	+	.	ID="RND-5_FAMILY-2450";Tend="1495";Tstart="717";shortTE="F";uid="d18f7eaa-7d4a-4ad8-bbce-b1e9b4aa56dc"
JACXSJ010000102.1	RepeatMasker	DNA/hAT-hAT19	72689	73515	654	+	.	ID="rnd-5_family-4617";Tend="1803";Tstart="1055";shortTE="F";uid="a46d1802-ca6d-4c55-b92c-94aec48703df"
JACXSJ010000102.1	RepeatMasker	RC/Helitron?	122048	122441	1378	+	.	ID="RND-5_FAMILY-2405";Tend="1712";Tstart="1295";shortTE="F";uid="053c56ef-e595-4560-a0c0-5690df1c12d6"
JACXSJ010000102.1	RepeatMasker	DNA/Ginger	84068	84504	1784	+	.	ID="RND-6_FAMILY-2859";Tend="2504";Tstart="2085";shortTE="F";uid="cc992dfc-ee4f-4930-8378-35d261754a79"
JACXSJ010000102.1	RepeatMasker	DNA	4467	4768	1942	+	.	ID="RND-1_FAMILY-49";Tend="1488";Tstart="1194";shortTE="F";uid="ac65c6cc-aa40-4d0d-a927-e57277da1266"
JACXSJ010000102.1	RepeatMasker	DNA/Ginger	58574	59349	3678	+	.	ID="RND-6_FAMILY-2859";Tend="1589";Tstart="812";shortTE="F";uid="4fa2b477-8cec-4f47-b397-95f19a746ffa"
JACXSJ010000102.1	RepeatMasker	DNA	18277	18804	3162	+	.	ID="RND-5_FAMILY-5909";Tend="1512";Tstart="954";shortTE="F";uid="e5a86911-17ae-47b1-8060-94aed13eaf84"
JACXSJ010000102.1	RepeatMasker	DNA/P	63668	63878	483	+	.	ID="RND-6_FAMILY-22397";Tend="1545";Tstart="1318";shortTE="F";uid="ec14ca41-c55e-4464-a145-109d557434b4"
JACXSJ010000102.1	RepeatMasker	DNA/Ginger	120688	121061	553	+	.	ID="RND-6_FAMILY-2859";Tend="1304";Tstart="905";shortTE="F";uid="7c13c3d6-9c1f-42c3-8aee-86c510181f7b"
JACXSJ010000102.1	RepeatMasker	Unknown	122603	123508	3990	+	.	ID="RND-6_FAMILY-20755";Tend="1274";Tstart="360";shortTE="F";uid="f6f4591d-59ef-4488-b153-4d8354613614"
JACXSJ010000102.1	RepeatMasker	DNA/Ginger-1	130671	130845	405	+	.	ID="RND-6_FAMILY-313";Tend="1485";Tstart="1312";shortTE="F";uid="66fa8bc7-8972-44d5-af26-f9fb9d8cb18a"
JACXSJ010000102.1	RepeatMasker	DNA/Ginger	53699	54351	1110	+	.	ID="RND-6_FAMILY-2859";Tend="2443";Tstart="1870";shortTE="F";uid="2f9251f7-19b7-42b3-abd1-badd3352d0a6"
JACXSJ010000102.1	RepeatMasker	Unknown	36227	36709	3794	+	.	ID="RND-1_FAMILY-96";Tend="1472";Tstart="977";shortTE="F";uid="5a329493-992b-45b3-ae46-162374b42450"
JACXSJ010000102.1	RepeatMasker	RC/Helitron	72245	72387	454	+	.	ID="HALYOMORPHA_HALYS-1_FAMILY-196";Tend="172";Tstart="44";shortTE="F";uid="0a46e5b4-5c54-47b0-914c-09cf278a308a"
JACXSJ010000102.1	RepeatMasker	DNA/Ginger	63873	64258	1558	+	.	ID="RND-6_FAMILY-2859";Tend="2488";Tstart="2105";shortTE="F";uid="0862db27-49c8-41cb-868e-5b9039bb271a"
JACXSJ010000102.1	RepeatMasker	DNA	110248	110536	738	+	.	ID="DNA4-2_AP";Tend="747";Tstart="462";shortTE="F";uid="84506a49-defc-4606-afce-2be2160dcb0b"
JACXSJ010000102.1	RepeatMasker	DNA/Ginger	124549	124974	1157	+	.	ID="RND-6_FAMILY-2859";Tend="2455";Tstart="2031";shortTE="F";uid="9963d9b3-7d47-44bb-b614-31e19e3265d8"
JACXSJ010000102.1	RepeatMasker	DNA/hAT-hAT19	73933	74202	1190	+	.	ID="RND-6_FAMILY-14139";Tend="1607";Tstart="1277";shortTE="F";uid="f18c9c64-0fb0-4fae-ad7e-572ad87943a1"
JACXSJ010000102.1	RepeatMasker	DNA/MULE-MuDR	51075	51441	2339	+	.	ID="RND-6_FAMILY-596";Tend="1305";Tstart="953";shortTE="F";uid="b94b011a-9ec8-421f-b382-1ec5c6de8a09"
JACXSJ010000102.1	RepeatMasker	Unknown	121714	122039	1816	-	.	ID="RND-6_FAMILY-20755";Tend="1227";Tstart="896";shortTE="F";uid="19be6b94-daa8-46be-8991-6881b50fe896"
JACXSJ010000102.1	RepeatMasker	DNA	127343	127569	1321	-	.	ID="DNA-TTAA-1_AP";Tend="420";Tstart="193";shortTE="F";uid="387fefad-5ba8-44e1-9a78-4d800d79e420"
JACXSJ010000102.1	RepeatMasker	DNA/MULE-MuDR	128202	128661	1211	-	.	ID="RND-5_FAMILY-4448";Tend="2342";Tstart="1843";shortTE="F";uid="cbbf27b4-5c13-492a-8b43-975aa535fe53"
JACXSJ010000102.1	RepeatMasker	DNA/hAT?	33202	33403	1645	-	.	ID="RND-5_FAMILY-2709";Tend="1135";Tstart="934";shortTE="F";uid="572c33c8-b9fc-4411-8666-05acfb068d25"
JACXSJ010000102.1	RepeatMasker	DNA/Ginger	97931	98981	1346	-	.	ID="RND-6_FAMILY-2859";TEgroup="ctg_102%7CRND-6_FAMILY-2859%7C1";Tend="2506";Tstart="1792";shortTE="F";uid="f0fbf528-f9f5-4413-96cb-ebf6089642be"
JACXSJ010000102.1	RepeatMasker	Unknown	49523	50592	6070	-	.	ID="RND-6_FAMILY-37892";Tend="1488";Tstart="392";shortTE="F";uid="fbdecaba-c917-452f-a886-ab58a2cfc520"
JACXSJ010000102.1	RepeatMasker	DNA/hAT-Ac	101077	102380	4665	-	.	ID="RND-5_FAMILY-1833";Tend="1577";Tstart="283";shortTE="F";uid="42e5d7a8-22d5-425f-83f2-60a850fe3271"
JACXSJ010000102.1	RepeatMasker	DNA/hAT-Charlie	51694	51819	506	-	.	ID="RND-4_FAMILY-215";Tend="965";Tstart="844";shortTE="F";uid="790617b1-e253-4ad3-80e8-8694d7bc6c94"
JACXSJ010000102.1	RepeatMasker	DNA/TcMar-Mariner	36835	37043	1290	-	.	ID="MARINER-30_AEC";Tend="209";Tstart="1";shortTE="F";uid="0bd8a8e8-f4d8-4e84-8c18-5d6a34d1f178"
JACXSJ010000102.1	RepeatMasker	Unknown	67631	68147	651	-	.	ID="RND-1_FAMILY-87";Tend="1370";Tstart="871";shortTE="F";uid="086df2d4-2630-4fd8-8bab-c022c672d6e4"
JACXSJ010000102.1	RepeatMasker	DNA	410	747	1135	-	.	ID="DNA-TTAA-1_AP";Tend="423";Tstart="1";shortTE="F";uid="0b39315a-ba01-4576-82a8-d0ac43c276bc"
JACXSJ010000102.1	RepeatMasker	DNA	124987	125421	1208	-	.	ID="DNA4-3_AP";Tend="447";Tstart="7";shortTE="F";uid="b1121875-9047-4c13-a53a-fc7af57b6914"
JACXSJ010000102.1	RepeatMasker	DNA/Ginger	54746	55296	743	-	.	ID="RND-6_FAMILY-2859";Tend="2430";Tstart="1889";shortTE="F";uid="8919ec3b-fa23-42eb-8a6d-1f080074560a"
JACXSJ010000102.1	RepeatMasker	DNA/Ginger	75050	75574	2559	-	.	ID="RND-6_FAMILY-2859";Tend="2502";Tstart="2006";shortTE="F";uid="337908f1-a43b-46ad-9a33-61527c10bd11"
JACXSJ010000102.1	RepeatMasker	DNA	61954	62181	872	-	.	ID="DNA4-2_AP";Tend="765";Tstart="482";shortTE="F";uid="62d16a05-c562-47fb-8cc0-e67607147d5e"
JACXSJ010000102.1	RepeatMasker	DNA	48512	49067	2291	-	.	ID="TTAA18_AP";Tend="560";Tstart="1";shortTE="F";uid="3c4cc476-58d8-4ac6-85ec-d5fefe3d6893"
JACXSJ010000102.1	RepeatMasker	Unknown	8423	8556	450	-	.	ID="RND-6_FAMILY-1295";Tend="1114";Tstart="982";shortTE="F";uid="94f72687-9477-4558-a368-2bdf5a1b3700"
JACXSJ010000102.1	RepeatMasker	DNA/Ginger-1	59290	59890	3011	-	.	ID="RND-6_FAMILY-313";Tend="1438";Tstart="794";shortTE="F";uid="9b420e46-da66-4bb1-a368-1312b118341b"
JACXSJ010000102.1	RepeatMasker	DNA/TcMar-Mariner	31613	32699	7926	-	.	ID="MARINER-30_AEC";Tend="1322";Tstart="197";shortTE="F";uid="7b5d3bd7-314a-490f-abd6-0b8045d732c4"
JACXSJ010000102.1	RepeatMasker	DNA/hAT-Charlie	127727	128163	562	-	.	ID="DNA8-86_AP";Tend="391";Tstart="36";shortTE="F";uid="42967520-8604-489f-9729-bbb75fc9a90d"
JACXSJ010000102.1	RepeatMasker	DNA/hAT?	74474	74577	1350	-	.	ID="RND-5_FAMILY-2709";Tend="1473";Tstart="948";shortTE="F";uid="26bc4e88-d57d-4122-8e7c-4dce160a6c4d"
JACXSJ010000102.1	RepeatMasker	DNA	63090	63601	1820	-	.	ID="DNA4-2_AP";Tend="508";Tstart="1";shortTE="F";uid="7285ac7c-71a5-4558-aad1-336a14c297b8"
JACXSJ010000102.1	RepeatMasker	DNA	71628	72242	2162	-	.	ID="DNA4-3_AP";Tend="635";Tstart="5";shortTE="F";uid="7d734870-a4ea-4a7c-a660-93cd6419f1db"
JACXSJ010000102.1	RepeatMasker	DNA/hAT-Tip100	60660	60888	814	-	.	ID="HAT-N16_AP";Tend="273";Tstart="43";shortTE="F";uid="72df0e6b-968f-4b16-bef6-8f0f840da46d"
JACXSJ010000102.1	RepeatMasker	LINE/L2	62176	63112	6376	-	.	ID="RND-6_FAMILY-15351";Tend="1876";Tstart="928";shortTE="F";uid="3fabbdfc-f919-483a-9f2d-c49082f769fc"
JACXSJ010000102.1	RepeatMasker	DNA/Ginger	130346	130774	993	-	.	ID="RND-6_FAMILY-2859";Tend="2421";Tstart="2020";shortTE="F";uid="291972ee-c472-4e8c-b767-72be3117c138"
JACXSJ010000102.1	RepeatMasker	Retroposon?	81906	82423	440	-	.	ID="SINE2-1_AP";Tend="1414";Tstart="850";shortTE="F";uid="72a976df-d5a1-4b08-93d0-b693b74f5012"
JACXSJ010000102.1	RepeatMasker	DNA/Ginger-1	83723	84490	1715	-	.	ID="RND-6_FAMILY-313";Tend="1587";Tstart="774";shortTE="F";uid="1b60e938-3faf-457e-b8e8-2633dca40f52"
JACXSJ010000102.1	RepeatMasker	Unknown	121431	121700	745	-	.	ID="RND-6_FAMILY-20755";TEgroup="ctg_102%7CRND-6_FAMILY-20755%7C1";Tend="1239";Tstart="1072";shortTE="F";uid="70be39d5-ad8f-4115-9720-6b8612c52887"
JACXSJ010000102.1	RepeatMasker	DNA	118453	118810	1103	-	.	ID="ttaa26_ap";Tend="575";Tstart="239";shortTE="F";uid="ba947321-cbb5-45a0-b923-4d00879e6105"
JACXSJ010000102.1	RepeatMasker	DNA/Kolobok-E	54230	54379	508	-	.	ID="RND-6_FAMILY-18295";Tend="2045";Tstart="1901";shortTE="F";uid="bc660443-b826-44b1-8d07-ef87e48c4acf"
JACXSJ010000102.1	RepeatMasker	Unknown	128773	128889	565	-	.	ID="RND-5_FAMILY-7436";Tend="1588";Tstart="1470";shortTE="F";uid="40498030-aa4d-4248-8a8e-675cb5c121d0"
JACXSJ010001020.1	RepeatMasker	RC/Helitron?	64676	64859	610	+	.	ID="RND-5_FAMILY-2405";Tend="1664";Tstart="1485";shortTE="F";uid="c99c2139-6eba-45b1-b3c1-d5f4157669cb"
JACXSJ010001020.1	RepeatMasker	DNA/Ginger	88633	89496	527	+	.	ID="RND-6_FAMILY-2859";TEgroup="ctg_1020%7CRND-6_FAMILY-2859%7C1";Tend="1396";Tstart="816";shortTE="F";uid="98d4140f-2d96-4de0-993a-3705f8cc9fb1"
JACXSJ010001020.1	RepeatMasker	LTR/Gypsy	46568	46818	401	+	.	ID="GYPSY-7B_LVA-LTR";Tend="1631";Tstart="1376";shortTE="F";uid="af7dbd9c-ff9f-452d-8969-ac2e5ea3215a"
JACXSJ010001020.1	RepeatMasker	DNA/hAT-hATm	87628	87736	553	+	.	ID="RND-6_FAMILY-16673";Tend="970";Tstart="855";shortTE="F";uid="8bf2d256-b608-4081-8fb7-ec8559d407f2"
JACXSJ010001020.1	RepeatMasker	DNA/hAT-Tip100	51028	51649	1331	+	.	ID="RND-5_FAMILY-2516";TEgroup="ctg_1020%7CRND-5_FAMILY-2516%7C1";Tend="1683";Tstart="940";shortTE="F";uid="f2737ff7-e26b-4c38-bb23-2381b6c9eb49"
JACXSJ010001020.1	RepeatMasker	DNA/hAT	41381	41705	947	+	.	ID="RND-4_FAMILY-911";Tend="1381";Tstart="992";shortTE="F";uid="75b46ff8-5d40-466b-9a52-06deefc00dcb"
JACXSJ010001020.1	RepeatMasker	DNA/hAT	87411	87597	694	+	.	ID="RND-4_FAMILY-2044";Tend="1154";Tstart="955";shortTE="F";uid="ee87ec58-6833-4fef-9965-e694446c6f35"
JACXSJ010001020.1	RepeatMasker	DNA/Ginger	89769	90198	1415	+	.	ID="RND-6_FAMILY-2859";Tend="1583";Tstart="1170";shortTE="F";uid="9c41a0b4-108b-44b9-a191-7ecfa31b305f"
JACXSJ010001020.1	RepeatMasker	DNA/hAT	128436	128581	699	+	.	ID="RND-4_FAMILY-384";Tend="1864";Tstart="1696";shortTE="F";uid="42dc59d1-0d15-4735-a7da-56c0d9d9b020"
JACXSJ010001020.1	RepeatMasker	DNA	107390	107606	616	+	.	ID="DNA4-2_AP";Tend="328";Tstart="129";shortTE="F";uid="57770bd7-326c-4dd9-86f8-3f321938d411"
JACXSJ010001020.1	RepeatMasker	DNA/Ginger-2	118729	119221	2418	+	.	ID="RND-6_FAMILY-1630";Tend="1613";Tstart="1054";shortTE="F";uid="562ccd13-c197-42f1-a23b-86f7fd439181"
JACXSJ010001020.1	RepeatMasker	DNA/hAT-Ac	129419	130044	4958	+	.	ID="RND-6_FAMILY-6410";Tend="1484";Tstart="864";shortTE="F";uid="05e412cb-c699-4c27-9ffa-1b7eb2742ed9"
JACXSJ010001020.1	RepeatMasker	DNA	103633	103781	502	+	.	ID="ttaa3b_ap";Tend="345";Tstart="194";shortTE="F";uid="e40d8b3a-1287-441e-88c9-10fde8778d11"
JACXSJ010001020.1	RepeatMasker	DNA/hAT-Charlie	122015	122933	5122	+	.	ID="RND-5_FAMILY-4409";Tend="1748";Tstart="853";shortTE="F";uid="20f15d1a-4115-46d0-a406-492afbb26839"
JACXSJ010001020.1	RepeatMasker	DNA/hAT-Tip100	32990	33561	2843	+	.	ID="RND-6_FAMILY-4012";Tend="1132";Tstart="556";shortTE="F";uid="309538a2-ade0-4e25-850c-cb21a9ecd930"
JACXSJ010001020.1	RepeatMasker	Retroposon?	60850	61586	649	+	.	ID="SINE2-1_AP";Tend="893";Tstart="172";shortTE="F";uid="9e8d6734-3373-4f0f-bae9-bd521b6fee0e"
JACXSJ010001020.1	RepeatMasker	Unknown	91690	91878	451	+	.	ID="RND-5_FAMILY-3393";Tend="1035";Tstart="855";shortTE="F";uid="1ac6f5df-f38d-497d-8e5f-7c11f8a1461d"
JACXSJ010001020.1	RepeatMasker	DNA	119779	120111	1495	+	.	ID="DNA4-3_AP";Tend="612";Tstart="281";shortTE="F";uid="5e795730-0b68-4853-be6a-2c6d513555be"
JACXSJ010001020.1	RepeatMasker	Unknown	92629	92974	2107	+	.	ID="RND-6_FAMILY-4254";Tend="1420";Tstart="1075";shortTE="F";uid="56bb5000-888d-43ba-932c-584ae15e04a6"
JACXSJ010001020.1	RepeatMasker	LINE/R1	92406	92568	496	+	.	ID="SART-1_API";Tend="5576";Tstart="5386";shortTE="F";uid="a7c061cb-a368-44a9-a263-8e2611cf8855"
JACXSJ010001020.1	RepeatMasker	DNA/TcMar-m44	1126	1366	1020	+	.	ID="DNA4-6_AP";Tend="242";Tstart="1";shortTE="F";uid="7aafdf2c-26b7-4bb1-ace3-3271a5ea904c"
JACXSJ010001020.1	RepeatMasker	Unknown	110156	110259	516	+	.	ID="RND-6_FAMILY-2411";Tend="931";Tstart="833";shortTE="F";uid="c9e011cd-6021-40b7-9110-49cdf0d90cf0"
JACXSJ010001020.1	RepeatMasker	DNA/Ginger	95984	97076	2055	+	.	ID="RND-6_FAMILY-2859";TEgroup="ctg_1020%7CRND-6_FAMILY-2859%7C2";Tend="2493";Tstart="1793";shortTE="F";uid="40c83614-d1ea-4b77-9d3b-bf04d28e8ea3"
JACXSJ010001020.1	RepeatMasker	DNA	1544	1669	527	+	.	ID="RND-6_FAMILY-1885";Tend="779";Tstart="654";shortTE="F";uid="6caa196a-b85d-4f62-99d2-056603f09ab1"
JACXSJ010001020.1	RepeatMasker	DNA/hAT	106164	106949	1893	+	.	ID="RND-4_FAMILY-384";TEgroup="ctg_1020%7CRND-4_FAMILY-384%7C1";Tend="1886";Tstart="896";shortTE="F";uid="48147d2b-a00c-451b-8b5a-f395b6b13bb8"
JACXSJ010001020.1	RepeatMasker	DNA/hAT-Tip100	93196	93495	868	+	.	ID="RND-6_FAMILY-3568";Tend="1315";Tstart="1025";shortTE="F";uid="3b1435a4-8f13-4520-8e6e-697811815971"
JACXSJ010001020.1	RepeatMasker	DNA	58072	58493	927	+	.	ID="dna8-31_ap";Tend="403";Tstart="1";shortTE="F";uid="0df70e22-cad3-41d3-8a3b-97c366fa2117"
JACXSJ010001020.1	RepeatMasker	DNA	104278	104471	448	+	.	ID="RND-6_FAMILY-2710";Tend="1081";Tstart="899";shortTE="F";uid="e3624570-ccf7-418d-a9e9-006cbdd1b356"
JACXSJ010001020.1	RepeatMasker	Unknown	91007	91225	1121	+	.	ID="RND-6_FAMILY-17418";Tend="1135";Tstart="914";shortTE="F";uid="5858248d-b039-48ce-a4b0-56bb486cb33a"
JACXSJ010001020.1	RepeatMasker	DNA	17123	17541	1063	+	.	ID="rnd-6_family-5059";Tend="1802";Tstart="1466";shortTE="F";uid="37bed600-1f42-4019-b838-a533d1f3efa0"
JACXSJ010001020.1	RepeatMasker	Retroposon?	99238	99456	785	+	.	ID="RND-1_FAMILY-28";Tend="3125";Tstart="2911";shortTE="F";uid="c211251e-13b1-480a-9eaa-bc0f4340f39d"
JACXSJ010001020.1	RepeatMasker	DNA/hAT-hAT19	110385	110938	3036	+	.	ID="RND-6_FAMILY-7577";Tend="1493";Tstart="916";shortTE="F";uid="be3915a7-e8c9-485e-9231-ad5d6782505a"
JACXSJ010001020.1	RepeatMasker	DNA/Kolobok-E	128499	128599	457	+	.	ID="RND-1_FAMILY-75";Tend="1795";Tstart="1683";shortTE="F";uid="95bd5729-23ca-40e1-8ca0-9b34a0814984"
JACXSJ010001020.1	RepeatMasker	DNA/hAT-Tip100	95130	95956	658	-	.	ID="RND-5_FAMILY-3519";Tend="1532";Tstart="778";shortTE="F";uid="b54578ee-c995-453c-82be-b2ed7a73d3ee"
JACXSJ010001020.1	RepeatMasker	DNA/hAT-Tip100	34877	35628	3174	-	.	ID="RND-6_FAMILY-4759";Tend="3208";Tstart="2410";shortTE="F";uid="419d6ef1-3d70-45a3-a739-80174e4d42fa"
JACXSJ010001020.1	RepeatMasker	DNA/Ginger	102075	102516	2270	-	.	ID="RND-6_FAMILY-2859";Tend="2489";Tstart="2043";shortTE="F";uid="1d7afa29-1fbc-4b2a-9348-438a03fb1c4b"
JACXSJ010001020.1	RepeatMasker	DNA/Ginger-2	104683	105312	1588	-	.	ID="RND-6_FAMILY-8718";TEgroup="ctg_1020%7CRND-6_FAMILY-8718%7C1";Tend="2088";Tstart="1066";shortTE="F";uid="e2ff378d-7bb8-432f-aaa4-682126f6b3d8"
JACXSJ010001020.1	RepeatMasker	Unknown	93665	94368	3500	-	.	ID="RND-5_FAMILY-1597";Tend="1603";Tstart="899";shortTE="F";uid="87b21b16-1119-4557-b786-3587d0b225e9"
JACXSJ010001020.1	RepeatMasker	DNA/Ginger-2	104486	104630	898	-	.	ID="GINGER2-N1_AP";Tend="1530";Tstart="1385";shortTE="F";uid="409d30ce-3927-4fbb-b1d2-62d1b9974137"
JACXSJ010001020.1	RepeatMasker	DNA	13248	13524	708	-	.	ID="ttaa3c_ap";Tend="372";Tstart="1";shortTE="F";uid="67f49a42-22b2-40df-a9d8-177584b1ce5e"
JACXSJ010001020.1	RepeatMasker	Unknown	98049	98154	441	-	.	ID="RND-6_FAMILY-6830";Tend="863";Tstart="755";shortTE="F";uid="9d925ead-629f-4163-a938-4b5f3baa997b"
JACXSJ010001020.1	RepeatMasker	DNA	105731	105931	457	-	.	ID="dna4-1_ap";Tend="242";Tstart="31";shortTE="F";uid="f0421644-5ece-4a6b-8303-f3b21b7eebd2"
JACXSJ010001020.1	RepeatMasker	Unknown	101068	101353	478	-	.	ID="RND-6_FAMILY-2426";Tend="1560";Tstart="1301";shortTE="F";uid="549d4d2b-710c-49cc-9648-da121a1b68ae"
JACXSJ010001020.1	RepeatMasker	DNA/hAT-Tip100	38494	38816	513	-	.	ID="RND-6_FAMILY-4759";Tend="211";Tstart="1";shortTE="F";uid="d2900397-d2ea-4538-9400-c272d8234fdb"
JACXSJ010001020.1	RepeatMasker	Unknown	89513	89791	1202	-	.	ID="RND-6_FAMILY-4254";Tend="923";Tstart="668";shortTE="F";uid="d325a5a8-1fee-44e4-902c-92a3088f0737"
JACXSJ010001020.1	RepeatMasker	DNA/hAT-Tip100	35865	38195	16467	-	.	ID="RND-6_FAMILY-4759";Tend="2416";Tstart="278";shortTE="F";uid="4dcb43c3-cbef-4450-9c8d-b0110effce5b"
JACXSJ010001020.1	RepeatMasker	DNA/hAT-hAT19	62139	62337	942	-	.	ID="DNA8-90_AP";Tend="198";Tstart="1";shortTE="F";uid="a85dea5b-c636-4512-af00-b42c560b320b"
JACXSJ010001020.1	RepeatMasker	DNA	124733	124951	850	-	.	ID="DNA4-2_AP";Tend="762";Tstart="546";shortTE="F";uid="a7a88628-0b8b-417c-8c94-242457afc656"
JACXSJ010001020.1	RepeatMasker	DNA	82071	82228	480	-	.	ID="RND-6_FAMILY-2710";Tend="1147";Tstart="991";shortTE="F";uid="b9a5c9fc-4147-440f-96db-ca0c07f5b729"
JACXSJ010001020.1	RepeatMasker	DNA/Ginger-2	105357	105518	829	-	.	ID="GINGER2-N1_AP";Tend="154";Tstart="1";shortTE="F";uid="c1e54810-91b9-4bd3-8def-be12484510da"
JACXSJ010001020.1	RepeatMasker	DNA/Ginger	123035	123355	788	-	.	ID="RND-6_FAMILY-2859";Tend="2077";Tstart="1770";shortTE="F";uid="ae09391a-d4d1-44ad-a509-a6a76c3d1d75"
JACXSJ010001020.1	RepeatMasker	DNA/TcMar-Mariner	101	611	505	-	.	ID="MARINER-14_RPR";Tend="693";Tstart="180";shortTE="F";uid="ce651682-22f4-42ca-b028-7564949b5cae"
JACXSJ010001020.1	RepeatMasker	DNA/P	73530	73757	1163	-	.	ID="RND-5_FAMILY-1377";Tend="1224";Tstart="976";shortTE="F";uid="44cdbff3-95a6-46b6-bc70-5a3670399011"
JACXSJ010001020.1	RepeatMasker	DNA	26365	26929	2113	-	.	ID="TTAA13B_AP";Tend="594";Tstart="2";shortTE="F";uid="4e6f6dd3-e6d9-4bf1-a44f-16c4eb62bc71"
JACXSJ010001020.1	RepeatMasker	Unknown	64157	64361	615	-	.	ID="RND-5_FAMILY-1879";Tend="1156";Tstart="965";shortTE="F";uid="e6fb2bb6-0ff1-4e4c-9b0f-1e0ec565f774"
JACXSJ010001020.1	RepeatMasker	DNA/hAT-hAT19	112860	113475	2773	-	.	ID="RND-6_FAMILY-13228";Tend="1569";Tstart="875";shortTE="F";uid="d8fdcdb2-24bd-4385-9f2b-4a46e873bc75"
JACXSJ010001020.1	RepeatMasker	Unknown	43682	43908	1281	-	.	ID="RND-6_FAMILY-2256";Tend="1214";Tstart="974";shortTE="F";uid="f0bc3e74-d35a-42a2-804b-c877ad5ce837"
JACXSJ010010200.1	RepeatMasker	Unknown	1	228	751	-	.	ID="RND-6_FAMILY-6159";Tend="208";Tstart="6";shortTE="F";uid="6bd53c71-019e-484c-b79f-c5ac68347c90"
JACXSJ010010200.1	RepeatMasker	LINE/I-Jockey	629	1456	510	-	.	ID="JOCKEY-2_RPR";Tend="2817";Tstart="1628";shortTE="F";uid="a780de7d-f492-41a6-8ab8-1aa82b257fa8"
JACXSJ010010200.1	RepeatMasker	LINE/I-Jockey	1764	2312	1272	-	.	ID="RND-6_FAMILY-210";Tend="970";Tstart="419";shortTE="F";uid="4cf071ca-bee7-4523-b37c-2bfcb448b1f3"
JACXSJ010010200.1	RepeatMasker	Unknown	2314	2508	1221	-	.	ID="RND-6_FAMILY-8892";Tend="1619";Tstart="1418";shortTE="F";uid="979d45a1-c1d9-49f8-88ed-4f89e183d5da"
JACXSJ010010202.1	RepeatMasker	DNA/PiggyBac	1918	2415	583	+	.	ID="PIGGYBAC-12_LMI";Tend="1488";Tstart="972";shortTE="F";uid="4851ef42-c0f2-48b9-9e5b-36533b1478ba"
JACXSJ010010203.1	RepeatMasker	Unknown	1	377	2794	+	.	ID="RND-1_FAMILY-214";Tend="751";Tstart="388";shortTE="F";uid="74133516-26c1-4ef2-a85a-f2aa9a6c8947"
JACXSJ010010204.1	RepeatMasker	RC/Helitron	2219	2511	1721	+	.	ID="RND-6_FAMILY-6680";Tend="1090";Tstart="773";shortTE="F";uid="446f6c63-9d0c-4a23-9fe0-f9e4ef4bec7f"
JACXSJ010010204.1	RepeatMasker	LINE/I-Jockey	841	1097	502	-	.	ID="RND-6_FAMILY-4812";Tend="341";Tstart="86";shortTE="F";uid="017317f6-0ac8-4bfb-badc-1ec997284219"
JACXSJ010010205.1	RepeatMasker	Unknown	1	200	1846	+	.	ID="RND-6_FAMILY-26013";Tend="267";Tstart="68";shortTE="F";uid="79b6ffbe-3bd7-48ee-9432-e2d97e0968a1"
JACXSJ010010205.1	RepeatMasker	DNA	2286	2510	1381	-	.	ID="RND-6_FAMILY-3755";Tend="1478";Tstart="1256";shortTE="F";uid="4a5b03d1-c300-4a38-a519-4275cc33f247"
JACXSJ010010206.1	RepeatMasker	Unknown	1	2510	549	-	.	ID="RND-4_FAMILY-419";TEgroup="ctg_10206%7CRND-4_FAMILY-419%7C1";Tend="1846";Tstart="1";shortTE="F";uid="9e16dd43-8024-4448-8951-6b5ca167b92a"
JACXSJ010010207.1	RepeatMasker	DNA	2408	2510	463	-	.	ID="dna4-2_ap";Tend="704";Tstart="602";shortTE="F";uid="81719120-bb02-41da-b6dc-1a27ac12708d"
JACXSJ010010208.1	RepeatMasker	DNA/hAT-Tip100	2	199	524	+	.	ID="RND-5_FAMILY-1715";Tend="3391";Tstart="3194";shortTE="F";uid="a78f8528-ad33-45dc-9b1a-0a1fc07adbdd"
JACXSJ010010208.1	RepeatMasker	DNA/PIF-Harbinger	1263	1847	825	-	.	ID="HARB-1_AP";Tend="576";Tstart="1";shortTE="F";uid="7bb1128b-84cf-4122-99d5-2ad81b9b851e"
JACXSJ010010209.1	RepeatMasker	DNA/TcMar-Mariner	2289	2508	660	+	.	ID="mariner-69_lmi";Tend="937";Tstart="722";shortTE="F";uid="fcdf9c73-7ee8-44e9-aaef-228f913ae216"
JACXSJ010001021.1	RepeatMasker	DNA/Ginger	184	655	2897	+	.	ID="RND-6_FAMILY-2859";Tend="2489";Tstart="2026";shortTE="F";uid="10cbac98-2991-45e2-a1a7-7274ff15bc35"
JACXSJ010001021.1	RepeatMasker	Unknown	27683	27809	482	+	.	ID="RND-6_FAMILY-10157";Tend="1465";Tstart="1338";shortTE="F";uid="36480543-7842-4084-8dd1-f9ee167b2315"
JACXSJ010001021.1	RepeatMasker	DNA/Ginger	92011	92909	1978	+	.	ID="RND-6_FAMILY-2859";TEgroup="ctg_1021%7CRND-6_FAMILY-2859%7C2";Tend="2493";Tstart="815";shortTE="F";uid="cdc544e9-f3b8-466f-8c4d-44e78f188e58"
JACXSJ010001021.1	RepeatMasker	Unknown	2984	3338	959	+	.	ID="RND-6_FAMILY-6830";Tend="368";Tstart="26";shortTE="F";uid="9692951c-b69b-456f-8ddc-0980741beb74"
JACXSJ010001021.1	RepeatMasker	Unknown	10279	10446	433	+	.	ID="RND-1_FAMILY-106";Tend="1135";Tstart="945";shortTE="F";uid="2eb20d3b-3cee-4774-80cc-abf71b3abbcc"
JACXSJ010001021.1	RepeatMasker	Unknown	109187	109658	1721	+	.	ID="RND-5_FAMILY-1879";Tend="1400";Tstart="515";shortTE="F";uid="f7a2e2c3-55d8-46d9-a6ce-68a2c37f5235"
JACXSJ010001021.1	RepeatMasker	DNA/Ginger-2	104387	104516	656	+	.	ID="GINGER2-N2_AP";Tend="1692";Tstart="1563";shortTE="F";uid="b17dde9f-c67f-4a49-ba51-6dd15c3d9374"
JACXSJ010001021.1	RepeatMasker	LINE/L2	89152	89262	531	+	.	ID="RND-6_FAMILY-9198";Tend="1652";Tstart="1552";shortTE="F";uid="033c1a81-10ba-49bd-a1bf-f01b9e14d22d"
JACXSJ010001021.1	RepeatMasker	DNA/Ginger-1	13201	13628	804	+	.	ID="RND-6_FAMILY-313";Tend="1178";Tstart="728";shortTE="F";uid="89ccd238-5462-4645-9c34-82217fa6b3c4"
JACXSJ010001021.1	RepeatMasker	LINE/I-Jockey	75581	75863	533	+	.	ID="RND-5_FAMILY-7110";Tend="965";Tstart="684";shortTE="F";uid="2031ea6c-e284-4040-a80f-39a6c7195d46"
JACXSJ010001021.1	RepeatMasker	RC/Helitron	114001	114299	694	+	.	ID="RND-5_FAMILY-7613";Tend="1835";Tstart="1529";shortTE="F";uid="6e01b771-2d51-4ff7-b7eb-e8b970048c64"
JACXSJ010001021.1	RepeatMasker	DNA/hAT-Ac	129188	129495	2144	+	.	ID="RND-6_FAMILY-20873";Tend="1090";Tstart="786";shortTE="F";uid="42419293-fd9b-4ac4-abc9-576bd573325c"
JACXSJ010001021.1	RepeatMasker	LINE/L2	61432	61540	426	+	.	ID="RND-6_FAMILY-39";Tend="1494";Tstart="1382";shortTE="F";uid="480972ee-5bd6-4579-b50e-c5dbd9f4818d"
JACXSJ010001021.1	RepeatMasker	DNA/Ginger-2	103719	103854	577	+	.	ID="GINGER2-N2_AP";Tend="135";Tstart="1";shortTE="F";uid="765874dc-ce2c-4c3b-a384-6ab53975f6a5"
JACXSJ010001021.1	RepeatMasker	Unknown	55517	56344	4537	+	.	ID="RND-5_FAMILY-2538";Tend="1463";Tstart="683";shortTE="F";uid="92e8220f-9ff2-42cf-801b-ca43edb3b0d5"
JACXSJ010001021.1	RepeatMasker	DNA/Ginger	48725	48998	1211	+	.	ID="RND-6_FAMILY-2859";Tend="1091";Tstart="814";shortTE="F";uid="ba7b47ee-db59-4ad4-bbbb-a5dbbb209acd"
JACXSJ010001021.1	RepeatMasker	Unknown	5746	5898	802	+	.	ID="RND-6_FAMILY-180";Tend="1200";Tstart="1054";shortTE="F";uid="ccd1314a-8b98-40fc-941e-6943a6e9b89e"
JACXSJ010001021.1	RepeatMasker	DNA/MULE-MuDR	38943	40465	9381	+	.	ID="RND-1_FAMILY-266";Tend="1897";Tstart="391";shortTE="F";uid="d380b5e5-8455-4c0c-a94f-fa75da30610b"
JACXSJ010001021.1	RepeatMasker	DNA	30196	30680	787	+	.	ID="RND-5_FAMILY-1404";TEgroup="ctg_1021%7CRND-5_FAMILY-1404%7C1";Tend="1787";Tstart="638";shortTE="F";uid="42d64ac2-314e-46ed-9cdd-458ddddddd59"
JACXSJ010001021.1	RepeatMasker	Unknown	40629	41029	416	+	.	ID="RND-1_FAMILY-177";TEgroup="ctg_1021%7CRND-1_FAMILY-177%7C1";Tend="1396";Tstart="821";shortTE="T";uid="2588331d-1dbd-40c3-ad10-4a7940a51fab"
JACXSJ010001021.1	RepeatMasker	DNA/hAT-Tip100	78456	81943	24986	-	.	ID="RND-5_FAMILY-1715";Tend="3626";Tstart="90";shortTE="F";uid="aeb4eafa-df8d-47ca-a528-6dfa7faace0e"
JACXSJ010001021.1	RepeatMasker	RC/Helitron	114637	115607	4699	-	.	ID="RND-1_FAMILY-7";Tend="2038";Tstart="360";shortTE="F";uid="34a27730-8982-491b-a952-53395d5fcf43"
JACXSJ010001021.1	RepeatMasker	DNA/hAT-Ac	129225	129798	4084	-	.	ID="RND-1_FAMILY-232";Tend="1337";Tstart="775";shortTE="F";uid="ed20045f-3f26-45f5-b54a-3e84d1ddbb99"
JACXSJ010001021.1	RepeatMasker	DNA/P	89052	89164	425	-	.	ID="P-1_LHU";TEgroup="ctg_1021%7CP-1_LHU%7C1";Tend="899";Tstart="778";shortTE="F";uid="0a2d4d11-d005-49f1-8b91-a9e5317b036c"
JACXSJ010001021.1	RepeatMasker	DNA/hAT-hAT19	108650	108811	625	-	.	ID="RND-1_FAMILY-99";Tend="1142";Tstart="973";shortTE="F";uid="d4ef05f6-6a7a-4a11-9ea5-b6de0a094801"
JACXSJ010001021.1	RepeatMasker	DNA	31062	31369	587	-	.	ID="DNA-TTAA-1_AP";Tend="346";Tstart="1";shortTE="F";uid="f0673885-eaa6-46fa-9eb0-c92339f3e178"
JACXSJ010001021.1	RepeatMasker	DNA	63383	63592	575	-	.	ID="dna4-2_ap";Tend="271";Tstart="27";shortTE="F";uid="dacc9b71-fca1-4d5e-b76c-3e3bbf5ed19f"
JACXSJ010001021.1	RepeatMasker	DNA	104546	104677	554	-	.	ID="dna4-2_ap";Tend="280";Tstart="142";shortTE="F";uid="4fbd57d6-6554-4887-ae3d-1ac83ed5f3ee"
JACXSJ010001021.1	RepeatMasker	DNA/MULE-MuDR	6844	7339	784	-	.	ID="RND-6_FAMILY-2686";Tend="2174";Tstart="1633";shortTE="F";uid="51bb9ae7-c9b5-4475-a217-54ff709b9065"
JACXSJ010001021.1	RepeatMasker	Unknown	89243	89437	476	-	.	ID="RND-5_FAMILY-4021";Tend="885";Tstart="705";shortTE="F";uid="b3b5db8e-67a4-4e00-a980-3739a541a709"
JACXSJ010001021.1	RepeatMasker	RC/Helitron?	113986	114206	1043	-	.	ID="RND-5_FAMILY-2405";Tend="1719";Tstart="1489";shortTE="F";uid="c9c9130e-71fc-4145-a30c-532e1510d754"
JACXSJ010001021.1	RepeatMasker	Unknown	114399	114599	411	-	.	ID="RND-6_FAMILY-3059";Tend="1383";Tstart="1162";shortTE="F";uid="1c3c23c3-9718-4a7d-b527-d29f7e2f1bab"
JACXSJ010001021.1	RepeatMasker	DNA/Ginger-1	92127	92469	647	-	.	ID="RND-6_FAMILY-10325";Tend="1470";Tstart="1149";shortTE="F";uid="3fa4e2f3-f22a-4e38-9565-1ae8233c169b"
JACXSJ010001021.1	RepeatMasker	DNA/Ginger	9046	9631	1275	-	.	ID="RND-6_FAMILY-2859";TEgroup="ctg_1021%7CRND-6_FAMILY-2859%7C1";Tend="2172";Tstart="816";shortTE="F";uid="5636ed36-3f1e-426d-9c0b-f09868169c0f"
JACXSJ010001021.1	RepeatMasker	DNA	100188	100801	1394	-	.	ID="RND-6_FAMILY-2710";Tend="1480";Tstart="865";shortTE="F";uid="a2eb6782-a46c-45ed-b407-bb9468703916"
JACXSJ010001021.1	RepeatMasker	DNA/Ginger	13253	13660	828	-	.	ID="RND-6_FAMILY-2859";Tend="2486";Tstart="2055";shortTE="F";uid="a6c8b76d-4c20-4deb-bc76-bd167965c418"
JACXSJ010001021.1	RepeatMasker	DNA/MULE-MuDR	27451	27782	547	-	.	ID="RND-6_FAMILY-12695";Tend="352";Tstart="37";shortTE="F";uid="6dfd0011-1b1d-43ee-9f8d-710c3a23e811"
JACXSJ010001021.1	RepeatMasker	LINE/I	73418	74684	685	-	.	ID="RND-5_FAMILY-630";TEgroup="ctg_1021%7CRND-5_FAMILY-630%7C1";Tend="1824";Tstart="660";shortTE="F";uid="1eb6fe78-ba00-4161-a4f4-cd7cbc8cfc1b"
JACXSJ010001021.1	RepeatMasker	DNA	103284	103703	729	-	.	ID="DNA4-2_AP";Tend="769";Tstart="298";shortTE="F";uid="834e0559-49f6-4486-b857-97971bab040c"
JACXSJ010001021.1	RepeatMasker	Retroposon?	128395	128595	1013	-	.	ID="RND-5_FAMILY-7063";Tend="3177";Tstart="2961";shortTE="F";uid="bfb7f8b7-337f-4f13-8c5b-31d8796ae082"
JACXSJ010001021.1	RepeatMasker	LINE/I-Jockey	101048	101640	754	-	.	ID="RND-5_FAMILY-3834";Tend="3090";Tstart="2533";shortTE="F";uid="c6ff876b-bbfa-4e46-9488-fe2465f7c959"
JACXSJ010001021.1	RepeatMasker	LINE/I	77420	77687	423	-	.	ID="RND-6_FAMILY-4469";Tend="1599";Tstart="1332";shortTE="F";uid="06968ed0-f009-4422-b513-b17cbe48117c"
JACXSJ010001021.1	RepeatMasker	Unknown	109857	110084	1647	-	.	ID="RND-1_FAMILY-12";Tend="1139";Tstart="911";shortTE="F";uid="2cd3d7d6-b13c-4729-b381-09eb79741451"
JACXSJ010001021.1	RepeatMasker	DNA	90154	90701	897	-	.	ID="DNA4-3_AP";Tend="613";Tstart="23";shortTE="F";uid="f7e69dd6-1f82-403e-9e8d-cf30c85b7665"
JACXSJ010001021.1	RepeatMasker	LINE/L2	58037	58870	949	-	.	ID="RND-6_FAMILY-15351";Tend="1447";Tstart="619";shortTE="F";uid="bac3783c-9324-4996-8d4b-976f76f9e2de"
JACXSJ010001021.1	RepeatMasker	LINE/R1-LOA	72098	72681	1703	-	.	ID="RND-5_FAMILY-2472";Tend="1673";Tstart="1088";shortTE="F";uid="20a6b9f1-6520-4ed5-b24c-f85c954be9e0"
JACXSJ010001021.1	RepeatMasker	DNA	49564	50943	7125	-	.	ID="RND-6_FAMILY-3755";Tend="1604";Tstart="306";shortTE="F";uid="fba143d7-2a30-401e-b65b-7f7d2a213d88"
JACXSJ010010210.1	RepeatMasker	Unknown	1	2509	16565	+	.	ID="RND-1_FAMILY-20";Tend="2378";Tstart="37";shortTE="F";uid="6107140a-9ed4-406b-adca-77159c7b3f97"
JACXSJ010010211.1	RepeatMasker	DNA/TcMar-Mariner	1	336	2944	+	.	ID="RND-6_FAMILY-13874";Tend="1726";Tstart="1393";shortTE="F";uid="7db2f31d-8272-46ad-96d9-bb77a847fd3f"
JACXSJ010010211.1	RepeatMasker	DNA/hAT-hAT19	802	1080	1070	+	.	ID="RND-6_FAMILY-3983";Tend="2555";Tstart="2226";shortTE="F";uid="61550c2d-7593-4094-9760-86509f6b811a"
JACXSJ010010211.1	RepeatMasker	DNA/hAT-hAT19	1084	1264	425	+	.	ID="HAT-N7_AP";Tend="190";Tstart="1";shortTE="F";uid="7164308f-9c57-4263-8733-7c2ba13927eb"
JACXSJ010010211.1	RepeatMasker	DNA/TcMar-Pogo	2238	2507	1599	-	.	ID="RND-6_FAMILY-5404";Tend="272";Tstart="3";shortTE="F";uid="1e1a387b-8e99-4e1c-910b-db72941c9cba"
JACXSJ010010212.1	RepeatMasker	LTR/Gypsy	1344	2245	1597	+	.	ID="RND-5_FAMILY-6267";TEgroup="ctg_10212%7CRND-5_FAMILY-6267%7C1";Tend="1821";Tstart="431";shortTE="F";uid="8d4e4c80-8d52-4aef-8e18-b62b8a6870d0"
JACXSJ010010213.1	RepeatMasker	DNA/hAT-Tip100	910	1915	1407	+	.	ID="RND-6_FAMILY-1627";Tend="1567";Tstart="598";shortTE="F";uid="041d1365-ac22-4ed9-a121-cf1205176e45"
JACXSJ010010213.1	RepeatMasker	DNA/hAT-Tip100	25	1335	500	-	.	ID="RND-5_FAMILY-534";Tend="1785";Tstart="628";shortTE="F";uid="46669efd-d71b-431e-8fbd-f8d851ab71cd"
JACXSJ010010215.1	RepeatMasker	Unknown	5	220	1428	-	.	ID="RND-6_FAMILY-9318";Tend="545";Tstart="331";shortTE="F";uid="d00e275c-730d-42a8-84d0-7af58346a033"
JACXSJ010010215.1	RepeatMasker	DNA/Maverick	270	2501	14286	-	.	ID="RND-1_FAMILY-205";Tend="2822";Tstart="596";shortTE="F";uid="ff2213b5-5ab4-4620-8858-3326fe3da5cf"
JACXSJ010010217.1	RepeatMasker	LINE/R1	1	656	2654	+	.	ID="RND-6_FAMILY-615";Tend="780";Tstart="126";shortTE="F";uid="b512d3e0-52ad-4078-8b7a-971bbc75b179"
JACXSJ010010217.1	RepeatMasker	Unknown	1806	2151	825	-	.	ID="RND-5_FAMILY-72";Tend="1181";Tstart="861";shortTE="F";uid="89e92726-7ab9-4eb5-9544-111b1f76baa7"
JACXSJ010010218.1	RepeatMasker	DNA/P	634	1310	1940	-	.	ID="RND-6_FAMILY-1337";Tend="1122";Tstart="449";shortTE="F";uid="bc788c44-70c1-442b-b428-49393d05892c"
JACXSJ010010218.1	RepeatMasker	Unknown	1	631	4471	-	.	ID="RND-5_FAMILY-4024";Tend="626";Tstart="1";shortTE="F";uid="9636efbe-86de-40a0-89f3-6d31302107d6"
JACXSJ010010218.1	RepeatMasker	Retroposon?	1629	1929	472	-	.	ID="SINE2-2_AP";TEgroup="ctg_10218%7CSINE2-2_AP%7C1";Tend="777";Tstart="264";shortTE="F";uid="a31ece16-80a6-413e-a3b7-e2e39f65ec05"
JACXSJ010010219.1	RepeatMasker	Retroposon?	1323	1523	934	+	.	ID="SINE2-1_AP";Tend="805";Tstart="604";shortTE="F";uid="bcf73f57-0324-4f07-b49f-c0dd6b7fc7c3"
JACXSJ010010219.1	RepeatMasker	DNA/Maverick	1	729	5861	-	.	ID="RND-6_FAMILY-1623";Tend="4476";Tstart="3748";shortTE="F";uid="a7ef9e9a-9a6d-47b5-8208-387a77926464"
JACXSJ010010219.1	RepeatMasker	DNA/Maverick	957	1094	1199	-	.	ID="RND-5_FAMILY-943";Tend="762";Tstart="625";shortTE="F";uid="40dcb9cf-d439-4f92-8eee-ce56e40bf084"
JACXSJ010001022.1	RepeatMasker	DNA/TcMar-Mariner	13	957	8159	+	.	ID="RND-6_FAMILY-13874";Tend="1730";Tstart="790";shortTE="F";uid="6364e316-bdf4-4984-81eb-72b3e7d1db9f"
JACXSJ010001022.1	RepeatMasker	DNA	46025	46786	3310	+	.	ID="DNA4-2_AP";Tend="767";Tstart="7";shortTE="F";uid="e127e766-6fdb-4a83-8ba0-7be6e1b2c28a"
JACXSJ010001022.1	RepeatMasker	LINE/CR1	41019	41421	418	+	.	ID="RND-6_FAMILY-1242";Tend="948";Tstart="577";shortTE="F";uid="17295f16-a6e7-49a4-a50a-e1235be608c6"
JACXSJ010001022.1	RepeatMasker	DNA	106765	107010	883	+	.	ID="DNA4-3_AP";Tend="520";Tstart="267";shortTE="F";uid="b2d44df0-b350-47c6-895b-71958c82ce89"
JACXSJ010001022.1	RepeatMasker	DNA/hAT-Tip100	30377	30568	1041	+	.	ID="DNA8-87_AP";Tend="402";Tstart="213";shortTE="F";uid="f142df4b-8975-4ab4-9c1b-a3e4bbc87d8b"
JACXSJ010001022.1	RepeatMasker	DNA/Ginger	88672	88828	916	+	.	ID="RND-6_FAMILY-2859";Tend="2489";Tstart="2335";shortTE="F";uid="41baa807-7f33-4fcf-b6e4-a2742f5cd170"
JACXSJ010001022.1	RepeatMasker	Unknown	45453	45684	1967	+	.	ID="RND-6_FAMILY-11924";Tend="1091";Tstart="861";shortTE="F";uid="fe5947ed-863f-41bc-a971-8518bb0d5c26"
JACXSJ010001022.1	RepeatMasker	Unknown	74604	74723	681	+	.	ID="RND-6_FAMILY-2411";Tend="1017";Tstart="900";shortTE="F";uid="d3e9a519-1d9f-48ea-a52c-305927925b4c"
JACXSJ010001022.1	RepeatMasker	DNA/hAT	108962	109093	549	+	.	ID="DNA8-105_AP";Tend="403";Tstart="269";shortTE="F";uid="7ae2a14f-2f41-4d5e-a4f9-420ec9806a0c"
JACXSJ010001022.1	RepeatMasker	DNA	10134	10248	435	+	.	ID="RND-6_FAMILY-10811";Tend="1576";Tstart="1475";shortTE="F";uid="a1c48c8f-bc01-4c89-8997-4a684778f6df"
JACXSJ010001022.1	RepeatMasker	DNA/Kolobok-E	43639	44220	517	+	.	ID="KOLOBOKE-2_AP";Tend="2127";Tstart="1525";shortTE="F";uid="3ce6d3cb-f9f8-4c3b-be85-abe9c3a2d3b8"
JACXSJ010001022.1	RepeatMasker	DNA/Ginger-1	32214	32489	511	+	.	ID="RND-6_FAMILY-313";Tend="1547";Tstart="1264";shortTE="F";uid="f52a1a53-42de-4884-8452-5f7e892921b1"
JACXSJ010001022.1	RepeatMasker	DNA	39056	39282	759	+	.	ID="TTAA14_AP";Tend="550";Tstart="327";shortTE="F";uid="7f52e59f-0e2f-412b-aa82-544dbc5c1442"
JACXSJ010001022.1	RepeatMasker	DNA	119325	119572	516	+	.	ID="TTAA2C_AP";Tend="422";Tstart="140";shortTE="F";uid="49d46914-9aba-4398-adbd-3048e28501ec"
JACXSJ010001022.1	RepeatMasker	Unknown	38317	38463	419	+	.	ID="RND-5_FAMILY-3006";Tend="171";Tstart="22";shortTE="F";uid="f039886e-5285-46d9-aae3-02a22aad84fc"
JACXSJ010001022.1	RepeatMasker	DNA/hAT-Tip100	74069	74607	3017	+	.	ID="RND-5_FAMILY-1659";Tend="1460";Tstart="888";shortTE="F";uid="23d12cf0-6b71-4f07-8de0-fcdd432e0e53"
JACXSJ010001022.1	RepeatMasker	LINE/I-Jockey	91050	92289	1625	+	.	ID="RND-6_FAMILY-5551";Tend="2331";Tstart="1136";shortTE="F";uid="3c21de59-a058-4feb-b62c-938bebef1c83"
JACXSJ010001022.1	RepeatMasker	DNA	50832	51157	491	+	.	ID="DNA4-3_AP";Tend="381";Tstart="1";shortTE="F";uid="845acb61-a5dc-41a0-b110-72c6a2bc6b19"
JACXSJ010001022.1	RepeatMasker	DNA/Ginger-2	71971	72435	475	+	.	ID="GINGER2-N2_AP";Tend="1471";Tstart="1006";shortTE="F";uid="8534e046-bab9-4542-bf4f-4f403af7a798"
JACXSJ010001022.1	RepeatMasker	DNA	38881	39053	540	+	.	ID="ttaa13b_ap";Tend="202";Tstart="1";shortTE="F";uid="b64bd23a-1f4f-433f-874a-6bf28364abb2"
JACXSJ010001022.1	RepeatMasker	DNA/hAT-hAT19	80244	80756	1173	+	.	ID="RND-5_FAMILY-2153";Tend="1432";Tstart="970";shortTE="F";uid="8963d2b3-8776-46ff-836c-b72b95f121b0"
JACXSJ010001022.1	RepeatMasker	DNA	100141	100371	472	+	.	ID="ttaa2c_ap";Tend="298";Tstart="58";shortTE="F";uid="5d7b4133-6c2b-4c42-8acd-0286db372e2e"
JACXSJ010001022.1	RepeatMasker	DNA/TcMar-m44	103253	103386	566	+	.	ID="dnax-3c_ap";Tend="144";Tstart="1";shortTE="F";uid="4d6facb5-1297-4c36-8d70-659fc18f4a1f"
JACXSJ010001022.1	RepeatMasker	Unknown	108509	108735	837	+	.	ID="RND-6_FAMILY-27978";Tend="1204";Tstart="941";shortTE="F";uid="d20f2f51-6cb1-4c10-8e4c-0b969a49bdbd"
JACXSJ010001022.1	RepeatMasker	DNA/Ginger-1	104221	104515	936	+	.	ID="RND-6_FAMILY-313";Tend="1356";Tstart="1078";shortTE="F";uid="20794ca5-61c0-498a-95ee-5673c29c3287"
JACXSJ010001022.1	RepeatMasker	RC/Helitron	31310	31631	1004	+	.	ID="RND-5_FAMILY-7613";Tend="1849";Tstart="1538";shortTE="F";uid="2411bf44-e32c-4d45-af2d-74b0c44f7b8c"
JACXSJ010001022.1	RepeatMasker	Unknown	129388	129790	4163	+	.	ID="RND-5_FAMILY-2950";Tend="1311";Tstart="841";shortTE="F";uid="56298892-0f5d-4f75-8e63-c30252103cef"
JACXSJ010001022.1	RepeatMasker	DNA/hAT-Tip100	29943	30256	741	+	.	ID="RND-6_FAMILY-372";Tend="564";Tstart="237";shortTE="F";uid="82910f8a-7b21-4f78-937d-2add59df81f7"
JACXSJ010001022.1	RepeatMasker	Unknown	2144	3162	529	-	.	ID="RND-1_FAMILY-177";TEgroup="ctg_1022%7CRND-1_FAMILY-177%7C1";Tend="1844";Tstart="892";shortTE="T";uid="1cb45ab8-54dd-4991-95f8-44629691ca16"
JACXSJ010001022.1	RepeatMasker	DNA/Ginger	71278	71482	847	-	.	ID="RND-6_FAMILY-2859";Tend="993";Tstart="790";shortTE="F";uid="a14e7e9e-d9a9-4628-a880-a9c2554d0aab"
JACXSJ010001022.1	RepeatMasker	DNA/hAT-Ac	92715	92907	466	-	.	ID="DNA8-54_AP";Tend="585";Tstart="395";shortTE="F";uid="7d358323-c1dd-409a-8f9a-4b0ec71c6e8b"
JACXSJ010001022.1	RepeatMasker	DNA/Merlin	116677	118270	11738	-	.	ID="RND-5_FAMILY-7829";Tend="1934";Tstart="390";shortTE="F";uid="5af2266b-e337-43dd-bda3-68c803d675f4"
JACXSJ010001022.1	RepeatMasker	DNA/Ginger	43404	44005	1004	-	.	ID="RND-6_FAMILY-2859";Tend="2230";Tstart="1609";shortTE="F";uid="c63873a8-d585-4e1b-8c5e-c3d258aad366"
JACXSJ010001022.1	RepeatMasker	DNA/Kolobok-E	41905	42114	519	-	.	ID="RND-6_FAMILY-1681";Tend="1931";Tstart="1740";shortTE="F";uid="b599a39e-556a-459b-8ccc-09ff2a0c27d6"
JACXSJ010001022.1	RepeatMasker	DNA/MULE-MuDR	109104	109217	648	-	.	ID="RND-6_FAMILY-596";Tend="1019";Tstart="907";shortTE="F";uid="4c83bcb0-6901-4283-9f01-cbf6a1aa5667"
JACXSJ010001022.1	RepeatMasker	DNA/hAT-Tip100	92976	93346	1146	-	.	ID="rnd-6_family-3568";Tend="1283";Tstart="806";shortTE="F";uid="793d3991-c173-4d69-9065-0c2d8050b893"
JACXSJ010001022.1	RepeatMasker	DNA/Ginger-1	41542	41650	481	-	.	ID="RND-5_FAMILY-839";Tend="1077";Tstart="958";shortTE="F";uid="4b22d9e4-1d11-4f8e-87b8-1831afec9847"
JACXSJ010001022.1	RepeatMasker	DNA/Ginger	48578	50273	7557	-	.	ID="RND-6_FAMILY-2859";Tend="2488";Tstart="806";shortTE="F";uid="5e5bf0fd-f31b-4435-9903-95668d8fa00d"
JACXSJ010001022.1	RepeatMasker	DNA/hAT	47069	47387	1314	-	.	ID="RND-6_FAMILY-5433";Tend="1238";Tstart="945";shortTE="F";uid="a3b56f64-8ab6-4af1-bfd5-2624fa178b19"
JACXSJ010001022.1	RepeatMasker	DNA/hAT-Charlie	102464	102679	823	-	.	ID="DNA8-47_AP";Tend="307";Tstart="101";shortTE="F";uid="9aefc48f-dbd4-474f-8853-53825eb04a14"
JACXSJ010001022.1	RepeatMasker	DNA/Ginger-1	88825	90520	10314	-	.	ID="RND-6_FAMILY-313";Tend="2440";Tstart="773";shortTE="F";uid="3e4ed4f2-2cd1-4cb5-95b1-f6d274979238"
JACXSJ010001022.1	RepeatMasker	DNA/Ginger	74882	75289	1210	-	.	ID="RND-6_FAMILY-2859";Tend="1237";Tstart="793";shortTE="F";uid="dfa6dd83-0b12-418b-b18d-4e8106b21ff3"
JACXSJ010001022.1	RepeatMasker	RC/Helitron?	63681	63922	963	-	.	ID="RND-5_FAMILY-2405";Tend="1728";Tstart="1481";shortTE="F";uid="2ad864d4-7cdc-4288-98a8-53d23f0b920c"
JACXSJ010001022.1	RepeatMasker	DNA/MULE-MuDR	55089	55313	493	-	.	ID="RND-6_FAMILY-658";Tend="1933";Tstart="1708";shortTE="F";uid="27138273-6f02-4c5d-a468-64ddf6e39a78"
JACXSJ010001022.1	RepeatMasker	DNA/hAT-hAT19	106612	106764	555	-	.	ID="HAT-N12_AP";Tend="159";Tstart="1";shortTE="F";uid="3b4460af-5b5c-4c19-95b7-07522611cfa2"
JACXSJ010001022.1	RepeatMasker	Unknown	13032	13167	704	-	.	ID="RND-6_FAMILY-1295";Tend="1114";Tstart="982";shortTE="F";uid="0e103543-1c1f-47ba-8734-8d6b7f26f675"
JACXSJ010001022.1	RepeatMasker	DNA/Ginger	29488	29960	1457	-	.	ID="RND-6_FAMILY-2859";Tend="2546";Tstart="2056";shortTE="F";uid="28fd69d9-1b95-4248-b149-bc934853dfa0"
JACXSJ010001022.1	RepeatMasker	DNA	5209	5585	1205	-	.	ID="TTAA2D_AP";Tend="430";Tstart="1";shortTE="F";uid="2ea4fed6-999c-4040-80f4-d5b68c4ce36d"
JACXSJ010001022.1	RepeatMasker	LINE/I-Jockey	42265	43404	9345	-	.	ID="RND-6_FAMILY-904";Tend="1781";Tstart="668";shortTE="F";uid="d57d99b7-c004-43ae-85ba-5fed03961a14"
JACXSJ010001022.1	RepeatMasker	DNA/hAT-Ac	129163	129387	595	-	.	ID="RND-6_FAMILY-1513";Tend="1438";Tstart="1210";shortTE="F";uid="0d040092-be75-4d48-aea7-b54887712b3b"
JACXSJ010001022.1	RepeatMasker	Unknown	82511	82708	421	-	.	ID="RND-6_FAMILY-2654";Tend="1149";Tstart="954";shortTE="F";uid="a77c8ab4-cbec-48af-92b5-97277d8d8ea8"
JACXSJ010001022.1	RepeatMasker	Unknown	93467	93771	1748	-	.	ID="RND-5_FAMILY-1382";Tend="1220";Tstart="903";shortTE="F";uid="5fc439aa-bd2c-404a-b15a-58124b1389b2"
JACXSJ010001022.1	RepeatMasker	DNA/Ginger	41598	41764	538	-	.	ID="RND-6_FAMILY-2859";Tend="2439";Tstart="2281";shortTE="F";uid="824b449a-3555-45b9-81c2-a2aa1b41510f"
JACXSJ010001022.1	RepeatMasker	DNA/hAT?	30916	31155	1328	-	.	ID="DNA8-60_AP";Tend="324";Tstart="83";shortTE="F";uid="b3ee1b55-6f87-49c5-8478-e0ff40c9962e"
JACXSJ010001022.1	RepeatMasker	DNA/Ginger	30629	30816	732	-	.	ID="RND-6_FAMILY-2859";Tend="2486";Tstart="2288";shortTE="F";uid="fc38f852-e977-406e-8510-c66455573bb1"
JACXSJ010001022.1	RepeatMasker	DNA/hAT-Charlie	1812	1937	513	-	.	ID="RND-6_FAMILY-18044";Tend="1079";Tstart="935";shortTE="F";uid="86f47f60-060c-4a51-96e3-28ac5189a4c8"
JACXSJ010001022.1	RepeatMasker	DNA	105898	106018	510	-	.	ID="RND-6_FAMILY-2710";Tend="1348";Tstart="1222";shortTE="F";uid="ddd186ae-0700-4599-bb8c-e7a59fd548a5"
JACXSJ010001022.1	RepeatMasker	DNA/hAT-Tip100	104532	104802	1262	-	.	ID="RND-5_FAMILY-1659";Tend="1186";Tstart="894";shortTE="F";uid="21b68cc8-d2b5-4067-9c83-9b8fc1f1545b"
JACXSJ010001022.1	RepeatMasker	DNA	103970	104150	541	-	.	ID="TTAA8_AP";Tend="438";Tstart="264";shortTE="F";uid="a3a7d0f1-c444-4461-a674-71de3cd967cb"
JACXSJ010001022.1	RepeatMasker	DNA/hAT-Tip100	39367	39817	2804	-	.	ID="RND-5_FAMILY-548";Tend="1446";Tstart="978";shortTE="F";uid="057d5f59-3de4-4e36-8931-d79e958c6f38"
JACXSJ010001022.1	RepeatMasker	DNA/MULE-MuDR	54765	55109	1513	-	.	ID="RND-6_FAMILY-1700";Tend="1441";Tstart="1143";shortTE="F";uid="cd0c6d27-d0f1-4e44-bca1-237bf9fadc05"
JACXSJ010001022.1	RepeatMasker	DNA/Ginger	31837	32230	1204	-	.	ID="RND-6_FAMILY-2859";Tend="1229";Tstart="791";shortTE="F";uid="4eb4086c-5e75-4ab3-8a44-a694785de01a"
JACXSJ010001022.1	RepeatMasker	DNA/CMC-EnSpm	88335	88694	460	-	.	ID="RND-6_FAMILY-690";Tend="910";Tstart="533";shortTE="F";uid="7dd33ec8-1b58-4d6f-b962-cf33a614b2e5"
JACXSJ010001022.1	RepeatMasker	DNA	63888	64162	588	-	.	ID="RND-6_FAMILY-8055";Tend="806";Tstart="555";shortTE="F";uid="8ccbfe40-bd4b-4ad2-9d5a-8ba18a0193bb"
JACXSJ010001022.1	RepeatMasker	DNA/Ginger-1	78049	79338	5672	-	.	ID="RND-6_FAMILY-313";TEgroup="ctg_1022%7CRND-6_FAMILY-313%7C1";Tend="2441";Tstart="776";shortTE="F";uid="10375cc0-2c7f-4a3e-8208-6ab9f615c138"
JACXSJ010010220.1	RepeatMasker	DNA/hAT-Ac	1389	2500	1018	+	.	ID="rnd-6_family-6921";Tend="1609";Tstart="439";shortTE="F";uid="e39cb7ec-63e6-43ee-be82-31eac1b2f149"
JACXSJ010010220.1	RepeatMasker	RC/Helitron	1	114	870	+	.	ID="RND-6_FAMILY-6680";Tend="1422";Tstart="1308";shortTE="F";uid="1127e27c-c0ff-42dc-9d90-3b484bdf1067"
JACXSJ010010220.1	RepeatMasker	LTR/Gypsy	1152	1297	418	+	.	ID="RND-6_FAMILY-11796";Tend="656";Tstart="517";shortTE="F";uid="9132a92a-eeaa-493f-aaf2-f0529aff0130"
JACXSJ010010220.1	RepeatMasker	DNA	439	629	878	-	.	ID="RND-6_FAMILY-3235";Tend="2290";Tstart="2100";shortTE="F";uid="6754e2cd-1266-403b-9964-ca135f8e699a"
JACXSJ010010221.1	RepeatMasker	DNA/TcMar-Tc1	446	1629	2313	+	.	ID="mariner-n12b_rpr";Tend="1200";Tstart="126";shortTE="F";uid="f6eec299-be81-4be3-989a-c0f73a8c568d"
JACXSJ010010221.1	RepeatMasker	DNA/hAT-Ac	13	144	536	+	.	ID="RND-4_FAMILY-338";Tend="1485";Tstart="1355";shortTE="F";uid="a2faedae-9fa2-4979-ad70-847c7683ba76"
JACXSJ010010221.1	RepeatMasker	DNA/hAT-Ac	2304	2502	1834	-	.	ID="RND-6_FAMILY-6410";Tend="1289";Tstart="1091";shortTE="F";uid="58823871-45e5-4e9b-a51e-3c573514b18a"
JACXSJ010010222.1	RepeatMasker	DNA/MULE-NOF	524	818	481	+	.	ID="RND-6_FAMILY-26863";Tend="1080";Tstart="782";shortTE="F";uid="31d08cec-191a-4335-94f5-663fb72e59b6"
JACXSJ010010222.1	RepeatMasker	Unknown	1340	1729	2465	-	.	ID="RND-1_FAMILY-19";Tend="1267";Tstart="865";shortTE="F";uid="e7bde411-30f7-4451-9765-127e52443fb8"
JACXSJ010010222.1	RepeatMasker	Unknown	971	1091	569	-	.	ID="RND-1_FAMILY-4";Tend="1773";Tstart="1581";shortTE="F";uid="34734439-af0f-410b-b33d-1c04b32aed9a"
JACXSJ010010223.1	RepeatMasker	Unknown	1173	2235	4436	-	.	ID="RND-6_FAMILY-796";Tend="1755";Tstart="751";shortTE="F";uid="aa4f37d9-d5f4-4be4-90fb-80bc02c755f5"
JACXSJ010010223.1	RepeatMasker	DNA/hAT	2209	2434	865	-	.	ID="RND-6_FAMILY-21137";Tend="1836";Tstart="1613";shortTE="F";uid="0473f9e6-49f6-4e3a-9ca6-c419e4950a18"
JACXSJ010010224.1	RepeatMasker	DNA/P	1	2500	20326	+	.	ID="RND-5_FAMILY-668";Tend="2589";Tstart="100";shortTE="F";uid="2e2d69b0-f9cc-4df8-aa90-92c83da3dc4e"
JACXSJ010010225.1	RepeatMasker	DNA	1980	2378	1711	+	.	ID="DNA4-1_AP";Tend="406";Tstart="4";shortTE="F";uid="fad2728a-f1ad-49e1-9c0d-0f031eedcf60"
JACXSJ010010225.1	RepeatMasker	Unknown	1224	1477	1801	-	.	ID="RND-6_FAMILY-1934";Tend="405";Tstart="152";shortTE="F";uid="99dbf6ff-5cb2-4914-be50-c70203792941"
JACXSJ010010226.1	RepeatMasker	DNA/hAT-Tip100	1016	1491	865	-	.	ID="RND-6_FAMILY-19454";Tend="1190";Tstart="725";shortTE="F";uid="733e6070-ee5b-4b9b-82ed-804cffe1828d"
JACXSJ010010226.1	RepeatMasker	DNA/hAT-Tip100	139	803	1149	-	.	ID="RND-6_FAMILY-6547";Tend="659";Tstart="2";shortTE="F";uid="f3408413-a729-490e-82b5-69e454200932"
JACXSJ010010227.1	RepeatMasker	DNA/hAT-Tip100	11	121	414	+	.	ID="RND-5_FAMILY-3398";Tend="1303";Tstart="1193";shortTE="F";uid="4805a51b-7722-46e5-bdb5-d8135671ed91"
JACXSJ010010227.1	RepeatMasker	DNA/hAT-Tip100	917	1337	762	-	.	ID="RND-5_FAMILY-107";Tend="1251";Tstart="824";shortTE="F";uid="9078cfad-fd83-418a-863a-2ff2573f6876"
JACXSJ010010228.1	RepeatMasker	DNA	1515	1795	810	+	.	ID="rnd-6_family-5059";Tend="1756";Tstart="1538";shortTE="F";uid="f8163244-3386-4c6b-b84f-97518a81d3e9"
JACXSJ010010228.1	RepeatMasker	DNA/hAT-Charlie	1192	1368	488	+	.	ID="RND-4_FAMILY-1429";Tend="1085";Tstart="912";shortTE="F";uid="8624f376-d913-4dd9-996e-cb2f6bdcca6a"
JACXSJ010010228.1	RepeatMasker	DNA/P	1339	1525	632	+	.	ID="RND-5_FAMILY-1377";Tend="1233";Tstart="1031";shortTE="F";uid="ccb6c793-e45b-4811-9f49-8815836768eb"
JACXSJ010010228.1	RepeatMasker	DNA/Ginger	2182	2475	476	-	.	ID="RND-6_FAMILY-2859";Tend="1409";Tstart="1069";shortTE="F";uid="3b114ffd-ce5c-4f56-8db1-2f915a017f4f"
JACXSJ010010228.1	RepeatMasker	DNA/hAT-hAT19	257	970	3444	-	.	ID="RND-5_FAMILY-788";Tend="1769";Tstart="1006";shortTE="F";uid="7cf3de45-5e71-4383-9988-9b24e4c6cd5c"
JACXSJ010010229.1	RepeatMasker	DNA	95	1804	5029	+	.	ID="RND-6_FAMILY-5059";TEgroup="ctg_10229%7CRND-6_FAMILY-5059%7C1";Tend="1753";Tstart="29";shortTE="F";uid="8dfde690-1c1f-47cb-9aea-a525bdd653b8"
JACXSJ010010229.1	RepeatMasker	DNA/hAT-Ac	1872	2499	790	+	.	ID="RND-6_FAMILY-10815";Tend="1871";Tstart="1238";shortTE="F";uid="5fbcecf6-da01-4c75-8475-50a45641c47f"
JACXSJ010001023.1	RepeatMasker	LINE/L2	83517	83633	586	+	.	ID="L2-10_HMEL";Tend="2184";Tstart="2071";shortTE="F";uid="f3975554-eedc-409b-996e-c786240524ff"
JACXSJ010001023.1	RepeatMasker	DNA/hAT-hAT19	124087	124331	1197	+	.	ID="RND-5_FAMILY-9709";Tend="1136";Tstart="900";shortTE="F";uid="a39fbec2-e525-4943-83b9-a7ef9da4b819"
JACXSJ010001023.1	RepeatMasker	LINE/I-Jockey	969	1545	411	+	.	ID="RND-6_FAMILY-210";Tend="966";Tstart="363";shortTE="F";uid="4582d830-5f00-450e-b647-a9e397dbd39e"
JACXSJ010001023.1	RepeatMasker	DNA/MULE-MuDR	121852	122433	773	+	.	ID="MUDR11X_AP";TEgroup="ctg_1023%7CMUDR11X_AP%7C1";Tend="2186";Tstart="1";shortTE="F";uid="92920afb-665b-48ac-b07d-ccbdbdbc2790"
JACXSJ010001023.1	RepeatMasker	DNA	2322	2650	834	+	.	ID="TTAA8_AP";Tend="438";Tstart="83";shortTE="F";uid="19d84bcd-1c25-4814-82f3-e95c2c7182dc"
JACXSJ010001023.1	RepeatMasker	DNA/hAT	58279	58443	690	+	.	ID="RND-4_FAMILY-2044";Tend="1121";Tstart="962";shortTE="F";uid="60d5a4b6-3f7d-4cfd-842f-ac067dbd11f3"
JACXSJ010001023.1	RepeatMasker	DNA	85722	85934	587	+	.	ID="TTAA3C_AP";Tend="228";Tstart="3";shortTE="F";uid="aba775f4-9486-4d99-8525-831bac6ce3f6"
JACXSJ010001023.1	RepeatMasker	DNA/Ginger-1	50780	51333	2179	+	.	ID="RND-6_FAMILY-313";Tend="1331";Tstart="777";shortTE="F";uid="f2e65bc8-99d5-495e-93c1-5b350cfc953c"
JACXSJ010001023.1	RepeatMasker	LINE/I-Jockey	46454	46803	718	+	.	ID="RND-6_FAMILY-1094";Tend="2156";Tstart="1820";shortTE="F";uid="1beb95c9-1c6b-40f5-b629-9713a64a47fc"
JACXSJ010001023.1	RepeatMasker	Retroposon?	119053	119661	1205	+	.	ID="SINE2-1_AP";Tend="1292";Tstart="99";shortTE="F";uid="2d780ce8-6169-4f20-a211-739732291918"
JACXSJ010001023.1	RepeatMasker	Retroposon?	125839	126022	467	+	.	ID="RND-5_FAMILY-7063";Tend="1395";Tstart="1213";shortTE="F";uid="ff5e1c69-bd40-4028-aa6f-c6222e968044"
JACXSJ010001023.1	RepeatMasker	DNA/Maverick	83537	83646	424	+	.	ID="RND-6_FAMILY-4889";Tend="1007";Tstart="894";shortTE="F";uid="48801796-0cdb-4f4a-a839-c1380c480f40"
JACXSJ010001023.1	RepeatMasker	LINE/L2	81282	81718	2895	+	.	ID="RND-6_FAMILY-24093";Tend="1632";Tstart="1180";shortTE="F";uid="c7e2e26d-ed9f-4bd8-a26d-479bd3dd29c8"
JACXSJ010001023.1	RepeatMasker	DNA/Ginger	38743	39451	2929	+	.	ID="RND-6_FAMILY-2859";Tend="2055";Tstart="1344";shortTE="F";uid="59753f0b-6f77-4cae-960b-5910b8e85ed8"
JACXSJ010001023.1	RepeatMasker	DNA	45523	45765	810	+	.	ID="TTAA2C_AP";Tend="423";Tstart="193";shortTE="F";uid="df7db34b-22ab-40bc-9173-8e796ace860c"
JACXSJ010001023.1	RepeatMasker	DNA/hAT-Charlie	89338	89718	1543	+	.	ID="RND-5_FAMILY-7867";Tend="1372";Tstart="939";shortTE="F";uid="4576e5f0-93b9-41f5-8035-88e5520da4e3"
JACXSJ010001023.1	RepeatMasker	DNA/hAT-Tip100	28363	30928	19064	+	.	ID="RND-6_FAMILY-6069";Tend="2514";Tstart="1";shortTE="F";uid="415f89b4-f79e-4c2f-8a32-b92f3c0af435"
JACXSJ010001023.1	RepeatMasker	DNA/MULE-MuDR	31303	31922	2774	+	.	ID="RND-4_FAMILY-16";Tend="1524";Tstart="886";shortTE="F";uid="ba78631a-bc2c-4731-b607-5e278f06ba78"
JACXSJ010001023.1	RepeatMasker	Unknown	49358	49584	1611	+	.	ID="RND-1_FAMILY-93";Tend="1195";Tstart="969";shortTE="F";uid="b3bee71c-7186-480d-850f-615eaf0d26c9"
JACXSJ010001023.1	RepeatMasker	DNA/Kolobok-E	58854	59050	449	+	.	ID="RND-6_FAMILY-2763";Tend="1082";Tstart="853";shortTE="F";uid="485de40c-1179-4413-8d9b-bb46c6947ebb"
JACXSJ010001023.1	RepeatMasker	DNA	71592	72448	2747	+	.	ID="RND-6_FAMILY-9631";Tend="1538";Tstart="692";shortTE="F";uid="95c73164-f0c7-4176-a375-c4b5a45ad744"
JACXSJ010001023.1	RepeatMasker	DNA/Ginger-1	11975	12220	1179	+	.	ID="RND-6_FAMILY-313";Tend="1178";Tstart="935";shortTE="F";uid="39afe3be-e6ef-4091-89f3-b12c7e8cfaaa"
JACXSJ010001023.1	RepeatMasker	DNA/hAT-Tip100	116791	117125	1371	+	.	ID="RND-1_FAMILY-38";Tend="1293";Tstart="908";shortTE="F";uid="f52865ed-28d4-413d-98d7-5c3daaed3d0e"
JACXSJ010001023.1	RepeatMasker	DNA/hAT-hAT19	92732	92971	1729	+	.	ID="RND-4_FAMILY-551";Tend="1156";Tstart="913";shortTE="F";uid="eec86575-26b0-4603-b97c-00ca1ca7d665"
JACXSJ010001023.1	RepeatMasker	Unknown	40270	40875	2090	+	.	ID="RND-5_FAMILY-3393";Tend="1252";Tstart="708";shortTE="F";uid="adf5d843-82b8-4e11-b9fd-8b20108aebb2"
JACXSJ010001023.1	RepeatMasker	DNA/Kolobok-E	97324	97921	649	+	.	ID="KOLOBOKE-4_AP";Tend="3129";Tstart="2524";shortTE="F";uid="bdad205b-09b5-4dd7-8cfe-58bf0ed11c8d"
JACXSJ010001023.1	RepeatMasker	DNA/Kolobok-E	11292	11410	533	-	.	ID="RND-5_FAMILY-1849";Tend="1977";Tstart="1861";shortTE="F";uid="7347d814-a4a1-4802-b960-d682ef8c9c01"
JACXSJ010001023.1	RepeatMasker	DNA/Ginger	58438	58727	509	-	.	ID="RND-6_FAMILY-2859";Tend="2489";Tstart="2243";shortTE="F";uid="988486e0-aa4f-4ad0-912e-ce5380d93753"
JACXSJ010001023.1	RepeatMasker	DNA	48558	49336	3616	-	.	ID="DNA4-2_AP";Tend="768";Tstart="1";shortTE="F";uid="8221ad61-bd42-475f-b47a-2dbbb553c2c5"
JACXSJ010001023.1	RepeatMasker	DNA	9341	9698	1037	-	.	ID="TTAA4B_AP";Tend="428";Tstart="93";shortTE="F";uid="a9274556-df0c-4de3-ad13-4209c4eaae76"
JACXSJ010001023.1	RepeatMasker	LINE/CR1	86342	86581	446	-	.	ID="RND-6_FAMILY-5750";Tend="1088";Tstart="850";shortTE="F";uid="3b6bff09-d004-43fa-862a-0a08c8c412aa"
JACXSJ010001023.1	RepeatMasker	DNA	111624	111967	560	-	.	ID="dna4-2_ap";Tend="823";Tstart="479";shortTE="F";uid="4e36260d-6a5f-42f1-a3bc-0f0bca4b8a5b"
JACXSJ010001023.1	RepeatMasker	DNA/MULE-NOF	125901	126107	400	-	.	ID="RND-6_FAMILY-3271";Tend="762";Tstart="559";shortTE="F";uid="968c09a3-e7ee-42de-bb8c-6a071c4f7eba"
JACXSJ010001023.1	RepeatMasker	DNA/hAT-Tip100	90916	91149	1009	-	.	ID="RND-1_FAMILY-37";Tend="1117";Tstart="874";shortTE="F";uid="4ecad4ac-a747-4cdd-b268-4213fe40f8e7"
JACXSJ010001023.1	RepeatMasker	Retroposon?	51242	51476	409	-	.	ID="RND-6_FAMILY-10847";Tend="992";Tstart="761";shortTE="F";uid="69a09985-e11b-4c40-a8eb-8cf87dc59e47"
JACXSJ010001023.1	RepeatMasker	Unknown	115859	116373	2766	-	.	ID="RND-1_FAMILY-128";Tend="1522";Tstart="1007";shortTE="F";uid="6752ae4c-a57a-434d-a45d-192fac34835a"
JACXSJ010001023.1	RepeatMasker	DNA	93034	93398	914	-	.	ID="DNA-TTAA-1_AP";Tend="423";Tstart="80";shortTE="F";uid="6ef4064e-d405-4bae-b4cb-700729850bf6"
JACXSJ010001023.1	RepeatMasker	Unknown	34440	34919	488	-	.	ID="RND-6_FAMILY-6830";TEgroup="ctg_1023%7CRND-6_FAMILY-6830%7C1";Tend="1014";Tstart="24";shortTE="F";uid="8715577b-af2a-4d0c-a212-99ffa4a02e70"
JACXSJ010001023.1	RepeatMasker	DNA/hAT-Tip100	23549	24033	1793	-	.	ID="RND-1_FAMILY-24";Tend="1329";Tstart="871";shortTE="F";uid="c583124d-5c67-4d53-9b2a-d420fed68aba"
JACXSJ010001023.1	RepeatMasker	DNA	25960	26500	2451	-	.	ID="RND-5_FAMILY-2287";Tend="1429";Tstart="827";shortTE="F";uid="72e2d1ed-c6fc-4984-a9b8-bfa0ff4c534a"
JACXSJ010001023.1	RepeatMasker	LTR/Gypsy	67031	67319	636	-	.	ID="RND-6_FAMILY-3807";Tend="1421";Tstart="1132";shortTE="F";uid="41e9d92c-2068-4443-b02b-ce5509d99ad6"
JACXSJ010001023.1	RepeatMasker	DNA/hAT-hAT19	66264	66598	637	-	.	ID="RND-5_FAMILY-782";Tend="1245";Tstart="910";shortTE="F";uid="ec546f54-5f69-473c-9194-979b5ab44f6d"
JACXSJ010001023.1	RepeatMasker	DNA	9079	9310	460	-	.	ID="TTAA7_AP";Tend="291";Tstart="53";shortTE="F";uid="7f01b3f4-427a-4d03-940c-a516e63c4a84"
JACXSJ010001023.1	RepeatMasker	DNA/Kolobok-E	46095	46390	549	-	.	ID="RND-6_FAMILY-2763";Tend="1389";Tstart="1106";shortTE="F";uid="c84ddfce-3d9d-426b-8a18-5c73225b2124"
JACXSJ010001023.1	RepeatMasker	Unknown	87238	87510	1632	-	.	ID="RND-6_FAMILY-10911";Tend="1155";Tstart="876";shortTE="F";uid="01177b3b-3a6e-48ab-b6af-3967f0bf086d"
JACXSJ010001023.1	RepeatMasker	Unknown	113299	113401	403	-	.	ID="RND-6_FAMILY-2411";Tend="923";Tstart="832";shortTE="F";uid="1c440dfd-aaa7-4613-8734-ff038257c663"
JACXSJ010001023.1	RepeatMasker	DNA	23009	23322	576	-	.	ID="DNA8-30_AP";Tend="710";Tstart="411";shortTE="F";uid="f870bdf5-0b14-4b3e-b923-c34eb76163f7"
JACXSJ010001023.1	RepeatMasker	DNA/Ginger	12184	12510	724	-	.	ID="RND-6_FAMILY-2859";Tend="1933";Tstart="1618";shortTE="F";uid="bfd99de8-67b9-4d02-92f5-aca3f9468f42"
JACXSJ010001023.1	RepeatMasker	LINE/I	108815	108964	420	-	.	ID="RND-5_FAMILY-1237";Tend="1714";Tstart="1575";shortTE="F";uid="1d34d430-3ec7-43fd-b2ce-bbf712ea402d"
JACXSJ010001023.1	RepeatMasker	DNA	112024	113086	521	-	.	ID="DNA4-2_AP";TEgroup="ctg_1023%7CDNA4-2_AP%7C1";Tend="739";Tstart="1";shortTE="F";uid="4de422bc-56e0-42c7-9521-55b859682a20"
JACXSJ010001023.1	RepeatMasker	DNA/hAT-hAT19	115432	115874	2050	-	.	ID="RND-5_FAMILY-4572";Tend="1426";Tstart="877";shortTE="F";uid="c4a00a7b-efa5-4104-87aa-11e72bf06707"
JACXSJ010010230.1	RepeatMasker	DNA	1084	1407	1053	+	.	ID="RND-6_FAMILY-6506";Tend="1011";Tstart="649";shortTE="F";uid="5b456201-47ac-4098-85af-aed005bf4062"
JACXSJ010010230.1	RepeatMasker	DNA/TcMar-Pogo	1973	2125	413	+	.	ID="RND-5_FAMILY-10413";Tend="1013";Tstart="860";shortTE="F";uid="ebd16cb7-2436-438b-a9cc-fb33ee6bc663"
JACXSJ010010231.1	RepeatMasker	Unknown	95	230	402	-	.	ID="RND-6_FAMILY-9775";Tend="1322";Tstart="1187";shortTE="F";uid="b45babcf-62ca-4999-982f-985b348434e9"
JACXSJ010010231.1	RepeatMasker	DNA/PIF-Harbinger	1586	2482	2133	-	.	ID="RND-6_FAMILY-12278";Tend="1647";Tstart="762";shortTE="F";uid="d860a326-eb2b-4353-ae27-e630d5571046"
JACXSJ010010232.1	RepeatMasker	Unknown	6	226	555	+	.	ID="RND-1_FAMILY-214";Tend="749";Tstart="546";shortTE="F";uid="e997e064-088b-4038-8b9c-c84d8e2fec31"
JACXSJ010010233.1	RepeatMasker	DNA/TcMar-m44	1	106	503	+	.	ID="RND-6_FAMILY-4474";Tend="1782";Tstart="1677";shortTE="F";uid="9ad1bcc3-36e1-485d-bf30-959d87c1a88c"
JACXSJ010010234.1	RepeatMasker	DNA/hAT-hAT19	1	317	2241	+	.	ID="rnd-6_family-8020";Tend="1806";Tstart="1354";shortTE="F";uid="42114873-0a31-4815-a85e-fc078d8ec05d"
JACXSJ010010234.1	RepeatMasker	DNA	1133	1877	2170	+	.	ID="dna4-2_ap";Tend="766";Tstart="5";shortTE="F";uid="37831e46-3d62-451c-8bbe-6e753ea3fd08"
JACXSJ010010235.1	RepeatMasker	LINE/R1	391	586	802	+	.	ID="RND-6_FAMILY-28103";Tend="874";Tstart="675";shortTE="F";uid="5ff3d4ad-52b9-4f3c-97ff-966f0147f04d"
JACXSJ010010235.1	RepeatMasker	LINE/R1	1105	2446	7906	+	.	ID="RND-5_FAMILY-11345";Tend="4291";Tstart="3016";shortTE="F";uid="a854ffbd-e2a0-4eda-8fe3-00dac105b653"
JACXSJ010010236.1	RepeatMasker	LINE/L2	932	1455	1740	+	.	ID="RND-6_FAMILY-9198";Tend="660";Tstart="119";shortTE="F";uid="d89d9919-8e66-460c-a366-dc27f4d8091a"
JACXSJ010010236.1	RepeatMasker	DNA/Maverick	1499	2263	3035	+	.	ID="RND-5_FAMILY-82";Tend="1364";Tstart="599";shortTE="F";uid="d74254c7-754a-4fa5-83aa-f851c5ce11c7"
JACXSJ010010237.1	RepeatMasker	LINE/I-Jockey	1	2111	17223	-	.	ID="RND-6_FAMILY-26940";Tend="3489";Tstart="1382";shortTE="F";uid="7bf207ea-3d27-45d0-98fa-a16d580c41a7"
JACXSJ010010237.1	RepeatMasker	LTR/Gypsy	2120	2496	3402	-	.	ID="RND-6_FAMILY-8978";Tend="1736";Tstart="1360";shortTE="F";uid="d952c812-169b-406a-8e12-a11e072ce2a5"
JACXSJ010010238.1	RepeatMasker	DNA	1053	1441	987	+	.	ID="DNA4-3_AP";Tend="410";Tstart="7";shortTE="F";uid="e85049eb-ea2b-4b01-9f62-27297a6d9867"
JACXSJ010010238.1	RepeatMasker	RC/Helitron?	2054	2249	740	-	.	ID="RND-5_FAMILY-2405";Tend="1739";Tstart="1533";shortTE="F";uid="3f8fc82f-7f23-4cde-bae6-b2747b2cd32b"
[truncated: 176,476 more rows]
