# Supplementary material for: Transposon accumulation at xenobiotic gene family loci in aphids
Source: Genome Res. 2023 Oct;33(10):1718–33. doi: 10.1101/gr.277820.123 (PMC10691553; doi:10.1101/gr.277820.123)
Supplement: Supplement 13 [file Supplemental_File_S2.tar.gz › Supplemental_File_S2/acyrthosiphonPisum.filteredRepeats.gff]

NC_042493.1	RepeatMasker	DNA/hAT	126164697	126165603	4232	+	.	ID="RND-5_FAMILY-983";TEgroup="ctg_1%7CRND-5_FAMILY-983%7C10";Tend="1789";Tstart="1129";shortTE="F";uid="eea7a0a8-60f0-4df4-a53b-cc8229434fa8"
NC_042493.1	RepeatMasker	DNA	89763386	89763807	2196	+	.	ID="DNAX-2_AP";Tend="467";Tstart="1";shortTE="F";uid="564ad537-7a86-4894-b7ab-38b7fc263f8b"
NC_042493.1	RepeatMasker	Unknown	103949472	103950383	5775	+	.	ID="RND-6_FAMILY-852";Tend="1507";Tstart="627";shortTE="F";uid="1cd134f3-f54a-47db-8b7f-329507319664"
NC_042493.1	RepeatMasker	LTR/Gypsy	131677227	131677643	1891	+	.	ID="RND-5_FAMILY-3256";Tend="1538";Tstart="1095";shortTE="F";uid="656a6422-a72e-4b9d-b6be-2ab50a5ace0f"
NC_042493.1	RepeatMasker	DNA/Ginger-2	63116788	63117243	641	+	.	ID="GINGER2-N2_AP";Tend="1459";Tstart="999";shortTE="F";uid="0e2072c2-4447-46ae-abab-d5d81727bab8"
NC_042493.1	RepeatMasker	DNA/Kolobok-E	104324062	104324503	975	+	.	ID="KOLOBOKE-3_AP";Tend="5287";Tstart="4854";shortTE="F";uid="dac341e7-0ad9-42ef-b609-4e99d1a4c547"
NC_042493.1	RepeatMasker	Unknown	44690933	44692318	1973	+	.	ID="RND-6_FAMILY-1033";Tend="1876";Tstart="517";shortTE="F";uid="289681d4-3116-4422-8cc6-60de19043fce"
NC_042493.1	RepeatMasker	Retroposon?	106656026	106656272	643	+	.	ID="RND-6_FAMILY-193";Tend="718";Tstart="478";shortTE="F";uid="59df2a4c-8e09-4255-b9c2-edc9ce674027"
NC_042493.1	RepeatMasker	DNA	55132716	55133187	2768	+	.	ID="RND-6_FAMILY-8931";Tend="1342";Tstart="866";shortTE="F";uid="5ab5bb7f-6810-4349-8112-ddc745fa8ddf"
NC_042493.1	RepeatMasker	LINE/I-Jockey	66278869	66279905	1752	+	.	ID="RND-6_FAMILY-24936";Tend="1220";Tstart="21";shortTE="F";uid="82fe4ace-2d04-4303-a827-2a120bf5df7a"
NC_042493.1	RepeatMasker	Retroposon?	115334176	115334389	1399	+	.	ID="RND-5_FAMILY-19";Tend="538";Tstart="337";shortTE="F";uid="f9923652-70f1-4a69-bae4-5d48ec10baa7"
NC_042493.1	RepeatMasker	LINE/CR1	27217008	27218286	8242	+	.	ID="RND-6_FAMILY-7757";Tend="1915";Tstart="664";shortTE="F";uid="461cd342-1a34-41e6-b305-47103f0678f2"
NC_042493.1	RepeatMasker	DNA/hAT	101105536	101105952	1420	+	.	ID="RND-6_FAMILY-45";Tend="1324";Tstart="910";shortTE="F";uid="6e02f7bc-3541-4201-9312-5b12f0b2b5c4"
NC_042493.1	RepeatMasker	DNA/hAT-Ac	14309161	14309402	690	+	.	ID="RND-5_FAMILY-932";Tend="1280";Tstart="1040";shortTE="F";uid="cda1a292-2fc0-478d-83b2-6ffb7b2c2b5e"
NC_042493.1	RepeatMasker	DNA/Kolobok-E	37352651	37353011	1630	+	.	ID="RND-1_FAMILY-42";Tend="1432";Tstart="986";shortTE="F";uid="8ab25752-9a62-4014-bc29-4967ae660b3f"
NC_042493.1	RepeatMasker	DNA/hAT-Tip100	95337721	95337851	937	+	.	ID="RND-6_FAMILY-192";Tend="1126";Tstart="996";shortTE="F";uid="92b88d73-792b-46d8-b97b-ec7ec298047d"
NC_042493.1	RepeatMasker	DNA/Kolobok-E	124891549	124892242	2958	+	.	ID="RND-5_FAMILY-8975";Tend="1601";Tstart="899";shortTE="F";uid="b0328f7a-195d-4454-8c77-58f568971974"
NC_042493.1	RepeatMasker	Retroposon?	117855154	117855339	1234	+	.	ID="RND-6_FAMILY-3042";Tend="1074";Tstart="888";shortTE="F";uid="f1ed4223-9fab-46b1-a4b5-18e9bbce2a7c"
NC_042493.1	RepeatMasker	DNA/Sola-1	8288872	8289185	2457	+	.	ID="DNA4-7_AP";Tend="317";Tstart="1";shortTE="F";uid="08ee0df7-6b90-4e57-bdd8-6819c63eb973"
NC_042493.1	RepeatMasker	DNA/MULE-MuDR	2031410	2031619	519	+	.	ID="MUDR3X_AP";TEgroup="ctg_1%7CMUDR3X_AP%7C2";Tend="2363";Tstart="49";shortTE="F";uid="820d73cf-55c0-463e-9101-f2e79e240630"
NC_042493.1	RepeatMasker	DNA/hAT-Ac	14196906	14197540	4544	+	.	ID="DNA8-39_AP";Tend="663";Tstart="1";shortTE="F";uid="39b24b6c-ca93-4dba-a34d-914811b6945a"
NC_042493.1	RepeatMasker	DNA/Ginger-1	19911696	19911936	609	+	.	ID="rnd-6_family-14973";Tend="1206";Tstart="800";shortTE="F";uid="5d8fb551-408b-4cf2-8a9d-dd533b0f64f0"
NC_042493.1	RepeatMasker	DNA/TcMar-Tc4	22482328	22483785	2507	+	.	ID="RND-6_FAMILY-7847";TEgroup="ctg_1%7CRND-6_FAMILY-7847%7C3";Tend="1984";Tstart="52";shortTE="F";uid="f2c16667-0b74-4561-886d-baebc94a0fe1"
NC_042493.1	RepeatMasker	DNA/MULE-MuDR	120419879	120420054	955	+	.	ID="RND-6_FAMILY-1450";Tend="1630";Tstart="1458";shortTE="F";uid="630ab16d-87be-4209-b047-e9639bc9cf18"
NC_042493.1	RepeatMasker	DNA/hAT-hAT19	119162192	119162513	1702	+	.	ID="DNA8-78_AP";Tend="338";Tstart="1";shortTE="F";uid="2dfa74aa-f777-44ba-aaad-1a5022ff2387"
NC_042493.1	RepeatMasker	DNA/Kolobok-E	31890113	31890570	1321	+	.	ID="RND-6_FAMILY-829";Tend="1087";Tstart="638";shortTE="F";uid="573abe0a-e3f4-42c4-863c-c02580decedf"
NC_042493.1	RepeatMasker	Unknown	71328906	71329085	733	+	.	ID="RND-5_FAMILY-1902";Tend="1081";Tstart="896";shortTE="F";uid="eb16c660-9f53-41d2-bfcb-b5fb7e66b40d"
NC_042493.1	RepeatMasker	DNA/Sola-1	80622756	80623006	1092	+	.	ID="RND-6_FAMILY-11706";Tend="1178";Tstart="940";shortTE="F";uid="039a4e89-aba2-4b7f-8293-0ced6c2ef738"
NC_042493.1	RepeatMasker	DNA/Kolobok-E	59509625	59510070	2043	+	.	ID="KOLOBOKE-3_AP";Tend="2178";Tstart="1717";shortTE="F";uid="195fa0c6-30ec-4306-acf0-ff9aae16e7a8"
NC_042493.1	RepeatMasker	Retroposon?	126193094	126193944	1569	+	.	ID="RND-6_FAMILY-7552";Tend="1046";Tstart="247";shortTE="F";uid="5de0d8c9-b6eb-4d47-851f-467424f2e961"
NC_042493.1	RepeatMasker	LTR/Gypsy	97813883	97814297	427	+	.	ID="GYPSY-4_ACE-I";Tend="6192";Tstart="5790";shortTE="F";uid="9aba1e59-f3e5-498b-8801-952e12f90b3d"
NC_042493.1	RepeatMasker	Retroposon?	126541659	126542547	6957	+	.	ID="RND-6_FAMILY-7552";Tend="1692";Tstart="808";shortTE="F";uid="bf68c4cb-7f49-45c6-8406-6438549bb8ec"
NC_042493.1	RepeatMasker	DNA	88286763	88287106	435	+	.	ID="DNAX-2_AP";TEgroup="ctg_1%7CDNAX-2_AP%7C6";Tend="269";Tstart="28";shortTE="F";uid="7e477997-336d-4241-9c0f-f6ed0837f609"
NC_042493.1	RepeatMasker	Unknown	74268245	74268419	893	+	.	ID="RND-6_FAMILY-8018";Tend="857";Tstart="683";shortTE="F";uid="1929d773-e295-49b6-9e9c-d71e8db51966"
NC_042493.1	RepeatMasker	DNA/Ginger-1	117758274	117758400	585	+	.	ID="RND-6_FAMILY-6101";Tend="415";Tstart="282";shortTE="F";uid="bfa891e2-f5c1-4205-b6a2-ee3dcacac592"
NC_042493.1	RepeatMasker	Retroposon?	12574450	12574847	431	+	.	ID="RND-6_FAMILY-18690";Tend="2117";Tstart="1722";shortTE="F";uid="cadb7e91-5b8b-41c5-a994-800ac73b473a"
NC_042493.1	RepeatMasker	DNA/TcMar-Pogo	118596526	118597081	3135	+	.	ID="RND-1_FAMILY-150";TEgroup="ctg_1%7CRND-1_FAMILY-150%7C2";Tend="1638";Tstart="921";shortTE="F";uid="79e4e744-6ff2-4946-a528-226234d65fe6"
NC_042493.1	RepeatMasker	Retroposon?	97538344	97538885	2449	+	.	ID="RND-5_FAMILY-7341";Tend="1139";Tstart="589";shortTE="F";uid="b2477a69-c00f-4274-bc24-eb4530c587e6"
NC_042493.1	RepeatMasker	DNA	113729450	113729873	2267	+	.	ID="RND-5_FAMILY-2302";Tend="1363";Tstart="958";shortTE="F";uid="a1012cbf-117b-435c-b33f-37ff42c01cf6"
NC_042493.1	RepeatMasker	DNA/Kolobok-E	63510384	63510591	863	+	.	ID="RND-5_FAMILY-751";Tend="686";Tstart="462";shortTE="F";uid="41c0fc5d-3cd0-4d95-99da-54ceb7cf4913"
NC_042493.1	RepeatMasker	DNA	98192973	98194591	4338	+	.	ID="RND-6_FAMILY-11463";TEgroup="ctg_1%7CRND-6_FAMILY-11463%7C7";Tend="2743";Tstart="1504";shortTE="F";uid="70750b4c-1e95-4ff9-ad10-8f6eb858187c"
NC_042493.1	RepeatMasker	DNA/hAT	5932141	5932467	767	+	.	ID="RND-6_FAMILY-10002";Tend="2114";Tstart="1796";shortTE="F";uid="f5ed6384-8958-484f-b48d-9c79ccda2a21"
NC_042493.1	RepeatMasker	DNA/Kolobok-E	68083361	68083532	933	+	.	ID="RND-5_FAMILY-5933";Tend="767";Tstart="614";shortTE="F";uid="f31b718f-7560-4fb3-a886-8edb2410a6de"
NC_042493.1	RepeatMasker	DNA/Ginger-1	48104270	48104778	2380	+	.	ID="RND-6_FAMILY-14973";Tend="1461";Tstart="957";shortTE="F";uid="255ec163-5d03-451b-a532-59d469cbc76a"
NC_042493.1	RepeatMasker	Unknown	103556959	103557467	2793	+	.	ID="RND-1_FAMILY-54";Tend="1377";Tstart="840";shortTE="F";uid="08e6f92f-be17-4fd9-9ca0-8a17a176d433"
NC_042493.1	RepeatMasker	DNA	93330621	93330994	574	+	.	ID="DNA4-2_AP";Tend="343";Tstart="1";shortTE="F";uid="897071cf-cff7-4108-a44a-ed4bea9c362a"
NC_042493.1	RepeatMasker	DNA/MULE-NOF	122458839	122459625	5884	+	.	ID="rnd-6_family-1690";Tend="1221";Tstart="462";shortTE="F";uid="3bda4b12-a79a-4dfd-8d22-951da20b43a5"
NC_042493.1	RepeatMasker	LINE/RTE-BovB	120276672	120277145	3310	+	.	ID="RND-6_FAMILY-18013";Tend="1325";Tstart="835";shortTE="F";uid="c4f71b51-402b-423b-a8cf-1c32c65fbc92"
NC_042493.1	RepeatMasker	DNA/Kolobok-E	41867672	41868113	1568	+	.	ID="RND-5_FAMILY-3406";Tend="1237";Tstart="827";shortTE="F";uid="e90b1ead-80ee-40cd-a9dd-99e9cf486e22"
NC_042493.1	RepeatMasker	Retroposon?	100178340	100178642	492	+	.	ID="RND-5_FAMILY-2567";Tend="1346";Tstart="1040";shortTE="F";uid="1af915cd-4950-44e2-9dc1-dd737f9e3cac"
NC_042493.1	RepeatMasker	DNA/Kolobok-E	109604692	109605104	2120	+	.	ID="KOLOBOKE-3_AP";Tend="2188";Tstart="1762";shortTE="F";uid="f1c46a8e-c284-4a8c-ba50-23250839ecf0"
NC_042493.1	RepeatMasker	DNA/hAT-Ac	13812055	13812255	1267	+	.	ID="RND-5_FAMILY-4136";Tend="1249";Tstart="1022";shortTE="F";uid="af854193-b797-4d5b-8d1b-c814c272c230"
NC_042493.1	RepeatMasker	RC/Helitron	99480385	99480563	640	+	.	ID="RND-6_FAMILY-7226";Tend="1581";Tstart="1400";shortTE="F";uid="be944c3b-5af1-42e0-aa3d-91ab7af0dc09"
NC_042493.1	RepeatMasker	Unknown	93661870	93662032	584	+	.	ID="RND-6_FAMILY-5528";Tend="1637";Tstart="1479";shortTE="F";uid="752fa9c0-e6c4-48ce-a928-22f7d1f1bf31"
NC_042493.1	RepeatMasker	Unknown	7948841	7948996	1021	+	.	ID="RND-5_FAMILY-6947";Tend="1114";Tstart="958";shortTE="F";uid="d5a3e27c-741b-4b46-b61a-d037bf4c8350"
NC_042493.1	RepeatMasker	DNA/hAT-Tip100	110229462	110229569	485	+	.	ID="RND-6_FAMILY-14364";Tend="934";Tstart="822";shortTE="F";uid="0a6f3c07-7592-43d2-9d2b-bfdd6d06c9d4"
NC_042493.1	RepeatMasker	DNA/Kolobok-E	111749884	111750712	3437	+	.	ID="RND-6_FAMILY-15442";Tend="1956";Tstart="1088";shortTE="F";uid="1ec74cb4-f9c7-4df2-b286-0d7e97520acb"
NC_042493.1	RepeatMasker	Unknown	58529918	58530142	1949	+	.	ID="RND-4_FAMILY-1940";Tend="1154";Tstart="930";shortTE="F";uid="ace7fee9-b75f-44a4-9335-e85b58f4875c"
NC_042493.1	RepeatMasker	DNA/hAT-Tip100	122748588	122748801	430	+	.	ID="RND-6_FAMILY-1170";Tend="1636";Tstart="1388";shortTE="F";uid="77d0b41e-0d87-42dd-88ca-644217505978"
NC_042493.1	RepeatMasker	DNA/Kolobok-E	5674534	5675396	5788	+	.	ID="RND-4_FAMILY-3163";Tend="1831";Tstart="969";shortTE="F";uid="add69fe3-7d85-4239-8225-a92a5965444a"
NC_042493.1	RepeatMasker	DNA/hAT-Tip100	83454245	83455082	1409	+	.	ID="DNA8-83_AP";TEgroup="ctg_1%7CDNA8-83_AP%7C20";Tend="883";Tstart="1";shortTE="F";uid="5881e2f0-a4d0-405e-8bb1-af98e146e88d"
NC_042493.1	RepeatMasker	DNA	52311464	52311762	2257	+	.	ID="DNA8-38_AP";Tend="417";Tstart="119";shortTE="F";uid="7df61627-7542-462c-a78a-429ba40785f5"
NC_042493.1	RepeatMasker	Unknown	78774668	78775188	2478	+	.	ID="RND-6_FAMILY-8092";Tend="1349";Tstart="868";shortTE="F";uid="9e53cfe7-137e-4986-9e76-9253051ab57e"
NC_042493.1	RepeatMasker	DNA/hAT-hAT19	50962581	50962738	1000	+	.	ID="DNA8-109_AP";Tend="674";Tstart="500";shortTE="F";uid="515fa37e-858b-4e8c-b565-7b167767d0d6"
NC_042493.1	RepeatMasker	Retroposon?	20071973	20072355	2781	+	.	ID="RND-6_FAMILY-2390";Tend="2542";Tstart="2160";shortTE="F";uid="371a8a7f-2559-449a-81bc-a48678e6a85c"
NC_042493.1	RepeatMasker	DNA	107359095	107359279	787	+	.	ID="ttaa3_ap";Tend="429";Tstart="237";shortTE="F";uid="d74044c6-63e8-4cf6-aab4-a70efd08df23"
NC_042493.1	RepeatMasker	DNA/hAT-Tip100	114079438	114079715	1220	+	.	ID="RND-6_FAMILY-23781";Tend="605";Tstart="300";shortTE="F";uid="0abe4519-30b3-4348-968d-a7036ea04ac3"
NC_042493.1	RepeatMasker	DNA	6256859	6257127	1159	+	.	ID="TTAA2_AP";Tend="427";Tstart="160";shortTE="F";uid="fe78c6dd-5385-4625-8a77-163c410a94c9"
NC_042493.1	RepeatMasker	DNA/Kolobok-T2	104682399	104682544	674	+	.	ID="RND-5_FAMILY-786";Tend="1478";Tstart="1335";shortTE="F";uid="1a03c041-6136-4251-8368-2fcc10ed3bce"
NC_042493.1	RepeatMasker	Unknown	116312266	116312742	2760	+	.	ID="RND-1_FAMILY-129";Tend="2154";Tstart="1686";shortTE="F";uid="5b0d64c0-435a-4ee9-9b42-9a072193810f"
NC_042493.1	RepeatMasker	DNA	59778080	59778550	2625	+	.	ID="ttaa4b_ap";Tend="430";Tstart="1";shortTE="F";uid="9ebe65a1-65b8-4e49-8ccb-8ef4a65adcc3"
NC_042493.1	RepeatMasker	LINE/CR1	61258900	61259269	2746	+	.	ID="RND-6_FAMILY-3615";Tend="1200";Tstart="845";shortTE="F";uid="b59cfe47-32fc-48ba-a53f-70a5bd0e5fbe"
NC_042493.1	RepeatMasker	DNA/Ginger-1	94138931	94139994	8070	+	.	ID="RND-5_FAMILY-5803";Tend="1882";Tstart="826";shortTE="F";uid="10769238-cc42-4a4d-9e89-55ccd9955fa6"
NC_042493.1	RepeatMasker	Retroposon?	24924384	24924588	537	+	.	ID="RND-6_FAMILY-17746";Tend="1127";Tstart="913";shortTE="F";uid="df5d4a4b-c420-4e89-b9ca-f8f060ed2b65"
NC_042493.1	RepeatMasker	DNA/Ginger-1	10177246	10177383	493	+	.	ID="RND-6_FAMILY-954";Tend="993";Tstart="875";shortTE="F";uid="1e0508f3-c59e-4016-b1b6-4c975a6d1a30"
NC_042493.1	RepeatMasker	Unknown	113924334	113924464	677	+	.	ID="RND-6_FAMILY-4466";Tend="1475";Tstart="1304";shortTE="F";uid="6ec0cc94-0d40-4009-a574-168769f69067"
NC_042493.1	RepeatMasker	Unknown	124846949	124847390	2027	+	.	ID="RND-6_FAMILY-10244";Tend="1718";Tstart="1213";shortTE="F";uid="aa3a80ab-06da-4968-bfe3-18f723cf30d4"
NC_042493.1	RepeatMasker	DNA/Kolobok-E	94968533	94969192	1248	+	.	ID="RND-6_FAMILY-15442";Tend="1494";Tstart="762";shortTE="F";uid="b9ae83ca-947d-4ad7-9db1-03a545b36e30"
NC_042493.1	RepeatMasker	DNA/hAT-Ac	112946657	112947044	950	+	.	ID="RND-6_FAMILY-6429";Tend="489";Tstart="116";shortTE="F";uid="d53ba79f-2312-492d-a0e1-1c583ff4373d"
NC_042493.1	RepeatMasker	DNA/P	122749432	122749620	448	+	.	ID="RND-6_FAMILY-10195";Tend="941";Tstart="730";shortTE="F";uid="240b6537-33b3-45af-895c-ddf75f5d5de9"
NC_042493.1	RepeatMasker	DNA	109789785	109789893	430	+	.	ID="RND-6_FAMILY-8931";Tend="1016";Tstart="903";shortTE="F";uid="2d1795a8-9bd4-4b9f-9b9c-f6ccc3d0ce51"
NC_042493.1	RepeatMasker	DNA	131528657	131529029	1849	+	.	ID="DNA4-2_AP";Tend="376";Tstart="1";shortTE="F";uid="cd36c7a5-597b-4139-a512-ee548f6c19dc"
NC_042493.1	RepeatMasker	Unknown	68636245	68636345	418	+	.	ID="RND-5_FAMILY-4321";Tend="1569";Tstart="1456";shortTE="F";uid="f01a576a-7497-4d87-afbe-3f2fd2620308"
NC_042493.1	RepeatMasker	DNA/hAT-Tip100	21565870	21566535	3307	+	.	ID="DNA8-107_AP";Tend="716";Tstart="1";shortTE="F";uid="7a877aed-3c8b-44ed-9705-a1873daaebf8"
NC_042493.1	RepeatMasker	DNA/Kolobok-E	59103893	59104379	654	+	.	ID="RND-6_FAMILY-9044";Tend="1934";Tstart="1470";shortTE="F";uid="463d25d7-8fbd-4694-84dc-27bb6a37eeb1"
NC_042493.1	RepeatMasker	DNA	60654347	60654459	657	+	.	ID="DNA8-5_AP";Tend="234";Tstart="123";shortTE="F";uid="b0f50682-d869-4364-8ea2-17d410e85cf4"
NC_042493.1	RepeatMasker	DNA/Ginger	53009983	53010093	482	+	.	ID="RND-5_FAMILY-1159";Tend="1909";Tstart="1796";shortTE="F";uid="98e36078-4fea-4428-a21b-6addd2e437ec"
NC_042493.1	RepeatMasker	DNA	11120071	11120225	888	+	.	ID="TTAA3B_AP";Tend="436";Tstart="266";shortTE="F";uid="e9c88fb9-8e0a-4186-b649-e305eb4f80d7"
NC_042493.1	RepeatMasker	DNA/hAT	38574207	38574389	1094	+	.	ID="RND-6_FAMILY-3592";Tend="693";Tstart="507";shortTE="F";uid="4b97b2ae-b5a6-4021-b521-18fac5076a4a"
NC_042493.1	RepeatMasker	DNA	65671877	65672039	1068	+	.	ID="RND-6_FAMILY-8931";Tend="1053";Tstart="891";shortTE="F";uid="8b08f586-bae5-476e-9f46-736c57809656"
NC_042493.1	RepeatMasker	DNA/hAT-Tip100	13354585	13354735	600	+	.	ID="RND-6_FAMILY-4641";Tend="1070";Tstart="899";shortTE="F";uid="d044632c-a905-4ef8-a9c7-5a35b6ab2f97"
NC_042493.1	RepeatMasker	DNA	41987473	41987874	1517	+	.	ID="RND-1_FAMILY-464";Tend="1409";Tstart="961";shortTE="F";uid="409e8a41-4040-422d-9810-3c3e02e2a33d"
NC_042493.1	RepeatMasker	Unknown	122846861	122847507	2406	+	.	ID="RND-1_FAMILY-186";Tend="1095";Tstart="362";shortTE="F";uid="0c2e8404-fe27-4263-bb14-3e9c30f57e92"
NC_042493.1	RepeatMasker	DNA/Ginger-1	110520614	110522386	12404	+	.	ID="RND-6_FAMILY-1559";Tend="2547";Tstart="793";shortTE="F";uid="4e9aa2ab-2429-41c3-a25d-032f5ae3b5f1"
NC_042493.1	RepeatMasker	DNA	116166810	116167127	1062	+	.	ID="TTAA20_AP";Tend="612";Tstart="308";shortTE="F";uid="bf4c6364-20fc-49ae-9a9d-29571b0e7777"
NC_042493.1	RepeatMasker	DNA/TcMar-Mariner	100941033	100941311	523	+	.	ID="MARINER-N19C_HSAL";Tend="489";Tstart="220";shortTE="F";uid="7d599b62-dc98-443f-a3b3-b5dbc548a440"
NC_042493.1	RepeatMasker	Retroposon?	91349014	91349889	480	+	.	ID="RND-6_FAMILY-18690";TEgroup="ctg_1%7CRND-6_FAMILY-18690%7C2";Tend="2162";Tstart="597";shortTE="F";uid="8046eafa-e793-4bfe-bccc-9e2bd5a60561"
NC_042493.1	RepeatMasker	DNA/Kolobok-E	82491890	82492616	1642	+	.	ID="RND-5_FAMILY-511";TEgroup="ctg_1%7CRND-5_FAMILY-511%7C1";Tend="1698";Tstart="841";shortTE="F";uid="5e28727c-54e8-4d7f-add4-2ea6a2a43a8a"
NC_042493.1	RepeatMasker	DNA	61311470	61311649	588	+	.	ID="RND-6_FAMILY-4804";Tend="906";Tstart="737";shortTE="F";uid="772deded-6ba7-4a78-bf6e-eec1d0bf911d"
NC_042493.1	RepeatMasker	Unknown	74889242	74889390	813	+	.	ID="RND-3_FAMILY-73";Tend="1107";Tstart="953";shortTE="F";uid="50afe7dc-b56c-4be8-a755-dd1c4e71155f"
NC_042493.1	RepeatMasker	DNA/hAT-Charlie	106291841	106292066	900	+	.	ID="RND-5_FAMILY-5516";Tend="1108";Tstart="877";shortTE="F";uid="14819a74-4cd1-4c6e-93ce-381acac3abb4"
NC_042493.1	RepeatMasker	DNA	42998795	42998921	477	+	.	ID="TTAA2D_AP";Tend="339";Tstart="206";shortTE="F";uid="a6c1e313-aa02-4cb6-831c-bed79d9d9d06"
NC_042493.1	RepeatMasker	RC/Helitron	44469187	44469460	511	+	.	ID="RND-5_FAMILY-1022";Tend="1556";Tstart="1239";shortTE="F";uid="5c70bccc-f7f4-4eda-9386-4233d6388208"
NC_042493.1	RepeatMasker	DNA/hAT-Ac	108929912	108930958	5621	+	.	ID="RND-6_FAMILY-10418";Tend="1693";Tstart="668";shortTE="F";uid="63c79066-8396-47a4-8e9c-75be9322ebce"
NC_042493.1	RepeatMasker	DNA	36030976	36031305	2720	+	.	ID="DNA3-10_AP";Tend="340";Tstart="1";shortTE="F";uid="eb353319-3aff-4301-a79c-a2eaaa110e44"
NC_042493.1	RepeatMasker	DNA/hAT-Ac	54479398	54480380	3921	+	.	ID="RND-5_FAMILY-220";TEgroup="ctg_1%7CRND-5_FAMILY-220%7C2";Tend="1846";Tstart="619";shortTE="F";uid="c0311b4e-a827-4704-b956-5609b2fd1631"
NC_042493.1	RepeatMasker	LTR/Gypsy	129433825	129434552	5670	+	.	ID="RND-5_FAMILY-3256";Tend="1541";Tstart="806";shortTE="F";uid="e442681d-1d0e-4034-bc06-dbddb1d666ce"
NC_042493.1	RepeatMasker	Unknown	3270279	3270420	1116	+	.	ID="RND-6_FAMILY-15174";Tend="1665";Tstart="1524";shortTE="F";uid="bdae7879-d7ad-4a8b-b669-327f7f3763cc"
NC_042493.1	RepeatMasker	Unknown	61924513	61924681	894	+	.	ID="RND-1_FAMILY-158";Tend="664";Tstart="475";shortTE="F";uid="2428e6e3-28b1-493f-836a-81602291e05c"
NC_042493.1	RepeatMasker	DNA/hAT-Tip100	29940402	29940678	1518	+	.	ID="RND-4_FAMILY-2225";Tend="1304";Tstart="1029";shortTE="F";uid="620e2bbd-2bf2-4cdd-a2e2-3f668855b682"
NC_042493.1	RepeatMasker	DNA/Ginger-1	74543055	74543658	3730	+	.	ID="RND-6_FAMILY-3871";Tend="1447";Tstart="827";shortTE="F";uid="a82b6833-584a-489b-b7bb-bd8c4f9b5649"
NC_042493.1	RepeatMasker	DNA	59397227	59397376	668	+	.	ID="DNA8-31_AP";Tend="593";Tstart="441";shortTE="F";uid="770506bf-a111-4a1f-841e-93209c89d1e8"
NC_042493.1	RepeatMasker	DNA/Ginger-1	114434198	114434918	3114	+	.	ID="RND-6_FAMILY-9672";Tend="2197";Tstart="1470";shortTE="F";uid="339193d9-252c-4c59-8ce3-551b379bf788"
NC_042493.1	RepeatMasker	Unknown	98631853	98632456	1549	+	.	ID="RND-6_FAMILY-9778";Tend="970";Tstart="414";shortTE="F";uid="05265cb3-6f06-46f7-a067-cfc952fe96ee"
NC_042493.1	RepeatMasker	Unknown	95389496	95389775	663	+	.	ID="RND-6_FAMILY-377";Tend="1187";Tstart="817";shortTE="F";uid="731aad06-d49a-4a86-a3f0-02200620a894"
NC_042493.1	RepeatMasker	DNA/Kolobok-E	95753987	95754522	3484	+	.	ID="RND-5_FAMILY-6218";Tend="1847";Tstart="1310";shortTE="F";uid="6f39720a-1bf7-4c59-a946-6252a3647d39"
NC_042493.1	RepeatMasker	DNA/MULE-NOF	118801445	118801593	1097	+	.	ID="RND-6_FAMILY-1690";Tend="551";Tstart="408";shortTE="F";uid="80a5ef30-9c85-492b-abf6-09e513f2560f"
NC_042493.1	RepeatMasker	DNA/Kolobok-E	124839062	124839317	719	+	.	ID="RND-6_FAMILY-829";Tend="1148";Tstart="888";shortTE="F";uid="51cae700-5baf-4306-8d5b-c9eba7322bbe"
NC_042493.1	RepeatMasker	DNA/hAT	110664500	110664787	1925	+	.	ID="RND-6_FAMILY-15151";Tend="988";Tstart="699";shortTE="F";uid="7d3878e1-b1a4-4f8d-8d3d-51a5744d527b"
NC_042493.1	RepeatMasker	DNA/hAT-Tip100	11214603	11214792	1258	+	.	ID="DNA8-12_AP";Tend="208";Tstart="15";shortTE="F";uid="b77a03e4-7906-467a-959d-23ed20ce20e4"
NC_042493.1	RepeatMasker	Unknown	8769306	8769605	2437	+	.	ID="RND-6_FAMILY-3622";Tend="1064";Tstart="767";shortTE="F";uid="122f646d-6e0c-4205-8ad7-391db7f81c34"
NC_042493.1	RepeatMasker	LINE/Penelope	23117236	23117622	2684	+	.	ID="RND-6_FAMILY-11755";Tend="754";Tstart="360";shortTE="F";uid="6004bfc7-36bc-4555-96da-141f3e0bdd3d"
NC_042493.1	RepeatMasker	Unknown	95199992	95201186	6568	+	.	ID="RND-1_FAMILY-129";Tend="2048";Tstart="858";shortTE="F";uid="a22015fc-b589-48f7-96bc-fe026cece9df"
NC_042493.1	RepeatMasker	LINE/CR1	38075984	38076280	467	+	.	ID="CR1-5_DK";Tend="2025";Tstart="1729";shortTE="F";uid="b03b5a69-0ef6-46b8-bd58-f41a9135b016"
NC_042493.1	RepeatMasker	Unknown	59819109	59819503	1211	+	.	ID="RND-5_FAMILY-3885";TEgroup="ctg_1%7CRND-5_FAMILY-3885%7C1";Tend="1273";Tstart="871";shortTE="F";uid="c974f7e1-4e3c-4234-b824-1f44c016ab10"
NC_042493.1	RepeatMasker	Retroposon?	51396981	51397163	587	+	.	ID="RND-6_FAMILY-193";Tend="1013";Tstart="833";shortTE="F";uid="eece23bc-c0da-427b-b307-eed008fe6d28"
NC_042493.1	RepeatMasker	DNA/hAT-Tip100	15156445	15156571	506	+	.	ID="DNA8-63_AP";Tend="168";Tstart="1";shortTE="F";uid="c23cd9f1-6f4b-48c6-ab7a-2f7eaf833cad"
NC_042493.1	RepeatMasker	DNA/hAT	63503088	63503596	2892	+	.	ID="rnd-6_family-45";Tend="1397";Tstart="828";shortTE="F";uid="9207d05d-79fc-4688-8b46-0f3566ce8bc6"
NC_042493.1	RepeatMasker	DNA/hAT-Ac	34746334	34746725	3103	+	.	ID="RND-1_FAMILY-68";Tend="832";Tstart="446";shortTE="F";uid="957e2d18-cf3a-4a25-84b0-04053df56ab0"
NC_042493.1	RepeatMasker	DNA/hAT-Charlie	121743055	121743165	766	+	.	ID="DNA8-33_AP";Tend="328";Tstart="215";shortTE="F";uid="e8385ddc-e4f1-49f1-bf86-d61b9d85c451"
NC_042493.1	RepeatMasker	DNA	132510770	132511076	1344	+	.	ID="TTAA2D_AP";Tend="346";Tstart="25";shortTE="F";uid="b839c3bc-3a50-4aaf-9db5-4b6856f56cc7"
NC_042493.1	RepeatMasker	DNA/Ginger-1	117137856	117138118	773	+	.	ID="rnd-6_family-954";Tend="1140";Tstart="838";shortTE="F";uid="e824a280-f67f-4201-bdc7-99b622c18f46"
NC_042493.1	RepeatMasker	DNA/hAT-Tip100	77026386	77026494	526	+	.	ID="rnd-6_family-7551";Tend="1155";Tstart="1062";shortTE="F";uid="d5e371fa-55d5-4b5a-9703-83bd3c02f6a9"
NC_042493.1	RepeatMasker	DNA/hAT-hAT19	116747129	116747416	1371	+	.	ID="DNA8-84_AP";Tend="330";Tstart="2";shortTE="F";uid="bb3e3a78-9f21-4afa-a976-f096945bd7eb"
NC_042493.1	RepeatMasker	DNA	108981049	108981228	637	+	.	ID="TTAA2C_AP";Tend="423";Tstart="248";shortTE="F";uid="136489c7-cf41-4005-be6c-822c7c59a754"
NC_042493.1	RepeatMasker	DNA/Ginger-1	110470703	110471412	1572	+	.	ID="RND-6_FAMILY-6101";Tend="1723";Tstart="955";shortTE="F";uid="4881958c-45e6-4597-82eb-4ef6cc223a41"
NC_042493.1	RepeatMasker	DNA/hAT	108810298	108810409	565	+	.	ID="RND-5_FAMILY-8744";Tend="1472";Tstart="1358";shortTE="F";uid="732f97b6-526b-42e6-81f2-308eb0fd071f"
NC_042493.1	RepeatMasker	DNA/hAT-hATm	21342992	21343330	2065	+	.	ID="HAT-6_AP";Tend="340";Tstart="1";shortTE="F";uid="e675a6bf-a397-4b67-a697-2b9ee816852b"
NC_042493.1	RepeatMasker	Unknown	130037654	130037869	683	+	.	ID="RND-6_FAMILY-97";Tend="1056";Tstart="856";shortTE="F";uid="52b17d8b-e5ad-40e9-a057-fb53659d71e1"
NC_042493.1	RepeatMasker	LINE/I	39264949	39265613	538	+	.	ID="VINGI-1_BTA";Tend="1759";Tstart="1099";shortTE="F";uid="7087a0c5-1f25-4f23-b9b9-28a01392e494"
NC_042493.1	RepeatMasker	Unknown	119289582	119290148	1867	+	.	ID="RND-6_FAMILY-33798";Tend="1516";Tstart="965";shortTE="F";uid="c7c94acf-b71c-4b46-b991-4e296e4e9ae8"
NC_042493.1	RepeatMasker	Retroposon?	38553716	38553967	2109	+	.	ID="SINE2-2_AP";Tend="266";Tstart="1";shortTE="F";uid="7806571c-8364-49a6-a16c-8a0a767436b7"
NC_042493.1	RepeatMasker	DNA/MULE-NOF	2391173	2391547	524	+	.	ID="REHAVKUS1_AP";TEgroup="ctg_1%7CREHAVKUS1_AP%7C1";Tend="4915";Tstart="2613";shortTE="F";uid="d16d551a-cfaa-4157-8753-dcad5bfa6f1b"
NC_042493.1	RepeatMasker	DNA/hAT-Tip100	16070980	16071262	1166	+	.	ID="RND-5_FAMILY-5552";Tend="854";Tstart="610";shortTE="F";uid="245be0b5-699b-4f1d-bfee-58fc19ff1a0e"
NC_042493.1	RepeatMasker	DNA/hAT-hAT19	34687398	34687786	627	+	.	ID="RND-6_FAMILY-14435";Tend="3289";Tstart="2853";shortTE="F";uid="c23cfd9a-a675-4619-8ac2-3addbc8096ed"
NC_042493.1	RepeatMasker	DNA/hAT-Ac	77608036	77608304	480	+	.	ID="DNA8-91B_AP";Tend="281";Tstart="16";shortTE="F";uid="ab014e4c-c2a8-4eb5-a0cd-4333d9087ee4"
NC_042493.1	RepeatMasker	Unknown	16330240	16330624	714	+	.	ID="RND-5_FAMILY-542";Tend="1051";Tstart="631";shortTE="F";uid="ecbafa9d-d9fb-4155-a404-710f07757ffd"
NC_042493.1	RepeatMasker	DNA/Kolobok-E	22031442	22031542	576	+	.	ID="RND-5_FAMILY-751";Tend="597";Tstart="496";shortTE="F";uid="ea8440ce-dec3-4dca-985e-3bd5efec2422"
NC_042493.1	RepeatMasker	DNA	96878118	96878317	1000	+	.	ID="TTAA5_AP";Tend="201";Tstart="1";shortTE="F";uid="4de2d9d4-158e-4f74-81a5-dd6a16286c6d"
NC_042493.1	RepeatMasker	DNA/hAT-Tip100	118052741	118052985	1678	+	.	ID="RND-1_FAMILY-170";Tend="1133";Tstart="896";shortTE="F";uid="13cef746-b8e2-4e3c-ad5b-52da82fa8358"
NC_042493.1	RepeatMasker	DNA/Ginger-1	32114128	32114565	472	+	.	ID="RND-6_FAMILY-9672";Tend="1476";Tstart="1034";shortTE="F";uid="9ac34259-4a03-48cc-b15c-655facb143fa"
NC_042493.1	RepeatMasker	Unknown	56441760	56442116	1920	+	.	ID="RND-1_FAMILY-152";Tend="1339";Tstart="984";shortTE="F";uid="5eacea66-4915-45d6-b9cc-078d3a449f8f"
NC_042493.1	RepeatMasker	DNA/Ginger-1	79475586	79476574	3062	+	.	ID="rnd-6_family-20286";Tend="1713";Tstart="780";shortTE="F";uid="caae4646-2c3b-404f-a2e5-2dc83a8acb49"
NC_042493.1	RepeatMasker	DNA	122115534	122115704	617	+	.	ID="DNA4-11_AP";TEgroup="ctg_1%7CDNA4-11_AP%7C3";Tend="277";Tstart="1";shortTE="T";uid="c33452ac-4942-4fef-aa47-98ddda9fc938"
NC_042493.1	RepeatMasker	DNA	102869299	102869401	788	+	.	ID="TTAA20_AP";Tend="663";Tstart="561";shortTE="F";uid="6b84271c-57ab-4490-9e41-ff8c12d48fe6"
NC_042493.1	RepeatMasker	LTR/Gypsy	91784384	91784711	890	+	.	ID="RND-6_FAMILY-1091";Tend="1251";Tstart="940";shortTE="F";uid="5a01dcb1-7762-4636-ba2c-af97d9a40d75"
NC_042493.1	RepeatMasker	Retroposon?	52734109	52734532	1149	+	.	ID="RND-1_FAMILY-571";Tend="1687";Tstart="1289";shortTE="F";uid="55a05ec1-e39a-437c-bba5-2e1cb7e0214c"
NC_042493.1	RepeatMasker	DNA/hAT	93111275	93111686	2699	+	.	ID="rnd-5_family-874";Tend="951";Tstart="496";shortTE="F";uid="1a2c2513-4e92-4989-b3c6-ce105b2e307e"
NC_042493.1	RepeatMasker	DNA/Merlin	52375870	52376060	449	+	.	ID="MERLIN-1_DT";Tend="980";Tstart="794";shortTE="F";uid="0e54a2d9-6b82-4ca3-8f7b-920037f938b3"
NC_042493.1	RepeatMasker	LINE/I	115047247	115048508	7648	+	.	ID="RND-6_FAMILY-2127";Tend="1451";Tstart="289";shortTE="F";uid="28871e6e-5869-418e-9412-379c8dc0dbe2"
NC_042493.1	RepeatMasker	DNA/Kolobok-E	76101114	76101331	590	+	.	ID="RND-5_FAMILY-751";Tend="690";Tstart="460";shortTE="F";uid="8f1cd5a9-f4c4-488f-b102-39354fdaadf5"
NC_042493.1	RepeatMasker	DNA/hAT-Tip100	68264088	68264360	959	+	.	ID="DNA8-106_AP";Tend="737";Tstart="426";shortTE="F";uid="9c843934-abeb-4be1-8f26-00d1cf590c31"
NC_042493.1	RepeatMasker	Retroposon?	4553009	4553413	1656	+	.	ID="RND-6_FAMILY-57";Tend="1506";Tstart="1046";shortTE="F";uid="3bdcdeaf-9af3-46c1-9e88-2c1a88e919ac"
NC_042493.1	RepeatMasker	DNA/Kolobok-E	102747166	102747472	1842	+	.	ID="RND-6_FAMILY-26970";Tend="1090";Tstart="762";shortTE="F";uid="091dc155-c96c-45d5-b565-e11db1b31edb"
NC_042493.1	RepeatMasker	LINE/CR1	111926330	111926500	1045	+	.	ID="RND-5_FAMILY-8734";Tend="637";Tstart="470";shortTE="F";uid="21f43372-1578-40df-b286-ec02466291be"
NC_042493.1	RepeatMasker	DNA/Kolobok-E	34721545	34721732	1007	+	.	ID="RND-6_FAMILY-10629";Tend="1823";Tstart="1619";shortTE="F";uid="6bb03836-be79-402b-acda-3764b611ebb2"
NC_042493.1	RepeatMasker	DNA/hAT	92924334	92924525	511	+	.	ID="RND-6_FAMILY-2457";Tend="1201";Tstart="1030";shortTE="F";uid="977aa0ca-086c-450c-9592-1d023d41133e"
NC_042493.1	RepeatMasker	Retroposon?	66420671	66421573	4654	+	.	ID="RND-1_FAMILY-571";Tend="1541";Tstart="690";shortTE="F";uid="2df35f0c-33de-4af8-b7df-8c0742a6c2dd"
NC_042493.1	RepeatMasker	Retroposon?	89830273	89830518	894	+	.	ID="RND-6_FAMILY-7552";Tend="1810";Tstart="1573";shortTE="F";uid="687c5c6e-a33b-4320-9e1c-d661619a8e94"
NC_042493.1	RepeatMasker	Unknown	90063452	90063592	581	+	.	ID="RND-1_FAMILY-64";Tend="1097";Tstart="974";shortTE="F";uid="4e72954f-ab8d-4a9d-a626-04016e4f3696"
NC_042493.1	RepeatMasker	DNA/hAT-Ac	14604401	14604787	2762	+	.	ID="RND-1_FAMILY-125";Tend="1517";Tstart="1135";shortTE="F";uid="14edda94-8658-4e3c-bc52-9924f284ab42"
NC_042493.1	RepeatMasker	DNA/Kolobok-E	118520969	118521123	901	+	.	ID="RND-1_FAMILY-42";Tend="1061";Tstart="894";shortTE="F";uid="f9279c1d-9f74-401e-9d63-c8777763f3a9"
NC_042493.1	RepeatMasker	Retroposon?	29693012	29693779	6086	+	.	ID="RND-6_FAMILY-7552";Tend="1551";Tstart="751";shortTE="F";uid="37f0870b-df17-4be1-be22-6539342abe41"
NC_042493.1	RepeatMasker	RC/Helitron	67105994	67106132	682	+	.	ID="RND-6_FAMILY-2195";Tend="837";Tstart="704";shortTE="F";uid="16a296e7-ed24-44a1-b383-3ca6dd779564"
NC_042493.1	RepeatMasker	Retroposon?	36019253	36019760	2132	+	.	ID="RND-6_FAMILY-11842";Tend="2183";Tstart="1642";shortTE="F";uid="89656b56-c5d3-4102-ae05-72a71856bd46"
NC_042493.1	RepeatMasker	DNA/Ginger-1	36728460	36728719	1439	+	.	ID="RND-4_FAMILY-641";Tend="1494";Tstart="1238";shortTE="F";uid="7fe1e029-25ff-4e82-a05d-157628f0fcd0"
NC_042493.1	RepeatMasker	DNA/hAT-hAT19	104748740	104749067	2223	+	.	ID="RND-6_FAMILY-1359";Tend="761";Tstart="452";shortTE="F";uid="44048451-cbb3-4982-a7fc-23340a206869"
NC_042493.1	RepeatMasker	Retroposon?	25377579	25377758	800	+	.	ID="RND-6_FAMILY-193";Tend="1192";Tstart="1018";shortTE="F";uid="8a16cedf-680d-4be5-b2ee-e5834ee95263"
NC_042493.1	RepeatMasker	DNA	123750111	123750499	2063	+	.	ID="ttaa2c_ap";Tend="628";Tstart="1";shortTE="F";uid="c7699d09-923e-4352-a9ba-fec3966d612e"
NC_042493.1	RepeatMasker	DNA/hAT-Tip100	8826823	8826994	938	+	.	ID="RND-5_FAMILY-16506";Tend="1093";Tstart="931";shortTE="F";uid="ec19bb38-634e-4d31-b602-9e14d2c34913"
NC_042493.1	RepeatMasker	DNA	16319071	16319543	1295	+	.	ID="DNA4-2_AP";Tend="513";Tstart="1";shortTE="F";uid="76a8f778-5f4a-4dd7-b308-dfa1e8598a0a"
NC_042493.1	RepeatMasker	DNA/Ginger-2	61922405	61924134	14222	+	.	ID="RND-6_FAMILY-2796";Tend="2102";Tstart="368";shortTE="F";uid="4c823d8b-a314-4511-905f-22072cca0640"
NC_042493.1	RepeatMasker	DNA/hAT-hAT19	72451313	72451970	5196	+	.	ID="HAT-N7_AP";Tend="647";Tstart="1";shortTE="F";uid="e7b388f6-f6a9-4c1e-b043-c34841aa7777"
NC_042493.1	RepeatMasker	Unknown	65452959	65453191	1106	+	.	ID="RND-1_FAMILY-64";Tend="1152";Tstart="937";shortTE="F";uid="381f6982-e489-4248-afba-77c32c7d3a49"
NC_042493.1	RepeatMasker	DNA/hAT	12819672	12819800	628	+	.	ID="RND-5_FAMILY-8744";Tend="259";Tstart="127";shortTE="F";uid="386ae231-31be-4ee0-a264-d39d2bea3f12"
NC_042493.1	RepeatMasker	DNA/hAT-hAT19	110742196	110742340	436	+	.	ID="HAT-N13_AP";Tend="144";Tstart="2";shortTE="F";uid="238360ac-6a45-4b3e-91b7-18cb5dbbe6ed"
NC_042493.1	RepeatMasker	DNA/Kolobok-E	91065830	91066324	446	+	.	ID="RND-6_FAMILY-9044";Tend="2340";Tstart="1838";shortTE="F";uid="bb4d7d86-4ccb-48be-9cf3-b3e4ef37c329"
NC_042493.1	RepeatMasker	DNA/Maverick	107535843	107536154	1156	+	.	ID="RND-6_FAMILY-1443";Tend="2086";Tstart="1757";shortTE="F";uid="6848d175-f8d3-4103-a5e6-891afd73be42"
NC_042493.1	RepeatMasker	DNA/hAT	97472450	97472594	471	+	.	ID="RND-5_FAMILY-2044";Tend="1111";Tstart="978";shortTE="F";uid="901bf55d-bff2-484c-b674-571e6328eb7c"
NC_042493.1	RepeatMasker	Retroposon?	111477645	111478066	3463	+	.	ID="RND-6_FAMILY-7552";Tend="1218";Tstart="802";shortTE="F";uid="c6ca7f33-b1b0-483c-84d4-14095c672acc"
NC_042493.1	RepeatMasker	Unknown	5459702	5459959	1041	+	.	ID="RND-3_FAMILY-73";Tend="1183";Tstart="897";shortTE="F";uid="bc3eb97f-2c4e-43a7-b867-e05a76b356bb"
NC_042493.1	RepeatMasker	Retroposon?	105860195	105860328	842	+	.	ID="RND-6_FAMILY-8440";Tend="2513";Tstart="2379";shortTE="F";uid="365bd971-073c-43a2-b0fc-a8dd44d8a5e0"
NC_042493.1	RepeatMasker	Unknown	109534808	109535143	921	+	.	ID="RND-5_FAMILY-812";Tend="1729";Tstart="1447";shortTE="F";uid="3f4dfe71-68f5-4b35-b0ef-9393d5e25157"
NC_042493.1	RepeatMasker	Retroposon?	106264355	106264754	1822	+	.	ID="RND-6_FAMILY-26542";Tend="1316";Tstart="928";shortTE="F";uid="012951c6-1e74-4277-a91b-2ead33b5e7ce"
NC_042493.1	RepeatMasker	DNA/hAT-Ac	105161395	105161941	3875	+	.	ID="DNA8-56_AP";Tend="572";Tstart="1";shortTE="F";uid="38bb77ee-c45e-41d1-990e-a1ced148aafd"
NC_042493.1	RepeatMasker	DNA/hAT-hAT19	57228454	57228958	2418	+	.	ID="HAT-N13_AP";Tend="626";Tstart="1";shortTE="F";uid="ad89bd4e-98ef-4856-b499-0e755b15bbad"
NC_042493.1	RepeatMasker	DNA/hAT?	108962324	108962618	449	+	.	ID="RND-5_FAMILY-3458";Tend="1227";Tstart="923";shortTE="F";uid="6fa54d7a-b670-4617-a22c-e7748adeab76"
NC_042493.1	RepeatMasker	DNA	97390058	97390691	4177	+	.	ID="DNA8-21_AP";Tend="674";Tstart="1";shortTE="F";uid="01bb31bb-2022-409b-8118-61173a14e19f"
NC_042493.1	RepeatMasker	DNA	31545574	31546006	2066	+	.	ID="DNAX-2_AP";Tend="467";Tstart="1";shortTE="F";uid="4d486b14-6b9b-4950-9a57-cb86a9b043f5"
NC_042493.1	RepeatMasker	DNA/Ginger-1	100261554	100261826	1736	+	.	ID="RND-6_FAMILY-51198";Tend="2541";Tstart="2300";shortTE="F";uid="0f3420c1-9757-4f42-9e18-4d4829998907"
NC_042493.1	RepeatMasker	DNA/hAT-Tip100	124468389	124468620	1007	+	.	ID="HAT-N16_AP";Tend="564";Tstart="292";shortTE="F";uid="440b59de-b021-43bf-ab71-e9c6edebd6d9"
NC_042493.1	RepeatMasker	DNA	131416750	131416965	956	+	.	ID="RND-5_FAMILY-4319";Tend="1045";Tstart="836";shortTE="F";uid="27811029-ddb8-4695-aed1-3b7c457c6f9c"
NC_042493.1	RepeatMasker	Unknown	73567610	73568003	2085	+	.	ID="RND-1_FAMILY-522";Tend="1350";Tstart="953";shortTE="F";uid="03fe6a1f-9448-4c49-a2ae-6e64a4a109d9"
NC_042493.1	RepeatMasker	DNA/hAT-Tip100	127846219	127846405	1214	+	.	ID="RND-5_FAMILY-1564";Tend="1825";Tstart="1641";shortTE="F";uid="e40db260-d048-48d2-8690-fd46921d1e55"
NC_042493.1	RepeatMasker	DNA	58130454	58130569	443	+	.	ID="RND-6_FAMILY-7526";Tend="1581";Tstart="1466";shortTE="F";uid="48056ed0-0136-4a9f-9e79-6e5b211461ce"
NC_042493.1	RepeatMasker	DNA/hAT-Tip100	65011169	65011571	1450	+	.	ID="DNA8-18B_AP";Tend="433";Tstart="1";shortTE="F";uid="011d5e05-ee73-496a-a963-e69ce69ec504"
NC_042493.1	RepeatMasker	DNA/Sola-1	14940300	14940475	1150	+	.	ID="RND-6_FAMILY-5129";Tend="1608";Tstart="1434";shortTE="F";uid="06d92076-811f-4013-8b10-1b8a165d64c4"
NC_042493.1	RepeatMasker	DNA/MULE-MuDR	83071963	83072272	926	+	.	ID="RND-6_FAMILY-3000";Tend="1288";Tstart="983";shortTE="F";uid="86c56aa8-bbd1-438c-b7ae-9eb85b535490"
NC_042493.1	RepeatMasker	Unknown	9901824	9902894	6044	+	.	ID="RND-5_FAMILY-3217";Tend="1640";Tstart="637";shortTE="F";uid="a21729d6-56ec-480e-86a4-f8107dfdd964"
NC_042493.1	RepeatMasker	Retroposon?	113325573	113325861	825	+	.	ID="RND-5_FAMILY-7341";Tend="1901";Tstart="1591";shortTE="F";uid="c1cd7e90-ae39-4a4a-8b99-c0fa39140c1e"
NC_042493.1	RepeatMasker	DNA/Kolobok-E	82966949	82967146	649	+	.	ID="RND-6_FAMILY-3437";Tend="938";Tstart="742";shortTE="F";uid="9770530b-7ea7-485c-94b4-9229e1c250b7"
NC_042493.1	RepeatMasker	DNA	89232457	89232795	1411	+	.	ID="DNA8-31_AP";Tend="384";Tstart="2";shortTE="F";uid="4744abbb-6118-4b36-b367-3b8112f375db"
NC_042493.1	RepeatMasker	Unknown	118845848	118846609	737	+	.	ID="RND-6_FAMILY-3727";TEgroup="ctg_1%7CRND-6_FAMILY-3727%7C2";Tend="1098";Tstart="277";shortTE="F";uid="b47d0dc8-ddaa-45c4-9346-e0d23972aabf"
NC_042493.1	RepeatMasker	DNA/TcMar-Fot1	22086824	22088250	10177	+	.	ID="RND-5_FAMILY-1146";Tend="2134";Tstart="697";shortTE="F";uid="f8f805f3-da8c-4b70-b390-138c2957c104"
NC_042493.1	RepeatMasker	DNA/Ginger-1	95822942	95823378	2186	+	.	ID="RND-6_FAMILY-14973";Tend="1490";Tstart="994";shortTE="F";uid="f7525a9a-eef6-4e56-af02-01ef9efe12f4"
NC_042493.1	RepeatMasker	LINE/L2	92642208	92642685	2930	+	.	ID="RND-5_FAMILY-3692";Tend="2062";Tstart="1573";shortTE="F";uid="53b56582-2bb0-45ff-9d72-389e45838e9a"
NC_042493.1	RepeatMasker	DNA/hAT-hAT19	108736701	108737056	1192	+	.	ID="RND-6_FAMILY-7285";Tend="1860";Tstart="1498";shortTE="F";uid="364082d1-0e8c-45b6-a2d8-17e5075d5dc2"
NC_042493.1	RepeatMasker	DNA	51892214	51892454	735	+	.	ID="TTAA2D_AP";Tend="431";Tstart="205";shortTE="F";uid="2c904311-fe3d-4108-b52d-22cbfec02b21"
NC_042493.1	RepeatMasker	Unknown	101799089	101799731	1562	+	.	ID="RND-6_FAMILY-11179";TEgroup="ctg_1%7CRND-6_FAMILY-11179%7C3";Tend="1465";Tstart="510";shortTE="F";uid="bbd8f78d-7a37-415f-954b-d04d8849a1b3"
NC_042493.1	RepeatMasker	DNA/hAT-Charlie	37056597	37056922	2261	+	.	ID="DNA8-33_AP";Tend="328";Tstart="1";shortTE="F";uid="2f1419f4-4615-4859-ada8-ebf2c2528bbd"
NC_042493.1	RepeatMasker	DNA	116728458	116728838	2234	+	.	ID="TTAA7_AP";Tend="434";Tstart="50";shortTE="F";uid="28ac4548-1622-43e3-9413-ff3d3f28cf57"
NC_042493.1	RepeatMasker	DNA/hAT-Tip100	96331573	96331896	1182	+	.	ID="rnd-5_family-4890";Tend="1110";Tstart="774";shortTE="F";uid="c193c8a3-55ac-4e3f-a2d5-2b8453d55fb0"
NC_042493.1	RepeatMasker	DNA	67125897	67126413	3295	+	.	ID="DNA8-30_AP";Tend="595";Tstart="89";shortTE="F";uid="79065111-b0f2-4824-b198-70eb200071f6"
NC_042493.1	RepeatMasker	Unknown	85216646	85216943	2071	+	.	ID="RND-1_FAMILY-185";Tend="1253";Tstart="963";shortTE="F";uid="5071111d-dc36-4e47-992f-79f804699431"
NC_042493.1	RepeatMasker	Unknown	42725217	42725607	488	+	.	ID="RND-6_FAMILY-15943";Tend="1524";Tstart="1148";shortTE="F";uid="3806c70d-a29d-45fb-8469-710f0ebf835e"
NC_042493.1	RepeatMasker	DNA/Ginger-1	53537946	53538221	407	+	.	ID="RND-6_FAMILY-1559";Tend="1401";Tstart="1134";shortTE="F";uid="1b3a83c5-e8ac-41b1-ac60-6ac6b31b2c4f"
NC_042493.1	RepeatMasker	Unknown	131351127	131351731	4765	+	.	ID="RND-6_FAMILY-113";Tend="1097";Tstart="493";shortTE="F";uid="e6b7160c-a702-459e-a87c-0b5f1c09aecd"
NC_042493.1	RepeatMasker	DNA/hAT	14214890	14215104	1475	+	.	ID="RND-6_FAMILY-33250";Tend="1125";Tstart="897";shortTE="F";uid="6ec8160c-a706-441c-881e-4ccb438b4b8e"
NC_042493.1	RepeatMasker	DNA	84936194	84936367	1289	+	.	ID="TTAA7_AP";Tend="434";Tstart="261";shortTE="F";uid="bff94ef2-bc85-490f-b04b-3cb45d264397"
NC_042493.1	RepeatMasker	DNA	69852356	69852920	4089	+	.	ID="DNA2-3_AP";Tend="632";Tstart="35";shortTE="F";uid="ee577e6d-d030-4bd3-a920-f67a9ab3c3e4"
NC_042493.1	RepeatMasker	Retroposon?	44351082	44352461	6053	+	.	ID="RND-5_FAMILY-2724";Tend="1998";Tstart="1";shortTE="F";uid="841cb08c-e0d4-45c9-bc6a-f60e6b93f328"
NC_042493.1	RepeatMasker	DNA/hAT-Tip100	58322668	58322868	876	+	.	ID="RND-6_FAMILY-4265";Tend="1779";Tstart="1580";shortTE="F";uid="ebe91897-1799-49b6-8929-42498552b563"
NC_042493.1	RepeatMasker	DNA/hAT-hAT19	125893441	125893780	2662	+	.	ID="RND-6_FAMILY-10363";Tend="1009";Tstart="673";shortTE="F";uid="0a771255-f2fa-436c-963f-4af90d24c1b2"
NC_042493.1	RepeatMasker	Retroposon?	118264914	118265028	633	+	.	ID="RND-5_FAMILY-3709";Tend="1687";Tstart="1574";shortTE="F";uid="b240a62f-ad55-4f86-996b-07587178cb6a"
NC_042493.1	RepeatMasker	Unknown	26647411	26647708	739	+	.	ID="RND-4_FAMILY-926";Tend="1258";Tstart="951";shortTE="F";uid="1b2bfb80-5e71-470d-81aa-ff5932f16a4f"
NC_042493.1	RepeatMasker	Unknown	116134927	116135485	3215	+	.	ID="RND-6_FAMILY-3960";Tend="1558";Tstart="930";shortTE="F";uid="87eb0d81-7136-419a-950b-8d1682af3fe3"
NC_042493.1	RepeatMasker	DNA/Ginger-1	27270093	27270198	417	+	.	ID="RND-6_FAMILY-954";Tend="995";Tstart="898";shortTE="F";uid="c8eb50ad-d1c3-42a5-94de-4d79024f6b03"
NC_042493.1	RepeatMasker	Unknown	26930953	26931791	2542	+	.	ID="RND-6_FAMILY-30716";Tend="1777";Tstart="943";shortTE="F";uid="93bb7b2f-9335-4595-8b36-76f64aa0f1b8"
NC_042493.1	RepeatMasker	RC/Helitron	23633397	23635515	17056	+	.	ID="RND-6_FAMILY-2078";Tend="2366";Tstart="263";shortTE="F";uid="e3483467-b377-4632-a4a3-d207c851e020"
NC_042493.1	RepeatMasker	LINE/CR1	43155113	43156447	863	+	.	ID="RND-6_FAMILY-20127";Tend="2058";Tstart="804";shortTE="F";uid="f57847a1-3ce2-471c-b9ac-6a59bcd4df62"
NC_042493.1	RepeatMasker	DNA/hAT-Tip100	57716887	57717085	609	+	.	ID="RND-6_FAMILY-4976";Tend="702";Tstart="498";shortTE="F";uid="fa2b24dd-e4e7-4e02-9da1-876f23fbc2da"
NC_042493.1	RepeatMasker	DNA/TcMar-Fot1	126253966	126254960	6247	+	.	ID="RND-6_FAMILY-21568";Tend="1695";Tstart="730";shortTE="F";uid="8a1a1889-934b-471b-9fd5-0d8f6618e2e1"
NC_042493.1	RepeatMasker	LTR/Gypsy	63307462	63308383	1108	+	.	ID="RND-1_FAMILY-221";TEgroup="ctg_1%7CRND-1_FAMILY-221%7C2";Tend="1256";Tstart="176";shortTE="F";uid="0139040d-c4e9-4f2c-98fa-a22e8ef8b3bf"
NC_042493.1	RepeatMasker	RC/Helitron	28662007	28663048	8371	+	.	ID="RND-5_FAMILY-1328";Tend="1848";Tstart="810";shortTE="F";uid="a65d0273-2cbd-4311-b527-3d6b7736a5a6"
NC_042493.1	RepeatMasker	Retroposon?	103087968	103088249	1954	+	.	ID="RND-6_FAMILY-14514";Tend="994";Tstart="708";shortTE="F";uid="77ae7f1f-bc93-4431-aebd-21699d316f4d"
NC_042493.1	RepeatMasker	LINE/CR1	108897168	108897806	1590	+	.	ID="RND-5_FAMILY-3871";Tend="765";Tstart="43";shortTE="F";uid="963fe40f-2fe0-4ab2-80ae-f9d60e8495ed"
NC_042493.1	RepeatMasker	Unknown	97584814	97585727	6003	+	.	ID="RND-6_FAMILY-19997";Tend="968";Tstart="102";shortTE="F";uid="ef9fad95-639b-427c-9a67-f0b1e180b81b"
NC_042493.1	RepeatMasker	DNA	103991444	103991952	2313	+	.	ID="DNA8-27_AP";Tend="763";Tstart="109";shortTE="F";uid="111fad3a-1c6b-403b-8e16-11699cbbf526"
NC_042493.1	RepeatMasker	DNA/hAT-hAT19	21459705	21460177	801	+	.	ID="RND-5_FAMILY-525";Tend="1240";Tstart="743";shortTE="F";uid="7cc70c79-3e3c-40c7-be6c-dddb02d1ac3a"
NC_042493.1	RepeatMasker	DNA	125622615	125622991	814	+	.	ID="RND-6_FAMILY-2204";Tend="2317";Tstart="1909";shortTE="F";uid="81a3ab17-fe44-4086-9a88-21cb38d55539"
NC_042493.1	RepeatMasker	LINE/Penelope	49154718	49155434	4171	+	.	ID="RND-6_FAMILY-11755";Tend="1119";Tstart="368";shortTE="F";uid="45d37ed3-8996-4858-9ffd-93d8ae95fe65"
NC_042493.1	RepeatMasker	Unknown	49621154	49621438	2302	+	.	ID="RND-6_FAMILY-1962";Tend="1040";Tstart="755";shortTE="F";uid="8d8f486d-e580-4a7b-96fb-c0fc5a73d84e"
NC_042493.1	RepeatMasker	Unknown	60334221	60334454	943	+	.	ID="RND-5_FAMILY-5343";Tend="1055";Tstart="846";shortTE="F";uid="a95ec820-7139-4337-81bf-9ec952e58c2b"
NC_042493.1	RepeatMasker	DNA/Kolobok-E	116302432	116302706	2165	+	.	ID="RND-6_FAMILY-10629";Tend="931";Tstart="657";shortTE="F";uid="1d3b2af0-75f9-420d-9b96-d65b828e2edd"
NC_042493.1	RepeatMasker	Unknown	122185743	122186202	1267	+	.	ID="RND-5_FAMILY-542";Tend="975";Tstart="553";shortTE="F";uid="8342d7e3-a5b4-433b-89d9-ae4ae934c458"
NC_042493.1	RepeatMasker	Unknown	18411661	18412008	1083	+	.	ID="RND-6_FAMILY-478";Tend="1947";Tstart="1587";shortTE="F";uid="01946870-5998-4172-8844-925cce9a186d"
NC_042493.1	RepeatMasker	Retroposon?	119391489	119391596	440	+	.	ID="RND-6_FAMILY-6183";Tend="459";Tstart="350";shortTE="F";uid="01bdf7d4-70ad-4256-a998-050b2a6380a5"
NC_042493.1	RepeatMasker	DNA	220528	220772	1732	+	.	ID="TTAA14_AP";Tend="264";Tstart="17";shortTE="F";uid="a3c4704b-0d2b-4775-8535-f67baeaf5bc2"
NC_042493.1	RepeatMasker	DNA/Kolobok-E	105981631	105981838	1420	+	.	ID="RND-6_FAMILY-9043";Tend="1460";Tstart="1257";shortTE="F";uid="c0d527a4-b097-4393-8b4c-88d4ec383c4e"
NC_042493.1	RepeatMasker	Unknown	117609663	117609766	837	+	.	ID="RND-5_FAMILY-4118";Tend="958";Tstart="855";shortTE="F";uid="c60b064e-79f0-448e-adf6-23d4b6aad970"
NC_042493.1	RepeatMasker	DNA	19522217	19523324	7751	+	.	ID="RND-6_FAMILY-4804";Tend="1979";Tstart="775";shortTE="F";uid="565ea427-d804-4763-af6e-8f3ad4376a87"
NC_042493.1	RepeatMasker	RC/Helitron	93924246	93924466	926	+	.	ID="RND-6_FAMILY-8085";Tend="603";Tstart="420";shortTE="F";uid="fd24d9e6-8864-4bfe-909d-649d6cfd209b"
NC_042493.1	RepeatMasker	DNA/hAT-Tip100	28780163	28780432	700	+	.	ID="RND-1_FAMILY-255";Tend="1583";Tstart="1332";shortTE="F";uid="4f96fd4e-5421-4209-b596-d3ec11caec5c"
NC_042493.1	RepeatMasker	Retroposon?	95379000	95379122	594	+	.	ID="RND-5_FAMILY-3709";Tend="1217";Tstart="1094";shortTE="F";uid="cd20b963-2bf0-4dab-89ec-ec094bad082f"
NC_042493.1	RepeatMasker	Unknown	46107862	46108329	3680	+	.	ID="RND-6_FAMILY-11964";Tend="1064";Tstart="594";shortTE="F";uid="0622fcec-e684-46fe-9814-e0b8fa232a51"
NC_042493.1	RepeatMasker	DNA	53218422	53219016	1879	+	.	ID="DNA4-2_AP";Tend="769";Tstart="201";shortTE="F";uid="c97e08c0-93b7-4c2c-a4d7-004614886c28"
NC_042493.1	RepeatMasker	DNA/TcMar-m44	85303440	85303688	561	+	.	ID="DNAX-6_AP";Tend="258";Tstart="1";shortTE="F";uid="7652c6e8-8277-4cbe-8da1-3b26276f5ff4"
NC_042493.1	RepeatMasker	DNA/hAT-Tip100	98374147	98374277	477	+	.	ID="RND-6_FAMILY-1170";Tend="1357";Tstart="1238";shortTE="F";uid="49d77484-dd24-47fc-a0cd-d5011a38b545"
NC_042493.1	RepeatMasker	LTR/Gypsy	48762256	48762424	423	+	.	ID="RND-6_FAMILY-9417";Tend="1208";Tstart="1031";shortTE="F";uid="69b6c8ff-8698-4a5f-9ec0-add21c76756f"
NC_042493.1	RepeatMasker	DNA/Ginger-1	18953177	18953283	468	+	.	ID="RND-6_FAMILY-17043";Tend="770";Tstart="661";shortTE="F";uid="854be139-d3a7-487b-a65f-2736a84d7cd1"
NC_042493.1	RepeatMasker	DNA/Ginger-1	60941341	60942308	3844	+	.	ID="rnd-6_family-20286";Tend="2520";Tstart="1202";shortTE="F";uid="5e896257-7de9-4939-9f0d-d4c2209ff77c"
NC_042493.1	RepeatMasker	DNA/hAT	120326473	120326951	1633	+	.	ID="DNA8-105_AP";TEgroup="ctg_1%7CDNA8-105_AP%7C100";Tend="650";Tstart="1";shortTE="F";uid="dcdf6fab-378d-44d8-b5c7-c6a7a25fe69a"
NC_042493.1	RepeatMasker	LTR/Copia	7891159	7891493	2280	+	.	ID="RND-6_FAMILY-18443";Tend="1437";Tstart="1054";shortTE="F";uid="86c100c0-3833-4e72-a2a9-e0e17e2fce9f"
NC_042493.1	RepeatMasker	DNA/MULE-MuDR	26862165	26863109	6424	+	.	ID="RND-5_FAMILY-5335";Tend="951";Tstart="102";shortTE="F";uid="850d5786-dce5-42ba-868b-e537fe16466e"
NC_042493.1	RepeatMasker	DNA/Ginger-2	122648353	122648628	1784	+	.	ID="RND-1_FAMILY-563";Tend="1048";Tstart="780";shortTE="F";uid="237f5c17-748f-4d4c-a0dd-75ceaf21d9c4"
NC_042493.1	RepeatMasker	DNA/hAT-hAT19	41767077	41767287	752	+	.	ID="DNA8-82_AP";Tend="748";Tstart="539";shortTE="F";uid="3ac29efd-b8eb-420c-969e-a43c5850cf21"
NC_042493.1	RepeatMasker	DNA/Academ-1	112167315	112170910	4290	+	.	ID="ACADEM-1_AP";Tend="5530";Tstart="1941";shortTE="F";uid="30164943-b537-4f4a-bec7-bced6793550e"
NC_042493.1	RepeatMasker	RC/Helitron	63109569	63109868	1010	+	.	ID="RND-4_FAMILY-831";Tend="1473";Tstart="1231";shortTE="F";uid="af539485-ad4e-4cc0-8d12-07df19704c50"
NC_042493.1	RepeatMasker	LTR	129061753	129062636	6481	+	.	ID="RND-5_FAMILY-8471";Tend="878";Tstart="1";shortTE="F";uid="2cc71285-089b-4527-9bf4-301c693d4cc8"
NC_042493.1	RepeatMasker	DNA/Ginger-1	114318014	114318148	1052	+	.	ID="RND-6_FAMILY-20286";Tend="2344";Tstart="2210";shortTE="F";uid="a52d1bae-b26a-4ae7-82f0-1c491812fa74"
NC_042493.1	RepeatMasker	DNA	113801386	113801543	1401	+	.	ID="DNA4-5_AP";Tend="158";Tstart="1";shortTE="F";uid="a4c79938-96a7-4fb8-966e-45c331ac7dca"
NC_042493.1	RepeatMasker	DNA/hAT-Tip100	11009695	11009813	934	+	.	ID="RND-1_FAMILY-202";Tend="1515";Tstart="1397";shortTE="F";uid="bc2f9cc5-7458-4590-a495-ef86bade75d0"
NC_042493.1	RepeatMasker	DNA/Ginger-1	99826133	99826798	5229	+	.	ID="RND-6_FAMILY-51198";Tend="2546";Tstart="1895";shortTE="F";uid="8d63f508-67d0-4351-ad3d-25b7429eff3d"
NC_042493.1	RepeatMasker	DNA/Kolobok-E	109798880	109799077	974	+	.	ID="KOLOBOKE-3_AP";Tend="2195";Tstart="2005";shortTE="F";uid="9ba2276f-ed95-44b0-a5e5-13bf7ce92a2a"
NC_042493.1	RepeatMasker	DNA/Ginger-2	77989306	77989472	521	+	.	ID="RND-6_FAMILY-366";Tend="772";Tstart="626";shortTE="F";uid="843bc566-342a-4605-926a-025f0b027ee7"
NC_042493.1	RepeatMasker	DNA/Ginger-1	75668187	75668903	1520	+	.	ID="RND-6_FAMILY-1559";Tend="2254";Tstart="1548";shortTE="F";uid="98aeb101-8d3c-472e-a6d2-4a002ef97a39"
NC_042493.1	RepeatMasker	DNA/Ginger	303089	303296	943	+	.	ID="RND-6_FAMILY-2771";Tend="996";Tstart="780";shortTE="F";uid="ff54d7c2-f677-478e-b823-9e6420d1be41"
NC_042493.1	RepeatMasker	DNA/hAT-Tip100	14962221	14962353	501	+	.	ID="RND-6_FAMILY-24396";Tend="2162";Tstart="2048";shortTE="F";uid="7604b1fa-9728-4ea0-a019-d57cbcbb67a4"
NC_042493.1	RepeatMasker	DNA/hAT-Tip100	127060369	127060872	3316	+	.	ID="RND-6_FAMILY-3698";Tend="2121";Tstart="1621";shortTE="F";uid="6065459f-fa8c-4b39-88dd-bc5f2e0733a5"
NC_042493.1	RepeatMasker	DNA/Kolobok-E	4485202	4485395	667	+	.	ID="KOLOBOKE-3_AP";Tend="2024";Tstart="1808";shortTE="F";uid="fa29d67e-59f7-4066-90a3-91ff80733c82"
NC_042493.1	RepeatMasker	DNA/Kolobok-E	47483880	47484027	1287	+	.	ID="KOLOBOKE-2_AP";Tend="2018";Tstart="1125";shortTE="F";uid="dc779a78-c3f4-4484-b3f7-655562bbe69f"
NC_042493.1	RepeatMasker	DNA/hAT-Ac	58029728	58030505	4791	+	.	ID="RND-4_FAMILY-1380";Tend="1621";Tstart="870";shortTE="F";uid="2af21d1e-665d-4efd-b2bc-1529cf4d21ea"
NC_042493.1	RepeatMasker	DNA/TcMar-Fot1	114819157	114819385	934	+	.	ID="RND-6_FAMILY-21568";Tend="1116";Tstart="897";shortTE="F";uid="2c2a3d29-d835-4190-9c21-b0ea4d3f772d"
NC_042493.1	RepeatMasker	DNA/hAT-Tip100	8332376	8332531	1333	+	.	ID="DNA8-102_AP";Tend="155";Tstart="1";shortTE="F";uid="59ddecc1-fcb5-4441-b4d5-dd3cf678a8f9"
NC_042493.1	RepeatMasker	Retroposon?	100523367	100523858	1928	+	.	ID="RND-6_FAMILY-14514";Tend="993";Tstart="440";shortTE="F";uid="650fa3bc-c19d-481e-8c0e-fba21d16a315"
NC_042493.1	RepeatMasker	DNA/hAT-Tip100	115695104	115695467	2292	+	.	ID="DNA8-19_AP";Tend="373";Tstart="1";shortTE="F";uid="76dfdfb1-acc2-49f2-94f8-89cfa01452c0"
NC_042493.1	RepeatMasker	DNA	34509722	34510276	3330	+	.	ID="DNA8-31_AP";Tend="595";Tstart="1";shortTE="F";uid="6d670bd9-6f40-499b-abcd-b56bf31b2e35"
NC_042493.1	RepeatMasker	DNA/hAT-Tip100	15907380	15907866	3267	+	.	ID="RND-5_FAMILY-4199";Tend="1476";Tstart="953";shortTE="F";uid="4622714e-db57-4c98-bb8e-d651b2d1355c"
NC_042493.1	RepeatMasker	RC/Helitron	94541219	94541485	1117	+	.	ID="RND-6_FAMILY-4171";Tend="697";Tstart="498";shortTE="F";uid="4b3a33b4-c543-458a-8b04-24e482bfde80"
NC_042493.1	RepeatMasker	Unknown	78292021	78292152	804	+	.	ID="RND-6_FAMILY-1831";Tend="1027";Tstart="893";shortTE="F";uid="6a9ff8a7-bfc4-4ac2-b2a6-3b6eb367b21d"
NC_042493.1	RepeatMasker	DNA	60658455	60660290	8610	+	.	ID="RND-6_FAMILY-13093";TEgroup="ctg_1%7CRND-6_FAMILY-13093%7C4";Tend="2282";Tstart="7";shortTE="F";uid="4fcc79b5-1f6e-4fca-85dc-67cca53499ad"
NC_042493.1	RepeatMasker	DNA/hAT-Tip100	101228481	101228582	739	+	.	ID="DNA8-65_AP";Tend="104";Tstart="3";shortTE="F";uid="d6306d91-bdb6-4fab-b0fc-3b6ac8bacc5e"
NC_042493.1	RepeatMasker	DNA/hAT	65076175	65076337	598	+	.	ID="RND-5_FAMILY-983";Tend="923";Tstart="748";shortTE="F";uid="0292d5a7-e085-4168-811c-07b16e92a3b7"
NC_042493.1	RepeatMasker	DNA/hAT-hAT19	40290740	40290895	893	+	.	ID="HAT-N9_AP";Tend="167";Tstart="1";shortTE="F";uid="743d0d5a-6790-4cda-86bc-102d7a4beaf3"
NC_042493.1	RepeatMasker	DNA	30760004	30760885	6903	+	.	ID="RND-6_FAMILY-8886";Tend="1614";Tstart="728";shortTE="F";uid="bed3cc0d-8723-4e8b-acfa-326b07d2bd71"
NC_042493.1	RepeatMasker	DNA	96569108	96569558	3776	+	.	ID="TTAA18C_AP";Tend="449";Tstart="1";shortTE="F";uid="248f37bf-0b29-4f18-8a8d-9f2862acd46b"
NC_042493.1	RepeatMasker	DNA/hAT-Tip100	84857452	84857917	3868	+	.	ID="RND-1_FAMILY-101";Tend="1403";Tstart="946";shortTE="F";uid="9cf16e09-7c9e-46de-8457-bbed97c730f9"
NC_042493.1	RepeatMasker	LTR/Copia	3514241	3515933	14305	+	.	ID="RND-6_FAMILY-1983";Tend="2774";Tstart="1056";shortTE="F";uid="63351cba-600d-45c9-b9ea-f5128a23ee6b"
NC_042493.1	RepeatMasker	DNA/Ginger-1	35136944	35137112	1061	+	.	ID="rnd-6_family-51198";Tend="2602";Tstart="2402";shortTE="F";uid="0b19f797-2f44-4d74-b822-308fc31cf34e"
NC_042493.1	RepeatMasker	Unknown	12634898	12635076	912	+	.	ID="RND-6_FAMILY-23836";Tend="652";Tstart="2";shortTE="F";uid="46ac0315-7a1d-4a13-b3c8-ab0a95d55bda"
NC_042493.1	RepeatMasker	DNA/hAT-Tip100	115455864	115456009	678	+	.	ID="RND-6_FAMILY-2600";Tend="1657";Tstart="1522";shortTE="F";uid="5fc4a3ea-83b7-4963-916d-aebeb43cf8cc"
NC_042493.1	RepeatMasker	Unknown	62742336	62742556	429	+	.	ID="RND-5_FAMILY-1868";Tend="1107";Tstart="870";shortTE="F";uid="ecbfca9a-25f9-4f3a-b91d-ef4c2b469377"
NC_042493.1	RepeatMasker	Unknown	4601652	4601753	650	+	.	ID="RND-4_FAMILY-284";Tend="1021";Tstart="920";shortTE="F";uid="886aba78-deec-4b96-a9ea-99bf10d8404e"
NC_042493.1	RepeatMasker	DNA	106611222	106611622	2915	+	.	ID="TTAA20_AP";Tend="459";Tstart="1";shortTE="F";uid="2cc7bd5e-c9c2-47ec-9028-5d78d159d6ec"
NC_042493.1	RepeatMasker	DNA/hAT-Tip100	100652192	100652341	488	+	.	ID="RND-6_FAMILY-8821";Tend="568";Tstart="403";shortTE="F";uid="f6a0a126-3a3f-412a-8eea-90fa1d655b77"
NC_042493.1	RepeatMasker	DNA/hAT	25111124	25111355	796	+	.	ID="RND-5_FAMILY-4993";Tend="1633";Tstart="1385";shortTE="F";uid="229de9ef-eac2-4251-8678-44b014c6c316"
NC_042493.1	RepeatMasker	Unknown	16900535	16900691	570	+	.	ID="RND-5_FAMILY-2462";Tend="1328";Tstart="1179";shortTE="F";uid="44be4df7-f465-43a7-81ed-4947e7e6be15"
NC_042493.1	RepeatMasker	DNA/Ginger-1	97761480	97762022	4032	+	.	ID="rnd-6_family-3871";Tend="1446";Tstart="931";shortTE="F";uid="645e2a41-108f-4a95-bd2e-f9de7a1b63cb"
NC_042493.1	RepeatMasker	DNA/hAT?	94248962	94249531	1343	+	.	ID="RND-5_FAMILY-3458";Tend="1220";Tstart="681";shortTE="F";uid="4dbcc0f4-0c2b-417d-aad3-3fa9b41d368d"
NC_042493.1	RepeatMasker	Retroposon?	130433005	130433226	1032	+	.	ID="RND-6_FAMILY-6167";Tend="1308";Tstart="1093";shortTE="F";uid="9bc7abe2-18a0-4b07-a98b-059277638a73"
NC_042493.1	RepeatMasker	DNA/Ginger-1	82087583	82088001	1228	+	.	ID="rnd-5_family-1668";Tend="1273";Tstart="933";shortTE="F";uid="e546a6d4-ceba-40c6-9a65-4ac9514d5a34"
NC_042493.1	RepeatMasker	Unknown	106572583	106573267	604	+	.	ID="RND-6_FAMILY-1033";Tend="1771";Tstart="1085";shortTE="F";uid="30b768d6-4303-4509-a7e8-4940ddfe63fd"
NC_042493.1	RepeatMasker	DNA/MULE-MuDR	91296705	91297034	712	+	.	ID="RND-6_FAMILY-10985";Tend="1280";Tstart="906";shortTE="F";uid="411add20-31ce-4fb8-813d-66b712d97a18"
NC_042493.1	RepeatMasker	Unknown	39536338	39536543	1721	+	.	ID="RND-5_FAMILY-3574";Tend="1070";Tstart="865";shortTE="F";uid="08eae90c-087e-4f79-905b-9cd1e78528f7"
NC_042493.1	RepeatMasker	Unknown	45057651	45057782	656	+	.	ID="RND-6_FAMILY-19997";Tend="1054";Tstart="929";shortTE="F";uid="7965840a-a8e9-423b-a0f6-b05775aef1d3"
NC_042493.1	RepeatMasker	DNA	90675125	90675465	410	+	.	ID="RND-5_FAMILY-5992";Tend="1447";Tstart="1106";shortTE="F";uid="3c490ce7-c533-4be9-95f2-650ea8e77ece"
NC_042493.1	RepeatMasker	Unknown	25968877	25969251	2283	+	.	ID="RND-1_FAMILY-50";Tend="1123";Tstart="736";shortTE="F";uid="a3f820b0-5f79-4189-8c6c-66f7865a9547"
NC_042493.1	RepeatMasker	DNA/hAT	93138565	93138670	755	+	.	ID="RND-6_FAMILY-2704";Tend="2088";Tstart="1983";shortTE="F";uid="06b00b12-0334-4c32-a444-41c212492ade"
NC_042493.1	RepeatMasker	DNA/Ginger	42766663	42767600	3024	+	.	ID="RND-6_FAMILY-2771";Tend="2093";Tstart="1103";shortTE="F";uid="d72c105f-7f8a-4178-b6bf-368aa5c5b340"
NC_042493.1	RepeatMasker	DNA/Ginger-1	130646449	130646673	1135	+	.	ID="RND-6_FAMILY-14973";Tend="1131";Tstart="921";shortTE="F";uid="3dfe8fa4-98e8-493b-af4b-efb14c257838"
NC_042493.1	RepeatMasker	Unknown	55839368	55839588	517	+	.	ID="RND-1_FAMILY-329";Tend="1579";Tstart="1368";shortTE="F";uid="42b27228-0bb3-4bf6-a135-5276a87dec68"
NC_042493.1	RepeatMasker	LTR/Copia	114298214	114298635	570	+	.	ID="COPIA16-NVI_I";Tend="3394";Tstart="2969";shortTE="F";uid="8dbde7f2-37ee-4818-b312-c5297bc26293"
NC_042493.1	RepeatMasker	DNA	85663219	85663646	1199	+	.	ID="DNA4-2_AP";Tend="769";Tstart="358";shortTE="F";uid="a655e88e-d9bc-492d-9221-108c57611d7f"
NC_042493.1	RepeatMasker	Unknown	70241408	70241589	963	+	.	ID="RND-6_FAMILY-11441";Tend="1015";Tstart="836";shortTE="F";uid="ac14fe43-0f5a-4287-b7f8-c5b2554c410f"
NC_042493.1	RepeatMasker	DNA	116267729	116268618	1720	+	.	ID="RND-6_FAMILY-11463";TEgroup="ctg_1%7CRND-6_FAMILY-11463%7C11";Tend="3574";Tstart="2205";shortTE="F";uid="38455f81-7fef-4155-aa0e-ce3c12504242"
NC_042493.1	RepeatMasker	Retroposon?	95344301	95344951	824	+	.	ID="SINE2-2_AP";Tend="1998";Tstart="1289";shortTE="F";uid="1b048d1f-7de2-4cbc-ab73-32069d8cfd51"
NC_042493.1	RepeatMasker	Unknown	88384538	88384903	452	+	.	ID="RND-6_FAMILY-1222";Tend="1442";Tstart="1068";shortTE="F";uid="3deebf42-f0e9-4b92-a879-a74593665f48"
NC_042493.1	RepeatMasker	Unknown	123566172	123566406	1565	+	.	ID="RND-6_FAMILY-6271";Tend="1188";Tstart="922";shortTE="F";uid="1f86a7ec-7d85-4474-8d8c-87a096a20584"
NC_042493.1	RepeatMasker	DNA/Ginger-1	96290040	96290190	1028	+	.	ID="RND-6_FAMILY-3871";Tend="1055";Tstart="904";shortTE="F";uid="9fd0399b-1a6c-454f-b4b9-df0118559258"
NC_042493.1	RepeatMasker	DNA/hAT-Ac	91219672	91219839	449	+	.	ID="RND-5_FAMILY-9150";Tend="1773";Tstart="1599";shortTE="F";uid="9e5b9000-1911-4890-99eb-0e3d3258e36d"
NC_042493.1	RepeatMasker	RC/Helitron	104731253	104731445	851	+	.	ID="RND-6_FAMILY-3340";Tend="1583";Tstart="1396";shortTE="F";uid="2d31f8a3-4add-4f8a-a2ba-afac8f28046e"
NC_042493.1	RepeatMasker	DNA/hAT-Ac	93107272	93107397	411	+	.	ID="RND-5_FAMILY-932";Tend="1006";Tstart="899";shortTE="F";uid="e4973886-fafa-47a3-8f0a-2b0e0b74cdab"
NC_042493.1	RepeatMasker	DNA/hAT-hAT19	95356719	95356904	445	+	.	ID="RND-6_FAMILY-606";Tend="1083";Tstart="904";shortTE="F";uid="dcfd16dd-128c-45bb-b1fc-ccd725a9e5d7"
NC_042493.1	RepeatMasker	DNA/hAT-Tip100	75322712	75323293	4156	+	.	ID="RND-1_FAMILY-187";Tend="1340";Tstart="747";shortTE="F";uid="3393769c-9a12-4f76-9c11-a0bc827da612"
NC_042493.1	RepeatMasker	Retroposon?	118949498	118950234	4336	+	.	ID="RND-4_FAMILY-1371";Tend="1022";Tstart="296";shortTE="F";uid="d9b6b427-719a-4055-9c1f-fd32d80fe458"
NC_042493.1	RepeatMasker	Retroposon?	79750109	79750370	2268	+	.	ID="RND-6_FAMILY-7552";Tend="1072";Tstart="811";shortTE="F";uid="c942e140-aa16-40c4-afe1-7135c4b335f1"
NC_042493.1	RepeatMasker	Unknown	58290056	58290403	1613	+	.	ID="RND-1_FAMILY-2";Tend="1224";Tstart="882";shortTE="F";uid="c7bd6aee-afda-4982-a626-43b8e5637885"
NC_042493.1	RepeatMasker	Unknown	23734817	23735631	3571	+	.	ID="RND-6_FAMILY-40267";Tend="2137";Tstart="1293";shortTE="F";uid="36318ce7-d936-40c8-aa82-f0547163a29c"
NC_042493.1	RepeatMasker	Unknown	59915365	59915585	1561	+	.	ID="RND-1_FAMILY-370";Tend="1619";Tstart="1409";shortTE="F";uid="c522d527-dcf9-4a7b-bf3d-b2b07e30f01e"
NC_042493.1	RepeatMasker	DNA/Ginger-2	110435584	110435986	1702	+	.	ID="RND-6_FAMILY-7561";Tend="754";Tstart="351";shortTE="F";uid="c80462e2-f0be-41c1-8416-80ae7904292d"
NC_042493.1	RepeatMasker	Unknown	46856949	46857070	647	+	.	ID="RND-6_FAMILY-8092";Tend="1126";Tstart="990";shortTE="F";uid="895a672c-e1f7-422e-8713-57d48993d885"
NC_042493.1	RepeatMasker	DNA	96020018	96020668	1555	+	.	ID="DNA4-2_AP";Tend="708";Tstart="29";shortTE="F";uid="a717a6ea-2193-473e-9da8-6774a5b46a67"
NC_042493.1	RepeatMasker	DNA	19118256	19118757	2915	+	.	ID="RND-6_FAMILY-24204";Tend="1364";Tstart="855";shortTE="F";uid="abf8aa71-3826-49fb-81b3-24864dd46bf6"
NC_042493.1	RepeatMasker	Retroposon?	96200896	96201385	929	+	.	ID="SINE2-2_AP";Tend="519";Tstart="1";shortTE="F";uid="f76b53fe-fc35-454b-9456-022a6d2c2b85"
NC_042493.1	RepeatMasker	DNA/Merlin	65718512	65718762	1129	+	.	ID="RND-6_FAMILY-13556";Tend="558";Tstart="354";shortTE="F";uid="d0c6f070-1a47-49b9-9576-4ae32d4ae9c3"
NC_042493.1	RepeatMasker	Unknown	113303133	113304507	11838	+	.	ID="RND-6_FAMILY-27889";Tend="2374";Tstart="1000";shortTE="F";uid="e83ac910-b846-4555-b308-818ac77a2d1e"
NC_042493.1	RepeatMasker	DNA/Ginger-1	131004560	131005071	1065	+	.	ID="RND-6_FAMILY-20286";Tend="2430";Tstart="1871";shortTE="F";uid="f637a5bb-3a28-46e0-9ba3-4fb1df5f4dce"
NC_042493.1	RepeatMasker	DNA/Ginger-2	86113627	86113849	963	+	.	ID="RND-5_FAMILY-4746";Tend="1589";Tstart="1303";shortTE="F";uid="4980cbdb-1941-4409-98c7-268fa939bffb"
NC_042493.1	RepeatMasker	DNA/TcMar-m44	40066304	40066544	1346	+	.	ID="DNAX-7_AP";Tend="306";Tstart="14";shortTE="F";uid="2f7b53bf-38e6-4778-ac69-a9ba6ebe2be9"
NC_042493.1	RepeatMasker	DNA	97365633	97365749	441	+	.	ID="RND-4_FAMILY-649";Tend="1384";Tstart="1267";shortTE="F";uid="eb1f2c42-a81a-4599-a3f2-67061a1fd857"
NC_042493.1	RepeatMasker	RC/Helitron	63063207	63063461	820	+	.	ID="RND-6_FAMILY-32908";Tend="1330";Tstart="1045";shortTE="F";uid="ab605788-1945-45c3-99c6-7ffc9e87e54b"
NC_042493.1	RepeatMasker	DNA/hAT-Tip100	84353531	84353833	1000	+	.	ID="RND-6_FAMILY-1170";Tend="1386";Tstart="1092";shortTE="F";uid="82770037-3b19-448a-9418-aca2f4638a05"
NC_042493.1	RepeatMasker	DNA	118979778	118980070	1787	+	.	ID="ttaa4b_ap";Tend="282";Tstart="1";shortTE="F";uid="4e010a4f-7285-4bd1-9b2e-c4c2568bbba4"
NC_042493.1	RepeatMasker	DNA/hAT-Charlie	108611200	108611426	1638	+	.	ID="RND-6_FAMILY-3725";Tend="1189";Tstart="963";shortTE="F";uid="cde02516-69a6-4a22-98a7-95dcef22183e"
NC_042493.1	RepeatMasker	DNA	18710850	18711299	802	+	.	ID="DNA8-27_AP";Tend="653";Tstart="46";shortTE="F";uid="fe45069a-45ef-44c8-83a1-7db1fc04c37e"
NC_042493.1	RepeatMasker	DNA/Ginger-1	110503092	110503894	5722	+	.	ID="RND-6_FAMILY-51198";Tend="1992";Tstart="1175";shortTE="F";uid="722cb6d0-dbf2-47c2-ac7a-062eeb6192c9"
NC_042493.1	RepeatMasker	DNA/hAT	3066559	3067120	2593	+	.	ID="RND-6_FAMILY-15151";Tend="945";Tstart="402";shortTE="F";uid="67625f12-d492-4f4a-a502-9234f60ccb14"
NC_042493.1	RepeatMasker	DNA/Ginger-1	4451038	4451227	1348	+	.	ID="RND-6_FAMILY-20286";Tend="2517";Tstart="1708";shortTE="F";uid="42eaabca-2ee9-4303-89e7-8c659ac34640"
NC_042493.1	RepeatMasker	Unknown	14263703	14264053	1652	+	.	ID="RND-6_FAMILY-7241";Tend="1182";Tstart="496";shortTE="F";uid="01083e7e-280a-4a7f-ad00-b5b1234ac42e"
NC_042493.1	RepeatMasker	DNA	65782862	65783171	1340	+	.	ID="TTAA4B_AP";Tend="267";Tstart="38";shortTE="F";uid="fcef5586-5f29-4c10-b091-a3342ff5ef14"
NC_042493.1	RepeatMasker	Retroposon?	86927610	86927857	780	+	.	ID="RND-6_FAMILY-193";Tend="1223";Tstart="998";shortTE="F";uid="80249d42-80c7-45cc-b89c-79b885b463b3"
NC_042493.1	RepeatMasker	Unknown	80136916	80137072	440	+	.	ID="RND-5_FAMILY-13823";Tend="322";Tstart="153";shortTE="F";uid="6080d236-97cf-4a4a-b782-ed88bad4c16f"
NC_042493.1	RepeatMasker	DNA/hAT-hAT19	74950263	74950393	538	+	.	ID="DNA8-96_AP";Tend="662";Tstart="541";shortTE="F";uid="81392701-69f1-4e54-8083-e32bfa42b7e4"
NC_042493.1	RepeatMasker	DNA/hAT-Ac	42630666	42630783	859	+	.	ID="RND-6_FAMILY-18241";Tend="1331";Tstart="1214";shortTE="F";uid="18e37155-853c-47f0-bc38-e4608615f2df"
NC_042493.1	RepeatMasker	DNA/hAT-Ac	39787005	39787121	882	+	.	ID="DNA8-54_AP";Tend="117";Tstart="1";shortTE="F";uid="82eba3d8-c2dc-46ce-b992-a0d35565c5f2"
NC_042493.1	RepeatMasker	DNA/hAT?	114746122	114746301	678	+	.	ID="RND-6_FAMILY-13469";Tend="812";Tstart="674";shortTE="F";uid="ff4d18f3-baac-4f20-93d0-3b5d9dc844c9"
NC_042493.1	RepeatMasker	Unknown	64681753	64682405	662	+	.	ID="RND-1_FAMILY-190";TEgroup="ctg_1%7CRND-1_FAMILY-190%7C2";Tend="1736";Tstart="815";shortTE="F";uid="b782d479-01e3-4c79-8283-e83ad0828c48"
NC_042493.1	RepeatMasker	DNA	612049	612529	2662	+	.	ID="dna8-31_ap";Tend="595";Tstart="37";shortTE="F";uid="cde4fbaa-cb0e-433e-b69d-2c60429a8c52"
NC_042493.1	RepeatMasker	DNA	120504339	120504626	1281	+	.	ID="DNAX-2_AP";Tend="425";Tstart="107";shortTE="F";uid="a9c4503f-a8ba-446a-8389-73ede48abaaa"
NC_042493.1	RepeatMasker	Retroposon?	39818697	39818982	879	+	.	ID="RND-6_FAMILY-14953";Tend="372";Tstart="81";shortTE="F";uid="92a53b11-6d67-4e4e-8512-ee71cd774882"
NC_042493.1	RepeatMasker	DNA/Kolobok-E	23047095	23047389	2328	+	.	ID="RND-5_FAMILY-854";Tend="1271";Tstart="978";shortTE="F";uid="c8f6e9f5-e377-4c28-bdfd-88886a17067d"
NC_042493.1	RepeatMasker	DNA	33713890	33714243	2702	+	.	ID="DNA2-3_AP";Tend="632";Tstart="267";shortTE="F";uid="f3d84995-5396-4ad1-b3a4-3934667cf7f3"
NC_042493.1	RepeatMasker	DNA	12344011	12344479	3055	+	.	ID="DNA8-38_AP";Tend="462";Tstart="1";shortTE="F";uid="c524c904-e5c8-4f01-a3b0-2fb2b59e50ea"
NC_042493.1	RepeatMasker	Unknown	108234818	108235138	1792	+	.	ID="RND-6_FAMILY-8011";Tend="2023";Tstart="1698";shortTE="F";uid="5cc04af2-f946-4a44-aeb3-c3b3bed6ef6f"
NC_042493.1	RepeatMasker	Retroposon?	84774619	84774763	479	+	.	ID="RND-5_FAMILY-398";Tend="1809";Tstart="1648";shortTE="F";uid="29862a1e-1572-47a1-a671-bad893179180"
NC_042493.1	RepeatMasker	DNA/Ginger-1	100405499	100405675	1154	+	.	ID="RND-6_FAMILY-14973";Tend="1114";Tstart="941";shortTE="F";uid="0bf43371-26b3-408c-a93a-a958fdb6811a"
NC_042493.1	RepeatMasker	DNA/hAT-hAT19	108674481	108674994	3526	+	.	ID="HAT-N12_AP";Tend="492";Tstart="2";shortTE="F";uid="ab60c227-8fcf-4ca7-bddd-f12475b3fee0"
NC_042493.1	RepeatMasker	DNA	31152078	31152354	671	+	.	ID="DNA4-2_AP";Tend="337";Tstart="2";shortTE="F";uid="4fe9d507-e082-41c6-98dc-ce211c2072cc"
NC_042493.1	RepeatMasker	Unknown	40104443	40104705	1950	+	.	ID="RND-5_FAMILY-6381";Tend="1438";Tstart="1177";shortTE="F";uid="d63a1052-d6c4-4aea-906d-4b6d5053c764"
NC_042493.1	RepeatMasker	LINE/CR1	38442543	38442790	504	+	.	ID="RND-6_FAMILY-290";Tend="1374";Tstart="1078";shortTE="F";uid="b56e559d-ee87-4403-af5a-b5be1fb9d64a"
NC_042493.1	RepeatMasker	Unknown	94899898	94900173	1612	+	.	ID="RND-1_FAMILY-338";Tend="1277";Tstart="1006";shortTE="F";uid="25574f1a-f1e7-414c-b585-92c9c73118e8"
NC_042493.1	RepeatMasker	DNA	120620155	120620488	984	+	.	ID="TTAA11_AP";Tend="340";Tstart="31";shortTE="F";uid="79c9e31a-e1d2-45d2-a120-a5d023eab057"
NC_042493.1	RepeatMasker	Unknown	60743819	60744092	1041	+	.	ID="RND-6_FAMILY-3072";Tend="972";Tstart="711";shortTE="F";uid="0e17beb0-cb14-4fb1-b107-b0cb585146cc"
NC_042493.1	RepeatMasker	Retroposon?	100312790	100313814	6324	+	.	ID="SINE2-1_AP";Tend="1696";Tstart="630";shortTE="F";uid="141c57e1-6d8e-44d8-a61f-2a69cfe11381"
NC_042493.1	RepeatMasker	DNA/hAT-hAT19	72686889	72687106	493	+	.	ID="RND-5_FAMILY-7157";Tend="507";Tstart="317";shortTE="F";uid="6a8e042a-3b4f-4ff7-993f-c970c3b0881f"
NC_042493.1	RepeatMasker	LTR/Gypsy	95149906	95150563	400	+	.	ID="GYPSY-2_TCA-I";Tend="2271";Tstart="1617";shortTE="F";uid="e95ed0cf-7db2-47b0-abd9-763f98fe6c02"
NC_042493.1	RepeatMasker	Retroposon?	117223065	117223579	1014	+	.	ID="RND-5_FAMILY-3709";Tend="1670";Tstart="1441";shortTE="F";uid="48385b8e-0da7-42c0-a15e-e524a460dd53"
NC_042493.1	RepeatMasker	DNA	97756762	97756982	431	+	.	ID="DNA4-2_AP";Tend="388";Tstart="188";shortTE="F";uid="4a8612f9-59e5-4e4e-aec9-c1fca6ab00e0"
NC_042493.1	RepeatMasker	DNA/Ginger-1	120358904	120359032	771	+	.	ID="RND-6_FAMILY-21700";Tend="1406";Tstart="1278";shortTE="F";uid="b6cb236d-2e7b-45d6-ac15-38855e054185"
NC_042493.1	RepeatMasker	DNA/hAT-Tip100	65555521	65555636	583	+	.	ID="rnd-6_family-7551";Tend="1158";Tstart="1062";shortTE="F";uid="3236c1f2-9d23-49fe-bcbe-4b20916ec149"
NC_042493.1	RepeatMasker	DNA	131977848	131978021	619	+	.	ID="RND-6_FAMILY-8931";Tend="1091";Tstart="898";shortTE="F";uid="541a166b-14d8-4a86-a3f7-c64030025c78"
NC_042493.1	RepeatMasker	DNA/Ginger-1	120712094	120713050	7480	+	.	ID="RND-5_FAMILY-7031";Tend="2607";Tstart="1659";shortTE="F";uid="67105c59-6a01-4bb7-a441-e6d2a8133942"
NC_042493.1	RepeatMasker	DNA/TcMar-Tc1	40257960	40258942	3048	+	.	ID="mariner-n12b_rpr";Tend="1248";Tstart="280";shortTE="F";uid="025388ce-4def-4522-b125-a3babc182412"
NC_042493.1	RepeatMasker	LINE/R1-LOA	81046766	81047526	5612	+	.	ID="RND-5_FAMILY-2367";Tend="1542";Tstart="751";shortTE="F";uid="8bfd1275-2491-41b3-bae4-54999c840b0a"
NC_042493.1	RepeatMasker	DNA/Ginger-1	68109395	68109832	2324	+	.	ID="RND-6_FAMILY-8793";Tend="1840";Tstart="1373";shortTE="F";uid="d3ef00b1-731a-4ec2-8334-65fad2dfbd78"
NC_042493.1	RepeatMasker	DNA	3830213	3830562	504	+	.	ID="DNA4-2_AP";Tend="767";Tstart="386";shortTE="F";uid="869e6e1a-1c4a-4e78-9329-c74a3176e933"
NC_042493.1	RepeatMasker	DNA/Kolobok-E	62638309	62638567	1065	+	.	ID="RND-1_FAMILY-42";Tend="1119";Tstart="893";shortTE="F";uid="d7645072-0d2b-4f9e-a947-5f798bf06b82"
NC_042493.1	RepeatMasker	DNA/hAT-hAT19	116890918	116891775	6850	+	.	ID="DNA8-49_AP";Tend="862";Tstart="1";shortTE="F";uid="42d92cff-7416-40d9-a148-3b34f0498fdb"
NC_042493.1	RepeatMasker	DNA	110945256	110945453	1005	+	.	ID="RND-5_FAMILY-3376";Tend="1462";Tstart="1237";shortTE="F";uid="ee250dd5-e3f2-40d9-88cc-f98f46734660"
NC_042493.1	RepeatMasker	DNA/hAT-Ac	25543900	25544122	900	+	.	ID="RND-5_FAMILY-1569";Tend="1012";Tstart="770";shortTE="F";uid="15752b3f-7d44-457c-9c3e-402134daa27d"
NC_042493.1	RepeatMasker	Retroposon?	60292636	60293430	6076	+	.	ID="RND-6_FAMILY-2390";Tend="1525";Tstart="741";shortTE="F";uid="78c37fd3-da20-477d-8cb8-173bf8e5e988"
NC_042493.1	RepeatMasker	DNA/MULE-MuDR	103018026	103018155	694	+	.	ID="DNA8-28B_AP";Tend="840";Tstart="708";shortTE="F";uid="1761e6c5-80ce-461a-a662-7611abadea98"
NC_042493.1	RepeatMasker	RC/Helitron	71471344	71471806	2883	+	.	ID="RND-1_FAMILY-5";Tend="1344";Tstart="878";shortTE="F";uid="d41d125d-5caf-445f-b748-ab745234f9da"
NC_042493.1	RepeatMasker	RC/Helitron	100344071	100344455	2520	+	.	ID="RND-5_FAMILY-110";Tend="844";Tstart="462";shortTE="F";uid="c7887e97-5481-4db0-a061-08074d5e432c"
NC_042493.1	RepeatMasker	DNA/hAT	59963749	59963979	912	+	.	ID="RND-6_FAMILY-45";Tend="1162";Tstart="931";shortTE="F";uid="58293a8b-6440-4b3c-8d7f-aa1e540e8653"
NC_042493.1	RepeatMasker	Unknown	124668451	124668753	979	+	.	ID="RND-6_FAMILY-10174";Tend="1264";Tstart="966";shortTE="F";uid="b7db7b3f-895b-4aa4-98d9-fbb228aee9c3"
NC_042493.1	RepeatMasker	Unknown	109051901	109052209	591	+	.	ID="RND-4_FAMILY-1951";Tend="1286";Tstart="912";shortTE="F";uid="08ae7b6b-b241-4550-bc0a-b6e699a487b2"
NC_042493.1	RepeatMasker	DNA	16620281	16620410	916	+	.	ID="TTAA3_AP";Tend="383";Tstart="254";shortTE="F";uid="2eb96240-60d8-4292-9fdf-429e76a20b63"
NC_042493.1	RepeatMasker	Retroposon?	121594783	121595761	4552	+	.	ID="RND-6_FAMILY-13553";Tend="2563";Tstart="1596";shortTE="F";uid="886301fb-aed2-43e5-992f-d9b4f03e5673"
NC_042493.1	RepeatMasker	DNA/hAT-Tip100	36199179	36199448	1556	+	.	ID="RND-1_FAMILY-395";Tend="1241";Tstart="992";shortTE="F";uid="8cd66eb7-f582-41e4-8e1a-ba79bf790d7c"
NC_042493.1	RepeatMasker	Unknown	118274744	118274847	613	+	.	ID="RND-6_FAMILY-6455";Tend="225";Tstart="126";shortTE="F";uid="0580d444-5687-4cd0-859c-05226fb1ad3c"
NC_042493.1	RepeatMasker	DNA/Ginger-2	68099159	68099308	471	+	.	ID="RND-6_FAMILY-14944";Tend="1233";Tstart="1090";shortTE="F";uid="97c9464c-c6e6-4eff-a154-f916fea8f47f"
NC_042493.1	RepeatMasker	Unknown	98150916	98151255	2098	+	.	ID="RND-1_FAMILY-311";Tend="1305";Tstart="943";shortTE="F";uid="8d71d747-8f57-4352-b6d5-624b867da9fa"
NC_042493.1	RepeatMasker	Unknown	104041799	104041939	476	+	.	ID="RND-5_FAMILY-3159";Tend="729";Tstart="585";shortTE="F";uid="5c7c9d59-472d-43c7-811f-dace65e627ee"
NC_042493.1	RepeatMasker	DNA/hAT-Ac	5151152	5151803	5016	+	.	ID="DNA8-11_AP";Tend="667";Tstart="14";shortTE="F";uid="cd8b9661-71cc-44a1-9800-4a091ad6a110"
NC_042493.1	RepeatMasker	Retroposon?	8604271	8604407	967	+	.	ID="RND-6_FAMILY-11842";Tend="893";Tstart="761";shortTE="F";uid="1bcb0545-3eaf-4e2e-a2f9-25b1e1b2465c"
NC_042493.1	RepeatMasker	DNA/hAT-hAT19	65099711	65099828	601	+	.	ID="RND-6_FAMILY-15444";Tend="1455";Tstart="1344";shortTE="F";uid="aa22db9e-9bdd-4a96-b735-72d9a2a28d61"
NC_042493.1	RepeatMasker	DNA/hAT	64989248	64989666	2334	+	.	ID="DNA8-108_AP";Tend="439";Tstart="1";shortTE="F";uid="7a4c0169-dc72-46fc-a767-4e120a60c206"
NC_042493.1	RepeatMasker	LTR/Gypsy	17328152	17328743	541	+	.	ID="GYPSY-2_PBA-I";Tend="3948";Tstart="3174";shortTE="F";uid="2818dd54-f997-44a3-9bf0-c28a568d191a"
NC_042493.1	RepeatMasker	DNA/Ginger-1	13342914	13343378	1945	+	.	ID="rnd-5_family-5803";Tend="1626";Tstart="754";shortTE="F";uid="3852de8b-d38d-4ff7-955e-f12b907b9fab"
NC_042493.1	RepeatMasker	DNA/Kolobok-E	32038963	32039068	476	+	.	ID="RND-4_FAMILY-542";Tend="1107";Tstart="978";shortTE="F";uid="29a23dbb-bf76-497c-859f-4705e42b3113"
NC_042493.1	RepeatMasker	DNA/hAT-Ac	58875698	58876077	2915	+	.	ID="RND-6_FAMILY-6188";Tend="727";Tstart="353";shortTE="F";uid="ba3c22a3-2885-45b3-b292-fc97a43676e8"
NC_042493.1	RepeatMasker	DNA/Ginger-1	34602039	34602412	4198	+	.	ID="rnd-6_family-3871";Tend="1460";Tstart="783";shortTE="F";uid="5a9ee371-8f02-4a6b-b19f-a02965a6b59a"
NC_042493.1	RepeatMasker	DNA	88075236	88075482	710	+	.	ID="RND-5_FAMILY-5800";Tend="2074";Tstart="1872";shortTE="F";uid="7be7a023-cdfe-43ac-b59c-e1c6fb944f41"
NC_042493.1	RepeatMasker	Retroposon?	116685850	116685997	1084	+	.	ID="RND-5_FAMILY-1426";Tend="773";Tstart="626";shortTE="F";uid="632c5904-57ae-49af-8ddd-be17e43d1961"
NC_042493.1	RepeatMasker	DNA/hAT-Tip100	50814266	50814437	977	+	.	ID="RND-1_FAMILY-255";Tend="1548";Tstart="1377";shortTE="F";uid="c3d57c8e-c622-47da-8744-7849ff35453e"
NC_042493.1	RepeatMasker	DNA/MULE-NOF	115112642	115113132	3825	+	.	ID="RND-6_FAMILY-38230";Tend="1401";Tstart="902";shortTE="F";uid="605561f6-ce4a-43c7-be14-e63bd2fe2928"
NC_042493.1	RepeatMasker	Unknown	107532310	107533368	6469	+	.	ID="RND-6_FAMILY-478";Tend="1622";Tstart="572";shortTE="F";uid="f5f68340-8303-4a92-ba22-7437c2c2be00"
NC_042493.1	RepeatMasker	LINE/I-Jockey	28610520	28611114	1551	+	.	ID="RND-5_FAMILY-2453";Tend="1601";Tstart="1009";shortTE="F";uid="b142da84-873f-4e25-b4b3-0ad7e5fce2b6"
NC_042493.1	RepeatMasker	Unknown	93670511	93670640	418	+	.	ID="RND-6_FAMILY-15943";Tend="1509";Tstart="1218";shortTE="F";uid="0ef6a4a6-4073-4da3-aa42-02d5297bb626"
NC_042493.1	RepeatMasker	DNA/TcMar-Tc1	2437022	2437304	543	+	.	ID="MARINER-4_HMM";Tend="1320";Tstart="1037";shortTE="F";uid="903d4b28-96c2-49f4-a261-5dd01f8e7710"
NC_042493.1	RepeatMasker	DNA	56276606	56276790	720	+	.	ID="dna8-91b_ap";Tend="860";Tstart="697";shortTE="F";uid="1d3ea122-3cb2-4d8a-aff4-6c022442477f"
NC_042493.1	RepeatMasker	Retroposon?	2672045	2672802	1572	+	.	ID="RND-5_FAMILY-7341";TEgroup="ctg_1%7CRND-5_FAMILY-7341%7C1";Tend="1901";Tstart="1010";shortTE="F";uid="c19f0626-bfe5-4729-8410-91d5223515f6"
NC_042493.1	RepeatMasker	Unknown	112059369	112059581	926	+	.	ID="RND-6_FAMILY-7109";Tend="990";Tstart="797";shortTE="F";uid="02b54d9d-062a-430c-a60e-6e9dc98f8041"
NC_042493.1	RepeatMasker	Unknown	8888600	8889169	1684	+	.	ID="RND-1_FAMILY-265";TEgroup="ctg_1%7CRND-1_FAMILY-265%7C1";Tend="1397";Tstart="397";shortTE="F";uid="6e921762-39b5-4deb-902f-82f0ac37469e"
NC_042493.1	RepeatMasker	DNA/Ginger-2	92939840	92940541	4376	+	.	ID="RND-6_FAMILY-8751";Tend="1296";Tstart="591";shortTE="F";uid="d5895df7-78df-41aa-a11f-832698381a51"
NC_042493.1	RepeatMasker	DNA	112827655	112827839	1050	+	.	ID="DNA4-3_AP";Tend="550";Tstart="365";shortTE="F";uid="7ffd88b5-404e-4f44-bddb-d9b16d759650"
NC_042493.1	RepeatMasker	DNA/hAT-Ac	44701680	44701808	760	+	.	ID="RND-6_FAMILY-18241";Tend="1365";Tstart="1238";shortTE="F";uid="d9a0a06a-f16c-4f44-bb91-40f89dfea5f9"
NC_042493.1	RepeatMasker	Unknown	104593996	104594319	577	+	.	ID="RND-6_FAMILY-5481";Tend="1181";Tstart="845";shortTE="F";uid="3307bffb-450b-4417-bd5e-f36ab44db685"
NC_042493.1	RepeatMasker	Unknown	109757632	109759333	10316	+	.	ID="RND-5_FAMILY-10";Tend="2320";Tstart="665";shortTE="F";uid="b57c6d5f-5b3a-436a-bf7c-24c4c64fa0e7"
NC_042493.1	RepeatMasker	Unknown	31543027	31543159	718	+	.	ID="RND-1_FAMILY-462";Tend="1030";Tstart="903";shortTE="F";uid="915fe1f4-8dcb-4090-8067-75ed7707665e"
NC_042493.1	RepeatMasker	DNA/hAT-Tip100	116943671	116943852	970	+	.	ID="HAT-N16_AP";Tend="400";Tstart="203";shortTE="F";uid="96d8d404-675b-40ce-8168-cb43035d0e21"
NC_042493.1	RepeatMasker	DNA	21572633	21573079	2759	+	.	ID="RND-1_FAMILY-464";Tend="1407";Tstart="940";shortTE="F";uid="885b24ee-e97d-4e0d-8e1f-19e85fc015b2"
NC_042493.1	RepeatMasker	DNA/Kolobok-E	79439727	79440253	1239	+	.	ID="RND-6_FAMILY-26970";Tend="1347";Tstart="808";shortTE="F";uid="8767cfe1-8b83-43fd-8bd7-d08d4e6f8782"
NC_042493.1	RepeatMasker	DNA	109847118	109847870	4880	+	.	ID="RND-6_FAMILY-553";Tend="1546";Tstart="757";shortTE="F";uid="760b4255-b22a-4cda-8ecb-e334d65cdfd3"
NC_042493.1	RepeatMasker	Unknown	32344641	32345222	1797	+	.	ID="RND-1_FAMILY-462";Tend="1496";Tstart="911";shortTE="F";uid="60f111a5-559e-45dd-bc22-e19d68447128"
NC_042493.1	RepeatMasker	DNA/Ginger-1	131308358	131309830	6830	+	.	ID="RND-6_FAMILY-3332";Tend="2195";Tstart="795";shortTE="F";uid="6f0b2cda-6be9-42dc-b535-15758e036755"
NC_042493.1	RepeatMasker	DNA	48727259	48727383	723	+	.	ID="RND-6_FAMILY-9356";Tend="1098";Tstart="967";shortTE="F";uid="138ce782-e181-4b7c-947c-5793c708a65d"
NC_042493.1	RepeatMasker	DNA	121356902	121357324	2474	+	.	ID="TTAA3_AP";Tend="426";Tstart="1";shortTE="F";uid="0258415e-ea2e-49f5-a09e-350b45d0caa4"
NC_042493.1	RepeatMasker	DNA/hAT-Ac	88268277	88269267	3210	+	.	ID="RND-5_FAMILY-4136";Tend="1264";Tstart="202";shortTE="F";uid="bae5eef6-4780-4fab-aeae-ed5ab2b2de96"
NC_042493.1	RepeatMasker	DNA/Ginger-1	68432143	68432245	819	+	.	ID="RND-5_FAMILY-5803";Tend="1603";Tstart="1501";shortTE="F";uid="be54184b-18ed-4491-b8a9-4fa5f7f61927"
NC_042493.1	RepeatMasker	Unknown	24411012	24411376	1796	+	.	ID="RND-6_FAMILY-6823";Tend="1253";Tstart="917";shortTE="F";uid="8595a161-31c5-40d2-a906-f605362d4513"
NC_042493.1	RepeatMasker	DNA	115915637	115916088	929	+	.	ID="DNA4-2_AP";Tend="399";Tstart="1";shortTE="F";uid="4518e5b5-ec5c-4d85-90c8-567dd6f36cf0"
NC_042493.1	RepeatMasker	Unknown	80397470	80397672	571	+	.	ID="RND-6_FAMILY-97";Tend="666";Tstart="474";shortTE="F";uid="09e56170-879e-40b7-ab8b-c1a87e64f361"
NC_042493.1	RepeatMasker	Unknown	117423967	117424134	1286	+	.	ID="RND-6_FAMILY-13164";Tend="1100";Tstart="937";shortTE="F";uid="bfcd6cc2-a474-4d60-8ac0-3dbc9b225f00"
NC_042493.1	RepeatMasker	Retroposon?	73774272	73774539	1880	+	.	ID="RND-6_FAMILY-8413";Tend="1685";Tstart="1410";shortTE="F";uid="6678ec66-68fa-4d1b-b7d5-92d9b9ae8b2f"
NC_042493.1	RepeatMasker	DNA/hAT	33917943	33919202	6771	+	.	ID="RND-6_FAMILY-26347";Tend="1535";Tstart="345";shortTE="F";uid="ae3d1384-e34d-4761-a6e4-01c65dc97900"
NC_042493.1	RepeatMasker	DNA	81895005	81895207	844	+	.	ID="rnd-6_family-8931";Tend="1066";Tstart="870";shortTE="F";uid="a2707c10-37f0-465c-93f5-9322469244a2"
NC_042493.1	RepeatMasker	DNA/hAT-Tip100	110260772	110261072	1582	+	.	ID="DNA8-18_AP";Tend="309";Tstart="1";shortTE="F";uid="10857126-d710-4456-a98a-3c2300051b4a"
NC_042493.1	RepeatMasker	DNA/Ginger-1	39787171	39787600	3212	+	.	ID="RND-6_FAMILY-22402";Tend="1312";Tstart="876";shortTE="F";uid="08abe7c4-97ac-49c4-ba0b-4869196c35da"
NC_042493.1	RepeatMasker	DNA/MULE-NOF	110909416	110909753	569	+	.	ID="REHAVKUS1_AP";Tend="4866";Tstart="4533";shortTE="F";uid="78110610-02af-492c-a433-ccc9472718d9"
NC_042493.1	RepeatMasker	Retroposon?	120805548	120806255	2559	+	.	ID="RND-4_FAMILY-1371";Tend="1503";Tstart="641";shortTE="F";uid="d3843a30-e019-4df0-81f8-cfe51c21b9b0"
NC_042493.1	RepeatMasker	DNA	14569304	14569618	422	+	.	ID="RND-4_FAMILY-649";TEgroup="ctg_1%7CRND-4_FAMILY-649%7C2";Tend="1364";Tstart="977";shortTE="F";uid="c4563b42-182f-44a4-b980-4199f414a773"
NC_042493.1	RepeatMasker	DNA/Ginger-1	95622134	95622834	5423	+	.	ID="RND-5_FAMILY-5803";Tend="1997";Tstart="1299";shortTE="F";uid="19ce1c5e-8915-4935-85ef-cf38ca6052cb"
NC_042493.1	RepeatMasker	Unknown	118853800	118854080	484	+	.	ID="RND-6_FAMILY-10096";Tend="1030";Tstart="798";shortTE="F";uid="b024cc6a-714f-47a4-8c2a-148605de9122"
NC_042493.1	RepeatMasker	DNA/hAT-Tip100	8828997	8830603	9815	+	.	ID="RND-1_FAMILY-202";Tend="2449";Tstart="847";shortTE="F";uid="981c7f5c-031e-488b-8045-42c70f851984"
NC_042493.1	RepeatMasker	LTR/Gypsy	110331494	110331885	1755	+	.	ID="GYPSY2-LTR_AP";Tend="407";Tstart="1";shortTE="F";uid="9ce45cd4-1c2d-4a72-b562-44b895486023"
NC_042493.1	RepeatMasker	DNA	67485627	67486098	1773	+	.	ID="dna8-31_ap";Tend="897";Tstart="1";shortTE="F";uid="b08676ed-5a87-40b4-830e-48b6a2adc4bc"
NC_042493.1	RepeatMasker	DNA/hAT	105129992	105130152	1252	+	.	ID="RND-6_FAMILY-45";Tend="1090";Tstart="930";shortTE="F";uid="0276c26c-3e64-471e-b637-9a08b56558ca"
NC_042493.1	RepeatMasker	DNA/Ginger-1	108333236	108334204	4247	+	.	ID="RND-6_FAMILY-8793";Tend="1157";Tstart="158";shortTE="F";uid="b9d57ed7-ce09-46ee-b7f8-ed392bb24f94"
NC_042493.1	RepeatMasker	Unknown	52138571	52138717	1193	+	.	ID="RND-6_FAMILY-11441";Tend="1013";Tstart="867";shortTE="F";uid="08f151dd-c81c-4dbb-b3c5-bf0385650796"
NC_042493.1	RepeatMasker	DNA	83423827	83424063	908	+	.	ID="RND-6_FAMILY-1847";Tend="1524";Tstart="1292";shortTE="F";uid="a448bc81-2929-4749-97b8-ba752ccfbe1e"
NC_042493.1	RepeatMasker	LINE/L2	42333943	42335118	7892	+	.	ID="RND-6_FAMILY-5558";Tend="1539";Tstart="415";shortTE="F";uid="a74e5fe3-f671-4b9b-9ea4-f598a90ade0e"
NC_042493.1	RepeatMasker	DNA/hAT-Tip100	8734675	8734786	536	+	.	ID="dna8-106_ap";Tend="425";Tstart="343";shortTE="F";uid="d991d9b1-e0e4-4e44-b15f-ca979d6f0a51"
NC_042493.1	RepeatMasker	Unknown	82960863	82961187	474	+	.	ID="RND-4_FAMILY-1314";Tend="1169";Tstart="840";shortTE="F";uid="c5e2e46e-6234-4842-ae5c-ddd1eecd33a4"
NC_042493.1	RepeatMasker	Retroposon?	71730607	71730759	550	+	.	ID="RND-6_FAMILY-13553";Tend="2512";Tstart="2324";shortTE="F";uid="0b114999-6e61-43ff-b34f-8a4c7ed06980"
NC_042493.1	RepeatMasker	DNA	69922831	69923734	4307	+	.	ID="rnd-5_family-1869";Tend="1663";Tstart="843";shortTE="F";uid="08c27068-6299-46ca-b7f6-e46109bd7dc7"
NC_042493.1	RepeatMasker	DNA/hAT-Tip100	124385370	124385806	2714	+	.	ID="RND-6_FAMILY-192";Tend="1423";Tstart="996";shortTE="F";uid="a96a8b90-cc40-448e-908c-cdeb80b14228"
NC_042493.1	RepeatMasker	Retroposon?	27854834	27855067	472	+	.	ID="SINE2-2_AP";Tend="1526";Tstart="1311";shortTE="F";uid="5d2e4364-f2f1-43c4-be78-2111cfc663a2"
NC_042493.1	RepeatMasker	Unknown	9115120	9115370	593	+	.	ID="RND-6_FAMILY-42790";TEgroup="ctg_1%7CRND-6_FAMILY-42790%7C1";Tend="854";Tstart="285";shortTE="F";uid="c06c31fd-c1cd-4dff-8670-1dcaa0d8e8ed"
NC_042493.1	RepeatMasker	DNA/hAT-Tip100	95885904	95886141	1770	+	.	ID="RND-1_FAMILY-414";Tend="1824";Tstart="1575";shortTE="F";uid="25d41c60-6496-48ae-8dc1-170711153ed5"
NC_042493.1	RepeatMasker	Retroposon?	26445200	26445471	593	+	.	ID="RND-5_FAMILY-4209";Tend="1221";Tstart="947";shortTE="F";uid="849683af-5bae-4062-8ad8-b9ef3d0d3f2b"
NC_042493.1	RepeatMasker	DNA/hAT-Tip100	2963877	2964159	496	+	.	ID="RND-6_FAMILY-4976";Tend="426";Tstart="143";shortTE="F";uid="df565f85-cac2-4c17-8f9b-25cdeff40444"
NC_042493.1	RepeatMasker	Retroposon?	131183522	131183992	3513	+	.	ID="SINE2-1_AP";Tend="693";Tstart="225";shortTE="F";uid="ae78f05f-8ad4-4450-b0ef-ea8f67276cd7"
NC_042493.1	RepeatMasker	DNA/hAT-Tip100	74417638	74417835	1518	+	.	ID="RND-6_FAMILY-2383";Tend="1472";Tstart="1279";shortTE="F";uid="b9fcbba0-ea26-4db6-aaff-f5a98fac2c65"
NC_042493.1	RepeatMasker	Retroposon?	122130919	122131698	742	+	.	ID="RND-5_FAMILY-4209";Tend="1327";Tstart="660";shortTE="F";uid="ebbd2bb6-2134-429e-a0ac-c79b1df75c93"
NC_042493.1	RepeatMasker	DNA/Ginger-1	66666101	66666458	1867	+	.	ID="RND-6_FAMILY-20286";Tend="2502";Tstart="2143";shortTE="F";uid="bfb4f745-4ed8-49c3-bda9-4a87ac0deac6"
NC_042493.1	RepeatMasker	DNA/Kolobok-E	49671022	49671217	1461	+	.	ID="RND-5_FAMILY-2844";Tend="1840";Tstart="1643";shortTE="F";uid="85999049-bc20-4ff3-b3ef-1cdc21065eb1"
NC_042493.1	RepeatMasker	DNA/Ginger-1	111199524	111200520	6239	+	.	ID="rnd-6_family-1559";Tend="1719";Tstart="752";shortTE="F";uid="6fc0a290-d6b3-4464-974e-01938405853c"
NC_042493.1	RepeatMasker	DNA/Ginger-1	81985783	81986062	1541	+	.	ID="RND-6_FAMILY-9672";Tend="1367";Tstart="1064";shortTE="F";uid="a8aaa60d-d0cc-468f-bd83-c98754ae7884"
NC_042493.1	RepeatMasker	LTR/Gypsy	112499417	112499684	537	+	.	ID="GYPSY-5_PBA-I";Tend="4415";Tstart="3895";shortTE="F";uid="21456eda-7ccd-4110-9f2d-49185ecb18df"
NC_042493.1	RepeatMasker	Unknown	102184970	102185477	570	+	.	ID="RND-6_FAMILY-25201";Tend="2243";Tstart="1727";shortTE="F";uid="20ccdc7c-09b8-49f8-ad70-70893b1427b0"
NC_042493.1	RepeatMasker	DNA	122816392	122816627	842	+	.	ID="RND-4_FAMILY-649";Tend="1332";Tstart="1092";shortTE="F";uid="5276aa8a-cc54-4a5e-a0c0-3d371551f065"
NC_042493.1	RepeatMasker	LINE/L2	114403269	114403496	479	+	.	ID="RND-5_FAMILY-716";Tend="1820";Tstart="1596";shortTE="F";uid="fe99a538-1f9a-460e-af37-5e673d560a6d"
NC_042493.1	RepeatMasker	DNA/hAT-Ac	68090505	68090628	854	+	.	ID="DNA8-56_AP";Tend="293";Tstart="162";shortTE="F";uid="edef45df-8386-48a0-b061-7f0e227ca53c"
NC_042493.1	RepeatMasker	Unknown	28583862	28584250	1727	+	.	ID="RND-5_FAMILY-4432";Tend="1027";Tstart="611";shortTE="F";uid="7ed8ebf8-b722-47cf-9771-76ca9a83a016"
NC_042493.1	RepeatMasker	RC/Helitron	50217930	50218048	486	+	.	ID="RND-5_FAMILY-6725";Tend="1341";Tstart="1222";shortTE="F";uid="9ddb09fc-092a-4c9d-8262-d59d61863164"
NC_042493.1	RepeatMasker	DNA/hAT-Tip100	110665346	110665958	5397	+	.	ID="DNA8-100_AP";Tend="660";Tstart="45";shortTE="F";uid="609cb99e-830f-414a-8d37-47d4c6bebcd0"
NC_042493.1	RepeatMasker	RC/Helitron	31476713	31477736	8019	+	.	ID="RND-1_FAMILY-220";Tend="1717";Tstart="706";shortTE="F";uid="41d57911-3572-49bb-9485-9fd6512f8cc5"
NC_042493.1	RepeatMasker	RC/Helitron	93924908	93925489	3577	+	.	ID="RND-6_FAMILY-17621";Tend="1578";Tstart="996";shortTE="F";uid="ccb803e9-276e-44ed-817b-20fa709209a5"
NC_042493.1	RepeatMasker	DNA/hAT	39510648	39511064	2984	+	.	ID="RND-1_FAMILY-584";Tend="796";Tstart="394";shortTE="F";uid="8aec730a-5783-451b-89b1-a70eebcb729d"
NC_042493.1	RepeatMasker	DNA/hAT-Ac	81388219	81388393	784	+	.	ID="RND-5_FAMILY-4136";Tend="425";Tstart="229";shortTE="F";uid="7249622d-75e7-49a1-a555-2ebce31db5ba"
NC_042493.1	RepeatMasker	DNA/hAT	49060032	49060274	1136	+	.	ID="RND-6_FAMILY-973";Tend="1662";Tstart="1379";shortTE="F";uid="b49358e4-c062-45bf-81ce-c828c70cbb7f"
NC_042493.1	RepeatMasker	DNA/hAT	110638439	110638777	2489	+	.	ID="RND-5_FAMILY-1422";Tend="1054";Tstart="680";shortTE="F";uid="92330c0a-a798-4b51-837c-552b7469580b"
NC_042493.1	RepeatMasker	DNA/Kolobok-E	69220326	69220487	997	+	.	ID="KOLOBOKE-3_AP";Tend="2197";Tstart="2039";shortTE="F";uid="e679b7a7-d471-49ab-9d43-8d6e6743292a"
NC_042493.1	RepeatMasker	DNA/Kolobok-E	25031243	25031389	513	+	.	ID="RND-6_FAMILY-926";Tend="834";Tstart="704";shortTE="F";uid="7477b10b-1c31-40b9-984b-e29cf6076fcf"
NC_042493.1	RepeatMasker	LTR/Copia	103671486	103672969	9226	+	.	ID="RND-6_FAMILY-853";Tend="2134";Tstart="699";shortTE="F";uid="ee63ea7d-445a-4eb6-90a5-b105c3288ed7"
NC_042493.1	RepeatMasker	DNA/TcMar-Mariner	112681094	112681433	2794	+	.	ID="RND-6_FAMILY-21340";Tend="1069";Tstart="730";shortTE="F";uid="e985d08a-3594-44a8-8ae5-76f986b892e2"
NC_042493.1	RepeatMasker	RC/Helitron	75254522	75254823	1689	+	.	ID="RND-6_FAMILY-23021";Tend="1793";Tstart="1504";shortTE="F";uid="f7d6c23d-acd5-45ab-bf65-6a90bb539c15"
NC_042493.1	RepeatMasker	DNA/Ginger	57622514	57622732	518	+	.	ID="RND-6_FAMILY-2771";Tend="1828";Tstart="1605";shortTE="F";uid="598187bc-7f49-49af-bcf0-a8cb31ae9626"
NC_042493.1	RepeatMasker	Unknown	112234017	112234238	892	+	.	ID="RND-4_FAMILY-1951";Tend="1287";Tstart="1072";shortTE="F";uid="f25dab93-13c1-4776-92f0-01e352998511"
NC_042493.1	RepeatMasker	Retroposon?	81815059	81815999	1335	+	.	ID="RND-6_FAMILY-7552";Tend="1021";Tstart="52";shortTE="F";uid="68c91ab0-b7a2-4a4f-aedd-182ba72214a5"
NC_042493.1	RepeatMasker	Retroposon?	12723703	12724480	632	+	.	ID="RND-6_FAMILY-18690";Tend="2117";Tstart="1351";shortTE="F";uid="1cbd71b3-165c-4ffc-a984-86346b1e525d"
NC_042493.1	RepeatMasker	Unknown	96634746	96634875	448	+	.	ID="RND-5_FAMILY-13127";Tend="1022";Tstart="887";shortTE="F";uid="2e0fabc3-7b8a-4323-8ecf-84143ea216f7"
NC_042493.1	RepeatMasker	DNA	55678	55798	455	+	.	ID="DNA4-3_AP";Tend="124";Tstart="4";shortTE="F";uid="b8dfabc9-ae9c-4618-9d66-472eed48b67a"
NC_042493.1	RepeatMasker	DNA	33750075	33750176	663	+	.	ID="RND-5_FAMILY-1089";Tend="1190";Tstart="1096";shortTE="F";uid="a0ad5aed-ce07-4c32-b898-91e05cdece5d"
NC_042493.1	RepeatMasker	DNA	34315416	34315612	1367	+	.	ID="RND-6_FAMILY-14385";Tend="1126";Tstart="916";shortTE="F";uid="429288f2-dcee-444a-ac66-5e12dc92a992"
NC_042493.1	RepeatMasker	Unknown	83293333	83293670	2423	+	.	ID="RND-1_FAMILY-12";Tend="1272";Tstart="934";shortTE="F";uid="d00550bc-1ad6-49d5-90b1-818e96d6e0d2"
NC_042493.1	RepeatMasker	DNA/Kolobok-E	98460129	98460263	810	+	.	ID="RND-6_FAMILY-15442";Tend="2192";Tstart="2062";shortTE="F";uid="69dbd3c5-1fce-4f80-b3ae-208604d7f03c"
NC_042493.1	RepeatMasker	DNA/hAT-hAT19	70181774	70182031	1096	+	.	ID="DNA8-78_AP";Tend="624";Tstart="371";shortTE="F";uid="957d85c6-1aef-45d1-bf6b-f0e76fe639a5"
NC_042493.1	RepeatMasker	Unknown	111489990	111490265	1064	+	.	ID="RND-1_FAMILY-323";Tend="1282";Tstart="948";shortTE="F";uid="551483c5-4801-4d76-a051-6dafcaad6b1b"
NC_042493.1	RepeatMasker	DNA/Ginger-1	94996444	94996578	572	+	.	ID="RND-6_FAMILY-20286";Tend="1952";Tstart="1820";shortTE="F";uid="4362b68b-736a-40df-a4e0-80849c044bf2"
NC_042493.1	RepeatMasker	DNA/Maverick	107614029	107614134	742	+	.	ID="RND-6_FAMILY-37960";Tend="817";Tstart="713";shortTE="F";uid="28968510-4343-4ec1-a18e-ccd8875458fe"
NC_042493.1	RepeatMasker	Unknown	117830109	117831014	5739	+	.	ID="RND-1_FAMILY-230";Tend="917";Tstart="27";shortTE="F";uid="cd57a168-afba-4d08-9033-718090b2dcf8"
NC_042493.1	RepeatMasker	DNA	96969849	96970114	915	+	.	ID="ttaa2c_ap";Tend="223";Tstart="2";shortTE="F";uid="09839bc8-4f52-4d06-b006-6073c3d3ce74"
NC_042493.1	RepeatMasker	Retroposon?	97527678	97528170	3529	+	.	ID="RND-6_FAMILY-7552";Tend="2566";Tstart="2073";shortTE="F";uid="d7ea39f8-7d84-457a-be1d-baecc26e464f"
NC_042493.1	RepeatMasker	Unknown	21704771	21705557	4194	+	.	ID="RND-6_FAMILY-7507";Tend="1303";Tstart="531";shortTE="F";uid="fd4ace89-1b3b-4375-a9d7-a5cae1791d7b"
NC_042493.1	RepeatMasker	Unknown	32279218	32279694	1436	+	.	ID="RND-6_FAMILY-17568";Tend="1913";Tstart="1469";shortTE="F";uid="adf02c51-acdf-4dfd-b839-73591602da9b"
NC_042493.1	RepeatMasker	Unknown	116359449	116359623	1201	+	.	ID="RND-6_FAMILY-7645";Tend="1914";Tstart="1747";shortTE="F";uid="ec5ae1bf-d06f-49a0-a827-3c096fd3b263"
NC_042493.1	RepeatMasker	DNA/hAT-hAT19	130852778	130853530	3297	+	.	ID="RND-6_FAMILY-5637";Tend="1288";Tstart="498";shortTE="F";uid="c0c9641d-d4d0-40c3-b788-dd643fdacc44"
NC_042493.1	RepeatMasker	DNA/Ginger-1	121524538	121524918	1384	+	.	ID="RND-6_FAMILY-6101";Tend="1234";Tstart="818";shortTE="F";uid="6a41aea8-251e-4dac-b06b-5ee8895afd8d"
NC_042493.1	RepeatMasker	DNA/Ginger-1	117443821	117444634	5656	+	.	ID="RND-6_FAMILY-1559";Tend="2105";Tstart="1289";shortTE="F";uid="c57240ee-26c0-447a-af75-2955829c7d6d"
NC_042493.1	RepeatMasker	Unknown	114961778	114962164	2468	+	.	ID="RND-4_FAMILY-926";Tend="1351";Tstart="956";shortTE="F";uid="6d9b3baf-3242-43f3-b00a-a8dfd9029efd"
NC_042493.1	RepeatMasker	Unknown	106396090	106396317	657	+	.	ID="RND-6_FAMILY-6271";Tend="1321";Tstart="1101";shortTE="F";uid="4ed35604-5def-474b-8652-c0fcc0508b60"
NC_042493.1	RepeatMasker	DNA/hAT-hAT19	37686666	37686849	1316	+	.	ID="HAT-N5_AP";Tend="193";Tstart="8";shortTE="F";uid="591dac73-3104-4f3e-a183-f2a6311907e7"
NC_042493.1	RepeatMasker	DNA/Ginger-1	53117926	53118856	5393	+	.	ID="rnd-6_family-20286";Tend="1609";Tstart="727";shortTE="F";uid="4c32aebe-369a-495e-80a5-bd208594cb90"
NC_042493.1	RepeatMasker	Retroposon?	52924673	52925043	480	+	.	ID="RND-5_FAMILY-3489";Tend="2458";Tstart="2075";shortTE="F";uid="fbdcddbc-c028-4e86-87cf-718467aae246"
NC_042493.1	RepeatMasker	DNA	46264082	46264606	1229	+	.	ID="DNA4-3_AP";Tend="604";Tstart="92";shortTE="F";uid="b7c2d894-3b17-4f9c-b7f9-9df0b044798e"
NC_042493.1	RepeatMasker	RC/Helitron	31488326	31488714	937	+	.	ID="RND-6_FAMILY-2195";TEgroup="ctg_1%7CRND-6_FAMILY-2195%7C6";Tend="1239";Tstart="717";shortTE="F";uid="2e4a33be-3f0e-47bf-862f-142dbd20015c"
NC_042493.1	RepeatMasker	Unknown	92731465	92731748	768	+	.	ID="RND-6_FAMILY-121";Tend="1048";Tstart="763";shortTE="F";uid="60040c52-7728-4ace-9cc5-0a4d53544620"
NC_042493.1	RepeatMasker	DNA	91949863	91950463	4836	+	.	ID="RND-6_FAMILY-18305";Tend="1004";Tstart="419";shortTE="F";uid="97b6692f-9d03-40f0-8a6d-c1589f03cd40"
NC_042493.1	RepeatMasker	DNA	109898160	109898624	1267	+	.	ID="DNA4-1_AP";Tend="816";Tstart="411";shortTE="F";uid="0461dc8f-3b56-482b-8dd3-022c2ae34f61"
NC_042493.1	RepeatMasker	DNA	36291243	36291350	725	+	.	ID="RND-6_FAMILY-4895";Tend="1183";Tstart="1052";shortTE="F";uid="03f2a487-5da0-43e2-bf53-4ae1655bab61"
NC_042493.1	RepeatMasker	DNA	76919700	76920065	1137	+	.	ID="TTAA7_AP";Tend="417";Tstart="28";shortTE="F";uid="7ca8b263-b662-4aea-b276-974b8b4c615d"
NC_042493.1	RepeatMasker	DNA	86412833	86413061	1417	+	.	ID="RND-5_FAMILY-5530";Tend="1129";Tstart="917";shortTE="F";uid="e0ff70fe-9f66-4f94-a514-deed00707b0d"
NC_042493.1	RepeatMasker	DNA/hAT-hAT19	131417124	131417279	1078	+	.	ID="DNA8-66_AP";Tend="167";Tstart="1";shortTE="F";uid="ed36cd70-c058-453f-91a7-45a2e5e4e8a0"
NC_042493.1	RepeatMasker	DNA/Kolobok-E	117729910	117730077	716	+	.	ID="KOLOBOKE-3_AP";Tend="2005";Tstart="1824";shortTE="F";uid="6bfef036-1f16-4122-8575-04defc8eca8b"
NC_042493.1	RepeatMasker	Unknown	48369412	48369573	1365	+	.	ID="RND-1_FAMILY-237";Tend="1061";Tstart="901";shortTE="F";uid="e745c5f4-dadf-4a31-9d4e-201353b8028c"
NC_042493.1	RepeatMasker	DNA/Ginger-1	58565849	58566056	1035	+	.	ID="rnd-6_family-9672";Tend="1086";Tstart="913";shortTE="F";uid="4a1e4708-c611-4d4a-ab66-9d8ea3b68398"
NC_042493.1	RepeatMasker	DNA/Ginger	46972801	46972906	558	+	.	ID="RND-6_FAMILY-2771";Tend="947";Tstart="836";shortTE="F";uid="6ba4bbb5-dab5-4f2e-b81b-82ebc42750fd"
NC_042493.1	RepeatMasker	DNA/Ginger	79188734	79189322	2633	+	.	ID="RND-6_FAMILY-2771";Tend="1894";Tstart="1304";shortTE="F";uid="2c4cdbe4-b97a-4142-bb6a-a8a31168603a"
NC_042493.1	RepeatMasker	DNA	57672316	57672594	1242	+	.	ID="dna4-1_ap";Tend="297";Tstart="32";shortTE="F";uid="7bf4cefa-dd65-4bc8-8e85-1de681bda934"
NC_042493.1	RepeatMasker	DNA	126626023	126626447	3125	+	.	ID="ttaa4_ap";Tend="433";Tstart="5";shortTE="F";uid="c86fad6d-d650-49f4-8706-f2dfd0b11690"
NC_042493.1	RepeatMasker	Unknown	29561075	29561227	933	+	.	ID="RND-1_FAMILY-118";Tend="1328";Tstart="1170";shortTE="F";uid="e170ec07-0898-4f94-bdee-2fd510171500"
NC_042493.1	RepeatMasker	LINE/CR1	79511505	79511955	3723	+	.	ID="RND-5_FAMILY-960";Tend="1063";Tstart="614";shortTE="F";uid="0bd91539-929d-49e6-aec9-88de26f6f0db"
NC_042493.1	RepeatMasker	DNA/hAT-Ac	130003103	130003881	5525	+	.	ID="RND-1_FAMILY-125";Tend="2400";Tstart="1646";shortTE="F";uid="d7b4b5b3-1a42-4d6e-8fc4-640ec0b25218"
NC_042493.1	RepeatMasker	DNA/hAT	22378309	22378543	676	+	.	ID="RND-1_FAMILY-91";Tend="1476";Tstart="1201";shortTE="F";uid="06633a38-b0d0-4333-b72b-918b85181477"
NC_042493.1	RepeatMasker	DNA/hAT-Tip100	105724816	105724988	813	+	.	ID="RND-6_FAMILY-17274";Tend="1623";Tstart="1455";shortTE="F";uid="a0cb6ea1-455d-42ec-9d6f-8c3a9731b2c6"
NC_042493.1	RepeatMasker	DNA/Maverick	74058746	74059688	7159	+	.	ID="RND-6_FAMILY-4148";Tend="2029";Tstart="1088";shortTE="F";uid="d503625d-5948-4266-aa87-439103702a3c"
NC_042493.1	RepeatMasker	Unknown	28577142	28577832	4255	+	.	ID="RND-5_FAMILY-14834";Tend="1452";Tstart="757";shortTE="F";uid="04fe17c4-26c6-49e3-805b-c9487d420711"
NC_042493.1	RepeatMasker	DNA/Ginger-1	12289511	12290063	3993	+	.	ID="rnd-6_family-3871";Tend="1445";Tstart="933";shortTE="F";uid="c944667d-dc10-4683-ba0c-d9414cfe72d0"
NC_042493.1	RepeatMasker	DNA/Ginger-1	67959482	67959706	674	+	.	ID="RND-6_FAMILY-20286";Tend="1306";Tstart="1083";shortTE="F";uid="7b798e24-16e4-4630-9974-9fbcbe1e2dc0"
NC_042493.1	RepeatMasker	Retroposon?	38290767	38291439	4640	+	.	ID="RND-6_FAMILY-21680";Tend="1353";Tstart="724";shortTE="F";uid="7da3e855-ab01-4ea0-a6f9-f6efdf6489d2"
NC_042493.1	RepeatMasker	DNA	64385407	64385890	2791	+	.	ID="DNA8-31_AP";Tend="530";Tstart="2";shortTE="F";uid="6c10d371-c5e6-4890-8831-f6ff0fbe31f6"
NC_042493.1	RepeatMasker	DNA/Ginger-1	121866498	121866614	1807	+	.	ID="rnd-6_family-8793";Tend="1061";Tstart="313";shortTE="F";uid="baf8edd1-b088-4408-b8e8-08da5dcd4349"
NC_042493.1	RepeatMasker	Unknown	87954374	87955685	6381	+	.	ID="RND-6_FAMILY-15891";Tend="1597";Tstart="283";shortTE="F";uid="cf65c855-78ea-46bb-a899-fc7de9d44dff"
NC_042493.1	RepeatMasker	DNA/Ginger-1	30737557	30737991	5647	+	.	ID="rnd-6_family-20286";Tend="2519";Tstart="1205";shortTE="F";uid="b41183e4-30e0-4e31-be10-1132fcd730ff"
NC_042493.1	RepeatMasker	DNA/hAT-hAT19	57134052	57134411	633	+	.	ID="RND-5_FAMILY-525";Tend="1098";Tstart="740";shortTE="F";uid="87104e50-61b4-4ea5-aaf2-852d233867cb"
NC_042493.1	RepeatMasker	DNA	104413576	104413857	902	+	.	ID="RND-6_FAMILY-14917";Tend="889";Tstart="596";shortTE="F";uid="72f742b4-90c5-4e5f-ae48-0bfa7f5b7260"
NC_042493.1	RepeatMasker	Retroposon?	122196039	122196331	1741	+	.	ID="RND-6_FAMILY-11842";Tend="2158";Tstart="1851";shortTE="F";uid="125b61a4-8c6c-4e9b-b039-1d1e06815f7a"
NC_042493.1	RepeatMasker	DNA/Ginger	11570008	11570228	1104	+	.	ID="RND-6_FAMILY-2771";Tend="2039";Tstart="1814";shortTE="F";uid="871b2de0-405e-4f73-a7f3-34bdfd99a877"
NC_042493.1	RepeatMasker	DNA	126773516	126773703	654	+	.	ID="DNA8-31_AP";Tend="200";Tstart="1";shortTE="F";uid="45f8b2d6-a899-49ee-be8c-be78acafc0b3"
NC_042493.1	RepeatMasker	Unknown	106226741	106226956	1601	+	.	ID="RND-1_FAMILY-303";Tend="1364";Tstart="1146";shortTE="F";uid="48f469c7-ef03-4a49-87d7-0f25b0ef5040"
NC_042493.1	RepeatMasker	Unknown	60729674	60729913	673	+	.	ID="RND-3_FAMILY-73";Tend="1160";Tstart="902";shortTE="F";uid="31ed1b5e-c986-4240-9708-73ac65970ef0"
NC_042493.1	RepeatMasker	Unknown	96999257	96999367	410	+	.	ID="RND-5_FAMILY-1868";Tend="956";Tstart="864";shortTE="F";uid="b8745c66-84f9-47c5-9673-04be4b1b9481"
NC_042493.1	RepeatMasker	DNA/hAT-Tip100	107585641	107585787	725	+	.	ID="RND-6_FAMILY-15173";Tend="507";Tstart="361";shortTE="F";uid="371e2f3c-0a57-450c-ab65-9c1ca3fc9b26"
NC_042493.1	RepeatMasker	Unknown	88644411	88644629	1696	+	.	ID="RND-6_FAMILY-7572";Tend="1376";Tstart="1138";shortTE="F";uid="ddfffe80-3a10-4fe6-9097-4251d105a5f9"
NC_042493.1	RepeatMasker	DNA	119920178	119920542	1086	+	.	ID="RND-5_FAMILY-244";TEgroup="ctg_1%7CRND-5_FAMILY-244%7C9";Tend="1495";Tstart="1081";shortTE="F";uid="34474b71-ebe9-4a01-8b97-58043945145f"
NC_042493.1	RepeatMasker	Unknown	52373442	52373810	684	+	.	ID="RND-5_FAMILY-5353";Tend="1222";Tstart="854";shortTE="F";uid="83c5feeb-bfbc-4ec6-b499-242ca74a3d1f"
NC_042493.1	RepeatMasker	Unknown	9006394	9007089	4962	+	.	ID="RND-5_FAMILY-738";Tend="1798";Tstart="1104";shortTE="F";uid="061bf004-1758-4834-82f0-0310fccc91ce"
NC_042493.1	RepeatMasker	Retroposon?	41619765	41619871	799	+	.	ID="RND-5_FAMILY-3709";Tend="1011";Tstart="908";shortTE="F";uid="a2509a68-257b-442d-8c89-6504dd82e9cb"
NC_042493.1	RepeatMasker	Retroposon?	123398013	123398773	6432	+	.	ID="SINE2-2_AP";Tend="1998";Tstart="1234";shortTE="F";uid="9739f51f-8fd7-41d0-bc88-19e509741569"
NC_042493.1	RepeatMasker	DNA/hAT-hAT19	122692165	122692831	3607	+	.	ID="RND-6_FAMILY-17058";Tend="692";Tstart="35";shortTE="F";uid="4ee196b1-dad2-4078-816c-de934520c7a8"
NC_042493.1	RepeatMasker	DNA	98715545	98715802	771	+	.	ID="RND-4_FAMILY-649";Tend="1101";Tstart="851";shortTE="F";uid="2d85a847-cc93-446c-92d7-2e5287917f3f"
NC_042493.1	RepeatMasker	Unknown	127712891	127714106	7518	+	.	ID="RND-6_FAMILY-10194";TEgroup="ctg_1%7CRND-6_FAMILY-10194%7C3";Tend="2475";Tstart="1131";shortTE="F";uid="a57804fe-bd73-4adf-94fb-61b8c9f6ad2b"
NC_042493.1	RepeatMasker	DNA/hAT	100778382	100778919	865	+	.	ID="HALYOMORPHA_HALYS-6_FAMILY-1359";Tend="724";Tstart="222";shortTE="F";uid="d4c72d08-2947-421c-b689-e7204db7d44a"
NC_042493.1	RepeatMasker	Retroposon?	54295610	54295767	780	+	.	ID="RND-6_FAMILY-2390";Tend="2541";Tstart="2388";shortTE="F";uid="1279263b-3098-453a-b0e9-46de85006a41"
NC_042493.1	RepeatMasker	DNA/Ginger-1	123242900	123243318	694	+	.	ID="RND-6_FAMILY-954";Tend="1198";Tstart="861";shortTE="F";uid="ebec96f3-5449-48f0-ba1c-4ac09d6a1805"
NC_042493.1	RepeatMasker	Unknown	52342346	52342447	640	+	.	ID="RND-6_FAMILY-2916";Tend="970";Tstart="879";shortTE="F";uid="046296de-f60c-4708-8ca0-ff5eb406be71"
NC_042493.1	RepeatMasker	DNA	97916288	97917111	2701	+	.	ID="rnd-5_family-1869";Tend="1690";Tstart="867";shortTE="F";uid="272cce06-a564-4bb6-a9f9-a3a236d98ef0"
NC_042493.1	RepeatMasker	Unknown	123386577	123386732	1115	+	.	ID="RND-1_FAMILY-214";Tend="1053";Tstart="890";shortTE="F";uid="9f1c1f30-c194-4555-85b8-dc115a5c0a8d"
NC_042493.1	RepeatMasker	DNA/hAT?	62708856	62709009	813	+	.	ID="RND-5_FAMILY-1226";Tend="1061";Tstart="917";shortTE="F";uid="1ac7b10a-e99b-45de-89e8-423d11faf8cb"
NC_042493.1	RepeatMasker	DNA/Kolobok-E	115597002	115597218	532	+	.	ID="rnd-5_family-751";Tend="605";Tstart="460";shortTE="F";uid="43a38f36-b9ef-40d1-ab6b-55de432ea2bc"
NC_042493.1	RepeatMasker	DNA/Ginger	112008265	112008397	403	+	.	ID="RND-6_FAMILY-2771";Tend="1311";Tstart="1177";shortTE="F";uid="cf5edda3-c2a5-44e8-be8e-6193353bbc93"
NC_042493.1	RepeatMasker	DNA/hAT-Tip100	68418139	68418525	701	+	.	ID="DNA8-83_AP";TEgroup="ctg_1%7CDNA8-83_AP%7C14";Tend="801";Tstart="506";shortTE="F";uid="34a81bf0-45ce-4253-8db2-75eddeaba059"
NC_042493.1	RepeatMasker	Unknown	37067636	37067789	1046	+	.	ID="RND-1_FAMILY-240";Tend="1102";Tstart="950";shortTE="F";uid="e9cc513a-f44a-49ef-b16f-b9ba90c209c6"
NC_042493.1	RepeatMasker	DNA/hAT	122142750	122143091	2303	+	.	ID="DNA8-108_AP";Tend="705";Tstart="339";shortTE="F";uid="20ab90ef-325e-443f-bfca-c4436f3a283d"
NC_042493.1	RepeatMasker	DNA/hAT?	104697470	104697975	999	+	.	ID="RND-5_FAMILY-3458";Tend="1094";Tstart="551";shortTE="F";uid="9117e1c1-c528-4680-96a7-72c86d0c51f0"
NC_042493.1	RepeatMasker	DNA/MULE-NOF	119811413	119811626	1473	+	.	ID="RND-6_FAMILY-7533";Tend="1330";Tstart="1117";shortTE="F";uid="4abf9432-f48d-41d3-be67-fce30fef67c6"
NC_042493.1	RepeatMasker	DNA/Ginger-2	108727480	108728739	9169	+	.	ID="rnd-6_family-22483";Tend="1899";Tstart="675";shortTE="F";uid="35446320-20c3-4cdd-ab23-af8913930a8f"
NC_042493.1	RepeatMasker	DNA/TcMar-m44	63082311	63082483	658	+	.	ID="dnax-7_ap";Tend="183";Tstart="1";shortTE="F";uid="ad8594d2-4d84-4b46-89ca-4b835aa0356d"
NC_042493.1	RepeatMasker	DNA	89571237	89571600	1586	+	.	ID="RND-1_FAMILY-464";Tend="1388";Tstart="961";shortTE="F";uid="9ccb13ca-51c9-4214-be2b-bada828a8d43"
NC_042493.1	RepeatMasker	Unknown	123139647	123140674	6505	+	.	ID="RND-6_FAMILY-1033";Tend="2312";Tstart="1281";shortTE="F";uid="dcf9ad8a-7827-4cf8-8fca-be2872100ff4"
NC_042493.1	RepeatMasker	DNA/hAT-Tip100	102027347	102027803	1792	+	.	ID="dna8-87_ap";Tend="724";Tstart="75";shortTE="F";uid="040553ac-3c65-4a02-9ef5-11dbe701f360"
NC_042493.1	RepeatMasker	DNA	122421604	122422033	592	+	.	ID="DNA4-3_AP";Tend="635";Tstart="221";shortTE="F";uid="ad660ce9-3d3f-46ad-a3e8-14b09c8c6bb0"
NC_042493.1	RepeatMasker	DNA	88286290	88286700	808	+	.	ID="TTAA2D_AP";Tend="402";Tstart="17";shortTE="F";uid="cc58b888-edab-4a7f-92a3-7e8a35099eaf"
NC_042493.1	RepeatMasker	DNA/Kolobok-E	90443649	90444028	2255	+	.	ID="RND-6_FAMILY-9043";Tend="1524";Tstart="1162";shortTE="F";uid="17e11287-72f4-48ca-8f36-3c0313ab6bc5"
NC_042493.1	RepeatMasker	DNA	82166763	82166874	419	+	.	ID="RND-6_FAMILY-26786";Tend="1388";Tstart="1277";shortTE="F";uid="dfe3bf34-4daf-4ed4-9838-941ae8dc7985"
NC_042493.1	RepeatMasker	RC/Helitron	37535549	37535654	452	+	.	ID="RND-1_FAMILY-11";Tend="1112";Tstart="1010";shortTE="F";uid="48424d41-a04e-47bb-aead-f414455da872"
NC_042493.1	RepeatMasker	DNA/Ginger-1	32706157	32706713	1712	+	.	ID="RND-6_FAMILY-9672";Tend="2059";Tstart="1496";shortTE="F";uid="854b2eb6-2b41-413b-b828-7c6d6734b1d4"
NC_042493.1	RepeatMasker	Retroposon?	1912400	1913308	6044	+	.	ID="SINE2-1_AP";Tend="1770";Tstart="858";shortTE="F";uid="4d7c234e-a697-4c76-bf66-3da12aaa52cd"
NC_042493.1	RepeatMasker	Unknown	38660180	38660495	1423	+	.	ID="RND-1_FAMILY-81";Tend="822";Tstart="513";shortTE="F";uid="adb1fb31-9545-4f73-8051-9fcbc675a0db"
NC_042493.1	RepeatMasker	Unknown	111341085	111341325	575	+	.	ID="RND-4_FAMILY-1314";Tend="1181";Tstart="924";shortTE="F";uid="802c9628-f32f-4d3e-9649-824687b46a45"
NC_042493.1	RepeatMasker	DNA/hAT?	126445480	126445671	1092	+	.	ID="RND-5_FAMILY-2860";Tend="1066";Tstart="879";shortTE="F";uid="69002979-8870-45da-85b5-b6a47c61f206"
NC_042493.1	RepeatMasker	DNA/Sola-1	71425635	71426184	3020	+	.	ID="RND-6_FAMILY-20691";Tend="1651";Tstart="1076";shortTE="F";uid="cd6df178-444f-4c35-92bc-f35cb9b4ef20"
NC_042493.1	RepeatMasker	Unknown	16922713	16922907	1399	+	.	ID="RND-5_FAMILY-443";Tend="1450";Tstart="1233";shortTE="F";uid="d141fcd7-d5ba-4e92-a506-14c20357e87d"
NC_042493.1	RepeatMasker	Retroposon?	126039402	126039951	679	+	.	ID="RND-5_FAMILY-7341";Tend="1445";Tstart="922";shortTE="F";uid="a9f95a85-966a-4072-8d86-8beeb91441be"
NC_042493.1	RepeatMasker	DNA/hAT-Ac	23212895	23213347	3528	+	.	ID="RND-6_FAMILY-5979";Tend="1462";Tstart="964";shortTE="F";uid="d5844195-edde-45a3-aa04-5dc2e26d84ad"
NC_042493.1	RepeatMasker	Retroposon?	113223504	113223936	1104	+	.	ID="RND-6_FAMILY-14959";Tend="2062";Tstart="1690";shortTE="F";uid="779e77a6-da65-4c55-b1c6-b0e20db384e9"
NC_042493.1	RepeatMasker	DNA/Kolobok-E	66246583	66247320	3183	+	.	ID="rnd-6_family-15442";Tend="2001";Tstart="1261";shortTE="F";uid="3eb69fbe-6db0-46bb-ab7e-68646417b49f"
NC_042493.1	RepeatMasker	DNA/Ginger-1	41288409	41288896	1938	+	.	ID="RND-6_FAMILY-9672";TEgroup="ctg_1%7CRND-6_FAMILY-9672%7C7";Tend="1846";Tstart="809";shortTE="F";uid="dfcaef55-5ab8-4bdf-a18f-9e8dd41b42f8"
NC_042493.1	RepeatMasker	DNA/Ginger-1	109392521	109393200	1313	+	.	ID="RND-6_FAMILY-9672";Tend="1716";Tstart="1034";shortTE="F";uid="33a1abd4-fdd8-4baa-aad7-fdeef333a68a"
NC_042493.1	RepeatMasker	DNA/hAT-Ac	36094003	36094221	1548	+	.	ID="DNA8-93_AP";Tend="339";Tstart="120";shortTE="F";uid="b401e6cc-107f-4714-8771-6ab687e1eb4f"
NC_042493.1	RepeatMasker	Retroposon?	95565623	95566014	1271	+	.	ID="RND-5_FAMILY-1426";Tend="1727";Tstart="1307";shortTE="F";uid="55bbfd15-a455-47e4-bc32-1f263b1085d3"
NC_042493.1	RepeatMasker	Unknown	18960495	18960661	1242	+	.	ID="RND-6_FAMILY-3485";Tend="1082";Tstart="915";shortTE="F";uid="f2190e03-c05c-4c94-9a9a-f1d0d12c7cf4"
NC_042493.1	RepeatMasker	DNA/hAT-hAT19	117680234	117680765	3775	+	.	ID="DNA8-80_AP";Tend="517";Tstart="1";shortTE="F";uid="09f47458-ca88-44ed-be9f-49c5c192f732"
NC_042493.1	RepeatMasker	Unknown	95363517	95364000	792	+	.	ID="RND-6_FAMILY-2919";Tend="2066";Tstart="1607";shortTE="F";uid="9c6a1566-ce72-4e2d-9427-5da036b28eea"
NC_042493.1	RepeatMasker	Unknown	126999814	127000069	1357	+	.	ID="RND-5_FAMILY-2665";Tend="1185";Tstart="862";shortTE="F";uid="70c652d9-ec0d-41a6-bb87-9b0c680f502c"
NC_042493.1	RepeatMasker	DNA	83505416	83505803	1993	+	.	ID="TTAA25_AP";Tend="385";Tstart="1";shortTE="F";uid="cbbf8f2d-d697-4816-8416-d3ad6b6220d5"
NC_042493.1	RepeatMasker	DNA/Ginger-2	65431231	65431446	675	+	.	ID="RND-6_FAMILY-929";Tend="683";Tstart="476";shortTE="F";uid="08cac534-533a-487f-92d4-4666d4612196"
NC_042493.1	RepeatMasker	DNA	35014558	35014773	723	+	.	ID="RND-6_FAMILY-31818";Tend="1000";Tstart="799";shortTE="F";uid="73e52e09-d223-4929-816c-75eacf03062b"
NC_042493.1	RepeatMasker	DNA/Kolobok-E	20681474	20681708	1012	+	.	ID="RND-6_FAMILY-15442";Tend="2271";Tstart="2066";shortTE="F";uid="5515e329-44ed-4d76-8936-b4184865a0fe"
NC_042493.1	RepeatMasker	Unknown	114676023	114676867	5388	+	.	ID="RND-6_FAMILY-5528";Tend="1798";Tstart="964";shortTE="F";uid="c45d6f53-b340-4178-b1d9-4934bebd2747"
NC_042493.1	RepeatMasker	DNA/hAT-Ac	31081601	31082316	4695	+	.	ID="RND-5_FAMILY-220";Tend="1401";Tstart="682";shortTE="F";uid="895a1592-6b13-403e-9799-bc61dae66d79"
NC_042493.1	RepeatMasker	DNA	132355717	132356454	4391	+	.	ID="RND-5_FAMILY-2119";TEgroup="ctg_1%7CRND-5_FAMILY-2119%7C9";Tend="1549";Tstart="394";shortTE="F";uid="8ccdbcd4-79b3-4bb4-9e1c-227f97791154"
NC_042493.1	RepeatMasker	Unknown	121684056	121684343	1056	+	.	ID="RND-6_FAMILY-3506";Tend="1423";Tstart="1128";shortTE="F";uid="2b02f9c8-13bf-4bce-bb7c-94399355763c"
NC_042493.1	RepeatMasker	DNA/MULE-MuDR	84514071	84514273	1253	+	.	ID="DNA8-28B_AP";Tend="207";Tstart="6";shortTE="F";uid="2a3374e3-471a-4fe9-9fdb-65d155f2903e"
NC_042493.1	RepeatMasker	DNA/hAT-Tip100	82133734	82134068	1786	+	.	ID="DNA8-19_AP";Tend="373";Tstart="1";shortTE="F";uid="ce48b5c9-b41c-4515-be5a-bfaa93d5a32b"
NC_042493.1	RepeatMasker	DNA/Ginger-1	87387609	87387756	2186	+	.	ID="RND-6_FAMILY-8793";Tend="921";Tstart="217";shortTE="F";uid="e4fd1608-c81a-448f-bfb0-a3e291f8cac2"
NC_042493.1	RepeatMasker	Unknown	110175143	110175486	827	+	.	ID="RND-4_FAMILY-926";Tend="1815";Tstart="1481";shortTE="F";uid="63b7fb6f-8e90-4b47-a0aa-bbc8a4285f93"
NC_042493.1	RepeatMasker	DNA/Kolobok-E	130102788	130102898	507	+	.	ID="RND-1_FAMILY-300";Tend="910";Tstart="809";shortTE="F";uid="7bfb25d6-ff33-4ceb-9221-ebf286cf7a7e"
NC_042493.1	RepeatMasker	DNA/hAT-Ac	109672407	109672606	481	+	.	ID="RND-6_FAMILY-12898";Tend="1969";Tstart="1792";shortTE="F";uid="f345ad40-2f2c-4865-878e-a2ba7b7055b2"
NC_042493.1	RepeatMasker	DNA/Ginger-2	62068118	62068581	3511	+	.	ID="RND-6_FAMILY-74";Tend="516";Tstart="77";shortTE="F";uid="5c67ea65-fb05-4b3a-bf0d-2fb30c9d16cf"
NC_042493.1	RepeatMasker	DNA/Ginger-1	44914677	44914783	1067	+	.	ID="rnd-6_family-1559";Tend="2648";Tstart="2233";shortTE="F";uid="0cf7e046-5f9f-40ed-b637-e3b926945b18"
NC_042493.1	RepeatMasker	DNA/hAT-Tip100	45684465	45685012	690	+	.	ID="RND-6_FAMILY-9112";Tend="1000";Tstart="454";shortTE="F";uid="7e1d2a1a-5eaa-4207-877c-c41ccc55ceca"
NC_042493.1	RepeatMasker	DNA/Ginger-1	774230	774730	3683	+	.	ID="RND-6_FAMILY-22402";Tend="1509";Tstart="1011";shortTE="F";uid="fb1f86e4-65c6-4fbe-a91b-0ee0fa9a264b"
NC_042493.1	RepeatMasker	Retroposon?	34314508	34314980	826	+	.	ID="RND-5_FAMILY-7341";TEgroup="ctg_1%7CRND-5_FAMILY-7341%7C16";Tend="1666";Tstart="1018";shortTE="F";uid="b2bdb84e-a68a-4f7f-ad73-d3d6fed2534e"
NC_042493.1	RepeatMasker	DNA/Ginger-1	61042796	61043231	2524	+	.	ID="RND-6_FAMILY-14973";Tend="1433";Tstart="995";shortTE="F";uid="e5e7231f-1402-4f45-8a60-f702d2b00a6a"
NC_042493.1	RepeatMasker	DNA/Ginger-1	28759771	28759963	719	+	.	ID="RND-6_FAMILY-9672";Tend="1021";Tstart="840";shortTE="F";uid="3d8fe50b-28df-4146-b36c-d9d6331bd390"
NC_042493.1	RepeatMasker	DNA/Kolobok-E	41505124	41506662	4299	+	.	ID="RND-6_FAMILY-5132";TEgroup="ctg_1%7CRND-6_FAMILY-5132%7C2";Tend="1619";Tstart="235";shortTE="F";uid="d2a64167-e32e-47c8-bf28-9ad6a39b5ff1"
NC_042493.1	RepeatMasker	Unknown	106115828	106115960	484	+	.	ID="RND-6_FAMILY-4449";Tend="1897";Tstart="1760";shortTE="F";uid="6c8138ce-9c46-44c9-b411-ac1d687c6649"
NC_042493.1	RepeatMasker	Unknown	55577528	55577668	416	+	.	ID="RND-5_FAMILY-3466";Tend="1881";Tstart="1742";shortTE="F";uid="890f67dc-e826-4aaf-9ad1-fcf567fc5c35"
NC_042493.1	RepeatMasker	DNA/MULE-MuDR	120186960	120187376	2354	+	.	ID="RND-5_FAMILY-397";Tend="1711";Tstart="1281";shortTE="F";uid="cb067af3-6ad3-470d-bdbe-7fba4de6a540"
NC_042493.1	RepeatMasker	DNA	114238151	114238322	933	+	.	ID="TTAA13B_AP";Tend="595";Tstart="431";shortTE="F";uid="e501cd9c-c719-46f8-9d46-1138d4a2ffe3"
NC_042493.1	RepeatMasker	Unknown	83505859	83505994	1155	+	.	ID="RND-5_FAMILY-3327";Tend="1366";Tstart="1231";shortTE="F";uid="b66d45e2-6cb1-47a9-8204-92856b511cf4"
NC_042493.1	RepeatMasker	DNA/hAT	105622921	105624107	8383	+	.	ID="DNA8-112_AP";Tend="1213";Tstart="1";shortTE="F";uid="9ad2d6ad-8b14-48d6-9b26-5fff14e5d1dd"
NC_042493.1	RepeatMasker	DNA/CMC-EnSpm	94396757	94397142	673	+	.	ID="RND-6_FAMILY-14220";TEgroup="ctg_1%7CRND-6_FAMILY-14220%7C2";Tend="438";Tstart="16";shortTE="F";uid="393e23f0-244e-4bef-ae6e-afd9027a1edc"
NC_042493.1	RepeatMasker	DNA/hAT-Tip100	68897433	68897537	444	+	.	ID="dna8-100_ap";Tend="117";Tstart="1";shortTE="F";uid="117fc1b2-cf99-4463-80fc-4b105efd87f8"
NC_042493.1	RepeatMasker	DNA/Kolobok-E	92083918	92084172	570	+	.	ID="RND-6_FAMILY-9044";Tend="1849";Tstart="1600";shortTE="F";uid="ca41a78f-1f3a-4796-a211-fcbf4c8f8ded"
NC_042493.1	RepeatMasker	Unknown	104618732	104619034	2028	+	.	ID="RND-6_FAMILY-113";Tend="398";Tstart="97";shortTE="F";uid="ff68fbc5-2498-4b1d-ae2a-38b9172823bc"
NC_042493.1	RepeatMasker	Retroposon?	95553742	95553859	548	+	.	ID="RND-6_FAMILY-22235";Tend="570";Tstart="75";shortTE="F";uid="83de9143-ceda-4e16-85f4-846e12560f8a"
NC_042493.1	RepeatMasker	Unknown	128201395	128201549	1288	+	.	ID="RND-6_FAMILY-20768";Tend="1111";Tstart="956";shortTE="F";uid="245b8c7b-893f-4e39-9e94-2d10e2df37f5"
NC_042493.1	RepeatMasker	Retroposon?	40530377	40531036	4721	+	.	ID="RND-6_FAMILY-7552";Tend="2587";Tstart="1922";shortTE="F";uid="88a290c6-2fb5-4948-a732-dae1b133c5e5"
NC_042493.1	RepeatMasker	DNA/Kolobok-E	94763576	94763826	724	+	.	ID="RND-6_FAMILY-15442";Tend="2003";Tstart="1763";shortTE="F";uid="f7072f97-4066-4bdf-94d8-b5d5109cc53c"
NC_042493.1	RepeatMasker	DNA/hAT	52954390	52955267	6746	+	.	ID="RND-5_FAMILY-983";Tend="1633";Tstart="750";shortTE="F";uid="f7c916f5-c780-458b-a32d-c01fd7aa9860"
NC_042493.1	RepeatMasker	DNA/hAT-Ac	30747081	30747265	810	+	.	ID="rnd-5_family-2812";Tend="1087";Tstart="824";shortTE="F";uid="0582b189-f3af-464c-9e7c-26b751c2e5b4"
NC_042493.1	RepeatMasker	Unknown	118997452	118997996	2069	+	.	ID="RND-5_FAMILY-7540";Tend="883";Tstart="343";shortTE="F";uid="f87f18ca-7153-487c-8f5a-9712eee2c5df"
NC_042493.1	RepeatMasker	Retroposon?	4247666	4248041	1735	+	.	ID="RND-6_FAMILY-5608";Tend="1695";Tstart="1371";shortTE="F";uid="aaa7dcd1-9758-42d0-8ea2-d77fddb421fe"
NC_042493.1	RepeatMasker	DNA/Ginger-1	126914853	126915011	719	+	.	ID="rnd-6_family-9672";Tend="1347";Tstart="1174";shortTE="F";uid="61fa11fc-c007-4128-8528-3f95325bffa2"
NC_042493.1	RepeatMasker	DNA/hAT-hAT19	88237248	88237383	575	+	.	ID="RND-6_FAMILY-5889";Tend="1650";Tstart="1524";shortTE="F";uid="75334e2f-59c1-415d-ba9c-91797e9db99f"
NC_042493.1	RepeatMasker	DNA/Kolobok-E	109299096	109299427	562	+	.	ID="RND-6_FAMILY-11505";Tend="2002";Tstart="1750";shortTE="F";uid="16c6be8d-038b-462f-87ec-581a7388886b"
NC_042493.1	RepeatMasker	DNA/Ginger	125218165	125218424	795	+	.	ID="RND-6_FAMILY-2771";Tend="2126";Tstart="1857";shortTE="F";uid="57c79715-0269-4745-a4c3-1fd97f79c50d"
NC_042493.1	RepeatMasker	LINE/I-Jockey	115785457	115785913	1724	+	.	ID="RND-5_FAMILY-77";Tend="1531";Tstart="1078";shortTE="F";uid="7d9b1ca5-b106-414b-858d-f4274cb1e92a"
NC_042493.1	RepeatMasker	DNA/TcMar-m44	74735461	74735573	535	+	.	ID="DNAX-7_AP";Tend="101";Tstart="1";shortTE="F";uid="090f5082-771c-41c3-9c44-078b5390cb5f"
NC_042493.1	RepeatMasker	DNA/hAT-Ac	32868117	32868321	612	+	.	ID="RND-6_FAMILY-1961";Tend="339";Tstart="134";shortTE="F";uid="cc1db44c-4170-49f7-815c-446006d2f89a"
NC_042493.1	RepeatMasker	DNA/Kolobok-E	83814456	83814605	565	+	.	ID="RND-5_FAMILY-3759";Tend="795";Tstart="655";shortTE="F";uid="87bbeca3-31df-48d5-9e63-747c87f7e951"
NC_042493.1	RepeatMasker	DNA/Kolobok-E	52505295	52505419	673	+	.	ID="KOLOBOKE-3_AP";Tend="5221";Tstart="5094";shortTE="F";uid="71b40fec-eb9b-4cac-a4ce-866be5eb59ec"
NC_042493.1	RepeatMasker	DNA/Kolobok-E	101412454	101413358	6202	+	.	ID="RND-6_FAMILY-923";Tend="2361";Tstart="1461";shortTE="F";uid="e37518be-e8a2-4261-8044-77049be6829d"
NC_042493.1	RepeatMasker	DNA/Kolobok-E	44858647	44858860	805	+	.	ID="RND-4_FAMILY-542";Tend="1433";Tstart="1229";shortTE="F";uid="e76b26a8-b041-474b-85f6-e1782ac201c2"
NC_042493.1	RepeatMasker	DNA/hAT	71425205	71425596	2392	+	.	ID="DNA8-40_AP";Tend="367";Tstart="1";shortTE="F";uid="3bf8222a-6b15-46f1-a6ec-31c9a60b549e"
NC_042493.1	RepeatMasker	DNA/hAT-Ac	88894624	88894908	1256	+	.	ID="RND-5_FAMILY-1569";Tend="460";Tstart="142";shortTE="F";uid="6bf7252f-a5e5-463e-87e7-f4ce2afc9187"
NC_042493.1	RepeatMasker	DNA/MULE-MuDR	14228236	14228516	1773	+	.	ID="RND-6_FAMILY-3830";Tend="1134";Tstart="856";shortTE="F";uid="75694b9e-571f-4e25-9022-c336b5361c18"
NC_042493.1	RepeatMasker	Unknown	40843352	40844271	7519	+	.	ID="RND-6_FAMILY-26648";Tend="1203";Tstart="289";shortTE="F";uid="2c04ed94-0186-4b96-84a0-46e851b87796"
NC_042493.1	RepeatMasker	Unknown	54928945	54929527	546	+	.	ID="RND-6_FAMILY-273";Tend="2009";Tstart="1520";shortTE="F";uid="ffbe2d35-76de-4e9c-a102-782e292cd152"
NC_042493.1	RepeatMasker	Retroposon?	27991532	27991803	1739	+	.	ID="RND-6_FAMILY-11842";Tend="2237";Tstart="1949";shortTE="F";uid="3a2acc5a-cd3c-40a7-84f2-2997a111144b"
NC_042493.1	RepeatMasker	DNA/hAT-hAT19	41766740	41766841	541	+	.	ID="DNA8-82_AP";Tend="433";Tstart="331";shortTE="F";uid="7807415d-30ac-4a0b-97bd-33b0bc62f0e9"
NC_042493.1	RepeatMasker	LTR/Gypsy	2229794	2230574	1004	+	.	ID="GYPSY-7_CFL-I";Tend="5012";Tstart="4236";shortTE="F";uid="3747fbc2-fdde-4185-92e2-4f1085ea7a85"
NC_042493.1	RepeatMasker	DNA/Kolobok-E	16680800	16680973	610	+	.	ID="RND-6_FAMILY-15442";Tend="2191";Tstart="2024";shortTE="F";uid="112da160-b73b-45bb-a862-36a645b65ff3"
NC_042493.1	RepeatMasker	DNA/Kolobok-E	126458664	126459022	618	+	.	ID="koloboke-2_ap";Tend="1401";Tstart="741";shortTE="F";uid="fa40c38f-f93d-4c72-94e0-ba76bc677ee5"
NC_042493.1	RepeatMasker	Unknown	53157081	53157198	444	+	.	ID="RND-6_FAMILY-10430";Tend="969";Tstart="843";shortTE="F";uid="6f09f15e-9169-4f76-8f09-3a6b95e962b2"
NC_042493.1	RepeatMasker	DNA/hAT-Ac	44612056	44612389	1668	+	.	ID="RND-6_FAMILY-20129";Tend="1432";Tstart="1086";shortTE="F";uid="b0a2649f-2734-4194-9e0c-7174135d5c3f"
NC_042493.1	RepeatMasker	DNA/hAT-Tip100	34314996	34315155	661	+	.	ID="RND-6_FAMILY-1170";Tend="1386";Tstart="1233";shortTE="F";uid="0f77a3c6-0699-457a-89f4-9725558f2b1c"
NC_042493.1	RepeatMasker	DNA/Kolobok-E	17696570	17697209	4423	+	.	ID="RND-5_FAMILY-751";Tend="1911";Tstart="1254";shortTE="F";uid="c299e9a4-3cd1-4e03-b3bf-e21ca6acb2c4"
NC_042493.1	RepeatMasker	DNA	117400843	117401187	706	+	.	ID="TTAA5_AP";Tend="436";Tstart="58";shortTE="F";uid="a1dff533-dc82-4474-9dfb-1b8adfdf3579"
NC_042493.1	RepeatMasker	Unknown	117733933	117734587	5081	+	.	ID="RND-1_FAMILY-465";Tend="1633";Tstart="976";shortTE="F";uid="b712330a-e6de-446c-9a0b-9a6b0045381b"
NC_042493.1	RepeatMasker	DNA	54418594	54419043	2039	+	.	ID="TTAA4B_AP";Tend="430";Tstart="1";shortTE="F";uid="7dd2604f-e246-4199-ae67-1897d6e41501"
NC_042493.1	RepeatMasker	DNA/hAT-Ac	123231081	123231220	625	+	.	ID="RND-6_FAMILY-18241";Tend="1005";Tstart="854";shortTE="F";uid="e0551e78-5a74-4854-997e-ca1439f96645"
NC_042493.1	RepeatMasker	DNA/Ginger-1	19671774	19671888	507	+	.	ID="rnd-6_family-6101";Tend="406";Tstart="311";shortTE="F";uid="f5370629-de85-4c2c-ad9d-8a8328888b79"
NC_042493.1	RepeatMasker	DNA/Ginger-1	115453151	115453364	1380	+	.	ID="RND-4_FAMILY-641";Tend="1483";Tstart="1266";shortTE="F";uid="0f47c2d4-a34e-4994-82e1-645703ce757d"
NC_042493.1	RepeatMasker	DNA	96243792	96244079	1651	+	.	ID="DNA8-31_AP";Tend="352";Tstart="26";shortTE="F";uid="1e768ff8-9edf-417f-92ca-f266d67730ad"
NC_042493.1	RepeatMasker	Retroposon?	121865838	121865994	459	+	.	ID="RND-5_FAMILY-3709";Tend="1685";Tstart="1529";shortTE="F";uid="cd557b10-f803-4ced-8e24-5510eb6bd43a"
NC_042493.1	RepeatMasker	DNA	45266087	45266199	756	+	.	ID="DNA8-88_AP";Tend="620";Tstart="492";shortTE="F";uid="67300920-7e67-4375-9072-3be9b3ab6c58"
NC_042493.1	RepeatMasker	DNA/Ginger-1	61357347	61358351	4893	+	.	ID="rnd-6_family-22402";Tend="2638";Tstart="1067";shortTE="F";uid="d82247dc-4e97-4089-b6a5-d69e8a283132"
NC_042493.1	RepeatMasker	Unknown	98914039	98914204	626	+	.	ID="RND-6_FAMILY-6959";Tend="1216";Tstart="1059";shortTE="F";uid="b8c018ca-1c20-4f5f-bbb4-4df258015ba3"
NC_042493.1	RepeatMasker	DNA/Ginger	129581613	129581716	532	+	.	ID="RND-6_FAMILY-2771";Tend="2494";Tstart="2384";shortTE="F";uid="4f0eaf2b-9a57-46b6-8669-a7544c468d76"
NC_042493.1	RepeatMasker	DNA	61972711	61972974	1269	+	.	ID="DNA4-2_AP";Tend="769";Tstart="505";shortTE="F";uid="b5c68063-9ad9-4e13-ac47-8e65a4cb8b86"
NC_042493.1	RepeatMasker	Retroposon?	57564431	57564533	519	+	.	ID="RND-5_FAMILY-7341";Tend="1129";Tstart="1025";shortTE="F";uid="24f814e7-3cf2-46c8-b3b3-a9727f1fd847"
NC_042493.1	RepeatMasker	DNA	7403243	7403631	2046	+	.	ID="TTAA3_AP";Tend="428";Tstart="56";shortTE="F";uid="4ee34540-28e2-4731-a6f2-ddda047fa26c"
NC_042493.1	RepeatMasker	LTR/Copia	121809211	121809966	913	+	.	ID="COPIA16-NVI_I";Tend="3394";Tstart="2497";shortTE="F";uid="602a0ec5-b9bc-4b46-8caf-42da71844991"
NC_042493.1	RepeatMasker	DNA	111723095	111723504	1725	+	.	ID="RND-5_FAMILY-1869";Tend="1239";Tstart="871";shortTE="F";uid="f2d86e9b-79b9-41f3-ad9b-e95fc54a1a58"
NC_042493.1	RepeatMasker	DNA/hAT-hAT19	93449956	93450191	670	+	.	ID="RND-6_FAMILY-10363";Tend="952";Tstart="730";shortTE="F";uid="ebe95de5-ad94-40eb-9039-c3d5cec873d1"
NC_042493.1	RepeatMasker	DNA	94924705	94925885	8204	+	.	ID="RND-6_FAMILY-4804";Tend="1988";Tstart="745";shortTE="F";uid="681fb7b9-d8ed-49d1-9c98-9670e36b6a91"
NC_042493.1	RepeatMasker	RC/Helitron	35515287	35515803	3843	+	.	ID="RND-1_FAMILY-6";Tend="1671";Tstart="1092";shortTE="F";uid="5c8cc25f-ef99-4116-890c-dc5e699ee737"
NC_042493.1	RepeatMasker	DNA	44984284	44984490	1363	+	.	ID="TTAA3_AP";Tend="427";Tstart="219";shortTE="F";uid="ff7a2a38-3809-4dc6-9a34-35d0b83135d9"
NC_042493.1	RepeatMasker	DNA/hAT-Tip100	71732318	71733266	2258	+	.	ID="RND-5_FAMILY-2331";TEgroup="ctg_1%7CRND-5_FAMILY-2331%7C3";Tend="1836";Tstart="673";shortTE="F";uid="7447ef0c-781c-4d61-83c6-1ff7e7ce44dc"
NC_042493.1	RepeatMasker	DNA/Kolobok-E	102657880	102658046	956	+	.	ID="RND-6_FAMILY-1999";Tend="830";Tstart="664";shortTE="F";uid="73e6ea78-bbc2-4ca7-b238-b55c771aa842"
NC_042493.1	RepeatMasker	DNA/hAT-Ac	128502864	128503027	594	+	.	ID="RND-6_FAMILY-12898";Tend="1953";Tstart="1792";shortTE="F";uid="a8f2a8cc-2f25-41d2-ac10-eff0dc64bc95"
NC_042493.1	RepeatMasker	DNA/Sola-1	129629658	129630040	794	+	.	ID="SOLA1-4_AP";TEgroup="ctg_1%7CSOLA1-4_AP%7C12";Tend="2959";Tstart="15";shortTE="F";uid="7975a5ae-add4-4f00-b2e5-02d68d77f418"
NC_042493.1	RepeatMasker	DNA/Kolobok-E	65626349	65627448	4059	+	.	ID="RND-6_FAMILY-829";Tend="1564";Tstart="370";shortTE="F";uid="827d7e20-2173-4e8b-9099-ff7b7ee226fa"
NC_042493.1	RepeatMasker	DNA	16501478	16501854	820	+	.	ID="rnd-6_family-6330";Tend="1012";Tstart="655";shortTE="F";uid="a340b7dd-a9a3-4a0e-9cf0-9012090601ba"
NC_042493.1	RepeatMasker	DNA/hAT-Tip100	25650411	25650520	717	+	.	ID="DNA8-89_AP";Tend="109";Tstart="1";shortTE="F";uid="4d2e1789-0606-4e6b-8570-37abbb2a41cd"
NC_042493.1	RepeatMasker	LINE/I-Jockey	4725296	4725962	1775	+	.	ID="RND-6_FAMILY-11101";Tend="2388";Tstart="1724";shortTE="F";uid="9061255c-b7e9-41c9-915a-c4660e327283"
NC_042493.1	RepeatMasker	Unknown	88309188	88309493	2654	+	.	ID="RND-6_FAMILY-7278";Tend="1034";Tstart="729";shortTE="F";uid="425aa6d5-7bb1-452b-b66d-cb91997456d3"
NC_042493.1	RepeatMasker	Unknown	69341519	69341670	875	+	.	ID="RND-1_FAMILY-240";Tend="1107";Tstart="960";shortTE="F";uid="59ebab8a-aa1f-4f99-b6e9-dce7ed0ce6cf"
NC_042493.1	RepeatMasker	DNA	7160291	7160398	531	+	.	ID="DNAX-1_AP";Tend="111";Tstart="1";shortTE="F";uid="19cbe9cc-1e41-4156-b082-55716ee5d5bf"
NC_042493.1	RepeatMasker	DNA/hAT-Tip100	76990433	76991011	2081	+	.	ID="RND-1_FAMILY-293";Tend="1276";Tstart="684";shortTE="F";uid="46971385-3201-4b23-809c-a41e8fb232dd"
NC_042493.1	RepeatMasker	DNA/Ginger-1	42491331	42491734	2216	+	.	ID="RND-6_FAMILY-8793";Tend="1176";Tstart="777";shortTE="F";uid="34413df6-00aa-4f01-80d2-5cee181a6265"
NC_042493.1	RepeatMasker	DNA	98172867	98173235	2071	+	.	ID="RND-6_FAMILY-12626";Tend="1248";Tstart="900";shortTE="F";uid="1cd934a0-72bb-49a6-b3fc-f2ee475c544f"
NC_042493.1	RepeatMasker	DNA/Ginger-1	39475471	39475792	1623	+	.	ID="rnd-6_family-9672";Tend="2282";Tstart="1700";shortTE="F";uid="ccc8c4db-b6a8-4cd0-827b-814744028f9f"
NC_042493.1	RepeatMasker	DNA/hAT-Tip100	69345088	69346156	6151	+	.	ID="RND-1_FAMILY-255";Tend="1721";Tstart="617";shortTE="F";uid="2f4dccca-ef51-4ef8-b6f0-964253f1cb17"
NC_042493.1	RepeatMasker	DNA	57370818	57371091	1507	+	.	ID="DNA4-2_AP";Tend="769";Tstart="505";shortTE="F";uid="24ba3711-1b02-49fa-9186-7c3d027713ab"
NC_042493.1	RepeatMasker	DNA/Ginger-1	113462526	113462791	1348	+	.	ID="RND-6_FAMILY-20286";Tend="2404";Tstart="2122";shortTE="F";uid="b9b731a8-bdc9-47a3-8ddf-5e8591e777a6"
NC_042493.1	RepeatMasker	DNA/Ginger-1	131447084	131447291	741	+	.	ID="rnd-5_family-1668";Tend="1857";Tstart="1493";shortTE="F";uid="02f678ff-cd1d-408a-ac6a-cb54df93c332"
NC_042493.1	RepeatMasker	Retroposon?	3219874	3219990	543	+	.	ID="RND-6_FAMILY-7552";Tend="932";Tstart="491";shortTE="F";uid="bebea32f-1665-442a-926d-65bcc1fc92a3"
NC_042493.1	RepeatMasker	DNA/Kolobok-E	75043674	75044620	5010	+	.	ID="RND-6_FAMILY-15442";Tend="2005";Tstart="1045";shortTE="F";uid="60cf3f1a-4ffb-43d3-8bd2-2dd235c49025"
NC_042493.1	RepeatMasker	DNA/Kolobok-T2	13428103	13428364	795	+	.	ID="KOLOBOK-2_AP";Tend="3968";Tstart="3681";shortTE="F";uid="3acfa807-f220-4ae4-a3e3-ed48f6dc065b"
NC_042493.1	RepeatMasker	DNA/Kolobok-E	67892281	67892725	2107	+	.	ID="RND-6_FAMILY-15442";Tend="2218";Tstart="1750";shortTE="F";uid="2cfdaae2-7c26-4885-bd8c-f85b964d08bd"
NC_042493.1	RepeatMasker	DNA	26908322	26908750	2050	+	.	ID="TTAA3C_AP";Tend="425";Tstart="1";shortTE="F";uid="53114986-d5b3-46bd-a8c2-5e2e24f669d8"
NC_042493.1	RepeatMasker	DNA/hAT-Charlie	71078180	71079015	1850	+	.	ID="RND-6_FAMILY-2110";Tend="1531";Tstart="727";shortTE="F";uid="939c19b9-fcda-4398-a785-22be37de93c2"
NC_042493.1	RepeatMasker	Unknown	103378034	103378842	4970	+	.	ID="RND-6_FAMILY-7855";Tend="1622";Tstart="847";shortTE="F";uid="9635b042-3960-4eca-a89b-49a0e6517b2e"
NC_042493.1	RepeatMasker	DNA/Ginger-1	117501180	117501698	3213	+	.	ID="RND-6_FAMILY-20286";Tend="2333";Tstart="1811";shortTE="F";uid="4c897218-6805-484f-809d-f916fc1640ff"
NC_042493.1	RepeatMasker	RC/Helitron	122929416	122929518	492	+	.	ID="RND-6_FAMILY-2195";Tend="813";Tstart="719";shortTE="F";uid="000fcf9b-0f2d-46bb-b5a1-365ee7199200"
NC_042493.1	RepeatMasker	DNA/hAT-Tip100	29043568	29044589	3514	+	.	ID="RND-6_FAMILY-416";TEgroup="ctg_1%7CRND-6_FAMILY-416%7C4";Tend="1409";Tstart="249";shortTE="F";uid="6c1a6cdd-19d3-4763-8546-b0ecf1a05eb0"
NC_042493.1	RepeatMasker	DNA/Kolobok-E	58547504	58547702	1269	+	.	ID="RND-6_FAMILY-9043";Tend="1513";Tstart="1324";shortTE="F";uid="4e3fee6f-b30d-4d8f-baaa-fce36badd004"
NC_042493.1	RepeatMasker	DNA	93426524	93426648	475	+	.	ID="dna4-2_ap";Tend="769";Tstart="648";shortTE="F";uid="58029c10-9e5a-4b5c-a20e-9b0b4bc6b1bf"
NC_042493.1	RepeatMasker	DNA/hAT	105101466	105101769	509	+	.	ID="RND-6_FAMILY-15614";TEgroup="ctg_1%7CRND-6_FAMILY-15614%7C26";Tend="1624";Tstart="901";shortTE="T";uid="baf70026-f0af-453f-aa72-f7dece46ea90"
NC_042493.1	RepeatMasker	LINE/CR1	72160992	72161474	3645	+	.	ID="RND-5_FAMILY-1218";Tend="1413";Tstart="933";shortTE="F";uid="d1b6e122-ac6a-4681-9dbc-df58c9792a12"
NC_042493.1	RepeatMasker	Unknown	76959877	76960302	1361	+	.	ID="RND-6_FAMILY-727";Tend="1954";Tstart="1567";shortTE="F";uid="7c9abb48-f135-4e3a-b85b-44eb7625d0a9"
NC_042493.1	RepeatMasker	DNA	259072	259194	834	+	.	ID="RND-6_FAMILY-3212";Tend="1454";Tstart="1340";shortTE="F";uid="b10a6ff6-4e39-4f0f-8c3f-f2b204f100c9"
NC_042493.1	RepeatMasker	DNA/Kolobok-E	59478417	59478797	2181	+	.	ID="RND-6_FAMILY-9043";Tend="1513";Tstart="1158";shortTE="F";uid="70476d79-4d9b-49cf-b5bb-5a8b26c7586f"
NC_042493.1	RepeatMasker	Retroposon?	104976797	104977281	3346	+	.	ID="RND-6_FAMILY-2390";Tend="2539";Tstart="2050";shortTE="F";uid="804237da-5b0c-4043-bb06-dfb7f2a44c24"
NC_042493.1	RepeatMasker	Unknown	109860746	109860849	602	+	.	ID="RND-6_FAMILY-6309";Tend="1297";Tstart="1201";shortTE="F";uid="da9c5f1c-7812-409c-b94b-73baae78e24d"
NC_042493.1	RepeatMasker	DNA/hAT-Charlie	88985723	88985853	411	+	.	ID="RND-6_FAMILY-1629";Tend="1560";Tstart="1432";shortTE="F";uid="03aceb90-5121-425a-b17e-c2cc6f0be5da"
NC_042493.1	RepeatMasker	LTR/Pao	73678442	73679698	672	+	.	ID="BEL12-I_AG";Tend="5799";Tstart="4712";shortTE="F";uid="91c89016-c223-4549-a2ac-4ca78d61a194"
NC_042493.1	RepeatMasker	DNA	56633928	56634132	1057	+	.	ID="DNA8-5_AP";Tend="234";Tstart="1";shortTE="F";uid="f6abb4ec-f77a-4f31-bd34-577e8f17740d"
NC_042493.1	RepeatMasker	DNA/hAT-Charlie	128842922	128843113	1079	+	.	ID="DNA8-32_AP";Tend="184";Tstart="1";shortTE="F";uid="020f592d-5216-4c13-b5f9-af619fe83f3d"
NC_042493.1	RepeatMasker	DNA	88759972	88760081	586	+	.	ID="dna4-1_ap";Tend="627";Tstart="516";shortTE="F";uid="723152a8-f29c-4e32-98bf-49332277b26d"
NC_042493.1	RepeatMasker	DNA/Ginger-1	101053989	101055484	3547	+	.	ID="RND-6_FAMILY-547";TEgroup="ctg_1%7CRND-6_FAMILY-547%7C1";Tend="1792";Tstart="752";shortTE="F";uid="59b36fda-7ced-45a5-9d51-4b3620c268b3"
NC_042493.1	RepeatMasker	DNA/MULE-MuDR	7340814	7341823	918	+	.	ID="MUDR11X_AP";TEgroup="ctg_1%7CMUDR11X_AP%7C1";Tend="2220";Tstart="1132";shortTE="F";uid="9c051077-3a5d-4c27-a07a-0491a18aa75a"
NC_042493.1	RepeatMasker	Unknown	44370846	44371087	1723	+	.	ID="RND-1_FAMILY-374";Tend="1245";Tstart="1004";shortTE="F";uid="673f1dba-b5b7-4dfb-b7fa-5668966bb1e3"
NC_042493.1	RepeatMasker	DNA/Ginger-1	5511599	5511862	784	+	.	ID="RND-5_FAMILY-7009";Tend="1465";Tstart="1206";shortTE="F";uid="f86b119f-9ed9-46ab-80d2-dfb2ce95fba9"
NC_042493.1	RepeatMasker	DNA	98400583	98400773	959	+	.	ID="RND-6_FAMILY-14385";Tend="1140";Tstart="947";shortTE="F";uid="3099a54a-e140-4e0c-9e63-47a5173e39f3"
NC_042493.1	RepeatMasker	Unknown	117402806	117403035	1955	+	.	ID="RND-1_FAMILY-476";Tend="1221";Tstart="992";shortTE="F";uid="a0ca6fdb-aad5-4201-96ce-2f0cde733b6e"
NC_042493.1	RepeatMasker	DNA/MULE-MuDR	9738808	9739197	1228	+	.	ID="RND-6_FAMILY-10550";Tend="397";Tstart="26";shortTE="F";uid="19adce7f-7668-4dae-900a-90e171de12fa"
NC_042493.1	RepeatMasker	Retroposon?	79512056	79512574	3981	+	.	ID="RND-6_FAMILY-14514";Tend="1008";Tstart="478";shortTE="F";uid="f211a340-b6b4-4370-8674-cfc9a51665ec"
NC_042493.1	RepeatMasker	DNA	44748030	44748172	611	+	.	ID="dna4-2_ap";Tend="769";Tstart="637";shortTE="F";uid="00d0320a-7ce0-4de5-97ee-f7913b15ac41"
NC_042493.1	RepeatMasker	Unknown	45080961	45081077	471	+	.	ID="RND-6_FAMILY-3812";Tend="568";Tstart="460";shortTE="F";uid="89914574-f4f9-4d30-a834-bc23818d6b96"
NC_042493.1	RepeatMasker	DNA/TcMar-m44	117507357	117507501	803	+	.	ID="marinern-2_ap";Tend="451";Tstart="313";shortTE="F";uid="71091c86-80e6-4f1d-a4dd-a6f9114e98a1"
NC_042493.1	RepeatMasker	DNA/Kolobok-E	77714491	77714721	651	+	.	ID="KOLOBOKE-3_AP";Tend="1855";Tstart="1628";shortTE="F";uid="f8a765a3-1c0c-4e5d-a668-2b3aeec8e8d2"
NC_042493.1	RepeatMasker	Retroposon?	112686782	112688589	7440	+	.	ID="RND-6_FAMILY-7552";Tend="1861";Tstart="373";shortTE="F";uid="b1541866-9489-46d0-9709-7fd2b958a7d3"
NC_042493.1	RepeatMasker	DNA/Kolobok-T2	62785290	62786027	1026	+	.	ID="RND-6_FAMILY-1557";Tend="1054";Tstart="300";shortTE="F";uid="43eecbd7-c336-4755-9d9a-e0a7086d7785"
NC_042493.1	RepeatMasker	Retroposon?	97713333	97713640	1009	+	.	ID="RND-6_FAMILY-11842";TEgroup="ctg_1%7CRND-6_FAMILY-11842%7C28";Tend="2249";Tstart="912";shortTE="F";uid="2e57658a-5ccb-4710-8a8d-8cd1f53129f0"
NC_042493.1	RepeatMasker	DNA/hAT-Tip100	62039313	62040415	9048	+	.	ID="RND-1_FAMILY-414";Tend="1824";Tstart="734";shortTE="F";uid="2dc32ffe-8212-4eef-afbb-55abdb72765f"
NC_042493.1	RepeatMasker	DNA/Ginger-1	119512145	119512611	2275	+	.	ID="RND-6_FAMILY-3871";Tend="1445";Tstart="921";shortTE="F";uid="3754c1e3-898b-46da-974a-be2fb8ee603c"
NC_042493.1	RepeatMasker	DNA	122278772	122278913	887	+	.	ID="RND-6_FAMILY-3090";Tend="1324";Tstart="1183";shortTE="F";uid="3ba68bdd-e1ba-4e37-84c4-51997c0baf5a"
NC_042493.1	RepeatMasker	DNA/Ginger	110397337	110397448	523	+	.	ID="RND-6_FAMILY-2771";Tend="2496";Tstart="2390";shortTE="F";uid="df35ae3a-0c84-447a-8b9e-d9163e37bdf0"
NC_042493.1	RepeatMasker	Unknown	12495872	12496271	2921	+	.	ID="RND-6_FAMILY-21048";Tend="1084";Tstart="691";shortTE="F";uid="aab20dc8-067c-4b3a-9916-360832f0d38b"
NC_042493.1	RepeatMasker	LTR/Gypsy	130962318	130962624	2011	+	.	ID="RND-6_FAMILY-1796";Tend="1295";Tstart="986";shortTE="F";uid="6c61ada9-e496-4e05-8fcb-04851456537f"
NC_042493.1	RepeatMasker	Retroposon?	10177586	10177795	487	+	.	ID="RND-6_FAMILY-7552";Tend="2576";Tstart="2372";shortTE="F";uid="41754999-976c-43a9-b0db-ddcf3afa2fe3"
NC_042493.1	RepeatMasker	Unknown	118000004	118000645	1822	+	.	ID="RND-6_FAMILY-11615";Tend="1526";Tstart="894";shortTE="F";uid="2b202dee-250e-420d-8f30-f844b3a5aeac"
NC_042493.1	RepeatMasker	DNA/MULE-MuDR	123906432	123906624	1350	+	.	ID="DNA8-110_AP";Tend="196";Tstart="1";shortTE="F";uid="afc601b2-7ce3-4442-a241-a7b4417506c1"
NC_042493.1	RepeatMasker	Unknown	66045078	66045183	455	+	.	ID="RND-6_FAMILY-11179";Tend="1456";Tstart="1350";shortTE="F";uid="139b39f1-b6f1-4100-9e5e-bd41eefe1de3"
NC_042493.1	RepeatMasker	DNA/TcMar-m44	24179039	24180217	3038	+	.	ID="MARINER-2_AP";Tend="1754";Tstart="597";shortTE="F";uid="86a19ac5-bf87-4ccb-9e00-762f8373f059"
NC_042493.1	RepeatMasker	Retroposon?	17390298	17390981	5823	+	.	ID="SINE2-2_AP";Tend="1998";Tstart="1315";shortTE="F";uid="a157d359-9237-4e08-a30b-1153390a3b41"
NC_042493.1	RepeatMasker	DNA/hAT?	21671360	21671749	1620	+	.	ID="RND-5_FAMILY-1226";Tend="1386";Tstart="962";shortTE="F";uid="4ac08269-70ed-4128-b763-cb0c28747f09"
NC_042493.1	RepeatMasker	LINE/R1-LOA	43833199	43833429	704	+	.	ID="RND-6_FAMILY-31558";Tend="827";Tstart="587";shortTE="F";uid="811c6fa0-712c-44c9-b997-e91c26ecb336"
NC_042493.1	RepeatMasker	DNA/Ginger-1	57410092	57410681	4132	+	.	ID="rnd-6_family-3871";Tend="1446";Tstart="926";shortTE="F";uid="321fbd97-7df5-4cd8-996a-0d9836c1ca68"
NC_042493.1	RepeatMasker	DNA/Kolobok-E	13473833	13474392	4513	+	.	ID="RND-1_FAMILY-42";Tend="1452";Tstart="892";shortTE="F";uid="5cc98568-efd4-4876-b026-914b56f947c7"
NC_042493.1	RepeatMasker	DNA/Kolobok-E	16403629	16403736	417	+	.	ID="RND-6_FAMILY-15442";Tend="2072";Tstart="1954";shortTE="F";uid="9fadbc0b-7354-4ffb-890b-6ac9f169f1fd"
NC_042493.1	RepeatMasker	DNA/TcMar-m44	7841472	7841945	2515	+	.	ID="RND-4_FAMILY-1899";Tend="1423";Tstart="954";shortTE="F";uid="335ce5a4-182e-4a61-80b6-b33c14c6431d"
NC_042493.1	RepeatMasker	DNA/Ginger-1	77587918	77588563	4584	+	.	ID="rnd-6_family-51198";Tend="1423";Tstart="791";shortTE="F";uid="817f8a68-309b-4644-b205-194ea6590d6e"
NC_042493.1	RepeatMasker	Unknown	93235512	93235950	1287	+	.	ID="RND-6_FAMILY-17028";Tend="1146";Tstart="718";shortTE="F";uid="a9056259-756a-44c8-a90b-c0e5a75de8ef"
NC_042493.1	RepeatMasker	DNA	120546393	120546961	2734	+	.	ID="dna8-31_ap";Tend="929";Tstart="1";shortTE="F";uid="3725eb6e-7fa0-4032-921c-de5c74032ace"
NC_042493.1	RepeatMasker	DNA/hAT-Ac	113821773	113821972	603	+	.	ID="RND-6_FAMILY-7411";Tend="2345";Tstart="2134";shortTE="F";uid="654fb032-ffc5-4bf5-8c07-9e457d8121df"
NC_042493.1	RepeatMasker	DNA	93541479	93541636	1321	+	.	ID="DNA4-5_AP";Tend="158";Tstart="1";shortTE="F";uid="1eab660c-7c71-4e64-a986-3a80e24f1cdb"
NC_042493.1	RepeatMasker	DNA	119293346	119293759	413	+	.	ID="RND-6_FAMILY-14766";Tend="2102";Tstart="1706";shortTE="F";uid="9159d19b-6793-4f79-b715-587f93ed924b"
NC_042493.1	RepeatMasker	DNA/hAT-Tip100	124896273	124896647	1486	+	.	ID="RND-6_FAMILY-620";TEgroup="ctg_1%7CRND-6_FAMILY-620%7C2";Tend="1690";Tstart="604";shortTE="F";uid="0dbb36cb-fd29-4704-a637-69b81f6e7d8c"
NC_042493.1	RepeatMasker	DNA/Ginger-1	80364071	80365079	478	+	.	ID="RND-5_FAMILY-7031";TEgroup="ctg_1%7CRND-5_FAMILY-7031%7C7";Tend="1704";Tstart="880";shortTE="F";uid="d51e9d5e-cd86-42bf-9100-26022a949da2"
NC_042493.1	RepeatMasker	DNA/Ginger-1	29876758	29877328	3721	+	.	ID="rnd-6_family-3871";Tend="1445";Tstart="731";shortTE="F";uid="909e1053-8476-4d1a-94c5-00efd651a0c2"
NC_042493.1	RepeatMasker	Retroposon?	76601194	76601448	1222	+	.	ID="RND-6_FAMILY-11842";Tend="1217";Tstart="964";shortTE="F";uid="42cf43b4-6160-4c2e-a88c-b744f6d12b74"
NC_042493.1	RepeatMasker	DNA/Ginger-1	122845922	122846449	4118	+	.	ID="RND-6_FAMILY-3871";Tend="1445";Tstart="928";shortTE="F";uid="40481ebd-2625-4405-8b8a-31ba86210ee7"
NC_042493.1	RepeatMasker	Retroposon?	72275071	72275884	6431	+	.	ID="RND-6_FAMILY-7552";Tend="2361";Tstart="1548";shortTE="F";uid="548f526c-48ca-477c-82b0-7ae18405ec4a"
NC_042493.1	RepeatMasker	DNA/Kolobok-E	124745428	124746122	2350	+	.	ID="rnd-5_family-3759";Tend="755";Tstart="131";shortTE="F";uid="b27d7347-c193-444c-843c-ff25755d0eed"
NC_042493.1	RepeatMasker	Unknown	129983813	129984550	5570	+	.	ID="RND-6_FAMILY-7061";Tend="1271";Tstart="545";shortTE="F";uid="ee280403-b03b-46cf-8c0e-59e231870a6a"
NC_042493.1	RepeatMasker	Unknown	36403724	36403912	555	+	.	ID="RND-4_FAMILY-1951";Tend="1283";Tstart="1113";shortTE="F";uid="d903054a-4408-4969-89c5-97e29ad8e990"
NC_042493.1	RepeatMasker	Unknown	130473921	130474172	779	+	.	ID="RND-6_FAMILY-70476";Tend="1032";Tstart="801";shortTE="F";uid="6b286014-d8d4-4e82-b69e-3dcea6b80603"
NC_042493.1	RepeatMasker	Retroposon?	114777145	114777300	858	+	.	ID="RND-6_FAMILY-5639";Tend="143";Tstart="9";shortTE="F";uid="84a009f2-6d63-4ec4-8956-b2ac4699457f"
NC_042493.1	RepeatMasker	DNA/hAT-Tip100	131845469	131845759	1412	+	.	ID="RND-1_FAMILY-293";Tend="1852";Tstart="1573";shortTE="F";uid="52f5ad09-2f21-452d-9bb5-58cca8241823"
NC_042493.1	RepeatMasker	DNA/hAT-Ac	92052754	92053300	3626	+	.	ID="DNA8-56_AP";Tend="562";Tstart="1";shortTE="F";uid="0e88430b-317f-4e04-a9a8-6c6316b0af49"
NC_042493.1	RepeatMasker	Unknown	27263457	27263581	459	+	.	ID="RND-5_FAMILY-1061";Tend="1157";Tstart="1041";shortTE="F";uid="eef0e059-2005-42a8-99df-abb91295ceab"
NC_042493.1	RepeatMasker	DNA	118984578	118984848	900	+	.	ID="RND-6_FAMILY-8931";Tend="1400";Tstart="1126";shortTE="F";uid="5bffd524-668c-4dd0-8416-5066cfda0c27"
NC_042493.1	RepeatMasker	DNA/Ginger-1	128561122	128561268	653	+	.	ID="ginger1-2_ap";Tend="2896";Tstart="2750";shortTE="F";uid="77f1edd0-9403-4f14-9f1d-fbac0dad16c1"
NC_042493.1	RepeatMasker	LINE/R1	124322855	124323024	515	+	.	ID="RND-1_FAMILY-486";Tend="1110";Tstart="957";shortTE="F";uid="f858db1f-e22e-49a0-a313-08a4f9a6b8e3"
NC_042493.1	RepeatMasker	DNA	95017853	95017977	442	+	.	ID="RND-6_FAMILY-3212";Tend="1452";Tstart="1328";shortTE="F";uid="76232309-1ff7-486a-953f-b67e7af10e1d"
NC_042493.1	RepeatMasker	DNA	115614922	115615139	1547	+	.	ID="RND-1_FAMILY-464";Tend="1407";Tstart="1189";shortTE="F";uid="75d6a91e-e660-40d1-9d9d-881a5797a619"
NC_042493.1	RepeatMasker	Unknown	119500640	119500745	436	+	.	ID="RND-1_FAMILY-338";Tend="1295";Tstart="1190";shortTE="F";uid="fdf85180-ee4a-411c-b4d9-b4f8b198bbea"
NC_042493.1	RepeatMasker	DNA/Kolobok-E	118092571	118092725	1255	+	.	ID="RND-1_FAMILY-130";Tend="668";Tstart="514";shortTE="F";uid="d004c348-6016-4d92-9868-ebb933c629b9"
NC_042493.1	RepeatMasker	DNA	109870765	109872589	12403	+	.	ID="RND-6_FAMILY-1079";Tend="2289";Tstart="643";shortTE="F";uid="70b7ce1e-0e2c-4e0d-8afd-469d2900fbd0"
NC_042493.1	RepeatMasker	Retroposon?	92267996	92268540	1343	+	.	ID="RND-6_FAMILY-8440";Tend="2515";Tstart="1973";shortTE="F";uid="d489486f-90da-4584-a791-aa87536a8c3c"
NC_042493.1	RepeatMasker	RC/Helitron	60141946	60142067	987	+	.	ID="RND-6_FAMILY-1898";Tend="464";Tstart="343";shortTE="F";uid="1f33c3dd-bd84-4ad2-800d-2ceefca508d7"
NC_042493.1	RepeatMasker	Unknown	98630514	98631040	2841	+	.	ID="RND-6_FAMILY-13195";Tend="452";Tstart="6";shortTE="F";uid="010b4949-a83a-435f-b192-5ed0b4d27850"
NC_042493.1	RepeatMasker	Unknown	43431836	43431956	973	+	.	ID="RND-6_FAMILY-234";Tend="1039";Tstart="919";shortTE="F";uid="16e5e3d1-d6f3-4d3d-9a15-56b9baa1ba78"
NC_042493.1	RepeatMasker	DNA	97414428	97414815	2519	+	.	ID="RND-1_FAMILY-520";Tend="2516";Tstart="2115";shortTE="F";uid="73ebfeb8-cc00-43ed-82c3-93166554f470"
NC_042493.1	RepeatMasker	DNA/hAT	27559279	27559424	991	+	.	ID="RND-4_FAMILY-170";Tend="1057";Tstart="908";shortTE="F";uid="ec283998-c559-426f-8661-77c03e17f62d"
NC_042493.1	RepeatMasker	LINE/I-Jockey	61041428	61042261	1813	+	.	ID="RND-6_FAMILY-3752";TEgroup="ctg_1%7CRND-6_FAMILY-3752%7C1";Tend="1555";Tstart="223";shortTE="F";uid="e66189ce-1d24-474c-83da-6203e5a8e163"
NC_042493.1	RepeatMasker	DNA	47263004	47263355	1944	+	.	ID="TTAA3_AP";Tend="345";Tstart="3";shortTE="F";uid="1641bb2f-0164-461b-8dc0-7a5ad371772f"
NC_042493.1	RepeatMasker	DNA	101649069	101649222	1095	+	.	ID="ttaa3_ap";Tend="428";Tstart="165";shortTE="F";uid="258e2a25-b814-4255-b485-8162c2bcb847"
NC_042493.1	RepeatMasker	DNA/hAT-Tip100	130933863	130934115	1940	+	.	ID="RND-6_FAMILY-1180";Tend="1459";Tstart="1218";shortTE="F";uid="bfcdbbd2-fc34-4e18-9e80-fba75c39fe29"
NC_042493.1	RepeatMasker	DNA/MULE-NOF	128321215	128321551	554	+	.	ID="REHAVKUS1_AP";Tend="4877";Tstart="4531";shortTE="F";uid="1562f0a4-2ac2-4e57-9fdf-11e5d0a9af04"
NC_042493.1	RepeatMasker	DNA/MULE-MuDR	114790180	114790494	1475	+	.	ID="RND-5_FAMILY-1583";Tend="1521";Tstart="1214";shortTE="F";uid="41c1ba59-79ce-4d0b-94d2-45310f2ede13"
NC_042493.1	RepeatMasker	Retroposon?	119315255	119315435	4808	+	.	ID="RND-6_FAMILY-7552";Tend="2013";Tstart="709";shortTE="F";uid="dd474074-dba6-44d3-97ba-b36fc8b9d1ab"
NC_042493.1	RepeatMasker	DNA	108534271	108535023	5624	+	.	ID="RND-6_FAMILY-1498";Tend="1493";Tstart="751";shortTE="F";uid="285e4905-8ae8-43ed-9c89-df4fd9185d47"
NC_042493.1	RepeatMasker	DNA/Kolobok-E	15642397	15642969	1384	+	.	ID="RND-6_FAMILY-829";Tend="1352";Tstart="790";shortTE="F";uid="73d55316-0b13-4e69-b3f3-ea66756ddc19"
NC_042493.1	RepeatMasker	RC/Helitron	80673810	80674037	657	+	.	ID="RND-6_FAMILY-3340";Tend="1653";Tstart="1370";shortTE="F";uid="24530862-0780-4112-9bcd-2367cf13461d"
NC_042493.1	RepeatMasker	DNA/MULE-MuDR	79590469	79591623	10018	+	.	ID="MUDR5X_AP";Tend="1155";Tstart="1";shortTE="F";uid="fd9fa974-109d-4e91-8fe1-8fcdef8e60a7"
NC_042493.1	RepeatMasker	DNA/Ginger-1	77905074	77905513	615	+	.	ID="RND-6_FAMILY-22402";Tend="1293";Tstart="815";shortTE="F";uid="00eaf0c3-497c-41ad-b2cd-3b0ce8c7a129"
NC_042493.1	RepeatMasker	LTR/Pao	114172467	114172781	432	+	.	ID="BEL-23_CQ-I";Tend="4149";Tstart="3839";shortTE="F";uid="9ed5e094-e882-4b36-9507-9447cf2ced0f"
NC_042493.1	RepeatMasker	DNA/hAT-Tip100	44678513	44678647	401	+	.	ID="RND-6_FAMILY-8916";Tend="1072";Tstart="936";shortTE="F";uid="0e4bc698-aac7-45e1-8cc8-7665cc431af7"
NC_042493.1	RepeatMasker	DNA/hAT-Ac	82051732	82051841	686	+	.	ID="RND-1_FAMILY-296";Tend="1046";Tstart="934";shortTE="F";uid="e11980e6-4b7b-42af-b50d-258d11e255bb"
NC_042493.1	RepeatMasker	Retroposon?	84519199	84519638	3078	+	.	ID="RND-6_FAMILY-7552";Tend="2564";Tstart="2128";shortTE="F";uid="7e664171-ec65-4436-9678-9c834bc3fbe7"
NC_042493.1	RepeatMasker	LINE/CR1	60035857	60036003	407	+	.	ID="RND-6_FAMILY-2522";Tend="1227";Tstart="1091";shortTE="F";uid="a2789a08-ade4-47eb-b08b-e02cc23cb599"
NC_042493.1	RepeatMasker	DNA/hAT	124104712	124105428	5771	+	.	ID="DNA8-17_AP";Tend="714";Tstart="1";shortTE="F";uid="08309abf-07f7-432d-85fa-4125e34ebb91"
NC_042493.1	RepeatMasker	Retroposon?	58050835	58051640	6121	+	.	ID="RND-6_FAMILY-2390";Tend="2542";Tstart="1735";shortTE="F";uid="6d004f6a-854f-4cac-a490-f28d4dd5ea7a"
NC_042493.1	RepeatMasker	DNA/Kolobok-E	25494638	25495115	1955	+	.	ID="KOLOBOKE-3_AP";Tend="2171";Tstart="1678";shortTE="F";uid="afcec7b7-82dc-4f11-b18f-3ccbf6e0d8f9"
NC_042493.1	RepeatMasker	DNA/hAT	22887366	22887512	649	+	.	ID="RND-5_FAMILY-2044";Tend="1235";Tstart="1093";shortTE="F";uid="7c9ea408-7e75-4c5b-8bb6-15314d25088f"
NC_042493.1	RepeatMasker	Unknown	120820665	120820772	864	+	.	ID="RND-6_FAMILY-3215";Tend="1528";Tstart="1417";shortTE="F";uid="4aadb546-e049-458c-8eed-f61f31510c5e"
NC_042493.1	RepeatMasker	Retroposon?	111220232	111220545	1562	+	.	ID="RND-6_FAMILY-3218";Tend="2096";Tstart="1805";shortTE="F";uid="c77e9013-dab7-457d-9764-b4ed9cd2874a"
NC_042493.1	RepeatMasker	DNA	69824117	69824274	1394	+	.	ID="DNA4-5_AP";Tend="158";Tstart="1";shortTE="F";uid="e1d3eb3d-548d-4959-b504-f1708f79b7e4"
NC_042493.1	RepeatMasker	Retroposon?	130969523	130969921	438	+	.	ID="RND-6_FAMILY-7552";TEgroup="ctg_1%7CRND-6_FAMILY-7552%7C36";Tend="2321";Tstart="513";shortTE="F";uid="5ef7e258-afe2-4732-a79c-7ef08699a794"
NC_042493.1	RepeatMasker	DNA	1067808	1068101	967	+	.	ID="DNA4-3_AP";Tend="273";Tstart="1";shortTE="F";uid="96e4a480-2d8e-4b46-bd41-3240e2b96acb"
NC_042493.1	RepeatMasker	DNA/Kolobok-T2	62184635	62184807	569	+	.	ID="REP-4_PBA";Tend="646";Tstart="481";shortTE="F";uid="4b9425dd-dc8c-4f75-b4d6-ab80f93acfa3"
NC_042493.1	RepeatMasker	DNA	68507705	68508142	980	+	.	ID="RND-1_FAMILY-464";Tend="1414";Tstart="961";shortTE="F";uid="ce227d9e-ca8c-4b3a-82c5-8b6efa1fa7c5"
NC_042493.1	RepeatMasker	DNA	23036894	23037332	3467	+	.	ID="DNA8-69_AP";Tend="439";Tstart="1";shortTE="F";uid="c047073b-ee3a-45b8-9e43-5824850cb88c"
NC_042493.1	RepeatMasker	DNA/hAT-Tip100	92447820	92448162	2472	+	.	ID="RND-6_FAMILY-8743";Tend="659";Tstart="329";shortTE="F";uid="95a065a4-8925-458b-a298-078d0a0bfce5"
NC_042493.1	RepeatMasker	Unknown	90578314	90578657	1838	+	.	ID="RND-1_FAMILY-15";Tend="1246";Tstart="889";shortTE="F";uid="69502fb1-ca5c-4ebc-aa4b-a864509d1e8e"
NC_042493.1	RepeatMasker	DNA	69270035	69270299	1167	+	.	ID="dna8-31_ap";Tend="304";Tstart="1";shortTE="F";uid="3f6916cd-4514-4e83-b786-7830cfe81275"
NC_042493.1	RepeatMasker	DNA/hAT-Tip100	60318063	60318586	3933	+	.	ID="RND-1_FAMILY-447";Tend="1476";Tstart="944";shortTE="F";uid="73ec9bae-3a2e-417c-acff-6739b5456d0b"
NC_042493.1	RepeatMasker	Unknown	29105983	29106095	453	+	.	ID="RND-6_FAMILY-75550";Tend="1951";Tstart="1839";shortTE="F";uid="bdc116d6-33e7-4525-9f2e-7c13a69d0e51"
NC_042493.1	RepeatMasker	DNA/Sola-1	13723541	13724882	1377	+	.	ID="SOLA1-4_AP";TEgroup="ctg_1%7CSOLA1-4_AP%7C1";Tend="3041";Tstart="1";shortTE="F";uid="26fb5dee-abd7-42b0-8f86-bdf839b133c2"
NC_042493.1	RepeatMasker	DNA/hAT-Tip100	69576930	69577101	1207	+	.	ID="RND-5_FAMILY-5316";Tend="1600";Tstart="1427";shortTE="F";uid="c05a4617-5ec4-4d93-b4bf-7a0194715037"
NC_042493.1	RepeatMasker	LTR/Pao	111526036	111526152	413	+	.	ID="BEL-16_DWIL-I";Tend="4636";Tstart="4520";shortTE="F";uid="92d3df98-60f6-4697-ba54-6fbf627ae228"
NC_042493.1	RepeatMasker	DNA/Ginger-1	62893007	62893772	5986	+	.	ID="RND-5_FAMILY-5803";Tend="1589";Tstart="827";shortTE="F";uid="6e5ab0ab-8759-45e5-afd7-46c9a1cc5111"
NC_042493.1	RepeatMasker	Unknown	28881559	28881871	1116	+	.	ID="RND-5_FAMILY-6187";Tend="1457";Tstart="1258";shortTE="F";uid="fbafdd7e-80ca-48e0-bd23-ccb51640aabc"
NC_042493.1	RepeatMasker	Unknown	94079314	94079495	633	+	.	ID="RND-6_FAMILY-4277";Tend="1647";Tstart="1469";shortTE="F";uid="bee48009-3ac2-4992-af4c-fb8f88ae969c"
NC_042493.1	RepeatMasker	DNA/MULE-NOF	117432648	117432900	713	+	.	ID="RND-6_FAMILY-433";Tend="1029";Tstart="778";shortTE="F";uid="559a7c63-4a05-4d71-b070-4b08fce6fba7"
NC_042493.1	RepeatMasker	RC/Helitron	18063022	18063342	2594	+	.	ID="RND-6_FAMILY-3340";Tend="838";Tstart="518";shortTE="F";uid="cef9fd85-a70d-470c-a085-c1584bb87c89"
NC_042493.1	RepeatMasker	Retroposon?	118771747	118772078	1107	+	.	ID="RND-5_FAMILY-7341";Tend="1907";Tstart="1593";shortTE="F";uid="490ee984-e6cd-47f0-bcd5-071fb213c35b"
NC_042493.1	RepeatMasker	DNA/Ginger	64705448	64705675	410	+	.	ID="RND-5_FAMILY-1159";Tend="1175";Tstart="935";shortTE="F";uid="1b43eb97-d295-4d4f-97af-7e14d6e29bfc"
NC_042493.1	RepeatMasker	DNA/Kolobok-E	100337919	100338101	630	+	.	ID="RND-6_FAMILY-829";Tend="1585";Tstart="1386";shortTE="F";uid="8596aa51-6f69-494a-b4de-31d58e5487d5"
NC_042493.1	RepeatMasker	DNA	122423451	122423770	1277	+	.	ID="ttaa26b_ap";Tend="505";Tstart="188";shortTE="F";uid="f546b865-0676-4392-b112-9e32c0d09011"
NC_042493.1	RepeatMasker	DNA/Maverick	6604996	6605131	519	+	.	ID="RND-1_FAMILY-160";Tend="1054";Tstart="907";shortTE="F";uid="7d6f6327-0484-4c35-807a-e13a09d2c6bb"
NC_042493.1	RepeatMasker	DNA	55827530	55827687	496	+	.	ID="dna4-1_ap";Tend="573";Tstart="423";shortTE="F";uid="2134b361-5657-43fa-b155-e247b8aac051"
NC_042493.1	RepeatMasker	DNA/Kolobok-E	106670754	106671149	1802	+	.	ID="RND-6_FAMILY-829";Tend="1132";Tstart="734";shortTE="F";uid="6ef3c0ee-7aa4-4e57-901f-6212e67baaf0"
NC_042493.1	RepeatMasker	DNA/Ginger-1	84756362	84756539	916	+	.	ID="RND-6_FAMILY-9672";Tend="2281";Tstart="2109";shortTE="F";uid="25589c17-8cf0-4270-8d43-103a516015d0"
NC_042493.1	RepeatMasker	DNA/Kolobok-E	51853628	51853756	778	+	.	ID="RND-6_FAMILY-3437";Tend="967";Tstart="840";shortTE="F";uid="fc32318b-20e8-4ec8-aebc-d4e37ea969f9"
NC_042493.1	RepeatMasker	DNA/Ginger-1	122361443	122362664	4140	+	.	ID="RND-6_FAMILY-8793";Tend="1492";Tstart="143";shortTE="F";uid="84f96392-0838-4a03-9214-0dcece44d2a8"
NC_042493.1	RepeatMasker	DNA/Ginger-1	16300944	16301123	1026	+	.	ID="RND-6_FAMILY-9672";Tend="1005";Tstart="827";shortTE="F";uid="f15a30a3-5a28-4ea3-b67c-0bdee186f8ed"
NC_042493.1	RepeatMasker	RC/Helitron	123131097	123131265	485	+	.	ID="RND-6_FAMILY-19097";Tend="1892";Tstart="1722";shortTE="F";uid="e5ad4e60-86a0-459f-a2ab-c8c690360284"
NC_042493.1	RepeatMasker	DNA/MULE-MuDR	33274318	33274467	401	+	.	ID="RND-6_FAMILY-1636";Tend="809";Tstart="647";shortTE="F";uid="0509b2d9-b927-4cce-bd00-bcdeba15635b"
NC_042493.1	RepeatMasker	DNA/Maverick	27064889	27065891	7850	+	.	ID="RND-6_FAMILY-37960";Tend="2270";Tstart="1269";shortTE="F";uid="f10702b8-a2d5-4585-a75c-3f5761c1b25e"
NC_042493.1	RepeatMasker	DNA/hAT	105130367	105131100	4847	+	.	ID="RND-6_FAMILY-45";Tend="1774";Tstart="1055";shortTE="F";uid="35957b83-c9f7-436a-96da-7a89bc92181a"
NC_042493.1	RepeatMasker	Retroposon?	34150768	34151114	661	+	.	ID="RND-5_FAMILY-1426";Tend="1728";Tstart="1369";shortTE="F";uid="dc8fa436-7c67-4c09-9e88-c805cbb9a2e6"
NC_042493.1	RepeatMasker	Unknown	17747140	17747268	1032	+	.	ID="RND-6_FAMILY-19899";Tend="129";Tstart="1";shortTE="F";uid="2efa1329-35b8-4972-aae9-7d2b5bed89ee"
NC_042493.1	RepeatMasker	Unknown	130078844	130079483	1511	+	.	ID="RND-5_FAMILY-1911";Tend="1057";Tstart="485";shortTE="F";uid="f6c44053-99ce-47cc-8c47-28062cb268ed"
NC_042493.1	RepeatMasker	Retroposon?	123943829	123943996	835	+	.	ID="RND-5_FAMILY-836";Tend="2510";Tstart="2340";shortTE="F";uid="2c2f1772-2b16-4d6d-b739-450265e98a65"
NC_042493.1	RepeatMasker	LINE/I	83984478	83984671	1519	+	.	ID="RND-6_FAMILY-4799";Tend="1239";Tstart="1045";shortTE="F";uid="99153edb-56ca-4d64-ba59-0d86cf445ddc"
NC_042493.1	RepeatMasker	DNA	78775789	78776168	1112	+	.	ID="RND-5_FAMILY-2173";Tend="317";Tstart="1";shortTE="F";uid="99fd7acc-7d71-46a7-a1b3-c2acff00af77"
NC_042493.1	RepeatMasker	DNA	73988821	73989194	793	+	.	ID="RND-1_FAMILY-464";Tend="1420";Tstart="1066";shortTE="F";uid="7bd724ee-c58e-48b7-9694-90f946bd5c4f"
NC_042493.1	RepeatMasker	LINE/I	71341176	71341518	741	+	.	ID="RND-6_FAMILY-3236";Tend="1329";Tstart="1015";shortTE="F";uid="3afa9e94-8c85-4441-aa74-6bedb7c2ba22"
NC_042493.1	RepeatMasker	Unknown	42839795	42840080	608	+	.	ID="RND-1_FAMILY-64";Tend="1200";Tstart="919";shortTE="F";uid="fd3ea39a-a802-4f8b-a4d5-cb62a2cc6dfc"
NC_042493.1	RepeatMasker	DNA/Kolobok-E	28673320	28673469	584	+	.	ID="RND-5_FAMILY-751";Tend="679";Tstart="523";shortTE="F";uid="31f033fd-7f82-4b28-b061-8f2bf41852c3"
NC_042493.1	RepeatMasker	Unknown	67560733	67561145	580	+	.	ID="RND-6_FAMILY-2799";TEgroup="ctg_1%7CRND-6_FAMILY-2799%7C9";Tend="1590";Tstart="525";shortTE="F";uid="4e64e5e8-4c4b-4d37-82e5-c60b3e173bc3"
NC_042493.1	RepeatMasker	DNA	130615687	130615939	707	+	.	ID="RND-5_FAMILY-294";Tend="619";Tstart="383";shortTE="F";uid="552eee2f-cb0e-40ab-8899-290bd359bf4f"
NC_042493.1	RepeatMasker	DNA/Ginger-1	6690075	6690267	413	+	.	ID="GINGER1-1_AP";Tend="3354";Tstart="3155";shortTE="F";uid="cae73bac-3bf4-481b-b256-de15205f68b1"
NC_042493.1	RepeatMasker	DNA/Sola-1	34292924	34293171	1964	+	.	ID="RND-1_FAMILY-355";Tend="1185";Tstart="937";shortTE="F";uid="e2effe7e-80b2-4dd4-abe6-bd91e278877d"
NC_042493.1	RepeatMasker	DNA	59507698	59508304	1234	+	.	ID="DNA4-2_AP";Tend="769";Tstart="93";shortTE="F";uid="0c63d20e-d791-4075-8d20-4f7e57726ee7"
NC_042493.1	RepeatMasker	Unknown	114534442	114535340	6901	+	.	ID="RND-5_FAMILY-2362";Tend="1822";Tstart="884";shortTE="F";uid="8f20b61c-9fe2-4c34-8dd9-60ff84eaac73"
NC_042493.1	RepeatMasker	Unknown	39174245	39174440	1553	+	.	ID="RND-5_FAMILY-1694";Tend="1595";Tstart="1400";shortTE="F";uid="3a2911d7-dcde-418e-afa6-1813b7d0b0e9"
NC_042493.1	RepeatMasker	LTR/Pao	113113835	113114166	550	+	.	ID="RND-6_FAMILY-17318";Tend="826";Tstart="454";shortTE="F";uid="23f0f8d5-393d-47cb-8234-6f9f65a01ca0"
NC_042493.1	RepeatMasker	DNA/hAT	81420909	81421123	1144	+	.	ID="RND-6_FAMILY-1976";Tend="955";Tstart="742";shortTE="F";uid="4c4b55df-25f0-46b1-9daa-7c6335c9af64"
NC_042493.1	RepeatMasker	DNA/Ginger	100034723	100034943	893	+	.	ID="RND-6_FAMILY-2771";Tend="2180";Tstart="1951";shortTE="F";uid="47c4dae3-d8fd-4f49-b610-cd3d41c04377"
NC_042493.1	RepeatMasker	Unknown	130279836	130280443	2861	+	.	ID="RND-6_FAMILY-11173";Tend="1069";Tstart="481";shortTE="F";uid="80abff52-d0bf-4b02-8e75-4d7fd4292173"
NC_042493.1	RepeatMasker	DNA	78634598	78634868	1126	+	.	ID="ttaa2_ap";Tend="238";Tstart="1";shortTE="F";uid="4b25d1fa-eac6-4504-991e-d4b18bd8749a"
NC_042493.1	RepeatMasker	Unknown	35504118	35504228	525	+	.	ID="RND-6_FAMILY-934";Tend="2051";Tstart="1954";shortTE="F";uid="1b761f5e-4d4e-4d78-9055-90b15ca184b5"
NC_042493.1	RepeatMasker	DNA/Kolobok-E	33553396	33554086	3296	+	.	ID="RND-6_FAMILY-829";Tend="1149";Tstart="424";shortTE="F";uid="31ddd8b4-65fa-438f-a8f4-acbba47edebb"
NC_042493.1	RepeatMasker	Unknown	120269581	120269969	548	+	.	ID="RND-5_FAMILY-3850";Tend="1729";Tstart="1356";shortTE="F";uid="c9f5451f-7adc-4cda-a995-8b509a555b23"
NC_042493.1	RepeatMasker	Retroposon?	120556802	120556924	954	+	.	ID="RND-6_FAMILY-11842";Tend="1952";Tstart="1358";shortTE="F";uid="364d1f90-44f0-4bee-a352-385f31e02b23"
NC_042493.1	RepeatMasker	DNA/Kolobok-E	65538832	65539126	563	+	.	ID="rnd-6_family-829";Tend="1041";Tstart="784";shortTE="F";uid="a3e7ec07-10ea-40e0-9e40-b01aee859613"
NC_042493.1	RepeatMasker	DNA/hAT?	7215379	7215870	3905	+	.	ID="RND-1_FAMILY-4";Tend="1193";Tstart="700";shortTE="F";uid="3cdfeb9e-b3aa-457d-9610-3b9c8d6f2e78"
NC_042493.1	RepeatMasker	Unknown	61940702	61941101	2786	+	.	ID="RND-6_FAMILY-2812";Tend="1284";Tstart="866";shortTE="F";uid="f1bebab5-7d0c-474e-93d8-4301d304a262"
NC_042493.1	RepeatMasker	DNA/hAT-hAT19	108317355	108317894	2691	+	.	ID="HAT-N13_AP";Tend="510";Tstart="1";shortTE="F";uid="11a6674a-8345-41a3-95cc-37366a833dbc"
NC_042493.1	RepeatMasker	DNA/Ginger-1	125128292	125128630	1451	+	.	ID="RND-6_FAMILY-3871";Tend="1377";Tstart="1062";shortTE="F";uid="37e5c22e-28b4-4f53-bd6c-96f04e0b6b49"
NC_042493.1	RepeatMasker	DNA/Maverick	28798417	28798710	2222	+	.	ID="RND-1_FAMILY-52";Tend="1360";Tstart="1068";shortTE="F";uid="4e0281be-e9f4-437d-913a-896c8c8142c2"
NC_042493.1	RepeatMasker	Unknown	120970083	120970193	434	+	.	ID="RND-5_FAMILY-7380";Tend="1411";Tstart="1305";shortTE="F";uid="60a7926c-5da0-4808-b35e-46c6c37314c9"
NC_042493.1	RepeatMasker	Unknown	131834143	131834246	616	+	.	ID="RND-6_FAMILY-8092";Tend="982";Tstart="881";shortTE="F";uid="619c1ecf-69fd-4d1f-ba81-2d4826f44f5f"
NC_042493.1	RepeatMasker	DNA/Kolobok-E	114915858	114916201	1829	+	.	ID="RND-4_FAMILY-542";Tend="1317";Tstart="987";shortTE="F";uid="5d4bc6da-8954-409c-883c-8cd746fb36bf"
NC_042493.1	RepeatMasker	DNA	107325138	107325351	1222	+	.	ID="TTAA20B_AP";Tend="445";Tstart="224";shortTE="F";uid="651e28b3-f245-443b-805b-69fb3117e620"
NC_042493.1	RepeatMasker	DNA	49431236	49432312	4941	+	.	ID="ttaa24_ap";Tend="1073";Tstart="1";shortTE="F";uid="17606482-82cd-4c63-87d4-78094d5f2aa2"
NC_042493.1	RepeatMasker	DNA/hAT-Tip100	52484738	52484993	1579	+	.	ID="rnd-6_family-1390";Tend="251";Tstart="1";shortTE="F";uid="9a50e86b-841b-4018-bc16-72da23e1ceae"
NC_042493.1	RepeatMasker	DNA/hAT	124655355	124655480	438	+	.	ID="RND-1_FAMILY-491";Tend="2339";Tstart="2243";shortTE="F";uid="e7d1f193-6d37-4d65-a4bf-a07998ff1b1d"
NC_042493.1	RepeatMasker	DNA/hAT?	102015935	102016160	799	+	.	ID="RND-5_FAMILY-1226";Tend="1429";Tstart="1216";shortTE="F";uid="14d5d649-8131-4f95-b5b1-139ef6600148"
NC_042493.1	RepeatMasker	DNA	69643340	69643545	1173	+	.	ID="DNA4-5B_AP";Tend="263";Tstart="6";shortTE="F";uid="fad09a53-195d-4a2c-a06a-de26414769e7"
NC_042493.1	RepeatMasker	LINE/CR1	86796285	86796872	4807	+	.	ID="RND-5_FAMILY-1621";Tend="1461";Tstart="872";shortTE="F";uid="246b92ed-1ee9-43cf-8798-3501d26c3ab0"
NC_042493.1	RepeatMasker	DNA/hAT-Tip100	15006897	15007011	671	+	.	ID="RND-6_FAMILY-1121";Tend="1573";Tstart="1471";shortTE="F";uid="a504429d-1172-4a85-b280-c9205b0edb04"
NC_042493.1	RepeatMasker	Unknown	22951595	22952035	1649	+	.	ID="RND-6_FAMILY-588";Tend="996";Tstart="576";shortTE="F";uid="d28a131f-6860-4a49-9335-d7203615f89b"
NC_042493.1	RepeatMasker	DNA/hAT	123007443	123007772	674	+	.	ID="RND-5_FAMILY-4193";Tend="1024";Tstart="698";shortTE="F";uid="fdb80470-94ce-46f4-a236-8c1f1947ed02"
NC_042493.1	RepeatMasker	Unknown	116777436	116778193	1696	+	.	ID="RND-6_FAMILY-11179";Tend="1452";Tstart="743";shortTE="F";uid="6ddab232-194a-4323-bf99-83a7b6a1ea45"
NC_042493.1	RepeatMasker	Unknown	68608550	68608952	1766	+	.	ID="RND-1_FAMILY-311";Tend="1296";Tstart="938";shortTE="F";uid="fc268d06-ea77-45f8-92af-f81cec8f5122"
NC_042493.1	RepeatMasker	LINE/R1	53460799	53461683	1458	+	.	ID="SART-9_API";Tend="3679";Tstart="2697";shortTE="F";uid="18a22b74-2db4-4d9a-b68e-431942b75631"
NC_042493.1	RepeatMasker	Retroposon?	101711226	101712913	11577	+	.	ID="SINE2-1_AP";Tend="1770";Tstart="1";shortTE="F";uid="20690c77-0e6c-4fa3-975c-5a631bfb1559"
NC_042493.1	RepeatMasker	DNA/hAT-Charlie	101952076	101952215	644	+	.	ID="RND-5_FAMILY-955";Tend="1406";Tstart="1283";shortTE="F";uid="94477cfb-fb12-4c07-abd7-108518633211"
NC_042493.1	RepeatMasker	DNA	130888117	130902945	45226	+	.	ID="rnd-5_family-19862";Tend="5298";Tstart="1";shortTE="F";uid="e5e81681-5ace-42bf-a314-3dae625b2c0f"
NC_042493.1	RepeatMasker	Unknown	123841024	123841203	1205	+	.	ID="RND-6_FAMILY-19548";Tend="1159";Tstart="989";shortTE="F";uid="fb08544d-6979-4bd9-ae58-b803ffb92d31"
NC_042493.1	RepeatMasker	DNA/Ginger-1	13729098	13729891	2955	+	.	ID="rnd-6_family-9672";Tend="1560";Tstart="828";shortTE="F";uid="6119b344-1e02-4edc-812f-386ae5e8f3c4"
NC_042493.1	RepeatMasker	DNA/hAT-Ac	70826242	70826390	722	+	.	ID="DNA8-20_AP";Tend="424";Tstart="246";shortTE="F";uid="87fd24a2-e228-4444-8753-c46ed280142a"
NC_042493.1	RepeatMasker	DNA/hAT	19322842	19323061	1198	+	.	ID="DNA8-105_AP";Tend="227";Tstart="1";shortTE="F";uid="fbbbbc0f-84f7-40bc-920c-38d6abae6479"
NC_042493.1	RepeatMasker	DNA	225146	225300	695	+	.	ID="RND-6_FAMILY-4713";Tend="1143";Tstart="994";shortTE="F";uid="960f47f9-ac2b-477a-819d-aaf6940202f4"
NC_042493.1	RepeatMasker	Unknown	120429794	120430036	1067	+	.	ID="RND-6_FAMILY-15757";Tend="1240";Tstart="982";shortTE="F";uid="e18ec645-61f7-413f-bbab-a59cc1f546e7"
NC_042493.1	RepeatMasker	DNA/Kolobok-E	9827018	9827297	1828	+	.	ID="RND-6_FAMILY-9043";Tend="1438";Tstart="1166";shortTE="F";uid="4cf7008e-8a33-48e8-b9be-9981cc3b5293"
NC_042493.1	RepeatMasker	DNA/Kolobok-E	92588524	92588703	1097	+	.	ID="RND-6_FAMILY-15442";Tend="2242";Tstart="2066";shortTE="F";uid="893c0f53-9705-4926-a23d-a9ab72e9187a"
NC_042493.1	RepeatMasker	Unknown	123072663	123073213	2858	+	.	ID="RND-6_FAMILY-6358";Tend="1517";Tstart="957";shortTE="F";uid="3b2989cd-e36f-4a49-9a23-4d62f0f6e99d"
NC_042493.1	RepeatMasker	DNA	43102940	43103247	2341	+	.	ID="RND-1_FAMILY-363";Tend="1305";Tstart="540";shortTE="F";uid="76590f04-1cf6-4f34-9aff-07bfa46b8958"
NC_042493.1	RepeatMasker	DNA/Kolobok-E	95751455	95752384	4272	+	.	ID="RND-6_FAMILY-829";Tend="1563";Tstart="570";shortTE="F";uid="a7f9e831-dce6-4173-bed1-8664cbf3e121"
NC_042493.1	RepeatMasker	DNA	102815290	102815919	2681	+	.	ID="DNA4-2_AP";Tend="769";Tstart="146";shortTE="F";uid="4a0b224a-07b2-4388-87d6-91ca77b6d950"
NC_042493.1	RepeatMasker	DNA/Ginger-1	44760908	44762013	660	+	.	ID="RND-6_FAMILY-9672";TEgroup="ctg_1%7CRND-6_FAMILY-9672%7C12";Tend="1591";Tstart="837";shortTE="F";uid="6d363863-f044-4839-ac81-e3ca7ed0c2dc"
NC_042493.1	RepeatMasker	DNA/Kolobok-E	4196860	4197051	930	+	.	ID="RND-6_FAMILY-15442";Tend="2251";Tstart="2074";shortTE="F";uid="caee4071-d67e-45f9-aab8-bf23e6068e5a"
NC_042493.1	RepeatMasker	DNA/hAT-Charlie	21321212	21321491	1549	+	.	ID="DNA8-47_AP";Tend="307";Tstart="32";shortTE="F";uid="ecd5d05d-3911-41fb-94da-1646d83dde60"
NC_042493.1	RepeatMasker	DNA	119426008	119426224	625	+	.	ID="RND-6_FAMILY-8931";Tend="1110";Tstart="899";shortTE="F";uid="e5d9e9c6-855b-469c-835e-b0d7738005eb"
NC_042493.1	RepeatMasker	DNA/hAT-Tip100	5097618	5098713	8711	+	.	ID="RND-6_FAMILY-1117";Tend="1102";Tstart="1";shortTE="F";uid="884cc6d3-2fcb-452a-a1a7-aa5b3fc2ed26"
NC_042493.1	RepeatMasker	Retroposon?	95400714	95401113	2999	+	.	ID="RND-6_FAMILY-14514";Tend="993";Tstart="587";shortTE="F";uid="1dcd5704-70c4-49b3-979a-bce5bacf6e78"
NC_042493.1	RepeatMasker	Unknown	7081656	7081854	1163	+	.	ID="RND-6_FAMILY-7902";Tend="1800";Tstart="1601";shortTE="F";uid="cea96b63-191f-4f9e-b0e2-38c9134b04ce"
NC_042493.1	RepeatMasker	Unknown	131516202	131516571	2870	+	.	ID="RND-1_FAMILY-341";Tend="569";Tstart="205";shortTE="F";uid="491f0bd3-0954-4ca1-a2b5-475e939b76af"
NC_042493.1	RepeatMasker	DNA/hAT-Tip100	15349605	15349802	517	+	.	ID="rnd-1_family-208";Tend="2449";Tstart="2216";shortTE="F";uid="ebe720f6-2b02-41ff-85b9-d17169890e0a"
NC_042493.1	RepeatMasker	DNA	44650241	44651080	1136	+	.	ID="DNA4-2_AP";Tend="761";Tstart="2";shortTE="F";uid="3631178a-4532-4282-ac4a-56d2cad3436d"
NC_042493.1	RepeatMasker	Unknown	90155977	90156235	1840	+	.	ID="RND-6_FAMILY-6271";Tend="1199";Tstart="939";shortTE="F";uid="b6611439-f488-4a1d-85a4-e832991b341c"
NC_042493.1	RepeatMasker	DNA	105335880	105336154	1904	+	.	ID="RND-6_FAMILY-16869";Tend="1049";Tstart="762";shortTE="F";uid="cc1f0377-9413-4382-ae3c-5505e4f1860d"
NC_042493.1	RepeatMasker	DNA/Ginger-1	52440357	52440555	421	+	.	ID="RND-6_FAMILY-6101";Tend="479";Tstart="284";shortTE="F";uid="f8904159-993a-492e-b62b-1b5a5370a4eb"
NC_042493.1	RepeatMasker	SINE/tRNA-Core	34020686	34020803	409	+	.	ID="RND-6_FAMILY-16984";Tend="799";Tstart="681";shortTE="F";uid="226d82e7-3bc6-465f-a7d6-4da6964a7803"
NC_042493.1	RepeatMasker	DNA/Kolobok-E	125072876	125073021	894	+	.	ID="RND-6_FAMILY-17207";Tend="1191";Tstart="1046";shortTE="F";uid="655893b0-e64c-4f46-b31e-16e131ed4e88"
NC_042493.1	RepeatMasker	DNA/Ginger-2	113247846	113248191	1783	+	.	ID="RND-5_FAMILY-3776";TEgroup="ctg_1%7CRND-5_FAMILY-3776%7C1";Tend="765";Tstart="83";shortTE="F";uid="2454075e-d6a1-436c-be64-40a7e41f9d2b"
NC_042493.1	RepeatMasker	Retroposon?	128617916	128618036	865	+	.	ID="RND-6_FAMILY-36278";Tend="674";Tstart="554";shortTE="F";uid="a8c4ae69-ba85-4f15-87c5-14c71cff24be"
NC_042493.1	RepeatMasker	Retroposon?	108662512	108663716	4976	+	.	ID="RND-6_FAMILY-2865";Tend="1279";Tstart="130";shortTE="F";uid="51bf5024-5974-4ab6-838c-d556dac59ac1"
NC_042493.1	RepeatMasker	DNA/hAT-Ac	64605778	64605963	595	+	.	ID="RND-6_FAMILY-3184";Tend="1537";Tstart="1356";shortTE="F";uid="a4261054-0bb9-4eb4-aea9-327cfd9b9526"
NC_042493.1	RepeatMasker	DNA	58141063	58141440	1673	+	.	ID="dna8-31_ap";Tend="929";Tstart="207";shortTE="F";uid="9ba8b761-eee8-4c75-a983-e7fa2cb2dd7f"
NC_042493.1	RepeatMasker	DNA/TcMar-m44	82048458	82048595	1051	+	.	ID="dnax-3b_ap";Tend="138";Tstart="1";shortTE="F";uid="ce81ca8b-5db9-4047-bf76-a1ab5956b712"
NC_042493.1	RepeatMasker	DNA/Ginger-1	126215782	126216976	6779	+	.	ID="RND-6_FAMILY-20286";Tend="2526";Tstart="1205";shortTE="F";uid="e852d468-b208-4728-bb6f-4b4c0be74e15"
NC_042493.1	RepeatMasker	RC/Helitron	60995538	60996530	8056	+	.	ID="RND-1_FAMILY-11";Tend="1748";Tstart="688";shortTE="F";uid="e6f46a51-6e59-44f5-9fc0-6fd0209476ba"
NC_042493.1	RepeatMasker	RC/Helitron	129077081	129077765	5070	+	.	ID="RND-1_FAMILY-8";Tend="1550";Tstart="870";shortTE="F";uid="3c38bb87-9709-433a-a38a-42c0b4a82dd8"
NC_042493.1	RepeatMasker	DNA	19259680	19260650	6882	+	.	ID="RND-5_FAMILY-6073";Tend="1915";Tstart="934";shortTE="F";uid="e2aaf66b-a713-4a6f-962a-a6acdcff0458"
NC_042493.1	RepeatMasker	Unknown	3430179	3430371	642	+	.	ID="RND-6_FAMILY-558";Tend="1636";Tstart="1442";shortTE="F";uid="714dd54d-8ac3-49fb-a7b6-eede9cc1452a"
NC_042493.1	RepeatMasker	DNA/Ginger-1	26093101	26093512	3082	+	.	ID="RND-5_FAMILY-5803";Tend="1223";Tstart="822";shortTE="F";uid="25ca5aa8-3d50-4e40-a72f-224a4271beef"
NC_042493.1	RepeatMasker	DNA	105307666	105307954	886	+	.	ID="DNA4-2_AP";Tend="580";Tstart="299";shortTE="F";uid="1313dc45-0947-46af-b46e-5671f570120b"
NC_042493.1	RepeatMasker	Unknown	126603773	126604054	519	+	.	ID="RND-6_FAMILY-569";TEgroup="ctg_1%7CRND-6_FAMILY-569%7C1";Tend="1155";Tstart="618";shortTE="T";uid="b162aeb3-e679-42bb-a3fe-5c6616b1d4e3"
NC_042493.1	RepeatMasker	DNA	131129175	131129285	511	+	.	ID="DNA8-2_AP";Tend="236";Tstart="139";shortTE="F";uid="ea2e5325-63f1-4ada-925e-7f256c934430"
NC_042493.1	RepeatMasker	RC/Helitron	93053784	93053885	411	+	.	ID="RND-4_FAMILY-831";Tend="1414";Tstart="1310";shortTE="F";uid="ddfc68bb-c593-4a9b-bfa9-af120f6ec48d"
NC_042493.1	RepeatMasker	Retroposon?	85964866	85965430	4437	+	.	ID="RND-6_FAMILY-2390";Tend="2525";Tstart="1925";shortTE="F";uid="96223713-6288-496f-baf0-7095f01f6558"
NC_042493.1	RepeatMasker	LINE/R1	15896849	15896992	412	+	.	ID="SART-5_API";Tend="4360";Tstart="4203";shortTE="F";uid="7e6f5b81-7c56-49e8-9cce-6e4468592de7"
NC_042493.1	RepeatMasker	DNA/Ginger-1	6645189	6645396	1199	+	.	ID="RND-6_FAMILY-1559";Tend="2548";Tstart="2339";shortTE="F";uid="267a437e-c484-4ece-ae13-2f1d9f2f3537"
NC_042493.1	RepeatMasker	Retroposon?	47674433	47674537	752	+	.	ID="RND-6_FAMILY-20975";Tend="797";Tstart="694";shortTE="F";uid="2fd5cda5-2259-47da-9bcf-a70e31e7b0cb"
NC_042493.1	RepeatMasker	DNA/hAT-Ac	12802135	12802886	2917	+	.	ID="RND-5_FAMILY-4136";Tend="1026";Tstart="305";shortTE="F";uid="d7161131-cc40-4dcb-bc41-f861e4492c9e"
NC_042493.1	RepeatMasker	DNA/Ginger-1	37056923	37057431	3184	+	.	ID="RND-6_FAMILY-9672";Tend="1885";Tstart="1372";shortTE="F";uid="c330d532-4692-48cc-81cb-14441fbde5a2"
NC_042493.1	RepeatMasker	DNA	6215008	6215222	665	+	.	ID="RND-6_FAMILY-4713";Tend="1154";Tstart="950";shortTE="F";uid="72418214-146d-44cf-a448-f00689ef549d"
NC_042493.1	RepeatMasker	DNA/Kolobok-E	15238559	15238779	1168	+	.	ID="RND-1_FAMILY-42";Tend="1090";Tstart="863";shortTE="F";uid="66636ce7-9515-4073-9947-230512e3af71"
NC_042493.1	RepeatMasker	DNA/Kolobok-E	15670019	15670507	2455	+	.	ID="RND-5_FAMILY-6074";Tend="1439";Tstart="908";shortTE="F";uid="e82dea0d-876d-43f1-a326-de77885133d7"
NC_042493.1	RepeatMasker	Unknown	127304438	127304576	1027	+	.	ID="RND-6_FAMILY-10686";Tend="1584";Tstart="1433";shortTE="F";uid="9cfd8288-1fa4-4846-b4c3-6db940e0e022"
NC_042493.1	RepeatMasker	LTR/Pao	97982890	97983550	2558	+	.	ID="RND-5_FAMILY-290";Tend="1262";Tstart="583";shortTE="F";uid="c3336b5e-fc57-4ad7-83cb-786c54e75cf7"
NC_042493.1	RepeatMasker	LTR/Pao	21800323	21800779	930	+	.	ID="RND-6_FAMILY-17318";Tend="827";Tstart="454";shortTE="F";uid="833a4d74-7093-4e52-8f22-30a03d7d53d4"
NC_042493.1	RepeatMasker	Unknown	23155330	23155474	1177	+	.	ID="RND-5_FAMILY-6021";Tend="995";Tstart="855";shortTE="F";uid="f4cfcbe4-de53-4ef9-a795-46a15cebc3b2"
NC_042493.1	RepeatMasker	DNA/hAT-hAT19	61746536	61747242	5234	+	.	ID="DNA8-97_AP";Tend="697";Tstart="2";shortTE="F";uid="baf6ef4d-3494-4ff5-b8f1-282cbf38aac1"
NC_042493.1	RepeatMasker	Retroposon?	129597621	129599043	7535	+	.	ID="RND-5_FAMILY-2863";Tend="1538";Tstart="124";shortTE="F";uid="31a917bd-f698-4954-98a0-5a785dd59fb6"
NC_042493.1	RepeatMasker	Unknown	18696582	18696965	935	+	.	ID="RND-5_FAMILY-1796";Tend="1266";Tstart="879";shortTE="F";uid="69ffdd0b-e43e-4433-84d9-fb2d5016ffc2"
NC_042493.1	RepeatMasker	DNA/TcMar-Tigger	97513337	97513653	647	+	.	ID="RND-6_FAMILY-12422";Tend="1226";Tstart="910";shortTE="F";uid="387f1b02-91ff-428a-9832-e5344ac6ebce"
NC_042493.1	RepeatMasker	DNA/Ginger-1	21153503	21153856	1669	+	.	ID="RND-6_FAMILY-9672";Tend="2244";Tstart="1892";shortTE="F";uid="092f543f-fc1e-4e6a-ad49-46c4809aa6be"
NC_042493.1	RepeatMasker	DNA/hAT-Tip100	23090081	23091442	7422	+	.	ID="RND-6_FAMILY-15161";Tend="1430";Tstart="139";shortTE="F";uid="73d2da2e-0a06-477a-bbd6-22930e4c57a2"
NC_042493.1	RepeatMasker	LINE/R1-LOA	53968786	53968948	589	+	.	ID="RND-6_FAMILY-7558";Tend="1354";Tstart="1197";shortTE="F";uid="5015db90-8c9c-4f54-aabf-566f45f8f907"
NC_042493.1	RepeatMasker	DNA/MULE-MuDR	93165287	93165938	1199	+	.	ID="RND-6_FAMILY-3830";Tend="1436";Tstart="879";shortTE="F";uid="35d51eb9-0a50-41d7-8a76-0a9ffaae23f5"
NC_042493.1	RepeatMasker	Retroposon?	124277245	124278010	6280	+	.	ID="SINE2-2_AP";Tend="913";Tstart="141";shortTE="F";uid="ace9bbb1-1ed4-4617-b327-a5535ca5f2fe"
NC_042493.1	RepeatMasker	DNA/hAT-Ac	25287725	25287839	438	+	.	ID="RND-6_FAMILY-5450";Tend="727";Tstart="613";shortTE="F";uid="ad342cfe-a84f-4109-a0fe-399009d2f89b"
NC_042493.1	RepeatMasker	DNA	94204474	94204725	720	+	.	ID="RND-6_FAMILY-345";Tend="473";Tstart="253";shortTE="F";uid="7b9f18ca-957c-41b7-b327-bccdd39b26b9"
NC_042493.1	RepeatMasker	DNA/Ginger-1	112508903	112509096	980	+	.	ID="RND-4_FAMILY-641";Tend="1527";Tstart="1345";shortTE="F";uid="c6c2b5d0-fd6d-4fcf-a202-85301b435a78"
NC_042493.1	RepeatMasker	DNA	10078801	10079295	630	+	.	ID="ttaa26b_ap";Tend="502";Tstart="15";shortTE="F";uid="14e388b3-9b47-4d16-a1cb-1b682adbb51f"
NC_042493.1	RepeatMasker	Unknown	97913077	97913263	778	+	.	ID="RND-6_FAMILY-39002";Tend="294";Tstart="121";shortTE="F";uid="73d0fdae-0ed8-4234-89b7-c78e4579bf97"
NC_042493.1	RepeatMasker	Unknown	68549400	68549534	933	+	.	ID="RND-1_FAMILY-568";Tend="1364";Tstart="1230";shortTE="F";uid="7119382c-bd04-4b79-a6cd-8c0d1b54d909"
NC_042493.1	RepeatMasker	DNA	85000032	85000179	673	+	.	ID="DNAX-10_AP";Tend="145";Tstart="3";shortTE="F";uid="d408d8ab-0f01-49b0-83d2-985867a173f4"
NC_042493.1	RepeatMasker	DNA/hAT-hAT19	75237431	75237554	415	+	.	ID="RND-5_FAMILY-525";Tend="863";Tstart="732";shortTE="F";uid="928a908e-2d38-4f97-a9b3-115cb3a38838"
NC_042493.1	RepeatMasker	DNA/Ginger-1	118969390	118969646	1670	+	.	ID="RND-6_FAMILY-9672";Tend="2281";Tstart="2019";shortTE="F";uid="7efaccef-9f21-47a4-bb6f-e3135569fa93"
NC_042493.1	RepeatMasker	RC/Helitron	76357139	76357261	661	+	.	ID="RND-4_FAMILY-831";Tend="1499";Tstart="1378";shortTE="F";uid="37192dd0-dbfd-4df3-b4d9-b20d24b4f858"
NC_042493.1	RepeatMasker	DNA/hAT	94445354	94445466	561	+	.	ID="DNA8-35_AP";Tend="237";Tstart="126";shortTE="F";uid="1c524ae1-12c6-4ca9-9c3e-1c0c66834b8c"
NC_042493.1	RepeatMasker	LTR/Gypsy	82647149	82647951	2923	+	.	ID="RND-6_FAMILY-22498";Tend="1424";Tstart="513";shortTE="F";uid="fa232a65-830d-417a-8588-f913935639d4"
NC_042493.1	RepeatMasker	DNA/hAT-hAT19	92470727	92470865	522	+	.	ID="RND-6_FAMILY-1230";Tend="989";Tstart="861";shortTE="F";uid="2167f458-8e56-4c23-99f7-90f9c5007730"
NC_042493.1	RepeatMasker	Retroposon?	110765592	110766577	7283	+	.	ID="RND-6_FAMILY-5639";Tend="1283";Tstart="300";shortTE="F";uid="410545be-ac54-4039-bbdf-052ee1aea2ac"
NC_042493.1	RepeatMasker	Unknown	14375524	14376027	3637	+	.	ID="RND-5_FAMILY-10";Tend="2298";Tstart="1797";shortTE="F";uid="360eb92b-6b6d-456e-b342-b43794b545a0"
NC_042493.1	RepeatMasker	DNA/TcMar-m44	82033809	82034072	828	+	.	ID="DNAX-7_AP";Tend="300";Tstart="1";shortTE="F";uid="26909142-0347-4c85-84fd-0d1475a5e995"
NC_042493.1	RepeatMasker	LINE/I-Jockey	98625577	98626526	4278	+	.	ID="RND-5_FAMILY-2453";Tend="2540";Tstart="2005";shortTE="F";uid="a1016561-17fc-409e-afa0-9a77b590816b"
NC_042493.1	RepeatMasker	DNA/hAT-Tip100	54992331	54992621	718	+	.	ID="DNA8-107_AP";Tend="696";Tstart="398";shortTE="F";uid="131586d8-15ec-4fdd-b8d0-75f44c39af90"
NC_042493.1	RepeatMasker	LINE/L2	34908696	34908857	670	+	.	ID="RND-6_FAMILY-4796";Tend="1380";Tstart="1224";shortTE="F";uid="9f92c574-1ac4-41a5-97d5-dd609b11048a"
NC_042493.1	RepeatMasker	DNA	88833610	88833731	482	+	.	ID="TTAA18B_AP";Tend="112";Tstart="1";shortTE="F";uid="26931b17-48cf-45be-892a-e2507fb4bf64"
NC_042493.1	RepeatMasker	DNA/hAT-Tip100	86096916	86097977	6814	+	.	ID="RND-1_FAMILY-547";Tend="1214";Tstart="79";shortTE="F";uid="9da3bad2-7713-491a-8bb9-dc44d6bc095e"
NC_042493.1	RepeatMasker	LINE/CR1	66294995	66296065	2518	+	.	ID="RND-6_FAMILY-3281";Tend="1068";Tstart="41";shortTE="F";uid="94497c3e-a58a-43bc-ac07-47768054d494"
NC_042493.1	RepeatMasker	DNA/hAT?	86313657	86313927	549	+	.	ID="RND-5_FAMILY-3458";Tend="1198";Tstart="922";shortTE="F";uid="69b26452-6496-4890-b706-c28c8c7d99ab"
NC_042493.1	RepeatMasker	DNA/P	126704385	126704951	3367	+	.	ID="RND-6_FAMILY-10195";Tend="1732";Tstart="1163";shortTE="F";uid="04e1b9d5-bded-4629-937e-5c8ee673a071"
NC_042493.1	RepeatMasker	LTR/Gypsy	23475711	23475837	549	+	.	ID="RND-6_FAMILY-5903";Tend="2529";Tstart="2408";shortTE="F";uid="16895410-ca2b-41ac-9805-b8cf8ad71632"
NC_042493.1	RepeatMasker	DNA/Ginger-2	86890877	86891193	1429	+	.	ID="RND-5_FAMILY-4746";TEgroup="ctg_1%7CRND-5_FAMILY-4746%7C10";Tend="1052";Tstart="605";shortTE="F";uid="eaff4b24-bf26-4056-bb06-95b5868759d1"
NC_042493.1	RepeatMasker	Unknown	129538595	129538857	547	+	.	ID="RND-1_FAMILY-383";TEgroup="ctg_1%7CRND-1_FAMILY-383%7C1";Tend="462";Tstart="316";shortTE="F";uid="e8555b1c-1aa4-443f-85f6-4eebcf3f44e7"
NC_042493.1	RepeatMasker	RC/Helitron	56780842	56780970	655	+	.	ID="RND-6_FAMILY-11047";Tend="947";Tstart="817";shortTE="F";uid="e6c10e5c-5fc4-40d5-be7a-e28554813a74"
NC_042493.1	RepeatMasker	DNA/hAT?	122901243	122901682	1706	+	.	ID="RND-5_FAMILY-1226";Tend="1390";Tstart="932";shortTE="F";uid="a77b1dd8-5530-4cd8-8f53-f6fd3f07749c"
NC_042493.1	RepeatMasker	DNA/hAT-Tip100	52774195	52774364	433	+	.	ID="RND-6_FAMILY-2668";Tend="2029";Tstart="1861";shortTE="F";uid="22c5875f-f012-47c2-940b-abd321c5400d"
NC_042493.1	RepeatMasker	DNA/hAT-Charlie	25488287	25488612	2512	+	.	ID="DNA8-33_AP";Tend="328";Tstart="1";shortTE="F";uid="b0516076-9850-440c-9d80-2b98f5e75935"
NC_042493.1	RepeatMasker	DNA	35823403	35823853	3682	+	.	ID="RND-1_FAMILY-464";Tend="1409";Tstart="958";shortTE="F";uid="002f593d-6c21-4cad-86cf-13d006936dde"
NC_042493.1	RepeatMasker	DNA/Kolobok-E	37505752	37506337	1920	+	.	ID="RND-6_FAMILY-829";Tend="1033";Tstart="441";shortTE="F";uid="ce8bfe23-4cde-427a-9caf-12f34e2ffdf6"
NC_042493.1	RepeatMasker	Unknown	18012641	18013428	5461	+	.	ID="RND-5_FAMILY-5";Tend="1554";Tstart="763";shortTE="F";uid="cf2b535e-652c-4c7d-bfcc-2093bb5f0952"
NC_042493.1	RepeatMasker	DNA/Ginger	56085774	56085936	404	+	.	ID="RND-6_FAMILY-2771";Tend="1770";Tstart="1597";shortTE="F";uid="64be13cd-2c00-47c4-96b5-20f61b7e901b"
NC_042493.1	RepeatMasker	Retroposon?	14191099	14191560	1775	+	.	ID="RND-6_FAMILY-728";Tend="965";Tstart="502";shortTE="F";uid="0b044f1f-c467-40ff-8f76-3518af38b1d0"
NC_042493.1	RepeatMasker	RC/Helitron	35550213	35550549	501	+	.	ID="HELITRON-4_DRH";Tend="3844";Tstart="3502";shortTE="F";uid="221c0af4-ffaa-4f3d-a54b-cad9cbdd908b"
NC_042493.1	RepeatMasker	RC/Helitron	71507363	71508371	845	+	.	ID="HELITRON-3_RPR";Tend="2205";Tstart="1192";shortTE="F";uid="58da8c71-c701-4723-9e72-f7fd0bc7f8e6"
NC_042493.1	RepeatMasker	DNA/Kolobok-E	107463273	107463743	1268	+	.	ID="RND-6_FAMILY-22651";Tend="1989";Tstart="1522";shortTE="F";uid="51327c3e-f4df-4ce5-b160-df75fd8fa6ef"
NC_042493.1	RepeatMasker	Unknown	112183138	112183394	1884	+	.	ID="RND-6_FAMILY-113";Tend="1097";Tstart="838";shortTE="F";uid="7cf9e8d3-596d-403e-95c1-67c9f1910d27"
NC_042493.1	RepeatMasker	DNA/hAT-hAT19	100631993	100632133	404	+	.	ID="DNA8-64_AP";Tend="136";Tstart="1";shortTE="F";uid="52e9cef2-a5ce-4e31-bb50-109296dec985"
NC_042493.1	RepeatMasker	DNA/hAT-Charlie	88869075	88869203	566	+	.	ID="DNA8-104_AP";Tend="135";Tstart="2";shortTE="F";uid="63d0f7d4-a0a0-456a-b728-34a126b0ee49"
NC_042493.1	RepeatMasker	Unknown	32554127	32554411	1245	+	.	ID="RND-5_FAMILY-1336";Tend="1424";Tstart="1141";shortTE="F";uid="a690194b-1b7f-48b0-8eee-916dbd0c2dcd"
NC_042493.1	RepeatMasker	Unknown	57986795	57987281	1082	+	.	ID="RND-1_FAMILY-58";TEgroup="ctg_1%7CRND-1_FAMILY-58%7C9";Tend="1672";Tstart="1195";shortTE="F";uid="b8e77cb5-8285-4242-aa58-90267fd9c76b"
NC_042493.1	RepeatMasker	DNA	127249329	127249605	1312	+	.	ID="TTAA5_AP";Tend="372";Tstart="87";shortTE="F";uid="65fb0e19-8aab-4dc3-9139-d488c1cd2b22"
NC_042493.1	RepeatMasker	DNA/Maverick	48247728	48248391	529	+	.	ID="polinton-4_nvi";Tend="10243";Tstart="9917";shortTE="F";uid="7a715e19-a5b5-4898-b117-7a62c57bbbaa"
NC_042493.1	RepeatMasker	DNA	97968538	97968899	1027	+	.	ID="RND-6_FAMILY-14917";Tend="782";Tstart="431";shortTE="F";uid="3a10504f-18df-4561-8586-d7b4fe31d27f"
NC_042493.1	RepeatMasker	DNA/Ginger-1	13218865	13219024	1042	+	.	ID="RND-6_FAMILY-954";Tend="1008";Tstart="848";shortTE="F";uid="a00cb175-e4d7-4617-a636-e96f73acb7f3"
NC_042493.1	RepeatMasker	Unknown	55874557	55874705	448	+	.	ID="RND-1_FAMILY-510";Tend="751";Tstart="603";shortTE="F";uid="6c3ddd5c-481a-48f8-b7d4-9bddb2fc0f12"
NC_042493.1	RepeatMasker	Unknown	3358725	3359075	3136	+	.	ID="RND-1_FAMILY-161";Tend="1236";Tstart="889";shortTE="F";uid="0da06bb6-c107-48c7-ac56-1b05a25983b2"
NC_042493.1	RepeatMasker	DNA/Ginger-1	68274454	68275274	5540	+	.	ID="RND-6_FAMILY-1559";Tend="2544";Tstart="1685";shortTE="F";uid="6c5fe5cd-a20b-428a-8018-8bf54050769f"
NC_042493.1	RepeatMasker	DNA/P	98418424	98418726	2139	+	.	ID="p-3_ap";Tend="1969";Tstart="1710";shortTE="F";uid="1bdf8fbf-48fd-4531-8bd3-4e6d5677e8eb"
NC_042493.1	RepeatMasker	DNA	41054257	41054726	2467	+	.	ID="DNAX-2_AP";Tend="467";Tstart="1";shortTE="F";uid="5b37a62b-cc84-44e1-b424-17f436ba4069"
NC_042493.1	RepeatMasker	DNA	81309032	81309361	1004	+	.	ID="TTAA2_AP";Tend="427";Tstart="1";shortTE="F";uid="822e983f-ce4c-4863-b2a2-78eb92911351"
NC_042493.1	RepeatMasker	Unknown	23884133	23884631	3187	+	.	ID="RND-6_FAMILY-1986";Tend="1670";Tstart="1164";shortTE="F";uid="61dd690a-3c33-481a-9072-31a990d69354"
NC_042493.1	RepeatMasker	DNA	3568043	3568298	1682	+	.	ID="TTAA24_AP";Tend="657";Tstart="402";shortTE="F";uid="b32f80e2-dba9-43d0-998b-39a9403501d1"
NC_042493.1	RepeatMasker	DNA/hAT-Tip100	27138807	27140370	6903	+	.	ID="rnd-6_family-8878";Tend="1874";Tstart="448";shortTE="F";uid="f3ebc3f9-6c08-429e-a155-4f3400842fd9"
NC_042493.1	RepeatMasker	Retroposon?	113929320	113929609	442	+	.	ID="RND-6_FAMILY-6254";Tend="341";Tstart="1";shortTE="F";uid="4b9d0fe0-e487-4b60-acca-d4c993b385a0"
NC_042493.1	RepeatMasker	RC/Helitron	34329062	34329174	465	+	.	ID="RND-4_FAMILY-831";Tend="1372";Tstart="1258";shortTE="F";uid="2bf7cd10-8127-40e7-9444-32642157131a"
NC_042493.1	RepeatMasker	DNA/Ginger-1	119700206	119700399	1070	+	.	ID="RND-6_FAMILY-3871";Tend="1082";Tstart="883";shortTE="F";uid="44449a0d-411d-4d7b-90a4-ce93f333ccda"
NC_042493.1	RepeatMasker	Retroposon?	26143271	26143970	5496	+	.	ID="RND-6_FAMILY-7552";Tend="1495";Tstart="805";shortTE="F";uid="d3bde2ff-003e-49ca-884a-9c519b23d390"
NC_042493.1	RepeatMasker	DNA	89856369	89856586	1208	+	.	ID="TTAA2C_AP";Tend="261";Tstart="5";shortTE="F";uid="91b22253-116b-4332-9360-e446a7f82a0d"
NC_042493.1	RepeatMasker	DNA	51045366	51046107	2463	+	.	ID="DNA4-2_AP";Tend="769";Tstart="2";shortTE="F";uid="671a7282-6ebb-4b25-b5ed-4f75d793ed70"
NC_042493.1	RepeatMasker	DNA	61813613	61813975	1991	+	.	ID="TTAA13B_AP";Tend="595";Tstart="232";shortTE="F";uid="c108f6e4-76b1-4c1e-9ae5-6b969459ff18"
NC_042493.1	RepeatMasker	DNA/Kolobok-E	47693556	47693713	850	+	.	ID="RND-6_FAMILY-9043";Tend="1311";Tstart="1156";shortTE="F";uid="e03ab3d2-e6c2-484e-b1f9-65d55dd8ebb6"
NC_042493.1	RepeatMasker	DNA/hAT-Ac	63233975	63234409	2799	+	.	ID="DNA8-20_AP";Tend="454";Tstart="1";shortTE="F";uid="791581f2-f8cd-4802-8e05-893135694e79"
NC_042493.1	RepeatMasker	DNA/hAT?	93815525	93816026	4058	+	.	ID="DNA8-60_AP";Tend="911";Tstart="400";shortTE="F";uid="b7fecabb-15ee-4d74-96f9-f184a2084759"
NC_042493.1	RepeatMasker	DNA/MULE-MuDR	119394228	119394560	1223	+	.	ID="RND-6_FAMILY-12443";Tend="1136";Tstart="841";shortTE="F";uid="bd6238bd-c11e-4c8d-9308-037c175b6bf8"
NC_042493.1	RepeatMasker	DNA/Kolobok-E	113979003	113979220	1178	+	.	ID="RND-6_FAMILY-15442";Tend="2173";Tstart="1966";shortTE="F";uid="f5f55af8-66e3-4773-83d3-f89379d9dbd3"
NC_042493.1	RepeatMasker	DNA/Kolobok-E	83111473	83111666	719	+	.	ID="RND-6_FAMILY-15442";Tend="1916";Tstart="1338";shortTE="F";uid="89495f9c-82db-4b22-a618-f829224f053d"
NC_042493.1	RepeatMasker	LINE/L2	62066036	62066163	572	+	.	ID="RND-6_FAMILY-27179";Tend="1313";Tstart="1149";shortTE="F";uid="e70ec082-16ca-4196-83de-822623a79158"
NC_042493.1	RepeatMasker	Unknown	48552634	48552755	856	+	.	ID="RND-6_FAMILY-40267";Tend="647";Tstart="516";shortTE="F";uid="6f57ac28-f960-4562-ba1d-faed2959e487"
NC_042493.1	RepeatMasker	Unknown	60037610	60037728	643	+	.	ID="RND-6_FAMILY-3972";Tend="1191";Tstart="1078";shortTE="F";uid="7edb0b9b-3b96-4696-8a86-14e3984cf5f8"
NC_042493.1	RepeatMasker	DNA/Kolobok-E	114556180	114556433	578	+	.	ID="RND-1_FAMILY-417";Tend="2373";Tstart="2143";shortTE="F";uid="e7e7c65b-43da-41d7-a872-a3cff99ada3b"
NC_042493.1	RepeatMasker	Retroposon?	64219463	64219613	458	+	.	ID="RND-6_FAMILY-26542";Tend="1300";Tstart="1153";shortTE="F";uid="15583e24-0aa8-4ca3-a082-ef6724d5af7f"
NC_042493.1	RepeatMasker	DNA/Sola-1	125242896	125243295	1194	+	.	ID="SOLA1-7_AP";Tend="1425";Tstart="1020";shortTE="F";uid="e1628afe-54a0-4d80-b94f-6db703e013e4"
NC_042493.1	RepeatMasker	DNA/MULE-MuDR	63657464	63657865	1228	+	.	ID="RND-6_FAMILY-7961";Tend="1203";Tstart="745";shortTE="F";uid="c37a645b-9a7d-4336-b897-c3bfe6f75673"
NC_042493.1	RepeatMasker	Retroposon?	76838459	76839125	5165	+	.	ID="RND-6_FAMILY-7552";Tend="2564";Tstart="1912";shortTE="F";uid="2c57a002-56e5-4051-ab08-415dfa0b56f1"
NC_042493.1	RepeatMasker	Unknown	35729072	35729339	1549	+	.	ID="RND-6_FAMILY-30610";Tend="2016";Tstart="1742";shortTE="F";uid="dcb4e01d-0b55-450e-be2d-9e22e5ee2927"
NC_042493.1	RepeatMasker	Unknown	102857707	102861009	21447	+	.	ID="RND-6_FAMILY-2587";Tend="3103";Tstart="5";shortTE="F";uid="6969429f-35f4-4af7-b8d1-af1460516052"
NC_042493.1	RepeatMasker	DNA/Kolobok-E	34968347	34968977	4397	+	.	ID="RND-6_FAMILY-15442";Tend="2217";Tstart="1571";shortTE="F";uid="b1a6a4c7-b36e-404c-a685-c31310eb31d9"
NC_042493.1	RepeatMasker	DNA/Kolobok-E	106285370	106285740	732	+	.	ID="RND-6_FAMILY-829";Tend="1564";Tstart="1180";shortTE="F";uid="95e0da19-9b0e-4ae6-bdda-d7c8ae88471b"
NC_042493.1	RepeatMasker	Retroposon?	130306606	130307192	2923	+	.	ID="RND-5_FAMILY-1426";Tend="2168";Tstart="1681";shortTE="F";uid="8a4829bc-ec41-46d8-8015-cdb3d9ac12c2"
NC_042493.1	RepeatMasker	DNA/hAT	89985839	89986905	6622	+	.	ID="RND-5_FAMILY-2423";Tend="1561";Tstart="520";shortTE="F";uid="73d10072-d4c3-47f2-b5e6-25f6c99405b9"
NC_042493.1	RepeatMasker	DNA/hAT-Tip100	116555312	116556154	3744	+	.	ID="RND-6_FAMILY-5162";TEgroup="ctg_1%7CRND-6_FAMILY-5162%7C4";Tend="2039";Tstart="686";shortTE="F";uid="9532d081-d0fa-479b-be19-01e761fe0604"
NC_042493.1	RepeatMasker	DNA	51202656	51202878	1437	+	.	ID="TTAA3B_AP";Tend="436";Tstart="220";shortTE="F";uid="d480b684-f23a-4ab7-8d17-9bb898c114d2"
NC_042493.1	RepeatMasker	LINE/L2	97224563	97225042	487	+	.	ID="RND-5_FAMILY-716";Tend="1836";Tstart="1596";shortTE="F";uid="40ee7929-0e59-4fdf-a604-cb989d7911f7"
NC_042493.1	RepeatMasker	Unknown	68304164	68304654	2583	+	.	ID="RND-1_FAMILY-387";Tend="1351";Tstart="880";shortTE="F";uid="0a7ec155-4474-43af-996e-d78bddfb379c"
NC_042493.1	RepeatMasker	Unknown	124783267	124783631	1550	+	.	ID="RND-6_FAMILY-10244";Tend="1609";Tstart="1247";shortTE="F";uid="34f75595-2aa9-4f44-a996-4a2785450c2d"
NC_042493.1	RepeatMasker	DNA/Ginger-1	85250457	85251025	3941	+	.	ID="rnd-6_family-3871";Tend="1446";Tstart="728";shortTE="F";uid="e017561f-acd8-4379-90f2-017e7811482a"
NC_042493.1	RepeatMasker	DNA/hAT-Ac	83835096	83835349	1381	+	.	ID="RND-5_FAMILY-2812";Tend="1557";Tstart="1331";shortTE="F";uid="d7abcfae-5040-466a-a670-6c62b85c2d9b"
NC_042493.1	RepeatMasker	DNA/Ginger-1	27504094	27504330	619	+	.	ID="RND-6_FAMILY-21700";Tend="1935";Tstart="1708";shortTE="F";uid="3b98ec96-a2d5-480b-aa39-ac33c7697883"
NC_042493.1	RepeatMasker	DNA	85879026	85879235	741	+	.	ID="TTAA2D_AP";Tend="430";Tstart="207";shortTE="F";uid="f1202fdc-45fd-46fd-973e-e5b1d92d4f54"
NC_042493.1	RepeatMasker	DNA/hAT-Charlie	130088133	130088500	2107	+	.	ID="HAT-N1_AP";Tend="353";Tstart="1";shortTE="F";uid="5da3ef3e-297f-4467-8c62-574e714f53ec"
NC_042493.1	RepeatMasker	DNA/TcMar-Pogo	21229251	21230022	1096	+	.	ID="RND-6_FAMILY-2893";Tend="1898";Tstart="1137";shortTE="F";uid="bb88752f-966a-4e57-80c9-fa0094174df2"
NC_042493.1	RepeatMasker	DNA	91996053	91996163	407	+	.	ID="TTAA14_AP";Tend="473";Tstart="368";shortTE="F";uid="eb64f2ef-db5a-481c-91d1-b18a593ce34a"
NC_042493.1	RepeatMasker	DNA/hAT-Ac	73996924	73997110	531	+	.	ID="RND-5_FAMILY-1569";Tend="326";Tstart="147";shortTE="F";uid="f6b315d5-f42c-436f-b438-914f6576e7f6"
NC_042493.1	RepeatMasker	DNA/TcMar-Tc1	17230657	17231041	1070	+	.	ID="RND-6_FAMILY-10280";Tend="920";Tstart="542";shortTE="F";uid="2dd4bee6-5f66-4b3b-8f6d-08a34b35bb4f"
NC_042493.1	RepeatMasker	DNA/Kolobok-E	119837636	119838004	429	+	.	ID="KOLOBOKE-1_AP";Tend="5863";Tstart="5486";shortTE="F";uid="3d46ca28-79ed-4dab-9cde-f298b9e52c84"
NC_042493.1	RepeatMasker	DNA/MULE-MuDR	66394213	66394424	424	+	.	ID="mudr8x_ap";Tend="1411";Tstart="1277";shortTE="F";uid="bc2821b3-b55d-4d19-9db5-e112b8d43761"
NC_042493.1	RepeatMasker	Retroposon?	58057920	58058089	1120	+	.	ID="SINE2-1_AP";Tend="174";Tstart="1";shortTE="F";uid="0e36c0af-1da4-44ed-845a-f0ee67b1419e"
NC_042493.1	RepeatMasker	DNA/Kolobok-E	113103027	113103137	506	+	.	ID="RND-5_FAMILY-751";Tend="1892";Tstart="1775";shortTE="F";uid="7f3fd209-daaf-49d8-b8c7-eb1cab5769c3"
NC_042493.1	RepeatMasker	DNA	5897925	5898245	420	+	.	ID="RND-1_FAMILY-464";Tend="1436";Tstart="1071";shortTE="F";uid="59874d0e-63a1-481d-a111-2192e928aa34"
NC_042493.1	RepeatMasker	DNA/hAT	112684701	112685013	2014	+	.	ID="DNA8-53B_AP";Tend="340";Tstart="42";shortTE="F";uid="f80cb92d-71ae-4576-b88d-18bb0f9ca43b"
NC_042493.1	RepeatMasker	Unknown	74728956	74730424	5278	+	.	ID="RND-6_FAMILY-11190";Tend="1571";Tstart="144";shortTE="F";uid="79e839ae-ef70-4ad8-866e-6868d41a54ac"
NC_042493.1	RepeatMasker	DNA/Kolobok-E	115994214	115994646	1745	+	.	ID="RND-1_FAMILY-42";Tend="1462";Tstart="988";shortTE="F";uid="bc909f71-abc3-4bc4-b17b-a5527554fba8"
NC_042493.1	RepeatMasker	DNA/Ginger-1	99388463	99388758	1402	+	.	ID="RND-6_FAMILY-10648";Tend="951";Tstart="601";shortTE="F";uid="a1877a8a-74ee-43c1-bd34-1d68044985c8"
NC_042493.1	RepeatMasker	DNA/Kolobok-E	105563165	105563340	1114	+	.	ID="RND-6_FAMILY-15442";Tend="919";Tstart="747";shortTE="F";uid="421c1eac-1b2d-48b6-9bd1-9229f218dbb9"
NC_042493.1	RepeatMasker	DNA/hAT-Tip100	75052150	75053148	5252	+	.	ID="DNA8-107_AP";Tend="1026";Tstart="1";shortTE="F";uid="c552889b-4d7c-464c-9624-e06e0857af6a"
NC_042493.1	RepeatMasker	Unknown	12560113	12560937	870	+	.	ID="RND-6_FAMILY-7154";Tend="1489";Tstart="776";shortTE="F";uid="34882bb3-231b-43a4-8c91-a030fe5a210f"
NC_042493.1	RepeatMasker	LINE/L2	120966485	120967259	1405	+	.	ID="RND-5_FAMILY-4428";Tend="1598";Tstart="857";shortTE="F";uid="93a76196-3f5d-4d4f-be0d-513417435f76"
NC_042493.1	RepeatMasker	DNA/Kolobok-E	98205847	98206345	1722	+	.	ID="RND-6_FAMILY-829";Tend="1352";Tstart="818";shortTE="F";uid="e6974970-e284-421d-af8d-a73eb203d17a"
NC_042493.1	RepeatMasker	DNA	61127517	61127849	765	+	.	ID="ttaa2c_ap";Tend="356";Tstart="18";shortTE="F";uid="2491574d-d1cb-48e7-ae99-c165ef6e1f57"
NC_042493.1	RepeatMasker	DNA/hAT-hAT19	27350300	27350629	423	+	.	ID="HAT-N5_AP";Tend="666";Tstart="336";shortTE="F";uid="2cd0a303-03d0-4356-8da2-a49a7fcd897d"
NC_042493.1	RepeatMasker	DNA/MULE-MuDR	119058551	119058809	2027	+	.	ID="RND-6_FAMILY-9837";Tend="1729";Tstart="1472";shortTE="F";uid="03a3a919-fba7-4b6b-9fb8-c968b27fd937"
NC_042493.1	RepeatMasker	DNA/Kolobok-E	16570366	16570743	624	+	.	ID="RND-5_FAMILY-751";Tend="844";Tstart="460";shortTE="F";uid="a1b7a62c-494d-4ab8-81a5-da10e483a8cf"
NC_042493.1	RepeatMasker	Unknown	32953261	32953414	859	+	.	ID="RND-1_FAMILY-240";Tend="1103";Tstart="950";shortTE="F";uid="9247ae7c-f8ac-466a-8d2a-9e578583bb98"
NC_042493.1	RepeatMasker	DNA/Ginger	41662902	41663041	737	+	.	ID="RND-6_FAMILY-2771";Tend="1538";Tstart="1392";shortTE="F";uid="51a9f85c-e762-4a75-b80b-1c022ca5ac4e"
NC_042493.1	RepeatMasker	DNA/hAT-hAT19	72095787	72095946	772	+	.	ID="DNA8-71B_AP";Tend="188";Tstart="32";shortTE="F";uid="9628e565-ed63-491c-ac40-c1ef15b0cd7b"
NC_042493.1	RepeatMasker	DNA/Kolobok-E	21598413	21598940	2012	+	.	ID="RND-6_FAMILY-15442";Tend="1169";Tstart="639";shortTE="F";uid="e532b4a8-a09c-4199-a020-c7ce4a6f988f"
NC_042493.1	RepeatMasker	DNA	44563768	44564006	664	+	.	ID="ttaa18b_ap";Tend="189";Tstart="3";shortTE="F";uid="dc1fb11b-962c-463f-b647-7d04b0300329"
NC_042493.1	RepeatMasker	LTR/Gypsy	2359696	2361947	1015	+	.	ID="GYPSY-13_SI-I";Tend="3690";Tstart="1440";shortTE="F";uid="ccad84a6-b4ab-4ec0-a2c6-c344bcb526a3"
NC_042493.1	RepeatMasker	DNA	131316727	131317147	2003	+	.	ID="RND-1_FAMILY-464";Tend="1416";Tstart="963";shortTE="F";uid="3fcd7f3b-b81e-4646-8046-dc66ff9ca77c"
NC_042493.1	RepeatMasker	DNA/hAT?	7045102	7045469	2697	+	.	ID="RND-6_FAMILY-11704";Tend="1276";Tstart="899";shortTE="F";uid="d3c82df6-38a8-4230-a3eb-7c6bf32cf6ca"
NC_042493.1	RepeatMasker	Unknown	48714615	48714917	1343	+	.	ID="RND-6_FAMILY-725";Tend="518";Tstart="221";shortTE="F";uid="cce013fa-9a61-4277-b472-3ab5c0ee158c"
NC_042493.1	RepeatMasker	DNA	101945557	101945793	707	+	.	ID="RND-6_FAMILY-13222";Tend="1730";Tstart="1484";shortTE="F";uid="9801f79e-2562-4f71-a2c0-f4a69e0266fb"
NC_042493.1	RepeatMasker	Unknown	46342684	46342815	687	+	.	ID="RND-6_FAMILY-19997";Tend="1054";Tstart="929";shortTE="F";uid="3a573abf-b6ee-4940-8df1-dd8c337adc17"
NC_042493.1	RepeatMasker	DNA/hAT	72644075	72644482	3195	+	.	ID="RND-5_FAMILY-4737";Tend="742";Tstart="340";shortTE="F";uid="116ed146-eff0-4a6f-89e4-de5172465d8a"
NC_042493.1	RepeatMasker	DNA/hAT-Tip100	27883648	27883823	1308	+	.	ID="DNA8-16B_AP";Tend="167";Tstart="1";shortTE="F";uid="06cb401f-bfbd-43ff-956c-2f236864c71f"
NC_042493.1	RepeatMasker	Unknown	81067009	81067175	1377	+	.	ID="RND-1_FAMILY-462";Tend="1496";Tstart="1330";shortTE="F";uid="bca7f759-9e6b-4e7f-9f40-7030b50018f3"
NC_042493.1	RepeatMasker	DNA	70955658	70955977	1033	+	.	ID="ttaa2c_ap";Tend="273";Tstart="15";shortTE="F";uid="801aa157-aa68-4d40-a039-93cc9a3be604"
NC_042493.1	RepeatMasker	Retroposon?	54509179	54509398	1154	+	.	ID="RND-5_FAMILY-7341";Tend="1228";Tstart="1004";shortTE="F";uid="94d0e982-b116-4ddb-a4dd-619c22e178d6"
NC_042493.1	RepeatMasker	DNA/Ginger-1	12572344	12572777	2549	+	.	ID="RND-6_FAMILY-20286";Tend="2520";Tstart="2096";shortTE="F";uid="05623631-e371-4885-80e7-22865f1a7353"
NC_042493.1	RepeatMasker	DNA/hAT-Charlie	115699152	115699481	2653	+	.	ID="HAT-N19_AP";Tend="349";Tstart="1";shortTE="F";uid="2ffbec2b-4aae-4faa-9ad2-00760050e659"
NC_042493.1	RepeatMasker	RC/Helitron	51863611	51864066	3307	+	.	ID="RND-1_FAMILY-504";Tend="1089";Tstart="633";shortTE="F";uid="0f8d8116-672a-41c6-bf85-7af64bd5f588"
NC_042493.1	RepeatMasker	DNA/hAT-Tip100	115411892	115412136	517	+	.	ID="RND-6_FAMILY-1170";Tend="1403";Tstart="1157";shortTE="F";uid="4fd2d267-32f3-4458-8761-adb62429afb6"
NC_042493.1	RepeatMasker	DNA/CMC-Transib	48504372	48504786	1272	+	.	ID="RND-6_FAMILY-29255";Tend="2684";Tstart="2262";shortTE="F";uid="def8637e-1899-4fae-b730-f33e52a0f80e"
NC_042493.1	RepeatMasker	Unknown	61546538	61546819	949	+	.	ID="RND-5_FAMILY-199";Tend="1331";Tstart="1032";shortTE="F";uid="a6d2630a-c5a9-4109-bf78-d6804185317d"
NC_042493.1	RepeatMasker	DNA/hAT-Ac	32383802	32384139	493	+	.	ID="RND-5_FAMILY-2505";Tend="1021";Tstart="689";shortTE="F";uid="1da23a9e-a9c8-4f06-8899-9f1e9d3b1c64"
NC_042493.1	RepeatMasker	RC/Helitron	126372857	126372981	433	+	.	ID="RND-6_FAMILY-32908";Tend="1114";Tstart="986";shortTE="F";uid="d02840f0-669c-4ebc-b7d0-bf027f72d158"
NC_042493.1	RepeatMasker	Retroposon?	71888563	71888729	409	+	.	ID="RND-5_FAMILY-1426";Tend="1478";Tstart="1310";shortTE="F";uid="9f1f4869-6c0a-4e4d-8d75-048c13f8fb0d"
NC_042493.1	RepeatMasker	DNA/hAT-Tip100	130647291	130647481	1220	+	.	ID="HAT-N16_AP";Tend="615";Tstart="418";shortTE="F";uid="d0e10091-1deb-4788-a0b3-b3f4bef5ea23"
NC_042493.1	RepeatMasker	DNA/hAT-Tip100	86142183	86142792	4186	+	.	ID="RND-1_FAMILY-153";Tend="1476";Tstart="819";shortTE="F";uid="d739d658-c021-4213-9ffc-0e7aa913e612"
NC_042493.1	RepeatMasker	DNA/Kolobok-E	114908280	114908604	1792	+	.	ID="RND-6_FAMILY-15442";Tend="2235";Tstart="1948";shortTE="F";uid="2604dcc4-c995-4865-9109-e711a300e5b4"
NC_042493.1	RepeatMasker	DNA/hAT-Tip100	19080619	19080848	1250	+	.	ID="RND-6_FAMILY-19334";Tend="1761";Tstart="1545";shortTE="F";uid="a77956d7-8b5a-402a-89d6-e41dfd9b195b"
NC_042493.1	RepeatMasker	DNA	70109837	70110060	1202	+	.	ID="RND-6_FAMILY-4150";Tend="853";Tstart="620";shortTE="F";uid="b4a7d490-4f53-4fd0-8500-ce8d9c59d836"
NC_042493.1	RepeatMasker	LINE/R1	26776353	26776579	613	+	.	ID="RND-6_FAMILY-10662";Tend="691";Tstart="451";shortTE="F";uid="3b977c76-43ef-4a57-bc41-6af6ca183c82"
NC_042493.1	RepeatMasker	DNA/hAT-Tip100	129546721	129546949	636	+	.	ID="RND-6_FAMILY-12226";Tend="1381";Tstart="1159";shortTE="F";uid="0fc0316d-6d12-4eb7-8161-d08889acfcf0"
NC_042493.1	RepeatMasker	DNA/Kolobok-E	42265784	42266131	506	+	.	ID="RND-5_FAMILY-751";Tend="1049";Tstart="706";shortTE="F";uid="3daa9722-00cb-477c-81b9-1ef0695cd89e"
NC_042493.1	RepeatMasker	Unknown	20152495	20152609	796	+	.	ID="RND-1_FAMILY-78";Tend="1072";Tstart="958";shortTE="F";uid="1c575dec-c5c3-4333-94d9-6e028486b6f2"
NC_042493.1	RepeatMasker	DNA/TcMar-m44?	87590334	87590486	978	+	.	ID="dnax-4b_ap";Tend="173";Tstart="25";shortTE="F";uid="93e4c106-c785-4b04-af7e-b3158c950c2f"
NC_042493.1	RepeatMasker	DNA	109204338	109204843	1575	+	.	ID="rnd-6_family-12702";Tend="1763";Tstart="1080";shortTE="F";uid="dc2b9a6b-54dc-4063-bac7-2188c4b061eb"
NC_042493.1	RepeatMasker	Retroposon?	118198354	118198566	1669	+	.	ID="RND-5_FAMILY-3709";Tend="2117";Tstart="1904";shortTE="F";uid="9fe4dd74-162b-459a-a304-7cf6ce04c557"
NC_042493.1	RepeatMasker	Unknown	58523949	58524469	3504	+	.	ID="RND-6_FAMILY-12364";Tend="1527";Tstart="930";shortTE="F";uid="d19ef6c9-2b4a-48b3-9597-fab88c2ff920"
NC_042493.1	RepeatMasker	DNA	19392816	19393076	2109	+	.	ID="DNA4-5B_AP";Tend="263";Tstart="1";shortTE="F";uid="946f1c0f-759d-46d3-9084-5210e40e1edf"
NC_042493.1	RepeatMasker	DNA/hAT?	43024400	43024546	647	+	.	ID="RND-5_FAMILY-1226";Tend="1423";Tstart="1295";shortTE="F";uid="df1e7247-63d5-4cb3-a6fe-0bfaaeb36b02"
NC_042493.1	RepeatMasker	Retroposon?	53271208	53271330	594	+	.	ID="RND-1_FAMILY-444";Tend="882";Tstart="766";shortTE="F";uid="7d1d9630-5c7a-48a0-8dfd-9124f2d2afcc"
NC_042493.1	RepeatMasker	DNA/hAT-Tip100	111475415	111475756	2211	+	.	ID="RND-6_FAMILY-31173";Tend="1321";Tstart="989";shortTE="F";uid="1460c340-e54d-4ed6-a172-18e642e3bdad"
NC_042493.1	RepeatMasker	RC/Helitron	61094261	61094561	1017	+	.	ID="RND-1_FAMILY-33";Tend="1450";Tstart="1267";shortTE="F";uid="73d14196-9c0d-4262-9091-dbded0a208b0"
NC_042493.1	RepeatMasker	DNA/hAT-Tip100	115913823	115914010	518	+	.	ID="RND-5_FAMILY-4689";Tend="1614";Tstart="1432";shortTE="F";uid="a135e09a-bbaf-431d-84ec-d9c75cfefb02"
NC_042493.1	RepeatMasker	DNA/Ginger	57616992	57617210	541	+	.	ID="RND-6_FAMILY-2771";Tend="1828";Tstart="1605";shortTE="F";uid="94093f37-0375-42f2-bdc9-a45a2c7a9aa7"
NC_042493.1	RepeatMasker	LTR/Gypsy	111837415	111837546	580	+	.	ID="RND-5_FAMILY-44";Tend="477";Tstart="330";shortTE="F";uid="1e30b308-9bfc-4d05-ad4b-2b018fc8ff0a"
NC_042493.1	RepeatMasker	DNA/hAT-Ac	23952274	23952544	2198	+	.	ID="RND-6_FAMILY-18241";Tend="1323";Tstart="1060";shortTE="F";uid="4c437f5e-ceb1-40e0-b4f0-8509422b4de2"
NC_042493.1	RepeatMasker	Unknown	75235137	75235498	2226	+	.	ID="RND-6_FAMILY-7241";Tend="1211";Tstart="852";shortTE="F";uid="39c38cc1-fe89-4873-b1ab-44868711c326"
NC_042493.1	RepeatMasker	DNA/Ginger-1	17797513	17797961	3281	+	.	ID="RND-5_FAMILY-7031";Tend="2496";Tstart="2054";shortTE="F";uid="daf77d27-b36e-4719-a1d8-380672ef750b"
NC_042493.1	RepeatMasker	DNA	102411320	102411764	2424	+	.	ID="RND-1_FAMILY-464";Tend="1394";Tstart="931";shortTE="F";uid="5ff333f4-4cb5-4767-b2e4-e5d578295bce"
NC_042493.1	RepeatMasker	DNA	108555603	108555764	730	+	.	ID="RND-5_FAMILY-1529";Tend="612";Tstart="456";shortTE="F";uid="5a2390eb-6100-4713-81b2-d5b7a0ff060f"
NC_042493.1	RepeatMasker	DNA	131073855	131074177	2381	+	.	ID="RND-1_FAMILY-464";Tend="1283";Tstart="961";shortTE="F";uid="b4a35543-5d32-4618-bc2c-7735f16f00b6"
NC_042493.1	RepeatMasker	DNA/Ginger-1	123002704	123003210	2008	+	.	ID="RND-6_FAMILY-4752";Tend="1061";Tstart="533";shortTE="F";uid="67320467-8be3-42e4-ae60-61d1a45bfae6"
NC_042493.1	RepeatMasker	DNA/Ginger-1	92284059	92284519	3285	+	.	ID="RND-6_FAMILY-6101";Tend="1998";Tstart="1526";shortTE="F";uid="3aa01d37-54f9-4774-9160-29a2b86358e9"
NC_042493.1	RepeatMasker	DNA	95867483	95867896	2118	+	.	ID="TTAA13B_AP";Tend="595";Tstart="153";shortTE="F";uid="56c27123-479d-45e5-8fce-c9617cf5c227"
NC_042493.1	RepeatMasker	DNA	69054428	69054801	2420	+	.	ID="TTAA19_AP";Tend="528";Tstart="121";shortTE="F";uid="613f3b5c-e01b-4978-92ee-3162f53f82cd"
NC_042493.1	RepeatMasker	Retroposon?	2898708	2899017	2332	+	.	ID="RND-6_FAMILY-7552";Tend="1125";Tstart="811";shortTE="F";uid="cdc68bba-0f43-48b9-b662-e06d72183dfa"
NC_042493.1	RepeatMasker	DNA	33916882	33917952	6698	+	.	ID="RND-6_FAMILY-9173";Tend="1529";Tstart="481";shortTE="F";uid="f5285cb3-85f9-42a9-849d-046adc1db8e4"
NC_042493.1	RepeatMasker	Unknown	25128665	25128892	1378	+	.	ID="RND-6_FAMILY-25419";Tend="1112";Tstart="885";shortTE="F";uid="a073bacc-af74-4c96-b308-df8872b76008"
NC_042493.1	RepeatMasker	DNA	6190633	6190848	892	+	.	ID="RND-6_FAMILY-4713";Tend="1163";Tstart="954";shortTE="F";uid="ccfbb40d-e323-4203-b005-d876a8b926b6"
NC_042493.1	RepeatMasker	Unknown	78781236	78781446	1435	+	.	ID="RND-6_FAMILY-11152";Tend="1386";Tstart="1176";shortTE="F";uid="e725a7fc-15bd-4f12-a938-9caf08cd162d"
NC_042493.1	RepeatMasker	DNA/hAT	87899282	87899407	468	+	.	ID="RND-6_FAMILY-103";Tend="675";Tstart="550";shortTE="F";uid="78ab31e0-ee00-4ff3-8938-79ff03689a73"
NC_042493.1	RepeatMasker	DNA/hAT-hAT19	101682848	101683547	5408	+	.	ID="DNA8-97_AP";Tend="696";Tstart="3";shortTE="F";uid="55aec5ab-f3f0-4a44-bac4-66273379d0dc"
NC_042493.1	RepeatMasker	Retroposon?	49912888	49913054	1129	+	.	ID="RND-6_FAMILY-7552";Tend="1398";Tstart="1234";shortTE="F";uid="4bf50574-da48-4eee-85a0-db4451be4e4d"
NC_042493.1	RepeatMasker	DNA/Ginger-1	13911833	13912079	1122	+	.	ID="RND-6_FAMILY-51198";Tend="962";Tstart="721";shortTE="F";uid="dcd81216-5880-48c0-82e4-0bb6bd2b2ebd"
NC_042493.1	RepeatMasker	DNA/hAT	104002397	104002538	1248	+	.	ID="DNA8-23_AP";Tend="142";Tstart="1";shortTE="F";uid="8b12123b-22e2-4369-9f99-2196ff0ae446"
NC_042493.1	RepeatMasker	DNA/Ginger-1	74143600	74144127	3969	+	.	ID="RND-4_FAMILY-641";Tend="1481";Tstart="968";shortTE="F";uid="a5720d55-f40b-4e71-abfc-efb7cd47351c"
NC_042493.1	RepeatMasker	RC/Helitron	79739551	79739663	542	+	.	ID="RND-4_FAMILY-667";Tend="1718";Tstart="1613";shortTE="F";uid="2bc832b5-70e7-456c-9d64-db95b2da22fc"
NC_042493.1	RepeatMasker	Retroposon?	105839913	105840933	6071	+	.	ID="RND-5_FAMILY-8791";Tend="1475";Tstart="455";shortTE="F";uid="7bb7743d-8a53-491c-aa6e-a7ec1e6b8d87"
NC_042493.1	RepeatMasker	DNA	120297410	120297676	1758	+	.	ID="DNA8-38_AP";Tend="262";Tstart="1";shortTE="F";uid="185c6ae0-59ce-40b1-b354-ccdc1b9cfb5c"
NC_042493.1	RepeatMasker	DNA/hAT-Tip100	20411565	20411695	472	+	.	ID="RND-6_FAMILY-27875";Tend="1490";Tstart="1371";shortTE="F";uid="94bc4035-280c-4893-b4c0-1af94daf1055"
NC_042493.1	RepeatMasker	DNA	6870735	6871174	2705	+	.	ID="DNA8-31_AP";Tend="595";Tstart="124";shortTE="F";uid="aee048ba-e825-4c9d-a7d7-8c4061dea733"
NC_042493.1	RepeatMasker	DNA/hAT	32421586	32422048	4075	+	.	ID="RND-4_FAMILY-1191";Tend="1416";Tstart="954";shortTE="F";uid="36c5fa86-85df-40b2-96b9-3b880950c960"
NC_042493.1	RepeatMasker	DNA/Kolobok-E	11613597	11613848	1201	+	.	ID="KOLOBOKE-3_AP";Tend="2173";Tstart="1917";shortTE="F";uid="8e461276-5049-4763-855c-0d76a09f6e7b"
NC_042493.1	RepeatMasker	DNA	82777002	82777333	2516	+	.	ID="TTAA11_AP";Tend="374";Tstart="1";shortTE="F";uid="3b9400b0-2a1b-458c-9566-7c3cd5c740ef"
NC_042493.1	RepeatMasker	DNA	14330395	14330596	1473	+	.	ID="RND-1_FAMILY-177";Tend="500";Tstart="292";shortTE="F";uid="7de35621-5aa8-4d95-a4ce-a4c32c46ba0e"
NC_042493.1	RepeatMasker	DNA/hAT-hAT19	108030673	108030858	538	+	.	ID="RND-6_FAMILY-5889";Tend="1681";Tstart="1509";shortTE="F";uid="af70e7e7-ba50-4ab5-a699-24c2709cab20"
NC_042493.1	RepeatMasker	DNA	86423547	86423673	1074	+	.	ID="TTAA7_AP";Tend="127";Tstart="2";shortTE="F";uid="defe520f-6db0-4dbc-b299-9369147f1de8"
NC_042493.1	RepeatMasker	DNA/Ginger	56886403	56886866	856	+	.	ID="RND-6_FAMILY-2771";Tend="2143";Tstart="1656";shortTE="F";uid="309f3d16-6c83-4c07-a1bc-d11208f307f6"
NC_042493.1	RepeatMasker	Unknown	27427722	27428107	3459	+	.	ID="RND-6_FAMILY-30716";Tend="1198";Tstart="814";shortTE="F";uid="42de8dff-183f-48b7-838f-cf383acec5a8"
NC_042493.1	RepeatMasker	DNA/Ginger-1	94126206	94126420	1103	+	.	ID="GINGER1-1_AP";Tend="4731";Tstart="4516";shortTE="F";uid="1836f5ec-ce83-4ba4-9639-c636ed00a250"
NC_042493.1	RepeatMasker	Unknown	92552423	92552700	1097	+	.	ID="RND-5_FAMILY-2808";Tend="564";Tstart="303";shortTE="F";uid="60a9707d-be0b-4ff7-b754-0ccab46b6a68"
NC_042493.1	RepeatMasker	DNA	15502182	15502382	1586	+	.	ID="TTAA2C_AP";Tend="201";Tstart="1";shortTE="F";uid="56882f1b-d8fd-4ea6-a7e9-14c84760b6f8"
NC_042493.1	RepeatMasker	RC/Helitron	52945528	52946107	2849	+	.	ID="RND-1_FAMILY-5";Tend="1371";Tstart="253";shortTE="F";uid="dc00543b-7151-4e97-9b23-379880cb3d09"
NC_042493.1	RepeatMasker	DNA/Ginger-1	11835179	11836305	8097	+	.	ID="RND-5_FAMILY-5803";Tend="2587";Tstart="1447";shortTE="F";uid="5c2e3506-7e2a-4688-8ba7-256aa8d95fd3"
NC_042493.1	RepeatMasker	DNA/hAT-Tip100	126413598	126413947	1187	+	.	ID="RND-6_FAMILY-4881";Tend="863";Tstart="464";shortTE="F";uid="d06ba751-dd06-41cd-ad00-69ca07daad32"
NC_042493.1	RepeatMasker	Unknown	66391698	66391822	573	+	.	ID="RND-1_FAMILY-349";Tend="1120";Tstart="1001";shortTE="F";uid="88370660-295d-4d16-b103-a59e774d42b6"
NC_042493.1	RepeatMasker	DNA/TcMar-Fot1	40550531	40551046	3316	+	.	ID="RND-6_FAMILY-3746";Tend="1595";Tstart="1130";shortTE="F";uid="0cec8c5a-37f1-4a17-b82a-38207ca57dfd"
NC_042493.1	RepeatMasker	DNA/hAT-Tip100	68467444	68467997	4555	+	.	ID="RND-1_FAMILY-187";Tend="1329";Tstart="765";shortTE="F";uid="37f52781-de1e-480d-9aa2-7bf0f55bea7a"
NC_042493.1	RepeatMasker	Retroposon?	35194611	35194845	447	+	.	ID="RND-5_FAMILY-2567";Tend="1429";Tstart="1195";shortTE="F";uid="116897f3-02b2-4a5a-999b-8743dd808a49"
NC_042493.1	RepeatMasker	Retroposon?	80636532	80636767	1899	+	.	ID="RND-6_FAMILY-2390";Tend="1006";Tstart="775";shortTE="F";uid="ca83c137-c96f-4e3c-8ebd-f22114a5a502"
NC_042493.1	RepeatMasker	Retroposon?	116002708	116002891	835	+	.	ID="RND-6_FAMILY-29059";Tend="2358";Tstart="2174";shortTE="F";uid="928ee847-e406-4cef-b6a6-fc406461a96f"
NC_042493.1	RepeatMasker	DNA/hAT-hAT19	51255877	51256019	418	+	.	ID="hat-n6b_ap";Tend="145";Tstart="1";shortTE="F";uid="aec3f5a3-0d24-41a7-91cb-a48f2e5ee8e8"
NC_042493.1	RepeatMasker	Unknown	21294696	21294811	413	+	.	ID="RND-5_FAMILY-6187";Tend="1632";Tstart="1520";shortTE="F";uid="62f45914-23d0-4a89-844e-ed0a69d9c35d"
NC_042493.1	RepeatMasker	SINE/tRNA-Core	110586360	110588032	1518	+	.	ID="RND-6_FAMILY-16984";TEgroup="ctg_1%7CRND-6_FAMILY-16984%7C1";Tend="1470";Tstart="31";shortTE="F";uid="665d158b-c7b7-4d46-89bf-93a2974b6600"
NC_042493.1	RepeatMasker	DNA	97361303	97361701	639	+	.	ID="DNA4-2_AP";Tend="361";Tstart="1";shortTE="F";uid="f622d38b-d7e0-444d-9dd2-12f6e8548de2"
NC_042493.1	RepeatMasker	DNA/hAT-hAT19	129439295	129439747	2406	+	.	ID="RND-6_FAMILY-28044";Tend="1585";Tstart="1119";shortTE="F";uid="3ff579bc-ce6b-406e-9a63-56a9ff21c310"
NC_042493.1	RepeatMasker	RC/Helitron	73321348	73321448	452	+	.	ID="HELITRON-N1_PBA";Tend="673";Tstart="570";shortTE="F";uid="51c98cce-6edb-4105-862b-68e7ecd4535c"
NC_042493.1	RepeatMasker	Unknown	56901861	56902117	808	+	.	ID="RND-4_FAMILY-188";Tend="1064";Tstart="804";shortTE="F";uid="80768c53-6a5b-4628-bba1-e12d1b1a1ebf"
NC_042493.1	RepeatMasker	DNA/hAT	15723575	15724411	5215	+	.	ID="RND-6_FAMILY-26347";Tend="1532";Tstart="623";shortTE="F";uid="829ed29b-d386-4ebe-87eb-5253c85f1aaf"
NC_042493.1	RepeatMasker	DNA	65928272	65928940	1534	+	.	ID="DNA4-2_AP";Tend="612";Tstart="1";shortTE="F";uid="85a0dce0-0d08-4d28-9f8b-86493acbc5de"
NC_042493.1	RepeatMasker	LTR/Gypsy	28172130	28172497	888	+	.	ID="GYPSY1-I_AP";Tend="4071";Tstart="3733";shortTE="F";uid="b63a7c86-20ee-4f08-b34b-ac81de1c03a4"
NC_042493.1	RepeatMasker	DNA/Ginger-1	84164589	84164753	772	+	.	ID="RND-6_FAMILY-954";Tend="995";Tstart="825";shortTE="F";uid="91d60b79-7f48-491a-878c-e0138e20dec1"
NC_042493.1	RepeatMasker	DNA/TcMar-m44	11904962	11905184	1281	+	.	ID="MARINERN-1B_AP";Tend="244";Tstart="1";shortTE="F";uid="4798b10f-2641-4399-9b45-bc84a816df14"
NC_042493.1	RepeatMasker	DNA/TcMar-Pogo	55005955	55006126	593	+	.	ID="RND-1_FAMILY-150";Tend="1116";Tstart="952";shortTE="F";uid="012acbcf-92a1-4b53-a833-ad54e545517e"
NC_042493.1	RepeatMasker	DNA/hAT-Ac	99359710	99359867	821	+	.	ID="RND-1_FAMILY-188";Tend="1069";Tstart="888";shortTE="F";uid="8aed610d-b3de-4f21-ae5d-c35b215ef72e"
NC_042493.1	RepeatMasker	DNA/hAT-Tip100	66089858	66089982	531	+	.	ID="RND-4_FAMILY-2225";Tend="1352";Tstart="1230";shortTE="F";uid="7647f82a-a890-464d-b395-246d488c206e"
NC_042493.1	RepeatMasker	DNA/hAT-hAT19	125305373	125305849	3360	+	.	ID="DNA8-64_AP";Tend="476";Tstart="1";shortTE="F";uid="c521ae0f-61c7-41d0-9176-3b30ee559d07"
NC_042493.1	RepeatMasker	Retroposon?	28638853	28639674	2750	+	.	ID="RND-6_FAMILY-18690";Tend="1268";Tstart="497";shortTE="F";uid="bc54a467-d686-47a6-9663-ef3bbb5b22f5"
NC_042493.1	RepeatMasker	DNA/hAT-Tip100	83483595	83484413	5425	+	.	ID="DNA8-18_AP";Tend="819";Tstart="1";shortTE="F";uid="7450acca-aa39-430f-a5cf-46a1bff99414"
NC_042493.1	RepeatMasker	DNA/hAT	30641549	30641712	834	+	.	ID="DNA8-112_AP";Tend="147";Tstart="1";shortTE="F";uid="00feaad6-3408-4a89-9980-f542f8bec6f5"
NC_042493.1	RepeatMasker	DNA/hAT-Tip100	33869775	33870681	1068	+	.	ID="hat-3_ap";Tend="1693";Tstart="1025";shortTE="F";uid="b00e73a2-0922-48a8-b64d-d6b8ebe09e10"
NC_042493.1	RepeatMasker	DNA/hAT-Ac	109903379	109903928	3793	+	.	ID="RND-6_FAMILY-1691";Tend="1465";Tstart="927";shortTE="F";uid="cad30cf2-eea4-40cb-9b11-014bdcb495b4"
NC_042493.1	RepeatMasker	DNA	41396705	41397116	1057	+	.	ID="rnd-1_family-9";Tend="1154";Tstart="876";shortTE="F";uid="cb0ba638-5200-4c82-9c8c-0442f2d133d5"
NC_042493.1	RepeatMasker	Unknown	120832481	120832816	2027	+	.	ID="RND-6_FAMILY-20560";Tend="1226";Tstart="890";shortTE="F";uid="e8ed2506-8dc4-41fa-97d3-cb85d94cabe3"
NC_042493.1	RepeatMasker	DNA	68147127	68147772	1196	+	.	ID="DNA4-2_AP";Tend="769";Tstart="55";shortTE="F";uid="67519c2e-a26d-4116-934c-78d60ed70f14"
NC_042493.1	RepeatMasker	DNA	113837987	113838297	945	+	.	ID="RND-5_FAMILY-2030";Tend="533";Tstart="223";shortTE="F";uid="b1f64c48-497c-4354-8a85-7e256cc06c65"
NC_042493.1	RepeatMasker	Unknown	78533877	78534330	2409	+	.	ID="RND-5_FAMILY-1591";Tend="1268";Tstart="822";shortTE="F";uid="da2f9297-20d8-44b2-b02d-a4a4caa17abc"
NC_042493.1	RepeatMasker	DNA/hAT-Ac	88288486	88289048	4606	+	.	ID="RND-5_FAMILY-5446";Tend="1415";Tstart="857";shortTE="F";uid="4c11ba2e-36b0-4c0a-ab42-5fd0c5fff1ea"
NC_042493.1	RepeatMasker	DNA/Ginger-1	37137156	37138436	4352	+	.	ID="rnd-6_family-8793";Tend="1451";Tstart="121";shortTE="F";uid="e88fcf83-b4ce-4ae3-826d-38d0b6037f0f"
NC_042493.1	RepeatMasker	DNA/hAT	124292476	124292823	792	+	.	ID="RND-5_FAMILY-2423";Tend="1163";Tstart="849";shortTE="F";uid="4a4a259a-7e92-4b43-b584-084a56e88d2e"
NC_042493.1	RepeatMasker	Retroposon?	72707120	72707293	524	+	.	ID="RND-5_FAMILY-1426";Tend="2512";Tstart="2351";shortTE="F";uid="0060dd5f-84df-4312-9d84-6bb51cd07e63"
NC_042493.1	RepeatMasker	DNA/Kolobok-E	29402046	29402167	522	+	.	ID="RND-5_FAMILY-870";Tend="858";Tstart="744";shortTE="F";uid="b4e47eca-7cf3-44c1-8d04-33b09d219fe8"
NC_042493.1	RepeatMasker	DNA/hAT-Tip100	94314395	94314610	1033	+	.	ID="RND-1_FAMILY-337";Tend="1115";Tstart="897";shortTE="F";uid="d3644a17-a194-467e-8ec4-5b0323ae58f0"
NC_042493.1	RepeatMasker	DNA/Kolobok-E	59148332	59148451	428	+	.	ID="RND-6_FAMILY-829";Tend="1583";Tstart="1456";shortTE="F";uid="26889795-ec2f-4c9f-a719-507a43be58a1"
NC_042493.1	RepeatMasker	DNA/Ginger-2	36482944	36483945	3627	+	.	ID="GINGER2-N2_AP";TEgroup="ctg_1%7CGINGER2-N2_AP%7C3";Tend="1692";Tstart="1";shortTE="F";uid="26e5f441-e8d2-40e6-ab8a-7f645fb476a1"
NC_042493.1	RepeatMasker	DNA/Kolobok-E	103791096	103791876	2308	+	.	ID="RND-6_FAMILY-829";Tend="881";Tstart="114";shortTE="F";uid="f4e86310-1618-4da7-8a0c-64afca14b922"
NC_042493.1	RepeatMasker	Unknown	38573552	38573774	1215	+	.	ID="RND-1_FAMILY-585";Tend="859";Tstart="640";shortTE="F";uid="d5d869eb-cb24-464a-9eb5-fa972676d086"
NC_042493.1	RepeatMasker	DNA/Ginger-1	31481577	31481742	753	+	.	ID="RND-6_FAMILY-6101";Tend="479";Tstart="303";shortTE="F";uid="80b74362-1197-4d9e-b94b-689ab26b9d42"
NC_042493.1	RepeatMasker	DNA/Ginger-1	72370755	72371587	6378	+	.	ID="RND-6_FAMILY-22402";Tend="2608";Tstart="1782";shortTE="F";uid="a534586f-418b-4581-ba12-f4a14ea9181d"
NC_042493.1	RepeatMasker	DNA/Kolobok-E	98845354	98845491	422	+	.	ID="RND-1_FAMILY-277";Tend="1034";Tstart="899";shortTE="F";uid="8cca6f85-8968-44a4-85fa-e9f86e15baf9"
NC_042493.1	RepeatMasker	Unknown	15394498	15394616	927	+	.	ID="RND-5_FAMILY-738";Tend="1478";Tstart="1360";shortTE="F";uid="c1761ad9-4f03-4ec1-b946-5cc02f361ac5"
NC_042493.1	RepeatMasker	DNA/Ginger-1	114549562	114550179	3202	+	.	ID="RND-6_FAMILY-9672";Tend="1477";Tstart="855";shortTE="F";uid="ddbdecaa-b0d5-481c-bba3-9b65a4d9f9a9"
NC_042493.1	RepeatMasker	DNA	6801540	6801885	2395	+	.	ID="DNA8-38_AP";Tend="447";Tstart="113";shortTE="F";uid="56467a49-b965-41b3-a6c8-28409b1c5d78"
NC_042493.1	RepeatMasker	Unknown	107322087	107322347	1284	+	.	ID="RND-1_FAMILY-12";Tend="1175";Tstart="930";shortTE="F";uid="3a8306d8-71a1-4b3c-848e-42ebbca9be9f"
NC_042493.1	RepeatMasker	Unknown	31299331	31299506	712	+	.	ID="RND-1_FAMILY-163";Tend="801";Tstart="633";shortTE="F";uid="243f6b80-4504-424a-8ec7-3e367361f2ff"
NC_042493.1	RepeatMasker	DNA/Maverick	23860056	23860489	3146	+	.	ID="RND-1_FAMILY-116";Tend="1845";Tstart="1403";shortTE="F";uid="d27aaa50-a5bd-4cdb-812e-c35a89e2cd4b"
NC_042493.1	RepeatMasker	DNA/hAT-Ac	68535627	68536285	5223	+	.	ID="DNA8-39_AP";Tend="832";Tstart="182";shortTE="F";uid="6f880627-8daf-4bdf-a72a-ba8ccd7ceaf4"
NC_042493.1	RepeatMasker	LTR/Pao	131108321	131108694	2910	+	.	ID="RND-5_FAMILY-161";Tend="1883";Tstart="1511";shortTE="F";uid="d5aac6e6-f303-4bae-87ff-361842465526"
NC_042493.1	RepeatMasker	DNA	122866879	122867230	2110	+	.	ID="dna8-31_ap";Tend="595";Tstart="163";shortTE="F";uid="6f5364bc-c4ae-4116-9986-d9c349cf1595"
NC_042493.1	RepeatMasker	LTR/Gypsy	4719902	4721469	3357	+	.	ID="RND-6_FAMILY-5369";TEgroup="ctg_1%7CRND-6_FAMILY-5369%7C1";Tend="1911";Tstart="168";shortTE="F";uid="cae32660-d8a6-4ae2-83b8-847a1cfadbec"
NC_042493.1	RepeatMasker	Unknown	132328239	132328446	790	+	.	ID="RND-6_FAMILY-4435";Tend="618";Tstart="403";shortTE="F";uid="69fda8d1-04fd-401e-9f1f-9d38de9a178e"
NC_042493.1	RepeatMasker	DNA/Kolobok-E	110330612	110330739	566	+	.	ID="RND-5_FAMILY-2568";Tend="1116";Tstart="993";shortTE="F";uid="c542184a-c9cf-403a-8af2-dfddaa27c8bd"
NC_042493.1	RepeatMasker	LINE/L2	76773490	76773683	1102	+	.	ID="RND-4_FAMILY-1214";Tend="967";Tstart="769";shortTE="F";uid="1ea5e7e8-ae5b-4f08-b535-e83ca2478b02"
NC_042493.1	RepeatMasker	DNA/hAT-Ac	33840167	33840469	435	+	.	ID="RND-5_FAMILY-932";Tend="1288";Tstart="986";shortTE="F";uid="b095436a-1c7c-470c-a0b5-7d2bc3253bbd"
NC_042493.1	RepeatMasker	DNA/Maverick	112429786	112430245	866	+	.	ID="rnd-6_family-2246";Tend="1274";Tstart="1041";shortTE="F";uid="e21ff973-1094-4961-95da-50378586f9af"
NC_042493.1	RepeatMasker	DNA/hAT-Ac	21515478	21515736	1153	+	.	ID="rnd-6_family-1961";Tend="384";Tstart="133";shortTE="F";uid="0c54aab1-11f4-4335-b18e-1aa415859dfa"
NC_042493.1	RepeatMasker	DNA/Ginger-1	121008142	121008343	800	+	.	ID="RND-6_FAMILY-954";Tend="1035";Tstart="849";shortTE="F";uid="b2a92cb7-a7e2-4db3-964e-a0a54b3fbc0b"
NC_042493.1	RepeatMasker	LTR/Gypsy	11908828	11908955	442	+	.	ID="GYPSY-24_DEL-I";Tend="2731";Tstart="2607";shortTE="F";uid="03f43af3-cbf4-4804-bd4f-867c0fc6976f"
NC_042493.1	RepeatMasker	DNA/hAT-Tip100	102721186	102721364	1129	+	.	ID="DNA8-63_AP";Tend="168";Tstart="1";shortTE="F";uid="4ef4bcac-b562-4df8-9399-5564ef0a6406"
NC_042493.1	RepeatMasker	DNA/Ginger-1	95780394	95780573	431	+	.	ID="rnd-6_family-8793";Tend="935";Tstart="792";shortTE="F";uid="c58cb0f8-29a5-4b9c-97fd-719891819a8a"
NC_042493.1	RepeatMasker	DNA/PIF-Harbinger	39135342	39135830	568	+	.	ID="ISL2EU-7_CFL";Tend="1914";Tstart="1432";shortTE="F";uid="5a33fa8b-6f89-4ce2-bcda-3d3f41b49717"
NC_042493.1	RepeatMasker	DNA/Kolobok-T2	30726957	30727280	2067	+	.	ID="RND-5_FAMILY-786";Tend="1209";Tstart="896";shortTE="F";uid="d5f3e53a-990f-4927-9057-b231fe36e842"
NC_042493.1	RepeatMasker	Retroposon?	13401368	13402781	9957	+	.	ID="RND-5_FAMILY-7341";Tend="2019";Tstart="593";shortTE="F";uid="fa3883b8-b6e5-4597-bc78-f34f287b379b"
NC_042493.1	RepeatMasker	Unknown	52304797	52305032	916	+	.	ID="RND-6_FAMILY-25201";Tend="2584";Tstart="2370";shortTE="F";uid="ba719de0-6cae-48d2-b0e3-c095fe92d5dd"
NC_042493.1	RepeatMasker	Retroposon?	89227011	89227152	605	+	.	ID="RND-5_FAMILY-3709";Tend="2185";Tstart="2048";shortTE="F";uid="2ed7f340-25df-42fb-b3c0-0c6719b41631"
NC_042493.1	RepeatMasker	DNA/hAT-Ac	11264734	11264907	1060	+	.	ID="RND-5_FAMILY-2812";Tend="2027";Tstart="1844";shortTE="F";uid="ab5cd609-5f28-481d-ae8d-785f1f4513f2"
NC_042493.1	RepeatMasker	DNA/Ginger-2	114639144	114640772	3428	+	.	ID="GINGER2-1_AP";TEgroup="ctg_1%7CGINGER2-1_AP%7C5";Tend="2885";Tstart="593";shortTE="F";uid="c9cacfbf-9c7c-4f2b-9957-754a11cfa709"
NC_042493.1	RepeatMasker	DNA/hAT	55785613	55785983	2417	+	.	ID="RND-1_FAMILY-216";Tend="2015";Tstart="1665";shortTE="F";uid="6527ee37-1688-4c28-a8a4-e80d29210fac"
NC_042493.1	RepeatMasker	DNA	57608941	57609168	601	+	.	ID="dna-ttaa-1_ap";Tend="423";Tstart="212";shortTE="F";uid="97315b86-6c1a-4ca6-8d7e-c1848ccd8842"
NC_042493.1	RepeatMasker	DNA/Ginger-2	41432376	41433180	1939	+	.	ID="ginger2-2_lmi";Tend="1770";Tstart="400";shortTE="F";uid="43b33fe5-255c-41a4-bf0c-1a290614f135"
NC_042493.1	RepeatMasker	DNA/hAT	104567860	104568143	1867	+	.	ID="RND-5_FAMILY-2044";Tend="1248";Tstart="958";shortTE="F";uid="ceea0f94-c9b9-4679-a729-bb256f55c8c3"
NC_042493.1	RepeatMasker	DNA	22133428	22133666	1963	+	.	ID="DNA8-15_AP";Tend="241";Tstart="3";shortTE="F";uid="cc006016-029a-44cc-abe6-1d938394f808"
NC_042493.1	RepeatMasker	LINE/I-Jockey	40093096	40094694	11540	+	.	ID="RND-4_FAMILY-218";Tend="1686";Tstart="168";shortTE="F";uid="ffeb9d21-58c1-411c-9973-6902f281d1e8"
NC_042493.1	RepeatMasker	DNA	33919811	33919911	605	+	.	ID="TTAA4B_AP";Tend="91";Tstart="1";shortTE="F";uid="a71b0666-8622-49ac-8bc7-1d1970659e08"
NC_042493.1	RepeatMasker	Unknown	93882665	93883009	753	+	.	ID="RND-5_FAMILY-6021";Tend="1225";Tstart="859";shortTE="F";uid="2100497f-eff6-43c6-a011-fd159097aa89"
NC_042493.1	RepeatMasker	LINE/I-Jockey	64665032	64665382	1449	+	.	ID="RND-1_FAMILY-267";Tend="1867";Tstart="1524";shortTE="F";uid="bdbcaed0-5cbf-4870-8851-348cf8eb358a"
NC_042493.1	RepeatMasker	DNA/hAT	74831112	74831225	693	+	.	ID="DNA8-40_AP";Tend="634";Tstart="521";shortTE="F";uid="f7c705d9-4c58-4735-b0a8-44013d7ac85d"
NC_042493.1	RepeatMasker	DNA/Kolobok-E	101261315	101261581	611	+	.	ID="RND-6_FAMILY-10629";Tend="1796";Tstart="1473";shortTE="F";uid="c88035f9-7a26-4351-9188-1cbf523b02b2"
NC_042493.1	RepeatMasker	DNA/hAT-Tip100	128699733	128699868	447	+	.	ID="RND-6_FAMILY-10528";Tend="1312";Tstart="1190";shortTE="F";uid="608913e5-4895-4f0f-b557-1e8da40404cb"
NC_042493.1	RepeatMasker	LINE/RTE-BovB	97007265	97007472	528	+	.	ID="RND-5_FAMILY-4374";Tend="298";Tstart="113";shortTE="F";uid="4f303e8a-7111-4b12-93b1-927bef7206e7"
NC_042493.1	RepeatMasker	LTR/Pao	58696056	58696265	1268	+	.	ID="RND-5_FAMILY-290";Tend="1182";Tstart="982";shortTE="F";uid="cfe90424-3784-46d0-b9f4-1d4292dddd27"
NC_042493.1	RepeatMasker	DNA/hAT-Tip100	35743191	35743763	4705	+	.	ID="RND-5_FAMILY-1564";Tend="1381";Tstart="792";shortTE="F";uid="494cbd18-723f-46f5-8b57-7093d120ff6d"
NC_042493.1	RepeatMasker	Unknown	3676371	3676537	982	+	.	ID="RND-6_FAMILY-9844";Tend="1600";Tstart="1451";shortTE="F";uid="eaadb354-8196-478b-aaaf-5ded8abdd34e"
NC_042493.1	RepeatMasker	DNA/CMC-EnSpm	54493268	54494622	1782	+	.	ID="RND-6_FAMILY-7379";TEgroup="ctg_1%7CRND-6_FAMILY-7379%7C1";Tend="1622";Tstart="146";shortTE="F";uid="98e9f586-5201-41f8-83be-c3232295e77e"
NC_042493.1	RepeatMasker	Unknown	79641539	79642398	4424	+	.	ID="RND-6_FAMILY-121";Tend="1826";Tstart="955";shortTE="F";uid="b8cd299f-a7a7-4dd2-a497-274f63fa279d"
NC_042493.1	RepeatMasker	DNA	55804680	55804787	596	+	.	ID="RND-6_FAMILY-4333";Tend="1605";Tstart="1497";shortTE="F";uid="53bb5308-bd8b-4df2-9991-cb71fdeef516"
NC_042493.1	RepeatMasker	DNA/Kolobok-E	92488665	92488929	505	+	.	ID="RND-1_FAMILY-277";Tend="1842";Tstart="1581";shortTE="F";uid="ed92d8ef-b8ae-4480-97cb-fd52ae5cabc1"
NC_042493.1	RepeatMasker	DNA	122236328	122237208	4559	+	.	ID="RND-5_FAMILY-1869";Tend="1710";Tstart="824";shortTE="F";uid="81b85ccb-3281-47e0-a1e5-5b728eb3f7c8"
NC_042493.1	RepeatMasker	Unknown	108963331	108963515	454	+	.	ID="RND-6_FAMILY-11355";TEgroup="ctg_1%7CRND-6_FAMILY-11355%7C3";Tend="1415";Tstart="969";shortTE="T";uid="049e0cce-cedb-4a65-89a0-5a8379ddda7e"
NC_042493.1	RepeatMasker	DNA/hAT-Tip100	117956024	117956214	1188	+	.	ID="RND-6_FAMILY-7728";Tend="1160";Tstart="966";shortTE="F";uid="a7633480-54f3-4f5b-9607-14f0924e7584"
NC_042493.1	RepeatMasker	DNA/MULE-MuDR	121528242	121528400	425	+	.	ID="MUDR12X_AP";Tend="1397";Tstart="1227";shortTE="F";uid="f3de6038-7069-4ac6-a883-c411f86ac4e8"
NC_042493.1	RepeatMasker	DNA/Sola-1	122415481	122415790	2074	+	.	ID="SOLA1N-1_AP";Tend="331";Tstart="1";shortTE="F";uid="fbdb95c4-2f7c-4f14-9ec8-a8f2113f6f65"
NC_042493.1	RepeatMasker	Retroposon?	116568932	116570114	6618	+	.	ID="RND-6_FAMILY-13553";Tend="2904";Tstart="1659";shortTE="F";uid="35734d98-0c28-4a35-89d4-a14aa9272c9b"
NC_042493.1	RepeatMasker	LINE/RTE-BovB	75543317	75543467	605	+	.	ID="RTE-56_LMI";Tend="2241";Tstart="1730";shortTE="F";uid="fd2383b1-3cb3-4b9d-ad23-6b2d7589902a"
NC_042493.1	RepeatMasker	Retroposon?	68183431	68183740	774	+	.	ID="RND-6_FAMILY-14953";Tend="546";Tstart="259";shortTE="F";uid="1e10bfc2-78f2-4276-abef-f6b6d8e7bccd"
NC_042493.1	RepeatMasker	DNA/Ginger-1	62941924	62942092	582	+	.	ID="RND-6_FAMILY-8793";Tend="795";Tstart="627";shortTE="F";uid="6284887f-fbe9-4686-aa1c-3309946a33d8"
NC_042493.1	RepeatMasker	DNA/Kolobok-E	95570139	95570399	467	+	.	ID="RND-6_FAMILY-15442";Tend="1108";Tstart="828";shortTE="F";uid="eab13ad9-90fe-4820-95f8-705eeb5db96b"
NC_042493.1	RepeatMasker	Unknown	23276773	23277051	2074	+	.	ID="RND-4_FAMILY-1951";Tend="1282";Tstart="994";shortTE="F";uid="7451f685-1616-4aea-827f-27b00a9ed376"
NC_042493.1	RepeatMasker	DNA/Kolobok-E	115756637	115757423	3683	+	.	ID="RND-6_FAMILY-15442";Tend="2214";Tstart="1370";shortTE="F";uid="22bad630-af57-4dd0-a6a3-6dad6fb1ae42"
NC_042493.1	RepeatMasker	Retroposon?	110767733	110768779	5181	+	.	ID="RND-6_FAMILY-5639";Tend="2156";Tstart="1274";shortTE="F";uid="5166cf59-249f-4ad0-b7d8-4b89d4930af4"
NC_042493.1	RepeatMasker	DNA/Kolobok-E	67366955	67367331	642	+	.	ID="RND-5_FAMILY-751";Tend="845";Tstart="459";shortTE="F";uid="b34db71d-2d1d-4643-9799-7669ddf17331"
NC_042493.1	RepeatMasker	DNA/hAT?	32054741	32055059	1432	+	.	ID="rnd-5_family-1226";Tend="1535";Tstart="942";shortTE="F";uid="c082d8a9-8091-4aac-9ed8-9ca31109cc81"
NC_042493.1	RepeatMasker	DNA/TcMar-Pogo	127255613	127257014	5890	+	.	ID="RND-1_FAMILY-150";Tend="1919";Tstart="416";shortTE="F";uid="54d33ed1-4fb0-4ac7-a8fb-e10c6f3d7dd0"
NC_042493.1	RepeatMasker	DNA	50640798	50640986	706	+	.	ID="TTAA16_AP";Tend="370";Tstart="196";shortTE="F";uid="44fb847c-2ee2-4834-9562-13351f1bef5e"
NC_042493.1	RepeatMasker	Unknown	27832029	27832609	4428	+	.	ID="RND-6_FAMILY-558";Tend="1499";Tstart="928";shortTE="F";uid="d50684d7-ef9b-4725-a4c2-bfdc9fa0999e"
NC_042493.1	RepeatMasker	DNA	42891091	42891403	664	+	.	ID="DNAX-2_AP";Tend="318";Tstart="4";shortTE="F";uid="d1e5f8a2-db08-4052-b03d-a8007030928b"
NC_042493.1	RepeatMasker	DNA/Ginger-1	102831590	102832320	4669	+	.	ID="rnd-6_family-8793";Tend="2019";Tstart="145";shortTE="F";uid="b7e49c46-b3ba-4214-b906-e558a8a14e74"
NC_042493.1	RepeatMasker	RC/Helitron	56347116	56347262	436	+	.	ID="RND-6_FAMILY-8947";Tend="1618";Tstart="1479";shortTE="F";uid="ee73925e-743c-46ee-b8c9-325bf05d718b"
NC_042493.1	RepeatMasker	DNA/Ginger-1	31017139	31017345	1611	+	.	ID="RND-6_FAMILY-1559";Tend="2549";Tstart="2336";shortTE="F";uid="eba8d315-12c3-40dd-8014-bcd9a29e171d"
NC_042493.1	RepeatMasker	DNA/Kolobok-T2	49415233	49415967	4537	+	.	ID="RND-6_FAMILY-1557";Tend="1761";Tstart="1097";shortTE="F";uid="0b398d95-bf12-4901-9c07-04ed9ce0065e"
NC_042493.1	RepeatMasker	DNA/hAT	21070097	21070228	417	+	.	ID="RND-6_FAMILY-4249";Tend="1344";Tstart="1221";shortTE="F";uid="034f8ca4-a5d5-4d8a-9b63-3c451b3f3cd8"
NC_042493.1	RepeatMasker	DNA/hAT	124826825	124826935	484	+	.	ID="RND-1_FAMILY-491";Tend="2340";Tstart="2248";shortTE="F";uid="3284f914-3357-4f9a-b266-9b8fa5ef7cd8"
NC_042493.1	RepeatMasker	DNA	52325600	52325789	801	+	.	ID="TTAA2B_AP";Tend="426";Tstart="253";shortTE="F";uid="94fe8a81-d618-41f6-a8ef-685becf1ac99"
NC_042493.1	RepeatMasker	Retroposon?	82105811	82106345	3435	+	.	ID="RND-6_FAMILY-14514";Tend="1001";Tstart="475";shortTE="F";uid="51f2d150-7c79-4376-9434-eca85857945b"
NC_042493.1	RepeatMasker	DNA	68179939	68180072	1083	+	.	ID="DNAX-1_AP";Tend="796";Tstart="666";shortTE="F";uid="624489c6-ec6f-4e50-a882-70fccb5b535a"
NC_042493.1	RepeatMasker	DNA	86460714	86460820	510	+	.	ID="dna4-2_ap";Tend="237";Tstart="137";shortTE="F";uid="596aaa1f-d97b-443d-9ffd-9f5e715d3b1d"
NC_042493.1	RepeatMasker	DNA/Kolobok-E	127012136	127013506	8333	+	.	ID="RND-5_FAMILY-870";Tend="1520";Tstart="271";shortTE="F";uid="65c98eef-7713-4a34-ac93-b5101813b0f7"
NC_042493.1	RepeatMasker	Unknown	124761676	124762819	5321	+	.	ID="RND-6_FAMILY-10244";Tend="1994";Tstart="955";shortTE="F";uid="317edb7b-a4c3-405c-88c9-85414cd99bf6"
NC_042493.1	RepeatMasker	DNA/Ginger	129370363	129370623	720	+	.	ID="RND-6_FAMILY-2771";Tend="2107";Tstart="1832";shortTE="F";uid="15d53012-1786-4601-b825-f9e1c1fd0d0d"
NC_042493.1	RepeatMasker	DNA	26803354	26803471	828	+	.	ID="DNA3-4_AP";Tend="127";Tstart="6";shortTE="F";uid="f6634419-8210-4887-a021-1fd9cf682b1b"
NC_042493.1	RepeatMasker	Retroposon?	118980144	118980256	520	+	.	ID="RND-6_FAMILY-11842";Tend="1155";Tstart="1040";shortTE="F";uid="c4fe13d0-3c98-49c1-a488-9bd396721074"
NC_042493.1	RepeatMasker	LINE/RTE-BovB	5860540	5861009	1026	+	.	ID="RND-6_FAMILY-2293";Tend="1610";Tstart="1125";shortTE="F";uid="08f52134-71e3-4f2c-913a-33055cffaf04"
NC_042493.1	RepeatMasker	Unknown	14795157	14795476	1158	+	.	ID="RND-6_FAMILY-5507";Tend="1237";Tstart="958";shortTE="F";uid="7fa56ab9-7088-4392-8ccc-8ff0b8de111b"
NC_042493.1	RepeatMasker	DNA/hAT-Ac	92296115	92296553	758	+	.	ID="RND-6_FAMILY-28117";Tend="1108";Tstart="664";shortTE="F";uid="66efd679-c838-4f49-a03c-98719b84e84c"
NC_042493.1	RepeatMasker	DNA/Ginger-1	43096618	43097084	3528	+	.	ID="RND-6_FAMILY-3871";Tend="1405";Tstart="945";shortTE="F";uid="d9517e63-a08f-4a78-b944-6cc5c5922939"
NC_042493.1	RepeatMasker	DNA/hAT-hAT19	30641926	30642266	2190	+	.	ID="DNA8-73_AP";Tend="328";Tstart="1";shortTE="F";uid="4d7d16dd-3e95-4f37-8785-0bbcbb42b44b"
NC_042493.1	RepeatMasker	DNA/MULE-MuDR	21824901	21825557	5020	+	.	ID="RND-6_FAMILY-50045";Tend="1806";Tstart="1160";shortTE="F";uid="7df19074-ecc2-451b-b65e-32c914ed60a6"
NC_042493.1	RepeatMasker	DNA/hAT-hAT19	7516102	7516503	3097	+	.	ID="DNA8-73_AP";Tend="784";Tstart="378";shortTE="F";uid="ea13b46c-0339-4b02-a456-103ebc86f651"
NC_042493.1	RepeatMasker	DNA	76951942	76952235	1610	+	.	ID="RND-6_FAMILY-8931";Tend="1386";Tstart="1103";shortTE="F";uid="8f575503-b772-4e32-beaf-8648dd410cf9"
NC_042493.1	RepeatMasker	DNA/Ginger-1	116719523	116719723	1299	+	.	ID="rnd-6_family-20286";Tend="940";Tstart="772";shortTE="F";uid="8af8da9d-cb66-4b2c-872c-e5df17445dcc"
NC_042493.1	RepeatMasker	DNA/hAT-Tip100	64704652	64704844	1240	+	.	ID="DNA8-12_AP";Tend="208";Tstart="1";shortTE="F";uid="9e470d4a-fc07-47e7-a880-896ba390524f"
NC_042493.1	RepeatMasker	Unknown	59533273	59534595	542	+	.	ID="RND-5_FAMILY-6288";TEgroup="ctg_1%7CRND-5_FAMILY-6288%7C1";Tend="1232";Tstart="35";shortTE="F";uid="60469558-4f2f-486d-80b1-0a129fc7d7c4"
NC_042493.1	RepeatMasker	DNA/hAT-Tip100	129687671	129687870	788	+	.	ID="RND-5_FAMILY-4689";Tend="1540";Tstart="1357";shortTE="F";uid="8b6522cd-d514-418f-bd91-8b3fa50d2a7c"
NC_042493.1	RepeatMasker	DNA	96237376	96237524	704	+	.	ID="RND-6_FAMILY-3449";Tend="1133";Tstart="1002";shortTE="F";uid="ff855041-d01b-4554-8936-8cdb0c97d75c"
NC_042493.1	RepeatMasker	RC/Helitron	4844139	4844613	3818	+	.	ID="RND-5_FAMILY-110";Tend="1042";Tstart="568";shortTE="F";uid="736ecf82-25cf-4189-a282-7702e29fcba2"
NC_042493.1	RepeatMasker	DNA/hAT-Tip100	84856105	84857069	7292	+	.	ID="RND-1_FAMILY-170";Tend="1853";Tstart="879";shortTE="F";uid="7280c296-9ebe-4ec8-b50b-eace2075d1fe"
NC_042493.1	RepeatMasker	Unknown	9978162	9978589	1870	+	.	ID="RND-1_FAMILY-56";Tend="1029";Tstart="450";shortTE="F";uid="7cb5cdb6-2082-4947-8bbd-820a5be8461b"
NC_042493.1	RepeatMasker	DNA/Ginger-1	10022242	10022715	3451	+	.	ID="rnd-5_family-7031";Tend="1311";Tstart="876";shortTE="F";uid="a909e145-d4ad-4aac-b360-4a9157870cb3"
NC_042493.1	RepeatMasker	DNA/Ginger-1	44607593	44607866	491	+	.	ID="RND-6_FAMILY-1559";Tend="2584";Tstart="2302";shortTE="F";uid="a2afea4f-082c-4f0a-ad5a-b7b01108fa1a"
NC_042493.1	RepeatMasker	DNA/hAT-Tip100	131716750	131717314	3799	+	.	ID="DNA8-18_AP";Tend="687";Tstart="129";shortTE="F";uid="91486564-992e-4d90-be6d-83d891514e3c"
NC_042493.1	RepeatMasker	Retroposon?	27581192	27581635	3482	+	.	ID="RND-6_FAMILY-14514";Tend="1000";Tstart="569";shortTE="F";uid="1acf249d-79fe-43b8-b843-e70d33663222"
NC_042493.1	RepeatMasker	DNA/Ginger-1	62344599	62344715	763	+	.	ID="RND-6_FAMILY-9672";Tend="1836";Tstart="1720";shortTE="F";uid="b555416e-9567-41e5-a12d-c5612a1b9282"
NC_042493.1	RepeatMasker	DNA	23881845	23882409	775	+	.	ID="DNA4-1_AP";TEgroup="ctg_1%7CDNA4-1_AP%7C2";Tend="808";Tstart="1";shortTE="F";uid="e674e2ce-65c6-4281-b1bf-efaed9d96f67"
NC_042493.1	RepeatMasker	DNA/Kolobok-T2	120329564	120329911	2505	+	.	ID="RND-1_FAMILY-194";Tend="894";Tstart="528";shortTE="F";uid="4b20a900-53c0-45cf-b16c-ab270e5aed4c"
NC_042493.1	RepeatMasker	DNA	127148952	127149225	1355	+	.	ID="ttaa3b_ap";Tend="230";Tstart="2";shortTE="F";uid="09245923-244e-4749-9648-583788794263"
NC_042493.1	RepeatMasker	DNA/Maverick	95269154	95269642	3919	+	.	ID="RND-6_FAMILY-38526";Tend="2040";Tstart="1555";shortTE="F";uid="c6aa7603-f835-4dd6-9046-e1801090c514"
NC_042493.1	RepeatMasker	Unknown	33117470	33117694	1889	+	.	ID="RND-6_FAMILY-3485";Tend="1144";Tstart="920";shortTE="F";uid="317db4e4-3f0b-4c3d-a74f-46fe81d56adc"
NC_042493.1	RepeatMasker	LINE/L2	31092615	31092789	847	+	.	ID="RND-6_FAMILY-98";Tend="433";Tstart="276";shortTE="F";uid="e08fcb0f-e1f6-4c5f-a808-81241c66ba42"
NC_042493.1	RepeatMasker	Unknown	104249539	104249701	633	+	.	ID="RND-6_FAMILY-16421";Tend="1725";Tstart="1530";shortTE="F";uid="de8462de-f9b3-4a36-9d0e-87b331ab6d21"
NC_042493.1	RepeatMasker	DNA	51121567	51122221	2349	+	.	ID="DNA4-2_AP";Tend="668";Tstart="1";shortTE="F";uid="0cd771f5-6dee-4b2f-9827-921b2ba71373"
NC_042493.1	RepeatMasker	Retroposon?	108582392	108582661	1651	+	.	ID="RND-6_FAMILY-728";Tend="796";Tstart="541";shortTE="F";uid="f0c56ce0-adbb-4b25-bd81-b360955a558b"
NC_042493.1	RepeatMasker	DNA/hAT-hAT19	30418185	30418373	1334	+	.	ID="DNA8-82_AP";Tend="187";Tstart="1";shortTE="F";uid="5656c5d8-dd67-41bf-b9ce-9e6bdcfdb9a1"
NC_042493.1	RepeatMasker	Unknown	68175608	68175752	593	+	.	ID="RND-6_FAMILY-8264";Tend="598";Tstart="451";shortTE="F";uid="e81cdfd3-0f89-4525-a86c-06d1d6e28f18"
NC_042493.1	RepeatMasker	DNA/hAT-Ac	117968073	117968474	2619	+	.	ID="DNA8-56_AP";Tend="585";Tstart="153";shortTE="F";uid="86fee8ab-8973-41bd-b101-0243d8edbaeb"
NC_042493.1	RepeatMasker	DNA	105308217	105308405	1082	+	.	ID="DNA4-2_AP";Tend="769";Tstart="581";shortTE="F";uid="1bd97382-592b-4b70-9f15-aac22b18a70f"
NC_042493.1	RepeatMasker	DNA/hAT-Ac	99497258	99497469	516	+	.	ID="rnd-5_family-173";Tend="1420";Tstart="1011";shortTE="F";uid="0fc2c01a-1cbe-44fc-b49b-f9a7311732e0"
NC_042493.1	RepeatMasker	Unknown	37982578	37982997	828	+	.	ID="RND-6_FAMILY-3960";TEgroup="ctg_1%7CRND-6_FAMILY-3960%7C6";Tend="1476";Tstart="898";shortTE="F";uid="70707333-b6d9-44c5-ab73-06c2cbf8a170"
NC_042493.1	RepeatMasker	Unknown	84214969	84215414	2764	+	.	ID="RND-5_FAMILY-3914";Tend="1355";Tstart="869";shortTE="F";uid="32cfa860-0a1d-47c2-b44e-ef33e77de74f"
NC_042493.1	RepeatMasker	Unknown	104891044	104891412	2083	+	.	ID="RND-6_FAMILY-2249";Tend="1345";Tstart="973";shortTE="F";uid="980f88a0-e989-4dcc-a7b3-d18605a7cf2c"
NC_042493.1	RepeatMasker	DNA	48948730	48948833	679	+	.	ID="dna-ttaa-1_ap";Tend="423";Tstart="333";shortTE="F";uid="754f6f3e-9a80-4b0f-ab6c-8bef982ccee7"
NC_042493.1	RepeatMasker	DNA/Kolobok-E	3782508	3782668	518	+	.	ID="RND-5_FAMILY-6218";Tend="1128";Tstart="969";shortTE="F";uid="b5658bdf-7fd1-41ce-8da9-9ba4bb2abd84"
NC_042493.1	RepeatMasker	Retroposon?	54522867	54523201	1598	+	.	ID="RND-6_FAMILY-2390";Tend="1080";Tstart="745";shortTE="F";uid="fb8fb81b-8906-41a7-a18a-2febd1192767"
NC_042493.1	RepeatMasker	DNA/CMC-EnSpm	132523980	132525184	1156	+	.	ID="RND-6_FAMILY-262";Tend="1950";Tstart="731";shortTE="F";uid="2952b5ae-d8f6-4c59-8253-1ef503a0bcea"
NC_042493.1	RepeatMasker	Retroposon?	61261531	61262176	881	+	.	ID="RND-5_FAMILY-7341";TEgroup="ctg_1%7CRND-5_FAMILY-7341%7C25";Tend="1903";Tstart="1021";shortTE="F";uid="b19ec07b-07a2-4743-93ff-bb5c6d89c6c2"
NC_042493.1	RepeatMasker	DNA/Kolobok-E	45192902	45193189	2252	+	.	ID="RND-1_FAMILY-42";Tend="1458";Tstart="1171";shortTE="F";uid="53184fa6-03ab-4427-879e-3a34168a1748"
NC_042493.1	RepeatMasker	Unknown	96350962	96351212	1245	+	.	ID="RND-1_FAMILY-200";Tend="1172";Tstart="935";shortTE="F";uid="bf286e75-b3ed-4fb7-a16f-2ba5aec00c1f"
NC_042493.1	RepeatMasker	LINE/Penelope	44182419	44183018	3512	+	.	ID="RND-6_FAMILY-19924";Tend="1421";Tstart="895";shortTE="F";uid="41d931b4-4751-4908-b61a-e017f1d41482"
NC_042493.1	RepeatMasker	Unknown	73939754	73939992	1549	+	.	ID="RND-1_FAMILY-64";Tend="1213";Tstart="977";shortTE="F";uid="1ca9a041-b59a-4832-875b-d04b6f48f0f2"
NC_042493.1	RepeatMasker	DNA/hAT-hAT19	104146404	104147403	750	+	.	ID="rnd-6_family-1359";Tend="1777";Tstart="947";shortTE="F";uid="08e57fd7-852a-4e58-99e1-e6044fca16ff"
NC_042493.1	RepeatMasker	Unknown	41457354	41457646	1952	+	.	ID="RND-5_FAMILY-2356";Tend="1280";Tstart="465";shortTE="F";uid="83ea8151-2e9e-4292-a7ae-5a13e507cba8"
NC_042493.1	RepeatMasker	DNA/TcMar-Pogo	101041791	101041916	865	+	.	ID="RND-1_FAMILY-150";Tend="1639";Tstart="1519";shortTE="F";uid="95d3a429-8c00-4ee5-99c6-ebad851cc2f0"
NC_042493.1	RepeatMasker	DNA/hAT-Tip100	41602253	41602419	1352	+	.	ID="DNA8-16B_AP";Tend="167";Tstart="2";shortTE="F";uid="8846d9b0-f7d6-457c-93e4-390fb9cbfc76"
NC_042493.1	RepeatMasker	DNA/Ginger-1	120444271	120444458	641	+	.	ID="RND-6_FAMILY-6481";Tend="480";Tstart="304";shortTE="F";uid="bc85261f-9094-470f-97c8-f008728702ff"
NC_042493.1	RepeatMasker	Unknown	57680149	57680822	4687	+	.	ID="RND-6_FAMILY-18256";Tend="1495";Tstart="831";shortTE="F";uid="c4e42d3e-f6f4-42bd-b014-ee232d33bb29"
NC_042493.1	RepeatMasker	DNA/hAT-Ac	91026323	91026550	2556	+	.	ID="rnd-5_family-1569";Tend="558";Tstart="18";shortTE="F";uid="30df86f4-8229-46eb-9d54-d2d3f20fa3a7"
NC_042493.1	RepeatMasker	Unknown	123924045	123924222	515	+	.	ID="RND-4_FAMILY-1314";Tend="1068";Tstart="894";shortTE="F";uid="e5da75cf-44bd-427c-a38e-3912425eac5e"
NC_042493.1	RepeatMasker	DNA/Ginger-1	30708019	30708826	5142	+	.	ID="rnd-5_family-5803";Tend="1664";Tstart="834";shortTE="F";uid="a67d353f-1443-46e8-8b6b-22a973c4f69a"
NC_042493.1	RepeatMasker	LINE/CR1	105947154	105949385	701	+	.	ID="RND-6_FAMILY-11194";TEgroup="ctg_1%7CRND-6_FAMILY-11194%7C1";Tend="2147";Tstart="108";shortTE="F";uid="4493e802-f352-430a-9e25-5139226bb163"
NC_042493.1	RepeatMasker	DNA/hAT-hAT19	88851828	88852058	859	+	.	ID="HAT-N2_AP";Tend="653";Tstart="427";shortTE="F";uid="f7f1a548-e060-48aa-9deb-692f7f3666c2"
NC_042493.1	RepeatMasker	DNA/Ginger-2	44550994	44551153	420	+	.	ID="RND-5_FAMILY-4746";Tend="1476";Tstart="1321";shortTE="F";uid="2417f3e3-6f41-4652-bc72-01e4f08478bd"
NC_042493.1	RepeatMasker	DNA	45370944	45372864	11615	+	.	ID="RND-6_FAMILY-428";Tend="2434";Tstart="562";shortTE="F";uid="0b2db83b-396f-4995-810c-fd923807ff6c"
NC_042493.1	RepeatMasker	DNA/MULE-MuDR	53959323	53961225	16560	+	.	ID="MUDR2X_AP";Tend="1903";Tstart="1";shortTE="F";uid="4aea5317-1ab4-4bc7-9b66-67dde6364a2a"
NC_042493.1	RepeatMasker	Retroposon?	131846683	131847230	5957	+	.	ID="RND-5_FAMILY-836";Tend="2702";Tstart="1264";shortTE="F";uid="d37a80eb-8efe-4b3d-997e-444bd9ad3e01"
NC_042493.1	RepeatMasker	DNA/MULE-MuDR	61634252	61634459	1038	+	.	ID="RND-6_FAMILY-12746";Tend="1244";Tstart="1038";shortTE="F";uid="d34fb4a8-037a-404d-b2eb-c78caae54323"
NC_042493.1	RepeatMasker	DNA	78812047	78812322	1939	+	.	ID="RND-6_FAMILY-14385";Tend="1367";Tstart="1092";shortTE="F";uid="463946fd-9803-4614-8887-8bc4b072cc67"
NC_042493.1	RepeatMasker	Unknown	103878196	103878496	709	+	.	ID="RND-6_FAMILY-8036";Tend="308";Tstart="27";shortTE="F";uid="8a8a750c-5d62-4886-b6da-fe58d9fe44e1"
NC_042493.1	RepeatMasker	Unknown	111437838	111438030	531	+	.	ID="RND-1_FAMILY-240";Tend="1161";Tstart="956";shortTE="F";uid="021e3042-26be-4631-9251-9b46460eb6c4"
NC_042493.1	RepeatMasker	DNA/hAT-Charlie	67904636	67904945	503	+	.	ID="RND-6_FAMILY-18058";Tend="3213";Tstart="2965";shortTE="F";uid="232f3611-e30a-4ccf-b54b-85f1278b28cc"
NC_042493.1	RepeatMasker	DNA/Ginger	15704166	15704472	556	+	.	ID="RND-6_FAMILY-2771";Tend="2482";Tstart="1964";shortTE="F";uid="ab0f131b-9f78-4310-9369-2c18b06329b4"
NC_042493.1	RepeatMasker	RC/Helitron	110339520	110341332	11092	+	.	ID="HELITRON-5_DRH";Tend="3734";Tstart="1055";shortTE="F";uid="fd5de22d-697a-4aee-89c5-ad13246495dc"
NC_042493.1	RepeatMasker	DNA/hAT-Tip100	41826404	41826800	3176	+	.	ID="RND-1_FAMILY-77";Tend="2199";Tstart="1811";shortTE="F";uid="881fbe7e-c9d9-4ac3-93e7-857f3d622070"
NC_042493.1	RepeatMasker	Retroposon?	59768765	59769115	1169	+	.	ID="RND-5_FAMILY-7341";Tend="1899";Tstart="1583";shortTE="F";uid="31efd039-9c3a-4833-a4ab-8d72efcadfb0"
NC_042493.1	RepeatMasker	DNA	61735842	61735946	404	+	.	ID="dna4-2_ap";Tend="266";Tstart="168";shortTE="F";uid="8cc740f6-5e89-46ad-9408-bf9ed9aecbaf"
NC_042493.1	RepeatMasker	Unknown	105717371	105717575	3275	+	.	ID="RND-6_FAMILY-2458";Tend="909";Tstart="823";shortTE="F";uid="371529f6-b313-4c3c-bfcb-01ee95081f98"
NC_042493.1	RepeatMasker	DNA	119188066	119188175	425	+	.	ID="RND-6_FAMILY-18406";Tend="1799";Tstart="1688";shortTE="F";uid="31106aae-fd99-492a-ba64-125db26058b9"
NC_042493.1	RepeatMasker	DNA/hAT-Tip100	91864672	91864840	1314	+	.	ID="DNA8-63_AP";Tend="168";Tstart="1";shortTE="F";uid="95ff030c-ec63-441f-baa4-d48036ad9b4b"
NC_042493.1	RepeatMasker	DNA/Merlin	22278558	22278993	1663	+	.	ID="RND-6_FAMILY-15718";TEgroup="ctg_1%7CRND-6_FAMILY-15718%7C2";Tend="1988";Tstart="1725";shortTE="F";uid="c9ce4f25-7cf7-4044-918f-24f01bb3792e"
NC_042493.1	RepeatMasker	LINE/RTE-BovB	113636914	113638211	7372	+	.	ID="RND-6_FAMILY-504";Tend="1708";Tstart="522";shortTE="F";uid="261b4e13-471f-4f10-b901-05bc462f1872"
NC_042493.1	RepeatMasker	Unknown	115295944	115296125	808	+	.	ID="RND-5_FAMILY-4260";Tend="1428";Tstart="1243";shortTE="F";uid="92c1449d-8f91-477e-a1ce-40d6f3cc4c87"
NC_042493.1	RepeatMasker	Unknown	106116224	106116472	1082	+	.	ID="RND-5_FAMILY-160";Tend="1189";Tstart="929";shortTE="F";uid="bfa129cf-72cc-4385-a397-e418dced5e74"
NC_042493.1	RepeatMasker	DNA/TcMar-Tc1	131698836	131698958	475	+	.	ID="MARINER-N22_AG";TEgroup="ctg_1%7CMARINER-N22_AG%7C1";Tend="1311";Tstart="69";shortTE="F";uid="59ebc935-5597-41d1-982c-98697b7fd3a7"
NC_042493.1	RepeatMasker	DNA	15341749	15341910	1322	+	.	ID="TTAA19_AP";Tend="528";Tstart="367";shortTE="F";uid="3a5b3791-02b3-4058-978a-dc7f8ef10b0d"
NC_042493.1	RepeatMasker	Retroposon?	106713145	106713271	409	+	.	ID="RND-6_FAMILY-945";Tend="250";Tstart="116";shortTE="F";uid="f9993e9c-3900-41af-84d4-e5c945d4c94a"
NC_042493.1	RepeatMasker	LINE/L2	10000875	10001366	3338	+	.	ID="RND-6_FAMILY-3021";Tend="1533";Tstart="1061";shortTE="F";uid="d73b9103-fd04-4e87-ab2f-5a19f0bf38e8"
NC_042493.1	RepeatMasker	DNA/hAT-Ac	125329719	125329963	1782	+	.	ID="DNA8-20_AP";Tend="454";Tstart="207";shortTE="F";uid="ac645077-78cd-44dd-b8b3-795dc26f97e8"
NC_042493.1	RepeatMasker	DNA	97757471	97757706	888	+	.	ID="DNA4-2_AP";Tend="636";Tstart="412";shortTE="F";uid="ff8b84d2-fa39-4afe-883b-e205d75830fb"
NC_042493.1	RepeatMasker	DNA/Ginger-1	37002290	37003584	5329	+	.	ID="RND-6_FAMILY-20286";Tend="2520";Tstart="1211";shortTE="F";uid="32988c8e-71e6-4cee-97b9-36112298db41"
NC_042493.1	RepeatMasker	DNA/Ginger	118994867	118995241	1750	+	.	ID="RND-6_FAMILY-2771";Tend="1167";Tstart="809";shortTE="F";uid="8698c291-bae5-4966-ae6b-7f0fc700b6c9"
NC_042493.1	RepeatMasker	Unknown	105322831	105322951	664	+	.	ID="RND-6_FAMILY-15920";Tend="969";Tstart="846";shortTE="F";uid="a467ca45-018e-4de7-b5cf-3feb83ac9385"
NC_042493.1	RepeatMasker	DNA/hAT	112955208	112955712	1762	+	.	ID="RND-6_FAMILY-26347";TEgroup="ctg_1%7CRND-6_FAMILY-26347%7C6";Tend="1308";Tstart="346";shortTE="F";uid="1cfc2842-b3c4-4003-bd0d-da0436f5cba3"
NC_042493.1	RepeatMasker	DNA/Kolobok-E	126498600	126498719	529	+	.	ID="RND-6_FAMILY-15442";Tend="2170";Tstart="2049";shortTE="F";uid="9446c3a9-16c8-4e62-a013-18bd9ded2564"
NC_042493.1	RepeatMasker	DNA	81361690	81361995	696	+	.	ID="DNA4-2_AP";Tend="303";Tstart="6";shortTE="F";uid="024e7d82-7df1-4865-81a0-9da409352901"
NC_042493.1	RepeatMasker	DNA/MULE-MuDR	32742170	32742431	429	+	.	ID="RND-1_FAMILY-531";Tend="1104";Tstart="846";shortTE="F";uid="d2030074-708e-4379-a2d7-d5e67bee3145"
NC_042493.1	RepeatMasker	Retroposon?	27544852	27545242	766	+	.	ID="RND-5_FAMILY-2567";Tend="1470";Tstart="1040";shortTE="F";uid="9004278c-e04a-4a62-a95a-8931bac9b846"
NC_042493.1	RepeatMasker	LTR/Gypsy	23430961	23431415	457	+	.	ID="RND-6_FAMILY-9416";Tend="874";Tstart="420";shortTE="F";uid="f882bdcd-5dc4-4210-8fdd-f8d9531e10f5"
NC_042493.1	RepeatMasker	DNA	34859326	34859428	559	+	.	ID="RND-6_FAMILY-428";Tend="1441";Tstart="1335";shortTE="F";uid="971cd51e-b662-4007-81dc-01f8e49d98b9"
NC_042493.1	RepeatMasker	RC/Helitron	110888203	110888487	2347	+	.	ID="RND-5_FAMILY-2588";Tend="608";Tstart="324";shortTE="F";uid="8033c2b4-9ecd-4570-bd22-08bfe033ad79"
NC_042493.1	RepeatMasker	RC/Helitron	72335230	72335929	4100	+	.	ID="RND-1_FAMILY-504";Tend="1278";Tstart="624";shortTE="F";uid="1527675c-969c-435a-9d42-288dd6a49002"
NC_042493.1	RepeatMasker	Retroposon?	35732151	35732670	2581	+	.	ID="RND-5_FAMILY-2930";Tend="1364";Tstart="873";shortTE="F";uid="22f30271-7057-4320-8669-0d37fe700e72"
NC_042493.1	RepeatMasker	DNA/Kolobok-E	41790337	41790438	457	+	.	ID="RND-6_FAMILY-15442";Tend="2021";Tstart="1920";shortTE="F";uid="360e1cbc-7cc0-41b8-af24-95cb4a65dfb2"
NC_042493.1	RepeatMasker	DNA	106619932	106620123	479	+	.	ID="ttaa3c_ap";Tend="424";Tstart="295";shortTE="F";uid="7017d295-1314-4b01-9b38-5a1df6238828"
NC_042493.1	RepeatMasker	Unknown	19324362	19324598	1787	+	.	ID="RND-1_FAMILY-313";Tend="1136";Tstart="904";shortTE="F";uid="9d0da2f5-913f-43f7-b49d-ab99f47ca77a"
NC_042493.1	RepeatMasker	DNA/Ginger-1	114600051	114600506	2046	+	.	ID="RND-6_FAMILY-8793";Tend="1749";Tstart="1311";shortTE="F";uid="180e20a6-17b3-4219-84ad-b5c5c8936cfc"
NC_042493.1	RepeatMasker	LTR/Pao	115291344	115292919	728	+	.	ID="BEL-191_AA-I";Tend="5044";Tstart="2453";shortTE="F";uid="a4b9ad06-2026-4f56-b467-eb3f96af756c"
NC_042493.1	RepeatMasker	DNA	45248821	45249233	2457	+	.	ID="TTAA6_AP";Tend="431";Tstart="1";shortTE="F";uid="e65f6506-1729-4a42-ba2a-8bedb72c82e0"
NC_042493.1	RepeatMasker	DNA/Maverick	108907378	108907729	2696	+	.	ID="RND-6_FAMILY-25978";Tend="1129";Tstart="784";shortTE="F";uid="eb49e17a-0dce-49a0-b3be-6d2414302397"
NC_042493.1	RepeatMasker	DNA/hAT?	56893544	56893647	561	+	.	ID="RND-6_FAMILY-13469";Tend="1308";Tstart="1204";shortTE="F";uid="4437fc5c-8392-4506-af94-70129da1e418"
NC_042493.1	RepeatMasker	DNA/hAT-Tip100	98476833	98477060	1751	+	.	ID="RND-1_FAMILY-426";Tend="617";Tstart="390";shortTE="F";uid="9c3ac023-9ea4-493f-91a5-1689cca204b0"
NC_042493.1	RepeatMasker	RC/Helitron	103361514	103361809	2129	+	.	ID="RND-6_FAMILY-2021";Tend="1167";Tstart="874";shortTE="F";uid="d84a83bf-293c-4dd7-a42e-64e56a69c14c"
NC_042493.1	RepeatMasker	DNA	108087704	108088009	1292	+	.	ID="DNAX-2_AP";Tend="466";Tstart="170";shortTE="F";uid="54533eff-cff3-4fa2-bc05-f2b1341d988a"
NC_042493.1	RepeatMasker	DNA/hAT-Tip100	8990038	8990151	609	+	.	ID="DNA8-28_AP";Tend="440";Tstart="330";shortTE="F";uid="d8fe4dd9-7627-4c4b-a76e-bda095260c03"
NC_042493.1	RepeatMasker	DNA/hAT-Tip100	72830638	72832523	12741	+	.	ID="RND-6_FAMILY-18546";Tend="2000";Tstart="219";shortTE="F";uid="798c3d5e-c1e2-4c70-9670-919df749a6aa"
NC_042493.1	RepeatMasker	DNA	30338158	30338774	640	+	.	ID="DNA4-3_AP";Tend="634";Tstart="7";shortTE="F";uid="d5f2f30f-9c2d-4a5d-b186-b90135c7349f"
NC_042493.1	RepeatMasker	DNA/hAT	95770504	95770858	667	+	.	ID="RND-5_FAMILY-1322";Tend="1312";Tstart="923";shortTE="F";uid="7a2302a8-bebf-4f43-9879-1f3a1dc72c4d"
NC_042493.1	RepeatMasker	DNA/hAT-Tip100	92809592	92810490	5941	+	.	ID="RND-5_FAMILY-3283";Tend="2472";Tstart="1580";shortTE="F";uid="cdd85f2e-8071-4ac0-8c4c-94fd3fc339e1"
NC_042493.1	RepeatMasker	DNA/hAT-hAT19	7247773	7248030	586	+	.	ID="RND-6_FAMILY-18390";Tend="1422";Tstart="1222";shortTE="F";uid="0dc69741-4648-498d-9383-db7af6ae85e6"
NC_042493.1	RepeatMasker	Retroposon?	61543849	61544165	593	+	.	ID="RND-6_FAMILY-12659";Tend="1303";Tstart="986";shortTE="F";uid="2bd8a0f4-a0e3-4182-a31b-520b954f77ae"
NC_042493.1	RepeatMasker	Unknown	79469791	79469908	424	+	.	ID="RND-6_FAMILY-4605";Tend="1340";Tstart="1225";shortTE="F";uid="17d34b51-50c4-4c72-9ae5-67605f330f39"
NC_042493.1	RepeatMasker	DNA	20574079	20574251	560	+	.	ID="dna4-2b_ap";Tend="767";Tstart="596";shortTE="F";uid="da839ddc-3e3d-491b-9062-2236a9d0f09d"
NC_042493.1	RepeatMasker	DNA/Kolobok-E	33914145	33914261	2212	+	.	ID="KOLOBOKE-4_AP";Tend="3196";Tstart="2524";shortTE="F";uid="9955bf74-3055-4171-ae15-7aa79baf5325"
NC_042493.1	RepeatMasker	DNA/Kolobok-E	116304737	116305253	3467	+	.	ID="RND-6_FAMILY-10629";Tend="1483";Tstart="973";shortTE="F";uid="599e64be-9431-4d7e-9f5f-a8a799d0bf5d"
NC_042493.1	RepeatMasker	DNA/hAT-Ac	122459701	122460360	5388	+	.	ID="RND-5_FAMILY-5844";Tend="1788";Tstart="1135";shortTE="F";uid="fd80155d-7217-4712-9794-8f44b3df38a3"
NC_042493.1	RepeatMasker	DNA/TcMar-m44	57956798	57957061	1988	+	.	ID="DNAX-6_AP";Tend="258";Tstart="1";shortTE="F";uid="e5a9af95-9666-4651-9129-d4827650cbb8"
NC_042493.1	RepeatMasker	DNA/hAT-Tip100	88889904	88890047	737	+	.	ID="RND-5_FAMILY-166";Tend="1445";Tstart="1310";shortTE="F";uid="c20dd395-b298-4c29-b3ee-2e41cf981920"
NC_042493.1	RepeatMasker	DNA/Ginger-1	127479860	127479992	730	+	.	ID="RND-6_FAMILY-14973";Tend="1094";Tstart="954";shortTE="F";uid="8fb939cb-b5c9-43f5-a682-5ba8127ab6c2"
NC_042493.1	RepeatMasker	DNA/hAT-Tip100	106014591	106015406	6213	+	.	ID="RND-5_FAMILY-4890";Tend="925";Tstart="101";shortTE="F";uid="f8296b05-a013-4079-9118-0bf29dd5ebfd"
NC_042493.1	RepeatMasker	DNA/Ginger-1	107047446	107048007	4082	+	.	ID="rnd-6_family-3871";Tend="1443";Tstart="924";shortTE="F";uid="13396beb-97aa-4109-acee-15c0e5331d79"
NC_042493.1	RepeatMasker	DNA	103425428	103425844	524	+	.	ID="RND-5_FAMILY-4319";TEgroup="ctg_1%7CRND-5_FAMILY-4319%7C3";Tend="2157";Tstart="1255";shortTE="T";uid="4336f58c-8d7e-4817-9a16-100632200274"
NC_042493.1	RepeatMasker	DNA	130209232	130209621	2675	+	.	ID="DNA8-21_AP";Tend="426";Tstart="1";shortTE="F";uid="ed62ea2b-64c1-4c1d-bc11-edfd13a72ca1"
NC_042493.1	RepeatMasker	DNA/Ginger-1	110931462	110932206	5072	+	.	ID="RND-6_FAMILY-20286";Tend="1536";Tstart="781";shortTE="F";uid="28fc4c1b-4d1b-4574-9ff5-a7a8d01c261b"
NC_042493.1	RepeatMasker	Unknown	99248643	99248866	1212	+	.	ID="RND-1_FAMILY-410";Tend="1085";Tstart="856";shortTE="F";uid="c86f370a-f960-465e-822c-58da76860f1b"
NC_042493.1	RepeatMasker	DNA	111459494	111460313	6456	+	.	ID="RND-1_FAMILY-9";Tend="1222";Tstart="421";shortTE="F";uid="8b5e630f-b584-425f-b482-a6beb614475c"
NC_042493.1	RepeatMasker	DNA/Kolobok-E	13357069	13357478	3170	+	.	ID="RND-5_FAMILY-751";Tend="882";Tstart="462";shortTE="F";uid="1bc9c2a8-daee-41a0-bdee-e0fd9c138d63"
NC_042493.1	RepeatMasker	DNA	103435988	103436422	2403	+	.	ID="DNA8-31_AP";Tend="467";Tstart="1";shortTE="F";uid="3735eaea-bfc7-4f7f-b701-43c69f5571a5"
NC_042493.1	RepeatMasker	DNA	77311189	77311401	1501	+	.	ID="DNA8-22_AP";Tend="213";Tstart="1";shortTE="F";uid="04b5993c-8af8-4212-87b3-100c5ae89f1d"
NC_042493.1	RepeatMasker	DNA	44214774	44216120	7858	+	.	ID="RND-6_FAMILY-10571";Tend="1659";Tstart="393";shortTE="F";uid="ad1719a6-285e-443f-9b79-981aacb07333"
NC_042493.1	RepeatMasker	Unknown	114327130	114327359	589	+	.	ID="RND-6_FAMILY-12673";Tend="1141";Tstart="943";shortTE="F";uid="e93a8bee-e566-42cc-bc23-d73868f7559b"
NC_042493.1	RepeatMasker	DNA/hAT-Tip100	103140875	103141099	1271	+	.	ID="RND-1_FAMILY-255";Tend="1562";Tstart="1344";shortTE="F";uid="d0a60193-1815-45db-9380-ff398edc456e"
NC_042493.1	RepeatMasker	DNA	91025629	91025987	992	+	.	ID="RND-5_FAMILY-11413";Tend="2350";Tstart="1999";shortTE="F";uid="39f6aaa8-7a92-4fbc-ab9f-6e58f4b17551"
NC_042493.1	RepeatMasker	DNA/hAT-hAT19	93587037	93587304	938	+	.	ID="DNA8-109_AP";Tend="674";Tstart="402";shortTE="F";uid="b649aee8-6852-46fd-89ab-66c69f39bd76"
NC_042493.1	RepeatMasker	DNA/Ginger-1	27195793	27196386	1363	+	.	ID="RND-6_FAMILY-22402";TEgroup="ctg_1%7CRND-6_FAMILY-22402%7C6";Tend="1761";Tstart="801";shortTE="F";uid="123fd6c7-2242-4424-b217-b1d665dd1c80"
NC_042493.1	RepeatMasker	DNA/Ginger-1	29367369	29367815	510	+	.	ID="RND-6_FAMILY-954";Tend="1283";Tstart="833";shortTE="F";uid="ac8aefc4-bbab-4f83-846d-1e2bb506b08b"
NC_042493.1	RepeatMasker	Retroposon?	21590847	21591067	1416	+	.	ID="SINE2-2_AP";Tend="1996";Tstart="1226";shortTE="F";uid="9c44419e-a054-4058-a55a-0286259870fc"
NC_042493.1	RepeatMasker	Unknown	60630720	60630830	619	+	.	ID="RND-6_FAMILY-7785";Tend="1452";Tstart="1338";shortTE="F";uid="39dcc4b4-ccfb-43e5-8e77-89432dc27b9b"
NC_042493.1	RepeatMasker	Unknown	37055490	37056156	558	+	.	ID="RND-6_FAMILY-7717";TEgroup="ctg_1%7CRND-6_FAMILY-7717%7C3";Tend="1677";Tstart="621";shortTE="F";uid="681f22c9-8bbc-4839-8363-31316eb335ef"
NC_042493.1	RepeatMasker	RC/Helitron	122691794	122692178	527	+	.	ID="RND-6_FAMILY-806";Tend="1349";Tstart="959";shortTE="F";uid="6f7a083c-8b84-4868-95c0-175edeffeca3"
NC_042493.1	RepeatMasker	Unknown	59485756	59486089	782	+	.	ID="RND-6_FAMILY-1454";Tend="1385";Tstart="1084";shortTE="F";uid="790a20fd-7776-42d0-b226-b75cc994f181"
NC_042493.1	RepeatMasker	Unknown	60458595	60458781	1046	+	.	ID="RND-6_FAMILY-6358";Tend="1414";Tstart="1226";shortTE="F";uid="ce503ede-68ff-424a-9bb6-840df5e3e893"
NC_042493.1	RepeatMasker	LINE/RTE-BovB	39959808	39960209	3462	+	.	ID="RND-5_FAMILY-2268";Tend="1194";Tstart="793";shortTE="F";uid="06bc5416-b848-4063-b408-1a398d37cda0"
NC_042493.1	RepeatMasker	Unknown	51679782	51679923	495	+	.	ID="RND-1_FAMILY-240";Tend="1102";Tstart="949";shortTE="F";uid="d614f84d-2a8d-4766-b35c-eba6ff80328c"
NC_042493.1	RepeatMasker	Retroposon?	36025282	36025761	834	+	.	ID="RND-5_FAMILY-1426";Tend="2161";Tstart="1721";shortTE="F";uid="6e5aa432-5377-49a5-abf1-c7e260a7dc88"
NC_042493.1	RepeatMasker	DNA/Kolobok-E	73280472	73280618	409	+	.	ID="RND-6_FAMILY-5494";Tend="949";Tstart="818";shortTE="F";uid="cd5bb006-b139-4476-ab1c-635fe9769b2a"
NC_042493.1	RepeatMasker	DNA/hAT-Tip100	118931655	118932353	5168	+	.	ID="RND-6_FAMILY-14693";Tend="1560";Tstart="850";shortTE="F";uid="69d36c5d-3748-417c-88ea-fee2f3cdd4ce"
NC_042493.1	RepeatMasker	Unknown	109100430	109100879	3343	+	.	ID="RND-1_FAMILY-129";Tend="2062";Tstart="1617";shortTE="F";uid="861b57cb-c59e-4426-854b-58012beaaa09"
NC_042493.1	RepeatMasker	DNA/hAT-Ac	99063567	99063849	1518	+	.	ID="RND-5_FAMILY-5844";Tend="1772";Tstart="1476";shortTE="F";uid="b87cc72f-562c-493c-b053-9f9bbf67cc28"
NC_042493.1	RepeatMasker	DNA/hAT-Tip100	114059853	114060590	5308	+	.	ID="DNA8-28_AP";Tend="778";Tstart="1";shortTE="F";uid="3b4515d7-bcd4-4a7b-bf4d-396cc6a823c3"
NC_042493.1	RepeatMasker	DNA	16915770	16916876	7154	+	.	ID="RND-1_FAMILY-96";Tend="2131";Tstart="1028";shortTE="F";uid="fda1a7b1-5280-431c-b6be-47a2a52c664f"
NC_042493.1	RepeatMasker	DNA/Ginger-1	92316354	92316584	950	+	.	ID="RND-6_FAMILY-954";Tend="1039";Tstart="807";shortTE="F";uid="183ddcc8-e096-4a45-983e-be85451734cf"
NC_042493.1	RepeatMasker	DNA/TcMar-Pogo	76902783	76903278	2635	+	.	ID="RND-6_FAMILY-14871";Tend="1461";Tstart="938";shortTE="F";uid="6dde771b-8631-4020-9562-de99262ec536"
NC_042493.1	RepeatMasker	DNA/Ginger-1	115105406	115105679	1960	+	.	ID="RND-6_FAMILY-1559";Tend="2571";Tstart="2301";shortTE="F";uid="bc4c5c58-0995-4fe8-927c-2259e942a431"
NC_042493.1	RepeatMasker	RC/Helitron	60391559	60391832	1287	+	.	ID="RND-6_FAMILY-43";Tend="1469";Tstart="993";shortTE="F";uid="ca9ff35e-b2e8-477e-bc16-e715711bba74"
NC_042493.1	RepeatMasker	DNA	56277833	56278186	1949	+	.	ID="TTAA5_AP";Tend="442";Tstart="58";shortTE="F";uid="6819cece-a3fc-4bea-a456-d1c86aaf365d"
NC_042493.1	RepeatMasker	RC/Helitron	106458826	106458941	542	+	.	ID="RND-5_FAMILY-6725";Tend="1338";Tstart="1221";shortTE="F";uid="172797aa-ee8e-4afe-95f3-69ac3fc536e9"
NC_042493.1	RepeatMasker	Unknown	87951283	87951875	4637	+	.	ID="RND-6_FAMILY-15891";Tend="1596";Tstart="978";shortTE="F";uid="e3aae920-51bb-4139-aedc-0d58779aa3d5"
NC_042493.1	RepeatMasker	DNA	68539227	68539399	1124	+	.	ID="TTAA7_AP";Tend="168";Tstart="2";shortTE="F";uid="5dd5206f-9b47-4220-8cf1-3ab1767f77c8"
NC_042493.1	RepeatMasker	Unknown	48371866	48372156	2033	+	.	ID="RND-6_FAMILY-4083";Tend="1174";Tstart="905";shortTE="F";uid="481c77ac-1b86-4a96-863d-1469e73ab7b3"
NC_042493.1	RepeatMasker	RC/Helitron	39524541	39524814	2297	+	.	ID="RND-1_FAMILY-95";Tend="1202";Tstart="929";shortTE="F";uid="a368c0a5-4609-4402-9fa7-975e071444b6"
NC_042493.1	RepeatMasker	DNA/Maverick	48563079	48563208	541	+	.	ID="RND-6_FAMILY-1428";Tend="496";Tstart="369";shortTE="F";uid="23d11d81-24e9-44a6-ac24-62634d6279ea"
NC_042493.1	RepeatMasker	DNA	32296890	32297235	2387	+	.	ID="RND-5_FAMILY-729";Tend="1567";Tstart="1190";shortTE="F";uid="a329490e-82a4-4c2c-9230-a965154cf1f3"
NC_042493.1	RepeatMasker	DNA/hAT	52361807	52362113	2348	+	.	ID="RND-1_FAMILY-165";Tend="1240";Tstart="938";shortTE="F";uid="967881a0-ba6d-460c-b00c-7744c5374c89"
NC_042493.1	RepeatMasker	Unknown	98028102	98028250	888	+	.	ID="RND-1_FAMILY-2";Tend="1331";Tstart="1185";shortTE="F";uid="90d9613b-b9a3-419b-8b83-ce687599df8e"
NC_042493.1	RepeatMasker	DNA/hAT-Tip100	95375734	95375846	456	+	.	ID="RND-1_FAMILY-141";Tend="1207";Tstart="1092";shortTE="F";uid="b0abb977-20fb-43bb-8cae-e4ea834861cf"
NC_042493.1	RepeatMasker	DNA/hAT	6020110	6020535	3388	+	.	ID="rnd-5_family-4737";Tend="746";Tstart="336";shortTE="F";uid="6bab7ddd-1996-4d67-92d6-9f4d10abed16"
NC_042493.1	RepeatMasker	DNA	70624397	70624790	2104	+	.	ID="RND-6_FAMILY-14385";Tend="1354";Tstart="916";shortTE="F";uid="86bf22f7-bf52-4039-a694-b1139a957fa8"
NC_042493.1	RepeatMasker	Unknown	130173507	130173734	649	+	.	ID="RND-6_FAMILY-1986";Tend="441";Tstart="236";shortTE="F";uid="d23e8f16-e2a1-41f3-9c15-fd11f98bf237"
NC_042493.1	RepeatMasker	DNA	126234071	126234289	514	+	.	ID="RND-6_FAMILY-11787";Tend="1749";Tstart="1535";shortTE="F";uid="1b152957-f0b1-460e-9598-b58e3953debc"
NC_042493.1	RepeatMasker	DNA	95899877	95900288	751	+	.	ID="RND-6_FAMILY-20642";Tend="793";Tstart="376";shortTE="F";uid="4ba828db-1800-4b66-83ae-ab09d41f53ee"
NC_042493.1	RepeatMasker	RC/Helitron	75534530	75534710	731	+	.	ID="RND-6_FAMILY-11047";Tend="940";Tstart="778";shortTE="F";uid="82de0a64-ba27-42aa-969a-73fedd7b1db3"
NC_042493.1	RepeatMasker	DNA/Ginger-1	130182545	130182712	1044	+	.	ID="RND-6_FAMILY-14973";Tend="1133";Tstart="966";shortTE="F";uid="73e8ce1e-fe84-435c-bb2d-2d3f854ab4e1"
NC_042493.1	RepeatMasker	Unknown	58868710	58869037	1759	+	.	ID="RND-6_FAMILY-15285";Tend="1320";Tstart="1022";shortTE="F";uid="f8d59e0d-54d5-4b83-ac35-163537146c70"
NC_042493.1	RepeatMasker	DNA/hAT-Tip100	52196173	52196413	1709	+	.	ID="DNA8-106_AP";Tend="1199";Tstart="963";shortTE="F";uid="87379025-62cb-4d33-a69e-6c318a6fe549"
NC_042493.1	RepeatMasker	DNA/hAT-Ac	2669060	2669194	563	+	.	ID="DNA8-93_AP";Tend="157";Tstart="24";shortTE="F";uid="5b9f7cf8-1994-4494-95c7-7e2f1dd4cf67"
NC_042493.1	RepeatMasker	Unknown	86178037	86178333	962	+	.	ID="RND-1_FAMILY-64";Tend="1209";Tstart="928";shortTE="F";uid="18b397ab-abad-4035-9759-25be4a6b4c7d"
NC_042493.1	RepeatMasker	Retroposon?	81877155	81878052	4801	+	.	ID="RND-5_FAMILY-398";Tend="2014";Tstart="1211";shortTE="F";uid="6420905f-b3cb-4ddd-b101-c983ef7b731b"
NC_042493.1	RepeatMasker	Unknown	60926097	60926202	868	+	.	ID="RND-6_FAMILY-7645";Tend="1065";Tstart="960";shortTE="F";uid="ff778bea-b4ec-47b5-96e0-e97837014743"
NC_042493.1	RepeatMasker	RC/Helitron	13454214	13454401	1426	+	.	ID="RND-6_FAMILY-4171";Tend="1479";Tstart="1292";shortTE="F";uid="f38e19cf-6ec3-4ab5-a91c-0c4b5296d8c8"
NC_042493.1	RepeatMasker	DNA/Ginger-1	125733664	125734372	4167	+	.	ID="RND-6_FAMILY-9672";Tend="2004";Tstart="1306";shortTE="F";uid="d9726178-e36b-4162-be14-9e0e367f7b3a"
NC_042493.1	RepeatMasker	Unknown	125837122	125838164	6888	+	.	ID="RND-5_FAMILY-2808";Tend="1339";Tstart="299";shortTE="F";uid="f2538ad0-35d9-4ddc-a55e-d394f681c74e"
NC_042493.1	RepeatMasker	LTR/Gypsy	35907444	35909731	4194	+	.	ID="RND-6_FAMILY-1796";Tend="1960";Tstart="57";shortTE="F";uid="1ccd573c-f98e-4133-8d1c-382e531d1e61"
NC_042493.1	RepeatMasker	DNA/Maverick	55937474	55939096	10975	+	.	ID="RND-6_FAMILY-38526";Tend="1880";Tstart="257";shortTE="F";uid="92215e54-a0c4-481e-bc47-ff106fcc1a51"
NC_042493.1	RepeatMasker	DNA/MULE-MuDR	55009440	55009762	1026	+	.	ID="RND-5_FAMILY-1583";TEgroup="ctg_1%7CRND-5_FAMILY-1583%7C1";Tend="1211";Tstart="858";shortTE="F";uid="5c874a56-9641-425d-a63a-c5ebd3fef444"
NC_042493.1	RepeatMasker	LINE/I-Jockey	85264059	85264435	791	+	.	ID="RND-6_FAMILY-4764";Tend="734";Tstart="402";shortTE="F";uid="515c463a-6dd8-4b41-bf63-3ed99a737e5f"
NC_042493.1	RepeatMasker	DNA	100902804	100903142	1993	+	.	ID="DNA4-3_AP";Tend="312";Tstart="1";shortTE="F";uid="84569ca1-b474-4265-b1c7-b94cfa908939"
NC_042493.1	RepeatMasker	DNA	16732453	16732677	1264	+	.	ID="TTAA3_AP";Tend="252";Tstart="1";shortTE="F";uid="dfb194bc-fcad-4aa8-8be1-80588eddf114"
NC_042493.1	RepeatMasker	DNA/hAT	124833099	124834180	4704	+	.	ID="DNA8-112_AP";TEgroup="ctg_1%7CDNA8-112_AP%7C4";Tend="1310";Tstart="1";shortTE="F";uid="6f419ec9-b56b-437d-b1e3-5d6c8f2765e5"
NC_042493.1	RepeatMasker	DNA/Ginger-2	68458330	68458544	1163	+	.	ID="RND-6_FAMILY-8751";Tend="621";Tstart="425";shortTE="F";uid="3530b9b3-4df2-451b-847d-4a29c460ec6a"
NC_042493.1	RepeatMasker	DNA/Kolobok-E	116407178	116408412	8146	+	.	ID="RND-1_FAMILY-308";Tend="3927";Tstart="2638";shortTE="F";uid="545d7c2a-055d-4047-90b1-86640a967a58"
NC_042493.1	RepeatMasker	DNA/hAT-Blackjack	120691358	120691519	619	+	.	ID="RND-6_FAMILY-24666";Tend="899";Tstart="733";shortTE="F";uid="938aad7c-4656-41cf-98ac-315e7daa3efe"
NC_042493.1	RepeatMasker	Unknown	57816541	57816723	788	+	.	ID="RND-6_FAMILY-1285";Tend="1204";Tstart="1038";shortTE="F";uid="6ddefd04-5dbf-4ef5-b3fd-428233d49434"
NC_042493.1	RepeatMasker	DNA/hAT-Tip100	39114342	39114826	1202	+	.	ID="rnd-6_family-8821";Tend="785";Tstart="330";shortTE="F";uid="4c58e6f6-e18d-4a93-9a82-21d98a59d0cd"
NC_042493.1	RepeatMasker	DNA	67411227	67411720	1267	+	.	ID="RND-4_FAMILY-649";Tend="1330";Tstart="850";shortTE="F";uid="98d51db8-4be0-4e63-9f11-ea986a81a2b9"
NC_042493.1	RepeatMasker	DNA	53783059	53783398	2979	+	.	ID="DNA3-10_AP";Tend="341";Tstart="1";shortTE="F";uid="bd0d0970-a9a9-4739-a761-d2214f433aeb"
NC_042493.1	RepeatMasker	DNA/hAT	70815535	70816077	2334	+	.	ID="RND-6_FAMILY-2457";Tend="1383";Tstart="885";shortTE="F";uid="c0cbd6da-636c-4e25-8904-68f7e1508eb7"
NC_042493.1	RepeatMasker	Retroposon?	36604833	36605034	643	+	.	ID="RND-6_FAMILY-7552";Tend="970";Tstart="768";shortTE="F";uid="80d0fd04-0ab2-4411-8a6d-497968b1d43f"
NC_042493.1	RepeatMasker	DNA	76294051	76294223	569	+	.	ID="dna4-1_ap";Tend="294";Tstart="117";shortTE="F";uid="be91eb8f-4a7e-40cf-9e42-64d4e621f3b1"
NC_042493.1	RepeatMasker	DNA/hAT-Charlie	49768124	49768329	1134	+	.	ID="DNA8-58_AP";Tend="165";Tstart="1";shortTE="F";uid="24d82a43-d8ef-4728-8b4c-8aa3945a494d"
NC_042493.1	RepeatMasker	Retroposon?	80799939	80800129	503	+	.	ID="RND-6_FAMILY-18690";Tend="2183";Tstart="2000";shortTE="F";uid="91e8f109-bef4-4551-9d68-cc493bebd02a"
NC_042493.1	RepeatMasker	Unknown	34809404	34810757	2655	+	.	ID="RND-6_FAMILY-8007";Tend="1798";Tstart="449";shortTE="F";uid="1f5bcade-936a-419d-97be-c149fd66a772"
NC_042493.1	RepeatMasker	RC/Helitron	104297374	104298159	692	+	.	ID="RND-6_FAMILY-17621";TEgroup="ctg_1%7CRND-6_FAMILY-17621%7C5";Tend="1376";Tstart="458";shortTE="T";uid="93d0dc58-6b61-4367-a3a7-ec3a2bf35db5"
NC_042493.1	RepeatMasker	DNA/P	52072587	52073135	516	+	.	ID="P-2_AP";Tend="2824";Tstart="2252";shortTE="F";uid="295b89fe-4c37-41af-84b8-d21ed523a29f"
NC_042493.1	RepeatMasker	DNA	52816692	52817381	2473	+	.	ID="TTAA14_AP";TEgroup="ctg_1%7CTTAA14_AP%7C1";Tend="524";Tstart="20";shortTE="F";uid="81d8ebc8-5a0f-4d9f-8e27-3721a70e49a1"
NC_042493.1	RepeatMasker	DNA/hAT-Ac	119417750	119418208	3288	+	.	ID="dna8-11_ap";Tend="1409";Tstart="101";shortTE="F";uid="f0e2d094-47b3-4aeb-9e65-f096022f8b92"
NC_042493.1	RepeatMasker	Unknown	85613266	85613450	422	+	.	ID="RND-4_FAMILY-1585";Tend="1207";Tstart="1002";shortTE="F";uid="512739a9-d956-4858-8ef3-556a7884b6dd"
NC_042493.1	RepeatMasker	DNA/hAT-Tip100	113010647	113010826	855	+	.	ID="RND-5_FAMILY-3568";Tend="1319";Tstart="1138";shortTE="F";uid="c50b48b2-632f-44e9-a2c5-c0f2f8ccfc1b"
NC_042493.1	RepeatMasker	Unknown	5625117	5625570	3176	+	.	ID="RND-1_FAMILY-360";Tend="1120";Tstart="662";shortTE="F";uid="024fc58f-57b8-4b5d-bb53-4c8a1165e967"
NC_042493.1	RepeatMasker	DNA/hAT-Tip100	128811448	128812239	2496	+	.	ID="RND-6_FAMILY-4641";Tend="1687";Tstart="969";shortTE="F";uid="7fbb414a-f615-4a6d-b26a-2eb5d33f4caa"
NC_042493.1	RepeatMasker	DNA/hAT-Tip100	11591947	11592777	5042	+	.	ID="RND-5_FAMILY-4689";Tend="1615";Tstart="793";shortTE="F";uid="9cf248ba-3346-4d3f-8048-474169c49df9"
NC_042493.1	RepeatMasker	Retroposon?	103741088	103741328	1407	+	.	ID="RND-6_FAMILY-728";Tend="856";Tstart="619";shortTE="F";uid="d9bea141-60aa-462e-89d1-1db8a2a55a59"
NC_042493.1	RepeatMasker	DNA	81974241	81974847	1986	+	.	ID="DNA8-27_AP";Tend="735";Tstart="1";shortTE="F";uid="0374873d-86b3-4855-8070-3c76a051d7a0"
NC_042493.1	RepeatMasker	DNA	90816796	90817225	444	+	.	ID="DNA8-38_AP";TEgroup="ctg_1%7CDNA8-38_AP%7C3";Tend="486";Tstart="1";shortTE="T";uid="dd75e273-52d8-4946-a130-f6e318d6b355"
NC_042493.1	RepeatMasker	DNA/hAT-Tip100	112307210	112307381	949	+	.	ID="DNA8-6_AP";Tend="172";Tstart="1";shortTE="F";uid="06086121-0b8e-4c23-aac3-c1f96df25147"
NC_042493.1	RepeatMasker	DNA/Kolobok-E	55805870	55806297	837	+	.	ID="rnd-5_family-2397";Tend="2229";Tstart="1944";shortTE="F";uid="561068c1-e535-467f-be6e-05a09561cdb4"
NC_042493.1	RepeatMasker	DNA/hAT-hAT19	101852678	101852999	837	+	.	ID="HAT-N6_AP";Tend="339";Tstart="1";shortTE="F";uid="521d59e9-182e-4818-ac5c-76cc4a111940"
NC_042493.1	RepeatMasker	Unknown	62935262	62935493	794	+	.	ID="RND-5_FAMILY-1868";Tend="1116";Tstart="873";shortTE="F";uid="ee43ddc9-18b6-4ec3-b669-67da48925809"
NC_042493.1	RepeatMasker	DNA/Ginger-1	80403891	80404436	3820	+	.	ID="RND-6_FAMILY-3871";Tend="1461";Tstart="927";shortTE="F";uid="f09a3568-4584-48f4-85ba-c9bd6532ebf7"
NC_042493.1	RepeatMasker	DNA/hAT-Tip100	83988322	83988667	2761	+	.	ID="DNA8-106_AP";Tend="348";Tstart="1";shortTE="F";uid="e9292a73-c478-460a-9e1f-d6fc034d40fc"
NC_042493.1	RepeatMasker	DNA/Kolobok-E	43763799	43764166	1584	+	.	ID="rnd-6_family-15442";Tend="2217";Tstart="1829";shortTE="F";uid="76d38d0f-67d5-4306-ad4f-3b8bbc203ffe"
NC_042493.1	RepeatMasker	Unknown	16005519	16005787	1323	+	.	ID="RND-6_FAMILY-17568";Tend="1792";Tstart="1503";shortTE="F";uid="b944406a-2294-46de-8786-4a9cfa9877f3"
NC_042493.1	RepeatMasker	DNA/hAT-Tip100	113325464	113325623	439	+	.	ID="RND-6_FAMILY-1170";Tend="1351";Tstart="1208";shortTE="F";uid="fb8f61b2-b4b0-47ed-a305-214bb37a1d5a"
NC_042493.1	RepeatMasker	DNA/Ginger-1	58896278	58896434	416	+	.	ID="RND-6_FAMILY-9672";Tend="2361";Tstart="2210";shortTE="F";uid="7ff349f9-e0da-4cf1-b974-99d87a67607c"
NC_042493.1	RepeatMasker	DNA/hAT-Tip100	70482827	70482936	481	+	.	ID="dna8-106_ap";Tend="425";Tstart="345";shortTE="F";uid="c1ee15ca-1c7e-47a1-98df-56193f3a50a9"
NC_042493.1	RepeatMasker	DNA/Ginger-1	51034913	51035236	493	+	.	ID="GINGER1-1_AP";Tend="4354";Tstart="4047";shortTE="F";uid="9c145583-ecd0-4c14-9403-e9d8fccfb1ef"
NC_042493.1	RepeatMasker	LTR/Gypsy	97814341	97814519	500	+	.	ID="RND-6_FAMILY-5903";Tend="193";Tstart="39";shortTE="F";uid="2ae8d5f3-fdcc-4192-80fb-1293452bc3ca"
NC_042493.1	RepeatMasker	DNA	56563044	56563191	577	+	.	ID="DNAX-10_AP";Tend="152";Tstart="1";shortTE="F";uid="57daaaf1-34ef-4498-99bd-7892282f0b88"
NC_042493.1	RepeatMasker	Unknown	75612609	75613504	6175	+	.	ID="RND-5_FAMILY-1725";Tend="1829";Tstart="919";shortTE="F";uid="a569b9df-bd5f-4b39-b57a-70fed0359bd4"
NC_042493.1	RepeatMasker	DNA/Kolobok-E	12444430	12444606	474	+	.	ID="RND-6_FAMILY-5494";Tend="920";Tstart="772";shortTE="F";uid="55da7240-e631-40a0-b16e-4e65c1efdc96"
NC_042493.1	RepeatMasker	DNA/hAT	115387714	115387944	1790	+	.	ID="DNA8-105_AP";Tend="650";Tstart="418";shortTE="F";uid="8ff4e607-9853-4ed6-b32a-31a2c32acf8e"
NC_042493.1	RepeatMasker	Unknown	47674033	47674505	2156	+	.	ID="RND-1_FAMILY-367";Tend="1173";Tstart="722";shortTE="F";uid="57534fbd-2f48-400b-91cb-30d53eab0352"
NC_042493.1	RepeatMasker	LTR/Pao	101416516	101416730	780	+	.	ID="RND-1_FAMILY-342";Tend="391";Tstart="179";shortTE="F";uid="77b161cb-d360-475e-850a-028346808a72"
NC_042493.1	RepeatMasker	RC/Helitron	31257291	31257644	2033	+	.	ID="RND-1_FAMILY-527";Tend="1015";Tstart="615";shortTE="F";uid="fbf782fb-9d9b-47ba-ac73-1d497e0dcb28"
NC_042493.1	RepeatMasker	DNA	118264285	118264607	2714	+	.	ID="RND-6_FAMILY-38477";Tend="913";Tstart="594";shortTE="F";uid="25141aae-b51a-46c0-ab99-4297955d6e38"
NC_042493.1	RepeatMasker	DNA/hAT-Charlie	103981984	103982495	3324	+	.	ID="RND-5_FAMILY-955";Tend="1404";Tstart="897";shortTE="F";uid="37a4c48c-935c-4219-adbb-b8954e2f7957"
NC_042493.1	RepeatMasker	DNA/hAT-Ac	66765390	66765662	1334	+	.	ID="RND-6_FAMILY-12898";Tend="827";Tstart="585";shortTE="F";uid="d8dd3e22-c50b-4f7d-856f-5e43827a7b0e"
NC_042493.1	RepeatMasker	DNA/Academ-1	46769229	46769442	429	+	.	ID="ACADEM-3_LMI";Tend="2054";Tstart="1842";shortTE="F";uid="8ada226e-d0b5-4cc7-a3eb-a2a257edc801"
NC_042493.1	RepeatMasker	Unknown	121569585	121569777	895	+	.	ID="RND-6_FAMILY-3520";Tend="1123";Tstart="932";shortTE="F";uid="856565d0-1322-42d8-bd95-d604c93af99a"
NC_042493.1	RepeatMasker	DNA/Kolobok-E	117110227	117110391	701	+	.	ID="RND-5_FAMILY-5933";Tend="1437";Tstart="1275";shortTE="F";uid="fd7d6881-af97-434c-8399-ade97802f39e"
NC_042493.1	RepeatMasker	DNA/hAT-Tip100	59330777	59332196	7832	+	.	ID="RND-6_FAMILY-2383";Tend="1797";Tstart="417";shortTE="F";uid="493a26b1-8d21-4d5c-a1a6-044075fa3542"
NC_042493.1	RepeatMasker	Unknown	57397373	57397626	2013	+	.	ID="RND-1_FAMILY-367";Tend="1122";Tstart="868";shortTE="F";uid="79cc34a8-0e71-4237-a2a2-3e9d742e5383"
NC_042493.1	RepeatMasker	DNA/hAT-hAT19	94421132	94421982	6657	+	.	ID="DNA8-49_AP";Tend="864";Tstart="1";shortTE="F";uid="f8b081a0-ef41-46c5-9295-34a61e9eed94"
NC_042493.1	RepeatMasker	DNA	12640223	12640664	2614	+	.	ID="TTAA7_AP";Tend="434";Tstart="1";shortTE="F";uid="59b9f8f8-73c7-4ea6-af11-a54712a9427c"
NC_042493.1	RepeatMasker	Unknown	6098669	6098835	1131	+	.	ID="RND-1_FAMILY-54";Tend="1007";Tstart="839";shortTE="F";uid="41e41d6e-bf15-4024-85a7-55a434c288e4"
NC_042493.1	RepeatMasker	DNA/TcMar-m44?	1517727	1517882	482	+	.	ID="dnax-4b_ap";Tend="172";Tstart="2";shortTE="F";uid="e73d094a-8b87-4d45-ba59-901cdc14356f"
NC_042493.1	RepeatMasker	DNA/Kolobok-E	110078705	110079615	5269	+	.	ID="RND-4_FAMILY-3163";Tend="1849";Tstart="940";shortTE="F";uid="93bc7f43-a1b9-44fd-a9f7-42f596274289"
NC_042493.1	RepeatMasker	Unknown	105181323	105181449	782	+	.	ID="RND-6_FAMILY-2950";Tend="1146";Tstart="1021";shortTE="F";uid="3eba861f-d9d0-4832-87c7-5bea95f2dd49"
NC_042493.1	RepeatMasker	DNA/P	116794223	116795054	4145	+	.	ID="RND-6_FAMILY-35765";Tend="1380";Tstart="533";shortTE="F";uid="85f2d49f-30cd-4feb-849c-1678719a57f0"
NC_042493.1	RepeatMasker	DNA/Kolobok-E	122032277	122032413	681	+	.	ID="RND-5_FAMILY-2397";Tend="1466";Tstart="1325";shortTE="F";uid="438b0ce8-e79e-4652-ae8e-34a0dad96885"
NC_042493.1	RepeatMasker	RC/Helitron	89268908	89269099	1110	+	.	ID="RND-6_FAMILY-4171";Tend="698";Tstart="503";shortTE="F";uid="2bab8cc8-1c25-488c-b54b-8ebf581ba4cc"
NC_042493.1	RepeatMasker	DNA/hAT	21563295	21564190	4727	+	.	ID="RND-6_FAMILY-45";Tend="1771";Tstart="908";shortTE="F";uid="07988969-dc87-4e11-8c94-4ad0aed6e7b1"
NC_042493.1	RepeatMasker	DNA/hAT	31564280	31564517	1186	+	.	ID="DNA8-105_AP";Tend="644";Tstart="421";shortTE="F";uid="c99490d5-7a93-45b4-8cba-6cae7e6a57ce"
NC_042493.1	RepeatMasker	DNA	125227849	125228454	2116	+	.	ID="TTAA19_AP";TEgroup="ctg_1%7CTTAA19_AP%7C7";Tend="528";Tstart="1";shortTE="F";uid="48593f2a-dacc-4400-a431-bb07e537c9c0"
NC_042493.1	RepeatMasker	Retroposon?	74065662	74066027	2907	+	.	ID="RND-6_FAMILY-7552";Tend="2574";Tstart="2204";shortTE="F";uid="ee98c992-67b5-46ea-92eb-4e8c1820ab02"
NC_042493.1	RepeatMasker	DNA	5267580	5267815	414	+	.	ID="dna4-1_ap";Tend="752";Tstart="534";shortTE="F";uid="6a9944dd-99e2-49f2-9a7d-f905ccf29117"
NC_042493.1	RepeatMasker	Retroposon?	23453765	23453931	990	+	.	ID="RND-6_FAMILY-29059";Tend="2348";Tstart="2177";shortTE="F";uid="526e8453-7042-49cd-b6f3-eacfb6068d33"
NC_042493.1	RepeatMasker	DNA	5946297	5946403	722	+	.	ID="TTAA13B_AP";Tend="105";Tstart="2";shortTE="F";uid="bf40550f-99d4-4bc1-9f4e-20be7f000254"
NC_042493.1	RepeatMasker	Unknown	75454431	75455799	1975	+	.	ID="RND-5_FAMILY-4704";Tend="2166";Tstart="808";shortTE="F";uid="d4653aa0-6ecd-4535-a113-d1c23bdd5764"
NC_042493.1	RepeatMasker	Unknown	44380925	44381149	1818	+	.	ID="RND-1_FAMILY-522";Tend="1217";Tstart="983";shortTE="F";uid="51f3089b-3fdc-4a32-a5b6-8875cbee3bad"
NC_042493.1	RepeatMasker	Unknown	75173830	75174039	1334	+	.	ID="RND-1_FAMILY-185";Tend="1172";Tstart="958";shortTE="F";uid="a6749cb8-eccf-4fb4-8540-f0648c18dec1"
NC_042493.1	RepeatMasker	DNA/hAT-Charlie	52288711	52289033	494	+	.	ID="HAT-34_LSAL";Tend="1393";Tstart="1071";shortTE="F";uid="be0d38f8-0f36-4bbf-bc68-a859af4ff828"
NC_042493.1	RepeatMasker	DNA/Ginger-1	62611025	62611557	2793	+	.	ID="rnd-6_family-3871";Tend="1445";Tstart="808";shortTE="F";uid="6f2f8369-7b70-4f37-966e-8ed57f0b833e"
NC_042493.1	RepeatMasker	DNA/hAT-Tip100	111629423	111629941	1879	+	.	ID="DNA8-106_AP";TEgroup="ctg_1%7CDNA8-106_AP%7C57";Tend="954";Tstart="1";shortTE="F";uid="4f07701b-5354-43a5-ab6f-4a204ef49bda"
NC_042493.1	RepeatMasker	DNA/Ginger-1	64678705	64678863	469	+	.	ID="RND-6_FAMILY-20286";Tend="1232";Tstart="1069";shortTE="F";uid="8f7dae60-1d2b-4ae3-a4bb-2302cb608336"
NC_042493.1	RepeatMasker	Retroposon?	30897923	30898136	988	+	.	ID="RND-5_FAMILY-1426";Tend="2386";Tstart="1850";shortTE="F";uid="831ec56b-2fe7-4bd3-9754-81a38766f8d6"
NC_042493.1	RepeatMasker	DNA	116388433	116388621	1052	+	.	ID="DNA8-31_AP";Tend="390";Tstart="197";shortTE="F";uid="a1618dc8-01b4-4924-8387-d7eab723d32b"
NC_042493.1	RepeatMasker	DNA/Ginger-1	111171103	111171587	2961	+	.	ID="rnd-6_family-20286";Tend="1212";Tstart="739";shortTE="F";uid="cafef67b-89f0-4640-923c-353eb6b59cd2"
NC_042493.1	RepeatMasker	DNA/hAT-Tip100	64594671	64595017	1573	+	.	ID="dna8-87_ap";Tend="713";Tstart="146";shortTE="F";uid="ec67a35f-a0ac-4cea-bec6-d735a3dbafe4"
NC_042493.1	RepeatMasker	Unknown	38156208	38156364	774	+	.	ID="RND-5_FAMILY-177";Tend="1170";Tstart="1025";shortTE="F";uid="e6de379a-eaee-45ef-80e3-09c2eae5c302"
NC_042493.1	RepeatMasker	DNA/Sola-1	69530581	69532473	8023	+	.	ID="RND-6_FAMILY-20691";Tend="1966";Tstart="57";shortTE="F";uid="42f22938-d298-4274-954f-21a48116155c"
NC_042493.1	RepeatMasker	Unknown	40047354	40047739	2108	+	.	ID="RND-6_FAMILY-28347";Tend="966";Tstart="626";shortTE="F";uid="60a82e5b-8d47-4ecf-a526-3bfd8826803e"
NC_042493.1	RepeatMasker	Retroposon?	107902834	107903797	5953	+	.	ID="SINE2-1_AP";Tend="1770";Tstart="956";shortTE="F";uid="3bbd2326-2287-405a-9df2-51a18b0d9601"
NC_042493.1	RepeatMasker	DNA/hAT-Tip100	96751481	96751748	1178	+	.	ID="HAT-N16_AP";Tend="564";Tstart="281";shortTE="F";uid="20f6c2eb-aeaf-4297-a27c-234247aa0019"
NC_042493.1	RepeatMasker	LINE/R1	12607165	12607742	874	+	.	ID="SART-9_API";Tend="3675";Tstart="3001";shortTE="F";uid="c9a39014-f276-40f8-8dbc-7ea2148837a5"
NC_042493.1	RepeatMasker	Retroposon?	57624310	57625055	1071	+	.	ID="SINE2-2_AP";Tend="1536";Tstart="825";shortTE="F";uid="6873e6b3-000f-4c94-996d-603779a94ed0"
NC_042493.1	RepeatMasker	Retroposon?	106283506	106284054	4634	+	.	ID="SINE2-2_AP";Tend="1998";Tstart="1449";shortTE="F";uid="7aa36e58-0efd-4dd0-85aa-6aa819c66aab"
NC_042493.1	RepeatMasker	Unknown	40746772	40747165	1437	+	.	ID="RND-1_FAMILY-360";Tend="1149";Tstart="741";shortTE="F";uid="89c9979a-8924-4ca9-83d3-b8dc9679850f"
NC_042493.1	RepeatMasker	LINE/R1	123800950	123801129	743	+	.	ID="RND-1_FAMILY-486";Tend="1682";Tstart="1512";shortTE="F";uid="fe878b5d-1850-4360-8c29-1991b3a4e902"
NC_042493.1	RepeatMasker	DNA/TcMar-m44	89184790	89185246	3690	+	.	ID="RND-5_FAMILY-3356";Tend="1419";Tstart="941";shortTE="F";uid="1b303256-aa45-4ecc-b5a0-24060ef8227f"
NC_042493.1	RepeatMasker	DNA/hAT-Tip100	102135263	102135479	470	+	.	ID="RND-6_FAMILY-5882";Tend="305";Tstart="91";shortTE="F";uid="5be0a282-5ee5-47cd-810e-70ccfe37576c"
NC_042493.1	RepeatMasker	LTR/Gypsy	55853852	55854502	1604	+	.	ID="RND-6_FAMILY-14850";Tend="641";Tstart="21";shortTE="F";uid="2771ffe9-6b93-4005-84af-83515d793606"
NC_042493.1	RepeatMasker	DNA/Sola-1	29819528	29819734	743	+	.	ID="RND-6_FAMILY-11706";Tend="1093";Tstart="886";shortTE="F";uid="e46ff42b-54f2-4ab6-8b55-752369cbb994"
NC_042493.1	RepeatMasker	DNA	115657480	115657583	496	+	.	ID="RND-5_FAMILY-294";Tend="556";Tstart="461";shortTE="F";uid="48a3b586-6b4c-4c72-82ca-95a807ce4f38"
NC_042493.1	RepeatMasker	DNA	32301275	32301645	2571	+	.	ID="DNA4-3_AP";Tend="637";Tstart="271";shortTE="F";uid="c6f5dd7d-e13d-443c-9d17-936277c32bf3"
NC_042493.1	RepeatMasker	Unknown	108359895	108360080	578	+	.	ID="RND-5_FAMILY-9090";Tend="1111";Tstart="943";shortTE="F";uid="79c56c21-3298-4ff9-a6a3-40782ba23e74"
NC_042493.1	RepeatMasker	Retroposon?	65681186	65681853	3292	+	.	ID="RND-6_FAMILY-11842";Tend="2130";Tstart="1400";shortTE="F";uid="93760d5b-7750-4c61-9348-e805d377541e"
NC_042493.1	RepeatMasker	DNA	89272143	89272504	2668	+	.	ID="TTAA2_AP";Tend="362";Tstart="1";shortTE="F";uid="5962e304-c5ed-4b49-8929-2552929c4c20"
NC_042493.1	RepeatMasker	DNA/Ginger-1	21103759	21104525	5127	+	.	ID="RND-6_FAMILY-1559";Tend="1774";Tstart="1008";shortTE="F";uid="0dddd540-ec16-4352-804e-73eeace01cb1"
NC_042493.1	RepeatMasker	DNA/Kolobok-E	98820893	98821706	4877	+	.	ID="RND-4_FAMILY-3163";Tend="1838";Tstart="964";shortTE="F";uid="9582a22f-4eac-4372-8be5-02a471f5c7bd"
NC_042493.1	RepeatMasker	DNA/hAT-Tip100	47847447	47848627	7690	+	.	ID="RND-1_FAMILY-337";Tend="1140";Tstart="1";shortTE="F";uid="cd98cf8d-5775-4970-af78-b258278980f7"
NC_042493.1	RepeatMasker	Unknown	37950426	37950595	530	+	.	ID="RND-5_FAMILY-542";Tend="920";Tstart="753";shortTE="F";uid="8175f585-fd28-416a-aada-d1e457669f6f"
NC_042493.1	RepeatMasker	DNA/hAT	123809072	123809477	1271	+	.	ID="RND-5_FAMILY-4993";TEgroup="ctg_1%7CRND-5_FAMILY-4993%7C8";Tend="1649";Tstart="886";shortTE="F";uid="16cf8902-4f34-49ff-842b-7313ee0999d9"
NC_042493.1	RepeatMasker	Unknown	37399853	37400131	485	+	.	ID="RND-6_FAMILY-2011";Tend="702";Tstart="425";shortTE="F";uid="1ee1cc73-b703-4bd9-8db1-645a9f184dcc"
NC_042493.1	RepeatMasker	DNA/hAT-Ac	7833371	7833587	1306	+	.	ID="RND-5_FAMILY-5844";Tend="1836";Tstart="1615";shortTE="F";uid="ae69fa90-ba90-417f-8abf-ae5085e758b0"
NC_042493.1	RepeatMasker	Unknown	72965039	72965173	507	+	.	ID="RND-6_FAMILY-17765";Tend="1206";Tstart="1077";shortTE="F";uid="5773d63d-229c-4bb8-a4cb-13384488e6bb"
NC_042493.1	RepeatMasker	DNA/Kolobok-E	116791931	116792164	587	+	.	ID="RND-6_FAMILY-829";Tend="1186";Tstart="946";shortTE="F";uid="bcb13f8c-161c-40a6-a4c9-45bb1dea5a20"
NC_042493.1	RepeatMasker	Retroposon?	54549667	54549798	475	+	.	ID="RND-6_FAMILY-15586";Tend="2435";Tstart="2314";shortTE="F";uid="89c70f31-3d65-4c7b-8500-377be773dbb4"
NC_042493.1	RepeatMasker	DNA/Kolobok-E	82923298	82923809	794	+	.	ID="RND-6_FAMILY-829";Tend="1562";Tstart="1004";shortTE="F";uid="c963173d-5c03-4525-b61f-dc5a96d82814"
NC_042493.1	RepeatMasker	DNA/hAT-Tip100	19910388	19910578	655	+	.	ID="DNA8-87_AP";Tend="822";Tstart="666";shortTE="F";uid="f8b2731d-3e7c-4c4a-9b69-3d72cf34525a"
NC_042493.1	RepeatMasker	DNA/hAT	58761821	58762475	4945	+	.	ID="RND-1_FAMILY-534";Tend="1124";Tstart="479";shortTE="F";uid="306f86c0-0992-4a70-afb7-71d97603c05b"
NC_042493.1	RepeatMasker	DNA/hAT-Tip100	33422284	33422527	777	+	.	ID="dna8-106_ap";Tend="720";Tstart="494";shortTE="F";uid="00440bfe-5dbd-4d75-9681-209c39cae1e8"
NC_042493.1	RepeatMasker	LTR/Gypsy	36291351	36292635	9837	+	.	ID="RND-6_FAMILY-1796";Tend="1697";Tstart="423";shortTE="F";uid="ab06ca18-5c12-46b5-a0a3-bf4d3160e228"
NC_042493.1	RepeatMasker	DNA/Kolobok-E	120626810	120626942	805	+	.	ID="RND-5_FAMILY-4135";Tend="1235";Tstart="1098";shortTE="F";uid="c166713c-2b78-468d-9695-95c497414502"
NC_042493.1	RepeatMasker	DNA/Ginger-1	36311942	36312497	2431	+	.	ID="RND-6_FAMILY-9672";Tend="2292";Tstart="1756";shortTE="F";uid="32fd60bb-4b58-4602-819e-6082ef3d500c"
NC_042493.1	RepeatMasker	Retroposon?	112496995	112497707	803	+	.	ID="RND-6_FAMILY-14959";Tend="756";Tstart="89";shortTE="F";uid="7c4620c8-1a57-4cee-8bfa-0c4ef0978ea3"
NC_042493.1	RepeatMasker	DNA/Ginger	50034240	50034439	1009	+	.	ID="RND-6_FAMILY-2771";Tend="2539";Tstart="2331";shortTE="F";uid="eaaa55e9-7981-4710-b7e0-bc4540eeb9ec"
NC_042493.1	RepeatMasker	DNA/hAT-Ac	5610848	5611129	2330	+	.	ID="DNA8-93_AP";Tend="478";Tstart="196";shortTE="F";uid="e5708b89-db3d-4ec7-a667-58b119bfbaed"
NC_042493.1	RepeatMasker	Retroposon?	90500666	90500783	1714	+	.	ID="RND-5_FAMILY-836";Tend="1723";Tstart="1171";shortTE="F";uid="7044a3f2-e13c-4bd8-a0c3-e35ea01460dd"
NC_042493.1	RepeatMasker	Unknown	44321499	44322149	4353	+	.	ID="RND-1_FAMILY-58";Tend="1653";Tstart="968";shortTE="F";uid="d3e55281-af46-4019-8c79-90c1d6f48750"
NC_042493.1	RepeatMasker	DNA/hAT-Tip100	129747806	129748216	497	+	.	ID="RND-1_FAMILY-278";Tend="1390";Tstart="958";shortTE="F";uid="dd9b14ed-b7e1-43af-b909-57699eb3b85b"
NC_042493.1	RepeatMasker	DNA/hAT-Ac	93363872	93364179	1572	+	.	ID="DNA8-20_AP";Tend="333";Tstart="1";shortTE="F";uid="613a6c20-d67c-412e-8fc2-f5c97c78755d"
NC_042493.1	RepeatMasker	LINE/CR1	128068826	128069400	3093	+	.	ID="RND-6_FAMILY-17112";Tend="977";Tstart="373";shortTE="F";uid="81479fa8-6fbb-4760-9221-15c2b61107e1"
NC_042493.1	RepeatMasker	LTR/Pao	101043468	101044013	4888	+	.	ID="BEL2-LTR_AP";Tend="545";Tstart="1";shortTE="F";uid="46d2d08e-63c2-4ffa-9df1-55136014461e"
NC_042493.1	RepeatMasker	DNA/hAT-hAT19	130780958	130781513	1481	+	.	ID="DNA8-95_AP";TEgroup="ctg_1%7CDNA8-95_AP%7C3";Tend="968";Tstart="1";shortTE="F";uid="00b320db-995b-41c2-a72b-7e0f639530da"
NC_042493.1	RepeatMasker	Retroposon?	25133379	25133735	1241	+	.	ID="RND-5_FAMILY-7341";Tend="1949";Tstart="1609";shortTE="F";uid="bf26ec2b-cab7-4772-851d-00055a624b1d"
NC_042493.1	RepeatMasker	RC/Helitron	74269510	74269951	1181	+	.	ID="RND-1_FAMILY-33";Tend="1438";Tstart="974";shortTE="F";uid="2ad91062-5b0f-4e3f-9be8-2f286b87c3d2"
NC_042493.1	RepeatMasker	DNA/Ginger-1	129748520	129748762	1079	+	.	ID="rnd-6_family-954";Tend="1031";Tstart="734";shortTE="F";uid="de64b359-d5d3-4402-9130-e3f11cab00ba"
NC_042493.1	RepeatMasker	Retroposon?	70884669	70885471	5832	+	.	ID="RND-6_FAMILY-2390";Tend="2094";Tstart="1294";shortTE="F";uid="bb778e0b-583b-4216-a930-ce85b0598414"
NC_042493.1	RepeatMasker	Retroposon?	68414645	68414791	497	+	.	ID="RND-6_FAMILY-7552";Tend="2564";Tstart="2482";shortTE="F";uid="b214bb39-fdf7-49e4-8d6a-66c2d51a1c0d"
NC_042493.1	RepeatMasker	DNA	81519094	81519531	1560	+	.	ID="TTAA3_AP";Tend="411";Tstart="1";shortTE="F";uid="07882cde-9bc8-492c-a55c-1ce9d407bcaa"
NC_042493.1	RepeatMasker	DNA	1879763	1880060	1885	+	.	ID="DNA8-30_AP";Tend="312";Tstart="1";shortTE="F";uid="237e8d76-ab42-4ddd-b32b-0d194f55c8e6"
NC_042493.1	RepeatMasker	Retroposon?	54995032	54995212	610	+	.	ID="RND-5_FAMILY-1426";Tend="2458";Tstart="2248";shortTE="F";uid="bf5121aa-d395-4abf-a4e3-44f152c2aa95"
NC_042493.1	RepeatMasker	DNA/Kolobok-E	14747376	14747614	927	+	.	ID="RND-6_FAMILY-15442";Tend="2291";Tstart="2075";shortTE="F";uid="a828f737-2fe4-4f60-9a3f-d78996b5b738"
NC_042493.1	RepeatMasker	DNA	38386492	38386924	2187	+	.	ID="ttaa4c_ap";Tend="420";Tstart="1";shortTE="F";uid="4eb5ffcf-90ef-4c0f-9387-2dc09b94b419"
NC_042493.1	RepeatMasker	DNA/Ginger-1	116124070	116124306	1563	+	.	ID="RND-6_FAMILY-14973";Tend="1498";Tstart="1265";shortTE="F";uid="e6bc6f06-26ed-48a4-9092-3354db67f977"
NC_042493.1	RepeatMasker	DNA/hAT-Charlie	106006659	106006988	2546	+	.	ID="DNA8-33_AP";Tend="328";Tstart="1";shortTE="F";uid="8ed0eb1f-d33c-482d-9d19-a6caf57ccbd4"
NC_042493.1	RepeatMasker	DNA	117634822	117635029	604	+	.	ID="RND-6_FAMILY-1633";Tend="1113";Tstart="900";shortTE="F";uid="917c94c7-894a-4341-b0cb-e3ac0bcc3a1f"
NC_042493.1	RepeatMasker	DNA	98813174	98813412	1588	+	.	ID="TTAA2_AP";Tend="427";Tstart="190";shortTE="F";uid="c065fb88-6b9a-4edd-8996-0a53a3eeb3f4"
NC_042493.1	RepeatMasker	DNA/hAT-Ac	43832058	43832183	661	+	.	ID="dna8-39_ap";Tend="126";Tstart="1";shortTE="F";uid="14675e80-a1f5-49ee-9ce5-f1d720aac960"
NC_042493.1	RepeatMasker	DNA/hAT	9144970	9145341	540	+	.	ID="DNA8-1_AP";TEgroup="ctg_1%7CDNA8-1_AP%7C1";Tend="523";Tstart="118";shortTE="T";uid="1bec0a6d-dcb9-40da-8335-90cea9f49851"
NC_042493.1	RepeatMasker	Unknown	45543699	45544293	4678	+	.	ID="RND-6_FAMILY-1226";Tend="1389";Tstart="802";shortTE="F";uid="35ace41c-2fdb-4b19-817d-b787f3daae96"
NC_042493.1	RepeatMasker	DNA	125881298	125881828	2882	+	.	ID="RND-4_FAMILY-649";Tend="1369";Tstart="846";shortTE="F";uid="64d19be1-e4c1-4e8f-9f60-9a8116428e7e"
NC_042493.1	RepeatMasker	DNA/hAT	114145677	114146156	2597	+	.	ID="RND-5_FAMILY-1289";Tend="1317";Tstart="837";shortTE="F";uid="1751129a-f3dc-48e2-b93a-3ea4d896d39e"
NC_042493.1	RepeatMasker	Unknown	123598943	123599149	913	+	.	ID="RND-6_FAMILY-10174";Tend="1192";Tstart="963";shortTE="F";uid="14ab3188-815c-4a86-aa34-e026a2689930"
NC_042493.1	RepeatMasker	Retroposon?	4857494	4857596	472	+	.	ID="RND-6_FAMILY-6254";Tend="107";Tstart="1";shortTE="F";uid="3cb43bc3-6320-4beb-8a71-d99b563ed1cb"
NC_042493.1	RepeatMasker	DNA/MULE-MuDR	121819931	121820177	1395	+	.	ID="RND-5_FAMILY-397";Tend="1436";Tstart="1185";shortTE="F";uid="76fb5b87-2cd8-4027-9971-4d178d626576"
NC_042493.1	RepeatMasker	DNA/Ginger-1	51438466	51439179	1652	+	.	ID="rnd-6_family-20286";Tend="1448";Tstart="738";shortTE="F";uid="4463a777-6205-4949-8706-9ea205fe1d8f"
NC_042493.1	RepeatMasker	DNA	64331779	64332321	3140	+	.	ID="TTAA14_AP";Tend="551";Tstart="31";shortTE="F";uid="7d291481-4560-432c-81e7-9eb04606d797"
NC_042493.1	RepeatMasker	DNA/Kolobok-E	29731343	29731521	793	+	.	ID="RND-5_FAMILY-2139";Tend="855";Tstart="689";shortTE="F";uid="0de84d5a-74cf-4e33-8eca-6130a3df7c08"
NC_042493.1	RepeatMasker	DNA/hAT	93552976	93553379	3537	+	.	ID="DNA8-37_AP";Tend="404";Tstart="1";shortTE="F";uid="78445b45-7877-4746-9418-f019846a248b"
NC_042493.1	RepeatMasker	LINE/Penelope	49856870	49857045	554	+	.	ID="PENELOPE-N1_PH";Tend="227";Tstart="47";shortTE="F";uid="41db9a0a-aa34-4c02-a016-9732237f752f"
NC_042493.1	RepeatMasker	Unknown	127293361	127293832	557	+	.	ID="RND-1_FAMILY-229";Tend="1989";Tstart="1560";shortTE="F";uid="951c8ec4-117d-450a-ab23-32b0b91ff440"
NC_042493.1	RepeatMasker	DNA/Ginger-1	123059769	123060172	669	+	.	ID="RND-6_FAMILY-9672";Tend="2200";Tstart="1781";shortTE="F";uid="fcfd829a-6251-4aaa-9502-3f607ed2ac3d"
NC_042493.1	RepeatMasker	LINE/RTE-BovB	70123556	70123884	681	+	.	ID="RND-5_FAMILY-3071";Tend="1162";Tstart="834";shortTE="F";uid="b6d663e3-8b21-4efc-971e-f38e7f578138"
NC_042493.1	RepeatMasker	DNA	15948261	15948706	3489	+	.	ID="DNA8-69_AP";Tend="439";Tstart="1";shortTE="F";uid="0f328b8d-66a0-4719-9f0d-a1ddcfbe2702"
NC_042493.1	RepeatMasker	DNA/hAT?	12638806	12639472	5555	+	.	ID="RND-1_FAMILY-4";Tend="1773";Tstart="1106";shortTE="F";uid="6a00a332-ed2e-47fa-87f4-ac02b704ff2c"
NC_042493.1	RepeatMasker	DNA/CMC-EnSpm	49401771	49402055	414	+	.	ID="RND-1_FAMILY-544";Tend="1411";Tstart="1122";shortTE="F";uid="e0b8eda2-2ce3-4ac1-9041-8a261b117ba0"
NC_042493.1	RepeatMasker	Retroposon?	130111359	130111739	739	+	.	ID="RND-6_FAMILY-18690";Tend="688";Tstart="82";shortTE="F";uid="f1e6ab36-8044-41b9-9870-b9c800985459"
NC_042493.1	RepeatMasker	DNA/hAT-hAT19	113876485	113876746	1595	+	.	ID="HAT-N7_AP";Tend="647";Tstart="380";shortTE="F";uid="432abfae-c1ff-4250-b643-927d8a384b7f"
NC_042493.1	RepeatMasker	DNA	66842993	66843120	708	+	.	ID="TTAA3B_AP";Tend="436";Tstart="284";shortTE="F";uid="f3e94a6d-ab1d-4b94-8151-71e215963f6b"
NC_042493.1	RepeatMasker	DNA/Kolobok-E	6165861	6165970	462	+	.	ID="RND-1_FAMILY-472";Tend="965";Tstart="866";shortTE="F";uid="b60eb141-3ac0-4393-9db7-bad3693f17e0"
NC_042493.1	RepeatMasker	DNA	109786768	109787120	981	+	.	ID="dnax-2_ap";Tend="467";Tstart="1";shortTE="F";uid="82de3add-3d17-4aca-9a5b-179bcf2c8dc3"
NC_042493.1	RepeatMasker	Retroposon?	53442287	53442554	1234	+	.	ID="RND-6_FAMILY-11842";Tend="2222";Tstart="1920";shortTE="F";uid="85562ff4-67b1-47f4-9627-62b0fb87d544"
NC_042493.1	RepeatMasker	DNA/TcMar-Fot1	86068978	86069085	678	+	.	ID="RND-5_FAMILY-1146";Tend="2134";Tstart="2033";shortTE="F";uid="0dbdbc90-f4e3-41d9-b55f-99b23e0e48ee"
NC_042493.1	RepeatMasker	DNA/Ginger-1	22423039	22424596	8494	+	.	ID="RND-6_FAMILY-22402";TEgroup="ctg_1%7CRND-6_FAMILY-22402%7C3";Tend="2552";Tstart="1132";shortTE="F";uid="00524a25-c2d1-44b8-b76b-85a352c33d18"
NC_042493.1	RepeatMasker	Retroposon?	5634040	5634182	589	+	.	ID="RND-6_FAMILY-728";Tend="885";Tstart="739";shortTE="F";uid="00a0422f-cfdf-44c9-a3ab-31188dbb76b1"
NC_042493.1	RepeatMasker	DNA/Ginger-1	100259712	100260284	4504	+	.	ID="RND-5_FAMILY-7031";Tend="1445";Tstart="880";shortTE="F";uid="a191b38e-af67-4392-9ec4-2b7bf1ce61b7"
NC_042493.1	RepeatMasker	DNA/Ginger-1	84562146	84562882	646	+	.	ID="RND-6_FAMILY-9672";Tend="1527";Tstart="874";shortTE="F";uid="af0d149d-667a-4030-9eb5-3f71d08d2dc6"
NC_042493.1	RepeatMasker	DNA/hAT-Tip100	51505591	51506170	3406	+	.	ID="RND-6_FAMILY-25633";TEgroup="ctg_1%7CRND-6_FAMILY-25633%7C2";Tend="1501";Tstart="826";shortTE="F";uid="da4875b3-da3b-4782-888c-5cf7da29e056"
NC_042493.1	RepeatMasker	DNA/hAT-Tip100	82482031	82482581	4299	+	.	ID="RND-6_FAMILY-15278";Tend="1360";Tstart="814";shortTE="F";uid="77b768f0-49d9-4547-8bdf-b0577a997a2b"
NC_042493.1	RepeatMasker	DNA/Ginger-1	76165684	76166441	2686	+	.	ID="RND-6_FAMILY-9672";Tend="2288";Tstart="1462";shortTE="F";uid="1c6ff034-1e59-4cc7-a660-b61727e7711a"
NC_042493.1	RepeatMasker	Unknown	129132477	129132973	1105	+	.	ID="RND-6_FAMILY-12364";Tend="1570";Tstart="929";shortTE="F";uid="64ac7356-1c77-4cea-8615-15242490fbcc"
NC_042493.1	RepeatMasker	DNA/MULE-MuDR	15188008	15188202	662	+	.	ID="rnd-6_family-10985";Tend="1078";Tstart="911";shortTE="F";uid="8e2c85a9-0e68-4946-aae5-e5e2a2c2f25f"
NC_042493.1	RepeatMasker	DNA	99812482	99812637	851	+	.	ID="RND-6_FAMILY-11787";Tend="1808";Tstart="1656";shortTE="F";uid="8b82795b-17d3-40d6-a117-1a8eb2ef6ae6"
NC_042493.1	RepeatMasker	DNA/Kolobok-E	67247316	67247854	2714	+	.	ID="RND-6_FAMILY-15442";Tend="2168";Tstart="1651";shortTE="F";uid="91aa2f30-c46e-434f-8467-6808e9cbcfa9"
NC_042493.1	RepeatMasker	DNA/Sola-1	129408971	129409186	728	+	.	ID="SOLA1-9_AP";Tend="1993";Tstart="1782";shortTE="F";uid="1c9540ce-fb5f-45e1-bbe3-80040b544bd5"
NC_042493.1	RepeatMasker	DNA	71932265	71932993	1157	+	.	ID="DNA4-2_AP";Tend="768";Tstart="26";shortTE="F";uid="e4646f35-6d33-41f4-affd-4a0624e6965f"
NC_042493.1	RepeatMasker	DNA/Ginger	120065383	120065541	412	+	.	ID="RND-6_FAMILY-2771";Tend="1740";Tstart="1587";shortTE="F";uid="933dbee3-7c69-4b5b-be86-7b2259db2762"
NC_042493.1	RepeatMasker	Unknown	47659039	47659236	1026	+	.	ID="RND-1_FAMILY-478";Tend="1232";Tstart="1048";shortTE="F";uid="e2545c32-37e3-4af9-91cc-7a3083870d7c"
NC_042493.1	RepeatMasker	Unknown	40634435	40634739	2537	+	.	ID="RND-6_FAMILY-3622";Tend="1066";Tstart="762";shortTE="F";uid="36a2ac86-7f2f-400d-8f0c-6fdbc7ef3bb3"
NC_042493.1	RepeatMasker	RC/Helitron	45401622	45401826	1267	+	.	ID="RND-1_FAMILY-5";Tend="1339";Tstart="1132";shortTE="F";uid="5b62c372-5876-4bdd-a1d4-f76ca820e101"
NC_042493.1	RepeatMasker	DNA/hAT-Tip100	92413830	92414591	1288	+	.	ID="RND-6_FAMILY-416";TEgroup="ctg_1%7CRND-6_FAMILY-416%7C10";Tend="1690";Tstart="762";shortTE="F";uid="44740b98-f03f-423c-a0c1-0e8cb1ae13f2"
NC_042493.1	RepeatMasker	DNA/CMC-Transib	2225310	2228305	21418	+	.	ID="RND-6_FAMILY-22337";Tend="3230";Tstart="479";shortTE="F";uid="639177d3-1fae-40f8-b0cc-777a76f325eb"
NC_042493.1	RepeatMasker	Unknown	130349887	130350207	2370	+	.	ID="RND-6_FAMILY-3215";Tend="1292";Tstart="951";shortTE="F";uid="cfadfd83-223e-4533-b524-82a3ed7c3260"
NC_042493.1	RepeatMasker	DNA	76420523	76420638	500	+	.	ID="DNA8-31_AP";Tend="594";Tstart="477";shortTE="F";uid="686976cc-13ca-468b-aeb4-e608f8bd0c67"
NC_042493.1	RepeatMasker	DNA/hAT-Tip100	16147634	16148082	3411	+	.	ID="RND-1_FAMILY-480";Tend="1319";Tstart="866";shortTE="F";uid="cb197d9c-6e4a-434b-ba05-459bf3d00ca3"
NC_042493.1	RepeatMasker	DNA/hAT-hAT19	121389534	121389666	559	+	.	ID="RND-6_FAMILY-23489";Tend="855";Tstart="715";shortTE="F";uid="3ddccae5-64ab-451f-ad09-15bdaf9aa1fb"
NC_042493.1	RepeatMasker	DNA/TcMar-Tc4	11728849	11729183	1811	+	.	ID="RND-6_FAMILY-2166";Tend="1708";Tstart="1367";shortTE="F";uid="f807ddb3-eb87-43bd-8aa4-e13413936b8d"
NC_042493.1	RepeatMasker	Unknown	32314824	32315566	6473	+	.	ID="RND-1_FAMILY-122";Tend="1130";Tstart="390";shortTE="F";uid="853645be-755b-47ae-9317-49d5877e5df4"
NC_042493.1	RepeatMasker	DNA	82037174	82037608	2341	+	.	ID="TTAA12_AP";Tend="433";Tstart="2";shortTE="F";uid="8c56b652-18cf-4080-8c5c-10eed5e81a3a"
NC_042493.1	RepeatMasker	Unknown	122159761	122160410	3453	+	.	ID="RND-5_FAMILY-6021";TEgroup="ctg_1%7CRND-5_FAMILY-6021%7C4";Tend="1660";Tstart="886";shortTE="F";uid="84d16616-727d-4148-b439-fecafd16d669"
NC_042493.1	RepeatMasker	DNA/Ginger-1	4959329	4959923	1851	+	.	ID="RND-6_FAMILY-9672";Tend="1538";Tstart="886";shortTE="F";uid="da111954-de0a-44d6-a945-d6b994e91c8b"
NC_042493.1	RepeatMasker	DNA/hAT	100530350	100530639	2034	+	.	ID="DNA8-85_AP";Tend="311";Tstart="1";shortTE="F";uid="72c047f5-f37e-44a9-a00e-f4c83732a7cc"
NC_042493.1	RepeatMasker	DNA/hAT?	95091640	95091830	498	+	.	ID="RND-5_FAMILY-3458";Tend="1125";Tstart="923";shortTE="F";uid="e4f8e886-92cb-4e13-979e-1eafb742a3f0"
NC_042493.1	RepeatMasker	DNA/hAT?	103945318	103945603	1187	+	.	ID="RND-6_FAMILY-13469";Tend="1192";Tstart="931";shortTE="F";uid="7e3bd828-94e9-4408-b018-f341af98c35d"
NC_042493.1	RepeatMasker	DNA/hAT-Ac	114340797	114341165	1606	+	.	ID="DNA8-67_AP";Tend="381";Tstart="2";shortTE="F";uid="4be9ed26-d23f-4cbe-9ec1-6f7c04ac9d41"
NC_042493.1	RepeatMasker	Retroposon?	22905019	22905258	678	+	.	ID="RND-6_FAMILY-29059";Tend="2359";Tstart="2108";shortTE="F";uid="03f1d0c0-e804-4c0b-b3b3-53432d5ebc4b"
NC_042493.1	RepeatMasker	DNA/hAT-Charlie	57509464	57509589	430	+	.	ID="RND-5_FAMILY-1860";Tend="1066";Tstart="948";shortTE="F";uid="ca9860d0-2bfb-4f85-af6d-1385f141a388"
NC_042493.1	RepeatMasker	DNA	17024408	17024810	1765	+	.	ID="DNAX-2_AP";Tend="467";Tstart="66";shortTE="F";uid="b247ccd1-3cba-4243-b044-2f230badc666"
NC_042493.1	RepeatMasker	DNA/hAT-Tip100	74718521	74718657	856	+	.	ID="RND-1_FAMILY-101";Tend="1857";Tstart="1715";shortTE="F";uid="0cbddf8a-6d02-4f3e-98dc-bbab0e03a57d"
NC_042493.1	RepeatMasker	RC/Helitron	129176199	129176517	1820	+	.	ID="RND-4_FAMILY-831";Tend="1444";Tstart="1126";shortTE="F";uid="1f97bd7a-f049-4c9e-8396-b33de1b8e106"
NC_042493.1	RepeatMasker	DNA	86706558	86706782	701	+	.	ID="dna4-2_ap";Tend="229";Tstart="8";shortTE="F";uid="696f8e95-1080-4997-a054-f9fb13d06ec9"
NC_042493.1	RepeatMasker	DNA	25206714	25206937	946	+	.	ID="RND-1_FAMILY-238";Tend="1550";Tstart="1341";shortTE="F";uid="aecaa066-0a05-46b8-9bcc-0586b3eaca4f"
NC_042493.1	RepeatMasker	DNA/Kolobok-E	52985569	52985976	2411	+	.	ID="RND-6_FAMILY-15442";Tend="2265";Tstart="1849";shortTE="F";uid="1c9f0d77-83da-4f71-a173-dca874ab12f8"
NC_042493.1	RepeatMasker	Retroposon?	33732953	33733623	4772	+	.	ID="RND-6_FAMILY-20975";Tend="1372";Tstart="699";shortTE="F";uid="aa812cca-3634-457e-b1ab-dd680a910397"
NC_042493.1	RepeatMasker	DNA/hAT-Tip100	104301888	104302091	804	+	.	ID="RND-6_FAMILY-1117";Tend="231";Tstart="38";shortTE="F";uid="370a9f88-0dab-4460-ba59-2f3296b7c607"
NC_042493.1	RepeatMasker	Retroposon?	118229547	118229684	880	+	.	ID="RND-6_FAMILY-3218";Tend="1129";Tstart="991";shortTE="F";uid="0fae9308-761c-44a6-82c0-752ac13b385a"
NC_042493.1	RepeatMasker	Retroposon?	62205833	62207231	11500	+	.	ID="SINE2-2_AP";Tend="1428";Tstart="1";shortTE="F";uid="c023f8fd-89df-4dae-a1bc-9c5cd3209fdf"
NC_042493.1	RepeatMasker	Unknown	76693511	76694082	3425	+	.	ID="RND-1_FAMILY-58";Tend="1649";Tstart="1083";shortTE="F";uid="3c942b6b-72fb-4434-8047-e0a6bdd2e38c"
NC_042493.1	RepeatMasker	DNA/Ginger-1	21301951	21302140	578	+	.	ID="RND-6_FAMILY-954";Tend="1002";Tstart="813";shortTE="F";uid="faa430ab-f01b-4f2e-a460-14be097332f1"
NC_042493.1	RepeatMasker	DNA/hAT-Tip100	42542302	42542474	522	+	.	ID="RND-6_FAMILY-1170";Tend="1354";Tstart="1176";shortTE="F";uid="355525fd-e6cb-4866-9758-f9a32415b549"
NC_042493.1	RepeatMasker	DNA/hAT-Tip100	2050088	2050428	1110	+	.	ID="RND-6_FAMILY-1170";TEgroup="ctg_1%7CRND-6_FAMILY-1170%7C1";Tend="1388";Tstart="925";shortTE="F";uid="76c86fd9-7cae-4899-80c8-96acfecd951c"
NC_042493.1	RepeatMasker	DNA/Maverick	13942157	13942362	421	+	.	ID="POLINTON-1_PBA";Tend="9839";Tstart="9634";shortTE="F";uid="9dd12641-213b-43c1-832c-88ef6c0bf69d"
NC_042493.1	RepeatMasker	DNA/hAT-Tip100	77484932	77485096	1004	+	.	ID="DNA8-63_AP";Tend="167";Tstart="1";shortTE="F";uid="9ecdcbe7-fb47-49ff-91c9-51e5cc66437a"
NC_042493.1	RepeatMasker	DNA	87551043	87551468	1921	+	.	ID="TTAA7_AP";Tend="434";Tstart="1";shortTE="F";uid="90672d6f-7636-470a-aece-a3a31efc5cc0"
NC_042493.1	RepeatMasker	DNA	82940826	82940984	630	+	.	ID="DNA4-2_AP";Tend="769";Tstart="589";shortTE="F";uid="24bb6156-33de-42bd-9847-daa5e7a8e640"
NC_042493.1	RepeatMasker	LINE/I	64153822	64154099	441	+	.	ID="RND-5_FAMILY-4291";Tend="358";Tstart="108";shortTE="F";uid="34227447-8435-4fe7-bb60-03fc38c5f6e1"
NC_042493.1	RepeatMasker	DNA	98159537	98159665	457	+	.	ID="RND-6_FAMILY-14917";Tend="909";Tstart="779";shortTE="F";uid="153d78f3-8d0a-40fc-882e-e389e4d2289d"
NC_042493.1	RepeatMasker	DNA/TcMar-Fot1	489409	490184	3306	+	.	ID="RND-5_FAMILY-1146";Tend="2065";Tstart="1264";shortTE="F";uid="356b68d6-0272-4033-992a-82d3d93d1241"
NC_042493.1	RepeatMasker	DNA/hAT-Tip100	117741575	117742303	1116	+	.	ID="RND-6_FAMILY-5986";TEgroup="ctg_1%7CRND-6_FAMILY-5986%7C2";Tend="1916";Tstart="184";shortTE="F";uid="0442ec91-d6ce-412e-8b82-3cfdf39cd9d1"
NC_042493.1	RepeatMasker	DNA/MULE-MuDR	89115342	89115533	428	+	.	ID="RND-6_FAMILY-4020";Tend="834";Tstart="631";shortTE="F";uid="d2692a00-7f31-47c2-adec-a1824964f18e"
NC_042493.1	RepeatMasker	Retroposon?	57564738	57565069	1125	+	.	ID="RND-5_FAMILY-7341";Tend="1910";Tstart="1591";shortTE="F";uid="ef2da7bb-89cf-4124-aa65-8ccff2d865ff"
NC_042493.1	RepeatMasker	DNA	88941760	88942176	667	+	.	ID="DNA-TTAA-1_AP";Tend="406";Tstart="5";shortTE="F";uid="84d86947-3e44-47fe-8c5f-e28601b4e001"
NC_042493.1	RepeatMasker	DNA/Kolobok-E	121457	121757	551	+	.	ID="RND-5_FAMILY-5933";Tend="1448";Tstart="1131";shortTE="F";uid="2b4c560f-ddfe-4a5b-8132-5491872f381f"
NC_042493.1	RepeatMasker	DNA/Ginger-1	88540777	88540937	446	+	.	ID="RND-6_FAMILY-21700";Tend="638";Tstart="493";shortTE="F";uid="40416141-c296-44b3-98ba-5a4a1ac1393a"
NC_042493.1	RepeatMasker	DNA/hAT-hAT19	14067696	14067902	616	+	.	ID="DNA8-64B_AP";Tend="210";Tstart="3";shortTE="F";uid="ee635c0a-a1ac-4525-82d4-936febf05548"
NC_042493.1	RepeatMasker	Retroposon?	130247216	130247796	2467	+	.	ID="RND-6_FAMILY-3218";Tend="2094";Tstart="1484";shortTE="F";uid="e1405582-927f-49c5-b2d5-62e9627ecf94"
NC_042493.1	RepeatMasker	DNA	70184659	70184993	1608	+	.	ID="ttaa4b_ap";Tend="299";Tstart="1";shortTE="F";uid="f5aa907d-fadd-44fa-9e4d-91616d3f178f"
NC_042493.1	RepeatMasker	Unknown	33731103	33731983	4821	+	.	ID="RND-4_FAMILY-926";Tend="1884";Tstart="992";shortTE="F";uid="8f9eab3a-962f-48dc-bee6-cbc14eae5000"
NC_042493.1	RepeatMasker	DNA/PIF-Harbinger	74857500	74857863	607	+	.	ID="harb-1_ap";Tend="341";Tstart="1";shortTE="F";uid="d0cbee42-fadf-42c8-a019-94b9520242ca"
NC_042493.1	RepeatMasker	DNA/Ginger-1	128799917	128800538	4287	+	.	ID="RND-6_FAMILY-1559";Tend="2544";Tstart="1894";shortTE="F";uid="f71ba850-6cc9-4c64-8c49-f6a3d8f7599b"
NC_042493.1	RepeatMasker	LTR/Gypsy	110977795	110978447	4945	+	.	ID="RND-5_FAMILY-3256";Tend="1571";Tstart="880";shortTE="F";uid="15da128a-20f2-4390-8515-c098f397b0b5"
NC_042493.1	RepeatMasker	DNA/hAT	16902557	16902777	1245	+	.	ID="RND-6_FAMILY-10002";Tend="1092";Tstart="867";shortTE="F";uid="fcfdf12e-f61e-45a7-aec1-57b99adbf125"
NC_042493.1	RepeatMasker	Unknown	77818847	77819273	2379	+	.	ID="RND-1_FAMILY-63";Tend="1421";Tstart="930";shortTE="F";uid="d5b8d455-ad5f-4d3e-9161-aa6a9b0e92a6"
NC_042493.1	RepeatMasker	LINE/R1	118566091	118566439	611	+	.	ID="RND-6_FAMILY-13967";Tend="1337";Tstart="1001";shortTE="F";uid="d12f43b7-22e6-42df-8dd6-0f77215ac705"
NC_042493.1	RepeatMasker	Unknown	111859283	111861714	418	+	.	ID="RND-6_FAMILY-39312";TEgroup="ctg_1%7CRND-6_FAMILY-39312%7C1";Tend="2400";Tstart="2";shortTE="T";uid="5714f796-95af-4b8d-9c4e-99898fabc119"
NC_042493.1	RepeatMasker	DNA	3121129	3121627	1488	+	.	ID="RND-4_FAMILY-649";Tend="1366";Tstart="874";shortTE="F";uid="0b415ad8-86ab-484b-9cbc-3334008b11cb"
NC_042493.1	RepeatMasker	Unknown	17747656	17747909	833	+	.	ID="RND-5_FAMILY-542";Tend="1048";Tstart="810";shortTE="F";uid="a6693ae9-8f59-482f-af3b-bcbc20d43379"
NC_042493.1	RepeatMasker	DNA/MULE-NOF	41362476	41363607	1893	+	.	ID="REHAVKUS1_AP";Tend="1765";Tstart="634";shortTE="F";uid="7729acc5-545f-4e55-8ecc-eca61ec62353"
NC_042493.1	RepeatMasker	DNA	32426062	32426494	2882	+	.	ID="TTAA12_AP";Tend="581";Tstart="157";shortTE="F";uid="96c75bc1-ec75-49c4-a237-17bd3eb7b04e"
NC_042493.1	RepeatMasker	Retroposon?	111202064	111202239	896	+	.	ID="RND-6_FAMILY-14514";Tend="1068";Tstart="879";shortTE="F";uid="d10cc8db-bd80-459b-894a-92550676931a"
NC_042493.1	RepeatMasker	DNA/Sola-1	124118475	124118770	1544	+	.	ID="DNA4-7_AP";Tend="285";Tstart="1";shortTE="F";uid="526e786c-9ffa-4a0c-bb57-08fd02fcb73a"
NC_042493.1	RepeatMasker	Unknown	12151097	12151197	454	+	.	ID="RND-6_FAMILY-1477";Tend="1051";Tstart="953";shortTE="F";uid="e47a231e-3349-4d97-b53e-dffe25bdc216"
NC_042493.1	RepeatMasker	DNA/Ginger-1	123176064	123176298	1335	+	.	ID="RND-5_FAMILY-7031";Tend="2681";Tstart="2445";shortTE="F";uid="bfc573ec-d0b5-4f28-8f12-a69102c56bac"
NC_042493.1	RepeatMasker	Retroposon?	70459003	70459109	577	+	.	ID="RND-6_FAMILY-11842";Tend="958";Tstart="852";shortTE="F";uid="752b032e-6b73-41a6-a7ad-cbfe976305d6"
NC_042493.1	RepeatMasker	LTR/Gypsy	17323584	17324326	4477	+	.	ID="RND-6_FAMILY-4541";Tend="1113";Tstart="388";shortTE="F";uid="ff4f80e9-f9c5-4ac8-acf2-d62d8364c405"
NC_042493.1	RepeatMasker	DNA/Ginger-1	113751660	113751912	1151	+	.	ID="RND-6_FAMILY-3332";Tend="1361";Tstart="1109";shortTE="F";uid="43e9a466-c309-4085-8460-497f961ffb73"
NC_042493.1	RepeatMasker	DNA/Kolobok-E	114880337	114880508	802	+	.	ID="RND-6_FAMILY-10629";Tend="857";Tstart="672";shortTE="F";uid="3202bf32-db46-4fa6-983d-7112e22803b0"
NC_042493.1	RepeatMasker	DNA	64594260	64594471	1289	+	.	ID="RND-6_FAMILY-8931";Tend="1343";Tstart="1131";shortTE="F";uid="81c34e4b-51bc-4e2f-bc7a-a61e8093a65e"
NC_042493.1	RepeatMasker	DNA/Kolobok-T2	18207002	18207375	882	+	.	ID="KOLOBOK-2_AP";Tend="359";Tstart="1";shortTE="F";uid="7cefbcc6-f783-44f6-863e-0cb6debacaf3"
NC_042493.1	RepeatMasker	DNA/hAT	42431635	42431931	1200	+	.	ID="rnd-1_family-203";Tend="1149";Tstart="863";shortTE="F";uid="df29650a-a7eb-471c-bb7e-c0fc99236c35"
NC_042493.1	RepeatMasker	DNA/hAT	87695660	87695871	1372	+	.	ID="DNA8-105_AP";Tend="194";Tstart="1";shortTE="F";uid="04917638-6cd9-4ae3-b313-96bbb99ee9bd"
NC_042493.1	RepeatMasker	Unknown	109590718	109590986	727	+	.	ID="RND-6_FAMILY-19526";TEgroup="ctg_1%7CRND-6_FAMILY-19526%7C5";Tend="1107";Tstart="551";shortTE="F";uid="3c36a040-07b1-40a5-a2d9-44bb034efe8a"
NC_042493.1	RepeatMasker	DNA/MULE-MuDR	41883675	41884069	2891	+	.	ID="RND-6_FAMILY-4020";Tend="1013";Tstart="620";shortTE="F";uid="1c3cdd82-2969-4168-b1b7-2b2422697a28"
NC_042493.1	RepeatMasker	DNA	131088121	131088394	2260	+	.	ID="DNA8-27_AP";Tend="271";Tstart="1";shortTE="F";uid="d8bf2519-a2bf-44eb-a45b-beeed06492e3"
NC_042493.1	RepeatMasker	Retroposon?	117323453	117324464	5474	+	.	ID="RND-6_FAMILY-7552";Tend="2859";Tstart="1884";shortTE="F";uid="61d3b8d5-9ab5-4a9e-a00a-ac402b77c9ae"
NC_042493.1	RepeatMasker	DNA	131194659	131194828	1115	+	.	ID="TTAA2C_AP";Tend="166";Tstart="1";shortTE="F";uid="5bbab522-858e-4979-9d69-f896bbc993e5"
NC_042493.1	RepeatMasker	DNA/Ginger-1	37447237	37447825	2056	+	.	ID="RND-6_FAMILY-8793";Tend="780";Tstart="142";shortTE="F";uid="9f97aa64-769e-4d7c-b973-dadf7c55ab63"
NC_042493.1	RepeatMasker	Unknown	50763934	50764659	2054	+	.	ID="RND-1_FAMILY-54";Tend="1871";Tstart="816";shortTE="F";uid="175afa5b-9eab-4e5d-b8eb-d35f8875de30"
NC_042493.1	RepeatMasker	DNA/hAT-Tip100	53481022	53481879	5178	+	.	ID="RND-6_FAMILY-4443";TEgroup="ctg_1%7CRND-6_FAMILY-4443%7C3";Tend="1328";Tstart="222";shortTE="F";uid="5ed06ceb-e969-4ecb-9a89-6dfb8f269f76"
NC_042493.1	RepeatMasker	DNA/hAT-Tip100	100047424	100047581	966	+	.	ID="DNA8-65_AP";Tend="168";Tstart="1";shortTE="F";uid="ca31b766-78e4-432e-bb86-ca3dda12ca7a"
NC_042493.1	RepeatMasker	DNA	56715490	56716002	2651	+	.	ID="RND-4_FAMILY-649";Tend="1361";Tstart="850";shortTE="F";uid="7a2f0f85-46f5-4f59-8325-bb230f861a5e"
NC_042493.1	RepeatMasker	DNA/Kolobok-E	118853343	118853735	2206	+	.	ID="RND-5_FAMILY-870";Tend="623";Tstart="271";shortTE="F";uid="79837839-87c2-48f8-ad19-7d2685bbc0fb"
NC_042493.1	RepeatMasker	DNA/MULE-MuDR	67719063	67719831	957	+	.	ID="MUDR2X_AP";TEgroup="ctg_1%7CMUDR2X_AP%7C5";Tend="1864";Tstart="82";shortTE="F";uid="02407385-495d-4e4d-bdc9-53bb2c99e37b"
NC_042493.1	RepeatMasker	DNA	76562185	76562405	1844	+	.	ID="DNAX-10_AP";Tend="224";Tstart="3";shortTE="F";uid="50b9125d-9001-4816-97e1-a5db8793602b"
NC_042493.1	RepeatMasker	DNA/Sola-1	26459058	26459990	2565	+	.	ID="SOLA1-5_AP";Tend="2222";Tstart="1277";shortTE="F";uid="cbd938a5-9621-410c-9eff-2e81e70e272d"
NC_042493.1	RepeatMasker	Retroposon?	125105842	125106103	698	+	.	ID="RND-6_FAMILY-11082";Tend="1851";Tstart="1607";shortTE="F";uid="482afc22-f624-42a6-8231-525248eaa9f2"
NC_042493.1	RepeatMasker	DNA	53080977	53081186	620	+	.	ID="dna4-2_ap";Tend="223";Tstart="1";shortTE="F";uid="7fe67337-3faf-4362-863a-96a0b18aec1c"
NC_042493.1	RepeatMasker	DNA/MULE-NOF	30483352	30483770	1226	+	.	ID="REHAVKUS1_AP";Tend="4928";Tstart="4513";shortTE="F";uid="fdc048e9-20a4-4c2c-906c-6f691d7d7742"
NC_042493.1	RepeatMasker	DNA/Kolobok-E	131736956	131737383	473	+	.	ID="KOLOBOKE-3_AP";Tend="5258";Tstart="4801";shortTE="F";uid="38235fbe-8796-4894-992b-b70156e4299e"
NC_042493.1	RepeatMasker	RC/Helitron	72025764	72025995	1210	+	.	ID="RND-4_FAMILY-831";Tend="1051";Tstart="828";shortTE="F";uid="da7c73d8-6ae8-4c79-9c45-a0de59e13db8"
NC_042493.1	RepeatMasker	DNA/Sola-1	117330647	117330845	727	+	.	ID="DNA4-4_AP";Tend="203";Tstart="7";shortTE="F";uid="f04ce4c2-ea7d-4289-ad7b-07e7f65e4a29"
NC_042493.1	RepeatMasker	DNA/Kolobok-E	83161965	83162097	424	+	.	ID="RND-6_FAMILY-15442";Tend="2173";Tstart="2024";shortTE="F";uid="d13416bf-e80f-4cb4-8a50-8f8fd08428ea"
NC_042493.1	RepeatMasker	Retroposon?	51421422	51421626	999	+	.	ID="RND-5_FAMILY-836";Tend="2503";Tstart="2291";shortTE="F";uid="db69add0-031b-4dcc-9cf5-a26a4406ffc3"
NC_042493.1	RepeatMasker	DNA	55690288	55690559	428	+	.	ID="TTAA2D_AP";Tend="282";Tstart="3";shortTE="F";uid="aca2f73e-c9c3-42f0-9b12-27241a32c619"
NC_042493.1	RepeatMasker	DNA/Ginger	91766143	91766503	1762	+	.	ID="RND-6_FAMILY-2771";Tend="2054";Tstart="1692";shortTE="F";uid="8b82cdb4-a109-4d96-8989-1a9ea8ad3b36"
NC_042493.1	RepeatMasker	DNA/Kolobok-E	34709675	34710106	1918	+	.	ID="RND-6_FAMILY-829";Tend="1102";Tstart="621";shortTE="F";uid="1ab29472-1508-4f62-a9a8-9b83db10c4f3"
NC_042493.1	RepeatMasker	DNA/hAT-Tip100	129843088	129843204	427	+	.	ID="HAT-N16_AP";Tend="189";Tstart="77";shortTE="F";uid="52bdf47a-2c44-4d49-9454-d46164a03bdf"
NC_042493.1	RepeatMasker	DNA/hAT-Ac	45501348	45502042	569	+	.	ID="RND-6_FAMILY-25041";TEgroup="ctg_1%7CRND-6_FAMILY-25041%7C4";Tend="1622";Tstart="164";shortTE="F";uid="57371403-f27d-4cf1-ac6d-0a88f7bbf2d4"
NC_042493.1	RepeatMasker	DNA	68203621	68204141	1648	+	.	ID="DNA4-2_AP";Tend="769";Tstart="293";shortTE="F";uid="fbffb1d1-056c-4286-8163-b622756e7f9b"
NC_042493.1	RepeatMasker	DNA	58525326	58525946	4609	+	.	ID="RND-6_FAMILY-12626";Tend="1510";Tstart="899";shortTE="F";uid="c50e976d-3e04-46cc-8482-47efdd252137"
NC_042493.1	RepeatMasker	Unknown	120188387	120188590	728	+	.	ID="RND-6_FAMILY-10244";Tend="1164";Tstart="966";shortTE="F";uid="89555f85-2aa8-4234-b7a7-8969ad3a63b3"
NC_042493.1	RepeatMasker	DNA/Kolobok-E	2297464	2297928	3201	+	.	ID="RND-1_FAMILY-42";Tend="1309";Tstart="858";shortTE="F";uid="18c7cdb3-e6c0-408c-ad26-b3b8bf7ec073"
NC_042493.1	RepeatMasker	Unknown	117306285	117307016	600	+	.	ID="RND-6_FAMILY-7902";TEgroup="ctg_1%7CRND-6_FAMILY-7902%7C13";Tend="1299";Tstart="462";shortTE="F";uid="cc191e5f-f629-41f7-9981-5137c4cc67f8"
NC_042493.1	RepeatMasker	DNA/Ginger-2	57756115	57756360	625	+	.	ID="GINGER2-N2_AP";Tend="1550";Tstart="1321";shortTE="F";uid="ac8ff9a4-5f46-41e3-a8e5-d9432934cb02"
NC_042493.1	RepeatMasker	Unknown	57724411	57725329	4014	+	.	ID="RND-5_FAMILY-1591";Tend="1856";Tstart="874";shortTE="F";uid="86d95fba-e508-448a-9862-c5e926475369"
NC_042493.1	RepeatMasker	DNA	8214634	8214993	1334	+	.	ID="RND-6_FAMILY-8931";Tend="1237";Tstart="868";shortTE="F";uid="259cdc4a-4cc7-4bc7-97b5-6085a3855db2"
NC_042493.1	RepeatMasker	DNA/Ginger-1	45675324	45675976	4181	+	.	ID="RND-6_FAMILY-9672";Tend="1484";Tstart="828";shortTE="F";uid="0c296dfd-dce7-4c6e-8576-5c7553550d5d"
NC_042493.1	RepeatMasker	DNA/hAT-Tip100	123058959	123059700	883	+	.	ID="RND-6_FAMILY-2383";TEgroup="ctg_1%7CRND-6_FAMILY-2383%7C19";Tend="1607";Tstart="656";shortTE="F";uid="5ef3b1cc-6d80-4e52-88ed-f669c3b45c2e"
NC_042493.1	RepeatMasker	DNA/Kolobok-E	16344941	16345634	2148	+	.	ID="RND-6_FAMILY-15442";Tend="2221";Tstart="1594";shortTE="F";uid="ae759db0-82d6-4f3b-bd6d-faee898c7864"
NC_042493.1	RepeatMasker	DNA/hAT-Ac	55671594	55671953	426	+	.	ID="RND-6_FAMILY-447";Tend="1302";Tstart="931";shortTE="F";uid="d7db7793-317d-4bdd-a10e-d8f597932589"
NC_042493.1	RepeatMasker	DNA/hAT-Ac	41309378	41310057	2744	+	.	ID="RND-1_FAMILY-290";Tend="2123";Tstart="1450";shortTE="F";uid="2688e803-e719-4d15-bfc6-8ed55da7173f"
NC_042493.1	RepeatMasker	DNA/Kolobok-E	11148632	11148791	526	+	.	ID="RND-6_FAMILY-3437";Tend="727";Tstart="569";shortTE="F";uid="f6393bab-698d-4da9-bdcb-573c997ceae5"
NC_042493.1	RepeatMasker	Unknown	127163767	127164037	2149	+	.	ID="RND-6_FAMILY-38324";Tend="1048";Tstart="778";shortTE="F";uid="8b84f65c-3d89-4d05-9ecd-17812f03ca47"
NC_042493.1	RepeatMasker	Unknown	90949766	90950422	1708	+	.	ID="RND-1_FAMILY-56";Tend="946";Tstart="141";shortTE="F";uid="698f6ea0-4094-4822-a1d8-e595f7297fcd"
NC_042493.1	RepeatMasker	DNA	110986873	110987125	1208	+	.	ID="ttaa4_ap";Tend="417";Tstart="158";shortTE="F";uid="e3585596-1b72-4b15-9227-e468fc7d0697"
NC_042493.1	RepeatMasker	Unknown	129509121	129509371	1123	+	.	ID="RND-1_FAMILY-152";TEgroup="ctg_1%7CRND-1_FAMILY-152%7C9";Tend="1768";Tstart="976";shortTE="F";uid="88fb10da-aa55-44ac-a2a4-aa23f899a88b"
NC_042493.1	RepeatMasker	Unknown	74697940	74698090	1151	+	.	ID="RND-6_FAMILY-15187";Tend="939";Tstart="788";shortTE="F";uid="3d8fc864-5f75-4596-9aed-688f5104e617"
NC_042493.1	RepeatMasker	LINE/RTE-BovB	132500116	132500937	956	+	.	ID="RND-5_FAMILY-4374";Tend="934";Tstart="111";shortTE="F";uid="b8f34228-6455-4adf-8107-3e19e5fc6ea5"
NC_042493.1	RepeatMasker	DNA/hAT-hATm	20120612	20120874	739	+	.	ID="HAT-4C_AP";Tend="4012";Tstart="3763";shortTE="F";uid="009b64f8-5ca0-43a0-99de-897e2fee9106"
NC_042493.1	RepeatMasker	DNA/hAT-Tip100	122842594	122842923	859	+	.	ID="RND-6_FAMILY-9071";Tend="1236";Tstart="855";shortTE="F";uid="0d885757-84f0-4e5b-b5bf-91eddc60c112"
NC_042493.1	RepeatMasker	LINE/R1-LOA	83898482	83898815	630	+	.	ID="RND-5_FAMILY-2367";Tend="1278";Tstart="960";shortTE="F";uid="0871fbfd-62f7-44a0-975b-754cf7d37d30"
NC_042493.1	RepeatMasker	DNA/hAT-Ac	132153433	132153905	939	+	.	ID="RND-5_FAMILY-932";Tend="1298";Tstart="781";shortTE="F";uid="a41a8450-1199-4865-9572-06fc822675f0"
NC_042493.1	RepeatMasker	Retroposon?	125170875	125170981	415	+	.	ID="RND-6_FAMILY-57";Tend="905";Tstart="801";shortTE="F";uid="887e7f76-67d1-4f4c-9cfc-27004ccc6a44"
NC_042493.1	RepeatMasker	DNA/hAT	122640922	122641045	603	+	.	ID="RND-4_FAMILY-170";Tend="1085";Tstart="967";shortTE="F";uid="d625e1e5-843f-472d-ad7b-b9550f002650"
NC_042493.1	RepeatMasker	Retroposon?	102246080	102247266	4626	+	.	ID="RND-6_FAMILY-11842";Tend="2223";Tstart="1064";shortTE="F";uid="bfb7d676-20ab-499c-8aef-5739c2817c31"
NC_042493.1	RepeatMasker	DNA	80039825	80039930	638	+	.	ID="RND-6_FAMILY-847";Tend="1411";Tstart="1306";shortTE="F";uid="0c74d1ea-8439-4d44-9166-611d9cab93a3"
NC_042493.1	RepeatMasker	Retroposon?	83945313	83945417	599	+	.	ID="RND-6_FAMILY-7552";Tend="2563";Tstart="2460";shortTE="F";uid="e1b5eeca-4ced-4a3a-a26e-44f151e1ff53"
NC_042493.1	RepeatMasker	DNA	106318484	106318682	1406	+	.	ID="DNA4-3_AP";Tend="637";Tstart="439";shortTE="F";uid="e56c8447-98a3-436c-a885-69c05ddc538f"
NC_042493.1	RepeatMasker	DNA/Ginger-1	55639787	55640982	5139	+	.	ID="rnd-6_family-1559";Tend="2490";Tstart="805";shortTE="F";uid="e2e82482-891a-4630-97b7-c399b1407804"
NC_042493.1	RepeatMasker	DNA	106944529	106945705	8326	+	.	ID="RND-6_FAMILY-11463";Tend="1955";Tstart="771";shortTE="F";uid="6bc81c72-a5d1-4d56-9c2d-aa98057e50e3"
NC_042493.1	RepeatMasker	Retroposon?	11721782	11722025	1528	+	.	ID="RND-6_FAMILY-2390";Tend="974";Tstart="741";shortTE="F";uid="98597ea1-8556-4082-9d71-b06606d13962"
NC_042493.1	RepeatMasker	DNA	67166524	67166676	682	+	.	ID="dna4-1_ap";Tend="620";Tstart="452";shortTE="F";uid="2e29884d-5791-475f-bd47-7cfc9e86b4a0"
NC_042493.1	RepeatMasker	DNA/hAT-Tip100	104655802	104656284	3617	+	.	ID="RND-1_FAMILY-278";Tend="1123";Tstart="663";shortTE="F";uid="4198e0fd-c49c-4262-ac42-01a5deef41ed"
NC_042493.1	RepeatMasker	DNA/Kolobok-E	121618613	121618918	1080	+	.	ID="RND-1_FAMILY-300";Tend="910";Tstart="640";shortTE="F";uid="3807feda-6e5c-4c94-a6c5-e2f740e5c4d9"
NC_042493.1	RepeatMasker	LINE/L2	23392301	23392513	1011	+	.	ID="RND-5_FAMILY-1009";Tend="1309";Tstart="1091";shortTE="F";uid="5b65ea95-89a4-4b5c-95db-a856c22bbd49"
NC_042493.1	RepeatMasker	DNA	26233935	26234088	418	+	.	ID="RND-6_FAMILY-13093";Tend="2243";Tstart="2088";shortTE="F";uid="75ab40e7-f483-4c70-ab02-92d60f0f0cb9"
NC_042493.1	RepeatMasker	DNA/Kolobok-E	35301302	35301661	2338	+	.	ID="RND-6_FAMILY-9043";Tend="1513";Tstart="1162";shortTE="F";uid="285ed4f8-824c-4bef-991a-b7ae1b1bef03"
NC_042493.1	RepeatMasker	Unknown	95111198	95111367	732	+	.	ID="RND-6_FAMILY-12130";Tend="1261";Tstart="1092";shortTE="F";uid="6fcee2a4-0402-4727-8ee7-b2951e684de3"
NC_042493.1	RepeatMasker	DNA/Ginger-1	107950762	107951017	1190	+	.	ID="RND-6_FAMILY-14973";Tend="1148";Tstart="880";shortTE="F";uid="54785e75-e289-491a-a99f-eab794935c4c"
NC_042493.1	RepeatMasker	RC/Helitron	1041104	1041256	426	+	.	ID="RND-5_FAMILY-1022";Tend="1067";Tstart="927";shortTE="F";uid="fffb6266-7477-4c29-a95d-ab3c56bd2934"
NC_042493.1	RepeatMasker	DNA/TcMar-Pogo	31122252	31122388	667	+	.	ID="RND-1_FAMILY-150";Tend="1047";Tstart="919";shortTE="F";uid="3a9d2391-28da-41e9-9ed1-796a4a2a6620"
NC_042493.1	RepeatMasker	Unknown	16936041	16936388	2606	+	.	ID="RND-6_FAMILY-19723";Tend="1428";Tstart="1076";shortTE="F";uid="d1b6be20-6611-4649-97cd-58c2930275d5"
NC_042493.1	RepeatMasker	DNA/TcMar-Tigger	78002273	78002453	1306	+	.	ID="RND-6_FAMILY-3922";Tend="1374";Tstart="1194";shortTE="F";uid="b87ff901-5e88-4483-8a0a-57627529da2a"
NC_042493.1	RepeatMasker	DNA/Ginger-1	56082251	56082436	579	+	.	ID="RND-6_FAMILY-20286";Tend="1319";Tstart="1134";shortTE="F";uid="7a5c35f1-7968-4dd3-a480-d209fc085df2"
NC_042493.1	RepeatMasker	DNA/hAT-Ac	112059024	112059146	575	+	.	ID="RND-6_FAMILY-1961";Tend="243";Tstart="133";shortTE="F";uid="1f193b47-6002-484b-9eaf-471aee84c594"
NC_042493.1	RepeatMasker	DNA	45449288	45450615	5667	+	.	ID="RND-5_FAMILY-2173";TEgroup="ctg_1%7CRND-5_FAMILY-2173%7C1";Tend="1759";Tstart="47";shortTE="F";uid="bcf1779f-384a-4dcd-a05f-fc4f0db86442"
NC_042493.1	RepeatMasker	Retroposon?	7351299	7351620	652	+	.	ID="RND-6_FAMILY-291";Tend="1921";Tstart="1633";shortTE="F";uid="d4deb98d-046b-4f72-807d-9d7267fe210e"
NC_042493.1	RepeatMasker	Retroposon?	61492470	61492588	522	+	.	ID="RND-5_FAMILY-398";Tend="1778";Tstart="1643";shortTE="F";uid="7690ee09-18fd-4ff6-92cd-b6c696b9fd22"
NC_042493.1	RepeatMasker	DNA/Kolobok-E	115416275	115417322	6737	+	.	ID="RND-6_FAMILY-829";Tend="1563";Tstart="477";shortTE="F";uid="fd7e20c5-c784-496b-b2e1-f11f9e47b465"
NC_042493.1	RepeatMasker	Unknown	48926893	48927515	4184	+	.	ID="RND-5_FAMILY-1796";Tend="1470";Tstart="849";shortTE="F";uid="fd113009-5f19-44fd-a517-4a931359cb99"
NC_042493.1	RepeatMasker	LINE/CR1	17682852	17683033	750	+	.	ID="RND-6_FAMILY-7757";Tend="1915";Tstart="1739";shortTE="F";uid="5c94f135-eea5-4731-9408-5f4e8b37079e"
NC_042493.1	RepeatMasker	DNA/hAT-Tip100	1539966	1540180	621	+	.	ID="RND-6_FAMILY-1121";Tend="898";Tstart="666";shortTE="F";uid="fb8c24e5-f4a2-43fb-9bc8-aa90fe8bf96a"
NC_042493.1	RepeatMasker	DNA/hAT-Tip100	7148918	7149574	942	+	.	ID="RND-6_FAMILY-2383";TEgroup="ctg_1%7CRND-6_FAMILY-2383%7C1";Tend="1425";Tstart="627";shortTE="F";uid="238325a5-4324-4f69-b39a-5cd6cab05d78"
NC_042493.1	RepeatMasker	Unknown	120622158	120622575	697	+	.	ID="RND-5_FAMILY-2622";Tend="1071";Tstart="707";shortTE="F";uid="e29cd885-3925-4173-93ca-03c54db07e91"
NC_042493.1	RepeatMasker	DNA/Ginger-1	60145770	60145906	413	+	.	ID="RND-6_FAMILY-51198";Tend="919";Tstart="760";shortTE="F";uid="17bfa6af-f26e-4e10-9b00-111c0913e677"
NC_042493.1	RepeatMasker	DNA/hAT-Tip100	39917018	39917418	2696	+	.	ID="RND-1_FAMILY-255";Tend="1303";Tstart="923";shortTE="F";uid="25ada08c-41b9-411a-986a-c82c12b32db3"
NC_042493.1	RepeatMasker	Retroposon?	33001966	33002482	4449	+	.	ID="SINE2-2_AP";Tend="518";Tstart="1";shortTE="F";uid="df2cac84-2023-438b-8d41-0cde2939ce84"
NC_042493.1	RepeatMasker	Retroposon?	16544276	16544792	1802	+	.	ID="SINE2-1_AP";Tend="1463";Tstart="898";shortTE="F";uid="061bbc65-6db9-4a64-a7c0-dcea1805f7de"
NC_042493.1	RepeatMasker	Unknown	118631937	118632125	522	+	.	ID="RND-6_FAMILY-7507";Tend="1096";Tstart="916";shortTE="F";uid="38cf7669-955b-496e-8cb9-20e43af8a257"
NC_042493.1	RepeatMasker	Unknown	29204034	29204381	687	+	.	ID="RND-1_FAMILY-64";TEgroup="ctg_1%7CRND-1_FAMILY-64%7C2";Tend="1205";Tstart="903";shortTE="F";uid="07671e94-f720-4b48-ac2f-d0872b8bddb2"
NC_042493.1	RepeatMasker	LINE/I-Jockey	113264179	113264440	605	+	.	ID="RND-6_FAMILY-1247";Tend="1721";Tstart="1464";shortTE="F";uid="7de9815b-a3a8-476e-b14c-5d8e9b442ffc"
NC_042493.1	RepeatMasker	DNA/MULE-MuDR	8313070	8313374	449	+	.	ID="RND-6_FAMILY-10985";TEgroup="ctg_1%7CRND-6_FAMILY-10985%7C2";Tend="1076";Tstart="892";shortTE="F";uid="728d1b27-a57e-49f8-b06e-43318147ff06"
NC_042493.1	RepeatMasker	DNA/Kolobok-E	116447812	116447961	850	+	.	ID="RND-5_FAMILY-3924";Tend="2830";Tstart="2691";shortTE="F";uid="c41d4837-772f-44b8-96f9-f121eb11cc37"
NC_042493.1	RepeatMasker	DNA	93934904	93935033	650	+	.	ID="ttaa3b_ap";Tend="320";Tstart="192";shortTE="F";uid="80366ef1-cc2b-4a9d-9a51-cc9596635a7b"
NC_042493.1	RepeatMasker	DNA/Kolobok-E	23045847	23046225	1616	+	.	ID="RND-6_FAMILY-829";Tend="1179";Tstart="784";shortTE="F";uid="6c9586ed-bb20-4b0a-ae7f-08419af43bad"
NC_042493.1	RepeatMasker	LINE/CR1	4008863	4009521	899	+	.	ID="RND-5_FAMILY-2521";Tend="1892";Tstart="1239";shortTE="F";uid="c6bdb3e7-6ad9-428e-bb18-bcc709deb48c"
NC_042493.1	RepeatMasker	LINE/CR1	117735876	117737093	9449	+	.	ID="RND-6_FAMILY-17112";Tend="1260";Tstart="22";shortTE="F";uid="b8de8bf8-7901-49f6-8468-bfed5d026e10"
NC_042493.1	RepeatMasker	DNA	112579434	112579749	742	+	.	ID="rnd-1_family-238";Tend="1565";Tstart="1194";shortTE="F";uid="67a021fb-5156-411d-ace8-d18f4938f9d9"
NC_042493.1	RepeatMasker	Unknown	19923841	19924134	1952	+	.	ID="RND-5_FAMILY-1796";Tend="1388";Tstart="1092";shortTE="F";uid="8f403968-b8bb-4685-940d-72f722282ee2"
NC_042493.1	RepeatMasker	DNA	103857442	103857595	666	+	.	ID="RND-5_FAMILY-1529";Tend="1525";Tstart="1373";shortTE="F";uid="a655a48e-b103-494c-839d-02f60d3b7d21"
NC_042493.1	RepeatMasker	DNA/hAT-Tip100	103751279	103751413	977	+	.	ID="DNA8-106_AP";Tend="1366";Tstart="1235";shortTE="F";uid="a4a5a431-8fd8-4548-8365-ca8fad42c9a9"
NC_042493.1	RepeatMasker	Retroposon?	40559221	40560364	6304	+	.	ID="SINE2-1_AP";Tend="1457";Tstart="361";shortTE="F";uid="f5430168-f534-46a1-93d9-44611f644266"
NC_042493.1	RepeatMasker	RC/Helitron	104506705	104506841	477	+	.	ID="HALYOMORPHA_HALYS-4_FAMILY-638";Tend="159";Tstart="32";shortTE="F";uid="329f4b18-c9d7-4b28-96ab-6202d1969f57"
NC_042493.1	RepeatMasker	Unknown	100393255	100393789	4224	+	.	ID="RND-1_FAMILY-103";Tend="498";Tstart="10";shortTE="F";uid="cd352f92-9602-4b51-b6cb-747e81b1a0e9"
NC_042493.1	RepeatMasker	Unknown	114523598	114523857	1912	+	.	ID="RND-5_FAMILY-8899";Tend="983";Tstart="714";shortTE="F";uid="52988a0a-5790-48d1-bd9e-62b204e52816"
NC_042493.1	RepeatMasker	Unknown	117354897	117355316	1345	+	.	ID="RND-1_FAMILY-393";Tend="1311";Tstart="948";shortTE="F";uid="415db064-0a53-4d10-8def-cffdc690e6f2"
NC_042493.1	RepeatMasker	LINE/R1	39955459	39956114	4883	+	.	ID="SART-9_API";Tend="3682";Tstart="3077";shortTE="F";uid="127e0def-b324-4b68-8242-1e35833de1f4"
NC_042493.1	RepeatMasker	DNA/Maverick	333340	333648	1838	+	.	ID="RND-6_FAMILY-376";Tend="313";Tstart="1";shortTE="F";uid="96e8f57a-2670-4fba-94c6-62599053c62f"
NC_042493.1	RepeatMasker	DNA/hAT-Charlie	94408766	94408939	758	+	.	ID="HAT-N1_AP";Tend="561";Tstart="340";shortTE="F";uid="6598a6d3-3bbe-45aa-90b5-fb1699882a95"
NC_042493.1	RepeatMasker	DNA/Kolobok-E	32325202	32325626	2307	+	.	ID="RND-6_FAMILY-15442";Tend="2220";Tstart="1810";shortTE="F";uid="ac55edc0-597e-4270-a8c8-21c06f01966e"
NC_042493.1	RepeatMasker	LINE/L2	114675781	114675962	1130	+	.	ID="RND-6_FAMILY-8850";Tend="394";Tstart="222";shortTE="F";uid="8104b3ed-da01-44f3-8431-32866c3e5577"
NC_042493.1	RepeatMasker	DNA/MULE-NOF	52109414	52109775	410	+	.	ID="REHAVKUS1_AP";Tend="1768";Tstart="1409";shortTE="F";uid="902e129b-a832-41fa-877a-e0ca490c2af8"
NC_042493.1	RepeatMasker	Unknown	101226214	101226812	4966	+	.	ID="RND-1_FAMILY-345";Tend="1488";Tstart="899";shortTE="F";uid="8e6b1bb3-9d98-443c-9820-8a4c79fdc1c7"
NC_042493.1	RepeatMasker	Retroposon?	96494325	96494461	505	+	.	ID="RND-5_FAMILY-836";Tend="2490";Tstart="2340";shortTE="F";uid="f2b6d75b-55e5-4a0f-9376-07f8d5f02a7f"
NC_042493.1	RepeatMasker	Unknown	22225944	22226140	796	+	.	ID="RND-5_FAMILY-1523";Tend="1096";Tstart="904";shortTE="F";uid="6377ed55-3733-48af-93ad-d2d8df0e04f4"
NC_042493.1	RepeatMasker	DNA/hAT-Ac	54180800	54181192	870	+	.	ID="RND-6_FAMILY-9424";Tend="1357";Tstart="965";shortTE="F";uid="fe377d1c-97f1-4d90-a193-4055ed8be7f7"
NC_042493.1	RepeatMasker	Unknown	76355548	76355653	420	+	.	ID="RND-6_FAMILY-9215";Tend="112";Tstart="23";shortTE="F";uid="cbaba081-7794-405d-a9c4-071e528a20c3"
NC_042493.1	RepeatMasker	Unknown	18085839	18085941	405	+	.	ID="RND-1_FAMILY-311";Tend="1041";Tstart="938";shortTE="F";uid="819fa3b5-cf13-41c8-822a-ce00adb7b3c4"
NC_042493.1	RepeatMasker	DNA	117123365	117124039	5680	+	.	ID="RND-1_FAMILY-27";Tend="1280";Tstart="594";shortTE="F";uid="6f17e37f-ac55-45e6-a96b-3a4f44a3ef20"
NC_042493.1	RepeatMasker	DNA	86830587	86831109	2461	+	.	ID="DNA8-31_AP";Tend="595";Tstart="1";shortTE="F";uid="737e79d2-54f2-41d9-a308-4a385ed9940c"
NC_042493.1	RepeatMasker	Unknown	85433950	85434081	754	+	.	ID="RND-5_FAMILY-2196";Tend="1735";Tstart="1610";shortTE="F";uid="90f4560e-9511-4b7c-8a8f-c637065661f7"
NC_042493.1	RepeatMasker	DNA/Kolobok-E	113942589	113942769	1130	+	.	ID="rnd-6_family-15442";Tend="2056";Tstart="1897";shortTE="F";uid="e9e35acc-45b6-44ff-baa0-a6a4b07c748d"
NC_042493.1	RepeatMasker	Unknown	122378763	122378941	597	+	.	ID="RND-6_FAMILY-1831";Tend="1148";Tstart="975";shortTE="F";uid="d54cb039-2145-4773-854f-07a436372a06"
NC_042493.1	RepeatMasker	DNA	53732870	53733272	2573	+	.	ID="RND-5_FAMILY-244";Tend="1484";Tstart="1067";shortTE="F";uid="0716cc74-af83-41f3-af2b-56f718b36493"
NC_042493.1	RepeatMasker	DNA/Ginger-1	29331469	29331838	774	+	.	ID="RND-6_FAMILY-6101";Tend="2018";Tstart="1642";shortTE="F";uid="ee86ddf4-f598-4151-bb1a-a924878e6f7a"
NC_042493.1	RepeatMasker	DNA/Ginger-2	12320724	12320827	427	+	.	ID="RND-6_FAMILY-392";Tend="623";Tstart="532";shortTE="F";uid="ab18e750-7454-48b7-b64e-345ceb1d7d61"
NC_042493.1	RepeatMasker	Unknown	126746788	126746914	608	+	.	ID="RND-5_FAMILY-542";Tend="1262";Tstart="1136";shortTE="F";uid="c9e20489-c094-4e37-82e2-0a328c331a02"
NC_042493.1	RepeatMasker	DNA	100511721	100511894	701	+	.	ID="RND-6_FAMILY-8593";Tend="1292";Tstart="1113";shortTE="F";uid="c6aa396c-3bad-42bb-86ec-56c544054795"
NC_042493.1	RepeatMasker	DNA/hAT-Tip100	103749757	103751213	10340	+	.	ID="RND-1_FAMILY-93";Tend="2055";Tstart="614";shortTE="F";uid="88f025c0-1a90-43ae-8638-06e3c650a188"
NC_042493.1	RepeatMasker	Unknown	92732539	92732700	817	+	.	ID="RND-6_FAMILY-5481";Tend="1005";Tstart="845";shortTE="F";uid="21aa0cd1-6bab-4aa5-b52b-9850b80a75be"
NC_042493.1	RepeatMasker	DNA/Kolobok-E	78605607	78605736	468	+	.	ID="RND-6_FAMILY-829";Tend="368";Tstart="52";shortTE="F";uid="56bcc69f-bb1d-432f-8e07-b7892cb0a990"
NC_042493.1	RepeatMasker	DNA/hAT-hAT19	128387838	128388199	995	+	.	ID="RND-6_FAMILY-18390";Tend="1148";Tstart="799";shortTE="F";uid="d4694d0d-e7a1-43d5-bf84-73f0504e70be"
NC_042493.1	RepeatMasker	DNA/hAT-Tip100	42695148	42695614	1143	+	.	ID="RND-6_FAMILY-3955";Tend="2250";Tstart="1701";shortTE="F";uid="a6a28223-936b-466f-bedb-8519bc4da5f6"
NC_042493.1	RepeatMasker	DNA/Ginger	94474470	94475244	1477	+	.	ID="RND-6_FAMILY-2771";Tend="1416";Tstart="602";shortTE="F";uid="e119e0b5-5b63-47a4-83bc-6358ce337b1e"
NC_042493.1	RepeatMasker	Unknown	86829021	86829411	3183	+	.	ID="RND-6_FAMILY-258";Tend="455";Tstart="64";shortTE="F";uid="7f3daf92-e6f1-41f8-90db-3ac29194045c"
NC_042493.1	RepeatMasker	DNA/hAT-Tip100	117312808	117313178	1553	+	.	ID="RND-6_FAMILY-31173";Tend="1352";Tstart="987";shortTE="F";uid="6827ae33-b4f3-49ea-9e11-1996077db66e"
NC_042493.1	RepeatMasker	Unknown	25211768	25212596	1314	+	.	ID="RND-6_FAMILY-23204";TEgroup="ctg_1%7CRND-6_FAMILY-23204%7C6";Tend="1014";Tstart="2";shortTE="F";uid="7a728ec9-020b-4322-a11c-a24bb87709bb"
NC_042493.1	RepeatMasker	DNA	80503357	80503617	2173	+	.	ID="DNA4-5B_AP";Tend="263";Tstart="1";shortTE="F";uid="0eccadbe-ee64-421c-a867-622fa2236278"
NC_042493.1	RepeatMasker	DNA/P	97831292	97831414	512	+	.	ID="P-1_AP";Tend="3575";Tstart="3452";shortTE="F";uid="f80d0b58-b321-4b87-a357-b70c64f8293d"
NC_042493.1	RepeatMasker	Retroposon?	64964859	64965215	702	+	.	ID="RND-6_FAMILY-291";Tend="1922";Tstart="1633";shortTE="F";uid="9a958866-da01-4a3a-aec0-67cb456023ea"
NC_042493.1	RepeatMasker	Retroposon?	95071467	95071753	1185	+	.	ID="RND-6_FAMILY-6778";Tend="359";Tstart="42";shortTE="F";uid="088264af-a7ab-454d-b848-f10b1674a976"
NC_042493.1	RepeatMasker	DNA/hAT-Tip100	53308807	53308956	440	+	.	ID="RND-6_FAMILY-8916";Tend="1071";Tstart="924";shortTE="F";uid="fe3fe4df-7db7-434b-aed2-5250d03b16a7"
NC_042493.1	RepeatMasker	Retroposon?	48870536	48871142	4968	+	.	ID="RND-6_FAMILY-7552";Tend="1487";Tstart="881";shortTE="F";uid="47f918ec-bc17-4373-8e64-4a987ff49442"
NC_042493.1	RepeatMasker	DNA	122685514	122685737	980	+	.	ID="TTAA2_AP";Tend="220";Tstart="1";shortTE="F";uid="f37aa23d-59c7-4c9a-bdf7-b8e7d2e83c3d"
NC_042493.1	RepeatMasker	DNA/MULE-MuDR	4558754	4558952	423	+	.	ID="MUDR6X_AP";Tend="1849";Tstart="1654";shortTE="F";uid="9382ad4e-717e-4471-903e-824ce6bf95df"
NC_042493.1	RepeatMasker	Unknown	52194919	52195171	1389	+	.	ID="RND-6_FAMILY-22289";Tend="954";Tstart="665";shortTE="F";uid="2062405b-ec68-4614-8f3d-a8f80c2c6199"
NC_042493.1	RepeatMasker	DNA/hAT-hAT19	63225487	63225675	455	+	.	ID="RND-6_FAMILY-5373";Tend="1071";Tstart="915";shortTE="F";uid="2348af16-1608-4974-9a57-8c1b96b6f160"
NC_042493.1	RepeatMasker	DNA/Ginger-1	34910000	34910563	2544	+	.	ID="RND-6_FAMILY-14973";Tend="1504";Tstart="950";shortTE="F";uid="d46d0fc1-5eae-4441-9516-d6d8ad29036f"
NC_042493.1	RepeatMasker	DNA	131114931	131115357	2367	+	.	ID="DNA4-2_AP";Tend="430";Tstart="1";shortTE="F";uid="8e372287-c6ef-43e6-8422-a59418ead3ae"
NC_042493.1	RepeatMasker	Unknown	18106560	18106712	920	+	.	ID="RND-1_FAMILY-311";Tend="1085";Tstart="936";shortTE="F";uid="9a23caee-fdfc-4727-b609-6b9586462fd0"
NC_042493.1	RepeatMasker	DNA/Ginger-1	125196221	125196799	3565	+	.	ID="rnd-6_family-3871";TEgroup="ctg_1%7Crnd-6_family-3871%7C1";Tend="1466";Tstart="935";shortTE="T";uid="193f071f-5265-4d17-bd59-ef69d7f89fea"
NC_042493.1	RepeatMasker	DNA/Kolobok-E	121774199	121774769	4093	+	.	ID="RND-1_FAMILY-42";Tend="1462";Tstart="891";shortTE="F";uid="65348483-0a02-4695-9c02-4a0e259e928f"
NC_042493.1	RepeatMasker	Unknown	88747012	88747353	1378	+	.	ID="RND-1_FAMILY-15";Tend="1270";Tstart="952";shortTE="F";uid="0126a678-f055-453b-9cda-8ea4703d1c92"
NC_042493.1	RepeatMasker	DNA/Ginger-1	110875174	110875350	674	+	.	ID="RND-6_FAMILY-9672";Tend="1853";Tstart="1673";shortTE="F";uid="99558cd7-7a31-4fc7-a71c-50b3c3ae431f"
NC_042493.1	RepeatMasker	DNA/Ginger-1	117266432	117266592	1088	+	.	ID="rnd-6_family-8793";Tend="278";Tstart="141";shortTE="F";uid="1fa445ae-b8f5-44c5-8b0d-254597057db7"
NC_042493.1	RepeatMasker	Unknown	25308131	25308316	423	+	.	ID="RND-5_FAMILY-5343";Tend="1466";Tstart="1286";shortTE="F";uid="5adaeb18-d8f6-4c81-bdd8-dd475ab4425b"
NC_042493.1	RepeatMasker	Retroposon?	96870845	96870985	415	+	.	ID="RND-6_FAMILY-19836";Tend="278";Tstart="140";shortTE="F";uid="ba01a529-1f5c-4876-a909-61e7125b6f77"
NC_042493.1	RepeatMasker	Unknown	985480	985613	795	+	.	ID="RND-5_FAMILY-7495";Tend="1360";Tstart="1240";shortTE="F";uid="b5d6a973-4b21-4ddd-a06c-66900228a0be"
NC_042493.1	RepeatMasker	DNA/Ginger-1	114969329	114970048	4049	+	.	ID="RND-6_FAMILY-20286";Tend="1914";Tstart="1263";shortTE="F";uid="f2b52226-a654-4435-afb9-c596a32dddf6"
NC_042493.1	RepeatMasker	DNA/Kolobok-E	92624708	92624891	691	+	.	ID="RND-6_FAMILY-10575";Tend="1121";Tstart="932";shortTE="F";uid="636b7c5c-62c7-4c9f-a9f8-eceaf77f79b8"
NC_042493.1	RepeatMasker	LINE/I-Jockey	56515705	56516843	3214	+	.	ID="RND-6_FAMILY-15861";Tend="1781";Tstart="635";shortTE="F";uid="350e7a95-2aa1-47a8-bce9-c095a30f3bff"
NC_042493.1	RepeatMasker	DNA/hAT-Ac	22555864	22556297	748	+	.	ID="rnd-5_family-1569";Tend="461";Tstart="159";shortTE="F";uid="3305f8f4-cce0-44a7-9b89-23ca64844ce4"
NC_042493.1	RepeatMasker	DNA/Kolobok-E	95989514	95989707	1230	+	.	ID="RND-5_FAMILY-751";Tend="659";Tstart="462";shortTE="F";uid="822739a6-918d-4ea5-8d0d-35380fdccaa5"
NC_042493.1	RepeatMasker	DNA/hAT-Tip100	57874188	57874905	4721	+	.	ID="RND-5_FAMILY-5316";Tend="1661";Tstart="942";shortTE="F";uid="a3da72a0-1fb2-44fb-82ec-902f4cbe1dda"
NC_042493.1	RepeatMasker	DNA	17999964	18000138	826	+	.	ID="TTAA7_AP";Tend="432";Tstart="248";shortTE="F";uid="e71603b8-a511-4a8d-901f-a6b512c4d536"
NC_042493.1	RepeatMasker	DNA/Kolobok-E	69468373	69468477	496	+	.	ID="RND-1_FAMILY-42";Tend="1469";Tstart="1367";shortTE="F";uid="e6b5e798-e97a-42f0-b51f-e26e57c8559c"
NC_042493.1	RepeatMasker	DNA/Kolobok-E	8355235	8355627	1722	+	.	ID="RND-6_FAMILY-5132";Tend="640";Tstart="257";shortTE="F";uid="ec140e2d-11f2-43c0-85a7-2deda3ceea30"
NC_042493.1	RepeatMasker	DNA	125263436	125263896	1054	+	.	ID="DNAX-2_AP";Tend="462";Tstart="1";shortTE="F";uid="de537321-c451-494c-82c1-9455c76e4c9b"
NC_042493.1	RepeatMasker	Retroposon?	104544211	104544638	678	+	.	ID="RND-6_FAMILY-11842";Tend="2147";Tstart="1848";shortTE="F";uid="58c9d841-91af-4f59-8922-b20cf570976d"
NC_042493.1	RepeatMasker	DNA/hAT-Tip100	103422653	103423046	1044	+	.	ID="DNA8-100B_AP";TEgroup="ctg_1%7CDNA8-100B_AP%7C1";Tend="500";Tstart="1";shortTE="F";uid="3c0fc0c6-3613-4665-85c0-5b80b467ed39"
NC_042493.1	RepeatMasker	Unknown	58999268	58999593	833	+	.	ID="RND-6_FAMILY-18521";Tend="995";Tstart="855";shortTE="F";uid="75677055-d8bc-40db-b5d0-7ab3046f710a"
NC_042493.1	RepeatMasker	DNA/hAT-Ac	96497580	96497971	2340	+	.	ID="RND-6_FAMILY-1961";Tend="509";Tstart="127";shortTE="F";uid="b6040f71-6401-41ee-a2b4-4e3baffd271e"
NC_042493.1	RepeatMasker	Retroposon?	125261954	125262174	548	+	.	ID="RND-5_FAMILY-509";Tend="1880";Tstart="1609";shortTE="F";uid="e877f5ed-e38c-4ad5-8252-3d89a1861edc"
NC_042493.1	RepeatMasker	DNA	103865566	103865782	1849	+	.	ID="DNA8-59_AP";Tend="217";Tstart="1";shortTE="F";uid="6480c12c-3e73-42d9-b07c-92d0e1278410"
NC_042493.1	RepeatMasker	DNA/Ginger-1	45202956	45203740	5980	+	.	ID="RND-6_FAMILY-51198";Tend="2545";Tstart="1789";shortTE="F";uid="8e82a42c-5a23-4dfa-bdaa-1ea894781550"
NC_042493.1	RepeatMasker	LTR/Pao	82876037	82877062	3536	+	.	ID="RND-6_FAMILY-860";Tend="1632";Tstart="558";shortTE="F";uid="3cd66165-f288-4b8d-9257-3acfa5ed35da"
NC_042493.1	RepeatMasker	LINE/CR1	122439128	122439333	555	+	.	ID="RND-6_FAMILY-3281";Tend="1058";Tstart="853";shortTE="F";uid="1ac6fcb2-ea61-4f69-8eaa-50cd3f633f3d"
NC_042493.1	RepeatMasker	DNA/hAT	129889950	129890148	588	+	.	ID="RND-6_FAMILY-45";Tend="1721";Tstart="1517";shortTE="F";uid="2f31a644-d8ad-49e3-b44f-d639a5684ea7"
NC_042493.1	RepeatMasker	DNA	21335337	21335523	400	+	.	ID="TTAA2D_AP";Tend="205";Tstart="2";shortTE="F";uid="6e7b1f69-4be0-40ac-806b-a13d23f678e9"
NC_042493.1	RepeatMasker	DNA/Kolobok-E	88932234	88932706	1408	+	.	ID="RND-6_FAMILY-15442";Tend="1422";Tstart="916";shortTE="F";uid="e690ba3d-d1db-4df7-a6a1-1dac7d383bfe"
NC_042493.1	RepeatMasker	DNA/Ginger-1	11562488	11562662	926	+	.	ID="RND-5_FAMILY-7031";Tend="2641";Tstart="2462";shortTE="F";uid="11b82a38-2ad0-4682-b934-90e1e428319c"
NC_042493.1	RepeatMasker	LINE/RTE-BovB	57554418	57555605	3701	+	.	ID="RND-5_FAMILY-3071";TEgroup="ctg_1%7CRND-5_FAMILY-3071%7C1";Tend="1879";Tstart="835";shortTE="F";uid="9fc42053-5d88-47da-95d7-e7b1c761c35e"
NC_042493.1	RepeatMasker	DNA/Kolobok-E	3351097	3351282	1021	+	.	ID="RND-6_FAMILY-5494";Tend="914";Tstart="732";shortTE="F";uid="66325fa4-071d-4e1a-a9f7-c207d908d7d3"
NC_042493.1	RepeatMasker	DNA/Ginger-1	13850115	13850282	574	+	.	ID="RND-5_FAMILY-3362";Tend="2161";Tstart="1980";shortTE="F";uid="e15ed28f-b06f-4da3-9c3d-cd6bbee498ca"
NC_042493.1	RepeatMasker	DNA/hAT-Tip100	39410090	39410439	2618	+	.	ID="RND-6_FAMILY-17538";Tend="1108";Tstart="753";shortTE="F";uid="25f65ae8-b8af-4d03-88a0-72ef8d3b8359"
NC_042493.1	RepeatMasker	DNA/hAT-Tip100	130773461	130773921	1568	+	.	ID="RND-6_FAMILY-15161";Tend="717";Tstart="315";shortTE="F";uid="30fd0270-7c07-4030-93ed-f024bfe87323"
NC_042493.1	RepeatMasker	DNA	11610809	11611059	605	+	.	ID="RND-6_FAMILY-1633";Tend="1071";Tstart="837";shortTE="F";uid="d697eeb0-7fa1-4fac-9298-16efb219412b"
NC_042493.1	RepeatMasker	DNA/hAT-hAT19	33145444	33145625	505	+	.	ID="RND-6_FAMILY-23489";Tend="1071";Tstart="886";shortTE="F";uid="c145c6c4-58bc-484c-9551-d3daec5fac79"
NC_042493.1	RepeatMasker	Retroposon?	67396766	67397659	5998	+	.	ID="SINE2-1_AP";Tend="1770";Tstart="874";shortTE="F";uid="aac359a8-95b9-45bc-a43b-3bb5796f51f9"
NC_042493.1	RepeatMasker	Retroposon?	40675451	40675628	432	+	.	ID="RND-6_FAMILY-193";Tend="838";Tstart="662";shortTE="F";uid="63ddc50a-b299-4411-a9d9-08a94aaa6012"
NC_042493.1	RepeatMasker	DNA/Ginger-1	102965179	102965349	573	+	.	ID="rnd-6_family-10648";Tend="1127";Tstart="803";shortTE="F";uid="cedd0f9c-7ffd-4b79-8656-5b474fe17267"
NC_042493.1	RepeatMasker	DNA/hAT	11715002	11715146	526	+	.	ID="RND-1_FAMILY-216";Tend="2015";Tstart="1889";shortTE="F";uid="5b5328e3-a1af-4246-b0f0-051a38fb699d"
NC_042493.1	RepeatMasker	DNA/hAT-Tip100	29410114	29410403	616	+	.	ID="RND-6_FAMILY-15988";TEgroup="ctg_1%7CRND-6_FAMILY-15988%7C1";Tend="1512";Tstart="931";shortTE="T";uid="d24550d2-8934-4192-9a43-3c1f4d1ecc23"
NC_042493.1	RepeatMasker	Unknown	74072050	74072710	4964	+	.	ID="RND-6_FAMILY-456";Tend="1300";Tstart="657";shortTE="F";uid="e1a011f5-a57d-4806-98d2-2e5d24827976"
NC_042493.1	RepeatMasker	DNA	35085275	35085534	1939	+	.	ID="TTAA24_AP";Tend="657";Tstart="406";shortTE="F";uid="f24bc1e1-15cf-479c-83f7-36ad3370a82f"
NC_042493.1	RepeatMasker	LINE/R1	110157188	110157348	748	+	.	ID="RND-1_FAMILY-486";Tend="1065";Tstart="934";shortTE="F";uid="6be92eee-1da9-4348-b223-e2343bd0e2b1"
NC_042493.1	RepeatMasker	Unknown	58378549	58379575	2438	+	.	ID="RND-6_FAMILY-6468";Tend="1312";Tstart="243";shortTE="F";uid="cd02bcb2-b771-4238-8dfc-7be3ca32335b"
NC_042493.1	RepeatMasker	Retroposon?	102593623	102594327	1677	+	.	ID="RND-6_FAMILY-3218";TEgroup="ctg_1%7CRND-6_FAMILY-3218%7C8";Tend="1350";Tstart="889";shortTE="F";uid="a1ff2600-c0ea-4e12-9ca3-aea6a97fca48"
NC_042493.1	RepeatMasker	DNA/Ginger-1	8056606	8058347	12561	+	.	ID="RND-5_FAMILY-5803";Tend="2607";Tstart="819";shortTE="F";uid="639238fd-0af4-48c0-8cb4-d0fa4e30eaf0"
NC_042493.1	RepeatMasker	DNA/Ginger-1	85842427	85843902	8455	+	.	ID="RND-6_FAMILY-6101";Tend="1793";Tstart="317";shortTE="F";uid="ac30d701-1ed1-4dbf-afaf-c5b0765bc430"
NC_042493.1	RepeatMasker	Unknown	24675570	24675816	653	+	.	ID="RND-1_FAMILY-281";Tend="1052";Tstart="863";shortTE="F";uid="f373e518-73ef-4b47-87e8-8c3bc4748dcb"
NC_042493.1	RepeatMasker	DNA	3186617	3186759	628	+	.	ID="DNA8-88_AP";Tend="154";Tstart="1";shortTE="F";uid="ce399668-307b-4fec-8df2-c0673c4d9039"
NC_042493.1	RepeatMasker	DNA/hAT?	1979674	1980033	437	+	.	ID="RND-5_FAMILY-3458";Tend="631";Tstart="261";shortTE="F";uid="cd4ddfd9-a729-4b03-b1e1-17dbaa14f497"
NC_042493.1	RepeatMasker	DNA/Ginger-1	116059285	116059514	418	+	.	ID="RND-5_FAMILY-7031";Tend="2186";Tstart="1914";shortTE="F";uid="81f540c4-3d32-4279-af29-7ebd8a901c44"
NC_042493.1	RepeatMasker	DNA/Ginger-1	33649147	33649453	1176	+	.	ID="RND-6_FAMILY-14973";Tend="1504";Tstart="1191";shortTE="F";uid="6bb607e5-3670-4db4-86b9-bb18a1c76cba"
NC_042493.1	RepeatMasker	DNA/MULE-MuDR	74695362	74695525	1092	+	.	ID="RND-6_FAMILY-19671";Tend="1022";Tstart="866";shortTE="F";uid="dbbe0554-1ad7-4a4c-b129-fdddc55459b7"
NC_042493.1	RepeatMasker	DNA	111186493	111186634	1134	+	.	ID="RND-6_FAMILY-14385";Tend="1054";Tstart="913";shortTE="F";uid="4ac3b77a-c477-49f0-a96e-f9f327bf3f02"
NC_042493.1	RepeatMasker	DNA	70304769	70305242	1768	+	.	ID="ttaa3_ap";Tend="429";Tstart="1";shortTE="F";uid="bfaf8a86-4c34-499a-8bec-795cd4613138"
NC_042493.1	RepeatMasker	LINE/CR1	72800324	72801374	1051	+	.	ID="RND-6_FAMILY-19276";Tend="1495";Tstart="498";shortTE="F";uid="325f3c98-9b3e-42a3-9437-e6584bf534cd"
NC_042493.1	RepeatMasker	DNA/Ginger	57829972	57830406	1289	+	.	ID="RND-6_FAMILY-2771";Tend="1894";Tstart="1495";shortTE="F";uid="a2501c89-73c5-4e36-a7ac-873fdcb0bd93"
NC_042493.1	RepeatMasker	Unknown	92442157	92443398	3897	+	.	ID="RND-1_FAMILY-269";Tend="1362";Tstart="102";shortTE="F";uid="d5e3bbca-9de0-406d-b1e3-067ac70acb30"
NC_042493.1	RepeatMasker	DNA/hAT-Tip100	72303609	72304010	2623	+	.	ID="dna8-19_ap";Tend="373";Tstart="1";shortTE="F";uid="cca1270b-225b-46ba-8745-7f1de511b084"
NC_042493.1	RepeatMasker	Unknown	27427081	27427612	2330	+	.	ID="RND-6_FAMILY-75550";Tend="1449";Tstart="62";shortTE="F";uid="254a99df-5a5f-4632-8648-f39da0900158"
NC_042493.1	RepeatMasker	DNA	119423805	119424088	1351	+	.	ID="dna4-1_ap";Tend="708";Tstart="412";shortTE="F";uid="1a26693c-a040-4196-9508-f5e6eb1433b9"
NC_042493.1	RepeatMasker	Unknown	89548627	89549122	2367	+	.	ID="RND-6_FAMILY-4288";Tend="1015";Tstart="495";shortTE="F";uid="cb091692-ca24-4c12-994c-a40a5b927a6d"
NC_042493.1	RepeatMasker	Unknown	27178395	27178839	1108	+	.	ID="RND-6_FAMILY-19327";Tend="2194";Tstart="1771";shortTE="F";uid="3a1298cb-c947-4e8f-a182-9c4dfb0fa230"
NC_042493.1	RepeatMasker	DNA	120803240	120803670	2330	+	.	ID="TTAA4B_AP";Tend="430";Tstart="1";shortTE="F";uid="bfb9b338-2e0a-45cd-80db-aaefa026228e"
NC_042493.1	RepeatMasker	DNA	100182814	100182925	724	+	.	ID="TTAAC_AP";Tend="438";Tstart="330";shortTE="F";uid="431176d7-fded-4d1c-8612-cd6a0cfbefdd"
[truncated: 368,390 more rows]
