# Supplementary material for: Transposon accumulation at xenobiotic gene family loci in aphids
Source: Genome Res. 2023 Oct;33(10):1718–33. doi: 10.1101/gr.277820.123 (PMC10691553; doi:10.1101/gr.277820.123)
Supplement: Supplement 13 [file Supplemental_File_S2.tar.gz › Supplemental_File_S2/sitobionAvenae.filteredRepeats.gff]

VSBQ01000001.1	RepeatMasker	DNA/hAT	4711549	4711660	433	+	.	ID="RND-1_FAMILY-92";Tend="1020";Tstart="886";shortTE="F";uid="706e286f-d577-4c35-8d0e-e6e80aa20045"
VSBQ01000001.1	RepeatMasker	DNA/Ginger	4089502	4089780	1617	+	.	ID="RND-1_FAMILY-259";Tend="1004";Tstart="702";shortTE="F";uid="e51d0829-7315-4bf0-b3c6-6bfe321378bf"
VSBQ01000001.1	RepeatMasker	LTR/Gypsy	471544	471673	520	+	.	ID="RND-6_FAMILY-6665";Tend="270";Tstart="135";shortTE="F";uid="ae0c774e-05fd-4a7c-b5d0-595d1c9971ed"
VSBQ01000001.1	RepeatMasker	DNA	1717673	1718226	1065	+	.	ID="DNA4-2_AP";Tend="765";Tstart="211";shortTE="F";uid="406ca769-6853-473d-9bcb-4dd55e97672e"
VSBQ01000001.1	RepeatMasker	DNA/Kolobok-E	3083317	3083535	2025	+	.	ID="KOLOBOKE-2_AP";Tend="2171";Tstart="1114";shortTE="F";uid="5b825890-9719-4ad6-beed-0316844052db"
VSBQ01000001.1	RepeatMasker	DNA/Ginger	806617	806839	866	+	.	ID="RND-6_FAMILY-7106";Tend="935";Tstart="702";shortTE="F";uid="61cc20a1-7420-420c-a0ba-9f38b3a72847"
VSBQ01000001.1	RepeatMasker	Unknown	4267034	4267364	1430	+	.	ID="RND-1_FAMILY-14";Tend="1219";Tstart="855";shortTE="F";uid="ec27ab30-08ca-4e9b-bda3-237a39f1bcb0"
VSBQ01000001.1	RepeatMasker	Unknown	2107988	2108210	1119	+	.	ID="RND-1_FAMILY-6";Tend="1158";Tstart="916";shortTE="F";uid="768aee54-4d70-4c99-b560-850c81c6500e"
VSBQ01000001.1	RepeatMasker	DNA/Kolobok-E	1952638	1952788	936	+	.	ID="RND-6_FAMILY-1614";Tend="545";Tstart="372";shortTE="F";uid="13b8b6fb-5b54-430e-aca7-6d494f241c11"
VSBQ01000001.1	RepeatMasker	DNA/TcMar-m44	1798498	1798618	524	+	.	ID="RND-4_FAMILY-620";Tend="1470";Tstart="1335";shortTE="F";uid="fc423dba-10a8-4b43-91b4-89c4c4729ae8"
VSBQ01000001.1	RepeatMasker	DNA/Kolobok-E	4613743	4614285	2087	+	.	ID="RND-6_FAMILY-30263";Tend="1246";Tstart="82";shortTE="F";uid="24779341-c961-42bc-a70b-0155833a75a7"
VSBQ01000001.1	RepeatMasker	Unknown	48323	48871	3519	+	.	ID="RND-6_FAMILY-11307";Tend="1233";Tstart="716";shortTE="F";uid="0b0c3bf1-c68e-4bc1-9ab9-0810d45ef53f"
VSBQ01000001.1	RepeatMasker	DNA/Kolobok-E	1296502	1297853	3531	+	.	ID="RND-6_FAMILY-11301";TEgroup="ctg_1%7CRND-6_FAMILY-11301%7C1";Tend="2212";Tstart="744";shortTE="F";uid="9b76d913-38d1-4c46-be5e-b168248d4ee3"
VSBQ01000001.1	RepeatMasker	DNA/hAT	1941055	1941417	1663	+	.	ID="RND-6_FAMILY-16976";Tend="368";Tstart="42";shortTE="F";uid="7373b8e0-8a06-4788-b344-6c3bb3968248"
VSBQ01000001.1	RepeatMasker	DNA/Ginger	3819112	3819423	1195	+	.	ID="RND-1_FAMILY-259";Tend="1491";Tstart="1181";shortTE="F";uid="7e615133-9c77-4b3a-92e4-740725544ad1"
VSBQ01000001.1	RepeatMasker	Unknown	1583448	1583824	815	+	.	ID="RND-5_FAMILY-51";Tend="1827";Tstart="1445";shortTE="F";uid="1928d69d-fae1-4213-b8e9-ab1fe0e91273"
VSBQ01000001.1	RepeatMasker	DNA	1416121	1416322	420	+	.	ID="dna4-1_ap";Tend="723";Tstart="520";shortTE="F";uid="173dc479-033c-4dc5-8386-c080c0f5c388"
VSBQ01000001.1	RepeatMasker	DNA	4690384	4690583	865	+	.	ID="DNA8-57B_AP";Tend="194";Tstart="8";shortTE="F";uid="db876343-2bfe-45a0-aa62-29ea495d907c"
VSBQ01000001.1	RepeatMasker	Unknown	2737025	2737559	2471	+	.	ID="RND-1_FAMILY-37";Tend="1481";Tstart="922";shortTE="F";uid="c0b47bda-42bc-4041-a85b-00dce558143d"
VSBQ01000001.1	RepeatMasker	DNA/Ginger	4615028	4615227	750	+	.	ID="RND-6_FAMILY-7106";Tend="2167";Tstart="1959";shortTE="F";uid="9af0832a-3cec-4922-a753-a4273d476978"
VSBQ01000001.1	RepeatMasker	Retroposon?	746110	746229	802	+	.	ID="SINE2-1_AP";Tend="184";Tstart="62";shortTE="F";uid="df672bc6-004e-4446-9fc7-dd9c1305d800"
VSBQ01000001.1	RepeatMasker	DNA/hAT	3308548	3309136	4055	+	.	ID="RND-1_FAMILY-92";Tend="1466";Tstart="871";shortTE="F";uid="cfa570a3-b3c9-4259-91bc-58b49a3446aa"
VSBQ01000001.1	RepeatMasker	DNA/Kolobok-E	4151562	4151715	684	+	.	ID="RND-6_FAMILY-30263";Tend="274";Tstart="119";shortTE="F";uid="0e4c1c18-a303-48ab-bc93-3b56343279cf"
VSBQ01000001.1	RepeatMasker	DNA/MULE-NOF	4600182	4600282	604	+	.	ID="RND-6_FAMILY-6089";Tend="1033";Tstart="936";shortTE="F";uid="1b97a695-188d-4ac2-b5f8-47fa5ad73e7a"
VSBQ01000001.1	RepeatMasker	DNA/TcMar-m44	4754323	4754691	1390	+	.	ID="RND-4_FAMILY-620";Tend="1457";Tstart="1018";shortTE="F";uid="a5e52aab-5d4c-4ee9-a077-a61b709a4c35"
VSBQ01000001.1	RepeatMasker	DNA/TcMar-m44	2155055	2155201	471	+	.	ID="dnax-3b_ap";Tend="138";Tstart="1";shortTE="F";uid="955bf47b-d7be-4e12-8338-027a3a313a41"
VSBQ01000001.1	RepeatMasker	RC/Helitron	2937884	2938064	796	+	.	ID="RND-1_FAMILY-67";Tend="1365";Tstart="1186";shortTE="F";uid="7e602401-b1ab-4ab1-a86d-d72a06eb5f89"
VSBQ01000001.1	RepeatMasker	Retroposon?	3855094	3855672	3042	+	.	ID="RND-6_FAMILY-12621";Tend="1496";Tstart="609";shortTE="F";uid="60e5f9a8-168d-4fdb-bed4-a57d30162e34"
VSBQ01000001.1	RepeatMasker	DNA/Ginger	1171521	1171966	1639	+	.	ID="RND-1_FAMILY-259";Tend="1045";Tstart="589";shortTE="F";uid="46048c71-9dfa-40d3-ae0c-64bf22c95fc8"
VSBQ01000001.1	RepeatMasker	RC/Helitron	4724636	4724836	458	+	.	ID="HELITRON-7_DRH";Tend="2491";Tstart="2291";shortTE="F";uid="6a7ee855-e68d-4d39-89a4-aa54cd5b3f2a"
VSBQ01000001.1	RepeatMasker	DNA/hAT-Tip100	2351394	2351525	865	+	.	ID="RND-6_FAMILY-11602";Tend="1075";Tstart="942";shortTE="F";uid="3334b060-1898-41a5-9a3d-3f875c443994"
VSBQ01000001.1	RepeatMasker	RC/Helitron	4218555	4219434	5127	+	.	ID="RND-1_FAMILY-181";TEgroup="ctg_1%7CRND-1_FAMILY-181%7C1";Tend="1731";Tstart="815";shortTE="T";uid="8b92313d-8845-4f77-a32e-79e59a4fb14b"
VSBQ01000001.1	RepeatMasker	RC/Helitron	4574360	4574536	518	+	.	ID="RND-1_FAMILY-181";Tend="973";Tstart="793";shortTE="F";uid="359721e6-d5a4-4ee7-a8ce-f1dd3bf94187"
VSBQ01000001.1	RepeatMasker	DNA/hAT-hAT19	2171379	2171501	566	+	.	ID="RND-5_FAMILY-2390";Tend="2547";Tstart="2451";shortTE="F";uid="6f7d4508-baa4-493d-b14c-69b65157d807"
VSBQ01000001.1	RepeatMasker	DNA/Ginger-1	2327609	2327750	485	+	.	ID="RND-6_FAMILY-1155";Tend="928";Tstart="781";shortTE="F";uid="d1a73059-a0ca-4b70-a9a3-307b7fa55318"
VSBQ01000001.1	RepeatMasker	DNA	3722450	3722740	1172	+	.	ID="ttaa3c_ap";Tend="353";Tstart="42";shortTE="F";uid="a7bf32d8-2009-411f-9388-043117dd23ac"
VSBQ01000001.1	RepeatMasker	RC/Helitron	2736004	2736234	998	+	.	ID="RND-6_FAMILY-2752";Tend="1468";Tstart="1272";shortTE="F";uid="0ddc18cc-5c53-40d0-a24e-f9ec4170382e"
VSBQ01000001.1	RepeatMasker	LINE/R1	1574809	1574925	517	+	.	ID="RND-5_FAMILY-5126";Tend="1411";Tstart="1292";shortTE="F";uid="522e769b-b44e-4021-b336-ce191525fb24"
VSBQ01000001.1	RepeatMasker	Unknown	2550292	2550507	830	+	.	ID="RND-1_FAMILY-14";Tend="1200";Tstart="910";shortTE="F";uid="c34883d4-d093-486b-a2f9-02f747e9763c"
VSBQ01000001.1	RepeatMasker	RC/Helitron	1350523	1351232	2636	+	.	ID="RND-6_FAMILY-1227";TEgroup="ctg_1%7CRND-6_FAMILY-1227%7C1";Tend="1642";Tstart="408";shortTE="F";uid="2ebdcc04-154b-4e23-87fe-9cefb2cc75b2"
VSBQ01000001.1	RepeatMasker	DNA/Ginger-1	1086455	1087123	4159	+	.	ID="RND-6_FAMILY-1155";Tend="2261";Tstart="1556";shortTE="F";uid="fd6b90d6-e9f5-462c-bd3b-b5c613fac11c"
VSBQ01000001.1	RepeatMasker	Retroposon?	1092129	1092241	1461	+	.	ID="RND-6_FAMILY-1257";Tend="1012";Tstart="567";shortTE="F";uid="0e0eefc6-bc3d-4fcb-be6d-72b27e3a3a9f"
VSBQ01000001.1	RepeatMasker	DNA	4271418	4271677	1453	+	.	ID="DNAX-2_AP";Tend="462";Tstart="169";shortTE="F";uid="fdbf1f40-c56a-4671-8d6c-eaee86e61f6d"
VSBQ01000001.1	RepeatMasker	Unknown	655713	655993	1186	+	.	ID="RND-6_FAMILY-18499";Tend="1241";Tstart="965";shortTE="F";uid="1ab49420-6a5a-40c9-b275-bc14e5bbb38f"
VSBQ01000001.1	RepeatMasker	Unknown	1666107	1666676	3333	+	.	ID="RND-5_FAMILY-7767";Tend="1354";Tstart="822";shortTE="F";uid="47263616-afed-47d3-b593-21859c9c4559"
VSBQ01000001.1	RepeatMasker	Unknown	3045181	3045359	1502	+	.	ID="RND-1_FAMILY-62";Tend="1244";Tstart="1066";shortTE="F";uid="8964eb03-fafa-4ca9-949b-1770f6cbf1c2"
VSBQ01000001.1	RepeatMasker	Unknown	3917590	3917805	536	+	.	ID="RND-4_FAMILY-266";Tend="1599";Tstart="1382";shortTE="F";uid="a5ab517b-3d07-4f77-9482-ec86172eb898"
VSBQ01000001.1	RepeatMasker	DNA/hAT	102966	103186	1846	+	.	ID="RND-5_FAMILY-578";Tend="993";Tstart="773";shortTE="F";uid="3d2c6442-ec97-406e-9328-885f19481c0d"
VSBQ01000001.1	RepeatMasker	DNA/Kolobok-E	2388848	2389108	929	+	.	ID="RND-1_FAMILY-195";Tend="1970";Tstart="1702";shortTE="F";uid="4253fba6-b5d1-4180-838f-ca1ba506f1f8"
VSBQ01000001.1	RepeatMasker	DNA	3691724	3691980	918	+	.	ID="RND-4_FAMILY-1945";Tend="1119";Tstart="904";shortTE="F";uid="0c1b98d4-59b6-41f5-b6e5-19b4345de926"
VSBQ01000001.1	RepeatMasker	DNA/Ginger	93359	93762	2769	+	.	ID="RND-6_FAMILY-7106";Tend="2158";Tstart="1758";shortTE="F";uid="80724007-c292-4c50-ae2a-a32f674a5c97"
VSBQ01000001.1	RepeatMasker	DNA/hAT	4713574	4713843	1193	+	.	ID="RND-1_FAMILY-92";Tend="1451";Tstart="1178";shortTE="F";uid="6cee5dcf-734d-4570-b169-16be2e566624"
VSBQ01000001.1	RepeatMasker	DNA/P	1012438	1012581	491	+	.	ID="RND-6_FAMILY-1228";Tend="1393";Tstart="1244";shortTE="F";uid="627eac71-b8be-4162-8a13-859de316f66d"
VSBQ01000001.1	RepeatMasker	DNA	2327222	2327373	520	+	.	ID="TTAA3C_AP";Tend="145";Tstart="1";shortTE="F";uid="6b71c5d5-d289-43cd-a1d1-de3828ca4a21"
VSBQ01000001.1	RepeatMasker	Unknown	1515929	1516178	1070	+	.	ID="RND-5_FAMILY-3783";Tend="834";Tstart="581";shortTE="F";uid="b8673a52-22eb-45ce-99c0-2ed0641a5ad6"
VSBQ01000001.1	RepeatMasker	DNA/Ginger-1	417562	417690	770	+	.	ID="RND-6_FAMILY-1155";Tend="900";Tstart="767";shortTE="F";uid="2e149b97-e9fb-40fd-b465-ad64a3da91c3"
VSBQ01000001.1	RepeatMasker	DNA/MULE-MuDR	668631	668792	510	+	.	ID="RND-4_FAMILY-438";Tend="898";Tstart="746";shortTE="F";uid="0185417e-ee8f-4390-a3d7-40e54d7c1cec"
VSBQ01000001.1	RepeatMasker	DNA/hAT?	1556207	1556881	2093	+	.	ID="rnd-4_family-1335";Tend="1998";Tstart="1539";shortTE="F";uid="6c86e490-70f8-4c0e-8b47-69f03836f2af"
VSBQ01000001.1	RepeatMasker	DNA/hAT	4408466	4408655	721	+	.	ID="RND-5_FAMILY-3489";Tend="1153";Tstart="957";shortTE="F";uid="430dfdb6-bab1-43f1-a8c1-eec9e8ae0954"
VSBQ01000001.1	RepeatMasker	DNA/Kolobok-E	1138556	1138987	928	+	.	ID="RND-1_FAMILY-195";Tend="1888";Tstart="1415";shortTE="F";uid="e8827c92-1ed6-4a5f-98c3-67be8f40ed6b"
VSBQ01000001.1	RepeatMasker	Retroposon?	4647146	4647326	694	+	.	ID="RND-6_FAMILY-12797";Tend="535";Tstart="348";shortTE="F";uid="146e8f10-32c5-46ca-aeba-f8d40ddb03b6"
VSBQ01000001.1	RepeatMasker	Unknown	2680054	2680597	3531	+	.	ID="RND-6_FAMILY-1593";Tend="534";Tstart="13";shortTE="F";uid="399162ba-edfc-45a0-aa9b-e09565ba5720"
VSBQ01000001.1	RepeatMasker	DNA/Ginger	2783148	2784626	9673	+	.	ID="RND-6_FAMILY-7106";Tend="2153";Tstart="693";shortTE="F";uid="5e38afc5-1725-49d4-8567-b01a3133da33"
VSBQ01000001.1	RepeatMasker	Unknown	5538	6092	3260	+	.	ID="RND-5_FAMILY-2138";Tend="1427";Tstart="794";shortTE="F";uid="5eb3eb81-674e-424f-ac04-7473d0443e17"
VSBQ01000001.1	RepeatMasker	Unknown	2787013	2787157	900	+	.	ID="RND-5_FAMILY-2133";Tend="1066";Tstart="923";shortTE="F";uid="38c26ac7-6e27-4f8e-b10d-f8f95ec8f9e6"
VSBQ01000001.1	RepeatMasker	Unknown	653445	653588	470	+	.	ID="RND-5_FAMILY-1610";Tend="1252";Tstart="1111";shortTE="F";uid="5d99b1db-1fbf-4f13-9eda-ff26fc2d6b03"
VSBQ01000001.1	RepeatMasker	DNA/hAT-Tip100	830307	830832	2981	+	.	ID="RND-6_FAMILY-6465";Tend="1428";Tstart="860";shortTE="F";uid="834753e1-8ac8-4fd6-82d9-e6432b1426f6"
VSBQ01000001.1	RepeatMasker	Unknown	898742	899109	2460	+	.	ID="RND-6_FAMILY-8773";Tend="1320";Tstart="981";shortTE="F";uid="fbb2edff-ff9d-423a-b37a-c5aef6c7d384"
VSBQ01000001.1	RepeatMasker	Unknown	1622199	1622959	4777	+	.	ID="RND-6_FAMILY-30750";Tend="1661";Tstart="924";shortTE="F";uid="40797946-c4cc-4807-90a2-d47d20175f36"
VSBQ01000001.1	RepeatMasker	DNA/hAT-Tip100	5027963	5028160	587	+	.	ID="RND-6_FAMILY-18983";Tend="1211";Tstart="1019";shortTE="F";uid="1c2dfa3f-e3d6-4b2c-8130-1958185c3675"
VSBQ01000001.1	RepeatMasker	DNA/Kolobok-E	3859688	3860555	5197	+	.	ID="RND-5_FAMILY-9815";Tend="2327";Tstart="1478";shortTE="F";uid="b3129e10-6f4c-4013-88ea-fda57d997fa0"
VSBQ01000001.1	RepeatMasker	DNA	1905741	1906203	638	+	.	ID="TTAA2D_AP";Tend="431";Tstart="19";shortTE="F";uid="24efac97-c777-4e34-99b1-777e91925f08"
VSBQ01000001.1	RepeatMasker	LTR/Gypsy	1652385	1652686	1118	+	.	ID="RND-6_FAMILY-6104";Tend="475";Tstart="156";shortTE="F";uid="3c7bd199-1b53-468e-b87f-e8c82c5ea282"
VSBQ01000001.1	RepeatMasker	Unknown	1233642	1234386	5757	+	.	ID="RND-1_FAMILY-71";Tend="1766";Tstart="1002";shortTE="F";uid="9a6c537e-a53f-4b0a-bd5f-fdf913fffd56"
VSBQ01000001.1	RepeatMasker	DNA	1125349	1125470	931	+	.	ID="DNA3-4_AP";Tend="122";Tstart="1";shortTE="F";uid="ca912641-a526-43e9-a12f-5a5cc3844bc5"
VSBQ01000001.1	RepeatMasker	Unknown	2314110	2314396	1964	+	.	ID="RND-6_FAMILY-25025";Tend="1001";Tstart="716";shortTE="F";uid="d7aaf3ed-304c-4972-ba25-a6b38b076cf9"
VSBQ01000001.1	RepeatMasker	DNA/hAT?	1545234	1545986	6295	+	.	ID="RND-1_FAMILY-30";Tend="1684";Tstart="932";shortTE="F";uid="0caac2fb-3647-4d31-a027-42250ba31c59"
VSBQ01000001.1	RepeatMasker	Unknown	2286535	2287022	2653	+	.	ID="RND-5_FAMILY-10224";Tend="1410";Tstart="912";shortTE="F";uid="221f2826-934d-4deb-9f76-68a9097158f5"
VSBQ01000001.1	RepeatMasker	DNA/Kolobok-E	2720594	2720811	1550	+	.	ID="RND-6_FAMILY-1614";Tend="956";Tstart="739";shortTE="F";uid="418c1773-0598-4e5a-990f-1918af0b2aa6"
VSBQ01000001.1	RepeatMasker	DNA/Kolobok-E	2722801	2723064	1839	+	.	ID="RND-1_FAMILY-195";Tend="2051";Tstart="1789";shortTE="F";uid="d2f40d58-96a7-4a2a-8cc1-7cccf361033a"
VSBQ01000001.1	RepeatMasker	Retroposon?	1111692	1112048	3429	+	.	ID="RND-6_FAMILY-12621";Tend="1344";Tstart="979";shortTE="F";uid="910aeffa-6224-4088-bed1-789997716be1"
VSBQ01000001.1	RepeatMasker	DNA/TcMar-Tigger	2682942	2683103	1147	+	.	ID="RND-6_FAMILY-1595";Tend="1010";Tstart="854";shortTE="F";uid="0e7257ec-bad0-4f33-a3bd-4b014050a414"
VSBQ01000001.1	RepeatMasker	DNA/Kolobok-E	430860	431763	5179	+	.	ID="rnd-5_family-9815";Tend="2323";Tstart="1337";shortTE="F";uid="6d31ba55-4a2d-4d5d-8ca8-4ab211502e9e"
VSBQ01000001.1	RepeatMasker	DNA/PIF-Spy	770613	770751	459	+	.	ID="ISL2EU-3N1_CFL";Tend="341";Tstart="207";shortTE="F";uid="bd9c53be-eda3-4d42-beac-45696bc62637"
VSBQ01000001.1	RepeatMasker	Unknown	29176	29371	415	+	.	ID="RND-6_FAMILY-12742";Tend="581";Tstart="386";shortTE="F";uid="18bdb0ae-856c-4dc1-a700-fb3ed93d4bf8"
VSBQ01000001.1	RepeatMasker	Unknown	3474158	3474344	801	+	.	ID="RND-5_FAMILY-7767";Tend="1353";Tstart="879";shortTE="F";uid="b10052f5-fcef-438c-9b72-ebf8d5aba3f8"
VSBQ01000001.1	RepeatMasker	Retroposon?	1091256	1091403	429	+	.	ID="RND-6_FAMILY-7125";Tend="1401";Tstart="1245";shortTE="F";uid="9ebdfdd5-a708-4962-a3c5-266d288cf37f"
VSBQ01000001.1	RepeatMasker	DNA/Ginger-1	4666130	4666571	1460	+	.	ID="RND-6_FAMILY-1155";Tend="1533";Tstart="1094";shortTE="F";uid="bf920296-1ca6-46f3-a265-e8cc89686c81"
VSBQ01000001.1	RepeatMasker	Unknown	3661989	3662584	2984	+	.	ID="RND-5_FAMILY-2365";Tend="1238";Tstart="638";shortTE="F";uid="4893fa0a-211a-49e7-8e26-8851057e6a77"
VSBQ01000001.1	RepeatMasker	DNA/hAT-Charlie	1734807	1735446	3814	+	.	ID="RND-5_FAMILY-2569";Tend="1548";Tstart="895";shortTE="F";uid="aac49991-e2b1-4ce9-a403-a41db51f3f0e"
VSBQ01000001.1	RepeatMasker	DNA/Ginger-2	4472031	4472325	663	+	.	ID="RND-5_FAMILY-2666";Tend="1373";Tstart="1062";shortTE="F";uid="d821e88d-3047-43ad-9123-5df5b1200d53"
VSBQ01000001.1	RepeatMasker	DNA/hAT-Charlie	4905995	4906114	420	+	.	ID="RND-6_FAMILY-6624";Tend="1168";Tstart="1054";shortTE="F";uid="0c1f6f0f-dfb2-4fca-acc5-8608a887883e"
VSBQ01000001.1	RepeatMasker	DNA/hAT-Tip100	800438	800937	1541	+	.	ID="RND-6_FAMILY-15916";Tend="1607";Tstart="1168";shortTE="F";uid="9753be32-8592-4e42-aba7-3f0207dcef00"
VSBQ01000001.1	RepeatMasker	DNA/Ginger	3940263	3940458	1105	+	.	ID="RND-6_FAMILY-7106";Tend="2153";Tstart="1959";shortTE="F";uid="0b1f42e5-4472-4ea2-9c62-123a93a04492"
VSBQ01000001.1	RepeatMasker	DNA/hAT-hAT19	260163	260419	807	+	.	ID="RND-6_FAMILY-18969";Tend="1193";Tstart="906";shortTE="F";uid="237d5d1d-a6a0-4fde-961c-7fce21403240"
VSBQ01000001.1	RepeatMasker	DNA/hAT-Tip100	2967173	2967478	1834	+	.	ID="RND-4_FAMILY-1270";Tend="1264";Tstart="963";shortTE="F";uid="cbdf9864-fee4-4ae2-ad5e-cb3607ff750c"
VSBQ01000001.1	RepeatMasker	Unknown	4978669	4979031	888	+	.	ID="RND-6_FAMILY-33686";Tend="1424";Tstart="1119";shortTE="F";uid="94fa153d-050e-49b7-98d2-ffecd9ab311d"
VSBQ01000001.1	RepeatMasker	Unknown	1900630	1900809	439	+	.	ID="RND-5_FAMILY-7816";Tend="1311";Tstart="1145";shortTE="F";uid="c9d69756-6d01-466b-b535-87ee7a3f7bf9"
VSBQ01000001.1	RepeatMasker	Unknown	3089751	3090586	981	+	.	ID="RND-4_FAMILY-4274";TEgroup="ctg_1%7CRND-4_FAMILY-4274%7C1";Tend="1775";Tstart="773";shortTE="F";uid="6154155a-2481-4ac0-80f5-d1991e042773"
VSBQ01000001.1	RepeatMasker	Retroposon?	2355068	2355446	1989	+	.	ID="RND-6_FAMILY-2842";Tend="1568";Tstart="1156";shortTE="F";uid="d3c1faeb-fad9-44ad-b7ca-65e3ae7bdccd"
VSBQ01000001.1	RepeatMasker	Unknown	103144	103731	4456	+	.	ID="RND-1_FAMILY-196";Tend="696";Tstart="107";shortTE="F";uid="ccfb1725-47c8-4d3f-b5a4-87c6abecdc08"
VSBQ01000001.1	RepeatMasker	Unknown	119578	119839	1982	+	.	ID="RND-1_FAMILY-14";Tend="1186";Tstart="930";shortTE="F";uid="7f12749d-24e3-484e-aea3-c6b4a9a139a0"
VSBQ01000001.1	RepeatMasker	DNA/hAT	1778714	1779177	2985	+	.	ID="dna8-38_ap";Tend="447";Tstart="1";shortTE="F";uid="0dcf39eb-8413-42b2-b4b1-19f2e04f08ca"
VSBQ01000001.1	RepeatMasker	DNA/Kolobok-E	3197658	3197765	712	+	.	ID="KOLOBOKE-1_AP";Tend="4841";Tstart="4730";shortTE="F";uid="dde36a37-9eb1-41a0-a2d3-136b3312f295"
VSBQ01000001.1	RepeatMasker	DNA/MULE-MuDR	4733165	4733847	1860	+	.	ID="RND-5_FAMILY-301";TEgroup="ctg_1%7CRND-5_FAMILY-301%7C1";Tend="1587";Tstart="784";shortTE="F";uid="372f5630-08c8-4bbb-9988-78240ef29908"
VSBQ01000001.1	RepeatMasker	Retroposon?	4165363	4166016	844	+	.	ID="SINE2-1_AP";Tend="1737";Tstart="1089";shortTE="F";uid="4f10198b-586b-42d6-a23c-799481fea52b"
VSBQ01000001.1	RepeatMasker	DNA/Kolobok-E	4628745	4629648	5718	+	.	ID="RND-5_FAMILY-9815";Tend="2321";Tstart="1444";shortTE="F";uid="618dea56-aa7a-4e30-bab8-55f6757efbde"
VSBQ01000001.1	RepeatMasker	DNA	3844643	3844798	1017	+	.	ID="RND-6_FAMILY-26896";Tend="1045";Tstart="891";shortTE="F";uid="1e6c7996-3785-462b-aa7d-c632fc78df5e"
VSBQ01000001.1	RepeatMasker	Retroposon?	2254043	2254400	2224	+	.	ID="RND-5_FAMILY-9804";Tend="502";Tstart="142";shortTE="F";uid="d99c3278-efeb-40ed-a888-3c39c1ac0c48"
VSBQ01000001.1	RepeatMasker	Unknown	2405015	2405316	1124	+	.	ID="RND-6_FAMILY-10496";Tend="1213";Tstart="893";shortTE="F";uid="2ab95f2d-2c7a-4039-b9dc-e54e290049f6"
VSBQ01000001.1	RepeatMasker	DNA	3148180	3148334	430	+	.	ID="RND-6_FAMILY-637";Tend="1706";Tstart="1557";shortTE="F";uid="237bae4d-ce76-4e0c-bc54-1aaad4ea040b"
VSBQ01000001.1	RepeatMasker	Unknown	4969185	4969295	716	+	.	ID="RND-5_FAMILY-3566";Tend="1210";Tstart="1100";shortTE="F";uid="68c6b3fc-fd93-40bd-813e-724fb5c8b3ef"
VSBQ01000001.1	RepeatMasker	DNA/Kolobok-E	1529730	1530232	1943	+	.	ID="RND-1_FAMILY-212";Tend="1397";Tstart="916";shortTE="F";uid="20b0fef9-1278-4811-906d-e75d95b2c1ef"
VSBQ01000001.1	RepeatMasker	DNA	1086134	1086337	1317	+	.	ID="ttaa13b_ap";Tend="412";Tstart="208";shortTE="F";uid="38d90ef5-e957-436f-9ecf-bd38c7c6efdd"
VSBQ01000001.1	RepeatMasker	DNA	4907521	4907637	829	+	.	ID="DNA3-1_AP";Tend="126";Tstart="1";shortTE="F";uid="9020de63-c72d-4dd3-9427-2bc5e4910a74"
VSBQ01000001.1	RepeatMasker	DNA	2484577	2485208	1305	+	.	ID="DNA4-3_AP";Tend="635";Tstart="1";shortTE="F";uid="b2fc4826-99bf-42ef-8705-e910def337f8"
VSBQ01000001.1	RepeatMasker	DNA/Kolobok-E	3786810	3788032	809	+	.	ID="RND-5_FAMILY-9815";TEgroup="ctg_1%7CRND-5_FAMILY-9815%7C1";Tend="2327";Tstart="1442";shortTE="F";uid="3621fc13-b9c2-40f2-a5b1-c2643b26257e"
VSBQ01000001.1	RepeatMasker	Retroposon?	3238004	3238195	1119	+	.	ID="RND-6_FAMILY-12621";Tend="1142";Tstart="959";shortTE="F";uid="7d6f8e32-0f20-4fe7-ad7f-38ad52d15a6e"
VSBQ01000001.1	RepeatMasker	Unknown	591129	591230	502	+	.	ID="RND-5_FAMILY-3771";Tend="1077";Tstart="982";shortTE="F";uid="656f6875-43f8-4a1c-af12-8b2dff0ae828"
VSBQ01000001.1	RepeatMasker	Retroposon?	2179731	2180858	1868	+	.	ID="SINE2-1_AP";TEgroup="ctg_1%7CSINE2-1_AP%7C1";Tend="1422";Tstart="395";shortTE="F";uid="1ac84bb7-fbe5-4571-b42e-e88e5b49c1cd"
VSBQ01000001.1	RepeatMasker	DNA/Kolobok-E	3820768	3820943	632	+	.	ID="KOLOBOKE-3_AP";Tend="5295";Tstart="5092";shortTE="F";uid="dba1695e-930b-45e8-b218-ba3aeb864298"
VSBQ01000001.1	RepeatMasker	DNA	2049454	2050102	5243	+	.	ID="RND-1_FAMILY-292";Tend="1514";Tstart="866";shortTE="F";uid="5680d70a-9b66-4cb1-b3f1-c26c3f552f6f"
VSBQ01000001.1	RepeatMasker	Retroposon?	3454232	3454620	1623	+	.	ID="RND-6_FAMILY-16210";Tend="786";Tstart="413";shortTE="F";uid="5f2783a0-a76f-4d64-af4b-f818dc542b7b"
VSBQ01000001.1	RepeatMasker	DNA/hAT-Charlie	4970796	4971031	989	+	.	ID="DNA8-33_AP";TEgroup="ctg_1%7CDNA8-33_AP%7C1";Tend="328";Tstart="1";shortTE="F";uid="a37765ed-c512-4b22-8f91-712c69cc46d9"
VSBQ01000001.1	RepeatMasker	DNA	2334896	2335481	3987	+	.	ID="ttaa14_ap";Tend="552";Tstart="1";shortTE="F";uid="6ed4a2da-e292-4b2c-a553-73b123a206ae"
VSBQ01000001.1	RepeatMasker	DNA/Ginger-1	1727043	1727925	5988	+	.	ID="RND-6_FAMILY-1155";Tend="1733";Tstart="809";shortTE="F";uid="9b3569af-8d5e-4543-a2d5-17859357738e"
VSBQ01000001.1	RepeatMasker	DNA/hAT-Ac	3769701	3769810	437	+	.	ID="DNA8-20_AP";Tend="116";Tstart="3";shortTE="F";uid="295209e9-5436-4083-b1fd-caab146a2f74"
VSBQ01000001.1	RepeatMasker	DNA/hAT-Tip100	3040280	3040958	1015	+	.	ID="HAT-N16_AP";TEgroup="ctg_1%7CHAT-N16_AP%7C1";Tend="601";Tstart="27";shortTE="F";uid="7007df6f-c9ea-4acf-9058-e9c8ebba385a"
VSBQ01000001.1	RepeatMasker	DNA/Ginger	1173586	1173740	528	+	.	ID="RND-1_FAMILY-259";Tend="1708";Tstart="1545";shortTE="F";uid="8f72e8e3-a540-49ef-b94d-6fe933d9331f"
VSBQ01000001.1	RepeatMasker	DNA	931191	931424	475	+	.	ID="DNA4-3_AP";Tend="637";Tstart="418";shortTE="F";uid="bdeb5b5c-2e49-4905-b662-5b432f620d90"
VSBQ01000001.1	RepeatMasker	DNA/Ginger	1066131	1066341	695	+	.	ID="RND-6_FAMILY-7106";Tend="965";Tstart="702";shortTE="F";uid="db45b020-d3c0-4690-91fa-e669ef33e6fa"
VSBQ01000001.1	RepeatMasker	DNA/Ginger-1	3470666	3471187	2557	+	.	ID="RND-6_FAMILY-1155";Tend="1435";Tstart="922";shortTE="F";uid="a1075d66-2d3a-4f5a-91f7-ef15f1b8909c"
VSBQ01000001.1	RepeatMasker	RC/Helitron	40795	40962	753	+	.	ID="RND-1_FAMILY-7";Tend="1019";Tstart="831";shortTE="F";uid="5e7787f3-d538-44b6-9f10-e2c9df594763"
VSBQ01000001.1	RepeatMasker	DNA/hAT-hAT19	4417953	4418119	926	+	.	ID="RND-6_FAMILY-21280";Tend="1073";Tstart="909";shortTE="F";uid="7a2d2ac9-0e1f-44ae-b89c-f40d46a061eb"
VSBQ01000001.1	RepeatMasker	Retroposon?	2489278	2489539	956	+	.	ID="RND-5_FAMILY-3657";Tend="1107";Tstart="843";shortTE="F";uid="80296f65-a902-4b2f-8590-da0cb4fd7607"
VSBQ01000001.1	RepeatMasker	DNA/hAT	3803813	3804585	904	+	.	ID="RND-4_FAMILY-474";Tend="1242";Tstart="598";shortTE="F";uid="b8ab6b31-6d5c-42c7-93d1-563a9d9e83c9"
VSBQ01000001.1	RepeatMasker	DNA	2770752	2771107	1958	+	.	ID="RND-6_FAMILY-10369";Tend="586";Tstart="245";shortTE="F";uid="7119aa70-0a6b-49de-bdab-f90ca749935c"
VSBQ01000001.1	RepeatMasker	DNA/hAT?	3059068	3059546	2282	+	.	ID="rnd-6_family-11462";Tend="678";Tstart="275";shortTE="F";uid="3008d07a-c73e-4cfc-a47a-e715d525daaa"
VSBQ01000001.1	RepeatMasker	DNA	2120671	2120954	678	+	.	ID="dna4-2_ap";Tend="284";Tstart="8";shortTE="F";uid="f0ed3622-6980-4428-bf18-1de0237f6dbf"
VSBQ01000001.1	RepeatMasker	Retroposon?	4122986	4123221	813	+	.	ID="RND-6_FAMILY-12621";Tend="1177";Tstart="973";shortTE="F";uid="b6390c59-d259-48f4-bdbb-2ef067ba54e3"
VSBQ01000001.1	RepeatMasker	Retroposon?	2934850	2934997	937	+	.	ID="RND-5_FAMILY-2785";Tend="841";Tstart="695";shortTE="F";uid="8577a3cf-840b-4d18-99d4-43ee2df70774"
VSBQ01000001.1	RepeatMasker	Unknown	4714289	4714573	2168	+	.	ID="RND-1_FAMILY-14";Tend="1183";Tstart="902";shortTE="F";uid="1e295197-4079-4df8-bbad-0b835974dd9a"
VSBQ01000001.1	RepeatMasker	Retroposon?	3250321	3250847	3029	+	.	ID="RND-6_FAMILY-12621";Tend="1480";Tstart="969";shortTE="F";uid="a49e4f3e-149f-4a42-8c44-968e18125d06"
VSBQ01000001.1	RepeatMasker	DNA/Kolobok-E	1858067	1858903	2592	+	.	ID="rnd-5_family-9815";Tend="2214";Tstart="956";shortTE="F";uid="e213cc8d-e5a1-4f7e-839e-526090b529c5"
VSBQ01000001.1	RepeatMasker	DNA	1444972	1445495	1745	+	.	ID="DNA4-2_AP";Tend="662";Tstart="33";shortTE="F";uid="28bea6f1-bfda-4a81-a2fd-00390c8e4721"
VSBQ01000001.1	RepeatMasker	DNA/Kolobok-E	1661726	1662052	1093	+	.	ID="RND-1_FAMILY-140";Tend="1217";Tstart="916";shortTE="F";uid="0d331ddf-d677-465a-b0d6-9dd6496fa099"
VSBQ01000001.1	RepeatMasker	DNA/hAT-Tip100	91651	92385	4657	+	.	ID="RND-6_FAMILY-16671";Tend="1513";Tstart="813";shortTE="F";uid="4a5fbf5f-f9f8-4d94-91ba-153a8dc3dea3"
VSBQ01000001.1	RepeatMasker	Retroposon?	4614838	4615033	785	+	.	ID="RND-6_FAMILY-7125";Tend="1425";Tstart="1238";shortTE="F";uid="229d365c-dff8-4980-ab22-21263462965a"
VSBQ01000001.1	RepeatMasker	Unknown	2221142	2222074	2439	+	.	ID="RND-6_FAMILY-31418";Tend="1685";Tstart="781";shortTE="F";uid="afcf8ae5-7188-44fa-a7af-b551b0b729dd"
VSBQ01000001.1	RepeatMasker	Unknown	4075555	4076285	835	+	.	ID="RND-1_FAMILY-37";TEgroup="ctg_1%7CRND-1_FAMILY-37%7C2";Tend="1475";Tstart="1005";shortTE="F";uid="f4b729e0-42c6-485b-81af-73146e6d3881"
VSBQ01000001.1	RepeatMasker	DNA/Ginger-1	2174972	2175130	504	+	.	ID="RND-6_FAMILY-9128";Tend="1154";Tstart="1002";shortTE="F";uid="5991952d-c126-4c81-b131-2954ce0be8b9"
VSBQ01000001.1	RepeatMasker	DNA	1824636	1825183	1344	+	.	ID="DNA4-2_AP";Tend="556";Tstart="20";shortTE="F";uid="5d2b8d87-627d-46f3-a6f5-acb8c073febd"
VSBQ01000001.1	RepeatMasker	Unknown	711669	711936	948	+	.	ID="RND-6_FAMILY-11771";Tend="1296";Tstart="1014";shortTE="F";uid="4f474273-5798-4d10-9bf1-be4305902f44"
VSBQ01000001.1	RepeatMasker	DNA/MULE-MuDR	2776291	2776683	1570	+	.	ID="RND-4_FAMILY-2602";Tend="1517";Tstart="1028";shortTE="F";uid="2d3f0e29-4b0f-4659-b0c3-bf4375527a93"
VSBQ01000001.1	RepeatMasker	DNA/Sola-1	1680669	1680784	658	+	.	ID="RND-1_FAMILY-104";Tend="1554";Tstart="1435";shortTE="F";uid="c7f88b44-6633-4e52-b689-0adf6237bd4b"
VSBQ01000001.1	RepeatMasker	DNA	1894283	1894724	2707	+	.	ID="TTAA3B_AP";Tend="436";Tstart="2";shortTE="F";uid="538e3567-b17e-4f3a-a2f0-f463215438ff"
VSBQ01000001.1	RepeatMasker	DNA	5020280	5020676	2031	+	.	ID="TTAAC_AP";Tend="438";Tstart="2";shortTE="F";uid="b7de08e5-7ce6-438f-b932-10f632c9bac8"
VSBQ01000001.1	RepeatMasker	DNA/hAT-Tip100	3174753	3174932	670	+	.	ID="DNA8-83_AP";Tend="162";Tstart="1";shortTE="F";uid="3bd2865a-2b38-49d7-9795-6e496d59058a"
VSBQ01000001.1	RepeatMasker	DNA	1597645	1597840	783	+	.	ID="dna4-2_ap";Tend="769";Tstart="601";shortTE="F";uid="1883c386-46e2-4860-a1dd-da08acd15ae1"
VSBQ01000001.1	RepeatMasker	Unknown	1833149	1833406	1640	+	.	ID="RND-1_FAMILY-14";Tend="1191";Tstart="905";shortTE="F";uid="2f8a7436-6e72-4646-811b-f9b10de820d0"
VSBQ01000001.1	RepeatMasker	DNA/Ginger	85458	85645	795	+	.	ID="RND-6_FAMILY-7106";Tend="876";Tstart="690";shortTE="F";uid="7e296ac6-5689-4b05-8c53-dca3600486f6"
VSBQ01000001.1	RepeatMasker	DNA/Ginger	4309190	4310674	9594	+	.	ID="RND-6_FAMILY-7106";Tend="2166";Tstart="702";shortTE="F";uid="554655df-3421-4e32-b6ce-73799ccb8b1a"
VSBQ01000001.1	RepeatMasker	LINE/I-Jockey	163543	164072	3418	+	.	ID="RND-6_FAMILY-18819";Tend="1383";Tstart="868";shortTE="F";uid="52784e58-7287-4cdb-80ee-71579df4fb23"
VSBQ01000001.1	RepeatMasker	LTR/Gypsy	4999680	5000020	1729	+	.	ID="RND-6_FAMILY-4489";Tend="1335";Tstart="990";shortTE="F";uid="3caaa49b-676b-4999-86aa-40911c7b69cd"
VSBQ01000001.1	RepeatMasker	Unknown	378311	378574	1693	+	.	ID="RND-1_FAMILY-37";Tend="1474";Tstart="1212";shortTE="F";uid="eca2d125-eee5-46a4-b993-d4126ffb58ed"
VSBQ01000001.1	RepeatMasker	DNA/hAT-Ac	2111946	2112185	592	+	.	ID="DNA8-54_AP";Tend="549";Tstart="335";shortTE="F";uid="0b34634b-5f4d-4c0a-93a2-93d5335a89d4"
VSBQ01000001.1	RepeatMasker	DNA/Ginger-1	2784623	2784822	1158	+	.	ID="RND-6_FAMILY-1155";Tend="2260";Tstart="2079";shortTE="F";uid="55d75ffe-5464-450d-8c52-b7011ff922c1"
VSBQ01000001.1	RepeatMasker	RC/Helitron	844630	844813	815	+	.	ID="RND-6_FAMILY-1114";Tend="1438";Tstart="1264";shortTE="F";uid="2685b099-6c47-40ac-967b-088a76a0ca16"
VSBQ01000001.1	RepeatMasker	Unknown	4003920	4004236	1343	+	.	ID="RND-6_FAMILY-8913";Tend="1706";Tstart="1415";shortTE="F";uid="80c4bc97-116b-4aec-a2f5-b3fa2879cc16"
VSBQ01000001.1	RepeatMasker	DNA	4123712	4123916	720	+	.	ID="RND-5_FAMILY-776";Tend="1462";Tstart="1262";shortTE="F";uid="13b10048-59a3-4630-a2d7-4ca443ec5f52"
VSBQ01000001.1	RepeatMasker	Unknown	2661548	2661702	541	+	.	ID="RND-1_FAMILY-37";Tend="1088";Tstart="862";shortTE="F";uid="3117fdd3-9b65-4992-a1d2-e6345b644fad"
VSBQ01000001.1	RepeatMasker	DNA/hAT-Tip100	1574682	1574831	752	+	.	ID="DNA8-87_AP";Tend="142";Tstart="1";shortTE="F";uid="11818e9f-23dc-49bd-8d3b-e7349a752d79"
VSBQ01000001.1	RepeatMasker	Retroposon?	3374105	3374556	646	+	.	ID="SINE2-1_AP";Tend="1770";Tstart="1291";shortTE="F";uid="27692b3d-2bf7-441b-8fc3-8ae2eebe3fd5"
VSBQ01000001.1	RepeatMasker	RC/Helitron	1503752	1503919	489	+	.	ID="HELITRON-N1B_LMI";Tend="297";Tstart="148";shortTE="F";uid="3165a8e6-a92f-4789-961e-ebe3a6697cc0"
VSBQ01000001.1	RepeatMasker	DNA/hAT-Tip100	1442151	1443678	5376	+	.	ID="RND-6_FAMILY-2754";Tend="1960";Tstart="455";shortTE="F";uid="174617fb-b897-4db1-8b40-c557cc027a88"
VSBQ01000001.1	RepeatMasker	Unknown	4022306	4022699	2034	+	.	ID="RND-5_FAMILY-383";Tend="1348";Tstart="964";shortTE="F";uid="f0f16ae3-6878-4cf4-90c9-fa9cb3a105d7"
VSBQ01000001.1	RepeatMasker	DNA	3492456	3492913	2249	+	.	ID="TTAA3_AP";Tend="429";Tstart="1";shortTE="F";uid="67cfd6f3-b61f-4a9a-ba73-83993ba17428"
VSBQ01000001.1	RepeatMasker	Unknown	4148239	4148344	482	+	.	ID="RND-5_FAMILY-1365";Tend="308";Tstart="205";shortTE="F";uid="3043cdbe-401e-4aaa-b264-9deb975fd5fa"
VSBQ01000001.1	RepeatMasker	DNA/Ginger	600778	601348	3934	+	.	ID="RND-6_FAMILY-7106";Tend="2154";Tstart="1549";shortTE="F";uid="b49fb123-339e-43f5-8957-8142b3e83f6c"
VSBQ01000001.1	RepeatMasker	DNA/hAT-Tip100	4880886	4881027	776	+	.	ID="RND-6_FAMILY-1668";Tend="444";Tstart="300";shortTE="F";uid="95c2cf8b-f3d3-47de-ac3f-4871e6f4141d"
VSBQ01000001.1	RepeatMasker	DNA/hAT	458521	458985	2143	+	.	ID="RND-5_FAMILY-244";Tend="1054";Tstart="609";shortTE="F";uid="a70b7b8e-bdf5-46b9-8cd7-b5dd05b29065"
VSBQ01000001.1	RepeatMasker	DNA/hAT-Charlie	1632408	1632528	652	+	.	ID="RND-6_FAMILY-24625";Tend="1098";Tstart="971";shortTE="F";uid="e93f49b5-835c-461d-acde-5f63cf62fdb4"
VSBQ01000001.1	RepeatMasker	Unknown	1168033	1168299	1616	+	.	ID="RND-6_FAMILY-1927";Tend="1153";Tstart="889";shortTE="F";uid="1b91c96c-cd2e-468e-9551-4cf1105489cb"
VSBQ01000001.1	RepeatMasker	Unknown	4986738	4987189	2710	+	.	ID="RND-1_FAMILY-48";Tend="1383";Tstart="878";shortTE="F";uid="300933c2-3cc4-415e-9fac-5eae85bcf730"
VSBQ01000001.1	RepeatMasker	DNA/MULE-MuDR	4178059	4178190	488	+	.	ID="DNA8-28B_AP";Tend="141";Tstart="1";shortTE="F";uid="cb22ffb8-6928-4d20-9bc1-bf1d67343ad0"
VSBQ01000001.1	RepeatMasker	DNA	4313831	4314266	3170	+	.	ID="TTAA8_AP";Tend="438";Tstart="1";shortTE="F";uid="254f8ede-f6cf-4d79-848a-fbe82e79fa51"
VSBQ01000001.1	RepeatMasker	Unknown	2277752	2278019	1535	+	.	ID="RND-1_FAMILY-13";Tend="1254";Tstart="1007";shortTE="F";uid="e8bb2dc7-3d6b-4bed-81d2-e2271f074120"
VSBQ01000001.1	RepeatMasker	DNA/Kolobok-E	3640025	3640493	3142	+	.	ID="RND-6_FAMILY-16369";Tend="1496";Tstart="1019";shortTE="F";uid="1e6ffb75-996e-43dd-a728-9a7d8909f5c8"
VSBQ01000001.1	RepeatMasker	DNA/hAT	1776831	1777193	517	+	.	ID="DNA8-1_AP";Tend="491";Tstart="140";shortTE="F";uid="a142c4df-83ae-4ae8-89e2-bd97d0e74b55"
VSBQ01000001.1	RepeatMasker	DNA/Ginger	876321	877038	1882	+	.	ID="RND-6_FAMILY-7106";Tend="1491";Tstart="693";shortTE="F";uid="1a0e8547-f2b8-435b-96ec-86a7f3515a54"
VSBQ01000001.1	RepeatMasker	DNA/Ginger	2722170	2722741	2015	+	.	ID="RND-6_FAMILY-7106";Tend="1674";Tstart="1091";shortTE="F";uid="630db65f-9335-42e7-be33-6230cf94dcdc"
VSBQ01000001.1	RepeatMasker	Retroposon?	4704738	4706065	8304	+	.	ID="RND-6_FAMILY-2019";Tend="1886";Tstart="552";shortTE="F";uid="82f15bcb-95d1-40af-a3c9-3ae2c87a5369"
VSBQ01000001.1	RepeatMasker	DNA/hAT-Tip100	4985832	4986450	1249	+	.	ID="RND-6_FAMILY-9590";TEgroup="ctg_1%7CRND-6_FAMILY-9590%7C1";Tend="1508";Tstart="1153";shortTE="F";uid="50f1823c-d7a2-414b-8b15-02a11b051d9b"
VSBQ01000001.1	RepeatMasker	DNA	3483905	3484367	846	+	.	ID="TTAA3_AP";Tend="429";Tstart="1";shortTE="F";uid="529dd81a-dc70-4935-883b-70dbc7f64d63"
VSBQ01000001.1	RepeatMasker	DNA/hAT-Ac	598248	598811	3307	+	.	ID="RND-6_FAMILY-2951";Tend="1259";Tstart="727";shortTE="F";uid="3b595d4f-e7b5-420e-963c-c7bb55942051"
VSBQ01000001.1	RepeatMasker	DNA/Kolobok-E	1051682	1052099	434	+	.	ID="RND-1_FAMILY-192";Tend="2027";Tstart="1603";shortTE="F";uid="df6a4a19-9bb5-4d8e-9bc2-aa6256d30422"
VSBQ01000001.1	RepeatMasker	Unknown	1266191	1266484	1868	+	.	ID="RND-1_FAMILY-14";Tend="1204";Tstart="898";shortTE="F";uid="ea209d99-5f9b-4c3b-96d9-7e59a62a481f"
VSBQ01000001.1	RepeatMasker	Unknown	976232	976469	2013	+	.	ID="RND-1_FAMILY-152";Tend="1155";Tstart="918";shortTE="F";uid="dae0da35-a159-44c8-b3b8-ff94e3c21c8a"
VSBQ01000001.1	RepeatMasker	Unknown	1788028	1788130	509	+	.	ID="RND-6_FAMILY-2289";Tend="1098";Tstart="996";shortTE="F";uid="e9e2433b-71c8-4edf-be6b-0df3eb57b5e8"
VSBQ01000001.1	RepeatMasker	Retroposon?	3579916	3580738	2375	+	.	ID="SINE2-1_AP";Tend="1422";Tstart="1";shortTE="F";uid="1f2ea2f3-8f6c-4aae-9e90-78eb54f2f8da"
VSBQ01000001.1	RepeatMasker	LTR/Copia	1	176	1339	+	.	ID="RND-1_FAMILY-252";Tend="1401";Tstart="1214";shortTE="F";uid="0fa1b126-d8ad-4898-b946-e48070943607"
VSBQ01000001.1	RepeatMasker	DNA/Ginger	1752425	1752588	544	+	.	ID="RND-1_FAMILY-259";Tend="2052";Tstart="1887";shortTE="F";uid="77ad1344-5340-45f6-9e67-da1dd36089f5"
VSBQ01000001.1	RepeatMasker	Retroposon?	2341729	2341832	459	+	.	ID="RND-6_FAMILY-840";Tend="978";Tstart="868";shortTE="F";uid="ba1e443a-3c44-4805-9fe3-ac530acd6b31"
VSBQ01000001.1	RepeatMasker	DNA	1625660	1626102	1517	+	.	ID="DNAX-2_AP";Tend="451";Tstart="1";shortTE="F";uid="5ffaaaa6-a03f-42f3-9b7c-38134d40fc42"
VSBQ01000001.1	RepeatMasker	RC/Helitron	1914625	1915409	3141	+	.	ID="RND-1_FAMILY-67";Tend="1719";Tstart="994";shortTE="F";uid="fd5b18e4-0566-4a66-8b3a-fc98ba53fd61"
VSBQ01000001.1	RepeatMasker	Unknown	40240	40587	2106	+	.	ID="RND-1_FAMILY-82";Tend="1335";Tstart="982";shortTE="F";uid="6dc172b5-c443-4db5-9827-b242e2e5a756"
VSBQ01000001.1	RepeatMasker	LTR/Gypsy	2782713	2782840	498	+	.	ID="RND-6_FAMILY-6665";Tend="271";Tstart="141";shortTE="F";uid="c3bd88be-0030-4aa6-a874-d89adfc39920"
VSBQ01000001.1	RepeatMasker	Unknown	2314560	2315019	2945	+	.	ID="RND-6_FAMILY-25025";Tend="1460";Tstart="1009";shortTE="F";uid="269e4912-5c7c-4332-bcb3-de1a49c10673"
VSBQ01000001.1	RepeatMasker	DNA/Kolobok-E	2723040	2723652	1344	+	.	ID="koloboke-4_ap";Tend="3178";Tstart="2620";shortTE="F";uid="5cca0ed7-2e36-48bd-b622-710cd7f2385e"
VSBQ01000001.1	RepeatMasker	Retroposon?	888603	888982	2617	+	.	ID="RND-6_FAMILY-12621";Tend="1481";Tstart="1103";shortTE="F";uid="9b6e29fd-dfaf-45e5-9298-930fb8442532"
VSBQ01000001.1	RepeatMasker	DNA/MULE-MuDR	2177079	2177269	644	+	.	ID="RND-6_FAMILY-6453";Tend="1819";Tstart="1614";shortTE="F";uid="f2eb7a3b-c0a2-41c4-853e-19c73afdb46d"
VSBQ01000001.1	RepeatMasker	Unknown	385863	386009	629	+	.	ID="RND-6_FAMILY-4848";Tend="1199";Tstart="1009";shortTE="F";uid="90911ead-cac6-4eda-a2f2-659c983af65c"
VSBQ01000001.1	RepeatMasker	DNA	3434789	3434893	441	+	.	ID="dna4-2_ap";Tend="767";Tstart="668";shortTE="F";uid="d2219ab5-7e11-4d73-bc85-dd1d5ca05e0e"
VSBQ01000001.1	RepeatMasker	DNA	2511408	2511842	2100	+	.	ID="RND-5_FAMILY-10525";Tend="1738";Tstart="1293";shortTE="F";uid="369e5d09-8f38-4abd-a735-da8377ac4502"
VSBQ01000001.1	RepeatMasker	DNA/Kolobok-E	871403	871678	906	+	.	ID="KOLOBOKE-2_AP";Tend="1383";Tstart="1119";shortTE="F";uid="d8404f41-9393-4506-a8ee-df4e5fc11444"
VSBQ01000001.1	RepeatMasker	DNA	4603055	4603177	673	+	.	ID="dna4-2_ap";Tend="639";Tstart="519";shortTE="F";uid="90eb3c16-0b42-44bc-a1bb-0c44e0fb002c"
VSBQ01000001.1	RepeatMasker	Retroposon?	4722441	4722666	774	+	.	ID="SINE2-1_AP";Tend="1427";Tstart="1196";shortTE="F";uid="670e874b-99be-4a75-a59f-cbebd4bfde10"
VSBQ01000001.1	RepeatMasker	DNA	3180860	3181215	458	+	.	ID="TTAA2D_AP";TEgroup="ctg_1%7CTTAA2D_AP%7C1";Tend="430";Tstart="305";shortTE="F";uid="988294ab-e6f3-4e3e-9cff-7d05d84207db"
VSBQ01000001.1	RepeatMasker	LINE/CR1	1284840	1285357	960	+	.	ID="RND-6_FAMILY-8545";Tend="1139";Tstart="625";shortTE="F";uid="cf9c57ad-9d6a-4040-b2d2-0713ffaf224a"
VSBQ01000001.1	RepeatMasker	DNA/Kolobok-E	373750	374131	733	+	.	ID="rnd-1_family-212";Tend="1382";Tstart="951";shortTE="F";uid="0f0baf26-d06a-4c53-b4f7-9b497986edf0"
VSBQ01000001.1	RepeatMasker	DNA	810367	810792	2933	+	.	ID="TTAAC_AP";Tend="432";Tstart="7";shortTE="F";uid="3fb47e0b-72b8-40cf-bcbe-555801743396"
VSBQ01000001.1	RepeatMasker	Unknown	1714321	1715252	4294	+	.	ID="RND-4_FAMILY-4274";Tend="1746";Tstart="793";shortTE="F";uid="416010b4-9197-4a86-a78f-4351d81e912a"
VSBQ01000001.1	RepeatMasker	DNA/hAT-Tip100	3677135	3678111	1889	+	.	ID="RND-6_FAMILY-4662";Tend="1328";Tstart="367";shortTE="F";uid="20c75d38-d4a3-47c6-aafe-f70205ee5c3b"
VSBQ01000001.1	RepeatMasker	DNA	3526293	3526435	509	+	.	ID="DNA-TTAA-1_AP";Tend="145";Tstart="2";shortTE="F";uid="e22c9dda-65dc-4324-ba65-7577e0f5f380"
VSBQ01000001.1	RepeatMasker	DNA	1390778	1391149	814	+	.	ID="TTAA2C_AP";Tend="370";Tstart="1";shortTE="F";uid="9ec0a46d-a298-455d-a52c-096040b3f252"
VSBQ01000001.1	RepeatMasker	DNA/TcMar-Pogo	2365474	2366888	4633	+	.	ID="RND-6_FAMILY-4216";Tend="1691";Tstart="231";shortTE="F";uid="1868e975-1d3a-4ec0-825f-d2b32fe59692"
VSBQ01000001.1	RepeatMasker	DNA/Kolobok-E	4704502	4704737	1360	+	.	ID="RND-6_FAMILY-30263";Tend="1189";Tstart="947";shortTE="F";uid="d1863923-b9d2-43e0-b536-258764c24a4a"
VSBQ01000001.1	RepeatMasker	DNA/Kolobok-E	4073992	4074103	627	+	.	ID="RND-4_FAMILY-171";Tend="1174";Tstart="1064";shortTE="F";uid="eba4b3f2-dbb5-4bfe-be8a-14030e3dec90"
VSBQ01000001.1	RepeatMasker	Unknown	3553894	3554201	1277	+	.	ID="RND-6_FAMILY-5141";Tend="1193";Tstart="890";shortTE="F";uid="89bad457-e934-4edd-ad63-f82d9a09c304"
VSBQ01000001.1	RepeatMasker	DNA	2379217	2379612	2121	+	.	ID="ttaa4_ap";Tend="433";Tstart="1";shortTE="F";uid="5fa267e6-cf0b-429b-b455-296f30355d65"
VSBQ01000001.1	RepeatMasker	DNA/MULE-MuDR	1004497	1004651	537	+	.	ID="RND-4_FAMILY-438";Tend="901";Tstart="753";shortTE="F";uid="6991d0a2-a907-4113-8335-cc36cf56c5f2"
VSBQ01000001.1	RepeatMasker	DNA/hAT	1055544	1057078	3192	+	.	ID="RND-5_FAMILY-1859";Tend="2428";Tstart="860";shortTE="F";uid="2b0bf50f-fc91-4810-a2e4-cc3b5aef9e1d"
VSBQ01000001.1	RepeatMasker	DNA/Ginger	3717537	3718161	1897	+	.	ID="RND-6_FAMILY-7106";TEgroup="ctg_1%7CRND-6_FAMILY-7106%7C3";Tend="2159";Tstart="702";shortTE="F";uid="2fc40ea7-0ba9-4eaf-986a-1257e588f5cb"
VSBQ01000001.1	RepeatMasker	Unknown	382949	383059	437	+	.	ID="RND-4_FAMILY-890";Tend="980";Tstart="858";shortTE="F";uid="09e26d50-7153-4628-af45-346f7fd1473a"
VSBQ01000001.1	RepeatMasker	Unknown	3922706	3923050	2357	+	.	ID="RND-6_FAMILY-31418";Tend="1229";Tstart="900";shortTE="F";uid="535fc3ba-a59d-45a1-a64a-801203fd0312"
VSBQ01000001.1	RepeatMasker	DNA/hAT-Tip100	5034058	5034685	1966	+	.	ID="HAT-N16_AP";Tend="564";Tstart="1";shortTE="F";uid="f45f8876-b352-443c-a2d1-9749d3b3cc9c"
VSBQ01000001.1	RepeatMasker	Satellite	84922	85053	817	+	.	ID="SAT-1_LVA";Tend="346";Tstart="217";shortTE="F";uid="bd8bd7e7-3d72-4da9-ba8b-ba34ac7aa605"
VSBQ01000001.1	RepeatMasker	DNA/hAT-Tip100	2874846	2875624	5091	+	.	ID="RND-4_FAMILY-1063";Tend="1744";Tstart="942";shortTE="F";uid="4aa53894-bffe-4588-83ec-c9bd2e540fb7"
VSBQ01000001.1	RepeatMasker	DNA/hAT	4428892	4429128	998	+	.	ID="RND-5_FAMILY-3489";Tend="1192";Tstart="970";shortTE="F";uid="9d9f0052-e400-4322-89de-27fd26c2d821"
VSBQ01000001.1	RepeatMasker	Unknown	4108080	4108476	2261	+	.	ID="RND-1_FAMILY-37";Tend="1364";Tstart="950";shortTE="F";uid="66481def-3282-4e1e-8966-bcc90d3ffea0"
VSBQ01000001.1	RepeatMasker	DNA/hAT-Ac	1826254	1827027	4854	+	.	ID="RND-5_FAMILY-6809";Tend="1676";Tstart="901";shortTE="F";uid="efb2d756-7522-47e9-ae8f-ff95b42cbb17"
VSBQ01000001.1	RepeatMasker	DNA	2120950	2121235	426	+	.	ID="dna4-2b_ap";Tend="770";Tstart="506";shortTE="F";uid="dc687041-211e-484d-b89d-86abf4e6a778"
VSBQ01000001.1	RepeatMasker	DNA/TcMar-Pogo	3365785	3365993	1526	+	.	ID="RND-5_FAMILY-2965";Tend="1138";Tstart="928";shortTE="F";uid="61633307-4de7-40a3-bfef-db5ad96be7d5"
VSBQ01000001.1	RepeatMasker	Unknown	88532	88836	1648	+	.	ID="RND-1_FAMILY-281";Tend="1389";Tstart="1086";shortTE="F";uid="742a72ff-ea00-4266-a651-baa9a6b25ce3"
VSBQ01000001.1	RepeatMasker	DNA	2309373	2309606	1150	+	.	ID="TTAA2D_AP";Tend="424";Tstart="193";shortTE="F";uid="fcf5553f-90f1-43c7-88a5-27c1323428d2"
VSBQ01000001.1	RepeatMasker	LTR/Gypsy	2662476	2662619	566	+	.	ID="RND-6_FAMILY-6665";Tend="282";Tstart="143";shortTE="F";uid="1ed3b4b6-adf8-469a-8e49-7e6d326b5e37"
VSBQ01000001.1	RepeatMasker	DNA/Ginger-1	833246	833728	3625	+	.	ID="RND-6_FAMILY-1155";Tend="1290";Tstart="809";shortTE="F";uid="b66b971f-855c-46ae-98e9-09b7a4a8e2af"
VSBQ01000001.1	RepeatMasker	DNA/MULE-MuDR	2273879	2274255	1075	+	.	ID="RND-5_FAMILY-68";Tend="394";Tstart="17";shortTE="F";uid="b474068b-803c-4b69-9174-cc1268e71c43"
VSBQ01000001.1	RepeatMasker	Unknown	2460828	2461141	782	+	.	ID="RND-6_FAMILY-10496";Tend="1338";Tstart="995";shortTE="F";uid="e94e2404-b7b8-4cdf-bf07-a4abd643f96e"
VSBQ01000001.1	RepeatMasker	Unknown	1990732	1990955	1409	+	.	ID="RND-6_FAMILY-5141";Tend="1130";Tstart="906";shortTE="F";uid="f81c77fa-9638-40a4-b765-13c39f5f4e89"
VSBQ01000001.1	RepeatMasker	Retroposon?	2275286	2275523	860	+	.	ID="SINE2-1_AP";Tend="1192";Tstart="943";shortTE="F";uid="0e25ab0d-b8bc-4f4f-8e45-9c393a218f21"
VSBQ01000001.1	RepeatMasker	DNA/Ginger-1	3463501	3463660	1072	+	.	ID="RND-6_FAMILY-1155";Tend="950";Tstart="790";shortTE="F";uid="681e2df2-28f1-40a7-8d82-77664e8d7b57"
VSBQ01000001.1	RepeatMasker	Retroposon?	344092	344530	1073	+	.	ID="RND-6_FAMILY-5571";Tend="1327";Tstart="879";shortTE="F";uid="5183e5d5-3104-4307-9359-ae8d55b88df6"
VSBQ01000001.1	RepeatMasker	Unknown	2933186	2933521	523	+	.	ID="RND-5_FAMILY-1720";Tend="1534";Tstart="1170";shortTE="F";uid="0b346e89-4d08-43a5-ade0-4bf86c7423fc"
VSBQ01000001.1	RepeatMasker	Unknown	1467145	1468125	4272	+	.	ID="RND-4_FAMILY-802";Tend="1632";Tstart="662";shortTE="F";uid="c336de74-9786-4a2a-a9bb-9892f54d033a"
VSBQ01000001.1	RepeatMasker	DNA/Ginger	85684	85993	1560	+	.	ID="RND-1_FAMILY-259";Tend="1403";Tstart="1095";shortTE="F";uid="9ea72cbe-824d-4740-b6a7-8bd429cb6095"
VSBQ01000001.1	RepeatMasker	LINE/I-Jockey	1568059	1568569	666	+	.	ID="RND-6_FAMILY-16794";Tend="1328";Tstart="822";shortTE="F";uid="2029abd1-5523-4317-90c6-9f5cb2320245"
VSBQ01000001.1	RepeatMasker	DNA/Kolobok-E	1112049	1112205	665	+	.	ID="RND-6_FAMILY-6338";Tend="130";Tstart="1";shortTE="F";uid="1af6b8e9-2fa8-4ab0-a584-db3c817aff53"
VSBQ01000001.1	RepeatMasker	RC/Helitron	1387437	1387770	1824	+	.	ID="RND-1_FAMILY-67";Tend="1292";Tstart="953";shortTE="F";uid="b2ba95cb-b139-434b-8dfd-87f2bcaec34b"
VSBQ01000001.1	RepeatMasker	Unknown	2507799	2508084	1070	+	.	ID="RND-5_FAMILY-2722";Tend="742";Tstart="484";shortTE="F";uid="c2b3c0fc-0f6c-48ab-8608-3fca062e904f"
VSBQ01000001.1	RepeatMasker	Unknown	4917687	4917887	684	+	.	ID="RND-4_FAMILY-1339";Tend="1317";Tstart="1096";shortTE="F";uid="2392e6e8-2ddb-4e6c-9317-1ff46330a4e0"
VSBQ01000001.1	RepeatMasker	DNA/Kolobok-E	2789007	2789285	594	+	.	ID="RND-6_FAMILY-11156";Tend="1192";Tstart="910";shortTE="F";uid="6be925eb-d767-494e-b6cc-de4867d7a126"
VSBQ01000001.1	RepeatMasker	DNA/MULE-MuDR	2280017	2280388	544	+	.	ID="MUDR8X_AP";Tend="1385";Tstart="1017";shortTE="F";uid="f415ba74-dc79-4731-be3d-ba1aa6a0ebbd"
VSBQ01000001.1	RepeatMasker	Unknown	2425918	2426621	1868	+	.	ID="RND-1_FAMILY-37";TEgroup="ctg_1%7CRND-1_FAMILY-37%7C1";Tend="1478";Tstart="946";shortTE="F";uid="0791e436-6d66-48c4-a566-308d750f194a"
VSBQ01000001.1	RepeatMasker	Unknown	2320995	2321531	1097	+	.	ID="RND-6_FAMILY-3198";Tend="908";Tstart="372";shortTE="F";uid="9995ca46-4ae1-4274-893a-5e83ce457879"
VSBQ01000001.1	RepeatMasker	Unknown	3814148	3814265	494	+	.	ID="RND-6_FAMILY-10496";Tend="1038";Tstart="927";shortTE="F";uid="d8d922e4-2587-4f4f-b655-7dca45c27913"
VSBQ01000001.1	RepeatMasker	DNA/Ginger	1131613	1132335	2134	+	.	ID="RND-6_FAMILY-7106";Tend="1508";Tstart="702";shortTE="F";uid="8fe54d66-ce07-4874-a2df-cd7eeca71785"
VSBQ01000001.1	RepeatMasker	DNA/hAT-Tip100	2047346	2047795	3169	+	.	ID="RND-6_FAMILY-15916";Tend="1606";Tstart="1157";shortTE="F";uid="64a1f9a8-4925-4e23-befe-39bb0799508e"
VSBQ01000001.1	RepeatMasker	Unknown	1827028	1827285	747	+	.	ID="RND-1_FAMILY-74";Tend="1500";Tstart="1237";shortTE="F";uid="e837a279-0bc8-46e1-9c95-10b2eb2a373c"
VSBQ01000001.1	RepeatMasker	DNA/Ginger	4068521	4068677	463	+	.	ID="RND-1_FAMILY-259";Tend="767";Tstart="614";shortTE="F";uid="481b8698-83c7-4964-9756-efc07aa7ad6a"
VSBQ01000001.1	RepeatMasker	DNA	3949271	3949804	1826	+	.	ID="DNA4-2_AP";Tend="546";Tstart="2";shortTE="F";uid="6be3f214-258b-426d-a95b-561b7a5acf33"
VSBQ01000001.1	RepeatMasker	DNA/hAT-Tip100	2314394	2314559	926	+	.	ID="DNA8-63_AP";Tend="165";Tstart="5";shortTE="F";uid="11b747da-3b4e-4c9d-9aab-1441f853d205"
VSBQ01000001.1	RepeatMasker	Retroposon?	2953426	2954213	527	+	.	ID="SINE2-1_AP";TEgroup="ctg_1%7CSINE2-1_AP%7C3";Tend="1761";Tstart="1179";shortTE="F";uid="d60c4ac4-4974-4c40-afd3-71a1ae1723b9"
VSBQ01000001.1	RepeatMasker	DNA/Kolobok-E	42013	42132	717	+	.	ID="RND-6_FAMILY-3940";Tend="1094";Tstart="959";shortTE="F";uid="50dc506f-0f9a-4a6c-8667-0a9c32257c3e"
VSBQ01000001.1	RepeatMasker	DNA/Kolobok-E	4753341	4754220	4924	+	.	ID="RND-5_FAMILY-9815";Tend="2327";Tstart="1444";shortTE="F";uid="3504126f-4c9d-4d6e-9e9c-976bfb947e9d"
VSBQ01000001.1	RepeatMasker	DNA/hAT-Tip100	1566672	1566812	861	+	.	ID="DNA8-24_AP";Tend="713";Tstart="573";shortTE="F";uid="ca1e8e40-893e-4e7e-a4f4-dc442ccf79d5"
VSBQ01000001.1	RepeatMasker	DNA/Ginger-1	2551876	2553184	9222	+	.	ID="RND-6_FAMILY-1155";Tend="2199";Tstart="807";shortTE="F";uid="1726e389-766a-4b75-baf0-21051850a550"
VSBQ01000001.1	RepeatMasker	LTR/Gypsy	1946284	1946825	4177	+	.	ID="RND-1_FAMILY-225";Tend="1457";Tstart="913";shortTE="F";uid="dd9d49af-3fe6-4c57-b55e-02dd97dfe922"
VSBQ01000001.1	RepeatMasker	DNA/Kolobok-E	2740557	2740750	947	+	.	ID="RND-6_FAMILY-11156";Tend="1176";Tstart="980";shortTE="F";uid="ff541235-bd5c-4d47-846a-8d3ad5b081f1"
VSBQ01000001.1	RepeatMasker	Unknown	3818019	3818139	858	+	.	ID="RND-1_FAMILY-256";Tend="1066";Tstart="944";shortTE="F";uid="833fc042-e735-4e0e-ab59-5388e7d5dbc5"
VSBQ01000001.1	RepeatMasker	DNA/hAT?	379080	379326	404	+	.	ID="RND-4_FAMILY-532";Tend="1239";Tstart="1041";shortTE="F";uid="ea76f1db-1de3-408b-8ad7-21491cf034fc"
VSBQ01000001.1	RepeatMasker	DNA/hAT	3353330	3353587	1383	+	.	ID="RND-5_FAMILY-3489";Tend="1182";Tstart="934";shortTE="F";uid="ebe44329-eeef-4c25-8404-08563ff5d3de"
VSBQ01000001.1	RepeatMasker	DNA/MULE-MuDR	2695810	2696154	483	+	.	ID="RND-4_FAMILY-2602";TEgroup="ctg_1%7CRND-4_FAMILY-2602%7C1";Tend="1511";Tstart="951";shortTE="F";uid="ddd290b8-5add-42ee-8f8f-a9ed60b4f30f"
VSBQ01000001.1	RepeatMasker	DNA/Kolobok-E	2438935	2439107	662	+	.	ID="RND-6_FAMILY-6338";Tend="150";Tstart="1";shortTE="F";uid="d9283c66-6320-4ad4-aa68-69e92dee25dc"
VSBQ01000001.1	RepeatMasker	DNA	1203035	1203250	668	+	.	ID="ttaa3b_ap";Tend="414";Tstart="173";shortTE="F";uid="945d01c5-d674-4dc0-9330-5557bd84ca32"
VSBQ01000001.1	RepeatMasker	DNA/Kolobok-E	3247070	3247215	419	+	.	ID="RND-4_FAMILY-171";TEgroup="ctg_1%7CRND-4_FAMILY-171%7C2";Tend="1150";Tstart="1008";shortTE="T";uid="fbd9408b-7385-4a8f-b7b6-94902f573811"
VSBQ01000001.1	RepeatMasker	DNA	2703708	2704079	2381	+	.	ID="RND-5_FAMILY-10525";Tend="1738";Tstart="1350";shortTE="F";uid="e38df2ea-bb85-47ac-a70b-cdb3e3441bd3"
VSBQ01000001.1	RepeatMasker	DNA	2151813	2152158	1150	+	.	ID="RND-5_FAMILY-776";Tend="1439";Tstart="1090";shortTE="F";uid="26acbcbb-1f3a-477e-ae0b-e216dcf1df12"
VSBQ01000001.1	RepeatMasker	DNA/Ginger-1	4579254	4579936	4806	+	.	ID="RND-6_FAMILY-1155";Tend="1539";Tstart="809";shortTE="F";uid="7b62813a-0626-4b98-b757-10c48fe87392"
VSBQ01000001.1	RepeatMasker	DNA/Kolobok-E	4898616	4898912	559	+	.	ID="RND-6_FAMILY-30263";Tend="643";Tstart="332";shortTE="F";uid="5fa31163-abfe-4617-8551-68e16a8a8450"
VSBQ01000001.1	RepeatMasker	DNA/hAT-Tip100	1165808	1166724	4912	+	.	ID="RND-5_FAMILY-3197";Tend="1508";Tstart="610";shortTE="F";uid="ca9cac2a-d519-4f3d-9473-51e0745e4594"
VSBQ01000001.1	RepeatMasker	DNA/Kolobok-E	5101306	5101806	845	+	.	ID="rnd-1_family-195";Tend="2028";Tstart="1558";shortTE="F";uid="29418fad-963d-400b-8f74-c1b7f9066a4d"
VSBQ01000001.1	RepeatMasker	DNA/hAT-hAT19	2142810	2144891	10030	+	.	ID="RND-5_FAMILY-479";Tend="2338";Tstart="245";shortTE="F";uid="ea21095f-6186-4cff-9f77-633002dfe879"
VSBQ01000001.1	RepeatMasker	DNA/Kolobok-E	4722667	4722883	661	+	.	ID="KOLOBOKE-3_AP";Tend="2149";Tstart="1726";shortTE="F";uid="b059fd98-1209-4d7a-bdea-531f3bfa377f"
VSBQ01000001.1	RepeatMasker	RC/Helitron	41212	41381	798	+	.	ID="RND-1_FAMILY-7";Tend="1021";Tstart="831";shortTE="F";uid="c170296f-5648-460b-8194-490d3779ce67"
VSBQ01000001.1	RepeatMasker	DNA/hAT-Ac	3827850	3828244	2313	+	.	ID="RND-5_FAMILY-44";Tend="1586";Tstart="1166";shortTE="F";uid="4d3020f4-1f36-491a-979b-670f6c28de1a"
VSBQ01000001.1	RepeatMasker	DNA/Kolobok-E	653589	653724	846	+	.	ID="RND-6_FAMILY-11301";Tend="2213";Tstart="2078";shortTE="F";uid="5c96d311-0d25-479b-8589-ec91a7a43459"
VSBQ01000001.1	RepeatMasker	DNA	2308787	2308969	982	+	.	ID="TTAA2D_AP";Tend="197";Tstart="1";shortTE="F";uid="36829167-fa03-40fe-9be6-a9456b86195a"
VSBQ01000001.1	RepeatMasker	LINE/RTE-BovB	3797519	3797731	578	+	.	ID="RND-6_FAMILY-3211";Tend="905";Tstart="705";shortTE="F";uid="2fbcfa62-3876-424f-91fe-4f776eca54cb"
VSBQ01000001.1	RepeatMasker	DNA/MULE-MuDR	2174203	2174438	746	+	.	ID="RND-4_FAMILY-438";Tend="1694";Tstart="1499";shortTE="F";uid="bd28e719-0df2-4f7f-9c42-9f402929a206"
VSBQ01000001.1	RepeatMasker	DNA/Kolobok-E	1581585	1582126	2131	+	.	ID="RND-6_FAMILY-11301";Tend="1319";Tstart="750";shortTE="F";uid="75c2f323-5bf9-4394-b865-51eeb4e5079e"
VSBQ01000001.1	RepeatMasker	DNA/hAT	4090886	4091068	838	+	.	ID="RND-5_FAMILY-244";Tend="1991";Tstart="1811";shortTE="F";uid="7656002e-203b-4d06-8c9f-85ebbfc36c7f"
VSBQ01000001.1	RepeatMasker	Unknown	2719240	2719893	5041	+	.	ID="RND-6_FAMILY-15382";Tend="1655";Tstart="972";shortTE="F";uid="8badae11-f617-4175-af46-c8c98412fef0"
VSBQ01000001.1	RepeatMasker	DNA/hAT-Ac	3719846	3720184	2399	+	.	ID="RND-6_FAMILY-4134";Tend="1252";Tstart="914";shortTE="F";uid="0f8404d7-3017-4834-ac1e-826b9277c185"
VSBQ01000001.1	RepeatMasker	DNA	3798258	3798533	1483	+	.	ID="ttaa3b_ap";Tend="284";Tstart="1";shortTE="F";uid="ae90b24f-b2f0-4d42-aec5-8d17f3334ef1"
VSBQ01000001.1	RepeatMasker	DNA/Ginger	829532	830294	1401	+	.	ID="RND-1_FAMILY-259";TEgroup="ctg_1%7CRND-1_FAMILY-259%7C1";Tend="1503";Tstart="589";shortTE="F";uid="f8346e4d-c232-43a8-861c-990e621946db"
VSBQ01000001.1	RepeatMasker	DNA/hAT?	741102	741769	5102	+	.	ID="RND-5_FAMILY-2837";Tend="1661";Tstart="943";shortTE="F";uid="1a222981-90e1-4bbe-8d6b-236bcfad5576"
VSBQ01000001.1	RepeatMasker	DNA/hAT-Tip100	2282108	2282710	1351	+	.	ID="RND-6_FAMILY-8041";Tend="1751";Tstart="1201";shortTE="F";uid="1cddee31-867f-49ce-a365-723f86a3e318"
VSBQ01000001.1	RepeatMasker	DNA	3135353	3135770	2460	+	.	ID="ttaa3b_ap";Tend="408";Tstart="1";shortTE="F";uid="eaa005f6-2d53-4459-b941-f5c5c2bf972c"
VSBQ01000001.1	RepeatMasker	DNA/Kolobok-E	179658	179824	568	+	.	ID="rnd-6_family-30263";Tend="1593";Tstart="1446";shortTE="F";uid="f54b429f-66d6-4d4a-a749-fdabcd9173f7"
VSBQ01000001.1	RepeatMasker	Retroposon?	4956137	4956329	588	+	.	ID="RND-6_FAMILY-7125";Tend="1401";Tstart="1244";shortTE="F";uid="87002b89-2cec-43a8-88a6-b5ab7427b618"
VSBQ01000001.1	RepeatMasker	DNA	3004966	3005451	456	+	.	ID="DNA4-2B_AP";Tend="737";Tstart="306";shortTE="F";uid="45964ea8-f7c1-4458-99ef-aa945e30a424"
VSBQ01000001.1	RepeatMasker	Unknown	1024468	1024788	588	+	.	ID="RND-4_FAMILY-266";Tend="1567";Tstart="994";shortTE="F";uid="69df3b85-fcd7-4bd0-b4be-d179cd4cebda"
VSBQ01000001.1	RepeatMasker	DNA/Ginger-1	3602664	3604116	8733	+	.	ID="RND-6_FAMILY-1155";Tend="2261";Tstart="809";shortTE="F";uid="19e28a47-1be0-4774-ac1e-a17eef5d89d8"
VSBQ01000001.1	RepeatMasker	DNA	1927214	1927594	614	+	.	ID="TTAA20_AP";Tend="656";Tstart="279";shortTE="F";uid="00899322-893e-444e-8639-0874b9c2abc7"
VSBQ01000001.1	RepeatMasker	DNA/Kolobok-E	1133329	1133640	409	+	.	ID="KOLOBOKE-2_AP";Tend="1412";Tstart="1139";shortTE="F";uid="c22d68ca-a1a9-485c-87ca-857880318db5"
VSBQ01000001.1	RepeatMasker	DNA/hAT-Charlie	2485883	2486416	3075	+	.	ID="RND-6_FAMILY-24625";Tend="1481";Tstart="936";shortTE="F";uid="f8d1702a-e702-4a59-a693-29c6937cd626"
VSBQ01000001.1	RepeatMasker	DNA/Ginger	261896	263349	10285	+	.	ID="RND-6_FAMILY-7106";Tend="2154";Tstart="701";shortTE="F";uid="67f0bbdf-acb2-4ba0-8f7a-5f4aa4cf2382"
VSBQ01000001.1	RepeatMasker	Unknown	4131729	4132206	1833	+	.	ID="RND-6_FAMILY-505";Tend="1654";Tstart="1212";shortTE="F";uid="b34f115b-25a4-420a-bf53-5a8bceed00cc"
VSBQ01000001.1	RepeatMasker	DNA	4731461	4731710	1338	+	.	ID="RND-5_FAMILY-817";Tend="1598";Tstart="1363";shortTE="F";uid="40011a89-ae21-40b9-aef5-c4c504f4d871"
VSBQ01000001.1	RepeatMasker	DNA/hAT?	2234940	2235312	1424	+	.	ID="RND-4_FAMILY-1335";Tend="1209";Tstart="825";shortTE="F";uid="1c098bc0-be50-4f2e-b33b-5c3c503539bd"
VSBQ01000001.1	RepeatMasker	Retroposon?	4730691	4730944	745	+	.	ID="RND-4_FAMILY-1269";Tend="1441";Tstart="1158";shortTE="F";uid="ace3db4e-aa96-49ed-8e04-c496e84bd426"
VSBQ01000001.1	RepeatMasker	DNA/MULE-MuDR	1373296	1374432	4194	+	.	ID="RND-5_FAMILY-5118";Tend="1620";Tstart="552";shortTE="F";uid="85ff2fc3-2b22-4247-a82d-c5ae7e725404"
VSBQ01000001.1	RepeatMasker	DNA/Ginger	4955774	4955884	522	+	.	ID="RND-6_FAMILY-7106";Tend="821";Tstart="701";shortTE="F";uid="92c313c4-6eba-4aca-9dbc-b3b5f6cbaafd"
VSBQ01000001.1	RepeatMasker	Retroposon?	2493278	2493831	3476	+	.	ID="RND-6_FAMILY-12621";Tend="1480";Tstart="960";shortTE="F";uid="2b0c9aa1-9bb4-49c8-8305-8cfa95a05ba2"
VSBQ01000001.1	RepeatMasker	Unknown	2423214	2423361	952	+	.	ID="RND-1_FAMILY-14";Tend="1183";Tstart="1037";shortTE="F";uid="32502433-1737-48cf-86a1-62f44c5c9ec9"
VSBQ01000001.1	RepeatMasker	DNA/Ginger-1	3727686	3729031	9430	+	.	ID="RND-6_FAMILY-1155";Tend="2270";Tstart="921";shortTE="F";uid="8f9e2a53-20c4-4735-b041-dd0025869258"
VSBQ01000001.1	RepeatMasker	Unknown	4335670	4335901	584	+	.	ID="RND-1_FAMILY-369";Tend="1223";Tstart="991";shortTE="F";uid="2549f98b-88c2-4942-a347-9443231d2703"
VSBQ01000001.1	RepeatMasker	DNA	4858251	4858433	488	+	.	ID="DNA-TTAA-1_AP";Tend="175";Tstart="14";shortTE="F";uid="bd545def-8742-4884-821b-25ed96443ad3"
VSBQ01000001.1	RepeatMasker	DNA/hAT-Tip100	2741425	2741901	2767	+	.	ID="RND-6_FAMILY-1645";Tend="1353";Tstart="828";shortTE="F";uid="b8b9f8e4-bf9b-4033-8405-e69368c65c61"
VSBQ01000001.1	RepeatMasker	DNA/hAT-Tip100	3797855	3798173	1104	+	.	ID="RND-5_FAMILY-1833";Tend="1354";Tstart="1027";shortTE="F";uid="aaca9340-cf20-4a2b-8764-e5a0c626caad"
VSBQ01000001.1	RepeatMasker	DNA	4741391	4741815	2864	+	.	ID="TTAA7_AP";Tend="429";Tstart="1";shortTE="F";uid="c403a2da-c0d2-4100-b597-a14699908a9f"
VSBQ01000001.1	RepeatMasker	DNA/hAT?	2234653	2234790	542	+	.	ID="RND-4_FAMILY-532";Tend="1397";Tstart="1258";shortTE="F";uid="16389e69-8675-4333-9936-94dba5d31f01"
VSBQ01000001.1	RepeatMasker	DNA/Kolobok-E	3138033	3138220	454	+	.	ID="RND-6_FAMILY-30263";Tend="1268";Tstart="1077";shortTE="F";uid="f9d15f77-5c38-4add-b501-a35d31b619b5"
VSBQ01000001.1	RepeatMasker	DNA	1796878	1797180	525	+	.	ID="DNA4-3_AP";Tend="320";Tstart="1";shortTE="F";uid="9430958e-9c81-4ace-8ee8-539290d0d746"
VSBQ01000001.1	RepeatMasker	LINE/I-Jockey	3393503	3393648	1193	+	.	ID="RND-5_FAMILY-758";Tend="1482";Tstart="1334";shortTE="F";uid="520e21b0-e366-4aae-9f85-b8a09f358c19"
VSBQ01000001.1	RepeatMasker	DNA/Ginger-1	1680449	1680631	720	+	.	ID="GINGER1-1_AP";Tend="5192";Tstart="5010";shortTE="F";uid="9f97fdef-50af-4e67-9b50-b23995779dec"
VSBQ01000001.1	RepeatMasker	DNA	2225222	2225499	664	+	.	ID="RND-4_FAMILY-398";Tend="1190";Tstart="943";shortTE="F";uid="8a51cdf7-d2fc-42ce-a994-c97ea4ebf002"
VSBQ01000001.1	RepeatMasker	Unknown	2260843	2260959	486	+	.	ID="RND-5_FAMILY-9180";Tend="786";Tstart="673";shortTE="F";uid="2937d06a-842b-48a3-bcb1-30704f9f6e7b"
VSBQ01000001.1	RepeatMasker	DNA	1990219	1990473	495	+	.	ID="DNA4-1_AP";Tend="780";Tstart="549";shortTE="F";uid="7633e6c6-431e-483a-898e-e500f9a841f6"
VSBQ01000001.1	RepeatMasker	DNA/hAT-Charlie	4712314	4712416	904	+	.	ID="RND-1_FAMILY-362";Tend="1059";Tstart="957";shortTE="F";uid="6fc43d8f-66a4-4017-8901-36721931fb76"
VSBQ01000001.1	RepeatMasker	DNA/Ginger	2450945	2451149	1008	+	.	ID="RND-1_FAMILY-259";Tend="796";Tstart="587";shortTE="F";uid="00d7181c-cd05-4687-9512-a6045b172d08"
VSBQ01000001.1	RepeatMasker	DNA/Ginger	4018159	4018613	522	+	.	ID="RND-6_FAMILY-7106";Tend="1135";Tstart="701";shortTE="F";uid="b8b67efb-18b0-46fd-b1d7-00e0f7ab28b2"
VSBQ01000001.1	RepeatMasker	Retroposon?	4730492	4730680	838	+	.	ID="RND-6_FAMILY-12621";Tend="1139";Tstart="970";shortTE="F";uid="f6bc4f8e-38ab-4df3-8021-dd932e1bb33f"
VSBQ01000001.1	RepeatMasker	DNA/hAT-Tip100	41383	41507	874	+	.	ID="RND-6_FAMILY-3142";Tend="972";Tstart="848";shortTE="F";uid="361ccaa3-ae27-4dc9-8382-bb2df8ad9fd0"
VSBQ01000001.1	RepeatMasker	DNA/Ginger-1	919227	919537	428	+	.	ID="RND-6_FAMILY-1155";Tend="1457";Tstart="1116";shortTE="F";uid="f7fd9456-e776-4624-8210-0c6465a83d35"
VSBQ01000001.1	RepeatMasker	Unknown	3532541	3533306	1416	+	.	ID="RND-1_FAMILY-34";TEgroup="ctg_1%7CRND-1_FAMILY-34%7C2";Tend="1863";Tstart="1013";shortTE="F";uid="85149706-3771-4855-aee2-5413ea02e261"
VSBQ01000001.1	RepeatMasker	DNA/P	78359	78583	501	+	.	ID="RND-6_FAMILY-7415";Tend="804";Tstart="588";shortTE="F";uid="39ad88dc-8e61-4a37-bb05-1f2ac30a75cd"
VSBQ01000001.1	RepeatMasker	DNA/Kolobok-E	1118562	1118763	587	+	.	ID="KOLOBOKE-2_AP";Tend="1383";Tstart="1176";shortTE="F";uid="67050ed4-8ff2-40c6-b05f-355926df2ce3"
VSBQ01000001.1	RepeatMasker	Unknown	4760182	4760350	696	+	.	ID="RND-1_FAMILY-15";Tend="1107";Tstart="937";shortTE="F";uid="cf72d76a-a293-41d7-86fa-7f01663795fd"
VSBQ01000001.1	RepeatMasker	DNA/hAT-Ac	320353	320594	1156	+	.	ID="dna8-11_ap";Tend="551";Tstart="301";shortTE="F";uid="421d38ab-9787-432f-950a-bdfaf39e326d"
VSBQ01000001.1	RepeatMasker	DNA/hAT?	394421	394694	2129	+	.	ID="RND-5_FAMILY-2837";Tend="1242";Tstart="959";shortTE="F";uid="91e715ae-116d-4568-a01d-b068a934ff72"
VSBQ01000001.1	RepeatMasker	DNA/hAT-Charlie	1505940	1506829	6557	+	.	ID="RND-1_FAMILY-120";Tend="1826";Tstart="982";shortTE="F";uid="bb2582f7-a797-4ea0-b838-456d1c08857c"
VSBQ01000001.1	RepeatMasker	DNA/MULE-MuDR	3489519	3490580	7564	+	.	ID="RND-4_FAMILY-438";Tend="1808";Tstart="744";shortTE="F";uid="0705358e-8190-420e-8bd3-af7b3bb3cf00"
VSBQ01000001.1	RepeatMasker	DNA/Kolobok-E	1884631	1884892	1029	+	.	ID="rnd-6_family-30263";Tend="290";Tstart="68";shortTE="F";uid="3f630ac0-28ae-4e92-9bac-da1120f9481b"
VSBQ01000001.1	RepeatMasker	Retroposon?	2514332	2514888	3607	+	.	ID="RND-6_FAMILY-12621";Tend="1496";Tstart="653";shortTE="F";uid="9ef2f717-b083-41a3-bf95-d23d7542005f"
VSBQ01000001.1	RepeatMasker	DNA/hAT?	2235797	2236302	1655	+	.	ID="rnd-6_family-11462";Tend="905";Tstart="272";shortTE="F";uid="478424f3-360f-4fc1-9bcb-2b093d5df1cf"
VSBQ01000001.1	RepeatMasker	Retroposon?	3786162	3786373	414	+	.	ID="RND-1_FAMILY-293";Tend="725";Tstart="515";shortTE="F";uid="0553874c-83e7-4aa0-ab1d-04caf7280bb6"
VSBQ01000001.1	RepeatMasker	Unknown	5077533	5077711	424	+	.	ID="RND-1_FAMILY-174";Tend="1129";Tstart="955";shortTE="F";uid="0c04f106-4b94-4dbd-a0b6-d8a4e6995b9e"
VSBQ01000001.1	RepeatMasker	Retroposon?	3096780	3097736	6148	+	.	ID="RND-5_FAMILY-116";Tend="2069";Tstart="1039";shortTE="F";uid="8d4565c4-01e7-4f3c-aff4-0c91100c6af8"
VSBQ01000001.1	RepeatMasker	DNA/Ginger	1659273	1659383	414	+	.	ID="RND-6_FAMILY-7106";Tend="820";Tstart="702";shortTE="F";uid="7615f741-b225-42f9-9cdb-dc5d5ced8366"
VSBQ01000001.1	RepeatMasker	DNA	1479969	1480217	512	+	.	ID="DNA4-3_AP";Tend="381";Tstart="146";shortTE="F";uid="bce530e0-fbbe-4d2f-a88b-c9e40ee4670a"
VSBQ01000001.1	RepeatMasker	DNA/Ginger-1	2787137	2787967	5087	+	.	ID="RND-6_FAMILY-1155";Tend="1717";Tstart="792";shortTE="F";uid="6f7e0ba9-3261-40b4-8190-8627685cb8c7"
VSBQ01000001.1	RepeatMasker	DNA/Ginger-1	2281937	2282197	1257	+	.	ID="RND-6_FAMILY-1155";Tend="1094";Tstart="852";shortTE="F";uid="b9fdc15d-8ac6-4db8-8b79-0ca72ebba03a"
VSBQ01000001.1	RepeatMasker	DNA	302051	302235	485	+	.	ID="DNA8-15_AP";Tend="186";Tstart="9";shortTE="F";uid="8d5d7bd0-ef0c-47f8-bcff-fb41d023867c"
VSBQ01000001.1	RepeatMasker	DNA	2054548	2054879	1474	+	.	ID="RND-6_FAMILY-1160";Tend="1232";Tstart="893";shortTE="F";uid="cbf384f2-1d9b-4956-9cb2-da3a6e209f65"
VSBQ01000001.1	RepeatMasker	DNA	1978949	1979364	1145	+	.	ID="TTAA2C_AP";Tend="423";Tstart="1";shortTE="F";uid="193aa2bc-3e78-4b22-8084-78070caebca6"
VSBQ01000001.1	RepeatMasker	Unknown	1899672	1899986	1022	+	.	ID="RND-4_FAMILY-1665";Tend="1173";Tstart="863";shortTE="F";uid="bec95be9-d4fd-42f5-8b97-4c2e93603bd6"
VSBQ01000001.1	RepeatMasker	Unknown	2153697	2153950	1914	+	.	ID="RND-5_FAMILY-14785";Tend="1165";Tstart="918";shortTE="F";uid="e4f3cee7-0b70-4cca-a75d-f7490bd0f4e2"
VSBQ01000001.1	RepeatMasker	Unknown	4738152	4738937	3664	+	.	ID="RND-6_FAMILY-16686";Tend="1195";Tstart="411";shortTE="F";uid="23612132-b7fa-4c98-99f4-f2e86f053f4b"
VSBQ01000001.1	RepeatMasker	DNA	4080966	4081372	1239	+	.	ID="TTAA3B_AP";Tend="435";Tstart="1";shortTE="F";uid="06866fdb-e166-49e6-971d-eaee16dd24a5"
VSBQ01000001.1	RepeatMasker	DNA/hAT-hAT19	4084529	4085180	4180	+	.	ID="RND-5_FAMILY-1122";Tend="1571";Tstart="898";shortTE="F";uid="275c4a97-5960-4860-9b2c-d8b66a55fbc9"
VSBQ01000001.1	RepeatMasker	DNA/hAT-Tip100	499044	499149	402	+	.	ID="RND-6_FAMILY-9781";Tend="860";Tstart="755";shortTE="F";uid="e19668af-4be1-4b23-8c21-c5fe7f55e950"
VSBQ01000001.1	RepeatMasker	DNA/Merlin	2158178	2158397	454	+	.	ID="RND-5_FAMILY-4303";TEgroup="ctg_1%7CRND-5_FAMILY-4303%7C1";Tend="1469";Tstart="95";shortTE="F";uid="4c106193-08a1-4b94-acaa-5f654ae1f4e2"
VSBQ01000001.1	RepeatMasker	DNA/TcMar-m44	3116028	3116240	1357	+	.	ID="RND-5_FAMILY-5946";Tend="1140";Tstart="920";shortTE="F";uid="c86d1dad-9a63-4d3b-be0c-ff80bd7adc6e"
VSBQ01000001.1	RepeatMasker	Unknown	1515571	1515909	1103	+	.	ID="RND-5_FAMILY-2489";Tend="1810";Tstart="1503";shortTE="F";uid="672af1f0-429d-4316-bfc7-c62a94bfc2b5"
VSBQ01000001.1	RepeatMasker	DNA/Kolobok-T2?	1486585	1486815	494	+	.	ID="KOLOBOK-N1_AEC";Tend="7550";Tstart="7331";shortTE="F";uid="99a32915-f576-4892-b29b-549222d45437"
VSBQ01000001.1	RepeatMasker	Unknown	37948	38158	1195	+	.	ID="RND-6_FAMILY-48360";Tend="997";Tstart="786";shortTE="F";uid="56d38111-2eb8-4491-925d-7e80d5453e5b"
VSBQ01000001.1	RepeatMasker	Retroposon?	993107	993301	494	+	.	ID="RND-6_FAMILY-5081";Tend="1884";Tstart="1616";shortTE="F";uid="99d2a397-7908-4f77-82ea-3132c4a80f61"
VSBQ01000001.1	RepeatMasker	DNA	1021813	1021973	510	+	.	ID="dna4-2_ap";Tend="769";Tstart="602";shortTE="F";uid="307a6d9d-a387-4f0f-8741-f9378fbe9f2a"
VSBQ01000001.1	RepeatMasker	Unknown	3386533	3386735	419	+	.	ID="RND-1_FAMILY-15";Tend="1123";Tstart="915";shortTE="F";uid="81e00a72-165b-4bf9-8da6-41dc339b35e5"
VSBQ01000001.1	RepeatMasker	LINE/R1	66824	67300	524	+	.	ID="SART-4_API";Tend="4697";Tstart="3422";shortTE="F";uid="e5f6d14c-e0d3-470e-ba4d-186c88d92298"
VSBQ01000001.1	RepeatMasker	DNA/hAT-hAT19	1306829	1307085	889	+	.	ID="DNA8-97_AP";Tend="698";Tstart="438";shortTE="F";uid="193df2f2-058a-4959-890b-57685795204f"
VSBQ01000001.1	RepeatMasker	DNA/Ginger	1072577	1072751	637	+	.	ID="RND-1_FAMILY-259";Tend="1024";Tstart="863";shortTE="F";uid="a653e46e-b77c-450e-b109-c8a395052229"
VSBQ01000001.1	RepeatMasker	DNA/TcMar-m44	3806682	3807262	2711	+	.	ID="RND-4_FAMILY-620";Tend="1457";Tstart="911";shortTE="F";uid="6bf5e1f7-db3f-403d-b083-737a25d9af90"
VSBQ01000001.1	RepeatMasker	Unknown	1871682	1871794	608	+	.	ID="RND-6_FAMILY-8082";Tend="420";Tstart="306";shortTE="F";uid="03f71d57-a627-47e1-aae7-0ea5d6b84cd5"
VSBQ01000001.1	RepeatMasker	DNA/hAT?	1546616	1546739	957	+	.	ID="RND-1_FAMILY-30";Tend="1808";Tstart="1687";shortTE="F";uid="e84afe3e-65b6-47c2-ab5a-792da43a1e4e"
VSBQ01000001.1	RepeatMasker	DNA/Ginger	1073876	1074067	2045	+	.	ID="RND-6_FAMILY-7106";Tend="2335";Tstart="1817";shortTE="F";uid="c6f99d71-a95d-4936-a629-5bc7d0aaca59"
VSBQ01000001.1	RepeatMasker	Retroposon?	3035002	3035775	1940	+	.	ID="SINE2-1_AP";Tend="1770";Tstart="998";shortTE="F";uid="7e6cc39b-ba26-4760-93ac-affd83bf7d7c"
VSBQ01000001.1	RepeatMasker	DNA/Ginger	2428789	2429547	4965	+	.	ID="RND-6_FAMILY-7106";Tend="1844";Tstart="1098";shortTE="F";uid="8a7a7763-3e2f-42be-9d6a-3ebbcfda4184"
VSBQ01000001.1	RepeatMasker	LINE/CR1	1556109	1556260	681	+	.	ID="RND-6_FAMILY-4822";Tend="397";Tstart="247";shortTE="F";uid="8cc7980b-9765-46d0-8597-fcda5bb414ff"
VSBQ01000001.1	RepeatMasker	Retroposon?	4647376	4647863	1584	+	.	ID="RND-6_FAMILY-5571";Tend="1227";Tstart="690";shortTE="F";uid="bc07de12-1a29-44c1-a933-bca0d19720f3"
VSBQ01000001.1	RepeatMasker	DNA/hAT-hAT19	2712420	2712580	443	+	.	ID="DNA8-64B_AP";Tend="161";Tstart="2";shortTE="F";uid="729b2fa5-3bff-4e5e-816b-094177827110"
VSBQ01000001.1	RepeatMasker	DNA/hAT-Ac	1217203	1217384	758	+	.	ID="RND-5_FAMILY-3126";Tend="1499";Tstart="1312";shortTE="F";uid="67479acf-9f21-4a96-9c91-5bac07d5b068"
VSBQ01000001.1	RepeatMasker	DNA	2311008	2311954	2773	+	.	ID="TTAA3_AP";TEgroup="ctg_1%7CTTAA3_AP%7C1";Tend="429";Tstart="1";shortTE="F";uid="849689d8-41d7-48df-aefc-866cb086e726"
VSBQ01000001.1	RepeatMasker	Retroposon?	2010960	2011509	1190	+	.	ID="RND-4_FAMILY-1269";Tend="1164";Tstart="610";shortTE="F";uid="eb50eeb3-df3a-469a-937d-0a77e7236443"
VSBQ01000001.1	RepeatMasker	Unknown	2281000	2281389	414	+	.	ID="RND-6_FAMILY-33347";Tend="1031";Tstart="689";shortTE="F";uid="b68278e5-12d2-4c3e-a150-7788760519b6"
VSBQ01000001.1	RepeatMasker	DNA	2884670	2884909	1156	+	.	ID="TTAA12_AP";Tend="224";Tstart="1";shortTE="F";uid="2cc2e027-6079-492c-b680-396eb4d8d0b5"
VSBQ01000001.1	RepeatMasker	Unknown	83797	84310	2219	+	.	ID="RND-5_FAMILY-2914";Tend="1257";Tstart="816";shortTE="F";uid="5a536162-c51a-4371-803c-fa499febb689"
VSBQ01000001.1	RepeatMasker	DNA/Ginger	378212	378312	441	+	.	ID="RND-1_FAMILY-259";Tend="1058";Tstart="962";shortTE="F";uid="274721d4-ac6c-4e3d-b7cb-d273ed153339"
VSBQ01000001.1	RepeatMasker	Retroposon?	1405667	1406380	5383	+	.	ID="RND-1_FAMILY-101";Tend="727";Tstart="13";shortTE="F";uid="e2ca1fa6-e85f-46f1-a756-6ffb0f962196"
VSBQ01000001.1	RepeatMasker	DNA/Kolobok-E	5004413	5004864	2431	+	.	ID="RND-6_FAMILY-7050";Tend="1409";Tstart="945";shortTE="F";uid="a3a50bd3-1f82-4e2c-b47c-166fd9e15c49"
VSBQ01000001.1	RepeatMasker	DNA	4682510	4682939	2943	+	.	ID="TTAA7_AP";Tend="434";Tstart="1";shortTE="F";uid="ffb084e8-ab1a-4ab3-9a90-277bf779b769"
VSBQ01000001.1	RepeatMasker	LINE/I	684837	684965	619	+	.	ID="RND-6_FAMILY-14425";Tend="730";Tstart="606";shortTE="F";uid="d2e91e9a-0b19-4895-b1c9-417f30fb9cc7"
VSBQ01000001.1	RepeatMasker	DNA/MULE-MuDR	2317844	2318487	2933	+	.	ID="RND-4_FAMILY-2602";Tend="1526";Tstart="805";shortTE="F";uid="be71aa1a-3c4a-4938-9045-a9dce4c63712"
VSBQ01000001.1	RepeatMasker	DNA/hAT-Tip100	2047790	2047945	517	+	.	ID="RND-6_FAMILY-1164";Tend="1081";Tstart="939";shortTE="F";uid="3fd14dad-87ed-4665-aa30-c604d01166d4"
VSBQ01000001.1	RepeatMasker	DNA/Ginger-1	3044811	3045161	2012	+	.	ID="rnd-6_family-1155";TEgroup="ctg_1%7Crnd-6_family-1155%7C1";Tend="1374";Tstart="807";shortTE="F";uid="8dd8f2c7-ffae-435e-a85a-a6ed56cbb4ff"
VSBQ01000001.1	RepeatMasker	Unknown	4148717	4148824	780	+	.	ID="RND-5_FAMILY-2914";Tend="1015";Tstart="908";shortTE="F";uid="d2102109-fad7-46c6-ba71-c8cfa871debc"
VSBQ01000001.1	RepeatMasker	Retroposon?	4969295	4969460	889	+	.	ID="RND-6_FAMILY-12797";Tend="535";Tstart="371";shortTE="F";uid="ff42dd58-b5a3-4a5e-a396-a1f2180e4910"
VSBQ01000001.1	RepeatMasker	DNA/Maverick	56796	57967	1273	+	.	ID="rnd-4_family-1976";Tend="1025";Tstart="12";shortTE="F";uid="97f1b4a3-9de4-4577-b4d0-3d37d1f6e2fd"
VSBQ01000001.1	RepeatMasker	Retroposon?	39471	39845	1814	+	.	ID="RND-5_FAMILY-860";Tend="1277";Tstart="904";shortTE="F";uid="bbc32300-a39d-4930-9033-2b4a4543bf8b"
VSBQ01000001.1	RepeatMasker	RC/Helitron	2949473	2949700	775	+	.	ID="HELITRON-3_HNUM";Tend="199";Tstart="37";shortTE="F";uid="82f1a5ba-3f13-4c03-b79e-5257c75283fb"
VSBQ01000001.1	RepeatMasker	Unknown	1865235	1865829	806	+	.	ID="RND-6_FAMILY-10549";Tend="1841";Tstart="1307";shortTE="F";uid="94a2becc-30de-4c37-b515-7e1a354d74c3"
VSBQ01000001.1	RepeatMasker	DNA/Kolobok-E	4957075	4957308	825	+	.	ID="KOLOBOKE-2_AP";Tend="1364";Tstart="1119";shortTE="F";uid="14797f36-7763-437b-af84-7812d810eafc"
VSBQ01000001.1	RepeatMasker	DNA/Ginger	2494009	2494433	1591	+	.	ID="RND-6_FAMILY-7106";Tend="1192";Tstart="695";shortTE="F";uid="0faa9fd2-d1b1-4481-a10d-1d0b2e05baed"
VSBQ01000001.1	RepeatMasker	DNA/hAT-hAT19	4749584	4749793	559	+	.	ID="HAT-N2_AP";Tend="199";Tstart="1";shortTE="F";uid="53b128e1-efc3-425b-8bc7-9e3462ad23f3"
VSBQ01000001.1	RepeatMasker	DNA/hAT-hAT19	2173628	2173864	758	+	.	ID="DNA8-82_AP";Tend="749";Tstart="541";shortTE="F";uid="02e85b6a-67f3-43aa-9fdf-984f5f7f58fd"
VSBQ01000001.1	RepeatMasker	DNA/hAT-Tip100	1432694	1432914	442	+	.	ID="RND-5_FAMILY-777";Tend="1361";Tstart="1153";shortTE="F";uid="772cbffa-9d70-43c8-90ea-ef8bc4057d31"
VSBQ01000001.1	RepeatMasker	DNA/Maverick	3829169	3829447	539	+	.	ID="polinton-3_lmi";Tend="334";Tstart="107";shortTE="F";uid="af78c568-3e4a-492a-a048-b35ee75687d4"
VSBQ01000001.1	RepeatMasker	LINE/I	1836207	1836724	1261	+	.	ID="RND-6_FAMILY-172";Tend="1436";Tstart="875";shortTE="F";uid="e707e935-4579-4290-b351-376b3861305a"
VSBQ01000001.1	RepeatMasker	DNA	4603179	4603495	1254	+	.	ID="TTAA7_AP";Tend="334";Tstart="2";shortTE="F";uid="82c1b8d5-99aa-4e1b-bb93-59b55ea3ca25"
VSBQ01000001.1	RepeatMasker	Unknown	1620866	1621207	1739	+	.	ID="RND-4_FAMILY-4274";Tend="1257";Tstart="924";shortTE="F";uid="a2321753-30f8-4289-8e39-ffe1ebfa04c1"
VSBQ01000001.1	RepeatMasker	DNA/Ginger	1106565	1107041	2106	+	.	ID="RND-1_FAMILY-259";Tend="1347";Tstart="872";shortTE="F";uid="4e08ea2f-8058-44c7-ae40-2ace309c3d6f"
VSBQ01000001.1	RepeatMasker	DNA/hAT	1107728	1108000	946	+	.	ID="RND-5_FAMILY-244";Tend="2078";Tstart="1807";shortTE="F";uid="9097b3bd-a10c-4ed2-9ebb-df1b189590fb"
VSBQ01000001.1	RepeatMasker	DNA	2920534	2920948	1783	+	.	ID="TTAA4B_AP";Tend="429";Tstart="1";shortTE="F";uid="502c1992-6ae1-40e5-93c3-427d13a8eae7"
VSBQ01000001.1	RepeatMasker	DNA/hAT	2889376	2890113	2888	+	.	ID="RND-5_FAMILY-244";Tend="1961";Tstart="1271";shortTE="F";uid="9c41b96f-cb58-4a1e-8e1d-18cb798d441c"
VSBQ01000001.1	RepeatMasker	DNA/Ginger	1534147	1534306	672	+	.	ID="rnd-6_family-7106";Tend="842";Tstart="568";shortTE="F";uid="0eb48203-475d-4744-bd82-b843998218da"
VSBQ01000001.1	RepeatMasker	DNA/TcMar-m44	2802258	2802395	935	+	.	ID="dnax-3b_ap";Tend="138";Tstart="1";shortTE="F";uid="afa9752b-c09a-4f44-a688-eb936d72d24b"
VSBQ01000001.1	RepeatMasker	DNA/hAT-Tip100	1574946	1575435	1137	+	.	ID="dna8-87_ap";Tend="821";Tstart="153";shortTE="F";uid="9c27ff09-fa3a-4fa0-ac3c-5000a380100d"
VSBQ01000001.1	RepeatMasker	DNA/Kolobok-E	1091458	1091699	715	+	.	ID="rnd-4_family-171";Tend="1213";Tstart="1064";shortTE="F";uid="d3490acc-557e-4106-afe1-9a790a27a165"
VSBQ01000001.1	RepeatMasker	DNA/Kolobok-E	2755876	2756186	654	+	.	ID="KOLOBOKE-2_AP";Tend="1412";Tstart="1129";shortTE="F";uid="f9aa47b8-74bd-4e33-97b2-558d73de7da3"
VSBQ01000001.1	RepeatMasker	DNA/Ginger	706135	706727	2421	+	.	ID="RND-6_FAMILY-7106";Tend="1376";Tstart="702";shortTE="F";uid="802a657f-8c7b-495b-824e-c8bfa6aade30"
VSBQ01000001.1	RepeatMasker	DNA	4089993	4090610	4560	+	.	ID="DNA4-3_AP";Tend="637";Tstart="1";shortTE="F";uid="4406a6dd-2b94-4ecc-8569-2ecf2d0e87d2"
VSBQ01000001.1	RepeatMasker	LINE/R1	2766879	2766997	450	+	.	ID="SART-5_API";Tend="4399";Tstart="4283";shortTE="F";uid="c32b62df-6065-4f4e-a0d2-973d999687dc"
VSBQ01000001.1	RepeatMasker	DNA	5069747	5070190	2257	+	.	ID="TTAA7_AP";Tend="434";Tstart="1";shortTE="F";uid="0979cc00-f5e5-4a0a-9e52-babb0b7802c5"
VSBQ01000001.1	RepeatMasker	DNA/hAT	1846734	1847190	2940	+	.	ID="dna8-38_ap";Tend="447";Tstart="1";shortTE="F";uid="798f9f6c-063d-44de-89a8-70feb006b5dc"
VSBQ01000001.1	RepeatMasker	LINE/I	1431950	1432211	1045	+	.	ID="RND-5_FAMILY-5798";Tend="1251";Tstart="1006";shortTE="F";uid="5070adc9-a59e-4843-8ca1-fff8cc864ee5"
VSBQ01000001.1	RepeatMasker	DNA/hAT	3341141	3341499	2331	+	.	ID="RND-6_FAMILY-1967";Tend="1232";Tstart="878";shortTE="F";uid="3a3b12b6-ebf0-426c-b614-11ab3a2bcb31"
VSBQ01000001.1	RepeatMasker	DNA	2757838	2758188	1328	+	.	ID="DNA4-2_AP";Tend="760";Tstart="410";shortTE="F";uid="9cae07fe-1d53-4260-a7cc-e87beb8ae743"
VSBQ01000001.1	RepeatMasker	Unknown	1544384	1544752	2216	+	.	ID="RND-4_FAMILY-3026";Tend="1335";Tstart="967";shortTE="F";uid="b02bfff4-2809-4bc2-a7d2-090aa543a28e"
VSBQ01000001.1	RepeatMasker	Retroposon?	3371259	3371795	2723	+	.	ID="RND-6_FAMILY-12621";Tend="1480";Tstart="1011";shortTE="F";uid="c4be0663-089a-4fff-8583-1e65a1199409"
VSBQ01000001.1	RepeatMasker	DNA/Kolobok-E	3989999	3990149	797	+	.	ID="rnd-6_family-11301";Tend="858";Tstart="749";shortTE="F";uid="b9b26c71-0d2e-44f0-ac84-994795144d9e"
VSBQ01000001.1	RepeatMasker	DNA/hAT?	2976537	2976945	1006	+	.	ID="RND-4_FAMILY-532";Tend="1443";Tstart="1039";shortTE="F";uid="99be5ca9-ad7e-49c6-90c6-62cde7f2e5de"
VSBQ01000001.1	RepeatMasker	DNA/hAT-Charlie	69255	70176	805	+	.	ID="hat-1_mma";Tend="1747";Tstart="833";shortTE="F";uid="249d08aa-d5e9-46d6-a64e-1cb132c11cea"
VSBQ01000001.1	RepeatMasker	Unknown	751179	751676	3569	+	.	ID="RND-5_FAMILY-1918";Tend="1706";Tstart="1205";shortTE="F";uid="46e3330d-7904-42f3-9201-6a1510cebd6f"
VSBQ01000001.1	RepeatMasker	Unknown	2313583	2313701	885	+	.	ID="RND-6_FAMILY-25037";Tend="1237";Tstart="1118";shortTE="F";uid="60183e9d-6192-4ec8-b1fa-f2e563003229"
VSBQ01000001.1	RepeatMasker	RC/Helitron	2609672	2609849	1181	+	.	ID="HELITRON-1_BM";Tend="1500";Tstart="1332";shortTE="F";uid="365db5a2-c0b4-4ec4-929e-96e8946eb831"
VSBQ01000001.1	RepeatMasker	DNA/hAT?	4565959	4566408	2371	+	.	ID="rnd-6_family-11462";Tend="678";Tstart="272";shortTE="F";uid="a76ff54e-d22e-4ad3-991b-e4716c40b3ac"
VSBQ01000001.1	RepeatMasker	DNA/Kolobok-E	1073554	1073875	2128	+	.	ID="RND-6_FAMILY-11301";Tend="2198";Tstart="1875";shortTE="F";uid="0999d5e5-a50b-4ad6-834a-2e313824c197"
VSBQ01000001.1	RepeatMasker	DNA/Kolobok-E	3267364	3267561	456	+	.	ID="RND-6_FAMILY-3832";Tend="1593";Tstart="1409";shortTE="F";uid="850146cf-93ca-45a7-929f-2647589b9cbc"
VSBQ01000001.1	RepeatMasker	Unknown	3182709	3182980	570	+	.	ID="RND-1_FAMILY-8";Tend="1263";Tstart="937";shortTE="F";uid="4590b8b3-6d27-43e6-a2e8-42600e898f8e"
VSBQ01000001.1	RepeatMasker	Unknown	4278050	4278329	1388	+	.	ID="RND-4_FAMILY-773";Tend="1445";Tstart="1164";shortTE="F";uid="e76ef169-b98b-415e-94cf-a5cca5f1039c"
VSBQ01000001.1	RepeatMasker	DNA/hAT-Ac	3992994	3993267	1044	+	.	ID="rnd-6_family-5202";Tend="929";Tstart="697";shortTE="F";uid="1f5919ff-016e-4059-a8a0-65ee4f50dffd"
VSBQ01000001.1	RepeatMasker	Retroposon?	3601792	3602119	1461	+	.	ID="RND-6_FAMILY-12621";Tend="1527";Tstart="1185";shortTE="F";uid="9c4aae54-9caa-41ec-a923-08307e146c1c"
VSBQ01000001.1	RepeatMasker	DNA/Ginger-1	882252	883695	10665	+	.	ID="RND-6_FAMILY-1155";Tend="2260";Tstart="808";shortTE="F";uid="4ad284f9-9cb1-4995-bf3f-2ac3507abbeb"
VSBQ01000001.1	RepeatMasker	LINE/R1	2068225	2069456	2046	+	.	ID="SART-9_API";Tend="3670";Tstart="2194";shortTE="F";uid="6addf3b2-f269-4fd6-ba90-e67c843b3914"
VSBQ01000001.1	RepeatMasker	DNA/Kolobok-E	1224310	1224537	445	+	.	ID="RND-1_FAMILY-192";Tend="1993";Tstart="1763";shortTE="F";uid="e7d41826-6e93-4b6a-b280-10e2adb7bfe2"
VSBQ01000001.1	RepeatMasker	DNA	626868	627549	1148	+	.	ID="DNA4-2_AP";Tend="769";Tstart="1";shortTE="F";uid="ef53bfc0-5ac4-44c2-80a5-6388911ba41b"
VSBQ01000001.1	RepeatMasker	DNA/Merlin	2158705	2159286	3812	+	.	ID="RND-5_FAMILY-4303";Tend="1468";Tstart="883";shortTE="F";uid="d4cdbb9f-5ae1-4b1e-b4de-531d7cbac986"
VSBQ01000001.1	RepeatMasker	DNA/hAT-Charlie	4931909	4932546	1100	+	.	ID="HAT-N1_AP";TEgroup="ctg_1%7CHAT-N1_AP%7C1";Tend="560";Tstart="1";shortTE="F";uid="c2896cf8-c009-4c39-ac08-67ea2a22e251"
VSBQ01000001.1	RepeatMasker	Unknown	2710753	2710960	925	+	.	ID="RND-6_FAMILY-251";Tend="1207";Tstart="971";shortTE="F";uid="5c4e3a52-1375-424f-a03b-82cce00755f9"
VSBQ01000001.1	RepeatMasker	DNA/Ginger	4165107	4165278	841	+	.	ID="RND-1_FAMILY-259";Tend="822";Tstart="645";shortTE="F";uid="7278bc4e-b4a9-4eac-bb1a-0c2cc0053cb8"
VSBQ01000001.1	RepeatMasker	DNA/hAT-Tip100	755370	755788	1659	+	.	ID="DNA8-28_AP";TEgroup="ctg_1%7CDNA8-28_AP%7C1";Tend="1031";Tstart="1";shortTE="F";uid="96260697-068a-470e-a149-4989b3387da3"
VSBQ01000001.1	RepeatMasker	Unknown	1370971	1371155	1294	+	.	ID="RND-1_FAMILY-37";Tend="1478";Tstart="1293";shortTE="F";uid="a75ebe1b-aeb2-4658-b163-50bd611b5c36"
VSBQ01000001.1	RepeatMasker	DNA/hAT?	793993	794184	922	+	.	ID="RND-6_FAMILY-11462";Tend="678";Tstart="478";shortTE="F";uid="9130b388-de46-4a29-8473-a3bde1c0e16e"
VSBQ01000001.1	RepeatMasker	DNA/MULE-MuDR	4736277	4736552	531	+	.	ID="RND-6_FAMILY-2012";Tend="857";Tstart="586";shortTE="F";uid="bd290494-3bf8-4671-b4ad-e386265c3da1"
VSBQ01000001.1	RepeatMasker	DNA/hAT-Tip100	2383970	2384528	1163	+	.	ID="RND-4_FAMILY-1063";Tend="1715";Tstart="1090";shortTE="F";uid="1841f179-0c39-42ee-ba0d-d76dbc38177f"
VSBQ01000001.1	RepeatMasker	DNA/Ginger-1	1397982	1398126	1103	+	.	ID="RND-6_FAMILY-1155";Tend="950";Tstart="806";shortTE="F";uid="6a7245d3-8247-407a-92df-f3a9e7f74da8"
VSBQ01000001.1	RepeatMasker	DNA/Kolobok-E	1265441	1265567	450	+	.	ID="rnd-4_family-171";Tend="1161";Tstart="1074";shortTE="F";uid="d3b79a1b-cfad-418f-a60a-a4bd079ae82c"
VSBQ01000001.1	RepeatMasker	DNA/MULE-MuDR	2708806	2709153	862	+	.	ID="rnd-6_family-649";Tend="1526";Tstart="1325";shortTE="F";uid="9ed3a92e-e4fb-4fe5-aef9-67761375b960"
VSBQ01000001.1	RepeatMasker	DNA/hAT-Charlie	1540419	1540732	1101	+	.	ID="HAT-N11_AP";Tend="410";Tstart="120";shortTE="F";uid="e9e302b7-3da4-4420-af4d-654fd43a90d4"
VSBQ01000001.1	RepeatMasker	Unknown	4107533	4108066	3148	+	.	ID="RND-5_FAMILY-13845";Tend="2296";Tstart="1749";shortTE="F";uid="d1e183b3-fd63-40a1-924a-b411dde75a5d"
VSBQ01000001.1	RepeatMasker	DNA/TcMar-m44	4151971	4152209	1624	+	.	ID="DNA4-6_AP";Tend="242";Tstart="1";shortTE="F";uid="a9810852-746e-4e4c-9c56-7a8e2894c381"
VSBQ01000001.1	RepeatMasker	DNA/Ginger	4045201	4045394	836	+	.	ID="RND-6_FAMILY-7106";Tend="902";Tstart="700";shortTE="F";uid="3e3c70e8-7247-4528-bb36-19518d82cb97"
VSBQ01000001.1	RepeatMasker	Retroposon?	3299995	3300462	873	+	.	ID="SINE2-1_AP";Tend="1463";Tstart="655";shortTE="F";uid="a2fb83c3-d416-4793-91d1-3756357363a2"
VSBQ01000001.1	RepeatMasker	LTR/Gypsy	4324978	4325175	469	+	.	ID="GYPSY-24_DEL-I";Tend="2820";Tstart="2613";shortTE="F";uid="4ae7b5eb-18f1-405c-9b2f-89551e1f7f2a"
VSBQ01000001.1	RepeatMasker	RC/Helitron	1867728	1867909	1189	+	.	ID="HELITRON-1_BM";Tend="1500";Tstart="1328";shortTE="F";uid="a508320e-fa5f-4cda-9147-c3fbf6be75b9"
VSBQ01000001.1	RepeatMasker	Unknown	4913275	4913444	440	+	.	ID="RND-5_FAMILY-5954";Tend="951";Tstart="782";shortTE="F";uid="a9d6585f-720f-4538-9ac6-bf6a3eb3c889"
VSBQ01000001.1	RepeatMasker	Retroposon?	2430269	2430514	485	+	.	ID="RND-6_FAMILY-11823";Tend="1124";Tstart="883";shortTE="F";uid="16267b74-dbe5-4ec2-90c0-aa8e075708f8"
VSBQ01000001.1	RepeatMasker	Retroposon?	1514481	1514708	804	+	.	ID="RND-5_FAMILY-9106";Tend="1163";Tstart="915";shortTE="F";uid="112a4624-aaad-403d-883c-f5d0c0f76a33"
VSBQ01000001.1	RepeatMasker	DNA/Ginger-1	5013942	5014832	2162	+	.	ID="RND-6_FAMILY-1155";Tend="1805";Tstart="809";shortTE="F";uid="25a7b712-1885-4257-b145-d7c4e833908b"
VSBQ01000001.1	RepeatMasker	Retroposon?	3238412	3238695	1718	+	.	ID="RND-6_FAMILY-12621";Tend="1394";Tstart="1138";shortTE="F";uid="b8ff52ff-9222-476d-8b16-4b10a5c2c3b4"
VSBQ01000001.1	RepeatMasker	DNA/Ginger	2687526	2688062	1406	+	.	ID="RND-1_FAMILY-259";TEgroup="ctg_1%7CRND-1_FAMILY-259%7C4";Tend="1469";Tstart="586";shortTE="F";uid="318a1a01-e1a7-46ac-bd8e-f0e900a04b58"
VSBQ01000001.1	RepeatMasker	Unknown	3467449	3469297	11171	+	.	ID="RND-6_FAMILY-20080";Tend="1689";Tstart="1";shortTE="F";uid="dee3b290-81ce-4817-b41b-b55cb0bc974e"
VSBQ01000001.1	RepeatMasker	DNA	4050003	4050343	1941	+	.	ID="TTAA3_AP";Tend="395";Tstart="46";shortTE="F";uid="7d4c3724-5a55-43b1-b6c9-910f2627ce9e"
VSBQ01000001.1	RepeatMasker	DNA	3294586	3294843	1212	+	.	ID="RND-5_FAMILY-5605";Tend="1373";Tstart="1121";shortTE="F";uid="117d5c0d-a25e-4ed3-a534-35b49d0ac4e5"
VSBQ01000001.1	RepeatMasker	DNA/Ginger	1973127	1974058	4315	+	.	ID="RND-6_FAMILY-7106";Tend="1637";Tstart="702";shortTE="F";uid="5765d210-75a0-468e-8a6c-3b7ddebd4856"
VSBQ01000001.1	RepeatMasker	DNA/Kolobok-E	889077	889269	1145	+	.	ID="RND-5_FAMILY-9815";Tend="1692";Tstart="1501";shortTE="F";uid="ad6d9822-bc04-4d35-a59b-145c8903238d"
VSBQ01000001.1	RepeatMasker	Retroposon?	4712412	4712803	3294	+	.	ID="RND-5_FAMILY-569";Tend="1303";Tstart="910";shortTE="F";uid="cf200d68-7f41-4469-87e4-016adb9b2db0"
VSBQ01000001.1	RepeatMasker	Retroposon?	1132338	1132909	1654	+	.	ID="SINE2-1_AP";Tend="1463";Tstart="403";shortTE="F";uid="994cb1fb-3c0b-4563-bd91-12c4e0b50332"
VSBQ01000001.1	RepeatMasker	DNA	3655028	3655321	419	+	.	ID="DNA4-2_AP";Tend="443";Tstart="146";shortTE="F";uid="8e6358a2-77fd-45f7-be78-54175be41193"
VSBQ01000001.1	RepeatMasker	Unknown	3373670	3373827	512	+	.	ID="RND-1_FAMILY-8";Tend="1140";Tstart="988";shortTE="F";uid="13d56e4c-9fdc-47b3-ba10-0231c038c0cd"
VSBQ01000001.1	RepeatMasker	Unknown	2700866	2701111	1383	+	.	ID="RND-6_FAMILY-5141";Tend="1198";Tstart="909";shortTE="F";uid="b7cb2f16-a204-42ab-91b6-56bf8bde9f82"
VSBQ01000001.1	RepeatMasker	LTR/Gypsy	1780295	1781275	6235	+	.	ID="RND-1_FAMILY-225";Tend="1936";Tstart="904";shortTE="F";uid="fd7d7f96-79dd-490a-8200-27ef237e405a"
VSBQ01000001.1	RepeatMasker	DNA/Ginger	2835817	2836117	1181	+	.	ID="RND-1_FAMILY-259";Tend="1025";Tstart="707";shortTE="F";uid="8e2cb7c7-470f-4b94-80a1-435274397e29"
VSBQ01000001.1	RepeatMasker	DNA	2799231	2799711	3066	+	.	ID="TTAA18B_AP";Tend="506";Tstart="1";shortTE="F";uid="ed367ee0-dad0-4280-980b-295ccc755a92"
VSBQ01000001.1	RepeatMasker	DNA/hAT-Tip100	3349639	3349861	1634	+	.	ID="DNA8-62_AP";Tend="223";Tstart="1";shortTE="F";uid="0d36ad16-2dd9-4205-ad6a-f7f6c4473c32"
VSBQ01000001.1	RepeatMasker	Retroposon?	3368919	3369148	410	+	.	ID="RND-1_FAMILY-293";Tend="737";Tstart="497";shortTE="F";uid="c5b5cb4d-4f28-4570-998a-bdabd1827859"
VSBQ01000001.1	RepeatMasker	Unknown	1184214	1184658	1957	+	.	ID="RND-4_FAMILY-4274";Tend="1229";Tstart="785";shortTE="F";uid="b9199e18-2ccd-4086-a5aa-bc74ef6376a7"
VSBQ01000001.1	RepeatMasker	DNA/Kolobok-E	3326753	3327266	691	+	.	ID="RND-1_FAMILY-192";Tend="1993";Tstart="1492";shortTE="F";uid="ddeaf134-1ea7-463a-9373-af41594ca2c3"
VSBQ01000001.1	RepeatMasker	DNA/Kolobok-E	2178992	2179196	547	+	.	ID="RND-1_FAMILY-116";Tend="626";Tstart="426";shortTE="F";uid="3495e314-2aca-4488-b54e-791a9a6e54b3"
VSBQ01000001.1	RepeatMasker	RC/Helitron	2497655	2497761	733	+	.	ID="HELITRON-N1B_LMI";Tend="157";Tstart="100";shortTE="F";uid="c6f3fda6-086b-4aab-ae99-fe2fd7cf1752"
VSBQ01000001.1	RepeatMasker	Unknown	4076279	4076805	3428	+	.	ID="RND-1_FAMILY-37";Tend="1475";Tstart="948";shortTE="F";uid="b43b57e2-d00e-495a-b6cd-21b929905a67"
VSBQ01000001.1	RepeatMasker	DNA	3595318	3595961	3570	+	.	ID="TTAA20_AP";Tend="662";Tstart="1";shortTE="F";uid="53660ab0-f3f0-4c31-a264-bb091007f17e"
VSBQ01000001.1	RepeatMasker	DNA/Kolobok-E	1173876	1174303	1700	+	.	ID="KOLOBOKE-3_AP";Tend="2127";Tstart="1703";shortTE="F";uid="68e0228e-07cd-4b85-a92d-88254edf59e6"
VSBQ01000001.1	RepeatMasker	Retroposon?	3940127	3940268	478	+	.	ID="RND-6_FAMILY-7125";Tend="1425";Tstart="1285";shortTE="F";uid="37a7396e-1f82-4a37-89b6-f4912980835d"
VSBQ01000001.1	RepeatMasker	DNA	1072182	1072312	484	+	.	ID="TTAA18B_AP";Tend="137";Tstart="10";shortTE="F";uid="7314cbb3-f81c-46fc-a022-236bbe2ae2f4"
VSBQ01000001.1	RepeatMasker	DNA/hAT-hAT19	3419454	3419840	458	+	.	ID="HAT-N13_AP";Tend="621";Tstart="279";shortTE="F";uid="cbad7623-ea4a-42aa-8b61-332dab9e41ac"
VSBQ01000001.1	RepeatMasker	DNA/Kolobok-E	918733	918963	471	+	.	ID="KOLOBOKE-2_AP";Tend="1334";Tstart="1107";shortTE="F";uid="30f99938-5d9b-4e57-a732-e0426068e40b"
VSBQ01000001.1	RepeatMasker	DNA	3190178	3190623	1271	+	.	ID="TTAA22_AP";Tend="424";Tstart="1";shortTE="F";uid="65fc71fb-f4f5-45db-8b1a-fd598ad85937"
VSBQ01000001.1	RepeatMasker	Unknown	3582586	3582894	1151	+	.	ID="RND-5_FAMILY-543";Tend="1763";Tstart="1472";shortTE="F";uid="8a376a1f-516c-4d54-8cb3-3d08a137f077"
VSBQ01000001.1	RepeatMasker	Unknown	4917065	4917188	553	+	.	ID="RND-4_FAMILY-1339";Tend="771";Tstart="647";shortTE="F";uid="f35c6f81-ccbb-435b-aeef-cd3fcfb43cc2"
VSBQ01000001.1	RepeatMasker	DNA/Kolobok-E	4763885	4764161	1283	+	.	ID="KOLOBOKE-3_AP";Tend="2022";Tstart="1777";shortTE="F";uid="97db6580-55f4-4e71-a8f4-88cc91c7e0ba"
VSBQ01000001.1	RepeatMasker	DNA/TcMar-m44	2639864	2640002	704	+	.	ID="dnax-3b_ap";Tend="138";Tstart="1";shortTE="F";uid="d1e8d80e-31f7-49b4-aa60-a634ef02d9ac"
VSBQ01000001.1	RepeatMasker	Unknown	2316780	2317412	1490	+	.	ID="RND-5_FAMILY-9040";Tend="1143";Tstart="510";shortTE="F";uid="91b49655-536e-4518-94e7-e03c0a90b703"
VSBQ01000001.1	RepeatMasker	DNA/Ginger-1	3729348	3729817	2521	+	.	ID="RND-6_FAMILY-1155";Tend="1992";Tstart="1503";shortTE="F";uid="7751c885-5f39-4066-942a-f7a8f57bfb7a"
VSBQ01000001.1	RepeatMasker	DNA	140798	141177	2401	+	.	ID="DNA8-46_AP";Tend="386";Tstart="2";shortTE="F";uid="04c5506b-7fd7-4d65-8ceb-9e1ac2196a67"
VSBQ01000001.1	RepeatMasker	Unknown	3065571	3066464	4882	+	.	ID="RND-5_FAMILY-2961";Tend="1828";Tstart="933";shortTE="F";uid="2cd2004b-53b4-4b3b-b5c2-ab05a994fca3"
VSBQ01000001.1	RepeatMasker	DNA/Ginger	1392111	1393002	3092	+	.	ID="RND-1_FAMILY-259";TEgroup="ctg_1%7CRND-1_FAMILY-259%7C2";Tend="1295";Tstart="545";shortTE="F";uid="1d69d46e-45b0-4b01-ae63-858043358a23"
VSBQ01000001.1	RepeatMasker	RC/Helitron	2459603	2459707	417	+	.	ID="RND-5_FAMILY-2909";Tend="1768";Tstart="1667";shortTE="F";uid="2fbdeaad-407f-4335-b152-69fd0a2230bf"
VSBQ01000001.1	RepeatMasker	DNA/hAT	2141690	2141821	566	+	.	ID="RND-5_FAMILY-1339";Tend="1768";Tstart="1633";shortTE="F";uid="068baac2-4383-4703-a363-aee03ab4fc29"
VSBQ01000001.1	RepeatMasker	DNA/Kolobok-E	3788045	3788603	487	+	.	ID="RND-6_FAMILY-30263";Tend="759";Tstart="137";shortTE="F";uid="c9060329-6b57-498f-adb6-718ad27f1751"
VSBQ01000001.1	RepeatMasker	DNA/Maverick	58261	58916	423	+	.	ID="RND-6_FAMILY-1147";Tend="961";Tstart="347";shortTE="F";uid="8b245ef9-108b-4e2f-948b-9329673a9b8b"
VSBQ01000001.1	RepeatMasker	DNA/hAT-Tip100	3844911	3845315	924	+	.	ID="RND-6_FAMILY-4125";Tend="2024";Tstart="1559";shortTE="F";uid="aed96f85-fdb3-4eb7-afe6-739bcb941c94"
VSBQ01000001.1	RepeatMasker	Retroposon?	1115287	1115481	431	+	.	ID="RND-6_FAMILY-1257";Tend="771";Tstart="401";shortTE="F";uid="3196a363-e882-4a8a-9964-8be663b32222"
VSBQ01000001.1	RepeatMasker	RC/Helitron	4979008	4979138	994	+	.	ID="RND-1_FAMILY-319";Tend="1598";Tstart="1467";shortTE="F";uid="f04b434f-f1f9-41d8-b33b-eec3dc109b5a"
VSBQ01000001.1	RepeatMasker	Retroposon?	1212608	1213543	797	+	.	ID="SINE2-2_AP";Tend="965";Tstart="1";shortTE="F";uid="04ede871-a68a-417b-949a-bb4d04851c5f"
VSBQ01000001.1	RepeatMasker	LINE/RTE-BovB	4730918	4731330	768	+	.	ID="RND-6_FAMILY-9205";Tend="1683";Tstart="1308";shortTE="F";uid="37a971bc-e507-49a9-837d-be7e5da71117"
VSBQ01000001.1	RepeatMasker	Retroposon?	4076956	4077063	612	+	.	ID="SINE2-1_AP";Tend="1748";Tstart="1641";shortTE="F";uid="d00f7639-40b8-41f3-8fab-7741cff9b94d"
VSBQ01000001.1	RepeatMasker	Unknown	4000712	4001618	747	+	.	ID="RND-6_FAMILY-8913";TEgroup="ctg_1%7CRND-6_FAMILY-8913%7C1";Tend="840";Tstart="286";shortTE="F";uid="fbc6d6a7-1514-4334-8007-c8c8bd6dac6d"
VSBQ01000001.1	RepeatMasker	Unknown	2955090	2955213	612	+	.	ID="RND-1_FAMILY-146";Tend="996";Tstart="877";shortTE="F";uid="31302fca-bf4e-49b6-ad54-eb8f6ada746b"
VSBQ01000001.1	RepeatMasker	Unknown	2334215	2334555	1678	+	.	ID="RND-6_FAMILY-25037";Tend="1295";Tstart="930";shortTE="F";uid="f0e2761b-6319-4328-a5c1-52ce1c2de19e"
VSBQ01000001.1	RepeatMasker	DNA	2329532	2329943	2008	+	.	ID="TTAA3_AP";Tend="429";Tstart="1";shortTE="F";uid="d6a1b472-8732-4c63-b8f1-276fc35da17c"
VSBQ01000001.1	RepeatMasker	RC/Helitron	197384	198169	4302	+	.	ID="RND-6_FAMILY-1114";Tend="1703";Tstart="931";shortTE="F";uid="86738b8b-db90-428a-8316-6062fc5e0cf5"
VSBQ01000001.1	RepeatMasker	DNA	3683101	3683827	4277	+	.	ID="DNA4-2_AP";Tend="768";Tstart="1";shortTE="F";uid="df578aac-1e41-4c66-b56b-de8082a9d5f1"
VSBQ01000001.1	RepeatMasker	DNA	1838383	1838506	988	+	.	ID="DNA3-1_AP";Tend="124";Tstart="1";shortTE="F";uid="b266b213-afeb-40a5-8386-f6fad00e48f4"
VSBQ01000001.1	RepeatMasker	DNA	4683131	4683759	815	+	.	ID="DNA4-2_AP";TEgroup="ctg_1%7CDNA4-2_AP%7C2";Tend="769";Tstart="439";shortTE="F";uid="9a68ae0a-9c7d-4b6a-aab7-6407300703d8"
VSBQ01000001.1	RepeatMasker	DNA/Kolobok-E	2724227	2724766	1215	+	.	ID="koloboke-4_ap";Tend="3106";Tstart="2620";shortTE="F";uid="9b33e113-4fc8-4174-b0fc-60db5f491b16"
VSBQ01000001.1	RepeatMasker	DNA	1796547	1796689	935	+	.	ID="TTAA7_AP";Tend="143";Tstart="1";shortTE="F";uid="a59cf59f-4e7e-43c8-9097-2791e80208ac"
VSBQ01000001.1	RepeatMasker	Unknown	579936	580055	461	+	.	ID="RND-5_FAMILY-3771";Tend="1267";Tstart="1148";shortTE="F";uid="e103c9f0-3d1d-4c6e-bf44-7cd5ae85ec45"
VSBQ01000001.1	RepeatMasker	DNA/Ginger	1540742	1541124	1704	+	.	ID="RND-1_FAMILY-259";Tend="998";Tstart="587";shortTE="F";uid="f422ba7b-6a95-4a42-8c92-d031ce364093"
VSBQ01000001.1	RepeatMasker	DNA	4107233	4107400	799	+	.	ID="DNA8-77_AP";Tend="425";Tstart="269";shortTE="F";uid="8f35dfaf-d8ee-481e-8395-25388337a3d3"
VSBQ01000001.1	RepeatMasker	LINE/I	3348550	3348784	501	+	.	ID="RND-6_FAMILY-17068";Tend="1345";Tstart="1142";shortTE="F";uid="8ff6567b-6ef9-4aea-8cea-20ade2b179aa"
VSBQ01000001.1	RepeatMasker	Unknown	3453831	3454243	1269	+	.	ID="RND-6_FAMILY-31311";Tend="675";Tstart="233";shortTE="F";uid="68dd3098-c4f4-4ca5-b24d-ba24e6a8a8ee"
VSBQ01000001.1	RepeatMasker	DNA	2031448	2031920	1715	+	.	ID="DNAX-2_AP";Tend="467";Tstart="1";shortTE="F";uid="a7501019-4eae-421e-b670-7281cc1106a2"
VSBQ01000001.1	RepeatMasker	DNA/Kolobok-E	1227109	1227347	975	+	.	ID="KOLOBOKE-3_AP";Tend="2206";Tstart="1941";shortTE="F";uid="1327e769-d5e0-4db1-beb5-ccaf3566308d"
VSBQ01000001.1	RepeatMasker	DNA/Kolobok-E	900066	900261	430	+	.	ID="RND-1_FAMILY-91";Tend="1126";Tstart="909";shortTE="F";uid="f63a8b57-6842-492d-9cef-e681014b4c22"
VSBQ01000001.1	RepeatMasker	DNA/hAT	2685327	2685494	420	+	.	ID="DNA8-38_AP";Tend="168";Tstart="1";shortTE="F";uid="eb511471-b4fd-465e-a09a-283ef0dd90d4"
VSBQ01000001.1	RepeatMasker	Retroposon?	418577	420189	6779	+	.	ID="RND-6_FAMILY-5081";Tend="1890";Tstart="123";shortTE="F";uid="da3fa1c3-4d34-4526-a19e-cf623d88f97b"
VSBQ01000001.1	RepeatMasker	Unknown	691075	691240	1255	+	.	ID="RND-1_FAMILY-266";Tend="1098";Tstart="933";shortTE="F";uid="2bc92440-9895-4dd2-91b1-8ea6c6f65607"
VSBQ01000001.1	RepeatMasker	Unknown	4154715	4154974	764	+	.	ID="RND-5_FAMILY-2671";Tend="1604";Tstart="1362";shortTE="F";uid="5ad70176-a536-4fb2-9ce4-08b6b082d7a9"
VSBQ01000001.1	RepeatMasker	DNA	5190375	5190827	3003	+	.	ID="DNAX-2_AP";Tend="467";Tstart="5";shortTE="F";uid="fb155f51-4e84-47df-a385-00149881bf93"
VSBQ01000001.1	RepeatMasker	Unknown	2441665	2441905	1170	+	.	ID="RND-4_FAMILY-1665";Tend="1162";Tstart="926";shortTE="F";uid="e00ba442-311d-43ea-aecf-a363cb9e13d8"
VSBQ01000001.1	RepeatMasker	Unknown	3826116	3826323	599	+	.	ID="RND-4_FAMILY-266";Tend="1523";Tstart="1320";shortTE="F";uid="82ea7900-b92b-4c83-8df2-8a9a1077958c"
VSBQ01000001.1	RepeatMasker	DNA/Kolobok-E	2891349	2892074	3871	+	.	ID="RND-5_FAMILY-9815";Tend="2324";Tstart="1587";shortTE="F";uid="034d9bde-1356-40d9-8e68-9c23bdfee2a9"
VSBQ01000001.1	RepeatMasker	DNA/Ginger	4073188	4073350	463	+	.	ID="RND-1_FAMILY-259";Tend="827";Tstart="647";shortTE="F";uid="9522dda6-2040-4a45-a7cf-75607759fd62"
VSBQ01000001.1	RepeatMasker	DNA/Kolobok-E	1452576	1452993	672	+	.	ID="RND-6_FAMILY-30263";Tend="632";Tstart="209";shortTE="F";uid="bad6d37a-3a22-4e36-94bc-1c95ddb8e208"
VSBQ01000001.1	RepeatMasker	Unknown	3876717	3876847	894	+	.	ID="RND-6_FAMILY-4255";Tend="1153";Tstart="1024";shortTE="F";uid="a794e520-61fa-421c-a28a-9b48111a17f1"
VSBQ01000001.1	RepeatMasker	DNA	1020627	1020870	551	+	.	ID="dna4-2_ap";TEgroup="ctg_1%7Cdna4-2_ap%7C1";Tend="606";Tstart="8";shortTE="F";uid="e1b9ed18-4e77-45b6-ad4a-ac563ff44a1e"
VSBQ01000001.1	RepeatMasker	DNA/Sola-1	1276172	1276495	440	+	.	ID="RND-1_FAMILY-104";Tend="2122";Tstart="1806";shortTE="F";uid="c36bb1f1-188f-4cbe-98bc-0418ba740238"
VSBQ01000001.1	RepeatMasker	DNA/Kolobok-E	1497797	1498019	531	+	.	ID="RND-6_FAMILY-1419";Tend="322";Tstart="55";shortTE="F";uid="3c2d87f5-fd94-4ad0-b390-895daa0b298d"
VSBQ01000001.1	RepeatMasker	Retroposon?	3069075	3069639	3061	+	.	ID="RND-6_FAMILY-13149";Tend="1497";Tstart="861";shortTE="F";uid="03b5b489-431e-4706-8f6c-16edcd2f90b2"
VSBQ01000001.1	RepeatMasker	DNA	3789846	3790203	446	+	.	ID="DNA4-3_AP";Tend="360";Tstart="23";shortTE="F";uid="238b74db-0320-47aa-9c0a-c77400f8fa97"
VSBQ01000001.1	RepeatMasker	LINE/I	2892973	2893207	1443	+	.	ID="RND-6_FAMILY-6188";Tend="1479";Tstart="1251";shortTE="F";uid="e7c060e2-5f61-4cea-a2d7-09a6ef8207de"
VSBQ01000001.1	RepeatMasker	RC/Helitron	378878	379170	871	+	.	ID="RND-1_FAMILY-67";Tend="1375";Tstart="1191";shortTE="F";uid="4c8e98d2-1228-4958-bbfa-95e1c7eae08e"
VSBQ01000001.1	RepeatMasker	LINE/I-Jockey	2364729	2364885	902	+	.	ID="RND-1_FAMILY-268";Tend="1170";Tstart="1009";shortTE="F";uid="ff7c9b02-a7d9-4a4f-abe5-1d9ebf988586"
VSBQ01000001.1	RepeatMasker	Unknown	2971995	2972384	589	+	.	ID="RND-6_FAMILY-34211";Tend="402";Tstart="1";shortTE="F";uid="eb6c3efa-5071-4086-aa94-afb38d233a05"
VSBQ01000001.1	RepeatMasker	DNA/Ginger	1062431	1062550	623	+	.	ID="RND-6_FAMILY-7106";Tend="2164";Tstart="2038";shortTE="F";uid="dfafbacf-6c81-47a5-abf2-131e0245e505"
VSBQ01000001.1	RepeatMasker	DNA	1811742	1812104	1776	+	.	ID="TTAA5_AP";Tend="409";Tstart="4";shortTE="F";uid="29f54dc2-35ac-4137-8c16-b827af43760d"
VSBQ01000001.1	RepeatMasker	LINE/R1	61123	61665	1233	+	.	ID="RND-6_FAMILY-6717";Tend="546";Tstart="4";shortTE="F";uid="c9ef5193-5c72-432f-9953-365f7103c6d5"
VSBQ01000001.1	RepeatMasker	DNA/hAT-Ac	2690752	2691001	608	+	.	ID="DNA8-111_AP";TEgroup="ctg_1%7CDNA8-111_AP%7C1";Tend="616";Tstart="50";shortTE="T";uid="9ba78366-d23b-4c96-a4b8-861f2272dafc"
VSBQ01000001.1	RepeatMasker	Unknown	105937	106054	459	+	.	ID="RND-1_FAMILY-271";Tend="1285";Tstart="1157";shortTE="F";uid="e0063842-d691-4b34-bb20-c89a21ab6079"
VSBQ01000001.1	RepeatMasker	Unknown	4139710	4139825	624	+	.	ID="RND-6_FAMILY-26951";Tend="1148";Tstart="1016";shortTE="F";uid="c5f31082-9f19-4c27-a684-e6f2abf4100e"
VSBQ01000001.1	RepeatMasker	DNA/MULE-MuDR	2007771	2007999	1116	+	.	ID="RND-4_FAMILY-438";Tend="1699";Tstart="1477";shortTE="F";uid="c1ecf337-afef-462d-b091-32e80998d1ab"
VSBQ01000001.1	RepeatMasker	LINE/CR1	1878529	1879259	1928	+	.	ID="RND-6_FAMILY-2302";Tend="1286";Tstart="598";shortTE="F";uid="28c5a149-2a2d-40bc-b063-bb335aaeb1db"
VSBQ01000001.1	RepeatMasker	DNA	3049717	3049994	1105	+	.	ID="TTAA7_AP";TEgroup="ctg_1%7CTTAA7_AP%7C1";Tend="189";Tstart="1";shortTE="F";uid="3e13e83e-3ed2-499c-a7a0-4ad732fa3f26"
VSBQ01000001.1	RepeatMasker	DNA	462152	462500	1426	+	.	ID="RND-5_FAMILY-1619";Tend="865";Tstart="518";shortTE="F";uid="1f265fba-2e70-449a-8aaf-0e96231494b2"
VSBQ01000001.1	RepeatMasker	DNA	3635784	3636227	1196	+	.	ID="TTAA2C_AP";Tend="407";Tstart="1";shortTE="F";uid="919cc6b5-234d-4814-a6fd-ce3ae3b23b4f"
VSBQ01000001.1	RepeatMasker	Unknown	495875	496195	1393	+	.	ID="RND-6_FAMILY-25037";Tend="1296";Tstart="979";shortTE="F";uid="ccd6b87f-aa7c-4a70-90a2-6267840b6962"
VSBQ01000001.1	RepeatMasker	DNA/hAT-hAT19	2301001	2301269	591	+	.	ID="HAT-N2_AP";Tend="315";Tstart="1";shortTE="F";uid="cbdd824d-3589-4919-ba24-b5af58e52d21"
VSBQ01000001.1	RepeatMasker	DNA/Kolobok-E	3098763	3100024	8442	+	.	ID="RND-6_FAMILY-2747";Tend="1929";Tstart="703";shortTE="F";uid="461fd4bd-7d38-44c3-afd6-be12d656421b"
VSBQ01000001.1	RepeatMasker	DNA/Ginger-1	873699	873805	442	+	.	ID="RND-6_FAMILY-1155";Tend="967";Tstart="855";shortTE="F";uid="6ac6abc6-001a-43c7-8f2d-33da8bf700df"
VSBQ01000001.1	RepeatMasker	DNA/hAT-Tip100	3799425	3799623	1139	+	.	ID="RND-5_FAMILY-421";Tend="934";Tstart="737";shortTE="F";uid="c3855fc2-7e13-4ff0-9eb0-8d0d18c139bd"
VSBQ01000001.1	RepeatMasker	Unknown	2274454	2274656	1022	+	.	ID="RND-4_FAMILY-1339";Tend="1350";Tstart="1112";shortTE="F";uid="b16939f4-d9ee-4c01-b18d-0086e849de82"
VSBQ01000001.1	RepeatMasker	Retroposon?	311687	312203	1195	+	.	ID="SINE2-1_AP";Tend="1299";Tstart="795";shortTE="F";uid="f7c8020c-8b6c-42c7-b6dd-941a6fbe4b56"
VSBQ01000001.1	RepeatMasker	DNA	1151608	1151783	1062	+	.	ID="TTAA3B_AP";Tend="435";Tstart="262";shortTE="F";uid="370033fd-bbbe-407d-95f0-f9aa5ba685af"
VSBQ01000001.1	RepeatMasker	DNA/hAT-hAT19	5025958	5026451	1152	+	.	ID="RND-1_FAMILY-298";Tend="1822";Tstart="1316";shortTE="F";uid="4da96e05-aac6-4b40-9ae2-8dddae050c59"
VSBQ01000001.1	RepeatMasker	DNA/hAT-Tip100	2309824	2310280	2962	+	.	ID="DNA8-18_AP";Tend="493";Tstart="1";shortTE="F";uid="921b629e-f93d-452f-a293-521e7bb82e26"
VSBQ01000001.1	RepeatMasker	DNA/Sola-1	5026473	5026611	431	+	.	ID="RND-1_FAMILY-104";Tend="1929";Tstart="1794";shortTE="F";uid="3b214032-30eb-434a-95d3-a6ae0a4762db"
VSBQ01000001.1	RepeatMasker	Unknown	3609751	3609965	1661	+	.	ID="RND-1_FAMILY-152";Tend="1155";Tstart="920";shortTE="F";uid="5c12d4bd-3471-4ca3-bec1-3669d02dade8"
VSBQ01000001.1	RepeatMasker	DNA/hAT?	379770	380040	580	+	.	ID="RND-4_FAMILY-532";Tend="1513";Tstart="1257";shortTE="F";uid="2a4707a7-3451-461d-b520-d22497c5d2ec"
VSBQ01000001.1	RepeatMasker	DNA/Kolobok-E	2275685	2275864	488	+	.	ID="RND-6_FAMILY-1419";Tend="338";Tstart="149";shortTE="F";uid="5ba652e6-92ff-433c-9219-7aa59abc01e1"
VSBQ01000001.1	RepeatMasker	Retroposon?	508168	508278	412	+	.	ID="RND-6_FAMILY-12621";Tend="1152";Tstart="1033";shortTE="F";uid="01ba5361-ef46-453c-895f-19e2765b1f72"
VSBQ01000001.1	RepeatMasker	Unknown	3454696	3454914	1658	+	.	ID="RND-5_FAMILY-1147";Tend="1480";Tstart="1262";shortTE="F";uid="4d6c5b20-0883-400f-b81a-a6eacdbcf090"
VSBQ01000001.1	RepeatMasker	Retroposon?	2890109	2890395	1790	+	.	ID="RND-6_FAMILY-12621";Tend="1480";Tstart="1188";shortTE="F";uid="1b6a4de8-03ce-433d-a23e-c28313a9210c"
VSBQ01000001.1	RepeatMasker	RC/Helitron	1388678	1388890	1055	+	.	ID="RND-1_FAMILY-67";Tend="1502";Tstart="1277";shortTE="F";uid="45b4ea18-6de7-4260-a140-6549c6c67eaf"
VSBQ01000001.1	RepeatMasker	Retroposon?	4580113	4582117	13302	+	.	ID="RND-5_FAMILY-2785";Tend="2185";Tstart="230";shortTE="F";uid="442e5518-8c43-469b-8f74-76bfecc3cfff"
VSBQ01000001.1	RepeatMasker	DNA/hAT-Tip100	585001	585184	1232	+	.	ID="RND-6_FAMILY-5958";Tend="1126";Tstart="944";shortTE="F";uid="df2ef3f0-3456-4d65-9327-9c605d991070"
VSBQ01000001.1	RepeatMasker	LINE/I	927155	927329	1308	+	.	ID="RND-6_FAMILY-6188";Tend="1479";Tstart="1305";shortTE="F";uid="cb3a7350-3e05-4fcb-b1c0-b13f37b0b144"
VSBQ01000001.1	RepeatMasker	DNA	5041056	5041307	1096	+	.	ID="dna4-2_ap";Tend="249";Tstart="1";shortTE="F";uid="4ced68d0-090f-4da4-bf50-20f129e41d9b"
VSBQ01000001.1	RepeatMasker	DNA/CMC-EnSpm	4490980	4491129	419	+	.	ID="HALYOMORPHA_HALYS-6_FAMILY-207";Tend="181";Tstart="20";shortTE="F";uid="115a00dd-943e-4414-b781-af0ca5f3a578"
VSBQ01000001.1	RepeatMasker	DNA/hAT-Charlie	1593405	1593734	1064	+	.	ID="dna8-32_ap";Tend="240";Tstart="1";shortTE="F";uid="6ea27519-1b09-417a-97f3-e1245dffee56"
VSBQ01000001.1	RepeatMasker	DNA	4329237	4329804	1507	+	.	ID="DNA4-2_AP";Tend="762";Tstart="141";shortTE="F";uid="bb4f30b9-620c-4ec8-bb91-76214a9eecab"
VSBQ01000001.1	RepeatMasker	DNA	4049591	4050006	1511	+	.	ID="TTAA4B_AP";Tend="407";Tstart="1";shortTE="F";uid="b7b544af-de88-4493-9089-d241d62ddab7"
VSBQ01000001.1	RepeatMasker	DNA	316886	317305	564	+	.	ID="RND-6_FAMILY-6825";Tend="1453";Tstart="1023";shortTE="F";uid="cb5a1832-5085-49c1-8cdb-1bd67c2ebecc"
VSBQ01000001.1	RepeatMasker	DNA/Ginger	4722055	4722430	583	+	.	ID="RND-6_FAMILY-7106";Tend="1543";Tstart="1149";shortTE="F";uid="6d918801-ffd8-4334-a7a8-33f9dc6d6d52"
VSBQ01000001.1	RepeatMasker	LINE/I-Jockey	2986767	2987103	469	+	.	ID="JOCKEY-4_DAN";Tend="2668";Tstart="2332";shortTE="F";uid="40adc3f2-8dc7-4558-ab9b-d73654df7079"
VSBQ01000001.1	RepeatMasker	DNA/MULE-MuDR	2007074	2007219	794	+	.	ID="RND-4_FAMILY-438";Tend="905";Tstart="744";shortTE="F";uid="dcae7f90-2cb1-41e8-be5f-9ea49f048cf2"
VSBQ01000001.1	RepeatMasker	DNA	3981110	3981556	454	+	.	ID="DNA4-3_AP";Tend="491";Tstart="24";shortTE="F";uid="361aa7d6-bf44-44e7-8bb6-7b5c75f37217"
VSBQ01000001.1	RepeatMasker	DNA/Kolobok-E	2316195	2316541	1259	+	.	ID="RND-6_FAMILY-11301";Tend="1769";Tstart="1418";shortTE="F";uid="644e60a7-1234-47e3-a278-cc35cbabb517"
VSBQ01000001.1	RepeatMasker	Unknown	143725	143950	433	+	.	ID="RND-6_FAMILY-9666";Tend="1228";Tstart="998";shortTE="F";uid="a253d284-8c63-4195-99e9-4a38690d7b44"
VSBQ01000001.1	RepeatMasker	Unknown	3837761	3838447	4580	+	.	ID="RND-5_FAMILY-1894";Tend="1574";Tstart="913";shortTE="F";uid="0438a5e3-4acc-45ba-89f0-119bdaf36742"
VSBQ01000001.1	RepeatMasker	Retroposon?	747017	747250	1218	+	.	ID="SINE2-2_AP";Tend="1623";Tstart="483";shortTE="F";uid="3e7ae984-9084-4263-b5fd-ef75d887c0de"
VSBQ01000001.1	RepeatMasker	DNA/hAT-Tip100	4851709	4851826	760	+	.	ID="RND-1_FAMILY-264";Tend="2380";Tstart="2263";shortTE="F";uid="57905b83-94ad-4eca-b442-9c2591def50a"
VSBQ01000001.1	RepeatMasker	DNA	3360945	3361086	890	+	.	ID="RND-4_FAMILY-398";Tend="1441";Tstart="1305";shortTE="F";uid="d0e2ccd9-2639-48f2-8f7f-6fade4a48bab"
VSBQ01000001.1	RepeatMasker	DNA/hAT	379327	379739	2501	+	.	ID="DNA8-38_AP";Tend="447";Tstart="1";shortTE="F";uid="6c0af2f5-1055-4919-af0f-a17b999f4759"
VSBQ01000001.1	RepeatMasker	Unknown	2806201	2806736	3899	+	.	ID="RND-6_FAMILY-3035";Tend="1479";Tstart="949";shortTE="F";uid="c12c3b2b-a575-454e-860d-52aaa887a0cd"
VSBQ01000001.1	RepeatMasker	DNA/Ginger	2721919	2722149	1191	+	.	ID="RND-1_FAMILY-259";Tend="823";Tstart="587";shortTE="F";uid="cdef93e8-6aea-40d2-9e9a-4d0cc314f480"
VSBQ01000001.1	RepeatMasker	RC/Helitron	2883711	2883864	1144	+	.	ID="RND-6_FAMILY-22031";Tend="1047";Tstart="893";shortTE="F";uid="c9ec550f-0e7e-49e7-bc1b-e85b9d4cba1c"
VSBQ01000001.1	RepeatMasker	Unknown	4709923	4710853	1054	+	.	ID="RND-6_FAMILY-1261";Tend="1186";Tstart="327";shortTE="F";uid="81b93298-5298-4fd6-b2e2-4ea42635c902"
VSBQ01000001.1	RepeatMasker	Unknown	1875768	1876541	5277	+	.	ID="RND-1_FAMILY-34";Tend="1770";Tstart="1012";shortTE="F";uid="a30c39bb-9a09-47cb-8197-85b6baa7966d"
VSBQ01000001.1	RepeatMasker	Retroposon?	86016	87374	10404	+	.	ID="RND-5_FAMILY-116";Tend="2092";Tstart="756";shortTE="F";uid="55628ded-b14b-4ae1-8664-36230b838f8b"
VSBQ01000001.1	RepeatMasker	DNA/Kolobok-E	3455694	3455841	756	+	.	ID="RND-1_FAMILY-192";Tend="1995";Tstart="1560";shortTE="F";uid="d7edcbb6-3fb7-41f8-8c02-cb0cb70bc74d"
VSBQ01000001.1	RepeatMasker	DNA/TcMar-Mariner	2475642	2475916	1602	+	.	ID="RND-6_FAMILY-34018";Tend="1288";Tstart="1033";shortTE="F";uid="cc9afcad-964c-4e0c-ad9e-3cffcf00624c"
VSBQ01000001.1	RepeatMasker	Retroposon	4721047	4721303	476	+	.	ID="RND-1_FAMILY-286";Tend="910";Tstart="656";shortTE="F";uid="1a68681e-17df-461f-b62d-de97b6654b3a"
VSBQ01000001.1	RepeatMasker	Unknown	4945447	4945616	856	+	.	ID="RND-6_FAMILY-1224";Tend="932";Tstart="764";shortTE="F";uid="2b1b6120-b7ea-45f2-a60d-03f28cd62282"
VSBQ01000001.1	RepeatMasker	DNA/hAT-Tip100	361792	362257	897	+	.	ID="RND-6_FAMILY-4125";Tend="1998";Tstart="1559";shortTE="F";uid="6cb7dea5-162f-4b22-b9dd-5e3506bb103e"
VSBQ01000001.1	RepeatMasker	LINE/I	472405	472746	2253	+	.	ID="RND-5_FAMILY-1516";Tend="1529";Tstart="1196";shortTE="F";uid="c7b4b274-4ba5-4639-9633-2efb56499a7b"
VSBQ01000001.1	RepeatMasker	DNA/hAT?	3014471	3015188	2312	+	.	ID="RND-1_FAMILY-86";TEgroup="ctg_1%7CRND-1_FAMILY-86%7C1";Tend="1753";Tstart="1258";shortTE="F";uid="d32d69a2-92c5-47cd-a9fa-24ff38fd3159"
VSBQ01000001.1	RepeatMasker	Unknown	2185337	2185568	454	+	.	ID="RND-6_FAMILY-7044";Tend="1614";Tstart="1390";shortTE="F";uid="2f1864e6-f118-496a-ba13-abacb0e6d8b1"
VSBQ01000001.1	RepeatMasker	DNA/hAT-Tip100	1905051	1905607	2215	+	.	ID="RND-6_FAMILY-21006";Tend="1360";Tstart="868";shortTE="F";uid="3bcf1341-cf3c-467f-9303-2540a456d06d"
VSBQ01000001.1	RepeatMasker	Unknown	5076522	5076908	2288	+	.	ID="RND-5_FAMILY-7238";Tend="1291";Tstart="937";shortTE="F";uid="2d4cf342-3f2b-4028-a2a6-8235f5d5c2ab"
VSBQ01000001.1	RepeatMasker	DNA/Kolobok-T2	3408747	3409476	1910	+	.	ID="kolobok-2_ap";Tend="383";Tstart="11";shortTE="F";uid="09b2fb82-c161-4784-b291-5be23d45be30"
VSBQ01000001.1	RepeatMasker	Unknown	2106402	2106612	421	+	.	ID="RND-1_FAMILY-6";Tend="1188";Tstart="947";shortTE="F";uid="4f62fb71-350d-4367-a970-db53c59d5cec"
VSBQ01000001.1	RepeatMasker	Unknown	170181	170511	1584	+	.	ID="RND-1_FAMILY-14";Tend="1238";Tstart="905";shortTE="F";uid="58860471-54e2-45c3-8a3b-68a9b4c29650"
VSBQ01000001.1	RepeatMasker	DNA/hAT-Charlie	1370244	1370423	560	+	.	ID="DNA8-86_AP";Tend="466";Tstart="314";shortTE="F";uid="3b2d5c9a-fd94-41d0-81f2-06a4289b6803"
VSBQ01000001.1	RepeatMasker	Unknown	1502272	1502605	2560	+	.	ID="RND-1_FAMILY-409";Tend="1257";Tstart="923";shortTE="F";uid="ff70d862-9061-4bdb-ba0f-bbd920e9f9c8"
VSBQ01000001.1	RepeatMasker	DNA	4741061	4741166	450	+	.	ID="TTAA23_AP";Tend="581";Tstart="488";shortTE="F";uid="6c9e4a3e-2d7b-4031-a99e-2adbc0f89f89"
VSBQ01000001.1	RepeatMasker	Unknown	457967	458262	1620	+	.	ID="RND-6_FAMILY-31311";Tend="708";Tstart="410";shortTE="F";uid="72ed5659-635d-46f5-ba3b-cfbf12e3449c"
VSBQ01000001.1	RepeatMasker	DNA/PiggyBac	49671	50623	723	+	.	ID="PIGGYBAC-3_RPR";Tend="2377";Tstart="1416";shortTE="F";uid="4b9de809-01c7-49b0-8410-c87136e5727b"
VSBQ01000001.1	RepeatMasker	DNA	4937176	4937390	406	+	.	ID="DNA4-1_AP";Tend="782";Tstart="560";shortTE="F";uid="4ea02988-1140-4598-88bd-0e2507392526"
VSBQ01000001.1	RepeatMasker	DNA/Ginger-1	1735438	1736297	5993	+	.	ID="RND-6_FAMILY-1155";Tend="2261";Tstart="1398";shortTE="F";uid="205c681b-9372-435d-9415-ae6225daecf0"
VSBQ01000001.1	RepeatMasker	Unknown	4651327	4651611	1486	+	.	ID="RND-6_FAMILY-40219";Tend="1239";Tstart="968";shortTE="F";uid="3d924ca1-e772-4f1c-95fe-eb92efdc93ee"
VSBQ01000001.1	RepeatMasker	Unknown	2792068	2792315	1198	+	.	ID="RND-6_FAMILY-10100";Tend="1193";Tstart="943";shortTE="F";uid="ff5d39c1-e2e7-4fa5-9b4b-4d53104d21e6"
VSBQ01000001.1	RepeatMasker	Unknown	1141870	1142840	2313	+	.	ID="RND-1_FAMILY-6";Tend="1182";Tstart="237";shortTE="F";uid="09b35ceb-2dae-4a96-903a-970eea131d0d"
VSBQ01000001.1	RepeatMasker	DNA	4330696	4331056	1928	+	.	ID="TTAA3_AP";Tend="429";Tstart="57";shortTE="F";uid="6e17ffa8-f9b4-454f-ad23-1507d1d9774c"
VSBQ01000001.1	RepeatMasker	DNA	4300693	4301312	4477	+	.	ID="RND-5_FAMILY-817";Tend="1598";Tstart="954";shortTE="F";uid="d4ec3043-d19d-4426-bff8-6ef60748937e"
VSBQ01000001.1	RepeatMasker	Unknown	663349	663503	510	+	.	ID="RND-6_FAMILY-19857";Tend="370";Tstart="241";shortTE="F";uid="901a6e57-1a4f-4348-941f-ad28113fd4c3"
VSBQ01000001.1	RepeatMasker	Unknown	1674665	1674952	1210	+	.	ID="RND-6_FAMILY-5141";Tend="1199";Tstart="890";shortTE="F";uid="46a857f2-8f32-4328-b916-dae87d6813bd"
VSBQ01000001.1	RepeatMasker	DNA	3125031	3125370	1046	+	.	ID="dna4-2_ap";TEgroup="ctg_1%7Cdna4-2_ap%7C2";Tend="768";Tstart="2";shortTE="F";uid="1ce0a280-1bf3-45dd-b57b-812c7d062672"
VSBQ01000001.1	RepeatMasker	DNA/Kolobok-E	2728146	2728340	1357	+	.	ID="RND-6_FAMILY-1614";Tend="934";Tstart="739";shortTE="F";uid="a5657605-94c8-4019-86ee-dc5fabfa2ff7"
VSBQ01000001.1	RepeatMasker	DNA/Ginger	352065	352317	1233	+	.	ID="RND-1_FAMILY-259";Tend="824";Tstart="588";shortTE="F";uid="27f9afa5-bd14-4fdf-9036-dada155f62bc"
VSBQ01000001.1	RepeatMasker	Retroposon?	794634	795030	649	+	.	ID="RND-6_FAMILY-16210";Tend="811";Tstart="423";shortTE="F";uid="3776fa7f-d5e4-4950-a2d4-db224c0a2351"
VSBQ01000001.1	RepeatMasker	DNA/hAT	1516871	1517070	750	+	.	ID="RND-5_FAMILY-244";Tend="2014";Tstart="1811";shortTE="F";uid="3b144295-12d3-4a87-8fc1-ae341a6797a2"
VSBQ01000001.1	RepeatMasker	Retroposon?	2389830	2390050	527	+	.	ID="RND-5_FAMILY-2785";Tend="1001";Tstart="784";shortTE="F";uid="159c94ca-6faa-4e7d-9ed2-d0f43e144b72"
VSBQ01000001.1	RepeatMasker	Retroposon?	877149	877411	1657	+	.	ID="SINE2-1_AP";Tend="1759";Tstart="993";shortTE="F";uid="7d7fbfe1-d539-48e2-957c-5b3cf7ab5f88"
VSBQ01000001.1	RepeatMasker	DNA/Ginger-1	3100884	3102323	10273	+	.	ID="RND-6_FAMILY-1155";Tend="2260";Tstart="807";shortTE="F";uid="e3308153-72f6-45ab-8333-608a9a66357e"
VSBQ01000001.1	RepeatMasker	LTR/Copia	253950	254140	932	+	.	ID="RND-6_FAMILY-17978";Tend="689";Tstart="486";shortTE="F";uid="baf5281c-1eec-44c2-a27c-c003f3ac694f"
VSBQ01000001.1	RepeatMasker	Retroposon?	1139224	1139469	579	+	.	ID="RND-4_FAMILY-1269";TEgroup="ctg_1%7CRND-4_FAMILY-1269%7C2";Tend="1490";Tstart="1237";shortTE="F";uid="45c9acbf-3fbf-48c7-bd6d-31b5ce852d6c"
VSBQ01000001.1	RepeatMasker	DNA/TcMar-Tigger	4175074	4175608	3155	+	.	ID="DNA2-8_AP";Tend="765";Tstart="237";shortTE="F";uid="e67e7357-f7f6-4742-85b3-cf3e0c79ce7b"
VSBQ01000001.1	RepeatMasker	DNA/hAT-Tip100	2499391	2499652	771	+	.	ID="RND-6_FAMILY-4125";Tend="2227";Tstart="1960";shortTE="F";uid="203e7735-b673-44c0-b549-b2c19f146c04"
VSBQ01000001.1	RepeatMasker	LINE/I-Jockey	4418515	4419020	1813	+	.	ID="RND-6_FAMILY-16794";Tend="1279";Tstart="722";shortTE="F";uid="4cac7a75-fb62-49a3-92ea-fe5ec861b1ac"
VSBQ01000001.1	RepeatMasker	Retroposon?	3095574	3096240	4030	+	.	ID="RND-5_FAMILY-116";Tend="1052";Tstart="431";shortTE="F";uid="42e70a63-4bff-47a5-a5a0-da36d29051c2"
VSBQ01000001.1	RepeatMasker	Unknown	2149002	2149111	470	+	.	ID="RND-5_FAMILY-5113";Tend="1214";Tstart="1121";shortTE="F";uid="c62b482f-f917-4c86-a99a-0139239e96ff"
VSBQ01000001.1	RepeatMasker	DNA	4157863	4158224	560	+	.	ID="RND-6_FAMILY-811";TEgroup="ctg_1%7CRND-6_FAMILY-811%7C1";Tend="1364";Tstart="823";shortTE="T";uid="d2ba74b2-4bc5-49bf-b4bd-a13b33e717a4"
VSBQ01000001.1	RepeatMasker	DNA/hAT	3838938	3839071	542	+	.	ID="DNA8-17_AP";Tend="153";Tstart="1";shortTE="F";uid="db6e5fba-7e10-4405-b690-cdb88d5127e7"
VSBQ01000001.1	RepeatMasker	DNA/Kolobok-E	4108498	4108659	650	+	.	ID="RND-6_FAMILY-2747";Tend="1259";Tstart="1079";shortTE="F";uid="f16cb1bb-bb20-4b9a-a6b8-51c48bb31008"
VSBQ01000001.1	RepeatMasker	DNA	2446014	2446464	598	+	.	ID="ttaa3b_ap";Tend="415";Tstart="1";shortTE="F";uid="ee9fac07-bfed-4649-ba11-4fe9c2e48e08"
VSBQ01000001.1	RepeatMasker	DNA	3694335	3694467	595	+	.	ID="DNA3-10_AP";Tend="140";Tstart="1";shortTE="F";uid="63eedf51-d738-42e4-ba3f-8308e1bcdd61"
VSBQ01000001.1	RepeatMasker	DNA/Kolobok-E	1293394	1293832	873	+	.	ID="RND-6_FAMILY-30263";Tend="757";Tstart="316";shortTE="F";uid="18f2e893-f5b8-4579-bd60-4decf95a35a9"
VSBQ01000001.1	RepeatMasker	DNA	2972619	2973397	2706	+	.	ID="DNA4-2_AP";Tend="768";Tstart="2";shortTE="F";uid="bf4fe443-13ea-4a57-9a38-f9becc3b0b5d"
VSBQ01000001.1	RepeatMasker	Unknown	3588916	3589220	1576	+	.	ID="RND-6_FAMILY-175";Tend="1845";Tstart="1550";shortTE="F";uid="5f484406-7e15-4185-ba2f-3be1a11a1cbb"
VSBQ01000001.1	RepeatMasker	DNA/hAT-hAT19	3201459	3202062	2699	+	.	ID="HAT-N15_AP";Tend="585";Tstart="1";shortTE="F";uid="8abe1264-9c27-4c26-a61d-eaa37630c97c"
VSBQ01000001.1	RepeatMasker	Retroposon?	1884961	1885067	653	+	.	ID="RND-4_FAMILY-1269";Tend="1421";Tstart="1300";shortTE="F";uid="dbe3303a-c81b-4927-9a0f-68f219305da0"
VSBQ01000001.1	RepeatMasker	Retroposon?	470171	470349	665	+	.	ID="RND-4_FAMILY-1269";Tend="1446";Tstart="1269";shortTE="F";uid="cab692e8-870a-4ddc-b298-af06ac524774"
VSBQ01000001.1	RepeatMasker	Retroposon?	3732917	3733110	456	+	.	ID="RND-1_FAMILY-367";Tend="594";Tstart="403";shortTE="F";uid="3993e331-5433-4c4f-a093-79a45c3d874e"
VSBQ01000001.1	RepeatMasker	RC/Helitron	1661600	1661746	484	+	.	ID="HELITRON-2_HMM";Tend="6431";Tstart="6284";shortTE="F";uid="0838816a-2fc5-4654-ab6b-58f97681f4ff"
VSBQ01000001.1	RepeatMasker	DNA/hAT-hAT19	2421414	2422332	6933	+	.	ID="rnd-6_family-3393";Tend="1781";Tstart="7";shortTE="F";uid="3e74486c-8d41-406f-b4f0-392f021c3c22"
VSBQ01000001.1	RepeatMasker	Unknown	384733	385008	1992	+	.	ID="RND-1_FAMILY-14";Tend="1181";Tstart="904";shortTE="F";uid="4424235c-6d21-439b-aaf9-bcd385d6425d"
VSBQ01000001.1	RepeatMasker	DNA	428688	428830	575	+	.	ID="RND-6_FAMILY-20786";Tend="1136";Tstart="1003";shortTE="F";uid="7fbaf27d-c36c-4dd0-b976-69747e3a34c5"
VSBQ01000001.1	RepeatMasker	Unknown	2475446	2475638	858	+	.	ID="RND-6_FAMILY-20080";Tend="1483";Tstart="1286";shortTE="F";uid="8ad4246f-7158-487d-8f7e-fba4743ed178"
VSBQ01000001.1	RepeatMasker	DNA/Ginger	3827547	3827857	1176	+	.	ID="RND-1_FAMILY-259";Tend="920";Tstart="584";shortTE="F";uid="2e9402ae-9a49-4a0b-b4c9-59b8a59e748a"
VSBQ01000001.1	RepeatMasker	RC/Helitron	4104686	4104795	470	+	.	ID="RND-6_FAMILY-2752";Tend="1219";Tstart="1115";shortTE="F";uid="a4655317-27af-41d6-bf23-39caca779882"
VSBQ01000001.1	RepeatMasker	DNA/hAT-Tip100	4968348	4968635	434	+	.	ID="DNA8-18B_AP";Tend="382";Tstart="155";shortTE="F";uid="113b68f9-693f-4bc9-a4ff-bffbe52ec461"
VSBQ01000001.1	RepeatMasker	DNA	3069916	3070687	2466	+	.	ID="dna4-2_ap";Tend="732";Tstart="1";shortTE="F";uid="0de18adf-ca40-4936-a572-b3bf543075a9"
VSBQ01000001.1	RepeatMasker	RC/Helitron	255672	255867	555	+	.	ID="RND-1_FAMILY-26";Tend="1516";Tstart="1333";shortTE="F";uid="c48c91bd-7347-456d-abaa-a401012c170a"
VSBQ01000001.1	RepeatMasker	DNA/Ginger	2315689	2316194	2403	+	.	ID="RND-6_FAMILY-7106";Tend="1244";Tstart="704";shortTE="F";uid="1bf9535f-fd1a-4111-a2cb-e4fca6a6373f"
VSBQ01000001.1	RepeatMasker	Retroposon?	194843	196153	3815	+	.	ID="SINE2-1_AP";Tend="1422";Tstart="1";shortTE="F";uid="30a3c373-94d7-4e5a-82c1-a30dd83b6e12"
VSBQ01000001.1	RepeatMasker	Unknown	3956367	3956611	654	+	.	ID="RND-1_FAMILY-174";Tend="1881";Tstart="1630";shortTE="F";uid="00da74ad-f83f-41f0-a708-cf7d0ca72eea"
VSBQ01000001.1	RepeatMasker	DNA	3974836	3974994	1011	+	.	ID="TTAA2C_AP";Tend="156";Tstart="1";shortTE="F";uid="49b26e95-add9-4199-93b5-67d224585386"
VSBQ01000001.1	RepeatMasker	Unknown	38953	39470	2974	+	.	ID="RND-6_FAMILY-48360";Tend="1262";Tstart="750";shortTE="F";uid="173fd991-e827-44e5-93d2-ed78c54a093c"
VSBQ01000001.1	RepeatMasker	Unknown	1921828	1922198	2131	+	.	ID="RND-1_FAMILY-237";Tend="1018";Tstart="652";shortTE="F";uid="d33aaf93-bb69-4f15-a314-762f1034eb8c"
VSBQ01000001.1	RepeatMasker	LINE/CR1	4845551	4845794	914	+	.	ID="RND-5_FAMILY-1315";Tend="651";Tstart="399";shortTE="F";uid="ac14757a-23fc-4afc-bf5b-ae5815d291c3"
VSBQ01000001.1	RepeatMasker	DNA/Kolobok-E	1418023	1418235	586	+	.	ID="RND-4_FAMILY-171";Tend="1204";Tstart="990";shortTE="F";uid="8efe80ff-0d38-4fda-9b3f-fd91583c5f3f"
VSBQ01000001.1	RepeatMasker	Retroposon?	37522	37926	1822	+	.	ID="RND-6_FAMILY-7125";Tend="2073";Tstart="1579";shortTE="F";uid="da012721-6c70-4ad1-ad83-91e44700965a"
VSBQ01000001.1	RepeatMasker	Unknown	4946476	4946645	1006	+	.	ID="RND-6_FAMILY-1224";Tend="1415";Tstart="1260";shortTE="F";uid="09ea6151-f62f-47df-a9fe-63681b2bfdc3"
VSBQ01000001.1	RepeatMasker	DNA/hAT?	650038	650532	3748	+	.	ID="RND-4_FAMILY-532";Tend="1511";Tstart="1023";shortTE="F";uid="f10c4897-db61-42e8-b1d9-5651edb45d46"
VSBQ01000001.1	RepeatMasker	Retroposon?	4180719	4181250	2813	+	.	ID="RND-6_FAMILY-12621";Tend="1510";Tstart="978";shortTE="F";uid="2c0f067b-cf90-42a3-a5f9-c741ce997048"
VSBQ01000001.1	RepeatMasker	DNA/Kolobok-E	3301168	3301308	453	+	.	ID="RND-4_FAMILY-171";Tend="1201";Tstart="1064";shortTE="F";uid="4c8fd0ff-7e59-45e0-b81e-38b9eb44541e"
VSBQ01000001.1	RepeatMasker	DNA/hAT-Tip100	872168	872452	1484	+	.	ID="RND-5_FAMILY-2576";Tend="1657";Tstart="1391";shortTE="F";uid="0f14ca0f-daf2-4596-96d2-ada9467decb4"
VSBQ01000001.1	RepeatMasker	DNA/Kolobok-E	3639051	3639890	2620	+	.	ID="RND-1_FAMILY-195";Tend="2271";Tstart="1430";shortTE="F";uid="7363538a-b62f-47ed-9a83-a357f75582f5"
VSBQ01000001.1	RepeatMasker	DNA/Ginger-2	3058537	3059076	1568	+	.	ID="RND-6_FAMILY-17349";Tend="594";Tstart="128";shortTE="F";uid="b1f348bb-1483-4291-abdb-97ad9a20673e"
VSBQ01000001.1	RepeatMasker	LINE/L2	1428502	1428938	1017	+	.	ID="RND-6_FAMILY-16848";Tend="1841";Tstart="1412";shortTE="F";uid="cb52c474-9c4a-4f9e-a6c6-036264810e80"
VSBQ01000001.1	RepeatMasker	DNA	3153064	3153447	956	+	.	ID="TTAA2D_AP";Tend="430";Tstart="2";shortTE="F";uid="c973030f-5751-45ba-b7e3-b216fed5f179"
VSBQ01000001.1	RepeatMasker	Retroposon?	2408560	2408835	476	+	.	ID="SINE2-1_AP";Tend="1473";Tstart="1195";shortTE="F";uid="f7520b4c-057b-45c2-9a10-c2e06e41c09c"
VSBQ01000001.1	RepeatMasker	DNA/Kolobok-E	1703743	1704750	2987	+	.	ID="RND-6_FAMILY-30263";Tend="983";Tstart="72";shortTE="F";uid="25541f8f-f8bc-43c0-a24c-c36341a3181f"
VSBQ01000001.1	RepeatMasker	Unknown	3218581	3218940	1926	+	.	ID="RND-4_FAMILY-3026";Tend="1360";Tstart="984";shortTE="F";uid="f3c824e2-2493-4b5a-927f-04aec05b6092"
VSBQ01000001.1	RepeatMasker	Unknown	3840859	3841350	3104	+	.	ID="RND-5_FAMILY-884";Tend="1395";Tstart="914";shortTE="F";uid="575ec955-75e1-4e0f-9b7b-b2a5a3a0268e"
VSBQ01000001.1	RepeatMasker	DNA	910477	910922	643	+	.	ID="TTAA16_AP";Tend="540";Tstart="83";shortTE="F";uid="5fad1a04-59a3-4e32-b81e-0995959a71d0"
VSBQ01000001.1	RepeatMasker	DNA/Ginger-1	1118439	1118650	546	+	.	ID="RND-6_FAMILY-1155";Tend="1002";Tstart="762";shortTE="F";uid="4c70b134-8966-412d-be23-6d95b3cc4276"
VSBQ01000001.1	RepeatMasker	DNA/Kolobok-E	4026283	4026883	3271	+	.	ID="RND-6_FAMILY-3832";Tend="2289";Tstart="1714";shortTE="F";uid="774a7966-fba0-49a4-97dd-3999f24eaae2"
VSBQ01000001.1	RepeatMasker	DNA/Kolobok-E	3604017	3604151	490	+	.	ID="RND-6_FAMILY-2747";Tend="1197";Tstart="1061";shortTE="F";uid="e3a2c1da-4d4e-48be-a0c1-8877beba88a4"
VSBQ01000001.1	RepeatMasker	DNA/MULE-MuDR	2896525	2896865	1379	+	.	ID="MUDR2X_AP";Tend="1167";Tstart="836";shortTE="F";uid="194a88e3-1622-43f1-94ec-bda52d926919"
VSBQ01000001.1	RepeatMasker	DNA	3746687	3746813	901	+	.	ID="DNA3-2_AP";Tend="126";Tstart="1";shortTE="F";uid="755f7e9b-f090-4f22-bac9-1d30f2faeae3"
VSBQ01000001.1	RepeatMasker	Unknown	1371145	1371625	3287	+	.	ID="RND-1_FAMILY-48";Tend="1385";Tstart="888";shortTE="F";uid="97ad313c-0af0-473b-a595-c69ccdd09a07"
VSBQ01000001.1	RepeatMasker	Retroposon?	3730347	3731008	1197	+	.	ID="RND-6_FAMILY-5571";Tend="1381";Tstart="890";shortTE="F";uid="7b0d4f75-9158-46f7-a147-76159ace1d64"
VSBQ01000001.1	RepeatMasker	DNA	2211513	2211762	1754	+	.	ID="RND-5_FAMILY-5886";Tend="1226";Tstart="971";shortTE="F";uid="435e7095-dd13-456d-a85a-b19a25701c92"
VSBQ01000001.1	RepeatMasker	DNA/Ginger-1	3298412	3299290	6266	+	.	ID="RND-6_FAMILY-1155";Tend="1679";Tstart="798";shortTE="F";uid="71710945-9a99-45ed-ad46-c3b88fe92e7e"
VSBQ01000001.1	RepeatMasker	DNA	1136805	1137329	799	+	.	ID="DNA4-2_AP";Tend="673";Tstart="40";shortTE="F";uid="fa834232-0a39-41d9-aa42-ab1498a329a7"
VSBQ01000001.1	RepeatMasker	DNA	1028959	1029234	577	+	.	ID="dna4-2_ap";Tend="268";Tstart="1";shortTE="F";uid="a008971a-992f-489d-8559-440d9f25c3a6"
VSBQ01000001.1	RepeatMasker	Retroposon?	2807764	2808174	847	+	.	ID="SINE2-1_AP";TEgroup="ctg_1%7CSINE2-1_AP%7C2";Tend="1715";Tstart="1085";shortTE="F";uid="25de3972-82bb-4fce-86ec-ffdc6d0627d1"
VSBQ01000001.1	RepeatMasker	DNA/Ginger	3581538	3582302	3266	+	.	ID="RND-6_FAMILY-7106";Tend="1995";Tstart="1199";shortTE="F";uid="1c6a87b1-5073-479a-b2d3-d53cc556804e"
VSBQ01000001.1	RepeatMasker	RC/Helitron	4139882	4140050	610	+	.	ID="RND-6_FAMILY-2752";Tend="1319";Tstart="1104";shortTE="F";uid="c25e08ff-3f53-4222-97c5-1286a6e0ed84"
VSBQ01000001.1	RepeatMasker	DNA	3592801	3593233	2958	+	.	ID="ttaa6_ap";Tend="431";Tstart="1";shortTE="F";uid="af439f45-6972-445c-83f3-3d570911220a"
VSBQ01000001.1	RepeatMasker	DNA/TcMar-m44	1112520	1112680	433	+	.	ID="DNAX-3_AP";Tend="150";Tstart="2";shortTE="F";uid="50362cc3-b80d-4363-af9d-edc7c006e10a"
VSBQ01000001.1	RepeatMasker	DNA/Ginger	1575961	1576304	702	+	.	ID="RND-1_FAMILY-259";Tend="945";Tstart="588";shortTE="F";uid="7019d82d-ddcb-4263-a31c-126d52ef30bf"
VSBQ01000001.1	RepeatMasker	DNA	841560	841957	1292	+	.	ID="dna4-1_ap";Tend="717";Tstart="276";shortTE="F";uid="60cfd493-e102-4d6a-b5e6-11332be18302"
VSBQ01000001.1	RepeatMasker	DNA/Ginger	378571	378697	715	+	.	ID="RND-6_FAMILY-7106";Tend="1997";Tstart="1867";shortTE="F";uid="8987931f-04bf-4e86-b982-8e7ecfe420fa"
VSBQ01000001.1	RepeatMasker	Unknown	4355669	4355789	728	+	.	ID="RND-1_FAMILY-228";Tend="1120";Tstart="1004";shortTE="F";uid="6e59e312-4313-4fe9-8ddc-9953d58d10e8"
VSBQ01000001.1	RepeatMasker	Retroposon?	2754560	2754851	554	+	.	ID="RND-4_FAMILY-1269";Tend="1558";Tstart="1282";shortTE="F";uid="03f49eef-8c6a-4088-91ef-b95d5f8e4686"
VSBQ01000001.1	RepeatMasker	Unknown	606996	607390	2313	+	.	ID="RND-4_FAMILY-4274";Tend="1745";Tstart="1363";shortTE="F";uid="361815b3-238c-42d9-b010-e2e50dcb8015"
VSBQ01000001.1	RepeatMasker	DNA	3038960	3039191	1449	+	.	ID="TTAA2C_AP";Tend="421";Tstart="188";shortTE="F";uid="089d7451-76e7-4945-94a1-b2433211ef00"
VSBQ01000001.1	RepeatMasker	DNA	4544728	4545047	1404	+	.	ID="DNAX-2_AP";Tend="359";Tstart="1";shortTE="F";uid="c5bf8528-28ef-4399-bfd0-e35410f0b753"
VSBQ01000001.1	RepeatMasker	DNA	2422379	2422590	614	+	.	ID="ttaa3c_ap";Tend="231";Tstart="6";shortTE="F";uid="23816090-93ca-4e1c-b6e9-97fb0d34214d"
VSBQ01000001.1	RepeatMasker	DNA/hAT	2415465	2415845	1912	+	.	ID="RND-5_FAMILY-1339";Tend="1166";Tstart="785";shortTE="F";uid="7863564d-de8a-4ac9-985e-51c89d683846"
VSBQ01000001.1	RepeatMasker	DNA/MULE-MuDR	73015	73428	1538	+	.	ID="MUDR7X_AP";Tend="1229";Tstart="516";shortTE="F";uid="caec10fc-ddc0-47b5-8e6b-de3475232847"
VSBQ01000001.1	RepeatMasker	DNA	3032379	3032931	2678	+	.	ID="RND-5_FAMILY-10525";Tend="1875";Tstart="1294";shortTE="F";uid="53c7726e-935b-44bf-8dba-fd5aabc390cb"
VSBQ01000001.1	RepeatMasker	DNA/Kolobok-E	4775578	4775754	611	+	.	ID="RND-4_FAMILY-171";Tend="1201";Tstart="1026";shortTE="F";uid="317501b9-c29e-4397-abde-d3afa4d9de32"
VSBQ01000001.1	RepeatMasker	DNA/hAT-Tip100	3349160	3349304	727	+	.	ID="DNA8-6_AP";Tend="172";Tstart="1";shortTE="F";uid="1fa785d9-50c3-4df6-902e-15cdeaf0b5e9"
VSBQ01000001.1	RepeatMasker	DNA	3695119	3695235	492	+	.	ID="DNA3-10_AP";Tend="341";Tstart="218";shortTE="F";uid="2baa860e-071c-4917-9704-6d3666202453"
VSBQ01000001.1	RepeatMasker	DNA/Kolobok-E	130829	131846	6362	+	.	ID="RND-6_FAMILY-11301";Tend="1931";Tstart="827";shortTE="F";uid="5e3e1082-968d-4a00-8017-e0f161e4b3db"
VSBQ01000001.1	RepeatMasker	Unknown	65374	65608	748	+	.	ID="RND-6_FAMILY-1144";Tend="810";Tstart="576";shortTE="F";uid="9a9dbcb6-2578-4e4b-822d-84489ed42515"
VSBQ01000001.1	RepeatMasker	DNA/hAT-Tip100	1307164	1307365	697	+	.	ID="RND-5_FAMILY-4269";Tend="1627";Tstart="1436";shortTE="F";uid="ff464acc-d74e-4214-a9cd-37eb639ab7e4"
VSBQ01000001.1	RepeatMasker	DNA/Ginger-1	4264707	4265372	3638	+	.	ID="RND-6_FAMILY-1155";Tend="1655";Tstart="965";shortTE="F";uid="f7d0e3f0-c662-43f1-8ec1-d6361e02d60f"
VSBQ01000001.1	RepeatMasker	Unknown	4308624	4308814	548	+	.	ID="RND-4_FAMILY-266";Tend="1589";Tstart="1383";shortTE="F";uid="23009415-98c3-4d4a-9d72-15cdc4f8b334"
VSBQ01000001.1	RepeatMasker	Retroposon?	2683416	2683996	1885	+	.	ID="SINE2-1_AP";Tend="1385";Tstart="847";shortTE="F";uid="da892506-d9b4-4879-8f2e-b40f9fcdb70c"
VSBQ01000001.1	RepeatMasker	DNA/hAT	88847	89007	1576	+	.	ID="RND-5_FAMILY-244";Tend="966";Tstart="614";shortTE="F";uid="0035835f-93c5-4c93-8077-f9b6ff27e66e"
VSBQ01000001.1	RepeatMasker	Retroposon?	2217157	2218053	1827	+	.	ID="SINE2-1_AP";Tend="1411";Tstart="512";shortTE="F";uid="111caa1c-8a04-4dd7-8601-bf28c301f811"
VSBQ01000001.1	RepeatMasker	DNA	2886567	2886873	1778	+	.	ID="RND-5_FAMILY-10525";Tend="1738";Tstart="1411";shortTE="F";uid="e55256fb-607c-4abf-abfe-41e1921a2bc8"
VSBQ01000001.1	RepeatMasker	Unknown	2749018	2749313	1997	+	.	ID="RND-6_FAMILY-5141";Tend="1202";Tstart="910";shortTE="F";uid="2be5a428-1220-475d-b010-f71ef96c2698"
VSBQ01000001.1	RepeatMasker	DNA	4599845	4600154	514	+	.	ID="ttaa2c_ap";Tend="399";Tstart="108";shortTE="F";uid="8aba8962-0369-4779-8d84-55b72f03f71d"
VSBQ01000001.1	RepeatMasker	DNA	2490848	2491279	1933	+	.	ID="TTAA22_AP";Tend="435";Tstart="1";shortTE="F";uid="cedbb4e5-48ce-451c-9555-ecee3c7b4c35"
VSBQ01000001.1	RepeatMasker	Unknown	3643193	3643466	1062	+	.	ID="RND-4_FAMILY-1665";Tend="1178";Tstart="906";shortTE="F";uid="88dd5c4a-cee5-4f7a-86ad-9f44443b0508"
VSBQ01000001.1	RepeatMasker	DNA/hAT-Ac	3142268	3142654	964	+	.	ID="RND-5_FAMILY-6809";Tend="1745";Tstart="1367";shortTE="F";uid="c33958f9-9c10-4093-a2d3-fcd931a6f258"
VSBQ01000001.1	RepeatMasker	Retroposon?	1158272	1158397	555	+	.	ID="RND-4_FAMILY-1269";Tend="1422";Tstart="1295";shortTE="F";uid="8303a443-81fc-4910-8256-2c257d547cf9"
VSBQ01000001.1	RepeatMasker	DNA/hAT	1738856	1739277	2602	+	.	ID="DNA8-38_AP";Tend="447";Tstart="1";shortTE="F";uid="6459ba53-a200-4d11-97aa-067387a6bd17"
VSBQ01000001.1	RepeatMasker	DNA	895151	895458	1813	+	.	ID="TTAA7_AP";Tend="311";Tstart="1";shortTE="F";uid="00ebc393-65a2-449e-b00c-ffd2293f72c7"
VSBQ01000001.1	RepeatMasker	DNA/Kolobok-E	2467481	2467753	1308	+	.	ID="KOLOBOKE-2_AP";Tend="2192";Tstart="1120";shortTE="F";uid="1cce049e-bc30-4c85-a509-2ea25a3122dd"
VSBQ01000001.1	RepeatMasker	Unknown	2387928	2388028	661	+	.	ID="RND-4_FAMILY-3026";Tend="1082";Tstart="990";shortTE="F";uid="e8527e89-c5b6-4780-864b-f87383807c46"
VSBQ01000001.1	RepeatMasker	DNA/Ginger	84408	84843	2079	+	.	ID="RND-6_FAMILY-7106";Tend="1128";Tstart="669";shortTE="F";uid="112c4f6a-7694-4d34-933a-c99690c15714"
VSBQ01000001.1	RepeatMasker	DNA/TcMar-Tigger	4174287	4174540	1417	+	.	ID="DNA2-8_AP";Tend="253";Tstart="1";shortTE="F";uid="76ecdde7-5b39-4367-8712-97a60f2f16f6"
VSBQ01000001.1	RepeatMasker	DNA	665083	665570	1059	+	.	ID="DNA4-3_AP";Tend="634";Tstart="148";shortTE="F";uid="e8937170-993d-410e-a11c-1333bb02080b"
VSBQ01000001.1	RepeatMasker	Retroposon?	4669986	4670863	2262	+	.	ID="SINE2-1_AP";Tend="1328";Tstart="424";shortTE="F";uid="0796e0de-07be-4197-8481-a20ac1658e13"
VSBQ01000001.1	RepeatMasker	DNA/hAT-Tip100	3276470	3277296	6219	+	.	ID="RND-4_FAMILY-1063";Tend="1753";Tstart="932";shortTE="F";uid="b34917ca-590f-483c-9d53-9847409c01b8"
VSBQ01000001.1	RepeatMasker	DNA/Kolobok-E	4123133	4123236	676	+	.	ID="RND-6_FAMILY-11156";Tend="932";Tstart="829";shortTE="F";uid="35f3d1da-d1dd-433b-aa84-43421ce9a4d8"
VSBQ01000001.1	RepeatMasker	Retroposon?	4151714	4151928	564	+	.	ID="RND-4_FAMILY-1269";Tend="1198";Tstart="929";shortTE="F";uid="b260d2cb-fd66-4e7a-bdd9-e9a454db3f20"
VSBQ01000001.1	RepeatMasker	DNA/MULE-MuDR	2896083	2896301	441	+	.	ID="RND-5_FAMILY-1813";TEgroup="ctg_1%7CRND-5_FAMILY-1813%7C1";Tend="1571";Tstart="888";shortTE="T";uid="a4227ee7-e8a0-40b4-a6df-7cea9dc3df29"
VSBQ01000001.1	RepeatMasker	DNA/hAT	3748495	3748767	761	+	.	ID="RND-5_FAMILY-1339";TEgroup="ctg_1%7CRND-5_FAMILY-1339%7C1";Tend="1735";Tstart="623";shortTE="F";uid="ddd6277b-a860-4cc8-8215-5089028b0a8f"
VSBQ01000001.1	RepeatMasker	RC/Helitron	1777370	1778150	5006	+	.	ID="RND-4_FAMILY-43";Tend="1678";Tstart="878";shortTE="F";uid="22771b91-e23a-47e7-a636-17e5b431cb60"
VSBQ01000001.1	RepeatMasker	Unknown	2418124	2418370	1779	+	.	ID="RND-1_FAMILY-74";Tend="1212";Tstart="969";shortTE="F";uid="34ce5d53-7ac4-41df-af53-d2f06c544885"
VSBQ01000001.1	RepeatMasker	Unknown	1539047	1539502	612	+	.	ID="RND-4_FAMILY-890";Tend="1626";Tstart="1129";shortTE="F";uid="178df8b4-653b-4598-a2a3-87a140e1a593"
VSBQ01000001.1	RepeatMasker	Retroposon?	637848	638017	443	+	.	ID="RND-6_FAMILY-13149";Tend="750";Tstart="585";shortTE="F";uid="2e1bf1e3-5568-4d56-8eaf-b469e882af5f"
VSBQ01000001.1	RepeatMasker	Unknown	1728040	1728481	1818	+	.	ID="RND-4_FAMILY-721";Tend="1384";Tstart="897";shortTE="F";uid="b9982c70-4229-4303-9f49-821661a807b0"
VSBQ01000001.1	RepeatMasker	Unknown	1122259	1123040	2588	+	.	ID="RND-6_FAMILY-440";Tend="1618";Tstart="943";shortTE="F";uid="543ec73b-d3f8-4ee0-b335-96daf424d2e4"
VSBQ01000001.1	RepeatMasker	Unknown	3013017	3013510	1596	+	.	ID="RND-5_FAMILY-2359";Tend="1602";Tstart="1025";shortTE="F";uid="0e645b7d-65d2-4a2d-b7a9-2721b6b0dc91"
VSBQ01000001.1	RepeatMasker	DNA	4216183	4216684	2412	+	.	ID="TTAA25_AP";Tend="512";Tstart="1";shortTE="F";uid="33d16170-fe5b-4d76-9c44-45d097f78e59"
VSBQ01000001.1	RepeatMasker	DNA/hAT-Tip100	2733711	2734142	966	+	.	ID="RND-6_FAMILY-11173";TEgroup="ctg_1%7CRND-6_FAMILY-11173%7C1";Tend="1919";Tstart="557";shortTE="F";uid="11d94f90-5856-4965-a9dc-30c7cae1d9f7"
VSBQ01000001.1	RepeatMasker	DNA/Kolobok-E	4711656	4712178	3408	+	.	ID="RND-6_FAMILY-11301";Tend="1250";Tstart="750";shortTE="F";uid="98bab392-de4e-455b-9ebf-a4d025978fae"
VSBQ01000001.1	RepeatMasker	DNA/hAT-Tip100	1105593	1105808	1013	+	.	ID="RND-6_FAMILY-8041";Tend="1546";Tstart="1075";shortTE="F";uid="4161ba61-a333-4a3d-8868-616dd8cf6d49"
VSBQ01000001.1	RepeatMasker	DNA/Sola-1	745824	746020	1407	+	.	ID="DNA4-4_AP";Tend="198";Tstart="5";shortTE="F";uid="1c1980ca-fea3-4737-b151-7e2a7b353691"
VSBQ01000001.1	RepeatMasker	DNA/hAT-hAT19	2168802	2171127	20782	+	.	ID="RND-5_FAMILY-2390";Tend="2397";Tstart="182";shortTE="F";uid="35ca6276-b58c-4ce6-98f6-e811de7df225"
VSBQ01000001.1	RepeatMasker	Unknown	4718622	4719079	641	+	.	ID="RND-5_FAMILY-4617";Tend="1450";Tstart="976";shortTE="F";uid="d2c54bc5-7781-47cd-ae75-e3f4601b3955"
VSBQ01000001.1	RepeatMasker	DNA/hAT-Charlie	5138335	5138896	2171	+	.	ID="RND-6_FAMILY-9921";Tend="1236";Tstart="689";shortTE="F";uid="abecc476-1164-4aee-bb0f-03df5d3fbd3d"
VSBQ01000001.1	RepeatMasker	Retroposon?	2753766	2754241	995	+	.	ID="RND-4_FAMILY-1269";Tend="1045";Tstart="575";shortTE="F";uid="4bfcb2fb-8fdf-489d-9d0d-d50421e7f82e"
VSBQ01000001.1	RepeatMasker	DNA/hAT-Ac	2236532	2236971	2747	+	.	ID="DNA8-20_AP";Tend="454";Tstart="1";shortTE="F";uid="9325fceb-893f-4da2-83b0-fc8a3a1d8f58"
VSBQ01000001.1	RepeatMasker	Unknown	4403489	4403642	868	+	.	ID="RND-6_FAMILY-10496";Tend="1186";Tstart="1035";shortTE="F";uid="8748c302-bb10-4e57-960d-05722ede5bd2"
VSBQ01000001.1	RepeatMasker	Unknown	2397755	2399071	3674	+	.	ID="RND-6_FAMILY-26151";Tend="1246";Tstart="12";shortTE="F";uid="0959794d-2362-4307-ad6c-667fab12bd42"
VSBQ01000001.1	RepeatMasker	DNA/Ginger	1544205	1544310	403	+	.	ID="RND-6_FAMILY-7106";Tend="822";Tstart="701";shortTE="F";uid="87cf6bb0-333b-4931-8495-dbdf05c95138"
VSBQ01000001.1	RepeatMasker	DNA/P	1466852	1467113	1228	+	.	ID="DNA8-26_AP";Tend="260";Tstart="1";shortTE="F";uid="d77e7415-3055-4aec-bdda-5eaedd1122e1"
VSBQ01000001.1	RepeatMasker	Retroposon?	3200302	3200474	668	+	.	ID="RND-6_FAMILY-7125";Tend="1401";Tstart="1223";shortTE="F";uid="63107451-37d5-4753-ba85-741b80074a27"
VSBQ01000001.1	RepeatMasker	DNA/MULE-NOF	4235203	4235454	599	+	.	ID="REHAVKUS1_AP";Tend="4915";Tstart="4665";shortTE="F";uid="75e26571-f6f1-4aa9-b63a-73116f2518df"
VSBQ01000001.1	RepeatMasker	DNA/hAT-hAT19	1500636	1501227	1782	+	.	ID="DNA8-88_AP";TEgroup="ctg_1%7CDNA8-88_AP%7C1";Tend="620";Tstart="1";shortTE="F";uid="6383e933-0208-485d-8434-c9526fbbbb49"
VSBQ01000001.1	RepeatMasker	DNA/Ginger-1	1497749	1497871	741	+	.	ID="RND-6_FAMILY-1155";Tend="931";Tstart="809";shortTE="F";uid="26307d06-f4e7-487a-8e55-26a9b92f25ba"
VSBQ01000001.1	RepeatMasker	Unknown	1123106	1123540	1144	+	.	ID="RND-1_FAMILY-251";Tend="1449";Tstart="955";shortTE="F";uid="c8311dc6-f12a-4e52-9f72-50614bd2fdbd"
VSBQ01000001.1	RepeatMasker	DNA	2420097	2420510	2337	+	.	ID="TTAA3B_AP";Tend="436";Tstart="1";shortTE="F";uid="8ee9d31c-272b-424c-b05d-5f2002bc13d9"
VSBQ01000001.1	RepeatMasker	Unknown	44086	44477	1914	+	.	ID="RND-6_FAMILY-48360";Tend="1192";Tstart="786";shortTE="F";uid="6f0fb4e6-bb6f-412f-a79e-dd8c78f44876"
VSBQ01000001.1	RepeatMasker	LINE/CR1	4003215	4003459	1812	+	.	ID="RND-6_FAMILY-3943";Tend="1395";Tstart="1148";shortTE="F";uid="14ad0677-cccf-4b45-bea8-470bd2191e52"
VSBQ01000001.1	RepeatMasker	Retroposon?	653114	653291	710	+	.	ID="SINE2-1_AP";Tend="1147";Tstart="947";shortTE="F";uid="dfd68a2c-6e17-416b-b39b-5eeeca5e4569"
VSBQ01000001.1	RepeatMasker	DNA	4652349	4652934	3551	+	.	ID="RND-5_FAMILY-1844";Tend="1478";Tstart="882";shortTE="F";uid="279aefc7-3e24-417e-9571-4ed2966deeca"
VSBQ01000001.1	RepeatMasker	DNA/Ginger	3199859	3200016	681	+	.	ID="RND-6_FAMILY-7106";Tend="892";Tstart="721";shortTE="F";uid="093a30c5-cb00-4fdc-8427-bbb5dc80b785"
VSBQ01000001.1	RepeatMasker	DNA	79432	79596	897	+	.	ID="TTAA18B_AP";Tend="169";Tstart="7";shortTE="F";uid="36800e8a-f99a-4f42-9e67-c2a98ca8fa8c"
VSBQ01000001.1	RepeatMasker	Unknown	4685010	4685207	567	+	.	ID="RND-1_FAMILY-8";Tend="1243";Tstart="1020";shortTE="F";uid="fb67c940-2f30-4629-8d12-b80863740636"
VSBQ01000001.1	RepeatMasker	DNA/hAT-hAT19	2301364	2301483	506	+	.	ID="RND-6_FAMILY-4853";Tend="1719";Tstart="1593";shortTE="F";uid="bcf85a36-3ab7-452c-acb7-f89ba3b17c78"
VSBQ01000001.1	RepeatMasker	DNA	3725032	3725452	2106	+	.	ID="TTAA22_AP";Tend="435";Tstart="3";shortTE="F";uid="9a5b0f3c-c5ac-4309-8337-6567798491f8"
VSBQ01000001.1	RepeatMasker	DNA/hAT-hAT19	2246926	2247036	573	+	.	ID="RND-6_FAMILY-11560";Tend="410";Tstart="299";shortTE="F";uid="777eb47c-aded-4372-8b66-2d66086c5131"
VSBQ01000001.1	RepeatMasker	DNA/Ginger-1	3240513	3240948	3132	+	.	ID="RND-6_FAMILY-1155";Tend="1223";Tstart="792";shortTE="F";uid="d120f243-4b5b-4a5a-b5eb-4cae589c8443"
VSBQ01000001.1	RepeatMasker	DNA/Ginger-1	4843380	4844511	7885	+	.	ID="rnd-6_family-1155";Tend="1924";Tstart="800";shortTE="F";uid="2cf27c75-889f-466f-9d20-418190c76e6e"
VSBQ01000001.1	RepeatMasker	DNA/hAT-Tip100	2479495	2479738	424	+	.	ID="RND-6_FAMILY-6174";Tend="1183";Tstart="927";shortTE="F";uid="eef23fbd-f4ae-4d11-80d3-bf02c0a9deb4"
VSBQ01000001.1	RepeatMasker	DNA/Ginger	4715618	4715728	513	+	.	ID="RND-6_FAMILY-7106";Tend="2158";Tstart="2047";shortTE="F";uid="d0f2082f-d390-4a5c-b376-9c3f5cc0ecfb"
VSBQ01000001.1	RepeatMasker	DNA	766315	766608	692	+	.	ID="ttaa3c_ap";Tend="425";Tstart="91";shortTE="F";uid="88c16e43-9b89-46b5-a493-192fac0f5bc9"
VSBQ01000001.1	RepeatMasker	RC/Helitron	2497918	2498178	733	+	.	ID="HELITRON-N1B_LMI";Tend="298";Tstart="158";shortTE="F";uid="9fdfbbbe-a11d-443e-8eae-3c80eee8552f"
VSBQ01000001.1	RepeatMasker	DNA/hAT-hATm	2023648	2023863	465	+	.	ID="RND-6_FAMILY-8640";TEgroup="ctg_1%7CRND-6_FAMILY-8640%7C1";Tend="1610";Tstart="1407";shortTE="T";uid="62741af5-8eaf-441b-9ae7-ddb47c676f57"
VSBQ01000001.1	RepeatMasker	Retroposon?	682775	683274	4032	+	.	ID="RND-5_FAMILY-569";Tend="1383";Tstart="902";shortTE="F";uid="dcb68a8d-65a0-40e1-8218-118921257f11"
VSBQ01000001.1	RepeatMasker	DNA/hAT-Tip100	1566079	1566396	672	+	.	ID="DNA8-24_AP";TEgroup="ctg_1%7CDNA8-24_AP%7C1";Tend="116";Tstart="1";shortTE="F";uid="67968987-dcb1-45e2-b845-a36733a9000e"
VSBQ01000001.1	RepeatMasker	DNA/Kolobok-E	1172070	1173625	11549	+	.	ID="RND-6_FAMILY-11301";Tend="2243";Tstart="709";shortTE="F";uid="29942d14-e757-49b4-bcb5-1c4b6946e2dd"
VSBQ01000001.1	RepeatMasker	DNA/hAT-hAT19	4355503	4355675	1301	+	.	ID="RND-6_FAMILY-6888";Tend="1436";Tstart="1265";shortTE="F";uid="6dfb486d-c15f-412f-8286-c2ebe6958aa1"
VSBQ01000001.1	RepeatMasker	DNA	1506828	1507169	2484	+	.	ID="TTAA2_AP";Tend="427";Tstart="70";shortTE="F";uid="b42051b0-ddbe-495a-aaa4-19f76f4c30c8"
VSBQ01000001.1	RepeatMasker	DNA	4158415	4158542	668	+	.	ID="dnax-2_ap";Tend="382";Tstart="259";shortTE="F";uid="71dadbac-ebb4-4769-a775-685023d6dcf3"
VSBQ01000001.1	RepeatMasker	Unknown	4260061	4260258	674	+	.	ID="RND-4_FAMILY-266";Tend="1563";Tstart="1380";shortTE="F";uid="298350ec-e96b-4c66-bd51-e2e6885e8ea6"
VSBQ01000001.1	RepeatMasker	DNA/Ginger	1105809	1106110	1397	+	.	ID="RND-6_FAMILY-7106";Tend="996";Tstart="701";shortTE="F";uid="13869971-3ad9-4d33-a281-1b14ec0a6e64"
VSBQ01000001.1	RepeatMasker	DNA/Ginger	652968	653124	748	+	.	ID="RND-1_FAMILY-259";Tend="739";Tstart="588";shortTE="F";uid="7e019db0-1515-430a-a4f1-34a40e87ff20"
VSBQ01000001.1	RepeatMasker	Retroposon?	2914175	2914576	883	+	.	ID="RND-6_FAMILY-16210";Tend="856";Tstart="424";shortTE="F";uid="a11fb54b-b7ca-40c8-8287-6890cf223c71"
VSBQ01000001.1	RepeatMasker	DNA	3855709	3855895	1191	+	.	ID="RND-6_FAMILY-26896";Tend="1075";Tstart="891";shortTE="F";uid="c90ca9b0-07d5-44e4-836a-550820176e96"
VSBQ01000001.1	RepeatMasker	DNA/hAT-Tip100	2275836	2275986	674	+	.	ID="RND-6_FAMILY-8041";Tend="1255";Tstart="1087";shortTE="F";uid="ef52d386-234c-4d59-a076-75545dba87ec"
VSBQ01000001.1	RepeatMasker	Unknown	55267	56224	2592	+	.	ID="RND-6_FAMILY-11307";TEgroup="ctg_1%7CRND-6_FAMILY-11307%7C1";Tend="2026";Tstart="1232";shortTE="F";uid="5be8a169-59db-475c-975c-9e26690f8083"
VSBQ01000001.1	RepeatMasker	DNA/Ginger	2790299	2790504	860	+	.	ID="RND-1_FAMILY-259";Tend="792";Tstart="595";shortTE="F";uid="0bffd691-b0f1-473f-a0c1-d4b17422689b"
VSBQ01000001.1	RepeatMasker	DNA/MULE-NOF	1553504	1553673	683	+	.	ID="RND-6_FAMILY-2198";Tend="866";Tstart="697";shortTE="F";uid="49289f7c-58ff-4eb9-b8b4-6b68732771a4"
VSBQ01000001.1	RepeatMasker	DNA/Ginger-1	1091656	1092128	1247	+	.	ID="RND-6_FAMILY-1155";Tend="2029";Tstart="1531";shortTE="F";uid="745dc130-8c22-4d22-b5b8-9e9ecdcf9efa"
VSBQ01000001.1	RepeatMasker	DNA	1611017	1611625	735	+	.	ID="DNA4-2_AP";Tend="766";Tstart="118";shortTE="F";uid="2e90a911-f04e-4de2-a318-242881cf4641"
VSBQ01000001.1	RepeatMasker	DNA/Kolobok-E	3581508	3581637	538	+	.	ID="RND-1_FAMILY-192";Tend="1992";Tstart="1859";shortTE="F";uid="6c21a332-33ea-4e30-99e4-39646e9c61a4"
VSBQ01000001.1	RepeatMasker	Unknown	3470219	3470692	1102	+	.	ID="RND-6_FAMILY-20080";Tend="1860";Tstart="1525";shortTE="F";uid="fd2c46ca-0159-4069-a207-9869a2da7a9b"
VSBQ01000001.1	RepeatMasker	DNA/Kolobok-E	4934982	4935322	2069	+	.	ID="RND-5_FAMILY-3712";Tend="1170";Tstart="849";shortTE="F";uid="bf94c0e2-8a33-443a-9310-45bba19ba8dc"
VSBQ01000001.1	RepeatMasker	DNA/MULE-MuDR	2174867	2174979	488	+	.	ID="RND-6_FAMILY-6453";Tend="1424";Tstart="1316";shortTE="F";uid="b92c4808-0af8-45ef-b7a6-d0c97bc24ff5"
VSBQ01000001.1	RepeatMasker	Unknown	4493543	4493886	1581	+	.	ID="RND-4_FAMILY-987";Tend="1192";Tstart="848";shortTE="F";uid="2929f73b-f9a9-42c5-a89c-0bc5e5450887"
VSBQ01000001.1	RepeatMasker	Retroposon?	3456150	3456364	597	+	.	ID="RND-1_FAMILY-367";Tend="932";Tstart="784";shortTE="F";uid="9a352816-9e5d-4234-a904-def7c455c6d1"
VSBQ01000001.1	RepeatMasker	RC/Helitron	4976697	4977418	4901	+	.	ID="RND-1_FAMILY-319";Tend="1474";Tstart="822";shortTE="F";uid="8b2841be-fc14-475f-9d12-3cc49153cf4f"
VSBQ01000001.1	RepeatMasker	DNA	1197679	1198019	649	+	.	ID="RND-6_FAMILY-6825";Tend="1360";Tstart="1008";shortTE="F";uid="7436eaf6-015c-4059-92d3-3603ba5003b4"
VSBQ01000001.1	RepeatMasker	DNA/hAT?	3729825	3730205	1027	+	.	ID="RND-4_FAMILY-532";TEgroup="ctg_1%7CRND-4_FAMILY-532%7C1";Tend="1906";Tstart="608";shortTE="F";uid="fe27d590-06ac-4636-88bc-5ae32aa9be7e"
VSBQ01000001.1	RepeatMasker	DNA/Kolobok-E	4755308	4756321	7237	+	.	ID="RND-1_FAMILY-368";Tend="1700";Tstart="658";shortTE="F";uid="e5479d04-95e6-4dab-8dc4-ba5bc766ce69"
VSBQ01000001.1	RepeatMasker	DNA/Ginger-1	2167906	2168114	1034	+	.	ID="RND-6_FAMILY-1155";Tend="970";Tstart="766";shortTE="F";uid="c0736f24-296e-411e-b800-198213835aaa"
VSBQ01000001.1	RepeatMasker	DNA/hAT-Ac	1573501	1573902	2165	+	.	ID="DNA8-93_AP";Tend="419";Tstart="1";shortTE="F";uid="ffa63ec9-6933-47aa-8026-ad52d8252824"
VSBQ01000001.1	RepeatMasker	DNA	3372268	3372423	501	+	.	ID="ttaa3b_ap";Tend="386";Tstart="200";shortTE="F";uid="a6361de7-a28b-4ea1-8b54-c193966e16d4"
VSBQ01000001.1	RepeatMasker	DNA	841450	841557	436	+	.	ID="DNA4-1_AP";Tend="130";Tstart="1";shortTE="F";uid="a8912020-e40b-4f92-8c31-5a90bcff2fb1"
VSBQ01000001.1	RepeatMasker	DNA/hAT-Tip100	3438669	3438795	509	+	.	ID="DNA8-16B_AP";Tend="167";Tstart="50";shortTE="F";uid="9149b190-50af-4802-9192-4837153b5c3d"
VSBQ01000001.1	RepeatMasker	Retroposon?	4740481	4741057	2155	+	.	ID="RND-4_FAMILY-1269";Tend="1241";Tstart="662";shortTE="F";uid="704144ba-f0cb-48f9-a47a-6cdb90d74a5f"
VSBQ01000001.1	RepeatMasker	DNA/TcMar-Pogo	357281	357402	430	+	.	ID="DNA-1_RPR";Tend="781";Tstart="663";shortTE="F";uid="2470efa5-2ec8-432d-b948-fb9b914aa051"
VSBQ01000001.1	RepeatMasker	DNA/Ginger-1	2742713	2742911	487	+	.	ID="RND-6_FAMILY-1155";Tend="951";Tstart="783";shortTE="F";uid="0c322cc9-0a29-4cff-935e-c17f0a87f4ae"
VSBQ01000001.1	RepeatMasker	DNA	2736233	2736524	1880	+	.	ID="TTAA7_AP";Tend="434";Tstart="142";shortTE="F";uid="23550b7a-5cf0-44d3-a98e-5308f184b90f"
VSBQ01000001.1	RepeatMasker	Unknown	1649956	1650199	952	+	.	ID="RND-4_FAMILY-409";Tend="1332";Tstart="1090";shortTE="F";uid="513e7d3a-409d-4b4a-b36c-490546ca74c3"
VSBQ01000001.1	RepeatMasker	DNA/hAT	140536	140743	1385	+	.	ID="RND-1_FAMILY-92";Tend="1451";Tstart="1246";shortTE="F";uid="044b834e-c331-498a-9b75-1c4a9f27254e"
VSBQ01000001.1	RepeatMasker	DNA/Ginger	4715439	4715601	681	+	.	ID="RND-1_FAMILY-259";Tend="753";Tstart="589";shortTE="F";uid="61e56218-3cf2-491d-866a-6403ae02b456"
VSBQ01000001.1	RepeatMasker	DNA/Kolobok-E	1667034	1667177	473	+	.	ID="KOLOBOKE-2_AP";Tend="1271";Tstart="1119";shortTE="F";uid="aaa714a3-dbb4-45ca-8861-94c39bc49ee0"
VSBQ01000001.1	RepeatMasker	DNA/Kolobok-E	42724	42843	717	+	.	ID="RND-6_FAMILY-3940";Tend="1094";Tstart="959";shortTE="F";uid="6afb3eba-d23f-49b1-adc4-fe6f59a74c9c"
VSBQ01000001.1	RepeatMasker	DNA/hAT-hAT19	3525523	3525780	631	+	.	ID="hat-n4_ap";Tend="254";Tstart="60";shortTE="F";uid="f25f8e50-dc0b-42a5-aa99-75c2eaa2e889"
VSBQ01000001.1	RepeatMasker	DNA	3695827	3696105	1196	+	.	ID="TTAA7_AP";Tend="420";Tstart="150";shortTE="F";uid="d0e0d7fa-5e1c-4e52-8a83-82c471e8f9c8"
VSBQ01000001.1	RepeatMasker	LTR/Gypsy	2278172	2278557	1242	+	.	ID="RND-6_FAMILY-31241";Tend="1327";Tstart="946";shortTE="F";uid="20ae6092-85b6-43ee-9521-2ac145739b0e"
VSBQ01000001.1	RepeatMasker	DNA	661360	662109	2699	+	.	ID="DNA4-2_AP";Tend="768";Tstart="1";shortTE="F";uid="2abc5282-0845-461f-978e-76d1fe94cc6d"
VSBQ01000001.1	RepeatMasker	Unknown	691244	691468	1473	+	.	ID="RND-5_FAMILY-13256";Tend="1320";Tstart="1071";shortTE="F";uid="17b0811e-6d2c-4c55-9e20-6a1500cb6b52"
VSBQ01000001.1	RepeatMasker	DNA/Ginger-1	4669123	4669885	1973	+	.	ID="RND-6_FAMILY-1155";TEgroup="ctg_1%7CRND-6_FAMILY-1155%7C6";Tend="1442";Tstart="906";shortTE="F";uid="f290858f-93bb-44a0-b5cb-678ada32d9c8"
VSBQ01000001.1	RepeatMasker	Unknown	2708302	2708448	401	+	.	ID="RND-6_FAMILY-13491";Tend="1198";Tstart="1042";shortTE="F";uid="e1203f79-c340-4737-9d7c-22ee3c777cf6"
VSBQ01000001.1	RepeatMasker	Unknown	2768224	2768666	2897	+	.	ID="RND-5_FAMILY-3783";TEgroup="ctg_1%7CRND-5_FAMILY-3783%7C1";Tend="1021";Tstart="238";shortTE="F";uid="6fea3250-d028-4edf-a2fa-8b8224a59b93"
VSBQ01000001.1	RepeatMasker	Unknown	1545976	1546619	5039	+	.	ID="RND-5_FAMILY-2359";Tend="1611";Tstart="972";shortTE="F";uid="aff56bcb-48ee-42bc-9e32-943f27986132"
VSBQ01000001.1	RepeatMasker	Retroposon?	1576488	1576676	406	+	.	ID="RND-6_FAMILY-840";Tend="731";Tstart="551";shortTE="F";uid="887547f4-adaa-4fe3-855a-a00d2d74e38b"
VSBQ01000001.1	RepeatMasker	DNA	3625875	3626119	909	+	.	ID="dna4-2_ap";Tend="225";Tstart="1";shortTE="F";uid="ae54fa3a-a797-4b81-be0f-704871a00683"
VSBQ01000001.1	RepeatMasker	DNA/hAT-Tip100	2259326	2259502	844	+	.	ID="RND-5_FAMILY-421";Tend="901";Tstart="742";shortTE="F";uid="073c47e7-4140-493b-ae68-9c23347b03fd"
VSBQ01000001.1	RepeatMasker	DNA/Ginger	3456573	3456766	758	+	.	ID="RND-6_FAMILY-7106";Tend="2156";Tstart="1959";shortTE="F";uid="334e1594-3369-4b81-96ac-8e52a98599a6"
VSBQ01000001.1	RepeatMasker	DNA	1914046	1914357	2056	+	.	ID="DNA3-10_AP";Tend="341";Tstart="1";shortTE="F";uid="d4a18646-24dc-4e9c-b664-f6619bd41f9a"
VSBQ01000001.1	RepeatMasker	DNA/hAT-Ac	1354444	1354588	499	+	.	ID="DNA8-48_AP";Tend="503";Tstart="358";shortTE="F";uid="6ed2914d-ef6a-4a82-b346-17a9206ae08e"
VSBQ01000001.1	RepeatMasker	Retroposon?	2756327	2756459	472	+	.	ID="RND-6_FAMILY-1257";Tend="882";Tstart="741";shortTE="F";uid="dc51238b-9bed-4429-b792-c4173854251c"
VSBQ01000001.1	RepeatMasker	Retroposon?	1499534	1499874	900	+	.	ID="RND-6_FAMILY-5081";Tend="1845";Tstart="1515";shortTE="F";uid="3273b77f-90db-4272-bae2-e13b95b448af"
VSBQ01000001.1	RepeatMasker	DNA/hAT-Ac	3400462	3400648	1551	+	.	ID="RND-6_FAMILY-4134";Tend="1100";Tstart="914";shortTE="F";uid="0c90d989-a2f4-432c-ab44-9af61b2fa4c8"
VSBQ01000001.1	RepeatMasker	Retroposon?	3488858	3489067	1213	+	.	ID="RND-4_FAMILY-1269";Tend="1391";Tstart="1183";shortTE="F";uid="fd28702e-efd1-4ecd-8f3e-c5273b0afa7b"
VSBQ01000001.1	RepeatMasker	Unknown	5122243	5122488	652	+	.	ID="RND-6_FAMILY-2457";Tend="1200";Tstart="921";shortTE="F";uid="cd50a1bc-c16d-4285-817a-35f132456a49"
VSBQ01000001.1	RepeatMasker	DNA/MULE-MuDR	1160286	1161179	3202	+	.	ID="MUDR9X_AP";TEgroup="ctg_1%7CMUDR9X_AP%7C1";Tend="2105";Tstart="824";shortTE="F";uid="5544a50b-cee1-4e31-9dda-06fbfcb75ea0"
VSBQ01000001.1	RepeatMasker	DNA	4158220	4158377	787	+	.	ID="RND-4_FAMILY-398";Tend="1468";Tstart="1318";shortTE="F";uid="7547581c-35af-4b06-a220-bd3ee6792170"
VSBQ01000001.1	RepeatMasker	Unknown	2364241	2364446	1407	+	.	ID="RND-6_FAMILY-5746";Tend="1746";Tstart="1544";shortTE="F";uid="be14197b-afd1-4599-84a4-8c09ae7e11d5"
VSBQ01000001.1	RepeatMasker	Retroposon?	1822890	1823078	502	+	.	ID="RND-5_FAMILY-2785";Tend="998";Tstart="819";shortTE="F";uid="b1fec6dc-28fe-43c5-9d32-a7ccaa83cff3"
VSBQ01000001.1	RepeatMasker	Unknown	2713272	2713416	1073	+	.	ID="RND-6_FAMILY-15382";Tend="1655";Tstart="1512";shortTE="F";uid="5ece34f2-525b-4878-b132-9caeeedf28fc"
VSBQ01000001.1	RepeatMasker	DNA/Ginger	863490	863644	436	+	.	ID="RND-6_FAMILY-7106";Tend="2161";Tstart="1986";shortTE="F";uid="b9538933-741a-447f-a543-9d4d65b9d7d6"
VSBQ01000001.1	RepeatMasker	DNA/Ginger	5026606	5027124	823	+	.	ID="RND-1_FAMILY-259";Tend="1082";Tstart="587";shortTE="F";uid="0792f507-7c95-42d0-a524-af3a8f805af8"
VSBQ01000001.1	RepeatMasker	DNA/P	2676332	2676573	1089	+	.	ID="DNA8-26_AP";Tend="248";Tstart="2";shortTE="F";uid="7abf615f-0fe7-4dfe-b400-5b0089a7fba3"
VSBQ01000001.1	RepeatMasker	DNA	1537873	1538308	3048	+	.	ID="RND-6_FAMILY-3826";Tend="1370";Tstart="959";shortTE="F";uid="9cadec51-3c1e-4dac-aa1e-5eb97aeaf08a"
VSBQ01000001.1	RepeatMasker	DNA/Kolobok-E	2489538	2489765	1303	+	.	ID="RND-5_FAMILY-3712";Tend="1542";Tstart="1325";shortTE="F";uid="d0ee628c-031e-41a5-9abe-efb7d4526efd"
VSBQ01000001.1	RepeatMasker	DNA/Ginger-2	3060578	3060785	843	+	.	ID="rnd-6_family-8791";Tend="2008";Tstart="1801";shortTE="F";uid="8a82b267-ab93-40dc-81f1-18140915d8c1"
VSBQ01000001.1	RepeatMasker	DNA/Ginger	1752016	1752294	773	+	.	ID="RND-6_FAMILY-7106";Tend="1002";Tstart="702";shortTE="F";uid="46f14402-8782-48e5-9f0e-8433b92ae69f"
VSBQ01000001.1	RepeatMasker	Unknown	79622	80226	885	+	.	ID="RND-5_FAMILY-420";Tend="639";Tstart="44";shortTE="F";uid="30164944-2181-4bff-8b4e-0960ebfb5d19"
VSBQ01000001.1	RepeatMasker	Unknown	1868771	1869171	1566	+	.	ID="RND-6_FAMILY-5510";Tend="1306";Tstart="897";shortTE="F";uid="0d7e1665-0ae9-42f5-a988-2432543d21e7"
VSBQ01000001.1	RepeatMasker	DNA/Kolobok-E	3632510	3633401	5282	+	.	ID="rnd-5_family-9815";TEgroup="ctg_1%7Crnd-5_family-9815%7C1";Tend="2327";Tstart="1436";shortTE="F";uid="d61540f3-17bd-4ead-b22b-217d619aacd6"
VSBQ01000001.1	RepeatMasker	Unknown	806845	807003	408	+	.	ID="RND-6_FAMILY-34211";Tend="318";Tstart="146";shortTE="F";uid="8500e147-80a4-4297-9150-57835596f231"
VSBQ01000001.1	RepeatMasker	DNA/Kolobok-E	3788790	3789363	1585	+	.	ID="KOLOBOKE-3_AP";Tend="2175";Tstart="1628";shortTE="F";uid="277d6192-e81d-4c27-a631-5debfc86de6f"
VSBQ01000001.1	RepeatMasker	Unknown	4149506	4150077	2539	+	.	ID="RND-5_FAMILY-2914";Tend="1764";Tstart="1197";shortTE="F";uid="c0394691-632a-44f0-9a77-3377e95b0414"
VSBQ01000001.1	RepeatMasker	Unknown	3532248	3532523	1649	+	.	ID="RND-6_FAMILY-24301";Tend="1203";Tstart="916";shortTE="F";uid="0ae05430-0e32-4520-87d0-0e72563d5563"
VSBQ01000001.1	RepeatMasker	DNA/MULE-MuDR	2679197	2679717	489	+	.	ID="mudr4x_ap";Tend="1573";Tstart="1043";shortTE="F";uid="ee5696d7-8651-4683-9e4d-a2fc619f93c4"
VSBQ01000001.1	RepeatMasker	Retroposon?	129994	130131	469	+	.	ID="RND-6_FAMILY-1845";Tend="357";Tstart="225";shortTE="F";uid="fa4baab9-ae99-4f4e-be40-bd25899430bf"
VSBQ01000001.1	RepeatMasker	DNA/MULE-MuDR	4736575	4736980	2771	+	.	ID="RND-6_FAMILY-3764";Tend="1117";Tstart="674";shortTE="F";uid="c98a56c7-caef-47b1-a11a-0a25aa6090bd"
VSBQ01000001.1	RepeatMasker	DNA/Ginger	765682	766325	3942	+	.	ID="RND-6_FAMILY-7106";Tend="2158";Tstart="1422";shortTE="F";uid="997b9da7-6453-49f9-94c3-e7c11ed723a7"
VSBQ01000001.1	RepeatMasker	DNA/Ginger	599443	599640	458	+	.	ID="RND-1_FAMILY-259";Tend="767";Tstart="588";shortTE="F";uid="6cfe8ba2-a7bc-4711-95d7-b7184e5f4ee3"
VSBQ01000001.1	RepeatMasker	DNA	3996499	3996858	615	+	.	ID="TTAA2C_AP";Tend="423";Tstart="4";shortTE="F";uid="165d1707-0061-4d60-852d-d60476dcbd7d"
VSBQ01000001.1	RepeatMasker	Retroposon?	920091	920472	565	+	.	ID="RND-6_FAMILY-7125";Tend="571";Tstart="196";shortTE="F";uid="06883980-9b04-4246-972f-25375b71cac8"
VSBQ01000001.1	RepeatMasker	Unknown	3292414	3292589	677	+	.	ID="RND-5_FAMILY-10646";Tend="1109";Tstart="930";shortTE="F";uid="ec362743-3b54-4a5a-ae29-fa5992a88ddf"
VSBQ01000001.1	RepeatMasker	Unknown	802204	802418	1647	+	.	ID="RND-1_FAMILY-369";Tend="1174";Tstart="961";shortTE="F";uid="775f427a-c89c-427e-bba8-534ea14df19f"
VSBQ01000001.1	RepeatMasker	Unknown	3666979	3667151	495	+	.	ID="RND-1_FAMILY-8";Tend="1117";Tstart="960";shortTE="F";uid="ee61b00a-def3-4609-9551-601faa26e043"
VSBQ01000001.1	RepeatMasker	DNA/Ginger-1	3846034	3846788	5638	+	.	ID="RND-6_FAMILY-1155";Tend="1560";Tstart="807";shortTE="F";uid="fe34085d-e80a-4544-a5df-b4c69d4cbedf"
VSBQ01000001.1	RepeatMasker	DNA/hAT-Charlie	3082482	3082735	1439	+	.	ID="RND-1_FAMILY-362";Tend="1229";Tstart="957";shortTE="F";uid="e5bb13c5-245d-4714-9265-421a87dcb473"
VSBQ01000001.1	RepeatMasker	DNA	4109066	4109337	810	+	.	ID="TTAA2D_AP";Tend="299";Tstart="42";shortTE="F";uid="b03c9f68-6ba8-40de-8ece-6fc076bccdf5"
VSBQ01000001.1	RepeatMasker	DNA/Ginger	1061907	1062082	901	+	.	ID="RND-1_FAMILY-259";Tend="760";Tstart="582";shortTE="F";uid="fcc8371d-2598-4f0a-abbf-d8149b5e8319"
VSBQ01000001.1	RepeatMasker	DNA/Kolobok-E	746271	747016	699	+	.	ID="RND-6_FAMILY-30263";Tend="1268";Tstart="478";shortTE="F";uid="061308cc-7844-495a-9c61-f6a7972a3080"
VSBQ01000001.1	RepeatMasker	DNA/hAT-Charlie	4713366	4713584	1811	+	.	ID="RND-1_FAMILY-362";Tend="1270";Tstart="1052";shortTE="F";uid="70110f67-d13f-497a-b46d-31f542877c3d"
VSBQ01000001.1	RepeatMasker	DNA/Ginger	4776876	4777028	1175	+	.	ID="RND-1_FAMILY-259";Tend="739";Tstart="588";shortTE="F";uid="79d24ec7-f327-4db1-a234-2ad44c186a6f"
VSBQ01000001.1	RepeatMasker	DNA/hAT-hAT19	2173152	2173419	604	+	.	ID="dna8-82_ap";Tend="467";Tstart="331";shortTE="F";uid="4001fe7a-a048-4f03-93c1-e0097a3a6e0b"
VSBQ01000001.1	RepeatMasker	Unknown	2987685	2987991	504	+	.	ID="RND-4_FAMILY-533";Tend="1141";Tstart="838";shortTE="F";uid="db22cd5a-13db-4fc7-b88e-c0fa8182a0c9"
VSBQ01000001.1	RepeatMasker	Unknown	1128806	1128975	1177	+	.	ID="RND-6_FAMILY-10496";Tend="1216";Tstart="1047";shortTE="F";uid="3d94f31d-15e8-4b32-bcd1-189d0e10d608"
VSBQ01000001.1	RepeatMasker	DNA/Ginger-1	2437619	2437782	836	+	.	ID="RND-6_FAMILY-1155";Tend="933";Tstart="778";shortTE="F";uid="662f9992-ba63-442a-90d9-947d964495e4"
VSBQ01000001.1	RepeatMasker	RC/Helitron	826685	826799	512	+	.	ID="RND-1_FAMILY-26";Tend="1491";Tstart="1367";shortTE="F";uid="9f940cb7-0184-46ba-b9cd-20e09d580379"
VSBQ01000001.1	RepeatMasker	Retroposon?	862878	863467	1367	+	.	ID="RND-6_FAMILY-16210";Tend="1138";Tstart="612";shortTE="F";uid="9230219a-32d9-4ea1-bd4d-16f471904f3b"
VSBQ01000001.1	RepeatMasker	DNA/hAT	82418	82569	844	+	.	ID="DNA8-108_AP";Tend="166";Tstart="1";shortTE="F";uid="9401cd63-c0f3-485c-a8f3-a2bee58cb2ff"
VSBQ01000001.1	RepeatMasker	DNA/hAT-Tip100	3037429	3037849	2715	+	.	ID="RND-6_FAMILY-15916";Tend="1603";Tstart="1157";shortTE="F";uid="ffddb8f3-c33c-40fa-927f-565fecca9e46"
VSBQ01000001.1	RepeatMasker	DNA/hAT-Charlie	2054145	2054284	845	+	.	ID="RND-6_FAMILY-10115";Tend="1187";Tstart="1045";shortTE="F";uid="09cf7642-6271-4ae9-983a-e6db126582f6"
VSBQ01000001.1	RepeatMasker	Unknown	4035682	4035934	895	+	.	ID="RND-5_FAMILY-570";Tend="1147";Tstart="922";shortTE="F";uid="083be7a0-42d5-4894-904c-d995a21d3d34"
VSBQ01000001.1	RepeatMasker	DNA/hAT-Tip100	2219524	2219725	1095	+	.	ID="RND-4_FAMILY-1063";Tend="1745";Tstart="1539";shortTE="F";uid="8e506c13-b489-487e-9286-0df79aad6e8b"
VSBQ01000001.1	RepeatMasker	DNA	4091063	4091203	695	+	.	ID="TTAA22_AP";Tend="421";Tstart="265";shortTE="F";uid="67430a4f-ef31-486f-8a38-2018fa6d7bdb"
VSBQ01000001.1	RepeatMasker	DNA/hAT-Charlie	3223687	3224230	3094	+	.	ID="HAT-N1_AP";Tend="561";Tstart="1";shortTE="F";uid="bbc4a3ae-e967-4cc5-8156-8c91fae8a9aa"
VSBQ01000001.1	RepeatMasker	DNA/Ginger	3854952	3855178	1183	+	.	ID="RND-6_FAMILY-7106";Tend="941";Tstart="701";shortTE="F";uid="dbd8d970-7f1a-4bc2-9199-5d4f389381c8"
VSBQ01000001.1	RepeatMasker	DNA/Kolobok-E	3138513	3138685	788	+	.	ID="RND-6_FAMILY-30263";Tend="1605";Tstart="1436";shortTE="F";uid="1a017afd-85c8-41e2-8899-b72596cb97e1"
VSBQ01000001.1	RepeatMasker	Retroposon?	4073603	4074073	854	+	.	ID="SINE2-1_AP";Tend="1720";Tstart="1212";shortTE="F";uid="de934cf3-bc18-476c-8271-075ef355c781"
VSBQ01000001.1	RepeatMasker	DNA/Ginger-1	2134930	2135277	1932	+	.	ID="RND-6_FAMILY-1155";Tend="1169";Tstart="801";shortTE="F";uid="782178e1-6940-4279-9bab-e899e05df77a"
VSBQ01000001.1	RepeatMasker	DNA/hAT-Ac	3243520	3243656	416	+	.	ID="DNA8-11B_AP";Tend="145";Tstart="1";shortTE="F";uid="9924543c-3d2a-4caf-904d-9c53aec37226"
VSBQ01000001.1	RepeatMasker	Unknown	1563600	1565681	2007	+	.	ID="RND-5_FAMILY-1183";Tend="2012";Tstart="45";shortTE="F";uid="e1b59726-49fe-4cf3-8ad3-9258684b9f7f"
VSBQ01000001.1	RepeatMasker	DNA/hAT-Tip100	304772	304913	407	+	.	ID="DNA8-16B_AP";Tend="135";Tstart="1";shortTE="F";uid="7a8af0ab-2f84-444a-b8e2-ac55c6bb80c5"
VSBQ01000001.1	RepeatMasker	DNA/Ginger-1	3810270	3810421	729	+	.	ID="GINGER1-1_AP";Tend="5170";Tstart="5016";shortTE="F";uid="1f470e5a-5692-4de5-9333-b0a094fadeaa"
VSBQ01000001.1	RepeatMasker	DNA/hAT	1673011	1673136	650	+	.	ID="RND-5_FAMILY-3489";Tend="1105";Tstart="984";shortTE="F";uid="a1cddb3b-bda8-4e52-96e3-2be94741895a"
VSBQ01000001.1	RepeatMasker	Retroposon?	3118855	3119031	507	+	.	ID="RND-4_FAMILY-1269";Tend="1420";Tstart="1274";shortTE="F";uid="c37d65ba-4e65-4c37-88e3-c3453b0ce2e5"
VSBQ01000001.1	RepeatMasker	DNA/Ginger-2	3059558	3060125	776	+	.	ID="RND-6_FAMILY-17349";TEgroup="ctg_1%7CRND-6_FAMILY-17349%7C1";Tend="930";Tstart="596";shortTE="F";uid="849390ce-8ba5-4ec2-950d-e3b0243d81ec"
VSBQ01000001.1	RepeatMasker	DNA	1145756	1146518	3283	+	.	ID="DNA4-2_AP";Tend="769";Tstart="1";shortTE="F";uid="0c6be44f-f2ef-4a99-9a1a-bd6c7b2ae183"
VSBQ01000001.1	RepeatMasker	Retroposon?	4112515	4112752	1152	+	.	ID="RND-6_FAMILY-12621";Tend="1179";Tstart="958";shortTE="F";uid="6e6a5c0b-1082-4448-8f1b-36e26fc8983e"
VSBQ01000001.1	RepeatMasker	Unknown	19122	19834	5371	+	.	ID="RND-1_FAMILY-295";Tend="1660";Tstart="947";shortTE="F";uid="42583da8-8186-421d-ad8b-47d01ab78391"
VSBQ01000001.1	RepeatMasker	DNA/Kolobok-E	2662951	2663098	489	+	.	ID="RND-6_FAMILY-30263";Tend="397";Tstart="242";shortTE="F";uid="9498708d-fc43-4ff1-a70c-e63ad3db8276"
VSBQ01000001.1	RepeatMasker	DNA/Ginger-1	4614476	4614858	3004	+	.	ID="RND-6_FAMILY-1155";Tend="1192";Tstart="809";shortTE="F";uid="62dd01d1-02b6-4696-bac1-26ea74b30b64"
VSBQ01000001.1	RepeatMasker	DNA/hAT-Tip100	4720740	4721060	1841	+	.	ID="DNA8-87_AP";Tend="734";Tstart="388";shortTE="F";uid="a7b057c7-97cd-4911-bdfb-769257ac46c3"
VSBQ01000001.1	RepeatMasker	Unknown	2167503	2167956	1380	+	.	ID="RND-6_FAMILY-13452";TEgroup="ctg_1%7CRND-6_FAMILY-13452%7C1";Tend="1218";Tstart="594";shortTE="F";uid="a01e613a-a5a5-4a9b-81ba-055d586e6855"
VSBQ01000001.1	RepeatMasker	Unknown	2800827	2800954	864	+	.	ID="RND-6_FAMILY-7596";Tend="1184";Tstart="1050";shortTE="F";uid="98e5d88c-8fa0-4ec0-be90-1f9f8f1cfc62"
VSBQ01000001.1	RepeatMasker	DNA/Ginger	3313753	3313980	519	+	.	ID="RND-6_FAMILY-7106";Tend="926";Tstart="701";shortTE="F";uid="30cf8e44-1693-47f3-9750-80251fe361c9"
VSBQ01000001.1	RepeatMasker	Unknown	1924985	1925229	720	+	.	ID="RND-5_FAMILY-3602";Tend="404";Tstart="169";shortTE="F";uid="e94a2957-ebb6-4a47-8b40-52fb8128575b"
VSBQ01000001.1	RepeatMasker	Retroposon?	1292689	1292951	824	+	.	ID="RND-6_FAMILY-11823";Tend="1303";Tstart="1069";shortTE="F";uid="78ca9da6-bd95-414a-979e-144196142c00"
VSBQ01000001.1	RepeatMasker	DNA/Ginger-1	4877195	4877675	2748	+	.	ID="RND-5_FAMILY-357";Tend="1485";Tstart="980";shortTE="F";uid="f188008b-aaad-43a6-86a2-3ed1e33f2479"
VSBQ01000001.1	RepeatMasker	DNA/hAT?	2906962	2907667	5610	+	.	ID="RND-1_FAMILY-36";Tend="1670";Tstart="940";shortTE="F";uid="fbbd594e-4dd3-44ff-a338-6b80c6e83fa7"
VSBQ01000001.1	RepeatMasker	LINE/I-Jockey	1193756	1193886	647	+	.	ID="RND-6_FAMILY-16794";Tend="1297";Tstart="1164";shortTE="F";uid="3fd8a967-dc47-4830-a7ac-a148c823821d"
VSBQ01000001.1	RepeatMasker	Retroposon?	972770	972922	497	+	.	ID="RND-1_FAMILY-68";Tend="732";Tstart="589";shortTE="F";uid="1e5fd859-43f8-4d20-b2d0-68f02e77759b"
VSBQ01000001.1	RepeatMasker	DNA	4703982	4704417	2305	+	.	ID="TTAA4B_AP";Tend="430";Tstart="1";shortTE="F";uid="57b14175-66ec-4761-881d-25aeb250225e"
VSBQ01000001.1	RepeatMasker	DNA/Kolobok-E	1072856	1073552	3858	+	.	ID="RND-1_FAMILY-195";Tend="2131";Tstart="1424";shortTE="F";uid="a9ba4d70-e1eb-43c4-8ed5-ae9fc7964363"
VSBQ01000001.1	RepeatMasker	DNA/Kolobok-E	87323	88531	7720	+	.	ID="RND-6_FAMILY-2747";Tend="1151";Tstart="15";shortTE="F";uid="344ae347-d389-41d1-b0b6-c1ab4f7cd0ab"
VSBQ01000001.1	RepeatMasker	LINE/I	90231	90894	2299	+	.	ID="RND-6_FAMILY-24158";Tend="1529";Tstart="877";shortTE="F";uid="134ee978-39ab-4f03-b8ca-8271ea79b6ed"
VSBQ01000001.1	RepeatMasker	DNA/Kolobok-E	3999861	4000226	530	+	.	ID="rnd-6_family-30263";Tend="974";Tstart="639";shortTE="F";uid="5d0763d2-cc82-42c8-a2d7-9f658c9fc242"
VSBQ01000001.1	RepeatMasker	DNA/Kolobok-E	635200	636156	2547	+	.	ID="RND-6_FAMILY-11301";Tend="1703";Tstart="750";shortTE="F";uid="5accd51f-94d7-4e4f-8acc-516a43e5eb49"
VSBQ01000001.1	RepeatMasker	DNA	2419868	2420038	986	+	.	ID="ttaa3b_ap";Tend="145";Tstart="1";shortTE="F";uid="eb5b6681-20e7-4a96-96a2-a4c934d3b098"
VSBQ01000001.1	RepeatMasker	DNA/hAT-hAT19	1822709	1822841	674	+	.	ID="HAT-N13_AP";Tend="626";Tstart="498";shortTE="F";uid="c1d12e99-d7ac-48be-8e9f-b55f15506e66"
VSBQ01000001.1	RepeatMasker	DNA	706811	707101	456	+	.	ID="DNA4-2_AP";Tend="606";Tstart="286";shortTE="F";uid="fdfda84c-05e5-42eb-8a45-7d6789323b0e"
VSBQ01000001.1	RepeatMasker	DNA	1378424	1378528	534	+	.	ID="TTAA4B_AP";Tend="122";Tstart="23";shortTE="F";uid="49bbf571-67b4-4537-b07a-c6537571576f"
VSBQ01000001.1	RepeatMasker	Unknown	1939701	1939928	610	+	.	ID="RND-1_FAMILY-174";Tend="1828";Tstart="1638";shortTE="F";uid="43ca7ca6-0d8b-4979-9f9e-548b09126aed"
VSBQ01000001.1	RepeatMasker	Unknown	4203555	4203858	914	+	.	ID="RND-4_FAMILY-1339";Tend="1373";Tstart="1086";shortTE="F";uid="cdd9f7e6-0696-4d32-a0eb-d944a646b3be"
VSBQ01000001.1	RepeatMasker	Unknown	1326280	1326392	586	+	.	ID="RND-4_FAMILY-890";Tend="969";Tstart="863";shortTE="F";uid="f29d9915-53b2-4070-b20f-331cde51cf95"
VSBQ01000001.1	RepeatMasker	DNA/Ginger-1	690659	690784	509	+	.	ID="RND-6_FAMILY-1155";Tend="941";Tstart="665";shortTE="F";uid="1ec0225d-f219-4ac2-9cea-afe156d2731a"
VSBQ01000001.1	RepeatMasker	Unknown	1369677	1370001	778	+	.	ID="RND-6_FAMILY-2360";Tend="403";Tstart="49";shortTE="F";uid="46035ac6-44ec-48af-ba92-c95adc512b25"
VSBQ01000001.1	RepeatMasker	Unknown	1547854	1548462	1452	+	.	ID="RND-4_FAMILY-266";Tend="1600";Tstart="973";shortTE="F";uid="82d561a1-4b42-46cc-b120-8f399504444a"
VSBQ01000001.1	RepeatMasker	Unknown	2955215	2955712	2824	+	.	ID="RND-5_FAMILY-884";Tend="1388";Tstart="916";shortTE="F";uid="e5411936-6e1f-4a43-943c-8a3caae79072"
VSBQ01000001.1	RepeatMasker	Unknown	311445	311622	636	+	.	ID="RND-6_FAMILY-4215";Tend="857";Tstart="682";shortTE="F";uid="fa1284d3-028d-4bf0-8405-1d8aa86ecde5"
VSBQ01000001.1	RepeatMasker	DNA/Kolobok-E	2738504	2738697	947	+	.	ID="RND-6_FAMILY-11156";Tend="1176";Tstart="980";shortTE="F";uid="2f1fcbad-b581-46e9-89b3-b978826fd1f8"
VSBQ01000001.1	RepeatMasker	DNA	2751785	2752491	2189	+	.	ID="DNA4-2_AP";Tend="768";Tstart="83";shortTE="F";uid="2250b228-247e-4395-9dbc-a7711b02e5c5"
VSBQ01000001.1	RepeatMasker	DNA/hAT-Ac	2811333	2811572	641	+	.	ID="DNA8-111_AP";TEgroup="ctg_1%7CDNA8-111_AP%7C2";Tend="616";Tstart="10";shortTE="F";uid="5ad42f05-18e0-4ee7-a5ea-11e124931d3b"
VSBQ01000001.1	RepeatMasker	Unknown	2739078	2739612	2471	+	.	ID="RND-1_FAMILY-37";Tend="1481";Tstart="922";shortTE="F";uid="8cd91ad6-6a72-4d1b-b4ab-05c3b0cb96ce"
VSBQ01000001.1	RepeatMasker	DNA/Ginger-1	4877703	4877965	1412	+	.	ID="RND-6_FAMILY-1155";Tend="1259";Tstart="998";shortTE="F";uid="bfbe489d-1bbe-4ef3-ac31-346cbf3e8286"
VSBQ01000001.1	RepeatMasker	LINE/I-Jockey	1838787	1839649	879	+	.	ID="RND-6_FAMILY-16794";Tend="1294";Tstart="403";shortTE="F";uid="fdba2790-7224-42c8-8a35-03aef2fb38f3"
VSBQ01000001.1	RepeatMasker	DNA/Maverick	3822800	3823066	435	+	.	ID="POLINTON-3_LMI";Tend="334";Tstart="93";shortTE="F";uid="c48ae381-8c36-4fbc-b34b-2fcd06d0016d"
VSBQ01000001.1	RepeatMasker	DNA	4671054	4671383	1847	+	.	ID="DNAX-2_AP";Tend="467";Tstart="127";shortTE="F";uid="ab228071-c7df-41bf-8735-9f1b3c137802"
VSBQ01000001.1	RepeatMasker	Unknown	3588052	3588666	3424	+	.	ID="RND-6_FAMILY-175";Tend="1340";Tstart="747";shortTE="F";uid="5753b685-4bdf-4ce9-962c-5bfc50a51795"
VSBQ01000001.1	RepeatMasker	Unknown	1500094	1500635	2333	+	.	ID="RND-1_FAMILY-35";Tend="852";Tstart="322";shortTE="F";uid="5c611746-ad32-453f-9dfe-a68a65d2c7f0"
VSBQ01000001.1	RepeatMasker	Unknown	3380320	3380472	518	+	.	ID="RND-6_FAMILY-31311";Tend="680";Tstart="528";shortTE="F";uid="5d09127d-3170-4fe4-bc33-4d83aa796965"
VSBQ01000001.1	RepeatMasker	DNA/Ginger-1	2028731	2029050	437	+	.	ID="RND-6_FAMILY-1155";Tend="1506";Tstart="1198";shortTE="F";uid="48485a96-2692-4c07-a70f-c2e1ebfd819d"
VSBQ01000001.1	RepeatMasker	DNA/hAT-Tip100	3839678	3840014	2310	+	.	ID="RND-1_FAMILY-227";Tend="1155";Tstart="811";shortTE="F";uid="a3611dd2-3713-4868-bf0e-b932f7019519"
VSBQ01000001.1	RepeatMasker	Retroposon?	4877975	4878558	1610	+	.	ID="RND-6_FAMILY-5081";Tend="1883";Tstart="1263";shortTE="F";uid="e0c4074c-9a0b-4a50-88c3-0abbccd04a0d"
VSBQ01000001.1	RepeatMasker	DNA	4314267	4314713	2538	+	.	ID="ttaa3b_ap";Tend="554";Tstart="9";shortTE="F";uid="c2f207fd-53dc-4306-9dc1-043a47d0104d"
VSBQ01000001.1	RepeatMasker	Retroposon?	2023879	2024022	409	+	.	ID="SINE2-1_AP";Tend="1731";Tstart="1600";shortTE="F";uid="bb59b7ff-4fec-45d9-84ef-1da858659300"
VSBQ01000001.1	RepeatMasker	DNA	2870978	2871497	3091	+	.	ID="ttaa26b_ap";Tend="554";Tstart="1";shortTE="F";uid="9397fd01-c715-4286-b459-54c4f10a3000"
VSBQ01000001.1	RepeatMasker	DNA/Kolobok-E	14653	14896	990	+	.	ID="RND-1_FAMILY-195";Tend="1722";Tstart="1482";shortTE="F";uid="71668d75-cb92-4a1f-afb4-91ba8fddaafd"
VSBQ01000001.1	RepeatMasker	DNA/Ginger-1	1487276	1487448	605	+	.	ID="GINGER1-1_AP";Tend="5195";Tstart="5025";shortTE="F";uid="8728b440-4304-4872-afd0-c5ab29bc1ca8"
VSBQ01000001.1	RepeatMasker	Unknown	1911475	1911662	651	+	.	ID="RND-6_FAMILY-4848";Tend="1192";Tstart="1004";shortTE="F";uid="a7ce5488-295f-4a11-ba2b-7564158e1b45"
VSBQ01000001.1	RepeatMasker	DNA	1849952	1850102	684	+	.	ID="dna4-2_ap";Tend="160";Tstart="5";shortTE="F";uid="e3d9deab-93b4-414c-b922-ec32437dc7a1"
VSBQ01000001.1	RepeatMasker	DNA/TcMar-m44	595650	596667	999	+	.	ID="MARINER-3_AP";Tend="1842";Tstart="737";shortTE="F";uid="d92856b0-8db8-44d9-bf5b-256c558f31a2"
VSBQ01000001.1	RepeatMasker	DNA/hAT-Tip100	848899	849463	2123	+	.	ID="RND-5_FAMILY-2576";Tend="1672";Tstart="1052";shortTE="F";uid="45dd247c-8038-40a9-858e-6b46a96c1d77"
VSBQ01000001.1	RepeatMasker	DNA/Kolobok-E	2723988	2724251	1839	+	.	ID="RND-1_FAMILY-195";Tend="2051";Tstart="1789";shortTE="F";uid="61d9a767-e396-42c9-9103-f2b960a0ef44"
VSBQ01000001.1	RepeatMasker	DNA/Ginger-1	761724	765035	24128	+	.	ID="RND-1_FAMILY-386";Tend="3211";Tstart="76";shortTE="F";uid="9e614755-1509-4691-aa63-0dd2696f66bc"
VSBQ01000001.1	RepeatMasker	DNA/Ginger-1	1734411	1734763	3146	+	.	ID="rnd-6_family-1155";Tend="1251";Tstart="814";shortTE="F";uid="66ab342b-f823-443e-84ba-75ac0b35d85f"
VSBQ01000001.1	RepeatMasker	RC/Helitron	4723122	4723456	605	+	.	ID="HELITRON-2_BTA";Tend="2031";Tstart="1779";shortTE="F";uid="218bf773-b375-43f7-bd86-dd3759639cca"
VSBQ01000001.1	RepeatMasker	Unknown	164114	164218	430	+	.	ID="RND-1_FAMILY-14";Tend="1194";Tstart="1087";shortTE="F";uid="3c9d23be-51c6-4b46-a77b-9f38b4d26c10"
VSBQ01000001.1	RepeatMasker	DNA/Kolobok-E	2433819	2433959	403	+	.	ID="RND-6_FAMILY-30263";Tend="1569";Tstart="1436";shortTE="F";uid="794a318b-4f35-40a0-8c5c-e8d1eb12baaa"
VSBQ01000001.1	RepeatMasker	DNA/Merlin	73429	75613	1705	+	.	ID="RND-6_FAMILY-1185";TEgroup="ctg_1%7CRND-6_FAMILY-1185%7C1";Tend="1961";Tstart="4";shortTE="F";uid="c9d44caa-5d9c-4736-bd70-5cdc21f7ee44"
VSBQ01000001.1	RepeatMasker	Unknown	4307155	4307421	1298	+	.	ID="RND-1_FAMILY-6";Tend="1218";Tstart="917";shortTE="F";uid="85e0e77d-c6b1-4c83-bb76-94801d233671"
VSBQ01000001.1	RepeatMasker	Unknown	2747057	2747166	435	+	.	ID="RND-6_FAMILY-11771";Tend="1295";Tstart="1167";shortTE="F";uid="705901e1-360f-431e-8572-b2188238da3f"
VSBQ01000001.1	RepeatMasker	DNA	4181353	4182054	2633	+	.	ID="DNA4-2_AP";Tend="767";Tstart="1";shortTE="F";uid="daf21626-bdde-4c13-8c34-fc2d8f4f0404"
VSBQ01000001.1	RepeatMasker	DNA	3434392	3434770	1152	+	.	ID="DNA4-2_AP";Tend="415";Tstart="18";shortTE="F";uid="aa27b39b-d24d-4584-b900-62327220cb0b"
VSBQ01000001.1	RepeatMasker	DNA	4321241	4321505	421	+	.	ID="DNA4-2B_AP";Tend="742";Tstart="497";shortTE="F";uid="38eb5714-d002-4e59-9519-3e8f138132a6"
VSBQ01000001.1	RepeatMasker	DNA/hAT?	2937981	2938227	476	+	.	ID="RND-4_FAMILY-532";Tend="1241";Tstart="1041";shortTE="F";uid="cbd42400-f166-4f6a-a655-f5c5fc05fe6d"
VSBQ01000001.1	RepeatMasker	DNA/Kolobok-E	900414	900598	551	+	.	ID="RND-6_FAMILY-1423";Tend="1750";Tstart="1567";shortTE="F";uid="f8487b47-8310-468c-8682-357f8146f65f"
VSBQ01000001.1	RepeatMasker	Unknown	1135876	1136060	1333	+	.	ID="RND-1_FAMILY-228";Tend="1120";Tstart="945";shortTE="F";uid="8dab1b47-76f6-4223-8016-f7a3ef306ea9"
VSBQ01000001.1	RepeatMasker	DNA	1410453	1410949	578	+	.	ID="TTAA3_AP";Tend="421";Tstart="14";shortTE="F";uid="badb9566-878a-450a-8560-9a1166fa9ed4"
VSBQ01000001.1	RepeatMasker	Unknown	1522161	1522330	717	+	.	ID="RND-6_FAMILY-10100";Tend="1180";Tstart="1002";shortTE="F";uid="e533efad-142f-4fb5-a703-9442f59647b0"
VSBQ01000001.1	RepeatMasker	DNA/Kolobok-E	472907	473287	1013	+	.	ID="KOLOBOKE-3_AP";Tend="2186";Tstart="1723";shortTE="F";uid="c988254e-b4c9-4558-bc65-9a804d8caef2"
VSBQ01000001.1	RepeatMasker	DNA	3856529	3856775	1455	+	.	ID="RND-6_FAMILY-26896";Tend="1298";Tstart="1066";shortTE="F";uid="f6bde84b-38ca-4e1c-94a0-7e1c0320ae81"
VSBQ01000001.1	RepeatMasker	Unknown	4588079	4588566	3483	+	.	ID="RND-1_FAMILY-43";Tend="1457";Tstart="986";shortTE="F";uid="59f9670e-277b-4f88-b98f-39ce9bc7c174"
VSBQ01000001.1	RepeatMasker	DNA	1732605	1732963	885	+	.	ID="dna4-2_ap";Tend="473";Tstart="156";shortTE="F";uid="aca4a3fa-d0a5-423e-a875-5af61680e9cc"
VSBQ01000001.1	RepeatMasker	Unknown	3606343	3606532	1086	+	.	ID="RND-6_FAMILY-10496";Tend="1213";Tstart="1013";shortTE="F";uid="ca2c65b0-10e0-430a-a7d3-e74807dc81d1"
VSBQ01000001.1	RepeatMasker	DNA/Ginger-1	3836181	3836717	2012	+	.	ID="RND-6_FAMILY-1155";TEgroup="ctg_1%7CRND-6_FAMILY-1155%7C3";Tend="2262";Tstart="774";shortTE="F";uid="d373f2a5-398e-4a6b-ac4f-d45e37376a79"
VSBQ01000001.1	RepeatMasker	DNA/hAT-Tip100	2708553	2708902	1085	+	.	ID="rnd-6_family-9590";Tend="1301";Tstart="868";shortTE="F";uid="283c28c7-91b3-47e3-95b7-f17211643261"
VSBQ01000001.1	RepeatMasker	Unknown	4308828	4309011	767	+	.	ID="RND-4_FAMILY-1665";Tend="1106";Tstart="923";shortTE="F";uid="d48845fd-c9f1-4bc6-b414-5b4e18f76288"
VSBQ01000001.1	RepeatMasker	DNA/hAT-Tip100	4372813	4373238	414	+	.	ID="RND-1_FAMILY-227";TEgroup="ctg_1%7CRND-1_FAMILY-227%7C1";Tend="2430";Tstart="1789";shortTE="F";uid="7c189b5e-dd97-4e2d-8de6-9c0d22e061ef"
VSBQ01000001.1	RepeatMasker	DNA/Ginger	2417605	2418130	438	+	.	ID="RND-1_FAMILY-259";TEgroup="ctg_1%7CRND-1_FAMILY-259%7C3";Tend="1215";Tstart="571";shortTE="F";uid="1debdffb-c704-4aaa-b9e6-796be9a3f337"
VSBQ01000001.1	RepeatMasker	DNA/hAT-Tip100	3692639	3692793	1014	+	.	ID="RND-6_FAMILY-11602";Tend="1110";Tstart="953";shortTE="F";uid="2f5cb259-8b19-4b9c-a288-81be9b1138f2"
VSBQ01000001.1	RepeatMasker	RC/Helitron	3825209	3826116	3176	+	.	ID="RND-5_FAMILY-1400";TEgroup="ctg_1%7CRND-5_FAMILY-1400%7C1";Tend="1787";Tstart="632";shortTE="F";uid="ee04a07b-d23d-4c6a-84dd-81f07b005e80"
VSBQ01000001.1	RepeatMasker	DNA/Kolobok-E	508183	508426	490	+	.	ID="KOLOBOKE-2_AP";Tend="1364";Tstart="1139";shortTE="F";uid="2e907df6-b4e1-415b-bc4b-870df02383fa"
VSBQ01000001.1	RepeatMasker	DNA/hAT	3341960	3342079	632	+	.	ID="RND-6_FAMILY-1967";Tend="1404";Tstart="1283";shortTE="F";uid="3f764367-0037-4da2-ad39-7fc4f1e26e85"
VSBQ01000001.1	RepeatMasker	Unknown	1922557	1922850	1372	+	.	ID="RND-1_FAMILY-95";Tend="669";Tstart="303";shortTE="F";uid="2e83a797-5cd5-41e6-a897-25fe57fec144"
VSBQ01000001.1	RepeatMasker	DNA	990505	990865	2007	+	.	ID="DNA4-3_AP";Tend="635";Tstart="280";shortTE="F";uid="078ba42d-06bb-4404-905d-86c82c98969a"
VSBQ01000001.1	RepeatMasker	DNA	2735737	2736005	1515	-	.	ID="RND-5_FAMILY-10525";Tend="1738";Tstart="1425";shortTE="F";uid="7750e62a-719d-4e19-b63d-216083e84d56"
VSBQ01000001.1	RepeatMasker	Unknown	3809892	3810293	1812	-	.	ID="RND-6_FAMILY-86";Tend="1623";Tstart="1283";shortTE="F";uid="73fa345c-e22f-45cf-b1fc-b0ca166173e9"
VSBQ01000001.1	RepeatMasker	DNA	3035893	3036019	478	-	.	ID="ttaa3c_ap";Tend="147";Tstart="21";shortTE="F";uid="bc0f83e9-d0d3-4627-9bf7-abf871a2a0be"
VSBQ01000001.1	RepeatMasker	Retroposon?	3786193	3786676	689	-	.	ID="SINE2-1_AP";Tend="1437";Tstart="883";shortTE="F";uid="55e73838-1eee-4887-93e0-99c83d5f1ce7"
VSBQ01000001.1	RepeatMasker	Unknown	2893051	2893246	413	-	.	ID="RND-1_FAMILY-406";Tend="1603";Tstart="1442";shortTE="F";uid="ab560d29-dbf5-4b76-a468-39dc4dbb5e05"
VSBQ01000001.1	RepeatMasker	DNA	1190074	1191204	930	-	.	ID="DNA4-2_AP";TEgroup="ctg_1%7CDNA4-2_AP%7C1";Tend="765";Tstart="6";shortTE="F";uid="d7b06d87-0fec-4f79-8677-3ea84a52c69d"
VSBQ01000001.1	RepeatMasker	Retroposon?	1226804	1227317	3220	-	.	ID="RND-6_FAMILY-12621";Tend="1482";Tstart="979";shortTE="F";uid="d7b9917c-9455-48d9-a8a9-81b80c09d01f"
VSBQ01000001.1	RepeatMasker	DNA/Ginger-1	3035801	3035906	1022	-	.	ID="RND-6_FAMILY-9128";Tend="1203";Tstart="917";shortTE="F";uid="d500d6c3-0ce8-4f7e-9bd0-1cc2e83a2857"
VSBQ01000001.1	RepeatMasker	DNA/hAT-Tip100	5032481	5033210	4279	-	.	ID="RND-6_FAMILY-7556";Tend="1620";Tstart="861";shortTE="F";uid="5571fe1c-4960-4987-b0c3-1da7d8c59b3e"
VSBQ01000001.1	RepeatMasker	DNA/Ginger	470447	470647	510	-	.	ID="RND-1_FAMILY-259";Tend="786";Tstart="573";shortTE="F";uid="800f5af1-93b9-4485-a362-af16b3187a7f"
VSBQ01000001.1	RepeatMasker	Retroposon?	2403239	2403388	412	-	.	ID="RND-5_FAMILY-2785";Tend="997";Tstart="846";shortTE="F";uid="6a955dad-cbac-4574-a051-dfcf61efc43c"
VSBQ01000001.1	RepeatMasker	DNA	594611	594919	2523	-	.	ID="DNA8-7_AP";Tend="309";Tstart="1";shortTE="F";uid="397d2d59-e1df-4d9d-9c6d-f6178b48b4d5"
VSBQ01000001.1	RepeatMasker	DNA	4138803	4139227	1940	-	.	ID="TTAA3B_AP";Tend="430";Tstart="1";shortTE="F";uid="865baa24-d5db-4004-895d-9e2bff51cf4f"
VSBQ01000001.1	RepeatMasker	Unknown	3874113	3874494	2140	-	.	ID="RND-5_FAMILY-1720";Tend="1541";Tstart="1159";shortTE="F";uid="5b630f1b-ee08-4c28-98f7-eb81dac2be03"
VSBQ01000001.1	RepeatMasker	Retroposon?	3466435	3466934	545	-	.	ID="RND-5_FAMILY-116";Tend="2853";Tstart="2391";shortTE="F";uid="15d94292-7c02-4e32-b372-a1b7361cd8d9"
VSBQ01000001.1	RepeatMasker	RC/Helitron	849464	849599	435	-	.	ID="RND-1_FAMILY-67";Tend="1367";Tstart="1238";shortTE="F";uid="c8ea65c3-5182-4878-a634-c267571f2725"
VSBQ01000001.1	RepeatMasker	DNA	1762064	1762840	566	-	.	ID="DNA4-2_AP";Tend="769";Tstart="1";shortTE="F";uid="ed0edc04-c16e-4f14-a5f3-a03091b5c5bd"
VSBQ01000001.1	RepeatMasker	DNA/Ginger	2493891	2494014	462	-	.	ID="RND-1_FAMILY-259";Tend="1982";Tstart="1852";shortTE="F";uid="76b8d33a-0b32-439a-bdd0-0644322c4c07"
VSBQ01000001.1	RepeatMasker	LINE/R1	3300462	3300978	1864	-	.	ID="RND-6_FAMILY-14478";Tend="1446";Tstart="943";shortTE="F";uid="c265c122-eeaa-4161-bcab-a2af8378d49e"
VSBQ01000001.1	RepeatMasker	Retroposon?	763577	765739	13694	-	.	ID="RND-5_FAMILY-2785";Tend="2182";Tstart="164";shortTE="F";uid="f444379d-fc8c-4e70-9634-b30d698f5b60"
VSBQ01000001.1	RepeatMasker	DNA/Kolobok-E	4414937	4415089	486	-	.	ID="RND-4_FAMILY-171";Tend="1175";Tstart="753";shortTE="F";uid="eb18ac18-a46b-4682-9a42-399a1b586885"
VSBQ01000001.1	RepeatMasker	DNA/Ginger	2283633	2284305	2917	-	.	ID="RND-6_FAMILY-7106";Tend="1779";Tstart="1086";shortTE="F";uid="f246c66e-c66c-4c81-bf63-899f9cda81f7"
VSBQ01000001.1	RepeatMasker	Unknown	2298368	2298588	1470	-	.	ID="RND-5_FAMILY-5386";Tend="1172";Tstart="959";shortTE="F";uid="7dd1394e-09df-44f9-891f-f06c5fea30a1"
VSBQ01000001.1	RepeatMasker	DNA	1771604	1771715	455	-	.	ID="RND-1_FAMILY-83";Tend="1970";Tstart="1863";shortTE="F";uid="81a2c18c-8de3-4332-9ade-1782dbce09b7"
VSBQ01000001.1	RepeatMasker	DNA/Kolobok-E	599644	600523	5315	-	.	ID="RND-5_FAMILY-9815";Tend="2327";Tstart="1444";shortTE="F";uid="8d1ae365-da07-47ac-9a9d-7dd32ad7ffc7"
VSBQ01000001.1	RepeatMasker	Unknown	1495671	1496067	1719	-	.	ID="RND-5_FAMILY-369";TEgroup="ctg_1%7CRND-5_FAMILY-369%7C1";Tend="1302";Tstart="703";shortTE="F";uid="39c2d939-ccb4-4da3-8b93-11da4c0c47c1"
VSBQ01000001.1	RepeatMasker	DNA/hAT?	2235311	2235782	1945	-	.	ID="RND-4_FAMILY-532";Tend="1434";Tstart="927";shortTE="F";uid="38d4d93c-7100-4cb7-9bf2-a33bb08e0f6f"
VSBQ01000001.1	RepeatMasker	DNA/hAT?	2503121	2503461	1511	-	.	ID="RND-6_FAMILY-11462";Tend="581";Tstart="267";shortTE="F";uid="09c07770-f346-4b5a-af61-cfbdcf207432"
VSBQ01000001.1	RepeatMasker	DNA	465544	465963	1301	-	.	ID="DNA4-2_AP";Tend="441";Tstart="1";shortTE="F";uid="48bd27fe-c15b-42a8-8423-525498a745eb"
VSBQ01000001.1	RepeatMasker	Retroposon?	508355	508560	457	-	.	ID="RND-6_FAMILY-7125";Tend="1393";Tstart="1213";shortTE="F";uid="f056f24a-cb85-484c-aaae-525fe5a3b973"
VSBQ01000001.1	RepeatMasker	DNA	4335328	4335630	771	-	.	ID="DNA4-1_AP";Tend="823";Tstart="524";shortTE="F";uid="e783060a-df01-4453-8b43-08346102d907"
VSBQ01000001.1	RepeatMasker	Unknown	2730294	2730543	1031	-	.	ID="RND-1_FAMILY-8";Tend="1227";Tstart="976";shortTE="F";uid="d4f81958-bde8-4907-8a62-f76eb64304b6"
VSBQ01000001.1	RepeatMasker	DNA/Ginger-1	2721886	2722158	435	-	.	ID="RND-5_FAMILY-8248";Tend="1404";Tstart="1138";shortTE="F";uid="890aa3ee-8aeb-45bc-afb8-dc22fff843f5"
VSBQ01000001.1	RepeatMasker	DNA	894288	894697	2130	-	.	ID="DNAX-2_AP";Tend="442";Tstart="1";shortTE="F";uid="7a731610-9c65-4c73-a8e5-7fa4e53fc3ab"
VSBQ01000001.1	RepeatMasker	Retroposon?	882059	882239	497	-	.	ID="RND-6_FAMILY-7125";Tend="1463";Tstart="1229";shortTE="F";uid="cf1588a2-7084-41b2-8393-13458fefe6b8"
VSBQ01000001.1	RepeatMasker	Retroposon?	2179449	2179676	577	-	.	ID="RND-6_FAMILY-7125";Tend="1383";Tstart="1163";shortTE="F";uid="43a4dcd8-ac4a-4a94-b009-3f54d65bc633"
VSBQ01000001.1	RepeatMasker	DNA/Kolobok-E	2861815	2862326	2718	-	.	ID="RND-5_FAMILY-6093";Tend="1592";Tstart="966";shortTE="F";uid="926fd560-207e-4a4e-91e7-f4486ff4914c"
VSBQ01000001.1	RepeatMasker	Unknown	315327	315822	1939	-	.	ID="RND-1_FAMILY-8";TEgroup="ctg_1%7CRND-1_FAMILY-8%7C1";Tend="1239";Tstart="912";shortTE="F";uid="636a6602-6e7b-41e2-8c05-9b77fce59095"
VSBQ01000001.1	RepeatMasker	Unknown	1820385	1820719	1450	-	.	ID="RND-6_FAMILY-25037";Tend="1316";Tstart="977";shortTE="F";uid="6f608ca9-2569-43ae-9bb6-61726c9be32a"
VSBQ01000001.1	RepeatMasker	DNA/hAT-Tip100	2180181	2180327	572	-	.	ID="DNA8-16_AP";Tend="177";Tstart="2";shortTE="F";uid="735ee61e-b33b-4deb-a0af-5cae61f57ef9"
VSBQ01000001.1	RepeatMasker	DNA/Ginger-1	472770	472911	894	-	.	ID="RND-5_FAMILY-357";Tend="1116";Tstart="976";shortTE="F";uid="78c165d1-5148-4ae1-9a23-37de6a2f0faa"
VSBQ01000001.1	RepeatMasker	DNA/Kolobok-E	343783	344479	558	-	.	ID="RND-6_FAMILY-30263";TEgroup="ctg_1%7CRND-6_FAMILY-30263%7C1";Tend="1589";Tstart="83";shortTE="T";uid="c1b516ed-c4f2-4294-9198-636f8e05f7de"
VSBQ01000001.1	RepeatMasker	DNA/hAT	3874489	3875037	3571	-	.	ID="RND-1_FAMILY-92";Tend="1451";Tstart="887";shortTE="F";uid="23079e44-2f78-49b2-a9da-e6f1a2873542"
VSBQ01000001.1	RepeatMasker	DNA	3088957	3089373	2221	-	.	ID="ttaa4c_ap";Tend="409";Tstart="3";shortTE="F";uid="74164ca9-6bdd-440a-ab3f-4236c75eca94"
VSBQ01000001.1	RepeatMasker	DNA/TcMar-Tc1	2638449	2638620	647	-	.	ID="RND-6_FAMILY-5966";Tend="1197";Tstart="1024";shortTE="F";uid="d6667f25-d1b2-40b8-9512-d7402d0b9cf6"
VSBQ01000001.1	RepeatMasker	DNA/Ginger	3845142	3845806	1078	-	.	ID="RND-6_FAMILY-7106";TEgroup="ctg_1%7CRND-6_FAMILY-7106%7C4";Tend="1132";Tstart="695";shortTE="F";uid="a38c44c1-3e84-4ca1-8496-c403b43b8744"
VSBQ01000001.1	RepeatMasker	LINE/CR1	2876316	2876582	1488	-	.	ID="RND-6_FAMILY-7261";Tend="911";Tstart="638";shortTE="F";uid="a23e1b34-520f-4bb5-9495-03b6603c13c2"
VSBQ01000001.1	RepeatMasker	DNA/TcMar-m44	865849	865978	407	-	.	ID="dnax-3b_ap";Tend="138";Tstart="1";shortTE="F";uid="b7b0330a-4106-4528-be9b-5cec158b10fe"
VSBQ01000001.1	RepeatMasker	DNA/Ginger	2890392	2891349	6211	-	.	ID="RND-6_FAMILY-7106";Tend="2150";Tstart="1178";shortTE="F";uid="0239e725-db6d-4609-aec5-257c1846482b"
VSBQ01000001.1	RepeatMasker	Unknown	3832147	3832390	516	-	.	ID="RND-4_FAMILY-802";Tend="1238";Tstart="1024";shortTE="F";uid="db3e9142-1244-41ba-b4f7-d633285a6516"
VSBQ01000001.1	RepeatMasker	LINE/R1	1155	2003	505	-	.	ID="R1-2_AP";TEgroup="ctg_1%7CR1-2_AP%7C1";Tend="6076";Tstart="5424";shortTE="F";uid="b40479f0-c341-4033-a3b0-a4b93ddd92a9"
VSBQ01000001.1	RepeatMasker	DNA/Kolobok-E	508092	508248	503	-	.	ID="RND-4_FAMILY-171";Tend="1201";Tstart="1064";shortTE="F";uid="1c14e2f2-43f2-43ef-8a80-812e874569ae"
VSBQ01000001.1	RepeatMasker	DNA	1601068	1601359	1236	-	.	ID="ttaa4_ap";Tend="300";Tstart="18";shortTE="F";uid="a06c12a5-15e9-4824-b344-409552c95378"
VSBQ01000001.1	RepeatMasker	Unknown	1674345	1674582	430	-	.	ID="RND-4_FAMILY-266";Tend="1598";Tstart="1356";shortTE="F";uid="4910b619-3c4b-4cd3-8d6e-9f3882e5d03d"
VSBQ01000001.1	RepeatMasker	DNA	5095429	5095544	783	-	.	ID="DNA3-2_AP";Tend="115";Tstart="1";shortTE="F";uid="086fa635-1d90-4011-bb70-fccd92b16325"
VSBQ01000001.1	RepeatMasker	Unknown	1369837	1370085	428	-	.	ID="RND-5_FAMILY-2887";Tend="345";Tstart="95";shortTE="F";uid="83bc55c9-a689-488b-b7d6-f1cf4598e305"
VSBQ01000001.1	RepeatMasker	DNA	1119757	1120094	468	-	.	ID="DNA4-3_AP";Tend="426";Tstart="103";shortTE="F";uid="4b754d33-f7bb-4fbd-accc-a21663fb8313"
VSBQ01000001.1	RepeatMasker	DNA/Kolobok-E	361853	362028	4045	-	.	ID="rnd-6_family-11301";Tend="1998";Tstart="1274";shortTE="F";uid="13094b95-6f80-4a7a-b9ce-6fecd81b4142"
VSBQ01000001.1	RepeatMasker	DNA/Kolobok-E	2721373	2721488	687	-	.	ID="RND-6_FAMILY-16369";Tend="1144";Tstart="1028";shortTE="F";uid="be72d8c3-f5f8-4bb7-ab47-4f9229fc1e2e"
VSBQ01000001.1	RepeatMasker	DNA/Ginger-1	2282195	2283636	9585	-	.	ID="rnd-6_family-1155";Tend="2261";Tstart="808";shortTE="F";uid="4fc93d74-380b-4631-8997-c20d1cda2f5d"
VSBQ01000001.1	RepeatMasker	DNA/Kolobok-E	1660488	1660855	688	-	.	ID="RND-6_FAMILY-7050";TEgroup="ctg_1%7CRND-6_FAMILY-7050%7C1";Tend="1392";Tstart="922";shortTE="F";uid="12f3f671-52d0-42e4-92af-9b0ba4edb52e"
VSBQ01000001.1	RepeatMasker	DNA/hAT-Tip100	4260444	4260569	852	-	.	ID="RND-6_FAMILY-5526";Tend="1308";Tstart="1182";shortTE="F";uid="31c67ff3-2a9c-4a95-9e1b-9a4b40436578"
VSBQ01000001.1	RepeatMasker	DNA	3875580	3875870	1070	-	.	ID="RND-6_FAMILY-811";Tend="1901";Tstart="1626";shortTE="F";uid="508eccc4-2311-4170-9bbf-dc312de5269f"
VSBQ01000001.1	RepeatMasker	DNA	927351	927530	1207	-	.	ID="TTAA3B_AP";Tend="436";Tstart="250";shortTE="F";uid="556e77d3-c648-446d-809a-b2b058d88a6a"
VSBQ01000001.1	RepeatMasker	DNA/Ginger-1	1374444	1374957	807	-	.	ID="RND-6_FAMILY-1155";Tend="1219";Tstart="797";shortTE="F";uid="50f67189-87eb-49a2-8dcb-1b08a0cd758e"
VSBQ01000001.1	RepeatMasker	DNA/hAT-Tip100	2219759	2219913	993	-	.	ID="DNA8-63_AP";Tend="161";Tstart="1";shortTE="F";uid="ef2b983e-d70e-4a2d-82d8-09088989a99e"
VSBQ01000001.1	RepeatMasker	DNA/hAT?	5027692	5028130	1469	-	.	ID="RND-6_FAMILY-707";Tend="898";Tstart="442";shortTE="F";uid="c6310d2c-e5ec-4cc3-98f5-03dfbeed46fa"
VSBQ01000001.1	RepeatMasker	Unknown	2806771	2807737	7562	-	.	ID="RND-5_FAMILY-8159";Tend="1118";Tstart="138";shortTE="F";uid="e3c6b176-9a47-4e4d-b323-b8a17bd625da"
VSBQ01000001.1	RepeatMasker	LINE/CR1	2875810	2876039	819	-	.	ID="RND-6_FAMILY-7261";Tend="1162";Tstart="918";shortTE="F";uid="42e70970-1e77-4666-b360-7971ec434b69"
VSBQ01000001.1	RepeatMasker	DNA	2994800	2995325	530	-	.	ID="DNA4-3_AP";Tend="635";Tstart="117";shortTE="F";uid="4ae54283-3a13-41a0-be06-aca44ccef10c"
VSBQ01000001.1	RepeatMasker	DNA/Kolobok-E	1882349	1882880	613	-	.	ID="RND-5_FAMILY-9815";Tend="2027";Tstart="1457";shortTE="F";uid="aa801650-c85e-45f6-a831-5b74433e52e0"
VSBQ01000001.1	RepeatMasker	DNA/Ginger	2737980	2738673	4347	-	.	ID="RND-6_FAMILY-7106";Tend="1499";Tstart="804";shortTE="F";uid="60b759e7-b7c3-41ef-bfe2-2c9ded9a5692"
VSBQ01000001.1	RepeatMasker	DNA	1180018	1180866	848	-	.	ID="DNA4-2_AP";Tend="769";Tstart="1";shortTE="F";uid="89305ed3-ec75-4e79-b8ec-e1bbae80a909"
VSBQ01000001.1	RepeatMasker	DNA/hAT-Ac	4025531	4025652	464	-	.	ID="RND-6_FAMILY-5202";Tend="1318";Tstart="1182";shortTE="F";uid="fc34b705-e6d3-408e-9cee-61700a6e6df4"
VSBQ01000001.1	RepeatMasker	DNA/hAT?	4233544	4233668	534	-	.	ID="RND-1_FAMILY-86";Tend="1050";Tstart="930";shortTE="F";uid="d0bf11f1-d7cd-4f98-a6a0-ffb677e13702"
VSBQ01000001.1	RepeatMasker	DNA/hAT-Tip100	908207	908470	802	-	.	ID="RND-6_FAMILY-12190";Tend="1097";Tstart="863";shortTE="F";uid="e7ac2c50-23a5-4320-b440-6b3e45acaf79"
VSBQ01000001.1	RepeatMasker	Retroposon?	85989	86195	444	-	.	ID="RND-6_FAMILY-13651";Tend="294";Tstart="94";shortTE="F";uid="fb82d011-bd0b-43a3-998a-a201c6a6252a"
VSBQ01000001.1	RepeatMasker	Retroposon?	3413610	3413991	826	-	.	ID="RND-5_FAMILY-2785";Tend="2775";Tstart="2348";shortTE="F";uid="43191b9a-fdf6-4404-b5cf-d96afa213e8b"
VSBQ01000001.1	RepeatMasker	DNA/Kolobok-E	3299083	3299675	2818	-	.	ID="rnd-5_family-9815";Tend="1819";Tstart="1444";shortTE="F";uid="98f656bb-7bc3-4526-a2ab-92ed316abf18"
VSBQ01000001.1	RepeatMasker	DNA/hAT-Tip100	2877270	2877551	1331	-	.	ID="RND-6_FAMILY-1743";Tend="1194";Tstart="906";shortTE="F";uid="5a700770-db7a-4c2b-b307-6846543bc8c4"
VSBQ01000001.1	RepeatMasker	DNA/hAT-Ac	2664881	2665207	626	-	.	ID="DNA8-54_AP";TEgroup="ctg_1%7CDNA8-54_AP%7C1";Tend="535";Tstart="1";shortTE="F";uid="e352d4da-f30f-4d08-9be7-b4b909ad3bf2"
VSBQ01000001.1	RepeatMasker	DNA	1101853	1102004	471	-	.	ID="RND-6_FAMILY-10369";Tend="679";Tstart="516";shortTE="F";uid="f71e075e-fe3c-4767-adc2-aa31f81d2316"
VSBQ01000001.1	RepeatMasker	Retroposon?	690805	690944	741	-	.	ID="RND-4_FAMILY-1269";Tend="1421";Tstart="1291";shortTE="F";uid="298d4de0-b02a-4c6b-a634-b6f6114bff45"
VSBQ01000001.1	RepeatMasker	Unknown	1447261	1447703	3556	-	.	ID="RND-6_FAMILY-38744";Tend="429";Tstart="4";shortTE="F";uid="d2eb1f0c-0c44-4b62-8e18-86c855238dda"
VSBQ01000001.1	RepeatMasker	Unknown	4323549	4323809	631	-	.	ID="RND-1_FAMILY-8";Tend="1235";Tstart="971";shortTE="F";uid="4d792705-545d-4419-bce1-29fa67ab5033"
VSBQ01000001.1	RepeatMasker	DNA/Ginger-1	3787321	3788047	5147	-	.	ID="RND-6_FAMILY-1155";Tend="1512";Tstart="803";shortTE="F";uid="02dd4830-d769-4e18-9182-358bae8ac904"
VSBQ01000001.1	RepeatMasker	Unknown	1128809	1129013	828	-	.	ID="RND-6_FAMILY-5141";Tend="1086";Tstart="863";shortTE="F";uid="bc79b5aa-75f9-4ebc-a002-fda9a6009684"
VSBQ01000001.1	RepeatMasker	DNA/Kolobok-E	2425221	2425372	1096	-	.	ID="RND-5_FAMILY-605";Tend="1188";Tstart="1036";shortTE="F";uid="eb1fafa9-e5e1-4fda-8ff2-5c5a6747048c"
VSBQ01000001.1	RepeatMasker	DNA/hAT-hAT19	1673308	1673433	671	-	.	ID="DNA8-78_AP";Tend="624";Tstart="504";shortTE="F";uid="fad19f52-ae24-47d4-8838-c286a799a613"
VSBQ01000001.1	RepeatMasker	RC/Helitron	2425582	2425782	485	-	.	ID="HELITRON-4_DRH";Tend="3838";Tstart="3639";shortTE="F";uid="2cef40b0-bdc7-4083-8172-35daa444061d"
VSBQ01000001.1	RepeatMasker	DNA	3999600	3999782	734	-	.	ID="TTAA18B_AP";Tend="314";Tstart="147";shortTE="F";uid="20fe194a-cc26-4495-9886-c4fbaccd1f34"
VSBQ01000001.1	RepeatMasker	DNA/hAT	3092203	3092755	3187	-	.	ID="RND-6_FAMILY-1967";Tend="1426";Tstart="887";shortTE="F";uid="3e164690-6cf3-4661-9c65-c4bcb51dca42"
VSBQ01000001.1	RepeatMasker	LINE/I-Jockey	3173217	3173819	4051	-	.	ID="RND-5_FAMILY-3592";Tend="1634";Tstart="1025";shortTE="F";uid="6d6b98e9-7db9-4e58-a2b4-1bc7350ed807"
VSBQ01000001.1	RepeatMasker	Unknown	3369246	3369369	972	-	.	ID="RND-6_FAMILY-14451";Tend="1674";Tstart="1551";shortTE="F";uid="391c77e1-5d62-4877-99b7-4f0a6b36737a"
VSBQ01000001.1	RepeatMasker	DNA	4887701	4888377	2421	-	.	ID="TTAA18B_AP";TEgroup="ctg_1%7CTTAA18B_AP%7C2";Tend="576";Tstart="10";shortTE="F";uid="e6333eb3-d527-4279-8fd7-1824c53f0e62"
VSBQ01000001.1	RepeatMasker	DNA/hAT	919819	919975	611	-	.	ID="RND-5_FAMILY-3489";Tend="1075";Tstart="933";shortTE="F";uid="69c340b1-e1c3-4379-9f5c-de270020a2ca"
VSBQ01000001.1	RepeatMasker	DNA/TcMar-m44?	4498354	4498507	678	-	.	ID="DNA4-10_AP";Tend="157";Tstart="5";shortTE="F";uid="22d2e406-de2e-4e67-8155-971fac1ed374"
VSBQ01000001.1	RepeatMasker	DNA/hAT	606723	606931	1607	-	.	ID="RND-6_FAMILY-16976";Tend="691";Tstart="481";shortTE="F";uid="1caeffa1-4aba-4015-b9e4-e00dbef37e80"
VSBQ01000001.1	RepeatMasker	DNA/Kolobok-E	966420	966959	678	-	.	ID="RND-6_FAMILY-16369";Tend="1489";Tstart="994";shortTE="F";uid="2e1bdf45-31a6-45f2-a0a0-eb5b2c5cd193"
VSBQ01000001.1	RepeatMasker	DNA	1510633	1510941	2142	-	.	ID="TTAA3B_AP";Tend="436";Tstart="128";shortTE="F";uid="2525c487-f66d-4914-8039-bdd54677452e"
VSBQ01000001.1	RepeatMasker	DNA	2702157	2702359	734	-	.	ID="ttaa3_ap";Tend="216";Tstart="1";shortTE="F";uid="2ecdebbb-eef0-4d5f-9be0-692660749992"
VSBQ01000001.1	RepeatMasker	DNA/hAT?	2048553	2048770	569	-	.	ID="RND-4_FAMILY-532";Tend="1367";Tstart="1149";shortTE="F";uid="3a75e4a1-cf39-4788-bb90-1f74d0c1450b"
VSBQ01000001.1	RepeatMasker	DNA/hAT-Charlie	4179884	4180522	3962	-	.	ID="RND-5_FAMILY-2569";Tend="1550";Tstart="891";shortTE="F";uid="8e206352-7a66-4b62-bdd7-5706334b2883"
VSBQ01000001.1	RepeatMasker	DNA/hAT-Charlie	2412239	2412488	1236	-	.	ID="RND-6_FAMILY-11695";Tend="1184";Tstart="927";shortTE="F";uid="556188a5-063e-4f3e-85f2-438ebebca0df"
VSBQ01000001.1	RepeatMasker	DNA	815573	815917	1692	-	.	ID="TTAA4B_AP";Tend="430";Tstart="9";shortTE="F";uid="e106c17e-aafb-4967-9189-9ed7e9d8bae6"
VSBQ01000001.1	RepeatMasker	RC/Helitron	3176900	3177021	429	-	.	ID="RND-1_FAMILY-67";Tend="1375";Tstart="1246";shortTE="F";uid="87b15d24-1c32-444b-9381-288ee9393328"
VSBQ01000001.1	RepeatMasker	LINE/I-Jockey	1175511	1175643	1025	-	.	ID="RND-6_FAMILY-16794";Tend="1291";Tstart="1160";shortTE="F";uid="4bc78f6e-c5cb-425e-8de7-ac1be54cfc3e"
VSBQ01000001.1	RepeatMasker	DNA/Kolobok-E	2889343	2889602	1376	-	.	ID="RND-6_FAMILY-16369";Tend="1528";Tstart="1284";shortTE="F";uid="75e71832-3f68-4e16-861b-55024f374b5e"
VSBQ01000001.1	RepeatMasker	DNA	4688347	4688576	981	-	.	ID="ttaa3b_ap";Tend="297";Tstart="65";shortTE="F";uid="d61c995f-f6c9-465b-a03b-6c42338102fb"
VSBQ01000001.1	RepeatMasker	RC/Helitron	3379798	3379951	1203	-	.	ID="RND-6_FAMILY-22031";Tend="1058";Tstart="905";shortTE="F";uid="cc3a4d39-d47a-4e57-b730-8386691c5f8a"
VSBQ01000001.1	RepeatMasker	Retroposon?	4583780	4583909	845	-	.	ID="RND-1_FAMILY-338";Tend="540";Tstart="411";shortTE="F";uid="152adb8b-36a3-40f6-ba3a-6e559db11f8b"
VSBQ01000001.1	RepeatMasker	DNA/hAT-hAT19	2045485	2045621	657	-	.	ID="DNA8-82_AP";Tend="464";Tstart="331";shortTE="F";uid="df6829c7-f59a-4b5e-96e1-3ce65def9d6f"
VSBQ01000001.1	RepeatMasker	DNA/Kolobok-E	3730488	3731017	1111	-	.	ID="RND-1_FAMILY-192";Tend="1988";Tstart="1388";shortTE="F";uid="ae89e809-ea00-4799-8287-27fcdcd9a3d4"
VSBQ01000001.1	RepeatMasker	DNA	4961295	4961803	2554	-	.	ID="TTAA14_AP";Tend="552";Tstart="1";shortTE="F";uid="14f6bd26-cbc9-40a4-993f-718142f0376c"
VSBQ01000001.1	RepeatMasker	DNA/Ginger	1646206	1646688	787	-	.	ID="RND-1_FAMILY-259";Tend="2035";Tstart="1607";shortTE="F";uid="66791ee6-8b49-4ac6-a4b9-bc3d465f4b23"
VSBQ01000001.1	RepeatMasker	DNA/hAT-Tip100	2423961	2424170	429	-	.	ID="RND-5_FAMILY-2181";Tend="1112";Tstart="902";shortTE="F";uid="e529a8b7-006b-4760-8ccd-3bb09d011a46"
VSBQ01000001.1	RepeatMasker	DNA/Ginger	1788813	1789136	2093	-	.	ID="RND-6_FAMILY-7106";Tend="2171";Tstart="1852";shortTE="F";uid="39a4c87b-8675-46ee-922a-dbb6905aa8ce"
VSBQ01000001.1	RepeatMasker	DNA/Ginger	290701	290916	622	-	.	ID="RND-6_FAMILY-7106";Tend="904";Tstart="686";shortTE="F";uid="3094f6a9-17ed-493f-9cba-3c319769cb8b"
VSBQ01000001.1	RepeatMasker	Unknown	1875365	1875508	423	-	.	ID="RND-6_FAMILY-5141";Tend="980";Tstart="848";shortTE="F";uid="83be4d0d-107d-4614-a68f-f366e3b7da7a"
VSBQ01000001.1	RepeatMasker	DNA/hAT-Ac	1372911	1373289	2870	-	.	ID="RND-6_FAMILY-24970";Tend="1339";Tstart="969";shortTE="F";uid="79a58da6-7638-4f83-b93a-ccca2cdd3b0a"
VSBQ01000001.1	RepeatMasker	DNA/TcMar-m44	3024206	3024351	531	-	.	ID="dnax-3b_ap";Tend="136";Tstart="1";shortTE="F";uid="46beac79-b83d-4355-b2df-8b4d08e21f1a"
VSBQ01000001.1	RepeatMasker	Unknown	170123	170446	1331	-	.	ID="RND-6_FAMILY-25037";Tend="1351";Tstart="999";shortTE="F";uid="e9fc9ef7-cd6d-4f90-8a3f-029a3bc0e7a2"
VSBQ01000001.1	RepeatMasker	Retroposon?	2874733	2874841	690	-	.	ID="RND-6_FAMILY-9722";Tend="2332";Tstart="2222";shortTE="F";uid="a13f3331-c149-46fd-8fa5-dae3f1d1c661"
VSBQ01000001.1	RepeatMasker	DNA/hAT-Tip100	6268	7716	10492	-	.	ID="RND-6_FAMILY-11173";Tend="1886";Tstart="450";shortTE="F";uid="dc25c807-b237-4d36-b3ad-4126c9095e13"
VSBQ01000001.1	RepeatMasker	DNA/hAT-Ac	1562128	1562400	1050	-	.	ID="rnd-6_family-5202";Tend="1905";Tstart="1705";shortTE="F";uid="eb8408a1-0fb7-48ef-9a12-97454871fb3f"
VSBQ01000001.1	RepeatMasker	Unknown	2234396	2234628	676	-	.	ID="RND-4_FAMILY-409";Tend="1212";Tstart="994";shortTE="F";uid="6af012e5-233e-42f1-8ef7-44b60058b4fa"
VSBQ01000001.1	RepeatMasker	Unknown	2941430	2942452	4835	-	.	ID="RND-4_FAMILY-237";Tend="1844";Tstart="810";shortTE="F";uid="a2348dc1-6058-40fe-b484-659a580d7955"
VSBQ01000001.1	RepeatMasker	DNA	949794	950493	1758	-	.	ID="DNA4-2_AP";Tend="769";Tstart="23";shortTE="F";uid="b3d366ce-c26a-46ad-89b9-fb761f6a8dea"
VSBQ01000001.1	RepeatMasker	DNA/Ginger-1	4770776	4771288	3445	-	.	ID="RND-5_FAMILY-8248";Tend="1369";Tstart="859";shortTE="F";uid="537f2922-de4b-491d-b25f-d259c0760119"
VSBQ01000001.1	RepeatMasker	LINE/I-Jockey	1543764	1544064	1172	-	.	ID="RND-5_FAMILY-3592";Tend="1282";Tstart="270";shortTE="F";uid="0a0736b1-0e20-485d-ab8c-62fcab910cb3"
VSBQ01000001.1	RepeatMasker	DNA/Ginger-1	601167	601371	442	-	.	ID="GINGER1-1_AP";Tend="3398";Tstart="3158";shortTE="F";uid="7cee1abd-a81a-467b-bbf8-7e5526be0552"
VSBQ01000001.1	RepeatMasker	DNA	1819447	1819596	692	-	.	ID="TTAA2D_AP";Tend="431";Tstart="278";shortTE="F";uid="7642573f-c6f8-4e8d-bc08-439db0f32c53"
VSBQ01000001.1	RepeatMasker	RC/Helitron	1341296	1341965	3712	-	.	ID="RND-4_FAMILY-43";Tend="1580";Tstart="950";shortTE="F";uid="33455cf0-6b60-4c82-ac2d-745960403534"
VSBQ01000001.1	RepeatMasker	Unknown	1788049	1788826	731	-	.	ID="RND-6_FAMILY-7703";Tend="1307";Tstart="466";shortTE="F";uid="146b8506-f1f8-4803-873c-a7b969dc4bf6"
VSBQ01000001.1	RepeatMasker	DNA	1605570	1605919	2044	-	.	ID="DNA3-8_AP";Tend="350";Tstart="1";shortTE="F";uid="c9512fc5-1563-42d0-ae5c-33157749200a"
VSBQ01000001.1	RepeatMasker	DNA/Kolobok-E	361357	361855	3801	-	.	ID="RND-6_FAMILY-11301";Tend="2220";Tstart="1717";shortTE="F";uid="928118aa-5097-43fd-900b-02c832027955"
VSBQ01000001.1	RepeatMasker	DNA/hAT-hATm	250719	251004	875	-	.	ID="RND-6_FAMILY-8640";Tend="1583";Tstart="1321";shortTE="F";uid="b8d83cbe-f0a5-4f61-a2e2-211700a99a3f"
VSBQ01000001.1	RepeatMasker	DNA	1128433	1128715	1427	-	.	ID="TTAA3_AP";Tend="354";Tstart="72";shortTE="F";uid="13e86b19-7b6f-49b3-9b6c-50b79d6cf923"
VSBQ01000001.1	RepeatMasker	Unknown	2053244	2053392	1026	-	.	ID="RND-4_FAMILY-237";Tend="1587";Tstart="1437";shortTE="F";uid="8ad41e0a-ba5a-4626-a5cf-0c4365fb5ce6"
VSBQ01000001.1	RepeatMasker	DNA/Kolobok-E	1133232	1133435	547	-	.	ID="rnd-4_family-171";Tend="1213";Tstart="1063";shortTE="F";uid="1e44458f-11fa-4036-8c51-c3c5a87c2cb3"
VSBQ01000001.1	RepeatMasker	DNA/hAT-Ac	4120506	4120650	854	-	.	ID="DNA8-91B_AP";Tend="618";Tstart="480";shortTE="F";uid="ac961e7e-c726-46e9-b45a-b7fee737cefe"
VSBQ01000001.1	RepeatMasker	Unknown	1398114	1398342	845	-	.	ID="RND-1_FAMILY-20";Tend="1185";Tstart="967";shortTE="F";uid="ef1a2d97-09c5-42c6-933c-0a3af34edf70"
VSBQ01000001.1	RepeatMasker	DNA/Sola-1	2755315	2755675	454	-	.	ID="RND-1_FAMILY-104";Tend="1960";Tstart="1602";shortTE="F";uid="6e07f076-556b-4002-96a3-95324b1742b0"
VSBQ01000001.1	RepeatMasker	DNA/hAT-Ac	2335813	2336358	2240	-	.	ID="RND-5_FAMILY-6809";Tend="1603";Tstart="983";shortTE="F";uid="3ddb760d-aece-457c-b01e-fb688fc91d68"
VSBQ01000001.1	RepeatMasker	DNA/Ginger	2789073	2789313	814	-	.	ID="RND-1_FAMILY-259";Tend="857";Tstart="609";shortTE="F";uid="2743e466-d095-4ec2-a182-247a559eb1c7"
VSBQ01000001.1	RepeatMasker	DNA/Kolobok-E	287585	288163	757	-	.	ID="KOLOBOKE-3_AP";Tend="2172";Tstart="1640";shortTE="F";uid="d7d01819-db06-4399-a5cd-ad08e6d9f63f"
VSBQ01000001.1	RepeatMasker	DNA/Kolobok-E	2681258	2681426	555	-	.	ID="RND-6_FAMILY-30263";Tend="393";Tstart="217";shortTE="F";uid="1ef33c4b-55c3-41fe-93fb-416e293f411d"
VSBQ01000001.1	RepeatMasker	Retroposon?	2688063	2688253	1256	-	.	ID="RND-5_FAMILY-3556";Tend="1341";Tstart="789";shortTE="F";uid="67c5a258-70f8-4849-8dcc-e2f9762493c2"
VSBQ01000001.1	RepeatMasker	Unknown	4735028	4735338	1060	-	.	ID="RND-1_FAMILY-96";TEgroup="ctg_1%7CRND-1_FAMILY-96%7C1";Tend="1139";Tstart="904";shortTE="F";uid="a2004aab-4e4f-4c82-96fd-f6c15d1cca05"
VSBQ01000001.1	RepeatMasker	DNA/hAT	1630950	1631452	483	-	.	ID="RND-5_FAMILY-265";TEgroup="ctg_1%7CRND-5_FAMILY-265%7C1";Tend="1609";Tstart="888";shortTE="F";uid="07adc089-dc17-4b89-bb16-69340627316c"
VSBQ01000001.1	RepeatMasker	DNA/hAT-Tip100	1607335	1607623	502	-	.	ID="RND-6_FAMILY-1839";Tend="1049";Tstart="784";shortTE="F";uid="84d48b69-d3ee-493a-8f09-284305059276"
VSBQ01000001.1	RepeatMasker	DNA/hAT-hAT19	35132	35430	2002	-	.	ID="RND-5_FAMILY-10544";Tend="1310";Tstart="999";shortTE="F";uid="50c59145-2872-4b71-9856-680d9601425b"
VSBQ01000001.1	RepeatMasker	DNA/hAT-Ac	1043331	1043477	506	-	.	ID="RND-6_FAMILY-2344";Tend="2073";Tstart="1926";shortTE="F";uid="7d816557-db41-4f24-a9ee-8b4a05cb3ba9"
VSBQ01000001.1	RepeatMasker	DNA/Ginger-1	4877150	4877467	1215	-	.	ID="RND-5_FAMILY-8248";Tend="1423";Tstart="1089";shortTE="F";uid="78e34447-fee7-4ed5-967a-b4979ee13fbf"
VSBQ01000001.1	RepeatMasker	LINE/I	3423106	3423612	2451	-	.	ID="RND-6_FAMILY-17068";Tend="1342";Tstart="852";shortTE="F";uid="3b2a65a4-73ce-444b-b456-b4657ddac765"
VSBQ01000001.1	RepeatMasker	Unknown	1684890	1685176	1059	-	.	ID="RND-1_FAMILY-14";Tend="1188";Tstart="895";shortTE="F";uid="98b051b4-0652-4fd6-94b5-094d6c1bf855"
VSBQ01000001.1	RepeatMasker	DNA/hAT-Ac	1562400	1562653	1366	-	.	ID="RND-6_FAMILY-5202";Tend="1931";Tstart="1696";shortTE="F";uid="8ba5b13f-426e-4a19-ad4f-6cd1ac93fb2a"
VSBQ01000001.1	RepeatMasker	Retroposon?	2316195	2316519	1566	-	.	ID="RND-6_FAMILY-5571";Tend="1562";Tstart="552";shortTE="F";uid="1a951561-adce-4272-b622-95e82160b3dc"
VSBQ01000001.1	RepeatMasker	DNA/Kolobok-E	1091286	1091600	604	-	.	ID="KOLOBOKE-2_AP";Tend="1402";Tstart="1119";shortTE="F";uid="87dea2cc-949d-4677-ab96-0594bd53f3d9"
VSBQ01000001.1	RepeatMasker	LINE/I-Jockey	367134	367299	1002	-	.	ID="RND-1_FAMILY-258";Tend="1611";Tstart="1354";shortTE="F";uid="9d2d3b20-db11-45e2-a084-d9cec544e6fe"
VSBQ01000001.1	RepeatMasker	DNA/Kolobok-E	2180859	2181021	511	-	.	ID="KOLOBOKE-2_AP";Tend="1870";Tstart="1114";shortTE="F";uid="9fd1455f-e08d-4756-b46f-d5a9bb69bb87"
VSBQ01000001.1	RepeatMasker	Unknown	613488	613959	3098	-	.	ID="RND-4_FAMILY-773";Tend="1445";Tstart="976";shortTE="F";uid="f9de579e-cd3a-4724-8927-9e71ba998799"
VSBQ01000001.1	RepeatMasker	DNA/Ginger	1680479	1680769	2322	-	.	ID="RND-6_FAMILY-7106";Tend="2154";Tstart="1864";shortTE="F";uid="ceb4552c-3c62-461c-a9b4-e8445f59f630"
VSBQ01000001.1	RepeatMasker	DNA/hAT	2892372	2892594	1117	-	.	ID="RND-4_FAMILY-3147";Tend="1136";Tstart="905";shortTE="F";uid="38e1119f-871c-494d-8fa2-9e0b697437fc"
VSBQ01000001.1	RepeatMasker	DNA/hAT-Tip100	4391926	4392403	1923	-	.	ID="RND-5_FAMILY-1833";Tend="1447";Tstart="924";shortTE="F";uid="a7c28f12-f3fe-46db-9fc0-81b3adbbc299"
VSBQ01000001.1	RepeatMasker	DNA	2345366	2345659	1735	-	.	ID="RND-6_FAMILY-3826";Tend="1370";Tstart="974";shortTE="F";uid="d5375e62-2147-484f-bfa3-9c207ce751d7"
VSBQ01000001.1	RepeatMasker	DNA/hAT	169431	169681	1175	-	.	ID="RND-5_FAMILY-13692";Tend="1126";Tstart="876";shortTE="F";uid="dde58715-c4d1-41fd-a8ac-f2a9bd99c3c4"
VSBQ01000001.1	RepeatMasker	Retroposon?	2499340	2499470	466	-	.	ID="RND-6_FAMILY-7125";Tend="1362";Tstart="1232";shortTE="F";uid="66bb7561-b44c-47e7-94d1-18bb8ceb8fec"
VSBQ01000001.1	RepeatMasker	Unknown	1446270	1446846	4897	-	.	ID="RND-6_FAMILY-38744";Tend="1002";Tstart="427";shortTE="F";uid="8ffb65bf-f20c-491e-bb4a-1f9fd8592c54"
VSBQ01000001.1	RepeatMasker	DNA/hAT	1523237	1523607	552	-	.	ID="DNA8-85_AP";TEgroup="ctg_1%7CDNA8-85_AP%7C1";Tend="437";Tstart="1";shortTE="T";uid="7d75caea-d456-4183-8ad7-cf399fdc3ffc"
VSBQ01000001.1	RepeatMasker	DNA/hAT-Tip100	3673978	3674653	1262	-	.	ID="RND-6_FAMILY-568";TEgroup="ctg_1%7CRND-6_FAMILY-568%7C1";Tend="1289";Tstart="504";shortTE="F";uid="9114b7eb-9593-49a4-a16a-e5409dadd481"
VSBQ01000001.1	RepeatMasker	Retroposon?	828519	828860	1300	-	.	ID="RND-6_FAMILY-5081";Tend="1882";Tstart="1550";shortTE="F";uid="955f1da8-e53f-4a0d-bd19-5b6caa6eb7b3"
VSBQ01000001.1	RepeatMasker	DNA	1606589	1607000	2603	-	.	ID="TTAA3_AP";Tend="418";Tstart="1";shortTE="F";uid="d97e0dfe-430c-4334-bfb7-88fb365c1ac0"
VSBQ01000001.1	RepeatMasker	DNA/Kolobok-E	1292576	1292704	572	-	.	ID="RND-6_FAMILY-30263";Tend="412";Tstart="85";shortTE="F";uid="501263c5-4b4c-4cd5-b945-126f379df06f"
VSBQ01000001.1	RepeatMasker	Retroposon?	4415090	4415311	530	-	.	ID="SINE2-2_AP";Tend="236";Tstart="1";shortTE="F";uid="f552e05c-baf1-4e2b-a55c-f6977e39c217"
VSBQ01000001.1	RepeatMasker	RC/Helitron	2733011	2733691	4518	-	.	ID="RND-1_FAMILY-67";Tend="1612";Tstart="950";shortTE="F";uid="34729d07-b38b-4f86-8038-200018d9dcbe"
VSBQ01000001.1	RepeatMasker	DNA	3806363	3806562	888	-	.	ID="RND-5_FAMILY-1090";Tend="1002";Tstart="791";shortTE="F";uid="0359f586-6c4e-435c-9821-8f5ff649b5fb"
VSBQ01000001.1	RepeatMasker	Retroposon?	3455842	3456153	894	-	.	ID="RND-6_FAMILY-1257";Tend="1001";Tstart="691";shortTE="F";uid="ffc12029-3286-41f3-90e9-8ea1ede344e1"
VSBQ01000001.1	RepeatMasker	DNA	1137227	1137346	454	-	.	ID="dna4-2_ap";Tend="214";Tstart="87";shortTE="F";uid="f1b508e7-4b3c-44ea-80c8-9fd4456b5d59"
VSBQ01000001.1	RepeatMasker	DNA/Ginger-1	2807791	2808173	423	-	.	ID="RND-6_FAMILY-1155";Tend="1230";Tstart="865";shortTE="F";uid="34e6422d-20a4-44ba-b5f0-d02e05727561"
VSBQ01000001.1	RepeatMasker	DNA	143466	143650	474	-	.	ID="TTAA2D_AP";Tend="431";Tstart="254";shortTE="F";uid="7c03db48-621d-4642-94fc-caa9f0f706da"
VSBQ01000001.1	RepeatMasker	Unknown	2344567	2345182	4216	-	.	ID="RND-6_FAMILY-21673";Tend="1599";Tstart="975";shortTE="F";uid="d677d0f6-f4d2-401f-af69-c45173c3ab37"
VSBQ01000001.1	RepeatMasker	DNA	3670056	3670622	2359	-	.	ID="RND-4_FAMILY-398";Tend="1526";Tstart="951";shortTE="F";uid="6935c526-c5d7-466d-a612-cf857a5d9b55"
VSBQ01000001.1	RepeatMasker	DNA	2237999	2238288	861	-	.	ID="DNA4-2_AP";Tend="764";Tstart="483";shortTE="F";uid="044d68b1-082b-4fc7-8b6c-ac12e7ca804b"
VSBQ01000001.1	RepeatMasker	DNA/Kolobok-E	4133624	4133727	556	-	.	ID="RND-6_FAMILY-1614";Tend="972";Tstart="861";shortTE="F";uid="2385b7c1-cdd3-40f2-8bfb-bd35aeffb134"
VSBQ01000001.1	RepeatMasker	DNA	3721140	3721495	487	-	.	ID="DNA8-75_AP";TEgroup="ctg_1%7CDNA8-75_AP%7C1";Tend="665";Tstart="76";shortTE="T";uid="4b65f684-c5c2-419d-b05a-a47448434947"
VSBQ01000001.1	RepeatMasker	Unknown	2460817	2461023	1411	-	.	ID="RND-1_FAMILY-14";Tend="1136";Tstart="905";shortTE="F";uid="1fc64ab9-08ac-4799-9154-2382d462a877"
VSBQ01000001.1	RepeatMasker	Retroposon?	1157710	1158199	750	-	.	ID="RND-6_FAMILY-840";Tend="783";Tstart="260";shortTE="F";uid="7cc98163-70af-4b38-9952-7a69d75902c5"
VSBQ01000001.1	RepeatMasker	DNA/Kolobok-E	1101736	1101852	435	-	.	ID="RND-5_FAMILY-4256";Tend="435";Tstart="313";shortTE="F";uid="e999eff1-c2ba-46c5-8c40-d653bdfcf54e"
VSBQ01000001.1	RepeatMasker	Retroposon?	2174995	2175312	1831	-	.	ID="RND-4_FAMILY-1269";Tend="1415";Tstart="1092";shortTE="F";uid="d3baa4dd-5ff6-4efd-a884-6765663eb66c"
VSBQ01000001.1	RepeatMasker	DNA/hAT?	1649652	1649892	520	-	.	ID="RND-4_FAMILY-532";Tend="1505";Tstart="1270";shortTE="F";uid="25ec8308-f1ac-4ecd-a54a-7afdf3f9bb60"
VSBQ01000001.1	RepeatMasker	DNA/Ginger-1	4629651	4629877	1873	-	.	ID="RND-6_FAMILY-1155";Tend="1027";Tstart="801";shortTE="F";uid="8bc42380-1709-43e9-8d13-e84c4d6ca31e"
VSBQ01000001.1	RepeatMasker	DNA/hAT-hAT19	624813	625455	2843	-	.	ID="RND-6_FAMILY-16519";Tend="1267";Tstart="615";shortTE="F";uid="edf5f11b-2921-4495-827c-f054fc7d3ca2"
VSBQ01000001.1	RepeatMasker	DNA/Kolobok-E	4985704	4985833	572	-	.	ID="RND-4_FAMILY-171";Tend="1200";Tstart="1071";shortTE="F";uid="eabf95b7-ea35-4b9a-9295-b6bb6c7257c7"
VSBQ01000001.1	RepeatMasker	LINE/CR1	1994729	1995061	532	-	.	ID="RND-6_FAMILY-2452";Tend="1195";Tstart="861";shortTE="F";uid="addad18b-261c-4d2f-a806-2b3efd0a7022"
VSBQ01000001.1	RepeatMasker	DNA/hAT-Tip100	100811	101194	1203	-	.	ID="RND-6_FAMILY-21006";Tend="1307";Tstart="932";shortTE="F";uid="11a8bacd-4a2c-46a3-b189-6e9310efe155"
VSBQ01000001.1	RepeatMasker	DNA/hAT-Tip100	3200041	3200322	420	-	.	ID="RND-4_FAMILY-1063";Tend="1412";Tstart="1123";shortTE="F";uid="9914cc2f-f325-478f-a622-5d72196cfcdf"
VSBQ01000001.1	RepeatMasker	DNA/Kolobok-E	3166828	3167136	756	-	.	ID="RND-4_FAMILY-171";TEgroup="ctg_1%7CRND-4_FAMILY-171%7C1";Tend="1214";Tstart="1024";shortTE="F";uid="ebdaef72-9570-481d-9711-ef2b1b32b360"
VSBQ01000001.1	RepeatMasker	DNA	2675205	2675619	756	-	.	ID="DNA-TTAA-1_AP";Tend="403";Tstart="19";shortTE="F";uid="f75af684-b172-4d95-a4a8-8aca0b1e414d"
VSBQ01000001.1	RepeatMasker	DNA	5146842	5147094	1161	-	.	ID="TTAA2_AP";Tend="427";Tstart="195";shortTE="F";uid="24c25c07-6bc6-4d2a-b784-815af7b8518f"
VSBQ01000001.1	RepeatMasker	Unknown	749678	751509	5422	-	.	ID="RND-6_FAMILY-5533";Tend="2285";Tstart="557";shortTE="F";uid="f36160ec-3f5c-42e3-bc87-253d0d5ba88a"
VSBQ01000001.1	RepeatMasker	Unknown	2054283	2054391	557	-	.	ID="RND-5_FAMILY-18707";Tend="1144";Tstart="1033";shortTE="F";uid="dbff3ece-1cfd-4b53-9e5e-8a48f0402078"
VSBQ01000001.1	RepeatMasker	DNA/Kolobok-E	2677428	2677994	2347	-	.	ID="RND-4_FAMILY-854";Tend="1466";Tstart="804";shortTE="F";uid="3d103ee0-5ce5-4aee-a2da-4294e0c272af"
VSBQ01000001.1	RepeatMasker	DNA/hAT-hAT19	1127447	1127675	570	-	.	ID="DNA8-82_AP";Tend="749";Tstart="537";shortTE="F";uid="60927947-df59-4a43-ba3c-a153ba2bf273"
VSBQ01000001.1	RepeatMasker	DNA/hAT?	796321	796437	416	-	.	ID="RND-4_FAMILY-1335";Tend="951";Tstart="840";shortTE="F";uid="6a5d3351-ad77-4844-867e-0b7d3df65c0b"
VSBQ01000001.1	RepeatMasker	DNA/TcMar-m44	2345659	2345769	534	-	.	ID="RND-4_FAMILY-620";Tend="1099";Tstart="1000";shortTE="F";uid="755313ea-e0ff-4c49-a9fe-9fe8722f73e4"
VSBQ01000001.1	RepeatMasker	DNA/Kolobok-E	4614905	4615165	823	-	.	ID="KOLOBOKE-2_AP";Tend="1384";Tstart="1119";shortTE="F";uid="71d29b29-b952-475e-9865-12b75360fbcf"
VSBQ01000001.1	RepeatMasker	Unknown	2424502	2424881	3027	-	.	ID="RND-1_FAMILY-271";Tend="1305";Tstart="926";shortTE="F";uid="050e7236-9902-4c18-a64b-8b9b724078f3"
VSBQ01000001.1	RepeatMasker	Retroposon?	431597	431834	987	-	.	ID="RND-6_FAMILY-12621";Tend="1130";Tstart="904";shortTE="F";uid="3ab99a61-4840-4cf7-9406-10f710275087"
VSBQ01000001.1	RepeatMasker	DNA/Kolobok-E	1104027	1104139	478	-	.	ID="RND-4_FAMILY-171";Tend="1188";Tstart="1067";shortTE="F";uid="ac7a7995-366e-43ee-8a66-4387ee950a97"
VSBQ01000001.1	RepeatMasker	DNA	3588666	3588895	1561	-	.	ID="ttaa3c_ap";Tend="238";Tstart="17";shortTE="F";uid="53c36cf1-3b7e-47c1-abe0-eab48415b7b3"
VSBQ01000001.1	RepeatMasker	DNA/hAT-Tip100	4734360	4734636	1611	-	.	ID="RND-6_FAMILY-2020";Tend="1544";Tstart="1271";shortTE="F";uid="dafed188-facd-4327-a509-929969a9d8a0"
VSBQ01000001.1	RepeatMasker	Unknown	632136	632242	612	-	.	ID="RND-5_FAMILY-7946";Tend="1623";Tstart="1527";shortTE="F";uid="5e3edb45-6462-412d-8fb9-619c9185c5d1"
VSBQ01000001.1	RepeatMasker	DNA	2396597	2396825	422	-	.	ID="dna4-2b_ap";Tend="263";Tstart="26";shortTE="F";uid="d8e874ea-8621-4958-bf45-bf78359dab94"
VSBQ01000001.1	RepeatMasker	DNA/hAT-Tip100	2686157	2687240	7502	-	.	ID="RND-5_FAMILY-3263";Tend="1747";Tstart="659";shortTE="F";uid="1c8f5e42-2c06-4f99-939d-793b20a0c123"
VSBQ01000001.1	RepeatMasker	DNA	1061513	1061780	953	-	.	ID="dna4-2_ap";Tend="259";Tstart="5";shortTE="F";uid="665f683d-5103-4757-a6ba-4fc664faa5c6"
VSBQ01000001.1	RepeatMasker	Unknown	3533291	3533482	1138	-	.	ID="RND-6_FAMILY-24301";Tend="1104";Tstart="910";shortTE="F";uid="eabe59fd-1f44-46c2-bdd5-1ddf454d3164"
VSBQ01000001.1	RepeatMasker	Unknown	3167539	3167810	1885	-	.	ID="RND-1_FAMILY-43";Tend="1253";Tstart="992";shortTE="F";uid="f06975b6-4537-4a3c-97bc-c10744187067"
VSBQ01000001.1	RepeatMasker	RC/Helitron	2873221	2874168	4398	-	.	ID="RND-6_FAMILY-1114";Tend="1686";Tstart="513";shortTE="F";uid="755ca5cc-8639-4e6e-83cc-693be9735259"
VSBQ01000001.1	RepeatMasker	DNA/Kolobok-E	1072900	1073836	2476	-	.	ID="KOLOBOKE-2_AP";Tend="2122";Tstart="1120";shortTE="F";uid="f950581a-4c88-4275-a9d7-ccfafd579535"
VSBQ01000001.1	RepeatMasker	DNA	5002482	5002869	670	-	.	ID="DNA4-2_AP";Tend="766";Tstart="411";shortTE="F";uid="a7669db0-32d1-4b47-9a28-7730b7e75867"
VSBQ01000001.1	RepeatMasker	DNA	1499886	1500179	572	-	.	ID="RND-1_FAMILY-269";Tend="370";Tstart="28";shortTE="F";uid="c1e205e2-f0bf-4e0a-a909-83edc0b7f8f4"
VSBQ01000001.1	RepeatMasker	Retroposon?	1399185	1399287	627	-	.	ID="RND-6_FAMILY-18835";Tend="416";Tstart="316";shortTE="F";uid="06ed9e6e-5d7f-444d-949a-50a6dbd27a1c"
VSBQ01000001.1	RepeatMasker	DNA/hAT	2358228	2358417	1269	-	.	ID="RND-1_FAMILY-182";Tend="1555";Tstart="1356";shortTE="F";uid="8ee4b380-d2db-469c-ba8c-6b68acc85e42"
VSBQ01000001.1	RepeatMasker	LINE/I-Jockey	2104853	2105034	596	-	.	ID="RND-5_FAMILY-3592";Tend="1640";Tstart="1462";shortTE="F";uid="7ba1a3ea-feea-47d2-8335-cd8459f0ca5b"
VSBQ01000001.1	RepeatMasker	RC/Helitron	1104360	1104513	531	-	.	ID="RND-6_FAMILY-6102";Tend="2087";Tstart="1915";shortTE="F";uid="6a65b8ce-2c11-462e-9a1e-f706dd5b7688"
VSBQ01000001.1	RepeatMasker	Unknown	641723	642103	2283	-	.	ID="RND-5_FAMILY-13256";Tend="1322";Tstart="942";shortTE="F";uid="6b1929b4-9c45-4d10-b6c2-0c24319f9491"
VSBQ01000001.1	RepeatMasker	DNA	3453416	3453808	669	-	.	ID="ttaa2b_ap";Tend="409";Tstart="56";shortTE="F";uid="77d748b2-a267-4d03-9883-50ce9fbcdcbd"
VSBQ01000001.1	RepeatMasker	DNA/Ginger	3044512	3044816	879	-	.	ID="RND-6_FAMILY-7106";Tend="1361";Tstart="1136";shortTE="F";uid="8cf4e8a2-dc84-4efb-8d00-f04d255e27c5"
VSBQ01000001.1	RepeatMasker	DNA/hAT-Charlie	435358	435634	531	-	.	ID="RND-6_FAMILY-4934";Tend="1448";Tstart="1152";shortTE="F";uid="34a8edba-d174-45fd-a2fa-7301d0a43a40"
VSBQ01000001.1	RepeatMasker	Retroposon?	898354	898531	701	-	.	ID="SINE2-1_AP";Tend="141";Tstart="1";shortTE="F";uid="d1e2ff3c-4e9e-4d86-9f26-fca3dbe13e95"
VSBQ01000001.1	RepeatMasker	Unknown	2938348	2938835	3664	-	.	ID="RND-1_FAMILY-43";Tend="1454";Tstart="973";shortTE="F";uid="46a0cb13-f044-4bc1-a340-38785d7823c2"
VSBQ01000001.1	RepeatMasker	DNA/Ginger-1	1704843	1705009	583	-	.	ID="RND-6_FAMILY-1155";Tend="952";Tstart="791";shortTE="F";uid="a601d625-14a2-44ff-afb3-148e84225cc8"
VSBQ01000001.1	RepeatMasker	DNA	3584238	3584864	3655	-	.	ID="DNA4-3_AP";Tend="635";Tstart="6";shortTE="F";uid="27d7c707-a823-4118-a986-35954a1ec201"
VSBQ01000001.1	RepeatMasker	DNA/Kolobok-E	3654053	3654202	419	-	.	ID="KOLOBOKE-4_AP";Tend="4218";Tstart="4067";shortTE="F";uid="84e915c3-5329-4524-a92b-7e5e3e6275d5"
VSBQ01000001.1	RepeatMasker	DNA/Ginger	3030162	3030846	3628	-	.	ID="RND-1_FAMILY-259";Tend="1257";Tstart="580";shortTE="F";uid="6962c9bd-27b3-4c07-a3bd-4615da38e7ee"
VSBQ01000001.1	RepeatMasker	Unknown	112190	112339	793	-	.	ID="RND-1_FAMILY-196";Tend="492";Tstart="343";shortTE="F";uid="34f68e69-f34f-4e0a-8bbe-072437da850d"
VSBQ01000001.1	RepeatMasker	DNA/Ginger	92405	92512	739	-	.	ID="RND-1_FAMILY-259";Tend="2037";Tstart="1930";shortTE="F";uid="ec592798-b09e-4188-b746-37493b2803d6"
VSBQ01000001.1	RepeatMasker	DNA/Kolobok-E	3803562	3803674	439	-	.	ID="RND-6_FAMILY-1423";Tend="1731";Tstart="1627";shortTE="F";uid="23aac33a-8ffa-4c90-b818-8ee200beddc1"
VSBQ01000001.1	RepeatMasker	DNA	3705807	3706261	2706	-	.	ID="RND-5_FAMILY-10525";Tend="1773";Tstart="1291";shortTE="F";uid="1f617009-cb47-4f27-a8da-589943787431"
VSBQ01000001.1	RepeatMasker	DNA/hAT-Ac	2880748	2880951	1188	-	.	ID="RND-6_FAMILY-10795";Tend="1186";Tstart="978";shortTE="F";uid="d58e0e5a-a61a-4c3d-93a4-19d6143891ae"
VSBQ01000001.1	RepeatMasker	DNA/Ginger-1	2428325	2428787	3276	-	.	ID="RND-6_FAMILY-1155";Tend="2119";Tstart="1659";shortTE="F";uid="ea660f1d-b7bf-4a05-8410-73819ea796dc"
VSBQ01000001.1	RepeatMasker	DNA	1130770	1131278	456	-	.	ID="DNA4-3_AP";Tend="529";Tstart="19";shortTE="F";uid="3ecaca2d-0082-4743-8eb2-9b7271d381af"
VSBQ01000001.1	RepeatMasker	DNA/hAT-hAT19	2371517	2371621	609	-	.	ID="RND-1_FAMILY-298";Tend="1864";Tstart="1758";shortTE="F";uid="4879515c-789c-493d-a446-de0574605623"
VSBQ01000001.1	RepeatMasker	DNA	1250092	1250423	472	-	.	ID="dna2-2_ap";Tend="312";Tstart="18";shortTE="F";uid="5edd5ae3-250c-48b7-9a0b-d0abdc27ed46"
VSBQ01000001.1	RepeatMasker	DNA/hAT-Tip100	3694519	3694723	1586	-	.	ID="DNA8-12_AP";Tend="208";Tstart="1";shortTE="F";uid="b37332fa-2247-4d35-baae-d4f5f1d668a8"
VSBQ01000001.1	RepeatMasker	Unknown	3463661	3463905	1444	-	.	ID="RND-6_FAMILY-11391";Tend="1819";Tstart="1594";shortTE="F";uid="d57538e9-159d-49af-b55b-d1bbba1f8b07"
VSBQ01000001.1	RepeatMasker	DNA	2798903	2799162	453	-	.	ID="RND-1_FAMILY-320";Tend="1949";Tstart="1640";shortTE="F";uid="b52b47c1-0268-44fe-86ac-daa310935827"
VSBQ01000001.1	RepeatMasker	DNA/hAT	1803599	1803730	426	-	.	ID="DNA8-68_AP";Tend="127";Tstart="4";shortTE="F";uid="8cd140fd-de17-40f0-9278-c273f246cc48"
VSBQ01000001.1	RepeatMasker	Unknown	3472305	3472577	1688	-	.	ID="RND-1_FAMILY-14";Tend="1185";Tstart="902";shortTE="F";uid="3dde42df-9f84-457a-abb1-504501f35f20"
VSBQ01000001.1	RepeatMasker	DNA/hAT	5071544	5072203	2055	-	.	ID="RND-5_FAMILY-265";TEgroup="ctg_1%7CRND-5_FAMILY-265%7C2";Tend="1608";Tstart="886";shortTE="F";uid="6da49db0-596c-4097-a9ab-3a8f162e5c67"
VSBQ01000001.1	RepeatMasker	RC/Helitron	2048757	2048947	879	-	.	ID="RND-1_FAMILY-67";Tend="1367";Tstart="1183";shortTE="F";uid="0a9664fe-04d0-4183-8111-16024df29167"
VSBQ01000001.1	RepeatMasker	DNA/hAT	1182066	1182253	633	-	.	ID="DNA8-1_AP";Tend="462";Tstart="284";shortTE="F";uid="dac2efec-a221-4811-ba5f-c11d5fa49ce2"
VSBQ01000001.1	RepeatMasker	DNA/Kolobok-E	362590	362875	4045	-	.	ID="rnd-6_family-11301";Tend="1273";Tstart="82";shortTE="F";uid="d808f2b8-6d61-48d9-8525-f35f61fe2a87"
VSBQ01000001.1	RepeatMasker	DNA/Kolobok-E	639632	640050	690	-	.	ID="RND-6_FAMILY-30263";Tend="455";Tstart="23";shortTE="F";uid="0b371d14-9068-403a-bfb8-3a33a0880300"
VSBQ01000001.1	RepeatMasker	RC/Helitron	3627138	3628268	8637	-	.	ID="RND-1_FAMILY-4";Tend="1917";Tstart="824";shortTE="F";uid="e0db345a-9bb2-4cdb-9411-c601c9fb565f"
VSBQ01000001.1	RepeatMasker	DNA/hAT-Tip100	1171542	1172130	962	-	.	ID="RND-6_FAMILY-4125";Tend="2227";Tstart="1610";shortTE="F";uid="f5889160-baed-4c20-a407-b26635f1e4d0"
VSBQ01000001.1	RepeatMasker	Unknown	1364846	1365536	1099	-	.	ID="RND-1_FAMILY-34";TEgroup="ctg_1%7CRND-1_FAMILY-34%7C1";Tend="1856";Tstart="969";shortTE="F";uid="66cdf89e-31ef-42ae-976a-6f7b519fcc56"
VSBQ01000001.1	RepeatMasker	DNA/Kolobok-E	1134827	1135630	6261	-	.	ID="RND-5_FAMILY-1965";Tend="1714";Tstart="891";shortTE="F";uid="c7f73bfc-7d6e-48a1-ab9a-dca77ceccdc1"
VSBQ01000001.1	RepeatMasker	Unknown	3805630	3806018	1451	-	.	ID="RND-4_FAMILY-773";Tend="1448";Tstart="981";shortTE="F";uid="791e55c6-d503-4d7b-a252-0cdb3e87eda1"
VSBQ01000001.1	RepeatMasker	DNA	316731	317250	3152	-	.	ID="RND-4_FAMILY-398";Tend="1456";Tstart="920";shortTE="F";uid="34ff1c33-38af-4ba8-b419-baa2a9299b0a"
VSBQ01000001.1	RepeatMasker	DNA/hAT-hAT19	310146	310621	2287	-	.	ID="DNA8-84_AP";Tend="562";Tstart="1";shortTE="F";uid="e109e682-18cd-4b01-8178-df3e11dbc29c"
VSBQ01000001.1	RepeatMasker	DNA/hAT-hAT19	3409690	3409859	739	-	.	ID="RND-5_FAMILY-1122";Tend="1102";Tstart="898";shortTE="F";uid="294ebcfc-ee37-4bf7-8265-50fe93d80b1e"
VSBQ01000001.1	RepeatMasker	DNA/hAT-Charlie	4508382	4509206	6365	-	.	ID="rnd-1_family-135";Tend="1804";Tstart="937";shortTE="F";uid="1499eada-ff8b-4ea7-95a0-4ff56c7740cf"
VSBQ01000001.1	RepeatMasker	Unknown	2383228	2383441	1350	-	.	ID="RND-5_FAMILY-1183";Tend="1155";Tstart="913";shortTE="F";uid="569db505-14d0-4993-8689-35d08798a78f"
VSBQ01000001.1	RepeatMasker	DNA/Ginger-1	2388017	2389042	6416	-	.	ID="RND-6_FAMILY-1155";Tend="2268";Tstart="1236";shortTE="F";uid="32793389-dbb7-4300-9d84-a85f93b7573f"
VSBQ01000001.1	RepeatMasker	Retroposon?	2327624	2327915	939	-	.	ID="RND-4_FAMILY-1269";Tend="1437";Tstart="1121";shortTE="F";uid="2c3f2b45-25df-4ab7-894a-dfa4a7875947"
VSBQ01000001.1	RepeatMasker	DNA/hAT-Tip100	2319556	2319862	2046	-	.	ID="DNA8-100B_AP";Tend="431";Tstart="105";shortTE="F";uid="38d338e4-9a96-4b02-9b59-4e7798c418c4"
VSBQ01000001.1	RepeatMasker	Unknown	5148925	5149271	1437	-	.	ID="RND-1_FAMILY-15";Tend="1196";Tstart="821";shortTE="F";uid="598aa52d-d6dc-4e01-bf1b-2778d903f4d6"
VSBQ01000001.1	RepeatMasker	DNA/Ginger	1049986	1051356	7729	-	.	ID="RND-6_FAMILY-7106";Tend="2170";Tstart="702";shortTE="F";uid="ec7d5ba1-0c6d-4ba7-801a-414f80ce3e45"
VSBQ01000001.1	RepeatMasker	Retroposon?	438837	439000	500	-	.	ID="RND-4_FAMILY-1269";TEgroup="ctg_1%7CRND-4_FAMILY-1269%7C1";Tend="1421";Tstart="1282";shortTE="F";uid="b34b626e-6f88-4403-9623-339cadd9e814"
VSBQ01000001.1	RepeatMasker	DNA/Ginger-1	3177026	3177595	3108	-	.	ID="RND-6_FAMILY-1155";Tend="1337";Tstart="804";shortTE="F";uid="ee03dde6-94d4-48ac-9fe7-eab437531fa3"
VSBQ01000001.1	RepeatMasker	DNA/hAT-hATm	403895	404057	470	-	.	ID="HAT-4C_AP";Tend="173";Tstart="10";shortTE="F";uid="f21dab56-9da3-4d69-896c-249f5bfeed53"
VSBQ01000001.1	RepeatMasker	DNA/hAT?	2799711	2799916	454	-	.	ID="RND-6_FAMILY-11462";Tend="367";Tstart="156";shortTE="F";uid="cf5cec86-195f-49f1-a849-4501a697434d"
VSBQ01000001.1	RepeatMasker	Unknown	2106499	2106613	481	-	.	ID="RND-1_FAMILY-13";Tend="1069";Tstart="951";shortTE="F";uid="db3c9f83-ae76-4f8c-8bca-cfa66ca31c9d"
VSBQ01000001.1	RepeatMasker	Retroposon?	150513	150726	438	-	.	ID="RND-1_FAMILY-122";Tend="321";Tstart="124";shortTE="F";uid="a184b62d-1be7-4fe5-9864-3798d5e818c1"
VSBQ01000001.1	RepeatMasker	DNA	2254893	2255348	2264	-	.	ID="DNAX-2_AP";Tend="467";Tstart="1";shortTE="F";uid="8880b6f2-4167-42d8-95ce-59e54d941542"
VSBQ01000001.1	RepeatMasker	Unknown	5144498	5144836	1670	-	.	ID="RND-4_FAMILY-2427";Tend="1306";Tstart="927";shortTE="F";uid="2237a97b-2b31-4531-97bb-0f4627ed64f9"
VSBQ01000001.1	RepeatMasker	Unknown	704354	704623	448	-	.	ID="RND-5_FAMILY-2359";Tend="1302";Tstart="1006";shortTE="F";uid="1072041f-2b0d-4361-bc53-c57a36700819"
VSBQ01000001.1	RepeatMasker	Unknown	2324493	2325180	4834	-	.	ID="RND-6_FAMILY-9666";Tend="1225";Tstart="540";shortTE="F";uid="a42c17e9-cdcc-4c0d-b0cd-e124b3996dd9"
VSBQ01000001.1	RepeatMasker	DNA/P	103782	104324	4594	-	.	ID="RND-6_FAMILY-9459";Tend="543";Tstart="1";shortTE="F";uid="f202c64f-46a7-4f06-9915-d7421bdec5b6"
VSBQ01000001.1	RepeatMasker	DNA/hAT-hAT19	3844843	3845150	1743	-	.	ID="RND-6_FAMILY-10372";Tend="2261";Tstart="1945";shortTE="F";uid="5bf2070c-1559-4d8c-88e3-5a61996f0616"
VSBQ01000001.1	RepeatMasker	Retroposon?	2180931	2181113	834	-	.	ID="RND-1_FAMILY-185";Tend="1626";Tstart="1438";shortTE="F";uid="ccf01e33-3374-46c9-9bfa-7fe0b968716d"
VSBQ01000001.1	RepeatMasker	DNA/Ginger-1	4670939	4671062	1021	-	.	ID="RND-6_FAMILY-1155";Tend="928";Tstart="805";shortTE="F";uid="c37c6768-bf4a-49c1-b6ef-2bc20629c160"
VSBQ01000001.1	RepeatMasker	DNA/Ginger-1	1107174	1107936	3004	-	.	ID="RND-6_FAMILY-1155";Tend="1513";Tstart="755";shortTE="F";uid="2ec37a30-0d09-4b49-81ef-87cd7f71e71e"
VSBQ01000001.1	RepeatMasker	Unknown	887133	888016	6351	-	.	ID="RND-6_FAMILY-43081";Tend="1776";Tstart="908";shortTE="F";uid="551f40d7-dd8c-49fd-94e1-990dc35443ea"
VSBQ01000001.1	RepeatMasker	Unknown	1963826	1964079	711	-	.	ID="RND-4_FAMILY-987";Tend="1158";Tstart="910";shortTE="F";uid="b4cddd10-ae5a-4463-b58f-6316cd8564ea"
VSBQ01000001.1	RepeatMasker	DNA/hAT-hAT19	2045057	2045262	872	-	.	ID="DNA8-82_AP";Tend="749";Tstart="541";shortTE="F";uid="9b3aac4f-7307-45d4-b549-1a18b5f5ee7f"
VSBQ01000001.1	RepeatMasker	LINE/L2	4867438	4867931	1600	-	.	ID="RND-6_FAMILY-2751";Tend="1353";Tstart="861";shortTE="F";uid="77c7df5d-1d80-4754-81cf-9372270779b9"
VSBQ01000001.1	RepeatMasker	DNA/hAT-hAT19	2168140	2168801	3675	-	.	ID="HAT-N15_AP";Tend="584";Tstart="1";shortTE="F";uid="cb4df1e3-d95b-4e96-98ce-bb924d83c3e0"
VSBQ01000001.1	RepeatMasker	DNA	2117897	2118257	642	-	.	ID="DNA4-3_AP";Tend="482";Tstart="148";shortTE="F";uid="fcdd7f95-e4e8-439b-ae69-bfe3fdcbe030"
VSBQ01000001.1	RepeatMasker	Unknown	4785805	4786049	1383	-	.	ID="RND-1_FAMILY-14";Tend="1159";Tstart="905";shortTE="F";uid="6415a0ee-9d1a-4343-bfb1-30a5b6c32ab4"
VSBQ01000001.1	RepeatMasker	LINE/R1	251833	252540	3244	-	.	ID="RND-6_FAMILY-6719";TEgroup="ctg_1%7CRND-6_FAMILY-6719%7C1";Tend="1494";Tstart="994";shortTE="F";uid="88a22e27-dca5-40df-8d08-d55eac704f33"
VSBQ01000001.1	RepeatMasker	DNA/Ginger-2	1740901	1741078	636	-	.	ID="RND-6_FAMILY-8791";Tend="1988";Tstart="1797";shortTE="F";uid="514e855d-4a4f-4a3f-a1cf-2794b083cbc0"
VSBQ01000001.1	RepeatMasker	Unknown	4921907	4922221	1349	-	.	ID="RND-1_FAMILY-15";Tend="1208";Tstart="904";shortTE="F";uid="5d22f2a4-258c-4934-9ba8-1e1e0d104846"
VSBQ01000001.1	RepeatMasker	LINE/I	159861	160770	1303	-	.	ID="RND-6_FAMILY-3237";Tend="2592";Tstart="1682";shortTE="F";uid="1bbc82a5-1830-44ff-a03d-64b9b056a843"
VSBQ01000001.1	RepeatMasker	DNA/hAT	1517233	1517702	2266	-	.	ID="RND-5_FAMILY-3050";Tend="1406";Tstart="854";shortTE="F";uid="f89882ad-3999-4ecf-9a5f-fc90ebb38508"
VSBQ01000001.1	RepeatMasker	Retroposon?	1884666	1884948	808	-	.	ID="RND-6_FAMILY-12621";Tend="1481";Tstart="1174";shortTE="F";uid="0b0c3954-bfd1-441f-a021-d17414a44736"
VSBQ01000001.1	RepeatMasker	LINE/R1	254986	255429	457	-	.	ID="SART-5_API";Tend="470";Tstart="15";shortTE="F";uid="707ea5d7-fa90-41c2-9460-cdad57ec5a36"
VSBQ01000001.1	RepeatMasker	DNA/Ginger	4647168	4647905	1666	-	.	ID="RND-1_FAMILY-259";TEgroup="ctg_1%7CRND-1_FAMILY-259%7C5";Tend="2037";Tstart="593";shortTE="F";uid="a2d65559-5151-4270-9071-8f2007b6154e"
VSBQ01000001.1	RepeatMasker	RC/Helitron	4537367	4537552	418	-	.	ID="RND-6_FAMILY-18280";Tend="1457";Tstart="1284";shortTE="F";uid="cd3cf36a-7aa8-4e62-84c5-ea0e1a4e8081"
VSBQ01000001.1	RepeatMasker	Unknown	4119822	4120041	1021	-	.	ID="RND-1_FAMILY-155";Tend="1171";Tstart="929";shortTE="F";uid="f6145036-3a38-4d64-bcd9-0d8b966a8fa9"
VSBQ01000001.1	RepeatMasker	DNA/Ginger	3820583	3820918	1910	-	.	ID="RND-1_FAMILY-259";Tend="946";Tstart="591";shortTE="F";uid="46ebaca0-ab56-4c94-9f2e-a3ac39ff7a57"
VSBQ01000001.1	RepeatMasker	DNA	3722741	3723157	1822	-	.	ID="TTAA8_AP";Tend="436";Tstart="6";shortTE="F";uid="18096d7b-dc69-4bd1-a95b-461965c01531"
VSBQ01000001.1	RepeatMasker	DNA	3718853	3719267	2659	-	.	ID="TTAA3_AP";Tend="429";Tstart="1";shortTE="F";uid="fd2f8e35-132c-41ad-b880-368e54f1811c"
VSBQ01000001.1	RepeatMasker	Unknown	2470991	2471316	2211	-	.	ID="RND-5_FAMILY-7238";Tend="1296";Tstart="972";shortTE="F";uid="ee192975-9476-4dca-96b7-e199ca5cb305"
VSBQ01000001.1	RepeatMasker	DNA/hAT	2886345	2886575	891	-	.	ID="RND-6_FAMILY-16976";Tend="1063";Tstart="801";shortTE="F";uid="2e852912-d2e0-45b8-9c1c-300db04ad6b6"
VSBQ01000001.1	RepeatMasker	DNA/Kolobok-E	2423639	2423750	828	-	.	ID="RND-5_FAMILY-605";Tend="1289";Tstart="1177";shortTE="F";uid="773c7989-f0a2-4772-a38e-05c015836a52"
VSBQ01000001.1	RepeatMasker	DNA/Ginger-1	3309227	3309767	3803	-	.	ID="RND-6_FAMILY-1155";Tend="2261";Tstart="1725";shortTE="F";uid="36dbf46d-20cd-4560-9028-d9291291784e"
VSBQ01000001.1	RepeatMasker	DNA	1053457	1053894	2417	-	.	ID="ttaa4c_ap";Tend="420";Tstart="1";shortTE="F";uid="9630e7e4-6385-46d0-a1e7-8d14aa09d5bb"
VSBQ01000001.1	RepeatMasker	DNA/TcMar-Tc1	263363	264318	7472	-	.	ID="RND-6_FAMILY-75";Tend="1628";Tstart="660";shortTE="F";uid="0e551128-33f4-46bc-b70d-4d0ba47af842"
VSBQ01000001.1	RepeatMasker	DNA/hAT-Tip100	4460008	4460547	3464	-	.	ID="RND-6_FAMILY-16671";Tend="1377";Tstart="816";shortTE="F";uid="00db904b-b8f1-47f2-9fb3-c647b7a64d52"
VSBQ01000001.1	RepeatMasker	DNA/hAT-Tip100	451076	451488	538	-	.	ID="RND-6_FAMILY-4842";Tend="854";Tstart="482";shortTE="F";uid="dd2c11a1-26a2-455f-b600-bc5de9c88f9e"
VSBQ01000001.1	RepeatMasker	DNA	1956284	1956815	734	-	.	ID="DNA4-3_AP";Tend="513";Tstart="24";shortTE="F";uid="c7757e9e-f243-44af-ba1d-8a8fbca572ed"
VSBQ01000001.1	RepeatMasker	DNA	4386086	4386199	517	-	.	ID="RND-4_FAMILY-398";Tend="1090";Tstart="978";shortTE="F";uid="b335f35f-9abc-4ea0-a9fa-19bf3db5df83"
VSBQ01000001.1	RepeatMasker	DNA/Ginger-1	312347	312488	541	-	.	ID="RND-6_FAMILY-1155";Tend="985";Tstart="856";shortTE="F";uid="6054bbf3-d4ad-4bb1-a04e-17b5e7ab2296"
VSBQ01000001.1	RepeatMasker	DNA	3315144	3315582	2990	-	.	ID="RND-6_FAMILY-1971";Tend="1965";Tstart="1526";shortTE="F";uid="3f4652bc-385b-45cc-bab8-9d1310336587"
VSBQ01000001.1	RepeatMasker	DNA/hAT-Tip100	2370301	2370859	1068	-	.	ID="RND-5_FAMILY-421";TEgroup="ctg_1%7CRND-5_FAMILY-421%7C1";Tend="1205";Tstart="387";shortTE="F";uid="f9c82fc8-9b4a-47cf-a5ae-3ea7de785e72"
VSBQ01000001.1	RepeatMasker	DNA	4124742	4125131	1269	-	.	ID="RND-5_FAMILY-776";TEgroup="ctg_1%7CRND-5_FAMILY-776%7C1";Tend="1404";Tstart="1137";shortTE="F";uid="472456e9-fe72-459c-9638-f155a4ee8052"
VSBQ01000001.1	RepeatMasker	Unknown	3028596	3028956	2801	-	.	ID="RND-1_FAMILY-82";Tend="1337";Tstart="992";shortTE="F";uid="5e55dd3c-15d1-4d37-bf1a-c70df8b31b80"
VSBQ01000001.1	RepeatMasker	Unknown	4152818	4154053	1644	-	.	ID="RND-6_FAMILY-9832";Tend="1508";Tstart="470";shortTE="F";uid="d7389484-c25b-4813-b548-94dead87a06a"
VSBQ01000001.1	RepeatMasker	Unknown	2824335	2824517	439	-	.	ID="RND-1_FAMILY-15";Tend="1128";Tstart="938";shortTE="F";uid="cbc2bb9f-2ce1-47c8-8548-75e34f5755ad"
VSBQ01000001.1	RepeatMasker	DNA/Ginger	3334620	3335191	2376	-	.	ID="RND-6_FAMILY-7106";Tend="1328";Tstart="702";shortTE="F";uid="4d24139f-d747-4174-acdf-26218e0fccbb"
VSBQ01000001.1	RepeatMasker	DNA/Ginger-1	2889576	2890114	3602	-	.	ID="RND-5_FAMILY-8248";Tend="1406";Tstart="878";shortTE="F";uid="7d7b0c5e-f64c-4048-971f-21cb22fa2409"
VSBQ01000001.1	RepeatMasker	Retroposon?	992967	993123	740	-	.	ID="RND-4_FAMILY-1269";Tend="1422";Tstart="1260";shortTE="F";uid="c1dc35e9-031a-487d-b8b5-c027f910de0a"
VSBQ01000001.1	RepeatMasker	DNA	4861201	4861860	1028	-	.	ID="DNA4-2_AP";Tend="769";Tstart="154";shortTE="F";uid="a0238a71-0a82-4c00-874c-1abcd9056f30"
VSBQ01000001.1	RepeatMasker	Unknown	2974496	2974767	471	-	.	ID="RND-6_FAMILY-6605";Tend="266";Tstart="3";shortTE="F";uid="4a08691a-627c-4e2b-89f4-4d7d8efb376a"
VSBQ01000001.1	RepeatMasker	Unknown	3411841	3412222	1704	-	.	ID="RND-4_FAMILY-890";Tend="1285";Tstart="869";shortTE="F";uid="526c65d0-2f05-4880-9df7-cc2067df0575"
VSBQ01000001.1	RepeatMasker	LINE/R1	67301	68545	3699	-	.	ID="RND-5_FAMILY-5001";TEgroup="ctg_1%7CRND-5_FAMILY-5001%7C1";Tend="1114";Tstart="1";shortTE="F";uid="a2529e1f-c90a-4dd5-b428-0f866277a1c3"
VSBQ01000001.1	RepeatMasker	DNA/Kolobok-E	4151568	4151735	494	-	.	ID="KOLOBOKE-2_AP";Tend="2123";Tstart="1951";shortTE="F";uid="8c656871-9e18-4781-9e1a-aba04eb33f55"
VSBQ01000001.1	RepeatMasker	DNA	3604112	3604509	2268	-	.	ID="RND-6_FAMILY-3169";Tend="1292";Tstart="902";shortTE="F";uid="ca41a8e2-fb40-4687-abb6-3cfa259c013c"
VSBQ01000001.1	RepeatMasker	DNA	3566024	3566234	573	-	.	ID="DNA4-3_AP";Tend="331";Tstart="128";shortTE="F";uid="ded57394-53cb-4752-98c7-8bdcbc39ba3f"
VSBQ01000001.1	RepeatMasker	DNA/Ginger	2558508	2558837	924	-	.	ID="rnd-1_family-259";Tend="1141";Tstart="659";shortTE="F";uid="7c8fa0d9-4198-4b39-b0ef-145b483df4b9"
VSBQ01000001.1	RepeatMasker	Unknown	4147318	4147746	2782	-	.	ID="RND-4_FAMILY-773";Tend="1349";Tstart="924";shortTE="F";uid="a858282c-9331-45bc-93f0-10e10ccbd479"
VSBQ01000001.1	RepeatMasker	Retroposon?	4669316	4669476	2233	-	.	ID="SINE2-1_AP";Tend="1407";Tstart="847";shortTE="F";uid="2f41465a-536a-462b-9596-452d3685bf31"
VSBQ01000001.1	RepeatMasker	DNA/Kolobok-E	5034699	5034845	711	-	.	ID="RND-6_FAMILY-30263";Tend="1565";Tstart="1402";shortTE="F";uid="f276b124-687f-41ed-8151-3c9328ba3381"
VSBQ01000001.1	RepeatMasker	DNA/Ginger	816940	817164	992	-	.	ID="RND-1_FAMILY-259";Tend="804";Tstart="588";shortTE="F";uid="c9be66e3-b39e-4b7e-8902-03c5be633edb"
VSBQ01000001.1	RepeatMasker	DNA	91166	91390	858	-	.	ID="RND-6_FAMILY-36626";Tend="1397";Tstart="1189";shortTE="F";uid="2f2b38a5-0643-4253-9a0e-ae7e5c82bf9f"
VSBQ01000001.1	RepeatMasker	Unknown	3173864	3174143	1556	-	.	ID="RND-6_FAMILY-25037";Tend="1283";Tstart="965";shortTE="F";uid="b510c11f-382b-49ea-9a43-a57ddb327c17"
VSBQ01000001.1	RepeatMasker	Unknown	2625827	2626029	552	-	.	ID="RND-4_FAMILY-266";Tend="1600";Tstart="1390";shortTE="F";uid="9c857cce-408b-4273-9a3c-a20eb3371236"
VSBQ01000001.1	RepeatMasker	DNA/Kolobok-E	3140665	3140832	1123	-	.	ID="RND-6_FAMILY-11301";Tend="2227";Tstart="2033";shortTE="F";uid="1e5a77c6-05af-4d5c-90f1-a6dc12f722c7"
VSBQ01000001.1	RepeatMasker	Unknown	3821507	3821633	598	-	.	ID="RND-6_FAMILY-9030";Tend="1231";Tstart="1102";shortTE="F";uid="848a006a-a533-4813-9869-9036144e392a"
VSBQ01000001.1	RepeatMasker	Unknown	299212	299465	507	-	.	ID="RND-5_FAMILY-8440";TEgroup="ctg_1%7CRND-5_FAMILY-8440%7C1";Tend="872";Tstart="701";shortTE="F";uid="21a74d26-7aa5-4ffa-9543-e8dfdcfa5b1d"
VSBQ01000001.1	RepeatMasker	DNA/Kolobok-E	656422	656818	3138	-	.	ID="RND-6_FAMILY-748";Tend="2554";Tstart="2164";shortTE="F";uid="820b98a1-39a5-46b3-a79f-7fa3a90b03e4"
VSBQ01000001.1	RepeatMasker	Unknown	4025988	4026279	1635	-	.	ID="RND-1_FAMILY-37";Tend="1294";Tstart="995";shortTE="F";uid="e8b67dec-f716-4781-9948-b5cb87f10d93"
VSBQ01000001.1	RepeatMasker	DNA/Ginger	1398322	1398914	3534	-	.	ID="RND-6_FAMILY-7106";Tend="1543";Tstart="911";shortTE="F";uid="0ebe69c4-b473-4484-8245-5e219f730cb1"
VSBQ01000001.1	RepeatMasker	DNA	2447354	2447621	1124	-	.	ID="DNA8-31_AP";Tend="578";Tstart="274";shortTE="F";uid="ffe427a7-851e-4414-be11-097c1ae30b4b"
VSBQ01000001.1	RepeatMasker	DNA/hAT-Tip100	2769414	2769589	838	-	.	ID="DNA8-6_AP";Tend="171";Tstart="1";shortTE="F";uid="77759337-4cd6-4c50-95eb-a6a2ea061659"
VSBQ01000001.1	RepeatMasker	DNA	3346360	3346507	747	-	.	ID="dna3-4_ap";Tend="127";Tstart="2";shortTE="F";uid="a6e8846c-0ddc-4e3d-9805-805e0d38e813"
VSBQ01000001.1	RepeatMasker	DNA	311198	311564	1259	-	.	ID="RND-6_FAMILY-14100";Tend="1297";Tstart="899";shortTE="F";uid="94ac6753-da93-4f42-a0cb-2e8c125a5efd"
VSBQ01000001.1	RepeatMasker	RC/Helitron	1939406	1939700	859	-	.	ID="RND-5_FAMILY-1400";Tend="1819";Tstart="814";shortTE="F";uid="7c3a18b0-06e2-4595-bceb-197887b44393"
VSBQ01000001.1	RepeatMasker	Retroposon?	497043	497549	2090	-	.	ID="RND-6_FAMILY-5081";Tend="1232";Tstart="736";shortTE="F";uid="65571b8b-f209-4007-bef7-a86d46cde7f5"
VSBQ01000001.1	RepeatMasker	Unknown	2269670	2270379	3020	-	.	ID="RND-1_FAMILY-82";Tend="1398";Tstart="677";shortTE="F";uid="2bbfa7bf-fdfc-4018-ad76-7cfe8c18629c"
VSBQ01000001.1	RepeatMasker	DNA	3151045	3151475	2702	-	.	ID="TTAA7_AP";Tend="434";Tstart="1";shortTE="F";uid="e7a91d9b-03b7-49ad-a4c7-de445c03e399"
VSBQ01000001.1	RepeatMasker	Unknown	2498604	2498860	866	-	.	ID="RND-1_FAMILY-79";Tend="1527";Tstart="1277";shortTE="F";uid="740b9549-7f08-405c-a7c2-8f9473b47b0d"
VSBQ01000001.1	RepeatMasker	DNA/hAT?	1104446	1104726	1577	-	.	ID="RND-1_FAMILY-86";Tend="1645";Tstart="1368";shortTE="F";uid="9bb1f483-c87f-43ba-a92a-cbab3f566668"
VSBQ01000001.1	RepeatMasker	DNA/Kolobok-E	873640	873902	517	-	.	ID="rnd-4_family-171";TEgroup="ctg_1%7Crnd-4_family-171%7C1";Tend="1205";Tstart="1064";shortTE="T";uid="5f6c83d9-0330-4a95-891f-ce706038567f"
VSBQ01000001.1	RepeatMasker	DNA/hAT-Tip100	3998774	3999375	1263	-	.	ID="DNA8-107_AP";TEgroup="ctg_1%7CDNA8-107_AP%7C1";Tend="1026";Tstart="178";shortTE="F";uid="0dd6c78f-ad1a-42e9-86bb-7f7c9146c78f"
VSBQ01000001.1	RepeatMasker	DNA	4571282	4571987	3132	-	.	ID="DNA4-2_AP";Tend="758";Tstart="1";shortTE="F";uid="4205e339-580b-4b60-8f82-3a6d4d118cc0"
VSBQ01000001.1	RepeatMasker	RC/Helitron	3834034	3834168	906	-	.	ID="RND-6_FAMILY-6102";Tend="2024";Tstart="1887";shortTE="F";uid="c1e97a0e-4371-4c0f-9975-c4ec4963dfea"
VSBQ01000001.1	RepeatMasker	DNA/Kolobok-E	3065225	3065440	1030	-	.	ID="RND-6_FAMILY-30263";Tend="278";Tstart="83";shortTE="F";uid="82154c76-fa9b-49bd-895e-612c314df9c6"
VSBQ01000001.1	RepeatMasker	DNA/hAT-Tip100	1831507	1831635	423	-	.	ID="RND-5_FAMILY-2576";Tend="1559";Tstart="1434";shortTE="F";uid="978bb359-ffa5-424a-be5b-e3dac1e0c61d"
VSBQ01000001.1	RepeatMasker	DNA/Ginger	1782776	1782975	690	-	.	ID="RND-1_FAMILY-259";Tend="1355";Tstart="1135";shortTE="F";uid="45f64b54-e24c-4c44-be1a-f1fe518c12f2"
VSBQ01000001.1	RepeatMasker	DNA/Kolobok-E	2787110	2787303	985	-	.	ID="RND-6_FAMILY-16369";Tend="1525";Tstart="1337";shortTE="F";uid="c77e785c-20ea-4e27-b2e1-c9366e96566c"
VSBQ01000001.1	RepeatMasker	DNA/hAT	4796818	4797026	859	-	.	ID="RND-5_FAMILY-3050";Tend="1414";Tstart="1199";shortTE="F";uid="4b53ada9-dd9f-4479-87b5-0c251eab9091"
VSBQ01000001.1	RepeatMasker	DNA	4726688	4726977	988	-	.	ID="RND-6_FAMILY-25006";Tend="1266";Tstart="947";shortTE="F";uid="82adc61b-dc1a-4f99-8b7e-b4718fcf9313"
VSBQ01000001.1	RepeatMasker	Unknown	4534525	4534886	2121	-	.	ID="RND-5_FAMILY-13256";Tend="1318";Tstart="940";shortTE="F";uid="fee1fbc6-4795-4d17-b590-ea9177fa2153"
VSBQ01000001.1	RepeatMasker	DNA/Kolobok-E	3820244	3820582	1689	-	.	ID="RND-1_FAMILY-195";Tend="2209";Tstart="1432";shortTE="F";uid="59f2d8c8-997f-459c-b8b1-5d7b493acb0d"
VSBQ01000001.1	RepeatMasker	Retroposon?	4722450	4722705	672	-	.	ID="RND-1_FAMILY-293";Tend="783";Tstart="517";shortTE="F";uid="aba0aad7-c4f8-4326-a76a-5eee01df5c1a"
VSBQ01000001.1	RepeatMasker	DNA/Kolobok-E	1020874	1021814	4555	-	.	ID="RND-5_FAMILY-9815";Tend="2326";Tstart="1442";shortTE="F";uid="40d9ec71-af28-4e23-a078-eb4c5989582e"
VSBQ01000001.1	RepeatMasker	DNA/Ginger	3727274	3727483	940	-	.	ID="RND-1_FAMILY-259";Tend="798";Tstart="589";shortTE="F";uid="9e21f51b-fabe-40c7-bb10-27b62f0df58b"
VSBQ01000001.1	RepeatMasker	LINE/I-Jockey	504375	504564	543	-	.	ID="RND-6_FAMILY-11377";Tend="1428";Tstart="1239";shortTE="F";uid="1d954a7d-4391-4bd0-bddd-a93e64e246b2"
VSBQ01000001.1	RepeatMasker	DNA/hAT-Charlie	2734956	2735338	3099	-	.	ID="RND-1_FAMILY-107";Tend="1298";Tstart="914";shortTE="F";uid="fb6f134f-27c3-4056-a978-61a0410db6b8"
VSBQ01000001.1	RepeatMasker	DNA/hAT-Ac	1833021	1833146	656	-	.	ID="RND-6_FAMILY-1076";Tend="845";Tstart="720";shortTE="F";uid="ba2f956f-82c1-45be-83dd-911d2f00cd7f"
VSBQ01000001.1	RepeatMasker	DNA	4825801	4826450	3118	-	.	ID="RND-6_FAMILY-1160";Tend="1541";Tstart="870";shortTE="F";uid="105b2996-1f4f-4953-a129-44d74e51fb35"
VSBQ01000001.1	RepeatMasker	DNA/hAT-Tip100	316539	316761	494	-	.	ID="RND-6_FAMILY-15916";Tend="1341";Tstart="1125";shortTE="F";uid="ff51e1ee-e2b0-4eda-9743-94b4f5d5be51"
VSBQ01000001.1	RepeatMasker	Retroposon?	2133130	2133724	2110	-	.	ID="RND-6_FAMILY-5081";Tend="1232";Tstart="634";shortTE="F";uid="c29f6c89-ac65-4b31-a582-8db960b31526"
VSBQ01000001.1	RepeatMasker	DNA/MULE-MuDR	2897446	2897573	498	-	.	ID="RND-5_FAMILY-1813";Tend="953";Tstart="842";shortTE="F";uid="3b43cbf5-6ccd-43ea-a646-37ad5cc400bc"
VSBQ01000001.1	RepeatMasker	DNA/hAT-Tip100	2458604	2459047	1442	-	.	ID="RND-6_FAMILY-5526";Tend="1294";Tstart="823";shortTE="F";uid="1f7e227e-9f66-47e4-9171-936b258851a0"
VSBQ01000001.1	RepeatMasker	RC/Helitron	2497762	2497917	746	-	.	ID="RND-5_FAMILY-1400";Tend="1740";Tstart="1589";shortTE="F";uid="8677e8b0-d34e-4006-a252-a6fa5415cf4c"
VSBQ01000001.1	RepeatMasker	Unknown	3066462	3067069	2782	-	.	ID="RND-4_FAMILY-4274";Tend="1747";Tstart="1057";shortTE="F";uid="36da3147-e10b-4c28-8fe8-34cb278b8ae2"
VSBQ01000001.1	RepeatMasker	Retroposon?	2805401	2806216	2010	-	.	ID="RND-6_FAMILY-1257";Tend="994";Tstart="186";shortTE="F";uid="dde0a73d-204e-4326-82e7-43bf44bccc64"
VSBQ01000001.1	RepeatMasker	DNA/P	4665509	4665723	1052	-	.	ID="RND-6_FAMILY-26623";Tend="1178";Tstart="970";shortTE="F";uid="fa1f226e-89b0-4f3e-a130-217fe1bbff2e"
VSBQ01000001.1	RepeatMasker	Unknown	1881949	1882292	1052	-	.	ID="RND-1_FAMILY-13";Tend="1278";Tstart="917";shortTE="F";uid="234e405f-ca45-4947-b431-d1c3d273f16f"
VSBQ01000001.1	RepeatMasker	Unknown	1406544	1407367	6249	-	.	ID="RND-1_FAMILY-111";Tend="1530";Tstart="746";shortTE="F";uid="8898658d-12bf-49cf-978a-f231d18237f4"
VSBQ01000001.1	RepeatMasker	DNA/Kolobok-E	907117	907221	523	-	.	ID="RND-6_FAMILY-30263";Tend="1531";Tstart="1426";shortTE="F";uid="a64bf41d-4aaa-4939-8111-9eeb34dc8de2"
VSBQ01000001.1	RepeatMasker	Unknown	589308	589500	1462	-	.	ID="RND-1_FAMILY-209";Tend="1165";Tstart="971";shortTE="F";uid="06e6f357-d86d-4cf5-b3d2-40978c382edb"
VSBQ01000001.1	RepeatMasker	DNA	4757221	4757675	761	-	.	ID="DNA-TTAA-1_AP";Tend="423";Tstart="1";shortTE="F";uid="911c3575-64cb-4676-9d2c-81c749052e46"
VSBQ01000001.1	RepeatMasker	LINE/L2	51763	52128	2696	-	.	ID="RND-6_FAMILY-7406";Tend="873";Tstart="509";shortTE="F";uid="21771447-d36b-4861-86a9-ca18cfef05d6"
VSBQ01000001.1	RepeatMasker	Unknown	4734630	4734929	1467	-	.	ID="RND-6_FAMILY-10496";Tend="1222";Tstart="922";shortTE="F";uid="e710a549-9caa-459d-9275-d5bcbba5b1ae"
VSBQ01000001.1	RepeatMasker	Retroposon?	4003746	4004017	872	-	.	ID="RND-6_FAMILY-1845";Tend="356";Tstart="88";shortTE="F";uid="e05660a4-e230-4db2-bbc3-a4ed07cfcde8"
VSBQ01000001.1	RepeatMasker	DNA/Ginger-1	3097760	3098802	6889	-	.	ID="RND-6_FAMILY-1155";Tend="1866";Tstart="774";shortTE="F";uid="21ce8d0c-06d3-47ad-b24c-7d8cceee593d"
VSBQ01000001.1	RepeatMasker	DNA/Ginger-1	2494858	2495214	1889	-	.	ID="rnd-6_family-1155";Tend="1136";Tstart="805";shortTE="F";uid="14332190-913b-485a-afec-a3d781823c7f"
VSBQ01000001.1	RepeatMasker	Unknown	2226388	2226621	1570	-	.	ID="RND-5_FAMILY-4893";Tend="1143";Tstart="899";shortTE="F";uid="5ce4efd0-ecf2-49a1-8c7e-7c311df44a97"
VSBQ01000001.1	RepeatMasker	DNA/Kolobok-E	4956933	4957166	482	-	.	ID="RND-6_FAMILY-16369";Tend="1571";Tstart="1348";shortTE="F";uid="48a844eb-1dbf-407e-bd3c-ec9f52af14a8"
VSBQ01000001.1	RepeatMasker	DNA	2438190	2438610	3112	-	.	ID="TTAA7_AP";Tend="434";Tstart="1";shortTE="F";uid="5a9a20dd-aa60-41c4-9e7e-0d4fbf4a9149"
VSBQ01000001.1	RepeatMasker	Retroposon?	5045778	5046031	488	-	.	ID="SINE2-1_AP";Tend="1440";Tstart="1183";shortTE="F";uid="460dabd3-5f21-4191-bd87-e46cb4b1d17c"
VSBQ01000001.1	RepeatMasker	DNA/hAT-Tip100	2935169	2935432	438	-	.	ID="RND-6_FAMILY-11173";Tend="1259";Tstart="1006";shortTE="F";uid="c2d865ef-a31d-4d62-893f-7bdd347dae90"
VSBQ01000001.1	RepeatMasker	DNA/Kolobok-E	4086583	4087428	6751	-	.	ID="RND-6_FAMILY-16977";Tend="1689";Tstart="805";shortTE="F";uid="ad09b223-afdf-481d-a6f1-14ce6ac61640"
VSBQ01000001.1	RepeatMasker	DNA/P	104862	105543	5822	-	.	ID="RND-6_FAMILY-6570";Tend="680";Tstart="1";shortTE="F";uid="9d0d3d83-bba1-4289-8cd7-e0a8702a3d60"
VSBQ01000001.1	RepeatMasker	DNA/hAT-Tip100	4935437	4935654	945	-	.	ID="DNA8-87_AP";Tend="211";Tstart="2";shortTE="F";uid="7b36e21c-b39a-4573-ac1f-2014289695e6"
VSBQ01000001.1	RepeatMasker	Unknown	4907338	4907473	465	-	.	ID="RND-1_FAMILY-6";Tend="1174";Tstart="1035";shortTE="F";uid="ffd622c1-07ed-48eb-8938-63683b6171df"
VSBQ01000001.1	RepeatMasker	DNA/hAT-hAT19	3412873	3413076	654	-	.	ID="HAT-N8_AP";Tend="851";Tstart="621";shortTE="F";uid="6b4cd329-2802-401a-9ff9-5bf7d8f637fe"
VSBQ01000001.1	RepeatMasker	Retroposon?	991578	991815	1813	-	.	ID="RND-6_FAMILY-12621";Tend="1482";Tstart="1247";shortTE="F";uid="bb81da5a-200e-416c-b0ed-9dbda672e75a"
VSBQ01000001.1	RepeatMasker	Unknown	911041	911470	1956	-	.	ID="RND-4_FAMILY-773";Tend="1445";Tstart="1008";shortTE="F";uid="43e192eb-490a-4e2c-b979-5b5b43a3a23c"
VSBQ01000001.1	RepeatMasker	Unknown	1152851	1153302	2945	-	.	ID="RND-5_FAMILY-8701";Tend="1374";Tstart="907";shortTE="F";uid="21da1002-c60a-452f-af6b-72d021e58121"
VSBQ01000001.1	RepeatMasker	DNA	3156270	3156765	627	-	.	ID="DNA4-3_AP";Tend="635";Tstart="144";shortTE="F";uid="668a9c03-896e-4943-b41e-425c1c5053ad"
VSBQ01000001.1	RepeatMasker	DNA	2829749	2829986	1075	-	.	ID="RND-5_FAMILY-6224";Tend="1681";Tstart="1433";shortTE="F";uid="52085349-423b-4d94-8421-3836a1e3590f"
VSBQ01000001.1	RepeatMasker	DNA/Ginger	2515579	2516578	2090	-	.	ID="RND-1_FAMILY-259";Tend="1695";Tstart="587";shortTE="F";uid="76bfc27a-f547-4ca5-9668-af5b4086e6f4"
VSBQ01000001.1	RepeatMasker	DNA/Ginger-1	4667456	4668330	1453	-	.	ID="RND-6_FAMILY-1155";TEgroup="ctg_1%7CRND-6_FAMILY-1155%7C5";Tend="1992";Tstart="1326";shortTE="F";uid="94b63a0a-5506-4c38-b00d-243e0a75958d"
VSBQ01000001.1	RepeatMasker	DNA	2228362	2228961	1877	-	.	ID="DNA4-2_AP";Tend="769";Tstart="205";shortTE="F";uid="d84f423b-8331-4503-83e0-5bc69e0b788f"
VSBQ01000001.1	RepeatMasker	DNA	3744075	3744299	414	-	.	ID="DNA4-3_AP";Tend="339";Tstart="156";shortTE="F";uid="9baaa1a9-10b3-4a58-af20-d4dd5f4dbef9"
VSBQ01000001.1	RepeatMasker	DNA/hAT-Tip100	902284	902426	558	-	.	ID="dna8-100b_ap";Tend="660";Tstart="387";shortTE="F";uid="f8cb7f61-dc87-41b2-a686-bd0b43cec9c9"
VSBQ01000001.1	RepeatMasker	DNA	3086649	3087150	851	-	.	ID="DNA4-2_AP";Tend="688";Tstart="179";shortTE="F";uid="a8b26300-9e1b-4a5b-ae4b-73d1308b29db"
VSBQ01000001.1	RepeatMasker	DNA	2225852	2226158	834	-	.	ID="TTAA2D_AP";Tend="358";Tstart="90";shortTE="F";uid="15666774-c159-45e5-82ba-b3405d2cb6b1"
VSBQ01000001.1	RepeatMasker	DNA/hAT-Tip100	1465385	1465569	493	-	.	ID="DNA8-100_AP";Tend="178";Tstart="1";shortTE="F";uid="bf275a39-397c-4159-98cd-d29579ba02be"
VSBQ01000001.1	RepeatMasker	DNA/Kolobok-E	3045070	3045172	491	-	.	ID="KOLOBOKE-4_AP";Tend="2962";Tstart="2860";shortTE="F";uid="6e8389d4-2f5a-4b67-af99-9d918fd16dbb"
VSBQ01000001.1	RepeatMasker	DNA/hAT?	82802	83352	4017	-	.	ID="RND-1_FAMILY-36";Tend="1556";Tstart="947";shortTE="F";uid="34e15895-e2b8-4ebe-be86-48b24bdf2682"
VSBQ01000001.1	RepeatMasker	DNA/Ginger	1970045	1970492	2194	-	.	ID="RND-1_FAMILY-259";Tend="1129";Tstart="589";shortTE="F";uid="c467b4a8-bc88-4adc-bb3f-d41b9536e3e6"
VSBQ01000001.1	RepeatMasker	Unknown	2247929	2248223	906	-	.	ID="RND-6_FAMILY-21404";Tend="1684";Tstart="1409";shortTE="F";uid="c24ce97e-65ab-4a24-935f-a8179e251c19"
VSBQ01000001.1	RepeatMasker	DNA/MULE-MuDR	4706580	4706690	552	-	.	ID="MUDR12X_AP";Tend="1316";Tstart="1196";shortTE="F";uid="3ec26395-229f-4568-802b-8338bd582618"
VSBQ01000001.1	RepeatMasker	Unknown	352504	353175	5053	-	.	ID="RND-6_FAMILY-8913";Tend="1705";Tstart="1028";shortTE="F";uid="ade7e67e-f649-4ff8-a4a3-5d6054be9608"
VSBQ01000001.1	RepeatMasker	DNA/Sola-1	3717540	3717881	1120	-	.	ID="RND-1_FAMILY-104";Tend="2147";Tstart="1796";shortTE="F";uid="2b033fe1-8ff5-41ac-94b6-f25e92b48f46"
VSBQ01000001.1	RepeatMasker	DNA/hAT	4918164	4918389	762	-	.	ID="DNA8-35_AP";Tend="237";Tstart="2";shortTE="F";uid="f893dcd2-4245-4761-9363-d4908dcf871d"
VSBQ01000001.1	RepeatMasker	DNA/Kolobok-T2	712890	713013	460	-	.	ID="REP-4_PBA";Tend="620";Tstart="499";shortTE="F";uid="64277482-415a-4d3a-8331-c7f243620b77"
VSBQ01000001.1	RepeatMasker	DNA	4014445	4014625	828	-	.	ID="dna3-4_ap";Tend="127";Tstart="1";shortTE="F";uid="d6f0167a-77dc-4482-9068-f83700668ca2"
VSBQ01000001.1	RepeatMasker	DNA/TcMar-m44?	1632154	1632286	419	-	.	ID="DNA4-9B_AP";Tend="180";Tstart="4";shortTE="F";uid="706cfb05-a6ce-446a-806e-bf7e85439f33"
VSBQ01000001.1	RepeatMasker	DNA	4846805	4847403	527	-	.	ID="ttaa2c_ap";TEgroup="ctg_1%7Cttaa2c_ap%7C1";Tend="384";Tstart="22";shortTE="F";uid="98f58ddf-ca5b-408a-8b1b-6c82990d6117"
VSBQ01000001.1	RepeatMasker	DNA	4079367	4079721	1537	-	.	ID="RND-6_FAMILY-8405";Tend="1172";Tstart="798";shortTE="F";uid="4e1b867f-335a-4d12-a7cc-87adf368e2ec"
VSBQ01000001.1	RepeatMasker	DNA/Ginger-1	992396	992903	3735	-	.	ID="RND-5_FAMILY-8248";Tend="1376";Tstart="879";shortTE="F";uid="fa3d7e79-3d4a-4fa5-b397-a86951430637"
VSBQ01000001.1	RepeatMasker	DNA/hAT-Ac	1848219	1848541	1734	-	.	ID="RND-6_FAMILY-1522";Tend="1119";Tstart="782";shortTE="F";uid="62999f07-af44-4c5e-a0aa-3bf9ebc31832"
VSBQ01000001.1	RepeatMasker	DNA/hAT-hAT19	4133183	4133649	999	-	.	ID="DNA8-49_AP";TEgroup="ctg_1%7CDNA8-49_AP%7C1";Tend="864";Tstart="93";shortTE="F";uid="aa45e661-4b81-46e6-a972-30e82e2a346b"
VSBQ01000001.1	RepeatMasker	DNA/hAT?	2360855	2361029	509	-	.	ID="RND-4_FAMILY-532";Tend="1926";Tstart="1745";shortTE="F";uid="5a7cd758-3337-4e9a-876b-7e85070ab569"
VSBQ01000001.1	RepeatMasker	DNA/Ginger	3789357	3789531	550	-	.	ID="RND-6_FAMILY-7106";Tend="920";Tstart="719";shortTE="F";uid="114387a1-9f64-4b62-adce-36820c6cb594"
VSBQ01000001.1	RepeatMasker	DNA/MULE-MuDR	2430748	2431464	3962	-	.	ID="RND-5_FAMILY-1813";Tend="1506";Tstart="843";shortTE="F";uid="250607dc-2384-46a5-a8eb-68b0e7276442"
VSBQ01000001.1	RepeatMasker	LTR/Gypsy	823038	823158	537	-	.	ID="RND-6_FAMILY-6665";Tend="272";Tstart="142";shortTE="F";uid="36a0de0a-8fca-4f29-98ea-f1b3059b3783"
VSBQ01000001.1	RepeatMasker	Retroposon?	1396356	1396757	546	-	.	ID="RND-6_FAMILY-1257";Tend="956";Tstart="506";shortTE="F";uid="c9fd2c05-4dc7-4a0a-acef-4dae84825369"
VSBQ01000001.1	RepeatMasker	DNA/hAT	2281578	2281727	602	-	.	ID="RND-6_FAMILY-13645";Tend="1361";Tstart="1230";shortTE="F";uid="f670486f-d8d8-4b5c-9517-bd659e12290c"
VSBQ01000001.1	RepeatMasker	Unknown	4139895	4140161	597	-	.	ID="RND-1_FAMILY-174";Tend="1725";Tstart="1450";shortTE="F";uid="d2d9fa26-6ead-41be-ac71-ede698c1d99c"
VSBQ01000001.1	RepeatMasker	DNA	4761562	4761699	420	-	.	ID="dna4-2_ap";Tend="755";Tstart="628";shortTE="F";uid="b5c167c8-958e-48e7-b1b5-cff31f8041fe"
VSBQ01000001.1	RepeatMasker	DNA	840274	840390	733	-	.	ID="DNA3-1_AP";Tend="126";Tstart="1";shortTE="F";uid="b3af6583-ca7a-4276-81a9-847260b98f88"
VSBQ01000001.1	RepeatMasker	DNA/hAT-hAT19	4393671	4393802	434	-	.	ID="HAT-N5_AP";Tend="134";Tstart="3";shortTE="F";uid="172d0a9a-848b-41d0-93d2-216267bf49d2"
VSBQ01000001.1	RepeatMasker	Unknown	2735331	2735721	2963	-	.	ID="RND-5_FAMILY-7238";Tend="1310";Tstart="916";shortTE="F";uid="d2109cb7-317e-440d-8f83-2d47dbec3c79"
VSBQ01000001.1	RepeatMasker	RC/Helitron	1080172	1080959	1040	-	.	ID="RND-1_FAMILY-4";TEgroup="ctg_1%7CRND-1_FAMILY-4%7C1";Tend="1868";Tstart="866";shortTE="F";uid="b2bbac4c-7e92-4a77-9ab7-17a6e7c577af"
VSBQ01000001.1	RepeatMasker	RC/Helitron	1341959	1342262	903	-	.	ID="RND-5_FAMILY-1400";Tend="1782";Tstart="1207";shortTE="F";uid="e8d09b21-78fb-4806-9e5b-c6cf67697e21"
VSBQ01000001.1	RepeatMasker	Unknown	27496	27773	777	-	.	ID="RND-6_FAMILY-48360";Tend="1068";Tstart="783";shortTE="F";uid="ca9fe2fc-2d62-4f33-b4ae-4d7ce6b0d860"
VSBQ01000001.1	RepeatMasker	Unknown	2423746	2423896	728	-	.	ID="RND-5_FAMILY-14785";Tend="1165";Tstart="1011";shortTE="F";uid="8658170d-d66d-4a8a-8abf-95b0d1d27fec"
VSBQ01000001.1	RepeatMasker	DNA	2207807	2207955	459	-	.	ID="RND-6_FAMILY-17942";Tend="1417";Tstart="1282";shortTE="F";uid="bcaea1ae-1e51-4f91-97ea-8b8d20771978"
VSBQ01000001.1	RepeatMasker	DNA/Ginger-1	4776320	4776443	963	-	.	ID="RND-6_FAMILY-1155";Tend="2261";Tstart="2138";shortTE="F";uid="09c98fc5-48d0-4392-a4a2-95b0c4c84839"
VSBQ01000001.1	RepeatMasker	DNA/Ginger-1	2010723	2011894	1825	-	.	ID="RND-6_FAMILY-1155";TEgroup="ctg_1%7CRND-6_FAMILY-1155%7C1";Tend="2265";Tstart="808";shortTE="F";uid="2a8a1e58-ab0d-4e40-b864-b6f5f0a99deb"
VSBQ01000001.1	RepeatMasker	Unknown	1922541	1922678	489	-	.	ID="RND-6_FAMILY-33686";Tend="399";Tstart="264";shortTE="F";uid="445b8432-873b-4625-83ec-84a3e8103d40"
VSBQ01000001.1	RepeatMasker	DNA/Ginger	3471615	3472146	2063	-	.	ID="RND-1_FAMILY-259";Tend="1253";Tstart="646";shortTE="F";uid="1cf3eb16-f0ec-4641-a484-ea52bcd35982"
VSBQ01000001.1	RepeatMasker	DNA/CMC-Transib	43731	44085	2768	-	.	ID="RND-6_FAMILY-16630";Tend="1694";Tstart="1346";shortTE="F";uid="ab37aa0c-a80a-4eda-90ab-65975eadfa19"
VSBQ01000001.1	RepeatMasker	DNA/P	104398	104614	447	-	.	ID="P-2_AP";Tend="2468";Tstart="2237";shortTE="F";uid="76407337-8bc9-4f1a-a4e2-c884fe0a45ba"
VSBQ01000001.1	RepeatMasker	DNA/hAT-Charlie	2734373	2734965	4663	-	.	ID="RND-1_FAMILY-120";Tend="1823";Tstart="1230";shortTE="F";uid="104a6fb6-dae2-42a3-8fa9-15691b74b722"
VSBQ01000001.1	RepeatMasker	DNA/hAT-hAT19	903725	903895	467	-	.	ID="DNA8-64B_AP";Tend="155";Tstart="1";shortTE="F";uid="18e2a052-1f92-4e4d-aca6-3885945c01f4"
VSBQ01000001.1	RepeatMasker	DNA	4029831	4030249	1240	-	.	ID="TTAA8_AP";Tend="436";Tstart="6";shortTE="F";uid="805be28c-d985-45ee-a6ff-6922f8d42927"
VSBQ01000001.1	RepeatMasker	DNA	3816640	3816868	901	-	.	ID="DNAX-2_AP";Tend="441";Tstart="220";shortTE="F";uid="0326acd2-4b0a-4532-819a-4d0799144332"
VSBQ01000001.1	RepeatMasker	Retroposon?	3456769	3457478	825	-	.	ID="SINE2-1_AP";Tend="1462";Tstart="745";shortTE="F";uid="1bbc9364-1c89-4672-99d8-34af6cfabe44"
VSBQ01000001.1	RepeatMasker	DNA/hAT-hAT19	5041576	5041687	537	-	.	ID="RND-5_FAMILY-2390";Tend="357";Tstart="243";shortTE="F";uid="b1b9fbc4-59b6-4777-851c-6bd7e6369a60"
VSBQ01000001.1	RepeatMasker	RC/Helitron	2948936	2949636	2397	-	.	ID="RND-6_FAMILY-1114";Tend="1708";Tstart="875";shortTE="F";uid="8ceb4715-339e-440c-a522-2457f19785a1"
VSBQ01000001.1	RepeatMasker	DNA	813103	813331	1620	-	.	ID="RND-6_FAMILY-2470";Tend="1124";Tstart="895";shortTE="F";uid="9fe34481-3f80-4a0b-8742-e82204f8fab4"
VSBQ01000001.1	RepeatMasker	DNA/Ginger	5042056	5043514	9847	-	.	ID="RND-6_FAMILY-7106";Tend="2158";Tstart="686";shortTE="F";uid="a083a88e-c7e3-4cc4-b00e-18da6873f656"
VSBQ01000001.1	RepeatMasker	DNA/TcMar-m44	3802874	3803025	1197	-	.	ID="DNAX-3_AP";Tend="150";Tstart="1";shortTE="F";uid="78d559b1-7a63-488f-86d2-030b4d4be9e1"
VSBQ01000001.1	RepeatMasker	DNA/TcMar-Tc4	3878576	3878722	444	-	.	ID="RND-6_FAMILY-2428";Tend="409";Tstart="270";shortTE="F";uid="e66224ba-99a4-42d5-9cb2-a2977c5b9f9d"
VSBQ01000001.1	RepeatMasker	LINE/I	1107043	1107173	1006	-	.	ID="RND-6_FAMILY-17068";Tend="1319";Tstart="1190";shortTE="F";uid="8b9287c5-c16b-4f6d-8c2a-408cb9365107"
VSBQ01000001.1	RepeatMasker	Unknown	2426757	2427060	1693	-	.	ID="RND-4_FAMILY-3026";Tend="1262";Tstart="965";shortTE="F";uid="4f7a4c4d-3179-408c-bb49-cda52d0c9bc1"
VSBQ01000001.1	RepeatMasker	DNA/Ginger-1	3247127	3247261	1075	-	.	ID="RND-6_FAMILY-1155";Tend="941";Tstart="809";shortTE="F";uid="fa534fcd-5745-4057-9031-250ba37874b7"
VSBQ01000001.1	RepeatMasker	DNA	4762378	4762513	479	-	.	ID="DNA4-2_AP";Tend="446";Tstart="320";shortTE="F";uid="d7a6ef3c-4f9f-4402-b88d-aab63c211c8e"
VSBQ01000001.1	RepeatMasker	DNA/Ginger-1	310854	310991	511	-	.	ID="RND-6_FAMILY-1155";Tend="2261";Tstart="2129";shortTE="F";uid="f6ce8ee7-2733-4e83-8132-48b63c255796"
VSBQ01000001.1	RepeatMasker	LINE/I-Jockey	1389059	1389456	2390	-	.	ID="RND-5_FAMILY-3592";Tend="1567";Tstart="1160";shortTE="F";uid="8f0746d7-dd52-441a-8c99-588a8a920967"
VSBQ01000001.1	RepeatMasker	DNA/Ginger-1	3819481	3819970	3467	-	.	ID="RND-6_FAMILY-1155";Tend="2260";Tstart="1773";shortTE="F";uid="5beecc6e-0381-4c42-ac29-f0b874f3c7b0"
VSBQ01000001.1	RepeatMasker	DNA/Ginger-1	746608	747461	5607	-	.	ID="RND-6_FAMILY-1155";Tend="1696";Tstart="809";shortTE="F";uid="e68b5702-68f7-4a82-9bcd-e12ed9463668"
VSBQ01000001.1	RepeatMasker	Retroposon?	3064867	3065224	1439	-	.	ID="RND-4_FAMILY-1269";Tend="992";Tstart="84";shortTE="F";uid="03fb75db-9693-4b60-afe4-4907844e9a10"
VSBQ01000001.1	RepeatMasker	DNA/Ginger-1	2664278	2664888	3511	-	.	ID="RND-6_FAMILY-1155";Tend="1388";Tstart="808";shortTE="F";uid="f6dc33c5-e5aa-443a-bddf-eb76b3e9bed6"
VSBQ01000001.1	RepeatMasker	LINE/I-Jockey	1855504	1856002	2841	-	.	ID="RND-6_FAMILY-26485";Tend="1383";Tstart="877";shortTE="F";uid="04b6739e-89b0-45f4-9d95-cce408c6396e"
VSBQ01000001.1	RepeatMasker	Unknown	2850950	2851242	618	-	.	ID="RND-5_FAMILY-2809";Tend="2166";Tstart="1881";shortTE="F";uid="4b02f4c6-f0ef-490b-b4f0-26b87ac86ef2"
VSBQ01000001.1	RepeatMasker	DNA/Ginger	2916185	2916376	460	-	.	ID="RND-1_FAMILY-259";Tend="1429";Tstart="1231";shortTE="F";uid="c4fb2fb3-f8a5-40b2-ba9e-184fcec61c67"
VSBQ01000001.1	RepeatMasker	DNA/Kolobok-E	920138	920547	724	-	.	ID="RND-1_FAMILY-192";Tend="1797";Tstart="1390";shortTE="F";uid="fad06bb5-a9ec-449a-add4-6db8a935edb0"
VSBQ01000001.1	RepeatMasker	DNA/Ginger	2438621	2438852	1262	-	.	ID="RND-1_FAMILY-259";Tend="1105";Tstart="587";shortTE="F";uid="2fa786f7-9b3d-4834-950b-ea0516502afa"
VSBQ01000001.1	RepeatMasker	DNA/TcMar-m44	1721240	1721388	1026	-	.	ID="DNAX-3_AP";Tend="150";Tstart="1";shortTE="F";uid="944fc7e9-8d82-4a56-96cf-cf4e584a6808"
VSBQ01000001.1	RepeatMasker	LTR/Gypsy	2788126	2788253	509	-	.	ID="RND-6_FAMILY-6665";Tend="271";Tstart="141";shortTE="F";uid="eb8f33c1-da89-4722-b6b0-7270d2aff912"
VSBQ01000001.1	RepeatMasker	Unknown	1684327	1684691	1758	-	.	ID="RND-4_FAMILY-773";Tend="1450";Tstart="1066";shortTE="F";uid="1a05263d-0cd3-4bc7-b4fa-bc44c31ff62a"
VSBQ01000001.1	RepeatMasker	Unknown	271407	272034	3291	-	.	ID="RND-6_FAMILY-2496";Tend="1504";Tstart="721";shortTE="F";uid="3296d642-32e5-4b54-9749-c72c8ea192bc"
VSBQ01000001.1	RepeatMasker	Unknown	2303398	2303634	986	-	.	ID="RND-6_FAMILY-14244";Tend="1218";Tstart="978";shortTE="F";uid="96104da0-d0c9-4861-8450-587c826bd769"
VSBQ01000001.1	RepeatMasker	DNA	3333266	3333699	3114	-	.	ID="TTAA7_AP";Tend="434";Tstart="1";shortTE="F";uid="e4ce2646-1fe2-4db1-8d84-7e77fba356ad"
VSBQ01000001.1	RepeatMasker	RC/Helitron	4914492	4914618	419	-	.	ID="RND-1_FAMILY-319";Tend="963";Tstart="839";shortTE="F";uid="a3d9c905-2b02-4b24-bfa7-c5fd3c2de82b"
VSBQ01000001.1	RepeatMasker	DNA/Maverick	57564	58007	752	-	.	ID="POLINTON-1_PBA";Tend="11551";Tstart="11108";shortTE="F";uid="b3bb8b00-e038-4014-bf69-4019b95e47e4"
VSBQ01000001.1	RepeatMasker	DNA	5184010	5184625	2481	-	.	ID="DNA4-2_AP";Tend="633";Tstart="1";shortTE="F";uid="e0081264-c038-427a-895e-300d66152d81"
VSBQ01000001.1	RepeatMasker	Unknown	1543151	1543763	1625	-	.	ID="RND-5_FAMILY-1720";Tend="1359";Tstart="738";shortTE="F";uid="1c6bdf21-ecc5-48ef-acb4-b0b239d64004"
VSBQ01000001.1	RepeatMasker	DNA/hAT-Ac	3380538	3380699	1067	-	.	ID="RND-6_FAMILY-1342";Tend="877";Tstart="718";shortTE="F";uid="f0fc1f77-8679-40f5-bf1e-ad5c249fa2da"
VSBQ01000001.1	RepeatMasker	DNA/hAT-Tip100	3737586	3738043	1323	-	.	ID="RND-6_FAMILY-21006";Tend="1359";Tstart="933";shortTE="F";uid="21e9da1a-cae2-4265-9b32-857918069ee6"
VSBQ01000001.1	RepeatMasker	DNA/hAT-Tip100	2052567	2052720	522	-	.	ID="RND-5_FAMILY-6921";Tend="1334";Tstart="1201";shortTE="F";uid="02e528fb-bce8-45e9-8a52-0985e498499b"
VSBQ01000001.1	RepeatMasker	DNA/hAT-Tip100	2961554	2962060	1038	-	.	ID="DNA8-83_AP";Tend="603";Tstart="72";shortTE="F";uid="56a5a729-24e8-45b8-9245-f09b4231277c"
VSBQ01000001.1	RepeatMasker	Retroposon?	638517	638738	412	-	.	ID="RND-6_FAMILY-7125";Tend="1401";Tstart="1185";shortTE="F";uid="e66dc851-eae6-42b7-9e0e-db49cec59425"
VSBQ01000001.1	RepeatMasker	DNA	2713491	2714019	3107	-	.	ID="DNA4-3_AP";Tend="533";Tstart="4";shortTE="F";uid="73fa79fc-9790-4642-8cca-1804ff699308"
VSBQ01000001.1	RepeatMasker	Unknown	3726565	3726757	444	-	.	ID="RND-6_FAMILY-10100";Tend="1186";Tstart="992";shortTE="F";uid="ac9ded9c-8583-4edf-b802-961ee6838b84"
VSBQ01000001.1	RepeatMasker	DNA	2719967	2720496	3141	-	.	ID="DNA4-3_AP";Tend="533";Tstart="4";shortTE="F";uid="bb976d50-1199-448e-bd09-a096bf97a6af"
VSBQ01000001.1	RepeatMasker	DNA	1517013	1517261	1161	-	.	ID="RND-4_FAMILY-1945";Tend="1574";Tstart="1349";shortTE="F";uid="14c0ff2f-8e27-4ddd-9b31-004eedf8f632"
VSBQ01000001.1	RepeatMasker	DNA/Kolobok-E	3602619	3602811	768	-	.	ID="RND-6_FAMILY-16369";Tend="1522";Tstart="1337";shortTE="F";uid="801efdda-5ab2-4d8f-897f-d2b69e1b56cd"
VSBQ01000001.1	RepeatMasker	DNA/Ginger-1	1952599	1952715	659	-	.	ID="GINGER1-2_AP";Tend="3958";Tstart="3838";shortTE="F";uid="5a590d3f-780e-4216-bcde-c4c644ef3226"
VSBQ01000001.1	RepeatMasker	DNA	235394	235834	2651	-	.	ID="TTAA3B_AP";Tend="436";Tstart="1";shortTE="F";uid="8e206572-b026-4774-add7-a58d891c1a43"
VSBQ01000001.1	RepeatMasker	Unknown	3808007	3808777	5297	-	.	ID="RND-4_FAMILY-506";Tend="1695";Tstart="953";shortTE="F";uid="9b0c9bdb-41cb-4cac-a1f0-91efc67c0ea9"
VSBQ01000001.1	RepeatMasker	DNA/hAT-Tip100	2023712	2023840	475	-	.	ID="DNA8-107_AP";Tend="567";Tstart="433";shortTE="F";uid="b44eb2bd-bb2b-40d4-a78e-74bbd6d3ae6d"
VSBQ01000001.1	RepeatMasker	DNA/hAT?	1874033	1874650	1881	-	.	ID="rnd-6_family-11462";Tend="1371";Tstart="237";shortTE="F";uid="e3250a57-a205-4f57-b24a-ca767aeae579"
VSBQ01000001.1	RepeatMasker	Unknown	4693362	4693959	3797	-	.	ID="RND-1_FAMILY-251";Tend="1553";Tstart="959";shortTE="F";uid="0839e438-beb6-4798-ab16-b85b1196880b"
VSBQ01000001.1	RepeatMasker	DNA/Ginger	2154106	2154482	1919	-	.	ID="RND-6_FAMILY-7106";Tend="1364";Tstart="990";shortTE="F";uid="ff5646bd-12ba-4c3e-a16e-572998374e68"
VSBQ01000001.1	RepeatMasker	Unknown	3594387	3594622	1683	-	.	ID="RND-1_FAMILY-6";Tend="1191";Tstart="918";shortTE="F";uid="85630e20-1a7a-4753-b3ad-fe06d8e64411"
VSBQ01000001.1	RepeatMasker	DNA/hAT	1738993	1739332	1344	-	.	ID="RND-6_FAMILY-16976";Tend="368";Tstart="27";shortTE="F";uid="419ce30f-2e08-46cd-afa5-bce0c2e711e1"
VSBQ01000001.1	RepeatMasker	DNA	4621088	4621536	1961	-	.	ID="RND-5_FAMILY-10525";Tend="1740";Tstart="1294";shortTE="F";uid="30695684-7576-4730-a95b-0adca921761c"
VSBQ01000001.1	RepeatMasker	DNA/hAT-Tip100	1441737	1442102	1740	-	.	ID="RND-6_FAMILY-6174";Tend="1676";Tstart="1315";shortTE="F";uid="2a53cb81-67ce-408f-8fcd-9ea6ff85871b"
VSBQ01000001.1	RepeatMasker	DNA/Ginger-1	4612977	4614480	5305	-	.	ID="RND-6_FAMILY-1155";TEgroup="ctg_1%7CRND-6_FAMILY-1155%7C4";Tend="2261";Tstart="1075";shortTE="F";uid="aeac3f26-c28c-4352-b5f6-ac2b106dc4a8"
VSBQ01000001.1	RepeatMasker	DNA	1653566	1653752	427	-	.	ID="dna4-2b_ap";Tend="768";Tstart="598";shortTE="F";uid="346f036f-cdec-46f5-b996-68d52c40dedc"
VSBQ01000001.1	RepeatMasker	DNA/Kolobok-E	1148837	1149170	2245	-	.	ID="RND-6_FAMILY-16977";Tend="3067";Tstart="2736";shortTE="F";uid="3c4534d9-2eaa-4174-8a4b-fe70a3adcbeb"
VSBQ01000001.1	RepeatMasker	Unknown	3155169	3155294	607	-	.	ID="RND-6_FAMILY-26237";Tend="765";Tstart="648";shortTE="F";uid="4b3ec933-dd39-431f-9b27-2cfdc619571a"
VSBQ01000001.1	RepeatMasker	Unknown	4561857	4562026	685	-	.	ID="RND-5_FAMILY-8440";Tend="874";Tstart="701";shortTE="F";uid="e1b6d6c3-494c-4f31-b12c-691c6d1eceba"
VSBQ01000001.1	RepeatMasker	Retroposon?	691469	691922	619	-	.	ID="RND-4_FAMILY-1269";Tend="1298";Tstart="910";shortTE="F";uid="c252e88c-e896-4317-9c0e-3443b0e78228"
VSBQ01000001.1	RepeatMasker	DNA/Kolobok-E	3142184	3142574	2471	-	.	ID="RND-4_FAMILY-854";Tend="1293";Tstart="893";shortTE="F";uid="53bad1b0-15c7-4c80-8e04-a83b2ae3fa5d"
VSBQ01000001.1	RepeatMasker	Unknown	1515322	1515485	960	-	.	ID="RND-5_FAMILY-3783";Tend="963";Tstart="800";shortTE="F";uid="2a2be6fc-a73e-4f41-a44f-4a5287e21a84"
VSBQ01000001.1	RepeatMasker	DNA	3363927	3364076	460	-	.	ID="TTAA18_AP";Tend="153";Tstart="1";shortTE="F";uid="235161c0-88c9-410a-ad1e-978a5d30a692"
VSBQ01000001.1	RepeatMasker	DNA/hAT-Charlie	2936579	2936751	887	-	.	ID="DNA8-72_AP";Tend="170";Tstart="1";shortTE="F";uid="802d1579-fda2-4f38-9ee4-b667c75dce6d"
VSBQ01000001.1	RepeatMasker	DNA	5076908	5077056	441	-	.	ID="RND-6_FAMILY-15061";Tend="303";Tstart="181";shortTE="F";uid="9d161063-d0e4-4c3c-85dc-5ab3c3f99218"
VSBQ01000001.1	RepeatMasker	Unknown	893983	894298	1705	-	.	ID="RND-6_FAMILY-10496";Tend="1243";Tstart="925";shortTE="F";uid="e2a2ea65-8ab2-4352-ba47-24d4a373df12"
VSBQ01000001.1	RepeatMasker	DNA/hAT-hAT19	2771106	2771467	1852	-	.	ID="RND-6_FAMILY-16519";Tend="1022";Tstart="628";shortTE="F";uid="bec38c82-24c5-4399-bbe7-4ba8901497c7"
VSBQ01000001.1	RepeatMasker	DNA	3251893	3252545	1489	-	.	ID="DNA4-2_AP";Tend="763";Tstart="1";shortTE="F";uid="3804d746-e3d7-4030-a231-d2a1861d4369"
VSBQ01000001.1	RepeatMasker	DNA/hAT-hAT19	4572443	4574080	13403	-	.	ID="RND-5_FAMILY-1406";Tend="2293";Tstart="668";shortTE="F";uid="2bce8319-f6b5-46c5-bee2-67b07db2431a"
VSBQ01000001.1	RepeatMasker	Unknown	1158464	1158646	609	-	.	ID="RND-4_FAMILY-1339";Tend="866";Tstart="659";shortTE="F";uid="639ddf35-f408-46f4-8160-e1b72b182e01"
VSBQ01000001.1	RepeatMasker	DNA/Kolobok-E	2790260	2790467	551	-	.	ID="KOLOBOKE-3_AP";Tend="5313";Tstart="5092";shortTE="F";uid="22a3381e-0935-4a09-93b6-bc9e581e08b9"
VSBQ01000001.1	RepeatMasker	DNA	581670	581898	1389	-	.	ID="TTAA3B_AP";Tend="434";Tstart="206";shortTE="F";uid="d13b4ec1-439c-4512-95fa-530ba2d405d8"
VSBQ01000001.1	RepeatMasker	DNA/Kolobok-E	1487449	1488143	3314	-	.	ID="RND-5_FAMILY-9815";Tend="2172";Tstart="1444";shortTE="F";uid="bc54eba0-af95-4dbb-bf6d-d8b0da1f0d9e"
VSBQ01000001.1	RepeatMasker	DNA/Kolobok-E	1841433	1841640	852	-	.	ID="rnd-6_family-3940";Tend="1568";Tstart="1286";shortTE="F";uid="5e6050cf-4e93-417f-91a2-95c3b45b5a8e"
VSBQ01000001.1	RepeatMasker	DNA/Merlin	2481859	2482026	460	-	.	ID="RND-6_FAMILY-43177";Tend="518";Tstart="362";shortTE="F";uid="5025ac68-2410-4607-8ab0-56b885b5d64f"
VSBQ01000001.1	RepeatMasker	DNA/hAT?	4778959	4779530	1159	-	.	ID="RND-4_FAMILY-1335";TEgroup="ctg_1%7CRND-4_FAMILY-1335%7C1";Tend="1179";Tstart="817";shortTE="F";uid="c281970a-dc36-4d3f-b428-2506ee17a447"
VSBQ01000001.1	RepeatMasker	DNA/hAT?	1024162	1024433	875	-	.	ID="RND-4_FAMILY-532";Tend="1554";Tstart="1276";shortTE="F";uid="4a0bc606-69b0-4998-b67e-8d53bf3926d1"
VSBQ01000001.1	RepeatMasker	DNA	4059930	4060136	613	-	.	ID="TTAA2C_AP";Tend="225";Tstart="6";shortTE="F";uid="9bb355a3-736b-4a61-9c11-d4099dc0baf8"
VSBQ01000001.1	RepeatMasker	Retroposon?	362029	362583	739	-	.	ID="RND-4_FAMILY-1269";Tend="1161";Tstart="583";shortTE="F";uid="96572375-f1ac-4229-9540-af09cd784951"
VSBQ01000001.1	RepeatMasker	DNA/hAT-Tip100	1004150	1004353	1549	-	.	ID="DNA8-12_AP";Tend="208";Tstart="1";shortTE="F";uid="f59abc60-eff9-4b99-b836-5724abf0a064"
VSBQ01000001.1	RepeatMasker	DNA/Ginger-1	3581348	3581531	977	-	.	ID="RND-6_FAMILY-1155";Tend="2260";Tstart="2077";shortTE="F";uid="2ab5e964-39d9-4a6a-948b-a5d0aa8029ef"
VSBQ01000001.1	RepeatMasker	Retroposon?	1279966	1280090	426	-	.	ID="RND-1_FAMILY-68";Tend="726";Tstart="589";shortTE="F";uid="8b5b4b73-78cb-4fb4-9e04-27d611cf63fa"
VSBQ01000001.1	RepeatMasker	DNA	160794	160983	1014	-	.	ID="ttaa3c_ap";Tend="221";Tstart="17";shortTE="F";uid="0874eb97-d01c-420f-a0e3-b9d82a869519"
VSBQ01000001.1	RepeatMasker	Retroposon?	4045126	4045365	458	-	.	ID="RND-6_FAMILY-12621";Tend="1565";Tstart="1313";shortTE="F";uid="5cf37baf-4902-4894-bf39-0d71b9c602b0"
VSBQ01000001.1	RepeatMasker	DNA/Ginger-1	2418371	2418528	569	-	.	ID="RND-6_FAMILY-1155";Tend="940";Tstart="799";shortTE="F";uid="ebf451e7-ce75-477f-bdc2-57e966b53e63"
VSBQ01000001.1	RepeatMasker	DNA/Kolobok-E	2870090	2870247	958	-	.	ID="RND-6_FAMILY-11301";Tend="2213";Tstart="2058";shortTE="F";uid="99cd12a4-83eb-49f8-b23e-425a67525631"
VSBQ01000001.1	RepeatMasker	DNA/hAT	4497413	4498348	7853	-	.	ID="RND-5_FAMILY-578";Tend="1857";Tstart="925";shortTE="F";uid="186d36ca-5a6b-4e16-a878-fd3a2ade9317"
VSBQ01000001.1	RepeatMasker	DNA/Kolobok-E	2756343	2756507	669	-	.	ID="RND-6_FAMILY-30263";Tend="578";Tstart="83";shortTE="F";uid="ab2611b6-ed74-4aa6-8853-1ed8007deb8f"
VSBQ01000001.1	RepeatMasker	Unknown	4970227	4970537	1993	-	.	ID="RND-5_FAMILY-3566";Tend="1270";Tstart="965";shortTE="F";uid="7ac61f00-7db1-4b07-94a8-27ee9690db23"
VSBQ01000001.1	RepeatMasker	DNA/Kolobok-E	2755835	2755942	436	-	.	ID="KOLOBOKE-3_AP";Tend="2165";Tstart="2048";shortTE="F";uid="d367e909-4594-43b4-a893-f41cbd6888b2"
VSBQ01000001.1	RepeatMasker	RC/Helitron	512623	512747	493	-	.	ID="RND-6_FAMILY-18280";Tend="1456";Tstart="1340";shortTE="F";uid="6ada45e0-9bf3-4e07-967a-ac65c607ac38"
VSBQ01000001.1	RepeatMasker	DNA/hAT	656010	656214	890	-	.	ID="RND-5_FAMILY-6615";Tend="1104";Tstart="859";shortTE="F";uid="addac8de-3c41-4d89-885f-35209a905ee6"
VSBQ01000001.1	RepeatMasker	DNA/hAT?	4308257	4308485	541	-	.	ID="RND-4_FAMILY-532";Tend="1470";Tstart="1258";shortTE="F";uid="a58b86c8-c1a6-481a-9aa8-c6c82d8408cf"
VSBQ01000001.1	RepeatMasker	DNA/hAT-Charlie	3383398	3383609	982	-	.	ID="DNA8-72_AP";Tend="248";Tstart="1";shortTE="F";uid="4d43f56b-f512-4a1e-b3ee-0873308f76f6"
VSBQ01000001.1	RepeatMasker	DNA/hAT-Ac	2487817	2487943	668	-	.	ID="RND-6_FAMILY-5202";Tend="1927";Tstart="1704";shortTE="F";uid="4ea942db-53e0-4f17-acfc-ef2baea63d29"
VSBQ01000001.1	RepeatMasker	Unknown	1686174	1686572	717	-	.	ID="RND-5_FAMILY-1902";Tend="1299";Tstart="927";shortTE="F";uid="41a825e3-c1e7-4237-88cc-7772a2d9cfc0"
VSBQ01000001.1	RepeatMasker	Unknown	3811713	3812066	792	-	.	ID="RND-6_FAMILY-86";TEgroup="ctg_1%7CRND-6_FAMILY-86%7C1";Tend="1435";Tstart="627";shortTE="F";uid="ed071eea-37f4-4e8e-b91d-ec4889b04ccd"
VSBQ01000001.1	RepeatMasker	DNA	617311	617579	1231	-	.	ID="TTAA7_AP";Tend="252";Tstart="1";shortTE="F";uid="5391deb5-32fa-4090-b19a-c0ee670ef97b"
VSBQ01000001.1	RepeatMasker	DNA/hAT-Tip100	4004486	4004646	1007	-	.	ID="DNA8-107_AP";Tend="168";Tstart="1";shortTE="F";uid="072f9e51-bc0c-48d4-9d82-0f65c7c824d0"
VSBQ01000001.1	RepeatMasker	DNA/Ginger-2	4471106	4471271	524	-	.	ID="RND-5_FAMILY-2666";Tend="1191";Tstart="1030";shortTE="F";uid="4417024b-428e-46df-a652-b792e19e3391"
VSBQ01000001.1	RepeatMasker	Unknown	2744185	2745181	8500	-	.	ID="RND-1_FAMILY-365";Tend="1749";Tstart="750";shortTE="F";uid="0b5b06ab-abd5-47f6-ad88-0e326aa3e8bf"
VSBQ01000001.1	RepeatMasker	Unknown	4004244	4004471	525	-	.	ID="RND-1_FAMILY-8";Tend="1234";Tstart="996";shortTE="F";uid="db1a169a-7923-4a45-a0a6-c15fd57a015f"
VSBQ01000001.1	RepeatMasker	DNA/Maverick	1922149	1922590	1704	-	.	ID="RND-5_FAMILY-5316";TEgroup="ctg_1%7CRND-5_FAMILY-5316%7C1";Tend="963";Tstart="675";shortTE="F";uid="ae8c9075-ee99-4860-8d43-3d04d155e862"
VSBQ01000001.1	RepeatMasker	DNA/Ginger	4112784	4113892	7984	-	.	ID="RND-6_FAMILY-7106";Tend="2153";Tstart="1007";shortTE="F";uid="f310d5c8-06ce-44c1-9a53-47ce78ee5da9"
VSBQ01000001.1	RepeatMasker	DNA/Kolobok-E	4567457	4567795	1967	-	.	ID="RND-6_FAMILY-16977";Tend="3092";Tstart="2735";shortTE="F";uid="1b10c0e4-5029-4614-be95-974cd13353bd"
VSBQ01000001.1	RepeatMasker	DNA/hAT-Tip100	1305968	1306171	409	-	.	ID="RND-1_FAMILY-337";Tend="1815";Tstart="1589";shortTE="F";uid="4d2e049f-9162-4eff-829d-64fb26b9b136"
VSBQ01000001.1	RepeatMasker	Retroposon?	2028809	2029080	520	-	.	ID="SINE2-2_AP";Tend="1051";Tstart="756";shortTE="F";uid="4052988b-35e9-482f-8660-f95b8b2c8a4a"
VSBQ01000001.1	RepeatMasker	DNA/Ginger	4662741	4664113	7641	-	.	ID="RND-6_FAMILY-7106";Tend="2153";Tstart="736";shortTE="F";uid="63cd485f-b77b-44e6-9a10-e572982b0bd3"
VSBQ01000001.1	RepeatMasker	DNA/TcMar-m44	4713129	4713297	635	-	.	ID="DNAX-7_AP";Tend="169";Tstart="2";shortTE="F";uid="cb47af95-87d4-46b5-8372-ec2339beff11"
VSBQ01000001.1	RepeatMasker	DNA/Ginger	3374578	3374757	423	-	.	ID="RND-1_FAMILY-259";Tend="782";Tstart="587";shortTE="F";uid="b0b20ff9-160f-45f3-b5a2-c06618f73a16"
VSBQ01000001.1	RepeatMasker	DNA	638824	639023	666	-	.	ID="RND-6_FAMILY-17942";Tend="1402";Tstart="1217";shortTE="F";uid="c53da59c-b601-44a3-ac47-23758c3992e5"
VSBQ01000001.1	RepeatMasker	DNA/Ginger-1	3601568	3602069	2142	-	.	ID="RND-5_FAMILY-357";Tend="1491";Tstart="977";shortTE="F";uid="a612f0e9-303a-44a2-933a-0b539830cee1"
VSBQ01000001.1	RepeatMasker	DNA/MULE-MuDR	4977486	4978928	11540	-	.	ID="RND-6_FAMILY-29394";Tend="1475";Tstart="56";shortTE="F";uid="e28c1e5b-f846-4b60-93af-2b04667627d6"
VSBQ01000001.1	RepeatMasker	Unknown	4175763	4176473	5394	-	.	ID="RND-5_FAMILY-2882";Tend="1612";Tstart="899";shortTE="F";uid="d761ccb2-b4ec-42e2-a6d1-996ceb8fcec8"
VSBQ01000001.1	RepeatMasker	DNA/Ginger-1	4089781	4089989	1395	-	.	ID="RND-6_FAMILY-1155";Tend="1506";Tstart="1301";shortTE="F";uid="c96e9006-d9ae-43ca-b6d7-cd94bdd0a0fd"
VSBQ01000001.1	RepeatMasker	DNA	3395801	3395932	411	-	.	ID="ttaa3b_ap";Tend="136";Tstart="5";shortTE="F";uid="0d880c7d-a845-4b9e-be9e-d93e6e0e551c"
VSBQ01000001.1	RepeatMasker	DNA/Kolobok-E	1918658	1918789	430	-	.	ID="rnd-4_family-171";Tend="1188";Tstart="1075";shortTE="F";uid="a8820f2a-e3be-4d81-b9e3-7ee9f3974581"
VSBQ01000001.1	RepeatMasker	DNA/Sola-1	1603493	1603823	2319	-	.	ID="SOLA1N-1_AP";Tend="331";Tstart="1";shortTE="F";uid="8da0f798-42c5-43c6-8040-3b39baf932e1"
VSBQ01000001.1	RepeatMasker	DNA/hAT	5041307	5041581	1756	-	.	ID="RND-1_FAMILY-92";Tend="1111";Tstart="833";shortTE="F";uid="0b453104-50f4-4927-9845-abc2d79d2805"
VSBQ01000001.1	RepeatMasker	DNA/hAT	1727014	1727193	793	-	.	ID="RND-5_FAMILY-244";Tend="1984";Tstart="1811";shortTE="F";uid="87cceb9a-8a10-4fe4-bada-4fdb1a171b2d"
VSBQ01000001.1	RepeatMasker	DNA	343267	343735	2638	-	.	ID="RND-4_FAMILY-398";Tend="1455";Tstart="953";shortTE="F";uid="60a33c70-f6b5-4d75-ac06-4c8d20be8857"
VSBQ01000001.1	RepeatMasker	DNA/hAT	106039	106970	7380	-	.	ID="RND-1_FAMILY-370";Tend="1785";Tstart="878";shortTE="F";uid="c63d2bea-43c3-4d03-be20-e75f2ad6c082"
VSBQ01000001.1	RepeatMasker	DNA/Ginger-2	1340621	1341163	1717	-	.	ID="RND-5_FAMILY-2666";TEgroup="ctg_1%7CRND-5_FAMILY-2666%7C1";Tend="1018";Tstart="508";shortTE="F";uid="18076c1d-0ed0-435c-861b-6d8afbdf6912"
VSBQ01000001.1	RepeatMasker	DNA	723064	723552	808	-	.	ID="DNAX-2_AP";Tend="460";Tstart="1";shortTE="F";uid="be4e2f03-fabc-411a-97c1-130a013a717c"
VSBQ01000001.1	RepeatMasker	Unknown	1890456	1890609	485	-	.	ID="RND-6_FAMILY-17669";Tend="575";Tstart="427";shortTE="F";uid="892d581d-b27d-4913-a878-fcabf6412965"
VSBQ01000001.1	RepeatMasker	DNA	2252304	2252719	2504	-	.	ID="ttaa4_ap";Tend="433";Tstart="1";shortTE="F";uid="2619c523-991f-4422-8c58-024719b1cd0c"
VSBQ01000001.1	RepeatMasker	DNA	3215960	3216692	2696	-	.	ID="DNA4-2_AP";Tend="730";Tstart="1";shortTE="F";uid="bce2c0ce-4a6a-41a0-a67b-487a4b0af85d"
VSBQ01000001.1	RepeatMasker	DNA/Kolobok-E	2395545	2395726	610	-	.	ID="RND-6_FAMILY-1423";Tend="1733";Tstart="1550";shortTE="F";uid="cb4d2095-e8a7-4f2c-8d0b-5c092873834a"
VSBQ01000001.1	RepeatMasker	DNA	2003829	2004004	492	-	.	ID="DNA-TTAA-1_AP";Tend="423";Tstart="258";shortTE="F";uid="408ff3f6-bbdd-48cd-87cd-ea392d04f5a4"
VSBQ01000001.1	RepeatMasker	DNA	1095472	1095613	476	-	.	ID="ttaa3c_ap";Tend="405";Tstart="263";shortTE="F";uid="2d6b12ee-fd90-454a-b10f-20d00c3dd5d2"
VSBQ01000001.1	RepeatMasker	DNA/hAT?	2271189	2271947	5466	-	.	ID="RND-1_FAMILY-36";Tend="1682";Tstart="927";shortTE="F";uid="03a12552-d7b1-4a0d-af2d-a13ae06a7b81"
VSBQ01000001.1	RepeatMasker	DNA/Ginger	3730245	3730587	891	-	.	ID="RND-1_FAMILY-259";Tend="1656";Tstart="1267";shortTE="F";uid="0cdeea12-7f98-4e4f-a623-3e38f0ec8895"
VSBQ01000001.1	RepeatMasker	DNA/hAT-hAT19	3370439	3370986	2055	-	.	ID="RND-6_FAMILY-4853";Tend="1189";Tstart="553";shortTE="F";uid="a4de1961-707b-476f-9d7d-b3f5063dbe1a"
VSBQ01000001.1	RepeatMasker	Retroposon?	4584069	4584672	2643	-	.	ID="RND-6_FAMILY-6067";Tend="1719";Tstart="1065";shortTE="F";uid="f8e8fdc2-3d77-46c9-8bf2-c4d5e889a396"
VSBQ01000001.1	RepeatMasker	DNA/Kolobok-E	3940150	3940408	1178	-	.	ID="KOLOBOKE-2_AP";Tend="1378";Tstart="1122";shortTE="F";uid="03eba28a-ac4e-407b-9bf8-c765c195dd42"
VSBQ01000001.1	RepeatMasker	DNA/Sola-1	1742148	1742431	409	-	.	ID="RND-1_FAMILY-104";Tend="2129";Tstart="1834";shortTE="F";uid="c7cfa50f-e937-4060-baf3-583769d03424"
VSBQ01000001.1	RepeatMasker	DNA/Kolobok-E	312938	313072	590	-	.	ID="RND-4_FAMILY-171";Tend="1128";Tstart="994";shortTE="F";uid="62f869e9-05bd-4739-ade4-279409241d0d"
VSBQ01000001.1	RepeatMasker	DNA/Kolobok-E	3820917	3821385	1526	-	.	ID="RND-6_FAMILY-30263";Tend="605";Tstart="133";shortTE="F";uid="b3df8766-acf8-4bb1-946b-1f319f11c63f"
VSBQ01000001.1	RepeatMasker	DNA/hAT-Tip100	2295530	2295677	766	-	.	ID="dna8-63_ap";Tend="166";Tstart="6";shortTE="F";uid="47e7d79e-f25a-40ce-957e-fed9506d4068"
VSBQ01000001.1	RepeatMasker	Unknown	1245451	1245655	830	-	.	ID="RND-4_FAMILY-3026";Tend="1259";Tstart="1061";shortTE="F";uid="e873c26a-85fc-4339-8a9b-51b88e8f9327"
VSBQ01000001.1	RepeatMasker	DNA/Ginger	2740033	2741444	4347	-	.	ID="RND-6_FAMILY-7106";TEgroup="ctg_1%7CRND-6_FAMILY-7106%7C1";Tend="1499";Tstart="693";shortTE="F";uid="40be1697-a5c5-44f7-bd5e-0808bd6c2a51"
VSBQ01000001.1	RepeatMasker	Retroposon?	912726	912891	595	-	.	ID="RND-4_FAMILY-1269";Tend="1424";Tstart="1282";shortTE="F";uid="67aeccfd-e217-4c69-b9c1-a8c747c373af"
VSBQ01000001.1	RepeatMasker	DNA	2384708	2385228	3546	-	.	ID="TTAA13_AP";Tend="574";Tstart="1";shortTE="F";uid="2d92da57-0064-4565-a93f-af35ef88434f"
VSBQ01000001.1	RepeatMasker	DNA/hAT	900089	900552	1942	-	.	ID="RND-5_FAMILY-244";Tend="1049";Tstart="609";shortTE="F";uid="b87c3d8d-efdf-4e71-b079-9d620486472c"
VSBQ01000001.1	RepeatMasker	DNA	1398912	1399184	1908	-	.	ID="TTAA8_AP";Tend="273";Tstart="1";shortTE="F";uid="64682535-83e4-472d-bd9e-2f90e769f57f"
VSBQ01000001.1	RepeatMasker	RC/Helitron	3014277	3014467	982	-	.	ID="RND-6_FAMILY-17770";Tend="1388";Tstart="1204";shortTE="F";uid="03375dcf-9e7e-489a-9730-1c9369b63518"
VSBQ01000001.1	RepeatMasker	DNA/hAT-Charlie	4518469	4518959	2730	-	.	ID="RND-6_FAMILY-24625";Tend="1456";Tstart="935";shortTE="F";uid="257a01f4-602b-48be-ad7b-0d33fd751218"
VSBQ01000001.1	RepeatMasker	Retroposon?	1158241	1158402	449	-	.	ID="RND-6_FAMILY-13651";Tend="845";Tstart="675";shortTE="F";uid="1f310146-8a96-4b74-b82f-40251544b323"
VSBQ01000001.1	RepeatMasker	Unknown	66133	66720	1064	-	.	ID="RND-6_FAMILY-1593";Tend="1214";Tstart="588";shortTE="F";uid="4b62cf92-bec3-45ae-9ce2-bcd7e42aff1f"
VSBQ01000001.1	RepeatMasker	DNA	2576882	2577159	964	-	.	ID="DNA4-2_AP";Tend="769";Tstart="506";shortTE="F";uid="ea1d13e0-20a1-491d-862f-1114f15a3942"
VSBQ01000001.1	RepeatMasker	Unknown	779198	779630	1609	-	.	ID="RND-6_FAMILY-11771";Tend="1263";Tstart="833";shortTE="F";uid="fbf44f8a-8f77-46ae-bc3e-47f10e281e98"
VSBQ01000001.1	RepeatMasker	DNA/Kolobok-E	311780	312346	483	-	.	ID="KOLOBOKE-2_AP";Tend="1867";Tstart="1120";shortTE="F";uid="528c3bb9-2022-4d85-ba5a-0fce357c528e"
VSBQ01000001.1	RepeatMasker	DNA/Kolobok-E	130288	130829	3336	-	.	ID="RND-6_FAMILY-706";Tend="2425";Tstart="1828";shortTE="F";uid="086e4e0b-37c0-4b1b-b5c1-449d638a16bb"
VSBQ01000001.1	RepeatMasker	Retroposon?	4957215	4957503	674	-	.	ID="RND-6_FAMILY-7125";Tend="1769";Tstart="1152";shortTE="F";uid="a436f4b1-4954-4bf0-ae64-30742a4ca0f1"
VSBQ01000001.1	RepeatMasker	DNA/Ginger-1	3060184	3060523	2467	-	.	ID="RND-6_FAMILY-1155";Tend="1150";Tstart="821";shortTE="F";uid="a783ceec-b803-416b-8435-2c66553c21a7"
VSBQ01000001.1	RepeatMasker	DNA/P	3703985	3704170	583	-	.	ID="RND-6_FAMILY-4000";Tend="918";Tstart="716";shortTE="F";uid="457f894d-c64d-440b-80d8-043c134e93ae"
VSBQ01000001.1	RepeatMasker	DNA/hAT-Tip100	2708509	2708733	651	-	.	ID="dna8-87_ap";Tend="403";Tstart="249";shortTE="F";uid="c7cee16b-3c92-49ab-85a4-9309f456cf21"
VSBQ01000001.1	RepeatMasker	DNA	4514324	4514831	470	-	.	ID="DNA4-3_AP";Tend="615";Tstart="128";shortTE="F";uid="cf0a6b15-2a6b-4944-bde5-88364a4dc066"
VSBQ01000001.1	RepeatMasker	Unknown	1617429	1617997	2998	-	.	ID="RND-5_FAMILY-1720";Tend="1524";Tstart="928";shortTE="F";uid="eeefe4ec-7c3f-4c3c-b9b9-021e6459bd2a"
VSBQ01000001.1	RepeatMasker	DNA/Ginger	2892081	2892303	1281	-	.	ID="RND-1_FAMILY-259";Tend="810";Tstart="587";shortTE="F";uid="c8d02e60-d6eb-4511-b6b9-e31a95c4fd55"
VSBQ01000001.1	RepeatMasker	Retroposon?	2891791	2892156	1759	-	.	ID="RND-6_FAMILY-13651";Tend="975";Tstart="608";shortTE="F";uid="9103f917-4873-4fc4-9190-934ab7f69dab"
VSBQ01000001.1	RepeatMasker	DNA/MULE-MuDR	1150453	1151370	2860	-	.	ID="RND-6_FAMILY-9052";TEgroup="ctg_1%7CRND-6_FAMILY-9052%7C1";Tend="2148";Tstart="19";shortTE="F";uid="8bac1011-e028-47df-8ef7-5a23e7d3daa8"
VSBQ01000001.1	RepeatMasker	DNA/Ginger	2909352	2910160	2069	-	.	ID="RND-6_FAMILY-7106";TEgroup="ctg_1%7CRND-6_FAMILY-7106%7C2";Tend="2175";Tstart="698";shortTE="F";uid="ac50d898-91b0-4797-b09f-5118382f1ac5"
VSBQ01000001.1	RepeatMasker	Retroposon?	1118777	1119016	814	-	.	ID="SINE2-1_AP";Tend="1306";Tstart="1045";shortTE="F";uid="ad7962ce-98fc-496c-84fa-aea2ce98a742"
VSBQ01000001.1	RepeatMasker	DNA/Ginger	2430158	2430479	678	-	.	ID="RND-1_FAMILY-259";Tend="913";Tstart="582";shortTE="F";uid="fdbe4510-c045-4c1d-8437-de0d32b66720"
VSBQ01000001.1	RepeatMasker	Retroposon?	3130606	3131840	1561	-	.	ID="SINE2-1_AP";Tend="1281";Tstart="69";shortTE="F";uid="0aff727e-a88e-4703-84e9-838a60a42d22"
VSBQ01000001.1	RepeatMasker	DNA/Ginger-1	3138059	3138664	4373	-	.	ID="RND-6_FAMILY-1155";Tend="1413";Tstart="808";shortTE="F";uid="fe69fdda-a596-46a4-aa29-bfef2fbde351"
VSBQ01000001.1	RepeatMasker	Unknown	2728820	2729179	2616	-	.	ID="RND-1_FAMILY-271";Tend="1282";Tstart="924";shortTE="F";uid="870176b6-ffe6-4644-8c7e-bd98373bb35d"
VSBQ01000001.1	RepeatMasker	DNA	320061	320287	726	-	.	ID="dna4-2_ap";Tend="753";Tstart="436";shortTE="F";uid="dea40be7-2174-40e9-81f8-8cf286ff79b9"
VSBQ01000001.1	RepeatMasker	Unknown	3116448	3116742	1936	-	.	ID="RND-6_FAMILY-18561";Tend="1240";Tstart="899";shortTE="F";uid="7e36af15-b1be-4c76-9deb-f102a6b945b3"
VSBQ01000001.1	RepeatMasker	Unknown	581453	581635	1445	-	.	ID="RND-1_FAMILY-266";Tend="1098";Tstart="920";shortTE="F";uid="1f4b55d0-f28d-4623-9ba2-703d7e99c553"
VSBQ01000001.1	RepeatMasker	DNA	4132937	4133181	1130	-	.	ID="DNA4-3_AP";Tend="635";Tstart="365";shortTE="F";uid="6d6e322b-b6d9-4783-b881-34c33b9f66b2"
VSBQ01000001.1	RepeatMasker	RC/Helitron	2471372	2471582	1224	-	.	ID="RND-6_FAMILY-1227";Tend="1636";Tstart="1422";shortTE="F";uid="695ac64e-c5c2-43c4-a02a-ab77e51bdad8"
VSBQ01000001.1	RepeatMasker	Retroposon?	2683789	2684253	1064	-	.	ID="RND-6_FAMILY-5571";Tend="779";Tstart="313";shortTE="F";uid="95a0f1a2-750c-4281-939c-69eb4697f931"
VSBQ01000001.1	RepeatMasker	DNA/hAT	4043941	4044856	5048	-	.	ID="RND-5_FAMILY-5896";TEgroup="ctg_1%7CRND-5_FAMILY-5896%7C1";Tend="1865";Tstart="785";shortTE="F";uid="3f91acf3-eb7f-4111-9074-03ef8260c10d"
VSBQ01000001.1	RepeatMasker	LINE/I	3368371	3369028	3306	-	.	ID="RND-6_FAMILY-6042";Tend="1397";Tstart="706";shortTE="F";uid="9cb9ecaf-9043-46af-bdd9-b45cd7c80023"
VSBQ01000001.1	RepeatMasker	DNA/Ginger	1292360	1292575	652	-	.	ID="RND-1_FAMILY-259";Tend="939";Tstart="704";shortTE="F";uid="3388525f-1259-4dba-8d90-520f3439c6c4"
VSBQ01000001.1	RepeatMasker	Retroposon?	1175697	1176316	480	-	.	ID="SINE2-2_AP";Tend="1146";Tstart="478";shortTE="F";uid="d6dbcb36-2f20-42d4-8f5b-cd10c38e1b3b"
VSBQ01000001.1	RepeatMasker	DNA/hAT	1941103	1941487	2268	-	.	ID="DNA8-38_AP";Tend="447";Tstart="33";shortTE="F";uid="aa950adf-fad9-43e1-bb9f-cc950fb286d7"
VSBQ01000001.1	RepeatMasker	Retroposon?	4271679	4272419	1976	-	.	ID="RND-6_FAMILY-11823";TEgroup="ctg_1%7CRND-6_FAMILY-11823%7C1";Tend="1128";Tstart="360";shortTE="F";uid="ff814ef6-579e-4e96-8682-46c40f90f480"
VSBQ01000001.1	RepeatMasker	DNA/hAT-Tip100	4169800	4169950	820	-	.	ID="DNA8-6_AP";Tend="172";Tstart="1";shortTE="F";uid="987064d4-93cf-4bfc-81bc-40d63323ce0b"
VSBQ01000001.1	RepeatMasker	DNA	2061266	2061405	686	-	.	ID="dna3-4_ap";Tend="127";Tstart="1";shortTE="F";uid="11791f69-4f8d-4fcd-8495-2fe2989f79bc"
VSBQ01000001.1	RepeatMasker	DNA/hAT-hATm	4881097	4881400	1027	-	.	ID="RND-6_FAMILY-8640";Tend="1602";Tstart="1322";shortTE="F";uid="1fceae5c-51e1-4285-8c44-25480271e877"
VSBQ01000001.1	RepeatMasker	DNA/hAT-hAT19	3964837	3965500	5003	-	.	ID="RND-5_FAMILY-10544";Tend="1262";Tstart="568";shortTE="F";uid="6f39d185-b90a-4a07-8cec-d1524bbedf8a"
VSBQ01000001.1	RepeatMasker	DNA/Kolobok-E	3196969	3197076	769	-	.	ID="KOLOBOKE-1_AP";Tend="4840";Tstart="4730";shortTE="F";uid="3124a967-d3cd-4ec2-a4da-e3a796af8207"
VSBQ01000001.1	RepeatMasker	DNA	1249386	1249844	982	-	.	ID="DNA4-2_AP";Tend="457";Tstart="28";shortTE="F";uid="b36b0992-b774-4c80-b159-928be174154b"
VSBQ01000001.1	RepeatMasker	DNA	594367	594610	1161	-	.	ID="TTAA4B_AP";Tend="423";Tstart="178";shortTE="F";uid="bf78e992-1d12-415e-98a2-56a310088169"
VSBQ01000001.1	RepeatMasker	DNA/Ginger-1	2316675	2317153	2371	-	.	ID="RND-6_FAMILY-1155";Tend="1277";Tstart="809";shortTE="F";uid="55cc471b-2c10-48f3-8fc5-63bb24ad85b7"
VSBQ01000001.1	RepeatMasker	DNA/Ginger	1115523	1115860	874	-	.	ID="RND-6_FAMILY-7106";Tend="1080";Tstart="701";shortTE="F";uid="017fe2a2-2bc8-4ac2-9fea-6fefe1912477"
VSBQ01000001.1	RepeatMasker	Retroposon?	3819961	3820277	847	-	.	ID="RND-4_FAMILY-1269";Tend="970";Tstart="663";shortTE="F";uid="5ff74086-bb3c-4fdb-8826-846f81f9fdee"
VSBQ01000001.1	RepeatMasker	DNA	3602404	3602669	1197	-	.	ID="RND-6_FAMILY-3169";Tend="1546";Tstart="1288";shortTE="F";uid="8905efc6-a4b7-45d7-9600-5856e54c72a3"
VSBQ01000001.1	RepeatMasker	RC/Helitron	844781	844980	1413	-	.	ID="RND-6_FAMILY-2752";Tend="1154";Tstart="956";shortTE="F";uid="6b885b8a-5677-47b7-9238-9e165bfafc03"
VSBQ01000001.1	RepeatMasker	Unknown	2639196	2639359	830	-	.	ID="RND-1_FAMILY-266";Tend="1109";Tstart="929";shortTE="F";uid="11da0cf9-9ad2-483b-9310-8cfb69e137a6"
VSBQ01000001.1	RepeatMasker	Unknown	4681823	4682181	2061	-	.	ID="RND-4_FAMILY-3026";Tend="1361";Tstart="966";shortTE="F";uid="a7bdb658-cc8c-4352-bff1-60d54a98c941"
VSBQ01000001.1	RepeatMasker	RC/Helitron	392653	392986	1138	-	.	ID="RND-5_FAMILY-2909";Tend="1899";Tstart="1574";shortTE="F";uid="75a223c2-1e87-4293-a4f4-5d3530316469"
VSBQ01000001.1	RepeatMasker	DNA	4687850	4688294	1421	-	.	ID="TTAA13B_AP";Tend="531";Tstart="21";shortTE="F";uid="e90108b6-85dc-4d67-b6b3-dd7baae4ef36"
VSBQ01000001.1	RepeatMasker	DNA/hAT-hAT19	1156552	1156799	443	-	.	ID="DNA8-64B_AP";Tend="258";Tstart="1";shortTE="F";uid="8eb9e374-a90d-4a7f-893c-49e78582cc79"
VSBQ01000001.1	RepeatMasker	LINE/L2	1780145	1780246	488	-	.	ID="RND-6_FAMILY-10808";Tend="2273";Tstart="2177";shortTE="F";uid="15b7e03e-51da-4825-b1be-c06d863c0e4c"
VSBQ01000001.1	RepeatMasker	DNA/hAT-Charlie	2955915	2956432	2054	-	.	ID="RND-6_FAMILY-8327";Tend="1378";Tstart="866";shortTE="F";uid="60a675b4-8465-4f2a-b587-daaaa085d321"
VSBQ01000001.1	RepeatMasker	LINE/R1	12885	14396	7354	-	.	ID="RND-6_FAMILY-7129";Tend="2201";Tstart="695";shortTE="F";uid="e08b3585-5f7a-442b-81da-77dfe3047fc9"
VSBQ01000001.1	RepeatMasker	DNA/Ginger	2756508	2756807	1306	-	.	ID="RND-6_FAMILY-7106";Tend="1006";Tstart="702";shortTE="F";uid="d2015c41-4041-4121-bd07-a24f3d4f03d5"
VSBQ01000001.1	RepeatMasker	Unknown	2962731	2963250	1139	-	.	ID="RND-6_FAMILY-14256";TEgroup="ctg_1%7CRND-6_FAMILY-14256%7C1";Tend="1052";Tstart="770";shortTE="F";uid="a5484182-45c5-44f1-ae25-82aac0b52e71"
VSBQ01000001.1	RepeatMasker	DNA	2138890	2139472	2034	-	.	ID="DNA4-2_AP";Tend="653";Tstart="17";shortTE="F";uid="54e3e3b7-b871-4de7-96d9-9193614ccbf1"
VSBQ01000001.1	RepeatMasker	DNA/hAT-Tip100	2721629	2721846	1395	-	.	ID="RND-6_FAMILY-12496";Tend="1133";Tstart="905";shortTE="F";uid="84e02ee1-7e22-420b-8dab-7f4ce6c5b85b"
VSBQ01000001.1	RepeatMasker	DNA/Ginger	508575	508982	674	-	.	ID="RND-1_FAMILY-259";Tend="977";Tstart="593";shortTE="F";uid="9fcaaf26-7a20-4089-be29-5c22c176d93f"
VSBQ01000001.1	RepeatMasker	DNA/Kolobok-E	1297529	1297901	806	-	.	ID="RND-6_FAMILY-706";Tend="703";Tstart="357";shortTE="F";uid="9d58b9c7-cc84-4dc4-bddf-8c206f8f8546"
VSBQ01000001.1	RepeatMasker	DNA/Kolobok-E	1132349	1132995	666	-	.	ID="KOLOBOKE-2_AP";Tend="1750";Tstart="1169";shortTE="F";uid="e81f186c-ec24-4e7d-8286-44f2361440c2"
VSBQ01000001.1	RepeatMasker	DNA/hAT?	826227	826584	518	-	.	ID="RND-4_FAMILY-532";Tend="1508";Tstart="1142";shortTE="F";uid="e9fad220-3673-4fe3-ae11-d82d6654f402"
VSBQ01000001.1	RepeatMasker	Unknown	879686	879853	419	-	.	ID="RND-6_FAMILY-1224";Tend="902";Tstart="737";shortTE="F";uid="383db24c-e133-4857-88c5-e13b8205fd1a"
VSBQ01000001.1	RepeatMasker	DNA/Kolobok-E	2036469	2036631	991	-	.	ID="RND-5_FAMILY-9815";Tend="2042";Tstart="1493";shortTE="F";uid="1f9a4a02-c844-4892-b3a6-415ee59fdaa6"
VSBQ01000001.1	RepeatMasker	DNA/Ginger	2499472	2499680	1138	-	.	ID="RND-6_FAMILY-7106";Tend="912";Tstart="695";shortTE="F";uid="8ab19b02-3fa4-4232-844b-748febe1964c"
VSBQ01000001.1	RepeatMasker	Unknown	1724270	1724392	699	-	.	ID="RND-6_FAMILY-32141";Tend="1463";Tstart="1343";shortTE="F";uid="cbc9999d-2491-4dc1-b2e5-69367d6d61d1"
VSBQ01000001.1	RepeatMasker	Unknown	1134699	1134846	562	-	.	ID="RND-4_FAMILY-266";Tend="1559";Tstart="1406";shortTE="F";uid="7a9bd60c-6af1-4690-b224-c59fdf20a58b"
VSBQ01000001.1	RepeatMasker	DNA	1639843	1640072	449	-	.	ID="ttaa3_ap";Tend="210";Tstart="5";shortTE="F";uid="1b3d878f-b59e-4e9d-9194-8e9799da3347"
VSBQ01000001.1	RepeatMasker	DNA/hAT?	4359545	4359843	463	-	.	ID="RND-4_FAMILY-532";Tend="1565";Tstart="1284";shortTE="F";uid="07b1a578-9af8-46a6-aac9-de22db428be5"
VSBQ01000001.1	RepeatMasker	DNA/Merlin	4985843	4986066	1194	-	.	ID="RND-6_FAMILY-12585";Tend="1085";Tstart="861";shortTE="F";uid="5a62a514-1b2b-4368-a0b2-1545c9bb0ad8"
VSBQ01000001.1	RepeatMasker	LINE/R1	252808	253685	796	-	.	ID="SART-5_API";Tend="2882";Tstart="1924";shortTE="F";uid="56f8301d-7eb3-4ad8-9915-73e8f7260ea5"
VSBQ01000001.1	RepeatMasker	Unknown	4316281	4316797	2121	-	.	ID="RND-4_FAMILY-773";Tend="1449";Tstart="924";shortTE="F";uid="7092e87c-4689-4501-a974-a04ca2744ef0"
VSBQ01000001.1	RepeatMasker	DNA/hAT-Tip100	3593498	3593990	2430	-	.	ID="RND-5_FAMILY-777";Tend="1150";Tstart="655";shortTE="F";uid="cdcbfff1-6334-44a4-b8a6-40a3fa8e4e6b"
VSBQ01000001.1	RepeatMasker	DNA/hAT-hAT19	2171452	2171644	1477	-	.	ID="HAT-N15_AP";Tend="194";Tstart="1";shortTE="F";uid="ced34caf-2822-4b59-82b3-5d414cfbb550"
VSBQ01000001.1	RepeatMasker	DNA	991463	991581	473	-	.	ID="TTAA2D_AP";Tend="431";Tstart="314";shortTE="F";uid="1351f3a9-d9a5-4095-b5bf-f39eca5a53a3"
VSBQ01000001.1	RepeatMasker	DNA/hAT-Tip100	1505352	1505851	708	-	.	ID="DNA8-87_AP";Tend="748";Tstart="1";shortTE="F";uid="888127aa-33a6-4f37-98af-832de06ad9e5"
VSBQ01000001.1	RepeatMasker	DNA/Kolobok-E	3456232	3456722	883	-	.	ID="KOLOBOKE-2_AP";TEgroup="ctg_1%7CKOLOBOKE-2_AP%7C1";Tend="1395";Tstart="1119";shortTE="F";uid="8e7fbf90-9e68-49dd-be61-fe99b3584b7a"
VSBQ01000001.1	RepeatMasker	Unknown	3181317	3181656	2474	-	.	ID="RND-6_FAMILY-54638";Tend="1249";Tstart="888";shortTE="F";uid="9bd964af-c977-4338-ad27-34c7c4323e5e"
VSBQ01000001.1	RepeatMasker	DNA/hAT-hAT19	898530	898737	1412	-	.	ID="DNA8-96_AP";Tend="223";Tstart="14";shortTE="F";uid="422d4255-7ef7-49c8-90e7-93889188b76c"
VSBQ01000001.1	RepeatMasker	DNA	3004662	3004814	441	-	.	ID="dna2-2_ap";Tend="614";Tstart="477";shortTE="F";uid="8b88ed01-8a9c-4028-8947-3303c1f45455"
VSBQ01000001.1	RepeatMasker	DNA/hAT-Tip100	4850329	4851729	9069	-	.	ID="RND-1_FAMILY-261";Tend="2445";Tstart="1017";shortTE="F";uid="b48b6a0d-64e1-46ba-ba78-cf0cb34a1217"
VSBQ01000001.1	RepeatMasker	Unknown	2778807	2779677	6313	-	.	ID="RND-1_FAMILY-74";Tend="1839";Tstart="962";shortTE="F";uid="f8b06e26-7e23-4aa1-ae46-2cad1041ba65"
VSBQ01000001.1	RepeatMasker	DNA/hAT-Charlie	4735340	4735526	579	-	.	ID="DNA8-72_AP";TEgroup="ctg_1%7CDNA8-72_AP%7C1";Tend="325";Tstart="1";shortTE="F";uid="e23c0426-9fbe-48ff-a84a-237dc67241fa"
VSBQ01000001.1	RepeatMasker	DNA/Kolobok-E	3044787	3044940	778	-	.	ID="KOLOBOKE-3_AP";Tend="2197";Tstart="2033";shortTE="F";uid="06dd7df7-8d5e-4e3a-a367-86b9fc34032a"
VSBQ01000001.1	RepeatMasker	DNA/hAT-Ac	1527515	1527617	551	-	.	ID="RND-6_FAMILY-1522";Tend="2048";Tstart="1945";shortTE="F";uid="9364a140-a22b-4b0b-b726-2c70fbd9f733"
VSBQ01000001.1	RepeatMasker	DNA/hAT?	4961874	4961984	400	-	.	ID="RND-4_FAMILY-532";Tend="1910";Tstart="1802";shortTE="F";uid="5ded7748-4023-443b-90ed-2fe636f01ade"
VSBQ01000001.1	RepeatMasker	DNA/Ginger	3240947	3241652	4578	-	.	ID="RND-1_FAMILY-259";Tend="1299";Tstart="588";shortTE="F";uid="657199cd-73c8-4a44-82d2-0d4e23b03548"
VSBQ01000001.1	RepeatMasker	Unknown	1427069	1427631	2564	-	.	ID="RND-4_FAMILY-266";Tend="1565";Tstart="979";shortTE="F";uid="56f503a8-9ea7-4ed5-aaa0-137d0496ce6e"
VSBQ01000001.1	RepeatMasker	DNA/MULE-MuDR	3716684	3717473	1246	-	.	ID="RND-4_FAMILY-2602";TEgroup="ctg_1%7CRND-4_FAMILY-2602%7C2";Tend="1532";Tstart="857";shortTE="F";uid="8ff6c5b1-3316-4cd4-9084-ee27d620a675"
VSBQ01000001.1	RepeatMasker	DNA	1527670	1527927	1377	-	.	ID="dna4-2_ap";Tend="257";Tstart="1";shortTE="F";uid="15410b6f-2a79-4157-84ab-fd41e472640c"
VSBQ01000001.1	RepeatMasker	DNA/Kolobok-E	3610420	3610767	723	-	.	ID="RND-5_FAMILY-9815";Tend="1838";Tstart="1440";shortTE="F";uid="a3ae7dfa-e09d-461c-9fa0-bdfa60153103"
VSBQ01000001.1	RepeatMasker	Unknown	4968635	4968737	523	-	.	ID="RND-6_FAMILY-21876";Tend="1761";Tstart="1659";shortTE="F";uid="7e664023-a3fe-4e8a-86c5-13cfe5e4b468"
VSBQ01000001.1	RepeatMasker	Retroposon?	1498143	1499535	6422	-	.	ID="SINE2-1_AP";Tend="1476";Tstart="1";shortTE="F";uid="cfb1078a-ae3e-40be-9fce-700f4a11e9f8"
VSBQ01000001.1	RepeatMasker	Unknown	2501569	2501846	1947	-	.	ID="RND-1_FAMILY-14";Tend="1187";Tstart="905";shortTE="F";uid="ca6b4396-01a0-4888-b955-d030b87df3a4"
VSBQ01000001.1	RepeatMasker	Unknown	1426778	1427010	1064	-	.	ID="RND-4_FAMILY-3026";Tend="1377";Tstart="1143";shortTE="F";uid="80e82392-d1d1-498d-ba84-85039db69b75"
VSBQ01000001.1	RepeatMasker	Retroposon?	4669901	4670415	1592	-	.	ID="RND-6_FAMILY-2048";Tend="581";Tstart="108";shortTE="F";uid="74f755de-3e11-41c8-a7f9-802cfa9784e1"
VSBQ01000001.1	RepeatMasker	Retroposon?	5048967	5049456	465	-	.	ID="RND-6_FAMILY-5571";Tend="1305";Tstart="795";shortTE="F";uid="003b50f7-4eee-4c0f-bc3b-fd524996fab5"
VSBQ01000001.1	RepeatMasker	DNA	1110296	1110691	2555	-	.	ID="TTAA3B_AP";Tend="428";Tstart="2";shortTE="F";uid="064ed2fe-8291-4075-a4db-37ef370b9f26"
VSBQ01000001.1	RepeatMasker	DNA/Kolobok-E	2722150	2722365	507	-	.	ID="KOLOBOKE-3_AP";Tend="5279";Tstart="4802";shortTE="F";uid="8b1f288d-9c20-40f3-ac22-43285fd3d598"
VSBQ01000001.1	RepeatMasker	DNA/Ginger-1	4740464	4740596	402	-	.	ID="RND-6_FAMILY-1155";Tend="1174";Tstart="1033";shortTE="F";uid="8612659b-6077-4e7a-9b9c-187c93fc4458"
VSBQ01000001.1	RepeatMasker	DNA/Ginger-1	2835952	2836140	678	-	.	ID="RND-6_FAMILY-9128";Tend="1627";Tstart="1452";shortTE="F";uid="7bf51883-70b3-4036-9ddd-8d6dbc539591"
VSBQ01000001.1	RepeatMasker	DNA/Sola-1	579296	579416	496	-	.	ID="RND-1_FAMILY-104";Tend="1429";Tstart="1300";shortTE="F";uid="35aa69d5-ef6d-486c-aa99-8f4fee620d52"
VSBQ01000001.1	RepeatMasker	DNA	1584607	1585036	2871	-	.	ID="ttaa4_ap";Tend="433";Tstart="1";shortTE="F";uid="5bc55eb7-89a2-49a1-a1bd-2c1f1f9a4c43"
VSBQ01000001.1	RepeatMasker	DNA/Ginger	3810289	3811716	10053	-	.	ID="RND-6_FAMILY-7106";Tend="2153";Tstart="702";shortTE="F";uid="4f3ccb99-869a-45b9-8141-500ebe58b062"
VSBQ01000001.1	RepeatMasker	DNA/hAT	4716907	4717057	532	-	.	ID="RND-6_FAMILY-24208";Tend="1097";Tstart="947";shortTE="F";uid="73b02094-ffc3-444c-beea-87f2d51280ff"
VSBQ01000001.1	RepeatMasker	DNA	3005164	3005480	775	-	.	ID="dna4-2_ap";Tend="282";Tstart="1";shortTE="F";uid="1171e58a-8fea-49e6-b434-14565e267ec2"
VSBQ01000001.1	RepeatMasker	DNA	869673	869917	1379	-	.	ID="TTAA3B_AP";Tend="436";Tstart="154";shortTE="F";uid="3ec81baa-d1ab-450d-94af-2da841746376"
VSBQ01000001.1	RepeatMasker	Unknown	495897	496232	1251	-	.	ID="RND-1_FAMILY-14";Tend="1186";Tstart="859";shortTE="F";uid="364cab29-3a12-4160-b1c6-d3b4e011297b"
VSBQ01000001.1	RepeatMasker	DNA	4655783	4656534	2740	-	.	ID="DNA4-2_AP";Tend="765";Tstart="5";shortTE="F";uid="3dd10107-c895-48a1-842a-f59a86057f21"
VSBQ01000001.1	RepeatMasker	RC/Helitron	3812085	3812296	1396	-	.	ID="RND-6_FAMILY-2752";Tend="1153";Tstart="938";shortTE="F";uid="82efb357-9282-4d0b-a468-39729827000b"
VSBQ01000001.1	RepeatMasker	Unknown	4717435	4718585	5039	-	.	ID="RND-5_FAMILY-1623";Tend="1348";Tstart="259";shortTE="F";uid="e9e91cd8-c677-447c-89c8-9e2214825205"
VSBQ01000001.1	RepeatMasker	Unknown	4951630	4951730	400	-	.	ID="RND-6_FAMILY-20070";Tend="1201";Tstart="1104";shortTE="F";uid="235b00f3-7cf0-4f16-839c-6effdf6edaf9"
VSBQ01000001.1	RepeatMasker	Unknown	3238185	3238457	1605	-	.	ID="RND-1_FAMILY-15";Tend="1214";Tstart="911";shortTE="F";uid="3ae1e693-29f3-4228-a7d7-0e504e5cfbec"
VSBQ01000001.1	RepeatMasker	DNA	2439178	2439561	1660	-	.	ID="TTAA4B_AP";Tend="405";Tstart="1";shortTE="F";uid="b893cd53-b2b9-42ff-9629-c01fcaa77577"
VSBQ01000001.1	RepeatMasker	DNA	645230	645939	1648	-	.	ID="TTAA18B_AP";TEgroup="ctg_1%7CTTAA18B_AP%7C1";Tend="576";Tstart="48";shortTE="F";uid="25e1c213-4502-44f8-b2e3-9884736d5d1c"
VSBQ01000001.1	RepeatMasker	DNA	2838562	2839019	2470	-	.	ID="TTAA2D_AP";Tend="429";Tstart="1";shortTE="F";uid="b9b2d401-fe81-438b-844b-20dbc996bd91"
VSBQ01000001.1	RepeatMasker	Retroposon?	833451	833776	656	-	.	ID="SINE2-2_AP";Tend="706";Tstart="381";shortTE="F";uid="60678ed7-bf53-478f-ba4b-f60c78f0b633"
VSBQ01000001.1	RepeatMasker	Unknown	4358365	4358648	2236	-	.	ID="RND-1_FAMILY-62";Tend="1261";Tstart="981";shortTE="F";uid="3cb7c717-9497-49d1-8e1d-1997da3750a9"
VSBQ01000001.1	RepeatMasker	Unknown	393140	393280	404	-	.	ID="RND-1_FAMILY-174";Tend="1532";Tstart="1412";shortTE="F";uid="c86bde79-2413-42b3-9774-134e065520c9"
VSBQ01000001.1	RepeatMasker	RC/Helitron	844622	844793	1120	-	.	ID="RND-1_FAMILY-115";Tend="1309";Tstart="1135";shortTE="F";uid="659c0d64-7ad5-4aa0-964a-3437ba2858d1"
VSBQ01000001.1	RepeatMasker	DNA	5019904	5020133	434	-	.	ID="ttaa3b_ap";Tend="416";Tstart="162";shortTE="F";uid="1740a8cf-94ae-4a5b-89d8-484a49d13767"
VSBQ01000001.1	RepeatMasker	Unknown	4650841	4651104	615	-	.	ID="RND-6_FAMILY-396";Tend="504";Tstart="236";shortTE="F";uid="1a675bf2-2994-41a0-b89d-7691bef032bb"
VSBQ01000001.1	RepeatMasker	Retroposon?	4615088	4615244	457	-	.	ID="RND-6_FAMILY-12621";Tend="1112";Tstart="954";shortTE="F";uid="2eae786b-155a-4fa7-be24-6c9080e8dd94"
VSBQ01000001.1	RepeatMasker	Retroposon?	2417625	2417738	1780	-	.	ID="RND-6_FAMILY-5081";Tend="1883";Tstart="1336";shortTE="F";uid="f89e8dd9-1c9d-46e1-a32f-467b1fa34f3f"
VSBQ01000001.1	RepeatMasker	Unknown	3832633	3832847	652	-	.	ID="RND-4_FAMILY-266";Tend="1571";Tstart="1375";shortTE="F";uid="0176d13f-0658-41de-85e8-e32405dbb6a2"
VSBQ01000001.1	RepeatMasker	DNA/hAT-Tip100	2281789	2281936	663	-	.	ID="DNA8-63_AP";Tend="168";Tstart="1";shortTE="F";uid="75320b10-ebc4-4eaa-bef1-1b63049282c0"
VSBQ01000001.1	RepeatMasker	DNA	4937104	4937381	443	-	.	ID="dna4-1_ap";Tend="346";Tstart="51";shortTE="F";uid="3c0f6c7b-2848-4a7a-bead-14d69e444c54"
VSBQ01000001.1	RepeatMasker	DNA/hAT	2889234	2889397	993	-	.	ID="RND-4_FAMILY-3147";Tend="1410";Tstart="1249";shortTE="F";uid="2aadd544-16a7-4a44-a12f-8cf08664c4b1"
VSBQ01000001.1	RepeatMasker	DNA/hAT?	2053409	2053848	1930	-	.	ID="rnd-6_family-11462";Tend="678";Tstart="275";shortTE="F";uid="9eaa8465-27da-4bca-b8b2-0663991d1a87"
VSBQ01000001.1	RepeatMasker	Retroposon?	2896855	2897241	1342	-	.	ID="RND-4_FAMILY-1269";Tend="1425";Tstart="1062";shortTE="F";uid="5bf87d4f-5adb-4116-a8c2-6a2eb7180f87"
VSBQ01000001.1	RepeatMasker	DNA/Ginger	1113217	1114666	9065	-	.	ID="RND-6_FAMILY-7106";Tend="2158";Tstart="702";shortTE="F";uid="1632e5fe-48b4-425b-9364-ade55b5f9549"
VSBQ01000001.1	RepeatMasker	Unknown	4907668	4907788	718	-	.	ID="RND-1_FAMILY-15";Tend="1079";Tstart="955";shortTE="F";uid="2565ded8-d9c1-4064-9be5-d4415f43f481"
VSBQ01000001.1	RepeatMasker	DNA/Ginger	2454891	2455132	1307	-	.	ID="RND-6_FAMILY-7106";Tend="936";Tstart="700";shortTE="F";uid="c247c624-a143-4a4b-845e-78d80033fd54"
VSBQ01000001.1	RepeatMasker	Unknown	4269082	4271410	15144	-	.	ID="RND-5_FAMILY-13845";Tend="2582";Tstart="292";shortTE="F";uid="337a9b32-7116-4f5e-b8e4-563a4a6edc36"
VSBQ01000001.1	RepeatMasker	DNA	1723923	1724230	804	-	.	ID="RND-6_FAMILY-811";Tend="1948";Tstart="1696";shortTE="F";uid="451521c6-5c80-4b4b-a036-3c92cfd5f18a"
VSBQ01000001.1	RepeatMasker	DNA/Ginger-1	3118205	3118455	697	-	.	ID="RND-6_FAMILY-1155";Tend="2261";Tstart="1982";shortTE="F";uid="0b23744b-064d-416f-a6da-87363e2a80aa"
VSBQ01000001.1	RepeatMasker	DNA	3195326	3195741	684	-	.	ID="TTAA2C_AP";Tend="417";Tstart="2";shortTE="F";uid="de2b37a8-176c-432a-9cce-482cf200e178"
VSBQ01000001.1	RepeatMasker	LINE/I-Jockey	3331045	3331862	5173	-	.	ID="RND-6_FAMILY-5367";Tend="1456";Tstart="670";shortTE="F";uid="f2ec0a6a-97ad-43af-b122-67ca5de3acd6"
VSBQ01000001.1	RepeatMasker	Retroposon?	1138559	1139247	901	-	.	ID="RND-6_FAMILY-5571";Tend="1287";Tstart="567";shortTE="F";uid="616a5159-7a34-4116-98f3-04af1e124930"
VSBQ01000001.1	RepeatMasker	DNA/Kolobok-E	3934200	3934363	520	-	.	ID="RND-5_FAMILY-1796";Tend="1190";Tstart="1046";shortTE="F";uid="2be66f27-6b51-463c-986d-374cada22bad"
VSBQ01000001.1	RepeatMasker	DNA	491826	492329	2709	-	.	ID="RND-4_FAMILY-398";Tend="1465";Tstart="940";shortTE="F";uid="a4011384-399d-468f-8d3a-07fc3ccc5334"
VSBQ01000001.1	RepeatMasker	DNA	3605710	3606286	2274	-	.	ID="DNA4-2_AP";Tend="691";Tstart="142";shortTE="F";uid="b6c403b1-c49e-4319-9445-e15bd9f07b66"
VSBQ01000001.1	RepeatMasker	DNA/Ginger-1	1516173	1517017	5953	-	.	ID="RND-6_FAMILY-1155";Tend="1657";Tstart="809";shortTE="F";uid="7b6826cb-230d-446d-a2cf-829981fd1260"
VSBQ01000001.1	RepeatMasker	Retroposon?	2467426	2468143	2377	-	.	ID="SINE2-1_AP";Tend="1770";Tstart="927";shortTE="F";uid="b249d8df-b75d-44fd-b090-74f6389ef142"
VSBQ01000001.1	RepeatMasker	DNA/Ginger-1	876898	877148	1043	-	.	ID="RND-6_FAMILY-9128";Tend="1460";Tstart="1209";shortTE="F";uid="453becd9-f971-486a-bbb6-8f7eacce1655"
VSBQ01000001.1	RepeatMasker	Retroposon?	4092733	4093613	2932	-	.	ID="SINE2-1_AP";Tend="1689";Tstart="927";shortTE="F";uid="09eeb19e-38f6-4340-bc22-c8642b430454"
VSBQ01000001.1	RepeatMasker	DNA	3352985	3353340	927	-	.	ID="dnax-2_ap";Tend="467";Tstart="127";shortTE="F";uid="807b33ff-b6f9-45bf-a076-ea831589b632"
VSBQ01000001.1	RepeatMasker	Retroposon?	2856849	2857134	487	-	.	ID="SINE2-1_AP";Tend="1411";Tstart="1099";shortTE="F";uid="4bf6d198-e455-4965-baa9-0bef921024b2"
VSBQ01000001.1	RepeatMasker	DNA/Ginger-1	2253168	2254352	8253	-	.	ID="RND-6_FAMILY-1155";Tend="2060";Tstart="809";shortTE="F";uid="7099c0d9-0ced-465d-8de2-caeef00614ac"
VSBQ01000001.1	RepeatMasker	DNA/hAT?	3341499	3341958	1697	-	.	ID="RND-1_FAMILY-86";Tend="1811";Tstart="1367";shortTE="F";uid="e36c0096-e0c1-45fa-ab86-c1aa9b22b81a"
VSBQ01000001.1	RepeatMasker	DNA/Ginger-1	3633232	3633372	914	-	.	ID="RND-5_FAMILY-8248";Tend="1012";Tstart="870";shortTE="F";uid="5f1b4152-c3ce-4cfd-97a5-b7efca2545a3"
VSBQ01000001.1	RepeatMasker	DNA	5112398	5113227	775	-	.	ID="DNA4-1_AP";Tend="822";Tstart="4";shortTE="F";uid="8f3642aa-5240-483a-a541-515d6594e86b"
VSBQ01000001.1	RepeatMasker	DNA/Ginger-1	4764162	4764331	562	-	.	ID="GINGER1-1_AP";Tend="5197";Tstart="5018";shortTE="F";uid="149e1030-9b19-4d1c-a57a-60919296a7c3"
VSBQ01000001.1	RepeatMasker	DNA/hAT-hAT19	2402063	2402320	1024	-	.	ID="HAT-N13_AP";Tend="263";Tstart="1";shortTE="F";uid="6cd79e48-ad55-4bb6-96ac-12d6f3b7d4b1"
VSBQ01000001.1	RepeatMasker	Retroposon?	4844518	4844634	605	-	.	ID="SINE2-1_AP";Tend="112";Tstart="1";shortTE="F";uid="c549de74-668d-4931-9e57-37f4ab8dd420"
VSBQ01000001.1	RepeatMasker	DNA/Ginger-1	2175302	2176781	10294	-	.	ID="RND-6_FAMILY-1155";Tend="2279";Tstart="804";shortTE="F";uid="87acd8ca-abe1-46bc-9ecc-827525be1273"
VSBQ01000001.1	RepeatMasker	Retroposon?	1734399	1734814	1415	-	.	ID="RND-6_FAMILY-6067";Tend="1733";Tstart="1323";shortTE="F";uid="bd952d1a-9fd6-4849-9a63-8665cf848c7c"
VSBQ01000001.1	RepeatMasker	Retroposon?	2176804	2176965	553	-	.	ID="RND-4_FAMILY-1269";Tend="245";Tstart="72";shortTE="F";uid="bb691f9d-b647-4a70-936d-87182a82803e"
VSBQ01000001.1	RepeatMasker	DNA	130085	130292	755	-	.	ID="RND-6_FAMILY-13352";Tend="737";Tstart="520";shortTE="F";uid="d12caada-b729-4296-9ae8-02a609effb1b"
VSBQ01000001.1	RepeatMasker	LINE/L2	889408	889889	500	-	.	ID="RND-6_FAMILY-7406";Tend="828";Tstart="360";shortTE="F";uid="a5613cef-0e61-4c14-96f0-a8b61ec5c21a"
VSBQ01000001.1	RepeatMasker	RC/Helitron	2976391	2976697	813	-	.	ID="RND-1_FAMILY-26";Tend="1511";Tstart="1204";shortTE="F";uid="8bb0d308-2701-48a5-acf6-46d9258a53b6"
VSBQ01000001.1	RepeatMasker	DNA/hAT-Ac	2184948	2185159	565	-	.	ID="RND-5_FAMILY-3126";Tend="1782";Tstart="1533";shortTE="F";uid="c4554aef-1795-4be7-8654-b69bd5975087"
VSBQ01000001.1	RepeatMasker	DNA/Ginger-1	4580706	4582617	13610	-	.	ID="RND-1_FAMILY-386";Tend="3211";Tstart="1371";shortTE="F";uid="70bac70d-1f36-4a0c-9fd3-8f0d38a7fd6d"
VSBQ01000001.1	RepeatMasker	DNA	865509	865759	1380	-	.	ID="DNA8-15_AP";Tend="241";Tstart="3";shortTE="F";uid="61ae09b8-e48f-417a-8646-50449dc3e25a"
VSBQ01000001.1	RepeatMasker	DNA	3817841	3818023	586	-	.	ID="RND-5_FAMILY-4943";Tend="850";Tstart="663";shortTE="F";uid="13919577-6f5b-4c96-802d-4296e8b28cc9"
VSBQ01000001.1	RepeatMasker	Unknown	2903081	2903256	1138	-	.	ID="RND-1_FAMILY-228";Tend="1120";Tstart="945";shortTE="F";uid="77e681f0-3d2b-41b1-bcf2-a3f74a3505ef"
VSBQ01000001.1	RepeatMasker	Unknown	2494471	2494743	1857	-	.	ID="RND-1_FAMILY-209";Tend="1183";Tstart="908";shortTE="F";uid="6bd51520-1a81-4bd5-bb3a-756b3fb8e926"
VSBQ01000001.1	RepeatMasker	DNA/Kolobok-E	1244292	1244409	412	-	.	ID="RND-4_FAMILY-171";Tend="1201";Tstart="1090";shortTE="F";uid="d5be13da-48cc-4e31-8dd1-7050e01d8aea"
VSBQ01000001.1	RepeatMasker	DNA/hAT-Tip100	1307139	1307340	444	-	.	ID="RND-6_FAMILY-1645";Tend="636";Tstart="483";shortTE="F";uid="c70e8f2e-6bae-404b-9f84-53ed37241bb6"
VSBQ01000001.1	RepeatMasker	DNA/hAT	4087423	4089501	16603	-	.	ID="RND-6_FAMILY-16976";Tend="2141";Tstart="72";shortTE="F";uid="752c9722-4664-49cf-a080-9a6ef5d0bcc9"
VSBQ01000001.1	RepeatMasker	DNA/hAT-Tip100	1946825	1947413	4322	-	.	ID="RND-5_FAMILY-777";Tend="1272";Tstart="667";shortTE="F";uid="a36981ab-4b6d-40b9-bf02-d19bb26e5df9"
VSBQ01000001.1	RepeatMasker	DNA/Kolobok-E	120807	121680	5061	-	.	ID="RND-5_FAMILY-9815";Tend="2327";Tstart="1444";shortTE="F";uid="99044f2d-1018-4660-9249-c26f0bc6cdc1"
VSBQ01000001.1	RepeatMasker	DNA/Ginger	1107998	1108269	1306	-	.	ID="RND-1_FAMILY-259";Tend="881";Tstart="588";shortTE="F";uid="48af41cf-9afb-4866-9fcb-568556ddf04a"
VSBQ01000001.1	RepeatMasker	Retroposon?	2935696	2936563	3810	-	.	ID="RND-4_FAMILY-1212";TEgroup="ctg_1%7CRND-4_FAMILY-1212%7C1";Tend="2308";Tstart="577";shortTE="F";uid="43d15453-c358-4e67-aa42-e3010924f3e0"
VSBQ01000001.1	RepeatMasker	Unknown	2905027	2905243	588	-	.	ID="RND-1_FAMILY-15";Tend="1226";Tstart="984";shortTE="F";uid="aad92f02-57bd-4345-822c-992e17ad4441"
VSBQ01000001.1	RepeatMasker	Unknown	464572	464853	1750	-	.	ID="RND-1_FAMILY-15";Tend="1206";Tstart="940";shortTE="F";uid="11c6c097-52c4-4664-946c-648f41b7e686"
VSBQ01000001.1	RepeatMasker	DNA/hAT-hAT19	3171052	3171985	2052	-	.	ID="RND-1_FAMILY-246";TEgroup="ctg_1%7CRND-1_FAMILY-246%7C1";Tend="1892";Tstart="765";shortTE="F";uid="520acaf8-85c2-4151-85f8-94f43156b8f4"
VSBQ01000001.1	RepeatMasker	DNA/Ginger-1	3639266	3639959	2750	-	.	ID="RND-6_FAMILY-1155";Tend="1431";Tstart="775";shortTE="F";uid="90fb6b9a-975f-4579-8281-4ebf2e131183"
VSBQ01000001.1	RepeatMasker	DNA/TcMar-Pogo	1183430	1183701	673	-	.	ID="RND-5_FAMILY-2043";Tend="1254";Tstart="938";shortTE="F";uid="dcb35738-0d8e-4948-b4c8-571e000bbfa7"
VSBQ01000001.1	RepeatMasker	Unknown	872671	872847	641	-	.	ID="RND-1_FAMILY-15";Tend="1109";Tstart="941";shortTE="F";uid="7b1520f7-dbdc-473b-8ded-7ed62a45c291"
VSBQ01000001.1	RepeatMasker	RC/Helitron	656233	656417	1329	-	.	ID="RND-5_FAMILY-2909";Tend="1894";Tstart="1712";shortTE="F";uid="04da11e3-c7e4-4749-b41c-59f5ed52c0da"
VSBQ01000001.1	RepeatMasker	DNA/hAT-Tip100	907315	907520	868	-	.	ID="RND-6_FAMILY-12190";Tend="1745";Tstart="1546";shortTE="F";uid="2a6393a5-4931-4cd5-a525-5e77038e6bbb"
VSBQ01000001.1	RepeatMasker	DNA	4382750	4383366	692	-	.	ID="DNAX-2_AP";TEgroup="ctg_1%7CDNAX-2_AP%7C1";Tend="340";Tstart="28";shortTE="F";uid="85a2ebf0-ecb0-431d-acd4-059bfd2e4c22"
VSBQ01000001.1	RepeatMasker	DNA/hAT-Tip100	2931842	2932064	449	-	.	ID="RND-6_FAMILY-666";Tend="1497";Tstart="1276";shortTE="F";uid="0bbcc717-ff25-42a1-acf4-8e6793495968"
VSBQ01000001.1	RepeatMasker	DNA/hAT	1928755	1928912	879	-	.	ID="RND-5_FAMILY-3489";Tend="1105";Tstart="961";shortTE="F";uid="585d0b0b-5e34-473a-b5e1-f2929b8449f4"
VSBQ01000001.1	RepeatMasker	DNA/Ginger-2	3866861	3867709	1118	-	.	ID="ginger2-1_lmi";Tend="2864";Tstart="2127";shortTE="F";uid="e11161a8-905e-4697-a022-552f8b2c0857"
VSBQ01000001.1	RepeatMasker	LINE/I	3493720	3493876	425	-	.	ID="RND-6_FAMILY-17068";Tend="1217";Tstart="1064";shortTE="F";uid="06bb1fa0-18d2-45bb-9e86-67d84341b8c1"
VSBQ01000001.1	RepeatMasker	DNA/hAT-Tip100	4156641	4156786	464	-	.	ID="DNA8-63_AP";Tend="161";Tstart="2";shortTE="F";uid="21e240a4-ebb8-4306-84aa-5399350fddc5"
VSBQ01000001.1	RepeatMasker	RC/Helitron	255638	255801	665	-	.	ID="RND-1_FAMILY-67";Tend="1347";Tstart="1187";shortTE="F";uid="4e0bf932-7c89-43a3-9496-5d13d2f85495"
VSBQ01000001.1	RepeatMasker	DNA	1347691	1348246	1552	-	.	ID="DNA4-3_AP";Tend="637";Tstart="1";shortTE="F";uid="b91a7060-57e3-4f95-b85b-5cc44d0e183a"
VSBQ01000001.1	RepeatMasker	Retroposon?	3229775	3230051	1163	-	.	ID="RND-6_FAMILY-12621";Tend="1185";Tstart="919";shortTE="F";uid="dae4bd2b-8d59-4b80-84f6-a23a07ded607"
VSBQ01000001.1	RepeatMasker	DNA/Ginger-1	4706880	4707629	4975	-	.	ID="RND-6_FAMILY-1155";Tend="1569";Tstart="803";shortTE="F";uid="23b286c6-3bdf-41fe-b340-d9c8b90bec73"
VSBQ01000001.1	RepeatMasker	DNA/hAT-Tip100	4664189	4665218	1544	-	.	ID="RND-6_FAMILY-4125";TEgroup="ctg_1%7CRND-6_FAMILY-4125%7C1";Tend="2328";Tstart="582";shortTE="F";uid="0b4f1cfe-7f74-45e6-89b9-938258faf1e5"
VSBQ01000001.1	RepeatMasker	DNA/hAT-Ac	1003311	1003635	1360	-	.	ID="RND-6_FAMILY-10795";Tend="1280";Tstart="958";shortTE="F";uid="430ba4d5-e217-435f-9db5-fc1e1d8d5902"
VSBQ01000001.1	RepeatMasker	DNA/Ginger	4878063	4878569	2365	-	.	ID="RND-6_FAMILY-7106";Tend="1242";Tstart="691";shortTE="F";uid="3fd364a4-3823-436e-b3b7-b7c1e100d7bd"
VSBQ01000001.1	RepeatMasker	DNA/Ginger	2036632	2037061	1044	-	.	ID="RND-1_FAMILY-259";Tend="1035";Tstart="589";shortTE="F";uid="218b9507-2a7a-4beb-9af1-42cf805af8ef"
VSBQ01000001.1	RepeatMasker	LINE/I	4485685	4487497	3234	-	.	ID="RND-4_FAMILY-165";Tend="1324";Tstart="33";shortTE="F";uid="fb799712-955d-4240-a6c9-5c84e0d1499d"
VSBQ01000001.1	RepeatMasker	DNA/hAT-Ac	1833402	1833729	1041	-	.	ID="RND-6_FAMILY-1076";Tend="729";Tstart="412";shortTE="F";uid="47356c12-f3ef-434d-9eac-088ae11a7b06"
VSBQ01000001.1	RepeatMasker	RC/Helitron	892637	892983	506	-	.	ID="HELITRON-2_DF";Tend="1922";Tstart="1667";shortTE="F";uid="d9c7de08-b9a5-4e68-9936-c63d4131de64"
VSBQ01000001.1	RepeatMasker	Unknown	2054028	2054158	739	-	.	ID="RND-4_FAMILY-237";Tend="932";Tstart="808";shortTE="F";uid="96f4cee1-cca3-4783-a086-0bbc28b09559"
VSBQ01000001.1	RepeatMasker	Unknown	4240298	4240566	1589	-	.	ID="RND-5_FAMILY-884";Tend="1178";Tstart="912";shortTE="F";uid="edf52be3-f5c9-4162-9d5f-c28d738753b1"
VSBQ01000001.1	RepeatMasker	DNA	2127358	2127799	887	-	.	ID="TTAA8_AP";Tend="438";Tstart="6";shortTE="F";uid="624b4d6a-202f-4206-b62f-1e1db1684294"
VSBQ01000001.1	RepeatMasker	RC/Helitron	1342666	1342877	615	-	.	ID="RND-1_FAMILY-4";TEgroup="ctg_1%7CRND-1_FAMILY-4%7C2";Tend="1012";Tstart="764";shortTE="T";uid="2adcf295-7335-41bc-9357-af3ac459a33a"
VSBQ01000001.1	RepeatMasker	DNA/hAT-hATm	3297071	3297350	408	-	.	ID="HAT-4C_AP";Tend="299";Tstart="1";shortTE="F";uid="f6724ae7-8754-4b30-8e29-85c5b319d79a"
VSBQ01000001.1	RepeatMasker	DNA/Kolobok-E	3368144	3368312	450	-	.	ID="rnd-6_family-11301";Tend="2164";Tstart="2013";shortTE="F";uid="16ad07d1-90db-4163-91bf-3f87479de306"
VSBQ01000001.1	RepeatMasker	DNA/hAT?	1341167	1341293	795	-	.	ID="RND-5_FAMILY-2837";Tend="1096";Tstart="969";shortTE="F";uid="408903b2-f5ea-4ffc-9811-26b6808942f9"
VSBQ01000001.1	RepeatMasker	DNA/hAT-hAT19	1598737	1598874	409	-	.	ID="RND-6_FAMILY-5798";Tend="1059";Tstart="919";shortTE="F";uid="0bdca7ae-e5e5-48bd-99c9-1d7bb5862f78"
VSBQ01000001.1	RepeatMasker	Unknown	818651	818824	467	-	.	ID="RND-6_FAMILY-10100";Tend="1192";Tstart="959";shortTE="F";uid="a1f97013-3edc-4900-a9b7-f53f2c93ef31"
VSBQ01000001.1	RepeatMasker	Retroposon?	3860408	3860581	866	-	.	ID="RND-6_FAMILY-12797";Tend="535";Tstart="362";shortTE="F";uid="7d420b0b-2908-4c64-a7cc-c0aa417cd71b"
VSBQ01000001.1	RepeatMasker	DNA	4145801	4146220	2345	-	.	ID="TTAA3_AP";Tend="429";Tstart="1";shortTE="F";uid="2e05fd67-bd30-4225-b18d-4809222e22d4"
VSBQ01000001.1	RepeatMasker	DNA/Kolobok-E	3380945	3381532	2732	-	.	ID="RND-6_FAMILY-30263";Tend="656";Tstart="69";shortTE="F";uid="1b2db8dc-1aaa-4614-b878-d57a0fdfb60d"
VSBQ01000001.1	RepeatMasker	Retroposon?	1133487	1133676	468	-	.	ID="RND-6_FAMILY-7125";Tend="1415";Tstart="1245";shortTE="F";uid="99843c22-9cb4-44bd-9ad2-18a4d670d27f"
VSBQ01000001.1	RepeatMasker	Retroposon?	1244741	1245015	536	-	.	ID="SINE2-1_AP";Tend="1446";Tstart="1175";shortTE="F";uid="7ab3c168-a2ee-4061-bc1f-da05c24f7ec0"
VSBQ01000001.1	RepeatMasker	DNA/hAT-Tip100	902576	902727	538	-	.	ID="RND-6_FAMILY-7556";Tend="1044";Tstart="897";shortTE="F";uid="0579f9a4-1040-41e4-821b-1e04a5a18441"
VSBQ01000001.1	RepeatMasker	DNA/Kolobok-E	4969313	4970224	4668	-	.	ID="RND-5_FAMILY-9815";Tend="2327";Tstart="1443";shortTE="F";uid="e13bc50a-908b-4b11-846e-3d9470ec0a3d"
VSBQ01000001.1	RepeatMasker	Unknown	2405051	2405327	1733	-	.	ID="RND-1_FAMILY-14";Tend="1185";Tstart="895";shortTE="F";uid="61c6b2db-823e-4929-b65b-d8e926d94987"
VSBQ01000001.1	RepeatMasker	Unknown	1239015	1239913	6331	-	.	ID="RND-1_FAMILY-34";Tend="1853";Tstart="966";shortTE="F";uid="521ef270-c137-4a9e-bd80-67cda3731f14"
VSBQ01000001.1	RepeatMasker	Unknown	1744262	1744530	642	-	.	ID="RND-1_FAMILY-15";Tend="1212";Tstart="914";shortTE="F";uid="41d7b9d0-4c45-4be9-ac6f-132490a336ee"
VSBQ01000001.1	RepeatMasker	DNA	2395307	2395547	527	-	.	ID="dna4-2b_ap";Tend="740";Tstart="506";shortTE="F";uid="07191228-1b73-4159-8db2-65dba58d572b"
VSBQ01000001.1	RepeatMasker	DNA/hAT-Tip100	4666651	4666801	694	-	.	ID="DNA8-63_AP";Tend="168";Tstart="1";shortTE="F";uid="49697b9d-e2d0-42bc-a732-5c97c0dcb652"
VSBQ01000001.1	RepeatMasker	DNA	1291619	1291869	614	-	.	ID="ttaa3b_ap";Tend="407";Tstart="160";shortTE="F";uid="9ad015e8-e423-43b2-b187-8c8014f0a48b"
VSBQ01000001.1	RepeatMasker	RC/Helitron	2459209	2459659	1294	-	.	ID="RND-1_FAMILY-7";Tend="1470";Tstart="1067";shortTE="F";uid="64c309c7-b84d-413f-92cd-d69de917b860"
VSBQ01000001.1	RepeatMasker	RC/Helitron	3236907	3237105	453	-	.	ID="RND-1_FAMILY-7";Tend="1244";Tstart="1069";shortTE="F";uid="7aedc0ff-b310-402a-968e-22a6efa6a254"
VSBQ01000001.1	RepeatMasker	DNA/hAT?	793997	794247	719	-	.	ID="RND-4_FAMILY-532";Tend="1141";Tstart="899";shortTE="F";uid="2c8754c4-d655-4199-b3a6-6973cb965eaa"
VSBQ01000001.1	RepeatMasker	DNA/Kolobok-E	1086336	1087122	3985	-	.	ID="RND-1_FAMILY-195";Tend="2226";Tstart="1430";shortTE="F";uid="8d7d0dc9-814b-4a4c-a8dc-b2b0809757b3"
VSBQ01000001.1	RepeatMasker	Unknown	2035955	2036272	780	-	.	ID="RND-1_FAMILY-6";Tend="1255";Tstart="904";shortTE="F";uid="85180990-e7aa-4a99-89c2-751603531b35"
VSBQ01000001.1	RepeatMasker	LINE/R1	712929	713042	407	-	.	ID="TRAS1";Tend="2196";Tstart="2078";shortTE="F";uid="ed8b7127-df5d-46aa-8795-5df01967d6b7"
VSBQ01000001.1	RepeatMasker	DNA	4514874	4515658	1341	-	.	ID="DNA4-2_AP";Tend="762";Tstart="1";shortTE="F";uid="769dc87b-8e22-4dc7-a00e-0a66a7b3eca0"
VSBQ01000001.1	RepeatMasker	DNA/Kolobok-E	4155563	4156097	3023	-	.	ID="RND-6_FAMILY-11301";Tend="1298";Tstart="745";shortTE="F";uid="372d6ce4-6c45-4089-bc33-2025cde54be3"
VSBQ01000001.1	RepeatMasker	DNA/hAT	3747910	3748274	2169	-	.	ID="DNA8-53_AP";Tend="391";Tstart="3";shortTE="F";uid="b42a2235-a521-493b-8e75-9f2eb5975ad0"
VSBQ01000001.1	RepeatMasker	Unknown	3187685	3188010	1510	-	.	ID="RND-1_FAMILY-13";Tend="1274";Tstart="962";shortTE="F";uid="83459bb8-bfcf-4542-9466-a035ebdfaaf2"
VSBQ01000001.1	RepeatMasker	DNA/Kolobok-E	2437649	2438184	2274	-	.	ID="KOLOBOKE-3_AP";Tend="2185";Tstart="1639";shortTE="F";uid="4b1d2959-7c14-4cdb-84d9-1067c34a3f91"
VSBQ01000001.1	RepeatMasker	DNA/hAT-Tip100	1375758	1376090	527	-	.	ID="DNA8-62_AP";TEgroup="ctg_1%7CDNA8-62_AP%7C1";Tend="223";Tstart="72";shortTE="F";uid="5d1bc279-e193-45e7-85d1-850c20ef5fc6"
VSBQ01000001.1	RepeatMasker	DNA/TcMar-Pogo	2733861	2734033	744	-	.	ID="RND-6_FAMILY-11042";Tend="351";Tstart="159";shortTE="F";uid="ef04b80e-bd81-4cff-af61-642c640b1c35"
VSBQ01000001.1	RepeatMasker	DNA	4091022	4091187	853	-	.	ID="TTAA7_AP";Tend="211";Tstart="47";shortTE="F";uid="03bd2072-9dd8-41a5-948a-398f7b7ec2ed"
VSBQ01000001.1	RepeatMasker	DNA	124595	124732	511	-	.	ID="RND-4_FAMILY-1945";Tend="1719";Tstart="1593";shortTE="F";uid="4c8595c1-e4f0-4d83-878c-3efd832037cb"
VSBQ01000001.1	RepeatMasker	DNA/hAT-Charlie	5016621	5017120	2150	-	.	ID="DNA8-86_AP";Tend="466";Tstart="1";shortTE="F";uid="b03b7aff-c0c0-4a10-9ab7-f6123256b388"
VSBQ01000001.1	RepeatMasker	DNA	4402458	4402827	975	-	.	ID="TTAA8_AP";Tend="385";Tstart="6";shortTE="F";uid="f46585d0-a647-457d-812c-1972f5f2d271"
VSBQ01000001.1	RepeatMasker	DNA	2865280	2865528	1494	-	.	ID="TTAA3B_AP";Tend="436";Tstart="195";shortTE="F";uid="c0b9b8a4-71f0-4248-b1a9-7e7ab71b1042"
VSBQ01000001.1	RepeatMasker	Unknown	1317749	1318509	5331	-	.	ID="RND-6_FAMILY-7484";Tend="1745";Tstart="970";shortTE="F";uid="df2fd4aa-9f1e-427b-a16d-a94aeefa4208"
VSBQ01000001.1	RepeatMasker	Unknown	298220	298515	757	-	.	ID="RND-6_FAMILY-1927";Tend="1152";Tstart="884";shortTE="F";uid="8a49606a-797c-4e8b-9261-b35050b9a44f"
VSBQ01000001.1	RepeatMasker	DNA/hAT-Tip100	3225230	3225506	1533	-	.	ID="RND-6_FAMILY-11563";Tend="1183";Tstart="925";shortTE="F";uid="20340c09-df0d-45f8-9b03-1602067bb112"
VSBQ01000001.1	RepeatMasker	DNA/MULE-NOF	1553535	1553797	1055	-	.	ID="RND-1_FAMILY-263";Tend="1163";Tstart="897";shortTE="F";uid="7148a91a-f159-44c9-b2d8-5363326066c8"
VSBQ01000001.1	RepeatMasker	DNA/hAT-Tip100	2305158	2305468	1646	-	.	ID="RND-6_FAMILY-11602";Tend="1198";Tstart="915";shortTE="F";uid="806b7f43-a5d8-48b2-abfd-2d697b20f777"
VSBQ01000001.1	RepeatMasker	DNA/hAT-Tip100	3151630	3151782	1193	-	.	ID="RND-6_FAMILY-5958";Tend="1120";Tstart="968";shortTE="F";uid="611018dc-1496-445c-903c-a480f97c3ed3"
VSBQ01000001.1	RepeatMasker	Unknown	2021834	2022123	1391	-	.	ID="RND-6_FAMILY-5141";Tend="1195";Tstart="906";shortTE="F";uid="dc0f9318-bff6-4e3b-930d-e0f724165d81"
VSBQ01000001.1	RepeatMasker	DNA	3919270	3920026	2420	-	.	ID="DNA4-2_AP";Tend="769";Tstart="51";shortTE="F";uid="6c46a7b0-8b12-49c3-bb4b-12437bf32dbd"
VSBQ01000001.1	RepeatMasker	DNA/hAT	2145123	2145395	1333	-	.	ID="RND-5_FAMILY-1143";Tend="932";Tstart="637";shortTE="F";uid="67602ab6-dcc1-4326-9189-8ac0a0b14db8"
VSBQ01000001.1	RepeatMasker	Unknown	2069705	2069932	1410	-	.	ID="RND-1_FAMILY-155";Tend="1177";Tstart="945";shortTE="F";uid="8c9dce02-9055-4559-856d-ed5a3f2a2416"
VSBQ01000001.1	RepeatMasker	Retroposon?	3789188	3789403	841	-	.	ID="RND-6_FAMILY-13651";Tend="854";Tstart="631";shortTE="F";uid="189ede9f-8753-406c-a537-0e51a68b9c7b"
VSBQ01000001.1	RepeatMasker	DNA/Ginger-1	1751981	1752304	458	-	.	ID="GINGER1-1_AP";Tend="4386";Tstart="4052";shortTE="F";uid="80c15b31-f1f4-478c-be46-1f647dc1bae8"
VSBQ01000001.1	RepeatMasker	DNA/Ginger-1	3245086	3246518	9616	-	.	ID="RND-6_FAMILY-1155";Tend="2259";Tstart="792";shortTE="F";uid="13bfabe4-9538-461c-89e2-b6054417d885"
VSBQ01000001.1	RepeatMasker	Unknown	1230441	1231049	4665	-	.	ID="RND-5_FAMILY-2882";Tend="1575";Tstart="932";shortTE="F";uid="33035ee7-0652-443c-a1f3-b24bae0b2bbd"
VSBQ01000001.1	RepeatMasker	DNA	3249875	3250333	976	-	.	ID="DNA4-3_AP";Tend="559";Tstart="155";shortTE="F";uid="df8e4199-cb36-4853-a507-6ef62b1d05e6"
VSBQ01000001.1	RepeatMasker	DNA/TcMar-m44	2345173	2345365	950	-	.	ID="RND-4_FAMILY-620";Tend="1271";Tstart="1092";shortTE="F";uid="1d9c244d-69f5-4937-85e5-d75125930e7d"
VSBQ01000001.1	RepeatMasker	Unknown	1880112	1880459	2499	-	.	ID="RND-6_FAMILY-4174";Tend="1244";Tstart="910";shortTE="F";uid="6f478c31-d423-40c7-be70-40a592f5987b"
VSBQ01000001.1	RepeatMasker	DNA/Kolobok-E	1173862	1173982	433	-	.	ID="RND-6_FAMILY-8498";Tend="1462";Tstart="1342";shortTE="F";uid="01300d15-3b8b-4606-9cec-0b0dbada497c"
VSBQ01000001.1	RepeatMasker	DNA/Ginger-1	4916296	4916958	4897	-	.	ID="RND-6_FAMILY-1155";Tend="1469";Tstart="806";shortTE="F";uid="286130f5-0239-4009-889a-e1e28542d654"
VSBQ01000001.1	RepeatMasker	RC/Helitron	3474345	3474568	1275	-	.	ID="RND-5_FAMILY-1400";Tend="1222";Tstart="998";shortTE="F";uid="d6c79376-a47a-4a45-b61d-977cd60c3fa0"
VSBQ01000001.1	RepeatMasker	Retroposon?	3172848	3173236	1605	-	.	ID="RND-6_FAMILY-21179";Tend="857";Tstart="508";shortTE="F";uid="cec3b802-bff3-4f1f-84fe-018b0d758814"
VSBQ01000001.1	RepeatMasker	Unknown	4716991	4717299	1074	-	.	ID="RND-5_FAMILY-543";Tend="1149";Tstart="837";shortTE="F";uid="90b3fd58-7a9d-400c-83de-8cd1c2aa3d59"
VSBQ01000001.1	RepeatMasker	DNA	617604	617758	438	-	.	ID="RND-5_FAMILY-8413";Tend="343";Tstart="197";shortTE="F";uid="d6a293a8-2c88-4d34-957e-4ae9ab06ad6f"
VSBQ01000001.1	RepeatMasker	DNA	2880646	2880760	642	-	.	ID="DNAX-2_AP";Tend="467";Tstart="339";shortTE="F";uid="439b13ba-2c55-483d-85e3-961ab5fd7077"
VSBQ01000001.1	RepeatMasker	DNA	4904274	4904728	1028	-	.	ID="DNA4-3_AP";Tend="511";Tstart="49";shortTE="F";uid="dd2f3ed6-2994-4d45-933b-040122fd1027"
VSBQ01000001.1	RepeatMasker	DNA/Ginger-2	3865453	3866798	7382	-	.	ID="GINGER2-N2_AP";TEgroup="ctg_1%7CGINGER2-N2_AP%7C1";Tend="1692";Tstart="573";shortTE="F";uid="f560aa68-554f-48e6-a166-58cfe273c1dd"
VSBQ01000001.1	RepeatMasker	DNA/Kolobok-E	2442252	2443553	9886	-	.	ID="RND-6_FAMILY-11301";Tend="2212";Tstart="890";shortTE="F";uid="5c6f9167-dc10-44e9-b0d9-b147d9118001"
VSBQ01000001.1	RepeatMasker	DNA	1312128	1312553	841	-	.	ID="DNAX-2_AP";Tend="467";Tstart="39";shortTE="F";uid="b871d6fb-3d46-4c94-8b07-742636638861"
VSBQ01000001.1	RepeatMasker	Retroposon?	469795	470326	3283	-	.	ID="RND-6_FAMILY-12621";Tend="1502";Tstart="978";shortTE="F";uid="e65c0c5b-792f-4a7b-8968-f8d7da535366"
VSBQ01000001.1	RepeatMasker	DNA/TcMar-Mariner	2469625	2470016	605	-	.	ID="RND-6_FAMILY-2867";Tend="1394";Tstart="1010";shortTE="F";uid="2b982682-3017-4800-ac89-5347d35bfc55"
VSBQ01000001.1	RepeatMasker	DNA/Kolobok-E	4133948	4134161	1523	-	.	ID="RND-6_FAMILY-1614";Tend="545";Tstart="333";shortTE="F";uid="4c6008e4-660b-4aa1-872d-391861a930b3"
VSBQ01000001.1	RepeatMasker	Unknown	2810907	2811097	629	-	.	ID="RND-4_FAMILY-266";Tend="1600";Tstart="1399";shortTE="F";uid="66ee5390-8039-4d17-a594-22a3521266ff"
VSBQ01000001.1	RepeatMasker	Retroposon?	4579220	4579404	654	-	.	ID="RND-4_FAMILY-1269";Tend="1454";Tstart="1275";shortTE="F";uid="6ecea2a4-1cdd-4616-8090-e981054c9972"
VSBQ01000001.1	RepeatMasker	DNA/Ginger	4844557	4844672	455	-	.	ID="RND-6_FAMILY-7106";Tend="781";Tstart="657";shortTE="F";uid="0bb57812-a193-470c-ae48-6142db4742b2"
VSBQ01000001.1	RepeatMasker	Unknown	747880	749384	10090	-	.	ID="RND-5_FAMILY-12072";Tend="2142";Tstart="654";shortTE="F";uid="6c0c0853-d2e7-434f-8826-0415d3e32c89"
VSBQ01000001.1	RepeatMasker	DNA/hAT?	4721080	4721930	6339	-	.	ID="RND-1_FAMILY-30";Tend="1808";Tstart="891";shortTE="F";uid="181c4fd7-d026-4ff9-84d7-0ffa411fc83c"
VSBQ01000001.1	RepeatMasker	Unknown	1875477	1875764	1861	-	.	ID="RND-1_FAMILY-74";Tend="1892";Tstart="1594";shortTE="F";uid="d31c5f04-9015-4033-8aa2-779dd7b4ff73"
VSBQ01000001.1	RepeatMasker	Retroposon?	4955757	4955908	424	-	.	ID="RND-6_FAMILY-5081";TEgroup="ctg_1%7CRND-6_FAMILY-5081%7C1";Tend="1884";Tstart="1752";shortTE="F";uid="fd05588d-cf4c-4014-be81-dc36f8c95e0c"
VSBQ01000001.1	RepeatMasker	Unknown	3726761	3727165	2266	-	.	ID="RND-6_FAMILY-3266";Tend="1345";Tstart="963";shortTE="F";uid="a5f3768f-6391-433f-9e53-fcfc3b053be9"
VSBQ01000001.1	RepeatMasker	Retroposon?	3846013	3846191	737	-	.	ID="RND-4_FAMILY-1269";Tend="1444";Tstart="1271";shortTE="F";uid="a6bd3c39-ec3d-42eb-b914-74f40aefdbce"
VSBQ01000001.1	RepeatMasker	Retroposon?	5026491	5027068	455	-	.	ID="RND-6_FAMILY-7125";Tend="795";Tstart="196";shortTE="F";uid="890a62ee-3a2d-4cf3-b8ac-15388e9b3722"
VSBQ01000001.1	RepeatMasker	Unknown	3712707	3712855	894	-	.	ID="RND-5_FAMILY-8440";Tend="865";Tstart="713";shortTE="F";uid="31571751-e0fd-4811-b359-959bd92cf3c0"
VSBQ01000001.1	RepeatMasker	DNA/TcMar-m44	3148781	3148913	512	-	.	ID="dnax-3c_ap";Tend="144";Tstart="1";shortTE="F";uid="07edb696-1a3f-45f0-bf33-075d797285e0"
VSBQ01000001.1	RepeatMasker	Unknown	1085834	1086112	1666	-	.	ID="RND-1_FAMILY-14";Tend="1185";Tstart="905";shortTE="F";uid="745699ba-d975-4db2-87c5-3921319bc27a"
VSBQ01000001.1	RepeatMasker	DNA/Kolobok-E	403475	403661	951	-	.	ID="RND-6_FAMILY-11301";Tend="941";Tstart="751";shortTE="F";uid="51603760-9a75-40a6-bb17-28feda1fc344"
VSBQ01000001.1	RepeatMasker	Unknown	2875630	2875795	659	-	.	ID="RND-1_FAMILY-37";Tend="1129";Tstart="998";shortTE="F";uid="ab849570-ae1e-4dea-9e12-e63920c1c5f1"
VSBQ01000001.1	RepeatMasker	Unknown	3583423	3583554	594	-	.	ID="RND-5_FAMILY-1918";Tend="1645";Tstart="1517";shortTE="F";uid="872ec790-5bcb-4a6c-9802-b8a8ccecce4d"
VSBQ01000001.1	RepeatMasker	Unknown	3330853	3331004	469	-	.	ID="RND-5_FAMILY-3602";Tend="417";Tstart="269";shortTE="F";uid="8006b35e-7cfc-4895-826a-981956a7e4af"
VSBQ01000001.1	RepeatMasker	DNA/Ginger	1607243	1607434	509	-	.	ID="RND-1_FAMILY-259";Tend="2033";Tstart="1836";shortTE="F";uid="06730023-31c7-451a-8ec1-8c08b863c21c"
VSBQ01000001.1	RepeatMasker	DNA/Kolobok-E	417703	418529	3641	-	.	ID="RND-6_FAMILY-2277";Tend="854";Tstart="140";shortTE="F";uid="d0d140a5-400a-4d72-ae46-89fcc1561687"
VSBQ01000001.1	RepeatMasker	DNA/Kolobok-E	918716	918829	480	-	.	ID="RND-4_FAMILY-171";Tend="1171";Tstart="1063";shortTE="F";uid="abf37ce5-eede-448a-8e18-4c8471f86664"
VSBQ01000001.1	RepeatMasker	DNA/hAT-Ac	4130296	4130815	2408	-	.	ID="rnd-6_family-4124";Tend="1291";Tstart="807";shortTE="F";uid="22481407-2184-4785-953c-ae362225224a"
VSBQ01000001.1	RepeatMasker	DNA/MULE-MuDR	2279229	2279640	450	-	.	ID="RND-6_FAMILY-3882";Tend="2895";Tstart="2476";shortTE="F";uid="5b873e81-2c2c-4889-b196-5d4a3354e3f8"
VSBQ01000001.1	RepeatMasker	Retroposon?	706110	706342	428	-	.	ID="RND-6_FAMILY-12621";Tend="1505";Tstart="1271";shortTE="F";uid="69410f97-d4e9-4ea9-89ff-7018480f6df1"
VSBQ01000001.1	RepeatMasker	Unknown	129272	129989	5076	-	.	ID="RND-1_FAMILY-74";Tend="1853";Tstart="1115";shortTE="F";uid="bea0658e-ccb8-45b1-bec7-30e3efb53a64"
VSBQ01000001.1	RepeatMasker	DNA/Merlin	3144333	3144489	400	-	.	ID="HALYOMORPHA_HALYS-5_FAMILY-9382";Tend="923";Tstart="771";shortTE="F";uid="1f88c203-61c6-4c89-bc3f-a921061edf3a"
VSBQ01000001.1	RepeatMasker	DNA/hAT-Tip100	4923166	4923287	509	-	.	ID="RND-5_FAMILY-421";Tend="1218";Tstart="1116";shortTE="F";uid="1f98ed19-2b20-4169-b997-0e57d26bbd25"
VSBQ01000001.1	RepeatMasker	LINE/I-Jockey	2955729	2955907	1293	-	.	ID="RND-6_FAMILY-18819";Tend="1380";Tstart="1193";shortTE="F";uid="db824938-7c19-4922-88a3-8e08e884f6e2"
VSBQ01000001.1	RepeatMasker	DNA/hAT-Tip100	4168700	4169147	2015	-	.	ID="RND-5_FAMILY-8457";Tend="861";Tstart="378";shortTE="F";uid="69fb971d-c165-488e-af29-5970deb9bca7"
VSBQ01000001.1	RepeatMasker	DNA/hAT?	1503929	1504034	456	-	.	ID="DNA8-60_AP";Tend="724";Tstart="621";shortTE="F";uid="4d8056bf-67ba-4248-849b-bfc17eaf1cc4"
VSBQ01000001.1	RepeatMasker	DNA	2932291	2932697	2618	-	.	ID="ttaa3b_ap";Tend="420";Tstart="17";shortTE="F";uid="30f09ef6-499c-4831-b6c4-756ab2c2a4a1"
VSBQ01000001.1	RepeatMasker	DNA	1728910	1729331	2900	-	.	ID="TTAA7_AP";Tend="434";Tstart="1";shortTE="F";uid="553dc3f9-ceaf-412f-b98c-813155a90748"
VSBQ01000001.1	RepeatMasker	DNA/hAT-hAT19	2391225	2392029	2299	-	.	ID="RND-1_FAMILY-333";TEgroup="ctg_1%7CRND-1_FAMILY-333%7C1";Tend="1437";Tstart="783";shortTE="F";uid="f8fe8600-d469-405a-87d7-b016fc757af0"
VSBQ01000001.1	RepeatMasker	DNA	1097561	1097822	527	-	.	ID="DNAX-2_AP";Tend="278";Tstart="32";shortTE="F";uid="f60560c3-975a-4e5f-b920-5e33be7fe2e5"
VSBQ01000001.1	RepeatMasker	Unknown	2159408	2159651	1562	-	.	ID="RND-1_FAMILY-170";Tend="1220";Tstart="960";shortTE="F";uid="8f87f060-90df-473d-a62b-36c2f6cb6bb1"
VSBQ01000001.1	RepeatMasker	DNA/hAT	4498514	4498661	1168	-	.	ID="RND-5_FAMILY-578";Tend="926";Tstart="780";shortTE="F";uid="8cc71937-e85c-4914-a86d-c5945cb6b877"
VSBQ01000001.1	RepeatMasker	Unknown	2220266	2220384	537	-	.	ID="RND-6_FAMILY-13491";Tend="1160";Tstart="1042";shortTE="F";uid="b18710ed-a8d0-42b4-9de9-d771f89d13ac"
VSBQ01000001.1	RepeatMasker	DNA/Ginger-1	4090620	4091024	3017	-	.	ID="RND-6_FAMILY-1155";Tend="1221";Tstart="821";shortTE="F";uid="b91b1388-c3b1-4ae0-ae45-2e5d6e069aec"
VSBQ01000001.1	RepeatMasker	LINE/CR1	125544	125677	432	-	.	ID="RND-6_FAMILY-2452";Tend="965";Tstart="827";shortTE="F";uid="e10d4fa2-c022-4908-98b9-df6a7535d3cc"
VSBQ01000001.1	RepeatMasker	DNA/Ginger-2	4069523	4070383	4291	-	.	ID="RND-6_FAMILY-11132";TEgroup="ctg_1%7CRND-6_FAMILY-11132%7C1";Tend="1554";Tstart="538";shortTE="F";uid="0fe64f8a-e3ab-4c2c-b3c2-c4e013092fed"
VSBQ01000001.1	RepeatMasker	LINE/I	1863678	1864922	3041	-	.	ID="RND-6_FAMILY-6042";Tend="1506";Tstart="297";shortTE="F";uid="07278a04-61b1-4d06-8734-07b8ebe6574a"
VSBQ01000001.1	RepeatMasker	DNA/Ginger	3850971	3851089	900	-	.	ID="RND-6_FAMILY-7106";Tend="1361";Tstart="1243";shortTE="F";uid="b24efc7d-3b5a-4c2d-8ec7-368a64fe5e72"
VSBQ01000001.1	RepeatMasker	DNA/Ginger	605874	606382	3096	-	.	ID="RND-6_FAMILY-7106";Tend="1215";Tstart="701";shortTE="F";uid="5c7d6bb3-5fcc-4fd3-a9c1-3c112390f172"
VSBQ01000001.1	RepeatMasker	DNA/Ginger-1	4777543	4778051	3637	-	.	ID="RND-6_FAMILY-1155";Tend="1312";Tstart="807";shortTE="F";uid="42089be6-2351-4b56-b06c-365918840a16"
VSBQ01000001.1	RepeatMasker	RC/Helitron	4218574	4218676	655	-	.	ID="RND-1_FAMILY-26";Tend="2013";Tstart="1913";shortTE="F";uid="fefeac02-cfce-4b77-8cb7-46e7be49ab74"
VSBQ01000001.1	RepeatMasker	DNA/Kolobok-E	2167938	2168138	1162	-	.	ID="KOLOBOKE-3_AP";Tend="2185";Tstart="1987";shortTE="F";uid="d8d1cdbf-acd6-46d6-a2ce-cd8c5357365f"
VSBQ01000001.1	RepeatMasker	Unknown	690946	691075	943	-	.	ID="RND-5_FAMILY-383";Tend="1342";Tstart="1207";shortTE="F";uid="2436c4e7-657b-4b89-9261-6d6a7121716b"
VSBQ01000001.1	RepeatMasker	DNA	1862622	1862737	488	-	.	ID="dna4-2_ap";Tend="756";Tstart="648";shortTE="F";uid="3da07d7b-a69f-4265-b464-536d1bc7d816"
VSBQ01000001.1	RepeatMasker	DNA	1521719	1522018	757	-	.	ID="TTAA3B_AP";Tend="436";Tstart="108";shortTE="F";uid="3a74f1b5-28e9-4ef9-beca-afadbdd1f7f1"
VSBQ01000001.1	RepeatMasker	DNA/Merlin	2329944	2330167	543	-	.	ID="RND-6_FAMILY-18671";Tend="1712";Tstart="1469";shortTE="F";uid="f53daab9-a051-443a-8dd7-7539512fd5b5"
VSBQ01000001.1	RepeatMasker	Unknown	1760612	1760719	503	-	.	ID="RND-6_FAMILY-5965";Tend="1019";Tstart="921";shortTE="F";uid="8f8ec640-cbd2-4dba-adcf-5f94d02c49ac"
VSBQ01000001.1	RepeatMasker	DNA	2337161	2337393	637	-	.	ID="ttaa2c_ap";Tend="234";Tstart="25";shortTE="F";uid="b04edde7-bbd1-46ae-b893-f7d03cffde2c"
VSBQ01000001.1	RepeatMasker	DNA/Ginger	3700348	3700720	1373	-	.	ID="RND-1_FAMILY-259";Tend="1033";Tstart="589";shortTE="F";uid="8936521b-c7dc-4b9d-b251-2a540835a647"
VSBQ01000001.1	RepeatMasker	Unknown	4425631	4425885	630	-	.	ID="RND-6_FAMILY-3489";Tend="1180";Tstart="973";shortTE="F";uid="01e631f1-f03d-49fb-9274-a860f9850f4c"
VSBQ01000001.1	RepeatMasker	DNA/hAT-Charlie	4159519	4159934	2316	-	.	ID="DNA8-72_AP";Tend="413";Tstart="2";shortTE="F";uid="4039fb25-7dd6-48e5-a6e7-042211ad96d2"
VSBQ01000001.1	RepeatMasker	RC/Helitron	2938065	2938184	774	-	.	ID="RND-1_FAMILY-26";Tend="1416";Tstart="1204";shortTE="F";uid="d55174bd-7cc9-4c5a-8495-cc43141e9382"
VSBQ01000001.1	RepeatMasker	Unknown	330220	330730	3619	-	.	ID="RND-1_FAMILY-48";Tend="1385";Tstart="887";shortTE="F";uid="fae7188a-d314-48f0-95a4-dfcffaf39b9d"
VSBQ01000001.1	RepeatMasker	DNA/TcMar-m44	3154607	3154749	982	-	.	ID="DNAX-3_AP";Tend="141";Tstart="1";shortTE="F";uid="385528e9-3bb2-4031-8b7a-620f686d8b77"
VSBQ01000001.1	RepeatMasker	DNA/Ginger	3140963	3142193	7196	-	.	ID="RND-6_FAMILY-7106";Tend="1986";Tstart="690";shortTE="F";uid="5d6166ed-6d63-4e53-9147-2e7820cfba2a"
VSBQ01000001.1	RepeatMasker	Unknown	2884946	2885991	2561	-	.	ID="RND-6_FAMILY-20080";Tend="1568";Tstart="512";shortTE="F";uid="fc6af3a4-824e-4b64-81df-e3122de47ead"
VSBQ01000001.1	RepeatMasker	DNA/hAT-Charlie	3990564	3991403	6802	-	.	ID="RND-1_FAMILY-107";Tend="1760";Tstart="912";shortTE="F";uid="99418669-3f18-489d-a6b8-d2b6a7dae45b"
VSBQ01000001.1	RepeatMasker	DNA	4175673	4175826	766	-	.	ID="TTAA2D_AP";Tend="429";Tstart="274";shortTE="F";uid="a62f33d3-bfe2-4342-b07e-f4813a1ef99a"
VSBQ01000001.1	RepeatMasker	Unknown	1586928	1587051	588	-	.	ID="RND-1_FAMILY-8";Tend="1104";Tstart="904";shortTE="F";uid="b37a27f6-f801-4751-8b05-c6c81a900f43"
VSBQ01000001.1	RepeatMasker	DNA/hAT-Tip100	1136063	1136231	433	-	.	ID="HAT-N16_LMI";Tend="1782";Tstart="1618";shortTE="F";uid="be02d520-96a9-41f1-88fc-81ef8d91d35f"
VSBQ01000001.1	RepeatMasker	DNA/hAT-hAT19	3725662	3725869	1147	-	.	ID="dna8-88_ap";Tend="620";Tstart="447";shortTE="F";uid="b77508a8-7ec3-44fd-b08f-6efd7afc9cec"
VSBQ01000001.1	RepeatMasker	DNA/hAT-hAT19	4108874	4109213	1436	-	.	ID="RND-6_FAMILY-1117";Tend="1925";Tstart="1577";shortTE="F";uid="0f7f32df-1153-4e88-80e4-21a7ee35d1b6"
VSBQ01000001.1	RepeatMasker	DNA/hAT-hAT19	4588591	4588793	615	-	.	ID="RND-5_FAMILY-2003";Tend="1556";Tstart="1356";shortTE="F";uid="c3a4703a-6a95-4906-96ad-bf91f585699a"
VSBQ01000001.1	RepeatMasker	DNA/Ginger	5013372	5013729	835	-	.	ID="RND-6_FAMILY-7106";Tend="1085";Tstart="700";shortTE="F";uid="7fdd2f38-fca0-45d6-8614-dfd72e07e47a"
VSBQ01000001.1	RepeatMasker	DNA/hAT?	1525597	1525987	1668	-	.	ID="rnd-6_family-11462";Tend="678";Tstart="263";shortTE="F";uid="6e48c73c-2471-4479-80ff-3aa52927a84f"
VSBQ01000001.1	RepeatMasker	Retroposon?	1417868	1418026	500	-	.	ID="RND-5_FAMILY-2785";Tend="949";Tstart="780";shortTE="F";uid="1f6ab5ac-ae03-4ba7-a22b-30b227426bf8"
VSBQ01000001.1	RepeatMasker	LINE/L2	2223831	2223932	491	-	.	ID="RND-6_FAMILY-16848";Tend="2138";Tstart="2039";shortTE="F";uid="436e317e-37ce-4eca-a4b2-0687d83d100f"
VSBQ01000001.1	RepeatMasker	Unknown	3611815	3611937	435	-	.	ID="RND-5_FAMILY-7946";Tend="1623";Tstart="1511";shortTE="F";uid="36a4033d-858b-416b-9b8a-9f851baa0994"
VSBQ01000001.1	RepeatMasker	Unknown	593581	593687	575	-	.	ID="RND-6_FAMILY-22320";Tend="600";Tstart="491";shortTE="F";uid="f82415e3-5033-4a9c-9260-18dd3bfdba96"
VSBQ01000001.1	RepeatMasker	Unknown	25247	27508	5356	-	.	ID="RND-6_FAMILY-30653";TEgroup="ctg_1%7CRND-6_FAMILY-30653%7C1";Tend="2725";Tstart="767";shortTE="F";uid="c26d04ef-4bb2-4ed1-8038-37ea872254ba"
VSBQ01000001.1	RepeatMasker	DNA	1378622	1379338	3233	-	.	ID="DNA4-2_AP";Tend="769";Tstart="18";shortTE="F";uid="b444e615-81bf-4c5b-b2a2-fa62fc51b733"
VSBQ01000001.1	RepeatMasker	DNA/Ginger	288253	288486	676	-	.	ID="RND-1_FAMILY-259";Tend="808";Tstart="586";shortTE="F";uid="c89e6835-09c6-42b6-8309-e55ea348d7bd"
VSBQ01000001.1	RepeatMasker	DNA/hAT	89008	89253	1700	-	.	ID="DNA8-105_AP";Tend="265";Tstart="17";shortTE="F";uid="b25bcc6f-7ac2-4f86-bff7-7ca21f6ba781"
VSBQ01000001.1	RepeatMasker	DNA	966402	966512	708	-	.	ID="RND-6_FAMILY-17942";Tend="1427";Tstart="1319";shortTE="F";uid="e1b33e32-4a9b-44a4-97d7-6aea591f8e64"
VSBQ01000001.1	RepeatMasker	DNA	266538	267039	1266	-	.	ID="DNA4-3_AP";Tend="637";Tstart="171";shortTE="F";uid="f3aa3549-48ae-446e-a3b2-8f8a8c88b9b3"
VSBQ01000001.1	RepeatMasker	DNA/Ginger-1	473122	473309	758	-	.	ID="RND-6_FAMILY-1155";Tend="959";Tstart="773";shortTE="F";uid="e6c13501-9fe9-4fef-8623-8995d59cc1d2"
VSBQ01000001.1	RepeatMasker	Retroposon?	1854812	1855517	2872	-	.	ID="SINE2-1_AP";Tend="1422";Tstart="716";shortTE="F";uid="39b7e49a-5b7a-4a61-b573-37f1b75c5746"
VSBQ01000001.1	RepeatMasker	DNA/hAT-Ac	3076147	3076435	804	-	.	ID="RND-6_FAMILY-1076";Tend="1341";Tstart="1029";shortTE="F";uid="1018b508-ab81-484f-af93-4e1cad41b414"
VSBQ01000001.1	RepeatMasker	DNA	2128074	2128556	924	-	.	ID="DNA4-3_AP";Tend="494";Tstart="54";shortTE="F";uid="8c2b623a-9a57-4380-a1c0-2ce976c09b05"
VSBQ01000001.1	RepeatMasker	Unknown	1372432	1372928	2710	-	.	ID="RND-6_FAMILY-41365";Tend="1772";Tstart="1325";shortTE="F";uid="3b41cc43-fe0e-4530-9236-77fe4b6a9cf3"
VSBQ01000001.1	RepeatMasker	RC/Helitron	378949	379256	680	-	.	ID="RND-1_FAMILY-26";Tend="1488";Tstart="1219";shortTE="F";uid="057afec6-c74f-409e-9132-c22a0b0fd9f8"
VSBQ01000001.1	RepeatMasker	RC/Helitron	2363857	2364253	3427	-	.	ID="RND-1_FAMILY-7";Tend="1145";Tstart="748";shortTE="F";uid="9580af33-4e30-43f9-8341-2a3487810bd7"
VSBQ01000001.1	RepeatMasker	DNA/hAT-hAT19	3952305	3954728	14753	-	.	ID="RND-5_FAMILY-479";Tend="2480";Tstart="88";shortTE="F";uid="9cbaa6a1-76df-4fd8-ac7d-fce71c888f4b"
VSBQ01000001.1	RepeatMasker	DNA/hAT	3873763	3874057	1126	-	.	ID="RND-5_FAMILY-13692";Tend="1128";Tstart="844";shortTE="F";uid="a0106c6e-da3f-4e20-ab5d-965e6dba517c"
VSBQ01000001.1	RepeatMasker	DNA/Kolobok-E	2493869	2493974	400	-	.	ID="RND-4_FAMILY-171";Tend="1175";Tstart="1064";shortTE="F";uid="7712d40c-cb07-4418-99a7-de107cc77143"
VSBQ01000001.1	RepeatMasker	LTR/Gypsy	1856313	1856442	504	-	.	ID="RND-6_FAMILY-8340";Tend="1608";Tstart="1503";shortTE="F";uid="4c835030-8223-4dc6-838e-3ab1f66f9676"
VSBQ01000001.1	RepeatMasker	Retroposon?	4582616	4583543	6779	-	.	ID="RND-1_FAMILY-338";Tend="1477";Tstart="573";shortTE="F";uid="5cf499c0-c361-4894-b7d8-accddf378279"
VSBQ01000001.1	RepeatMasker	DNA	4993546	4993843	1931	-	.	ID="DNA3-10_AP";Tend="341";Tstart="1";shortTE="F";uid="0872046d-2df2-4180-b9dd-1c7da0a0ca74"
VSBQ01000001.1	RepeatMasker	DNA/Ginger	883757	883893	667	-	.	ID="RND-1_FAMILY-259";Tend="934";Tstart="798";shortTE="F";uid="c002c4e0-6f09-4feb-b2ab-8999ce3a1be5"
VSBQ01000001.1	RepeatMasker	DNA/hAT-Tip100	3818443	3818628	408	-	.	ID="RND-6_FAMILY-13880";TEgroup="ctg_1%7CRND-6_FAMILY-13880%7C1";Tend="1753";Tstart="739";shortTE="T";uid="c6d7f349-b215-41d5-bfbf-6434530fb2a9"
VSBQ01000001.1	RepeatMasker	DNA/hAT-Tip100	2837498	2837638	983	-	.	ID="DNA8-102_AP";Tend="154";Tstart="2";shortTE="F";uid="005b61c0-3911-4fe0-8997-b52c4f8cf562"
VSBQ01000001.1	RepeatMasker	DNA/hAT-Charlie	3979603	3980201	4694	-	.	ID="RND-1_FAMILY-120";Tend="1824";Tstart="1207";shortTE="F";uid="2e97d0ed-c288-4d68-85e3-9380a36ab108"
VSBQ01000001.1	RepeatMasker	DNA/Kolobok-E	3792877	3793761	4388	-	.	ID="RND-5_FAMILY-9815";Tend="2327";Tstart="1439";shortTE="F";uid="3439c0f3-3012-4f8e-a115-2a784330997c"
VSBQ01000001.1	RepeatMasker	DNA/Kolobok-E	2790706	2790861	687	-	.	ID="KOLOBOKE-4_AP";Tend="2586";Tstart="2443";shortTE="F";uid="0914a4e7-1871-49f1-afdc-634e38e52161"
VSBQ01000001.1	RepeatMasker	RC/Helitron	1661276	1661479	1006	-	.	ID="RND-6_FAMILY-1227";Tend="1645";Tstart="1441";shortTE="F";uid="b495150d-589f-4222-a7fe-97f3e620234e"
VSBQ01000001.1	RepeatMasker	DNA	3747519	3747722	1041	-	.	ID="DNA8-5_AP";Tend="234";Tstart="6";shortTE="F";uid="efc45f9b-b864-478c-9468-62fc945f6cfa"
VSBQ01000001.1	RepeatMasker	Unknown	1501606	1501778	685	-	.	ID="RND-6_FAMILY-2010";Tend="1201";Tstart="1014";shortTE="F";uid="ee47df53-60a4-49aa-a80c-beca65a3e615"
VSBQ01000001.1	RepeatMasker	Unknown	3366439	3366783	2657	-	.	ID="RND-5_FAMILY-7238";Tend="1290";Tstart="938";shortTE="F";uid="b5f3838e-9d8c-4fc3-b68c-2cfac480d818"
VSBQ01000001.1	RepeatMasker	DNA/MULE-MuDR	3187002	3187159	525	-	.	ID="MUDR4X_AP";Tend="161";Tstart="4";shortTE="F";uid="8c103e83-ad57-472a-99ec-45bf947096fd"
VSBQ01000001.1	RepeatMasker	Unknown	4622464	4622736	2072	-	.	ID="RND-6_FAMILY-25037";Tend="1284";Tstart="1006";shortTE="F";uid="c2cffe61-5283-48b9-8835-500c00239cb2"
VSBQ01000001.1	RepeatMasker	DNA/hAT-Tip100	4735533	4735851	2132	-	.	ID="RND-6_FAMILY-2020";Tend="1278";Tstart="961";shortTE="F";uid="2f763c97-00e9-4775-bb5b-8f95ed4f2ff5"
VSBQ01000001.1	RepeatMasker	Retroposon?	1296507	1297200	2481	-	.	ID="RND-6_FAMILY-5571";Tend="1279";Tstart="602";shortTE="F";uid="16293855-723c-48cf-8864-d0e08eecec27"
[truncated: 218,315 more rows]
