# Supplementary material for: Transposon accumulation at xenobiotic gene family loci in aphids
Source: Genome Res. 2023 Oct;33(10):1718–33. doi: 10.1101/gr.277820.123 (PMC10691553; doi:10.1101/gr.277820.123)
Supplement: Supplement 13 [file Supplemental_File_S2.tar.gz › Supplemental_File_S2/diuraphisNoxia.filteredRepeats.gff]

NW_015368242.1	RepeatMasker	DNA/hAT-Tip100	152634	152918	1520	+	.	ID="RND-5_FAMILY-3662";Tend="1154";Tstart="879";shortTE="F";uid="963ec707-af73-4f53-a0cb-b1df671c032a"
NW_015368242.1	RepeatMasker	DNA/Ginger	1292745	1293401	3804	+	.	ID="RND-1_FAMILY-21";Tend="1516";Tstart="829";shortTE="F";uid="8da816f4-858e-43e1-bc0a-eccf401489e8"
NW_015368242.1	RepeatMasker	DNA/hAT-hAT19	1892362	1892755	831	+	.	ID="DNA8-71B_AP";TEgroup="ctg_1%7CDNA8-71B_AP%7C1";Tend="508";Tstart="2";shortTE="F";uid="c0186897-f75e-4e74-acdb-d3a58d435848"
NW_015368242.1	RepeatMasker	DNA	1907882	1908317	2762	+	.	ID="RND-6_FAMILY-2733";Tend="1313";Tstart="878";shortTE="F";uid="c381098c-c8da-40ee-a689-4bea5f297c9c"
NW_015368242.1	RepeatMasker	DNA/TcMar-Fot1	1032467	1032748	2259	+	.	ID="RND-6_FAMILY-4608";Tend="1371";Tstart="1090";shortTE="F";uid="ce11db50-2585-4734-9980-dda46b78dc0f"
NW_015368242.1	RepeatMasker	DNA/hAT-Ac	894412	894564	488	+	.	ID="DNA8-91B_AP";Tend="641";Tstart="483";shortTE="F";uid="02ee4cb7-b8d6-4c2c-8136-3ca5ad0300ad"
NW_015368242.1	RepeatMasker	LINE/I	645963	646201	1710	+	.	ID="RND-5_FAMILY-1181";Tend="1402";Tstart="1166";shortTE="F";uid="ac6b2ddc-b079-457b-8b24-1edd02f3d326"
NW_015368242.1	RepeatMasker	DNA	1779528	1779943	2534	+	.	ID="RND-6_FAMILY-2733";Tend="1313";Tstart="878";shortTE="F";uid="0ad05270-3f74-4674-b99e-4eed36ed5a4b"
NW_015368242.1	RepeatMasker	DNA/hAT-hAT19	1196917	1197726	5681	+	.	ID="RND-6_FAMILY-1263";Tend="1809";Tstart="981";shortTE="F";uid="9d4ed617-6206-4ab3-9da3-9128ca09f76f"
NW_015368242.1	RepeatMasker	Unknown	1940066	1940292	1383	+	.	ID="RND-1_FAMILY-75";Tend="1129";Tstart="914";shortTE="F";uid="5ed2972e-275b-45a7-a377-cdc6d4750107"
NW_015368242.1	RepeatMasker	Unknown	1088508	1088640	480	+	.	ID="RND-5_FAMILY-3404";Tend="1147";Tstart="1018";shortTE="F";uid="8cad6534-f78a-4df3-9a90-e3da01e857a1"
NW_015368242.1	RepeatMasker	DNA/TcMar-m44	482146	482298	444	+	.	ID="dnax-3b_ap";Tend="138";Tstart="1";shortTE="F";uid="197f978b-52cd-4e6e-a19c-acc3fb5df18f"
NW_015368242.1	RepeatMasker	DNA/Kolobok-E	1323483	1323957	2503	+	.	ID="RND-6_FAMILY-6777";Tend="1485";Tstart="1001";shortTE="F";uid="b6c90cee-d98c-40c1-8c6b-f6e8dbb5f883"
NW_015368242.1	RepeatMasker	DNA/Ginger	1249712	1249861	1154	+	.	ID="RND-1_FAMILY-21";Tend="986";Tstart="829";shortTE="F";uid="7e0af736-6705-4ec3-ada6-9e56c5bc2993"
NW_015368242.1	RepeatMasker	Unknown	1515041	1516246	7598	+	.	ID="RND-6_FAMILY-201";Tend="1622";Tstart="423";shortTE="F";uid="ed6807a0-7f47-4d66-9b4b-032fb4d3db01"
NW_015368242.1	RepeatMasker	LINE/I-Jockey	2005536	2005838	536	+	.	ID="RND-5_FAMILY-1905";Tend="921";Tstart="629";shortTE="F";uid="62e735c5-f18c-49dc-8b6f-5cf1c03c5877"
NW_015368242.1	RepeatMasker	LINE/I-Jockey	189261	189530	1862	+	.	ID="RND-5_FAMILY-629";Tend="1544";Tstart="1279";shortTE="F";uid="a366e7c9-56b6-46a0-a162-375ed059cae9"
NW_015368242.1	RepeatMasker	RC/Helitron	220963	221200	1314	+	.	ID="RND-5_FAMILY-1887";Tend="838";Tstart="606";shortTE="F";uid="004e3c4e-b0fc-4b8c-97e1-49725dbcf509"
NW_015368242.1	RepeatMasker	Unknown	886623	886805	425	+	.	ID="RND-5_FAMILY-1660";Tend="1518";Tstart="1338";shortTE="F";uid="a00abf50-7d2a-4b00-a34a-749055d7ee07"
NW_015368242.1	RepeatMasker	DNA/Ginger	1790269	1790384	731	+	.	ID="RND-1_FAMILY-20";Tend="1559";Tstart="1448";shortTE="F";uid="fcfdb41a-3397-4dac-9670-702ba1efa896"
NW_015368242.1	RepeatMasker	RC/Helitron	1358876	1360370	8106	+	.	ID="RND-6_FAMILY-9203";Tend="1991";Tstart="457";shortTE="F";uid="85f1a6dd-3570-4637-b8e3-c672b9e71ec1"
NW_015368242.1	RepeatMasker	DNA	1128772	1128955	996	+	.	ID="ttaa3b_ap";Tend="176";Tstart="1";shortTE="F";uid="80ac24f4-b434-44b2-bef5-0abfc3205e7e"
NW_015368242.1	RepeatMasker	RC/Helitron	410303	410661	544	+	.	ID="RND-6_FAMILY-11409";Tend="1350";Tstart="1003";shortTE="F";uid="0fbb5344-d942-4a45-b01b-aece61eef0db"
NW_015368242.1	RepeatMasker	Retroposon?	571719	571896	777	+	.	ID="SINE2-1_AP";Tend="282";Tstart="98";shortTE="F";uid="561983ae-a3a5-4154-8519-b473027dc773"
NW_015368242.1	RepeatMasker	DNA	1827403	1827710	1708	+	.	ID="TTAA2C_AP";Tend="308";Tstart="1";shortTE="F";uid="5fb8df86-baf7-45a5-8be7-e8150c581d1f"
NW_015368242.1	RepeatMasker	DNA	1793009	1793138	421	+	.	ID="ttaa4c_ap";Tend="267";Tstart="140";shortTE="F";uid="f9e00c90-1074-421a-91d1-c3e94a83a1bc"
NW_015368242.1	RepeatMasker	LTR/Copia	1553239	1553456	479	+	.	ID="RND-6_FAMILY-1776";Tend="955";Tstart="752";shortTE="F";uid="e865f956-24f9-4a2f-9666-a7ede4f4827d"
NW_015368242.1	RepeatMasker	Unknown	965801	965942	505	+	.	ID="RND-5_FAMILY-5811";Tend="1387";Tstart="1252";shortTE="F";uid="be643447-e67d-49bc-afb1-4c2e87df4b5c"
NW_015368242.1	RepeatMasker	DNA/Ginger	1060843	1060965	929	+	.	ID="RND-1_FAMILY-21";Tend="1093";Tstart="971";shortTE="F";uid="7cdfa498-23d4-4afe-b9fd-7aae5be696ea"
NW_015368242.1	RepeatMasker	DNA/Ginger	168170	168294	994	+	.	ID="RND-1_FAMILY-21";Tend="1169";Tstart="1048";shortTE="F";uid="80b8130e-63de-4c82-88fc-650ca4fd909f"
NW_015368242.1	RepeatMasker	DNA/Kolobok-E	1987160	1987266	472	+	.	ID="KOLOBOKE-2_AP";Tend="1227";Tstart="1121";shortTE="F";uid="4f325f63-4561-49fc-80c6-7430a52d8b74"
NW_015368242.1	RepeatMasker	Unknown	1361388	1362397	7194	+	.	ID="RND-6_FAMILY-1028";Tend="1744";Tstart="747";shortTE="F";uid="0a8de891-5114-4d1d-9050-497e16a16e28"
NW_015368242.1	RepeatMasker	DNA/hAT-Tip100	1997015	1997467	3528	+	.	ID="RND-5_FAMILY-3582";Tend="1059";Tstart="614";shortTE="F";uid="01434bea-d906-4a47-a205-05d286037e2c"
NW_015368242.1	RepeatMasker	DNA/Ginger	786733	786847	427	+	.	ID="RND-1_FAMILY-21";Tend="937";Tstart="824";shortTE="F";uid="52bc93fc-be1c-4000-962c-3008b2cafae3"
NW_015368242.1	RepeatMasker	LTR/Copia	762244	762401	850	+	.	ID="RND-6_FAMILY-1776";Tend="923";Tstart="765";shortTE="F";uid="ca2511b3-7a61-4d59-bea2-43f2a7253753"
NW_015368242.1	RepeatMasker	DNA/Ginger	284091	284673	929	+	.	ID="RND-1_FAMILY-21";TEgroup="ctg_1%7CRND-1_FAMILY-21%7C2";Tend="2028";Tstart="824";shortTE="F";uid="ffdbe49c-9ded-40d0-9c15-b1c17044ddd6"
NW_015368242.1	RepeatMasker	DNA	1127513	1127917	1512	+	.	ID="TTAA2_AP";Tend="404";Tstart="1";shortTE="F";uid="efbfebb6-9032-49bf-8e4c-00bc959a0efb"
NW_015368242.1	RepeatMasker	Unknown	1035177	1035279	705	+	.	ID="RND-6_FAMILY-2602";Tend="945";Tstart="846";shortTE="F";uid="5bc59c41-942e-42c7-ad9c-baac109d81da"
NW_015368242.1	RepeatMasker	DNA	1411904	1412072	431	+	.	ID="dna4-2_ap";Tend="763";Tstart="594";shortTE="F";uid="8b5636cc-4cdb-437b-baed-479c9b46309b"
NW_015368242.1	RepeatMasker	DNA/hAT-Ac	60350	60515	764	+	.	ID="rnd-5_family-88";Tend="1464";Tstart="1321";shortTE="F";uid="c3b6e0dd-e855-4f63-9bcb-9f580e0d1208"
NW_015368242.1	RepeatMasker	Unknown	1921893	1922543	3045	+	.	ID="RND-4_FAMILY-1309";Tend="1435";Tstart="782";shortTE="F";uid="cadb9ee0-bac4-409d-a1f4-9181720b71ad"
NW_015368242.1	RepeatMasker	Unknown	16306	17186	3972	+	.	ID="RND-5_FAMILY-2329";Tend="1537";Tstart="716";shortTE="F";uid="b27a5214-e514-4689-b55f-bd428e878ca5"
NW_015368242.1	RepeatMasker	DNA/MULE-MuDR	571496	571722	868	+	.	ID="RND-6_FAMILY-7";TEgroup="ctg_1%7CRND-6_FAMILY-7%7C2";Tend="1199";Tstart="687";shortTE="F";uid="678b7a00-6283-4f2d-9b20-b6b053ba87d3"
NW_015368242.1	RepeatMasker	DNA	644076	644288	412	+	.	ID="dna4-2_ap";Tend="191";Tstart="1";shortTE="F";uid="01a2ede1-e624-47ba-8739-df6fe2e00042"
NW_015368242.1	RepeatMasker	DNA	1565011	1565647	3609	+	.	ID="DNA4-3_AP";Tend="635";Tstart="3";shortTE="F";uid="ad1e22c5-df98-405c-947e-17e1a70c16af"
NW_015368242.1	RepeatMasker	RC/Helitron	723726	724146	1562	+	.	ID="RND-1_FAMILY-17";Tend="1748";Tstart="1374";shortTE="F";uid="61e1b0b7-60ce-4f8c-90d0-67efa1283037"
NW_015368242.1	RepeatMasker	DNA/MULE-MuDR	1842622	1842879	466	+	.	ID="RND-6_FAMILY-6928";Tend="1022";Tstart="774";shortTE="F";uid="1d61c3a6-dd09-4c56-9daa-b83ef3cd678b"
NW_015368242.1	RepeatMasker	DNA	62442	62876	3019	+	.	ID="TTAA3B_AP";Tend="436";Tstart="1";shortTE="F";uid="0c746f0d-fbf5-4522-b742-e331cb4eef5a"
NW_015368242.1	RepeatMasker	LTR/Copia	1789087	1789266	616	+	.	ID="RND-6_FAMILY-1776";Tend="921";Tstart="728";shortTE="F";uid="e705520d-a442-4835-9243-f73795a26b87"
NW_015368242.1	RepeatMasker	DNA	885352	885630	856	+	.	ID="TTAA3_AP";Tend="422";Tstart="163";shortTE="F";uid="0b0d1997-dac1-43ac-93d6-8c9ad971e0da"
NW_015368242.1	RepeatMasker	LINE/R1-LOA	468293	468650	706	+	.	ID="RND-6_FAMILY-2244";Tend="1267";Tstart="962";shortTE="F";uid="99812c88-30fe-4587-9f09-068301c2834d"
NW_015368242.1	RepeatMasker	RC/Helitron	1361126	1361338	436	+	.	ID="RND-6_FAMILY-9203";Tend="2171";Tstart="1969";shortTE="F";uid="e88b76d8-f667-475e-89a0-e772d32bc36a"
NW_015368242.1	RepeatMasker	DNA/Kolobok-E	1614078	1614266	537	+	.	ID="KOLOBOKE-3_AP";Tend="2210";Tstart="2018";shortTE="F";uid="ee2530f0-fe7f-4a33-80c3-f28a2a569fa7"
NW_015368242.1	RepeatMasker	LINE/I-Jockey	1470138	1470308	840	+	.	ID="RND-6_FAMILY-7366";Tend="2035";Tstart="1884";shortTE="F";uid="35170fd1-4387-40b4-bafe-be12cd18cb01"
NW_015368242.1	RepeatMasker	DNA	1049698	1050129	1253	+	.	ID="TTAA2D_AP";Tend="431";Tstart="1";shortTE="F";uid="11411f00-0ab4-44d4-bffb-cf91a02d0513"
NW_015368242.1	RepeatMasker	Unknown	715114	715242	607	+	.	ID="RND-6_FAMILY-5008";Tend="1415";Tstart="1284";shortTE="F";uid="dae98389-3033-4e55-a7b2-de7483e8b7e4"
NW_015368242.1	RepeatMasker	DNA/Maverick	260468	260726	458	+	.	ID="POLINTON-5_PBA";Tend="15397";Tstart="15145";shortTE="F";uid="6f860b24-4579-4762-b2c9-ccbfa0984b8b"
NW_015368242.1	RepeatMasker	LINE/I-Jockey	1187403	1188295	1559	+	.	ID="RND-6_FAMILY-93";TEgroup="ctg_1%7CRND-6_FAMILY-93%7C1";Tend="1308";Tstart="411";shortTE="F";uid="f6c51e8b-97ae-43d2-b124-01ebc679e3c5"
NW_015368242.1	RepeatMasker	LINE/I	1506172	1506846	4415	+	.	ID="RND-6_FAMILY-376";Tend="1764";Tstart="1051";shortTE="F";uid="ac18ad91-fa78-4f23-8a2a-ebae5060765b"
NW_015368242.1	RepeatMasker	Unknown	117387	117527	550	+	.	ID="RND-6_FAMILY-6557";Tend="1381";Tstart="1246";shortTE="F";uid="f9cfefd1-4b60-4c29-956f-93f403b93bce"
NW_015368242.1	RepeatMasker	DNA/Ginger	375885	376026	823	+	.	ID="RND-1_FAMILY-20";Tend="1621";Tstart="1484";shortTE="F";uid="57f09a16-bb4e-4773-8010-150a65da7896"
NW_015368242.1	RepeatMasker	Unknown	260939	261536	830	+	.	ID="RND-6_FAMILY-9932";Tend="1388";Tstart="791";shortTE="F";uid="087ec050-0bed-4f50-9e2b-6b63a7ae8172"
NW_015368242.1	RepeatMasker	DNA	623009	623666	689	+	.	ID="DNA4-2_AP";Tend="685";Tstart="9";shortTE="F";uid="cc8f9c3b-dc36-4428-9556-ed6732ac04ec"
NW_015368242.1	RepeatMasker	Unknown	1547181	1547323	512	+	.	ID="RND-6_FAMILY-16504";Tend="1056";Tstart="910";shortTE="F";uid="dfd209d8-0a04-4ae3-9b07-d5ba6ac9ce41"
NW_015368242.1	RepeatMasker	LINE/RTE-BovB	371778	372025	471	+	.	ID="RND-5_FAMILY-981";Tend="1285";Tstart="1041";shortTE="F";uid="5be75b59-9b78-4703-9d48-ca488c8ec6b8"
NW_015368242.1	RepeatMasker	DNA	861546	861715	704	+	.	ID="DNA4-2_AP";Tend="748";Tstart="582";shortTE="F";uid="9aefacaa-f0fd-4af2-ba61-a61464a1cac3"
NW_015368242.1	RepeatMasker	LINE/I-Jockey	1507532	1507638	405	+	.	ID="RND-4_FAMILY-1505";Tend="1547";Tstart="1429";shortTE="F";uid="8c652105-f678-48ae-869c-0e376a139c6d"
NW_015368242.1	RepeatMasker	Unknown	1787205	1787513	741	+	.	ID="RND-6_FAMILY-5443";Tend="1282";Tstart="977";shortTE="F";uid="fcd69bd3-ed90-46b1-8ea7-66f866aa613f"
NW_015368242.1	RepeatMasker	Unknown	2019002	2019146	1070	+	.	ID="RND-6_FAMILY-6752";Tend="1408";Tstart="1269";shortTE="F";uid="c101382c-7b44-437f-b191-6a0f385d4387"
NW_015368242.1	RepeatMasker	Unknown	1703055	1703324	1821	+	.	ID="RND-4_FAMILY-1062";Tend="1208";Tstart="915";shortTE="F";uid="159b7d9d-124d-4bf6-b615-f821b0c7819f"
NW_015368242.1	RepeatMasker	DNA	345799	346060	473	+	.	ID="DNA4-3_AP";Tend="278";Tstart="24";shortTE="F";uid="2935283b-e07f-4aad-9d6e-a50b6da40332"
NW_015368242.1	RepeatMasker	DNA/hAT-Charlie	1104472	1104713	746	+	.	ID="RND-4_FAMILY-1634";Tend="1267";Tstart="1014";shortTE="F";uid="9c941d3d-fff4-474d-85b6-aaa2402f1d7d"
NW_015368242.1	RepeatMasker	LINE/I	728950	729115	928	+	.	ID="RND-6_FAMILY-139";Tend="1714";Tstart="1551";shortTE="F";uid="44b3f463-9281-4c89-bc32-8e22446cc12c"
NW_015368242.1	RepeatMasker	DNA	1909251	1909670	2045	+	.	ID="ttaa3b_ap";Tend="419";Tstart="1";shortTE="F";uid="ba52c791-ff8c-4563-8a73-294427dd82b1"
NW_015368242.1	RepeatMasker	Retroposon?	929699	930311	1867	+	.	ID="SINE2-1_AP";Tend="1192";Tstart="602";shortTE="F";uid="2c2f200e-a332-4755-8857-2f1a3ba41cff"
NW_015368242.1	RepeatMasker	Retroposon?	1969412	1969669	1216	+	.	ID="SINE2-1_AP";Tend="1396";Tstart="1134";shortTE="F";uid="2cf1a9de-7a73-4f6e-bf75-12bf5cbfa2bb"
NW_015368242.1	RepeatMasker	DNA/MULE-MuDR	1950397	1950592	1007	+	.	ID="DNA8-28B_AP";Tend="195";Tstart="1";shortTE="F";uid="4bd97e2d-c466-4e31-8e73-e86bf7e100d9"
NW_015368242.1	RepeatMasker	Retroposon?	1778721	1778833	403	+	.	ID="SINE2-1_AP";Tend="1308";Tstart="1192";shortTE="F";uid="4bf2764e-536f-4cbf-9895-2ac5f8fed443"
NW_015368242.1	RepeatMasker	DNA	963357	963458	570	+	.	ID="TTAA2C_AP";Tend="422";Tstart="324";shortTE="F";uid="51c62b4c-c705-4056-b08b-827f3d6094c5"
NW_015368242.1	RepeatMasker	LINE/L2	786330	786556	521	+	.	ID="RND-6_FAMILY-6756";Tend="1221";Tstart="1015";shortTE="F";uid="316dad68-8cdd-47c2-adea-61225c52c036"
NW_015368242.1	RepeatMasker	DNA	1146978	1147112	513	+	.	ID="RND-5_FAMILY-2221";Tend="2054";Tstart="1911";shortTE="F";uid="229839f5-847c-43cb-9a86-c83b2b16947a"
NW_015368242.1	RepeatMasker	LINE/I	1964118	1964285	517	+	.	ID="RND-5_FAMILY-3558";Tend="1113";Tstart="954";shortTE="F";uid="cef49b44-4dbf-430c-84da-50421e14b0ed"
NW_015368242.1	RepeatMasker	Unknown	1796607	1797299	4869	+	.	ID="RND-3_FAMILY-226";Tend="1670";Tstart="954";shortTE="F";uid="dc7ad79a-20ee-4566-b9b8-fa729c0a0917"
NW_015368242.1	RepeatMasker	Retroposon?	374422	375108	2157	+	.	ID="SINE2-1_AP";Tend="1458";Tstart="763";shortTE="F";uid="dcedb76d-14d6-4fed-8aeb-e8732b5d8036"
NW_015368242.1	RepeatMasker	DNA/hAT-Tip100	892257	892539	657	+	.	ID="RND-5_FAMILY-3662";TEgroup="ctg_1%7CRND-5_FAMILY-3662%7C1";Tend="1243";Tstart="877";shortTE="F";uid="46568886-0230-4286-baa9-bb458bff7048"
NW_015368242.1	RepeatMasker	DNA/hAT-Tip100	165093	165312	867	+	.	ID="RND-4_FAMILY-436";Tend="1130";Tstart="928";shortTE="F";uid="94ab332f-8f77-4708-9abe-ca7cedb1100c"
NW_015368242.1	RepeatMasker	Unknown	1745339	1745500	1142	+	.	ID="RND-4_FAMILY-1062";Tend="1179";Tstart="1019";shortTE="F";uid="5acec1df-f17b-4e86-a870-38065016f76d"
NW_015368242.1	RepeatMasker	Retroposon?	59162	59538	559	+	.	ID="SINE2-1_AP";Tend="1280";Tstart="1088";shortTE="F";uid="40fd5b83-8cb8-45e9-81af-c09c7004f73f"
NW_015368242.1	RepeatMasker	DNA/Ginger	849454	849610	1273	+	.	ID="RND-1_FAMILY-21";Tend="2508";Tstart="2354";shortTE="F";uid="80689d64-6d6c-45fa-94f1-7531f4dde32f"
NW_015368242.1	RepeatMasker	Unknown	1672033	1672655	3069	+	.	ID="RND-6_FAMILY-3268";Tend="1525";Tstart="899";shortTE="F";uid="add69811-8626-44f7-94bc-1ae8a466695a"
NW_015368242.1	RepeatMasker	DNA/Ginger	1612768	1613876	3527	+	.	ID="RND-1_FAMILY-21";TEgroup="ctg_1%7CRND-1_FAMILY-21%7C3";Tend="2064";Tstart="828";shortTE="F";uid="4506cc62-4e6b-4d78-bf52-d1d4d166e033"
NW_015368242.1	RepeatMasker	DNA/Sola-2	1337901	1338307	2969	+	.	ID="RND-1_FAMILY-15";Tend="1312";Tstart="900";shortTE="F";uid="d8829e7e-8f68-4724-b631-1da71ddabb6f"
NW_015368242.1	RepeatMasker	Unknown	2027099	2027244	1195	+	.	ID="RND-6_FAMILY-2868";Tend="1431";Tstart="1286";shortTE="F";uid="5a909c29-8938-444c-8b0b-df90006d5c56"
NW_015368242.1	RepeatMasker	DNA/hAT-hAT19	1548459	1548639	859	+	.	ID="DNA8-78_AP";Tend="624";Tstart="454";shortTE="F";uid="930a9e9e-57a6-44d8-a64c-950323cf5efe"
NW_015368242.1	RepeatMasker	DNA/Ginger-2	1379947	1380780	428	+	.	ID="GINGER2-1_AP";TEgroup="ctg_1%7CGINGER2-1_AP%7C1";Tend="2862";Tstart="1110";shortTE="T";uid="684bf5c1-622c-4a1a-816b-3a34e2630bc3"
NW_015368242.1	RepeatMasker	DNA/hAT-hAT19	136442	136557	519	+	.	ID="RND-6_FAMILY-4043";Tend="1495";Tstart="1377";shortTE="F";uid="ca83750e-3440-43ad-be03-adda8daa0b31"
NW_015368242.1	RepeatMasker	Unknown	595331	595577	2103	+	.	ID="RND-6_FAMILY-4643";Tend="1525";Tstart="1283";shortTE="F";uid="66585aac-c1f0-463b-a57e-55e7e1c10754"
NW_015368242.1	RepeatMasker	DNA/Ginger	161822	162066	573	+	.	ID="RND-1_FAMILY-21";TEgroup="ctg_1%7CRND-1_FAMILY-21%7C1";Tend="2600";Tstart="2354";shortTE="T";uid="4f06a9cc-2ca0-4957-8b18-0ee555f3534c"
NW_015368242.1	RepeatMasker	Unknown	1421725	1421952	1662	+	.	ID="RND-1_FAMILY-2";Tend="1154";Tstart="933";shortTE="F";uid="469c18fa-6dd0-4ec1-a904-c41158920321"
NW_015368242.1	RepeatMasker	DNA/Ginger	2016927	2017109	1406	+	.	ID="RND-1_FAMILY-20";Tend="1641";Tstart="1459";shortTE="F";uid="dc7221ab-a7a8-41dd-9a3a-19c5ad805365"
NW_015368242.1	RepeatMasker	DNA/Ginger	1313035	1313146	815	+	.	ID="RND-1_FAMILY-20";Tend="1642";Tstart="1538";shortTE="F";uid="eed6c7ff-c73c-41a4-9076-16044e0207a4"
NW_015368242.1	RepeatMasker	DNA/Ginger	1041205	1041431	559	+	.	ID="RND-1_FAMILY-21";Tend="1361";Tstart="829";shortTE="F";uid="83db4e67-62f1-4305-b28d-db3f5d71516d"
NW_015368242.1	RepeatMasker	DNA	1860633	1861308	678	+	.	ID="DNA4-2_AP";TEgroup="ctg_1%7CDNA4-2_AP%7C1";Tend="765";Tstart="396";shortTE="F";uid="18be8de8-cc07-4769-8af8-ef585c5f61ee"
NW_015368242.1	RepeatMasker	LINE/I-Jockey	1650738	1651097	610	+	.	ID="RND-6_FAMILY-7636";Tend="1363";Tstart="1014";shortTE="F";uid="301e2f46-e041-4f93-b225-73358d54e4b5"
NW_015368242.1	RepeatMasker	Unknown	607277	607461	1468	+	.	ID="RND-6_FAMILY-5274";Tend="1663";Tstart="1477";shortTE="F";uid="3fd8f8e8-6c75-4c30-bf21-1f03ac226055"
NW_015368242.1	RepeatMasker	Unknown	1562459	1562578	815	+	.	ID="RND-1_FAMILY-2";Tend="1058";Tstart="942";shortTE="F";uid="47d42a9f-5aff-481f-8742-99adc0f6ef9d"
NW_015368242.1	RepeatMasker	Unknown	725286	725713	2697	+	.	ID="RND-5_FAMILY-640";Tend="868";Tstart="451";shortTE="F";uid="30dc31f6-bb14-4959-8840-a488ae67a160"
NW_015368242.1	RepeatMasker	DNA/hAT-Tip100	932745	933023	560	+	.	ID="RND-6_FAMILY-17311";Tend="1807";Tstart="1509";shortTE="F";uid="ccd360a0-a889-43c4-bdeb-7f5650174b68"
NW_015368242.1	RepeatMasker	DNA	522862	523065	961	+	.	ID="TTAA4B_AP";Tend="204";Tstart="16";shortTE="F";uid="2093a36e-7814-4898-b92f-19ce5d8a3b0c"
NW_015368242.1	RepeatMasker	DNA	239632	239870	1614	+	.	ID="TTAA3B_AP";Tend="436";Tstart="201";shortTE="F";uid="a902bd59-0b4f-4358-b4e0-a17292e64341"
NW_015368242.1	RepeatMasker	DNA/Ginger	897318	897502	1488	+	.	ID="RND-1_FAMILY-21";Tend="1017";Tstart="831";shortTE="F";uid="3095d421-a9e2-41d9-9a21-6a98abd38e8c"
NW_015368242.1	RepeatMasker	LINE/I	772789	773225	828	+	.	ID="RND-5_FAMILY-1213";Tend="1335";Tstart="894";shortTE="F";uid="416e9c91-43ae-458f-a982-541fc49c44b0"
NW_015368242.1	RepeatMasker	DNA/MULE-NOF	163353	163839	1089	+	.	ID="rnd-6_family-3259";Tend="1100";Tstart="626";shortTE="F";uid="a742b95a-0258-4513-80c4-e0e65f8c2667"
NW_015368242.1	RepeatMasker	Retroposon?	2017150	2017296	402	+	.	ID="SINE2-1_AP";Tend="1766";Tstart="1621";shortTE="F";uid="10b11e7d-3785-4d5d-a675-2a6bd9a465a1"
NW_015368242.1	RepeatMasker	Unknown	1277751	1278368	4668	+	.	ID="RND-4_FAMILY-242";Tend="1351";Tstart="733";shortTE="F";uid="b7b70bb4-40af-4419-b9c4-2edfbb1751d5"
NW_015368242.1	RepeatMasker	LINE/I	1377643	1377871	1139	+	.	ID="RND-1_FAMILY-51";Tend="1649";Tstart="1417";shortTE="F";uid="fe532f88-a94a-4bf9-a325-3f9643235a7c"
NW_015368242.1	RepeatMasker	DNA/Kolobok-E	1040951	1041204	597	+	.	ID="KOLOBOKE-4_AP";Tend="2783";Tstart="2524";shortTE="F";uid="8a78f41e-24e2-482a-9ec8-beb05012e684"
NW_015368242.1	RepeatMasker	Unknown	1047389	1047624	1451	+	.	ID="RND-1_FAMILY-197";Tend="1460";Tstart="1191";shortTE="F";uid="2a249f50-f15d-41d8-acd5-4f2fb55a07d2"
NW_015368242.1	RepeatMasker	Unknown	1241959	1242129	752	+	.	ID="RND-5_FAMILY-139";Tend="1459";Tstart="1278";shortTE="F";uid="68c1a2dd-680a-4032-9f58-373a8efd9050"
NW_015368242.1	RepeatMasker	LINE/I-Jockey	1144750	1145060	1130	+	.	ID="RND-5_FAMILY-2103";Tend="1323";Tstart="1035";shortTE="F";uid="51204f86-a8a3-4523-aeb8-7b95f0bc5f27"
NW_015368242.1	RepeatMasker	LINE/I-Jockey	367879	368158	1658	+	.	ID="RND-6_FAMILY-712";Tend="1290";Tstart="1004";shortTE="F";uid="eff21b81-1ee1-40dd-bdca-abf6e834e90b"
NW_015368242.1	RepeatMasker	DNA/hAT-Tip100	2001517	2001983	3814	+	.	ID="RND-5_FAMILY-1973";Tend="1411";Tstart="948";shortTE="F";uid="edab6582-5071-4740-9ecc-c887939f136f"
NW_015368242.1	RepeatMasker	LINE/I-Jockey	282178	283151	1003	+	.	ID="RND-5_FAMILY-1294";Tend="1670";Tstart="649";shortTE="F";uid="ff29e89f-b752-4b72-bfb6-c68810293eae"
NW_015368242.1	RepeatMasker	DNA/hAT-Tip100	123896	125879	2438	+	.	ID="RND-6_FAMILY-6710";Tend="2084";Tstart="1";shortTE="F";uid="c2cba0c4-db9d-4d0e-aa4b-702030b2cfd7"
NW_015368242.1	RepeatMasker	RC/Helitron	558107	558738	1190	+	.	ID="RND-6_FAMILY-5007";Tend="1858";Tstart="1519";shortTE="F";uid="79b4bd51-3c52-42c7-b3e2-50705cb8c2a9"
NW_015368242.1	RepeatMasker	DNA	513267	513652	1403	+	.	ID="DNA4-2_AP";Tend="606";Tstart="240";shortTE="F";uid="ee7919ff-7c60-4390-891f-e99498cd095f"
NW_015368242.1	RepeatMasker	DNA/hAT-Tip100	198121	198477	2701	+	.	ID="RND-5_FAMILY-13404";Tend="1387";Tstart="990";shortTE="F";uid="43c0daf3-0b36-4ff0-a0d0-3e205c146196"
NW_015368242.1	RepeatMasker	LINE/I-Jockey	1224624	1225605	1257	+	.	ID="RND-5_FAMILY-1905";Tend="1384";Tstart="441";shortTE="F";uid="7c61ce9a-0954-4d94-955b-bb6f52937932"
NW_015368242.1	RepeatMasker	Unknown	1854689	1854879	839	+	.	ID="RND-6_FAMILY-865";Tend="1136";Tstart="967";shortTE="F";uid="fae8118f-0550-4778-b36e-e46e600dccfc"
NW_015368242.1	RepeatMasker	DNA	1088205	1088383	481	+	.	ID="TTAA11_AP";Tend="373";Tstart="206";shortTE="F";uid="adc71889-91a7-4fa2-b900-02cdb7a4d8a7"
NW_015368242.1	RepeatMasker	Retroposon?	1178911	1179272	622	+	.	ID="SINE2-1_AP";Tend="1458";Tstart="1123";shortTE="F";uid="b83bd532-f428-4880-a933-2a2110e7230b"
NW_015368242.1	RepeatMasker	Retroposon?	54691	55207	1263	+	.	ID="SINE2-1_AP";Tend="933";Tstart="417";shortTE="F";uid="6b5a1c4e-88ce-4265-b41c-0c4516e4e057"
NW_015368242.1	RepeatMasker	Retroposon?	1546204	1546562	1013	+	.	ID="SINE2-1_AP";Tend="1263";Tstart="1059";shortTE="F";uid="65c3c483-fdc4-4175-835f-7d6c82ac40a1"
NW_015368242.1	RepeatMasker	DNA	1073096	1073228	666	+	.	ID="ttaa3b_ap";Tend="106";Tstart="1";shortTE="F";uid="6fc0cf07-2128-41ac-bdaa-0bc1bce86bcd"
NW_015368242.1	RepeatMasker	LINE/I	561490	561686	437	+	.	ID="RND-1_FAMILY-154";Tend="1015";Tstart="818";shortTE="F";uid="5c4574df-0aca-4ee3-89df-36b2648f4edb"
NW_015368242.1	RepeatMasker	DNA/hAT-hAT19	1610795	1611018	1015	+	.	ID="HAT-N4_AP";TEgroup="ctg_1%7CHAT-N4_AP%7C1";Tend="285";Tstart="1";shortTE="F";uid="4a780347-3a7f-4a0e-8de9-d197fa5ea410"
NW_015368242.1	RepeatMasker	Retroposon?	839052	839268	487	+	.	ID="SINE2-1_AP";Tend="1483";Tstart="1247";shortTE="F";uid="2a473690-f5de-45cf-8500-27cee88ad0a0"
NW_015368242.1	RepeatMasker	Unknown	1545946	1546195	602	+	.	ID="RND-5_FAMILY-253";Tend="1214";Tstart="974";shortTE="F";uid="7d25023e-afd3-4b9a-933c-c0429e13b37d"
NW_015368242.1	RepeatMasker	DNA/hAT-hAT19	1682109	1682258	526	+	.	ID="DNA8-84_AP";Tend="563";Tstart="388";shortTE="F";uid="80130fcc-e70e-4563-815c-1baad7a7ec94"
NW_015368242.1	RepeatMasker	DNA/hAT-hAT19	1612441	1612772	2472	+	.	ID="HAT-N4_AP";Tend="636";Tstart="304";shortTE="F";uid="09c8435d-08ea-4ad5-811b-82a98cf46d6f"
NW_015368242.1	RepeatMasker	Unknown	996696	996851	704	+	.	ID="RND-1_FAMILY-160";Tend="645";Tstart="495";shortTE="F";uid="88682758-b20c-48e9-84da-ed7b9c8df01d"
NW_015368242.1	RepeatMasker	Unknown	1229713	1230679	1314	+	.	ID="RND-6_FAMILY-11896";Tend="1728";Tstart="792";shortTE="F";uid="b260ff15-ef18-44c7-9fe0-0e9eec8abb48"
NW_015368242.1	RepeatMasker	Unknown	1035465	1035582	630	+	.	ID="RND-6_FAMILY-2602";Tend="1139";Tstart="995";shortTE="F";uid="0e387077-9c92-49b7-b572-cc9f2b8cb38e"
NW_015368242.1	RepeatMasker	DNA	556533	556650	438	+	.	ID="DNA8-46_AP";Tend="389";Tstart="260";shortTE="F";uid="bff1dc98-7cb1-4dbb-88f0-35cf61e27745"
NW_015368242.1	RepeatMasker	DNA/hAT	1975277	1975734	2401	+	.	ID="RND-4_FAMILY-355";Tend="1351";Tstart="878";shortTE="F";uid="f1db162b-3d5e-40e4-9198-c933e50a46c1"
NW_015368242.1	RepeatMasker	DNA	1049466	1049693	779	+	.	ID="TTAAC_AP";Tend="438";Tstart="206";shortTE="F";uid="686719c3-8e73-4290-b92e-8f0ead24a343"
NW_015368242.1	RepeatMasker	DNA/hAT-Ac	59560	59687	848	+	.	ID="RND-5_FAMILY-88";Tend="801";Tstart="680";shortTE="F";uid="133c93df-7c10-4164-902d-62e4321b21e7"
NW_015368242.1	RepeatMasker	Unknown	808336	810154	4196	+	.	ID="RND-6_FAMILY-2110";Tend="2113";Tstart="347";shortTE="F";uid="5ae46c46-f4aa-4a16-b82a-5359adcaffe4"
NW_015368242.1	RepeatMasker	DNA/hAT	1961171	1961652	1031	+	.	ID="RND-5_FAMILY-1145";Tend="1127";Tstart="577";shortTE="F";uid="9d008374-12e0-47aa-90d0-a4e02c6d086f"
NW_015368242.1	RepeatMasker	Unknown	396052	396449	1823	+	.	ID="RND-4_FAMILY-891";Tend="1237";Tstart="873";shortTE="F";uid="69f394c1-b97e-4efb-a816-2b90282f9359"
NW_015368242.1	RepeatMasker	DNA/hAT-hAT19	173219	173368	568	+	.	ID="HAT-9_AP";Tend="987";Tstart="817";shortTE="F";uid="2a800d15-55e2-4091-b617-3df0d581a2cf"
NW_015368242.1	RepeatMasker	LTR/Copia	409631	409757	512	+	.	ID="RND-6_FAMILY-1776";Tend="1535";Tstart="1409";shortTE="F";uid="225262d3-639c-4ef6-b753-1101e3edf122"
NW_015368242.1	RepeatMasker	Unknown	1665581	1665868	1752	+	.	ID="RND-1_FAMILY-0";Tend="1233";Tstart="955";shortTE="F";uid="7199c18e-2da1-4fed-bdbd-0411535d67c8"
NW_015368242.1	RepeatMasker	DNA/Kolobok-E	933330	933922	3271	+	.	ID="RND-1_FAMILY-19";Tend="1779";Tstart="1235";shortTE="F";uid="c97da2ba-7e07-469a-8918-a89242c82177"
NW_015368242.1	RepeatMasker	DNA	1336861	1337283	708	+	.	ID="DNA4-2_AP";Tend="406";Tstart="1";shortTE="F";uid="ac2c6d6d-b0e0-45b9-ab08-2b0ddefa0246"
NW_015368242.1	RepeatMasker	DNA/Sola-1	827880	828117	854	+	.	ID="RND-6_FAMILY-7378";Tend="256";Tstart="36";shortTE="F";uid="9c340cd4-b495-418c-b0c4-719336b2ee7f"
NW_015368242.1	RepeatMasker	LINE/I	1231592	1231988	640	+	.	ID="RND-6_FAMILY-2213";Tend="1212";Tstart="818";shortTE="F";uid="ae32f493-671a-434e-b919-ba2f3928e69a"
NW_015368242.1	RepeatMasker	RC/Helitron	557568	557724	651	+	.	ID="RND-6_FAMILY-5007";Tend="912";Tstart="754";shortTE="F";uid="ee7a6578-1667-43f3-97a3-94c98f6e7e40"
NW_015368242.1	RepeatMasker	DNA	1074775	1074945	438	+	.	ID="TTAA2D_AP";Tend="424";Tstart="242";shortTE="F";uid="87c4d860-1eb2-40d9-bbac-2a70c94c2b47"
NW_015368242.1	RepeatMasker	DNA	979573	979941	670	+	.	ID="TTAA8_AP";Tend="438";Tstart="14";shortTE="F";uid="24217d44-2f15-421b-b289-a5a5ad917e53"
NW_015368242.1	RepeatMasker	DNA	1185084	1185199	700	+	.	ID="ttaa4_ap";Tend="429";Tstart="316";shortTE="F";uid="eb5476b2-5f94-458b-8a1a-7fc39f0be093"
NW_015368242.1	RepeatMasker	DNA	963149	963351	1000	+	.	ID="DNA-TTAA-1_AP";Tend="221";Tstart="1";shortTE="F";uid="8550ad1d-d1b7-473c-bdba-4b1631f4e87f"
NW_015368242.1	RepeatMasker	Unknown	837284	837519	670	+	.	ID="RND-6_FAMILY-5339";Tend="1128";Tstart="886";shortTE="F";uid="a2d5b26b-f3ad-4c94-80ca-f69328a4da04"
NW_015368242.1	RepeatMasker	DNA/Ginger	1194124	1194245	419	+	.	ID="RND-1_FAMILY-21";Tend="1231";Tstart="1117";shortTE="F";uid="0b57c8a6-cf2f-4596-a905-27d1617b82ee"
NW_015368242.1	RepeatMasker	LINE/I	1375628	1375855	1127	+	.	ID="RND-1_FAMILY-51";Tend="1648";Tstart="1417";shortTE="F";uid="1ceda2c1-987e-49e7-8d0c-bd5811575b2e"
NW_015368242.1	RepeatMasker	DNA/Ginger	1816603	1816964	2737	+	.	ID="RND-1_FAMILY-21";Tend="2434";Tstart="2087";shortTE="F";uid="b84b3dad-73ac-44ff-bc6a-ab3719e222d8"
NW_015368242.1	RepeatMasker	Unknown	1106465	1106737	1764	+	.	ID="RND-1_FAMILY-0";Tend="1246";Tstart="952";shortTE="F";uid="a745865f-37c7-4fd6-9ab3-8a06ca123d0e"
NW_015368242.1	RepeatMasker	DNA/hAT-Charlie	945842	946119	1430	+	.	ID="DNA8-51_AP";Tend="506";Tstart="206";shortTE="F";uid="8d5042fb-952d-48fe-92c2-153ec10c9287"
NW_015368242.1	RepeatMasker	DNA/hAT-hAT19	1995408	1995885	792	+	.	ID="RND-5_FAMILY-1525";TEgroup="ctg_1%7CRND-5_FAMILY-1525%7C1";Tend="1603";Tstart="997";shortTE="F";uid="ca7608b8-bf9c-40d1-8cef-2f349e4d44a0"
NW_015368242.1	RepeatMasker	DNA/Ginger	415026	415158	966	+	.	ID="RND-1_FAMILY-21";Tend="958";Tstart="829";shortTE="F";uid="03ada3d2-2e99-4a9f-8ca6-d373e96a683e"
NW_015368242.1	RepeatMasker	DNA/Ginger	1815068	1815775	5008	+	.	ID="RND-1_FAMILY-21";Tend="1557";Tstart="827";shortTE="F";uid="5da1189a-005b-4f53-8db8-7139e8d69b68"
NW_015368242.1	RepeatMasker	DNA/TcMar-m44	1221279	1221384	580	+	.	ID="DNA4-6_AP";Tend="96";Tstart="1";shortTE="F";uid="fdbf83de-cdeb-4dc2-b7a2-5c2941bb5697"
NW_015368242.1	RepeatMasker	Unknown	1084984	1085417	2410	+	.	ID="RND-3_FAMILY-226";Tend="1527";Tstart="1094";shortTE="F";uid="b8cf41a6-1e50-4fe3-9bcc-f10d15207f43"
NW_015368242.1	RepeatMasker	DNA	814593	814898	2418	+	.	ID="RND-1_FAMILY-86";Tend="1210";Tstart="915";shortTE="F";uid="3bbafb97-c99d-4143-9951-e9045119214a"
NW_015368242.1	RepeatMasker	Unknown	1708126	1708339	1515	+	.	ID="RND-1_FAMILY-56";Tend="1083";Tstart="867";shortTE="F";uid="4ff0a9ad-edd2-4b34-9481-14d692a776a8"
NW_015368242.1	RepeatMasker	Unknown	834605	834886	1401	+	.	ID="RND-5_FAMILY-2099";Tend="1275";Tstart="996";shortTE="F";uid="86474fbb-c8dd-4e61-a675-b87ae848c610"
NW_015368242.1	RepeatMasker	Unknown	940559	940775	1331	+	.	ID="RND-1_FAMILY-0";Tend="1226";Tstart="960";shortTE="F";uid="4ddd4f71-02f6-4bb2-b73d-8ceeaec51021"
NW_015368242.1	RepeatMasker	Retroposon?	463647	465199	4249	+	.	ID="SINE2-1_AP";Tend="1770";Tstart="68";shortTE="F";uid="077e8a65-07ae-4174-95bf-a9c90c96ccf4"
NW_015368242.1	RepeatMasker	Retroposon?	2049828	2050182	1646	+	.	ID="SINE2-2_AP";Tend="1997";Tstart="1629";shortTE="F";uid="0fcf82e6-2d16-4e51-bc2c-558df53b056f"
NW_015368242.1	RepeatMasker	DNA/Kolobok-E	1023505	1023609	449	+	.	ID="KOLOBOKE-2_AP";Tend="1277";Tstart="1169";shortTE="F";uid="9ebe472a-125b-43eb-a88c-d655d7bbfc5f"
NW_015368242.1	RepeatMasker	DNA	981127	981339	807	+	.	ID="TTAA11_AP";Tend="346";Tstart="134";shortTE="F";uid="3cad1a21-d491-42ed-85a9-c11b5c1ffe60"
NW_015368242.1	RepeatMasker	LINE/R1	1962283	1962969	607	+	.	ID="RND-6_FAMILY-1103";Tend="1162";Tstart="462";shortTE="F";uid="95af43a9-21f1-44c9-92a1-dc1c3e76a28f"
NW_015368242.1	RepeatMasker	DNA/Ginger	1970075	1970228	831	+	.	ID="RND-1_FAMILY-20";Tend="1641";Tstart="1485";shortTE="F";uid="1210d02a-a248-4514-be5a-6ff177ca0902"
NW_015368242.1	RepeatMasker	DNA	1980737	1981036	1146	+	.	ID="TTAA12_AP";Tend="524";Tstart="194";shortTE="F";uid="b0e72f13-66c3-40b9-bdc9-2caf57d7815f"
NW_015368242.1	RepeatMasker	Unknown	1562716	1562831	414	+	.	ID="RND-5_FAMILY-7325";Tend="1389";Tstart="1278";shortTE="F";uid="b120f077-ee17-4b44-b879-d17b33eaa34d"
NW_015368242.1	RepeatMasker	LTR/Copia	1194293	1194489	715	+	.	ID="RND-6_FAMILY-1776";Tend="957";Tstart="764";shortTE="F";uid="c70a9c44-76e7-4be7-b872-493a6727b1b1"
NW_015368242.1	RepeatMasker	Unknown	1352200	1352307	592	+	.	ID="RND-6_FAMILY-1868";Tend="1379";Tstart="1269";shortTE="F";uid="5078b7de-b350-4de5-9eb1-8a8694886731"
NW_015368242.1	RepeatMasker	DNA/Sola-1	826286	826925	470	+	.	ID="SOLA1-3_AP";Tend="2653";Tstart="2000";shortTE="F";uid="87796844-cf38-420a-8b0a-3eee16b63d13"
NW_015368242.1	RepeatMasker	Unknown	894125	894364	546	+	.	ID="RND-1_FAMILY-150";Tend="1203";Tstart="938";shortTE="F";uid="c31ed0c1-d5d5-45d9-8540-56de8ee959bc"
NW_015368242.1	RepeatMasker	DNA/P	9297	10405	2209	+	.	ID="P-4_AP";TEgroup="ctg_1%7CP-4_AP%7C1";Tend="4073";Tstart="1";shortTE="F";uid="7c3bcab0-eb13-4f2b-84eb-f453ec6004c4"
NW_015368242.1	RepeatMasker	DNA	1335056	1335383	1273	+	.	ID="ttaa3b_ap";TEgroup="ctg_1%7Cttaa3b_ap%7C1";Tend="259";Tstart="1";shortTE="F";uid="f73317a0-3012-419e-8412-87dc1ce5afa1"
NW_015368242.1	RepeatMasker	Unknown	784868	785396	1701	+	.	ID="RND-5_FAMILY-7325";Tend="1416";Tstart="904";shortTE="F";uid="815dfae1-c445-4e05-987c-f643a9c895d7"
NW_015368242.1	RepeatMasker	Unknown	1969692	1969819	831	+	.	ID="RND-1_FAMILY-0";Tend="1230";Tstart="1103";shortTE="F";uid="2973c7af-adb5-4423-ac63-7d5eeb770614"
NW_015368242.1	RepeatMasker	DNA	228636	229012	1735	+	.	ID="TTAA3B_AP";Tend="436";Tstart="3";shortTE="F";uid="fc273784-91e9-4bcf-a52e-c4bf290a57e5"
NW_015368242.1	RepeatMasker	Retroposon?	160836	161403	1043	+	.	ID="SINE2-1_AP";TEgroup="ctg_1%7CSINE2-1_AP%7C1";Tend="1085";Tstart="309";shortTE="F";uid="f81afac2-7e18-4cb8-a569-0bd96660bcaf"
NW_015368242.1	RepeatMasker	DNA/hAT-Charlie	1132813	1132969	644	+	.	ID="RND-6_FAMILY-904";Tend="1184";Tstart="1050";shortTE="F";uid="5cdf9899-6f96-4efb-bb6a-272778bd0ded"
NW_015368242.1	RepeatMasker	DNA/hAT-Tip100	2035142	2035338	472	+	.	ID="DNA8-87_AP";Tend="807";Tstart="634";shortTE="F";uid="aeb88c4c-e554-40b3-8408-a237024c2ffc"
NW_015368242.1	RepeatMasker	Unknown	641953	642197	1705	+	.	ID="RND-5_FAMILY-1313";Tend="1029";Tstart="805";shortTE="F";uid="95c3af21-2b77-4655-8ff2-d49a74ec433c"
NW_015368242.1	RepeatMasker	DNA/hAT	1895953	1896458	2251	+	.	ID="RND-4_FAMILY-355";Tend="1402";Tstart="922";shortTE="F";uid="cbf3feb3-7012-46fe-adf9-477aee7e3c20"
NW_015368242.1	RepeatMasker	LINE/I-Jockey	788211	788569	1577	+	.	ID="RND-6_FAMILY-8560";Tend="1869";Tstart="1507";shortTE="F";uid="590c100e-6769-4302-870f-4e68e8f24415"
NW_015368242.1	RepeatMasker	DNA	1981812	1982022	777	+	.	ID="TTAA12_AP";Tend="524";Tstart="298";shortTE="F";uid="5f68f7ff-a17f-447d-b240-080ca27abd72"
NW_015368242.1	RepeatMasker	DNA/Kolobok-T2	393680	394049	1559	+	.	ID="RND-6_FAMILY-5382";Tend="1268";Tstart="905";shortTE="F";uid="1381cf60-eae8-4db0-908a-078a77d880c5"
NW_015368242.1	RepeatMasker	DNA	298905	299192	430	+	.	ID="RND-6_FAMILY-4389";Tend="1122";Tstart="838";shortTE="F";uid="d0b82f8a-8f19-47aa-b7e4-db6d25a8ac05"
NW_015368242.1	RepeatMasker	LINE/I	1482548	1482764	1050	+	.	ID="RND-6_FAMILY-139";Tend="1715";Tstart="1495";shortTE="F";uid="a503e71f-b42c-457c-8f56-fd7564419794"
NW_015368242.1	RepeatMasker	Unknown	880924	881595	4404	+	.	ID="RND-3_FAMILY-226";Tend="1678";Tstart="953";shortTE="F";uid="50cb54f5-58ed-4770-b3e9-b09f79e3450d"
NW_015368242.1	RepeatMasker	DNA/hAT-Charlie	945500	945683	608	+	.	ID="DNA8-51_AP";Tend="208";Tstart="1";shortTE="F";uid="430718e0-aa8b-4f79-82b0-89ff392e32b0"
NW_015368242.1	RepeatMasker	DNA/hAT-Tip100	960454	960632	715	+	.	ID="RND-6_FAMILY-1650";Tend="1265";Tstart="1103";shortTE="F";uid="c208d6f0-5a4c-402b-8ce0-9386649f9230"
NW_015368242.1	RepeatMasker	Retroposon?	1416116	1416363	575	+	.	ID="SINE2-1_AP";Tend="1473";Tstart="1226";shortTE="F";uid="a4516c7a-20fe-4276-8184-3da72d8c69b5"
NW_015368242.1	RepeatMasker	DNA/hAT-Tip100	1583072	1583949	2691	+	.	ID="RND-6_FAMILY-3977";Tend="1361";Tstart="503";shortTE="F";uid="d35384ad-031e-43ee-aba9-e4f19b583bcc"
NW_015368242.1	RepeatMasker	LINE/I	876590	876690	714	+	.	ID="RND-1_FAMILY-97";Tend="1254";Tstart="1154";shortTE="F";uid="619bab04-523a-44ad-9c40-c7adf9ee56b9"
NW_015368242.1	RepeatMasker	DNA/Kolobok-E	869257	870306	1419	+	.	ID="KOLOBOKE-2_AP";Tend="2211";Tstart="1142";shortTE="F";uid="ba246866-719a-44cf-87d7-2b2f11885e4b"
NW_015368242.1	RepeatMasker	Unknown	357454	357708	2015	+	.	ID="RND-6_FAMILY-4752";Tend="1220";Tstart="969";shortTE="F";uid="dd61f6cc-7f2a-4aa9-b51f-99e08babaae5"
NW_015368242.1	RepeatMasker	DNA/hAT-Charlie	1779141	1779425	566	+	.	ID="RND-5_FAMILY-2336";TEgroup="ctg_1%7CRND-5_FAMILY-2336%7C1";Tend="1362";Tstart="988";shortTE="T";uid="76ce24c7-3fb0-43d3-bb65-436ae7596854"
NW_015368242.1	RepeatMasker	DNA	707067	707169	514	+	.	ID="DNA8-93_AP";Tend="478";Tstart="353";shortTE="F";uid="ce625dc4-0d4e-429f-abfe-4c38fda1d6a9"
NW_015368242.1	RepeatMasker	DNA/hAT-Tip100	231629	231783	1037	+	.	ID="RND-1_FAMILY-42";Tend="1101";Tstart="938";shortTE="F";uid="63384659-0082-4225-a97c-8deee2538732"
NW_015368242.1	RepeatMasker	DNA/hAT-hAT19	684549	685035	1718	+	.	ID="DNA8-64B_AP";TEgroup="ctg_1%7CDNA8-64B_AP%7C2";Tend="922";Tstart="3";shortTE="F";uid="9bad99ca-3ae8-4415-b43c-f19ea2296bff"
NW_015368242.1	RepeatMasker	LINE/RTE-BovB	17185	17459	1772	+	.	ID="RND-5_FAMILY-92";Tend="1728";Tstart="1460";shortTE="F";uid="dc825682-de05-4da1-8fd2-148a9c6295f5"
NW_015368242.1	RepeatMasker	DNA	198775	199207	977	+	.	ID="RND-6_FAMILY-2733";Tend="1277";Tstart="864";shortTE="F";uid="3785c848-fef5-4ea3-92b6-918da71922cf"
NW_015368242.1	RepeatMasker	DNA	1349027	1349275	990	+	.	ID="dna4-2_ap";Tend="264";Tstart="2";shortTE="F";uid="eb9246d8-7ee9-4f0f-8480-360b7b356162"
NW_015368242.1	RepeatMasker	LINE/I-Jockey	409828	410068	573	+	.	ID="RND-6_FAMILY-4634";Tend="421";Tstart="199";shortTE="F";uid="d262b76c-d6bb-4dcf-9f1e-f6196b794d83"
NW_015368242.1	RepeatMasker	DNA/hAT?	61943	62095	412	+	.	ID="DNA8-60_AP";Tend="338";Tstart="165";shortTE="F";uid="2a981613-aaae-4bd0-b276-b5db7e00ef1d"
NW_015368242.1	RepeatMasker	DNA/hAT-hAT19	135244	135456	651	+	.	ID="RND-6_FAMILY-4043";Tend="1170";Tstart="967";shortTE="F";uid="9fbd2d75-c352-44ad-bdb3-0720dcc730df"
NW_015368242.1	RepeatMasker	Unknown	726167	726285	936	+	.	ID="RND-5_FAMILY-640";Tend="1019";Tstart="901";shortTE="F";uid="7bcb3a9e-99eb-4a8d-9326-96bf1985cd8f"
NW_015368242.1	RepeatMasker	DNA/Ginger	127385	127550	892	+	.	ID="RND-1_FAMILY-20";Tend="1653";Tstart="1484";shortTE="F";uid="42289bc7-7c43-4fc9-99a4-b66559a65b89"
NW_015368242.1	RepeatMasker	DNA/MULE-MuDR	759212	761164	4057	+	.	ID="RND-6_FAMILY-1729";Tend="2096";Tstart="182";shortTE="F";uid="182ffec9-2300-4d0b-a165-950fb9dd9e9e"
NW_015368242.1	RepeatMasker	DNA/hAT-Charlie	306073	307258	1928	+	.	ID="RND-4_FAMILY-965";Tend="2103";Tstart="947";shortTE="F";uid="dcc1fac7-6bf8-418e-a170-f2d8295c7f6b"
NW_015368242.1	RepeatMasker	Unknown	392595	392905	1636	+	.	ID="RND-1_FAMILY-12";Tend="1182";Tstart="872";shortTE="F";uid="0e3eb475-9cd5-453b-b3ec-fb75c22ecc11"
NW_015368242.1	RepeatMasker	DNA/hAT	346064	346244	473	+	.	ID="RND-4_FAMILY-355";Tend="1106";Tstart="942";shortTE="F";uid="918d0f0d-7e08-49f0-a181-a2b1b1a6401b"
NW_015368242.1	RepeatMasker	Unknown	1030748	1031497	1853	+	.	ID="RND-6_FAMILY-2747";Tend="1425";Tstart="681";shortTE="F";uid="56da1850-f58d-450a-a89c-0dc8e46915e1"
NW_015368242.1	RepeatMasker	DNA/Ginger	1648046	1648742	4787	+	.	ID="RND-1_FAMILY-20";Tend="1657";Tstart="932";shortTE="F";uid="5a9609bd-3a0a-442e-9f57-cb7a1828a728"
NW_015368242.1	RepeatMasker	DNA	931686	931824	419	+	.	ID="dna4-2_ap";Tend="140";Tstart="1";shortTE="F";uid="154f8946-fe09-4119-8982-c64e914ef5e5"
NW_015368242.1	RepeatMasker	LINE/RTE-BovB	370903	371129	491	+	.	ID="RND-5_FAMILY-981";Tend="895";Tstart="666";shortTE="F";uid="f3908b9d-4cd0-4feb-9cc3-17aab5a1d7e2"
NW_015368242.1	RepeatMasker	DNA/Kolobok-E	1681676	1681791	473	+	.	ID="KOLOBOKE-2_AP";Tend="1238";Tstart="1122";shortTE="F";uid="69598ac0-b271-4aad-b897-39f9eb946a92"
NW_015368242.1	RepeatMasker	DNA	898996	899461	1967	+	.	ID="DNA4-2_AP";Tend="732";Tstart="251";shortTE="F";uid="e1cfb5c8-8319-48ce-9dee-c988ec847797"
NW_015368242.1	RepeatMasker	DNA	404500	404706	558	+	.	ID="DNA8-25_AP";Tend="669";Tstart="485";shortTE="F";uid="f1d03292-dc7c-4cac-9fe9-1853a6971e0c"
NW_015368242.1	RepeatMasker	DNA/Ginger-1	655954	656156	592	+	.	ID="GINGER1-1_AP";Tend="3383";Tstart="3138";shortTE="F";uid="132bab90-7b19-4e36-a0cf-2b157097d112"
NW_015368242.1	RepeatMasker	Unknown	729362	729685	2316	+	.	ID="RND-5_FAMILY-6220";Tend="1153";Tstart="802";shortTE="F";uid="9d4a2b76-1c43-4aac-b0ae-e916ccc84ebf"
NW_015368242.1	RepeatMasker	DNA/MULE-MuDR	63220	63357	448	+	.	ID="RND-6_FAMILY-553";Tend="1332";Tstart="1178";shortTE="F";uid="895f72de-21df-4619-af7b-9dd2dc6145c9"
NW_015368242.1	RepeatMasker	Unknown	1525959	1526434	1199	+	.	ID="RND-6_FAMILY-5573";TEgroup="ctg_1%7CRND-6_FAMILY-5573%7C1";Tend="1455";Tstart="820";shortTE="F";uid="eb1068f8-1330-404e-b968-f0c7b70424c2"
NW_015368242.1	RepeatMasker	Unknown	1638561	1639340	4903	+	.	ID="RND-6_FAMILY-18606";Tend="1769";Tstart="956";shortTE="F";uid="1899b33e-471a-48db-a642-aea6e7369ff9"
NW_015368242.1	RepeatMasker	DNA	897120	897316	616	+	.	ID="dna4-2_ap";Tend="216";Tstart="1";shortTE="F";uid="44484b32-efa3-40c4-ac98-4342caa213c3"
NW_015368242.1	RepeatMasker	RC/Helitron	1264571	1264707	448	+	.	ID="RND-4_FAMILY-238";Tend="2354";Tstart="2213";shortTE="F";uid="929284e4-46a2-4140-8622-ae984b5610d0"
NW_015368242.1	RepeatMasker	DNA/hAT-Tip100	965499	965667	1048	+	.	ID="RND-1_FAMILY-168";Tend="1040";Tstart="874";shortTE="F";uid="511f72fd-3fd8-4d21-89f6-78d7d8024b61"
NW_015368242.1	RepeatMasker	DNA	993622	994052	2685	+	.	ID="RND-6_FAMILY-2733";Tend="1313";Tstart="879";shortTE="F";uid="34baabcd-173d-4130-bcfe-2c59c95ac4ac"
NW_015368242.1	RepeatMasker	Unknown	1550905	1551137	423	+	.	ID="RND-5_FAMILY-2099";Tend="1196";Tstart="966";shortTE="F";uid="dda83181-b4fd-4550-8003-a482d8ff19ab"
NW_015368242.1	RepeatMasker	DNA/hAT-Tip100	1390649	1390772	562	+	.	ID="RND-5_FAMILY-3315";Tend="883";Tstart="760";shortTE="F";uid="ce654571-6d11-4ebd-96cb-8a7d792dbd7a"
NW_015368242.1	RepeatMasker	DNA	1162590	1162900	2108	+	.	ID="RND-6_FAMILY-246";Tend="1237";Tstart="931";shortTE="F";uid="90861075-467e-4e93-b594-889e07a29347"
NW_015368242.1	RepeatMasker	LTR/Copia	1795579	1795848	474	+	.	ID="RND-6_FAMILY-1776";Tend="1040";Tstart="767";shortTE="F";uid="09c39cfb-5944-46f2-a16b-6e759817889b"
NW_015368242.1	RepeatMasker	DNA/hAT-Tip100	204537	204780	1180	+	.	ID="DNA8-62_AP";Tend="223";Tstart="1";shortTE="F";uid="6dcc6bd0-a9b0-49a8-84fb-4e56d074a43a"
NW_015368242.1	RepeatMasker	DNA/hAT-Ac	59955	60115	617	+	.	ID="RND-5_FAMILY-88";Tend="935";Tstart="766";shortTE="F";uid="49b25f71-3e33-4284-b0e6-716912f887d2"
NW_015368242.1	RepeatMasker	DNA/Ginger	1943340	1943575	412	+	.	ID="RND-1_FAMILY-21";Tend="2075";Tstart="1829";shortTE="F";uid="5dbca42b-1ece-4bf7-92aa-9887e658c5fa"
NW_015368242.1	RepeatMasker	Retroposon?	166520	166944	1668	+	.	ID="SINE2-1_AP";Tend="438";Tstart="1";shortTE="F";uid="87f44322-0033-4afc-98d8-2db55b913ec6"
NW_015368242.1	RepeatMasker	DNA	478242	478418	442	+	.	ID="TTAA8_AP";Tend="436";Tstart="277";shortTE="F";uid="979f7030-41f4-47cb-9bd4-ed6a3bde004b"
NW_015368242.1	RepeatMasker	DNA	1807149	1807587	2034	+	.	ID="TTAA8_AP";Tend="438";Tstart="1";shortTE="F";uid="4b9fa163-2f17-418a-902f-e49d3f8f122a"
NW_015368242.1	RepeatMasker	DNA/Ginger	1053960	1054231	556	+	.	ID="RND-1_FAMILY-21";Tend="1236";Tstart="962";shortTE="F";uid="b44fc79b-4e73-4174-a3c0-70bc0435fcd8"
NW_015368242.1	RepeatMasker	DNA/Kolobok-E	97528	98965	1298	+	.	ID="KOLOBOKE-2_AP";TEgroup="ctg_1%7CKOLOBOKE-2_AP%7C1";Tend="2211";Tstart="1142";shortTE="F";uid="1ce5b2ee-55c7-4dd8-8858-18f01aef2fc4"
NW_015368242.1	RepeatMasker	DNA/Ginger-1	1037008	1037131	503	+	.	ID="GINGER1-1_AP";Tend="3383";Tstart="3252";shortTE="F";uid="0d4921c0-5947-4b4d-a9c7-c2184122a559"
NW_015368242.1	RepeatMasker	DNA/Ginger-1	822378	822574	857	+	.	ID="GINGER1-1_AP";Tend="5197";Tstart="5002";shortTE="F";uid="ed46b358-43dc-4bd0-97f6-a1ae0778d748"
NW_015368242.1	RepeatMasker	Retroposon?	813838	814575	1242	+	.	ID="SINE2-2_AP";Tend="1998";Tstart="823";shortTE="F";uid="1ada2d8c-2409-4461-ae71-065b1ec91cb3"
NW_015368242.1	RepeatMasker	Unknown	889007	889364	1838	+	.	ID="RND-6_FAMILY-5339";Tend="1105";Tstart="748";shortTE="F";uid="cded3573-7d7d-4f88-86ff-8b721e02fdd1"
NW_015368242.1	RepeatMasker	DNA/hAT	1899544	1899699	884	+	.	ID="RND-4_FAMILY-659";Tend="1135";Tstart="985";shortTE="F";uid="b558070c-ab03-4227-ac36-445292c80ade"
NW_015368242.1	RepeatMasker	DNA	1046935	1047067	584	+	.	ID="ttaa3b_ap";Tend="153";Tstart="1";shortTE="F";uid="4dd26236-29b0-4852-b2f5-3d89fcc0189f"
NW_015368242.1	RepeatMasker	Unknown	1459160	1459528	1292	+	.	ID="RND-5_FAMILY-3818";Tend="1334";Tstart="925";shortTE="F";uid="9cd12c17-b344-48d4-b389-e10bcd740092"
NW_015368242.1	RepeatMasker	RC/Helitron	1323202	1323476	1254	+	.	ID="RND-6_FAMILY-4127";Tend="814";Tstart="540";shortTE="F";uid="edc34641-ba30-4042-82e5-9257cc189bab"
NW_015368242.1	RepeatMasker	Unknown	1068950	1069062	536	+	.	ID="RND-6_FAMILY-3978";Tend="1003";Tstart="894";shortTE="F";uid="de9a4e6a-e394-4297-a4c7-1b56361c143f"
NW_015368242.1	RepeatMasker	LINE/I	1194520	1194829	1995	+	.	ID="RND-5_FAMILY-263";Tend="1334";Tstart="1033";shortTE="F";uid="69be1c26-a485-4cef-867c-bc4313512e14"
NW_015368242.1	RepeatMasker	DNA/hAT-Tip100	2002162	2002524	1631	+	.	ID="RND-5_FAMILY-1973";Tend="1770";Tstart="1404";shortTE="F";uid="cf96178e-ce95-4ec8-be4d-ff68bdfa7b2e"
NW_015368242.1	RepeatMasker	Retroposon?	1194811	1195096	1005	+	.	ID="SINE2-1_AP";Tend="544";Tstart="236";shortTE="F";uid="1dc34a44-5f6a-44be-97ab-b9742d63bf41"
NW_015368242.1	RepeatMasker	DNA/Kolobok-E	786862	787003	632	+	.	ID="KOLOBOKE-4_AP";Tend="2918";Tstart="2765";shortTE="F";uid="63985195-5d6f-4416-bec1-3eb41f0db522"
NW_015368242.1	RepeatMasker	DNA/hAT-Tip100	1041969	1042347	2746	+	.	ID="RND-6_FAMILY-8295";Tend="2039";Tstart="1632";shortTE="F";uid="023acc44-cc1c-4041-bcc9-acdbb9e4feef"
NW_015368242.1	RepeatMasker	Unknown	1362718	1362889	419	+	.	ID="RND-1_FAMILY-2";Tend="1211";Tstart="1034";shortTE="F";uid="fd4ea488-68af-4663-9615-a73ea65456ac"
NW_015368242.1	RepeatMasker	DNA/hAT-Tip100	1063769	1063981	1250	+	.	ID="RND-6_FAMILY-3977";Tend="1402";Tstart="1191";shortTE="F";uid="1ec0a2c7-dcfa-4140-b344-57da78ed88a3"
NW_015368242.1	RepeatMasker	RC/Helitron	1360358	1361107	5571	+	.	ID="HELITRON-1_AP";Tend="2904";Tstart="2152";shortTE="F";uid="2319132f-1f88-4210-b652-724f7d8c8da0"
NW_015368242.1	RepeatMasker	DNA/Kolobok-E	1453928	1454086	452	+	.	ID="KOLOBOKE-2_AP";Tend="1277";Tstart="1119";shortTE="F";uid="36e13ff6-97d6-4587-96ef-2cb6261e8f67"
NW_015368242.1	RepeatMasker	DNA	2056640	2056764	1061	+	.	ID="DNA3-1_AP";Tend="125";Tstart="1";shortTE="F";uid="4dfd9b9b-2274-48e3-90af-cc51251fa9e3"
NW_015368242.1	RepeatMasker	DNA	45929	46261	491	+	.	ID="DNA4-3_AP";Tend="452";Tstart="121";shortTE="F";uid="728b4b54-8f7f-4349-a6ee-6cdf47d8645a"
NW_015368242.1	RepeatMasker	DNA	1581663	1582149	670	+	.	ID="DNA-TTAA-1_AP";TEgroup="ctg_1%7CDNA-TTAA-1_AP%7C1";Tend="423";Tstart="59";shortTE="F";uid="eddd6ede-eb49-49e1-9fac-21b7df74742b"
NW_015368242.1	RepeatMasker	DNA	473933	474066	440	+	.	ID="RND-5_FAMILY-2221";Tend="2079";Tstart="1947";shortTE="F";uid="36cb903b-cde3-40eb-bab3-8da03cdeb9f6"
NW_015368242.1	RepeatMasker	DNA/hAT-Charlie	1859044	1859370	1532	+	.	ID="RND-4_FAMILY-1634";Tend="1265";Tstart="964";shortTE="F";uid="0a51f28a-53f6-44b1-9928-a1a6a19a4e28"
NW_015368242.1	RepeatMasker	DNA/hAT-hAT19	1611696	1612012	731	+	.	ID="HAT-4_LMI";Tend="1278";Tstart="962";shortTE="F";uid="1eedad36-96da-46a0-a442-a638a7b63a7c"
NW_015368242.1	RepeatMasker	DNA	283331	283624	1024	+	.	ID="DNA4-2_AP";Tend="304";Tstart="2";shortTE="F";uid="75b2a52a-399d-4c9d-86e4-5fd3d738ad35"
NW_015368242.1	RepeatMasker	DNA/Ginger-1	1284698	1284996	1751	+	.	ID="RND-6_FAMILY-17210";Tend="1233";Tstart="945";shortTE="F";uid="6e356594-1aab-4ad6-a256-b7c45cf8d999"
NW_015368242.1	RepeatMasker	DNA	1349267	1349647	1749	+	.	ID="DNA4-2_AP";Tend="767";Tstart="396";shortTE="F";uid="39294936-5479-4be4-8a07-c520a8840d4d"
NW_015368242.1	RepeatMasker	LINE/RTE-BovB	1240518	1241469	643	-	.	ID="RND-5_FAMILY-7071";Tend="1345";Tstart="403";shortTE="F";uid="dab8eb40-8d31-4b7e-98c6-6d584f675b2b"
NW_015368242.1	RepeatMasker	DNA	1810572	1810818	1395	-	.	ID="ttaa3b_ap";Tend="420";Tstart="176";shortTE="F";uid="a998b488-87b7-44ea-9a89-b1f28abe7643"
NW_015368242.1	RepeatMasker	DNA	443473	443814	1436	-	.	ID="TTAA3_AP";Tend="388";Tstart="56";shortTE="F";uid="e22b236b-8c3c-49a7-bf97-c5b41e0da6d9"
NW_015368242.1	RepeatMasker	DNA/Ginger	1505154	1505831	4930	-	.	ID="RND-1_FAMILY-21";Tend="1778";Tstart="1103";shortTE="F";uid="4d4cea7c-c07f-43a3-a5cd-d98d9f99334d"
NW_015368242.1	RepeatMasker	RC/Helitron	557958	558099	565	-	.	ID="RND-1_FAMILY-17";Tend="1627";Tstart="1485";shortTE="F";uid="46cdcaa2-ccf0-4498-9925-d5932eab383b"
NW_015368242.1	RepeatMasker	DNA/hAT-Tip100	957838	958055	751	-	.	ID="RND-1_FAMILY-136";Tend="1119";Tstart="859";shortTE="F";uid="2b57f0c1-0596-4d2d-a231-4420ec1698bf"
NW_015368242.1	RepeatMasker	Retroposon?	1053336	1053998	1854	-	.	ID="SINE2-2_AP";Tend="731";Tstart="1";shortTE="F";uid="85d76ffd-95fd-48ee-bb5d-c2eba4c19293"
NW_015368242.1	RepeatMasker	DNA/hAT-Charlie	738919	739196	902	-	.	ID="RND-4_FAMILY-1634";Tend="1253";Tstart="959";shortTE="F";uid="d3fd2f63-858f-451c-aef0-d16d499cdce8"
NW_015368242.1	RepeatMasker	DNA	237740	238474	5025	-	.	ID="RND-6_FAMILY-246";Tend="1665";Tstart="927";shortTE="F";uid="611d1430-0ec4-4ab7-aa37-57e85cac85e6"
NW_015368242.1	RepeatMasker	DNA/hAT-hAT19	185141	185448	1061	-	.	ID="RND-5_FAMILY-1717";Tend="1623";Tstart="1292";shortTE="F";uid="282872af-7291-4b89-8de3-c765d67182ba"
NW_015368242.1	RepeatMasker	DNA/hAT?	1323953	1325115	5329	-	.	ID="RND-5_FAMILY-116";Tend="2044";Tstart="891";shortTE="F";uid="2fd37856-caeb-4055-9382-83d02946a5ef"
NW_015368242.1	RepeatMasker	Unknown	1564381	1564782	1140	-	.	ID="RND-3_FAMILY-226";TEgroup="ctg_1%7CRND-3_FAMILY-226%7C1";Tend="1745";Tstart="955";shortTE="F";uid="fd467b24-bf62-4420-a92a-94113436e293"
NW_015368242.1	RepeatMasker	DNA	1754528	1755036	530	-	.	ID="DNA4-2_AP";Tend="526";Tstart="1";shortTE="F";uid="e0c6baf5-fc8f-4af1-b103-7253d0fae4e6"
NW_015368242.1	RepeatMasker	RC/Helitron	430635	432267	11191	-	.	ID="RND-1_FAMILY-134";Tend="2375";Tstart="743";shortTE="F";uid="822fb331-616f-4680-8d2a-145d15e306f8"
NW_015368242.1	RepeatMasker	DNA/hAT-Charlie	1851315	1851773	3067	-	.	ID="RND-6_FAMILY-6122";Tend="1283";Tstart="832";shortTE="F";uid="cfe8fd21-692c-41c0-a655-1522f5fcbc96"
NW_015368242.1	RepeatMasker	Unknown	1793416	1793570	1183	-	.	ID="RND-6_FAMILY-5611";Tend="1005";Tstart="851";shortTE="F";uid="07ec7e86-507f-4628-9b3a-4b06b620122d"
NW_015368242.1	RepeatMasker	Unknown	1851165	1851318	1083	-	.	ID="RND-1_FAMILY-161";Tend="1197";Tstart="1046";shortTE="F";uid="d4ea5a8a-9fba-41c0-888b-b3d6b3d6de63"
NW_015368242.1	RepeatMasker	LINE/I	915925	916153	1367	-	.	ID="RND-1_FAMILY-55";Tend="1097";Tstart="855";shortTE="F";uid="6999160e-8870-4fb9-bb68-0b5a64f23d17"
NW_015368242.1	RepeatMasker	DNA/hAT-Charlie	1214014	1214311	1014	-	.	ID="RND-5_FAMILY-2336";Tend="1315";Tstart="990";shortTE="F";uid="c14f2a3f-a7b3-4030-abdc-585bcc0f3cc4"
NW_015368242.1	RepeatMasker	DNA	274971	275585	1342	-	.	ID="DNA4-2_AP";Tend="750";Tstart="1";shortTE="F";uid="7ba684c2-1677-4f0d-aed6-06137f56a7a7"
NW_015368242.1	RepeatMasker	DNA/hAT-hAT19	424024	424437	3333	-	.	ID="RND-5_FAMILY-5918";Tend="1604";Tstart="1189";shortTE="F";uid="2bfd094d-f55d-4558-bbdd-93fb9cb61695"
NW_015368242.1	RepeatMasker	LINE/R1	505575	506123	1530	-	.	ID="RND-5_FAMILY-2827";Tend="1281";Tstart="753";shortTE="F";uid="dc1ca7ae-cafa-4b77-8a44-91ef7a7b6d25"
NW_015368242.1	RepeatMasker	DNA	1810954	1811071	476	-	.	ID="DNA8-46_AP";Tend="389";Tstart="264";shortTE="F";uid="280820fa-1cc2-4a6c-8346-30d9411b5993"
NW_015368242.1	RepeatMasker	DNA/hAT	1133777	1133925	762	-	.	ID="DNA8-76_AP";Tend="455";Tstart="303";shortTE="F";uid="7bdcb2b7-442f-4792-be36-22ff44b8d6e1"
NW_015368242.1	RepeatMasker	RC/Helitron	2056771	2056956	1333	-	.	ID="RND-5_FAMILY-4810";Tend="1780";Tstart="1595";shortTE="F";uid="3f6f5460-3dfc-4bd8-85af-b83e8d481ba7"
NW_015368242.1	RepeatMasker	DNA/hAT-hAT19	185612	185805	461	-	.	ID="RND-5_FAMILY-1717";Tend="1204";Tstart="995";shortTE="F";uid="207f253c-f050-4f14-8276-3c6eb0810b4b"
NW_015368242.1	RepeatMasker	DNA/MULE-NOF	801245	801924	2311	-	.	ID="RND-5_FAMILY-954";Tend="1132";Tstart="590";shortTE="F";uid="7450ef5d-faeb-4ca4-a911-c4212e6b4222"
NW_015368242.1	RepeatMasker	LINE/I-Jockey	742850	742983	455	-	.	ID="RND-6_FAMILY-7366";Tend="2034";Tstart="1901";shortTE="F";uid="17860514-499f-4762-9bae-2ae5d4098087"
NW_015368242.1	RepeatMasker	DNA/Sola-2	1609932	1610326	3175	-	.	ID="RND-1_FAMILY-15";Tend="1309";Tstart="916";shortTE="F";uid="f2065c2f-11fa-41e0-b320-96b4c7915af8"
NW_015368242.1	RepeatMasker	LINE/R1-LOA	319542	319886	954	-	.	ID="RND-4_FAMILY-280";TEgroup="ctg_1%7CRND-4_FAMILY-280%7C1";Tend="1438";Tstart="724";shortTE="F";uid="697f3d08-9d4e-4022-a046-0ce1c9a427fe"
NW_015368242.1	RepeatMasker	DNA/Kolobok-E	1578666	1578882	745	-	.	ID="KOLOBOKE-3_AP";Tend="221";Tstart="5";shortTE="F";uid="c790e260-d768-4f06-92ab-702dc5b92dbd"
NW_015368242.1	RepeatMasker	DNA	150103	150264	1087	-	.	ID="DNA8-75_AP";Tend="161";Tstart="1";shortTE="F";uid="c9dc7f4f-ac52-412a-bd9f-1489e24cf563"
NW_015368242.1	RepeatMasker	DNA/Ginger	1053094	1053257	693	-	.	ID="RND-1_FAMILY-21";Tend="2514";Tstart="2352";shortTE="F";uid="3900add2-53c3-419f-944a-05280ed51332"
NW_015368242.1	RepeatMasker	DNA	717448	718134	1610	-	.	ID="DNA4-2_AP";Tend="717";Tstart="72";shortTE="F";uid="a783561a-3f84-45ec-b98c-d37531668318"
NW_015368242.1	RepeatMasker	Unknown	953868	953981	551	-	.	ID="RND-6_FAMILY-4572";Tend="701";Tstart="568";shortTE="F";uid="e65a0a41-a6dd-4d33-8fbe-ec6a71be825e"
NW_015368242.1	RepeatMasker	Retroposon?	950236	950483	530	-	.	ID="SINE2-1_AP";Tend="1427";Tstart="1164";shortTE="F";uid="5fc50bd0-774c-4845-8cf4-a4daabd6c8f3"
NW_015368242.1	RepeatMasker	Unknown	1168597	1168839	947	-	.	ID="RND-3_FAMILY-226";Tend="1224";Tstart="950";shortTE="F";uid="c0889be5-ba66-4103-ba56-6656682f5127"
NW_015368242.1	RepeatMasker	DNA/Kolobok-E	1053997	1054843	520	-	.	ID="KOLOBOKE-2_AP";Tend="2008";Tstart="1119";shortTE="F";uid="713f9498-0f0d-4a6d-b0d2-86b027e5e013"
NW_015368242.1	RepeatMasker	LINE/I	871048	871357	1616	-	.	ID="RND-5_FAMILY-1213";Tend="1466";Tstart="1193";shortTE="F";uid="124eb801-da48-4e3d-b129-6efb02f34e81"
NW_015368242.1	RepeatMasker	LINE/I-Jockey	598850	599552	1971	-	.	ID="RND-6_FAMILY-93";Tend="1714";Tstart="1015";shortTE="F";uid="ee1fba00-f77a-4472-902f-402d11ed16e4"
NW_015368242.1	RepeatMasker	Unknown	230754	231217	3629	-	.	ID="RND-1_FAMILY-83";Tend="1438";Tstart="962";shortTE="F";uid="9179b894-c9fb-43d7-894f-e624b54bbd88"
NW_015368242.1	RepeatMasker	DNA/hAT-Tip100	287545	287964	1230	-	.	ID="RND-5_FAMILY-5021";Tend="1126";Tstart="695";shortTE="F";uid="8b1ce975-7ff5-4e5b-9f5c-d3e88a31a778"
NW_015368242.1	RepeatMasker	Retroposon?	822575	823211	2666	-	.	ID="SINE2-1_AP";Tend="549";Tstart="83";shortTE="F";uid="f977ed64-ccc4-4bfe-a7a5-20e4a6919f9b"
NW_015368242.1	RepeatMasker	LTR/Copia	335524	336006	1473	-	.	ID="RND-6_FAMILY-1776";Tend="1252";Tstart="763";shortTE="F";uid="3d9daf5d-7321-473d-ba5b-e7f02e8e73c6"
NW_015368242.1	RepeatMasker	DNA/hAT-Tip100	781818	782152	632	-	.	ID="RND-6_FAMILY-17311";Tend="907";Tstart="550";shortTE="F";uid="6129f89f-b75a-4528-a07e-02206084e172"
NW_015368242.1	RepeatMasker	DNA/hAT-Tip100	219007	219151	1283	-	.	ID="RND-1_FAMILY-136";Tend="1117";Tstart="973";shortTE="F";uid="bfeedafb-9954-4b48-a142-0d000bfe8ce6"
NW_015368242.1	RepeatMasker	Unknown	877881	878190	654	-	.	ID="RND-5_FAMILY-1794";Tend="1469";Tstart="1159";shortTE="F";uid="386450ee-066a-4b58-9e06-f58402141f11"
NW_015368242.1	RepeatMasker	LINE/I	2058988	2059276	1680	-	.	ID="RND-6_FAMILY-376";Tend="1717";Tstart="1416";shortTE="F";uid="5c92b07c-53e4-4aa2-aeb0-0bc15c019005"
NW_015368242.1	RepeatMasker	Unknown	989296	989468	1008	-	.	ID="RND-6_FAMILY-4190";Tend="1142";Tstart="946";shortTE="F";uid="e7154bc4-459c-4c59-84fc-baa7937f5b5f"
NW_015368242.1	RepeatMasker	Unknown	1675104	1675296	1121	-	.	ID="RND-5_FAMILY-2329";Tend="1689";Tstart="1514";shortTE="F";uid="17b74e75-9d0f-4942-bdf6-7aee5281e7e2"
NW_015368242.1	RepeatMasker	DNA	199208	199335	907	-	.	ID="TTAA3_AP";Tend="429";Tstart="303";shortTE="F";uid="ac63d479-59fc-4ef0-b5a7-6b9bd7f6e10c"
NW_015368242.1	RepeatMasker	DNA/Kolobok-E	150791	151258	2276	-	.	ID="RND-1_FAMILY-19";TEgroup="ctg_1%7CRND-1_FAMILY-19%7C1";Tend="1795";Tstart="1199";shortTE="F";uid="dd43f6c8-e3a3-491d-94fe-257456f78352"
NW_015368242.1	RepeatMasker	DNA/hAT-Tip100	161578	161812	900	-	.	ID="RND-4_FAMILY-220";TEgroup="ctg_1%7CRND-4_FAMILY-220%7C1";Tend="1631";Tstart="793";shortTE="F";uid="6e079eb9-95e3-403e-b980-464f26140728"
NW_015368242.1	RepeatMasker	Unknown	1170657	1171038	1894	-	.	ID="RND-6_FAMILY-1868";Tend="1268";Tstart="901";shortTE="F";uid="15b45c1d-1b1e-479e-b142-847705de4d28"
NW_015368242.1	RepeatMasker	LINE/I-Jockey	47551	48019	2488	-	.	ID="RND-5_FAMILY-471";Tend="923";Tstart="512";shortTE="F";uid="50932035-9ba3-418e-9db2-b7871eea626b"
NW_015368242.1	RepeatMasker	Unknown	673604	673945	2318	-	.	ID="RND-1_FAMILY-60";Tend="1524";Tstart="1211";shortTE="F";uid="9383e23e-9d55-40b6-b5b7-e11966422072"
NW_015368242.1	RepeatMasker	LINE/I-Jockey	471759	471978	422	-	.	ID="TART_DV";Tend="2961";Tstart="2739";shortTE="F";uid="2c101a8e-b17b-4f2d-b5fb-2459c211391f"
NW_015368242.1	RepeatMasker	DNA	981978	982188	977	-	.	ID="TTAA3B_AP";Tend="436";Tstart="220";shortTE="F";uid="a9509130-d312-4e8b-a0d1-57994006882f"
NW_015368242.1	RepeatMasker	LINE/I	1935922	1936217	982	-	.	ID="RND-6_FAMILY-139";Tend="1767";Tstart="1471";shortTE="F";uid="c0936bb8-8b30-4d77-ae9d-9d335dc766b0"
NW_015368242.1	RepeatMasker	Unknown	397250	397499	467	-	.	ID="RND-6_FAMILY-770";Tend="1310";Tstart="1041";shortTE="F";uid="4fdf9d74-e65e-4562-8ffa-b1607bba9fef"
NW_015368242.1	RepeatMasker	Unknown	1534103	1534709	4555	-	.	ID="RND-6_FAMILY-2915";Tend="1434";Tstart="794";shortTE="F";uid="04551d13-9bfa-4d2a-a818-07a52f6084c2"
NW_015368242.1	RepeatMasker	Unknown	260214	260456	951	-	.	ID="RND-6_FAMILY-9932";Tend="1386";Tstart="1139";shortTE="F";uid="41935b4d-5c9c-4e66-890c-53cc24246762"
NW_015368242.1	RepeatMasker	LINE/I-Jockey	453437	454180	1196	-	.	ID="RND-6_FAMILY-2559";TEgroup="ctg_1%7CRND-6_FAMILY-2559%7C1";Tend="729";Tstart="310";shortTE="F";uid="9cd79e93-ca90-415b-bb5f-7cf68aac5cba"
NW_015368242.1	RepeatMasker	DNA	1783896	1784340	2578	-	.	ID="TTAA3B_AP";Tend="436";Tstart="1";shortTE="F";uid="de9a467e-2368-43c1-bc8e-b13fdfe5c025"
NW_015368242.1	RepeatMasker	DNA/MULE-MuDR	1355667	1356401	5576	-	.	ID="RND-6_FAMILY-1730";Tend="1168";Tstart="457";shortTE="F";uid="2f9e3b33-b386-41b4-b4cd-a1fa5e2a2e1b"
NW_015368242.1	RepeatMasker	DNA	1079868	1080158	1210	-	.	ID="TTAA2D_AP";Tend="430";Tstart="121";shortTE="F";uid="f6a50ebd-ad62-48eb-8f29-bdbf2cb172a6"
NW_015368242.1	RepeatMasker	DNA/Ginger-1	1132700	1132806	643	-	.	ID="RND-6_FAMILY-17210";Tend="1087";Tstart="981";shortTE="F";uid="b7b5ef2c-58f8-4e13-997d-6bd9966c7369"
NW_015368242.1	RepeatMasker	DNA/hAT-Tip100	1378783	1378941	729	-	.	ID="DNA8-102_AP";Tend="155";Tstart="1";shortTE="F";uid="11339495-b206-407b-a6c5-e9dea5a966c4"
NW_015368242.1	RepeatMasker	DNA/MULE-MuDR	1240263	1240367	437	-	.	ID="RND-5_FAMILY-3566";Tend="720";Tstart="631";shortTE="F";uid="e33fc5fe-50bd-4e9f-bf99-0a0815830f5e"
NW_015368242.1	RepeatMasker	LTR/Copia	620391	620492	1231	-	.	ID="RND-6_FAMILY-1776";Tend="1144";Tstart="752";shortTE="F";uid="b1bd2e08-c7fa-4c49-85e3-8c7f1bbdfa9c"
NW_015368242.1	RepeatMasker	DNA	1938488	1938729	695	-	.	ID="TTAA4B_AP";Tend="415";Tstart="196";shortTE="F";uid="cede9a36-cc89-457a-981f-da90ed69e8eb"
NW_015368242.1	RepeatMasker	DNA/MULE-MuDR	2054040	2054705	2835	-	.	ID="RND-6_FAMILY-1566";Tend="1723";Tstart="1108";shortTE="F";uid="e7c4094f-6401-4437-a0cc-8f3eec90aa9d"
NW_015368242.1	RepeatMasker	Retroposon?	866458	866898	799	-	.	ID="SINE2-1_AP";Tend="479";Tstart="1";shortTE="F";uid="21a0a573-85dd-426e-b9e9-8745af5ec7cc"
NW_015368242.1	RepeatMasker	DNA	1918125	1918291	899	-	.	ID="ttaa3b_ap";Tend="202";Tstart="44";shortTE="F";uid="ed0a0610-3531-4c97-8c67-bb0db5c1e548"
NW_015368242.1	RepeatMasker	DNA	375110	375724	1004	-	.	ID="DNA8-61_AP";Tend="646";Tstart="1";shortTE="F";uid="291da713-88ed-4753-b1b2-d90029ddaa0c"
NW_015368242.1	RepeatMasker	LINE/I	1455369	1456090	3679	-	.	ID="RND-5_FAMILY-4777";Tend="1316";Tstart="563";shortTE="F";uid="b535a66d-c564-47fa-9697-adf561f953eb"
NW_015368242.1	RepeatMasker	DNA/hAT-Tip100	1547365	1547520	587	-	.	ID="DNA8-65_AP";Tend="168";Tstart="1";shortTE="F";uid="38c78ce4-a765-4c13-84f6-e83920a9a25f"
NW_015368242.1	RepeatMasker	Unknown	689231	689511	2371	-	.	ID="RND-1_FAMILY-2";Tend="1211";Tstart="930";shortTE="F";uid="18f5ea1c-5937-4fa1-8fca-7c7b2dc0dcb2"
NW_015368242.1	RepeatMasker	Unknown	400740	401139	2502	-	.	ID="RND-6_FAMILY-3978";Tend="1409";Tstart="1036";shortTE="F";uid="57ea967d-85b8-425f-87d8-7617172aa959"
NW_015368242.1	RepeatMasker	DNA/TcMar-Tigger	658873	659066	624	-	.	ID="RND-5_FAMILY-3645";Tend="1557";Tstart="1464";shortTE="F";uid="b805a2ea-f149-4aa9-be4a-bebe7270467e"
NW_015368242.1	RepeatMasker	DNA/hAT-Tip100	1781101	1781345	1408	-	.	ID="RND-6_FAMILY-6710";Tend="1208";Tstart="977";shortTE="F";uid="0b7c845d-386a-45fd-ac5b-77ea20f36e49"
NW_015368242.1	RepeatMasker	DNA/hAT-hAT19	1381461	1381997	2292	-	.	ID="RND-4_FAMILY-1517";Tend="1443";Tstart="910";shortTE="F";uid="f29e31d0-844c-4b23-b642-b3961ad884a3"
NW_015368242.1	RepeatMasker	Unknown	1222482	1222658	596	-	.	ID="RND-5_FAMILY-12766";Tend="1106";Tstart="928";shortTE="F";uid="87c61339-fc64-46da-b09e-54414b78b04a"
NW_015368242.1	RepeatMasker	DNA	944809	945209	1800	-	.	ID="TTAA2C_AP";Tend="402";Tstart="2";shortTE="F";uid="bfdacfb3-b768-4281-b9d7-740816b66710"
NW_015368242.1	RepeatMasker	DNA/hAT-Tip100	164789	164954	1345	-	.	ID="DNA8-16B_AP";Tend="167";Tstart="1";shortTE="F";uid="bb062fd0-d87c-4d8f-9888-06c1e045db99"
NW_015368242.1	RepeatMasker	Unknown	2001983	2002162	1175	-	.	ID="RND-6_FAMILY-15696";Tend="1167";Tstart="975";shortTE="F";uid="4c60740c-f9c5-43d3-bcfd-8a676e806ef1"
NW_015368242.1	RepeatMasker	DNA/hAT-hAT19	878573	878704	527	-	.	ID="RND-6_FAMILY-1263";Tend="1016";Tstart="885";shortTE="F";uid="96f5f469-348d-4d66-96cb-17ac7dcb6c2f"
NW_015368242.1	RepeatMasker	Retroposon?	1151900	1152266	979	-	.	ID="SINE2-2_AP";Tend="1230";Tstart="1023";shortTE="F";uid="ce4796e2-ddcb-4dc2-81e2-88fdf0fab8de"
NW_015368242.1	RepeatMasker	DNA/Kolobok-E	786885	787035	461	-	.	ID="KOLOBOKE-3_AP";Tend="5081";Tstart="4932";shortTE="F";uid="548a2210-2918-47ba-9328-49b353c0d686"
NW_015368242.1	RepeatMasker	DNA/Ginger	97462	98547	5405	-	.	ID="RND-1_FAMILY-21";Tend="2507";Tstart="819";shortTE="F";uid="ec3d37d1-d233-4959-8132-e15bbe4afd52"
NW_015368242.1	RepeatMasker	DNA/Ginger-1	762194	762398	763	-	.	ID="GINGER1-1_AP";Tend="4413";Tstart="4201";shortTE="F";uid="e3886cb0-a8ca-410d-b79c-666cbcacfed7"
NW_015368242.1	RepeatMasker	DNA	149455	149739	595	-	.	ID="DNA8-75_AP";TEgroup="ctg_1%7CDNA8-75_AP%7C1";Tend="667";Tstart="69";shortTE="T";uid="3b97eb73-e7f2-48cc-a054-310d0461959f"
NW_015368242.1	RepeatMasker	DNA	1551648	1552343	893	-	.	ID="DNA4-2_AP";Tend="769";Tstart="1";shortTE="F";uid="aa89c77f-c0a8-482e-bc02-6cdf81c650b1"
NW_015368242.1	RepeatMasker	Unknown	1645729	1645850	451	-	.	ID="RND-4_FAMILY-761";Tend="944";Tstart="829";shortTE="F";uid="b1483b27-13a5-4736-8864-d14c09a94446"
NW_015368242.1	RepeatMasker	DNA	130954	131211	901	-	.	ID="DNA4-2_AP";Tend="769";Tstart="521";shortTE="F";uid="2919abca-7d1e-459e-a66e-ff01507aae0a"
NW_015368242.1	RepeatMasker	DNA/MULE-MuDR	864857	865038	406	-	.	ID="RND-5_FAMILY-778";TEgroup="ctg_1%7CRND-5_FAMILY-778%7C2";Tend="603";Tstart="478";shortTE="T";uid="53f96726-25bf-4921-9e4b-f433c2e1d1ce"
NW_015368242.1	RepeatMasker	DNA/hAT?	221229	221370	910	-	.	ID="RND-4_FAMILY-1826";Tend="511";Tstart="370";shortTE="F";uid="02086c1f-42fa-4064-be5c-adeb25210a4a"
NW_015368242.1	RepeatMasker	DNA/MULE-MuDR	218372	218798	2313	-	.	ID="RND-6_FAMILY-7";TEgroup="ctg_1%7CRND-6_FAMILY-7%7C1";Tend="1158";Tstart="688";shortTE="F";uid="bfea52de-5e25-4123-9449-3946e064eac5"
NW_015368242.1	RepeatMasker	LINE/I-Jockey	828911	829245	761	-	.	ID="RND-6_FAMILY-712";Tend="1163";Tstart="828";shortTE="F";uid="650f0432-3a4a-49a1-a2a1-6272517cfe1d"
NW_015368242.1	RepeatMasker	DNA/hAT-Ac	1584300	1584486	570	-	.	ID="RND-6_FAMILY-7887";Tend="1472";Tstart="1302";shortTE="F";uid="a2f9c6ff-a1f8-4a93-bd01-0d4c575d73e2"
NW_015368242.1	RepeatMasker	DNA	1523192	1523430	960	-	.	ID="TTAA3B_AP";Tend="436";Tstart="116";shortTE="F";uid="b02422ff-4ef0-4d61-811e-e344a9734fd0"
NW_015368242.1	RepeatMasker	Unknown	154541	154823	741	-	.	ID="RND-5_FAMILY-1313";Tend="1103";Tstart="825";shortTE="F";uid="3b54bde1-f028-45f1-ba3d-778bacae4b0b"
NW_015368242.1	RepeatMasker	DNA/Ginger-2	421995	422316	2027	-	.	ID="RND-6_FAMILY-6245";Tend="1256";Tstart="939";shortTE="F";uid="d37c6feb-3081-4229-93f1-be709bd61898"
NW_015368242.1	RepeatMasker	DNA/TcMar-m44	378805	378928	492	-	.	ID="dnax-3b_ap";Tend="138";Tstart="1";shortTE="F";uid="b9facba1-e81a-4864-8215-763195235280"
NW_015368242.1	RepeatMasker	Unknown	989767	989899	764	-	.	ID="RND-6_FAMILY-4190";Tend="928";Tstart="795";shortTE="F";uid="711825f2-dbdd-42d9-8c86-1aa4a95ec91b"
NW_015368242.1	RepeatMasker	Unknown	395973	396374	787	-	.	ID="RND-3_FAMILY-226";Tend="1754";Tstart="1368";shortTE="F";uid="187685d5-b62a-41e1-9029-d3bc5cd87862"
NW_015368242.1	RepeatMasker	DNA	377878	378127	919	-	.	ID="DNA4-2_AP";Tend="651";Tstart="407";shortTE="F";uid="29f94568-934b-4b66-aa02-b05e6ee56107"
NW_015368242.1	RepeatMasker	LINE/R1	470601	470995	487	-	.	ID="RTAG4";Tend="2050";Tstart="1665";shortTE="F";uid="9f144de0-2ac4-4bf0-a5a6-9e221267d68f"
NW_015368242.1	RepeatMasker	DNA	843206	843438	838	-	.	ID="DNAX-2_AP";Tend="267";Tstart="17";shortTE="F";uid="e4f1c0ac-ddf5-4fbd-931c-496a852fac06"
NW_015368242.1	RepeatMasker	DNA/hAT-Tip100	134086	134225	930	-	.	ID="RND-6_FAMILY-5868";Tend="435";Tstart="308";shortTE="F";uid="0f94e84a-4f72-47e5-ae22-bae960383a55"
NW_015368242.1	RepeatMasker	DNA/MULE-MuDR	948214	948668	2753	-	.	ID="RND-5_FAMILY-2819";Tend="1358";Tstart="935";shortTE="F";uid="ff441771-c18d-40b4-b33c-6cb6e8e86f65"
NW_015368242.1	RepeatMasker	Unknown	1851724	1851831	613	-	.	ID="RND-1_FAMILY-161";Tend="1051";Tstart="950";shortTE="F";uid="16557e9e-1764-4a4a-a031-aab13735f5cb"
NW_015368242.1	RepeatMasker	DNA	1049194	1049350	723	-	.	ID="TTAA3_AP";Tend="429";Tstart="278";shortTE="F";uid="95d4f971-12ae-4585-b764-9258ac200efe"
NW_015368242.1	RepeatMasker	RC/Helitron	220750	220987	1254	-	.	ID="RND-6_FAMILY-7159";Tend="1184";Tstart="959";shortTE="F";uid="4ba1473e-ddd6-4e2c-92b3-c5e705057bec"
NW_015368242.1	RepeatMasker	Unknown	1894570	1894925	1110	-	.	ID="RND-1_FAMILY-0";Tend="1231";Tstart="956";shortTE="F";uid="2c325620-721c-4cd1-8630-729c3464ed39"
NW_015368242.1	RepeatMasker	LINE/I	1852998	1853218	413	-	.	ID="RND-6_FAMILY-2213";Tend="1081";Tstart="861";shortTE="F";uid="aef3435b-b4ee-4186-9676-d1957c54d932"
NW_015368242.1	RepeatMasker	Retroposon?	1608517	1608979	658	-	.	ID="SINE2-1_AP";Tend="1759";Tstart="1243";shortTE="F";uid="594d490c-e13b-4e1e-b661-f79463908998"
NW_015368242.1	RepeatMasker	DNA/Ginger-1	379601	379956	1771	-	.	ID="RND-6_FAMILY-17210";Tend="1413";Tstart="1037";shortTE="F";uid="fdd0055a-2d13-4c16-8b83-51a787d57666"
NW_015368242.1	RepeatMasker	DNA/hAT-Ac	1584997	1585147	554	-	.	ID="RND-6_FAMILY-7887";Tend="819";Tstart="671";shortTE="F";uid="ee7beb76-c287-4b1b-a61a-7601608670f3"
NW_015368242.1	RepeatMasker	DNA	907377	907831	865	-	.	ID="DNAX-2_AP";Tend="467";Tstart="1";shortTE="F";uid="612a20e6-b4ad-4b05-99b8-b10f6c50d808"
NW_015368242.1	RepeatMasker	Retroposon?	206182	206578	686	-	.	ID="RND-5_FAMILY-2833";Tend="1644";Tstart="1306";shortTE="F";uid="333a16cd-cd71-419a-beeb-6b1f5bb4a9ea"
NW_015368242.1	RepeatMasker	RC/Helitron	1325159	1325430	1294	-	.	ID="RND-1_FAMILY-17";Tend="1301";Tstart="996";shortTE="F";uid="128f3f9b-a198-480d-849d-792ef6629cb6"
NW_015368242.1	RepeatMasker	DNA/hAT-hAT19	1797426	1797989	415	-	.	ID="DNA8-74_AP";TEgroup="ctg_1%7CDNA8-74_AP%7C1";Tend="902";Tstart="1";shortTE="T";uid="4bf08dfb-a68d-4e47-9d8e-d055193a2601"
NW_015368242.1	RepeatMasker	LINE/I	1618400	1618745	512	-	.	ID="RND-5_FAMILY-3592";Tend="1302";Tstart="993";shortTE="F";uid="39ce217b-3532-4b2b-8dc5-5f2194db2836"
NW_015368242.1	RepeatMasker	DNA/hAT-Tip100	796116	796275	819	-	.	ID="DNA8-102_AP";Tend="153";Tstart="1";shortTE="F";uid="c5620c19-e9ad-4f62-a36e-e76dfa7468cd"
NW_015368242.1	RepeatMasker	Retroposon?	1033292	1033875	1505	-	.	ID="SINE2-1_AP";Tend="667";Tstart="1";shortTE="F";uid="663e9b7d-5132-4006-9b21-85cbb2b9e3fe"
NW_015368242.1	RepeatMasker	DNA/hAT-hAT19	1839581	1840139	2081	-	.	ID="HAT-N9_AP";Tend="588";Tstart="2";shortTE="F";uid="f081cd84-0922-45b6-9b7f-9f4c1971c352"
NW_015368242.1	RepeatMasker	DNA	907235	907366	448	-	.	ID="dna4-3_ap";Tend="362";Tstart="239";shortTE="F";uid="60a3ab14-2c61-4121-b756-72a2704971b9"
NW_015368242.1	RepeatMasker	RC/Helitron	724028	724225	776	-	.	ID="RND-6_FAMILY-9203";Tend="572";Tstart="372";shortTE="F";uid="963980e8-6de4-4eb3-af5e-591a62993698"
NW_015368242.1	RepeatMasker	DNA	98962	99101	732	-	.	ID="ttaa4_ap";Tend="215";Tstart="76";shortTE="F";uid="49a1ddac-206a-4a57-aaaf-9024c4adb0ba"
NW_015368242.1	RepeatMasker	Unknown	1434202	1434347	1064	-	.	ID="RND-1_FAMILY-121";Tend="1631";Tstart="1486";shortTE="F";uid="33879293-cbdd-46e6-969e-30a858799073"
NW_015368242.1	RepeatMasker	DNA/hAT-Tip100	1546182	1546413	765	-	.	ID="RND-6_FAMILY-8295";Tend="1519";Tstart="1288";shortTE="F";uid="8787f843-d488-4c71-9c22-bc4a988227de"
NW_015368242.1	RepeatMasker	DNA/hAT-hAT19	213754	214219	690	-	.	ID="DNA8-64B_AP";TEgroup="ctg_1%7CDNA8-64B_AP%7C1";Tend="922";Tstart="1";shortTE="F";uid="0511c9ec-28c5-4ec3-ab22-f94f9a84443c"
NW_015368242.1	RepeatMasker	Unknown	1399693	1399830	740	-	.	ID="RND-5_FAMILY-819";Tend="1448";Tstart="1313";shortTE="F";uid="1802df7e-081f-471c-9dd3-fefdebe5f383"
NW_015368242.1	RepeatMasker	DNA	298942	299689	2709	-	.	ID="DNA4-2_AP";Tend="743";Tstart="1";shortTE="F";uid="37aefa5e-6069-43a6-bfd3-e42de1926021"
NW_015368242.1	RepeatMasker	Unknown	1746485	1747222	4896	-	.	ID="RND-3_FAMILY-226";Tend="1672";Tstart="940";shortTE="F";uid="d63644bf-c0e2-4075-9f95-38823ec546ab"
NW_015368242.1	RepeatMasker	LINE/I	1618892	1619134	1024	-	.	ID="RND-5_FAMILY-4777";Tend="1314";Tstart="1070";shortTE="F";uid="87d65302-4507-4293-8496-46749b78ee42"
NW_015368242.1	RepeatMasker	LTR/Copia	1023735	1024357	1078	-	.	ID="RND-6_FAMILY-1776";Tend="1411";Tstart="795";shortTE="F";uid="85e9fb67-709a-4a8f-8017-68c2a29c5129"
NW_015368242.1	RepeatMasker	DNA/Ginger-1	163978	164239	1338	-	.	ID="RND-6_FAMILY-17210";Tend="1192";Tstart="941";shortTE="F";uid="d2c12664-a911-488b-ac57-6c93ab49c67c"
NW_015368242.1	RepeatMasker	Unknown	1767074	1767261	1512	-	.	ID="RND-5_FAMILY-1454";Tend="1179";Tstart="990";shortTE="F";uid="907f3662-666d-44b5-9b32-953b57282624"
NW_015368242.1	RepeatMasker	Retroposon?	656004	656821	2511	-	.	ID="SINE2-2_AP";Tend="1995";Tstart="780";shortTE="F";uid="64e7f028-f98b-44c3-8cf2-6428ee4192de"
NW_015368242.1	RepeatMasker	Unknown	845265	845598	2845	-	.	ID="RND-5_FAMILY-1794";Tend="1300";Tstart="968";shortTE="F";uid="76b969c2-cfa7-483d-a856-97b27e66de2a"
NW_015368242.1	RepeatMasker	DNA	1944166	1944349	1014	-	.	ID="RND-1_FAMILY-57";Tend="1161";Tstart="976";shortTE="F";uid="12419ffa-d908-412e-b359-4d285bab60b1"
NW_015368242.1	RepeatMasker	DNA	1384777	1384913	429	-	.	ID="DNA4-3_AP";Tend="132";Tstart="1";shortTE="F";uid="5007cd7d-2b75-4f13-9c11-bf75b33972c7"
NW_015368242.1	RepeatMasker	LTR/Copia	1214888	1215217	876	-	.	ID="RND-6_FAMILY-1776";Tend="1096";Tstart="756";shortTE="F";uid="663ba8df-9bf6-4cef-ac45-afacccc50662"
NW_015368242.1	RepeatMasker	DNA/hAT	1994153	1994335	1422	-	.	ID="RND-6_FAMILY-1599";Tend="1141";Tstart="961";shortTE="F";uid="c6c797bb-7a53-4198-b8fd-4e212c7efafa"
NW_015368242.1	RepeatMasker	DNA/Ginger-2	421374	421970	1360	-	.	ID="rnd-6_family-6245";Tend="1692";Tstart="1286";shortTE="F";uid="e9faf322-5644-474f-98a9-6274fc0f638b"
NW_015368242.1	RepeatMasker	Unknown	937030	937218	442	-	.	ID="RND-6_FAMILY-1210";Tend="1097";Tstart="904";shortTE="F";uid="acfdd912-dcd3-4de0-a156-11a2a88ccd93"
NW_015368242.1	RepeatMasker	DNA/hAT-Tip100	284096	284630	614	-	.	ID="RND-6_FAMILY-8295";Tend="1905";Tstart="1367";shortTE="F";uid="ee7b8d16-4a7a-43a5-85b8-60d6bb685b7f"
NW_015368242.1	RepeatMasker	Unknown	387774	387916	982	-	.	ID="RND-6_FAMILY-12806";Tend="600";Tstart="461";shortTE="F";uid="3bd106a4-61e9-4700-811d-ecab4fca3c6e"
NW_015368242.1	RepeatMasker	LINE/I-Jockey	720255	720359	762	-	.	ID="RND-6_FAMILY-1126";Tend="1057";Tstart="960";shortTE="F";uid="583ed49f-2ba2-4613-be2b-24231b6cd7b9"
NW_015368242.1	RepeatMasker	LINE/I	1646502	1646986	1352	-	.	ID="RND-5_FAMILY-845";Tend="1330";Tstart="847";shortTE="F";uid="dff8f528-8d2f-449c-9199-95ed27f19cc6"
NW_015368242.1	RepeatMasker	DNA/MULE-MuDR	1165318	1165442	413	-	.	ID="DNA8-28B_AP";Tend="545";Tstart="404";shortTE="F";uid="e46f7a82-c806-493e-9aa0-c830f385a217"
NW_015368242.1	RepeatMasker	DNA/hAT-Charlie	1174448	1174564	496	-	.	ID="DNA8-104_AP";Tend="114";Tstart="1";shortTE="F";uid="41bba402-de73-4ed0-83f9-42bebc094024"
NW_015368242.1	RepeatMasker	Unknown	1493467	1494181	1948	-	.	ID="RND-5_FAMILY-2319";TEgroup="ctg_1%7CRND-5_FAMILY-2319%7C1";Tend="1530";Tstart="773";shortTE="F";uid="9232ad16-e180-4bf8-844c-efe2a8a70bf8"
NW_015368242.1	RepeatMasker	DNA/hAT-hAT19	1459912	1460434	2955	-	.	ID="HAT-N4_AP";Tend="807";Tstart="311";shortTE="F";uid="b30621df-c89c-4a87-866b-917c2640cf31"
NW_015368242.1	RepeatMasker	DNA/hAT-Tip100	389418	389563	417	-	.	ID="DNA8-87_AP";Tend="168";Tstart="1";shortTE="F";uid="d71ef445-767e-4d56-96bb-8fa74d272f26"
NW_015368242.1	RepeatMasker	DNA	522842	523029	702	-	.	ID="RND-6_FAMILY-2733";Tend="1314";Tstart="1144";shortTE="F";uid="7fe46d0a-a384-4e5d-95df-ecb6059e000f"
NW_015368242.1	RepeatMasker	RC/Helitron	687342	688610	6861	-	.	ID="RND-6_FAMILY-618";Tend="1556";Tstart="346";shortTE="F";uid="e12d3eed-5433-4926-92e3-3eaba1ab1915"
NW_015368242.1	RepeatMasker	Retroposon?	620106	620390	1281	-	.	ID="SINE2-1_AP";Tend="408";Tstart="121";shortTE="F";uid="1d19309c-543b-40de-94b8-17082955380f"
NW_015368242.1	RepeatMasker	Retroposon?	370487	370836	1550	-	.	ID="SINE2-2_AP";Tend="1998";Tstart="1626";shortTE="F";uid="cb01a3b3-5578-4033-ba49-e5018215876f"
NW_015368242.1	RepeatMasker	DNA/hAT	172125	172286	626	-	.	ID="HAT-N18_AP";Tend="810";Tstart="627";shortTE="F";uid="7360e0c3-5a54-45e3-a839-4688449e8300"
NW_015368242.1	RepeatMasker	LINE/R1	1396958	1397157	1357	-	.	ID="RND-5_FAMILY-2827";Tend="1278";Tstart="1096";shortTE="F";uid="3033e2d2-5743-4faf-813a-0d6801302bd3"
NW_015368242.1	RepeatMasker	LTR/Copia	896048	896190	662	-	.	ID="RND-6_FAMILY-1776";Tend="868";Tstart="736";shortTE="F";uid="062e2a34-96fc-46ea-90f7-e0b0ce19c685"
NW_015368242.1	RepeatMasker	Unknown	1796030	1796169	734	-	.	ID="RND-4_FAMILY-891";Tend="1008";Tstart="879";shortTE="F";uid="0b9a3c71-696a-4111-ae62-0d8391d800c7"
NW_015368242.1	RepeatMasker	Unknown	1190770	1190954	732	-	.	ID="RND-6_FAMILY-6878";Tend="1454";Tstart="1261";shortTE="F";uid="3baf1f2c-6dbd-4470-835e-888fbe592cb2"
NW_015368242.1	RepeatMasker	DNA/MULE-MuDR	1411174	1411800	3138	-	.	ID="RND-6_FAMILY-379";Tend="1339";Tstart="725";shortTE="F";uid="8f122b2e-f185-4e0b-be76-95172d1c2058"
NW_015368242.1	RepeatMasker	DNA/hAT-Charlie	1511286	1511422	761	-	.	ID="RND-4_FAMILY-965";Tend="1180";Tstart="1045";shortTE="F";uid="9daf921b-8dc4-4159-90db-a1b676e5fde0"
NW_015368242.1	RepeatMasker	DNA/Ginger	631454	631605	1083	-	.	ID="RND-1_FAMILY-20";Tend="1641";Tstart="1490";shortTE="F";uid="a724fbad-faf9-4d08-94fc-1473206460b1"
NW_015368242.1	RepeatMasker	Unknown	1599686	1600153	3104	-	.	ID="RND-1_FAMILY-178";Tend="1243";Tstart="803";shortTE="F";uid="4d557380-433b-45e7-ba38-c0c53764e3cc"
NW_015368242.1	RepeatMasker	DNA/Ginger-2	1562594	1563473	808	-	.	ID="GINGER2-1_AP";TEgroup="ctg_1%7CGINGER2-1_AP%7C2";Tend="2428";Tstart="44";shortTE="F";uid="4e184f80-c512-4ca7-aa82-dc3d75701e24"
NW_015368242.1	RepeatMasker	LINE/I-Jockey	960632	960809	496	-	.	ID="RND-4_FAMILY-789";Tend="1310";Tstart="1088";shortTE="F";uid="1abe5c2b-f0f6-4090-a45c-2def455ace5a"
NW_015368242.1	RepeatMasker	DNA	1363743	1364034	826	-	.	ID="DNA4-2_AP";Tend="766";Tstart="480";shortTE="F";uid="3f22ee11-0a46-4628-9cdd-ebfebfd99601"
NW_015368242.1	RepeatMasker	DNA/hAT-Ac	480527	480689	1192	-	.	ID="RND-6_FAMILY-11442";Tend="1037";Tstart="883";shortTE="F";uid="a6c1f34a-7328-41e5-a526-f4c0d1d5246a"
NW_015368242.1	RepeatMasker	DNA/Ginger	1064181	1064368	1143	-	.	ID="RND-1_FAMILY-20";Tend="1667";Tstart="1489";shortTE="F";uid="82167c1d-2e0d-49d7-b808-7200698a9560"
NW_015368242.1	RepeatMasker	Retroposon?	579141	580114	2138	-	.	ID="SINE2-1_AP";Tend="1744";Tstart="648";shortTE="F";uid="bbcf6260-98fe-46ee-96a3-2d898302d578"
NW_015368242.1	RepeatMasker	LINE/I	2054701	2055037	2242	-	.	ID="RND-5_FAMILY-4546";Tend="840";Tstart="502";shortTE="F";uid="74b32aeb-8db1-4149-b08c-34f96a051c71"
NW_015368242.1	RepeatMasker	LTR/Copia	590131	590304	587	-	.	ID="RND-6_FAMILY-1776";Tend="942";Tstart="765";shortTE="F";uid="04f91238-ad25-4df7-b039-fbf5a963a9c3"
NW_015368242.1	RepeatMasker	DNA/hAT	1951115	1951262	572	-	.	ID="DNA8-105_AP";Tend="412";Tstart="266";shortTE="F";uid="b0c0aac8-36d8-4dfb-bd5a-61fa92449438"
NW_015368242.1	RepeatMasker	DNA	50171	50376	993	-	.	ID="TTAA3_AP";Tend="210";Tstart="1";shortTE="F";uid="11688b5e-a1ec-49ff-aec7-d5294f725634"
NW_015368242.1	RepeatMasker	Unknown	1156414	1156720	1659	-	.	ID="RND-1_FAMILY-150";Tend="1206";Tstart="932";shortTE="F";uid="ac3d617d-3eb4-4539-ba15-a4efd244408b"
NW_015368242.1	RepeatMasker	LINE/RTE-BovB	955265	955637	565	-	.	ID="RND-5_FAMILY-7071";Tend="948";Tstart="582";shortTE="F";uid="1243648d-c525-49f2-a1b7-2e58411c75d5"
NW_015368242.1	RepeatMasker	DNA/hAT-hAT19	969384	969927	1331	-	.	ID="DNA8-64_AP";Tend="611";Tstart="2";shortTE="F";uid="5c537d90-e21a-4c4c-9559-e53979eb22ec"
NW_015368242.1	RepeatMasker	LTR/Gypsy	1496610	1497875	4341	-	.	ID="RND-6_FAMILY-1407";Tend="1524";Tstart="298";shortTE="F";uid="aa4cca9b-6bc5-43ba-a3ce-42c2aa04eeb6"
NW_015368242.1	RepeatMasker	DNA/Ginger	1033132	1033318	695	-	.	ID="RND-1_FAMILY-20";Tend="1647";Tstart="1467";shortTE="F";uid="9bf8ff61-5b2e-49f2-be02-a79172ae4465"
NW_015368242.1	RepeatMasker	LTR/Gypsy	438077	438354	1991	-	.	ID="GYPSY6-I_AP";Tend="3868";Tstart="3591";shortTE="F";uid="85f13a26-2c9e-44a3-854c-ff51d3002048"
NW_015368242.1	RepeatMasker	Unknown	1391889	1392472	4315	-	.	ID="RND-5_FAMILY-13363";Tend="1555";Tstart="922";shortTE="F";uid="0e6ec532-dbf0-49d1-8377-4dde5ad23476"
NW_015368242.1	RepeatMasker	LINE/I	1554641	1554948	1264	-	.	ID="RND-5_FAMILY-1213";Tend="1542";Tstart="1243";shortTE="F";uid="a1adc3d0-edd0-420e-8016-4c657067e04c"
NW_015368242.1	RepeatMasker	DNA	1219735	1220157	1919	-	.	ID="TTAA3C_AP";Tend="425";Tstart="1";shortTE="F";uid="6cd82aeb-9adc-4a5a-9afb-d8a8ac744b41"
NW_015368242.1	RepeatMasker	DNA/hAT-Tip100	1782326	1782838	1483	-	.	ID="RND-6_FAMILY-2417";TEgroup="ctg_1%7CRND-6_FAMILY-2417%7C1";Tend="1287";Tstart="544";shortTE="F";uid="52b9583d-dffb-4c3a-b58e-07953d4bfa26"
NW_015368242.1	RepeatMasker	LINE/I	1664772	1664915	892	-	.	ID="RND-6_FAMILY-2213";Tend="1403";Tstart="1255";shortTE="F";uid="754aa97e-fead-4d9f-8584-3f81d8ae41d4"
NW_015368242.1	RepeatMasker	Unknown	1563760	1564149	1429	-	.	ID="RND-5_FAMILY-76";TEgroup="ctg_1%7CRND-5_FAMILY-76%7C1";Tend="1767";Tstart="435";shortTE="F";uid="8018feac-cc3f-4412-900f-20a6092fdeb1"
NW_015368242.1	RepeatMasker	DNA/Kolobok-E	335383	335523	1306	-	.	ID="KOLOBOKE-4_AP";Tend="3206";Tstart="2554";shortTE="F";uid="11513496-81bd-4b7e-8021-090fe722f19a"
NW_015368242.1	RepeatMasker	DNA/hAT-hAT19	1530495	1531103	4140	-	.	ID="RND-5_FAMILY-2466";Tend="1514";Tstart="881";shortTE="F";uid="451c7122-c0e6-472e-9aa9-1b6e3efb275a"
NW_015368242.1	RepeatMasker	DNA	181922	182330	877	-	.	ID="DNA4-2_AP";Tend="525";Tstart="138";shortTE="F";uid="154cde15-8136-425f-b6e5-569f5bd0f505"
NW_015368242.1	RepeatMasker	DNA/Kolobok-E	787075	787358	678	-	.	ID="KOLOBOKE-2_AP";Tend="1378";Tstart="1122";shortTE="F";uid="3f2e762c-f6fe-4a75-97ae-043cfcc56fcc"
NW_015368242.1	RepeatMasker	Retroposon?	1264400	1264687	1219	-	.	ID="SINE2-2_AP";Tend="1998";Tstart="1683";shortTE="F";uid="8729f67e-4948-4ee5-93ea-9d72ede8f0dc"
NW_015368242.1	RepeatMasker	DNA/Kolobok-E	932811	933034	626	-	.	ID="KOLOBOKE-4_AP";Tend="2755";Tstart="2511";shortTE="F";uid="a687b233-cd7f-49d5-97e1-c0f19d3a0474"
NW_015368242.1	RepeatMasker	DNA	1047632	1047828	1215	-	.	ID="ttaa3b_ap";Tend="189";Tstart="1";shortTE="F";uid="d2a90162-a24f-441e-8fbc-3f8a45d79a9d"
NW_015368242.1	RepeatMasker	DNA	1743084	1743213	453	-	.	ID="dna4-2_ap";Tend="287";Tstart="156";shortTE="F";uid="7577302c-4562-4bae-9589-2743db40a2f4"
NW_015368242.1	RepeatMasker	DNA	1871708	1872464	1705	-	.	ID="DNA4-2_AP";Tend="769";Tstart="3";shortTE="F";uid="e679cfa5-cf9b-4ffe-97d6-f83d1ca0f7df"
NW_015368242.1	RepeatMasker	Unknown	1258311	1259033	4416	-	.	ID="RND-3_FAMILY-226";Tend="1671";Tstart="925";shortTE="F";uid="98af66cf-1f9d-4af3-95e3-62839fd044c4"
NW_015368242.1	RepeatMasker	DNA/hAT-Tip100	294231	294412	1034	-	.	ID="RND-4_FAMILY-436";Tend="1120";Tstart="932";shortTE="F";uid="b11bfd88-dd7f-4e5e-809b-f3754b6acbdb"
NW_015368242.1	RepeatMasker	DNA	1725071	1725580	1063	-	.	ID="DNA4-3_AP";Tend="635";Tstart="162";shortTE="F";uid="de074643-11ca-4274-9a39-8e57fd42433f"
NW_015368242.1	RepeatMasker	Unknown	591804	592090	1897	-	.	ID="RND-5_FAMILY-2982";Tend="1183";Tstart="906";shortTE="F";uid="857e6fee-4f47-4afb-ae69-3c9bb43fa966"
NW_015368242.1	RepeatMasker	DNA/MULE-MuDR	863272	863550	533	-	.	ID="RND-5_FAMILY-778";TEgroup="ctg_1%7CRND-5_FAMILY-778%7C1";Tend="1223";Tstart="853";shortTE="F";uid="c1248ded-0e09-412f-ac4b-001d3c9dcd95"
NW_015368242.1	RepeatMasker	DNA/hAT-hAT19	1472846	1473391	1911	-	.	ID="RND-5_FAMILY-1525";Tend="1606";Tstart="966";shortTE="F";uid="ef9d8b3d-ee55-43fd-8496-8d2396a89ab5"
NW_015368242.1	RepeatMasker	Retroposon?	96105	97048	1922	-	.	ID="SINE2-1_AP";Tend="1767";Tstart="652";shortTE="F";uid="fb0c8fe9-6f1f-4eb4-ae73-cf84be1358cf"
NW_015368242.1	RepeatMasker	Unknown	1751896	1753398	5894	-	.	ID="RND-6_FAMILY-15378";Tend="1477";Tstart="22";shortTE="F";uid="5a442181-bf2f-4172-ae60-012e963a719b"
NW_015368242.1	RepeatMasker	DNA	1048291	1048528	431	-	.	ID="ttaa2c_ap";Tend="354";Tstart="142";shortTE="F";uid="74f72bb9-91be-4271-88ab-f1b806461e51"
NW_015368242.1	RepeatMasker	DNA/Ginger	1799989	1800171	1271	-	.	ID="RND-1_FAMILY-20";Tend="1644";Tstart="1448";shortTE="F";uid="655a2f45-f626-4568-a68f-94e5a033d5e7"
NW_015368242.1	RepeatMasker	Unknown	187424	187529	785	-	.	ID="RND-4_FAMILY-891";Tend="1245";Tstart="1140";shortTE="F";uid="b28e48fe-da1e-4ee2-872a-d64be60f41b3"
NW_015368242.1	RepeatMasker	DNA/hAT-Tip100	988605	989018	434	-	.	ID="RND-6_FAMILY-17311";Tend="899";Tstart="523";shortTE="F";uid="117de6a2-0e37-4a91-a217-dcaf73cee088"
NW_015368242.1	RepeatMasker	DNA/Ginger-1	463570	464036	714	-	.	ID="GINGER1-1_AP";Tend="4394";Tstart="3919";shortTE="F";uid="53f8a3b1-b2d9-41ec-917c-faa3f21b23e6"
NW_015368242.1	RepeatMasker	Unknown	1434364	1434670	2317	-	.	ID="RND-5_FAMILY-2951";Tend="1150";Tstart="848";shortTE="F";uid="091361e3-644e-4732-9383-759df5a4dbdd"
NW_015368242.1	RepeatMasker	Retroposon?	98548	98963	1110	-	.	ID="SINE2-1_AP";Tend="476";Tstart="1";shortTE="F";uid="32c7aaa0-2fb5-450b-9f70-a2052bda5263"
NW_015368242.1	RepeatMasker	DNA/hAT	1936867	1937060	819	-	.	ID="RND-6_FAMILY-1599";Tend="1136";Tstart="953";shortTE="F";uid="007ad6fd-8645-4815-bcff-698734ae6f53"
NW_015368242.1	RepeatMasker	DNA/hAT-hAT19	1460832	1461073	1464	-	.	ID="HAT-N4_AP";Tend="285";Tstart="3";shortTE="F";uid="bee25f21-d44f-4e9e-b210-2fa2ce6571d5"
NW_015368242.1	RepeatMasker	DNA/Ginger-1	1612769	1613631	2114	-	.	ID="GINGER1-1_AP";Tend="4354";Tstart="3512";shortTE="F";uid="800e04e0-f627-4b41-92cc-db54b4f624e3"
NW_015368242.1	RepeatMasker	LINE/I-Jockey	706963	707070	424	-	.	ID="RND-6_FAMILY-658";Tend="1603";Tstart="1482";shortTE="F";uid="6e798b44-2332-43da-a27a-48b706d70a24"
NW_015368242.1	RepeatMasker	RC/Helitron	31281	31499	619	-	.	ID="HELITRON-N1_PBA";Tend="784";Tstart="571";shortTE="F";uid="36dd7df6-87d6-4e69-b13e-38d4c631866e"
NW_015368242.1	RepeatMasker	DNA	969960	970378	1863	-	.	ID="TTAA4B_AP";Tend="430";Tstart="1";shortTE="F";uid="21a384d7-47a9-4e23-bc42-c86fc7de0637"
NW_015368242.1	RepeatMasker	Retroposon?	1035646	1036486	2808	-	.	ID="SINE2-1_AP";Tend="708";Tstart="1";shortTE="F";uid="23216372-b5de-4b55-a589-0be344b49294"
NW_015368242.1	RepeatMasker	DNA/Ginger	1458557	1458783	1117	-	.	ID="rnd-1_family-20";Tend="1674";Tstart="1475";shortTE="F";uid="c19dcb31-5b11-461e-a748-c3763b134e8a"
NW_015368242.1	RepeatMasker	DNA	1750465	1750586	432	-	.	ID="RND-5_FAMILY-2221";Tend="2079";Tstart="1950";shortTE="F";uid="4c132edd-ccfd-4369-8422-377e7588527c"
NW_015368242.1	RepeatMasker	DNA/hAT-Ac	151561	151734	545	-	.	ID="HAT-2_AP";Tend="3238";Tstart="3082";shortTE="F";uid="7417df06-c7b6-46d9-a701-bfca72e1b5e5"
NW_015368242.1	RepeatMasker	DNA/Ginger	1458785	1459054	1868	-	.	ID="RND-1_FAMILY-20";Tend="1201";Tstart="931";shortTE="F";uid="072bc9c6-f08b-4565-b1e6-72dd5b3bab7d"
NW_015368242.1	RepeatMasker	LINE/I	864287	864450	1329	-	.	ID="RND-1_FAMILY-97";Tend="1261";Tstart="1098";shortTE="F";uid="ed46e860-bc5e-4861-aadb-8de110850f8e"
NW_015368242.1	RepeatMasker	Unknown	288754	288882	702	-	.	ID="RND-1_FAMILY-0";Tend="1101";Tstart="971";shortTE="F";uid="35d5e279-355e-4a4f-a7d2-c9732792a1c1"
NW_015368242.1	RepeatMasker	DNA	131230	131465	615	-	.	ID="dna4-2_ap";Tend="218";Tstart="1";shortTE="F";uid="268da606-b753-49f1-bf03-7563315635e2"
NW_015368242.1	RepeatMasker	DNA/hAT-Tip100	166077	166196	567	-	.	ID="DNA8-12_AP";Tend="208";Tstart="89";shortTE="F";uid="0dfb7a42-189a-4896-8dcf-32cda14f4923"
NW_015368242.1	RepeatMasker	Retroposon?	1037025	1037521	1442	-	.	ID="SINE2-2_AP";Tend="1946";Tstart="1605";shortTE="F";uid="9b1559f6-8c60-462e-8cc9-eef415bd81d1"
NW_015368242.1	RepeatMasker	DNA	288230	288400	558	-	.	ID="rnd-5_family-2221";Tend="2080";Tstart="1950";shortTE="F";uid="e83082cd-ffe1-49fd-9e25-a3c507061916"
NW_015368242.1	RepeatMasker	LINE/I	1309511	1309693	734	-	.	ID="RND-5_FAMILY-4777";Tend="1283";Tstart="1070";shortTE="F";uid="a7b56893-11d5-4442-9758-11ce3868afdc"
NW_015368242.1	RepeatMasker	DNA/hAT-Tip100	1950771	1951070	503	-	.	ID="RND-4_FAMILY-220";Tend="1419";Tstart="935";shortTE="F";uid="2ff39061-b7a5-4ef2-af84-af69e8437cee"
NW_015368242.1	RepeatMasker	DNA/hAT-Tip100	172823	173190	967	-	.	ID="RND-6_FAMILY-242";TEgroup="ctg_1%7CRND-6_FAMILY-242%7C1";Tend="1973";Tstart="823";shortTE="F";uid="32b0e2e8-5a9b-4594-8355-2debb4a7d036"
NW_015368242.1	RepeatMasker	LTR/Copia	97285	97467	667	-	.	ID="RND-6_FAMILY-1776";Tend="1377";Tstart="1200";shortTE="F";uid="c867075c-b3bc-453a-990d-deae4613ba47"
NW_015368242.1	RepeatMasker	Retroposon?	1681624	1681756	487	-	.	ID="SINE2-1_AP";Tend="1769";Tstart="1639";shortTE="F";uid="2434bf48-8a62-4226-a018-1b8d840cc579"
NW_015368242.1	RepeatMasker	DNA	863751	863956	514	-	.	ID="RND-6_FAMILY-5420";Tend="856";Tstart="640";shortTE="F";uid="30fd299e-923c-431e-96b0-a9646e7c205c"
NW_015368242.1	RepeatMasker	DNA	1395845	1396246	708	-	.	ID="DNA4-3_AP";Tend="560";Tstart="164";shortTE="F";uid="1755f016-1e8d-4cac-8bf1-d78688e86fbd"
NW_015368242.1	RepeatMasker	Unknown	993376	993517	1134	-	.	ID="RND-1_FAMILY-0";Tend="1092";Tstart="946";shortTE="F";uid="0961cf6a-b354-4c95-a2a8-f04969e485d1"
NW_015368242.1	RepeatMasker	DNA/Sola-1	2000591	2001061	589	-	.	ID="SOLA1-1_AP";Tend="2813";Tstart="2339";shortTE="F";uid="c3324507-5865-48ae-be4a-5c37095cf9df"
NW_015368242.1	RepeatMasker	DNA/Kolobok-E	151250	151601	1700	-	.	ID="RND-1_FAMILY-18";Tend="1183";Tstart="800";shortTE="F";uid="812d2cc8-cec4-4fbc-9c3e-9f24c0224746"
NW_015368242.1	RepeatMasker	DNA	437791	438061	1313	-	.	ID="DNA4-2_AP";Tend="643";Tstart="376";shortTE="F";uid="a56a86d3-de16-4ba5-8b93-266437552704"
NW_015368242.1	RepeatMasker	Unknown	1499064	1499175	506	-	.	ID="RND-6_FAMILY-3448";Tend="131";Tstart="31";shortTE="F";uid="26867a35-0584-40d2-b572-cd849814b6be"
NW_015368242.1	RepeatMasker	DNA	279499	279682	630	-	.	ID="DNA4-2_AP";Tend="752";Tstart="555";shortTE="F";uid="b0e19577-aabb-46c0-963a-cfd7d10ae18a"
NW_015368242.1	RepeatMasker	DNA	547042	547669	3815	-	.	ID="DNA4-3_AP";Tend="637";Tstart="7";shortTE="F";uid="dfe07277-608b-483e-83bc-c88ea4135d70"
NW_015368242.1	RepeatMasker	Unknown	231898	232302	2110	-	.	ID="RND-5_FAMILY-3818";Tend="1378";Tstart="1017";shortTE="F";uid="90eb1663-f290-48e6-abe6-6889690efee2"
NW_015368251.1	RepeatMasker	DNA/hAT-Tip100	803989	804660	4709	+	.	ID="RND-6_FAMILY-486";Tend="1550";Tstart="879";shortTE="F";uid="62d20513-da9a-4ff0-a055-7efb330c5348"
NW_015368251.1	RepeatMasker	Unknown	281451	281900	581	+	.	ID="RND-5_FAMILY-3621";Tend="1215";Tstart="790";shortTE="F";uid="a90438ee-97db-49d6-a489-913469ba03eb"
NW_015368251.1	RepeatMasker	Unknown	1280547	1280925	1772	+	.	ID="RND-6_FAMILY-1028";Tend="1727";Tstart="1302";shortTE="F";uid="6fb92739-6610-470f-b92d-6e9a1bd46764"
NW_015368251.1	RepeatMasker	Retroposon?	1113248	1113481	898	+	.	ID="SINE2-1_AP";Tend="1014";Tstart="783";shortTE="F";uid="40dddbbd-e8e4-4c52-8c34-60f140c1b85d"
NW_015368251.1	RepeatMasker	DNA	193974	195621	1660	+	.	ID="RND-5_FAMILY-404";TEgroup="ctg_10%7CRND-5_FAMILY-404%7C1";Tend="2076";Tstart="565";shortTE="F";uid="890e97d3-f19d-441c-8205-2ea90e4fd4ba"
NW_015368251.1	RepeatMasker	Unknown	305370	305544	1281	+	.	ID="RND-1_FAMILY-175";Tend="1144";Tstart="960";shortTE="F";uid="49781cdf-a690-4e5d-b037-3b2e6e231ca5"
NW_015368251.1	RepeatMasker	DNA/Ginger-1	230161	230557	1944	+	.	ID="RND-6_FAMILY-17210";Tend="1414";Tstart="1008";shortTE="F";uid="b0e7ce85-f3dc-476e-9b03-3a59230a68b6"
NW_015368251.1	RepeatMasker	DNA	716738	717231	2624	+	.	ID="RND-6_FAMILY-1190";Tend="1540";Tstart="1078";shortTE="F";uid="0c80ff2e-b516-4907-9b79-7738685cee2e"
NW_015368251.1	RepeatMasker	Unknown	849002	849218	1031	+	.	ID="RND-5_FAMILY-640";TEgroup="ctg_10%7CRND-5_FAMILY-640%7C1";Tend="1522";Tstart="1363";shortTE="F";uid="5cd191cd-3ef2-4850-91e9-cda4368c35bd"
NW_015368251.1	RepeatMasker	Unknown	964681	965365	5454	+	.	ID="RND-6_FAMILY-12806";Tend="1398";Tstart="708";shortTE="F";uid="e266b3d9-a612-427b-ac58-f864ce004588"
NW_015368251.1	RepeatMasker	Unknown	1247273	1247888	3529	+	.	ID="RND-1_FAMILY-153";Tend="1469";Tstart="906";shortTE="F";uid="bc811030-6116-4a8c-b04b-d492369cacb0"
NW_015368251.1	RepeatMasker	DNA/Kolobok-E	1265105	1265348	1266	+	.	ID="RND-5_FAMILY-983";Tend="1599";Tstart="1321";shortTE="F";uid="f1be04fb-8ee4-41b2-a55f-e9a7b67c3ba5"
NW_015368251.1	RepeatMasker	DNA	1347661	1347766	455	+	.	ID="dna4-2_ap";Tend="109";Tstart="1";shortTE="F";uid="69544b99-a113-47e7-9fe8-9499c94b75b2"
NW_015368251.1	RepeatMasker	Retroposon?	702907	703134	870	+	.	ID="SINE2-1_AP";Tend="958";Tstart="753";shortTE="F";uid="0030ee32-1f66-4893-b564-5aa9b200d3ca"
NW_015368251.1	RepeatMasker	DNA	923571	924744	7693	+	.	ID="RND-6_FAMILY-3188";Tend="1675";Tstart="503";shortTE="F";uid="3ccb58ac-d347-49ad-b82e-9c9b0f6b23f1"
NW_015368251.1	RepeatMasker	DNA	748170	748960	3186	+	.	ID="DNA4-2_AP";Tend="769";Tstart="1";shortTE="F";uid="cf17ea44-d599-4211-9320-b8422bb9785b"
NW_015368251.1	RepeatMasker	DNA	1329506	1329716	430	+	.	ID="dna4-2_ap";Tend="194";Tstart="1";shortTE="F";uid="21fff529-87ec-4975-b57a-63fc4012519a"
NW_015368251.1	RepeatMasker	Retroposon?	895618	896014	1300	+	.	ID="SINE2-1_AP";Tend="465";Tstart="27";shortTE="F";uid="29d8f649-a173-48fa-bb43-71e90f3aefc4"
NW_015368251.1	RepeatMasker	Unknown	1093324	1093573	677	+	.	ID="RND-5_FAMILY-1293";Tend="1390";Tstart="1105";shortTE="F";uid="fce906fb-248a-4c61-8809-65eff2059b3f"
NW_015368251.1	RepeatMasker	DNA/Kolobok-E	879616	879929	1527	+	.	ID="koloboke-4_ap";Tend="2588";Tstart="1626";shortTE="F";uid="285cbd53-4187-4f8b-aaf8-ce629ca5b6f3"
NW_015368251.1	RepeatMasker	DNA/TcMar-Pogo	1013378	1013495	626	+	.	ID="RND-6_FAMILY-11462";Tend="1091";Tstart="984";shortTE="F";uid="e1c5a1eb-f443-4011-830f-4c0e461fb3d1"
NW_015368251.1	RepeatMasker	Unknown	964006	964285	2071	+	.	ID="RND-6_FAMILY-12806";Tend="714";Tstart="450";shortTE="F";uid="fd979a23-8612-41ba-8ef7-761a8aa5088b"
NW_015368251.1	RepeatMasker	Unknown	912368	912594	1027	+	.	ID="RND-6_FAMILY-770";Tend="1261";Tstart="1046";shortTE="F";uid="3874a134-f0b0-41cd-8a2f-2e7da172cb80"
NW_015368251.1	RepeatMasker	DNA/Ginger	1111129	1111958	767	+	.	ID="RND-1_FAMILY-21";TEgroup="ctg_10%7CRND-1_FAMILY-21%7C5";Tend="2516";Tstart="828";shortTE="F";uid="6acea64d-9eea-4c8c-916c-e7699e5b2a17"
NW_015368251.1	RepeatMasker	Retroposon?	934794	935582	2058	+	.	ID="SINE2-1_AP";Tend="870";Tstart="1";shortTE="F";uid="214ed691-9046-403d-83ac-cc7e62e37e6c"
NW_015368251.1	RepeatMasker	DNA/hAT-Tip100	836582	836720	564	+	.	ID="DNA8-83_AP";Tend="231";Tstart="97";shortTE="F";uid="dbdb0368-3069-4f43-9a6f-78523a02c33f"
NW_015368251.1	RepeatMasker	LINE/I	707875	708600	5109	+	.	ID="RND-1_FAMILY-51";Tend="1653";Tstart="897";shortTE="F";uid="a28dfef2-b4a2-4370-9b85-03ef40ddc796"
NW_015368251.1	RepeatMasker	DNA/hAT-hAT19	1128602	1128850	616	+	.	ID="RND-6_FAMILY-1263";Tend="1747";Tstart="1504";shortTE="F";uid="e3595537-aa8b-4c96-861e-d693b6c34ec3"
NW_015368251.1	RepeatMasker	DNA/hAT-Tip100	370241	370371	503	+	.	ID="RND-1_FAMILY-136";Tend="1002";Tstart="872";shortTE="F";uid="31351527-7b08-482a-94d8-5e87dbf8b5e5"
NW_015368251.1	RepeatMasker	Retroposon?	18360	18801	1187	+	.	ID="SINE2-1_AP";Tend="667";Tstart="155";shortTE="F";uid="79a9f294-ffc3-4cfb-97e1-53e10ed39ace"
NW_015368251.1	RepeatMasker	DNA	86085	86586	449	+	.	ID="DNA4-2_AP";Tend="764";Tstart="298";shortTE="F";uid="0e5ec6b4-6f0c-444e-a786-f8a13a19b6a0"
NW_015368251.1	RepeatMasker	LINE/R1	681759	682558	5423	+	.	ID="RND-6_FAMILY-14364";Tend="1488";Tstart="707";shortTE="F";uid="f8e9d3b6-2eda-47d7-938c-d1b3e409ec09"
NW_015368251.1	RepeatMasker	Unknown	650864	651203	1098	+	.	ID="RND-6_FAMILY-463";Tend="986";Tstart="639";shortTE="F";uid="5f9b97e5-6633-4c93-a0a1-1550c34d9963"
NW_015368251.1	RepeatMasker	DNA/Ginger	1391826	1392028	1549	+	.	ID="RND-1_FAMILY-21";Tend="1024";Tstart="828";shortTE="F";uid="61fef348-0a35-4233-948f-3f273e09a3ae"
NW_015368251.1	RepeatMasker	DNA/hAT-Tip100	427490	427668	717	+	.	ID="RND-5_FAMILY-3353";Tend="1315";Tstart="1141";shortTE="F";uid="50b4ca6a-7fbb-4567-bf78-a21869db2840"
NW_015368251.1	RepeatMasker	DNA/Ginger	701471	702448	557	+	.	ID="RND-1_FAMILY-21";TEgroup="ctg_10%7CRND-1_FAMILY-21%7C2";Tend="1892";Tstart="926";shortTE="T";uid="e4d6779e-c067-48c0-859a-edef6cb5b510"
NW_015368251.1	RepeatMasker	Unknown	620038	620159	643	+	.	ID="RND-6_FAMILY-6903";Tend="1060";Tstart="942";shortTE="F";uid="5ce2bef7-3993-4a80-b006-f2e113e59fbb"
NW_015368251.1	RepeatMasker	DNA	456354	456642	874	+	.	ID="DNA4-2_AP";Tend="320";Tstart="6";shortTE="F";uid="60f25500-b267-4f12-a61a-727a8d262d36"
NW_015368251.1	RepeatMasker	Unknown	456751	456937	1128	+	.	ID="RND-6_FAMILY-10326";Tend="1130";Tstart="947";shortTE="F";uid="5b7129b4-96d9-4cf0-8925-21f9526598f9"
NW_015368251.1	RepeatMasker	DNA	332588	332700	511	+	.	ID="RND-5_FAMILY-2221";Tend="2053";Tstart="1943";shortTE="F";uid="541d4cae-ec06-45f2-be31-2a2d0c398138"
NW_015368251.1	RepeatMasker	DNA/hAT-hAT19	759568	759769	821	+	.	ID="DNA8-66_AP";Tend="192";Tstart="1";shortTE="F";uid="318c9c9b-7285-4a23-839b-72ab91b0e6bb"
NW_015368251.1	RepeatMasker	DNA/TcMar-m44?	281258	281434	457	+	.	ID="DNA4-10_AP";Tend="160";Tstart="1";shortTE="F";uid="021ef159-388a-4dbe-99fa-111ce3d93218"
NW_015368251.1	RepeatMasker	DNA	1048750	1048922	489	+	.	ID="ttaa26_ap";Tend="579";Tstart="419";shortTE="F";uid="709214a8-215f-4e64-b68f-12a490c034ef"
NW_015368251.1	RepeatMasker	LTR/Gypsy	1207684	1207820	526	+	.	ID="RND-5_FAMILY-1471";Tend="1511";Tstart="1368";shortTE="F";uid="020ed855-e4e8-4d89-bf16-bd733106a6af"
NW_015368251.1	RepeatMasker	Unknown	500888	501242	1051	+	.	ID="RND-6_FAMILY-463";Tend="986";Tstart="638";shortTE="F";uid="55e9d27b-aa67-4aac-9886-452a6ff2827c"
NW_015368251.1	RepeatMasker	DNA/hAT-Tip100	426992	427220	855	+	.	ID="RND-5_FAMILY-3353";Tend="1117";Tstart="892";shortTE="F";uid="8489dfdf-e580-4c2f-958a-06197b6b7371"
NW_015368251.1	RepeatMasker	DNA/hAT-hAT19	1380949	1381184	650	+	.	ID="RND-6_FAMILY-1263";Tend="1341";Tstart="1105";shortTE="F";uid="d6d1ff22-0916-4cc5-80e8-678c98eb0584"
NW_015368251.1	RepeatMasker	DNA/Kolobok-E	880532	880730	1527	+	.	ID="koloboke-4_ap";Tend="3206";Tstart="2589";shortTE="F";uid="26616952-36a5-49b1-bb36-444da542c540"
NW_015368251.1	RepeatMasker	Unknown	1012624	1012741	602	+	.	ID="RND-6_FAMILY-2065";Tend="1066";Tstart="955";shortTE="F";uid="299af804-38c1-467d-ab56-216f45a1a917"
NW_015368251.1	RepeatMasker	LINE/I-Jockey	806429	806711	1421	+	.	ID="RND-4_FAMILY-1633";Tend="1385";Tstart="1102";shortTE="F";uid="dcb7aaed-4c96-402c-80c7-8719eac10a99"
NW_015368251.1	RepeatMasker	DNA/MULE-MuDR	1335670	1335793	897	+	.	ID="RND-6_FAMILY-1566";Tend="982";Tstart="854";shortTE="F";uid="5c31c9cb-88ca-4e8f-b060-8e5a5b7affa8"
NW_015368251.1	RepeatMasker	Unknown	152576	152986	715	+	.	ID="RND-5_FAMILY-1313";TEgroup="ctg_10%7CRND-5_FAMILY-1313%7C1";Tend="1697";Tstart="809";shortTE="F";uid="a89087e9-73ed-4b62-ba58-440a63bbc564"
NW_015368251.1	RepeatMasker	DNA	1072081	1072220	647	+	.	ID="TTAA3_AP";Tend="391";Tstart="254";shortTE="F";uid="b1d417ce-afe7-4d7e-88a9-8d05663d2405"
NW_015368251.1	RepeatMasker	Unknown	803345	803831	1701	+	.	ID="RND-1_FAMILY-13";Tend="1709";Tstart="1314";shortTE="F";uid="1f824830-34a7-40eb-8f3e-a08b100f4eb9"
NW_015368251.1	RepeatMasker	LTR/Gypsy	1204964	1205360	666	+	.	ID="RND-5_FAMILY-1471";Tend="743";Tstart="395";shortTE="F";uid="e7a2c85d-1550-4e75-9ed6-75958ccfb5c1"
NW_015368251.1	RepeatMasker	Unknown	651294	651434	664	+	.	ID="RND-6_FAMILY-12806";Tend="628";Tstart="484";shortTE="F";uid="648ceb62-cc7e-40f3-a82c-142efc61331c"
NW_015368251.1	RepeatMasker	Unknown	502026	502283	1373	+	.	ID="RND-6_FAMILY-7344";Tend="1130";Tstart="844";shortTE="F";uid="5cebf15a-659d-43d6-91e5-8d8469404298"
NW_015368251.1	RepeatMasker	DNA/hAT-hAT19	1018053	1018209	1320	+	.	ID="RND-6_FAMILY-833";Tend="1125";Tstart="969";shortTE="F";uid="ba30149a-13b8-421c-9c64-0790d0674115"
NW_015368251.1	RepeatMasker	Unknown	1013529	1013875	1953	+	.	ID="RND-6_FAMILY-3268";Tend="1324";Tstart="946";shortTE="F";uid="ed796555-e461-4ac3-9123-0ebf450f030a"
NW_015368251.1	RepeatMasker	LINE/I-Jockey	352928	353215	469	+	.	ID="RND-4_FAMILY-1633";Tend="1402";Tstart="1139";shortTE="F";uid="2cf85be2-02d8-412b-8121-8d5c807a7d6f"
NW_015368251.1	RepeatMasker	DNA/hAT	782160	782279	522	+	.	ID="RND-4_FAMILY-1157";Tend="1035";Tstart="910";shortTE="F";uid="75126d30-2c00-4716-b924-de656fd13617"
NW_015368251.1	RepeatMasker	Unknown	588217	588902	3389	+	.	ID="RND-6_FAMILY-2342";Tend="1406";Tstart="699";shortTE="F";uid="b444da8f-46d7-455a-a3c6-3324b1c6b1aa"
NW_015368251.1	RepeatMasker	DNA/MULE-MuDR	1090454	1090579	557	+	.	ID="RND-1_FAMILY-191";Tend="764";Tstart="647";shortTE="F";uid="3d1a62aa-365d-49a3-abbd-836f4198fa01"
NW_015368251.1	RepeatMasker	DNA/hAT	933230	933693	1525	+	.	ID="RND-4_FAMILY-355";Tend="1423";Tstart="950";shortTE="F";uid="008670b6-ec89-4e33-9d4f-b12cafe19356"
NW_015368251.1	RepeatMasker	DNA/hAT-Tip100	1206167	1206314	1101	+	.	ID="RND-1_FAMILY-111";Tend="1225";Tstart="1079";shortTE="F";uid="cb008932-bff2-43b8-ad00-f63c53055e09"
NW_015368251.1	RepeatMasker	LINE/I-Jockey	940717	941268	2145	+	.	ID="RND-6_FAMILY-2167";Tend="1864";Tstart="1304";shortTE="F";uid="589c533d-02ec-4cbb-9169-f0ba156cf745"
NW_015368251.1	RepeatMasker	DNA	539982	540727	627	+	.	ID="DNA4-2_AP";Tend="769";Tstart="4";shortTE="F";uid="6ddb0d6e-bf98-4325-bb84-6996835e4af1"
NW_015368251.1	RepeatMasker	Retroposon?	1115066	1115583	2125	+	.	ID="SINE2-1_AP";Tend="818";Tstart="286";shortTE="F";uid="03aef56e-e292-41d9-b31b-287656b07ab7"
NW_015368251.1	RepeatMasker	DNA	1135092	1135417	544	+	.	ID="DNA4-2_AP";Tend="769";Tstart="486";shortTE="F";uid="b1ec5cc2-a58c-43ec-a01b-4088a401c5f2"
NW_015368251.1	RepeatMasker	Unknown	349173	349594	1943	+	.	ID="RND-5_FAMILY-819";Tend="1447";Tstart="1012";shortTE="F";uid="7b348654-9bdd-49f7-9656-8d5b1150ccff"
NW_015368251.1	RepeatMasker	DNA/MULE-MuDR	698456	698777	1875	+	.	ID="RND-6_FAMILY-344";Tend="445";Tstart="171";shortTE="F";uid="1a3de08f-fa5f-4da7-8475-657c60cd2d6e"
NW_015368251.1	RepeatMasker	DNA/Ginger	461772	462237	1727	+	.	ID="RND-1_FAMILY-21";TEgroup="ctg_10%7CRND-1_FAMILY-21%7C1";Tend="1164";Tstart="823";shortTE="F";uid="7d8f6ef5-2ea8-4473-9d3c-be553c4b1a51"
NW_015368251.1	RepeatMasker	LTR/Gypsy	908719	909011	1493	+	.	ID="RND-5_FAMILY-4378";Tend="1444";Tstart="1139";shortTE="F";uid="bb480405-068d-45ed-b7e0-e3d5d1ef7588"
NW_015368251.1	RepeatMasker	Retroposon?	696495	697063	715	+	.	ID="SINE2-1_AP";TEgroup="ctg_10%7CSINE2-1_AP%7C1";Tend="1033";Tstart="544";shortTE="F";uid="1effb229-1de1-4b37-91dc-aebef43fa61d"
NW_015368251.1	RepeatMasker	RC/Helitron	75	606	3252	+	.	ID="RND-6_FAMILY-6574";Tend="1363";Tstart="844";shortTE="F";uid="b44e4748-99dc-4d41-b40a-0868f7643943"
NW_015368251.1	RepeatMasker	LTR/Gypsy	1385055	1387061	1476	+	.	ID="GYPSY-4_SI-I";Tend="3276";Tstart="1275";shortTE="F";uid="77fe5a66-a963-44df-92e6-eafdfff7128a"
NW_015368251.1	RepeatMasker	Unknown	1107478	1107604	859	+	.	ID="RND-6_FAMILY-18606";Tend="1668";Tstart="1541";shortTE="F";uid="c2da6632-0317-4c1b-bb9a-0f1de2f69285"
NW_015368251.1	RepeatMasker	DNA/Ginger	776601	777153	1668	+	.	ID="RND-1_FAMILY-21";TEgroup="ctg_10%7CRND-1_FAMILY-21%7C3";Tend="2518";Tstart="897";shortTE="F";uid="5ea8a326-b73c-4e13-99ec-ac843df1f184"
NW_015368251.1	RepeatMasker	DNA/MULE-NOF	1096421	1096816	2233	+	.	ID="RND-6_FAMILY-7219";Tend="1348";Tstart="983";shortTE="F";uid="a435432e-405f-42f4-b6af-c4256852468d"
NW_015368251.1	RepeatMasker	LINE/I-Jockey	919676	920706	1454	+	.	ID="RND-6_FAMILY-93";Tend="1705";Tstart="400";shortTE="F";uid="35ebf6c7-2a55-46dd-8227-f283fb66c551"
NW_015368251.1	RepeatMasker	Retroposon?	1106771	1107195	540	+	.	ID="SINE2-2_AP";Tend="1963";Tstart="1607";shortTE="F";uid="ea56c3d9-ed13-46dd-8b13-94320101294e"
NW_015368251.1	RepeatMasker	Unknown	620346	620658	1512	+	.	ID="RND-6_FAMILY-6903";Tend="1641";Tstart="1296";shortTE="F";uid="db0ec841-347e-4630-a425-fbf2ab179574"
NW_015368251.1	RepeatMasker	Unknown	501239	501445	627	+	.	ID="RND-6_FAMILY-12806";Tend="601";Tstart="401";shortTE="F";uid="96efd918-e97b-4c92-89ee-8ea712655f5e"
NW_015368251.1	RepeatMasker	Unknown	655159	655403	783	+	.	ID="RND-6_FAMILY-7344";Tend="1446";Tstart="1215";shortTE="F";uid="c0923caf-2bbb-4148-a301-6ad5a7fc2953"
NW_015368251.1	RepeatMasker	DNA/Ginger-1	903698	903944	1362	+	.	ID="GINGER1-1_AP";Tend="3769";Tstart="3180";shortTE="F";uid="9289e64e-aa79-48ad-8a71-8f63fdc67d72"
NW_015368251.1	RepeatMasker	DNA/hAT-hAT19	1343327	1343601	1501	+	.	ID="RND-5_FAMILY-1907";Tend="1158";Tstart="873";shortTE="F";uid="ae4c5225-89eb-4602-93ec-cb86ae685f26"
NW_015368251.1	RepeatMasker	DNA	1256075	1256198	662	+	.	ID="DNA4-3_AP";Tend="635";Tstart="512";shortTE="F";uid="74c7033e-7732-4e6a-994f-bb1b9e78cfc0"
NW_015368251.1	RepeatMasker	LINE/I-Jockey	921291	922488	7955	+	.	ID="RND-5_FAMILY-2323";Tend="1421";Tstart="351";shortTE="F";uid="77024e17-94b5-4058-a15a-0b8f42e4eee0"
NW_015368251.1	RepeatMasker	DNA	905751	905862	469	+	.	ID="dna4-2_ap";Tend="769";Tstart="667";shortTE="F";uid="d6588ba1-f7a3-45f0-be6e-1d86e73a37a2"
NW_015368251.1	RepeatMasker	Unknown	813220	813360	1019	+	.	ID="RND-6_FAMILY-2747";Tend="1530";Tstart="1393";shortTE="F";uid="f2c4be7a-4644-45cd-9975-40a45bdcec3c"
NW_015368251.1	RepeatMasker	DNA/TcMar-Pogo	1013877	1014043	886	+	.	ID="RND-6_FAMILY-11462";Tend="1506";Tstart="1349";shortTE="F";uid="4884c975-3d69-4cb6-89ad-aeffda0437d2"
NW_015368251.1	RepeatMasker	DNA/hAT-Charlie	732391	732685	1766	+	.	ID="RND-4_FAMILY-965";Tend="1172";Tstart="878";shortTE="F";uid="953e388c-4a38-471e-97d4-c5bb8500a0e0"
NW_015368251.1	RepeatMasker	DNA	1003798	1003982	1155	+	.	ID="RND-1_FAMILY-57";Tend="1158";Tstart="970";shortTE="F";uid="ead3461d-8e57-411f-981c-2e7b7302f3a0"
NW_015368251.1	RepeatMasker	DNA	627475	627748	1013	+	.	ID="RND-5_FAMILY-3878";Tend="1089";Tstart="847";shortTE="F";uid="321e3e50-98cc-416b-bff8-a6b48ec9f6b4"
NW_015368251.1	RepeatMasker	DNA	841586	841844	1376	+	.	ID="ttaa3b_ap";Tend="265";Tstart="18";shortTE="F";uid="39ad20ab-9b39-4119-95cf-381856f915b4"
NW_015368251.1	RepeatMasker	DNA/MULE-MuDR	698938	700111	6476	+	.	ID="RND-6_FAMILY-344";Tend="1427";Tstart="446";shortTE="F";uid="05235745-3c4a-44b7-8fb7-b5a90591ebfc"
NW_015368251.1	RepeatMasker	DNA	904560	904689	929	+	.	ID="RND-6_FAMILY-3188";Tend="608";Tstart="479";shortTE="F";uid="fc6b2eb9-f65f-4327-9fad-8fc9dbc74146"
NW_015368251.1	RepeatMasker	DNA	195983	197246	9559	+	.	ID="RND-5_FAMILY-2398";Tend="2526";Tstart="1290";shortTE="F";uid="f8822590-8eec-430f-bd33-54effdf32241"
NW_015368251.1	RepeatMasker	LTR/Gypsy	1313061	1313675	2604	+	.	ID="RND-5_FAMILY-1471";Tend="1283";Tstart="701";shortTE="F";uid="efa027a3-37e4-4048-8732-01a125799c54"
NW_015368251.1	RepeatMasker	DNA/Ginger	1113478	1113604	805	+	.	ID="RND-1_FAMILY-20";Tend="1062";Tstart="932";shortTE="F";uid="7a402ac7-142e-4174-afe4-2a86656cf514"
NW_015368251.1	RepeatMasker	RC/Helitron	1326101	1326396	446	+	.	ID="RND-1_FAMILY-110";TEgroup="ctg_10%7CRND-1_FAMILY-110%7C1";Tend="2238";Tstart="1125";shortTE="T";uid="21473be5-010c-4163-aafa-a1a7f9b7323d"
NW_015368251.1	RepeatMasker	DNA	1306364	1307008	694	+	.	ID="DNA4-2_AP";Tend="649";Tstart="32";shortTE="F";uid="1002912c-1b5e-40fd-92da-91fa4eb05f75"
NW_015368251.1	RepeatMasker	Unknown	1257756	1258150	3029	+	.	ID="RND-5_FAMILY-3404";Tend="1407";Tstart="1013";shortTE="F";uid="ae3e5110-51d9-461d-b98e-66f4a27c1e15"
NW_015368251.1	RepeatMasker	Retroposon?	938402	939707	3252	+	.	ID="SINE2-2_AP";Tend="1998";Tstart="291";shortTE="F";uid="4c492215-cb1a-4449-a2c1-cb1007722e5e"
NW_015368251.1	RepeatMasker	DNA/hAT	940530	940686	793	+	.	ID="RND-5_FAMILY-4301";Tend="376";Tstart="220";shortTE="F";uid="0164cf71-13ce-4085-937f-1d1f04fd4a42"
NW_015368251.1	RepeatMasker	DNA/hAT	882536	882706	450	+	.	ID="RND-5_FAMILY-9495";Tend="879";Tstart="715";shortTE="F";uid="74906c36-dcd3-446e-9f67-1130bbbf6233"
NW_015368251.1	RepeatMasker	Unknown	456636	456760	852	+	.	ID="RND-1_FAMILY-0";Tend="1119";Tstart="971";shortTE="F";uid="393895fd-d849-4a68-a7c1-363a354d92de"
NW_015368251.1	RepeatMasker	Unknown	819061	819173	656	+	.	ID="RND-1_FAMILY-124";Tend="1250";Tstart="1137";shortTE="F";uid="0b9b7255-17bf-46f7-8d45-5573c8782117"
NW_015368251.1	RepeatMasker	LTR/Gypsy	767871	768483	523	+	.	ID="RND-5_FAMILY-1471";Tend="295";Tstart="34";shortTE="F";uid="6b321d6c-e1c1-47c4-922d-2458eb23c87e"
NW_015368251.1	RepeatMasker	DNA/Ginger	935963	936359	666	+	.	ID="RND-1_FAMILY-21";Tend="1235";Tstart="850";shortTE="F";uid="6ddd763e-2fe4-4425-a527-a59b1d2d8221"
NW_015368251.1	RepeatMasker	Unknown	418188	418710	566	+	.	ID="RND-5_FAMILY-253";Tend="1472";Tstart="934";shortTE="F";uid="62532556-01e2-49df-8e5c-d0c2151ed8cb"
NW_015368251.1	RepeatMasker	LINE/I	718812	719584	3689	+	.	ID="RND-6_FAMILY-139";Tend="1600";Tstart="850";shortTE="F";uid="514ee6df-0f6f-46e6-bf93-35bd2949cbe2"
NW_015368251.1	RepeatMasker	DNA/Merlin	1336888	1337310	3061	+	.	ID="RND-6_FAMILY-13438";Tend="1398";Tstart="978";shortTE="F";uid="3388bfc0-36e4-42dc-b320-3523dc1aa1a0"
NW_015368251.1	RepeatMasker	LTR/Copia	400831	401266	1527	+	.	ID="RND-6_FAMILY-1776";Tend="1208";Tstart="765";shortTE="F";uid="cd4b8a20-1b19-4118-86d8-3fd5f3d86f0d"
NW_015368251.1	RepeatMasker	DNA/Ginger-1	849207	849737	2223	+	.	ID="RND-6_FAMILY-17210";Tend="1412";Tstart="943";shortTE="F";uid="15b2becb-2267-4d82-a985-db1c92525807"
NW_015368251.1	RepeatMasker	DNA/hAT-Charlie	563697	564192	2067	+	.	ID="RND-6_FAMILY-5360";Tend="1309";Tstart="837";shortTE="F";uid="18f9989d-d4e6-4def-aead-bd84678192d9"
NW_015368251.1	RepeatMasker	Unknown	1118622	1118912	1655	+	.	ID="RND-5_FAMILY-8760";TEgroup="ctg_10%7CRND-5_FAMILY-8760%7C1";Tend="1248";Tstart="355";shortTE="F";uid="dfb34f16-f042-48ba-8673-211b2baefd70"
NW_015368251.1	RepeatMasker	DNA/Kolobok-T2	569554	569838	1430	+	.	ID="RND-6_FAMILY-5382";Tend="1194";Tstart="908";shortTE="F";uid="48ec2f5e-6dc5-42d9-b59a-a76196869095"
NW_015368251.1	RepeatMasker	LINE/I-Jockey	909263	909561	2540	+	.	ID="RND-5_FAMILY-2323";Tend="1079";Tstart="781";shortTE="F";uid="4943c7c7-1048-444c-a0eb-fdfe77578910"
NW_015368251.1	RepeatMasker	DNA/Ginger-2	1083002	1083153	521	+	.	ID="RND-5_FAMILY-448";Tend="1073";Tstart="930";shortTE="F";uid="5448da22-9bb3-4e2a-842e-bb8555608848"
NW_015368251.1	RepeatMasker	DNA/Ginger	789497	789627	1101	+	.	ID="RND-1_FAMILY-20";Tend="1644";Tstart="1515";shortTE="F";uid="6d3a7a1f-daad-4197-86d7-4fc340fe7ac2"
NW_015368251.1	RepeatMasker	DNA/hAT-Charlie	352480	352682	827	+	.	ID="DNA8-47_AP";Tend="307";Tstart="101";shortTE="F";uid="40ae06f7-d0ea-4570-b57f-e839304256a9"
NW_015368251.1	RepeatMasker	DNA/Ginger	542122	542274	630	+	.	ID="RND-1_FAMILY-20";Tend="1646";Tstart="1506";shortTE="F";uid="2feea033-e386-46ca-b92a-fcd7d5d442ab"
NW_015368251.1	RepeatMasker	Unknown	872219	872862	4042	+	.	ID="RND-6_FAMILY-4486";Tend="1361";Tstart="718";shortTE="F";uid="f43a802b-6b48-4706-afbc-2bb4dcd4d7ca"
NW_015368251.1	RepeatMasker	RC/Helitron	464150	464527	2782	+	.	ID="RND-1_FAMILY-110";Tend="1952";Tstart="1577";shortTE="F";uid="a635c8eb-2f91-4f01-b118-4256a6c9324f"
NW_015368251.1	RepeatMasker	DNA/hAT	844426	845048	3676	+	.	ID="RND-5_FAMILY-6486";Tend="1536";Tstart="914";shortTE="F";uid="526ba669-3f23-4122-b521-d0867c755325"
NW_015368251.1	RepeatMasker	DNA/Ginger	18754	18968	793	+	.	ID="RND-1_FAMILY-20";Tend="1646";Tstart="1439";shortTE="F";uid="0ee8da71-2306-4d7b-a4a3-3fdf9c26712b"
NW_015368251.1	RepeatMasker	DNA/Ginger-1	503785	504033	1340	+	.	ID="RND-6_FAMILY-17210";Tend="1251";Tstart="1005";shortTE="F";uid="90822b8f-8970-425e-9639-32b02ef095da"
NW_015368251.1	RepeatMasker	DNA	363654	364363	1162	+	.	ID="DNA4-2_AP";Tend="670";Tstart="15";shortTE="F";uid="c9ffa694-f0d2-4f05-badb-4ea6df48eccc"
NW_015368251.1	RepeatMasker	DNA	1011908	1012118	1187	+	.	ID="DNA4-3_AP";Tend="635";Tstart="425";shortTE="F";uid="15c53d8a-5ee1-4eb4-a4d1-985bad3a4fb4"
NW_015368251.1	RepeatMasker	Retroposon?	879930	880531	1255	+	.	ID="SINE2-1_AP";Tend="1444";Tstart="911";shortTE="F";uid="2557b2f6-6cc8-4510-8e37-2bbd81207b24"
NW_015368251.1	RepeatMasker	DNA/P	964287	964680	1185	+	.	ID="P-1_AP";TEgroup="ctg_10%7CP-1_AP%7C1";Tend="3575";Tstart="1";shortTE="F";uid="38f25aca-bd88-4605-9f73-1a196ba2a3d1"
NW_015368251.1	RepeatMasker	DNA/MULE-MuDR	691630	692255	1466	+	.	ID="RND-6_FAMILY-316";Tend="700";Tstart="90";shortTE="F";uid="c8999200-0661-412f-b2c8-76327b89712c"
NW_015368251.1	RepeatMasker	LINE/I-Jockey	1119741	1120059	812	+	.	ID="RND-4_FAMILY-1633";Tend="1182";Tstart="864";shortTE="F";uid="5014bc52-9333-4f6b-a113-4da55a7af9fe"
NW_015368251.1	RepeatMasker	DNA	416450	416581	425	+	.	ID="DNA4-1_AP";Tend="823";Tstart="696";shortTE="F";uid="80ba0f74-c1ea-4fc4-a014-d64fed4c0dbe"
NW_015368251.1	RepeatMasker	DNA/hAT	1079710	1079972	626	+	.	ID="DNA8-37_AP";Tend="404";Tstart="176";shortTE="F";uid="09b009f4-1ea5-4e21-a4c7-a146a36288de"
NW_015368251.1	RepeatMasker	DNA/hAT-Charlie	353851	354386	3197	+	.	ID="RND-5_FAMILY-6675";Tend="1470";Tstart="960";shortTE="F";uid="1a23366d-ccf0-4e38-9ce0-17c21f08a6aa"
NW_015368251.1	RepeatMasker	RC/Helitron	1113670	1113784	554	+	.	ID="RND-6_FAMILY-253";Tend="1618";Tstart="1504";shortTE="F";uid="da413c95-d654-47cf-af29-f06312cd93fb"
NW_015368251.1	RepeatMasker	DNA	1048475	1048710	974	+	.	ID="TTAA2D_AP";Tend="252";Tstart="1";shortTE="F";uid="8511323f-94b9-4e19-9af5-ba115a667d65"
NW_015368251.1	RepeatMasker	DNA	1284571	1284800	775	+	.	ID="DNAX-10_AP";Tend="224";Tstart="3";shortTE="F";uid="95280cf2-7442-40c7-9a47-a7ef4bb4d87f"
NW_015368251.1	RepeatMasker	Retroposon?	914621	915469	2506	+	.	ID="SINE2-1_AP";Tend="915";Tstart="1";shortTE="F";uid="9a007c65-9fa7-4f8e-853e-0548d9f47b96"
NW_015368251.1	RepeatMasker	DNA	153088	153521	2669	+	.	ID="RND-6_FAMILY-2733";Tend="1313";Tstart="878";shortTE="F";uid="ad76efa5-4425-4149-be4a-3967341f5335"
NW_015368251.1	RepeatMasker	DNA/hAT-hAT19	743901	744422	3246	+	.	ID="RND-6_FAMILY-4043";Tend="1499";Tstart="950";shortTE="F";uid="2d6d0c96-71ac-4dfc-a043-1a8a6533ea3f"
NW_015368251.1	RepeatMasker	DNA	1206635	1206893	1298	+	.	ID="ttaa3b_ap";Tend="268";Tstart="1";shortTE="F";uid="3bbdaefa-1ed2-4971-b725-2d34dabd9369"
NW_015368251.1	RepeatMasker	DNA	1255915	1256073	1004	+	.	ID="dna4-3_ap";Tend="395";Tstart="245";shortTE="F";uid="e529b621-45f4-4777-82c0-5341f40d5346"
NW_015368251.1	RepeatMasker	Unknown	977404	977535	541	+	.	ID="RND-6_FAMILY-770";Tend="1301";Tstart="1039";shortTE="F";uid="fe7732a4-58f1-4939-8aac-42d471419825"
NW_015368251.1	RepeatMasker	Unknown	867527	867685	1185	+	.	ID="RND-6_FAMILY-3978";Tend="1028";Tstart="870";shortTE="F";uid="6a9e275b-7603-4670-88db-c07e6ab7669d"
NW_015368251.1	RepeatMasker	DNA/Sola-2	1239688	1240070	2181	+	.	ID="RND-1_FAMILY-15";Tend="1306";Tstart="883";shortTE="F";uid="8cdd2aa4-015c-4ccf-8df3-bd7f9a5531f8"
NW_015368251.1	RepeatMasker	DNA/hAT-Tip100	745623	745768	647	+	.	ID="RND-6_FAMILY-9599";Tend="1256";Tstart="1124";shortTE="F";uid="c298472d-b90d-4645-979e-54167aabfca3"
NW_015368251.1	RepeatMasker	LTR/Copia	618822	619577	2402	+	.	ID="RND-6_FAMILY-1776";Tend="1526";Tstart="765";shortTE="F";uid="b182685e-ffce-44fc-aba3-9eb65f57e0db"
NW_015368251.1	RepeatMasker	DNA	910213	912111	10357	+	.	ID="RND-6_FAMILY-3188";Tend="2108";Tstart="154";shortTE="F";uid="040cd7f6-8f50-4bc9-bee3-85910d048253"
NW_015368251.1	RepeatMasker	DNA/Sola-1	292684	293163	3189	+	.	ID="RND-5_FAMILY-3136";Tend="1475";Tstart="923";shortTE="F";uid="b079a8f4-9bcf-40f1-aa7a-29219a1d950e"
NW_015368251.1	RepeatMasker	DNA/MULE-MuDR	688341	689367	6495	+	.	ID="RND-6_FAMILY-1141";Tend="958";Tstart="9";shortTE="F";uid="5b87370a-598d-46a3-a8f5-3f16ac3b7bd6"
NW_015368251.1	RepeatMasker	DNA	391121	391550	1513	+	.	ID="DNA4-1_AP";Tend="823";Tstart="405";shortTE="F";uid="ed9650f0-7e76-460d-9586-fa3edcf7a2c2"
NW_015368251.1	RepeatMasker	DNA/MULE-MuDR	686252	688241	6495	+	.	ID="RND-6_FAMILY-1141";TEgroup="ctg_10%7CRND-6_FAMILY-1141%7C1";Tend="2118";Tstart="9";shortTE="F";uid="6eac2482-ccd9-471a-89c2-5c19193acd37"
NW_015368251.1	RepeatMasker	Unknown	181453	182038	4537	+	.	ID="RND-1_FAMILY-59";Tend="1410";Tstart="832";shortTE="F";uid="9536560e-9630-4959-9825-5b0cf57ec11f"
NW_015368251.1	RepeatMasker	LINE/RTE-BovB	1344795	1345029	1276	+	.	ID="RND-5_FAMILY-92";Tend="1656";Tstart="1422";shortTE="F";uid="b053324d-a9b1-451f-b868-ef8fa9be43b9"
NW_015368251.1	RepeatMasker	DNA/Ginger	463809	463988	990	+	.	ID="RND-1_FAMILY-21";Tend="2490";Tstart="2319";shortTE="F";uid="836ecf6a-440c-4c72-a15b-5ea679f10183"
NW_015368251.1	RepeatMasker	DNA/MULE-MuDR	1083618	1083737	664	+	.	ID="RND-6_FAMILY-943";Tend="1022";Tstart="907";shortTE="F";uid="01b4eddf-85da-45fe-b580-003c8b7197c4"
NW_015368251.1	RepeatMasker	LINE/I-Jockey	1372631	1372742	743	+	.	ID="RND-5_FAMILY-1294";Tend="1651";Tstart="1541";shortTE="F";uid="b77947df-fe32-4a69-8752-ddda1b7e8f55"
NW_015368251.1	RepeatMasker	LINE/I-Jockey	1119080	1119702	924	+	.	ID="RND-6_FAMILY-7366";Tend="1603";Tstart="640";shortTE="F";uid="8d7a5b26-7bd8-4e79-bd4f-3a492a3e02f8"
NW_015368251.1	RepeatMasker	DNA/hAT-Tip100	875290	875436	551	+	.	ID="RND-6_FAMILY-2315";Tend="672";Tstart="525";shortTE="F";uid="ff567022-a4f4-47b9-bfce-caf39b08f375"
NW_015368251.1	RepeatMasker	DNA/hAT-hAT19	350967	351554	1901	+	.	ID="DNA8-88_AP";Tend="620";Tstart="1";shortTE="F";uid="4fba17bd-de5a-42e1-9b39-c8959578a069"
NW_015368251.1	RepeatMasker	Unknown	601554	601940	1926	+	.	ID="RND-6_FAMILY-2571";Tend="1222";Tstart="867";shortTE="F";uid="3563f5c2-d8d5-48f2-b9e6-9c637b8093a5"
NW_015368251.1	RepeatMasker	DNA	1255481	1255627	470	+	.	ID="dna4-2_ap";Tend="769";Tstart="641";shortTE="F";uid="4472faf4-6f0f-4310-8dd2-39b24581b438"
NW_015368251.1	RepeatMasker	LINE/I-Jockey	304144	304381	467	+	.	ID="RND-6_FAMILY-557";Tend="1368";Tstart="1163";shortTE="F";uid="5447a326-d548-4f98-9593-7ff191d07fe6"
NW_015368251.1	RepeatMasker	LINE/I	1022052	1022244	1068	+	.	ID="RND-5_FAMILY-1181";Tend="1399";Tstart="1221";shortTE="F";uid="a3bd07c6-c4bc-4caf-9864-3303b22735f2"
NW_015368251.1	RepeatMasker	DNA	854188	854646	1787	+	.	ID="TTAA3B_AP";Tend="436";Tstart="1";shortTE="F";uid="047c5d8d-7b58-4609-9254-54c7d41355b7"
NW_015368251.1	RepeatMasker	DNA/hAT-Charlie	1235514	1235799	1038	+	.	ID="RND-5_FAMILY-2336";Tend="1303";Tstart="1036";shortTE="F";uid="6b943ec0-ac14-4644-a0fb-46bea789566f"
NW_015368251.1	RepeatMasker	DNA	1251573	1251806	588	+	.	ID="DNA4-2_AP";Tend="769";Tstart="550";shortTE="F";uid="abb72f3f-161d-4787-af6b-bf38f869a1be"
NW_015368251.1	RepeatMasker	DNA/hAT-hAT19	1206878	1207135	893	+	.	ID="DNA8-78_AP";Tend="611";Tstart="405";shortTE="F";uid="80c4c520-b1cb-4f24-a39a-c3e5ba0e7ca4"
NW_015368251.1	RepeatMasker	Unknown	605501	605647	691	+	.	ID="RND-6_FAMILY-463";Tend="735";Tstart="581";shortTE="F";uid="198a9d10-23a6-40b4-a4fc-2cf0b1889697"
NW_015368251.1	RepeatMasker	LINE/R1-LOA	559952	560341	593	+	.	ID="RND-4_FAMILY-280";Tend="1322";Tstart="931";shortTE="F";uid="52bbfb77-3550-46c4-8fef-b85428c9f3ae"
NW_015368251.1	RepeatMasker	LTR/Gypsy	767174	767683	599	+	.	ID="GYPSY9-I_AP";Tend="2704";Tstart="2216";shortTE="F";uid="bdc8b0b7-ec87-42fc-b97a-e897fc0c656f"
NW_015368251.1	RepeatMasker	LTR/Gypsy	1314481	1314729	877	+	.	ID="RND-5_FAMILY-1471";Tend="1511";Tstart="1266";shortTE="F";uid="2ba9af49-9003-4eb9-9f0f-da95f94e9ae0"
NW_015368251.1	RepeatMasker	Unknown	1105851	1106209	2059	+	.	ID="RND-6_FAMILY-18606";Tend="1549";Tstart="1169";shortTE="F";uid="3ec980a1-764d-477e-bdca-f428037114b6"
NW_015368251.1	RepeatMasker	DNA/hAT	782452	782748	1197	+	.	ID="RND-4_FAMILY-1157";Tend="1428";Tstart="1124";shortTE="F";uid="2413b1f7-752c-480e-968a-46c0f56cf9eb"
NW_015368251.1	RepeatMasker	DNA/TcMar-Pogo	1321306	1321767	662	+	.	ID="RND-6_FAMILY-11462";TEgroup="ctg_10%7CRND-6_FAMILY-11462%7C1";Tend="1527";Tstart="922";shortTE="F";uid="0579098b-f5f7-4dfe-bcc8-fea8abf2b52c"
NW_015368251.1	RepeatMasker	DNA/hAT-Charlie	1055402	1055755	1425	+	.	ID="DNA8-104_AP";Tend="340";Tstart="1";shortTE="F";uid="ae45aa89-c65e-4863-839a-63f516353edb"
NW_015368251.1	RepeatMasker	DNA/hAT-Charlie	149230	149334	440	+	.	ID="DNA8-51_AP";Tend="507";Tstart="398";shortTE="F";uid="0edfc9ea-8a58-43e3-86f3-bc3378d92917"
NW_015368251.1	RepeatMasker	Unknown	450701	451645	4072	+	.	ID="RND-5_FAMILY-1293";Tend="1559";Tstart="628";shortTE="F";uid="f29b0753-c88d-419f-a718-2ab0154ad026"
NW_015368251.1	RepeatMasker	DNA/hAT-hAT19	893619	894225	1755	+	.	ID="RND-6_FAMILY-1234";Tend="1491";Tstart="949";shortTE="F";uid="2238501b-6539-4bc6-a30e-c7935e09da24"
NW_015368251.1	RepeatMasker	DNA/MULE-MuDR	689367	690367	4635	+	.	ID="RND-6_FAMILY-1141";Tend="2143";Tstart="1217";shortTE="F";uid="1b1b6f2e-6b01-453b-87b5-ef47120bc024"
NW_015368251.1	RepeatMasker	DNA/Ginger	619612	619792	656	+	.	ID="RND-1_FAMILY-21";Tend="2538";Tstart="2364";shortTE="F";uid="3e5c8e32-4261-4225-8b84-a08af378325a"
NW_015368251.1	RepeatMasker	LINE/I	1194388	1194947	1255	+	.	ID="RND-5_FAMILY-1213";Tend="1446";Tstart="895";shortTE="F";uid="8cb2d866-2e59-455d-bb42-ddcdeade413a"
NW_015368251.1	RepeatMasker	DNA	504116	504281	569	+	.	ID="RND-4_FAMILY-328";Tend="1710";Tstart="1533";shortTE="F";uid="56f40a2f-e4a6-417d-87f5-3927ef9f2056"
NW_015368251.1	RepeatMasker	RC/Helitron	946958	947136	654	+	.	ID="RND-6_FAMILY-120";Tend="1821";Tstart="1672";shortTE="F";uid="4838220a-f0e4-4e4b-ae4a-0c367294658b"
NW_015368251.1	RepeatMasker	DNA/Sola-2	379158	379560	2930	+	.	ID="RND-1_FAMILY-15";Tend="1312";Tstart="918";shortTE="F";uid="9c5e5b56-fe9a-4bc0-9c05-aa0070d17a76"
NW_015368251.1	RepeatMasker	DNA	602767	603262	888	+	.	ID="DNA4-3_AP";Tend="453";Tstart="13";shortTE="F";uid="0b1ef952-f556-424f-af31-dfbeb00ebca3"
NW_015368251.1	RepeatMasker	LINE/I-Jockey	1162207	1162346	547	+	.	ID="RND-6_FAMILY-7366";Tend="2023";Tstart="1907";shortTE="F";uid="b4cc9642-541d-455b-a6ff-f7d88f8be44a"
NW_015368251.1	RepeatMasker	Unknown	957032	957170	419	+	.	ID="RND-5_FAMILY-139";Tend="1458";Tstart="1304";shortTE="F";uid="ac9250e8-f4b8-4654-95d6-455deb905e6c"
NW_015368251.1	RepeatMasker	Retroposon?	1369889	1370380	478	+	.	ID="SINE2-2_AP";Tend="785";Tstart="284";shortTE="F";uid="81f3f84c-eba0-4f56-8fb0-4ceb03567323"
NW_015368251.1	RepeatMasker	DNA/hAT-Blackjack	566276	566891	3317	+	.	ID="RND-6_FAMILY-1808";Tend="1449";Tstart="904";shortTE="F";uid="d0734d44-1fa1-44f4-8f34-93af84950b16"
NW_015368251.1	RepeatMasker	DNA/Sola-2	852874	853276	2866	+	.	ID="RND-1_FAMILY-15";Tend="1312";Tstart="919";shortTE="F";uid="da761e90-97b7-45a7-b030-c55382b6b157"
NW_015368251.1	RepeatMasker	DNA/hAT	163481	163740	416	+	.	ID="DNA8-82_AP";TEgroup="ctg_10%7CDNA8-82_AP%7C1";Tend="468";Tstart="1";shortTE="F";uid="19552f58-337e-421c-a9a6-5d0da42637f8"
NW_015368251.1	RepeatMasker	DNA	842913	843166	909	+	.	ID="TTAA2_AP";Tend="418";Tstart="168";shortTE="F";uid="54e94ed7-53cd-405b-9a3b-42821075ebb4"
NW_015368251.1	RepeatMasker	Unknown	1381304	1381480	852	+	.	ID="RND-6_FAMILY-10443";Tend="1118";Tstart="957";shortTE="F";uid="47d26dd7-d255-443e-8350-23f7ac371bbe"
NW_015368251.1	RepeatMasker	LINE/I	1002891	1003322	1419	+	.	ID="RND-6_FAMILY-1726";Tend="1671";Tstart="1209";shortTE="F";uid="ee02be4a-ebd3-4599-bc58-c1154b2820fe"
NW_015368251.1	RepeatMasker	DNA/hAT-Tip100	864398	865463	1136	+	.	ID="RND-4_FAMILY-220";TEgroup="ctg_10%7CRND-4_FAMILY-220%7C1";Tend="1642";Tstart="825";shortTE="F";uid="9f964790-6491-4df0-9edd-9b53ab763950"
NW_015368251.1	RepeatMasker	Unknown	1041435	1042163	4370	+	.	ID="RND-3_FAMILY-226";Tend="1670";Tstart="958";shortTE="F";uid="2d14384f-e552-4608-95ce-72c373e8608e"
NW_015368251.1	RepeatMasker	Retroposon?	884173	884557	1317	+	.	ID="SINE2-1_AP";Tend="518";Tstart="125";shortTE="F";uid="2d4d4029-a424-46b6-a8cf-de16b5a8d124"
NW_015368251.1	RepeatMasker	Unknown	611517	611653	550	+	.	ID="RND-1_FAMILY-160";Tend="1394";Tstart="1245";shortTE="F";uid="eb92a8cb-c639-4f60-b748-0d735731375d"
NW_015368251.1	RepeatMasker	Unknown	1354657	1354938	463	+	.	ID="RND-6_FAMILY-1983";TEgroup="ctg_10%7CRND-6_FAMILY-1983%7C1";Tend="1236";Tstart="844";shortTE="T";uid="73358aee-b751-4372-8707-2bb1da0a8b95"
NW_015368251.1	RepeatMasker	Unknown	611668	612070	2165	+	.	ID="RND-6_FAMILY-5346";Tend="1341";Tstart="944";shortTE="F";uid="98b9f105-f56f-4ee1-a8f3-402877a8907a"
NW_015368251.1	RepeatMasker	DNA	457136	457292	486	+	.	ID="DNA4-2_AP";Tend="442";Tstart="293";shortTE="F";uid="eb9063a0-5b31-4456-99f1-cfd5c366c11b"
NW_015368251.1	RepeatMasker	DNA/Merlin	1337587	1337714	873	+	.	ID="RND-6_FAMILY-13438";Tend="1519";Tstart="1389";shortTE="F";uid="7c9d7c42-f3a1-4b56-897a-3311210c26e6"
NW_015368251.1	RepeatMasker	DNA/hAT-Tip100	958979	959146	1410	+	.	ID="RND-1_FAMILY-168";Tend="1040";Tstart="873";shortTE="F";uid="8d74bb69-c7f7-424c-9e98-cedcfc9b1c5e"
NW_015368251.1	RepeatMasker	LINE/I	442632	442900	796	+	.	ID="RND-5_FAMILY-3558";Tend="1119";Tstart="882";shortTE="F";uid="07cb0c0c-2e0b-4422-8d20-621606f5e8cd"
NW_015368251.1	RepeatMasker	Unknown	965632	966344	4777	-	.	ID="RND-3_FAMILY-226";Tend="1705";Tstart="989";shortTE="F";uid="0d824774-a2bc-492b-8014-2ee32050fd74"
NW_015368251.1	RepeatMasker	DNA	1286967	1287180	440	-	.	ID="DNA8-57B_AP";Tend="215";Tstart="1";shortTE="F";uid="9a7315ab-32ff-4b87-aeab-85f071fc27fb"
NW_015368251.1	RepeatMasker	LINE/I-Jockey	995697	996241	3433	-	.	ID="RND-6_FAMILY-557";Tend="1589";Tstart="1053";shortTE="F";uid="9e0671db-791a-478b-869f-8775e66a676a"
NW_015368251.1	RepeatMasker	Unknown	344097	344414	855	-	.	ID="RND-5_FAMILY-7074";Tend="1283";Tstart="951";shortTE="F";uid="d6c4c77f-e449-47fc-9ecc-2f37ce93af5b"
NW_015368251.1	RepeatMasker	DNA	1295616	1295845	927	-	.	ID="DNA4-2_AP";Tend="769";Tstart="547";shortTE="F";uid="a46abcfb-abf0-4f00-a8ca-ae91ffe38a3e"
NW_015368251.1	RepeatMasker	DNA	599716	600036	2027	-	.	ID="TTAA2C_AP";Tend="355";Tstart="1";shortTE="F";uid="9da0695d-6521-4b83-af7f-21f0bcbcdca7"
NW_015368251.1	RepeatMasker	LINE/I	330209	330337	429	-	.	ID="RND-1_FAMILY-55";Tend="1196";Tstart="1059";shortTE="F";uid="893ebb5c-0268-4253-9d6c-7821e32766ad"
NW_015368251.1	RepeatMasker	DNA/MULE-MuDR	1027511	1027951	3281	-	.	ID="RND-5_FAMILY-2819";Tend="1357";Tstart="929";shortTE="F";uid="f2756481-c20b-4751-a9dc-3c6e758db840"
NW_015368251.1	RepeatMasker	DNA/hAT-hAT19	899085	899261	516	-	.	ID="DNA8-64B_AP";Tend="342";Tstart="140";shortTE="F";uid="2c21f895-61fc-4004-998c-324967127124"
NW_015368251.1	RepeatMasker	DNA	1271323	1271734	703	-	.	ID="DNAX-2_AP";Tend="467";Tstart="78";shortTE="F";uid="4c95d5bb-f9be-4504-8cab-890e41ce3745"
NW_015368251.1	RepeatMasker	LINE/I	278295	278506	1470	-	.	ID="RND-5_FAMILY-1181";Tend="1397";Tstart="1190";shortTE="F";uid="ae41d436-8354-4d35-95bb-4ba59d5f78f5"
NW_015368251.1	RepeatMasker	RC/Helitron	946786	946916	898	-	.	ID="RND-6_FAMILY-4127";Tend="1632";Tstart="1502";shortTE="F";uid="dba52fd1-19a4-416f-8a4b-a87a5eef782d"
NW_015368251.1	RepeatMasker	DNA/hAT	1203513	1203940	1818	-	.	ID="rnd-5_family-136";Tend="1507";Tstart="961";shortTE="F";uid="ffa0a75b-750c-45d2-8f22-b2f666f0c503"
NW_015368251.1	RepeatMasker	Unknown	1157375	1157819	2982	-	.	ID="RND-5_FAMILY-847";Tend="1325";Tstart="893";shortTE="F";uid="33c8c8c3-8bc4-4f16-bb6f-c8a15dcd73b1"
NW_015368251.1	RepeatMasker	DNA	1275818	1276321	1314	-	.	ID="DNA4-1_AP";Tend="540";Tstart="4";shortTE="F";uid="77b3168d-3679-42a9-b35f-1e93d497ecc9"
NW_015368251.1	RepeatMasker	DNA/hAT	904685	904989	1399	-	.	ID="RND-5_FAMILY-136";Tend="1512";Tstart="958";shortTE="F";uid="84292994-0183-4133-abbb-d62f43501788"
NW_015368251.1	RepeatMasker	LTR/Copia	857668	858326	2428	-	.	ID="RND-6_FAMILY-1776";Tend="1416";Tstart="759";shortTE="F";uid="156626fe-6929-4a37-9c54-b2e61db357ab"
NW_015368251.1	RepeatMasker	DNA	1370514	1370966	2250	-	.	ID="ttaa26b_ap";Tend="573";Tstart="85";shortTE="F";uid="28d371f7-83ed-4735-84fb-8a71fd2ce293"
NW_015368251.1	RepeatMasker	DNA/hAT-hAT19	1044819	1045292	1650	-	.	ID="HAT-N9_AP";Tend="460";Tstart="1";shortTE="F";uid="575d3816-e6b4-4ff3-ac38-5ad4beca14e2"
NW_015368251.1	RepeatMasker	Unknown	947673	947811	730	-	.	ID="RND-5_FAMILY-8506";Tend="1092";Tstart="966";shortTE="F";uid="641f21a8-726b-450c-a29d-87723974a73d"
NW_015368251.1	RepeatMasker	DNA	319247	319565	628	-	.	ID="DNA4-2_AP";Tend="293";Tstart="5";shortTE="F";uid="a6fc147b-17c4-4f98-aa5e-76f995cdb9cb"
NW_015368251.1	RepeatMasker	DNA/hAT	1077144	1077408	1063	-	.	ID="DNA8-35_AP";Tend="236";Tstart="5";shortTE="F";uid="421c0b27-7eca-43e2-a06e-7e54acad82d3"
NW_015368251.1	RepeatMasker	Unknown	1218951	1219189	869	-	.	ID="RND-5_FAMILY-1293";Tend="1232";Tstart="968";shortTE="F";uid="9045cdc6-aad0-40b6-bd8e-df7f26e41962"
NW_015368251.1	RepeatMasker	Unknown	1101507	1101686	863	-	.	ID="RND-5_FAMILY-1046";TEgroup="ctg_10%7CRND-5_FAMILY-1046%7C1";Tend="1411";Tstart="902";shortTE="F";uid="23c0a064-c5bf-4b2d-a1d9-3ac52410cfde"
NW_015368251.1	RepeatMasker	DNA/hAT-Tip100	24668	24834	1143	-	.	ID="DNA8-113_AP";Tend="176";Tstart="1";shortTE="F";uid="61c84f0c-1943-4990-a8b9-110aedd6dd54"
NW_015368251.1	RepeatMasker	LTR/Copia	791903	792547	2437	-	.	ID="RND-6_FAMILY-1776";Tend="1411";Tstart="765";shortTE="F";uid="c9846589-03c7-4844-970c-dc0ebb4f885b"
NW_015368251.1	RepeatMasker	LTR/Gypsy	943412	943606	770	-	.	ID="RND-5_FAMILY-1471";Tend="1439";Tstart="1240";shortTE="F";uid="a383d7b3-c0e9-4d38-ae86-5328af43739f"
NW_015368251.1	RepeatMasker	Retroposon?	719590	719729	953	-	.	ID="SINE2-2_AP";Tend="1998";Tstart="1847";shortTE="F";uid="2c46ad2a-4c53-419d-836f-ada8e25c1250"
NW_015368251.1	RepeatMasker	DNA	538568	538994	702	-	.	ID="DNA4-3_AP";Tend="520";Tstart="117";shortTE="F";uid="9d45c239-76f9-49f3-b5f6-d9118c9a8af3"
NW_015368251.1	RepeatMasker	DNA/hAT-hAT19	757944	758109	761	-	.	ID="DNA8-66_AP";Tend="192";Tstart="1";shortTE="F";uid="196aa019-8956-4117-ae52-0d00f5ef3661"
NW_015368251.1	RepeatMasker	DNA	2223	3022	1673	-	.	ID="DNA4-2_AP";Tend="769";Tstart="1";shortTE="F";uid="a5f3868c-6276-4f3e-9ae8-b42139e50c51"
NW_015368251.1	RepeatMasker	DNA	878695	879002	492	-	.	ID="DNA4-2_AP";Tend="765";Tstart="486";shortTE="F";uid="4faf3a19-ca9f-42ca-9aec-faae71bc6086"
NW_015368251.1	RepeatMasker	DNA/hAT-Tip100	567592	567831	1287	-	.	ID="RND-5_FAMILY-11360";Tend="1126";Tstart="878";shortTE="F";uid="0213350d-3eba-4a05-97f9-8627862b3159"
NW_015368251.1	RepeatMasker	DNA/hAT	1154124	1154558	2003	-	.	ID="RND-4_FAMILY-355";Tend="1316";Tstart="889";shortTE="F";uid="430ecdcb-07da-49f5-bbc4-eb770e6824c7"
NW_015368251.1	RepeatMasker	Unknown	1118482	1118590	644	-	.	ID="RND-6_FAMILY-8859";Tend="631";Tstart="522";shortTE="F";uid="5dd1f60b-1bc5-4555-a796-e19e1ea6b652"
NW_015368251.1	RepeatMasker	DNA/hAT-hAT19	757500	757617	619	-	.	ID="DNA8-66_AP";Tend="578";Tstart="457";shortTE="F";uid="1aab6d36-0126-4aaa-914a-c45a36012288"
NW_015368251.1	RepeatMasker	Unknown	945526	945684	528	-	.	ID="RND-1_FAMILY-144";Tend="1464";Tstart="1303";shortTE="F";uid="d9760727-71d0-4b97-9722-a7df2a1fcfcc"
NW_015368251.1	RepeatMasker	DNA/hAT-Tip100	485422	485523	553	-	.	ID="RND-6_FAMILY-2417";Tend="826";Tstart="728";shortTE="F";uid="c49fc0ff-c892-4d57-9416-e1e8204cacb9"
NW_015368251.1	RepeatMasker	DNA/hAT?	522594	523567	4479	-	.	ID="RND-4_FAMILY-1826";Tend="2009";Tstart="1018";shortTE="F";uid="1e73ec4c-78f6-46d6-ba88-980a97e72ccf"
NW_015368251.1	RepeatMasker	Unknown	1110517	1110910	2340	-	.	ID="RND-1_FAMILY-2";Tend="1232";Tstart="801";shortTE="F";uid="fc4b2e58-99c3-4f90-becb-98b573f59585"
NW_015368251.1	RepeatMasker	DNA/Ginger	903328	904510	2641	-	.	ID="RND-1_FAMILY-21";TEgroup="ctg_10%7CRND-1_FAMILY-21%7C4";Tend="2511";Tstart="829";shortTE="F";uid="06898080-d1be-4672-8ec3-f75df431fda0"
NW_015368251.1	RepeatMasker	Unknown	219390	219550	1248	-	.	ID="RND-6_FAMILY-13083";Tend="1209";Tstart="1052";shortTE="F";uid="d971ff14-7875-4695-bc00-211e5f380437"
NW_015368251.1	RepeatMasker	Unknown	1027960	1028125	688	-	.	ID="RND-4_FAMILY-891";Tend="1213";Tstart="1049";shortTE="F";uid="820c4afb-d360-4266-8352-68f4c78f5b17"
NW_015368251.1	RepeatMasker	DNA	676854	676956	719	-	.	ID="DNA8-59_AP";Tend="217";Tstart="116";shortTE="F";uid="45bd477a-2127-4cb9-9ecd-5bd0c6b7f55d"
NW_015368251.1	RepeatMasker	DNA/TcMar-Mariner	27060	27170	665	-	.	ID="RND-5_FAMILY-1786";Tend="424";Tstart="311";shortTE="F";uid="73b2772c-a227-4111-8e82-a9c75aa79d23"
NW_015368251.1	RepeatMasker	Unknown	803290	803735	1295	-	.	ID="RND-5_FAMILY-1977";Tend="1143";Tstart="807";shortTE="F";uid="b5ca752e-bdd4-4a7c-b7c8-fa57112d4d5c"
NW_015368251.1	RepeatMasker	Unknown	666604	666802	1521	-	.	ID="RND-6_FAMILY-7344";Tend="1040";Tstart="843";shortTE="F";uid="1d086250-b9b2-407e-99aa-29531552fb7f"
NW_015368251.1	RepeatMasker	LINE/R1-LOA	1224284	1224475	925	-	.	ID="RND-6_FAMILY-2244";Tend="987";Tstart="796";shortTE="F";uid="c77b3e8e-9f8f-4aa1-a9f6-7671d1fb31f9"
NW_015368251.1	RepeatMasker	Unknown	676025	676718	5744	-	.	ID="RND-6_FAMILY-4192";Tend="1271";Tstart="585";shortTE="F";uid="f416adbe-02f0-4c4d-9017-3b7e46e8e0ca"
NW_015368251.1	RepeatMasker	LTR/Gypsy	41204	41323	589	-	.	ID="RND-5_FAMILY-1471";Tend="183";Tstart="72";shortTE="F";uid="9ac81b94-a3d3-4470-8cf0-cfac6f8fa29f"
NW_015368251.1	RepeatMasker	DNA/hAT-Tip100	510376	510702	655	-	.	ID="dna8-87_ap";Tend="539";Tstart="238";shortTE="F";uid="0aa1bf61-7a19-422b-bc8e-8b4cffe90940"
NW_015368251.1	RepeatMasker	DNA/hAT	888181	889073	1945	-	.	ID="DNA8-82_AP";TEgroup="ctg_10%7CDNA8-82_AP%7C2";Tend="749";Tstart="1";shortTE="F";uid="6c868c8b-d798-4ecc-9459-6e3879a4353f"
NW_015368251.1	RepeatMasker	Unknown	590297	590415	505	-	.	ID="RND-5_FAMILY-2329";Tend="1678";Tstart="1563";shortTE="F";uid="03a64c9c-e919-48cd-a816-7cd4416ca707"
NW_015368251.1	RepeatMasker	LINE/I-Jockey	945825	946026	822	-	.	ID="RND-5_FAMILY-629";Tend="1066";Tstart="895";shortTE="F";uid="35701ac0-1f1a-4433-b5c2-14600b4b6dbc"
NW_015368251.1	RepeatMasker	Unknown	1390886	1391033	1046	-	.	ID="RND-1_FAMILY-32";Tend="1018";Tstart="872";shortTE="F";uid="a50923f0-f813-4a3d-a5cd-119fd8993c35"
NW_015368251.1	RepeatMasker	DNA	49035	49430	2291	-	.	ID="DNA4-3_AP";Tend="635";Tstart="241";shortTE="F";uid="17712424-9902-411a-9e5c-6a8101c89dc7"
NW_015368251.1	RepeatMasker	DNA	826620	826724	820	-	.	ID="RND-6_FAMILY-2733";Tend="1326";Tstart="1222";shortTE="F";uid="4273c45f-c1ca-4027-a38d-8541c7ee8b93"
NW_015368251.1	RepeatMasker	DNA	936521	936707	1033	-	.	ID="RND-6_FAMILY-3188";Tend="1864";Tstart="1688";shortTE="F";uid="194fd2ce-cd73-49d8-93b8-dcd21d2e4672"
NW_015368251.1	RepeatMasker	DNA	1159552	1159918	1276	-	.	ID="TTAA3B_AP";Tend="436";Tstart="87";shortTE="F";uid="56273613-37ad-4f11-a033-c4e1f996666f"
NW_015368251.1	RepeatMasker	DNA/MULE-MuDR	1117391	1117524	546	-	.	ID="RND-6_FAMILY-316";Tend="1469";Tstart="1324";shortTE="F";uid="07b1965e-7242-4e4e-a5f6-d3f7b8665ec1"
NW_015368251.1	RepeatMasker	LTR/Gypsy	681574	681758	773	-	.	ID="GYPSY5-LTR_AP";Tend="172";Tstart="1";shortTE="F";uid="9e67a398-5fa7-40a5-8001-1367297a6a96"
NW_015368251.1	RepeatMasker	Unknown	323919	324721	4538	-	.	ID="RND-1_FAMILY-122";Tend="1590";Tstart="792";shortTE="F";uid="ea226ac6-b5ac-4769-b716-78b0b5dc680d"
NW_015368251.1	RepeatMasker	DNA	321294	321712	470	-	.	ID="DNA4-3_AP";Tend="586";Tstart="185";shortTE="F";uid="e953b192-2f34-4eb6-b72d-acc3a310b760"
NW_015368251.1	RepeatMasker	DNA/hAT-hAT19	308741	309483	5164	-	.	ID="RND-5_FAMILY-5918";Tend="1670";Tstart="917";shortTE="F";uid="84a359b5-85b0-4c13-a9d5-044d99a35dc7"
NW_015368251.1	RepeatMasker	Unknown	457013	457146	897	-	.	ID="RND-6_FAMILY-770";Tend="1170";Tstart="1041";shortTE="F";uid="c40a5caa-9697-43d1-b690-ad1db08e483c"
NW_015368251.1	RepeatMasker	DNA/MULE-MuDR	1098836	1098964	702	-	.	ID="RND-6_FAMILY-3077";Tend="1028";Tstart="904";shortTE="F";uid="d653000b-d7eb-41b6-b170-06a9a94dba0e"
NW_015368251.1	RepeatMasker	DNA/Kolobok-E	936043	936440	621	-	.	ID="KOLOBOKE-2_AP";Tend="2091";Tstart="1682";shortTE="F";uid="978334b8-9539-4a5b-9770-6b9c09a267b2"
NW_015368251.1	RepeatMasker	DNA/Ginger	520010	520272	612	-	.	ID="RND-1_FAMILY-21";Tend="1077";Tstart="822";shortTE="F";uid="0acd80fa-9eee-410a-873d-76f1a99cc5d3"
NW_015368251.1	RepeatMasker	Retroposon?	1293232	1293735	907	-	.	ID="SINE2-1_AP";Tend="1374";Tstart="897";shortTE="F";uid="668d955b-a8dc-4c33-bd61-dcc36ab0cb18"
NW_015368251.1	RepeatMasker	Unknown	174542	175000	640	-	.	ID="RND-5_FAMILY-6391";Tend="1280";Tstart="921";shortTE="F";uid="1da89f39-3433-4ba0-8ada-8e5f355f4a98"
NW_015368251.1	RepeatMasker	DNA/TcMar-Tc1	1149480	1149752	1400	-	.	ID="RND-5_FAMILY-284";Tend="964";Tstart="691";shortTE="F";uid="1d4e007c-8289-463e-9280-c47e43475385"
NW_015368251.1	RepeatMasker	Unknown	939789	940430	3603	-	.	ID="RND-5_FAMILY-1047";TEgroup="ctg_10%7CRND-5_FAMILY-1047%7C1";Tend="1567";Tstart="973";shortTE="F";uid="7348efb7-30d9-4192-b40e-6c859998314a"
NW_015368251.1	RepeatMasker	DNA	62867	63395	490	-	.	ID="DNA4-2_AP";Tend="743";Tstart="247";shortTE="F";uid="57e0cea1-6573-438e-9846-ad0bc72a1fc5"
NW_015368251.1	RepeatMasker	Unknown	334201	334317	447	-	.	ID="RND-1_FAMILY-133";Tend="1017";Tstart="895";shortTE="F";uid="295fb5f9-75f8-4b16-8eba-ef3e902e1695"
NW_015368251.1	RepeatMasker	DNA	546732	547414	1187	-	.	ID="DNA4-2_AP";Tend="769";Tstart="7";shortTE="F";uid="d712c5fb-1a36-4c6d-905b-d4ac63c35700"
NW_015368251.1	RepeatMasker	DNA	636717	637329	3651	-	.	ID="DNA4-3_AP";Tend="635";Tstart="3";shortTE="F";uid="2c328579-f4c5-4b63-b0c7-c8453a4ff421"
NW_015368251.1	RepeatMasker	DNA/Sola-2	966370	966648	1349	-	.	ID="RND-1_FAMILY-15";Tend="1283";Tstart="995";shortTE="F";uid="a04f4c83-b163-471d-84db-394e6d35562d"
NW_015368251.1	RepeatMasker	DNA/MULE-MuDR	1090439	1090573	436	-	.	ID="MUDR8X_AP";Tend="1928";Tstart="1815";shortTE="F";uid="9c952d51-922d-4494-bbbd-e252a8a315f3"
NW_015368251.1	RepeatMasker	LINE/I	284155	284528	2367	-	.	ID="RND-6_FAMILY-2213";Tend="1394";Tstart="1032";shortTE="F";uid="4858cce1-af16-4dfc-9abd-4a128362b277"
NW_015368251.1	RepeatMasker	DNA/Ginger	916847	917156	587	-	.	ID="RND-1_FAMILY-21";Tend="1229";Tstart="923";shortTE="F";uid="4d74ba4c-336f-40aa-a299-e807a96267fa"
NW_015368251.1	RepeatMasker	Unknown	915540	916365	6221	-	.	ID="RND-5_FAMILY-12766";Tend="1686";Tstart="846";shortTE="F";uid="759a09b9-ee91-49d3-8eb1-8b6fc7394cd1"
NW_015368251.1	RepeatMasker	DNA/hAT-Tip100	340863	341006	550	-	.	ID="RND-5_FAMILY-5502";Tend="1151";Tstart="1018";shortTE="F";uid="59ff01d3-3171-42c8-ade3-4155eb447e6e"
NW_015368251.1	RepeatMasker	DNA	942541	943009	2143	-	.	ID="TTAA3_AP";Tend="429";Tstart="1";shortTE="F";uid="943671c9-5b64-4cd1-9f25-e51aadcf6485"
NW_015368251.1	RepeatMasker	DNA/hAT-Tip100	1107568	1109185	2637	-	.	ID="RND-6_FAMILY-3849";Tend="1600";Tstart="3";shortTE="F";uid="cebe908f-7a23-4619-acf0-0dddd954bd18"
NW_015368251.1	RepeatMasker	RC/Helitron	1388617	1389080	3196	-	.	ID="RND-5_FAMILY-4810";Tend="1695";Tstart="1233";shortTE="F";uid="6fd1e9f3-cfa7-4ed9-bc9b-d8c65129d344"
NW_015368251.1	RepeatMasker	DNA	1091494	1091947	1756	-	.	ID="TTAA4B_AP";Tend="430";Tstart="17";shortTE="F";uid="7319ddcb-c822-4ff1-9feb-049f77163dcc"
NW_015368251.1	RepeatMasker	DNA	937079	938003	5306	-	.	ID="RND-6_FAMILY-3188";Tend="1682";Tstart="778";shortTE="F";uid="2362abc1-0dc1-43f5-ad61-6e5d8249054b"
NW_015368251.1	RepeatMasker	DNA/Kolobok-E	697204	697389	406	-	.	ID="KOLOBOKE-4_AP";TEgroup="ctg_10%7CKOLOBOKE-4_AP%7C1";Tend="3057";Tstart="2498";shortTE="T";uid="9abb7565-e59d-4de5-8f45-40584810604f"
NW_015368251.1	RepeatMasker	DNA	758147	758267	912	-	.	ID="DNA3-1_AP";Tend="126";Tstart="1";shortTE="F";uid="23d2b282-e63b-4b91-a823-ef3c41bc7803"
NW_015368251.1	RepeatMasker	LTR/Gypsy	39835	40724	5503	-	.	ID="RND-5_FAMILY-1471";Tend="1502";Tstart="565";shortTE="F";uid="b3a3b953-6e37-49d4-aaf6-3507996b385b"
NW_015368251.1	RepeatMasker	LINE/I	1101686	1102309	1426	-	.	ID="RND-5_FAMILY-845";Tend="1363";Tstart="776";shortTE="F";uid="57f00cec-2383-4d1c-a2e1-36a3d625bead"
NW_015368251.1	RepeatMasker	Unknown	700112	700254	785	-	.	ID="RND-4_FAMILY-891";Tend="1218";Tstart="1074";shortTE="F";uid="31531af5-68a1-4c91-8727-d8136cdfa6e4"
NW_015368251.1	RepeatMasker	DNA/Ginger	521323	522074	4833	-	.	ID="RND-1_FAMILY-21";Tend="2515";Tstart="1771";shortTE="F";uid="9a52ea05-a435-4a06-9f2f-1e7b6d787096"
NW_015368251.1	RepeatMasker	DNA/TcMar-Mariner	564795	564898	435	-	.	ID="MARINER-N13_HSAL";Tend="473";Tstart="367";shortTE="F";uid="8902dbb4-ae73-48d8-94f4-6dfa06f63250"
NW_015368251.1	RepeatMasker	Unknown	220636	220748	738	-	.	ID="RND-6_FAMILY-13083";Tend="1059";Tstart="958";shortTE="F";uid="1b5fb65b-573a-412a-bc0e-635c29be87c4"
NW_015368251.1	RepeatMasker	Unknown	221554	222009	1699	-	.	ID="RND-5_FAMILY-3521";Tend="1244";Tstart="826";shortTE="F";uid="cd5cfd84-7182-48ac-ae1a-ec681e221dfa"
NW_015368251.1	RepeatMasker	Unknown	427252	427489	983	-	.	ID="RND-1_FAMILY-0";Tend="1220";Tstart="971";shortTE="F";uid="fcafc497-3d2d-4643-967b-66758f93ac92"
NW_015368251.1	RepeatMasker	DNA	905863	906366	2096	-	.	ID="RND-6_FAMILY-3188";Tend="2023";Tstart="1479";shortTE="F";uid="9f6fad64-b80f-4148-8ca6-9a27ec86067c"
NW_015368251.1	RepeatMasker	DNA	847802	848542	2973	-	.	ID="DNA4-2_AP";Tend="768";Tstart="1";shortTE="F";uid="9998e50a-aeee-4de4-ac49-f9c8648b4590"
NW_015368251.1	RepeatMasker	DNA/Ginger-2	948469	949116	4028	-	.	ID="GINGER2-1_AP";Tend="2776";Tstart="2168";shortTE="F";uid="1b0edfa1-89dd-4a11-8985-2243b44721e4"
NW_015368251.1	RepeatMasker	DNA/hAT	1079660	1079893	1564	-	.	ID="RND-6_FAMILY-6602";Tend="1516";Tstart="1279";shortTE="F";uid="a6b0c96f-76b0-43ca-87b4-a98b473c97ed"
NW_015368251.1	RepeatMasker	Unknown	977536	977671	547	-	.	ID="RND-1_FAMILY-0";Tend="1102";Tstart="968";shortTE="F";uid="8fa8ef07-c1b6-4d6f-8a1a-a6ebe74a7afb"
NW_015368251.1	RepeatMasker	DNA	369807	370115	2388	-	.	ID="RND-1_FAMILY-86";Tend="1208";Tstart="911";shortTE="F";uid="6b59d822-fccd-48d4-ac31-dc6b58840220"
NW_015368251.1	RepeatMasker	DNA	189495	189620	450	-	.	ID="dna4-2_ap";Tend="111";Tstart="2";shortTE="F";uid="0b70c8b1-85ec-45b1-a7ce-78549f7cc5a9"
NW_015368251.1	RepeatMasker	Unknown	938253	938407	1019	-	.	ID="RND-6_FAMILY-8953";Tend="685";Tstart="531";shortTE="F";uid="62115f69-a6a0-43d5-bfcd-d13a8dbdada0"
NW_015368251.1	RepeatMasker	DNA/hAT-hAT19	1380830	1380955	620	-	.	ID="RND-5_FAMILY-4142";Tend="1736";Tstart="1615";shortTE="F";uid="4a0f3d23-e0e3-48f8-aca3-db54e31a084a"
NW_015368251.1	RepeatMasker	Unknown	849805	850239	2355	-	.	ID="RND-5_FAMILY-6220";TEgroup="ctg_10%7CRND-5_FAMILY-6220%7C1";Tend="1434";Tstart="799";shortTE="F";uid="3305af1d-01fd-4455-8b0d-193e5ebfc532"
NW_015368251.1	RepeatMasker	DNA/hAT-Tip100	879614	880347	788	-	.	ID="RND-6_FAMILY-17311";Tend="1828";Tstart="1120";shortTE="F";uid="355e2322-9fc6-49a9-b19d-43b3ad8b3268"
NW_015368251.1	RepeatMasker	DNA/Kolobok-E	836864	837177	604	-	.	ID="RND-6_FAMILY-1985";Tend="1241";Tstart="921";shortTE="F";uid="dfd868d9-7a9d-46d7-bc7d-d1a76e3cf26a"
NW_015368251.1	RepeatMasker	Unknown	1215018	1215303	1456	-	.	ID="RND-5_FAMILY-2099";Tend="1254";Tstart="970";shortTE="F";uid="618cc8ca-10f9-4b70-a672-6b88c4cf7c57"
NW_015368251.1	RepeatMasker	DNA/Ginger-1	701860	702375	965	-	.	ID="GINGER1-1_AP";Tend="4259";Tstart="3511";shortTE="F";uid="6cffe26f-0ba9-45a4-af9a-b0c6717c7e09"
NW_015368251.1	RepeatMasker	DNA/hAT-Tip100	174341	174518	1391	-	.	ID="RND-1_FAMILY-42";Tend="1115";Tstart="938";shortTE="F";uid="498b7170-d415-4e51-a93a-1ae2e9b49d5f"
NW_015368251.1	RepeatMasker	Retroposon?	600206	600648	1586	-	.	ID="SINE2-1_AP";Tend="466";Tstart="1";shortTE="F";uid="84d984a3-6665-4fb4-a2c0-613c8b192cb7"
NW_015368251.1	RepeatMasker	DNA/hAT-Tip100	836523	836662	569	-	.	ID="RND-6_FAMILY-11918";Tend="1343";Tstart="1203";shortTE="F";uid="ddedcb3e-ffeb-474b-8b5b-559a7d493085"
NW_015368251.1	RepeatMasker	DNA/Ginger	199626	199916	1765	-	.	ID="RND-1_FAMILY-21";Tend="2511";Tstart="2223";shortTE="F";uid="c571cd19-2846-4894-ad3e-427066c31a0a"
NW_015368251.1	RepeatMasker	LINE/I-Jockey	194184	194309	559	-	.	ID="RND-6_FAMILY-3814";Tend="1142";Tstart="1016";shortTE="F";uid="fdf60d79-921b-4d7d-9b63-0b5522ce9033"
NW_015368251.1	RepeatMasker	LINE/I	470367	472222	7172	-	.	ID="RND-1_FAMILY-55";Tend="1769";Tstart="1";shortTE="F";uid="a5f937cb-07bf-4d3b-9251-548c163c9a0d"
NW_015368251.1	RepeatMasker	DNA	1295878	1295999	595	-	.	ID="dna4-2_ap";Tend="124";Tstart="1";shortTE="F";uid="a3640c9d-33a8-4ec4-af39-4b93a3d746f0"
NW_015368251.1	RepeatMasker	DNA/hAT-Tip100	1363946	1364260	452	-	.	ID="DNA8-81_AP";Tend="747";Tstart="449";shortTE="F";uid="5d9ea911-03f3-4375-9d9f-667a7d3eaa30"
NW_015368251.1	RepeatMasker	LINE/I	805640	805796	703	-	.	ID="RND-5_FAMILY-1181";Tend="1403";Tstart="1234";shortTE="F";uid="dd069ac5-f05d-4f5d-a484-a7a9af0f8ac2"
NW_015368251.1	RepeatMasker	DNA	359915	360040	483	-	.	ID="RND-5_FAMILY-2221";Tend="1821";Tstart="1692";shortTE="F";uid="2aed9717-1cf3-4269-bae8-53023592f968"
NW_015368251.1	RepeatMasker	DNA/Ginger-1	1114120	1114270	645	-	.	ID="GINGER1-1_AP";Tend="4350";Tstart="4194";shortTE="F";uid="fe1b4c4b-f347-463f-b975-adc83d1edc9f"
NW_015368251.1	RepeatMasker	DNA/hAT-Charlie	906822	907184	412	-	.	ID="RND-5_FAMILY-2101";Tend="1380";Tstart="971";shortTE="F";uid="8bfef9bf-1c7b-47c1-8b35-88faea9ac956"
NW_015368251.1	RepeatMasker	Unknown	899522	899675	535	-	.	ID="RND-1_FAMILY-0";Tend="1125";Tstart="980";shortTE="F";uid="efaeab80-d17b-48a7-b982-4810ba0c155d"
NW_015368251.1	RepeatMasker	DNA/Ginger	955269	955422	927	-	.	ID="RND-1_FAMILY-21";Tend="959";Tstart="815";shortTE="F";uid="5cde244d-10e1-4189-8d90-b6fbb3268d52"
NW_015368251.1	RepeatMasker	DNA/MULE-MuDR	620606	621419	4800	-	.	ID="RND-5_FAMILY-2022";Tend="1678";Tstart="847";shortTE="F";uid="0d0c9cdf-4e60-4e64-b9cc-29f734159c01"
NW_015368251.1	RepeatMasker	Unknown	1117114	1117289	965	-	.	ID="RND-5_FAMILY-8760";Tend="1317";Tstart="1097";shortTE="F";uid="3d81fec3-c7da-4969-a64b-7a2ad9baf9f6"
NW_015368251.1	RepeatMasker	LINE/I	54280	54711	1026	-	.	ID="RND-6_FAMILY-1726";Tend="1684";Tstart="1265";shortTE="F";uid="5be86ac9-a5f9-4ca8-91ca-64a7cef65b23"
NW_015368251.1	RepeatMasker	DNA/MULE-MuDR	1098231	1098449	906	-	.	ID="RND-6_FAMILY-3077";Tend="1373";Tstart="1122";shortTE="F";uid="d89954b9-4476-4cb5-ad3b-f05cba544211"
NW_015368251.1	RepeatMasker	LTR/Copia	928690	931346	1046	-	.	ID="COPIA-1_LMI-I";Tend="4121";Tstart="1408";shortTE="F";uid="6732d1d6-2480-455a-8797-aa825720a1f0"
NW_015368251.1	RepeatMasker	DNA/hAT-Charlie	1312144	1312559	3018	-	.	ID="RND-6_FAMILY-8137";Tend="1311";Tstart="905";shortTE="F";uid="e4da1f88-0274-4a4f-a23c-bf1401dce1a8"
NW_015368251.1	RepeatMasker	LINE/R1	519396	519525	535	-	.	ID="RND-5_FAMILY-2827";Tend="1308";Tstart="1192";shortTE="F";uid="9bd26700-8c7c-4df0-b3ae-c349ff81cf5f"
NW_015368251.1	RepeatMasker	Unknown	637940	638173	1122	-	.	ID="RND-5_FAMILY-3227";Tend="1107";Tstart="869";shortTE="F";uid="b85f6e01-76bd-4629-a74d-5c6426f47d9d"
NW_015368251.1	RepeatMasker	Unknown	1316813	1317815	2222	-	.	ID="RND-6_FAMILY-1192";Tend="1166";Tstart="236";shortTE="F";uid="becd10d0-8999-4366-b5e0-31612faa8c05"
NW_015368251.1	RepeatMasker	DNA/hAT-hAT19	1080567	1081179	500	-	.	ID="DNA8-64_AP";Tend="622";Tstart="1";shortTE="F";uid="a19fa33e-83ac-47ad-8201-0e8bbdb82216"
NW_015368251.1	RepeatMasker	Unknown	962907	963187	1767	-	.	ID="RND-6_FAMILY-2486";Tend="1307";Tstart="1030";shortTE="F";uid="baf60599-a8d0-4407-9448-5ff22cd4e4f9"
NW_015368251.1	RepeatMasker	Unknown	65658	66130	2998	-	.	ID="RND-6_FAMILY-2092";Tend="1473";Tstart="1005";shortTE="F";uid="731e0654-d7ef-4039-b61e-1c6b5cb8804e"
NW_015368251.1	RepeatMasker	Unknown	963580	964054	1994	-	.	ID="RND-6_FAMILY-2486";Tend="836";Tstart="403";shortTE="F";uid="dee482bd-f3de-4725-aeac-0df26fa0eb2d"
NW_015368251.1	RepeatMasker	RC/Helitron	850258	850858	2212	-	.	ID="RND-1_FAMILY-17";Tend="1741";Tstart="1171";shortTE="F";uid="9f987c49-3d5a-46d1-8375-c0793d222742"
NW_015368251.1	RepeatMasker	Unknown	333239	333953	5287	-	.	ID="RND-5_FAMILY-13363";Tend="1627";Tstart="925";shortTE="F";uid="8e3f978c-4aad-43f6-b2dd-71c705067245"
NW_015368251.1	RepeatMasker	DNA	912027	912162	430	-	.	ID="dna4-2_ap";Tend="769";Tstart="649";shortTE="F";uid="ec4b431b-da82-4e11-8c42-1e7ad9646345"
NW_015368251.1	RepeatMasker	DNA	1197651	1197872	979	-	.	ID="TTAA3_AP";Tend="409";Tstart="189";shortTE="F";uid="901857a4-47c0-4da7-9718-ceeac9bb636b"
NW_015368251.1	RepeatMasker	DNA	1198272	1198493	979	-	.	ID="TTAA3_AP";Tend="409";Tstart="189";shortTE="F";uid="156758c3-4c86-411e-bb93-dc93879c1683"
NW_015368251.1	RepeatMasker	LINE/I-Jockey	989852	989992	679	-	.	ID="RND-5_FAMILY-2323";Tend="1421";Tstart="1269";shortTE="F";uid="710c9b66-5ea4-4b2a-a3f6-b955d54e6bc1"
NW_015368251.1	RepeatMasker	DNA	907748	908708	5754	-	.	ID="RND-6_FAMILY-3188";Tend="1682";Tstart="742";shortTE="F";uid="c88f63e5-31fb-4710-8370-6b6e9d3c1aef"
NW_015368251.1	RepeatMasker	DNA	518248	518630	2112	-	.	ID="TTAA3B_AP";Tend="436";Tstart="44";shortTE="F";uid="595f0a55-a302-4dc6-848f-63c64472cc8b"
NW_015368251.1	RepeatMasker	DNA	167541	167856	914	-	.	ID="TTAA3B_AP";Tend="428";Tstart="70";shortTE="F";uid="0b9f33e0-aa2f-40c3-b7a5-9b9687bb6eec"
NW_015368251.1	RepeatMasker	DNA	1022874	1023249	655	-	.	ID="DNA4-2_AP";Tend="400";Tstart="31";shortTE="F";uid="db90455a-22b9-46dd-be2d-c1b91ffa5788"
NW_015368251.1	RepeatMasker	RC/Helitron	523568	524003	1751	-	.	ID="RND-6_FAMILY-7159";Tend="1301";Tstart="967";shortTE="F";uid="7eb2b989-a2a9-4572-963b-0624beca1498"
NW_015368251.1	RepeatMasker	DNA/Sola-2	1308539	1308945	2709	-	.	ID="RND-1_FAMILY-15";Tend="1312";Tstart="902";shortTE="F";uid="ff1018c0-ea25-475d-a613-a4585168b14b"
NW_015368251.1	RepeatMasker	Unknown	836187	836478	1604	-	.	ID="RND-4_FAMILY-761";Tend="1138";Tstart="844";shortTE="F";uid="641640c2-d477-472a-a3bd-a9e1279b9da0"
NW_015368251.1	RepeatMasker	DNA/Kolobok-E	966649	967082	1264	-	.	ID="RND-6_FAMILY-2550";TEgroup="ctg_10%7CRND-6_FAMILY-2550%7C1";Tend="1344";Tstart="922";shortTE="F";uid="acdcc9d6-eb24-4860-98c4-400675feb894"
NW_015368251.1	RepeatMasker	DNA/Kolobok-E	1372188	1372373	638	-	.	ID="KOLOBOKE-2_AP";Tend="2215";Tstart="2030";shortTE="F";uid="1c18d06c-7e68-42dc-828d-d247e90227a9"
NW_015368251.1	RepeatMasker	Unknown	906729	906842	861	-	.	ID="RND-3_FAMILY-226";Tend="1066";Tstart="952";shortTE="F";uid="c478a396-a3db-48ed-8005-f3acece62cf4"
NW_015368251.1	RepeatMasker	Retroposon?	599501	599676	639	-	.	ID="SINE2-1_AP";Tend="1770";Tstart="1580";shortTE="F";uid="3f5902d2-3ddf-46e2-a390-fafb41eab27b"
NW_015368251.1	RepeatMasker	DNA/hAT-hAT19	219551	219819	713	-	.	ID="DNA8-43_AP";Tend="869";Tstart="485";shortTE="F";uid="d6e876e4-3f05-4453-9b7e-37917092b644"
NW_015368251.1	RepeatMasker	DNA/Kolobok-T2	924871	925359	1212	-	.	ID="RND-6_FAMILY-5382";Tend="1387";Tstart="908";shortTE="F";uid="bff15a84-c7d9-4d7c-9a1e-07ec57ce7974"
NW_015368251.1	RepeatMasker	DNA/hAT-Tip100	886978	887343	1914	-	.	ID="RND-5_FAMILY-3662";Tend="1243";Tstart="875";shortTE="F";uid="66f98218-9ff7-4966-80a5-164c5ff1c400"
NW_015368251.1	RepeatMasker	DNA/MULE-MuDR	943629	945122	7877	-	.	ID="MUDR10X_AP";Tend="1983";Tstart="665";shortTE="F";uid="6a8333db-ac5a-49fe-be41-c039783afc89"
NW_015368251.1	RepeatMasker	DNA/Ginger-1	1111130	1111244	487	-	.	ID="GINGER1-1_AP";Tend="4354";Tstart="4252";shortTE="F";uid="e976c495-40f0-46b8-97f0-368f42a94ce1"
NW_015368251.1	RepeatMasker	DNA/Ginger-1	412861	413375	2150	-	.	ID="RND-6_FAMILY-17210";Tend="1414";Tstart="943";shortTE="F";uid="992d091b-abe6-40de-b8d2-0e2b8c9898f9"
NW_015368251.1	RepeatMasker	DNA/hAT-hAT19	292143	292425	1015	-	.	ID="RND-5_FAMILY-1717";Tend="1573";Tstart="1292";shortTE="F";uid="95b1229a-4594-4916-8dcb-56b82f23cd6f"
NW_015368251.1	RepeatMasker	DNA	907193	907398	982	-	.	ID="RND-6_FAMILY-3188";Tend="1864";Tstart="1666";shortTE="F";uid="644fcf8e-6de8-407f-b736-194f8805b475"
NW_015368251.1	RepeatMasker	LINE/I-Jockey	247223	247386	482	-	.	ID="VINGI-1_APIS";Tend="163";Tstart="1";shortTE="F";uid="d9cddd99-32b0-4df7-93c4-b9a0e622c218"
NW_015368251.1	RepeatMasker	Unknown	193133	193318	896	-	.	ID="RND-3_FAMILY-226";Tend="1673";Tstart="1454";shortTE="F";uid="62f85f10-40fa-4c9a-b935-135c2d08f04b"
NW_015368251.1	RepeatMasker	DNA/hAT-Ac	1349535	1350011	3248	-	.	ID="RND-6_FAMILY-682";Tend="1234";Tstart="760";shortTE="F";uid="e40e1978-a383-4ceb-a034-38b718fb351c"
NW_015368251.1	RepeatMasker	DNA	1134662	1134905	600	-	.	ID="DNA4-2_AP";Tend="769";Tstart="551";shortTE="F";uid="f3a2fa37-6208-48c4-98af-bfa5fa2c5d75"
NW_015368251.1	RepeatMasker	DNA/hAT-Tip100	1106210	1107403	5842	-	.	ID="RND-6_FAMILY-8295";TEgroup="ctg_10%7CRND-6_FAMILY-8295%7C1";Tend="2038";Tstart="418";shortTE="F";uid="e7c051de-ad31-4edd-ad15-6cad3e011b33"
NW_015368251.1	RepeatMasker	DNA/TcMar-m44	1044398	1044544	646	-	.	ID="dnax-3b_ap";Tend="138";Tstart="2";shortTE="F";uid="464b953b-3b9c-420c-87e8-205ceb342327"
NW_015368251.1	RepeatMasker	Unknown	947049	947270	1004	-	.	ID="RND-5_FAMILY-8506";Tend="1297";Tstart="1088";shortTE="F";uid="08760044-65ca-4d62-b9de-cf175e40ae75"
NW_015368251.1	RepeatMasker	DNA	9905	10576	1123	-	.	ID="DNA4-2_AP";Tend="754";Tstart="48";shortTE="F";uid="2a198b22-6e73-4732-a2d8-f8d2dbfa6dd9"
NW_015368251.1	RepeatMasker	LINE/I	664878	665431	954	-	.	ID="RND-5_FAMILY-630";Tend="605";Tstart="123";shortTE="F";uid="107f52c5-4f52-425d-aad5-d8232613b30a"
NW_015368251.1	RepeatMasker	DNA	1254484	1254819	632	-	.	ID="DNA4-2_AP";Tend="769";Tstart="490";shortTE="F";uid="7dc0cdfb-d2f0-4291-aa81-edda61199869"
NW_015368251.1	RepeatMasker	DNA/TcMar-Tc1	1057149	1057448	1386	-	.	ID="RND-5_FAMILY-284";Tend="750";Tstart="460";shortTE="F";uid="db97af94-e64d-45e9-bece-b7567f9cee8b"
NW_015368251.1	RepeatMasker	DNA/Ginger-1	1005974	1006215	1011	-	.	ID="RND-6_FAMILY-17210";Tend="1187";Tstart="952";shortTE="F";uid="3432c109-47e4-482f-86bd-bec5a54d6438"
NW_015368251.1	RepeatMasker	Unknown	925851	926004	513	-	.	ID="RND-1_FAMILY-0";Tend="1125";Tstart="980";shortTE="F";uid="afef3006-5d90-469e-b813-8bf793cea4d5"
NW_015368251.1	RepeatMasker	DNA/hAT-hAT19	1329864	1330296	1429	-	.	ID="RND-6_FAMILY-1234";Tend="1357";Tstart="883";shortTE="F";uid="81f23b48-ac95-4662-93e5-43bb6fd10e22"
NW_015368251.1	RepeatMasker	DNA	952082	952454	1219	-	.	ID="TTAA3_AP";Tend="351";Tstart="1";shortTE="F";uid="0987cdc9-6ec1-44b9-bb50-3a0e94c1ccf4"
NW_015368251.1	RepeatMasker	Unknown	498109	498376	2331	-	.	ID="RND-5_FAMILY-1794";Tend="1510";Tstart="1244";shortTE="F";uid="647257c8-e5dd-47e8-a23f-b36f5a230468"
NW_015368251.1	RepeatMasker	Unknown	960303	960738	2286	-	.	ID="RND-1_FAMILY-150";Tend="1349";Tstart="912";shortTE="F";uid="036e1a2e-2928-4d48-8f9d-bbb17a16ede3"
NW_015368251.1	RepeatMasker	Unknown	1355777	1356089	1478	-	.	ID="RND-6_FAMILY-10443";Tend="1309";Tstart="954";shortTE="F";uid="7ec24cec-05cf-407f-9158-01e4aff04baa"
NW_015368251.1	RepeatMasker	Unknown	1390261	1390399	955	-	.	ID="RND-5_FAMILY-383";Tend="1177";Tstart="1050";shortTE="F";uid="94f989d0-72ad-495f-852c-341a14b2261e"
NW_015368251.1	RepeatMasker	Unknown	920707	921316	2591	-	.	ID="RND-5_FAMILY-316";Tend="1541";Tstart="949";shortTE="F";uid="84256709-fe0b-4cd6-a961-daa8eee6e0f3"
NW_015368251.1	RepeatMasker	DNA/Ginger	700248	700408	1140	-	.	ID="RND-1_FAMILY-21";Tend="2511";Tstart="2354";shortTE="F";uid="bfe3f252-248b-4056-86ed-e2cb1686193e"
NW_015368251.1	RepeatMasker	LINE/RTE-BovB	1156360	1156984	1588	-	.	ID="RND-5_FAMILY-981";Tend="1297";Tstart="672";shortTE="F";uid="70ca95e6-5922-4665-a706-d39ce05be1af"
NW_015368251.1	RepeatMasker	Retroposon?	845086	845217	919	-	.	ID="SINE2-2_AP";Tend="1998";Tstart="1855";shortTE="F";uid="94e06994-3539-4bfd-b946-536bab1d6971"
NW_015368251.1	RepeatMasker	DNA/hAT-hAT19	220250	220635	2561	-	.	ID="DNA8-43_AP";Tend="358";Tstart="1";shortTE="F";uid="5755a035-0699-4ffa-beaf-4e997caa50fd"
NW_015368251.1	RepeatMasker	DNA/Ginger	629689	631406	11512	-	.	ID="RND-1_FAMILY-21";Tend="2538";Tstart="763";shortTE="F";uid="9c1a420a-ce84-4891-b509-a914bce7a754"
NW_015368251.1	RepeatMasker	LINE/R1	684152	685509	5410	-	.	ID="RND-5_FAMILY-10185";TEgroup="ctg_10%7CRND-5_FAMILY-10185%7C1";Tend="1879";Tstart="265";shortTE="F";uid="5a56e244-55d4-45ec-91a7-79f779ab08a5"
NW_015368251.1	RepeatMasker	DNA	139553	139756	453	-	.	ID="dna4-2_ap";Tend="203";Tstart="1";shortTE="F";uid="5afb6d24-3433-4a28-ab6d-307c3a9bbe11"
NW_015368341.1	RepeatMasker	DNA/Kolobok-E	187594	187979	652	+	.	ID="RND-5_FAMILY-983";TEgroup="ctg_100%7CRND-5_FAMILY-983%7C1";Tend="1709";Tstart="876";shortTE="F";uid="a8d57337-5ecf-41f4-b5bf-091eb0c5ffe1"
NW_015368341.1	RepeatMasker	RC/Helitron	344346	344549	528	+	.	ID="RND-6_FAMILY-34";TEgroup="ctg_100%7CRND-6_FAMILY-34%7C1";Tend="1521";Tstart="933";shortTE="F";uid="3a4c32aa-6d24-49b1-a8fc-0904710307b4"
NW_015368341.1	RepeatMasker	Retroposon?	118552	120231	4796	+	.	ID="SINE2-1_AP";Tend="1663";Tstart="4";shortTE="F";uid="445dbac3-987c-4fa4-b56e-1dbc9460f90f"
NW_015368341.1	RepeatMasker	RC/Helitron	537143	537328	889	+	.	ID="HELITRON-1_DIUL";Tend="249";Tstart="60";shortTE="F";uid="aaa076c1-136f-45d5-a31e-9f5befac8f11"
NW_015368341.1	RepeatMasker	DNA/hAT	261619	262118	1608	+	.	ID="DNA8-108_AP";Tend="704";Tstart="163";shortTE="F";uid="d0b22890-9035-488c-b8ed-9f776f95a944"
NW_015368341.1	RepeatMasker	DNA/Kolobok-E	559236	559656	1028	+	.	ID="rnd-6_family-1584";Tend="1318";Tstart="806";shortTE="F";uid="722a7ed4-3961-4331-b30e-bb4b982a0cdc"
NW_015368341.1	RepeatMasker	DNA	275759	275874	561	+	.	ID="dna4-2_ap";Tend="193";Tstart="74";shortTE="F";uid="6e97ed1b-1061-4625-89f0-cc9ef938adc7"
NW_015368341.1	RepeatMasker	RC/Helitron	376968	377129	1155	+	.	ID="RND-6_FAMILY-9203";Tend="599";Tstart="438";shortTE="F";uid="40d53674-92c1-490c-9cb4-fb914862f45a"
NW_015368341.1	RepeatMasker	DNA/MULE-MuDR	460151	460437	722	+	.	ID="RND-6_FAMILY-7";Tend="1206";Tstart="940";shortTE="F";uid="23d2c452-c0e4-45e6-ba8c-8e5a2c4fcc62"
NW_015368341.1	RepeatMasker	DNA/Ginger	340553	340745	1476	+	.	ID="RND-1_FAMILY-20";Tend="1640";Tstart="1448";shortTE="F";uid="ebd37f14-1f30-47c7-90e9-e5b6f20be374"
NW_015368341.1	RepeatMasker	Retroposon?	129037	129201	576	+	.	ID="SINE2-1_AP";Tend="1456";Tstart="1294";shortTE="F";uid="64da38f5-d5a6-40bf-9489-8df12f69ae76"
NW_015368341.1	RepeatMasker	LINE/I-Jockey	234392	234610	1145	+	.	ID="RND-5_FAMILY-426";Tend="1205";Tstart="998";shortTE="F";uid="4b7d45d8-c08a-483e-ab1d-869ddd1a4ee0"
NW_015368341.1	RepeatMasker	DNA/Kolobok-E	242784	242997	667	+	.	ID="RND-6_FAMILY-2550";Tend="1376";Tstart="1183";shortTE="F";uid="6e98a7d1-3a5c-426c-a3c8-b9188273bf00"
NW_015368341.1	RepeatMasker	Unknown	410610	410788	1560	+	.	ID="RND-5_FAMILY-1280";Tend="1172";Tstart="994";shortTE="F";uid="a64566f2-78b3-436a-8ec7-0cbf8a503c68"
NW_015368341.1	RepeatMasker	RC/Helitron	553804	554079	887	+	.	ID="RND-6_FAMILY-255";Tend="1961";Tstart="1706";shortTE="F";uid="2a3462f1-f177-4550-b1de-42b42135eb37"
NW_015368341.1	RepeatMasker	DNA/PIF-Harbinger	188232	188457	483	+	.	ID="ISL2EU-7_CFL";Tend="614";Tstart="387";shortTE="F";uid="422e6f7c-e8c5-42e3-83f8-84cd29c9bc68"
NW_015368341.1	RepeatMasker	DNA/hAT	147968	148171	1076	+	.	ID="DNA8-68_AP";Tend="189";Tstart="2";shortTE="F";uid="052e2cd5-200c-4225-8ef4-439bb282152f"
NW_015368341.1	RepeatMasker	DNA/hAT-Tip100	180817	181108	418	+	.	ID="RND-6_FAMILY-2315";Tend="848";Tstart="617";shortTE="F";uid="d494d91f-6310-4957-9b9c-a4d79cf718af"
NW_015368341.1	RepeatMasker	LINE/I-Jockey	505931	507457	9780	+	.	ID="RND-6_FAMILY-2559";Tend="1698";Tstart="258";shortTE="F";uid="dc58098c-7d8c-4414-a333-fbe5ce506a70"
NW_015368341.1	RepeatMasker	DNA	216290	216481	505	+	.	ID="ttaa3c_ap";Tend="403";Tstart="216";shortTE="F";uid="5c39d8a1-fa4e-4a10-9405-5436c0d099de"
NW_015368341.1	RepeatMasker	DNA/hAT-hAT19	104087	104460	1427	+	.	ID="DNA8-64B_AP";TEgroup="ctg_100%7CDNA8-64B_AP%7C1";Tend="922";Tstart="197";shortTE="F";uid="73038c54-609a-4417-9ed4-d5ea963b1422"
NW_015368341.1	RepeatMasker	DNA/hAT	688596	688783	747	+	.	ID="RND-6_FAMILY-115";Tend="1445";Tstart="1227";shortTE="F";uid="3e189c3b-1f1a-45e6-a2ed-436e7f343414"
NW_015368341.1	RepeatMasker	DNA/MULE-MuDR	459783	459905	611	+	.	ID="RND-6_FAMILY-7";Tend="817";Tstart="695";shortTE="F";uid="2145ed6e-de94-4c3d-89de-ba68a2763bb1"
NW_015368341.1	RepeatMasker	DNA/Ginger	533737	533950	1158	+	.	ID="rnd-1_family-21";Tend="2523";Tstart="2354";shortTE="F";uid="8888f272-4781-403f-9b9a-5043b1330b34"
NW_015368341.1	RepeatMasker	DNA/MULE-MuDR	288225	288644	2996	+	.	ID="RND-5_FAMILY-2819";Tend="1358";Tstart="935";shortTE="F";uid="fa0664b2-27f7-49a1-9658-55bc33fcfe3f"
NW_015368341.1	RepeatMasker	DNA	238417	239006	2958	+	.	ID="DNA4-3_AP";Tend="635";Tstart="3";shortTE="F";uid="9983117e-3b13-4aa9-887b-00e672c15eed"
NW_015368341.1	RepeatMasker	LINE/I	367938	368223	1722	+	.	ID="RND-5_FAMILY-1213";Tend="1477";Tstart="1212";shortTE="F";uid="3a574077-332b-4ea8-8948-81c91bf33b48"
NW_015368341.1	RepeatMasker	LINE/RTE-BovB	579759	580117	446	+	.	ID="RND-5_FAMILY-981";Tend="1277";Tstart="922";shortTE="F";uid="6e232ddb-c49c-4831-9bcc-44f870ae9dd7"
NW_015368341.1	RepeatMasker	Retroposon?	546574	547321	2558	+	.	ID="SINE2-2_AP";Tend="1998";Tstart="820";shortTE="F";uid="eb41990c-79cc-418e-a7d0-610687fe0ece"
NW_015368341.1	RepeatMasker	DNA	262689	263132	2164	+	.	ID="TTAA2_AP";Tend="427";Tstart="1";shortTE="F";uid="6361fb6f-7858-4c19-99d9-ecc507461fee"
NW_015368341.1	RepeatMasker	RC/Helitron	161786	161997	482	+	.	ID="RND-6_FAMILY-618";Tend="796";Tstart="537";shortTE="F";uid="63889525-8b29-4357-8a4f-e663b06e1afa"
NW_015368341.1	RepeatMasker	Unknown	116249	116661	505	+	.	ID="RND-1_FAMILY-121";Tend="1635";Tstart="1239";shortTE="F";uid="30ff2f95-6765-4d5b-8f03-1efaf42c01fc"
NW_015368341.1	RepeatMasker	Unknown	369786	369921	622	+	.	ID="RND-1_FAMILY-0";Tend="1103";Tstart="969";shortTE="F";uid="39897ec2-7454-4659-bab2-12e5836fc53d"
NW_015368341.1	RepeatMasker	DNA/Ginger	130754	130931	734	+	.	ID="RND-1_FAMILY-20";Tend="1638";Tstart="1475";shortTE="F";uid="a97a5aeb-f2de-431b-b186-30ffc8eae0ae"
NW_015368341.1	RepeatMasker	LINE/I	305340	305608	762	+	.	ID="RND-1_FAMILY-154";Tend="1079";Tstart="828";shortTE="F";uid="68f619ce-dd08-48b7-95d7-e805db5ccfe2"
NW_015368341.1	RepeatMasker	LTR/Gypsy	583744	584631	4869	+	.	ID="RND-5_FAMILY-2768";TEgroup="ctg_100%7CRND-5_FAMILY-2768%7C1";Tend="1552";Tstart="830";shortTE="F";uid="9ccba795-4cc6-4b09-a2fe-ca189990dcbd"
NW_015368341.1	RepeatMasker	RC/Helitron	307807	307928	424	+	.	ID="RND-5_FAMILY-1049";Tend="1836";Tstart="1715";shortTE="F";uid="a9aa938f-9e69-4c2a-864a-d0a5299d964f"
NW_015368341.1	RepeatMasker	LINE/I-Jockey	283515	284368	938	+	.	ID="RND-5_FAMILY-7690";Tend="1379";Tstart="524";shortTE="F";uid="ef7fd8a2-9866-4786-9364-fe4505064206"
NW_015368341.1	RepeatMasker	DNA	414421	414665	435	+	.	ID="DNA4-3_AP";Tend="512";Tstart="267";shortTE="F";uid="fc18ee73-501c-4732-a1de-fd3ec053cbda"
NW_015368341.1	RepeatMasker	DNA/Ginger	576927	577126	1638	+	.	ID="RND-1_FAMILY-20";Tend="1648";Tstart="1449";shortTE="F";uid="b3d4c741-ee49-4dc0-99fb-2829f2b28afc"
NW_015368341.1	RepeatMasker	LINE/I	186431	186834	546	+	.	ID="RND-5_FAMILY-3592";Tend="1295";Tstart="951";shortTE="F";uid="b665f3be-8ea8-4121-a390-c6c9a93a2c6a"
NW_015368341.1	RepeatMasker	Retroposon?	687531	688149	2198	+	.	ID="SINE2-2_AP";Tend="1391";Tstart="753";shortTE="F";uid="35f4eb4b-b21b-4486-a79e-256badae3a83"
NW_015368341.1	RepeatMasker	LINE/CR1	135117	135243	454	+	.	ID="RND-6_FAMILY-723";Tend="1428";Tstart="1316";shortTE="F";uid="c8a79888-988a-4bca-bb1b-7958cfcad1ba"
NW_015368341.1	RepeatMasker	LINE/CR1	324780	325166	1246	+	.	ID="RND-6_FAMILY-8635";Tend="1320";Tstart="923";shortTE="F";uid="b4837b59-0429-4317-9a47-e0d0b269d3cd"
NW_015368341.1	RepeatMasker	Unknown	314113	314462	2688	+	.	ID="RND-5_FAMILY-1537";Tend="1243";Tstart="894";shortTE="F";uid="c8b85a6a-a43d-4730-b531-c8ed222879cf"
NW_015368341.1	RepeatMasker	Unknown	237818	238288	3294	+	.	ID="RND-6_FAMILY-5403";Tend="1425";Tstart="946";shortTE="F";uid="3aebdc26-f56b-44c3-a707-e84edaa68ed2"
NW_015368341.1	RepeatMasker	DNA	553459	553693	1066	+	.	ID="DNAX-1_AP";Tend="765";Tstart="580";shortTE="F";uid="4b5ccc17-3b46-499b-9916-c8f4c1c12f83"
NW_015368341.1	RepeatMasker	RC/Helitron	377141	378087	6648	+	.	ID="HELITRON-1_AP";Tend="2904";Tstart="1932";shortTE="F";uid="756fe034-b13e-471a-9593-1f881d49a08f"
NW_015368341.1	RepeatMasker	RC/Helitron	489418	489826	532	+	.	ID="RND-5_FAMILY-280";Tend="1376";Tstart="959";shortTE="F";uid="ce5eea4d-83e3-4d1b-a41d-9d838c90a755"
NW_015368341.1	RepeatMasker	DNA/Ginger	255606	255898	1268	+	.	ID="RND-1_FAMILY-21";TEgroup="ctg_100%7CRND-1_FAMILY-21%7C1";Tend="1650";Tstart="820";shortTE="F";uid="d8319852-8183-411f-8bde-4dcbccb47fb6"
NW_015368341.1	RepeatMasker	LINE/I	342605	342775	1361	+	.	ID="RND-6_FAMILY-2213";Tend="1173";Tstart="1002";shortTE="F";uid="612fc2b8-e7ae-4c49-bbe6-7fd45a224b11"
NW_015368341.1	RepeatMasker	LINE/I-Jockey	209984	210389	1790	+	.	ID="RND-6_FAMILY-557";Tend="1576";Tstart="1163";shortTE="F";uid="e1f6a090-b62b-4bcb-a8e0-fa17d3b6394f"
NW_015368341.1	RepeatMasker	Unknown	120571	120780	1087	+	.	ID="RND-1_FAMILY-73";Tend="1248";Tstart="1050";shortTE="F";uid="e6073116-78f3-497e-b9f0-44333b647f4a"
NW_015368341.1	RepeatMasker	Unknown	125151	125341	1481	+	.	ID="RND-5_FAMILY-1454";Tend="1178";Tstart="990";shortTE="F";uid="27e341cf-7358-43ee-bb0f-a2057633ebf5"
NW_015368341.1	RepeatMasker	LTR/Copia	649314	649881	950	+	.	ID="RND-6_FAMILY-1776";Tend="1284";Tstart="695";shortTE="F";uid="3219d2fc-24bd-4493-9bf9-8055a16a9dae"
NW_015368341.1	RepeatMasker	DNA	26615	26921	597	+	.	ID="dna4-2_ap";TEgroup="ctg_100%7Cdna4-2_ap%7C1";Tend="769";Tstart="1";shortTE="F";uid="53b5a0bb-b2ca-4740-b42e-074cdbc5d703"
NW_015368341.1	RepeatMasker	RC/Helitron	126707	126868	464	+	.	ID="RND-5_FAMILY-2153";Tend="1762";Tstart="1618";shortTE="F";uid="0332a980-2a45-41a1-b4de-914bcc9cc868"
NW_015368341.1	RepeatMasker	DNA/hAT-hAT19	148862	149010	844	+	.	ID="HAT-N9_AP";Tend="152";Tstart="1";shortTE="F";uid="5743ec46-3cf1-4442-85d0-9804b07a08e6"
NW_015368341.1	RepeatMasker	DNA/Kolobok-E	324619	324797	871	+	.	ID="KOLOBOKE-3_AP";Tend="2195";Tstart="2024";shortTE="F";uid="df2d24e4-a4ec-47c2-9b82-b2174aa73891"
NW_015368341.1	RepeatMasker	DNA	227617	227717	448	+	.	ID="RND-5_FAMILY-2221";Tend="2079";Tstart="1978";shortTE="F";uid="19c00947-a3c3-49c6-89ab-77d2a62d8755"
NW_015368341.1	RepeatMasker	RC/Helitron	421355	422458	4247	+	.	ID="RND-5_FAMILY-1049";Tend="2875";Tstart="1809";shortTE="F";uid="501dd9ed-1ca4-4cd9-90e8-6e9edec6c5ee"
NW_015368341.1	RepeatMasker	DNA/TcMar-m44	679317	679450	805	+	.	ID="dnax-3b_ap";Tend="138";Tstart="1";shortTE="F";uid="03b2ad26-c9d8-4365-9a86-1bfc6733793c"
NW_015368341.1	RepeatMasker	DNA/hAT-Tip100	97912	98114	1482	+	.	ID="RND-5_FAMILY-3582";Tend="824";Tstart="626";shortTE="F";uid="a33267ff-0f3d-4151-a3bc-5561090c021d"
NW_015368341.1	RepeatMasker	Retroposon?	571159	571291	459	+	.	ID="RND-1_FAMILY-39";Tend="987";Tstart="853";shortTE="F";uid="f4279739-28c6-4bf9-8c7b-8e764e0f6aa3"
NW_015368341.1	RepeatMasker	DNA/hAT-Ac	515465	516188	2558	+	.	ID="RND-1_FAMILY-132";TEgroup="ctg_100%7CRND-1_FAMILY-132%7C1";Tend="1311";Tstart="912";shortTE="F";uid="bf4cf783-1edf-45dc-b70e-9b7876e1257f"
NW_015368341.1	RepeatMasker	Unknown	164169	164594	597	+	.	ID="RND-6_FAMILY-3448";Tend="864";Tstart="480";shortTE="F";uid="54cd065c-2850-4701-9991-7d5e8097ad04"
NW_015368341.1	RepeatMasker	LTR/Copia	278629	279106	821	+	.	ID="RND-6_FAMILY-1776";TEgroup="ctg_100%7CRND-6_FAMILY-1776%7C1";Tend="1450";Tstart="765";shortTE="F";uid="00d36e10-c5d7-453c-aac5-306a3beebb1b"
NW_015368341.1	RepeatMasker	LINE/RTE-BovB	526328	527704	621	+	.	ID="RTE-63_LMI";Tend="2180";Tstart="62";shortTE="F";uid="1fc9fa44-fa21-4a4c-b695-d7aa7474d7fe"
NW_015368341.1	RepeatMasker	DNA/Kolobok-E	186194	186396	1126	+	.	ID="RND-5_FAMILY-983";Tend="1112";Tstart="904";shortTE="F";uid="03d0ccce-0f83-47fb-897a-76fac290f97b"
NW_015368341.1	RepeatMasker	LINE/I	291753	291892	533	+	.	ID="RND-4_FAMILY-1002";Tend="749";Tstart="618";shortTE="F";uid="e95b4b5b-5e90-4f31-a034-4351cae5c967"
NW_015368341.1	RepeatMasker	DNA/Kolobok-E	538551	539012	2305	+	.	ID="RND-1_FAMILY-18";Tend="1763";Tstart="1320";shortTE="F";uid="13f0993e-9022-4e01-b97d-f41b3605a2eb"
NW_015368341.1	RepeatMasker	DNA/Ginger	103202	103409	1333	+	.	ID="RND-1_FAMILY-20";Tend="1647";Tstart="1455";shortTE="F";uid="b094a301-519b-44e0-9bbf-7fcabae041c3"
NW_015368341.1	RepeatMasker	DNA	662658	662807	532	+	.	ID="TTAAC_AP";Tend="416";Tstart="280";shortTE="F";uid="5ef2e265-ff70-4718-af1a-0019e1aa2b0f"
NW_015368341.1	RepeatMasker	DNA/hAT	675443	675699	1970	+	.	ID="RND-6_FAMILY-309";Tend="1613";Tstart="1370";shortTE="F";uid="78f44616-4cfd-4089-85ad-3b0df4d14979"
NW_015368341.1	RepeatMasker	DNA	418445	418765	932	+	.	ID="DNA4-2_AP";Tend="473";Tstart="175";shortTE="F";uid="1bc150f6-7d84-4be5-8f52-05e8d5433d5f"
NW_015368341.1	RepeatMasker	DNA/Ginger	244114	244300	1463	+	.	ID="RND-1_FAMILY-20";Tend="1641";Tstart="1455";shortTE="F";uid="080489cc-a709-4252-80b5-8ef54c5f18a2"
NW_015368341.1	RepeatMasker	DNA/Ginger	432089	433726	11429	+	.	ID="RND-1_FAMILY-21";Tend="2518";Tstart="828";shortTE="F";uid="6455209f-e1b9-4ca8-9798-56bc6566d789"
NW_015368341.1	RepeatMasker	DNA	184559	184727	601	+	.	ID="ttaa18_ap";Tend="159";Tstart="14";shortTE="F";uid="a1644a49-35d9-4403-8181-aa3d2f06c735"
NW_015368341.1	RepeatMasker	DNA/TcMar-Pogo	401821	401922	536	+	.	ID="RND-6_FAMILY-179";Tend="1523";Tstart="1427";shortTE="F";uid="d67ff420-cb5a-4a6b-af74-08d9d4a6b859"
NW_015368341.1	RepeatMasker	LTR/Gypsy	164817	165004	519	+	.	ID="RND-6_FAMILY-1407";Tend="1494";Tstart="1307";shortTE="F";uid="dd586351-e9a4-4d24-86d8-727eb6e03b9c"
NW_015368341.1	RepeatMasker	DNA/Kolobok-E	558962	559200	1077	+	.	ID="RND-6_FAMILY-1584";Tend="576";Tstart="325";shortTE="F";uid="35fd0c4f-2b7a-4032-a86e-d1e6769459dd"
NW_015368341.1	RepeatMasker	RC/Helitron	397215	397369	732	+	.	ID="RND-6_FAMILY-618";Tend="792";Tstart="641";shortTE="F";uid="02bcb545-925a-47f3-bdc9-0319f4bcfd66"
NW_015368341.1	RepeatMasker	LTR/Copia	145986	146284	1462	+	.	ID="RND-6_FAMILY-1776";Tend="1075";Tstart="765";shortTE="F";uid="dc9c6e5c-97d4-4084-b7d8-b430e1a4e31b"
NW_015368341.1	RepeatMasker	DNA/Kolobok-T2	145272	145511	959	+	.	ID="KOLOBOK-3_AP";Tend="4282";Tstart="4022";shortTE="F";uid="1b30dfa6-aeb7-48b1-bc6d-6734a64aa365"
NW_015368341.1	RepeatMasker	DNA	203151	203410	1438	+	.	ID="DNA8-15_AP";Tend="243";Tstart="3";shortTE="F";uid="3899402c-15ec-4ad9-8d9f-45553a608ab5"
NW_015368341.1	RepeatMasker	RC/Helitron	309133	310101	1459	+	.	ID="HELITRON-1_AP";TEgroup="ctg_100%7CHELITRON-1_AP%7C1";Tend="2901";Tstart="131";shortTE="F";uid="fca0552d-d168-4a51-a565-1204af1ffc46"
NW_015368341.1	RepeatMasker	LINE/R1	248325	248524	1620	+	.	ID="RND-5_FAMILY-1819";Tend="1231";Tstart="1032";shortTE="F";uid="81bb41e8-517d-4b7e-96eb-bb29505bfcb4"
NW_015368341.1	RepeatMasker	Retroposon?	49163	50031	986	+	.	ID="SINE2-1_AP";Tend="1998";Tstart="685";shortTE="F";uid="e7b6e213-51dc-4a2c-9452-48d8129d77fb"
NW_015368341.1	RepeatMasker	Unknown	465121	465503	2439	+	.	ID="RND-1_FAMILY-122";Tend="1316";Tstart="923";shortTE="F";uid="3a1a6453-47d2-4362-b1ab-2c102778ff8e"
NW_015368341.1	RepeatMasker	DNA/hAT-Charlie	662301	662643	1861	+	.	ID="DNA8-104_AP";Tend="340";Tstart="2";shortTE="F";uid="b77299ec-142f-45a1-a0bf-af46451820c5"
NW_015368341.1	RepeatMasker	DNA/hAT-Tip100	51650	51998	2748	+	.	ID="RND-6_FAMILY-9599";Tend="1257";Tstart="915";shortTE="F";uid="1be602fc-e9b2-42aa-adb1-afefc9998a4c"
NW_015368341.1	RepeatMasker	DNA/hAT-Blackjack	604484	605031	3974	+	.	ID="RND-6_FAMILY-1808";Tend="1452";Tstart="905";shortTE="F";uid="2129be4e-5eaf-47a6-a857-bd296baa66f1"
NW_015368341.1	RepeatMasker	Retroposon?	571729	572463	1210	+	.	ID="SINE2-1_AP";TEgroup="ctg_100%7CSINE2-1_AP%7C2";Tend="1563";Tstart="895";shortTE="F";uid="3dc6c274-0dac-4516-8e99-47c84fc7eb43"
NW_015368341.1	RepeatMasker	RC/Helitron	397346	397457	502	+	.	ID="RND-6_FAMILY-5007";Tend="1027";Tstart="919";shortTE="F";uid="3b8f5c6d-005b-4849-bc3b-eb8477d423b9"
NW_015368341.1	RepeatMasker	LINE/L2	273444	273547	578	+	.	ID="RND-6_FAMILY-6756";Tend="1212";Tstart="1112";shortTE="F";uid="f2b3ada5-2a6d-4066-a147-b88e5aa3c670"
NW_015368341.1	RepeatMasker	DNA/Ginger	542088	542514	2975	+	.	ID="RND-1_FAMILY-21";Tend="1243";Tstart="813";shortTE="F";uid="439b1f2e-9ad2-4f31-8a82-0d06f94dd12c"
NW_015368341.1	RepeatMasker	DNA/Ginger	593599	593965	2733	+	.	ID="RND-1_FAMILY-20";Tend="1643";Tstart="1285";shortTE="F";uid="b8400a8d-1bc9-4836-84cf-60bc60386f1f"
NW_015368341.1	RepeatMasker	Unknown	413031	413960	5129	+	.	ID="RND-6_FAMILY-3430";Tend="2441";Tstart="909";shortTE="F";uid="529ce1af-a9ca-43a2-bd31-4ddecdcd5000"
NW_015368341.1	RepeatMasker	RC/Helitron	343731	344089	2478	+	.	ID="RND-6_FAMILY-34";Tend="630";Tstart="259";shortTE="F";uid="428671d1-3e85-4cb3-85ac-c1c9b84b4c17"
NW_015368341.1	RepeatMasker	Unknown	393898	394085	419	+	.	ID="RND-4_FAMILY-2366";Tend="1441";Tstart="1251";shortTE="F";uid="93a59d78-1436-432c-8f94-ac9367dc9811"
NW_015368341.1	RepeatMasker	DNA/hAT-Tip100	598104	598258	579	+	.	ID="DNA8-102_AP";Tend="155";Tstart="1";shortTE="F";uid="5b4e456a-7da8-4e70-96b9-8cc7c3f08e15"
NW_015368341.1	RepeatMasker	LINE/I-Jockey	330751	331031	1485	+	.	ID="RND-5_FAMILY-2323";Tend="1418";Tstart="1133";shortTE="F";uid="ff7f4a59-877c-48b1-87f5-bba616986966"
NW_015368341.1	RepeatMasker	DNA/Kolobok-E	186833	186956	683	+	.	ID="RND-5_FAMILY-983";Tend="1225";Tstart="1100";shortTE="F";uid="cbfb5db8-ffaa-4431-b8d1-38d912893936"
NW_015368341.1	RepeatMasker	Unknown	410956	411074	713	+	.	ID="RND-1_FAMILY-43";Tend="1010";Tstart="890";shortTE="F";uid="48ea12a7-8363-4cdf-8fb9-346ce52b5eac"
NW_015368341.1	RepeatMasker	Unknown	229812	230121	1170	+	.	ID="RND-4_FAMILY-891";Tend="1238";Tstart="873";shortTE="F";uid="4aae5079-f8d0-42d5-9dd2-7849bae43a81"
NW_015368341.1	RepeatMasker	DNA	172843	172967	548	+	.	ID="DNA3-4_AP";Tend="127";Tstart="2";shortTE="F";uid="fd4bc26e-77e4-49c2-b8d2-d69de0f6b72c"
NW_015368341.1	RepeatMasker	DNA	181170	181378	1047	+	.	ID="ttaa3b_ap";Tend="399";Tstart="195";shortTE="F";uid="67d099e7-0a7f-4f8c-ae5a-11fb630622bd"
NW_015368341.1	RepeatMasker	DNA/Kolobok-E	116796	116984	500	+	.	ID="KOLOBOKE-2_AP";Tend="2091";Tstart="1902";shortTE="F";uid="0a68f85c-e01a-49c9-9fb1-66be198c47c5"
NW_015368341.1	RepeatMasker	Unknown	414655	415347	3717	+	.	ID="RND-3_FAMILY-226";Tend="1676";Tstart="921";shortTE="F";uid="7615f4ad-044c-4fa3-960e-a4c5d954c2e2"
NW_015368341.1	RepeatMasker	Retroposon?	127548	127657	860	+	.	ID="RND-1_FAMILY-39";Tend="645";Tstart="536";shortTE="F";uid="f7a0b7f4-4a6f-4058-b526-357790531513"
NW_015368341.1	RepeatMasker	Retroposon?	102346	103200	2952	+	.	ID="SINE2-1_AP";Tend="985";Tstart="85";shortTE="F";uid="11270152-0dc6-4842-831f-c67a5862b54d"
NW_015368341.1	RepeatMasker	DNA	98115	98300	908	+	.	ID="TTAA3_AP";Tend="180";Tstart="1";shortTE="F";uid="e290244e-0e41-4070-b564-5f0f0dc5e969"
NW_015368341.1	RepeatMasker	Unknown	676079	676856	4330	+	.	ID="RND-5_FAMILY-2329";Tend="1722";Tstart="910";shortTE="F";uid="1f2118c4-06a8-4f0c-ac81-fae569bb6114"
NW_015368341.1	RepeatMasker	Unknown	498214	498628	1926	+	.	ID="RND-5_FAMILY-253";Tend="1200";Tstart="786";shortTE="F";uid="21db0952-7a27-418f-91e1-f3f094cd29e2"
NW_015368341.1	RepeatMasker	DNA/Ginger-2	292375	293488	1265	+	.	ID="GINGER2-N2_AP";TEgroup="ctg_100%7CGINGER2-N2_AP%7C1";Tend="1692";Tstart="2";shortTE="F";uid="41cff5bd-3da4-406a-a977-0f505de616d1"
NW_015368341.1	RepeatMasker	DNA	639374	639559	446	+	.	ID="ttaa3b_ap";Tend="237";Tstart="53";shortTE="F";uid="be10605c-4550-43a6-bbc8-43e68e53ef09"
NW_015368341.1	RepeatMasker	Unknown	412213	412341	5129	+	.	ID="RND-6_FAMILY-3430";Tend="908";Tstart="698";shortTE="F";uid="5daa1b07-e3cb-42e7-a657-f29ccb4df06f"
NW_015368341.1	RepeatMasker	LINE/I	588815	589008	777	+	.	ID="RND-5_FAMILY-263";Tend="1329";Tstart="1151";shortTE="F";uid="48402c77-4759-450d-9377-33bfade742a4"
NW_015368341.1	RepeatMasker	LINE/I-Jockey	514948	515196	1253	+	.	ID="RND-6_FAMILY-7366";Tend="2019";Tstart="1794";shortTE="F";uid="a60bfc8b-a86d-406a-83fe-819841bad105"
NW_015368341.1	RepeatMasker	DNA/MULE-MuDR	533057	533296	1352	+	.	ID="DNA8-110_AP";Tend="258";Tstart="1";shortTE="F";uid="7e9c17da-f2c5-4f29-8d5c-0949742f6b4b"
NW_015368341.1	RepeatMasker	DNA	270994	271299	1398	-	.	ID="RND-5_FAMILY-404";Tend="2152";Tstart="1839";shortTE="F";uid="378d4fca-18d7-4a37-b7cd-28b9edf0210b"
NW_015368341.1	RepeatMasker	Unknown	237286	237642	779	-	.	ID="RND-6_FAMILY-15378";TEgroup="ctg_100%7CRND-6_FAMILY-15378%7C1";Tend="1103";Tstart="627";shortTE="F";uid="eeb13e58-aeb7-4648-8281-b932b61445f6"
NW_015368341.1	RepeatMasker	Unknown	691579	691799	918	-	.	ID="RND-1_FAMILY-2";Tend="1164";Tstart="942";shortTE="F";uid="791001b9-0fc1-4811-b1f9-9bd196b0a704"
NW_015368341.1	RepeatMasker	LINE/I-Jockey	215420	215596	830	-	.	ID="RND-5_FAMILY-7690";Tend="683";Tstart="516";shortTE="F";uid="7372bd5c-fa80-48a9-8f5a-6b00d9eedae3"
NW_015368341.1	RepeatMasker	RC/Helitron	397566	397898	1289	-	.	ID="RND-1_FAMILY-17";Tend="1476";Tstart="1161";shortTE="F";uid="bcf9c6b9-7a59-4f06-a486-e456066c48e0"
NW_015368341.1	RepeatMasker	LINE/RTE-BovB	272157	273161	601	-	.	ID="RND-5_FAMILY-92";Tend="1563";Tstart="451";shortTE="F";uid="0c2cff3a-a6e7-4a1c-bec5-1652b62b3203"
NW_015368341.1	RepeatMasker	Retroposon?	468944	469430	2042	-	.	ID="SINE2-1_AP";Tend="505";Tstart="1";shortTE="F";uid="d7722122-41b5-42d7-aa49-6298c3d6ce18"
NW_015368341.1	RepeatMasker	DNA/hAT-Ac	263862	264248	2030	-	.	ID="DNA8-14_AP";Tend="937";Tstart="566";shortTE="F";uid="78af59cc-22b0-4517-9144-e78e4c85aedc"
NW_015368341.1	RepeatMasker	DNA/Ginger	455052	455185	1028	-	.	ID="RND-1_FAMILY-20";Tend="1648";Tstart="1515";shortTE="F";uid="b2e7d0b9-b143-42e6-99a2-d83599bfa772"
NW_015368341.1	RepeatMasker	Unknown	507464	509029	9859	-	.	ID="RND-6_FAMILY-6961";Tend="1516";Tstart="16";shortTE="F";uid="a41fd6a1-4df0-4dfb-8e24-a99c918bd9f7"
NW_015368341.1	RepeatMasker	LINE/I	541009	541110	661	-	.	ID="RND-1_FAMILY-51";Tend="1620";Tstart="1516";shortTE="F";uid="e6fe6c4f-96c4-49e6-9428-48a1b910066d"
NW_015368341.1	RepeatMasker	DNA/Kolobok-E	513613	513718	482	-	.	ID="RND-6_FAMILY-6777";Tend="907";Tstart="805";shortTE="F";uid="afe2fad4-ae80-42e1-b310-1e81c45b8226"
NW_015368341.1	RepeatMasker	Unknown	228062	228345	2013	-	.	ID="RND-1_FAMILY-0";Tend="1229";Tstart="945";shortTE="F";uid="78d3a83e-4834-4404-bcb5-12f8c7eb6968"
NW_015368341.1	RepeatMasker	LINE/I-Jockey	675917	676084	811	-	.	ID="RND-4_FAMILY-1505";Tend="1292";Tstart="1116";shortTE="F";uid="0d7b0d0d-d901-4824-b4aa-c69c0211a957"
NW_015368341.1	RepeatMasker	Unknown	453473	453723	710	-	.	ID="RND-1_FAMILY-2";Tend="1260";Tstart="998";shortTE="F";uid="24591532-70e6-4462-959b-75e691b8ec4b"
NW_015368341.1	RepeatMasker	LINE/I	257851	258111	1649	-	.	ID="RND-6_FAMILY-2213";Tend="1402";Tstart="1148";shortTE="F";uid="c7744290-cd51-40d2-b05b-17f1d4a60e5f"
NW_015368341.1	RepeatMasker	DNA/hAT-Charlie	36620	36872	909	-	.	ID="RND-5_FAMILY-1734";Tend="646";Tstart="389";shortTE="F";uid="0106a94c-5daa-4a3b-bbed-722bfa9ef447"
NW_015368341.1	RepeatMasker	Unknown	433711	434087	1170	-	.	ID="RND-1_FAMILY-103";Tend="1254";Tstart="908";shortTE="F";uid="0fa621a9-131c-4e33-a3dd-27f8305183f9"
NW_015368341.1	RepeatMasker	Unknown	361026	361599	3146	-	.	ID="RND-6_FAMILY-3268";Tend="1459";Tstart="903";shortTE="F";uid="849197f7-810b-43ff-a8b9-82ffffcda341"
NW_015368341.1	RepeatMasker	LINE/I-Jockey	645373	646656	1062	-	.	ID="RND-5_FAMILY-1294";Tend="1706";Tstart="391";shortTE="F";uid="2ec0d92c-caf0-4746-9b70-d401b95dc1ea"
NW_015368341.1	RepeatMasker	DNA/Kolobok-E	523579	523866	478	-	.	ID="KOLOBOKE-2_AP";TEgroup="ctg_100%7CKOLOBOKE-2_AP%7C1";Tend="1290";Tstart="1122";shortTE="F";uid="ba6ae482-cf74-4bac-ab2e-7970551d0f94"
NW_015368341.1	RepeatMasker	RC/Helitron	127171	127438	1152	-	.	ID="RND-1_FAMILY-216";Tend="1649";Tstart="1427";shortTE="F";uid="d8c4e1fc-89dd-47a8-9e94-1f6f7dc992ff"
NW_015368341.1	RepeatMasker	DNA/hAT-Charlie	244558	244878	1290	-	.	ID="DNA8-104_AP";Tend="334";Tstart="1";shortTE="F";uid="9776d449-9a0e-4eed-aa4c-b0a1963d07d6"
NW_015368341.1	RepeatMasker	DNA/hAT-Ac	616451	616609	544	-	.	ID="DNA8-91B_AP";Tend="648";Tstart="481";shortTE="F";uid="55730983-bd86-4f49-bd09-4ba088c73876"
NW_015368341.1	RepeatMasker	DNA/hAT-hAT19	306563	306929	743	-	.	ID="HAT-N5_AP";Tend="687";Tstart="322";shortTE="F";uid="61336ebf-a606-4d51-98cf-94760b1cf0e9"
NW_015368341.1	RepeatMasker	DNA/hAT-Tip100	249167	249439	1787	-	.	ID="RND-6_FAMILY-9038";Tend="1167";Tstart="908";shortTE="F";uid="8ad9685a-e9ad-4a1f-a702-a5f38ccc8018"
NW_015368341.1	RepeatMasker	DNA/hAT-hAT19	593303	593494	424	-	.	ID="RND-4_FAMILY-1517";Tend="1385";Tstart="1198";shortTE="F";uid="41772f73-480a-44ce-8e94-c93d485a3698"
NW_015368341.1	RepeatMasker	Unknown	450947	451459	2965	-	.	ID="RND-3_FAMILY-226";Tend="1470";Tstart="952";shortTE="F";uid="47c2e6a8-6313-4014-b231-ceb293ff9598"
NW_015368341.1	RepeatMasker	DNA/hAT-Tip100	181806	182064	1747	-	.	ID="RND-6_FAMILY-4177";Tend="1128";Tstart="874";shortTE="F";uid="47b49362-6a04-447a-ae64-16927f54fa48"
NW_015368341.1	RepeatMasker	Unknown	27444	27733	610	-	.	ID="RND-6_FAMILY-5008";Tend="1254";Tstart="1008";shortTE="F";uid="484a13b3-7ec8-4df7-84d4-6457925adb19"
NW_015368341.1	RepeatMasker	Unknown	449626	449770	655	-	.	ID="RND-3_FAMILY-226";Tend="1715";Tstart="1571";shortTE="F";uid="d663a868-4e88-4cda-b26d-9384741c676e"
NW_015368341.1	RepeatMasker	Retroposon?	566712	566871	697	-	.	ID="SINE2-2_AP";Tend="1998";Tstart="1846";shortTE="F";uid="c922997d-7716-4e3a-9080-6bff0ca8e84f"
NW_015368341.1	RepeatMasker	RC/Helitron	536685	536883	1290	-	.	ID="RND-6_FAMILY-6574";Tend="1302";Tstart="1104";shortTE="F";uid="af5e85e8-e0dc-40c1-bed7-5a053d2f7949"
NW_015368341.1	RepeatMasker	DNA/hAT	260919	261045	536	-	.	ID="DNA8-108_AP";Tend="132";Tstart="1";shortTE="F";uid="e159716e-0ed0-4f90-9d07-44b2aa726bb1"
NW_015368341.1	RepeatMasker	DNA	513686	513818	762	-	.	ID="DNA4-3_AP";Tend="133";Tstart="1";shortTE="F";uid="294f5322-dba1-44bc-ac59-936020b7b3cb"
NW_015368341.1	RepeatMasker	LINE/I-Jockey	398166	399319	5443	-	.	ID="RND-5_FAMILY-4703";Tend="1464";Tstart="333";shortTE="F";uid="ab3b54c9-4b32-4f33-b7fd-20a81db63eca"
NW_015368341.1	RepeatMasker	DNA/PIF-Harbinger	239021	239339	1522	-	.	ID="RND-5_FAMILY-2912";Tend="1258";Tstart="945";shortTE="F";uid="b45af746-7746-481a-a7e1-44d14dc15146"
NW_015368341.1	RepeatMasker	DNA/Kolobok-E	29694	31045	4931	-	.	ID="rnd-1_family-19";Tend="2161";Tstart="820";shortTE="F";uid="ed01cbed-c310-40b8-8127-15fa596b63d6"
NW_015368341.1	RepeatMasker	DNA/hAT-hAT19	307224	307409	1230	-	.	ID="DNA8-66_AP";Tend="201";Tstart="1";shortTE="F";uid="6eec82b3-26fe-437e-af0f-c0a231f6786f"
NW_015368341.1	RepeatMasker	DNA/Kolobok-E	103406	103701	728	-	.	ID="KOLOBOKE-2_AP";Tend="2211";Tstart="1866";shortTE="F";uid="da3c1ff0-b55d-4482-95d4-b2fd3a3e3aa5"
NW_015368341.1	RepeatMasker	DNA/TcMar-Mariner	463148	463540	1600	-	.	ID="MARINER-14_RPR";Tend="393";Tstart="1";shortTE="F";uid="98a400e1-705b-429d-a571-6dfd8b657630"
NW_015368341.1	RepeatMasker	DNA/hAT-Tip100	129197	129411	1697	-	.	ID="RND-6_FAMILY-6963";Tend="1134";Tstart="919";shortTE="F";uid="501419b1-5351-46f2-98e7-42c715188d3d"
NW_015368341.1	RepeatMasker	Unknown	92437	92655	911	-	.	ID="RND-6_FAMILY-1672";Tend="1135";Tstart="889";shortTE="F";uid="7999e344-e778-47da-bd8b-d8382c1d28f2"
NW_015368341.1	RepeatMasker	Unknown	236255	236508	1214	-	.	ID="RND-6_FAMILY-15378";Tend="1355";Tstart="1109";shortTE="F";uid="8b89b313-1327-4142-92ea-71a1c9a082ed"
NW_015368341.1	RepeatMasker	Unknown	580757	580934	873	-	.	ID="RND-5_FAMILY-2653";Tend="1160";Tstart="984";shortTE="F";uid="578aca9a-27ed-484b-9ad8-dcf38d07fb0d"
NW_015368341.1	RepeatMasker	LINE/I	587458	587627	1163	-	.	ID="RND-1_FAMILY-116";Tend="1102";Tstart="933";shortTE="F";uid="bd8496ef-fbde-4444-9df1-6f858c50eb06"
NW_015368341.1	RepeatMasker	DNA	197511	197915	1243	-	.	ID="TTAA2C_AP";Tend="422";Tstart="2";shortTE="F";uid="fef6911f-87b8-4cec-90a3-81c90d3edbff"
NW_015368341.1	RepeatMasker	LTR/Copia	115152	115414	758	-	.	ID="RND-6_FAMILY-1776";Tend="1028";Tstart="754";shortTE="F";uid="901ca309-8cb9-460f-a428-9f7612b2464a"
NW_015368341.1	RepeatMasker	LINE/R1-LOA	587733	588079	2099	-	.	ID="RND-6_FAMILY-2244";Tend="1311";Tstart="972";shortTE="F";uid="8f85d65c-0f30-44e9-9ceb-4a2557dc8b45"
NW_015368341.1	RepeatMasker	DNA	129582	129799	522	-	.	ID="RND-6_FAMILY-5420";Tend="678";Tstart="475";shortTE="F";uid="b0254dd3-9539-4c15-a824-8f3a4472b195"
NW_015368341.1	RepeatMasker	LINE/I	345082	345464	1045	-	.	ID="RND-6_FAMILY-2213";Tend="1391";Tstart="968";shortTE="F";uid="11fc8a16-17cb-4ce6-a84a-4f667832f9a5"
NW_015368341.1	RepeatMasker	DNA/MULE-MuDR	300452	301193	3638	-	.	ID="RND-6_FAMILY-12661";Tend="1328";Tstart="575";shortTE="F";uid="3b18c49b-4d2b-481e-9513-c08051bd7f6e"
NW_015368341.1	RepeatMasker	LTR/Copia	524267	524441	511	-	.	ID="RND-6_FAMILY-1776";Tend="1093";Tstart="886";shortTE="F";uid="4791aa82-073a-4a81-87ff-b6de476074bc"
NW_015368341.1	RepeatMasker	LINE/I-Jockey	440694	440919	1852	-	.	ID="RND-6_FAMILY-1126";Tend="1405";Tstart="1180";shortTE="F";uid="f4f34451-68ce-4386-9fef-c1c0ba071511"
NW_015368341.1	RepeatMasker	DNA	136484	136685	1494	-	.	ID="rnd-1_family-57";Tend="1156";Tstart="970";shortTE="F";uid="20471020-cd75-4ad8-ab50-81c883850cbb"
NW_015368341.1	RepeatMasker	LINE/I-Jockey	475584	477233	3867	-	.	ID="RND-5_FAMILY-4703";TEgroup="ctg_100%7CRND-5_FAMILY-4703%7C1";Tend="2049";Tstart="281";shortTE="F";uid="e45e7bf9-de6c-45d0-80da-eef867a480ac"
NW_015368341.1	RepeatMasker	RC/Helitron	536863	537155	1198	-	.	ID="RND-6_FAMILY-7159";Tend="1177";Tstart="980";shortTE="F";uid="37b53bbc-d6ed-48ac-9c01-01eb7b56c9d2"
NW_015368341.1	RepeatMasker	Unknown	463541	463772	440	-	.	ID="RND-6_FAMILY-801";Tend="935";Tstart="675";shortTE="F";uid="91b4c6c2-c361-452d-aecf-99dd328eb5dc"
NW_015368341.1	RepeatMasker	DNA	510949	511217	1778	-	.	ID="DNA4-3_AP";Tend="405";Tstart="130";shortTE="F";uid="b2f735b5-0a9a-4436-b752-ff952b785f1e"
NW_015368341.1	RepeatMasker	RC/Helitron	419993	421353	10108	-	.	ID="RND-1_FAMILY-110";Tend="2238";Tstart="852";shortTE="F";uid="067366f1-6a8a-444c-a0e2-55f9d09bfb2b"
NW_015368341.1	RepeatMasker	DNA	200308	200477	1040	-	.	ID="TTAA3_AP";Tend="172";Tstart="1";shortTE="F";uid="8a478007-1120-4c94-8bf2-a0ae330765bb"
NW_015368341.1	RepeatMasker	Unknown	462589	462784	1481	-	.	ID="RND-4_FAMILY-1062";Tend="1078";Tstart="883";shortTE="F";uid="6c6738d6-83b3-4a40-a989-447089279de3"
NW_015368341.1	RepeatMasker	DNA	654579	654769	415	-	.	ID="DNA4-3_AP";Tend="247";Tstart="52";shortTE="F";uid="d8f2cd0a-b807-40bb-8677-d24d155ff248"
NW_015368341.1	RepeatMasker	DNA/Ginger-1	49886	50041	467	-	.	ID="GINGER1-1_AP";Tend="5184";Tstart="5033";shortTE="F";uid="7754e95d-d5b3-46b4-9711-04774cb25a34"
NW_015368341.1	RepeatMasker	LINE/I	495275	495446	1261	-	.	ID="RND-1_FAMILY-65";Tend="1472";Tstart="1302";shortTE="F";uid="e0eea79a-11a6-44a3-97bd-a3d22689f678"
NW_015368341.1	RepeatMasker	LINE/RTE-BovB	243080	243183	604	-	.	ID="RND-6_FAMILY-1482";Tend="1639";Tstart="1536";shortTE="F";uid="b111a314-bac5-4d43-90bc-d5115e9a5dda"
NW_015368341.1	RepeatMasker	DNA/Ginger	473030	474028	7123	-	.	ID="RND-1_FAMILY-21";Tend="1847";Tstart="829";shortTE="F";uid="a486ed9c-5965-4887-8b82-6328b048ab36"
NW_015368341.1	RepeatMasker	Retroposon?	417488	417633	423	-	.	ID="SINE2-1_AP";Tend="1769";Tstart="1627";shortTE="F";uid="94ba3e67-8058-4a2f-9820-48fccb444f3d"
NW_015368341.1	RepeatMasker	DNA	662024	662150	736	-	.	ID="TTAAC_AP";Tend="438";Tstart="310";shortTE="F";uid="e86c7891-ad52-4bf6-8254-028a7c403df7"
NW_015368341.1	RepeatMasker	LINE/I	349444	349607	801	-	.	ID="RND-5_FAMILY-4777";Tend="1312";Tstart="1149";shortTE="F";uid="c6eff205-80d5-43fd-8f3d-1e7a6ffcd93c"
NW_015368341.1	RepeatMasker	DNA/hAT-Tip100	232174	232369	1512	-	.	ID="RND-6_FAMILY-11231";Tend="1238";Tstart="1041";shortTE="F";uid="e11b3aae-71cc-4b8e-ae1c-6d11d7ee5c2e"
NW_015368341.1	RepeatMasker	DNA/hAT-Tip100	102271	102964	1054	-	.	ID="RND-6_FAMILY-8295";Tend="1954";Tstart="1295";shortTE="F";uid="4e62cfe6-09e5-4d04-b23b-0752a781523e"
NW_015368341.1	RepeatMasker	RC/Helitron	517555	517891	2055	-	.	ID="RND-6_FAMILY-6574";Tend="1302";Tstart="981";shortTE="F";uid="04c481da-d884-4da1-9232-046a35ca6ff9"
NW_015368341.1	RepeatMasker	DNA/Ginger	572446	572665	1257	-	.	ID="rnd-1_family-21";Tend="2554";Tstart="2361";shortTE="F";uid="ad33a857-13b7-4b43-8bcc-744db3b21140"
NW_015368341.1	RepeatMasker	DNA/Kolobok-E	538446	538949	3155	-	.	ID="RND-1_FAMILY-19";Tend="1477";Tstart="992";shortTE="F";uid="38429416-50b7-4871-882b-f24660904271"
NW_015368341.1	RepeatMasker	LINE/I-Jockey	221698	221857	739	-	.	ID="RND-6_FAMILY-1126";Tend="943";Tstart="818";shortTE="F";uid="11ab147c-7304-4ece-b771-2cf4ba28a671"
NW_015368341.1	RepeatMasker	DNA/hAT-hAT19	135771	135892	410	-	.	ID="DNA8-64B_AP";Tend="124";Tstart="1";shortTE="F";uid="9baf309f-531e-4150-8f81-f2faf144abdc"
NW_015368341.1	RepeatMasker	Unknown	530221	530331	692	-	.	ID="RND-1_FAMILY-2";Tend="1230";Tstart="1124";shortTE="F";uid="8d2483dd-98a3-4c23-b79f-80b0d6a715f8"
NW_015368341.1	RepeatMasker	Unknown	494351	494540	1320	-	.	ID="RND-6_FAMILY-1028";Tend="1729";Tstart="1539";shortTE="F";uid="f9e18a17-1b96-4fde-818b-c378a1502662"
NW_015368341.1	RepeatMasker	Unknown	616118	616442	1076	-	.	ID="RND-4_FAMILY-242";Tend="1278";Tstart="954";shortTE="F";uid="9f827ea4-556e-4a4d-859b-90f3c833d07a"
NW_015368341.1	RepeatMasker	Unknown	500801	500913	536	-	.	ID="RND-6_FAMILY-5419";Tend="668";Tstart="549";shortTE="F";uid="4c00164e-5dc9-4380-82b1-4315b8f5fa90"
NW_015368341.1	RepeatMasker	Retroposon	555615	556200	3737	-	.	ID="RND-6_FAMILY-414";Tend="901";Tstart="304";shortTE="F";uid="d3c851d3-995f-425d-abdc-2de36ed567dc"
NW_015368341.1	RepeatMasker	LINE/R1-LOA	550989	551337	690	-	.	ID="RND-6_FAMILY-2244";Tend="1261";Tstart="926";shortTE="F";uid="cf04b65a-5967-4005-8091-3252790bfbc3"
NW_015368341.1	RepeatMasker	DNA/MULE-MuDR	533970	534315	2340	-	.	ID="RND-6_FAMILY-5035";Tend="1200";Tstart="835";shortTE="F";uid="09af66aa-5f56-4556-9829-493f94bac960"
NW_015368341.1	RepeatMasker	Unknown	130287	130666	1417	-	.	ID="RND-6_FAMILY-6449";Tend="1258";Tstart="823";shortTE="F";uid="fe4932f1-df62-4e15-bb1f-f9281b92021a"
NW_015368341.1	RepeatMasker	Unknown	26991	27128	688	-	.	ID="RND-6_FAMILY-5008";Tend="1458";Tstart="1325";shortTE="F";uid="5376b3e9-48b9-4094-89a6-086fe2e8280f"
NW_015368341.1	RepeatMasker	DNA/Ginger	511181	511725	3808	-	.	ID="rnd-1_family-21";Tend="2509";Tstart="1433";shortTE="F";uid="e003c644-d6e3-4bdd-87ca-657abdc0c34d"
NW_015368341.1	RepeatMasker	Unknown	685805	686130	621	-	.	ID="RND-1_FAMILY-103";Tend="1254";Tstart="982";shortTE="F";uid="fb4a7bbf-7cb0-4caa-91b8-fe145bb23e56"
NW_015368341.1	RepeatMasker	DNA/hAT-Ac	356162	356483	440	-	.	ID="RND-6_FAMILY-7887";Tend="1210";Tstart="879";shortTE="F";uid="16ab23dd-50a6-4f0c-a9de-17b6c2bb3b75"
NW_015368341.1	RepeatMasker	DNA/hAT-Ac	264702	265216	2201	-	.	ID="DNA8-14_AP";Tend="524";Tstart="1";shortTE="F";uid="5a0321ea-2871-49af-b5fb-8b329e60637e"
NW_015368341.1	RepeatMasker	LINE/I	596987	597194	438	-	.	ID="RND-5_FAMILY-843";Tend="1427";Tstart="1202";shortTE="F";uid="3f281530-aec5-4a03-adb3-b190791766dc"
NW_015368341.1	RepeatMasker	DNA/hAT?	517912	519306	6941	-	.	ID="RND-4_FAMILY-1826";Tend="1716";Tstart="383";shortTE="F";uid="af756d94-30e1-49f5-b052-3b0558c47b22"
NW_015368341.1	RepeatMasker	DNA	290718	291119	561	-	.	ID="DNA4-2_AP";Tend="735";Tstart="276";shortTE="F";uid="a4afae76-7116-4201-97aa-3cb847d42c6f"
NW_015368341.1	RepeatMasker	DNA	139339	140009	1794	-	.	ID="DNA4-1_AP";Tend="799";Tstart="106";shortTE="F";uid="7a6b7995-14ca-4d41-89cc-b8cc806b2afe"
NW_015368341.1	RepeatMasker	DNA/Kolobok-E	557924	558113	616	-	.	ID="KOLOBOKE-2_AP";Tend="1346";Tstart="1126";shortTE="F";uid="abf7798b-4cd4-4b9a-b679-f1806d5fc152"
NW_015368341.1	RepeatMasker	LTR/Copia	288777	289061	497	-	.	ID="RND-6_FAMILY-1776";Tend="1486";Tstart="1187";shortTE="F";uid="3583d630-4cc1-4af3-b3ea-20f5a3b575c4"
NW_015368341.1	RepeatMasker	LTR/Copia	688146	688255	610	-	.	ID="RND-6_FAMILY-1776";Tend="875";Tstart="765";shortTE="F";uid="c4a1693e-98b7-49de-ac92-2e39ee5597e4"
NW_015368341.1	RepeatMasker	Unknown	307673	307835	732	-	.	ID="RND-6_FAMILY-780";Tend="1111";Tstart="932";shortTE="F";uid="166cf67a-2970-4074-a5d0-bd1eb031566b"
NW_015368341.1	RepeatMasker	LTR/Copia	698879	698981	666	-	.	ID="RND-6_FAMILY-1776";Tend="868";Tstart="765";shortTE="F";uid="6f92169d-a253-4c1e-b4c0-15216be85c02"
NW_015368341.1	RepeatMasker	DNA/hAT	166631	166976	436	-	.	ID="RND-4_FAMILY-355";Tend="1312";Tstart="888";shortTE="F";uid="2d98ca99-5518-445c-9469-f1a9df357d6f"
NW_015368341.1	RepeatMasker	RC/Helitron	554118	555605	2393	-	.	ID="HELITRON-2_HMM";Tend="5826";Tstart="4321";shortTE="F";uid="07ffcf32-e57c-445f-83c7-8305f5c9e01e"
NW_015368341.1	RepeatMasker	DNA/hAT-Tip100	540321	540531	429	-	.	ID="DNA8-18_AP";Tend="684";Tstart="468";shortTE="F";uid="d0d62d69-1d86-45e5-896d-88d5bee112b5"
NW_015368341.1	RepeatMasker	DNA/MULE-MuDR	125772	126359	4239	-	.	ID="RND-4_FAMILY-131";Tend="1547";Tstart="963";shortTE="F";uid="fda11be9-7ca4-418a-8b3c-aa52a6ae5a60"
NW_015368341.1	RepeatMasker	LINE/I-Jockey	683985	684103	960	-	.	ID="RND-6_FAMILY-3758";Tend="1671";Tstart="1552";shortTE="F";uid="ff2e7da0-382b-4047-8d94-48f3fcd87905"
NW_015368341.1	RepeatMasker	Unknown	412342	413030	5158	-	.	ID="RND-6_FAMILY-437";Tend="1524";Tstart="836";shortTE="F";uid="e7ecd4b7-0691-4dfd-9fe6-cc3ae1ed8cca"
NW_015368341.1	RepeatMasker	DNA/hAT-hAT19	306238	306547	1205	-	.	ID="DNA8-66_AP";Tend="578";Tstart="317";shortTE="F";uid="190adf38-65bb-4ab5-a7a1-e83643855996"
NW_015368341.1	RepeatMasker	DNA/hAT-hAT19	328290	329038	5962	-	.	ID="RND-6_FAMILY-167";Tend="1576";Tstart="821";shortTE="F";uid="2ff633c5-ff61-497c-b25b-0b5e5d1a66e8"
NW_015368341.1	RepeatMasker	DNA/MULE-MuDR	209421	209694	2345	-	.	ID="RND-5_FAMILY-7518";Tend="1241";Tstart="969";shortTE="F";uid="0fed3b53-7c4e-4469-a6ec-89ac2a516721"
NW_015368341.1	RepeatMasker	DNA	685234	685436	595	-	.	ID="dna4-2_ap";Tend="769";Tstart="505";shortTE="F";uid="e56cb915-38f2-4118-92b6-8141cde2a7f8"
NW_015368341.1	RepeatMasker	Retroposon?	399556	399791	429	-	.	ID="SINE2-1_AP";Tend="1298";Tstart="1061";shortTE="F";uid="8b7473fa-f434-4225-bb5e-29d83d3c4b23"
NW_015368341.1	RepeatMasker	DNA/hAT-Tip100	492642	492948	1199	-	.	ID="DNA8-18_AP";Tend="684";Tstart="375";shortTE="F";uid="48f781d2-cbbf-4005-aae1-f0195744dac7"
NW_015368341.1	RepeatMasker	Retroposon?	279498	280597	2040	-	.	ID="SINE2-1_AP";TEgroup="ctg_100%7CSINE2-1_AP%7C1";Tend="1411";Tstart="121";shortTE="F";uid="d844569c-066f-42b7-964d-a1a37d5214a8"
NW_015368341.1	RepeatMasker	LINE/I-Jockey	228882	229110	505	-	.	ID="RND-5_FAMILY-7690";Tend="1643";Tstart="1435";shortTE="F";uid="edab4fbd-d713-48a8-a238-c0a891b30320"
NW_015368341.1	RepeatMasker	DNA/TcMar-Pogo	357718	357950	448	-	.	ID="RND-6_FAMILY-5921";Tend="1038";Tstart="831";shortTE="F";uid="302ff914-7ccc-4437-8cce-7de2b4edec0c"
NW_015368341.1	RepeatMasker	DNA/hAT-hAT19	556639	557027	445	-	.	ID="DNA8-73_AP";TEgroup="ctg_100%7CDNA8-73_AP%7C1";Tend="629";Tstart="66";shortTE="T";uid="9ecf66c0-6e08-44b2-84ce-1b6204c5b19b"
NW_015368341.1	RepeatMasker	LINE/L2	336255	337566	1697	-	.	ID="RND-5_FAMILY-6041";Tend="1419";Tstart="152";shortTE="F";uid="e9d40610-9fca-44f6-880b-cfb5d71f4849"
NW_015368341.1	RepeatMasker	LINE/I	575102	575419	1756	-	.	ID="RND-1_FAMILY-210";Tend="1249";Tstart="939";shortTE="F";uid="e87d01d1-7dd8-431d-a0c9-2aebba8c902c"
NW_015368341.1	RepeatMasker	DNA/hAT	462880	463065	995	-	.	ID="RND-4_FAMILY-659";Tend="1135";Tstart="930";shortTE="F";uid="3496faa4-449d-42e7-9153-ef5c29008f06"
NW_015368341.1	RepeatMasker	Unknown	253749	253984	1910	-	.	ID="RND-1_FAMILY-32";Tend="1115";Tstart="880";shortTE="F";uid="a1aec8e2-cfd1-4e9d-ab7d-e58044fab61d"
NW_015368341.1	RepeatMasker	DNA	276130	276439	760	-	.	ID="DNA4-2_AP";Tend="572";Tstart="293";shortTE="F";uid="344b665e-f2c2-45d0-8c98-2eda4f476235"
NW_015368341.1	RepeatMasker	DNA	652769	653207	2510	-	.	ID="TTAA3B_AP";Tend="435";Tstart="1";shortTE="F";uid="0d9cc257-600e-4735-a4e1-290fe517e704"
NW_015369241.1	RepeatMasker	Unknown	25938	26051	679	+	.	ID="RND-1_FAMILY-0";Tend="1196";Tstart="1090";shortTE="F";uid="dd0518da-aeaa-422e-9c8e-0970275eacab"
NW_015369241.1	RepeatMasker	Retroposon?	8286	8433	479	+	.	ID="SINE2-1_AP";Tend="200";Tstart="58";shortTE="F";uid="35f10e88-6e7d-47ee-afa1-a16221b32519"
NW_015369241.1	RepeatMasker	RC/Helitron	61778	61957	827	+	.	ID="RND-1_FAMILY-17";Tend="1140";Tstart="947";shortTE="F";uid="8f0f223f-803d-41ab-ab7a-8300039bc2a6"
NW_015369241.1	RepeatMasker	DNA	28160	28565	1985	+	.	ID="TTAA4B_AP";Tend="430";Tstart="1";shortTE="F";uid="853480ae-7ec3-4e4d-b6b4-8ea27daf8fb9"
NW_015369241.1	RepeatMasker	RC/Helitron	36085	36233	817	+	.	ID="RND-1_FAMILY-6";Tend="1024";Tstart="879";shortTE="F";uid="07ddf873-7b03-4b78-9af5-c45ecb990b14"
NW_015369241.1	RepeatMasker	Unknown	34145	34814	3220	+	.	ID="RND-3_FAMILY-226";TEgroup="ctg_1000%7CRND-3_FAMILY-226%7C1";Tend="1759";Tstart="955";shortTE="F";uid="427e4d9a-14bf-48d7-bade-ffdeb17fbb58"
NW_015369241.1	RepeatMasker	DNA	69212	69640	2149	-	.	ID="ttaa3b_ap";Tend="420";Tstart="1";shortTE="F";uid="7b023b86-89eb-460f-a08e-a3ef0794970b"
NW_015369241.1	RepeatMasker	DNA/hAT-Tip100	40494	40697	922	-	.	ID="RND-4_FAMILY-436";Tend="1118";Tstart="934";shortTE="F";uid="5b96d994-647c-4074-b089-5baa26d95db4"
NW_015369241.1	RepeatMasker	DNA	8565	8708	434	-	.	ID="dna4-2_ap";Tend="188";Tstart="34";shortTE="F";uid="2db2e5a4-a1cb-4137-90c6-6662f6f984c1"
NW_015369241.1	RepeatMasker	DNA/hAT	70917	71704	824	-	.	ID="HALYOMORPHA_HALYS-6_FAMILY-1359";Tend="769";Tstart="16";shortTE="F";uid="49483ef0-c5e2-4179-95d0-fe4417078c08"
NW_015369241.1	RepeatMasker	DNA/Ginger	77466	77689	1101	-	.	ID="rnd-1_family-20";Tend="1644";Tstart="1475";shortTE="F";uid="90a04ccf-c16b-418d-91ba-90e65aaccec7"
NW_015369241.1	RepeatMasker	DNA/hAT-Charlie	55050	55276	1046	-	.	ID="RND-4_FAMILY-965";Tend="1172";Tstart="954";shortTE="F";uid="f7966cd8-25f5-481c-87d9-6feb52d23f02"
NW_015369241.1	RepeatMasker	DNA	33717	33954	1105	-	.	ID="ttaa4_ap";Tend="261";Tstart="20";shortTE="F";uid="c4541bb7-f581-4ac5-8d85-4e6f51c63404"
NW_015369241.1	RepeatMasker	RC/Helitron	61757	61953	890	-	.	ID="RND-6_FAMILY-4127";Tend="1657";Tstart="1472";shortTE="F";uid="121516d8-11f2-4179-998a-fbf7dd9775e4"
NW_015369241.1	RepeatMasker	Unknown	2088	2620	3808	-	.	ID="RND-5_FAMILY-1977";Tend="1642";Tstart="1108";shortTE="F";uid="15a7e22f-8bdf-4585-a8b7-0dd22dc74d6b"
NW_015369241.1	RepeatMasker	Unknown	61928	62184	440	-	.	ID="RND-6_FAMILY-4190";TEgroup="ctg_1000%7CRND-6_FAMILY-4190%7C1";Tend="1171";Tstart="946";shortTE="T";uid="4af57c5a-db3d-44f3-9500-30c67953e3c4"
NW_015369241.1	RepeatMasker	DNA/hAT-Charlie	69726	70047	1517	-	.	ID="RND-4_FAMILY-1634";Tend="1257";Tstart="954";shortTE="F";uid="1d05b108-572b-40b7-b01a-420907ab2758"
NW_015369241.1	RepeatMasker	LTR/Copia	7673	7797	486	-	.	ID="RND-6_FAMILY-1776";Tend="890";Tstart="768";shortTE="F";uid="5fca374f-101f-4319-983c-db71e87b7a2a"
NW_015369241.1	RepeatMasker	DNA/Ginger	16575	16958	593	-	.	ID="RND-1_FAMILY-21";Tend="1258";Tstart="821";shortTE="F";uid="89ded9be-8a71-4efc-a828-09b18b798738"
NW_015369241.1	RepeatMasker	DNA/hAT-hAT19	70345	70864	3805	-	.	ID="DNA8-79_AP";Tend="833";Tstart="336";shortTE="F";uid="3243556e-4f29-4390-8970-02fe23f485f2"
NW_015369242.1	RepeatMasker	DNA/TcMar-Tc1	37905	38010	510	+	.	ID="MARINER-4_HMM";Tend="208";Tstart="103";shortTE="F";uid="1afdea28-2876-4e73-ac63-cba7623a32b0"
NW_015369242.1	RepeatMasker	LTR/Copia	21344	21576	993	+	.	ID="RND-6_FAMILY-1776";Tend="997";Tstart="764";shortTE="F";uid="01c3f21f-854b-4043-9844-972234a0bd77"
NW_015369242.1	RepeatMasker	DNA/TcMar-Tc1	38009	38396	897	+	.	ID="mariner-4_hmm";Tend="1253";Tstart="546";shortTE="F";uid="1b406f9f-5cd1-4c6f-9ab4-73015df8cceb"
NW_015369242.1	RepeatMasker	Unknown	7413	8038	597	+	.	ID="RND-6_FAMILY-4442";Tend="1611";Tstart="965";shortTE="F";uid="0953cd49-9e4e-4d1c-8ba5-e4328b53c0b8"
NW_015369242.1	RepeatMasker	LINE/R1	55361	55563	1271	+	.	ID="RND-5_FAMILY-10185";Tend="1652";Tstart="1449";shortTE="F";uid="69052000-d381-4863-b825-6af24e869c6c"
NW_015369242.1	RepeatMasker	LINE/RTE-BovB	30296	30529	422	+	.	ID="RTE-63_LMI";Tend="1879";Tstart="1644";shortTE="F";uid="9c6a4d99-08f3-4875-a5aa-c3804d906e33"
NW_015369242.1	RepeatMasker	LINE/R1	10154	11944	1077	+	.	ID="SART-1_API";Tend="5399";Tstart="3559";shortTE="F";uid="40393ee5-0e36-4989-9b66-4286ca923255"
NW_015369242.1	RepeatMasker	LINE/RTE-BovB	29132	29722	607	+	.	ID="RTE-1_NVI";Tend="1190";Tstart="272";shortTE="F";uid="657a0070-339a-483e-83d3-844f37bb4bee"
NW_015369242.1	RepeatMasker	Unknown	61937	62282	1022	+	.	ID="RND-4_FAMILY-626";Tend="1256";Tstart="933";shortTE="F";uid="9e77e28b-50fb-4891-b4c5-62a396cc1ca1"
NW_015369242.1	RepeatMasker	LTR/Gypsy	38604	39363	1133	+	.	ID="GYPSY-13_SI-I";TEgroup="ctg_1001%7CGYPSY-13_SI-I%7C1";Tend="3197";Tstart="1698";shortTE="F";uid="60c80dc3-5a4b-4577-a186-a86a5d6fe1f2"
NW_015369242.1	RepeatMasker	Unknown	9750	9939	1561	+	.	ID="RND-5_FAMILY-850";Tend="1516";Tstart="1328";shortTE="F";uid="675b6995-e844-4128-9479-01ff92c6c0cb"
NW_015369242.1	RepeatMasker	Unknown	13832	13932	415	+	.	ID="RND-1_FAMILY-0";Tend="1243";Tstart="1137";shortTE="F";uid="c2daf64b-6360-4e93-bd96-3a4efab54f77"
NW_015369242.1	RepeatMasker	DNA/TcMar-m44	23698	23855	537	+	.	ID="DNAX-8C_AP";Tend="151";Tstart="1";shortTE="F";uid="8fcef6da-166f-4358-a3f2-e0a962a59485"
NW_015369242.1	RepeatMasker	Unknown	2641	2907	1848	+	.	ID="RND-1_FAMILY-67";Tend="1214";Tstart="948";shortTE="F";uid="462737ed-bbec-415a-a27e-cd04fc120496"
NW_015369242.1	RepeatMasker	DNA	5201	5467	1513	+	.	ID="DNA4-3_AP";Tend="270";Tstart="3";shortTE="F";uid="2e9221b7-1155-46bb-8e76-dab9853370aa"
NW_015369242.1	RepeatMasker	DNA	62285	62531	862	+	.	ID="DNAX-2_AP";Tend="243";Tstart="1";shortTE="F";uid="8b9b0c4a-719c-4457-95ee-8173ba754e69"
NW_015369242.1	RepeatMasker	Unknown	5941	6181	1706	+	.	ID="RND-1_FAMILY-0";Tend="1228";Tstart="970";shortTE="F";uid="3cf36e27-cf63-4020-b3fe-90d454d34da7"
NW_015369242.1	RepeatMasker	Retroposon?	58639	58859	1220	+	.	ID="SINE2-2_AP";Tend="1639";Tstart="1415";shortTE="F";uid="561f63f0-c906-4f5b-ba72-5c39daf3db13"
NW_015369242.1	RepeatMasker	Retroposon?	60800	60967	663	+	.	ID="SINE2-2_AP";TEgroup="ctg_1001%7CSINE2-2_AP%7C1";Tend="1998";Tstart="1248";shortTE="F";uid="fb47dd16-0c8f-4244-bdac-2a646d0e58d8"
NW_015369242.1	RepeatMasker	Retroposon?	68576	68790	788	-	.	ID="SINE2-2_AP";Tend="1358";Tstart="971";shortTE="F";uid="055db2fc-b48c-421c-b3b5-b5d34401b60e"
NW_015369242.1	RepeatMasker	DNA/Sola-1	24780	25237	1488	-	.	ID="SOLA1-5_AP";Tend="3705";Tstart="3240";shortTE="F";uid="5d2e771c-2102-4e9d-bc52-991a47202dc3"
NW_015369242.1	RepeatMasker	DNA/Sola-1	5742	5936	608	-	.	ID="SOLA1-4_AP";Tend="1991";Tstart="1797";shortTE="F";uid="9308e35e-6f0f-4733-b675-4f20947f98fb"
NW_015369242.1	RepeatMasker	DNA/Ginger	42416	42653	1572	-	.	ID="RND-1_FAMILY-21";Tend="1232";Tstart="995";shortTE="F";uid="7aa3846e-22da-46e1-95e8-bd8900e3c3d5"
NW_015369242.1	RepeatMasker	DNA/Sola-1	26846	26969	438	-	.	ID="SOLA1-5_AP";Tend="2503";Tstart="2380";shortTE="F";uid="13a38b4f-1b7a-45e5-bc0f-352d02894f13"
NW_015369242.1	RepeatMasker	DNA/Maverick	50887	52398	10189	-	.	ID="RND-6_FAMILY-1624";Tend="1985";Tstart="550";shortTE="F";uid="8de666e3-008a-465c-9d57-79277c491de1"
NW_015369242.1	RepeatMasker	LTR/Gypsy	77349	77582	908	-	.	ID="RND-5_FAMILY-8791";Tend="1178";Tstart="945";shortTE="F";uid="77d3712c-c0db-4cd8-968f-bc79f2034dd2"
NW_015369242.1	RepeatMasker	Unknown	40550	40827	1854	-	.	ID="RND-4_FAMILY-1062";Tend="1180";Tstart="895";shortTE="F";uid="6deb09dc-26a4-4f5a-bed2-17326ab78543"
NW_015369242.1	RepeatMasker	LTR/Gypsy	32324	33887	8575	-	.	ID="RND-6_FAMILY-3696";Tend="1666";Tstart="103";shortTE="F";uid="6d242613-6fa1-4cfe-a988-da4366fb7870"
NW_015369242.1	RepeatMasker	DNA/hAT-Charlie	26404	26846	3105	-	.	ID="RND-6_FAMILY-2145";Tend="1422";Tstart="997";shortTE="F";uid="5b66f643-8a91-47e7-acba-2f4904cafe77"
NW_015369242.1	RepeatMasker	DNA/Ginger	20170	20279	518	-	.	ID="RND-1_FAMILY-21";Tend="891";Tstart="786";shortTE="F";uid="054e6722-8241-44d3-9bb6-a8ed92604561"
NW_015369242.1	RepeatMasker	Unknown	15166	15881	4676	-	.	ID="RND-3_FAMILY-226";Tend="1671";Tstart="960";shortTE="F";uid="9fc3a588-022d-474e-a15b-93cdd70b9d04"
NW_015369242.1	RepeatMasker	Unknown	78087	79152	6261	-	.	ID="RND-6_FAMILY-2078";Tend="1484";Tstart="419";shortTE="F";uid="e148dfdb-99b1-4fa8-b3dc-d14608b1b861"
NW_015369242.1	RepeatMasker	DNA/MULE-MuDR	20447	20810	521	-	.	ID="RND-6_FAMILY-6928";Tend="1400";Tstart="1051";shortTE="F";uid="6a41f7dd-528b-4aeb-b556-1209a5e58dc3"
NW_015369242.1	RepeatMasker	DNA	55969	56094	840	-	.	ID="TTAA14_AP";Tend="126";Tstart="1";shortTE="F";uid="9d735b8b-83e8-4c2d-80e6-443c4a60cab7"
NW_015369242.1	RepeatMasker	Retroposon?	41352	41456	425	-	.	ID="SINE2-1_AP";Tend="302";Tstart="190";shortTE="F";uid="34737812-a847-47fb-a2cf-2a9146664d59"
NW_015369242.1	RepeatMasker	DNA/Sola-1	25740	26468	1936	-	.	ID="SOLA1-5_AP";Tend="3215";Tstart="2461";shortTE="F";uid="2fdf1ca5-a478-4e73-8d98-b0629343595b"
NW_015369242.1	RepeatMasker	Unknown	5915	6150	1362	-	.	ID="RND-6_FAMILY-770";Tend="1336";Tstart="1084";shortTE="F";uid="00ee1f40-c83b-43c7-8b7e-06d3745fe19f"
NW_015369242.1	RepeatMasker	DNA	27614	27775	1061	-	.	ID="DNA8-25_AP";Tend="674";Tstart="513";shortTE="F";uid="66810ab3-efe4-4748-b90d-377b8296e9e7"
NW_015369242.1	RepeatMasker	Retroposon?	19868	20168	793	-	.	ID="SINE2-2_AP";Tend="1445";Tstart="1233";shortTE="F";uid="91a997cc-9248-4e75-b17c-d8e11934dbfd"
NW_015369242.1	RepeatMasker	DNA	23942	24112	1049	-	.	ID="TTAA14_AP";Tend="309";Tstart="127";shortTE="F";uid="0b468e23-f4f0-401a-a379-8f9b249828dd"
NW_015369242.1	RepeatMasker	DNA/Kolobok-E	15888	16032	1064	-	.	ID="RND-5_FAMILY-1539";Tend="1719";Tstart="1575";shortTE="F";uid="0690fa74-2ba0-4fe2-946a-3061d8bd6276"
NW_015369242.1	RepeatMasker	DNA	31875	32052	1301	-	.	ID="DNA8-25_AP";Tend="178";Tstart="1";shortTE="F";uid="855a1d53-906e-4333-ae8f-fcf3c9219f8f"
NW_015369242.1	RepeatMasker	DNA/Kolobok-E	22427	22798	2771	-	.	ID="RND-5_FAMILY-1539";Tend="1178";Tstart="800";shortTE="F";uid="9a8efae5-7dbb-431c-b467-79b3fc79dad7"
NW_015369243.1	RepeatMasker	Retroposon?	20578	21326	1171	+	.	ID="SINE2-1_AP";Tend="1750";Tstart="871";shortTE="F";uid="8a5fcff9-3e66-440d-933f-ca80613b6d00"
NW_015369243.1	RepeatMasker	LINE/I-Jockey	902	1076	500	+	.	ID="RND-6_FAMILY-93";Tend="1538";Tstart="1364";shortTE="F";uid="a0c82943-73de-4c98-942d-b080020efd08"
NW_015369243.1	RepeatMasker	DNA/Ginger	13296	13569	1937	-	.	ID="RND-1_FAMILY-21";Tend="1120";Tstart="829";shortTE="F";uid="18cafc62-f735-4389-8b2e-7762f1427f18"
NW_015369243.1	RepeatMasker	Unknown	73551	73721	1323	-	.	ID="RND-1_FAMILY-3";Tend="1169";Tstart="996";shortTE="F";uid="7478183a-f3ed-4d5e-90fe-b3652a5ca329"
NW_015369243.1	RepeatMasker	RC/Helitron	21930	22042	426	-	.	ID="RND-6_FAMILY-618";Tend="772";Tstart="665";shortTE="F";uid="ea69797e-4b12-4b80-80f6-cec5f1cebf60"
NW_015369244.1	RepeatMasker	DNA/Kolobok-E	30744	31007	609	+	.	ID="RND-6_FAMILY-15";Tend="1814";Tstart="1570";shortTE="F";uid="4b77a395-d1f2-4f1f-b37a-a5c528933dfa"
NW_015369244.1	RepeatMasker	Unknown	15655	15779	510	+	.	ID="RND-5_FAMILY-4173";Tend="1131";Tstart="992";shortTE="F";uid="b7adb84f-4019-48a6-b62e-33ec7c6fce9d"
NW_015369244.1	RepeatMasker	Unknown	62658	63859	2740	+	.	ID="RND-6_FAMILY-5085";Tend="1338";Tstart="195";shortTE="F";uid="381c716d-2d6b-44d3-a957-b7612ee7efde"
NW_015369244.1	RepeatMasker	DNA/Ginger	59378	59583	1526	+	.	ID="RND-1_FAMILY-20";Tend="1642";Tstart="1448";shortTE="F";uid="666b6ebd-5a2f-405f-8caf-3b5308d3d113"
NW_015369244.1	RepeatMasker	DNA	70821	71158	1477	+	.	ID="DNA8-103_AP";Tend="270";Tstart="1";shortTE="F";uid="092c66cb-4ad4-4e42-bce5-c79e9be1f7f2"
NW_015369244.1	RepeatMasker	DNA/MULE-MuDR	73568	74289	3681	+	.	ID="MUDR10X_AP";Tend="1796";Tstart="1020";shortTE="F";uid="d9d5fa2e-d6bc-4343-99ce-a55b38c58b5a"
NW_015369244.1	RepeatMasker	Unknown	63834	64127	2232	+	.	ID="RND-3_FAMILY-226";Tend="1437";Tstart="1146";shortTE="F";uid="ec5975bc-6f3a-45e7-add3-61e2f71bf0c4"
NW_015369244.1	RepeatMasker	DNA/MULE-MuDR	74311	74470	708	+	.	ID="RND-4_FAMILY-131";Tend="1309";Tstart="1150";shortTE="F";uid="96e983d7-a9e7-4922-891d-764abf86d46b"
NW_015369244.1	RepeatMasker	Unknown	32237	32342	837	+	.	ID="RND-5_FAMILY-4845";Tend="921";Tstart="815";shortTE="F";uid="eedeb1a8-3190-45e0-9061-8df2cab95a3d"
NW_015369244.1	RepeatMasker	DNA/hAT	38524	39354	4732	+	.	ID="RND-5_FAMILY-829";Tend="1533";Tstart="694";shortTE="F";uid="73cefff0-db78-49ad-9626-a09b6de44fc3"
NW_015369244.1	RepeatMasker	RC/Helitron	69320	69547	1260	+	.	ID="RND-6_FAMILY-4127";Tend="799";Tstart="561";shortTE="F";uid="bceb8ce8-2abe-4317-91c5-f83fe993e864"
NW_015369244.1	RepeatMasker	DNA	60278	60696	1453	-	.	ID="TTAA7_AP";Tend="433";Tstart="1";shortTE="F";uid="25be282e-b78a-4a21-badc-560aa39b5fe0"
NW_015369244.1	RepeatMasker	Unknown	65698	66129	2307	-	.	ID="RND-5_FAMILY-3227";Tend="1149";Tstart="713";shortTE="F";uid="c704709d-b437-4c21-9bc7-a099b30cfd9b"
NW_015369244.1	RepeatMasker	DNA/Sola-2	28559	28793	1222	-	.	ID="RND-1_FAMILY-15";Tend="1283";Tstart="1050";shortTE="F";uid="00f5ac66-b97c-44df-891a-f004d743fd10"
NW_015369244.1	RepeatMasker	DNA/MULE-NOF	68268	68611	585	-	.	ID="RND-5_FAMILY-777";TEgroup="ctg_1003%7CRND-5_FAMILY-777%7C1";Tend="1461";Tstart="823";shortTE="F";uid="183044b7-fda1-4f56-bc43-52a1f4dfcd71"
NW_015369244.1	RepeatMasker	Unknown	31069	31489	501	-	.	ID="RND-5_FAMILY-3678";TEgroup="ctg_1003%7CRND-5_FAMILY-3678%7C1";Tend="1213";Tstart="859";shortTE="T";uid="317252fe-0be1-4489-baae-ebcfded5443f"
NW_015369244.1	RepeatMasker	Unknown	6054	6193	669	-	.	ID="RND-5_FAMILY-626";Tend="589";Tstart="455";shortTE="F";uid="cebc027e-fb39-4c96-83f6-443a0b14a160"
NW_015369244.1	RepeatMasker	DNA/hAT-hAT19	16771	17693	3992	-	.	ID="RND-6_FAMILY-314";Tend="1730";Tstart="857";shortTE="F";uid="175e2abd-408e-4db4-9383-e3d02fc16633"
NW_015369244.1	RepeatMasker	DNA/MULE-MuDR	40653	41075	551	-	.	ID="MUDR11X_AP";Tend="1423";Tstart="1001";shortTE="F";uid="91534837-32e5-429c-95bc-05cc1b811fed"
NW_015369244.1	RepeatMasker	Unknown	35933	37559	3048	-	.	ID="RND-1_FAMILY-10";TEgroup="ctg_1003%7CRND-1_FAMILY-10%7C1";Tend="1359";Tstart="1";shortTE="F";uid="40382042-43d1-481e-96e0-abef3c4b3c0d"
NW_015369244.1	RepeatMasker	DNA	44960	45903	6858	-	.	ID="RND-5_FAMILY-4869";Tend="1471";Tstart="530";shortTE="F";uid="3622130e-5007-46d3-a9ce-a9ce500a24da"
NW_015369245.1	RepeatMasker	DNA/CMC-EnSpm	83119	83572	1605	+	.	ID="ENSPM-1_AP";Tend="682";Tstart="226";shortTE="F";uid="e4355cce-e87c-44a2-9c9f-53f060fdfd01"
NW_015369245.1	RepeatMasker	DNA/hAT-hAT19	51956	52235	499	+	.	ID="HAT-N5_AP";Tend="686";Tstart="407";shortTE="F";uid="cf561725-0038-46a1-90d4-ed12134665a6"
NW_015369245.1	RepeatMasker	DNA/Kolobok-E	24657	24966	2012	+	.	ID="RND-6_FAMILY-1985";Tend="1241";Tstart="913";shortTE="F";uid="c75efbb9-d778-48ef-af0d-bb6c7c207a01"
NW_015369245.1	RepeatMasker	DNA/Kolobok-E	1472	1640	1183	+	.	ID="RND-6_FAMILY-1584";Tend="496";Tstart="342";shortTE="F";uid="d3b4ea72-558b-44b5-86f6-eae7e15a7fd2"
NW_015369245.1	RepeatMasker	DNA/hAT-Ac	45382	45857	807	+	.	ID="RND-1_FAMILY-132";Tend="1768";Tstart="1436";shortTE="F";uid="a686a9d1-b837-450e-8b8e-df784887e8a3"
NW_015369245.1	RepeatMasker	DNA/hAT	48634	48918	1754	+	.	ID="DNA8-96_AP";Tend="299";Tstart="1";shortTE="F";uid="5d54d990-b89b-45e6-a273-bc5607b7b2c6"
NW_015369245.1	RepeatMasker	DNA/MULE-MuDR	51529	51722	613	+	.	ID="DNA8-28B_AP";Tend="859";Tstart="664";shortTE="F";uid="99beac98-aaaf-41aa-ab0f-b3bc0227c6fb"
NW_015369245.1	RepeatMasker	RC/Helitron	92788	94359	1451	-	.	ID="HELITRON-1_AP";Tend="2828";Tstart="1318";shortTE="F";uid="79e86230-8b71-4b50-aa16-00e78bf0aee6"
NW_015369245.1	RepeatMasker	Unknown	83579	83786	650	-	.	ID="RND-5_FAMILY-3837";Tend="584";Tstart="390";shortTE="F";uid="a2dd3775-9450-4bb4-8134-fc5c312fdcec"
NW_015369245.1	RepeatMasker	DNA	33741	34144	2365	-	.	ID="ttaa3b_ap";Tend="415";Tstart="1";shortTE="F";uid="3c90274a-a00d-4955-bb77-55ca53a5dc23"
NW_015369245.1	RepeatMasker	RC/Helitron	30675	30937	2012	-	.	ID="RND-1_FAMILY-216";Tend="1182";Tstart="925";shortTE="F";uid="4ef1c4aa-546c-48ce-86b2-64f88ef58a57"
NW_015369245.1	RepeatMasker	RC/Helitron	26894	27134	1783	-	.	ID="RND-1_FAMILY-216";Tend="1684";Tstart="1444";shortTE="F";uid="d04df987-cb94-43e5-b99b-f4dc1901a825"
NW_015369245.1	RepeatMasker	DNA/hAT-hAT19	21187	21692	1919	-	.	ID="RND-5_FAMILY-1907";Tend="1411";Tstart="904";shortTE="F";uid="7889be50-8eb5-4d07-849e-848bd092f548"
NW_015369245.1	RepeatMasker	Unknown	76959	77205	1120	-	.	ID="RND-6_FAMILY-9932";Tend="1388";Tstart="1134";shortTE="F";uid="11599d1c-c802-49a9-95a5-1b1079233ed5"
NW_015369245.1	RepeatMasker	DNA/PIF-Harbinger	81669	82491	2673	-	.	ID="harb-1_ap";Tend="1588";Tstart="1";shortTE="F";uid="d4dc9ee6-63ed-4ba6-b0f7-f5bacc0f0a0f"
NW_015369245.1	RepeatMasker	Retroposon?	65050	65259	446	-	.	ID="SINE2-1_AP";Tend="987";Tstart="784";shortTE="F";uid="4ba9e4e3-d4fd-4e93-b0ce-70966717586d"
NW_015369245.1	RepeatMasker	DNA/hAT-Tip100	50184	50319	714	-	.	ID="RND-4_FAMILY-220";Tend="1539";Tstart="1401";shortTE="F";uid="b810641b-9beb-4292-8f82-8c457c337479"
NW_015369245.1	RepeatMasker	Unknown	68321	68567	1120	-	.	ID="RND-6_FAMILY-9932";Tend="1388";Tstart="1134";shortTE="F";uid="a2ffbf19-fc2f-4983-9f49-269a42bd0e05"
NW_015369245.1	RepeatMasker	RC/Helitron	91356	92663	1897	-	.	ID="HELITRON-1_AAE";Tend="3682";Tstart="2380";shortTE="F";uid="43e40ced-ca21-49f8-a59d-694e6618fb94"
NW_015369245.1	RepeatMasker	Unknown	56037	56379	1552	-	.	ID="RND-1_FAMILY-82";Tend="1281";Tstart="932";shortTE="F";uid="1f45e7ea-09d2-4bcd-a431-56019a92a32c"
NW_015369246.1	RepeatMasker	DNA/Kolobok-E	61487	61665	411	+	.	ID="KOLOBOKE-2_AP";Tend="1291";Tstart="1119";shortTE="F";uid="7b8a0f92-9f60-48b9-9639-cc6e780aefa9"
NW_015369246.1	RepeatMasker	DNA	64628	64752	682	+	.	ID="DNA3-4_AP";Tend="125";Tstart="1";shortTE="F";uid="3e29ef23-54a8-4b78-aaf9-f4318af3bb4d"
NW_015369246.1	RepeatMasker	Unknown	10698	12222	1174	+	.	ID="RND-5_FAMILY-3452";TEgroup="ctg_1005%7CRND-5_FAMILY-3452%7C1";Tend="2447";Tstart="890";shortTE="F";uid="14a2c214-4d9f-4c4b-a016-211ad626409e"
NW_015369246.1	RepeatMasker	DNA	24068	24465	1678	+	.	ID="TTAA3C_AP";Tend="424";Tstart="2";shortTE="F";uid="d72e826f-c4d7-4aa1-8d2d-7c5f4939eccb"
NW_015369246.1	RepeatMasker	DNA	75663	75823	459	+	.	ID="dna4-1_ap";Tend="293";Tstart="128";shortTE="F";uid="3038b65f-3b0c-4260-b8da-bf1223da3f2d"
NW_015369246.1	RepeatMasker	Retroposon?	30231	30859	2013	+	.	ID="SINE2-1_AP";Tend="1285";Tstart="655";shortTE="F";uid="753e3b13-3001-4cf5-b040-0ef3dac84450"
NW_015369246.1	RepeatMasker	DNA/MULE-MuDR	31844	32289	2425	+	.	ID="RND-6_FAMILY-12661";Tend="980";Tstart="576";shortTE="F";uid="e9f4b2f6-a8f6-44da-9563-2a8d06b94ff3"
NW_015369246.1	RepeatMasker	Unknown	70797	70941	549	+	.	ID="RND-1_FAMILY-2";Tend="1070";Tstart="942";shortTE="F";uid="eb1750dc-56eb-44cd-89b0-345cf296b15f"
NW_015369246.1	RepeatMasker	Unknown	73979	74257	1848	+	.	ID="RND-1_FAMILY-0";Tend="1234";Tstart="963";shortTE="F";uid="d11932ad-4b23-411c-85b6-93228e577b6c"
NW_015369246.1	RepeatMasker	DNA/hAT-Charlie	6042	6268	1605	-	.	ID="RND-4_FAMILY-965";Tend="1180";Tstart="958";shortTE="F";uid="55c58caa-5030-4c55-a808-1e03eea6ab6a"
NW_015369246.1	RepeatMasker	Unknown	8306	8739	1366	-	.	ID="RND-5_FAMILY-1794";Tend="1360";Tstart="973";shortTE="F";uid="c988e05b-0ab7-4183-aaaf-345a1ae6a8b9"
NW_015369246.1	RepeatMasker	DNA	70323	70579	809	-	.	ID="ttaa18_ap";Tend="538";Tstart="281";shortTE="F";uid="7f676df2-b69e-4640-b7ed-25fc23209a19"
NW_015369246.1	RepeatMasker	DNA/Kolobok-T2	9425	9915	2340	-	.	ID="RND-6_FAMILY-5382";Tend="1427";Tstart="967";shortTE="F";uid="3b4ef8e6-062a-4e29-81c8-a13401249597"
NW_015369246.1	RepeatMasker	DNA/Kolobok-E	63866	64263	734	-	.	ID="KOLOBOKE-4_AP";Tend="3206";Tstart="2795";shortTE="F";uid="8e0f4dba-e1f1-4d14-8a30-ac1fa09a18b4"
NW_015369246.1	RepeatMasker	RC/Helitron	14480	14774	1605	-	.	ID="RND-5_FAMILY-3721";Tend="523";Tstart="229";shortTE="F";uid="5ec42577-826f-49be-a4f8-633aecdaaa1e"
NW_015369246.1	RepeatMasker	DNA/hAT-hAT19	1	412	2911	-	.	ID="RND-6_FAMILY-1214";Tend="1091";Tstart="685";shortTE="F";uid="7e1c3946-7588-4cde-b017-4545ddb3afe5"
NW_015369246.1	RepeatMasker	Retroposon?	61444	61595	483	-	.	ID="SINE2-1_AP";Tend="1770";Tstart="1622";shortTE="F";uid="d0766f74-78f4-42d2-bcf5-db7f27a65300"
NW_015369246.1	RepeatMasker	DNA/Kolobok-E	30026	30232	472	-	.	ID="KOLOBOKE-2_AP";Tend="2210";Tstart="1983";shortTE="F";uid="63988a62-e602-4e12-8671-c58c33c4810f"
NW_015369246.1	RepeatMasker	DNA/Ginger-1	32286	32430	787	-	.	ID="RND-6_FAMILY-17210";Tend="1412";Tstart="1279";shortTE="F";uid="c622e692-46cb-4299-a0db-21510726e73d"
NW_015369246.1	RepeatMasker	RC/Helitron	13674	14055	1442	-	.	ID="RND-5_FAMILY-3721";Tend="879";Tstart="554";shortTE="F";uid="497af467-0994-4122-bbd2-f19562c2c262"
NW_015369246.1	RepeatMasker	DNA/Kolobok-E	28313	28741	640	-	.	ID="RND-5_FAMILY-3927";TEgroup="ctg_1005%7CRND-5_FAMILY-3927%7C1";Tend="1321";Tstart="387";shortTE="F";uid="d139241b-44a7-435e-becf-d48d0769af8a"
NW_015369246.1	RepeatMasker	DNA	73585	73791	704	-	.	ID="DNA4-1_AP";Tend="242";Tstart="1";shortTE="F";uid="e7c11118-42be-4b7b-9fc4-8b274d019d22"
NW_015369246.1	RepeatMasker	Unknown	10330	10683	1912	-	.	ID="RND-5_FAMILY-3521";Tend="1235";Tstart="898";shortTE="F";uid="5421ee53-0c5b-42eb-bebe-d0a1ab97d070"
NW_015369246.1	RepeatMasker	Unknown	51818	52093	1480	-	.	ID="RND-4_FAMILY-891";Tend="1165";Tstart="871";shortTE="F";uid="57251fe3-8cc1-4531-bfc1-1469f88c5962"
NW_015369246.1	RepeatMasker	Retroposon?	32488	32683	923	-	.	ID="SINE2-1_AP";Tend="1770";Tstart="1575";shortTE="F";uid="e5ca9d3c-802a-4bb2-b3f4-2fcf05bf47a4"
NW_015369247.1	RepeatMasker	DNA/hAT-Charlie	61650	61879	1156	+	.	ID="RND-4_FAMILY-965";Tend="1169";Tstart="944";shortTE="F";uid="0a3743ff-fb97-46b8-90f1-d579c373764f"
NW_015369247.1	RepeatMasker	DNA	35123	35278	955	+	.	ID="DNA8-75_AP";Tend="148";Tstart="2";shortTE="F";uid="7a27b4d8-404b-48c2-9836-3b26d2777a20"
NW_015369247.1	RepeatMasker	DNA	66406	66534	653	+	.	ID="ttaa3c_ap";Tend="422";Tstart="11";shortTE="F";uid="0a81d278-4eff-4310-a6e3-06eeca9f7daf"
NW_015369247.1	RepeatMasker	Unknown	37692	38128	1806	+	.	ID="RND-6_FAMILY-3268";Tend="1356";Tstart="894";shortTE="F";uid="be07098a-eb21-4688-a727-b699b3f99d95"
NW_015369247.1	RepeatMasker	DNA/TcMar-m44	30508	31901	5544	+	.	ID="MARINER-3_AP";Tend="1498";Tstart="85";shortTE="F";uid="ce9bbfc2-3dfb-4d38-90b8-8a5c081b5247"
NW_015369247.1	RepeatMasker	Unknown	48331	48501	665	+	.	ID="RND-5_FAMILY-383";Tend="1141";Tstart="976";shortTE="F";uid="53b86c65-2e02-46fe-9e84-de7032e1b10c"
NW_015369247.1	RepeatMasker	DNA/hAT-Tip100	81689	81899	1108	-	.	ID="RND-6_FAMILY-1650";Tend="1264";Tstart="1047";shortTE="F";uid="86f92edf-a1b6-4920-8e29-ca478cab1046"
NW_015369247.1	RepeatMasker	DNA	52981	53411	2271	-	.	ID="TTAA2C_AP";Tend="423";Tstart="1";shortTE="F";uid="7b732ac9-fb7f-47ff-a578-5221b406050e"
NW_015369247.1	RepeatMasker	DNA	66535	66847	685	-	.	ID="ttaa3b_ap";Tend="318";Tstart="4";shortTE="F";uid="4672fb36-a72a-40dc-a03f-3098242aa4cf"
NW_015369247.1	RepeatMasker	RC/Helitron	2596	3040	1150	-	.	ID="RND-6_FAMILY-10807";Tend="1314";Tstart="792";shortTE="F";uid="ce6ae1ca-1eb7-4bf0-9775-d326cb04afa7"
NW_015369248.1	RepeatMasker	LTR/Copia	6399	7080	1877	+	.	ID="RND-6_FAMILY-1776";Tend="1526";Tstart="767";shortTE="F";uid="891fc80a-f6ba-493d-b7fc-738ff8102898"
NW_015369248.1	RepeatMasker	Retroposon?	25812	25914	568	+	.	ID="SINE2-1_AP";Tend="1770";Tstart="1675";shortTE="F";uid="547b0721-db84-498a-80eb-6052c30a190a"
NW_015369248.1	RepeatMasker	DNA	38165	38268	633	+	.	ID="TTAA3_AP";Tend="429";Tstart="328";shortTE="F";uid="4735468e-0bb2-4389-9285-a16b40ba5c2c"
NW_015369248.1	RepeatMasker	Unknown	35946	36046	470	+	.	ID="RND-6_FAMILY-4190";Tend="1155";Tstart="1059";shortTE="F";uid="1e39b9ad-04a8-4cfc-a93a-71186b272fb6"
NW_015369248.1	RepeatMasker	DNA/Ginger	7092	7380	1176	+	.	ID="RND-1_FAMILY-20";Tend="1757";Tstart="1476";shortTE="F";uid="d2650cf0-eff8-41a8-9081-404e6ce42a58"
NW_015369248.1	RepeatMasker	DNA	66616	66811	1087	+	.	ID="TTAA13_AP";Tend="574";Tstart="382";shortTE="F";uid="41b38c8b-57e8-45a9-a196-762f706ee3fe"
NW_015369248.1	RepeatMasker	Retroposon?	23424	23901	1731	+	.	ID="SINE2-1_AP";Tend="749";Tstart="257";shortTE="F";uid="154b565b-fb22-481d-8f07-44b64f55d13f"
NW_015369248.1	RepeatMasker	RC/Helitron	24343	24703	753	-	.	ID="RND-6_FAMILY-7159";TEgroup="ctg_1007%7CRND-6_FAMILY-7159%7C1";Tend="1360";Tstart="984";shortTE="F";uid="ef10dfe5-5eef-4c6f-a686-e2c59f362f21"
NW_015369248.1	RepeatMasker	DNA	14676	15018	1392	-	.	ID="TTAA2D_AP";Tend="431";Tstart="82";shortTE="F";uid="8c3a87de-7714-4d8f-b63f-96d078f43c5c"
NW_015369248.1	RepeatMasker	RC/Helitron	23895	24282	1985	-	.	ID="RND-1_FAMILY-6";Tend="1279";Tstart="890";shortTE="F";uid="618453b6-5d6d-40d4-a0d3-29d8b62c439c"
NW_015369248.1	RepeatMasker	DNA	37935	38172	1211	-	.	ID="TTAA3B_AP";Tend="435";Tstart="206";shortTE="F";uid="778f3ba6-8fa1-419e-857b-6c9ef5aa1e33"
NW_015369248.1	RepeatMasker	DNA/hAT-Charlie	807	948	744	-	.	ID="RND-4_FAMILY-965";Tend="1185";Tstart="1045";shortTE="F";uid="154c6ae7-44b6-4699-8836-bdaf54e17e8e"
NW_015369248.1	RepeatMasker	Retroposon?	39232	39799	1486	-	.	ID="SINE2-1_AP";Tend="681";Tstart="134";shortTE="F";uid="888e331c-53a0-4b4d-8f51-a6ac342021f2"
NW_015369248.1	RepeatMasker	RC/Helitron	24675	24799	694	-	.	ID="RND-6_FAMILY-7159";Tend="1075";Tstart="965";shortTE="F";uid="5d49cc7c-8c45-4647-9d70-4421d99f03c2"
NW_015369248.1	RepeatMasker	DNA/hAT-Charlie	1125	1252	407	-	.	ID="RND-4_FAMILY-965";Tend="1075";Tstart="956";shortTE="F";uid="73468c5b-5ba3-4f39-a603-efcd7e6e5c59"
NW_015369248.1	RepeatMasker	DNA/Ginger	18235	18450	1402	-	.	ID="RND-1_FAMILY-21";Tend="2507";Tstart="2285";shortTE="F";uid="9372a0a7-e968-41c1-a487-2e44363c455f"
NW_015369248.1	RepeatMasker	DNA/MULE-MuDR	2305	2495	1533	-	.	ID="RND-5_FAMILY-7518";Tend="1257";Tstart="1068";shortTE="F";uid="bd06b273-d12a-452d-a17a-000289d850e8"
NW_015369248.1	RepeatMasker	Unknown	5879	6070	1482	-	.	ID="RND-1_FAMILY-75";Tend="1129";Tstart="936";shortTE="F";uid="da22a4f0-8cd9-4e8d-aa28-590c25aea1c3"
NW_015369248.1	RepeatMasker	DNA/Ginger-1	17626	18044	778	-	.	ID="RND-6_FAMILY-17210";Tend="1416";Tstart="950";shortTE="F";uid="54c0218b-d723-4f38-bb7e-1e10141b58af"
NW_015369249.1	RepeatMasker	Unknown	37385	37566	863	+	.	ID="RND-6_FAMILY-6449";Tend="983";Tstart="801";shortTE="F";uid="ed315481-107e-46c4-8e77-7fc93e187c48"
NW_015369249.1	RepeatMasker	DNA/Maverick	69353	69754	628	+	.	ID="polinton-1_pba";Tend="11561";Tstart="11216";shortTE="F";uid="f05f1f51-9dce-4d19-a6c2-ec029ed3f2f1"
NW_015369249.1	RepeatMasker	Retroposon?	4747	5707	2478	+	.	ID="SINE2-2_AP";Tend="1998";Tstart="1424";shortTE="F";uid="782a95e9-e7e7-468e-97e5-6f58917fbcc1"
NW_015369249.1	RepeatMasker	Unknown	12648	13344	3769	+	.	ID="RND-5_FAMILY-850";Tend="1516";Tstart="833";shortTE="F";uid="61eb5444-bfd4-476e-9e36-ab2ba598a93a"
NW_015369249.1	RepeatMasker	Unknown	32720	33403	4158	+	.	ID="RND-5_FAMILY-850";Tend="1517";Tstart="832";shortTE="F";uid="0e1b14f9-03f5-49f0-9778-2c26b9b69be5"
NW_015369249.1	RepeatMasker	Retroposon?	74395	75330	2029	+	.	ID="SINE2-1_AP";Tend="1828";Tstart="919";shortTE="F";uid="c5f6a9e4-d8cb-4b84-8a8f-d942558a6d5b"
NW_015369249.1	RepeatMasker	Retroposon?	35798	37390	3884	+	.	ID="SINE2-1_AP";Tend="1998";Tstart="1";shortTE="F";uid="ede39cb5-0a00-4ba5-8b58-a243468cc5de"
NW_015369249.1	RepeatMasker	DNA	75961	76072	547	+	.	ID="ttaa2c_ap";Tend="292";Tstart="180";shortTE="F";uid="d52a7689-5136-4d58-870e-e6afe41f0de6"
NW_015369249.1	RepeatMasker	DNA/Maverick	65309	66176	602	+	.	ID="POLINTON-1_PBA";Tend="9298";Tstart="8416";shortTE="F";uid="20238fa2-fbfa-43a2-863d-c59f3403571d"
NW_015369249.1	RepeatMasker	DNA/MULE-NOF	5954	6388	622	+	.	ID="RND-6_FAMILY-3259";Tend="1077";Tstart="633";shortTE="F";uid="207fb120-2bad-4ba2-8a55-aa661ef49f62"
NW_015369249.1	RepeatMasker	DNA	73787	74199	2471	+	.	ID="TTAA3B_AP";Tend="436";Tstart="12";shortTE="F";uid="682bddb4-a76e-4ff7-83bd-fddf977667c7"
NW_015369249.1	RepeatMasker	LTR/Gypsy	51645	51943	1803	+	.	ID="RND-6_FAMILY-3693";Tend="987";Tstart="669";shortTE="F";uid="988a0d70-d5f4-4bbe-86f7-8cc794c836d8"
NW_015369249.1	RepeatMasker	DNA/Ginger	45454	45570	863	+	.	ID="RND-1_FAMILY-20";Tend="1645";Tstart="1524";shortTE="F";uid="6ef25eef-386d-4041-8e82-888b9d2370ad"
NW_015369249.1	RepeatMasker	Retroposon?	48535	48973	1570	+	.	ID="SINE2-2_AP";Tend="1997";Tstart="1606";shortTE="F";uid="c5694d2e-4883-4acf-ab79-e52ce3600105"
NW_015369249.1	RepeatMasker	DNA	38597	38976	1488	+	.	ID="RND-6_FAMILY-5420";Tend="1289";Tstart="918";shortTE="F";uid="f43dcf41-1da6-4707-b83f-dccdb537f5f8"
NW_015369249.1	RepeatMasker	LTR/Gypsy	52308	52699	2554	+	.	ID="RND-6_FAMILY-3693";Tend="1389";Tstart="979";shortTE="F";uid="94f813b4-46f8-4de8-bb30-9a228b18a0e3"
NW_015369249.1	RepeatMasker	DNA/hAT-Charlie	62207	62523	768	+	.	ID="dna8-32_ap";Tend="328";Tstart="28";shortTE="F";uid="bc4d36b1-b7fb-43fa-a279-b6ec73a9a3ac"
NW_015369249.1	RepeatMasker	DNA/hAT-Tip100	44983	45085	487	+	.	ID="RND-6_FAMILY-1546";Tend="933";Tstart="831";shortTE="F";uid="f700ff92-b447-4a1a-b5bb-db0958f069c6"
NW_015369249.1	RepeatMasker	DNA	43931	44339	1664	+	.	ID="TTAA4B_AP";Tend="430";Tstart="1";shortTE="F";uid="cbf2d010-73ca-4d53-89a8-f8d6445195bf"
NW_015369249.1	RepeatMasker	LTR/Gypsy	16692	18446	1278	+	.	ID="GYPSY-7_TCA-I";TEgroup="ctg_1008%7CGYPSY-7_TCA-I%7C1";Tend="4331";Tstart="2214";shortTE="F";uid="8ae21ade-0a02-48ff-948a-6a473d9077bf"
NW_015369249.1	RepeatMasker	DNA/hAT-hAT19	73273	73712	3103	-	.	ID="DNA8-43_AP";Tend="431";Tstart="1";shortTE="F";uid="d44e4e37-2bdb-47c0-9859-2a9f129eac34"
NW_015369249.1	RepeatMasker	Retroposon?	45304	45442	663	-	.	ID="SINE2-1_AP";Tend="216";Tstart="73";shortTE="F";uid="b2cf1084-5fb7-425b-9b31-8801c7a1f423"
NW_015369249.1	RepeatMasker	DNA/hAT	10892	11344	2262	-	.	ID="RND-4_FAMILY-355";Tend="1384";Tstart="892";shortTE="F";uid="3b9f9cd4-b69f-4a4f-ae50-0275db542232"
NW_015369249.1	RepeatMasker	Unknown	77314	77459	614	-	.	ID="RND-5_FAMILY-8506";Tend="1115";Tstart="976";shortTE="F";uid="6f37357b-eecd-4406-94e8-66f78cdaca9c"
NW_015369249.1	RepeatMasker	Unknown	30274	30525	1925	-	.	ID="RND-1_FAMILY-124";Tend="1252";Tstart="1011";shortTE="F";uid="3dee58dc-4bda-4053-9bfd-c009db695240"
NW_015369249.1	RepeatMasker	DNA/Maverick	63760	64229	425	-	.	ID="POLINTON-9_NVI";Tend="12768";Tstart="12284";shortTE="F";uid="9396f3fc-eac0-4178-ba3b-2568a8733064"
NW_015369249.1	RepeatMasker	DNA/MULE-NOF	8499	9426	1886	-	.	ID="REHAVKUS1_AP";Tend="1750";Tstart="806";shortTE="F";uid="e98cfe9d-8b8c-4639-8762-1232e50a03a5"
NW_015369249.1	RepeatMasker	DNA/Maverick	65760	66242	1005	-	.	ID="RND-5_FAMILY-1687";Tend="1691";Tstart="1211";shortTE="F";uid="cf9cd367-c2d5-4b89-a898-79ac38a69d9c"
NW_015369249.1	RepeatMasker	DNA/MULE-NOF	7548	8131	402	-	.	ID="REHAVKUS1_AP";Tend="2575";Tstart="1989";shortTE="F";uid="a0bb9d27-6bf9-4caf-8dbd-a00710eb841d"
NW_015369249.1	RepeatMasker	DNA/Maverick	70169	73099	16824	-	.	ID="RND-6_FAMILY-4917";Tend="2645";Tstart="35";shortTE="F";uid="4a14d5b4-a9be-4972-844a-b436fa998ac4"
NW_015369249.1	RepeatMasker	DNA/Maverick	69442	70019	427	-	.	ID="POLINTON-4_RPR";Tend="4440";Tstart="3882";shortTE="F";uid="55caa3be-db33-4785-8e82-2af0fc457065"
NW_015369249.1	RepeatMasker	DNA	12152	12643	473	-	.	ID="DNA4-2_AP";Tend="762";Tstart="294";shortTE="F";uid="929b87a0-d957-4a25-8f11-2cf98e99ec4b"
NW_015369249.1	RepeatMasker	DNA	9706	10037	1239	-	.	ID="DNA4-2_AP";Tend="404";Tstart="68";shortTE="F";uid="1fa991b4-df99-4f07-a817-adc4587bad41"
NW_015369249.1	RepeatMasker	Unknown	26081	26350	480	-	.	ID="RND-1_FAMILY-83";Tend="1342";Tstart="1064";shortTE="F";uid="027b02b9-d8b4-4d3a-9fa5-27b4a090a504"
NW_015369249.1	RepeatMasker	LINE/I-Jockey	33991	34720	1701	-	.	ID="RND-6_FAMILY-3814";Tend="1458";Tstart="827";shortTE="F";uid="324a6130-edde-46df-9b01-5c2c4bee101c"
NW_015369249.1	RepeatMasker	DNA/hAT-Tip100	13985	14331	2724	-	.	ID="RND-6_FAMILY-242";Tend="1299";Tstart="954";shortTE="F";uid="4b59c2d8-12e1-4a49-872d-a1342da04fcc"
NW_015369249.1	RepeatMasker	Unknown	44566	44677	456	-	.	ID="RND-5_FAMILY-3837";Tend="585";Tstart="474";shortTE="F";uid="b0d7cd72-c898-43a2-a083-ccc3baf0eb55"
NW_015369249.1	RepeatMasker	DNA/Ginger	1	194	1526	-	.	ID="RND-1_FAMILY-21";Tend="1018";Tstart="825";shortTE="F";uid="917a4f68-53da-4c42-b1f2-74cbefa1cea3"
NW_015369249.1	RepeatMasker	LTR/Pao	30720	31396	769	-	.	ID="BEL3-I_AP";Tend="6310";Tstart="5636";shortTE="F";uid="dfd5ffef-b313-4d37-93cf-6750dedcb867"
NW_015369249.1	RepeatMasker	DNA	33561	33783	1377	-	.	ID="TTAA3_AP";Tend="227";Tstart="2";shortTE="F";uid="e2300fb1-d10a-43f4-bc89-0c0fd38b9cb7"
NW_015369250.1	RepeatMasker	DNA/Ginger	44555	44838	1330	+	.	ID="RND-1_FAMILY-21";Tend="1910";Tstart="1619";shortTE="F";uid="36d7c4f2-f131-4062-b7ab-2dbf74b69dce"
NW_015369250.1	RepeatMasker	DNA/Kolobok-E	44917	45090	551	+	.	ID="KOLOBOKE-3_AP";Tend="2202";Tstart="2032";shortTE="F";uid="163f32b7-6d0c-4180-889c-8f3e525bd01e"
NW_015369250.1	RepeatMasker	Retroposon?	52876	53240	1643	+	.	ID="SINE2-2_AP";Tend="963";Tstart="595";shortTE="F";uid="fcc403c1-f2b6-4b40-ba96-f84f059c784b"
NW_015369250.1	RepeatMasker	DNA/Ginger	54890	55093	621	+	.	ID="rnd-1_family-21";Tend="1564";Tstart="1381";shortTE="F";uid="5e41fb39-5115-4241-bc7f-332c80dfe4bf"
NW_015369250.1	RepeatMasker	RC/Helitron	21529	21920	561	+	.	ID="HELITRON-1_AAE";Tend="5158";Tstart="4767";shortTE="F";uid="6a2887af-4fbd-4546-826b-a9721bfa0f74"
NW_015369250.1	RepeatMasker	DNA/hAT	5451	5609	892	+	.	ID="DNA8-105_AP";Tend="424";Tstart="266";shortTE="F";uid="dcc00588-30f5-4fa4-8c89-28d84b3b9af7"
NW_015369250.1	RepeatMasker	Retroposon?	69447	70153	2947	+	.	ID="SINE2-1_AP";Tend="1154";Tstart="440";shortTE="F";uid="ec70b30d-27a3-48b5-b725-a050ccadb1fc"
NW_015369250.1	RepeatMasker	DNA/Kolobok-E	56277	56380	491	+	.	ID="RND-5_FAMILY-1411";Tend="1354";Tstart="1246";shortTE="F";uid="c8ffa25c-50c0-40a5-8713-798b5bf5f312"
NW_015369250.1	RepeatMasker	DNA/Kolobok-E	53329	54047	610	+	.	ID="KOLOBOKE-4_AP";Tend="6200";Tstart="5467";shortTE="F";uid="8bfd33eb-da61-4307-8e9e-2112cf12cd5a"
NW_015369250.1	RepeatMasker	DNA/Kolobok-E	60472	60612	662	+	.	ID="RND-5_FAMILY-1411";Tend="1644";Tstart="1502";shortTE="F";uid="c36b95bd-9c6b-499b-93be-304699365293"
NW_015369250.1	RepeatMasker	DNA/Ginger	55172	55295	623	+	.	ID="RND-1_FAMILY-21";Tend="2519";Tstart="2375";shortTE="F";uid="54585b47-ba2d-4e62-9939-620c519cc3db"
NW_015369250.1	RepeatMasker	DNA/hAT	8548	8769	734	+	.	ID="RND-4_FAMILY-355";Tend="1483";Tstart="1256";shortTE="F";uid="8f499355-5ece-4a81-a87b-04ebdf120db7"
NW_015369250.1	RepeatMasker	DNA/MULE-NOF	46156	47328	2146	+	.	ID="REHAVKUS1_AP";Tend="1789";Tstart="615";shortTE="F";uid="6f4a6a4d-2903-485e-9da6-cd4ceaec8f34"
NW_015369250.1	RepeatMasker	DNA/Ginger	33063	33284	1659	+	.	ID="RND-1_FAMILY-20";Tend="1197";Tstart="976";shortTE="F";uid="bb4727d2-1610-4b64-95d2-dc9db6d9ff4c"
NW_015369250.1	RepeatMasker	DNA/hAT-hAT19	15943	16483	1898	+	.	ID="RND-5_FAMILY-5918";TEgroup="ctg_1009%7CRND-5_FAMILY-5918%7C1";Tend="1602";Tstart="924";shortTE="F";uid="76a10996-d7eb-454a-a657-4f3c09853dd1"
NW_015369250.1	RepeatMasker	DNA/hAT	50946	51118	1168	-	.	ID="DNA8-1_AP";Tend="847";Tstart="678";shortTE="F";uid="e03bf74a-596b-44e4-9c16-9e0d30bc5f3b"
NW_015369250.1	RepeatMasker	DNA	17752	17883	931	-	.	ID="DNA8-9_AP";Tend="354";Tstart="223";shortTE="F";uid="15e4b3f3-8b7b-4ee5-a2dc-dda17ef35521"
NW_015369250.1	RepeatMasker	DNA/hAT	32507	32735	1845	-	.	ID="RND-5_FAMILY-155";Tend="1042";Tstart="814";shortTE="F";uid="a53d439c-b28f-4798-8cdc-ad557a25d353"
NW_015369250.1	RepeatMasker	DNA/hAT-Ac	45687	45847	602	-	.	ID="DNA8-99_AP";Tend="240";Tstart="70";shortTE="F";uid="a6cc8e5a-e50b-44a6-8de0-7f0497e34590"
NW_015369250.1	RepeatMasker	DNA/Sola-1	34144	35457	1789	-	.	ID="SOLA1-2_AP";Tend="3435";Tstart="2121";shortTE="F";uid="7080253a-3d90-4637-ac54-766ccebe7a8c"
NW_015369250.1	RepeatMasker	RC/Helitron	21921	22082	482	-	.	ID="HELITRON-4_HBUR";Tend="1405";Tstart="841";shortTE="F";uid="adbb4ca7-a060-4b2c-853d-cf74a3bf4a2b"
NW_015369250.1	RepeatMasker	DNA	19678	19799	778	-	.	ID="DNA8-9_AP";Tend="124";Tstart="1";shortTE="F";uid="7774b5ff-5e0a-4abf-ba72-cab80acf574d"
NW_015369250.1	RepeatMasker	DNA/Ginger-1	44556	45070	956	-	.	ID="GINGER1-1_AP";Tend="3691";Tstart="3179";shortTE="F";uid="f13a0002-27b5-4455-a835-a125bb695d8e"
NW_015369250.1	RepeatMasker	DNA/Merlin	7187	7416	531	-	.	ID="MERLIN-1_LSAL";Tend="896";Tstart="667";shortTE="F";uid="d7418363-a21b-4871-9d1e-32dd3f5939bf"
NW_015369250.1	RepeatMasker	DNA/hAT-Charlie	45303	45661	910	-	.	ID="RND-6_FAMILY-8137";TEgroup="ctg_1009%7CRND-6_FAMILY-8137%7C1";Tend="1358";Tstart="871";shortTE="F";uid="fe957429-0110-44e9-a76b-7207c03f32bc"
NW_015369250.1	RepeatMasker	DNA/hAT	8406	8571	408	-	.	ID="DNA8-105_AP";Tend="405";Tstart="243";shortTE="F";uid="8583572b-1b8f-473b-986c-bdbfab375e4c"
NW_015369250.1	RepeatMasker	LTR/Gypsy	20670	21473	5251	-	.	ID="RND-6_FAMILY-3695";Tend="1605";Tstart="774";shortTE="F";uid="1f3be114-6a71-452b-9ba6-fc940d04f14c"
NW_015368342.1	RepeatMasker	DNA/hAT-Ac	294466	294617	804	+	.	ID="RND-5_FAMILY-327";Tend="1129";Tstart="980";shortTE="F";uid="8c134e02-102a-4730-b456-894a755d9fff"
NW_015368342.1	RepeatMasker	LINE/R1-LOA	301979	302368	2521	+	.	ID="RND-6_FAMILY-2244";Tend="1291";Tstart="897";shortTE="F";uid="6ecb98ad-aa60-4004-afa2-a6095271e7b5"
NW_015368342.1	RepeatMasker	DNA/MULE-NOF	33124	33283	659	+	.	ID="rnd-6_family-3259";Tend="757";Tstart="633";shortTE="F";uid="3e42ba81-17a1-4c3f-ad16-1778d0fc80ed"
NW_015368342.1	RepeatMasker	Unknown	476495	476733	1684	+	.	ID="RND-6_FAMILY-597";Tend="1260";Tstart="1025";shortTE="F";uid="4925a1c8-2a82-48be-a194-09c591ac2db8"
NW_015368342.1	RepeatMasker	RC/Helitron	46069	46355	668	+	.	ID="RND-6_FAMILY-253";Tend="1326";Tstart="1119";shortTE="F";uid="a009864b-c058-4207-be72-dbc7738991ff"
NW_015368342.1	RepeatMasker	LINE/I	287875	288089	1110	+	.	ID="RND-6_FAMILY-139";Tend="1739";Tstart="1532";shortTE="F";uid="77942de6-4570-41b2-ae75-9a41383ed525"
NW_015368342.1	RepeatMasker	DNA	429097	429283	447	+	.	ID="rnd-5_family-2221";Tend="2078";Tstart="1953";shortTE="F";uid="bc23c02b-98af-404a-8383-0887522ab4ca"
NW_015368342.1	RepeatMasker	LINE/I	283645	283826	1084	+	.	ID="RND-5_FAMILY-3905";Tend="1541";Tstart="1367";shortTE="F";uid="b2f694f2-563f-4034-a89e-46c5d0e6ee05"
NW_015368342.1	RepeatMasker	DNA/hAT-Tip100	621517	621635	417	+	.	ID="RND-5_FAMILY-1497";Tend="1010";Tstart="914";shortTE="F";uid="d7719733-40ab-4fb9-86f9-94334eb749d4"
NW_015368342.1	RepeatMasker	Unknown	170777	170976	522	+	.	ID="RND-5_FAMILY-507";Tend="1197";Tstart="1005";shortTE="F";uid="75695b29-3719-4ac6-84df-0d8899e09a7c"
NW_015368342.1	RepeatMasker	DNA/hAT?	86349	86579	567	+	.	ID="DNA8-60_AP";Tend="341";Tstart="110";shortTE="F";uid="1df0e03c-f6a7-4d79-bc9c-d3bb364503d4"
NW_015368342.1	RepeatMasker	DNA/Ginger	99517	99638	747	+	.	ID="RND-1_FAMILY-20";Tend="1641";Tstart="1506";shortTE="F";uid="ebeb1525-c6d7-41d6-aa25-88357b660465"
NW_015368342.1	RepeatMasker	DNA	343540	343801	1007	+	.	ID="TTAA3_AP";Tend="344";Tstart="87";shortTE="F";uid="e21c6162-c43f-4ee9-8f7c-f025d67266fd"
NW_015368342.1	RepeatMasker	Unknown	690572	691165	4222	+	.	ID="RND-6_FAMILY-9491";Tend="1446";Tstart="859";shortTE="F";uid="e168f43b-997e-46ef-8725-6ede74e7a623"
NW_015368342.1	RepeatMasker	Unknown	682381	683093	3915	+	.	ID="RND-6_FAMILY-2342";Tend="1411";Tstart="649";shortTE="F";uid="46ae889f-fcf0-4f3c-90c4-1b1542d2c074"
NW_015368342.1	RepeatMasker	DNA	211710	211966	607	+	.	ID="TTAA4B_AP";Tend="299";Tstart="35";shortTE="F";uid="d730ade8-e9bb-4072-a574-e60d1769cdcb"
NW_015368342.1	RepeatMasker	DNA	386560	386748	688	+	.	ID="DNAX-10_AP";Tend="180";Tstart="2";shortTE="F";uid="9fbb9caa-24f8-4443-9d45-a932398bc78a"
NW_015368342.1	RepeatMasker	LINE/I	557048	557212	1127	+	.	ID="RND-6_FAMILY-4276";Tend="1119";Tstart="959";shortTE="F";uid="105d19c5-bed2-4d65-ac18-420ee2d48170"
NW_015368342.1	RepeatMasker	DNA/hAT	697252	697402	983	+	.	ID="RND-4_FAMILY-659";Tend="1134";Tstart="985";shortTE="F";uid="04cff146-7198-428f-94da-a97d5bcf20fe"
NW_015368342.1	RepeatMasker	Unknown	292183	292371	460	+	.	ID="RND-5_FAMILY-1660";Tend="1525";Tstart="1342";shortTE="F";uid="7be2bd60-b9aa-4ef3-9020-71abe8611bfb"
NW_015368342.1	RepeatMasker	DNA	33328	33464	587	+	.	ID="DNA4-3_AP";Tend="137";Tstart="1";shortTE="F";uid="c58dbf27-cdc2-421e-84fa-bf6d76669cf3"
NW_015368342.1	RepeatMasker	DNA/hAT	571924	572030	823	+	.	ID="RND-6_FAMILY-7814";Tend="1194";Tstart="1088";shortTE="F";uid="6fe0f40b-fa1a-49ba-8f8d-70c7079ead2d"
NW_015368342.1	RepeatMasker	LINE/R1	97300	97433	643	+	.	ID="RND-5_FAMILY-2827";Tend="1279";Tstart="1147";shortTE="F";uid="716db79f-bd69-4745-b4fd-08451dd255e5"
NW_015368342.1	RepeatMasker	DNA	94947	95097	516	+	.	ID="dna4-2_ap";Tend="274";Tstart="123";shortTE="F";uid="4aaadfc4-573c-4599-9c59-770fa1eb817b"
NW_015368342.1	RepeatMasker	DNA	67162	67689	3126	+	.	ID="RND-6_FAMILY-389";Tend="1591";Tstart="1106";shortTE="F";uid="a032aab7-287d-481c-ad28-55e10cd2407b"
NW_015368342.1	RepeatMasker	Unknown	549137	550567	2938	+	.	ID="RND-5_FAMILY-2444";Tend="1429";Tstart="3";shortTE="F";uid="e8b1ac55-a9e2-48b2-a8fa-9a00a7f97a87"
NW_015368342.1	RepeatMasker	Unknown	351102	351283	553	+	.	ID="RND-6_FAMILY-2915";Tend="984";Tstart="791";shortTE="F";uid="1edc48a0-afd6-4582-80e6-282d764fb31e"
NW_015368342.1	RepeatMasker	Unknown	449459	449666	1616	+	.	ID="RND-4_FAMILY-242";Tend="1863";Tstart="1656";shortTE="F";uid="656fa7ac-10b9-43ef-95b1-3e43ce510f86"
NW_015368342.1	RepeatMasker	Unknown	287319	287675	1096	+	.	ID="RND-1_FAMILY-2";Tend="1222";Tstart="878";shortTE="F";uid="2527006b-6390-44fd-8c32-99cf77b72642"
NW_015368342.1	RepeatMasker	DNA/hAT-Charlie	538078	538335	1032	+	.	ID="RND-4_FAMILY-1634";Tend="1265";Tstart="953";shortTE="F";uid="00475441-f385-4b06-beee-7854aa602d25"
NW_015368342.1	RepeatMasker	LINE/I-Jockey	529970	530091	400	+	.	ID="AG-JOCK-1";Tend="1444";Tstart="1324";shortTE="F";uid="35daaed2-2eab-44ac-b1f2-6247d918cb1a"
NW_015368342.1	RepeatMasker	Retroposon?	97726	98383	484	+	.	ID="SINE2-1_AP";TEgroup="ctg_101%7CSINE2-1_AP%7C1";Tend="1770";Tstart="307";shortTE="F";uid="9c16788f-d4c6-4987-8898-79b0e0a69a6c"
NW_015368342.1	RepeatMasker	Unknown	466293	466563	1357	+	.	ID="RND-5_FAMILY-3678";Tend="1209";Tstart="894";shortTE="F";uid="5b08dc17-a0bd-4cfd-806b-937f9f96bac9"
NW_015368342.1	RepeatMasker	DNA/hAT-Tip100	107213	107396	572	+	.	ID="RND-6_FAMILY-11918";Tend="1341";Tstart="1164";shortTE="F";uid="57ba40e3-ebaf-4ac9-bf60-eb4a1127632b"
NW_015368342.1	RepeatMasker	Retroposon?	99402	99514	482	+	.	ID="SINE2-1_AP";Tend="934";Tstart="822";shortTE="F";uid="89491f62-dacf-4b90-8963-ef2dc24a5ad9"
NW_015368342.1	RepeatMasker	LINE/I-Jockey	125684	127181	3644	+	.	ID="RND-4_FAMILY-1633";Tend="2169";Tstart="696";shortTE="F";uid="31c52595-9ee1-486b-ad37-15b319315265"
NW_015368342.1	RepeatMasker	Unknown	295120	295751	2988	+	.	ID="RND-6_FAMILY-1868";Tend="1379";Tstart="758";shortTE="F";uid="ec9dbf87-636c-415e-ac23-11f2d74c8c58"
NW_015368342.1	RepeatMasker	Unknown	145795	146084	732	+	.	ID="RND-6_FAMILY-5274";Tend="1234";Tstart="944";shortTE="F";uid="3a9d987f-8824-4550-99f7-d4edc1a7deb0"
NW_015368342.1	RepeatMasker	Unknown	592579	592804	976	+	.	ID="RND-6_FAMILY-6704";Tend="1139";Tstart="950";shortTE="F";uid="e48b5f26-8626-452b-a6a8-67212f996f77"
NW_015368342.1	RepeatMasker	LINE/I	362755	362931	597	+	.	ID="RND-6_FAMILY-1726";Tend="1657";Tstart="1489";shortTE="F";uid="f626614e-ecee-43fd-9b6b-10289a915ce8"
NW_015368342.1	RepeatMasker	Unknown	428217	428979	947	+	.	ID="RND-1_FAMILY-35";TEgroup="ctg_101%7CRND-1_FAMILY-35%7C1";Tend="1812";Tstart="1265";shortTE="F";uid="91613a8a-6162-44a8-b4ee-6693934e3c1f"
NW_015368342.1	RepeatMasker	Unknown	449655	449769	762	+	.	ID="RND-3_FAMILY-226";Tend="1680";Tstart="1569";shortTE="F";uid="b3e98334-97c8-45af-b5d1-ba15cad43ccd"
NW_015368342.1	RepeatMasker	Unknown	289822	290004	445	+	.	ID="RND-6_FAMILY-2747";Tend="1570";Tstart="1403";shortTE="F";uid="fa573cd5-57fd-4ba8-8698-07f19ac4252f"
NW_015368342.1	RepeatMasker	DNA/hAT-Tip100	622082	622383	998	+	.	ID="rnd-1_family-206";Tend="1533";Tstart="1226";shortTE="F";uid="510c6a3a-1c03-4613-8534-028b6344db7d"
NW_015368342.1	RepeatMasker	Unknown	437170	437403	1613	+	.	ID="RND-1_FAMILY-122";Tend="1159";Tstart="927";shortTE="F";uid="0e0f0315-55b9-43fb-9fa4-c6656c5e8a0a"
NW_015368342.1	RepeatMasker	LINE/I	534553	534686	590	+	.	ID="RND-5_FAMILY-1181";Tend="1392";Tstart="1234";shortTE="F";uid="4dc6d368-6765-45d5-adc4-f5c4df1d1c74"
NW_015368342.1	RepeatMasker	Unknown	291421	291585	677	+	.	ID="RND-5_FAMILY-1660";Tend="1031";Tstart="866";shortTE="F";uid="89d28d23-cd2c-43f5-8c6d-f40e1548df64"
NW_015368342.1	RepeatMasker	DNA/hAT	571802	571950	924	+	.	ID="rnd-5_family-1069";Tend="1071";Tstart="946";shortTE="F";uid="00514467-f2bd-402e-a995-754262bc922c"
NW_015368342.1	RepeatMasker	DNA	586155	586568	1413	+	.	ID="DNA4-2_AP";Tend="767";Tstart="353";shortTE="F";uid="ee141b73-87eb-4e1f-8d84-34ffc1a6ef07"
NW_015368342.1	RepeatMasker	DNA/Kolobok-E	137465	137567	459	+	.	ID="KOLOBOKE-4_AP";Tend="2581";Tstart="2470";shortTE="F";uid="7f5122e6-1a1c-48d2-96d0-a98670662cbd"
NW_015368342.1	RepeatMasker	DNA	660558	660945	1228	+	.	ID="TTAA3_AP";Tend="412";Tstart="12";shortTE="F";uid="7449156d-4fb4-459e-9dd0-fd435f3e1a88"
NW_015368342.1	RepeatMasker	DNA	75108	75619	405	+	.	ID="DNA4-3_AP";Tend="628";Tstart="122";shortTE="F";uid="42439e6a-d53d-4ee9-9e80-361fcf66ef98"
NW_015368342.1	RepeatMasker	DNA/Kolobok-E	61379	61541	859	-	.	ID="RND-5_FAMILY-3927";Tend="1304";Tstart="1155";shortTE="F";uid="5289a89f-94f0-43b7-be13-d617a85c16bd"
NW_015368342.1	RepeatMasker	Unknown	665606	666004	1638	-	.	ID="RND-1_FAMILY-156";Tend="1292";Tstart="895";shortTE="F";uid="2a20090b-851c-4734-82dd-3333efb18919"
NW_015368342.1	RepeatMasker	Unknown	120376	120649	1479	-	.	ID="RND-1_FAMILY-122";Tend="1213";Tstart="937";shortTE="F";uid="a4a16f10-ddef-4561-89c6-9918e1702dbf"
NW_015368342.1	RepeatMasker	DNA/Ginger	129653	129855	1538	-	.	ID="RND-1_FAMILY-20";Tend="1647";Tstart="1448";shortTE="F";uid="0e74e693-bb50-41f6-9b8f-849015031e64"
NW_015368342.1	RepeatMasker	DNA	322853	323039	534	-	.	ID="TTAA2D_AP";Tend="206";Tstart="1";shortTE="F";uid="e0d0e259-f706-4b58-957d-c583cbc46499"
NW_015368342.1	RepeatMasker	DNA	156136	156337	513	-	.	ID="dna4-2_ap";Tend="213";Tstart="7";shortTE="F";uid="ff4723be-616a-4c57-ab8f-a207ab1ee3a7"
NW_015368342.1	RepeatMasker	DNA/MULE-MuDR	431435	431711	533	-	.	ID="RND-4_FAMILY-131";TEgroup="ctg_101%7CRND-4_FAMILY-131%7C1";Tend="1537";Tstart="928";shortTE="T";uid="81c723f0-b096-40f6-b3ce-77bbf65c5713"
NW_015368342.1	RepeatMasker	Unknown	12635	13387	4674	-	.	ID="RND-1_FAMILY-31";Tend="1802";Tstart="942";shortTE="F";uid="0229f48a-5e8c-476c-8ec7-51bd97ff9b18"
NW_015368342.1	RepeatMasker	DNA/hAT-Ac	235191	235365	458	-	.	ID="dna8-54_ap";Tend="588";Tstart="417";shortTE="F";uid="5ed90aeb-a6c1-4e1c-b60f-0b5140420ba5"
NW_015368342.1	RepeatMasker	DNA	667327	667674	1116	-	.	ID="DNA4-2_AP";Tend="363";Tstart="32";shortTE="F";uid="12aefbbb-de86-49a5-9e4a-fdd6ba64e065"
NW_015368342.1	RepeatMasker	Unknown	570468	571605	3788	-	.	ID="RND-6_FAMILY-3448";Tend="1833";Tstart="936";shortTE="F";uid="6b2a7925-5758-417f-be88-51b5079ad715"
NW_015368342.1	RepeatMasker	Retroposon?	457730	457879	494	-	.	ID="RND-5_FAMILY-3049";Tend="1114";Tstart="976";shortTE="F";uid="5137a32a-d51d-4a72-8962-68b6b263fd83"
NW_015368342.1	RepeatMasker	DNA/Sola-2	235671	235969	1482	-	.	ID="RND-1_FAMILY-15";Tend="1310";Tstart="995";shortTE="F";uid="7ecf397f-f904-40b5-b5ab-60de2305166a"
NW_015368342.1	RepeatMasker	LINE/I-Jockey	234437	234565	855	-	.	ID="RND-5_FAMILY-471";Tend="1205";Tstart="1063";shortTE="F";uid="9e2003a0-93d6-49cf-a56b-980418ccc063"
NW_015368342.1	RepeatMasker	LINE/I	386169	386458	445	-	.	ID="RND-6_FAMILY-2213";Tend="1350";Tstart="1068";shortTE="F";uid="636d1c4a-6e43-4f39-897e-326f0aa4395b"
NW_015368342.1	RepeatMasker	Unknown	447981	448587	3668	-	.	ID="RND-3_FAMILY-226";Tend="1679";Tstart="1064";shortTE="F";uid="634a4d62-0309-4a3f-8c15-c7c4e47db0c7"
NW_015368342.1	RepeatMasker	DNA/Ginger-1	99523	99656	496	-	.	ID="GINGER1-1_AP";Tend="5169";Tstart="5023";shortTE="F";uid="040e487c-3798-4b6b-8851-547fd5db92bf"
NW_015368342.1	RepeatMasker	Unknown	172965	173180	1295	-	.	ID="RND-1_FAMILY-0";Tend="1224";Tstart="960";shortTE="F";uid="33453ee2-3ce6-464e-bca8-ef5eee906d74"
NW_015368342.1	RepeatMasker	Unknown	163110	163294	1506	-	.	ID="RND-5_FAMILY-1454";Tend="1178";Tstart="989";shortTE="F";uid="ba84e06f-aa8e-437b-b698-1206090b7b15"
NW_015368342.1	RepeatMasker	LINE/I	581522	581660	409	-	.	ID="RND-6_FAMILY-376";Tend="1681";Tstart="1542";shortTE="F";uid="fa9f0219-d682-4baa-b2a4-b5ce32b856bc"
NW_015368342.1	RepeatMasker	LINE/I-Jockey	234733	235180	3218	-	.	ID="RND-5_FAMILY-471";Tend="1070";Tstart="621";shortTE="F";uid="debea6f5-04bf-43ea-a163-8397e6058cfe"
NW_015368342.1	RepeatMasker	DNA/Ginger-2	240875	241007	652	-	.	ID="GINGER2-N1_AP";Tend="129";Tstart="1";shortTE="F";uid="a1d6e531-bbb9-4729-9a24-f8bb82304b8e"
NW_015368342.1	RepeatMasker	DNA/hAT-hAT19	517686	518057	1339	-	.	ID="DNA8-74_AP";TEgroup="ctg_101%7CDNA8-74_AP%7C1";Tend="897";Tstart="238";shortTE="F";uid="59753a5b-31c4-4dfb-bad8-e5a9ff4acf10"
NW_015368342.1	RepeatMasker	DNA	95602	96067	1804	-	.	ID="DNA4-2_AP";Tend="466";Tstart="4";shortTE="F";uid="b1606baa-2f95-4c44-ad2a-fb9a1abb17db"
NW_015368342.1	RepeatMasker	DNA/hAT-hAT19	600755	600933	886	-	.	ID="DNA8-66_AP";Tend="578";Tstart="402";shortTE="F";uid="0e1bcfd5-35e2-4ab5-91c6-721aa3f06eea"
NW_015368342.1	RepeatMasker	DNA	94964	95141	903	-	.	ID="DNA4-2_AP";Tend="637";Tstart="459";shortTE="F";uid="51a29a2d-77f0-41e2-b088-c4239119107c"
NW_015368342.1	RepeatMasker	LINE/I	146320	146721	1181	-	.	ID="RND-4_FAMILY-1002";Tend="773";Tstart="403";shortTE="F";uid="f73e7ba9-3e14-4da8-a255-96d84faa6f9e"
NW_015368342.1	RepeatMasker	Unknown	6554	6834	1960	-	.	ID="RND-6_FAMILY-264";Tend="958";Tstart="682";shortTE="F";uid="9c533563-8b81-4b4d-aeb3-e37f6f504c1e"
NW_015368342.1	RepeatMasker	Unknown	630085	630421	906	-	.	ID="RND-1_FAMILY-103";Tend="1253";Tstart="960";shortTE="F";uid="9b6a02f7-14c7-4291-87ff-3441bd1de511"
NW_015368342.1	RepeatMasker	DNA/Ginger	53643	53768	952	-	.	ID="RND-1_FAMILY-21";Tend="2514";Tstart="2389";shortTE="F";uid="0416a071-b129-4272-8704-e4e216ba4165"
NW_015368342.1	RepeatMasker	DNA/Kolobok-E	235970	236098	1422	-	.	ID="RND-6_FAMILY-2550";Tend="1345";Tstart="922";shortTE="F";uid="536205f6-8f3c-4101-ae42-b4ac457d5dae"
NW_015368342.1	RepeatMasker	LINE/I	612929	614277	3135	-	.	ID="RND-5_FAMILY-6947";Tend="1769";Tstart="393";shortTE="F";uid="543ef8be-9fa6-4c85-b4f5-17aee4482f7e"
NW_015368342.1	RepeatMasker	Unknown	258679	258959	528	-	.	ID="RND-6_FAMILY-1672";Tend="1136";Tstart="888";shortTE="F";uid="d344f6df-cc1d-48db-a08c-3687e7e7d2b6"
NW_015368342.1	RepeatMasker	LINE/I-Jockey	236593	236766	1236	-	.	ID="RND-5_FAMILY-471";Tend="619";Tstart="447";shortTE="F";uid="3c7f3ba7-6554-4dc7-a47c-d9cdc4bbb70d"
NW_015368342.1	RepeatMasker	DNA/hAT-Ac	162638	162904	539	-	.	ID="RND-6_FAMILY-7887";Tend="1341";Tstart="1091";shortTE="F";uid="7c25ca1e-44c2-4e32-9432-8a1b982f65e7"
NW_015368342.1	RepeatMasker	DNA/Ginger-1	344896	345409	2380	-	.	ID="RND-6_FAMILY-17210";Tend="1414";Tstart="949";shortTE="F";uid="22c5a187-6f61-4e94-bc14-705fa8ab7121"
NW_015368342.1	RepeatMasker	DNA	577124	577402	624	-	.	ID="DNA8-27_AP";Tend="339";Tstart="2";shortTE="F";uid="c67f8d17-d712-4f02-bf88-b06b19b7722b"
NW_015368342.1	RepeatMasker	Unknown	67597	67893	1919	-	.	ID="RND-5_FAMILY-1293";Tend="1341";Tstart="1049";shortTE="F";uid="9094422b-68af-4c41-b3c2-ef6050a00aa1"
NW_015368342.1	RepeatMasker	DNA	373997	374099	499	-	.	ID="dna4-2_ap";Tend="769";Tstart="658";shortTE="F";uid="cc81fd64-58f2-48ef-8579-68f7560f52a6"
NW_015368342.1	RepeatMasker	DNA/Sola-2	5	192	1534	-	.	ID="RND-1_FAMILY-15";Tend="1107";Tstart="920";shortTE="F";uid="44e63dc4-5d18-49e8-b61f-1f3109fc1705"
NW_015368342.1	RepeatMasker	DNA/hAT	584916	585226	913	-	.	ID="RND-4_FAMILY-355";Tend="1402";Tstart="1113";shortTE="F";uid="96b811e1-4dba-4055-b2d7-4db63d45664b"
NW_015368342.1	RepeatMasker	DNA	611684	612203	1510	-	.	ID="DNA4-2_AP";Tend="725";Tstart="216";shortTE="F";uid="066fa26b-1a29-4b9a-85d2-42fc2566f52a"
NW_015368342.1	RepeatMasker	LINE/I	447361	447604	1371	-	.	ID="RND-5_FAMILY-3592";Tend="1289";Tstart="1058";shortTE="F";uid="6963319a-6b59-48bf-9ecc-6da04c5b6e45"
NW_015368342.1	RepeatMasker	DNA/Ginger-1	663104	663575	2566	-	.	ID="RND-6_FAMILY-17210";Tend="1412";Tstart="957";shortTE="F";uid="85f36641-5ca6-4dc5-97f6-26ca8aacf415"
NW_015368342.1	RepeatMasker	DNA	240547	240725	1084	-	.	ID="ttaa3b_ap";Tend="180";Tstart="1";shortTE="F";uid="b50edaf3-e080-4635-a451-71f3e6398719"
NW_015368342.1	RepeatMasker	DNA/hAT-hAT19	77186	77686	1625	-	.	ID="HAT-N9_AP";Tend="584";Tstart="1";shortTE="F";uid="4e571d8b-e65f-441e-8c83-ea9a05cddd13"
NW_015368342.1	RepeatMasker	DNA	541742	542065	1307	-	.	ID="RND-6_FAMILY-12698";Tend="1332";Tstart="978";shortTE="F";uid="0b8ef32c-0306-45e7-b329-6b84f6a7e7dc"
NW_015368342.1	RepeatMasker	LINE/I	266471	266725	1211	-	.	ID="RND-5_FAMILY-4777";Tend="1301";Tstart="1055";shortTE="F";uid="4a72c9ef-9e75-405d-98b7-a633611ca566"
NW_015368342.1	RepeatMasker	DNA	163380	163623	544	-	.	ID="RND-5_FAMILY-962";Tend="1035";Tstart="792";shortTE="F";uid="7f937ce3-1e68-40b5-b75a-555a6e9874a3"
NW_015368342.1	RepeatMasker	Retroposon?	130109	130226	471	-	.	ID="SINE2-1_AP";Tend="1134";Tstart="1022";shortTE="F";uid="7092f596-7b18-42ca-a7e3-7d9c712c9bc9"
NW_015368342.1	RepeatMasker	DNA/hAT-hAT19	95151	95601	1190	-	.	ID="DNA8-79_AP";TEgroup="ctg_101%7CDNA8-79_AP%7C1";Tend="539";Tstart="1";shortTE="F";uid="d10233bb-fee9-4a1d-bd23-fd368a3b09a3"
NW_015368342.1	RepeatMasker	DNA/Ginger-1	318436	318921	2320	-	.	ID="RND-6_FAMILY-17210";Tend="1439";Tstart="953";shortTE="F";uid="50f30d0a-ef2f-4bb1-9aab-06c5efc169cf"
NW_015368342.1	RepeatMasker	DNA/hAT-hAT19	182056	182259	688	-	.	ID="RND-6_FAMILY-144";Tend="1295";Tstart="1117";shortTE="F";uid="6497518d-80e9-4dae-9cd4-9890740b592c"
NW_015369251.1	RepeatMasker	DNA	26268	26704	1346	+	.	ID="TTAA4B_AP";Tend="430";Tstart="1";shortTE="F";uid="4bdf0a27-e9ec-4e14-a2fc-82272d03ec9b"
NW_015369251.1	RepeatMasker	DNA/hAT-Tip100	23916	24124	1692	+	.	ID="RND-5_FAMILY-3582";Tend="830";Tstart="626";shortTE="F";uid="8e590fca-e87d-40f8-ad07-8df0e6834ee0"
NW_015369251.1	RepeatMasker	DNA	15139	15773	1928	+	.	ID="DNA4-2_AP";Tend="714";Tstart="98";shortTE="F";uid="840923be-661e-4986-9c78-52b9b8b5e99e"
NW_015369251.1	RepeatMasker	Unknown	39605	39754	866	+	.	ID="RND-1_FAMILY-56";Tend="1105";Tstart="959";shortTE="F";uid="47526a5d-43aa-45c7-9741-b5840a9fa1ee"
NW_015369251.1	RepeatMasker	DNA/hAT-Charlie	28048	28513	749	+	.	ID="DNA8-86_AP";Tend="465";Tstart="35";shortTE="F";uid="b36d0d47-ad4c-47a9-b5c4-e5f62b69fc38"
NW_015369251.1	RepeatMasker	DNA	20705	21098	682	-	.	ID="DNA4-2_AP";Tend="369";Tstart="4";shortTE="F";uid="005388a4-11ca-4494-8c06-bffa6b7cdb19"
NW_015369251.1	RepeatMasker	Unknown	35997	36321	1091	-	.	ID="RND-6_FAMILY-3861";Tend="1612";Tstart="1296";shortTE="F";uid="9e6ccaad-da7a-477a-aeda-9664d4351004"
NW_015369251.1	RepeatMasker	DNA	38015	38381	622	-	.	ID="DNA4-2_AP";Tend="769";Tstart="392";shortTE="F";uid="4c25de38-7546-418a-ad30-79a52acd71c7"
NW_015369251.1	RepeatMasker	DNA	62145	62290	453	-	.	ID="dna4-2_ap";Tend="768";Tstart="633";shortTE="F";uid="3e6f69e6-48ab-42d1-8528-3b7cacc32ea9"
NW_015369251.1	RepeatMasker	Unknown	36498	36843	1112	-	.	ID="RND-6_FAMILY-3861";Tend="894";Tstart="527";shortTE="F";uid="bfcdf78e-88dd-4c72-8685-1f93d431e2e4"
NW_015369251.1	RepeatMasker	Unknown	19158	19461	2308	-	.	ID="RND-1_FAMILY-82";Tend="1281";Tstart="972";shortTE="F";uid="872358ad-14e8-4cc7-b5f8-93529e62d999"
NW_015369251.1	RepeatMasker	LINE/I-Jockey	9877	10149	1791	-	.	ID="RND-5_FAMILY-471";Tend="1529";Tstart="1240";shortTE="F";uid="0409f6ac-e00a-4e1b-8712-31d0994c9462"
NW_015369251.1	RepeatMasker	LINE/I	39454	39604	576	-	.	ID="RND-5_FAMILY-845";Tend="1335";Tstart="1022";shortTE="F";uid="42dd43da-d1df-4e94-bc01-c2b76dde7ea4"
NW_015369251.1	RepeatMasker	DNA	33183	33840	650	-	.	ID="DNA4-2_AP";Tend="585";Tstart="1";shortTE="F";uid="86e05c30-fc05-4bb6-bb48-b3fe270a6a9c"
NW_015369252.1	RepeatMasker	DNA/Ginger-1	71017	71132	444	+	.	ID="GINGER1-2_AP";Tend="3952";Tstart="3834";shortTE="F";uid="4c1a29ad-8a1d-4087-9c8a-60c17e2df68a"
NW_015369252.1	RepeatMasker	DNA/TcMar-Mariner	859	1580	1233	+	.	ID="MARINER-21N1_AEC";Tend="913";Tstart="201";shortTE="F";uid="c12fea87-cc8b-47f4-b434-79377903dbbb"
NW_015369252.1	RepeatMasker	DNA/MULE-MuDR	40944	41356	1614	+	.	ID="RND-5_FAMILY-7166";Tend="1591";Tstart="1192";shortTE="F";uid="c646c190-ce0d-48be-9d15-61b6ec24fd06"
NW_015369252.1	RepeatMasker	DNA/hAT-Tip100	52916	53019	564	+	.	ID="RND-4_FAMILY-220";Tend="936";Tstart="825";shortTE="F";uid="4aaebd57-b0ee-463e-abd8-9ee6acc1f46c"
NW_015369252.1	RepeatMasker	Unknown	11012	11309	1248	+	.	ID="RND-1_FAMILY-2";Tend="1254";Tstart="929";shortTE="F";uid="58e7ef96-9a76-46fd-b639-3677582cd558"
NW_015369252.1	RepeatMasker	DNA/Ginger	37447	38010	2847	+	.	ID="RND-1_FAMILY-21";TEgroup="ctg_1011%7CRND-1_FAMILY-21%7C2";Tend="2529";Tstart="1126";shortTE="F";uid="8c123643-8cb9-47cf-81fe-24de1b009561"
NW_015369252.1	RepeatMasker	DNA/TcMar-Pogo	27336	27883	2919	+	.	ID="RND-6_FAMILY-11462";Tend="1517";Tstart="925";shortTE="F";uid="562a0dde-acf2-4c8e-9d97-28ee2c31c8ed"
NW_015369252.1	RepeatMasker	DNA/hAT	60804	61050	818	+	.	ID="DNA8-23_AP";Tend="207";Tstart="1";shortTE="F";uid="ca196d2f-d3c9-467e-88da-ba5e9c3bce4a"
NW_015369252.1	RepeatMasker	LINE/R1	1707	1866	457	+	.	ID="SART-9_API";Tend="2520";Tstart="2352";shortTE="F";uid="33902de6-73f4-4c5e-a62a-eb4e81f9a280"
NW_015369252.1	RepeatMasker	DNA	2299	2665	1642	+	.	ID="TTAA3B_AP";Tend="436";Tstart="49";shortTE="F";uid="a897dbe6-c5c3-4df8-b3e8-21781611e2f1"
NW_015369252.1	RepeatMasker	DNA/hAT-Tip100	19450	19595	982	+	.	ID="DNA8-16B_AP";Tend="167";Tstart="1";shortTE="F";uid="7627f0a5-984c-4c7b-b842-30983d86ff46"
NW_015369252.1	RepeatMasker	Unknown	54663	55027	796	+	.	ID="RND-5_FAMILY-2284";Tend="1320";Tstart="955";shortTE="F";uid="ab8f4741-d127-4720-966f-b2926f0063d0"
NW_015369252.1	RepeatMasker	DNA	12164	12322	638	+	.	ID="TTAA11_AP";Tend="152";Tstart="1";shortTE="F";uid="a6c2a136-1053-45f4-95da-fe5cc15377b6"
NW_015369252.1	RepeatMasker	DNA	25094	25482	2455	+	.	ID="DNA4-3_AP";Tend="635";Tstart="246";shortTE="F";uid="6b0a8e21-5831-4ab3-a751-026dd579f13a"
NW_015369252.1	RepeatMasker	DNA	57426	57907	1721	+	.	ID="DNA8-29_AP";Tend="771";Tstart="300";shortTE="F";uid="118377c9-a59c-44c7-9580-6896901a9e03"
NW_015369252.1	RepeatMasker	Unknown	3509	3896	1060	+	.	ID="RND-6_FAMILY-10742";Tend="840";Tstart="452";shortTE="F";uid="319416ad-3bb2-4553-8b78-24e10c7bf4dd"
NW_015369252.1	RepeatMasker	Retroposon?	36938	37297	621	+	.	ID="SINE2-1_AP";Tend="1502";Tstart="1195";shortTE="F";uid="a3e25c2e-6132-42e6-9b57-77e8dd43f348"
NW_015369252.1	RepeatMasker	DNA/Ginger	2052	2252	1195	+	.	ID="RND-1_FAMILY-21";Tend="2511";Tstart="2313";shortTE="F";uid="aba302d2-73be-4327-81b1-a60d847bb36f"
NW_015369252.1	RepeatMasker	DNA	16458	17157	2955	+	.	ID="DNA4-2_AP";Tend="766";Tstart="21";shortTE="F";uid="1ca11bc2-d841-4dac-8c80-9e69ebc80ff4"
NW_015369252.1	RepeatMasker	Retroposon?	21939	22250	1296	-	.	ID="SINE2-1_AP";Tend="397";Tstart="81";shortTE="F";uid="50f40ea1-c150-4415-904f-972c26fa58be"
NW_015369252.1	RepeatMasker	DNA/Kolobok-E	110	215	468	-	.	ID="RND-6_FAMILY-6777";Tend="907";Tstart="803";shortTE="F";uid="b076ca37-d39f-4fa3-b7e8-f485ef5b5863"
NW_015369252.1	RepeatMasker	Unknown	71427	72102	4889	-	.	ID="RND-5_FAMILY-5160";Tend="1612";Tstart="951";shortTE="F";uid="e0523c3c-dbe2-425e-80de-b0f9e8d90387"
NW_015369252.1	RepeatMasker	Retroposon?	68009	68397	563	-	.	ID="SINE2-1_AP";Tend="971";Tstart="588";shortTE="F";uid="cafc3d64-9a6b-4c02-9b0b-a9bfac677490"
NW_015369252.1	RepeatMasker	DNA/hAT-Tip100	48115	49840	7056	-	.	ID="RND-5_FAMILY-2123";Tend="1614";Tstart="5";shortTE="F";uid="c4ad4960-3752-44d7-9d0a-da283f5367fe"
NW_015369252.1	RepeatMasker	DNA	22919	23396	2954	-	.	ID="ttaa8_ap";Tend="755";Tstart="1";shortTE="F";uid="3e25ca80-0f76-4d3c-8b06-d2a4b86caf0d"
NW_015369252.1	RepeatMasker	DNA/MULE-MuDR	19028	19128	527	-	.	ID="RND-4_FAMILY-131";Tend="1451";Tstart="1352";shortTE="F";uid="82c8ab68-ac34-47e4-9a09-72c1d67ddc72"
NW_015369252.1	RepeatMasker	Unknown	68714	69243	435	-	.	ID="RND-5_FAMILY-2430";Tend="1349";Tstart="831";shortTE="F";uid="aef76a2e-17e5-4afe-9334-fb46b7ae9501"
NW_015369252.1	RepeatMasker	DNA/hAT-Charlie	47355	47889	3830	-	.	ID="RND-5_FAMILY-6675";Tend="1478";Tstart="948";shortTE="F";uid="ac094800-3b4b-449f-9ffc-8c8614a5340b"
NW_015369252.1	RepeatMasker	Retroposon?	49821	50377	881	-	.	ID="SINE2-1_AP";Tend="1411";Tstart="863";shortTE="F";uid="4f4e72cd-5677-4690-8f28-1e7e46d335e5"
NW_015369252.1	RepeatMasker	DNA/Ginger	22248	22592	2571	-	.	ID="RND-1_FAMILY-21";Tend="1994";Tstart="1646";shortTE="F";uid="8e70063c-c5c5-4d22-a4fd-8640ffa1d35f"
NW_015369252.1	RepeatMasker	Unknown	33968	34366	1365	-	.	ID="RND-5_FAMILY-1817";Tend="945";Tstart="583";shortTE="F";uid="351d0284-28f7-4dfb-9d73-f6ae84b18ac1"
NW_015369252.1	RepeatMasker	Unknown	460	564	647	-	.	ID="RND-6_FAMILY-6752";Tend="1171";Tstart="1070";shortTE="F";uid="803f066e-9d53-4636-83f4-dc009365a3a0"
NW_015369252.1	RepeatMasker	DNA/Ginger	1	184	1466	-	.	ID="RND-1_FAMILY-21";Tend="1013";Tstart="828";shortTE="F";uid="a2220d8a-b4a5-4606-8b11-eb0834008f7d"
NW_015369252.1	RepeatMasker	DNA	59094	59330	1475	-	.	ID="ttaa3b_ap";Tend="247";Tstart="9";shortTE="F";uid="bb162dbf-efe3-4ca5-a14c-c2627018ce5f"
NW_015369252.1	RepeatMasker	DNA/hAT-hAT19	53499	53706	401	-	.	ID="HAT-N7_AP";Tend="281";Tstart="94";shortTE="F";uid="d4940c76-c50b-46f6-85ff-77b859dd295a"
NW_015369252.1	RepeatMasker	DNA	38873	39031	487	-	.	ID="ttaa3c_ap";Tend="186";Tstart="35";shortTE="F";uid="3a85d86a-0025-46b8-888c-4d390d49c032"
NW_015369252.1	RepeatMasker	Retroposon?	23768	24372	1375	-	.	ID="SINE2-2_AP";Tend="1998";Tstart="945";shortTE="F";uid="0492cc41-e8b9-4638-888e-750dbeece306"
NW_015369252.1	RepeatMasker	DNA/hAT-Tip100	47246	47354	1488	-	.	ID="RND-5_FAMILY-2123";Tend="2363";Tstart="1949";shortTE="F";uid="887ae8cf-16cc-4f58-8a67-bd1f047e0a92"
NW_015369252.1	RepeatMasker	Retroposon?	42102	42205	913	-	.	ID="SINE2-2_AP";Tend="1998";Tstart="1895";shortTE="F";uid="0b79e0b2-8eda-4539-a09b-91a8601e4cbe"
NW_015369252.1	RepeatMasker	Unknown	25563	25906	508	-	.	ID="RND-5_FAMILY-4483";Tend="1122";Tstart="737";shortTE="F";uid="5353fd61-d5a9-409f-bb12-9cafbc50edb3"
NW_015369252.1	RepeatMasker	DNA	41372	41895	1001	-	.	ID="DNA2-3_AP";Tend="632";Tstart="10";shortTE="F";uid="52fd292c-8500-4e3f-a1b1-187aff17089f"
NW_015369252.1	RepeatMasker	DNA	61861	62295	2759	-	.	ID="RND-6_FAMILY-2733";Tend="1320";Tstart="875";shortTE="F";uid="b16e057f-8871-4f16-a9a1-4da01a921c20"
NW_015369252.1	RepeatMasker	Unknown	72944	73646	1158	-	.	ID="RND-6_FAMILY-3775";Tend="1403";Tstart="783";shortTE="F";uid="a6372ee6-37f2-4e1f-9975-a499c7410606"
NW_015369252.1	RepeatMasker	DNA/Ginger	36694	36942	911	-	.	ID="RND-1_FAMILY-21";TEgroup="ctg_1011%7CRND-1_FAMILY-21%7C1";Tend="2380";Tstart="828";shortTE="F";uid="d4905d4d-49a4-4119-b713-4e3132ffa2ab"
NW_015369253.1	RepeatMasker	RC/Helitron	28754	29083	1111	+	.	ID="RND-6_FAMILY-11409";Tend="1371";Tstart="1052";shortTE="F";uid="0866053b-77a1-4cc2-87da-351d815c1a1c"
NW_015369253.1	RepeatMasker	DNA	31662	31959	708	+	.	ID="dna4-1_ap";Tend="810";Tstart="433";shortTE="F";uid="5ee9a94b-6023-4b84-a8bb-40402423d9e0"
NW_015369253.1	RepeatMasker	RC/Helitron	47379	47498	794	+	.	ID="RND-6_FAMILY-8335";Tend="740";Tstart="621";shortTE="F";uid="c0797856-13e1-4cad-83fa-8477c1595591"
NW_015369253.1	RepeatMasker	DNA/MULE-MuDR	70042	70528	1007	+	.	ID="RND-5_FAMILY-2022";TEgroup="ctg_1012%7CRND-5_FAMILY-2022%7C1";Tend="1146";Tstart="795";shortTE="F";uid="ac5fc879-5711-4b2e-8d31-ac6ba5a0d66d"
NW_015369253.1	RepeatMasker	Retroposon?	40419	40892	1952	+	.	ID="SINE2-1_AP";Tend="547";Tstart="66";shortTE="F";uid="316ca0de-be72-46f1-9770-a83e51ddda81"
NW_015369253.1	RepeatMasker	Retroposon?	17368	17472	467	+	.	ID="SINE2-1_AP";Tend="1770";Tstart="1671";shortTE="F";uid="bc1bbd5a-0989-4c02-8426-772f96182794"
NW_015369253.1	RepeatMasker	RC/Helitron	27613	27960	535	+	.	ID="RND-6_FAMILY-11409";Tend="746";Tstart="404";shortTE="F";uid="fc64ccb6-bb78-4421-ac8b-cf4643e0abec"
NW_015369253.1	RepeatMasker	DNA/hAT-hAT19	9	410	1108	+	.	ID="DNA8-78_AP";Tend="624";Tstart="268";shortTE="F";uid="60079c81-7c81-4ab9-a450-e6621fe11627"
NW_015369253.1	RepeatMasker	RC/Helitron	61174	61425	2054	-	.	ID="RND-1_FAMILY-216";Tend="1691";Tstart="1440";shortTE="F";uid="b5bc3805-9eb4-45e7-a70e-6d338b889070"
NW_015369253.1	RepeatMasker	LINE/I-Jockey	28427	28739	1281	-	.	ID="RND-6_FAMILY-7250";Tend="2047";Tstart="1762";shortTE="F";uid="a2b94c8a-2cc2-474a-b398-1e7d9a42a43f"
NW_015369253.1	RepeatMasker	DNA	27388	27553	1074	-	.	ID="DNA8-25_AP";Tend="160";Tstart="1";shortTE="F";uid="bfa3a093-8137-4761-ad14-0619c3c0aef5"
NW_015369253.1	RepeatMasker	LTR/Copia	26483	26732	922	-	.	ID="RND-6_FAMILY-1776";Tend="1514";Tstart="1264";shortTE="F";uid="7f05d1ec-514e-48e1-b3ff-46e9e3217f9b"
NW_015369253.1	RepeatMasker	DNA	24447	24559	620	-	.	ID="DNA8-25_AP";Tend="674";Tstart="554";shortTE="F";uid="62fdc4a1-6205-43fb-ba0e-bc51e0678d99"
NW_015369253.1	RepeatMasker	DNA/Ginger	40017	40409	2692	-	.	ID="RND-1_FAMILY-21";Tend="2510";Tstart="2090";shortTE="F";uid="236538e6-b64e-4284-b692-d401dcac4e94"
NW_015369253.1	RepeatMasker	DNA/Ginger	74841	75336	3475	-	.	ID="RND-1_FAMILY-21";Tend="1372";Tstart="867";shortTE="F";uid="f71e6cf0-e675-4e62-9d59-270e5b550c59"
NW_015369253.1	RepeatMasker	Retroposon?	46099	46479	1358	-	.	ID="SINE2-1_AP";Tend="654";Tstart="244";shortTE="F";uid="0d38433d-6f64-4e14-985a-4ccdf92a2fb1"
NW_015369253.1	RepeatMasker	DNA/Ginger-2	75338	75568	1546	-	.	ID="RND-6_FAMILY-7900";Tend="728";Tstart="498";shortTE="F";uid="716263e1-bf9e-4e08-bc3e-34813f4e61c9"
NW_015369254.1	RepeatMasker	DNA/Ginger	59739	60313	3760	+	.	ID="RND-1_FAMILY-21";Tend="1694";Tstart="1117";shortTE="F";uid="b9e4a716-5fa4-4772-95c1-0b08fcae3a7d"
NW_015369254.1	RepeatMasker	Unknown	51935	52050	514	+	.	ID="RND-5_FAMILY-2329";Tend="1486";Tstart="1363";shortTE="F";uid="1472f4b9-46ae-4a3f-bb9c-89f034fcd738"
NW_015369254.1	RepeatMasker	Unknown	24213	24432	501	+	.	ID="RND-6_FAMILY-8913";Tend="1470";Tstart="1225";shortTE="F";uid="a6b8f57f-45f8-4aca-802f-f2267c72675d"
NW_015369254.1	RepeatMasker	DNA	28175	28357	469	+	.	ID="ttaa13b_ap";Tend="408";Tstart="223";shortTE="F";uid="082b795c-c085-42b3-9c1a-659b36871ca9"
NW_015369254.1	RepeatMasker	Unknown	20905	21140	1912	+	.	ID="RND-5_FAMILY-3429";Tend="1178";Tstart="946";shortTE="F";uid="2dc39ef3-fa13-4be1-ae13-73e7934854e9"
NW_015369254.1	RepeatMasker	LINE/RTE-BovB	70035	70458	488	+	.	ID="RTE-1_NVI";Tend="796";Tstart="174";shortTE="F";uid="ed76c282-00cc-4309-8274-d0e7a8ff1bd0"
NW_015369254.1	RepeatMasker	DNA/hAT-Charlie	26495	26746	516	+	.	ID="RND-5_FAMILY-1734";Tend="664";Tstart="389";shortTE="F";uid="20f104eb-82db-46c4-b804-6731986756b5"
NW_015369254.1	RepeatMasker	DNA/hAT-Tip100	44891	45825	3427	+	.	ID="RND-6_FAMILY-1546";Tend="1729";Tstart="806";shortTE="F";uid="ce1464dd-b344-4377-b85a-d8399c8c09a6"
NW_015369254.1	RepeatMasker	DNA/Kolobok-E	63382	63539	1070	+	.	ID="RND-5_FAMILY-7764";Tend="1132";Tstart="979";shortTE="F";uid="e94788e2-db73-4131-8047-1e2f5ad2ccae"
NW_015369254.1	RepeatMasker	Unknown	17645	17765	673	+	.	ID="RND-6_FAMILY-6903";Tend="1060";Tstart="944";shortTE="F";uid="fd82abdb-b5c2-45eb-b1bd-212c89867ec3"
NW_015369254.1	RepeatMasker	Unknown	17951	18245	1265	+	.	ID="RND-6_FAMILY-6903";Tend="1642";Tstart="1307";shortTE="F";uid="ed553fef-ad24-481e-a243-1e6a6ec4f534"
NW_015369254.1	RepeatMasker	DNA	21283	21604	458	+	.	ID="DNA8-46_AP";Tend="389";Tstart="130";shortTE="F";uid="c84ad389-4263-4deb-a576-cbee9803346a"
NW_015369254.1	RepeatMasker	Unknown	58914	59145	1432	+	.	ID="RND-5_FAMILY-2329";Tend="1683";Tstart="1458";shortTE="F";uid="c3db8ea3-260e-41a9-99ff-8019bc290b4e"
NW_015369254.1	RepeatMasker	DNA/hAT-Tip100	44631	44880	489	+	.	ID="RND-6_FAMILY-1546";TEgroup="ctg_1013%7CRND-6_FAMILY-1546%7C1";Tend="958";Tstart="823";shortTE="F";uid="c92d3bfc-6406-44ed-b3a8-03a88b5f95e9"
NW_015369254.1	RepeatMasker	DNA/MULE-MuDR	41685	41911	1159	+	.	ID="RND-5_FAMILY-2022";Tend="1596";Tstart="1336";shortTE="F";uid="a047eacc-82a0-4f68-8b94-a44a528f24a4"
NW_015369254.1	RepeatMasker	LINE/R1	40802	41002	435	-	.	ID="SART-3_API";Tend="1844";Tstart="1637";shortTE="F";uid="d4ed21ce-1f5a-426c-af56-0f1a9b689d5b"
NW_015369254.1	RepeatMasker	DNA/hAT-Charlie	28382	28880	3517	-	.	ID="RND-5_FAMILY-6675";Tend="1483";Tstart="994";shortTE="F";uid="018c0651-4b6c-4c40-9ad6-a62bc8f23e29"
NW_015369254.1	RepeatMasker	DNA/hAT-Tip100	60314	60497	431	-	.	ID="RND-6_FAMILY-3804";Tend="620";Tstart="441";shortTE="F";uid="c11884e6-0ec7-46b8-8b37-8188e5c9aee3"
NW_015369254.1	RepeatMasker	Unknown	16785	16958	852	-	.	ID="RND-1_FAMILY-2";Tend="1120";Tstart="943";shortTE="F";uid="461b075a-ebe9-4a97-97f9-75258031d4a1"
NW_015369254.1	RepeatMasker	DNA/hAT-Tip100	22417	22762	508	-	.	ID="RND-6_FAMILY-11316";TEgroup="ctg_1013%7CRND-6_FAMILY-11316%7C1";Tend="1581";Tstart="974";shortTE="T";uid="3d7b15e9-2c9a-4206-ab4d-8c5a147765ec"
NW_015369254.1	RepeatMasker	LTR/Gypsy	64471	66967	7740	-	.	ID="GYPSY3-I_AP";Tend="4675";Tstart="2195";shortTE="F";uid="c25f7af5-28a6-4d81-9b5a-6581dc9b1ab1"
NW_015369254.1	RepeatMasker	Unknown	23566	23675	635	-	.	ID="RND-6_FAMILY-201";Tend="1627";Tstart="1516";shortTE="F";uid="486e7308-2df3-454a-939f-d844d6161d81"
NW_015369254.1	RepeatMasker	LTR/Gypsy	68004	68517	750	-	.	ID="GYPSY3-I_AP";Tend="2181";Tstart="1678";shortTE="F";uid="8c90340c-8ebd-413d-bd30-dd9b60dbc576"
NW_015369254.1	RepeatMasker	DNA/hAT-Tip100	25134	25307	1255	-	.	ID="RND-1_FAMILY-168";Tend="1050";Tstart="872";shortTE="F";uid="8365c86c-d2b6-4944-ae47-1ede525f4650"
NW_015369254.1	RepeatMasker	DNA/hAT-Tip100	28886	29244	1237	-	.	ID="RND-6_FAMILY-242";TEgroup="ctg_1013%7CRND-6_FAMILY-242%7C1";Tend="1925";Tstart="1656";shortTE="F";uid="0224b5a1-59b9-4841-aae6-c68430899e29"
NW_015369254.1	RepeatMasker	Unknown	31027	31686	5151	-	.	ID="RND-6_FAMILY-4143";Tend="1564";Tstart="907";shortTE="F";uid="29135c0b-56c9-44ae-a836-9af0bc1509de"
NW_015369254.1	RepeatMasker	DNA/MULE-MuDR	41444	41655	896	-	.	ID="RND-5_FAMILY-2022";TEgroup="ctg_1013%7CRND-5_FAMILY-2022%7C1";Tend="1607";Tstart="1080";shortTE="F";uid="b377c914-1bc1-4176-a8fe-0e3b45b6d1bc"
NW_015369254.1	RepeatMasker	DNA	26857	27389	1400	-	.	ID="TTAA8_AP";Tend="438";Tstart="2";shortTE="F";uid="7ba49ee0-09b7-406a-aceb-4de028567d78"
NW_015369254.1	RepeatMasker	DNA/hAT-hAT19	49503	49641	705	-	.	ID="RND-5_FAMILY-1717";Tend="1137";Tstart="996";shortTE="F";uid="49c752c2-f80f-4911-9161-603827d4c935"
NW_015369254.1	RepeatMasker	LINE/R1	41209	41442	506	-	.	ID="SART-7_API";Tend="859";Tstart="629";shortTE="F";uid="0f4e8417-a005-4dc5-802e-6400e94c794f"
NW_015369254.1	RepeatMasker	DNA/MULE-NOF	155	899	577	-	.	ID="REHAVKUS1_AP";Tend="1327";Tstart="615";shortTE="F";uid="80c3f4ba-269c-4e4a-b481-53d93f8b5a1e"
NW_015369254.1	RepeatMasker	LTR/Pao	42659	42767	520	-	.	ID="BEL3-I_AP";Tend="6850";Tstart="6731";shortTE="F";uid="2842ce32-b082-4103-8cff-df85ffa82836"
NW_015369255.1	RepeatMasker	Retroposon?	63324	63928	1356	+	.	ID="SINE2-1_AP";Tend="899";Tstart="103";shortTE="F";uid="48a127b3-2d95-4deb-a035-5a7e397f026f"
NW_015369255.1	RepeatMasker	DNA/hAT-Ac	36193	36506	1846	+	.	ID="DNA8-14_AP";Tend="937";Tstart="636";shortTE="F";uid="b167c33a-e2a4-4596-a5dd-c4110a8127eb"
NW_015369255.1	RepeatMasker	LTR/Copia	61786	62255	3219	+	.	ID="RND-6_FAMILY-1776";Tend="1208";Tstart="749";shortTE="F";uid="ab78629e-8adc-4c5b-b114-43d6f0c8b592"
NW_015369255.1	RepeatMasker	Unknown	38620	39073	1233	+	.	ID="RND-6_FAMILY-6705";Tend="1921";Tstart="1494";shortTE="F";uid="fc16795c-e0aa-45ac-87e8-2910374f100a"
NW_015369255.1	RepeatMasker	DNA	32338	32799	1345	+	.	ID="TTAA3_AP";Tend="429";Tstart="1";shortTE="F";uid="6d770385-f063-456c-afa8-6e0495d94c00"
NW_015369255.1	RepeatMasker	DNA/hAT-Ac	489	660	1057	+	.	ID="DNA8-56_AP";Tend="562";Tstart="399";shortTE="F";uid="d078d453-99ad-4b44-9e4f-b79a0d5825c9"
NW_015369255.1	RepeatMasker	DNA/Ginger	67868	68013	1198	+	.	ID="RND-1_FAMILY-20";Tend="1644";Tstart="1497";shortTE="F";uid="06389b21-021e-4a44-bb45-749a23340440"
NW_015369255.1	RepeatMasker	DNA/MULE-MuDR	55037	55156	582	+	.	ID="RND-1_FAMILY-191";TEgroup="ctg_1014%7CRND-1_FAMILY-191%7C1";Tend="1394";Tstart="1321";shortTE="T";uid="b2f6b989-2efc-44ea-860b-04dbfe1fed06"
NW_015369255.1	RepeatMasker	LTR/Pao	73068	74748	2033	+	.	ID="BEL4-I_AP";Tend="4072";Tstart="2394";shortTE="F";uid="91f58432-7906-44f4-b2d1-28cedbe06d8a"
NW_015369255.1	RepeatMasker	DNA/hAT-Ac	42950	43387	623	+	.	ID="HAT-2_AP";Tend="1879";Tstart="1440";shortTE="F";uid="95bddaf3-123f-4953-a887-ef0aba849a47"
NW_015369255.1	RepeatMasker	DNA	2594	2782	1032	+	.	ID="ttaa3b_ap";Tend="271";Tstart="81";shortTE="F";uid="55f292c3-063d-4168-9f8b-205445bd429d"
NW_015369255.1	RepeatMasker	LTR/Copia	61298	61501	665	+	.	ID="RND-6_FAMILY-1776";Tend="754";Tstart="612";shortTE="F";uid="78dbba6c-60aa-4c50-9e50-a84aee7bf27f"
NW_015369255.1	RepeatMasker	DNA/MULE-MuDR	55340	56688	5471	+	.	ID="RND-6_FAMILY-12661";Tend="1694";Tstart="335";shortTE="F";uid="cbb8b892-bffb-4ff4-b519-9ae74e8bd603"
NW_015369255.1	RepeatMasker	Unknown	69021	69494	698	+	.	ID="RND-5_FAMILY-2653";Tend="1550";Tstart="982";shortTE="F";uid="d872669f-9e16-43cc-bc87-feb79bde9c49"
NW_015369255.1	RepeatMasker	DNA	49156	49604	1898	+	.	ID="DNAX-2_AP";Tend="442";Tstart="1";shortTE="F";uid="7c6e2a32-a948-4b52-ba31-b7d56f5ce6dc"
NW_015369255.1	RepeatMasker	DNA	48780	48973	1124	+	.	ID="RND-6_FAMILY-5420";Tend="1142";Tstart="918";shortTE="F";uid="1bf46929-4e31-4beb-bf9b-d8e3d7fb03c2"
NW_015369255.1	RepeatMasker	Unknown	65490	65795	719	+	.	ID="RND-6_FAMILY-277";Tend="1640";Tstart="1344";shortTE="F";uid="b60dacf4-2e6d-41d9-beca-f364e2ee1e00"
NW_015369255.1	RepeatMasker	Unknown	21242	21718	1508	-	.	ID="RND-6_FAMILY-6106";TEgroup="ctg_1014%7CRND-6_FAMILY-6106%7C1";Tend="1590";Tstart="1042";shortTE="F";uid="789be774-453c-45d4-bc5e-25156e5918a5"
NW_015369255.1	RepeatMasker	Unknown	47972	48201	1191	-	.	ID="RND-6_FAMILY-6449";Tend="1345";Tstart="1116";shortTE="F";uid="5f59035e-5090-4112-82f1-255043d5453f"
NW_015369255.1	RepeatMasker	Unknown	74890	75147	2175	-	.	ID="RND-6_FAMILY-9491";Tend="1382";Tstart="1127";shortTE="F";uid="b9a4031b-dba5-4be5-b618-e8bc6a91b24e"
NW_015369255.1	RepeatMasker	DNA	32800	33209	2795	-	.	ID="RND-6_FAMILY-2733";Tend="1313";Tstart="876";shortTE="F";uid="42562d96-afb2-4a28-8dbf-f24397adb760"
NW_015369255.1	RepeatMasker	LTR/Gypsy	39579	40608	1110	-	.	ID="GYPSY8-I_AP";Tend="2637";Tstart="1598";shortTE="F";uid="f7c95fd8-39dd-46cd-afc4-9894fcf18655"
NW_015369255.1	RepeatMasker	Retroposon?	20901	21136	849	-	.	ID="SINE2-1_AP";Tend="1770";Tstart="1509";shortTE="F";uid="07fc0369-bed9-4f97-bea2-d98137e31252"
NW_015369255.1	RepeatMasker	DNA/Kolobok-E	28926	29139	1463	-	.	ID="RND-5_FAMILY-7764";Tend="1676";Tstart="1460";shortTE="F";uid="e1d2f13a-1e4a-4fd3-a695-9aa3a8d791ce"
NW_015369255.1	RepeatMasker	DNA	53872	54035	856	-	.	ID="ttaa3b_ap";Tend="129";Tstart="1";shortTE="F";uid="d371a153-5db3-46fe-a07d-7a9e8abd9555"
NW_015369255.1	RepeatMasker	Unknown	54408	54689	618	-	.	ID="RND-4_FAMILY-626";Tend="1280";Tstart="994";shortTE="F";uid="db15db52-6f3f-4dc4-8576-b1b676c0e0a8"
NW_015369255.1	RepeatMasker	DNA/Kolobok-E	21747	22314	1036	-	.	ID="KOLOBOKE-4_AP";Tend="3206";Tstart="2559";shortTE="F";uid="8f84013f-5e03-42d0-b0cf-851f7a145d6c"
NW_015369255.1	RepeatMasker	DNA/hAT	9126	9403	2082	-	.	ID="RND-5_FAMILY-136";Tend="1236";Tstart="958";shortTE="F";uid="095d96ef-1f97-4119-bbbc-ed1d50b24fb6"
NW_015369255.1	RepeatMasker	DNA	34333	34494	538	-	.	ID="TTAA8_AP";Tend="337";Tstart="173";shortTE="F";uid="e4c5cd6d-16cc-4e33-8ff5-d5bce18b171c"
NW_015369255.1	RepeatMasker	Unknown	44833	45278	3404	-	.	ID="RND-6_FAMILY-4752";Tend="1417";Tstart="974";shortTE="F";uid="16ef0963-a041-46ea-87a7-b84bbea7931c"
NW_015369255.1	RepeatMasker	DNA/Ginger	14558	14803	1785	-	.	ID="RND-1_FAMILY-21";Tend="1323";Tstart="1075";shortTE="F";uid="ad939c83-0b73-434c-881d-4ab3a885a26b"
NW_015369255.1	RepeatMasker	Unknown	46703	47547	4753	-	.	ID="RND-6_FAMILY-11494";Tend="1696";Tstart="883";shortTE="F";uid="2b75e5dc-3f0f-4c8e-b14b-45a83cf83749"
NW_015369255.1	RepeatMasker	DNA/Kolobok-E	25110	25218	535	-	.	ID="KOLOBOKE-4_AP";Tend="2582";Tstart="2468";shortTE="F";uid="b1f8f661-8553-4f94-8720-7f02d786b5b1"
NW_015369255.1	RepeatMasker	Unknown	53333	53447	556	-	.	ID="RND-1_FAMILY-8";Tend="1528";Tstart="1411";shortTE="F";uid="09475ac3-b8d1-471c-a4ec-5d0714125289"
NW_015369255.1	RepeatMasker	Unknown	52935	53302	1603	-	.	ID="RND-6_FAMILY-463";Tend="1206";Tstart="851";shortTE="F";uid="fd552373-4852-4af8-9c5b-32b6b6002768"
NW_015369256.1	RepeatMasker	DNA/hAT	57176	57292	904	+	.	ID="RND-6_FAMILY-1599";Tend="1138";Tstart="1022";shortTE="F";uid="e226a071-3223-4ef7-b8d8-6a6d3ef9145c"
NW_015369256.1	RepeatMasker	DNA/hAT	24315	24647	2552	+	.	ID="RND-5_FAMILY-829";Tend="1197";Tstart="879";shortTE="F";uid="0c34392b-b41b-45b0-bafa-ee3221701d9f"
NW_015369256.1	RepeatMasker	DNA/Maverick	46880	47178	466	+	.	ID="POLINTON-1_TC";Tend="9986";Tstart="9687";shortTE="F";uid="627310e4-ef60-4267-8829-0e4c3790ad3d"
NW_015369256.1	RepeatMasker	DNA/TcMar-Pogo	22871	23152	949	+	.	ID="RND-6_FAMILY-181";Tend="1155";Tstart="864";shortTE="F";uid="fb9d15d7-4828-4228-aeb0-59a3845b4747"
NW_015369256.1	RepeatMasker	LTR/Gypsy	57330	58480	1274	+	.	ID="GYPSY-7_CFL-I";Tend="3897";Tstart="2753";shortTE="F";uid="22c9ccb4-3de6-42c5-b686-ccc8696a3f9b"
NW_015369256.1	RepeatMasker	DNA/hAT-Ac	60535	60671	1048	+	.	ID="RND-5_FAMILY-88";Tend="815";Tstart="680";shortTE="F";uid="e935c96e-ffb6-4851-bf50-f37f2b75a316"
NW_015369256.1	RepeatMasker	Unknown	17311	17593	1857	+	.	ID="RND-1_FAMILY-2";Tend="1228";Tstart="952";shortTE="F";uid="06f3135d-e1aa-4775-ac9a-9ca6b29640a1"
NW_015369256.1	RepeatMasker	RC/Helitron	6400	6737	1799	+	.	ID="RND-6_FAMILY-17456";Tend="1984";Tstart="1643";shortTE="F";uid="dc9aa244-e4b1-42ec-9582-e20f8fbc5619"
NW_015369256.1	RepeatMasker	DNA/hAT-Ac	61929	62098	759	+	.	ID="rnd-5_family-88";Tend="1463";Tstart="1321";shortTE="F";uid="0d1548bc-0d28-4078-a899-5fcb0aa177b6"
NW_015369256.1	RepeatMasker	DNA	40169	40606	3527	+	.	ID="RND-6_FAMILY-2733";Tend="1313";Tstart="876";shortTE="F";uid="c321ff55-370b-434f-83e2-da5ed396e730"
NW_015369256.1	RepeatMasker	DNA	18535	19150	4349	+	.	ID="RND-5_FAMILY-4728";Tend="1532";Tstart="922";shortTE="F";uid="0cc6b4cc-fe47-4d49-8681-859e35288b4a"
NW_015369256.1	RepeatMasker	Unknown	9988	10213	960	+	.	ID="RND-1_FAMILY-214";Tend="1940";Tstart="1601";shortTE="F";uid="4dfd18eb-8f84-4ea6-bb8f-5270590b43d0"
NW_015369256.1	RepeatMasker	DNA	20356	20815	2898	+	.	ID="RND-6_FAMILY-2733";Tend="1318";Tstart="850";shortTE="F";uid="627b23a8-b56b-4b3f-8fa0-ad207a919034"
NW_015369256.1	RepeatMasker	DNA/TcMar-m44	26590	27565	895	+	.	ID="MARINER-33_LMI";Tend="1449";Tstart="481";shortTE="F";uid="bcfe57d1-613c-48f8-be24-127499f5dd77"
NW_015369256.1	RepeatMasker	DNA/Ginger	29552	29765	1460	+	.	ID="RND-1_FAMILY-21";Tend="1018";Tstart="820";shortTE="F";uid="bcd6fc45-8c59-4bb0-9dc0-e4706b9374e3"
NW_015369256.1	RepeatMasker	DNA	19936	20150	1193	+	.	ID="DNA4-3_AP";Tend="635";Tstart="421";shortTE="F";uid="aee2c7ae-11d3-4d83-b7a4-7ee0f9784e0c"
NW_015369256.1	RepeatMasker	Retroposon?	49021	49235	742	-	.	ID="SINE2-1_AP";Tend="1103";Tstart="890";shortTE="F";uid="a41c2646-53e7-40a4-9ef1-9a57dcbf7a0d"
NW_015369256.1	RepeatMasker	DNA	22155	22409	604	-	.	ID="ttaa3c_ap";Tend="425";Tstart="81";shortTE="F";uid="c61a06f0-6f73-4cd0-99c7-ec03b4eac14f"
NW_015369256.1	RepeatMasker	DNA	17587	17906	2381	-	.	ID="RND-5_FAMILY-4728";Tend="1575";Tstart="1264";shortTE="F";uid="c8a61abb-3dea-4080-be9b-d1e61eeec154"
NW_015369256.1	RepeatMasker	Retroposon?	15469	16204	791	-	.	ID="SINE2-1_AP";Tend="1770";Tstart="938";shortTE="F";uid="566029fa-d588-4f06-9e70-fdec51c48519"
NW_015369256.1	RepeatMasker	DNA/hAT-Tip100	20177	20335	505	-	.	ID="RND-6_FAMILY-3804";Tend="200";Tstart="34";shortTE="F";uid="30dd2add-c710-4846-ba6b-35a3b051ff11"
NW_015369256.1	RepeatMasker	DNA	27673	28483	3435	-	.	ID="rnd-4_family-328";Tend="1713";Tstart="894";shortTE="F";uid="e093155d-a03e-4d07-b11b-f1ca3d460d8f"
NW_015369257.1	RepeatMasker	DNA/Ginger	21701	23545	1008	+	.	ID="RND-1_FAMILY-21";TEgroup="ctg_1016%7CRND-1_FAMILY-21%7C1";Tend="2586";Tstart="881";shortTE="F";uid="0639a533-5fc2-47b6-9623-900404af09d8"
NW_015369257.1	RepeatMasker	Unknown	45520	45665	615	+	.	ID="RND-5_FAMILY-819";Tend="1454";Tstart="1316";shortTE="F";uid="559a3ef6-d1af-4d7c-b050-80e174ce72bb"
NW_015369257.1	RepeatMasker	Retroposon?	17442	17553	608	+	.	ID="SINE2-1_AP";Tend="1764";Tstart="1660";shortTE="F";uid="be2d3d5a-544f-49b9-a630-32c866ce60fc"
NW_015369257.1	RepeatMasker	DNA/Merlin	19640	19769	461	+	.	ID="RND-5_FAMILY-3754";Tend="399";Tstart="252";shortTE="F";uid="97d534ac-2768-40b8-8b3f-70bca78d1976"
NW_015369257.1	RepeatMasker	Unknown	16085	16371	1812	+	.	ID="RND-5_FAMILY-3429";Tend="1176";Tstart="893";shortTE="F";uid="ac0fe529-dc68-4fd5-b882-cbdb714bb7cf"
NW_015369257.1	RepeatMasker	DNA/MULE-NOF	18366	19036	4628	+	.	ID="RND-6_FAMILY-10698";Tend="1546";Tstart="851";shortTE="F";uid="ec4a81d1-41f4-49df-984a-496371bd09eb"
NW_015369257.1	RepeatMasker	DNA	77583	77837	1079	+	.	ID="TTAAC_AP";Tend="252";Tstart="2";shortTE="F";uid="43d37d87-5c6a-4086-8926-6ec269566457"
NW_015369257.1	RepeatMasker	Unknown	65188	65368	982	+	.	ID="RND-6_FAMILY-8953";Tend="709";Tstart="528";shortTE="F";uid="c7f0eac3-f649-4bf5-b399-4f1e205d10dc"
NW_015369257.1	RepeatMasker	DNA/Ginger	57588	57975	2787	+	.	ID="RND-1_FAMILY-21";Tend="2541";Tstart="2158";shortTE="F";uid="81402ff1-d790-4bf9-a2af-32357e0fd823"
NW_015369257.1	RepeatMasker	DNA	43215	43380	688	+	.	ID="RND-5_FAMILY-353";Tend="1016";Tstart="851";shortTE="F";uid="da08fa81-e6c5-4505-a8c9-02b500d018a9"
NW_015369257.1	RepeatMasker	DNA/hAT-hAT19	44011	44257	1329	+	.	ID="RND-6_FAMILY-1234";Tend="1169";Tstart="920";shortTE="F";uid="0f84fbfd-9585-4f81-8b5c-6f78b480bd35"
NW_015369257.1	RepeatMasker	DNA	40685	41118	1823	+	.	ID="ttaa3b_ap";Tend="419";Tstart="3";shortTE="F";uid="0cd7db18-7f4c-48f2-a6a5-b079c8359682"
NW_015369257.1	RepeatMasker	DNA/hAT-Tip100	61920	62126	1561	+	.	ID="RND-6_FAMILY-218";Tend="1286";Tstart="1082";shortTE="F";uid="994f50d1-fd37-4933-93c1-d64fc409e612"
NW_015369257.1	RepeatMasker	DNA/hAT-Ac	75228	75368	751	+	.	ID="RND-1_FAMILY-129";Tend="1084";Tstart="955";shortTE="F";uid="e619cbb0-da4b-4155-8a7f-962d01ae5669"
NW_015369257.1	RepeatMasker	DNA/MULE-MuDR	60146	60335	577	+	.	ID="RND-6_FAMILY-1141";Tend="903";Tstart="658";shortTE="F";uid="cf6135b6-0446-4dec-bdbe-1f04ee85feec"
NW_015369257.1	RepeatMasker	DNA/Merlin	26046	26329	1904	+	.	ID="RND-5_FAMILY-3754";Tend="977";Tstart="687";shortTE="F";uid="4f6eea85-353a-4d5e-9505-f7ca5635bf2b"
NW_015369257.1	RepeatMasker	RC/Helitron	78446	78633	966	+	.	ID="HELITRON-N1_BM";Tend="190";Tstart="4";shortTE="F";uid="dc7166a2-4269-44f2-a7ab-f3305ce18d80"
NW_015369257.1	RepeatMasker	DNA	74117	74248	441	+	.	ID="ttaa3b_ap";Tend="331";Tstart="206";shortTE="F";uid="10cded3f-daf2-4898-a049-f628a7fb8d3c"
NW_015369257.1	RepeatMasker	DNA/Ginger	56349	56939	3872	+	.	ID="RND-1_FAMILY-21";Tend="1437";Tstart="828";shortTE="F";uid="fe11eed3-77ff-4c7c-b733-4a5378076da9"
NW_015369257.1	RepeatMasker	DNA/hAT-Charlie	46352	46531	455	+	.	ID="RND-1_FAMILY-159";Tend="1211";Tstart="1046";shortTE="F";uid="ec81a870-526f-4ac1-bbdb-b2002040d0e8"
NW_015369257.1	RepeatMasker	DNA/hAT-Tip100	54082	54214	569	-	.	ID="RND-6_FAMILY-15137";Tend="1412";Tstart="1290";shortTE="F";uid="74c144a1-face-485d-8ca3-548ad9667204"
NW_015369257.1	RepeatMasker	LINE/I-Jockey	48857	49534	820	-	.	ID="RND-5_FAMILY-1294";Tend="1318";Tstart="659";shortTE="F";uid="9bae9fa1-279f-4871-839d-93ed6e96f173"
NW_015369257.1	RepeatMasker	DNA	44748	45103	2638	-	.	ID="RND-6_FAMILY-2733";Tend="1317";Tstart="962";shortTE="F";uid="1dbc97cf-67ff-4d57-b2c7-91cf39724349"
NW_015369257.1	RepeatMasker	LTR/Copia	5846	7284	847	-	.	ID="COPIA-9_LH-I";Tend="3976";Tstart="2566";shortTE="F";uid="5a45648e-bcac-4a8e-b4f4-8c092635d854"
NW_015369257.1	RepeatMasker	DNA/MULE-MuDR	19843	20195	409	-	.	ID="MUDR1X_AP";Tend="1412";Tstart="1069";shortTE="F";uid="fdcc7605-8865-40d5-8968-92eec3fd7d38"
NW_015369257.1	RepeatMasker	DNA/MULE-MuDR	25596	25833	1349	-	.	ID="RND-6_FAMILY-1729";Tend="1133";Tstart="900";shortTE="F";uid="991c7ff8-e55c-4796-af36-6472d5ac0456"
NW_015369257.1	RepeatMasker	LTR/Copia	7607	8487	961	-	.	ID="COPIA-9_LH-I";Tend="2322";Tstart="1389";shortTE="F";uid="ff7b7cbd-e537-4ccc-aaf8-222376f0146d"
NW_015369257.1	RepeatMasker	DNA/hAT	30197	30490	1268	-	.	ID="DNA8-96_AP";Tend="316";Tstart="3";shortTE="F";uid="5124e368-f326-48f9-971a-77f47671d4e2"
NW_015369257.1	RepeatMasker	LTR/Pao	16837	17387	701	-	.	ID="BEL1-I_AP";Tend="6235";Tstart="5242";shortTE="F";uid="16fbee9b-29fb-40d8-93a2-0a16f5c2ca9b"
NW_015369257.1	RepeatMasker	DNA/MULE-MuDR	21293	21415	548	-	.	ID="RND-6_FAMILY-1729";Tend="1486";Tstart="1380";shortTE="F";uid="220e1f93-3637-4ee8-b839-95b75b6bb670"
NW_015369257.1	RepeatMasker	DNA/hAT-Tip100	54990	55103	705	-	.	ID="RND-6_FAMILY-15137";Tend="777";Tstart="659";shortTE="F";uid="168c702d-b3b5-4c29-8734-fa483efba503"
NW_015369257.1	RepeatMasker	DNA/hAT	31453	32046	3934	-	.	ID="RND-5_FAMILY-136";Tend="1512";Tstart="937";shortTE="F";uid="f408de39-bc94-44e8-9adc-9a9522da071b"
NW_015369257.1	RepeatMasker	LINE/CR1	15329	15816	1773	-	.	ID="RND-6_FAMILY-1491";Tend="1369";Tstart="864";shortTE="F";uid="f6758c1f-dc31-4bef-8765-e49083fe6ec3"
NW_015369257.1	RepeatMasker	Unknown	9965	10527	4197	-	.	ID="RND-6_FAMILY-8913";Tend="1531";Tstart="966";shortTE="F";uid="883a2e46-5f41-4f95-abcf-78ab793fd69e"
NW_015369257.1	RepeatMasker	DNA/Ginger	50881	51050	1026	-	.	ID="rnd-1_family-20";Tend="1601";Tstart="1453";shortTE="F";uid="58891155-739d-4649-9d26-bfc3d1249150"
NW_015369257.1	RepeatMasker	Unknown	62522	62734	587	-	.	ID="RND-6_FAMILY-1736";Tend="626";Tstart="412";shortTE="F";uid="32911553-c387-456a-85d9-bff9e0c2d793"
NW_015369257.1	RepeatMasker	Unknown	24111	24434	832	-	.	ID="RND-6_FAMILY-13994";Tend="1218";Tstart="887";shortTE="F";uid="33a2d0e3-c32a-4203-9dcb-08338e6520a0"
NW_015369257.1	RepeatMasker	Unknown	19078	19338	734	-	.	ID="RND-6_FAMILY-25165";Tend="1008";Tstart="762";shortTE="F";uid="f3334fe6-f393-49ff-9a4e-777a89da1f56"
NW_015369258.1	RepeatMasker	Unknown	64707	64983	410	+	.	ID="RND-1_FAMILY-35";Tend="1288";Tstart="991";shortTE="F";uid="81cc4087-32c7-4b95-bcd8-bb8c7915ecee"
NW_015369258.1	RepeatMasker	DNA/MULE-NOF	30644	30833	1387	+	.	ID="RND-5_FAMILY-4982";Tend="604";Tstart="432";shortTE="F";uid="8471b181-914b-4d52-b17e-7fb7d7d07dfe"
NW_015369258.1	RepeatMasker	DNA	41415	41923	811	+	.	ID="DNA8-25_AP";TEgroup="ctg_1017%7CDNA8-25_AP%7C1";Tend="600";Tstart="1";shortTE="F";uid="12e8a60a-7261-4634-8344-d18da7c8915c"
NW_015369258.1	RepeatMasker	DNA/MULE-MuDR	38728	39456	2519	+	.	ID="DNA8-28B_AP";TEgroup="ctg_1017%7CDNA8-28B_AP%7C1";Tend="859";Tstart="1";shortTE="F";uid="8fd68860-868d-46f6-9300-d78d4208f1cd"
NW_015369258.1	RepeatMasker	Unknown	29125	29728	3016	+	.	ID="RND-6_FAMILY-8859";Tend="1144";Tstart="568";shortTE="F";uid="a3f16be7-eabb-4114-bae8-ea0232ebc37b"
NW_015369258.1	RepeatMasker	DNA	48375	48524	423	+	.	ID="dna4-2_ap";Tend="768";Tstart="611";shortTE="F";uid="d57ed184-6f85-43bb-86cf-1ca82b400aa2"
NW_015369258.1	RepeatMasker	DNA	43063	43511	2296	+	.	ID="RND-6_FAMILY-12698";Tend="1332";Tstart="890";shortTE="F";uid="907fa058-288c-455a-91a6-8d75f68b11af"
NW_015369258.1	RepeatMasker	LINE/I	40816	41225	1717	+	.	ID="RND-5_FAMILY-630";Tend="1525";Tstart="1136";shortTE="F";uid="74bf2f50-820d-40fc-9cec-2f130f32cc9a"
NW_015369258.1	RepeatMasker	LINE/I	42807	42971	655	+	.	ID="RND-6_FAMILY-139";Tend="1709";Tstart="1535";shortTE="F";uid="31752d20-f191-4bea-85b4-2b09056f3cda"
NW_015369258.1	RepeatMasker	Unknown	48013	48142	854	-	.	ID="RND-1_FAMILY-122";Tend="1183";Tstart="1058";shortTE="F";uid="ee584dfc-c889-4ffc-b71b-bc36fd1afd47"
NW_015369258.1	RepeatMasker	DNA/hAT-Tip100	34662	35127	1204	-	.	ID="RND-5_FAMILY-1497";TEgroup="ctg_1017%7CRND-5_FAMILY-1497%7C1";Tend="1495";Tstart="913";shortTE="F";uid="647da95f-9c29-41ce-99d0-49751ae38048"
NW_015369258.1	RepeatMasker	Unknown	22593	22796	1180	-	.	ID="RND-3_FAMILY-226";Tend="1630";Tstart="1417";shortTE="F";uid="abe8ebfe-a253-4858-ba13-39f704c58d71"
NW_015369258.1	RepeatMasker	LTR/Gypsy	35128	35269	834	-	.	ID="RND-6_FAMILY-3693";Tend="1636";Tstart="1507";shortTE="F";uid="f7c857f9-b462-40dc-b951-20757a9b3429"
NW_015369258.1	RepeatMasker	DNA/Ginger	63513	63629	842	-	.	ID="RND-1_FAMILY-20";Tend="1105";Tstart="992";shortTE="F";uid="de230bff-6976-48e1-8da4-4c05dfe8132a"
NW_015369258.1	RepeatMasker	LTR/Copia	44327	44577	500	-	.	ID="RND-6_FAMILY-1776";Tend="1540";Tstart="1289";shortTE="F";uid="c1918e6b-0407-4a61-b95e-bf2fe10398f0"
NW_015369258.1	RepeatMasker	LINE/I	71783	72192	3377	-	.	ID="RND-1_FAMILY-55";Tend="1280";Tstart="870";shortTE="F";uid="614a170a-530a-4def-b666-d394de7f5843"
NW_015369259.1	RepeatMasker	RC/Helitron	59260	59591	1796	+	.	ID="RND-6_FAMILY-618";Tend="1637";Tstart="1304";shortTE="F";uid="78038aba-693d-4627-add9-e0c6b9f1807a"
NW_015369259.1	RepeatMasker	DNA/MULE-MuDR	54654	54853	426	+	.	ID="RND-6_FAMILY-299";Tend="1042";Tstart="845";shortTE="F";uid="3c12335a-8c35-42c1-ae0c-d57a2e6bd457"
NW_015369259.1	RepeatMasker	DNA/Ginger	49719	50184	3205	+	.	ID="RND-1_FAMILY-21";Tend="1854";Tstart="1388";shortTE="F";uid="fee9fca5-3aeb-4af3-a968-fb33f24121ec"
NW_015369259.1	RepeatMasker	DNA/Ginger-1	69254	69369	414	+	.	ID="GINGER1-1_AP";Tend="5114";Tstart="5016";shortTE="F";uid="472d6ff7-1f3e-4065-8841-05b69dd16095"
NW_015369259.1	RepeatMasker	DNA/Ginger-1	62036	62215	468	+	.	ID="GINGER1-1_AP";Tend="5197";Tstart="5013";shortTE="F";uid="e7c00e74-f5af-410f-ae60-f91fc22eddf6"
NW_015369259.1	RepeatMasker	LINE/R1	10275	11197	514	+	.	ID="R1-1_DVI";Tend="4257";Tstart="3451";shortTE="F";uid="2ef9ada7-7b42-46e6-b382-02f08e48f1ff"
NW_015369259.1	RepeatMasker	DNA/Kolobok-E	71828	72078	845	+	.	ID="RND-6_FAMILY-1584";Tend="468";Tstart="232";shortTE="F";uid="06ded216-5104-40d6-b4bf-e391dca6af23"
NW_015369259.1	RepeatMasker	Unknown	55651	56419	5313	+	.	ID="RND-1_FAMILY-145";Tend="1739";Tstart="964";shortTE="F";uid="cd8fe198-24a3-417c-b1c9-fde7c4e3542b"
NW_015369259.1	RepeatMasker	LINE/R1	3558	6654	5439	+	.	ID="SART-9_API";Tend="3661";Tstart="460";shortTE="F";uid="a1e7a90a-663b-4bc8-91a9-7979b8973b26"
NW_015369259.1	RepeatMasker	Unknown	36633	36921	2469	+	.	ID="RND-6_FAMILY-3300";Tend="1206";Tstart="924";shortTE="F";uid="271ffe95-2d84-4d2f-b2ce-fbd34cfd5703"
NW_015369259.1	RepeatMasker	Retroposon?	15012	15185	790	+	.	ID="SINE2-2_AP";Tend="1402";Tstart="1257";shortTE="F";uid="b9ac0bf7-b076-49a4-8e63-1f20a8812f95"
NW_015369259.1	RepeatMasker	LINE/R1	11891	12108	618	+	.	ID="SART-2_API";Tend="1837";Tstart="1609";shortTE="F";uid="a2b6329b-7d36-4519-ab75-280834c1e45b"
NW_015369259.1	RepeatMasker	Retroposon?	47899	48052	1016	+	.	ID="SINE2-2_AP";Tend="1998";Tstart="1834";shortTE="F";uid="fcfa902d-6f03-46eb-8344-a528efa9b230"
NW_015369259.1	RepeatMasker	Unknown	66902	67542	5220	+	.	ID="RND-6_FAMILY-6106";Tend="1587";Tstart="952";shortTE="F";uid="163689d6-2ceb-4ffb-ac14-fb5a039549f3"
NW_015369259.1	RepeatMasker	DNA	52578	52940	2267	+	.	ID="RND-5_FAMILY-959";Tend="1561";Tstart="1213";shortTE="F";uid="ee608dea-e141-4d11-8b35-5a012f3c8414"
NW_015369259.1	RepeatMasker	Retroposon?	45124	45370	1082	+	.	ID="SINE2-2_AP";Tend="1454";Tstart="1070";shortTE="F";uid="bfafaec6-dfda-4bca-8722-741bd125702c"
NW_015369259.1	RepeatMasker	DNA	52157	52417	1330	+	.	ID="RND-5_FAMILY-959";Tend="1167";Tstart="853";shortTE="F";uid="3dd4e99c-fb75-4611-8a3b-2b311e2273c2"
NW_015369259.1	RepeatMasker	LINE/R1	38292	38590	448	+	.	ID="R1-2_AP";Tend="746";Tstart="425";shortTE="F";uid="880ef2b0-b874-4ffe-ac7f-7c896c28a03a"
NW_015369259.1	RepeatMasker	Unknown	56601	56722	540	-	.	ID="RND-5_FAMILY-867";Tend="730";Tstart="620";shortTE="F";uid="b7fd0860-b3a0-42ab-b67c-198f599bb9be"
NW_015369259.1	RepeatMasker	Retroposon?	63931	64188	1172	-	.	ID="SINE2-1_AP";Tend="353";Tstart="81";shortTE="F";uid="5c2787db-f68d-4b0f-8439-82b02b1d3238"
NW_015369259.1	RepeatMasker	Unknown	61126	61328	1032	-	.	ID="RND-6_FAMILY-7918";Tend="734";Tstart="538";shortTE="F";uid="065192fe-35e7-47fa-bad8-bdd292e86633"
NW_015369259.1	RepeatMasker	DNA/hAT-hAT19	52289	52560	745	-	.	ID="DNA8-73_AP";Tend="644";Tstart="350";shortTE="F";uid="a86d5025-d89d-4aeb-90b8-e7c00b2a33d5"
NW_015369259.1	RepeatMasker	Unknown	58986	59264	1709	-	.	ID="RND-5_FAMILY-8760";Tend="1248";Tstart="965";shortTE="F";uid="59380ab5-5e7a-4037-b0cd-c7ba18e4d9c6"
NW_015369259.1	RepeatMasker	Unknown	59560	59743	1111	-	.	ID="RND-6_FAMILY-7918";Tend="723";Tstart="543";shortTE="F";uid="e9310aef-f6e3-4674-9681-5b2049d26334"
NW_015369259.1	RepeatMasker	Retroposon?	69285	70347	2951	-	.	ID="SINE2-1_AP";Tend="1997";Tstart="1";shortTE="F";uid="c2dccc70-b778-48d5-b803-bb6c1c1e1483"
NW_015369259.1	RepeatMasker	Unknown	53080	53708	5054	-	.	ID="RND-6_FAMILY-6106";Tend="1580";Tstart="954";shortTE="F";uid="35aaacfd-8759-4c2a-8e66-47feceeae65c"
NW_015369259.1	RepeatMasker	DNA/Ginger	35955	36634	4606	-	.	ID="RND-1_FAMILY-21";Tend="1967";Tstart="1274";shortTE="F";uid="794fc171-f169-4bbd-807b-2c5bfa204e12"
NW_015369259.1	RepeatMasker	DNA/Ginger	68644	69274	2381	-	.	ID="RND-1_FAMILY-21";Tend="1474";Tstart="820";shortTE="F";uid="806e151b-adbd-466a-b862-468613fd3820"
NW_015369259.1	RepeatMasker	DNA/Ginger	15339	15935	598	-	.	ID="RND-1_FAMILY-21";TEgroup="ctg_1018%7CRND-1_FAMILY-21%7C1";Tend="2508";Tstart="998";shortTE="T";uid="20419492-44a8-45cb-aebc-22100b82b6dd"
NW_015369259.1	RepeatMasker	LTR/Gypsy	51207	51995	727	-	.	ID="GYPSY-5_PBA-I";Tend="5163";Tstart="4303";shortTE="F";uid="28437467-7518-46f9-af91-62f583a06aab"
NW_015369259.1	RepeatMasker	DNA/Ginger	64186	65200	3943	-	.	ID="RND-1_FAMILY-21";TEgroup="ctg_1018%7CRND-1_FAMILY-21%7C2";Tend="1994";Tstart="1131";shortTE="F";uid="71ca2aee-b3e0-4e26-8d3f-1e68e37daf2c"
NW_015369259.1	RepeatMasker	LTR/Pao	43449	43924	2865	-	.	ID="BEL4-I_AP";Tend="5563";Tstart="5090";shortTE="F";uid="f29d332b-3beb-49bf-ac0e-27b6004e629b"
NW_015369259.1	RepeatMasker	DNA/Maverick	66004	66666	1421	-	.	ID="RND-6_FAMILY-1624";Tend="1709";Tstart="1020";shortTE="F";uid="2b5ec1a8-1d37-40fa-b253-a6d163f2be53"
NW_015369259.1	RepeatMasker	DNA/Ginger-1	47905	48074	655	-	.	ID="GINGER1-1_AP";Tend="5197";Tstart="5021";shortTE="F";uid="0cb7c94f-0693-40b1-acf1-2b8cb6b81cb7"
NW_015369259.1	RepeatMasker	DNA/hAT-Charlie	32748	33104	899	-	.	ID="RND-6_FAMILY-2145";Tend="1404";Tstart="961";shortTE="F";uid="4a95ad1f-13d1-4d6e-ad4f-013df3de3c30"
NW_015369259.1	RepeatMasker	DNA/Sola-2	15932	16106	906	-	.	ID="RND-1_FAMILY-15";Tend="1307";Tstart="1134";shortTE="F";uid="782a40d1-2eb3-402b-949a-8d5cafc113ee"
NW_015369259.1	RepeatMasker	DNA/Ginger	62216	62713	4278	-	.	ID="RND-1_FAMILY-21";Tend="2350";Tstart="1848";shortTE="F";uid="fcd8874c-c61d-4e3d-9f9c-a1f7cb4ff98a"
NW_015369259.1	RepeatMasker	DNA/MULE-MuDR	53735	54402	3655	-	.	ID="RND-6_FAMILY-1141";Tend="1228";Tstart="632";shortTE="F";uid="e7654713-a7b7-4d7f-8ff7-db9e4425131b"
NW_015369259.1	RepeatMasker	DNA/Maverick	67562	67857	402	-	.	ID="POLINTON-4_LMI";Tend="8813";Tstart="8529";shortTE="F";uid="57a699e0-280b-4c9a-badd-c7ffc3dacca2"
NW_015369260.1	RepeatMasker	LTR/Gypsy	76503	77246	5250	+	.	ID="RND-6_FAMILY-1407";Tend="1533";Tstart="806";shortTE="F";uid="e3aed684-8359-4884-9538-27defa2107f4"
NW_015369260.1	RepeatMasker	Unknown	78540	78776	1339	+	.	ID="RND-5_FAMILY-2099";Tend="1176";Tstart="949";shortTE="F";uid="d3279e57-cfdf-4713-bf56-3d965fe2d51e"
NW_015369260.1	RepeatMasker	DNA	59854	59982	595	+	.	ID="RND-4_FAMILY-328";Tend="1751";Tstart="1636";shortTE="F";uid="b3f71d82-1e21-4d46-8c08-7ea7d6eaec86"
NW_015369260.1	RepeatMasker	DNA/hAT	12040	12493	3654	+	.	ID="RND-6_FAMILY-10720";Tend="1309";Tstart="849";shortTE="F";uid="a2099842-a0dd-49e9-9c63-db2fdb8b370e"
NW_015369260.1	RepeatMasker	DNA/hAT-hAT19	20680	21385	1578	+	.	ID="RND-5_FAMILY-1717";Tend="1626";Tstart="979";shortTE="F";uid="60730f63-a369-457a-b0fb-a492d1b4821a"
NW_015369260.1	RepeatMasker	DNA	33358	33724	1571	+	.	ID="TTAA3B_AP";Tend="436";Tstart="1";shortTE="F";uid="d7425d65-cc5b-4c7e-b696-29f08e254624"
NW_015369260.1	RepeatMasker	DNA/hAT-hAT19	11772	12006	864	+	.	ID="DNA8-73_AP";Tend="784";Tstart="486";shortTE="F";uid="63077aa5-b625-4d09-8b54-f353b8f6571c"
NW_015369260.1	RepeatMasker	DNA/TcMar-Tigger	15899	16080	479	+	.	ID="RND-5_FAMILY-3645";TEgroup="ctg_1019%7CRND-5_FAMILY-3645%7C1";Tend="1561";Tstart="869";shortTE="T";uid="1f26c5bc-27ce-4b63-bfec-e99cb87a1f47"
NW_015369260.1	RepeatMasker	Unknown	6063	6379	1025	-	.	ID="RND-5_FAMILY-3227";Tend="1150";Tstart="864";shortTE="F";uid="dc1c287f-c51f-4d85-be09-c1524cc41c28"
NW_015369260.1	RepeatMasker	DNA	32504	33092	1387	-	.	ID="DNA4-2_AP";Tend="769";Tstart="137";shortTE="F";uid="4aebbac4-bf5f-4ab9-aaf3-4f8d68bac89e"
NW_015369260.1	RepeatMasker	DNA/PIF-Spy	18700	19483	2703	-	.	ID="RND-5_FAMILY-523";Tend="1273";Tstart="543";shortTE="F";uid="b09c8e9b-baa0-4f8b-ab53-ca863a5916a0"
NW_015369260.1	RepeatMasker	DNA	14974	15604	1684	-	.	ID="DNA4-2_AP";Tend="768";Tstart="34";shortTE="F";uid="8564dfed-712b-4d85-9aa5-41590edffaea"
NW_015369260.1	RepeatMasker	DNA/hAT-Tip100	6419	6640	1094	-	.	ID="RND-5_FAMILY-5502";Tend="1146";Tstart="945";shortTE="F";uid="b75759cd-e938-478d-9feb-2059fbd19878"
NW_015369260.1	RepeatMasker	Unknown	27585	28122	2813	-	.	ID="RND-6_FAMILY-3629";Tend="1140";Tstart="594";shortTE="F";uid="fbf884e0-3b4d-4e0d-bd5f-b0b39d2a1459"
NW_015369260.1	RepeatMasker	LINE/I	18513	18694	1203	-	.	ID="RND-4_FAMILY-2821";Tend="1334";Tstart="1157";shortTE="F";uid="955f99d3-ca3d-4069-99b8-3331b35a5586"
NW_015369260.1	RepeatMasker	Unknown	21741	22885	5643	-	.	ID="RND-1_FAMILY-158";Tend="1537";Tstart="432";shortTE="F";uid="cc00e772-1a9e-4b65-9ad8-cf6a533a91d1"
NW_015369260.1	RepeatMasker	DNA/PIF-Spy	18290	18525	1131	-	.	ID="RND-5_FAMILY-523";Tend="1478";Tstart="1259";shortTE="F";uid="623a5e43-286f-4242-893e-c774d92004dd"
NW_015369260.1	RepeatMasker	Unknown	45320	45605	795	-	.	ID="RND-5_FAMILY-1454";TEgroup="ctg_1019%7CRND-5_FAMILY-1454%7C1";Tend="1178";Tstart="976";shortTE="F";uid="5d6a6804-8033-46da-8937-8d925184aa5c"
NW_015369260.1	RepeatMasker	Unknown	27127	27617	1102	-	.	ID="RND-5_FAMILY-2284";Tend="1379";Tstart="932";shortTE="F";uid="b813c9a9-447c-476d-913a-d977fa861ba9"
NW_015369260.1	RepeatMasker	Unknown	47459	47763	1940	-	.	ID="RND-5_FAMILY-2099";Tend="1261";Tstart="972";shortTE="F";uid="54e3d5cb-4c93-4073-9f8f-cd99c438149b"
NW_015369260.1	RepeatMasker	LINE/I	17557	17752	1040	-	.	ID="RND-6_FAMILY-1726";Tend="1676";Tstart="1483";shortTE="F";uid="c82ccc36-6e4f-4621-952b-6e040cd11b49"
NW_015369260.1	RepeatMasker	DNA/Kolobok-E	4765	5212	1532	-	.	ID="KOLOBOKE-3_AP";Tend="7834";Tstart="7390";shortTE="F";uid="42542698-72b5-4cf8-a022-b409200148e5"
NW_015368343.1	RepeatMasker	LINE/I-Jockey	365615	365770	834	+	.	ID="RND-6_FAMILY-3814";Tend="1140";Tstart="990";shortTE="F";uid="b19eb2d9-feb3-44cf-9fc4-ff439a118fb1"
NW_015368343.1	RepeatMasker	DNA/hAT-Charlie	48883	49394	1750	+	.	ID="RND-6_FAMILY-65";Tend="1443";Tstart="943";shortTE="F";uid="947a363d-8d7e-4a24-a635-f221a46b1dc6"
NW_015368343.1	RepeatMasker	DNA/hAT-Ac	694060	694289	1409	+	.	ID="DNA8-14_AP";Tend="231";Tstart="1";shortTE="F";uid="fa48e3f5-d030-47eb-99bc-cedd6018da89"
NW_015368343.1	RepeatMasker	DNA	702324	702727	580	+	.	ID="dna4-2_ap";TEgroup="ctg_102%7Cdna4-2_ap%7C1";Tend="762";Tstart="72";shortTE="F";uid="0692ae64-9f37-4cbe-9609-85c6bd8d5189"
NW_015368343.1	RepeatMasker	LINE/R1-LOA	348759	349041	545	+	.	ID="RND-6_FAMILY-3859";Tend="1462";Tstart="1192";shortTE="F";uid="51b36bf9-86b9-4950-a6a7-2cfc3f563d8e"
NW_015368343.1	RepeatMasker	DNA	171169	171413	635	+	.	ID="TTAA7_AP";Tend="336";Tstart="84";shortTE="F";uid="02943118-bc6e-4dd2-ad59-e6b121c38a19"
NW_015368343.1	RepeatMasker	LINE/I-Jockey	77057	77413	1952	+	.	ID="RND-5_FAMILY-1199";Tend="1667";Tstart="1288";shortTE="F";uid="9fedbaf6-99a1-4f20-ab23-feaf98a29e9d"
NW_015368343.1	RepeatMasker	Unknown	114414	114553	545	+	.	ID="RND-6_FAMILY-3189";Tend="1355";Tstart="1216";shortTE="F";uid="8b2c4396-56ba-48c6-bced-1eda3bd769e5"
NW_015368343.1	RepeatMasker	Unknown	224582	225303	1507	+	.	ID="RND-6_FAMILY-6449";TEgroup="ctg_102%7CRND-6_FAMILY-6449%7C1";Tend="1462";Tstart="660";shortTE="F";uid="221ebb42-f07b-4a8b-b7db-3497e850cb08"
NW_015368343.1	RepeatMasker	DNA/Ginger	470606	470851	425	+	.	ID="RND-1_FAMILY-21";Tend="1467";Tstart="1214";shortTE="F";uid="adc167d4-1bfe-4568-b2f4-c26b960f34be"
NW_015368343.1	RepeatMasker	DNA	283193	283409	1063	+	.	ID="TTAA3_AP";Tend="267";Tstart="15";shortTE="F";uid="1418b6cb-3035-4e20-a2a9-6a239e68ec4c"
NW_015368343.1	RepeatMasker	DNA/hAT-hAT19	711916	712246	1953	+	.	ID="DNA8-50_AP";Tend="332";Tstart="1";shortTE="F";uid="62941c08-ed9a-454c-b8fd-62d744059c4a"
NW_015368343.1	RepeatMasker	DNA	548720	549207	909	+	.	ID="DNA4-3_AP";Tend="635";Tstart="185";shortTE="F";uid="a6766da4-8110-4e70-8cd8-cbcc610abb8c"
NW_015368343.1	RepeatMasker	DNA	93799	94044	1363	+	.	ID="TTAA3_AP";Tend="250";Tstart="1";shortTE="F";uid="0fd72ffc-a7f1-4200-aac8-4a1ea718e32f"
NW_015368343.1	RepeatMasker	RC/Helitron	570348	571686	2518	+	.	ID="RND-5_FAMILY-2153";TEgroup="ctg_102%7CRND-5_FAMILY-2153%7C1";Tend="2385";Tstart="501";shortTE="F";uid="16a2c786-a934-400d-9e81-bfa84601bffd"
NW_015368343.1	RepeatMasker	DNA/MULE-MuDR	430205	430756	2217	+	.	ID="RND-6_FAMILY-6928";Tend="1607";Tstart="1070";shortTE="F";uid="02737ebd-2dee-4b77-b186-4540b2634c8c"
NW_015368343.1	RepeatMasker	Unknown	442187	442757	1787	+	.	ID="RND-5_FAMILY-253";Tend="1482";Tstart="867";shortTE="F";uid="6a64f4ab-c255-4c33-a935-cfcab9b92368"
NW_015368343.1	RepeatMasker	LTR/Copia	491163	491707	850	+	.	ID="RND-6_FAMILY-1776";Tend="1306";Tstart="765";shortTE="F";uid="2ff23b0a-b3ef-4ef3-822d-ef1559231f1c"
NW_015368343.1	RepeatMasker	DNA	19094	19279	1236	+	.	ID="ttaa3b_ap";Tend="186";Tstart="1";shortTE="F";uid="3cfc5b03-7564-4997-91d1-31e761128af8"
NW_015368343.1	RepeatMasker	DNA/hAT-hAT19	72438	73026	2375	+	.	ID="DNA8-74_AP";TEgroup="ctg_102%7CDNA8-74_AP%7C1";Tend="902";Tstart="1";shortTE="F";uid="8256e126-706f-4064-bc4e-c22055652ad6"
NW_015368343.1	RepeatMasker	Unknown	280003	280162	823	+	.	ID="RND-3_FAMILY-226";Tend="1675";Tstart="1506";shortTE="F";uid="9a551593-ca56-478c-a7a1-a76dff4e6e4d"
NW_015368343.1	RepeatMasker	LINE/RTE-BovB	544310	545251	743	+	.	ID="RTE-10_LMI";Tend="982";Tstart="45";shortTE="F";uid="8c768f5e-577a-41df-b62f-67a629d8ebcf"
NW_015368343.1	RepeatMasker	DNA/Ginger	158330	158555	609	+	.	ID="RND-1_FAMILY-21";Tend="1092";Tstart="852";shortTE="F";uid="ced4cefb-8b9f-418d-bc3a-66aeafd1c590"
NW_015368343.1	RepeatMasker	LINE/I	603955	604353	1933	+	.	ID="RND-5_FAMILY-630";Tend="1523";Tstart="1124";shortTE="F";uid="5a7c82c7-d3f5-4236-b053-19e8819630a5"
NW_015368343.1	RepeatMasker	DNA	265638	266264	2400	+	.	ID="DNA4-3_AP";Tend="635";Tstart="3";shortTE="F";uid="ed1156ab-257c-46a2-9b22-5e5300c166c5"
NW_015368343.1	RepeatMasker	RC/Helitron	652357	652679	663	+	.	ID="HELITRON-1_AP";Tend="1152";Tstart="830";shortTE="F";uid="86ca4ffb-9368-4214-822a-4ac56de8c77a"
NW_015368343.1	RepeatMasker	Unknown	502586	502712	493	+	.	ID="RND-1_FAMILY-158";Tend="1514";Tstart="1391";shortTE="F";uid="5e4461dc-5512-4c63-a947-31e38f7f7513"
NW_015368343.1	RepeatMasker	Retroposon?	265141	265603	1679	+	.	ID="SINE2-1_AP";Tend="1495";Tstart="1010";shortTE="F";uid="8c312aa9-954a-4682-a6ca-69ab7232facf"
NW_015368343.1	RepeatMasker	DNA	526396	526662	1145	+	.	ID="TTAA8_AP";Tend="438";Tstart="203";shortTE="F";uid="89dd1da9-174d-44d4-bbfe-f249d11d9240"
NW_015368343.1	RepeatMasker	Retroposon?	220437	220684	619	+	.	ID="SINE2-1_AP";Tend="1464";Tstart="1229";shortTE="F";uid="a344c37e-4479-47f4-a95b-c219fe08b084"
NW_015368343.1	RepeatMasker	LINE/I-Jockey	717918	718709	5782	+	.	ID="RND-6_FAMILY-6654";Tend="2282";Tstart="1513";shortTE="F";uid="32557ef5-7a49-41fb-a878-716f115ab4f4"
NW_015368343.1	RepeatMasker	DNA/Ginger-1	139804	140025	1095	+	.	ID="RND-6_FAMILY-17210";Tend="1166";Tstart="945";shortTE="F";uid="cf84cb1d-41ca-44bc-a938-a6971bf15cd1"
NW_015368343.1	RepeatMasker	Unknown	315292	315567	1276	+	.	ID="RND-5_FAMILY-1932";Tend="1270";Tstart="1003";shortTE="F";uid="5deb5b7d-a663-45da-80db-15b32f33307f"
NW_015368343.1	RepeatMasker	DNA	282999	283192	1123	+	.	ID="DNA4-3_AP";Tend="635";Tstart="431";shortTE="F";uid="e42e0aa0-8f53-4a57-89ad-57888e42ba59"
NW_015368343.1	RepeatMasker	LINE/L2	601515	602344	847	+	.	ID="RND-5_FAMILY-6041";Tend="957";Tstart="170";shortTE="F";uid="a38baf92-203e-489c-b628-fa69c88023a1"
NW_015368343.1	RepeatMasker	Unknown	180557	180933	2405	+	.	ID="RND-1_FAMILY-82";Tend="1301";Tstart="948";shortTE="F";uid="316db55b-63cd-4a8f-8bdb-3a7d3f5b0788"
NW_015368343.1	RepeatMasker	DNA/hAT-hAT19	468601	468929	519	+	.	ID="hat-n6b_ap";TEgroup="ctg_102%7Chat-n6b_ap%7C1";Tend="207";Tstart="1";shortTE="T";uid="33884a52-0aa9-4841-9fc2-ede4b620f445"
NW_015368343.1	RepeatMasker	DNA	463340	463836	680	+	.	ID="DNA4-2_AP";TEgroup="ctg_102%7CDNA4-2_AP%7C1";Tend="633";Tstart="1";shortTE="F";uid="02589442-289e-424a-b654-843b782cd7f8"
NW_015368343.1	RepeatMasker	DNA/Kolobok-E	342682	343454	4021	+	.	ID="RND-1_FAMILY-18";Tend="1612";Tstart="886";shortTE="F";uid="c9c998a5-cbbd-4f1c-9c90-63a20e360820"
NW_015368343.1	RepeatMasker	DNA/Ginger-1	433739	433978	439	+	.	ID="GINGER1-1_AP";Tend="5197";Tstart="4945";shortTE="F";uid="0b106fc1-172d-40e6-81e6-dc7f7f58e820"
NW_015368343.1	RepeatMasker	DNA/Kolobok-E	117808	118235	487	+	.	ID="KOLOBOKE-2_AP";TEgroup="ctg_102%7CKOLOBOKE-2_AP%7C1";Tend="2077";Tstart="1119";shortTE="F";uid="b843ac78-2d99-4878-bc64-cf593603667a"
NW_015368343.1	RepeatMasker	Retroposon?	258755	258994	406	+	.	ID="SINE2-1_AP";Tend="1472";Tstart="1248";shortTE="F";uid="8fd52e9d-103e-44d2-b88f-b5a5a180b4a1"
NW_015368343.1	RepeatMasker	DNA	101051	101486	2692	+	.	ID="TTAA3B_AP";Tend="436";Tstart="1";shortTE="F";uid="213f89d7-4129-4d47-9aaa-b970d1732305"
NW_015368343.1	RepeatMasker	DNA	220734	221500	3696	+	.	ID="DNA4-2_AP";Tend="769";Tstart="1";shortTE="F";uid="b68ab3b1-ebeb-4c5d-9530-d9bc56daa5a6"
NW_015368343.1	RepeatMasker	LINE/I	575008	575304	735	+	.	ID="RND-5_FAMILY-4546";Tend="1375";Tstart="1080";shortTE="F";uid="8cfebd61-7b72-4912-9df9-fcda17e42238"
NW_015368343.1	RepeatMasker	DNA/Ginger	561327	561507	1477	+	.	ID="RND-1_FAMILY-21";Tend="1013";Tstart="829";shortTE="F";uid="bcd707c5-4109-4434-9ae9-a9996b2beaf7"
NW_015368343.1	RepeatMasker	DNA/hAT-hAT19	153741	154298	749	+	.	ID="DNA8-73_AP";TEgroup="ctg_102%7CDNA8-73_AP%7C1";Tend="784";Tstart="1";shortTE="F";uid="6e1c3f56-3cd9-413d-8074-642a65867d68"
NW_015368343.1	RepeatMasker	DNA/Kolobok-E	484413	484734	463	+	.	ID="RND-1_FAMILY-18";TEgroup="ctg_102%7CRND-1_FAMILY-18%7C1";Tend="1705";Tstart="1455";shortTE="T";uid="c33f3031-b91b-4954-a95f-3479e39e2e9c"
NW_015368343.1	RepeatMasker	Retroposon?	43972	44111	706	+	.	ID="SINE2-1_AP";Tend="1770";Tstart="1628";shortTE="F";uid="8381e9f3-7667-43b2-b4f4-fa3438b53429"
NW_015368343.1	RepeatMasker	DNA/Ginger	312526	313845	8116	+	.	ID="RND-1_FAMILY-21";Tend="2182";Tstart="825";shortTE="F";uid="e73636ff-7c2e-4b72-b0c7-a6fecc67b0a5"
NW_015368343.1	RepeatMasker	DNA/hAT-hAT19	469187	469308	523	+	.	ID="HAT-N6_AP";Tend="314";Tstart="191";shortTE="F";uid="46a8951a-b83c-494a-b6b8-3e3d43cdcd57"
NW_015368343.1	RepeatMasker	Unknown	117523	117788	1330	+	.	ID="RND-6_FAMILY-1672";Tend="1139";Tstart="889";shortTE="F";uid="0a2cdc78-75a5-47b0-8399-5dd19acc15b6"
NW_015368343.1	RepeatMasker	DNA/Kolobok-E	246337	247316	1162	+	.	ID="KOLOBOKE-2_AP";Tend="2211";Tstart="1142";shortTE="F";uid="a00bca59-675e-4283-a21e-ebfe17161ae5"
NW_015368343.1	RepeatMasker	Retroposon?	444217	444537	464	+	.	ID="SINE2-1_AP";Tend="973";Tstart="663";shortTE="F";uid="0d00ae7b-8c4b-4555-bb7a-108bd15ed1f3"
NW_015368343.1	RepeatMasker	Retroposon?	364806	365347	2552	+	.	ID="SINE2-2_AP";Tend="1998";Tstart="1438";shortTE="F";uid="48599330-1955-4e1c-83fb-2d134e47c847"
NW_015368343.1	RepeatMasker	DNA/hAT-hAT19	712826	713207	575	+	.	ID="HAT-4_LMI";Tend="1301";Tstart="925";shortTE="F";uid="dcdbaa07-d5e4-4faf-a28d-c6c9d70af6ca"
NW_015368343.1	RepeatMasker	DNA/Ginger	714967	715091	900	+	.	ID="RND-1_FAMILY-20";Tend="1642";Tstart="1517";shortTE="F";uid="ae1a9cd3-aa11-4ef5-925c-36a0c7a8a0c6"
NW_015368343.1	RepeatMasker	DNA	575546	575880	890	+	.	ID="TTAA2C_AP";Tend="423";Tstart="92";shortTE="F";uid="d3163d27-57aa-40f0-9375-b000979bf31b"
NW_015368343.1	RepeatMasker	Unknown	361216	361813	4541	+	.	ID="RND-6_FAMILY-6752";Tend="1426";Tstart="829";shortTE="F";uid="b5688211-6003-497b-a6ab-e4213d6af05f"
NW_015368343.1	RepeatMasker	DNA	237363	237588	799	+	.	ID="TTAA3_AP";Tend="208";Tstart="7";shortTE="F";uid="1ad1571c-88d8-4572-b342-3f4872711821"
NW_015368343.1	RepeatMasker	DNA/hAT-Tip100	327451	327705	1913	+	.	ID="RND-1_FAMILY-136";Tend="1140";Tstart="881";shortTE="F";uid="0f278857-4d8f-42bf-872f-9151c971d203"
NW_015368343.1	RepeatMasker	DNA	425018	425295	844	+	.	ID="ttaa2_ap";Tend="405";Tstart="128";shortTE="F";uid="f82515cd-f105-4c30-8be2-ebffba38aa73"
NW_015368343.1	RepeatMasker	DNA	458043	458811	984	+	.	ID="DNA4-2_AP";Tend="766";Tstart="6";shortTE="F";uid="96f37425-4bd6-44c0-9088-a34325f96468"
NW_015368343.1	RepeatMasker	Unknown	52912	53383	3402	+	.	ID="RND-1_FAMILY-197";Tend="1448";Tstart="985";shortTE="F";uid="f48ab71f-da06-47c6-a8e8-3fad33716fc2"
NW_015368343.1	RepeatMasker	DNA/hAT-hAT19	460400	460926	905	+	.	ID="DNA8-71B_AP";TEgroup="ctg_102%7CDNA8-71B_AP%7C1";Tend="649";Tstart="1";shortTE="F";uid="e803db11-abc2-4857-a7c3-c3054fe272bb"
NW_015368343.1	RepeatMasker	Unknown	239315	239594	2016	+	.	ID="RND-6_FAMILY-6752";Tend="1094";Tstart="829";shortTE="F";uid="cfe6730e-2780-4168-a966-6b9bd01cb35f"
NW_015368343.1	RepeatMasker	LINE/I	591945	592175	441	+	.	ID="RND-5_FAMILY-506";Tend="1064";Tstart="835";shortTE="F";uid="c2b14c14-fc5f-4854-87bf-b47fcd980b91"
NW_015368343.1	RepeatMasker	DNA	155484	156117	3708	+	.	ID="DNA4-3_AP";Tend="635";Tstart="3";shortTE="F";uid="d533147a-ff25-4662-bf37-3fe718055460"
NW_015368343.1	RepeatMasker	Retroposon?	346963	347545	588	+	.	ID="SINE2-2_AP";Tend="566";Tstart="1";shortTE="F";uid="52eaaf5b-a49e-4b70-ba95-23f3d7970ff1"
NW_015368343.1	RepeatMasker	DNA/hAT-hAT19	242348	242797	3114	+	.	ID="RND-6_FAMILY-99";Tend="1351";Tstart="912";shortTE="F";uid="837897b0-b125-47bc-9d30-1cb6ad7a6cf8"
NW_015368343.1	RepeatMasker	DNA	46274	46554	1805	+	.	ID="TTAA3_AP";Tend="429";Tstart="144";shortTE="F";uid="c2a67c62-e30c-4abe-a228-0c0e9b7a2088"
NW_015368343.1	RepeatMasker	DNA	728469	728725	1821	+	.	ID="RND-5_FAMILY-4062";Tend="1225";Tstart="983";shortTE="F";uid="dc82db5a-38d3-4cc5-8e29-23c8d463fa69"
NW_015368343.1	RepeatMasker	LINE/I	403264	403465	1016	+	.	ID="RND-1_FAMILY-51";Tend="1659";Tstart="1455";shortTE="F";uid="724daeb3-9831-460a-83ae-dd45ec41f36c"
NW_015368343.1	RepeatMasker	DNA/TcMar-Tc1	19519	19639	505	+	.	ID="MARINER-4_ACE";Tend="1302";Tstart="1172";shortTE="F";uid="8a69ee24-c7f2-482a-979a-ff9ab214a1a5"
NW_015368343.1	RepeatMasker	DNA/Ginger	429589	429778	539	+	.	ID="RND-1_FAMILY-21";TEgroup="ctg_102%7CRND-1_FAMILY-21%7C1";Tend="2352";Tstart="2010";shortTE="F";uid="bdbc15f6-e3ce-4f5c-9350-01de6e5c6a12"
NW_015368343.1	RepeatMasker	DNA/hAT-Tip100	18814	18983	1341	+	.	ID="DNA8-16B_AP";Tend="167";Tstart="1";shortTE="F";uid="f6d17ac5-dbdc-4dbe-ac43-6d950b73e8cb"
NW_015368343.1	RepeatMasker	LINE/R1	537026	537882	2140	+	.	ID="RND-5_FAMILY-2827";Tend="1278";Tstart="383";shortTE="F";uid="412e3f5d-d2d7-4f90-8f9c-97880338e2f1"
NW_015368343.1	RepeatMasker	Unknown	284264	284532	1687	+	.	ID="RND-1_FAMILY-99";Tend="1236";Tstart="974";shortTE="F";uid="b9e76291-4140-458c-b53d-3001887caf50"
NW_015368343.1	RepeatMasker	DNA/hAT-Ac	695069	695334	1511	+	.	ID="DNA8-14_AP";Tend="890";Tstart="636";shortTE="F";uid="cda6c197-cb32-46c2-baa5-0d9c6bb398d8"
NW_015368343.1	RepeatMasker	DNA/Ginger-1	679677	680116	1551	+	.	ID="RND-6_FAMILY-17210";Tend="1412";Tstart="942";shortTE="F";uid="6a02ba92-4195-4583-9eb6-8f4c5534920b"
NW_015368343.1	RepeatMasker	DNA	490637	491049	1546	+	.	ID="TTAA3C_AP";Tend="425";Tstart="2";shortTE="F";uid="e87655b1-c4c1-48d1-8284-a6e34216146a"
NW_015368343.1	RepeatMasker	Retroposon?	266298	266532	750	+	.	ID="SINE2-1_AP";Tend="1762";Tstart="1511";shortTE="F";uid="a6637d65-8a41-4f19-a377-a42a990843b0"
NW_015368343.1	RepeatMasker	DNA	100236	100358	615	+	.	ID="ttaa3b_ap";Tend="122";Tstart="1";shortTE="F";uid="09587090-ff8d-4fae-84ca-0f256163f98e"
NW_015368343.1	RepeatMasker	DNA/TcMar-Pogo	706732	706923	738	+	.	ID="RND-6_FAMILY-179";Tend="913";Tstart="744";shortTE="F";uid="02266c70-6225-436d-a63a-958debe7b419"
NW_015368343.1	RepeatMasker	DNA	128759	128934	1520	+	.	ID="RND-1_FAMILY-57";Tend="1144";Tstart="969";shortTE="F";uid="508219ad-dcea-4d95-b9d5-af58a567c0b3"
NW_015368343.1	RepeatMasker	RC/Helitron	652691	653214	1106	+	.	ID="HELITRON-8_DRH";Tend="1926";Tstart="1404";shortTE="F";uid="9d5fe71e-0fcf-4192-ac0a-12bf497de390"
NW_015368343.1	RepeatMasker	Unknown	11	201	984	+	.	ID="RND-6_FAMILY-403";Tend="1574";Tstart="1376";shortTE="F";uid="6ae21f4d-2924-4ffd-8652-8dce220271d9"
NW_015368343.1	RepeatMasker	DNA	372818	373256	1667	+	.	ID="TTAA4B_AP";Tend="430";Tstart="1";shortTE="F";uid="b43b8ffc-c2a5-4d5e-b6e3-d26d1d6bfcc5"
NW_015368343.1	RepeatMasker	Unknown	100355	100586	1689	+	.	ID="RND-6_FAMILY-2571";Tend="1203";Tstart="941";shortTE="F";uid="e954592b-9d98-4d77-b1da-4a68d3acc274"
NW_015368343.1	RepeatMasker	DNA/Kolobok-E	576021	576201	705	+	.	ID="KOLOBOKE-4_AP";Tend="2692";Tstart="2499";shortTE="F";uid="b9a27695-3a2f-40c2-a1f6-87343f469cfe"
NW_015368343.1	RepeatMasker	DNA/Kolobok-T2?	616207	616312	421	+	.	ID="KOLOBOK-N1_AEC";Tend="7492";Tstart="7396";shortTE="F";uid="152e957d-2940-4898-b25a-fe901713b101"
NW_015368343.1	RepeatMasker	RC/Helitron	695334	695931	4021	+	.	ID="RND-1_FAMILY-110";Tend="2235";Tstart="1655";shortTE="F";uid="d1fc134e-e7b0-45bb-a9a4-77f39f0bfee2"
NW_015368343.1	RepeatMasker	Retroposon	543962	544223	1796	+	.	ID="RND-6_FAMILY-414";Tend="596";Tstart="344";shortTE="F";uid="912aaaea-7f6b-4ea2-88cd-e518b8704dcf"
NW_015368343.1	RepeatMasker	DNA/MULE-MuDR	499184	499384	1580	+	.	ID="RND-1_FAMILY-191";Tend="1309";Tstart="1109";shortTE="F";uid="3a09bafa-c670-4341-ab60-48812a801c87"
NW_015368343.1	RepeatMasker	DNA/hAT-Charlie	295966	296149	411	+	.	ID="RND-6_FAMILY-904";TEgroup="ctg_102%7CRND-6_FAMILY-904%7C1";Tend="1131";Tstart="564";shortTE="T";uid="8ff5a27b-c71c-4dfe-8a0f-e2e67c9cf9a8"
NW_015368343.1	RepeatMasker	Unknown	626010	626133	668	-	.	ID="RND-6_FAMILY-6704";Tend="1095";Tstart="981";shortTE="F";uid="83d86b15-5190-4ddd-96b3-7f5293dba649"
NW_015368343.1	RepeatMasker	DNA	517915	518623	1097	-	.	ID="DNA4-2_AP";Tend="679";Tstart="1";shortTE="F";uid="e863a03a-7705-46eb-ba6f-68597417e98a"
NW_015368343.1	RepeatMasker	DNA/MULE-NOF	239143	239303	423	-	.	ID="RND-5_FAMILY-954";Tend="1117";Tstart="999";shortTE="F";uid="2a8c1ae5-df49-45d6-bae3-5b4555223093"
NW_015368343.1	RepeatMasker	DNA/hAT	305637	306090	2702	-	.	ID="RND-5_FAMILY-1145";Tend="1129";Tstart="647";shortTE="F";uid="94f6adfe-39dd-4932-9418-71b700829624"
NW_015368343.1	RepeatMasker	Retroposon?	118579	119018	519	-	.	ID="SINE2-1_AP";Tend="717";Tstart="316";shortTE="F";uid="6477f40d-58d2-4060-84b4-26d1e5d129e4"
NW_015368343.1	RepeatMasker	Retroposon?	118025	118216	498	-	.	ID="SINE2-1_AP";Tend="1768";Tstart="1581";shortTE="F";uid="5346f7cd-302b-46d3-8f88-dbc674a80d7a"
NW_015368343.1	RepeatMasker	DNA/Ginger	433979	434485	815	-	.	ID="RND-1_FAMILY-21";TEgroup="ctg_102%7CRND-1_FAMILY-21%7C2";Tend="2352";Tstart="1047";shortTE="T";uid="63b7c052-f441-47c0-b4f8-f8b3533b874b"
NW_015368343.1	RepeatMasker	Unknown	120349	120619	818	-	.	ID="RND-6_FAMILY-3861";Tend="1560";Tstart="1261";shortTE="F";uid="f02a8aa3-7275-4bb0-9a5a-f458c9b04c3f"
NW_015368343.1	RepeatMasker	DNA/Sola-1	406544	406709	587	-	.	ID="RND-6_FAMILY-7378";Tend="202";Tstart="34";shortTE="F";uid="350bfff8-5867-4847-96e4-6d16527933be"
NW_015368343.1	RepeatMasker	Unknown	341517	342685	3066	-	.	ID="RND-1_FAMILY-3";Tend="1458";Tstart="264";shortTE="F";uid="e7f9a1da-3032-442e-848a-30edc0140aa9"
NW_015368343.1	RepeatMasker	LINE/I	239589	239734	1120	-	.	ID="RND-6_FAMILY-2213";Tend="1171";Tstart="1026";shortTE="F";uid="982d38c9-5d19-4679-8bc8-13e5784b0070"
NW_015368343.1	RepeatMasker	Unknown	480626	481405	4479	-	.	ID="RND-6_FAMILY-2078";Tend="1484";Tstart="745";shortTE="F";uid="0f8d562b-56f1-4209-a2b3-ae9e0be2a31a"
NW_015368343.1	RepeatMasker	DNA/hAT-Tip100	43075	43555	1114	-	.	ID="DNA8-18_AP";Tend="681";Tstart="191";shortTE="F";uid="780aa084-ea01-4208-90eb-41dc268fb382"
NW_015368343.1	RepeatMasker	DNA/hAT-Tip100	420968	421299	1087	-	.	ID="rnd-1_family-194";Tend="1338";Tstart="914";shortTE="F";uid="1869ae19-f0e6-4c09-89c0-d60d8c4fac1f"
NW_015368343.1	RepeatMasker	RC/Helitron	295357	295490	726	-	.	ID="RND-6_FAMILY-4127";Tend="1639";Tstart="1510";shortTE="F";uid="ea04c215-372c-42fd-8281-3c537a7903c0"
NW_015368343.1	RepeatMasker	LINE/I-Jockey	455106	455268	505	-	.	ID="RND-5_FAMILY-1294";Tend="1673";Tstart="1498";shortTE="F";uid="9a461df4-88dd-4a44-984d-e3c55637c2d5"
NW_015368343.1	RepeatMasker	DNA	696075	696316	780	-	.	ID="dna4-1_ap";Tend="329";Tstart="79";shortTE="F";uid="1a8c86e9-6126-4904-997f-314fb1cee23a"
NW_015368343.1	RepeatMasker	DNA	727664	727781	632	-	.	ID="TTAA3_AP";Tend="109";Tstart="1";shortTE="F";uid="66418f7d-3fe3-4bf6-9f91-d79d7b92cf7c"
NW_015368343.1	RepeatMasker	DNA/Ginger-1	429481	429585	428	-	.	ID="GINGER1-1_AP";Tend="3936";Tstart="3832";shortTE="F";uid="8505d6ca-9ffc-4650-ba98-0e5682316756"
NW_015368343.1	RepeatMasker	Retroposon?	31946	33327	4609	-	.	ID="SINE2-1_AP";Tend="1998";Tstart="1";shortTE="F";uid="511eaa69-ca00-492c-b26a-1adead5801ab"
NW_015368343.1	RepeatMasker	DNA/TcMar-Tc1	18513	18813	1413	-	.	ID="MARINER-4_ACE";Tend="1301";Tstart="962";shortTE="F";uid="06890a89-5c20-420d-9bcb-f338436754da"
NW_015368343.1	RepeatMasker	DNA	287758	288169	1688	-	.	ID="TTAA4B_AP";Tend="430";Tstart="2";shortTE="F";uid="d7b2329e-3636-4223-a5a3-8d44e0f7a1ca"
NW_015368343.1	RepeatMasker	DNA/TcMar-m44	467476	467655	513	-	.	ID="DNAX-8C_AP";Tend="151";Tstart="1";shortTE="F";uid="78ba0682-0a5b-4b92-be2a-ec2e1d6398f7"
NW_015368343.1	RepeatMasker	DNA	12911	13252	623	-	.	ID="TTAA2D_AP";Tend="431";Tstart="72";shortTE="F";uid="a2d701d0-4a81-442e-ab43-f5bf44a7c7e5"
NW_015368343.1	RepeatMasker	Unknown	516644	516951	2531	-	.	ID="RND-4_FAMILY-2366";Tend="1412";Tstart="1105";shortTE="F";uid="bd574c9f-76dc-4bd7-a613-1e447d974c46"
NW_015368343.1	RepeatMasker	Unknown	488749	489224	2642	-	.	ID="RND-4_FAMILY-761";Tend="1284";Tstart="827";shortTE="F";uid="ed8100d5-2c16-4a40-9927-cd5fa18d7260"
NW_015368343.1	RepeatMasker	Unknown	438183	438436	1498	-	.	ID="RND-1_FAMILY-0";Tend="1223";Tstart="970";shortTE="F";uid="fcdbce94-3ce7-4707-ac33-6233821241f9"
NW_015368343.1	RepeatMasker	DNA/Ginger	383984	384177	451	-	.	ID="RND-1_FAMILY-21";Tend="1910";Tstart="1702";shortTE="F";uid="84b3e86d-ce86-4a39-a164-702eb6a260a9"
NW_015368343.1	RepeatMasker	DNA/Kolobok-E	714844	714962	550	-	.	ID="KOLOBOKE-2_AP";Tend="1643";Tstart="1524";shortTE="F";uid="e87f2b62-aaff-4181-aa60-499b4d71f7ba"
NW_015368343.1	RepeatMasker	DNA	6789	6976	728	-	.	ID="ttaa3c_ap";Tend="249";Tstart="86";shortTE="F";uid="28e609c6-a549-44ba-950c-2a30981a4c96"
NW_015368343.1	RepeatMasker	DNA	651642	652144	435	-	.	ID="DNA8-21_AP";TEgroup="ctg_102%7CDNA8-21_AP%7C1";Tend="725";Tstart="1";shortTE="F";uid="76de55d7-93f4-4a1d-a68d-c40f70287e26"
NW_015368343.1	RepeatMasker	DNA	202931	203045	734	-	.	ID="DNA3-1_AP";Tend="126";Tstart="1";shortTE="F";uid="00a341d1-d657-4564-bed0-b8278732f913"
NW_015368343.1	RepeatMasker	DNA/hAT-Tip100	14909	16994	3040	-	.	ID="RND-6_FAMILY-9038";Tend="1974";Tstart="9";shortTE="F";uid="98413618-eeeb-4389-9dfb-93f02d1f0016"
NW_015368343.1	RepeatMasker	DNA	662607	662844	449	-	.	ID="DNA4-3_AP";Tend="453";Tstart="239";shortTE="F";uid="3c1c4336-1711-4357-80e2-f53a1049623a"
NW_015368343.1	RepeatMasker	DNA/Ginger-1	429779	430018	456	-	.	ID="GINGER1-1_AP";Tend="5197";Tstart="4945";shortTE="F";uid="ad2b3cb6-c289-44d0-80dd-1bad3e514f3a"
NW_015368343.1	RepeatMasker	DNA	35680	36119	1789	-	.	ID="TTAA2D_AP";Tend="425";Tstart="18";shortTE="F";uid="42481c7a-33b7-4068-a480-097028b7ab6f"
NW_015368343.1	RepeatMasker	DNA/MULE-MuDR	496717	497431	3369	-	.	ID="MUDR8X_AP";Tend="980";Tstart="230";shortTE="F";uid="2324ed8e-8b39-4514-bb0b-b1906ade9dac"
NW_015368343.1	RepeatMasker	DNA/Ginger-2	30854	31319	666	-	.	ID="GINGER2-N2_AP";Tend="1471";Tstart="1006";shortTE="F";uid="be1077ed-77a1-4cb2-8027-77ff5ba0903f"
NW_015368343.1	RepeatMasker	DNA	19280	19518	522	-	.	ID="TTAA2B_AP";Tend="426";Tstart="1";shortTE="F";uid="c2a197f5-1691-4f96-8ef4-1d282efc4096"
NW_015368343.1	RepeatMasker	DNA/Ginger-2	31372	31782	1157	-	.	ID="GINGER2-N1_AP";Tend="1029";Tstart="613";shortTE="F";uid="a5be600f-9c46-412c-b0b9-abb32923f5a7"
NW_015368343.1	RepeatMasker	Unknown	627730	627904	1193	-	.	ID="RND-5_FAMILY-4173";Tend="1135";Tstart="980";shortTE="F";uid="02f8ecd5-bb4b-4f73-945d-e0207eda49de"
NW_015368343.1	RepeatMasker	Retroposon?	389535	389700	630	-	.	ID="SINE2-2_AP";Tend="177";Tstart="8";shortTE="F";uid="3b273420-4661-49b1-8969-27e85dc1e511"
NW_015368343.1	RepeatMasker	DNA	691376	691827	713	-	.	ID="DNA4-1_AP";Tend="822";Tstart="379";shortTE="F";uid="323c48e4-1c79-4124-8ed1-ec19b7019a95"
NW_015368343.1	RepeatMasker	Unknown	336425	336563	804	-	.	ID="RND-5_FAMILY-819";Tend="1446";Tstart="1313";shortTE="F";uid="d75863e7-5456-49e5-a7be-9195e874130f"
NW_015368343.1	RepeatMasker	DNA	238992	239142	1062	-	.	ID="RND-5_FAMILY-9416";Tend="1077";Tstart="933";shortTE="F";uid="ab499760-ce10-4d80-9c55-0b3e35c43dc1"
NW_015368343.1	RepeatMasker	LINE/I-Jockey	356082	356206	443	-	.	ID="RND-5_FAMILY-1294";Tend="1672";Tstart="1554";shortTE="F";uid="9566bd6a-dd6d-4fbe-8b79-80543d1f8c70"
NW_015368343.1	RepeatMasker	DNA/hAT-Tip100	532786	533034	437	-	.	ID="RND-5_FAMILY-323";Tend="1220";Tstart="973";shortTE="F";uid="0cc507aa-82f0-40d8-9f56-673f0612526e"
NW_015368343.1	RepeatMasker	DNA/Kolobok-E	675163	675365	967	-	.	ID="KOLOBOKE-3_AP";Tend="2156";Tstart="1951";shortTE="F";uid="912bd9e2-0034-4c00-b241-19eaadf30261"
NW_015368343.1	RepeatMasker	Unknown	481872	482621	2568	-	.	ID="RND-6_FAMILY-2078";Tend="1171";Tstart="1";shortTE="F";uid="950cc665-0f45-4eb5-8581-54186f0b3b4c"
NW_015368343.1	RepeatMasker	DNA	226295	226690	1163	-	.	ID="TTAA2C_AP";Tend="422";Tstart="34";shortTE="F";uid="90d64af6-2155-4126-ab32-a02a4269085f"
NW_015368343.1	RepeatMasker	LINE/I-Jockey	367350	367988	3634	-	.	ID="RND-6_FAMILY-2007";Tend="750";Tstart="89";shortTE="F";uid="165ef7c3-4921-4616-923d-11a6dc990ca4"
NW_015368343.1	RepeatMasker	Unknown	380386	380770	2823	-	.	ID="RND-5_FAMILY-6725";Tend="1413";Tstart="1027";shortTE="F";uid="f8c90383-01c6-494d-9094-2a858870bb3e"
NW_015368343.1	RepeatMasker	DNA/hAT-Tip100	667288	667415	406	-	.	ID="RND-6_FAMILY-802";Tend="1469";Tstart="1346";shortTE="F";uid="59a1bcac-41fd-49c4-99ef-03b691370efb"
NW_015368343.1	RepeatMasker	DNA	238361	238723	2247	-	.	ID="RND-5_FAMILY-9416";Tend="1417";Tstart="1068";shortTE="F";uid="3d834929-5efa-4e5b-bb74-c600bc75102b"
NW_015368343.1	RepeatMasker	DNA	223219	223784	2043	-	.	ID="RND-6_FAMILY-5420";Tend="1146";Tstart="519";shortTE="F";uid="a6732ef9-0ecb-4795-8cbd-92b293414c3a"
NW_015368343.1	RepeatMasker	DNA/hAT	598083	598602	2717	-	.	ID="RND-6_FAMILY-6602";Tend="1450";Tstart="941";shortTE="F";uid="2e6f4735-2008-4b18-bb4f-eed67ad0b97e"
NW_015368343.1	RepeatMasker	DNA	222511	222838	1408	-	.	ID="TTAA4B_AP";Tend="316";Tstart="2";shortTE="F";uid="56435b08-943c-42d9-a4d7-ed99fe8ff9e5"
NW_015368343.1	RepeatMasker	LINE/RTE-BovB	444527	444761	446	-	.	ID="RND-5_FAMILY-7071";Tend="1321";Tstart="1092";shortTE="F";uid="e2e4f828-d79b-4013-9cfc-81539a377938"
NW_015368343.1	RepeatMasker	Unknown	468921	469190	841	-	.	ID="RND-6_FAMILY-3189";Tend="1377";Tstart="1090";shortTE="F";uid="8b7fe0c4-3b74-4296-9f79-82722d2a285f"
NW_015368343.1	RepeatMasker	RC/Helitron	692011	692478	1037	-	.	ID="HELITRON-1_AP";Tend="2907";Tstart="2413";shortTE="F";uid="48736205-8bac-420d-82d9-c5916dd8efd1"
NW_015368343.1	RepeatMasker	Unknown	543687	543869	998	-	.	ID="RND-1_FAMILY-212";Tend="889";Tstart="714";shortTE="F";uid="9e64c7be-cf44-44aa-90b6-b0339c40acc6"
NW_015368343.1	RepeatMasker	Unknown	30103	30698	2047	-	.	ID="RND-5_FAMILY-6220";Tend="1456";Tstart="825";shortTE="F";uid="b6008365-2272-482d-8a02-976b8af90e09"
NW_015368343.1	RepeatMasker	DNA	154726	154933	445	-	.	ID="DNA-TTAA-1_AP";Tend="208";Tstart="1";shortTE="F";uid="069557e5-8973-45e4-8555-238b9e0655db"
NW_015368343.1	RepeatMasker	Unknown	242790	243185	2503	-	.	ID="RND-3_FAMILY-226";Tend="1356";Tstart="957";shortTE="F";uid="54a5ebf6-d77e-4ebb-8a2f-0caced326d16"
NW_015368343.1	RepeatMasker	DNA	213226	213340	734	-	.	ID="DNA3-1_AP";Tend="126";Tstart="1";shortTE="F";uid="65eddd14-05ad-4993-be20-e885633966e5"
NW_015368343.1	RepeatMasker	DNA/Ginger-1	25879	26386	2170	-	.	ID="RND-6_FAMILY-17210";Tend="1413";Tstart="945";shortTE="F";uid="8dd3ea9d-2ee1-4f13-b8a7-a8febcdd0999"
NW_015368343.1	RepeatMasker	DNA	347805	348266	535	-	.	ID="DNA4-3_AP";Tend="429";Tstart="7";shortTE="F";uid="10e34c0f-c2de-4747-99f5-f5a7ea3a8b5e"
NW_015368343.1	RepeatMasker	Unknown	240096	240762	5046	-	.	ID="RND-5_FAMILY-2319";Tend="1531";Tstart="872";shortTE="F";uid="da483593-0e31-4c32-88a9-6e3f91da9e78"
NW_015368343.1	RepeatMasker	DNA/Kolobok-E	158356	158690	739	-	.	ID="KOLOBOKE-2_AP";Tend="2128";Tstart="1734";shortTE="F";uid="cc6f2756-925c-4bcd-bf7a-4703dbcf90a9"
NW_015368343.1	RepeatMasker	DNA	655625	655790	817	-	.	ID="DNAX-10_AP";Tend="177";Tstart="10";shortTE="F";uid="88dd60cf-5ac7-42a5-848e-13732e9bce4c"
NW_015368343.1	RepeatMasker	DNA/hAT-Charlie	504016	504136	765	-	.	ID="RND-5_FAMILY-3808";Tend="1077";Tstart="959";shortTE="F";uid="ef609628-f95f-41d3-949f-9c3c76ab688a"
NW_015368343.1	RepeatMasker	DNA	340115	340468	1218	-	.	ID="ttaa8_ap";Tend="332";Tstart="1";shortTE="F";uid="91cfb579-5daf-40d1-a8b3-add27f4c97d3"
NW_015368343.1	RepeatMasker	DNA/hAT-hAT19	2897	3107	814	-	.	ID="DNA8-64_AP";Tend="622";Tstart="365";shortTE="F";uid="13b2a5db-748f-4b5a-a4fa-744ddc9b0a4b"
NW_015368343.1	RepeatMasker	Unknown	634874	635687	4880	-	.	ID="RND-6_FAMILY-18606";Tend="1826";Tstart="949";shortTE="F";uid="cea1451b-9f3c-4053-a182-00b5144f3539"
NW_015368343.1	RepeatMasker	LINE/I	319754	319937	618	-	.	ID="RND-4_FAMILY-1002";Tend="661";Tstart="478";shortTE="F";uid="bd330096-6aa6-4e15-a2c7-bd38b36a6493"
NW_015368343.1	RepeatMasker	RC/Helitron	692511	694059	5562	-	.	ID="RND-5_FAMILY-1049";Tend="2977";Tstart="4";shortTE="F";uid="a813448b-195f-4626-aa11-0c943a6a412f"
NW_015368343.1	RepeatMasker	LINE/I	485395	485798	1295	-	.	ID="RND-1_FAMILY-51";Tend="1675";Tstart="1278";shortTE="F";uid="46e8f48b-81a0-4863-b3ce-04c8ea0ffe12"
NW_015368343.1	RepeatMasker	DNA/hAT-Charlie	503499	503611	648	-	.	ID="RND-5_FAMILY-3808";Tend="1266";Tstart="1155";shortTE="F";uid="803dc147-7c2f-44ae-a6cf-aa978f042e90"
NW_015368343.1	RepeatMasker	Unknown	241841	242152	1464	-	.	ID="RND-3_FAMILY-226";Tend="1682";Tstart="1351";shortTE="F";uid="60b60d8c-5de8-4159-8dd1-7a34ee241a29"
NW_015368343.1	RepeatMasker	LINE/I	597461	597802	696	-	.	ID="RND-5_FAMILY-845";Tend="1362";Tstart="1029";shortTE="F";uid="9d587c0b-58a2-4af7-ae10-b02e2fbe84cb"
NW_015368343.1	RepeatMasker	DNA/MULE-MuDR	351369	352972	3001	-	.	ID="RND-5_FAMILY-2819";Tend="1522";Tstart="4";shortTE="F";uid="fe3bdc3e-94d8-47b6-a2f0-1bdee860e70c"
NW_015368343.1	RepeatMasker	DNA/MULE-MuDR	474624	474726	600	-	.	ID="RND-5_FAMILY-876";Tend="632";Tstart="530";shortTE="F";uid="fe9978a6-0d11-4cd0-88e3-815a734794ee"
NW_015368343.1	RepeatMasker	DNA/TcMar-m44	273920	274140	699	-	.	ID="DNA4-6_AP";Tend="228";Tstart="1";shortTE="F";uid="24ed25df-68f0-4e43-8f0f-34af91b2e08b"
NW_015368343.1	RepeatMasker	DNA/Ginger-2	596687	596815	779	-	.	ID="GINGER2-N1_AP";Tend="129";Tstart="1";shortTE="F";uid="ac20a529-b17a-40e9-8277-26a13e7593ac"
NW_015368343.1	RepeatMasker	DNA	277996	278441	788	-	.	ID="TTAA3B_AP";Tend="436";Tstart="1";shortTE="F";uid="a7ae2e9d-7536-4535-bf0a-1902e1b18733"
NW_015368343.1	RepeatMasker	RC/Helitron	243476	244123	2678	-	.	ID="RND-1_FAMILY-17";Tend="1557";Tstart="911";shortTE="F";uid="7bde7310-75f0-490e-a649-257601fe9a95"
NW_015368343.1	RepeatMasker	DNA/TcMar-m44	196174	197308	808	-	.	ID="MARINER-2_AP";Tend="1629";Tstart="511";shortTE="F";uid="c40d80a6-ae2d-4b33-87b8-7db71f925258"
NW_015368343.1	RepeatMasker	RC/Helitron	67008	72065	18053	-	.	ID="RND-5_FAMILY-1049";Tend="4176";Tstart="16";shortTE="F";uid="0b28bb2e-faf6-4080-b698-493ea5e7f8b0"
NW_015368343.1	RepeatMasker	DNA/TcMar-Tigger	143149	143632	3089	-	.	ID="RND-5_FAMILY-3645";Tend="1327";Tstart="866";shortTE="F";uid="849447ff-0447-44ac-84f8-e1b28f390571"
NW_015368343.1	RepeatMasker	Unknown	52068	52258	1441	-	.	ID="RND-5_FAMILY-1454";Tend="1178";Tstart="990";shortTE="F";uid="9f6d2593-cbdc-4944-b3c4-d21fc5977576"
NW_015368343.1	RepeatMasker	DNA	553709	553941	811	-	.	ID="dna4-2_ap";Tend="224";Tstart="5";shortTE="F";uid="7b820863-0274-48f2-b2c4-815294e04c1c"
NW_015368343.1	RepeatMasker	DNA/hAT	36912	37044	686	-	.	ID="DNA8-8_AP";Tend="310";Tstart="170";shortTE="F";uid="e4c3089a-1e21-45a9-b684-812c012c85c6"
NW_015368343.1	RepeatMasker	DNA/hAT-hAT19	3312	3492	1235	-	.	ID="DNA8-64_AP";Tend="182";Tstart="1";shortTE="F";uid="42c7ab0b-264e-44e7-8418-0cae7d19ceff"
NW_015368343.1	RepeatMasker	DNA/hAT	8796	9404	2524	-	.	ID="RND-6_FAMILY-6602";Tend="1528";Tstart="990";shortTE="F";uid="a1d1c8a5-b832-429b-b785-b9689d519e69"
NW_015369261.1	RepeatMasker	Retroposon?	60920	61312	639	+	.	ID="SINE2-1_AP";Tend="1292";Tstart="1051";shortTE="F";uid="16c54e01-84ca-4ebc-b7f4-9577f8e9fc6d"
NW_015369261.1	RepeatMasker	DNA	60700	60879	888	+	.	ID="ttaa3b_ap";Tend="185";Tstart="5";shortTE="F";uid="a330df41-2a27-41ae-8601-7ec283374a4c"
NW_015369261.1	RepeatMasker	DNA/hAT	9382	9801	2647	+	.	ID="RND-5_FAMILY-9495";Tend="1214";Tstart="771";shortTE="F";uid="69f6f9e7-a6fb-4a1c-90e7-7d9cbd9ac807"
NW_015369261.1	RepeatMasker	Retroposon?	25315	25970	747	+	.	ID="SINE2-1_AP";Tend="1463";Tstart="783";shortTE="F";uid="08cfaef9-ba86-4bf1-abf3-a9b52725724b"
NW_015369261.1	RepeatMasker	Unknown	19052	19738	4150	-	.	ID="RND-3_FAMILY-226";Tend="1733";Tstart="1040";shortTE="F";uid="f6e57928-8efb-471e-8383-3b8769b649e6"
NW_015369261.1	RepeatMasker	Unknown	32633	33070	1943	-	.	ID="RND-5_FAMILY-8506";Tend="1383";Tstart="919";shortTE="F";uid="4d48f824-bed3-4002-9d15-bccf8965f339"
NW_015369261.1	RepeatMasker	DNA	30554	30969	440	-	.	ID="DNA4-3_AP";Tend="422";Tstart="4";shortTE="F";uid="826d7892-cd83-48f4-a708-22476f863669"
NW_015369261.1	RepeatMasker	DNA	35712	35850	459	-	.	ID="DNA4-3_AP";Tend="150";Tstart="3";shortTE="F";uid="78320ba2-4a7f-4b1c-bdc1-a88a3eac51a9"
NW_015369261.1	RepeatMasker	DNA	8052	8307	721	-	.	ID="RND-5_FAMILY-2221";Tend="2412";Tstart="2183";shortTE="F";uid="f143f5cd-c095-4f9c-97b1-47787af4e8d1"
NW_015369261.1	RepeatMasker	DNA/Ginger	76742	77227	3191	-	.	ID="RND-1_FAMILY-21";Tend="2509";Tstart="2040";shortTE="F";uid="a7e33c30-1e49-4d3f-b66d-cdba8b2e5a1c"
NW_015369261.1	RepeatMasker	DNA	42422	42849	1553	-	.	ID="DNA4-2_AP";Tend="448";Tstart="4";shortTE="F";uid="9e3ef681-963e-4dfe-86df-e01cba1661fd"
NW_015369261.1	RepeatMasker	LINE/I	27862	28259	2081	-	.	ID="RND-5_FAMILY-630";Tend="1511";Tstart="1111";shortTE="F";uid="ce27379f-2f28-430a-bb7f-b152e28bc21b"
NW_015369261.1	RepeatMasker	DNA	41841	42227	2228	-	.	ID="DNA4-3_AP";Tend="635";Tstart="241";shortTE="F";uid="db6f1079-5238-463d-820c-6ba52d1bdf1e"
NW_015369261.1	RepeatMasker	DNA/hAT-Tip100	60858	61151	462	-	.	ID="RND-6_FAMILY-8295";Tend="1575";Tstart="1265";shortTE="F";uid="5acc46ee-a05f-44c9-a84e-7583b592c3d8"
NW_015369261.1	RepeatMasker	Retroposon?	14381	14592	402	-	.	ID="SINE2-1_AP";Tend="1346";Tstart="1146";shortTE="F";uid="24c3578a-d3ad-4ff6-b14c-8c9f4ce868f5"
NW_015369261.1	RepeatMasker	LINE/I	22425	22867	3344	-	.	ID="RND-6_FAMILY-800";Tend="1179";Tstart="732";shortTE="F";uid="da780de6-352f-42c9-bae9-fc0836dd2f91"
NW_015369261.1	RepeatMasker	DNA	8511	8992	2017	-	.	ID="rnd-5_family-2221";Tend="2080";Tstart="1580";shortTE="F";uid="7f02593e-3fce-4600-ab6d-6625b9e6b134"
NW_015369262.1	RepeatMasker	Retroposon?	42728	42942	795	+	.	ID="SINE2-1_AP";Tend="1770";Tstart="1575";shortTE="F";uid="a1bb5136-3395-4d95-be67-dc218872b2ae"
NW_015369262.1	RepeatMasker	DNA	65108	65312	546	+	.	ID="dna4-2_ap";Tend="184";Tstart="1";shortTE="F";uid="00b0120c-4b87-4fa0-80dd-5e0f41735a26"
NW_015369262.1	RepeatMasker	DNA/Kolobok-T2	36301	36772	1163	+	.	ID="KOLOBOK-3_AP";TEgroup="ctg_1021%7CKOLOBOK-3_AP%7C1";Tend="372";Tstart="119";shortTE="F";uid="979b6a2a-b67f-4871-ad36-ed900c79dec6"
NW_015369262.1	RepeatMasker	DNA	34273	34402	401	+	.	ID="DNA3-4_AP";Tend="127";Tstart="2";shortTE="F";uid="8b30bd66-7ea6-42c9-80eb-ac086d12f391"
NW_015369262.1	RepeatMasker	LINE/I-Jockey	37338	37637	622	+	.	ID="RND-1_FAMILY-213";Tend="1741";Tstart="1469";shortTE="F";uid="ecde1339-00f5-4b33-a616-9dfaebff90ca"
NW_015369262.1	RepeatMasker	DNA/hAT-hAT19	42951	43099	1108	+	.	ID="RND-6_FAMILY-1263";Tend="921";Tstart="770";shortTE="F";uid="0d116223-5556-4a89-bd2f-0dc73ce67975"
NW_015369262.1	RepeatMasker	DNA/Ginger	42472	42732	1414	+	.	ID="RND-1_FAMILY-192";Tend="1244";Tstart="972";shortTE="F";uid="c09b7350-0c5c-4da8-864c-eb8900d57531"
NW_015369262.1	RepeatMasker	DNA	24289	25035	2193	+	.	ID="dna4-1_ap";Tend="954";Tstart="1";shortTE="F";uid="74cf1fd5-fa55-4e07-bb41-bc727e29d064"
NW_015369262.1	RepeatMasker	Unknown	58356	58738	1978	+	.	ID="RND-5_FAMILY-1932";Tend="1359";Tstart="983";shortTE="F";uid="3dacf0db-719b-4f88-bd5f-1c59c7d23f0f"
NW_015369262.1	RepeatMasker	DNA/TcMar-Pogo	33880	34041	947	+	.	ID="RND-6_FAMILY-181";Tend="1121";Tstart="963";shortTE="F";uid="b8cb006f-1ae7-4fa5-9e92-2c96504c5666"
[truncated: 104,313 more rows]
