# Supplementary material for: Transposon accumulation at xenobiotic gene family loci in aphids
Source: Genome Res. 2023 Oct;33(10):1718–33. doi: 10.1101/gr.277820.123 (PMC10691553; doi:10.1101/gr.277820.123)
Supplement: Supplement 13 [file Supplemental_File_S2.tar.gz › Supplemental_File_S2/schlechtendaliaChinensis_GCA_019022885.1.filteredRepeats.gff]

CM032339.1	RepeatMasker	DNA/hAT-Tip100	74794728	74794986	1438	+	.	ID="RND-6_FAMILY-37543";Tend="1213";Tstart="901";shortTE="F";uid="1960cadc-3243-4e41-abfd-f1474a42dfb0"
CM032339.1	RepeatMasker	LTR/Copia	80490198	80490617	468	+	.	ID="COPIA-3_MMA-I";Tend="2259";Tstart="1835";shortTE="F";uid="e7b958d6-772b-4685-b14e-21ca642c2d09"
CM032339.1	RepeatMasker	Unknown	40966635	40966760	650	+	.	ID="RND-5_FAMILY-686";Tend="984";Tstart="859";shortTE="F";uid="ce5e3e48-cb90-4cb3-9706-d42f830eb717"
CM032339.1	RepeatMasker	LINE/RTE-BovB	64381797	64382710	5504	+	.	ID="RND-1_FAMILY-91";Tend="1864";Tstart="880";shortTE="F";uid="a1a34c50-246e-4116-886c-48738de6ee4d"
CM032339.1	RepeatMasker	LINE/I-Jockey	72811001	72811283	1351	+	.	ID="RND-4_FAMILY-1693";Tend="1759";Tstart="1466";shortTE="F";uid="d18489b3-132c-405f-9974-23f0c131f735"
CM032339.1	RepeatMasker	LTR/Gypsy	46342750	46343517	5260	+	.	ID="RND-1_FAMILY-284";Tend="1519";Tstart="735";shortTE="F";uid="879d7074-4a23-46ce-9254-c384c42a0220"
CM032339.1	RepeatMasker	LTR/Gypsy	40316877	40318066	9865	+	.	ID="RND-1_FAMILY-481";Tend="2104";Tstart="892";shortTE="F";uid="1d7f42f5-ead7-40b7-be93-f0360a398be2"
CM032339.1	RepeatMasker	Unknown	78569178	78569597	540	+	.	ID="RND-1_FAMILY-5";Tend="4028";Tstart="3638";shortTE="F";uid="378450f7-3c13-479f-87a9-2c6b36fcbade"
CM032339.1	RepeatMasker	LTR/Gypsy	35094768	35095297	413	+	.	ID="RND-5_FAMILY-8400";Tend="3269";Tstart="2738";shortTE="F";uid="cbbb24a9-fce4-4bf4-93c1-8c87a82c9c50"
CM032339.1	RepeatMasker	DNA/TcMar-Pogo	44449644	44449976	1255	+	.	ID="RND-6_FAMILY-10877";Tend="1116";Tstart="775";shortTE="F";uid="cf5442a1-6430-49cc-8e83-96dfe2839c4c"
CM032339.1	RepeatMasker	DNA/hAT-Tip100	25883453	25884411	4445	+	.	ID="RND-1_FAMILY-232";Tend="1557";Tstart="589";shortTE="F";uid="e42a0d01-c77f-4d07-a89f-b67b210afa97"
CM032339.1	RepeatMasker	Unknown	15060515	15060912	1990	+	.	ID="RND-5_FAMILY-3059";Tend="1387";Tstart="977";shortTE="F";uid="113e9e00-fc27-45a2-b570-a0024b1485f3"
CM032339.1	RepeatMasker	DNA/hAT-hAT19	45005739	45006007	1683	+	.	ID="HAT-1_RPR";Tend="778";Tstart="513";shortTE="F";uid="125bd0a1-a6ce-4492-addd-74d2242c1926"
CM032339.1	RepeatMasker	LINE/RTE-BovB	41296774	41296972	616	+	.	ID="RTE-14_LMI";Tend="2848";Tstart="2525";shortTE="F";uid="51a1a3de-438e-46fa-a995-6bb4e4aaadac"
CM032339.1	RepeatMasker	DNA/hAT	78924935	78926183	1416	+	.	ID="RND-5_FAMILY-1153";Tend="1846";Tstart="577";shortTE="F";uid="9e184718-f92a-4d12-94c3-517baefc82a0"
CM032339.1	RepeatMasker	DNA/hAT	54166818	54167836	5422	+	.	ID="RND-1_FAMILY-484";Tend="1711";Tstart="668";shortTE="F";uid="634902ae-698b-4a8d-9aad-0ec3c2ebc344"
CM032339.1	RepeatMasker	DNA/hAT-Tip100	48392857	48393230	676	+	.	ID="RND-5_FAMILY-4995";TEgroup="ctg_1%7CRND-5_FAMILY-4995%7C5";Tend="1396";Tstart="715";shortTE="F";uid="76452c28-c643-47bd-b923-ccd91e61055d"
CM032339.1	RepeatMasker	Unknown	1903543	1903936	432	+	.	ID="RND-5_FAMILY-4140";TEgroup="ctg_1%7CRND-5_FAMILY-4140%7C1";Tend="1450";Tstart="977";shortTE="F";uid="06c19904-3557-4b24-ac2e-3c21adf4b5ab"
CM032339.1	RepeatMasker	DNA/hAT-Tip100	29509900	29510205	2114	+	.	ID="RND-1_FAMILY-134";Tend="1271";Tstart="968";shortTE="F";uid="df630746-a102-4d88-8d9e-a53348339494"
CM032339.1	RepeatMasker	Unknown	75191064	75191541	3161	+	.	ID="RND-5_FAMILY-5927";Tend="1266";Tstart="769";shortTE="F";uid="c5aa0f09-5d72-49d4-a419-f8133be37384"
CM032339.1	RepeatMasker	LINE/R1	34821553	34821699	405	+	.	ID="RND-1_FAMILY-309";Tend="2782";Tstart="2639";shortTE="F";uid="bedf8476-edc4-4797-ac05-fe1b21d70a18"
CM032339.1	RepeatMasker	DNA	47449869	47450559	2498	+	.	ID="RND-5_FAMILY-2820";Tend="1717";Tstart="953";shortTE="F";uid="6aa6856c-8903-482f-ba18-33d7a7b6ae22"
CM032339.1	RepeatMasker	LINE/I-Jockey	41030208	41030372	402	+	.	ID="RND-6_FAMILY-13545";Tend="1125";Tstart="971";shortTE="F";uid="c6fba0e2-1774-448e-98cc-e37d5d2d8384"
CM032339.1	RepeatMasker	DNA/TcMar-Pogo	1797260	1797639	1424	+	.	ID="RND-6_FAMILY-1418";Tend="899";Tstart="496";shortTE="F";uid="957a3d56-73e8-42e8-8f9e-75bf56b1bf91"
CM032339.1	RepeatMasker	RC/Helitron	14421456	14421898	3375	+	.	ID="RND-4_FAMILY-143";Tend="1319";Tstart="866";shortTE="F";uid="7cc31ab9-3b80-40c7-975e-6a524a7bfd9f"
CM032339.1	RepeatMasker	DNA/hAT-hATm	49122982	49123448	1414	+	.	ID="hat-7_ap";Tend="1892";Tstart="1374";shortTE="F";uid="fdae9393-1f46-4b7f-8010-a10a97c12212"
CM032339.1	RepeatMasker	LTR/Pao	74573661	74573810	607	+	.	ID="RND-4_FAMILY-1676";Tend="1178";Tstart="1008";shortTE="F";uid="e08c1951-86c5-42b9-9a34-44514ecc6528"
CM032339.1	RepeatMasker	Unknown	71649698	71650089	453	+	.	ID="RND-5_FAMILY-3138";Tend="2444";Tstart="2041";shortTE="F";uid="58f6a4dd-e8ff-4533-9eda-2bae5aedf37e"
CM032339.1	RepeatMasker	RC/Helitron	25419005	25419813	6479	+	.	ID="RND-6_FAMILY-2775";Tend="1669";Tstart="867";shortTE="F";uid="eed0116a-97b3-4c16-9967-6a80ddc474fc"
CM032339.1	RepeatMasker	Unknown	15344716	15345277	4162	+	.	ID="RND-1_FAMILY-290";Tend="1501";Tstart="928";shortTE="F";uid="1ef0b7eb-d2d1-4ef6-966e-77790279de3c"
CM032339.1	RepeatMasker	DNA/hAT-Tip100	11832582	11833363	4603	+	.	ID="RND-6_FAMILY-1464";Tend="1520";Tstart="755";shortTE="F";uid="b3ed90eb-fb2c-464c-9dd8-01566323ab42"
CM032339.1	RepeatMasker	DNA/TcMar-Tc1	19445045	19445628	4586	+	.	ID="RND-5_FAMILY-4311";Tend="3279";Tstart="2668";shortTE="F";uid="8efcea50-7ea1-4ca4-9d09-6cb6e5504702"
CM032339.1	RepeatMasker	DNA/TcMar-Tc1	23995503	23996469	4478	+	.	ID="RND-6_FAMILY-1466";TEgroup="ctg_1%7CRND-6_FAMILY-1466%7C1";Tend="2208";Tstart="845";shortTE="F";uid="2724d96d-2891-4fd2-8bcc-d67ba71ea219"
CM032339.1	RepeatMasker	DNA/TcMar-Mariner	78832883	78833200	527	+	.	ID="MARINER-25_LMI";Tend="1332";Tstart="1013";shortTE="F";uid="3d892c26-0aa0-4bc5-ae52-d08ea052d94d"
CM032339.1	RepeatMasker	Unknown	25136753	25139778	11929	+	.	ID="RND-1_FAMILY-47";Tend="6289";Tstart="3288";shortTE="F";uid="57c1fab5-b857-43d1-9ed2-4061f096cdb9"
CM032339.1	RepeatMasker	DNA/hAT-Blackjack	20518601	20518710	614	+	.	ID="RND-5_FAMILY-200";Tend="1000";Tstart="891";shortTE="F";uid="444c09f7-a101-4392-8ea7-22e53c1cc88d"
CM032339.1	RepeatMasker	DNA/TcMar-Mariner	35160570	35161886	4178	+	.	ID="MARINER-4_RPR";Tend="1321";Tstart="5";shortTE="F";uid="4c846cb7-cdf9-472e-9fb3-b1fc9086516b"
CM032339.1	RepeatMasker	DNA/hAT-Blackjack	39224567	39224670	457	+	.	ID="HAT-12_LMI";Tend="102";Tstart="1";shortTE="F";uid="8a28ac93-3aab-4d05-bada-5145270964e6"
CM032339.1	RepeatMasker	DNA/MULE-NOF	22151706	22152067	962	+	.	ID="RND-5_FAMILY-7093";TEgroup="ctg_1%7CRND-5_FAMILY-7093%7C4";Tend="2009";Tstart="1736";shortTE="F";uid="13bde035-af44-440e-8102-08e3c4e23647"
CM032339.1	RepeatMasker	DNA/hAT-Charlie	66052	66883	6732	+	.	ID="RND-5_FAMILY-13565";Tend="1682";Tstart="853";shortTE="F";uid="57e9ba29-63e0-4ebd-8044-dae03f9e0ea7"
CM032339.1	RepeatMasker	DNA/hAT-Tip100	18850183	18850440	591	+	.	ID="RND-4_FAMILY-1042";Tend="4087";Tstart="3836";shortTE="F";uid="612905e9-1688-4480-8dfb-f0b448a3cf85"
CM032339.1	RepeatMasker	LTR/Pao	52248861	52252420	33399	+	.	ID="RND-6_FAMILY-1296";Tend="3690";Tstart="226";shortTE="F";uid="035777eb-d3e3-4c42-8806-40396247eeca"
CM032339.1	RepeatMasker	LINE/Penelope	33915597	33915723	523	+	.	ID="RND-1_FAMILY-379";Tend="808";Tstart="684";shortTE="F";uid="375b8b2e-61fa-466d-bac7-844c25fa4661"
CM032339.1	RepeatMasker	DNA/TcMar-Tc1	81403707	81404717	3365	+	.	ID="RND-6_FAMILY-15411";Tend="2942";Tstart="1960";shortTE="F";uid="b21c3d7e-d59a-418f-b692-18605063ec6f"
CM032339.1	RepeatMasker	Unknown	13695076	13695298	1111	+	.	ID="RND-1_FAMILY-93";Tend="1307";Tstart="1082";shortTE="F";uid="0f89fb51-4745-4769-98a6-010609cc2655"
CM032339.1	RepeatMasker	DNA/hAT-Tip100	56660032	56661641	4092	+	.	ID="RND-4_FAMILY-593";Tend="1579";Tstart="13";shortTE="F";uid="bfcdb2f1-3d16-4d04-a2cd-29a375157cfa"
CM032339.1	RepeatMasker	DNA/TcMar-Mariner	56883251	56884067	417	+	.	ID="MARINER-13_LMI";Tend="1240";Tstart="409";shortTE="F";uid="52949f93-2fc8-44d4-8b85-f8d8c6ed1335"
CM032339.1	RepeatMasker	LINE/I-Jockey	65878944	65879099	547	+	.	ID="RND-5_FAMILY-4900";Tend="3323";Tstart="3168";shortTE="F";uid="3529c935-787a-4588-aa65-27b9c54aed6e"
CM032339.1	RepeatMasker	DNA/TcMar-Tigger	50730317	50732516	16749	+	.	ID="RND-6_FAMILY-3092";Tend="2597";Tstart="385";shortTE="F";uid="0a01e2e4-b1c3-4fbd-863f-246efb32ff9e"
CM032339.1	RepeatMasker	LTR/Gypsy	66260489	66261179	3301	+	.	ID="RND-6_FAMILY-1398";Tend="2130";Tstart="1440";shortTE="F";uid="be7fc1bf-d106-4811-8ff3-02db9b28d63f"
CM032339.1	RepeatMasker	DNA/Maverick	76131587	76131870	944	+	.	ID="RND-1_FAMILY-125";Tend="930";Tstart="663";shortTE="F";uid="c5fd6395-0259-4ecd-80c4-28f73faa0346"
CM032339.1	RepeatMasker	DNA/TcMar-Tc1	81579913	81580236	1971	+	.	ID="MARINER-N29_HSAL";Tend="1382";Tstart="1059";shortTE="F";uid="26596498-639d-427a-920c-a32eed9c0a46"
CM032339.1	RepeatMasker	Unknown	5138015	5138322	502	+	.	ID="RND-6_FAMILY-24727";Tend="2304";Tstart="2002";shortTE="F";uid="5b2aa618-1867-414f-8b67-7c2e1a3308e9"
CM032339.1	RepeatMasker	Unknown	62703640	62703938	1544	+	.	ID="RND-1_FAMILY-76";Tend="1302";Tstart="987";shortTE="F";uid="d3927237-d441-4840-8af6-3c0c039ef5cc"
CM032339.1	RepeatMasker	Unknown	46541366	46541825	2882	+	.	ID="RND-1_FAMILY-531";Tend="1350";Tstart="891";shortTE="F";uid="a469efe1-e4ed-43f0-b847-3ccb297e3525"
CM032339.1	RepeatMasker	RC/Helitron	78671606	78672325	749	+	.	ID="HELITRON-1_DEL";Tend="1253";Tstart="578";shortTE="F";uid="b1861a22-c5f2-4075-81bf-294b56ead6ee"
CM032339.1	RepeatMasker	DNA/hAT-hAT19	9122047	9122293	1586	+	.	ID="DNA8-52_AP";Tend="827";Tstart="588";shortTE="F";uid="8e997003-64b8-40f7-a737-12c10e70719a"
CM032339.1	RepeatMasker	Unknown	53052322	53052696	404	+	.	ID="RND-5_FAMILY-3507";TEgroup="ctg_1%7CRND-5_FAMILY-3507%7C8";Tend="1398";Tstart="827";shortTE="T";uid="fd26ca4a-3ed3-4b40-b20f-910c0f96e5e3"
CM032339.1	RepeatMasker	Unknown	70021239	70021827	5002	+	.	ID="RND-5_FAMILY-333";Tend="1403";Tstart="815";shortTE="F";uid="af6858b2-d61c-48ee-9442-6751336bde10"
CM032339.1	RepeatMasker	Unknown	2448750	2449016	2283	+	.	ID="RND-1_FAMILY-311";Tend="1237";Tstart="961";shortTE="F";uid="bbddfeea-909d-4dfa-9aed-9372c7eeb792"
CM032339.1	RepeatMasker	DNA/hAT-hATm	59113268	59113714	712	+	.	ID="HAT-5_AP";Tend="3133";Tstart="2691";shortTE="F";uid="62ae627e-1479-45aa-88b6-c503dc840728"
CM032339.1	RepeatMasker	LINE/I-Jockey	77273713	77273951	1070	+	.	ID="RND-5_FAMILY-1654";Tend="1475";Tstart="1179";shortTE="F";uid="cda413e3-8325-4963-8887-4491af5bd1dd"
CM032339.1	RepeatMasker	DNA/hAT-Tip100	35544893	35545143	2044	+	.	ID="RND-6_FAMILY-2082";Tend="1242";Tstart="992";shortTE="F";uid="8e2a15a2-9359-4ca2-abfb-fd90fb60b162"
CM032339.1	RepeatMasker	LTR/Gypsy	66359217	66360013	898	+	.	ID="RND-1_FAMILY-533";Tend="1702";Tstart="851";shortTE="F";uid="27936d0c-0a7c-43e6-a8c3-9fa28baf97e1"
CM032339.1	RepeatMasker	LTR/Pao	66530822	66531095	608	+	.	ID="RND-1_FAMILY-394";Tend="1283";Tstart="947";shortTE="F";uid="b3cfffa8-acf5-4beb-b4c6-84efa5f8743f"
CM032339.1	RepeatMasker	DNA/hAT-Tip100	43400572	43400934	1701	+	.	ID="RND-6_FAMILY-1464";Tend="1269";Tstart="844";shortTE="F";uid="05257e6c-2fa4-4202-ae94-ff0272a18767"
CM032339.1	RepeatMasker	DNA/hAT-Charlie	64285100	64285715	3767	+	.	ID="RND-5_FAMILY-114";Tend="1875";Tstart="1265";shortTE="F";uid="226a2674-2066-493c-ba4b-957f71dc0d4e"
CM032339.1	RepeatMasker	DNA/hAT-hATm	75746002	75746310	684	+	.	ID="HAT-5_AP";Tend="877";Tstart="572";shortTE="F";uid="2fbbb2de-1295-4eb4-ba2e-a72fb7a1881f"
CM032339.1	RepeatMasker	DNA/hAT-Charlie	59654705	59655057	2727	+	.	ID="RND-1_FAMILY-370";Tend="1209";Tstart="855";shortTE="F";uid="42dabf5e-d3e8-4bdb-a0fb-a1111778cf5b"
CM032339.1	RepeatMasker	DNA/TcMar-Tc1	49203383	49204251	881	+	.	ID="MARINER-4_HMM";TEgroup="ctg_1%7CMARINER-4_HMM%7C3";Tend="1208";Tstart="103";shortTE="F";uid="5b29cadd-4a92-4c4f-9091-58053a775f8a"
CM032339.1	RepeatMasker	DNA/TcMar-Pogo	32642922	32643358	1123	+	.	ID="RND-6_FAMILY-391";Tend="1305";Tstart="886";shortTE="F";uid="3fab711e-2eaf-40fc-9fcb-4b53b4521ad7"
CM032339.1	RepeatMasker	DNA/hAT-hAT19	47316121	47316231	427	+	.	ID="RND-1_FAMILY-437";Tend="1232";Tstart="1120";shortTE="F";uid="6d315171-d753-4bbb-8682-c39b670d17c9"
CM032339.1	RepeatMasker	Unknown	19194274	19194551	1713	+	.	ID="RND-1_FAMILY-60";Tend="1212";Tstart="933";shortTE="F";uid="bc2bf68c-4d49-464b-921e-7c7eecbde9bb"
CM032339.1	RepeatMasker	DNA/P	74805337	74805605	995	+	.	ID="RND-5_FAMILY-10134";Tend="1521";Tstart="1257";shortTE="F";uid="084b7654-1ff2-4864-98e3-032364811da5"
CM032339.1	RepeatMasker	DNA/hAT-Tip100	39094022	39094499	3136	+	.	ID="RND-1_FAMILY-255";Tend="1229";Tstart="739";shortTE="F";uid="a740b458-7021-4ff6-a622-eb933e3bb635"
CM032339.1	RepeatMasker	DNA/hAT	50340184	50340301	491	+	.	ID="RND-5_FAMILY-1457";Tend="1369";Tstart="1253";shortTE="F";uid="ac68d4c4-c891-44a5-bdd4-30789b2ceff0"
CM032339.1	RepeatMasker	DNA/TcMar-Mariner	83422671	83423503	1251	+	.	ID="RND-6_FAMILY-18139";TEgroup="ctg_1%7CRND-6_FAMILY-18139%7C4";Tend="1804";Tstart="731";shortTE="F";uid="a9163eba-2187-47d1-a51d-f529f2f97c21"
CM032339.1	RepeatMasker	DNA/TcMar-Tc1	21859123	21860509	11163	+	.	ID="RND-6_FAMILY-1466";Tend="2231";Tstart="845";shortTE="F";uid="ac5f7229-e45c-4dfb-8678-d5b83d83bb14"
CM032339.1	RepeatMasker	LINE/RTE-BovB	69009901	69010182	2439	+	.	ID="RND-5_FAMILY-6949";Tend="2126";Tstart="1845";shortTE="F";uid="fbbe599a-7dea-4ef2-9996-d6548a60f47f"
CM032339.1	RepeatMasker	DNA/hAT	41304627	41304767	671	+	.	ID="RND-4_FAMILY-333";Tend="1046";Tstart="904";shortTE="F";uid="12b10366-abe7-41a0-8a35-84f8bb24f161"
CM032339.1	RepeatMasker	Unknown	56252079	56252772	5719	+	.	ID="RND-5_FAMILY-6953";Tend="1553";Tstart="861";shortTE="F";uid="c95da430-f2ed-416e-be23-c5c28a8a27ad"
CM032339.1	RepeatMasker	Unknown	80826424	80826636	503	+	.	ID="RND-1_FAMILY-453";Tend="726";Tstart="516";shortTE="F";uid="efb9ce36-3b9c-4316-8d2e-d8baf1640a30"
CM032339.1	RepeatMasker	DNA/hAT-hAT19	82738459	82738794	423	+	.	ID="DNA8-82_AP";TEgroup="ctg_1%7CDNA8-82_AP%7C19";Tend="466";Tstart="1";shortTE="T";uid="adf502ab-d951-412b-b1eb-9677f46569e2"
CM032339.1	RepeatMasker	DNA/PIF-Harbinger	26688434	26688817	3228	+	.	ID="RND-6_FAMILY-3296";Tend="1391";Tstart="1009";shortTE="F";uid="48540059-fff3-4cf0-88c4-12420cbf0069"
CM032339.1	RepeatMasker	LINE/Penelope	714582	714727	710	+	.	ID="RND-5_FAMILY-11870";Tend="991";Tstart="829";shortTE="F";uid="0c9acf73-ee4f-48f0-b23f-1fb554d02eee"
CM032339.1	RepeatMasker	Unknown	47074096	47074284	1301	+	.	ID="RND-1_FAMILY-183";Tend="1907";Tstart="1722";shortTE="F";uid="9d9cfa09-90d8-405d-9a67-96c1e69bd080"
CM032339.1	RepeatMasker	Unknown	48474068	48474241	1123	+	.	ID="RND-1_FAMILY-111";Tend="1125";Tstart="953";shortTE="F";uid="c469cbf3-9684-460a-8b6c-542464051d1e"
CM032339.1	RepeatMasker	DNA/hAT-Tip100	59716516	59716652	733	+	.	ID="RND-1_FAMILY-398";Tend="969";Tstart="840";shortTE="F";uid="e9d70e33-33a9-4c93-998d-0a2e2c7456e0"
CM032339.1	RepeatMasker	DNA/TcMar-Tc1	2211028	2211978	6119	+	.	ID="RND-5_FAMILY-11464";Tend="1849";Tstart="888";shortTE="F";uid="5d877c53-ca5b-4429-9c1b-934d4f80545f"
CM032339.1	RepeatMasker	LINE/CR1	76537310	76538345	1050	+	.	ID="RND-5_FAMILY-1198";Tend="1388";Tstart="352";shortTE="F";uid="58bc933f-1680-4c70-999d-b8a49185fa14"
CM032339.1	RepeatMasker	LINE/I-Jockey	30656369	30657137	774	+	.	ID="RND-6_FAMILY-1253";Tend="1859";Tstart="1070";shortTE="F";uid="eb642a8a-3a6f-430d-b631-9bc51ff412ec"
CM032339.1	RepeatMasker	Unknown	14671604	14671806	436	+	.	ID="RND-1_FAMILY-274";Tend="2630";Tstart="2151";shortTE="F";uid="9b31dbd4-2516-4429-b856-b774c53597ca"
CM032339.1	RepeatMasker	DNA/hAT	56102789	56103106	1019	+	.	ID="RND-4_FAMILY-333";Tend="1327";Tstart="923";shortTE="F";uid="0bdec33c-0435-49e0-9d4e-18a548f86c11"
CM032339.1	RepeatMasker	RC/Helitron	66317969	66318368	663	+	.	ID="RND-6_FAMILY-3208";Tend="1441";Tstart="1039";shortTE="F";uid="8bcd12cc-0ccd-476b-83f6-1b57a4e7a275"
CM032339.1	RepeatMasker	DNA/TcMar-Mariner	52268856	52269238	1426	+	.	ID="RND-6_FAMILY-18162";Tend="856";Tstart="477";shortTE="F";uid="caa36633-b664-4b7e-8115-936063af069c"
CM032339.1	RepeatMasker	Unknown	78244049	78244188	1725	+	.	ID="RND-1_FAMILY-15";Tend="4227";Tstart="3912";shortTE="F";uid="ff7af052-40a7-44ac-b8c3-b87d764ecbe8"
CM032339.1	RepeatMasker	Retroposon?	32349743	32350275	3018	+	.	ID="RND-1_FAMILY-29";Tend="1303";Tstart="781";shortTE="F";uid="492138be-93f9-4e6c-bf76-fac1d12e5571"
CM032339.1	RepeatMasker	DNA/hAT-Tip100	78554865	78555171	797	+	.	ID="RND-6_FAMILY-13709";Tend="1789";Tstart="1474";shortTE="F";uid="f90da6f9-eac9-4649-9b48-3a372d10e8e8"
CM032339.1	RepeatMasker	Unknown	33854230	33854345	792	+	.	ID="RND-5_FAMILY-750";Tend="1204";Tstart="1090";shortTE="F";uid="f0876cb8-846b-41bf-9cf0-030bb346b78b"
CM032339.1	RepeatMasker	Unknown	23347161	23347308	739	+	.	ID="RND-6_FAMILY-6616";Tend="1735";Tstart="1554";shortTE="F";uid="16e1e465-1160-4939-9d9b-683c4eb32aab"
CM032339.1	RepeatMasker	LTR/Pao	76003212	76003758	3758	+	.	ID="RND-1_FAMILY-513";Tend="803";Tstart="296";shortTE="F";uid="f023c04f-1810-4623-bbd8-b2637f4f516c"
CM032339.1	RepeatMasker	DNA/hAT-Ac	36533232	36533638	2721	+	.	ID="RND-1_FAMILY-174";Tend="1318";Tstart="895";shortTE="F";uid="ad1ed805-7d76-4820-b7f5-5970aa089ef7"
CM032339.1	RepeatMasker	DNA/hAT-Ac	9075214	9076153	5574	+	.	ID="RND-4_FAMILY-1424";Tend="1859";Tstart="919";shortTE="F";uid="7807301c-eac7-4f9b-be16-b462cf3c19f3"
CM032339.1	RepeatMasker	Retroposon?	79259978	79261061	7935	+	.	ID="RND-1_FAMILY-152";Tend="2144";Tstart="1059";shortTE="F";uid="43a99aeb-a3f9-4453-b05e-febeeaa5ba14"
CM032339.1	RepeatMasker	DNA/hAT	70333267	70333595	1028	+	.	ID="RND-5_FAMILY-218";TEgroup="ctg_1%7CRND-5_FAMILY-218%7C16";Tend="1385";Tstart="880";shortTE="F";uid="cc70f9f3-7e9e-40f3-b8bc-3d34240fc71c"
CM032339.1	RepeatMasker	Unknown	84632135	84632426	926	+	.	ID="RND-1_FAMILY-155";Tend="1208";Tstart="948";shortTE="F";uid="d2eeccb1-38f8-4830-a1a4-43d3b5804206"
CM032339.1	RepeatMasker	DNA/hAT-Tip100	59026926	59027064	527	+	.	ID="RND-3_FAMILY-626";Tend="1039";Tstart="924";shortTE="F";uid="9394befc-e24c-4625-8f05-28184ecd0f09"
CM032339.1	RepeatMasker	LINE/Penelope	48621152	48625490	36518	+	.	ID="RND-1_FAMILY-3";Tend="4799";Tstart="419";shortTE="F";uid="c7ce0b64-0c06-4b94-b3ba-e5fe2901f898"
CM032339.1	RepeatMasker	DNA/hAT-hAT19	76283095	76283836	4469	+	.	ID="RND-6_FAMILY-4410";Tend="1504";Tstart="792";shortTE="F";uid="b99ad109-378d-4b77-94f4-ffea18c20777"
CM032339.1	RepeatMasker	Unknown	43995996	43996286	1463	+	.	ID="RND-1_FAMILY-37";Tend="1242";Tstart="950";shortTE="F";uid="18faf084-601b-4b2c-877a-e133c7454c29"
CM032339.1	RepeatMasker	LINE/I	8147162	8147661	3870	+	.	ID="RND-6_FAMILY-4216";Tend="1557";Tstart="1060";shortTE="F";uid="770f440a-d765-4b90-b96f-2515c4fbd1e0"
CM032339.1	RepeatMasker	DNA/hAT-Tip100	79788447	79789473	5531	+	.	ID="RND-5_FAMILY-674";Tend="1823";Tstart="797";shortTE="F";uid="625f9724-009c-4a41-8ec6-7628c10891f2"
CM032339.1	RepeatMasker	Unknown	60606887	60607413	522	+	.	ID="RND-6_FAMILY-3388";Tend="1307";Tstart="982";shortTE="F";uid="eadaf725-b359-49a2-bbaa-ea29c3a85561"
CM032339.1	RepeatMasker	DNA/hAT-Charlie	36342489	36342742	454	+	.	ID="RND-5_FAMILY-3149";Tend="2454";Tstart="2198";shortTE="F";uid="e953b3f7-4bba-42cd-a60a-230ae46653ce"
CM032339.1	RepeatMasker	Unknown	69835595	69836101	3113	+	.	ID="RND-5_FAMILY-1937";Tend="1473";Tstart="987";shortTE="F";uid="5d914076-c2e0-4512-b4fc-828a7a3045a0"
CM032339.1	RepeatMasker	LINE/RTE-BovB	43750206	43750595	1880	+	.	ID="RND-1_FAMILY-91";Tend="1219";Tstart="797";shortTE="F";uid="b2b21e5e-e6ac-4907-98eb-3625b7f55aaa"
CM032339.1	RepeatMasker	DNA/hAT	56849697	56850054	895	+	.	ID="RND-1_FAMILY-484";Tend="1881";Tstart="1518";shortTE="F";uid="bdcaa53f-e506-4264-8ab4-60aedbd100d0"
CM032339.1	RepeatMasker	Unknown	85197343	85197667	579	+	.	ID="RND-5_FAMILY-1531";Tend="6308";Tstart="6048";shortTE="F";uid="be65323a-2753-4794-aac8-e9984e907535"
CM032339.1	RepeatMasker	LTR/Gypsy	83577964	83578492	4040	+	.	ID="RND-1_FAMILY-114";Tend="4217";Tstart="3687";shortTE="F";uid="dae08ff3-ecbb-4a89-9ba5-ea32b92846d7"
CM032339.1	RepeatMasker	DNA/Maverick	34622232	34622931	558	+	.	ID="RND-1_FAMILY-125";TEgroup="ctg_1%7CRND-1_FAMILY-125%7C1";Tend="1084";Tstart="504";shortTE="F";uid="46c8405b-d685-402a-8ac3-ad9836ba0050"
CM032339.1	RepeatMasker	DNA/hAT-hAT19	32041682	32042168	966	+	.	ID="RND-5_FAMILY-8006";TEgroup="ctg_1%7CRND-5_FAMILY-8006%7C3";Tend="1739";Tstart="859";shortTE="F";uid="1a82db96-6411-4b5d-9ddb-280bb72b6a71"
CM032339.1	RepeatMasker	Unknown	63094373	63095071	5088	+	.	ID="RND-1_FAMILY-322";Tend="1534";Tstart="814";shortTE="F";uid="c0d600b5-e13a-47b7-bc0b-aa7ebd21c699"
CM032339.1	RepeatMasker	LINE/L1	45549941	45550313	600	+	.	ID="RND-5_FAMILY-907";Tend="1735";Tstart="1362";shortTE="F";uid="2433a3f2-659d-4dd1-b60c-e62d626a6473"
CM032339.1	RepeatMasker	DNA/Maverick	22094521	22095364	6006	+	.	ID="RND-5_FAMILY-9564";Tend="6315";Tstart="5513";shortTE="F";uid="693a3596-b94f-4789-a83e-025fb414c700"
CM032339.1	RepeatMasker	LINE/I-Jockey	22331163	22332680	565	+	.	ID="JOCKEY-10_DAN";Tend="2382";Tstart="748";shortTE="F";uid="5ce7b5d2-a9c5-4ef6-931b-c2ec40ee4cef"
CM032339.1	RepeatMasker	Unknown	4754081	4754274	1615	+	.	ID="RND-6_FAMILY-2412";Tend="1272";Tstart="1079";shortTE="F";uid="97896058-04e5-4028-bd9b-2178d2364889"
CM032339.1	RepeatMasker	DNA/Maverick	86481048	86482645	10945	+	.	ID="RND-6_FAMILY-2177";Tend="2267";Tstart="698";shortTE="F";uid="d465094e-07a0-4a74-b863-baa2b19d6050"
CM032339.1	RepeatMasker	DNA/hAT	68229754	68232407	22415	+	.	ID="RND-1_FAMILY-17";Tend="3470";Tstart="814";shortTE="F";uid="b1f3afa8-9a47-4abc-bb1b-36045127e85a"
CM032339.1	RepeatMasker	Unknown	25963892	25964222	2040	+	.	ID="RND-1_FAMILY-53";Tend="1321";Tstart="941";shortTE="F";uid="03fa3d7b-a140-4961-b14a-73fb6980aa62"
CM032339.1	RepeatMasker	Unknown	41601022	41601909	5529	+	.	ID="RND-1_FAMILY-7";Tend="2134";Tstart="1243";shortTE="F";uid="530fe542-ba06-4599-b324-eff8bf7914f0"
CM032339.1	RepeatMasker	Unknown	48381287	48382280	5049	+	.	ID="RND-6_FAMILY-6616";Tend="1634";Tstart="712";shortTE="F";uid="cc854bed-20b4-42c3-93a9-00730208db95"
CM032339.1	RepeatMasker	Unknown	34844817	34845060	970	+	.	ID="RND-6_FAMILY-7835";Tend="1230";Tstart="932";shortTE="F";uid="f861bb55-240f-4d97-bc14-c47c43999e25"
CM032339.1	RepeatMasker	LTR/Pao	31295481	31295712	2075	+	.	ID="RND-5_FAMILY-224";Tend="5587";Tstart="5357";shortTE="F";uid="cb85f5e7-97a2-4e10-8337-1e5b89ecfdd8"
CM032339.1	RepeatMasker	LINE/I-Jockey	13497370	13498089	5761	+	.	ID="RND-6_FAMILY-3446";Tend="2345";Tstart="1620";shortTE="F";uid="dbdb3fd4-36d7-4fb6-8a7b-2130975d5fc6"
CM032339.1	RepeatMasker	LTR/Copia	18007595	18007731	843	+	.	ID="RND-3_FAMILY-272";Tend="948";Tstart="811";shortTE="F";uid="7b29902c-aec4-4de4-8caa-ccc4b2e409e6"
CM032339.1	RepeatMasker	Unknown	22800741	22801610	4431	+	.	ID="RND-1_FAMILY-69";Tend="1628";Tstart="806";shortTE="F";uid="a690e33a-ffdf-4f7d-8a45-a6e0d1ac4b11"
CM032339.1	RepeatMasker	DNA/CMC-Chapaev-3	38222820	38223262	3457	+	.	ID="rnd-5_family-9582";Tend="1401";Tstart="339";shortTE="F";uid="3d5a724a-6d35-4e44-b9b3-8edb21751ce6"
CM032339.1	RepeatMasker	Unknown	50431796	50432002	405	+	.	ID="RND-6_FAMILY-2014";Tend="265";Tstart="70";shortTE="F";uid="2ed93bd0-468a-42e3-8dec-4cebc212d3eb"
CM032339.1	RepeatMasker	LTR/Pao	78458938	78460964	1988	+	.	ID="BEL1-I_AP";Tend="4183";Tstart="2154";shortTE="F";uid="e4380755-d846-4a85-a2f3-51cd9120bd81"
CM032339.1	RepeatMasker	DNA/hAT-hAT19	47419451	47419940	2488	+	.	ID="RND-5_FAMILY-2355";Tend="1712";Tstart="1226";shortTE="F";uid="957aea2f-4330-494e-8e96-0cd84b3cddca"
CM032339.1	RepeatMasker	LINE/I-Jockey	5004190	5004781	882	+	.	ID="RND-6_FAMILY-468";Tend="4111";Tstart="3538";shortTE="F";uid="1e292c00-5520-4cf1-a3a8-89f444b5dd27"
CM032339.1	RepeatMasker	Unknown	67891069	67891428	1074	+	.	ID="RND-1_FAMILY-59";Tend="1265";Tstart="915";shortTE="F";uid="9f7980e2-575d-4644-8abc-616bffa6a1fe"
CM032339.1	RepeatMasker	Unknown	4762807	4762945	437	+	.	ID="RND-1_FAMILY-69";Tend="1102";Tstart="934";shortTE="F";uid="74574832-86a1-4ea4-a55d-356ff94cb190"
CM032339.1	RepeatMasker	DNA/TcMar-Tc1	81557038	81557671	2595	+	.	ID="RND-6_FAMILY-15411";Tend="2853";Tstart="2204";shortTE="F";uid="e2066818-3d25-47aa-81a8-7b318fdb7914"
CM032339.1	RepeatMasker	DNA/hAT-Ac	4979928	4980563	3916	+	.	ID="RND-4_FAMILY-1424";Tend="1656";Tstart="1023";shortTE="F";uid="acac7331-bbd9-43c7-9689-b323ef9c3728"
CM032339.1	RepeatMasker	DNA/hAT-Tip100	47112706	47112827	842	+	.	ID="RND-6_FAMILY-5717";Tend="1658";Tstart="1538";shortTE="F";uid="240f9304-cb59-4cea-9d9b-ba7601998e73"
CM032339.1	RepeatMasker	DNA/TcMar-Mariner	18015461	18016178	2249	+	.	ID="halyomorpha_halys-6_family-1220";Tend="1326";Tstart="329";shortTE="F";uid="5fa42942-b3cb-487e-9e30-3dc239ff40a9"
CM032339.1	RepeatMasker	LINE/Penelope	69093229	69095148	12051	+	.	ID="RND-1_FAMILY-251";Tend="2664";Tstart="735";shortTE="F";uid="ffcb8785-39be-488d-9203-cc458368792b"
CM032339.1	RepeatMasker	Unknown	37811865	37813060	1859	+	.	ID="RND-1_FAMILY-176";Tend="1927";Tstart="847";shortTE="F";uid="b33b0eef-2781-4f11-b14c-8abc3f0e3423"
CM032339.1	RepeatMasker	Unknown	1214939	1215077	635	+	.	ID="RND-1_FAMILY-60";Tend="1137";Tstart="953";shortTE="F";uid="e6f00e03-87b8-4200-9f84-3897a1479289"
CM032339.1	RepeatMasker	Unknown	34030653	34031446	1700	+	.	ID="RND-6_FAMILY-13777";Tend="707";Tstart="7";shortTE="F";uid="b7590876-092f-44eb-b62d-e1ea8fe99d54"
CM032339.1	RepeatMasker	DNA/hAT-Ac	43452395	43453094	4760	+	.	ID="RND-1_FAMILY-174";Tend="1605";Tstart="901";shortTE="F";uid="b3ee3650-67bc-45f9-a17a-c68fcdb3e158"
CM032339.1	RepeatMasker	DNA/Maverick	37017659	37019441	10620	+	.	ID="RND-1_FAMILY-210";Tend="5347";Tstart="3542";shortTE="F";uid="c6271d39-f0dc-401b-8d6b-f4396a3850d5"
CM032339.1	RepeatMasker	Retroposon?	7977307	7978688	8111	+	.	ID="RND-1_FAMILY-29";Tend="2176";Tstart="769";shortTE="F";uid="aa7f350d-4070-41b7-af08-7300cf4b9c8f"
CM032339.1	RepeatMasker	Unknown	52940992	52941393	1643	+	.	ID="RND-1_FAMILY-290";Tend="1355";Tstart="929";shortTE="F";uid="88c30ecc-f770-4bfa-84e2-eda8ea53c86d"
CM032339.1	RepeatMasker	DNA/PIF-Spy	74048605	74049025	1290	+	.	ID="RND-1_FAMILY-280";Tend="2970";Tstart="2617";shortTE="F";uid="b04cb910-c37d-44fe-9927-b55f690cdf52"
CM032339.1	RepeatMasker	Unknown	13514901	13517251	6824	+	.	ID="RND-1_FAMILY-401";Tend="2295";Tstart="4";shortTE="F";uid="4ef44cf5-8969-4d33-9e62-f014d6282d97"
CM032339.1	RepeatMasker	LINE/R1	45361166	45363562	17754	+	.	ID="RND-1_FAMILY-554";Tend="3179";Tstart="802";shortTE="F";uid="f83fdfa6-1f19-490a-a8f7-7f2a9f72359a"
CM032339.1	RepeatMasker	Unknown	6359331	6359579	1818	+	.	ID="RND-6_FAMILY-38224";Tend="1180";Tstart="951";shortTE="F";uid="5abe8e28-1c29-491f-b325-47ca65cd43cf"
CM032339.1	RepeatMasker	LINE/R1	40292919	40294790	13919	+	.	ID="RND-6_FAMILY-3080";Tend="2783";Tstart="892";shortTE="F";uid="8fde51a1-3964-4e3c-b7cc-d5ab92c62d3b"
CM032339.1	RepeatMasker	LINE/I-Jockey	49709047	49709286	1144	+	.	ID="RND-6_FAMILY-2000";Tend="798";Tstart="556";shortTE="F";uid="6a0ad51c-9478-47b9-a9f1-d05a42320603"
CM032339.1	RepeatMasker	Unknown	81053131	81053429	1692	+	.	ID="RND-5_FAMILY-3256";Tend="1255";Tstart="968";shortTE="F";uid="9f177608-2792-430a-a6a2-27623ba0988b"
CM032339.1	RepeatMasker	LINE/I-Jockey	86456145	86456404	583	+	.	ID="RND-6_FAMILY-14006";Tend="4005";Tstart="3838";shortTE="F";uid="a2ef1718-6957-4999-9642-26f015854b1c"
CM032339.1	RepeatMasker	LINE/Penelope	29542355	29542707	2436	+	.	ID="RND-6_FAMILY-17760";Tend="2512";Tstart="2159";shortTE="F";uid="f6216f61-b372-4bac-9498-66e284044a58"
CM032339.1	RepeatMasker	LINE/RTE-BovB	34389590	34389965	534	+	.	ID="RND-6_FAMILY-6089";Tend="1726";Tstart="1357";shortTE="F";uid="898e9b5a-0bea-4ca9-a142-9e73da1aa095"
CM032339.1	RepeatMasker	Unknown	43615294	43616024	567	+	.	ID="RND-6_FAMILY-5302";TEgroup="ctg_1%7CRND-6_FAMILY-5302%7C1";Tend="1746";Tstart="1237";shortTE="F";uid="d258b494-6fb3-4b91-98f0-f1e28d68a9c0"
CM032339.1	RepeatMasker	DNA/TcMar-Pogo	83428530	83428803	472	+	.	ID="rnd-6_family-1424";Tend="759";Tstart="468";shortTE="F";uid="e477bdba-c927-4c2b-ad0f-b749c48ad2b3"
CM032339.1	RepeatMasker	Unknown	45139772	45140025	1930	+	.	ID="RND-5_FAMILY-5259";Tend="1945";Tstart="1698";shortTE="F";uid="cd4654ec-8348-4f11-afae-3f1c8a7775c8"
CM032339.1	RepeatMasker	LTR/Gypsy	83272529	83272847	994	+	.	ID="RND-6_FAMILY-9002";Tend="2859";Tstart="2541";shortTE="F";uid="ad6f538a-aedb-465c-a620-ad687ccf56f2"
CM032339.1	RepeatMasker	DNA/PIF-Harbinger	35578964	35581291	5374	+	.	ID="RND-6_FAMILY-3296";Tend="2269";Tstart="21";shortTE="F";uid="0c743c7f-f77a-4233-8b35-e542af01f83e"
CM032339.1	RepeatMasker	Unknown	55729774	55731514	11851	+	.	ID="RND-1_FAMILY-289";Tend="2173";Tstart="382";shortTE="F";uid="a55be7f1-5cd1-47a1-b168-76139fc4f502"
CM032339.1	RepeatMasker	DNA/Maverick	46581522	46582123	3580	+	.	ID="RND-6_FAMILY-5766";Tend="5927";Tstart="5323";shortTE="F";uid="4b85b0c9-8cbe-4058-ad70-5f5c8525f946"
CM032339.1	RepeatMasker	Satellite	58041	58500	2908	+	.	ID="RND-1_FAMILY-240";Tend="2136";Tstart="1727";shortTE="F";uid="bdbd4779-a306-4023-a8ff-4c8448c528da"
CM032339.1	RepeatMasker	DNA/hAT-hAT19	44511062	44511177	481	+	.	ID="DNA8-52_AP";Tend="827";Tstart="710";shortTE="F";uid="4ccaac76-3983-4cf8-9093-37a03a6f8616"
CM032339.1	RepeatMasker	DNA/PIF-Harbinger	84007720	84008020	569	+	.	ID="HARB-1_AP";Tend="305";Tstart="1";shortTE="F";uid="097cd869-e347-4f77-bb0b-eed3a60d7c5f"
CM032339.1	RepeatMasker	LINE/RTE-BovB	74242498	74243208	4099	+	.	ID="RND-5_FAMILY-1491";Tend="2784";Tstart="2013";shortTE="F";uid="1a0f93cf-ae1f-45bd-bc44-9da7c76d6e0c"
CM032339.1	RepeatMasker	Unknown	5465931	5467219	6875	+	.	ID="RND-1_FAMILY-225";Tend="2212";Tstart="904";shortTE="F";uid="2eca1db1-1aad-4605-a4c4-4212290c0767"
CM032339.1	RepeatMasker	Unknown	42966894	42967176	1663	+	.	ID="RND-5_FAMILY-2440";Tend="1035";Tstart="785";shortTE="F";uid="054502b8-f491-47b2-8c4e-45871895fc3d"
CM032339.1	RepeatMasker	LTR/Gypsy	41182173	41184314	1310	+	.	ID="RND-5_FAMILY-607";Tend="6365";Tstart="5266";shortTE="F";uid="ce1534df-0377-4935-8d5f-5fe02240595e"
CM032339.1	RepeatMasker	Unknown	85861452	85861724	1504	+	.	ID="RND-5_FAMILY-4717";Tend="1299";Tstart="1003";shortTE="F";uid="5eb42cdf-eb58-488d-84ee-da8f5179c832"
CM032339.1	RepeatMasker	LINE/Penelope	49184849	49185389	947	+	.	ID="RND-6_FAMILY-17760";Tend="2649";Tstart="2079";shortTE="F";uid="6326a966-edd8-4cb6-8ed1-7856a4636f29"
CM032339.1	RepeatMasker	DNA/hAT-hAT19	43324400	43326464	4778	+	.	ID="RND-6_FAMILY-4410";Tend="2036";Tstart="8";shortTE="F";uid="3cf8f1b9-df31-4a2e-8589-381bdd6e35bb"
CM032339.1	RepeatMasker	DNA/hAT?	65011678	65013823	16893	+	.	ID="RND-6_FAMILY-10275";Tend="3818";Tstart="1677";shortTE="F";uid="b538c758-588f-4b69-b235-7f77d915edf8"
CM032339.1	RepeatMasker	LINE/I-Jockey	44104433	44104804	708	+	.	ID="RND-6_FAMILY-686";Tend="1163";Tstart="762";shortTE="F";uid="8e96ab9b-9921-462e-bb78-3c2b9c06102d"
CM032339.1	RepeatMasker	DNA/hAT-Tip100	72736342	72736581	620	+	.	ID="RND-1_FAMILY-92";Tend="1414";Tstart="1072";shortTE="F";uid="b4029da0-3874-4878-a3d3-5c210c3a47ec"
CM032339.1	RepeatMasker	LTR/Pao	68872755	68873371	4858	+	.	ID="RND-6_FAMILY-17786";Tend="1924";Tstart="1307";shortTE="F";uid="ceff2d1c-e48f-418d-b329-d0676e494abf"
CM032339.1	RepeatMasker	Unknown	35204971	35205203	1917	+	.	ID="RND-6_FAMILY-25769";Tend="1139";Tstart="907";shortTE="F";uid="d8c1611e-71c5-49eb-8255-e4b4c50e324c"
CM032339.1	RepeatMasker	DNA/hAT	70281992	70282389	1052	+	.	ID="RND-6_FAMILY-1015";Tend="605";Tstart="210";shortTE="F";uid="8f071cfd-78fd-4303-9f11-a09f75b57def"
CM032339.1	RepeatMasker	RC/Helitron	43577811	43578764	5212	+	.	ID="RND-6_FAMILY-1270";Tend="1609";Tstart="609";shortTE="F";uid="9971aee5-5843-4118-bfa7-21ec9c63e023"
CM032339.1	RepeatMasker	DNA/Maverick	31027719	31028759	9415	+	.	ID="rnd-6_family-1762";Tend="9703";Tstart="4823";shortTE="F";uid="a614aecf-880d-4a5d-824b-67d590cedf1e"
CM032339.1	RepeatMasker	LTR/Gypsy	13511335	13511902	446	+	.	ID="RND-5_FAMILY-8220";TEgroup="ctg_1%7CRND-5_FAMILY-8220%7C3";Tend="700";Tstart="2";shortTE="T";uid="4a1b8e9a-81c7-4f07-a3ce-0ee4d2759713"
CM032339.1	RepeatMasker	Unknown	8511550	8511678	926	+	.	ID="RND-3_FAMILY-144";Tend="1552";Tstart="1426";shortTE="F";uid="761698e3-2e21-43d7-99d7-156e50623ecd"
CM032339.1	RepeatMasker	Unknown	54885892	54885993	491	+	.	ID="RND-1_FAMILY-258";Tend="1102";Tstart="1006";shortTE="F";uid="7803e881-d40f-4715-826a-f20631789f7a"
CM032339.1	RepeatMasker	LINE/I-Jockey	77868373	77868980	905	+	.	ID="RND-6_FAMILY-998";Tend="872";Tstart="240";shortTE="F";uid="3b3570c4-8843-46b3-ab69-ce01567c36f5"
CM032339.1	RepeatMasker	LTR/Gypsy	24797858	24798070	696	+	.	ID="RND-1_FAMILY-533";Tend="1702";Tstart="1493";shortTE="F";uid="736b4911-f7a9-44e2-a40f-c352cf521236"
CM032339.1	RepeatMasker	LINE/I-Jockey	46745789	46746098	2366	+	.	ID="RND-5_FAMILY-3865";Tend="1014";Tstart="702";shortTE="F";uid="3b625948-ca1e-46b0-919e-b753edefc335"
CM032339.1	RepeatMasker	LTR/Pao	85954737	85955415	1816	+	.	ID="RND-5_FAMILY-615";Tend="1818";Tstart="1159";shortTE="F";uid="7594adf5-f79c-4feb-92b2-83d5c5bf8634"
CM032339.1	RepeatMasker	DNA/hAT-Charlie	85944046	85945805	1554	+	.	ID="HAT-33_LMI";Tend="2284";Tstart="551";shortTE="F";uid="db7abf02-2d2e-489c-8bea-0aae00ad52bc"
CM032339.1	RepeatMasker	LINE/CR1	54295700	54296214	2330	+	.	ID="RND-6_FAMILY-5579";Tend="1810";Tstart="1319";shortTE="F";uid="03ca2269-a2d7-43e8-9635-d69ff5690319"
CM032339.1	RepeatMasker	DNA/TcMar-Tc1	18134848	18135672	5109	+	.	ID="RND-5_FAMILY-1704";Tend="1602";Tstart="766";shortTE="F";uid="2be90c2e-bb53-4752-89e2-4b2b33824427"
CM032339.1	RepeatMasker	LINE/I-Jockey	35613060	35613945	3965	+	.	ID="RND-6_FAMILY-998";Tend="877";Tstart="1";shortTE="F";uid="63743a03-431d-41e4-b751-95a15d21559b"
CM032339.1	RepeatMasker	DNA/hAT	74720421	74720550	897	+	.	ID="RND-1_FAMILY-78";Tend="1293";Tstart="1165";shortTE="F";uid="26a85efc-828c-42c9-95fa-248e58c4b555"
CM032339.1	RepeatMasker	DNA/Ginger-2	48301047	48301699	1445	+	.	ID="RND-6_FAMILY-5003";Tend="1580";Tstart="923";shortTE="F";uid="1b9b4fc7-4d39-4cdc-a9b9-4e3a900a5d8e"
CM032339.1	RepeatMasker	DNA/hAT-hATm	78854790	78855172	990	+	.	ID="HAT-5_AP";TEgroup="ctg_1%7CHAT-5_AP%7C2";Tend="3077";Tstart="1";shortTE="F";uid="0b58997f-10df-4421-93ba-8c87b1b98e85"
CM032339.1	RepeatMasker	Unknown	70644130	70644396	1706	+	.	ID="RND-1_FAMILY-360";Tend="1247";Tstart="973";shortTE="F";uid="93002c20-4010-4b01-a7f9-4f1b3d52ddcd"
CM032339.1	RepeatMasker	DNA/TcMar-Mariner	15878238	15878458	439	+	.	ID="RND-6_FAMILY-18139";Tend="1630";Tstart="1397";shortTE="F";uid="97740117-d357-45b7-bf74-663de32ff78c"
CM032339.1	RepeatMasker	Unknown	62622297	62622811	598	+	.	ID="RND-4_FAMILY-71";TEgroup="ctg_1%7CRND-4_FAMILY-71%7C4";Tend="1616";Tstart="903";shortTE="F";uid="6cce852a-1a99-4419-820b-be7e025c710c"
CM032339.1	RepeatMasker	DNA/Maverick	34691218	34691364	636	+	.	ID="RND-1_FAMILY-139";Tend="613";Tstart="467";shortTE="F";uid="942084a5-900c-4a34-9f96-e9643b084551"
CM032339.1	RepeatMasker	LTR/Pao	35196870	35198007	1777	+	.	ID="RND-5_FAMILY-7570";Tend="3473";Tstart="2372";shortTE="F";uid="c3d6f5f6-0ac0-42e7-8a72-91f88fe5e0ee"
CM032339.1	RepeatMasker	DNA/hAT	59656005	59656285	810	+	.	ID="RND-6_FAMILY-779";Tend="1357";Tstart="1050";shortTE="F";uid="26d14ffd-51f4-421f-8e55-0d1d7756f40e"
CM032339.1	RepeatMasker	DNA/MULE-NOF	64313513	64313767	574	+	.	ID="RND-5_FAMILY-2057";Tend="968";Tstart="708";shortTE="F";uid="d0e7bc84-1bbc-46aa-a0ea-1a729ac52b29"
CM032339.1	RepeatMasker	Unknown	52559212	52559382	1069	+	.	ID="RND-1_FAMILY-246";Tend="1205";Tstart="1033";shortTE="F";uid="9e55fe08-bf71-4666-826b-383c7edb8dfd"
CM032339.1	RepeatMasker	DNA/hAT-Tip100	77909961	77910585	1629	+	.	ID="RND-6_FAMILY-5717";Tend="1627";Tstart="952";shortTE="F";uid="af088094-46a8-405f-8608-cbcf36eab37d"
CM032339.1	RepeatMasker	LTR/Pao	38568053	38568471	3633	+	.	ID="RND-6_FAMILY-17682";Tend="1589";Tstart="1169";shortTE="F";uid="4c1f57e8-41ba-44c8-a974-ea5665f7f1eb"
CM032339.1	RepeatMasker	DNA/hAT-Tip100	79183714	79183910	612	+	.	ID="RND-6_FAMILY-1754";Tend="481";Tstart="264";shortTE="F";uid="1946d4bd-d76f-41b9-b1e3-3e1efc4b14eb"
CM032339.1	RepeatMasker	Unknown	21604240	21604536	1554	+	.	ID="RND-1_FAMILY-42";Tend="1771";Tstart="1431";shortTE="F";uid="4b5de8fe-f187-43ee-997a-6b534c60eeba"
CM032339.1	RepeatMasker	LINE/I	60584941	60585397	1603	+	.	ID="RND-5_FAMILY-1684";TEgroup="ctg_1%7CRND-5_FAMILY-1684%7C8";Tend="1482";Tstart="860";shortTE="F";uid="33faca89-d46c-4c62-8b81-2c8c0d888f0e"
CM032339.1	RepeatMasker	Unknown	72267544	72267815	1269	+	.	ID="RND-6_FAMILY-354";Tend="961";Tstart="678";shortTE="F";uid="c14e2136-3a89-4448-b660-f6ba8662a801"
CM032339.1	RepeatMasker	Unknown	1734170	1734341	798	+	.	ID="RND-1_FAMILY-54";Tend="1661";Tstart="1484";shortTE="F";uid="5e405e40-8380-45fb-8eb1-4733308a3a27"
CM032339.1	RepeatMasker	LTR/Gypsy	14843674	14845153	5703	+	.	ID="RND-6_FAMILY-3844";Tend="1534";Tstart="207";shortTE="F";uid="562825cb-cecb-42ab-9730-0c003896b9cf"
CM032339.1	RepeatMasker	LINE/I	83980688	83980941	466	+	.	ID="RND-1_FAMILY-317";Tend="379";Tstart="177";shortTE="F";uid="0219f404-478e-4451-ba0c-913c0bbc8cf9"
CM032339.1	RepeatMasker	DNA/hAT-Tip100	86485405	86485539	548	+	.	ID="dna8-100_ap";Tend="660";Tstart="501";shortTE="F";uid="be335ece-1045-4346-944d-e1761f910a74"
CM032339.1	RepeatMasker	LTR/Gypsy	59934597	59934697	426	+	.	ID="RND-5_FAMILY-607";Tend="147";Tstart="47";shortTE="F";uid="bbe961bb-bb7b-410e-b0be-253434fd7c5e"
CM032339.1	RepeatMasker	LTR/Pao	56653518	56654106	807	+	.	ID="RND-5_FAMILY-13903";Tend="4288";Tstart="3710";shortTE="F";uid="913af497-727a-4c47-a7af-bfa8222fb86b"
CM032339.1	RepeatMasker	DNA/TcMar-Mariner	60939782	60939977	1020	+	.	ID="RND-6_FAMILY-20500";Tend="1040";Tstart="849";shortTE="F";uid="5d8009fc-be2c-43d8-a544-a3244941775d"
CM032339.1	RepeatMasker	Unknown	52584229	52584402	559	+	.	ID="RND-4_FAMILY-959";Tend="1097";Tstart="920";shortTE="F";uid="a5776a04-1289-441c-a69a-1dfbf3246c04"
CM032339.1	RepeatMasker	Unknown	69507958	69508149	586	+	.	ID="RND-6_FAMILY-868";Tend="1634";Tstart="1437";shortTE="F";uid="6dffc8fe-958a-40dc-b44b-5d3ecbee483a"
CM032339.1	RepeatMasker	Unknown	56559835	56561897	14679	+	.	ID="RND-1_FAMILY-361";Tend="2599";Tstart="564";shortTE="F";uid="028671a9-1cad-468d-b9af-2a3ae37c5b2f"
CM032339.1	RepeatMasker	LINE/CR1	81817121	81817790	2769	+	.	ID="RND-5_FAMILY-4232";Tend="5890";Tstart="5224";shortTE="F";uid="f246347e-b883-475a-b85c-852808504cdb"
CM032339.1	RepeatMasker	LTR/Gypsy	42146550	42146902	2434	+	.	ID="RND-1_FAMILY-532";Tend="5644";Tstart="5285";shortTE="F";uid="78aa99f0-ad9e-4bf2-a8bd-c9d5c2ec55d3"
CM032339.1	RepeatMasker	DNA/hAT-Tip100	85575154	85575413	669	+	.	ID="RND-4_FAMILY-1042";Tend="4086";Tstart="3828";shortTE="F";uid="c179a142-3e00-475c-8452-eedc1a0b287e"
CM032339.1	RepeatMasker	DNA/hAT-Tip100	62061080	62061263	941	+	.	ID="RND-1_FAMILY-549";Tend="696";Tstart="528";shortTE="F";uid="8690b3cb-1ad7-418d-823c-3f6f5c2e0bc5"
CM032339.1	RepeatMasker	Unknown	39626510	39626723	795	+	.	ID="RND-1_FAMILY-15";TEgroup="ctg_1%7CRND-1_FAMILY-15%7C3";Tend="2007";Tstart="1471";shortTE="T";uid="8a69b4f5-e46d-4c91-8b8c-180e095a1f55"
CM032339.1	RepeatMasker	DNA/hAT-Blackjack	85352782	85352904	417	+	.	ID="HAT-4_PBA";Tend="833";Tstart="714";shortTE="F";uid="09746bbb-b2b9-4468-bcfd-234363c3a2c0"
CM032339.1	RepeatMasker	DNA/hAT-Tip100	85824232	85824362	466	+	.	ID="RND-6_FAMILY-379";Tend="1013";Tstart="898";shortTE="F";uid="8d4c7551-9d6f-4eee-bb12-672ce267b448"
CM032339.1	RepeatMasker	Unknown	74489033	74490185	527	+	.	ID="RND-6_FAMILY-551";TEgroup="ctg_1%7CRND-6_FAMILY-551%7C1";Tend="1984";Tstart="890";shortTE="F";uid="2aa43c74-c4bb-42b4-8287-8f98aff64e86"
CM032339.1	RepeatMasker	DNA/hAT-hAT19	30264891	30265357	482	+	.	ID="DNA8-79_AP";Tend="833";Tstart="342";shortTE="F";uid="5b632c1e-0293-4b04-82cd-16ef98a4e0d5"
CM032339.1	RepeatMasker	Unknown	54694733	54694946	575	+	.	ID="RND-5_FAMILY-9028";Tend="1273";Tstart="1041";shortTE="F";uid="8dc3d578-f313-47ea-8861-3b7a7759490e"
CM032339.1	RepeatMasker	Unknown	23974236	23974635	2606	+	.	ID="RND-5_FAMILY-6594";Tend="1677";Tstart="1249";shortTE="F";uid="eea6e4b7-36d6-41dc-87c7-4f327c12d865"
CM032339.1	RepeatMasker	Unknown	67145923	67146254	1397	+	.	ID="RND-5_FAMILY-3927";Tend="1343";Tstart="949";shortTE="F";uid="0b4a65dc-4533-4507-b0da-d68a2dfb1801"
CM032339.1	RepeatMasker	DNA/hAT-Tip100	53448793	53448933	406	+	.	ID="RND-1_FAMILY-475";Tend="165";Tstart="35";shortTE="F";uid="9f13327c-ac72-412a-9686-b208629382b4"
CM032339.1	RepeatMasker	Unknown	15159674	15159931	1895	+	.	ID="RND-6_FAMILY-26198";Tend="1228";Tstart="958";shortTE="F";uid="72107661-2f5b-4f6d-a7f0-f0e44ea016c1"
CM032339.1	RepeatMasker	LINE/I	55343465	55343580	548	+	.	ID="RND-6_FAMILY-8105";Tend="4623";Tstart="4504";shortTE="F";uid="6a9c6029-a233-42c1-9035-660011fc05d8"
CM032339.1	RepeatMasker	DNA/PIF-Harbinger	42967175	42967518	2521	+	.	ID="RND-6_FAMILY-3296";Tend="1391";Tstart="1007";shortTE="F";uid="cf8d6a6c-ee09-48aa-9799-e4dee1fc6c98"
CM032339.1	RepeatMasker	Unknown	3720018	3720218	1000	+	.	ID="RND-1_FAMILY-320";Tend="1322";Tstart="1119";shortTE="F";uid="2070240c-57c5-4c1d-96e3-2f29cc6321cd"
CM032339.1	RepeatMasker	DNA/hAT-Charlie	41429101	41429231	495	+	.	ID="RND-5_FAMILY-6847";Tend="231";Tstart="100";shortTE="F";uid="d2fb0e85-31d7-4d4c-8212-6198fbf90143"
CM032339.1	RepeatMasker	Unknown	14716152	14718914	20687	+	.	ID="RND-5_FAMILY-6896";Tend="3392";Tstart="807";shortTE="F";uid="7a3cdbf1-57e8-44e9-b9cf-5103f312a26a"
CM032339.1	RepeatMasker	DNA/Maverick	38431129	38435279	10779	+	.	ID="rnd-1_family-330";Tend="4932";Tstart="64";shortTE="F";uid="303c6a92-4119-44be-92a7-08b745f2b20b"
CM032339.1	RepeatMasker	LINE/RTE-BovB	42644586	42645866	594	+	.	ID="RND-5_FAMILY-12107";Tend="1912";Tstart="707";shortTE="F";uid="4365b525-8c70-4c84-9c2f-6ae1b45c781c"
CM032339.1	RepeatMasker	DNA/hAT-Tip100	2770070	2770502	2467	+	.	ID="RND-1_FAMILY-92";Tend="1406";Tstart="946";shortTE="F";uid="03d8a769-c5b4-455a-a9ba-5c20c9f3cad6"
CM032339.1	RepeatMasker	DNA/PiggyBac	6029451	6031044	5989	+	.	ID="RND-6_FAMILY-2895";Tend="1497";Tstart="37";shortTE="F";uid="5674bc99-37fb-4940-b8f7-6278aed117e4"
CM032339.1	RepeatMasker	DNA/P	83213383	83213618	1743	+	.	ID="RND-6_FAMILY-2530";Tend="516";Tstart="282";shortTE="F";uid="9c25c3c6-4bfb-4b19-8f13-43e8b0e17813"
CM032339.1	RepeatMasker	Unknown	55632686	55633195	2338	+	.	ID="RND-5_FAMILY-2954";Tend="1564";Tstart="945";shortTE="F";uid="94442b71-9e1e-4c31-9e19-836cb2bc1ed5"
CM032339.1	RepeatMasker	Unknown	85114519	85115449	1656	+	.	ID="RND-1_FAMILY-60";Tend="1290";Tstart="385";shortTE="F";uid="14a0fcc9-bb5d-47ab-a2d6-47b339458ac7"
CM032339.1	RepeatMasker	LINE/I	25504596	25507780	896	+	.	ID="RND-5_FAMILY-20541";Tend="4560";Tstart="1414";shortTE="F";uid="8dbfcaf7-0d0e-4773-9e37-69e1f47983d0"
CM032339.1	RepeatMasker	DNA/hAT-Tip100	72742206	72742522	1787	+	.	ID="RND-1_FAMILY-46";Tend="1289";Tstart="943";shortTE="F";uid="b9b23615-53dc-46eb-82aa-9491e5203e84"
CM032339.1	RepeatMasker	DNA/hAT-Tip100	43335642	43336088	2858	+	.	ID="RND-1_FAMILY-80";Tend="1369";Tstart="915";shortTE="F";uid="cea6d692-9b46-4806-87dc-88a9431ccb05"
CM032339.1	RepeatMasker	DNA/hAT-hATm	35205253	35205455	531	+	.	ID="HAT-6_AP";Tend="213";Tstart="1";shortTE="F";uid="707f292f-39c9-4669-a05b-1a6ecdb7d081"
CM032339.1	RepeatMasker	Unknown	48044882	48044999	709	+	.	ID="RND-4_FAMILY-2760";Tend="1238";Tstart="1120";shortTE="F";uid="420694a7-22bf-4cd8-8a50-dd307d1ca7f3"
CM032339.1	RepeatMasker	LINE/I	45735805	45736267	724	+	.	ID="RND-5_FAMILY-6941";Tend="1328";Tstart="869";shortTE="F";uid="56dd1801-ba13-4ea9-9a68-2fa87e196270"
CM032339.1	RepeatMasker	LTR/Gypsy	22107846	22108522	3601	+	.	ID="RND-1_FAMILY-84";Tend="2990";Tstart="2348";shortTE="F";uid="6eb2caa2-614b-4f6f-867b-3f5e18b404c9"
CM032339.1	RepeatMasker	Unknown	39401739	39401876	517	+	.	ID="RND-1_FAMILY-35";Tend="863";Tstart="727";shortTE="F";uid="b626e878-5653-40f1-9545-1dbc8127328a"
CM032339.1	RepeatMasker	DNA/hAT-Tip100	74804088	74804324	1081	+	.	ID="RND-5_FAMILY-4765";Tend="1274";Tstart="974";shortTE="F";uid="85bccf02-e98e-4ed1-9bb7-9e2d66f7a81b"
CM032339.1	RepeatMasker	LINE/R1	476794	477151	1613	+	.	ID="RND-1_FAMILY-309";Tend="3489";Tstart="3158";shortTE="F";uid="842f386a-4cd1-449a-9207-10d75969c3a5"
CM032339.1	RepeatMasker	Unknown	51432026	51432141	457	+	.	ID="RND-4_FAMILY-588";Tend="1558";Tstart="1447";shortTE="F";uid="1d096c3a-785e-4636-a4f3-8045f224f945"
CM032339.1	RepeatMasker	LTR/Pao	48995014	48995227	1542	+	.	ID="RND-1_FAMILY-485";Tend="4723";Tstart="4510";shortTE="F";uid="63a972aa-b078-46eb-8845-ce6fa039498c"
CM032339.1	RepeatMasker	Unknown	51374666	51374954	1023	+	.	ID="RND-5_FAMILY-6187";Tend="1229";Tstart="953";shortTE="F";uid="b63f261c-f18d-40d0-95bd-9adeeb8efdfa"
CM032339.1	RepeatMasker	LINE/L2	36367560	36369359	13352	+	.	ID="RND-1_FAMILY-77";TEgroup="ctg_1%7CRND-1_FAMILY-77%7C16";Tend="3397";Tstart="1278";shortTE="F";uid="cc3e36a7-ffc8-4fa9-b9bc-1973d1695c71"
CM032339.1	RepeatMasker	DNA/TcMar-Tc1	12197263	12198173	966	+	.	ID="RND-6_FAMILY-5033";TEgroup="ctg_1%7CRND-6_FAMILY-5033%7C2";Tend="2075";Tstart="692";shortTE="F";uid="53395b33-2765-4cce-8537-c6910aac4972"
CM032339.1	RepeatMasker	DNA/hAT-Tip100	53281625	53282722	1844	+	.	ID="RND-5_FAMILY-2999";Tend="1555";Tstart="463";shortTE="F";uid="2a6700e2-5e86-417f-a8be-d6e9b5603142"
CM032339.1	RepeatMasker	DNA/Maverick	39559934	39561108	1933	+	.	ID="RND-1_FAMILY-266";Tend="1615";Tstart="374";shortTE="F";uid="75c63640-a2f6-4932-b53c-575398a20480"
CM032339.1	RepeatMasker	LINE/I-Jockey	84889195	84890025	2359	+	.	ID="RND-4_FAMILY-1693";Tend="1756";Tstart="838";shortTE="F";uid="83ca743a-6e0b-4df5-9271-7e311a3cc238"
CM032339.1	RepeatMasker	RC/Helitron	7005429	7005608	1001	+	.	ID="RND-4_FAMILY-2794";Tend="634";Tstart="438";shortTE="F";uid="c8420bdd-6cd3-4dc7-bca5-8e3649d5fb52"
CM032339.1	RepeatMasker	DNA/Maverick	66192063	66194511	19774	+	.	ID="RND-1_FAMILY-212";Tend="8087";Tstart="5671";shortTE="F";uid="5c8edbf3-7fdb-4fa0-b67a-d9cfe9e41e9b"
CM032339.1	RepeatMasker	Unknown	59646045	59646707	451	+	.	ID="RND-5_FAMILY-3927";TEgroup="ctg_1%7CRND-5_FAMILY-3927%7C7";Tend="1590";Tstart="950";shortTE="T";uid="70b2dbc2-636b-4a38-8bdb-8478dc7bc688"
CM032339.1	RepeatMasker	LINE/Penelope	32122143	32122522	1477	+	.	ID="RND-6_FAMILY-17760";Tend="3089";Tstart="2711";shortTE="F";uid="685b4f07-ecf4-4b6b-a3e8-f70303306c48"
CM032339.1	RepeatMasker	Unknown	65086897	65087047	1005	+	.	ID="RND-5_FAMILY-466";Tend="1532";Tstart="1383";shortTE="F";uid="72eb755e-51ee-46df-a971-d5fd7a43e9db"
CM032339.1	RepeatMasker	LTR/Gypsy	28628540	28628652	630	+	.	ID="RND-6_FAMILY-24458";Tend="504";Tstart="393";shortTE="F";uid="0e81fbd9-0e19-438d-b6ca-6d5facc62214"
CM032339.1	RepeatMasker	Unknown	5296865	5297253	921	+	.	ID="RND-6_FAMILY-1076";Tend="1913";Tstart="1500";shortTE="F";uid="68e41ab3-692d-453a-93af-5e4d4dea2263"
CM032339.1	RepeatMasker	LINE/Penelope	30225486	30225705	1096	+	.	ID="RND-1_FAMILY-24";Tend="1221";Tstart="941";shortTE="F";uid="ede6533e-3808-4733-8988-826fb5868a35"
CM032339.1	RepeatMasker	DNA/hAT-Charlie	69627556	69627759	1138	+	.	ID="RND-5_FAMILY-4654";Tend="997";Tstart="775";shortTE="F";uid="4e41aaa8-5256-4ba3-9b95-4860984fb01d"
CM032339.1	RepeatMasker	DNA/hAT-Tip100	65410797	65411316	1106	+	.	ID="RND-1_FAMILY-102";Tend="1322";Tstart="860";shortTE="F";uid="70e3f661-812e-45b2-8aee-f2c36b402fcf"
CM032339.1	RepeatMasker	DNA/hAT-Tip100	41372302	41372629	1986	+	.	ID="RND-5_FAMILY-8931";Tend="1480";Tstart="1154";shortTE="F";uid="e5f81364-9ae0-4561-b256-b534b7616e50"
CM032339.1	RepeatMasker	LINE/R1	491097	492612	560	+	.	ID="RND-6_FAMILY-3080";TEgroup="ctg_1%7CRND-6_FAMILY-3080%7C4";Tend="3154";Tstart="571";shortTE="F";uid="4365b22f-ed4e-4e4e-bb27-7c840b603f02"
CM032339.1	RepeatMasker	LINE/I-Jockey	22136149	22137713	8435	+	.	ID="RND-6_FAMILY-3670";Tend="1362";Tstart="53";shortTE="F";uid="96c87b13-350d-411b-ad3a-100c4e3fb81d"
CM032339.1	RepeatMasker	DNA/TcMar-Mariner	69530010	69531401	5329	+	.	ID="mariner-9_pba";Tend="1810";Tstart="1";shortTE="F";uid="61942f8b-4f43-499b-aba8-f4307a4594f9"
CM032339.1	RepeatMasker	Unknown	46777829	46777989	490	+	.	ID="RND-5_FAMILY-6416";Tend="2045";Tstart="1886";shortTE="F";uid="36874315-158a-4bfb-93bb-c8baf0076082"
CM032339.1	RepeatMasker	Unknown	74069872	74070823	6111	+	.	ID="RND-1_FAMILY-59";Tend="1860";Tstart="881";shortTE="F";uid="1b9df0b6-876e-40a1-94eb-ea2dd39f835f"
CM032339.1	RepeatMasker	LINE/I-Jockey	26701150	26704091	415	+	.	ID="RND-6_FAMILY-12557";TEgroup="ctg_1%7CRND-6_FAMILY-12557%7C3";Tend="2949";Tstart="51";shortTE="F";uid="34a5ba4e-76a6-4ed2-bd54-9b0c0d279c5c"
CM032339.1	RepeatMasker	Unknown	79059287	79059577	2144	+	.	ID="RND-1_FAMILY-16";Tend="1267";Tstart="982";shortTE="F";uid="0829b270-21a8-4fa0-82c9-4bd3284346fc"
CM032339.1	RepeatMasker	LTR/Gypsy	71583429	71583901	1774	+	.	ID="RND-6_FAMILY-9002";Tend="1813";Tstart="1329";shortTE="F";uid="bda6aee0-aa16-40c7-a9da-2991c283ceb2"
CM032339.1	RepeatMasker	RC/Helitron	82538926	82539464	4020	+	.	ID="RND-4_FAMILY-2794";Tend="1116";Tstart="577";shortTE="F";uid="37dd8d01-7bca-4334-ad7c-fbd51d749a1e"
CM032339.1	RepeatMasker	Unknown	2581125	2581326	651	+	.	ID="RND-1_FAMILY-225";Tend="1149";Tstart="946";shortTE="F";uid="40bdc113-4358-4c6f-b3ea-deb9a8f4c533"
CM032339.1	RepeatMasker	LTR/Pao	34732337	34732856	578	+	.	ID="RND-5_FAMILY-224";Tend="3225";Tstart="2710";shortTE="F";uid="2f525fcb-6fbb-427a-846f-be312f979266"
CM032339.1	RepeatMasker	DNA/hAT	81456509	81456750	1356	+	.	ID="rnd-5_family-6670";Tend="1123";Tstart="916";shortTE="F";uid="4dd898a0-0c8b-4aaa-91ed-1624ad6c8acc"
CM032339.1	RepeatMasker	Unknown	83800792	83800971	473	+	.	ID="RND-1_FAMILY-321";Tend="1262";Tstart="1071";shortTE="F";uid="e7608e32-1a19-42e2-8d5c-23a4ae39dfff"
CM032339.1	RepeatMasker	Unknown	43289497	43289637	426	+	.	ID="RND-1_FAMILY-289";Tend="2394";Tstart="2285";shortTE="F";uid="97238db3-4ca4-41d8-9cce-4cc049cfb674"
CM032339.1	RepeatMasker	Unknown	17516824	17516971	959	+	.	ID="RND-6_FAMILY-3611";Tend="1110";Tstart="963";shortTE="F";uid="5212cf3f-6725-4d97-8ea1-7145d36d0af4"
CM032339.1	RepeatMasker	DNA	79350905	79351074	563	+	.	ID="TTAA7_AP";Tend="417";Tstart="255";shortTE="F";uid="c03a6017-d442-4448-8032-c5f2873f0555"
CM032339.1	RepeatMasker	LTR/Pao	53707775	53708111	7680	+	.	ID="RND-6_FAMILY-1296";Tend="3690";Tstart="3370";shortTE="F";uid="a817da82-f5dc-4bf8-986b-5354d256f43d"
CM032339.1	RepeatMasker	DNA/hAT-Tip100	66695801	66696018	981	+	.	ID="RND-5_FAMILY-10968";TEgroup="ctg_1%7CRND-5_FAMILY-10968%7C13";Tend="1516";Tstart="961";shortTE="F";uid="30a2e260-a51f-40ce-9295-03d44e05a9b0"
CM032339.1	RepeatMasker	DNA/hAT-Blackjack	42396278	42396725	1217	+	.	ID="RND-4_FAMILY-1";Tend="4654";Tstart="4208";shortTE="F";uid="14a78af2-2919-4306-ac95-8db4f94622ab"
CM032339.1	RepeatMasker	Unknown	22734288	22734403	522	+	.	ID="RND-4_FAMILY-402";Tend="1312";Tstart="1199";shortTE="F";uid="8fec7536-292a-4fcc-bcf7-1a695a8bc8ac"
CM032339.1	RepeatMasker	Unknown	66514467	66514944	3188	+	.	ID="RND-1_FAMILY-16";Tend="1495";Tstart="1006";shortTE="F";uid="617c059c-a785-4b28-b875-16b9f4badabb"
CM032339.1	RepeatMasker	DNA/Sola-1	76530963	76531230	905	+	.	ID="SOLA1-7_AP";Tend="1104";Tstart="855";shortTE="F";uid="49e4f22a-8c06-49f1-972e-5c4a97e301be"
CM032339.1	RepeatMasker	DNA/hAT-Ac	61229731	61229844	404	+	.	ID="RND-6_FAMILY-123";Tend="2230";Tstart="2121";shortTE="F";uid="eb31d3e8-a91d-43b3-9ae8-133fbcdc1d12"
CM032339.1	RepeatMasker	LTR/Gypsy	86467310	86468418	4352	+	.	ID="RND-5_FAMILY-329";Tend="5069";Tstart="4245";shortTE="F";uid="08196494-bdbd-4b01-a10d-ae21f990e64a"
CM032339.1	RepeatMasker	Unknown	25840316	25840926	4740	+	.	ID="RND-1_FAMILY-16";Tend="1566";Tstart="947";shortTE="F";uid="03f992fe-7f3f-42a1-ac0c-9ef97e731846"
CM032339.1	RepeatMasker	DNA/hAT	82911662	82912243	4276	+	.	ID="RND-6_FAMILY-2789";Tend="1961";Tstart="1343";shortTE="F";uid="c93fdea5-e695-4968-a934-d1880d58cce3"
CM032339.1	RepeatMasker	RC/Helitron	66211566	66212769	1698	+	.	ID="HELITRON-2_BTA";Tend="2231";Tstart="1042";shortTE="F";uid="f6a1200a-2350-48e2-8c4c-9aba4fc344a6"
CM032339.1	RepeatMasker	Unknown	59471455	59472592	5420	+	.	ID="RND-6_FAMILY-6616";Tend="1705";Tstart="531";shortTE="F";uid="d9780d28-87ae-42c9-9531-60a01dd3a686"
CM032339.1	RepeatMasker	DNA/CMC-Chapaev-3	19602642	19603314	995	+	.	ID="enspm-n1_lmi";Tend="1266";Tstart="486";shortTE="F";uid="1f88bfdb-7093-4cae-90a4-ab9fc2199eb7"
CM032339.1	RepeatMasker	LINE/R1	33872754	33873345	4506	+	.	ID="RND-1_FAMILY-277";Tend="3447";Tstart="2832";shortTE="F";uid="7bcda6ef-8bbb-47c3-8b6b-bb525394ca20"
CM032339.1	RepeatMasker	Unknown	22202385	22206602	8909	+	.	ID="RND-1_FAMILY-47";TEgroup="ctg_1%7CRND-1_FAMILY-47%7C3";Tend="5240";Tstart="2648";shortTE="F";uid="f34fc08e-0513-46fe-b3de-d78963b3e9a5"
CM032339.1	RepeatMasker	LINE/I	1676773	1677024	1737	+	.	ID="RND-5_FAMILY-20541";Tend="3155";Tstart="2901";shortTE="F";uid="03f7861e-f8ab-4fc6-8daa-6e564fe14a44"
CM032339.1	RepeatMasker	LINE/RTE-BovB	38721607	38721866	1148	+	.	ID="RND-1_FAMILY-91";Tend="1075";Tstart="780";shortTE="F";uid="28105c62-2858-4208-8ba8-e725335b6814"
CM032339.1	RepeatMasker	DNA/hAT-Charlie	31766636	31766774	546	+	.	ID="RND-5_FAMILY-3183";Tend="1392";Tstart="1281";shortTE="F";uid="ccee6d5a-02ef-4592-909c-ab935e863142"
CM032339.1	RepeatMasker	DNA/hAT	37096796	37100563	14761	+	.	ID="RND-6_FAMILY-1015";Tend="3560";Tstart="185";shortTE="F";uid="4a5fc262-c656-4e17-a365-799cae1baceb"
CM032339.1	RepeatMasker	DNA/hAT-hAT19	60634242	60634549	1917	+	.	ID="RND-6_FAMILY-23325";Tend="1157";Tstart="852";shortTE="F";uid="f7a0ffe9-2a34-47e3-8a8e-5dc289e9b989"
CM032339.1	RepeatMasker	Retroposon?	77165609	77165774	543	+	.	ID="RND-1_FAMILY-97";TEgroup="ctg_1%7CRND-1_FAMILY-97%7C6";Tend="1052";Tstart="701";shortTE="F";uid="4e07ca19-883d-4a13-a4f5-ab8b054bc7b4"
CM032339.1	RepeatMasker	Unknown	54642023	54642387	1493	+	.	ID="RND-1_FAMILY-45";Tend="1302";Tstart="863";shortTE="F";uid="858ac458-672f-4f3c-a7d2-8236b4976b26"
CM032339.1	RepeatMasker	LINE/CR1	40082677	40083822	6501	+	.	ID="RND-5_FAMILY-4232";Tend="5885";Tstart="4802";shortTE="F";uid="7262d224-853c-432b-bee8-baab7080d449"
CM032339.1	RepeatMasker	Unknown	50838918	50839067	1972	+	.	ID="RND-1_FAMILY-41";Tend="1604";Tstart="1454";shortTE="F";uid="586eccf8-d075-4b80-9836-025a3c4c1151"
CM032339.1	RepeatMasker	Unknown	16315900	16316141	1651	+	.	ID="RND-1_FAMILY-311";Tend="1237";Tstart="965";shortTE="F";uid="0a55c7b4-6ebf-4c04-aef9-1f2f6c09b1d9"
CM032339.1	RepeatMasker	LINE/Penelope	39797918	39798102	1470	+	.	ID="RND-6_FAMILY-38054";Tend="1499";Tstart="1315";shortTE="F";uid="5f8617ec-655b-4f93-b4cc-241c4724e34e"
CM032339.1	RepeatMasker	RC/Helitron	76021260	76022024	3732	+	.	ID="RND-6_FAMILY-6595";TEgroup="ctg_1%7CRND-6_FAMILY-6595%7C3";Tend="2237";Tstart="1273";shortTE="F";uid="6282e60f-b0b4-4ff6-8d6b-eb354918f882"
CM032339.1	RepeatMasker	Unknown	46740869	46741013	1106	+	.	ID="RND-1_FAMILY-37";Tend="1136";Tstart="990";shortTE="F";uid="7753fca3-999d-4c45-afce-2e8bd96ceff7"
CM032339.1	RepeatMasker	DNA/hAT-Tip100	59579410	59579830	1991	+	.	ID="RND-6_FAMILY-2081";Tend="1412";Tstart="962";shortTE="F";uid="7928d457-770d-44c5-ba84-255a160fbec0"
CM032339.1	RepeatMasker	Unknown	83375239	83375789	2637	+	.	ID="RND-1_FAMILY-453";Tend="1044";Tstart="516";shortTE="F";uid="76ee7103-dda1-454c-9485-078b5142c3b5"
CM032339.1	RepeatMasker	DNA/TcMar-Tc1	18498898	18499235	2367	+	.	ID="RND-5_FAMILY-1704";Tend="1540";Tstart="1197";shortTE="F";uid="89bfa41a-7479-44ef-bf1e-2638d915320d"
CM032339.1	RepeatMasker	LINE/RTE-BovB	25440495	25440679	1155	+	.	ID="RND-5_FAMILY-1491";Tend="2772";Tstart="2590";shortTE="F";uid="77d6fa00-b72d-411b-8e44-cdbd79113bec"
CM032339.1	RepeatMasker	LTR/Gypsy	41673041	41673366	1292	+	.	ID="RND-1_FAMILY-532";Tend="5641";Tstart="5287";shortTE="F";uid="8b12d2c9-e06a-4ada-9696-ff899c057061"
CM032339.1	RepeatMasker	Unknown	530714	530969	879	+	.	ID="RND-1_FAMILY-95";Tend="494";Tstart="256";shortTE="F";uid="6311db92-8640-43c8-89ff-8c04d6e408ee"
CM032339.1	RepeatMasker	DNA/hAT-Ac	47484169	47484871	2049	+	.	ID="RND-1_FAMILY-174";TEgroup="ctg_1%7CRND-1_FAMILY-174%7C1";Tend="1714";Tstart="903";shortTE="F";uid="79cd6c13-0ada-492e-9a0e-dea9fa8e5704"
CM032339.1	RepeatMasker	LINE/I	44023784	44024518	1452	+	.	ID="RND-5_FAMILY-139";TEgroup="ctg_1%7CRND-5_FAMILY-139%7C3";Tend="2459";Tstart="550";shortTE="F";uid="146d5bd7-a9b0-4f3a-9f18-205b8a6372b1"
CM032339.1	RepeatMasker	DNA	49657732	49658154	465	+	.	ID="TTAA3C_AP";Tend="425";Tstart="1";shortTE="F";uid="6697af9d-40c0-40ce-b2b6-8d22603419f7"
CM032339.1	RepeatMasker	DNA/hAT	68205187	68207705	722	+	.	ID="RND-1_FAMILY-484";TEgroup="ctg_1%7CRND-1_FAMILY-484%7C36";Tend="2804";Tstart="410";shortTE="T";uid="acc9aec3-a10c-4a56-8398-5c1fbf8ea18f"
CM032339.1	RepeatMasker	LINE/RTE-BovB	68960263	68960547	1146	+	.	ID="RND-1_FAMILY-331";Tend="3238";Tstart="2949";shortTE="F";uid="68b5cac0-2f6f-46c8-ac07-951dbe74b82b"
CM032339.1	RepeatMasker	LTR/Gypsy	82437305	82437962	3403	+	.	ID="RND-6_FAMILY-7371";Tend="2955";Tstart="2329";shortTE="F";uid="e991c0fb-9c3f-4694-939c-fb8d86f6b8e6"
CM032339.1	RepeatMasker	DNA/TcMar-Mariner	83261122	83261243	534	+	.	ID="RND-6_FAMILY-667";Tend="768";Tstart="650";shortTE="F";uid="cf47baad-b9a9-4391-b4b7-79e47890feee"
CM032339.1	RepeatMasker	Unknown	65637294	65637524	1142	+	.	ID="RND-5_FAMILY-13";Tend="1790";Tstart="1568";shortTE="F";uid="252406bd-4501-475d-8c65-c3e84c26a470"
CM032339.1	RepeatMasker	LTR/Pao	36086285	36087961	1108	+	.	ID="RND-1_FAMILY-485";Tend="2488";Tstart="815";shortTE="F";uid="2a994a41-2d23-4b28-9985-3989bf39d706"
CM032339.1	RepeatMasker	LINE/R1	70106565	70109721	25409	+	.	ID="RND-6_FAMILY-19791";Tend="3773";Tstart="699";shortTE="F";uid="f5708fd2-a910-424d-8275-17d7dbb59358"
CM032339.1	RepeatMasker	LINE/I	33633050	33634154	417	+	.	ID="VINGI-1_BTA";Tend="2224";Tstart="1133";shortTE="F";uid="1b9196e7-2ef6-4108-9abb-edf26ed6ac93"
CM032339.1	RepeatMasker	LTR/Pao	7864043	7868925	5411	+	.	ID="BEL1-I_AP";Tend="5856";Tstart="923";shortTE="F";uid="3519ac69-fd5b-42ab-bcfc-dd885f652ff1"
CM032339.1	RepeatMasker	DNA/hAT-Tip100	34007282	34007588	784	+	.	ID="RND-1_FAMILY-134";Tend="1270";Tstart="967";shortTE="F";uid="12358aa6-9e59-4785-aa4e-f161235687dd"
CM032339.1	RepeatMasker	LTR/Gypsy	78335086	78335618	1456	+	.	ID="RND-6_FAMILY-9002";Tend="713";Tstart="191";shortTE="F";uid="a3f5ad8a-fcdc-4ebe-a538-6be311055f97"
CM032339.1	RepeatMasker	Unknown	61538713	61539404	456	+	.	ID="RND-1_FAMILY-306";Tend="3466";Tstart="2864";shortTE="F";uid="ba126ca9-f244-4052-b74a-db0cd18399fd"
CM032339.1	RepeatMasker	LINE/Penelope	42915076	42916328	6599	+	.	ID="RND-5_FAMILY-11870";Tend="1955";Tstart="620";shortTE="F";uid="10335903-72a3-4327-b969-e6fc2ab8710f"
CM032339.1	RepeatMasker	Unknown	52882690	52883205	1006	+	.	ID="RND-6_FAMILY-3520";Tend="1188";Tstart="713";shortTE="F";uid="6266a187-e135-488a-81fa-d3b3e4f4dc4e"
CM032339.1	RepeatMasker	LTR/Gypsy	58255516	58255694	1233	+	.	ID="RND-6_FAMILY-1309";Tend="990";Tstart="811";shortTE="F";uid="9a577735-f14a-45b2-aa7d-3cdf8db92965"
CM032339.1	RepeatMasker	DNA/Maverick	40374411	40383425	41557	+	.	ID="rnd-5_family-1845";Tend="8205";Tstart="1745";shortTE="F";uid="1ce37e5e-379f-4871-976f-56d3d40431e5"
CM032339.1	RepeatMasker	Unknown	901771	902169	934	+	.	ID="RND-4_FAMILY-221";TEgroup="ctg_1%7CRND-4_FAMILY-221%7C1";Tend="2025";Tstart="661";shortTE="F";uid="70924b78-7aad-4261-a2be-8c33ac1c3787"
CM032339.1	RepeatMasker	DNA/TcMar-Tc1	65424674	65425649	2324	+	.	ID="MARINER-4_HMM";Tend="1083";Tstart="103";shortTE="F";uid="e85f296b-86dd-4e37-ae17-54a1a4546d42"
CM032339.1	RepeatMasker	LINE/I-Jockey	45047553	45047963	973	+	.	ID="RND-6_FAMILY-7185";Tend="2955";Tstart="1315";shortTE="F";uid="e24063b6-3b1a-49c7-b906-89bd5f43d70b"
CM032339.1	RepeatMasker	Unknown	60925096	60925213	482	+	.	ID="RND-1_FAMILY-60";Tend="1078";Tstart="947";shortTE="F";uid="d1c56238-c33b-4f40-b518-6a613d8dc783"
CM032339.1	RepeatMasker	LTR/Gypsy	66122579	66123508	1051	+	.	ID="GYPSY-2_CFL-I";Tend="2585";Tstart="1721";shortTE="F";uid="97ba0872-e3e5-4526-88b2-ae225e0119c8"
CM032339.1	RepeatMasker	LTR/Copia	58718097	58718548	1334	+	.	ID="RND-3_FAMILY-272";Tend="1058";Tstart="606";shortTE="F";uid="a8446759-4153-4189-9d65-365b5b4951c6"
CM032339.1	RepeatMasker	DNA/Ginger-2	83481052	83481734	485	+	.	ID="ginger2-1_lmi";Tend="2920";Tstart="2400";shortTE="F";uid="0ce929ef-b1aa-4e5f-99b3-7ee9174f1768"
CM032339.1	RepeatMasker	LINE/I-Jockey	73743492	73744587	2527	+	.	ID="RND-5_FAMILY-1920";Tend="1805";Tstart="922";shortTE="F";uid="b441c467-b427-47f8-8f09-bfd1036a67a4"
CM032339.1	RepeatMasker	DNA/TcMar-Mariner	73736358	73736715	879	+	.	ID="MARINER-69_LMI";Tend="1336";Tstart="978";shortTE="F";uid="c912f356-dc6f-4f98-b8f5-a0de554ed84f"
CM032339.1	RepeatMasker	DNA	51278291	51278809	2415	+	.	ID="RND-5_FAMILY-1646";Tend="1527";Tstart="987";shortTE="F";uid="ced5eb68-e479-4841-9acc-99ef93c06a61"
CM032339.1	RepeatMasker	Unknown	29011053	29011429	1270	+	.	ID="RND-1_FAMILY-131";Tend="1441";Tstart="990";shortTE="F";uid="9f9d59e7-beaa-45e5-8796-1554d0aafa47"
CM032339.1	RepeatMasker	LINE/RTE-BovB	81122705	81124249	989	+	.	ID="RND-6_FAMILY-6089";Tend="2404";Tstart="567";shortTE="F";uid="ee754399-6041-4168-8cab-c05d2b0e1e86"
CM032339.1	RepeatMasker	DNA/hAT	77258212	77258910	2835	+	.	ID="RND-4_FAMILY-333";Tend="1575";Tstart="880";shortTE="F";uid="282c5250-5e3e-4d0e-a226-df3ce6d5a305"
CM032339.1	RepeatMasker	Unknown	82948865	82949269	699	+	.	ID="RND-6_FAMILY-8518";Tend="1411";Tstart="1013";shortTE="F";uid="a5ce2772-640e-4c2d-a4a9-f09e7f50529c"
CM032339.1	RepeatMasker	LINE/L2	42635532	42637177	13835	+	.	ID="RND-1_FAMILY-77";Tend="2875";Tstart="1226";shortTE="F";uid="bb6b629e-24f3-4406-a54f-d9209a713999"
CM032339.1	RepeatMasker	LINE/I-Jockey	71747943	71748241	722	+	.	ID="RND-5_FAMILY-1920";Tend="1523";Tstart="1344";shortTE="F";uid="c60a7855-e036-400c-a53b-94d10aca8b74"
CM032339.1	RepeatMasker	LINE/RTE-BovB	43969595	43969832	418	+	.	ID="RTE-47_LMI";Tend="3078";Tstart="2831";shortTE="F";uid="46b0c8a9-2d5b-41c1-82d7-fdfe35c02387"
CM032339.1	RepeatMasker	DNA/hAT-Tip100	36684314	36684759	2972	+	.	ID="RND-1_FAMILY-198";Tend="1409";Tstart="952";shortTE="F";uid="87103186-8aea-4a98-87ce-101721da956b"
CM032339.1	RepeatMasker	DNA/hAT	54122467	54122569	713	+	.	ID="RND-6_FAMILY-19552";Tend="779";Tstart="673";shortTE="F";uid="a0c6f01c-e0e8-4836-a8e0-a5fe36fd435f"
CM032339.1	RepeatMasker	DNA/hAT-Charlie	17584432	17585721	8463	+	.	ID="RND-5_FAMILY-8307";Tend="1956";Tstart="643";shortTE="F";uid="75669f2c-7bc8-4928-9d37-1eec7d3fc131"
CM032339.1	RepeatMasker	DNA/hAT-hATm	58281943	58282263	552	+	.	ID="HAT-5_AP";Tend="3108";Tstart="2786";shortTE="F";uid="fea515c3-1ba4-43b4-84eb-3ae69456f075"
CM032339.1	RepeatMasker	LINE/I-Jockey	35401970	35402270	1165	+	.	ID="RND-6_FAMILY-686";Tend="1055";Tstart="775";shortTE="F";uid="ee524fbe-2e3e-488a-a020-92a1c32d320d"
CM032339.1	RepeatMasker	Unknown	13086618	13086828	1124	+	.	ID="RND-4_FAMILY-44";Tend="1088";Tstart="879";shortTE="F";uid="190931c7-0a86-48b6-9fbf-1437079598fe"
CM032339.1	RepeatMasker	DNA/hAT-Tip100	16236862	16236973	688	+	.	ID="RND-1_FAMILY-80";Tend="1050";Tstart="938";shortTE="F";uid="71b4aa96-206f-4e81-8e7f-ad2e170d63a6"
CM032339.1	RepeatMasker	Unknown	34005330	34005483	498	+	.	ID="RND-5_FAMILY-3138";Tend="2121";Tstart="1969";shortTE="F";uid="dcc1cf75-9144-418f-b189-3a0e7bb93401"
CM032339.1	RepeatMasker	Unknown	2577255	2578260	2652	+	.	ID="RND-1_FAMILY-183";Tend="1905";Tstart="946";shortTE="F";uid="b010cc0e-181f-40cb-b65c-6f0337e8d9ee"
CM032339.1	RepeatMasker	LINE/I-Jockey	25765875	25766387	471	+	.	ID="HALYOMORPHA_HALYS-6_FAMILY-1101";Tend="705";Tstart="172";shortTE="F";uid="421bf315-6e1f-4d96-ab3f-3c30f9ef9f57"
CM032339.1	RepeatMasker	LINE/RTE-BovB	21626503	21626871	1439	+	.	ID="RND-5_FAMILY-12107";Tend="391";Tstart="111";shortTE="F";uid="c2d046b5-f9ea-4a4d-ac1c-76a0c2bcb249"
CM032339.1	RepeatMasker	DNA/PiggyBac	56219400	56219545	413	+	.	ID="PIGGYBAC-21_LMI";Tend="1893";Tstart="1748";shortTE="F";uid="ea646cc7-d0f8-4be9-b832-9361168c7019"
CM032339.1	RepeatMasker	LTR/Pao	52604293	52604806	3076	+	.	ID="RND-1_FAMILY-472";Tend="2076";Tstart="1468";shortTE="F";uid="b5cabd16-4dc5-4093-af71-48c46fd96df6"
CM032339.1	RepeatMasker	LINE/RTE-BovB	28132953	28133407	2901	+	.	ID="RND-1_FAMILY-91";Tend="1327";Tstart="865";shortTE="F";uid="919a977a-9ef9-42a2-a1fc-67637721e0ee"
CM032339.1	RepeatMasker	Unknown	20027448	20028105	3745	+	.	ID="RND-1_FAMILY-199";Tend="1713";Tstart="1091";shortTE="F";uid="68195744-7698-435a-b21b-413a0c5e1f43"
CM032339.1	RepeatMasker	LINE/R1	8180645	8181454	456	+	.	ID="RND-6_FAMILY-894";Tend="2679";Tstart="1917";shortTE="F";uid="e4f3499d-6a4c-4a2c-95a3-ad8e2c330c13"
CM032339.1	RepeatMasker	Retroposon?	47994904	47996306	9059	+	.	ID="RND-1_FAMILY-97";Tend="2052";Tstart="652";shortTE="F";uid="f4022e83-2513-4822-b569-dbccdbe24f66"
CM032339.1	RepeatMasker	DNA/hAT-hAT19	39349943	39350205	406	+	.	ID="RND-1_FAMILY-437";Tend="917";Tstart="664";shortTE="F";uid="32ca4af6-e3ff-426a-bb22-3a667a46dd20"
CM032339.1	RepeatMasker	DNA/TcMar-Mariner	56816903	56817979	3770	+	.	ID="rnd-5_family-4345";Tend="2130";Tstart="1060";shortTE="F";uid="9e5a4843-444a-4a22-8ea4-bae366b46b9c"
CM032339.1	RepeatMasker	DNA/hAT-Tip100	52533483	52533707	904	+	.	ID="RND-5_FAMILY-4765";Tend="1374";Tstart="1110";shortTE="F";uid="3592d1da-a148-480e-b41d-438fe168cbcf"
CM032339.1	RepeatMasker	LINE/Penelope	44913667	44913963	2204	+	.	ID="RND-1_FAMILY-56";Tend="1588";Tstart="1291";shortTE="F";uid="d7a39f03-441c-44e7-b646-1ea0f141e969"
CM032339.1	RepeatMasker	DNA/hAT-Tip100	67347570	67347862	973	+	.	ID="RND-4_FAMILY-1732";Tend="1238";Tstart="942";shortTE="F";uid="c74e6055-3cb9-4f9b-9b0b-d2a15c1cf9fd"
CM032339.1	RepeatMasker	Retroposon?	43385118	43386012	2766	+	.	ID="RND-5_FAMILY-5727";Tend="1871";Tstart="900";shortTE="F";uid="95d4ffab-e2b8-4d73-b8c3-1079a20c7af6"
CM032339.1	RepeatMasker	DNA/hAT-Tip100	58784536	58785094	3022	+	.	ID="RND-5_FAMILY-7989";Tend="1512";Tstart="958";shortTE="F";uid="844c2dce-9677-4b73-b604-daaa951ce3d2"
CM032339.1	RepeatMasker	DNA/hAT	63806600	63806974	1281	+	.	ID="HAT-N7_AP";Tend="378";Tstart="1";shortTE="F";uid="d211f168-c480-4ebc-a6bc-0e488e9a35ad"
CM032339.1	RepeatMasker	Unknown	53290975	53291560	3512	+	.	ID="RND-5_FAMILY-6350";Tend="1571";Tstart="1005";shortTE="F";uid="9dede2b9-847a-4d98-bee5-3338556c7055"
CM032339.1	RepeatMasker	DNA/hAT-Tip100	69827947	69828352	1794	+	.	ID="RND-1_FAMILY-102";Tend="1266";Tstart="880";shortTE="F";uid="2512468a-e805-4179-8e32-b61b6d5b18d5"
CM032339.1	RepeatMasker	Unknown	52350152	52350277	587	+	.	ID="RND-6_FAMILY-5142";Tend="1517";Tstart="1365";shortTE="F";uid="5c4e992a-c411-483c-8b70-9ae20729db9a"
CM032339.1	RepeatMasker	Unknown	20328134	20328408	1873	+	.	ID="RND-5_FAMILY-7113";Tend="1178";Tstart="904";shortTE="F";uid="000de988-e43e-41ee-a7d9-07a1fc3dee7f"
CM032339.1	RepeatMasker	Unknown	53007052	53007564	2839	+	.	ID="RND-4_FAMILY-588";Tend="1507";Tstart="925";shortTE="F";uid="ac1705c4-90f8-473b-93c1-624217dfbb7a"
CM032339.1	RepeatMasker	DNA/Maverick	47981934	47983759	5008	+	.	ID="RND-1_FAMILY-139";Tend="6610";Tstart="4774";shortTE="F";uid="1f685061-b785-4ee1-b9b5-750fc50bf0dc"
CM032339.1	RepeatMasker	DNA/hAT	25913306	25914223	986	+	.	ID="RND-5_FAMILY-1153";Tend="2043";Tstart="1119";shortTE="F";uid="7dba5d23-d4f9-4cd7-903d-cd8380113d4b"
CM032339.1	RepeatMasker	DNA/hAT-hAT19	56752462	56752600	1793	+	.	ID="RND-6_FAMILY-23325";Tend="566";Tstart="447";shortTE="F";uid="f520ddfa-c816-4f32-8ef4-53d6ce4381fd"
CM032339.1	RepeatMasker	DNA/hAT	79081558	79082211	3659	+	.	ID="RND-4_FAMILY-333";Tend="1591";Tstart="927";shortTE="F";uid="ecc84f70-f7a1-4840-9e94-ebba8f580a73"
CM032339.1	RepeatMasker	Unknown	70026139	70026500	1352	+	.	ID="RND-6_FAMILY-9698";TEgroup="ctg_1%7CRND-6_FAMILY-9698%7C1";Tend="1633";Tstart="1043";shortTE="F";uid="8c04127c-483e-40ba-8474-4dc2fad12be2"
CM032339.1	RepeatMasker	LTR/Pao	62508685	62509017	2889	+	.	ID="RND-1_FAMILY-485";Tend="4707";Tstart="4374";shortTE="F";uid="519a3fa4-6bb4-4d1a-bc95-865ff7817538"
CM032339.1	RepeatMasker	Unknown	528320	530500	5929	+	.	ID="RND-1_FAMILY-95";Tend="2739";Tstart="947";shortTE="F";uid="eface874-7aa2-4949-b8d4-09891bbd9d19"
CM032339.1	RepeatMasker	LINE/I-Jockey	32652846	32654639	1876	+	.	ID="RND-6_FAMILY-10360";TEgroup="ctg_1%7CRND-6_FAMILY-10360%7C2";Tend="2170";Tstart="136";shortTE="F";uid="99789ab8-8085-4319-804f-3a9a2ff52ff5"
CM032339.1	RepeatMasker	Unknown	26920008	26920927	6126	+	.	ID="RND-5_FAMILY-19619";Tend="1602";Tstart="699";shortTE="F";uid="c17abe62-09ff-4343-a5ac-d7ced53b1665"
CM032339.1	RepeatMasker	Unknown	73655111	73655383	547	+	.	ID="RND-1_FAMILY-34";TEgroup="ctg_1%7CRND-1_FAMILY-34%7C2";Tend="1211";Tstart="913";shortTE="F";uid="f849cd1b-28c6-4e2e-85b1-d63c5d175dee"
CM032339.1	RepeatMasker	Unknown	54492558	54492802	842	+	.	ID="RND-5_FAMILY-3256";Tend="1254";Tstart="965";shortTE="F";uid="812c2a7e-6712-48ef-80cb-5969170aeb93"
CM032339.1	RepeatMasker	DNA/hAT-hAT19	22611689	22611893	463	+	.	ID="HAT-N4_AP";Tend="540";Tstart="334";shortTE="F";uid="4addfd16-f7f9-4a39-93d1-75da2b35f97b"
CM032339.1	RepeatMasker	DNA/hAT-Tip100	49952087	49952341	691	+	.	ID="RND-1_FAMILY-92";Tend="1253";Tstart="943";shortTE="F";uid="ad02ef44-e0fc-47e5-ac79-76952f7c1139"
CM032339.1	RepeatMasker	Unknown	70983513	70984097	407	+	.	ID="RND-1_FAMILY-337";TEgroup="ctg_1%7CRND-1_FAMILY-337%7C2";Tend="1661";Tstart="1125";shortTE="T";uid="66b5c4e5-7de4-4ca3-80b5-16062b2269e5"
CM032339.1	RepeatMasker	Unknown	73206571	73207232	5110	+	.	ID="RND-1_FAMILY-183";Tend="1593";Tstart="938";shortTE="F";uid="3406e278-db8a-43a1-8119-4bb9b15f853f"
CM032339.1	RepeatMasker	DNA/hAT-Blackjack	68830212	68830806	2822	+	.	ID="RND-5_FAMILY-5477";Tend="1006";Tstart="416";shortTE="F";uid="c96d5924-4890-442a-bfa0-22fb330cceed"
CM032339.1	RepeatMasker	DNA/hAT	4751360	4751688	1562	+	.	ID="RND-5_FAMILY-3264";Tend="1430";Tstart="1068";shortTE="F";uid="a23f70ec-f05a-4976-b5b5-f98e6ed6810b"
CM032339.1	RepeatMasker	DNA/hAT-hAT19	13854095	13854313	713	+	.	ID="RND-6_FAMILY-10401";Tend="1752";Tstart="1532";shortTE="F";uid="71c7b353-f4b6-4b93-902c-3a84ce7f69cd"
CM032339.1	RepeatMasker	DNA/TcMar-Mariner	22595619	22595947	516	+	.	ID="MARINER-2_LMI";Tend="1260";Tstart="944";shortTE="F";uid="3a9ab817-83e1-455d-8866-0e4332af42a3"
CM032339.1	RepeatMasker	Unknown	20402971	20403710	1071	+	.	ID="RND-6_FAMILY-2788";TEgroup="ctg_1%7CRND-6_FAMILY-2788%7C1";Tend="1073";Tstart="479";shortTE="F";uid="6023441f-bf75-4904-8210-9dd093c02211"
CM032339.1	RepeatMasker	LINE/RTE-BovB	17665265	17665576	1777	+	.	ID="RND-5_FAMILY-1830";Tend="3100";Tstart="2779";shortTE="F";uid="b4d759df-660e-481e-b5f1-bc752123ec87"
CM032339.1	RepeatMasker	DNA/TcMar-Pogo	65535528	65535861	1569	+	.	ID="RND-6_FAMILY-391";Tend="822";Tstart="500";shortTE="F";uid="139ecdad-9dad-4f1c-932e-40400aa6e60e"
CM032339.1	RepeatMasker	Unknown	81514000	81514299	880	+	.	ID="RND-1_FAMILY-71";Tend="4353";Tstart="4051";shortTE="F";uid="c72b9659-634b-4b05-a77b-2407224ca3c9"
CM032339.1	RepeatMasker	DNA/hAT-Tip100	17059873	17060197	598	+	.	ID="RND-4_FAMILY-1042";Tend="497";Tstart="231";shortTE="F";uid="77ee40ea-1ef9-4207-abbd-a4b8bcbbbf9e"
CM032339.1	RepeatMasker	RC/Helitron	35784978	35785451	1337	+	.	ID="RND-4_FAMILY-246";TEgroup="ctg_1%7CRND-4_FAMILY-246%7C2";Tend="1947";Tstart="677";shortTE="F";uid="4115a49c-0824-4ffa-a9b8-4e6360cf20bd"
CM032339.1	RepeatMasker	DNA/hAT	61338581	61338766	796	+	.	ID="RND-4_FAMILY-333";Tend="1079";Tstart="900";shortTE="F";uid="317e2222-164a-42fe-8443-f87296173112"
CM032339.1	RepeatMasker	RC/Helitron	56805450	56806024	2908	+	.	ID="RND-5_FAMILY-4473";Tend="1309";Tstart="688";shortTE="F";uid="d68adf00-639a-4852-bc7c-b5a2558a1265"
CM032339.1	RepeatMasker	LINE/I-Jockey	83231976	83232626	2774	+	.	ID="RND-5_FAMILY-646";Tend="1567";Tstart="926";shortTE="F";uid="0675e931-70e9-4ce1-817b-687a01330c1b"
CM032339.1	RepeatMasker	Unknown	24990863	24991168	2037	+	.	ID="RND-1_FAMILY-55";Tend="1247";Tstart="947";shortTE="F";uid="73eea461-bd5d-4bcc-a905-a1a8cf3b5a5b"
CM032339.1	RepeatMasker	Unknown	41668331	41669604	404	+	.	ID="RND-1_FAMILY-2";Tend="2401";Tstart="1174";shortTE="F";uid="01330bd2-bf26-494b-a5d1-cc650ca5f8b2"
CM032339.1	RepeatMasker	LINE/Penelope	45269470	45270260	1809	+	.	ID="RND-6_FAMILY-7740";Tend="1880";Tstart="1171";shortTE="F";uid="3859bf73-302b-4c20-ae9d-8f1e4fe1b275"
CM032339.1	RepeatMasker	DNA/hAT-Blackjack	37458474	37458599	491	+	.	ID="HAT-4_PBA";TEgroup="ctg_1%7CHAT-4_PBA%7C1";Tend="5984";Tstart="698";shortTE="F";uid="5bee33bf-95fc-4a41-81ff-91d32b8762a5"
CM032339.1	RepeatMasker	DNA/hAT	64877328	64878365	4015	+	.	ID="RND-1_FAMILY-484";Tend="3260";Tstart="2226";shortTE="F";uid="e8d3f510-4f57-46a2-9fde-4a0168f6d15f"
CM032339.1	RepeatMasker	DNA/hAT-Tip100	61258723	61259722	949	+	.	ID="RND-4_FAMILY-1042";Tend="2185";Tstart="1159";shortTE="F";uid="8751a08e-c7ed-46e7-99b1-cbcbef88a518"
CM032339.1	RepeatMasker	LTR/Gypsy	61030654	61030905	619	+	.	ID="RND-6_FAMILY-24458";Tend="277";Tstart="64";shortTE="F";uid="ffe582a8-1b8a-4ea5-b9b6-b04522b1edc2"
CM032339.1	RepeatMasker	Unknown	62955337	62956141	3655	+	.	ID="RND-1_FAMILY-176";Tend="1288";Tstart="513";shortTE="F";uid="35bfc986-a8fd-4f3e-84dc-0c8f1f27655f"
CM032339.1	RepeatMasker	DNA/hAT-Charlie	7781726	7782281	2789	+	.	ID="RND-5_FAMILY-8307";Tend="2727";Tstart="2195";shortTE="F";uid="2f4b8aa2-9806-49db-b83d-9eb3601eae43"
CM032339.1	RepeatMasker	Unknown	67682318	67683258	5640	+	.	ID="RND-6_FAMILY-17292";Tend="1895";Tstart="968";shortTE="F";uid="f392e9fc-d4c7-4b26-997c-2bdc37105696"
CM032339.1	RepeatMasker	DNA/PiggyBac	23815266	23815576	444	+	.	ID="PIGGYBAC-16_LMI";Tend="1210";Tstart="903";shortTE="F";uid="91ddd59e-9369-49f0-88df-e1ba81065ba1"
CM032339.1	RepeatMasker	DNA/hAT-Charlie	85646322	85646636	1771	+	.	ID="RND-5_FAMILY-3183";Tend="1240";Tstart="923";shortTE="F";uid="dbf8b88b-3d7d-4898-8fdc-79cbb0f1a6f5"
CM032339.1	RepeatMasker	DNA/hAT-Tip100	32992779	32993133	2155	+	.	ID="RND-6_FAMILY-9292";Tend="1354";Tstart="1009";shortTE="F";uid="423a2879-93b1-4220-b66c-e88203d94f85"
CM032339.1	RepeatMasker	LINE/Penelope	34717577	34719138	1287	+	.	ID="RND-5_FAMILY-5919";TEgroup="ctg_1%7CRND-5_FAMILY-5919%7C5";Tend="2092";Tstart="684";shortTE="F";uid="d01d831b-00cf-43cb-9348-5fa55eb41b6b"
CM032339.1	RepeatMasker	Unknown	48866156	48866689	1573	+	.	ID="RND-6_FAMILY-1987";Tend="1251";Tstart="748";shortTE="F";uid="452bb8e3-2c54-483b-98c1-a04b3bea1fe9"
CM032339.1	RepeatMasker	DNA/Sola-2	77729255	77729503	2003	+	.	ID="RND-6_FAMILY-2313";Tend="599";Tstart="346";shortTE="F";uid="fd9f57fa-b530-494e-93c3-2241b674bd89"
CM032339.1	RepeatMasker	DNA/hAT-Tip100	67708058	67708351	1965	+	.	ID="RND-1_FAMILY-108";Tend="1241";Tstart="934";shortTE="F";uid="8c9f9eeb-7de6-4fbb-8e96-1959e692fc40"
CM032339.1	RepeatMasker	LTR/Gypsy	48029403	48029752	2393	+	.	ID="RND-1_FAMILY-532";Tend="5641";Tstart="5285";shortTE="F";uid="dc499bf0-4b39-419a-9a1c-0ba6b88f0ab0"
CM032339.1	RepeatMasker	DNA/hAT-hAT19	81242845	81242994	435	+	.	ID="RND-1_FAMILY-437";Tend="3009";Tstart="2861";shortTE="F";uid="5e43961f-3495-486b-99d3-d541e086eee2"
CM032339.1	RepeatMasker	DNA/hAT-Tip100	74696587	74696907	1609	+	.	ID="RND-4_FAMILY-1732";Tend="1303";Tstart="934";shortTE="F";uid="14780a9e-b253-454d-b612-dd4c1e908982"
CM032339.1	RepeatMasker	LTR/Gypsy	7186080	7186268	528	+	.	ID="RND-5_FAMILY-607";Tend="5441";Tstart="5254";shortTE="F";uid="a338e545-a6e6-4393-9dce-5f76e43d5d5f"
CM032339.1	RepeatMasker	LTR/Pao	86212280	86213027	1304	+	.	ID="RND-5_FAMILY-615";TEgroup="ctg_1%7CRND-5_FAMILY-615%7C6";Tend="1823";Tstart="992";shortTE="F";uid="eb4390cf-5d46-40bf-a367-eaba133d2218"
CM032339.1	RepeatMasker	LTR/Pao	76554267	76554680	3205	+	.	ID="RND-5_FAMILY-6297";Tend="999";Tstart="553";shortTE="F";uid="be3c0d62-b87a-4621-aedf-a7a6b6fe7bc3"
CM032339.1	RepeatMasker	LINE/L1	8149895	8150297	1554	+	.	ID="RND-5_FAMILY-7082";Tend="1356";Tstart="932";shortTE="F";uid="a276b575-7565-4998-a629-2dfba335b610"
CM032339.1	RepeatMasker	LINE/I-Jockey	17929749	17930129	1029	+	.	ID="RND-6_FAMILY-468";Tend="3148";Tstart="2768";shortTE="F";uid="c96b8b39-de1b-4d9f-a487-7e6d0409c543"
CM032339.1	RepeatMasker	RC/Helitron	3017984	3018511	3526	+	.	ID="RND-5_FAMILY-732";Tend="1303";Tstart="779";shortTE="F";uid="9594cbbc-8607-4ebf-93b9-ca5436a20b93"
CM032339.1	RepeatMasker	LINE/I-Jockey	64860560	64861295	1668	+	.	ID="RND-5_FAMILY-1695";Tend="4664";Tstart="3921";shortTE="F";uid="35f80ed9-2066-4f82-b792-8927f1086216"
CM032339.1	RepeatMasker	DNA/TcMar-Mariner	28263126	28263512	3220	+	.	ID="RND-1_FAMILY-417";Tend="1502";Tstart="1108";shortTE="F";uid="b2e07b02-30c4-419f-ad8f-d17e0ed8612a"
CM032339.1	RepeatMasker	DNA/TcMar-Tigger	46450920	46451235	1920	+	.	ID="RND-6_FAMILY-3091";Tend="1253";Tstart="937";shortTE="F";uid="e3f59675-595d-4aae-8a6d-14fbad6344de"
CM032339.1	RepeatMasker	DNA/Ginger-2	40543754	40544779	6423	+	.	ID="RND-5_FAMILY-9842";Tend="1969";Tstart="902";shortTE="F";uid="9e3b76d6-bee9-4e9a-aaa4-b1c83eabc14a"
CM032339.1	RepeatMasker	Unknown	78304232	78305116	2359	+	.	ID="RND-1_FAMILY-69";TEgroup="ctg_1%7CRND-1_FAMILY-69%7C10";Tend="1636";Tstart="825";shortTE="F";uid="1c1e71d2-00a0-4b62-a184-d934da252ff3"
CM032339.1	RepeatMasker	Unknown	41903394	41905463	8847	+	.	ID="RND-1_FAMILY-51";Tend="2801";Tstart="829";shortTE="F";uid="b7b3cb7d-dc7e-4098-900e-42254751eb34"
CM032339.1	RepeatMasker	LTR/Pao	69912657	69913964	750	+	.	ID="RND-5_FAMILY-2038";TEgroup="ctg_1%7CRND-5_FAMILY-2038%7C3";Tend="646";Tstart="21";shortTE="F";uid="b5545df6-0f73-4858-a211-2eb6a8e1f474"
CM032339.1	RepeatMasker	Unknown	55050656	55051259	2237	+	.	ID="RND-6_FAMILY-427";Tend="1576";Tstart="957";shortTE="F";uid="75cc1cf3-bae1-4739-bd28-0206e0901343"
CM032339.1	RepeatMasker	Unknown	25878694	25878915	1482	+	.	ID="RND-1_FAMILY-93";Tend="1228";Tstart="1009";shortTE="F";uid="66198715-074c-4b3b-b11f-22afd99f5307"
CM032339.1	RepeatMasker	Unknown	33757960	33763203	1808	+	.	ID="RND-1_FAMILY-15";Tend="4151";Tstart="2028";shortTE="F";uid="36c299e9-377f-4fcd-9e07-bc238afd84e7"
CM032339.1	RepeatMasker	LINE/CR1	77064499	77064926	1736	+	.	ID="RND-5_FAMILY-4232";Tend="818";Tstart="129";shortTE="F";uid="6d13cfe4-f933-4a66-abdd-e6f0adcd1ea0"
CM032339.1	RepeatMasker	Unknown	62872669	62873055	3228	+	.	ID="RND-1_FAMILY-53";Tend="1321";Tstart="938";shortTE="F";uid="a97b8b75-b3d0-4687-a5e5-ee0df1b1d70b"
CM032339.1	RepeatMasker	DNA/TcMar-Pogo	81003285	81004283	7750	+	.	ID="RND-6_FAMILY-4543";Tend="2352";Tstart="1379";shortTE="F";uid="15546c16-71bd-4690-b22f-69363d101270"
CM032339.1	RepeatMasker	DNA/Kolobok-E	70794614	70795287	5483	+	.	ID="RND-1_FAMILY-243";Tend="1625";Tstart="958";shortTE="F";uid="83d65482-0b41-4a3b-be37-78a81c89fc05"
CM032339.1	RepeatMasker	DNA/hAT	61551161	61554654	27089	+	.	ID="RND-1_FAMILY-484";Tend="4151";Tstart="560";shortTE="F";uid="cd0f6cbd-5ceb-4761-b8ea-5894d2637e3e"
CM032339.1	RepeatMasker	DNA/P	42343308	42346295	6168	+	.	ID="RND-6_FAMILY-10368";TEgroup="ctg_1%7CRND-6_FAMILY-10368%7C3";Tend="2700";Tstart="51";shortTE="F";uid="44573b1c-9bd1-4c60-8d13-196c93c2f254"
CM032339.1	RepeatMasker	DNA/hAT-Ac	28930428	28930681	1666	+	.	ID="RND-6_FAMILY-3981";Tend="652";Tstart="398";shortTE="F";uid="1882a91e-17c4-44f0-b6bf-c7523f99f11e"
CM032339.1	RepeatMasker	Unknown	54929856	54930413	3948	+	.	ID="RND-6_FAMILY-32380";Tend="1728";Tstart="1175";shortTE="F";uid="b176a4ad-6e54-412f-a9d7-03f88ffb44c8"
CM032339.1	RepeatMasker	DNA/Sola-2	515031	515523	2981	+	.	ID="RND-6_FAMILY-2313";Tend="1421";Tstart="924";shortTE="F";uid="54025f34-bd7d-430e-adba-f5a302aaa4c7"
CM032339.1	RepeatMasker	Unknown	75902667	75902871	1349	+	.	ID="RND-6_FAMILY-38224";Tend="1245";Tstart="1053";shortTE="F";uid="2ec1846c-812c-4b7f-983a-2fa5ec16dd60"
CM032339.1	RepeatMasker	DNA/hAT-Ac	29162588	29163165	2802	+	.	ID="RND-4_FAMILY-1424";TEgroup="ctg_1%7CRND-4_FAMILY-1424%7C4";Tend="1739";Tstart="910";shortTE="F";uid="f7178eda-a165-4ca9-9dfd-c974acf4af1b"
CM032339.1	RepeatMasker	DNA/hAT-Tip100	85881162	85881662	3980	+	.	ID="RND-1_FAMILY-232";Tend="1386";Tstart="882";shortTE="F";uid="84b9ca5c-f02e-4a0e-b328-25680cf75c56"
CM032339.1	RepeatMasker	Unknown	26099412	26099522	415	+	.	ID="RND-1_FAMILY-507";Tend="946";Tstart="836";shortTE="F";uid="d7ba7bd0-df1b-4a45-a125-997a0970377e"
CM032339.1	RepeatMasker	Unknown	25040617	25040752	944	+	.	ID="RND-6_FAMILY-241";Tend="749";Tstart="614";shortTE="F";uid="6f9c8934-ce09-4173-be83-c5ddcdb92470"
CM032339.1	RepeatMasker	LINE/R1	592474	594507	5321	+	.	ID="RND-4_FAMILY-1010";TEgroup="ctg_1%7CRND-4_FAMILY-1010%7C1";Tend="1817";Tstart="152";shortTE="F";uid="2818276b-e240-4a7a-ae7e-89eb88954a01"
CM032339.1	RepeatMasker	DNA/Ginger-2	37322284	37322406	452	+	.	ID="RND-5_FAMILY-9842";Tend="1973";Tstart="1835";shortTE="F";uid="a0b24c15-488e-4927-8c95-cd8172fc98d2"
CM032339.1	RepeatMasker	Unknown	382681	382936	743	+	.	ID="RND-1_FAMILY-534";Tend="2049";Tstart="1792";shortTE="F";uid="f1eff83a-d513-403c-a3b9-0b401ec3a950"
CM032339.1	RepeatMasker	LTR/Copia	65921198	65922149	5548	+	.	ID="RND-3_FAMILY-272";Tend="1736";Tstart="768";shortTE="F";uid="1802b137-d648-4dbf-9a98-8afd6682fe20"
CM032339.1	RepeatMasker	DNA/hAT-Tip100	57531210	57531533	1118	+	.	ID="RND-5_FAMILY-4765";Tend="1373";Tstart="971";shortTE="F";uid="14bd9fa4-d7e6-46a7-99ba-8ab7fe5870e7"
CM032339.1	RepeatMasker	LINE/R1	53163670	53164101	542	+	.	ID="RND-5_FAMILY-2157";Tend="1482";Tstart="844";shortTE="F";uid="611eb31e-df55-458c-8359-742efca16fde"
CM032339.1	RepeatMasker	DNA/TcMar-Mariner	85990884	85991300	1248	+	.	ID="RND-6_FAMILY-667";Tend="824";Tstart="410";shortTE="F";uid="12999deb-e96d-4238-9bae-0bd5bd4cec4e"
CM032339.1	RepeatMasker	Unknown	11358566	11359387	2135	+	.	ID="RND-1_FAMILY-90";TEgroup="ctg_1%7CRND-1_FAMILY-90%7C3";Tend="1891";Tstart="930";shortTE="F";uid="f1316997-d9a4-47c8-a1ba-a55456254951"
CM032339.1	RepeatMasker	LINE/Penelope	69090830	69091718	6523	+	.	ID="RND-1_FAMILY-226";Tend="1700";Tstart="831";shortTE="F";uid="d8e88b56-be3e-40a6-b6c8-e38ae3378e70"
CM032339.1	RepeatMasker	DNA/hAT-Tip100	59785017	59785410	2126	+	.	ID="RND-5_FAMILY-4765";Tend="1378";Tstart="977";shortTE="F";uid="f83de0ef-9a01-474c-811d-d9cc94116a0d"
CM032339.1	RepeatMasker	LTR/Gypsy	10215999	10216144	532	+	.	ID="RND-1_FAMILY-533";Tend="1651";Tstart="1506";shortTE="F";uid="40ed5bb0-f6a9-4719-9b2d-d5d9f73f1283"
CM032339.1	RepeatMasker	DNA/hAT	48694851	48695196	2380	+	.	ID="RND-1_FAMILY-112";Tend="1733";Tstart="1383";shortTE="F";uid="58e85dcc-e3be-4ab4-9112-6f50e42dc337"
CM032339.1	RepeatMasker	LTR/Gypsy	47859706	47861750	14886	+	.	ID="RND-6_FAMILY-3669";Tend="4557";Tstart="2539";shortTE="F";uid="34449d59-2204-4e42-a2c4-4fa5be560233"
CM032339.1	RepeatMasker	LTR/Copia	49073784	49074036	1235	+	.	ID="RND-3_FAMILY-272";Tend="1005";Tstart="749";shortTE="F";uid="5dbc6a17-89f3-477c-ae78-05eeb9bf9e1f"
CM032339.1	RepeatMasker	DNA/MULE-NOF	10637556	10638652	7595	+	.	ID="RND-6_FAMILY-25717";Tend="1898";Tstart="771";shortTE="F";uid="8a3d8cbb-66ca-4a8d-80eb-f85aab79900e"
CM032339.1	RepeatMasker	RC/Helitron	5937560	5937921	1943	+	.	ID="RND-4_FAMILY-2794";Tend="741";Tstart="384";shortTE="F";uid="146bb151-2adc-4a2d-8c6e-f3fcec41cf59"
CM032339.1	RepeatMasker	LTR/Pao	50684431	50684765	751	+	.	ID="RND-6_FAMILY-7788";Tend="1157";Tstart="873";shortTE="F";uid="1c05b625-80ec-40f5-8e83-3533b137e2c8"
CM032339.1	RepeatMasker	DNA/hAT-Tip100	74366989	74367098	480	+	.	ID="RND-6_FAMILY-379";Tend="914";Tstart="815";shortTE="F";uid="5684b272-457a-4fbe-bc78-d4a8e35bc1e3"
CM032339.1	RepeatMasker	Unknown	41402149	41402723	1553	+	.	ID="RND-5_FAMILY-1027";Tend="2687";Tstart="2136";shortTE="F";uid="094afc14-e8ae-44bc-b72f-72a005133207"
CM032339.1	RepeatMasker	Unknown	63054647	63054845	1008	+	.	ID="RND-1_FAMILY-246";Tend="1252";Tstart="1040";shortTE="F";uid="741aea42-6a49-4d81-abcc-b52952563556"
CM032339.1	RepeatMasker	LTR/Pao	48877281	48878061	6491	+	.	ID="RND-5_FAMILY-13903";Tend="5855";Tstart="5070";shortTE="F";uid="6db70b05-4302-4542-ab5b-1edbf9fa15cd"
CM032339.1	RepeatMasker	Unknown	29470362	29470477	646	+	.	ID="RND-3_FAMILY-143";Tend="1043";Tstart="934";shortTE="F";uid="14107532-1e58-48bf-a906-5eb312064170"
CM032339.1	RepeatMasker	Unknown	22149645	22149781	1006	+	.	ID="RND-1_FAMILY-311";Tend="1256";Tstart="1120";shortTE="F";uid="7c897634-430f-4680-9d6d-cfd54cc26c63"
CM032339.1	RepeatMasker	Unknown	18145641	18145819	762	+	.	ID="RND-1_FAMILY-199";Tend="1149";Tstart="952";shortTE="F";uid="4f1b02bb-a4e1-4899-a3fd-1d27475d2b08"
CM032339.1	RepeatMasker	DNA/TcMar-Tc1	40870288	40870722	1610	+	.	ID="RND-5_FAMILY-3965";Tend="1813";Tstart="1323";shortTE="F";uid="b7d29143-b072-4ba8-917c-580eef9aae35"
CM032339.1	RepeatMasker	DNA/hAT	11671909	11672959	2418	+	.	ID="RND-1_FAMILY-484";TEgroup="ctg_1%7CRND-1_FAMILY-484%7C7";Tend="1725";Tstart="768";shortTE="F";uid="3aaa8df0-305a-4aab-a561-9d9f6b3156a0"
CM032339.1	RepeatMasker	DNA/TcMar-Mariner	23629330	23630010	1302	+	.	ID="RND-1_FAMILY-417";TEgroup="ctg_1%7CRND-1_FAMILY-417%7C2";Tend="958";Tstart="544";shortTE="F";uid="c66ff98e-7c47-47b3-a90f-9b1ba27ddff5"
CM032339.1	RepeatMasker	LTR/Pao	75012004	75013695	767	+	.	ID="RND-1_FAMILY-485";Tend="3439";Tstart="1715";shortTE="F";uid="8f065571-7ba2-4513-a5e6-9474a72b204b"
CM032339.1	RepeatMasker	Unknown	8472219	8473334	4147	+	.	ID="RND-6_FAMILY-130";Tend="1052";Tstart="23";shortTE="F";uid="8a57a36c-38df-4c9a-a382-733aa7ef2dc8"
CM032339.1	RepeatMasker	Unknown	76898316	76898538	1129	+	.	ID="RND-4_FAMILY-385";Tend="1360";Tstart="1143";shortTE="F";uid="7df8e580-3158-4b57-a677-4a79302994a8"
CM032339.1	RepeatMasker	DNA/Maverick	68506664	68508299	5051	+	.	ID="RND-6_FAMILY-2177";Tend="2204";Tstart="610";shortTE="F";uid="7f648e0d-3f18-4d07-be39-513d694fdd92"
CM032339.1	RepeatMasker	DNA/hAT-hAT19	37579667	37579893	411	+	.	ID="RND-6_FAMILY-23325";Tend="1818";Tstart="1607";shortTE="F";uid="04d168b7-78d3-4b02-a6f7-ccb72725972d"
CM032339.1	RepeatMasker	DNA/P	47477954	47478460	927	+	.	ID="RND-5_FAMILY-10134";TEgroup="ctg_1%7CRND-5_FAMILY-10134%7C3";Tend="1454";Tstart="979";shortTE="F";uid="48601f20-862e-4513-83e6-2643b57d5c3f"
CM032339.1	RepeatMasker	DNA/hAT-Tip100	9953861	9954059	947	+	.	ID="RND-4_FAMILY-476";Tend="1402";Tstart="1191";shortTE="F";uid="fa1893e7-3a0a-4239-ae38-7f561d0f9a04"
CM032339.1	RepeatMasker	Unknown	53215265	53215437	446	+	.	ID="RND-1_FAMILY-42";Tend="1633";Tstart="1435";shortTE="F";uid="22b05b76-d36b-4523-acfa-759d2523711b"
CM032339.1	RepeatMasker	DNA/hAT-Tip100	74423329	74425448	7621	+	.	ID="RND-6_FAMILY-811";TEgroup="ctg_1%7CRND-6_FAMILY-811%7C16";Tend="2828";Tstart="635";shortTE="F";uid="8e60a10d-7602-423c-9084-f78e3db708ba"
CM032339.1	RepeatMasker	DNA	54713221	54713497	1660	+	.	ID="RND-6_FAMILY-4312";Tend="1166";Tstart="879";shortTE="F";uid="09a764b8-6ad6-4f03-ae98-df06dcb32741"
CM032339.1	RepeatMasker	DNA/hAT-Tip100	78290725	78291507	6250	+	.	ID="RND-1_FAMILY-520";Tend="1684";Tstart="897";shortTE="F";uid="06942287-c43e-439d-bc64-bf3896cb396f"
CM032339.1	RepeatMasker	Unknown	79582698	79583902	3603	+	.	ID="RND-5_FAMILY-6091";Tend="2256";Tstart="1105";shortTE="F";uid="5915e554-b070-4d7e-a1af-54271d98d9aa"
CM032339.1	RepeatMasker	DNA/hAT-Blackjack	66768297	66768663	2644	+	.	ID="RND-6_FAMILY-13118";Tend="1307";Tstart="929";shortTE="F";uid="347dad27-3359-4564-b88c-2b58ed81759a"
CM032339.1	RepeatMasker	Unknown	27415937	27416523	1002	+	.	ID="RND-5_FAMILY-3323";Tend="2377";Tstart="1771";shortTE="F";uid="db6df759-bec3-4ce6-91aa-03edfc58e3f7"
CM032339.1	RepeatMasker	Unknown	15242366	15242610	1367	+	.	ID="RND-1_FAMILY-76";Tend="1233";Tstart="978";shortTE="F";uid="37aeeb47-9e22-4e00-8ca9-2df10ecfea68"
CM032339.1	RepeatMasker	Unknown	56114678	56115343	3817	+	.	ID="RND-1_FAMILY-76";Tend="1643";Tstart="1003";shortTE="F";uid="342ca047-3113-4c08-9583-a8f64fa23455"
CM032339.1	RepeatMasker	Unknown	22669155	22671539	4610	+	.	ID="RND-6_FAMILY-3864";Tend="2384";Tstart="112";shortTE="F";uid="211a3e83-3cb2-4b85-b010-b136c10a1b49"
CM032339.1	RepeatMasker	DNA/hAT-Charlie	32176686	32177075	1658	+	.	ID="RND-5_FAMILY-114";Tend="1648";Tstart="1281";shortTE="F";uid="93ad8936-73f9-49bb-903f-47b361d14d13"
CM032339.1	RepeatMasker	DNA/P	14675828	14676463	4248	+	.	ID="RND-6_FAMILY-8837";Tend="933";Tstart="321";shortTE="F";uid="2bb403a9-b2de-49b5-b38e-73da14c5ac8f"
CM032339.1	RepeatMasker	LTR/Gypsy	46413919	46414201	1054	+	.	ID="RND-5_FAMILY-2941";Tend="1019";Tstart="716";shortTE="F";uid="d5e21b46-7d03-4068-ba0c-3883d6503d6f"
CM032339.1	RepeatMasker	DNA	39052894	39053001	795	+	.	ID="RND-4_FAMILY-74";Tend="1100";Tstart="993";shortTE="F";uid="a7c1d627-f5d8-4ae4-b00d-c61a9351c005"
CM032339.1	RepeatMasker	DNA/hAT	29379731	29379997	438	+	.	ID="RND-6_FAMILY-2789";Tend="1872";Tstart="1604";shortTE="F";uid="e397c1f6-478d-4503-bb19-b696ba4e6741"
CM032339.1	RepeatMasker	Unknown	66855434	66855777	2013	+	.	ID="RND-5_FAMILY-3256";Tend="1261";Tstart="938";shortTE="F";uid="6b0d55c4-7a4d-4396-b76f-593d79010546"
CM032339.1	RepeatMasker	Unknown	19304504	19304697	513	+	.	ID="RND-1_FAMILY-86";Tend="842";Tstart="631";shortTE="F";uid="d99b4983-5c19-48b7-aed3-fa51de582d75"
CM032339.1	RepeatMasker	DNA/hAT	78686967	78689911	1793	+	.	ID="RND-1_FAMILY-484";TEgroup="ctg_1%7CRND-1_FAMILY-484%7C46";Tend="3746";Tstart="545";shortTE="F";uid="017ddd32-efaf-4ed3-8236-42bd0583fcd0"
CM032339.1	RepeatMasker	DNA/hAT-hAT19	41503507	41503922	1724	+	.	ID="RND-6_FAMILY-10401";Tend="1257";Tstart="821";shortTE="F";uid="dd6fb050-7749-4633-934e-f70e78d7cdf3"
CM032339.1	RepeatMasker	LINE/Penelope	27717197	27717319	466	+	.	ID="RND-1_FAMILY-56";Tend="1842";Tstart="1720";shortTE="F";uid="4cecde91-9f48-4a10-916d-3928c4977522"
CM032339.1	RepeatMasker	Unknown	5034813	5035427	812	+	.	ID="RND-6_FAMILY-17577";Tend="1640";Tstart="1051";shortTE="F";uid="480dfcaa-b30c-43c8-bb09-ce344ca46cae"
CM032339.1	RepeatMasker	DNA/hAT-Tip100	8848918	8849729	459	+	.	ID="RND-5_FAMILY-982";Tend="2941";Tstart="2106";shortTE="F";uid="d4213989-fa18-4e28-b352-7e46546af731"
CM032339.1	RepeatMasker	LTR/Pao	66306035	66306905	1844	+	.	ID="RND-5_FAMILY-7570";Tend="2794";Tstart="1925";shortTE="F";uid="545d3b1a-3c96-4883-ba95-9ab264330694"
CM032339.1	RepeatMasker	DNA/hAT-Tip100	68025146	68025922	1302	+	.	ID="RND-5_FAMILY-2999";TEgroup="ctg_1%7CRND-5_FAMILY-2999%7C2";Tend="1500";Tstart="471";shortTE="F";uid="8d429976-c4b9-4ae5-85e4-006b52107199"
CM032339.1	RepeatMasker	Unknown	33605808	33606124	806	+	.	ID="RND-1_FAMILY-15";Tend="3229";Tstart="2139";shortTE="F";uid="e31f7313-23a4-46d8-8359-417f7b2a87f9"
CM032339.1	RepeatMasker	DNA/hAT-Tip100	69656624	69656830	1657	+	.	ID="RND-6_FAMILY-811";Tend="1341";Tstart="1135";shortTE="F";uid="756e102a-2e3b-46e7-be14-062b3dd14ac3"
CM032339.1	RepeatMasker	Unknown	21002424	21002556	826	+	.	ID="RND-5_FAMILY-10186";Tend="737";Tstart="606";shortTE="F";uid="30386738-569b-4634-a73f-b04352d6cdc5"
CM032339.1	RepeatMasker	LINE/L2	77686319	77687267	2493	+	.	ID="RND-1_FAMILY-77";TEgroup="ctg_1%7CRND-1_FAMILY-77%7C36";Tend="3988";Tstart="2363";shortTE="F";uid="71280fcd-78c9-48e4-b882-e69bd8292efc"
CM032339.1	RepeatMasker	Unknown	70888675	70889372	3302	+	.	ID="RND-4_FAMILY-341";Tend="1701";Tstart="957";shortTE="F";uid="c7af7fe0-a9e8-46c2-a5ab-85931c948b31"
CM032339.1	RepeatMasker	Unknown	79568149	79568615	1201	+	.	ID="RND-5_FAMILY-3645";Tend="2405";Tstart="1885";shortTE="F";uid="c54ffa5f-1902-44c8-a0ae-6265dc6fd5b2"
CM032339.1	RepeatMasker	Unknown	76361652	76362572	2057	+	.	ID="RND-6_FAMILY-5917";Tend="1426";Tstart="527";shortTE="F";uid="f3100195-d16e-494f-a3d0-46b6f1bc6a6b"
CM032339.1	RepeatMasker	Retroposon?	36610647	36611208	3744	+	.	ID="RND-1_FAMILY-97";Tend="2021";Tstart="1454";shortTE="F";uid="32b191e2-2c52-46f3-a06e-df04c513c06c"
CM032339.1	RepeatMasker	LINE/I-Jockey	39740391	39743491	24271	+	.	ID="RND-5_FAMILY-4603";Tend="3206";Tstart="130";shortTE="F";uid="ff7052f2-aa85-46c9-868d-3c52cb42ee49"
CM032339.1	RepeatMasker	LTR/Gypsy	56947590	56948579	6243	+	.	ID="RND-6_FAMILY-1309";Tend="1773";Tstart="775";shortTE="F";uid="752920c3-d28c-40d9-82f8-f358f65f9eec"
CM032339.1	RepeatMasker	DNA/TcMar-Mariner	19695596	19695897	424	+	.	ID="MARINER-9_RPR";Tend="1228";Tstart="927";shortTE="F";uid="50c30028-0a32-4a8c-a950-00dd116155a8"
CM032339.1	RepeatMasker	DNA/hAT-Tip100	71524858	71528651	25164	+	.	ID="RND-6_FAMILY-3570";Tend="3857";Tstart="212";shortTE="F";uid="745342b3-312c-4d04-ba5c-afdd00cc9d02"
CM032339.1	RepeatMasker	LTR/Gypsy	19444014	19444165	1212	+	.	ID="RND-1_FAMILY-533";Tend="1778";Tstart="1627";shortTE="F";uid="1250bc3c-228b-46de-9533-dcba0a784ab5"
CM032339.1	RepeatMasker	DNA/hAT-Tip100	53328332	53328766	2861	+	.	ID="RND-5_FAMILY-4765";Tend="1430";Tstart="971";shortTE="F";uid="1b6bd45c-89f7-4b5a-91c4-1af3268cf050"
CM032339.1	RepeatMasker	Unknown	56043806	56044082	1242	+	.	ID="RND-1_FAMILY-34";Tend="1310";Tstart="1014";shortTE="F";uid="7fb30843-5efa-4ed4-b5ba-986840b2f6fa"
CM032339.1	RepeatMasker	DNA/hAT-Tip100	50374026	50375372	5078	+	.	ID="RND-6_FAMILY-5277";Tend="2325";Tstart="932";shortTE="F";uid="fa0b0524-1299-4921-b5fd-2fbdd0aa0ce6"
CM032339.1	RepeatMasker	DNA/TcMar-Mariner	8730901	8731612	985	+	.	ID="RND-5_FAMILY-6572";TEgroup="ctg_1%7CRND-5_FAMILY-6572%7C2";Tend="1621";Tstart="1139";shortTE="F";uid="e9366cd6-91f7-40fd-b6f8-b6ca72496be5"
CM032339.1	RepeatMasker	Unknown	69337772	69338110	2473	+	.	ID="RND-1_FAMILY-71";Tend="4140";Tstart="3129";shortTE="F";uid="b3bd3cf1-8ca8-4483-ac4a-fa79cc49788b"
CM032339.1	RepeatMasker	DNA/P	48347121	48347270	623	+	.	ID="RND-6_FAMILY-2303";Tend="1936";Tstart="1781";shortTE="F";uid="78f73210-8f44-4ec7-bc68-aa0b68d8d500"
CM032339.1	RepeatMasker	Retroposon?	78976561	78977545	6083	+	.	ID="RND-1_FAMILY-162";Tend="1851";Tstart="858";shortTE="F";uid="c576612a-1620-496a-9351-c10ca0e1b0fd"
CM032339.1	RepeatMasker	LINE/RTE-BovB	72303094	72303623	537	+	.	ID="HALYOMORPHA_HALYS-5_FAMILY-72";Tend="1565";Tstart="1036";shortTE="F";uid="21d58006-5c81-4ae2-9e56-0c33286f2e1c"
CM032339.1	RepeatMasker	LINE/I-Jockey	65821502	65823112	3809	+	.	ID="RND-6_FAMILY-3446";Tend="2167";Tstart="105";shortTE="F";uid="c4e5b438-b2f4-499b-94b0-64028b5f7594"
CM032339.1	RepeatMasker	DNA/Ginger-2	49244290	49244935	1430	+	.	ID="RND-6_FAMILY-5003";Tend="1582";Tstart="939";shortTE="F";uid="24aaeffe-e96d-4b49-b75a-a909ed663876"
CM032339.1	RepeatMasker	Unknown	9505177	9505518	619	+	.	ID="RND-6_FAMILY-17292";Tend="1292";Tstart="978";shortTE="F";uid="4ea3ef43-a33c-4623-a705-bf8e677b74bc"
CM032339.1	RepeatMasker	DNA/hAT-Tip100	29531211	29531697	3658	+	.	ID="RND-1_FAMILY-255";Tend="1222";Tstart="744";shortTE="F";uid="d6ea3d97-976e-4f55-8740-14488d315fdd"
CM032339.1	RepeatMasker	RC/Helitron	49979838	49980176	1646	+	.	ID="RND-4_FAMILY-143";Tend="1310";Tstart="988";shortTE="F";uid="d4edef2d-a379-4410-9b88-1838fc168e54"
CM032339.1	RepeatMasker	LINE/I	15667776	15668082	953	+	.	ID="RND-6_FAMILY-8105";Tend="3309";Tstart="3002";shortTE="F";uid="4f261edd-46d6-4070-a981-2cf9f1a2a20d"
CM032339.1	RepeatMasker	LINE/RTE-BovB	65807230	65808659	728	+	.	ID="HALYOMORPHA_HALYS-5_FAMILY-72";TEgroup="ctg_1%7CHALYOMORPHA_HALYS-5_FAMILY-72%7C1";Tend="2223";Tstart="909";shortTE="F";uid="2cd1d886-ab19-4235-8c7c-94b3c41fee8e"
CM032339.1	RepeatMasker	DNA/hAT-Charlie	13826263	13826816	3642	+	.	ID="RND-5_FAMILY-550";Tend="1436";Tstart="884";shortTE="F";uid="95efea64-7a8d-4654-a5ad-be64d9b6eedd"
CM032339.1	RepeatMasker	DNA/hAT-Charlie	73153956	73154535	4167	+	.	ID="RND-5_FAMILY-5";Tend="1432";Tstart="858";shortTE="F";uid="cf09dd4a-8319-4185-9b11-a210377d3f21"
CM032339.1	RepeatMasker	LTR/Gypsy	30447974	30448391	2275	+	.	ID="RND-1_FAMILY-511";Tend="1437";Tstart="1013";shortTE="F";uid="8359cc36-1549-4fda-acee-2f1cb2a3a395"
CM032339.1	RepeatMasker	DNA/hAT	43020636	43021181	2728	+	.	ID="RND-3_FAMILY-305";Tend="1533";Tstart="947";shortTE="F";uid="7bce3bd6-5162-493c-8a1a-046cbfb0f2dc"
CM032339.1	RepeatMasker	LINE/Penelope	78238300	78240165	12440	+	.	ID="RND-1_FAMILY-31";Tend="2450";Tstart="589";shortTE="F";uid="661a2989-9110-48e3-b116-1cd48d45e4cb"
CM032339.1	RepeatMasker	Unknown	71830467	71832074	5848	+	.	ID="RND-6_FAMILY-26722";Tend="2123";Tstart="546";shortTE="F";uid="1b49bfc6-1613-46c1-a1fa-b1845b413e09"
CM032339.1	RepeatMasker	Unknown	27649027	27649638	1578	+	.	ID="RND-5_FAMILY-528";Tend="1658";Tstart="929";shortTE="F";uid="68bddb46-d5df-4637-b0bf-f4adee3a2548"
CM032339.1	RepeatMasker	Unknown	50567142	50567518	1464	+	.	ID="RND-1_FAMILY-90";Tend="1588";Tstart="1168";shortTE="F";uid="3ef1be93-ca60-4f2b-8c4a-19b7a316e026"
CM032339.1	RepeatMasker	Unknown	8787460	8787813	2178	+	.	ID="RND-1_FAMILY-93";Tend="1332";Tstart="970";shortTE="F";uid="3c78d56e-55a8-4418-8c8e-f1b0d1b6ecf7"
CM032339.1	RepeatMasker	DNA/hAT-Tip100	29327262	29327615	1398	+	.	ID="RND-6_FAMILY-1865";Tend="2788";Tstart="2487";shortTE="F";uid="ccb15ea8-5649-4b33-ada3-cedccab1e53f"
CM032339.1	RepeatMasker	Unknown	81053475	81054311	3990	+	.	ID="RND-4_FAMILY-550";Tend="1563";Tstart="718";shortTE="F";uid="1734d64c-9e36-4d62-8625-36d5b1d82f1b"
CM032339.1	RepeatMasker	Unknown	24818567	24818967	2348	+	.	ID="RND-6_FAMILY-3168";Tend="2232";Tstart="1854";shortTE="F";uid="c4b7327f-7fa5-41b0-b34a-4f597850a44f"
CM032339.1	RepeatMasker	DNA/hAT-Charlie	16501062	16502328	7399	+	.	ID="RND-6_FAMILY-2336";Tend="1691";Tstart="391";shortTE="F";uid="84be7261-51cb-4db1-81fb-d8e90e7c761f"
CM032339.1	RepeatMasker	DNA/Kolobok-E	23393877	23394547	5228	+	.	ID="RND-1_FAMILY-261";Tend="1627";Tstart="973";shortTE="F";uid="d0ffff1d-b3a1-442f-a669-13d3ae42b51c"
CM032339.1	RepeatMasker	Unknown	22675880	22676450	4294	+	.	ID="RND-1_FAMILY-135";Tend="1488";Tstart="921";shortTE="F";uid="70bb1ef4-2351-4d5d-8c9f-4acec48481c3"
CM032339.1	RepeatMasker	Unknown	74337310	74337549	864	+	.	ID="RND-6_FAMILY-6176";Tend="891";Tstart="653";shortTE="F";uid="85a6c7e2-b6fd-41cb-add1-2f4520bc633e"
CM032339.1	RepeatMasker	DNA/TcMar-Tc1	82657376	82657889	4156	+	.	ID="RND-5_FAMILY-4311";Tend="3255";Tstart="2742";shortTE="F";uid="a3cc266a-7420-41de-93fd-925be10bbe82"
CM032339.1	RepeatMasker	DNA/Sola-1	8478988	8479507	479	+	.	ID="RND-6_FAMILY-21424";TEgroup="ctg_1%7CRND-6_FAMILY-21424%7C4";Tend="1913";Tstart="265";shortTE="F";uid="359729b7-5d01-47a3-a42c-d457506ef163"
CM032339.1	RepeatMasker	Unknown	77126186	77126878	5709	+	.	ID="RND-6_FAMILY-7245";Tend="1326";Tstart="619";shortTE="F";uid="6895526b-ca9e-47ed-8782-9989fa88eb7a"
CM032339.1	RepeatMasker	Unknown	54509963	54510104	963	+	.	ID="RND-1_FAMILY-131";Tend="1123";Tstart="984";shortTE="F";uid="d831f5d4-838d-4173-8b12-ece1ce44ace0"
CM032339.1	RepeatMasker	LINE/R1	80211387	80213397	15729	+	.	ID="RND-6_FAMILY-3080";Tend="3059";Tstart="1022";shortTE="F";uid="1fe94f51-7645-4f73-a07e-2a6198eca417"
CM032339.1	RepeatMasker	DNA/TcMar-Tc1	62413096	62413959	4532	+	.	ID="RND-5_FAMILY-3965";Tend="1831";Tstart="957";shortTE="F";uid="052a5970-619f-4ec5-ac10-bd99f46239b8"
CM032339.1	RepeatMasker	Unknown	38638327	38638480	545	+	.	ID="RND-6_FAMILY-1688";Tend="1815";Tstart="1622";shortTE="F";uid="ca0cfdb9-3d7b-4aee-8d7c-aa5879a5dd2a"
CM032339.1	RepeatMasker	Unknown	22340160	22341052	7909	+	.	ID="RND-1_FAMILY-250";Tend="1681";Tstart="789";shortTE="F";uid="eebace27-a7a9-474f-b0dd-8cfb59df5b52"
CM032339.1	RepeatMasker	DNA/PIF-Harbinger	1243156	1243495	2439	+	.	ID="RND-6_FAMILY-3296";Tend="1391";Tstart="1004";shortTE="F";uid="4fb5f76e-6f61-48de-9226-4aa321c733c6"
CM032339.1	RepeatMasker	Unknown	8916333	8916781	2322	+	.	ID="RND-3_FAMILY-143";Tend="1416";Tstart="943";shortTE="F";uid="4ab9a9b2-fd4f-440c-97aa-4e39cdeee07d"
CM032339.1	RepeatMasker	Unknown	66892814	66893650	4021	+	.	ID="RND-5_FAMILY-641";Tend="1836";Tstart="952";shortTE="F";uid="9c0dd052-4f0b-4d96-9ff0-9c1593bebd4f"
CM032339.1	RepeatMasker	DNA/TcMar-Tc1	75204347	75204611	705	+	.	ID="RND-5_FAMILY-3965";Tend="1228";Tstart="957";shortTE="F";uid="30e36ba1-0957-4a67-a56b-bd446c3fc387"
CM032339.1	RepeatMasker	DNA/hAT-Blackjack	24359112	24359308	1150	+	.	ID="RND-5_FAMILY-5477";Tend="876";Tstart="686";shortTE="F";uid="86fcb894-a085-46ac-9830-e88c4322f2b6"
CM032339.1	RepeatMasker	DNA/TcMar-Pogo	43062092	43062328	1356	+	.	ID="RND-6_FAMILY-6597";Tend="1747";Tstart="1505";shortTE="F";uid="888f87fa-6c91-4b98-b136-7c8778762c35"
CM032339.1	RepeatMasker	RC/Helitron	55075264	55076557	4764	+	.	ID="RND-5_FAMILY-4473";Tend="2075";Tstart="694";shortTE="F";uid="466c9bba-39e0-4f27-8843-1a0fb30382c1"
CM032339.1	RepeatMasker	DNA/hAT-Ac	74288561	74288946	2634	+	.	ID="RND-1_FAMILY-178";Tend="1261";Tstart="878";shortTE="F";uid="cb45cbde-c2c9-4b52-a051-adc8b0ddcf8c"
CM032339.1	RepeatMasker	Unknown	56704403	56704839	729	+	.	ID="RND-6_FAMILY-6627";Tend="1079";Tstart="636";shortTE="F";uid="3f480189-a269-4a02-a9d2-19dbdfc752f4"
CM032339.1	RepeatMasker	LINE/I	49254249	49255753	3677	+	.	ID="RND-6_FAMILY-8104";Tend="2449";Tstart="929";shortTE="F";uid="44dc59d6-ede7-421f-ae47-0e481717f96c"
CM032339.1	RepeatMasker	DNA/hAT	15646854	15647334	2916	+	.	ID="RND-4_FAMILY-386";Tend="1513";Tstart="1010";shortTE="F";uid="3ceb90f5-19c7-4915-be27-3a75cc50956a"
CM032339.1	RepeatMasker	DNA/TcMar-Pogo	79850839	79851239	1725	+	.	ID="RND-5_FAMILY-433";TEgroup="ctg_1%7CRND-5_FAMILY-433%7C3";Tend="1515";Tstart="864";shortTE="F";uid="2ee5941c-334f-44ce-861f-0ecf07403b84"
CM032339.1	RepeatMasker	DNA/hAT-Charlie	810304	810653	945	+	.	ID="RND-6_FAMILY-2511";Tend="1341";Tstart="986";shortTE="F";uid="a685f5b8-5faa-4a1a-a727-db2a3f843d9b"
CM032339.1	RepeatMasker	Unknown	24015721	24016479	6551	+	.	ID="RND-1_FAMILY-409";Tend="1690";Tstart="932";shortTE="F";uid="e874f8a1-318d-42bc-a354-1121fcd579a1"
CM032339.1	RepeatMasker	DNA/hAT-Blackjack	40631290	40631813	2822	+	.	ID="RND-5_FAMILY-5477";Tend="1523";Tstart="1067";shortTE="F";uid="851132b1-030b-4516-a36b-56500a98d9e1"
CM032339.1	RepeatMasker	Unknown	25045041	25045391	476	+	.	ID="RND-6_FAMILY-20003";Tend="431";Tstart="39";shortTE="F";uid="968e5e67-5da5-4078-85f6-9ca26de91e5b"
CM032339.1	RepeatMasker	Unknown	53043944	53044153	889	+	.	ID="RND-3_FAMILY-143";Tend="1205";Tstart="984";shortTE="F";uid="17710d3f-256b-4172-bb17-7fd6ffacece3"
CM032339.1	RepeatMasker	DNA/hAT-Tip100	64750489	64753057	15373	+	.	ID="RND-6_FAMILY-811";Tend="3150";Tstart="562";shortTE="F";uid="868578bb-c36f-4d8d-bdb6-e7af76fcb7d9"
CM032339.1	RepeatMasker	Unknown	2154136	2154285	503	+	.	ID="RND-4_FAMILY-221";Tend="1678";Tstart="1514";shortTE="F";uid="079ec259-7ec9-48bd-9579-e89b96634574"
CM032339.1	RepeatMasker	DNA/hAT-hobo	37709683	37710534	4537	+	.	ID="RND-6_FAMILY-10750";Tend="1282";Tstart="484";shortTE="F";uid="3910bf0d-8425-4753-8f9e-52c81c6bd0ab"
CM032339.1	RepeatMasker	Retroposon?	20175689	20175849	412	+	.	ID="RND-6_FAMILY-2790";Tend="1103";Tstart="934";shortTE="F";uid="8f2d995f-bd61-4c87-97e7-2d4b5943d3ae"
CM032339.1	RepeatMasker	LINE/I-Jockey	38111365	38111767	766	+	.	ID="RND-6_FAMILY-686";Tend="1191";Tstart="764";shortTE="F";uid="35c65075-1237-4e8c-b869-4bf5846c75f7"
CM032339.1	RepeatMasker	DNA/Maverick	69668289	69678244	59301	+	.	ID="rnd-1_family-268";Tend="7870";Tstart="298";shortTE="F";uid="679e3ef4-73a8-4987-9305-4c04a7c31999"
CM032339.1	RepeatMasker	Unknown	52490381	52490565	816	+	.	ID="RND-5_FAMILY-961";Tend="1755";Tstart="1531";shortTE="F";uid="bdfe294d-a8ca-4de4-bf6b-923d7e5a719a"
CM032339.1	RepeatMasker	Unknown	9993406	9993586	668	+	.	ID="RND-5_FAMILY-3507";Tend="1106";Tstart="937";shortTE="F";uid="775ec8f0-6a7e-4b5c-a176-60e45bc871d2"
CM032339.1	RepeatMasker	Unknown	5328645	5329465	968	+	.	ID="RND-6_FAMILY-24727";Tend="2585";Tstart="1229";shortTE="F";uid="6a3c0423-3b05-4a49-88d3-cc4a73918b08"
CM032339.1	RepeatMasker	DNA/PiggyBac	49291278	49292162	615	+	.	ID="piggybac-2_df";Tend="1627";Tstart="766";shortTE="F";uid="a8747e41-8766-459a-9e76-6acd56c0c3d4"
CM032339.1	RepeatMasker	Unknown	55932353	55932983	3517	+	.	ID="RND-4_FAMILY-71";Tend="1539";Tstart="910";shortTE="F";uid="5910ae55-00e9-4675-9a1f-2e62febb91ab"
CM032339.1	RepeatMasker	Unknown	83113184	83113506	1601	+	.	ID="RND-5_FAMILY-4";Tend="1346";Tstart="1024";shortTE="F";uid="d7e7bb42-651a-4c90-8ef2-5d981c535adb"
CM032339.1	RepeatMasker	DNA/P	17556059	17556225	474	+	.	ID="P-1_LHU";Tend="938";Tstart="778";shortTE="F";uid="b3c215f6-a62c-487f-80e3-58207160afae"
CM032339.1	RepeatMasker	DNA/hAT-Tip100	86126165	86126576	2315	+	.	ID="RND-6_FAMILY-3570";Tend="3857";Tstart="3509";shortTE="F";uid="56f1820d-3a4a-4a01-a0c3-10e01b781531"
CM032339.1	RepeatMasker	LTR/Pao	41540234	41543424	23674	+	.	ID="RND-1_FAMILY-513";Tend="3534";Tstart="325";shortTE="F";uid="e0a19b8e-2662-4aea-b92e-bfbdae467af2"
CM032339.1	RepeatMasker	DNA/TcMar-Mariner	6263092	6263789	2607	+	.	ID="halyomorpha_halys-6_family-1220";Tend="1326";Tstart="356";shortTE="F";uid="3cb853e9-f965-4dda-b477-8bf800796360"
CM032339.1	RepeatMasker	LINE/I	16592736	16593829	5030	+	.	ID="RND-6_FAMILY-1447";Tend="2027";Tstart="942";shortTE="F";uid="2ccd0226-9bea-4e58-a6b0-ed884d4f9c11"
CM032339.1	RepeatMasker	DNA/P	41652111	41652435	1413	+	.	ID="RND-1_FAMILY-377";Tend="1267";Tstart="933";shortTE="F";uid="ac548384-7ddf-4654-932d-858ba8534136"
CM032339.1	RepeatMasker	DNA/hAT-Tip100	10665813	10666675	4960	+	.	ID="RND-6_FAMILY-1464";Tend="1553";Tstart="739";shortTE="F";uid="bb9a0681-1d74-4918-979a-52cc7c1848ee"
CM032339.1	RepeatMasker	DNA/hAT-hAT19	17625610	17626024	500	+	.	ID="RND-6_FAMILY-182";Tend="1571";Tstart="1141";shortTE="F";uid="84a8d346-306f-488c-8964-bb879cb05099"
CM032339.1	RepeatMasker	Unknown	86398578	86399054	552	+	.	ID="RND-1_FAMILY-208";Tend="1212";Tstart="733";shortTE="F";uid="82505611-03d9-4130-a5c3-f95d5a8312e0"
CM032339.1	RepeatMasker	Unknown	69335601	69336564	2473	+	.	ID="RND-1_FAMILY-71";Tend="3128";Tstart="247";shortTE="F";uid="9e497b90-413a-44dc-bc4f-5f8c494025e8"
CM032339.1	RepeatMasker	LTR/Copia	55014106	55014719	554	+	.	ID="RND-3_FAMILY-272";Tend="1314";Tstart="692";shortTE="F";uid="736b1f0e-675a-4551-b032-0200e53b1fc2"
CM032339.1	RepeatMasker	DNA/hAT-Charlie	23470757	23471292	2930	+	.	ID="RND-5_FAMILY-550";Tend="1466";Tstart="939";shortTE="F";uid="662c47e5-1d96-4a7b-8c01-6ff453b1026b"
CM032339.1	RepeatMasker	DNA/hAT	33269461	33269689	1573	+	.	ID="RND-6_FAMILY-19552";Tend="1231";Tstart="989";shortTE="F";uid="c30ea889-a9ef-4d8c-a761-fb764403a6f4"
CM032339.1	RepeatMasker	Unknown	49520980	49521502	1013	+	.	ID="RND-6_FAMILY-8391";Tend="825";Tstart="316";shortTE="F";uid="154ac5fa-dd96-497d-9223-511f055f47ba"
CM032339.1	RepeatMasker	LINE/Penelope	40934243	40935654	4467	+	.	ID="RND-1_FAMILY-379";Tend="2480";Tstart="1009";shortTE="F";uid="f4d4af57-ad6d-4925-be1b-62b29b3ae85f"
CM032339.1	RepeatMasker	Unknown	74996616	74997216	4805	+	.	ID="RND-6_FAMILY-8021";Tend="1086";Tstart="487";shortTE="F";uid="c7a1a49f-540a-4d84-8b7b-b0f472d0f37d"
CM032339.1	RepeatMasker	Retroposon?	49767383	49767568	788	+	.	ID="RND-1_FAMILY-29";Tend="936";Tstart="773";shortTE="F";uid="8f1914d0-3cce-47a3-a026-39ef0867b238"
CM032339.1	RepeatMasker	DNA/hAT-Tip100	84085443	84085783	430	+	.	ID="RND-6_FAMILY-5277";TEgroup="ctg_1%7CRND-6_FAMILY-5277%7C2";Tend="1377";Tstart="923";shortTE="T";uid="28c0fa10-0b15-472c-8e25-60b76c189454"
CM032339.1	RepeatMasker	DNA/hAT-Charlie	47448161	47448292	637	+	.	ID="RND-5_FAMILY-3183";Tend="1383";Tstart="1248";shortTE="F";uid="9b2c4937-3202-4bd8-89e8-8a664b660802"
CM032339.1	RepeatMasker	RC/Helitron	18882660	18882775	827	+	.	ID="RND-4_FAMILY-2794";Tend="633";Tstart="518";shortTE="F";uid="1577d7b9-18a1-4348-ae2e-a44d8a6718d6"
CM032339.1	RepeatMasker	DNA/Kolobok-T2	53545991	53546132	458	+	.	ID="REP-4_PBA";Tend="594";Tstart="455";shortTE="F";uid="8adc0180-fca5-4d01-9b97-879d7f5f5ddc"
CM032339.1	RepeatMasker	DNA/TcMar-Pogo	61649774	61649898	545	+	.	ID="RND-5_FAMILY-433";Tend="1515";Tstart="1391";shortTE="F";uid="588556b0-c178-4139-997d-482841a61545"
CM032339.1	RepeatMasker	DNA/P	64735090	64735220	422	+	.	ID="P-1_LHU";Tend="914";Tstart="783";shortTE="F";uid="3527ccd2-61bd-4789-b494-c385cddf4f25"
CM032339.1	RepeatMasker	RC/Helitron	73951942	73952437	3152	+	.	ID="RND-6_FAMILY-4962";Tend="938";Tstart="438";shortTE="F";uid="b7fc8ec4-b637-4b01-972a-1189dd9e0082"
CM032339.1	RepeatMasker	DNA/TcMar-Mariner	38566927	38567683	551	+	.	ID="MARINER-6_LMI";TEgroup="ctg_1%7CMARINER-6_LMI%7C6";Tend="1332";Tstart="1";shortTE="F";uid="19642ce1-199e-4b96-a6c0-4e7106753b62"
CM032339.1	RepeatMasker	DNA/hAT-Tip100	66712264	66712537	1600	+	.	ID="RND-1_FAMILY-108";Tend="1230";Tstart="937";shortTE="F";uid="fcb8add0-e8dd-4ae8-9442-5ad13eea10c9"
CM032339.1	RepeatMasker	RC/Helitron	49234190	49234646	2995	+	.	ID="HELITRON-1_RPR";Tend="2376";Tstart="1916";shortTE="F";uid="6472ffad-d517-4e7d-a2d2-6a23a107ab74"
CM032339.1	RepeatMasker	Unknown	58895022	58895733	4535	+	.	ID="RND-1_FAMILY-333";Tend="1534";Tstart="832";shortTE="F";uid="b4967d48-e762-4cdc-9f51-cef180e65f5a"
CM032339.1	RepeatMasker	LINE/I-Jockey	38687703	38688808	1662	+	.	ID="RND-6_FAMILY-10360";Tend="3512";Tstart="1543";shortTE="F";uid="3f9a4730-319b-4eb1-b217-dbd2e0718524"
CM032339.1	RepeatMasker	Unknown	21048812	21050267	10071	+	.	ID="RND-6_FAMILY-2788";Tend="1946";Tstart="548";shortTE="F";uid="d2d7359f-aae2-4a59-83fd-fee5c467dc45"
CM032339.1	RepeatMasker	LINE/RTE-BovB	55868835	55869424	2758	+	.	ID="RND-1_FAMILY-91";TEgroup="ctg_1%7CRND-1_FAMILY-91%7C3";Tend="1642";Tstart="880";shortTE="F";uid="51973230-0b0f-446b-80dc-2e66897e29d0"
CM032339.1	RepeatMasker	RC/Helitron	70287465	70287775	2098	+	.	ID="RND-5_FAMILY-4473";Tend="1322";Tstart="1012";shortTE="F";uid="62c0e0a5-e772-4403-9364-031579197cdf"
CM032339.1	RepeatMasker	DNA/TcMar-Mariner	34484772	34486826	14377	+	.	ID="RND-6_FAMILY-667";Tend="1910";Tstart="18";shortTE="F";uid="0c75769c-3cbc-496c-b8cb-c3c05ecafdc1"
CM032339.1	RepeatMasker	DNA/Kolobok-E	35611058	35611665	4000	+	.	ID="RND-1_FAMILY-241";Tend="1661";Tstart="1045";shortTE="F";uid="6a2df8d0-160e-45e4-9c05-cde4b944f710"
CM032339.1	RepeatMasker	LINE/CR1	10934814	10935739	3601	+	.	ID="RND-5_FAMILY-4232";Tend="5956";Tstart="5072";shortTE="F";uid="b68d1381-367f-4455-99d2-0b5cd817ca5f"
CM032339.1	RepeatMasker	DNA/hAT-Tip100	16024948	16025701	1140	+	.	ID="RND-6_FAMILY-9961";Tend="1162";Tstart="403";shortTE="F";uid="179e6783-46db-485c-a753-9ca671de573e"
CM032339.1	RepeatMasker	LINE/I-Jockey	39688356	39690639	14462	+	.	ID="RND-5_FAMILY-646";Tend="2611";Tstart="354";shortTE="F";uid="d074e59b-76c5-427a-8fab-2110ee9b1d49"
CM032339.1	RepeatMasker	LINE/I	50505662	50506795	9593	+	.	ID="RND-5_FAMILY-139";Tend="1871";Tstart="739";shortTE="F";uid="5d9aa573-653f-4637-9f73-921e574e4f14"
CM032339.1	RepeatMasker	LINE/I-Jockey	12750335	12752134	4852	+	.	ID="RND-6_FAMILY-10433";Tend="1861";Tstart="50";shortTE="F";uid="a96be193-585f-4c66-9e59-a620c85cdc74"
CM032339.1	RepeatMasker	Unknown	22390968	22397858	30094	+	.	ID="RND-1_FAMILY-47";Tend="6288";Tstart="2";shortTE="F";uid="6f4b3ed6-e4c9-47e6-9c46-005513c69d5a"
CM032339.1	RepeatMasker	DNA/hAT-Charlie	50922125	50922498	1931	+	.	ID="RND-5_FAMILY-4983";Tend="1660";Tstart="1288";shortTE="F";uid="dbf5fd03-c277-4f4a-bc81-5156ce17dc3b"
CM032339.1	RepeatMasker	LINE/Penelope	4530197	4530534	2718	+	.	ID="RND-6_FAMILY-7740";Tend="1152";Tstart="817";shortTE="F";uid="78f81828-fb5f-498e-87a2-742c9a157b20"
CM032339.1	RepeatMasker	Unknown	49885171	49885419	778	+	.	ID="RND-1_FAMILY-246";Tend="1204";Tstart="952";shortTE="F";uid="24991e2f-f247-47a2-b263-f7d4e020aa8d"
CM032339.1	RepeatMasker	LINE/RTE-BovB	26029047	26029443	408	+	.	ID="RND-5_FAMILY-135";Tend="1372";Tstart="976";shortTE="F";uid="91086edf-d63b-40f1-907d-02cec7699c90"
CM032339.1	RepeatMasker	RC/Helitron	85561788	85562208	2999	+	.	ID="RND-4_FAMILY-143";Tend="1318";Tstart="868";shortTE="F";uid="a7ec9474-e719-4f94-b4b4-0ea4ed1c4729"
CM032339.1	RepeatMasker	Unknown	8178450	8178582	630	+	.	ID="RND-4_FAMILY-221";Tend="1444";Tstart="1313";shortTE="F";uid="d35ccbcf-cc37-4488-80f6-744b600de1ef"
CM032339.1	RepeatMasker	Unknown	23366333	23366668	922	+	.	ID="RND-6_FAMILY-4030";TEgroup="ctg_1%7CRND-6_FAMILY-4030%7C3";Tend="1647";Tstart="1146";shortTE="F";uid="bdb3e116-3597-40e2-956f-90d991499f7b"
CM032339.1	RepeatMasker	DNA/TcMar-Tc4	74047099	74048604	5584	+	.	ID="rnd-5_family-1189";Tend="2405";Tstart="4";shortTE="F";uid="312b6e6f-96f1-45be-a690-52488810da6f"
CM032339.1	RepeatMasker	DNA/hAT-Charlie	7941018	7941313	1364	+	.	ID="RND-5_FAMILY-99";Tend="1368";Tstart="1044";shortTE="F";uid="9bdf103d-f04e-4d74-8dac-1e27f62d807f"
CM032339.1	RepeatMasker	Unknown	40048607	40050612	1252	+	.	ID="RND-6_FAMILY-321";TEgroup="ctg_1%7CRND-6_FAMILY-321%7C7";Tend="2258";Tstart="449";shortTE="F";uid="5242becc-9039-45fb-bbf6-eab21548eed8"
CM032339.1	RepeatMasker	Unknown	4942524	4942641	793	+	.	ID="RND-6_FAMILY-38224";Tend="1044";Tstart="931";shortTE="F";uid="cd4553a5-661b-4f3f-a980-4f20f4543064"
CM032339.1	RepeatMasker	Unknown	86502037	86502413	2820	+	.	ID="RND-1_FAMILY-53";Tend="1323";Tstart="938";shortTE="F";uid="2a08a0ee-439e-4df2-879e-1ca7b098df65"
CM032339.1	RepeatMasker	Unknown	29045665	29045989	1778	+	.	ID="RND-5_FAMILY-3927";Tend="1534";Tstart="1160";shortTE="F";uid="b4811b6b-2408-42da-9668-bb54f0f7d17c"
CM032339.1	RepeatMasker	LTR/Pao	1885860	1886269	2626	+	.	ID="RND-1_FAMILY-425";Tend="1101";Tstart="594";shortTE="F";uid="c4c280fc-57f8-48df-9529-8a8a241bb8fa"
CM032339.1	RepeatMasker	DNA/hAT-Tip100	63227486	63227767	1557	+	.	ID="RND-1_FAMILY-134";Tend="1277";Tstart="964";shortTE="F";uid="c217728f-b4d0-4329-a169-ebdc274c4fba"
CM032339.1	RepeatMasker	Unknown	29383022	29383182	844	+	.	ID="RND-1_FAMILY-60";Tend="1087";Tstart="939";shortTE="F";uid="4795725d-8847-431d-a524-78ee757d62e2"
CM032339.1	RepeatMasker	DNA/hAT	52650383	52650570	963	+	.	ID="RND-6_FAMILY-2789";Tend="1799";Tstart="1607";shortTE="F";uid="072ac13d-e5e1-49d3-b4c0-3f91143c7870"
CM032339.1	RepeatMasker	Unknown	71829767	71830046	2452	+	.	ID="RND-6_FAMILY-26722";Tend="1323";Tstart="1043";shortTE="F";uid="025d2c96-2a04-42d2-9c5e-61d78969caa2"
CM032339.1	RepeatMasker	LINE/I-Jockey	61438180	61439388	1425	+	.	ID="VINGI-6_LMI";Tend="2698";Tstart="1470";shortTE="F";uid="6b55ae17-d84b-4809-9332-abab07b61e6a"
CM032339.1	RepeatMasker	Unknown	5112478	5112784	1939	+	.	ID="RND-6_FAMILY-11021";Tend="376";Tstart="65";shortTE="F";uid="37f861ee-6662-426b-94b9-3dffb7d62ae2"
CM032339.1	RepeatMasker	DNA/hAT-Charlie	65372769	65373232	1371	+	.	ID="RND-5_FAMILY-4654";Tend="1508";Tstart="959";shortTE="F";uid="89912e67-39e0-4dc7-a47d-076dd34065e5"
CM032339.1	RepeatMasker	Unknown	4871031	4871787	5484	+	.	ID="RND-1_FAMILY-183";Tend="1578";Tstart="819";shortTE="F";uid="228fee8a-41f2-48de-ae4a-33536ca749ed"
CM032339.1	RepeatMasker	DNA/CMC-Transib	66283227	66284504	1171	+	.	ID="transib-5_dan";Tend="2953";Tstart="552";shortTE="F";uid="7dbf6821-0699-4f53-aff5-4da8934217c0"
CM032339.1	RepeatMasker	LTR/Gypsy	41621168	41622711	12041	+	.	ID="RND-6_FAMILY-6087";Tend="2105";Tstart="613";shortTE="F";uid="2e9019fe-a836-4a00-939b-50b2da649d1f"
CM032339.1	RepeatMasker	DNA/hAT-Tip100	66921766	66922329	3334	+	.	ID="RND-1_FAMILY-265";Tend="1467";Tstart="923";shortTE="F";uid="cddfe937-a9f9-4da8-bc32-03c4cba4c5c1"
CM032339.1	RepeatMasker	LINE/Penelope	18007735	18008033	1179	+	.	ID="RND-6_FAMILY-17760";Tend="3011";Tstart="2703";shortTE="F";uid="149206bf-a2e6-4557-96dd-5e1dfcaf6400"
CM032339.1	RepeatMasker	DNA/hAT	48638709	48639122	2792	+	.	ID="RND-4_FAMILY-670";Tend="1099";Tstart="677";shortTE="F";uid="f839abb3-5b62-43f1-bfea-28f6e16d9a06"
CM032339.1	RepeatMasker	LINE/I-Jockey	42569760	42570499	887	+	.	ID="RND-6_FAMILY-468";Tend="4283";Tstart="3537";shortTE="F";uid="7793c9c1-be00-45a1-8beb-cd59acf910b6"
CM032339.1	RepeatMasker	Unknown	42178951	42179912	2741	+	.	ID="RND-4_FAMILY-4292";TEgroup="ctg_1%7CRND-4_FAMILY-4292%7C8";Tend="2440";Tstart="571";shortTE="F";uid="24e382b7-8e9e-4241-abc3-b00124405653"
CM032339.1	RepeatMasker	Unknown	23985547	23985818	421	+	.	ID="RND-1_FAMILY-71";Tend="4063";Tstart="3793";shortTE="F";uid="a1082385-9a7b-4c0b-b146-f61946693414"
CM032339.1	RepeatMasker	Unknown	14420922	14421422	3354	+	.	ID="RND-1_FAMILY-135";Tend="1487";Tstart="918";shortTE="F";uid="80455ec9-f51e-443e-bfad-b5049f546634"
CM032339.1	RepeatMasker	Unknown	58221901	58222159	1576	+	.	ID="RND-6_FAMILY-395";Tend="1213";Tstart="937";shortTE="F";uid="0d4904dd-c347-4d98-ae86-22fd50890ff1"
CM032339.1	RepeatMasker	DNA/hAT-hAT19	65417588	65418203	461	+	.	ID="DNA8-82_AP";TEgroup="ctg_1%7CDNA8-82_AP%7C14";Tend="749";Tstart="1";shortTE="T";uid="70b04878-a417-4d7b-b00b-3bdc7f980b1e"
CM032339.1	RepeatMasker	LINE/RTE-BovB	50526485	50527049	3435	+	.	ID="RND-1_FAMILY-542";Tend="1529";Tstart="979";shortTE="F";uid="9cdce43b-ec3e-441b-8650-349eee3c573e"
CM032339.1	RepeatMasker	DNA/hAT-Ac	17063189	17063542	1261	+	.	ID="RND-5_FAMILY-2788";Tend="1338";Tstart="979";shortTE="F";uid="4c4bd3d8-ea3a-43d2-81b6-730c6f4d2c7c"
CM032339.1	RepeatMasker	Unknown	71520609	71520901	932	+	.	ID="RND-1_FAMILY-274";Tend="386";Tstart="91";shortTE="F";uid="0c1010e6-9fde-4148-bf65-225ad3e64e0e"
CM032339.1	RepeatMasker	Unknown	30946684	30946788	834	+	.	ID="RND-5_FAMILY-3138";Tend="720";Tstart="616";shortTE="F";uid="d424b2c6-159f-4f0a-bfa3-14f0824a300c"
CM032339.1	RepeatMasker	DNA/MULE-NOF	86361790	86364590	13462	+	.	ID="RND-6_FAMILY-25717";Tend="2663";Tstart="107";shortTE="F";uid="afe37be0-6a4f-4372-961e-b618540ba20a"
CM032339.1	RepeatMasker	Unknown	70758793	70759168	1269	+	.	ID="RND-1_FAMILY-225";Tend="1339";Tstart="942";shortTE="F";uid="87b3e264-2cac-498b-b01f-b5436e5b2697"
CM032339.1	RepeatMasker	DNA/TcMar-Mariner	11536180	11537474	4509	+	.	ID="NMAR-1_LDOR";Tend="1310";Tstart="5";shortTE="F";uid="35176a76-3f09-4994-80c0-e1ae253fb81b"
CM032339.1	RepeatMasker	DNA/hAT-Tip100	55323805	55323990	1373	+	.	ID="RND-1_FAMILY-378";Tend="1349";Tstart="1163";shortTE="F";uid="8c0b7a9b-0bbc-4de6-9a00-36f80f7a0610"
CM032339.1	RepeatMasker	Unknown	70875694	70875845	447	+	.	ID="RND-5_FAMILY-3507";Tend="1306";Tstart="1115";shortTE="F";uid="01a87064-7c89-4ad9-ae1d-6c6882f5916b"
CM032339.1	RepeatMasker	LTR/Gypsy	46338578	46339407	5483	+	.	ID="RND-1_FAMILY-533";Tend="1497";Tstart="654";shortTE="F";uid="4f941c74-0914-427f-94aa-ae29ece50f4d"
CM032339.1	RepeatMasker	Unknown	62134293	62134719	1946	+	.	ID="RND-5_FAMILY-2440";Tend="1262";Tstart="859";shortTE="F";uid="ae6b40ba-1973-4b16-9d2e-d5fafc8ff7b6"
CM032339.1	RepeatMasker	DNA/hAT-Charlie	19638173	19639492	993	+	.	ID="RND-6_FAMILY-8973";TEgroup="ctg_1%7CRND-6_FAMILY-8973%7C3";Tend="1282";Tstart="279";shortTE="F";uid="7e4bded8-3fa6-4935-8a36-8bd484bbcb64"
CM032339.1	RepeatMasker	LINE/R1	76638276	76638493	1614	+	.	ID="RND-1_FAMILY-267";Tend="4612";Tstart="4396";shortTE="F";uid="77655cf8-b7a7-4461-b8aa-2e50b283643a"
CM032339.1	RepeatMasker	LTR/Gypsy	38949936	38950421	3029	+	.	ID="RND-1_FAMILY-517";Tend="3099";Tstart="2674";shortTE="F";uid="28185e12-ac98-475b-b1d0-e18fb34540fb"
CM032339.1	RepeatMasker	LINE/Penelope	55404416	55404687	1453	+	.	ID="RND-5_FAMILY-11870";Tend="1509";Tstart="1238";shortTE="F";uid="2c20ae40-e398-407d-b755-7604bc80b1ab"
CM032339.1	RepeatMasker	DNA/hAT-Tip100	30820257	30820562	1214	+	.	ID="RND-4_FAMILY-258";Tend="1118";Tstart="839";shortTE="F";uid="3db03111-6ef2-49de-b98f-9308d493ef13"
CM032339.1	RepeatMasker	Unknown	61897709	61897970	1085	+	.	ID="RND-6_FAMILY-4588";Tend="1090";Tstart="815";shortTE="F";uid="0bf036c5-ea41-4e41-b06f-fad08c9bfe42"
CM032339.1	RepeatMasker	DNA/Maverick	56635711	56635948	925	+	.	ID="RND-1_FAMILY-190";Tend="819";Tstart="596";shortTE="F";uid="cad3fdd1-0279-4793-b1e5-c4d827f00695"
CM032339.1	RepeatMasker	Unknown	73169467	73170406	3429	+	.	ID="RND-6_FAMILY-17292";TEgroup="ctg_1%7CRND-6_FAMILY-17292%7C4";Tend="1942";Tstart="896";shortTE="F";uid="65407744-fbd6-44e9-9e3b-983eaf74240e"
CM032339.1	RepeatMasker	Unknown	33217709	33218115	2815	+	.	ID="RND-1_FAMILY-320";Tend="1316";Tstart="897";shortTE="F";uid="99e5d689-7a25-4d8c-952c-4825fe952e84"
CM032339.1	RepeatMasker	Unknown	85224146	85225121	8218	+	.	ID="RND-5_FAMILY-4548";Tend="1783";Tstart="789";shortTE="F";uid="0a65dffb-72b0-4b69-9de0-b677ae75b70f"
CM032339.1	RepeatMasker	LINE/I-Jockey	40783563	40787271	22224	+	.	ID="RND-6_FAMILY-10360";Tend="3704";Tstart="219";shortTE="F";uid="6e08c56e-185d-4fd4-82ee-09158ee0b2d6"
CM032339.1	RepeatMasker	Unknown	66443158	66443311	694	+	.	ID="RND-1_FAMILY-358";Tend="1037";Tstart="885";shortTE="F";uid="deb649fe-b35b-4fbe-b6fa-2adf8db7a45a"
CM032339.1	RepeatMasker	DNA/TcMar-Pogo	26875902	26876265	760	+	.	ID="RND-6_FAMILY-1424";TEgroup="ctg_1%7CRND-6_FAMILY-1424%7C2";Tend="377";Tstart="162";shortTE="F";uid="8b69e8f4-6491-486e-801b-8459e5d5736c"
CM032339.1	RepeatMasker	Unknown	52977355	52977746	1081	+	.	ID="RND-1_FAMILY-246";Tend="1163";Tstart="749";shortTE="F";uid="23180446-0f05-4abc-82db-23bf404891cb"
CM032339.1	RepeatMasker	Unknown	23897751	23898150	2855	+	.	ID="RND-1_FAMILY-248";Tend="1352";Tstart="937";shortTE="F";uid="09a4348d-5e63-4064-8c2f-453f8fffc6be"
CM032339.1	RepeatMasker	LINE/RTE-BovB	55001953	55002598	3699	+	.	ID="RND-1_FAMILY-331";Tend="3213";Tstart="2569";shortTE="F";uid="a8fff412-4244-4830-9e6a-077b5000b8ee"
CM032339.1	RepeatMasker	Unknown	49786167	49786493	2013	+	.	ID="RND-5_FAMILY-3561";Tend="1284";Tstart="965";shortTE="F";uid="178f2384-e752-4cb0-90ef-9da7223cc5f4"
CM032339.1	RepeatMasker	DNA/hAT	28514925	28515156	1316	+	.	ID="RND-6_FAMILY-2789";TEgroup="ctg_1%7CRND-6_FAMILY-2789%7C10";Tend="1897";Tstart="1607";shortTE="F";uid="8855ec86-3f2f-4cff-93fb-e19e7c424700"
CM032339.1	RepeatMasker	Retroposon?	2268625	2270678	8974	+	.	ID="RND-1_FAMILY-97";Tend="2839";Tstart="790";shortTE="F";uid="827cf373-4008-4a1b-9a0a-63550a72abba"
CM032339.1	RepeatMasker	DNA/TcMar-Mariner	67986884	67987638	1806	+	.	ID="MARINER-2_LMI";Tend="892";Tstart="138";shortTE="F";uid="27984cfa-c030-4c84-8af4-1ec4a4947984"
CM032339.1	RepeatMasker	Unknown	77472358	77472723	432	+	.	ID="RND-6_FAMILY-8518";TEgroup="ctg_1%7CRND-6_FAMILY-8518%7C10";Tend="2185";Tstart="1209";shortTE="F";uid="23045eec-7a3c-4cde-89a3-951ac019e76c"
CM032339.1	RepeatMasker	LINE/I	75097499	75097704	1212	+	.	ID="RND-6_FAMILY-4216";Tend="1523";Tstart="1315";shortTE="F";uid="52a074bc-7149-4747-bd51-a36d3726d88f"
CM032339.1	RepeatMasker	DNA/Maverick	34652335	34652905	2040	+	.	ID="RND-1_FAMILY-268";Tend="845";Tstart="318";shortTE="F";uid="f83dbc13-d344-41d8-9824-43e347a44774"
CM032339.1	RepeatMasker	Unknown	75138890	75139165	412	+	.	ID="RND-1_FAMILY-548";Tend="2097";Tstart="1824";shortTE="F";uid="a96cb7ab-51cd-426d-8287-5667ee63956b"
CM032339.1	RepeatMasker	DNA/hAT-Ac	10626319	10626712	1739	+	.	ID="RND-4_FAMILY-1424";Tend="1455";Tstart="1051";shortTE="F";uid="6e8e3033-0ac4-4f85-8b25-2f7756f82993"
CM032339.1	RepeatMasker	Unknown	23313778	23318458	12319	+	.	ID="RND-6_FAMILY-8719";Tend="2458";Tstart="1";shortTE="F";uid="243daeea-fbba-4a09-b6d7-4a84853d78e0"
CM032339.1	RepeatMasker	DNA/hAT-hAT19	69703377	69703767	997	+	.	ID="RND-5_FAMILY-2439";Tend="1641";Tstart="1254";shortTE="F";uid="17a59455-d8f4-40b0-9adc-985315b68b04"
CM032339.1	RepeatMasker	DNA/hAT-Tip100	54294554	54295157	3872	+	.	ID="RND-5_FAMILY-1017";Tend="1468";Tstart="880";shortTE="F";uid="240bbe6a-010c-44f0-a638-3ed0d64cf945"
CM032339.1	RepeatMasker	Unknown	22609450	22610046	3807	+	.	ID="RND-4_FAMILY-550";Tend="1584";Tstart="1006";shortTE="F";uid="25bbabce-c0cc-4e6c-992f-2531d868e5a6"
CM032339.1	RepeatMasker	Unknown	30859869	30860150	1161	+	.	ID="RND-5_FAMILY-4";Tend="1372";Tstart="1157";shortTE="F";uid="1646c235-a76f-4e41-886e-b3672eb9f88c"
CM032339.1	RepeatMasker	DNA/hAT-Tip100	43332051	43332270	750	+	.	ID="RND-6_FAMILY-1754";Tend="652";Tstart="436";shortTE="F";uid="9e2983c7-0075-4671-9e12-63f0f02bb108"
CM032339.1	RepeatMasker	DNA/hAT-Tip100	82854881	82855059	1495	+	.	ID="RND-1_FAMILY-378";Tend="1343";Tstart="1164";shortTE="F";uid="6a309f65-0036-4c9e-ae6b-28632af08ce6"
CM032339.1	RepeatMasker	LINE/CR1	18082042	18082262	457	+	.	ID="RND-6_FAMILY-4375";Tend="1136";Tstart="915";shortTE="F";uid="8c8feac0-c87e-48c4-b6e4-12f9184a7a08"
CM032339.1	RepeatMasker	LINE/I	40531859	40532027	1197	+	.	ID="RND-6_FAMILY-8213";Tend="2769";Tstart="2601";shortTE="F";uid="400f1488-e0b7-4d3b-b46d-5e1b76c937a9"
CM032339.1	RepeatMasker	DNA	66845190	66845446	1591	+	.	ID="RND-4_FAMILY-74";Tend="1238";Tstart="971";shortTE="F";uid="2b35d053-d5d7-4313-888b-d3578f99057a"
CM032339.1	RepeatMasker	DNA/hAT	51235858	51236143	1565	+	.	ID="RND-1_FAMILY-112";Tend="1733";Tstart="1446";shortTE="F";uid="b13080d2-caa1-4b9b-8497-388a7b081fe2"
CM032339.1	RepeatMasker	Unknown	18039343	18039558	572	+	.	ID="RND-6_FAMILY-18268";Tend="2246";Tstart="2043";shortTE="F";uid="0beaf367-3e17-4e31-8195-220d3f6b1ac0"
CM032339.1	RepeatMasker	LINE/R1	57874486	57878016	1030	+	.	ID="RND-6_FAMILY-4461";TEgroup="ctg_1%7CRND-6_FAMILY-4461%7C5";Tend="3454";Tstart="111";shortTE="F";uid="ac5c233a-5e14-4c17-bd68-7d401a510422"
CM032339.1	RepeatMasker	DNA/TcMar-Mariner	34406452	34407581	2036	+	.	ID="mariner-23_aec";Tend="1312";Tstart="187";shortTE="F";uid="c9d1f96b-7da1-4403-b3c9-01e9e4fbf923"
CM032339.1	RepeatMasker	LINE/I-Jockey	33729135	33730456	5051	+	.	ID="RND-5_FAMILY-646";Tend="2195";Tstart="906";shortTE="F";uid="26614459-124c-4a40-b3f5-8f08d5a980e9"
CM032339.1	RepeatMasker	DNA/hAT-hAT19	58628614	58628777	409	+	.	ID="RND-6_FAMILY-10401";Tend="463";Tstart="299";shortTE="F";uid="7dc0d5cb-d5be-4e86-b34d-1e5ef4d5fbda"
CM032339.1	RepeatMasker	DNA/hAT-hAT19	27431177	27431409	823	+	.	ID="HAT-N5_AP";Tend="448";Tstart="218";shortTE="F";uid="ea554f36-af0f-4ee8-8122-2b4aa15535d6"
CM032339.1	RepeatMasker	DNA/hAT	15204583	15205002	2426	+	.	ID="RND-1_FAMILY-479";Tend="1651";Tstart="1163";shortTE="F";uid="5e495623-4676-45de-9900-ff5f00be207a"
CM032339.1	RepeatMasker	Unknown	17176389	17177200	753	+	.	ID="RND-1_FAMILY-337";Tend="1773";Tstart="946";shortTE="F";uid="63850799-51a6-4000-a6d8-c668935d6172"
CM032339.1	RepeatMasker	DNA/hAT-Tip100	66677120	66677285	1087	+	.	ID="RND-6_FAMILY-12038";Tend="1182";Tstart="1002";shortTE="F";uid="84b9679e-8456-4b52-8dae-a8ab921f001e"
CM032339.1	RepeatMasker	LTR/Pao	56671300	56671445	597	+	.	ID="RND-1_FAMILY-518";Tend="1256";Tstart="1116";shortTE="F";uid="21609b3f-077c-49cf-9ee9-bbe775a29f30"
CM032339.1	RepeatMasker	DNA/hAT-Ac	61122359	61122563	1208	+	.	ID="RND-4_FAMILY-1424";Tend="1739";Tstart="1535";shortTE="F";uid="2ec4d5e4-f9b2-48ba-ae84-fb387fbe17c9"
CM032339.1	RepeatMasker	Unknown	49618700	49619185	3067	+	.	ID="RND-1_FAMILY-183";Tend="1306";Tstart="838";shortTE="F";uid="3589a794-98af-4369-abf8-6ccf1cd6bfd6"
CM032339.1	RepeatMasker	Unknown	52043373	52043648	1827	+	.	ID="RND-1_FAMILY-60";Tend="1198";Tstart="930";shortTE="F";uid="f23b29b7-fa9a-4e1a-985a-6ab7c91875fe"
CM032339.1	RepeatMasker	DNA/TcMar-Tigger	46902953	46903061	638	+	.	ID="RND-6_FAMILY-4152";Tend="1250";Tstart="1142";shortTE="F";uid="f8da25a3-1adb-4a97-b729-7bf51f8da4f6"
CM032339.1	RepeatMasker	Unknown	55463385	55463615	913	+	.	ID="RND-6_FAMILY-8518";Tend="2532";Tstart="2296";shortTE="F";uid="8efdb623-706b-491d-b4f9-bf28b2edd514"
CM032339.1	RepeatMasker	Unknown	34505413	34505541	494	+	.	ID="RND-6_FAMILY-314";Tend="918";Tstart="795";shortTE="F";uid="4534fb40-de3f-43bd-8561-ecd7f637cfd6"
CM032339.1	RepeatMasker	LINE/CR1	14765240	14770684	47527	+	.	ID="RND-5_FAMILY-4232";Tend="5895";Tstart="453";shortTE="F";uid="ce4074e6-8aa6-4b87-89c4-c8afbfe9bc7e"
CM032339.1	RepeatMasker	LINE/R1-LOA	8356842	8357660	455	+	.	ID="RND-5_FAMILY-4065";TEgroup="ctg_1%7CRND-5_FAMILY-4065%7C1";Tend="1483";Tstart="768";shortTE="F";uid="cc1f4cd4-bc33-40d0-9a69-a49de51381da"
CM032339.1	RepeatMasker	LTR/Gypsy	25086059	25091065	40560	+	.	ID="RND-6_FAMILY-8108";Tend="4858";Tstart="12";shortTE="F";uid="ff20c375-1ff0-4926-a656-f78f19c57cfa"
CM032339.1	RepeatMasker	Unknown	24350398	24350880	2550	+	.	ID="RND-6_FAMILY-1381";Tend="1377";Tstart="862";shortTE="F";uid="9a6aff13-47e3-4fef-928c-d2700ac1590a"
CM032339.1	RepeatMasker	LINE/Penelope	45233626	45234056	15509	+	.	ID="RND-1_FAMILY-56";Tend="3582";Tstart="2129";shortTE="F";uid="b295ead7-b2cc-487d-bd3c-99787e1044f8"
CM032339.1	RepeatMasker	Unknown	23832451	23832945	668	+	.	ID="REP-6_LMI";Tend="3052";Tstart="2527";shortTE="F";uid="41acdd14-2c5b-4a47-9fed-967e19966317"
CM032339.1	RepeatMasker	DNA/hAT-hATm	33239312	33239644	1264	+	.	ID="RND-6_FAMILY-2372";Tend="1334";Tstart="1001";shortTE="F";uid="20472918-b817-4218-9bc0-c3facbd77eef"
CM032339.1	RepeatMasker	LINE/Penelope	7042789	7043437	1304	+	.	ID="RND-6_FAMILY-17760";Tend="2880";Tstart="2268";shortTE="F";uid="2fba1903-dd2f-4ba4-af83-7c1ada7f802a"
CM032339.1	RepeatMasker	DNA/hAT-Charlie	27327578	27328713	6884	+	.	ID="RND-5_FAMILY-8307";Tend="1816";Tstart="635";shortTE="F";uid="4f99a012-f7d5-46d6-a128-844140510377"
CM032339.1	RepeatMasker	DNA/hAT-Ac	20115282	20116055	4690	+	.	ID="RND-4_FAMILY-1424";Tend="1737";Tstart="918";shortTE="F";uid="6722e501-4195-4bfa-a82c-f091b08ce800"
CM032339.1	RepeatMasker	DNA/Maverick	25569130	25572009	24103	+	.	ID="RND-5_FAMILY-1845";Tend="5217";Tstart="2330";shortTE="F";uid="378a5f74-4a62-4275-821a-da6a349937d9"
CM032339.1	RepeatMasker	Unknown	14396803	14396977	487	+	.	ID="RND-1_FAMILY-60";Tend="1124";Tstart="943";shortTE="F";uid="df55a78b-79d0-4bf1-8867-a231bc7218c5"
CM032339.1	RepeatMasker	DNA/MULE-NOF	450267	450383	449	+	.	ID="RND-5_FAMILY-7093";Tend="2619";Tstart="2502";shortTE="F";uid="96dbd4f7-0f3f-4c2e-9a94-a0eeeb11ff19"
CM032339.1	RepeatMasker	DNA/TcMar-Mariner	60559020	60559174	1169	+	.	ID="MARINER-33_HSAL";Tend="1133";Tstart="979";shortTE="F";uid="6710d73e-0b6a-4c61-a5ca-b192e0fb99cf"
CM032339.1	RepeatMasker	LINE/CR1	1686646	1687071	830	+	.	ID="RND-6_FAMILY-6699";Tend="738";Tstart="327";shortTE="F";uid="cefa45db-5090-4a5d-baf2-880f1a5e71df"
CM032339.1	RepeatMasker	DNA/hAT-Tip100	78712291	78712498	557	+	.	ID="RND-6_FAMILY-13709";Tend="1168";Tstart="997";shortTE="F";uid="552343f5-3c79-4b55-97f3-199c842ad635"
CM032339.1	RepeatMasker	Unknown	81795456	81795598	866	+	.	ID="RND-4_FAMILY-221";Tend="1066";Tstart="917";shortTE="F";uid="62539af2-a83c-4178-8561-1794b088cf44"
CM032339.1	RepeatMasker	DNA/hAT-hATm	5575949	5576958	1045	+	.	ID="hat-4_ap";Tend="2707";Tstart="1382";shortTE="F";uid="5cd12c1a-b503-4f04-b9b0-1e4a0270e9db"
CM032339.1	RepeatMasker	Unknown	72014520	72014772	719	+	.	ID="RND-1_FAMILY-42";Tend="2365";Tstart="2129";shortTE="F";uid="b425f5f7-7e02-43be-8b0d-d4740e9b331a"
CM032339.1	RepeatMasker	DNA	8700189	8701148	7354	+	.	ID="RND-5_FAMILY-2571";Tend="1967";Tstart="1004";shortTE="F";uid="7301d42a-a2c5-4f07-aa0b-50db0dfc09ce"
CM032339.1	RepeatMasker	Unknown	83457909	83458999	8037	+	.	ID="RND-1_FAMILY-48";Tend="1969";Tstart="890";shortTE="F";uid="e7f111aa-c38f-4627-919f-2f5290f3246a"
CM032339.1	RepeatMasker	Unknown	67200317	67200700	1733	+	.	ID="RND-6_FAMILY-736";Tend="1473";Tstart="1028";shortTE="F";uid="fdbeab81-7877-4722-9f3a-14427e85b435"
CM032339.1	RepeatMasker	DNA/MULE-NOF	63186143	63186265	553	+	.	ID="RND-5_FAMILY-2057";Tend="841";Tstart="716";shortTE="F";uid="d4e1d0d9-b378-4a84-99bb-a0d7605c51cc"
CM032339.1	RepeatMasker	DNA/hAT-Tip100	54651575	54651968	2077	+	.	ID="RND-5_FAMILY-10978";Tend="1468";Tstart="974";shortTE="F";uid="38853f09-8b26-4519-837f-47bdc6fbfc07"
CM032339.1	RepeatMasker	DNA/TcMar-Mariner	49523733	49523984	510	+	.	ID="MARINER-N9B_RPR";Tend="422";Tstart="167";shortTE="F";uid="dd3719f1-4bfa-4b3d-baf8-65035cabc9f3"
CM032339.1	RepeatMasker	RC/Helitron	27261057	27262336	2736	+	.	ID="RND-1_FAMILY-354";Tend="2963";Tstart="1722";shortTE="F";uid="cbd4a693-8b9a-43cd-8c64-6ada482e950c"
CM032339.1	RepeatMasker	DNA/Maverick	46713245	46714513	8967	+	.	ID="RND-1_FAMILY-298";Tend="5163";Tstart="3933";shortTE="F";uid="b0e0523a-0534-4726-b362-fba691f6bf4a"
CM032339.1	RepeatMasker	DNA/Sola-2	41811239	41812891	8041	+	.	ID="RND-6_FAMILY-2313";Tend="2016";Tstart="337";shortTE="F";uid="d1578858-8ec4-41be-83ef-1d2a032f186f"
CM032339.1	RepeatMasker	DNA/hAT	13777021	13778683	6593	+	.	ID="RND-5_FAMILY-218";Tend="1963";Tstart="342";shortTE="F";uid="026be9ba-410f-4ef8-94fd-c2e5c5da9134"
CM032339.1	RepeatMasker	DNA/hAT-Charlie	12469038	12469145	714	+	.	ID="RND-5_FAMILY-3183";Tend="1389";Tstart="1282";shortTE="F";uid="cc0fe70d-307d-4b46-b896-f42ff0b8b270"
CM032339.1	RepeatMasker	Unknown	20971853	20972265	721	+	.	ID="RND-6_FAMILY-681";TEgroup="ctg_1%7CRND-6_FAMILY-681%7C1";Tend="1078";Tstart="621";shortTE="F";uid="8f5ddd56-d083-4ae5-87e6-eddc9892f6f3"
CM032339.1	RepeatMasker	DNA/hAT-hAT19	75125620	75125764	684	+	.	ID="DNA8-96_AP";Tend="662";Tstart="509";shortTE="F";uid="f3651158-4d82-4ea2-b620-21861a7b900d"
CM032339.1	RepeatMasker	LINE/RTE-BovB	38238053	38239987	11535	+	.	ID="RND-5_FAMILY-12107";Tend="1863";Tstart="73";shortTE="F";uid="41051b3d-7ba3-4f9f-8256-30c3c05b7d3f"
CM032339.1	RepeatMasker	LTR/Gypsy	76467579	76473891	20749	+	.	ID="RND-6_FAMILY-6087";Tend="4208";Tstart="65";shortTE="F";uid="fc9d79df-6e31-4563-88e5-bd48cbcf96aa"
CM032339.1	RepeatMasker	DNA/hAT-Tip100	85002794	85003041	1713	+	.	ID="RND-1_FAMILY-223";Tend="1202";Tstart="959";shortTE="F";uid="3e52820f-baf0-4170-8881-9e781393629b"
CM032339.1	RepeatMasker	Unknown	12213610	12213948	2886	+	.	ID="RND-1_FAMILY-323";Tend="1274";Tstart="932";shortTE="F";uid="4b502e4f-c970-4b29-985f-8b948d85a92e"
CM032339.1	RepeatMasker	LINE/RTE-BovB	65102794	65103842	6630	+	.	ID="RND-5_FAMILY-135";Tend="1761";Tstart="771";shortTE="F";uid="1ded7957-a389-47c6-8e6f-348fdce03d6c"
CM032339.1	RepeatMasker	DNA/hAT-Tip100	32917506	32917666	782	+	.	ID="RND-6_FAMILY-2081";Tend="1335";Tstart="1118";shortTE="F";uid="10bce1f9-e396-498a-9a2a-cee1a92e00ae"
CM032339.1	RepeatMasker	Unknown	51458645	51458849	745	+	.	ID="RND-1_FAMILY-107";Tend="1062";Tstart="919";shortTE="F";uid="1ff42550-8ee6-4638-a951-530198d9ce33"
CM032339.1	RepeatMasker	DNA/hAT-hAT19	32938847	32939674	4455	+	.	ID="rnd-6_family-5230";Tend="1529";Tstart="730";shortTE="F";uid="e2ae5b5a-0edd-4339-8c21-e93649a5c086"
CM032339.1	RepeatMasker	RC/Helitron	4445088	4445214	427	+	.	ID="HELITRON-N1_PBA";Tend="704";Tstart="560";shortTE="F";uid="1bd6d1b0-25fb-491b-a9a5-45c67fdfbf05"
CM032339.1	RepeatMasker	DNA/hAT-Tip100	41527967	41528381	535	+	.	ID="HAT-1_TCA";Tend="2729";Tstart="2324";shortTE="F";uid="e2288652-29d1-4d5f-a1b0-1ac5407cbd29"
CM032339.1	RepeatMasker	Unknown	41063363	41064228	1747	+	.	ID="RND-6_FAMILY-17577";Tend="1449";Tstart="10";shortTE="F";uid="b4044976-5394-4c6e-850a-a8ecb36d6ae9"
CM032339.1	RepeatMasker	Unknown	61651278	61651659	1328	+	.	ID="RND-6_FAMILY-4730";Tend="1871";Tstart="1524";shortTE="F";uid="fa201d12-e6e4-483d-91b0-e39bba0d0200"
CM032339.1	RepeatMasker	DNA/hAT-Ac	15193710	15193985	417	+	.	ID="RND-4_FAMILY-1424";TEgroup="ctg_1%7CRND-4_FAMILY-1424%7C2";Tend="1317";Tstart="949";shortTE="F";uid="36332b2c-b94e-48ac-a3b2-835822310962"
CM032339.1	RepeatMasker	LTR/Pao	27127917	27129451	11353	+	.	ID="RND-6_FAMILY-19812";Tend="1782";Tstart="290";shortTE="F";uid="4a4a0c85-08f7-4b48-a197-db3750cd650f"
CM032339.1	RepeatMasker	DNA	35036531	35037122	605	+	.	ID="DNA3-9_LMI";Tend="568";Tstart="8";shortTE="F";uid="e54df3a7-bfde-4721-b838-0caa1544c25b"
CM032339.1	RepeatMasker	Unknown	43540714	43541229	1137	+	.	ID="RND-6_FAMILY-5302";Tend="1744";Tstart="1229";shortTE="F";uid="aafbeff3-1369-4c65-9b4f-06b273f04a2c"
CM032339.1	RepeatMasker	LTR/Gypsy	84471174	84471750	637	+	.	ID="RND-1_FAMILY-214";TEgroup="ctg_1%7CRND-1_FAMILY-214%7C6";Tend="1387";Tstart="744";shortTE="F";uid="e3fa73c6-c4f8-4f2c-acf1-7041f525faa1"
CM032339.1	RepeatMasker	LTR/Gypsy	30662804	30662981	712	+	.	ID="RND-6_FAMILY-9002";Tend="3222";Tstart="3049";shortTE="F";uid="29f76dd5-31e8-4879-9075-c7a0cda07195"
CM032339.1	RepeatMasker	LTR/Gypsy	68780057	68780296	878	+	.	ID="GYPSY6-I_AP";Tend="3094";Tstart="2854";shortTE="F";uid="6b0c2b31-a3a0-40cc-88bb-41e419a83f77"
CM032339.1	RepeatMasker	RC/Helitron	30601081	30605151	15757	+	.	ID="HELITRON2_AG";Tend="5966";Tstart="1904";shortTE="F";uid="e7ab08b0-2f5c-4124-a8ef-e7aac4d38124"
CM032339.1	RepeatMasker	DNA/MULE-MuDR	54851336	54852256	6535	+	.	ID="RND-1_FAMILY-439";Tend="1461";Tstart="554";shortTE="F";uid="786e4a91-99e1-436b-82d3-b6703acd65fe"
CM032339.1	RepeatMasker	Unknown	80641555	80642618	4643	+	.	ID="RND-4_FAMILY-221";Tend="1769";Tstart="698";shortTE="F";uid="2336b204-fd64-4189-8a74-0168777fc438"
CM032339.1	RepeatMasker	DNA/TcMar-Pogo	26876563	26877230	2462	+	.	ID="RND-6_FAMILY-1424";TEgroup="ctg_1%7CRND-6_FAMILY-1424%7C3";Tend="1517";Tstart="383";shortTE="F";uid="fdb29300-4c78-4c85-a7aa-831f095493d3"
CM032339.1	RepeatMasker	LTR/Pao	370614	370809	401	+	.	ID="RND-6_FAMILY-19812";Tend="518";Tstart="322";shortTE="F";uid="7d62efb6-7efc-467e-9cff-25e2859dbbeb"
CM032339.1	RepeatMasker	LTR/Gypsy	38498181	38499463	10716	+	.	ID="RND-1_FAMILY-114";Tend="1982";Tstart="700";shortTE="F";uid="633ac1c1-eeec-4af2-a06f-190d16c12ba8"
CM032339.1	RepeatMasker	Unknown	24226057	24226419	1309	+	.	ID="RND-4_FAMILY-221";Tend="1318";Tstart="967";shortTE="F";uid="681da522-a4d2-4bf8-bd87-4e52d7b0cb1b"
CM032339.1	RepeatMasker	LINE/R1	40501755	40501960	831	+	.	ID="RND-6_FAMILY-4461";Tend="1927";Tstart="1722";shortTE="F";uid="e2cf9b9c-f8a8-4e71-8aef-e6d92659d202"
CM032339.1	RepeatMasker	DNA/hAT-Charlie	12925203	12925427	583	+	.	ID="RND-5_FAMILY-6847";Tend="3552";Tstart="3340";shortTE="F";uid="91e978c1-086e-4961-b6c9-20e0fed8393b"
CM032339.1	RepeatMasker	Unknown	77017369	77017622	852	+	.	ID="RND-6_FAMILY-3611";Tend="1645";Tstart="1353";shortTE="F";uid="3ea77079-04ba-4158-84ca-90333b50a200"
CM032339.1	RepeatMasker	Unknown	34586205	34586904	2348	+	.	ID="RND-1_FAMILY-71";Tend="4562";Tstart="2909";shortTE="F";uid="d47c71d4-55e3-4159-89c1-9754adf00bfe"
CM032339.1	RepeatMasker	DNA/hAT	4697019	4697519	1874	+	.	ID="RND-4_FAMILY-333";Tend="1711";Tstart="1149";shortTE="F";uid="9199e456-5eb3-480e-9949-81d2c40b1bc1"
CM032339.1	RepeatMasker	Unknown	8891893	8892454	2946	+	.	ID="RND-5_FAMILY-466";Tend="1539";Tstart="923";shortTE="F";uid="b9a25b75-1f7b-44cf-818e-fe1db9bf5dce"
CM032339.1	RepeatMasker	DNA/hAT-Blackjack	85586859	85587081	1419	+	.	ID="RND-5_FAMILY-200";Tend="1107";Tstart="894";shortTE="F";uid="32617c1b-0413-4ab8-884a-f82c4d2d0177"
CM032339.1	RepeatMasker	Unknown	36328604	36329063	1169	+	.	ID="RND-6_FAMILY-1389";Tend="585";Tstart="237";shortTE="F";uid="5b1160de-72ea-4885-a9d0-9ccdb3aef298"
CM032339.1	RepeatMasker	LINE/Penelope	6809649	6809985	1196	+	.	ID="RND-6_FAMILY-17760";Tend="2262";Tstart="1909";shortTE="F";uid="f723359a-64d0-4a80-bfca-1a159c3d5b0c"
CM032339.1	RepeatMasker	LTR/Pao	36349788	36351465	7323	+	.	ID="RND-5_FAMILY-3994";Tend="1748";Tstart="2";shortTE="F";uid="e3874d5d-0e2e-4c8b-b30d-89961f5b2818"
CM032339.1	RepeatMasker	DNA/Maverick	64312985	64313492	1231	+	.	ID="RND-6_FAMILY-1762";Tend="4464";Tstart="3954";shortTE="F";uid="aad376cc-fe53-44e8-a670-b1d21628ca08"
CM032339.1	RepeatMasker	RC/Helitron	30599648	30599954	1029	+	.	ID="HELITRON-1_RPR";Tend="299";Tstart="1";shortTE="F";uid="c63e80e8-68ef-4335-95cd-21477b36ce94"
CM032339.1	RepeatMasker	LTR/Pao	42082416	42082647	1935	+	.	ID="RND-5_FAMILY-224";Tend="5587";Tstart="5357";shortTE="F";uid="acc4f7fb-8a0d-4f3c-818b-4bf1e758bf17"
CM032339.1	RepeatMasker	DNA/hAT-Charlie	19595338	19595658	2344	+	.	ID="RND-1_FAMILY-172";Tend="1212";Tstart="910";shortTE="F";uid="52fb2bae-04c2-4c6c-8732-87cd3be86e84"
CM032339.1	RepeatMasker	DNA/P	43374270	43374568	1516	+	.	ID="RND-5_FAMILY-10134";Tend="1159";Tstart="857";shortTE="F";uid="e94205fb-9cd6-4042-9977-5b1a04401311"
CM032339.1	RepeatMasker	DNA/PiggyBac	14012274	14012412	413	+	.	ID="PIGGYBAC-21_LMI";Tend="1893";Tstart="1754";shortTE="F";uid="6771dc4b-7fda-4016-b296-28c055a2a9a7"
CM032339.1	RepeatMasker	Unknown	33679611	33680684	1936	+	.	ID="RND-5_FAMILY-8951";Tend="2564";Tstart="1503";shortTE="F";uid="71e2ee7f-ab05-451b-a002-c3f98130de27"
CM032339.1	RepeatMasker	DNA/Maverick	78457116	78457397	1650	+	.	ID="RND-6_FAMILY-7649";Tend="660";Tstart="382";shortTE="F";uid="28f96027-fd2c-4a1b-9b1e-7df21ebb0092"
CM032339.1	RepeatMasker	Unknown	56662974	56663251	1292	+	.	ID="RND-1_FAMILY-37";Tend="1280";Tstart="996";shortTE="F";uid="8893f4a4-2ef6-442b-a4ae-42a5c8afe4d9"
CM032339.1	RepeatMasker	Unknown	33186875	33187149	1003	+	.	ID="RND-1_FAMILY-34";Tend="1305";Tstart="1014";shortTE="F";uid="3068bc2e-400f-472c-acd6-b620110f5341"
CM032339.1	RepeatMasker	DNA/hAT-Ac	51900810	51900952	912	+	.	ID="RND-6_FAMILY-3981";Tend="652";Tstart="511";shortTE="F";uid="d7815553-b166-425f-a1a3-94492d8ffc66"
CM032339.1	RepeatMasker	Unknown	81587694	81587854	470	+	.	ID="RND-1_FAMILY-48";Tend="1044";Tstart="873";shortTE="F";uid="65d74388-517f-4e5e-abc7-3cd41edcf1db"
CM032339.1	RepeatMasker	DNA	9818212	9818527	461	+	.	ID="TTAA15_AP";Tend="578";Tstart="253";shortTE="F";uid="8e3c39b4-4cbd-40f8-abda-4a94d4b9ffd8"
CM032339.1	RepeatMasker	LINE/RTE-BovB	33091639	33091908	888	+	.	ID="RND-5_FAMILY-12107";Tend="385";Tstart="155";shortTE="F";uid="46ef36e1-d233-4224-a5ec-93d2338f3b72"
CM032339.1	RepeatMasker	Unknown	60797453	60797875	2226	+	.	ID="RND-1_FAMILY-183";Tend="1353";Tstart="903";shortTE="F";uid="6aec4f2a-6e7a-4869-aad2-af48300cab9f"
CM032339.1	RepeatMasker	LINE/Penelope	65904473	65905453	7598	+	.	ID="RND-6_FAMILY-1467";Tend="2042";Tstart="1063";shortTE="F";uid="ba1935fd-64f5-4be1-aabf-1a6e2a42ce0f"
CM032339.1	RepeatMasker	Unknown	49065418	49065731	564	+	.	ID="RND-5_FAMILY-3138";Tend="2464";Tstart="2151";shortTE="F";uid="556451e1-7899-488f-8e40-47377370e3df"
CM032339.1	RepeatMasker	DNA/TcMar-Tc1	79530693	79531141	3226	+	.	ID="RND-5_FAMILY-4311";Tend="3285";Tstart="2817";shortTE="F";uid="fbb2f057-4096-4460-a625-275c09927613"
CM032339.1	RepeatMasker	RC/Helitron	50891105	50891317	1658	+	.	ID="RND-1_FAMILY-193";Tend="1096";Tstart="861";shortTE="F";uid="768a80de-3786-42b6-aa1a-14dd0c0d4c5c"
CM032339.1	RepeatMasker	Unknown	51005307	51005680	2868	+	.	ID="RND-1_FAMILY-41";Tend="1691";Tstart="1308";shortTE="F";uid="33fafc58-0d81-42de-b11b-a7dda483a237"
CM032339.1	RepeatMasker	DNA/CMC-Transib	50336602	50337294	561	+	.	ID="TRANSIB-7_DAN";Tend="2516";Tstart="1836";shortTE="F";uid="caecb098-9be0-43f6-a83d-297c73293849"
CM032339.1	RepeatMasker	Unknown	61703874	61704241	459	+	.	ID="RND-1_FAMILY-86";Tend="1007";Tstart="628";shortTE="F";uid="0d54829f-a476-43da-983e-b99f8c61d7e8"
CM032339.1	RepeatMasker	LINE/Penelope	69855017	69856594	5721	+	.	ID="RND-4_FAMILY-6221";Tend="2410";Tstart="1120";shortTE="F";uid="bc83298a-cc23-4b4b-a6c8-a70e25a6ff25"
CM032339.1	RepeatMasker	Unknown	27832528	27832687	859	+	.	ID="RND-1_FAMILY-258";Tend="1146";Tstart="989";shortTE="F";uid="4e5d98e5-06fd-4537-a784-d9fe4f0d1ceb"
CM032339.1	RepeatMasker	RC/Helitron	56697704	56699305	1326	+	.	ID="HELITRON-3_HMM";TEgroup="ctg_1%7CHELITRON-3_HMM%7C8";Tend="4245";Tstart="2310";shortTE="F";uid="a4d8b971-df71-4214-8a0e-f015ac96cc8c"
CM032339.1	RepeatMasker	Unknown	17894971	17896051	7594	+	.	ID="RND-1_FAMILY-48";Tend="1969";Tstart="889";shortTE="F";uid="1f34c257-5bce-48a7-bc37-65ecefc0b039"
CM032339.1	RepeatMasker	LINE/RTE-BovB	4538468	4538946	1274	+	.	ID="RND-4_FAMILY-1302";Tend="1416";Tstart="924";shortTE="F";uid="dc3e755b-e857-4e31-97a9-03e0e763e057"
CM032339.1	RepeatMasker	RC/Helitron	38034464	38034828	2474	+	.	ID="RND-1_FAMILY-524";Tend="509";Tstart="91";shortTE="F";uid="7ec7c269-25b2-44c0-9c35-9b58e147d7c9"
CM032339.1	RepeatMasker	Retroposon?	64951434	64951641	768	+	.	ID="RND-1_FAMILY-29";Tend="2240";Tstart="2041";shortTE="F";uid="1d287d03-0a8f-405c-bb2f-19a03271d0c1"
CM032339.1	RepeatMasker	DNA/Maverick	44897995	44898115	425	+	.	ID="RND-5_FAMILY-9564";Tend="5148";Tstart="5033";shortTE="F";uid="cbb1472a-a0c9-4d3d-914d-f30ddae7bc7d"
CM032339.1	RepeatMasker	LTR/Gypsy	81419293	81419407	473	+	.	ID="RND-6_FAMILY-9002";Tend="932";Tstart="815";shortTE="F";uid="fef0896b-193d-43a6-972a-d89607713b11"
CM032339.1	RepeatMasker	Unknown	78867356	78867706	2161	+	.	ID="RND-1_FAMILY-321";Tend="1302";Tstart="948";shortTE="F";uid="9bc3924d-752a-4aa4-9fb6-c2b7b6050816"
CM032339.1	RepeatMasker	LINE/I-Jockey	75642114	75642322	916	+	.	ID="RND-6_FAMILY-3541";Tend="262";Tstart="35";shortTE="F";uid="b8d1f792-83ca-43ca-8c1b-4ba97a4506ab"
CM032339.1	RepeatMasker	RC/Helitron	84998126	84998250	465	+	.	ID="RND-6_FAMILY-4103";Tend="1218";Tstart="1093";shortTE="F";uid="336d6ede-39ee-4033-aa5a-7c7be0206a0f"
CM032339.1	RepeatMasker	Unknown	61364181	61364356	885	+	.	ID="RND-6_FAMILY-22030";Tend="1129";Tstart="955";shortTE="F";uid="a4041501-f524-4722-8374-392396b7df3f"
CM032339.1	RepeatMasker	DNA/hAT-Tip100	83394671	83395071	1221	+	.	ID="RND-6_FAMILY-25298";Tend="2136";Tstart="1778";shortTE="F";uid="9c543bf2-18f7-4d0f-8df1-ff1a83251106"
CM032339.1	RepeatMasker	DNA/Kolobok-T2?	84822314	84822426	410	+	.	ID="KOLOBOK-N1_AEC";Tend="7479";Tstart="7361";shortTE="F";uid="d7266012-aadf-4b88-8d05-f39b63b808b4"
CM032339.1	RepeatMasker	Unknown	3883413	3883805	1331	+	.	ID="RND-1_FAMILY-4";TEgroup="ctg_1%7CRND-1_FAMILY-4%7C1";Tend="3637";Tstart="756";shortTE="F";uid="b6240641-d12c-47af-90ac-4fa143d15155"
CM032339.1	RepeatMasker	Unknown	67134805	67135025	822	+	.	ID="RND-1_FAMILY-321";Tend="1271";Tstart="1034";shortTE="F";uid="4e73f441-aaeb-4c90-8194-35bace15b9fb"
CM032339.1	RepeatMasker	Unknown	63681680	63682269	1674	+	.	ID="RND-6_FAMILY-427";Tend="1607";Tstart="964";shortTE="F";uid="f34a1657-eeb5-4273-84ea-21617657a293"
CM032339.1	RepeatMasker	Unknown	71955817	71956546	2530	+	.	ID="RND-1_FAMILY-274";Tend="2174";Tstart="1444";shortTE="F";uid="216f20df-0087-4c0f-9eac-51c0114c894a"
CM032339.1	RepeatMasker	Unknown	21532348	21532676	2266	+	.	ID="RND-5_FAMILY-8742";Tend="1138";Tstart="762";shortTE="F";uid="629aff81-e485-45a3-ac63-f9df6c81864c"
CM032339.1	RepeatMasker	LINE/R1	39137449	39138718	5545	+	.	ID="RND-1_FAMILY-267";Tend="1702";Tstart="351";shortTE="F";uid="c698dee7-7a87-4136-85e0-8558bcb669e0"
CM032339.1	RepeatMasker	DNA/hAT	16327926	16328190	1472	+	.	ID="RND-3_FAMILY-31";Tend="1716";Tstart="1465";shortTE="F";uid="48bfe49d-b62c-4ed7-a31c-910b630195b2"
CM032339.1	RepeatMasker	LINE/RTE-BovB	86567238	86567715	2729	+	.	ID="RND-6_FAMILY-6089";Tend="1755";Tstart="1266";shortTE="F";uid="fcb340a0-54c5-45b8-b68a-46d079f4c49a"
CM032339.1	RepeatMasker	Unknown	60247290	60248440	9451	+	.	ID="RND-4_FAMILY-268";Tend="2048";Tstart="890";shortTE="F";uid="ce0afd65-2a49-4335-a6ea-4f77270f852b"
CM032339.1	RepeatMasker	LINE/I-Jockey	46321861	46322167	512	+	.	ID="JOCKEY-3_RPR";Tend="1438";Tstart="1132";shortTE="F";uid="b1e52cff-2bfe-4e4e-9035-491a3f56ba15"
CM032339.1	RepeatMasker	DNA/hAT	85848545	85849509	5941	+	.	ID="RND-5_FAMILY-218";Tend="1870";Tstart="919";shortTE="F";uid="0c34cbef-a223-4490-a685-3575606930a5"
CM032339.1	RepeatMasker	LINE/I-Jockey	55298971	55300442	7211	+	.	ID="RND-5_FAMILY-1695";Tend="4638";Tstart="3097";shortTE="F";uid="75026e9d-16dc-466d-9638-4d52b33ea500"
CM032339.1	RepeatMasker	DNA/hAT-Tip100	84310107	84310305	705	+	.	ID="RND-4_FAMILY-1732";Tend="1397";Tstart="1189";shortTE="F";uid="62c22a0f-f925-47dc-9b77-71ce5aae56a8"
CM032339.1	RepeatMasker	LINE/I-Jockey	21890637	21894218	22471	+	.	ID="RND-5_FAMILY-1920";Tend="3417";Tstart="1";shortTE="F";uid="1cbac2ec-cd09-49ef-9d97-5dd0e94223b7"
CM032339.1	RepeatMasker	Unknown	8968346	8968560	1279	+	.	ID="RND-6_FAMILY-1889";Tend="1466";Tstart="1245";shortTE="F";uid="9882731f-8bca-416b-bd2b-cad8235e683b"
CM032339.1	RepeatMasker	LINE/I	54970122	54971556	9503	+	.	ID="RND-5_FAMILY-1290";Tend="1423";Tstart="8";shortTE="F";uid="eb6c80ae-6dd9-4948-8d7e-490ffed050c5"
CM032339.1	RepeatMasker	LTR/Gypsy	6176998	6177172	628	+	.	ID="GYPSY-24_DEL-I";Tend="2787";Tstart="2617";shortTE="F";uid="97a8301d-3e65-437b-adbc-fa617d1f3ceb"
CM032339.1	RepeatMasker	Unknown	80547544	80550045	20317	+	.	ID="RND-6_FAMILY-688";Tend="3334";Tstart="812";shortTE="F";uid="b7f8c414-f4bf-49e5-a0fb-f704ebb1d40e"
CM032339.1	RepeatMasker	Unknown	18130171	18130373	1197	+	.	ID="RND-5_FAMILY-750";Tend="1158";Tstart="945";shortTE="F";uid="f050f119-eeee-4da4-903f-84866fe3dfed"
CM032339.1	RepeatMasker	Unknown	27644099	27645140	5980	+	.	ID="RND-1_FAMILY-506";Tend="2586";Tstart="1475";shortTE="F";uid="76d30817-ac8d-4a56-802d-957c4bc9982b"
CM032339.1	RepeatMasker	DNA/PIF-Harbinger	67232022	67232390	3186	+	.	ID="RND-6_FAMILY-3296";Tend="1391";Tstart="1009";shortTE="F";uid="842e89c3-26aa-4aeb-a9c9-7f1636c4c541"
CM032339.1	RepeatMasker	Unknown	66402923	66403038	523	+	.	ID="RND-5_FAMILY-8951";Tend="1112";Tstart="1011";shortTE="F";uid="44315898-29b8-48d2-9ff3-fa221af2fcd7"
CM032339.1	RepeatMasker	LINE/R1	49944108	49944352	751	+	.	ID="RND-1_FAMILY-115";Tend="1204";Tstart="917";shortTE="F";uid="acde1434-5fb4-4fff-a846-51acd3d1b379"
CM032339.1	RepeatMasker	DNA/hAT-Ac	9565196	9565574	636	+	.	ID="RND-1_FAMILY-178";Tend="1715";Tstart="1259";shortTE="F";uid="0e49c645-9db5-4d4f-9831-280ca4d49484"
CM032339.1	RepeatMasker	LINE/Penelope	40729881	40733216	24860	+	.	ID="RND-4_FAMILY-6221";Tend="4450";Tstart="1089";shortTE="F";uid="76aa529c-221f-424d-92fe-b685b26160db"
CM032339.1	RepeatMasker	DNA/TcMar-Mariner	73375087	73375378	1459	+	.	ID="RND-5_FAMILY-885";Tend="1277";Tstart="948";shortTE="F";uid="05c2f244-51a8-486c-8dd0-367cf1e4d83c"
CM032339.1	RepeatMasker	Unknown	8092562	8092771	859	+	.	ID="RND-4_FAMILY-221";Tend="1905";Tstart="1691";shortTE="F";uid="6bfdf3e9-606e-45b4-a2ee-3931e513ad62"
CM032339.1	RepeatMasker	DNA/hAT-Tip100	61033093	61033427	1869	+	.	ID="RND-1_FAMILY-134";Tend="1271";Tstart="962";shortTE="F";uid="eb16ddc3-c0c2-47f2-9274-fe5c8b799021"
CM032339.1	RepeatMasker	DNA/hAT-Ac	30197442	30198259	4981	+	.	ID="RND-4_FAMILY-1424";Tend="1742";Tstart="922";shortTE="F";uid="89024a22-458b-4019-a1b9-e69a64caa769"
CM032339.1	RepeatMasker	DNA/TcMar-Tc1	81517517	81518351	1584	+	.	ID="RND-6_FAMILY-15411";Tend="2758";Tstart="1924";shortTE="F";uid="9b784400-5312-4e50-900d-719283a3f8c5"
CM032339.1	RepeatMasker	LTR/Pao	33643889	33649493	50383	+	.	ID="RND-5_FAMILY-224";Tend="5609";Tstart="1";shortTE="F";uid="ac0e4797-d0cb-447f-9191-a18e92b0be07"
CM032339.1	RepeatMasker	DNA/hAT-hAT19	49044055	49044249	1031	+	.	ID="DNA8-96_AP";Tend="196";Tstart="2";shortTE="F";uid="eda617d2-dfd1-4094-b5a5-d67d56c7ba10"
CM032339.1	RepeatMasker	LINE/I-Jockey	29876948	29879098	3657	+	.	ID="RND-5_FAMILY-4900";Tend="2581";Tstart="478";shortTE="F";uid="f7b631c6-1053-43cf-9aec-0642557aaa0b"
CM032339.1	RepeatMasker	Unknown	60900345	60900629	980	+	.	ID="RND-6_FAMILY-8375";Tend="802";Tstart="518";shortTE="F";uid="ca8e5c69-e9c3-41e7-a4e2-df9caa65de94"
CM032339.1	RepeatMasker	DNA/TcMar-Tc4	47737530	47737710	514	+	.	ID="RND-5_FAMILY-1189";Tend="955";Tstart="764";shortTE="F";uid="ab7e1947-76dd-403e-ad09-d8e766c1c070"
CM032339.1	RepeatMasker	DNA/TcMar-Mariner	18302894	18303168	487	+	.	ID="MARINER-48_HSAL";Tend="391";Tstart="131";shortTE="F";uid="a8b095c0-20b3-4931-ad7e-8ef76721323b"
CM032339.1	RepeatMasker	LINE/I	53399290	53402037	14219	+	.	ID="RND-6_FAMILY-8750";TEgroup="ctg_1%7CRND-6_FAMILY-8750%7C4";Tend="2556";Tstart="152";shortTE="F";uid="289be1a0-4278-4c9a-a4b6-01d2aff1743f"
CM032339.1	RepeatMasker	DNA/PiggyBac	17638302	17639302	1024	+	.	ID="piggybac-n4_lmi";Tend="1433";Tstart="357";shortTE="F";uid="08d6fb34-6aea-4193-8ca8-a2c6047bc37b"
CM032339.1	RepeatMasker	Retroposon?	85188564	85188853	1848	+	.	ID="RND-1_FAMILY-29";Tend="2176";Tstart="1893";shortTE="F";uid="6f0f80c2-de41-4c93-b518-a1e28b21e9c7"
CM032339.1	RepeatMasker	Unknown	14234501	14234831	2459	+	.	ID="RND-6_FAMILY-25769";Tend="1240";Tstart="905";shortTE="F";uid="dde7c5f3-db50-4fab-8611-b197d5581132"
CM032339.1	RepeatMasker	DNA/hAT-hAT19	16469729	16470804	5828	+	.	ID="RND-6_FAMILY-10401";Tend="1267";Tstart="199";shortTE="F";uid="64a89169-5a2d-486b-9259-af4552171ec1"
CM032339.1	RepeatMasker	LINE/L2	30202759	30203298	4157	+	.	ID="RND-1_FAMILY-77";Tend="1005";Tstart="453";shortTE="F";uid="040f815b-d470-4b70-afa2-e63b5e6869c3"
CM032339.1	RepeatMasker	DNA/hAT-Tip100	80244832	80245272	2810	+	.	ID="RND-4_FAMILY-593";Tend="1443";Tstart="985";shortTE="F";uid="65198185-c732-4b28-8aa7-0d6d1a842551"
CM032339.1	RepeatMasker	DNA/hAT-Tip100	45252333	45252668	1513	+	.	ID="RND-6_FAMILY-9292";Tend="1519";Tstart="1180";shortTE="F";uid="bb917bef-ee54-4933-93f9-499321d0f77b"
CM032339.1	RepeatMasker	DNA/hAT-Tip100	78713258	78713417	576	+	.	ID="RND-6_FAMILY-13709";Tend="1319";Tstart="1161";shortTE="F";uid="56450754-a511-4f38-b35e-282441682085"
CM032339.1	RepeatMasker	DNA/hAT-Ac	38890875	38891635	5823	+	.	ID="RND-6_FAMILY-14672";Tend="1720";Tstart="943";shortTE="F";uid="8be97ca6-2018-4b8b-9194-f66124dccfad"
CM032339.1	RepeatMasker	DNA/hAT-Blackjack	44953102	44954813	5141	+	.	ID="rnd-4_family-1";Tend="3048";Tstart="2295";shortTE="F";uid="e0a485f9-f87e-480d-94ef-3e8d43c927a0"
CM032339.1	RepeatMasker	Unknown	69467568	69468006	613	+	.	ID="RND-6_FAMILY-688";Tend="1251";Tstart="814";shortTE="F";uid="6931801a-ad33-48c7-828b-290cb10259a0"
CM032339.1	RepeatMasker	RC/Helitron	10370099	10370345	1608	+	.	ID="RND-6_FAMILY-4963";Tend="1613";Tstart="1361";shortTE="F";uid="60122054-5c2e-476e-9640-889b2117825f"
CM032339.1	RepeatMasker	DNA/TcMar-Mariner	3614212	3615551	11043	+	.	ID="RND-1_FAMILY-494";Tend="2209";Tstart="868";shortTE="F";uid="1d02f88d-f90d-4829-bca4-d3b9618290e8"
CM032339.1	RepeatMasker	DNA/hAT-Tip100	66949239	66949981	4708	+	.	ID="RND-6_FAMILY-526";Tend="1639";Tstart="918";shortTE="F";uid="e147a60a-4654-4dbe-a89a-1e983de20d81"
CM032339.1	RepeatMasker	DNA/hAT	49489440	49490656	4416	+	.	ID="RND-1_FAMILY-484";Tend="2920";Tstart="1705";shortTE="F";uid="427f3dd8-74a9-4b40-8e30-723fd55f6141"
CM032339.1	RepeatMasker	LINE/I	68813167	68813469	2376	+	.	ID="RND-5_FAMILY-8680";Tend="1202";Tstart="901";shortTE="F";uid="0553c0db-bbbf-4cdc-be2b-41e8a4aed4c2"
CM032339.1	RepeatMasker	DNA/MULE-NOF	23402652	23402807	776	+	.	ID="RND-6_FAMILY-405";Tend="4931";Tstart="4265";shortTE="F";uid="d2d5a41c-281e-4216-a6d9-db20f73a9497"
CM032339.1	RepeatMasker	Unknown	3470953	3471233	760	+	.	ID="RND-1_FAMILY-36";Tend="1204";Tstart="943";shortTE="F";uid="92fdc052-17c3-4b94-b477-9203403beaf9"
CM032339.1	RepeatMasker	Unknown	10016235	10016382	557	+	.	ID="RND-5_FAMILY-13";Tend="1085";Tstart="955";shortTE="F";uid="090559a8-85a9-42ec-8dda-8f531a21db27"
CM032339.1	RepeatMasker	DNA/TcMar-Mariner	8878040	8878621	1530	+	.	ID="halyomorpha_halys-6_family-1220";Tend="1326";Tstart="356";shortTE="F";uid="e5c1ca64-1edd-4368-a060-ac34cb8683e3"
CM032339.1	RepeatMasker	Unknown	82116512	82116652	430	+	.	ID="RND-1_FAMILY-409";Tend="1071";Tstart="931";shortTE="F";uid="c14a05cd-b6d8-406d-a5c7-af2ac9157129"
CM032339.1	RepeatMasker	Unknown	4661989	4662335	1518	+	.	ID="RND-5_FAMILY-3256";Tend="1253";Tstart="881";shortTE="F";uid="d4f97457-3202-484a-9431-6cc5cbcc087b"
CM032339.1	RepeatMasker	DNA/hAT-Tip100	9663292	9663600	2140	+	.	ID="RND-1_FAMILY-108";Tend="1234";Tstart="927";shortTE="F";uid="c88567f7-7e0e-420b-9f86-6631ccaa423a"
CM032339.1	RepeatMasker	DNA/hAT-Ac	53031585	53031943	1767	+	.	ID="RND-1_FAMILY-178";Tend="1715";Tstart="1351";shortTE="F";uid="3902af8c-201d-41ee-bfd1-3a85a51c16e9"
CM032339.1	RepeatMasker	LINE/RTE-BovB	67406806	67407400	2880	+	.	ID="RND-5_FAMILY-1491";Tend="2804";Tstart="2165";shortTE="F";uid="d76f786c-f652-4b5b-b32a-02730d3afc81"
CM032339.1	RepeatMasker	Unknown	22268049	22271281	5660	+	.	ID="RND-1_FAMILY-15";Tend="4130";Tstart="2015";shortTE="F";uid="a9678317-8b1c-4819-ad14-933a72427159"
CM032339.1	RepeatMasker	LINE/Penelope	37540714	37540884	631	+	.	ID="RND-1_FAMILY-237";Tend="3066";Tstart="2722";shortTE="F";uid="864145ad-f5e3-4635-9d45-b00180ec76ca"
CM032339.1	RepeatMasker	DNA/hAT-Ac	6298464	6298903	2115	+	.	ID="RND-5_FAMILY-2788";Tend="1466";Tstart="949";shortTE="F";uid="4450ecdf-2708-4578-b8e1-0f81ac0258cd"
CM032339.1	RepeatMasker	Unknown	81011233	81011563	651	+	.	ID="RND-1_FAMILY-59";Tend="1264";Tstart="948";shortTE="F";uid="e10da165-c09e-45be-ab5a-9935d0a5c383"
CM032339.1	RepeatMasker	LINE/I-Jockey	61686057	61688169	2140	+	.	ID="VINGI-5_LMI";Tend="2190";Tstart="58";shortTE="F";uid="6ddb5962-456b-4ba2-898c-c5d30fc1fe0d"
CM032339.1	RepeatMasker	DNA	31317608	31318348	4326	+	.	ID="RND-1_FAMILY-556";Tend="1721";Tstart="934";shortTE="F";uid="8840f2c3-0f08-4b4e-87ee-1a69f6f7d40f"
CM032339.1	RepeatMasker	DNA/hAT-hAT19	62061174	62062101	1324	+	.	ID="HAT-1_RPR";Tend="1444";Tstart="508";shortTE="F";uid="1543aa85-b314-47fb-a998-27484096d46e"
CM032339.1	RepeatMasker	LTR/Gypsy	74606068	74606304	901	+	.	ID="RND-1_FAMILY-279";Tend="870";Tstart="652";shortTE="F";uid="9402decc-4feb-46ac-bfc4-d96217f71121"
CM032339.1	RepeatMasker	LINE/I	37640012	37641348	7009	+	.	ID="RND-5_FAMILY-1694";Tend="1610";Tstart="306";shortTE="F";uid="7cadd14c-ca68-4f17-aed3-6ff458cd3e3a"
CM032339.1	RepeatMasker	LINE/I-Jockey	10791347	10792495	2485	+	.	ID="RND-6_FAMILY-468";Tend="3563";Tstart="2411";shortTE="F";uid="4a436a44-2498-474a-be7c-a34fce744250"
CM032339.1	RepeatMasker	DNA/Ginger-2	42651128	42651877	1219	+	.	ID="GINGER2-1_LMI";Tend="2959";Tstart="2208";shortTE="F";uid="f3382bd2-79f7-475c-a48e-fcd359cd15e7"
CM032339.1	RepeatMasker	Retroposon?	61939293	61939560	644	+	.	ID="RND-1_FAMILY-162";Tend="1153";Tstart="857";shortTE="F";uid="514d9e04-0996-44c1-aa99-12964cc38801"
CM032339.1	RepeatMasker	RC/Helitron	5066691	5067018	1735	+	.	ID="RND-4_FAMILY-2794";Tend="2367";Tstart="2029";shortTE="F";uid="b9f4f423-9c78-4d29-a762-3ec8c1242d68"
CM032339.1	RepeatMasker	LTR/Pao	43095244	43099729	4430	+	.	ID="RND-5_FAMILY-224";Tend="4615";Tstart="96";shortTE="F";uid="1fa7722c-782d-4bab-b805-617c01b8f863"
CM032339.1	RepeatMasker	DNA/TcMar-Mariner	34783152	34783795	1752	+	.	ID="RND-5_FAMILY-6572";TEgroup="ctg_1%7CRND-5_FAMILY-6572%7C4";Tend="1622";Tstart="1135";shortTE="F";uid="c5146e2c-5c6c-4058-8c7d-2120bbe9e364"
CM032339.1	RepeatMasker	Unknown	81984238	81984599	2456	+	.	ID="RND-5_FAMILY-4717";Tend="1358";Tstart="992";shortTE="F";uid="fd09b7fb-547b-40b1-9d4e-be1d6d5ea9ab"
CM032339.1	RepeatMasker	Unknown	12312588	12312934	2279	+	.	ID="RND-1_FAMILY-62";Tend="1442";Tstart="1085";shortTE="F";uid="bfce335d-bd6c-4e47-8163-7ff266c26497"
CM032339.1	RepeatMasker	Unknown	71043487	71043756	1256	+	.	ID="RND-4_FAMILY-1619";Tend="1280";Tstart="1004";shortTE="F";uid="b6eba94e-cc73-408f-8e2a-aa6c2a63326f"
CM032339.1	RepeatMasker	DNA/Maverick	37060281	37061171	5033	+	.	ID="RND-1_FAMILY-256";Tend="1467";Tstart="660";shortTE="F";uid="451ecb23-27b0-4038-b473-c49015aecd51"
CM032339.1	RepeatMasker	DNA/hAT-Ac	62003596	62003734	498	+	.	ID="DNA8-48_AP";Tend="172";Tstart="28";shortTE="F";uid="092a160e-cb59-482e-a6e5-80717fc2b021"
CM032339.1	RepeatMasker	LINE/Penelope	45235761	45236097	15509	+	.	ID="RND-1_FAMILY-56";Tend="4727";Tstart="3583";shortTE="F";uid="1e37fc0c-1b84-4217-aa26-5e99e76ad1b2"
CM032339.1	RepeatMasker	LINE/Penelope	1457133	1457683	1447	+	.	ID="RND-6_FAMILY-17760";TEgroup="ctg_1%7CRND-6_FAMILY-17760%7C1";Tend="3002";Tstart="2081";shortTE="F";uid="15b7d229-abc4-4ac6-ae48-9a90443f9e96"
CM032339.1	RepeatMasker	Unknown	41211605	41212089	2981	+	.	ID="RND-1_FAMILY-131";Tend="1457";Tstart="971";shortTE="F";uid="80eb949d-77f0-4fef-a208-0c05c96298b6"
CM032339.1	RepeatMasker	DNA/hAT	59662945	59663508	1961	+	.	ID="RND-1_FAMILY-479";Tend="1674";Tstart="1052";shortTE="F";uid="e6a6d4fd-7eb5-4162-ac06-b23d032102e7"
CM032339.1	RepeatMasker	DNA/hAT-Tip100	20769372	20769652	1901	+	.	ID="RND-5_FAMILY-4765";Tend="1438";Tstart="1160";shortTE="F";uid="a76b6deb-14de-4c32-8472-6809dc481695"
CM032339.1	RepeatMasker	DNA/hAT-Tip100	50169193	50169381	1064	+	.	ID="RND-5_FAMILY-982";Tend="1010";Tstart="831";shortTE="F";uid="14d2784f-e875-411e-bcb7-c2f6e06d0872"
CM032339.1	RepeatMasker	Unknown	81225658	81225912	1204	+	.	ID="RND-1_FAMILY-34";Tend="1231";Tstart="920";shortTE="F";uid="7f459632-50bd-470f-bab9-53fb8dd0fdd2"
CM032339.1	RepeatMasker	Unknown	40170220	40170757	3759	+	.	ID="RND-3_FAMILY-144";Tend="1532";Tstart="966";shortTE="F";uid="c264e805-4dc6-4a92-9e89-588d2d8d738a"
CM032339.1	RepeatMasker	DNA/hAT	60825934	60826107	728	+	.	ID="RND-1_FAMILY-479";Tend="915";Tstart="737";shortTE="F";uid="d2abdbc3-6df8-47f8-bfec-668609de12b8"
CM032339.1	RepeatMasker	Unknown	44939877	44941261	6978	+	.	ID="RND-1_FAMILY-289";Tend="1362";Tstart="15";shortTE="F";uid="fcf346d3-1c8d-4b6a-a303-de2c29643ebb"
CM032339.1	RepeatMasker	LINE/I-Jockey	26280107	26280687	627	+	.	ID="RND-6_FAMILY-2765";Tend="1596";Tstart="735";shortTE="F";uid="eb6b2641-bc29-4c0f-9f0a-cdddb9d0d81f"
CM032339.1	RepeatMasker	Unknown	8416761	8417374	4144	+	.	ID="RND-5_FAMILY-1875";Tend="1519";Tstart="917";shortTE="F";uid="bb876c9d-ce09-41c6-9376-3dede86f8d92"
CM032339.1	RepeatMasker	Unknown	66885897	66886376	1111	+	.	ID="RND-5_FAMILY-2954";Tend="1486";Tstart="959";shortTE="F";uid="f6eb69b2-06e5-4ace-aff8-e926a9f79917"
CM032339.1	RepeatMasker	Unknown	25635765	25640764	23947	+	.	ID="RND-1_FAMILY-2";Tend="5053";Tstart="108";shortTE="F";uid="e310fbef-047d-494f-a03c-4b540fc1d089"
CM032339.1	RepeatMasker	Unknown	73505504	73505626	770	+	.	ID="RND-5_FAMILY-3860";Tend="1561";Tstart="1440";shortTE="F";uid="a8f75158-fd71-49d2-b9f6-2f1fb841ab45"
CM032339.1	RepeatMasker	Unknown	24769948	24771124	4954	+	.	ID="RND-1_FAMILY-95";Tend="1715";Tstart="947";shortTE="F";uid="a4bc4daa-dbc8-43cc-a9de-67e8fd89786e"
CM032339.1	RepeatMasker	LINE/I	76674582	76677605	8105	+	.	ID="RND-6_FAMILY-8104";TEgroup="ctg_1%7CRND-6_FAMILY-8104%7C3";Tend="3897";Tstart="497";shortTE="F";uid="1918a235-3a50-4edd-a54f-bec8826798f8"
CM032339.1	RepeatMasker	LINE/Penelope	55970455	55971021	2379	+	.	ID="RND-5_FAMILY-7206";Tend="1485";Tstart="875";shortTE="F";uid="c8ffad4b-953c-4941-86c5-b5ad0a9a45a0"
CM032339.1	RepeatMasker	LINE/I	9544968	9545481	828	+	.	ID="RND-5_FAMILY-1290";TEgroup="ctg_1%7CRND-5_FAMILY-1290%7C2";Tend="1414";Tstart="691";shortTE="F";uid="2fe58943-0a7f-4bc6-ab70-4557c4630e61"
CM032339.1	RepeatMasker	DNA/hAT	62618406	62619370	5678	+	.	ID="RND-5_FAMILY-3851";Tend="1585";Tstart="604";shortTE="F";uid="982246df-c7d8-4e0a-b896-a583bcc53750"
CM032339.1	RepeatMasker	LTR/Gypsy	6945964	6946099	500	+	.	ID="RND-6_FAMILY-24458";Tend="526";Tstart="392";shortTE="F";uid="7ec7c5e5-ad67-4408-9ef0-43a61c1a0152"
CM032339.1	RepeatMasker	Unknown	31415868	31416062	1188	+	.	ID="RND-1_FAMILY-60";Tend="1166";Tstart="971";shortTE="F";uid="b3348cc7-7e52-4791-a188-ccf361a274b6"
CM032339.1	RepeatMasker	DNA/hAT-Tip100	85654642	85654893	512	+	.	ID="RND-1_FAMILY-108";Tend="1218";Tstart="937";shortTE="F";uid="828dd083-5b2e-4847-896b-a53bfe7c63e8"
CM032339.1	RepeatMasker	Unknown	51875834	51875953	439	+	.	ID="RND-6_FAMILY-1381";Tend="1431";Tstart="1308";shortTE="F";uid="7ccfba45-9338-4104-aabe-824485cee33b"
CM032339.1	RepeatMasker	DNA/hAT-Tip100	27791406	27791924	3650	+	.	ID="RND-6_FAMILY-37543";Tend="1473";Tstart="935";shortTE="F";uid="30c5fc03-1384-4bde-9915-79e9fc6a1122"
CM032339.1	RepeatMasker	DNA/Academ-1	46640349	46640578	426	+	.	ID="ACADEM-1_AP";Tend="3930";Tstart="3693";shortTE="F";uid="9d09b90d-6ea2-4c44-bdd5-35935c7ada5e"
CM032339.1	RepeatMasker	Retroposon?	77280807	77281200	2571	+	.	ID="RND-1_FAMILY-29";Tend="1170";Tstart="780";shortTE="F";uid="8b965b03-e4e3-4083-a803-cd68d49269cf"
CM032339.1	RepeatMasker	Unknown	8090094	8090294	1298	+	.	ID="RND-4_FAMILY-341";Tend="1117";Tstart="928";shortTE="F";uid="1382f0f9-c171-4b77-8bdc-3a34b10392a2"
CM032339.1	RepeatMasker	LTR/Pao	4968598	4969013	530	+	.	ID="BEL1-I_AP";Tend="4069";Tstart="3647";shortTE="F";uid="0c3e6769-c4fb-4773-859d-ebe233639388"
CM032339.1	RepeatMasker	LINE/RTE-BovB	34840767	34841260	2637	+	.	ID="RND-6_FAMILY-6089";Tend="1445";Tstart="947";shortTE="F";uid="e21985e6-7df1-400a-811e-9a1e118efdec"
CM032339.1	RepeatMasker	LINE/RTE-BovB	66356296	66356449	875	+	.	ID="RND-1_FAMILY-542";Tend="3587";Tstart="3434";shortTE="F";uid="eaca194c-839a-4efe-9bf8-770344b4d9e6"
CM032339.1	RepeatMasker	Unknown	67267636	67267795	1409	+	.	ID="RND-6_FAMILY-13474";Tend="842";Tstart="683";shortTE="F";uid="88e2f286-af31-4980-913b-24a040856ec9"
CM032339.1	RepeatMasker	LINE/Penelope	5210566	5210683	833	+	.	ID="RND-6_FAMILY-17760";Tend="2586";Tstart="2469";shortTE="F";uid="1fb745d1-20a2-44bd-a9a0-cc502eb401e7"
CM032339.1	RepeatMasker	LTR/Pao	4957044	4958677	11449	+	.	ID="RND-6_FAMILY-17786";Tend="1910";Tstart="333";shortTE="F";uid="bd471f16-7185-4d3c-9d69-9c4dba1129e7"
CM032339.1	RepeatMasker	Unknown	23216344	23216849	1851	+	.	ID="RND-5_FAMILY-2954";Tend="1538";Tstart="961";shortTE="F";uid="00780354-e0d7-4edc-911c-e971e4876e4d"
CM032339.1	RepeatMasker	Unknown	48068997	48069478	2429	+	.	ID="RND-1_FAMILY-401";Tend="1577";Tstart="1095";shortTE="F";uid="8458c1d8-c0c7-4014-8d66-271dea1e5815"
CM032339.1	RepeatMasker	LINE/CR1	3009903	3010033	742	+	.	ID="RND-6_FAMILY-6699";Tend="1308";Tstart="1171";shortTE="F";uid="490a30b3-a636-4728-87b8-a5404df60048"
CM032339.1	RepeatMasker	LTR/Pao	36180666	36181279	4396	+	.	ID="RND-1_FAMILY-264";Tend="2555";Tstart="1956";shortTE="F";uid="bfc57792-11ef-402d-b9d1-e9b2709b5de0"
CM032339.1	RepeatMasker	Unknown	32052746	32053629	1852	+	.	ID="RND-1_FAMILY-246";Tend="1614";Tstart="752";shortTE="F";uid="95307a0e-2c69-4931-8f26-44fd9a65d511"
CM032339.1	RepeatMasker	RC/Helitron	45776826	45778034	7324	+	.	ID="RND-5_FAMILY-4473";Tend="1925";Tstart="712";shortTE="F";uid="c38fe2ba-790c-4d91-bb35-34a241f42bc1"
CM032339.1	RepeatMasker	DNA/hAT-Charlie	12468698	12468822	454	+	.	ID="RND-5_FAMILY-3183";Tend="1020";Tstart="913";shortTE="F";uid="8773f52f-7c77-42c7-84fa-12cf5750a1f8"
CM032339.1	RepeatMasker	Unknown	36289891	36290589	6184	+	.	ID="RND-1_FAMILY-282";Tend="1554";Tstart="856";shortTE="F";uid="cad28cc6-e415-4b60-b780-82a234ee8ad3"
CM032339.1	RepeatMasker	Unknown	80431609	80433607	1934	+	.	ID="RND-6_FAMILY-115";Tend="2462";Tstart="496";shortTE="F";uid="ff19719d-1703-4f5c-8758-adf3247d8f1c"
CM032339.1	RepeatMasker	LTR/Gypsy	38595157	38595435	2324	+	.	ID="RND-5_FAMILY-8957";Tend="3173";Tstart="2895";shortTE="F";uid="1e57846d-7c7f-4000-ae09-5d756b3b8410"
CM032339.1	RepeatMasker	DNA/hAT	31397245	31397422	1151	+	.	ID="RND-6_FAMILY-5934";Tend="1423";Tstart="1254";shortTE="F";uid="60d408ae-1837-472b-b82c-834742a5a6cb"
CM032339.1	RepeatMasker	Unknown	69434829	69436131	1527	+	.	ID="RND-1_FAMILY-71";Tend="4520";Tstart="3241";shortTE="F";uid="6080b578-34d2-4fc1-a11b-f2ba8aabb52f"
CM032339.1	RepeatMasker	Unknown	46517927	46518454	2441	+	.	ID="RND-1_FAMILY-41";Tend="1691";Tstart="1206";shortTE="F";uid="bbf907e2-bae6-4cea-bf9f-dc45b3e286d7"
CM032339.1	RepeatMasker	Unknown	73878618	73879238	1181	+	.	ID="RND-6_FAMILY-4730";Tend="1797";Tstart="1174";shortTE="F";uid="e9000212-da44-4b46-9adf-e944ddab23bb"
CM032339.1	RepeatMasker	DNA/P	54317579	54317716	702	+	.	ID="RND-6_FAMILY-10129";Tend="1091";Tstart="950";shortTE="F";uid="90914c1c-f166-4f0c-abc0-58e63ba3795c"
CM032339.1	RepeatMasker	DNA/Maverick	34903077	34904143	7154	+	.	ID="RND-6_FAMILY-7649";Tend="2554";Tstart="1480";shortTE="F";uid="e7f4a83b-3237-4a6d-b82a-440156c118ea"
CM032339.1	RepeatMasker	DNA/hAT-Blackjack	45211645	45211848	1376	+	.	ID="RND-4_FAMILY-1";Tend="4204";Tstart="4001";shortTE="F";uid="79ac7e32-d255-4649-a5e9-b18966ade549"
CM032339.1	RepeatMasker	Unknown	63259050	63259226	890	+	.	ID="RND-5_FAMILY-528";Tend="1102";Tstart="926";shortTE="F";uid="9423ea8e-f096-47bb-ac88-95ddecbaee58"
CM032339.1	RepeatMasker	Unknown	85965956	85966125	1368	+	.	ID="RND-6_FAMILY-38617";Tend="1262";Tstart="1093";shortTE="F";uid="ed425d80-ac27-48e6-9f64-18224cb865a4"
CM032339.1	RepeatMasker	Unknown	83223201	83223646	1920	+	.	ID="RND-5_FAMILY-5109";Tend="1326";Tstart="878";shortTE="F";uid="eab0abba-0aed-457c-bbda-ecb98e587494"
CM032339.1	RepeatMasker	DNA/hAT-Charlie	18370384	18370522	538	+	.	ID="RND-5_FAMILY-114";Tend="1138";Tstart="992";shortTE="F";uid="b78d454d-3bb3-4a8e-8bb9-fa7f73213cbb"
CM032339.1	RepeatMasker	Unknown	41130171	41130635	1395	+	.	ID="RND-6_FAMILY-1136";Tend="1260";Tstart="794";shortTE="F";uid="d009c6b5-b481-410b-8800-94e4c56ca37c"
CM032339.1	RepeatMasker	LINE/I-Jockey	58633548	58633671	477	+	.	ID="RND-6_FAMILY-9940";Tend="1689";Tstart="1563";shortTE="F";uid="bbc7d623-dc74-4c50-98e6-2255ec9654a1"
CM032339.1	RepeatMasker	Unknown	60599139	60600146	4294	+	.	ID="RND-6_FAMILY-3388";Tend="974";Tstart="221";shortTE="F";uid="722f1030-aa6b-4ed9-9d46-384c043dcdfd"
CM032339.1	RepeatMasker	DNA/MULE-NOF	50663310	50664138	648	+	.	ID="REHAVKUS1_AP";Tend="1792";Tstart="949";shortTE="F";uid="f95b1cc5-36f5-4b28-957f-27bf97cc7a8c"
CM032339.1	RepeatMasker	DNA/TcMar-Tc4	8843003	8843991	5166	+	.	ID="RND-5_FAMILY-1189";Tend="1633";Tstart="696";shortTE="F";uid="bec75418-34d7-48a8-897f-1df3e86e1cc5"
CM032339.1	RepeatMasker	DNA/Maverick	48848150	48848814	2710	+	.	ID="rnd-1_family-148";Tend="6762";Tstart="6224";shortTE="F";uid="9d52876c-8427-430e-9c61-a99b8d752a6f"
CM032339.1	RepeatMasker	DNA/hAT-Blackjack	24228787	24230522	2562	+	.	ID="HAT-12_LMI";Tend="2348";Tstart="633";shortTE="F";uid="fc41f032-8e2c-4c6c-b8f9-42c1f0193a16"
CM032339.1	RepeatMasker	DNA	4512688	4512858	499	+	.	ID="DNA8-71_AP";Tend="217";Tstart="43";shortTE="F";uid="b8c5abe7-fdec-4b08-9da1-c3e86f207dea"
CM032339.1	RepeatMasker	LINE/I	4306291	4306978	2754	+	.	ID="RND-1_FAMILY-301";Tend="1378";Tstart="702";shortTE="F";uid="4e3adbab-fd9c-4c25-be70-bcfd1932e812"
CM032339.1	RepeatMasker	Unknown	29069164	29069352	882	+	.	ID="RND-1_FAMILY-131";Tend="1264";Tstart="1084";shortTE="F";uid="290c3419-508d-4d71-8f2c-e990b1be2b02"
CM032339.1	RepeatMasker	DNA/MULE-NOF	335648	336124	3546	+	.	ID="RND-5_FAMILY-7093";Tend="3313";Tstart="2840";shortTE="F";uid="d9125c4a-3215-4262-b112-c7c097f718af"
CM032339.1	RepeatMasker	DNA	50839068	50841075	17581	+	.	ID="RND-5_FAMILY-2571";Tend="2007";Tstart="1";shortTE="F";uid="81342a17-ea60-48e2-8d5f-4e2be16957dd"
CM032339.1	RepeatMasker	DNA/P	30307728	30309061	3398	+	.	ID="P-3_AP";Tend="3802";Tstart="2460";shortTE="F";uid="8fef8f45-ebb9-440b-b19f-fa80bb16e757"
CM032339.1	RepeatMasker	DNA/hAT	51183485	51183847	1595	+	.	ID="RND-6_FAMILY-5934";Tend="1256";Tstart="919";shortTE="F";uid="9ce8c046-112f-49b5-9b98-8b271981095b"
CM032339.1	RepeatMasker	DNA/Maverick	21906703	21909663	14409	+	.	ID="RND-6_FAMILY-2177";TEgroup="ctg_1%7CRND-6_FAMILY-2177%7C1";Tend="2985";Tstart="129";shortTE="F";uid="cd53bd99-2b5f-4ba7-b876-771fe7e795e4"
CM032339.1	RepeatMasker	DNA/hAT	40288635	40288780	412	+	.	ID="RND-5_FAMILY-2177";Tend="2550";Tstart="2406";shortTE="F";uid="585b3393-42f3-4808-b8aa-1f49da9ab905"
CM032339.1	RepeatMasker	DNA/hAT-Tip100	44263612	44263779	462	+	.	ID="RND-6_FAMILY-811";Tend="1803";Tstart="1636";shortTE="F";uid="73ec48bf-3726-459a-a52c-45899e590bff"
CM032339.1	RepeatMasker	DNA/hAT-Tip100	67212157	67212450	767	+	.	ID="RND-6_FAMILY-1754";Tend="644";Tstart="336";shortTE="F";uid="afc8d357-4af4-4ec8-a128-796f00a604da"
CM032339.1	RepeatMasker	DNA/hAT-hAT19	61230905	61231041	661	+	.	ID="RND-6_FAMILY-10403";Tend="791";Tstart="657";shortTE="F";uid="440733cf-b5f5-4a30-b044-46fbb2dbd626"
CM032339.1	RepeatMasker	DNA/hAT	45980351	45980883	2540	+	.	ID="RND-5_FAMILY-2104";Tend="1513";Tstart="927";shortTE="F";uid="1b0c5be9-7441-48bc-af67-417591e418ef"
CM032339.1	RepeatMasker	DNA/hAT-Charlie	19082866	19083371	1877	+	.	ID="RND-5_FAMILY-114";TEgroup="ctg_1%7CRND-5_FAMILY-114%7C3";Tend="1875";Tstart="1265";shortTE="F";uid="0df7a2bc-046b-4004-8cc4-4864222746ff"
CM032339.1	RepeatMasker	DNA	33163485	33164242	4530	+	.	ID="RND-5_FAMILY-2820";Tend="1717";Tstart="953";shortTE="F";uid="f3a50a11-7ea6-4ef2-bc49-e605fc44775f"
CM032339.1	RepeatMasker	DNA/hAT-Ac	69027358	69028125	4405	+	.	ID="RND-6_FAMILY-3981";Tend="1539";Tstart="719";shortTE="F";uid="f274b08b-6e5b-47b2-86bb-29e8e1f6768a"
CM032339.1	RepeatMasker	LTR/Gypsy	14797005	14798389	1082	+	.	ID="GYPSY-23_PBA-I";Tend="5072";Tstart="4218";shortTE="F";uid="5e721505-aa5c-4efb-b9fc-5baa4d61133b"
CM032339.1	RepeatMasker	LINE/R1	6256266	6256593	817	+	.	ID="RND-1_FAMILY-309";Tend="2928";Tstart="2639";shortTE="F";uid="a49c5a54-ba1b-44ad-8eb0-cecb9ebfdcc5"
CM032339.1	RepeatMasker	DNA/hAT-Tip100	56227482	56227628	839	+	.	ID="dna8-100b_ap";Tend="501";Tstart="352";shortTE="F";uid="e90ec988-8986-4ce0-a5c6-ebbe36003c5d"
CM032339.1	RepeatMasker	DNA/hAT-Tip100	72689026	72689460	2882	+	.	ID="RND-5_FAMILY-10978";Tend="1319";Tstart="877";shortTE="F";uid="70a87e4e-189b-4144-84ed-8bae51328b41"
CM032339.1	RepeatMasker	DNA	33892273	33893665	4918	+	.	ID="rnd-5_family-56";Tend="3047";Tstart="1913";shortTE="F";uid="1f47ee77-be0b-4703-8677-d38d306a95c3"
CM032339.1	RepeatMasker	LINE/Penelope	65694491	65694654	409	+	.	ID="RND-1_FAMILY-251";Tend="1021";Tstart="838";shortTE="F";uid="fc4a5257-6850-4144-9452-44df7358cc98"
CM032339.1	RepeatMasker	LTR/Pao	83000414	83001534	679	+	.	ID="RND-6_FAMILY-8130";Tend="5020";Tstart="3961";shortTE="F";uid="b557dd29-2fef-4543-b32c-88724b9e2f24"
CM032339.1	RepeatMasker	LINE/I	24692662	24693300	4101	+	.	ID="RND-5_FAMILY-8680";Tend="1560";Tstart="901";shortTE="F";uid="d1a0e6fe-a707-4a0b-9dcf-c99949fe39f3"
CM032339.1	RepeatMasker	DNA/hAT-Blackjack	44956163	44956694	2394	+	.	ID="RND-4_FAMILY-1";Tend="5760";Tstart="5292";shortTE="F";uid="bf4d4d7e-25fb-49cd-bff7-7cf069874385"
CM032339.1	RepeatMasker	LTR/Pao	14620885	14621188	1512	+	.	ID="RND-6_FAMILY-6199";Tend="1650";Tstart="1394";shortTE="F";uid="585662c7-28ee-4048-9ede-59bd51a39025"
CM032339.1	RepeatMasker	DNA/hAT-hAT19	39798868	39799334	1059	+	.	ID="DNA8-52_AP";TEgroup="ctg_1%7CDNA8-52_AP%7C3";Tend="827";Tstart="3";shortTE="F";uid="cd1bf027-6fd9-4891-8926-d148f2471438"
CM032339.1	RepeatMasker	DNA/PIF-Harbinger	54056340	54056713	2891	+	.	ID="RND-6_FAMILY-3296";Tend="1391";Tstart="1009";shortTE="F";uid="26d93bac-6422-4aca-a6f1-885cafc70fc9"
CM032339.1	RepeatMasker	Unknown	45497176	45497447	416	+	.	ID="RND-6_FAMILY-1750";Tend="2093";Tstart="1826";shortTE="F";uid="fd1a43b9-a75b-40f7-911e-30f719c8c6eb"
CM032339.1	RepeatMasker	Unknown	46746145	46746861	5353	+	.	ID="RND-1_FAMILY-468";Tend="1875";Tstart="1153";shortTE="F";uid="397ac090-678e-49e0-a4dd-ad110023181c"
CM032339.1	RepeatMasker	DNA/hAT-Tip100	43398008	43398197	749	+	.	ID="RND-6_FAMILY-2082";Tend="1175";Tstart="992";shortTE="F";uid="77d57ed3-9ac1-4cf2-96b4-a567fef07d93"
CM032339.1	RepeatMasker	Unknown	20291302	20291595	939	+	.	ID="RND-1_FAMILY-155";Tend="1208";Tstart="955";shortTE="F";uid="0d197995-f120-426e-afc7-8f27de39e95c"
CM032339.1	RepeatMasker	DNA/Maverick	71617940	71618316	2385	+	.	ID="RND-5_FAMILY-1845";Tend="6698";Tstart="6373";shortTE="F";uid="cf6129be-4841-4903-990f-91b1e1ae9aeb"
CM032339.1	RepeatMasker	LINE/R1	212541	212688	467	+	.	ID="RND-6_FAMILY-3080";Tend="330";Tstart="184";shortTE="F";uid="c6b8346f-9ef8-4e68-82d6-9e8cca55bf86"
CM032339.1	RepeatMasker	Unknown	23393203	23393337	817	+	.	ID="RND-1_FAMILY-289";Tend="644";Tstart="511";shortTE="F";uid="ebbeb4ab-18a6-4067-8455-c165e3d2c309"
CM032339.1	RepeatMasker	Unknown	22778660	22779143	3414	+	.	ID="RND-1_FAMILY-248";Tend="1357";Tstart="899";shortTE="F";uid="205d2c6d-fa9e-42b9-a5c6-fa154395bbef"
CM032339.1	RepeatMasker	Retroposon?	76203536	76203906	1824	+	.	ID="RND-1_FAMILY-29";Tend="1085";Tstart="717";shortTE="F";uid="138d2778-3016-4910-8e2e-852c72838a7f"
CM032339.1	RepeatMasker	DNA/Maverick	14791211	14792485	9769	+	.	ID="RND-1_FAMILY-256";Tend="1882";Tstart="660";shortTE="F";uid="1e36a113-247c-433c-9946-c31f59ee9150"
CM032339.1	RepeatMasker	LTR/Pao	3066071	3066672	1474	+	.	ID="RND-6_FAMILY-7788";Tend="2736";Tstart="2013";shortTE="F";uid="506a202f-86d2-4193-95e5-a820fea35c52"
CM032339.1	RepeatMasker	DNA/hAT-Ac	77175163	77176002	3912	+	.	ID="RND-1_FAMILY-178";Tend="1714";Tstart="903";shortTE="F";uid="afbbe949-63f3-4e00-af1e-4d86046a1dca"
CM032339.1	RepeatMasker	DNA/hAT-Tip100	22856628	22857012	640	+	.	ID="RND-1_FAMILY-398";TEgroup="ctg_1%7CRND-1_FAMILY-398%7C1";Tend="1350";Tstart="829";shortTE="F";uid="bcaeb85e-21a1-4508-9c0d-72286176efe6"
CM032339.1	RepeatMasker	LTR/Copia	25936895	25938913	11550	+	.	ID="RND-1_FAMILY-117";TEgroup="ctg_1%7CRND-1_FAMILY-117%7C1";Tend="2713";Tstart="855";shortTE="F";uid="079feb87-f986-46c1-8641-ec270072ca86"
CM032339.1	RepeatMasker	DNA/TcMar-Mariner	43262484	43262771	522	+	.	ID="RND-5_FAMILY-6845";Tend="1633";Tstart="1339";shortTE="F";uid="340ebbde-e27a-4867-b546-bb865b2a745a"
CM032339.1	RepeatMasker	Unknown	77220617	77221045	3532	+	.	ID="RND-1_FAMILY-45";Tend="1288";Tstart="856";shortTE="F";uid="9d863a08-d84e-4a9c-8865-bbf256adbe77"
CM032339.1	RepeatMasker	DNA/Maverick	31106124	31109871	12286	+	.	ID="RND-1_FAMILY-139";TEgroup="ctg_1%7CRND-1_FAMILY-139%7C6";Tend="3085";Tstart="394";shortTE="F";uid="b3792264-2ab2-467b-96b0-040bf1d7a51f"
CM032339.1	RepeatMasker	DNA/hAT-Charlie	24006489	24008554	7153	+	.	ID="RND-1_FAMILY-370";Tend="2957";Tstart="1002";shortTE="F";uid="ec55a957-d96e-4f66-b9b3-263ec526890a"
CM032339.1	RepeatMasker	LINE/RTE-BovB	8587269	8587529	867	+	.	ID="RND-6_FAMILY-6089";Tend="1619";Tstart="1302";shortTE="F";uid="052c7f59-5aae-4d70-b27b-a359cf3934df"
CM032339.1	RepeatMasker	Unknown	39083469	39083927	2575	+	.	ID="RND-6_FAMILY-11372";Tend="1391";Tstart="948";shortTE="F";uid="92fdcef3-8373-41fc-a143-9ea6b79090f7"
CM032339.1	RepeatMasker	DNA/hAT-Charlie	30161537	30161746	1199	+	.	ID="RND-5_FAMILY-4654";Tend="1002";Tstart="774";shortTE="F";uid="1d1cea87-c2bc-480e-b1fd-fe9b98e29988"
CM032339.1	RepeatMasker	Unknown	3441749	3442691	6179	+	.	ID="RND-6_FAMILY-32380";Tend="1798";Tstart="832";shortTE="F";uid="09bd5a7b-9854-465d-a20e-cdf7201cfc8a"
CM032339.1	RepeatMasker	Retroposon?	38888406	38889187	4881	+	.	ID="RND-6_FAMILY-2790";Tend="1592";Tstart="791";shortTE="F";uid="1b850c9a-60c6-4c42-9a82-6c00da500dfd"
CM032339.1	RepeatMasker	Unknown	81332095	81332741	815	+	.	ID="RND-6_FAMILY-868";TEgroup="ctg_1%7CRND-6_FAMILY-868%7C9";Tend="1639";Tstart="947";shortTE="F";uid="2064c91d-c992-4e0d-9c6b-de2182c78db0"
CM032339.1	RepeatMasker	Retroposon?	24019100	24020250	8051	+	.	ID="RND-1_FAMILY-97";Tend="2063";Tstart="907";shortTE="F";uid="88680d44-2fca-4065-931c-ecae03643af9"
CM032339.1	RepeatMasker	LINE/RTE-BovB	37112938	37113206	1229	+	.	ID="RND-1_FAMILY-91";Tend="1096";Tstart="834";shortTE="F";uid="fae73298-0d7a-415d-99cf-30d3899693d1"
CM032339.1	RepeatMasker	Unknown	8920069	8920421	2073	+	.	ID="RND-1_FAMILY-321";Tend="1296";Tstart="955";shortTE="F";uid="a60106bf-7808-45ba-b188-6b942a779f5b"
CM032339.1	RepeatMasker	Unknown	63074730	63075255	2442	+	.	ID="RND-1_FAMILY-183";Tend="1366";Tstart="841";shortTE="F";uid="fd299f5d-2770-4e65-809b-b1f8a7e06790"
CM032339.1	RepeatMasker	LINE/RTE-BovB	24428978	24429750	1474	+	.	ID="RND-1_FAMILY-542";Tend="1277";Tstart="429";shortTE="F";uid="9257ff4a-97c6-4c69-99ff-60d346fd519b"
CM032339.1	RepeatMasker	DNA/hAT-Charlie	53149535	53149681	929	+	.	ID="RND-4_FAMILY-414";Tend="1205";Tstart="1053";shortTE="F";uid="98e08cef-636e-4179-8e14-3d974e5d62cb"
CM032339.1	RepeatMasker	LINE/Dong-R4	22490046	22490313	502	+	.	ID="DONG-1_HMM";Tend="288";Tstart="4";shortTE="F";uid="2f1920c4-931e-4b6d-92eb-45754472d1fe"
CM032339.1	RepeatMasker	Unknown	39068674	39068801	686	+	.	ID="RND-6_FAMILY-868";Tend="1403";Tstart="1282";shortTE="F";uid="9422cd21-eb00-4bd3-9bba-695b89c981a9"
CM032339.1	RepeatMasker	DNA/hAT-Tip100	56847339	56847485	558	+	.	ID="RND-6_FAMILY-811";Tend="3000";Tstart="2863";shortTE="F";uid="dbba1b9d-9480-4118-8f6a-cadcf4286e3f"
CM032339.1	RepeatMasker	LINE/I-Jockey	46362296	46363750	2676	+	.	ID="RND-6_FAMILY-468";Tend="4209";Tstart="2740";shortTE="F";uid="411446ba-e013-4b46-955a-eaf7bfdec40d"
CM032339.1	RepeatMasker	DNA/TcMar-Pogo	35380746	35381075	1147	+	.	ID="RND-5_FAMILY-429";Tend="1414";Tstart="1115";shortTE="F";uid="5b079a12-2384-4339-a862-8ada29f2bc62"
CM032339.1	RepeatMasker	DNA/hAT-Tip100	83009452	83009731	1949	+	.	ID="RND-1_FAMILY-571";Tend="1944";Tstart="1678";shortTE="F";uid="415bd606-ded2-4b7c-a361-2454619ac6f0"
CM032339.1	RepeatMasker	Unknown	50763065	50763502	1793	+	.	ID="RND-6_FAMILY-1688";Tend="984";Tstart="510";shortTE="F";uid="542b6bd6-fa36-4287-8e64-558e82d057d6"
CM032339.1	RepeatMasker	DNA/Crypton	76798826	76799237	2413	+	.	ID="RND-1_FAMILY-109";Tend="1338";Tstart="962";shortTE="F";uid="ba5e6b0b-743e-42b1-9601-614e92997361"
CM032339.1	RepeatMasker	Unknown	9309496	9310905	5301	+	.	ID="RND-6_FAMILY-27657";Tend="1581";Tstart="117";shortTE="F";uid="2b5e870b-8c0f-445e-9c70-d1b6931ca49b"
CM032339.1	RepeatMasker	Unknown	60863016	60863265	2150	+	.	ID="RND-6_FAMILY-29401";Tend="1209";Tstart="960";shortTE="F";uid="19f2eefd-f23e-4b82-aa0e-db157949583e"
CM032339.1	RepeatMasker	DNA/hAT-Charlie	51244526	51244887	640	+	.	ID="RND-5_FAMILY-550";TEgroup="ctg_1%7CRND-5_FAMILY-550%7C3";Tend="1404";Tstart="881";shortTE="F";uid="82d1fbfd-72fb-483e-8d6d-ad3d945a8ad4"
CM032339.1	RepeatMasker	Unknown	81127768	81127972	665	+	.	ID="RND-5_FAMILY-1281";Tend="1160";Tstart="992";shortTE="F";uid="c6911166-226a-4ed6-9634-bc1615b98316"
CM032339.1	RepeatMasker	Unknown	6810395	6812102	6840	+	.	ID="RND-1_FAMILY-69";Tend="2587";Tstart="903";shortTE="F";uid="d35eaee2-dd71-445a-831d-e514784c063d"
CM032339.1	RepeatMasker	DNA/Sola-2	5930048	5930182	445	+	.	ID="RND-6_FAMILY-2313";Tend="465";Tstart="339";shortTE="F";uid="6268f513-7f01-44e2-a57a-94af812f690f"
CM032339.1	RepeatMasker	Unknown	40879005	40879183	1089	+	.	ID="RND-4_FAMILY-402";Tend="1161";Tstart="972";shortTE="F";uid="17eb44e0-e57b-44e4-9204-078a058681a1"
CM032339.1	RepeatMasker	Unknown	37781186	37781431	1490	+	.	ID="RND-1_FAMILY-60";Tend="1197";Tstart="942";shortTE="F";uid="11fcf91b-acbc-4f63-ae7e-753b6441f777"
CM032339.1	RepeatMasker	Unknown	63392237	63392355	626	+	.	ID="RND-5_FAMILY-4";Tend="1384";Tstart="1259";shortTE="F";uid="d32686ce-0dff-4725-aeaf-009649fbc470"
CM032339.1	RepeatMasker	DNA/hAT-Ac	38609768	38610363	2209	+	.	ID="RND-4_FAMILY-1424";Tend="1739";Tstart="1130";shortTE="F";uid="77a611bb-9b0a-4d6d-a0c6-cbcf61765014"
CM032339.1	RepeatMasker	LINE/I-Jockey	11059719	11061243	2311	+	.	ID="VINGI-31_LMI";Tend="3039";Tstart="1494";shortTE="F";uid="654d0ad3-816c-4355-b650-d445e478ee28"
CM032339.1	RepeatMasker	Unknown	59451691	59451941	1448	+	.	ID="RND-6_FAMILY-1889";Tend="1381";Tstart="1130";shortTE="F";uid="7cd7d12e-6334-429e-8fd6-4a8931dfe358"
CM032339.1	RepeatMasker	DNA/TcMar-Mariner	16566355	16566581	1239	+	.	ID="RND-5_FAMILY-1376";Tend="1775";Tstart="1547";shortTE="F";uid="2e36859d-e0ed-4fdc-ac24-8ae54a48a7e2"
CM032339.1	RepeatMasker	Unknown	86550639	86550809	1297	+	.	ID="RND-1_FAMILY-135";Tend="1487";Tstart="1317";shortTE="F";uid="9f547dae-d780-4d65-bb28-c06a81848298"
CM032339.1	RepeatMasker	Unknown	61040739	61041430	6210	+	.	ID="RND-1_FAMILY-282";Tend="1554";Tstart="864";shortTE="F";uid="ece2cc09-656f-4ac0-840c-1d81c91e4469"
CM032339.1	RepeatMasker	LINE/RTE-BovB	50713990	50714540	3309	+	.	ID="RND-1_FAMILY-91";Tend="1381";Tstart="841";shortTE="F";uid="f4244c48-4dfa-4074-aafa-62ff3d112e94"
CM032339.1	RepeatMasker	Unknown	63197161	63197307	621	+	.	ID="RND-5_FAMILY-2399";Tend="762";Tstart="606";shortTE="F";uid="665f4e4c-3efe-4da7-9334-2ee9dafe4f82"
CM032339.1	RepeatMasker	LTR/Gypsy	63716203	63716366	578	+	.	ID="RND-1_FAMILY-533";Tend="1043";Tstart="876";shortTE="F";uid="29630b44-9f62-4e90-b09c-ca50b93526bf"
CM032339.1	RepeatMasker	Unknown	32124038	32124791	3694	+	.	ID="RND-4_FAMILY-959";Tend="1611";Tstart="834";shortTE="F";uid="dccb7801-9cc3-4a77-b676-4a4549ebc400"
CM032339.1	RepeatMasker	LINE/Penelope	8814452	8814561	485	+	.	ID="RND-1_FAMILY-411";Tend="1876";Tstart="1800";shortTE="F";uid="6397b999-c83f-49bd-8f27-e9d72bab336a"
CM032339.1	RepeatMasker	RC/Helitron	37330510	37331466	1379	+	.	ID="RND-5_FAMILY-4473";Tend="2294";Tstart="831";shortTE="F";uid="cfc1be07-a71c-46bd-aef9-d25dc3347a45"
CM032339.1	RepeatMasker	Unknown	33193831	33193992	617	+	.	ID="RND-5_FAMILY-2621";Tend="1148";Tstart="981";shortTE="F";uid="360d2b47-e825-449e-99ba-64d5eb4f290e"
CM032339.1	RepeatMasker	DNA/CMC-Chapaev-3	34736968	34738273	9616	+	.	ID="RND-5_FAMILY-9582";Tend="3014";Tstart="1708";shortTE="F";uid="b9a20ea3-0518-4ad7-b646-a404f1ec52cc"
CM032339.1	RepeatMasker	DNA/hAT-hAT19	65949407	65950311	1264	+	.	ID="HAT-1_RPR";Tend="1456";Tstart="513";shortTE="F";uid="5e0e3a75-5071-479b-a276-f53ba47bd559"
CM032339.1	RepeatMasker	LINE/RTE-BovB	30123095	30123801	4393	+	.	ID="RND-1_FAMILY-331";Tend="2482";Tstart="1781";shortTE="F";uid="d3042904-a18e-44e5-912c-b1664e71f12f"
CM032339.1	RepeatMasker	RC/Helitron	67939616	67939734	780	+	.	ID="RND-6_FAMILY-1270";Tend="726";Tstart="609";shortTE="F";uid="4c2f926a-7209-4824-b17c-7ad6be51d0b0"
CM032339.1	RepeatMasker	LTR/Gypsy	38272069	38272904	3009	+	.	ID="RND-5_FAMILY-8400";Tend="4983";Tstart="4147";shortTE="F";uid="8814991c-a097-469e-88d4-d899e28675a8"
CM032339.1	RepeatMasker	DNA/hAT-Ac	36547097	36547857	4572	+	.	ID="RND-1_FAMILY-174";Tend="1721";Tstart="901";shortTE="F";uid="b2a01fde-29b4-42d5-8956-dd17d4320370"
CM032339.1	RepeatMasker	DNA/Maverick	76180392	76180587	1117	+	.	ID="RND-6_FAMILY-1762";Tend="700";Tstart="517";shortTE="F";uid="bc7e4173-1867-48a1-8a58-ff444d062979"
CM032339.1	RepeatMasker	Unknown	52496820	52497294	2421	+	.	ID="RND-5_FAMILY-2954";Tend="1466";Tstart="964";shortTE="F";uid="0a1de63e-c156-4b38-ab33-34c1ed6f4e53"
CM032339.1	RepeatMasker	LINE/I	78765750	78769048	5228	+	.	ID="RND-6_FAMILY-1322";TEgroup="ctg_1%7CRND-6_FAMILY-1322%7C2";Tend="3345";Tstart="67";shortTE="F";uid="267e5ce7-6a51-43ad-b488-30bebcfcf393"
CM032339.1	RepeatMasker	Unknown	65142823	65143355	2645	+	.	ID="RND-1_FAMILY-143";Tend="1445";Tstart="928";shortTE="F";uid="9fa790b1-4b29-4f29-b3bb-4c07113127b1"
CM032339.1	RepeatMasker	Unknown	36846491	36846781	2393	+	.	ID="RND-1_FAMILY-311";Tend="1237";Tstart="952";shortTE="F";uid="f7d79c46-2016-4d0f-90b8-c51427cde307"
CM032339.1	RepeatMasker	Unknown	84409655	84409919	916	+	.	ID="RND-5_FAMILY-3260";Tend="1348";Tstart="1021";shortTE="F";uid="fe88fc6c-14d7-4503-8496-5b48c6725418"
CM032339.1	RepeatMasker	DNA/hAT-Tip100	62499511	62500191	5642	+	.	ID="RND-1_FAMILY-549";Tend="3965";Tstart="3288";shortTE="F";uid="bae4232a-7c2d-44cb-8c13-7dc3cf058ddd"
CM032339.1	RepeatMasker	Unknown	25193928	25194177	1153	+	.	ID="RND-5_FAMILY-2621";Tend="1461";Tstart="1217";shortTE="F";uid="fa70e169-e238-4920-b0b1-1fb61feda106"
CM032339.1	RepeatMasker	LINE/RTE-BovB	69428803	69429384	3138	+	.	ID="RND-5_FAMILY-12107";Tend="971";Tstart="383";shortTE="F";uid="23f6172f-8448-4d5b-ad1c-0a78a70268f3"
CM032339.1	RepeatMasker	LINE/Penelope	45889214	45889543	1732	+	.	ID="RND-6_FAMILY-38054";Tend="1259";Tstart="924";shortTE="F";uid="7fba1291-4bfd-4abe-aa1f-1220fb4692b5"
CM032339.1	RepeatMasker	DNA/hAT-Tip100	5301468	5301959	3619	+	.	ID="RND-5_FAMILY-15467";Tend="1639";Tstart="1148";shortTE="F";uid="4d65a13d-5d4b-4b95-be09-83b86ecad42b"
CM032339.1	RepeatMasker	Unknown	1834887	1835354	1484	+	.	ID="RND-1_FAMILY-553";Tend="1639";Tstart="1157";shortTE="F";uid="4da0a11e-d167-403e-bbac-422777493d1e"
CM032339.1	RepeatMasker	Unknown	56078214	56078627	2058	+	.	ID="RND-5_FAMILY-2903";Tend="1436";Tstart="962";shortTE="F";uid="80973d60-0de0-48d5-9917-5a9212d65f68"
CM032339.1	RepeatMasker	Unknown	29242247	29242894	3716	+	.	ID="RND-6_FAMILY-3611";Tend="1605";Tstart="947";shortTE="F";uid="1a76a029-aedd-49fc-8c16-1b89627654de"
CM032339.1	RepeatMasker	Unknown	4552306	4553089	2126	+	.	ID="RND-6_FAMILY-15760";Tend="1294";Tstart="484";shortTE="F";uid="da71be98-dcd4-440b-a509-32250dae2a3d"
CM032339.1	RepeatMasker	DNA/hAT-Charlie	43403625	43404338	1951	+	.	ID="RND-5_FAMILY-500";TEgroup="ctg_1%7CRND-5_FAMILY-500%7C4";Tend="2266";Tstart="1702";shortTE="F";uid="7ab619c2-17bf-44a3-97fa-1c1a8680535d"
CM032339.1	RepeatMasker	LTR/Gypsy	53806023	53806207	1320	+	.	ID="RND-1_FAMILY-521";Tend="7219";Tstart="7032";shortTE="F";uid="b3a6b01d-ccd4-4836-aec3-536b8d0ba07b"
CM032339.1	RepeatMasker	DNA	81241372	81241892	4316	+	.	ID="RND-5_FAMILY-184";Tend="1512";Tstart="1000";shortTE="F";uid="96beb90b-0358-4920-9fb1-ed5ad8385cad"
CM032339.1	RepeatMasker	Unknown	54853238	54853420	789	+	.	ID="RND-1_FAMILY-60";Tend="1143";Tstart="943";shortTE="F";uid="7d16a2f9-dcb3-4673-bc0a-c826de334bbd"
CM032339.1	RepeatMasker	RC/Helitron	45899755	45899864	413	+	.	ID="RND-6_FAMILY-6595";Tend="1889";Tstart="1786";shortTE="F";uid="101821f6-76ff-41b8-a0cb-76420e281ba2"
CM032339.1	RepeatMasker	DNA/hAT-Tip100	41923201	41923423	441	+	.	ID="HAT-15_LMI";Tend="3861";Tstart="3639";shortTE="F";uid="0ced296b-9281-4d29-8c9c-79b7b33a8079"
CM032339.1	RepeatMasker	DNA/hAT-hAT19	44257776	44259429	7642	+	.	ID="RND-5_FAMILY-8006";Tend="1733";Tstart="91";shortTE="F";uid="c9b7f877-11a2-4a6c-a5b6-7b1d71867705"
CM032339.1	RepeatMasker	DNA	3869115	3869545	422	+	.	ID="RND-5_FAMILY-5918";TEgroup="ctg_1%7CRND-5_FAMILY-5918%7C1";Tend="1006";Tstart="452";shortTE="F";uid="c9ffb0ed-822e-4c3a-b070-c0419ddeb168"
CM032339.1	RepeatMasker	Unknown	33930685	33931212	682	+	.	ID="RND-6_FAMILY-3388";Tend="1624";Tstart="1109";shortTE="F";uid="a812bfb5-50ee-4834-9452-cd93a95ee20d"
CM032339.1	RepeatMasker	LINE/R1	60581285	60584246	539	+	.	ID="RND-6_FAMILY-4461";TEgroup="ctg_1%7CRND-6_FAMILY-4461%7C16";Tend="3190";Tstart="83";shortTE="F";uid="fcfecef8-773a-4713-96b2-8442ee3609ac"
CM032339.1	RepeatMasker	DNA/TcMar-Pogo	36355919	36359192	825	+	.	ID="RND-6_FAMILY-1418";TEgroup="ctg_1%7CRND-6_FAMILY-1418%7C2";Tend="3102";Tstart="1";shortTE="F";uid="bdebad60-e17a-4b49-aa8c-860b5562069f"
CM032339.1	RepeatMasker	Retroposon?	9097500	9098469	6778	+	.	ID="RND-1_FAMILY-29";Tend="2172";Tstart="1193";shortTE="F";uid="05592034-0379-4765-bf73-d992307ce223"
CM032339.1	RepeatMasker	Unknown	76378732	76378889	703	+	.	ID="RND-5_FAMILY-3179";Tend="1363";Tstart="1196";shortTE="F";uid="d8911e7b-d941-4888-a095-ab4a55619b9c"
CM032339.1	RepeatMasker	RC/Helitron	54656417	54656948	958	+	.	ID="RND-6_FAMILY-692";Tend="1498";Tstart="816";shortTE="F";uid="2ed05d83-4080-40dc-91e5-2c91a07bc5f6"
CM032339.1	RepeatMasker	DNA/hAT-hATm	49813501	49813908	976	+	.	ID="RND-6_FAMILY-2372";Tend="1366";Tstart="962";shortTE="F";uid="c2e8379a-ebb3-4ec2-9893-1e59b2709628"
CM032339.1	RepeatMasker	LINE/R1	72620855	72621159	1707	+	.	ID="RND-6_FAMILY-4461";Tend="1083";Tstart="777";shortTE="F";uid="2d726e2f-25f8-479d-a1c4-f75dffff998d"
CM032339.1	RepeatMasker	Unknown	5954458	5954604	562	+	.	ID="RND-5_FAMILY-4";Tend="1025";Tstart="881";shortTE="F";uid="2527d8af-e78d-4265-afde-4280233ed13a"
CM032339.1	RepeatMasker	Unknown	7758756	7758910	411	+	.	ID="RND-5_FAMILY-3323";Tend="633";Tstart="497";shortTE="F";uid="b277a984-f14b-48b0-aee1-14bb9b1f202f"
CM032339.1	RepeatMasker	Unknown	56868396	56869353	6634	+	.	ID="RND-1_FAMILY-51";Tend="1973";Tstart="961";shortTE="F";uid="f7800390-5eb5-4ddd-821f-fb1c309a1471"
CM032339.1	RepeatMasker	Unknown	14689837	14690109	905	+	.	ID="RND-5_FAMILY-6896";Tend="998";Tstart="721";shortTE="F";uid="056c8c5c-2219-4c77-ad8a-cc552b9efdcc"
CM032339.1	RepeatMasker	Unknown	61945627	61945770	533	+	.	ID="RND-5_FAMILY-7113";Tend="1159";Tstart="1003";shortTE="F";uid="40d0c483-93e5-42ae-b809-997a910a62f4"
CM032339.1	RepeatMasker	Unknown	55184554	55185582	6358	+	.	ID="RND-1_FAMILY-90";Tend="1826";Tstart="802";shortTE="F";uid="4047e5c3-dbae-49be-a870-80c0e2edd504"
CM032339.1	RepeatMasker	LINE/I	18714525	18714669	599	+	.	ID="RND-6_FAMILY-1447";Tend="113";Tstart="1";shortTE="F";uid="4cee991d-d9b2-482e-ad7d-ca7b3d3e5177"
CM032339.1	RepeatMasker	Unknown	45232061	45232214	1264	+	.	ID="RND-1_FAMILY-368";Tend="1105";Tstart="951";shortTE="F";uid="3b72e99e-6591-4c77-ad23-67f5f0c41a06"
CM032339.1	RepeatMasker	LINE/Penelope	72469842	72471031	4869	+	.	ID="RND-4_FAMILY-6221";Tend="1520";Tstart="258";shortTE="F";uid="8772936c-3230-4ae7-93ec-f67dabd2572f"
CM032339.1	RepeatMasker	DNA/Maverick	35178705	35179139	1374	+	.	ID="RND-1_FAMILY-477";Tend="623";Tstart="201";shortTE="F";uid="4aa53133-8e93-41b4-aa86-05c23ba6fce2"
CM032339.1	RepeatMasker	LTR/Gypsy	46371967	46372309	2573	+	.	ID="RND-1_FAMILY-533";Tend="1497";Tstart="1157";shortTE="F";uid="d275571a-e55e-4736-a8e1-3a1dfcdca0cf"
CM032339.1	RepeatMasker	LINE/R1	29454648	29455103	2703	+	.	ID="RND-6_FAMILY-19022";Tend="3209";Tstart="2760";shortTE="F";uid="1a764ddc-2fd2-4a29-83d1-4ce18b902794"
CM032339.1	RepeatMasker	DNA/hAT-Charlie	67692690	67692791	479	+	.	ID="RND-5_FAMILY-4453";Tend="1603";Tstart="1500";shortTE="F";uid="da098d69-d714-4cda-8868-517c3d8364db"
CM032339.1	RepeatMasker	DNA/P	59579133	59579418	1363	+	.	ID="RND-5_FAMILY-10134";Tend="1523";Tstart="1257";shortTE="F";uid="88b8a946-40db-46b3-b7a0-3e59def43836"
CM032339.1	RepeatMasker	LINE/I	83987470	83987805	2020	+	.	ID="RND-6_FAMILY-8213";Tend="1178";Tstart="846";shortTE="F";uid="0c0b9e02-d431-4d18-b5f4-f3af78e40810"
CM032339.1	RepeatMasker	Unknown	80040689	80041219	1716	+	.	ID="RND-5_FAMILY-1013";Tend="1484";Tstart="982";shortTE="F";uid="593da817-3133-4e5c-82b6-f0d99736697d"
CM032339.1	RepeatMasker	Unknown	31931559	31931808	1570	+	.	ID="RND-1_FAMILY-60";Tend="1197";Tstart="944";shortTE="F";uid="737e4459-943e-4d26-9c66-c235e18b33b1"
CM032339.1	RepeatMasker	Unknown	53256885	53257067	650	+	.	ID="RND-5_FAMILY-13873";Tend="1382";Tstart="1206";shortTE="F";uid="e8d030d0-93e4-4113-b784-2e1793a9d365"
CM032339.1	RepeatMasker	LINE/R1-LOA	28308747	28309406	2631	+	.	ID="RND-5_FAMILY-4065";Tend="1507";Tstart="774";shortTE="F";uid="e497bd33-5a06-4c25-a75c-057c8954a9c2"
CM032339.1	RepeatMasker	LINE/Penelope	45105612	45106328	5747	+	.	ID="RND-1_FAMILY-56";Tend="4605";Tstart="3890";shortTE="F";uid="5bdc45ea-b14d-49b5-9e51-c58c098e3f44"
CM032339.1	RepeatMasker	DNA/hAT-Tip100	56580008	56580123	512	+	.	ID="RND-6_FAMILY-811";Tend="672";Tstart="558";shortTE="F";uid="b2330475-6bca-4b3b-9c9c-84a8c54d57e9"
CM032339.1	RepeatMasker	RC/Helitron	4217164	4217438	615	+	.	ID="HELITRON-5_DRH";Tend="1075";Tstart="802";shortTE="F";uid="12096baa-dc34-4e3b-bdf7-ec95d976cde2"
CM032339.1	RepeatMasker	Unknown	77359007	77359449	2407	+	.	ID="RND-6_FAMILY-736";Tend="1318";Tstart="901";shortTE="F";uid="e8f59365-2a38-49f4-b196-88449b03c8ef"
CM032339.1	RepeatMasker	Retroposon?	10426147	10426345	1347	+	.	ID="RND-1_FAMILY-152";Tend="2147";Tstart="1946";shortTE="F";uid="c92a9176-d39d-4236-960b-4751cd274ab2"
CM032339.1	RepeatMasker	LINE/R1	438930	439635	2918	+	.	ID="RND-6_FAMILY-3080";Tend="1004";Tstart="199";shortTE="F";uid="664eccf9-8544-40c9-a879-3a1efae4f2d6"
CM032339.1	RepeatMasker	DNA/TcMar-Tc1	69488381	69489011	3035	+	.	ID="RND-6_FAMILY-2911";Tend="1577";Tstart="870";shortTE="F";uid="814bce51-3a36-4d77-ba07-cfe951e94f6f"
CM032339.1	RepeatMasker	DNA/hAT-Ac	28930978	28931464	2713	+	.	ID="RND-6_FAMILY-3981";Tend="1529";Tstart="1069";shortTE="F";uid="2e961497-2799-43b8-9616-87df61bc8c61"
CM032339.1	RepeatMasker	LTR/Gypsy	50059595	50060369	5746	+	.	ID="RND-6_FAMILY-24514";Tend="771";Tstart="1";shortTE="F";uid="194c9268-8b07-43b6-9a55-7c7b03c277e3"
CM032339.1	RepeatMasker	DNA/hAT?	76098826	76099395	4134	+	.	ID="RND-6_FAMILY-10275";Tend="1123";Tstart="560";shortTE="F";uid="7ffb8d0d-cf0e-41e8-97dc-d99a7a1ad74d"
CM032339.1	RepeatMasker	RC/Helitron	27262751	27263208	2504	+	.	ID="RND-6_FAMILY-1270";Tend="1603";Tstart="1124";shortTE="F";uid="8e0181e9-1f6a-44a0-add5-7172636c9e7c"
CM032339.1	RepeatMasker	Unknown	30716729	30717167	2004	+	.	ID="RND-6_FAMILY-4123";Tend="1386";Tstart="865";shortTE="F";uid="7a007a7e-08f5-4635-acfa-8c7d3f7b6b88"
CM032339.1	RepeatMasker	Unknown	7086102	7087185	4754	+	.	ID="RND-6_FAMILY-6616";Tend="1725";Tstart="654";shortTE="F";uid="92fe5946-329b-46bd-b204-bd82758208d4"
CM032339.1	RepeatMasker	LTR/Gypsy	16841167	16842551	1124	+	.	ID="GYPSY-23_PBA-I";Tend="5072";Tstart="4218";shortTE="F";uid="18f57154-5715-429f-b3e8-b61b0c5bc9aa"
CM032339.1	RepeatMasker	LINE/I-Jockey	39579190	39581600	20713	+	.	ID="RND-1_FAMILY-217";Tend="3218";Tstart="812";shortTE="F";uid="0c0fb9ac-a517-48bf-9d83-b808c0c41433"
CM032339.1	RepeatMasker	DNA/P	70062825	70063216	1619	+	.	ID="RND-1_FAMILY-377";Tend="1337";Tstart="936";shortTE="F";uid="627eca79-83ad-4b5e-b06e-80f2adffe792"
CM032339.1	RepeatMasker	Unknown	59437172	59437397	860	+	.	ID="RND-1_FAMILY-60";Tend="1197";Tstart="943";shortTE="F";uid="a251688a-5d11-48c0-bb13-261cb228fb3f"
CM032339.1	RepeatMasker	DNA/TcMar-Mariner	69820485	69821101	989	+	.	ID="RND-5_FAMILY-885";TEgroup="ctg_1%7CRND-5_FAMILY-885%7C11";Tend="1870";Tstart="948";shortTE="F";uid="b3e85f98-56ca-468d-a85f-98f8b648dae6"
CM032339.1	RepeatMasker	DNA/hAT-Tip100	51415140	51415809	5365	+	.	ID="RND-4_FAMILY-410";Tend="1603";Tstart="939";shortTE="F";uid="4f91cc63-50b8-4911-bc1a-16c7ef366e96"
CM032339.1	RepeatMasker	DNA	30127723	30127912	635	+	.	ID="RND-1_FAMILY-514";Tend="3023";Tstart="2846";shortTE="F";uid="fdfd613a-3fb2-4cb5-b918-88f7c9a998ad"
CM032339.1	RepeatMasker	Unknown	66404614	66405299	3532	+	.	ID="RND-6_FAMILY-19251";Tend="1658";Tstart="945";shortTE="F";uid="3b1ea7a6-1ba0-4fc2-b006-72c609f96e85"
CM032339.1	RepeatMasker	LINE/CR1	20770473	20776061	49374	+	.	ID="RND-5_FAMILY-4232";Tend="6049";Tstart="452";shortTE="F";uid="a8c14f87-50c5-4b89-97f9-7b72eea74f34"
CM032339.1	RepeatMasker	DNA/hAT-Tip100	10827842	10828180	2134	+	.	ID="RND-1_FAMILY-46";Tend="1289";Tstart="947";shortTE="F";uid="f1e04d02-096f-45d3-b3c6-3464571e33a3"
CM032339.1	RepeatMasker	LINE/Penelope	34733889	34735772	14800	+	.	ID="RND-1_FAMILY-379";Tend="2475";Tstart="597";shortTE="F";uid="1f53fafe-647e-40f3-bed9-af3acca61048"
CM032339.1	RepeatMasker	Unknown	26055200	26055748	2636	+	.	ID="RND-1_FAMILY-453";Tend="1043";Tstart="520";shortTE="F";uid="aa4e47d9-e82a-4386-9252-fd12dc7bff42"
CM032339.1	RepeatMasker	DNA/hAT-Tip100	84393744	84394041	2236	+	.	ID="RND-1_FAMILY-12";Tend="1238";Tstart="953";shortTE="F";uid="e48dcf81-de63-4f0c-8d16-fc465cac7b1e"
CM032339.1	RepeatMasker	Unknown	49977487	49977686	1094	+	.	ID="RND-1_FAMILY-60";Tend="1165";Tstart="943";shortTE="F";uid="4f768ada-b6e0-4fe6-9136-e3efd3308632"
CM032339.1	RepeatMasker	DNA/hAT-Tip100	56650982	56651160	445	+	.	ID="RND-5_FAMILY-4995";Tend="1119";Tstart="941";shortTE="F";uid="e64ae779-0e71-4dbe-9a61-4e449dc68de5"
CM032339.1	RepeatMasker	LTR/Gypsy	68934630	68935771	5577	+	.	ID="RND-6_FAMILY-1398";Tend="3002";Tstart="1857";shortTE="F";uid="096882a3-d6ff-4a0b-87a0-e7203cf88b15"
CM032339.1	RepeatMasker	LINE/R1	46759229	46759391	832	+	.	ID="RND-1_FAMILY-554";Tend="981";Tstart="818";shortTE="F";uid="c77f5596-747c-4a2a-9b3e-75407e3cade2"
CM032339.1	RepeatMasker	DNA/hAT-Charlie	9986539	9986825	1248	+	.	ID="RND-6_FAMILY-3288";Tend="1211";Tstart="927";shortTE="F";uid="66662288-6819-4493-8783-174b63eb76a4"
CM032339.1	RepeatMasker	Unknown	39701052	39707728	1401	+	.	ID="RND-1_FAMILY-15";TEgroup="ctg_1%7CRND-1_FAMILY-15%7C4";Tend="3945";Tstart="1";shortTE="F";uid="34dd4fa1-163a-44bd-89aa-16c6d8f12d32"
CM032339.1	RepeatMasker	Unknown	83244672	83245373	1485	+	.	ID="RND-1_FAMILY-71";Tend="4604";Tstart="4014";shortTE="F";uid="50decbed-cfa3-4f62-aead-4df9c0c8895d"
CM032339.1	RepeatMasker	DNA/hAT?	72135956	72136109	1221	+	.	ID="RND-6_FAMILY-10275";Tend="1192";Tstart="1039";shortTE="F";uid="4840e8ff-bdf1-4832-ab0c-0ca5926d7152"
CM032339.1	RepeatMasker	Unknown	66402507	66402830	672	+	.	ID="RND-1_FAMILY-371";Tend="1126";Tstart="836";shortTE="F";uid="5aeeda83-bed6-4079-b46e-72e7e559c330"
CM032339.1	RepeatMasker	DNA/hAT-Tip100	67666267	67667254	8117	+	.	ID="RND-1_FAMILY-378";Tend="1863";Tstart="881";shortTE="F";uid="a2fc169c-ea18-49b6-bb65-f61ac0610ac1"
CM032339.1	RepeatMasker	LINE/Penelope	56864905	56866347	11922	+	.	ID="RND-1_FAMILY-56";Tend="4659";Tstart="3219";shortTE="F";uid="f22a2621-573d-4284-b4a4-d4c3789063ff"
CM032339.1	RepeatMasker	RC/Helitron	60920586	60921250	2215	+	.	ID="RND-6_FAMILY-4521";Tend="1560";Tstart="896";shortTE="F";uid="52715c33-88d4-45ab-9a58-a3aa6ff84cc3"
CM032339.1	RepeatMasker	LINE/RTE-BovB	66995715	66996034	1922	+	.	ID="RND-5_FAMILY-135";Tend="1166";Tstart="834";shortTE="F";uid="fbdb6c59-6a35-4fda-8a3e-109423da7d8a"
CM032339.1	RepeatMasker	LINE/RTE-BovB	25921823	25922370	1466	+	.	ID="RND-5_FAMILY-8422";Tend="1631";Tstart="1081";shortTE="F";uid="9ad398ed-a05c-47d5-ba5d-2112f0989fe5"
CM032339.1	RepeatMasker	Unknown	63728624	63729745	8991	+	.	ID="RND-1_FAMILY-562";Tend="1921";Tstart="779";shortTE="F";uid="13d20ae3-3218-42c9-b94f-df5531ea768d"
CM032339.1	RepeatMasker	LINE/Penelope	83304098	83305422	1321	+	.	ID="RND-1_FAMILY-411";TEgroup="ctg_1%7CRND-1_FAMILY-411%7C9";Tend="2020";Tstart="735";shortTE="F";uid="521c6363-69ed-49f9-a7ef-60cf127297a9"
CM032339.1	RepeatMasker	Retroposon?	76259077	76259295	587	+	.	ID="RND-5_FAMILY-5727";Tend="1597";Tstart="1382";shortTE="F";uid="4115bcd2-84b1-463b-a1fa-94044a50d936"
CM032339.1	RepeatMasker	DNA/hAT-hAT19	6281074	6282036	5545	+	.	ID="RND-5_FAMILY-713";Tend="1656";Tstart="670";shortTE="F";uid="63049928-741c-4ef8-b6f2-234d69842d2b"
CM032339.1	RepeatMasker	DNA/TcMar-Mariner	62137474	62137963	828	+	.	ID="MARINER-25_LMI";Tend="1324";Tstart="779";shortTE="F";uid="5b93f50e-2983-4b97-9775-3b7b9fe25f08"
CM032339.1	RepeatMasker	Unknown	85979069	85980275	9826	+	.	ID="RND-6_FAMILY-13477";Tend="2055";Tstart="851";shortTE="F";uid="cd03fbc2-229c-47d4-9077-2d893f1aebe5"
CM032339.1	RepeatMasker	Unknown	34446078	34447848	1430	+	.	ID="RND-1_FAMILY-15";Tend="3871";Tstart="2073";shortTE="F";uid="90181d24-d03f-4b65-9e2b-9ce6b670b8dd"
CM032339.1	RepeatMasker	LTR/Pao	39729139	39729563	488	+	.	ID="BEL-7_DPE-I";Tend="3226";Tstart="2655";shortTE="F";uid="0c48efc4-b824-4099-8744-25469b8fd473"
CM032339.1	RepeatMasker	RC/Helitron	72409558	72409999	3474	+	.	ID="RND-4_FAMILY-143";Tend="1320";Tstart="871";shortTE="F";uid="4ce5c074-1888-4c40-8bf3-f86d75beea0d"
CM032339.1	RepeatMasker	LINE/Penelope	72649936	72650303	2340	+	.	ID="RND-6_FAMILY-17760";Tend="2579";Tstart="2209";shortTE="F";uid="5f16bb19-a785-483c-9935-c42bb60b8e5b"
CM032339.1	RepeatMasker	DNA/hAT-Tip100	85672342	85672961	1602	+	.	ID="RND-6_FAMILY-9292";Tend="1517";Tstart="856";shortTE="F";uid="e493e895-1986-48ec-800c-7b323323483f"
CM032339.1	RepeatMasker	DNA/hAT-Charlie	72490700	72494474	8567	+	.	ID="RND-5_FAMILY-6847";TEgroup="ctg_1%7CRND-5_FAMILY-6847%7C12";Tend="4864";Tstart="2092";shortTE="F";uid="a3949a51-9130-4252-ab9f-470180968bca"
CM032339.1	RepeatMasker	LINE/Penelope	58718546	58718707	887	+	.	ID="RND-5_FAMILY-9031";Tend="2947";Tstart="2783";shortTE="F";uid="7e2301cc-8637-4445-8035-7e98e077d337"
CM032339.1	RepeatMasker	LINE/RTE-BovB	2385606	2385930	1772	+	.	ID="RND-1_FAMILY-91";Tend="1376";Tstart="862";shortTE="F";uid="7f533683-8329-42a0-8279-19ab0fe30732"
CM032339.1	RepeatMasker	DNA/hAT-hAT19	40907798	40908236	2150	+	.	ID="RND-5_FAMILY-713";Tend="1658";Tstart="1262";shortTE="F";uid="774fb89d-65f4-488b-8f73-6be967a4dfb6"
CM032339.1	RepeatMasker	DNA/CMC-Chapaev-3	68647277	68648110	6328	+	.	ID="RND-5_FAMILY-9582";Tend="1573";Tstart="748";shortTE="F";uid="99119559-50b7-4bc7-a3dc-b78a6bc43f1a"
CM032339.1	RepeatMasker	Unknown	66497773	66498281	718	+	.	ID="RND-1_FAMILY-135";TEgroup="ctg_1%7CRND-1_FAMILY-135%7C4";Tend="1485";Tstart="926";shortTE="F";uid="56a1aeba-b89c-4f20-b334-b0ef473e7bbf"
CM032339.1	RepeatMasker	LINE/I	49197950	49198077	767	+	.	ID="RND-6_FAMILY-4216";Tend="1566";Tstart="1442";shortTE="F";uid="b6a42bea-1af8-45e2-ab9d-82b78035c3e4"
CM032339.1	RepeatMasker	DNA/TcMar-Mariner	15523014	15523431	861	+	.	ID="rnd-6_family-22650";Tend="1587";Tstart="1199";shortTE="F";uid="af84d726-6aba-4802-95f8-598ca2d8555f"
CM032339.1	RepeatMasker	LINE/I-Jockey	21957353	21957614	1200	+	.	ID="RND-6_FAMILY-12521";Tend="1359";Tstart="1088";shortTE="F";uid="5a7a4570-6e5f-4e49-987e-da73944c5422"
CM032339.1	RepeatMasker	Unknown	63786093	63786637	3223	+	.	ID="RND-6_FAMILY-11372";Tend="1428";Tstart="977";shortTE="F";uid="1ccf144b-6254-4139-9c28-f2125d87c457"
CM032339.1	RepeatMasker	Unknown	38221360	38222679	1772	+	.	ID="RND-6_FAMILY-5917";Tend="1465";Tstart="60";shortTE="F";uid="abe10d9a-2563-44ad-b389-eb481e748bb4"
CM032339.1	RepeatMasker	DNA/TcMar-Mariner	45861668	45862249	3864	+	.	ID="RND-6_FAMILY-18162";Tend="921";Tstart="361";shortTE="F";uid="4c382bec-6055-465b-8366-7a71845ab715"
CM032339.1	RepeatMasker	LINE/L2	78312224	78312649	1770	+	.	ID="RND-1_FAMILY-77";Tend="3679";Tstart="3249";shortTE="F";uid="22984eee-c084-4b01-9965-aaec4f3b7c2d"
CM032339.1	RepeatMasker	DNA/TcMar-Mariner	12881872	12882158	599	+	.	ID="mariner-40_hsal";Tend="590";Tstart="284";shortTE="F";uid="fe9404dc-7718-4fad-abb1-af08270844cb"
CM032339.1	RepeatMasker	DNA/TcMar-Tc1	81419518	81419773	869	+	.	ID="MARINER-N29_HSAL";Tend="256";Tstart="1";shortTE="F";uid="bab51bc5-b68a-4447-867e-78e4867059ab"
CM032339.1	RepeatMasker	DNA/hAT-Tip100	49332871	49333055	1088	+	.	ID="RND-4_FAMILY-1732";Tend="1398";Tstart="1223";shortTE="F";uid="b821697d-b7c5-41a4-94c0-65c1f21e22bf"
CM032339.1	RepeatMasker	DNA/hAT	32136515	32136725	1137	+	.	ID="RND-1_FAMILY-43";Tend="3466";Tstart="3270";shortTE="F";uid="344a4e22-dbfc-4b80-8574-b8d8f9f70bab"
CM032339.1	RepeatMasker	DNA/hAT-hATm	76367262	76367576	510	+	.	ID="HAT-19_LSAL";Tend="1061";Tstart="747";shortTE="F";uid="1c7c0cc4-831b-455e-a7f9-61dbeb24b780"
CM032339.1	RepeatMasker	DNA/hAT-Blackjack	37533130	37534880	926	+	.	ID="HAT-12_LMI";Tend="2331";Tstart="587";shortTE="F";uid="2ab92647-437f-46b0-bf44-24474173d8b2"
CM032339.1	RepeatMasker	LTR/Pao	36202611	36202995	2604	+	.	ID="RND-6_FAMILY-14711";Tend="1111";Tstart="755";shortTE="F";uid="b475790c-78b2-4e9e-a374-db4e5bcb9a87"
CM032339.1	RepeatMasker	DNA/TcMar-Tc1	22835200	22835740	1468	+	.	ID="mariner-32_aec";Tend="1204";Tstart="359";shortTE="F";uid="7f3b3295-c3dd-4aee-b632-a15fe4925f61"
CM032339.1	RepeatMasker	Unknown	59421187	59421881	3255	+	.	ID="RND-5_FAMILY-528";Tend="1668";Tstart="916";shortTE="F";uid="53b99ba5-bd32-4eb7-830e-b2b6596bdb39"
CM032339.1	RepeatMasker	Unknown	70210787	70211343	1955	+	.	ID="RND-1_FAMILY-320";Tend="1316";Tstart="758";shortTE="F";uid="11617f7c-955d-44e2-b803-9ee328d0ca51"
CM032339.1	RepeatMasker	LINE/I	41758360	41758957	4392	+	.	ID="RND-1_FAMILY-444";Tend="3187";Tstart="2554";shortTE="F";uid="5cd81616-a595-4eb4-9aab-d687cc6affb9"
CM032339.1	RepeatMasker	DNA/Maverick	48284466	48285423	3248	+	.	ID="RND-1_FAMILY-308";Tend="5823";Tstart="4857";shortTE="F";uid="0d040f1f-b4ed-432e-bb9c-c7bd045e18e9"
CM032339.1	RepeatMasker	Unknown	43629730	43629980	902	+	.	ID="RND-6_FAMILY-2014";Tend="1194";Tstart="944";shortTE="F";uid="ef7a31e1-1e1a-4239-9aff-5c494415d6cd"
CM032339.1	RepeatMasker	DNA/TcMar-Tc1	23944881	23945515	3571	+	.	ID="RND-1_FAMILY-27";Tend="1573";Tstart="910";shortTE="F";uid="b2803f2f-a245-44b1-945c-87d1504f4b02"
CM032339.1	RepeatMasker	DNA/Sola-1	76622733	76623007	985	+	.	ID="SOLA1-7_AP";Tend="1104";Tstart="845";shortTE="F";uid="ccca68b4-9483-41f7-baa6-df3f3d316457"
CM032339.1	RepeatMasker	DNA/hAT-hobo	75657996	75658186	1083	+	.	ID="RND-6_FAMILY-10750";Tend="2406";Tstart="2212";shortTE="F";uid="82557b7d-cf27-4d58-9c20-6e077f469271"
CM032339.1	RepeatMasker	LINE/L2	85452542	85454925	17073	+	.	ID="RND-6_FAMILY-8385";Tend="2194";Tstart="29";shortTE="F";uid="638b5a63-1d72-4e83-b713-6454a380f9b1"
CM032339.1	RepeatMasker	LTR/Pao	24788663	24789960	4953	+	.	ID="RND-6_FAMILY-14711";Tend="1115";Tstart="2";shortTE="F";uid="a34a6a06-3ec7-4173-a230-dfaed9e356eb"
CM032339.1	RepeatMasker	RC/Helitron	70103201	70104195	1413	+	.	ID="HELITRON-3_HMM";Tend="4829";Tstart="3801";shortTE="F";uid="71777519-6e6c-49af-8b49-84f0099270b8"
CM032339.1	RepeatMasker	Unknown	8983850	8984094	1536	+	.	ID="RND-1_FAMILY-60";Tend="1196";Tstart="944";shortTE="F";uid="c5244ac9-aa90-4fc7-be04-0df4308bbdcf"
CM032339.1	RepeatMasker	Unknown	8214420	8216973	896	+	.	ID="RND-6_FAMILY-241";TEgroup="ctg_1%7CRND-6_FAMILY-241%7C1";Tend="2886";Tstart="611";shortTE="F";uid="5d51eebd-87fc-4d50-8380-1d7fca669c97"
CM032339.1	RepeatMasker	LTR/Pao	35678869	35679330	1453	+	.	ID="RND-5_FAMILY-6297";Tend="981";Tstart="548";shortTE="F";uid="a873c721-d3bf-424c-bfbb-562062604caf"
CM032339.1	RepeatMasker	Unknown	54575109	54575381	801	+	.	ID="RND-4_FAMILY-1712";Tend="1628";Tstart="1340";shortTE="F";uid="870bce22-1272-46c0-825c-2e498929ce18"
CM032339.1	RepeatMasker	LINE/I-Jockey	21962941	21963133	1128	+	.	ID="RND-6_FAMILY-12521";Tend="2406";Tstart="2236";shortTE="F";uid="d7effbf7-2b84-4a4c-b903-d981427a75e1"
CM032339.1	RepeatMasker	LTR/Gypsy	30328641	30330536	15973	+	.	ID="RND-1_FAMILY-114";Tend="4214";Tstart="2318";shortTE="F";uid="d75698c5-d3f8-479b-beba-211df6f22949"
CM032339.1	RepeatMasker	Unknown	41468424	41469148	1575	+	.	ID="RND-1_FAMILY-508";Tend="2969";Tstart="1991";shortTE="F";uid="2c102d08-66f9-40ec-b521-70502c0e60eb"
CM032339.1	RepeatMasker	DNA/CMC-Transib	39290908	39291179	692	+	.	ID="RND-6_FAMILY-1414";Tend="321";Tstart="106";shortTE="F";uid="b3d8067e-896a-4bd2-ad5a-563dc8ece398"
CM032339.1	RepeatMasker	LINE/I-Jockey	4966692	4966917	1313	+	.	ID="RND-5_FAMILY-553";Tend="758";Tstart="535";shortTE="F";uid="ef41f020-2667-432a-b538-636629c70517"
CM032339.1	RepeatMasker	Unknown	49554640	49555152	571	+	.	ID="RND-6_FAMILY-8383";Tend="952";Tstart="428";shortTE="F";uid="cb59facd-fbc9-46ee-978e-4adac2bd6a1d"
CM032339.1	RepeatMasker	RC/Helitron	83837473	83837815	1183	+	.	ID="RND-4_FAMILY-143";Tend="1224";Tstart="887";shortTE="F";uid="be6c77ff-85e4-4469-b81e-4c57a583e435"
CM032339.1	RepeatMasker	Unknown	8204680	8204937	629	+	.	ID="RND-5_FAMILY-4";TEgroup="ctg_1%7CRND-5_FAMILY-4%7C1";Tend="1374";Tstart="1197";shortTE="T";uid="ad6e9c94-0064-4b95-8c99-e2939176a568"
CM032339.1	RepeatMasker	LINE/I-Jockey	32427264	32427596	1548	+	.	ID="RND-5_FAMILY-1920";Tend="2364";Tstart="2032";shortTE="F";uid="2be8e44b-6493-41ca-8436-bf8146300332"
CM032339.1	RepeatMasker	DNA/hAT-Charlie	77478258	77478769	1662	+	.	ID="RND-1_FAMILY-370";Tend="1334";Tstart="801";shortTE="F";uid="6b95d8d9-f9fd-4ba1-a0ee-6fd9c7424097"
CM032339.1	RepeatMasker	Unknown	73762921	73764870	4917	+	.	ID="RND-1_FAMILY-5";Tend="1957";Tstart="21";shortTE="F";uid="d7511944-55be-45a9-a9e8-7c4ae288d63d"
CM032339.1	RepeatMasker	LINE/I-Jockey	78570801	78571990	1381	+	.	ID="RND-6_FAMILY-12557";Tend="1126";Tstart="51";shortTE="F";uid="941572f9-5e32-44c3-a333-e88423fe1b29"
CM032339.1	RepeatMasker	LINE/I-Jockey	66037256	66037509	425	+	.	ID="RND-1_FAMILY-551";Tend="2335";Tstart="2082";shortTE="F";uid="4f669e6d-cafb-4320-b8f4-ddcc1f21f002"
CM032339.1	RepeatMasker	LINE/RTE-BovB	51317089	51317412	465	+	.	ID="RND-5_FAMILY-1491";Tend="2793";Tstart="2447";shortTE="F";uid="d31623a5-ba23-430a-8daf-70c3149a0ca9"
CM032339.1	RepeatMasker	DNA/hAT-Tip100	14504614	14504930	2479	+	.	ID="rnd-1_family-12";Tend="1494";Tstart="951";shortTE="F";uid="8f09bc92-b710-4ffe-a59b-273a5fa14c2f"
CM032339.1	RepeatMasker	LINE/I	51147014	51147503	2143	+	.	ID="RND-5_FAMILY-2334";Tend="1971";Tstart="1440";shortTE="F";uid="eba10fb5-71bb-4cf7-86a6-3612a26edd40"
CM032339.1	RepeatMasker	LINE/I-Jockey	21019535	21020595	1309	+	.	ID="RND-5_FAMILY-4900";Tend="1267";Tstart="257";shortTE="F";uid="a3698d17-9f04-4d19-a8dc-3a618ae223d8"
CM032339.1	RepeatMasker	DNA/hAT-hAT19	55013073	55013399	2093	+	.	ID="RND-6_FAMILY-23325";Tend="1892";Tstart="1577";shortTE="F";uid="c0f8c3a2-cfcb-4d12-af4b-ef7280f5d559"
CM032339.1	RepeatMasker	LTR/Pao	64817731	64818239	1874	+	.	ID="RND-1_FAMILY-503";Tend="5485";Tstart="4894";shortTE="F";uid="6a6bf653-0eb9-45e4-95f4-b4819f14a9cc"
CM032339.1	RepeatMasker	DNA/hAT-Ac	18290615	18290984	2355	+	.	ID="RND-4_FAMILY-1424";Tend="1292";Tstart="919";shortTE="F";uid="1129cd07-fa84-400e-9dc4-dee6c4b1a9ae"
CM032339.1	RepeatMasker	LINE/RTE-BovB	48864125	48864394	512	+	.	ID="RTE-33_LMI";Tend="2554";Tstart="2285";shortTE="F";uid="c2552d8b-8730-4325-8618-8f5ffc2625e8"
CM032339.1	RepeatMasker	DNA/TcMar-Tc1	63743251	63743479	1369	+	.	ID="RND-5_FAMILY-84";Tend="3116";Tstart="2885";shortTE="F";uid="3c7dbdd8-11db-4063-aa19-9d94ff8bc166"
CM032339.1	RepeatMasker	Unknown	70948174	70948572	2215	+	.	ID="RND-4_FAMILY-341";Tend="1381";Tstart="983";shortTE="F";uid="15aede70-bc77-477b-8260-f88eec8d9a55"
CM032339.1	RepeatMasker	Retroposon?	53031222	53031589	1516	+	.	ID="RND-1_FAMILY-97";TEgroup="ctg_1%7CRND-1_FAMILY-97%7C4";Tend="1600";Tstart="777";shortTE="F";uid="2d4d03d6-a9b2-4d9a-9241-00abb9f78aad"
CM032339.1	RepeatMasker	LTR/Pao	86090351	86090635	596	+	.	ID="RND-5_FAMILY-4956";Tend="3960";Tstart="3706";shortTE="F";uid="2fa322e9-e21a-4ec9-b8c4-9aec6b89a4a0"
CM032339.1	RepeatMasker	Unknown	68358805	68359227	2820	+	.	ID="RND-1_FAMILY-131";Tend="1451";Tstart="993";shortTE="F";uid="a5781617-5df0-485b-8a51-03997a208092"
CM032339.1	RepeatMasker	LINE/RTE-BovB	83790876	83791112	1391	+	.	ID="RND-5_FAMILY-1491";Tend="2775";Tstart="2517";shortTE="F";uid="3fb9b21d-4cc1-42ea-86de-b1d62e71cd5f"
CM032339.1	RepeatMasker	DNA/hAT-Tip100	69443449	69443674	848	+	.	ID="HAT-21N1_LMI";Tend="1522";Tstart="1296";shortTE="F";uid="a9bb6de8-2f0e-40ae-b765-235634db9c19"
CM032339.1	RepeatMasker	Unknown	54368009	54368375	2098	+	.	ID="RND-5_FAMILY-4717";Tend="1358";Tstart="992";shortTE="F";uid="a46eeb8a-acf8-4ccc-ba88-a985c278943e"
CM032339.1	RepeatMasker	DNA/hAT-Tip100	17687707	17687929	463	+	.	ID="HAT-30N1_LMI";Tend="1259";Tstart="1038";shortTE="F";uid="ce4db55f-273e-47fe-9b3b-f027208371cd"
CM032339.1	RepeatMasker	Unknown	55282714	55283270	814	+	.	ID="RND-6_FAMILY-5380";Tend="1742";Tstart="1223";shortTE="F";uid="24dfbde1-5589-4bc9-bab9-d4532b70cd94"
CM032339.1	RepeatMasker	LINE/RTE-BovB	40939592	40940787	845	+	.	ID="RTE-14_LMI";Tend="3239";Tstart="2051";shortTE="F";uid="0c8bdbeb-1cd2-4cba-83fc-3cf6081ba32c"
CM032339.1	RepeatMasker	DNA/hAT-Tip100	15378595	15378888	2243	+	.	ID="RND-1_FAMILY-12";Tend="1238";Tstart="941";shortTE="F";uid="a02ed4ea-6590-4631-a0be-24d138cd0f88"
CM032339.1	RepeatMasker	DNA/hAT-hAT19	29829492	29829991	2580	+	.	ID="RND-6_FAMILY-10403";Tend="1410";Tstart="947";shortTE="F";uid="6b47b046-4f62-47e3-9730-0f95438bf9a5"
CM032339.1	RepeatMasker	DNA/hAT-hAT19	68084248	68084516	457	+	.	ID="HAT-N4_AP";Tend="599";Tstart="323";shortTE="F";uid="904c356a-76e7-473a-a553-0945de7a63b6"
CM032339.1	RepeatMasker	Unknown	54778244	54778438	866	+	.	ID="RND-1_FAMILY-60";Tend="1175";Tstart="973";shortTE="F";uid="97ba0328-00d1-4908-b947-90906e265121"
CM032339.1	RepeatMasker	DNA/hAT-Blackjack	54122184	54122461	595	+	.	ID="RND-4_FAMILY-1";Tend="2728";Tstart="2443";shortTE="F";uid="5e27aa0f-55d6-4565-a210-da8d545514c4"
CM032339.1	RepeatMasker	DNA/hAT-Blackjack	40806351	40807931	6770	+	.	ID="RND-5_FAMILY-385";Tend="2109";Tstart="421";shortTE="F";uid="6979a2e5-5ff5-4daa-ad70-68e23ea45e7d"
CM032339.1	RepeatMasker	DNA/hAT-hAT19	21910565	21911351	1334	+	.	ID="RND-6_FAMILY-10401";Tend="1027";Tstart="242";shortTE="F";uid="f4499cf8-20a7-4069-be4e-14b160f5654c"
CM032339.1	RepeatMasker	Unknown	53503553	53503713	740	+	.	ID="RND-5_FAMILY-2621";Tend="1461";Tstart="1295";shortTE="F";uid="911e19f9-76f8-4239-b539-9ff3157cae70"
CM032339.1	RepeatMasker	RC/Helitron	35934157	35934476	1972	+	.	ID="RND-5_FAMILY-4473";Tend="1020";Tstart="704";shortTE="F";uid="63f67c55-255a-4175-b4c1-005546259cfc"
CM032339.1	RepeatMasker	DNA/P	59594229	59594331	657	+	.	ID="RND-5_FAMILY-10134";Tend="1410";Tstart="1307";shortTE="F";uid="c18f1630-5cc8-454b-b9c7-b29b8eece13a"
CM032339.1	RepeatMasker	LTR/Pao	551694	558463	13346	+	.	ID="RND-5_FAMILY-5180";Tend="6068";Tstart="113";shortTE="F";uid="116ef566-341a-49c8-83c0-728c820654c8"
CM032339.1	RepeatMasker	DNA/hAT	9312733	9313291	3590	+	.	ID="RND-4_FAMILY-670";Tend="1260";Tstart="699";shortTE="F";uid="b30a8e74-b9a2-4008-b610-91f963d530f5"
CM032339.1	RepeatMasker	LINE/RTE-BovB	5870437	5871220	5319	+	.	ID="RND-1_FAMILY-91";Tend="1898";Tstart="1091";shortTE="F";uid="5806c735-7aae-4c90-937c-c589448c3b35"
CM032339.1	RepeatMasker	DNA/hAT-hobo	27169432	27169879	1210	+	.	ID="RND-6_FAMILY-10750";TEgroup="ctg_1%7CRND-6_FAMILY-10750%7C6";Tend="2224";Tstart="757";shortTE="F";uid="06741b3d-ac40-4bcd-8ebf-496085eca5ce"
CM032339.1	RepeatMasker	DNA/TcMar-Mariner	58614276	58614449	1113	+	.	ID="RND-6_FAMILY-20500";Tend="1020";Tstart="847";shortTE="F";uid="51f826f6-7054-4a22-bd53-aaf022321bcf"
CM032339.1	RepeatMasker	DNA/hAT-Ac	63487633	63488212	3139	+	.	ID="RND-6_FAMILY-8523";Tend="1420";Tstart="768";shortTE="F";uid="e3560a2e-b240-4a6a-8f88-1cc16f1c52f8"
CM032339.1	RepeatMasker	DNA/hAT-Tip100	22766125	22766351	1024	+	.	ID="RND-1_FAMILY-92";Tend="1340";Tstart="1101";shortTE="F";uid="63d8ca08-0762-49fa-82df-228484520830"
CM032339.1	RepeatMasker	DNA/TcMar-Tc1	79429737	79430076	517	+	.	ID="RND-6_FAMILY-14167";Tend="1327";Tstart="975";shortTE="F";uid="befa7642-d44b-4bc9-a119-5017cd94deba"
CM032339.1	RepeatMasker	DNA/hAT-hAT19	26106790	26107145	1647	+	.	ID="RND-5_FAMILY-2439";Tend="1777";Tstart="1441";shortTE="F";uid="6a5c565b-5526-4731-891c-64337220176a"
CM032339.1	RepeatMasker	DNA/hAT-Ac	724618	724897	1832	+	.	ID="RND-5_FAMILY-1144";Tend="1043";Tstart="768";shortTE="F";uid="66ba2122-ed46-43dd-b89d-3efe307e1a7c"
CM032339.1	RepeatMasker	Unknown	48829102	48829721	1529	+	.	ID="RND-5_FAMILY-1500";Tend="2247";Tstart="1604";shortTE="F";uid="20fed30a-52a4-40c9-bcac-5fa7ba665f10"
CM032339.1	RepeatMasker	DNA/Maverick	72112857	72115750	17657	+	.	ID="RND-1_FAMILY-190";Tend="8321";Tstart="5483";shortTE="F";uid="1472dd76-d541-45ca-b80d-403f4234c866"
CM032339.1	RepeatMasker	DNA/hAT	13662841	13663112	475	+	.	ID="RND-1_FAMILY-43";TEgroup="ctg_1%7CRND-1_FAMILY-43%7C2";Tend="3467";Tstart="3192";shortTE="F";uid="dd8b0f58-912f-42a0-87e3-fd3f02bf452a"
CM032339.1	RepeatMasker	DNA/hAT-Tip100	21956765	21957247	2672	+	.	ID="RND-6_FAMILY-13709";Tend="2664";Tstart="2250";shortTE="F";uid="c09aa543-4834-475d-8c27-92cfc22dad4a"
CM032339.1	RepeatMasker	Unknown	42182855	42183139	857	+	.	ID="RND-1_FAMILY-2";Tend="3157";Tstart="2881";shortTE="F";uid="9b6a861a-f38a-44c8-add2-c1a958319979"
CM032339.1	RepeatMasker	Unknown	69431759	69432617	1160	+	.	ID="RND-1_FAMILY-71";Tend="4520";Tstart="3758";shortTE="F";uid="c643d109-d832-47eb-b402-5d52f54e1c14"
CM032339.1	RepeatMasker	DNA/TcMar-Mariner	8628182	8628372	427	+	.	ID="MARINER-N30_HSAL";Tend="803";Tstart="617";shortTE="F";uid="8060e8f1-bb24-4fcf-a788-1785a7bd6b1f"
CM032339.1	RepeatMasker	Unknown	59734534	59734806	1214	+	.	ID="RND-1_FAMILY-42";Tend="1715";Tstart="1435";shortTE="F";uid="56591a9d-dd9b-482c-86f2-d0147461c656"
CM032339.1	RepeatMasker	DNA/TcMar-Mariner	12786018	12786278	790	+	.	ID="RND-4_FAMILY-326";Tend="1411";Tstart="1136";shortTE="F";uid="a373c4fd-f65d-458f-b6eb-9e4ccd06fbd1"
CM032339.1	RepeatMasker	LINE/RTE-BovB	56837215	56837896	884	+	.	ID="RTE-32_LMI";Tend="2311";Tstart="1624";shortTE="F";uid="5ef04415-e82b-4136-b297-a21fb33071a9"
CM032339.1	RepeatMasker	DNA/hAT-Tip100	16350678	16350965	1272	+	.	ID="RND-5_FAMILY-4765";Tend="1346";Tstart="1036";shortTE="F";uid="addeec78-2c5a-4347-b584-0e521ee50acd"
CM032339.1	RepeatMasker	RC/Helitron	75382911	75384173	2086	+	.	ID="RND-1_FAMILY-434";TEgroup="ctg_1%7CRND-1_FAMILY-434%7C4";Tend="2278";Tstart="1168";shortTE="F";uid="1ca03c38-5765-4c36-b5bc-fb96f282e868"
CM032339.1	RepeatMasker	DNA/TcMar-Mariner	20543967	20545290	11237	+	.	ID="RND-1_FAMILY-494";Tend="2191";Tstart="867";shortTE="F";uid="5b2f4abb-3f48-4382-b5ec-6e8857a8ee9c"
CM032339.1	RepeatMasker	DNA/hAT?	19588312	19589505	10052	+	.	ID="RND-1_FAMILY-83";Tend="3788";Tstart="2580";shortTE="F";uid="c093243d-1ee2-4263-adcb-cb376c636b73"
CM032339.1	RepeatMasker	DNA	1018578	1018852	411	+	.	ID="TTAA15_AP";Tend="549";Tstart="258";shortTE="F";uid="475b3724-fc59-4b4c-9cca-9d1307ebc91b"
CM032339.1	RepeatMasker	Unknown	26339972	26341747	7642	+	.	ID="RND-1_FAMILY-47";Tend="5829";Tstart="4058";shortTE="F";uid="7d2d73cd-616d-42d9-acf8-8cf168062924"
CM032339.1	RepeatMasker	Unknown	17350403	17351352	5479	+	.	ID="RND-6_FAMILY-17292";Tend="1895";Tstart="945";shortTE="F";uid="f34d79a1-429c-46d5-958e-9b2b22f11dc1"
CM032339.1	RepeatMasker	LINE/I-Jockey	67628087	67628457	1491	+	.	ID="RND-5_FAMILY-1695";Tend="4663";Tstart="4306";shortTE="F";uid="e3038f18-99c7-4d1b-aa79-35fc042a7593"
CM032339.1	RepeatMasker	LINE/RTE-BovB	8290038	8290218	414	+	.	ID="RND-4_FAMILY-1302";Tend="1418";Tstart="1239";shortTE="F";uid="ffdf3cd3-1c9f-4f7e-a958-f377c1f62bc2"
CM032339.1	RepeatMasker	DNA/P	12673803	12673948	420	+	.	ID="p-1_lhu";Tend="911";Tstart="767";shortTE="F";uid="f324fb48-7a1d-47b9-8a11-27f4df677a30"
CM032339.1	RepeatMasker	DNA/hAT-Tip100	68383362	68384131	3377	+	.	ID="RND-1_FAMILY-549";TEgroup="ctg_1%7CRND-1_FAMILY-549%7C12";Tend="3972";Tstart="713";shortTE="F";uid="defbefde-5c09-4950-b240-56cd844cab80"
CM032339.1	RepeatMasker	RC/Helitron	36270468	36270721	1364	+	.	ID="RND-1_FAMILY-354";Tend="2455";Tstart="2200";shortTE="F";uid="c627b64c-a227-4704-a8aa-4092ea07fa2e"
CM032339.1	RepeatMasker	LTR/Gypsy	9071069	9071730	2417	+	.	ID="RND-1_FAMILY-352";Tend="1065";Tstart="306";shortTE="F";uid="93a64138-d131-4a01-b5ef-665144bf447c"
CM032339.1	RepeatMasker	LINE/I	51626887	51627107	933	+	.	ID="RND-6_FAMILY-708";Tend="1537";Tstart="1318";shortTE="F";uid="82ee963f-01ed-4543-ab25-a9094fbabfc8"
CM032339.1	RepeatMasker	Unknown	36081212	36081792	4041	+	.	ID="RND-5_FAMILY-333";Tend="1406";Tstart="815";shortTE="F";uid="977fd2df-5f09-4f9c-a74f-073b440d23c0"
CM032339.1	RepeatMasker	Unknown	48938278	48938552	517	+	.	ID="RND-6_FAMILY-6176";Tend="891";Tstart="644";shortTE="F";uid="e5d7a599-eb7f-47a2-9aa1-314a4b6a4b42"
CM032339.1	RepeatMasker	Unknown	79098304	79098599	436	+	.	ID="RND-5_FAMILY-4140";Tend="1471";Tstart="1133";shortTE="F";uid="668de7a8-ee35-4c59-b2c4-af03e47b88ac"
CM032339.1	RepeatMasker	DNA/hAT	76792911	76793728	4858	+	.	ID="RND-1_FAMILY-112";Tend="1763";Tstart="958";shortTE="F";uid="0431662b-198f-4b47-b8cb-aec56f0ccc24"
CM032339.1	RepeatMasker	DNA/Maverick	35810664	35811692	3017	+	.	ID="rnd-5_family-3631";Tend="1845";Tstart="95";shortTE="F";uid="3017f020-e63f-46b5-aa66-b57f5d3cf087"
CM032339.1	RepeatMasker	LINE/L2	80758890	80759968	4515	+	.	ID="RND-1_FAMILY-77";Tend="3525";Tstart="2437";shortTE="F";uid="bf9988fb-54a4-4d88-a948-37c24222dea3"
CM032339.1	RepeatMasker	Unknown	83124499	83124824	2064	+	.	ID="RND-4_FAMILY-1619";Tend="1288";Tstart="956";shortTE="F";uid="332368df-6e4e-418b-bd1d-67712affce96"
CM032339.1	RepeatMasker	LTR/Pao	82885782	82886976	7259	+	.	ID="RND-5_FAMILY-13903";TEgroup="ctg_1%7CRND-5_FAMILY-13903%7C4";Tend="5863";Tstart="4066";shortTE="F";uid="99578b9b-51d4-4406-b494-055957bcf607"
CM032339.1	RepeatMasker	Unknown	76258032	76258728	2395	+	.	ID="RND-5_FAMILY-1500";Tend="2247";Tstart="1606";shortTE="F";uid="d7ec7881-635c-4892-957b-0fa5d2ca38c8"
CM032339.1	RepeatMasker	DNA/hAT-Charlie	54331008	54331225	472	+	.	ID="RND-5_FAMILY-550";Tend="1164";Tstart="947";shortTE="F";uid="e997e8ef-e018-4cb0-9353-ac6a6112146a"
CM032339.1	RepeatMasker	Unknown	18434764	18434986	1194	+	.	ID="RND-5_FAMILY-4";Tend="1080";Tstart="887";shortTE="F";uid="6a595912-967f-4604-ad1f-936be243b3f7"
CM032339.1	RepeatMasker	LINE/L2	37329803	37330483	5377	+	.	ID="RND-1_FAMILY-77";Tend="1142";Tstart="462";shortTE="F";uid="78702932-7a47-4796-b63a-2c8d025debc4"
CM032339.1	RepeatMasker	DNA/hAT-Tip100	17714799	17715056	741	+	.	ID="RND-6_FAMILY-4512";Tend="1460";Tstart="1205";shortTE="F";uid="fa16d297-cb8a-4853-b0e7-b23632ff7f09"
CM032339.1	RepeatMasker	RC/Helitron	74115847	74116025	939	+	.	ID="RND-6_FAMILY-4962";Tend="913";Tstart="683";shortTE="F";uid="61669f19-e32d-450d-80d3-f1563ad06a64"
CM032339.1	RepeatMasker	LTR/Pao	34505866	34507902	8050	+	.	ID="RND-5_FAMILY-7571";Tend="3411";Tstart="529";shortTE="F";uid="afb4bfeb-eee2-414f-81e0-a1150fee016a"
CM032339.1	RepeatMasker	DNA/Maverick	66224745	66231544	25742	+	.	ID="rnd-1_family-149";Tend="4841";Tstart="92";shortTE="F";uid="4335b6da-6fe7-40eb-b95e-cd8408adbcfb"
CM032339.1	RepeatMasker	Unknown	6150789	6151249	2571	+	.	ID="RND-5_FAMILY-5251";Tend="1432";Tstart="957";shortTE="F";uid="ace84855-c647-4f46-9cae-fe7c5022a3d0"
CM032339.1	RepeatMasker	DNA/hAT-Tip100	16590125	16590563	2834	+	.	ID="RND-1_FAMILY-138";Tend="1400";Tstart="956";shortTE="F";uid="29454401-759a-43bd-9f37-9b1ed27634b8"
CM032339.1	RepeatMasker	Unknown	22516738	22517163	493	+	.	ID="RND-6_FAMILY-688";Tend="1237";Tstart="814";shortTE="F";uid="4234159a-9f75-4852-a922-82ff4dd8fd46"
CM032339.1	RepeatMasker	DNA/MULE-NOF	34408004	34408628	3465	+	.	ID="RND-6_FAMILY-807";Tend="911";Tstart="296";shortTE="F";uid="9e1946df-f120-4fee-b92e-7eb44e2bf50f"
CM032339.1	RepeatMasker	LINE/I-Jockey	13560367	13560665	509	+	.	ID="JOCKEY-3_RPR";Tend="1438";Tstart="1140";shortTE="F";uid="47d6083a-51b0-4074-844e-cd599b2586d9"
CM032339.1	RepeatMasker	DNA/CMC-Transib	718481	719351	659	+	.	ID="transib-1_sin";Tend="2857";Tstart="1546";shortTE="F";uid="9fc709f9-985d-4f9f-8773-b0c0c4ccbc25"
CM032339.1	RepeatMasker	LINE/I	32121318	32122143	6555	+	.	ID="RND-5_FAMILY-8680";Tend="1735";Tstart="909";shortTE="F";uid="085bf01a-1a94-44c2-b841-7f744493d88e"
CM032339.1	RepeatMasker	LTR/Copia	55396047	55396282	1066	+	.	ID="RND-3_FAMILY-272";Tend="1294";Tstart="1062";shortTE="F";uid="89e8df42-56e7-432d-84f3-3ecf23bdd476"
CM032339.1	RepeatMasker	DNA/TcMar-Mariner	73259832	73260014	689	+	.	ID="RND-6_FAMILY-18162";Tend="682";Tstart="483";shortTE="F";uid="a25c1289-4373-415b-90c1-7ad74c0fbe00"
CM032339.1	RepeatMasker	Unknown	85822158	85822548	1170	+	.	ID="RND-1_FAMILY-131";Tend="1454";Tstart="999";shortTE="F";uid="5b039042-d41d-4bfa-9404-67fa109ecc81"
CM032339.1	RepeatMasker	Unknown	46299882	46300135	411	+	.	ID="RND-6_FAMILY-18268";Tend="2311";Tstart="2057";shortTE="F";uid="2c9d0b44-be18-4dfb-90db-1b632b17cd8e"
CM032339.1	RepeatMasker	DNA/hAT-Charlie	16881287	16881781	431	+	.	ID="RND-6_FAMILY-8851";Tend="2059";Tstart="1566";shortTE="F";uid="82bb03b9-6aae-4322-95fc-382aaf945ce2"
CM032339.1	RepeatMasker	DNA/TcMar-Mariner	16079775	16081095	5210	+	.	ID="NMAR-1_LDOR";Tend="1310";Tstart="1";shortTE="F";uid="e1599c8f-1dc7-44ae-b9ef-dc379cdf5128"
CM032339.1	RepeatMasker	LINE/L2	4284343	4285675	7798	+	.	ID="RND-1_FAMILY-77";TEgroup="ctg_1%7CRND-1_FAMILY-77%7C2";Tend="1571";Tstart="454";shortTE="F";uid="d54d2179-207b-49cd-a548-3462322d9fac"
CM032339.1	RepeatMasker	Unknown	57247631	57248568	8188	+	.	ID="RND-1_FAMILY-468";Tend="1887";Tstart="949";shortTE="F";uid="b0d0618e-51e0-4cff-814d-15014fe8036e"
CM032339.1	RepeatMasker	Unknown	68239946	68240220	1353	+	.	ID="RND-4_FAMILY-221";Tend="1818";Tstart="1519";shortTE="F";uid="4ad856e3-7364-425f-8d25-3f05e6961fdc"
CM032339.1	RepeatMasker	LINE/RTE-BovB	78897197	78899702	3290	+	.	ID="RND-6_FAMILY-2056";Tend="2576";Tstart="192";shortTE="F";uid="32a19b1d-a661-4c88-a2e4-b8f2ab1ca530"
CM032339.1	RepeatMasker	DNA/TcMar-Pogo	58107752	58109996	14007	+	.	ID="rnd-5_family-6724";Tend="2872";Tstart="698";shortTE="F";uid="7099b00d-db49-49b8-a177-ccc9435347bf"
CM032339.1	RepeatMasker	Unknown	26974002	26974272	1612	+	.	ID="RND-6_FAMILY-1889";Tend="1437";Tstart="1144";shortTE="F";uid="6a99a494-333b-4848-96b7-0dbf08c0eff2"
CM032339.1	RepeatMasker	Unknown	72836512	72836824	2235	+	.	ID="RND-5_FAMILY-750";Tend="1272";Tstart="973";shortTE="F";uid="1889e578-79d1-4d07-8ba1-627aa0b72999"
CM032339.1	RepeatMasker	DNA/hAT-Tip100	72966824	72967322	2751	+	.	ID="RND-6_FAMILY-379";Tend="1356";Tstart="801";shortTE="F";uid="86c0bbba-6707-4327-ab1d-4ce7a60dd470"
CM032339.1	RepeatMasker	DNA/TcMar-m44	50888742	50891075	17005	+	.	ID="MARINER-3_AP";Tend="2304";Tstart="1";shortTE="F";uid="6d5137ce-771f-4e15-8981-1428d9b95a25"
CM032339.1	RepeatMasker	DNA/Kolobok-E	17462606	17462789	437	+	.	ID="RND-1_FAMILY-261";Tend="1452";Tstart="1261";shortTE="F";uid="d507d15b-4661-4d89-9bbb-f610c1033f98"
CM032339.1	RepeatMasker	Unknown	16907108	16907246	1058	+	.	ID="RND-5_FAMILY-3927";Tend="1442";Tstart="1304";shortTE="F";uid="f6ab262e-ddf9-44db-b59d-0fb945f1be12"
CM032339.1	RepeatMasker	DNA/Maverick	41027579	41029164	13322	+	.	ID="RND-6_FAMILY-2177";Tend="3230";Tstart="1668";shortTE="F";uid="69a89a88-b9c3-416d-9571-8bcb35f15296"
CM032339.1	RepeatMasker	Unknown	66460575	66460728	632	+	.	ID="RND-1_FAMILY-358";Tend="1037";Tstart="885";shortTE="F";uid="18ebfb6f-b7f2-474d-ad7f-ce9a55d05a5b"
CM032339.1	RepeatMasker	DNA/hAT	37155896	37158752	19071	+	.	ID="RND-6_FAMILY-1015";Tend="2953";Tstart="179";shortTE="F";uid="3784fb97-12a5-4bf8-91dc-30e1aae7431c"
CM032339.1	RepeatMasker	Unknown	61537564	61537908	1083	+	.	ID="RND-5_FAMILY-19619";Tend="966";Tstart="653";shortTE="F";uid="336fd18e-e812-4b19-a221-5991880a6e08"
CM032339.1	RepeatMasker	Unknown	56765211	56766307	7463	+	.	ID="RND-1_FAMILY-48";Tend="1969";Tstart="897";shortTE="F";uid="6366336f-77a7-4663-b11f-768d23400e0f"
CM032339.1	RepeatMasker	DNA/TcMar-Mariner	42489279	42489802	2281	+	.	ID="rnd-5_family-1016";Tend="1810";Tstart="1502";shortTE="F";uid="4de49cac-7ae9-49a1-8556-8bac06bbbc45"
CM032339.1	RepeatMasker	Unknown	639337	639463	461	+	.	ID="RND-1_FAMILY-289";Tend="643";Tstart="510";shortTE="F";uid="c2944792-6664-4472-befe-736064163bf7"
CM032339.1	RepeatMasker	LINE/I-Jockey	49556158	49557230	750	+	.	ID="VINGI-29_LMI";Tend="1217";Tstart="150";shortTE="F";uid="3dab24a4-56c5-4623-936f-5dea4b246feb"
CM032339.1	RepeatMasker	Unknown	46787748	46788555	478	+	.	ID="RND-6_FAMILY-8383";Tend="1269";Tstart="427";shortTE="F";uid="57ff6ec3-42f4-4158-b391-35827fe4d8e9"
CM032339.1	RepeatMasker	DNA/hAT?	56565655	56568799	22942	+	.	ID="RND-1_FAMILY-83";Tend="3818";Tstart="610";shortTE="F";uid="d7188717-9000-40e5-8714-3fa33c0fcfb9"
CM032339.1	RepeatMasker	DNA/hAT-Charlie	10244421	10244642	577	+	.	ID="HAT-1_DAN";Tend="1485";Tstart="1267";shortTE="F";uid="a228aadd-4b61-47ba-9e09-a0eb74b6a186"
CM032339.1	RepeatMasker	DNA/hAT-Charlie	41384375	41384510	839	+	.	ID="RND-5_FAMILY-114";Tend="1131";Tstart="991";shortTE="F";uid="c6538756-b4a0-4cdd-ac06-5d154e329db7"
CM032339.1	RepeatMasker	Unknown	22151340	22151694	1236	+	.	ID="RND-1_FAMILY-15";Tend="320";Tstart="43";shortTE="F";uid="3640e20e-30b3-4962-b234-f4462d409026"
CM032339.1	RepeatMasker	DNA/hAT-Tip100	41308156	41308629	3234	+	.	ID="RND-1_FAMILY-92";Tend="1411";Tstart="938";shortTE="F";uid="7140a010-54f2-416a-94d4-bbca9cef447f"
CM032339.1	RepeatMasker	Unknown	85416799	85417806	1522	+	.	ID="RND-1_FAMILY-47";Tend="3538";Tstart="2564";shortTE="F";uid="e16e4d5a-3851-40de-b062-0fa703d029d3"
CM032339.1	RepeatMasker	DNA/hAT-Charlie	44480285	44481168	553	+	.	ID="HAT-33_LMI";Tend="1394";Tstart="521";shortTE="F";uid="1ea379b6-8120-4351-a7e2-1947d9e6576c"
CM032339.1	RepeatMasker	LINE/RTE-BovB	72973142	72973663	3728	+	.	ID="RND-1_FAMILY-91";Tend="1431";Tstart="908";shortTE="F";uid="479d2800-b142-49c3-9568-551506220414"
CM032339.1	RepeatMasker	DNA/Maverick	63779501	63779770	1414	+	.	ID="RND-1_FAMILY-298";Tend="626";Tstart="342";shortTE="F";uid="fe4a6d52-d2a1-40b8-b12b-c6284f54ac21"
CM032339.1	RepeatMasker	Unknown	40996344	40996610	1091	+	.	ID="RND-1_FAMILY-26";Tend="1094";Tstart="823";shortTE="F";uid="a07b6167-61ca-4fb9-a6ad-227b1a7e3ed0"
CM032339.1	RepeatMasker	Unknown	6273986	6274276	1582	+	.	ID="RND-6_FAMILY-3611";Tend="1652";Tstart="1351";shortTE="F";uid="a717e868-6547-4a73-8f55-9c2e9981eab0"
CM032339.1	RepeatMasker	LINE/Penelope	10632660	10632850	733	+	.	ID="RND-5_FAMILY-9031";Tend="2148";Tstart="1947";shortTE="F";uid="1be5a2e8-fca9-4b4a-a4e5-d9e3db1fa016"
CM032339.1	RepeatMasker	Unknown	34338028	34338683	4041	+	.	ID="RND-5_FAMILY-6953";Tend="1531";Tstart="849";shortTE="F";uid="37bb892a-c79f-46dc-92e3-e8721f5bfb8b"
CM032339.1	RepeatMasker	DNA	5122791	5122923	796	+	.	ID="RND-6_FAMILY-4312";Tend="1151";Tstart="1019";shortTE="F";uid="98f46abb-5e59-49b6-ac4a-acc35df62759"
CM032339.1	RepeatMasker	DNA/hAT-Charlie	69870826	69872383	11512	+	.	ID="RND-1_FAMILY-98";Tend="2061";Tstart="612";shortTE="F";uid="5e6ddce2-f8ec-4d2e-9383-7568bb65023a"
CM032339.1	RepeatMasker	DNA/hAT-Tip100	85228164	85228889	1749	+	.	ID="RND-5_FAMILY-1539";Tend="797";Tstart="139";shortTE="F";uid="83e12122-3f21-432e-b6ac-c374fa73c510"
CM032339.1	RepeatMasker	DNA/hAT-Ac	8354734	8355356	2342	+	.	ID="RND-4_FAMILY-1424";Tend="1628";Tstart="899";shortTE="F";uid="b8fdbbaf-3b4f-439b-bc34-d684b476c18e"
CM032339.1	RepeatMasker	Unknown	83837968	83838240	863	+	.	ID="RND-1_FAMILY-34";Tend="1251";Tstart="983";shortTE="F";uid="98041db4-bdce-47bf-91fc-0b4bdf1d85f4"
CM032339.1	RepeatMasker	LINE/RTE-BovB	54523022	54523367	487	+	.	ID="RND-6_FAMILY-6089";Tend="1771";Tstart="1446";shortTE="F";uid="77821a3c-6aad-4032-a363-58de1d1dfe42"
CM032339.1	RepeatMasker	LINE/I-Jockey	77029497	77029606	441	+	.	ID="TART_DV";Tend="7068";Tstart="6960";shortTE="F";uid="ec6a30b5-ebad-4f58-b4f3-20b6893092ad"
CM032339.1	RepeatMasker	LTR/Gypsy	80042205	80042365	571	+	.	ID="GYPSY-24_DEL-I";Tend="2842";Tstart="2683";shortTE="F";uid="e4e93de4-f215-4c2c-bb0f-5a64bddc01d0"
CM032339.1	RepeatMasker	Unknown	1247526	1247954	1640	+	.	ID="RND-1_FAMILY-194";Tend="1466";Tstart="964";shortTE="F";uid="ad52ed32-062e-4f5a-a65a-eedfbf53b409"
CM032339.1	RepeatMasker	Unknown	65534047	65534357	1099	+	.	ID="RND-6_FAMILY-9593";Tend="1097";Tstart="785";shortTE="F";uid="33db0ec6-5ff3-4cea-be93-8e4e7ad8a2ce"
CM032339.1	RepeatMasker	Unknown	86042434	86043159	6365	+	.	ID="RND-1_FAMILY-468";Tend="1877";Tstart="1152";shortTE="F";uid="d27fa047-fb98-4f77-b27e-88c09e37e928"
CM032339.1	RepeatMasker	DNA	54519518	54519783	602	+	.	ID="ttaa22_ap";Tend="287";Tstart="29";shortTE="F";uid="b72f3617-ed7c-415b-803a-b548109936a3"
CM032339.1	RepeatMasker	DNA/hAT-Tip100	41308740	41308946	1135	+	.	ID="RND-6_FAMILY-1970";Tend="1030";Tstart="810";shortTE="F";uid="97be6240-3c87-4b17-92e3-433e87aed9d6"
CM032339.1	RepeatMasker	Unknown	80762057	80762163	790	+	.	ID="RND-6_FAMILY-427";Tend="947";Tstart="704";shortTE="F";uid="be599749-ce60-4147-b3e0-3b437721b03a"
CM032339.1	RepeatMasker	LINE/R1	82223055	82223327	457	+	.	ID="RND-5_FAMILY-337";Tend="927";Tstart="654";shortTE="F";uid="049801ab-61f5-4b93-a74c-dc10202cdd75"
CM032339.1	RepeatMasker	DNA/TcMar-Mariner	42671103	42671323	1057	+	.	ID="RND-1_FAMILY-417";Tend="837";Tstart="618";shortTE="F";uid="b0922615-3eb7-411f-99d6-f4c26c98de6e"
CM032339.1	RepeatMasker	Unknown	10004138	10004700	4362	+	.	ID="RND-1_FAMILY-135";Tend="1485";Tstart="919";shortTE="F";uid="2b45795b-f8c9-4e4e-8ba2-73b16ba15a63"
CM032339.1	RepeatMasker	DNA/hAT-Tip100	5745196	5745927	3240	+	.	ID="RND-5_FAMILY-15467";Tend="730";Tstart="19";shortTE="F";uid="596aab83-95e4-4097-a409-1229dc29b712"
CM032339.1	RepeatMasker	LINE/Penelope	26514036	26514137	613	+	.	ID="RND-1_FAMILY-251";Tend="984";Tstart="881";shortTE="F";uid="1de00205-22ff-4b17-9127-5a44ca496851"
CM032339.1	RepeatMasker	LINE/RTE-BovB	65104019	65104224	1253	+	.	ID="RND-5_FAMILY-135";Tend="2001";Tstart="1800";shortTE="F";uid="5af3aa0d-952b-44a6-92b4-937b48ecf1a4"
CM032339.1	RepeatMasker	RC/Helitron	54915388	54917104	13924	+	.	ID="RND-6_FAMILY-4521";Tend="2391";Tstart="692";shortTE="F";uid="23535777-f588-4575-8276-b8801e5ff8a3"
CM032339.1	RepeatMasker	DNA/TcMar-Mariner	20261598	20262865	8738	+	.	ID="MARINER-1_HSAL";Tend="1287";Tstart="1";shortTE="F";uid="30ad02b6-48ca-4425-9d41-c6452648b5f7"
CM032339.1	RepeatMasker	Unknown	10371719	10372001	824	+	.	ID="RND-5_FAMILY-20557";Tend="2802";Tstart="2538";shortTE="F";uid="022267d5-4f39-49b4-87da-57bef0188948"
CM032339.1	RepeatMasker	DNA/hAT-Tip100	65096525	65096738	1198	+	.	ID="rnd-6_family-2701";Tend="1186";Tstart="956";shortTE="F";uid="2cb896e5-4f5c-4435-a341-fe0d36dd5882"
CM032339.1	RepeatMasker	Unknown	5277951	5278112	1086	+	.	ID="RND-5_FAMILY-750";Tend="1093";Tstart="933";shortTE="F";uid="097da699-5b4b-4ddc-94d9-eaeaad1b28b8"
CM032339.1	RepeatMasker	Satellite	10457	11876	11229	+	.	ID="RND-1_FAMILY-240";Tend="1726";Tstart="340";shortTE="F";uid="2c74e7ab-a39f-402a-8764-01f0a6efe449"
CM032339.1	RepeatMasker	Unknown	14236590	14236885	685	+	.	ID="RND-1_FAMILY-36";Tend="1211";Tstart="919";shortTE="F";uid="7ece109b-36cf-488e-aa1e-c0102e241666"
CM032339.1	RepeatMasker	Unknown	23603025	23603333	1184	+	.	ID="RND-5_FAMILY-13873";Tend="1774";Tstart="1490";shortTE="F";uid="e721ec7b-af8c-466a-91c5-09215a219a9a"
CM032339.1	RepeatMasker	DNA/hAT	63891346	63891471	445	+	.	ID="RND-5_FAMILY-2177";Tend="1528";Tstart="1399";shortTE="F";uid="86313498-7f10-42b4-8d86-12140746620c"
CM032339.1	RepeatMasker	Unknown	16375111	16375217	1486	+	.	ID="RND-6_FAMILY-1381";Tend="1460";Tstart="923";shortTE="F";uid="c02f9732-31ac-4a37-a67f-6c3252a573ae"
CM032339.1	RepeatMasker	Unknown	54740923	54741253	1305	+	.	ID="RND-1_FAMILY-131";Tend="1434";Tstart="1087";shortTE="F";uid="3f1a5a70-8374-4533-a40c-4e376c0c6005"
CM032339.1	RepeatMasker	Unknown	80408820	80409739	3919	+	.	ID="RND-6_FAMILY-6616";Tend="1742";Tstart="695";shortTE="F";uid="27a20d3d-da84-41c4-a431-cf8234b8dbe8"
CM032339.1	RepeatMasker	Unknown	32712188	32712670	949	+	.	ID="RND-4_FAMILY-1619";TEgroup="ctg_1%7CRND-4_FAMILY-1619%7C1";Tend="1282";Tstart="954";shortTE="F";uid="f9245b0e-d130-4755-9bc4-0b7606b74de8"
CM032339.1	RepeatMasker	DNA/hAT-Charlie	72424122	72424330	689	+	.	ID="hat-n11_ap";Tend="97";Tstart="1";shortTE="F";uid="76ad0e0b-d3c0-496d-94db-a7b3c740a0e0"
CM032339.1	RepeatMasker	DNA/hAT-Charlie	58081888	58083152	7878	+	.	ID="RND-6_FAMILY-2336";Tend="1497";Tstart="303";shortTE="F";uid="85bbd92c-b093-4f78-8578-5f94b8643ecc"
CM032339.1	RepeatMasker	Unknown	25966945	25967579	2802	+	.	ID="RND-6_FAMILY-2341";Tend="1593";Tstart="870";shortTE="F";uid="001949ae-8304-434e-9fef-004a3e99e6d1"
CM032339.1	RepeatMasker	LTR/Copia	82542997	82543211	1091	+	.	ID="RND-1_FAMILY-117";Tend="1023";Tstart="770";shortTE="F";uid="31d12ded-3027-413d-8d91-63125b31b648"
CM032339.1	RepeatMasker	Unknown	78667594	78668048	1049	+	.	ID="RND-1_FAMILY-47";Tend="4967";Tstart="4512";shortTE="F";uid="e66dcf3d-6e4c-4544-b98b-7cad0cedc87e"
CM032339.1	RepeatMasker	LINE/L2	49573686	49576502	21486	+	.	ID="RND-1_FAMILY-167";Tend="3382";Tstart="512";shortTE="F";uid="0c741ace-4a95-4bcd-bc9a-1a354eee885c"
CM032339.1	RepeatMasker	DNA/Maverick	71130028	71131646	8417	+	.	ID="rnd-5_family-3631";Tend="1845";Tstart="95";shortTE="F";uid="97076fce-4f6b-4c0d-90f3-95bec6f0b355"
CM032339.1	RepeatMasker	Unknown	53076188	53076414	699	+	.	ID="RND-6_FAMILY-4588";Tend="1771";Tstart="1520";shortTE="F";uid="0ef9af2f-5818-4f9b-997d-764e35465c9e"
CM032339.1	RepeatMasker	DNA/hAT-Ac	48671850	48672748	7156	+	.	ID="RND-6_FAMILY-14672";Tend="1854";Tstart="946";shortTE="F";uid="60a54bbe-0c42-4923-bb14-c31f2c4c76a5"
CM032339.1	RepeatMasker	DNA/hAT-Tip100	63312806	63312926	432	+	.	ID="RND-1_FAMILY-108";Tend="1235";Tstart="1123";shortTE="F";uid="01337cfb-73df-4957-acbf-9c4f3928404b"
CM032339.1	RepeatMasker	Unknown	37340132	37340626	2395	+	.	ID="RND-6_FAMILY-1889";Tend="1415";Tstart="944";shortTE="F";uid="5a29329f-043b-4cae-ac1a-bf59b92c52d0"
CM032339.1	RepeatMasker	Unknown	49914701	49915189	3112	+	.	ID="RND-5_FAMILY-6350";Tend="1575";Tstart="1050";shortTE="F";uid="70fc0333-1cb5-4861-8430-9629fa8456b4"
CM032339.1	RepeatMasker	LINE/RTE-BovB	45744021	45744323	425	+	.	ID="RTE-1B_LMI";Tend="868";Tstart="568";shortTE="F";uid="2c7883e9-cd5a-4165-ade5-403823f0b8ef"
CM032339.1	RepeatMasker	DNA/hAT-Tip100	53292370	53292901	1723	+	.	ID="RND-5_FAMILY-10978";Tend="1565";Tstart="877";shortTE="F";uid="655527de-f02d-47d1-b9f2-607842d50a48"
CM032339.1	RepeatMasker	LINE/RTE-BovB	81051484	81051959	2753	+	.	ID="RND-5_FAMILY-1491";Tend="2804";Tstart="2324";shortTE="F";uid="c522fda9-7353-44e5-9917-868ea0f233fb"
CM032339.1	RepeatMasker	Unknown	24629586	24630503	3918	+	.	ID="RND-5_FAMILY-3927";Tend="1729";Tstart="805";shortTE="F";uid="72940e40-82cd-4339-bcc7-acf369aeb8e3"
CM032339.1	RepeatMasker	DNA/MULE-NOF	26195700	26196096	579	+	.	ID="RND-5_FAMILY-7093";Tend="2683";Tstart="2305";shortTE="F";uid="5f0fd6dc-38ca-4db7-9453-0fd53a1e453f"
CM032339.1	RepeatMasker	DNA/hAT-Tip100	62387484	62387810	1453	+	.	ID="RND-1_FAMILY-80";Tend="1292";Tstart="918";shortTE="F";uid="7ba81d7d-f508-456e-8c6a-62bafbf25dd6"
CM032339.1	RepeatMasker	DNA/Kolobok-E	21549728	21550394	5039	+	.	ID="RND-1_FAMILY-243";Tend="1620";Tstart="960";shortTE="F";uid="de52bb61-03e9-4bf2-8270-0c3510eb723e"
CM032339.1	RepeatMasker	DNA/PIF-Harbinger	9921617	9921978	2588	+	.	ID="RND-6_FAMILY-3296";Tend="1392";Tstart="1009";shortTE="F";uid="8117fae5-255f-4539-ba93-96b30ae6bd67"
CM032339.1	RepeatMasker	DNA/hAT-Tip100	86295904	86296051	757	+	.	ID="RND-5_FAMILY-1017";Tend="1253";Tstart="1109";shortTE="F";uid="67bd1271-a09c-4237-9c23-2f895e3a9e85"
CM032339.1	RepeatMasker	LINE/I-Jockey	78438440	78442741	37538	+	.	ID="RND-6_FAMILY-3210";Tend="6036";Tstart="1770";shortTE="F";uid="1de99454-7a7c-4a23-8482-982339e0a2e4"
CM032339.1	RepeatMasker	Unknown	54604722	54605367	3645	+	.	ID="RND-1_FAMILY-55";Tend="1585";Tstart="944";shortTE="F";uid="2f01f775-4c8f-41e4-b333-05195e7e70bd"
CM032339.1	RepeatMasker	DNA/hAT-hAT19	77492828	77493079	1283	+	.	ID="HAT-N15_AP";Tend="244";Tstart="1";shortTE="F";uid="1e6607e4-53dd-417f-aa7e-c07591f1abac"
CM032339.1	RepeatMasker	DNA/hAT-Charlie	85264673	85264784	481	+	.	ID="RND-5_FAMILY-114";Tend="2450";Tstart="2342";shortTE="F";uid="c92483c6-bf45-489e-89e2-a8fe515e8651"
CM032339.1	RepeatMasker	LINE/RTE-RTE	60386180	60387501	6655	+	.	ID="RND-5_FAMILY-1230";Tend="1466";Tstart="53";shortTE="F";uid="5883f04a-03af-4508-85b9-0126aa21bd39"
CM032339.1	RepeatMasker	LTR/Gypsy	35634630	35635389	5038	+	.	ID="RND-1_FAMILY-352";Tend="1088";Tstart="308";shortTE="F";uid="a7b89acc-231f-4188-bfea-cb341af54e68"
CM032339.1	RepeatMasker	DNA/hAT?	1220120	1220356	980	+	.	ID="RND-6_FAMILY-3998";Tend="1095";Tstart="874";shortTE="F";uid="d86395b2-f300-46b3-9507-498cb4b263d0"
CM032339.1	RepeatMasker	Unknown	55167368	55167641	982	+	.	ID="RND-1_FAMILY-341";TEgroup="ctg_1%7CRND-1_FAMILY-341%7C3";Tend="1521";Tstart="1019";shortTE="F";uid="f2c4f295-4df4-468b-833c-9f052fc6f550"
CM032339.1	RepeatMasker	Unknown	48661601	48661837	626	+	.	ID="RND-1_FAMILY-155";Tend="1181";Tstart="969";shortTE="F";uid="1e2f18f2-d04f-470d-ac07-d1346a69e380"
CM032339.1	RepeatMasker	DNA/hAT-hAT19	38149896	38150088	1051	+	.	ID="DNA8-66_AP";Tend="192";Tstart="1";shortTE="F";uid="c4c02453-3411-426c-84f6-5e5a9c4ced31"
CM032339.1	RepeatMasker	DNA/Kolobok-E	70992182	70992785	4138	+	.	ID="RND-1_FAMILY-261";Tend="1603";Tstart="1003";shortTE="F";uid="ec86de6d-9dfa-4392-b87f-4d82866fd61b"
CM032339.1	RepeatMasker	DNA/Kolobok-E	33181622	33182277	4358	+	.	ID="RND-1_FAMILY-261";Tend="1632";Tstart="973";shortTE="F";uid="2c28e23a-1ac2-45db-a85b-76ee9df158b1"
CM032339.1	RepeatMasker	LINE/RTE-BovB	25727569	25729091	1283	+	.	ID="RND-6_FAMILY-1784";Tend="1558";Tstart="214";shortTE="F";uid="7bdb4123-606b-4b1c-9d8f-27dcb5e0905d"
CM032339.1	RepeatMasker	DNA/hAT-Ac	13404532	13404655	919	+	.	ID="RND-6_FAMILY-3981";Tend="1117";Tstart="994";shortTE="F";uid="314253fc-180c-4fcc-938a-6d378cf7f7ed"
CM032339.1	RepeatMasker	LTR/Gypsy	18892929	18893134	998	+	.	ID="RND-5_FAMILY-607";Tend="143";Tstart="1";shortTE="F";uid="19d6e40b-309c-468a-817d-aca656f1bc88"
CM032339.1	RepeatMasker	RC/Helitron	7359599	7359927	506	+	.	ID="HELITRON-2_AVAN";Tend="729";Tstart="407";shortTE="F";uid="5c62482b-ab1b-4c90-819b-d1f934a87a92"
CM032339.1	RepeatMasker	Unknown	8845844	8846102	1400	+	.	ID="RND-6_FAMILY-7835";Tend="1230";Tstart="932";shortTE="F";uid="eb56bd82-8133-4b59-9f90-889fd31db94a"
CM032339.1	RepeatMasker	Unknown	69641088	69641358	1645	+	.	ID="RND-1_FAMILY-34";Tend="1217";Tstart="939";shortTE="F";uid="ba2ae9a9-8a69-4183-815a-a6d7130a524a"
CM032339.1	RepeatMasker	LINE/CR1	8748097	8748289	640	+	.	ID="RND-6_FAMILY-5579";Tend="916";Tstart="770";shortTE="F";uid="18c67d6f-015f-4537-b619-2a286e0f0eb1"
CM032339.1	RepeatMasker	DNA/hAT?	65011543	65011646	765	+	.	ID="RND-1_FAMILY-83";Tend="694";Tstart="591";shortTE="F";uid="c71b5bb9-76cb-48c4-9e19-5822d703b5cd"
CM032339.1	RepeatMasker	LINE/R2-NeSL	23465	24634	8529	+	.	ID="RND-1_FAMILY-512";Tend="1780";Tstart="675";shortTE="F";uid="6f016833-ba47-49a6-8a68-8a562dae859c"
CM032339.1	RepeatMasker	DNA/hAT-Tip100	21133650	21134407	2112	+	.	ID="RND-6_FAMILY-4512";Tend="1464";Tstart="649";shortTE="F";uid="81cad65e-c387-469b-9faa-a9f29d7c59c4"
CM032339.1	RepeatMasker	DNA/hAT-Tip100	10803965	10804231	2049	+	.	ID="RND-4_FAMILY-258";Tend="1112";Tstart="842";shortTE="F";uid="d72bd62f-1be6-45ca-9017-5804e7ca6376"
CM032339.1	RepeatMasker	DNA/PiggyBac	71521647	71523630	6520	+	.	ID="PIGGYBAC-2_LSAL";Tend="2173";Tstart="152";shortTE="F";uid="aa86da62-5fe9-44c2-86a5-6070e3360142"
CM032339.1	RepeatMasker	Retroposon?	21481796	21482487	4911	+	.	ID="RND-1_FAMILY-162";Tend="2159";Tstart="1186";shortTE="F";uid="65fba3ba-55b6-4a85-9471-5b81be9057f0"
CM032339.1	RepeatMasker	DNA/hAT-hAT19	53380175	53380967	3210	+	.	ID="RND-5_FAMILY-2439";Tend="1401";Tstart="568";shortTE="F";uid="ef0a75a0-d921-4e24-a2fc-cb903f609e13"
CM032339.1	RepeatMasker	DNA/hAT-Tip100	53087535	53087776	880	+	.	ID="RND-5_FAMILY-14276";Tend="1156";Tstart="886";shortTE="F";uid="999ba8a6-af71-4c9a-8247-88a91e268971"
CM032339.1	RepeatMasker	DNA/hAT-Ac	39069397	39070135	4061	+	.	ID="RND-4_FAMILY-1424";Tend="1737";Tstart="910";shortTE="F";uid="223bf8f9-6b76-4761-811c-2844c9d8031d"
CM032339.1	RepeatMasker	DNA/TcMar-Mariner	11365623	11365753	545	+	.	ID="MARINER-N13_HSAL";Tend="501";Tstart="372";shortTE="F";uid="bd2ff326-a0ea-4215-96a7-c958406b7de7"
CM032339.1	RepeatMasker	Unknown	47529398	47529579	478	+	.	ID="RND-5_FAMILY-3260";Tend="1294";Tstart="1075";shortTE="F";uid="39c07c8d-45a9-4d96-861d-3f3123e78041"
CM032339.1	RepeatMasker	DNA/hAT-Tip100	9640612	9641095	1299	+	.	ID="RND-6_FAMILY-4512";Tend="1233";Tstart="780";shortTE="F";uid="5b3b39a0-e33a-4981-878e-e75f4d5c396c"
CM032339.1	RepeatMasker	DNA/hAT-Tip100	35647914	35650123	4473	+	.	ID="hat-15_lmi";Tend="5380";Tstart="3178";shortTE="F";uid="26b9acca-dda9-4786-b9e3-8f43a3eb6c05"
CM032339.1	RepeatMasker	Unknown	29197840	29198788	5680	+	.	ID="RND-1_FAMILY-54";Tend="1781";Tstart="780";shortTE="F";uid="6117726e-143d-4133-adf0-44aded05586d"
CM032339.1	RepeatMasker	Unknown	56161250	56161446	1003	+	.	ID="RND-5_FAMILY-4";Tend="1291";Tstart="1099";shortTE="F";uid="948ccb48-4df6-45dd-a95d-07362d99d408"
CM032339.1	RepeatMasker	DNA/hAT-hATm	59043166	59043676	1085	+	.	ID="RND-6_FAMILY-2372";Tend="1389";Tstart="876";shortTE="F";uid="201e8bd8-da9f-47fe-92d5-b7cd01f0d750"
CM032339.1	RepeatMasker	Unknown	64175668	64176367	4176	+	.	ID="RND-5_FAMILY-723";Tend="1616";Tstart="935";shortTE="F";uid="5fbfda84-6e92-4849-84ac-94c3cbb510d0"
CM032339.1	RepeatMasker	DNA/hAT-Charlie	86553739	86554406	881	+	.	ID="RND-1_FAMILY-98";TEgroup="ctg_1%7CRND-1_FAMILY-98%7C7";Tend="2043";Tstart="856";shortTE="F";uid="8dda9852-8a7d-4605-afb6-620b37f4f925"
CM032339.1	RepeatMasker	DNA/Maverick	86099483	86099915	1641	+	.	ID="RND-1_FAMILY-85";Tend="5819";Tstart="5386";shortTE="F";uid="1ce0b02f-2cbc-4cd0-99db-364cb40cdd62"
CM032339.1	RepeatMasker	DNA/hAT-Tip100	61327135	61327450	1831	+	.	ID="RND-5_FAMILY-2985";Tend="1402";Tstart="1074";shortTE="F";uid="e9b903b7-ac79-424e-959f-7b2c6ed20f93"
CM032339.1	RepeatMasker	LINE/RTE-BovB	49547725	49548529	553	+	.	ID="RTE-17_LMI";Tend="1009";Tstart="104";shortTE="F";uid="b7f0f402-0f61-4239-8d91-6ebc24105e86"
CM032339.1	RepeatMasker	LTR/Pao	24018834	24019099	1833	+	.	ID="RND-6_FAMILY-14711";Tend="1111";Tstart="812";shortTE="F";uid="99c1776b-4f8d-46ca-a35b-fb57f8166846"
CM032339.1	RepeatMasker	Unknown	37519966	37520300	2505	+	.	ID="RND-1_FAMILY-10";Tend="1253";Tstart="931";shortTE="F";uid="7ce02525-c5b1-4f16-9b62-aace7cbe7a3e"
CM032339.1	RepeatMasker	Unknown	33826169	33826611	1841	+	.	ID="RND-1_FAMILY-36";Tend="1194";Tstart="773";shortTE="F";uid="7705ed28-9214-4f96-af8c-5fa3b568017c"
CM032339.1	RepeatMasker	LINE/R2-NeSL	19994	23443	5809	+	.	ID="RND-1_FAMILY-396";Tend="2366";Tstart="1";shortTE="F";uid="abe23731-46da-4969-97de-0c8c92f92eda"
CM032339.1	RepeatMasker	LINE/I	39927863	39931408	20924	+	.	ID="RND-5_FAMILY-20541";Tend="4290";Tstart="696";shortTE="F";uid="73f8307b-1442-4492-8669-94a91aab6d97"
CM032339.1	RepeatMasker	Unknown	30639286	30639861	4107	+	.	ID="RND-5_FAMILY-4154";Tend="1530";Tstart="963";shortTE="F";uid="849172f3-1895-4021-be34-9da37b387c36"
CM032339.1	RepeatMasker	DNA	85906295	85906636	2370	+	.	ID="RND-4_FAMILY-74";Tend="1299";Tstart="958";shortTE="F";uid="f0a2518c-9289-4df5-a991-979a3569333c"
CM032339.1	RepeatMasker	Unknown	27869927	27870342	2639	+	.	ID="RND-6_FAMILY-20733";Tend="1613";Tstart="1179";shortTE="F";uid="aa3cd155-3e7f-4b87-9dd4-c022c8e80169"
CM032339.1	RepeatMasker	Unknown	35595124	35595347	545	+	.	ID="HALYOMORPHA_HALYS-5_FAMILY-2822";Tend="336";Tstart="127";shortTE="F";uid="b1e62c2f-c375-4a3f-9256-fafefeef86d8"
CM032339.1	RepeatMasker	LINE/R1	34960337	34960582	450	+	.	ID="RND-6_FAMILY-19791";Tend="2670";Tstart="2425";shortTE="F";uid="356adc88-14af-4e42-bc40-b956afee7c0f"
CM032339.1	RepeatMasker	LINE/Penelope	76801768	76801930	946	+	.	ID="RND-6_FAMILY-17760";Tend="2873";Tstart="2710";shortTE="F";uid="3654ea75-193f-4f64-9356-c8957ccd3c10"
CM032339.1	RepeatMasker	Unknown	11258679	11258815	455	+	.	ID="RND-6_FAMILY-17116";Tend="2306";Tstart="2169";shortTE="F";uid="484fb8e5-a2e4-4101-9c75-6e54f8ee50ff"
CM032339.1	RepeatMasker	Unknown	43694911	43695261	2072	+	.	ID="RND-4_FAMILY-1619";Tend="1288";Tstart="950";shortTE="F";uid="eef851fc-8ff4-4e99-ab84-d97fa73f5183"
CM032339.1	RepeatMasker	LTR/Gypsy	35611579	35612730	4973	+	.	ID="RND-6_FAMILY-8108";Tend="4716";Tstart="3595";shortTE="F";uid="7caf0199-56a5-4094-867a-b9a9dc7e8673"
CM032339.1	RepeatMasker	DNA/hAT-Tip100	27236169	27236635	2811	+	.	ID="RND-4_FAMILY-476";Tend="1436";Tstart="981";shortTE="F";uid="d91ba2d1-7219-4d1c-9c11-070b0ff90338"
CM032339.1	RepeatMasker	RC/Helitron	17747840	17748365	3662	+	.	ID="RND-4_FAMILY-2794";Tend="1202";Tstart="660";shortTE="F";uid="87788ce9-a93c-4a79-8f49-c605dea12d1c"
CM032339.1	RepeatMasker	DNA/hAT-Tip100	49926343	49926508	513	+	.	ID="RND-4_FAMILY-19";Tend="1066";Tstart="877";shortTE="F";uid="ae36f7e8-ea23-4023-bb84-cff3d15d007a"
CM032339.1	RepeatMasker	DNA/hAT-Tip100	30862001	30862133	443	+	.	ID="RND-4_FAMILY-6";Tend="1102";Tstart="969";shortTE="F";uid="95bf1ac8-9e2f-44cd-8a5a-7dd74aa8181c"
CM032339.1	RepeatMasker	LTR/Pao	39291855	39292379	4123	+	.	ID="RND-5_FAMILY-76";Tend="2577";Tstart="2069";shortTE="F";uid="074f864c-5719-4ea1-9b3d-59c329b3b339"
CM032339.1	RepeatMasker	Unknown	66423037	66423270	1312	+	.	ID="RND-6_FAMILY-868";Tend="1093";Tstart="873";shortTE="F";uid="7fa5dc58-b988-4a66-bf4e-0805d459aabc"
CM032339.1	RepeatMasker	DNA/MULE-NOF	46021966	46022325	682	+	.	ID="RND-5_FAMILY-3209";TEgroup="ctg_1%7CRND-5_FAMILY-3209%7C3";Tend="1606";Tstart="861";shortTE="F";uid="f8c92af1-f79d-4013-824a-2e1280b2b908"
CM032339.1	RepeatMasker	LINE/Penelope	45021684	45023552	2888	+	.	ID="RND-6_FAMILY-7740";Tend="3189";Tstart="1170";shortTE="F";uid="717dcf9a-6582-43b2-87f3-157d74c0500e"
CM032339.1	RepeatMasker	LINE/Penelope	74840592	74841149	3363	+	.	ID="RND-5_FAMILY-9031";Tend="2902";Tstart="2294";shortTE="F";uid="a5b6443f-1114-4ecf-8ce4-18539ba56a90"
CM032339.1	RepeatMasker	LINE/R1	35499250	35499722	1575	+	.	ID="RND-1_FAMILY-309";Tend="3490";Tstart="3063";shortTE="F";uid="f24b14b0-4d8b-4837-897f-3f9fd6e8aeba"
CM032339.1	RepeatMasker	DNA/Ginger-1	66041703	66041958	766	+	.	ID="GINGER1-1_AP";Tend="1510";Tstart="1248";shortTE="F";uid="28e92071-62cf-49bb-9eb5-2dba5c42ce47"
CM032339.1	RepeatMasker	Unknown	66363361	66364777	5187	+	.	ID="RND-6_FAMILY-4730";Tend="1839";Tstart="424";shortTE="F";uid="29bafbb6-2853-433c-ba4b-d29e1069e2fc"
CM032339.1	RepeatMasker	LINE/I	56071010	56071157	417	+	.	ID="RND-5_FAMILY-1290";Tend="1263";Tstart="1112";shortTE="F";uid="9975cb54-52c3-4820-942a-13f311b57797"
CM032339.1	RepeatMasker	LINE/I	77661426	77662463	1104	+	.	ID="RND-5_FAMILY-1684";TEgroup="ctg_1%7CRND-5_FAMILY-1684%7C10";Tend="3109";Tstart="667";shortTE="F";uid="f808eee1-4c23-46c8-ae6d-d860b39ef9e8"
CM032339.1	RepeatMasker	Unknown	58810361	58810859	2760	+	.	ID="RND-1_FAMILY-290";Tend="1443";Tstart="931";shortTE="F";uid="4ea7b675-d016-488a-bb47-90738691f294"
CM032339.1	RepeatMasker	DNA/hAT-hATm	49125457	49125815	944	+	.	ID="HAT-5_AP";Tend="3098";Tstart="2728";shortTE="F";uid="b8fa39c8-24c0-4094-be9f-9c300b9bf0de"
CM032339.1	RepeatMasker	LTR/Gypsy	73767081	73769327	1244	+	.	ID="GYPSY10-NVI_I";Tend="3559";Tstart="1366";shortTE="F";uid="9f6bbe13-13cb-4d47-ab46-68ce37836baa"
CM032339.1	RepeatMasker	LINE/CR1	22409718	22415165	47943	+	.	ID="RND-5_FAMILY-4232";Tend="5895";Tstart="449";shortTE="F";uid="4a868a85-e666-4bc1-aa11-b2855eda0451"
CM032339.1	RepeatMasker	Unknown	15095278	15095828	2405	+	.	ID="RND-4_FAMILY-588";Tend="1507";Tstart="943";shortTE="F";uid="aec14c61-bb25-4416-bd6d-4021a26842b3"
CM032339.1	RepeatMasker	LINE/R1	18384860	18385158	700	+	.	ID="RND-1_FAMILY-309";Tend="2928";Tstart="2639";shortTE="F";uid="0a845ecb-6594-48e5-8b18-513ded4d7678"
CM032339.1	RepeatMasker	Unknown	9023322	9023463	796	+	.	ID="RND-5_FAMILY-104";Tend="1358";Tstart="1224";shortTE="F";uid="9d97924d-4dac-404d-8f14-422961be114b"
CM032339.1	RepeatMasker	DNA/hAT-Tip100	55935902	55936073	625	+	.	ID="RND-1_FAMILY-134";Tend="1129";Tstart="970";shortTE="F";uid="999c6dfb-0e5e-4d9d-a45a-af27648fd18b"
CM032339.1	RepeatMasker	DNA/hAT-hAT19	51890311	51890792	640	+	.	ID="RND-6_FAMILY-23325";Tend="1819";Tstart="1376";shortTE="F";uid="671ddfce-a895-4d47-a2d5-3b4c4f983fa9"
CM032339.1	RepeatMasker	LINE/I-Jockey	79743944	79744426	1570	+	.	ID="RND-5_FAMILY-6498";Tend="373";Tstart="1";shortTE="F";uid="862c00ec-305b-43f6-8cd5-4f7cfe143402"
CM032339.1	RepeatMasker	Unknown	13046908	13047683	4168	+	.	ID="RND-6_FAMILY-25790";Tend="3389";Tstart="2741";shortTE="F";uid="1e5fbbcf-3f41-4943-992e-8869d4cc6950"
CM032339.1	RepeatMasker	RC/Helitron	63689557	63689724	653	+	.	ID="RND-6_FAMILY-692";Tend="1505";Tstart="1340";shortTE="F";uid="afae4962-e2d9-4706-86fa-2680f442c3dd"
CM032339.1	RepeatMasker	DNA/TcMar-Tc1	30450741	30453406	21533	+	.	ID="RND-6_FAMILY-12036";Tend="3499";Tstart="821";shortTE="F";uid="1ec07b50-e302-4382-8b32-6e3327e0c2bd"
CM032339.1	RepeatMasker	DNA/hAT-Ac	8886633	8886878	1086	+	.	ID="RND-5_FAMILY-2788";Tend="1447";Tstart="1183";shortTE="F";uid="48aac601-e4e8-4de3-9164-bbdd4c28b9a7"
CM032339.1	RepeatMasker	DNA/hAT-Charlie	7112106	7112710	4978	+	.	ID="RND-1_FAMILY-370";Tend="1402";Tstart="808";shortTE="F";uid="ad523a16-3aa1-4d0f-8473-5013f2504160"
CM032339.1	RepeatMasker	Unknown	34333281	34333578	759	+	.	ID="RND-6_FAMILY-9593";Tend="1097";Tstart="785";shortTE="F";uid="2e9b5bfe-ea25-48ad-837d-a7d853ff56aa"
CM032339.1	RepeatMasker	LINE/I-Jockey	27494573	27496270	2886	+	.	ID="RND-6_FAMILY-3446";Tend="2152";Tstart="508";shortTE="F";uid="db7a8dd7-6441-4632-ae60-1059c03a2abd"
CM032339.1	RepeatMasker	DNA/TcMar-Tc1	2905531	2905767	1044	+	.	ID="MARINER-N12_RPR";Tend="348";Tstart="113";shortTE="F";uid="7f42f6ae-273c-4dcf-a066-09e19484c9fb"
CM032339.1	RepeatMasker	DNA/hAT-Charlie	74089267	74089373	582	+	.	ID="RND-5_FAMILY-114";Tend="2350";Tstart="2229";shortTE="F";uid="42ea370e-c7f8-4f46-bba0-fccaaf36c657"
CM032339.1	RepeatMasker	LTR/Gypsy	71118205	71118307	423	+	.	ID="RND-6_FAMILY-24514";Tend="1731";Tstart="1636";shortTE="F";uid="8b2434b1-c8d2-4885-a24b-0a1aec34fd4e"
CM032339.1	RepeatMasker	DNA/hAT-Tip100	44751617	44752224	2019	+	.	ID="RND-6_FAMILY-9961";Tend="1574";Tstart="896";shortTE="F";uid="ce7800c1-49b6-4935-85d0-09e500075796"
CM032339.1	RepeatMasker	Unknown	12053551	12053788	1530	+	.	ID="RND-5_FAMILY-961";Tend="1107";Tstart="865";shortTE="F";uid="175fef63-a320-43af-8709-cf70ce4cedc9"
CM032339.1	RepeatMasker	LINE/Penelope	76888531	76889306	2155	+	.	ID="RND-6_FAMILY-1467";Tend="1135";Tstart="323";shortTE="F";uid="a190b44c-9c91-4e24-9925-cc3b63a7b57c"
CM032339.1	RepeatMasker	Unknown	85684223	85684756	1626	+	.	ID="RND-5_FAMILY-723";Tend="1554";Tstart="948";shortTE="F";uid="2c29a31f-8088-417f-9626-1f17ef579519"
CM032339.1	RepeatMasker	DNA/hAT-Tip100	43240783	43240914	557	+	.	ID="RND-6_FAMILY-8832";Tend="2087";Tstart="1962";shortTE="F";uid="63463c25-ebaa-4082-b81f-dcc0a95d94e3"
CM032339.1	RepeatMasker	DNA/TcMar-Mariner	54546137	54546309	697	+	.	ID="RND-5_FAMILY-6845";Tend="1422";Tstart="1227";shortTE="F";uid="e2ecd2e6-19d7-4138-a5eb-68529711da4a"
CM032339.1	RepeatMasker	DNA/hAT-hAT19	65467200	65467519	1883	+	.	ID="RND-5_FAMILY-2355";Tend="1722";Tstart="1386";shortTE="F";uid="df0782c9-1ce5-454a-a35b-84964ec2ed15"
CM032339.1	RepeatMasker	DNA/hAT-hAT19	48931515	48932671	8033	+	.	ID="RND-6_FAMILY-13380";Tend="1903";Tstart="758";shortTE="F";uid="d8301828-d38a-4da7-a4d0-9996e48f00e6"
CM032339.1	RepeatMasker	DNA/hAT-Tip100	77224617	77225182	4702	+	.	ID="RND-6_FAMILY-37543";Tend="1473";Tstart="910";shortTE="F";uid="d8ca38da-75c0-4a51-8420-e9a91eef077a"
CM032339.1	RepeatMasker	DNA/hAT	70078498	70078897	1165	+	.	ID="RND-6_FAMILY-1015";Tend="605";Tstart="210";shortTE="F";uid="ba1f03ca-a5c4-47f4-bca9-906343e8b22a"
CM032339.1	RepeatMasker	LINE/I-Jockey	41553009	41558030	38314	+	.	ID="RND-6_FAMILY-4812";Tend="5327";Tstart="344";shortTE="F";uid="f690cbab-8d56-44df-a198-ee20fe3cf4c7"
CM032339.1	RepeatMasker	DNA/MULE-NOF	51035084	51035363	724	+	.	ID="RND-5_FAMILY-2057";Tend="971";Tstart="692";shortTE="F";uid="6ec01a24-620a-470e-88cc-740f4fb98086"
CM032339.1	RepeatMasker	DNA/hAT	29057851	29058108	883	+	.	ID="RND-6_FAMILY-5934";Tend="1359";Tstart="1077";shortTE="F";uid="f49969e6-932f-46b9-bcbf-ee5ce0bfdd72"
CM032339.1	RepeatMasker	DNA/Maverick	85966117	85969955	19813	+	.	ID="RND-1_FAMILY-85";TEgroup="ctg_1%7CRND-1_FAMILY-85%7C3";Tend="5819";Tstart="1847";shortTE="F";uid="1241a1f7-4121-4e51-9081-9265cd8f9003"
CM032339.1	RepeatMasker	DNA/Crypton	74576742	74577000	807	+	.	ID="RND-1_FAMILY-109";Tend="1329";Tstart="1049";shortTE="F";uid="648cec98-5879-4370-8a1a-04af159ef507"
CM032339.1	RepeatMasker	LINE/Penelope	14161661	14162130	966	+	.	ID="RND-6_FAMILY-17760";Tend="2877";Tstart="2344";shortTE="F";uid="38a00853-99e6-4301-8dd6-27d389ea87cf"
CM032339.1	RepeatMasker	DNA/TcMar-Mariner	29783556	29784661	4800	+	.	ID="MARINER-33_HSAL";Tend="1246";Tstart="138";shortTE="F";uid="ed70dbc9-cae2-4272-849f-33ba373c8995"
CM032339.1	RepeatMasker	RC/Helitron	76045861	76046327	3136	+	.	ID="RND-4_FAMILY-246";Tend="1189";Tstart="724";shortTE="F";uid="34c1db31-4567-470d-ba88-9160939a5267"
CM032339.1	RepeatMasker	LINE/Penelope	19917078	19917424	939	+	.	ID="RND-6_FAMILY-17760";Tend="3055";Tstart="2711";shortTE="F";uid="59b56eb9-925c-430d-90b6-cff7ae5cb863"
CM032339.1	RepeatMasker	DNA/TcMar-Tc1	19273665	19274006	1173	+	.	ID="RND-6_FAMILY-2911";Tend="997";Tstart="646";shortTE="F";uid="52863830-4496-4d42-a3f1-45370f81860e"
CM032339.1	RepeatMasker	DNA/TcMar-Tc1	23978653	23979556	3154	+	.	ID="RND-5_FAMILY-1704";TEgroup="ctg_1%7CRND-5_FAMILY-1704%7C7";Tend="1582";Tstart="283";shortTE="F";uid="381107ef-2bc1-43b1-b55f-8dc2500cbe14"
CM032339.1	RepeatMasker	Unknown	74592181	74592367	432	+	.	ID="RND-5_FAMILY-4";Tend="1291";Tstart="1052";shortTE="F";uid="45ea7992-096e-4d4b-92cb-4eefef04b4a1"
CM032339.1	RepeatMasker	Unknown	65529116	65529267	883	+	.	ID="RND-5_FAMILY-2954";Tend="1559";Tstart="1410";shortTE="F";uid="c81c6930-d01a-457c-b850-10c17fa046d7"
CM032339.1	RepeatMasker	DNA/hAT-Charlie	21785660	21786175	3154	+	.	ID="RND-5_FAMILY-550";Tend="1471";Tstart="940";shortTE="F";uid="51b0fdf7-9393-447f-b6f9-2f732203f061"
CM032339.1	RepeatMasker	DNA/hAT-Tip100	613654	613839	1415	+	.	ID="RND-1_FAMILY-378";Tend="1345";Tstart="1161";shortTE="F";uid="e303cf0f-3224-42e7-97e0-c6622a748c5d"
CM032339.1	RepeatMasker	DNA/TcMar-Pogo	36914293	36914434	669	+	.	ID="RND-6_FAMILY-1418";Tend="944";Tstart="801";shortTE="F";uid="24c98fb3-052b-40b3-bb44-a09e0e2e9104"
CM032339.1	RepeatMasker	Unknown	67037090	67037746	2695	+	.	ID="RND-5_FAMILY-13873";Tend="1785";Tstart="1098";shortTE="F";uid="f991a31a-01d4-455f-a128-7cb74c8e0777"
CM032339.1	RepeatMasker	DNA/TcMar-Mariner	20003455	20004851	5246	+	.	ID="RND-5_FAMILY-6845";Tend="2052";Tstart="739";shortTE="F";uid="61a7e224-5069-432f-bbf1-da4e6770348b"
CM032339.1	RepeatMasker	LINE/I	25168867	25170166	1085	+	.	ID="RND-5_FAMILY-20541";Tend="3322";Tstart="1998";shortTE="F";uid="e2d8a093-8452-4e76-9051-522603f857b4"
CM032339.1	RepeatMasker	DNA/TcMar-Mariner	26505335	26506269	4747	+	.	ID="RND-5_FAMILY-4345";Tend="2127";Tstart="1218";shortTE="F";uid="b16e9860-c3f6-436d-b6cf-0ffbef43c6aa"
CM032339.1	RepeatMasker	LINE/I	77418316	77418872	3236	+	.	ID="RND-6_FAMILY-8213";Tend="1412";Tstart="846";shortTE="F";uid="9b2e4be1-fca8-408f-a960-3ee748b45eaf"
CM032339.1	RepeatMasker	LTR/Gypsy	58347683	58348592	1480	+	.	ID="RND-5_FAMILY-607";Tend="6221";Tstart="5266";shortTE="F";uid="1359430b-3215-476d-9ce9-0a6273ec7d60"
CM032339.1	RepeatMasker	Unknown	70988974	70989239	2085	+	.	ID="RND-1_FAMILY-248";Tend="1349";Tstart="1082";shortTE="F";uid="b07b8a09-6d5f-4682-8836-69d58f35e0b5"
CM032339.1	RepeatMasker	DNA/hAT-Tip100	12292626	12292872	540	+	.	ID="RND-6_FAMILY-3570";Tend="2177";Tstart="1927";shortTE="F";uid="0ead7e50-d661-4944-a149-d41c71bda709"
CM032339.1	RepeatMasker	DNA/hAT-Charlie	31388044	31388469	1691	+	.	ID="RND-5_FAMILY-550";Tend="1407";Tstart="890";shortTE="F";uid="10b9cfed-52a5-4654-91cb-fef4a28cdd7f"
CM032339.1	RepeatMasker	LINE/I	45813973	45815484	2749	+	.	ID="VINGI-1_BTA";Tend="3128";Tstart="1611";shortTE="F";uid="2494d174-f442-42ef-be8f-e30bfb290a55"
CM032339.1	RepeatMasker	DNA/hAT-Tip100	7288162	7289024	4404	+	.	ID="RND-6_FAMILY-5277";Tend="1629";Tstart="779";shortTE="F";uid="f3cff6f4-0550-4e45-8a34-0f44b76f256c"
CM032339.1	RepeatMasker	Unknown	27993483	27993845	2244	+	.	ID="RND-5_FAMILY-9028";Tend="1296";Tstart="949";shortTE="F";uid="0d919351-fd1b-4ad5-be52-bbc51f3e8270"
CM032339.1	RepeatMasker	Unknown	75892189	75892562	1118	+	.	ID="RND-6_FAMILY-694";Tend="1245";Tstart="878";shortTE="F";uid="9e7d109d-5627-44c2-aee2-e3b8a2534beb"
CM032339.1	RepeatMasker	LINE/RTE-BovB	47738892	47739426	794	+	.	ID="RND-6_FAMILY-2056";Tend="2316";Tstart="1777";shortTE="F";uid="0c8c7a93-b9f6-4bf3-b3cf-e10ce1de2b10"
CM032339.1	RepeatMasker	DNA/PIF-Harbinger	54551097	54551352	1745	+	.	ID="RND-6_FAMILY-3296";Tend="1274";Tstart="1007";shortTE="F";uid="62ec39ba-9aa3-4e5f-beb1-89d431093d78"
CM032339.1	RepeatMasker	LTR/Pao	35836992	35840477	506	+	.	ID="BEL3-I_AP";TEgroup="ctg_1%7CBEL3-I_AP%7C1";Tend="6308";Tstart="1553";shortTE="F";uid="0e009dfa-3f60-4c70-8871-258358091f2d"
CM032339.1	RepeatMasker	LINE/RTE-BovB	77784310	77784681	2286	+	.	ID="RND-6_FAMILY-17737";Tend="3240";Tstart="2868";shortTE="F";uid="bcb77bd3-497d-4d48-bd08-d38ce8e5078a"
CM032339.1	RepeatMasker	DNA/hAT-Charlie	57584810	57585199	1686	+	.	ID="RND-5_FAMILY-5";Tend="1427";Tstart="996";shortTE="F";uid="73500043-8432-42e3-b364-16430d2acfcc"
CM032339.1	RepeatMasker	DNA/TcMar-Pogo	19074299	19074636	2135	+	.	ID="rnd-6_family-1051";Tend="1252";Tstart="896";shortTE="F";uid="204e5d7a-d014-4bc7-83df-5752a1b41b97"
CM032339.1	RepeatMasker	RC/Helitron	9628506	9628758	2127	+	.	ID="RND-1_FAMILY-193";Tend="1106";Tstart="854";shortTE="F";uid="16f5515c-66ed-4bad-a794-d00e8d8c798e"
CM032339.1	RepeatMasker	DNA/hAT-Charlie	28671369	28672155	4466	+	.	ID="RND-5_FAMILY-4983";Tend="1666";Tstart="907";shortTE="F";uid="6b976e17-03c0-4aa1-bf95-191d26dbeccb"
CM032339.1	RepeatMasker	LINE/RTE-BovB	34591551	34591785	1036	+	.	ID="RND-5_FAMILY-12107";Tend="1817";Tstart="1571";shortTE="F";uid="41e00f62-1b1d-406c-8235-7fb4212da25a"
CM032339.1	RepeatMasker	LTR/Pao	25002728	25003342	5034	+	.	ID="RND-6_FAMILY-22978";Tend="1575";Tstart="945";shortTE="F";uid="93b99af6-ee41-46c1-aead-e5e1a4daffd7"
CM032339.1	RepeatMasker	Unknown	21963585	21965502	7507	+	.	ID="RND-1_FAMILY-47";Tend="4868";Tstart="2983";shortTE="F";uid="eac54ede-c561-461c-a93b-d64945c374e8"
CM032339.1	RepeatMasker	LINE/R1	71360064	71361729	14593	+	.	ID="RND-6_FAMILY-19791";Tend="2411";Tstart="736";shortTE="F";uid="80cbdf38-cc2b-4930-866a-177af22f369c"
CM032339.1	RepeatMasker	DNA/hAT-Charlie	75857357	75857629	1180	+	.	ID="RND-6_FAMILY-13763";Tend="565";Tstart="292";shortTE="F";uid="75c3fff4-3eb9-4dfb-a7fc-80fe478c5119"
CM032339.1	RepeatMasker	DNA/hAT-Tip100	23739048	23739961	6124	+	.	ID="RND-5_FAMILY-2059";Tend="1485";Tstart="590";shortTE="F";uid="015d8363-29b5-4159-a5f8-99d5fe321f80"
CM032339.1	RepeatMasker	DNA/hAT-Tip100	6234427	6235560	6679	+	.	ID="RND-5_FAMILY-15467";Tend="1912";Tstart="733";shortTE="F";uid="4cd51eb6-054b-49e7-8c86-1e30c8a7e9ef"
CM032339.1	RepeatMasker	Unknown	7674181	7676284	11439	+	.	ID="RND-5_FAMILY-3323";Tend="2501";Tstart="471";shortTE="F";uid="f8c2a4b2-afc7-4400-96e0-05f4dc8c7d15"
CM032339.1	RepeatMasker	Unknown	54442445	54442801	1820	+	.	ID="RND-5_FAMILY-3710";Tend="877";Tstart="528";shortTE="F";uid="a52c4375-9dc1-476f-8245-ebb2f5a2ac3a"
CM032339.1	RepeatMasker	Unknown	50074137	50074432	975	+	.	ID="RND-1_FAMILY-333";TEgroup="ctg_1%7CRND-1_FAMILY-333%7C4";Tend="1243";Tstart="934";shortTE="F";uid="04f987b7-d423-4d42-aab4-6916128ddc29"
CM032339.1	RepeatMasker	Unknown	20333066	20334203	6529	+	.	ID="RND-1_FAMILY-506";Tend="2547";Tstart="1299";shortTE="F";uid="32c5c95f-26c7-4486-a92a-aef990c68ce4"
CM032339.1	RepeatMasker	Unknown	36353157	36353397	1089	+	.	ID="RND-4_FAMILY-2760";Tend="1242";Tstart="956";shortTE="F";uid="c8c0e8e5-3a64-4e01-b8b5-dd20c785aa96"
CM032339.1	RepeatMasker	Unknown	3268822	3269113	863	+	.	ID="RND-1_FAMILY-155";Tend="1209";Tstart="956";shortTE="F";uid="cf293ff0-eb69-4fe1-8288-9558cca34fa0"
CM032339.1	RepeatMasker	DNA/Sola-2	78785322	78787001	7160	+	.	ID="RND-6_FAMILY-2313";TEgroup="ctg_1%7CRND-6_FAMILY-2313%7C5";Tend="3210";Tstart="333";shortTE="F";uid="c0bfc1e7-af8d-4984-8645-2d3686e2e19c"
CM032339.1	RepeatMasker	Unknown	46782953	46783143	474	+	.	ID="RND-4_FAMILY-402";Tend="1377";Tstart="1190";shortTE="F";uid="0f534945-1957-406b-a9b4-ed14a79f2190"
CM032339.1	RepeatMasker	LTR/Gypsy	2259993	2260111	662	+	.	ID="RND-5_FAMILY-2941";Tend="1373";Tstart="1253";shortTE="F";uid="0037e87b-9a1b-487d-b90d-5f45963fb92e"
CM032339.1	RepeatMasker	Unknown	81116477	81116767	1337	+	.	ID="RND-6_FAMILY-314";Tend="1060";Tstart="775";shortTE="F";uid="5ae11e0b-fbdd-4bbe-af50-33f3116bd68e"
CM032339.1	RepeatMasker	Unknown	33923577	33923756	1108	+	.	ID="RND-1_FAMILY-95";Tend="2426";Tstart="2247";shortTE="F";uid="43fbff75-3cbd-4f37-92c5-60e082ce1428"
CM032339.1	RepeatMasker	DNA/hAT-Tip100	23223587	23224237	1794	+	.	ID="RND-5_FAMILY-8595";TEgroup="ctg_1%7CRND-5_FAMILY-8595%7C2";Tend="1663";Tstart="518";shortTE="F";uid="cca13bc4-610d-47e9-ba18-da96774f9d8d"
CM032339.1	RepeatMasker	Unknown	21329299	21329418	563	+	.	ID="RND-5_FAMILY-3507";Tend="988";Tstart="829";shortTE="F";uid="7cbf8685-c9b6-4f98-a21f-8bf5baf985c6"
CM032339.1	RepeatMasker	LINE/I-Jockey	2217290	2217789	2612	+	.	ID="RND-1_FAMILY-288";Tend="4638";Tstart="4144";shortTE="F";uid="1390b975-e122-4363-aa7b-3d76ae39031b"
CM032339.1	RepeatMasker	LTR/Pao	76097130	76098419	4883	+	.	ID="RND-6_FAMILY-14711";Tend="1111";Tstart="2";shortTE="F";uid="6a313807-f5c4-4dd3-bcda-2c7523bbb61e"
CM032339.1	RepeatMasker	Unknown	76778081	76779227	7824	+	.	ID="RND-5_FAMILY-104";Tend="1873";Tstart="739";shortTE="F";uid="e5f75e31-c977-4222-9ff4-cab543266ea5"
CM032339.1	RepeatMasker	DNA/hAT-Tip100	79653043	79653150	745	+	.	ID="RND-6_FAMILY-1821";Tend="2590";Tstart="2483";shortTE="F";uid="bf0d119e-d5d8-4ee6-8f0f-c1ad03bf6167"
CM032339.1	RepeatMasker	DNA/hAT-Tip100	85179688	85179883	1287	+	.	ID="RND-6_FAMILY-12038";Tend="1248";Tstart="1035";shortTE="F";uid="fafe3a43-7e07-49fa-add7-0f1fbcd086ee"
CM032339.1	RepeatMasker	Unknown	71213228	71213826	2926	+	.	ID="RND-6_FAMILY-8375";Tend="617";Tstart="73";shortTE="F";uid="21c1a33c-2608-48eb-ac9c-84494a00310b"
CM032339.1	RepeatMasker	RC/Helitron	27060686	27061067	1847	+	.	ID="RND-4_FAMILY-143";Tend="1284";Tstart="919";shortTE="F";uid="56fe88eb-58c6-4cda-a9b6-94d49daf6f6d"
CM032339.1	RepeatMasker	DNA/hAT-Tip100	65401356	65401472	453	+	.	ID="RND-5_FAMILY-2371";Tend="1569";Tstart="1449";shortTE="F";uid="7f4b5343-499b-40fd-99c1-91a5aea936c4"
CM032339.1	RepeatMasker	LTR/Copia	15832596	15832731	822	+	.	ID="RND-1_FAMILY-117";Tend="989";Tstart="851";shortTE="F";uid="225b4d18-44e8-4747-92d1-df1d6741c991"
CM032339.1	RepeatMasker	LINE/I	21885075	21885492	566	+	.	ID="RND-5_FAMILY-1694";Tend="1565";Tstart="1137";shortTE="F";uid="97c3bc98-68b3-4406-a0e7-71978441f4be"
CM032339.1	RepeatMasker	Unknown	86083175	86085637	3134	+	.	ID="RND-6_FAMILY-241";TEgroup="ctg_1%7CRND-6_FAMILY-241%7C8";Tend="2742";Tstart="890";shortTE="F";uid="62058eb6-360f-4311-8854-39a4cac1135d"
CM032339.1	RepeatMasker	Unknown	76130272	76130420	808	+	.	ID="RND-1_FAMILY-45";Tend="1304";Tstart="1162";shortTE="F";uid="51d86545-baeb-49d2-8722-99d73a5bf8d7"
CM032339.1	RepeatMasker	DNA/hAT-Ac	53474418	53475108	3773	+	.	ID="RND-4_FAMILY-1424";Tend="1701";Tstart="921";shortTE="F";uid="2cd2c454-1d1c-4e8b-8623-e84b31d882b5"
CM032339.1	RepeatMasker	Unknown	43686532	43686783	1041	+	.	ID="RND-6_FAMILY-2014";Tend="1196";Tstart="945";shortTE="F";uid="01c65d3f-a5b7-4eae-a501-b447e4a9214d"
CM032339.1	RepeatMasker	DNA/hAT-Blackjack	8251796	8252004	1574	+	.	ID="RND-1_FAMILY-18";Tend="1137";Tstart="943";shortTE="F";uid="dca300fd-71cb-4ee9-87f6-a18837a8b026"
CM032339.1	RepeatMasker	DNA/hAT-Charlie	15189892	15190051	480	+	.	ID="RND-5_FAMILY-550";Tend="1410";Tstart="1223";shortTE="F";uid="865405bb-db83-4a6b-8566-a169b67925c8"
CM032339.1	RepeatMasker	LINE/I-Jockey	76154800	76156818	15353	+	.	ID="RND-5_FAMILY-553";Tend="2565";Tstart="539";shortTE="F";uid="295cdcda-883f-4830-9174-709ce17fcb0d"
CM032339.1	RepeatMasker	LTR/Gypsy	50352689	50353164	785	+	.	ID="RND-1_FAMILY-114";Tend="655";Tstart="174";shortTE="F";uid="5a626f89-90be-4f1e-ac4c-d170a151bd58"
CM032339.1	RepeatMasker	Unknown	14133520	14133813	1884	+	.	ID="RND-1_FAMILY-93";Tend="1255";Tstart="967";shortTE="F";uid="7e3e8c42-d3c5-4eef-81a3-870dfa27ce89"
CM032339.1	RepeatMasker	Unknown	43722021	43722440	2181	+	.	ID="RND-6_FAMILY-2788";Tend="2352";Tstart="1972";shortTE="F";uid="5ae12ac4-07c3-4b67-beac-c2f9cb7badf7"
CM032339.1	RepeatMasker	DNA/hAT	9961214	9961569	771	+	.	ID="RND-5_FAMILY-3264";Tend="1424";Tstart="1008";shortTE="F";uid="412276b7-6eb3-421d-ab43-d093130fa312"
CM032339.1	RepeatMasker	LINE/RTE-BovB	3359270	3359618	453	+	.	ID="RND-6_FAMILY-6089";Tend="1578";Tstart="1224";shortTE="F";uid="ddd571ce-d0ee-4ffe-ba12-be8a65de2401"
CM032339.1	RepeatMasker	LINE/I-Jockey	21936155	21936837	616	+	.	ID="RND-6_FAMILY-2765";Tend="1433";Tstart="735";shortTE="F";uid="8ab49672-882e-41a3-ae66-e265713489ff"
CM032339.1	RepeatMasker	Unknown	37244269	37247178	16507	+	.	ID="RND-6_FAMILY-1389";Tend="2786";Tstart="99";shortTE="F";uid="0e0ac946-5553-4a13-9f92-13e16ad001fe"
CM032339.1	RepeatMasker	LTR/Pao	56340797	56342231	800	+	.	ID="RND-5_FAMILY-4956";Tend="5214";Tstart="3762";shortTE="F";uid="7fca3b82-eb0c-47eb-88a8-f87d45ea61fc"
CM032339.1	RepeatMasker	DNA/hAT-Tip100	3332863	3333323	3153	+	.	ID="RND-1_FAMILY-80";Tend="1396";Tstart="939";shortTE="F";uid="beb6e911-2474-46f9-bfb8-c9e17712937a"
CM032339.1	RepeatMasker	LTR/Gypsy	54295148	54295468	2387	+	.	ID="RND-1_FAMILY-517";Tend="1014";Tstart="696";shortTE="F";uid="86b092ff-65d3-490c-b8af-5e9216130ae0"
CM032339.1	RepeatMasker	LTR/Pao	78672756	78679076	55205	+	.	ID="RND-6_FAMILY-1034";Tend="6563";Tstart="260";shortTE="F";uid="b213c4ce-f407-4d50-b710-fe330098181c"
CM032339.1	RepeatMasker	LINE/RTE-BovB	76554688	76555729	5780	+	.	ID="RND-6_FAMILY-1456";Tend="1348";Tstart="337";shortTE="F";uid="2f8957e0-9427-4398-8be6-13c631aa6834"
CM032339.1	RepeatMasker	Unknown	59661856	59662293	3048	+	.	ID="RND-1_FAMILY-248";Tend="1366";Tstart="923";shortTE="F";uid="6d6e008e-2322-4ec3-a21f-9d7d50692603"
CM032339.1	RepeatMasker	DNA/hAT-Tip100	56268717	56268865	468	+	.	ID="RND-1_FAMILY-46";Tend="1053";Tstart="898";shortTE="F";uid="c7c71e4c-47f2-453d-8313-58da9a102690"
CM032339.1	RepeatMasker	LINE/I-Jockey	66318505	66318675	960	+	.	ID="RND-6_FAMILY-4812";Tend="552";Tstart="379";shortTE="F";uid="a3ad228d-dffc-47d8-82d2-2d8d896b018e"
CM032339.1	RepeatMasker	Unknown	76381384	76381810	505	+	.	ID="RND-6_FAMILY-5917";Tend="689";Tstart="287";shortTE="F";uid="d69364ee-f1a1-4f14-8c84-c737057e6edf"
CM032339.1	RepeatMasker	DNA/hAT-Ac	61972759	61973247	1795	+	.	ID="DNA8-48_AP";Tend="768";Tstart="290";shortTE="F";uid="66833336-5766-442e-9c34-3bfc4936ef87"
CM032339.1	RepeatMasker	Unknown	4989792	4992233	930	+	.	ID="RND-6_FAMILY-24727";TEgroup="ctg_1%7CRND-6_FAMILY-24727%7C1";Tend="2579";Tstart="38";shortTE="F";uid="7d651737-5293-467f-b091-c4045fd08d45"
CM032339.1	RepeatMasker	Unknown	39555364	39555602	795	+	.	ID="RND-5_FAMILY-2621";Tend="1207";Tstart="975";shortTE="F";uid="025e2bae-815c-43c9-bb6c-751a29a4804f"
CM032339.1	RepeatMasker	DNA/TcMar-Tc1	85346556	85346878	1998	+	.	ID="RND-6_FAMILY-1196";Tend="1675";Tstart="1375";shortTE="F";uid="dffae60c-8050-4c58-9b99-46b4ef5b27bd"
CM032339.1	RepeatMasker	DNA/hAT-Charlie	43285807	43285909	504	+	.	ID="RND-5_FAMILY-3183";Tend="1383";Tstart="1282";shortTE="F";uid="789e5713-5e82-4dab-a7c2-5e9fbedb8ad7"
CM032339.1	RepeatMasker	LINE/RTE-BovB	54674547	54674727	598	+	.	ID="RND-5_FAMILY-1491";Tend="2691";Tstart="2503";shortTE="F";uid="1875be79-09b5-4cd2-97c3-c3a2f2119aca"
CM032339.1	RepeatMasker	LINE/R1	71721528	71721778	965	+	.	ID="RND-1_FAMILY-554";Tend="3196";Tstart="2956";shortTE="F";uid="32bf8551-e63a-4b6f-b6f6-a487ec4dcf1f"
CM032339.1	RepeatMasker	Unknown	43474111	43474409	892	+	.	ID="RND-1_FAMILY-37";Tend="1265";Tstart="965";shortTE="F";uid="82e2cf96-fa67-4930-ba6d-525cf840aec7"
CM032339.1	RepeatMasker	LINE/RTE-BovB	31787325	31787908	3065	+	.	ID="RND-1_FAMILY-331";Tend="3233";Tstart="2609";shortTE="F";uid="fd751f16-61b2-4482-8946-7a520766e659"
CM032339.1	RepeatMasker	DNA/Maverick	47889313	47892015	7495	+	.	ID="rnd-1_family-88";Tend="5817";Tstart="3421";shortTE="F";uid="d1868c88-e0a2-4c1a-9a8c-281c06c59e5e"
CM032339.1	RepeatMasker	DNA/TcMar-Pogo	75467835	75468081	891	+	.	ID="RND-6_FAMILY-1418";Tend="1334";Tstart="1100";shortTE="F";uid="6b2e799e-9a5c-4658-beaa-ac2a7e996413"
CM032339.1	RepeatMasker	DNA/hAT	49916258	49916614	2117	+	.	ID="RND-5_FAMILY-1408";Tend="1257";Tstart="902";shortTE="F";uid="8f0d79f7-fa1d-40e8-ab70-58e6613b0f88"
CM032339.1	RepeatMasker	Unknown	30804641	30804900	2025	+	.	ID="RND-1_FAMILY-10";Tend="1251";Tstart="973";shortTE="F";uid="4e4ad35d-4ba2-4b9b-8979-87a7746d506f"
CM032339.1	RepeatMasker	Unknown	14308504	14308763	1795	+	.	ID="RND-1_FAMILY-16";Tend="1524";Tstart="1242";shortTE="F";uid="ef5cba0e-abbb-4563-bb27-346e179d44fe"
CM032339.1	RepeatMasker	DNA/hAT	5100655	5101168	3245	+	.	ID="RND-4_FAMILY-670";Tend="1177";Tstart="664";shortTE="F";uid="ab55db72-2db8-4383-8269-b6c988d98295"
CM032339.1	RepeatMasker	Unknown	47514590	47515092	786	+	.	ID="RND-6_FAMILY-17000";TEgroup="ctg_1%7CRND-6_FAMILY-17000%7C1";Tend="1470";Tstart="892";shortTE="F";uid="3068ce00-c46f-43ca-9359-577caa8a6db5"
CM032339.1	RepeatMasker	LINE/R1	497980	501018	6986	+	.	ID="RND-6_FAMILY-3080";Tend="3182";Tstart="198";shortTE="F";uid="66678bfa-821e-4fdc-8ff1-c6f1bafce543"
CM032339.1	RepeatMasker	Unknown	9547390	9547930	3475	+	.	ID="RND-1_FAMILY-135";Tend="1484";Tstart="908";shortTE="F";uid="70b7f4f7-3c97-4d30-9b4f-339e2d112a37"
CM032339.1	RepeatMasker	Unknown	17349639	17349973	1547	+	.	ID="RND-6_FAMILY-5771";Tend="1524";Tstart="1213";shortTE="F";uid="72fde1c6-f662-4e7a-917e-94eefa51f809"
CM032339.1	RepeatMasker	DNA/TcMar-Pogo	81001999	81002934	6686	+	.	ID="RND-6_FAMILY-4543";Tend="1383";Tstart="499";shortTE="F";uid="3f06694b-30ec-4307-98be-a9ed55baa65c"
CM032339.1	RepeatMasker	Unknown	38480313	38481071	1385	+	.	ID="RND-1_FAMILY-71";Tend="4480";Tstart="3222";shortTE="F";uid="b2952f10-2efe-4b1d-ae75-391f3ecf5aed"
CM032339.1	RepeatMasker	DNA/Maverick	66278214	66278660	3733	+	.	ID="RND-5_FAMILY-4271";Tend="4743";Tstart="4294";shortTE="F";uid="0e035ea6-bd69-4567-80c6-5dd8b4a2f392"
CM032339.1	RepeatMasker	DNA/TcMar-Mariner	59748203	59748871	1438	+	.	ID="RND-5_FAMILY-885";Tend="1863";Tstart="1007";shortTE="F";uid="0d09b9d1-ab69-46c7-a9b5-d71a251a94fa"
CM032339.1	RepeatMasker	DNA/hAT	78376480	78377742	1606	+	.	ID="RND-5_FAMILY-1153";Tend="1846";Tstart="577";shortTE="F";uid="7ec09820-5c23-4b5a-aaf4-50753d9e3d8f"
CM032339.1	RepeatMasker	Unknown	74548582	74549001	1984	+	.	ID="RND-6_FAMILY-5142";Tend="1473";Tstart="929";shortTE="F";uid="020ac9a5-6f62-4df7-894f-1ff6cac7dad8"
CM032339.1	RepeatMasker	Unknown	43338962	43339330	1565	+	.	ID="RND-1_FAMILY-54";Tend="1775";Tstart="1318";shortTE="F";uid="6bd02644-a176-4a3c-9a66-fd9af2ab5c61"
CM032339.1	RepeatMasker	LTR/Pao	71246371	71247607	1168	+	.	ID="RND-1_FAMILY-485";Tend="2481";Tstart="1245";shortTE="F";uid="f98cec47-9de9-48a7-8c40-5d6f1feff9c7"
CM032339.1	RepeatMasker	Unknown	25091066	25097968	21267	+	.	ID="RND-1_FAMILY-47";Tend="6288";Tstart="4";shortTE="F";uid="46b63216-9033-4230-918c-d275e7c9c3f6"
CM032339.1	RepeatMasker	Unknown	80181685	80182179	4216	+	.	ID="RND-1_FAMILY-16";Tend="1455";Tstart="963";shortTE="F";uid="5299cc9e-d22e-4a62-bf92-f4372d94b1ff"
CM032339.1	RepeatMasker	Unknown	1712015	1712857	1124	+	.	ID="RND-1_FAMILY-337";Tend="1776";Tstart="945";shortTE="F";uid="848603c5-8ec1-4b70-9596-07e32d8fc102"
CM032339.1	RepeatMasker	DNA/TcMar-Pogo	75576320	75577983	13204	+	.	ID="RND-5_FAMILY-6724";Tend="2350";Tstart="680";shortTE="F";uid="9e769d0e-61b6-4844-8a6e-f4833be6de28"
CM032339.1	RepeatMasker	DNA/PiggyBac	33385019	33385889	997	+	.	ID="PIGGYBAC-1_SIN";Tend="2143";Tstart="1326";shortTE="F";uid="29e65370-d3ab-4afe-83fc-0b60b8e3473c"
CM032339.1	RepeatMasker	Unknown	62399508	62399896	2791	+	.	ID="RND-5_FAMILY-8742";Tend="1138";Tstart="764";shortTE="F";uid="7ff22248-467e-4a88-bebe-209a7442bcb3"
CM032339.1	RepeatMasker	DNA/hAT	33000862	33001333	1247	+	.	ID="RND-1_FAMILY-112";Tend="1730";Tstart="1198";shortTE="F";uid="b62837fa-3fa4-4026-8805-1f9159e5383f"
CM032339.1	RepeatMasker	DNA/hAT-Tip100	67042681	67043184	4228	+	.	ID="RND-1_FAMILY-232";Tend="1385";Tstart="879";shortTE="F";uid="a7fb79a8-c4e1-4fe3-9720-11e2f3ab081d"
CM032339.1	RepeatMasker	Unknown	78627759	78628816	7450	+	.	ID="RND-1_FAMILY-75";Tend="1925";Tstart="856";shortTE="F";uid="6f43f09e-5e87-4ed5-9f80-83fb9ae22db8"
CM032339.1	RepeatMasker	Unknown	69460665	69460983	491	+	.	ID="RND-6_FAMILY-24164";Tend="1683";Tstart="1370";shortTE="F";uid="c485e33d-8f65-4855-b735-2804a769b0b9"
CM032339.1	RepeatMasker	DNA/TcMar-Mariner	42309867	42310413	2619	+	.	ID="RND-5_FAMILY-446";Tend="551";Tstart="125";shortTE="F";uid="b3676e3a-a365-43a8-a762-bed35f0718a1"
CM032339.1	RepeatMasker	DNA/TcMar-Tigger	29735024	29735765	4939	+	.	ID="RND-6_FAMILY-3092";Tend="3679";Tstart="2984";shortTE="F";uid="4940fe23-aa3f-45e0-9519-4ef0c73f8fdf"
CM032339.1	RepeatMasker	Unknown	50480722	50480970	470	+	.	ID="RND-6_FAMILY-1389";Tend="1833";Tstart="1589";shortTE="F";uid="c714fee5-df2a-4106-944c-8aae07bd2460"
CM032339.1	RepeatMasker	DNA/TcMar-Pogo	36264726	36267967	20869	+	.	ID="RND-6_FAMILY-1418";Tend="3350";Tstart="138";shortTE="F";uid="882f6899-94a0-40a1-8e00-ef0f90a56ccd"
CM032339.1	RepeatMasker	Unknown	24673121	24673549	706	+	.	ID="RND-1_FAMILY-59";Tend="1724";Tstart="1250";shortTE="F";uid="1bd5c373-6505-4e9d-8e82-a392157e64ba"
CM032339.1	RepeatMasker	DNA/TcMar-Tc1	55263937	55264605	3172	+	.	ID="MARINER-N12B_RPR";Tend="1026";Tstart="314";shortTE="F";uid="2fcc0d03-6351-4c1e-8f1e-27d2dc2f1cda"
CM032339.1	RepeatMasker	Unknown	27251309	27251795	1232	+	.	ID="RND-1_FAMILY-225";Tend="1380";Tstart="901";shortTE="F";uid="effa3128-5234-4093-a65f-5f8e882f18f8"
CM032339.1	RepeatMasker	DNA/hAT-Tip100	53297490	53297634	1048	+	.	ID="RND-1_FAMILY-281";Tend="1221";Tstart="1069";shortTE="F";uid="5bf62976-2aae-4444-ad59-1cc974ff8a78"
CM032339.1	RepeatMasker	Unknown	1707406	1707519	517	+	.	ID="RND-1_FAMILY-135";Tend="1384";Tstart="1270";shortTE="F";uid="e23dc8de-a166-46f1-a83e-9f6a29b4d7e3"
CM032339.1	RepeatMasker	LTR/Pao	41917074	41918523	9586	+	.	ID="RND-6_FAMILY-1296";Tend="1969";Tstart="457";shortTE="F";uid="c24aeb90-5a56-4640-9f17-ff35b0936f87"
CM032339.1	RepeatMasker	Unknown	50141601	50141747	1278	+	.	ID="RND-6_FAMILY-10727";Tend="1417";Tstart="1271";shortTE="F";uid="f4fc7d16-ffdb-4a58-93ca-de0a6e1c3b04"
CM032339.1	RepeatMasker	DNA/Sola-1	68475368	68476125	2609	+	.	ID="RND-6_FAMILY-21424";TEgroup="ctg_1%7CRND-6_FAMILY-21424%7C11";Tend="1335";Tstart="241";shortTE="F";uid="ffeb5418-9635-476e-a0cd-dd27098185a4"
CM032339.1	RepeatMasker	Unknown	74316885	74317392	2493	+	.	ID="RND-6_FAMILY-736";Tend="1475";Tstart="912";shortTE="F";uid="09f4d95e-8e5b-41c2-92e0-83a4f88b82d2"
CM032339.1	RepeatMasker	Unknown	77732942	77733397	1775	+	.	ID="RND-6_FAMILY-8518";Tend="2298";Tstart="1841";shortTE="F";uid="89fedfa2-37da-4d43-abf9-dfa007d0f4ce"
CM032339.1	RepeatMasker	DNA/TcMar-Tc1	65931252	65931372	1474	+	.	ID="MARINER-N12B_RPR";Tend="1026";Tstart="466";shortTE="F";uid="db4c563f-5a3e-41ab-84fa-134dfb2f8f4f"
CM032339.1	RepeatMasker	DNA/hAT	70060475	70060997	927	+	.	ID="RND-1_FAMILY-484";TEgroup="ctg_1%7CRND-1_FAMILY-484%7C37";Tend="1168";Tstart="530";shortTE="F";uid="11e426bf-3e69-43b5-8334-716caef6f9df"
CM032339.1	RepeatMasker	Unknown	24239935	24240150	1521	+	.	ID="RND-1_FAMILY-60";Tend="1145";Tstart="932";shortTE="F";uid="22332079-4899-4b19-af1e-c7e46f6bf618"
CM032339.1	RepeatMasker	DNA/hAT-Charlie	71585349	71586052	5210	+	.	ID="RND-5_FAMILY-13565";Tend="1514";Tstart="853";shortTE="F";uid="e1d568f8-90d4-4495-8a1b-2e8fc0546556"
CM032339.1	RepeatMasker	LINE/R1	22126404	22129134	19333	+	.	ID="RND-6_FAMILY-19791";Tend="3755";Tstart="1099";shortTE="F";uid="3cf4cbe2-b799-4ac1-8f42-7f875de6af7a"
CM032339.1	RepeatMasker	Unknown	12694785	12695079	1561	+	.	ID="RND-1_FAMILY-60";Tend="1234";Tstart="931";shortTE="F";uid="b9ff680d-07de-4eb4-b04c-251a8753da56"
CM032339.1	RepeatMasker	DNA/hAT-Charlie	25104757	25107096	20116	+	.	ID="RND-6_FAMILY-4556";Tend="3095";Tstart="758";shortTE="F";uid="7e2e1ff3-31b5-486f-a0f9-f75a59f19684"
CM032339.1	RepeatMasker	DNA/hAT	45741192	45742520	1233	+	.	ID="RND-1_FAMILY-484";Tend="2094";Tstart="750";shortTE="F";uid="9842badc-3820-41ac-9100-d555372969e3"
CM032339.1	RepeatMasker	DNA/hAT-hAT19	20595892	20596320	433	+	.	ID="RND-6_FAMILY-23325";TEgroup="ctg_1%7CRND-6_FAMILY-23325%7C1";Tend="1702";Tstart="1139";shortTE="T";uid="22065c50-b546-4124-9edb-ea180545adac"
CM032339.1	RepeatMasker	LINE/R1	21519303	21519603	708	+	.	ID="RND-1_FAMILY-309";Tend="2928";Tstart="2639";shortTE="F";uid="ec3e55cf-998c-40d7-9040-ecc3d51d2fd4"
CM032339.1	RepeatMasker	DNA/hAT-Blackjack	3438668	3438794	493	+	.	ID="hat-n25_lmi";Tend="101";Tstart="1";shortTE="F";uid="312ca4d2-ca36-4b45-97fc-b6a344621a68"
CM032339.1	RepeatMasker	Unknown	74645612	74645847	1250	+	.	ID="RND-4_FAMILY-341";Tend="1763";Tstart="1539";shortTE="F";uid="3d2ba219-e517-42fa-a8e7-feca3e6e2be7"
CM032339.1	RepeatMasker	Unknown	16317371	16317778	1147	+	.	ID="RND-4_FAMILY-385";Tend="1237";Tstart="763";shortTE="F";uid="5b3b82e6-bc20-4e41-bacc-702aeaad6b08"
CM032339.1	RepeatMasker	DNA/hAT-Blackjack	26219718	26219821	427	+	.	ID="HAT-4_PBA";Tend="5984";Tstart="5884";shortTE="F";uid="45a3f51c-1a7d-44b3-802f-b9734c06561d"
CM032339.1	RepeatMasker	LINE/RTE-BovB	1627651	1627853	412	+	.	ID="RND-5_FAMILY-1491";Tend="2798";Tstart="2593";shortTE="F";uid="f5741060-cdb5-4fbb-8f7c-f41e0a0d3f7b"
CM032339.1	RepeatMasker	LTR/Pao	39330697	39331765	737	+	.	ID="BEL-236_AA-I";Tend="3651";Tstart="2331";shortTE="F";uid="7e32ae6e-c401-4055-a54a-b71201b12f0f"
CM032339.1	RepeatMasker	RC/Helitron	47974074	47974756	5113	+	.	ID="RND-6_FAMILY-2775";Tend="1673";Tstart="1010";shortTE="F";uid="c1f8df33-d6d4-47ed-a160-5fc522b3b6f6"
CM032339.1	RepeatMasker	LINE/I-Jockey	14777687	14778380	5414	+	.	ID="RND-5_FAMILY-1695";Tend="4676";Tstart="3988";shortTE="F";uid="7573d1d5-33e8-4f44-9313-be84ce72959d"
CM032339.1	RepeatMasker	LTR/Copia	34913069	34913537	2316	+	.	ID="RND-3_FAMILY-272";Tend="1248";Tstart="798";shortTE="F";uid="69b13f1c-67d3-49db-9114-c757a7cf0c1a"
CM032339.1	RepeatMasker	Unknown	20499806	20499992	1323	+	.	ID="RND-1_FAMILY-258";Tend="1163";Tstart="976";shortTE="F";uid="0c2a9ca1-140f-4496-8130-30262a5e8abf"
CM032339.1	RepeatMasker	DNA/TcMar-Tigger	66641368	66641473	673	+	.	ID="RND-6_FAMILY-4152";Tend="244";Tstart="122";shortTE="F";uid="12f66811-d978-4fd7-b7a8-f9abfa6339ab"
CM032339.1	RepeatMasker	LINE/RTE-BovB	18255866	18256511	671	+	.	ID="RND-5_FAMILY-1830";Tend="3208";Tstart="2504";shortTE="F";uid="2c1a6feb-a08c-46ba-bd3e-e4dc97c3d005"
CM032339.1	RepeatMasker	Unknown	33664207	33664496	1806	+	.	ID="RND-1_FAMILY-111";Tend="1249";Tstart="955";shortTE="F";uid="dc56a31b-07f7-4f9f-bca7-3ee7cca0dfe7"
CM032339.1	RepeatMasker	LTR/Gypsy	34290271	34291087	2970	+	.	ID="RND-6_FAMILY-6087";Tend="3119";Tstart="2285";shortTE="F";uid="84897e11-69b7-480f-b514-3cdd92acd040"
CM032339.1	RepeatMasker	Retroposon?	75832561	75832829	1119	+	.	ID="RND-1_FAMILY-29";Tend="1046";Tstart="797";shortTE="F";uid="8f497a1c-1426-400b-8c2b-2b4ad9e9518d"
CM032339.1	RepeatMasker	Unknown	61210028	61210302	679	+	.	ID="RND-6_FAMILY-4730";Tend="322";Tstart="76";shortTE="F";uid="f7be436f-039d-4aee-996c-85aec653831a"
CM032339.1	RepeatMasker	DNA/hAT-Tip100	59675841	59676140	2222	+	.	ID="RND-1_FAMILY-12";Tend="1246";Tstart="952";shortTE="F";uid="ef0d236b-ea5f-47cc-b8ad-23fd7e6fb806"
CM032339.1	RepeatMasker	DNA/hAT-Charlie	64758839	64758939	408	+	.	ID="RND-5_FAMILY-3149";Tend="1025";Tstart="930";shortTE="F";uid="4a63f2d6-a193-4d87-9c37-d5d003fb8866"
CM032339.1	RepeatMasker	Unknown	73758592	73759657	3045	+	.	ID="RND-1_FAMILY-5";Tend="1087";Tstart="21";shortTE="F";uid="7e3e0bca-51cd-47c0-a5ef-9f25bed0ec47"
CM032339.1	RepeatMasker	DNA/hAT-Tip100	22675023	22675516	3401	+	.	ID="RND-5_FAMILY-10968";Tend="1467";Tstart="993";shortTE="F";uid="03158b57-65b7-4ec3-84b0-30cf863afcff"
CM032339.1	RepeatMasker	LTR/Gypsy	80912520	80912714	718	+	.	ID="GYPSY-24_DEL-I";Tend="2820";Tstart="2624";shortTE="F";uid="2347b3a9-ff70-4c03-af34-07312439f2f4"
CM032339.1	RepeatMasker	DNA/hAT-Tip100	77518168	77518477	1564	+	.	ID="RND-4_FAMILY-258";Tend="1141";Tstart="843";shortTE="F";uid="364c86f9-8b72-4b78-bec5-db0a62c2582e"
CM032339.1	RepeatMasker	Unknown	73950578	73951309	4631	+	.	ID="RND-6_FAMILY-2739";Tend="1610";Tstart="829";shortTE="F";uid="b110f9af-f20f-460a-8cde-d96e4b668ceb"
CM032339.1	RepeatMasker	DNA/hAT	48057971	48058126	581	+	.	ID="DNA8-17_AP";Tend="154";Tstart="1";shortTE="F";uid="291e1059-7c94-4d89-ab4f-89e8f668d709"
CM032339.1	RepeatMasker	DNA/TcMar-Mariner	57986207	57986855	622	+	.	ID="mariner-20_aec";Tend="1168";Tstart="601";shortTE="F";uid="0793894a-5075-41f0-9934-d9b7d2ba4f3b"
CM032339.1	RepeatMasker	DNA/hAT-Charlie	68989861	68991497	11445	+	.	ID="RND-6_FAMILY-2336";Tend="1690";Tstart="134";shortTE="F";uid="1dcb7dd8-4590-4470-bb67-2d18998eccf2"
CM032339.1	RepeatMasker	LINE/R2-NeSL	7721	7903	898	+	.	ID="RND-1_FAMILY-396";Tend="2883";Tstart="2734";shortTE="F";uid="7237f03a-b298-4ee0-8111-89a11bbfab91"
CM032339.1	RepeatMasker	LTR/Copia	85859358	85859705	1709	+	.	ID="RND-3_FAMILY-272";Tend="1046";Tstart="675";shortTE="F";uid="6b34f8a2-4032-475e-b6fd-5568a57ea22a"
CM032339.1	RepeatMasker	DNA/hAT	24911022	24912240	6302	+	.	ID="RND-1_FAMILY-525";Tend="1951";Tstart="730";shortTE="F";uid="98f79e51-b166-4437-97d8-cc6c14fc0162"
CM032339.1	RepeatMasker	Unknown	52469535	52469734	572	+	.	ID="RND-4_FAMILY-550";Tend="1348";Tstart="1132";shortTE="F";uid="dae6df52-5d4b-4f68-af38-40c90c19586c"
CM032339.1	RepeatMasker	DNA/hAT-Tip100	46334183	46334480	642	+	.	ID="HAT-29_LMI";Tend="2910";Tstart="2617";shortTE="F";uid="3fc215d1-8897-40a1-b7d8-94b4aed689a5"
CM032339.1	RepeatMasker	DNA/hAT-hATm	41989035	41989842	1562	+	.	ID="HAT-4_AP";Tend="2944";Tstart="2141";shortTE="F";uid="25a29547-92d9-4714-863d-8702dee203f3"
CM032339.1	RepeatMasker	DNA/Kolobok-E	27175919	27176052	684	+	.	ID="RND-6_FAMILY-1864";Tend="1251";Tstart="1121";shortTE="F";uid="6ca039a3-5fb9-4cf7-92ec-36f4ee277f60"
CM032339.1	RepeatMasker	DNA/hAT	61812959	61813083	455	+	.	ID="RND-3_FAMILY-31";Tend="1066";Tstart="945";shortTE="F";uid="f9548167-2056-461f-845c-3c6bc58b58a8"
CM032339.1	RepeatMasker	DNA/Maverick	56345125	56345307	566	+	.	ID="rnd-1_family-161";Tend="6017";Tstart="5684";shortTE="F";uid="3c5ac161-f64f-4acf-81d6-2aad103e18dc"
CM032339.1	RepeatMasker	LINE/Penelope	62655607	62658136	33608	+	.	ID="RND-1_FAMILY-501";Tend="2981";Tstart="443";shortTE="F";uid="0595b433-866d-449d-9228-6a6c24bd5bda"
CM032339.1	RepeatMasker	LTR/Gypsy	45521880	45523807	16287	+	.	ID="RND-1_FAMILY-517";Tend="2601";Tstart="702";shortTE="F";uid="3aab51f8-b34f-4143-a39b-dc450df50cda"
CM032339.1	RepeatMasker	LINE/I-Jockey	42423758	42424430	3997	+	.	ID="RND-6_FAMILY-468";Tend="4308";Tstart="3549";shortTE="F";uid="b7a28a6c-7d99-4178-abad-415f17083ee8"
CM032339.1	RepeatMasker	LINE/I	27735517	27735870	451	+	.	ID="RND-5_FAMILY-1290";Tend="1307";Tstart="927";shortTE="F";uid="3d173cc4-30f0-439d-b3d8-f4cd33638513"
CM032339.1	RepeatMasker	LINE/I-Jockey	46940884	46941123	1247	+	.	ID="RND-4_FAMILY-1693";Tend="1749";Tstart="1506";shortTE="F";uid="ece4449d-6190-487b-a03f-5018bb5c1332"
CM032339.1	RepeatMasker	DNA/Maverick	31214866	31215714	72723	+	.	ID="rnd-5_family-12182";Tend="10015";Tstart="6030";shortTE="F";uid="3b275b6b-a49d-4295-9abe-90dfb14e3f65"
CM032339.1	RepeatMasker	Unknown	56390658	56391188	982	+	.	ID="RND-1_FAMILY-35";Tend="1277";Tstart="749";shortTE="F";uid="56665114-d1bf-45c9-b235-47e5c3421ff1"
CM032339.1	RepeatMasker	Unknown	65791569	65791984	2559	+	.	ID="RND-1_FAMILY-453";Tend="933";Tstart="520";shortTE="F";uid="7516b990-d091-48cd-a587-a90b51a6e8cf"
CM032339.1	RepeatMasker	Unknown	40745986	40746254	1855	+	.	ID="RND-1_FAMILY-93";Tend="1228";Tstart="978";shortTE="F";uid="8b119bde-5855-4b0c-8c54-9b84826e4563"
CM032339.1	RepeatMasker	LINE/Penelope	62269135	62269515	1382	+	.	ID="RND-1_FAMILY-293";Tend="1780";Tstart="1410";shortTE="F";uid="ac9224dc-3828-4305-9edd-e7ded276c4bc"
CM032339.1	RepeatMasker	Unknown	70850932	70851264	2067	+	.	ID="RND-1_FAMILY-69";Tend="1634";Tstart="1271";shortTE="F";uid="5941c86f-fe61-4e04-ad0f-98cefea3efde"
CM032339.1	RepeatMasker	DNA/hAT-Tip100	41505245	41505801	1844	+	.	ID="RND-5_FAMILY-7989";Tend="1481";Tstart="846";shortTE="F";uid="6885bacc-4f4e-4776-9252-c71d8467a2c9"
CM032339.1	RepeatMasker	LTR/Pao	80544662	80545574	2069	+	.	ID="RND-6_FAMILY-17682";Tend="1162";Tstart="402";shortTE="F";uid="a6d47971-861e-426b-8bbd-b378972d4355"
CM032339.1	RepeatMasker	Unknown	59725741	59726509	4150	+	.	ID="RND-4_FAMILY-341";Tend="1729";Tstart="928";shortTE="F";uid="c87bb7ff-d572-44cf-b041-ecde3f2ceb2e"
CM032339.1	RepeatMasker	Unknown	19857653	19857895	726	+	.	ID="RND-1_FAMILY-103";Tend="1127";Tstart="892";shortTE="F";uid="47911e27-68eb-4e13-aa12-372cf6417495"
CM032339.1	RepeatMasker	LINE/I-Jockey	48359045	48359479	2769	+	.	ID="RND-5_FAMILY-4853";Tend="1620";Tstart="1183";shortTE="F";uid="51efde78-5a4e-4808-9d94-eb81ddd6060e"
CM032339.1	RepeatMasker	LTR/Gypsy	55599670	55600312	1279	+	.	ID="RND-6_FAMILY-1309";Tend="1622";Tstart="936";shortTE="F";uid="23288588-cdc7-425e-a9d8-625f335128f4"
CM032339.1	RepeatMasker	Unknown	61859504	61860441	4847	+	.	ID="RND-1_FAMILY-183";Tend="1904";Tstart="949";shortTE="F";uid="d1776e94-66fa-4099-be6c-f428ef6062a8"
CM032339.1	RepeatMasker	Unknown	6001947	6002276	2514	+	.	ID="RND-4_FAMILY-1619";Tend="1282";Tstart="947";shortTE="F";uid="b4161817-f306-44df-83e9-09e7c2be6b18"
CM032339.1	RepeatMasker	DNA/hAT-Tip100	67160962	67161150	571	+	.	ID="RND-1_FAMILY-108";Tend="1216";Tstart="1053";shortTE="F";uid="e09086bf-ecba-4952-89e4-3b13a801595a"
CM032339.1	RepeatMasker	DNA/hAT	27040512	27040925	2988	+	.	ID="RND-4_FAMILY-670";Tend="1099";Tstart="677";shortTE="F";uid="687ef3ab-c4ad-419b-9b79-01afeecccbaf"
CM032339.1	RepeatMasker	DNA/hAT-Blackjack	7955726	7955854	563	+	.	ID="RND-6_FAMILY-13118";Tend="1312";Tstart="1134";shortTE="F";uid="5de1647a-3701-434c-b6dc-3a711edc4702"
CM032339.1	RepeatMasker	DNA/hAT?	56362680	56364748	15699	+	.	ID="RND-6_FAMILY-10275";Tend="2740";Tstart="571";shortTE="F";uid="5a0b3d09-e7fc-4efc-a609-4d63feb6c7be"
CM032339.1	RepeatMasker	Unknown	22583772	22585980	9607	+	.	ID="RND-6_FAMILY-8719";Tend="2428";Tstart="1";shortTE="F";uid="a3d88dcc-7e12-429c-abc8-1a30ece45e85"
CM032339.1	RepeatMasker	DNA/hAT-Charlie	1098641	1099331	4010	+	.	ID="RND-5_FAMILY-5";Tend="1451";Tstart="791";shortTE="F";uid="f92bba1e-bb24-4a9d-949c-aaf329e888ed"
CM032339.1	RepeatMasker	Unknown	22494386	22495680	3395	+	.	ID="RND-1_FAMILY-15";Tend="3365";Tstart="2089";shortTE="F";uid="53a808a5-979c-42ff-a408-d6a5f2f2128d"
CM032339.1	RepeatMasker	Unknown	65387449	65387971	3025	+	.	ID="RND-1_FAMILY-216";Tend="1570";Tstart="997";shortTE="F";uid="255c6ccf-f9d7-48ee-8ab7-d6916f3a6256"
CM032339.1	RepeatMasker	LINE/RTE-RTE	2628261	2628776	3833	+	.	ID="RND-5_FAMILY-1230";Tend="1519";Tstart="1002";shortTE="F";uid="d62078d5-9abe-43ea-b213-79b0016554df"
CM032339.1	RepeatMasker	RC/Helitron	81284586	81285066	3901	+	.	ID="RND-4_FAMILY-143";Tend="1318";Tstart="840";shortTE="F";uid="f9a521d5-1686-41de-a3e6-8436ae057b2d"
CM032339.1	RepeatMasker	DNA/hAT-Charlie	25291476	25291766	2155	+	.	ID="RND-1_FAMILY-461";Tend="1184";Tstart="888";shortTE="F";uid="4df23293-f9e2-46a8-9ea9-cc9f7b630d93"
CM032339.1	RepeatMasker	LINE/I-Jockey	14619503	14619840	480	+	.	ID="VINGI-1_APIS";Tend="340";Tstart="1";shortTE="F";uid="b68fce44-cb8d-4a43-995b-e334e19b4afc"
CM032339.1	RepeatMasker	DNA/CMC-Transib	12368692	12369485	5517	+	.	ID="RND-6_FAMILY-8479";Tend="1961";Tstart="1147";shortTE="F";uid="b48504e9-b41a-4d83-b40a-fc32ddc0361f"
CM032339.1	RepeatMasker	DNA/TcMar-Mariner	3292172	3292392	401	+	.	ID="MARINER-N15_SIN";Tend="629";Tstart="406";shortTE="F";uid="18487673-aa0e-4892-8506-7e5ebc3b9dca"
CM032339.1	RepeatMasker	LINE/R1	11555148	11555395	930	+	.	ID="RND-1_FAMILY-277";Tend="3090";Tstart="2845";shortTE="F";uid="8b02f79a-a86e-45a7-ba5f-a45ca2703768"
CM032339.1	RepeatMasker	Unknown	3995700	3996722	6117	+	.	ID="RND-5_FAMILY-3260";Tend="1681";Tstart="619";shortTE="F";uid="17a38b0b-d5a1-4792-8515-506b8881eae5"
CM032339.1	RepeatMasker	Unknown	44483518	44484207	5707	+	.	ID="RND-1_FAMILY-322";Tend="1532";Tstart="840";shortTE="F";uid="fac1aa08-9355-4f21-9c1f-4086dbc95fd3"
CM032339.1	RepeatMasker	Unknown	54868103	54868524	1706	+	.	ID="RND-4_FAMILY-550";Tend="1466";Tstart="1060";shortTE="F";uid="8bcb2f36-9ba1-4f3c-9657-b79a37eeb60d"
CM032339.1	RepeatMasker	DNA/Maverick	4151219	4152122	1185	+	.	ID="RND-1_FAMILY-139";Tend="3079";Tstart="2133";shortTE="F";uid="8d965e6a-f233-4a55-a092-6c0f1d5d4b40"
CM032339.1	RepeatMasker	Unknown	42867023	42868360	3340	+	.	ID="RND-5_FAMILY-466";Tend="1532";Tstart="227";shortTE="F";uid="7936537e-ba44-42ff-9876-9e3cb95f6de6"
CM032339.1	RepeatMasker	Unknown	21668379	21669375	6549	+	.	ID="RND-1_FAMILY-176";Tend="1928";Tstart="857";shortTE="F";uid="117e1489-bde8-4080-9400-43ffd76623de"
CM032339.1	RepeatMasker	LINE/I	55793111	55793686	631	+	.	ID="RND-5_FAMILY-2334";Tend="1015";Tstart="454";shortTE="F";uid="a8c36351-7db0-4279-94be-055e57331c46"
CM032339.1	RepeatMasker	Unknown	9984381	9984509	766	+	.	ID="RND-4_FAMILY-71";Tend="1610";Tstart="1479";shortTE="F";uid="e9fdce02-3258-4a3c-a6aa-86e6a8f4ce10"
CM032339.1	RepeatMasker	Unknown	4242902	4243068	1332	+	.	ID="RND-6_FAMILY-38617";Tend="1259";Tstart="1093";shortTE="F";uid="d7ef262a-1f6e-4307-a575-da2ca28b5a91"
CM032339.1	RepeatMasker	LINE/RTE-BovB	77644545	77645480	4122	+	.	ID="RND-1_FAMILY-91";Tend="1768";Tstart="756";shortTE="F";uid="59bc3ce2-31e8-48f0-afd6-a18ab50ca76a"
CM032339.1	RepeatMasker	DNA/hAT-Tip100	56028456	56029166	5231	+	.	ID="RND-5_FAMILY-674";Tend="1661";Tstart="956";shortTE="F";uid="a35ba760-cb42-4e6f-ae68-d9967cc380d8"
CM032339.1	RepeatMasker	Unknown	8411562	8411754	1202	+	.	ID="RND-1_FAMILY-34";Tend="1217";Tstart="1018";shortTE="F";uid="369cdc59-dbab-4da8-aa90-44d99704bb46"
CM032339.1	RepeatMasker	Unknown	18517242	18517439	733	+	.	ID="RND-1_FAMILY-35";Tend="944";Tstart="747";shortTE="F";uid="9f7f70d5-70eb-4664-8797-43c3eb74619e"
CM032339.1	RepeatMasker	LTR/Gypsy	28521415	28522164	1606	+	.	ID="RND-1_FAMILY-214";Tend="4284";Tstart="3535";shortTE="F";uid="4030e45f-15fe-4eae-9dca-b2838309eeb3"
CM032339.1	RepeatMasker	DNA/hAT-Charlie	54638217	54638485	583	+	.	ID="RND-6_FAMILY-14629";Tend="1447";Tstart="1195";shortTE="F";uid="a36be04b-b6dd-40a5-9ab7-a53a080dacdc"
CM032339.1	RepeatMasker	LTR/Gypsy	68689047	68689150	930	+	.	ID="RND-5_FAMILY-8957";Tend="3009";Tstart="2906";shortTE="F";uid="cdfab5e8-0e23-49a6-8f94-3d16983e9aee"
CM032339.1	RepeatMasker	Unknown	41586624	41586977	5870	+	.	ID="RND-1_FAMILY-15";Tend="4169";Tstart="3673";shortTE="F";uid="c3b813e4-b52f-4f61-9d73-14a2cc2fccb3"
CM032339.1	RepeatMasker	Unknown	35849819	35849980	1070	+	.	ID="RND-5_FAMILY-10186";Tend="935";Tstart="774";shortTE="F";uid="e1a670f5-6ee5-4916-b9c3-72ca790264dc"
CM032339.1	RepeatMasker	DNA/hAT-Tip100	59937969	59938149	1049	+	.	ID="RND-4_FAMILY-593";Tend="1110";Tstart="945";shortTE="F";uid="d1f0a22f-07f6-4986-a4cd-caa10c5691af"
CM032339.1	RepeatMasker	Unknown	8469355	8469644	488	+	.	ID="RND-1_FAMILY-505";Tend="2902";Tstart="2676";shortTE="F";uid="e4c1b4e6-a812-485b-b8d1-416918a3f7ba"
CM032339.1	RepeatMasker	Unknown	3883962	3884187	1006	+	.	ID="RND-1_FAMILY-4";Tend="1115";Tstart="923";shortTE="F";uid="dca8d4be-c920-4f57-b326-82269e5f9644"
CM032339.1	RepeatMasker	Unknown	60766381	60766528	605	+	.	ID="RND-6_FAMILY-1688";Tend="1781";Tstart="1629";shortTE="F";uid="582bdfca-69b9-4b68-bf0b-7096891ac0d4"
CM032339.1	RepeatMasker	LTR/Gypsy	59840387	59840857	1750	+	.	ID="RND-1_FAMILY-533";Tend="1660";Tstart="1184";shortTE="F";uid="721e0bd1-80fa-4d3d-86ac-9ba574ba8195"
CM032339.1	RepeatMasker	Unknown	82529801	82529907	808	+	.	ID="RND-1_FAMILY-248";Tend="1264";Tstart="1158";shortTE="F";uid="1d835258-0442-42b5-84e4-5158e578ae0b"
CM032339.1	RepeatMasker	Unknown	20551493	20553712	2192	+	.	ID="RND-6_FAMILY-15760";Tend="2222";Tstart="1";shortTE="F";uid="084df1c1-391f-41a4-b93f-3d33375405f5"
CM032339.1	RepeatMasker	Unknown	16074581	16075214	3785	+	.	ID="RND-6_FAMILY-5142";Tend="1517";Tstart="922";shortTE="F";uid="73c5ef54-7d5e-4755-b519-9dfefa9104e3"
CM032339.1	RepeatMasker	LINE/RTE-BovB	49768663	49768788	700	+	.	ID="RND-1_FAMILY-91";Tend="997";Tstart="872";shortTE="F";uid="f83ed31c-d279-4388-9427-e3a507dcf51d"
CM032339.1	RepeatMasker	DNA/hAT-Tip100	68364466	68365266	6748	+	.	ID="RND-6_FAMILY-3089";Tend="1752";Tstart="953";shortTE="F";uid="699a042c-c5b4-4ab8-a058-30fc0f06b3b8"
CM032339.1	RepeatMasker	LINE/I	54454188	54454597	549	+	.	ID="RND-5_FAMILY-139";Tend="567";Tstart="153";shortTE="F";uid="11922cdf-f065-40bb-9eac-88157cf1b1f8"
CM032339.1	RepeatMasker	RC/Helitron	18502480	18503482	6415	+	.	ID="RND-4_FAMILY-2794";Tend="2350";Tstart="1361";shortTE="F";uid="62c0b27a-9f95-4ab6-89bb-f94084473067"
CM032339.1	RepeatMasker	LTR/Pao	4124162	4125255	4541	+	.	ID="RND-6_FAMILY-7788";Tend="2836";Tstart="2011";shortTE="F";uid="0acb4f89-b7da-4ba9-ba78-91215cb8bf85"
CM032339.1	RepeatMasker	LINE/R1	43714276	43720002	48419	+	.	ID="RND-1_FAMILY-305";Tend="5868";Tstart="125";shortTE="F";uid="0bd882ed-8ceb-4499-80a2-ec8c4031ff55"
CM032339.1	RepeatMasker	DNA/TcMar-Mariner	59365005	59365430	2623	+	.	ID="MARINER-33_HSAL";Tend="1133";Tstart="703";shortTE="F";uid="a06bc87c-e678-484d-9cd7-eda18eacf1d6"
CM032339.1	RepeatMasker	DNA/PiggyBac	26686745	26686949	470	+	.	ID="PIGGYBAC-4_HMM";Tend="1443";Tstart="1239";shortTE="F";uid="317e1201-4fb6-40cf-b1f3-6bad3e83eaf0"
CM032339.1	RepeatMasker	Unknown	10378996	10379214	420	+	.	ID="RND-5_FAMILY-20557";Tend="1388";Tstart="1170";shortTE="F";uid="60c02ecd-a663-4c1c-a776-734ea9a91ba9"
CM032339.1	RepeatMasker	DNA/hAT-Charlie	30830314	30830450	725	+	.	ID="RND-5_FAMILY-114";Tend="1132";Tstart="992";shortTE="F";uid="488d30f7-9e92-462b-83e7-6af968bc7b0c"
CM032339.1	RepeatMasker	DNA/hAT-hAT19	76230448	76231420	6570	+	.	ID="RND-6_FAMILY-13380";Tend="1800";Tstart="757";shortTE="F";uid="6348fc38-ea1d-4f22-b0ec-465ea1f3e133"
CM032339.1	RepeatMasker	DNA/CMC-Chapaev-3	73770260	73771374	1399	+	.	ID="enspm-n1_lmi";Tend="2486";Tstart="274";shortTE="F";uid="ecc6713b-e391-4b45-beb9-77fb87f545c7"
CM032339.1	RepeatMasker	DNA/hAT-Tip100	59702641	59702977	1525	+	.	ID="RND-4_FAMILY-593";Tend="1327";Tstart="995";shortTE="F";uid="286423c0-98a1-43f9-a86e-b8757083b1b7"
CM032339.1	RepeatMasker	Unknown	22226824	22229606	14132	+	.	ID="RND-1_FAMILY-47";Tend="3920";Tstart="1139";shortTE="F";uid="93a4799b-7163-4fa5-9094-714543cfa209"
CM032339.1	RepeatMasker	Unknown	45300571	45300910	2147	+	.	ID="RND-4_FAMILY-1619";Tend="1282";Tstart="955";shortTE="F";uid="7c9127c7-e139-4e27-980b-51661f35c5e7"
CM032339.1	RepeatMasker	DNA/Maverick	43057045	43057221	888	+	.	ID="RND-6_FAMILY-18202";Tend="1378";Tstart="1204";shortTE="F";uid="7f10ed0b-91a3-4d0b-8384-58a63d3dd15b"
CM032339.1	RepeatMasker	Unknown	78511542	78512077	1318	+	.	ID="RND-6_FAMILY-5917";Tend="2482";Tstart="1954";shortTE="F";uid="dc4fb8e9-c1eb-4dca-bd1a-7e26ee2cff71"
CM032339.1	RepeatMasker	DNA/hAT	66793736	66793918	1136	+	.	ID="RND-4_FAMILY-333";Tend="1122";Tstart="933";shortTE="F";uid="09f077b2-df72-4ee4-ba5b-a26186af7731"
CM032339.1	RepeatMasker	Unknown	25054749	25055123	1481	+	.	ID="RND-1_FAMILY-47";Tend="4171";Tstart="3915";shortTE="F";uid="b01a8a47-dcf5-44ed-808e-c653a3a34c3b"
CM032339.1	RepeatMasker	DNA/MULE-NOF	2244397	2244588	1229	+	.	ID="RND-6_FAMILY-25717";Tend="1898";Tstart="1716";shortTE="F";uid="63242849-3686-42ab-97a6-8fee826a5989"
CM032339.1	RepeatMasker	DNA/hAT-hAT19	78816341	78816601	1631	+	.	ID="RND-5_FAMILY-2355";Tend="1717";Tstart="1456";shortTE="F";uid="e2b0c10e-5ba8-4e83-a602-7dad75e56201"
CM032339.1	RepeatMasker	DNA/Maverick	56415365	56415606	2133	+	.	ID="RND-6_FAMILY-7648";Tend="1916";Tstart="1675";shortTE="F";uid="c9144eef-3c62-4a48-9009-a30c10aa82dc"
CM032339.1	RepeatMasker	Retroposon?	74644224	74644489	1181	+	.	ID="RND-1_FAMILY-29";Tend="1029";Tstart="785";shortTE="F";uid="2493d4a1-f4a6-4947-9a3f-aa5a1e82c579"
CM032339.1	RepeatMasker	DNA/Maverick	22172380	22173772	8929	+	.	ID="RND-1_FAMILY-149";Tend="3401";Tstart="1985";shortTE="F";uid="225fa8ad-f39d-434b-b3c4-0419554959be"
CM032339.1	RepeatMasker	DNA/hAT	38886362	38888408	10250	+	.	ID="rnd-6_family-2789";Tend="1907";Tstart="40";shortTE="F";uid="12e78aa2-a252-4683-b737-8b2f8d1a1a25"
CM032339.1	RepeatMasker	LINE/I-Jockey	33622391	33623229	916	+	.	ID="VINGI-1_APIS";Tend="846";Tstart="8";shortTE="F";uid="5dc979a5-f516-40cb-8132-60467d834513"
CM032339.1	RepeatMasker	Unknown	21820708	21821078	1967	+	.	ID="RND-1_FAMILY-69";Tend="1176";Tstart="823";shortTE="F";uid="46d3c40b-ba82-477c-940e-8a39ed65c46a"
CM032339.1	RepeatMasker	LINE/Penelope	61766072	61767272	8887	+	.	ID="RND-1_FAMILY-56";Tend="3257";Tstart="2097";shortTE="F";uid="22ed7164-ba2b-4a54-a3e7-ea7ead1716c8"
CM032339.1	RepeatMasker	DNA/hAT?	78369311	78370034	5101	+	.	ID="RND-6_FAMILY-10275";Tend="1418";Tstart="621";shortTE="F";uid="c1340f8e-fa42-4a31-9841-4d90a085c3bf"
CM032339.1	RepeatMasker	Unknown	22819717	22820292	1609	+	.	ID="RND-5_FAMILY-6423";TEgroup="ctg_1%7CRND-5_FAMILY-6423%7C4";Tend="1515";Tstart="562";shortTE="F";uid="8f40962f-680c-4d93-b6e7-6e6b8aeaef71"
CM032339.1	RepeatMasker	Unknown	38381517	38381619	887	+	.	ID="RND-1_FAMILY-71";Tend="4322";Tstart="3435";shortTE="F";uid="ee2f15f9-c900-4c4b-b71c-5d2a1aef5b82"
CM032339.1	RepeatMasker	LTR/Pao	68745756	68746118	606	+	.	ID="BEL4-I_AP";Tend="4956";Tstart="4594";shortTE="F";uid="0e792d1d-e9b2-48db-a551-9e02c05eced6"
CM032339.1	RepeatMasker	Unknown	34127126	34127266	435	+	.	ID="RND-6_FAMILY-3713";Tend="686";Tstart="532";shortTE="F";uid="bd5473e2-c08f-470c-9db2-237852a51a4c"
CM032339.1	RepeatMasker	LINE/I-Jockey	62468051	62469937	2004	+	.	ID="RND-6_FAMILY-10360";Tend="2118";Tstart="247";shortTE="F";uid="8365fbd4-7706-488f-bf6b-d915fcfa392e"
CM032339.1	RepeatMasker	Unknown	70910746	70911069	2719	+	.	ID="RND-1_FAMILY-10";Tend="1266";Tstart="944";shortTE="F";uid="1f3a5f78-4de9-4571-a24b-15b034e6b2b0"
CM032339.1	RepeatMasker	Unknown	72092567	72092696	1005	+	.	ID="RND-1_FAMILY-36";Tend="1203";Tstart="1074";shortTE="F";uid="6c617a02-d528-4017-a2e4-c635ee9fbd86"
CM032339.1	RepeatMasker	Retroposon?	29066749	29067057	572	+	.	ID="RND-1_FAMILY-97";Tend="1083";Tstart="665";shortTE="F";uid="29dfb52d-5887-43a6-aee2-ad99c962ff88"
CM032339.1	RepeatMasker	Unknown	85432380	85432751	780	+	.	ID="RND-1_FAMILY-5";Tend="324";Tstart="22";shortTE="F";uid="75ac7f75-60a1-45a8-b2dc-1eb90d23d383"
CM032339.1	RepeatMasker	DNA/hAT-Blackjack	21861943	21862140	1516	+	.	ID="RND-1_FAMILY-18";Tend="1131";Tstart="933";shortTE="F";uid="263b4f3c-c91a-49df-bb50-4c10ce86f540"
CM032339.1	RepeatMasker	DNA/hAT-Tip100	57893738	57894090	1691	+	.	ID="RND-1_FAMILY-281";Tend="1068";Tstart="782";shortTE="F";uid="c5ec92d6-b0aa-4d13-b264-826cffb362c9"
CM032339.1	RepeatMasker	LINE/I-Jockey	45877949	45878223	548	+	.	ID="RND-6_FAMILY-998";Tend="2412";Tstart="2131";shortTE="F";uid="41e04b42-d6a7-40ec-a1b7-859fd4c0cdc9"
CM032339.1	RepeatMasker	Unknown	34479514	34480023	608	+	.	ID="RND-1_FAMILY-71";Tend="4227";Tstart="3726";shortTE="F";uid="dfba32d8-5be5-4fff-bb23-9501b8385bd0"
CM032339.1	RepeatMasker	DNA/TcMar-Mariner	50026598	50027292	455	+	.	ID="RND-6_FAMILY-5704";TEgroup="ctg_1%7CRND-6_FAMILY-5704%7C2";Tend="1575";Tstart="962";shortTE="F";uid="47659df6-16da-47c9-a5ad-9a6af2ef3659"
CM032339.1	RepeatMasker	DNA/hAT-Tip100	77447325	77447519	982	+	.	ID="RND-1_FAMILY-63";Tend="1022";Tstart="847";shortTE="F";uid="12b38c9c-c1bb-4027-b001-242189827b2f"
CM032339.1	RepeatMasker	DNA/Maverick	86259012	86259130	930	+	.	ID="RND-1_FAMILY-242";Tend="7009";Tstart="6891";shortTE="F";uid="79d6861f-edbe-4f78-a22b-9d91ee35d2c4"
CM032339.1	RepeatMasker	DNA/P	58307155	58307710	1394	+	.	ID="RND-1_FAMILY-377";Tend="1522";Tstart="933";shortTE="F";uid="ac37a5c7-7e53-4837-a95b-e39a7792b118"
CM032339.1	RepeatMasker	LINE/L2	46364878	46365032	722	+	.	ID="RND-1_FAMILY-77";Tend="3788";Tstart="3634";shortTE="F";uid="94303c50-0966-4fb0-8ac6-1b2c4aeaf7e3"
CM032339.1	RepeatMasker	DNA/Maverick	78609287	78613536	35949	+	.	ID="RND-1_FAMILY-256";Tend="5282";Tstart="1048";shortTE="F";uid="6b4ed7e5-0176-45c4-965f-c78ec9d0b000"
CM032339.1	RepeatMasker	LTR/Gypsy	39803335	39803440	549	+	.	ID="RND-6_FAMILY-5571";Tend="4496";Tstart="4388";shortTE="F";uid="3bb86b83-edc0-48a4-a3d5-d78737392071"
CM032339.1	RepeatMasker	DNA/hAT-hAT19	11455125	11455381	744	+	.	ID="RND-6_FAMILY-2683";Tend="1364";Tstart="1122";shortTE="F";uid="feac0dbe-af53-4ec7-98a9-2143d51e1b7a"
CM032339.1	RepeatMasker	Unknown	38330557	38331697	2669	+	.	ID="RND-6_FAMILY-3189";Tend="1646";Tstart="545";shortTE="F";uid="9d48de63-bb54-4651-83c9-fc237630fcfb"
CM032339.1	RepeatMasker	DNA/PiggyBac	36348619	36349178	1739	+	.	ID="PIGGYBAC-1_SIN";Tend="1690";Tstart="1131";shortTE="F";uid="233c4057-f78f-4a8b-afa9-5aaf037dcca6"
CM032339.1	RepeatMasker	Unknown	75143408	75143509	458	+	.	ID="RND-4_FAMILY-959";Tend="1851";Tstart="1754";shortTE="F";uid="0d6f7dc0-5f62-4fa6-acae-956e83c3e7a2"
CM032339.1	RepeatMasker	Unknown	33776932	33777159	627	+	.	ID="RND-1_FAMILY-468";Tend="1689";Tstart="1465";shortTE="F";uid="fd2f80b5-c501-4361-8c2e-33b8b75a964a"
CM032339.1	RepeatMasker	LTR/Pao	34593147	34593937	4310	+	.	ID="RND-5_FAMILY-1558";Tend="1711";Tstart="936";shortTE="F";uid="aabd2860-d268-4f55-afa1-32a80073bb91"
CM032339.1	RepeatMasker	DNA/hAT	5553942	5555433	817	+	.	ID="RND-5_FAMILY-1153";Tend="2062";Tstart="595";shortTE="F";uid="7a02950c-0c5a-4de3-a45a-40686042396f"
CM032339.1	RepeatMasker	Unknown	52945835	52946077	1194	+	.	ID="RND-5_FAMILY-528";Tend="1339";Tstart="1101";shortTE="F";uid="1be303ed-7789-43ef-8bac-2290d03bba2f"
CM032339.1	RepeatMasker	LTR/Gypsy	14676887	14677649	5527	+	.	ID="RND-1_FAMILY-352";Tend="1089";Tstart="309";shortTE="F";uid="c1ca826a-e156-4384-96a3-6ea0d020439a"
CM032339.1	RepeatMasker	Unknown	79688761	79689297	1980	+	.	ID="RND-1_FAMILY-320";Tend="1317";Tstart="764";shortTE="F";uid="4ee04d75-7a94-4cb7-b9c3-54bcb5368371"
CM032339.1	RepeatMasker	DNA/P	1133056	1133235	1034	+	.	ID="RND-6_FAMILY-5580";Tend="840";Tstart="664";shortTE="F";uid="014224cd-6b01-4908-9274-c30aa02b627b"
CM032339.1	RepeatMasker	Retroposon?	13420909	13421145	1498	+	.	ID="RND-1_FAMILY-152";Tend="2148";Tstart="1916";shortTE="F";uid="cce94b8b-a0a7-4718-9d7b-59fdfcf3a86c"
CM032339.1	RepeatMasker	Unknown	34766294	34767066	1276	+	.	ID="RND-6_FAMILY-13777";Tend="710";Tstart="7";shortTE="F";uid="e8ab83d9-398c-4ce5-9dfd-7e33c78d6e24"
CM032339.1	RepeatMasker	Unknown	47537330	47537478	633	+	.	ID="RND-5_FAMILY-5259";Tend="2615";Tstart="2485";shortTE="F";uid="9043e8bf-731c-4bc6-ae8d-35baba1d91d1"
CM032339.1	RepeatMasker	DNA/Ginger-2	15206719	15207437	1290	+	.	ID="GINGER2-1_LMI";Tend="2900";Tstart="2174";shortTE="F";uid="e7af7f1d-5aa0-4eac-a47f-3304bdb24bda"
CM032339.1	RepeatMasker	Unknown	38090556	38090890	1961	+	.	ID="RND-1_FAMILY-34";Tend="1320";Tstart="1025";shortTE="F";uid="5cde877f-7642-44ec-b376-84bad3a00989"
CM032339.1	RepeatMasker	LTR/Copia	75336316	75336474	1081	+	.	ID="RND-3_FAMILY-272";Tend="1307";Tstart="1149";shortTE="F";uid="c6722477-5b31-4af1-a3ac-8a0d21127e81"
CM032339.1	RepeatMasker	DNA/hAT-Tip100	50387273	50389224	8194	+	.	ID="rnd-5_family-15467";Tend="1519";Tstart="19";shortTE="F";uid="1c382dd0-3a3e-4259-9da4-aecda91e516c"
CM032339.1	RepeatMasker	DNA/MULE-NOF	10645210	10645391	671	+	.	ID="RND-5_FAMILY-3209";Tend="732";Tstart="553";shortTE="F";uid="a7b16e0e-1a9d-4e79-a71a-49dba6d117b8"
CM032339.1	RepeatMasker	DNA/hAT-hAT19	55560285	55562054	1182	+	.	ID="rnd-6_family-13380";TEgroup="ctg_1%7Crnd-6_family-13380%7C1";Tend="1656";Tstart="666";shortTE="F";uid="3f259e17-b37d-47e9-9257-b8c8cff6e315"
CM032339.1	RepeatMasker	DNA/hAT	62013	64662	22499	+	.	ID="RND-1_FAMILY-43";Tend="3467";Tstart="815";shortTE="F";uid="a37bc535-a150-4b3d-bea7-fa48ae4c2352"
CM032339.1	RepeatMasker	DNA/P	24023492	24024109	2881	+	.	ID="RND-6_FAMILY-10129";Tend="1512";Tstart="941";shortTE="F";uid="28875122-d968-4462-8342-5cd1a2ec5ca2"
CM032339.1	RepeatMasker	DNA/TcMar-Mariner	8359505	8360266	2696	+	.	ID="RND-5_FAMILY-885";Tend="1868";Tstart="989";shortTE="F";uid="f05588dc-40e6-45c3-855f-40b83cc34322"
CM032339.1	RepeatMasker	DNA/PIF-Harbinger	66514943	66515314	2493	+	.	ID="RND-6_FAMILY-3296";Tend="1391";Tstart="1008";shortTE="F";uid="01c7f2eb-7bb9-42cd-9910-182e6cefc6de"
CM032339.1	RepeatMasker	DNA/hAT-hAT19	42776726	42776952	533	+	.	ID="RND-6_FAMILY-23325";Tend="1819";Tstart="1607";shortTE="F";uid="92642dd2-ab27-4e35-bb7c-ef29fc73de4b"
CM032339.1	RepeatMasker	DNA/P	66045911	66046203	406	+	.	ID="RND-6_FAMILY-8837";Tend="1182";Tstart="890";shortTE="F";uid="ec4d078c-556d-4843-ace9-8b021b6d8938"
CM032339.1	RepeatMasker	DNA/hAT-Tip100	38021941	38022084	516	+	.	ID="RND-1_FAMILY-134";Tend="1149";Tstart="1006";shortTE="F";uid="ebbc84e4-3c1d-411e-8ae1-61a300288223"
CM032339.1	RepeatMasker	DNA/P	12593182	12593294	430	+	.	ID="P-1_LHU";Tend="880";Tstart="765";shortTE="F";uid="37695337-de05-4ee4-9748-e2680d394930"
CM032339.1	RepeatMasker	DNA/hAT-hAT19	56751422	56751549	715	+	.	ID="RND-6_FAMILY-23325";Tend="454";Tstart="320";shortTE="F";uid="6307cd30-87d6-4d88-b950-3c3b1878c9b2"
CM032339.1	RepeatMasker	LINE/I-Jockey	26925146	26925519	3102	+	.	ID="RND-1_FAMILY-156";Tend="1086";Tstart="713";shortTE="F";uid="0c6302af-c64b-4296-9f73-f15caa824684"
CM032339.1	RepeatMasker	DNA/hAT-hAT19	58633751	58633984	464	+	.	ID="HAT-9_AP";Tend="244";Tstart="8";shortTE="F";uid="d77fca8b-8949-48e7-bd97-e345a1e33cd4"
CM032339.1	RepeatMasker	DNA/hAT-Tip100	50713479	50713599	523	+	.	ID="RND-5_FAMILY-1017";Tend="1813";Tstart="1701";shortTE="F";uid="5093cd98-770d-4215-abcf-7088cf79b485"
CM032339.1	RepeatMasker	Unknown	47613991	47614449	2956	+	.	ID="RND-5_FAMILY-6423";Tend="997";Tstart="529";shortTE="F";uid="36df4c53-e98d-4000-b629-829235655ad0"
CM032339.1	RepeatMasker	Unknown	32998068	32998639	4497	+	.	ID="RND-3_FAMILY-144";Tend="1531";Tstart="968";shortTE="F";uid="37e726fb-7e9e-43fc-8032-29bd4065bfe0"
CM032339.1	RepeatMasker	LINE/L2	6461478	6462649	4906	+	.	ID="RND-1_FAMILY-77";Tend="3532";Tstart="2352";shortTE="F";uid="15d51eb5-989a-414c-9e96-39b82910e968"
CM032339.1	RepeatMasker	DNA/MULE-NOF	66111220	66111366	489	+	.	ID="RND-6_FAMILY-25717";Tend="1636";Tstart="1487";shortTE="F";uid="40c4c289-a012-4874-b70c-ab7ccd009b05"
CM032339.1	RepeatMasker	DNA/TcMar-Mariner	69644929	69645488	806	+	.	ID="RND-1_FAMILY-417";TEgroup="ctg_1%7CRND-1_FAMILY-417%7C5";Tend="976";Tstart="546";shortTE="F";uid="c5f8dd72-f3fb-489c-8ab7-a8d0a7b34be5"
CM032339.1	RepeatMasker	DNA/MULE-NOF	86593241	86593524	1314	+	.	ID="RND-6_FAMILY-10623";Tend="2423";Tstart="2136";shortTE="F";uid="489fe9d7-6d37-4f7f-a38c-2ce1f36059c0"
CM032339.1	RepeatMasker	DNA/hAT	43899271	43899405	1257	+	.	ID="RND-1_FAMILY-484";Tend="968";Tstart="523";shortTE="F";uid="2d6cb1f8-cecd-41ee-8f11-39b1b5ff18f9"
CM032339.1	RepeatMasker	DNA/hAT-Tip100	78651045	78651207	1333	+	.	ID="RND-6_FAMILY-2082";Tend="1154";Tstart="992";shortTE="F";uid="8a9e0b43-928e-4f56-925b-43977edd6fb5"
CM032339.1	RepeatMasker	DNA/Ginger-2	62078998	62079340	2196	+	.	ID="RND-6_FAMILY-12403";Tend="1302";Tstart="964";shortTE="F";uid="fff8c9f7-7134-4644-94da-aea69b2694a1"
CM032339.1	RepeatMasker	LINE/RTE-BovB	49551064	49551467	3532	+	.	ID="RND-6_FAMILY-1784";Tend="1807";Tstart="1030";shortTE="F";uid="62235191-4c39-451d-aefb-47ad18af3242"
CM032339.1	RepeatMasker	LINE/Penelope	11324490	11325187	3359	+	.	ID="RND-1_FAMILY-411";Tend="776";Tstart="164";shortTE="F";uid="467bcd67-db48-4335-a391-87631a3ab380"
CM032339.1	RepeatMasker	Unknown	64623655	64624213	3550	+	.	ID="RND-1_FAMILY-333";Tend="1547";Tstart="937";shortTE="F";uid="e6a1d369-711a-4c78-a820-9a51ba4a70a7"
CM032339.1	RepeatMasker	DNA/TcMar-Tigger	35596161	35597344	7938	+	.	ID="RND-6_FAMILY-3091";Tend="2027";Tstart="870";shortTE="F";uid="f2c68408-d3a3-4875-9eac-11c24e03d5c0"
CM032339.1	RepeatMasker	DNA/hAT	36003386	36006625	8729	+	.	ID="RND-6_FAMILY-1015";TEgroup="ctg_1%7CRND-6_FAMILY-1015%7C1";Tend="3560";Tstart="191";shortTE="F";uid="37c64d3e-ddc5-4dcb-bdad-0904298cdde3"
CM032339.1	RepeatMasker	LINE/I-Jockey	60424363	60425164	721	+	.	ID="RND-6_FAMILY-14006";Tend="1889";Tstart="1086";shortTE="F";uid="fa80868a-a885-43b0-a86a-a05f75e8c7af"
CM032339.1	RepeatMasker	Unknown	43300934	43301197	646	+	.	ID="RND-5_FAMILY-9028";Tend="1286";Tstart="962";shortTE="F";uid="bee1b44f-6b38-41f0-814f-bedaa43a9a6a"
CM032339.1	RepeatMasker	DNA/hAT-Tip100	32941968	32942100	578	+	.	ID="RND-1_FAMILY-108";Tend="1201";Tstart="1072";shortTE="F";uid="c4049e82-7dd4-4e12-beb6-d6152be39e85"
CM032339.1	RepeatMasker	DNA/Ginger-1	17715323	17715548	536	+	.	ID="GINGER1-1_AP";Tend="3121";Tstart="2900";shortTE="F";uid="bc9ab933-a7fa-4cb6-a4a7-14b7c7d6d1a2"
CM032339.1	RepeatMasker	DNA/CMC-Chapaev-3	64816815	64817394	1088	+	.	ID="enspm-1_sin";Tend="2606";Tstart="2094";shortTE="F";uid="369c0e00-ad9a-40ec-a026-6b314acb3f05"
CM032339.1	RepeatMasker	DNA/hAT-Charlie	33432643	33432918	2134	+	.	ID="RND-1_FAMILY-172";Tend="1184";Tstart="927";shortTE="F";uid="266fdafd-f33a-4e9f-aa3f-18aef0baad36"
CM032339.1	RepeatMasker	Unknown	9962115	9962494	1204	+	.	ID="RND-4_FAMILY-221";Tend="2010";Tstart="1633";shortTE="F";uid="3a59a432-33f0-4cf4-8b5b-031057a48555"
CM032339.1	RepeatMasker	DNA/hAT-Charlie	45196826	45197422	3742	+	.	ID="RND-6_FAMILY-3288";Tend="1560";Tstart="959";shortTE="F";uid="890b3e56-db3b-4cef-ad3e-abb74fd4f832"
CM032339.1	RepeatMasker	DNA/hAT-Tip100	84296137	84296426	2019	+	.	ID="RND-1_FAMILY-12";Tend="1241";Tstart="953";shortTE="F";uid="063c813b-b99b-4320-9f66-8b1d76a13f94"
CM032339.1	RepeatMasker	Unknown	22930688	22931352	581	+	.	ID="RND-6_FAMILY-8518";Tend="1753";Tstart="1081";shortTE="F";uid="28820828-a944-4eb3-89af-e88137c26936"
CM032339.1	RepeatMasker	Unknown	80302576	80303191	3641	+	.	ID="RND-4_FAMILY-1712";Tend="1629";Tstart="997";shortTE="F";uid="54d33777-00aa-4be8-bb80-09e3b713adad"
CM032339.1	RepeatMasker	DNA/CMC-Transib	45547749	45548425	708	+	.	ID="TRANSIB-1_SIN";Tend="2863";Tstart="2197";shortTE="F";uid="39918419-b137-4d57-ad9d-80262f0491a6"
CM032339.1	RepeatMasker	Unknown	25413157	25413453	2491	+	.	ID="RND-6_FAMILY-38224";Tend="1244";Tstart="949";shortTE="F";uid="c5853e59-ef69-4cab-9dbc-dffa671e36cd"
CM032339.1	RepeatMasker	Unknown	7033145	7033790	3684	+	.	ID="RND-5_FAMILY-723";Tend="1607";Tstart="943";shortTE="F";uid="c0e18e4d-ecef-4b4b-bb64-03dc157f47f4"
CM032339.1	RepeatMasker	DNA/hAT-Tip100	72600310	72600493	998	+	.	ID="RND-3_FAMILY-626";Tend="1251";Tstart="1064";shortTE="F";uid="6a56f792-f220-49ac-8139-9fe47a02ff22"
CM032339.1	RepeatMasker	DNA/Kolobok-E	19041411	19041529	536	+	.	ID="RND-6_FAMILY-1864";Tend="1248";Tstart="1128";shortTE="F";uid="d1bc11ad-74b8-4b0d-abd3-65b8e5c24748"
CM032339.1	RepeatMasker	LINE/Penelope	9055223	9056437	10318	+	.	ID="RND-1_FAMILY-31";Tend="2087";Tstart="872";shortTE="F";uid="b3717da1-a1e4-4042-b037-7189f63f26d0"
CM032339.1	RepeatMasker	LINE/R1	36091448	36093035	517	+	.	ID="RND-6_FAMILY-19791";Tend="3295";Tstart="1678";shortTE="F";uid="aeb1a181-801c-40f6-a1a5-e7a908f097f8"
CM032339.1	RepeatMasker	LINE/I-Jockey	64435578	64435885	2504	+	.	ID="RND-6_FAMILY-14006";Tend="1583";Tstart="1276";shortTE="F";uid="8757feb3-286f-467b-a2a4-aa12ab2c0900"
CM032339.1	RepeatMasker	Unknown	60488091	60488231	1155	+	.	ID="RND-1_FAMILY-399";Tend="2155";Tstart="2015";shortTE="F";uid="6db63ca1-419e-426d-8a24-9b8d0b9e4c53"
CM032339.1	RepeatMasker	Unknown	8938377	8938868	1901	+	.	ID="RND-5_FAMILY-528";Tend="1435";Tstart="913";shortTE="F";uid="671d4029-916e-432f-9862-dd3a727d52ce"
CM032339.1	RepeatMasker	Unknown	22738291	22738508	597	+	.	ID="RND-1_FAMILY-90";Tend="1801";Tstart="1593";shortTE="F";uid="a019a482-523e-425c-a56a-355469853be3"
CM032339.1	RepeatMasker	Unknown	69726060	69726248	1113	+	.	ID="RND-4_FAMILY-550";Tend="1127";Tstart="929";shortTE="F";uid="ec4c09c6-da3a-43cf-82af-28cf0a3137d1"
CM032339.1	RepeatMasker	DNA/TcMar-Tc1	57445738	57446437	2632	+	.	ID="RND-5_FAMILY-3965";Tend="1830";Tstart="969";shortTE="F";uid="9f10d96c-487c-4480-bc06-bdf6f85ab92c"
CM032339.1	RepeatMasker	DNA/hAT-Charlie	58970832	58970955	444	+	.	ID="RND-5_FAMILY-114";Tend="1129";Tstart="990";shortTE="F";uid="7b88af21-8320-4e0f-a09a-427470e8e284"
CM032339.1	RepeatMasker	Unknown	29318762	29319092	565	+	.	ID="RND-6_FAMILY-10274";TEgroup="ctg_1%7CRND-6_FAMILY-10274%7C1";Tend="1381";Tstart="962";shortTE="T";uid="657eb0cd-ce12-4674-91a6-74ab1547d39a"
CM032339.1	RepeatMasker	Unknown	76256289	76256404	557	+	.	ID="RND-1_FAMILY-199";Tend="1764";Tstart="1642";shortTE="F";uid="bed6ba37-728c-42cb-abd0-26bc596a4483"
CM032339.1	RepeatMasker	DNA/Maverick	72447837	72447992	1173	+	.	ID="RND-1_FAMILY-189";Tend="2312";Tstart="2157";shortTE="F";uid="78dde2d9-d517-4d8a-9105-8013a68f1a9c"
CM032339.1	RepeatMasker	Unknown	43333883	43334776	5551	+	.	ID="RND-6_FAMILY-4588";Tend="1675";Tstart="796";shortTE="F";uid="0392d986-d539-44cd-a1c1-23ab5e6d23e4"
CM032339.1	RepeatMasker	LTR/Gypsy	30310935	30312033	9819	+	.	ID="RND-5_FAMILY-6395";Tend="5869";Tstart="4770";shortTE="F";uid="0cd62d54-012a-47c9-9aa8-0021ce96d89a"
CM032339.1	RepeatMasker	DNA/hAT-Tip100	65411964	65412540	1843	+	.	ID="RND-1_FAMILY-102";Tend="2223";Tstart="1646";shortTE="F";uid="3c3a2f07-342b-40c7-b2fe-8afdd546a657"
CM032339.1	RepeatMasker	DNA/hAT-Tip100	46675124	46675569	2878	+	.	ID="RND-6_FAMILY-1464";Tend="1558";Tstart="1103";shortTE="F";uid="42f7d6d6-94b8-4dfe-9df6-7dc37eb77090"
CM032339.1	RepeatMasker	Retroposon?	70995214	70996082	4176	+	.	ID="RND-5_FAMILY-5727";Tend="2136";Tstart="1147";shortTE="F";uid="44ca98e4-d750-4ddc-9b36-85d88ce25c3b"
CM032339.1	RepeatMasker	DNA/hAT-Tip100	62408682	62409174	2715	+	.	ID="RND-1_FAMILY-265";Tend="1454";Tstart="930";shortTE="F";uid="c10b1c64-41ce-4d7f-8837-e6f898f5aa7f"
CM032339.1	RepeatMasker	LTR/Gypsy	50695473	50695854	962	+	.	ID="GYPSY7-I_AP";Tend="4145";Tstart="3763";shortTE="F";uid="b1201071-e0ad-4f9e-814a-f78e5928ae10"
CM032339.1	RepeatMasker	LINE/I-Jockey	85949457	85950315	4191	+	.	ID="RND-6_FAMILY-2000";Tend="1007";Tstart="165";shortTE="F";uid="9811c22f-9410-4ddc-97d2-d21a07d195f7"
CM032339.1	RepeatMasker	Unknown	58289733	58290230	2373	+	.	ID="RND-4_FAMILY-221";Tend="1161";Tstart="683";shortTE="F";uid="96281741-0c78-497c-b7b4-16e39a771184"
CM032339.1	RepeatMasker	DNA/TcMar-Mariner	17931946	17932270	2113	+	.	ID="RND-5_FAMILY-4345";Tend="2127";Tstart="1804";shortTE="F";uid="eeaf0323-9abf-42f3-9e7a-717c82c99ad2"
CM032339.1	RepeatMasker	LTR/Gypsy	21307209	21307532	1066	+	.	ID="RND-5_FAMILY-607";Tend="5627";Tstart="5294";shortTE="F";uid="0cfd129a-645c-42ac-8950-6a876a7d0c4b"
CM032339.1	RepeatMasker	DNA/hAT-Blackjack	55889036	55889315	1572	+	.	ID="RND-5_FAMILY-7003";Tend="1294";Tstart="1011";shortTE="F";uid="55b005bc-0868-401f-85a1-088d5ced5f5f"
CM032339.1	RepeatMasker	LTR/Pao	46568725	46573319	5338	+	.	ID="RND-5_FAMILY-2038";Tend="4943";Tstart="833";shortTE="F";uid="248c1aae-421e-4529-bdb7-4b38ed75c131"
CM032339.1	RepeatMasker	Unknown	24371735	24372177	2268	+	.	ID="RND-1_FAMILY-16";Tend="1518";Tstart="992";shortTE="F";uid="cd3c7b6c-140f-4621-afd0-1f093ead4d74"
CM032339.1	RepeatMasker	Unknown	56776688	56777395	4924	+	.	ID="RND-5_FAMILY-19619";Tend="1586";Tstart="897";shortTE="F";uid="79ec8dfe-7cf5-47b8-b828-5daf037eff09"
CM032339.1	RepeatMasker	LINE/R1	82475642	82476073	2460	+	.	ID="RND-4_FAMILY-2667";Tend="4679";Tstart="4251";shortTE="F";uid="d3b0d4d9-76dc-4e8e-b345-910dc7cb3f4b"
CM032339.1	RepeatMasker	DNA/Sola-2	76084264	76084753	3279	+	.	ID="RND-1_FAMILY-499";Tend="2885";Tstart="2397";shortTE="F";uid="8c64775c-7529-445c-88a2-bb182079198b"
CM032339.1	RepeatMasker	Unknown	54649408	54649710	1730	+	.	ID="RND-6_FAMILY-7835";Tend="1231";Tstart="932";shortTE="F";uid="7417f127-9a48-4c65-8634-2dcec4160278"
CM032339.1	RepeatMasker	Unknown	79948074	79948332	691	+	.	ID="RND-5_FAMILY-8951";Tend="1570";Tstart="1303";shortTE="F";uid="27daa3d2-8829-4ae2-a327-2d101a71fc32"
CM032339.1	RepeatMasker	DNA/hAT-Tip100	65379438	65379598	951	+	.	ID="RND-1_FAMILY-92";Tend="1137";Tstart="946";shortTE="F";uid="606538b4-bb23-4db1-b685-635ee4469086"
CM032339.1	RepeatMasker	DNA/hAT-Charlie	48028020	48028314	2063	+	.	ID="RND-6_FAMILY-8851";Tend="2889";Tstart="2603";shortTE="F";uid="b3d1a986-c60d-486b-8857-66efb9e96e1f"
CM032339.1	RepeatMasker	DNA/hAT?	83283088	83284623	11062	+	.	ID="RND-6_FAMILY-10275";Tend="2196";Tstart="725";shortTE="F";uid="09f51018-5617-4548-a3cb-85ba675f4d7c"
CM032339.1	RepeatMasker	LINE/I-Jockey	71495040	71495939	3568	+	.	ID="RND-5_FAMILY-646";Tend="2195";Tstart="1303";shortTE="F";uid="191b8bf0-33a2-4e3d-8e9c-c89bde8b01c4"
CM032339.1	RepeatMasker	Unknown	75788075	75788768	5129	+	.	ID="RND-1_FAMILY-322";Tend="1532";Tstart="841";shortTE="F";uid="37cfbe13-528b-4d7b-8a5a-ae037cfb188d"
CM032339.1	RepeatMasker	Unknown	36987826	36987983	1119	+	.	ID="RND-1_FAMILY-183";Tend="1306";Tstart="1144";shortTE="F";uid="bc3f4631-6e1c-4c28-af1c-a1a65a4c0827"
CM032339.1	RepeatMasker	DNA/hAT-Charlie	73502981	73503125	845	+	.	ID="RND-5_FAMILY-114";Tend="1141";Tstart="997";shortTE="F";uid="da5a9f70-e344-4c46-874f-3723974b0da0"
CM032339.1	RepeatMasker	Unknown	23282146	23282319	1153	+	.	ID="RND-1_FAMILY-225";Tend="1294";Tstart="1121";shortTE="F";uid="417eb50a-a8c7-4878-ad93-d47ea58521cd"
CM032339.1	RepeatMasker	DNA/TcMar-Mariner	49524013	49524681	1465	+	.	ID="mariner-23_aec";Tend="1312";Tstart="642";shortTE="F";uid="13a5b9a8-2ff2-4270-a3f5-c957adabbf30"
CM032339.1	RepeatMasker	DNA/hAT	36293914	36294262	1044	+	.	ID="RND-1_FAMILY-484";Tend="1169";Tstart="823";shortTE="F";uid="c027b982-ba5e-4c4c-840d-ef7f74d4b521"
CM032339.1	RepeatMasker	LTR/Pao	41975519	41975671	1143	+	.	ID="RND-5_FAMILY-13903";Tend="5855";Tstart="5704";shortTE="F";uid="a5320b7f-1b00-444e-add2-70451989fec1"
CM032339.1	RepeatMasker	LTR/Pao	45372107	45373765	1790	+	.	ID="RND-5_FAMILY-224";Tend="3071";Tstart="1412";shortTE="F";uid="cbeb7c76-890c-4084-8727-849d84a6f64b"
CM032339.1	RepeatMasker	DNA/hAT-Tip100	23521658	23521812	1153	+	.	ID="RND-1_FAMILY-134";Tend="1271";Tstart="1117";shortTE="F";uid="6fb23d2c-246f-44cc-8c0f-ab267f4620a0"
CM032339.1	RepeatMasker	Retroposon?	29125484	29126618	6850	+	.	ID="RND-1_FAMILY-97";Tend="2052";Tstart="816";shortTE="F";uid="87889484-ab51-4114-b310-15e26c44fd7a"
CM032339.1	RepeatMasker	LINE/I	30462351	30463010	765	+	.	ID="RND-1_FAMILY-577";Tend="3174";Tstart="2521";shortTE="F";uid="7f737150-8d97-4652-aa16-3b240924b79f"
CM032339.1	RepeatMasker	Unknown	60623752	60624235	995	+	.	ID="RND-6_FAMILY-10274";Tend="1050";Tstart="595";shortTE="F";uid="d667ac67-1659-43aa-a348-6e8677bdccdf"
CM032339.1	RepeatMasker	Unknown	17124722	17124974	728	+	.	ID="RND-6_FAMILY-1381";Tend="1269";Tstart="991";shortTE="F";uid="fd902d28-5562-4d08-814e-42b51f76505b"
CM032339.1	RepeatMasker	DNA/hAT-hAT19	11925432	11926179	2953	+	.	ID="RND-5_FAMILY-8006";Tend="1690";Tstart="936";shortTE="F";uid="fa46c2f6-b3f4-4c06-b34b-b4a2708a01a5"
CM032339.1	RepeatMasker	Unknown	22119253	22120338	4056	+	.	ID="RND-1_FAMILY-95";Tend="1587";Tstart="947";shortTE="F";uid="5e844fca-7b44-434b-ae80-ba1d3c21b1f4"
CM032339.1	RepeatMasker	DNA/hAT-Tip100	57937563	57937867	1528	+	.	ID="RND-1_FAMILY-46";Tend="1291";Tstart="935";shortTE="F";uid="60e37894-19c3-4579-bd4b-321404d96929"
CM032339.1	RepeatMasker	Unknown	33302490	33302738	1025	+	.	ID="RND-5_FAMILY-1937";TEgroup="ctg_1%7CRND-5_FAMILY-1937%7C3";Tend="1474";Tstart="985";shortTE="F";uid="39b6e590-b684-4285-8b4f-255b7afa5a0b"
CM032339.1	RepeatMasker	DNA/P	33043404	33043608	616	+	.	ID="RND-5_FAMILY-10134";Tend="1212";Tstart="945";shortTE="F";uid="d2abdc92-24a7-45a1-9a00-db5db411fa8e"
CM032339.1	RepeatMasker	DNA/TcMar-Mariner	33790550	33792241	7293	+	.	ID="RND-5_FAMILY-6845";Tend="2237";Tstart="731";shortTE="F";uid="ccf0de01-4535-439c-bef9-b53a58adb146"
CM032339.1	RepeatMasker	DNA/PiggyBac	28590246	28590685	427	+	.	ID="piggybac-23_lmi";Tend="1743";Tstart="1189";shortTE="F";uid="f93a1bf1-7358-43e3-8b17-12ac069f83ed"
CM032339.1	RepeatMasker	LTR/Gypsy	32348440	32348623	573	+	.	ID="RND-5_FAMILY-607";Tend="5616";Tstart="5423";shortTE="F";uid="e7da73cb-234b-450c-8486-25dff6e7eb69"
CM032339.1	RepeatMasker	Unknown	25750188	25750846	1558	+	.	ID="RND-1_FAMILY-47";Tend="2528";Tstart="1842";shortTE="F";uid="47c8aebe-ab59-432e-8057-573068148039"
CM032339.1	RepeatMasker	Unknown	54643137	54643270	694	+	.	ID="RND-6_FAMILY-9698";Tend="1147";Tstart="1012";shortTE="F";uid="dbd4788a-7ce7-4a4c-84e5-5aea81fd64ea"
CM032339.1	RepeatMasker	LINE/I-Jockey	38364890	38365711	3366	+	.	ID="RND-5_FAMILY-646";Tend="2084";Tstart="1248";shortTE="F";uid="91d4f792-dd8a-4839-a451-6d0408bf706c"
CM032339.1	RepeatMasker	LINE/I-Jockey	24154036	24154216	1331	+	.	ID="RND-6_FAMILY-2765";Tend="1364";Tstart="1185";shortTE="F";uid="6db4df74-9d6f-4c86-ba44-87287282ecb7"
CM032339.1	RepeatMasker	LINE/R1	73861193	73861303	570	+	.	ID="SART-8_API";Tend="412";Tstart="302";shortTE="F";uid="0ab9b175-b26b-4822-9060-fe39b1f5302b"
CM032339.1	RepeatMasker	Unknown	72571681	72571845	493	+	.	ID="RND-1_FAMILY-176";Tend="1004";Tstart="832";shortTE="F";uid="989b5591-1c87-428d-bc27-f8f8ec0efc29"
CM032339.1	RepeatMasker	DNA/TcMar-Tc4	8533311	8534053	4000	+	.	ID="RND-5_FAMILY-1189";Tend="1180";Tstart="451";shortTE="F";uid="c81355cf-92cd-43f5-baac-3e38bd0191f9"
CM032339.1	RepeatMasker	LINE/I-Jockey	84091157	84091262	424	+	.	ID="VINGI-46_LMI";Tend="512";Tstart="406";shortTE="F";uid="6dad69bd-19b7-4e8c-9432-6817ec41d74d"
CM032339.1	RepeatMasker	Unknown	65420146	65420266	481	+	.	ID="RND-1_FAMILY-59";Tend="1758";Tstart="1635";shortTE="F";uid="b2f0189d-361a-4792-b91a-f5b34210e730"
CM032339.1	RepeatMasker	DNA/hAT	36875120	36875290	1027	+	.	ID="RND-4_FAMILY-333";Tend="1111";Tstart="922";shortTE="F";uid="0cd55dce-eeeb-4e4a-8bbd-09b77bebe087"
CM032339.1	RepeatMasker	DNA/MULE-NOF	26438177	26438467	411	+	.	ID="RND-5_FAMILY-7093";Tend="2740";Tstart="2470";shortTE="F";uid="73ee1e4a-0b8b-40a8-9e07-85378937c67e"
CM032339.1	RepeatMasker	LTR/Pao	41226121	41227263	6792	+	.	ID="RND-6_FAMILY-3206";Tend="2128";Tstart="1080";shortTE="F";uid="e3f17044-c5a9-4e20-81bc-b0a6893d9604"
CM032339.1	RepeatMasker	LINE/I-Jockey	532299	533343	3369	+	.	ID="RND-6_FAMILY-468";Tend="4549";Tstart="3431";shortTE="F";uid="57cee477-35e2-4072-a7a1-f5a5bf2ef6bc"
CM032339.1	RepeatMasker	Unknown	39306775	39306933	641	+	.	ID="RND-1_FAMILY-337";Tend="1105";Tstart="943";shortTE="F";uid="6a8480c9-9188-46d4-bc9a-c6efec6e1178"
CM032339.1	RepeatMasker	DNA/MULE-NOF	70534291	70534619	432	+	.	ID="RND-5_FAMILY-3209";Tend="949";Tstart="609";shortTE="F";uid="8d38d379-d308-4e07-bd30-d852f0d607d1"
CM032339.1	RepeatMasker	Unknown	9630416	9630727	2248	+	.	ID="RND-4_FAMILY-1619";Tend="1282";Tstart="963";shortTE="F";uid="b89ad90b-9e8a-4402-b719-7b0940a88ef6"
CM032339.1	RepeatMasker	DNA/TcMar-Tc1	86505583	86505855	1859	+	.	ID="RND-1_FAMILY-23";Tend="1517";Tstart="1249";shortTE="F";uid="ed4847f9-538f-40e1-bc7b-aea101100d4d"
CM032339.1	RepeatMasker	Unknown	23994173	23994616	3716	+	.	ID="RND-1_FAMILY-45";Tend="1303";Tstart="856";shortTE="F";uid="feca6d6b-64fe-4b9e-8075-74f444447095"
CM032339.1	RepeatMasker	DNA/hAT-Tip100	51043611	51043866	2019	+	.	ID="RND-1_FAMILY-281";Tend="1502";Tstart="1247";shortTE="F";uid="bdf2a104-b9b0-405e-a60f-39189bcf8baf"
CM032339.1	RepeatMasker	Unknown	31193321	31197693	10055	+	.	ID="RND-1_FAMILY-5";Tend="5883";Tstart="2277";shortTE="F";uid="ae9fad1f-4973-444d-8807-ba3d91bd53b7"
CM032339.1	RepeatMasker	Unknown	65271044	65271589	3177	+	.	ID="RND-5_FAMILY-2954";Tend="1539";Tstart="970";shortTE="F";uid="bd47d4bb-eb9f-4d99-a5b2-a894a913e309"
CM032339.1	RepeatMasker	Unknown	91640	92033	1020	+	.	ID="RND-5_FAMILY-3323";Tend="901";Tstart="527";shortTE="F";uid="64b38c0c-bcb3-4600-aca4-08600b18e344"
CM032339.1	RepeatMasker	Unknown	30589135	30589596	3408	+	.	ID="RND-1_FAMILY-320";Tend="1316";Tstart="840";shortTE="F";uid="6b563cfb-3a6d-476f-ba27-6c396ab2027c"
CM032339.1	RepeatMasker	LINE/Penelope	41425474	41425875	3198	+	.	ID="RND-1_FAMILY-56";Tend="4678";Tstart="4277";shortTE="F";uid="b65c9a7c-e4ed-4807-a0cb-eabee9a86206"
CM032339.1	RepeatMasker	RC/Helitron	81057611	81057730	914	+	.	ID="RND-6_FAMILY-2775";Tend="1013";Tstart="894";shortTE="F";uid="54bb36c8-5be2-4b9c-bc29-9becd7812452"
CM032339.1	RepeatMasker	Retroposon?	70727111	70728027	5514	+	.	ID="RND-1_FAMILY-162";Tend="1851";Tstart="862";shortTE="F";uid="8fb0bc0e-d231-4d67-b400-af5e25b791f7"
CM032339.1	RepeatMasker	Unknown	4252849	4252980	412	+	.	ID="RND-5_FAMILY-6407";Tend="1793";Tstart="1663";shortTE="F";uid="3cd15852-1946-4941-9e9d-5dde9be0c993"
CM032339.1	RepeatMasker	DNA/Maverick	71637030	71642238	40183	+	.	ID="rnd-5_family-3631";Tend="4755";Tstart="95";shortTE="F";uid="954596e1-6c28-4292-8cd5-59ee1c259860"
CM032339.1	RepeatMasker	LINE/I-Jockey	45820926	45821301	750	+	.	ID="RND-6_FAMILY-422";Tend="899";Tstart="479";shortTE="F";uid="956d1a16-4b6a-46d7-adbb-8f367fd91fb4"
CM032339.1	RepeatMasker	Unknown	676453	676699	1493	+	.	ID="RND-1_FAMILY-36";Tend="1204";Tstart="954";shortTE="F";uid="9c516c72-1e1d-401f-8834-e15e11f811d7"
CM032339.1	RepeatMasker	DNA/hAT-Blackjack	83770987	83771151	829	+	.	ID="RND-1_FAMILY-18";Tend="1139";Tstart="943";shortTE="F";uid="8aee8713-891c-416b-80f4-cb0675ef04d2"
CM032339.1	RepeatMasker	DNA/hAT-Charlie	36934862	36935018	859	+	.	ID="RND-1_FAMILY-461";Tend="1185";Tstart="1024";shortTE="F";uid="36823997-7cc5-41a6-b4a4-b1de7ff595ad"
CM032339.1	RepeatMasker	LINE/R2-NeSL	31219781	31224700	6964	+	.	ID="RND-1_FAMILY-512";TEgroup="ctg_1%7CRND-1_FAMILY-512%7C2";Tend="2649";Tstart="13";shortTE="F";uid="c08e7546-f277-4f53-b82b-6aafc511bbd9"
CM032339.1	RepeatMasker	DNA/TcMar-Mariner	69529708	69529888	957	+	.	ID="RND-5_FAMILY-1016";Tend="1468";Tstart="1288";shortTE="F";uid="faf9c925-7efb-46c9-98a4-1ee5084f8344"
CM032339.1	RepeatMasker	LINE/RTE-BovB	38733746	38734435	633	+	.	ID="RND-6_FAMILY-6089";TEgroup="ctg_1%7CRND-6_FAMILY-6089%7C7";Tend="1756";Tstart="1063";shortTE="F";uid="9b7101e6-0751-423d-8199-2f8a78745a67"
CM032339.1	RepeatMasker	Unknown	65313121	65313493	2616	+	.	ID="RND-4_FAMILY-44";Tend="1286";Tstart="905";shortTE="F";uid="19eac631-274d-4c96-8230-386229eb6143"
CM032339.1	RepeatMasker	LINE/Penelope	33169189	33169345	521	+	.	ID="RND-5_FAMILY-7206";Tend="2005";Tstart="1808";shortTE="F";uid="db62af8e-7fa6-4676-8813-f441017baa74"
CM032339.1	RepeatMasker	DNA	56502969	56503114	676	+	.	ID="RND-5_FAMILY-2820";Tend="1656";Tstart="1517";shortTE="F";uid="f6320662-9af3-43db-b956-4947af7cf705"
CM032339.1	RepeatMasker	Unknown	30536308	30536438	503	+	.	ID="RND-6_FAMILY-242";Tend="1523";Tstart="1395";shortTE="F";uid="8a8f4365-5d9c-4eeb-a46d-d89325ed51c5"
CM032339.1	RepeatMasker	LINE/L2	49759268	49760316	6827	+	.	ID="RND-1_FAMILY-77";Tend="1689";Tstart="692";shortTE="F";uid="70273af7-4c95-4708-ac22-44a15c05bb5b"
CM032339.1	RepeatMasker	Unknown	76215597	76216034	589	+	.	ID="RND-6_FAMILY-688";Tend="1251";Tstart="816";shortTE="F";uid="31746063-7989-498d-8d32-8ea2eeb5fd1e"
CM032339.1	RepeatMasker	Unknown	23018619	23020055	5756	+	.	ID="RND-6_FAMILY-1180";Tend="2258";Tstart="792";shortTE="F";uid="4ec593d2-2bed-4402-a5ce-8dce71095792"
CM032339.1	RepeatMasker	Unknown	16394046	16394188	728	+	.	ID="RND-1_FAMILY-321";Tend="1126";Tstart="959";shortTE="F";uid="b0d763f6-8a29-43c1-b3a5-e5088aac3892"
CM032339.1	RepeatMasker	DNA/hAT-Tip100	72821128	72821474	1861	+	.	ID="RND-5_FAMILY-14276";Tend="1357";Tstart="1018";shortTE="F";uid="b1b8b491-77e9-4c85-9131-d3661e0aff2d"
CM032339.1	RepeatMasker	Unknown	71368720	71369377	2737	+	.	ID="RND-4_FAMILY-221";Tend="2030";Tstart="1318";shortTE="F";uid="df6efa4c-bd00-4097-ad91-176d0687753a"
CM032339.1	RepeatMasker	DNA/hAT-Charlie	52507731	52507989	939	+	.	ID="RND-5_FAMILY-550";Tend="1473";Tstart="1184";shortTE="F";uid="44a6ca16-ad99-474f-bfd5-7cd415376ae5"
CM032339.1	RepeatMasker	DNA	19861080	19861400	434	+	.	ID="TTAA7_AP";Tend="359";Tstart="32";shortTE="F";uid="78d4a377-0995-4348-9799-d30ee526aa78"
CM032339.1	RepeatMasker	DNA/hAT-Charlie	17074355	17074626	1190	+	.	ID="RND-5_FAMILY-4453";TEgroup="ctg_1%7CRND-5_FAMILY-4453%7C2";Tend="1605";Tstart="1231";shortTE="F";uid="16abbdf6-c480-42b5-ab50-015915327a90"
CM032339.1	RepeatMasker	Unknown	34825590	34826016	2310	+	.	ID="RND-1_FAMILY-143";Tend="1443";Tstart="1000";shortTE="F";uid="e78a6f00-e334-4daf-b85d-7adac928f1db"
CM032339.1	RepeatMasker	Unknown	43172554	43173158	1949	+	.	ID="RND-1_FAMILY-4";Tend="3398";Tstart="2667";shortTE="F";uid="bd7c368c-a25b-405f-8242-db049f575707"
CM032339.1	RepeatMasker	Unknown	63232136	63232916	740	+	.	ID="RND-6_FAMILY-5765";TEgroup="ctg_1%7CRND-6_FAMILY-5765%7C3";Tend="1845";Tstart="485";shortTE="F";uid="db50a5a2-6dfa-4865-8ceb-72fd7fcdd36a"
CM032339.1	RepeatMasker	DNA/hAT-Charlie	80465074	80465291	691	+	.	ID="RND-5_FAMILY-6847";Tend="3032";Tstart="2802";shortTE="F";uid="ce1b4530-13f2-4798-95cd-0c6f51ffdb80"
CM032339.1	RepeatMasker	DNA/hAT-Ac	37416596	37416947	1894	+	.	ID="RND-5_FAMILY-2377";Tend="1233";Tstart="870";shortTE="F";uid="a20d77fa-4d4f-4562-af2b-a8180c8c60aa"
CM032339.1	RepeatMasker	LINE/R1	61293238	61294226	8352	+	.	ID="RND-5_FAMILY-337";Tend="1603";Tstart="622";shortTE="F";uid="91146104-ab4a-48b1-8d87-0c305d171bad"
CM032339.1	RepeatMasker	DNA/TcMar-Pogo	40491435	40491664	1435	+	.	ID="RND-6_FAMILY-6597";Tend="1747";Tstart="1515";shortTE="F";uid="229980e6-ba6f-4a9f-bdf2-ed536c5c1a13"
CM032339.1	RepeatMasker	LINE/I	41274064	41274358	689	+	.	ID="RND-6_FAMILY-8213";Tend="1255";Tstart="953";shortTE="F";uid="35f927bb-1dee-4e81-858b-85d8e2dcb607"
CM032339.1	RepeatMasker	Unknown	75983080	75983604	2313	+	.	ID="RND-1_FAMILY-320";Tend="1317";Tstart="761";shortTE="F";uid="9c42e7d4-629f-4611-bfdb-c0a1a5c0afeb"
CM032339.1	RepeatMasker	Unknown	67627488	67628086	1655	+	.	ID="RND-6_FAMILY-1688";Tend="1875";Tstart="1283";shortTE="F";uid="44685f18-bef7-464f-85b1-f4b30712b5e5"
CM032339.1	RepeatMasker	Unknown	80334164	80334268	540	+	.	ID="RND-1_FAMILY-69";Tend="1670";Tstart="1559";shortTE="F";uid="8429dd60-745f-4acc-aa98-6bd646cc1826"
CM032339.1	RepeatMasker	LINE/Penelope	68446981	68447408	557	+	.	ID="RND-5_FAMILY-3855";TEgroup="ctg_1%7CRND-5_FAMILY-3855%7C5";Tend="2994";Tstart="2700";shortTE="F";uid="de8a2727-a579-4492-aa1f-5c70f8eb9018"
CM032339.1	RepeatMasker	DNA/Maverick	34911670	34912447	5049	+	.	ID="RND-1_FAMILY-298";Tend="3954";Tstart="3194";shortTE="F";uid="8acb1202-635e-4ca2-9bea-578e288f7ddc"
CM032339.1	RepeatMasker	LTR/Gypsy	76725799	76726042	1282	+	.	ID="RND-6_FAMILY-9002";Tend="3211";Tstart="2978";shortTE="F";uid="9cdf1ece-94ba-421e-acda-381b5d1eeed0"
CM032339.1	RepeatMasker	DNA/Maverick	80952039	80958406	52222	+	.	ID="RND-1_FAMILY-139";Tend="6801";Tstart="467";shortTE="F";uid="387aa516-3f4e-41f7-b476-1de71684ac90"
CM032339.1	RepeatMasker	Unknown	64330506	64331024	1718	+	.	ID="RND-6_FAMILY-427";Tend="1502";Tstart="968";shortTE="F";uid="d6e42a27-a944-43a8-8c0a-c53fda90e359"
CM032339.1	RepeatMasker	RC/Helitron	1238282	1238719	3785	+	.	ID="RND-4_FAMILY-143";Tend="1315";Tstart="883";shortTE="F";uid="941b9c81-bd99-49b6-85ea-ec2b58080886"
[truncated: 104,876 more rows]
