# Supplementary material for: Transposon accumulation at xenobiotic gene family loci in aphids
Source: Genome Res. 2023 Oct;33(10):1718–33. doi: 10.1101/gr.277820.123 (PMC10691553; doi:10.1101/gr.277820.123)
Supplement: Supplement 13 [file Supplemental_File_S2.tar.gz › Supplemental_File_S2/rhopalosiphumMaidis.filteredRepeats.gff]

NC_040877.1	RepeatMasker	DNA/hAT-Tip100	6586577	6586680	437	+	.	ID="RND-1_FAMILY-98";Tend="1019";Tstart="915";shortTE="F";uid="b99347cf-8286-407a-9d5d-00bdee6a2da5"
NC_040877.1	RepeatMasker	Retroposon?	30335249	30335396	921	+	.	ID="RND-5_FAMILY-3902";Tend="2271";Tstart="1732";shortTE="F";uid="7106105f-a1d4-4592-af46-67a86123ddf6"
NC_040877.1	RepeatMasker	DNA	26377496	26377924	846	+	.	ID="DNA8-75_AP";Tend="684";Tstart="322";shortTE="F";uid="1a1bde09-c4ca-44b6-b81f-1b8f4463391a"
NC_040877.1	RepeatMasker	Unknown	55527433	55527744	1127	+	.	ID="RND-4_FAMILY-975";Tend="1130";Tstart="817";shortTE="F";uid="dd279ea1-2e91-4c28-9e49-1b6d1858ae9f"
NC_040877.1	RepeatMasker	DNA	52462994	52463744	2464	+	.	ID="DNA4-2_AP";Tend="769";Tstart="1";shortTE="F";uid="153d9449-8995-49b5-b8db-898b74d034e4"
NC_040877.1	RepeatMasker	DNA/hAT-Charlie	70624689	70624883	1105	+	.	ID="RND-1_FAMILY-24";Tend="1169";Tstart="975";shortTE="F";uid="3d11d784-f332-4823-a1dd-fa1a886966f7"
NC_040877.1	RepeatMasker	Unknown	93800790	93800999	1091	+	.	ID="RND-6_FAMILY-2138";Tend="2646";Tstart="2455";shortTE="F";uid="809f3d4d-4d4e-468f-9caa-0fdc89597159"
NC_040877.1	RepeatMasker	DNA/hAT-Tip100	40002254	40002385	697	+	.	ID="RND-5_FAMILY-266";Tend="883";Tstart="748";shortTE="F";uid="ecf9d7b9-7e2c-45ff-aefb-697b7e6715ed"
NC_040877.1	RepeatMasker	LINE/L2	9998071	9998465	1290	+	.	ID="RND-5_FAMILY-524";Tend="1982";Tstart="1594";shortTE="F";uid="7fce8307-25fa-4d27-b58e-6909f755c0b4"
NC_040877.1	RepeatMasker	DNA/TcMar-Tigger	13810392	13810559	918	+	.	ID="DNAX-5_AP";Tend="155";Tstart="1";shortTE="F";uid="378ce6f1-e8ea-4d85-93f6-bab58258856a"
NC_040877.1	RepeatMasker	Unknown	32638081	32638602	2723	+	.	ID="RND-6_FAMILY-13550";Tend="1545";Tstart="984";shortTE="F";uid="7d3c4e8c-942f-4eaf-8b69-475d8cbeb80c"
NC_040877.1	RepeatMasker	DNA/Ginger-2	5294253	5294484	443	+	.	ID="GINGER2-1_AP";Tend="2630";Tstart="2402";shortTE="F";uid="1844a934-8431-46c0-ac3d-c25919fb4267"
NC_040877.1	RepeatMasker	DNA	16273477	16273699	515	+	.	ID="TTAA2_AP";Tend="422";Tstart="205";shortTE="F";uid="b6779af3-14aa-4cbc-ae84-4f2d6c96f72f"
NC_040877.1	RepeatMasker	Unknown	73146673	73146823	863	+	.	ID="RND-6_FAMILY-2081";Tend="1391";Tstart="1231";shortTE="F";uid="cf683188-d167-4289-a487-fa325891708b"
NC_040877.1	RepeatMasker	LINE/I-Jockey	51636612	51636827	779	+	.	ID="RND-5_FAMILY-2677";Tend="1177";Tstart="937";shortTE="F";uid="ca0469b3-2ec0-4338-a4c5-7c19cf2e2e0e"
NC_040877.1	RepeatMasker	DNA/hAT-Tip100	84137597	84138477	1286	+	.	ID="RND-6_FAMILY-2845";Tend="1840";Tstart="969";shortTE="F";uid="d6de6a84-969c-47f7-963c-04a3310befec"
NC_040877.1	RepeatMasker	DNA	45129561	45130317	1347	+	.	ID="DNA4-2_AP";Tend="694";Tstart="1";shortTE="F";uid="c3e864d6-e3be-46e9-a6c6-14a7b0ab6294"
NC_040877.1	RepeatMasker	DNA/Ginger-1	71091532	71091644	455	+	.	ID="RND-6_FAMILY-4326";Tend="1958";Tstart="1849";shortTE="F";uid="a9651ea3-7812-47d9-bfc2-7bf48393e0be"
NC_040877.1	RepeatMasker	DNA/hAT	70531430	70533239	11105	+	.	ID="RND-5_FAMILY-4329";Tend="2395";Tstart="511";shortTE="F";uid="0a0b0657-aef6-4bb0-80f0-d076c91f2fe3"
NC_040877.1	RepeatMasker	DNA	38310550	38310902	500	+	.	ID="DNA4-3_AP";Tend="357";Tstart="24";shortTE="F";uid="2da07144-e078-4e57-88b1-ccb75345e03d"
NC_040877.1	RepeatMasker	DNA	48369779	48370496	1803	+	.	ID="DNA4-2_AP";Tend="768";Tstart="1";shortTE="F";uid="58d7f544-fa4d-4246-8955-9445e330b395"
NC_040877.1	RepeatMasker	DNA	50180978	50181180	481	+	.	ID="TTAA2C_AP";Tend="223";Tstart="2";shortTE="F";uid="85cc6030-f78b-4ccc-912e-527b9923267f"
NC_040877.1	RepeatMasker	DNA/hAT-Charlie	3408708	3408817	713	+	.	ID="RND-6_FAMILY-3525";Tend="1100";Tstart="969";shortTE="F";uid="57ad5ea3-be17-4919-9731-834d531036d9"
NC_040877.1	RepeatMasker	Unknown	14407128	14407496	546	+	.	ID="RND-5_FAMILY-2768";Tend="1375";Tstart="1025";shortTE="F";uid="dc6dcb80-2660-42de-8710-d2fe238ec7d1"
NC_040877.1	RepeatMasker	DNA	9462247	9462599	1124	+	.	ID="DNA2-3_AP";Tend="632";Tstart="300";shortTE="F";uid="9cdc0e10-f7ab-48fc-b8da-4217a0639934"
NC_040877.1	RepeatMasker	DNA/Ginger-2	46649018	46649475	2380	+	.	ID="RND-6_FAMILY-2293";Tend="1374";Tstart="942";shortTE="F";uid="2c4125aa-edc1-42b8-99d0-7aa8d3e07d3a"
NC_040877.1	RepeatMasker	DNA/Ginger-1	10253332	10253717	598	+	.	ID="RND-6_FAMILY-4326";Tend="2027";Tstart="1615";shortTE="F";uid="ead9bb1f-5136-4c29-84c7-f12d042f15f3"
NC_040877.1	RepeatMasker	Unknown	245932	250187	29022	+	.	ID="RND-6_FAMILY-2251";Tend="3656";Tstart="1";shortTE="F";uid="8ab94cc0-b3d0-48e5-9901-b696251dc774"
NC_040877.1	RepeatMasker	DNA/Ginger-1	81084309	81084477	752	+	.	ID="RND-1_FAMILY-50";Tend="2673";Tstart="2499";shortTE="F";uid="4830d609-d5dd-4da7-a7d4-04a9f1e9ce89"
NC_040877.1	RepeatMasker	DNA	39440941	39441091	859	+	.	ID="RND-5_FAMILY-493";Tend="1322";Tstart="1155";shortTE="F";uid="3f7bcdb4-771a-418b-81c1-2b8c7f8cc07c"
NC_040877.1	RepeatMasker	DNA/hAT-hAT19	12530248	12530779	3497	+	.	ID="RND-6_FAMILY-2490";Tend="1167";Tstart="631";shortTE="F";uid="6b45003b-9e81-4e11-b106-9f3630331c22"
NC_040877.1	RepeatMasker	DNA	60882208	60882421	484	+	.	ID="dna4-2_ap";Tend="232";Tstart="4";shortTE="F";uid="c0211436-9262-439f-a1d5-e1ac8b8617a1"
NC_040877.1	RepeatMasker	DNA/Ginger-1	89486808	89487002	653	+	.	ID="RND-6_FAMILY-1628";Tend="1222";Tstart="1004";shortTE="F";uid="8d076aed-264b-4d7f-a3dd-70c043c42639"
NC_040877.1	RepeatMasker	DNA/TcMar-m44?	70494120	70494290	651	+	.	ID="dnax-4b_ap";Tend="171";Tstart="2";shortTE="F";uid="e5962a1c-15f7-4c22-949e-88ffcac3812f"
NC_040877.1	RepeatMasker	DNA/hAT-Tip100	31420019	31420180	446	+	.	ID="RND-6_FAMILY-3876";Tend="2569";Tstart="2401";shortTE="F";uid="8df5d611-fbf0-48af-b64c-ff43ab75d018"
NC_040877.1	RepeatMasker	DNA/Kolobok-E	35487778	35487986	485	+	.	ID="KOLOBOKE-2_AP";Tend="1334";Tstart="1118";shortTE="F";uid="20b1955f-c7db-41a4-944e-e6d196ed10ad"
NC_040877.1	RepeatMasker	DNA	82034751	82034873	429	+	.	ID="DNA-TTAA-1_AP";Tend="135";Tstart="19";shortTE="F";uid="19c52460-b14f-4135-a63d-84faed5f7ab3"
NC_040877.1	RepeatMasker	Unknown	35294316	35294446	949	+	.	ID="RND-6_FAMILY-3686";Tend="1087";Tstart="939";shortTE="F";uid="5a3fce34-304b-4c4a-bd41-bc7d49654d8a"
NC_040877.1	RepeatMasker	DNA/TcMar-Tigger	63236231	63236655	899	+	.	ID="RND-5_FAMILY-4790";Tend="4149";Tstart="3715";shortTE="F";uid="443eee67-3766-4ec3-a23d-eac1e79801c9"
NC_040877.1	RepeatMasker	DNA/Ginger-1	70326197	70326394	563	+	.	ID="RND-6_FAMILY-4326";Tend="1937";Tstart="1717";shortTE="F";uid="6033ef1c-91d6-4e8f-af0d-ab6defa6add6"
NC_040877.1	RepeatMasker	DNA	33939729	33940053	788	+	.	ID="RND-5_FAMILY-493";Tend="1487";Tstart="1147";shortTE="F";uid="09852fa4-b619-42c5-8fb0-b8b93165545f"
NC_040877.1	RepeatMasker	DNA	61942304	61942540	1451	+	.	ID="ttaa2c_ap";Tend="267";Tstart="17";shortTE="F";uid="bbd11d68-9d55-483e-8d47-353574151cb1"
NC_040877.1	RepeatMasker	DNA/hAT-Tip100	39522654	39522866	1015	+	.	ID="DNA8-100_AP";Tend="659";Tstart="453";shortTE="F";uid="b6440159-122b-446d-9613-24e1b840781b"
NC_040877.1	RepeatMasker	DNA/MULE-MuDR	48870491	48871460	7253	+	.	ID="RND-6_FAMILY-1257";Tend="3049";Tstart="2073";shortTE="F";uid="a6779e9e-1cee-4afc-bdfc-6ca1e7e64232"
NC_040877.1	RepeatMasker	Unknown	58221244	58221450	566	+	.	ID="RND-1_FAMILY-34";Tend="1297";Tstart="1093";shortTE="F";uid="06b8f1ba-dacd-4241-9b66-ed99446afcb8"
NC_040877.1	RepeatMasker	DNA	52333313	52333610	901	+	.	ID="DNA4-2_AP";Tend="580";Tstart="269";shortTE="F";uid="bebb774f-f0d1-423c-9824-b455a59f7c66"
NC_040877.1	RepeatMasker	Unknown	1185665	1189912	28849	+	.	ID="RND-6_FAMILY-2251";Tend="3656";Tstart="1";shortTE="F";uid="9dd3b4ec-37a6-48bf-8129-99eb34dec969"
NC_040877.1	RepeatMasker	Retroposon?	22162871	22163188	796	+	.	ID="SINE2-1_AP";Tend="1458";Tstart="1135";shortTE="F";uid="1c134a78-9e76-4128-ac94-5ec2aa6c6ffb"
NC_040877.1	RepeatMasker	Unknown	1513461	1513896	1512	+	.	ID="RND-1_FAMILY-143";Tend="1740";Tstart="1486";shortTE="F";uid="d14a82c3-7941-403f-93bd-1e8eee4460b1"
NC_040877.1	RepeatMasker	DNA/Ginger-1	10397579	10397746	501	+	.	ID="RND-6_FAMILY-4326";Tend="1958";Tstart="1782";shortTE="F";uid="1573eb3b-f050-4586-adf5-1d4c9e35be7d"
NC_040877.1	RepeatMasker	DNA/CMC-EnSpm	25013263	25013611	906	+	.	ID="RND-5_FAMILY-523";Tend="1129";Tstart="610";shortTE="F";uid="a3117db5-40c0-46a1-8085-d0ee4df0eadb"
NC_040877.1	RepeatMasker	DNA	76671074	76671471	649	+	.	ID="TTAA2D_AP";Tend="391";Tstart="15";shortTE="F";uid="53c8cf50-5e7d-4b22-ad22-fed55cdcd25f"
NC_040877.1	RepeatMasker	Unknown	39721290	39721682	2612	+	.	ID="RND-6_FAMILY-4176";Tend="1214";Tstart="822";shortTE="F";uid="9fcb1b7a-e32a-407b-9604-87c6ea71f23e"
NC_040877.1	RepeatMasker	DNA/Ginger-1	47807495	47807613	755	+	.	ID="RND-5_FAMILY-586";Tend="6548";Tstart="6438";shortTE="F";uid="013622bf-05c0-469c-a755-e179e7985312"
NC_040877.1	RepeatMasker	Unknown	70547508	70547618	453	+	.	ID="RND-6_FAMILY-5803";Tend="1522";Tstart="1408";shortTE="F";uid="622f3d7a-7438-42af-a0e5-7ad395a196e7"
NC_040877.1	RepeatMasker	DNA	93946773	93946944	524	+	.	ID="ttaa3c_ap";Tend="205";Tstart="28";shortTE="F";uid="d8af8800-aac6-4e17-9b6e-222f18f316c3"
NC_040877.1	RepeatMasker	Unknown	81130216	81131015	3868	+	.	ID="RND-6_FAMILY-62";Tend="1973";Tstart="822";shortTE="F";uid="720c4961-ff9f-4a3b-8733-e61bee43ea8f"
NC_040877.1	RepeatMasker	DNA	37710073	37710650	1368	+	.	ID="DNA4-3_AP";Tend="636";Tstart="29";shortTE="F";uid="2317f9bc-bcc7-4324-be3e-a61a621ae186"
NC_040877.1	RepeatMasker	LINE/I-Jockey	38624073	38624196	452	+	.	ID="TART_DV";Tend="11483";Tstart="11372";shortTE="F";uid="988558b0-35c2-4422-8ec8-4e921e1f376e"
NC_040877.1	RepeatMasker	DNA	706012	706216	524	+	.	ID="DNA4-2_AP";Tend="414";Tstart="183";shortTE="F";uid="25fb7f55-88d5-46df-8f6d-c6aa91a9c711"
NC_040877.1	RepeatMasker	DNA	22028440	22031490	26684	+	.	ID="RND-6_FAMILY-27";Tend="3922";Tstart="866";shortTE="F";uid="55ad7bd8-6e7e-493c-b0d9-6a4174ab1bf8"
NC_040877.1	RepeatMasker	DNA	4229777	4230094	893	+	.	ID="DNA4-2_AP";Tend="769";Tstart="476";shortTE="F";uid="7df2ca5f-4dde-4b86-b8fb-557140c2a081"
NC_040877.1	RepeatMasker	DNA	49900032	49900196	437	+	.	ID="dna4-2_ap";Tend="165";Tstart="1";shortTE="F";uid="6b811118-652b-427e-89b2-72f421045ee4"
NC_040877.1	RepeatMasker	DNA/hAT	43321363	43321523	401	+	.	ID="DNA8-44_AP";Tend="414";Tstart="262";shortTE="F";uid="586dbdbb-1ad3-4176-9227-25c11c4bbfe1"
NC_040877.1	RepeatMasker	DNA/CMC-EnSpm	43159205	43159642	1156	+	.	ID="RND-5_FAMILY-523";Tend="1996";Tstart="1535";shortTE="F";uid="aebf4b4c-fed0-4c0f-960a-ba75074fec77"
NC_040877.1	RepeatMasker	DNA	2257877	2258422	744	+	.	ID="DNA4-2_AP";Tend="767";Tstart="291";shortTE="F";uid="263d2ec2-ba9b-4be1-afab-773ef565b02b"
NC_040877.1	RepeatMasker	Unknown	73424247	73424455	1096	+	.	ID="RND-1_FAMILY-59";Tend="1186";Tstart="941";shortTE="F";uid="aae59f1e-e198-4dcb-8bfb-78f494d87409"
NC_040877.1	RepeatMasker	DNA/MULE-MuDR	74132836	74133139	1486	+	.	ID="RND-6_FAMILY-608";Tend="1760";Tstart="1520";shortTE="F";uid="fd3af321-1e32-4fae-8848-10e91749f397"
NC_040877.1	RepeatMasker	DNA/hAT-hAT19	8777865	8778585	3156	+	.	ID="RND-6_FAMILY-2608";Tend="1622";Tstart="970";shortTE="F";uid="37ee5c04-2a64-44a5-87fd-f224de48eb75"
NC_040877.1	RepeatMasker	Unknown	52921118	52921312	763	+	.	ID="RND-6_FAMILY-10618";Tend="1889";Tstart="1700";shortTE="F";uid="4defb6a8-c6cc-46b2-b351-2c8de75366e0"
NC_040877.1	RepeatMasker	DNA/hAT	26542562	26542724	522	+	.	ID="DNA8-105_AP";Tend="142";Tstart="1";shortTE="F";uid="adf5799c-f29b-4a3a-9b67-c90af6861f5f"
NC_040877.1	RepeatMasker	Unknown	49139071	49139227	565	+	.	ID="RND-1_FAMILY-39";Tend="1611";Tstart="1466";shortTE="F";uid="b2ce77a6-a2e6-4cdd-af08-75092198a298"
NC_040877.1	RepeatMasker	DNA/hAT-Tip100	34593404	34593614	1191	+	.	ID="RND-1_FAMILY-152";Tend="1883";Tstart="1682";shortTE="F";uid="7310cb3a-7c8c-430e-b973-0432a7759fa6"
NC_040877.1	RepeatMasker	DNA/MULE-MuDR	80743293	80743395	568	+	.	ID="DNA8-28B_AP";Tend="543";Tstart="441";shortTE="F";uid="b9be9945-b2f8-4d07-a6f0-ad153dde3f63"
NC_040877.1	RepeatMasker	DNA/Ginger-1	15013332	15013648	578	+	.	ID="RND-6_FAMILY-4326";Tend="1958";Tstart="1609";shortTE="F";uid="1fa9b289-3500-4f37-964f-63e539d66876"
NC_040877.1	RepeatMasker	DNA/Ginger-1	61488229	61488433	539	+	.	ID="RND-6_FAMILY-4326";Tend="1098";Tstart="891";shortTE="F";uid="8c399b8f-a52c-4330-b737-62663045a524"
NC_040877.1	RepeatMasker	DNA/MULE-MuDR	66844359	66844521	1022	+	.	ID="RND-6_FAMILY-2135";Tend="1671";Tstart="1506";shortTE="F";uid="cbdffff2-4452-4dcd-a8ad-e644728f53dd"
NC_040877.1	RepeatMasker	DNA	77640738	77640939	872	+	.	ID="DNA4-2_AP";Tend="768";Tstart="568";shortTE="F";uid="72e6e07f-233f-4549-bb03-41b64503362a"
NC_040877.1	RepeatMasker	DNA	84158608	84159007	1186	+	.	ID="DNA4-2_AP";Tend="419";Tstart="1";shortTE="F";uid="6263e3dc-232e-46e4-8b91-83a91c2bbf17"
NC_040877.1	RepeatMasker	DNA/hAT-hAT19	14364825	14365344	3129	+	.	ID="RND-4_FAMILY-641";Tend="1486";Tstart="935";shortTE="F";uid="1389a015-efc3-442a-8472-80cb5f546d26"
NC_040877.1	RepeatMasker	DNA/hAT-Charlie	31240763	31240917	545	+	.	ID="RND-6_FAMILY-3434";Tend="1070";Tstart="914";shortTE="F";uid="b83d01c2-f2ed-4d39-88d8-6de71c172778"
NC_040877.1	RepeatMasker	DNA/hAT-hAT19	44361548	44362159	2142	+	.	ID="DNA8-64_AP";Tend="622";Tstart="1";shortTE="F";uid="c34b6ab2-7c5b-4a43-babd-beefface94aa"
NC_040877.1	RepeatMasker	DNA	47058877	47059099	698	+	.	ID="DNA8-5_AP";Tend="234";Tstart="1";shortTE="F";uid="c6f0ca26-b71b-44c2-8d48-490d6583af65"
NC_040877.1	RepeatMasker	DNA/hAT	40285124	40285320	707	+	.	ID="DNA8-105_AP";Tend="650";Tstart="473";shortTE="F";uid="631fd902-eaf5-461a-a386-cde2b38553aa"
NC_040877.1	RepeatMasker	DNA	25030578	25030736	417	+	.	ID="ttaa3c_ap";Tend="220";Tstart="47";shortTE="F";uid="72c4193d-281e-4ae1-a747-769422951a28"
NC_040877.1	RepeatMasker	Unknown	66823611	66823794	812	+	.	ID="RND-4_FAMILY-975";Tend="983";Tstart="817";shortTE="F";uid="bb4c1759-094a-4d2b-8d6c-7cb8a3e668dc"
NC_040877.1	RepeatMasker	DNA/hAT-Tip100	30144996	30145168	868	+	.	ID="RND-5_FAMILY-8238";Tend="1663";Tstart="1488";shortTE="F";uid="6d7cc226-7eef-4613-b992-5d8c3f296bc7"
NC_040877.1	RepeatMasker	DNA/hAT-Tip100	19625017	19625140	605	+	.	ID="RND-5_FAMILY-266";Tend="884";Tstart="754";shortTE="F";uid="b03bc224-496c-4795-a382-a89198b4e384"
NC_040877.1	RepeatMasker	DNA/Ginger-2	40899448	40900160	1105	+	.	ID="GINGER2-N2_AP";TEgroup="ctg_1%7CGINGER2-N2_AP%7C2";Tend="1602";Tstart="107";shortTE="F";uid="f7ea85e9-4e50-4922-b446-819a1c2d99c7"
NC_040877.1	RepeatMasker	Unknown	49114696	49116656	11791	+	.	ID="RND-1_FAMILY-29";Tend="2606";Tstart="1";shortTE="F";uid="de4d1366-403a-4d7d-b273-25eb1a492599"
NC_040877.1	RepeatMasker	DNA/Ginger-1	43006982	43007189	637	+	.	ID="RND-6_FAMILY-4326";Tend="1816";Tstart="1591";shortTE="F";uid="baf06e51-abfb-4eb0-b631-b2705ea3b5b8"
NC_040877.1	RepeatMasker	DNA/hAT-Tip100	15302401	15302535	415	+	.	ID="RND-6_FAMILY-7314";Tend="1819";Tstart="1522";shortTE="F";uid="308da5b0-269b-4bbc-94e9-a623f720f54a"
NC_040877.1	RepeatMasker	Unknown	53471368	53474858	24314	+	.	ID="RND-1_FAMILY-40";Tend="3708";Tstart="289";shortTE="F";uid="f8e5f166-4def-4d6a-bbb2-a4fa9b6a230e"
NC_040877.1	RepeatMasker	DNA/Kolobok-T2	20124704	20124817	443	+	.	ID="rep-4_pba";Tend="656";Tstart="535";shortTE="F";uid="73d21451-57c1-4c17-b31a-49aa23486545"
NC_040877.1	RepeatMasker	Retroposon?	63914984	63915114	470	+	.	ID="SINE2-1_AP";Tend="221";Tstart="84";shortTE="F";uid="dd49cb49-21a9-4a69-85b3-3cae0abc60e4"
NC_040877.1	RepeatMasker	Unknown	38291385	38291651	1773	+	.	ID="RND-5_FAMILY-5039";Tend="1245";Tstart="972";shortTE="F";uid="30f75820-e104-47d1-8a46-9e93fb4df02f"
NC_040877.1	RepeatMasker	Unknown	23766966	23767112	1004	+	.	ID="RND-6_FAMILY-14094";Tend="1022";Tstart="878";shortTE="F";uid="2709bd0d-9c9d-476b-b428-120507aa5f01"
NC_040877.1	RepeatMasker	DNA/Kolobok-E	53642369	53643709	10716	+	.	ID="RND-1_FAMILY-21";Tend="3821";Tstart="2447";shortTE="F";uid="9ae5b07b-56f7-407f-bfa8-a50b13785e90"
NC_040877.1	RepeatMasker	DNA/hAT-Tip100	55647402	55648095	2771	+	.	ID="RND-1_FAMILY-98";Tend="1591";Tstart="902";shortTE="F";uid="16f6ea3d-069e-4bff-938f-8e701019104a"
NC_040877.1	RepeatMasker	DNA/hAT-hAT19	22213208	22213427	1118	+	.	ID="DNA8-43_AP";Tend="869";Tstart="653";shortTE="F";uid="26c43820-20b1-45b9-901c-37a4f21f1d42"
NC_040877.1	RepeatMasker	DNA/hAT-Tip100	78314214	78315130	5551	+	.	ID="RND-5_FAMILY-3172";Tend="1436";Tstart="527";shortTE="F";uid="b43c3cee-6831-455d-886f-ac5b60983959"
NC_040877.1	RepeatMasker	DNA/MULE-MuDR	32357097	32357286	408	+	.	ID="MUDR12X_AP";Tend="175";Tstart="5";shortTE="F";uid="a77349eb-d566-4567-8192-af9931884823"
NC_040877.1	RepeatMasker	DNA/hAT-Tip100	66018239	66018361	544	+	.	ID="RND-6_FAMILY-13071";Tend="950";Tstart="827";shortTE="F";uid="34b183f8-e03e-4af2-bd38-f01caf9cbf4e"
NC_040877.1	RepeatMasker	Unknown	89715334	89715435	565	+	.	ID="RND-6_FAMILY-3686";Tend="1138";Tstart="1023";shortTE="F";uid="391dc644-0209-4940-ba5b-26945ca183f9"
NC_040877.1	RepeatMasker	Unknown	71754858	71755333	1688	+	.	ID="RND-5_FAMILY-3670";Tend="1372";Tstart="798";shortTE="F";uid="ef7813b6-bfcb-4f0e-aad7-ee473467c5d3"
NC_040877.1	RepeatMasker	DNA	52865272	52865674	2274	+	.	ID="DNA-TTAA-1_AP";Tend="423";Tstart="27";shortTE="F";uid="43bdd435-162b-4d77-a428-ea8998518075"
NC_040877.1	RepeatMasker	Unknown	20505455	20506159	4708	+	.	ID="RND-1_FAMILY-124";Tend="1623";Tstart="901";shortTE="F";uid="4de5afb2-68f0-464b-8f54-40855e90d242"
NC_040877.1	RepeatMasker	Unknown	33747826	33748085	1925	+	.	ID="RND-6_FAMILY-1388";Tend="1221";Tstart="962";shortTE="F";uid="bf211c32-0e1f-4ad4-855e-69114978f987"
NC_040877.1	RepeatMasker	DNA	60021285	60021962	1129	+	.	ID="DNA4-3_AP";Tend="637";Tstart="1";shortTE="F";uid="d5a70376-5846-421d-b657-7acc56592ecd"
NC_040877.1	RepeatMasker	DNA/hAT-Charlie	68143543	68143882	515	+	.	ID="HAT-N20_RPR";TEgroup="ctg_1%7CHAT-N20_RPR%7C1";Tend="740";Tstart="1";shortTE="F";uid="6c489eee-3cc8-413e-8f12-cd5ab4e9937c"
NC_040877.1	RepeatMasker	DNA/CMC-EnSpm	86666983	86667301	486	+	.	ID="RND-5_FAMILY-523";Tend="772";Tstart="438";shortTE="F";uid="14142c8a-554d-4900-9623-0d236b6ba427"
NC_040877.1	RepeatMasker	DNA/Kolobok-E	37238075	37238309	502	+	.	ID="KOLOBOKE-2_AP";Tend="2110";Tstart="1884";shortTE="F";uid="58104906-2f4c-487f-94d5-def93f901390"
NC_040877.1	RepeatMasker	Unknown	79998132	79998271	692	+	.	ID="RND-6_FAMILY-8625";Tend="1097";Tstart="968";shortTE="F";uid="ec4b40a6-83ba-4bd4-b10f-c2d95c7a4e57"
NC_040877.1	RepeatMasker	DNA	84839938	84840038	431	+	.	ID="TTAA2D_AP";Tend="431";Tstart="325";shortTE="F";uid="71971423-d2b0-4573-b6e0-d5796a6a0fbf"
NC_040877.1	RepeatMasker	DNA	89042563	89043109	678	+	.	ID="RND-6_FAMILY-3626";Tend="2511";Tstart="1949";shortTE="F";uid="0272bf46-b5a3-422f-9675-6e04ef97a6a3"
NC_040877.1	RepeatMasker	Unknown	36472732	36473369	4255	+	.	ID="RND-4_FAMILY-380";Tend="1254";Tstart="638";shortTE="F";uid="fcdd61ea-2fa8-4df2-8e79-13d21c7bfd7c"
NC_040877.1	RepeatMasker	Unknown	60245160	60245658	1283	+	.	ID="RND-6_FAMILY-17859";Tend="1884";Tstart="1393";shortTE="F";uid="9604952d-76e0-45c5-ae59-08fd51eb989d"
NC_040877.1	RepeatMasker	DNA/Kolobok-E	10031576	10031791	517	+	.	ID="KOLOBOKE-2_AP";Tend="1364";Tstart="1127";shortTE="F";uid="5a1628f2-ffad-490f-aa3b-74631dd06d25"
NC_040877.1	RepeatMasker	DNA/Ginger-1	87903865	87904575	3149	+	.	ID="RND-1_FAMILY-53";Tend="5344";Tstart="4636";shortTE="F";uid="1e9c1901-58fa-4074-87e4-0125e3e1fe56"
NC_040877.1	RepeatMasker	DNA	61801076	61801364	729	+	.	ID="TTAA2C_AP";Tend="296";Tstart="1";shortTE="F";uid="20fbfd80-837c-4616-9b2a-61fa5b618b2e"
NC_040877.1	RepeatMasker	DNA/hAT-hAT19	13748197	13748535	508	+	.	ID="RND-5_FAMILY-450";Tend="1282";Tstart="940";shortTE="F";uid="31324ebb-141e-4c3f-b12d-51ecc1184b2a"
NC_040877.1	RepeatMasker	LINE/I-Jockey	46653033	46654483	2498	+	.	ID="RND-6_FAMILY-4059";Tend="2360";Tstart="937";shortTE="F";uid="f761c335-35c8-401f-9cec-d1f86ae004a8"
NC_040877.1	RepeatMasker	DNA	57696251	57696663	2062	+	.	ID="TTAA8_AP";Tend="438";Tstart="1";shortTE="F";uid="5f57db49-8f9b-43d5-8d62-60b31df2a90a"
NC_040877.1	RepeatMasker	Unknown	21889932	21890288	704	+	.	ID="RND-6_FAMILY-6588";Tend="1442";Tstart="1063";shortTE="F";uid="ee1a5958-a49f-4bad-b95a-c9c6bc6960c5"
NC_040877.1	RepeatMasker	DNA/hAT-Charlie	92108668	92108796	579	+	.	ID="RND-5_FAMILY-331";Tend="1342";Tstart="1220";shortTE="F";uid="cfc79419-9c89-413b-81a0-31fcd970c0e5"
NC_040877.1	RepeatMasker	DNA/hAT-Tip100	67044026	67044484	1960	+	.	ID="RND-5_FAMILY-3148";Tend="1420";Tstart="953";shortTE="F";uid="be67a3ac-c341-4c80-8767-06b496c61d20"
NC_040877.1	RepeatMasker	DNA	68264616	68265040	1139	+	.	ID="TTAA7_AP";Tend="432";Tstart="1";shortTE="F";uid="00389cdf-e276-4c9b-b1d0-ec4349b22a6e"
NC_040877.1	RepeatMasker	Unknown	51452807	51453009	686	+	.	ID="RND-1_FAMILY-39";Tend="1627";Tstart="1460";shortTE="F";uid="427a580c-8755-4fe5-adcd-f20622f2e253"
NC_040877.1	RepeatMasker	Unknown	70357043	70357361	627	+	.	ID="RND-6_FAMILY-151";Tend="666";Tstart="278";shortTE="F";uid="9ab76c86-33cb-4149-91be-f9bc460d7f7a"
NC_040877.1	RepeatMasker	DNA	22415321	22415630	429	+	.	ID="DNA-TTAA-1_AP";TEgroup="ctg_1%7CDNA-TTAA-1_AP%7C2";Tend="422";Tstart="287";shortTE="F";uid="b78ec50f-ad8e-476b-9d56-1556e6068492"
NC_040877.1	RepeatMasker	Unknown	88107036	88107431	3027	+	.	ID="RND-5_FAMILY-16058";Tend="1364";Tstart="940";shortTE="F";uid="254bc18f-cf5f-425f-8703-56cd83f137e1"
NC_040877.1	RepeatMasker	DNA/Ginger-1	55386655	55386924	1429	+	.	ID="RND-1_FAMILY-50";Tend="843";Tstart="576";shortTE="F";uid="f6a01995-f06d-44c3-b8e6-bd78f48ffed0"
NC_040877.1	RepeatMasker	DNA/hAT	85974114	85974490	2295	+	.	ID="RND-6_FAMILY-6586";Tend="1488";Tstart="1125";shortTE="F";uid="47bc5527-c83a-43b7-a693-7316ccd41793"
NC_040877.1	RepeatMasker	DNA/Ginger-1	90406260	90406411	446	+	.	ID="GINGER1-1_AP";Tend="4354";Tstart="4201";shortTE="F";uid="e5a567c4-c69c-47a5-9643-62600ba254fa"
NC_040877.1	RepeatMasker	DNA	77577353	77577749	1099	+	.	ID="TTAA2C_AP";Tend="423";Tstart="23";shortTE="F";uid="33ef7544-c49d-4f65-b6b7-b811a4234027"
NC_040877.1	RepeatMasker	DNA/hAT-Tip100	30986791	30986936	657	+	.	ID="HAT-N16_AP";Tend="564";Tstart="403";shortTE="F";uid="e94640c7-bcfb-49d8-843e-72f80df89b35"
NC_040877.1	RepeatMasker	Unknown	51338331	51338525	1320	+	.	ID="RND-6_FAMILY-1261";Tend="1129";Tstart="935";shortTE="F";uid="49afa27c-92d8-41f9-97cb-5362366eaee8"
NC_040877.1	RepeatMasker	DNA/hAT	12667090	12667224	509	+	.	ID="DNA8-96_AP";Tend="257";Tstart="115";shortTE="F";uid="3e0baba1-1632-4e97-96ea-82a0314bca7e"
NC_040877.1	RepeatMasker	DNA/Kolobok-E	5551078	5551301	493	+	.	ID="KOLOBOKE-2_AP";Tend="1363";Tstart="1119";shortTE="F";uid="9057a996-b887-4801-814f-0baa8a125786"
NC_040877.1	RepeatMasker	DNA/hAT-hAT19	61844471	61844687	1112	+	.	ID="RND-6_FAMILY-6300";Tend="7805";Tstart="7584";shortTE="F";uid="3492efc3-4427-4e67-85e7-0c1f94ab8189"
NC_040877.1	RepeatMasker	Unknown	44512437	44513485	4889	+	.	ID="RND-1_FAMILY-37";Tend="2777";Tstart="1626";shortTE="F";uid="655ae1c7-40b3-40e5-9e25-b1b802609635"
NC_040877.1	RepeatMasker	DNA/Ginger-1	68342705	68343090	656	+	.	ID="RND-6_FAMILY-4326";Tend="1959";Tstart="1529";shortTE="F";uid="94d64903-3d4f-4930-909d-7c0f0ea4234d"
NC_040877.1	RepeatMasker	DNA/MULE-MuDR	47753204	47753441	472	+	.	ID="RND-5_FAMILY-3";TEgroup="ctg_1%7CRND-5_FAMILY-3%7C6";Tend="1461";Tstart="611";shortTE="F";uid="ca430d8a-ade9-4c9c-8339-e62a3b5392ad"
NC_040877.1	RepeatMasker	DNA/MULE-MuDR	16218554	16219257	4459	+	.	ID="RND-6_FAMILY-11798";Tend="1616";Tstart="840";shortTE="F";uid="cff71368-8572-4bbd-be13-9da422d2fd7f"
NC_040877.1	RepeatMasker	LINE/I-Jockey	70517700	70517884	794	+	.	ID="RND-6_FAMILY-6592";Tend="4422";Tstart="4251";shortTE="F";uid="f88ba77e-82b9-4cf0-9b1e-edcc9003047d"
NC_040877.1	RepeatMasker	Unknown	78307250	78307467	731	+	.	ID="RND-1_FAMILY-39";Tend="1652";Tstart="1466";shortTE="F";uid="d002e126-3731-4c89-9018-9753ad82e194"
NC_040877.1	RepeatMasker	Unknown	57522823	57523177	1049	+	.	ID="RND-1_FAMILY-102";Tend="804";Tstart="412";shortTE="F";uid="d8c90fff-9f5b-438b-9de8-3d81ff1bdd32"
NC_040877.1	RepeatMasker	DNA/hAT-Ac	19360365	19360487	587	+	.	ID="RND-5_FAMILY-1931";Tend="1330";Tstart="1213";shortTE="F";uid="ad18f43e-aa92-4bcb-99b0-bfffe6b88ee1"
NC_040877.1	RepeatMasker	Unknown	75154677	75155588	2003	+	.	ID="RND-6_FAMILY-7386";TEgroup="ctg_1%7CRND-6_FAMILY-7386%7C3";Tend="1544";Tstart="804";shortTE="F";uid="053f1b7c-905e-4f73-aa2f-776d5a1abbc6"
NC_040877.1	RepeatMasker	DNA/Ginger-1	51324894	51325066	601	+	.	ID="RND-5_FAMILY-586";Tend="1947";Tstart="1788";shortTE="F";uid="54ee25fd-6239-4c6a-b5d2-df86ca7ebc57"
NC_040877.1	RepeatMasker	Unknown	51351272	51352593	9419	+	.	ID="RND-1_FAMILY-37";Tend="2164";Tstart="849";shortTE="F";uid="b17c5513-3361-468c-b8dc-b151b90b0e54"
NC_040877.1	RepeatMasker	DNA/Kolobok-E	41507465	41507725	621	+	.	ID="KOLOBOKE-2_AP";Tend="1387";Tstart="1112";shortTE="F";uid="aafa7c05-d8ec-458a-9871-f699201fbb1f"
NC_040877.1	RepeatMasker	Unknown	19121815	19122586	5605	+	.	ID="RND-1_FAMILY-9";Tend="1715";Tstart="949";shortTE="F";uid="4d0b4088-f8e0-4703-bed5-fe54b1640324"
NC_040877.1	RepeatMasker	DNA/TcMar-Mariner	87523250	87524013	1125	+	.	ID="MARINER-30_RPR";TEgroup="ctg_1%7CMARINER-30_RPR%7C17";Tend="1145";Tstart="1";shortTE="F";uid="e3263ecb-c35b-4f1a-ba51-c9082837f658"
NC_040877.1	RepeatMasker	DNA/Ginger-1	87469272	87469384	440	+	.	ID="RND-6_FAMILY-4326";Tend="1077";Tstart="952";shortTE="F";uid="a82af4a7-573b-4439-bab1-0a9bd5680e6f"
NC_040877.1	RepeatMasker	Unknown	405882	429661	38994	+	.	ID="RND-4_FAMILY-1739";Tend="9447";Tstart="1";shortTE="F";uid="e13bca63-0203-49a0-901e-982c69f96762"
NC_040877.1	RepeatMasker	DNA/hAT-Ac	26922973	26923794	5806	+	.	ID="RND-5_FAMILY-1931";Tend="1679";Tstart="866";shortTE="F";uid="fcb16b5d-ac38-40e0-acb4-619e4e775779"
NC_040877.1	RepeatMasker	DNA/TcMar-Tigger	81565612	81565780	860	+	.	ID="DNAX-5_AP";Tend="155";Tstart="1";shortTE="F";uid="12587439-2eb0-47bb-bb9b-1c5d28c496db"
NC_040877.1	RepeatMasker	Unknown	92361587	92362363	2122	+	.	ID="RND-6_FAMILY-2250";TEgroup="ctg_1%7CRND-6_FAMILY-2250%7C8";Tend="1242";Tstart="596";shortTE="F";uid="1d93fdb1-e5c8-418f-afa4-cee290c8d4b4"
NC_040877.1	RepeatMasker	DNA/Kolobok-E	50049060	50049829	5342	+	.	ID="RND-1_FAMILY-21";Tend="3823";Tstart="3080";shortTE="F";uid="f502e5d6-d928-4e54-95e0-9fa1aaef3bab"
NC_040877.1	RepeatMasker	DNA	22432790	22433191	1142	+	.	ID="ttaa2c_ap";Tend="429";Tstart="3";shortTE="F";uid="6414b143-4550-42ad-9037-ecd651d6b1be"
NC_040877.1	RepeatMasker	DNA/hAT-Charlie	32814554	32815070	1426	+	.	ID="RND-6_FAMILY-5427";Tend="1465";Tstart="904";shortTE="F";uid="c640e935-6a9b-4c1b-986b-e4231d08cf69"
NC_040877.1	RepeatMasker	DNA	23965077	23965456	552	+	.	ID="TTAA2D_AP";TEgroup="ctg_1%7CTTAA2D_AP%7C2";Tend="180";Tstart="1";shortTE="F";uid="388b6210-eeec-4128-884a-7283d8c754dd"
NC_040877.1	RepeatMasker	DNA	16198264	16198473	571	+	.	ID="TTAA8_AP";Tend="438";Tstart="243";shortTE="F";uid="4f7b2a7b-1fcd-40bf-a2ba-2ae0102baf12"
NC_040877.1	RepeatMasker	DNA/MULE-MuDR	49061258	49066183	30809	+	.	ID="RND-6_FAMILY-1257";TEgroup="ctg_1%7CRND-6_FAMILY-1257%7C4";Tend="5025";Tstart="352";shortTE="F";uid="9e1e89bc-0e07-48f7-b1d2-bf4bed1f5eaf"
NC_040877.1	RepeatMasker	DNA/TcMar-m44	70898673	70899730	1153	+	.	ID="MARINER-3_AP";Tend="1781";Tstart="717";shortTE="F";uid="46e07eb6-7756-4ede-bdfd-c398e20fe78f"
NC_040877.1	RepeatMasker	DNA	35017089	35017387	458	+	.	ID="dna4-1_ap";Tend="746";Tstart="390";shortTE="F";uid="dc702945-0cbd-4046-833e-1acc7dd57d30"
NC_040877.1	RepeatMasker	DNA	78852569	78852736	468	+	.	ID="DNA4-2_AP";Tend="768";Tstart="582";shortTE="F";uid="0cb5f26f-03f6-4a5b-bf54-d302472c0d31"
NC_040877.1	RepeatMasker	DNA	43583825	43584046	565	+	.	ID="TTAA2D_AP";Tend="266";Tstart="44";shortTE="F";uid="71546f93-9d3e-4be1-8d5d-2ff10d2935f2"
NC_040877.1	RepeatMasker	DNA	86676235	86676479	783	+	.	ID="TTAA13B_AP";Tend="315";Tstart="17";shortTE="F";uid="7cacc569-1446-4799-870d-36f3f0b157ab"
NC_040877.1	RepeatMasker	DNA/Kolobok-E	86087392	86087823	2943	+	.	ID="RND-1_FAMILY-10";Tend="1444";Tstart="1005";shortTE="F";uid="5d76851b-14fa-4de0-bbbf-3514069b2885"
NC_040877.1	RepeatMasker	DNA	76792847	76793385	825	+	.	ID="dna4-3_ap";Tend="614";Tstart="85";shortTE="F";uid="f724e413-9b2f-4ccc-a95b-83642565996a"
NC_040877.1	RepeatMasker	DNA/hAT-Tip100	21941327	21941687	822	+	.	ID="RND-6_FAMILY-128";Tend="1524";Tstart="1134";shortTE="F";uid="30dfd3fd-f6ea-4dcc-9903-75d4560a0fc2"
NC_040877.1	RepeatMasker	DNA/hAT-Charlie	75949198	75949474	765	+	.	ID="RND-5_FAMILY-331";Tend="1348";Tstart="1076";shortTE="F";uid="04dc9011-a228-4075-a412-898294c707ec"
NC_040877.1	RepeatMasker	DNA/MULE-MuDR	36510262	36510402	672	+	.	ID="RND-6_FAMILY-14941";Tend="1681";Tstart="1511";shortTE="F";uid="c6a6bd0d-1be3-48e8-a90e-4f43cea0a9b4"
NC_040877.1	RepeatMasker	DNA	18891739	18891968	406	+	.	ID="dna2-2_ap";Tend="262";Tstart="2";shortTE="F";uid="ece835b2-8790-4f07-9f57-1968097dfddc"
NC_040877.1	RepeatMasker	Unknown	19361296	19361955	2618	+	.	ID="RND-6_FAMILY-4453";Tend="1418";Tstart="706";shortTE="F";uid="50e9dff3-fe18-4a92-b419-c5c71be450b9"
NC_040877.1	RepeatMasker	Unknown	36474245	36475576	8597	+	.	ID="RND-4_FAMILY-380";Tend="2525";Tstart="1246";shortTE="F";uid="1d6b0b39-788b-41b6-a587-c2363f782592"
NC_040877.1	RepeatMasker	DNA/Ginger-1	89685750	89685963	625	+	.	ID="RND-6_FAMILY-4326";Tend="1958";Tstart="1394";shortTE="F";uid="70063459-d88b-405f-9f2a-cbf6a9a5773d"
NC_040877.1	RepeatMasker	Unknown	18623778	18623900	591	+	.	ID="RND-1_FAMILY-128";Tend="2211";Tstart="2068";shortTE="F";uid="4a6173be-820b-4cf6-9498-7acab1512617"
NC_040877.1	RepeatMasker	DNA	78707945	78708062	459	+	.	ID="RND-6_FAMILY-6323";Tend="351";Tstart="238";shortTE="F";uid="0db8466e-8ee8-4c72-869a-21c1dbcd12bc"
NC_040877.1	RepeatMasker	DNA/hAT-hAT19	44206698	44207355	3791	+	.	ID="RND-6_FAMILY-8415";Tend="1578";Tstart="928";shortTE="F";uid="a7e5f9a3-ba4a-493d-a852-dd4d1d42ba86"
NC_040877.1	RepeatMasker	Unknown	18622760	18622911	936	+	.	ID="RND-1_FAMILY-128";Tend="924";Tstart="774";shortTE="F";uid="b8d94a6e-897d-414c-9caf-abf428c7dd30"
NC_040877.1	RepeatMasker	DNA/hAT-hAT19	81033818	81034158	2238	+	.	ID="RND-5_FAMILY-153";Tend="1345";Tstart="978";shortTE="F";uid="79e4c3fc-4a03-4ed7-a89c-bd349218d77f"
NC_040877.1	RepeatMasker	Unknown	87045450	87045692	1102	+	.	ID="RND-1_FAMILY-23";Tend="779";Tstart="527";shortTE="F";uid="36bd6bb3-e242-4987-8649-2d58505f736c"
NC_040877.1	RepeatMasker	DNA/hAT-hAT19	15524565	15525313	4226	+	.	ID="RND-5_FAMILY-722";Tend="1550";Tstart="805";shortTE="F";uid="fc3ddab5-bb08-4312-bb3a-ae23f27a235a"
NC_040877.1	RepeatMasker	DNA/TcMar-Tigger	4661550	4661738	453	+	.	ID="DNA2-8_AP";Tend="763";Tstart="584";shortTE="F";uid="34eeb5d9-071c-46d0-a322-d2c533ee4831"
NC_040877.1	RepeatMasker	DNA	42019606	42019956	938	+	.	ID="DNA-TTAA-1_AP";Tend="423";Tstart="36";shortTE="F";uid="4fd62cd9-7999-47d8-81a1-de5d6fc2d583"
NC_040877.1	RepeatMasker	DNA	56801448	56801817	469	+	.	ID="ttaa8_ap";Tend="370";Tstart="30";shortTE="F";uid="256c6ab4-02e3-4b6e-9410-7b914c49c078"
NC_040877.1	RepeatMasker	DNA/Kolobok-E	29926861	29927067	434	+	.	ID="KOLOBOKE-2_AP";Tend="1334";Tstart="1119";shortTE="F";uid="71c049e4-bd3f-4caa-abd9-bb60d0f17f16"
NC_040877.1	RepeatMasker	Unknown	1534536	1534735	1578	+	.	ID="RND-1_FAMILY-107";Tend="3361";Tstart="3161";shortTE="F";uid="893c4cbb-10fc-4b4c-89d6-050720fe7d34"
NC_040877.1	RepeatMasker	DNA	9924068	9924359	402	+	.	ID="DNA4-1_AP";Tend="308";Tstart="1";shortTE="F";uid="7ab033fd-2c3b-4e76-b24a-49d6040c3270"
NC_040877.1	RepeatMasker	DNA/hAT-Tip100	38076926	38077223	1695	+	.	ID="RND-6_FAMILY-19445";Tend="1213";Tstart="898";shortTE="F";uid="0887a5b6-5f49-4c31-8c1b-6db8ad7c0a27"
NC_040877.1	RepeatMasker	DNA/Ginger-1	64630090	64630229	448	+	.	ID="RND-6_FAMILY-4326";Tend="1091";Tstart="957";shortTE="F";uid="f9cbff04-da07-4c42-b426-77f347b589be"
NC_040877.1	RepeatMasker	DNA/hAT-Ac	66916499	66917028	2351	+	.	ID="RND-6_FAMILY-11328";Tend="1332";Tstart="753";shortTE="F";uid="9feb8c09-9d40-4207-8c81-4cb41f234450"
NC_040877.1	RepeatMasker	Unknown	35035716	35036318	2907	+	.	ID="RND-5_FAMILY-3670";Tend="1395";Tstart="784";shortTE="F";uid="7f75d742-34dd-4644-9bca-ec600c6476e9"
NC_040877.1	RepeatMasker	Unknown	7552116	7552467	2160	+	.	ID="RND-1_FAMILY-135";Tend="1290";Tstart="934";shortTE="F";uid="90581388-2d50-4347-98c7-6bee316fda36"
NC_040877.1	RepeatMasker	DNA	47272777	47273187	2371	+	.	ID="TTAA4B_AP";Tend="430";Tstart="1";shortTE="F";uid="942bb5f7-b30b-4939-b1c8-b5c798e26a5f"
NC_040877.1	RepeatMasker	DNA/TcMar-Tc1	18566249	18566430	927	+	.	ID="RND-6_FAMILY-10359";Tend="767";Tstart="583";shortTE="F";uid="308ecfb5-146a-4ba1-aded-af8ac1b60691"
NC_040877.1	RepeatMasker	DNA	48292685	48293085	436	+	.	ID="RND-6_FAMILY-3626";Tend="2544";Tstart="2096";shortTE="F";uid="60ab2274-5088-46ad-b6e2-3495648953ed"
NC_040877.1	RepeatMasker	DNA	16909027	16909178	706	+	.	ID="RND-6_FAMILY-1179";Tend="1479";Tstart="1336";shortTE="F";uid="aa18ee61-4554-44f6-a56c-3eda6b75a136"
NC_040877.1	RepeatMasker	DNA	46751079	46751446	907	+	.	ID="TTAA2D_AP";Tend="392";Tstart="47";shortTE="F";uid="8e18e38b-d15a-4659-8a6e-156abd38f87d"
NC_040877.1	RepeatMasker	Unknown	14890525	14890748	426	+	.	ID="RND-1_FAMILY-117";Tend="1207";Tstart="983";shortTE="F";uid="2911ab73-dd26-44ae-93e0-760377265447"
NC_040877.1	RepeatMasker	DNA	3257876	3258368	793	+	.	ID="DNA4-3_AP";Tend="493";Tstart="1";shortTE="F";uid="e2d85679-9825-4296-a440-5ad205702885"
NC_040877.1	RepeatMasker	Retroposon?	10582727	10582869	615	+	.	ID="SINE2-1_AP";Tend="1770";Tstart="1624";shortTE="F";uid="87a46ec8-4ce6-428b-b5c6-e4dcde1b0724"
NC_040877.1	RepeatMasker	Unknown	17823940	17824718	5603	+	.	ID="RND-6_FAMILY-4894";Tend="1749";Tstart="968";shortTE="F";uid="cd61fd1f-2c8e-42a3-9460-f1e32dc0b422"
NC_040877.1	RepeatMasker	Unknown	12962152	12962737	3153	+	.	ID="RND-6_FAMILY-62";Tend="1570";Tstart="978";shortTE="F";uid="5a5d6669-b3b3-4878-8ed9-f783a0a53e71"
NC_040877.1	RepeatMasker	DNA/Ginger-1	48975204	48975656	1946	+	.	ID="RND-1_FAMILY-19";Tend="1746";Tstart="1220";shortTE="F";uid="5998aafa-3a29-49ff-8d41-c5d7acb43f4b"
NC_040877.1	RepeatMasker	DNA/MULE-MuDR	93007065	93007170	404	+	.	ID="RND-6_FAMILY-1257";Tend="4190";Tstart="4076";shortTE="F";uid="265e15e4-0c9b-4987-b469-3435c681a34e"
NC_040877.1	RepeatMasker	LINE/L2	75009863	75010431	4084	+	.	ID="RND-5_FAMILY-2243";Tend="1773";Tstart="1218";shortTE="F";uid="d65b1a2d-d178-4400-9839-0a9e3f68475a"
NC_040877.1	RepeatMasker	Unknown	38549676	38549859	1056	+	.	ID="RND-6_FAMILY-10015";Tend="901";Tstart="724";shortTE="F";uid="a2eaf47b-3667-4f16-b553-88016902d8e7"
NC_040877.1	RepeatMasker	DNA	47155011	47155161	419	+	.	ID="ttaa3c_ap";Tend="371";Tstart="213";shortTE="F";uid="b355c84a-1485-4666-93d2-477b1a03b48e"
NC_040877.1	RepeatMasker	LINE/I-Jockey	12366312	12366820	2082	+	.	ID="RND-5_FAMILY-2677";Tend="1388";Tstart="922";shortTE="F";uid="bf797c06-d118-4a0f-869d-d13d687785ee"
NC_040877.1	RepeatMasker	RC/Helitron	87536347	87536471	409	+	.	ID="HELITRON-1_ETAL";Tend="592";Tstart="476";shortTE="F";uid="2f138094-fcdc-45b0-bb50-86c8cfcee81d"
NC_040877.1	RepeatMasker	Unknown	91454984	91455308	2347	+	.	ID="RND-5_FAMILY-870";Tend="1180";Tstart="861";shortTE="F";uid="6b518dd3-da3c-4b9e-bf31-29d02fc975bf"
NC_040877.1	RepeatMasker	DNA/Ginger-1	92372236	92375219	24382	+	.	ID="RND-5_FAMILY-586";Tend="4284";Tstart="1297";shortTE="F";uid="0891aec2-ebca-4b02-a2be-14108be5a4d6"
NC_040877.1	RepeatMasker	LINE/I-Jockey	55283578	55284023	1843	+	.	ID="RND-6_FAMILY-6592";Tend="3187";Tstart="2770";shortTE="F";uid="e720bc99-7cba-42b4-b311-e3e346a03cc2"
NC_040877.1	RepeatMasker	DNA	71147447	71147573	595	+	.	ID="DNA8-77_AP";Tend="179";Tstart="49";shortTE="F";uid="efe71326-48c9-4c3b-83cd-889acb097baf"
NC_040877.1	RepeatMasker	DNA/hAT-hAT19	71147906	71148432	607	+	.	ID="DNA8-73_AP";TEgroup="ctg_1%7CDNA8-73_AP%7C1";Tend="780";Tstart="1";shortTE="F";uid="0e7aad0d-a56b-43d4-8f84-b7462b9972dc"
NC_040877.1	RepeatMasker	DNA/hAT-hAT19	19971853	19971965	500	+	.	ID="HAT-9_AP";Tend="765";Tstart="515";shortTE="F";uid="f958d0f2-670b-4bbd-815f-11f2e874db17"
NC_040877.1	RepeatMasker	DNA	10403614	10403971	2351	+	.	ID="RND-6_FAMILY-11410";Tend="2324";Tstart="1978";shortTE="F";uid="b54549d4-1cd6-454a-afa5-b30424ee44f5"
NC_040877.1	RepeatMasker	DNA	40654220	40654460	426	+	.	ID="dna4-2_ap";Tend="259";Tstart="11";shortTE="F";uid="c814cc10-23a1-4b96-9013-6c5e5370e9c1"
NC_040877.1	RepeatMasker	DNA	57323489	57323625	837	+	.	ID="dna-ttaa-1_ap";Tend="282";Tstart="143";shortTE="F";uid="2aaf291d-a8a3-4a2c-9212-acf17eac8a93"
NC_040877.1	RepeatMasker	DNA/Ginger-1	25456713	25457439	4354	+	.	ID="RND-6_FAMILY-4326";Tend="1682";Tstart="937";shortTE="F";uid="8905a02c-6904-4f98-91bb-6b6ddd1a65d8"
NC_040877.1	RepeatMasker	Unknown	85982142	85982511	798	+	.	ID="RND-1_FAMILY-88";TEgroup="ctg_1%7CRND-1_FAMILY-88%7C8";Tend="2641";Tstart="1991";shortTE="T";uid="e8ef8d81-e43f-4012-b7d7-432656ec3157"
NC_040877.1	RepeatMasker	DNA	64613357	64614168	3844	+	.	ID="RND-5_FAMILY-493";Tend="1542";Tstart="710";shortTE="F";uid="7ba6b310-ecc0-4542-9398-90fbac0e4ef0"
NC_040877.1	RepeatMasker	DNA/CMC-EnSpm	69802454	69803176	1888	+	.	ID="RND-5_FAMILY-523";Tend="2433";Tstart="1755";shortTE="F";uid="6d192c94-b233-4e74-8186-e08809849e4f"
NC_040877.1	RepeatMasker	DNA/MULE-MuDR	39156711	39157011	541	+	.	ID="mudr12x_ap";Tend="778";Tstart="510";shortTE="F";uid="25313487-4c37-48c6-a981-fa23c62ebdfe"
NC_040877.1	RepeatMasker	Unknown	42729173	42729514	585	+	.	ID="RND-6_FAMILY-17859";Tend="1507";Tstart="1159";shortTE="F";uid="d71fa306-c3a8-4f45-ac04-290d019adc67"
NC_040877.1	RepeatMasker	DNA/hAT-Charlie	45039205	45039405	1197	+	.	ID="RND-6_FAMILY-5427";Tend="1180";Tstart="949";shortTE="F";uid="eba0212d-1cc8-4a45-b30d-77d1540124ad"
NC_040877.1	RepeatMasker	Unknown	32037648	32038178	1881	+	.	ID="RND-1_FAMILY-82";Tend="1272";Tstart="783";shortTE="F";uid="3ad8d6dc-c6cf-42b9-b6a3-e43a331bdb78"
NC_040877.1	RepeatMasker	DNA/Kolobok-E	78778328	78778524	408	+	.	ID="RND-6_FAMILY-13774";Tend="2447";Tstart="2236";shortTE="F";uid="d3fb3b83-b8f4-4b2d-8d48-095f1d55f3f4"
NC_040877.1	RepeatMasker	DNA/Ginger-1	11747139	11747369	512	+	.	ID="RND-6_FAMILY-4326";Tend="1958";Tstart="1712";shortTE="F";uid="c7dfeda6-4c31-468a-b0db-e273296bb20f"
NC_040877.1	RepeatMasker	DNA/Ginger-1	47360592	47360885	546	+	.	ID="RND-6_FAMILY-4326";Tend="1862";Tstart="1545";shortTE="F";uid="62a0bf8f-c5c8-4eb9-927e-8bb67ddcae6a"
NC_040877.1	RepeatMasker	DNA/TcMar-Mariner	68673493	68673862	930	+	.	ID="MARINER-6_LMI";Tend="1332";Tstart="972";shortTE="F";uid="8a407bcc-97b4-4f4c-8abc-672d88f326b3"
NC_040877.1	RepeatMasker	Unknown	9593925	9594370	866	+	.	ID="RND-1_FAMILY-103";Tend="1552";Tstart="1079";shortTE="F";uid="3c17c946-7a64-45b4-ba20-41b39e3a24a7"
NC_040877.1	RepeatMasker	DNA	67076376	67076990	605	+	.	ID="RND-6_FAMILY-3626";Tend="2538";Tstart="1905";shortTE="F";uid="34306fdf-6140-4e2e-b4f1-36b3e69fa3c1"
NC_040877.1	RepeatMasker	DNA	69764924	69765316	887	+	.	ID="TTAA8_AP";Tend="434";Tstart="1";shortTE="F";uid="52fc8467-c599-4c09-9c14-993f062124e9"
NC_040877.1	RepeatMasker	DNA/hAT	59233430	59234029	919	+	.	ID="RND-6_FAMILY-3289";Tend="2615";Tstart="2019";shortTE="F";uid="82b8c3fe-dfcd-4401-9a88-88c99e2330c6"
NC_040877.1	RepeatMasker	DNA/hAT-Ac	80041619	80041757	504	+	.	ID="DNA8-48_AP";Tend="503";Tstart="365";shortTE="F";uid="e38179bd-d758-4314-8eb5-1f8e781c4752"
NC_040877.1	RepeatMasker	Retroposon?	89833905	89834085	447	+	.	ID="SINE2-1_AP";Tend="1770";Tstart="1595";shortTE="F";uid="2603fb0a-12ac-4a61-8d46-b1ace9243761"
NC_040877.1	RepeatMasker	DNA/Ginger-1	40282534	40282697	424	+	.	ID="RND-6_FAMILY-4326";Tend="1098";Tstart="951";shortTE="F";uid="e2b36ddc-999f-45c1-9814-1b3332e8a6f4"
NC_040877.1	RepeatMasker	DNA	79986018	79986137	756	+	.	ID="DNA2-3_AP";Tend="120";Tstart="1";shortTE="F";uid="74712fd1-15ff-4ef8-8c77-34ced4637e7b"
NC_040877.1	RepeatMasker	DNA/Ginger-1	87100015	87100917	2325	+	.	ID="rnd-6_family-4326";Tend="1706";Tstart="925";shortTE="F";uid="9807b10f-c284-4f77-99d6-432661f598a1"
NC_040877.1	RepeatMasker	Retroposon?	40576467	40576634	417	+	.	ID="SINE2-2_AP";Tend="1971";Tstart="1796";shortTE="F";uid="9d114b2b-6aba-46b4-b71d-042508430c47"
NC_040877.1	RepeatMasker	Unknown	68725038	68726206	3011	+	.	ID="RND-4_FAMILY-380";Tend="2174";Tstart="889";shortTE="F";uid="d4d082f4-8c9a-420f-b91c-a05a400d2aec"
NC_040877.1	RepeatMasker	DNA/hAT-hAT19	91362972	91363286	1382	+	.	ID="DNA8-80_AP";Tend="293";Tstart="1";shortTE="F";uid="8ba7533e-bd34-4f4b-8c91-dfb83c920e5f"
NC_040877.1	RepeatMasker	DNA/MULE-MuDR	93025342	93025578	1655	+	.	ID="RND-6_FAMILY-1257";Tend="351";Tstart="128";shortTE="F";uid="a1696b6e-bd89-4b59-8131-3642da6f66db"
NC_040877.1	RepeatMasker	DNA	42446535	42446930	786	+	.	ID="ttaa3c_ap";Tend="415";Tstart="53";shortTE="F";uid="2bfac348-b90a-4ece-b4d6-17448483c145"
NC_040877.1	RepeatMasker	LINE/CR1	55557832	55557944	477	+	.	ID="RND-6_FAMILY-2282";Tend="1653";Tstart="1527";shortTE="F";uid="dae93247-26b1-4d58-8986-9c16d4559daf"
NC_040877.1	RepeatMasker	DNA/hAT-Charlie	3166551	3166690	852	+	.	ID="DNA8-51_AP";Tend="496";Tstart="342";shortTE="F";uid="3fc8daa8-31d9-4946-8b99-2a4535211af0"
NC_040877.1	RepeatMasker	Unknown	54351166	54351452	2251	+	.	ID="RND-1_FAMILY-55";Tend="1233";Tstart="937";shortTE="F";uid="a33feddd-3bd3-4ae2-88dd-69b9e290efcb"
NC_040877.1	RepeatMasker	Retroposon?	69057182	69058024	485	+	.	ID="SINE2-1_AP";TEgroup="ctg_1%7CSINE2-1_AP%7C24";Tend="1463";Tstart="769";shortTE="F";uid="301461e5-ada6-48df-b7e6-950b94b74e97"
NC_040877.1	RepeatMasker	DNA/Ginger-1	78373996	78374643	705	+	.	ID="RND-6_FAMILY-4326";Tend="1958";Tstart="1267";shortTE="F";uid="a2b086c2-b5a5-4889-ba2e-2cc9fb341162"
NC_040877.1	RepeatMasker	Unknown	43284084	43284456	1889	+	.	ID="RND-6_FAMILY-2081";Tend="1400";Tstart="1005";shortTE="F";uid="94734608-62c2-439c-b613-f4c299135191"
NC_040877.1	RepeatMasker	Unknown	74330935	74331058	784	+	.	ID="RND-6_FAMILY-151";Tend="2640";Tstart="2517";shortTE="F";uid="63627395-0c81-431a-8185-086f6ab729cf"
NC_040877.1	RepeatMasker	Unknown	43146797	43147068	1247	+	.	ID="RND-1_FAMILY-2";Tend="1158";Tstart="865";shortTE="F";uid="70ba37b4-d270-451b-8d20-da0dded04277"
NC_040877.1	RepeatMasker	DNA/hAT-Tip100	19605880	19606120	689	+	.	ID="HAT-21N1_LMI";Tend="1540";Tstart="1310";shortTE="F";uid="f7e5525c-5696-4267-85dd-f87f2eae7366"
NC_040877.1	RepeatMasker	DNA	35596378	35596874	1589	+	.	ID="DNA4-3_AP";Tend="637";Tstart="117";shortTE="F";uid="a6f0f6da-b2f1-45db-9aa7-e6b7132f85f2"
NC_040877.1	RepeatMasker	DNA/hAT-Tip100	82349911	82350055	642	+	.	ID="HAT-N16_AP";Tend="564";Tstart="402";shortTE="F";uid="d4bf032f-b012-4437-a8e4-4a5e4058ba14"
NC_040877.1	RepeatMasker	Unknown	75076232	75076753	1749	+	.	ID="RND-1_FAMILY-168";Tend="1484";Tstart="985";shortTE="F";uid="7c68c5d4-bf60-465b-b390-224135d34154"
NC_040877.1	RepeatMasker	DNA	79458080	79458548	1115	+	.	ID="TTAA2D_AP";Tend="431";Tstart="5";shortTE="F";uid="1eeac607-72b6-48da-bbb6-e637481455ac"
NC_040877.1	RepeatMasker	DNA/Ginger-1	19849070	19849195	402	+	.	ID="RND-6_FAMILY-4326";Tend="1088";Tstart="954";shortTE="F";uid="42731a4a-3225-40f9-9c51-d49e5cdba2c2"
NC_040877.1	RepeatMasker	DNA/hAT-Ac	70698585	70698745	950	+	.	ID="DNA8-91B_AP";Tend="643";Tstart="482";shortTE="F";uid="7d731d1e-933a-4817-9979-290165ceae79"
NC_040877.1	RepeatMasker	Unknown	70900359	70900468	486	+	.	ID="RND-5_FAMILY-5039";Tend="1104";Tstart="998";shortTE="F";uid="45f9eb8d-3620-48ea-a494-abd87f042825"
NC_040877.1	RepeatMasker	DNA/Ginger-1	78852134	78852572	1076	+	.	ID="RND-6_FAMILY-4326";Tend="1958";Tstart="1501";shortTE="F";uid="87a818ff-c3dd-4778-ac48-2fa771faa1b7"
NC_040877.1	RepeatMasker	DNA	20558238	20558581	786	+	.	ID="TTAA2C_AP";Tend="423";Tstart="106";shortTE="F";uid="96ff0640-5c3a-446c-abfa-87e5965359cc"
NC_040877.1	RepeatMasker	DNA/Kolobok-E	70953501	70953741	443	+	.	ID="KOLOBOKE-2_AP";Tend="1381";Tstart="1119";shortTE="F";uid="413aebb6-7475-442e-91f1-83e0a0bac29e"
NC_040877.1	RepeatMasker	Unknown	86666505	86666676	531	+	.	ID="RND-6_FAMILY-17859";Tend="901";Tstart="735";shortTE="F";uid="c56f3c1b-4f2b-4b38-90d2-1bdac9191922"
NC_040877.1	RepeatMasker	DNA	41942225	41942894	1324	+	.	ID="DNA4-2_AP";TEgroup="ctg_1%7CDNA4-2_AP%7C9";Tend="769";Tstart="1";shortTE="F";uid="20881bbc-a4d1-4298-9b4f-3dbf438c8bdd"
NC_040877.1	RepeatMasker	DNA	5162753	5163291	1326	+	.	ID="DNA4-2_AP";Tend="769";Tstart="240";shortTE="F";uid="6c28d266-da94-44c8-a4a6-eb4609036241"
NC_040877.1	RepeatMasker	Unknown	40770302	40770606	1873	+	.	ID="RND-6_FAMILY-1388";Tend="1223";Tstart="917";shortTE="F";uid="99d0d4c2-3f9c-47a7-864e-a6937c9a24d2"
NC_040877.1	RepeatMasker	DNA/hAT	50751445	50751629	1014	+	.	ID="HAT-N18_AP";Tend="813";Tstart="616";shortTE="F";uid="61f42e8d-6946-4679-aaa6-2b9c2ee7f89f"
NC_040877.1	RepeatMasker	DNA/hAT-hAT19	67476748	67476948	753	+	.	ID="HAT-N7_AP";Tend="211";Tstart="1";shortTE="F";uid="e47a615d-f7ab-49ff-8281-f79995fa2f52"
NC_040877.1	RepeatMasker	DNA/hAT-Tip100	44428883	44429473	1737	+	.	ID="RND-1_FAMILY-98";Tend="1589";Tstart="902";shortTE="F";uid="37890d0b-7f6f-447d-9306-eea7831f6c82"
NC_040877.1	RepeatMasker	DNA/MULE-MuDR	78509244	78509351	426	+	.	ID="RND-6_FAMILY-7863";Tend="1016";Tstart="909";shortTE="F";uid="397aeeff-6dcb-461d-b2df-27af4c0c172f"
NC_040877.1	RepeatMasker	DNA/Kolobok-E	83239704	83239852	419	+	.	ID="KOLOBOKE-3_AP";Tend="1951";Tstart="1800";shortTE="F";uid="5517a723-8bb5-48fe-95e0-4279da923e85"
NC_040877.1	RepeatMasker	DNA/P	26930559	26930950	792	+	.	ID="P-3_AP";Tend="2957";Tstart="2570";shortTE="F";uid="e97e8e03-2534-4964-8102-d0448f57c72b"
NC_040877.1	RepeatMasker	Unknown	93717004	93719902	18671	+	.	ID="RND-1_FAMILY-40";Tend="2717";Tstart="1";shortTE="F";uid="e5beac2e-c13e-41c7-b68d-ac1dea578e2b"
NC_040877.1	RepeatMasker	DNA/Merlin	54317168	54317552	720	+	.	ID="RND-6_FAMILY-19834";Tend="2027";Tstart="1648";shortTE="F";uid="86ef35c9-dde2-4e88-87b5-4756956a2546"
NC_040877.1	RepeatMasker	DNA	81549856	81550185	970	+	.	ID="TTAA11_AP";Tend="374";Tstart="1";shortTE="F";uid="d0e1d6dc-1572-4f33-a891-da1c5eaee5c4"
NC_040877.1	RepeatMasker	DNA/Ginger-1	69112474	69112725	1041	+	.	ID="RND-5_FAMILY-2987";Tend="629";Tstart="387";shortTE="F";uid="845be0c4-e02d-4333-9434-44c4b89dd36a"
NC_040877.1	RepeatMasker	DNA	52854387	52854579	1121	+	.	ID="RND-6_FAMILY-1458";Tend="1554";Tstart="1355";shortTE="F";uid="dc4eda33-c052-4cbe-a560-1f948ac521d1"
NC_040877.1	RepeatMasker	Unknown	6183203	6183521	995	+	.	ID="RND-1_FAMILY-34";Tend="1240";Tstart="858";shortTE="F";uid="3b174301-d65a-45cf-83ea-55647741cb96"
NC_040877.1	RepeatMasker	DNA/MULE-MuDR	24368081	24370055	4287	+	.	ID="RND-6_FAMILY-4146";Tend="2353";Tstart="1";shortTE="F";uid="51339c33-11e0-4e3a-9622-d00a1449d2bb"
NC_040877.1	RepeatMasker	DNA/Kolobok-E	2126232	2126410	454	+	.	ID="KOLOBOKE-2_AP";Tend="2117";Tstart="1944";shortTE="F";uid="f0dc4ca6-31ee-4ac4-97da-7a72a1789282"
NC_040877.1	RepeatMasker	DNA/hAT-Tip100	31378321	31378449	431	+	.	ID="RND-6_FAMILY-7314";Tend="1849";Tstart="1711";shortTE="F";uid="d896dab8-0ae9-498e-bb9e-532ee259ddb1"
NC_040877.1	RepeatMasker	DNA/Kolobok-E	19600294	19600568	518	+	.	ID="KOLOBOKE-2_AP";Tend="1383";Tstart="1112";shortTE="F";uid="0e1e3eef-b918-437e-9e3e-4f9b612752d8"
NC_040877.1	RepeatMasker	DNA/hAT-hAT19	27252809	27253369	2004	+	.	ID="HAT-N9_AP";Tend="589";Tstart="2";shortTE="F";uid="eba32418-8dcc-4588-b873-b66f9d14e9b8"
NC_040877.1	RepeatMasker	DNA/Ginger-1	21642157	21642351	619	+	.	ID="GINGER1-1_AP";Tend="5172";Tstart="4967";shortTE="F";uid="3464622f-da17-4281-a952-e41503bcbebe"
NC_040877.1	RepeatMasker	LTR	44950705	44951074	3183	+	.	ID="RND-6_FAMILY-13017";Tend="1809";Tstart="1440";shortTE="F";uid="6af1c4e0-6b36-4623-9ea8-b97cc5fc94c2"
NC_040877.1	RepeatMasker	DNA/TcMar-Tigger	35345613	35345828	427	+	.	ID="RND-6_FAMILY-289";Tend="999";Tstart="806";shortTE="F";uid="832a5b59-c9c9-4354-8e08-51e30bddcb22"
NC_040877.1	RepeatMasker	DNA	25011306	25011958	1449	+	.	ID="DNA4-2_AP";Tend="769";Tstart="68";shortTE="F";uid="3b6e5013-ccf3-4187-b661-cff54555fd8f"
NC_040877.1	RepeatMasker	Retroposon?	29788925	29789585	883	+	.	ID="SINE2-1_AP";Tend="1458";Tstart="783";shortTE="F";uid="f14eaf36-a3f1-4647-9e1e-218a87fe7b9a"
NC_040877.1	RepeatMasker	Unknown	89747428	89747886	1383	+	.	ID="RND-6_FAMILY-1255";Tend="2496";Tstart="2044";shortTE="F";uid="876b29e9-f08f-4632-8835-05b457c07efe"
NC_040877.1	RepeatMasker	DNA/Kolobok-T2	54025560	54025705	635	+	.	ID="REP-4_PBA";Tend="654";Tstart="516";shortTE="F";uid="27938f63-6bf0-4778-bcb3-198151b1c40e"
NC_040877.1	RepeatMasker	Unknown	42871520	42872059	3921	+	.	ID="RND-1_FAMILY-9";Tend="1499";Tstart="950";shortTE="F";uid="6b88144a-f3a1-4c68-9f0f-6ac9a8b2fe24"
NC_040877.1	RepeatMasker	DNA/Ginger-2	81702669	81703186	1666	+	.	ID="RND-6_FAMILY-2293";Tend="1421";Tstart="947";shortTE="F";uid="86556875-3bb0-4ee5-8a1f-8e4345931874"
NC_040877.1	RepeatMasker	DNA	66808284	66808429	439	+	.	ID="TTAA11_AP";Tend="373";Tstart="230";shortTE="F";uid="2a880109-5acb-4f3b-b046-c2a04bd70ed7"
NC_040877.1	RepeatMasker	Unknown	34055120	34055721	1860	+	.	ID="RND-6_FAMILY-62";Tend="1636";Tstart="958";shortTE="F";uid="62ff0c79-7eda-45d1-8110-7d181cf8bc44"
NC_040877.1	RepeatMasker	Unknown	1253372	1258098	32959	+	.	ID="RND-6_FAMILY-2139";Tend="4784";Tstart="94";shortTE="F";uid="479d0284-4f33-45b6-841c-39c7ea6b17e1"
NC_040877.1	RepeatMasker	DNA/Kolobok-E	14622091	14622302	1636	+	.	ID="RND-1_FAMILY-10";Tend="1445";Tstart="1241";shortTE="F";uid="a1d6d3db-0642-47ba-beab-c600b9eaaf33"
NC_040877.1	RepeatMasker	DNA/Ginger-1	49088076	49088755	5007	+	.	ID="RND-1_FAMILY-104";Tend="2018";Tstart="1342";shortTE="F";uid="729b9135-36b3-4755-849e-5e691c99d397"
NC_040877.1	RepeatMasker	Unknown	6668269	6668749	1529	+	.	ID="RND-4_FAMILY-94";TEgroup="ctg_1%7CRND-4_FAMILY-94%7C3";Tend="1517";Tstart="925";shortTE="F";uid="243d6b30-094c-438a-994a-677db2345010"
NC_040877.1	RepeatMasker	DNA	7156159	7156295	567	+	.	ID="dna4-2_ap";Tend="764";Tstart="620";shortTE="F";uid="2f409bac-6bd8-4a95-9776-49b2a1128fe1"
NC_040877.1	RepeatMasker	Unknown	32703924	32704035	800	+	.	ID="RND-6_FAMILY-13550";Tend="1058";Tstart="947";shortTE="F";uid="1340d257-d42b-4c5d-9e25-5e2efea65c88"
NC_040877.1	RepeatMasker	LINE/CR1	7510213	7510960	1291	+	.	ID="RND-6_FAMILY-7842";Tend="2079";Tstart="1300";shortTE="F";uid="768c3549-c570-4ed3-880b-fd2a7eca82d0"
NC_040877.1	RepeatMasker	DNA/Ginger-1	38547531	38547844	518	+	.	ID="RND-6_FAMILY-4326";Tend="1971";Tstart="1605";shortTE="F";uid="7c0b1846-7b1b-4c52-9fa3-3087651abd97"
NC_040877.1	RepeatMasker	Retroposon?	83071120	83071499	657	+	.	ID="SINE2-1_AP";Tend="1068";Tstart="692";shortTE="F";uid="5d6b681d-277e-44f9-a8c6-03a54825d9a1"
NC_040877.1	RepeatMasker	LINE/I-Jockey	5357449	5357552	475	+	.	ID="RND-5_FAMILY-2677";Tend="1360";Tstart="1255";shortTE="F";uid="3d27280e-b794-4cd8-9b85-294c254f220e"
NC_040877.1	RepeatMasker	DNA	54114644	54114907	904	+	.	ID="TTAA4B_AP";Tend="282";Tstart="1";shortTE="F";uid="37051605-c39a-4a54-9309-f584d8c79a14"
NC_040877.1	RepeatMasker	Retroposon?	46586319	46586504	490	+	.	ID="SINE2-1_AP";Tend="737";Tstart="516";shortTE="F";uid="96f2f877-146f-4c2d-94c3-5311ba811874"
NC_040877.1	RepeatMasker	DNA/hAT-Charlie	74730050	74730250	1471	+	.	ID="RND-6_FAMILY-1685";Tend="1183";Tstart="982";shortTE="F";uid="7489620a-15e5-49ed-9f6c-d57ee8153172"
NC_040877.1	RepeatMasker	DNA/hAT-Charlie	41638373	41638944	2943	+	.	ID="RND-1_FAMILY-172";Tend="1410";Tstart="900";shortTE="F";uid="7de0fea2-4087-4f10-b3a3-d2198535d59d"
NC_040877.1	RepeatMasker	DNA/hAT-Tip100	21811106	21811310	1113	+	.	ID="RND-1_FAMILY-152";Tend="1883";Tstart="1682";shortTE="F";uid="332fb506-cc2b-48b9-8bb7-19f330586b8b"
NC_040877.1	RepeatMasker	Unknown	53703523	53704820	4745	+	.	ID="RND-5_FAMILY-16058";Tend="1908";Tstart="598";shortTE="F";uid="5014c1a2-4098-4716-99ea-7ccac2ad22a6"
NC_040877.1	RepeatMasker	DNA/hAT-hAT19	54739170	54739369	418	+	.	ID="RND-5_FAMILY-1106";Tend="1477";Tstart="1292";shortTE="F";uid="a0d480bd-4662-4b9d-8585-16f7d902d973"
NC_040877.1	RepeatMasker	DNA/Ginger-2	46469620	46469879	720	+	.	ID="RND-6_FAMILY-7576";Tend="520";Tstart="290";shortTE="F";uid="7372c711-d9c7-4f01-8a82-460cdd3471cc"
NC_040877.1	RepeatMasker	DNA/Ginger-1	15826584	15826995	691	+	.	ID="RND-6_FAMILY-4326";Tend="1958";Tstart="1535";shortTE="F";uid="f1f8e8e8-30ca-41fd-a669-253ceaa7a6ca"
NC_040877.1	RepeatMasker	DNA	29851615	29851910	1047	+	.	ID="DNAX-1_AP";Tend="763";Tstart="504";shortTE="F";uid="c1ac4a87-09c1-4984-8390-a3a16d4fbd00"
NC_040877.1	RepeatMasker	DNA/hAT-hAT19	45756623	45757341	5124	+	.	ID="RND-5_FAMILY-450";Tend="1644";Tstart="939";shortTE="F";uid="0e4f8996-949c-4ebc-9e23-4146cb6b87a5"
NC_040877.1	RepeatMasker	Unknown	69494530	69496302	5051	+	.	ID="RND-6_FAMILY-23669";TEgroup="ctg_1%7CRND-6_FAMILY-23669%7C2";Tend="2624";Tstart="809";shortTE="F";uid="be780eae-c812-4f60-8f09-eafb4f163c8f"
NC_040877.1	RepeatMasker	RC/Helitron	84961753	84962239	2306	+	.	ID="RND-5_FAMILY-1534";Tend="1306";Tstart="807";shortTE="F";uid="a63a7b92-2575-46e1-86cc-a0066cabfae4"
NC_040877.1	RepeatMasker	DNA	56558365	56558764	2143	+	.	ID="TTAA20B_AP";Tend="446";Tstart="2";shortTE="F";uid="f441d4df-9078-4f70-8c23-2fa5ac5914cf"
NC_040877.1	RepeatMasker	LINE/L2	3872616	3873098	435	+	.	ID="CR1-1_NVI";Tend="3579";Tstart="3096";shortTE="F";uid="b1e4525c-2e68-49e2-b25e-2d016bd9c2e6"
NC_040877.1	RepeatMasker	DNA/TcMar-Tc1	19318113	19318333	504	+	.	ID="RND-6_FAMILY-10769";Tend="1134";Tstart="891";shortTE="F";uid="d5ec939d-1e81-4f05-82de-65195e031119"
NC_040877.1	RepeatMasker	DNA	53192332	53192723	1036	+	.	ID="DNA4-2_AP";Tend="769";Tstart="388";shortTE="F";uid="ec3f7ee3-ffd5-40f0-b107-7f673678d8ac"
NC_040877.1	RepeatMasker	DNA	70395797	70396225	2629	+	.	ID="TTAA7_AP";Tend="434";Tstart="1";shortTE="F";uid="6a8f12d8-6da4-4c31-a467-a6ef888bb514"
NC_040877.1	RepeatMasker	DNA/Ginger-1	89589860	89590897	7697	+	.	ID="rnd-6_family-4326";Tend="1971";Tstart="954";shortTE="F";uid="24196089-441c-41fe-8876-aeef896c99ad"
NC_040877.1	RepeatMasker	DNA/Ginger-1	15099708	15100120	579	+	.	ID="RND-6_FAMILY-4326";Tend="1961";Tstart="1513";shortTE="F";uid="3aacebee-2659-4cae-850a-e7f3dd2d82fc"
NC_040877.1	RepeatMasker	Unknown	1443228	1446403	22667	+	.	ID="RND-4_FAMILY-1739";Tend="3708";Tstart="583";shortTE="F";uid="9a3c428f-ba69-47e0-aa41-956022e63e26"
NC_040877.1	RepeatMasker	Unknown	75226294	75226419	478	+	.	ID="RND-4_FAMILY-975";Tend="1232";Tstart="1119";shortTE="F";uid="2164edda-ba29-4a3b-b2d9-b24b7bf427b4"
NC_040877.1	RepeatMasker	DNA	65852402	65852742	1121	+	.	ID="DNA4-2_AP";Tend="336";Tstart="5";shortTE="F";uid="5269e116-65b4-4a9c-aa4a-3dbd92a4a260"
NC_040877.1	RepeatMasker	DNA/hAT-hAT19	27991044	27991682	725	+	.	ID="RND-6_FAMILY-3027";TEgroup="ctg_1%7CRND-6_FAMILY-3027%7C1";Tend="1547";Tstart="1034";shortTE="F";uid="4434c7de-6b0b-4546-a254-09b2100e8ab0"
NC_040877.1	RepeatMasker	DNA	29895271	29895395	494	+	.	ID="DNAX-1_AP";Tend="299";Tstart="175";shortTE="F";uid="5ed98de2-a8ba-48b0-a416-0db74f198d01"
NC_040877.1	RepeatMasker	Unknown	81405735	81406588	5925	+	.	ID="RND-1_FAMILY-11";Tend="1785";Tstart="940";shortTE="F";uid="17040187-1a14-4a7b-a469-1d4b4737f0dd"
NC_040877.1	RepeatMasker	DNA	14779329	14779461	597	+	.	ID="dna4-2_ap";Tend="765";Tstart="628";shortTE="F";uid="483583f1-e440-4a8f-985b-f9375186fc77"
NC_040877.1	RepeatMasker	Unknown	798367	799153	2435	+	.	ID="RND-6_FAMILY-1261";Tend="1153";Tstart="395";shortTE="F";uid="e279a8e2-f3a4-463b-a99a-5e6e954a4d7b"
NC_040877.1	RepeatMasker	Retroposon?	80788091	80788296	508	+	.	ID="SINE2-1_AP";Tend="1429";Tstart="1215";shortTE="F";uid="dfea2eb5-d8f8-46e5-b1ff-2139e3e7e062"
NC_040877.1	RepeatMasker	Unknown	94030654	94030880	809	+	.	ID="RND-1_FAMILY-85";Tend="891";Tstart="666";shortTE="F";uid="3655919f-2881-42a3-9ef0-b7df2b9cae14"
NC_040877.1	RepeatMasker	DNA/Kolobok-T2	56476479	56476934	2274	+	.	ID="RND-6_FAMILY-1323";Tend="1366";Tstart="944";shortTE="F";uid="55557d35-82d2-429c-b9d2-25f505f15575"
NC_040877.1	RepeatMasker	Unknown	69139149	69139286	478	+	.	ID="RND-6_FAMILY-1261";Tend="1096";Tstart="956";shortTE="F";uid="ab3ba622-e98b-4004-ae99-9342163f0b04"
NC_040877.1	RepeatMasker	DNA/MULE-MuDR	57288183	57289617	6066	+	.	ID="MUDR1X_AP";Tend="1577";Tstart="10";shortTE="F";uid="2c22032c-8d2f-4a9a-aa7d-821f9af7070c"
NC_040877.1	RepeatMasker	LINE/I-Jockey	51637251	51637355	798	+	.	ID="RND-5_FAMILY-2677";Tend="1278";Tstart="1174";shortTE="F";uid="21af857e-d0a4-4dc9-8ad9-e3c5dd9bc9a3"
NC_040877.1	RepeatMasker	LINE/L2	71259254	71260767	8833	+	.	ID="RND-5_FAMILY-524";Tend="2068";Tstart="566";shortTE="F";uid="1b9c0a4e-df52-4830-a206-c7e519b342d9"
NC_040877.1	RepeatMasker	DNA	17413676	17413934	616	+	.	ID="ttaa2c_ap";Tend="334";Tstart="81";shortTE="F";uid="71ff6694-d682-4680-84c3-6cd2455edeb5"
NC_040877.1	RepeatMasker	DNA/hAT-Charlie	53601070	53601202	5941	+	.	ID="RND-6_FAMILY-1258";Tend="1765";Tstart="1636";shortTE="F";uid="bd3b50ce-23f0-40bb-abc2-3494a560c314"
NC_040877.1	RepeatMasker	Unknown	68693631	68693874	539	+	.	ID="RND-1_FAMILY-40";Tend="1653";Tstart="1417";shortTE="F";uid="53be26b1-0158-433a-afb8-4f1469d9bd17"
NC_040877.1	RepeatMasker	DNA/hAT-hAT19	27257398	27257571	715	+	.	ID="RND-6_FAMILY-6300";Tend="7789";Tstart="7584";shortTE="F";uid="10603352-ccaf-452e-aaac-d63063077907"
NC_040877.1	RepeatMasker	Unknown	1608759	1613344	36235	+	.	ID="RND-5_FAMILY-1660";Tend="5805";Tstart="1227";shortTE="F";uid="9fbf56b2-e959-48a2-881b-1096672a1d8c"
NC_040877.1	RepeatMasker	Unknown	53500493	53500927	2864	+	.	ID="RND-6_FAMILY-2250";Tend="2527";Tstart="2093";shortTE="F";uid="ebd4e5d5-338e-46ac-8b15-60c0ca74ae0f"
NC_040877.1	RepeatMasker	DNA	53819101	53819487	1987	+	.	ID="TTAA3_AP";Tend="429";Tstart="7";shortTE="F";uid="7ea7e9b0-c0ed-4c64-8c43-aca39b9b98dd"
NC_040877.1	RepeatMasker	DNA/TcMar-m44?	32325291	32325466	587	+	.	ID="dnax-4b_ap";Tend="173";Tstart="1";shortTE="F";uid="072fb409-ab3a-42c5-ba30-150f372be60d"
NC_040877.1	RepeatMasker	DNA	12589885	12590011	654	+	.	ID="RND-5_FAMILY-464";Tend="1058";Tstart="931";shortTE="F";uid="ae070dd8-642c-4079-b09a-813e56bcf992"
NC_040877.1	RepeatMasker	DNA/hAT-Tip100	3697776	3697962	1185	+	.	ID="DNA8-100_AP";Tend="203";Tstart="1";shortTE="F";uid="6d6987b2-d261-4a03-8f35-2206769fce27"
NC_040877.1	RepeatMasker	DNA	83893542	83893996	750	+	.	ID="dna4-1_ap";Tend="456";Tstart="2";shortTE="F";uid="fcbbbee2-28fc-47d5-9589-98297a752233"
NC_040877.1	RepeatMasker	Unknown	94157034	94157281	1010	+	.	ID="RND-1_FAMILY-143";Tend="1597";Tstart="1344";shortTE="F";uid="1f1e2365-d10e-4c60-bec2-c4e0b3a963b6"
NC_040877.1	RepeatMasker	DNA	5849233	5849643	885	+	.	ID="DNA4-2_AP";Tend="642";Tstart="264";shortTE="F";uid="61e75925-8fdc-4065-a801-0b51f0505fdf"
NC_040877.1	RepeatMasker	Unknown	71162663	71163126	1734	+	.	ID="RND-6_FAMILY-11517";TEgroup="ctg_1%7CRND-6_FAMILY-11517%7C5";Tend="2188";Tstart="546";shortTE="F";uid="f0cdf8f0-db93-4d05-acf0-57b9f8c17ab5"
NC_040877.1	RepeatMasker	DNA/MULE-MuDR	1576808	1581558	35478	+	.	ID="RND-6_FAMILY-1256";Tend="4689";Tstart="109";shortTE="F";uid="51f8619b-ca4c-4009-848a-392a37f63021"
NC_040877.1	RepeatMasker	Unknown	14593088	14593219	449	+	.	ID="RND-6_FAMILY-1261";Tend="1046";Tstart="918";shortTE="F";uid="25563ec9-5d52-4e00-8913-1ea06a67ba8c"
NC_040877.1	RepeatMasker	Retroposon?	56689462	56689937	671	+	.	ID="SINE2-1_AP";Tend="1370";Tstart="909";shortTE="F";uid="443ff6e0-f8b6-44f3-9501-e9b904879619"
NC_040877.1	RepeatMasker	DNA/Kolobok-E	39057502	39057613	757	+	.	ID="RND-1_FAMILY-10";Tend="1137";Tstart="1022";shortTE="F";uid="b0ba1578-d981-4fc5-805b-9ab36952bed9"
NC_040877.1	RepeatMasker	DNA/Ginger-1	57373121	57373397	822	+	.	ID="RND-1_FAMILY-50";Tend="2811";Tstart="2557";shortTE="F";uid="635a7334-9c62-428c-a578-e3734c017d6d"
NC_040877.1	RepeatMasker	Retroposon?	49692513	49692704	1024	+	.	ID="RND-6_FAMILY-6578";Tend="1038";Tstart="870";shortTE="F";uid="2a797e73-af29-4df8-bbef-44df971ea4f7"
NC_040877.1	RepeatMasker	DNA/hAT-hAT19	54281305	54281534	1178	+	.	ID="RND-5_FAMILY-722";Tend="1533";Tstart="1310";shortTE="F";uid="c5fd8d00-899c-4545-a791-e5cc7d4c12bb"
NC_040877.1	RepeatMasker	DNA	64212079	64212269	469	+	.	ID="TTAA22_AP";Tend="352";Tstart="102";shortTE="F";uid="25c15022-3674-4737-a3f4-b7f1eaacf7ae"
NC_040877.1	RepeatMasker	RC/Helitron	2033416	2033528	658	+	.	ID="RND-6_FAMILY-376";Tend="1472";Tstart="1362";shortTE="F";uid="1acacc40-2c29-40f2-9780-4872bb0a8852"
NC_040877.1	RepeatMasker	DNA/hAT	36924489	36924691	1294	+	.	ID="RND-6_FAMILY-3234";Tend="1162";Tstart="971";shortTE="F";uid="2f23e1ba-b73b-4435-88ec-265856cd34bb"
NC_040877.1	RepeatMasker	Unknown	94184426	94184777	2350	+	.	ID="RND-1_FAMILY-29";Tend="6183";Tstart="5809";shortTE="F";uid="7b767fbe-f85c-4831-a5e1-0570518a6cda"
NC_040877.1	RepeatMasker	Unknown	43444509	43444859	735	+	.	ID="RND-5_FAMILY-870";Tend="681";Tstart="355";shortTE="F";uid="a8773ea3-9653-4ab1-a09b-6a57d77e2a37"
NC_040877.1	RepeatMasker	DNA/Kolobok-E	13681344	13682133	3742	+	.	ID="RND-5_FAMILY-3544";Tend="1670";Tstart="933";shortTE="F";uid="84e85854-adff-4722-929c-2c7706e98586"
NC_040877.1	RepeatMasker	DNA	93612700	93613116	575	+	.	ID="TTAA3C_AP";Tend="402";Tstart="5";shortTE="F";uid="68dc02de-12eb-445f-892b-a0fd746d6815"
NC_040877.1	RepeatMasker	DNA	87752087	87752868	2016	+	.	ID="DNA4-2_AP";Tend="769";Tstart="1";shortTE="F";uid="a7c84f56-112d-41af-bbbd-d304e36fb4fc"
NC_040877.1	RepeatMasker	DNA	50116956	50117408	967	+	.	ID="DNA4-2_AP";Tend="553";Tstart="107";shortTE="F";uid="86daa764-f159-4f9c-b146-73f58b4e82c4"
NC_040877.1	RepeatMasker	DNA/hAT-Charlie	54987329	54987456	819	+	.	ID="DNA8-55_AP";Tend="130";Tstart="1";shortTE="F";uid="77cd888b-421a-4888-b14b-0843279c23ca"
NC_040877.1	RepeatMasker	DNA/Ginger-1	33761041	33761587	408	+	.	ID="RND-6_FAMILY-4326";TEgroup="ctg_1%7CRND-6_FAMILY-4326%7C29";Tend="1959";Tstart="949";shortTE="F";uid="75f6a706-24fa-467a-8deb-a96dae546d73"
NC_040877.1	RepeatMasker	DNA/hAT-Tip100	7884502	7884906	598	+	.	ID="RND-1_FAMILY-144";Tend="1803";Tstart="1467";shortTE="F";uid="52cce669-c284-4b4b-a8ad-7409ad52f9c6"
NC_040877.1	RepeatMasker	DNA	64472985	64473257	901	+	.	ID="TTAA18_AP";Tend="555";Tstart="264";shortTE="F";uid="be1aa5d6-5434-44d9-8d82-d47ceb9dccfe"
NC_040877.1	RepeatMasker	DNA	31506409	31506936	988	+	.	ID="RND-6_FAMILY-1458";Tend="1886";Tstart="1271";shortTE="F";uid="a681bbd0-1391-4772-b573-c74171be23e1"
NC_040877.1	RepeatMasker	DNA/hAT-Tip100	18357939	18358250	1164	+	.	ID="RND-6_FAMILY-2845";Tend="1258";Tstart="967";shortTE="F";uid="a992a59e-0c13-490b-b186-132603e7e9aa"
NC_040877.1	RepeatMasker	DNA/Kolobok-E	12869355	12869581	539	+	.	ID="KOLOBOKE-2_AP";Tend="1364";Tstart="1119";shortTE="F";uid="7239654c-381b-4e4f-8ae4-88d52a65f893"
NC_040877.1	RepeatMasker	Unknown	48620271	48623959	9804	+	.	ID="RND-6_FAMILY-2251";TEgroup="ctg_1%7CRND-6_FAMILY-2251%7C1";Tend="3656";Tstart="1";shortTE="F";uid="43eb9f02-40eb-49e2-842b-c50243c198ac"
NC_040877.1	RepeatMasker	DNA	75550405	75550732	539	+	.	ID="DNA4-2_AP";Tend="344";Tstart="7";shortTE="F";uid="8dd03faf-619e-485d-9c38-dbff3246b483"
NC_040877.1	RepeatMasker	DNA/hAT-hAT19	66392725	66393156	1070	+	.	ID="RND-5_FAMILY-153";TEgroup="ctg_1%7CRND-5_FAMILY-153%7C6";Tend="1364";Tstart="1020";shortTE="F";uid="2d717966-9306-43ef-920e-b2c198e85107"
NC_040877.1	RepeatMasker	DNA/hAT-Blackjack	57148676	57148780	439	+	.	ID="HAT-N25_LMI";Tend="104";Tstart="1";shortTE="F";uid="be41159a-3627-4bce-b13f-f90d63e1c45c"
NC_040877.1	RepeatMasker	Satellite	15354219	15354355	1165	+	.	ID="RND-6_FAMILY-21329";Tend="939";Tstart="798";shortTE="F";uid="f2672784-a2e2-4dc8-966c-e7844bb67e21"
NC_040877.1	RepeatMasker	DNA	4013475	4013936	886	+	.	ID="TTAA3C_AP";Tend="423";Tstart="1";shortTE="F";uid="79ee53e8-3987-48e4-8233-33de64520699"
NC_040877.1	RepeatMasker	DNA/Ginger-2	30091929	30092575	2952	+	.	ID="RND-5_FAMILY-684";Tend="1601";Tstart="992";shortTE="F";uid="952ab4c6-4067-41e8-9b48-e217186728a2"
NC_040877.1	RepeatMasker	Unknown	25660903	25661211	1041	+	.	ID="RND-6_FAMILY-9875";Tend="1821";Tstart="1503";shortTE="F";uid="b67a09c0-f100-4d9f-9dca-544ca4fcb105"
NC_040877.1	RepeatMasker	DNA	79585884	79586351	906	+	.	ID="DNA8-75_AP";TEgroup="ctg_1%7CDNA8-75_AP%7C2";Tend="667";Tstart="76";shortTE="F";uid="0597a394-5e04-4358-9110-9a63accc05b0"
NC_040877.1	RepeatMasker	DNA	11951000	11951295	457	+	.	ID="dna4-1_ap";Tend="368";Tstart="54";shortTE="F";uid="d32443b8-25d0-46ee-a32b-e1d218425607"
NC_040877.1	RepeatMasker	DNA	87188061	87188766	746	+	.	ID="DNA4-2_AP";Tend="732";Tstart="5";shortTE="F";uid="98880bec-e76e-4e63-a96c-dd2463e88bfc"
NC_040877.1	RepeatMasker	Unknown	27427071	27427462	977	+	.	ID="RND-6_FAMILY-1419";Tend="5454";Tstart="5105";shortTE="F";uid="1006ae76-a24b-4f61-bb09-0e8342fdb6bc"
NC_040877.1	RepeatMasker	DNA/hAT-Blackjack	23493381	23493486	541	+	.	ID="HAT-4_PBA";Tend="5993";Tstart="5884";shortTE="F";uid="939f9e02-a10b-4750-97cf-2460e8f151f7"
NC_040877.1	RepeatMasker	DNA/CMC-EnSpm	51329212	51329457	695	+	.	ID="RND-5_FAMILY-523";Tend="1165";Tstart="764";shortTE="F";uid="66dd4126-308d-457e-9343-b10c0f4007b7"
NC_040877.1	RepeatMasker	DNA/Ginger-1	78548324	78548584	1059	+	.	ID="RND-1_FAMILY-50";Tend="837";Tstart="576";shortTE="F";uid="2c17f201-516e-4362-8ba4-1375eb23e6a2"
NC_040877.1	RepeatMasker	DNA	74012462	74012863	1628	+	.	ID="DNA-TTAA-1_AP";Tend="423";Tstart="1";shortTE="F";uid="3da80ab3-61b1-486d-a657-2b1b5665ecb3"
NC_040877.1	RepeatMasker	DNA	82065027	82065308	603	+	.	ID="ttaa3c_ap";Tend="384";Tstart="100";shortTE="F";uid="ce01c044-c9a0-435f-973d-7ae668648f37"
NC_040877.1	RepeatMasker	DNA/hAT-Tip100	44945081	44946548	7550	+	.	ID="RND-6_FAMILY-3875";TEgroup="ctg_1%7CRND-6_FAMILY-3875%7C2";Tend="2048";Tstart="5";shortTE="F";uid="af02548e-cf04-4ad8-b146-9dd3b842a199"
NC_040877.1	RepeatMasker	LINE/I-Jockey	27378853	27378981	553	+	.	ID="RND-5_FAMILY-2677";Tend="1367";Tstart="1247";shortTE="F";uid="dc965295-9533-4bd2-9e4a-90bc3788d702"
NC_040877.1	RepeatMasker	Unknown	53532369	53534265	7648	+	.	ID="RND-6_FAMILY-2250";Tend="3708";Tstart="926";shortTE="F";uid="d5d431a8-7f5d-4569-8829-6b5606b8c3b7"
NC_040877.1	RepeatMasker	DNA/Ginger-1	27155939	27156079	455	+	.	ID="RND-6_FAMILY-4326";Tend="1671";Tstart="1521";shortTE="F";uid="9e32e625-8b90-4fbd-9e61-f64f22f4ccc6"
NC_040877.1	RepeatMasker	DNA/hAT	64317916	64318451	669	+	.	ID="DNA8-52_AP";TEgroup="ctg_1%7CDNA8-52_AP%7C1";Tend="827";Tstart="1";shortTE="F";uid="f807f781-acbe-4fb5-9d53-34f0fcbc4469"
NC_040877.1	RepeatMasker	DNA	87223529	87223906	2209	+	.	ID="TTAA7_AP";Tend="432";Tstart="47";shortTE="F";uid="37d2edc2-11ea-4305-a5f4-c4ab46e5bc44"
NC_040877.1	RepeatMasker	Unknown	432657	436868	28417	+	.	ID="RND-6_FAMILY-2251";Tend="3656";Tstart="3";shortTE="F";uid="39cdce1f-6853-444e-8bd7-1b473f27a094"
NC_040877.1	RepeatMasker	DNA/TcMar-Mariner	37030719	37032043	11945	+	.	ID="RND-6_FAMILY-10397";Tend="2182";Tstart="857";shortTE="F";uid="3e8e21c8-b83c-41b4-b7a6-6ad47db3d922"
NC_040877.1	RepeatMasker	DNA/Kolobok-E	91522703	91522865	413	+	.	ID="KOLOBOKE-3_AP";Tend="2175";Tstart="1995";shortTE="F";uid="01e932ed-51b1-4370-a803-4c93c1de7ec7"
NC_040877.1	RepeatMasker	DNA/MULE-MuDR	89727198	89727351	893	+	.	ID="RND-6_FAMILY-2135";Tend="945";Tstart="792";shortTE="F";uid="a624e18b-cc32-43aa-bd5a-d48f9d60b8ea"
NC_040877.1	RepeatMasker	Unknown	92804808	92804996	616	+	.	ID="RND-4_FAMILY-380";Tend="2528";Tstart="2344";shortTE="F";uid="ce611e9a-d6f1-4b26-b74d-af443cb24278"
NC_040877.1	RepeatMasker	DNA/hAT-hAT19	19814979	19815360	1408	+	.	ID="DNA8-43_AP";Tend="394";Tstart="1";shortTE="F";uid="aebeb4ee-3d7c-4d21-8797-3e16171e861a"
NC_040877.1	RepeatMasker	DNA	28577623	28577770	458	+	.	ID="TTAA3_AP";Tend="429";Tstart="281";shortTE="F";uid="bdac0650-9839-4533-a7ea-857b4ea607c6"
NC_040877.1	RepeatMasker	Unknown	92661747	92664859	17072	+	.	ID="RND-4_FAMILY-1739";TEgroup="ctg_1%7CRND-4_FAMILY-1739%7C5";Tend="5147";Tstart="534";shortTE="F";uid="f025cc01-4c20-40c5-b6e9-4743f089d20b"
NC_040877.1	RepeatMasker	DNA	22699996	22700329	886	+	.	ID="RND-6_FAMILY-1458";Tend="1900";Tstart="1534";shortTE="F";uid="df678e02-f0c4-4ad2-9dfd-a4698788dd39"
NC_040877.1	RepeatMasker	DNA	22031643	22031772	607	+	.	ID="ttaa8_ap";Tend="269";Tstart="158";shortTE="F";uid="a6ca10a6-3a99-41af-b676-853ad0f511a1"
NC_040877.1	RepeatMasker	LINE/I-Jockey	75035671	75037329	1763	+	.	ID="RND-5_FAMILY-1919";Tend="1954";Tstart="366";shortTE="F";uid="5e3b9160-1a47-4529-b290-334151e65b2f"
NC_040877.1	RepeatMasker	Unknown	7831275	7831857	1890	+	.	ID="RND-1_FAMILY-59";Tend="1184";Tstart="607";shortTE="F";uid="5cd0165f-54f9-4704-a66e-2f0c4e1a8765"
NC_040877.1	RepeatMasker	DNA	32730486	32730757	699	+	.	ID="DNA8-75_AP";Tend="261";Tstart="1";shortTE="F";uid="60d3e89f-0c40-4a15-91f8-7219171ec028"
NC_040877.1	RepeatMasker	Unknown	44821005	44821154	671	+	.	ID="RND-5_FAMILY-7944";Tend="1159";Tstart="1008";shortTE="F";uid="904e27f4-9115-4dc9-9f30-ccaef67bf559"
NC_040877.1	RepeatMasker	DNA	4202788	4203365	717	+	.	ID="dna4-3_ap";Tend="534";Tstart="23";shortTE="F";uid="3c9f8865-2958-4e61-acfd-ada93d1de913"
NC_040877.1	RepeatMasker	Unknown	33244635	33244985	593	+	.	ID="RND-6_FAMILY-12941";Tend="319";Tstart="1";shortTE="F";uid="3cae70ba-c47d-4cdf-99d3-dd3652bc01a8"
NC_040877.1	RepeatMasker	DNA/hAT-hAT19	50397553	50398092	3014	+	.	ID="RND-6_FAMILY-16104";Tend="1508";Tstart="988";shortTE="F";uid="fbdd020a-669e-4e08-bc94-798bac446cc3"
NC_040877.1	RepeatMasker	Unknown	53662670	53663364	2355	+	.	ID="RND-6_FAMILY-1261";Tend="810";Tstart="177";shortTE="F";uid="ad6d9308-a578-4b4f-bdef-4ab4c85ba9a5"
NC_040877.1	RepeatMasker	Unknown	87556310	87556937	3593	+	.	ID="RND-4_FAMILY-731";Tend="1502";Tstart="920";shortTE="F";uid="6b7619df-bcb0-48e5-b5b9-7e2eea653524"
NC_040877.1	RepeatMasker	DNA/hAT-Charlie	93065662	93069525	30887	+	.	ID="RND-6_FAMILY-20944";Tend="5127";Tstart="1241";shortTE="F";uid="b952da1a-1722-48ed-ae0e-41b1b2bc80e1"
NC_040877.1	RepeatMasker	LINE/I-Jockey	56393857	56394324	484	+	.	ID="JOCKEY-7_RPR";Tend="1510";Tstart="1041";shortTE="F";uid="6d050afe-997c-490e-940c-1ee76ff748cd"
NC_040877.1	RepeatMasker	Unknown	53675943	53676924	4136	+	.	ID="RND-6_FAMILY-1261";Tend="3328";Tstart="2464";shortTE="F";uid="fc945e23-528b-47a0-ab1f-916fb1502d6c"
NC_040877.1	RepeatMasker	DNA/hAT-Tip100	49252006	49253785	12474	+	.	ID="RND-6_FAMILY-3876";Tend="2834";Tstart="1064";shortTE="F";uid="a789e374-b579-407b-82e5-599ac92c38bd"
NC_040877.1	RepeatMasker	DNA	66284945	66285196	511	+	.	ID="TTAA25_AP";Tend="507";Tstart="282";shortTE="F";uid="21f24659-17eb-491e-ae37-955581a9b3ab"
NC_040877.1	RepeatMasker	DNA	26896144	26896524	1964	+	.	ID="TTAA3_AP";Tend="429";Tstart="1";shortTE="F";uid="95dd6c6e-5ccb-4831-91d6-e696bd51840b"
NC_040877.1	RepeatMasker	DNA/Ginger-1	42992822	42993002	541	+	.	ID="RND-6_FAMILY-4326";Tend="1143";Tstart="956";shortTE="F";uid="0a79a4fe-d09f-43f7-aa15-f7c940c3f0c8"
NC_040877.1	RepeatMasker	DNA/hAT-Tip100	33557672	33558130	1527	+	.	ID="RND-5_FAMILY-3888";Tend="1252";Tstart="790";shortTE="F";uid="91062853-22aa-4b41-91c8-f9d26cdb3e2d"
NC_040877.1	RepeatMasker	DNA	26329544	26329805	488	+	.	ID="RND-6_FAMILY-3626";Tend="2842";Tstart="2535";shortTE="F";uid="c6e1f394-944f-4f28-b9b7-e3207069412b"
NC_040877.1	RepeatMasker	DNA/hAT-Ac	80887158	80887342	1122	+	.	ID="RND-5_FAMILY-1931";Tend="1394";Tstart="1212";shortTE="F";uid="ebaf594b-da89-4fd8-a67a-4bac70a09b4e"
NC_040877.1	RepeatMasker	Retroposon?	76583789	76584098	482	+	.	ID="SINE2-1_AP";Tend="1164";Tstart="851";shortTE="F";uid="5e57f1a9-f69f-417c-b524-5dce8a2e9db5"
NC_040877.1	RepeatMasker	DNA/MULE-MuDR	27276773	27278457	13215	+	.	ID="RND-6_FAMILY-1347";Tend="2375";Tstart="708";shortTE="F";uid="48f1dea2-687b-4696-a5a6-8272df475d60"
NC_040877.1	RepeatMasker	Unknown	47749046	47749430	1837	+	.	ID="RND-6_FAMILY-11517";Tend="2183";Tstart="1856";shortTE="F";uid="fa40ec9d-8070-4bf2-8f8d-9f568e45e761"
NC_040877.1	RepeatMasker	DNA	2110711	2110904	489	+	.	ID="TTAA2D_AP";Tend="431";Tstart="228";shortTE="F";uid="ad52f14d-fb2b-4967-8a64-2897b611db00"
NC_040877.1	RepeatMasker	DNA	2591003	2591702	1653	+	.	ID="DNA4-2_AP";Tend="769";Tstart="75";shortTE="F";uid="a508688a-749c-41ba-babb-38a5c5473175"
NC_040877.1	RepeatMasker	Unknown	24075635	24075899	2161	+	.	ID="RND-1_FAMILY-128";Tend="1052";Tstart="780";shortTE="F";uid="54cda474-b97a-4c96-aaf0-499a34110c71"
NC_040877.1	RepeatMasker	DNA/Ginger-1	60766004	60766612	608	+	.	ID="RND-6_FAMILY-4326";Tend="1959";Tstart="1257";shortTE="F";uid="44a9373a-b9e0-4128-9ac7-33c6b47a5348"
NC_040877.1	RepeatMasker	DNA/MULE-MuDR	74462940	74463086	409	+	.	ID="DNA8-28B_AP";Tend="239";Tstart="94";shortTE="F";uid="f4159f19-6f0f-4282-8ed4-57283ed29298"
NC_040877.1	RepeatMasker	DNA	35391947	35392140	532	+	.	ID="DNA4-2_AP";Tend="768";Tstart="572";shortTE="F";uid="1300b6b4-82ad-4cc6-af97-b560d5e5717c"
NC_040877.1	RepeatMasker	Unknown	82026547	82026843	2358	+	.	ID="RND-1_FAMILY-55";Tend="1234";Tstart="935";shortTE="F";uid="27991619-1fcf-4baa-8c67-531496b10e82"
NC_040877.1	RepeatMasker	Retroposon?	3151578	3152438	730	+	.	ID="SINE2-1_AP";Tend="1429";Tstart="5";shortTE="F";uid="19e6600c-79cd-4f9f-b44d-b4db37efd384"
NC_040877.1	RepeatMasker	DNA	81611660	81612305	3820	+	.	ID="dna4-3_ap";Tend="632";Tstart="3";shortTE="F";uid="eedb2223-a7e4-4b0e-bc58-e93499e4add4"
NC_040877.1	RepeatMasker	DNA/Ginger-1	17381698	17382169	2823	+	.	ID="RND-6_FAMILY-4326";Tend="1970";Tstart="1506";shortTE="F";uid="9b52682f-a64e-4a4e-abb3-65e146349b3a"
NC_040877.1	RepeatMasker	DNA/hAT	84412655	84412872	916	+	.	ID="dna8-105_ap";Tend="191";Tstart="17";shortTE="F";uid="472ce2ce-15e0-44a7-815a-9dfc70a33515"
NC_040877.1	RepeatMasker	Retroposon?	45377337	45377854	868	+	.	ID="SINE2-1_AP";Tend="1365";Tstart="857";shortTE="F";uid="76834f4a-d6da-43bd-9e30-4e73fde55719"
NC_040877.1	RepeatMasker	DNA/hAT-Charlie	46159469	46159780	1620	+	.	ID="RND-5_FAMILY-1455";Tend="1263";Tstart="939";shortTE="F";uid="bab3eb14-661c-4af6-b5ba-04ed8af9a6ed"
NC_040877.1	RepeatMasker	DNA/Ginger-1	15417655	15417825	943	+	.	ID="RND-6_FAMILY-4326";Tend="1685";Tstart="1518";shortTE="F";uid="28d88c88-46b6-4ad9-b6db-9e03ac15953c"
NC_040877.1	RepeatMasker	Retroposon?	82830952	82831416	646	+	.	ID="SINE2-1_AP";TEgroup="ctg_1%7CSINE2-1_AP%7C29";Tend="1713";Tstart="27";shortTE="F";uid="05f19d70-9a98-4dbc-9246-577c1cf79c0b"
NC_040877.1	RepeatMasker	DNA/Ginger-1	68168207	68168390	644	+	.	ID="GINGER1-2_AP";Tend="4035";Tstart="3835";shortTE="F";uid="87418323-5393-4c9c-ac04-5258c4d00970"
NC_040877.1	RepeatMasker	DNA/Ginger-1	60096874	60097934	7444	+	.	ID="RND-6_FAMILY-4326";Tend="1977";Tstart="915";shortTE="F";uid="065c671f-cca8-4f7b-9e2f-e319071f14bb"
NC_040877.1	RepeatMasker	Unknown	52099943	52100798	6416	+	.	ID="RND-1_FAMILY-2";Tend="1743";Tstart="887";shortTE="F";uid="3dd1ae9e-6beb-4d35-9be5-3d4a962a0a7e"
NC_040877.1	RepeatMasker	Unknown	61531291	61531592	1138	+	.	ID="RND-6_FAMILY-11678";Tend="1300";Tstart="945";shortTE="F";uid="9d998f41-31b0-46ae-ab56-05ef5b60a3b3"
NC_040877.1	RepeatMasker	DNA/hAT-Tip100	4615415	4615648	1390	+	.	ID="RND-6_FAMILY-22107";Tend="1380";Tstart="1150";shortTE="F";uid="be692ae5-057f-4e93-a44c-0f6241ba5cc1"
NC_040877.1	RepeatMasker	Unknown	86103322	86104154	2988	+	.	ID="RND-6_FAMILY-380";TEgroup="ctg_1%7CRND-6_FAMILY-380%7C1";Tend="1516";Tstart="860";shortTE="F";uid="7426384c-d565-475f-80eb-7247d0185070"
NC_040877.1	RepeatMasker	DNA	52833009	52833788	2642	+	.	ID="DNA4-2_AP";Tend="769";Tstart="3";shortTE="F";uid="6e44fbd2-accc-43b3-be43-e6e6013b496a"
NC_040877.1	RepeatMasker	DNA	28771184	28771349	963	+	.	ID="RND-5_FAMILY-464";Tend="1058";Tstart="891";shortTE="F";uid="f4914968-05c9-4dfd-b234-56128bdbc993"
NC_040877.1	RepeatMasker	Unknown	65415461	65416315	1695	+	.	ID="RND-6_FAMILY-74";Tend="1132";Tstart="398";shortTE="F";uid="f6e39826-cd9b-45f6-8f6e-0dce078dcd84"
NC_040877.1	RepeatMasker	DNA/MULE-MuDR	92996703	92999434	21884	+	.	ID="RND-6_FAMILY-2135";Tend="3459";Tstart="736";shortTE="F";uid="5833b1e6-d133-4e18-8321-807d224456f2"
NC_040877.1	RepeatMasker	DNA	41318634	41319094	2232	+	.	ID="RND-1_FAMILY-25";Tend="626";Tstart="183";shortTE="F";uid="3f5d6c93-8fa6-449f-bd8c-30df524c57ae"
NC_040877.1	RepeatMasker	Unknown	70414032	70414629	2582	+	.	ID="RND-5_FAMILY-3670";Tend="1405";Tstart="814";shortTE="F";uid="63719584-eb87-4910-bea6-ceed7d39f09c"
NC_040877.1	RepeatMasker	DNA	24018536	24018793	752	+	.	ID="dna4-3_ap";Tend="465";Tstart="271";shortTE="F";uid="ffa158b7-0461-4f89-8c27-e9873f89c220"
NC_040877.1	RepeatMasker	DNA/hAT-Charlie	18543005	18543385	1642	+	.	ID="RND-5_FAMILY-331";Tend="1342";Tstart="970";shortTE="F";uid="31f46501-dd65-47a1-9597-078b45583b20"
NC_040877.1	RepeatMasker	Retroposon?	79674378	79674828	517	+	.	ID="SINE2-1_AP";Tend="1341";Tstart="888";shortTE="F";uid="fd1945a4-ec06-4bab-8a52-f8dd95117870"
NC_040877.1	RepeatMasker	Unknown	92664864	92665736	6607	+	.	ID="RND-4_FAMILY-1739";Tend="5147";Tstart="4273";shortTE="F";uid="5163ecbb-40e0-4389-888e-04eabcc52949"
NC_040877.1	RepeatMasker	DNA/hAT-hAT19	93878535	93878657	405	+	.	ID="DNA8-95_AP";Tend="968";Tstart="828";shortTE="F";uid="ebf7bc8d-d1ea-44e4-9861-80d104298f1d"
NC_040877.1	RepeatMasker	DNA	20711513	20711873	780	+	.	ID="RND-3_FAMILY-392";Tend="1351";Tstart="1050";shortTE="F";uid="6de9a215-8998-4dae-9716-445cd66ec0fc"
NC_040877.1	RepeatMasker	Unknown	48640299	48640436	664	+	.	ID="RND-1_FAMILY-143";Tend="2618";Tstart="2456";shortTE="F";uid="effe45cb-1a0f-425b-83bb-a13825112d58"
NC_040877.1	RepeatMasker	LINE/I-Jockey	54082147	54082366	429	+	.	ID="RND-5_FAMILY-1919";Tend="1465";Tstart="1246";shortTE="F";uid="6258ccc0-f827-489e-b787-a0ecc9f75346"
NC_040877.1	RepeatMasker	DNA/hAT-Charlie	63941554	63941748	1357	+	.	ID="RND-1_FAMILY-75";Tend="1117";Tstart="923";shortTE="F";uid="2b467d19-04c3-4a63-9ca5-28a281819cbe"
NC_040877.1	RepeatMasker	DNA/Kolobok-E	93771011	93771193	596	+	.	ID="KOLOBOKE-2_AP";Tend="1288";Tstart="1111";shortTE="F";uid="1a8d79db-460f-4bc4-bddf-5ee523f752f6"
NC_040877.1	RepeatMasker	Satellite	20295387	20295824	523	+	.	ID="RND-6_FAMILY-21329";Tend="1595";Tstart="1160";shortTE="F";uid="0b6d1334-67c6-419a-b0b1-9bbd03974cfc"
NC_040877.1	RepeatMasker	DNA	38077351	38077581	421	+	.	ID="DNA-TTAA-1_AP";Tend="263";Tstart="23";shortTE="F";uid="2fd23281-a532-43a9-aac3-b84cf5720038"
NC_040877.1	RepeatMasker	DNA/hAT-hAT19	35362968	35363179	881	+	.	ID="RND-6_FAMILY-6300";Tend="7789";Tstart="7586";shortTE="F";uid="60d7a765-a941-4b32-9841-e01d7a10749b"
NC_040877.1	RepeatMasker	Unknown	50133069	50133706	2630	+	.	ID="RND-6_FAMILY-2138";Tend="3487";Tstart="2890";shortTE="F";uid="7b1d30aa-c446-493f-a3c7-5a7fcb359011"
NC_040877.1	RepeatMasker	Retroposon?	19118207	19119116	771	+	.	ID="SINE2-1_AP";Tend="1154";Tstart="220";shortTE="F";uid="260d7025-68ba-413b-90b6-85f24d1274a3"
NC_040877.1	RepeatMasker	Unknown	45369508	45371663	4717	+	.	ID="RND-5_FAMILY-1840";Tend="2269";Tstart="189";shortTE="F";uid="85f7fbdc-97e1-45da-8b52-3a1a38528c64"
NC_040877.1	RepeatMasker	DNA	29169082	29169281	722	+	.	ID="RND-6_FAMILY-1458";Tend="1463";Tstart="1260";shortTE="F";uid="618fa85f-2022-41fc-9f42-2ca1a670fa80"
NC_040877.1	RepeatMasker	Unknown	53673164	53673598	1706	+	.	ID="RND-6_FAMILY-1260";Tend="1835";Tstart="1434";shortTE="F";uid="a90d4648-5497-44bc-b290-e6cb47b764a6"
NC_040877.1	RepeatMasker	Retroposon?	70275598	70275754	506	+	.	ID="SINE2-2_AP";Tend="1972";Tstart="1840";shortTE="F";uid="e38e21b6-48e8-4011-8776-e5a2b39e05e8"
NC_040877.1	RepeatMasker	Unknown	238745	240111	5840	+	.	ID="RND-1_FAMILY-40";TEgroup="ctg_1%7CRND-1_FAMILY-40%7C2";Tend="2858";Tstart="1354";shortTE="F";uid="97b91729-7059-4bc6-83cf-fdf91b318755"
NC_040877.1	RepeatMasker	DNA/Ginger-1	32819054	32820047	6693	+	.	ID="rnd-6_family-4326";Tend="1958";Tstart="953";shortTE="F";uid="9fd12c0c-98af-4f3e-b281-039300bc0316"
NC_040877.1	RepeatMasker	RC/Helitron	68866372	68866505	692	+	.	ID="RND-5_FAMILY-1534";Tend="1137";Tstart="996";shortTE="F";uid="cec26e07-c491-4119-ad2d-c5ddd543381e"
NC_040877.1	RepeatMasker	DNA/Ginger-1	94158847	94159020	532	+	.	ID="RND-5_FAMILY-586";Tend="3696";Tstart="3535";shortTE="F";uid="b87ac08f-eb48-4890-8d02-a406d16b9940"
NC_040877.1	RepeatMasker	Retroposon?	49313611	49314345	2302	+	.	ID="RND-1_FAMILY-136";Tend="721";Tstart="58";shortTE="F";uid="35a63c7e-786b-44f1-8af6-cd1b8af6a3a7"
NC_040877.1	RepeatMasker	DNA	45239276	45239928	4245	+	.	ID="RND-6_FAMILY-6726";Tend="1616";Tstart="968";shortTE="F";uid="e5636d6a-d345-48fa-8cee-05e898a0aa81"
NC_040877.1	RepeatMasker	LINE/CR1	24088425	24088745	2367	+	.	ID="RND-6_FAMILY-19368";Tend="1668";Tstart="1351";shortTE="F";uid="6ecf5e9a-bc17-4ea4-9ee2-b64c9d46ef2f"
NC_040877.1	RepeatMasker	DNA/hAT-Tip100	41230464	41230780	496	+	.	ID="DNA8-83_AP";Tend="744";Tstart="450";shortTE="F";uid="29c055fd-e9b3-479c-8a93-349a52d2d1bd"
NC_040877.1	RepeatMasker	DNA/hAT-Tip100	60623265	60623554	958	+	.	ID="RND-5_FAMILY-6156";Tend="1198";Tstart="953";shortTE="F";uid="5e34fde1-6925-482e-b871-6aaebc06d565"
NC_040877.1	RepeatMasker	DNA	50247937	50248383	763	+	.	ID="DNA4-3_AP";Tend="619";Tstart="185";shortTE="F";uid="146d1230-dda8-4b86-9711-becfd8b06d32"
NC_040877.1	RepeatMasker	DNA	16633534	16633743	541	+	.	ID="ttaac_ap";Tend="398";Tstart="177";shortTE="F";uid="b886c028-a14f-4084-82ea-51b291f62a21"
NC_040877.1	RepeatMasker	DNA	60141787	60142386	930	+	.	ID="DNA4-3_AP";Tend="592";Tstart="1";shortTE="F";uid="09f33f30-acdb-4012-aef3-458f56c446de"
NC_040877.1	RepeatMasker	DNA	8775636	8776058	2678	+	.	ID="TTAA2C_AP";Tend="423";Tstart="1";shortTE="F";uid="227e4069-5b61-418e-a74d-91944188a6a2"
NC_040877.1	RepeatMasker	DNA/hAT-hAT19	86950828	86951009	1013	+	.	ID="dna8-43_ap";Tend="136";Tstart="1";shortTE="F";uid="f72f61e0-be80-4ab2-bba9-692225755798"
NC_040877.1	RepeatMasker	Retroposon?	70615489	70615746	469	+	.	ID="SINE2-2_AP";Tend="1268";Tstart="976";shortTE="F";uid="17982133-6c70-4805-8170-dfc5e11b12de"
NC_040877.1	RepeatMasker	DNA/Ginger-1	17066923	17067368	559	+	.	ID="RND-6_FAMILY-4326";Tend="2015";Tstart="1548";shortTE="F";uid="c5387a5b-ca48-4b10-bcce-00046f26f2d2"
NC_040877.1	RepeatMasker	Retroposon?	49249136	49250884	8222	+	.	ID="RND-1_FAMILY-179";Tend="4163";Tstart="2232";shortTE="F";uid="f14bbc46-2f38-45e3-b6cd-39f9b9714c41"
NC_040877.1	RepeatMasker	Unknown	51412030	51412205	409	+	.	ID="RND-6_FAMILY-14094";Tend="653";Tstart="480";shortTE="F";uid="05fc86fd-0411-453b-aed9-1fe1a2306e62"
NC_040877.1	RepeatMasker	Unknown	29401505	29402120	3432	+	.	ID="RND-6_FAMILY-879";Tend="1652";Tstart="1014";shortTE="F";uid="77ada110-bf7d-4476-9ecf-37dd9e71a4d8"
NC_040877.1	RepeatMasker	DNA/TcMar-Tigger	78574186	78574356	836	+	.	ID="DNAX-5_AP";Tend="155";Tstart="1";shortTE="F";uid="e05331db-6f98-46be-828c-425cd2ef54db"
NC_040877.1	RepeatMasker	DNA/hAT-Charlie	48201712	48202124	505	+	.	ID="DNA8-72_AP";Tend="369";Tstart="1";shortTE="F";uid="75130047-29eb-4658-8edb-ec861080f0d1"
NC_040877.1	RepeatMasker	DNA/Ginger-1	11787895	11788269	795	+	.	ID="RND-6_FAMILY-4326";Tend="1958";Tstart="1559";shortTE="F";uid="056d3dae-21f4-4c26-8f88-c8e887fb1ade"
NC_040877.1	RepeatMasker	DNA/Ginger-1	56092836	56093225	428	+	.	ID="RND-6_FAMILY-4326";Tend="1665";Tstart="1254";shortTE="F";uid="924538ed-c9e7-41fb-8a21-c292f3ee0878"
NC_040877.1	RepeatMasker	DNA/Ginger-2	54981899	54983694	2983	+	.	ID="RND-6_FAMILY-7576";TEgroup="ctg_1%7CRND-6_FAMILY-7576%7C1";Tend="1847";Tstart="170";shortTE="F";uid="b8a5c065-1d01-44b6-8c16-70352b21c25a"
NC_040877.1	RepeatMasker	DNA	3897154	3897454	995	+	.	ID="DNA4-2_AP";Tend="769";Tstart="474";shortTE="F";uid="9af84261-7006-41fb-bd2b-719e092515d6"
NC_040877.1	RepeatMasker	DNA	62283496	62283822	424	+	.	ID="DNA8-3_AP";TEgroup="ctg_1%7CDNA8-3_AP%7C1";Tend="225";Tstart="1";shortTE="T";uid="b9fcf48c-d4ac-4307-8b5d-f44d65476465"
NC_040877.1	RepeatMasker	LINE/I-Jockey	44314276	44315723	556	+	.	ID="JOCKEY-6_RPR";Tend="2494";Tstart="820";shortTE="F";uid="c8cff5d9-487c-4b86-b258-7357e1a9c7a2"
NC_040877.1	RepeatMasker	RC/Helitron	80600552	80600732	521	+	.	ID="RND-6_FAMILY-376";Tend="1120";Tstart="927";shortTE="F";uid="85a61a36-d33e-4b6e-a3c3-b5ff1fcce8e8"
NC_040877.1	RepeatMasker	Unknown	48597487	48597990	527	+	.	ID="RND-1_FAMILY-88";Tend="2262";Tstart="1832";shortTE="F";uid="4d10cfb5-f57f-4c0c-9cc1-9477a8361ead"
NC_040877.1	RepeatMasker	DNA	31247501	31247925	1681	+	.	ID="DNA-TTAA-1_AP";Tend="423";Tstart="1";shortTE="F";uid="9e941bf1-e8e6-447b-8356-408cb4650748"
NC_040877.1	RepeatMasker	DNA/Ginger-1	43353356	43353570	583	+	.	ID="RND-6_FAMILY-4326";Tend="1101";Tstart="879";shortTE="F";uid="ac7d7132-22d8-497b-ac46-82b40759ec69"
NC_040877.1	RepeatMasker	DNA	13895887	13896169	443	+	.	ID="DNA4-2_AP";Tend="365";Tstart="97";shortTE="F";uid="d79327af-a15c-4e18-91b1-83674bca8fb8"
NC_040877.1	RepeatMasker	DNA/CMC-EnSpm	71198289	71198920	2702	+	.	ID="RND-5_FAMILY-523";Tend="2158";Tstart="1512";shortTE="F";uid="9e55d4c6-6f97-4a06-81fa-6228ddb296eb"
NC_040877.1	RepeatMasker	Retroposon?	69113275	69113548	526	+	.	ID="SINE2-1_AP";Tend="1430";Tstart="1149";shortTE="F";uid="84157da7-f74e-4707-83c5-b957b6964448"
NC_040877.1	RepeatMasker	DNA/Ginger-1	1743234	1743381	406	+	.	ID="RND-6_FAMILY-4326";Tend="1101";Tstart="953";shortTE="F";uid="bb83f4f6-7f3b-4d01-8456-653d1ffdc2c5"
NC_040877.1	RepeatMasker	DNA/hAT-Tip100	47140542	47141289	778	+	.	ID="RND-6_FAMILY-7381";TEgroup="ctg_1%7CRND-6_FAMILY-7381%7C1";Tend="1833";Tstart="942";shortTE="F";uid="2629ccc8-a07f-44c0-9ab7-55cd61c75f2c"
NC_040877.1	RepeatMasker	DNA	50116080	50116395	462	+	.	ID="DNA4-2B_AP";Tend="773";Tstart="444";shortTE="F";uid="540c04f1-4988-4e11-adca-b2364268fc0c"
NC_040877.1	RepeatMasker	DNA/Ginger-1	74969820	74970055	416	+	.	ID="RND-6_FAMILY-4326";Tend="1950";Tstart="1701";shortTE="F";uid="9e31a346-0626-4109-8d74-da72ab8746c3"
NC_040877.1	RepeatMasker	DNA	44259237	44259340	556	+	.	ID="DNA-TTAA-1_AP";Tend="117";Tstart="14";shortTE="F";uid="5a730af1-4d2f-490e-a88d-41e0a83d7d4d"
NC_040877.1	RepeatMasker	Unknown	35698158	35698395	766	+	.	ID="RND-1_FAMILY-97";Tend="1369";Tstart="1133";shortTE="F";uid="e1dfd68e-4fbc-436a-b7b4-35176ac3fec1"
NC_040877.1	RepeatMasker	DNA	75506050	75506240	984	+	.	ID="RND-6_FAMILY-1179";Tend="1512";Tstart="1334";shortTE="F";uid="4899d0b9-dfc0-4387-ab9c-871e340332bf"
NC_040877.1	RepeatMasker	DNA/Sola-1	44360122	44360636	2645	+	.	ID="RND-5_FAMILY-1906";Tend="1596";Tstart="1101";shortTE="F";uid="f68bcdf4-f34d-4187-a8d6-6a08c3284727"
NC_040877.1	RepeatMasker	DNA/Ginger-1	21806937	21807912	6325	+	.	ID="RND-6_FAMILY-4326";Tend="1958";Tstart="950";shortTE="F";uid="085cae86-fbc1-41d1-99cf-7f75e0d27e85"
NC_040877.1	RepeatMasker	DNA	80322147	80322434	1009	+	.	ID="TTAA7_AP";Tend="419";Tstart="84";shortTE="F";uid="d0686bbd-547f-4f79-a525-50c34e91af1b"
NC_040877.1	RepeatMasker	Unknown	48586438	48587457	7815	+	.	ID="RND-1_FAMILY-88";Tend="1616";Tstart="600";shortTE="F";uid="fc612f12-e899-4f72-a021-1344543dd786"
NC_040877.1	RepeatMasker	DNA/Ginger-1	43829238	43829673	2426	+	.	ID="RND-6_FAMILY-4326";Tend="1940";Tstart="1464";shortTE="F";uid="2fd68463-04b1-402c-96c3-86dd1953c86a"
NC_040877.1	RepeatMasker	DNA/MULE-MuDR	27996561	27996763	722	+	.	ID="RND-5_FAMILY-3";Tend="1541";Tstart="1339";shortTE="F";uid="9222403a-6b27-47bf-b005-286875469e95"
NC_040877.1	RepeatMasker	Unknown	74705104	74705225	669	+	.	ID="RND-6_FAMILY-151";Tend="2631";Tstart="2517";shortTE="F";uid="00a8c339-7217-4e6f-80ed-4994c63486de"
NC_040877.1	RepeatMasker	DNA/hAT	38048931	38049444	3776	+	.	ID="RND-1_FAMILY-52";Tend="1442";Tstart="947";shortTE="F";uid="98335e36-5d4f-460f-89cb-7e86cfe3f10e"
NC_040877.1	RepeatMasker	DNA/Kolobok-E	4070633	4070753	452	+	.	ID="KOLOBOKE-2_AP";Tend="1246";Tstart="1119";shortTE="F";uid="e86f9656-2a15-479b-8a8a-bf29541d92f3"
NC_040877.1	RepeatMasker	DNA/Kolobok-E	36225207	36225584	1825	+	.	ID="RND-1_FAMILY-10";Tend="1294";Tstart="915";shortTE="F";uid="cd9e48c6-e4a8-4768-976c-f254d6d7bc54"
NC_040877.1	RepeatMasker	Retroposon?	72135815	72136046	633	+	.	ID="SINE2-2_AP";Tend="253";Tstart="1";shortTE="F";uid="ce839017-56e8-4829-927d-85adcab32ec4"
NC_040877.1	RepeatMasker	Unknown	56344468	56344785	2290	+	.	ID="RND-1_FAMILY-2";Tend="1956";Tstart="1635";shortTE="F";uid="f5adf77f-a93e-4eab-b567-f4d646e74f96"
NC_040877.1	RepeatMasker	DNA	44654261	44655052	1407	+	.	ID="DNA4-2_AP";Tend="769";Tstart="1";shortTE="F";uid="edec3d13-f58b-436b-9170-a7b9915a7ec5"
NC_040877.1	RepeatMasker	DNA	88909467	88909645	681	+	.	ID="TTAA2D_AP";Tend="179";Tstart="4";shortTE="F";uid="dedae7ee-543c-4f31-ab72-a011c649edb1"
NC_040877.1	RepeatMasker	DNA/hAT-Tip100	66267661	66268174	3390	+	.	ID="RND-5_FAMILY-3148";Tend="1499";Tstart="991";shortTE="F";uid="e8ec2407-efb9-454a-86c0-2d41d8fb6efa"
NC_040877.1	RepeatMasker	Unknown	29236584	29236854	1533	+	.	ID="RND-1_FAMILY-91";Tend="1353";Tstart="1071";shortTE="F";uid="59460832-b9b8-4bb8-b1e8-ef0df1c89fc1"
NC_040877.1	RepeatMasker	DNA	81576728	81577096	1640	+	.	ID="TTAA22_AP";Tend="432";Tstart="58";shortTE="F";uid="fba391bc-b292-47c8-9e20-385aa6c51d03"
NC_040877.1	RepeatMasker	DNA	56336047	56336358	1537	+	.	ID="TTAA3_AP";Tend="314";Tstart="1";shortTE="F";uid="069763a7-9e7c-40d1-a9a2-891db1400c06"
NC_040877.1	RepeatMasker	Retroposon?	37132347	37132558	513	+	.	ID="SINE2-1_AP";Tend="1470";Tstart="1247";shortTE="F";uid="ce91543b-9dfc-4343-a716-5a6a3bf15eff"
NC_040877.1	RepeatMasker	Unknown	74276950	74277264	889	+	.	ID="RND-6_FAMILY-9875";TEgroup="ctg_1%7CRND-6_FAMILY-9875%7C4";Tend="1596";Tstart="653";shortTE="F";uid="7446b8dd-91d5-40f2-81f8-68dd896dcccb"
NC_040877.1	RepeatMasker	DNA/Kolobok-E	81390255	81390421	590	+	.	ID="KOLOBOKE-3_AP";TEgroup="ctg_1%7CKOLOBOKE-3_AP%7C6";Tend="2180";Tstart="2016";shortTE="T";uid="9a431f89-5b9a-49f1-a110-861386eadaca"
NC_040877.1	RepeatMasker	DNA/hAT-Charlie	21730177	21730456	633	+	.	ID="HAT-N11_AP";Tend="631";Tstart="305";shortTE="F";uid="2a2bd97f-3105-4ba0-9a68-7cf459032af6"
NC_040877.1	RepeatMasker	DNA	41851831	41852113	466	+	.	ID="RND-6_FAMILY-3626";Tend="2521";Tstart="2212";shortTE="F";uid="a609fe81-d3d6-41d1-8b81-2dddac6ed26e"
NC_040877.1	RepeatMasker	DNA/hAT-Charlie	73753630	73753852	1295	+	.	ID="RND-1_FAMILY-24";Tend="1161";Tstart="923";shortTE="F";uid="57c7c2f7-1ebc-41ae-bc2f-675eda901f1d"
NC_040877.1	RepeatMasker	DNA/Ginger-1	44053651	44054690	5761	+	.	ID="rnd-6_family-4326";Tend="1960";Tstart="951";shortTE="F";uid="5e75d8cb-a922-4013-800c-0eb99009314d"
NC_040877.1	RepeatMasker	DNA/Ginger-1	52838975	52839310	638	+	.	ID="RND-6_FAMILY-4326";Tend="1980";Tstart="1616";shortTE="F";uid="9c9647bc-8d3a-4a2d-affc-dc5f8234ecb3"
NC_040877.1	RepeatMasker	DNA	56520809	56521228	1296	+	.	ID="DNA-TTAA-1_AP";Tend="422";Tstart="1";shortTE="F";uid="5bd10c68-4ee7-47c5-ba64-7316dd0bfc8d"
NC_040877.1	RepeatMasker	DNA	47819952	47820303	838	+	.	ID="ttaa2b_ap";Tend="358";Tstart="1";shortTE="F";uid="1778d2b2-9666-442b-bd31-375f177847c0"
NC_040877.1	RepeatMasker	Unknown	85829283	85829433	427	+	.	ID="RND-5_FAMILY-1273";Tend="1887";Tstart="1738";shortTE="F";uid="d06d6296-9a7f-4cf9-a683-6951e85ad399"
NC_040877.1	RepeatMasker	DNA	20729621	20730220	3031	+	.	ID="RND-6_FAMILY-1458";Tend="1900";Tstart="1285";shortTE="F";uid="77d06204-a841-43d9-9086-dbe6fe585441"
NC_040877.1	RepeatMasker	DNA/hAT	75145102	75145632	2783	+	.	ID="RND-6_FAMILY-6586";Tend="1512";Tstart="1002";shortTE="F";uid="12791d23-f412-4d5e-b8b2-de85ea27ae6e"
NC_040877.1	RepeatMasker	DNA/hAT-Charlie	22293855	22294151	1147	+	.	ID="DNA8-33_AP";Tend="327";Tstart="1";shortTE="F";uid="efca5163-ac4e-496f-98d4-fd0cf7cfb30a"
NC_040877.1	RepeatMasker	DNA/hAT-hAT19	69474908	69475655	2670	+	.	ID="RND-6_FAMILY-3027";Tend="1539";Tstart="781";shortTE="F";uid="c778de99-530c-40ce-a89e-ca78465ebb7f"
NC_040877.1	RepeatMasker	DNA/hAT-Tip100	83992373	83992540	901	+	.	ID="dna8-100_ap";Tend="142";Tstart="1";shortTE="F";uid="6cc4f23f-18f5-4188-85d4-b771d3f71ca3"
NC_040877.1	RepeatMasker	Retroposon?	30432267	30433008	618	+	.	ID="SINE2-2_AP";Tend="731";Tstart="1";shortTE="F";uid="2161a2fd-23b7-4623-854c-89a7e0ea5ac1"
NC_040877.1	RepeatMasker	DNA/hAT	31716678	31717097	1152	+	.	ID="DNA8-105_AP";TEgroup="ctg_1%7CDNA8-105_AP%7C4";Tend="556";Tstart="1";shortTE="F";uid="ff4f4f39-21c0-438c-a7c6-006cd6f8426e"
NC_040877.1	RepeatMasker	Unknown	90491270	90491966	4106	+	.	ID="RND-1_FAMILY-72";Tend="1476";Tstart="784";shortTE="F";uid="fb03c183-f345-41da-92fc-e3aafb50f2f3"
NC_040877.1	RepeatMasker	DNA	39384112	39384538	1579	+	.	ID="DNA-TTAA-1_AP";Tend="422";Tstart="1";shortTE="F";uid="2d0a1a04-a1fd-4dc4-ab4b-7eb461fc1fbc"
NC_040877.1	RepeatMasker	DNA/Kolobok-E	43974512	43974760	451	+	.	ID="KOLOBOKE-2_AP";Tend="2199";Tstart="1924";shortTE="F";uid="17576838-9d54-4175-9f8c-9247146716e0"
NC_040877.1	RepeatMasker	DNA	29451439	29452069	4025	+	.	ID="DNA4-3_AP";Tend="635";Tstart="3";shortTE="F";uid="5aad28f3-b3d5-4934-9096-09e25cb40d15"
NC_040877.1	RepeatMasker	Unknown	79503143	79503524	2851	+	.	ID="RND-6_FAMILY-62";Tend="1348";Tstart="958";shortTE="F";uid="362fb957-88fc-4498-b03f-c301ab459fa8"
NC_040877.1	RepeatMasker	DNA/hAT-hAT19	46208748	46209168	558	+	.	ID="RND-5_FAMILY-153";TEgroup="ctg_1%7CRND-5_FAMILY-153%7C4";Tend="1357";Tstart="1025";shortTE="F";uid="793bcd5c-c5c4-4e82-984a-674481d18fe8"
NC_040877.1	RepeatMasker	DNA/MULE-MuDR	85872542	85872749	502	+	.	ID="RND-6_FAMILY-14941";Tend="1671";Tstart="1451";shortTE="F";uid="95457ab3-4d24-48ae-951c-6179ea1f7c87"
NC_040877.1	RepeatMasker	Unknown	92620860	92625689	37783	+	.	ID="RND-6_FAMILY-2138";Tend="5099";Tstart="452";shortTE="F";uid="950699f7-1d8c-4d6f-b826-9369d7391537"
NC_040877.1	RepeatMasker	DNA	90202041	90202429	764	+	.	ID="TTAA3_AP";Tend="419";Tstart="17";shortTE="F";uid="f580fcfa-7509-4546-89ec-9575ebfae82d"
NC_040877.1	RepeatMasker	Retroposon?	57220657	57220877	418	+	.	ID="SINE2-1_AP";Tend="1279";Tstart="1060";shortTE="F";uid="277cd6b7-f6e7-4c30-aab1-cdd90b261802"
NC_040877.1	RepeatMasker	Retroposon?	61981924	61982154	596	+	.	ID="SINE2-1_AP";Tend="1447";Tstart="1220";shortTE="F";uid="f29e77bf-71be-4927-aed9-65b8a9c83c62"
NC_040877.1	RepeatMasker	DNA/Ginger-1	7234647	7234797	483	+	.	ID="RND-6_FAMILY-4326";Tend="1098";Tstart="939";shortTE="F";uid="ad206fa5-5470-489a-910a-e79d101f4fac"
NC_040877.1	RepeatMasker	DNA/MULE-MuDR	82006695	82006900	550	+	.	ID="DNA8-28B_AP";Tend="239";Tstart="41";shortTE="F";uid="950d835e-3828-44dd-a389-687d52b59c0c"
NC_040877.1	RepeatMasker	LINE/R1	93378122	93379293	529	+	.	ID="R1-2B_DK";Tend="3869";Tstart="2684";shortTE="F";uid="3447e043-7433-4f96-a1b5-8c09c43470ef"
NC_040877.1	RepeatMasker	Unknown	3659902	3660419	2845	+	.	ID="RND-1_FAMILY-127";Tend="1572";Tstart="943";shortTE="F";uid="dd482699-dae4-44e4-aa6c-71f90c8d9326"
NC_040877.1	RepeatMasker	LTR/Gypsy	59148070	59148212	421	+	.	ID="GYPSY-43_DWIL-I";Tend="733";Tstart="580";shortTE="F";uid="dd13a32d-9fab-47bc-837d-e7e8d974dca6"
NC_040877.1	RepeatMasker	Retroposon?	83240196	83240323	555	+	.	ID="SINE2-1_AP";Tend="1770";Tstart="1639";shortTE="F";uid="d6bf1669-0f27-49b3-892a-76910c4fc60d"
NC_040877.1	RepeatMasker	DNA/TcMar-Tc1	27359246	27359408	431	+	.	ID="RND-6_FAMILY-10359";Tend="765";Tstart="605";shortTE="F";uid="0795343b-1bb0-485f-9f39-6ab8cbf9b25b"
NC_040877.1	RepeatMasker	DNA	39617086	39617422	696	+	.	ID="RND-6_FAMILY-1458";Tend="1604";Tstart="1243";shortTE="F";uid="0ab56bba-7c4e-4c41-9db4-c8e1d69f9645"
NC_040877.1	RepeatMasker	DNA/hAT-hAT19	39792668	39792827	672	+	.	ID="RND-6_FAMILY-6300";Tend="7788";Tstart="7585";shortTE="F";uid="bde72422-0b4f-4977-9b25-57922df128f8"
NC_040877.1	RepeatMasker	Unknown	61925155	61925276	743	+	.	ID="RND-6_FAMILY-62";Tend="1278";Tstart="1148";shortTE="F";uid="e30f75e6-bea9-45e1-9039-74763f05d576"
NC_040877.1	RepeatMasker	DNA/Ginger-1	30761108	30761540	542	+	.	ID="RND-6_FAMILY-4326";Tend="1960";Tstart="1497";shortTE="F";uid="43d26754-e184-48f6-9200-c9b62281451a"
NC_040877.1	RepeatMasker	DNA/hAT	29075163	29075407	1019	+	.	ID="DNA8-78_AP";Tend="624";Tstart="417";shortTE="F";uid="ebaaa693-8ef6-43c5-a298-e65cb60b4521"
NC_040877.1	RepeatMasker	DNA/Kolobok-E	20703862	20704095	687	+	.	ID="RND-6_FAMILY-13774";Tend="2587";Tstart="2359";shortTE="F";uid="51b66625-b3d4-4415-a41b-618837d06119"
NC_040877.1	RepeatMasker	DNA/Ginger-1	69307622	69308273	454	+	.	ID="RND-6_FAMILY-4326";Tend="1798";Tstart="962";shortTE="F";uid="804ddf2e-cc72-4b71-989c-653106441af8"
NC_040877.1	RepeatMasker	DNA	59931953	59932358	927	+	.	ID="ttaa3b_ap";Tend="423";Tstart="1";shortTE="F";uid="5dcedc52-9923-41f8-b83c-ce955d82bb23"
NC_040877.1	RepeatMasker	DNA/TcMar-m44?	16900231	16900414	743	+	.	ID="DNA4-9B_AP";Tend="185";Tstart="1";shortTE="F";uid="fa66d9a7-89f6-40d9-bffc-a2ad84fc056e"
NC_040877.1	RepeatMasker	DNA	51444814	51445116	1105	+	.	ID="DNA4-2_AP";Tend="419";Tstart="116";shortTE="F";uid="62c96ca5-3cd3-4817-be53-44af2133d46f"
NC_040877.1	RepeatMasker	DNA	80902733	80903116	979	+	.	ID="ttaa7_ap";Tend="416";Tstart="2";shortTE="F";uid="baa69168-6795-4f39-944b-186715c2c6ed"
NC_040877.1	RepeatMasker	DNA/Ginger-1	93334135	93334275	856	+	.	ID="RND-5_FAMILY-588";Tend="6782";Tstart="6640";shortTE="F";uid="bf79f2b5-8e7f-4f52-8575-6fc7f5304559"
NC_040877.1	RepeatMasker	DNA	28011762	28011870	456	+	.	ID="dna4-2b_ap";Tend="120";Tstart="21";shortTE="F";uid="201bbcf7-aec0-40e0-8ab4-0f6c95ab5d47"
NC_040877.1	RepeatMasker	DNA/Ginger-1	66837404	66837978	2662	+	.	ID="rnd-6_family-4326";Tend="1459";Tstart="951";shortTE="F";uid="31bc6079-367a-4aa1-802b-b373686d3cb7"
NC_040877.1	RepeatMasker	DNA/Kolobok-E	64213106	64213390	1994	+	.	ID="RND-1_FAMILY-10";Tend="1290";Tstart="997";shortTE="F";uid="55ac3d37-3844-40e6-a64c-e6ab1f8f9aa9"
NC_040877.1	RepeatMasker	DNA	71311774	71312195	2325	+	.	ID="TTAA20B_AP";Tend="446";Tstart="1";shortTE="F";uid="059bbc16-dfcb-4bad-b816-318b45c612d0"
NC_040877.1	RepeatMasker	Unknown	48642411	48644758	17901	+	.	ID="RND-1_FAMILY-40";Tend="3504";Tstart="1173";shortTE="F";uid="3699bc5d-16ac-4421-a8d9-aa2b86769e78"
NC_040877.1	RepeatMasker	DNA/MULE-MuDR	30306297	30306532	412	+	.	ID="RND-5_FAMILY-1259";TEgroup="ctg_1%7CRND-5_FAMILY-1259%7C1";Tend="1363";Tstart="820";shortTE="T";uid="4bf206c9-5678-45ec-a35c-2aa8984897e9"
NC_040877.1	RepeatMasker	DNA	33452275	33452648	980	+	.	ID="ttaa3c_ap";Tend="424";Tstart="11";shortTE="F";uid="90b907ca-ac33-4805-aec6-4151510733bf"
NC_040877.1	RepeatMasker	Satellite	45741293	45741612	1056	+	.	ID="RND-6_FAMILY-21329";Tend="1131";Tstart="869";shortTE="F";uid="bbac2990-30d0-47db-b0f0-e9181ebaf3ed"
NC_040877.1	RepeatMasker	DNA	79732121	79732474	646	+	.	ID="TTAA2C_AP";Tend="423";Tstart="55";shortTE="F";uid="879ff543-7cd9-42b6-8b01-4dedde27efa9"
NC_040877.1	RepeatMasker	DNA	53823007	53823363	725	+	.	ID="TTAA2C_AP";Tend="416";Tstart="20";shortTE="F";uid="c48a3415-a8b9-421d-ae94-36ce6125db1c"
NC_040877.1	RepeatMasker	DNA/hAT-Charlie	2834001	2834258	1151	+	.	ID="RND-5_FAMILY-1455";Tend="1270";Tstart="1000";shortTE="F";uid="1df9d109-d509-47f0-b224-d45c014bebd2"
NC_040877.1	RepeatMasker	Retroposon?	53701040	53701586	568	+	.	ID="SINE2-1_AP";Tend="729";Tstart="178";shortTE="F";uid="83b51a59-f3b5-41c6-a3a1-ff90dad21133"
NC_040877.1	RepeatMasker	DNA/hAT-Charlie	16595032	16595347	1914	+	.	ID="RND-1_FAMILY-75";Tend="1260";Tstart="947";shortTE="F";uid="850fe70a-7956-4bb1-b4a9-2eb81294cc7a"
NC_040877.1	RepeatMasker	DNA	92784609	92784789	450	+	.	ID="DNA4-2_AP";Tend="412";Tstart="244";shortTE="F";uid="97984e39-a15d-4f2e-9c57-39af1f63d0b2"
NC_040877.1	RepeatMasker	Retroposon?	62095843	62095992	474	+	.	ID="SINE2-1_AP";Tend="1770";Tstart="1627";shortTE="F";uid="f8c9d8fa-ba62-4817-a811-35efcc9f4f3f"
NC_040877.1	RepeatMasker	DNA/hAT-Tip100	67043499	67043756	1719	+	.	ID="RND-4_FAMILY-1279";Tend="1534";Tstart="1286";shortTE="F";uid="b3624b97-4c55-4f3e-9abf-fce4d9c38271"
NC_040877.1	RepeatMasker	DNA	84980647	84980887	942	+	.	ID="dna4-2_ap";Tend="231";Tstart="2";shortTE="F";uid="9ea625a9-b74c-44aa-95e7-9422614d31fe"
NC_040877.1	RepeatMasker	DNA	2848957	2849404	2588	+	.	ID="TTAAC_AP";Tend="438";Tstart="1";shortTE="F";uid="b1bc143f-4999-4a8a-94bf-c6622cc7153d"
NC_040877.1	RepeatMasker	DNA/hAT-hATm	16570669	16571075	1315	+	.	ID="HAT-4B_AP";Tend="2745";Tstart="2326";shortTE="F";uid="89f73978-7cb6-4ecf-9db5-d610494e7f7d"
NC_040877.1	RepeatMasker	Unknown	90160183	90160676	1334	+	.	ID="RND-6_FAMILY-1260";Tend="3921";Tstart="3398";shortTE="F";uid="596d346e-f48c-4157-8b7a-b2cf2c814853"
NC_040877.1	RepeatMasker	DNA/Ginger-1	55457766	55458064	582	+	.	ID="RND-5_FAMILY-2987";Tend="3518";Tstart="3262";shortTE="F";uid="16d237c8-2ce1-4394-a694-de6e8e6ed3ec"
NC_040877.1	RepeatMasker	DNA/hAT-Tip100	68449347	68449516	747	+	.	ID="RND-5_FAMILY-6156";Tend="936";Tstart="775";shortTE="F";uid="f6e0798c-eb8c-4efb-a008-c2581de72271"
NC_040877.1	RepeatMasker	DNA	80618565	80618944	1518	+	.	ID="DNA-TTAA-1_AP";Tend="423";Tstart="1";shortTE="F";uid="53c0d929-e8d2-4054-80f7-d5f6694b99c5"
NC_040877.1	RepeatMasker	Retroposon?	15383319	15383652	636	+	.	ID="SINE2-1_AP";Tend="1463";Tstart="1137";shortTE="F";uid="01cffd3d-0f25-462f-9847-cf129dfdae35"
NC_040877.1	RepeatMasker	DNA/hAT-hAT19	33666864	33667269	2416	+	.	ID="RND-5_FAMILY-153";Tend="1362";Tstart="973";shortTE="F";uid="0d37185b-d799-4614-891c-91490a98675e"
NC_040877.1	RepeatMasker	Unknown	42440888	42441883	3775	+	.	ID="RND-6_FAMILY-74";TEgroup="ctg_1%7CRND-6_FAMILY-74%7C3";Tend="1938";Tstart="383";shortTE="F";uid="d409ad4b-8505-45bf-8ec4-cc6e28e25265"
NC_040877.1	RepeatMasker	DNA	54534721	54535057	1505	+	.	ID="TTAA7_AP";Tend="434";Tstart="1";shortTE="F";uid="15fabebf-a867-42f7-9aa8-a11f4f4795d0"
NC_040877.1	RepeatMasker	Unknown	50073971	50075013	7984	+	.	ID="RND-6_FAMILY-1260";Tend="2954";Tstart="1920";shortTE="F";uid="eaffa64d-1eeb-40b2-8280-7df0cbbad1ff"
NC_040877.1	RepeatMasker	RC/Helitron	10988496	10988632	671	+	.	ID="HELITRON-N23_LMI";Tend="644";Tstart="499";shortTE="F";uid="2a485c0e-6f18-4420-b9ef-cc5e91b700be"
NC_040877.1	RepeatMasker	Unknown	57436824	57437280	622	+	.	ID="RND-5_FAMILY-3736";TEgroup="ctg_1%7CRND-5_FAMILY-3736%7C1";Tend="1659";Tstart="885";shortTE="F";uid="d071aa65-068d-4ec7-9d8f-837ebe4f0106"
NC_040877.1	RepeatMasker	DNA/hAT-Tip100	49333980	49334943	678	+	.	ID="RND-6_FAMILY-2928";TEgroup="ctg_1%7CRND-6_FAMILY-2928%7C2";Tend="3790";Tstart="2740";shortTE="F";uid="e98da887-d7df-496b-b580-d0007d1174bf"
NC_040877.1	RepeatMasker	DNA	25267813	25268482	1930	+	.	ID="DNA4-2_AP";Tend="768";Tstart="131";shortTE="F";uid="8981b997-090f-4819-a123-4d6d33c8ecaf"
NC_040877.1	RepeatMasker	DNA/TcMar-Tigger	44085491	44085961	2363	+	.	ID="RND-4_FAMILY-929";Tend="1433";Tstart="930";shortTE="F";uid="9503adf3-b088-4447-8281-cc7eb7dd8754"
NC_040877.1	RepeatMasker	DNA/Ginger-1	81621659	81622065	536	+	.	ID="RND-6_FAMILY-4326";Tend="1959";Tstart="1507";shortTE="F";uid="6a2b9330-765f-4ea8-80e9-d8d32eb7413f"
NC_040877.1	RepeatMasker	Unknown	22384819	22385183	2087	+	.	ID="RND-1_FAMILY-135";Tend="1545";Tstart="1184";shortTE="F";uid="60e08751-a7fc-4f05-b66b-37b08f1cb6fa"
NC_040877.1	RepeatMasker	DNA/TcMar-Tigger	46567393	46567960	3142	+	.	ID="RND-4_FAMILY-929";Tend="1431";Tstart="855";shortTE="F";uid="a985a5d5-faba-40c4-920f-9a53bb85c806"
NC_040877.1	RepeatMasker	DNA/MULE-MuDR	91415064	91415243	698	+	.	ID="MUDR4X_AP";Tend="2055";Tstart="1860";shortTE="F";uid="3bf28228-ee67-491b-98f8-fef7d1959a64"
NC_040877.1	RepeatMasker	Unknown	81513165	81513673	554	+	.	ID="RND-6_FAMILY-151";TEgroup="ctg_1%7CRND-6_FAMILY-151%7C21";Tend="2965";Tstart="2338";shortTE="F";uid="051dbb15-36af-408a-81d2-75fd7810564b"
NC_040877.1	RepeatMasker	DNA	51700090	51700667	1143	+	.	ID="DNA4-2_AP";Tend="606";Tstart="2";shortTE="F";uid="8efc7f4d-9ff8-451c-ac0e-389d15c0f23e"
NC_040877.1	RepeatMasker	LINE/L2	86652123	86652449	474	+	.	ID="RND-6_FAMILY-13409";TEgroup="ctg_1%7CRND-6_FAMILY-13409%7C1";Tend="1062";Tstart="582";shortTE="F";uid="37e3b37f-9a1a-43a0-8012-50c24d809fe7"
NC_040877.1	RepeatMasker	DNA	44086109	44086497	1526	+	.	ID="DNA-TTAA-1_AP";Tend="417";Tstart="19";shortTE="F";uid="c7e229ff-a0b2-47b5-83f1-c4d7c37e170d"
NC_040877.1	RepeatMasker	DNA/Ginger-2	52896489	52896811	499	+	.	ID="GINGER2-1_AP";TEgroup="ctg_1%7CGINGER2-1_AP%7C2";Tend="2643";Tstart="2";shortTE="F";uid="40a4365c-7376-47cc-9a26-fa0aaf6701bc"
NC_040877.1	RepeatMasker	DNA/hAT-Charlie	46447499	46447770	1819	+	.	ID="RND-6_FAMILY-1287";Tend="1297";Tstart="1033";shortTE="F";uid="9f778a32-73a3-427e-8a2e-b5e3be3cf06f"
NC_040877.1	RepeatMasker	RC/Helitron	1198583	1202320	30881	+	.	ID="RND-1_FAMILY-51";Tend="3722";Tstart="1";shortTE="F";uid="727d1766-e868-4361-ad1a-a142acd0a28b"
NC_040877.1	RepeatMasker	DNA/Ginger-1	7216058	7216270	497	+	.	ID="RND-6_FAMILY-4326";Tend="1730";Tstart="1523";shortTE="F";uid="4de64739-b354-41dc-bed7-a05e1e363075"
NC_040877.1	RepeatMasker	DNA	83182876	83183463	1384	+	.	ID="rnd-6_family-1458";Tend="1900";Tstart="1392";shortTE="F";uid="f53da88d-625a-4f00-9f4a-a146d90a5c48"
NC_040877.1	RepeatMasker	Unknown	15387524	15387624	554	+	.	ID="RND-6_FAMILY-1261";Tend="2799";Tstart="2700";shortTE="F";uid="327d2f8f-bc46-4f80-b005-bba1b4de9b49"
NC_040877.1	RepeatMasker	DNA	58021080	58021501	1916	+	.	ID="ttaa4c_ap";Tend="420";Tstart="1";shortTE="F";uid="3c00ecd4-b187-4f17-ae3e-93fd081ba8de"
NC_040877.1	RepeatMasker	Unknown	63097951	63098178	919	+	.	ID="RND-6_FAMILY-6588";Tend="1502";Tstart="1257";shortTE="F";uid="5ed3ce5d-ed98-4c6e-b7fe-86b5590f681d"
NC_040877.1	RepeatMasker	DNA	74608317	74608778	957	+	.	ID="DNA4-2_AP";Tend="468";Tstart="1";shortTE="F";uid="027ccbc8-1382-4483-9026-83422faf1c98"
NC_040877.1	RepeatMasker	Unknown	93918270	93919072	4714	+	.	ID="RND-6_FAMILY-7807";Tend="2111";Tstart="1401";shortTE="F";uid="f10b0856-70e5-4bb9-8461-591f4c6e27d0"
NC_040877.1	RepeatMasker	Unknown	27370441	27370822	2206	+	.	ID="RND-6_FAMILY-28198";Tend="1307";Tstart="947";shortTE="F";uid="b24e1f74-829c-4909-ba79-69c262c9c2b0"
NC_040877.1	RepeatMasker	DNA/Ginger-1	36203117	36203252	547	+	.	ID="RND-6_FAMILY-4326";Tend="1673";Tstart="1543";shortTE="F";uid="09384f8f-233c-4f6d-9dfb-a4e6cfec1c0c"
NC_040877.1	RepeatMasker	DNA/Ginger-1	27466467	27466742	648	+	.	ID="RND-6_FAMILY-4326";TEgroup="ctg_1%7CRND-6_FAMILY-4326%7C22";Tend="1712";Tstart="946";shortTE="F";uid="35327ed2-b534-4799-8986-0fadd03b2112"
NC_040877.1	RepeatMasker	Unknown	33324462	33324670	939	+	.	ID="RND-5_FAMILY-3700";Tend="1154";Tstart="928";shortTE="F";uid="7f7841ce-0d7c-4d55-8d3d-8dcf94967934"
NC_040877.1	RepeatMasker	DNA	31839493	31839660	441	+	.	ID="dna4-2b_ap";Tend="188";Tstart="15";shortTE="F";uid="63953838-365c-485f-979c-c729f1f76ddd"
NC_040877.1	RepeatMasker	Unknown	22438748	22439195	523	+	.	ID="RND-5_FAMILY-800";Tend="1492";Tstart="1114";shortTE="F";uid="60e8e6b5-3e5a-424d-b390-ab99afe6ac5c"
NC_040877.1	RepeatMasker	DNA/Merlin	61081140	61081466	415	+	.	ID="RND-6_FAMILY-19834";Tend="2175";Tstart="1889";shortTE="F";uid="4ba7b65f-da31-4fbe-9d3d-7c20fecfa383"
NC_040877.1	RepeatMasker	Unknown	70604887	70605366	1389	+	.	ID="RND-6_FAMILY-62";Tend="1636";Tstart="1137";shortTE="F";uid="e40dd317-c766-4faa-9814-47d9c11614e6"
NC_040877.1	RepeatMasker	Retroposon?	27053894	27054014	416	+	.	ID="SINE2-2_AP";Tend="593";Tstart="165";shortTE="F";uid="ed78e76b-0357-443c-9a9c-ad94523edb80"
NC_040877.1	RepeatMasker	DNA/MULE-MuDR	93358950	93362623	2151	+	.	ID="RND-6_FAMILY-1257";TEgroup="ctg_1%7CRND-6_FAMILY-1257%7C6";Tend="4185";Tstart="7";shortTE="F";uid="8e2a700b-f47c-400f-87a1-76d8a2fd8a59"
NC_040877.1	RepeatMasker	Unknown	60496545	60496804	1733	+	.	ID="RND-5_FAMILY-1287";Tend="1253";Tstart="978";shortTE="F";uid="277666c2-83c6-44b6-becd-d3a9ddb67c63"
NC_040877.1	RepeatMasker	DNA/Kolobok-E	41993836	41994367	737	+	.	ID="KOLOBOKE-2_AP";Tend="2106";Tstart="1540";shortTE="F";uid="f0305eb3-29af-4cf5-8ee0-2583f15689b8"
NC_040877.1	RepeatMasker	DNA/Ginger-1	35577464	35577643	421	+	.	ID="RND-6_FAMILY-4326";Tend="1115";Tstart="947";shortTE="F";uid="c5a3635c-72db-44b6-a7e5-441f09fa7af3"
NC_040877.1	RepeatMasker	RC/Helitron	93787473	93788050	1698	+	.	ID="HELITRON-4_HMM";Tend="1381";Tstart="281";shortTE="F";uid="643fa5b3-ef0d-42e4-b3b3-5f2999f9b587"
NC_040877.1	RepeatMasker	DNA	62008905	62009283	946	+	.	ID="DNA-TTAA-1_AP";Tend="423";Tstart="12";shortTE="F";uid="e02f0c3d-9291-4917-b206-cbc1533f56ce"
NC_040877.1	RepeatMasker	RC/Helitron	64313471	64313612	461	+	.	ID="HELITRON-N4_PPO";Tend="123";Tstart="5";shortTE="F";uid="23e8b7da-2b5e-446d-952c-0dba0e85407a"
NC_040877.1	RepeatMasker	DNA/hAT-Charlie	94038430	94038759	1782	+	.	ID="RND-6_FAMILY-1258";TEgroup="ctg_1%7CRND-6_FAMILY-1258%7C18";Tend="2681";Tstart="1006";shortTE="F";uid="32d59342-55b6-4b2e-b205-2338d934c975"
NC_040877.1	RepeatMasker	DNA	2450228	2450978	2610	+	.	ID="DNA4-2_AP";Tend="769";Tstart="1";shortTE="F";uid="0b55c99a-aaf5-496c-a154-bf4d3b11eebb"
NC_040877.1	RepeatMasker	Unknown	12588435	12588613	1293	+	.	ID="RND-1_FAMILY-55";Tend="1122";Tstart="937";shortTE="F";uid="9e5972e7-81bb-4e63-86dd-9b1deb6a5a13"
NC_040877.1	RepeatMasker	DNA	59293676	59294222	1447	+	.	ID="DNA4-2_AP";Tend="769";Tstart="208";shortTE="F";uid="cb4ce15f-d970-472f-a036-53095954150d"
NC_040877.1	RepeatMasker	LINE/R1	49009016	49009458	486	+	.	ID="RND-6_FAMILY-2415";TEgroup="ctg_1%7CRND-6_FAMILY-2415%7C1";Tend="5578";Tstart="5389";shortTE="F";uid="8cf273a7-30db-44f9-afc3-3eea297fea0e"
NC_040877.1	RepeatMasker	DNA	5368542	5368952	512	+	.	ID="DNA4-3_AP";Tend="636";Tstart="258";shortTE="F";uid="25994390-81d8-4968-b0c5-f083a243258c"
NC_040877.1	RepeatMasker	DNA/CMC-EnSpm	22375636	22375985	474	+	.	ID="RND-5_FAMILY-523";Tend="1405";Tstart="1035";shortTE="F";uid="5c798b2b-1d27-43bb-8bb4-05126664693a"
NC_040877.1	RepeatMasker	DNA/hAT-Tip100	27909021	27909155	706	+	.	ID="RND-6_FAMILY-1477";Tend="695";Tstart="576";shortTE="F";uid="9faf2f54-f4c7-498e-901b-da2eef72030f"
NC_040877.1	RepeatMasker	DNA/Kolobok-E	82463382	82463541	425	+	.	ID="KOLOBOKE-2_AP";Tend="1277";Tstart="1119";shortTE="F";uid="34993bc9-6f03-4034-aaa8-a45532e3d01b"
NC_040877.1	RepeatMasker	DNA/hAT-Tip100	8761348	8761506	1110	+	.	ID="RND-6_FAMILY-22107";Tend="1059";Tstart="907";shortTE="F";uid="51ec15f9-9dd1-41d9-80f2-5cefa0d633bd"
NC_040877.1	RepeatMasker	Unknown	47348031	47348634	4198	+	.	ID="RND-1_FAMILY-20";Tend="1591";Tstart="964";shortTE="F";uid="fe2f5d69-c156-46a2-84f6-ceac17626e4c"
NC_040877.1	RepeatMasker	DNA/Ginger-1	20719400	20719776	432	+	.	ID="RND-6_FAMILY-4326";Tend="1995";Tstart="1626";shortTE="F";uid="478cb9f9-fe14-47f1-a672-583a5ef86624"
NC_040877.1	RepeatMasker	DNA	42672921	42673136	419	+	.	ID="RND-6_FAMILY-7463";Tend="1223";Tstart="1022";shortTE="F";uid="593979d3-b578-4ec8-9fed-a69f86a5760d"
NC_040877.1	RepeatMasker	DNA	84021099	84021408	543	+	.	ID="DNA4-2_AP";Tend="384";Tstart="14";shortTE="F";uid="1d884d24-a21c-47b1-a787-d6cb942e360c"
NC_040877.1	RepeatMasker	DNA/Kolobok-E	68174396	68174535	466	+	.	ID="KOLOBOKE-2_AP";Tend="1267";Tstart="1118";shortTE="F";uid="fa0947be-d491-4b2c-9e69-206fd8f2a0b3"
NC_040877.1	RepeatMasker	Unknown	93666764	93666944	1133	+	.	ID="RND-1_FAMILY-39";Tend="2162";Tstart="1979";shortTE="F";uid="f9b5e56b-6a4b-4bc2-8cd5-3c3f2ff8d83a"
NC_040877.1	RepeatMasker	DNA/Kolobok-E	16130907	16131088	472	+	.	ID="RND-6_FAMILY-13774";Tend="2420";Tstart="2235";shortTE="F";uid="a10f3f7e-bb07-417e-a2de-e112a3dc41cb"
NC_040877.1	RepeatMasker	DNA	35375781	35376203	1446	+	.	ID="TTAA5_AP";Tend="441";Tstart="4";shortTE="F";uid="808cc8c9-9cd4-48ab-af7f-eb3e1a7cbd1c"
NC_040877.1	RepeatMasker	DNA	62042610	62042815	506	+	.	ID="ttaa2c_ap";Tend="375";Tstart="177";shortTE="F";uid="763dba5a-34ba-41f1-a2b3-cf14e84f1f02"
NC_040877.1	RepeatMasker	Unknown	89376417	89376923	3074	+	.	ID="RND-6_FAMILY-5803";Tend="1482";Tstart="946";shortTE="F";uid="f84ff0e7-6713-4125-a6ad-24595d161032"
NC_040877.1	RepeatMasker	DNA/Ginger-1	15356942	15357563	633	+	.	ID="RND-6_FAMILY-4326";Tend="1956";Tstart="1307";shortTE="F";uid="a0d6176c-c54f-49a4-85a6-b1b11fee41da"
NC_040877.1	RepeatMasker	DNA	4122664	4122981	825	+	.	ID="DNA4-2_AP";Tend="346";Tstart="1";shortTE="F";uid="f7aa06be-053a-4004-be76-845164169f68"
NC_040877.1	RepeatMasker	LTR/Gypsy	42464	44547	13772	+	.	ID="RND-1_FAMILY-138";Tend="4212";Tstart="2102";shortTE="F";uid="6bd9e2d4-b9d7-4647-85f2-f28ddb43610e"
NC_040877.1	RepeatMasker	DNA/hAT-Tip100	89767729	89767909	766	+	.	ID="DNA8-113_AP";Tend="172";Tstart="1";shortTE="F";uid="dc34a267-7807-49c2-b396-3c352b5a7381"
NC_040877.1	RepeatMasker	DNA/TcMar-m44	50081953	50082100	421	+	.	ID="dnax-3b_ap";Tend="138";Tstart="1";shortTE="F";uid="d18cf2b6-d9e3-4abd-8148-44f332e3edcd"
NC_040877.1	RepeatMasker	DNA/MULE-MuDR	18451034	18451135	410	+	.	ID="RND-5_FAMILY-5008";Tend="1522";Tstart="1425";shortTE="F";uid="4b44d9fc-cb4e-4aba-ba4d-f33e2e8bcaf5"
NC_040877.1	RepeatMasker	DNA	67610160	67610304	490	+	.	ID="RND-6_FAMILY-1458";Tend="1553";Tstart="1410";shortTE="F";uid="2119ee04-f946-417c-9c1a-4d1f66de41b5"
NC_040877.1	RepeatMasker	Retroposon?	49314438	49315594	8273	+	.	ID="RND-1_FAMILY-179";Tend="4163";Tstart="2232";shortTE="F";uid="64eb1880-d827-44f8-8119-e45df2bf8486"
NC_040877.1	RepeatMasker	DNA/Ginger-1	36308148	36308412	524	+	.	ID="RND-6_FAMILY-4326";Tend="1966";Tstart="1677";shortTE="F";uid="9024acdc-6d29-4948-92ef-9d65631a0008"
NC_040877.1	RepeatMasker	DNA/MULE-MuDR	26295374	26295769	594	+	.	ID="MUDR5X_AP";Tend="1872";Tstart="1474";shortTE="F";uid="a75551b2-634e-421e-988c-df864b62efe1"
NC_040877.1	RepeatMasker	DNA/Kolobok-E	88300952	88301072	454	+	.	ID="KOLOBOKE-2_AP";Tend="1246";Tstart="1119";shortTE="F";uid="87f702d0-6677-4a9c-8c3f-12e362206a5a"
NC_040877.1	RepeatMasker	Unknown	51357697	51357871	2095	+	.	ID="RND-1_FAMILY-29";Tend="4369";Tstart="3719";shortTE="F";uid="8cb4bff7-445b-4fa5-966e-ba5f064114de"
NC_040877.1	RepeatMasker	DNA	5825787	5825944	432	+	.	ID="RND-6_FAMILY-7463";Tend="887";Tstart="729";shortTE="F";uid="6b0d6de5-805b-4f3b-b314-0907e126338a"
NC_040877.1	RepeatMasker	DNA	50658553	50659177	1322	+	.	ID="DNA4-2_AP";Tend="767";Tstart="103";shortTE="F";uid="087230ad-4e79-498f-8a5b-f5f4e355f162"
NC_040877.1	RepeatMasker	Unknown	70357860	70358317	556	+	.	ID="RND-5_FAMILY-179";TEgroup="ctg_1%7CRND-5_FAMILY-179%7C2";Tend="1947";Tstart="1581";shortTE="F";uid="f38e6216-fdb4-45d5-b012-dfe217a49f6e"
NC_040877.1	RepeatMasker	Unknown	847992	854311	34291	+	.	ID="RND-6_FAMILY-2138";Tend="5190";Tstart="158";shortTE="F";uid="f1b3d2ff-edf8-480a-812a-971d3718d7c1"
NC_040877.1	RepeatMasker	Unknown	87303969	87304099	776	+	.	ID="RND-6_FAMILY-11678";Tend="1312";Tstart="1186";shortTE="F";uid="78f5843d-fd84-4e36-9730-6b2c1f87faaa"
NC_040877.1	RepeatMasker	DNA/Ginger-1	49698932	49699945	7245	+	.	ID="RND-6_FAMILY-4326";Tend="1956";Tstart="947";shortTE="F";uid="24316e64-7f4f-496f-ab57-cae60a44b038"
NC_040877.1	RepeatMasker	Unknown	91575011	91575624	3631	+	.	ID="RND-5_FAMILY-272";Tend="1417";Tstart="771";shortTE="F";uid="be021386-2144-4248-a3cc-1609432eabf7"
NC_040877.1	RepeatMasker	DNA/hAT-Charlie	2456688	2456909	794	+	.	ID="RND-5_FAMILY-331";Tend="1212";Tstart="968";shortTE="F";uid="187dd44d-26cc-49e2-90b1-36fea29c592d"
NC_040877.1	RepeatMasker	DNA/Ginger-1	72988944	72989584	4188	+	.	ID="RND-6_FAMILY-4326";Tend="1798";Tstart="1132";shortTE="F";uid="a26c4210-6ff1-464b-a3bf-2b90c491bdf2"
NC_040877.1	RepeatMasker	DNA	11580288	11581007	1223	+	.	ID="DNA4-2_AP";Tend="769";Tstart="6";shortTE="F";uid="198968ee-7586-46f4-8888-b981f491d75b"
NC_040877.1	RepeatMasker	DNA/hAT-Tip100	81090989	81091271	1049	+	.	ID="RND-6_FAMILY-12567";Tend="1241";Tstart="971";shortTE="F";uid="e5350a30-99ea-47e9-af4e-28be83853067"
NC_040877.1	RepeatMasker	DNA	5403589	5404010	1622	+	.	ID="DNA-TTAA-1_AP";Tend="423";Tstart="18";shortTE="F";uid="6f0aa2fe-bf2b-41e6-ad03-649b52e17824"
NC_040877.1	RepeatMasker	Satellite	90309012	90309149	1183	+	.	ID="RND-6_FAMILY-21329";Tend="935";Tstart="797";shortTE="F";uid="d5893aaf-44da-4185-b791-2be482acf5c9"
NC_040877.1	RepeatMasker	Retroposon?	69391955	69392139	487	+	.	ID="SINE2-2_AP";Tend="201";Tstart="1";shortTE="F";uid="93ac743b-8add-420d-97e4-5efb66e1a07f"
NC_040877.1	RepeatMasker	DNA/hAT-Tip100	89909967	89910101	502	+	.	ID="RND-5_FAMILY-93";Tend="2210";Tstart="2061";shortTE="F";uid="44186ddd-10e5-4c0c-9dbc-e70f8472a98b"
NC_040877.1	RepeatMasker	DNA/hAT-hAT19	30423482	30423646	809	+	.	ID="RND-6_FAMILY-16104";Tend="1520";Tstart="1338";shortTE="F";uid="14459d79-d68e-4d7b-a19c-1c9098f99bfc"
NC_040877.1	RepeatMasker	Retroposon?	34246251	34246819	1218	+	.	ID="SINE2-1_AP";Tend="830";Tstart="232";shortTE="F";uid="53eadb7d-5a3e-4dc6-84d2-7b49afac2315"
NC_040877.1	RepeatMasker	DNA/Kolobok-E	22085619	22085854	675	+	.	ID="KOLOBOKE-2_AP";Tend="1364";Tstart="1119";shortTE="F";uid="5416a0a1-8653-4df5-ac9b-e1eeddaf9c0b"
NC_040877.1	RepeatMasker	DNA/Ginger-1	64016943	64017583	985	+	.	ID="RND-6_FAMILY-4326";TEgroup="ctg_1%7CRND-6_FAMILY-4326%7C52";Tend="1966";Tstart="947";shortTE="F";uid="df90ce65-fa5d-4bc4-abc2-0314da4d3618"
NC_040877.1	RepeatMasker	Unknown	48112298	48112815	2482	+	.	ID="RND-6_FAMILY-11678";Tend="1389";Tstart="898";shortTE="F";uid="a8f1f8d3-3b74-4e79-8612-487779fe5117"
NC_040877.1	RepeatMasker	DNA/hAT-Charlie	56498081	56498421	1683	+	.	ID="RND-1_FAMILY-24";Tend="1238";Tstart="896";shortTE="F";uid="decdc5b2-0353-4fa9-887f-7311d7960773"
NC_040877.1	RepeatMasker	Unknown	84009838	84010781	6717	+	.	ID="RND-6_FAMILY-1324";Tend="1840";Tstart="903";shortTE="F";uid="75afaa57-7c28-4d0b-8cd4-a2ab7242c4ca"
NC_040877.1	RepeatMasker	DNA	33433168	33433531	709	+	.	ID="ttaa2c_ap";Tend="375";Tstart="1";shortTE="F";uid="45c93670-e2a1-490a-9918-f5451ba32da0"
NC_040877.1	RepeatMasker	Unknown	25394214	25394488	1801	+	.	ID="RND-5_FAMILY-5039";Tend="1237";Tstart="976";shortTE="F";uid="64ee7d11-78fd-4e75-b7e7-06c01b0f0f48"
NC_040877.1	RepeatMasker	Unknown	68791375	68791837	2514	+	.	ID="RND-6_FAMILY-380";Tend="1497";Tstart="947";shortTE="F";uid="a73d490d-11d4-4a88-8a82-ca10ec50f4a2"
NC_040877.1	RepeatMasker	LINE/L2	75521937	75522730	5020	+	.	ID="RND-6_FAMILY-2066";Tend="1759";Tstart="926";shortTE="F";uid="99268576-4833-463e-ae6d-e92b5b83fda3"
NC_040877.1	RepeatMasker	DNA	39485535	39485705	404	+	.	ID="RND-6_FAMILY-1529";Tend="2336";Tstart="2168";shortTE="F";uid="3ddc5dbe-f46a-467b-b9ed-5bad540945c2"
NC_040877.1	RepeatMasker	Unknown	11651108	11651230	583	+	.	ID="RND-1_FAMILY-112";Tend="1880";Tstart="1771";shortTE="F";uid="e8eccafd-ea11-4d7e-9f95-3add18a46f87"
NC_040877.1	RepeatMasker	Retroposon?	30804454	30805442	1339	+	.	ID="SINE2-1_AP";Tend="1165";Tstart="149";shortTE="F";uid="1193ab1e-f9e5-440a-9b2f-8b0ffdfb6df0"
NC_040877.1	RepeatMasker	DNA	76863506	76863640	411	+	.	ID="ttaa3b_ap";Tend="215";Tstart="99";shortTE="F";uid="e6cc83ec-482e-41d1-ba0c-228e050da311"
NC_040877.1	RepeatMasker	DNA/Ginger-1	52112562	52112743	998	+	.	ID="rnd-6_family-4326";Tend="1101";Tstart="949";shortTE="F";uid="de234716-d6e4-4218-90ad-2e5129e46451"
NC_040877.1	RepeatMasker	DNA/hAT-hAT19	93943014	93943168	1126	+	.	ID="DNA8-73_AP";Tend="156";Tstart="1";shortTE="F";uid="10b2764a-db24-4643-8650-3e45f185ed75"
NC_040877.1	RepeatMasker	DNA	31067006	31067439	1003	+	.	ID="DNA4-2_AP";Tend="769";Tstart="331";shortTE="F";uid="1ebb4141-fee2-4e38-908e-be02ff6c2e35"
NC_040877.1	RepeatMasker	DNA/Ginger-2	46037248	46037416	402	+	.	ID="GINGER2-1_AP";Tend="162";Tstart="1";shortTE="F";uid="1062ba60-b39e-4e1d-b6d3-c8a67b267120"
NC_040877.1	RepeatMasker	DNA	68239204	68239470	658	+	.	ID="RND-6_FAMILY-4578";Tend="1630";Tstart="1388";shortTE="F";uid="b42b4060-9285-43ef-b740-0f46b2662c16"
NC_040877.1	RepeatMasker	RC/Helitron	79600804	79601187	3016	+	.	ID="RND-6_FAMILY-114";Tend="1332";Tstart="947";shortTE="F";uid="305e78c9-9b41-45d3-bd0f-87f38ce5e002"
NC_040877.1	RepeatMasker	DNA	22929689	22930171	550	+	.	ID="DNA4-2_AP";Tend="767";Tstart="344";shortTE="F";uid="595972a4-248e-404b-95c2-206c74be3b4c"
NC_040877.1	RepeatMasker	DNA/Ginger-1	42306980	42307117	474	+	.	ID="RND-6_FAMILY-4326";Tend="1097";Tstart="965";shortTE="F";uid="1d9763f7-6c98-41b8-bbbd-40e64dc620e3"
NC_040877.1	RepeatMasker	DNA/TcMar-Mariner	36868112	36868425	569	+	.	ID="MARINER-6_LMI";Tend="1332";Tstart="972";shortTE="F";uid="04ea918a-2ee1-4bb0-8c1c-3e0cdf6cc867"
NC_040877.1	RepeatMasker	Unknown	57445910	57446119	970	+	.	ID="RND-5_FAMILY-5039";Tend="1244";Tstart="976";shortTE="F";uid="d712eb0b-a7f6-4c35-ac75-1d88b370b9ae"
NC_040877.1	RepeatMasker	Unknown	2828126	2828446	703	+	.	ID="RND-5_FAMILY-3670";TEgroup="ctg_1%7CRND-5_FAMILY-3670%7C1";Tend="1296";Tstart="799";shortTE="F";uid="3f3d7cb0-7f37-4583-a92d-079f0d393113"
NC_040877.1	RepeatMasker	Unknown	50058404	50058657	749	+	.	ID="RND-1_FAMILY-107";Tend="3030";Tstart="2761";shortTE="F";uid="a10f5268-6425-42c7-b2a3-800aaf571845"
NC_040877.1	RepeatMasker	DNA	1969338	1970093	1269	+	.	ID="DNA4-2_AP";Tend="769";Tstart="3";shortTE="F";uid="60e83b83-5269-4767-a5c3-552e09ed2ffd"
NC_040877.1	RepeatMasker	DNA	80269509	80269749	564	+	.	ID="DNA4-2_AP";Tend="756";Tstart="497";shortTE="F";uid="05efd854-8b2c-44af-9f03-a4ecb7cf8c25"
NC_040877.1	RepeatMasker	DNA	74070783	74070945	438	+	.	ID="dna4-2_ap";Tend="184";Tstart="4";shortTE="F";uid="f76e4d4d-f85d-44de-bbb8-542b7e012363"
NC_040877.1	RepeatMasker	DNA/Kolobok-E	47686300	47686445	522	+	.	ID="KOLOBOKE-2_AP";Tend="1279";Tstart="1119";shortTE="F";uid="4176d53d-6249-458c-8e73-db33d2b8c6dd"
NC_040877.1	RepeatMasker	DNA	24154578	24154862	530	+	.	ID="DNA-TTAA-1_AP";Tend="423";Tstart="157";shortTE="F";uid="438146be-8611-451c-aa6a-55f4889a4c16"
NC_040877.1	RepeatMasker	DNA/MULE-MuDR	50325876	50326066	889	+	.	ID="RND-6_FAMILY-2135";Tend="1718";Tstart="1503";shortTE="F";uid="6db9e7d8-70b9-462e-8329-cded0d5fcac2"
NC_040877.1	RepeatMasker	Unknown	1590744	1592496	13129	+	.	ID="RND-6_FAMILY-2251";Tend="3086";Tstart="1304";shortTE="F";uid="7eb99f84-d0be-4a25-b24a-d6e96def2fa4"
NC_040877.1	RepeatMasker	Retroposon?	38106108	38106354	1390	+	.	ID="SINE2-2_AP";Tend="888";Tstart="508";shortTE="F";uid="8d345485-87f1-4298-b28b-007b0ae64bf3"
NC_040877.1	RepeatMasker	DNA/Ginger-1	43172100	43172277	435	+	.	ID="RND-6_FAMILY-4326";Tend="1827";Tstart="1633";shortTE="F";uid="2895f193-52de-40b8-991d-c4bdbb0eddd0"
NC_040877.1	RepeatMasker	Unknown	75371863	75372147	1823	+	.	ID="RND-5_FAMILY-1287";Tend="1257";Tstart="962";shortTE="F";uid="af3f1e93-9fcf-4eab-b305-6e54c9e2ef3d"
NC_040877.1	RepeatMasker	LINE/I-Jockey	79984566	79984818	486	+	.	ID="G3_DM";Tend="3403";Tstart="3198";shortTE="F";uid="b0313e55-7d3e-41e2-8911-24c66e5f9fbc"
NC_040877.1	RepeatMasker	DNA/hAT	13748958	13749245	903	+	.	ID="RND-5_FAMILY-3046";Tend="1689";Tstart="1383";shortTE="F";uid="17c0e829-0fc6-4ed5-89c5-3b4b905410f4"
NC_040877.1	RepeatMasker	DNA	21550819	21551180	889	+	.	ID="DNA-TTAA-1_AP";Tend="422";Tstart="7";shortTE="F";uid="1ddaa509-5e4c-44be-9fe6-db575669f05c"
NC_040877.1	RepeatMasker	Unknown	57399862	57400114	666	+	.	ID="RND-6_FAMILY-17859";Tend="970";Tstart="696";shortTE="F";uid="ee23ede2-0ca0-4678-8280-161e82a1018d"
NC_040877.1	RepeatMasker	Unknown	43239929	43240577	1688	+	.	ID="RND-6_FAMILY-62";Tend="1678";Tstart="948";shortTE="F";uid="7d2e4839-e0a1-4d55-86b5-f4581b731e56"
NC_040877.1	RepeatMasker	DNA/hAT-Tip100	51300785	51301008	1401	+	.	ID="RND-6_FAMILY-22107";Tend="1369";Tstart="1145";shortTE="F";uid="23c87016-c619-42ac-9a2a-671671220bff"
NC_040877.1	RepeatMasker	Unknown	34862598	34862784	402	+	.	ID="RND-1_FAMILY-90";Tend="1152";Tstart="986";shortTE="F";uid="b1d896dd-4269-4799-83ac-6cd024a1bee6"
NC_040877.1	RepeatMasker	DNA/Ginger-1	23805520	23805836	443	+	.	ID="RND-6_FAMILY-4326";Tend="1950";Tstart="1620";shortTE="F";uid="72b662ca-d74f-461d-b74d-b81bb088fb59"
NC_040877.1	RepeatMasker	DNA/hAT-Charlie	93393508	93396946	22898	+	.	ID="RND-6_FAMILY-20944";Tend="3432";Tstart="4";shortTE="F";uid="3c929c05-431f-4f59-9941-6ca3d23f04b6"
NC_040877.1	RepeatMasker	DNA/hAT-Charlie	59437680	59437982	1054	+	.	ID="DNA8-33_AP";Tend="328";Tstart="1";shortTE="F";uid="4d71dfb5-79c0-4d6b-9e22-0f0398f4ab4c"
NC_040877.1	RepeatMasker	DNA/hAT-hAT19	15066483	15066660	587	+	.	ID="RND-6_FAMILY-6300";Tend="7812";Tstart="7629";shortTE="F";uid="18d5e2dc-13bc-4a21-a82c-311df338fc6d"
NC_040877.1	RepeatMasker	DNA/hAT-hAT19	35472702	35472908	996	+	.	ID="DNA8-43_AP";Tend="869";Tstart="658";shortTE="F";uid="63a8ab9e-ffc9-4d72-8ec3-3e40672d185c"
NC_040877.1	RepeatMasker	DNA/Ginger-1	802532	802888	2288	+	.	ID="RND-1_FAMILY-50";Tend="2724";Tstart="2364";shortTE="F";uid="9070387e-eeea-4762-84f9-b4a4b58afb83"
NC_040877.1	RepeatMasker	DNA/hAT-hAT19	55260760	55261340	1070	+	.	ID="RND-5_FAMILY-1106";Tend="1503";Tstart="878";shortTE="F";uid="4f0f4335-bb41-4726-ae9c-bddc04ead027"
NC_040877.1	RepeatMasker	DNA	43741899	43742344	764	+	.	ID="dna4-3_ap";Tend="635";Tstart="261";shortTE="F";uid="422ceab0-98fa-48c6-91db-9de2c815ad45"
NC_040877.1	RepeatMasker	DNA	12347554	12347693	602	+	.	ID="DNA4-2_AP";Tend="555";Tstart="415";shortTE="F";uid="6a409eb1-33d0-48f7-9c2e-7938ceeff6d0"
NC_040877.1	RepeatMasker	Retroposon?	59336954	59337164	516	+	.	ID="SINE2-2_AP";Tend="197";Tstart="7";shortTE="F";uid="b1ef6a81-1071-4867-9202-5c48295c14c7"
NC_040877.1	RepeatMasker	DNA	19725009	19725474	780	+	.	ID="dna4-2_ap";TEgroup="ctg_1%7Cdna4-2_ap%7C6";Tend="769";Tstart="1";shortTE="F";uid="ebed37e1-6ab9-49cc-98e7-a7078609b05f"
NC_040877.1	RepeatMasker	RC/Helitron	33476368	33476800	2391	+	.	ID="RND-5_FAMILY-1534";Tend="1306";Tstart="865";shortTE="F";uid="155027ee-5655-41b7-a3e1-7ae1d2fe02fc"
NC_040877.1	RepeatMasker	Unknown	44495388	44495513	506	+	.	ID="RND-4_FAMILY-975";Tend="1232";Tstart="1119";shortTE="F";uid="d37c0352-f819-4821-ae0e-4fd58371c54f"
NC_040877.1	RepeatMasker	DNA	86249289	86249696	773	+	.	ID="DNA4-2_AP";Tend="405";Tstart="2";shortTE="F";uid="05515806-30f5-40e9-ba54-f597c62ee650"
NC_040877.1	RepeatMasker	DNA	14025547	14026077	1653	+	.	ID="RND-6_FAMILY-1179";Tend="1509";Tstart="942";shortTE="F";uid="042087aa-c063-4ed9-9225-76bd06f7f84a"
NC_040877.1	RepeatMasker	Retroposon?	70922405	70922579	490	+	.	ID="SINE2-1_AP";Tend="1236";Tstart="1069";shortTE="F";uid="e7bb4eeb-b73c-477f-9413-e6fcf18b86b0"
NC_040877.1	RepeatMasker	DNA/Ginger-1	21850981	21851213	821	+	.	ID="RND-6_FAMILY-4326";Tend="1960";Tstart="1272";shortTE="F";uid="9767ca2f-d4ca-4b6f-a045-1f53ab83e1e7"
NC_040877.1	RepeatMasker	Unknown	49047566	49049707	15460	+	.	ID="RND-1_FAMILY-33";Tend="2417";Tstart="294";shortTE="F";uid="7872d569-d9fa-45cb-a16f-6bd34a81fb73"
NC_040877.1	RepeatMasker	Retroposon?	41820228	41820598	441	+	.	ID="SINE2-1_AP";Tend="1002";Tstart="632";shortTE="F";uid="e17771c5-19b8-4d05-8740-c5a675232eaf"
NC_040877.1	RepeatMasker	DNA/hAT-Tip100	12548396	12548578	762	+	.	ID="RND-6_FAMILY-3875";Tend="1888";Tstart="1714";shortTE="F";uid="0fe309d2-d043-4629-a7fb-1f21778d5817"
NC_040877.1	RepeatMasker	DNA	4193351	4193652	954	+	.	ID="DNA4-2_AP";Tend="769";Tstart="454";shortTE="F";uid="79b067b2-3886-4324-a122-6e17b44f6ac5"
NC_040877.1	RepeatMasker	DNA	82549176	82549313	411	+	.	ID="RND-6_FAMILY-2989";Tend="2770";Tstart="2648";shortTE="F";uid="e2ebc5e3-88d7-442d-b4ee-dbe65c580498"
NC_040877.1	RepeatMasker	DNA	76697908	76698634	983	+	.	ID="DNA4-2_AP";Tend="760";Tstart="34";shortTE="F";uid="c2a5ff9a-e779-470d-86b0-72b06a7eedea"
NC_040877.1	RepeatMasker	Unknown	62123655	62124728	8221	+	.	ID="RND-1_FAMILY-2";Tend="1933";Tstart="869";shortTE="F";uid="709fb919-b615-4ba6-adbd-9cebac323619"
NC_040877.1	RepeatMasker	DNA/hAT	86212667	86213255	4527	+	.	ID="RND-6_FAMILY-2891";Tend="1571";Tstart="975";shortTE="F";uid="c26821d9-3212-45a7-b9d5-b036a8d43be6"
NC_040877.1	RepeatMasker	DNA/hAT	64211699	64211956	1422	+	.	ID="RND-5_FAMILY-4329";Tend="2808";Tstart="2550";shortTE="F";uid="6621e281-025c-4305-8f90-2bab32dfcec7"
NC_040877.1	RepeatMasker	DNA	53022242	53022796	1536	+	.	ID="DNA4-2_AP";Tend="669";Tstart="103";shortTE="F";uid="b64cf646-2597-45ee-9963-b8670122b659"
NC_040877.1	RepeatMasker	DNA	19086030	19086321	832	+	.	ID="TTAA3_AP";Tend="317";Tstart="7";shortTE="F";uid="c39035c2-859c-4b2b-850f-178a4bdd6ea5"
NC_040877.1	RepeatMasker	DNA	61003066	61003496	1938	+	.	ID="TTAA22_AP";Tend="435";Tstart="1";shortTE="F";uid="f51f153b-6feb-47e5-b533-8cc0fc21f96f"
NC_040877.1	RepeatMasker	DNA	3144244	3144369	663	+	.	ID="RND-6_FAMILY-515";Tend="1014";Tstart="885";shortTE="F";uid="2304610d-b88c-43ba-9c60-7d1eec79c6be"
NC_040877.1	RepeatMasker	DNA	93839963	93840220	1300	+	.	ID="RND-6_FAMILY-1458";Tend="1901";Tstart="1628";shortTE="F";uid="dd1c1aa3-b7b3-4e01-a04b-e6da37ffae05"
NC_040877.1	RepeatMasker	DNA	30973859	30974219	2052	+	.	ID="RND-6_FAMILY-1458";Tend="1895";Tstart="1542";shortTE="F";uid="34dc85aa-f7a8-4696-a2bd-d6cd5f0bc99c"
NC_040877.1	RepeatMasker	DNA	69272764	69273320	1406	+	.	ID="dna4-3_ap";Tend="519";Tstart="7";shortTE="F";uid="3cb4f81b-8ed9-4b79-abf3-ba0ba3e93541"
NC_040877.1	RepeatMasker	DNA/Kolobok-E	26322877	26323317	2887	+	.	ID="RND-1_FAMILY-10";Tend="1444";Tstart="1002";shortTE="F";uid="ea9ea6a5-e5ff-495a-a5d5-1d248ac7bad4"
NC_040877.1	RepeatMasker	DNA/MULE-MuDR	7399410	7399838	542	+	.	ID="RND-6_FAMILY-7863";Tend="821";Tstart="398";shortTE="F";uid="45996cdc-0c29-46db-8057-dc0acb15b89a"
NC_040877.1	RepeatMasker	DNA/hAT	44448948	44449512	3645	+	.	ID="RND-6_FAMILY-6586";Tend="1489";Tstart="940";shortTE="F";uid="693b0e42-7b52-489e-9a01-a81b6e58e94f"
NC_040877.1	RepeatMasker	Unknown	46213288	46213607	2084	+	.	ID="RND-6_FAMILY-380";Tend="1492";Tstart="1187";shortTE="F";uid="494f3549-5b00-4d82-b00d-354db9695c74"
NC_040877.1	RepeatMasker	DNA	2933584	2933729	550	+	.	ID="dna4-2_ap";Tend="765";Tstart="623";shortTE="F";uid="6bd2ed4a-6cf8-41c8-98f2-5e739303c848"
NC_040877.1	RepeatMasker	DNA	31427805	31428012	481	+	.	ID="TTAA2C_AP";Tend="415";Tstart="199";shortTE="F";uid="8d3d6434-5928-4522-929e-374ea35f3a06"
NC_040877.1	RepeatMasker	DNA	50709040	50709580	907	+	.	ID="DNA4-3_AP";Tend="637";Tstart="3";shortTE="F";uid="9c3e4135-dbb9-44a1-ae58-6a35644add37"
NC_040877.1	RepeatMasker	DNA/hAT-hAT19	72156214	72156380	559	+	.	ID="HAT-N9_AP";Tend="159";Tstart="1";shortTE="F";uid="182de7bd-e02b-4645-ab32-f015d47cf8af"
NC_040877.1	RepeatMasker	Retroposon?	31377610	31377802	528	+	.	ID="SINE2-1_AP";Tend="195";Tstart="1";shortTE="F";uid="1838dfcb-080b-4c01-9df0-86042879c1be"
NC_040877.1	RepeatMasker	DNA/Kolobok-E	61935406	61935640	534	+	.	ID="KOLOBOKE-2_AP";Tend="2212";Tstart="1931";shortTE="F";uid="d410abcf-8d25-4811-94bc-867a73b61063"
NC_040877.1	RepeatMasker	DNA/MULE-MuDR	23323079	23323521	1881	+	.	ID="RND-6_FAMILY-8716";Tend="1469";Tstart="875";shortTE="F";uid="d4c7c6c6-0890-43c3-83d8-175f24eba4e3"
NC_040877.1	RepeatMasker	DNA/hAT-Charlie	27450067	27450175	498	+	.	ID="RND-6_FAMILY-25506";Tend="1116";Tstart="1004";shortTE="F";uid="1b530437-83ad-4ef1-9dc5-6ac3010cb624"
NC_040877.1	RepeatMasker	DNA/Ginger-1	58130441	58131444	5752	+	.	ID="RND-6_FAMILY-4326";Tend="1958";Tstart="934";shortTE="F";uid="0a8d187d-b599-41f7-86d6-c5e31d1a79a4"
NC_040877.1	RepeatMasker	Unknown	64122481	64123027	747	+	.	ID="RND-1_FAMILY-34";TEgroup="ctg_1%7CRND-1_FAMILY-34%7C2";Tend="1141";Tstart="845";shortTE="F";uid="151ce775-915d-4646-9b4f-04f832e202a0"
NC_040877.1	RepeatMasker	DNA/hAT-Tip100	64262847	64262985	873	+	.	ID="RND-1_FAMILY-57";Tend="1060";Tstart="904";shortTE="F";uid="5334877f-8b96-40ca-a70e-350f895b12fd"
NC_040877.1	RepeatMasker	DNA	28340601	28341132	703	+	.	ID="DNA4-2_AP";TEgroup="ctg_1%7CDNA4-2_AP%7C5";Tend="769";Tstart="55";shortTE="F";uid="c96a9632-1698-434e-a8b1-c8f924cb7ecb"
NC_040877.1	RepeatMasker	Unknown	83956394	83956628	1862	+	.	ID="RND-1_FAMILY-135";Tend="1528";Tstart="1294";shortTE="F";uid="281a6a9a-7e19-4960-9d8d-7bd144d36fdc"
NC_040877.1	RepeatMasker	Retroposon?	10063269	10064000	782	+	.	ID="SINE2-1_AP";Tend="1726";Tstart="990";shortTE="F";uid="6e25ec31-d2a8-48b3-9802-4f66a1e3b9f9"
NC_040877.1	RepeatMasker	DNA/hAT-hAT19	16950848	16951124	737	+	.	ID="DNA8-88_AP";Tend="598";Tstart="1";shortTE="F";uid="108e2fb1-1845-47bc-bc73-f9ebb9ce0903"
NC_040877.1	RepeatMasker	Retroposon?	79255163	79255293	512	+	.	ID="SINE2-1_AP";Tend="1770";Tstart="1625";shortTE="F";uid="3c7b4dbe-8462-4b3b-884a-25ce301ab85f"
NC_040877.1	RepeatMasker	Retroposon?	38907964	38908091	432	+	.	ID="SINE2-2_AP";Tend="1973";Tstart="1844";shortTE="F";uid="85a5b3d2-b062-4af0-8130-d43793ccdf86"
NC_040877.1	RepeatMasker	DNA	49770986	49771137	658	+	.	ID="DNA8-25_AP";Tend="162";Tstart="9";shortTE="F";uid="bf2454b2-67d4-4971-83f0-480052714804"
NC_040877.1	RepeatMasker	DNA	73623943	73624515	3936	+	.	ID="RND-6_FAMILY-5456";Tend="1476";Tstart="902";shortTE="F";uid="7f5c9e89-bfe3-4869-9648-c1e4e885f0ab"
NC_040877.1	RepeatMasker	Unknown	91365615	91366367	986	+	.	ID="RND-1_FAMILY-159";TEgroup="ctg_1%7CRND-1_FAMILY-159%7C2";Tend="1491";Tstart="756";shortTE="F";uid="fb72198a-2727-4b84-b9e5-80dabff9fbfa"
NC_040877.1	RepeatMasker	DNA/Ginger-2	25932133	25932662	516	+	.	ID="GINGER2-N2_AP";Tend="1485";Tstart="970";shortTE="F";uid="8872d662-5b32-44a5-b16d-717c25cc7612"
NC_040877.1	RepeatMasker	DNA/hAT-Ac	50193966	50194146	1154	+	.	ID="RND-5_FAMILY-1931";Tend="1394";Tstart="1203";shortTE="F";uid="fc8b4d65-a781-439a-ae5a-c83355454bcf"
NC_040877.1	RepeatMasker	DNA/hAT	81436568	81436748	550	+	.	ID="dna8-1_ap";Tend="510";Tstart="332";shortTE="F";uid="82cb17a8-1ebd-41c9-9c36-6b60721c3b88"
NC_040877.1	RepeatMasker	Unknown	89909372	89909524	487	+	.	ID="RND-5_FAMILY-2904";Tend="1115";Tstart="975";shortTE="F";uid="432a0304-b252-4d00-bb19-75248c5b09b4"
NC_040877.1	RepeatMasker	DNA/hAT-Tip100	45909984	45910245	1705	+	.	ID="RND-6_FAMILY-2929";Tend="1234";Tstart="963";shortTE="F";uid="2a17e2ae-93d1-4977-aa03-ebf0c3eae1dc"
NC_040877.1	RepeatMasker	DNA	21996964	21998295	8131	+	.	ID="RND-6_FAMILY-1458";Tend="2173";Tstart="768";shortTE="F";uid="09befaf0-43bd-446d-85ef-c5ffb7d0544c"
NC_040877.1	RepeatMasker	DNA	6295284	6295457	1015	+	.	ID="ttaa2c_ap";Tend="253";Tstart="76";shortTE="F";uid="8d2e60d9-aa4b-4119-97f9-64586780fe3f"
NC_040877.1	RepeatMasker	DNA	26195067	26195699	3926	+	.	ID="RND-6_FAMILY-1458";Tend="1903";Tstart="1263";shortTE="F";uid="5d7180cb-6c78-4b7c-9494-8ab9bd6e87c7"
NC_040877.1	RepeatMasker	DNA/Kolobok-T2	82522056	82522164	478	+	.	ID="REP-4_PBA";Tend="645";Tstart="538";shortTE="F";uid="90ec715f-9660-4760-9c8e-ed9606268729"
NC_040877.1	RepeatMasker	Retroposon?	88025465	88025732	582	+	.	ID="SINE2-1_AP";Tend="959";Tstart="696";shortTE="F";uid="7158af61-5bae-4819-8d7c-eb292738453f"
NC_040877.1	RepeatMasker	Unknown	822144	823441	8783	+	.	ID="RND-1_FAMILY-166";Tend="1968";Tstart="670";shortTE="F";uid="ef96110f-51c2-4955-b504-1b88debabb58"
NC_040877.1	RepeatMasker	DNA/CMC-EnSpm	16209210	16209443	806	+	.	ID="RND-5_FAMILY-523";Tend="1893";Tstart="1640";shortTE="F";uid="2d50a067-8589-4ac7-ad73-2fef99d38e37"
NC_040877.1	RepeatMasker	DNA/Kolobok-E	88001428	88001657	508	+	.	ID="RND-5_FAMILY-5402";Tend="1218";Tstart="993";shortTE="F";uid="f76c6ccc-86b8-4997-a00a-a2fe52b1c01b"
NC_040877.1	RepeatMasker	DNA/TcMar-Tigger	72557934	72558041	496	+	.	ID="RND-6_FAMILY-3492";Tend="1001";Tstart="894";shortTE="F";uid="2e2e214b-adbf-47a6-a078-de3eba6a09b5"
NC_040877.1	RepeatMasker	DNA	8074523	8074742	522	+	.	ID="TTAAC_AP";TEgroup="ctg_1%7CTTAAC_AP%7C4";Tend="438";Tstart="322";shortTE="T";uid="10768583-74f1-4d04-8289-a94f1c8f5420"
NC_040877.1	RepeatMasker	Unknown	81686142	81686304	555	+	.	ID="RND-6_FAMILY-6351";Tend="1116";Tstart="973";shortTE="F";uid="a45b5f17-bdef-432a-ab56-108159d27e1b"
NC_040877.1	RepeatMasker	DNA	73485418	73485715	767	+	.	ID="DNA4-2_AP";Tend="306";Tstart="1";shortTE="F";uid="f340163c-a7f7-48e9-b646-d94903451d89"
NC_040877.1	RepeatMasker	DNA	5824393	5824641	570	+	.	ID="TTAA2C_AP";Tend="238";Tstart="5";shortTE="F";uid="80ac6e88-6d42-41a7-9df3-c5f341d26823"
NC_040877.1	RepeatMasker	Unknown	6755355	6755564	727	+	.	ID="RND-5_FAMILY-1851";Tend="1864";Tstart="1667";shortTE="F";uid="c81a13a4-93af-4038-85bb-e5a77412464a"
NC_040877.1	RepeatMasker	Unknown	53775082	53775458	1609	+	.	ID="RND-1_FAMILY-85";Tend="761";Tstart="382";shortTE="F";uid="879632f7-8933-44dd-a67b-e75d437bce7b"
NC_040877.1	RepeatMasker	LINE/I-Jockey	80864307	80864844	1058	+	.	ID="RND-5_FAMILY-1919";Tend="999";Tstart="462";shortTE="F";uid="ceabbb3d-6294-485d-b733-b74871996cb9"
NC_040877.1	RepeatMasker	DNA	23012458	23012661	436	+	.	ID="RND-6_FAMILY-3626";Tend="2804";Tstart="2591";shortTE="F";uid="831b457a-f370-4a7d-8ded-ca44939e0579"
NC_040877.1	RepeatMasker	Unknown	77463780	77464007	501	+	.	ID="RND-5_FAMILY-800";Tend="1099";Tstart="904";shortTE="F";uid="74a2d7e0-c035-4c23-8f39-8bd5d3a74b2d"
NC_040877.1	RepeatMasker	DNA/hAT	66082890	66083102	420	+	.	ID="RND-6_FAMILY-2891";Tend="1462";Tstart="1277";shortTE="F";uid="70c32e13-74d9-41d6-8d20-0a919be52ccf"
NC_040877.1	RepeatMasker	DNA/hAT-hAT19	76994103	76994234	407	+	.	ID="DNA8-66_AP";Tend="577";Tstart="441";shortTE="F";uid="0a51c36e-ed3f-4f28-8476-e50687067ca1"
NC_040877.1	RepeatMasker	DNA	76877744	76877914	510	+	.	ID="DNA4-2_AP";Tend="451";Tstart="279";shortTE="F";uid="7f714fc7-6cdb-417f-a95f-9d658ece7015"
NC_040877.1	RepeatMasker	Retroposon?	23494833	23495010	654	+	.	ID="SINE2-1_AP";Tend="1770";Tstart="1594";shortTE="F";uid="592aa9ab-02e1-4217-82a9-98d3ee18ad19"
NC_040877.1	RepeatMasker	DNA/MULE-MuDR	55456090	55456230	634	+	.	ID="RND-6_FAMILY-14941";Tend="1568";Tstart="1414";shortTE="F";uid="dd5820ac-d476-4fad-8e3c-c3257a27a6f1"
NC_040877.1	RepeatMasker	DNA	6313102	6313272	579	+	.	ID="DNA4-2_AP";Tend="435";Tstart="244";shortTE="F";uid="a4740e14-b9c5-4c66-90d1-d258c2c730c7"
NC_040877.1	RepeatMasker	DNA	91001412	91001786	1002	+	.	ID="DNA-TTAA-1_AP";Tend="422";Tstart="18";shortTE="F";uid="0bb22070-e82c-4aee-a9e4-7550bedb167e"
NC_040877.1	RepeatMasker	DNA/Kolobok-E	57391312	57391570	420	+	.	ID="KOLOBOKE-2_AP";Tend="2211";Tstart="1915";shortTE="F";uid="0d6121ed-69d4-4923-b288-1a70e2d0750d"
NC_040877.1	RepeatMasker	DNA	83646725	83647163	1959	+	.	ID="TTAA2C_AP";Tend="422";Tstart="1";shortTE="F";uid="6313d7d3-446d-4e98-ab80-db01304b58b6"
NC_040877.1	RepeatMasker	DNA/hAT-Tip100	61022439	61022612	1100	+	.	ID="RND-1_FAMILY-57";Tend="1065";Tstart="898";shortTE="F";uid="8b31a4de-b838-4fcd-ad36-a86481a753f0"
NC_040877.1	RepeatMasker	DNA/TcMar-Tigger	81542709	81543086	1649	+	.	ID="RND-6_FAMILY-3492";Tend="1423";Tstart="980";shortTE="F";uid="e79cbd88-3ac2-4f5e-a167-80e06f13400a"
NC_040877.1	RepeatMasker	DNA/MULE-MuDR	47609346	47609452	745	+	.	ID="RND-6_FAMILY-2135";Tend="3255";Tstart="3149";shortTE="F";uid="2fe7cefe-1ee1-4c26-aef0-c0223e7e7d6c"
NC_040877.1	RepeatMasker	DNA	38602680	38602962	677	+	.	ID="ttaa3b_ap";Tend="329";Tstart="31";shortTE="F";uid="c9cdfebc-e95e-4fb7-90fd-431b3b1e773d"
NC_040877.1	RepeatMasker	Unknown	1525716	1528104	15304	+	.	ID="RND-1_FAMILY-29";Tend="3155";Tstart="803";shortTE="F";uid="abb5c3dd-7209-4d8f-9401-66e2d9bc6d41"
NC_040877.1	RepeatMasker	DNA/TcMar-Tigger	64955012	64955174	757	+	.	ID="DNAX-5_AP";Tend="150";Tstart="1";shortTE="F";uid="9b9e8120-0c4d-4d0e-af2d-e6a263753e89"
NC_040877.1	RepeatMasker	Unknown	51719288	51721248	12776	+	.	ID="RND-1_FAMILY-156";Tend="2744";Tstart="794";shortTE="F";uid="4d564c26-4227-4a18-a0be-c635b256d261"
NC_040877.1	RepeatMasker	DNA/Ginger-1	29428276	29428421	630	+	.	ID="RND-6_FAMILY-4326";Tend="1107";Tstart="959";shortTE="F";uid="70b2e43e-d824-444b-9fb0-d93d66f8f5b5"
NC_040877.1	RepeatMasker	LINE/I-Jockey	81510192	81510879	487	+	.	ID="JOCKEY-2_RPR";Tend="2204";Tstart="1529";shortTE="F";uid="949e1520-f6ad-40e9-9d7d-c9550d79e9df"
NC_040877.1	RepeatMasker	Unknown	89024711	89024857	541	+	.	ID="RND-6_FAMILY-1261";Tend="1264";Tstart="1117";shortTE="F";uid="c7f563d6-1ffb-4de8-82b4-a7e0d770feab"
NC_040877.1	RepeatMasker	DNA/hAT-Charlie	70297672	70297860	846	+	.	ID="DNA8-34_AP";Tend="194";Tstart="2";shortTE="F";uid="80862e5f-4d56-45d6-a912-f361f3706021"
NC_040877.1	RepeatMasker	DNA/hAT	77020229	77022070	1563	+	.	ID="RND-6_FAMILY-3234";Tend="2015";Tstart="122";shortTE="F";uid="df0df6af-d0c5-4c72-aa27-873f2cf079a4"
NC_040877.1	RepeatMasker	DNA	38662716	38663017	529	+	.	ID="DNA4-2_AP";Tend="287";Tstart="1";shortTE="F";uid="06bd1cd7-988f-4ea9-9df6-086497dca74c"
NC_040877.1	RepeatMasker	DNA	31172555	31172763	740	+	.	ID="RND-6_FAMILY-6323";Tend="353";Tstart="149";shortTE="F";uid="5b9091be-3e7f-4072-873a-48de122024c7"
NC_040877.1	RepeatMasker	DNA/TcMar-Tigger	91839607	91839760	566	+	.	ID="DNA2-8_AP";Tend="764";Tstart="626";shortTE="F";uid="128c67d4-5a41-4ae3-b588-4fda31292b64"
NC_040877.1	RepeatMasker	DNA/Ginger-1	81801977	81802114	549	+	.	ID="RND-6_FAMILY-4326";Tend="1099";Tstart="949";shortTE="F";uid="6acb16ad-99a7-4fad-999d-ebdae5dc161b"
NC_040877.1	RepeatMasker	RC/Helitron	26261651	26262126	1547	+	.	ID="RND-5_FAMILY-67";Tend="1544";Tstart="1033";shortTE="F";uid="38564621-4e09-4bf1-9ec7-a217f8ab4eb1"
NC_040877.1	RepeatMasker	DNA/Ginger-1	48814055	48814412	2242	+	.	ID="RND-5_FAMILY-586";Tend="3446";Tstart="3085";shortTE="F";uid="b676632c-9660-49b1-93dd-f55e3802ce6d"
NC_040877.1	RepeatMasker	DNA	74472222	74472353	570	+	.	ID="DNA8-25_AP";Tend="674";Tstart="508";shortTE="F";uid="fba2c21a-a562-4baa-a4ca-8f978056a600"
NC_040877.1	RepeatMasker	DNA/Academ-1	34295849	34298008	21934	+	.	ID="RND-1_FAMILY-180";Tend="2913";Tstart="882";shortTE="F";uid="1b9ddb61-baa5-42da-b2a9-b42b78148383"
NC_040877.1	RepeatMasker	DNA/hAT-Tip100	49392190	49392376	1097	+	.	ID="RND-6_FAMILY-12197";Tend="1653";Tstart="1484";shortTE="F";uid="5701a1d8-e1b3-41f6-a2bf-f942e38ba9b9"
NC_040877.1	RepeatMasker	DNA	34625343	34625545	1103	+	.	ID="TTAA4B_AP";Tend="416";Tstart="224";shortTE="F";uid="f4c16648-fb48-4d62-8128-b9efaace6ce9"
NC_040877.1	RepeatMasker	DNA/Ginger-1	53885280	53885474	407	+	.	ID="RND-6_FAMILY-4326";Tend="1132";Tstart="953";shortTE="F";uid="36dfea72-1ea6-4ca7-9c88-986ea65ba618"
NC_040877.1	RepeatMasker	DNA/Kolobok-E	20730211	20731325	1821	+	.	ID="rnd-6_family-13774";Tend="2978";Tstart="1587";shortTE="F";uid="a2d282c5-0a86-4d32-ae17-5589862f9dd8"
NC_040877.1	RepeatMasker	DNA	5301627	5301765	447	+	.	ID="RND-6_FAMILY-1458";Tend="1402";Tstart="1264";shortTE="F";uid="28990b48-b49f-4eac-a060-969ba97fb2cb"
NC_040877.1	RepeatMasker	DNA/hAT-hAT19	47159823	47160061	973	+	.	ID="DNA8-79_AP";Tend="285";Tstart="2";shortTE="F";uid="364f548f-b0a0-4cce-a8a3-c6775ad5f78b"
NC_040877.1	RepeatMasker	Retroposon?	85075833	85076146	459	+	.	ID="SINE2-1_AP";Tend="976";Tstart="673";shortTE="F";uid="c0700ee9-2d8f-4fc4-b207-d437030994f2"
NC_040877.1	RepeatMasker	DNA/Ginger-1	57229626	57230081	683	+	.	ID="RND-6_FAMILY-4326";Tend="1958";Tstart="1466";shortTE="F";uid="5050648f-2b11-4941-922c-cafce2751082"
NC_040877.1	RepeatMasker	Unknown	53840446	53840800	1061	+	.	ID="RND-6_FAMILY-1260";Tend="826";Tstart="522";shortTE="F";uid="66fb2e30-1824-44ad-b6d3-2c60ed6a53b2"
NC_040877.1	RepeatMasker	Unknown	68313546	68313774	1009	+	.	ID="RND-1_FAMILY-88";Tend="2631";Tstart="2386";shortTE="F";uid="6242d266-696a-4db5-a134-cd0d1571a371"
NC_040877.1	RepeatMasker	DNA/Ginger-1	27187915	27188052	447	+	.	ID="RND-6_FAMILY-4326";Tend="1099";Tstart="950";shortTE="F";uid="255615e1-91c6-4b33-9f7f-9cdbe6eab609"
NC_040877.1	RepeatMasker	Retroposon?	49208530	49208633	414	+	.	ID="SINE2-1_AP";Tend="1727";Tstart="1629";shortTE="F";uid="cef2e8e1-69a3-4617-a4b8-384c4f988e4e"
NC_040877.1	RepeatMasker	Retroposon?	23906092	23906680	413	+	.	ID="SINE2-1_AP";Tend="630";Tstart="1";shortTE="F";uid="4fc79260-73e8-4dd5-9fa2-9f3244240e37"
NC_040877.1	RepeatMasker	DNA/TcMar-Tigger	83623418	83623541	486	+	.	ID="DNAX-5_AP";Tend="128";Tstart="1";shortTE="F";uid="4d1b00f5-109f-4427-a69c-23cf041c2129"
NC_040877.1	RepeatMasker	Unknown	68766796	68767091	1115	+	.	ID="RND-6_FAMILY-62";Tend="1272";Tstart="982";shortTE="F";uid="6f34ddf5-b339-45a0-ae67-93d08ee6d4de"
NC_040877.1	RepeatMasker	Unknown	187542	209925	40791	+	.	ID="RND-4_FAMILY-1739";Tend="5180";Tstart="1";shortTE="F";uid="1a62c4ad-0edf-4af1-b134-a4d17cce73af"
NC_040877.1	RepeatMasker	DNA/MULE-MuDR	20053882	20054036	456	+	.	ID="RND-6_FAMILY-1256";Tend="4395";Tstart="4236";shortTE="F";uid="e5eff2dc-a03b-43e4-86f1-c04ed544d685"
NC_040877.1	RepeatMasker	Retroposon?	58495953	58496291	677	+	.	ID="SINE2-1_AP";Tend="927";Tstart="608";shortTE="F";uid="6fff4d48-4997-4cea-9178-6ddf2f90a7f3"
NC_040877.1	RepeatMasker	DNA/hAT-Ac	34716538	34716947	2466	+	.	ID="RND-6_FAMILY-11328";Tend="1284";Tstart="825";shortTE="F";uid="a473dc34-9152-463a-a298-9ba347407178"
NC_040877.1	RepeatMasker	LINE/L2	80000053	80000187	465	+	.	ID="RND-6_FAMILY-13409";Tend="890";Tstart="753";shortTE="F";uid="4c1dbba2-efa4-453b-ba0e-639427f5e960"
NC_040877.1	RepeatMasker	DNA/hAT-hAT19	25489941	25490122	616	+	.	ID="DNA8-66_AP";Tend="192";Tstart="2";shortTE="F";uid="a417df6d-b1af-4b8e-b947-2d25963fd7cf"
NC_040877.1	RepeatMasker	DNA/TcMar-Mariner	39614037	39614752	789	+	.	ID="MARINER-30_RPR";TEgroup="ctg_1%7CMARINER-30_RPR%7C7";Tend="1099";Tstart="1";shortTE="F";uid="58560759-974b-4443-a96f-8f89b5aa975b"
NC_040877.1	RepeatMasker	DNA/hAT-hAT19	44978073	44978333	854	+	.	ID="HAT-N9_AP";Tend="588";Tstart="273";shortTE="F";uid="8375cdad-5dfe-4dc5-a0b0-0f8d4ebf175f"
NC_040877.1	RepeatMasker	Unknown	23344228	23344749	2329	+	.	ID="RND-1_FAMILY-39";Tend="2222";Tstart="1628";shortTE="F";uid="465d8a8a-a10e-4067-ac04-e7a0aa3c1212"
NC_040877.1	RepeatMasker	Unknown	5031242	5031345	653	+	.	ID="RND-6_FAMILY-151";Tend="2620";Tstart="2517";shortTE="F";uid="0594e53c-998e-4158-bbc7-915523ce66ac"
NC_040877.1	RepeatMasker	DNA/Ginger-1	89010809	89011144	670	+	.	ID="RND-6_FAMILY-4326";Tend="1938";Tstart="1567";shortTE="F";uid="b4c57a35-a80e-4cc6-8506-facbd353c303"
NC_040877.1	RepeatMasker	DNA/Ginger-1	25411600	25412466	603	+	.	ID="RND-6_FAMILY-4326";TEgroup="ctg_1%7CRND-6_FAMILY-4326%7C17";Tend="1815";Tstart="1048";shortTE="T";uid="924ed083-eb52-4988-a5df-5bb73d98dfce"
NC_040877.1	RepeatMasker	Unknown	77180630	77180732	413	+	.	ID="RND-1_FAMILY-117";Tend="968";Tstart="881";shortTE="F";uid="0c8dd41f-4def-4a4b-aad5-a69d44290818"
NC_040877.1	RepeatMasker	Unknown	814490	815144	2790	+	.	ID="RND-1_FAMILY-29";Tend="1497";Tstart="891";shortTE="F";uid="b1083a3c-fe5f-4be1-b9cb-6ac33843b640"
NC_040877.1	RepeatMasker	DNA	25650595	25651042	899	+	.	ID="TTAA2D_AP";Tend="430";Tstart="4";shortTE="F";uid="7b4e6954-0e37-4ccc-a316-515b23722575"
NC_040877.1	RepeatMasker	DNA/hAT-Ac	90974731	90974897	842	+	.	ID="DNA8-91B_AP";Tend="646";Tstart="479";shortTE="F";uid="7f10af94-d027-4685-9ee3-a8bc4c167e9c"
NC_040877.1	RepeatMasker	Unknown	56791679	56792132	817	+	.	ID="RND-4_FAMILY-975";Tend="1281";Tstart="860";shortTE="F";uid="ae38e353-4d8a-4a93-a9a1-a60e705831f9"
NC_040877.1	RepeatMasker	DNA/hAT-hAT19	87099753	87099914	513	+	.	ID="RND-4_FAMILY-641";Tend="1123";Tstart="926";shortTE="F";uid="bb2b49d0-0d0f-4df2-9a10-b3faf3a33f77"
NC_040877.1	RepeatMasker	DNA/Ginger-1	36651238	36651514	678	+	.	ID="RND-6_FAMILY-4326";Tend="1745";Tstart="1446";shortTE="F";uid="0653d8ae-7d2b-4558-968d-232a4ccf41d2"
NC_040877.1	RepeatMasker	DNA/hAT-Tip100	41348839	41348976	914	+	.	ID="RND-6_FAMILY-7314";Tend="1394";Tstart="842";shortTE="F";uid="a4ec6db2-240e-4ee4-8759-33808888a1f7"
NC_040877.1	RepeatMasker	LTR	75182858	75183369	1911	+	.	ID="RND-6_FAMILY-13017";Tend="1803";Tstart="1252";shortTE="F";uid="5d6b397c-f88a-40c8-a796-d9e358c25148"
NC_040877.1	RepeatMasker	Unknown	46056094	46056350	520	+	.	ID="RND-6_FAMILY-1388";Tend="1221";Tstart="963";shortTE="F";uid="c593d273-9559-4c61-822b-ee04be931670"
NC_040877.1	RepeatMasker	Unknown	39292525	39293181	3378	+	.	ID="RND-6_FAMILY-62";Tend="1631";Tstart="959";shortTE="F";uid="a5b61e90-21b9-4a09-ba10-5900c136cf9d"
NC_040877.1	RepeatMasker	Unknown	85047989	85048617	2244	+	.	ID="RND-5_FAMILY-1660";Tend="4785";Tstart="4359";shortTE="F";uid="e57dc422-ce5b-4dd4-8fae-e9a4d1e92a21"
NC_040877.1	RepeatMasker	Retroposon?	56561212	56561358	604	+	.	ID="SINE2-1_AP";Tend="1770";Tstart="1621";shortTE="F";uid="aad2f4e0-533c-4c17-bbf0-377e9e59a9f2"
NC_040877.1	RepeatMasker	LINE/CR1	42937372	42937915	1160	+	.	ID="RND-6_FAMILY-811";Tend="1370";Tstart="827";shortTE="F";uid="e2d53e61-4852-4f61-96e9-ab6a4178f358"
NC_040877.1	RepeatMasker	DNA/Academ-1	31164403	31164744	1950	+	.	ID="RND-1_FAMILY-73";Tend="1189";Tstart="854";shortTE="F";uid="207fe93e-c524-434e-88af-e81c87f5017c"
NC_040877.1	RepeatMasker	DNA/Academ-1	50047471	50048420	5813	+	.	ID="RND-6_FAMILY-2134";Tend="2695";Tstart="1722";shortTE="F";uid="1971b268-fe77-4fea-99e6-2782a0bf7dbf"
NC_040877.1	RepeatMasker	DNA	83647528	83647794	1024	+	.	ID="DNA4-2_AP";Tend="739";Tstart="475";shortTE="F";uid="ede4b306-f716-4622-bfd6-51b50995dd0e"
NC_040877.1	RepeatMasker	DNA/hAT-Tip100	19273341	19273452	868	+	.	ID="RND-6_FAMILY-8238";Tend="1060";Tstart="949";shortTE="F";uid="d3897894-86e4-473d-814d-123c0e83a3a4"
NC_040877.1	RepeatMasker	DNA/hAT-Tip100	29505705	29506020	500	+	.	ID="RND-6_FAMILY-7314";Tend="1809";Tstart="1483";shortTE="F";uid="7ce9c905-5db3-4ab8-b800-94c04b48b381"
NC_040877.1	RepeatMasker	DNA	92501406	92501582	1051	+	.	ID="RND-6_FAMILY-16396";Tend="1587";Tstart="1410";shortTE="F";uid="33bab09b-92b1-45eb-bd45-ba066237d9b6"
NC_040877.1	RepeatMasker	Unknown	53063114	53063242	582	+	.	ID="RND-6_FAMILY-151";Tend="2635";Tstart="2521";shortTE="F";uid="063c49fd-4080-4519-b747-b3e85b60735e"
NC_040877.1	RepeatMasker	DNA/TcMar-Mariner	61063429	61063726	715	+	.	ID="MARINER-6_LMI";Tend="1332";Tstart="1038";shortTE="F";uid="decf5af8-d957-45c9-8fcb-f599c6d10740"
NC_040877.1	RepeatMasker	DNA/Academ-1	49838005	49839017	7494	+	.	ID="RND-6_FAMILY-2134";Tend="2235";Tstart="1249";shortTE="F";uid="9067c58a-9429-49bf-9534-17a9ea609688"
NC_040877.1	RepeatMasker	DNA/Ginger-1	64844626	64845027	652	+	.	ID="RND-6_FAMILY-4326";Tend="1960";Tstart="1531";shortTE="F";uid="752a8ef4-e9db-44a2-9a01-ea7d28434448"
NC_040877.1	RepeatMasker	Unknown	72681137	72681362	1790	+	.	ID="RND-5_FAMILY-12798";Tend="1185";Tstart="962";shortTE="F";uid="4da06554-3469-4bc5-acd4-8dcabcc5619f"
NC_040877.1	RepeatMasker	DNA/hAT-Tip100	88730707	88730864	492	+	.	ID="RND-6_FAMILY-128";Tend="1514";Tstart="1340";shortTE="F";uid="5f4c7770-7446-46c3-921b-06f396b8f4f7"
NC_040877.1	RepeatMasker	Unknown	32060005	32060142	625	+	.	ID="RND-6_FAMILY-74";Tend="1544";Tstart="1387";shortTE="F";uid="584f54f2-deb1-4be5-82e2-442485399ca9"
NC_040877.1	RepeatMasker	DNA/Kolobok-E	34282959	34283146	687	+	.	ID="RND-5_FAMILY-5402";Tend="864";Tstart="667";shortTE="F";uid="924090e3-b4c7-4d63-b704-44084b2015e8"
NC_040877.1	RepeatMasker	DNA/TcMar-Tigger	34891225	34891392	850	+	.	ID="DNAX-5_AP";Tend="153";Tstart="1";shortTE="F";uid="704096f3-0c72-4ffd-8315-348e0aa1ac2a"
NC_040877.1	RepeatMasker	DNA	74520031	74520220	1168	+	.	ID="RND-6_FAMILY-13390";Tend="1378";Tstart="1161";shortTE="F";uid="cbabfb4f-784b-4658-9f60-e21b1ad3b553"
NC_040877.1	RepeatMasker	Unknown	60429285	60431631	6655	+	.	ID="RND-6_FAMILY-778";TEgroup="ctg_1%7CRND-6_FAMILY-778%7C2";Tend="2237";Tstart="178";shortTE="F";uid="654797c8-31a5-468e-9b61-c8e5e9e73f1d"
NC_040877.1	RepeatMasker	DNA/TcMar-Tc1	54315300	54315454	1158	+	.	ID="RND-6_FAMILY-11056";Tend="1094";Tstart="945";shortTE="F";uid="82b43b5c-b785-4caf-bd10-a84d97259c42"
NC_040877.1	RepeatMasker	DNA	54086159	54086641	1384	+	.	ID="DNA4-2_AP";Tend="769";Tstart="272";shortTE="F";uid="e0c280a7-93e7-4d18-868c-69837d4b9fa9"
NC_040877.1	RepeatMasker	Retroposon?	39180809	39185112	27336	+	.	ID="RND-1_FAMILY-179";Tend="4380";Tstart="192";shortTE="F";uid="fc995ec6-0f5d-46a6-94d2-9709c0a2018c"
NC_040877.1	RepeatMasker	LINE/I-Jockey	64795772	64796062	429	+	.	ID="RND-5_FAMILY-1919";Tend="733";Tstart="440";shortTE="F";uid="bb85ceae-4cc8-415f-8f6d-0a536aa37fa3"
NC_040877.1	RepeatMasker	DNA	51298951	51299467	2519	+	.	ID="RND-6_FAMILY-16396";Tend="1759";Tstart="1231";shortTE="F";uid="c0426d39-efe9-4b72-a93d-3eb727835fa6"
NC_040877.1	RepeatMasker	Retroposon?	61834306	61835041	454	+	.	ID="SINE2-2_AP";Tend="1753";Tstart="441";shortTE="F";uid="f50233d1-7bd4-4173-b760-93c43c7afbf5"
NC_040877.1	RepeatMasker	DNA	74318070	74318405	400	+	.	ID="RND-6_FAMILY-1458";Tend="1804";Tstart="1437";shortTE="F";uid="169988e7-a407-4aa5-b956-e8a18f648131"
NC_040877.1	RepeatMasker	DNA	7417124	7417362	873	+	.	ID="DNA-TTAA-1_AP";Tend="235";Tstart="1";shortTE="F";uid="78517572-8962-4414-89f3-31bfa4dcefe9"
NC_040877.1	RepeatMasker	DNA/hAT	50740226	50740465	1201	+	.	ID="RND-5_FAMILY-4329";Tend="2803";Tstart="2558";shortTE="F";uid="2befb3b4-17b7-4d65-93be-bde764daf860"
NC_040877.1	RepeatMasker	DNA	68425978	68426177	473	+	.	ID="TTAA2C_AP";Tend="210";Tstart="1";shortTE="F";uid="961d1da7-b6ae-442d-9c8f-09a96c628bcf"
NC_040877.1	RepeatMasker	DNA/hAT-Ac	30128456	30128622	466	+	.	ID="DNA8-91B_AP";Tend="646";Tstart="479";shortTE="F";uid="36820c78-4765-4c00-aca5-b8ab88952c6d"
NC_040877.1	RepeatMasker	DNA/hAT	54287675	54287799	464	+	.	ID="DNA8-78_AP";Tend="164";Tstart="1";shortTE="F";uid="6a262aac-dc02-4aa4-ad75-3fc942097635"
NC_040877.1	RepeatMasker	DNA	43282953	43284070	4928	+	.	ID="RND-5_FAMILY-493";Tend="1568";Tstart="553";shortTE="F";uid="c0e24e41-ecdd-45dc-8847-70b9089ca4b6"
NC_040877.1	RepeatMasker	DNA/MULE-MuDR	90163333	90164000	776	+	.	ID="MUDR10X_AP";TEgroup="ctg_1%7CMUDR10X_AP%7C4";Tend="2128";Tstart="29";shortTE="F";uid="435bf14e-3736-482b-84ff-d1fce8904d81"
NC_040877.1	RepeatMasker	DNA/Ginger-1	46598194	46598498	591	+	.	ID="RND-6_FAMILY-4326";Tend="1958";Tstart="1646";shortTE="F";uid="036ba446-3a18-4db7-81fa-43fe95753c5b"
NC_040877.1	RepeatMasker	DNA	77440911	77441325	1955	+	.	ID="ttaa4_ap";Tend="433";Tstart="8";shortTE="F";uid="431806f0-34d5-4c15-b4a9-3ae32669214d"
NC_040877.1	RepeatMasker	DNA/Ginger-1	36872915	36873120	564	+	.	ID="RND-6_FAMILY-4326";Tend="1094";Tstart="879";shortTE="F";uid="ad5e4280-8b38-4b6a-b628-a64af8894086"
NC_040877.1	RepeatMasker	Unknown	33530616	33531116	1744	+	.	ID="RND-5_FAMILY-3903";Tend="1145";Tstart="658";shortTE="F";uid="ecd40359-2622-45a1-806c-b92f177cfcfa"
NC_040877.1	RepeatMasker	Unknown	21845338	21845910	1959	+	.	ID="RND-1_FAMILY-59";Tend="1189";Tstart="611";shortTE="F";uid="a6bf1b60-2c01-4d49-a886-a2f8633dcb5e"
NC_040877.1	RepeatMasker	DNA/hAT-hAT19	12617433	12617589	454	+	.	ID="DNA8-97_AP";Tend="694";Tstart="520";shortTE="F";uid="ebed29af-5124-43df-b690-081c91dc8a35"
NC_040877.1	RepeatMasker	DNA/hAT-hAT19	88045208	88045399	694	+	.	ID="RND-6_FAMILY-2490";Tend="1486";Tstart="1313";shortTE="F";uid="daec6eec-8aa3-4512-a606-eb5489ac5a81"
NC_040877.1	RepeatMasker	DNA/MULE-MuDR	19749262	19749364	529	+	.	ID="RND-6_FAMILY-6104";Tend="1385";Tstart="1283";shortTE="F";uid="1e7eed9d-9e38-4f1c-ada4-7281a813ddbe"
NC_040877.1	RepeatMasker	DNA/Ginger-1	35308177	35308309	664	+	.	ID="RND-6_FAMILY-4326";Tend="1942";Tstart="1372";shortTE="F";uid="afb0f9dd-f314-4b57-bba9-829a59883cfa"
NC_040877.1	RepeatMasker	DNA	21487706	21487889	522	+	.	ID="DNA4-2_AP";Tend="739";Tstart="554";shortTE="F";uid="ecc12de9-c618-4255-aeda-5a1ab97ccc46"
NC_040877.1	RepeatMasker	DNA/Ginger-1	67181578	67181724	416	+	.	ID="RND-6_FAMILY-4326";Tend="1099";Tstart="946";shortTE="F";uid="24bc7877-7271-45bf-a707-ae64c04006e8"
NC_040877.1	RepeatMasker	DNA/hAT-hAT19	29813873	29814490	2058	+	.	ID="DNA8-74_AP";TEgroup="ctg_1%7CDNA8-74_AP%7C1";Tend="850";Tstart="1";shortTE="F";uid="5253cca5-32b8-4d2d-a8d8-e070b555bf97"
NC_040877.1	RepeatMasker	DNA	87438487	87438994	1087	+	.	ID="DNA4-3_AP";Tend="637";Tstart="116";shortTE="F";uid="f2c201e3-7db1-4df6-9879-99dafdfe5aa5"
NC_040877.1	RepeatMasker	Retroposon?	30092718	30092860	494	+	.	ID="SINE2-1_AP";Tend="1767";Tstart="1627";shortTE="F";uid="ba2fe23a-9746-48b9-91d9-ddc3fffb0916"
NC_040877.1	RepeatMasker	Unknown	350142	356347	28776	+	.	ID="RND-1_FAMILY-79";TEgroup="ctg_1%7CRND-1_FAMILY-79%7C1";Tend="4554";Tstart="1";shortTE="F";uid="69df6bc8-4ec6-47af-b164-bcc8295014b6"
NC_040877.1	RepeatMasker	DNA/Ginger-1	27924231	27924804	1060	+	.	ID="RND-6_FAMILY-4326";Tend="1957";Tstart="1363";shortTE="F";uid="7791deea-43ff-479a-9030-50f1abb53959"
NC_040877.1	RepeatMasker	DNA	52305596	52305830	747	+	.	ID="TTAA2B_AP";Tend="426";Tstart="193";shortTE="F";uid="cd8d620d-a703-4160-afe2-2cd4d94c4f53"
NC_040877.1	RepeatMasker	DNA/TcMar-Tigger	11686701	11686872	864	+	.	ID="DNAX-5_AP";Tend="155";Tstart="1";shortTE="F";uid="e5c7610f-381a-4b86-a43e-302f13d7b745"
NC_040877.1	RepeatMasker	DNA/hAT-Tip100	48557864	48558306	2586	+	.	ID="RND-6_FAMILY-12015";Tend="1602";Tstart="1130";shortTE="F";uid="ea6dc3be-27f4-4263-afde-1493629dbf77"
NC_040877.1	RepeatMasker	DNA/MULE-MuDR	8748478	8748701	781	+	.	ID="RND-6_FAMILY-2135";Tend="1717";Tstart="1496";shortTE="F";uid="aa67ceb9-9f91-4233-bc4a-72b43adc3007"
NC_040877.1	RepeatMasker	Retroposon?	14138847	14138983	417	+	.	ID="SINE2-2_AP";Tend="271";Tstart="140";shortTE="F";uid="86090f01-c3b2-4c85-83e7-9988e5271739"
NC_040877.1	RepeatMasker	Unknown	20823758	20824117	1769	+	.	ID="RND-6_FAMILY-119";Tend="1164";Tstart="827";shortTE="F";uid="7f852d28-30ee-4730-9380-fd4b75d6c9c9"
NC_040877.1	RepeatMasker	DNA/hAT	69524580	69524746	456	+	.	ID="DNA8-94_AP";Tend="375";Tstart="160";shortTE="F";uid="b671afd9-e126-43ed-9bc6-3789b3c9b5a5"
NC_040877.1	RepeatMasker	DNA	93241140	93241341	518	+	.	ID="dna-5_ph";Tend="241";Tstart="80";shortTE="F";uid="055f08d3-c721-4e52-9bff-d9cd9457c56c"
NC_040877.1	RepeatMasker	Retroposon?	40414265	40414872	698	+	.	ID="SINE2-1_AP";Tend="1463";Tstart="832";shortTE="F";uid="ed141ffe-5dd1-42cb-b3fd-c936d9e6f468"
NC_040877.1	RepeatMasker	DNA	63412178	63412863	1680	+	.	ID="DNA4-2_AP";Tend="769";Tstart="53";shortTE="F";uid="b196ec4e-a2b4-40c9-b7e6-e7c52f2c3685"
NC_040877.1	RepeatMasker	DNA	71159945	71160296	497	+	.	ID="DNA4-3_AP";Tend="634";Tstart="292";shortTE="F";uid="6e958a2c-c064-45a4-9032-cbe5b0e3d8f5"
NC_040877.1	RepeatMasker	Unknown	22009584	22009863	529	+	.	ID="RND-5_FAMILY-2904";Tend="1195";Tstart="948";shortTE="F";uid="8c4e354e-bfa7-4073-9745-0d01f0d94c1c"
NC_040877.1	RepeatMasker	DNA/MULE-MuDR	49343052	49343195	405	+	.	ID="RND-6_FAMILY-1257";Tend="3854";Tstart="3722";shortTE="F";uid="bbfe3ebf-f081-4aeb-82aa-16579b9f776d"
NC_040877.1	RepeatMasker	DNA/hAT-Charlie	17205176	17205470	510	+	.	ID="DNA8-51_AP";TEgroup="ctg_1%7CDNA8-51_AP%7C3";Tend="507";Tstart="1";shortTE="T";uid="37d78397-b3c3-4684-a7f0-16a43f7d75b9"
NC_040877.1	RepeatMasker	DNA/Kolobok-E	66560537	66560687	522	+	.	ID="KOLOBOKE-2_AP";Tend="1272";Tstart="1118";shortTE="F";uid="bb6d2ac8-b2a7-4a9f-a83d-0e028cf1e24f"
NC_040877.1	RepeatMasker	Unknown	92369716	92372079	35781	+	.	ID="RND-1_FAMILY-26";Tend="4405";Tstart="1417";shortTE="F";uid="0a6f0ded-97b4-4db1-8bda-4037146774d2"
NC_040877.1	RepeatMasker	Retroposon?	41358601	41359024	3371	+	.	ID="RND-5_FAMILY-1894";Tend="2247";Tstart="1820";shortTE="F";uid="db83b6fa-a4a4-47c9-9170-9518d83c950b"
NC_040877.1	RepeatMasker	DNA	69025256	69025517	431	+	.	ID="dna4-2b_ap";Tend="274";Tstart="16";shortTE="F";uid="b4a15f34-2c8f-4a0d-993a-f22b13536466"
NC_040877.1	RepeatMasker	DNA	54148231	54148876	1355	+	.	ID="RND-6_FAMILY-1458";Tend="1925";Tstart="1263";shortTE="F";uid="4ebd2f01-5722-4c86-97ec-19943064fc9e"
NC_040877.1	RepeatMasker	DNA	50312607	50312959	785	+	.	ID="RND-5_FAMILY-1962";TEgroup="ctg_1%7CRND-5_FAMILY-1962%7C2";Tend="1371";Tstart="931";shortTE="F";uid="d4fe6ea7-5b7b-4a11-8a3b-cf31f1427f4f"
NC_040877.1	RepeatMasker	DNA/hAT-Charlie	44114602	44114924	1898	+	.	ID="RND-1_FAMILY-75";Tend="1260";Tstart="917";shortTE="F";uid="d244f599-f74d-4888-a004-a68165a71689"
NC_040877.1	RepeatMasker	LINE/I-Jockey	72022293	72022479	432	+	.	ID="RND-6_FAMILY-6592";Tend="3188";Tstart="3021";shortTE="F";uid="05e1ede3-9eac-48ac-8605-76ff7ca8937d"
NC_040877.1	RepeatMasker	Unknown	64951016	64951623	4203	+	.	ID="RND-1_FAMILY-20";Tend="1587";Tstart="964";shortTE="F";uid="2978008c-ac10-4a5e-b429-e2886a865d91"
NC_040877.1	RepeatMasker	DNA	37945681	37946534	5930	+	.	ID="RND-6_FAMILY-18740";Tend="1812";Tstart="966";shortTE="F";uid="66a6d37f-ec30-4746-b94e-577235bb16a5"
NC_040877.1	RepeatMasker	DNA/Sola-1	68446979	68448172	2802	+	.	ID="SOLA1-2_AP";Tend="1232";Tstart="2";shortTE="F";uid="9312bbe2-5900-4564-8817-0e0e79e6b8d5"
NC_040877.1	RepeatMasker	DNA/Ginger-1	3699126	3699987	6081	+	.	ID="RND-6_FAMILY-4326";Tend="1854";Tstart="965";shortTE="F";uid="8fcd0c7b-cae5-41d7-9262-db8888f8f01b"
NC_040877.1	RepeatMasker	Unknown	51323704	51323830	542	+	.	ID="RND-1_FAMILY-85";Tend="1065";Tstart="943";shortTE="F";uid="24544083-4fd1-429b-990b-09cfa787e968"
NC_040877.1	RepeatMasker	DNA/hAT-Tip100	82227423	82227592	416	+	.	ID="RND-4_FAMILY-348";Tend="1387";Tstart="1217";shortTE="F";uid="bac41a28-9e21-453f-b574-2766851c4033"
NC_040877.1	RepeatMasker	DNA/MULE-MuDR	54188282	54188543	407	+	.	ID="RND-6_FAMILY-747";Tend="1283";Tstart="1004";shortTE="F";uid="00f2fbba-a14e-415a-a51a-3c07251cd943"
NC_040877.1	RepeatMasker	DNA	64577071	64577380	617	+	.	ID="TTAA3_AP";Tend="331";Tstart="24";shortTE="F";uid="95d09118-408a-4a4d-8120-a5e9e6ac9662"
NC_040877.1	RepeatMasker	Unknown	19614749	19614987	1436	+	.	ID="RND-6_FAMILY-7670";Tend="1218";Tstart="988";shortTE="F";uid="82c42bb1-be66-4a7a-93b3-2076aab6dbcb"
NC_040877.1	RepeatMasker	Unknown	58667858	58668512	2906	+	.	ID="RND-5_FAMILY-1851";TEgroup="ctg_1%7CRND-5_FAMILY-1851%7C4";Tend="1865";Tstart="965";shortTE="F";uid="99a5efcb-af70-4564-9f10-d3d08dbf81c1"
NC_040877.1	RepeatMasker	DNA/hAT-Charlie	38161382	38161527	758	+	.	ID="RND-6_FAMILY-4198";Tend="1048";Tstart="913";shortTE="F";uid="cd4435f4-9484-4a6a-b593-b26208cbe1bf"
NC_040877.1	RepeatMasker	DNA/Sola-1	38040264	38040587	636	+	.	ID="RND-5_FAMILY-641";Tend="1286";Tstart="917";shortTE="F";uid="2ae19673-7465-4cd0-9884-2dff537e1ac4"
NC_040877.1	RepeatMasker	DNA/hAT-hAT19	67192824	67193023	589	+	.	ID="RND-5_FAMILY-1106";Tend="1058";Tstart="860";shortTE="F";uid="c83b315e-85bb-4a4c-91bd-48ad58b40057"
NC_040877.1	RepeatMasker	DNA/Ginger-2	38261194	38261295	415	+	.	ID="RND-6_FAMILY-7576";Tend="294";Tstart="199";shortTE="F";uid="7260f5f1-1fcc-42e2-893c-83d17be2e6a6"
NC_040877.1	RepeatMasker	Unknown	18770179	18770445	803	+	.	ID="RND-6_FAMILY-11517";Tend="1849";Tstart="1576";shortTE="F";uid="4da6a212-37ae-4568-b774-0802d5c3282b"
NC_040877.1	RepeatMasker	DNA/hAT-Tip100	77160309	77160465	563	+	.	ID="RND-6_FAMILY-1897";Tend="2000";Tstart="1835";shortTE="F";uid="c6c44288-85d3-4045-a125-6058db611a3d"
NC_040877.1	RepeatMasker	Unknown	49068520	49071253	21648	+	.	ID="RND-6_FAMILY-1261";Tend="2742";Tstart="38";shortTE="F";uid="465e496c-d8f4-4d57-a0b8-e45da99fc78d"
NC_040877.1	RepeatMasker	Retroposon?	42857740	42858305	965	+	.	ID="SINE2-1_AP";Tend="1124";Tstart="575";shortTE="F";uid="6f39ff3b-b9a2-49a0-af69-cd769180ef1e"
NC_040877.1	RepeatMasker	DNA	63155883	63156306	1071	+	.	ID="DNA4-2_AP";Tend="411";Tstart="1";shortTE="F";uid="b1826d34-87ef-4ab9-8c94-b30bf53db12e"
NC_040877.1	RepeatMasker	DNA	6287615	6287892	652	+	.	ID="RND-6_FAMILY-1458";Tend="1553";Tstart="1260";shortTE="F";uid="c026bd8e-e8bd-4b7a-9e63-b18c50590d67"
NC_040877.1	RepeatMasker	DNA/Ginger-1	27258204	27258357	453	+	.	ID="RND-6_FAMILY-4326";Tend="1101";Tstart="952";shortTE="F";uid="7178771a-c2d3-4b92-83f1-00886a33f3e0"
NC_040877.1	RepeatMasker	DNA	71308277	71308560	973	+	.	ID="TTAA4B_AP";Tend="402";Tstart="116";shortTE="F";uid="cfbdddc0-8bc6-4695-b9be-e092f81bb6d9"
NC_040877.1	RepeatMasker	Unknown	51291872	51292956	8126	+	.	ID="RND-1_FAMILY-2";Tend="1976";Tstart="895";shortTE="F";uid="ed7c7e88-3e71-4833-b355-64929f4b01c7"
NC_040877.1	RepeatMasker	DNA	38383831	38384255	625	+	.	ID="DNA4-2_AP";Tend="401";Tstart="10";shortTE="F";uid="9d25d4ad-ea47-489b-9723-4a63847b041a"
NC_040877.1	RepeatMasker	DNA/hAT-Tip100	76655862	76656133	1317	+	.	ID="RND-6_FAMILY-12567";Tend="1239";Tstart="975";shortTE="F";uid="653fa90b-0cc9-4d17-aa8a-efe863e64704"
NC_040877.1	RepeatMasker	DNA	78422909	78423122	536	+	.	ID="dna4-2_ap";Tend="207";Tstart="1";shortTE="F";uid="63790c63-66b7-41cb-9012-6dedb1309be5"
NC_040877.1	RepeatMasker	DNA	48982025	48982153	639	+	.	ID="RND-1_FAMILY-25";Tend="7660";Tstart="7535";shortTE="F";uid="6c347ec0-e11d-4699-848e-d469a9b12e04"
NC_040877.1	RepeatMasker	DNA	19850894	19851247	625	+	.	ID="RND-6_FAMILY-1458";Tend="1628";Tstart="1263";shortTE="F";uid="37ff455d-546e-4f7f-942b-c6a47a733af6"
NC_040877.1	RepeatMasker	DNA	15825804	15826075	606	+	.	ID="RND-6_FAMILY-1458";Tend="1764";Tstart="1487";shortTE="F";uid="2b77ab31-31d7-4889-97fc-3eecdb324932"
NC_040877.1	RepeatMasker	Unknown	75274463	75274619	572	+	.	ID="RND-1_FAMILY-37";Tend="2890";Tstart="2770";shortTE="F";uid="7c3fae83-fa34-4c76-89e5-fd4e724160b2"
NC_040877.1	RepeatMasker	DNA	75208351	75208467	576	+	.	ID="DNA-TTAA-1_AP";Tend="117";Tstart="1";shortTE="F";uid="e9278211-5855-4548-bf05-3a55930cd626"
NC_040877.1	RepeatMasker	Unknown	23343245	23343738	3473	+	.	ID="RND-4_FAMILY-380";Tend="1315";Tstart="830";shortTE="F";uid="dd54be24-4dd8-4883-926d-608488b93600"
NC_040877.1	RepeatMasker	DNA	29897513	29898102	863	+	.	ID="DNA4-2_AP";Tend="535";Tstart="14";shortTE="F";uid="7c700a9e-1d87-42e1-9ea0-13a1c47da988"
NC_040877.1	RepeatMasker	DNA/Ginger-1	6041109	6041310	414	+	.	ID="RND-6_FAMILY-4326";Tend="1961";Tstart="1749";shortTE="F";uid="16a4b7e4-fe62-45f0-92ae-cdcb976f59f4"
NC_040877.1	RepeatMasker	DNA	76425093	76425613	758	+	.	ID="DNA4-3_AP";Tend="613";Tstart="55";shortTE="F";uid="4fb44e6c-1f21-401f-babe-417ac5fd38ed"
NC_040877.1	RepeatMasker	DNA/Kolobok-E	7283298	7283498	406	+	.	ID="KOLOBOKE-2_AP";Tend="1333";Tstart="1121";shortTE="F";uid="535feb2a-1f26-40fb-8896-d4c2950015cc"
NC_040877.1	RepeatMasker	DNA/TcMar-Tigger	85132955	85133062	524	+	.	ID="RND-6_FAMILY-3492";Tend="998";Tstart="889";shortTE="F";uid="5b3c4764-55b9-42b7-ad86-d00ef0b37694"
NC_040877.1	RepeatMasker	DNA	47137155	47137391	559	+	.	ID="ttaa2_ap";Tend="348";Tstart="110";shortTE="F";uid="fbe987bd-dc7e-4369-89c9-7ae05ad8436e"
NC_040877.1	RepeatMasker	DNA/Ginger-1	35538846	35539448	556	+	.	ID="RND-6_FAMILY-4326";Tend="1862";Tstart="1231";shortTE="F";uid="6de910b1-d9f6-4b84-a0e9-782ca9dc4fb8"
NC_040877.1	RepeatMasker	LINE/CR1	73869022	73869811	2108	+	.	ID="RND-6_FAMILY-7842";Tend="1928";Tstart="1089";shortTE="F";uid="9a1a6967-cc1e-43b5-9399-d7223e4f7a12"
NC_040877.1	RepeatMasker	DNA	15631156	15631369	703	+	.	ID="TTAA3C_AP";Tend="195";Tstart="2";shortTE="F";uid="0c464f89-a037-4f78-9007-13648080dff3"
NC_040877.1	RepeatMasker	DNA	50327529	50327782	516	+	.	ID="DNA-TTAA-1_AP";Tend="415";Tstart="152";shortTE="F";uid="96ce73bb-76c3-4b7b-b042-951cfcae81f5"
NC_040877.1	RepeatMasker	DNA	80634144	80634347	437	+	.	ID="rnd-6_family-1458";Tend="1895";Tstart="1716";shortTE="F";uid="9d01a36d-14b4-4c8a-91e9-81eaf2b7b3d3"
NC_040877.1	RepeatMasker	DNA/Sola-1	34212839	34213308	597	+	.	ID="RND-5_FAMILY-1906";TEgroup="ctg_1%7CRND-5_FAMILY-1906%7C1";Tend="1592";Tstart="970";shortTE="T";uid="040b02c7-e3bc-41f0-8a06-5c38d8db3280"
NC_040877.1	RepeatMasker	DNA/hAT-hAT19	90285314	90285887	1515	+	.	ID="RND-6_FAMILY-8415";TEgroup="ctg_1%7CRND-6_FAMILY-8415%7C5";Tend="1558";Tstart="866";shortTE="F";uid="fde3114e-6823-4c5c-ab4e-2c78e229106c"
NC_040877.1	RepeatMasker	Unknown	937743	938180	744	+	.	ID="RND-1_FAMILY-88";TEgroup="ctg_1%7CRND-1_FAMILY-88%7C4";Tend="371";Tstart="1";shortTE="F";uid="46d64a61-b052-4ec1-a135-e0d1a07de60f"
NC_040877.1	RepeatMasker	DNA	40883792	40884216	1140	+	.	ID="RND-6_FAMILY-1458";Tend="1714";Tstart="1263";shortTE="F";uid="fad84d37-b0dc-403d-9a9d-f290737aa80d"
NC_040877.1	RepeatMasker	DNA/Kolobok-E	72006408	72006642	1428	+	.	ID="RND-5_FAMILY-3544";Tend="1666";Tstart="1421";shortTE="F";uid="7ba0e5f5-1915-4019-9d70-4b02417b9981"
NC_040877.1	RepeatMasker	Retroposon?	7430524	7430995	534	+	.	ID="SINE2-1_AP";Tend="1280";Tstart="763";shortTE="F";uid="94b7c120-5398-49ba-b327-9cd5c2a1744c"
NC_040877.1	RepeatMasker	DNA	28630796	28631198	818	+	.	ID="TTAA2C_AP";Tend="416";Tstart="1";shortTE="F";uid="99ea0f95-a0b4-4727-b951-5d34fcb32423"
NC_040877.1	RepeatMasker	DNA	26252873	26253443	1057	+	.	ID="DNA4-2_AP";Tend="755";Tstart="155";shortTE="F";uid="dca7a59e-1209-4438-90bc-1221f2cec69a"
NC_040877.1	RepeatMasker	DNA/MULE-MuDR	80672592	80672857	402	+	.	ID="RND-5_FAMILY-1849";TEgroup="ctg_1%7CRND-5_FAMILY-1849%7C2";Tend="1706";Tstart="929";shortTE="F";uid="4e7ee240-dac6-458a-87b1-0639e009fb86"
NC_040877.1	RepeatMasker	Unknown	47039989	47040209	803	+	.	ID="RND-5_FAMILY-2904";Tend="1157";Tstart="960";shortTE="F";uid="2590f291-d639-454c-84e8-98dc5804776c"
NC_040877.1	RepeatMasker	LINE/R1	86736022	86736159	555	+	.	ID="SART-9_API";Tend="3670";Tstart="3515";shortTE="F";uid="c7a40a15-8020-45ec-b0b9-0d6b529d7567"
NC_040877.1	RepeatMasker	Retroposon?	64635548	64635685	621	+	.	ID="SINE2-1_AP";Tend="1748";Tstart="1611";shortTE="F";uid="1fdf3ca0-68d6-4464-b809-c886639c8b67"
NC_040877.1	RepeatMasker	DNA	50253973	50254246	1051	+	.	ID="DNA4-2_AP";Tend="291";Tstart="8";shortTE="F";uid="9496d4aa-bd36-4618-aa17-080175b1f62e"
NC_040877.1	RepeatMasker	Unknown	23904297	23904480	629	+	.	ID="RND-6_FAMILY-14764";Tend="2201";Tstart="2018";shortTE="F";uid="bf10f2af-3798-46c9-a6de-eb902415bee8"
NC_040877.1	RepeatMasker	RC/Helitron	446046	448205	16730	+	.	ID="RND-1_FAMILY-51";Tend="3741";Tstart="1610";shortTE="F";uid="e3547268-a925-490d-8887-091a90bda319"
NC_040877.1	RepeatMasker	DNA/Ginger-1	25458501	25458743	1560	+	.	ID="RND-6_FAMILY-4326";Tend="1958";Tstart="1709";shortTE="F";uid="9616b085-9355-47c0-b2d7-d4cfe6272095"
NC_040877.1	RepeatMasker	DNA	46153341	46153607	842	+	.	ID="TTAA7_AP";Tend="381";Tstart="108";shortTE="F";uid="fbfa2c7b-4df1-43e9-80d2-0eccecfb2d3e"
NC_040877.1	RepeatMasker	LTR/Gypsy	93157140	93158314	7743	+	.	ID="RND-1_FAMILY-138";Tend="4212";Tstart="3054";shortTE="F";uid="b85b2d01-4ebe-4534-92f1-9089759dcda2"
NC_040877.1	RepeatMasker	DNA	20748295	20748411	490	+	.	ID="RND-3_FAMILY-392";Tend="1826";Tstart="1711";shortTE="F";uid="3fae2c41-0785-4c19-b3d6-01e269fff064"
NC_040877.1	RepeatMasker	LTR/Gypsy	63596958	63599218	9705	+	.	ID="RND-5_FAMILY-3396";Tend="2689";Tstart="402";shortTE="F";uid="d3ec1abf-bf4d-48b3-af23-55d44862310d"
NC_040877.1	RepeatMasker	DNA/hAT-Charlie	57336942	57337162	435	+	.	ID="HAT-N14_RPR";TEgroup="ctg_1%7CHAT-N14_RPR%7C3";Tend="320";Tstart="1";shortTE="T";uid="539c7aa1-c200-49bc-b4ca-aca9c76c6473"
NC_040877.1	RepeatMasker	Unknown	34074182	34074341	780	+	.	ID="RND-4_FAMILY-975";Tend="971";Tstart="819";shortTE="F";uid="612a7c17-e609-4c6f-9319-402308d82c8d"
NC_040877.1	RepeatMasker	DNA	58322456	58322949	618	+	.	ID="RND-6_FAMILY-1458";TEgroup="ctg_1%7CRND-6_FAMILY-1458%7C10";Tend="1896";Tstart="1520";shortTE="F";uid="73864311-edcb-400c-a310-4a34fd61d076"
NC_040877.1	RepeatMasker	DNA	39686864	39687203	677	+	.	ID="DNA4-2_AP";Tend="342";Tstart="1";shortTE="F";uid="db1cbc8f-c048-4dd8-b99e-ca5b9170787b"
NC_040877.1	RepeatMasker	DNA	70546102	70546429	755	+	.	ID="TTAA2D_AP";Tend="431";Tstart="137";shortTE="F";uid="9d230695-e40d-41d5-b1a9-7b0aa66bf3c7"
NC_040877.1	RepeatMasker	DNA	54046945	54047366	2283	+	.	ID="ttaa4c_ap";Tend="420";Tstart="1";shortTE="F";uid="23349ef6-1e46-473f-ab0b-c1266b4862a1"
NC_040877.1	RepeatMasker	DNA/Ginger-1	61790514	61790763	846	+	.	ID="RND-5_FAMILY-2987";Tend="4246";Tstart="4014";shortTE="F";uid="c1ebd18c-2490-40a2-99c8-260944eb95d2"
NC_040877.1	RepeatMasker	DNA/hAT	49550597	49550974	2673	+	.	ID="RND-1_FAMILY-52";Tend="1301";Tstart="934";shortTE="F";uid="e7dc977f-7853-44a9-a435-9070b1003492"
NC_040877.1	RepeatMasker	DNA/hAT-Tip100	78397323	78397779	2159	+	.	ID="RND-4_FAMILY-1279";Tend="1379";Tstart="943";shortTE="F";uid="d358885b-ac56-48c4-8a40-d480ad53477f"
NC_040877.1	RepeatMasker	DNA/hAT-hAT19	61551851	61552304	1655	+	.	ID="DNA8-80_AP";TEgroup="ctg_1%7CDNA8-80_AP%7C7";Tend="682";Tstart="1";shortTE="F";uid="8e3f5ca0-38bf-4c6b-960a-a764dae6c440"
NC_040877.1	RepeatMasker	Unknown	53495300	53496388	7246	+	.	ID="RND-6_FAMILY-2139";Tend="4784";Tstart="3677";shortTE="F";uid="f09c383e-d82a-4f3d-a597-a32f3a1bfc01"
NC_040877.1	RepeatMasker	Unknown	55875216	55876807	10283	+	.	ID="RND-4_FAMILY-380";Tend="2525";Tstart="994";shortTE="F";uid="53dff52c-20fa-4b41-832f-c6c631aa790e"
NC_040877.1	RepeatMasker	DNA/hAT-Tip100	68189972	68190647	2469	+	.	ID="RND-1_FAMILY-98";Tend="1591";Tstart="902";shortTE="F";uid="4aacfc7a-1ea3-4866-85db-79573c0a4aa8"
NC_040877.1	RepeatMasker	Unknown	4208204	4208681	3274	+	.	ID="RND-6_FAMILY-380";Tend="1423";Tstart="947";shortTE="F";uid="fab29b11-3784-4c45-9959-2315fd59caed"
NC_040877.1	RepeatMasker	DNA/Ginger-1	37303569	37304602	7606	+	.	ID="RND-6_FAMILY-4326";Tend="1958";Tstart="930";shortTE="F";uid="418c4361-bf4f-48a1-9c7c-c5f1fcade420"
NC_040877.1	RepeatMasker	Unknown	77270027	77270286	1748	+	.	ID="RND-5_FAMILY-1851";Tend="1868";Tstart="1585";shortTE="F";uid="98072a50-f424-487d-807b-beee025e23a4"
NC_040877.1	RepeatMasker	Unknown	50323555	50323689	459	+	.	ID="RND-5_FAMILY-3670";Tend="927";Tstart="786";shortTE="F";uid="75c29ad3-a1bd-4c14-b8cd-cea63125f8e5"
NC_040877.1	RepeatMasker	LINE/CR1	9299778	9300172	1835	+	.	ID="RND-6_FAMILY-7842";Tend="414";Tstart="17";shortTE="F";uid="0d5cc47e-6afc-4b59-b5ad-a4c94b646332"
NC_040877.1	RepeatMasker	DNA/hAT-Tip100	7867003	7867234	1824	+	.	ID="RND-4_FAMILY-348";Tend="1067";Tstart="839";shortTE="F";uid="5904d201-6fa0-4687-a40b-8506c5146294"
NC_040877.1	RepeatMasker	DNA/hAT-hATm	6258373	6258583	439	+	.	ID="RND-6_FAMILY-3788";Tend="1224";Tstart="994";shortTE="F";uid="6028a63a-6e36-4140-9b61-f97f276f59ec"
NC_040877.1	RepeatMasker	DNA/hAT-Charlie	89712501	89712657	1015	+	.	ID="RND-6_FAMILY-3525";Tend="1147";Tstart="967";shortTE="F";uid="2894ff3d-707d-4817-8687-fa34da308b07"
NC_040877.1	RepeatMasker	Unknown	72322622	72322999	2197	+	.	ID="RND-6_FAMILY-10015";Tend="1109";Tstart="726";shortTE="F";uid="3519b30f-c1d7-4969-bc63-617361f9c334"
NC_040877.1	RepeatMasker	Unknown	51355226	51355420	1323	+	.	ID="RND-6_FAMILY-1261";Tend="1129";Tstart="935";shortTE="F";uid="9a8a9228-b0f2-4e89-8e78-bae053039b9b"
NC_040877.1	RepeatMasker	DNA/Ginger-1	49732663	49732823	564	+	.	ID="GINGER1-1_AP";Tend="5173";Tstart="5010";shortTE="F";uid="8d41b41b-ac49-45e8-b430-33605a401f3c"
NC_040877.1	RepeatMasker	LINE/I-Jockey	73071909	73073218	1466	+	.	ID="RND-5_FAMILY-1919";Tend="1585";Tstart="289";shortTE="F";uid="843afd5e-ae57-42d7-a415-4706243a92bf"
NC_040877.1	RepeatMasker	DNA/Ginger-1	12850960	12851166	660	+	.	ID="RND-6_FAMILY-4326";Tend="1167";Tstart="946";shortTE="F";uid="3480f694-8ef9-47c0-97b9-386399eb4b03"
NC_040877.1	RepeatMasker	DNA/MULE-MuDR	40625255	40625404	631	+	.	ID="RND-6_FAMILY-14941";Tend="1629";Tstart="1496";shortTE="F";uid="e5141d2c-4126-406f-8728-3ef526284fd8"
NC_040877.1	RepeatMasker	DNA/hAT-Ac	29950564	29950694	538	+	.	ID="DNA8-39_AP";Tend="162";Tstart="29";shortTE="F";uid="428094ba-0e2a-45e1-a7ad-50a040a39d21"
NC_040877.1	RepeatMasker	DNA/Ginger-1	53411866	53412005	715	+	.	ID="RND-5_FAMILY-3437";Tend="6022";Tstart="5879";shortTE="F";uid="491552bb-06b8-4353-b07a-f9786c570638"
NC_040877.1	RepeatMasker	Unknown	40664911	40666208	4745	+	.	ID="RND-5_FAMILY-16058";Tend="1908";Tstart="598";shortTE="F";uid="17e2897c-f52c-4d5f-8b6b-20408174ed77"
NC_040877.1	RepeatMasker	RC/Helitron	92210354	92213537	24763	+	.	ID="RND-1_FAMILY-51";Tend="3100";Tstart="1";shortTE="F";uid="62f4555b-240a-4800-8741-bd2226a7806e"
NC_040877.1	RepeatMasker	Unknown	14098713	14099140	1325	+	.	ID="RND-6_FAMILY-11678";Tend="1315";Tstart="841";shortTE="F";uid="4404df10-96c8-4d79-9459-94700ddb33b4"
NC_040877.1	RepeatMasker	DNA	65567603	65567850	1558	+	.	ID="TTAA2C_AP";Tend="423";Tstart="164";shortTE="F";uid="13e2e0d9-a552-4d47-a722-2328837e6bcb"
NC_040877.1	RepeatMasker	DNA/Ginger-1	58276064	58277084	5987	+	.	ID="RND-6_FAMILY-4326";Tend="1959";Tstart="939";shortTE="F";uid="33b946bf-ff17-4d6d-be01-993228a86189"
NC_040877.1	RepeatMasker	DNA/Ginger-1	8120592	8121045	611	+	.	ID="RND-6_FAMILY-4326";Tend="1413";Tstart="951";shortTE="F";uid="fad6d9be-ba16-4028-aafa-aadf38f11bd4"
NC_040877.1	RepeatMasker	DNA	48384711	48385107	774	+	.	ID="DNA4-3_AP";Tend="465";Tstart="88";shortTE="F";uid="0c3157e3-439a-4946-b026-f00905dd93a8"
NC_040877.1	RepeatMasker	DNA/hAT-Tip100	33466219	33466463	1236	+	.	ID="RND-5_FAMILY-266";Tend="1045";Tstart="792";shortTE="F";uid="85d28841-165a-44d7-b07a-97cefd0d0b96"
NC_040877.1	RepeatMasker	Retroposon?	77080358	77080504	420	+	.	ID="SINE2-2_AP";Tend="1975";Tstart="1834";shortTE="F";uid="f1d831ae-fcff-4592-b102-8b47e503b127"
NC_040877.1	RepeatMasker	DNA/hAT-Charlie	80135084	80135280	1081	+	.	ID="DNA8-34_AP";Tend="194";Tstart="1";shortTE="F";uid="f2414dd5-dac9-49b0-8efb-e2558d4f3750"
NC_040877.1	RepeatMasker	DNA	86737619	86737933	1155	+	.	ID="TTAA2C_AP";Tend="423";Tstart="96";shortTE="F";uid="bfce4ebf-4a05-409f-b978-fef7b0afd04a"
NC_040877.1	RepeatMasker	DNA	47232015	47232437	1756	+	.	ID="DNAX-2_AP";Tend="465";Tstart="28";shortTE="F";uid="53529a3b-d6ff-48bc-b3d7-8107d4e7fcf2"
NC_040877.1	RepeatMasker	DNA/Ginger-1	45963804	45964129	525	+	.	ID="RND-6_FAMILY-4326";Tend="1908";Tstart="1542";shortTE="F";uid="c2bf69e1-4d50-4644-a598-929515c3a44d"
NC_040877.1	RepeatMasker	DNA	79120719	79121238	1087	+	.	ID="DNA4-2_AP";Tend="769";Tstart="277";shortTE="F";uid="61c1a8cf-ba8f-4f9d-bf82-068354a33c9a"
NC_040877.1	RepeatMasker	Retroposon?	49692906	49693027	696	+	.	ID="RND-6_FAMILY-6578";Tend="1140";Tstart="1020";shortTE="F";uid="b947ade3-965b-4b8f-a4e1-4359a36ac29d"
NC_040877.1	RepeatMasker	DNA/TcMar-Tc1	60304755	60305091	1140	+	.	ID="MARINER-N12_RPR";Tend="359";Tstart="28";shortTE="F";uid="f21d3fbe-95a7-4af8-a75e-e6010610aa3d"
NC_040877.1	RepeatMasker	DNA	22615702	22615915	942	+	.	ID="TTAA3_AP";Tend="429";Tstart="163";shortTE="F";uid="9f131fe8-ad94-4649-9c72-46064353887c"
NC_040877.1	RepeatMasker	DNA	55984391	55984522	497	+	.	ID="DNA-TTAA-1_AP";Tend="421";Tstart="294";shortTE="F";uid="70a739f8-8c3a-440b-910e-884af8d68324"
NC_040877.1	RepeatMasker	Unknown	84454329	84454555	819	+	.	ID="RND-1_FAMILY-34";Tend="1073";Tstart="852";shortTE="F";uid="a69b7ba9-eb12-42b0-baec-d2d165f522da"
NC_040877.1	RepeatMasker	Retroposon?	60872333	60872965	695	+	.	ID="SINE2-1_AP";Tend="1447";Tstart="237";shortTE="F";uid="7c6eeaf6-3722-43f0-94b9-73dc19f68237"
NC_040877.1	RepeatMasker	DNA/Kolobok-E	53885375	53885560	430	+	.	ID="KOLOBOKE-2_AP";Tend="1334";Tstart="1139";shortTE="F";uid="7cc94674-e8f9-407c-9489-98bd52291308"
NC_040877.1	RepeatMasker	DNA/MULE-MuDR	51481495	51481924	1268	+	.	ID="MUDR8X_AP";Tend="1406";Tstart="975";shortTE="F";uid="5ad5ea5e-d602-4c1e-a06e-dd56d4b2d356"
NC_040877.1	RepeatMasker	DNA	93627709	93627892	1188	+	.	ID="RND-6_FAMILY-1458";Tend="1632";Tstart="1448";shortTE="F";uid="61cf1247-a0b2-4b34-9d8f-2c7e9f59640a"
NC_040877.1	RepeatMasker	Unknown	53603410	53604546	7749	+	.	ID="RND-1_FAMILY-47";Tend="2005";Tstart="862";shortTE="F";uid="102a3763-e4e4-4c7c-92c5-0aca040e3264"
NC_040877.1	RepeatMasker	DNA	62303096	62303440	449	+	.	ID="DNA4-2_AP";Tend="344";Tstart="1";shortTE="F";uid="45b7c7fd-effb-4b9a-8395-d0c484932180"
NC_040877.1	RepeatMasker	DNA/TcMar-Tigger	67730745	67730913	943	+	.	ID="DNAX-5_AP";Tend="155";Tstart="1";shortTE="F";uid="a1bf8856-4c70-4756-8e4b-3d1dd9abad48"
NC_040877.1	RepeatMasker	DNA/Ginger-1	34592725	34593288	3359	+	.	ID="RND-6_FAMILY-4326";Tend="1958";Tstart="1377";shortTE="F";uid="2e71d205-1b86-43ef-815d-51e2b2e64cd9"
NC_040877.1	RepeatMasker	DNA/Ginger-1	10427378	10427611	407	+	.	ID="RND-5_FAMILY-3386";Tend="3274";Tstart="3065";shortTE="F";uid="14c40d9b-3118-4916-b64e-a6d25fc2db49"
NC_040877.1	RepeatMasker	Unknown	36143511	36144695	2502	+	.	ID="RND-5_FAMILY-5039";Tend="2116";Tstart="975";shortTE="F";uid="204962f4-78b8-4369-b492-b9db40561f1c"
NC_040877.1	RepeatMasker	DNA/hAT-Tip100	61048779	61049355	573	+	.	ID="RND-6_FAMILY-3875";TEgroup="ctg_1%7CRND-6_FAMILY-3875%7C4";Tend="1699";Tstart="1061";shortTE="T";uid="4b9e4746-f1f3-4520-a09e-5ded46510443"
NC_040877.1	RepeatMasker	DNA/hAT-hAT19	92741115	92741480	1680	+	.	ID="RND-6_FAMILY-16104";Tend="1329";Tstart="980";shortTE="F";uid="0a651766-c1cb-40c7-a421-09132ecc3e73"
NC_040877.1	RepeatMasker	DNA	15132498	15132695	426	+	.	ID="TTAA2D_AP";Tend="392";Tstart="185";shortTE="F";uid="34e529ce-9d6e-4cad-8f1a-594d51626044"
NC_040877.1	RepeatMasker	LTR/Gypsy	23444417	23444587	579	+	.	ID="GYPSY-24_DEL-I";Tend="2764";Tstart="2594";shortTE="F";uid="4e49050c-3d6a-4dc4-87f7-ff4105198db6"
NC_040877.1	RepeatMasker	DNA/Ginger-1	64295465	64295981	865	+	.	ID="RND-6_FAMILY-4326";Tend="1987";Tstart="1446";shortTE="F";uid="8445c1e7-339f-47de-90d6-f14db564d141"
NC_040877.1	RepeatMasker	Retroposon?	35360558	35361021	1252	+	.	ID="RND-1_FAMILY-136";Tend="630";Tstart="92";shortTE="F";uid="85297e91-13e3-4cbc-ba52-8539af6a1982"
NC_040877.1	RepeatMasker	RC/Helitron	69690823	69690927	502	+	.	ID="HELITRON-5_DRH";Tend="105";Tstart="2";shortTE="F";uid="7718725b-580b-4582-a50a-7ff710855207"
NC_040877.1	RepeatMasker	DNA/hAT-Tip100	57323115	57323269	999	+	.	ID="RND-6_FAMILY-22107";Tend="1312";Tstart="1158";shortTE="F";uid="6ea6bd56-ed69-4e66-b3da-ddc22a615e43"
NC_040877.1	RepeatMasker	DNA/MULE-MuDR	86658718	86658877	677	+	.	ID="MUDR2X_AP";Tend="194";Tstart="43";shortTE="F";uid="c9e109ac-5494-4d83-8f19-ba5661191de7"
NC_040877.1	RepeatMasker	Unknown	86657958	86658722	6731	+	.	ID="RND-5_FAMILY-14593";Tend="1633";Tstart="873";shortTE="F";uid="8b072282-17c6-4c46-99db-075d81eb1b4d"
NC_040877.1	RepeatMasker	LINE/L2	90227311	90227411	439	+	.	ID="L2-10_HMEL";Tend="2181";Tstart="2081";shortTE="F";uid="47ef6d41-6f55-4514-ae87-590aeb6eb096"
NC_040877.1	RepeatMasker	DNA/Kolobok-E	8005681	8005819	427	+	.	ID="RND-6_FAMILY-13774";Tend="2395";Tstart="2236";shortTE="F";uid="ea1a9467-3905-4293-b58a-a1b3b8f21566"
NC_040877.1	RepeatMasker	Unknown	1767230	1768128	2568	+	.	ID="RND-1_FAMILY-103";Tend="1680";Tstart="955";shortTE="F";uid="5c15b89e-5add-41d2-ac17-1c05e21e047a"
NC_040877.1	RepeatMasker	DNA/hAT-Tip100	21727857	21728021	1019	+	.	ID="RND-5_FAMILY-12368";Tend="1125";Tstart="964";shortTE="F";uid="eb5f97f9-f404-4aed-9335-883121c3d9dd"
NC_040877.1	RepeatMasker	DNA	22343700	22344563	2983	+	.	ID="RND-6_FAMILY-13390";Tend="1388";Tstart="504";shortTE="F";uid="8222ca3e-3fcd-4163-8fd6-ad4f3f2adf8a"
NC_040877.1	RepeatMasker	Unknown	75273047	75274095	4867	+	.	ID="RND-1_FAMILY-37";Tend="2777";Tstart="1626";shortTE="F";uid="6d85f4e2-27a1-4308-838d-7eff82c037f8"
NC_040877.1	RepeatMasker	DNA/hAT-Charlie	7833478	7833687	1191	+	.	ID="RND-6_FAMILY-1685";Tend="1191";Tstart="976";shortTE="F";uid="9469a249-9397-45a6-a0e8-95e8e2c0c09f"
NC_040877.1	RepeatMasker	DNA/CMC-EnSpm	86838790	86838909	410	+	.	ID="HALYOMORPHA_HALYS-6_FAMILY-207";Tend="147";Tstart="31";shortTE="F";uid="727b7abd-63a0-42d4-82ce-9a0bcd56e5c0"
NC_040877.1	RepeatMasker	Unknown	93347679	93349556	17793	+	.	ID="RND-6_FAMILY-1255";Tend="2909";Tstart="637";shortTE="F";uid="7c0eba1b-fa30-4064-a2fa-d83d99c1252c"
NC_040877.1	RepeatMasker	DNA	7927185	7927648	871	+	.	ID="TTAA2D_AP";Tend="431";Tstart="6";shortTE="F";uid="6073ab93-5a92-4fa7-9548-1808eeb03722"
NC_040877.1	RepeatMasker	LTR/Copia	74247833	74249694	970	+	.	ID="RND-6_FAMILY-8499";TEgroup="ctg_1%7CRND-6_FAMILY-8499%7C1";Tend="2414";Tstart="48";shortTE="F";uid="15478fb7-eee9-424f-b349-a13f3a3b86f0"
NC_040877.1	RepeatMasker	Unknown	72877587	72877736	928	+	.	ID="RND-6_FAMILY-1255";Tend="1251";Tstart="1106";shortTE="F";uid="4dcd269f-7800-42bc-ae13-0677833bc135"
NC_040877.1	RepeatMasker	DNA/hAT-Ac	23323534	23324256	5130	+	.	ID="RND-5_FAMILY-2357";Tend="1757";Tstart="1034";shortTE="F";uid="43e84959-c63c-4215-bd4d-da1fd2e887c1"
NC_040877.1	RepeatMasker	Retroposon?	26168688	26168810	468	+	.	ID="SINE2-1_AP";Tend="1770";Tstart="1627";shortTE="F";uid="569ecd37-0dff-4066-b804-ee7c8c7b20ce"
NC_040877.1	RepeatMasker	DNA	87731789	87732063	457	+	.	ID="DNA4-3_AP";Tend="481";Tstart="218";shortTE="F";uid="351949ab-d3a0-407c-90dc-9ecf2af163e9"
NC_040877.1	RepeatMasker	DNA	42022301	42022426	525	+	.	ID="DNA-TTAA-1_AP";Tend="406";Tstart="278";shortTE="F";uid="204d35e9-5af8-472b-8b3c-c1afc68799d5"
NC_040877.1	RepeatMasker	LTR/Gypsy	9677098	9677365	460	+	.	ID="GYPSY-27_DPU-I";Tend="1966";Tstart="1702";shortTE="F";uid="0b31b1e4-2b5e-4724-b2bd-a790cbe168ac"
NC_040877.1	RepeatMasker	DNA/MULE-MuDR	50145911	50146976	7224	+	.	ID="RND-1_FAMILY-86";Tend="3286";Tstart="2216";shortTE="F";uid="8f06ee6d-9500-4181-9cf2-b93f7a852de5"
NC_040877.1	RepeatMasker	DNA/hAT-Tip100	70167412	70167712	405	+	.	ID="RND-1_FAMILY-98";TEgroup="ctg_1%7CRND-1_FAMILY-98%7C10";Tend="2060";Tstart="789";shortTE="T";uid="094e0397-34d0-49b0-8488-1179811580d2"
NC_040877.1	RepeatMasker	DNA/MULE-MuDR	85981311	85981414	411	+	.	ID="RND-6_FAMILY-11912";Tend="4671";Tstart="4569";shortTE="F";uid="0dbd4e9b-ec95-4ee1-8944-050a9aca6c65"
NC_040877.1	RepeatMasker	DNA/hAT-Charlie	25456226	25456614	847	+	.	ID="HAT-N11_AP";Tend="631";Tstart="235";shortTE="F";uid="e644f221-5f96-4264-98ba-2610c34440fc"
NC_040877.1	RepeatMasker	DNA/MULE-MuDR	77466124	77466651	3985	+	.	ID="RND-5_FAMILY-2951";Tend="1515";Tstart="995";shortTE="F";uid="505a36ec-c8ef-421d-b2ee-74c65f2f2bf0"
NC_040877.1	RepeatMasker	Retroposon?	53328985	53331169	11297	+	.	ID="RND-5_FAMILY-3902";Tend="2212";Tstart="84";shortTE="F";uid="44f2d4f7-3f2a-4cb2-8e7a-aaa98933e363"
NC_040877.1	RepeatMasker	Unknown	7106420	7107031	753	+	.	ID="RND-6_FAMILY-892";Tend="977";Tstart="404";shortTE="F";uid="4ba2cd40-335b-4b1d-a8d9-12887730ee96"
NC_040877.1	RepeatMasker	Unknown	50922269	50922593	2091	+	.	ID="RND-1_FAMILY-2";Tend="1186";Tstart="864";shortTE="F";uid="0391a9c4-cb10-4574-a0c4-bfd547627189"
NC_040877.1	RepeatMasker	DNA/hAT-Charlie	1999067	2000730	2811	+	.	ID="RND-5_FAMILY-544";Tend="2152";Tstart="498";shortTE="F";uid="cf0140a2-7ed2-4138-b38f-78d2a7e2a384"
NC_040877.1	RepeatMasker	DNA/Maverick	61242197	61243146	495	+	.	ID="polinton-3_rpr";Tend="4715";Tstart="3771";shortTE="F";uid="63f58593-3dad-406b-b518-1bdb7a58f960"
NC_040877.1	RepeatMasker	DNA/Ginger-1	48126186	48126551	956	+	.	ID="RND-6_FAMILY-4326";TEgroup="ctg_1%7CRND-6_FAMILY-4326%7C42";Tend="1901";Tstart="954";shortTE="F";uid="db6a895b-fbe2-4b98-9ee5-84c302a58835"
NC_040877.1	RepeatMasker	Unknown	46816412	46817083	4581	+	.	ID="RND-6_FAMILY-7230";Tend="1585";Tstart="961";shortTE="F";uid="479f5c37-a04e-4235-818e-058b9d42154e"
NC_040877.1	RepeatMasker	DNA/Kolobok-E	56326858	56327099	1089	+	.	ID="RND-5_FAMILY-3544";Tend="1227";Tstart="928";shortTE="F";uid="1228f475-b63e-4d18-b44a-ff37355a1b53"
NC_040877.1	RepeatMasker	Unknown	70833636	70833770	423	+	.	ID="RND-6_FAMILY-1480";Tend="992";Tstart="856";shortTE="F";uid="8ef40cfb-bfcd-47c8-b1ec-c8306aa3593c"
NC_040877.1	RepeatMasker	DNA/PiggyBac	23637941	23638705	1127	+	.	ID="RND-6_FAMILY-7919";Tend="3090";Tstart="2323";shortTE="F";uid="fe56ff62-bd3b-4c4d-b8bf-0dd625a56265"
NC_040877.1	RepeatMasker	DNA/Kolobok-E	34704763	34704923	465	+	.	ID="RND-6_FAMILY-13774";Tend="2378";Tstart="2227";shortTE="F";uid="df93ae28-c964-4d70-9277-608603b07b14"
NC_040877.1	RepeatMasker	DNA/Kolobok-E	40395665	40396232	907	+	.	ID="KOLOBOKE-4_AP";Tend="3100";Tstart="2524";shortTE="F";uid="7dffbd36-86ef-445d-a88c-0cf5e22325be"
NC_040877.1	RepeatMasker	DNA/Ginger-1	13417551	13417919	460	+	.	ID="RND-6_FAMILY-4326";TEgroup="ctg_1%7CRND-6_FAMILY-4326%7C5";Tend="1958";Tstart="950";shortTE="T";uid="f9397a3c-cb70-4b26-8bc8-3825adaba664"
NC_040877.1	RepeatMasker	DNA/hAT-hAT19	19114355	19114885	2655	+	.	ID="RND-4_FAMILY-641";Tend="1493";Tstart="937";shortTE="F";uid="e00e01d0-da8a-46d4-a731-94ad2b7e949f"
NC_040877.1	RepeatMasker	Retroposon?	75715487	75715654	420	+	.	ID="SINE2-2_AP";Tend="1998";Tstart="1852";shortTE="F";uid="15ee57b1-f8d2-4eb9-b567-3d07b089e18c"
NC_040877.1	RepeatMasker	Unknown	1152983	1159135	33412	+	.	ID="RND-1_FAMILY-79";Tend="4368";Tstart="1";shortTE="F";uid="2eafda0f-321a-454f-a826-190415aaea63"
NC_040877.1	RepeatMasker	DNA/hAT-Tip100	63235438	63235552	725	+	.	ID="RND-1_FAMILY-57";Tend="1054";Tstart="939";shortTE="F";uid="115ad68c-e6d4-41ae-bc9b-8d51f7c3f50d"
NC_040877.1	RepeatMasker	Retroposon?	26975556	26976098	525	+	.	ID="SINE2-1_AP";Tend="1770";Tstart="1208";shortTE="F";uid="d9a4065d-701c-433e-a857-47f8d5b530c7"
NC_040877.1	RepeatMasker	DNA/hAT	6003797	6004683	3005	+	.	ID="HAT-N18_AP";Tend="812";Tstart="1";shortTE="F";uid="0b9f8371-40c7-4cb1-9072-c65270771821"
NC_040877.1	RepeatMasker	DNA/MULE-MuDR	91930784	91930889	703	+	.	ID="RND-1_FAMILY-116";Tend="3417";Tstart="3311";shortTE="F";uid="0da77d74-2149-4c18-891d-5a019f6a2c56"
NC_040877.1	RepeatMasker	Unknown	71150723	71151673	7058	+	.	ID="RND-5_FAMILY-1851";Tend="1908";Tstart="962";shortTE="F";uid="17bd382d-8d7b-4eba-8bb3-bfdc5d555b85"
NC_040877.1	RepeatMasker	Unknown	89727726	89728033	907	+	.	ID="RND-6_FAMILY-1261";Tend="313";Tstart="39";shortTE="F";uid="c615bcc9-5a55-4a59-abf6-f4e5212fd70d"
NC_040877.1	RepeatMasker	Unknown	939673	944573	33700	+	.	ID="RND-1_FAMILY-143";Tend="4364";Tstart="285";shortTE="F";uid="087e8d56-7a36-4b35-b348-7ec355495ffc"
NC_040877.1	RepeatMasker	DNA/MULE-MuDR	47225542	47226497	2606	+	.	ID="RND-5_FAMILY-1849";Tend="2077";Tstart="1187";shortTE="F";uid="cdbd9923-886d-41ad-b58f-c253d230b2a4"
NC_040877.1	RepeatMasker	DNA	78057473	78057659	468	+	.	ID="TTAA3B_AP";Tend="434";Tstart="266";shortTE="F";uid="080e049b-58ff-48d6-81f7-71f82a96e11a"
NC_040877.1	RepeatMasker	DNA/hAT	86668503	86669783	7230	+	.	ID="RND-5_FAMILY-13";Tend="2221";Tstart="909";shortTE="F";uid="e0379ef2-77c1-441b-9b2c-c4fa5d5d8e72"
NC_040877.1	RepeatMasker	DNA	81364664	81364784	509	+	.	ID="dna2-2_ap";Tend="150";Tstart="6";shortTE="F";uid="e4221319-6be0-4111-8c4d-88fd8254ef6a"
NC_040877.1	RepeatMasker	DNA/hAT-Blackjack	40196854	40196967	440	+	.	ID="HAT-4_PBA";Tend="5995";Tstart="5881";shortTE="F";uid="72cab3ad-c8bc-4294-a613-5a457c6d9c77"
NC_040877.1	RepeatMasker	DNA/Kolobok-E	56403573	56403746	756	+	.	ID="RND-5_FAMILY-3544";Tend="1595";Tstart="1383";shortTE="F";uid="0eb01f55-74e7-4841-8d51-350c0b1f9701"
NC_040877.1	RepeatMasker	DNA/MULE-MuDR	16217520	16217625	513	+	.	ID="RND-6_FAMILY-2135";Tend="2571";Tstart="2472";shortTE="F";uid="44e01b9f-0af8-4b57-8e08-e47ace871fa3"
NC_040877.1	RepeatMasker	DNA/hAT-hATm	79804198	79804531	1839	+	.	ID="HAT-6_AP";Tend="340";Tstart="2";shortTE="F";uid="cba76941-ed4c-49c4-b1a0-e566af5d336f"
NC_040877.1	RepeatMasker	DNA/hAT-Charlie	29828031	29828268	1164	+	.	ID="RND-6_FAMILY-1685";Tend="1183";Tstart="938";shortTE="F";uid="1bad8b55-06d7-41b0-86f0-d08b5273c379"
NC_040877.1	RepeatMasker	Unknown	72792929	72793132	981	+	.	ID="RND-5_FAMILY-3670";Tend="1396";Tstart="1200";shortTE="F";uid="0def2403-87bd-4ffe-ba24-25bb1e326069"
NC_040877.1	RepeatMasker	DNA	43930886	43931586	2282	+	.	ID="DNA4-2_AP";Tend="769";Tstart="1";shortTE="F";uid="b150f57a-b49a-43e4-a2b7-81403c4d6a14"
NC_040877.1	RepeatMasker	DNA/Sola-1	18882971	18883732	4990	+	.	ID="RND-5_FAMILY-641";Tend="1615";Tstart="831";shortTE="F";uid="160ad53f-4abf-4827-91ba-578726dde7e9"
NC_040877.1	RepeatMasker	Retroposon?	58815510	58816158	511	+	.	ID="SINE2-1_AP";TEgroup="ctg_1%7CSINE2-1_AP%7C20";Tend="1720";Tstart="650";shortTE="F";uid="1b2d1772-35e8-45c2-b964-7bdc6720aed4"
NC_040877.1	RepeatMasker	DNA/Kolobok-E	86101561	86101721	410	+	.	ID="RND-6_FAMILY-13774";Tend="2383";Tstart="2234";shortTE="F";uid="e398f572-4138-4616-9cd0-d3b040db774e"
NC_040877.1	RepeatMasker	RC/Helitron	83400702	83400867	475	+	.	ID="RND-5_FAMILY-1534";Tend="2001";Tstart="1840";shortTE="F";uid="11993d93-4ed8-45c5-ba77-3656389607d3"
NC_040877.1	RepeatMasker	DNA	44188329	44188510	439	+	.	ID="ttaa2b_ap";Tend="410";Tstart="228";shortTE="F";uid="7bc41a05-20ef-4889-ae5a-94c266d1379d"
NC_040877.1	RepeatMasker	DNA/TcMar-Tigger	87878305	87878537	1020	+	.	ID="RND-5_FAMILY-4790";Tend="3085";Tstart="2858";shortTE="F";uid="3800a6f6-d4f9-4d65-9317-0bc50ca4aa93"
NC_040877.1	RepeatMasker	DNA	75866709	75867318	936	+	.	ID="DNA4-2_AP";Tend="768";Tstart="139";shortTE="F";uid="e99f8d0d-d122-41d4-b789-7dc9485b424f"
NC_040877.1	RepeatMasker	DNA	55762363	55762848	2548	+	.	ID="RND-6_FAMILY-6726";Tend="1448";Tstart="969";shortTE="F";uid="b6e8be59-f81b-4361-b5c7-dcc93d262577"
NC_040877.1	RepeatMasker	DNA	43424313	43424636	1609	+	.	ID="TTAA4B_AP";Tend="427";Tstart="77";shortTE="F";uid="7acb5ff1-1d65-452d-aa64-3741524bacf3"
NC_040877.1	RepeatMasker	DNA	55715675	55716277	2803	+	.	ID="RND-6_FAMILY-1458";Tend="1939";Tstart="1263";shortTE="F";uid="b92f06c0-9655-4b80-a313-ceafc4eaab3e"
NC_040877.1	RepeatMasker	DNA	42094847	42095607	2010	+	.	ID="DNA4-2_AP";Tend="769";Tstart="1";shortTE="F";uid="cb475865-81c6-4162-8dca-1822d8cf8ea8"
NC_040877.1	RepeatMasker	DNA/TcMar-Tigger	65350515	65350806	578	+	.	ID="RND-6_FAMILY-289";Tend="1251";Tstart="881";shortTE="F";uid="b8350c2a-d54f-440f-a614-aa7b41bc41a4"
NC_040877.1	RepeatMasker	DNA/hAT-Tip100	62957033	62957234	668	+	.	ID="RND-6_FAMILY-12456";Tend="856";Tstart="620";shortTE="F";uid="a1c2d522-762d-49c0-a297-207c997004e8"
NC_040877.1	RepeatMasker	DNA/hAT	75357661	75357790	530	+	.	ID="DNA8-40_AP";Tend="634";Tstart="506";shortTE="F";uid="45c21bdc-3e05-45c5-b402-2f9ffa69b9c5"
NC_040877.1	RepeatMasker	DNA	39236788	39236912	401	+	.	ID="ttaa3c_ap";Tend="362";Tstart="245";shortTE="F";uid="6177be32-1d8f-4eca-8b81-778aea498dda"
NC_040877.1	RepeatMasker	DNA/hAT-Charlie	73131172	73131296	578	+	.	ID="DNA8-51_AP";Tend="174";Tstart="35";shortTE="F";uid="e861c412-608d-4dc1-899e-a3d264e335a7"
NC_040877.1	RepeatMasker	DNA/hAT-hAT19	29667620	29667916	628	+	.	ID="RND-6_FAMILY-2608";Tend="1634";Tstart="1345";shortTE="F";uid="866d1cbf-15ee-456c-a77a-f7c997f34097"
NC_040877.1	RepeatMasker	DNA	44271092	44271330	537	+	.	ID="DNA4-3_AP";Tend="239";Tstart="1";shortTE="F";uid="2409b42e-7a6e-4150-8721-c90f81410880"
NC_040877.1	RepeatMasker	DNA	52435221	52435590	953	+	.	ID="DNA4-2_AP";Tend="769";Tstart="420";shortTE="F";uid="5ca9dd26-9552-4ff2-b2f9-3aa5eacb0e5d"
NC_040877.1	RepeatMasker	Unknown	25326643	25326964	2516	+	.	ID="RND-1_FAMILY-20";Tend="1294";Tstart="972";shortTE="F";uid="9c021dc5-8708-402a-915c-4a82488a4d12"
NC_040877.1	RepeatMasker	DNA/hAT	79984834	79984941	567	+	.	ID="DNA8-105_AP";Tend="424";Tstart="317";shortTE="F";uid="77c71a26-1f2e-4c53-a43f-b0bf33789004"
NC_040877.1	RepeatMasker	DNA/TcMar-Mariner	33367045	33367804	1065	+	.	ID="MARINER-30_RPR";TEgroup="ctg_1%7CMARINER-30_RPR%7C4";Tend="1145";Tstart="1";shortTE="F";uid="79e7d75c-44e7-4c36-9d4f-b0c11b556f1f"
NC_040877.1	RepeatMasker	DNA/hAT-Tip100	64318553	64318854	1139	+	.	ID="RND-5_FAMILY-93";Tend="1455";Tstart="1118";shortTE="F";uid="b812966b-6493-4d7c-a591-0bef39f25dad"
NC_040877.1	RepeatMasker	DNA	42446272	42446489	508	+	.	ID="ttaa3b_ap";Tend="299";Tstart="99";shortTE="F";uid="4e2d484c-e25d-437b-b0dc-de6fdf152f30"
NC_040877.1	RepeatMasker	DNA/hAT-Tip100	15627913	15628029	444	+	.	ID="HAT-3_AP";Tend="2450";Tstart="2336";shortTE="F";uid="2d49df84-dfe6-4911-8b46-bca1c5425bc7"
NC_040877.1	RepeatMasker	DNA/MULE-MuDR	29921862	29922272	1479	+	.	ID="RND-6_FAMILY-16593";Tend="2267";Tstart="1868";shortTE="F";uid="02443673-9895-4b16-9582-59eb02118391"
NC_040877.1	RepeatMasker	DNA/MULE-MuDR	48970921	48971890	7151	+	.	ID="RND-6_FAMILY-1257";Tend="3049";Tstart="2073";shortTE="F";uid="8eda9516-696f-4300-8cff-b1968dbd9fb8"
NC_040877.1	RepeatMasker	DNA	55756213	55756519	498	+	.	ID="TTAA2C_AP";Tend="423";Tstart="100";shortTE="F";uid="36085200-1fe2-4112-b4cc-aee8079c6952"
NC_040877.1	RepeatMasker	DNA/MULE-MuDR	32384964	32385084	514	+	.	ID="RND-5_FAMILY-5008";Tend="1517";Tstart="1389";shortTE="F";uid="f7454079-3598-4170-a27f-49f8ab7fcfb6"
NC_040877.1	RepeatMasker	Unknown	87120170	87120655	2414	+	.	ID="RND-5_FAMILY-3700";Tend="1340";Tstart="887";shortTE="F";uid="a2883c22-e36d-4e22-b51f-bb038e3c4a7c"
NC_040877.1	RepeatMasker	Unknown	74525109	74525344	1143	+	.	ID="RND-1_FAMILY-123";Tend="1137";Tstart="910";shortTE="F";uid="5e9e6752-1596-4adf-91e1-d9628506efa2"
NC_040877.1	RepeatMasker	Unknown	1363925	1364124	1578	+	.	ID="RND-1_FAMILY-107";Tend="3361";Tstart="3161";shortTE="F";uid="e9011c3a-4b9a-40c9-9e30-5e3ba066fade"
NC_040877.1	RepeatMasker	DNA	48986734	48987875	4679	+	.	ID="RND-1_FAMILY-25";TEgroup="ctg_1%7CRND-1_FAMILY-25%7C6";Tend="1845";Tstart="105";shortTE="F";uid="ef867cc3-d72f-4c03-8b95-32d7079b4de4"
NC_040877.1	RepeatMasker	LTR/Gypsy	1688846	1690805	13474	+	.	ID="RND-1_FAMILY-138";Tend="4212";Tstart="2245";shortTE="F";uid="5b31c04d-2950-4b23-8a43-4c9b4683418b"
NC_040877.1	RepeatMasker	DNA	51558728	51558927	589	+	.	ID="dna4-2_ap";Tend="201";Tstart="1";shortTE="F";uid="860a6448-5861-4e81-953c-324582bf6510"
NC_040877.1	RepeatMasker	Unknown	94151935	94152723	4114	+	.	ID="RND-1_FAMILY-40";Tend="3708";Tstart="2916";shortTE="F";uid="d9b4469e-4d06-4ce9-9b6f-a0068415759e"
NC_040877.1	RepeatMasker	Unknown	48958377	48961181	18351	+	.	ID="RND-1_FAMILY-33";Tend="7146";Tstart="4381";shortTE="F";uid="0fda44ec-e6f3-4cd7-ae6b-766e99e51c28"
NC_040877.1	RepeatMasker	DNA/Ginger-1	30211493	30211940	1026	+	.	ID="RND-6_FAMILY-4326";Tend="1958";Tstart="1544";shortTE="F";uid="4a04a7db-5aba-4d82-9442-15189b32b966"
NC_040877.1	RepeatMasker	DNA/Ginger-1	37588961	37589999	5754	+	.	ID="RND-6_FAMILY-4326";Tend="1973";Tstart="939";shortTE="F";uid="4e83526e-6888-4515-8b0b-e8ea61296fce"
NC_040877.1	RepeatMasker	DNA	20724815	20725129	885	+	.	ID="RND-5_FAMILY-464";Tend="1674";Tstart="1300";shortTE="F";uid="e7523e8b-a699-4618-a4c5-1ae5587f880a"
NC_040877.1	RepeatMasker	DNA/hAT-Charlie	2538330	2538471	1059	+	.	ID="DNA8-58_AP";Tend="152";Tstart="1";shortTE="F";uid="17a68a64-a883-4b13-b4a7-a03d5e52a233"
NC_040877.1	RepeatMasker	DNA/hAT-hAT19	91372874	91373024	504	+	.	ID="DNA8-64B_AP";Tend="173";Tstart="3";shortTE="F";uid="58c53baa-a282-4b1b-9e02-28616a3341cf"
NC_040877.1	RepeatMasker	Unknown	89769193	89769346	821	+	.	ID="RND-1_FAMILY-20";Tend="1180";Tstart="1022";shortTE="F";uid="60406b27-ae5e-48d7-acfd-0d421204513b"
NC_040877.1	RepeatMasker	DNA/Ginger-1	66377374	66377501	473	+	.	ID="RND-6_FAMILY-4326";Tend="1099";Tstart="978";shortTE="F";uid="68fa10fd-fb81-4c53-ab34-6bf5dd6bc1c2"
NC_040877.1	RepeatMasker	DNA/hAT-hAT19	58147760	58148158	2047	+	.	ID="DNA8-64_AP";Tend="404";Tstart="1";shortTE="F";uid="365beed1-0ff7-42aa-9ddb-d094aa5be5ae"
NC_040877.1	RepeatMasker	Unknown	90313310	90313460	758	+	.	ID="RND-1_FAMILY-1";Tend="4736";Tstart="4584";shortTE="F";uid="add16d7b-8f08-48c3-81c5-f978392a235f"
NC_040877.1	RepeatMasker	DNA	38601665	38602034	1126	+	.	ID="DNA4-2_AP";Tend="360";Tstart="23";shortTE="F";uid="62b695f0-38c9-4fb3-8d37-5dc69eb4cd4a"
NC_040877.1	RepeatMasker	Unknown	91590569	91590749	693	+	.	ID="RND-1_FAMILY-2";Tend="1091";Tstart="896";shortTE="F";uid="e3069991-c17f-4145-bda9-8670efff43aa"
NC_040877.1	RepeatMasker	DNA	9872108	9872503	1953	+	.	ID="DNA8-30_AP";Tend="698";Tstart="259";shortTE="F";uid="99064771-1063-4ea0-8de0-2f82a7060b50"
NC_040877.1	RepeatMasker	DNA/Kolobok-E	80672845	80673213	1899	+	.	ID="RND-5_FAMILY-3544";Tend="1276";Tstart="909";shortTE="F";uid="a617b123-02ae-422f-b8ce-62d6dda7508f"
NC_040877.1	RepeatMasker	DNA/hAT?	30578922	30580512	5390	+	.	ID="RND-5_FAMILY-2744";Tend="2523";Tstart="943";shortTE="F";uid="deac8d89-3fff-47f5-98ff-37ec461def5f"
NC_040877.1	RepeatMasker	DNA/Kolobok-E	27256904	27257273	1471	+	.	ID="RND-5_FAMILY-3544";TEgroup="ctg_1%7CRND-5_FAMILY-3544%7C4";Tend="1245";Tstart="904";shortTE="F";uid="5facccd3-3711-4b4e-b264-765e7efde0be"
NC_040877.1	RepeatMasker	DNA/Ginger-1	81348161	81348364	521	+	.	ID="RND-6_FAMILY-4326";Tend="1794";Tstart="1581";shortTE="F";uid="71190de1-55f9-438a-96f1-a441af1187f2"
NC_040877.1	RepeatMasker	DNA/Sola-1	74254865	74255292	1430	+	.	ID="rnd-5_family-641";Tend="1623";Tstart="1280";shortTE="F";uid="f02a104b-fc1a-4b0c-9831-2d55d8313709"
NC_040877.1	RepeatMasker	DNA	47785092	47785271	994	+	.	ID="ttaa2c_ap";Tend="253";Tstart="76";shortTE="F";uid="203e1df5-921d-4737-bf0a-13be909d1cd4"
NC_040877.1	RepeatMasker	RC/Helitron	6654269	6654657	3108	+	.	ID="RND-6_FAMILY-928";Tend="1295";Tstart="911";shortTE="F";uid="c990585f-34c6-4f8d-b02c-132b94410e59"
NC_040877.1	RepeatMasker	Retroposon?	93633585	93633718	436	+	.	ID="SINE2-1_AP";Tend="1761";Tstart="1627";shortTE="F";uid="94ebde6e-4b79-4142-877e-a62efcf714be"
NC_040877.1	RepeatMasker	DNA	39462006	39462337	2076	+	.	ID="DNA4-3_AP";Tend="635";Tstart="293";shortTE="F";uid="3454eb46-714a-4138-a5d0-74d86bbc5994"
NC_040877.1	RepeatMasker	Unknown	93925909	93926138	553	+	.	ID="REP-6_LMI";Tend="14216";Tstart="13991";shortTE="F";uid="5aeabbc3-4316-4b2d-9263-9935477a5cd4"
NC_040877.1	RepeatMasker	LTR/Gypsy	82141663	82141763	407	+	.	ID="GYPSY6-NVI_LTR";Tend="127";Tstart="28";shortTE="F";uid="fed8aa48-d478-4b0a-b1bf-1b84f52639f0"
NC_040877.1	RepeatMasker	DNA/hAT-hAT19	37414934	37415342	443	+	.	ID="RND-6_FAMILY-2490";TEgroup="ctg_1%7CRND-6_FAMILY-2490%7C3";Tend="1404";Tstart="809";shortTE="T";uid="cb23807e-abef-4ca0-b5a7-f69c5760a004"
NC_040877.1	RepeatMasker	LTR/Gypsy	46678257	46678918	4156	+	.	ID="RND-1_FAMILY-138";Tend="883";Tstart="214";shortTE="F";uid="3676a06d-99fd-4e0e-9031-16d349f0aeff"
NC_040877.1	RepeatMasker	DNA	64343429	64343978	2926	+	.	ID="dna4-3_ap";Tend="634";Tstart="155";shortTE="F";uid="a2dc285f-adef-4447-8777-5a287b0a8643"
NC_040877.1	RepeatMasker	DNA	39792127	39792417	904	+	.	ID="DNA-TTAA-1_AP";Tend="422";Tstart="129";shortTE="F";uid="c0773f80-a701-406e-977d-03edec5d1645"
NC_040877.1	RepeatMasker	DNA/TcMar-m44	87067300	87067484	631	+	.	ID="RND-6_FAMILY-40241";TEgroup="ctg_1%7CRND-6_FAMILY-40241%7C3";Tend="1440";Tstart="1010";shortTE="T";uid="95b6ab6b-c167-4240-84fd-763382282d60"
NC_040877.1	RepeatMasker	DNA/Ginger-1	76667397	76667512	477	+	.	ID="RND-6_FAMILY-4326";Tend="1079";Tstart="952";shortTE="F";uid="963d3ebb-d68e-412d-87e4-608eb728200b"
NC_040877.1	RepeatMasker	Unknown	9576892	9577002	636	+	.	ID="RND-6_FAMILY-2251";Tend="3965";Tstart="3860";shortTE="F";uid="5031258e-83b1-43b3-bac8-6716c4cdb740"
NC_040877.1	RepeatMasker	Unknown	1557015	1559415	18181	+	.	ID="RND-1_FAMILY-107";Tend="3120";Tstart="714";shortTE="F";uid="b7f064f3-11b7-4a08-945b-bd16073819fd"
NC_040877.1	RepeatMasker	LTR/Gypsy	9592144	9592471	2592	+	.	ID="RND-6_FAMILY-32884";Tend="769";Tstart="445";shortTE="F";uid="5fc30484-c333-4002-b2ee-3d825c8a42c0"
NC_040877.1	RepeatMasker	DNA	88250011	88250434	942	+	.	ID="TTAA8_AP";Tend="436";Tstart="10";shortTE="F";uid="20eea123-eab8-4e50-a9e8-225be5dc6f14"
NC_040877.1	RepeatMasker	Retroposon?	1825251	1825370	484	+	.	ID="SINE2-1_AP";Tend="1741";Tstart="1627";shortTE="F";uid="bed68f51-dfb9-4cab-85db-dbf2210a3461"
NC_040877.1	RepeatMasker	DNA/CMC-EnSpm	51329713	51329939	695	+	.	ID="RND-5_FAMILY-523";Tend="1540";Tstart="1166";shortTE="F";uid="fcd8f52d-87c1-4b01-9d84-c14349cba36a"
NC_040877.1	RepeatMasker	DNA/hAT-Tip100	91589972	91590133	1122	+	.	ID="RND-5_FAMILY-5119";Tend="1220";Tstart="1066";shortTE="F";uid="931df9eb-e3e8-47b8-96cf-b28467548b12"
NC_040877.1	RepeatMasker	DNA/hAT	21129037	21129727	4196	+	.	ID="RND-6_FAMILY-2891";Tend="1594";Tstart="938";shortTE="F";uid="806de009-4d77-4247-b4d3-73dbbb9ea4c3"
NC_040877.1	RepeatMasker	DNA/hAT-hAT19	86647373	86647627	911	+	.	ID="DNA8-64_AP";Tend="622";Tstart="371";shortTE="F";uid="13228b19-bb07-42d2-a2c4-89d99a2fff07"
NC_040877.1	RepeatMasker	Unknown	59922065	59922521	3692	+	.	ID="RND-1_FAMILY-91";Tend="1353";Tstart="897";shortTE="F";uid="3164f18d-c874-47c3-9927-3a98cfda44f0"
NC_040877.1	RepeatMasker	Unknown	84752150	84752827	2727	+	.	ID="RND-6_FAMILY-1240";Tend="1634";Tstart="970";shortTE="F";uid="2326c978-f3ea-4872-bf9b-3f06f2ae8bce"
NC_040877.1	RepeatMasker	Retroposon?	88362560	88362696	433	+	.	ID="SINE2-1_AP";Tend="1770";Tstart="1638";shortTE="F";uid="11a9b738-dc2f-4306-9ef9-1a97618fc9f1"
NC_040877.1	RepeatMasker	DNA	56424884	56424993	406	+	.	ID="dna4-1_ap";Tend="359";Tstart="244";shortTE="F";uid="4b5b7c21-8472-4ef5-99c1-c6f7e362a94f"
NC_040877.1	RepeatMasker	DNA/hAT	49273906	49274402	3878	+	.	ID="RND-1_FAMILY-52";Tend="1440";Tstart="947";shortTE="F";uid="ed54bb7f-2d0a-4a9d-b85d-3ced315d025f"
NC_040877.1	RepeatMasker	DNA	90509716	90512766	26660	+	.	ID="RND-6_FAMILY-27";Tend="3925";Tstart="891";shortTE="F";uid="c44a2300-41b1-485f-9284-35e48cef06e4"
NC_040877.1	RepeatMasker	Unknown	56478585	56478893	839	+	.	ID="RND-1_FAMILY-2";TEgroup="ctg_1%7CRND-1_FAMILY-2%7C9";Tend="2001";Tstart="894";shortTE="F";uid="148c71eb-cbf2-427d-b3c9-6ce64421af25"
NC_040877.1	RepeatMasker	DNA	43763600	43763912	806	+	.	ID="DNA4-2_AP";Tend="328";Tstart="1";shortTE="F";uid="98cb6413-d265-458a-af7b-e6bc9cdd6862"
NC_040877.1	RepeatMasker	DNA/Kolobok-E	17352778	17353143	706	+	.	ID="RND-5_FAMILY-3544";TEgroup="ctg_1%7CRND-5_FAMILY-3544%7C2";Tend="1469";Tstart="931";shortTE="F";uid="994a2897-4c10-4000-9e2e-91f840cd0fec"
NC_040877.1	RepeatMasker	DNA	67644601	67644810	612	+	.	ID="DNA4-2_AP";Tend="764";Tstart="581";shortTE="F";uid="34cf11dc-00f0-4300-8718-0e29df1e3ddc"
NC_040877.1	RepeatMasker	DNA	77598769	77599060	623	+	.	ID="DNA4-2_AP";Tend="405";Tstart="101";shortTE="F";uid="7a7007c2-5fc5-4bea-b492-88bccd2a1ffb"
NC_040877.1	RepeatMasker	DNA/hAT-Tip100	5394064	5394199	743	+	.	ID="HAT-N16_AP";Tend="564";Tstart="420";shortTE="F";uid="e97d36b9-a683-4d13-8b56-9fe4368ee8ee"
NC_040877.1	RepeatMasker	DNA	5050137	5050392	504	+	.	ID="TTAA2B_AP";Tend="253";Tstart="13";shortTE="F";uid="f1265a2e-d6b6-4530-aaa1-1cc4d5b70639"
NC_040877.1	RepeatMasker	RC/Helitron	1041754	1045327	29765	+	.	ID="RND-1_FAMILY-51";Tend="3497";Tstart="1";shortTE="F";uid="9e5349f4-eedf-43da-b877-3b7beb59d965"
NC_040877.1	RepeatMasker	DNA/MULE-MuDR	36115964	36117522	813	+	.	ID="MUDR6X_AP";TEgroup="ctg_1%7CMUDR6X_AP%7C2";Tend="2386";Tstart="1";shortTE="F";uid="d1f3a64b-c4e1-4a0b-81b3-81b59cb6b9d3"
NC_040877.1	RepeatMasker	Unknown	47615598	47615868	1857	+	.	ID="RND-6_FAMILY-2766";Tend="1154";Tstart="902";shortTE="F";uid="32acb400-d96b-4fc5-b5ed-1fa2789de80a"
NC_040877.1	RepeatMasker	DNA	81471135	81471298	411	+	.	ID="RND-6_FAMILY-6323";Tend="297";Tstart="132";shortTE="F";uid="812130ed-168b-4ba4-b952-b9f42bdebd13"
NC_040877.1	RepeatMasker	Unknown	24120794	24120967	421	+	.	ID="RND-6_FAMILY-14030";Tend="1471";Tstart="1299";shortTE="F";uid="bcbeb606-22fd-4b89-8ce4-5706fd4b11c1"
NC_040877.1	RepeatMasker	DNA	80615532	80615931	2015	+	.	ID="TTAA20B_AP";Tend="446";Tstart="1";shortTE="F";uid="14558f73-8d8b-49bb-ba09-5503f6bcf122"
NC_040877.1	RepeatMasker	DNA/Kolobok-E	8697948	8698080	409	+	.	ID="KOLOBOKE-2_AP";Tend="1250";Tstart="1121";shortTE="F";uid="b495e2c7-9d55-4a0e-9081-be8413629a96"
NC_040877.1	RepeatMasker	Unknown	24151943	24152184	1340	+	.	ID="RND-6_FAMILY-16255";Tend="1191";Tstart="933";shortTE="F";uid="d8eae653-57a4-4b17-b0a0-b1cdcf68889f"
NC_040877.1	RepeatMasker	Unknown	7827322	7827519	594	+	.	ID="RND-1_FAMILY-59";Tend="1099";Tstart="889";shortTE="F";uid="956296a8-fb70-4f0b-9b15-aa2f54a5f046"
NC_040877.1	RepeatMasker	DNA/Ginger-1	27907005	27907167	631	+	.	ID="RND-6_FAMILY-4326";Tend="1101";Tstart="946";shortTE="F";uid="4912969d-8e21-498e-a89c-89f60524d47b"
NC_040877.1	RepeatMasker	DNA/hAT-hAT19	92775617	92775877	880	+	.	ID="HAT-N9_AP";Tend="588";Tstart="273";shortTE="F";uid="6a1b5d09-7354-42d8-a737-945a9a6dd80f"
NC_040877.1	RepeatMasker	DNA/hAT-Charlie	50166453	50166636	867	+	.	ID="RND-1_FAMILY-24";Tend="1166";Tstart="925";shortTE="F";uid="d3bbc093-20cb-403b-a7b0-050689c4163c"
NC_040877.1	RepeatMasker	DNA	39599878	39600047	505	+	.	ID="RND-6_FAMILY-7463";Tend="1183";Tstart="1029";shortTE="F";uid="5446eb5a-2fc8-4f60-ad24-8a353f144d13"
NC_040877.1	RepeatMasker	Unknown	51590	51908	2402	+	.	ID="RND-1_FAMILY-166";Tend="2001";Tstart="1685";shortTE="F";uid="f71a447f-c211-40f2-b70d-6802ed3284a6"
NC_040877.1	RepeatMasker	Retroposon?	59542895	59543209	426	+	.	ID="SINE2-2_AP";TEgroup="ctg_1%7CSINE2-2_AP%7C3";Tend="1973";Tstart="1";shortTE="F";uid="78792d71-e6ce-48c5-9cd1-09dc9876a673"
NC_040877.1	RepeatMasker	DNA/MULE-MuDR	49077621	49080975	26031	+	.	ID="RND-6_FAMILY-2135";Tend="4058";Tstart="674";shortTE="F";uid="f187ac4e-ecdf-4310-b12b-ccda996a89af"
NC_040877.1	RepeatMasker	Unknown	84796559	84797976	5140	+	.	ID="RND-6_FAMILY-14184";Tend="1791";Tstart="336";shortTE="F";uid="4cd3ce4e-c847-4781-bb30-a7ee52953cbd"
NC_040877.1	RepeatMasker	Unknown	32677747	32677908	675	+	.	ID="RND-6_FAMILY-2852";Tend="1484";Tstart="1344";shortTE="F";uid="b71d1ed2-4d39-4d40-95bb-0ac2a94cf3f6"
NC_040877.1	RepeatMasker	Unknown	16141400	16141624	1640	+	.	ID="RND-1_FAMILY-135";Tend="1524";Tstart="1300";shortTE="F";uid="90a36b23-e170-47f0-929f-65e9a37bf9c6"
NC_040877.1	RepeatMasker	DNA	68597431	68597576	438	+	.	ID="RND-6_FAMILY-5456";Tend="1037";Tstart="904";shortTE="F";uid="c29c66c3-3cc4-4b5d-b074-7c7fd1abbe91"
NC_040877.1	RepeatMasker	Unknown	64033713	64033915	1133	+	.	ID="RND-6_FAMILY-24768";Tend="1607";Tstart="1365";shortTE="F";uid="2ceeea51-d564-4cbd-b30d-aaae1e4ef863"
NC_040877.1	RepeatMasker	DNA/Ginger-1	58759953	58760393	2950	+	.	ID="RND-6_FAMILY-4326";Tend="1958";Tstart="1519";shortTE="F";uid="0fe9dd26-b34c-43f6-af91-c1d46dd73e9c"
NC_040877.1	RepeatMasker	DNA	75211411	75211678	593	+	.	ID="TTAA2C_AP";TEgroup="ctg_1%7CTTAA2C_AP%7C4";Tend="423";Tstart="239";shortTE="T";uid="7cc84ad6-b93b-4236-9c4c-f0386bc162de"
NC_040877.1	RepeatMasker	DNA	12165434	12165841	1039	+	.	ID="DNA4-3_AP";Tend="637";Tstart="246";shortTE="F";uid="077ff201-4ff0-45e7-813b-980f550f3d1a"
NC_040877.1	RepeatMasker	Unknown	77274567	77274965	1655	+	.	ID="RND-6_FAMILY-1419";Tend="5522";Tstart="5084";shortTE="F";uid="35d3f7fb-4596-475b-8198-001c3711ab25"
NC_040877.1	RepeatMasker	DNA/MULE-MuDR	45161456	45161944	511	+	.	ID="RND-5_FAMILY-1849";TEgroup="ctg_1%7CRND-5_FAMILY-1849%7C1";Tend="1732";Tstart="885";shortTE="F";uid="c9897394-1115-4742-a893-4dd21eb37ccd"
NC_040877.1	RepeatMasker	Unknown	173192	173630	744	+	.	ID="RND-1_FAMILY-88";TEgroup="ctg_1%7CRND-1_FAMILY-88%7C2";Tend="371";Tstart="1";shortTE="F";uid="745ceb75-86b0-4eb5-96fd-3dde354d8973"
NC_040877.1	RepeatMasker	DNA	79587782	79588021	516	+	.	ID="dna4-2_ap";Tend="225";Tstart="1";shortTE="F";uid="b5867ed1-d7bf-433c-ba34-ff93f2bf83ee"
NC_040877.1	RepeatMasker	DNA	24903907	24904112	489	+	.	ID="dna4-2_ap";Tend="227";Tstart="1";shortTE="F";uid="55bbc617-aa7e-4e21-9881-2fe3b5189ea7"
NC_040877.1	RepeatMasker	Unknown	48611038	48611880	3551	+	.	ID="RND-5_FAMILY-587";Tend="4512";Tstart="3812";shortTE="F";uid="40397579-4985-4c6d-94ae-59226fe5656a"
NC_040877.1	RepeatMasker	Retroposon?	33589211	33589341	561	+	.	ID="SINE2-1_AP";Tend="1765";Tstart="1629";shortTE="F";uid="228b4b0c-f8a8-413e-8a09-047deb898de1"
NC_040877.1	RepeatMasker	DNA/Ginger-2	36946341	36946785	2181	+	.	ID="RND-6_FAMILY-2293";Tend="1360";Tstart="935";shortTE="F";uid="6c2b024f-93ad-45a5-8005-9163717bda28"
NC_040877.1	RepeatMasker	Unknown	71051379	71051488	767	+	.	ID="RND-6_FAMILY-151";Tend="2626";Tstart="2517";shortTE="F";uid="54c4bdbf-cba8-46dd-ae75-4938218e8c4f"
NC_040877.1	RepeatMasker	DNA	6811943	6812638	1749	+	.	ID="DNA4-2_AP";Tend="762";Tstart="2";shortTE="F";uid="2ddf29bb-63b5-4df4-8bde-426332cd175d"
NC_040877.1	RepeatMasker	Unknown	24075131	24075361	1298	+	.	ID="RND-1_FAMILY-7";Tend="1164";Tstart="934";shortTE="F";uid="12aaadc2-45ea-41d9-9bbf-44902766cc38"
NC_040877.1	RepeatMasker	DNA	39138758	39138913	443	+	.	ID="TTAA25_AP";Tend="369";Tstart="218";shortTE="F";uid="9b5c3a85-8944-46dd-a42d-186940def422"
NC_040877.1	RepeatMasker	Unknown	89287226	89287623	1946	+	.	ID="RND-6_FAMILY-62";Tend="1640";Tstart="1239";shortTE="F";uid="d9b97338-71ee-4e21-86a8-854ff0b7bc45"
NC_040877.1	RepeatMasker	DNA/hAT-hAT19	93591544	93592103	1525	+	.	ID="DNA8-43_AP";TEgroup="ctg_1%7CDNA8-43_AP%7C8";Tend="869";Tstart="121";shortTE="F";uid="a1ea9d1c-ba4b-4830-8211-229cf15c4a60"
NC_040877.1	RepeatMasker	DNA	68851127	68851483	778	+	.	ID="RND-6_FAMILY-1458";Tend="1740";Tstart="1375";shortTE="F";uid="e32ea149-281e-412f-b362-7465746c61d5"
NC_040877.1	RepeatMasker	DNA/Ginger-1	48667067	48667621	4666	+	.	ID="RND-1_FAMILY-104";Tend="4420";Tstart="3866";shortTE="F";uid="7265cd26-b97e-4579-a790-b2ee91d17f78"
NC_040877.1	RepeatMasker	DNA/hAT-Charlie	37941677	37941904	1381	+	.	ID="RND-6_FAMILY-5551";Tend="1207";Tstart="954";shortTE="F";uid="dc68b352-5b20-481f-b8e7-0c8594b3fe6d"
NC_040877.1	RepeatMasker	DNA	48976787	48977994	1323	+	.	ID="RND-1_FAMILY-25";TEgroup="ctg_1%7CRND-1_FAMILY-25%7C5";Tend="3831";Tstart="1846";shortTE="F";uid="ead7de1f-e627-45d8-9d94-14d1deaee00e"
NC_040877.1	RepeatMasker	Retroposon?	41357154	41358170	7276	+	.	ID="RND-5_FAMILY-418";Tend="1875";Tstart="833";shortTE="F";uid="db333afa-466d-4622-8b18-bf1e98cd007b"
NC_040877.1	RepeatMasker	Unknown	50414873	50415607	5430	+	.	ID="RND-1_FAMILY-103";Tend="1673";Tstart="958";shortTE="F";uid="c225b4c1-7eae-4433-8433-4463151eb13d"
NC_040877.1	RepeatMasker	DNA	73405852	73406032	874	+	.	ID="DNA-TTAA-1_AP";Tend="423";Tstart="242";shortTE="F";uid="ed164f02-541c-4834-ba36-b7f062d1dc52"
NC_040877.1	RepeatMasker	LTR/Gypsy	80162285	80162464	687	+	.	ID="RND-6_FAMILY-1173";Tend="2708";Tstart="2534";shortTE="F";uid="9c8428fe-a25c-4ec2-a118-8aa033fdc946"
NC_040877.1	RepeatMasker	Unknown	21837984	21839067	7932	+	.	ID="RND-1_FAMILY-2";TEgroup="ctg_1%7CRND-1_FAMILY-2%7C3";Tend="1945";Tstart="848";shortTE="F";uid="266cd11e-7b78-4e1f-8697-5895f21934a9"
NC_040877.1	RepeatMasker	DNA/Kolobok-E	55337489	55338147	3559	+	.	ID="RND-5_FAMILY-3544";Tend="1674";Tstart="933";shortTE="F";uid="65217a26-7812-464e-b063-a0a5b29d0050"
NC_040877.1	RepeatMasker	Unknown	43351648	43352275	1952	+	.	ID="RND-1_FAMILY-23";TEgroup="ctg_1%7CRND-1_FAMILY-23%7C3";Tend="1413";Tstart="595";shortTE="F";uid="0af1cb1e-43f6-42a3-9d0a-851b0e83e832"
NC_040877.1	RepeatMasker	DNA	50324171	50324619	2375	+	.	ID="TTAA4B_AP";Tend="430";Tstart="2";shortTE="F";uid="5bb6b4e6-5345-4a44-95df-6fbd643b8e6f"
NC_040877.1	RepeatMasker	DNA/MULE-MuDR	29231818	29232234	1108	+	.	ID="RND-1_FAMILY-86";Tend="2650";Tstart="2284";shortTE="F";uid="a7c2d48c-d9b6-434a-bb50-3b45eac07125"
NC_040877.1	RepeatMasker	DNA	54292344	54292762	2880	+	.	ID="TTAA3_AP";Tend="429";Tstart="4";shortTE="F";uid="c8cd9194-a292-4ac8-9c5b-ee6e4fc07acb"
NC_040877.1	RepeatMasker	DNA/hAT-Blackjack	4988212	4988322	475	+	.	ID="HAT-4_PBA";Tend="821";Tstart="714";shortTE="F";uid="8eecae66-d563-449c-abe5-4dab5bfacaf5"
NC_040877.1	RepeatMasker	Unknown	79349224	79349384	695	+	.	ID="RND-1_FAMILY-20";Tend="1174";Tstart="1008";shortTE="F";uid="a231da6d-25fa-4704-bf1e-6a8628303f94"
NC_040877.1	RepeatMasker	DNA/hAT-Ac	65935018	65935153	519	+	.	ID="RND-5_FAMILY-2357";Tend="1106";Tstart="957";shortTE="F";uid="a37b6acd-f8fb-4a64-83a0-97bc35c0f400"
NC_040877.1	RepeatMasker	DNA/hAT-hAT19	86849934	86850165	411	+	.	ID="DNA8-79_AP";Tend="803";Tstart="602";shortTE="F";uid="d47253b9-4b25-467f-8bbe-173c207a61f4"
NC_040877.1	RepeatMasker	LINE/CR1	69109490	69109617	750	+	.	ID="RND-6_FAMILY-2282";Tend="1615";Tstart="1483";shortTE="F";uid="ca69b5ef-c976-44b2-a8a0-8ca20f579b2a"
NC_040877.1	RepeatMasker	DNA/Ginger-1	64002424	64002927	1323	+	.	ID="RND-6_FAMILY-4326";TEgroup="ctg_1%7CRND-6_FAMILY-4326%7C51";Tend="1958";Tstart="965";shortTE="F";uid="d34fad7f-f53d-4afe-a4d6-bcd732c3192c"
NC_040877.1	RepeatMasker	RC/Helitron	28169066	28169590	3720	+	.	ID="RND-6_FAMILY-376";Tend="1483";Tstart="967";shortTE="F";uid="6fd5db21-2335-481e-995a-7f7207f91610"
NC_040877.1	RepeatMasker	DNA/hAT-hAT19	39881518	39881697	628	+	.	ID="DNA8-43_AP";Tend="861";Tstart="652";shortTE="F";uid="02fc8b60-05fc-49ca-800c-a96c149a791b"
NC_040877.1	RepeatMasker	Unknown	1397581	1401711	21664	+	.	ID="RND-1_FAMILY-107";Tend="4794";Tstart="547";shortTE="F";uid="5121d225-df1c-42f3-a424-8d928531f23b"
NC_040877.1	RepeatMasker	DNA	6524143	6524677	3475	+	.	ID="RND-6_FAMILY-13390";Tend="1380";Tstart="841";shortTE="F";uid="9b617dd2-5edb-4fb6-b027-1d5f46db2cc6"
NC_040877.1	RepeatMasker	DNA/hAT-Tip100	87830404	87830559	630	+	.	ID="RND-6_FAMILY-1897";Tend="2000";Tstart="1836";shortTE="F";uid="89b9fdfc-2467-4c30-a38d-d81db18e1c9d"
NC_040877.1	RepeatMasker	DNA	14296566	14297192	3490	+	.	ID="RND-6_FAMILY-1458";Tend="1895";Tstart="1264";shortTE="F";uid="9ed57057-2379-4bd4-810e-249b17fc5ef2"
NC_040877.1	RepeatMasker	DNA/Ginger-1	2203750	2204763	5885	+	.	ID="rnd-6_family-4326";Tend="1956";Tstart="953";shortTE="F";uid="c15d5c38-d625-47a0-8268-bb07ab98ed0f"
NC_040877.1	RepeatMasker	DNA/hAT-Tip100	50284032	50284151	593	+	.	ID="RND-6_FAMILY-128";Tend="1046";Tstart="924";shortTE="F";uid="224d93cb-3b49-498a-b82d-ff6b01f2f56a"
NC_040877.1	RepeatMasker	DNA/Ginger-1	1364539	1364712	539	+	.	ID="RND-1_FAMILY-50";Tend="2975";Tstart="2814";shortTE="F";uid="1f60ea7d-81fe-4faf-b179-a87beebe58c6"
NC_040877.1	RepeatMasker	DNA/hAT-Tip100	14035145	14035434	1485	+	.	ID="RND-5_FAMILY-3888";Tend="1232";Tstart="941";shortTE="F";uid="9f4317ee-c581-4a67-89fb-f2251b155428"
NC_040877.1	RepeatMasker	Unknown	70424797	70425032	1033	+	.	ID="RND-6_FAMILY-62";Tend="1189";Tstart="969";shortTE="F";uid="fb6273a0-7796-4a39-9886-16bfaa18bc30"
NC_040877.1	RepeatMasker	Unknown	12576046	12576297	1424	+	.	ID="RND-1_FAMILY-91";Tend="1350";Tstart="1103";shortTE="F";uid="229ba1cb-dab3-46f7-8d4a-663053c274ea"
NC_040877.1	RepeatMasker	DNA	85939959	85940187	982	+	.	ID="RND-6_FAMILY-4578";Tend="1562";Tstart="1337";shortTE="F";uid="f1b3d2d8-7593-4f0b-af23-66b069a9b930"
NC_040877.1	RepeatMasker	DNA	69380797	69381258	1251	+	.	ID="DNA4-2_AP";Tend="527";Tstart="68";shortTE="F";uid="f50ddec0-854c-4d97-aa81-6df39061134e"
NC_040877.1	RepeatMasker	DNA	41133237	41133356	477	+	.	ID="dna4-2_ap";Tend="129";Tstart="18";shortTE="F";uid="b132b3e6-599b-4f1e-afae-531fe0f7e262"
NC_040877.1	RepeatMasker	Unknown	50155923	50156230	2110	+	.	ID="RND-5_FAMILY-272";Tend="1547";Tstart="1242";shortTE="F";uid="05e36b57-acff-4e83-9087-cb416fc5b6d2"
NC_040877.1	RepeatMasker	RC/Helitron	64055158	64055276	851	+	.	ID="RND-5_FAMILY-67";Tend="1464";Tstart="1347";shortTE="F";uid="6dd06081-d90d-4b69-a40c-76a4dbe7ca15"
NC_040877.1	RepeatMasker	DNA/Academ-1	55910160	55910589	1674	+	.	ID="RND-6_FAMILY-2134";Tend="2139";Tstart="1716";shortTE="F";uid="a3a9e81b-428d-42c7-b089-588c451500c9"
NC_040877.1	RepeatMasker	DNA/Kolobok-E	8544870	8545054	552	+	.	ID="KOLOBOKE-4_AP";Tend="2712";Tstart="2524";shortTE="F";uid="472b697c-8de4-4d99-9526-079baf3e7ae8"
NC_040877.1	RepeatMasker	DNA/Ginger-1	22085532	22085710	532	+	.	ID="RND-6_FAMILY-4326";Tend="1101";Tstart="949";shortTE="F";uid="b7d35abd-e10a-4dcd-b4bb-2185ddc9673d"
NC_040877.1	RepeatMasker	Unknown	12629510	12629902	846	+	.	ID="RND-6_FAMILY-151";TEgroup="ctg_1%7CRND-6_FAMILY-151%7C10";Tend="2754";Tstart="2229";shortTE="F";uid="4053d8fc-fa76-43b3-a0e4-4e578d5c0a9a"
NC_040877.1	RepeatMasker	DNA	5423938	5424154	1197	+	.	ID="TTAAC_AP";Tend="438";Tstart="210";shortTE="F";uid="c80ac09a-2474-40cb-8691-1bb40081aec7"
NC_040877.1	RepeatMasker	DNA/PiggyBac	64653793	64654390	763	+	.	ID="piggybac-27_lmi";Tend="1600";Tstart="1008";shortTE="F";uid="ac1a1bf0-f643-4dd8-ab97-e7b767e5d60b"
NC_040877.1	RepeatMasker	DNA/hAT-hAT19	31663747	31664200	2342	+	.	ID="RND-4_FAMILY-641";Tend="1375";Tstart="938";shortTE="F";uid="e9c2679f-bae1-48dd-a869-d4161d3f6f7a"
NC_040877.1	RepeatMasker	DNA	13731363	13731812	1981	+	.	ID="DNA8-29_AP";Tend="771";Tstart="311";shortTE="F";uid="ce692f01-5e81-43be-bcfd-99b7dde5556e"
NC_040877.1	RepeatMasker	DNA/hAT-hAT19	46432900	46433513	1218	+	.	ID="RND-5_FAMILY-153";TEgroup="ctg_1%7CRND-5_FAMILY-153%7C5";Tend="1441";Tstart="933";shortTE="F";uid="549002c5-a635-48da-895b-ffbbe6b4ab98"
NC_040877.1	RepeatMasker	Unknown	488981	493689	29446	+	.	ID="RND-5_FAMILY-587";TEgroup="ctg_1%7CRND-5_FAMILY-587%7C2";Tend="4512";Tstart="1";shortTE="F";uid="df3cdc51-ec17-4563-846c-ca7883c023a2"
NC_040877.1	RepeatMasker	DNA/Ginger-2	43280598	43281123	3916	+	.	ID="RND-6_FAMILY-15125";Tend="1475";Tstart="960";shortTE="F";uid="4e2068ef-9b34-424b-8acb-3abd12172bcb"
NC_040877.1	RepeatMasker	DNA	76966712	76967160	1133	+	.	ID="DNA4-2_AP";Tend="434";Tstart="1";shortTE="F";uid="4a232336-0957-47e4-b253-bc3ac85027a7"
NC_040877.1	RepeatMasker	DNA/hAT	77833493	77834000	1010	+	.	ID="DNA8-68_AP";TEgroup="ctg_1%7CDNA8-68_AP%7C15";Tend="764";Tstart="1";shortTE="F";uid="0eb58e5e-0f73-4601-b3ff-31f361b8a7b1"
NC_040877.1	RepeatMasker	Unknown	40549879	40550535	3528	+	.	ID="RND-6_FAMILY-62";Tend="1636";Tstart="956";shortTE="F";uid="6fece9c9-98b5-4162-a89c-2c9758a2857a"
NC_040877.1	RepeatMasker	LINE/L2	89051652	89051810	408	+	.	ID="RND-5_FAMILY-396";Tend="3425";Tstart="3263";shortTE="F";uid="abd8f05f-c0d4-4f60-a18c-f2f16ec28544"
NC_040877.1	RepeatMasker	DNA/MULE-MuDR	89516798	89517011	440	+	.	ID="RND-6_FAMILY-16593";Tend="2708";Tstart="2434";shortTE="F";uid="32a4bd75-c2ea-40cc-98a8-844f6afe40b5"
NC_040877.1	RepeatMasker	DNA	68497355	68497813	1089	+	.	ID="DNA4-2_AP";Tend="715";Tstart="190";shortTE="F";uid="578d8022-69bb-4cb6-9b69-3ee96ed7436a"
NC_040877.1	RepeatMasker	DNA	68675778	68676192	850	+	.	ID="DNA4-2_AP";Tend="760";Tstart="342";shortTE="F";uid="469301c5-9269-4eaf-bffe-e7e19a91eb2c"
NC_040877.1	RepeatMasker	DNA/hAT-Tip100	28015261	28016090	5984	+	.	ID="RND-6_FAMILY-3377";Tend="1485";Tstart="680";shortTE="F";uid="8d5638a3-6de0-4d47-873a-f8c87b787f80"
NC_040877.1	RepeatMasker	DNA/TcMar-Tigger	85980111	85980387	1519	+	.	ID="RND-5_FAMILY-4790";Tend="778";Tstart="491";shortTE="F";uid="f9adb827-a456-4920-963d-f211148f28c4"
NC_040877.1	RepeatMasker	DNA/Ginger-1	76851547	76851854	487	+	.	ID="RND-6_FAMILY-4326";Tend="1800";Tstart="1502";shortTE="F";uid="54969fc2-2e46-4585-a4e8-a339e97c91fa"
NC_040877.1	RepeatMasker	DNA/Ginger-1	58829751	58830465	508	+	.	ID="RND-6_FAMILY-4326";TEgroup="ctg_1%7CRND-6_FAMILY-4326%7C47";Tend="1883";Tstart="951";shortTE="T";uid="bd0f5926-e592-4bd1-9ca7-fe08880451b4"
NC_040877.1	RepeatMasker	DNA/Kolobok-E	87522443	87522609	413	+	.	ID="RND-6_FAMILY-13774";Tend="2389";Tstart="2232";shortTE="F";uid="faefa194-50d3-489b-aaa9-a1bd409ac086"
NC_040877.1	RepeatMasker	DNA	54749371	54749625	464	+	.	ID="RND-6_FAMILY-1458";Tend="1681";Tstart="1413";shortTE="F";uid="d4005ea1-9dc1-4cda-ba0c-e3f2a21c2cd0"
NC_040877.1	RepeatMasker	DNA/Kolobok-E	68281649	68281800	428	+	.	ID="RND-6_FAMILY-13774";Tend="2371";Tstart="2222";shortTE="F";uid="3196daf8-7d19-4fb5-acc1-ce0dca4111b5"
NC_040877.1	RepeatMasker	DNA/Kolobok-E	55941351	55941720	575	+	.	ID="RND-1_FAMILY-44";Tend="415";Tstart="92";shortTE="F";uid="0dcbcfa5-5644-475c-bf06-fc8bf52b0001"
NC_040877.1	RepeatMasker	DNA	2141316	2141432	437	+	.	ID="RND-6_FAMILY-4578";Tend="895";Tstart="798";shortTE="F";uid="6f00839f-aa35-4ff3-8e60-c37a6f71468d"
NC_040877.1	RepeatMasker	DNA	7463100	7463365	799	+	.	ID="DNA4-2_AP";Tend="768";Tstart="502";shortTE="F";uid="b56cce70-e8de-4e35-b7d0-5ca82339e610"
NC_040877.1	RepeatMasker	Retroposon?	24212958	24213087	410	+	.	ID="SINE2-1_AP";Tend="592";Tstart="281";shortTE="F";uid="1b87e513-57b2-487b-85f5-c4894ca34db3"
NC_040877.1	RepeatMasker	Unknown	93048942	93053961	41624	+	.	ID="RND-5_FAMILY-1660";Tend="4997";Tstart="1";shortTE="F";uid="e51097c8-c0b1-45a0-8be1-c2b92735024a"
NC_040877.1	RepeatMasker	RC/Helitron	50144945	50145406	3246	+	.	ID="RND-1_FAMILY-51";Tend="2749";Tstart="2287";shortTE="F";uid="d37beb53-06d5-4eb1-a810-ac1ccd58a94c"
NC_040877.1	RepeatMasker	Unknown	79539736	79540522	6659	+	.	ID="RND-1_FAMILY-147";Tend="1717";Tstart="936";shortTE="F";uid="1f3a379f-6ccd-4dbb-a6a6-6be3e1e8b89d"
NC_040877.1	RepeatMasker	DNA/Merlin	54294738	54294964	579	+	.	ID="HALYOMORPHA_HALYS-5_FAMILY-9382";Tend="923";Tstart="699";shortTE="F";uid="a29d7587-31ee-4682-ba08-6611d67fcd83"
NC_040877.1	RepeatMasker	DNA	7731839	7731976	637	+	.	ID="TTAA2D_AP";Tend="427";Tstart="289";shortTE="F";uid="7c979902-fe6a-4560-a115-9a770cb21eec"
NC_040877.1	RepeatMasker	DNA/Ginger-1	23959131	23959509	1999	+	.	ID="RND-6_FAMILY-4326";Tend="1960";Tstart="1563";shortTE="F";uid="c842c18e-720e-436f-ab45-15db33f9f903"
NC_040877.1	RepeatMasker	Unknown	76777619	76777881	1927	+	.	ID="RND-6_FAMILY-1388";Tend="1227";Tstart="955";shortTE="F";uid="a8f5b438-26d4-4a62-9a45-b81a3462a27a"
NC_040877.1	RepeatMasker	Unknown	47795833	47795960	661	+	.	ID="RND-1_FAMILY-143";Tend="3430";Tstart="3297";shortTE="F";uid="c85a4b2d-f707-44c4-801b-d9c32d46c1fd"
NC_040877.1	RepeatMasker	DNA/hAT-hAT19	40893592	40893871	746	+	.	ID="RND-6_FAMILY-3027";TEgroup="ctg_1%7CRND-6_FAMILY-3027%7C2";Tend="1529";Tstart="917";shortTE="F";uid="68942c70-475a-4035-8261-0f9e8d62539e"
NC_040877.1	RepeatMasker	Unknown	44418410	44418605	814	+	.	ID="RND-4_FAMILY-731";Tend="1597";Tstart="1402";shortTE="F";uid="c407116d-74b5-42c6-a3e0-e36450847865"
NC_040877.1	RepeatMasker	Unknown	51846101	51847112	5190	+	.	ID="RND-6_FAMILY-74";Tend="1422";Tstart="383";shortTE="F";uid="9c45268d-f926-4a90-a9bf-da84b8183b05"
NC_040877.1	RepeatMasker	DNA/MULE-MuDR	21964819	21965226	746	+	.	ID="RND-6_FAMILY-1256";Tend="1293";Tstart="887";shortTE="F";uid="654f63c4-6d36-4170-aba0-3840e1042f47"
NC_040877.1	RepeatMasker	DNA	87087615	87087898	492	+	.	ID="RND-6_FAMILY-6323";Tend="425";Tstart="145";shortTE="F";uid="a8edcc9c-b168-4fd0-b3bc-ca30e43861ec"
NC_040877.1	RepeatMasker	DNA/hAT-Tip100	14874156	14874415	962	+	.	ID="RND-6_FAMILY-12567";Tend="1239";Tstart="982";shortTE="F";uid="38fca2a5-a321-4979-8cb0-db1f5ae9e36f"
NC_040877.1	RepeatMasker	DNA	51833471	51833712	546	+	.	ID="dna4-2b_ap";Tend="756";Tstart="521";shortTE="F";uid="8fb4041f-bbae-4fab-a516-ac76c934d85c"
NC_040877.1	RepeatMasker	Unknown	86661458	86661704	1997	+	.	ID="RND-1_FAMILY-90";Tend="1222";Tstart="982";shortTE="F";uid="20ebb501-b10c-4c04-a9c6-4114ad55af0f"
NC_040877.1	RepeatMasker	DNA/Ginger-1	29627336	29627520	840	+	.	ID="RND-5_FAMILY-588";Tend="212";Tstart="31";shortTE="F";uid="af410abb-848a-431c-bcf1-c7aaaab6d42c"
NC_040877.1	RepeatMasker	Unknown	53773699	53773940	923	+	.	ID="RND-6_FAMILY-10618";Tend="939";Tstart="690";shortTE="F";uid="1357b0ff-8c34-4419-8a51-80a7fad6752f"
NC_040877.1	RepeatMasker	DNA	18706523	18707090	740	+	.	ID="dna4-2_ap";TEgroup="ctg_1%7Cdna4-2_ap%7C5";Tend="273";Tstart="1";shortTE="F";uid="1d33a707-61fb-402b-a5ec-1eebc547858f"
NC_040877.1	RepeatMasker	DNA/TcMar-Tigger	90211217	90211519	607	+	.	ID="RND-6_FAMILY-289";Tend="1259";Tstart="891";shortTE="F";uid="806bcd5b-35b7-4d9b-8e60-3c8cb11b5c33"
NC_040877.1	RepeatMasker	Unknown	29613428	29613558	733	+	.	ID="RND-1_FAMILY-59";Tend="1171";Tstart="1028";shortTE="F";uid="1d157eec-a6c1-422d-9395-5361e6960b35"
NC_040877.1	RepeatMasker	Unknown	94155021	94155987	5569	+	.	ID="RND-1_FAMILY-29";Tend="5525";Tstart="4597";shortTE="F";uid="370f490b-0881-4ff2-b379-eed38b6ac1ec"
NC_040877.1	RepeatMasker	DNA/hAT-Tip100	90974278	90974686	1520	+	.	ID="RND-6_FAMILY-10052";Tend="1557";Tstart="1147";shortTE="F";uid="c2bac12f-0ccc-450e-b68b-951e2c0f8657"
NC_040877.1	RepeatMasker	DNA	68887828	68888167	461	+	.	ID="DNA4-3_AP";Tend="368";Tstart="8";shortTE="F";uid="54ec803a-09fb-455a-bfff-6881d064ff0e"
NC_040877.1	RepeatMasker	DNA/Ginger-1	53457882	53461636	20604	+	.	ID="RND-5_FAMILY-586";TEgroup="ctg_1%7CRND-5_FAMILY-586%7C5";Tend="4943";Tstart="1016";shortTE="F";uid="ab53d6c0-6d17-42e5-819b-a8cb9868581e"
NC_040877.1	RepeatMasker	DNA/hAT-Tip100	3781468	3781915	2731	+	.	ID="RND-4_FAMILY-1279";Tend="1429";Tstart="939";shortTE="F";uid="53ac30b8-67c8-4c4c-aa0e-b240f4373cb9"
NC_040877.1	RepeatMasker	Retroposon?	59341712	59342116	696	+	.	ID="SINE2-1_AP";Tend="1239";Tstart="857";shortTE="F";uid="514cff15-160d-4bc0-8653-8b7a701480af"
NC_040877.1	RepeatMasker	Unknown	32612738	32614916	4304	+	.	ID="RND-6_FAMILY-13550";Tend="2428";Tstart="316";shortTE="F";uid="9f318eba-2ada-4edf-98a2-897525abfa96"
NC_040877.1	RepeatMasker	Unknown	34709053	34709332	1677	+	.	ID="RND-6_FAMILY-7670";Tend="1220";Tstart="952";shortTE="F";uid="e1ef84e3-240e-4cdd-a54d-c223dda8fdf0"
NC_040877.1	RepeatMasker	DNA/hAT-Tip100	87570420	87570566	676	+	.	ID="RND-5_FAMILY-6156";Tend="919";Tstart="772";shortTE="F";uid="cb6e86bc-0f3a-43e2-8452-a825ade2e2f6"
NC_040877.1	RepeatMasker	LINE/I-Jockey	93828800	93830386	2575	+	.	ID="RND-5_FAMILY-1919";Tend="1954";Tstart="426";shortTE="F";uid="1ae3b7ce-b549-4093-bdce-871bf81e5c5b"
NC_040877.1	RepeatMasker	DNA	75100249	75100443	1507	+	.	ID="RND-6_FAMILY-6726";Tend="1519";Tstart="1325";shortTE="F";uid="585687fc-3321-4da1-a822-9f0b564cfe71"
NC_040877.1	RepeatMasker	DNA/hAT-Charlie	30301822	30302037	680	+	.	ID="DNA8-32_AP";Tend="240";Tstart="1";shortTE="F";uid="788ed377-b147-4a94-8729-bae6de71026a"
NC_040877.1	RepeatMasker	DNA/hAT-Tip100	84507115	84507338	1242	+	.	ID="RND-1_FAMILY-57";Tend="1098";Tstart="872";shortTE="F";uid="d73f1b47-c104-48e8-a721-f3b012beb511"
NC_040877.1	RepeatMasker	DNA	28674983	28675225	1242	+	.	ID="TTAAC_AP";Tend="249";Tstart="1";shortTE="F";uid="c725b9f4-3463-4be8-9506-58cc4f1bcf15"
NC_040877.1	RepeatMasker	DNA/hAT-Charlie	4354959	4355187	1691	+	.	ID="RND-6_FAMILY-1685";Tend="1194";Tstart="968";shortTE="F";uid="0015b8a3-2ec6-4633-87e9-39d4a2436a1e"
NC_040877.1	RepeatMasker	Unknown	38225981	38226242	727	+	.	ID="RND-5_FAMILY-3670";Tend="998";Tstart="753";shortTE="F";uid="e624c787-ea10-4a25-8fdc-1342e54eb315"
NC_040877.1	RepeatMasker	DNA	5691414	5691795	1448	+	.	ID="DNA4-2_AP";Tend="423";Tstart="40";shortTE="F";uid="bfc806b7-9778-4909-aad5-953f533caf64"
NC_040877.1	RepeatMasker	DNA/MULE-MuDR	54806478	54807197	4474	+	.	ID="RND-6_FAMILY-747";Tend="1610";Tstart="869";shortTE="F";uid="0ebc46b1-24ee-4817-817b-8e3eb0c71487"
NC_040877.1	RepeatMasker	Unknown	616020	618899	27085	+	.	ID="RND-1_FAMILY-40";Tend="3584";Tstart="792";shortTE="F";uid="b91b4a23-c626-40b8-aeb0-281c0ec5be1c"
NC_040877.1	RepeatMasker	Unknown	64937860	64938081	806	+	.	ID="RND-1_FAMILY-123";Tend="1144";Tstart="938";shortTE="F";uid="77a6bd6a-73e6-45ca-a060-9885e20135f1"
NC_040877.1	RepeatMasker	DNA/Ginger-2	47052520	47052645	532	+	.	ID="GINGER2-N1_AP";Tend="129";Tstart="4";shortTE="F";uid="c31e0a30-9abe-4b59-b5e5-456586a7dde8"
NC_040877.1	RepeatMasker	DNA	30962594	30962818	420	+	.	ID="dna4-1_ap";Tend="317";Tstart="98";shortTE="F";uid="55b2bd11-2a00-4707-b36b-990ff7d3744f"
NC_040877.1	RepeatMasker	DNA	91029454	91029720	460	+	.	ID="ttaa3c_ap";Tend="396";Tstart="142";shortTE="F";uid="c33e8b2e-2467-4312-a66a-85167c3a0902"
NC_040877.1	RepeatMasker	Retroposon?	67183959	67184696	739	+	.	ID="SINE2-1_AP";Tend="1443";Tstart="635";shortTE="F";uid="604c56d3-885f-44c6-b336-a8acf63519cd"
NC_040877.1	RepeatMasker	DNA	77347499	77347916	845	+	.	ID="RND-6_FAMILY-1179";TEgroup="ctg_1%7CRND-6_FAMILY-1179%7C5";Tend="1510";Tstart="966";shortTE="F";uid="cfd82d11-ac98-43f9-98be-def506386ae0"
NC_040877.1	RepeatMasker	DNA	70527770	70527971	618	+	.	ID="ttaa3c_ap";Tend="230";Tstart="21";shortTE="F";uid="936a6a71-ebae-435f-8c51-746fffe33d98"
NC_040877.1	RepeatMasker	DNA/hAT	23688111	23688773	4460	+	.	ID="RND-5_FAMILY-4329";Tend="2001";Tstart="1327";shortTE="F";uid="194c363f-fea7-4702-bd88-1aeff9c688f2"
NC_040877.1	RepeatMasker	Unknown	44118065	44118208	485	+	.	ID="RND-1_FAMILY-113";Tend="2731";Tstart="2587";shortTE="F";uid="859cb25a-b109-4d98-8f87-73431b75a06c"
NC_040877.1	RepeatMasker	DNA/hAT-Ac	17860107	17860659	936	+	.	ID="RND-6_FAMILY-8846";Tend="2421";Tstart="1933";shortTE="F";uid="0f7997a1-2767-41c1-a3a1-a465bd10bd70"
NC_040877.1	RepeatMasker	DNA	76705117	76705395	517	+	.	ID="RND-6_FAMILY-1458";Tend="1902";Tstart="1607";shortTE="F";uid="9f516dd9-1e03-4720-95d1-da16ac480461"
NC_040877.1	RepeatMasker	Unknown	92222260	92265607	38123	+	.	ID="RND-4_FAMILY-1739";Tend="9447";Tstart="1";shortTE="F";uid="be529308-c1b8-40c5-9f2f-a2f37cb6d55e"
NC_040877.1	RepeatMasker	DNA/hAT-Tip100	87554768	87555195	1236	+	.	ID="RND-5_FAMILY-266";TEgroup="ctg_1%7CRND-5_FAMILY-266%7C18";Tend="1741";Tstart="785";shortTE="F";uid="8aa1cff7-cca2-47fd-abeb-dabfe3c4e70e"
NC_040877.1	RepeatMasker	Unknown	47786895	47787065	1076	+	.	ID="RND-5_FAMILY-179";Tend="1672";Tstart="1506";shortTE="F";uid="bc0afd90-6c2b-4ecb-b9fe-2f7aa93f65cd"
NC_040877.1	RepeatMasker	DNA/Kolobok-E	54542005	54542259	426	+	.	ID="KOLOBOKE-3_AP";Tend="1961";Tstart="1717";shortTE="F";uid="a1028b23-934d-4e7b-b25c-5a821731317c"
NC_040877.1	RepeatMasker	LTR/Gypsy	46825694	46826388	5063	+	.	ID="RND-6_FAMILY-1286";Tend="1430";Tstart="740";shortTE="F";uid="873e88a5-0cc9-4926-b3d1-8f7921611be7"
NC_040877.1	RepeatMasker	DNA	3211752	3211982	606	+	.	ID="DNA4-2_AP";Tend="416";Tstart="187";shortTE="F";uid="d81f325a-18f1-42ab-a349-cbe218e07619"
NC_040877.1	RepeatMasker	Retroposon?	40811605	40812223	1008	+	.	ID="SINE2-1_AP";TEgroup="ctg_1%7CSINE2-1_AP%7C12";Tend="1436";Tstart="601";shortTE="F";uid="f8247e9d-673d-4297-b140-301ed7c85d40"
NC_040877.1	RepeatMasker	DNA/hAT-Tip100	39279913	39280193	1759	+	.	ID="RND-5_FAMILY-3888";Tend="1231";Tstart="950";shortTE="F";uid="7f5dbf22-36ad-4e59-bb6b-90fdc425863d"
NC_040877.1	RepeatMasker	DNA/Ginger-1	68865187	68866289	7852	+	.	ID="RND-6_FAMILY-4326";Tend="2041";Tstart="946";shortTE="F";uid="3c85860a-8545-4ef8-8464-8d6d6a39c66b"
NC_040877.1	RepeatMasker	DNA/Ginger-1	94184857	94185304	1942	+	.	ID="RND-5_FAMILY-586";Tend="2149";Tstart="1713";shortTE="F";uid="f4ad889f-7dc8-4fe3-b42f-23bfb1b4ff7a"
NC_040877.1	RepeatMasker	Retroposon?	21557449	21557601	540	+	.	ID="SINE2-1_AP";Tend="1770";Tstart="1627";shortTE="F";uid="ed5baa09-7670-4e8c-b283-50ebe62bbd30"
NC_040877.1	RepeatMasker	DNA/hAT-hAT19	29075775	29075888	476	+	.	ID="RND-6_FAMILY-16104";Tend="1614";Tstart="1509";shortTE="F";uid="9bc5a09c-f8cc-4714-905b-8077986b8060"
NC_040877.1	RepeatMasker	Unknown	91041225	91041672	1509	+	.	ID="RND-4_FAMILY-94";TEgroup="ctg_1%7CRND-4_FAMILY-94%7C20";Tend="1517";Tstart="909";shortTE="F";uid="221119bd-8229-485c-a90b-53552ca898aa"
NC_040877.1	RepeatMasker	DNA/TcMar-Tigger	84777916	84778060	499	+	.	ID="MARINER-N30_LMI";Tend="144";Tstart="1";shortTE="F";uid="e41fbb6d-3fd4-4cd2-a10b-6ce420691448"
NC_040877.1	RepeatMasker	DNA	76476096	76476418	769	+	.	ID="DNA4-2_AP";Tend="767";Tstart="450";shortTE="F";uid="e3efafdb-8dc7-4ff3-83eb-e95552015da8"
NC_040877.1	RepeatMasker	Unknown	6125591	6125873	1964	+	.	ID="RND-6_FAMILY-2766";Tend="1156";Tstart="887";shortTE="F";uid="4ec364cb-7670-455e-b363-da55a1d1342b"
NC_040877.1	RepeatMasker	Retroposon?	65733811	65734029	461	+	.	ID="SINE2-1_AP";Tend="1467";Tstart="1250";shortTE="F";uid="96615211-f3e7-4fcb-89cb-fe05c4681bb4"
NC_040877.1	RepeatMasker	DNA	3395386	3395548	680	+	.	ID="RND-6_FAMILY-2989";Tend="2810";Tstart="2648";shortTE="F";uid="b32d37e0-d6ea-436a-bae6-814c2f44bd4b"
NC_040877.1	RepeatMasker	DNA	36793705	36794317	3314	+	.	ID="RND-6_FAMILY-1458";Tend="1908";Tstart="1261";shortTE="F";uid="ee1570cc-0f3f-490e-a3f3-13aba253464b"
NC_040877.1	RepeatMasker	DNA/hAT	89780987	89781290	1284	+	.	ID="DNA8-49_AP";Tend="288";Tstart="1";shortTE="F";uid="254ee535-5727-41f3-808a-88c52b28da59"
NC_040877.1	RepeatMasker	Retroposon?	9562407	9562542	407	+	.	ID="SINE2-1_AP";Tend="1759";Tstart="1611";shortTE="F";uid="5e0be4ea-e042-4b97-a5e3-0bfc56633b75"
NC_040877.1	RepeatMasker	RC/Helitron	91907724	91909916	8994	+	.	ID="RND-1_FAMILY-51";Tend="3741";Tstart="1483";shortTE="F";uid="463a91f9-11be-4f47-801d-0fa435f26a64"
NC_040877.1	RepeatMasker	DNA	29753023	29753163	592	+	.	ID="DNA-TTAA-1_AP";Tend="136";Tstart="2";shortTE="F";uid="2c1e561f-0a76-4015-bd5e-9a62a2dfb968"
NC_040877.1	RepeatMasker	DNA/hAT-Tip100	70250680	70251355	4777	+	.	ID="RND-6_FAMILY-616";Tend="1668";Tstart="970";shortTE="F";uid="eb2140bb-ce52-440d-af30-bd42d322da8a"
NC_040877.1	RepeatMasker	DNA/hAT-Tip100	58598253	58598565	1767	+	.	ID="RND-4_FAMILY-1279";Tend="1464";Tstart="1159";shortTE="F";uid="7c85dbe2-f738-4d94-90d2-eb4024059529"
NC_040877.1	RepeatMasker	Retroposon?	74523674	74523855	462	+	.	ID="SINE2-1_AP";Tend="1770";Tstart="1599";shortTE="F";uid="10e0f4b3-be4c-4073-924e-15adb30bce88"
NC_040877.1	RepeatMasker	Unknown	77103345	77103449	453	+	.	ID="RND-6_FAMILY-1240";Tend="1418";Tstart="1324";shortTE="F";uid="5e0215ab-7657-47f1-9528-58013afd65c0"
NC_040877.1	RepeatMasker	DNA/Kolobok-E	44875024	44875142	629	+	.	ID="RND-6_FAMILY-7387";Tend="1076";Tstart="959";shortTE="F";uid="e6bf7120-1056-44f5-be87-fe6146ca03a5"
NC_040877.1	RepeatMasker	LINE/I-Jockey	83367447	83367606	479	+	.	ID="RND-6_FAMILY-3231";Tend="216";Tstart="55";shortTE="F";uid="0ac38ff4-a777-43b6-83dd-f5351d065e93"
NC_040877.1	RepeatMasker	DNA/Kolobok-E	11398975	11399089	512	+	.	ID="KOLOBOKE-2_AP";Tend="1246";Tstart="1128";shortTE="F";uid="ff47c0a6-c034-49db-afd9-9a35d8661f56"
NC_040877.1	RepeatMasker	DNA	55918422	55918547	421	+	.	ID="dna4-2_ap";Tend="129";Tstart="1";shortTE="F";uid="910c7880-da08-4257-8c28-7e6f11cc2d51"
NC_040877.1	RepeatMasker	DNA	83603103	83603491	700	+	.	ID="dna4-3_ap";Tend="497";Tstart="162";shortTE="F";uid="023686fe-7d9e-4ac3-806f-dd5f5bf3d490"
NC_040877.1	RepeatMasker	Retroposon?	57245436	57246123	590	+	.	ID="SINE2-1_AP";TEgroup="ctg_1%7CSINE2-1_AP%7C19";Tend="986";Tstart="449";shortTE="F";uid="7aaf2a53-8599-4596-a5c8-7cd56e602099"
NC_040877.1	RepeatMasker	DNA/Ginger-1	26235856	26236117	449	+	.	ID="RND-6_FAMILY-4326";Tend="1833";Tstart="1569";shortTE="F";uid="f12314aa-a720-4843-9cec-d5aa8d93e4a0"
NC_040877.1	RepeatMasker	DNA/hAT-Charlie	43395976	43396260	1500	+	.	ID="RND-1_FAMILY-24";Tend="1171";Tstart="891";shortTE="F";uid="ab11911e-3a7a-4837-8f50-5e4f95c0862b"
NC_040877.1	RepeatMasker	DNA/hAT	79118053	79118418	509	+	.	ID="HAT-N5_AP";Tend="638";Tstart="244";shortTE="F";uid="ebc739d2-83ba-4096-8200-bbc99d359c3e"
NC_040877.1	RepeatMasker	DNA	40608663	40609198	420	+	.	ID="DNA4-2_AP";Tend="769";Tstart="19";shortTE="F";uid="cf677013-36ad-4460-be02-589343849ad0"
NC_040877.1	RepeatMasker	DNA/hAT-Ac	37917503	37917690	685	+	.	ID="DNA8-91B_AP";Tend="676";Tstart="479";shortTE="F";uid="60e9c1e3-1cfd-45a7-bc75-3c6116e16e4a"
NC_040877.1	RepeatMasker	DNA	69658422	69658810	757	+	.	ID="DNA4-2_AP";Tend="414";Tstart="2";shortTE="F";uid="45ee08b1-7692-4f58-90f3-8d928d68bc59"
NC_040877.1	RepeatMasker	DNA/hAT-Pegasus	41949973	41950115	402	+	.	ID="HOMO6";Tend="832";Tstart="695";shortTE="F";uid="c51a2d1d-67b8-4279-b5f9-813f57fd8914"
NC_040877.1	RepeatMasker	DNA/hAT-Charlie	49023299	49023431	913	+	.	ID="RND-6_FAMILY-1258";Tend="1963";Tstart="1829";shortTE="F";uid="c1e100b8-09a5-40ed-9063-62fcfff6fb19"
NC_040877.1	RepeatMasker	Unknown	46750716	46750927	549	+	.	ID="RND-1_FAMILY-20";Tend="1214";Tstart="1006";shortTE="F";uid="58f093c8-2f1c-4093-85d7-c36e60393ce8"
NC_040877.1	RepeatMasker	LINE/CR1	66806697	66807811	2450	+	.	ID="RND-6_FAMILY-19368";Tend="1531";Tstart="444";shortTE="F";uid="d8c65f1e-ae60-4cc3-bd86-8acd6e843dac"
NC_040877.1	RepeatMasker	DNA/MULE-MuDR	81564327	81564565	1074	+	.	ID="RND-6_FAMILY-2559";Tend="1339";Tstart="1089";shortTE="F";uid="eff1463f-a8a0-49be-8a91-9bbd08d9920d"
NC_040877.1	RepeatMasker	DNA	1963478	1963630	408	+	.	ID="dna4-2b_ap";Tend="769";Tstart="620";shortTE="F";uid="73567578-7cfb-4eac-9c0b-600d11d999db"
NC_040877.1	RepeatMasker	DNA/hAT-Charlie	82566486	82566787	418	+	.	ID="RND-6_FAMILY-1685";TEgroup="ctg_1%7CRND-6_FAMILY-1685%7C2";Tend="1178";Tstart="983";shortTE="F";uid="4580c6b4-e5e8-4858-b1c3-8814894eeb92"
NC_040877.1	RepeatMasker	Retroposon?	51801281	51802555	6722	+	.	ID="RND-5_FAMILY-418";TEgroup="ctg_1%7CRND-5_FAMILY-418%7C2";Tend="2407";Tstart="63";shortTE="F";uid="44572f9b-4f13-4c05-8c5f-1ee6337a7b68"
NC_040877.1	RepeatMasker	DNA/MULE-MuDR	45316823	45317068	617	+	.	ID="RND-6_FAMILY-3229";Tend="2250";Tstart="1996";shortTE="F";uid="ec0f94f1-86c8-4d2f-91ee-33555f2749e8"
NC_040877.1	RepeatMasker	DNA	59556172	59557335	7433	+	.	ID="RND-6_FAMILY-5026";TEgroup="ctg_1%7CRND-6_FAMILY-5026%7C2";Tend="2183";Tstart="761";shortTE="F";uid="2e320539-7b21-4a25-a8bc-4b2becef4b02"
NC_040877.1	RepeatMasker	DNA/MULE-MuDR	15611494	15611973	1631	+	.	ID="RND-5_FAMILY-1849";Tend="1649";Tstart="1152";shortTE="F";uid="30215f4d-582b-493b-acf8-b8e0cd6f9b05"
NC_040877.1	RepeatMasker	Unknown	85978424	85978868	2509	+	.	ID="RND-6_FAMILY-1255";Tend="2491";Tstart="2058";shortTE="F";uid="24d7f305-da27-46b3-bf6d-5ba53eb0dd8f"
NC_040877.1	RepeatMasker	DNA	69149709	69149943	589	+	.	ID="RND-6_FAMILY-6323";Tend="360";Tstart="132";shortTE="F";uid="9bae472f-2c92-424a-8e47-a11c45fbff2e"
NC_040877.1	RepeatMasker	DNA/TcMar-Tc1	64027943	64028423	3281	+	.	ID="RND-5_FAMILY-1222";Tend="1513";Tstart="989";shortTE="F";uid="a13a8b79-0c94-4cc6-a6cc-0a0f8809aaa4"
NC_040877.1	RepeatMasker	DNA/Kolobok-T2	35556951	35557063	454	+	.	ID="REP-4_PBA";Tend="690";Tstart="583";shortTE="F";uid="d1b07cae-b341-4f6f-af9f-31de68306a23"
NC_040877.1	RepeatMasker	DNA/hAT-Charlie	51346469	51347351	5344	+	.	ID="RND-6_FAMILY-20944";Tend="2618";Tstart="1738";shortTE="F";uid="0694d176-0ce1-4254-8628-b6f783c0e9dd"
NC_040877.1	RepeatMasker	LTR/Gypsy	46833207	46835964	31684	+	.	ID="RND-5_FAMILY-3396";Tend="3132";Tstart="402";shortTE="F";uid="0564c41e-358e-4612-90b6-207100126171"
NC_040877.1	RepeatMasker	LTR/Gypsy	26917789	26918961	987	+	.	ID="GYPSY-2_TCA-I";Tend="2925";Tstart="1751";shortTE="F";uid="fa685df2-5703-4970-a0ea-8fe4afe2af71"
NC_040877.1	RepeatMasker	Unknown	70297969	70298075	553	+	.	ID="RND-6_FAMILY-1240";Tend="1399";Tstart="1292";shortTE="F";uid="e7edc033-16e7-4cae-9b7c-842e95ad5dc4"
NC_040877.1	RepeatMasker	DNA/hAT-hAT19	40582491	40582643	743	+	.	ID="DNA8-74_AP";Tend="153";Tstart="1";shortTE="F";uid="c641356c-a647-491b-b438-841351268277"
NC_040877.1	RepeatMasker	Unknown	27388512	27390043	2238	+	.	ID="RND-1_FAMILY-90";Tend="2210";Tstart="647";shortTE="F";uid="f8026817-aa9f-49c8-b377-971d5977d337"
NC_040877.1	RepeatMasker	Unknown	64933319	64933421	457	+	.	ID="RND-1_FAMILY-2";Tend="1099";Tstart="997";shortTE="F";uid="503050f7-c082-4e0f-a330-723df3367e7b"
NC_040877.1	RepeatMasker	DNA	74378583	74378947	565	+	.	ID="DNA-TTAA-1_AP";Tend="422";Tstart="40";shortTE="F";uid="792a45e5-a6a7-43e6-802a-f1722fe08f67"
NC_040877.1	RepeatMasker	DNA	86126481	86126931	1645	+	.	ID="RND-6_FAMILY-1458";Tend="1720";Tstart="1273";shortTE="F";uid="ee49dad3-d6ba-422f-ba7e-2f1ba55a445f"
NC_040877.1	RepeatMasker	DNA/Kolobok-E	25240237	25240353	480	+	.	ID="KOLOBOKE-3_AP";Tend="2156";Tstart="2042";shortTE="F";uid="c0eeb283-b9c3-4255-8b3d-5aa871009a70"
NC_040877.1	RepeatMasker	DNA	78271036	78271262	802	+	.	ID="DNA-TTAA-1_AP";Tend="423";Tstart="193";shortTE="F";uid="db8a56fb-2a69-44c9-ad57-dfc3baf22737"
NC_040877.1	RepeatMasker	DNA/PIF-Spy	69698315	69698439	408	+	.	ID="ISL2EU-3_CFL";Tend="322";Tstart="191";shortTE="F";uid="accd2ec9-317e-44e0-b475-1052e781b5a4"
NC_040877.1	RepeatMasker	DNA	16891872	16892294	1418	+	.	ID="DNA-TTAA-1_AP";Tend="423";Tstart="1";shortTE="F";uid="0dcf3f17-856d-4fed-85f0-11c9e882e247"
NC_040877.1	RepeatMasker	DNA/hAT-Tip100	64712247	64712559	1716	+	.	ID="RND-6_FAMILY-12567";Tend="1240";Tstart="951";shortTE="F";uid="524400d6-4cba-4d54-ba0d-4d35965bc4e6"
NC_040877.1	RepeatMasker	DNA/Academ-1	69066022	69066225	1049	+	.	ID="RND-1_FAMILY-180";Tend="1108";Tstart="904";shortTE="F";uid="1aef7a49-718a-48bb-abf6-62c3400945c2"
NC_040877.1	RepeatMasker	DNA/TcMar-Tigger	50040191	50040507	1581	+	.	ID="RND-5_FAMILY-4790";Tend="4900";Tstart="4583";shortTE="F";uid="7826bf70-d69d-41bc-86fb-dfddcb765dbb"
NC_040877.1	RepeatMasker	DNA	47941696	47941982	694	+	.	ID="TTAA14_AP";Tend="421";Tstart="120";shortTE="F";uid="a1a26cbe-9a10-4109-a13d-c30e551a3b2d"
NC_040877.1	RepeatMasker	DNA	10441928	10442055	673	+	.	ID="TTAA22_AP";Tend="412";Tstart="283";shortTE="F";uid="e37e205a-3a5f-4c0a-ac11-802410d644df"
NC_040877.1	RepeatMasker	DNA	19570865	19571283	2174	+	.	ID="TTAA20B_AP";Tend="446";Tstart="1";shortTE="F";uid="a0c880a5-e4c9-40c0-9c56-d2ea76fe6862"
NC_040877.1	RepeatMasker	Unknown	16389379	16389513	914	+	.	ID="RND-1_FAMILY-2";Tend="1027";Tstart="895";shortTE="F";uid="02edfbb5-3bdd-4faa-bcba-0cfdfc45f0e6"
NC_040877.1	RepeatMasker	DNA	71582002	71582352	842	+	.	ID="TTAA2C_AP";Tend="411";Tstart="28";shortTE="F";uid="d9847682-ca0f-4a76-b341-e32bf1a1fba5"
NC_040877.1	RepeatMasker	DNA/Ginger-1	78800051	78800647	471	+	.	ID="RND-6_FAMILY-4326";Tend="1958";Tstart="1321";shortTE="F";uid="4d57e290-e0dd-43ab-9b41-8d0c7cbb90fa"
NC_040877.1	RepeatMasker	LTR/Gypsy	44939159	44939310	455	+	.	ID="GYPSY-39_AA-I";Tend="2936";Tstart="2785";shortTE="F";uid="4bbe80f8-db2c-465a-952e-2e66b81a1c15"
NC_040877.1	RepeatMasker	Unknown	55157	60137	37769	+	.	ID="RND-5_FAMILY-1660";Tend="4997";Tstart="1";shortTE="F";uid="5d32c419-ba26-442e-9ee5-c0af65db228d"
NC_040877.1	RepeatMasker	DNA	38474701	38475336	3794	+	.	ID="DNA4-3_AP";Tend="635";Tstart="3";shortTE="F";uid="5f43d7bf-c458-4120-83ed-c9893052195d"
NC_040877.1	RepeatMasker	DNA	23166158	23166578	1665	+	.	ID="DNA-TTAA-1_AP";Tend="423";Tstart="7";shortTE="F";uid="55eb644b-6155-42d7-9716-eb69c01c1735"
NC_040877.1	RepeatMasker	DNA	93636806	93637210	1561	+	.	ID="DNA-TTAA-1_AP";Tend="409";Tstart="1";shortTE="F";uid="eb0866c4-baec-42bd-867c-8de878f22163"
NC_040877.1	RepeatMasker	DNA/hAT-Charlie	32806027	32806249	608	+	.	ID="DNA8-32_AP";Tend="233";Tstart="1";shortTE="F";uid="19196d72-4b1f-4e3f-99d7-ad9bfd70bf3a"
NC_040877.1	RepeatMasker	DNA/Ginger-1	84199576	84199739	488	+	.	ID="GINGER1-1_AP";Tend="5172";Tstart="5005";shortTE="F";uid="50662cf7-9e7c-4154-b69a-fd4726b1a5a5"
NC_040877.1	RepeatMasker	DNA/hAT-Charlie	3300856	3301527	3423	+	.	ID="RND-6_FAMILY-16774";Tend="1861";Tstart="1221";shortTE="F";uid="10578647-8869-485b-b987-6d443389ff1c"
NC_040877.1	RepeatMasker	Retroposon?	34232491	34232627	483	+	.	ID="SINE2-1_AP";Tend="1770";Tstart="1636";shortTE="F";uid="6942bb1c-cd50-4548-8816-b02866a854f7"
NC_040877.1	RepeatMasker	DNA	17563447	17563918	1174	+	.	ID="DNA4-2_AP";Tend="768";Tstart="293";shortTE="F";uid="826324a3-a84a-44ad-a9c8-3c1c4fe22adc"
NC_040877.1	RepeatMasker	Unknown	44425998	44427216	9121	+	.	ID="RND-6_FAMILY-14764";Tend="2580";Tstart="1359";shortTE="F";uid="98e1e88d-ad0a-49b2-9aa7-1a1bdc4f04e5"
NC_040877.1	RepeatMasker	Unknown	53535528	53553005	34994	+	.	ID="RND-4_FAMILY-1739";Tend="5180";Tstart="1";shortTE="F";uid="6315442c-22ec-4185-a4c5-a6948c195f3e"
NC_040877.1	RepeatMasker	Retroposon?	90034828	90034932	712	+	.	ID="SINE2-1_AP";Tend="787";Tstart="350";shortTE="F";uid="ea2c3e7e-0793-4e34-b646-062179f9e0cb"
NC_040877.1	RepeatMasker	DNA/hAT	39324938	39325154	1182	+	.	ID="RND-5_FAMILY-3046";Tend="1688";Tstart="1468";shortTE="F";uid="79c96d1a-2ab9-401c-b2b3-c31467a9b2ba"
NC_040877.1	RepeatMasker	Unknown	40179358	40179937	1105	+	.	ID="RND-5_FAMILY-800";Tend="1492";Tstart="909";shortTE="F";uid="9aa23162-d272-42b0-ba2b-b9ab0dc847a1"
NC_040877.1	RepeatMasker	DNA/hAT-Ac	17660858	17661902	2340	+	.	ID="RND-6_FAMILY-8846";Tend="2421";Tstart="1477";shortTE="F";uid="6e646f2d-c3bf-49e4-bd46-21dde5c49aa5"
NC_040877.1	RepeatMasker	LINE/I-Jockey	5507025	5507182	477	+	.	ID="RND-5_FAMILY-2677";Tend="1179";Tstart="1024";shortTE="F";uid="00255cea-98e7-41a8-a28e-0563da6554d6"
NC_040877.1	RepeatMasker	DNA/hAT-Tip100	60387517	60388290	6102	+	.	ID="RND-6_FAMILY-3876";Tend="1391";Tstart="632";shortTE="F";uid="7236f4e3-82c2-4a89-a97d-2e7e540dfb32"
NC_040877.1	RepeatMasker	DNA/hAT-hATm	72262533	72262797	641	+	.	ID="HAT-4D_AP";Tend="2992";Tstart="2737";shortTE="F";uid="8f4b6f0b-a31c-442d-8d15-966c0b7a8ce7"
NC_040877.1	RepeatMasker	DNA/hAT-Ac	43150134	43150293	824	+	.	ID="RND-5_FAMILY-1931";Tend="1392";Tstart="1230";shortTE="F";uid="286d0bd5-95cf-420e-822f-8803decc57dc"
NC_040877.1	RepeatMasker	DNA/Kolobok-E	19219570	19220148	3135	+	.	ID="RND-5_FAMILY-3544";Tend="1547";Tstart="934";shortTE="F";uid="e3cadeae-634b-4d99-b94f-3de3d3d51c07"
NC_040877.1	RepeatMasker	Unknown	94167579	94169883	16706	+	.	ID="RND-6_FAMILY-2251";Tend="3965";Tstart="1595";shortTE="F";uid="00aca3fe-aaa1-4c4f-b014-285b2342976c"
NC_040877.1	RepeatMasker	DNA	19641743	19642020	404	+	.	ID="RND-5_FAMILY-493";Tend="1556";Tstart="1295";shortTE="F";uid="59db34cc-e032-4379-97e6-2a788e859910"
NC_040877.1	RepeatMasker	LINE/CR1	87013440	87013657	1124	+	.	ID="RND-6_FAMILY-2282";Tend="1595";Tstart="1375";shortTE="F";uid="1ac03344-e49d-455c-b585-c305168fbf44"
NC_040877.1	RepeatMasker	DNA	1742641	1742843	653	+	.	ID="ttaa3c_ap";Tend="425";Tstart="211";shortTE="F";uid="c00413be-4caf-4fbf-8bf3-89deb47de6cf"
NC_040877.1	RepeatMasker	DNA	30755322	30755750	2766	+	.	ID="TTAAC_AP";Tend="438";Tstart="1";shortTE="F";uid="e094741e-e914-40e7-99a3-f6e844d82491"
NC_040877.1	RepeatMasker	Unknown	38850231	38850418	562	+	.	ID="RND-6_FAMILY-380";Tend="1367";Tstart="1190";shortTE="F";uid="c8747a7e-ad14-4cfb-b2e5-980f0a27cdf8"
NC_040877.1	RepeatMasker	DNA	5700059	5700361	742	+	.	ID="DNA-TTAA-1_AP";Tend="421";Tstart="103";shortTE="F";uid="232f87f1-af47-4e52-bb34-976046ecb960"
NC_040877.1	RepeatMasker	DNA	18858015	18858787	1893	+	.	ID="RND-5_FAMILY-464";Tend="2380";Tstart="1689";shortTE="F";uid="c7abfbdf-177f-46e8-8ae6-7be989e7446d"
NC_040877.1	RepeatMasker	LINE/L2	45301303	45301800	1782	+	.	ID="RND-5_FAMILY-524";Tend="1988";Tstart="1513";shortTE="F";uid="1c849cb9-a48f-48a0-9fa0-c4a145276c6b"
NC_040877.1	RepeatMasker	Unknown	14235498	14236004	1493	+	.	ID="RND-5_FAMILY-14593";Tend="1457";Tstart="873";shortTE="F";uid="651c07dd-fc40-4b81-a9f1-a3bd19045d28"
NC_040877.1	RepeatMasker	DNA	52817116	52817738	1747	+	.	ID="DNA4-2_AP";Tend="769";Tstart="138";shortTE="F";uid="48a5e048-5021-42df-a2ba-183a38e3c26f"
NC_040877.1	RepeatMasker	DNA/hAT-Tip100	22229002	22229134	850	+	.	ID="RND-6_FAMILY-19445";Tend="1340";Tstart="1195";shortTE="F";uid="895eeebf-f2f9-4274-9d57-800b9e3756e6"
NC_040877.1	RepeatMasker	Retroposon?	89211409	89211994	486	+	.	ID="SINE2-2_AP";Tend="602";Tstart="1";shortTE="F";uid="33c1bb2b-e1f7-43fe-8923-fd536ccd19bc"
NC_040877.1	RepeatMasker	DNA/hAT-hAT19	13666134	13666409	1472	+	.	ID="HAT-N6B_AP";Tend="498";Tstart="217";shortTE="F";uid="ba636680-c857-4d11-82ec-84ed9ff5d7ee"
NC_040877.1	RepeatMasker	Unknown	51402941	51403050	494	+	.	ID="RND-6_FAMILY-2440";Tend="1961";Tstart="1849";shortTE="F";uid="dd9f37a2-c8af-49b8-a268-0d5ed858d543"
NC_040877.1	RepeatMasker	Unknown	36946866	36947485	1920	+	.	ID="RND-5_FAMILY-870";Tend="1316";Tstart="758";shortTE="F";uid="cd6aef0a-a85a-4762-94cc-f4d80165f198"
NC_040877.1	RepeatMasker	Unknown	48623951	48624213	1219	+	.	ID="RND-1_FAMILY-79";Tend="4753";Tstart="4517";shortTE="F";uid="db800a47-f463-4cd2-b8d2-1dc36f0075e9"
NC_040877.1	RepeatMasker	Unknown	57253322	57254806	5975	+	.	ID="RND-6_FAMILY-119";TEgroup="ctg_1%7CRND-6_FAMILY-119%7C3";Tend="2119";Tstart="827";shortTE="F";uid="946a03b6-921d-4f3b-97e7-4327497be7e9"
NC_040877.1	RepeatMasker	DNA/hAT-hAT19	34407618	34408204	816	+	.	ID="RND-6_FAMILY-6322";Tend="1440";Tstart="782";shortTE="F";uid="4d9c1dad-c8ac-4a6b-bcee-0b0ff65abdb6"
NC_040877.1	RepeatMasker	DNA/Ginger-1	7319010	7320001	7645	+	.	ID="RND-6_FAMILY-4326";Tend="1963";Tstart="953";shortTE="F";uid="35db1fdf-867a-4287-82a5-618b1d9b792c"
NC_040877.1	RepeatMasker	DNA	44999181	44999410	462	+	.	ID="TTAA2D_AP";Tend="430";Tstart="207";shortTE="F";uid="55f67892-4369-411d-b7f2-16f0c7b8c5f8"
NC_040877.1	RepeatMasker	Unknown	45422188	45422477	2101	+	.	ID="RND-1_FAMILY-55";Tend="1243";Tstart="937";shortTE="F";uid="c3e6a826-4684-4461-9da9-b2e4dd9f07bd"
NC_040877.1	RepeatMasker	LINE/CR1	41545896	41548255	7855	+	.	ID="RND-6_FAMILY-2282";Tend="2419";Tstart="42";shortTE="F";uid="0db15c0a-37c2-4765-bc59-88af7a470652"
NC_040877.1	RepeatMasker	DNA/hAT	75853921	75854274	854	+	.	ID="RND-6_FAMILY-2891";Tend="1583";Tstart="1277";shortTE="F";uid="e6f92443-c006-4c26-9a37-a99b5681ee08"
NC_040877.1	RepeatMasker	DNA/Kolobok-E	42310889	42311161	532	+	.	ID="KOLOBOKE-2_AP";Tend="2238";Tstart="1918";shortTE="F";uid="324322b1-ab0b-4568-a848-b6d3462af51b"
NC_040877.1	RepeatMasker	Unknown	38757544	38757801	937	+	.	ID="RND-6_FAMILY-2081";Tend="1404";Tstart="1161";shortTE="F";uid="49be8f50-ea44-4b2f-8397-b0c7bb67106d"
NC_040877.1	RepeatMasker	DNA/hAT-hAT19	7222292	7222541	991	+	.	ID="RND-6_FAMILY-16104";Tend="1318";Tstart="1106";shortTE="F";uid="358e076c-05bd-4c34-8f10-2a473bf1b74a"
NC_040877.1	RepeatMasker	DNA/hAT-Ac	66155375	66155547	1093	+	.	ID="DNA8-93_AP";Tend="478";Tstart="306";shortTE="F";uid="22ec6e89-696e-477c-ac62-d8e00c03559f"
NC_040877.1	RepeatMasker	DNA/hAT-Tip100	28138677	28139203	3202	+	.	ID="RND-5_FAMILY-3148";Tend="1459";Tstart="956";shortTE="F";uid="b9b79231-f426-41cc-9a78-f3403e7940d3"
NC_040877.1	RepeatMasker	Unknown	1486451	1492734	28039	+	.	ID="RND-1_FAMILY-107";Tend="8819";Tstart="75";shortTE="F";uid="32d126e6-5454-423b-97b9-75bc7728a814"
NC_040877.1	RepeatMasker	Unknown	68415309	68415448	609	+	.	ID="RND-6_FAMILY-14764";Tend="2201";Tstart="2062";shortTE="F";uid="23697b2b-e097-4629-ba62-3e77ba715ca1"
NC_040877.1	RepeatMasker	Retroposon?	11224313	11224466	481	+	.	ID="SINE2-2_AP";Tend="1966";Tstart="1828";shortTE="F";uid="a708150f-13ba-4118-9820-8b05f9a29e24"
NC_040877.1	RepeatMasker	DNA/hAT-Charlie	42371943	42372221	1006	+	.	ID="RND-5_FAMILY-331";Tend="1374";Tstart="1095";shortTE="F";uid="d47bf946-3246-4c97-aa05-8119d3c83a61"
NC_040877.1	RepeatMasker	DNA	73172612	73172863	750	+	.	ID="RND-5_FAMILY-464";Tend="1960";Tstart="1689";shortTE="F";uid="b0b72c45-6dfa-4667-a12c-2d8dfcbd2b97"
NC_040877.1	RepeatMasker	DNA/CMC-EnSpm	81250232	81251325	1378	+	.	ID="RND-5_FAMILY-523";Tend="1554";Tstart="458";shortTE="F";uid="3be94726-41ff-4a07-a225-71120e200d2a"
NC_040877.1	RepeatMasker	RC/Helitron	71158817	71159062	715	+	.	ID="RND-5_FAMILY-1534";Tend="1308";Tstart="1042";shortTE="F";uid="d568f00b-a66d-4412-9bc3-5205c23bbca2"
NC_040877.1	RepeatMasker	DNA	47489396	47489639	746	+	.	ID="DNA4-2_AP";Tend="330";Tstart="74";shortTE="F";uid="65275750-3e2e-4d63-b7dc-86078e61c779"
NC_040877.1	RepeatMasker	Unknown	69504549	69504723	480	+	.	ID="RND-6_FAMILY-23669";Tend="2403";Tstart="2229";shortTE="F";uid="3dfacba6-e76c-4534-ae9f-92a6f930c02e"
NC_040877.1	RepeatMasker	DNA/hAT-hAT19	29525693	29525807	508	+	.	ID="DNA8-73_AP";Tend="116";Tstart="1";shortTE="F";uid="2b0ab50f-0535-4129-987c-bd6c7243b17f"
NC_040877.1	RepeatMasker	DNA/hAT-hAT19	58964712	58965012	1971	+	.	ID="RND-6_FAMILY-8415";Tend="1361";Tstart="1069";shortTE="F";uid="9e0768fc-d920-4787-9478-9222b1d1e56c"
NC_040877.1	RepeatMasker	Unknown	11969980	11970108	559	+	.	ID="RND-6_FAMILY-151";Tend="2626";Tstart="2503";shortTE="F";uid="a0ce916b-7575-4beb-a6e1-63bf536a1379"
NC_040877.1	RepeatMasker	DNA	73066665	73067222	550	+	.	ID="dna2-2_ap";Tend="553";Tstart="1";shortTE="F";uid="d4b050cf-db13-403c-b158-1c3e7a377047"
NC_040877.1	RepeatMasker	DNA	88351415	88351840	1769	+	.	ID="DNA-TTAA-1_AP";Tend="423";Tstart="1";shortTE="F";uid="f6ecd335-1c0d-4567-a39f-a7ce7143ff04"
NC_040877.1	RepeatMasker	RC/Helitron	48640390	48640661	1949	+	.	ID="RND-1_FAMILY-51";Tend="1383";Tstart="1096";shortTE="F";uid="c2cced34-adc7-4319-9d38-07eb59870fb3"
NC_040877.1	RepeatMasker	DNA	61909341	61909735	1058	+	.	ID="DNA4-2_AP";Tend="647";Tstart="244";shortTE="F";uid="42bbfb0f-c402-4c05-8864-fa3123f3d966"
NC_040877.1	RepeatMasker	DNA	93619336	93619708	1288	+	.	ID="RND-6_FAMILY-27";Tend="3923";Tstart="3540";shortTE="F";uid="2450f532-9efa-4e08-84c5-f2366d4585d8"
NC_040877.1	RepeatMasker	Retroposon?	86365307	86365554	503	+	.	ID="SINE2-1_AP";Tend="1410";Tstart="1160";shortTE="F";uid="91b64e5d-69f2-4372-ab81-0609b97c9148"
NC_040877.1	RepeatMasker	DNA/Ginger-1	23958712	23958849	865	+	.	ID="RND-6_FAMILY-4326";Tend="1155";Tstart="1004";shortTE="F";uid="47684ee1-4d62-46f4-bec1-1eb05c0edef1"
NC_040877.1	RepeatMasker	DNA/Kolobok-E	15449081	15449364	1822	+	.	ID="RND-1_FAMILY-10";Tend="1273";Tstart="992";shortTE="F";uid="e1399d04-c08b-4b41-a0c9-6d5c247d411b"
NC_040877.1	RepeatMasker	DNA/P	19198781	19198889	441	+	.	ID="P-4_AP";Tend="1620";Tstart="1512";shortTE="F";uid="fbe834a3-4489-4bac-81bd-71088168f2ff"
NC_040877.1	RepeatMasker	DNA/Kolobok-E	5928182	5928392	477	+	.	ID="KOLOBOKE-2_AP";Tend="1334";Tstart="1126";shortTE="F";uid="628d9990-7528-4edc-b56b-d1d7f8b24f0f"
NC_040877.1	RepeatMasker	DNA/MULE-MuDR	27692769	27693006	407	+	.	ID="MUDR9X_AP";Tend="641";Tstart="380";shortTE="F";uid="fc718e81-2d04-475d-b2c9-f9714bc9c80d"
NC_040877.1	RepeatMasker	DNA	26431294	26431591	1020	+	.	ID="DNA8-77_AP";Tend="1253";Tstart="922";shortTE="F";uid="36c4b6d7-7135-4494-a21d-45731bec7dfa"
NC_040877.1	RepeatMasker	DNA/hAT-Tip100	13689389	13689528	620	+	.	ID="RND-5_FAMILY-266";Tend="887";Tstart="754";shortTE="F";uid="20384c95-fdb1-4d9d-8b4b-6e6419de9af1"
NC_040877.1	RepeatMasker	RC/Helitron	44238826	44240114	7953	+	.	ID="RND-6_FAMILY-1919";Tend="1595";Tstart="376";shortTE="F";uid="8adc8edd-1ab5-40df-af09-eaa41033b7fb"
NC_040877.1	RepeatMasker	DNA/hAT-Tip100	68388978	68389128	460	+	.	ID="RND-5_FAMILY-6156";Tend="1587";Tstart="1439";shortTE="F";uid="613d3b33-24be-493e-96e6-f7d3495fd3c0"
NC_040877.1	RepeatMasker	DNA/hAT-Tip100	76521874	76522001	456	+	.	ID="DNA8-87_AP";Tend="369";Tstart="244";shortTE="F";uid="6f341721-b8b0-48dc-b23c-b3ff0feed8ec"
NC_040877.1	RepeatMasker	DNA/MULE-MuDR	84946664	84947725	736	+	.	ID="RND-6_FAMILY-1347";TEgroup="ctg_1%7CRND-6_FAMILY-1347%7C1";Tend="2730";Tstart="687";shortTE="T";uid="ce4c5257-c23b-4960-94e3-03d01dd4c118"
NC_040877.1	RepeatMasker	Unknown	6111621	6112118	2049	+	.	ID="RND-5_FAMILY-3670";Tend="1231";Tstart="763";shortTE="F";uid="737e9c9c-3bb0-40c7-8b41-4b94b58caef1"
NC_040877.1	RepeatMasker	DNA	46102073	46102442	1962	+	.	ID="RND-6_FAMILY-1458";Tend="1879";Tstart="1529";shortTE="F";uid="94794b51-b176-4028-bdb5-9dc82b72f6fb"
NC_040877.1	RepeatMasker	Unknown	6874704	6875470	4740	+	.	ID="RND-6_FAMILY-62";Tend="1640";Tstart="891";shortTE="F";uid="ac4d66a1-16d6-4596-b139-07d57b0e5cc4"
NC_040877.1	RepeatMasker	DNA/Ginger-1	1565952	1566600	2411	+	.	ID="RND-1_FAMILY-36";Tend="1031";Tstart="440";shortTE="F";uid="f9ebc726-5c2f-48f6-820d-7a896aa040ad"
NC_040877.1	RepeatMasker	Unknown	1585962	1587542	11500	+	.	ID="RND-6_FAMILY-2250";Tend="2527";Tstart="877";shortTE="F";uid="1909413d-2af1-47c4-a23b-b73181f2718b"
NC_040877.1	RepeatMasker	DNA/MULE-MuDR	52566318	52566437	782	+	.	ID="RND-5_FAMILY-3";Tend="1465";Tstart="1347";shortTE="F";uid="bd279458-38a0-43f1-a8fc-8b1290e880c5"
NC_040877.1	RepeatMasker	DNA	36254125	36254737	3124	+	.	ID="DNA4-3_AP";Tend="635";Tstart="31";shortTE="F";uid="99faad42-ff4b-488e-8e77-69ecd8b22f24"
NC_040877.1	RepeatMasker	Retroposon?	25674226	25674818	653	+	.	ID="SINE2-1_AP";Tend="1461";Tstart="873";shortTE="F";uid="5032853f-273e-43f4-aa9a-979609016034"
NC_040877.1	RepeatMasker	DNA/Ginger-1	35578868	35578992	402	+	.	ID="GINGER1-1_AP";Tend="4354";Tstart="4237";shortTE="F";uid="869a66fd-9d67-4a09-9b86-9d56531f9f97"
NC_040877.1	RepeatMasker	DNA/Ginger-1	29527165	29527289	426	+	.	ID="RND-6_FAMILY-4326";Tend="1739";Tstart="1613";shortTE="F";uid="f1e4ef13-bcd2-4654-a9ec-e50d5b899e93"
NC_040877.1	RepeatMasker	DNA/Ginger-1	91425813	91426268	437	+	.	ID="RND-6_FAMILY-4326";Tend="1871";Tstart="1375";shortTE="F";uid="18afa684-9c05-477a-872e-2952abbb4225"
NC_040877.1	RepeatMasker	Unknown	91784168	91788009	21116	+	.	ID="RND-1_FAMILY-107";Tend="4794";Tstart="547";shortTE="F";uid="9e2add52-0a84-4576-9bf3-5ca4a522fdf8"
NC_040877.1	RepeatMasker	LINE/L2	49458512	49458772	420	+	.	ID="RND-6_FAMILY-13409";Tend="578";Tstart="338";shortTE="F";uid="1ab0aab1-1c98-43ec-ba16-daebdd6c3670"
NC_040877.1	RepeatMasker	DNA	8779720	8779946	406	+	.	ID="DNAX-2_AP";Tend="233";Tstart="1";shortTE="F";uid="0f47495c-7e9e-45c9-8a99-c049b7901b0e"
NC_040877.1	RepeatMasker	Unknown	70545755	70546067	1957	+	.	ID="RND-5_FAMILY-168";Tend="1245";Tstart="936";shortTE="F";uid="b7ddd4a3-08f8-44bd-bf6b-7a325b759fbd"
NC_040877.1	RepeatMasker	Retroposon?	64555857	64555995	615	+	.	ID="SINE2-1_AP";Tend="1770";Tstart="1627";shortTE="F";uid="035c05da-2942-4ced-8cdc-ecfc0d7cc9ef"
NC_040877.1	RepeatMasker	DNA/Ginger-1	58600795	58601137	424	+	.	ID="RND-6_FAMILY-4326";Tend="1908";Tstart="1542";shortTE="F";uid="27d19cb3-1dd9-49d9-abc8-df26fd16641c"
NC_040877.1	RepeatMasker	DNA/hAT-hAT19	61214154	61214663	683	+	.	ID="DNA8-88_AP";Tend="620";Tstart="1";shortTE="F";uid="6a86e86c-10bd-4c01-b5b8-32c25b6e7512"
NC_040877.1	RepeatMasker	Unknown	83783930	83784401	1706	+	.	ID="RND-6_FAMILY-2251";Tend="2651";Tstart="2214";shortTE="F";uid="b8ff11ba-b0f5-40da-9786-3dcdc5005d48"
NC_040877.1	RepeatMasker	DNA	64168796	64169574	1223	+	.	ID="DNA4-2_AP";Tend="769";Tstart="2";shortTE="F";uid="3de64854-f43b-4ffb-92f8-78645669733b"
NC_040877.1	RepeatMasker	DNA	24282911	24283340	1396	+	.	ID="DNA-TTAA-1_AP";Tend="423";Tstart="1";shortTE="F";uid="4613c0b7-b26e-4417-9b83-13a0ffc31184"
NC_040877.1	RepeatMasker	Unknown	88718558	88718812	1913	+	.	ID="RND-6_FAMILY-16255";Tend="1192";Tstart="935";shortTE="F";uid="dd37362d-d97c-406f-afcb-c8ad6ec350b9"
NC_040877.1	RepeatMasker	DNA	7922263	7922577	558	+	.	ID="TTAA22_AP";Tend="332";Tstart="1";shortTE="F";uid="fa6027a8-235c-4052-a83c-539418c9ad07"
NC_040877.1	RepeatMasker	DNA/Ginger-1	60027464	60027693	434	+	.	ID="RND-6_FAMILY-4326";Tend="1958";Tstart="1714";shortTE="F";uid="17312231-8efa-4acb-987d-c71609b24352"
NC_040877.1	RepeatMasker	Unknown	49076215	49076837	2549	+	.	ID="RND-6_FAMILY-1260";Tend="834";Tstart="327";shortTE="F";uid="4699f03f-9853-4065-90d7-ee2f04b50e1d"
NC_040877.1	RepeatMasker	Satellite	7330954	7331087	1069	+	.	ID="RND-6_FAMILY-21329";Tend="932";Tstart="799";shortTE="F";uid="ff91474d-0a14-4662-923c-be3d2f12bda3"
NC_040877.1	RepeatMasker	Unknown	93292272	93316583	34505	+	.	ID="RND-4_FAMILY-1739";Tend="7655";Tstart="1";shortTE="F";uid="b3801403-1485-49a0-8fba-85549cf22fab"
NC_040877.1	RepeatMasker	RC/Helitron	85972861	85973297	1076	+	.	ID="HELITRON-1_AP";Tend="2907";Tstart="2463";shortTE="F";uid="e285915a-cfc0-47d9-bf97-d73101868307"
NC_040877.1	RepeatMasker	DNA/Ginger-1	53398545	53399282	3607	+	.	ID="RND-5_FAMILY-588";Tend="9301";Tstart="8551";shortTE="F";uid="f1ff92df-d236-42aa-8a22-c800a02c3dc8"
NC_040877.1	RepeatMasker	Retroposon?	88086595	88086718	430	+	.	ID="SINE2-1_AP";Tend="903";Tstart="783";shortTE="F";uid="72ddc7a3-b194-4bf1-9e21-539cf1be2e37"
NC_040877.1	RepeatMasker	Retroposon?	66996738	66997004	422	+	.	ID="SINE2-1_AP";Tend="1477";Tstart="1195";shortTE="F";uid="05f6623e-f2c2-4bfd-90d3-ed7cc381b1ad"
NC_040877.1	RepeatMasker	DNA/Ginger-1	6710005	6711008	2993	+	.	ID="RND-6_FAMILY-4326";TEgroup="ctg_1%7CRND-6_FAMILY-4326%7C3";Tend="1966";Tstart="953";shortTE="F";uid="218008b2-4891-475a-bd47-f7eab4b4f5a1"
NC_040877.1	RepeatMasker	DNA/TcMar-Tc1	61882268	61882600	1737	+	.	ID="RND-6_FAMILY-10359";Tend="820";Tstart="491";shortTE="F";uid="ed74582d-20ec-4731-ba17-f919815ca277"
NC_040877.1	RepeatMasker	DNA/Ginger-1	64576074	64576246	552	+	.	ID="RND-6_FAMILY-4326";Tend="1099";Tstart="911";shortTE="F";uid="cf58bf33-2bc8-4680-9e2b-a8319c53db4e"
NC_040877.1	RepeatMasker	Unknown	3317441	3317686	1733	+	.	ID="RND-1_FAMILY-90";Tend="1213";Tstart="980";shortTE="F";uid="de27e13f-e37b-44fd-b824-a412624a2af7"
NC_040877.1	RepeatMasker	Unknown	34998563	35000985	3458	+	.	ID="RND-6_FAMILY-9816";Tend="2365";Tstart="27";shortTE="F";uid="5b77e147-8ecd-4371-9ca7-2761a77f0f59"
NC_040877.1	RepeatMasker	Unknown	71867158	71867681	1406	+	.	ID="RND-6_FAMILY-10891";Tend="2520";Tstart="1995";shortTE="F";uid="06837c3a-dba3-4903-b7a5-b79e9419fb70"
NC_040877.1	RepeatMasker	DNA	77535484	77535683	655	+	.	ID="dna4-2_ap";Tend="326";Tstart="135";shortTE="F";uid="5a7b3d8f-9781-4984-aa11-67e1ab2d6f35"
NC_040877.1	RepeatMasker	Unknown	50137092	50137489	1671	+	.	ID="RND-1_FAMILY-33";Tend="1891";Tstart="1495";shortTE="F";uid="ea1a93b6-814e-49b0-9705-4e2c2b281677"
NC_040877.1	RepeatMasker	DNA/MULE-MuDR	35578134	35578376	576	+	.	ID="RND-6_FAMILY-16593";Tend="1323";Tstart="1095";shortTE="F";uid="9b91222d-7060-46ab-8100-a32c3ba803a9"
NC_040877.1	RepeatMasker	DNA	40334032	40334264	578	+	.	ID="TTAA2C_AP";Tend="231";Tstart="3";shortTE="F";uid="f425dbe8-62e9-4d85-b889-7873a08aba5b"
NC_040877.1	RepeatMasker	DNA/MULE-MuDR	304979	305866	4773	+	.	ID="RND-6_FAMILY-1257";Tend="1189";Tstart="352";shortTE="F";uid="d2b9303b-9522-4ae7-a4d6-32fe01f28fd0"
NC_040877.1	RepeatMasker	DNA	13368067	13368601	600	+	.	ID="DNA4-2_AP";Tend="557";Tstart="6";shortTE="F";uid="56c7e685-0845-4560-ac57-ee2d2cd24008"
NC_040877.1	RepeatMasker	DNA/hAT-Charlie	17469086	17469333	1028	+	.	ID="DNA8-33_AP";Tend="326";Tstart="42";shortTE="F";uid="4122477b-9247-4a17-8f09-f98da3924a67"
NC_040877.1	RepeatMasker	DNA	17977455	17977662	466	+	.	ID="DNA-TTAA-1_AP";Tend="423";Tstart="192";shortTE="F";uid="20409006-4deb-499c-8929-a6c6f255b2ca"
NC_040877.1	RepeatMasker	Unknown	68701906	68702252	2807	+	.	ID="RND-5_FAMILY-179";Tend="3112";Tstart="2766";shortTE="F";uid="9608db5d-b6e1-42de-a727-5cd2f3c25b84"
NC_040877.1	RepeatMasker	DNA	5071263	5071402	406	+	.	ID="dna4-2_ap";Tend="129";Tstart="1";shortTE="F";uid="47fa158a-f79f-488d-b4dd-0adab4415f32"
NC_040877.1	RepeatMasker	Retroposon?	88330630	88331190	521	+	.	ID="SINE2-1_AP";Tend="1423";Tstart="892";shortTE="F";uid="a099ae15-bc12-418a-8523-9dd697150ffa"
NC_040877.1	RepeatMasker	LINE/I-Jockey	64288881	64289162	581	+	.	ID="RND-6_FAMILY-6592";Tend="3081";Tstart="2798";shortTE="F";uid="3cdb9126-911a-46d4-8d35-2e622e3a2ef1"
NC_040877.1	RepeatMasker	Retroposon?	52598656	52599842	5771	+	.	ID="RND-5_FAMILY-418";Tend="1166";Tstart="37";shortTE="F";uid="7931ab74-e97d-458c-af72-a0471e9333a9"
NC_040877.1	RepeatMasker	DNA	13863280	13863890	3337	+	.	ID="RND-6_FAMILY-1458";Tend="1915";Tstart="1259";shortTE="F";uid="cf5d8632-e998-4cb3-b0b1-f1b66944f7b1"
NC_040877.1	RepeatMasker	LINE/I-Jockey	18394611	18394766	807	+	.	ID="RND-6_FAMILY-6592";Tend="4393";Tstart="4251";shortTE="F";uid="069ca6e2-5e34-46c3-b825-f1c8ab008d6b"
NC_040877.1	RepeatMasker	DNA/Academ-1	91928998	91929684	3959	+	.	ID="RND-6_FAMILY-2134";Tend="2428";Tstart="1723";shortTE="F";uid="be56d854-35bc-4436-bb88-6bca8a7e90bf"
NC_040877.1	RepeatMasker	DNA	68480935	68481615	1340	+	.	ID="dna4-3_ap";Tend="635";Tstart="64";shortTE="F";uid="7b4b9a3b-7898-4c44-8d5e-cf4df193f2b5"
NC_040877.1	RepeatMasker	DNA/MULE-MuDR	74339012	74339138	502	+	.	ID="RND-6_FAMILY-24318";Tend="1058";Tstart="921";shortTE="F";uid="efa70b70-629e-4303-bae9-ba5cf4cf893e"
NC_040877.1	RepeatMasker	DNA/hAT-Tip100	43062207	43062516	576	+	.	ID="DNA8-83_AP";Tend="752";Tstart="433";shortTE="F";uid="99e4d26f-6b1a-4042-8e50-5302ae77e81d"
NC_040877.1	RepeatMasker	Retroposon?	45674540	45675401	404	+	.	ID="RND-1_FAMILY-62";TEgroup="ctg_1%7CRND-1_FAMILY-62%7C1";Tend="720";Tstart="7";shortTE="F";uid="efdf90bf-bcbf-4a5e-9901-005f4d9fc634"
NC_040877.1	RepeatMasker	DNA	27773181	27773664	680	+	.	ID="DNA4-2_AP";Tend="447";Tstart="4";shortTE="F";uid="b0fc01a0-a697-4781-88b8-80b9fd44ed02"
NC_040877.1	RepeatMasker	DNA/hAT-hAT19	16438225	16438948	3631	+	.	ID="RND-6_FAMILY-6322";Tend="1500";Tstart="722";shortTE="F";uid="591b37ce-b8c1-48b8-958c-710d1705063c"
NC_040877.1	RepeatMasker	DNA	55873589	55875160	10641	+	.	ID="RND-5_FAMILY-464";Tend="1671";Tstart="188";shortTE="F";uid="eed0a8b1-2f67-4d44-aba9-bd69a7f163e0"
NC_040877.1	RepeatMasker	DNA/MULE-MuDR	70294238	70294389	742	+	.	ID="RND-6_FAMILY-14941";Tend="1010";Tstart="872";shortTE="F";uid="f0d9cd6e-25ce-4fd9-824a-852445879d42"
NC_040877.1	RepeatMasker	DNA	72970821	72971287	617	+	.	ID="DNA4-3_AP";Tend="524";Tstart="3";shortTE="F";uid="740d28f7-6be9-4fa9-956d-18ffe27c161b"
NC_040877.1	RepeatMasker	Unknown	10236049	10236328	1799	+	.	ID="RND-1_FAMILY-59";Tend="1182";Tstart="919";shortTE="F";uid="de7e2bf0-e06f-4ccb-82f7-351e36ac711d"
NC_040877.1	RepeatMasker	Unknown	90002820	90003074	1861	+	.	ID="RND-1_FAMILY-59";Tend="1185";Tstart="937";shortTE="F";uid="9aeadf2d-1e3a-41d9-b619-338bf392cb3b"
NC_040877.1	RepeatMasker	DNA	38980712	38981100	1250	+	.	ID="TTAA7_AP";Tend="434";Tstart="2";shortTE="F";uid="2199b304-49b6-4dfb-bb15-87d2f03f98a9"
NC_040877.1	RepeatMasker	DNA	7462869	7463053	403	+	.	ID="dna4-2_ap";Tend="204";Tstart="2";shortTE="F";uid="c94c7548-2143-47b4-9e36-f629022bd6af"
NC_040877.1	RepeatMasker	DNA	26430704	26430884	788	+	.	ID="DNA8-77_AP";Tend="179";Tstart="1";shortTE="F";uid="bb727465-6a8e-47e2-8423-8d7598e009ca"
NC_040877.1	RepeatMasker	DNA/Ginger-1	60114425	60114665	545	+	.	ID="RND-6_FAMILY-4326";Tend="1783";Tstart="1553";shortTE="F";uid="6bbf96ac-34ce-42c8-b630-71dee5775682"
NC_040877.1	RepeatMasker	DNA/TcMar-Tigger	49545600	49545910	1232	+	.	ID="RND-6_FAMILY-289";Tend="1230";Tstart="917";shortTE="F";uid="078f801b-3cd8-4df9-8628-80b48d62acdf"
NC_040877.1	RepeatMasker	Retroposon?	69361236	69361366	499	+	.	ID="SINE2-2_AP";Tend="1981";Tstart="1852";shortTE="F";uid="188b118c-0771-47b3-ae75-31bb9879be8e"
NC_040877.1	RepeatMasker	DNA	46430045	46430369	607	+	.	ID="TTAA2_AP";Tend="422";Tstart="93";shortTE="F";uid="10df155b-bef0-44c5-8781-204f8c5fc69f"
NC_040877.1	RepeatMasker	LTR/Gypsy	73660302	73661193	4593	+	.	ID="RND-6_FAMILY-1286";Tend="1154";Tstart="282";shortTE="F";uid="92bfa168-f429-4205-944f-ac2292341705"
NC_040877.1	RepeatMasker	DNA/hAT-Ac	25372183	25372545	2487	+	.	ID="RND-5_FAMILY-2357";Tend="1718";Tstart="1367";shortTE="F";uid="450c564d-a092-4f76-870d-f5b3054136e4"
NC_040877.1	RepeatMasker	DNA/hAT-Charlie	2539313	2539427	645	+	.	ID="dna8-58_ap";Tend="393";Tstart="232";shortTE="F";uid="03f78463-181d-4dcf-bd9d-45c4f0bcc288"
NC_040877.1	RepeatMasker	DNA/MULE-MuDR	19749653	19749835	642	+	.	ID="RND-6_FAMILY-6104";Tend="1659";Tstart="1478";shortTE="F";uid="01105a9a-1a26-444a-8c76-51ee93e3e071"
NC_040877.1	RepeatMasker	DNA/MULE-MuDR	8823549	8823805	1283	+	.	ID="RND-6_FAMILY-2559";Tend="1346";Tstart="1089";shortTE="F";uid="3a71ec80-93e5-4ceb-b875-90470972101e"
NC_040877.1	RepeatMasker	DNA	78992799	78993407	802	+	.	ID="DNA4-2_AP";Tend="682";Tstart="74";shortTE="F";uid="211327e9-0456-4128-a670-44b399a50a73"
NC_040877.1	RepeatMasker	Retroposon?	58545468	58546184	5533	+	.	ID="RND-5_FAMILY-3902";Tend="3260";Tstart="2537";shortTE="F";uid="22c6f909-2a2f-4fc6-a408-8b08e144fb51"
NC_040877.1	RepeatMasker	Unknown	55401696	55401854	791	+	.	ID="RND-1_FAMILY-20";Tend="1175";Tstart="1005";shortTE="F";uid="ff8590f8-e87c-43d9-8764-ef4d61d6614b"
NC_040877.1	RepeatMasker	Unknown	42380287	42380553	2170	+	.	ID="RND-6_FAMILY-2766";Tend="1150";Tstart="885";shortTE="F";uid="2c5db33b-153e-4632-b822-7d5e27997766"
NC_040877.1	RepeatMasker	DNA/MULE-MuDR	40450029	40450193	529	+	.	ID="MUDR12X_AP";Tend="461";Tstart="300";shortTE="F";uid="b97a40e5-5fa9-4dfc-bc6d-53401337489d"
NC_040877.1	RepeatMasker	DNA/hAT-Tip100	42177316	42177911	2480	+	.	ID="RND-6_FAMILY-1897";Tend="2468";Tstart="1833";shortTE="F";uid="570a67a9-08a8-4848-80d3-d186ce3a6219"
NC_040877.1	RepeatMasker	DNA/hAT-Tip100	58152137	58152739	2181	+	.	ID="RND-1_FAMILY-98";Tend="1589";Tstart="899";shortTE="F";uid="1c76aa0d-3d77-446c-b150-5acb785a6c76"
NC_040877.1	RepeatMasker	DNA/hAT-hAT19	6225382	6225733	1504	+	.	ID="DNA8-80_AP";Tend="352";Tstart="11";shortTE="F";uid="be894b47-e502-41e8-9944-d76c808b06cc"
NC_040877.1	RepeatMasker	LINE/R1	1621549	1621815	525	+	.	ID="RND-6_FAMILY-2415";Tend="5585";Tstart="5389";shortTE="F";uid="590843d0-4fc1-4800-8ae2-ed439a45ae14"
NC_040877.1	RepeatMasker	DNA	25535946	25536064	436	+	.	ID="RND-6_FAMILY-894";Tend="1155";Tstart="1037";shortTE="F";uid="023c0023-0b95-4f37-a919-6b35e0171051"
NC_040877.1	RepeatMasker	Unknown	1601804	1602553	3545	+	.	ID="RND-6_FAMILY-151";Tend="2328";Tstart="1575";shortTE="F";uid="eec0503f-a6ce-4425-bc16-6438c5906d36"
NC_040877.1	RepeatMasker	Unknown	93029339	93029728	2314	+	.	ID="RND-6_FAMILY-2250";Tend="1242";Tstart="877";shortTE="F";uid="d497ea2b-aa62-4aae-9857-43d78af89733"
NC_040877.1	RepeatMasker	Unknown	48640767	48641631	3196	+	.	ID="RND-5_FAMILY-587";Tend="4512";Tstart="3905";shortTE="F";uid="9631de79-8235-41ff-a7f5-e5e85793dd1d"
NC_040877.1	RepeatMasker	DNA/hAT-Tip100	51757876	51758338	3064	+	.	ID="RND-6_FAMILY-7381";Tend="1823";Tstart="1338";shortTE="F";uid="aa5bd8bc-9b8d-46d9-b8de-12f6a15dd357"
NC_040877.1	RepeatMasker	LINE/I-Jockey	84325680	84325809	477	+	.	ID="AG-JOCK-1";Tend="1489";Tstart="1360";shortTE="F";uid="0c402726-9474-430e-a122-fc4674751b7c"
NC_040877.1	RepeatMasker	DNA	3775366	3775603	593	+	.	ID="DNA4-2_AP";Tend="390";Tstart="124";shortTE="F";uid="c78db936-3289-4e23-8126-1935a03ca4f8"
NC_040877.1	RepeatMasker	DNA	9407962	9408647	1808	+	.	ID="DNA4-2_AP";Tend="743";Tstart="1";shortTE="F";uid="766557e9-bf46-4bc9-bc49-2913a4db52be"
NC_040877.1	RepeatMasker	DNA/Kolobok-E	71111545	71111692	501	+	.	ID="RND-6_FAMILY-13774";Tend="2389";Tstart="2235";shortTE="F";uid="545823c9-c75d-49ce-a9a0-da7078ff173f"
NC_040877.1	RepeatMasker	DNA/hAT-Charlie	39923998	39924221	794	+	.	ID="DNA8-72_AP";Tend="413";Tstart="161";shortTE="F";uid="bfb7fc56-d35a-413b-96b3-9063a8fa8773"
NC_040877.1	RepeatMasker	DNA	68238754	68239203	2463	+	.	ID="TTAAC_AP";Tend="438";Tstart="1";shortTE="F";uid="c4fa8a84-6870-4ce5-bda4-2563288ced24"
NC_040877.1	RepeatMasker	Unknown	10386099	10386277	515	+	.	ID="RND-5_FAMILY-3670";Tend="1013";Tstart="811";shortTE="F";uid="b14e6643-7357-48ed-b54d-d45ec3975f95"
NC_040877.1	RepeatMasker	DNA/hAT-Tip100	83925675	83925778	691	+	.	ID="RND-5_FAMILY-3148";Tend="1308";Tstart="1199";shortTE="F";uid="8767c4c7-d20d-47cc-bfa4-9d1cb6f1c086"
NC_040877.1	RepeatMasker	DNA/hAT-hAT19	87974479	87974660	935	+	.	ID="DNA8-43_AP";Tend="181";Tstart="1";shortTE="F";uid="59672cdc-9997-4c95-bac3-8cf1e17114f2"
NC_040877.1	RepeatMasker	DNA/Ginger-1	11246406	11246593	482	+	.	ID="RND-6_FAMILY-4326";Tend="1958";Tstart="1782";shortTE="F";uid="1c23cc18-8be7-4f6c-bfdb-10d11c6c99c3"
NC_040877.1	RepeatMasker	DNA/Kolobok-E	89338769	89339404	3173	+	.	ID="RND-5_FAMILY-3544";Tend="1656";Tstart="931";shortTE="F";uid="0e0691b3-6b99-4bd0-a63d-caa0525a78ae"
NC_040877.1	RepeatMasker	Retroposon?	12733329	12733465	431	+	.	ID="SINE2-1_AP";Tend="1749";Tstart="1627";shortTE="F";uid="08841cd0-c730-4ebe-a11a-3a95e6bb9840"
NC_040877.1	RepeatMasker	DNA/MULE-MuDR	28862575	28862686	703	+	.	ID="RND-6_FAMILY-2135";Tend="3268";Tstart="3152";shortTE="F";uid="de311c9f-5d20-4021-9ec5-11bff7c3f5f8"
NC_040877.1	RepeatMasker	Unknown	54519922	54520125	444	+	.	ID="RND-6_FAMILY-4453";Tend="920";Tstart="704";shortTE="F";uid="38cec4d0-d722-4fe4-9720-ffe146319f39"
NC_040877.1	RepeatMasker	DNA/Kolobok-E	20939741	20939926	410	+	.	ID="RND-6_FAMILY-186";TEgroup="ctg_1%7CRND-6_FAMILY-186%7C2";Tend="1345";Tstart="880";shortTE="T";uid="eb85380d-1c23-49e9-8e16-2c2779d2fe90"
NC_040877.1	RepeatMasker	DNA/hAT-hAT19	5216248	5216777	3073	+	.	ID="RND-6_FAMILY-8415";Tend="1562";Tstart="960";shortTE="F";uid="9edea031-34be-4335-ab6a-3f9d91413121"
NC_040877.1	RepeatMasker	DNA/Ginger-1	87351514	87351799	583	+	.	ID="RND-6_FAMILY-4326";Tend="1958";Tstart="1642";shortTE="F";uid="b420dbff-f333-4b58-9d02-34044f373a9d"
NC_040877.1	RepeatMasker	DNA	86567014	86567711	1634	+	.	ID="DNA4-2_AP";Tend="769";Tstart="6";shortTE="F";uid="f93bf25d-9e79-47b5-bcbf-edb7b33ef1b1"
NC_040877.1	RepeatMasker	DNA	19147772	19147971	820	+	.	ID="TTAA7_AP";Tend="210";Tstart="1";shortTE="F";uid="af3407af-a1fb-480c-9629-d84462bcbcda"
NC_040877.1	RepeatMasker	Unknown	50066792	50066968	660	+	.	ID="RND-1_FAMILY-29";Tend="3878";Tstart="3719";shortTE="F";uid="e6286b84-86a1-4752-9e37-bf73471a1f28"
NC_040877.1	RepeatMasker	DNA/MULE-MuDR	5055373	5055721	2121	+	.	ID="RND-6_FAMILY-14941";Tend="1217";Tstart="865";shortTE="F";uid="1ddbab18-8d91-4f18-b354-35d034962992"
NC_040877.1	RepeatMasker	Retroposon?	59947455	59947768	616	+	.	ID="SINE2-1_AP";Tend="445";Tstart="107";shortTE="F";uid="c1ba80ef-68a2-4762-93a9-8b06c8eb3153"
NC_040877.1	RepeatMasker	DNA/hAT-Tip100	74359404	74359563	1142	+	.	ID="RND-1_FAMILY-57";Tend="1054";Tstart="897";shortTE="F";uid="8e3ef05d-f0e8-4f71-834a-f64bdefeae0c"
NC_040877.1	RepeatMasker	Retroposon?	27206488	27206793	517	+	.	ID="SINE2-1_AP";Tend="1424";Tstart="1124";shortTE="F";uid="ed5f1e5f-55a0-413d-85d9-8151d9389240"
NC_040877.1	RepeatMasker	DNA/hAT-hAT19	68870066	68870293	1227	+	.	ID="HAT-N4_AP";Tend="255";Tstart="1";shortTE="F";uid="7ed964e2-cb16-4ead-8872-7853350633e1"
NC_040877.1	RepeatMasker	DNA	28782716	28783057	614	+	.	ID="RND-5_FAMILY-1962";TEgroup="ctg_1%7CRND-5_FAMILY-1962%7C1";Tend="1371";Tstart="942";shortTE="F";uid="9f11bc23-286c-4779-aa08-67640671b401"
NC_040877.1	RepeatMasker	Retroposon?	32559952	32560079	529	+	.	ID="SINE2-1_AP";Tend="371";Tstart="250";shortTE="F";uid="2103b5e8-f235-4cbb-82d0-195002c7f658"
NC_040877.1	RepeatMasker	DNA/hAT	23731047	23731642	4470	+	.	ID="RND-6_FAMILY-2891";Tend="1576";Tstart="975";shortTE="F";uid="acb99521-dd6b-4ac0-974f-d1bdc0176899"
NC_040877.1	RepeatMasker	LINE/I-Jockey	91467117	91467368	1153	+	.	ID="RND-5_FAMILY-2677";Tend="1177";Tstart="932";shortTE="F";uid="93ecf0aa-a488-4fcb-a2c0-17ce041ce0b5"
NC_040877.1	RepeatMasker	RC/Helitron	92281628	92284986	26101	+	.	ID="RND-1_FAMILY-51";Tend="3273";Tstart="1";shortTE="F";uid="11caac44-91c3-427a-bccf-9176ac452d20"
NC_040877.1	RepeatMasker	Retroposon?	70333580	70334273	736	+	.	ID="SINE2-1_AP";Tend="781";Tstart="1";shortTE="F";uid="0e4ce8df-f5f7-44dd-af2b-87bcef364319"
NC_040877.1	RepeatMasker	Unknown	85046143	85047614	423	+	.	ID="RND-5_FAMILY-1660";TEgroup="ctg_1%7CRND-5_FAMILY-1660%7C3";Tend="4363";Tstart="3063";shortTE="T";uid="b5b7d7c6-e12c-45bc-9fb7-13988ddbf0d8"
NC_040877.1	RepeatMasker	DNA/Ginger-1	26907444	26907703	1959	+	.	ID="RND-6_FAMILY-4326";Tend="1958";Tstart="1697";shortTE="F";uid="18010b44-428d-41af-900c-a37702cf3561"
NC_040877.1	RepeatMasker	LINE/I-Jockey	74063373	74063482	471	+	.	ID="RND-6_FAMILY-6592";Tend="4368";Tstart="4251";shortTE="F";uid="474a6be1-b164-49ba-9ff7-64ddf899066a"
NC_040877.1	RepeatMasker	Unknown	38312746	38313006	706	+	.	ID="RND-6_FAMILY-5803";Tend="1360";Tstart="1027";shortTE="F";uid="e9cf36aa-829e-4b47-8ecd-5d8137ecf802"
NC_040877.1	RepeatMasker	DNA/Ginger-1	30271751	30272270	787	+	.	ID="RND-6_FAMILY-4326";Tend="1958";Tstart="1366";shortTE="F";uid="c3464360-82dd-41d4-a9e9-11623d0df287"
NC_040877.1	RepeatMasker	DNA	74136625	74137425	1583	+	.	ID="DNA4-2_AP";Tend="767";Tstart="1";shortTE="F";uid="19fb93b7-150e-40fe-84a5-b86edb9a54af"
NC_040877.1	RepeatMasker	LTR/Gypsy	827090	832592	42974	+	.	ID="RND-1_FAMILY-138";Tend="5311";Tstart="1";shortTE="F";uid="bd30ba34-0bca-471b-9368-cc7e5143a9cd"
NC_040877.1	RepeatMasker	DNA/Kolobok-E	25128578	25128914	1441	+	.	ID="RND-5_FAMILY-3544";Tend="1668";Tstart="1345";shortTE="F";uid="656d5f36-ca78-4fcf-8730-553cf02e29d1"
NC_040877.1	RepeatMasker	LINE/RTE-BovB	47561096	47561890	869	+	.	ID="RTE-16_LMI";Tend="3199";Tstart="2415";shortTE="F";uid="919a9499-5574-42a8-8ef2-e2b42f3b1df6"
NC_040877.1	RepeatMasker	DNA/hAT-hAT19	26596115	26596376	720	+	.	ID="HAT-N7_AP";Tend="294";Tstart="5";shortTE="F";uid="ed23e08e-e7ad-4a84-88c8-9b88c5000457"
NC_040877.1	RepeatMasker	DNA/MULE-MuDR	56479803	56480137	461	+	.	ID="MUDR2X_AP";TEgroup="ctg_1%7CMUDR2X_AP%7C6";Tend="1220";Tstart="83";shortTE="T";uid="770fa7d9-40b7-44be-b9b3-08a98ee20a40"
NC_040877.1	RepeatMasker	DNA/hAT	70534004	70534409	2858	+	.	ID="RND-5_FAMILY-4329";Tend="2805";Tstart="2388";shortTE="F";uid="3de2ee15-7470-4896-b77f-c5919e314913"
NC_040877.1	RepeatMasker	Unknown	697	949	413	+	.	ID="RND-1_FAMILY-107";Tend="3030";Tstart="2765";shortTE="F";uid="b3f917ef-e4a4-49a2-b3e2-b76a991b5d6d"
NC_040877.1	RepeatMasker	RC/Helitron	5257851	5258013	666	+	.	ID="RND-5_FAMILY-67";Tend="1439";Tstart="1253";shortTE="F";uid="be0efef5-607f-469a-9455-a7ab2a97552d"
NC_040877.1	RepeatMasker	RC/Helitron	59791866	59792038	800	+	.	ID="RND-6_FAMILY-1919";Tend="1465";Tstart="1326";shortTE="F";uid="f8415316-f0ef-4bcb-896e-b3120fcdac13"
NC_040877.1	RepeatMasker	DNA/hAT-Tip100	57517056	57517226	1019	+	.	ID="RND-6_FAMILY-1780";Tend="1872";Tstart="1690";shortTE="F";uid="08b0ea76-9685-40e9-b4b3-8e72812564a7"
NC_040877.1	RepeatMasker	Retroposon?	58235829	58236289	574	+	.	ID="SINE2-1_AP";Tend="1255";Tstart="340";shortTE="F";uid="eeccb041-7770-4b0e-b7c3-70519de39227"
NC_040877.1	RepeatMasker	Retroposon?	13833067	13833312	472	+	.	ID="SINE2-1_AP";Tend="1071";Tstart="842";shortTE="F";uid="4fd4d205-ddad-4e79-8a84-38b9cc0f499a"
NC_040877.1	RepeatMasker	DNA/hAT-Tip100	29813263	29813826	1981	+	.	ID="DNA8-107_AP";Tend="700";Tstart="104";shortTE="F";uid="c745da36-5cf8-479a-bfa8-27898bab6a48"
NC_040877.1	RepeatMasker	DNA/MULE-MuDR	93362721	93363619	6690	+	.	ID="RND-6_FAMILY-1257";Tend="5025";Tstart="4182";shortTE="F";uid="7bed4bb4-d7cf-4354-88ec-67d71980e567"
NC_040877.1	RepeatMasker	Unknown	2204762	2205111	1464	+	.	ID="RND-6_FAMILY-9875";Tend="1727";Tstart="1355";shortTE="F";uid="ccb4c5ac-9411-4527-ab58-d5663bfcf7a6"
NC_040877.1	RepeatMasker	DNA/hAT-hATm	11550089	11550482	2562	+	.	ID="RND-6_FAMILY-3788";Tend="1368";Tstart="988";shortTE="F";uid="460d2da0-70dc-4eb0-8111-6c74f11bd894"
NC_040877.1	RepeatMasker	DNA/Ginger-1	34056549	34057298	2585	+	.	ID="RND-6_FAMILY-4326";Tend="1958";Tstart="951";shortTE="F";uid="240b91a6-6f99-415f-8849-bc35e5b5adef"
NC_040877.1	RepeatMasker	DNA/Kolobok-E	47787439	47787695	1753	+	.	ID="RND-1_FAMILY-44";Tend="1866";Tstart="1611";shortTE="F";uid="fb226b0e-d9dc-4658-a622-ad54abac1fc8"
NC_040877.1	RepeatMasker	Unknown	81514493	81514600	515	+	.	ID="RND-1_FAMILY-93";Tend="3963";Tstart="3708";shortTE="F";uid="b0277507-0317-42ff-879f-299eb08b7949"
NC_040877.1	RepeatMasker	DNA/hAT-Charlie	58073400	58073612	1009	+	.	ID="RND-6_FAMILY-5551";Tend="1199";Tstart="918";shortTE="F";uid="3ec02089-f49f-44d3-af39-1a597ac5683a"
NC_040877.1	RepeatMasker	DNA/Kolobok-E	84362279	84362611	650	+	.	ID="KOLOBOKE-4_AP";Tend="2891";Tstart="2525";shortTE="F";uid="a6a9dc36-3594-4d0c-9059-813db81f3912"
NC_040877.1	RepeatMasker	DNA/hAT-Charlie	78180243	78180430	862	+	.	ID="DNA8-34_AP";Tend="194";Tstart="1";shortTE="F";uid="ab01da11-e9fd-48e0-b9e1-6aa8c06895de"
NC_040877.1	RepeatMasker	Unknown	30680146	30680907	4776	+	.	ID="RND-5_FAMILY-272";Tend="1546";Tstart="771";shortTE="F";uid="17f8352b-1803-4e91-b475-4cd3e003520c"
NC_040877.1	RepeatMasker	DNA	79771635	79771785	421	+	.	ID="DNA8-25_AP";Tend="180";Tstart="12";shortTE="F";uid="db84aaad-4f99-4f4f-bfd6-67edbf0657e8"
NC_040877.1	RepeatMasker	DNA/MULE-MuDR	57907153	57907588	915	+	.	ID="RND-6_FAMILY-6104";Tend="1436";Tstart="1079";shortTE="F";uid="5c0a132a-1b51-442d-8962-623916cf88b8"
NC_040877.1	RepeatMasker	Retroposon?	70938435	70938674	402	+	.	ID="SINE2-2_AP";Tend="271";Tstart="19";shortTE="F";uid="aa7619db-391f-41b5-a43d-de6a4103d4d4"
NC_040877.1	RepeatMasker	DNA/MULE-MuDR	66314474	66314604	429	+	.	ID="RND-6_FAMILY-2559";Tend="1343";Tstart="1216";shortTE="F";uid="a2f117c2-1e85-4afa-8c52-0e0784a3d2ef"
NC_040877.1	RepeatMasker	Unknown	77354032	77354149	440	+	.	ID="RND-1_FAMILY-34";Tend="971";Tstart="860";shortTE="F";uid="b1a53c1e-1c4d-4297-9a9c-ebe14347ebc8"
NC_040877.1	RepeatMasker	DNA/MULE-MuDR	28836136	28838514	3399	+	.	ID="RND-6_FAMILY-1315";Tend="2337";Tstart="103";shortTE="F";uid="6dd484f8-219f-43e8-bfc9-b715308cf059"
NC_040877.1	RepeatMasker	DNA/Ginger-1	74704302	74704475	448	+	.	ID="RND-6_FAMILY-4326";Tend="1965";Tstart="1781";shortTE="F";uid="79b67dde-5ea5-4722-98c6-b756d2619859"
NC_040877.1	RepeatMasker	DNA/hAT-Blackjack	65791101	65791203	404	+	.	ID="HAT-4_PBA";Tend="5978";Tstart="5881";shortTE="F";uid="5b811603-867f-476f-9455-353d9d3ae3f2"
NC_040877.1	RepeatMasker	DNA/Kolobok-E	45982438	45982678	435	+	.	ID="KOLOBOKE-2_AP";Tend="1381";Tstart="1120";shortTE="F";uid="e0daba8b-5a64-4b1b-a5ae-a0283d6a5047"
NC_040877.1	RepeatMasker	DNA/hAT-hAT19	32526308	32526740	1724	+	.	ID="DNA8-64_AP";Tend="622";Tstart="119";shortTE="F";uid="1a6761eb-b684-4255-8f77-bd6bbc2dba09"
NC_040877.1	RepeatMasker	DNA	32988468	32989104	657	+	.	ID="DNA4-2_AP";Tend="698";Tstart="5";shortTE="F";uid="fdcbbb8f-5ba9-4283-bb2f-1e9cddde034f"
NC_040877.1	RepeatMasker	DNA/hAT-hAT19	71473363	71473608	715	+	.	ID="HAT-N7_AP";Tend="240";Tstart="3";shortTE="F";uid="09b41158-58dd-4f23-b7dd-091d008d22d8"
NC_040877.1	RepeatMasker	DNA/MULE-MuDR	815304	819146	26936	+	.	ID="RND-6_FAMILY-1257";Tend="4178";Tstart="351";shortTE="F";uid="460b651e-7e1c-4d1a-8ecb-86de248c0216"
NC_040877.1	RepeatMasker	DNA/hAT-Tip100	78368525	78369247	1830	+	.	ID="RND-6_FAMILY-128";Tend="1524";Tstart="912";shortTE="F";uid="544cd256-f048-4877-908c-3f93f4f7e545"
NC_040877.1	RepeatMasker	DNA	49733546	49733906	760	+	.	ID="TTAA3_AP";Tend="412";Tstart="5";shortTE="F";uid="b39e2e6b-abeb-40a3-b5b9-b26517e5db51"
NC_040877.1	RepeatMasker	DNA/P	86370113	86370247	492	+	.	ID="RND-5_FAMILY-2329";Tend="1005";Tstart="900";shortTE="F";uid="16adddd0-d5d0-4f37-9593-15ac2288d260"
NC_040877.1	RepeatMasker	LTR/Gypsy	82140934	82141107	429	+	.	ID="GYPSY-24_DEL-I";Tend="2819";Tstart="2618";shortTE="F";uid="ffc4d062-c735-4476-8382-f70ebffe7d33"
NC_040877.1	RepeatMasker	DNA/TcMar-Tigger	28732578	28732739	843	+	.	ID="DNAX-5_AP";Tend="151";Tstart="1";shortTE="F";uid="acf78603-10ff-467f-88b2-06230050b338"
NC_040877.1	RepeatMasker	DNA/Kolobok-E	16015294	16015520	434	+	.	ID="KOLOBOKE-2_AP";Tend="2218";Tstart="1979";shortTE="F";uid="19ccb810-0b5c-428b-b1a7-9d4cf9f4ebb6"
NC_040877.1	RepeatMasker	Unknown	41103986	41104627	3028	+	.	ID="RND-1_FAMILY-124";Tend="1620";Tstart="901";shortTE="F";uid="e489ee99-8972-42f3-81df-d82c4f2c3c6a"
NC_040877.1	RepeatMasker	DNA/hAT-hAT19	55801533	55801917	2651	+	.	ID="RND-5_FAMILY-450";Tend="1368";Tstart="952";shortTE="F";uid="9453f7e4-32c7-4ab7-ba38-e6641db66760"
NC_040877.1	RepeatMasker	LTR/Gypsy	48815727	48817686	13474	+	.	ID="RND-1_FAMILY-138";Tend="4212";Tstart="2245";shortTE="F";uid="c22fa2c5-29b3-4d44-a39d-1d6ed36c8d67"
NC_040877.1	RepeatMasker	DNA	29481334	29481486	431	+	.	ID="DNA-TTAA-1_AP";Tend="417";Tstart="255";shortTE="F";uid="dc35522d-9c81-4421-a164-b281cc97310c"
NC_040877.1	RepeatMasker	Unknown	1122941	1149678	44754	+	.	ID="RND-4_FAMILY-1739";Tend="5180";Tstart="1";shortTE="F";uid="c9d62121-49e6-49cb-a618-8d75a10289c8"
NC_040877.1	RepeatMasker	Unknown	78817617	78818224	2301	+	.	ID="RND-5_FAMILY-3670";Tend="1391";Tstart="796";shortTE="F";uid="8bba83fa-1fdf-4971-9248-39ffb89455a1"
NC_040877.1	RepeatMasker	DNA/hAT-Charlie	24926901	24927145	1099	+	.	ID="RND-6_FAMILY-3434";Tend="1540";Tstart="1285";shortTE="F";uid="c663bb38-7697-4e07-93e1-acc07d9ecfcc"
NC_040877.1	RepeatMasker	Unknown	54160531	54160817	1006	+	.	ID="RND-6_FAMILY-1240";Tend="1093";Tstart="812";shortTE="F";uid="13d2ef25-899e-4dd4-af5b-58b8f77dd1d4"
NC_040877.1	RepeatMasker	DNA	16461836	16461976	462	+	.	ID="dna4-2b_ap";Tend="773";Tstart="638";shortTE="F";uid="31c2d4eb-ba7a-47e7-8e14-32b074121f1f"
NC_040877.1	RepeatMasker	DNA	28427480	28427596	663	+	.	ID="RND-6_FAMILY-13390";Tend="1035";Tstart="917";shortTE="F";uid="0986dd92-6881-46b8-83b7-9e5fa0ad69a3"
NC_040877.1	RepeatMasker	DNA/Academ-1	30160793	30160959	492	+	.	ID="RND-6_FAMILY-2140";Tend="2578";Tstart="2401";shortTE="F";uid="5eb79e73-80f8-4564-8a4b-cc40668c3b25"
NC_040877.1	RepeatMasker	DNA	75705141	75705579	852	+	.	ID="TTAA2C_AP";Tend="422";Tstart="2";shortTE="F";uid="3f9d559c-5506-4e2d-a84f-bea26fcc2d6c"
NC_040877.1	RepeatMasker	RC/Helitron	25074697	25075175	2824	+	.	ID="RND-6_FAMILY-1919";Tend="1431";Tstart="977";shortTE="F";uid="2a10afa7-e34c-4c03-9997-98a375a51c7d"
NC_040877.1	RepeatMasker	DNA	34892504	34892609	427	+	.	ID="dna4-2b_ap";Tend="768";Tstart="662";shortTE="F";uid="ec77b662-e82d-4724-add5-51c7c484ceeb"
NC_040877.1	RepeatMasker	RC/Helitron	73851845	73852170	462	+	.	ID="HELITRON2_AG";Tend="5020";Tstart="4691";shortTE="F";uid="504364a8-7da1-4aac-9698-640f1f65eab3"
NC_040877.1	RepeatMasker	DNA/hAT-hAT19	38915656	38916036	471	+	.	ID="RND-5_FAMILY-1106";TEgroup="ctg_1%7CRND-5_FAMILY-1106%7C1";Tend="1458";Tstart="874";shortTE="F";uid="2024582d-3907-45c7-a119-2b9f5c1f1dff"
NC_040877.1	RepeatMasker	DNA	4493666	4493856	404	+	.	ID="dna4-1_ap";Tend="260";Tstart="55";shortTE="F";uid="ec1fb89e-685e-4150-8087-de71a49746ee"
NC_040877.1	RepeatMasker	Retroposon?	7639003	7640799	5979	+	.	ID="RND-6_FAMILY-13032";Tend="2223";Tstart="447";shortTE="F";uid="92acef97-b552-489f-a7c7-f5ee51946a2c"
NC_040877.1	RepeatMasker	DNA/hAT-hAT19	93877770	93877949	519	+	.	ID="DNA8-95_AP";Tend="219";Tstart="1";shortTE="F";uid="ea3af367-07bb-43bf-9b6d-2f03d8636c07"
NC_040877.1	RepeatMasker	DNA/hAT-Charlie	63342993	63343118	456	+	.	ID="DNA8-32_AP";Tend="240";Tstart="119";shortTE="F";uid="f909e8fb-35e4-4fb5-8782-f5f2b3f1d8b5"
NC_040877.1	RepeatMasker	DNA/hAT-Blackjack	58644306	58644460	524	+	.	ID="RND-6_FAMILY-798";Tend="3348";Tstart="3197";shortTE="F";uid="dc65fd2a-d27c-41b0-bcc2-dcd80008f5b1"
NC_040877.1	RepeatMasker	LINE/I-Jockey	39567626	39567757	677	+	.	ID="RND-6_FAMILY-6592";Tend="4398";Tstart="4251";shortTE="F";uid="fd0d4306-1f5e-4d79-aef3-2c57311954d1"
NC_040877.1	RepeatMasker	DNA/hAT-Tip100	35051263	35051833	1245	+	.	ID="RND-6_FAMILY-6587";TEgroup="ctg_1%7CRND-6_FAMILY-6587%7C1";Tend="2363";Tstart="621";shortTE="F";uid="76b92b9a-d64f-4b6b-b270-45ffb1dc304f"
NC_040877.1	RepeatMasker	DNA	74626744	74627345	2977	+	.	ID="RND-6_FAMILY-1179";Tend="1502";Tstart="955";shortTE="F";uid="3fae0113-6416-406c-8595-31876292b50d"
NC_040877.1	RepeatMasker	Unknown	86149451	86149713	1677	+	.	ID="RND-1_FAMILY-59";Tend="1186";Tstart="937";shortTE="F";uid="481b7eb7-72c0-4b48-9463-60b84394b460"
NC_040877.1	RepeatMasker	DNA/Kolobok-E	55943242	55943818	3501	+	.	ID="RND-1_FAMILY-44";Tend="1997";Tstart="1462";shortTE="F";uid="deb2692d-0459-421a-8b58-ff31015c3663"
NC_040877.1	RepeatMasker	DNA/Ginger-1	66816173	66817277	1090	+	.	ID="RND-6_FAMILY-4326";TEgroup="ctg_1%7CRND-6_FAMILY-4326%7C55";Tend="1993";Tstart="938";shortTE="F";uid="41b84a6b-b544-442d-9cb5-39bfbc3d688f"
NC_040877.1	RepeatMasker	DNA	72084074	72084686	3420	+	.	ID="dna4-3_ap";Tend="635";Tstart="3";shortTE="F";uid="544f994f-886b-4aa4-be79-1abd7348e057"
NC_040877.1	RepeatMasker	DNA	77678630	77678935	794	+	.	ID="DNA4-2_AP";Tend="768";Tstart="455";shortTE="F";uid="36eebc47-cf55-4323-9a14-91749d73623e"
NC_040877.1	RepeatMasker	Unknown	38577322	38577957	2286	+	.	ID="RND-6_FAMILY-62";Tend="1632";Tstart="934";shortTE="F";uid="eb45ee9e-08d5-4b03-b26a-efec364f0a03"
NC_040877.1	RepeatMasker	Unknown	30881922	30882230	1973	+	.	ID="RND-1_FAMILY-59";Tend="1239";Tstart="935";shortTE="F";uid="030138e4-e6ff-4791-ad01-e80564dc560d"
NC_040877.1	RepeatMasker	DNA/Ginger-1	22322916	22323267	1583	+	.	ID="RND-6_FAMILY-4326";Tend="1627";Tstart="1219";shortTE="F";uid="3f6bb5a8-c454-4f1f-afba-c249c39b935c"
NC_040877.1	RepeatMasker	DNA/hAT-hAT19	42895026	42895521	1297	+	.	ID="RND-5_FAMILY-153";TEgroup="ctg_1%7CRND-5_FAMILY-153%7C3";Tend="1380";Tstart="981";shortTE="F";uid="d5c1a7e3-dc28-4be0-8218-580a057ed961"
NC_040877.1	RepeatMasker	DNA	45862318	45862779	1126	+	.	ID="DNA4-3_AP";Tend="637";Tstart="146";shortTE="F";uid="d3b3ecdf-33a1-40db-9435-a6b9a29ff67e"
NC_040877.1	RepeatMasker	DNA	6518947	6519390	1115	+	.	ID="DNA4-2_AP";Tend="704";Tstart="219";shortTE="F";uid="126e5af8-4f55-48c2-b1a4-c6dbf8c2a977"
NC_040877.1	RepeatMasker	DNA	23970020	23970196	513	+	.	ID="ttaa18b_ap";Tend="156";Tstart="13";shortTE="F";uid="323088b4-cc93-4653-817a-ca8945f41d3f"
NC_040877.1	RepeatMasker	DNA	68244557	68244677	451	+	.	ID="DNA4-3_AP";Tend="637";Tstart="514";shortTE="F";uid="167f4879-9269-49e7-bc45-9da654c10849"
NC_040877.1	RepeatMasker	Retroposon?	21206187	21206685	515	+	.	ID="SINE2-1_AP";Tend="1723";Tstart="1212";shortTE="F";uid="008ec6c5-a232-4363-89ef-ca462ef75ebe"
NC_040877.1	RepeatMasker	DNA/Kolobok-E	8183900	8184111	483	+	.	ID="KOLOBOKE-3_AP";Tend="2183";Tstart="1975";shortTE="F";uid="b4562de8-a955-49e4-a16d-266895b9b5b8"
NC_040877.1	RepeatMasker	LINE/CR1	46243222	46244789	7907	+	.	ID="RND-6_FAMILY-811";Tend="1940";Tstart="425";shortTE="F";uid="810ae790-fefc-4991-8864-9fbc64928469"
NC_040877.1	RepeatMasker	DNA/MULE-MuDR	1998308	1999065	747	+	.	ID="MUDR2X_AP";TEgroup="ctg_1%7CMUDR2X_AP%7C1";Tend="1220";Tstart="319";shortTE="F";uid="e15e06e4-78db-4c55-ae53-0cf4ff4a759f"
NC_040877.1	RepeatMasker	DNA/hAT-Tip100	22844820	22845032	560	+	.	ID="RND-5_FAMILY-266";Tend="884";Tstart="674";shortTE="F";uid="65336760-2a62-45ca-ba4e-2377d4fc6695"
NC_040877.1	RepeatMasker	DNA/MULE-MuDR	57419306	57419917	1769	+	.	ID="RND-5_FAMILY-3";Tend="1353";Tstart="805";shortTE="F";uid="98265990-7dc4-4371-8cf8-84585c22d8c6"
NC_040877.1	RepeatMasker	DNA/Ginger-2	75070247	75070487	460	+	.	ID="RND-6_FAMILY-15125";Tend="819";Tstart="591";shortTE="F";uid="3f313a5f-652f-4fa8-9de2-49cd696ba869"
NC_040877.1	RepeatMasker	DNA	79872282	79872561	831	+	.	ID="dna-ttaa-1_ap";Tend="423";Tstart="1";shortTE="F";uid="3eae5a0a-cfa4-4eae-92c7-e400e1171732"
NC_040877.1	RepeatMasker	DNA	2042624	2042813	947	+	.	ID="TTAA3_AP";Tend="386";Tstart="194";shortTE="F";uid="da038adf-0382-41ad-af88-ee5ba9611080"
NC_040877.1	RepeatMasker	DNA/Ginger-1	40972944	40973332	429	+	.	ID="RND-6_FAMILY-4326";Tend="1958";Tstart="1562";shortTE="F";uid="de0e01ec-c323-46dc-9359-9db98401864a"
NC_040877.1	RepeatMasker	Unknown	76222427	76223009	3745	+	.	ID="RND-1_FAMILY-147";Tend="1722";Tstart="1084";shortTE="F";uid="c11b2f0f-7326-41df-872d-6e2c803c5043"
NC_040877.1	RepeatMasker	DNA/MULE-MuDR	23046136	23046290	407	+	.	ID="DNA8-28B_AP";Tend="174";Tstart="21";shortTE="F";uid="ff904a3d-d0e8-4bdf-a3dd-b2e3bd5b72a6"
NC_040877.1	RepeatMasker	Unknown	84070159	84070395	1037	+	.	ID="RND-6_FAMILY-1261";Tend="313";Tstart="102";shortTE="F";uid="b2cc11c2-ab6c-40fc-8071-8df496f5e114"
NC_040877.1	RepeatMasker	DNA/PIF-Harbinger	5560278	5560522	795	+	.	ID="RND-5_FAMILY-215";Tend="1537";Tstart="1309";shortTE="F";uid="93d06131-6b64-44aa-9ca6-2b9912db1cbc"
NC_040877.1	RepeatMasker	Unknown	50125792	50126312	3248	+	.	ID="RND-5_FAMILY-4559";Tend="1483";Tstart="966";shortTE="F";uid="bc62f30b-6e88-4df5-af5f-5ad143d790b1"
NC_040877.1	RepeatMasker	Unknown	43665353	43665503	560	+	.	ID="RND-1_FAMILY-82";Tend="1060";Tstart="902";shortTE="F";uid="ba189232-50d9-4c47-9719-c9f585bc9e48"
NC_040877.1	RepeatMasker	Unknown	93726109	93756914	42723	+	.	ID="RND-4_FAMILY-1739";Tend="5180";Tstart="1";shortTE="F";uid="f1613893-f912-4598-976a-6a021e26e3b9"
NC_040877.1	RepeatMasker	Retroposon?	68962618	68962858	672	+	.	ID="SINE2-2_AP";Tend="270";Tstart="1";shortTE="F";uid="1016aebe-6cf9-401b-929d-6d50fae124a3"
NC_040877.1	RepeatMasker	DNA/hAT-hAT19	39330863	39331502	2276	+	.	ID="RND-6_FAMILY-6086";Tend="1474";Tstart="955";shortTE="F";uid="86ca8bc3-3e95-4daa-bd3d-d3c2f59e3f1e"
NC_040877.1	RepeatMasker	DNA/hAT-hAT19	26144382	26144881	435	+	.	ID="RND-6_FAMILY-6300";TEgroup="ctg_1%7CRND-6_FAMILY-6300%7C2";Tend="2162";Tstart="1535";shortTE="F";uid="00e27aca-5f9a-4db9-b177-67d87a8a1d72"
NC_040877.1	RepeatMasker	DNA	88177936	88178038	436	+	.	ID="dna4-1_ap";Tend="627";Tstart="522";shortTE="F";uid="b1ff9dc0-3aef-46d4-b661-240ad75c648e"
NC_040877.1	RepeatMasker	Unknown	43370077	43370271	415	+	.	ID="RND-4_FAMILY-734";Tend="1090";Tstart="926";shortTE="F";uid="03f93734-911d-48a3-8bb4-9270ce597d5c"
NC_040877.1	RepeatMasker	Unknown	48639643	48640202	2119	+	.	ID="RND-1_FAMILY-88";Tend="2386";Tstart="1819";shortTE="F";uid="0d27930e-44b1-49be-b981-87a59a10f1d3"
NC_040877.1	RepeatMasker	DNA	34288861	34289467	3140	+	.	ID="RND-6_FAMILY-1458";Tend="1896";Tstart="1263";shortTE="F";uid="38ebef8b-0d82-47ca-8ae5-ae9e08bde12c"
NC_040877.1	RepeatMasker	DNA/Kolobok-E	18986736	18987060	1816	+	.	ID="RND-5_FAMILY-3544";Tend="1692";Tstart="1345";shortTE="F";uid="dd47671b-81f1-472d-accf-3d704a73720f"
NC_040877.1	RepeatMasker	LINE/I-Jockey	2163920	2164089	412	+	.	ID="RND-6_FAMILY-6592";Tend="3170";Tstart="2973";shortTE="F";uid="f94a35d9-4207-453c-bcd2-e009cbbcde16"
NC_040877.1	RepeatMasker	DNA	35964639	35964942	645	+	.	ID="TTAA2C_AP";Tend="423";Tstart="103";shortTE="F";uid="ff0eb34c-108f-48b4-a443-2daff3b4a0c4"
NC_040877.1	RepeatMasker	DNA	10368903	10369085	552	+	.	ID="RND-6_FAMILY-2989";Tend="2810";Tstart="2651";shortTE="F";uid="29d2dce9-9b25-4fc7-b440-743252f96bb9"
NC_040877.1	RepeatMasker	DNA/MULE-MuDR	85134713	85135613	4413	+	.	ID="RND-5_FAMILY-3";Tend="1465";Tstart="612";shortTE="F";uid="d6dbb53b-d95b-4e1b-a8bd-eb756260dc2c"
NC_040877.1	RepeatMasker	DNA	64093587	64094014	1079	+	.	ID="TTAA2D_AP";Tend="430";Tstart="11";shortTE="F";uid="f3094afa-c4d1-4f17-9f7d-bc28f9a2f8de"
NC_040877.1	RepeatMasker	DNA/Ginger-2	35197808	35197974	409	+	.	ID="RND-6_FAMILY-15125";TEgroup="ctg_1%7CRND-6_FAMILY-15125%7C1";Tend="2179";Tstart="653";shortTE="T";uid="67f94a55-1eeb-41d7-a581-54112d8d432f"
NC_040877.1	RepeatMasker	Unknown	49276590	49277062	3097	+	.	ID="RND-6_FAMILY-151";Tend="1152";Tstart="674";shortTE="F";uid="127e73e8-4a1c-4d12-88be-767e0e818739"
NC_040877.1	RepeatMasker	DNA/TcMar-Tigger	37331907	37332060	635	+	.	ID="RND-1_FAMILY-145";Tend="1111";Tstart="974";shortTE="F";uid="d07220e1-5a0d-4126-8744-ec2c2b3282fc"
NC_040877.1	RepeatMasker	LINE/R1	1620640	1621171	568	+	.	ID="RND-6_FAMILY-2415";Tend="5627";Tstart="5387";shortTE="F";uid="009103c0-49ea-4a9d-97b3-e3f92de01c28"
NC_040877.1	RepeatMasker	DNA/hAT-hAT19	64791688	64792026	1206	+	.	ID="dna8-79_ap";Tend="333";Tstart="1";shortTE="F";uid="2cdfe773-12b3-44fe-b44e-b56003d2f01c"
NC_040877.1	RepeatMasker	LINE/I-Jockey	41698527	41698919	911	+	.	ID="RND-6_FAMILY-3231";Tend="466";Tstart="40";shortTE="F";uid="546a649a-bfdd-4977-b18d-41a392aef4a9"
NC_040877.1	RepeatMasker	DNA	38937364	38937976	2464	+	.	ID="RND-5_FAMILY-4463";Tend="1683";Tstart="932";shortTE="F";uid="faf209aa-495e-4188-8dbf-47798073ff16"
NC_040877.1	RepeatMasker	Unknown	42317984	42318566	3924	+	.	ID="RND-1_FAMILY-117";Tend="1364";Tstart="770";shortTE="F";uid="0b8167ff-f095-4e77-b29e-3239af0f98cd"
NC_040877.1	RepeatMasker	Unknown	93837519	93837974	1531	+	.	ID="RND-6_FAMILY-3687";Tend="2032";Tstart="1669";shortTE="F";uid="ada7b241-f277-4a9b-b825-a1b8f2872f77"
NC_040877.1	RepeatMasker	DNA/Kolobok-E	27734213	27734467	487	+	.	ID="KOLOBOKE-2_AP";Tend="2212";Tstart="1918";shortTE="F";uid="948cfc28-5594-4d3c-abef-c1ec8bc24974"
NC_040877.1	RepeatMasker	RC/Helitron	14867628	14868104	2643	+	.	ID="RND-5_FAMILY-1534";TEgroup="ctg_1%7CRND-5_FAMILY-1534%7C2";Tend="1409";Tstart="435";shortTE="F";uid="f9916045-985c-472f-92fe-82317801d4be"
NC_040877.1	RepeatMasker	DNA/hAT-Tip100	93783779	93784310	1741	+	.	ID="RND-6_FAMILY-7099";Tend="1615";Tstart="1029";shortTE="F";uid="be958c3b-0d4c-45fd-aa17-770b3892b051"
NC_040877.1	RepeatMasker	DNA/Ginger-2	40997935	40998040	431	+	.	ID="GINGER2-1_AP";Tend="2645";Tstart="2541";shortTE="F";uid="27e2a09f-232f-40cb-9a72-23dc9bf2bb12"
NC_040877.1	RepeatMasker	DNA/hAT-Tip100	4069781	4070285	1586	+	.	ID="RND-6_FAMILY-1897";Tend="2403";Tstart="1867";shortTE="F";uid="d7ee1ad8-d087-4517-a3a8-de888b7f3ed1"
NC_040877.1	RepeatMasker	DNA	74605099	74605749	526	+	.	ID="DNA4-2_AP";Tend="656";Tstart="1";shortTE="F";uid="bc81a9c2-aaed-41f9-8f6b-181dc50fcd68"
NC_040877.1	RepeatMasker	DNA	90989247	90989633	1170	+	.	ID="TTAA11_AP";Tend="374";Tstart="1";shortTE="F";uid="881916c7-a695-441b-b041-add2c8995d4b"
NC_040877.1	RepeatMasker	DNA/Kolobok-E	59341522	59341667	489	+	.	ID="RND-6_FAMILY-13774";Tend="2389";Tstart="2235";shortTE="F";uid="35e86291-c8ad-4520-ba9a-15ed6e18fd90"
NC_040877.1	RepeatMasker	DNA	42179945	42180365	1733	+	.	ID="DNA-TTAA-1_AP";Tend="423";Tstart="2";shortTE="F";uid="46edaf22-db78-4b33-951d-fc7c04630163"
NC_040877.1	RepeatMasker	DNA/MULE-MuDR	79895672	79895827	646	+	.	ID="RND-6_FAMILY-16593";Tend="2015";Tstart="1863";shortTE="F";uid="acc7c8ee-c70f-438c-b740-644eb75b0110"
NC_040877.1	RepeatMasker	Unknown	82880436	82881185	5525	+	.	ID="RND-1_FAMILY-103";Tend="1689";Tstart="616";shortTE="F";uid="d018c638-1a0d-4e9e-92a5-2794f4b01d65"
NC_040877.1	RepeatMasker	DNA	50436493	50436810	847	+	.	ID="DNA4-3_AP";Tend="319";Tstart="1";shortTE="F";uid="2a00b046-87cb-493d-9832-21bdc319adce"
NC_040877.1	RepeatMasker	DNA/hAT-hAT19	38686760	38687255	1449	+	.	ID="HAT-N9_AP";Tend="579";Tstart="70";shortTE="F";uid="8af714d4-d2f8-4465-bc5a-ce364b7f08e5"
NC_040877.1	RepeatMasker	DNA/TcMar-Tigger	40239406	40239541	492	+	.	ID="RND-6_FAMILY-289";Tend="1256";Tstart="1118";shortTE="F";uid="2cd79061-6f71-44de-bbca-0aebbea29b79"
NC_040877.1	RepeatMasker	DNA	93070977	93073602	18193	+	.	ID="RND-1_FAMILY-25";Tend="2669";Tstart="99";shortTE="F";uid="1a6d2418-7ed5-4561-b344-09012f981479"
NC_040877.1	RepeatMasker	DNA/hAT-Tip100	45208628	45208884	1173	+	.	ID="RND-5_FAMILY-3148";Tend="1277";Tstart="1006";shortTE="F";uid="2f1aa7d7-9296-45f4-b0c7-22227a72d65d"
NC_040877.1	RepeatMasker	DNA/Kolobok-E	34752174	34752378	621	+	.	ID="KOLOBOKE-2_AP";Tend="1334";Tstart="1118";shortTE="F";uid="859762e8-5b15-416a-8031-77b9aff0f307"
NC_040877.1	RepeatMasker	Retroposon?	77380998	77381363	467	+	.	ID="SINE2-1_AP";Tend="1253";Tstart="859";shortTE="F";uid="8efb9812-4326-418c-95aa-9c8830333b6b"
NC_040877.1	RepeatMasker	DNA/hAT-Tip100	58571795	58571967	1157	+	.	ID="RND-5_FAMILY-12368";Tend="1134";Tstart="963";shortTE="F";uid="fe54ee70-341a-4b94-bbb8-f204ee51cdc9"
NC_040877.1	RepeatMasker	DNA	75816800	75817282	794	+	.	ID="rnd-5_family-493";Tend="1351";Tstart="1159";shortTE="F";uid="56a8ae95-7cf3-482a-88ea-36d18a53c218"
NC_040877.1	RepeatMasker	Unknown	57325939	57326300	1398	+	.	ID="RND-6_FAMILY-11678";Tend="1314";Tstart="884";shortTE="F";uid="48466b81-3a74-436f-9d18-af6bbe77e73a"
NC_040877.1	RepeatMasker	Unknown	68700023	68701589	11958	+	.	ID="RND-5_FAMILY-179";Tend="2438";Tstart="870";shortTE="F";uid="4daeb268-c546-48aa-b784-9e4bb8abfd82"
NC_040877.1	RepeatMasker	DNA	56491579	56491933	1001	+	.	ID="ttaa5_ap";Tend="412";Tstart="3";shortTE="F";uid="d9833a1b-cb76-4b91-a4ec-adb438ab3218"
NC_040877.1	RepeatMasker	DNA/hAT-Charlie	77888264	77888415	599	+	.	ID="RND-1_FAMILY-24";Tend="1099";Tstart="930";shortTE="F";uid="631482eb-3a6a-4c45-a2db-2ed90c72ee2e"
NC_040877.1	RepeatMasker	Unknown	31131587	31132412	5626	+	.	ID="RND-6_FAMILY-4894";Tend="1765";Tstart="958";shortTE="F";uid="00590edc-f9c3-4c42-ac52-265a9ca05b96"
NC_040877.1	RepeatMasker	DNA/hAT-hAT19	19815547	19815701	465	+	.	ID="DNA8-73_AP";Tend="165";Tstart="5";shortTE="F";uid="d12539d1-2d21-4478-bb41-e210419e3cd3"
NC_040877.1	RepeatMasker	RC/Helitron	53003747	53003851	417	+	.	ID="HELITRON-N1_PBA";Tend="667";Tstart="564";shortTE="F";uid="f60b5bbe-ce80-42d4-a98c-74188f5bf503"
NC_040877.1	RepeatMasker	DNA/hAT-Ac	74048507	74048642	438	+	.	ID="DNA8-56_AP";Tend="562";Tstart="415";shortTE="F";uid="ca8ea3ec-823d-4334-a4ab-8178358e68a3"
NC_040877.1	RepeatMasker	DNA	12610809	12611121	1002	+	.	ID="DNA4-3_AP";Tend="330";Tstart="1";shortTE="F";uid="ba9a4888-617c-47ea-a5c2-a314fb40867d"
NC_040877.1	RepeatMasker	DNA/hAT-Ac	86466045	86466203	943	+	.	ID="RND-5_FAMILY-1931";Tend="1360";Tstart="1212";shortTE="F";uid="9d36fae9-3a1d-4b63-860c-310b9433baa7"
NC_040877.1	RepeatMasker	DNA/hAT-Tip100	73405686	73405843	554	+	.	ID="RND-6_FAMILY-22107";Tend="1309";Tstart="1151";shortTE="F";uid="44e799a0-5a28-46fe-970e-93892ab1a2dc"
NC_040877.1	RepeatMasker	Retroposon?	31797945	31798135	430	+	.	ID="SINE2-1_AP";Tend="423";Tstart="239";shortTE="F";uid="319f6043-b143-406e-9985-e2ad84a1c4ca"
NC_040877.1	RepeatMasker	Unknown	64786725	64786896	898	+	.	ID="RND-5_FAMILY-1129";Tend="939";Tstart="778";shortTE="F";uid="0779be65-79f1-4ca9-9f69-d4c4bdc2d180"
NC_040877.1	RepeatMasker	Unknown	13901648	13901931	1891	+	.	ID="RND-6_FAMILY-743";Tend="1253";Tstart="971";shortTE="F";uid="8af8e29e-a568-44f6-8cae-398486da7125"
NC_040877.1	RepeatMasker	DNA	85318625	85319270	1530	+	.	ID="DNA4-2_AP";Tend="769";Tstart="127";shortTE="F";uid="133f6f33-411e-4589-a69b-f03687746caf"
NC_040877.1	RepeatMasker	DNA	77504099	77504553	2765	+	.	ID="TTAAC_AP";Tend="438";Tstart="1";shortTE="F";uid="b6a3e958-c27a-4d6e-a3e4-af81a7665191"
NC_040877.1	RepeatMasker	DNA/TcMar-Mariner	22974990	22976346	12118	+	.	ID="RND-6_FAMILY-10397";Tend="2198";Tstart="844";shortTE="F";uid="7d07d480-bb24-4f80-96f3-881144e9f37b"
NC_040877.1	RepeatMasker	DNA	49146460	49146923	746	+	.	ID="RND-6_FAMILY-1458";Tend="1927";Tstart="1479";shortTE="F";uid="c2b403c0-afe1-4fbf-b705-28ff4c314404"
NC_040877.1	RepeatMasker	Unknown	79999671	79999910	521	+	.	ID="RND-6_FAMILY-8625";Tend="800";Tstart="580";shortTE="F";uid="b70a08aa-df17-4709-88e0-58bffcdfbb57"
NC_040877.1	RepeatMasker	DNA/hAT-Charlie	92603180	92603700	1880	+	.	ID="RND-6_FAMILY-1258";TEgroup="ctg_1%7CRND-6_FAMILY-1258%7C16";Tend="2508";Tstart="1269";shortTE="F";uid="1ac8f2b6-c1ef-4b70-8dba-5a9b10b9fd59"
NC_040877.1	RepeatMasker	Unknown	54312254	54312435	743	+	.	ID="RND-1_FAMILY-1";Tend="4947";Tstart="4765";shortTE="F";uid="9d179e31-1297-45a9-87cf-9ae0cba1ca61"
NC_040877.1	RepeatMasker	DNA/Kolobok-E	49033616	49035074	9170	+	.	ID="RND-1_FAMILY-115";Tend="1389";Tstart="1";shortTE="F";uid="4a4fa7c1-2be7-420a-b505-e0beafd3697d"
NC_040877.1	RepeatMasker	DNA/hAT	34407035	34407486	629	+	.	ID="DNA8-78_AP";TEgroup="ctg_1%7CDNA8-78_AP%7C3";Tend="623";Tstart="1";shortTE="F";uid="a029750a-1de4-412a-8c26-060988b574da"
NC_040877.1	RepeatMasker	DNA	23224234	23224607	1225	+	.	ID="DNA4-2_AP";Tend="405";Tstart="23";shortTE="F";uid="eb3e8c66-6f95-4d1b-8997-cccee6aa9527"
NC_040877.1	RepeatMasker	DNA	86055631	86055759	499	+	.	ID="RND-6_FAMILY-515";Tend="1008";Tstart="869";shortTE="F";uid="7c88c70b-2e8f-4f0d-8dc3-dba7905255b1"
NC_040877.1	RepeatMasker	Unknown	289798	290671	6520	+	.	ID="RND-1_FAMILY-166";Tend="2015";Tstart="1144";shortTE="F";uid="b364816f-35d4-4e66-bd92-5dcde0565a9e"
NC_040877.1	RepeatMasker	DNA	80132388	80132791	672	+	.	ID="TTAA2C_AP";Tend="401";Tstart="1";shortTE="F";uid="48df1d8b-44fc-4c27-9e1c-89892d8b0ffc"
NC_040877.1	RepeatMasker	DNA/Kolobok-E	54145545	54146387	5535	+	.	ID="RND-1_FAMILY-44";Tend="1921";Tstart="1104";shortTE="F";uid="dc12550b-feed-4849-8dd7-947b734b3623"
NC_040877.1	RepeatMasker	Unknown	50164676	50164823	777	+	.	ID="RND-6_FAMILY-151";Tend="2648";Tstart="2517";shortTE="F";uid="a3ca3e4a-6d32-45d3-885c-7829217dbc19"
NC_040877.1	RepeatMasker	DNA/hAT-Charlie	2005609	2005827	472	+	.	ID="HAT-N17_AP";Tend="246";Tstart="86";shortTE="F";uid="25ab7c77-7424-422a-b008-0815f76cadda"
NC_040877.1	RepeatMasker	DNA/hAT-Tip100	42867354	42867541	607	+	.	ID="RND-5_FAMILY-6156";Tend="1195";Tstart="1041";shortTE="F";uid="f0dd8b22-c53a-4766-b981-d30288782e96"
NC_040877.1	RepeatMasker	DNA/hAT-Ac	83815466	83815820	707	+	.	ID="RND-6_FAMILY-8846";Tend="2421";Tstart="2101";shortTE="F";uid="6b15db1a-ada6-4993-b9a4-7fd5635f5fbf"
NC_040877.1	RepeatMasker	DNA/hAT-Charlie	53818030	53818267	1409	+	.	ID="HAT-N1_AP";Tend="561";Tstart="324";shortTE="F";uid="3b2bf4c1-0da2-4c8f-b07f-cadaa2fa257a"
NC_040877.1	RepeatMasker	DNA/hAT-Charlie	70056358	70056573	1001	+	.	ID="DNA8-33_AP";Tend="217";Tstart="1";shortTE="F";uid="f33cb262-a266-4365-8a25-141cc533463d"
NC_040877.1	RepeatMasker	DNA/Ginger-1	85332465	85333107	1486	+	.	ID="RND-6_FAMILY-4326";TEgroup="ctg_1%7CRND-6_FAMILY-4326%7C71";Tend="1958";Tstart="947";shortTE="F";uid="390a7e33-59e4-4006-993a-915432d2dbd5"
NC_040877.1	RepeatMasker	DNA/hAT	2400821	2401117	424	+	.	ID="HAT-N5_AP";Tend="678";Tstart="389";shortTE="F";uid="6a0892a2-4f24-4d62-96c3-b2c92fc64861"
NC_040877.1	RepeatMasker	Unknown	24076931	24077593	4310	+	.	ID="RND-1_FAMILY-9";Tend="1794";Tstart="1117";shortTE="F";uid="459592d4-f4be-4edd-a02c-cb82681e9274"
NC_040877.1	RepeatMasker	DNA/Kolobok-E	76897828	76897969	405	+	.	ID="KOLOBOKE-2_AP";Tend="1246";Tstart="1119";shortTE="F";uid="15ea985d-ccf7-4d99-b17c-a2c2cdf0a9e5"
NC_040877.1	RepeatMasker	Unknown	80866602	80866731	5495	+	.	ID="RND-1_FAMILY-9";Tend="1793";Tstart="810";shortTE="F";uid="af3c422d-1d26-4926-b052-babfb09d2189"
NC_040877.1	RepeatMasker	Retroposon?	4612225	4612674	547	+	.	ID="SINE2-2_AP";Tend="706";Tstart="274";shortTE="F";uid="8c18c27d-7d42-4bba-864f-78395831dd64"
NC_040877.1	RepeatMasker	DNA/Ginger-1	23235819	23236389	538	+	.	ID="RND-6_FAMILY-4326";Tend="1980";Tstart="1376";shortTE="F";uid="6e19097d-ab38-4128-b685-6b5e5dc47ed5"
NC_040877.1	RepeatMasker	DNA/Ginger-1	56267709	56268371	2946	+	.	ID="RND-6_FAMILY-4326";Tend="1973";Tstart="1295";shortTE="F";uid="36d353a8-d6f3-474b-89b7-31ab15f474f2"
NC_040877.1	RepeatMasker	Retroposon?	1822555	1822904	503	+	.	ID="SINE2-1_AP";Tend="1362";Tstart="1019";shortTE="F";uid="2facc262-8d21-4bd8-aa40-b66a125bc1bb"
NC_040877.1	RepeatMasker	DNA	49420793	49420963	489	+	.	ID="dna2-2_ap";Tend="173";Tstart="1";shortTE="F";uid="6f741660-9aa3-4395-a9df-3f9cfbce9dec"
NC_040877.1	RepeatMasker	Unknown	77065001	77065381	952	+	.	ID="RND-1_FAMILY-103";Tend="1340";Tstart="640";shortTE="F";uid="bd72b1e9-972d-4a1f-b085-21690682e150"
NC_040877.1	RepeatMasker	Unknown	68233220	68233662	3070	+	.	ID="RND-1_FAMILY-7";Tend="1817";Tstart="1356";shortTE="F";uid="50047f66-74f0-4373-aaf7-9e82471e6477"
NC_040877.1	RepeatMasker	DNA	12852311	12852699	725	+	.	ID="DNA4-2_AP";Tend="769";Tstart="354";shortTE="F";uid="e091f9cb-8228-446a-9317-249d3763f87f"
NC_040877.1	RepeatMasker	DNA/Ginger-1	30334878	30335248	941	+	.	ID="RND-5_FAMILY-419";Tend="3058";Tstart="2672";shortTE="F";uid="3df62b3f-9da4-4f4f-b559-bdea8380d04b"
NC_040877.1	RepeatMasker	Unknown	890598	915090	44171	+	.	ID="RND-4_FAMILY-1739";Tend="5180";Tstart="1";shortTE="F";uid="48ac9cbf-c27c-43d5-8921-803eb0993b60"
NC_040877.1	RepeatMasker	Unknown	64860221	64860759	2443	+	.	ID="RND-6_FAMILY-62";Tend="1388";Tstart="822";shortTE="F";uid="aa4c1d18-000c-47ac-84a8-0f207bd89768"
NC_040877.1	RepeatMasker	DNA	78740336	78740636	762	+	.	ID="DNA4-3_AP";Tend="365";Tstart="26";shortTE="F";uid="66402f1f-e177-4940-9929-86c641193359"
NC_040877.1	RepeatMasker	Retroposon?	5358532	5358860	562	+	.	ID="SINE2-1_AP";Tend="1463";Tstart="1116";shortTE="F";uid="0c63c495-fd1c-4d48-b56b-1e25e4101845"
NC_040877.1	RepeatMasker	DNA/hAT-Tip100	80141910	80142064	1056	+	.	ID="RND-1_FAMILY-57";Tend="1061";Tstart="892";shortTE="F";uid="52763f8b-7d40-430d-a3cd-87cebfeb42aa"
NC_040877.1	RepeatMasker	RC/Helitron	43394345	43394574	1246	+	.	ID="RND-5_FAMILY-1534";Tend="1567";Tstart="1323";shortTE="F";uid="20128ac1-b872-468b-9445-a5ff0845476a"
NC_040877.1	RepeatMasker	Unknown	77014075	77014272	454	+	.	ID="RND-1_FAMILY-20";Tend="1197";Tstart="986";shortTE="F";uid="a7b56f84-c671-4832-8900-55d2c630e838"
NC_040877.1	RepeatMasker	DNA	26735485	26735802	993	+	.	ID="DNA4-2_AP";Tend="605";Tstart="271";shortTE="F";uid="6b4072a2-b2a6-44ff-a5e7-0b8e4e78b682"
NC_040877.1	RepeatMasker	Satellite	37635822	37637751	7173	+	.	ID="RND-6_FAMILY-21329";Tend="1992";Tstart="242";shortTE="F";uid="d13e6392-bef6-4600-8e21-6559ffd5b0c4"
NC_040877.1	RepeatMasker	DNA/Ginger-1	36077484	36077773	477	+	.	ID="RND-6_FAMILY-4326";Tend="1713";Tstart="1400";shortTE="F";uid="b35efdf4-c263-4562-9871-1fd752510b29"
NC_040877.1	RepeatMasker	Retroposon?	11498280	11498703	905	+	.	ID="SINE2-1_AP";Tend="1429";Tstart="1009";shortTE="F";uid="7ee6c1e6-ebda-492f-b54a-4945314e4e75"
NC_040877.1	RepeatMasker	DNA/hAT	50750712	50751086	632	+	.	ID="HAT-N18_AP";Tend="308";Tstart="5";shortTE="F";uid="23341493-ddd4-4b79-9d1f-21be9fbaff45"
NC_040877.1	RepeatMasker	DNA	32878473	32879028	1084	+	.	ID="DNA4-3_AP";Tend="609";Tstart="12";shortTE="F";uid="e920bdf8-8cc0-41e7-8485-6e5c6dc4b3cf"
NC_040877.1	RepeatMasker	DNA/MULE-MuDR	47713205	47713407	664	+	.	ID="RND-6_FAMILY-2128";Tend="906";Tstart="710";shortTE="F";uid="9d822875-25d7-4c74-80be-b36c41479cd8"
NC_040877.1	RepeatMasker	DNA/MULE-MuDR	1033690	1034049	577	+	.	ID="RND-6_FAMILY-2128";Tend="825";Tstart="523";shortTE="F";uid="fa4fdd33-8aeb-46e7-975b-99701de89e27"
NC_040877.1	RepeatMasker	DNA	88034954	88035084	830	+	.	ID="RND-6_FAMILY-18740";Tend="1100";Tstart="971";shortTE="F";uid="b38ef686-6f48-471a-a7f4-6d7c1c42925f"
NC_040877.1	RepeatMasker	DNA/MULE-MuDR	78385222	78385372	930	+	.	ID="RND-6_FAMILY-6155";Tend="1340";Tstart="1158";shortTE="F";uid="903d52dd-37be-463a-b10e-09c5547d3c80"
NC_040877.1	RepeatMasker	DNA/hAT-hAT19	61552823	61552984	658	+	.	ID="DNA8-80_AP";Tend="849";Tstart="694";shortTE="F";uid="175d7223-40c3-4c25-b8d9-637b251276b7"
NC_040877.1	RepeatMasker	DNA/Ginger-1	33824730	33825256	768	+	.	ID="RND-6_FAMILY-4326";Tend="1977";Tstart="1440";shortTE="F";uid="be884cbc-1be2-43f3-8f32-788aa9dca563"
NC_040877.1	RepeatMasker	DNA	13459452	13459722	470	+	.	ID="DNA4-2_AP";Tend="767";Tstart="488";shortTE="F";uid="0560f239-69a6-463b-9536-44669fbf4f5d"
NC_040877.1	RepeatMasker	DNA/hAT-Tip100	58971746	58972303	3876	+	.	ID="RND-6_FAMILY-11712";Tend="1583";Tstart="988";shortTE="F";uid="f5aebd1f-5d11-4bee-878f-59551039f2f7"
NC_040877.1	RepeatMasker	DNA/MULE-MuDR	65505037	65505176	546	+	.	ID="RND-6_FAMILY-24431";Tend="1672";Tstart="1515";shortTE="F";uid="38f63bd4-eba8-4a99-8264-aae0abbb1895"
NC_040877.1	RepeatMasker	DNA/hAT-hAT19	74276457	74276926	1781	+	.	ID="DNA8-64_AP";Tend="545";Tstart="45";shortTE="F";uid="c9fff533-8772-4a6c-bde8-55553ce60dae"
NC_040877.1	RepeatMasker	DNA/Ginger-1	87300117	87300280	434	+	.	ID="RND-6_FAMILY-4326";Tend="1961";Tstart="1801";shortTE="F";uid="6eacdb45-c697-44c0-8706-684b26578ccc"
NC_040877.1	RepeatMasker	DNA/hAT-Tip100	32364914	32365935	7488	+	.	ID="RND-4_FAMILY-348";Tend="1857";Tstart="814";shortTE="F";uid="0d90e48b-1552-4825-b5fe-b7075997ef50"
NC_040877.1	RepeatMasker	DNA/hAT	13730069	13730357	906	+	.	ID="RND-5_FAMILY-3046";Tend="1689";Tstart="1383";shortTE="F";uid="78786e43-f6dd-4c7f-971c-64d12d4f2c98"
NC_040877.1	RepeatMasker	DNA	93364300	93365200	3413	+	.	ID="RND-1_FAMILY-25";Tend="3745";Tstart="2777";shortTE="F";uid="018517f3-88dd-4fee-88de-5083584466cf"
NC_040877.1	RepeatMasker	DNA/Ginger-1	18769312	18769475	553	+	.	ID="RND-6_FAMILY-1628";Tend="1191";Tstart="1019";shortTE="F";uid="d1a7f84d-a9e8-4dcc-b35c-4f872bc88b17"
NC_040877.1	RepeatMasker	DNA/Ginger-1	46172338	46172698	747	+	.	ID="RND-6_FAMILY-4326";Tend="1827";Tstart="1458";shortTE="F";uid="cb7e98fe-f26e-4f7c-9141-e49bb4b2fb52"
NC_040877.1	RepeatMasker	DNA	43121367	43121719	725	+	.	ID="DNA-TTAA-1_AP";Tend="406";Tstart="63";shortTE="F";uid="b5ee6caf-9fa1-43f4-bf52-d41215046348"
NC_040877.1	RepeatMasker	Retroposon?	50722925	50723299	565	+	.	ID="SINE2-1_AP";Tend="708";Tstart="308";shortTE="F";uid="9b28e7f8-6792-4417-a95c-11998d38ed00"
NC_040877.1	RepeatMasker	Retroposon?	55279615	55279764	424	+	.	ID="SINE2-2_AP";Tend="1993";Tstart="1840";shortTE="F";uid="21f89ae6-5d75-41f0-8135-506b93d224c5"
NC_040877.1	RepeatMasker	Retroposon?	75351871	75352257	420	+	.	ID="SINE2-1_AP";Tend="589";Tstart="149";shortTE="F";uid="8e889174-e0f9-41e5-be6c-a798fd88db73"
NC_040877.1	RepeatMasker	DNA/MULE-MuDR	80596167	80596284	535	+	.	ID="RND-5_FAMILY-3";Tend="1461";Tstart="1345";shortTE="F";uid="737cc072-c4a4-4b16-b679-cad54b51f3fe"
NC_040877.1	RepeatMasker	LTR/Gypsy	1252491	1253123	3682	+	.	ID="RND-1_FAMILY-138";Tend="882";Tstart="228";shortTE="F";uid="f04c8fa4-2519-4d84-89db-1cbb9182fd39"
NC_040877.1	RepeatMasker	Retroposon?	8095964	8096124	528	+	.	ID="SINE2-1_AP";Tend="1770";Tstart="1605";shortTE="F";uid="b60e88fe-e1c1-4d99-8618-71005595f9f6"
NC_040877.1	RepeatMasker	DNA/Ginger-1	51413305	51413504	518	+	.	ID="RND-6_FAMILY-4326";Tend="1131";Tstart="954";shortTE="F";uid="ca2a5b58-6790-42b1-9160-a58ad15f51cf"
NC_040877.1	RepeatMasker	DNA/Ginger-2	2853875	2854372	1577	+	.	ID="RND-6_FAMILY-2293";Tend="1444";Tstart="944";shortTE="F";uid="742a230d-838a-4a26-93c1-af41e458b7fd"
NC_040877.1	RepeatMasker	Unknown	17639680	17639966	1290	+	.	ID="RND-1_FAMILY-59";Tend="1184";Tstart="888";shortTE="F";uid="6f09d630-967e-4b8e-bf77-0e7696eb98d3"
NC_040877.1	RepeatMasker	Retroposon?	63371827	63372750	612	+	.	ID="SINE2-1_AP";Tend="1766";Tstart="858";shortTE="F";uid="12a7207d-c3a1-4f20-8138-2834c8a00710"
NC_040877.1	RepeatMasker	DNA/hAT-Tip100	38175816	38176289	933	+	.	ID="RND-6_FAMILY-7314";TEgroup="ctg_1%7CRND-6_FAMILY-7314%7C5";Tend="1369";Tstart="810";shortTE="F";uid="9837a722-5986-4853-8e21-6f20cc61c957"
NC_040877.1	RepeatMasker	DNA	26842481	26842981	1533	+	.	ID="DNA4-2_AP";Tend="769";Tstart="279";shortTE="F";uid="1726b589-3818-49fc-b60a-26f322c330f0"
NC_040877.1	RepeatMasker	DNA	54088605	54088939	433	+	.	ID="TTAA2C_AP";Tend="324";Tstart="1";shortTE="F";uid="ea19d692-f671-47ba-923f-a2f1e7920ff6"
NC_040877.1	RepeatMasker	DNA/Academ-1	59180623	59180749	497	+	.	ID="RND-6_FAMILY-2140";Tend="1883";Tstart="1746";shortTE="F";uid="74d01388-9d8c-485e-9b02-a700ffd43e1f"
NC_040877.1	RepeatMasker	Unknown	33249382	33249919	500	+	.	ID="RND-6_FAMILY-12941";TEgroup="ctg_1%7CRND-6_FAMILY-12941%7C1";Tend="1862";Tstart="1205";shortTE="F";uid="167f479c-0420-4b4d-b71e-7d847236f938"
NC_040877.1	RepeatMasker	Unknown	92678960	92679293	588	+	.	ID="RND-6_FAMILY-12941";Tend="302";Tstart="1";shortTE="F";uid="a0df6fd0-105f-4aaa-af72-b50c02dd9419"
NC_040877.1	RepeatMasker	DNA	83205979	83206252	807	+	.	ID="dna4-2_ap";Tend="282";Tstart="7";shortTE="F";uid="cd9df16e-d4a3-4f7d-90ef-633d47320a1f"
NC_040877.1	RepeatMasker	DNA	79026952	79027155	921	+	.	ID="DNA4-2_AP";Tend="769";Tstart="560";shortTE="F";uid="7c7688b8-9565-479a-b6a7-40eb1ee53350"
NC_040877.1	RepeatMasker	DNA	56600079	56600332	563	+	.	ID="dna4-2_ap";Tend="282";Tstart="15";shortTE="F";uid="aa65b0ab-f318-4b13-b3eb-7ed2359fb513"
NC_040877.1	RepeatMasker	DNA	49275441	49275779	2047	+	.	ID="DNA4-3_AP";Tend="637";Tstart="289";shortTE="F";uid="1845574c-cba6-40d3-b90d-c1f6b3ed3846"
NC_040877.1	RepeatMasker	DNA	2605602	2605755	502	+	.	ID="dna4-2_ap";Tend="765";Tstart="622";shortTE="F";uid="036de35e-7148-4bb9-892e-cad376983d42"
NC_040877.1	RepeatMasker	DNA/TcMar-Pogo	42885067	42887091	3514	+	.	ID="RND-6_FAMILY-7695";Tend="2200";Tstart="324";shortTE="F";uid="4f795b72-6cf9-4112-8f21-425345f5b4ec"
NC_040877.1	RepeatMasker	DNA/hAT-hATm	65830272	65830698	520	+	.	ID="HAT-4_AP";Tend="2422";Tstart="1980";shortTE="F";uid="b45850e0-767a-48cf-b400-629d2b3cdd56"
NC_040877.1	RepeatMasker	DNA	7373015	7373591	1832	+	.	ID="DNA4-2_AP";Tend="588";Tstart="6";shortTE="F";uid="ab8a7503-fcdc-4b87-a276-46b963394159"
NC_040877.1	RepeatMasker	DNA/hAT-hAT19	92483077	92483245	540	+	.	ID="RND-6_FAMILY-6086";Tend="1110";Tstart="946";shortTE="F";uid="2578e944-2393-4358-97f7-fe7f9adc114e"
NC_040877.1	RepeatMasker	DNA/Ginger-1	19377916	19378218	579	+	.	ID="RND-6_FAMILY-4326";Tend="1959";Tstart="1626";shortTE="F";uid="1823d01c-af40-4885-b8d3-8dbd2cc88d73"
NC_040877.1	RepeatMasker	DNA	69542598	69543031	2567	+	.	ID="RND-6_FAMILY-1458";Tend="1889";Tstart="1446";shortTE="F";uid="85d74433-fe7b-4234-9bb2-b1735dbb87c0"
NC_040877.1	RepeatMasker	Retroposon?	87894504	87894660	658	+	.	ID="SINE2-1_AP";Tend="758";Tstart="601";shortTE="F";uid="102ffb62-d72b-4c73-b906-38c02cc2e785"
NC_040877.1	RepeatMasker	DNA/Kolobok-E	29927978	29928749	489	+	.	ID="KOLOBOKE-2_AP";TEgroup="ctg_1%7CKOLOBOKE-2_AP%7C1";Tend="2110";Tstart="166";shortTE="F";uid="a7265dd1-4391-4b70-ace2-77cb913fa4b1"
NC_040877.1	RepeatMasker	DNA/hAT-Charlie	4270538	4270956	711	+	.	ID="RND-6_FAMILY-1329";TEgroup="ctg_1%7CRND-6_FAMILY-1329%7C1";Tend="1350";Tstart="429";shortTE="F";uid="1ac11d62-25c5-4fc5-874b-b2e552807095"
NC_040877.1	RepeatMasker	DNA/hAT-Tip100	58509308	58509432	512	+	.	ID="RND-6_FAMILY-3876";Tend="1872";Tstart="1749";shortTE="F";uid="258d849a-3914-46b5-9035-1f8823c6ff77"
NC_040877.1	RepeatMasker	DNA/Kolobok-E	47325197	47325352	458	+	.	ID="KOLOBOKE-2_AP";Tend="1268";Tstart="1119";shortTE="F";uid="69481e5e-5c30-4650-9abb-f14972dcb75d"
NC_040877.1	RepeatMasker	Unknown	20796695	20796915	1287	+	.	ID="RND-6_FAMILY-1260";Tend="3616";Tstart="3398";shortTE="F";uid="32ab1c15-5896-49f0-86f4-35e344ec489b"
NC_040877.1	RepeatMasker	DNA	14017510	14017853	719	+	.	ID="DNA-TTAA-1_AP";Tend="422";Tstart="74";shortTE="F";uid="09a24b40-7e1d-4a95-b164-734ed48b0e11"
NC_040877.1	RepeatMasker	Unknown	44981376	44981572	907	+	.	ID="RND-6_FAMILY-9875";Tend="1721";Tstart="1544";shortTE="F";uid="4318ade4-f522-4224-a5e0-cc87b1cebe58"
NC_040877.1	RepeatMasker	Unknown	25243173	25243327	766	+	.	ID="RND-6_FAMILY-2081";Tend="1424";Tstart="1269";shortTE="F";uid="f1272251-b2a9-42e2-9bad-8d77252c4304"
NC_040877.1	RepeatMasker	DNA/hAT-hAT19	3359990	3361162	5127	+	.	ID="RND-5_FAMILY-450";Tend="1934";Tstart="772";shortTE="F";uid="7f634aec-4a13-4f0a-931e-c290d52ecec9"
NC_040877.1	RepeatMasker	DNA/Ginger-1	12361766	12361977	475	+	.	ID="RND-6_FAMILY-4326";Tend="1166";Tstart="949";shortTE="F";uid="352e7158-89cb-4c30-93e7-03e79025da79"
NC_040877.1	RepeatMasker	Unknown	1696656	1696984	1742	+	.	ID="RND-1_FAMILY-107";TEgroup="ctg_1%7CRND-1_FAMILY-107%7C2";Tend="2721";Tstart="2238";shortTE="F";uid="0b8b7be0-1652-4250-9a81-88a7df96fb4d"
NC_040877.1	RepeatMasker	Retroposon?	66374590	66374715	412	+	.	ID="SINE2-1_AP";Tend="1395";Tstart="1266";shortTE="F";uid="43c76bf0-fcf9-4966-8a3c-f023b1fa02d8"
NC_040877.1	RepeatMasker	DNA/Ginger-1	91549082	91549728	750	+	.	ID="RND-6_FAMILY-4326";Tend="1952";Tstart="1257";shortTE="F";uid="1dd67bc5-5ff1-4f01-971f-f4703bfb2977"
NC_040877.1	RepeatMasker	DNA/Kolobok-E	51689338	51689449	415	+	.	ID="KOLOBOKE-2_AP";Tend="1246";Tstart="1125";shortTE="F";uid="adbe721b-1a2a-4ba4-b998-bc09861bed28"
NC_040877.1	RepeatMasker	DNA/hAT-Charlie	19690665	19690947	1571	+	.	ID="RND-6_FAMILY-5427";Tend="1207";Tstart="953";shortTE="F";uid="d0d54c43-afbd-41b5-ae32-aa48076a77c8"
NC_040877.1	RepeatMasker	DNA	41339546	41339709	955	+	.	ID="RND-5_FAMILY-464";Tend="1058";Tstart="902";shortTE="F";uid="7e6e087e-6706-4326-bb11-de34daa3abe6"
NC_040877.1	RepeatMasker	DNA/hAT	88800932	88801201	436	+	.	ID="DNA8-76_AP";TEgroup="ctg_1%7CDNA8-76_AP%7C7";Tend="455";Tstart="2";shortTE="T";uid="fb6fcb75-c1ac-4c89-9db7-cd4aa4887532"
NC_040877.1	RepeatMasker	DNA	31160585	31160986	406	+	.	ID="DNA4-2_AP";Tend="461";Tstart="29";shortTE="F";uid="ddd20aed-702c-4d8d-a7c0-004913dc86dd"
NC_040877.1	RepeatMasker	DNA/MULE-MuDR	2515498	2516056	1098	+	.	ID="mudr2x_ap";Tend="1836";Tstart="980";shortTE="F";uid="0c57574a-9c4f-4489-a042-e780d8858d2e"
NC_040877.1	RepeatMasker	DNA/Ginger-1	1509457	1509668	891	+	.	ID="RND-5_FAMILY-586";Tend="3704";Tstart="3503";shortTE="F";uid="41896cd8-ab55-42e8-9a78-9736e64e471b"
NC_040877.1	RepeatMasker	DNA	74454917	74455097	650	+	.	ID="ttaa7_ap";Tend="243";Tstart="67";shortTE="F";uid="b22fe2cb-89e4-4ffb-b8ed-9c3f09ba0ae3"
NC_040877.1	RepeatMasker	LINE/I-Jockey	36171787	36172072	929	+	.	ID="RND-5_FAMILY-2677";Tend="1202";Tstart="931";shortTE="F";uid="4789fbe6-e405-4dcf-b7b8-da66fa72816e"
NC_040877.1	RepeatMasker	DNA/Maverick	91969650	91969994	1631	+	.	ID="RND-6_FAMILY-3031";Tend="1387";Tstart="1031";shortTE="F";uid="bca1dce5-ec21-4c77-b484-c19bb131c011"
NC_040877.1	RepeatMasker	LINE/R1	55642273	55642597	486	+	.	ID="RTAG4";Tend="2396";Tstart="2041";shortTE="F";uid="d8490735-f935-4d54-8e29-8bb46a8e1677"
NC_040877.1	RepeatMasker	Unknown	85976257	85976458	851	+	.	ID="RND-1_FAMILY-88";Tend="2572";Tstart="2386";shortTE="F";uid="f2fb711a-7aa2-4075-a3bd-65c738f8a146"
NC_040877.1	RepeatMasker	Unknown	86322614	86322903	1709	+	.	ID="RND-5_FAMILY-1287";Tend="1255";Tstart="970";shortTE="F";uid="38fc368c-2166-4f7d-8a4d-c45a9a1780c2"
NC_040877.1	RepeatMasker	DNA/Kolobok-E	40107032	40107509	3004	+	.	ID="RND-5_FAMILY-3544";Tend="1681";Tstart="1195";shortTE="F";uid="d303b0c0-fc47-480d-9ddf-16591a3de715"
NC_040877.1	RepeatMasker	DNA/hAT-Tip100	66931477	66931668	1215	+	.	ID="RND-6_FAMILY-128";Tend="1514";Tstart="1318";shortTE="F";uid="6d53f9a6-3992-4f65-b307-776e59058fca"
NC_040877.1	RepeatMasker	Unknown	67122752	67123655	2101	+	.	ID="RND-1_FAMILY-2";TEgroup="ctg_1%7CRND-1_FAMILY-2%7C11";Tend="1967";Tstart="897";shortTE="F";uid="a358430c-51aa-4347-99b9-9a12033b6e44"
NC_040877.1	RepeatMasker	Retroposon?	39894694	39896666	14186	+	.	ID="RND-1_FAMILY-68";Tend="3393";Tstart="1439";shortTE="F";uid="e29bfc6d-121f-425a-bc68-85a272697e8c"
NC_040877.1	RepeatMasker	DNA	1761783	1762485	886	+	.	ID="DNA4-2_AP";Tend="768";Tstart="37";shortTE="F";uid="c4365c42-1ae6-42c0-b3b5-66849423b3cd"
NC_040877.1	RepeatMasker	DNA/Ginger-1	50137491	50137612	765	+	.	ID="RND-1_FAMILY-50";Tend="1732";Tstart="1615";shortTE="F";uid="97c76baa-5fb3-4639-9c77-9760c4c5c53a"
NC_040877.1	RepeatMasker	DNA	89411526	89411803	622	+	.	ID="DNA4-3_AP";Tend="637";Tstart="356";shortTE="F";uid="40a77e0f-5a82-4160-bae4-2c184f1a82d8"
NC_040877.1	RepeatMasker	Retroposon?	10863029	10863758	1002	+	.	ID="SINE2-1_AP";Tend="928";Tstart="156";shortTE="F";uid="01ce0dac-e173-4fff-a959-8f99b2eb88de"
NC_040877.1	RepeatMasker	DNA	24933736	24933858	413	+	.	ID="ttaa3c_ap";Tend="145";Tstart="22";shortTE="F";uid="93c54373-1dc9-443d-ae05-78b2e06666e6"
NC_040877.1	RepeatMasker	DNA	12582538	12582867	1580	+	.	ID="TTAA5_AP";Tend="327";Tstart="1";shortTE="F";uid="81fb7fb6-e258-4e61-98a3-0d56095dd64a"
NC_040877.1	RepeatMasker	DNA	12981655	12981915	440	+	.	ID="dna4-2_ap";Tend="253";Tstart="1";shortTE="F";uid="23e1a4f9-1bc4-4993-9361-d09ef0b90eae"
NC_040877.1	RepeatMasker	DNA/hAT-hATm	2943439	2943923	2658	+	.	ID="RND-6_FAMILY-3788";Tend="1463";Tstart="986";shortTE="F";uid="cb2a20b2-2898-4361-a1e9-3a2c33a9dec2"
NC_040877.1	RepeatMasker	DNA/Ginger-1	77386594	77386792	1047	+	.	ID="RND-5_FAMILY-586";Tend="1291";Tstart="1102";shortTE="F";uid="27800972-7beb-4e2c-8222-c1db0470164b"
NC_040877.1	RepeatMasker	DNA/Ginger-1	47655757	47656418	1153	+	.	ID="RND-6_FAMILY-4326";Tend="1959";Tstart="1257";shortTE="F";uid="afb712c6-21b4-450d-acbb-9d2ad7265d5c"
NC_040877.1	RepeatMasker	DNA/Ginger-1	73421359	73421853	953	+	.	ID="rnd-6_family-4326";Tend="1959";Tstart="1618";shortTE="F";uid="7b5a47c5-cd7f-4f15-9b8c-6dc8b6064604"
NC_040877.1	RepeatMasker	DNA	34660628	34660740	583	+	.	ID="ttaa3c_ap";Tend="405";Tstart="292";shortTE="F";uid="986a1466-43db-4e20-88c9-6858a6a5a0bb"
NC_040877.1	RepeatMasker	DNA/hAT-Charlie	6057226	6057579	2422	+	.	ID="RND-5_FAMILY-544";Tend="1231";Tstart="868";shortTE="F";uid="5408b3fe-ed49-4ffa-ad10-feabf9ff8cf2"
NC_040877.1	RepeatMasker	DNA/hAT-Tip100	28865348	28865526	935	+	.	ID="RND-1_FAMILY-57";Tend="1099";Tstart="892";shortTE="F";uid="f06853f1-fad4-42e3-a4dc-83effbcb4497"
NC_040877.1	RepeatMasker	DNA/hAT-Tip100	18550833	18552032	9101	+	.	ID="RND-1_FAMILY-77";Tend="2092";Tstart="823";shortTE="F";uid="0a76fa6f-35e2-45d3-9b26-7213165a197f"
NC_040877.1	RepeatMasker	DNA	45892711	45892955	566	+	.	ID="ttaa3c_ap";Tend="410";Tstart="144";shortTE="F";uid="53f97bee-5978-49b7-8dce-e7979a2a40c6"
NC_040877.1	RepeatMasker	DNA	31148759	31149146	648	+	.	ID="DNA-TTAA-1_AP";Tend="423";Tstart="8";shortTE="F";uid="db647823-ca42-4126-948b-461edf3684f3"
NC_040877.1	RepeatMasker	Unknown	34638060	34638196	572	+	.	ID="RND-6_FAMILY-1261";Tend="2800";Tstart="2680";shortTE="F";uid="beab0c99-7b57-46e7-9d42-b01e264edcd2"
NC_040877.1	RepeatMasker	DNA/Kolobok-E	18870412	18870602	979	+	.	ID="RND-5_FAMILY-3544";Tend="1156";Tstart="952";shortTE="F";uid="38f5154e-7c44-4856-b344-1a4abffa45ef"
NC_040877.1	RepeatMasker	DNA/Ginger-1	84281606	84281844	483	+	.	ID="RND-6_FAMILY-4326";Tend="1934";Tstart="1684";shortTE="F";uid="f1424b09-da44-4ecf-98f2-1bd3d53c5fd2"
NC_040877.1	RepeatMasker	Retroposon?	6898525	6898644	429	+	.	ID="SINE2-2_AP";Tend="1971";Tstart="1852";shortTE="F";uid="40dc4cc8-3071-400d-b2fa-71982d370c58"
NC_040877.1	RepeatMasker	DNA/TcMar-m44	19830972	19831116	713	+	.	ID="dnax-3b_ap";Tend="138";Tstart="1";shortTE="F";uid="49ccdba3-7e87-42de-9c83-701c646efb2d"
NC_040877.1	RepeatMasker	DNA/hAT	56399830	56400175	533	+	.	ID="DNA8-78_AP";TEgroup="ctg_1%7CDNA8-78_AP%7C9";Tend="512";Tstart="36";shortTE="F";uid="4e112f8e-0357-4d0a-91d6-7742b971eba6"
NC_040877.1	RepeatMasker	LINE/I-Jockey	23034036	23034365	777	+	.	ID="TART_DV";Tend="3033";Tstart="2739";shortTE="F";uid="8f9b8bc6-99e9-4898-9b85-c95d22865769"
NC_040877.1	RepeatMasker	DNA/hAT-hAT19	49228043	49228162	644	+	.	ID="HAT-N6_AP";Tend="588";Tstart="461";shortTE="F";uid="a3bcd6aa-30d5-4916-9dfd-81986001a528"
NC_040877.1	RepeatMasker	DNA	30717269	30717636	1452	+	.	ID="RND-5_FAMILY-522";Tend="1296";Tstart="941";shortTE="F";uid="97b7cc5f-0733-4f55-9599-0a64116b968b"
NC_040877.1	RepeatMasker	DNA	64363220	64363611	1307	+	.	ID="DNA-TTAA-1_AP";Tend="423";Tstart="1";shortTE="F";uid="c42cb487-e9c1-402a-8231-33eef2023f64"
NC_040877.1	RepeatMasker	DNA/hAT-Tip100	7490413	7491614	7580	+	.	ID="RND-5_FAMILY-93";Tend="2031";Tstart="847";shortTE="F";uid="f7c26afc-55ae-4a15-8a25-c51d122927f7"
NC_040877.1	RepeatMasker	DNA	74800062	74800179	428	+	.	ID="ttaa2c_ap";Tend="268";Tstart="150";shortTE="F";uid="47f3b957-897b-47ea-9146-5407fc56738f"
NC_040877.1	RepeatMasker	DNA/hAT-Charlie	1664896	1668223	25786	+	.	ID="RND-6_FAMILY-20944";Tend="3655";Tstart="380";shortTE="F";uid="fa9f518c-29cf-4622-a306-54db27818138"
NC_040877.1	RepeatMasker	DNA/hAT-Charlie	27661505	27661670	882	+	.	ID="RND-6_FAMILY-6622";Tend="1621";Tstart="1465";shortTE="F";uid="e7161ba0-75c9-4343-acd4-1489aaec3cb1"
NC_040877.1	RepeatMasker	DNA/PIF-Harbinger	25362990	25363342	1782	+	.	ID="RND-6_FAMILY-14732";Tend="1638";Tstart="1287";shortTE="F";uid="c13b31ae-588b-4980-93c7-6177bf188811"
NC_040877.1	RepeatMasker	DNA/Kolobok-T2	26657451	26657628	441	+	.	ID="REP-4_PBA";Tend="658";Tstart="470";shortTE="F";uid="a6409f88-38eb-4c81-92b3-9732067d9d7a"
NC_040877.1	RepeatMasker	LINE/CR1	58361975	58362127	537	+	.	ID="RND-6_FAMILY-7842";Tend="1928";Tstart="1753";shortTE="F";uid="26875c2a-cde2-4e2e-b2cd-e2fd1319ac61"
NC_040877.1	RepeatMasker	DNA/MULE-MuDR	47096374	47096743	2248	+	.	ID="RND-6_FAMILY-884";Tend="1061";Tstart="652";shortTE="F";uid="347f8a7c-164e-49fc-88ed-56c086b95cfd"
NC_040877.1	RepeatMasker	Unknown	83778651	83779298	1192	+	.	ID="RND-1_FAMILY-88";Tend="2383";Tstart="1827";shortTE="F";uid="1c2a7a01-9c38-407f-ba9d-6835d6ee1056"
NC_040877.1	RepeatMasker	Unknown	14987960	14988769	6323	+	.	ID="RND-1_FAMILY-2";Tend="1717";Tstart="897";shortTE="F";uid="ef1dfe04-fea0-4ade-b23a-343d5787ecd5"
NC_040877.1	RepeatMasker	DNA	26467461	26467825	1177	+	.	ID="TTAA3_AP";Tend="425";Tstart="1";shortTE="F";uid="c0f6d862-3958-4101-b30a-6bcddda965f7"
NC_040877.1	RepeatMasker	Unknown	1453099	1453347	673	+	.	ID="RND-1_FAMILY-39";Tend="1946";Tstart="1698";shortTE="F";uid="4648632d-4a99-4657-be5d-578f8bedcd8a"
NC_040877.1	RepeatMasker	DNA/hAT-Tip100	78071150	78071361	753	+	.	ID="RND-6_FAMILY-10052";Tend="1331";Tstart="1109";shortTE="F";uid="35c56c6b-84cc-4fd0-8715-9aa0c02c1fe4"
NC_040877.1	RepeatMasker	DNA/Ginger-1	80018323	80019711	2020	+	.	ID="RND-6_FAMILY-6069";TEgroup="ctg_1%7CRND-6_FAMILY-6069%7C1";Tend="2193";Tstart="624";shortTE="F";uid="e518946c-c037-48b5-b0de-ec50ed472de9"
NC_040877.1	RepeatMasker	Unknown	47804053	47804813	4076	+	.	ID="RND-1_FAMILY-40";Tend="1191";Tstart="485";shortTE="F";uid="b581a0d6-1c1a-4073-987e-e3063d77e379"
NC_040877.1	RepeatMasker	DNA	74775410	74775681	527	+	.	ID="DNA4-2_AP";Tend="701";Tstart="436";shortTE="F";uid="cf3913b9-851f-4bff-9366-bab29cf98eb3"
NC_040877.1	RepeatMasker	DNA/Kolobok-E	29331051	29331179	462	+	.	ID="KOLOBOKE-2_AP";Tend="1264";Tstart="1119";shortTE="F";uid="ef3419fb-9a1a-450a-8f27-85012302b21f"
NC_040877.1	RepeatMasker	Retroposon?	1293545	1293864	579	+	.	ID="SINE2-1_AP";Tend="428";Tstart="58";shortTE="F";uid="c324fd0e-0384-4f26-842a-724722f0c5a0"
NC_040877.1	RepeatMasker	LINE/I-Jockey	46497345	46497669	2047	+	.	ID="RND-5_FAMILY-2677";Tend="1419";Tstart="1095";shortTE="F";uid="a07002b5-0900-45e2-a658-c041e2a14806"
NC_040877.1	RepeatMasker	DNA/P	36110673	36111442	1045	+	.	ID="P-4_AP";Tend="2483";Tstart="1714";shortTE="F";uid="2c14412e-542f-46be-83ce-334a8673e1f1"
[truncated: 69,279 more rows]
