# Supplementary material for: Transposon accumulation at xenobiotic gene family loci in aphids
Source: Genome Res. 2023 Oct;33(10):1718–33. doi: 10.1101/gr.277820.123 (PMC10691553; doi:10.1101/gr.277820.123)
Supplement: Supplement 13 [file Supplemental_File_S2.tar.gz › Supplemental_File_S2/ericerusPela_GCA_011428145.1.filteredRepeats.gff]

WOFM01000001.1	RepeatMasker	LTR/Pao	507672	509167	8690	+	.	ID="RND-1_FAMILY-611";Tend="5244";Tstart="3777";shortTE="F";uid="b648027e-1f09-49aa-9f8f-59e18a97ef4e"
WOFM01000001.1	RepeatMasker	DNA/CMC-Chapaev-3	274877	275112	1834	+	.	ID="RND-5_FAMILY-3365";Tend="761";Tstart="524";shortTE="F";uid="e8ef1b75-d4de-4c50-8613-b9c9c75ce6c6"
WOFM01000001.1	RepeatMasker	LTR/Gypsy	432011	438898	40436	+	.	ID="RND-6_FAMILY-2014";Tend="7710";Tstart="797";shortTE="F";uid="e71d6c0c-f9de-499f-a96b-42f0f946235e"
WOFM01000001.1	RepeatMasker	Unknown	197918	198510	747	+	.	ID="RND-1_FAMILY-34";Tend="1926";Tstart="1326";shortTE="F";uid="1a3d4b5c-d3f2-4f25-b0dd-03bbbab3759a"
WOFM01000001.1	RepeatMasker	LTR/Copia	245471	245600	868	+	.	ID="RND-4_FAMILY-712";Tend="848";Tstart="718";shortTE="F";uid="b15903cf-4ac9-4128-abf8-799ec17a5896"
WOFM01000001.1	RepeatMasker	LTR/Gypsy	118383	119534	2048	+	.	ID="RND-1_FAMILY-406";Tend="1978";Tstart="822";shortTE="F";uid="41addd55-c465-4362-99a4-f625586fbe21"
WOFM01000001.1	RepeatMasker	RC/Helitron	28382	28638	774	+	.	ID="RND-5_FAMILY-2749";Tend="1231";Tstart="985";shortTE="F";uid="c5e43c90-9b44-4a51-a804-1d66153a8549"
WOFM01000001.1	RepeatMasker	DNA/Academ-1	45841	46483	3338	+	.	ID="RND-1_FAMILY-314";Tend="1823";Tstart="1154";shortTE="F";uid="128a3d27-d2dd-43ed-b5a4-892c140cf87a"
WOFM01000001.1	RepeatMasker	DNA/MULE-MuDR	308947	309251	2023	+	.	ID="RND-5_FAMILY-133";Tend="1066";Tstart="745";shortTE="F";uid="5458a91a-6da3-41f5-92ed-34fbb02a42c7"
WOFM01000001.1	RepeatMasker	LTR/Copia	524810	529996	32664	+	.	ID="RND-6_FAMILY-1429";Tend="6975";Tstart="1794";shortTE="F";uid="dd251364-9ddb-4f4e-a8f4-4ff53d5de98e"
WOFM01000001.1	RepeatMasker	Unknown	518349	518541	773	+	.	ID="RND-5_FAMILY-123";Tend="3195";Tstart="2985";shortTE="F";uid="5405a43b-3614-4775-975d-6057d0747c99"
WOFM01000001.1	RepeatMasker	LTR/Pao	6767	6965	1085	+	.	ID="RND-1_FAMILY-917";Tend="5601";Tstart="5227";shortTE="F";uid="be314714-32ff-4d12-b990-f32fc1a46f2b"
WOFM01000001.1	RepeatMasker	LTR/Gypsy	440228	440715	2608	+	.	ID="RND-3_FAMILY-160";Tend="1391";Tstart="848";shortTE="F";uid="afd66878-a755-42e3-8f6a-3c02345c2202"
WOFM01000001.1	RepeatMasker	DNA/hAT	154370	154784	1364	+	.	ID="RND-5_FAMILY-1560";TEgroup="ctg_1%7CRND-5_FAMILY-1560%7C1";Tend="1512";Tstart="1272";shortTE="F";uid="f430f440-422b-4d8c-849d-eb284723250f"
WOFM01000001.1	RepeatMasker	Unknown	385506	385691	1186	+	.	ID="RND-1_FAMILY-2";Tend="2453";Tstart="2270";shortTE="F";uid="a2296a11-30ee-4430-8311-2762d6ac035a"
WOFM01000001.1	RepeatMasker	LTR/Copia	487763	489503	11107	+	.	ID="RND-4_FAMILY-542";Tend="2932";Tstart="1189";shortTE="F";uid="3a054815-3f12-4cf0-b8f4-5d60f6852ab2"
WOFM01000001.1	RepeatMasker	LTR/Gypsy	339950	340183	1015	+	.	ID="RND-5_FAMILY-1723";Tend="6996";Tstart="6768";shortTE="F";uid="b320172e-488c-412c-b304-8cb8a8ee0948"
WOFM01000001.1	RepeatMasker	Unknown	140491	140820	1274	+	.	ID="RND-1_FAMILY-456";Tend="1373";Tstart="973";shortTE="F";uid="b9857e07-af8f-4b43-8049-676fc8818417"
WOFM01000001.1	RepeatMasker	LTR/Copia	402421	402737	1219	+	.	ID="RND-5_FAMILY-3987";Tend="1679";Tstart="1363";shortTE="F";uid="1023f5dc-45a2-4ce3-81e4-ff1379d5aeeb"
WOFM01000001.1	RepeatMasker	Unknown	344779	345132	2347	+	.	ID="RND-6_FAMILY-962";Tend="1339";Tstart="964";shortTE="F";uid="71df944b-4b09-4660-b56d-6fc16f617912"
WOFM01000001.1	RepeatMasker	Unknown	439826	440140	453	+	.	ID="RND-6_FAMILY-1029";Tend="1869";Tstart="1573";shortTE="F";uid="b2499f43-bad2-4a17-9c96-768936f9be87"
WOFM01000001.1	RepeatMasker	Unknown	16942	17173	404	+	.	ID="RND-6_FAMILY-734";Tend="1152";Tstart="903";shortTE="F";uid="45d2b830-21c8-4647-ac03-0268e1776180"
WOFM01000001.1	RepeatMasker	DNA/Kolobok-T2	379957	382411	9610	+	.	ID="RND-1_FAMILY-16";Tend="6773";Tstart="4326";shortTE="F";uid="b5322a66-c173-431c-8f82-f0fa48e5b5fc"
WOFM01000001.1	RepeatMasker	Unknown	419010	419290	1926	+	.	ID="RND-1_FAMILY-276";Tend="1200";Tstart="920";shortTE="F";uid="c31c1ab8-7c46-4a37-a735-aafd90abe915"
WOFM01000001.1	RepeatMasker	Unknown	135620	135810	511	+	.	ID="RND-4_FAMILY-1083";Tend="1797";Tstart="1595";shortTE="F";uid="18a5d7b0-64a5-40b8-9ec8-3d020df048b8"
WOFM01000001.1	RepeatMasker	Unknown	405141	405319	1136	+	.	ID="RND-1_FAMILY-98";Tend="1426";Tstart="1248";shortTE="F";uid="7659e6e2-9605-4533-ab90-8f233a4f1dc3"
WOFM01000001.1	RepeatMasker	DNA/TcMar-Tc1	278687	279290	4108	+	.	ID="RND-5_FAMILY-576";Tend="1537";Tstart="941";shortTE="F";uid="85a026b2-e031-4088-8b32-235b893d3728"
WOFM01000001.1	RepeatMasker	DNA	21291	21425	884	+	.	ID="RND-5_FAMILY-4767";Tend="1053";Tstart="921";shortTE="F";uid="01d03433-a20d-4277-b370-5de427086135"
WOFM01000001.1	RepeatMasker	Unknown	347988	348253	1351	+	.	ID="RND-1_FAMILY-624";Tend="1327";Tstart="1065";shortTE="F";uid="7bab1632-88de-429a-8422-5f58031ec90d"
WOFM01000001.1	RepeatMasker	Unknown	264054	267333	19849	+	.	ID="RND-1_FAMILY-966";Tend="3979";Tstart="719";shortTE="F";uid="7bcab161-35f7-482b-83ad-4ac28148d34e"
WOFM01000001.1	RepeatMasker	Unknown	71706	71957	1608	+	.	ID="RND-1_FAMILY-251";Tend="1229";Tstart="950";shortTE="F";uid="2263e7b0-24d8-46a0-95f1-7b16bd48f84a"
WOFM01000001.1	RepeatMasker	Unknown	509593	509770	1377	+	.	ID="RND-1_FAMILY-70";Tend="1169";Tstart="992";shortTE="F";uid="58f39d67-baa7-4f21-ac9d-7f56f5cdb050"
WOFM01000001.1	RepeatMasker	Unknown	106671	106950	1670	+	.	ID="RND-1_FAMILY-1040";Tend="1161";Tstart="890";shortTE="F";uid="49feb18c-57bf-4ab0-baf8-109e5ae52580"
WOFM01000001.1	RepeatMasker	Unknown	319268	319644	2254	+	.	ID="RND-1_FAMILY-626";Tend="1325";Tstart="949";shortTE="F";uid="f41ea3a4-783f-492f-bf60-aad84cf9566a"
WOFM01000001.1	RepeatMasker	LTR/Gypsy	88797	88975	472	+	.	ID="RND-1_FAMILY-446";Tend="1937";Tstart="1764";shortTE="F";uid="ee60266d-6721-49a1-b095-f1bf1ac3f38d"
WOFM01000001.1	RepeatMasker	DNA/hAT-Pegasus	117863	118363	1017	+	.	ID="RND-1_FAMILY-316";Tend="1382";Tstart="845";shortTE="F";uid="e645a8b5-eb6e-4732-b5ad-79db5fc09591"
WOFM01000001.1	RepeatMasker	Unknown	56730	57203	1591	+	.	ID="RND-5_FAMILY-2342";Tend="1449";Tstart="972";shortTE="F";uid="278a9011-a8c1-4692-ae06-441f15f759f4"
WOFM01000001.1	RepeatMasker	Unknown	301047	301424	1623	+	.	ID="RND-5_FAMILY-3009";Tend="1454";Tstart="1086";shortTE="F";uid="89a17477-7630-4fd2-b962-51a72af5d4cd"
WOFM01000001.1	RepeatMasker	Unknown	423699	424625	5768	+	.	ID="RND-4_FAMILY-84";Tend="1877";Tstart="939";shortTE="F";uid="54b3dce8-ba0f-4d4d-bd86-5e3da7786660"
WOFM01000001.1	RepeatMasker	DNA/Crypton-I	137865	138359	2227	+	.	ID="RND-3_FAMILY-893";Tend="1445";Tstart="907";shortTE="F";uid="9292c5ad-d0c9-461b-9e8f-caaf15cb1ab9"
WOFM01000001.1	RepeatMasker	LTR/Copia	532312	536829	3620	+	.	ID="RND-1_FAMILY-201";TEgroup="ctg_1%7CRND-1_FAMILY-201%7C1";Tend="7082";Tstart="856";shortTE="F";uid="4e002573-ed2c-4f92-bda8-b271d03e5f20"
WOFM01000001.1	RepeatMasker	Unknown	465296	465544	1110	+	.	ID="RND-1_FAMILY-75";Tend="1134";Tstart="874";shortTE="F";uid="56f8c19c-241e-44bf-b7c6-5094de490ef9"
WOFM01000001.1	RepeatMasker	Unknown	347526	347639	582	+	.	ID="RND-6_FAMILY-5871";Tend="1179";Tstart="1077";shortTE="F";uid="7f98bf84-dfdd-48a4-9f1b-c448346383a3"
WOFM01000001.1	RepeatMasker	Unknown	300198	300594	2598	+	.	ID="RND-1_FAMILY-738";Tend="1679";Tstart="1281";shortTE="F";uid="1b0394b1-7101-4519-b350-40349e539332"
WOFM01000001.1	RepeatMasker	Unknown	211713	211938	1422	+	.	ID="RND-1_FAMILY-98";Tend="1476";Tstart="1251";shortTE="F";uid="72e5d808-6711-4916-b8f3-5484066a7152"
WOFM01000001.1	RepeatMasker	Unknown	354309	354531	618	+	.	ID="RND-1_FAMILY-1043";Tend="1343";Tstart="1151";shortTE="F";uid="37a8d838-3aa8-4be6-bf39-4e1b160b4be8"
WOFM01000001.1	RepeatMasker	DNA/TcMar-Tc1	295426	296479	9043	+	.	ID="RND-1_FAMILY-308";Tend="2888";Tstart="1835";shortTE="F";uid="4523371f-5d7e-4166-87a2-927d2c28d193"
WOFM01000001.1	RepeatMasker	Unknown	272220	272763	1309	+	.	ID="RND-5_FAMILY-3423";Tend="1429";Tstart="944";shortTE="F";uid="c668009c-a771-468f-84cd-2ebbd0b70005"
WOFM01000001.1	RepeatMasker	Unknown	168040	168695	5209	+	.	ID="RND-6_FAMILY-2287";Tend="1594";Tstart="933";shortTE="F";uid="e794d9e6-8251-4fe7-96ea-3f8b046d578b"
WOFM01000001.1	RepeatMasker	LTR/Copia	403408	403763	1354	+	.	ID="RND-5_FAMILY-1544";Tend="3509";Tstart="3151";shortTE="F";uid="7b1f8ece-4886-44fa-8458-4ebec3a795c8"
WOFM01000001.1	RepeatMasker	Unknown	351141	351371	1076	+	.	ID="RND-6_FAMILY-1816";Tend="1697";Tstart="1449";shortTE="F";uid="9f6aabb8-14e2-4b51-99c3-93adeaca3ff2"
WOFM01000001.1	RepeatMasker	DNA/CMC-EnSpm	314975	316000	7011	+	.	ID="RND-6_FAMILY-476";Tend="1888";Tstart="820";shortTE="F";uid="724fe482-61be-44df-9c22-4a12145adb2b"
WOFM01000001.1	RepeatMasker	Unknown	346756	347052	2016	+	.	ID="RND-1_FAMILY-657";Tend="1187";Tstart="886";shortTE="F";uid="c832df66-b474-4fb8-abd4-0dd183c70923"
WOFM01000001.1	RepeatMasker	DNA	114099	114208	676	+	.	ID="RND-5_FAMILY-4767";Tend="1055";Tstart="949";shortTE="F";uid="8d69d742-eb15-4bf0-97c1-e872ac43afcc"
WOFM01000001.1	RepeatMasker	Unknown	84452	84909	1694	+	.	ID="RND-1_FAMILY-1126";Tend="1397";Tstart="936";shortTE="F";uid="7010a19f-ebb1-4792-8397-7ef4a7368fdf"
WOFM01000001.1	RepeatMasker	LTR/Copia	402934	403255	649	+	.	ID="RND-1_FAMILY-1026";Tend="1558";Tstart="1215";shortTE="F";uid="3b376f0e-b39c-4c7f-9ec0-fd139079749b"
WOFM01000001.1	RepeatMasker	DNA/CMC-EnSpm	128900	129317	3207	+	.	ID="RND-1_FAMILY-350";Tend="1332";Tstart="897";shortTE="F";uid="17d2e30d-ca53-40ba-955b-eab512ca7050"
WOFM01000001.1	RepeatMasker	Unknown	327430	327597	728	+	.	ID="RND-1_FAMILY-778";Tend="1948";Tstart="1775";shortTE="F";uid="de74543f-00fd-44d9-8b92-c5beaf384b5b"
WOFM01000001.1	RepeatMasker	Unknown	139623	139820	874	+	.	ID="RND-5_FAMILY-1347";Tend="953";Tstart="753";shortTE="F";uid="9cbcd2b3-f743-4701-9fff-7c5b7d2ff807"
WOFM01000001.1	RepeatMasker	DNA/hAT-Blackjack	145405	145709	450	+	.	ID="HAT-12_LMI";Tend="1653";Tstart="1351";shortTE="F";uid="152ee555-1c7e-455a-83a6-cb97ebf7f0b1"
WOFM01000001.1	RepeatMasker	DNA/Crypton-I	34818	34930	454	+	.	ID="RND-1_FAMILY-254";Tend="1499";Tstart="1364";shortTE="F";uid="deae6beb-0f11-421f-aa21-9bf1c4dae95e"
WOFM01000001.1	RepeatMasker	Unknown	511395	511619	1071	+	.	ID="RND-5_FAMILY-2154";Tend="1193";Tstart="952";shortTE="F";uid="f3b6c56c-29b7-43cf-a15b-3375ee77bd71"
WOFM01000001.1	RepeatMasker	LTR/Copia	531262	532015	6419	+	.	ID="RND-1_FAMILY-202";Tend="1351";Tstart="599";shortTE="F";uid="f57033f6-c962-4ae3-b286-40b67f7e2d75"
WOFM01000001.1	RepeatMasker	DNA/Academ-1	332815	333458	3505	+	.	ID="RND-5_FAMILY-1790";Tend="1307";Tstart="634";shortTE="F";uid="46f229ae-8d93-498d-a2d6-a2fafa3a560a"
WOFM01000001.1	RepeatMasker	Unknown	92890	95603	10971	+	.	ID="RND-6_FAMILY-644";Tend="3017";Tstart="331";shortTE="F";uid="6ab1dec5-fab1-4efd-befb-b94e8d839c91"
WOFM01000001.1	RepeatMasker	LTR/Gypsy	269987	271476	6113	+	.	ID="RND-1_FAMILY-91";Tend="7293";Tstart="5776";shortTE="F";uid="32be5dee-d508-49b7-b2d4-5b14be367a3a"
WOFM01000001.1	RepeatMasker	Unknown	384510	384882	2261	+	.	ID="RND-1_FAMILY-2";Tend="2439";Tstart="2060";shortTE="F";uid="d37a9420-91c3-412f-b9ed-b78058ac02d0"
WOFM01000001.1	RepeatMasker	Unknown	138406	138643	966	+	.	ID="RND-1_FAMILY-75";Tend="1185";Tstart="946";shortTE="F";uid="f4c40dd8-d921-4b67-b1e4-c035771f876b"
WOFM01000001.1	RepeatMasker	Unknown	298348	298628	2144	+	.	ID="RND-1_FAMILY-738";Tend="1277";Tstart="997";shortTE="F";uid="2ef83572-2192-4d02-9114-14edd08f050b"
WOFM01000001.1	RepeatMasker	Unknown	307944	308122	1154	+	.	ID="RND-5_FAMILY-1606";Tend="2003";Tstart="1823";shortTE="F";uid="4cdfb17d-7091-4237-ad81-b0dfd7fd6790"
WOFM01000001.1	RepeatMasker	DNA/Merlin	154037	154149	518	+	.	ID="RND-5_FAMILY-944";Tend="1245";Tstart="1131";shortTE="F";uid="2ac2e1b7-72f9-48e0-bd36-1224fa1a7aff"
WOFM01000001.1	RepeatMasker	LTR/Gypsy	464734	465112	1474	+	.	ID="RND-1_FAMILY-1129";Tend="5178";Tstart="4800";shortTE="F";uid="d222e9a9-3e55-4d8c-ac57-717ea157c071"
WOFM01000001.1	RepeatMasker	Unknown	320056	320689	1162	+	.	ID="RND-6_FAMILY-1708";Tend="1471";Tstart="857";shortTE="F";uid="18fea2d9-1e30-4bb9-be98-1884f6c5d04c"
WOFM01000001.1	RepeatMasker	Unknown	334617	334882	1231	+	.	ID="RND-1_FAMILY-377";Tend="1300";Tstart="1031";shortTE="F";uid="523bcf5e-f19d-4faa-87c4-2ae90ff52a0a"
WOFM01000001.1	RepeatMasker	Unknown	344366	344572	1486	+	.	ID="RND-4_FAMILY-1523";Tend="1184";Tstart="978";shortTE="F";uid="3835dd86-f514-4a25-b31a-0bae017c0361"
WOFM01000001.1	RepeatMasker	DNA/Merlin	162108	162308	946	+	.	ID="RND-5_FAMILY-944";Tend="1721";Tstart="1521";shortTE="F";uid="bac5cb0a-62ed-4081-979c-78dbeced2d03"
WOFM01000001.1	RepeatMasker	Unknown	345827	346260	2883	+	.	ID="RND-1_FAMILY-679";Tend="1407";Tstart="959";shortTE="F";uid="4679ce3b-cdac-4991-b0cb-e588f8308801"
WOFM01000001.1	RepeatMasker	Unknown	107383	107490	686	+	.	ID="RND-5_FAMILY-1089";Tend="1300";Tstart="1193";shortTE="F";uid="f0625ec3-5922-4573-b65f-2e7649195a87"
WOFM01000001.1	RepeatMasker	DNA	422910	423016	693	+	.	ID="RND-5_FAMILY-4767";Tend="1000";Tstart="887";shortTE="F";uid="c92a905b-1cc7-4b9a-8256-cae500126f17"
WOFM01000001.1	RepeatMasker	Unknown	459956	460117	1088	+	.	ID="RND-6_FAMILY-3099";Tend="1231";Tstart="1062";shortTE="F";uid="2c7a21e9-60b8-4303-82e7-98b6ed546411"
WOFM01000001.1	RepeatMasker	Unknown	142142	142548	2825	+	.	ID="RND-5_FAMILY-1103";Tend="1361";Tstart="941";shortTE="F";uid="208e502a-7563-488a-83cc-c6afa26b6f19"
WOFM01000001.1	RepeatMasker	LTR/Copia	233411	237243	34114	+	.	ID="RND-1_FAMILY-222";Tend="4039";Tstart="216";shortTE="F";uid="e173caeb-ed6f-4a02-b2db-df1355eedf19"
WOFM01000001.1	RepeatMasker	LTR/ERV1	6330	6704	1696	+	.	ID="RND-6_FAMILY-3332";Tend="681";Tstart="308";shortTE="F";uid="10726e95-3846-4724-bca8-4d51363c1eed"
WOFM01000001.1	RepeatMasker	Unknown	352992	353321	2092	+	.	ID="RND-5_FAMILY-1913";Tend="1320";Tstart="979";shortTE="F";uid="177cca1b-e7ba-43e9-aa2b-2d9da899cb8f"
WOFM01000001.1	RepeatMasker	LINE/R2-NeSL	137195	137723	500	+	.	ID="RND-3_FAMILY-38";TEgroup="ctg_1%7CRND-3_FAMILY-38%7C1";Tend="1394";Tstart="938";shortTE="F";uid="49bb7301-1c01-4154-8104-7c115da5ef34"
WOFM01000001.1	RepeatMasker	Unknown	278297	278720	2720	+	.	ID="RND-6_FAMILY-1576";Tend="1410";Tstart="948";shortTE="F";uid="b7c86461-3739-4919-a7d5-88e35f03d6ca"
WOFM01000001.1	RepeatMasker	Unknown	7864	9351	10737	+	.	ID="RND-1_FAMILY-493";Tend="2198";Tstart="711";shortTE="F";uid="9ec50e4a-4608-4973-ada7-e9fe4e6a15e3"
WOFM01000001.1	RepeatMasker	DNA/PIF-ISL2EU	86303	87575	2519	+	.	ID="RND-5_FAMILY-2052";TEgroup="ctg_1%7CRND-5_FAMILY-2052%7C1";Tend="1404";Tstart="697";shortTE="F";uid="7f83195e-1a28-4705-9913-179a34b5e37f"
WOFM01000001.1	RepeatMasker	Unknown	152246	152486	683	+	.	ID="RND-6_FAMILY-7056";Tend="1195";Tstart="941";shortTE="F";uid="9cd4b6ee-def3-472c-9c7d-a8efd28d46a9"
WOFM01000001.1	RepeatMasker	LTR/Pao	168659	170074	2946	+	.	ID="RND-1_FAMILY-137";Tend="6406";Tstart="4971";shortTE="F";uid="79af705d-fc74-4836-a881-b9588e2b077b"
WOFM01000001.1	RepeatMasker	LINE/CR1	6966	7137	1089	+	.	ID="RND-6_FAMILY-3358";Tend="643";Tstart="452";shortTE="F";uid="e883d80c-f694-440c-9447-be2fe757c1be"
WOFM01000001.1	RepeatMasker	LTR/Pao	395858	396307	2598	+	.	ID="RND-1_FAMILY-28";Tend="1415";Tstart="970";shortTE="F";uid="328099d8-52fa-4aa3-9199-7989aabf9168"
WOFM01000001.1	RepeatMasker	Unknown	348867	349059	1055	+	.	ID="RND-4_FAMILY-1091";Tend="1141";Tstart="951";shortTE="F";uid="dc277c69-dccf-4ac7-9a22-0dd8378eb2ec"
WOFM01000001.1	RepeatMasker	DNA	71954	72097	749	+	.	ID="RND-5_FAMILY-3205";Tend="1231";Tstart="1086";shortTE="F";uid="2d7a7d51-8768-4877-b9be-a1d80365f67a"
WOFM01000001.1	RepeatMasker	LTR/Copia	481156	481442	1384	+	.	ID="RND-6_FAMILY-1429";Tend="1636";Tstart="1350";shortTE="F";uid="7b3735b1-ec88-4abc-b7d0-9cde2c006312"
WOFM01000001.1	RepeatMasker	Unknown	509766	509916	1211	+	.	ID="RND-5_FAMILY-677";Tend="1520";Tstart="1368";shortTE="F";uid="c4867f9f-5d1c-4121-91f3-a5521b6c50ff"
WOFM01000001.1	RepeatMasker	Unknown	421498	421775	1535	+	.	ID="RND-5_FAMILY-836";Tend="1198";Tstart="921";shortTE="F";uid="98eb1708-f797-46b3-b58d-c18a1ab548d3"
WOFM01000001.1	RepeatMasker	Unknown	156626	157856	7368	+	.	ID="RND-6_FAMILY-659";Tend="1909";Tstart="617";shortTE="F";uid="1d59ab3c-d343-42df-8cc1-abee999dc4f6"
WOFM01000001.1	RepeatMasker	LTR/Copia	385953	393163	40942	+	.	ID="RND-1_FAMILY-587";Tend="7709";Tstart="502";shortTE="F";uid="1c5f3830-5828-4120-8cdb-b359e86213a1"
WOFM01000001.1	RepeatMasker	Unknown	333456	333720	1520	+	.	ID="RND-1_FAMILY-328";Tend="1279";Tstart="993";shortTE="F";uid="449287a0-24df-4254-a231-58f8059e1ddc"
WOFM01000001.1	RepeatMasker	Unknown	42438	42655	550	+	.	ID="RND-5_FAMILY-1744";Tend="1691";Tstart="1480";shortTE="F";uid="8daa151f-7ad1-4a14-b7a3-d867bbf2d603"
WOFM01000001.1	RepeatMasker	Unknown	324428	324650	872	+	.	ID="RND-1_FAMILY-328";Tend="1221";Tstart="985";shortTE="F";uid="6fbaa8fc-2534-4f7f-a2fb-9f45b57e346e"
WOFM01000001.1	RepeatMasker	LTR/Gypsy	269100	269808	2888	+	.	ID="RND-1_FAMILY-91";Tend="5633";Tstart="4919";shortTE="F";uid="66394188-aba4-4533-94e8-365046afd7ba"
WOFM01000001.1	RepeatMasker	Unknown	199168	199376	1181	+	.	ID="RND-5_FAMILY-1103";Tend="1367";Tstart="1161";shortTE="F";uid="8122b8c3-888e-4e15-8ceb-e9f5dfd52ae5"
WOFM01000001.1	RepeatMasker	Unknown	173332	173574	798	+	.	ID="RND-5_FAMILY-1933";Tend="1273";Tstart="1034";shortTE="F";uid="c7778302-4560-4643-872d-582491de6e83"
WOFM01000001.1	RepeatMasker	LTR/Gypsy	363469	364014	4036	+	.	ID="RND-5_FAMILY-2318";Tend="1291";Tstart="749";shortTE="F";uid="96ab0c8b-a8df-48be-9e87-752905443474"
WOFM01000001.1	RepeatMasker	Unknown	105632	105954	2003	+	.	ID="RND-5_FAMILY-602";Tend="1247";Tstart="909";shortTE="F";uid="d00b9e6d-493e-410c-a2da-30b46a160ede"
WOFM01000001.1	RepeatMasker	Unknown	332040	332165	729	+	.	ID="RND-1_FAMILY-247";Tend="1320";Tstart="1195";shortTE="F";uid="bcf4c1b4-f455-4271-a0b0-532703f452f3"
WOFM01000001.1	RepeatMasker	Unknown	172257	172432	903	+	.	ID="RND-1_FAMILY-75";Tend="1124";Tstart="955";shortTE="F";uid="c982d33e-0624-49b5-b93c-d98943515395"
WOFM01000001.1	RepeatMasker	LINE/R2-NeSL	461010	461532	3667	+	.	ID="RND-3_FAMILY-38";Tend="1454";Tstart="940";shortTE="F";uid="6646e3a2-9c57-43df-9ac8-79030206bb1b"
WOFM01000001.1	RepeatMasker	LTR/Copia	467832	468466	2046	+	.	ID="RND-4_FAMILY-551";Tend="3866";Tstart="3233";shortTE="F";uid="4916420b-6119-4135-bfab-867b07b8754c"
WOFM01000001.1	RepeatMasker	LTR/Gypsy	179079	179258	575	+	.	ID="GYPSY-24_DEL-I";Tend="2821";Tstart="2630";shortTE="F";uid="3c9155c4-820d-4748-beb2-27b70f498aad"
WOFM01000001.1	RepeatMasker	LTR/Copia	482419	487719	44764	+	.	ID="RND-1_FAMILY-538";Tend="6091";Tstart="792";shortTE="F";uid="2c739d84-fc7c-42f4-91bb-ab5a8dbb3a61"
WOFM01000001.1	RepeatMasker	DNA/TcMar-m44	73193	73507	2481	+	.	ID="RND-1_FAMILY-929";Tend="1331";Tstart="1016";shortTE="F";uid="ded5cfcb-cfae-495d-98f8-a4338269bda3"
WOFM01000001.1	RepeatMasker	Unknown	213554	213705	965	+	.	ID="RND-1_FAMILY-75";Tend="1124";Tstart="970";shortTE="F";uid="ebc5744b-add9-4c9f-b71d-99b29a6b2d6c"
WOFM01000001.1	RepeatMasker	Unknown	291305	291469	1022	+	.	ID="RND-1_FAMILY-126";Tend="1765";Tstart="1603";shortTE="F";uid="d9573dc6-28ad-433c-b5b5-116950a0829b"
WOFM01000001.1	RepeatMasker	LTR/Gypsy	440712	441125	2939	+	.	ID="RND-1_FAMILY-446";Tend="1763";Tstart="1350";shortTE="F";uid="0fe25411-b12e-4da9-bac8-842fdaf3ebe4"
WOFM01000001.1	RepeatMasker	LTR/Copia	199722	200060	415	+	.	ID="RND-6_FAMILY-1431";Tend="1885";Tstart="1584";shortTE="F";uid="af67bf73-820d-44d0-bc6f-7bd4fd33196f"
WOFM01000001.1	RepeatMasker	Unknown	349158	349427	1725	+	.	ID="RND-1_FAMILY-562";Tend="1195";Tstart="898";shortTE="F";uid="521d0ff6-4b2e-4f91-831d-10521c94f0ac"
WOFM01000001.1	RepeatMasker	DNA/CMC-EnSpm	405876	405990	620	+	.	ID="RND-6_FAMILY-476";Tend="1488";Tstart="1374";shortTE="F";uid="0c4ce915-afdf-4222-9f7e-e0fc9bdc794d"
WOFM01000001.1	RepeatMasker	Unknown	522801	522965	1113	+	.	ID="RND-6_FAMILY-12739";Tend="1494";Tstart="1337";shortTE="F";uid="bd9586f6-e00e-4014-92b6-74c319ef4184"
WOFM01000001.1	RepeatMasker	Unknown	53631	54055	594	+	.	ID="RND-1_FAMILY-978";Tend="1515";Tstart="1085";shortTE="F";uid="224803d0-e7e2-4fe5-8815-9048e5e956f8"
WOFM01000001.1	RepeatMasker	DNA/hAT-Blackjack	17348	17556	614	+	.	ID="RND-5_FAMILY-3276";Tend="913";Tstart="691";shortTE="F";uid="8b8aefa2-e240-4087-87df-a41a1e1dc930"
WOFM01000001.1	RepeatMasker	DNA/Sola-2	418178	418526	452	+	.	ID="RND-6_FAMILY-1371";Tend="2602";Tstart="2203";shortTE="F";uid="fc562e1b-c02e-42f3-b6b5-1cb5efae5c9e"
WOFM01000001.1	RepeatMasker	Unknown	290293	291310	5135	+	.	ID="RND-5_FAMILY-190";Tend="2587";Tstart="1602";shortTE="F";uid="c390eda7-c0a0-465b-90b2-bc57fc6532e5"
WOFM01000001.1	RepeatMasker	Unknown	467044	467672	2436	+	.	ID="RND-1_FAMILY-880";TEgroup="ctg_1%7CRND-1_FAMILY-880%7C1";Tend="2023";Tstart="848";shortTE="F";uid="d63ee5bd-dff9-47bd-8ec0-8540789f7dc1"
WOFM01000001.1	RepeatMasker	LTR/Copia	242063	243580	13356	+	.	ID="RND-1_FAMILY-538";Tend="6093";Tstart="4576";shortTE="F";uid="5b56b1e0-d6f3-4cdf-ab97-9d1b0f4e25d2"
WOFM01000001.1	RepeatMasker	Unknown	395164	395488	1625	+	.	ID="RND-1_FAMILY-319";Tend="1379";Tstart="994";shortTE="F";uid="1c0d27eb-a417-4f4e-9d78-5950c9c6cd56"
WOFM01000001.1	RepeatMasker	Unknown	284710	284903	741	+	.	ID="RND-4_FAMILY-282";Tend="1176";Tstart="979";shortTE="F";uid="9af222f1-9210-46bb-a542-a1cc62ad2f67"
WOFM01000001.1	RepeatMasker	Unknown	214889	215394	1330	+	.	ID="RND-1_FAMILY-657";TEgroup="ctg_1%7CRND-1_FAMILY-657%7C1";Tend="1225";Tstart="890";shortTE="F";uid="a1e2d7ce-534d-4998-b4a9-fb957245fb41"
WOFM01000001.1	RepeatMasker	LTR/Gypsy	243756	245473	6763	+	.	ID="RND-4_FAMILY-463";Tend="2083";Tstart="382";shortTE="F";uid="0e7e130c-216f-4cd7-907d-50487a18dbf3"
WOFM01000001.1	RepeatMasker	DNA/Academ-1	27671	28062	1448	+	.	ID="RND-1_FAMILY-314";Tend="1814";Tstart="1424";shortTE="F";uid="8527acae-0ff3-4d2d-95dc-8b0f9f4ef849"
WOFM01000001.1	RepeatMasker	Unknown	441130	441694	2154	+	.	ID="RND-4_FAMILY-702";Tend="1712";Tstart="1171";shortTE="F";uid="30f98486-d553-48df-b9eb-6ae77c294cc2"
WOFM01000001.1	RepeatMasker	Unknown	200923	201527	4894	+	.	ID="RND-1_FAMILY-984";Tend="1540";Tstart="936";shortTE="F";uid="b6a5c0d0-3c8f-41c5-9ce8-6e444569e8ed"
WOFM01000001.1	RepeatMasker	LTR/Copia	420225	420806	734	+	.	ID="RND-1_FAMILY-1131";Tend="1642";Tstart="1012";shortTE="F";uid="7cdacad9-118c-46d1-b79f-50fd7fb34865"
WOFM01000001.1	RepeatMasker	Unknown	350519	350901	2037	+	.	ID="RND-6_FAMILY-1816";Tend="1271";Tstart="922";shortTE="F";uid="0ae2c07c-cc35-41d0-86b5-c73dbc1f1126"
WOFM01000001.1	RepeatMasker	Unknown	425310	425464	913	+	.	ID="RND-1_FAMILY-247";Tend="1349";Tstart="1197";shortTE="F";uid="e8821094-c38e-4fae-aafb-2290e8b42a87"
WOFM01000001.1	RepeatMasker	Unknown	276700	277173	1692	+	.	ID="RND-5_FAMILY-724";TEgroup="ctg_1%7CRND-5_FAMILY-724%7C1";Tend="1644";Tstart="859";shortTE="F";uid="3b851083-4690-4541-9cef-02cc269179b5"
WOFM01000001.1	RepeatMasker	Unknown	402096	402424	1802	+	.	ID="RND-6_FAMILY-6051";Tend="1269";Tstart="903";shortTE="F";uid="ef0dae0f-c882-41b8-833c-a5ea011bb3dd"
WOFM01000001.1	RepeatMasker	Unknown	421988	422146	923	+	.	ID="RND-5_FAMILY-1089";Tend="1310";Tstart="1152";shortTE="F";uid="70b2dd35-1b5c-4434-88d8-5cd09dee7952"
WOFM01000001.1	RepeatMasker	DNA/Crypton-I	24064	24525	1898	+	.	ID="RND-1_FAMILY-240";Tend="1444";Tstart="956";shortTE="F";uid="c2b030d8-187b-46f4-a213-3fb7fe605945"
WOFM01000001.1	RepeatMasker	Unknown	393307	393443	608	+	.	ID="RND-6_FAMILY-1576";Tend="1574";Tstart="1430";shortTE="F";uid="30137486-3f0a-47c6-a221-47a4893f4916"
WOFM01000001.1	RepeatMasker	Unknown	74631	74731	456	+	.	ID="RND-4_FAMILY-715";Tend="1672";Tstart="1584";shortTE="F";uid="56be1475-9bed-4043-a67d-e13572fc2d42"
WOFM01000001.1	RepeatMasker	Unknown	480446	480661	1247	+	.	ID="RND-6_FAMILY-7168";Tend="1247";Tstart="1031";shortTE="F";uid="a2581e95-04c0-4037-adea-c5a73a7f4adb"
WOFM01000001.1	RepeatMasker	LTR/Copia	489818	490890	7408	+	.	ID="RND-4_FAMILY-542";Tend="4008";Tstart="2930";shortTE="F";uid="da2e58f6-353e-4612-a948-d504db981cc9"
WOFM01000001.1	RepeatMasker	Unknown	335063	335206	466	+	.	ID="RND-6_FAMILY-6646";Tend="1778";Tstart="1627";shortTE="F";uid="38afbb56-85e6-4c55-89f9-a171f467b631"
WOFM01000001.1	RepeatMasker	Unknown	301589	301976	608	+	.	ID="RND-3_FAMILY-213";Tend="1209";Tstart="883";shortTE="F";uid="c8a6e0d5-08ef-4716-8c38-0943ae2dc416"
WOFM01000001.1	RepeatMasker	DNA/Crypton-I	518581	518995	1849	+	.	ID="RND-1_FAMILY-240";Tend="1449";Tstart="993";shortTE="F";uid="307f5719-eea8-4b22-8dde-df8bdd8d51a1"
WOFM01000001.1	RepeatMasker	LTR/Gypsy	33955	34355	1188	+	.	ID="RND-5_FAMILY-1723";Tend="7018";Tstart="6613";shortTE="F";uid="7aafdf2b-e1ea-429f-89cc-8eb555d195e2"
WOFM01000001.1	RepeatMasker	DNA/TcMar-Tigger	139815	140331	1618	+	.	ID="RND-4_FAMILY-740";Tend="1492";Tstart="965";shortTE="F";uid="57dc8a35-ceb8-430f-89f7-aeca9f78a62c"
WOFM01000001.1	RepeatMasker	LTR/Copia	489504	489817	2568	+	.	ID="RND-5_FAMILY-758";Tend="2035";Tstart="1722";shortTE="F";uid="1d325cdb-5d27-411a-b136-08546e456700"
WOFM01000001.1	RepeatMasker	Unknown	30884	31151	567	+	.	ID="RND-1_FAMILY-947";TEgroup="ctg_1%7CRND-1_FAMILY-947%7C1";Tend="1180";Tstart="945";shortTE="T";uid="a281d2cc-547f-44e3-8a85-e391bb581b70"
WOFM01000001.1	RepeatMasker	DNA	92309	92484	1025	+	.	ID="RND-5_FAMILY-4767";Tend="1050";Tstart="878";shortTE="F";uid="91a759c8-ba70-4e77-b181-237b7c23fe54"
WOFM01000001.1	RepeatMasker	Unknown	347084	347185	721	+	.	ID="RND-4_FAMILY-1523";Tend="1086";Tstart="985";shortTE="F";uid="ac9d31cb-19f9-48b5-ae6d-2a6e4c8aabbb"
WOFM01000001.1	RepeatMasker	Unknown	367302	368021	4857	+	.	ID="RND-1_FAMILY-103";Tend="1655";Tstart="934";shortTE="F";uid="870446aa-b52e-4c18-9317-98b53ffe3bfb"
WOFM01000001.1	RepeatMasker	Unknown	462170	462839	3221	+	.	ID="RND-1_FAMILY-39";Tend="1951";Tstart="1003";shortTE="F";uid="1dc9606d-4c03-4d63-b0c8-f867a4552afe"
WOFM01000001.1	RepeatMasker	Unknown	19954	20196	1063	+	.	ID="RND-1_FAMILY-338";Tend="1221";Tstart="979";shortTE="F";uid="0e6b8fa6-94b8-4e6c-aeda-94a4c4e372a1"
WOFM01000001.1	RepeatMasker	Unknown	460599	460758	1254	+	.	ID="RND-1_FAMILY-70";Tend="1164";Tstart="1000";shortTE="F";uid="937c6041-0be4-4470-9ed7-809e486a3034"
WOFM01000001.1	RepeatMasker	LTR/ERV1	7138	7761	2720	+	.	ID="RND-6_FAMILY-3332";Tend="1193";Tstart="522";shortTE="F";uid="de867227-a38d-479e-93a5-11724a6f8348"
WOFM01000001.1	RepeatMasker	Unknown	200656	200921	1905	+	.	ID="RND-1_FAMILY-673";Tend="1394";Tstart="1128";shortTE="F";uid="e09a4cb4-0795-4155-bbe7-674569b286b1"
WOFM01000001.1	RepeatMasker	Unknown	161974	162127	629	+	.	ID="RND-4_FAMILY-1083";TEgroup="ctg_1%7CRND-4_FAMILY-1083%7C1";Tend="1376";Tstart="1223";shortTE="T";uid="d13100ec-afc6-4b2b-a4b9-5ac0c3856473"
WOFM01000001.1	RepeatMasker	LTR/Gypsy	237225	242072	43174	+	.	ID="RND-1_FAMILY-723";Tend="5608";Tstart="761";shortTE="F";uid="b3184c83-5f59-46e8-a2d3-9f5beef7e808"
WOFM01000001.1	RepeatMasker	LTR/ERV1	10667	12062	5405	+	.	ID="RND-6_FAMILY-3332";Tend="1467";Tstart="2";shortTE="F";uid="13a5ab95-ecef-4233-94ec-d8e96297d591"
WOFM01000001.1	RepeatMasker	Unknown	347643	347987	2294	+	.	ID="RND-4_FAMILY-986";Tend="1374";Tstart="1027";shortTE="F";uid="02891481-3472-4277-8040-4851e00e96c6"
WOFM01000001.1	RepeatMasker	DNA	292143	292302	1162	+	.	ID="RND-5_FAMILY-4767";Tend="1047";Tstart="886";shortTE="F";uid="6e4cf72e-e7c8-457e-aef6-089ddbe70e1e"
WOFM01000001.1	RepeatMasker	Unknown	405690	405875	885	+	.	ID="RND-5_FAMILY-3331";Tend="1092";Tstart="899";shortTE="F";uid="8592f457-ddaf-404a-a0bf-5aeda208e2c9"
WOFM01000001.1	RepeatMasker	LTR/Gypsy	165443	165873	2231	+	.	ID="RND-4_FAMILY-559";Tend="7638";Tstart="7270";shortTE="F";uid="276bbe1c-8f05-4c84-b2f7-2ce99a5566e3"
WOFM01000001.1	RepeatMasker	Unknown	480862	480997	869	+	.	ID="RND-1_FAMILY-461";Tend="1274";Tstart="1138";shortTE="F";uid="ea3d7db3-6fd8-4a18-bee8-cf9f1be4828d"
WOFM01000001.1	RepeatMasker	Unknown	522261	522746	3838	+	.	ID="RND-1_FAMILY-1115";Tend="1393";Tstart="905";shortTE="F";uid="384cbf80-176c-4ae1-8457-d09622eecf9a"
WOFM01000001.1	RepeatMasker	Unknown	425454	425556	642	+	.	ID="RND-4_FAMILY-906";Tend="1539";Tstart="1431";shortTE="F";uid="56ecbb58-296f-44fa-b598-99c9fce56d0f"
WOFM01000001.1	RepeatMasker	LTR/Gypsy	2	3388	24765	+	.	ID="RND-1_FAMILY-378";Tend="4049";Tstart="624";shortTE="F";uid="318e7274-c50a-4d37-b7e0-8b546e26cc78"
WOFM01000001.1	RepeatMasker	DNA	368224	368399	883	+	.	ID="RND-6_FAMILY-3129";Tend="1138";Tstart="958";shortTE="F";uid="637dcc0a-f7d0-4256-b316-11c369bbd0a1"
WOFM01000001.1	RepeatMasker	LTR/Pao	167171	168044	3696	+	.	ID="RND-6_FAMILY-1230";Tend="8712";Tstart="7835";shortTE="F";uid="9ad7a86a-c384-410c-95ee-8943aaa364cf"
WOFM01000001.1	RepeatMasker	LINE/R2-NeSL	263523	263740	885	+	.	ID="RND-3_FAMILY-38";Tend="1283";Tstart="1072";shortTE="F";uid="9c2971fc-8b69-4836-9d10-853f8946457b"
WOFM01000001.1	RepeatMasker	Unknown	106538	106677	801	+	.	ID="RND-1_FAMILY-449";Tend="1689";Tstart="1544";shortTE="F";uid="9a57b3e3-4e01-4783-a955-685f8c5dd405"
WOFM01000001.1	RepeatMasker	Unknown	12310	13083	2410	+	.	ID="RND-1_FAMILY-853";Tend="1764";Tstart="976";shortTE="F";uid="caa34101-ef6a-426b-b726-b61d3c906d7f"
WOFM01000001.1	RepeatMasker	LTR/Copia	282466	283460	4967	+	.	ID="RND-4_FAMILY-551";Tend="1982";Tstart="968";shortTE="F";uid="d145625a-126f-4c62-870b-5027253717be"
WOFM01000001.1	RepeatMasker	Unknown	313536	313994	4010	+	.	ID="RND-1_FAMILY-295";Tend="1379";Tstart="921";shortTE="F";uid="88ca679d-351f-411c-b72a-71ad7cba5b29"
WOFM01000001.1	RepeatMasker	LTR/Copia	490889	492165	7533	+	.	ID="RND-1_FAMILY-1093";Tend="5263";Tstart="3976";shortTE="F";uid="e6a8fe16-1ff5-42ae-9185-0c1f70b9fb5b"
WOFM01000001.1	RepeatMasker	Unknown	447069	447866	1679	+	.	ID="RND-1_FAMILY-7";Tend="3039";Tstart="2359";shortTE="F";uid="95bbb388-3bf0-496d-b09e-7b375a3ae35a"
WOFM01000001.1	RepeatMasker	Unknown	302287	303717	7404	+	.	ID="RND-6_FAMILY-7889";Tend="1963";Tstart="505";shortTE="F";uid="6dca0bdc-dbbf-40b7-860d-cdd9b7e9f76c"
WOFM01000001.1	RepeatMasker	Unknown	298058	298270	909	+	.	ID="RND-1_FAMILY-175";Tend="1042";Tstart="867";shortTE="F";uid="b59e0977-bbc9-4fbb-aada-5841ee4a662b"
WOFM01000001.1	RepeatMasker	DNA/CMC-Chapaev-3	275567	276700	4858	+	.	ID="RND-5_FAMILY-3365";TEgroup="ctg_1%7CRND-5_FAMILY-3365%7C1";Tend="2026";Tstart="753";shortTE="F";uid="6933e8f7-d3ce-4b68-a5b0-5d279813ab19"
WOFM01000001.1	RepeatMasker	Unknown	324238	324399	418	+	.	ID="RND-5_FAMILY-2147";Tend="1542";Tstart="1390";shortTE="F";uid="e9dd6b81-51c9-422a-af64-b3c0e160a23c"
WOFM01000001.1	RepeatMasker	Unknown	509185	509596	3318	+	.	ID="RND-5_FAMILY-677";Tend="1370";Tstart="959";shortTE="F";uid="57145007-5aac-4725-9cb9-889c3e2070ad"
WOFM01000001.1	RepeatMasker	Unknown	208893	209108	1215	+	.	ID="RND-6_FAMILY-532";Tend="1265";Tstart="1036";shortTE="F";uid="2661e678-e95f-4858-8842-eb7545482cff"
WOFM01000001.1	RepeatMasker	LTR/Gypsy	448241	452738	15916	+	.	ID="RND-1_FAMILY-23";Tend="5501";Tstart="995";shortTE="F";uid="2b4306d5-cbad-414d-8c42-7f2cc113618f"
WOFM01000001.1	RepeatMasker	Unknown	379001	379524	2467	+	.	ID="RND-6_FAMILY-7889";Tend="1945";Tstart="1377";shortTE="F";uid="96c9a1ea-a200-4abe-8f3f-c9b9c0e9aab9"
WOFM01000001.1	RepeatMasker	Unknown	325803	326242	1767	+	.	ID="RND-6_FAMILY-1324";Tend="1257";Tstart="818";shortTE="F";uid="b0cbd2c0-ad8b-472c-a1ea-7806487ba960"
WOFM01000001.1	RepeatMasker	LTR/Copia	202068	204847	3072	+	.	ID="RND-6_FAMILY-10684";Tend="3791";Tstart="212";shortTE="F";uid="e75d322e-e8d8-4457-b56a-eb873b6f2e33"
WOFM01000001.1	RepeatMasker	LTR/Gypsy	427923	430475	3608	+	.	ID="RND-6_FAMILY-2140";TEgroup="ctg_1%7CRND-6_FAMILY-2140%7C1";Tend="4680";Tstart="1320";shortTE="F";uid="4de72da9-a481-490e-a37b-bedcaa63e7ed"
WOFM01000001.1	RepeatMasker	Unknown	479220	479528	1877	+	.	ID="RND-1_FAMILY-178";Tend="1276";Tstart="980";shortTE="F";uid="0b0b50e8-0f57-4db5-8d18-54cad96fc835"
WOFM01000001.1	RepeatMasker	Unknown	58035	59126	2933	+	.	ID="RND-6_FAMILY-517";Tend="2233";Tstart="1136";shortTE="F";uid="4aaea8e8-4644-48ca-9fb8-3bb0ffdd96d2"
WOFM01000001.1	RepeatMasker	Unknown	326731	327210	2633	+	.	ID="RND-1_FAMILY-778";Tend="1736";Tstart="1244";shortTE="F";uid="0962deb4-4df4-4086-9ad6-49113078822b"
WOFM01000001.1	RepeatMasker	Unknown	473689	474078	2769	+	.	ID="RND-1_FAMILY-494";Tend="1357";Tstart="950";shortTE="F";uid="991a9005-5fe6-4321-84a6-e44019b15367"
WOFM01000001.1	RepeatMasker	Unknown	213280	213549	1221	+	.	ID="RND-5_FAMILY-2694";Tend="1237";Tstart="930";shortTE="F";uid="81b29396-e30c-429c-a51f-0844db3ec5dc"
WOFM01000001.1	RepeatMasker	DNA/Crypton-I	191224	191591	1335	+	.	ID="RND-6_FAMILY-470";Tend="1599";Tstart="1227";shortTE="F";uid="e42e2000-6110-4470-b218-1588c8b91867"
WOFM01000001.1	RepeatMasker	LTR/Gypsy	246839	252503	33186	+	.	ID="RND-3_FAMILY-275";Tend="7454";Tstart="1761";shortTE="F";uid="ef51f23c-4391-4fa7-8d52-7c0d3ed7d3e2"
WOFM01000001.1	RepeatMasker	DNA/Crypton-I	397435	397640	711	+	.	ID="RND-1_FAMILY-30";Tend="986";Tstart="798";shortTE="F";uid="a410d66a-6262-4c3c-85d5-216146d50216"
WOFM01000001.1	RepeatMasker	Unknown	377443	378309	4804	+	.	ID="RND-1_FAMILY-778";Tend="1943";Tstart="962";shortTE="F";uid="fa297449-474c-40cf-a5ff-c7faeab1ff6c"
WOFM01000001.1	RepeatMasker	Unknown	447933	448121	839	+	.	ID="RND-1_FAMILY-27";Tend="2227";Tstart="2018";shortTE="F";uid="ee5151fd-ca66-4b07-a7c8-897e3ba62b6d"
WOFM01000001.1	RepeatMasker	Unknown	262549	263118	1016	+	.	ID="RND-1_FAMILY-6";Tend="1806";Tstart="1199";shortTE="F";uid="b5d78779-7d96-4177-9849-ae3bb04f369e"
WOFM01000001.1	RepeatMasker	LTR/Copia	499818	505141	47654	+	.	ID="RND-1_FAMILY-519";Tend="6090";Tstart="766";shortTE="F";uid="a6f61167-620c-4804-a2e0-12de7feb173b"
WOFM01000001.1	RepeatMasker	LTR/Gypsy	45145	45842	5448	+	.	ID="RND-1_FAMILY-91";Tend="7310";Tstart="6625";shortTE="F";uid="d93707f4-e938-46a2-8e99-662f851968ed"
WOFM01000001.1	RepeatMasker	LTR/Pao	306605	307237	4793	-	.	ID="RND-6_FAMILY-5473";Tend="1363";Tstart="722";shortTE="F";uid="58718411-0fa1-4227-b715-dde7bd2fb8a2"
WOFM01000001.1	RepeatMasker	Unknown	269772	269978	881	-	.	ID="RND-1_FAMILY-70";Tend="1193";Tstart="991";shortTE="F";uid="5e9db5c5-5f82-409b-882d-858bf41b4642"
WOFM01000001.1	RepeatMasker	Unknown	305986	306188	650	-	.	ID="RND-1_FAMILY-10";Tend="1414";Tstart="1213";shortTE="F";uid="2a3a1dee-9398-4718-8815-ad0f95e7bf1d"
WOFM01000001.1	RepeatMasker	Unknown	348245	348431	765	-	.	ID="RND-3_FAMILY-565";Tend="1305";Tstart="1125";shortTE="F";uid="0a50c906-95a0-48f8-abad-292ec1c40cd0"
WOFM01000001.1	RepeatMasker	Unknown	325133	325264	586	-	.	ID="RND-1_FAMILY-48";Tend="900";Tstart="714";shortTE="F";uid="679d341b-b322-4643-8a3d-3aa01e5489b0"
WOFM01000001.1	RepeatMasker	DNA/Crypton-I	100209	100317	461	-	.	ID="RND-4_FAMILY-334";Tend="1067";Tstart="962";shortTE="F";uid="888ccca3-8457-4022-8b11-adda3b48b2cc"
WOFM01000001.1	RepeatMasker	LTR/Gypsy	474298	477083	15656	-	.	ID="RND-1_FAMILY-503";Tend="5559";Tstart="2731";shortTE="F";uid="e21d4090-8a0a-4b90-9d8c-e8b8ea7110fa"
WOFM01000001.1	RepeatMasker	Unknown	57442	57661	827	-	.	ID="RND-5_FAMILY-2342";Tend="1221";Tstart="975";shortTE="F";uid="d5f83513-a8b3-49d3-b5b0-8e731516a665"
WOFM01000001.1	RepeatMasker	DNA/CMC-EnSpm	121081	124069	4092	-	.	ID="RND-5_FAMILY-1430";TEgroup="ctg_1%7CRND-5_FAMILY-1430%7C1";Tend="2595";Tstart="1125";shortTE="F";uid="8e580aa6-e8f9-434c-bc5e-ce9acdc05711"
WOFM01000001.1	RepeatMasker	Unknown	401794	401895	520	-	.	ID="RND-5_FAMILY-3417";Tend="933";Tstart="808";shortTE="F";uid="ade7a971-d69a-471f-9cae-8ac65119e44d"
WOFM01000001.1	RepeatMasker	DNA/Crypton-I	518980	519463	3187	-	.	ID="RND-1_FAMILY-337";Tend="1422";Tstart="920";shortTE="F";uid="4d12e47f-12c7-485a-a602-7a53ac99c9b3"
WOFM01000001.1	RepeatMasker	Unknown	156289	156558	1938	-	.	ID="RND-1_FAMILY-494";Tend="1358";Tstart="1089";shortTE="F";uid="8dd05fc5-7cfe-40c3-a413-68094f0aa72c"
WOFM01000001.1	RepeatMasker	Unknown	267332	269092	12693	-	.	ID="RND-6_FAMILY-1899";Tend="3012";Tstart="1269";shortTE="F";uid="2cd6040f-f053-4588-924e-ef4f217bf020"
WOFM01000001.1	RepeatMasker	Unknown	322855	323301	2777	-	.	ID="RND-1_FAMILY-521";Tend="1245";Tstart="788";shortTE="F";uid="92bde6ad-31b8-4f0e-87b0-719fa446a049"
WOFM01000001.1	RepeatMasker	Unknown	38071	38330	1264	-	.	ID="RND-1_FAMILY-53";Tend="1196";Tstart="947";shortTE="F";uid="89a2b116-808a-4e74-af72-b41d9c394edc"
WOFM01000001.1	RepeatMasker	Unknown	286198	286468	1747	-	.	ID="RND-5_FAMILY-212";Tend="1532";Tstart="1267";shortTE="F";uid="f2ff1f3d-bb5b-43f2-85fe-a347d878a479"
WOFM01000001.1	RepeatMasker	Unknown	275112	275567	3965	-	.	ID="RND-1_FAMILY-295";Tend="1377";Tstart="922";shortTE="F";uid="d35d8417-d869-4dc3-97b0-218b12d46809"
WOFM01000001.1	RepeatMasker	Unknown	423015	423346	1951	-	.	ID="RND-1_FAMILY-670";Tend="1280";Tstart="942";shortTE="F";uid="f875bc7d-a0a9-4c27-a2e2-ae6dfb54e787"
WOFM01000001.1	RepeatMasker	Unknown	141990	142139	997	-	.	ID="RND-4_FAMILY-1523";Tend="1182";Tstart="1034";shortTE="F";uid="89dd72dd-4602-47f9-9d61-3d2f465823a0"
WOFM01000001.1	RepeatMasker	DNA/Kolobok-T2?	335602	337022	3249	-	.	ID="RND-1_FAMILY-62";Tend="1442";Tstart="1";shortTE="F";uid="a0c0fce7-90b9-4976-b907-27b77c0480e5"
WOFM01000001.1	RepeatMasker	Unknown	211554	211691	429	-	.	ID="RND-1_FAMILY-58";Tend="1214";Tstart="1063";shortTE="F";uid="0f6ec033-9950-490a-bc49-f8c48936caef"
WOFM01000001.1	RepeatMasker	Unknown	32958	33668	4015	-	.	ID="RND-4_FAMILY-1083";Tend="1798";Tstart="1043";shortTE="F";uid="5b9ff579-eaeb-48d6-9652-798e806a603a"
WOFM01000001.1	RepeatMasker	Unknown	443149	443554	1832	-	.	ID="RND-5_FAMILY-5080";Tend="1293";Tstart="881";shortTE="F";uid="e72c237d-3e4b-4898-8a6d-8d4eb8be0b3a"
WOFM01000001.1	RepeatMasker	Unknown	88186	88521	2156	-	.	ID="RND-4_FAMILY-860";Tend="1315";Tstart="959";shortTE="F";uid="8b8c0997-2bf6-4150-90aa-a3fdcde94faa"
WOFM01000001.1	RepeatMasker	LTR/Gypsy	73507	73638	588	-	.	ID="RND-1_FAMILY-150";Tend="304";Tstart="173";shortTE="F";uid="52dea745-4c07-424f-b609-a3402ee7b13f"
WOFM01000001.1	RepeatMasker	Unknown	210898	211240	2031	-	.	ID="RND-6_FAMILY-9194";Tend="1338";Tstart="978";shortTE="F";uid="efc5c1f5-bdfb-4bfc-993f-e63cb3237da4"
WOFM01000001.1	RepeatMasker	LTR/Gypsy	286983	290160	7441	-	.	ID="RND-1_FAMILY-895";Tend="3937";Tstart="648";shortTE="F";uid="f3543cf0-ea9c-4284-8598-d2bc380dc440"
WOFM01000001.1	RepeatMasker	Unknown	161285	161441	1289	-	.	ID="RND-1_FAMILY-494";Tend="1093";Tstart="937";shortTE="F";uid="fff57de9-51ea-47ca-b524-3da32cb68075"
WOFM01000001.1	RepeatMasker	Unknown	79877	80407	1226	-	.	ID="RND-6_FAMILY-270";Tend="1444";Tstart="914";shortTE="F";uid="95a8ac30-06ff-4593-9a60-842bb91eddc6"
WOFM01000001.1	RepeatMasker	Unknown	110455	110621	693	-	.	ID="RND-1_FAMILY-721";Tend="1189";Tstart="1015";shortTE="F";uid="8afb9076-ed89-4240-be6e-bad59b7c6996"
WOFM01000001.1	RepeatMasker	Unknown	350181	350518	2488	-	.	ID="RND-1_FAMILY-377";Tend="1300";Tstart="963";shortTE="F";uid="0ea1ff25-99fd-447f-85a9-d13e6374983b"
WOFM01000001.1	RepeatMasker	Unknown	292644	292766	808	-	.	ID="RND-5_FAMILY-784";Tend="1632";Tstart="1509";shortTE="F";uid="227cdba7-421b-499e-90ec-d73c39d478aa"
WOFM01000001.1	RepeatMasker	Unknown	468467	468583	1437	-	.	ID="RND-6_FAMILY-14429";Tend="1199";Tstart="369";shortTE="F";uid="1330118c-a600-4903-9f84-8f88dab11a37"
WOFM01000001.1	RepeatMasker	LTR/Gypsy	408681	415487	52105	-	.	ID="RND-1_FAMILY-503";Tend="7605";Tstart="730";shortTE="F";uid="ef9fa5f1-3829-4b5e-97bb-1d26f12d8c5c"
WOFM01000001.1	RepeatMasker	Unknown	201520	201756	1728	-	.	ID="RND-1_FAMILY-724";Tend="1127";Tstart="877";shortTE="F";uid="998ed540-d813-48fb-944d-9ff94ee0e137"
WOFM01000001.1	RepeatMasker	Unknown	73819	74630	2302	-	.	ID="RND-1_FAMILY-638";Tend="1794";Tstart="970";shortTE="F";uid="1c8b826d-9292-47a7-a704-c0f4d600db2b"
WOFM01000001.1	RepeatMasker	DNA/Academ-1	91408	91643	564	-	.	ID="ACADEM-3_LMI";Tend="5100";Tstart="4860";shortTE="F";uid="69755eae-62cf-42ad-9a98-c015355436ca"
WOFM01000001.1	RepeatMasker	Unknown	3635	5438	11012	-	.	ID="RND-5_FAMILY-951";Tend="2478";Tstart="686";shortTE="F";uid="7b0e85aa-ac6d-4823-a57d-b0420cef81e5"
WOFM01000001.1	RepeatMasker	Unknown	333792	334331	3684	-	.	ID="RND-4_FAMILY-84";Tend="1879";Tstart="1329";shortTE="F";uid="28ecfe49-a925-4d0e-a55e-93ae075c44ce"
WOFM01000001.1	RepeatMasker	Unknown	48123	48256	621	-	.	ID="RND-3_FAMILY-379";Tend="1073";Tstart="946";shortTE="F";uid="e03f5c48-d2b3-44b8-babe-3661a7ef9437"
WOFM01000001.1	RepeatMasker	LTR/Pao	495490	499817	28122	-	.	ID="RND-1_FAMILY-932";Tend="8197";Tstart="3911";shortTE="F";uid="2e41968f-290a-4f6a-931c-b8da83f383b9"
WOFM01000001.1	RepeatMasker	Unknown	300680	301039	1734	-	.	ID="RND-5_FAMILY-1779";Tend="1331";Tstart="963";shortTE="F";uid="5ed7bc12-68ad-4c8b-b1a5-0cc3edfe2dc2"
WOFM01000001.1	RepeatMasker	Unknown	378308	378641	1469	-	.	ID="RND-3_FAMILY-565";Tend="1274";Tstart="935";shortTE="F";uid="e6cdec72-c00a-402f-b356-30019d17bd9a"
WOFM01000001.1	RepeatMasker	Unknown	209776	210895	699	-	.	ID="RND-6_FAMILY-10371";TEgroup="ctg_1%7CRND-6_FAMILY-10371%7C1";Tend="1951";Tstart="934";shortTE="F";uid="5b312187-63d7-4c86-9487-45d38d0ccb8c"
WOFM01000001.1	RepeatMasker	DNA/CMC-EnSpm	175667	178900	5410	-	.	ID="RND-5_FAMILY-1430";Tend="4342";Tstart="1125";shortTE="F";uid="ee253511-1efc-4e24-a7d2-5400a11d6a91"
WOFM01000001.1	RepeatMasker	Unknown	430997	431562	2050	-	.	ID="RND-1_FAMILY-299";Tend="785";Tstart="230";shortTE="F";uid="3a491c1f-8e25-452b-8997-4768351eb7e5"
WOFM01000001.1	RepeatMasker	LTR/Copia	542709	544170	12432	-	.	ID="RND-6_FAMILY-3006";Tend="5369";Tstart="3910";shortTE="F";uid="6931f1d2-9036-4338-a971-dddb0598bc2b"
WOFM01000001.1	RepeatMasker	RC/Helitron	16276	16675	1044	-	.	ID="RND-6_FAMILY-1517";Tend="1277";Tstart="875";shortTE="F";uid="f2633cde-81dd-4f58-879e-286b8b7b4599"
WOFM01000001.1	RepeatMasker	DNA/Sola-1	293865	294298	1056	-	.	ID="RND-6_FAMILY-2697";Tend="2728";Tstart="2280";shortTE="F";uid="3955beee-4984-4694-8c73-54c648c8d4fc"
WOFM01000001.1	RepeatMasker	DNA/hAT	347182	347543	775	-	.	ID="RND-5_FAMILY-1560";Tend="1517";Tstart="971";shortTE="F";uid="2a3af18e-ec1b-4c6b-955c-8be5823b33b8"
WOFM01000001.1	RepeatMasker	Unknown	281215	281908	4145	-	.	ID="RND-1_FAMILY-738";Tend="1689";Tstart="980";shortTE="F";uid="3c08d204-d86c-4226-a9f5-35e086feb60b"
WOFM01000001.1	RepeatMasker	Unknown	313218	313361	1114	-	.	ID="RND-1_FAMILY-2";Tend="888";Tstart="745";shortTE="F";uid="b50c8c0d-6a71-4127-a0b0-0b0c68d52e71"
WOFM01000001.1	RepeatMasker	Unknown	404785	405160	1491	-	.	ID="RND-6_FAMILY-3416";Tend="1038";Tstart="661";shortTE="F";uid="baf57671-746a-43a0-b16b-d5973750ce5d"
WOFM01000001.1	RepeatMasker	Unknown	398744	398891	572	-	.	ID="RND-4_FAMILY-1521";Tend="1267";Tstart="1125";shortTE="F";uid="73d2a070-440f-480b-a7da-83367045f893"
WOFM01000001.1	RepeatMasker	LTR/Gypsy	255505	255969	3587	-	.	ID="RND-6_FAMILY-2014";Tend="1267";Tstart="796";shortTE="F";uid="ba036b45-9151-4faa-8742-d3e62d1e11f0"
WOFM01000001.1	RepeatMasker	LTR/Pao	481475	482421	8349	-	.	ID="RND-6_FAMILY-791";Tend="1585";Tstart="640";shortTE="F";uid="3bd9e6ad-8b94-4aa9-a3e2-ed75442497ac"
WOFM01000001.1	RepeatMasker	Unknown	40303	40532	957	-	.	ID="RND-6_FAMILY-4842";Tend="1677";Tstart="1466";shortTE="F";uid="1357899f-a8ea-4ad8-b18b-20eb6f5908fb"
WOFM01000001.1	RepeatMasker	LTR/Gypsy	219053	221049	13488	-	.	ID="RND-3_FAMILY-275";Tend="7455";Tstart="5466";shortTE="F";uid="11ac3d7d-e02c-4644-91ef-e6fcb5c89da7"
WOFM01000001.1	RepeatMasker	DNA/P	87576	88193	887	-	.	ID="RND-6_FAMILY-4028";TEgroup="ctg_1%7CRND-6_FAMILY-4028%7C1";Tend="1524";Tstart="796";shortTE="F";uid="de041797-e610-4298-887e-4bcfc7a63c31"
WOFM01000001.1	RepeatMasker	Unknown	396344	396451	517	-	.	ID="RND-4_FAMILY-1091";Tend="1055";Tstart="949";shortTE="F";uid="aa44b46b-b5d9-4038-afc2-84eae67fff5e"
WOFM01000001.1	RepeatMasker	Unknown	446184	446752	3731	-	.	ID="RND-6_FAMILY-1576";Tend="1552";Tstart="975";shortTE="F";uid="b25c1862-9db3-42a3-8d65-2cc766b7bbce"
WOFM01000001.1	RepeatMasker	Unknown	116114	116301	1540	-	.	ID="RND-4_FAMILY-1438";Tend="1532";Tstart="1346";shortTE="F";uid="d8759c61-48fe-41b3-9b07-f664b9955a82"
WOFM01000001.1	RepeatMasker	Unknown	324656	324882	1286	-	.	ID="RND-4_FAMILY-2443";Tend="1193";Tstart="952";shortTE="F";uid="94ff5095-1060-44b1-a024-3838ffb67e08"
WOFM01000001.1	RepeatMasker	LTR/Gypsy	326237	326741	4142	-	.	ID="RND-1_FAMILY-23";Tend="6193";Tstart="5686";shortTE="F";uid="52656975-759a-4bbb-a1a7-edef1824809d"
WOFM01000001.1	RepeatMasker	LTR/Pao	529943	531263	8058	-	.	ID="RND-1_FAMILY-932";Tend="8119";Tstart="6682";shortTE="F";uid="99c7443a-dfbe-408a-85ea-c1b58eaed00e"
WOFM01000001.1	RepeatMasker	DNA/Sola-1	100647	101634	2243	-	.	ID="RND-5_FAMILY-2465";TEgroup="ctg_1%7CRND-5_FAMILY-2465%7C1";Tend="2677";Tstart="396";shortTE="F";uid="c886a967-eed0-49a2-acb8-ac0dba4a8532"
WOFM01000001.1	RepeatMasker	Unknown	42038	42269	994	-	.	ID="RND-6_FAMILY-4842";Tend="1422";Tstart="1200";shortTE="F";uid="5b4f3e6f-7a47-40b3-8fb6-cfabc097a408"
WOFM01000001.1	RepeatMasker	LTR/Copia	420101	420224	463	-	.	ID="RND-1_FAMILY-997";Tend="5284";Tstart="4528";shortTE="F";uid="51ca5a5d-0a59-494d-968b-bfe626ebfda4"
WOFM01000001.1	RepeatMasker	LTR/Pao	77905	78355	2250	-	.	ID="RND-1_FAMILY-28";Tend="1414";Tstart="967";shortTE="F";uid="1c561dd2-6b9c-484b-848e-440d43a96566"
WOFM01000001.1	RepeatMasker	Unknown	263103	263510	1256	-	.	ID="RND-4_FAMILY-1083";TEgroup="ctg_1%7CRND-4_FAMILY-1083%7C2";Tend="1583";Tstart="912";shortTE="F";uid="1aaacedd-b154-44c5-b0ba-9758a47fc4ef"
WOFM01000001.1	RepeatMasker	Unknown	129318	129470	591	-	.	ID="RND-1_FAMILY-1094";Tend="1847";Tstart="1692";shortTE="F";uid="bae92d8e-e458-4d19-bf9b-364252008c99"
WOFM01000001.1	RepeatMasker	Unknown	308104	308247	671	-	.	ID="RND-1_FAMILY-2";Tend="853";Tstart="745";shortTE="F";uid="914cceca-0597-45bd-b919-bd747d92d4a4"
WOFM01000001.1	RepeatMasker	DNA/Sola-1	368027	368151	466	-	.	ID="RND-5_FAMILY-2465";Tend="1843";Tstart="1713";shortTE="F";uid="3fbc19b7-7e73-4d51-90f2-6f6c342693d0"
WOFM01000001.1	RepeatMasker	LTR/Gypsy	263916	264069	579	-	.	ID="RND-6_FAMILY-5486";Tend="1018";Tstart="868";shortTE="F";uid="f7024260-90dc-42f7-b8e4-4ff4c9f2fe9c"
WOFM01000001.1	RepeatMasker	Unknown	349418	349678	1623	-	.	ID="RND-1_FAMILY-319";Tend="1242";Tstart="990";shortTE="F";uid="f0f2b7dc-6d0b-416e-8735-57c7b927163d"
WOFM01000001.1	RepeatMasker	Unknown	255106	255390	1449	-	.	ID="RND-1_FAMILY-251";Tend="1232";Tstart="960";shortTE="F";uid="60faa0d8-eb09-4b10-b352-b68062d18376"
WOFM01000001.1	RepeatMasker	Unknown	465492	465616	505	-	.	ID="RND-1_FAMILY-175";Tend="966";Tstart="865";shortTE="F";uid="8e786097-e657-44d9-970e-f9a6fccf2000"
WOFM01000001.1	RepeatMasker	DNA/CMC-EnSpm	509916	510016	828	-	.	ID="RND-1_FAMILY-350";Tend="995";Tstart="893";shortTE="F";uid="1d26abf3-a94c-4f23-9674-2ac4bda5eb11"
WOFM01000001.1	RepeatMasker	LTR/Copia	221043	228010	38245	-	.	ID="RND-3_FAMILY-470";Tend="7829";Tstart="773";shortTE="F";uid="52741e2d-2bc5-4d30-9ed3-0e1a15735339"
WOFM01000001.1	RepeatMasker	LTR/Pao	522949	523168	1605	-	.	ID="RND-1_FAMILY-932";Tend="8280";Tstart="8061";shortTE="F";uid="a26fd34e-66f4-4f2d-bc1b-78c364d7cd28"
WOFM01000001.1	RepeatMasker	Unknown	404438	404737	1990	-	.	ID="RND-1_FAMILY-58";Tend="1254";Tstart="954";shortTE="F";uid="03167914-c7fd-46cb-aa34-27d7da553c7a"
WOFM01000001.1	RepeatMasker	Unknown	117314	117607	1727	-	.	ID="RND-1_FAMILY-58";Tend="1257";Tstart="963";shortTE="F";uid="b2dd6456-0550-47c6-8d31-b96896cf2378"
WOFM01000001.1	RepeatMasker	LTR/Gypsy	523167	524821	9321	-	.	ID="RND-1_FAMILY-109";Tend="7934";Tstart="6283";shortTE="F";uid="5c959d3e-ecce-472b-ac0f-22db2a240bd4"
WOFM01000001.1	RepeatMasker	Unknown	292796	293132	1275	-	.	ID="RND-5_FAMILY-647";Tend="1205";Tstart="890";shortTE="F";uid="625d137f-1555-45b5-bc0a-8dea027bf382"
WOFM01000001.1	RepeatMasker	DNA/TcMar-Mariner	142607	142941	861	-	.	ID="RND-6_FAMILY-9025";Tend="1607";Tstart="1298";shortTE="F";uid="49050308-33fc-41c6-a3c0-400fd0bd9b32"
WOFM01000001.1	RepeatMasker	Unknown	331980	332163	723	-	.	ID="RND-5_FAMILY-123";Tend="3195";Tstart="3009";shortTE="F";uid="406c760b-8966-4d36-aa11-e7135697d9ec"
WOFM01000001.1	RepeatMasker	Unknown	218747	218918	1410	-	.	ID="RND-1_FAMILY-70";Tend="1166";Tstart="995";shortTE="F";uid="0a5d6808-b646-4801-ba90-e7f3e77052e4"
WOFM01000001.1	RepeatMasker	LTR/Copia	160260	161285	6306	-	.	ID="RND-1_FAMILY-672";Tend="1642";Tstart="571";shortTE="F";uid="92a5371f-718f-42f5-8794-9f44341dd2a5"
WOFM01000001.1	RepeatMasker	Unknown	212383	213279	4060	-	.	ID="RND-5_FAMILY-1347";Tend="1617";Tstart="716";shortTE="F";uid="4820f48d-2524-4c31-a2f7-6accddbd8794"
WOFM01000001.1	RepeatMasker	Unknown	108476	108730	1585	-	.	ID="RND-6_FAMILY-2831";Tend="1211";Tstart="956";shortTE="F";uid="dd2b4e11-7c89-4a40-8c44-14cdd982c65b"
WOFM01000001.1	RepeatMasker	Unknown	306465	306607	1026	-	.	ID="RND-1_FAMILY-247";Tend="1346";Tstart="1207";shortTE="F";uid="609b1eb0-e43e-4537-8d37-5c18e07ba472"
WOFM01000001.1	RepeatMasker	Unknown	75190	75677	2373	-	.	ID="RND-6_FAMILY-1076";Tend="1111";Tstart="603";shortTE="F";uid="6d7da5a2-5d1f-4b28-a2e3-ba249fafacc9"
WOFM01000001.1	RepeatMasker	Unknown	421794	421943	565	-	.	ID="RND-1_FAMILY-684";Tend="1067";Tstart="920";shortTE="F";uid="b7a68721-b42b-4000-b7c2-51fbce38123d"
WOFM01000001.1	RepeatMasker	Unknown	14072	14252	1306	-	.	ID="RND-1_FAMILY-70";Tend="1168";Tstart="989";shortTE="F";uid="ebbefb7d-a869-4ad3-b185-b1c0b5814281"
WOFM01000001.1	RepeatMasker	Unknown	446758	447068	3727	-	.	ID="RND-6_FAMILY-9161";Tend="1702";Tstart="955";shortTE="F";uid="2cfc1342-f5ae-46bb-89a3-00ab3aa78389"
WOFM01000001.1	RepeatMasker	Unknown	271620	272217	2210	-	.	ID="RND-1_FAMILY-307";Tend="1544";Tstart="939";shortTE="F";uid="fc778282-3912-4ede-9685-37b9cefb6df4"
WOFM01000001.1	RepeatMasker	Unknown	104562	104731	755	-	.	ID="RND-1_FAMILY-438";Tend="1144";Tstart="960";shortTE="F";uid="6752d272-fcf4-411c-a0bf-fc98f6769ca7"
WOFM01000001.1	RepeatMasker	Unknown	416009	416592	771	-	.	ID="RND-1_FAMILY-866";TEgroup="ctg_1%7CRND-1_FAMILY-866%7C1";Tend="1702";Tstart="958";shortTE="F";uid="5d4d77b1-bf80-41bd-ad30-e1095b89630b"
WOFM01000001.1	RepeatMasker	Unknown	322265	322684	695	-	.	ID="RND-6_FAMILY-517";Tend="2228";Tstart="1806";shortTE="F";uid="d7fe09af-00bc-4c80-bc7b-6e04389d3161"
WOFM01000001.1	RepeatMasker	LTR/Gypsy	452739	457582	35349	-	.	ID="RND-1_FAMILY-150";Tend="7185";Tstart="2317";shortTE="F";uid="8122d174-d436-4c8c-9257-1532a889beac"
WOFM01000001.1	RepeatMasker	LTR/Gypsy	256160	261969	32787	-	.	ID="RND-5_FAMILY-1723";TEgroup="ctg_1%7CRND-5_FAMILY-1723%7C1";Tend="6975";Tstart="4";shortTE="F";uid="09ad1bf2-1f06-4918-b69c-c95ad1926ae3"
WOFM01000001.1	RepeatMasker	Unknown	308634	309001	2021	-	.	ID="RND-1_FAMILY-570";Tend="1941";Tstart="1571";shortTE="F";uid="21c97a37-e374-4216-86f4-852a6e6e70ce"
WOFM01000001.1	RepeatMasker	Unknown	40527	41420	1899	-	.	ID="RND-6_FAMILY-441";TEgroup="ctg_1%7CRND-6_FAMILY-441%7C1";Tend="1584";Tstart="140";shortTE="F";uid="59c2c6ab-1022-49dd-b625-ddec24a33e74"
WOFM01000001.1	RepeatMasker	Unknown	465102	465244	985	-	.	ID="RND-1_FAMILY-523";Tend="1804";Tstart="1661";shortTE="F";uid="d907254f-bb27-43eb-b24b-a1d784083691"
WOFM01000001.1	RepeatMasker	LTR/Copia	281890	282466	3049	-	.	ID="RND-5_FAMILY-4028";Tend="1410";Tstart="821";shortTE="F";uid="c22b12f5-23e8-4025-a01e-bc5ad29be3c9"
WOFM01000001.1	RepeatMasker	Unknown	415642	415798	779	-	.	ID="RND-5_FAMILY-1089";Tend="1298";Tstart="1150";shortTE="F";uid="e1f06006-b215-4dad-99ba-bccc9822023a"
WOFM01000001.1	RepeatMasker	Unknown	438864	439371	1137	-	.	ID="RND-1_FAMILY-126";Tend="1661";Tstart="1130";shortTE="F";uid="86b8e82f-0043-47fb-8a26-2a9e3e978876"
WOFM01000001.1	RepeatMasker	Unknown	243585	243763	1422	-	.	ID="RND-1_FAMILY-70";Tend="1166";Tstart="988";shortTE="F";uid="fb5a1729-0c5d-4f66-9c22-d42ee0ee5372"
WOFM01000001.1	RepeatMasker	DNA/hAT	348409	348700	1291	-	.	ID="RND-5_FAMILY-1560";Tend="1280";Tstart="985";shortTE="F";uid="50deded3-7dfd-4773-a747-4dcd98a32f07"
WOFM01000001.1	RepeatMasker	LTR/Gypsy	457572	458949	2033	-	.	ID="RND-1_FAMILY-651";TEgroup="ctg_1%7CRND-1_FAMILY-651%7C1";Tend="2018";Tstart="271";shortTE="F";uid="6424edde-f07f-4eb4-9a8f-48ae8f63f6bb"
WOFM01000001.1	RepeatMasker	LTR/Copia	532013	532311	1933	-	.	ID="RND-4_FAMILY-542";Tend="4527";Tstart="4228";shortTE="F";uid="05bb1837-53e8-41b7-83d1-a64515eb63cf"
WOFM01000001.1	RepeatMasker	DNA/hAT-hAT19	181122	191198	68556	-	.	ID="RND-6_FAMILY-2501";Tend="10042";Tstart="56";shortTE="F";uid="456f6c3c-bd0f-408c-aff9-e9446ae23625"
WOFM01000001.1	RepeatMasker	Unknown	213796	214033	980	-	.	ID="RND-3_FAMILY-526";Tend="1179";Tstart="954";shortTE="F";uid="c7b4f365-42dc-426f-a447-dd52d10cbf7b"
WOFM01000001.1	RepeatMasker	Unknown	321671	322237	3567	-	.	ID="RND-1_FAMILY-924";Tend="2457";Tstart="1891";shortTE="F";uid="c3d5a9e5-0874-4797-86b0-e9e77e08a667"
WOFM01000001.1	RepeatMasker	LTR/Pao	505136	507839	18368	-	.	ID="RND-1_FAMILY-932";Tend="3918";Tstart="1222";shortTE="F";uid="fcec0ea9-fc38-4276-a5f3-413d019cfdc1"
WOFM01000001.1	RepeatMasker	Unknown	395673	395851	1252	-	.	ID="RND-1_FAMILY-264";Tend="1122";Tstart="943";shortTE="F";uid="36c9962a-b295-4e46-8778-659e440f8ad7"
WOFM01000001.1	RepeatMasker	Unknown	304238	304591	1704	-	.	ID="RND-1_FAMILY-58";Tend="1223";Tstart="778";shortTE="F";uid="23b8db35-8d96-4508-870b-0395c3b69d80"
WOFM01000001.1	RepeatMasker	Unknown	96762	97550	4671	-	.	ID="RND-6_FAMILY-768";Tend="1769";Tstart="959";shortTE="F";uid="11ef79b2-32b2-4c79-b369-a9e61896d2ad"
WOFM01000001.1	RepeatMasker	RC/Helitron	394173	394760	606	-	.	ID="RND-5_FAMILY-2192";TEgroup="ctg_1%7CRND-5_FAMILY-2192%7C1";Tend="1476";Tstart="656";shortTE="F";uid="a156a41e-3e9b-467b-a8a9-12ce3a3afd93"
WOFM01000001.1	RepeatMasker	Unknown	474076	474303	850	-	.	ID="RND-1_FAMILY-178";Tend="1264";Tstart="1025";shortTE="F";uid="63c9e114-1552-4916-b4aa-0071aa1d79e8"
WOFM01000001.1	RepeatMasker	DNA/hAT-Pegasus	298628	300199	1344	-	.	ID="RND-1_FAMILY-316";TEgroup="ctg_1%7CRND-1_FAMILY-316%7C1";Tend="2512";Tstart="836";shortTE="F";uid="60e8762d-cba5-4772-bb7e-01bbea70663d"
WOFM01000001.1	RepeatMasker	Unknown	329642	330076	2971	-	.	ID="RND-1_FAMILY-1043";Tend="1355";Tstart="937";shortTE="F";uid="5d3b2b0f-f03d-4b3c-84aa-a9b5c83cf6e8"
WOFM01000001.1	RepeatMasker	LTR/Gypsy	478982	479219	907	-	.	ID="RND-3_FAMILY-275";Tend="7465";Tstart="7213";shortTE="F";uid="ba1e0b05-cc57-4236-8029-fa42b9c6fe48"
WOFM01000001.1	RepeatMasker	DNA/hAT-Tip100	445233	445476	524	-	.	ID="RND-4_FAMILY-1429";TEgroup="ctg_1%7CRND-4_FAMILY-1429%7C1";Tend="1289";Tstart="940";shortTE="F";uid="4fcec150-49d7-4b31-ac88-4b41af13739b"
WOFM01000001.1	RepeatMasker	Unknown	286783	286981	1328	-	.	ID="RND-5_FAMILY-212";Tend="1267";Tstart="1069";shortTE="F";uid="66f7d4ea-8073-4075-8734-39d6299a39d5"
WOFM01000001.1	RepeatMasker	Unknown	148723	149181	1299	-	.	ID="RND-5_FAMILY-187";Tend="1255";Tstart="820";shortTE="F";uid="45d1bfe1-0c31-409b-a697-ff17a7615a10"
WOFM01000001.1	RepeatMasker	LTR/Gypsy	492208	492479	803	-	.	ID="GYPSY-24_DEL-I";Tend="2818";Tstart="2585";shortTE="F";uid="8afbfeea-2b24-4479-be95-c50ab0f1af30"
WOFM01000001.1	RepeatMasker	DNA/hAT-Tip100	191199	191386	570	-	.	ID="RND-5_FAMILY-1758";Tend="1732";Tstart="1530";shortTE="F";uid="70315327-ab71-4199-9b03-79ca04657d66"
WOFM01000001.1	RepeatMasker	Unknown	130496	133254	3312	-	.	ID="RND-6_FAMILY-659";Tend="2505";Tstart="51";shortTE="F";uid="e8b2fd2b-31d1-42ff-ac1b-54bf707f0486"
WOFM01000001.1	RepeatMasker	Unknown	111635	111994	1501	-	.	ID="RND-5_FAMILY-30";Tend="756";Tstart="396";shortTE="F";uid="1ae9a30e-87a2-4312-baaf-9c1dc8bed158"
WOFM01000001.1	RepeatMasker	DNA/Kolobok-T2	471721	473347	5329	-	.	ID="RND-1_FAMILY-16";Tend="6998";Tstart="5338";shortTE="F";uid="357aa36a-2756-4817-b993-ef8ce21eddca"
WOFM01000001.1	RepeatMasker	Unknown	424726	425209	3300	-	.	ID="RND-1_FAMILY-703";Tend="1582";Tstart="1072";shortTE="F";uid="dbb61d7c-b546-450f-904f-cfec0fa3d0e5"
WOFM01000001.1	RepeatMasker	Unknown	54140	54963	6709	-	.	ID="RND-1_FAMILY-380";Tend="1770";Tstart="947";shortTE="F";uid="060f5b2b-11f1-4fe8-86ff-188243e53023"
WOFM01000001.1	RepeatMasker	Unknown	460342	460597	1893	-	.	ID="RND-5_FAMILY-2154";Tend="1215";Tstart="959";shortTE="F";uid="0496d665-b3e7-43f0-86b6-30a417153033"
WOFM01000001.1	RepeatMasker	DNA/Academ-1	44918	45128	993	-	.	ID="RND-6_FAMILY-1298";Tend="1297";Tstart="1076";shortTE="F";uid="7c10b52d-88a1-47b7-888f-f1c12cf711ee"
WOFM01000001.1	RepeatMasker	DNA/Kolobok-T2	208290	208753	2254	-	.	ID="RND-1_FAMILY-16";Tend="515";Tstart="39";shortTE="F";uid="aedc5a9d-df03-4188-a1d8-e10267a70960"
WOFM01000001.1	RepeatMasker	Unknown	399106	399298	496	-	.	ID="RND-4_FAMILY-1521";Tend="1095";Tstart="900";shortTE="F";uid="acd689a5-e347-4e18-bde5-9c7d339371f6"
WOFM01000001.1	RepeatMasker	LTR/Gypsy	59158	68762	69272	-	.	ID="RND-6_FAMILY-1815";Tend="9707";Tstart="7";shortTE="F";uid="f64f7f59-40c1-4211-9e8e-72e2708658bb"
WOFM01000001.1	RepeatMasker	Unknown	71034	71672	2354	-	.	ID="RND-2_FAMILY-36";Tend="1754";Tstart="1138";shortTE="F";uid="f7459bbb-69b5-4407-84de-abfedec5f108"
WOFM01000001.1	RepeatMasker	DNA/CMC-EnSpm	126239	126441	552	-	.	ID="RND-5_FAMILY-1430";Tend="340";Tstart="180";shortTE="F";uid="25ec4387-5096-4fc8-bf3e-517268600dcf"
WOFM01000001.1	RepeatMasker	LTR/Gypsy	337023	339947	19774	-	.	ID="RND-1_FAMILY-503";Tend="6181";Tstart="3141";shortTE="F";uid="142e13e0-3a5b-406f-8a10-9aab95a2e438"
WOFM01000001.1	RepeatMasker	LTR/Copia	356270	363441	56110	-	.	ID="RND-6_FAMILY-1429";Tend="6971";Tstart="1";shortTE="F";uid="2badb36b-b97c-43d2-9e40-8fc44755bc91"
WOFM01000001.1	RepeatMasker	Unknown	218617	218749	641	-	.	ID="RND-1_FAMILY-175";Tend="1045";Tstart="926";shortTE="F";uid="14f25a1a-7732-49a8-8559-554879e6b27f"
WOFM01000001.1	RepeatMasker	LTR/Gypsy	20813	21290	3758	-	.	ID="RND-1_FAMILY-259";Tend="6302";Tstart="5828";shortTE="F";uid="db97b404-6acb-4cc6-b831-3b2a44e5c771"
WOFM01000001.1	RepeatMasker	Unknown	3389	3635	702	-	.	ID="RND-1_FAMILY-1139";Tend="1361";Tstart="1114";shortTE="F";uid="1587ec18-347e-4dcc-a2eb-a473e8383e20"
WOFM01000001.1	RepeatMasker	Unknown	349047	349198	701	-	.	ID="RND-1_FAMILY-319";Tend="1341";Tstart="1188";shortTE="F";uid="0bdab93d-b65d-4022-8655-4d8ccd4fdbe3"
WOFM01000001.1	RepeatMasker	Unknown	91636	92016	2296	-	.	ID="RND-6_FAMILY-1576";Tend="1572";Tstart="1191";shortTE="F";uid="f895382c-ceb6-4da7-8ff0-9b76afe163a7"
WOFM01000001.1	RepeatMasker	Unknown	28639	28835	691	-	.	ID="RND-6_FAMILY-3132";Tend="1751";Tstart="1284";shortTE="F";uid="cfbecfa2-b269-4f81-82a1-7112e38b12d4"
WOFM01000001.1	RepeatMasker	RC/Helitron	278085	278312	1171	-	.	ID="RND-4_FAMILY-590";Tend="1583";Tstart="1360";shortTE="F";uid="713dce18-028a-4af0-8033-846d243037ed"
WOFM01000001.1	RepeatMasker	Unknown	143173	143694	4299	-	.	ID="RND-1_FAMILY-198";Tend="1463";Tstart="939";shortTE="F";uid="dfd20f84-4b25-47a4-91fe-f5dce995382b"
WOFM01000001.1	RepeatMasker	Unknown	209161	209714	1599	-	.	ID="RND-1_FAMILY-10";Tend="1507";Tstart="972";shortTE="F";uid="d5e8b444-f256-4a04-b73a-ccd7c2832618"
WOFM01000001.1	RepeatMasker	Unknown	30896	31235	574	-	.	ID="RND-1_FAMILY-396";TEgroup="ctg_1%7CRND-1_FAMILY-396%7C1";Tend="1278";Tstart="1023";shortTE="T";uid="a8084ac5-919c-47c7-8c71-d3532b109690"
WOFM01000001.1	RepeatMasker	DNA/Sola-1	293128	293427	537	-	.	ID="RND-6_FAMILY-2697";Tend="3280";Tstart="2982";shortTE="F";uid="f91a28f4-4df6-4017-a505-d5609d94a3f6"
WOFM01000001.1	RepeatMasker	DNA/P	88519	88791	1583	-	.	ID="RND-6_FAMILY-4028";Tend="797";Tstart="526";shortTE="F";uid="ecc29e3b-a816-4e17-83c9-2fcb74a2400d"
WOFM01000001.1	RepeatMasker	Unknown	368272	368469	497	-	.	ID="RND-1_FAMILY-6";Tend="2679";Tstart="2479";shortTE="F";uid="ecbe7aa5-3e3f-4d6d-bbd0-31804c55df14"
WOFM01000001.1	RepeatMasker	Unknown	30101	30293	957	-	.	ID="RND-4_FAMILY-305";Tend="1144";Tstart="933";shortTE="F";uid="b2216e1c-7e32-4912-a949-f730739a9f47"
WOFM01000001.1	RepeatMasker	RC/Helitron	135498	135601	431	-	.	ID="RND-5_FAMILY-2749";Tend="1087";Tstart="987";shortTE="F";uid="4068beac-9d77-41be-a840-4f81dbabf9b4"
WOFM01000001.1	RepeatMasker	DNA/Kolobok-T2	379828	379955	980	-	.	ID="RND-1_FAMILY-269";Tend="4387";Tstart="4260";shortTE="F";uid="7d9cf829-2d6b-4c89-9729-951dd9553cb9"
WOFM01000001.1	RepeatMasker	Unknown	27267	27669	2234	-	.	ID="RND-4_FAMILY-958";Tend="1353";Tstart="909";shortTE="F";uid="82ceda33-9969-4333-8027-590e7211b35a"
WOFM01000001.1	RepeatMasker	LINE/RTE-BovB	161669	161931	1949	-	.	ID="RND-6_FAMILY-194";Tend="2055";Tstart="1779";shortTE="F";uid="bab0f1fc-efb1-4f70-9c5c-6f5931b79827"
WOFM01000001.1	RepeatMasker	RC/Helitron	110626	111454	4203	-	.	ID="RND-5_FAMILY-2749";Tend="1765";Tstart="913";shortTE="F";uid="3d11bbbf-9855-4311-a2f1-81672e469560"
WOFM01000001.1	RepeatMasker	LTR/Copia	330449	331676	742	-	.	ID="RND-6_FAMILY-3006";Tend="5700";Tstart="4473";shortTE="F";uid="92ffbe2b-d74d-49bc-8a97-f6d15620fa70"
WOFM01000001.1	RepeatMasker	LTR/Copia	537442	542710	44414	-	.	ID="RND-1_FAMILY-510";Tend="6101";Tstart="838";shortTE="F";uid="b76ac2c6-37f5-4920-bfba-1df49ba933f0"
WOFM01000001.1	RepeatMasker	Unknown	277172	278090	7318	-	.	ID="RND-1_FAMILY-139";Tend="1844";Tstart="900";shortTE="F";uid="3a80dc7c-43cb-4011-bf5e-cfadc9abad94"
WOFM01000001.1	RepeatMasker	LTR/Copia	477198	477888	980	-	.	ID="RND-6_FAMILY-617";Tend="1605";Tstart="426";shortTE="F";uid="33e9c0bf-8820-458a-b902-c27908195a9e"
WOFM01000001.1	RepeatMasker	LTR/Gypsy	124936	125550	4735	-	.	ID="RND-1_FAMILY-55";Tend="1601";Tstart="991";shortTE="F";uid="97bc9f35-b76a-4c52-a78f-fb558a0d3085"
WOFM01000001.1	RepeatMasker	Unknown	393675	394075	1008	-	.	ID="RND-1_FAMILY-1120";TEgroup="ctg_1%7CRND-1_FAMILY-1120%7C1";Tend="1280";Tstart="1025";shortTE="F";uid="7413f655-75b3-4335-91de-b5e1a1985da7"
WOFM01000001.1	RepeatMasker	LTR/Gypsy	417628	418140	923	-	.	ID="RND-6_FAMILY-2734";Tend="9237";Tstart="8690";shortTE="F";uid="8662755e-adb9-4a7e-93bf-96af30c47537"
WOFM01000001.1	RepeatMasker	Unknown	395512	395680	920	-	.	ID="RND-1_FAMILY-317";Tend="1088";Tstart="920";shortTE="F";uid="3779ccd2-03da-447b-8f1e-a941ba65ce9e"
WOFM01000001.1	RepeatMasker	Unknown	316121	316466	1652	-	.	ID="RND-6_FAMILY-9161";Tend="1180";Tstart="789";shortTE="F";uid="adba7960-fc50-48b2-ab82-fcefdb203447"
WOFM01000001.1	RepeatMasker	DNA/TcMar-Mariner	467717	467836	480	-	.	ID="RND-6_FAMILY-9025";Tend="1530";Tstart="1403";shortTE="F";uid="3862d725-192a-4a68-9a3a-5390dc954d9a"
WOFM01000001.1	RepeatMasker	LTR/Gypsy	370404	377443	55460	-	.	ID="RND-6_FAMILY-550";Tend="7776";Tstart="739";shortTE="F";uid="85b7a4cb-71ba-403f-9403-e2a7672cf84a"
WOFM01000001.1	RepeatMasker	Unknown	19054	19514	2322	-	.	ID="RND-5_FAMILY-784";Tend="1556";Tstart="1089";shortTE="F";uid="36865a81-8d8c-4c7d-991a-5974afc4b5c9"
WOFM01000001.1	RepeatMasker	Unknown	305461	305762	1572	-	.	ID="RND-6_FAMILY-9161";Tend="1725";Tstart="1400";shortTE="F";uid="a3ee0559-4e46-41c1-902f-4bfee66f4bb2"
WOFM01000001.1	RepeatMasker	Unknown	321351	321669	1705	-	.	ID="RND-1_FAMILY-814";Tend="1971";Tstart="1651";shortTE="F";uid="9bdf77b5-6aa4-43ba-9801-53c18a6f42f1"
WOFM01000001.1	RepeatMasker	Unknown	344607	344782	1503	-	.	ID="RND-1_FAMILY-70";Tend="1166";Tstart="991";shortTE="F";uid="bd216bc5-40ea-46a0-8c4f-b1730ba6fc1a"
WOFM01000001.1	RepeatMasker	Unknown	211240	211543	1620	-	.	ID="RND-6_FAMILY-10371";Tend="934";Tstart="588";shortTE="F";uid="56b6e155-6117-419a-9c29-f5bebec19bd9"
WOFM01000001.1	RepeatMasker	LINE/CR1	307655	307947	969	-	.	ID="RND-6_FAMILY-7492";Tend="1066";Tstart="777";shortTE="F";uid="c6780bee-36eb-47c1-bb1d-70b341a918b9"
WOFM01000001.1	RepeatMasker	Unknown	24538	24865	911	-	.	ID="RND-6_FAMILY-5387";Tend="1295";Tstart="977";shortTE="F";uid="26634df7-73d8-4f23-8d8a-0de2ead0972a"
WOFM01000001.1	RepeatMasker	LTR/Gypsy	255955	256159	605	-	.	ID="GYPSY-24_DEL-I";Tend="2832";Tstart="2609";shortTE="F";uid="0cd16984-cf4f-4a01-b922-b36760c7ce6c"
WOFM01000001.1	RepeatMasker	Unknown	445479	446175	2893	-	.	ID="RND-4_FAMILY-84";Tend="2780";Tstart="1429";shortTE="F";uid="bab00dd9-ddfd-40e9-89be-927d1543b875"
WOFM01000001.1	RepeatMasker	Unknown	345514	345831	2213	-	.	ID="RND-1_FAMILY-657";Tend="1204";Tstart="885";shortTE="F";uid="15df69e3-1c16-4ea2-a8dd-5e48baca299d"
WOFM01000001.1	RepeatMasker	DNA/CMC-EnSpm	124262	124937	1029	-	.	ID="RND-5_FAMILY-1430";Tend="1117";Tstart="423";shortTE="F";uid="4fedbeb2-ab30-4b2e-bd2f-eecf3f490563"
WOFM01000001.1	RepeatMasker	Unknown	286465	286785	1717	-	.	ID="RND-1_FAMILY-319";Tend="1366";Tstart="993";shortTE="F";uid="2c9a7898-3da8-4460-8fb5-9911f41b07fc"
WOFM01000001.1	RepeatMasker	LTR/Gypsy	397039	397177	500	-	.	ID="GYPSY-24_DEL-I";Tend="2751";Tstart="2607";shortTE="F";uid="bbac36cd-31b7-400b-9afe-d9d5a3ec7419"
WOFM01000001.1	RepeatMasker	Unknown	211937	212278	1248	-	.	ID="RND-5_FAMILY-714";Tend="1241";Tstart="929";shortTE="F";uid="43cb0aeb-ae24-4bd4-a73f-27c429c51d92"
WOFM01000001.1	RepeatMasker	DNA/Crypton-I	397460	397985	3235	-	.	ID="RND-1_FAMILY-57";Tend="1528";Tstart="984";shortTE="F";uid="00cf8050-1cfb-4090-b8f2-6495a69f992a"
WOFM01000001.1	RepeatMasker	Unknown	405322	405608	553	-	.	ID="RND-1_FAMILY-328";Tend="1276";Tstart="997";shortTE="F";uid="f88a7161-2f37-4c5f-a9c8-12d2107cfbc6"
WOFM01000001.1	RepeatMasker	Unknown	327201	327416	786	-	.	ID="RND-1_FAMILY-175";Tend="1057";Tstart="867";shortTE="F";uid="d21b7378-5991-4d1d-b311-49501fde4a58"
WOFM01000001.1	RepeatMasker	Unknown	174821	175485	2644	-	.	ID="RND-4_FAMILY-1083";Tend="1563";Tstart="949";shortTE="F";uid="4f3d9582-d622-4f75-a3e9-9f7cc8f9a1ec"
WOFM01000001.1	RepeatMasker	LTR/Gypsy	383015	384517	5618	-	.	ID="RND-4_FAMILY-559";Tend="2331";Tstart="858";shortTE="F";uid="4cb59496-759b-4032-90cb-659868ced5cd"
WOFM01000001.1	RepeatMasker	Unknown	297337	298055	2020	-	.	ID="RND-1_FAMILY-1107";Tend="1605";Tstart="820";shortTE="F";uid="3b2f8c3f-633d-46b7-a994-f1be8574737a"
WOFM01000001.1	RepeatMasker	Unknown	303726	304127	2589	-	.	ID="RND-1_FAMILY-98";Tend="1359";Tstart="942";shortTE="F";uid="f9183472-8d9e-472c-a782-3a571c8d5a2f"
WOFM01000001.1	RepeatMasker	Unknown	379663	379829	628	-	.	ID="RND-5_FAMILY-714";Tend="1255";Tstart="1096";shortTE="F";uid="8484604a-cbca-4aaa-915b-8ae37adbe7e4"
WOFM01000001.1	RepeatMasker	Unknown	444670	445215	3311	-	.	ID="RND-1_FAMILY-39";Tend="1590";Tstart="1004";shortTE="F";uid="a3fefb58-3c6b-4379-88aa-ad92db5a3042"
WOFM01000001.1	RepeatMasker	DNA/Academ-1	26737	27124	1033	-	.	ID="RND-6_FAMILY-1298";Tend="1419";Tstart="967";shortTE="F";uid="96c49c68-b4cd-4827-8c64-732e0ac0806c"
WOFM01000001.1	RepeatMasker	LTR/Gypsy	204845	207520	8827	-	.	ID="RND-1_FAMILY-184";Tend="3780";Tstart="1112";shortTE="F";uid="fae3415f-d4d3-4ef4-be38-c65be963c8e6"
WOFM01000001.1	RepeatMasker	Unknown	465613	466337	5011	-	.	ID="RND-1_FAMILY-523";Tend="1668";Tstart="952";shortTE="F";uid="0b1d719a-8ff1-4677-bee8-5edf0730aad8"
WOFM01000001.1	RepeatMasker	Unknown	106989	107328	1829	-	.	ID="RND-3_FAMILY-213";Tend="1223";Tstart="877";shortTE="F";uid="815a0cce-1507-438e-87d7-cae1e043a6a2"
WOFM01000001.1	RepeatMasker	Unknown	425249	425457	724	-	.	ID="RND-5_FAMILY-123";Tend="3195";Tstart="2984";shortTE="F";uid="3a30fcb2-b7d1-45f4-9e1d-c52f20e12de1"
WOFM01000001.1	RepeatMasker	DNA/Maverick	382412	383017	2450	-	.	ID="RND-6_FAMILY-3880";Tend="7067";Tstart="6391";shortTE="F";uid="0db8bce4-897f-4c79-877e-a3c6cfd1c929"
WOFM01000001.1	RepeatMasker	LTR/Gypsy	319064	319196	479	-	.	ID="RND-1_FAMILY-800";Tend="1222";Tstart="1090";shortTE="F";uid="71ca6c6c-b410-43a4-aad5-1a77722e116a"
WOFM01000001.1	RepeatMasker	Unknown	74726	74977	969	-	.	ID="RND-6_FAMILY-1076";Tend="1379";Tstart="1116";shortTE="F";uid="2823e0fd-fc77-438e-ac24-5a97161de5a5"
WOFM01000001.1	RepeatMasker	Unknown	398889	399060	1106	-	.	ID="RND-4_FAMILY-1523";Tend="1182";Tstart="988";shortTE="F";uid="40ced4b5-0c3e-4af5-a8db-791ec560d5b9"
WOFM01000001.1	RepeatMasker	DNA/Kolobok-T2	473348	473587	1270	-	.	ID="RND-1_FAMILY-15";Tend="1057";Tstart="817";shortTE="F";uid="77e46f14-d744-4621-9282-e6cad6436ed2"
WOFM01000001.1	RepeatMasker	LTR/ERVL	417385	417628	1346	-	.	ID="RND-6_FAMILY-2526";Tend="2229";Tstart="1979";shortTE="F";uid="2b374907-3053-4195-a0a8-931298ddb370"
WOFM01000001.1	RepeatMasker	Unknown	285790	286033	1754	-	.	ID="RND-5_FAMILY-2114";Tend="1137";Tstart="883";shortTE="F";uid="9aa172d7-55d5-4f93-b118-96750c484683"
WOFM01000001.1	RepeatMasker	Unknown	369947	370178	1014	-	.	ID="RND-6_FAMILY-7889";Tend="1969";Tstart="1726";shortTE="F";uid="02ca1e54-8737-4105-b931-f2c0d65c1aee"
WOFM01000001.1	RepeatMasker	Unknown	88782	88931	581	-	.	ID="RND-1_FAMILY-10";Tend="1116";Tstart="966";shortTE="F";uid="4eff7b54-b182-48dd-8091-3707a069f562"
WOFM01000001.1	RepeatMasker	DNA/hAT-Tip100	311331	311742	526	-	.	ID="RND-5_FAMILY-347";Tend="1189";Tstart="763";shortTE="F";uid="42dfa96c-8f71-48ca-a8d4-569684d7d21d"
WOFM01000001.1	RepeatMasker	Unknown	161990	162113	677	-	.	ID="RND-1_FAMILY-159";Tend="1111";Tstart="976";shortTE="F";uid="94a37a5f-5af0-47eb-a65b-1a43706f8e06"
WOFM01000001.1	RepeatMasker	DNA/hAT-Tip100	215150	215307	796	-	.	ID="RND-4_FAMILY-959";Tend="1278";Tstart="1106";shortTE="F";uid="57488fd9-097c-4b6b-82ea-34a1fdd73484"
WOFM01000001.1	RepeatMasker	Unknown	148152	148504	1415	-	.	ID="RND-4_FAMILY-1467";Tend="1181";Tstart="760";shortTE="F";uid="56fec143-3e1c-42ff-8c57-5fb316649a4e"
WOFM01000001.1	RepeatMasker	Unknown	320055	320600	2990	-	.	ID="RND-1_FAMILY-10";Tend="1865";Tstart="1307";shortTE="F";uid="e0dbad9f-4e57-4ac9-b596-f89064a35ad9"
WOFM01000001.1	RepeatMasker	DNA/Kolobok-T2?	33873	34312	1763	-	.	ID="RND-1_FAMILY-67";Tend="1183";Tstart="734";shortTE="F";uid="f8bb8e38-03f6-4dca-82ec-ed71e51b2c75"
WOFM01000001.1	RepeatMasker	Unknown	12062	12301	1141	-	.	ID="RND-1_FAMILY-933";Tend="1452";Tstart="1180";shortTE="F";uid="f3778234-4f68-450a-b104-26cb13c7984a"
WOFM01000001.1	RepeatMasker	Unknown	385699	386005	2498	-	.	ID="RND-1_FAMILY-500";Tend="1361";Tstart="1055";shortTE="F";uid="a669f2bb-eac3-4953-b250-41c0f2f87518"
WOFM01000001.1	RepeatMasker	RC/Helitron	393547	393665	485	-	.	ID="RND-5_FAMILY-2192";Tend="1764";Tstart="1646";shortTE="F";uid="8f074164-0c18-4738-841c-a9e1285d4db9"
WOFM01000001.1	RepeatMasker	Unknown	479774	480380	4683	-	.	ID="RND-1_FAMILY-811";Tend="1568";Tstart="943";shortTE="F";uid="1efea9cd-593f-4f31-9f1a-aea9ec36fa9f"
WOFM01000001.1	RepeatMasker	Unknown	115493	115631	472	-	.	ID="RND-1_FAMILY-402";Tend="1657";Tstart="1496";shortTE="F";uid="1aad0188-ea58-46e8-895b-efc267e09129"
WOFM01000001.1	RepeatMasker	Unknown	310978	311301	911	-	.	ID="RND-6_FAMILY-3674";Tend="745";Tstart="409";shortTE="F";uid="85e3c47c-d330-49cf-a18f-c27073e4d11e"
WOFM01000001.1	RepeatMasker	DNA/Crypton-I	24044	24226	698	-	.	ID="RND-1_FAMILY-254";Tend="1504";Tstart="1328";shortTE="F";uid="42f2dc8d-40c3-4b55-8180-ddbf463f78ab"
WOFM01000001.1	RepeatMasker	Unknown	479600	479773	1253	-	.	ID="RND-1_FAMILY-70";Tend="1169";Tstart="996";shortTE="F";uid="3ba6f8c8-0dfe-4db8-8fa2-82d6c26f7333"
WOFM01000001.1	RepeatMasker	LTR/Gypsy	228007	233121	35031	-	.	ID="RND-3_FAMILY-275";Tend="5471";Tstart="337";shortTE="F";uid="0f069fad-7fa3-4fa8-bb2f-5323b0775097"
WOFM01000001.1	RepeatMasker	Unknown	345131	345425	1909	-	.	ID="RND-6_FAMILY-44";Tend="1279";Tstart="980";shortTE="F";uid="040491e9-0a73-4ddb-9cfb-fa05216ffded"
WOFM01000001.1	RepeatMasker	LTR/Copia	536852	537465	5014	-	.	ID="RND-6_FAMILY-3006";Tend="5957";Tstart="5349";shortTE="F";uid="b6b6b44e-3882-47e2-9f56-4fa9f7403d9c"
WOFM01000109.1	RepeatMasker	LINE/R2-NeSL	486900	487445	3777	+	.	ID="RND-3_FAMILY-38";Tend="1458";Tstart="938";shortTE="F";uid="89d6f925-15a5-4271-8d32-17a54b8570c4"
WOFM01000109.1	RepeatMasker	Unknown	705201	705549	1451	+	.	ID="RND-4_FAMILY-1083";Tend="1479";Tstart="1119";shortTE="F";uid="fbb32400-87ba-4aa4-8a89-7cacd1f75d0f"
WOFM01000109.1	RepeatMasker	Unknown	775129	776046	5381	+	.	ID="RND-4_FAMILY-84";Tend="1838";Tstart="927";shortTE="F";uid="ed2aa773-685f-4a60-abab-cc703ce4ca43"
WOFM01000109.1	RepeatMasker	Unknown	792427	792908	3770	+	.	ID="RND-2_FAMILY-36";Tend="1141";Tstart="384";shortTE="F";uid="6d288fa1-d928-42ad-8093-dc956ca6eb49"
WOFM01000109.1	RepeatMasker	Unknown	506144	506575	2767	+	.	ID="RND-1_FAMILY-60";Tend="1396";Tstart="959";shortTE="F";uid="14ab3817-6cb3-4826-b0a7-2f641b88822c"
WOFM01000109.1	RepeatMasker	LTR/Gypsy	58926	65899	58551	+	.	ID="RND-5_FAMILY-1723";Tend="6984";Tstart="12";shortTE="F";uid="57ea3a56-76c1-444b-ad16-2694efa8b49f"
WOFM01000109.1	RepeatMasker	DNA/CMC-Chapaev-3	454522	455009	2688	+	.	ID="RND-5_FAMILY-3365";Tend="1810";Tstart="1325";shortTE="F";uid="e7897a8d-7aad-424b-a6ba-5d3053890396"
WOFM01000109.1	RepeatMasker	Unknown	84348	84520	1071	+	.	ID="RND-6_FAMILY-4842";Tend="978";Tstart="817";shortTE="F";uid="0147abbd-9644-4a23-bb07-fa4d4be314f7"
WOFM01000109.1	RepeatMasker	Unknown	541858	542177	1284	+	.	ID="RND-1_FAMILY-10";Tend="1382";Tstart="1074";shortTE="F";uid="1982b40f-92a6-4d85-80ce-a7b196ef8361"
WOFM01000109.1	RepeatMasker	LINE/R2-NeSL	645777	646165	2128	+	.	ID="RND-3_FAMILY-38";Tend="1322";Tstart="939";shortTE="F";uid="ebc6fb59-20d5-4d2a-89d2-cb5f321929fd"
WOFM01000109.1	RepeatMasker	Unknown	489573	490013	2578	+	.	ID="RND-5_FAMILY-2131";Tend="1299";Tstart="818";shortTE="F";uid="1a188864-f5c9-4e11-8da3-26c4542197e6"
WOFM01000109.1	RepeatMasker	DNA/Kolobok-T2	691501	691975	2357	+	.	ID="RND-1_FAMILY-16";Tend="515";Tstart="30";shortTE="F";uid="94d8a813-1381-4dfe-b854-d706d52bdb28"
WOFM01000109.1	RepeatMasker	Unknown	758841	759658	2170	+	.	ID="RND-1_FAMILY-595";Tend="1746";Tstart="907";shortTE="F";uid="d2fec8c1-09e2-4eed-98d2-b9ea0ac1bd6a"
WOFM01000109.1	RepeatMasker	Unknown	776510	777252	4415	+	.	ID="RND-5_FAMILY-129";Tend="1675";Tstart="917";shortTE="F";uid="37b5630d-2135-4f74-849b-088e3a407fda"
WOFM01000109.1	RepeatMasker	Unknown	39331	39485	1058	+	.	ID="RND-5_FAMILY-1247";Tend="1213";Tstart="1059";shortTE="F";uid="447ac7e1-8fa4-43fa-b4a7-4ec02761290e"
WOFM01000109.1	RepeatMasker	Unknown	700089	700395	1849	+	.	ID="RND-4_FAMILY-1509";Tend="1247";Tstart="930";shortTE="F";uid="ef29375e-19ea-4ca4-aba3-9b788deacf62"
WOFM01000109.1	RepeatMasker	Unknown	746550	746768	1282	+	.	ID="RND-1_FAMILY-197";Tend="1130";Tstart="879";shortTE="F";uid="69c022e2-fd6e-42e4-a79c-05223bf6d00d"
WOFM01000109.1	RepeatMasker	Unknown	348738	348844	486	+	.	ID="RND-5_FAMILY-7107";Tend="725";Tstart="610";shortTE="F";uid="02010aec-d621-4458-b1eb-bca7e9333ddd"
WOFM01000109.1	RepeatMasker	Unknown	375970	376206	1780	+	.	ID="RND-5_FAMILY-3740";Tend="1208";Tstart="953";shortTE="F";uid="eaf7639e-d9a4-4ef0-957f-26fb304d025c"
WOFM01000109.1	RepeatMasker	Unknown	407307	407974	3574	+	.	ID="RND-1_FAMILY-387";Tend="1698";Tstart="961";shortTE="F";uid="47bf90f0-251b-4658-9e3e-2625fd5ab7cf"
WOFM01000109.1	RepeatMasker	Unknown	760496	760683	1241	+	.	ID="RND-1_FAMILY-175";Tend="1043";Tstart="869";shortTE="F";uid="1f9dc4ae-1e37-4c37-806c-844937c242b6"
WOFM01000109.1	RepeatMasker	Unknown	814209	814386	1245	+	.	ID="RND-1_FAMILY-449";Tend="1160";Tstart="985";shortTE="F";uid="e8cf166e-2cb3-4620-a15d-4aee2da5ee85"
WOFM01000109.1	RepeatMasker	Unknown	656661	656878	1629	+	.	ID="RND-1_FAMILY-197";Tend="1128";Tstart="911";shortTE="F";uid="a3679f04-fede-4020-a3d2-fa4f49e6db0b"
WOFM01000109.1	RepeatMasker	LTR/Pao	249656	250123	3352	+	.	ID="RND-1_FAMILY-33";Tend="1402";Tstart="935";shortTE="F";uid="63711165-adce-4b0d-b84c-56b07b3dd86b"
WOFM01000109.1	RepeatMasker	Unknown	57302	57568	750	+	.	ID="RND-6_FAMILY-2382";Tend="1556";Tstart="1113";shortTE="F";uid="29946526-c7ce-44b5-a596-0fd7ba237284"
WOFM01000109.1	RepeatMasker	Unknown	399079	399185	602	+	.	ID="RND-5_FAMILY-3330";Tend="1148";Tstart="1039";shortTE="F";uid="3aef95a2-272b-46d6-9e39-fb5618110d08"
WOFM01000109.1	RepeatMasker	Unknown	453526	453693	729	+	.	ID="RND-5_FAMILY-129";Tend="1240";Tstart="1070";shortTE="F";uid="cb68c52c-977f-43ea-b633-b65fa9945947"
WOFM01000109.1	RepeatMasker	Unknown	653661	654463	5356	+	.	ID="RND-6_FAMILY-9161";Tend="1735";Tstart="927";shortTE="F";uid="360780ce-d293-4699-b3f5-e3422d6614f8"
WOFM01000109.1	RepeatMasker	Unknown	155917	156085	902	+	.	ID="RND-6_FAMILY-3416";Tend="701";Tstart="540";shortTE="F";uid="291cfd78-a052-42af-ad45-c82a26dfc79b"
WOFM01000109.1	RepeatMasker	LTR/Gypsy	594561	601434	58196	+	.	ID="RND-6_FAMILY-2014";Tend="7681";Tstart="796";shortTE="F";uid="018d0e28-640c-4dcf-96a1-2e7659e748be"
WOFM01000109.1	RepeatMasker	LTR/Gypsy	583281	583534	1030	+	.	ID="GYPSY-24_DEL-I";Tend="2821";Tstart="2574";shortTE="F";uid="cb8a9054-f751-4427-a28e-74b25351eaaf"
WOFM01000109.1	RepeatMasker	LINE/R2-NeSL	469506	470032	3409	+	.	ID="RND-3_FAMILY-38";Tend="1458";Tstart="899";shortTE="F";uid="5fec32cf-c391-409a-b57d-5cd19db79236"
WOFM01000109.1	RepeatMasker	LTR/Copia	114839	115104	2057	+	.	ID="RND-6_FAMILY-152";Tend="7876";Tstart="7612";shortTE="F";uid="86186359-3e66-4c1b-9b6b-ba13ff121cec"
WOFM01000109.1	RepeatMasker	Unknown	151102	151277	861	+	.	ID="RND-5_FAMILY-1089";Tend="1318";Tstart="1145";shortTE="F";uid="50d48b8c-dc0c-4dbb-9792-0b9ea5eed866"
WOFM01000109.1	RepeatMasker	Unknown	510537	510873	1767	+	.	ID="RND-1_FAMILY-402";Tend="1291";Tstart="922";shortTE="F";uid="58617572-0dfa-47cd-998c-93529146aba9"
WOFM01000109.1	RepeatMasker	Unknown	746242	746567	1400	+	.	ID="RND-5_FAMILY-784";Tend="1164";Tstart="868";shortTE="F";uid="32973e6e-08ed-4d76-ad92-11a0402f92b1"
WOFM01000109.1	RepeatMasker	RC/Helitron	700773	700969	1158	+	.	ID="RND-5_FAMILY-2792";Tend="1869";Tstart="1667";shortTE="F";uid="3f6263aa-a391-4393-8457-7bf8c1ed7eb3"
WOFM01000109.1	RepeatMasker	Unknown	537267	537818	3157	+	.	ID="RND-6_FAMILY-5097";Tend="1537";Tstart="1002";shortTE="F";uid="86ae6559-ff52-4722-a4c5-56b35a67e1dd"
WOFM01000109.1	RepeatMasker	Unknown	519965	520260	1927	+	.	ID="RND-5_FAMILY-129";Tend="1696";Tstart="1407";shortTE="F";uid="be586e46-10ed-4072-83c3-7b285a5008d9"
WOFM01000109.1	RepeatMasker	Unknown	485646	485923	431	+	.	ID="RND-5_FAMILY-634";TEgroup="ctg_10%7CRND-5_FAMILY-634%7C1";Tend="2917";Tstart="2787";shortTE="F";uid="c3128e19-633b-4a34-82d9-c470d3d9162a"
WOFM01000109.1	RepeatMasker	DNA/Kolobok-T2	545750	552569	46434	+	.	ID="RND-1_FAMILY-16";TEgroup="ctg_10%7CRND-1_FAMILY-16%7C1";Tend="6991";Tstart="39";shortTE="F";uid="4ceced07-e2aa-4e37-a0c5-d8d8ae701543"
WOFM01000109.1	RepeatMasker	Unknown	839947	840274	1141	+	.	ID="RND-6_FAMILY-1324";Tend="1238";Tstart="894";shortTE="F";uid="8b9d85ec-cc79-4e18-9888-a99f0b36faf8"
WOFM01000109.1	RepeatMasker	Unknown	179571	180431	6884	+	.	ID="RND-6_FAMILY-2413";Tend="1704";Tstart="853";shortTE="F";uid="984a4e57-ef5a-490f-9881-d22f7c890d11"
WOFM01000109.1	RepeatMasker	Unknown	806430	807439	7883	+	.	ID="RND-1_FAMILY-1118";Tend="1932";Tstart="921";shortTE="F";uid="5ae2cf86-db94-49f9-bee0-805907399a37"
WOFM01000109.1	RepeatMasker	Unknown	717364	717733	712	+	.	ID="RND-1_FAMILY-978";Tend="1380";Tstart="1017";shortTE="F";uid="6ef7c320-afa8-4163-9bd1-7dfc8d5def22"
WOFM01000109.1	RepeatMasker	DNA	743739	743889	921	+	.	ID="RND-5_FAMILY-3205";Tend="1227";Tstart="1072";shortTE="F";uid="bea131c7-7c88-4fce-9686-1303c53109a6"
WOFM01000109.1	RepeatMasker	Unknown	449515	451214	11404	+	.	ID="RND-1_FAMILY-924";Tend="2472";Tstart="769";shortTE="F";uid="47420791-4cc1-4fa7-87af-2ad31936b4a5"
WOFM01000109.1	RepeatMasker	Unknown	498785	499038	807	+	.	ID="RND-5_FAMILY-123";Tend="3241";Tstart="2989";shortTE="F";uid="b1993921-a086-49f8-9ce9-ce3e843557a3"
WOFM01000109.1	RepeatMasker	Unknown	39086	39315	907	+	.	ID="RND-1_FAMILY-70";TEgroup="ctg_10%7CRND-1_FAMILY-70%7C1";Tend="1175";Tstart="996";shortTE="F";uid="64b156b7-d38b-49df-a004-9a922809e3c2"
WOFM01000109.1	RepeatMasker	Unknown	491061	491750	4136	+	.	ID="RND-6_FAMILY-9161";Tend="1725";Tstart="1042";shortTE="F";uid="692d8ffd-638c-4617-adf5-c4e794b0b05e"
WOFM01000109.1	RepeatMasker	Unknown	467164	467379	1142	+	.	ID="RND-1_FAMILY-258";Tend="1265";Tstart="1048";shortTE="F";uid="0c041ea3-652c-4133-a45d-fffa61ff673c"
WOFM01000109.1	RepeatMasker	Unknown	225073	225407	1330	+	.	ID="RND-2_FAMILY-36";Tend="1498";Tstart="1138";shortTE="F";uid="a8746e98-7335-400d-a05a-de6525a9a5c7"
WOFM01000109.1	RepeatMasker	Unknown	348837	348961	565	+	.	ID="RND-4_FAMILY-1923";Tend="1276";Tstart="1164";shortTE="F";uid="2d52f468-08b6-4df2-be38-b5aa8a106958"
WOFM01000109.1	RepeatMasker	RC/Helitron	704395	704586	772	+	.	ID="RND-5_FAMILY-2749";Tend="1408";Tstart="1230";shortTE="F";uid="3fd89c97-de61-4cc9-a465-bfb3eea6b7df"
WOFM01000109.1	RepeatMasker	Unknown	613260	614503	2946	+	.	ID="RND-2_FAMILY-36";TEgroup="ctg_10%7CRND-2_FAMILY-36%7C2";Tend="1777";Tstart="617";shortTE="F";uid="5748af4b-bdb7-48e2-84d2-b5d1552f17f8"
WOFM01000109.1	RepeatMasker	Unknown	491907	492484	3425	+	.	ID="RND-1_FAMILY-53";Tend="1556";Tstart="910";shortTE="F";uid="dea6af7e-5f36-49a9-8e06-08178f9d0626"
WOFM01000109.1	RepeatMasker	DNA/Sola-1	137352	137613	1197	+	.	ID="RND-5_FAMILY-2465";Tend="673";Tstart="413";shortTE="F";uid="4e0160aa-1c29-4d51-ac0e-407cba7dc370"
WOFM01000109.1	RepeatMasker	LTR/Gypsy	537816	538133	1124	+	.	ID="RND-1_FAMILY-800";Tend="1264";Tstart="943";shortTE="F";uid="370b4923-e8d7-4c55-9c8f-abfd772f30d9"
WOFM01000109.1	RepeatMasker	Unknown	821121	821852	4276	+	.	ID="RND-6_FAMILY-1816";Tend="1627";Tstart="911";shortTE="F";uid="efd457ce-0837-4f51-a286-29db7d4220f5"
WOFM01000109.1	RepeatMasker	Unknown	823035	823489	809	+	.	ID="RND-6_FAMILY-3132";Tend="1801";Tstart="1313";shortTE="F";uid="21048ea3-d8b4-42e7-8d7e-f1962ce15939"
WOFM01000109.1	RepeatMasker	Unknown	606320	606475	531	+	.	ID="RND-4_FAMILY-454";Tend="2276";Tstart="2118";shortTE="F";uid="d18cf25a-20a3-4ce6-8cdc-5da6b9f12eaf"
WOFM01000109.1	RepeatMasker	Unknown	382940	383290	998	+	.	ID="RND-1_FAMILY-387";Tend="1731";Tstart="1370";shortTE="F";uid="40e69f6c-0a81-4005-b24c-9f65f4cc39b5"
WOFM01000109.1	RepeatMasker	RC/Helitron	176039	176221	656	+	.	ID="RND-5_FAMILY-2749";Tend="1092";Tstart="916";shortTE="F";uid="6227f1f5-e901-45b9-9c24-42809fd4d01c"
WOFM01000109.1	RepeatMasker	Unknown	41872	42160	1418	+	.	ID="RND-5_FAMILY-1933";Tend="1264";Tstart="977";shortTE="F";uid="3228d746-f5bc-4903-a0da-e1565a6c70f7"
WOFM01000109.1	RepeatMasker	DNA/hAT-hATm	191481	192045	3056	+	.	ID="RND-6_FAMILY-3513";Tend="1392";Tstart="817";shortTE="F";uid="923ec095-90cb-4f06-9f62-0c61d8cb3a55"
WOFM01000109.1	RepeatMasker	Unknown	834603	834805	1396	+	.	ID="RND-5_FAMILY-2694";Tend="1267";Tstart="1058";shortTE="F";uid="2be3ed5f-7ad4-46b2-8a20-26be3be7d30f"
WOFM01000109.1	RepeatMasker	Unknown	579203	580025	3342	+	.	ID="RND-1_FAMILY-34";Tend="1799";Tstart="945";shortTE="F";uid="6b2bdf87-b6df-4af4-8b8b-2c91aff96462"
WOFM01000109.1	RepeatMasker	LTR/Gypsy	37403	39096	6884	+	.	ID="RND-5_FAMILY-2701";Tend="3468";Tstart="1736";shortTE="F";uid="9bae3ede-64d6-4a3b-bbb2-856b567a7f5e"
WOFM01000109.1	RepeatMasker	Unknown	529504	533617	31979	+	.	ID="RND-1_FAMILY-465";Tend="4814";Tstart="710";shortTE="F";uid="965f553c-bf8e-4ab6-a30b-5faa914b4846"
WOFM01000109.1	RepeatMasker	RC/Helitron	841250	841716	2717	+	.	ID="RND-4_FAMILY-1280";Tend="1961";Tstart="1487";shortTE="F";uid="d8396436-6a86-4011-910d-61f8918cf673"
WOFM01000109.1	RepeatMasker	DNA/CMC-EnSpm	142859	143312	3458	+	.	ID="RND-1_FAMILY-350";Tend="1336";Tstart="897";shortTE="F";uid="ed0659b4-a960-49d8-b7a9-5733b921ef7e"
WOFM01000109.1	RepeatMasker	Unknown	746765	747102	1824	+	.	ID="RND-4_FAMILY-2362";Tend="1337";Tstart="998";shortTE="F";uid="b81dfa0f-78a7-4b7c-bcd0-0dce64653409"
WOFM01000109.1	RepeatMasker	Unknown	721371	721858	3542	+	.	ID="RND-1_FAMILY-901";Tend="1550";Tstart="1030";shortTE="F";uid="97c56c71-1f4f-449f-ab82-57b972d88857"
WOFM01000109.1	RepeatMasker	DNA/Sola-1	422460	422740	715	+	.	ID="RND-5_FAMILY-2465";Tend="1685";Tstart="1395";shortTE="F";uid="e758d6bc-1efc-4ef5-8849-f8c5441a5e05"
WOFM01000109.1	RepeatMasker	DNA/Maverick	301752	307151	39561	+	.	ID="RND-6_FAMILY-5770";TEgroup="ctg_10%7CRND-6_FAMILY-5770%7C1";Tend="6439";Tstart="16";shortTE="F";uid="dcb56522-a6f6-4f4f-8f83-10cf9c3ec787"
WOFM01000109.1	RepeatMasker	DNA/hAT-Ac	199281	199438	894	+	.	ID="RND-5_FAMILY-581";Tend="1047";Tstart="895";shortTE="F";uid="2566b2e7-b217-40d8-bd73-25ffec3b6b57"
WOFM01000109.1	RepeatMasker	Unknown	286903	287244	1515	+	.	ID="RND-5_FAMILY-647";Tend="1199";Tstart="897";shortTE="F";uid="b1475dc1-74c5-4adf-92fc-909a04ac50e9"
WOFM01000109.1	RepeatMasker	Unknown	429659	429827	1013	+	.	ID="RND-6_FAMILY-13204";Tend="1160";Tstart="993";shortTE="F";uid="d9065837-1738-4d2f-8c86-723a0b57abc0"
WOFM01000109.1	RepeatMasker	Unknown	334326	334445	711	+	.	ID="RND-1_FAMILY-264";Tend="1123";Tstart="1006";shortTE="F";uid="828af14a-1592-4829-a251-d994a8bcc96b"
WOFM01000109.1	RepeatMasker	DNA/TcMar-Mariner	794079	794230	472	+	.	ID="RND-6_FAMILY-9025";Tend="1620";Tstart="1483";shortTE="F";uid="af22aa96-33ee-4ca6-89ec-b4911e2b38a0"
WOFM01000109.1	RepeatMasker	Unknown	414362	414676	967	+	.	ID="RND-1_FAMILY-39";Tend="1590";Tstart="999";shortTE="F";uid="e50bc540-a0ec-451d-a395-0a6f592a7866"
WOFM01000109.1	RepeatMasker	DNA/Maverick	416704	416811	574	+	.	ID="POLINTON-1_ACE";Tend="6660";Tstart="6552";shortTE="F";uid="f1db19e4-ee33-44a2-ba39-96575bac81a3"
WOFM01000109.1	RepeatMasker	Unknown	150124	150443	1203	+	.	ID="RND-1_FAMILY-34";Tend="1798";Tstart="1486";shortTE="F";uid="71d5bbe0-5080-4f26-b7d7-dae00392abf9"
WOFM01000109.1	RepeatMasker	DNA/Kolobok-T2	800480	800958	2285	+	.	ID="RND-1_FAMILY-16";Tend="515";Tstart="40";shortTE="F";uid="ba913cd4-d99b-466a-81a0-c7bb6157174d"
WOFM01000109.1	RepeatMasker	LTR/Pao	246452	246664	1476	+	.	ID="RND-1_FAMILY-28";Tend="1149";Tstart="940";shortTE="F";uid="cdce05d2-2ed6-42e4-a6c7-3b72742adce9"
WOFM01000109.1	RepeatMasker	Unknown	137611	137839	840	+	.	ID="RND-5_FAMILY-954";Tend="1186";Tstart="963";shortTE="F";uid="183ad581-8ecf-4290-b494-22a9bb281f75"
WOFM01000109.1	RepeatMasker	LTR/Pao	368516	368986	3638	+	.	ID="RND-1_FAMILY-32";Tend="1388";Tstart="915";shortTE="F";uid="3c86b203-3898-472d-8b90-fdb4dd549d2f"
WOFM01000109.1	RepeatMasker	Unknown	761342	761511	963	+	.	ID="RND-1_FAMILY-75";Tend="1130";Tstart="958";shortTE="F";uid="cffb2519-f03f-47e7-af89-6bc67b1c5314"
WOFM01000109.1	RepeatMasker	Unknown	488327	488544	724	+	.	ID="RND-6_FAMILY-734";Tend="1158";Tstart="930";shortTE="F";uid="c0362147-1c05-45ba-91c8-0b5755dffc1d"
WOFM01000109.1	RepeatMasker	Unknown	381390	381549	770	+	.	ID="RND-1_FAMILY-387";Tend="1126";Tstart="963";shortTE="F";uid="e6552532-a48c-4edc-a228-7c5004c44f97"
WOFM01000109.1	RepeatMasker	Unknown	606030	606189	1128	+	.	ID="RND-1_FAMILY-75";Tend="1120";Tstart="962";shortTE="F";uid="bd187045-477a-4ac4-9d25-609fceb2a1cd"
WOFM01000109.1	RepeatMasker	LTR/Gypsy	73496	80626	49207	+	.	ID="RND-4_FAMILY-463";Tend="7443";Tstart="317";shortTE="F";uid="3380d204-94b0-4be7-9a2a-1978868c1037"
WOFM01000109.1	RepeatMasker	Unknown	229229	229531	2083	+	.	ID="RND-1_FAMILY-947";Tend="1408";Tstart="1110";shortTE="F";uid="26979f3d-e354-4c54-9b7c-701d00a7ecc8"
WOFM01000109.1	RepeatMasker	Unknown	809106	809285	595	+	.	ID="RND-5_FAMILY-487";Tend="1221";Tstart="1047";shortTE="F";uid="44c9c295-4470-4d57-a784-c240006974f5"
WOFM01000109.1	RepeatMasker	Unknown	177691	178059	1455	+	.	ID="RND-4_FAMILY-1083";Tend="1326";Tstart="938";shortTE="F";uid="7ead5469-32da-4c8f-9984-97bd6e7940cd"
WOFM01000109.1	RepeatMasker	LTR/Copia	143311	144955	5951	+	.	ID="RND-6_FAMILY-6352";Tend="3374";Tstart="1687";shortTE="F";uid="f7826115-13d8-4f10-a190-243b469c95d3"
WOFM01000109.1	RepeatMasker	LTR/Gypsy	116590	123786	61091	+	.	ID="RND-1_FAMILY-179";Tend="7887";Tstart="709";shortTE="F";uid="a9a87034-c4f3-42bc-924a-e2020eeee458"
WOFM01000109.1	RepeatMasker	LTR/Gypsy	205522	205834	2588	+	.	ID="RND-6_FAMILY-373";Tend="5902";Tstart="5590";shortTE="F";uid="22d28d69-4c9e-4a18-9a52-2afe1c85ed1b"
WOFM01000109.1	RepeatMasker	Unknown	381090	381263	740	+	.	ID="RND-4_FAMILY-2537";Tend="1588";Tstart="1390";shortTE="F";uid="d6f36bbe-c5f7-449d-98d2-c1ea586ac5da"
WOFM01000109.1	RepeatMasker	Unknown	199431	199584	1103	+	.	ID="RND-1_FAMILY-1040";Tend="1044";Tstart="887";shortTE="F";uid="5fa32134-ab48-49ed-a756-cfe6d32321fd"
WOFM01000109.1	RepeatMasker	DNA/Merlin	69809	69950	2201	+	.	ID="rnd-5_family-944";Tend="1245";Tstart="789";shortTE="F";uid="3df8db80-b28c-465a-998d-0f0625db92db"
WOFM01000109.1	RepeatMasker	LTR/Pao	233317	233803	2243	+	.	ID="RND-1_FAMILY-33";Tend="1419";Tstart="936";shortTE="F";uid="8b23fd1f-d2dc-49b2-ab9c-aa058de41883"
WOFM01000109.1	RepeatMasker	Unknown	563605	563808	914	+	.	ID="RND-5_FAMILY-4802";Tend="1218";Tstart="1029";shortTE="F";uid="8372a0be-a3ec-49f7-aada-17bbc994396a"
WOFM01000109.1	RepeatMasker	Unknown	708395	708854	4031	+	.	ID="RND-1_FAMILY-295";Tend="1379";Tstart="920";shortTE="F";uid="c4316670-9db4-4d8d-afff-ba682b245c57"
WOFM01000109.1	RepeatMasker	Unknown	149612	149792	730	+	.	ID="RND-6_FAMILY-407";Tend="341";Tstart="155";shortTE="F";uid="ed26a64d-8ecd-4cd6-889c-5211dc1eb50c"
WOFM01000109.1	RepeatMasker	DNA/Kolobok-Hydra	791245	791501	859	+	.	ID="RND-5_FAMILY-198";Tend="923";Tstart="653";shortTE="F";uid="87005f96-3a48-4b7d-86b0-7a3af5970769"
WOFM01000109.1	RepeatMasker	Unknown	748295	748434	920	+	.	ID="RND-6_FAMILY-15";Tend="1763";Tstart="1624";shortTE="F";uid="2e3acde0-fa52-40ee-bb45-cc72f9fc75e8"
WOFM01000109.1	RepeatMasker	Unknown	808314	808547	562	+	.	ID="RND-6_FAMILY-734";Tend="1152";Tstart="931";shortTE="F";uid="e9cd35b6-8d41-4842-a360-7bdc831dcfbe"
WOFM01000109.1	RepeatMasker	LTR/Copia	25053	30251	45492	+	.	ID="RND-5_FAMILY-930";Tend="5981";Tstart="734";shortTE="F";uid="d02d7739-69af-4b13-b79a-53483ac97efd"
WOFM01000109.1	RepeatMasker	Unknown	416788	417108	1493	+	.	ID="RND-3_FAMILY-526";Tend="1299";Tstart="981";shortTE="F";uid="a4760c4c-1cd0-4217-9554-6b8ba9f26a77"
WOFM01000109.1	RepeatMasker	DNA/hAT-hAT19	811627	811812	1048	+	.	ID="RND-6_FAMILY-4704";Tend="1573";Tstart="1389";shortTE="F";uid="e0f97dd0-e069-483b-947b-860bc734b72b"
WOFM01000109.1	RepeatMasker	DNA/Kolobok-T2	606643	607536	7706	+	.	ID="RND-6_FAMILY-1261";Tend="1551";Tstart="659";shortTE="F";uid="1c055f2e-ccf4-4b58-933d-7ffa30a8b923"
WOFM01000109.1	RepeatMasker	Unknown	226490	226701	1545	+	.	ID="RND-1_FAMILY-807";Tend="1182";Tstart="970";shortTE="F";uid="4a1de146-dc76-4176-9a4f-0ebe0da36569"
WOFM01000109.1	RepeatMasker	LTR/Gypsy	773609	774658	7661	+	.	ID="RND-5_FAMILY-2221";Tend="1893";Tstart="848";shortTE="F";uid="5f9360b0-61a5-47b6-82e3-aa2d053483d4"
WOFM01000109.1	RepeatMasker	Unknown	96248	96802	1069	+	.	ID="RND-6_FAMILY-4852";Tend="908";Tstart="386";shortTE="F";uid="a172e1fc-a72d-412b-b32c-b887b523ecb3"
WOFM01000109.1	RepeatMasker	Unknown	834864	835151	1996	+	.	ID="RND-5_FAMILY-647";Tend="1198";Tstart="895";shortTE="F";uid="ffd11d58-f94f-46fe-bb2a-4109e5800624"
WOFM01000109.1	RepeatMasker	Unknown	257146	257917	3865	+	.	ID="RND-1_FAMILY-258";Tend="1685";Tstart="923";shortTE="F";uid="c97f3f77-845d-42fe-8be5-a4b6d06a376c"
WOFM01000109.1	RepeatMasker	Unknown	236338	236685	1376	+	.	ID="RND-6_FAMILY-14885";TEgroup="ctg_10%7CRND-6_FAMILY-14885%7C1";Tend="1957";Tstart="837";shortTE="F";uid="a6719a1d-0777-44cd-9160-7f6bbf4abf2a"
WOFM01000109.1	RepeatMasker	Unknown	342924	343632	2184	+	.	ID="RND-6_FAMILY-1035";Tend="1418";Tstart="713";shortTE="F";uid="fa004512-e67a-4ad6-b5d4-d02b46053a26"
WOFM01000109.1	RepeatMasker	Unknown	681636	682095	1737	+	.	ID="RND-6_FAMILY-835";Tend="1325";Tstart="813";shortTE="F";uid="8d7299ff-7d0c-4732-85d4-b7d98b703951"
WOFM01000109.1	RepeatMasker	Unknown	749913	750229	1208	+	.	ID="RND-4_FAMILY-413";Tend="1523";Tstart="1216";shortTE="F";uid="69a932c3-57b3-484e-a97f-4c8ec3c2d0c4"
WOFM01000109.1	RepeatMasker	LTR/Gypsy	477667	478988	7341	+	.	ID="RND-1_FAMILY-118";Tend="2135";Tstart="816";shortTE="F";uid="d8cd3bb8-8a59-4110-9c38-3adb01cd904f"
WOFM01000109.1	RepeatMasker	Unknown	707642	707854	1245	+	.	ID="RND-5_FAMILY-951";Tend="2226";Tstart="2022";shortTE="F";uid="6fe74f2c-d78f-4479-a903-1e90cc73e4e5"
WOFM01000109.1	RepeatMasker	Unknown	824286	824437	1006	+	.	ID="RND-1_FAMILY-247";Tend="1344";Tstart="1193";shortTE="F";uid="6346d288-07e5-45f5-a564-666026c527c2"
WOFM01000109.1	RepeatMasker	Unknown	528933	529205	1132	+	.	ID="RND-5_FAMILY-4547";Tend="1299";Tstart="1013";shortTE="F";uid="d6f06338-b949-46a1-a8b6-3201a7b952c6"
WOFM01000109.1	RepeatMasker	DNA/Kolobok-Hydra	792270	792430	589	+	.	ID="RND-5_FAMILY-198";Tend="1096";Tstart="935";shortTE="F";uid="48c48a84-3a26-4e56-939c-925553981d48"
WOFM01000109.1	RepeatMasker	Unknown	538616	538963	2011	+	.	ID="RND-6_FAMILY-5097";Tend="1982";Tstart="1615";shortTE="F";uid="882f8ba4-2d3e-41c0-9ddf-c138f7db9114"
WOFM01000109.1	RepeatMasker	Unknown	814389	814869	1813	+	.	ID="RND-5_FAMILY-3502";Tend="1502";Tstart="999";shortTE="F";uid="0bfbaf7c-2395-4666-b11b-2f62e84c096f"
WOFM01000109.1	RepeatMasker	Unknown	698067	698234	512	+	.	ID="RND-3_FAMILY-379";Tend="1171";Tstart="994";shortTE="F";uid="f1cafa3c-4fff-441b-a481-5100a643e620"
WOFM01000109.1	RepeatMasker	Unknown	168157	168541	847	+	.	ID="RND-5_FAMILY-1913";Tend="1400";Tstart="966";shortTE="F";uid="b818b5e0-9906-43c8-8610-2780920f6f32"
WOFM01000109.1	RepeatMasker	DNA/Crypton-I	856984	857285	1824	+	.	ID="RND-6_FAMILY-4026";Tend="1240";Tstart="913";shortTE="F";uid="114db620-fb5f-4ab3-a5f5-9207b6d59b64"
WOFM01000109.1	RepeatMasker	Unknown	340638	340812	703	+	.	ID="RND-2_FAMILY-36";Tend="815";Tstart="619";shortTE="F";uid="4beca648-b30d-4f76-bfef-23d3f7536a3b"
WOFM01000109.1	RepeatMasker	Unknown	84575	85465	6942	+	.	ID="RND-6_FAMILY-12739";Tend="1669";Tstart="779";shortTE="F";uid="0cf4af5d-7b49-43f3-ab7a-fd57673c08e3"
WOFM01000109.1	RepeatMasker	DNA/hAT-Tip100	114386	114545	431	+	.	ID="RND-4_FAMILY-959";Tend="1280";Tstart="1100";shortTE="F";uid="3b6668f7-4b94-44ed-a0d0-cd69e6a36e53"
WOFM01000109.1	RepeatMasker	Unknown	611512	611672	842	+	.	ID="RND-1_FAMILY-578";Tend="1533";Tstart="1380";shortTE="F";uid="f7f0e840-0727-4c93-bd56-8ce3cbbc9033"
WOFM01000109.1	RepeatMasker	Unknown	704597	704863	1504	+	.	ID="RND-1_FAMILY-402";Tend="1210";Tstart="948";shortTE="F";uid="d1e9dc1a-463b-4e02-81e6-1373b9924581"
WOFM01000109.1	RepeatMasker	Unknown	68939	69069	512	+	.	ID="RND-6_FAMILY-4937";Tend="1322";Tstart="1177";shortTE="F";uid="8516d387-9a92-4497-8b13-076faf9defb5"
WOFM01000109.1	RepeatMasker	Unknown	154380	154824	3268	+	.	ID="RND-6_FAMILY-1071";Tend="2330";Tstart="1901";shortTE="F";uid="f4978186-b033-48b4-839c-66173b28cc8e"
WOFM01000109.1	RepeatMasker	Unknown	178912	179113	1103	+	.	ID="RND-1_FAMILY-197";Tend="1128";Tstart="905";shortTE="F";uid="6bf22ad6-cb8b-474a-bfe8-7cfe80f162b0"
WOFM01000109.1	RepeatMasker	LINE/R2-NeSL	374029	374441	2282	+	.	ID="RND-3_FAMILY-38";Tend="1456";Tstart="1059";shortTE="F";uid="87589f45-59db-480a-8662-2e6678ccddb0"
WOFM01000109.1	RepeatMasker	LTR/Gypsy	258454	265377	58491	+	.	ID="RND-2_FAMILY-41";Tend="6945";Tstart="32";shortTE="F";uid="b4fea1ca-46b5-4ef1-8be6-cef43b1c6ed1"
WOFM01000109.1	RepeatMasker	Unknown	419014	419346	1893	+	.	ID="RND-5_FAMILY-1289";Tend="1225";Tstart="885";shortTE="F";uid="f2bbaaab-b140-4ad8-9d24-c03b366c3d28"
WOFM01000109.1	RepeatMasker	Unknown	446359	446642	3560	+	.	ID="RND-1_FAMILY-27";Tend="2098";Tstart="1683";shortTE="F";uid="cdaf42e8-4bff-441e-b9ae-f3585203ddb1"
WOFM01000109.1	RepeatMasker	DNA/Kolobok-T2?	56046	56465	1330	+	.	ID="RND-1_FAMILY-67";Tend="1140";Tstart="726";shortTE="F";uid="9639ac12-7d92-4c08-8a37-6c8b6880f01c"
WOFM01000109.1	RepeatMasker	Unknown	376966	377212	690	+	.	ID="RND-3_FAMILY-1197";Tend="834";Tstart="559";shortTE="F";uid="58a0963a-11da-43a3-9858-0067860382c4"
WOFM01000109.1	RepeatMasker	Unknown	752397	752740	2189	+	.	ID="RND-1_FAMILY-903";Tend="1278";Tstart="936";shortTE="F";uid="cfa87b24-d836-4e75-950f-2cafbfdf196e"
WOFM01000109.1	RepeatMasker	Unknown	153539	153984	2312	+	.	ID="RND-6_FAMILY-1071";TEgroup="ctg_10%7CRND-6_FAMILY-1071%7C1";Tend="1910";Tstart="422";shortTE="F";uid="de07ac3e-c474-4f08-bace-c5978c88af85"
WOFM01000109.1	RepeatMasker	Unknown	803703	803921	899	+	.	ID="RND-2_FAMILY-36";Tend="1415";Tstart="1214";shortTE="F";uid="c41f5c25-067c-43ec-8c94-f19944196b97"
WOFM01000109.1	RepeatMasker	Unknown	685309	685719	1244	+	.	ID="RND-4_FAMILY-2537";Tend="1686";Tstart="1024";shortTE="F";uid="6b125fbd-a039-45e3-8bda-0f1ca9df79cd"
WOFM01000109.1	RepeatMasker	DNA/hAT-hATm	835153	835526	1976	+	.	ID="RND-6_FAMILY-3513";Tend="1257";Tstart="866";shortTE="F";uid="97e6232a-b4c0-4430-8d5e-a91f04eec099"
WOFM01000109.1	RepeatMasker	RC/Helitron	582649	582991	1273	+	.	ID="RND-6_FAMILY-4557";Tend="915";Tstart="574";shortTE="F";uid="b8633123-f5ee-4935-8fc9-9880f0b61712"
WOFM01000109.1	RepeatMasker	Unknown	669209	669628	1556	+	.	ID="RND-4_FAMILY-1370";Tend="1316";Tstart="917";shortTE="F";uid="b91724d3-56b2-4ed9-b2ca-6a4263ba9e9b"
WOFM01000109.1	RepeatMasker	Unknown	234161	234308	508	+	.	ID="RND-4_FAMILY-2415";Tend="1105";Tstart="962";shortTE="F";uid="9d01af0e-3c7e-4ad5-8699-aba8ffaadf65"
WOFM01000109.1	RepeatMasker	LTR/Copia	14666	16699	8277	+	.	ID="RND-5_FAMILY-1544";Tend="4339";Tstart="2313";shortTE="F";uid="6da3984a-92a0-4df6-bf0d-e0a6a48cbde7"
WOFM01000109.1	RepeatMasker	Unknown	330610	330737	450	+	.	ID="RND-5_FAMILY-3473";Tend="1090";Tstart="965";shortTE="F";uid="fcf06cea-71f8-4c30-ab25-15c07e90780d"
WOFM01000109.1	RepeatMasker	Unknown	728635	729018	1801	+	.	ID="RND-1_FAMILY-103";Tend="1323";Tstart="937";shortTE="F";uid="59e8fd57-5f55-48f5-a608-4d6eccbf0c3f"
WOFM01000109.1	RepeatMasker	Unknown	580725	580964	1774	+	.	ID="RND-5_FAMILY-622";Tend="1615";Tstart="1366";shortTE="F";uid="2514f98d-71a6-4cc3-869a-3e28646f79f7"
WOFM01000109.1	RepeatMasker	DNA/hAT-Tip100	755369	757180	14760	+	.	ID="RND-6_FAMILY-6611";Tend="2744";Tstart="917";shortTE="F";uid="1e97b97c-d74e-414d-9e82-d1ba380c7af2"
WOFM01000109.1	RepeatMasker	LTR/Gypsy	1	3812	27881	+	.	ID="RND-4_FAMILY-463";Tend="7443";Tstart="3566";shortTE="F";uid="d0a714d2-6607-4cf1-aac3-d9c1b139e4a5"
WOFM01000109.1	RepeatMasker	Unknown	382312	382628	2261	+	.	ID="RND-4_FAMILY-1509";Tend="1247";Tstart="929";shortTE="F";uid="e6edd7a7-58dd-4cc5-94ca-b31ed6dcb5f7"
WOFM01000109.1	RepeatMasker	Unknown	749747	749919	656	+	.	ID="RND-6_FAMILY-2165";Tend="1005";Tstart="829";shortTE="F";uid="4f149d49-cbac-4e6d-a36d-4a68e4b2e3b5"
WOFM01000109.1	RepeatMasker	Unknown	285181	285359	1207	+	.	ID="RND-1_FAMILY-175";Tend="1044";Tstart="865";shortTE="F";uid="be981fbc-3472-4a2f-b6fd-cba67bbe86fe"
WOFM01000109.1	RepeatMasker	Unknown	521112	521703	4077	+	.	ID="RND-6_FAMILY-2894";Tend="1584";Tstart="989";shortTE="F";uid="23f1ee5b-f8af-4058-984c-e1ede1023076"
WOFM01000109.1	RepeatMasker	Unknown	843169	843612	1818	+	.	ID="RND-6_FAMILY-2894";Tend="1971";Tstart="1478";shortTE="F";uid="da1d1a9b-2b9f-4b09-a6b3-0f5b99795063"
WOFM01000109.1	RepeatMasker	DNA/PIF-Harbinger	164783	166649	15347	+	.	ID="RND-1_FAMILY-228";Tend="6998";Tstart="5040";shortTE="F";uid="6cef2d4c-2c24-4c81-ab86-aebe974c7739"
WOFM01000109.1	RepeatMasker	Unknown	706037	706269	1044	+	.	ID="RND-4_FAMILY-1083";Tend="1697";Tstart="1477";shortTE="F";uid="1aa4248c-c117-4ad8-9f1b-e00b92648516"
WOFM01000109.1	RepeatMasker	Unknown	284160	284491	2232	+	.	ID="RND-5_FAMILY-1089";Tend="1195";Tstart="871";shortTE="F";uid="6a6a3ddb-1029-46f0-a549-6dcce35eaea8"
WOFM01000109.1	RepeatMasker	Unknown	729490	729788	2406	+	.	ID="RND-1_FAMILY-706";Tend="1204";Tstart="906";shortTE="F";uid="a10b9bb2-44d2-4990-a097-cb28d7bf4bcd"
WOFM01000109.1	RepeatMasker	Unknown	801965	802151	655	+	.	ID="RND-3_FAMILY-213";Tend="1052";Tstart="871";shortTE="F";uid="cc9d82c9-6838-4327-a45b-682d7f00e003"
WOFM01000109.1	RepeatMasker	RC/Helitron	700395	700554	1019	+	.	ID="RND-5_FAMILY-2792";Tend="1680";Tstart="1520";shortTE="F";uid="ed012ca5-6dff-4779-8e02-3190a35a4b76"
WOFM01000109.1	RepeatMasker	Unknown	834299	834419	790	+	.	ID="RND-5_FAMILY-2694";Tend="1065";Tstart="932";shortTE="F";uid="7a5adf17-e634-437c-903f-e8a83ae18238"
WOFM01000109.1	RepeatMasker	Unknown	69951	70503	1322	+	.	ID="RND-4_FAMILY-702";Tend="1838";Tstart="1251";shortTE="F";uid="a3a43dfd-004d-43b4-857c-6113c8ea9ffa"
WOFM01000109.1	RepeatMasker	Unknown	799759	800041	1591	+	.	ID="RND-5_FAMILY-1731";Tend="1146";Tstart="856";shortTE="F";uid="96af0829-7d1d-4999-91c5-89571769458f"
WOFM01000109.1	RepeatMasker	Unknown	834474	834605	1065	+	.	ID="RND-1_FAMILY-58";Tend="1257";Tstart="1126";shortTE="F";uid="407b9ed9-28cd-465c-9626-20c14681d1b4"
WOFM01000109.1	RepeatMasker	RC/Helitron	603749	603951	1147	+	.	ID="RND-6_FAMILY-1361";Tend="1159";Tstart="955";shortTE="F";uid="8332aa5b-283d-4045-9ab3-4ecea74300ce"
WOFM01000109.1	RepeatMasker	Unknown	614598	614852	1031	+	.	ID="RND-5_FAMILY-1913";Tend="1312";Tstart="1057";shortTE="F";uid="9addf956-beee-4a4d-8eca-9d860dc8a9f5"
WOFM01000109.1	RepeatMasker	LTR/Gypsy	386879	387354	3960	+	.	ID="RND-3_FAMILY-235";Tend="1264";Tstart="789";shortTE="F";uid="4c8d26ea-9d0e-43ce-b9f7-8d358761d395"
WOFM01000109.1	RepeatMasker	LINE/RTE-BovB	175828	175930	623	+	.	ID="RND-1_FAMILY-692";Tend="3551";Tstart="3449";shortTE="F";uid="fe0cba2b-2f94-4d15-b4de-0b2f5666d0e3"
WOFM01000109.1	RepeatMasker	Unknown	620628	620926	1696	+	.	ID="RND-5_FAMILY-1933";Tend="1308";Tstart="1014";shortTE="F";uid="6244cde3-847e-4012-8e76-b2d43fb6556a"
WOFM01000109.1	RepeatMasker	Unknown	390023	390190	696	+	.	ID="RND-6_FAMILY-9161";Tend="1101";Tstart="941";shortTE="F";uid="89a14efd-3ade-46ea-95a5-162e1e69069d"
WOFM01000109.1	RepeatMasker	Unknown	440884	441209	629	+	.	ID="RND-1_FAMILY-10";Tend="1243";Tstart="927";shortTE="F";uid="a861bcd7-b4b3-4950-b63e-f1be049ce605"
WOFM01000109.1	RepeatMasker	LTR/Copia	3813	10842	54533	+	.	ID="RND-1_FAMILY-761";Tend="8213";Tstart="1182";shortTE="F";uid="6066e412-94e7-4a9f-b775-d7f5bf464521"
WOFM01000109.1	RepeatMasker	Unknown	646530	646686	831	+	.	ID="RND-6_FAMILY-3860";Tend="1763";Tstart="1618";shortTE="F";uid="846dfcae-a79a-47d2-bc83-3a605a902c73"
WOFM01000109.1	RepeatMasker	LTR/Copia	112671	112943	2316	+	.	ID="RND-1_FAMILY-334";Tend="1017";Tstart="745";shortTE="F";uid="c37edefa-c911-45b4-9bfa-75e07ff64d82"
WOFM01000109.1	RepeatMasker	LINE/RTE-BovB	791579	791730	571	+	.	ID="RND-1_FAMILY-691";Tend="1586";Tstart="1431";shortTE="F";uid="abddc279-4a3f-4baf-a35b-4d5899ff3b6d"
WOFM01000109.1	RepeatMasker	LTR/Gypsy	750580	751249	5301	+	.	ID="RND-6_FAMILY-42";Tend="8907";Tstart="8240";shortTE="F";uid="e86f6ff1-00ed-45b0-a190-91149d513078"
WOFM01000109.1	RepeatMasker	Unknown	490014	490631	2947	+	.	ID="RND-1_FAMILY-258";Tend="1685";Tstart="1049";shortTE="F";uid="e53fcfaf-908b-4bc4-85fa-4fdffc891ff2"
WOFM01000109.1	RepeatMasker	RC/Helitron	747803	748249	2167	+	.	ID="RND-1_FAMILY-466";Tend="1566";Tstart="1055";shortTE="F";uid="a9e54dae-cfd5-45de-a750-76e6fb89513f"
WOFM01000109.1	RepeatMasker	Unknown	228929	229063	918	+	.	ID="RND-1_FAMILY-947";Tend="1079";Tstart="945";shortTE="F";uid="0908c2a1-4071-46c2-b4e8-451fffb8ee5b"
WOFM01000109.1	RepeatMasker	Unknown	58108	58926	5699	+	.	ID="RND-1_FAMILY-523";Tend="1777";Tstart="955";shortTE="F";uid="d43fc824-efb9-4618-ac31-729f585693ca"
WOFM01000109.1	RepeatMasker	Unknown	86737	87044	1757	+	.	ID="RND-6_FAMILY-4842";Tend="1680";Tstart="1389";shortTE="F";uid="ae49e225-060a-40ad-9448-17414d49fb96"
WOFM01000109.1	RepeatMasker	Unknown	523143	523537	1149	+	.	ID="RND-1_FAMILY-657";Tend="1223";Tstart="886";shortTE="F";uid="6dccecb0-aea0-4a74-81e0-20812c57d6ac"
WOFM01000109.1	RepeatMasker	Unknown	519254	519663	2540	+	.	ID="RND-5_FAMILY-129";Tend="1415";Tstart="948";shortTE="F";uid="51c07087-6f42-4c85-8a20-6fa2b3aafdf4"
WOFM01000109.1	RepeatMasker	Unknown	202842	203283	2520	+	.	ID="RND-4_FAMILY-9";Tend="1268";Tstart="818";shortTE="F";uid="743d4754-d424-4639-9177-de38a70d6317"
WOFM01000109.1	RepeatMasker	Unknown	561485	561809	1153	+	.	ID="RND-4_FAMILY-411";Tend="1293";Tstart="969";shortTE="F";uid="d67154f3-218a-4b02-8625-b0dfd5d3a9d1"
WOFM01000109.1	RepeatMasker	LTR/Gypsy	356392	365558	75828	+	.	ID="RND-6_FAMILY-2734";Tend="9236";Tstart="1";shortTE="F";uid="08dfc042-e128-4b3d-971f-0dd1381e8df1"
WOFM01000109.1	RepeatMasker	Unknown	603997	604250	506	+	.	ID="RND-1_FAMILY-10";Tend="1436";Tstart="1122";shortTE="F";uid="2f82e3e8-e508-47b2-a7ee-7c50fb8802f9"
WOFM01000109.1	RepeatMasker	Unknown	798089	798245	990	+	.	ID="RND-1_FAMILY-247";Tend="1349";Tstart="1193";shortTE="F";uid="00d0c245-079f-4734-9127-c0d656989cd2"
WOFM01000109.1	RepeatMasker	DNA/CMC-Transib	747098	747271	1052	+	.	ID="RND-4_FAMILY-1691";Tend="1073";Tstart="904";shortTE="F";uid="4b61d788-2456-4a36-bb38-b50e14c6b28c"
WOFM01000109.1	RepeatMasker	DNA/hAT-Ac	200279	200387	708	+	.	ID="RND-5_FAMILY-581";Tend="1163";Tstart="1046";shortTE="F";uid="14f4e041-5261-4b41-88cc-887c29879380"
WOFM01000109.1	RepeatMasker	DNA/Crypton-I	487941	488186	1337	+	.	ID="RND-6_FAMILY-4026";Tend="1178";Tstart="914";shortTE="F";uid="c5951ec5-2026-4207-8a59-6c77e51d0cef"
WOFM01000109.1	RepeatMasker	RC/Helitron	226165	226422	880	+	.	ID="RND-5_FAMILY-1749";Tend="1171";Tstart="914";shortTE="F";uid="8d76e64b-7823-437b-a31f-d5ab61ab02fa"
WOFM01000109.1	RepeatMasker	Unknown	223726	223997	1287	+	.	ID="RND-6_FAMILY-9120";Tend="1213";Tstart="945";shortTE="F";uid="1a691b55-3691-4c95-a8a6-47232182d9c7"
WOFM01000109.1	RepeatMasker	DNA/TcMar-Tc1	692996	693771	6051	+	.	ID="RND-5_FAMILY-682";Tend="1910";Tstart="1137";shortTE="F";uid="99ba36ea-8ad3-42bb-9396-d47310dc18b7"
WOFM01000109.1	RepeatMasker	Unknown	809527	809692	644	+	.	ID="RND-5_FAMILY-777";Tend="1450";Tstart="1287";shortTE="F";uid="2dca0fcf-7730-46eb-b14d-32aabe2a263a"
WOFM01000109.1	RepeatMasker	DNA/TcMar-Mariner	210619	210941	1216	+	.	ID="RND-1_FAMILY-953";Tend="1734";Tstart="1373";shortTE="F";uid="f1d83686-d650-41a0-abfe-1b890af6bbc7"
WOFM01000109.1	RepeatMasker	Unknown	657440	657749	2128	+	.	ID="RND-1_FAMILY-251";Tend="1234";Tstart="901";shortTE="F";uid="f22e27dd-b232-4e2e-b84c-eb22ad08d4bc"
WOFM01000109.1	RepeatMasker	Unknown	604864	605057	820	+	.	ID="RND-1_FAMILY-486";Tend="1089";Tstart="894";shortTE="F";uid="7111f30e-dbb4-4ab4-8589-84b65b1c2e8f"
WOFM01000109.1	RepeatMasker	LTR/Gypsy	241934	242211	490	+	.	ID="RND-5_FAMILY-2221";Tend="1915";Tstart="1614";shortTE="F";uid="ce4e1f70-95d9-4fc7-83a1-e04ac53c4f4b"
WOFM01000109.1	RepeatMasker	DNA/hAT-Tag1	281000	281125	519	+	.	ID="RND-5_FAMILY-1172";Tend="2381";Tstart="2254";shortTE="F";uid="549f67a0-210b-4205-91f2-7a47624dbcc6"
WOFM01000109.1	RepeatMasker	Unknown	696044	696804	5070	+	.	ID="RND-6_FAMILY-9161";Tend="1554";Tstart="791";shortTE="F";uid="ac97d204-f2a7-4ea1-b0aa-e6e1349a8084"
WOFM01000109.1	RepeatMasker	LTR/Gypsy	709373	716488	60086	+	.	ID="RND-1_FAMILY-239";Tend="7871";Tstart="752";shortTE="F";uid="bfae778b-5033-4f16-968d-0ff8ae4affa3"
WOFM01000109.1	RepeatMasker	DNA/Crypton-I	386388	386545	520	+	.	ID="RND-4_FAMILY-334";Tend="1253";Tstart="1076";shortTE="F";uid="55402eca-42cd-4753-8d9c-8c4c64555739"
WOFM01000109.1	RepeatMasker	Unknown	471628	472704	6856	+	.	ID="RND-1_FAMILY-31";Tend="1865";Tstart="763";shortTE="F";uid="aff13087-ab89-4d02-b741-61349f73669e"
WOFM01000109.1	RepeatMasker	Unknown	856842	856992	639	+	.	ID="RND-4_FAMILY-305";Tend="1091";Tstart="910";shortTE="F";uid="9609b891-eb98-4a16-a48f-94c49ed7cef9"
WOFM01000109.1	RepeatMasker	Unknown	652439	652569	904	+	.	ID="RND-1_FAMILY-27";Tend="898";Tstart="767";shortTE="F";uid="696a422f-3b4e-4246-86af-ec0a467bfd2a"
WOFM01000109.1	RepeatMasker	DNA/CMC-Transib	466859	467170	1600	+	.	ID="RND-5_FAMILY-7174";Tend="1561";Tstart="1227";shortTE="F";uid="bc5c3d09-34a9-451d-9b6b-910d691f2123"
WOFM01000109.1	RepeatMasker	DNA/Academ-1	136222	136533	1716	+	.	ID="RND-5_FAMILY-478";Tend="1195";Tstart="872";shortTE="F";uid="269251a3-5183-4154-a345-5b5cb315cb4a"
WOFM01000109.1	RepeatMasker	Unknown	281520	281848	1876	+	.	ID="RND-1_FAMILY-9";Tend="1272";Tstart="944";shortTE="F";uid="ac21ab27-2360-4d99-83c9-2e293ed7b133"
WOFM01000109.1	RepeatMasker	LTR/Gypsy	89174	89369	972	+	.	ID="RND-1_FAMILY-209";Tend="337";Tstart="142";shortTE="F";uid="57f4c001-f53d-4d64-b928-f97ebac0fa1e"
WOFM01000109.1	RepeatMasker	RC/Helitron	494893	495019	870	+	.	ID="RND-5_FAMILY-1045";Tend="1105";Tstart="979";shortTE="F";uid="808b23cc-a091-435e-8a99-e03c9b03b0b0"
WOFM01000109.1	RepeatMasker	Unknown	771069	773616	19758	+	.	ID="RND-1_FAMILY-5";Tend="3359";Tstart="821";shortTE="F";uid="75b64772-74e4-4fbb-aaea-ec92d341067e"
WOFM01000109.1	RepeatMasker	LTR/Gypsy	173970	174564	4321	+	.	ID="RND-5_FAMILY-1656";Tend="1542";Tstart="954";shortTE="F";uid="14336392-1ae7-413c-a75d-8ec33a3e5fc3"
WOFM01000109.1	RepeatMasker	LINE/CR1	691975	692332	1400	+	.	ID="RND-5_FAMILY-655";Tend="1144";Tstart="806";shortTE="F";uid="e3dac20e-6da6-4875-b324-fd05043433dc"
WOFM01000109.1	RepeatMasker	Unknown	798441	798882	2130	+	.	ID="RND-5_FAMILY-677";TEgroup="ctg_10%7CRND-5_FAMILY-677%7C1";Tend="1516";Tstart="951";shortTE="F";uid="b27305a8-a4ae-459f-9111-c8fdaf68188d"
WOFM01000109.1	RepeatMasker	Unknown	615340	615665	1217	+	.	ID="RND-4_FAMILY-1509";Tend="1263";Tstart="927";shortTE="F";uid="5c770727-e81a-4e07-beb2-9b70683f54e9"
WOFM01000109.1	RepeatMasker	RC/Helitron	486431	486642	1008	+	.	ID="RND-4_FAMILY-489";Tend="1282";Tstart="1051";shortTE="F";uid="ff63b446-c5e7-44d7-92fe-b466e091949f"
WOFM01000109.1	RepeatMasker	LTR/Gypsy	287841	288329	2807	+	.	ID="RND-3_FAMILY-160";Tend="1381";Tstart="861";shortTE="F";uid="d98e7ef7-2c14-4259-8ff7-a5cede24d382"
WOFM01000109.1	RepeatMasker	Unknown	275194	275411	1402	+	.	ID="RND-5_FAMILY-622";Tend="1583";Tstart="1370";shortTE="F";uid="a9b8a56a-44c9-4320-a552-f38f46ac1bcb"
WOFM01000109.1	RepeatMasker	DNA/hAT-Blackjack	440722	440937	841	+	.	ID="RND-5_FAMILY-3276";Tend="914";Tstart="692";shortTE="F";uid="a2acc664-60b2-4c63-86a4-592f0615886f"
WOFM01000109.1	RepeatMasker	Unknown	335118	335888	3667	+	.	ID="RND-1_FAMILY-1";Tend="2046";Tstart="795";shortTE="F";uid="db0fb9a1-acc8-4c5f-b3a6-18ab95fad96c"
WOFM01000109.1	RepeatMasker	Unknown	633992	634143	955	+	.	ID="RND-1_FAMILY-247";Tend="1344";Tstart="1193";shortTE="F";uid="a699b92b-e55c-4dfe-953c-92bb7ebe4d91"
WOFM01000109.1	RepeatMasker	DNA/PIF-Harbinger	777656	777898	622	+	.	ID="RND-1_FAMILY-831";Tend="735";Tstart="479";shortTE="F";uid="6fbfc855-1909-4b7a-9ac3-ecd9c9db49ae"
WOFM01000109.1	RepeatMasker	Unknown	290606	292208	12069	+	.	ID="RND-1_FAMILY-820";Tend="2854";Tstart="1258";shortTE="F";uid="47c67ac1-2eda-4586-9e1b-dbb1302d44a5"
WOFM01000109.1	RepeatMasker	Unknown	312741	313040	2348	+	.	ID="RND-1_FAMILY-959";Tend="1224";Tstart="923";shortTE="F";uid="1a7c0785-2370-4e1e-888a-836230d52477"
WOFM01000109.1	RepeatMasker	LTR/Gypsy	16687	24807	61884	+	.	ID="RND-6_FAMILY-66";Tend="8757";Tstart="577";shortTE="F";uid="e3c45fcf-5f54-4728-af8a-b4f3d5abda6b"
WOFM01000109.1	RepeatMasker	Unknown	102216	102433	814	+	.	ID="RND-1_FAMILY-338";Tend="1218";Tstart="979";shortTE="F";uid="689d5498-9719-463d-8bb8-30e6ca066197"
WOFM01000109.1	RepeatMasker	Unknown	200383	200637	830	+	.	ID="RND-5_FAMILY-123";Tend="3241";Tstart="2983";shortTE="F";uid="ba0a1738-18c9-4ae5-ae17-901c8676d410"
WOFM01000109.1	RepeatMasker	DNA/CMC-Transib	459625	460009	2078	+	.	ID="RND-5_FAMILY-7174";Tend="1238";Tstart="869";shortTE="F";uid="e7d66e46-6c66-40dc-ba01-683aaa79f30a"
WOFM01000109.1	RepeatMasker	Unknown	210978	211215	1270	+	.	ID="RND-6_FAMILY-9120";Tend="1187";Tstart="959";shortTE="F";uid="8fd41ed0-251c-4908-af40-481b39b43411"
WOFM01000109.1	RepeatMasker	Unknown	155197	155365	1279	+	.	ID="RND-1_FAMILY-70";Tend="1164";Tstart="996";shortTE="F";uid="79807cf0-032c-4a74-877f-a335b44f108c"
WOFM01000109.1	RepeatMasker	Unknown	274741	274882	1002	+	.	ID="RND-5_FAMILY-622";Tend="1071";Tstart="929";shortTE="F";uid="ae2a7aa1-db95-4ae4-bdff-c2468909f14b"
WOFM01000109.1	RepeatMasker	LTR/Gypsy	218294	218608	2604	+	.	ID="RND-6_FAMILY-373";Tend="5904";Tstart="5590";shortTE="F";uid="b9f58965-aced-45d9-8c99-0c854c266203"
WOFM01000109.1	RepeatMasker	Unknown	575353	575492	791	+	.	ID="RND-5_FAMILY-4056";Tend="1556";Tstart="1418";shortTE="F";uid="6f2104ae-db37-4d94-be6a-7ada84ab968e"
WOFM01000109.1	RepeatMasker	Unknown	290088	290617	443	+	.	ID="RND-6_FAMILY-108";TEgroup="ctg_10%7CRND-6_FAMILY-108%7C1";Tend="1713";Tstart="800";shortTE="F";uid="cf596541-0918-4fa9-ab6b-61f106155079"
WOFM01000109.1	RepeatMasker	Unknown	85951	86240	1824	+	.	ID="RND-6_FAMILY-12739";Tend="1953";Tstart="1645";shortTE="F";uid="1ae51a44-c2a9-436e-be97-fe9619ac9acc"
WOFM01000109.1	RepeatMasker	Unknown	538961	539166	1536	+	.	ID="RND-4_FAMILY-1523";Tend="1182";Tstart="977";shortTE="F";uid="fb6f6286-e4cb-44bc-8e2f-0da1375fb60e"
WOFM01000109.1	RepeatMasker	DNA/CMC-EnSpm	481313	481786	627	+	.	ID="RND-1_FAMILY-476";Tend="1245";Tstart="784";shortTE="F";uid="2abd196d-54b3-49e3-8054-52f4370a82e5"
WOFM01000109.1	RepeatMasker	Unknown	448847	449510	627	+	.	ID="RND-1_FAMILY-6";Tend="1825";Tstart="1248";shortTE="F";uid="823e02f5-83d4-4c0f-9f04-3d08f44f396d"
WOFM01000109.1	RepeatMasker	Unknown	574914	575123	855	+	.	ID="RND-6_FAMILY-5871";Tend="1177";Tstart="974";shortTE="F";uid="dca1881c-877a-4ba5-a02b-7ed2574c32a6"
WOFM01000109.1	RepeatMasker	LTR/Copia	194850	194975	446	+	.	ID="RND-4_FAMILY-542";Tend="1888";Tstart="1762";shortTE="F";uid="833f4f6b-d46c-4be9-a8c2-55fef52b96c5"
WOFM01000109.1	RepeatMasker	Unknown	87512	87658	947	+	.	ID="RND-1_FAMILY-208";Tend="1058";Tstart="911";shortTE="F";uid="ba8f46ae-c41c-4d2a-a4d4-c12bec33d290"
WOFM01000109.1	RepeatMasker	Unknown	817322	817789	2124	+	.	ID="RND-5_FAMILY-2538";Tend="1462";Tstart="989";shortTE="F";uid="1a17c42c-eb73-4293-b17c-ff07f70d9114"
WOFM01000109.1	RepeatMasker	DNA/hAT-Tip100	827998	829095	6488	+	.	ID="RND-6_FAMILY-4792";Tend="1605";Tstart="447";shortTE="F";uid="c59b7e0c-704f-412c-b0c9-90b50ae19429"
WOFM01000109.1	RepeatMasker	Unknown	785373	785794	2584	+	.	ID="RND-1_FAMILY-825";Tend="1381";Tstart="958";shortTE="F";uid="6c22bc57-d042-43e7-a25d-c5ba6fd5f417"
WOFM01000109.1	RepeatMasker	RC/Helitron	227199	227443	616	+	.	ID="RND-5_FAMILY-2792";Tend="1783";Tstart="1538";shortTE="F";uid="74ade6e4-9dc9-4791-881f-232814c44a65"
WOFM01000109.1	RepeatMasker	Unknown	798883	799687	3722	+	.	ID="RND-6_FAMILY-4333";Tend="1605";Tstart="809";shortTE="F";uid="f5fedb2b-778d-4777-b49a-41682f542def"
WOFM01000109.1	RepeatMasker	DNA/TcMar-Fot1	266139	266815	3772	+	.	ID="RND-5_FAMILY-1953";Tend="2093";Tstart="1353";shortTE="F";uid="1ff90dec-e966-48d3-9445-1871cbea496b"
WOFM01000109.1	RepeatMasker	Unknown	236119	236345	1750	+	.	ID="RND-6_FAMILY-1824";Tend="1205";Tstart="979";shortTE="F";uid="97878978-9ee3-453b-9e2e-581e56a50f9d"
WOFM01000109.1	RepeatMasker	Unknown	420131	420947	5225	+	.	ID="RND-4_FAMILY-84";Tend="1745";Tstart="932";shortTE="F";uid="812e2ba7-4951-44eb-b1ba-5a797e13cb9d"
WOFM01000109.1	RepeatMasker	Unknown	807774	808132	1981	+	.	ID="RND-6_FAMILY-9161";Tend="1740";Tstart="1369";shortTE="F";uid="dc9aa2d2-66b3-4ce4-b5af-950b47925beb"
WOFM01000109.1	RepeatMasker	Unknown	627834	628611	4553	+	.	ID="RND-5_FAMILY-784";Tend="1635";Tstart="877";shortTE="F";uid="bbb968bb-ac51-4460-adf1-653d1e5aefc8"
WOFM01000109.1	RepeatMasker	Unknown	250158	250278	686	+	.	ID="RND-4_FAMILY-2443";Tend="1161";Tstart="1038";shortTE="F";uid="8e2db478-98b9-4875-bf7f-b9f8a65074e1"
WOFM01000109.1	RepeatMasker	Unknown	379414	379671	1025	+	.	ID="RND-3_FAMILY-213";Tend="1237";Tstart="960";shortTE="F";uid="9aed90e3-7f12-42d7-9159-872f6cbb0b7d"
WOFM01000109.1	RepeatMasker	Unknown	793476	793746	3770	+	.	ID="RND-2_FAMILY-36";Tend="1570";Tstart="1142";shortTE="F";uid="5ef25f0f-020c-4131-887a-7b3bcd7d470d"
WOFM01000109.1	RepeatMasker	Unknown	292188	292363	1123	+	.	ID="RND-6_FAMILY-3860";Tend="1763";Tstart="1582";shortTE="F";uid="6292610f-d56d-4e17-8974-ed5a3f7fe984"
WOFM01000109.1	RepeatMasker	LINE/I	513277	513901	3022	+	.	ID="RND-5_FAMILY-6398";Tend="1630";Tstart="971";shortTE="F";uid="1b2c552a-711a-4264-bf1f-05a803501c6d"
WOFM01000109.1	RepeatMasker	RC/Helitron	698878	699461	2619	+	.	ID="RND-5_FAMILY-2792";Tend="1357";Tstart="820";shortTE="F";uid="45132587-e396-4194-84b3-c2581c12498a"
WOFM01000109.1	RepeatMasker	Unknown	745649	746098	2372	+	.	ID="RND-1_FAMILY-449";Tend="1863";Tstart="999";shortTE="F";uid="e10db08b-b11d-4b52-9418-161011dfe0b0"
WOFM01000109.1	RepeatMasker	DNA/TcMar-m44	719261	719613	1563	+	.	ID="RND-1_FAMILY-929";Tend="1334";Tstart="930";shortTE="F";uid="bdefad44-08cf-40fc-88d5-8b965a4c2f6b"
WOFM01000109.1	RepeatMasker	Unknown	44321	44480	819	+	.	ID="RND-1_FAMILY-53";Tend="1107";Tstart="951";shortTE="F";uid="ed1a0af9-5990-43f3-831f-339750a70fdb"
WOFM01000109.1	RepeatMasker	DNA/hAT-Ac	208733	208852	627	+	.	ID="RND-6_FAMILY-2260";Tend="1419";Tstart="1295";shortTE="F";uid="32bcedc7-505b-4a86-91b6-ef34ace6bc09"
WOFM01000109.1	RepeatMasker	LINE/R2-NeSL	747268	747802	2995	+	.	ID="RND-3_FAMILY-38";Tend="1439";Tstart="939";shortTE="F";uid="1b2ca910-7da6-40dc-8bd6-ba5abafce4c0"
WOFM01000109.1	RepeatMasker	Unknown	242239	242454	1220	+	.	ID="RND-1_FAMILY-56";Tend="1345";Tstart="1129";shortTE="F";uid="dd3fa501-2453-4029-b9d4-3ac2a1f9f103"
WOFM01000109.1	RepeatMasker	LTR/Gypsy	692416	692999	3175	+	.	ID="RND-5_FAMILY-1656";Tend="1537";Tstart="960";shortTE="F";uid="9d64eb66-f7ae-4e31-aa05-7d0f18dfd262"
WOFM01000109.1	RepeatMasker	Unknown	589223	589729	636	+	.	ID="RND-6_FAMILY-5225";TEgroup="ctg_10%7CRND-6_FAMILY-5225%7C1";Tend="1592";Tstart="1192";shortTE="F";uid="4e489333-b9a2-494c-aefb-5bd197fc6f10"
WOFM01000109.1	RepeatMasker	LTR/Gypsy	105444	107318	5320	+	.	ID="RND-1_FAMILY-458";Tend="8816";Tstart="6902";shortTE="F";uid="8c8f40aa-fe97-427a-830a-cdcc39d00224"
WOFM01000109.1	RepeatMasker	DNA/hAT-Ac	221508	221628	638	+	.	ID="RND-6_FAMILY-2260";Tend="1419";Tstart="1295";shortTE="F";uid="d0817be0-7a5b-43d6-862c-7c23a62b3efc"
WOFM01000109.1	RepeatMasker	Unknown	229508	229793	1780	+	.	ID="RND-4_FAMILY-1024";Tend="1316";Tstart="1049";shortTE="F";uid="5f7215b6-7273-49cf-b843-296115e7b63f"
WOFM01000109.1	RepeatMasker	Unknown	200165	200273	623	+	.	ID="RND-1_FAMILY-1040";Tend="1144";Tstart="1039";shortTE="F";uid="eae614f8-5f60-4a2c-af11-94fd728587b9"
WOFM01000109.1	RepeatMasker	Unknown	179183	179426	990	+	.	ID="RND-1_FAMILY-852";Tend="1193";Tstart="955";shortTE="F";uid="a3c5aa68-17a4-47d8-85c7-5191291cf1bb"
WOFM01000109.1	RepeatMasker	Unknown	650254	650394	692	+	.	ID="RND-4_FAMILY-1923";Tend="1194";Tstart="1049";shortTE="F";uid="da5b8326-5c78-41ba-8459-9cbec940e7ad"
WOFM01000109.1	RepeatMasker	Unknown	729048	729301	1683	+	.	ID="RND-1_FAMILY-684";Tend="1160";Tstart="910";shortTE="F";uid="23cde06f-01af-4fa2-b94a-7b147c3458ec"
WOFM01000109.1	RepeatMasker	RC/Helitron	699918	700100	1019	+	.	ID="RND-5_FAMILY-2792";Tend="1532";Tstart="1349";shortTE="F";uid="fef36d20-d489-4294-8077-08e49fa3425c"
WOFM01000109.1	RepeatMasker	Unknown	675173	675448	1721	+	.	ID="RND-1_FAMILY-117";Tend="1228";Tstart="942";shortTE="F";uid="c898faff-2446-4486-9842-5558b998bc4c"
WOFM01000109.1	RepeatMasker	LTR/Gypsy	199101	199251	653	+	.	ID="RND-6_FAMILY-5486";Tend="1022";Tstart="860";shortTE="F";uid="b3c541a7-9a2b-41ee-9d28-afdc68eed17f"
WOFM01000109.1	RepeatMasker	LTR/Copia	737379	742599	46120	+	.	ID="RND-6_FAMILY-3006";Tend="6046";Tstart="821";shortTE="F";uid="0a3f7de5-2237-4f50-bcb8-03abef2bd6c5"
WOFM01000109.1	RepeatMasker	Unknown	350464	350655	1323	+	.	ID="RND-1_FAMILY-58";Tend="1254";Tstart="1063";shortTE="F";uid="6e0edcbf-521b-4fc8-9a9f-fd47c6eb700c"
WOFM01000109.1	RepeatMasker	Unknown	151373	151748	2433	+	.	ID="RND-1_FAMILY-98";Tend="1475";Tstart="1092";shortTE="F";uid="27a626b8-9ebb-442f-975f-849cf16ecee4"
WOFM01000109.1	RepeatMasker	Unknown	56887	57084	1119	+	.	ID="RND-1_FAMILY-528";Tend="1253";Tstart="1037";shortTE="F";uid="e795f66d-0a59-403a-81da-5fe8692b4976"
WOFM01000109.1	RepeatMasker	LTR/Gypsy	576004	577767	14350	+	.	ID="RND-1_FAMILY-156";Tend="2007";Tstart="245";shortTE="F";uid="e8cb57a8-8755-4ae0-ac9f-cd9dd2668b25"
WOFM01000109.1	RepeatMasker	LTR/Gypsy	107387	110033	9740	+	.	ID="RND-6_FAMILY-42";Tend="8907";Tstart="6169";shortTE="F";uid="5d1ed2ca-c803-4e38-a4c2-9436b7966755"
WOFM01000109.1	RepeatMasker	Unknown	228735	228950	859	+	.	ID="RND-6_FAMILY-195";Tend="1106";Tstart="887";shortTE="F";uid="87fd0c94-bfb2-4eb1-ac6f-6f79c8f7a694"
WOFM01000109.1	RepeatMasker	LTR/Gypsy	848402	856267	67699	+	.	ID="RND-1_FAMILY-651";Tend="8147";Tstart="270";shortTE="F";uid="120307ce-eac9-4fa4-8d86-89573ea16238"
WOFM01000109.1	RepeatMasker	Unknown	816617	816920	546	+	.	ID="RND-5_FAMILY-90";Tend="978";Tstart="692";shortTE="F";uid="e1035a94-4d7f-4a9f-8698-83c5dd60fff2"
WOFM01000109.1	RepeatMasker	LINE/R2-NeSL	373035	373156	724	+	.	ID="RND-3_FAMILY-38";Tend="1060";Tstart="933";shortTE="F";uid="dbb6123c-b75e-41d9-8ae4-0de91aee9636"
WOFM01000109.1	RepeatMasker	Unknown	414912	415140	1120	+	.	ID="RND-6_FAMILY-9120";Tend="1155";Tstart="936";shortTE="F";uid="0ffddbb4-e46c-4079-8d6c-f00f4fb06d30"
WOFM01000109.1	RepeatMasker	Unknown	284720	285032	1692	+	.	ID="RND-5_FAMILY-1089";Tend="1513";Tstart="1191";shortTE="F";uid="c3c53e4d-6a7b-4d07-b579-8109b9a80079"
WOFM01000109.1	RepeatMasker	DNA/Maverick	307151	308406	9698	+	.	ID="RND-6_FAMILY-2539";Tend="6653";Tstart="5402";shortTE="F";uid="4c64177d-a7ff-4063-93f9-caa048c404ea"
WOFM01000109.1	RepeatMasker	Unknown	44492	45247	5181	+	.	ID="RND-1_FAMILY-27";Tend="1539";Tstart="744";shortTE="F";uid="e00b3a0b-4081-4516-b166-b49c2243c6c0"
WOFM01000109.1	RepeatMasker	Unknown	258169	258491	1804	+	.	ID="RND-4_FAMILY-1483";Tend="660";Tstart="349";shortTE="F";uid="13054a7a-0736-4c56-a3d0-fa831d370238"
WOFM01000109.1	RepeatMasker	DNA/TcMar-Tc1	700516	700778	1388	+	.	ID="RND-6_FAMILY-1200";Tend="1200";Tstart="940";shortTE="F";uid="87562a81-e569-4c5d-84c8-b32f6a100490"
WOFM01000109.1	RepeatMasker	Unknown	198935	199107	882	+	.	ID="RND-6_FAMILY-108";Tend="1399";Tstart="1211";shortTE="F";uid="026dc575-0c5b-4d9a-9994-a1b67aaee2cc"
WOFM01000109.1	RepeatMasker	LTR/Gypsy	696763	697036	1441	+	.	ID="RND-1_FAMILY-651";Tend="509";Tstart="228";shortTE="F";uid="b1e7f3b3-d78e-4439-b502-0bb1dc0e84f3"
WOFM01000109.1	RepeatMasker	LTR/Gypsy	670855	671113	2084	+	.	ID="RND-6_FAMILY-5486";Tend="1019";Tstart="758";shortTE="F";uid="0b661b28-64d9-47c9-8d33-a60922dbd490"
WOFM01000109.1	RepeatMasker	DNA/Crypton-I	68044	68675	1993	+	.	ID="RND-6_FAMILY-470";Tend="1629";Tstart="995";shortTE="F";uid="cf95944a-ba5b-424a-8afb-ce47bb404afd"
WOFM01000109.1	RepeatMasker	DNA/Crypton-I	827277	827945	3238	+	.	ID="RND-4_FAMILY-334";Tend="1703";Tstart="1011";shortTE="F";uid="c04ab9aa-ebd1-4b77-86a0-4071ef0627aa"
WOFM01000109.1	RepeatMasker	Unknown	716843	717298	1703	+	.	ID="RND-5_FAMILY-951";Tend="2674";Tstart="2225";shortTE="F";uid="9ecd25bf-ef9b-48a8-8716-44e74a388529"
WOFM01000109.1	RepeatMasker	Unknown	166990	167513	2610	+	.	ID="RND-3_FAMILY-565";Tend="1475";Tstart="946";shortTE="F";uid="3ea4fefa-0ce0-47e3-a214-731b0f0fed80"
WOFM01000109.1	RepeatMasker	DNA/TcMar-Mariner	485372	485639	926	+	.	ID="RND-5_FAMILY-138";Tend="920";Tstart="639";shortTE="F";uid="3c6c3e12-466f-4ba8-8131-d2388e4e8f23"
WOFM01000109.1	RepeatMasker	Unknown	309104	310007	1668	+	.	ID="RND-2_FAMILY-36";Tend="1492";Tstart="806";shortTE="F";uid="a6b36fb1-0bd9-4b9b-ae7a-81c85e23e863"
WOFM01000109.1	RepeatMasker	Unknown	588338	588816	2825	+	.	ID="RND-1_FAMILY-678";Tend="1129";Tstart="644";shortTE="F";uid="9a38ada0-6a9a-4643-91ce-780b5a9ff422"
WOFM01000109.1	RepeatMasker	Unknown	445133	445631	3560	+	.	ID="RND-1_FAMILY-27";Tend="1682";Tstart="958";shortTE="F";uid="93bc3bf1-32ca-466a-8e17-f31943e0b29c"
WOFM01000109.1	RepeatMasker	DNA/TcMar-Tc1	284482	284725	1336	+	.	ID="RND-6_FAMILY-1200";Tend="1201";Tstart="962";shortTE="F";uid="99ed8939-b327-4d21-9339-888b2b7beb9a"
WOFM01000109.1	RepeatMasker	DNA/Kolobok-Hydra	659998	660492	2795	+	.	ID="RND-5_FAMILY-198";Tend="1119";Tstart="631";shortTE="F";uid="614da67a-0dc1-4604-b2e7-c9074ce140cb"
WOFM01000109.1	RepeatMasker	Unknown	423708	424670	2794	+	.	ID="RND-2_FAMILY-36";Tend="1780";Tstart="665";shortTE="F";uid="95ed2647-cf69-40d5-9ec4-a3b4716749be"
WOFM01000109.1	RepeatMasker	Unknown	456834	457307	2279	+	.	ID="RND-4_FAMILY-84";Tend="1877";Tstart="1438";shortTE="F";uid="541f693f-3f96-4242-8315-ae4a60e6ad60"
WOFM01000109.1	RepeatMasker	Unknown	842595	842812	893	+	.	ID="RND-6_FAMILY-2894";Tend="1857";Tstart="1629";shortTE="F";uid="cbd4d32b-59e8-4aef-8087-b6d736b98809"
WOFM01000109.1	RepeatMasker	LINE/R2-NeSL	797420	797965	3453	+	.	ID="RND-3_FAMILY-38";Tend="1459";Tstart="930";shortTE="F";uid="5b3bcdb0-11b1-4993-8306-282a9918b9c3"
WOFM01000109.1	RepeatMasker	Unknown	176302	176790	1442	-	.	ID="RND-1_FAMILY-674";Tend="5024";Tstart="4525";shortTE="F";uid="205c79ad-4189-40ef-83df-eeccb6f11749"
WOFM01000109.1	RepeatMasker	Unknown	371412	372301	6522	-	.	ID="RND-5_FAMILY-3224";Tend="1844";Tstart="948";shortTE="F";uid="b3f4478d-eb30-4eca-8b3c-3f950970ed5e"
WOFM01000109.1	RepeatMasker	DNA/Academ-1	130004	130106	585	-	.	ID="RND-5_FAMILY-1536";Tend="1909";Tstart="1807";shortTE="F";uid="ad9ccb35-9dd3-4e18-8f14-7507eb2b5394"
WOFM01000109.1	RepeatMasker	Unknown	189187	190041	4684	-	.	ID="RND-6_FAMILY-3427";Tend="1690";Tstart="848";shortTE="F";uid="f932d2fd-8e60-4344-8200-73517a47ea31"
WOFM01000109.1	RepeatMasker	Unknown	783247	783906	3314	-	.	ID="RND-1_FAMILY-131";Tend="1636";Tstart="944";shortTE="F";uid="525c870c-1b02-4caa-ba3b-2fecc2968e3d"
WOFM01000109.1	RepeatMasker	DNA/TcMar-Tc4	97242	98105	5533	-	.	ID="RND-1_FAMILY-77";Tend="1701";Tstart="787";shortTE="F";uid="57b61d93-b510-4c46-aa35-19426fdca6be"
WOFM01000109.1	RepeatMasker	LINE/R2-NeSL	344481	345017	3162	-	.	ID="RND-3_FAMILY-38";Tend="1460";Tstart="939";shortTE="F";uid="24f4733f-bffa-4519-9fa5-0101f859d999"
WOFM01000109.1	RepeatMasker	Unknown	677586	677780	507	-	.	ID="RND-5_FAMILY-1089";Tend="1342";Tstart="1152";shortTE="F";uid="753c9b93-cc06-42b5-bc46-8c3c83a026c8"
WOFM01000109.1	RepeatMasker	LINE/I	73234	73497	974	-	.	ID="RND-1_FAMILY-1098";Tend="7885";Tstart="7600";shortTE="F";uid="1eba2451-ffbe-442f-9f06-e43d3d365b16"
WOFM01000109.1	RepeatMasker	Unknown	697379	697931	3714	-	.	ID="RND-6_FAMILY-1708";Tend="1451";Tstart="864";shortTE="F";uid="a76f88f8-1db3-4aeb-ab9e-3fdb97e11696"
WOFM01000109.1	RepeatMasker	Unknown	388851	389896	7532	-	.	ID="RND-1_FAMILY-822";Tend="1796";Tstart="757";shortTE="F";uid="f97fce3e-95ab-4d80-97d3-07279333a96a"
WOFM01000109.1	RepeatMasker	Unknown	668410	668676	1212	-	.	ID="RND-1_FAMILY-117";Tend="1226";Tstart="942";shortTE="F";uid="b389cd84-89f9-4b68-aa6a-dd60b3d61120"
WOFM01000109.1	RepeatMasker	DNA/TcMar-Tigger	812171	812704	1988	-	.	ID="RND-4_FAMILY-740";Tend="1492";Tstart="974";shortTE="F";uid="9c45ec37-a20f-445b-8a3b-23d588d2e4a8"
WOFM01000109.1	RepeatMasker	Unknown	580592	580866	1990	-	.	ID="RND-1_FAMILY-930";Tend="1655";Tstart="1377";shortTE="F";uid="dda8d424-8460-4330-8180-b9ce8a13afb3"
WOFM01000109.1	RepeatMasker	Unknown	443261	443550	824	-	.	ID="RND-4_FAMILY-2537";Tend="1645";Tstart="1400";shortTE="F";uid="573bb910-5e28-4934-b6c7-268ab419df07"
WOFM01000109.1	RepeatMasker	DNA/P	448813	448990	534	-	.	ID="RND-6_FAMILY-4028";Tend="4671";Tstart="4499";shortTE="F";uid="9db837cc-4029-4235-9943-1fb0b9a7080a"
WOFM01000109.1	RepeatMasker	Unknown	417225	418550	9509	-	.	ID="RND-6_FAMILY-19";Tend="1653";Tstart="328";shortTE="F";uid="a620a5ce-0795-43c5-b988-f3b45d839727"
WOFM01000109.1	RepeatMasker	DNA/TcMar-Tc1	786113	788146	17529	-	.	ID="RND-1_FAMILY-308";Tend="2884";Tstart="852";shortTE="F";uid="f9e028f9-17f1-4d91-8a01-4953bd679680"
WOFM01000109.1	RepeatMasker	LINE/R2-NeSL	86310	86538	1198	-	.	ID="RND-3_FAMILY-38";Tend="1460";Tstart="1228";shortTE="F";uid="8e61f1d0-f5ba-4868-8dee-abbb36ce1acf"
WOFM01000109.1	RepeatMasker	Unknown	199577	200169	3594	-	.	ID="RND-1_FAMILY-461";Tend="1517";Tstart="892";shortTE="F";uid="694ae83d-8acb-48b6-bcab-13c41b017486"
WOFM01000109.1	RepeatMasker	Unknown	196991	197302	1683	-	.	ID="RND-4_FAMILY-1462";Tend="1203";Tstart="901";shortTE="F";uid="97b71560-7336-4ed1-9273-403f10f2c6ad"
WOFM01000109.1	RepeatMasker	Unknown	197978	198765	6086	-	.	ID="RND-1_FAMILY-609";Tend="1699";Tstart="923";shortTE="F";uid="2d3d1d80-c8ab-458f-b033-c1984923a4fd"
WOFM01000109.1	RepeatMasker	Unknown	558191	558410	1395	-	.	ID="RND-5_FAMILY-117";Tend="1213";Tstart="983";shortTE="F";uid="c84bc0a3-f5e0-4c88-b95f-63e3ba78e588"
WOFM01000109.1	RepeatMasker	DNA/Academ-1	656197	656493	1747	-	.	ID="RND-1_FAMILY-579";Tend="1083";Tstart="793";shortTE="F";uid="2d665d25-643a-480e-8837-7dbed4479b00"
WOFM01000109.1	RepeatMasker	Unknown	704881	705195	1668	-	.	ID="RND-1_FAMILY-387";Tend="1282";Tstart="968";shortTE="F";uid="eb6c628a-ea35-453d-aee8-87fe3bc77279"
WOFM01000109.1	RepeatMasker	LTR/Copia	734403	737388	13135	-	.	ID="RND-4_FAMILY-712";TEgroup="ctg_10%7CRND-4_FAMILY-712%7C1";Tend="5035";Tstart="573";shortTE="F";uid="9cad3fe9-fac0-4033-a27d-a1ab81b55d81"
WOFM01000109.1	RepeatMasker	Unknown	224067	224210	711	-	.	ID="RND-4_FAMILY-1370";Tend="1103";Tstart="961";shortTE="F";uid="f887ea14-cec8-4a4e-8b1c-0cebe7b9a43b"
WOFM01000109.1	RepeatMasker	Unknown	742971	743282	1499	-	.	ID="RND-6_FAMILY-1098";Tend="1445";Tstart="1154";shortTE="F";uid="b29cc56b-e81f-479c-9c54-28714d123246"
WOFM01000109.1	RepeatMasker	Unknown	274885	275194	2279	-	.	ID="RND-6_FAMILY-1824";Tend="1263";Tstart="956";shortTE="F";uid="72c264f9-2cc5-49ae-8fcd-1c35b1283d9d"
WOFM01000109.1	RepeatMasker	LTR/Gypsy	354700	356391	689	-	.	ID="RND-1_FAMILY-91";TEgroup="ctg_10%7CRND-1_FAMILY-91%7C1";Tend="6806";Tstart="5341";shortTE="F";uid="66dd7c5f-ef24-47c5-b124-c8c22c2d0738"
WOFM01000109.1	RepeatMasker	LINE/RTE-BovB	175771	175917	807	-	.	ID="RND-6_FAMILY-2155";Tend="506";Tstart="344";shortTE="F";uid="88ee759a-38bd-4d0b-a41c-12f002c566b8"
WOFM01000109.1	RepeatMasker	Unknown	223144	223679	2511	-	.	ID="RND-1_FAMILY-514";Tend="1540";Tstart="977";shortTE="F";uid="4d1ee884-10ed-42af-9bbd-04130c08ea25"
WOFM01000109.1	RepeatMasker	Unknown	814863	815273	1960	-	.	ID="RND-1_FAMILY-34";Tend="1490";Tstart="1080";shortTE="F";uid="76455f72-340d-45f8-8e95-7bf205558219"
WOFM01000109.1	RepeatMasker	DNA/hAT	342901	343034	711	-	.	ID="RND-5_FAMILY-732";Tend="1391";Tstart="1262";shortTE="F";uid="33912130-8120-43b9-9fb2-bf7caeea2320"
WOFM01000109.1	RepeatMasker	LTR/Copia	89388	93064	10952	-	.	ID="RND-4_FAMILY-1323";Tend="4360";Tstart="554";shortTE="F";uid="c05dcdf6-7d74-471b-9068-aa75ff743957"
WOFM01000109.1	RepeatMasker	LTR/Copia	276273	281002	36107	-	.	ID="RND-1_FAMILY-1131";TEgroup="ctg_10%7CRND-1_FAMILY-1131%7C1";Tend="5877";Tstart="1305";shortTE="F";uid="4bc95ed7-18b7-4d06-b13f-d8690d1a99dd"
WOFM01000109.1	RepeatMasker	Unknown	571602	572272	3849	-	.	ID="RND-5_FAMILY-129";Tend="1695";Tstart="945";shortTE="F";uid="f16d937a-236c-4c40-b531-a842ddf14448"
WOFM01000109.1	RepeatMasker	Unknown	624244	624516	896	-	.	ID="RND-1_FAMILY-657";Tend="1197";Tstart="978";shortTE="F";uid="be285c36-f308-4c9c-b480-2401c4a37e86"
WOFM01000109.1	RepeatMasker	LINE/R2-NeSL	195071	195335	1435	-	.	ID="RND-3_FAMILY-38";Tend="1248";Tstart="979";shortTE="F";uid="aad3d86a-e9f0-4935-be7e-6dcfb19fdfd1"
WOFM01000109.1	RepeatMasker	Unknown	325520	325986	2258	-	.	ID="RND-1_FAMILY-60";Tend="1406";Tstart="845";shortTE="F";uid="70793c7d-f67e-4ded-8bf5-256a096ce603"
WOFM01000109.1	RepeatMasker	Unknown	663911	664055	869	-	.	ID="RND-1_FAMILY-435";Tend="1100";Tstart="938";shortTE="F";uid="ad0c2abc-38ac-4be0-a677-6230e60f8a82"
WOFM01000109.1	RepeatMasker	LTR/Gypsy	413160	413654	3842	-	.	ID="RND-1_FAMILY-23";Tend="6189";Tstart="5693";shortTE="F";uid="7b42c0bb-581f-482f-9179-7926139824d5"
WOFM01000109.1	RepeatMasker	Unknown	510042	510405	912	-	.	ID="RND-4_FAMILY-411";Tend="1297";Tstart="978";shortTE="F";uid="b9bdca40-fa6b-4c9c-b6fd-476a66808637"
WOFM01000109.1	RepeatMasker	LINE/CR1	693771	694009	1356	-	.	ID="RND-1_FAMILY-527";Tend="1197";Tstart="947";shortTE="F";uid="d7843000-96fd-4548-ae9d-5e1d9b92931d"
WOFM01000109.1	RepeatMasker	Unknown	685722	685878	401	-	.	ID="RND-4_FAMILY-900";Tend="1466";Tstart="1297";shortTE="F";uid="934ab457-3994-4799-abfd-6d65af8b9ac7"
WOFM01000109.1	RepeatMasker	Unknown	842056	842234	412	-	.	ID="RND-6_FAMILY-429";Tend="1419";Tstart="1251";shortTE="F";uid="0a3c1046-7131-4779-81fe-eda38fd71843"
WOFM01000109.1	RepeatMasker	Unknown	136529	136823	1756	-	.	ID="RND-5_FAMILY-4056";Tend="1396";Tstart="1095";shortTE="F";uid="fdcd2219-c867-4384-8163-a9e9c719a377"
WOFM01000109.1	RepeatMasker	Unknown	511445	511627	812	-	.	ID="RND-1_FAMILY-387";Tend="1152";Tstart="962";shortTE="F";uid="22bf477e-a12b-4de7-a532-ab382cfeb1e2"
WOFM01000109.1	RepeatMasker	Unknown	200378	200531	857	-	.	ID="RND-1_FAMILY-247";Tend="1349";Tstart="1193";shortTE="F";uid="b7a1df4e-3f12-4330-b489-683fce7767ba"
WOFM01000109.1	RepeatMasker	Unknown	288537	290069	10694	-	.	ID="RND-1_FAMILY-2";Tend="2325";Tstart="748";shortTE="F";uid="227f3c6e-1e96-4bb5-a27a-96fdcc048c5a"
WOFM01000109.1	RepeatMasker	Unknown	316257	317038	4175	-	.	ID="RND-1_FAMILY-258";Tend="1681";Tstart="921";shortTE="F";uid="22efe8e5-89ef-4dde-9fab-8b58b19efa02"
WOFM01000109.1	RepeatMasker	Unknown	695388	695612	1464	-	.	ID="RND-1_FAMILY-725";Tend="1321";Tstart="1075";shortTE="F";uid="3f738eb7-4a53-47f7-a829-f1fb061fad8d"
WOFM01000109.1	RepeatMasker	Unknown	180427	180621	915	-	.	ID="RND-6_FAMILY-756";Tend="1055";Tstart="858";shortTE="F";uid="dd259d8f-348e-4b09-bb21-d7c0361e1532"
WOFM01000109.1	RepeatMasker	Unknown	458431	458564	614	-	.	ID="RND-1_FAMILY-34";Tend="1162";Tstart="1026";shortTE="F";uid="a779166e-5a57-4d08-b9a2-6bd23fcb99de"
WOFM01000109.1	RepeatMasker	LINE/R2-NeSL	287247	287531	1484	-	.	ID="RND-3_FAMILY-38";Tend="1244";Tstart="964";shortTE="F";uid="0e2490b3-b7e1-47e1-8764-c0a010dbf146"
WOFM01000109.1	RepeatMasker	DNA/Kolobok-T2	655883	656196	1729	-	.	ID="RND-1_FAMILY-15";Tend="1143";Tstart="836";shortTE="F";uid="92e57b7e-1c55-4e73-838f-3ab483094809"
WOFM01000109.1	RepeatMasker	LTR/Gypsy	70568	71418	5963	-	.	ID="RND-3_FAMILY-160";Tend="2198";Tstart="1320";shortTE="F";uid="6ec4da43-3ddd-4973-9a4f-3ab342007a87"
WOFM01000109.1	RepeatMasker	Unknown	224650	224824	1397	-	.	ID="RND-1_FAMILY-70";Tend="1165";Tstart="988";shortTE="F";uid="4fe548ac-9251-446f-bcb0-e95c6c2427b7"
WOFM01000109.1	RepeatMasker	LTR/Gypsy	460007	466881	58394	-	.	ID="RND-5_FAMILY-2269";Tend="7668";Tstart="782";shortTE="F";uid="e0260118-c187-4526-bf98-f815141d090a"
WOFM01000109.1	RepeatMasker	Unknown	784842	785186	2433	-	.	ID="RND-1_FAMILY-884";Tend="1250";Tstart="921";shortTE="F";uid="5e724278-7f18-4c86-bd7c-e1d3276676ce"
WOFM01000109.1	RepeatMasker	Unknown	539164	539347	1063	-	.	ID="RND-6_FAMILY-2549";Tend="330";Tstart="137";shortTE="F";uid="dbcd1bd2-2871-4489-9c38-ea42df20dbc2"
WOFM01000109.1	RepeatMasker	Unknown	459483	459631	785	-	.	ID="RND-5_FAMILY-784";Tend="1634";Tstart="1491";shortTE="F";uid="510506a4-c702-4252-8080-9a182fa091a6"
WOFM01000109.1	RepeatMasker	LTR/Gypsy	705576	706050	2794	-	.	ID="RND-5_FAMILY-2269";Tend="1255";Tstart="790";shortTE="F";uid="0dfdf7e2-4ca2-481c-96a6-c9c34377beb8"
WOFM01000109.1	RepeatMasker	Unknown	653513	653624	719	-	.	ID="RND-1_FAMILY-197";Tend="1009";Tstart="897";shortTE="F";uid="c5abc63a-fa8e-4c12-96bf-b155d14ee213"
WOFM01000109.1	RepeatMasker	Unknown	281252	281422	1076	-	.	ID="RND-1_FAMILY-175";Tend="1038";Tstart="867";shortTE="F";uid="d3f5ab05-5b59-46a6-a51a-ec9026911f0c"
WOFM01000109.1	RepeatMasker	RC/Helitron	840286	840568	976	-	.	ID="RND-5_FAMILY-2792";Tend="1826";Tstart="1535";shortTE="F";uid="96218afd-b42f-4021-bf02-d0ea7cce9dc6"
WOFM01000109.1	RepeatMasker	Unknown	406815	407113	1801	-	.	ID="RND-1_FAMILY-306";Tend="1218";Tstart="912";shortTE="F";uid="054ac538-2163-438e-a8e3-6b813ae0cc73"
WOFM01000109.1	RepeatMasker	Unknown	458062	458455	709	-	.	ID="RND-1_FAMILY-34";TEgroup="ctg_10%7CRND-1_FAMILY-34%7C1";Tend="1802";Tstart="1068";shortTE="F";uid="cd2e6d83-8ab8-40b8-9ed1-005db6621d40"
WOFM01000109.1	RepeatMasker	DNA	308789	309555	799	-	.	ID="RND-5_FAMILY-3205";TEgroup="ctg_10%7CRND-5_FAMILY-3205%7C1";Tend="1227";Tstart="612";shortTE="F";uid="8467ba84-3a8e-4cbc-89c4-b49c662bc10f"
WOFM01000109.1	RepeatMasker	Unknown	234682	234811	752	-	.	ID="RND-2_FAMILY-36";Tend="919";Tstart="791";shortTE="F";uid="c0f731e4-d1d4-4230-adc0-e5aea0441570"
WOFM01000109.1	RepeatMasker	Unknown	193529	194037	1070	-	.	ID="RND-2_FAMILY-36";TEgroup="ctg_10%7CRND-2_FAMILY-36%7C1";Tend="1771";Tstart="641";shortTE="F";uid="7f0efb3d-b480-4619-a8e4-329bbcf88bdd"
WOFM01000109.1	RepeatMasker	Unknown	310290	310533	1089	-	.	ID="RND-6_FAMILY-15";Tend="1747";Tstart="1513";shortTE="F";uid="91fe5f34-37d1-4105-aae7-7d140cf03872"
WOFM01000109.1	RepeatMasker	DNA/PiggyBac	496237	496351	476	-	.	ID="RND-6_FAMILY-5128";Tend="3196";Tstart="3082";shortTE="F";uid="3a73b260-c3e0-47f7-9b77-1820eee462b6"
WOFM01000109.1	RepeatMasker	Unknown	675041	675190	890	-	.	ID="RND-5_FAMILY-784";Tend="1634";Tstart="1487";shortTE="F";uid="7de5f0d7-a00c-4569-81ea-cbc5c5d6d135"
WOFM01000109.1	RepeatMasker	Unknown	498764	498905	928	-	.	ID="RND-1_FAMILY-247";Tend="1355";Tstart="1218";shortTE="F";uid="ee9d3f8c-8c2e-4c70-982a-7c3a80162669"
WOFM01000109.1	RepeatMasker	Unknown	219103	219261	934	-	.	ID="RND-3_FAMILY-291";Tend="1136";Tstart="968";shortTE="F";uid="298ee3e3-1018-4ada-9571-dd4ae6c9cc74"
WOFM01000109.1	RepeatMasker	Unknown	409174	409441	1658	-	.	ID="RND-6_FAMILY-1037";Tend="1190";Tstart="920";shortTE="F";uid="99e16914-d7d3-4f94-ab00-dbaedfb2ed72"
WOFM01000109.1	RepeatMasker	Unknown	203293	203491	1326	-	.	ID="RND-1_FAMILY-901";Tend="1200";Tstart="959";shortTE="F";uid="1f891509-3ae4-49ad-ab71-d04b2487011f"
WOFM01000109.1	RepeatMasker	DNA/TcMar-Tigger	650454	650602	615	-	.	ID="RND-4_FAMILY-740";Tend="1094";Tstart="944";shortTE="F";uid="1c37d0e1-dec9-4e67-9760-83299b3aa5a0"
WOFM01000109.1	RepeatMasker	Unknown	434432	435097	3180	-	.	ID="RND-1_FAMILY-10";Tend="1850";Tstart="1118";shortTE="F";uid="4bbdef47-7070-4d00-adab-23c3976b0bfc"
WOFM01000109.1	RepeatMasker	Unknown	96460	97061	3231	-	.	ID="RND-1_FAMILY-27";Tend="1391";Tstart="763";shortTE="F";uid="cba39a5e-074d-4631-bad9-9cfca92c04aa"
WOFM01000109.1	RepeatMasker	Unknown	414057	414361	1513	-	.	ID="RND-1_FAMILY-10";Tend="1862";Tstart="1522";shortTE="F";uid="8872b390-b4d7-4477-8a0c-3bb47e220904"
WOFM01000109.1	RepeatMasker	LTR/Gypsy	577758	578061	2527	-	.	ID="RND-1_FAMILY-503";Tend="7456";Tstart="7153";shortTE="F";uid="6a444cd4-c4ae-4ae9-b22b-113afb6317df"
WOFM01000109.1	RepeatMasker	RC/Helitron	695910	696014	667	-	.	ID="RND-1_FAMILY-466";Tend="1250";Tstart="1146";shortTE="F";uid="45dd42e3-e11f-4546-95d5-f2b9f4a3149e"
WOFM01000109.1	RepeatMasker	DNA	613243	613919	2340	-	.	ID="RND-5_FAMILY-3205";Tend="1239";Tstart="556";shortTE="F";uid="8878adb5-f675-4044-aac7-74287145287a"
WOFM01000109.1	RepeatMasker	LTR/Copia	156824	160005	8168	-	.	ID="RND-6_FAMILY-5311";Tend="5204";Tstart="20";shortTE="F";uid="4e42c29c-5087-4afc-915f-f4cd22e0b4bf"
WOFM01000109.1	RepeatMasker	Unknown	506791	507342	2674	-	.	ID="RND-4_FAMILY-2362";Tend="1552";Tstart="1000";shortTE="F";uid="79346ab3-9643-46a2-ac4a-768fe5f7f87f"
WOFM01000109.1	RepeatMasker	Unknown	147070	147368	1223	-	.	ID="RND-1_FAMILY-449";Tend="1862";Tstart="1564";shortTE="F";uid="249eb95f-4dc6-48da-9196-d487e2a6de11"
WOFM01000109.1	RepeatMasker	Unknown	742842	742953	600	-	.	ID="RND-6_FAMILY-2349";Tend="1085";Tstart="973";shortTE="F";uid="e04ecb83-5467-4c0c-87d2-656ca917c26f"
WOFM01000109.1	RepeatMasker	Unknown	194307	194845	1211	-	.	ID="RND-5_FAMILY-536";Tend="664";Tstart="122";shortTE="F";uid="22e5517f-f071-44d9-901a-e2b1ecb1aea5"
WOFM01000109.1	RepeatMasker	Unknown	623237	623854	2985	-	.	ID="RND-5_FAMILY-1452";Tend="1374";Tstart="731";shortTE="F";uid="09cd913f-4883-47ea-babd-2f8cd6b1a1d5"
WOFM01000109.1	RepeatMasker	LTR/Pao	764621	767553	15472	-	.	ID="RND-1_FAMILY-506";TEgroup="ctg_10%7CRND-1_FAMILY-506%7C1";Tend="8303";Tstart="5091";shortTE="F";uid="b8e7314e-6179-4d75-9e89-cc6c9e07cf1b"
WOFM01000109.1	RepeatMasker	Unknown	539344	539776	1950	-	.	ID="RND-4_FAMILY-688";Tend="1349";Tstart="913";shortTE="F";uid="8388c6b0-b760-4ec0-b614-186020bbca3a"
WOFM01000109.1	RepeatMasker	LINE/I	80771	81183	1521	-	.	ID="RND-1_FAMILY-686";Tend="1668";Tstart="1250";shortTE="F";uid="e8d04c55-0bf2-4732-8fdf-6f85457e6cd5"
WOFM01000109.1	RepeatMasker	Unknown	227757	227945	543	-	.	ID="RND-1_FAMILY-52";Tend="1271";Tstart="1080";shortTE="F";uid="63236623-0497-4115-9851-c312b5738a1d"
WOFM01000109.1	RepeatMasker	DNA/CMC-EnSpm	751962	752400	3583	-	.	ID="RND-1_FAMILY-350";Tend="1333";Tstart="895";shortTE="F";uid="b96b5385-fbdd-4f28-b90c-6c93963a042a"
WOFM01000109.1	RepeatMasker	LINE/L2	396844	397468	5036	-	.	ID="RND-1_FAMILY-257";Tend="2810";Tstart="2185";shortTE="F";uid="284a3a43-de1c-43f9-bec6-122e93ad8f27"
WOFM01000109.1	RepeatMasker	Unknown	45248	45665	1307	-	.	ID="RND-5_FAMILY-4056";Tend="1506";Tstart="978";shortTE="F";uid="7d9489bb-6146-4a29-bbf0-b4c8e4bfef85"
WOFM01000109.1	RepeatMasker	Unknown	572424	572776	1254	-	.	ID="RND-4_FAMILY-1521";Tend="1277";Tstart="920";shortTE="F";uid="8af50547-f946-49e7-adb1-d171c25ad9cb"
WOFM01000109.1	RepeatMasker	Unknown	539773	540119	1488	-	.	ID="RND-5_FAMILY-528";Tend="1496";Tstart="1145";shortTE="F";uid="63d421f6-e9fb-4529-9814-4c1bb3f24a40"
WOFM01000109.1	RepeatMasker	Unknown	456470	457077	3394	-	.	ID="RND-6_FAMILY-9161";Tend="1729";Tstart="1120";shortTE="F";uid="2f0af164-dcc1-4ed6-8108-ef1ed5570150"
WOFM01000109.1	RepeatMasker	LINE/R2-NeSL	217243	217743	3252	-	.	ID="RND-3_FAMILY-38";Tend="1439";Tstart="941";shortTE="F";uid="33c6cf70-1fd7-4a98-bb88-9b2ee41b1fb3"
WOFM01000109.1	RepeatMasker	DNA/Academ-1	130394	130515	664	-	.	ID="RND-5_FAMILY-1536";Tend="791";Tstart="677";shortTE="F";uid="9c4750e9-f349-49d5-b354-23521cebd764"
WOFM01000109.1	RepeatMasker	RC/Helitron	218585	219117	4370	-	.	ID="RND-1_FAMILY-636";Tend="1488";Tstart="956";shortTE="F";uid="9591d6bf-5349-47d4-bc12-39097053a0e2"
WOFM01000109.1	RepeatMasker	LTR/Gypsy	93073	96250	8910	-	.	ID="RND-1_FAMILY-503";TEgroup="ctg_10%7CRND-1_FAMILY-503%7C1";Tend="4351";Tstart="724";shortTE="F";uid="36c6ed64-244e-42b3-8fc5-5bf13c9df653"
WOFM01000109.1	RepeatMasker	DNA/Crypton-I	479185	479371	803	-	.	ID="RND-4_FAMILY-334";Tend="1071";Tstart="886";shortTE="F";uid="91b0c0e6-7a1a-4459-a5e1-f760ac105c99"
WOFM01000109.1	RepeatMasker	Unknown	690562	690882	1535	-	.	ID="RND-5_FAMILY-602";Tend="1268";Tstart="908";shortTE="F";uid="824b82b2-52fb-43f9-b90f-8c503a83c2f6"
WOFM01000109.1	RepeatMasker	Unknown	675431	676040	3075	-	.	ID="RND-5_FAMILY-784";Tend="1509";Tstart="853";shortTE="F";uid="00613fb2-ad4a-40c6-b3b2-90e8c40091fd"
WOFM01000109.1	RepeatMasker	LTR/Gypsy	235750	235911	501	-	.	ID="RND-5_FAMILY-1723";Tend="7030";Tstart="6878";shortTE="F";uid="303d7baf-86b1-47f8-a93f-a8b7212d8f14"
WOFM01000109.1	RepeatMasker	RC/Helitron	837202	837989	6140	-	.	ID="RND-6_FAMILY-3452";Tend="1396";Tstart="609";shortTE="F";uid="526d1519-df88-4394-b5dd-7f7362e49b4c"
WOFM01000109.1	RepeatMasker	DNA	603625	603772	890	-	.	ID="RND-5_FAMILY-3205";Tend="1227";Tstart="1072";shortTE="F";uid="b3e17ea5-4c51-4653-b2a6-8a344f1ed2fc"
WOFM01000109.1	RepeatMasker	LINE/L2	414562	414699	535	-	.	ID="RND-5_FAMILY-2134";Tend="959";Tstart="820";shortTE="F";uid="0c55faea-40bb-4dcd-99a4-d26a5dfef0a0"
WOFM01000109.1	RepeatMasker	Unknown	671327	671669	1587	-	.	ID="RND-4_FAMILY-1467";Tend="1185";Tstart="823";shortTE="F";uid="ff9b7c3c-d774-48ef-a78f-e5ecc79f5b7f"
WOFM01000109.1	RepeatMasker	Unknown	195336	195574	884	-	.	ID="RND-6_FAMILY-10003";Tend="1264";Tstart="1038";shortTE="F";uid="7ecdeb3c-088d-4ee5-acb5-eb919a7fa7d1"
WOFM01000109.1	RepeatMasker	Unknown	673525	674277	1672	-	.	ID="RND-1_FAMILY-258";Tend="1675";Tstart="920";shortTE="F";uid="49b2bacc-86fd-4b3f-9196-ba898aa1ec41"
WOFM01000109.1	RepeatMasker	Unknown	227474	227678	1214	-	.	ID="RND-6_FAMILY-2894";Tend="1173";Tstart="972";shortTE="F";uid="6aa388f8-44fe-4445-aeb3-2d9f3c7482d9"
WOFM01000109.1	RepeatMasker	DNA/Academ-1	473015	473231	1339	-	.	ID="RND-5_FAMILY-1102";Tend="1457";Tstart="1242";shortTE="F";uid="1b7ce2be-f069-4f71-9812-cda9fa8fa496"
WOFM01000109.1	RepeatMasker	Unknown	695607	695751	1063	-	.	ID="RND-6_FAMILY-1708";Tend="1597";Tstart="1453";shortTE="F";uid="b5cde0ad-1d42-47f5-8958-5ac883702d9b"
WOFM01000109.1	RepeatMasker	Unknown	211285	211425	599	-	.	ID="RND-4_FAMILY-1370";Tend="1103";Tstart="961";shortTE="F";uid="e7ec6cb3-5bad-443f-880b-965977bc5988"
WOFM01000109.1	RepeatMasker	Unknown	202465	202804	2673	-	.	ID="RND-1_FAMILY-901";Tend="1550";Tstart="1209";shortTE="F";uid="6328790e-6386-4d0e-92c6-2399af5a8057"
WOFM01000109.1	RepeatMasker	Unknown	206327	206485	934	-	.	ID="RND-3_FAMILY-291";Tend="1136";Tstart="968";shortTE="F";uid="ee33ce90-bac0-4f52-9d5d-b599cabb95a0"
WOFM01000109.1	RepeatMasker	DNA/Kolobok-T2	607537	610625	23596	-	.	ID="RND-1_FAMILY-269";Tend="3282";Tstart="190";shortTE="F";uid="98182c1e-f495-45f5-97e7-f7a5948f8bea"
WOFM01000109.1	RepeatMasker	LTR/Copia	140394	142858	3324	-	.	ID="RND-6_FAMILY-3006";Tend="5936";Tstart="3443";shortTE="F";uid="593980a9-8642-4461-af17-c196e805e83b"
WOFM01000109.1	RepeatMasker	Unknown	509314	509504	1147	-	.	ID="RND-4_FAMILY-1091";Tend="1133";Tstart="951";shortTE="F";uid="d67d611c-2373-416e-909b-e2bd4871f2e5"
WOFM01000109.1	RepeatMasker	LINE/RTE-BovB	173668	173980	2311	-	.	ID="RND-6_FAMILY-2155";Tend="1689";Tstart="1376";shortTE="F";uid="89b907aa-46c9-4375-894f-f855b6a64d38"
WOFM01000109.1	RepeatMasker	Unknown	652590	652738	605	-	.	ID="RND-1_FAMILY-197";Tend="1127";Tstart="1001";shortTE="F";uid="58f37cfc-044b-4a2c-992d-4bb266b69684"
WOFM01000109.1	RepeatMasker	Unknown	245297	245476	1132	-	.	ID="RND-1_FAMILY-75";Tend="1129";Tstart="974";shortTE="F";uid="5c4c1534-75b8-45b5-93b4-72debcc837f4"
WOFM01000109.1	RepeatMasker	Unknown	844458	844673	1290	-	.	ID="RND-1_FAMILY-852";Tend="1195";Tstart="979";shortTE="F";uid="eb362116-abb3-4d15-8d45-05c42abefe8b"
WOFM01000109.1	RepeatMasker	Unknown	155393	155805	3036	-	.	ID="RND-1_FAMILY-706";Tend="1295";Tstart="904";shortTE="F";uid="6e8e48f1-7144-4341-acf8-f26c7b161ccc"
WOFM01000109.1	RepeatMasker	DNA/TcMar-Tigger	649996	650253	923	-	.	ID="RND-4_FAMILY-740";Tend="1485";Tstart="1238";shortTE="F";uid="1e08aed2-a6bb-4afb-aa76-1709d58937cc"
WOFM01000109.1	RepeatMasker	LTR/Gypsy	246668	249368	12719	-	.	ID="RND-1_FAMILY-503";TEgroup="ctg_10%7CRND-1_FAMILY-503%7C2";Tend="4972";Tstart="1984";shortTE="F";uid="3a0b7f46-6347-41a3-8c43-06611becbda7"
WOFM01000109.1	RepeatMasker	DNA/Crypton-I	536148	536345	1396	-	.	ID="RND-5_FAMILY-401";Tend="1179";Tstart="968";shortTE="F";uid="4990ebd1-8dce-475b-b5d3-697e7092cc01"
WOFM01000109.1	RepeatMasker	DNA/Sola-2	226678	226819	614	-	.	ID="RND-5_FAMILY-2736";Tend="1758";Tstart="1628";shortTE="F";uid="be6c5a6a-de9c-4d8e-83d4-07c66e278e5a"
WOFM01000109.1	RepeatMasker	Unknown	615710	616088	885	-	.	ID="RND-6_FAMILY-5309";Tend="2596";Tstart="2217";shortTE="F";uid="a8c1b3d2-5ec3-480f-a7c7-d6a11dfb39f8"
WOFM01000109.1	RepeatMasker	LTR/Pao	754073	754304	1161	-	.	ID="RND-1_FAMILY-917";Tend="5653";Tstart="5425";shortTE="F";uid="068accb5-7d6e-4cef-8df4-978bbc8cb5cb"
WOFM01000109.1	RepeatMasker	Unknown	792909	793475	2306	-	.	ID="RND-1_FAMILY-8";Tend="1652";Tstart="1088";shortTE="F";uid="d7771510-6afa-451a-b9e8-462037472ecd"
WOFM01000109.1	RepeatMasker	Unknown	11947	13641	8371	-	.	ID="RND-5_FAMILY-1425";Tend="1743";Tstart="36";shortTE="F";uid="df70bf6f-d513-4f8a-b9ec-171048f59700"
WOFM01000109.1	RepeatMasker	Unknown	485995	486204	1320	-	.	ID="RND-1_FAMILY-938";Tend="1159";Tstart="949";shortTE="F";uid="ccbd5c9b-1321-48dc-a535-8e669e9d67bb"
WOFM01000109.1	RepeatMasker	Unknown	666102	666446	1216	-	.	ID="RND-5_FAMILY-246";Tend="1259";Tstart="925";shortTE="F";uid="695b1d8f-2860-4c6b-acb7-7b0a88a80eb2"
WOFM01000109.1	RepeatMasker	LTR/Gypsy	30258	37402	61808	-	.	ID="RND-1_FAMILY-1069";Tend="7233";Tstart="101";shortTE="F";uid="588fc806-ffa6-4013-b38c-807f5cb9d2f5"
WOFM01000109.1	RepeatMasker	Unknown	441403	441622	615	-	.	ID="RND-5_FAMILY-1186";Tend="1194";Tstart="991";shortTE="F";uid="4f7fc412-3b11-42d3-b497-2ebf10e91751"
WOFM01000109.1	RepeatMasker	LINE/I	80617	80781	600	-	.	ID="RND-1_FAMILY-1098";Tend="7614";Tstart="7453";shortTE="F";uid="968a643e-a9c5-4e51-9bda-53c1a180c593"
WOFM01000109.1	RepeatMasker	Unknown	720018	720283	2271	-	.	ID="RND-1_FAMILY-562";Tend="1172";Tstart="907";shortTE="F";uid="723be2f0-7e7b-4439-86cf-d8b3a7c5afd5"
WOFM01000109.1	RepeatMasker	Unknown	566278	567233	5999	-	.	ID="RND-6_FAMILY-2894";Tend="1923";Tstart="976";shortTE="F";uid="df16a077-2004-4928-af72-a5d0ffeb0558"
WOFM01000109.1	RepeatMasker	Unknown	571284	571532	1241	-	.	ID="RND-5_FAMILY-4056";Tend="1235";Tstart="981";shortTE="F";uid="0d471bbd-dc06-4d0f-9ca0-1a5cfce8191e"
WOFM01000109.1	RepeatMasker	Unknown	421433	421614	1070	-	.	ID="RND-1_FAMILY-2";Tend="910";Tstart="737";shortTE="F";uid="cc96950b-d3fe-42f3-9449-29f54a579749"
WOFM01000109.1	RepeatMasker	DNA/CMC-EnSpm	225405	225845	3430	-	.	ID="RND-1_FAMILY-350";Tend="1333";Tstart="895";shortTE="F";uid="baf110ea-bd63-4b37-9563-1b514b63ce10"
WOFM01000109.1	RepeatMasker	RC/Helitron	572759	572985	740	-	.	ID="RND-4_FAMILY-590";Tend="1188";Tstart="959";shortTE="F";uid="c8bd212d-788f-4663-8825-1e86a8fce31c"
WOFM01000109.1	RepeatMasker	LTR/Gypsy	500814	501810	7757	-	.	ID="RND-5_FAMILY-85";Tend="1370";Tstart="375";shortTE="F";uid="a7c190ce-76a3-4216-b7bb-7621a84c57e8"
WOFM01000109.1	RepeatMasker	Unknown	201464	202433	5390	-	.	ID="RND-4_FAMILY-9";Tend="1836";Tstart="818";shortTE="F";uid="9995512d-27f1-4a50-9cd7-02ee54818ef5"
WOFM01000109.1	RepeatMasker	LTR/Pao	767549	769703	18356	-	.	ID="RND-1_FAMILY-487";Tend="2917";Tstart="763";shortTE="F";uid="44ddfca0-fdd0-48da-92d1-aa2c5a3274f5"
WOFM01000109.1	RepeatMasker	Unknown	379061	379422	2134	-	.	ID="RND-5_FAMILY-1913";Tend="1328";Tstart="970";shortTE="F";uid="1d5f14b0-ee93-4ea3-8040-e02a2565fcab"
WOFM01000109.1	RepeatMasker	Unknown	491011	491403	1611	-	.	ID="RND-1_FAMILY-832";Tend="2696";Tstart="2307";shortTE="F";uid="05496b46-4e79-4ab6-bc55-cdf360730db5"
WOFM01000109.1	RepeatMasker	Unknown	156086	156250	915	-	.	ID="RND-4_FAMILY-3825";Tend="1352";Tstart="1172";shortTE="F";uid="54d8e8b2-45f2-491e-85d6-8b4af5c825c1"
WOFM01000109.1	RepeatMasker	LINE/R2-NeSL	367984	368313	1773	-	.	ID="RND-3_FAMILY-38";Tend="1460";Tstart="1171";shortTE="F";uid="70d37553-5627-4277-a2cb-c7f554e3b789"
WOFM01000109.1	RepeatMasker	DNA/Crypton-I	235579	235799	815	-	.	ID="RND-6_FAMILY-470";Tend="1677";Tstart="1450";shortTE="F";uid="b4244d5d-f090-413a-9b36-4a820eef6434"
WOFM01000109.1	RepeatMasker	Unknown	348015	348439	2414	-	.	ID="RND-1_FAMILY-684";Tend="1367";Tstart="921";shortTE="F";uid="e6d3338f-ae5d-4d19-92d0-a0e9cd34b92c"
WOFM01000109.1	RepeatMasker	LTR/Gypsy	288328	288539	1447	-	.	ID="RND-1_FAMILY-11";Tend="1504";Tstart="1293";shortTE="F";uid="8951e0ef-f7c3-4042-b442-67e46629b97b"
WOFM01000109.1	RepeatMasker	Unknown	440922	441331	1801	-	.	ID="RND-6_FAMILY-15";Tend="1769";Tstart="1310";shortTE="F";uid="ec243f95-8dba-4c0e-b314-14386dd40cae"
WOFM01000109.1	RepeatMasker	Unknown	581050	581699	1844	-	.	ID="RND-6_FAMILY-16179";TEgroup="ctg_10%7CRND-6_FAMILY-16179%7C1";Tend="1394";Tstart="803";shortTE="F";uid="aef2f0b3-aff6-43d7-867f-f5f07f10cbab"
WOFM01000109.1	RepeatMasker	LINE/R2-NeSL	467607	468099	3100	-	.	ID="RND-3_FAMILY-38";Tend="1456";Tstart="921";shortTE="F";uid="59913a4e-af08-4c85-b21c-46bdfa3d6d2a"
WOFM01000109.1	RepeatMasker	Unknown	57086	57256	1188	-	.	ID="RND-5_FAMILY-212";Tend="1527";Tstart="1358";shortTE="F";uid="30e08cf3-c34f-486f-aa1c-61617422181d"
WOFM01000109.1	RepeatMasker	Unknown	228583	228747	858	-	.	ID="RND-1_FAMILY-117";Tend="1237";Tstart="1055";shortTE="F";uid="5318e2a1-e15e-4cfd-8049-bda722db0074"
WOFM01000109.1	RepeatMasker	LTR/Gypsy	147859	148172	713	-	.	ID="RND-1_FAMILY-446";Tend="1718";Tstart="1382";shortTE="F";uid="785f8105-6e74-4cdd-bc0c-54a8c51c62af"
WOFM01000109.1	RepeatMasker	Unknown	697927	698114	987	-	.	ID="RND-1_FAMILY-599";Tend="1088";Tstart="888";shortTE="F";uid="c68525ab-540e-4742-8f12-96a1e083e66c"
WOFM01000109.1	RepeatMasker	DNA/Academ-1	784276	784774	3078	-	.	ID="RND-1_FAMILY-243";Tend="1853";Tstart="1340";shortTE="F";uid="42785969-8f76-44f7-aa2d-35882c8e5f8e"
WOFM01000109.1	RepeatMasker	LINE/R2-NeSL	375327	375565	1343	-	.	ID="RND-3_FAMILY-38";Tend="1202";Tstart="940";shortTE="F";uid="11c7c95c-4c30-4cba-a445-e90246262147"
WOFM01000109.1	RepeatMasker	Unknown	274457	274655	1306	-	.	ID="RND-1_FAMILY-70";Tend="1198";Tstart="995";shortTE="F";uid="eb39cb19-00ce-4093-9337-9d07f9c0b69a"
WOFM01000109.1	RepeatMasker	Unknown	334445	334720	1234	-	.	ID="RND-1_FAMILY-58";Tend="1229";Tstart="960";shortTE="F";uid="05ec21f2-c540-4581-a68e-82964324d01e"
WOFM01000109.1	RepeatMasker	LINE/RTE-BovB	174545	175394	4683	-	.	ID="RND-6_FAMILY-2155";Tend="1374";Tstart="577";shortTE="F";uid="cbc25b55-7939-42ef-83c3-91d597d69b89"
WOFM01000109.1	RepeatMasker	Unknown	83647	83921	1703	-	.	ID="RND-5_FAMILY-1796";Tend="1404";Tstart="1139";shortTE="F";uid="7e50da5f-e3a1-4ed5-b028-d54e278efe96"
WOFM01000109.1	RepeatMasker	Unknown	506099	506309	792	-	.	ID="RND-4_FAMILY-128";Tend="1435";Tstart="1225";shortTE="F";uid="5c88791b-ded7-49fe-bdaa-1241c4ec59c7"
WOFM01000109.1	RepeatMasker	Unknown	497974	498213	1523	-	.	ID="RND-1_FAMILY-251";Tend="1230";Tstart="981";shortTE="F";uid="9aaa1933-9384-4f07-a514-71f7c319128a"
WOFM01000109.1	RepeatMasker	RC/Helitron	43724	44340	3706	-	.	ID="RND-1_FAMILY-716";Tend="1947";Tstart="1259";shortTE="F";uid="229667d1-a7c9-4d50-9a23-79ab36c4b791"
WOFM01000109.1	RepeatMasker	Unknown	508026	508242	1589	-	.	ID="RND-1_FAMILY-865";Tend="1222";Tstart="1004";shortTE="F";uid="e5b91fec-351a-4ee9-9eff-ae1909e0f868"
WOFM01000109.1	RepeatMasker	Unknown	485183	485532	1340	-	.	ID="RND-4_FAMILY-900";Tend="1634";Tstart="1285";shortTE="F";uid="140a0959-163f-4c0c-9a22-78356235d99b"
WOFM01000109.1	RepeatMasker	Unknown	686799	687655	1924	-	.	ID="RND-3_FAMILY-764";Tend="1812";Tstart="977";shortTE="F";uid="e0ad25a0-965a-4266-85dc-f3bda6bedbb4"
WOFM01000109.1	RepeatMasker	LINE/R2-NeSL	636918	637404	3511	-	.	ID="RND-3_FAMILY-38";Tend="1458";Tstart="964";shortTE="F";uid="9c6a0f18-c45c-4aaa-a212-1b5b7faaba25"
WOFM01000109.1	RepeatMasker	Unknown	495366	495818	2773	-	.	ID="RND-4_FAMILY-1467";Tend="1145";Tstart="696";shortTE="F";uid="cc8dc240-9239-473a-abf8-e80869f04db2"
WOFM01000109.1	RepeatMasker	LTR/Gypsy	249389	250120	3048	-	.	ID="RND-1_FAMILY-226";Tend="1550";Tstart="830";shortTE="F";uid="cfdbda3e-b472-43ea-9bed-4daad31630a4"
WOFM01000109.1	RepeatMasker	LTR/Pao	167585	168049	1749	-	.	ID="RND-1_FAMILY-54";Tend="1456";Tstart="980";shortTE="F";uid="37b4ba13-5ae6-4051-8cc6-65f5260d160b"
WOFM01000109.1	RepeatMasker	LTR/Pao	699461	699920	2619	-	.	ID="RND-1_FAMILY-28";Tend="1413";Tstart="950";shortTE="F";uid="a143594f-afed-4fca-9be1-f50c2dc77c2b"
WOFM01000109.1	RepeatMasker	Unknown	116209	116514	2093	-	.	ID="RND-1_FAMILY-178";Tend="1275";Tstart="968";shortTE="F";uid="28db8744-69f9-4552-ba34-d58812064014"
WOFM01000109.1	RepeatMasker	DNA/Maverick	292619	293199	4750	-	.	ID="RND-5_FAMILY-2782";Tend="7949";Tstart="7370";shortTE="F";uid="9e6312d6-271a-4796-977a-21d84815e3a1"
WOFM01000109.1	RepeatMasker	LINE/L2	399167	400330	8983	-	.	ID="RND-1_FAMILY-257";Tend="2050";Tstart="883";shortTE="F";uid="c93e6d4b-8776-447f-a519-e7ca625388cc"
WOFM01000109.1	RepeatMasker	Unknown	353347	353791	1225	-	.	ID="RND-6_FAMILY-1974";Tend="1310";Tstart="876";shortTE="F";uid="f0e0b5ee-01df-4bb0-83f1-46bbd3d17d68"
WOFM01000109.1	RepeatMasker	DNA	224491	224636	586	-	.	ID="RND-5_FAMILY-3205";Tend="1220";Tstart="1072";shortTE="F";uid="0073917f-3d5e-4aeb-b2e9-8bea084bf6b5"
WOFM01000109.1	RepeatMasker	Unknown	652736	653512	6325	-	.	ID="RND-1_FAMILY-609";Tend="1700";Tstart="923";shortTE="F";uid="0afcf821-ac17-4449-8435-88a6639ddf7f"
WOFM01000109.1	RepeatMasker	DNA/Academ-1	86535	86741	1546	-	.	ID="RND-1_FAMILY-73";Tend="1031";Tstart="824";shortTE="F";uid="d01c0bd5-9973-4493-8e5a-2860b802504e"
WOFM01000109.1	RepeatMasker	Unknown	842876	843564	2371	-	.	ID="RND-6_FAMILY-9161";Tend="1724";Tstart="795";shortTE="F";uid="81b0d218-c26c-4df0-a39b-9e2ac512382b"
WOFM01000109.1	RepeatMasker	Unknown	187168	187489	2217	-	.	ID="RND-1_FAMILY-169";Tend="1268";Tstart="949";shortTE="F";uid="2ba9f645-f85f-4782-ae1b-4d3c0974ac0a"
WOFM01000109.1	RepeatMasker	Unknown	192358	192759	932	-	.	ID="RND-5_FAMILY-536";Tend="416";Tstart="4";shortTE="F";uid="7ead98dd-622b-4522-b502-15817ae100cd"
WOFM01000109.1	RepeatMasker	DNA/Kolobok-E	790597	791185	1163	-	.	ID="RND-1_FAMILY-700";Tend="1497";Tstart="920";shortTE="F";uid="ca8975a3-8575-4a24-a7e3-dbd41157e9c2"
WOFM01000109.1	RepeatMasker	Unknown	723933	724359	2344	-	.	ID="RND-6_FAMILY-2349";Tend="1442";Tstart="1026";shortTE="F";uid="b6271d8b-0ca1-4074-9847-3cc4340d22e4"
WOFM01000109.1	RepeatMasker	DNA	717867	717973	773	-	.	ID="RND-5_FAMILY-4767";Tend="1048";Tstart="940";shortTE="F";uid="e26a4313-7a43-4608-8b41-3fcf3e79cf90"
WOFM01000109.1	RepeatMasker	Unknown	778061	780182	16229	-	.	ID="RND-1_FAMILY-5";Tend="2932";Tstart="821";shortTE="F";uid="1430d7ab-be66-4499-a917-d3b1862dee71"
WOFM01000109.1	RepeatMasker	LTR/Pao	702324	702802	2741	-	.	ID="RND-6_FAMILY-2687";Tend="723";Tstart="239";shortTE="F";uid="68a48f82-6c23-44bd-818a-c4e6e3375e66"
WOFM01000109.1	RepeatMasker	Unknown	821862	822320	2343	-	.	ID="RND-1_FAMILY-10";Tend="1847";Tstart="1388";shortTE="F";uid="e3562065-39aa-423a-9a59-4b8f27988005"
WOFM01000109.1	RepeatMasker	Unknown	558565	559350	3112	-	.	ID="RND-4_FAMILY-84";Tend="1877";Tstart="981";shortTE="F";uid="5253423d-2b56-41af-b82c-1e45c2616725"
WOFM01000109.1	RepeatMasker	Unknown	178477	178619	624	-	.	ID="RND-5_FAMILY-4093";Tend="1576";Tstart="1429";shortTE="F";uid="8d866a49-8e0d-4f6b-b401-fe792baf93d7"
WOFM01000109.1	RepeatMasker	Unknown	702851	704271	4070	-	.	ID="RND-2_FAMILY-36";Tend="1771";Tstart="617";shortTE="F";uid="7e5bb0be-7f16-44e4-95d1-a3fc19e68265"
WOFM01000109.1	RepeatMasker	Unknown	234793	235443	2412	-	.	ID="RND-1_FAMILY-616";TEgroup="ctg_10%7CRND-1_FAMILY-616%7C1";Tend="1545";Tstart="950";shortTE="F";uid="66d6258e-2814-4f0e-8124-fc6aaf1b7dad"
WOFM01000109.1	RepeatMasker	Unknown	622632	622905	1398	-	.	ID="RND-3_FAMILY-213";Tend="1186";Tstart="883";shortTE="F";uid="f94af88e-920f-49cd-8814-93f6d5e342e7"
WOFM01000109.1	RepeatMasker	Unknown	563484	563933	720	-	.	ID="RND-1_FAMILY-865";TEgroup="ctg_10%7CRND-1_FAMILY-865%7C1";Tend="1220";Tstart="957";shortTE="F";uid="8245e650-d64e-46ae-90f2-59ee4e64dd04"
WOFM01000109.1	RepeatMasker	LTR/Gypsy	147365	147885	1385	-	.	ID="RND-3_FAMILY-160";Tend="2197";Tstart="1698";shortTE="F";uid="8ef54f3b-213c-429e-b02e-8c9a66c31e9d"
WOFM01000109.1	RepeatMasker	Unknown	680736	681231	2538	-	.	ID="RND-1_FAMILY-387";Tend="1463";Tstart="972";shortTE="F";uid="cf1cb730-10b6-4104-86fb-0057a4b3b5a8"
WOFM01000109.1	RepeatMasker	Unknown	697038	697204	1023	-	.	ID="RND-4_FAMILY-84";Tend="1110";Tstart="922";shortTE="F";uid="87d6e05f-24af-42e8-8e33-d3f8447da640"
WOFM01000109.1	RepeatMasker	LINE/R2-NeSL	81197	81642	2743	-	.	ID="RND-3_FAMILY-38";Tend="1428";Tstart="939";shortTE="F";uid="24c27a59-0de2-4e03-88db-df1fb1ee0db8"
WOFM01000109.1	RepeatMasker	LTR/Pao	592088	594561	3700	-	.	ID="RND-1_FAMILY-408";TEgroup="ctg_10%7CRND-1_FAMILY-408%7C1";Tend="5991";Tstart="2405";shortTE="F";uid="5649f1b1-19db-42bc-aa24-44c1bac4f84e"
WOFM01000109.1	RepeatMasker	Unknown	669258	670184	4106	-	.	ID="RND-1_FAMILY-10";Tend="1860";Tstart="962";shortTE="F";uid="affe3d6a-af64-4869-8b50-82ebc196716e"
WOFM01000109.1	RepeatMasker	Unknown	807343	807657	2127	-	.	ID="RND-1_FAMILY-103";Tend="1610";Tstart="1291";shortTE="F";uid="d2c07068-f301-4a51-891f-9f9809826c9f"
WOFM01000109.1	RepeatMasker	Unknown	538843	538978	504	-	.	ID="RND-5_FAMILY-1041";Tend="1384";Tstart="1251";shortTE="F";uid="b31d0a2a-cb70-41bf-831c-0bf1ed32916c"
WOFM01000109.1	RepeatMasker	Unknown	811019	811503	3174	-	.	ID="RND-1_FAMILY-26";Tend="1395";Tstart="894";shortTE="F";uid="c12e147d-6cde-41d6-acb4-f52a2ad0018c"
WOFM01000109.1	RepeatMasker	Unknown	812734	812890	1134	-	.	ID="RND-1_FAMILY-197";Tend="1072";Tstart="907";shortTE="F";uid="0a06e097-913a-4e9b-bc7c-3be1a0ffa5e1"
WOFM01000109.1	RepeatMasker	Unknown	793752	794099	1346	-	.	ID="RND-1_FAMILY-141";Tend="1198";Tstart="853";shortTE="F";uid="8c94cd8b-ba17-4a5f-b484-757e99c251d3"
WOFM01000109.1	RepeatMasker	Unknown	129530	129657	439	-	.	ID="RND-4_FAMILY-454";Tend="1780";Tstart="1656";shortTE="F";uid="747f1874-dde1-445e-98bc-446f2b7457cf"
WOFM01000109.1	RepeatMasker	LINE/R2-NeSL	405585	406086	3395	-	.	ID="RND-3_FAMILY-38";Tend="1432";Tstart="938";shortTE="F";uid="b9d88f43-35d9-40bd-b090-b4fcd34b5bee"
WOFM01000109.1	RepeatMasker	RC/Helitron	85456	85978	517	-	.	ID="RND-1_FAMILY-636";Tend="1491";Tstart="968";shortTE="F";uid="6aff8ece-8e3f-46d4-b6e0-db56060fbb28"
WOFM01000109.1	RepeatMasker	Unknown	618261	618628	1552	-	.	ID="RND-5_FAMILY-2342";Tend="1509";Tstart="1131";shortTE="F";uid="bea7e011-5a61-40f8-be11-6afaa66177b7"
WOFM01000109.1	RepeatMasker	Unknown	588818	588962	750	-	.	ID="RND-4_FAMILY-1483";Tend="487";Tstart="346";shortTE="F";uid="68ba1aeb-867c-4f06-9040-2ae1ca7ef709"
WOFM01000109.1	RepeatMasker	Unknown	180664	181328	2246	-	.	ID="RND-6_FAMILY-7889";TEgroup="ctg_10%7CRND-6_FAMILY-7889%7C1";Tend="1964";Tstart="1351";shortTE="F";uid="184bd2cf-7e1e-4a14-aace-6bb20ea2d85b"
WOFM01000109.1	RepeatMasker	LINE/R2-NeSL	796021	796546	3762	-	.	ID="RND-3_FAMILY-38";Tend="1455";Tstart="930";shortTE="F";uid="8f9a9ee0-f885-4d1e-b7b6-fb015f2bece8"
WOFM01000109.1	RepeatMasker	Unknown	629879	630201	1810	-	.	ID="RND-6_FAMILY-1607";Tend="1314";Tstart="982";shortTE="F";uid="4b32abae-3ece-4980-8c9c-889830a66012"
WOFM01000109.1	RepeatMasker	Unknown	192044	192252	1141	-	.	ID="RND-1_FAMILY-58";Tend="1260";Tstart="1050";shortTE="F";uid="40d0b4ff-f958-4879-87e9-26ca503cf0f5"
WOFM01000109.1	RepeatMasker	Unknown	381550	381686	650	-	.	ID="RND-1_FAMILY-402";Tend="1409";Tstart="1273";shortTE="F";uid="79626b94-19ef-453d-bc12-47dbf3f73d35"
WOFM01000109.1	RepeatMasker	Unknown	504327	504486	521	-	.	ID="RND-6_FAMILY-5102";Tend="2301";Tstart="2130";shortTE="F";uid="49ec735c-255e-481f-bde2-96fcc160c6dd"
WOFM01000109.1	RepeatMasker	LTR/Gypsy	511089	511407	741	-	.	ID="RND-1_FAMILY-800";Tend="1258";Tstart="938";shortTE="F";uid="32035b7a-740c-43d2-b85c-bea2d0cc61f1"
WOFM01000109.1	RepeatMasker	Unknown	229792	229917	675	-	.	ID="RND-1_FAMILY-117";Tend="1073";Tstart="950";shortTE="F";uid="3defd6bd-51b1-41c7-8c76-f7aaefdad8a0"
WOFM01000109.1	RepeatMasker	Unknown	274113	274390	2087	-	.	ID="RND-6_FAMILY-1824";Tend="1265";Tstart="995";shortTE="F";uid="deb577f6-18aa-445f-b38a-6cea0f025364"
WOFM01000109.1	RepeatMasker	Unknown	153396	153500	471	-	.	ID="RND-5_FAMILY-1103";Tend="1367";Tstart="1284";shortTE="F";uid="f55e2b7a-da79-4fc5-b5a1-8de37d379a17"
WOFM01000109.1	RepeatMasker	LTR/Pao	601432	602007	2631	-	.	ID="RND-1_FAMILY-408";Tend="2412";Tstart="1831";shortTE="F";uid="ca096e5a-6149-4760-9a47-10f4322c7069"
WOFM01000109.1	RepeatMasker	Unknown	839174	839725	3445	-	.	ID="RND-1_FAMILY-933";Tend="1476";Tstart="925";shortTE="F";uid="a11d1b13-6e72-480f-be37-01cbe82d6be9"
WOFM01000109.1	RepeatMasker	Unknown	721062	721283	485	-	.	ID="RND-4_FAMILY-718";Tend="1461";Tstart="1209";shortTE="F";uid="37ca1299-9465-4119-987c-15172c94852d"
WOFM01000109.1	RepeatMasker	Unknown	441833	442215	760	-	.	ID="RND-1_FAMILY-383";Tend="1351";Tstart="973";shortTE="F";uid="2e6b5ff5-635d-4574-bc11-2d78a004de08"
WOFM01000109.1	RepeatMasker	Unknown	373163	374004	6922	-	.	ID="RND-1_FAMILY-1118";Tend="1835";Tstart="989";shortTE="F";uid="1e8c255b-fa3f-4af1-8eeb-bd54c34a8568"
WOFM01000109.1	RepeatMasker	DNA/hAT-Tip100	387171	387389	490	-	.	ID="RND-5_FAMILY-679";Tend="1164";Tstart="934";shortTE="F";uid="90ef6b50-7ff9-494d-a51c-2849830b092c"
WOFM01000109.1	RepeatMasker	DNA/Maverick	298484	305479	59770	-	.	ID="RND-5_FAMILY-2782";Tend="7374";Tstart="456";shortTE="F";uid="e6ab3c2e-0ab8-469c-93ec-074656dfd3aa"
WOFM01000109.1	RepeatMasker	Unknown	241961	242389	2262	-	.	ID="RND-6_FAMILY-1914";Tend="1224";Tstart="805";shortTE="F";uid="ad4e0916-fbdc-4f94-a7de-9b1879e7164f"
WOFM01000109.1	RepeatMasker	Unknown	751522	751786	1043	-	.	ID="RND-5_FAMILY-2154";Tend="1221";Tstart="943";shortTE="F";uid="fa7cbb5f-35c7-4e63-84f0-23679d35897e"
WOFM01000109.1	RepeatMasker	Unknown	445632	446358	4307	-	.	ID="RND-6_FAMILY-1708";Tend="1604";Tstart="853";shortTE="F";uid="77ae4dc8-0bcf-4531-9c65-ed219e813e88"
WOFM01000109.1	RepeatMasker	Unknown	791961	792223	2033	-	.	ID="RND-5_FAMILY-3740";Tend="1207";Tstart="952";shortTE="F";uid="397327d3-9fe3-4b62-ba44-303a6c5043ac"
WOFM01000109.1	RepeatMasker	RC/Helitron	43411	43528	631	-	.	ID="RND-5_FAMILY-1749";Tend="2105";Tstart="1987";shortTE="F";uid="f53c8ec4-ac1c-4ba2-9230-2cf3a5be694f"
WOFM01000109.1	RepeatMasker	Unknown	176789	177015	933	-	.	ID="RND-5_FAMILY-1606";Tend="895";Tstart="671";shortTE="F";uid="70fcea51-0055-482e-a872-3a38a45c4612"
WOFM01000109.1	RepeatMasker	Unknown	817951	818377	2856	-	.	ID="RND-1_FAMILY-825";Tend="1377";Tstart="958";shortTE="F";uid="558d105e-8e71-471b-8ce0-da5e183a1649"
WOFM01000109.1	RepeatMasker	Unknown	536342	536455	513	-	.	ID="RND-1_FAMILY-590";Tend="1377";Tstart="1262";shortTE="F";uid="815d2795-277c-4934-9f43-7b48271bc3cf"
WOFM01000109.1	RepeatMasker	Unknown	761971	763142	7690	-	.	ID="RND-1_FAMILY-871";Tend="2331";Tstart="1167";shortTE="F";uid="56edddd6-4901-4b1e-8439-70d1dc8bd769"
WOFM01000109.1	RepeatMasker	Unknown	753293	753566	561	-	.	ID="RND-1_FAMILY-679";TEgroup="ctg_10%7CRND-1_FAMILY-679%7C1";Tend="1398";Tstart="918";shortTE="F";uid="00d9b1ac-b004-4f59-b28d-9a196945df39"
WOFM01000109.1	RepeatMasker	Unknown	523882	524651	4641	-	.	ID="RND-1_FAMILY-755";Tend="1751";Tstart="956";shortTE="F";uid="e95609c3-3f96-4468-a11c-14fcac552690"
WOFM01000109.1	RepeatMasker	LINE/RTE-BovB	280998	281100	624	-	.	ID="RND-6_FAMILY-2155";Tend="426";Tstart="322";shortTE="F";uid="73d72247-63fc-47f2-8751-3a58d5cda532"
WOFM01000109.1	RepeatMasker	DNA/hAT-Tip100	105202	105346	755	-	.	ID="RND-5_FAMILY-530";Tend="1161";Tstart="953";shortTE="F";uid="9f304bbe-f7d2-45e6-a571-deb274247b16"
WOFM01000109.1	RepeatMasker	Unknown	375822	375972	1055	-	.	ID="RND-1_FAMILY-247";Tend="1344";Tstart="1194";shortTE="F";uid="3d1304cf-dcec-4a76-8032-f386c96e1472"
WOFM01000109.1	RepeatMasker	Unknown	250649	250945	2238	-	.	ID="RND-1_FAMILY-178";Tend="1277";Tstart="976";shortTE="F";uid="f7c39e94-6213-4f48-980a-1cf51e711e4b"
WOFM01000109.1	RepeatMasker	Unknown	265379	266138	3492	-	.	ID="RND-1_FAMILY-678";Tend="1907";Tstart="1027";shortTE="F";uid="e5f57a84-bc42-4c59-9119-8ee5afd799a3"
WOFM01000109.1	RepeatMasker	Unknown	811482	811624	585	-	.	ID="RND-6_FAMILY-9161";Tend="1162";Tstart="1033";shortTE="F";uid="3a529f41-6980-45d8-a2fb-e4f94c78f18f"
WOFM01000109.1	RepeatMasker	Unknown	687976	688293	1769	-	.	ID="RND-4_FAMILY-1923";Tend="1277";Tstart="970";shortTE="F";uid="96aab300-9c77-4ee1-ae9c-d08d5ba3af79"
WOFM01000109.1	RepeatMasker	Unknown	611151	611650	676	-	.	ID="RND-1_FAMILY-616";TEgroup="ctg_10%7CRND-1_FAMILY-616%7C2";Tend="1445";Tstart="951";shortTE="F";uid="f5403292-4c6c-4386-8acf-4b7bbab084a7"
WOFM01000109.1	RepeatMasker	Unknown	210367	210899	2426	-	.	ID="RND-1_FAMILY-514";Tend="1540";Tstart="977";shortTE="F";uid="425a23f9-2475-49ff-ae9a-5b202d20e8a1"
WOFM01000109.1	RepeatMasker	LTR/Copia	104300	105189	1657	-	.	ID="RND-6_FAMILY-6350";Tend="4842";Tstart="3933";shortTE="F";uid="26b031bb-4c7d-48a0-94c7-106c04e45d10"
WOFM01000109.1	RepeatMasker	Unknown	510892	511089	989	-	.	ID="RND-5_FAMILY-1913";Tend="1317";Tstart="1107";shortTE="F";uid="76794f4c-789b-4a29-8e0d-e853ae5ba52a"
WOFM01000109.1	RepeatMasker	Unknown	318894	319107	1056	-	.	ID="RND-4_FAMILY-580";Tend="1201";Tstart="996";shortTE="F";uid="7445fbb1-4b7e-47c2-b563-f68c2066cd57"
WOFM01000109.1	RepeatMasker	Unknown	397477	397608	673	-	.	ID="RND-5_FAMILY-3330";Tend="1146";Tstart="1014";shortTE="F";uid="9601cb3b-c6d8-409c-8508-9f2d94f40b29"
WOFM01000109.1	RepeatMasker	Unknown	785793	785939	537	-	.	ID="RND-5_FAMILY-1247";Tend="1071";Tstart="907";shortTE="F";uid="86233feb-2c98-4715-bfa0-279deec952e5"
WOFM01000109.1	RepeatMasker	Unknown	584652	586130	7347	-	.	ID="RND-5_FAMILY-1531";Tend="2476";Tstart="779";shortTE="F";uid="8e6d2d63-178d-4019-b836-f2301473a9e0"
WOFM01000109.1	RepeatMasker	Unknown	769702	770654	7732	-	.	ID="RND-1_FAMILY-212";Tend="1772";Tstart="810";shortTE="F";uid="7a25045a-a256-411a-8a6b-8e195b464e44"
WOFM01000109.1	RepeatMasker	Unknown	541083	541397	2311	-	.	ID="RND-1_FAMILY-251";Tend="1229";Tstart="903";shortTE="F";uid="46110ed7-4b62-49af-9796-9f71e9de093f"
WOFM01000109.1	RepeatMasker	RC/Helitron	235420	235584	879	-	.	ID="RND-1_FAMILY-466";Tend="1608";Tstart="1422";shortTE="F";uid="044d0d6e-f8fc-42ee-84dc-4570b2309a8c"
WOFM01000109.1	RepeatMasker	Unknown	630186	630607	2079	-	.	ID="RND-5_FAMILY-4056";Tend="1414";Tstart="981";shortTE="F";uid="c94b89d4-af70-4b07-8dec-82b61a401ed5"
WOFM01000109.1	RepeatMasker	LINE/R2-NeSL	204470	204968	3288	-	.	ID="RND-3_FAMILY-38";Tend="1439";Tstart="941";shortTE="F";uid="16fff243-5560-421b-a9cf-6c941446e13d"
WOFM01000109.1	RepeatMasker	LTR/Gypsy	680358	680660	1205	-	.	ID="RND-6_FAMILY-789";Tend="8729";Tstart="8469";shortTE="F";uid="f15c88d6-abcf-48fd-a110-ea0781b113f6"
WOFM01000109.1	RepeatMasker	DNA	225844	225964	470	-	.	ID="RND-5_FAMILY-3205";Tend="1003";Tstart="878";shortTE="F";uid="af3597a9-b20c-4d81-af04-a456c78ce3f0"
WOFM01000109.1	RepeatMasker	Unknown	580279	580450	1230	-	.	ID="RND-1_FAMILY-75";Tend="1124";Tstart="953";shortTE="F";uid="87f27c53-5cad-4a32-b7e2-4d9b9ce4e730"
WOFM01000109.1	RepeatMasker	LTR/Gypsy	24882	25052	1387	-	.	ID="RND-1_FAMILY-1136";Tend="6899";Tstart="6728";shortTE="F";uid="b1efc375-4b5a-47b6-b53b-9f93b092b6da"
WOFM01000109.1	RepeatMasker	Unknown	252651	252869	1172	-	.	ID="RND-1_FAMILY-504";Tend="1162";Tstart="946";shortTE="F";uid="e2fc4a56-0ed0-4ea6-bab1-9cf0c2bb4e8b"
WOFM01000109.1	RepeatMasker	Unknown	140123	140371	1709	-	.	ID="RND-3_FAMILY-391";Tend="1333";Tstart="1085";shortTE="F";uid="27b766fb-7c99-4da5-a8f7-1bc96f5c7ef6"
WOFM01000109.1	RepeatMasker	DNA/TcMar-Tigger	646189	646461	455	-	.	ID="RND-4_FAMILY-568";Tend="1344";Tstart="1120";shortTE="F";uid="2ce58f34-2c9e-4f2b-938c-bfcae3a8ee2c"
WOFM01000109.1	RepeatMasker	Unknown	235914	236094	1086	-	.	ID="RND-6_FAMILY-5582";Tend="1050";Tstart="867";shortTE="F";uid="2c10c349-eb57-4bbb-91ed-e61eef673d82"
WOFM01000109.1	RepeatMasker	Unknown	557147	557594	974	-	.	ID="RND-5_FAMILY-1089";TEgroup="ctg_10%7CRND-5_FAMILY-1089%7C1";Tend="1513";Tstart="897";shortTE="F";uid="26a1b542-1b7f-4cdb-91d0-fe00d4037334"
WOFM01000109.1	RepeatMasker	Unknown	519657	519971	1818	-	.	ID="RND-1_FAMILY-58";Tend="1260";Tstart="950";shortTE="F";uid="479aa1be-678a-4c40-b14c-1523511d181c"
WOFM01000109.1	RepeatMasker	RC/Helitron	655506	655884	1779	-	.	ID="RND-1_FAMILY-232";Tend="1373";Tstart="971";shortTE="F";uid="9308bb48-912b-477f-81ad-28cb4f23d3ee"
WOFM01000109.1	RepeatMasker	Unknown	745483	745823	1612	-	.	ID="RND-1_FAMILY-34";Tend="1801";Tstart="1471";shortTE="F";uid="82ff6646-9d21-4351-97cd-10a72e3fba4d"
WOFM01000109.1	RepeatMasker	Unknown	439063	439228	793	-	.	ID="RND-1_FAMILY-438";Tend="1170";Tstart="1000";shortTE="F";uid="e6bf2fd1-b4d3-4bae-9c35-dd8aff1f770a"
WOFM01000109.1	RepeatMasker	DNA	654640	654803	1212	-	.	ID="RND-5_FAMILY-4767";Tend="1050";Tstart="888";shortTE="F";uid="5bbe0490-6f13-44a4-9af7-0e7889bc41a2"
WOFM01000109.1	RepeatMasker	Unknown	702082	702327	1263	-	.	ID="RND-6_FAMILY-1291";Tend="701";Tstart="453";shortTE="F";uid="ad52cb9c-6304-4ff6-bb98-a8288e48f823"
WOFM01000109.1	RepeatMasker	Unknown	469377	469554	837	-	.	ID="RND-4_FAMILY-305";Tend="1145";Tstart="958";shortTE="F";uid="f9cf6bd5-b540-48de-a35d-3b69c0fc709c"
WOFM01000109.1	RepeatMasker	LTR/Copia	729825	734403	34276	-	.	ID="RND-6_FAMILY-1438";Tend="7850";Tstart="3228";shortTE="F";uid="60e14e1f-ed09-4fb4-8e4f-ef7268713337"
WOFM01000109.1	RepeatMasker	RC/Helitron	205813	206341	4340	-	.	ID="RND-1_FAMILY-636";Tend="1486";Tstart="958";shortTE="F";uid="de1a0142-ff90-4c27-b344-ccce664c7278"
WOFM01000109.1	RepeatMasker	DNA/TcMar-Tc1	397783	398838	1224	-	.	ID="RND-6_FAMILY-336";Tend="2245";Tstart="1181";shortTE="F";uid="c93cd81a-873b-4f9a-9402-bcc5e5493c88"
WOFM01000109.1	RepeatMasker	DNA/hAT-Tag1	377264	377694	985	-	.	ID="RND-1_FAMILY-875";TEgroup="ctg_10%7CRND-1_FAMILY-875%7C1";Tend="1205";Tstart="916";shortTE="F";uid="54f6f933-592f-4a4d-a72b-5ef4b8c4b032"
WOFM01000109.1	RepeatMasker	DNA/Crypton-I	719609	719897	1692	-	.	ID="RND-5_FAMILY-401";Tend="1272";Tstart="963";shortTE="F";uid="5ce801ce-794c-45c6-b638-b5afc1498bb2"
WOFM01000109.1	RepeatMasker	Unknown	619544	619696	894	-	.	ID="RND-5_FAMILY-2342";Tend="1132";Tstart="980";shortTE="F";uid="3b6f9a79-99e0-4cd1-8c08-f50f48e4aeb3"
WOFM01000109.1	RepeatMasker	Unknown	372411	372619	854	-	.	ID="RND-1_FAMILY-438";Tend="1165";Tstart="962";shortTE="F";uid="ebe39555-0a89-465a-81ef-263c645d92a6"
WOFM01000109.1	RepeatMasker	Unknown	417095	417229	891	-	.	ID="RND-1_FAMILY-670";Tend="1280";Tstart="1146";shortTE="F";uid="3d074c07-dcf1-40ca-a2b1-070762e5f6a3"
WOFM01000109.1	RepeatMasker	Unknown	844672	845954	9120	-	.	ID="RND-5_FAMILY-2113";Tend="2005";Tstart="722";shortTE="F";uid="64a925c7-7de6-4545-bd3e-9d74f1efb9f2"
WOFM01000109.1	RepeatMasker	LTR/Copia	110033	112350	15742	-	.	ID="RND-1_FAMILY-672";Tend="2916";Tstart="608";shortTE="F";uid="b929d56a-db08-437d-a9d5-07ea3d15e5de"
WOFM01000109.1	RepeatMasker	Unknown	831556	831759	420	-	.	ID="RND-6_FAMILY-429";Tend="1417";Tstart="1226";shortTE="F";uid="62859fd2-dee3-472a-a2e3-a18aec693e3f"
WOFM01000109.1	RepeatMasker	Unknown	319457	319756	2060	-	.	ID="RND-1_FAMILY-58";Tend="1255";Tstart="956";shortTE="F";uid="7050c725-f5f8-4ff3-97f5-5a49e2066f59"
WOFM01000109.1	RepeatMasker	Unknown	832203	833151	5884	-	.	ID="RND-1_FAMILY-892";Tend="1951";Tstart="969";shortTE="F";uid="dbfc0a45-8e8f-4650-bae2-f3e50bfc7b5e"
WOFM01000109.1	RepeatMasker	DNA	540306	540465	1131	-	.	ID="RND-5_FAMILY-4767";Tend="1047";Tstart="885";shortTE="F";uid="2c2e1463-c33a-462a-b6f4-27bc79580173"
WOFM01000109.1	RepeatMasker	Unknown	177099	177582	2874	-	.	ID="RND-1_FAMILY-383";Tend="1413";Tstart="932";shortTE="F";uid="40761a1f-b548-482c-a589-5565f0c9de35"
WOFM01000109.1	RepeatMasker	Unknown	10844	11040	1445	-	.	ID="RND-1_FAMILY-70";Tend="1166";Tstart="839";shortTE="F";uid="b318a3fb-0a34-4701-8f0a-807c062b2440"
WOFM01000109.1	RepeatMasker	Unknown	811827	812023	697	-	.	ID="RND-1_FAMILY-10";Tend="1170";Tstart="968";shortTE="F";uid="6ba79727-eb83-4b43-a07b-50bd615131b1"
WOFM01000109.1	RepeatMasker	LINE/R2-NeSL	436019	436529	3402	-	.	ID="RND-3_FAMILY-38";Tend="1430";Tstart="932";shortTE="F";uid="b882e9b9-a59c-4ab2-a361-b948775798df"
WOFM01000109.1	RepeatMasker	LTR/Copia	293183	298483	45644	-	.	ID="RND-4_FAMILY-712";Tend="5902";Tstart="600";shortTE="F";uid="295b5cc4-3310-4c1b-908e-6e0368df5ca2"
WOFM01000109.1	RepeatMasker	Unknown	729313	729496	1420	-	.	ID="RND-6_FAMILY-7056";Tend="1410";Tstart="1227";shortTE="F";uid="28eef493-7fe5-41d5-be0b-fe0a5c09bf05"
WOFM01000109.1	RepeatMasker	Unknown	196756	196999	1670	-	.	ID="RND-1_FAMILY-1111";Tend="1242";Tstart="980";shortTE="F";uid="4b26b975-7218-4566-9734-f1575b6617d0"
WOFM01000109.1	RepeatMasker	LTR/Gypsy	281838	283964	8114	-	.	ID="RND-1_FAMILY-845";Tend="2856";Tstart="760";shortTE="F";uid="4f71889d-2c96-4437-8599-a6f9ac16e8d8"
WOFM01000109.1	RepeatMasker	Unknown	659515	659960	1176	-	.	ID="RND-5_FAMILY-4056";Tend="1562";Tstart="977";shortTE="F";uid="ef0bd3d7-8a22-4ba1-a281-2ad0c6660c98"
WOFM01000109.1	RepeatMasker	Unknown	148173	148538	538	-	.	ID="RND-4_FAMILY-84";Tend="1691";Tstart="1353";shortTE="F";uid="65c58ad6-b51e-4b4b-be26-589fec70c2c4"
WOFM01000109.1	RepeatMasker	Unknown	470727	471184	475	-	.	ID="RND-6_FAMILY-7404";TEgroup="ctg_10%7CRND-6_FAMILY-7404%7C1";Tend="1364";Tstart="913";shortTE="T";uid="8167bdd4-c8fb-4619-a10f-d13570d927f0"
WOFM01000109.1	RepeatMasker	RC/Helitron	826327	826734	436	-	.	ID="RND-4_FAMILY-618";TEgroup="ctg_10%7CRND-4_FAMILY-618%7C1";Tend="1394";Tstart="1204";shortTE="F";uid="099f2200-7749-45ed-9089-0a13e1864faa"
WOFM01000109.1	RepeatMasker	DNA/Crypton-I	387580	387824	1041	-	.	ID="RND-6_FAMILY-4026";Tend="1177";Tstart="925";shortTE="F";uid="f172b790-c39c-48d3-aa90-2a1e94ca0127"
WOFM01000109.1	RepeatMasker	Unknown	626168	626359	1367	-	.	ID="RND-4_FAMILY-2415";Tend="1291";Tstart="1101";shortTE="F";uid="fdf3fa8a-9e9a-4db4-9e99-e2388ab34b0f"
WOFM01000109.1	RepeatMasker	LINE/R2-NeSL	83926	84347	2871	-	.	ID="RND-3_FAMILY-38";Tend="1364";Tstart="941";shortTE="F";uid="6441680c-1e4f-4a21-9817-98177bed2679"
WOFM01000109.1	RepeatMasker	Unknown	130156	130401	459	-	.	ID="RND-1_FAMILY-383";Tend="1337";Tstart="1092";shortTE="F";uid="7807cfe1-fd20-4018-8567-108fb20a2da8"
WOFM01000109.1	RepeatMasker	DNA/hAT-Tip100	815455	815938	3127	-	.	ID="RND-5_FAMILY-679";Tend="1469";Tstart="972";shortTE="F";uid="7352563e-60f7-4d41-9400-fdffacd010f7"
WOFM01000109.1	RepeatMasker	LINE/R2-NeSL	401400	401889	3152	-	.	ID="RND-3_FAMILY-38";Tend="1459";Tstart="935";shortTE="F";uid="d6cbdeeb-cdf1-49da-9600-7b052fcc29df"
WOFM01000191.1	RepeatMasker	Unknown	381675	381991	2291	+	.	ID="RND-1_FAMILY-251";Tend="1226";Tstart="904";shortTE="F";uid="3c8c75db-73af-45f0-9e22-1d54e08c7770"
WOFM01000191.1	RepeatMasker	Unknown	223216	224373	5565	+	.	ID="RND-6_FAMILY-3053";TEgroup="ctg_100%7CRND-6_FAMILY-3053%7C1";Tend="1765";Tstart="344";shortTE="F";uid="d8f09ce1-8d7c-41f9-8184-02bebfd4cb22"
WOFM01000191.1	RepeatMasker	DNA/Crypton-I	497555	498105	4026	+	.	ID="RND-1_FAMILY-1028";Tend="1546";Tstart="982";shortTE="F";uid="caa9a628-2fad-47b1-992e-12ffd26fbc32"
WOFM01000191.1	RepeatMasker	Unknown	191097	191631	4438	+	.	ID="RND-1_FAMILY-198";Tend="1465";Tstart="931";shortTE="F";uid="1043c7f1-670c-4f41-ab7d-26f33a1c5cd4"
WOFM01000191.1	RepeatMasker	DNA/CMC-EnSpm	186262	186489	1589	+	.	ID="RND-1_FAMILY-350";Tend="1251";Tstart="1024";shortTE="F";uid="c5306fab-46f4-40ee-82f7-faa3265babba"
WOFM01000191.1	RepeatMasker	Unknown	236816	237250	2463	+	.	ID="RND-3_FAMILY-526";Tend="1434";Tstart="990";shortTE="F";uid="67a73aff-9f80-4fcc-9eeb-be952532e60a"
WOFM01000191.1	RepeatMasker	Unknown	450576	450780	1181	+	.	ID="RND-4_FAMILY-829";Tend="1748";Tstart="1544";shortTE="F";uid="0daf1f0d-3904-40d2-8e2d-20b61e140430"
WOFM01000191.1	RepeatMasker	Unknown	122117	122292	853	+	.	ID="RND-1_FAMILY-247";Tend="1370";Tstart="1193";shortTE="F";uid="53fe1ada-27b5-4bfe-aeaa-6792ac90bfd4"
WOFM01000191.1	RepeatMasker	Unknown	122260	122817	3578	+	.	ID="RND-4_FAMILY-84";Tend="1840";Tstart="1277";shortTE="F";uid="ad2d4760-3036-42a0-9f3e-f7d03581302d"
WOFM01000191.1	RepeatMasker	Unknown	899283	899600	2131	+	.	ID="RND-1_FAMILY-251";Tend="1229";Tstart="903";shortTE="F";uid="35bd7579-59ee-41a7-ba10-c91eaa726189"
WOFM01000191.1	RepeatMasker	DNA/hAT-Pegasus	583898	585546	5041	+	.	ID="RND-1_FAMILY-316";Tend="2517";Tstart="841";shortTE="F";uid="d6ce603d-e5cd-45f2-a96a-d3ee3c661468"
WOFM01000191.1	RepeatMasker	LTR/Gypsy	831630	832329	817	+	.	ID="RND-5_FAMILY-1723";Tend="762";Tstart="59";shortTE="F";uid="d44dfecb-f0c8-488c-b033-c923de58cf1f"
WOFM01000191.1	RepeatMasker	Unknown	76208	76600	1027	+	.	ID="RND-4_FAMILY-1024";Tend="1273";Tstart="902";shortTE="F";uid="56ffbeb3-57c8-4351-bc71-90823cc52690"
WOFM01000191.1	RepeatMasker	Unknown	860536	861146	3801	+	.	ID="RND-6_FAMILY-1708";Tend="1596";Tstart="957";shortTE="F";uid="5efd1efb-05bf-4c68-b769-76972f5ea7a4"
WOFM01000191.1	RepeatMasker	Unknown	546297	546568	1521	+	.	ID="RND-1_FAMILY-117";Tend="1228";Tstart="946";shortTE="F";uid="478f9230-346b-46c5-892f-4130b78439cb"
WOFM01000191.1	RepeatMasker	Unknown	719325	719694	2473	+	.	ID="RND-6_FAMILY-9161";Tend="1158";Tstart="776";shortTE="F";uid="05581d29-b1f6-4543-b55b-ff84d43846c7"
WOFM01000191.1	RepeatMasker	LTR/Gypsy	326701	327290	4834	+	.	ID="RND-1_FAMILY-83";Tend="1524";Tstart="929";shortTE="F";uid="7faab5e1-eece-43f1-8e71-a5810967a401"
WOFM01000191.1	RepeatMasker	Unknown	691630	692419	4119	+	.	ID="RND-1_FAMILY-2";Tend="1492";Tstart="718";shortTE="F";uid="f085449d-c45d-4c37-b7b4-40a514697cb9"
WOFM01000191.1	RepeatMasker	DNA/TcMar-Mariner	225361	225582	517	+	.	ID="RND-6_FAMILY-9025";Tend="1621";Tstart="1424";shortTE="F";uid="4579eec6-21cf-4d2a-b00f-c9dce4def0e1"
WOFM01000191.1	RepeatMasker	RC/Helitron	753985	754666	3869	+	.	ID="RND-4_FAMILY-590";Tend="1643";Tstart="952";shortTE="F";uid="bf00db5d-3962-44f2-bae0-d2b1c6be10b2"
WOFM01000191.1	RepeatMasker	Unknown	838461	838799	807	+	.	ID="RND-1_FAMILY-258";Tend="1684";Tstart="1241";shortTE="F";uid="064af886-4614-40c2-9ccf-c449224ec330"
WOFM01000191.1	RepeatMasker	Unknown	800978	802162	6954	+	.	ID="RND-5_FAMILY-2131";Tend="2039";Tstart="857";shortTE="F";uid="65fb1fb2-4158-4921-a7cf-2f1a466940b7"
WOFM01000191.1	RepeatMasker	Unknown	735386	735531	1001	+	.	ID="RND-1_FAMILY-247";Tend="1366";Tstart="1218";shortTE="F";uid="2f9b4a8f-c0bb-4835-9432-71bcbf349a9a"
WOFM01000191.1	RepeatMasker	DNA/Crypton-I	435002	435880	5188	+	.	ID="RND-3_FAMILY-131";Tend="1691";Tstart="785";shortTE="F";uid="a25a5aec-e345-436a-9508-f26efea20d67"
WOFM01000191.1	RepeatMasker	DNA/P	785771	786104	806	+	.	ID="RND-6_FAMILY-4028";Tend="4653";Tstart="4348";shortTE="F";uid="600d5926-e3de-42e8-894a-2881bec5f7d9"
WOFM01000191.1	RepeatMasker	LINE/R2-NeSL	446578	446930	1967	+	.	ID="RND-3_FAMILY-38";Tend="1331";Tstart="938";shortTE="F";uid="036b8795-5bb2-4640-b1c3-7e30f6b75e4b"
WOFM01000191.1	RepeatMasker	RC/Helitron	846609	847076	2192	+	.	ID="RND-1_FAMILY-190";Tend="2047";Tstart="1552";shortTE="F";uid="60242786-efce-453f-b35c-b6d61a92bb97"
WOFM01000191.1	RepeatMasker	Unknown	278310	278680	1525	+	.	ID="RND-5_FAMILY-2558";Tend="1219";Tstart="854";shortTE="F";uid="4b333fc3-4441-4afb-96c6-60ffa0f206ce"
WOFM01000191.1	RepeatMasker	Unknown	88749	88988	1010	+	.	ID="RND-5_FAMILY-3446";Tend="1539";Tstart="1304";shortTE="F";uid="99df5c8a-dd03-4f71-99eb-0cfcf75497d3"
WOFM01000191.1	RepeatMasker	Unknown	802166	802653	1947	+	.	ID="RND-6_FAMILY-7056";Tend="1408";Tstart="911";shortTE="F";uid="9f158de3-5b04-4125-89b3-2b8aecb549d1"
WOFM01000191.1	RepeatMasker	DNA	552963	553393	1981	+	.	ID="RND-5_FAMILY-3205";Tend="1227";Tstart="852";shortTE="F";uid="653b0757-9726-4c3a-8a70-7e8dfcb1f4df"
WOFM01000191.1	RepeatMasker	Unknown	1002456	1002614	604	+	.	ID="RND-4_FAMILY-900";Tend="1634";Tstart="1468";shortTE="F";uid="de7715b7-4799-402c-9375-df11ef205291"
WOFM01000191.1	RepeatMasker	Unknown	242888	243197	1801	+	.	ID="RND-1_FAMILY-58";Tend="1254";Tstart="956";shortTE="F";uid="0d8c748e-5488-4e07-bec9-fdedde5b5e98"
WOFM01000191.1	RepeatMasker	Unknown	940325	941144	6581	+	.	ID="RND-1_FAMILY-1139";Tend="1933";Tstart="1115";shortTE="F";uid="a692d8c3-3454-4ebb-bd23-ad92df6aed8e"
WOFM01000191.1	RepeatMasker	Unknown	219641	219839	743	+	.	ID="RND-6_FAMILY-2350";Tend="1192";Tstart="1017";shortTE="F";uid="0cea97f6-4ec0-4afc-aef2-24cb485fd706"
WOFM01000191.1	RepeatMasker	RC/Helitron	928892	929029	767	+	.	ID="RND-4_FAMILY-1280";Tend="1641";Tstart="1496";shortTE="F";uid="5f5bed7f-424d-468d-8c68-7f518f4697c5"
WOFM01000191.1	RepeatMasker	Unknown	138699	139057	2260	+	.	ID="RND-4_FAMILY-672";Tend="1482";Tstart="1103";shortTE="F";uid="beee64f4-813d-4de5-b675-548d4fe31835"
WOFM01000191.1	RepeatMasker	LTR/Gypsy	813320	813727	2419	+	.	ID="RND-1_FAMILY-378";Tend="11387";Tstart="10976";shortTE="F";uid="166a9059-844a-4ecb-9310-62a749940376"
WOFM01000191.1	RepeatMasker	Unknown	39482	40471	5684	+	.	ID="RND-1_FAMILY-2";Tend="2076";Tstart="1054";shortTE="F";uid="f1968c63-d18c-4dff-ab13-613663d12bc2"
WOFM01000191.1	RepeatMasker	Unknown	860062	860456	2820	+	.	ID="RND-6_FAMILY-2413";Tend="1438";Tstart="988";shortTE="F";uid="b653c15c-1fc3-419f-8412-a6ec776c0af5"
WOFM01000191.1	RepeatMasker	RC/Helitron	798340	798913	2494	+	.	ID="RND-1_FAMILY-716";Tend="2154";Tstart="1563";shortTE="F";uid="dfebb95d-7a62-4cea-b0a8-23366516c8a9"
WOFM01000191.1	RepeatMasker	Unknown	786952	787366	1591	+	.	ID="RND-1_FAMILY-10";Tend="1817";Tstart="1410";shortTE="F";uid="55fc2af6-13ca-4342-9c63-a6ce8b234991"
WOFM01000191.1	RepeatMasker	Unknown	708842	709197	1924	+	.	ID="RND-1_FAMILY-626";Tend="1320";Tstart="948";shortTE="F";uid="3bd11dde-91f3-430f-89e1-5cfbfbbe0746"
WOFM01000191.1	RepeatMasker	Unknown	96862	96993	1085	+	.	ID="RND-1_FAMILY-247";Tend="1346";Tstart="1215";shortTE="F";uid="f1279227-4be6-4577-8453-16e8368227ad"
WOFM01000191.1	RepeatMasker	Unknown	357170	357553	3328	+	.	ID="RND-1_FAMILY-396";Tend="1276";Tstart="893";shortTE="F";uid="08a1ad92-1292-4396-b549-df53a22e2d98"
WOFM01000191.1	RepeatMasker	Unknown	710370	710508	729	+	.	ID="RND-1_FAMILY-402";Tend="1223";Tstart="1089";shortTE="F";uid="2a487028-56d2-4823-9635-793d66770248"
WOFM01000191.1	RepeatMasker	Unknown	657582	658028	2614	+	.	ID="RND-4_FAMILY-84";Tend="1874";Tstart="1439";shortTE="F";uid="307e0deb-f964-4b19-a922-177dc8b4adaf"
WOFM01000191.1	RepeatMasker	Unknown	17015	17170	1099	+	.	ID="RND-1_FAMILY-681";Tend="1314";Tstart="1159";shortTE="F";uid="45ab308f-cfea-4374-8fa4-405c8982bdba"
WOFM01000191.1	RepeatMasker	DNA/Maverick	10177	15528	30552	+	.	ID="RND-6_FAMILY-3885";Tend="6023";Tstart="761";shortTE="F";uid="9a9b92be-96be-4938-b403-9e8855ddd8cf"
WOFM01000191.1	RepeatMasker	Unknown	903370	903929	3453	+	.	ID="RND-1_FAMILY-1067";Tend="1520";Tstart="951";shortTE="F";uid="ce599743-a74e-4db8-9d99-9994d906937c"
WOFM01000191.1	RepeatMasker	Unknown	574088	574485	2506	+	.	ID="RND-5_FAMILY-3331";Tend="1315";Tstart="897";shortTE="F";uid="64c0ce98-1335-4214-869e-3a226542ca1a"
WOFM01000191.1	RepeatMasker	LTR/Gypsy	693264	697377	4319	+	.	ID="RND-6_FAMILY-1";Tend="4991";Tstart="908";shortTE="F";uid="1a6bb068-db82-4318-b816-b1f1cbf81442"
WOFM01000191.1	RepeatMasker	Unknown	738420	738686	1525	+	.	ID="RND-5_FAMILY-1933";Tend="1269";Tstart="997";shortTE="F";uid="1a5dea1c-4f0e-4cb9-b464-cc607475d454"
WOFM01000191.1	RepeatMasker	Unknown	252423	253195	2032	+	.	ID="RND-1_FAMILY-610";Tend="1426";Tstart="592";shortTE="F";uid="cb1ebb55-b6fd-437d-9bae-b56d29aa17c5"
WOFM01000191.1	RepeatMasker	Unknown	477918	478044	944	+	.	ID="RND-5_FAMILY-2131";Tend="2984";Tstart="2856";shortTE="F";uid="43ddbec1-404b-48d8-8831-1a0b941c8c5c"
WOFM01000191.1	RepeatMasker	Unknown	170754	170934	719	+	.	ID="RND-3_FAMILY-291";Tend="1203";Tstart="965";shortTE="F";uid="454d14b3-2172-401b-be84-fd0273d33452"
WOFM01000191.1	RepeatMasker	Unknown	762793	763226	2905	+	.	ID="RND-1_FAMILY-933";Tend="1481";Tstart="1029";shortTE="F";uid="36389e60-ff7d-4185-83e8-5d7310af97b5"
WOFM01000191.1	RepeatMasker	Unknown	507360	507550	1108	+	.	ID="RND-5_FAMILY-1913";Tend="1232";Tstart="973";shortTE="F";uid="3d2772f9-bf82-425c-86c9-2c9ff16a8c10"
WOFM01000191.1	RepeatMasker	Unknown	762273	762796	2005	+	.	ID="RND-1_FAMILY-1133";TEgroup="ctg_100%7CRND-1_FAMILY-1133%7C1";Tend="1634";Tstart="991";shortTE="F";uid="64393a83-c2e9-45d4-b5b3-dd6ebc9b931f"
WOFM01000191.1	RepeatMasker	Unknown	727488	727674	784	+	.	ID="RND-3_FAMILY-213";Tend="1064";Tstart="879";shortTE="F";uid="f9b973e0-5a4d-4a54-bfe8-e1d65ba33469"
WOFM01000191.1	RepeatMasker	RC/Helitron	813094	813323	1310	+	.	ID="RND-6_FAMILY-1361";Tend="1391";Tstart="1161";shortTE="F";uid="34e0152d-c0fc-4ac5-a25b-906e4cec1cd2"
WOFM01000191.1	RepeatMasker	LTR/Gypsy	327292	328405	4864	+	.	ID="RND-3_FAMILY-275";Tend="7452";Tstart="6340";shortTE="F";uid="f9f768cf-f3ba-4b7b-8bb0-6a7321ea7cfd"
WOFM01000191.1	RepeatMasker	Unknown	1066831	1067429	3871	+	.	ID="RND-6_FAMILY-1708";Tend="1474";Tstart="874";shortTE="F";uid="e1a068b8-feb9-40a9-b229-e6c106f82638"
WOFM01000191.1	RepeatMasker	LTR/Gypsy	190563	191101	2992	+	.	ID="RND-5_FAMILY-1656";Tend="1505";Tstart="960";shortTE="F";uid="31dae54c-1a20-4a33-b501-942d3e821953"
WOFM01000191.1	RepeatMasker	Unknown	210323	211376	5790	+	.	ID="RND-1_FAMILY-778";Tend="1864";Tstart="817";shortTE="F";uid="13fede5d-e722-4b03-82f2-5e4fa58b63f5"
WOFM01000191.1	RepeatMasker	DNA/CMC-Transib	300000	300386	2280	+	.	ID="RND-5_FAMILY-7174";Tend="1233";Tstart="849";shortTE="F";uid="99d27a8d-fd75-47bc-b7d9-e1c9c02861c0"
WOFM01000191.1	RepeatMasker	Unknown	501765	502865	7856	+	.	ID="RND-1_FAMILY-48";Tend="1930";Tstart="824";shortTE="F";uid="469dd67a-2f98-4726-a22f-93b36333263f"
WOFM01000191.1	RepeatMasker	Unknown	1027795	1028121	2004	+	.	ID="RND-1_FAMILY-383";Tend="1251";Tstart="921";shortTE="F";uid="8c5a5f77-8a24-4e7e-848f-862101fe3fb6"
WOFM01000191.1	RepeatMasker	Unknown	534185	534349	1104	+	.	ID="RND-1_FAMILY-725";Tend="1323";Tstart="1154";shortTE="F";uid="d29eaa6a-ca97-4bab-b2ce-6cc127a2b5e0"
WOFM01000191.1	RepeatMasker	DNA	218726	219021	1736	+	.	ID="RND-1_FAMILY-560";Tend="1278";Tstart="940";shortTE="F";uid="f1315a6f-9ae5-4780-b0e8-d5a40337ad39"
WOFM01000191.1	RepeatMasker	Unknown	1027029	1027536	838	+	.	ID="RND-4_FAMILY-1083";Tend="1699";Tstart="1009";shortTE="F";uid="e8d3a2a8-dcc6-439e-bdea-af97245aefaa"
WOFM01000191.1	RepeatMasker	LTR/Gypsy	617423	617975	4113	+	.	ID="RND-1_FAMILY-680";Tend="4421";Tstart="3879";shortTE="F";uid="55382f81-b7b6-4ca2-8233-5f387d75e449"
WOFM01000191.1	RepeatMasker	DNA/Crypton-I	853462	853715	1203	+	.	ID="RND-3_FAMILY-131";Tend="1834";Tstart="1591";shortTE="F";uid="793449bd-d1de-41e6-9a57-be6a33741d25"
WOFM01000191.1	RepeatMasker	Unknown	994453	994836	1054	+	.	ID="RND-1_FAMILY-737";Tend="1322";Tstart="939";shortTE="F";uid="1cb656cd-b9e8-45d4-85f0-dc23a866b65c"
WOFM01000191.1	RepeatMasker	LTR/Gypsy	961235	961848	740	+	.	ID="RND-5_FAMILY-85";Tend="1086";Tstart="434";shortTE="F";uid="8cc2f877-2a39-4106-8a01-42b9c3115d2b"
WOFM01000191.1	RepeatMasker	DNA/Merlin	402571	403054	2437	+	.	ID="RND-4_FAMILY-263";Tend="1984";Tstart="1505";shortTE="F";uid="28939172-77fd-46a9-9ec8-39783e9ac7c7"
WOFM01000191.1	RepeatMasker	Unknown	855619	856063	2410	+	.	ID="RND-3_FAMILY-391";Tend="1336";Tstart="896";shortTE="F";uid="4b18126c-6623-4a83-9607-28a421255fbe"
WOFM01000191.1	RepeatMasker	Unknown	702866	703678	3564	+	.	ID="RND-6_FAMILY-8427";Tend="1428";Tstart="715";shortTE="F";uid="e1b1ef63-97f1-46a5-bf26-50f40c2a4d0b"
WOFM01000191.1	RepeatMasker	LTR/Gypsy	755090	757841	14931	+	.	ID="RND-1_FAMILY-651";TEgroup="ctg_100%7CRND-1_FAMILY-651%7C1";Tend="3988";Tstart="798";shortTE="F";uid="78639106-62d9-4701-9579-8227365b4a7f"
WOFM01000191.1	RepeatMasker	LINE/R1-LOA	366909	368611	20355	+	.	ID="RND-1_FAMILY-362";Tend="6472";Tstart="4846";shortTE="F";uid="c49585d1-e6f0-4f32-ab1b-8a8831c74058"
WOFM01000191.1	RepeatMasker	LINE/R2-NeSL	1044278	1044680	935	+	.	ID="RND-3_FAMILY-38";TEgroup="ctg_100%7CRND-3_FAMILY-38%7C1";Tend="1437";Tstart="962";shortTE="F";uid="44f637a7-215b-4ed0-a67a-1e67c829dcf6"
WOFM01000191.1	RepeatMasker	Unknown	123160	123316	1013	+	.	ID="RND-1_FAMILY-247";Tend="1348";Tstart="1193";shortTE="F";uid="3b0d29df-f149-4959-a928-bdcb3f54f075"
WOFM01000191.1	RepeatMasker	LTR/Gypsy	621173	628058	49303	+	.	ID="RND-1_FAMILY-378";Tend="11448";Tstart="4584";shortTE="F";uid="2945cf84-05d7-4ead-8668-01539581eacd"
WOFM01000191.1	RepeatMasker	LTR/Gypsy	138046	138633	2283	+	.	ID="RND-5_FAMILY-1334";Tend="772";Tstart="197";shortTE="F";uid="bd8ecee1-0640-440e-a574-4c07b77e46c5"
WOFM01000191.1	RepeatMasker	Unknown	329482	330271	4399	+	.	ID="RND-1_FAMILY-482";Tend="3179";Tstart="2392";shortTE="F";uid="1b646285-4aeb-4870-a332-077c60488861"
WOFM01000191.1	RepeatMasker	Unknown	539454	541306	14201	+	.	ID="RND-1_FAMILY-313";Tend="2688";Tstart="841";shortTE="F";uid="81b2ec88-57b8-48d5-ac17-1b69b08b8815"
WOFM01000191.1	RepeatMasker	LTR/Gypsy	936515	937021	4446	+	.	ID="RND-1_FAMILY-22";Tend="5966";Tstart="5460";shortTE="F";uid="d70ead91-8228-40c0-9d7c-e5269e2b6e41"
WOFM01000191.1	RepeatMasker	LTR/Gypsy	1048463	1054383	50526	+	.	ID="RND-1_FAMILY-22";Tend="5947";Tstart="1";shortTE="F";uid="b1fb34b3-fa20-4855-8836-205784aae7ae"
WOFM01000191.1	RepeatMasker	LINE/RTE-BovB	680360	680779	2841	+	.	ID="RND-1_FAMILY-692";Tend="3538";Tstart="3044";shortTE="F";uid="37eb972e-fc00-4512-b99a-744a8963387e"
WOFM01000191.1	RepeatMasker	LTR/Gypsy	216987	217504	3552	+	.	ID="RND-1_FAMILY-378";Tend="11479";Tstart="10960";shortTE="F";uid="fd398078-0376-4831-b871-ddf3c01ab790"
WOFM01000191.1	RepeatMasker	Unknown	659649	659761	573	+	.	ID="RND-1_FAMILY-438";Tend="1180";Tstart="1068";shortTE="F";uid="015fe29b-7bfa-49fd-911b-879ed76d9375"
WOFM01000191.1	RepeatMasker	Unknown	1060783	1060996	1004	+	.	ID="RND-5_FAMILY-2131";Tend="2981";Tstart="2758";shortTE="F";uid="0f8e68fd-f7d7-4d93-b459-1f7930445fe9"
WOFM01000191.1	RepeatMasker	DNA/CMC-Transib	210048	210166	554	+	.	ID="RND-4_FAMILY-1691";Tend="1236";Tstart="1101";shortTE="F";uid="4c65bd0d-69e1-4ad2-8934-69de7d414778"
WOFM01000191.1	RepeatMasker	Unknown	216562	216766	559	+	.	ID="RND-1_FAMILY-26";Tend="1122";Tstart="919";shortTE="F";uid="b5b84f49-39f4-4d49-8159-f5fe860c0c5e"
WOFM01000191.1	RepeatMasker	Unknown	72152	72564	1470	+	.	ID="RND-5_FAMILY-4056";Tend="1546";Tstart="985";shortTE="F";uid="3505fb35-323e-4826-8d04-79bf50ccb6fe"
WOFM01000191.1	RepeatMasker	LTR/Gypsy	320674	326695	34487	+	.	ID="RND-3_FAMILY-275";Tend="6336";Tstart="341";shortTE="F";uid="61e88d45-bea7-4427-aafc-961563f16508"
WOFM01000191.1	RepeatMasker	Unknown	95202	95444	939	+	.	ID="RND-1_FAMILY-338";Tend="1226";Tstart="975";shortTE="F";uid="3ae9edf7-d23e-469a-b211-29cad7873658"
WOFM01000191.1	RepeatMasker	Unknown	214540	214747	1482	+	.	ID="RND-1_FAMILY-807";Tend="1175";Tstart="968";shortTE="F";uid="1888cb7d-e794-4093-812d-322c6547e12e"
WOFM01000191.1	RepeatMasker	Unknown	524138	526672	21673	+	.	ID="RND-6_FAMILY-6747";Tend="3315";Tstart="783";shortTE="F";uid="237bea04-ca46-411b-98df-807b47a5cb9f"
WOFM01000191.1	RepeatMasker	Unknown	411923	412352	2672	+	.	ID="RND-1_FAMILY-60";Tend="1407";Tstart="965";shortTE="F";uid="9a681a7e-6b60-4ebd-8eb4-357146da7e21"
WOFM01000191.1	RepeatMasker	LINE/CR1	115428	116033	936	+	.	ID="RND-6_FAMILY-7490";Tend="2713";Tstart="2084";shortTE="F";uid="23433414-3ce7-4bc9-bb1f-3216f1285338"
WOFM01000191.1	RepeatMasker	DNA/hAT-Tip100	353282	353513	1255	+	.	ID="RND-5_FAMILY-8";Tend="1857";Tstart="1625";shortTE="F";uid="22bd4b40-655c-4114-bb1b-3fce2d18473b"
WOFM01000191.1	RepeatMasker	Unknown	599919	600030	825	+	.	ID="RND-1_FAMILY-2";Tend="2433";Tstart="2322";shortTE="F";uid="9ae7ca93-bb94-4ff8-b03a-7f463756765f"
WOFM01000191.1	RepeatMasker	Unknown	778084	778626	690	+	.	ID="RND-1_FAMILY-495";Tend="1579";Tstart="944";shortTE="F";uid="5aa126b9-79fc-409f-8b3c-9d9836c03084"
WOFM01000191.1	RepeatMasker	DNA/TcMar-Tigger	90812	91308	2813	+	.	ID="RND-4_FAMILY-740";Tend="1493";Tstart="973";shortTE="F";uid="319ca30d-fc71-43a0-8251-7a2237ad1c51"
WOFM01000191.1	RepeatMasker	LINE/R2-NeSL	1064351	1064642	2099	+	.	ID="RND-3_FAMILY-38";Tend="1261";Tstart="976";shortTE="F";uid="4437f36f-5316-4d2c-a078-3381dad651e6"
WOFM01000191.1	RepeatMasker	Unknown	962135	962768	3579	+	.	ID="RND-6_FAMILY-1576";Tend="1577";Tstart="947";shortTE="F";uid="57a1f73c-9b01-4527-a231-c97704ae0a28"
WOFM01000191.1	RepeatMasker	Unknown	715667	715806	553	+	.	ID="RND-6_FAMILY-108";Tend="1488";Tstart="1347";shortTE="F";uid="dd14d41a-e876-4818-8a2c-f7b2c27a7b5d"
WOFM01000191.1	RepeatMasker	Unknown	714364	714518	713	+	.	ID="RND-1_FAMILY-197";Tend="1076";Tstart="910";shortTE="F";uid="cf890623-cd93-484f-8bd9-af7688515b95"
WOFM01000191.1	RepeatMasker	DNA/TcMar-Tigger	730149	730286	462	+	.	ID="RND-4_FAMILY-740";Tend="1308";Tstart="1167";shortTE="F";uid="17b6f347-aa4c-4f0e-b1e8-335d3a7d18e6"
WOFM01000191.1	RepeatMasker	LTR/Copia	773427	774023	1405	+	.	ID="RND-4_FAMILY-551";Tend="2583";Tstart="1968";shortTE="F";uid="1c8a2c4b-2143-4db4-9d32-886e731d32fc"
WOFM01000191.1	RepeatMasker	Unknown	209062	209162	498	+	.	ID="RND-6_FAMILY-1071";Tend="1799";Tstart="1696";shortTE="F";uid="89edbd3f-3869-41d0-9f10-42d7649e7467"
WOFM01000191.1	RepeatMasker	DNA/Merlin	318257	318367	4069	+	.	ID="rnd-5_family-944";Tend="1024";Tstart="778";shortTE="F";uid="d2ecc8ca-a6bd-47eb-9235-f83096bda640"
WOFM01000191.1	RepeatMasker	Unknown	579365	579941	1640	+	.	ID="RND-1_FAMILY-207";Tend="1609";Tstart="948";shortTE="F";uid="691a5e29-d4c5-4a90-ab7c-9ac034e8a437"
WOFM01000191.1	RepeatMasker	DNA	889588	889734	495	+	.	ID="RND-6_FAMILY-4595";Tend="1406";Tstart="1259";shortTE="F";uid="4f454223-de4a-4862-975a-e8fe65cc3822"
WOFM01000191.1	RepeatMasker	Unknown	91544	91857	548	+	.	ID="RND-6_FAMILY-3697";Tend="1183";Tstart="873";shortTE="F";uid="ceb44976-2254-458c-b59e-6d273ddbcb89"
WOFM01000191.1	RepeatMasker	Unknown	482229	482585	438	+	.	ID="RND-6_FAMILY-2705";Tend="1539";Tstart="1167";shortTE="F";uid="04f7a8e2-fa98-4575-8df1-8d7e731ca74c"
WOFM01000191.1	RepeatMasker	Unknown	62566	62862	2002	+	.	ID="RND-1_FAMILY-58";Tend="1253";Tstart="954";shortTE="F";uid="1180138f-629b-4628-a9da-c70a51ba1511"
WOFM01000191.1	RepeatMasker	LINE/I	36463	36907	735	+	.	ID="RND-5_FAMILY-5492";Tend="3774";Tstart="3326";shortTE="F";uid="445e27b6-0ef2-4339-ba6e-2b86aa31f191"
WOFM01000191.1	RepeatMasker	Unknown	282630	282802	637	+	.	ID="RND-5_FAMILY-4056";Tend="1569";Tstart="1396";shortTE="F";uid="80157860-b94f-451a-8e60-014a830f744f"
WOFM01000191.1	RepeatMasker	Unknown	607962	609097	3774	+	.	ID="RND-1_FAMILY-287";Tend="1849";Tstart="902";shortTE="F";uid="ccc7591c-9170-4dbc-9b83-aabaa15e810e"
WOFM01000191.1	RepeatMasker	LINE/CR1	393219	394426	9858	+	.	ID="RND-6_FAMILY-7490";Tend="2253";Tstart="1066";shortTE="F";uid="884987ba-e923-4d4a-8f68-e6b9f78be6b6"
WOFM01000191.1	RepeatMasker	Unknown	111846	112153	1902	+	.	ID="RND-5_FAMILY-377";Tend="1226";Tstart="916";shortTE="F";uid="ad0829e9-98ee-4bd3-830b-66b0c04f125e"
WOFM01000191.1	RepeatMasker	Unknown	915705	915906	1264	+	.	ID="RND-1_FAMILY-456";Tend="1220";Tstart="1022";shortTE="F";uid="3a4d1321-0c13-497a-9642-f86b0cbf09e8"
WOFM01000191.1	RepeatMasker	DNA/CMC-EnSpm	179012	179146	1103	+	.	ID="RND-1_FAMILY-350";Tend="1028";Tstart="894";shortTE="F";uid="62941019-e309-4bcc-8403-02d225ea9044"
WOFM01000191.1	RepeatMasker	LTR/Gypsy	841197	841456	2080	+	.	ID="RND-1_FAMILY-150";Tend="432";Tstart="172";shortTE="F";uid="9c2d6709-b359-4277-8151-afd8cffecca6"
WOFM01000191.1	RepeatMasker	Unknown	954605	954862	669	+	.	ID="RND-4_FAMILY-1521";Tend="1206";Tstart="935";shortTE="F";uid="f2d5aa96-9a41-4348-9146-463d0694eaa6"
WOFM01000191.1	RepeatMasker	RC/Helitron	812518	812695	1007	+	.	ID="RND-1_FAMILY-232";Tend="1099";Tstart="906";shortTE="F";uid="3e47bae3-d669-4b99-90ed-5fe6320c31ae"
WOFM01000191.1	RepeatMasker	LTR	370398	370854	603	+	.	ID="RND-5_FAMILY-828";Tend="1292";Tstart="849";shortTE="F";uid="3fa163ac-fb63-4c23-839a-38978e2326f9"
WOFM01000191.1	RepeatMasker	Unknown	979602	979758	1102	+	.	ID="RND-1_FAMILY-247";Tend="1349";Tstart="1194";shortTE="F";uid="2d51deeb-da72-498b-93d7-bada02e040e4"
WOFM01000191.1	RepeatMasker	Unknown	319435	319697	905	+	.	ID="RND-5_FAMILY-647";Tend="1200";Tstart="895";shortTE="F";uid="0f876653-6cc7-42c6-9b86-7a73b604257f"
WOFM01000191.1	RepeatMasker	Unknown	244676	244886	854	+	.	ID="RND-1_FAMILY-657";Tend="1117";Tstart="888";shortTE="F";uid="4c3e722e-1a7a-4154-b366-7143a891d0f5"
WOFM01000191.1	RepeatMasker	DNA/Crypton-I	700377	700745	1423	+	.	ID="RND-6_FAMILY-470";Tend="1602";Tstart="1210";shortTE="F";uid="965fbf96-fac1-4ed6-bb11-e11f61562d3f"
WOFM01000191.1	RepeatMasker	Unknown	307787	308013	942	+	.	ID="RND-5_FAMILY-172";Tend="1172";Tstart="960";shortTE="F";uid="48ef3a44-cc47-4f4c-a976-715f7f2ee42d"
WOFM01000191.1	RepeatMasker	LTR/Copia	841898	842295	1000	+	.	ID="RND-6_FAMILY-869";Tend="776";Tstart="390";shortTE="F";uid="c5ab9ce2-bb80-4591-bbeb-a25ecc5e4d58"
WOFM01000191.1	RepeatMasker	RC/Helitron	689973	690098	809	+	.	ID="RND-6_FAMILY-1361";Tend="1427";Tstart="1307";shortTE="F";uid="ca35932d-0da5-4b5f-a125-1e5027d7120a"
WOFM01000191.1	RepeatMasker	Unknown	122815	123044	1375	+	.	ID="RND-4_FAMILY-1036";Tend="1184";Tstart="953";shortTE="F";uid="7a904245-a8c9-44f3-8754-08d2d1b6879b"
WOFM01000191.1	RepeatMasker	DNA/Crypton-I	166554	166931	1691	+	.	ID="RND-1_FAMILY-254";Tend="1499";Tstart="1065";shortTE="F";uid="8646bf2b-3b42-4afd-b358-a67a5c6c078a"
WOFM01000191.1	RepeatMasker	Unknown	306809	307083	984	+	.	ID="RND-5_FAMILY-104";Tend="1609";Tstart="1349";shortTE="F";uid="aec8c96e-3c6f-4f34-9fa5-ec9c20764599"
WOFM01000191.1	RepeatMasker	LTR/Gypsy	565972	566125	475	+	.	ID="RND-4_FAMILY-559";Tend="1999";Tstart="1846";shortTE="F";uid="2ee33fed-27db-4e1f-aa14-af8eaa0c1a49"
WOFM01000191.1	RepeatMasker	RC/Helitron	659939	660173	1001	+	.	ID="RND-5_FAMILY-2792";Tend="1827";Tstart="1593";shortTE="F";uid="18bd53d1-9786-44f5-8a0d-0f4582cee5bc"
WOFM01000191.1	RepeatMasker	LTR/Gypsy	841429	841859	3330	+	.	ID="RND-1_FAMILY-83";Tend="1524";Tstart="1097";shortTE="F";uid="d46141bd-8b0b-4d65-aa90-702fbac200d5"
WOFM01000191.1	RepeatMasker	Unknown	350195	350346	698	+	.	ID="RND-5_FAMILY-246";Tend="795";Tstart="630";shortTE="F";uid="b4374532-2017-4ab5-8aa1-0fb479c64d2f"
WOFM01000191.1	RepeatMasker	Unknown	320041	320311	577	+	.	ID="RND-1_FAMILY-978";Tend="1289";Tstart="1024";shortTE="F";uid="2bb75f99-3ef7-4913-ba47-681fbc3ec0a8"
WOFM01000191.1	RepeatMasker	RC/Helitron	796223	796777	2181	+	.	ID="RND-1_FAMILY-716";Tend="1463";Tstart="933";shortTE="F";uid="752916d2-cbb3-47a8-bea1-8e1051f77af3"
WOFM01000191.1	RepeatMasker	Unknown	827892	828018	722	+	.	ID="RND-1_FAMILY-578";Tend="1143";Tstart="1010";shortTE="F";uid="f436d4ba-d328-4639-a9ac-53fceb3ac510"
WOFM01000191.1	RepeatMasker	Unknown	1046510	1047271	2822	+	.	ID="RND-1_FAMILY-10";Tend="1845";Tstart="1088";shortTE="F";uid="72c2a0eb-0763-4972-92a1-e1c52cce6464"
WOFM01000191.1	RepeatMasker	Unknown	836809	838265	6008	+	.	ID="RND-5_FAMILY-975";Tend="2174";Tstart="767";shortTE="F";uid="2d192671-a2e6-494e-a83b-f84fc72486c6"
WOFM01000191.1	RepeatMasker	DNA/TcMar-Mariner	1001467	1001738	449	+	.	ID="RND-6_FAMILY-9025";Tend="1949";Tstart="1676";shortTE="F";uid="b2564ac5-40c6-438e-961a-9ffa6cf34bfb"
WOFM01000191.1	RepeatMasker	Unknown	711351	712053	1562	+	.	ID="RND-5_FAMILY-852";Tend="2148";Tstart="1440";shortTE="F";uid="7e2ef767-99a7-47d6-bf4d-14d59652a3e7"
WOFM01000191.1	RepeatMasker	Unknown	237421	237549	502	+	.	ID="RND-5_FAMILY-487";Tend="1204";Tstart="1072";shortTE="F";uid="c7baf5b3-c796-455c-b08b-59a1db6c6606"
WOFM01000191.1	RepeatMasker	DNA/TcMar-Mariner	834678	834823	929	+	.	ID="RND-5_FAMILY-138";Tend="2797";Tstart="2654";shortTE="F";uid="d2769f83-0d8d-48d4-b747-faa2c0827023"
WOFM01000191.1	RepeatMasker	DNA/TcMar-Mariner	1101	1884	854	+	.	ID="mariner-1_dro";Tend="1308";Tstart="535";shortTE="F";uid="ac51cc9c-edf3-4547-a075-5565a47d852b"
WOFM01000191.1	RepeatMasker	LTR/Gypsy	572526	573256	730	+	.	ID="RND-1_FAMILY-23";Tend="5706";Tstart="4961";shortTE="F";uid="30b2768f-ece6-4f98-a845-9b0ed77effd9"
WOFM01000191.1	RepeatMasker	Unknown	40908	41689	4837	+	.	ID="RND-1_FAMILY-2";Tend="2434";Tstart="1632";shortTE="F";uid="ebe9e8da-6c92-4c48-aadd-91848dbb2508"
WOFM01000191.1	RepeatMasker	LTR/Gypsy	2719	5204	7867	+	.	ID="RND-4_FAMILY-463";Tend="3085";Tstart="554";shortTE="F";uid="ea0dff64-dd54-477d-a59e-64186e01345e"
WOFM01000191.1	RepeatMasker	LTR/Gypsy	483392	485499	15049	+	.	ID="RND-6_FAMILY-550";Tend="7776";Tstart="5656";shortTE="F";uid="5b1cfc42-b4c4-4be3-a217-b6ff688232c9"
WOFM01000191.1	RepeatMasker	Unknown	721788	722246	2753	+	.	ID="RND-1_FAMILY-461";Tend="1500";Tstart="891";shortTE="F";uid="88eb9250-ab70-4c6a-a204-5400a272c1a7"
WOFM01000191.1	RepeatMasker	LTR/Copia	577033	577254	626	+	.	ID="RND-4_FAMILY-344";Tend="6551";Tstart="6341";shortTE="F";uid="2422a2b0-8af1-49fa-8f28-bf8b84f40b6a"
WOFM01000191.1	RepeatMasker	Unknown	130908	131224	1744	+	.	ID="RND-1_FAMILY-251";Tend="1230";Tstart="890";shortTE="F";uid="39b5a5a3-c792-4a0a-9d88-328d51726a97"
WOFM01000191.1	RepeatMasker	Unknown	170967	171609	3015	+	.	ID="RND-1_FAMILY-387";Tend="1670";Tstart="987";shortTE="F";uid="bf5c960a-0e06-4892-9cb8-84a55fcd90cb"
WOFM01000191.1	RepeatMasker	DNA/Academ-1	318406	318955	2507	+	.	ID="RND-4_FAMILY-1498";Tend="2058";Tstart="1510";shortTE="F";uid="48366f62-ab59-419a-afa0-bb8bea176d09"
WOFM01000191.1	RepeatMasker	Unknown	990781	991490	1288	+	.	ID="RND-4_FAMILY-672";TEgroup="ctg_100%7CRND-4_FAMILY-672%7C1";Tend="1490";Tstart="1012";shortTE="F";uid="5a3d75f4-6408-4176-a972-8fb7bb96cc14"
WOFM01000191.1	RepeatMasker	DNA	414094	414264	978	+	.	ID="RND-5_FAMILY-4767";Tend="1044";Tstart="887";shortTE="F";uid="a84df70c-629f-47c8-8e81-bf59f2479d47"
WOFM01000191.1	RepeatMasker	Unknown	228444	229768	6566	+	.	ID="RND-6_FAMILY-8121";Tend="1757";Tstart="443";shortTE="F";uid="0680475d-1ac6-4771-b4f1-837fad76727b"
WOFM01000191.1	RepeatMasker	DNA/Academ-1	340836	341983	2525	+	.	ID="RND-1_FAMILY-73";TEgroup="ctg_100%7CRND-1_FAMILY-73%7C1";Tend="2525";Tstart="824";shortTE="F";uid="4a6d094c-b49b-440d-928d-5d826b7cfa6a"
WOFM01000191.1	RepeatMasker	Unknown	78583	78703	509	+	.	ID="RND-1_FAMILY-832";Tend="3634";Tstart="3511";shortTE="F";uid="d46bfbda-cf8e-4cff-ba73-face00ee3812"
WOFM01000191.1	RepeatMasker	Unknown	357905	359437	22086	+	.	ID="RND-6_FAMILY-644";Tend="1850";Tstart="325";shortTE="F";uid="245241d4-fd5d-43a5-a96c-b7b9175fee1d"
WOFM01000191.1	RepeatMasker	Unknown	68580	68719	595	+	.	ID="RND-5_FAMILY-246";Tend="1312";Tstart="1163";shortTE="F";uid="f499c16a-9203-4045-9926-0a97cc553233"
WOFM01000191.1	RepeatMasker	DNA	231263	231437	535	+	.	ID="RND-5_FAMILY-3205";Tend="1218";Tstart="1019";shortTE="F";uid="65811e77-94b2-4ffa-a78f-257050fecff5"
WOFM01000191.1	RepeatMasker	LTR/Gypsy	925844	926441	3106	+	.	ID="RND-5_FAMILY-1656";Tend="1533";Tstart="965";shortTE="F";uid="fd16a97e-bf1d-4aff-8cdd-919465ba0cf0"
WOFM01000191.1	RepeatMasker	DNA/Crypton-I	598208	598493	1946	+	.	ID="RND-5_FAMILY-401";Tend="1225";Tstart="960";shortTE="F";uid="f802112f-911a-4600-aa2a-bd5af20cbce8"
WOFM01000191.1	RepeatMasker	Unknown	41669	42019	1711	+	.	ID="RND-1_FAMILY-10";Tend="1635";Tstart="1306";shortTE="F";uid="8a5dd38f-1ea2-4e76-a04e-2e5b4c3f5765"
WOFM01000191.1	RepeatMasker	Unknown	126669	126955	1483	+	.	ID="RND-4_FAMILY-84";Tend="1745";Tstart="1427";shortTE="F";uid="cf2e0258-008a-404e-8a86-fa1b5b4b0443"
WOFM01000191.1	RepeatMasker	LINE/CR1	523310	523654	1150	+	.	ID="RND-6_FAMILY-7490";Tend="2703";Tstart="1705";shortTE="F";uid="49af4537-4689-45a5-9113-0014ad2dd54f"
WOFM01000191.1	RepeatMasker	Unknown	147269	147882	2946	+	.	ID="RND-1_FAMILY-468";Tend="5612";Tstart="5000";shortTE="F";uid="c87fafa1-4dc2-4c2f-b50c-a974f0369672"
WOFM01000191.1	RepeatMasker	DNA/PIF-ISL2EU	234505	234617	851	+	.	ID="RND-6_FAMILY-2548";Tend="2290";Tstart="2178";shortTE="F";uid="f4daaaeb-bf32-461c-b9cd-5dfd8120a50e"
WOFM01000191.1	RepeatMasker	DNA/Crypton-I	201155	201608	1385	+	.	ID="RND-4_FAMILY-246";Tend="1474";Tstart="1011";shortTE="F";uid="c5712188-df9e-48aa-883d-95624484b5f4"
WOFM01000191.1	RepeatMasker	Unknown	375245	376029	4051	+	.	ID="RND-5_FAMILY-296";Tend="1689";Tstart="913";shortTE="F";uid="99ad31c0-54ad-499d-b87a-cefdad2ecada"
WOFM01000191.1	RepeatMasker	Unknown	415210	415625	462	+	.	ID="RND-6_FAMILY-3132";Tend="1699";Tstart="1253";shortTE="F";uid="c7eafa26-cab2-4327-91b5-815724e28f1a"
WOFM01000191.1	RepeatMasker	Unknown	260159	262152	6939	+	.	ID="RND-1_FAMILY-674";TEgroup="ctg_100%7CRND-1_FAMILY-674%7C1";Tend="5244";Tstart="2811";shortTE="F";uid="15343deb-836b-47a8-b652-2dcb21edcce7"
WOFM01000191.1	RepeatMasker	Unknown	968141	968336	1140	+	.	ID="RND-6_FAMILY-5871";Tend="1173";Tstart="974";shortTE="F";uid="af26ba82-ccb8-4073-9810-140d3cc0562b"
WOFM01000191.1	RepeatMasker	LTR/Pao	20840	23504	20501	+	.	ID="RND-1_FAMILY-1032";Tend="3314";Tstart="601";shortTE="F";uid="2185f469-15a7-4d63-b6d8-5a6cb069cba4"
WOFM01000191.1	RepeatMasker	Unknown	1067781	1067899	970	+	.	ID="RND-5_FAMILY-123";Tend="3254";Tstart="3000";shortTE="F";uid="56a6fec8-3a61-4300-beed-8d0612473333"
WOFM01000191.1	RepeatMasker	Unknown	168952	169268	828	+	.	ID="RND-1_FAMILY-10";Tend="1416";Tstart="1099";shortTE="F";uid="a7698cbb-254d-4047-9059-e81e5d987f25"
WOFM01000191.1	RepeatMasker	Unknown	1013019	1013178	1019	+	.	ID="RND-1_FAMILY-247";Tend="1351";Tstart="1193";shortTE="F";uid="b0d8b372-55a7-4a31-bc29-c3f2ba4842f1"
WOFM01000191.1	RepeatMasker	Unknown	492524	493263	1336	+	.	ID="RND-6_FAMILY-6747";Tend="1860";Tstart="1185";shortTE="F";uid="fe1c4f9f-b808-48cf-a997-b37625567bdd"
WOFM01000191.1	RepeatMasker	Unknown	357544	357718	1077	+	.	ID="RND-3_FAMILY-379";Tend="1171";Tstart="995";shortTE="F";uid="96e6345d-d30d-4273-bc32-4ddb478f4f20"
WOFM01000191.1	RepeatMasker	Unknown	249439	249630	1365	+	.	ID="RND-1_FAMILY-807";Tend="1157";Tstart="969";shortTE="F";uid="93c8f714-5e61-48d9-807e-3c4a4cb43ed8"
WOFM01000191.1	RepeatMasker	Unknown	616983	617216	1074	+	.	ID="RND-3_FAMILY-291";Tend="1206";Tstart="973";shortTE="F";uid="0df028d8-8b57-41fe-bbee-3c692c41cc19"
WOFM01000191.1	RepeatMasker	Unknown	344875	345089	1153	+	.	ID="RND-5_FAMILY-733";Tend="1221";Tstart="1011";shortTE="F";uid="689dba5f-ddb7-4349-b4f8-7e7db9d8ad26"
WOFM01000191.1	RepeatMasker	Unknown	317998	318160	605	+	.	ID="RND-1_FAMILY-145";Tend="1779";Tstart="1621";shortTE="F";uid="19bc9ab4-2a1f-4902-ae45-23b6a50242c7"
WOFM01000191.1	RepeatMasker	Unknown	135381	135888	3948	+	.	ID="RND-1_FAMILY-56";Tend="1405";Tstart="897";shortTE="F";uid="f0ddf09d-0aaf-4fee-8185-a00b57686c45"
WOFM01000191.1	RepeatMasker	Unknown	65341	65507	967	+	.	ID="RND-1_FAMILY-657";Tend="1027";Tstart="862";shortTE="F";uid="d9614280-faaf-47b3-9ae1-76ff0980848c"
WOFM01000191.1	RepeatMasker	Unknown	949521	950527	5970	+	.	ID="RND-1_FAMILY-1";Tend="2058";Tstart="1117";shortTE="F";uid="2b180cc7-4d5c-435d-af49-d71b59f7dfdf"
WOFM01000191.1	RepeatMasker	Unknown	937498	937645	822	+	.	ID="RND-2_FAMILY-36";Tend="765";Tstart="619";shortTE="F";uid="d9ba36b9-16aa-4490-8c58-fdc714ded4f3"
WOFM01000191.1	RepeatMasker	DNA/TcMar-Tc1	966444	967004	1451	+	.	ID="RND-4_FAMILY-1317";Tend="1408";Tstart="851";shortTE="F";uid="c5360066-e2ac-4722-b72b-0131f71de6c3"
WOFM01000191.1	RepeatMasker	Unknown	101789	102003	1147	+	.	ID="RND-6_FAMILY-9120";Tend="1184";Tstart="942";shortTE="F";uid="b88149bc-6215-450a-a585-0dd3cf7eaf51"
WOFM01000191.1	RepeatMasker	Unknown	864249	864393	734	+	.	ID="RND-1_FAMILY-624";Tend="1436";Tstart="1288";shortTE="F";uid="ddf712c5-67c8-460b-837e-b71aa1904748"
WOFM01000191.1	RepeatMasker	RC/Helitron	710498	710944	2504	+	.	ID="RND-6_FAMILY-1361";Tend="1416";Tstart="971";shortTE="F";uid="62798766-cee9-401d-8aa3-dc993a4e6e99"
WOFM01000191.1	RepeatMasker	LTR/Gypsy	752498	753130	1759	+	.	ID="RND-6_FAMILY-2735";Tend="7987";Tstart="7333";shortTE="F";uid="dcb6ea97-4dba-4fae-b430-2e6f8602675d"
WOFM01000191.1	RepeatMasker	LTR/Pao	23756	24308	4343	+	.	ID="RND-1_FAMILY-1032";Tend="3892";Tstart="3350";shortTE="F";uid="bf5e7ee8-44fb-4fa8-9e75-08d6ad26fc20"
WOFM01000191.1	RepeatMasker	Unknown	1006628	1007325	934	+	.	ID="RND-1_FAMILY-877";Tend="1659";Tstart="995";shortTE="F";uid="ad1824d4-6ad3-4d0f-8587-a40ec8e0d4d8"
WOFM01000191.1	RepeatMasker	RC/Helitron	689190	689956	4783	+	.	ID="RND-4_FAMILY-590";Tend="1712";Tstart="949";shortTE="F";uid="91311470-49d4-4f9d-9a6a-d211510a0e3d"
WOFM01000191.1	RepeatMasker	DNA/Kolobok-T2	570876	571457	2398	+	.	ID="RND-1_FAMILY-16";Tend="4604";Tstart="4018";shortTE="F";uid="a83b8ec2-5590-4fc2-a444-b4ba1f26df6e"
WOFM01000191.1	RepeatMasker	Unknown	918898	919125	774	+	.	ID="RND-2_FAMILY-36";Tend="1677";Tstart="1443";shortTE="F";uid="993aa04b-f33d-407b-8850-950dd873be83"
WOFM01000191.1	RepeatMasker	Unknown	872783	872971	755	+	.	ID="RND-5_FAMILY-1392";Tend="1185";Tstart="1003";shortTE="F";uid="bd2230a9-163f-4148-ae7e-505cf7fa18d5"
WOFM01000191.1	RepeatMasker	Unknown	151329	151478	875	+	.	ID="RND-6_FAMILY-3860";Tend="1765";Tstart="1615";shortTE="F";uid="4cf754e2-fefa-445c-a179-c29edbf6417c"
WOFM01000191.1	RepeatMasker	Unknown	576405	576584	662	+	.	ID="RND-4_FAMILY-2415";Tend="1603";Tstart="1432";shortTE="F";uid="d6aae28f-0704-471a-9e7f-75bd9ec7cbe7"
WOFM01000191.1	RepeatMasker	Unknown	1015040	1015456	2538	+	.	ID="RND-1_FAMILY-233";Tend="1421";Tstart="989";shortTE="F";uid="34c722f8-0817-4782-a2db-5e134af921db"
WOFM01000191.1	RepeatMasker	RC/Helitron	827114	827779	3710	+	.	ID="RND-1_FAMILY-466";Tend="1561";Tstart="874";shortTE="F";uid="66a51b20-4026-45c7-8bd8-ac2d61b44eee"
WOFM01000191.1	RepeatMasker	RC/Helitron	555893	556376	2149	+	.	ID="RND-4_FAMILY-618";Tend="1496";Tstart="904";shortTE="F";uid="eedc933f-190b-4799-8ffc-80a2e62f3f87"
WOFM01000191.1	RepeatMasker	Unknown	139059	139422	785	+	.	ID="RND-6_FAMILY-756";TEgroup="ctg_100%7CRND-6_FAMILY-756%7C1";Tend="1229";Tstart="855";shortTE="F";uid="c3de4511-7646-409b-94b8-0c9fa4c69181"
WOFM01000191.1	RepeatMasker	DNA/Crypton-I	765866	766365	821	+	.	ID="RND-4_FAMILY-334";TEgroup="ctg_100%7CRND-4_FAMILY-334%7C1";Tend="1688";Tstart="888";shortTE="F";uid="54f80b11-1fa5-4632-bdcd-bd003db2801e"
WOFM01000191.1	RepeatMasker	Unknown	227498	228387	3786	+	.	ID="RND-1_FAMILY-718";Tend="1859";Tstart="915";shortTE="F";uid="932d6339-fd10-4c36-8531-598a6ee26698"
WOFM01000191.1	RepeatMasker	Unknown	667552	667719	481	+	.	ID="RND-6_FAMILY-3418";Tend="787";Tstart="591";shortTE="F";uid="7f354039-8533-46e5-9e5d-73eec831fe58"
WOFM01000191.1	RepeatMasker	Unknown	54988	55542	2262	+	.	ID="RND-1_FAMILY-449";Tend="1796";Tstart="1250";shortTE="F";uid="a8470dbb-bb8c-460b-add7-11515ddd3542"
WOFM01000191.1	RepeatMasker	LTR/Copia	840342	841198	1606	+	.	ID="RND-1_FAMILY-761";Tend="1487";Tstart="650";shortTE="F";uid="3229ca41-1050-407c-8bf2-ab84147454d0"
WOFM01000191.1	RepeatMasker	Unknown	645973	646577	2753	+	.	ID="RND-5_FAMILY-5935";Tend="1520";Tstart="927";shortTE="F";uid="b5c75708-ddc2-4385-b0e5-2664aaa578c2"
WOFM01000191.1	RepeatMasker	LINE/R2-NeSL	480594	480733	702	+	.	ID="RND-3_FAMILY-38";Tend="1082";Tstart="940";shortTE="F";uid="9473b20b-7969-4201-a389-7a4c6248a674"
WOFM01000191.1	RepeatMasker	DNA/Crypton-I	923147	923912	3991	+	.	ID="rnd-6_family-470";Tend="1843";Tstart="747";shortTE="F";uid="43664e07-d206-46db-a4a8-a925317d2d2e"
WOFM01000191.1	RepeatMasker	Unknown	117276	117402	1030	+	.	ID="RND-1_FAMILY-247";Tend="1344";Tstart="1218";shortTE="F";uid="ec3269e8-9379-4d07-8e68-0531a637cf53"
WOFM01000191.1	RepeatMasker	Unknown	516432	516888	2686	+	.	ID="RND-6_FAMILY-2894";Tend="1923";Tstart="1473";shortTE="F";uid="859e9167-d575-48c1-9d6a-a6e2b6901d2b"
WOFM01000191.1	RepeatMasker	DNA/Crypton-I	1035587	1036503	3935	+	.	ID="RND-6_FAMILY-470";Tend="1843";Tstart="885";shortTE="F";uid="5de62292-8c78-4d0b-b975-a11b58857883"
WOFM01000191.1	RepeatMasker	Unknown	1047279	1047486	997	+	.	ID="RND-5_FAMILY-123";Tend="3192";Tstart="2983";shortTE="F";uid="da32f232-5564-4997-965f-b3b611dc87f9"
WOFM01000191.1	RepeatMasker	Unknown	764730	765011	1697	+	.	ID="RND-1_FAMILY-34";Tend="1801";Tstart="1500";shortTE="F";uid="7a8ef5c5-7205-416b-9652-1121972bf9c8"
WOFM01000191.1	RepeatMasker	Unknown	541307	541432	566	+	.	ID="RND-6_FAMILY-1324";Tend="1956";Tstart="1831";shortTE="F";uid="07bd52d9-525d-424e-96ee-6078674f2aea"
WOFM01000191.1	RepeatMasker	DNA/hAT	219116	219644	1797	+	.	ID="RND-5_FAMILY-1560";Tend="1512";Tstart="988";shortTE="F";uid="56136fc5-6d87-4fa4-8d4e-7ac67f8ecb58"
WOFM01000191.1	RepeatMasker	DNA/Academ-1	514261	514831	3324	+	.	ID="RND-1_FAMILY-73";TEgroup="ctg_100%7CRND-1_FAMILY-73%7C2";Tend="1982";Tstart="809";shortTE="F";uid="cc81ef0c-f696-4cc5-92c1-98dbec2478b1"
WOFM01000191.1	RepeatMasker	Unknown	198412	198697	1666	+	.	ID="RND-5_FAMILY-2694";Tend="1242";Tstart="924";shortTE="F";uid="139575df-8f89-44fd-b032-91c88b848875"
WOFM01000191.1	RepeatMasker	Unknown	968453	968683	1708	+	.	ID="RND-1_FAMILY-251";Tend="1229";Tstart="1000";shortTE="F";uid="28e775f8-9607-4612-82b3-5b291de5da04"
WOFM01000191.1	RepeatMasker	Unknown	971609	971744	959	+	.	ID="RND-1_FAMILY-75";Tend="1125";Tstart="989";shortTE="F";uid="cf2f4f59-9412-4e0b-af3b-52a8f6941a68"
WOFM01000191.1	RepeatMasker	Unknown	667202	667327	722	+	.	ID="RND-1_FAMILY-251";Tend="1045";Tstart="899";shortTE="F";uid="1ffba515-de44-4497-933b-93fe778580d8"
WOFM01000191.1	RepeatMasker	LINE/CR1	196995	197106	1791	+	.	ID="RND-5_FAMILY-655";Tend="1192";Tstart="799";shortTE="F";uid="1cd3ec54-eb5a-4662-b93b-e53cbee02d84"
WOFM01000191.1	RepeatMasker	Unknown	281563	282378	3355	+	.	ID="RND-3_FAMILY-764";Tend="1816";Tstart="900";shortTE="F";uid="8e85a5be-8d40-4a60-b7ea-4f14cd64651e"
WOFM01000191.1	RepeatMasker	LINE/R2-NeSL	1043632	1044006	2481	+	.	ID="RND-3_FAMILY-38";Tend="1316";Tstart="935";shortTE="F";uid="eaec6401-cd75-42b6-94ec-ab9c4160a26d"
WOFM01000191.1	RepeatMasker	Unknown	84800	84959	571	+	.	ID="RND-6_FAMILY-638";Tend="1108";Tstart="944";shortTE="F";uid="4de8a2d4-58cf-4016-91a7-44cb4d54b88e"
WOFM01000191.1	RepeatMasker	LINE/R2-NeSL	701385	701904	3618	+	.	ID="RND-3_FAMILY-38";Tend="1468";Tstart="939";shortTE="F";uid="cf90b521-7ed6-417a-aaf8-7e1be4fb1e07"
WOFM01000191.1	RepeatMasker	Unknown	847351	847577	1335	+	.	ID="RND-1_FAMILY-306";Tend="1219";Tstart="990";shortTE="F";uid="5385e2c6-7428-483d-ac6c-b24d708144da"
WOFM01000191.1	RepeatMasker	LTR/Gypsy	304	550	866	+	.	ID="RND-1_FAMILY-109";Tend="1041";Tstart="789";shortTE="F";uid="32e4b3b8-5ba7-44a8-8d7f-a110910ae27e"
WOFM01000191.1	RepeatMasker	Unknown	926943	927432	2316	+	.	ID="RND-6_FAMILY-1182";Tend="1573";Tstart="1072";shortTE="F";uid="1704ef9c-2142-4e17-98e5-0c14d69709af"
WOFM01000191.1	RepeatMasker	LTR/Gypsy	470725	477733	56283	+	.	ID="RND-6_FAMILY-550";Tend="7776";Tstart="737";shortTE="F";uid="ee03fce4-73f0-44b2-827f-da407c7dd29c"
WOFM01000191.1	RepeatMasker	Unknown	478551	479191	4018	+	.	ID="RND-1_FAMILY-10";Tend="1863";Tstart="1235";shortTE="F";uid="f817ac4d-511a-4d07-8bea-61c56cfb9891"
WOFM01000191.1	RepeatMasker	DNA/Sola-1	297979	298129	455	+	.	ID="RND-5_FAMILY-2465";Tend="1701";Tstart="1561";shortTE="F";uid="76212b8e-b21e-4549-b800-ec577f883679"
WOFM01000191.1	RepeatMasker	DNA/Academ-1	90540	90810	595	+	.	ID="RND-5_FAMILY-1102";Tend="1741";Tstart="1513";shortTE="F";uid="ed966059-7ebd-4a4c-b6c5-423ef0b78d36"
WOFM01000191.1	RepeatMasker	Unknown	645675	645988	1887	+	.	ID="RND-1_FAMILY-58";Tend="1270";Tstart="954";shortTE="F";uid="aa80b66f-672c-4bfc-8fd1-0f31fe47e01e"
WOFM01000191.1	RepeatMasker	Unknown	195728	195902	945	+	.	ID="RND-1_FAMILY-34";Tend="1795";Tstart="1628";shortTE="F";uid="d1a32d60-1a95-4ff8-9f30-00c3893b9852"
WOFM01000191.1	RepeatMasker	DNA/Sola-1	970921	971059	462	+	.	ID="RND-5_FAMILY-2465";Tend="1694";Tstart="1562";shortTE="F";uid="a8c04ad5-fe2d-4138-81cb-80c4c478512a"
WOFM01000191.1	RepeatMasker	Unknown	600637	600839	1157	+	.	ID="RND-1_FAMILY-449";Tend="1182";Tstart="990";shortTE="F";uid="f1d54d0d-7150-41c3-a605-cbbc0259d51c"
WOFM01000191.1	RepeatMasker	Unknown	598531	598831	2171	+	.	ID="RND-1_FAMILY-58";Tend="1254";Tstart="957";shortTE="F";uid="7fe2e957-ce51-40a5-8c58-67ecd424c282"
WOFM01000191.1	RepeatMasker	Unknown	57496	59061	9144	+	.	ID="RND-1_FAMILY-799";Tend="2386";Tstart="785";shortTE="F";uid="8a6cad9b-0e72-4726-8103-8bf6e5effdf4"
WOFM01000191.1	RepeatMasker	DNA/hAT-Tip100	351442	351781	1805	+	.	ID="RND-4_FAMILY-1429";Tend="1288";Tstart="936";shortTE="F";uid="92951992-b2ec-4199-8d4e-138dc5394388"
WOFM01000191.1	RepeatMasker	Unknown	902263	902469	1212	+	.	ID="RND-1_FAMILY-590";Tend="1583";Tstart="1356";shortTE="F";uid="f959eda6-5def-4193-9fbe-9a580fef9f09"
WOFM01000191.1	RepeatMasker	LTR/Gypsy	1010910	1011137	901	+	.	ID="RND-1_FAMILY-87";Tend="2365";Tstart="2132";shortTE="F";uid="46f4b97a-a7f0-4d61-990f-82eac996be55"
WOFM01000191.1	RepeatMasker	LTR/Pao	650402	651029	633	+	.	ID="RND-1_FAMILY-54";Tend="1442";Tstart="834";shortTE="F";uid="f10324d0-e02a-4485-8d6a-53f48587605e"
WOFM01000191.1	RepeatMasker	Unknown	602378	602803	3087	+	.	ID="RND-1_FAMILY-1043";Tend="1357";Tstart="935";shortTE="F";uid="a8da5fd2-8a42-4921-a66a-45a610b2bea2"
WOFM01000191.1	RepeatMasker	LINE/RTE-BovB	670709	673005	18989	+	.	ID="RND-6_FAMILY-2882";Tend="3088";Tstart="785";shortTE="F";uid="462fa672-4fde-40b1-9fb4-2f96ed66b99f"
WOFM01000191.1	RepeatMasker	DNA	832364	832535	775	+	.	ID="RND-5_FAMILY-3205";Tend="1088";Tstart="919";shortTE="F";uid="4143f106-3925-47a1-8f02-9ca100d27e0e"
WOFM01000191.1	RepeatMasker	LTR/Gypsy	351785	353281	4883	+	.	ID="RND-1_FAMILY-22";Tend="5455";Tstart="3981";shortTE="F";uid="edbd904a-86bc-457b-9e22-2c5d88211a75"
WOFM01000191.1	RepeatMasker	LTR/Gypsy	687299	687663	1790	+	.	ID="RND-1_FAMILY-1129";Tend="5169";Tstart="4800";shortTE="F";uid="53b0d75f-bdd3-4580-902b-b23d1604ab65"
WOFM01000191.1	RepeatMasker	DNA	129352	129471	741	+	.	ID="RND-5_FAMILY-3205";Tend="1228";Tstart="1107";shortTE="F";uid="99ea8db7-7c78-4ba4-8703-08b3e620954b"
WOFM01000191.1	RepeatMasker	Unknown	390191	390822	1626	+	.	ID="RND-1_FAMILY-104";TEgroup="ctg_100%7CRND-1_FAMILY-104%7C1";Tend="1513";Tstart="953";shortTE="F";uid="f1590945-8b4b-49a5-ba5d-8d345501555f"
WOFM01000191.1	RepeatMasker	Unknown	993429	993642	1346	+	.	ID="RND-1_FAMILY-70";Tend="1196";Tstart="990";shortTE="F";uid="1f27ae17-1bcc-4424-a6c7-fcf3ec85ef68"
WOFM01000191.1	RepeatMasker	Unknown	119852	120522	3683	+	.	ID="RND-5_FAMILY-793";Tend="1476";Tstart="814";shortTE="F";uid="4848425f-95ba-4f15-89f4-3465e7cc77df"
WOFM01000191.1	RepeatMasker	Unknown	991713	991852	795	+	.	ID="RND-1_FAMILY-70";Tend="1162";Tstart="1023";shortTE="F";uid="b22485fa-2dec-4148-af19-6f549f9612d3"
WOFM01000191.1	RepeatMasker	DNA/Kolobok-E	275048	275635	3842	+	.	ID="RND-1_FAMILY-700";Tend="1496";Tstart="914";shortTE="F";uid="fc260350-f57e-4587-ada9-4672898cb4c9"
WOFM01000191.1	RepeatMasker	LTR/ERVL	816334	816458	482	+	.	ID="RND-6_FAMILY-2526";Tend="2580";Tstart="2442";shortTE="F";uid="5d20987c-191f-4f32-bebd-bbfddc76303e"
WOFM01000191.1	RepeatMasker	Unknown	595760	595932	1180	+	.	ID="RND-1_FAMILY-175";Tend="1044";Tstart="869";shortTE="F";uid="7cf8a610-4a81-49ce-9cc5-278a4fefb786"
WOFM01000191.1	RepeatMasker	DNA/hAT-Ac	233967	234508	4223	+	.	ID="RND-1_FAMILY-1119";Tend="1437";Tstart="883";shortTE="F";uid="aa1c655f-802b-495c-8801-1f628e55763f"
WOFM01000191.1	RepeatMasker	DNA/hAT-Tip100	244931	245123	705	+	.	ID="RND-5_FAMILY-530";Tend="1162";Tstart="950";shortTE="F";uid="7ae00a8b-af4f-4962-9e61-1e6843f596a8"
WOFM01000191.1	RepeatMasker	Unknown	387982	388955	4834	+	.	ID="RND-2_FAMILY-36";Tend="1709";Tstart="669";shortTE="F";uid="f6900518-e457-492c-b9bd-736db19bb4b1"
WOFM01000191.1	RepeatMasker	Unknown	116005	116499	2279	+	.	ID="RND-6_FAMILY-9161";Tend="1725";Tstart="1225";shortTE="F";uid="c2f2c08d-db39-47c1-905c-db6eab00ef18"
WOFM01000191.1	RepeatMasker	Unknown	828016	828359	2262	+	.	ID="RND-5_FAMILY-602";Tend="1250";Tstart="908";shortTE="F";uid="aab8ca02-b72f-4efd-a6c2-aa65da60d12f"
WOFM01000191.1	RepeatMasker	Unknown	685132	685471	1446	+	.	ID="RND-4_FAMILY-282";Tend="1262";Tstart="913";shortTE="F";uid="d50dd264-e69e-42bd-b38a-a973a3931e84"
WOFM01000191.1	RepeatMasker	DNA/Kolobok-T2	638292	644922	44885	+	.	ID="RND-1_FAMILY-15";TEgroup="ctg_100%7CRND-1_FAMILY-15%7C1";Tend="7783";Tstart="836";shortTE="F";uid="4504b151-f464-4dc3-acfb-ae4b06e65207"
WOFM01000191.1	RepeatMasker	Unknown	707428	707594	575	+	.	ID="RND-5_FAMILY-852";Tend="1690";Tstart="1537";shortTE="F";uid="e19d9f12-74b4-4917-8d00-d454b7a53278"
WOFM01000191.1	RepeatMasker	Unknown	601817	602087	1164	+	.	ID="RND-1_FAMILY-233";Tend="2865";Tstart="2583";shortTE="F";uid="a2122bd4-c139-4d93-8e1d-276ce06f6763"
WOFM01000191.1	RepeatMasker	Unknown	317151	317412	1190	+	.	ID="RND-5_FAMILY-4056";Tend="1301";Tstart="1035";shortTE="F";uid="bfb304d7-bfeb-450f-8325-4c61ac69f026"
WOFM01000191.1	RepeatMasker	LTR/Gypsy	970141	970901	5279	+	.	ID="RND-1_FAMILY-118";Tend="1567";Tstart="794";shortTE="F";uid="2550ce5c-3ceb-464c-b207-efc690ef53c7"
WOFM01000191.1	RepeatMasker	Unknown	707282	707428	698	+	.	ID="RND-5_FAMILY-1933";Tend="1121";Tstart="978";shortTE="F";uid="e39310b7-f48a-4421-a95c-943c2e5f9dc9"
WOFM01000191.1	RepeatMasker	LTR/Copia	793175	793980	1523	+	.	ID="RND-4_FAMILY-551";Tend="3905";Tstart="3204";shortTE="F";uid="7a040f39-afca-4d5c-b9bb-4c83289e2ec0"
WOFM01000191.1	RepeatMasker	Unknown	189434	190113	2358	+	.	ID="RND-1_FAMILY-207";Tend="1607";Tstart="939";shortTE="F";uid="4c5a155d-686b-4172-887e-23048153aaf0"
WOFM01000191.1	RepeatMasker	Unknown	593332	593811	2283	+	.	ID="RND-5_FAMILY-134";Tend="1373";Tstart="897";shortTE="F";uid="271d96b4-c3c6-45c5-977a-bec162536ce7"
WOFM01000191.1	RepeatMasker	Unknown	1040953	1041254	2055	+	.	ID="RND-1_FAMILY-58";Tend="1253";Tstart="954";shortTE="F";uid="61ec1570-673b-4c32-8a9d-f59d20edac4c"
WOFM01000191.1	RepeatMasker	Unknown	516909	517271	1997	+	.	ID="RND-4_FAMILY-413";Tend="1524";Tstart="1139";shortTE="F";uid="9ffd4a06-e117-4c9d-897f-5e272b0eebb7"
WOFM01000191.1	RepeatMasker	Unknown	1062015	1062274	1107	+	.	ID="RND-4_FAMILY-1083";Tend="1810";Tstart="1521";shortTE="F";uid="eaedaf46-935a-4cd9-8e00-8a218a05bc31"
WOFM01000191.1	RepeatMasker	LTR/Gypsy	821005	821309	43746	+	.	ID="RND-1_FAMILY-845";Tend="2550";Tstart="2249";shortTE="F";uid="7a71a942-653c-401c-8749-a434e77cb908"
WOFM01000191.1	RepeatMasker	Unknown	706120	706977	3281	+	.	ID="RND-4_FAMILY-84";TEgroup="ctg_100%7CRND-4_FAMILY-84%7C1";Tend="1431";Tstart="933";shortTE="F";uid="66547368-8ce3-4e41-80a5-d01357d33571"
WOFM01000191.1	RepeatMasker	Unknown	493390	493718	1858	+	.	ID="RND-5_FAMILY-647";Tend="1230";Tstart="889";shortTE="F";uid="70d4c977-be77-4e04-ab6e-d89af8b23769"
WOFM01000191.1	RepeatMasker	Unknown	9110	9238	500	+	.	ID="RND-6_FAMILY-7056";Tend="1377";Tstart="1231";shortTE="F";uid="51a1cb2f-3d9f-417a-9def-1de45ef69c72"
WOFM01000191.1	RepeatMasker	LINE/R2-NeSL	338700	338839	964	+	.	ID="RND-3_FAMILY-38";Tend="1338";Tstart="1198";shortTE="F";uid="004ad418-e916-4ffa-8c4d-55a196e1fd17"
WOFM01000191.1	RepeatMasker	LTR/Gypsy	757837	758345	4020	+	.	ID="RND-1_FAMILY-150";Tend="4727";Tstart="4218";shortTE="F";uid="3d36e432-f7ba-4470-a6ca-b6b7f3a0efb3"
WOFM01000191.1	RepeatMasker	DNA	862700	862879	936	+	.	ID="RND-5_FAMILY-4767";Tend="1050";Tstart="888";shortTE="F";uid="a265e44a-7b5b-420e-a3c2-e1213b74c591"
WOFM01000191.1	RepeatMasker	Unknown	1021267	1022704	10270	+	.	ID="RND-5_FAMILY-2131";Tend="2977";Tstart="1535";shortTE="F";uid="b57c0f11-5371-41b8-a97f-3133bf1a93ab"
WOFM01000191.1	RepeatMasker	Unknown	128630	128911	1025	+	.	ID="RND-1_FAMILY-328";Tend="1282";Tstart="990";shortTE="F";uid="f626ac67-7e35-46fa-89be-1f14fdd02c7a"
WOFM01000191.1	RepeatMasker	DNA/Academ-1	158811	159694	5286	+	.	ID="RND-5_FAMILY-478";Tend="1748";Tstart="872";shortTE="F";uid="701a8f43-3fd5-4355-995c-e2336fb63c52"
WOFM01000191.1	RepeatMasker	Unknown	665242	665395	901	+	.	ID="RND-1_FAMILY-525";Tend="1104";Tstart="957";shortTE="F";uid="a7832252-11f7-4951-a15f-905816d146b4"
WOFM01000191.1	RepeatMasker	Unknown	429731	430520	4394	+	.	ID="RND-6_FAMILY-1182";Tend="1769";Tstart="1007";shortTE="F";uid="c5996525-cfc2-4b8f-b7ba-dbbb4daebbf0"
WOFM01000191.1	RepeatMasker	Unknown	587819	588006	898	+	.	ID="RND-4_FAMILY-1370";Tend="1433";Tstart="1229";shortTE="F";uid="089c7060-3328-44d4-a0b0-394798402016"
WOFM01000191.1	RepeatMasker	LTR/Gypsy	538984	539370	1335	+	.	ID="RND-6_FAMILY-2735";Tend="5746";Tstart="5344";shortTE="F";uid="052eed79-39bc-45d5-a10d-280a199025ae"
WOFM01000191.1	RepeatMasker	Unknown	355110	355698	3339	+	.	ID="RND-1_FAMILY-52";Tend="1548";Tstart="940";shortTE="F";uid="59d1d0a9-92d3-486b-9113-e635c2aa620d"
WOFM01000191.1	RepeatMasker	Unknown	1063813	1064203	1037	+	.	ID="RND-1_FAMILY-126";Tend="1552";Tstart="1146";shortTE="F";uid="5199f629-0eb0-4a60-8a7e-0c0d647e8d89"
WOFM01000191.1	RepeatMasker	Unknown	316217	316656	2145	+	.	ID="RND-1_FAMILY-402";Tend="1657";Tstart="1248";shortTE="F";uid="fa441800-ff87-4e0e-9c3c-4fa0df880380"
WOFM01000191.1	RepeatMasker	LTR/Pao	107351	108689	9589	+	.	ID="RND-6_FAMILY-582";Tend="1904";Tstart="496";shortTE="F";uid="372ce014-97f4-48c0-ba7f-3b9e071bded1"
WOFM01000191.1	RepeatMasker	Unknown	607154	607693	2976	+	.	ID="RND-6_FAMILY-2894";Tend="1592";Tstart="998";shortTE="F";uid="f8b748ac-9437-4932-9f85-dfadd40e01d0"
WOFM01000191.1	RepeatMasker	DNA/CMC-EnSpm	139503	139922	3462	+	.	ID="RND-1_FAMILY-350";Tend="1332";Tstart="897";shortTE="F";uid="331b4bb7-5134-4160-b21a-e87e46b10751"
WOFM01000191.1	RepeatMasker	Unknown	876276	876714	2136	+	.	ID="RND-6_FAMILY-1708";Tend="1338";Tstart="854";shortTE="F";uid="3aa26d6e-a843-4808-a13f-3456dc5caa85"
WOFM01000191.1	RepeatMasker	Unknown	619207	619513	1905	+	.	ID="RND-1_FAMILY-251";Tend="1202";Tstart="896";shortTE="F";uid="24aaeb19-0fc5-48d2-9a4e-657944758498"
WOFM01000191.1	RepeatMasker	Unknown	862504	862695	698	+	.	ID="RND-1_FAMILY-624";Tend="1157";Tstart="964";shortTE="F";uid="87ae61c4-b007-41a6-888f-3937d904d6cf"
WOFM01000191.1	RepeatMasker	Unknown	454169	454305	590	+	.	ID="RND-4_FAMILY-754";Tend="1874";Tstart="1724";shortTE="F";uid="b8bee722-ac12-4768-b134-d093591c1dde"
WOFM01000191.1	RepeatMasker	DNA/TcMar-Tigger	68718	69052	2059	+	.	ID="RND-4_FAMILY-740";Tend="1494";Tstart="1170";shortTE="F";uid="14c230ff-4d40-4d91-b622-39a85fb8d48f"
WOFM01000191.1	RepeatMasker	Unknown	647404	648331	6098	+	.	ID="RND-6_FAMILY-9161";Tend="1728";Tstart="798";shortTE="F";uid="4451f37c-278c-42c7-af15-c51d64533489"
WOFM01000191.1	RepeatMasker	Unknown	337115	338251	7546	+	.	ID="RND-5_FAMILY-4385";Tend="1858";Tstart="280";shortTE="F";uid="b989ea7e-8e71-4b54-ba79-b3f5061d7c35"
WOFM01000191.1	RepeatMasker	Unknown	869744	870115	1527	+	.	ID="RND-1_FAMILY-70";TEgroup="ctg_100%7CRND-1_FAMILY-70%7C1";Tend="1166";Tstart="991";shortTE="F";uid="ca559cee-4110-40b0-91d4-dc1a2cae47c0"
WOFM01000191.1	RepeatMasker	Unknown	319839	320027	1259	+	.	ID="RND-1_FAMILY-175";Tend="1050";Tstart="864";shortTE="F";uid="b1613655-6508-48ba-b18a-1cc73eedac47"
WOFM01000191.1	RepeatMasker	Unknown	962750	963108	1717	+	.	ID="RND-1_FAMILY-456";Tend="1383";Tstart="974";shortTE="F";uid="afd5c9dd-9659-410c-a36e-c5023371e601"
WOFM01000191.1	RepeatMasker	Unknown	549825	549929	613	+	.	ID="RND-1_FAMILY-626";Tend="1329";Tstart="1224";shortTE="F";uid="56d2fac4-14cb-4e21-bbcf-b64ed2f3e378"
WOFM01000191.1	RepeatMasker	Unknown	154563	154679	561	+	.	ID="RND-4_FAMILY-305";Tend="1019";Tstart="907";shortTE="F";uid="1ec811f2-0813-42f4-b3f2-511b659260f7"
WOFM01000191.1	RepeatMasker	DNA/Academ-1	729135	729296	670	+	.	ID="RND-1_FAMILY-579";Tend="1799";Tstart="1643";shortTE="F";uid="1c4f591d-fdfe-4615-a461-13aaf823f374"
WOFM01000191.1	RepeatMasker	Unknown	783738	784772	6873	+	.	ID="RND-6_FAMILY-357";Tend="1890";Tstart="843";shortTE="F";uid="13ca6809-2788-4ac9-af05-a644579fef2e"
WOFM01000191.1	RepeatMasker	Unknown	221103	221966	3031	+	.	ID="RND-1_FAMILY-380";Tend="1775";Tstart="926";shortTE="F";uid="a6279d75-ed72-4276-829a-1c796e7f3db5"
WOFM01000191.1	RepeatMasker	Unknown	38207	38987	4902	+	.	ID="RND-1_FAMILY-27";Tend="1566";Tstart="762";shortTE="F";uid="85c7dd50-fc24-4afc-82b2-f17519ee2490"
WOFM01000191.1	RepeatMasker	Unknown	874903	875235	2149	+	.	ID="RND-1_FAMILY-251";Tend="1229";Tstart="893";shortTE="F";uid="5356acdc-7171-4733-9f22-cb71e15df0ef"
WOFM01000191.1	RepeatMasker	Unknown	26916	27073	722	+	.	ID="RND-5_FAMILY-1089";Tend="1306";Tstart="1151";shortTE="F";uid="89226d62-3868-4ce3-9941-d875ea7ccde7"
WOFM01000191.1	RepeatMasker	DNA	954850	955022	1034	+	.	ID="RND-5_FAMILY-4767";Tend="1058";Tstart="889";shortTE="F";uid="d1bf1109-dbba-4b63-85fd-9ef2188c3282"
WOFM01000191.1	RepeatMasker	Unknown	392073	392225	481	+	.	ID="RND-6_FAMILY-5102";Tend="2294";Tstart="2135";shortTE="F";uid="087a67d9-803d-41e6-9736-12c4af28bae8"
WOFM01000191.1	RepeatMasker	Unknown	1065437	1065623	1083	+	.	ID="RND-6_FAMILY-3860";Tend="1744";Tstart="1535";shortTE="F";uid="26b10f35-fd76-491d-a88c-2ee14024be45"
WOFM01000191.1	RepeatMasker	DNA/Merlin	318990	319299	4069	+	.	ID="rnd-5_family-944";Tend="1722";Tstart="1025";shortTE="F";uid="cb94f16e-b44a-49dc-88dd-d681ff86966a"
WOFM01000191.1	RepeatMasker	Unknown	66063	66254	1285	+	.	ID="RND-1_FAMILY-657";Tend="1211";Tstart="1020";shortTE="F";uid="f3cb896b-c1d5-465a-af27-14973000beab"
WOFM01000191.1	RepeatMasker	Unknown	60899	61087	748	+	.	ID="RND-1_FAMILY-824";Tend="1352";Tstart="1160";shortTE="F";uid="eecfd66e-06a8-4538-863d-cb895a11ea41"
WOFM01000191.1	RepeatMasker	LTR/Gypsy	6381	9109	6860	+	.	ID="RND-4_FAMILY-463";TEgroup="ctg_100%7CRND-4_FAMILY-463%7C1";Tend="7934";Tstart="3300";shortTE="F";uid="f43f10af-24c9-4a66-a32f-efc41e11b14e"
WOFM01000191.1	RepeatMasker	Unknown	784772	785027	788	+	.	ID="RND-5_FAMILY-123";Tend="3231";Tstart="2982";shortTE="F";uid="9601396c-a46a-4b0a-8533-4d91772aff45"
WOFM01000191.1	RepeatMasker	Unknown	204299	204424	668	+	.	ID="RND-6_FAMILY-7056";Tend="1039";Tstart="913";shortTE="F";uid="abda8136-5bb7-4291-bb45-52b274c5dc13"
WOFM01000191.1	RepeatMasker	LINE/R2-NeSL	960458	960975	3194	+	.	ID="RND-3_FAMILY-38";Tend="1439";Tstart="928";shortTE="F";uid="fdb9c9e0-ab99-487f-abbd-72feebc1baaf"
WOFM01000191.1	RepeatMasker	Unknown	938136	938628	2113	+	.	ID="RND-2_FAMILY-36";Tend="1778";Tstart="1279";shortTE="F";uid="aefcb06e-f590-4812-9a5b-84db1ce35b9e"
WOFM01000191.1	RepeatMasker	LTR/Pao	359438	366908	64487	+	.	ID="RND-6_FAMILY-2773";Tend="7435";Tstart="1";shortTE="F";uid="e234fabd-a7f3-4d53-aedd-df3448a17e9b"
WOFM01000191.1	RepeatMasker	DNA/CMC-EnSpm	842307	842803	3638	+	.	ID="RND-6_FAMILY-476";Tend="1887";Tstart="1384";shortTE="F";uid="769e1eab-5154-439d-b7e4-93c0266f2ad7"
WOFM01000191.1	RepeatMasker	Unknown	371154	371818	4314	+	.	ID="RND-1_FAMILY-738";Tend="1692";Tstart="998";shortTE="F";uid="62f5309b-0f9d-417a-85ad-bcbfc5830535"
WOFM01000191.1	RepeatMasker	Unknown	828402	828728	1380	+	.	ID="RND-4_FAMILY-9";Tend="2349";Tstart="2024";shortTE="F";uid="26b46ce0-4c3d-45df-827c-5a4d8213de92"
WOFM01000191.1	RepeatMasker	Unknown	803164	803351	1254	+	.	ID="RND-5_FAMILY-2131";Tend="2471";Tstart="2284";shortTE="F";uid="a4846840-63c2-47c1-b335-984783c26f71"
WOFM01000191.1	RepeatMasker	Unknown	70449	70573	477	+	.	ID="RND-5_FAMILY-487";Tend="1182";Tstart="1047";shortTE="F";uid="cf9850e9-4582-4843-84b0-898e64faf66c"
WOFM01000191.1	RepeatMasker	LINE/L2	666435	666562	475	+	.	ID="KIRI-7_HMM";Tend="1670";Tstart="1547";shortTE="F";uid="c2549c04-9712-47f6-84d8-d886ce191365"
WOFM01000191.1	RepeatMasker	LINE/R2-NeSL	609094	609594	3033	+	.	ID="RND-3_FAMILY-38";Tend="1430";Tstart="939";shortTE="F";uid="c4d7e02b-bd6a-41f2-8ef3-17dbc156ffe9"
WOFM01000191.1	RepeatMasker	Unknown	709904	710076	927	+	.	ID="RND-1_FAMILY-402";Tend="1088";Tstart="916";shortTE="F";uid="c969d729-33c6-460d-b196-2e38d3e1ff28"
WOFM01000191.1	RepeatMasker	DNA/TcMar-Tigger	196669	196996	2068	+	.	ID="RND-4_FAMILY-568";Tend="1185";Tstart="862";shortTE="F";uid="3e7382f7-5413-4fad-933b-cc2a40eabbcd"
WOFM01000191.1	RepeatMasker	LTR/Gypsy	758343	760875	16096	+	.	ID="RND-6_FAMILY-3881";Tend="8485";Tstart="5943";shortTE="F";uid="6b6d54f1-2afc-43ab-8c28-c519ecf0303c"
WOFM01000191.1	RepeatMasker	Unknown	926452	926759	558	+	.	ID="RND-4_FAMILY-1521";Tend="1185";Tstart="923";shortTE="F";uid="814d22ea-4e21-4f67-8ef3-5e936f9d45a7"
WOFM01000191.1	RepeatMasker	DNA	385286	385492	861	+	.	ID="RND-6_FAMILY-3129";Tend="1174";Tstart="968";shortTE="F";uid="406d5fa1-cbdc-403e-90e3-f04a359bc542"
WOFM01000191.1	RepeatMasker	RC/Helitron	232573	232845	890	+	.	ID="RND-5_FAMILY-2792";Tend="1812";Tstart="1549";shortTE="F";uid="fa99eac8-e0d0-4b4c-90db-f6c994e67872"
WOFM01000191.1	RepeatMasker	Unknown	297361	297984	3694	+	.	ID="RND-6_FAMILY-1576";Tend="1574";Tstart="939";shortTE="F";uid="cf42616a-89aa-4a11-b648-0c3cf8b7d659"
WOFM01000191.1	RepeatMasker	RC/Helitron	688971	689175	1242	+	.	ID="RND-6_FAMILY-1361";Tend="1388";Tstart="1187";shortTE="F";uid="d51ac0f5-1f24-49fe-95dd-ebbd178fac66"
WOFM01000191.1	RepeatMasker	Unknown	52455	52602	1438	+	.	ID="RND-1_FAMILY-9";Tend="1511";Tstart="862";shortTE="F";uid="b223e9cf-ec17-4983-aa3f-bbfcdaf4b9ab"
WOFM01000191.1	RepeatMasker	Unknown	43376	43771	2557	+	.	ID="RND-4_FAMILY-804";Tend="1322";Tstart="916";shortTE="F";uid="481c5f9c-904b-494f-94e6-d4c752fa8499"
WOFM01000191.1	RepeatMasker	LTR/Copia	5549	5812	1004	+	.	ID="RND-5_FAMILY-675";Tend="3762";Tstart="3494";shortTE="F";uid="2af64865-036d-4fe5-8dd7-b9a9377fa999"
WOFM01000191.1	RepeatMasker	DNA/Academ-1	728150	728379	1072	+	.	ID="RND-1_FAMILY-579";Tend="1603";Tstart="1379";shortTE="F";uid="df887c5e-3f39-47be-a3db-b7863b532411"
WOFM01000191.1	RepeatMasker	Unknown	520604	520776	872	+	.	ID="RND-6_FAMILY-3416";Tend="670";Tstart="506";shortTE="F";uid="eb52237b-361a-4ede-bbd1-5d6a3ee51bff"
WOFM01000191.1	RepeatMasker	Unknown	592476	593339	1789	+	.	ID="RND-6_FAMILY-517";Tend="2227";Tstart="1357";shortTE="F";uid="9b9d8c6d-941c-4b22-82d3-87475e9f75d1"
WOFM01000191.1	RepeatMasker	LTR/Gypsy	603918	604759	5129	+	.	ID="RND-4_FAMILY-1433";Tend="1758";Tstart="866";shortTE="F";uid="5a7569cd-9d3f-411e-a9c5-b4cdc940c925"
WOFM01000191.1	RepeatMasker	DNA/CMC-EnSpm	929029	930070	6669	+	.	ID="RND-5_FAMILY-5417";Tend="1884";Tstart="817";shortTE="F";uid="f267bead-dc2b-491d-9fa0-7d169cc11e87"
WOFM01000191.1	RepeatMasker	Unknown	892434	893042	1784	+	.	ID="RND-3_FAMILY-391";Tend="1799";Tstart="878";shortTE="F";uid="0faef296-595e-4ecd-bad2-44816738a874"
WOFM01000191.1	RepeatMasker	DNA/Academ-1	776393	777317	3263	+	.	ID="RND-1_FAMILY-579";TEgroup="ctg_100%7CRND-1_FAMILY-579%7C1";Tend="1784";Tstart="955";shortTE="F";uid="4c5099da-b823-452c-8270-b3182b981254"
WOFM01000191.1	RepeatMasker	Unknown	648714	649012	1871	+	.	ID="RND-1_FAMILY-58";Tend="1256";Tstart="957";shortTE="F";uid="c5a53e59-06d0-41f4-b374-b63d1ed8f2cc"
WOFM01000191.1	RepeatMasker	Unknown	52197	52368	666	+	.	ID="RND-3_FAMILY-526";Tend="1144";Tstart="949";shortTE="F";uid="303e8b90-b78f-4ac0-9238-a66244c6a006"
WOFM01000191.1	RepeatMasker	Unknown	894693	894805	505	+	.	ID="RND-4_FAMILY-488";Tend="1228";Tstart="1116";shortTE="F";uid="5aa3e442-9dbc-495b-9071-1dc3b796bf86"
WOFM01000191.1	RepeatMasker	LTR/Gypsy	1034897	1035505	3838	+	.	ID="RND-5_FAMILY-1656";Tend="1569";Tstart="960";shortTE="F";uid="9011af2e-7a01-48db-9389-42baf92db8fc"
WOFM01000191.1	RepeatMasker	Unknown	967002	967147	986	+	.	ID="RND-6_FAMILY-1708";Tend="1593";Tstart="1447";shortTE="F";uid="2a79ec45-2f8c-4fd5-94a4-bc9bf1481dd0"
WOFM01000191.1	RepeatMasker	LTR/Copia	673008	676168	21791	+	.	ID="RND-1_FAMILY-393";TEgroup="ctg_100%7CRND-1_FAMILY-393%7C1";Tend="3800";Tstart="756";shortTE="F";uid="0a73a9ec-529b-4019-a33a-907dd62d5647"
WOFM01000191.1	RepeatMasker	Unknown	218380	218730	2387	+	.	ID="RND-1_FAMILY-1043";Tend="1292";Tstart="936";shortTE="F";uid="386d92e4-7dda-47f1-a0b0-0df768e13505"
WOFM01000191.1	RepeatMasker	DNA/Kolobok-T2	432236	432712	2574	+	.	ID="RND-1_FAMILY-16";Tend="518";Tstart="40";shortTE="F";uid="76400088-bb4d-4131-aadd-062aeebf28c2"
WOFM01000191.1	RepeatMasker	Unknown	788589	788755	477	+	.	ID="RND-6_FAMILY-6646";Tend="2278";Tstart="2107";shortTE="F";uid="faeec75d-b09d-4fac-ba53-eff1e949f7ad"
WOFM01000191.1	RepeatMasker	Unknown	559763	560111	616	+	.	ID="RND-5_FAMILY-1452";Tend="1476";Tstart="1157";shortTE="F";uid="d3637629-3fb4-4974-94ce-844d4b682919"
WOFM01000191.1	RepeatMasker	Unknown	532867	533083	953	+	.	ID="RND-5_FAMILY-1076";Tend="1086";Tstart="874";shortTE="F";uid="c2eab05a-b521-4f56-bc79-e6c0346a0219"
WOFM01000191.1	RepeatMasker	Unknown	194208	194744	1262	+	.	ID="RND-1_FAMILY-34";TEgroup="ctg_100%7CRND-1_FAMILY-34%7C1";Tend="1627";Tstart="894";shortTE="F";uid="73735262-9500-4ecf-ae40-cd795fd19a0e"
WOFM01000191.1	RepeatMasker	Unknown	79185	79395	1150	+	.	ID="RND-1_FAMILY-1099";Tend="1196";Tstart="854";shortTE="F";uid="d5c7e6fa-0d98-4fae-8000-8686eaa86bdb"
WOFM01000191.1	RepeatMasker	Unknown	296809	297003	549	+	.	ID="RND-1_FAMILY-10";Tend="1365";Tstart="1179";shortTE="F";uid="d407b232-c56f-4476-a811-2952b3d3d714"
WOFM01000191.1	RepeatMasker	Unknown	519269	520374	7610	+	.	ID="RND-1_FAMILY-639";Tend="1881";Tstart="780";shortTE="F";uid="dfc426a2-52fe-42b7-968c-c1d0e2d54314"
WOFM01000191.1	RepeatMasker	RC/Helitron	54543	54824	747	+	.	ID="RND-6_FAMILY-4557";Tend="903";Tstart="590";shortTE="F";uid="18920c7a-28b2-402e-b36a-21088d2cccd0"
WOFM01000191.1	RepeatMasker	Unknown	30453	30841	2795	+	.	ID="RND-1_FAMILY-456";Tend="1365";Tstart="973";shortTE="F";uid="7cca0cb9-3308-45c0-af4e-be9a043d9c9b"
WOFM01000191.1	RepeatMasker	Unknown	713623	714376	4389	+	.	ID="RND-6_FAMILY-2894";Tend="1775";Tstart="983";shortTE="F";uid="e2c28754-3d93-4611-993a-50141f085f19"
WOFM01000191.1	RepeatMasker	Unknown	1059805	1060783	2250	+	.	ID="RND-6_FAMILY-4165";TEgroup="ctg_100%7CRND-6_FAMILY-4165%7C1";Tend="1550";Tstart="702";shortTE="F";uid="a47a7bb3-6437-42eb-a22c-ac7b6081f9e4"
WOFM01000191.1	RepeatMasker	Unknown	762157	762277	704	+	.	ID="RND-1_FAMILY-933";Tend="1033";Tstart="914";shortTE="F";uid="6744e187-3ebc-4334-9ca3-0bf08a17bec9"
WOFM01000191.1	RepeatMasker	Unknown	976520	976905	1920	+	.	ID="RND-1_FAMILY-377";Tend="1336";Tstart="963";shortTE="F";uid="47c5d45c-ded0-4296-82ca-d039dfe4725d"
WOFM01000191.1	RepeatMasker	Unknown	575690	576182	2857	+	.	ID="RND-1_FAMILY-978";Tend="1514";Tstart="1016";shortTE="F";uid="2ed2ef38-d517-4929-9c31-a75b7c9d0bf9"
WOFM01000191.1	RepeatMasker	DNA/hAT-hAT19	314132	314289	582	+	.	ID="RND-6_FAMILY-4704";Tend="1571";Tstart="1403";shortTE="F";uid="d01f1976-beb1-492e-b63f-4bc8309615c5"
WOFM01000191.1	RepeatMasker	Unknown	239382	239694	572	+	.	ID="RND-5_FAMILY-140";Tend="1267";Tstart="972";shortTE="F";uid="271ae79a-7424-4740-b5a1-22d29a1ed369"
WOFM01000191.1	RepeatMasker	Unknown	869028	869469	3761	+	.	ID="RND-1_FAMILY-295";Tend="1376";Tstart="922";shortTE="F";uid="37b50bc2-ec7c-4aa7-8ed2-912e19def453"
WOFM01000191.1	RepeatMasker	Unknown	660668	661051	1663	+	.	ID="RND-6_FAMILY-14";Tend="2015";Tstart="1644";shortTE="F";uid="6a3b41a2-9685-4a96-afd5-da6088a7ff2f"
WOFM01000191.1	RepeatMasker	LTR/Gypsy	516068	516291	734	+	.	ID="RND-1_FAMILY-87";Tend="2363";Tstart="2111";shortTE="F";uid="5dbe617c-d74c-469b-9cc8-d30f94501753"
WOFM01000191.1	RepeatMasker	Unknown	157747	157975	433	+	.	ID="RND-6_FAMILY-1056";Tend="1057";Tstart="841";shortTE="F";uid="84586d3d-08ba-4bd9-813b-a236cb9e2647"
WOFM01000191.1	RepeatMasker	Unknown	137401	137510	813	+	.	ID="RND-4_FAMILY-672";Tend="1115";Tstart="1007";shortTE="F";uid="ecd76020-da56-4d6a-b076-8852c4665e16"
WOFM01000191.1	RepeatMasker	RC/Helitron	67903	68005	481	+	.	ID="RND-5_FAMILY-2792";Tend="1788";Tstart="1686";shortTE="F";uid="30c63089-0818-4cf9-9e5e-c8562c257deb"
WOFM01000191.1	RepeatMasker	Unknown	786521	786770	493	+	.	ID="RND-5_FAMILY-2775";Tend="1154";Tstart="895";shortTE="F";uid="462951c7-bfb1-4401-98e0-5e8aefb60b0e"
WOFM01000191.1	RepeatMasker	DNA/Academ-1	726072	726480	1772	+	.	ID="RND-1_FAMILY-579";Tend="1193";Tstart="795";shortTE="F";uid="d21b1b5a-c263-4e6c-8152-c34931bc2fa7"
WOFM01000191.1	RepeatMasker	DNA/hAT	65508	66064	2773	+	.	ID="RND-5_FAMILY-1560";Tend="1514";Tstart="989";shortTE="F";uid="6f3f6f95-7847-42dc-afa2-632b0ce914fb"
WOFM01000191.1	RepeatMasker	Unknown	239809	240073	1812	+	.	ID="RND-1_FAMILY-562";Tend="1192";Tstart="904";shortTE="F";uid="3468cfe9-2397-451f-8d66-e632295bf204"
WOFM01000191.1	RepeatMasker	Unknown	543291	543462	725	+	.	ID="RND-5_FAMILY-852";Tend="2174";Tstart="2001";shortTE="F";uid="5c9b53eb-1b5c-4f53-8f33-1e8a4e6a1850"
WOFM01000191.1	RepeatMasker	Unknown	1028523	1028624	439	+	.	ID="RND-6_FAMILY-3860";Tend="1900";Tstart="1788";shortTE="F";uid="5be85fd5-615d-4cc6-aab3-1a2a07fa6b92"
WOFM01000191.1	RepeatMasker	DNA/Crypton-I	852442	852639	1172	+	.	ID="RND-6_FAMILY-470";Tend="1425";Tstart="1227";shortTE="F";uid="934a439a-2a96-40e5-9e8d-baac84b24410"
WOFM01000191.1	RepeatMasker	Unknown	549292	549533	1568	+	.	ID="RND-1_FAMILY-626";Tend="1231";Tstart="994";shortTE="F";uid="afd64c2e-68a9-466d-bd9b-e5aa87bff1d5"
WOFM01000191.1	RepeatMasker	Unknown	541793	542244	1036	+	.	ID="RND-5_FAMILY-852";Tend="1998";Tstart="1521";shortTE="F";uid="5ea8ec76-f3ea-4fa0-9a8c-96111e4b16a3"
WOFM01000191.1	RepeatMasker	Unknown	668637	668853	621	+	.	ID="RND-1_FAMILY-247";Tend="1073";Tstart="860";shortTE="F";uid="9ec71768-1655-4a24-8c04-2cc83edb6437"
WOFM01000191.1	RepeatMasker	LTR/Gypsy	605110	605549	3034	+	.	ID="RND-3_FAMILY-160";Tend="2168";Tstart="1729";shortTE="F";uid="c10b1308-20da-47d5-a83d-59e5bc1a3b0b"
WOFM01000191.1	RepeatMasker	LTR/Gypsy	485625	486104	2425	+	.	ID="RND-1_FAMILY-209";Tend="565";Tstart="92";shortTE="F";uid="90d7cefa-5e79-449b-9a3e-e7b96e4ad91e"
WOFM01000191.1	RepeatMasker	LTR/Gypsy	656505	657539	54340	+	.	ID="RND-1_FAMILY-23";Tend="6977";Tstart="108";shortTE="F";uid="3931ccd2-f63d-4242-beab-6572ae57422f"
WOFM01000191.1	RepeatMasker	LINE/CR1	394427	398242	31233	+	.	ID="RND-6_FAMILY-7492";Tend="6797";Tstart="3050";shortTE="F";uid="46890f5c-fd24-466c-a588-1c890049a488"
WOFM01000191.1	RepeatMasker	LINE/CR1	697942	698558	1061	+	.	ID="RND-6_FAMILY-7490";Tend="2706";Tstart="2102";shortTE="F";uid="3356e7cc-54b3-4964-bff7-cc3d76ed5ff9"
WOFM01000191.1	RepeatMasker	DNA/hAT-Ac	211379	211584	862	+	.	ID="RND-6_FAMILY-3861";Tend="1036";Tstart="830";shortTE="F";uid="6ef8c09d-6f97-4555-8088-24239396898f"
WOFM01000191.1	RepeatMasker	Unknown	429425	429612	1236	+	.	ID="RND-6_FAMILY-638";Tend="1135";Tstart="948";shortTE="F";uid="bce53e01-ba97-4bd4-bd5c-46ea67089319"
WOFM01000191.1	RepeatMasker	Unknown	714535	715347	4593	+	.	ID="RND-6_FAMILY-5096";Tend="1782";Tstart="906";shortTE="F";uid="b46237a5-3f3d-4d82-a643-d1330226673d"
WOFM01000191.1	RepeatMasker	Unknown	415689	415844	936	+	.	ID="RND-1_FAMILY-75";Tend="1128";Tstart="974";shortTE="F";uid="78770608-9c22-468a-b853-c9a28dd7beef"
WOFM01000191.1	RepeatMasker	Unknown	59096	59220	666	+	.	ID="RND-5_FAMILY-473";Tend="1307";Tstart="1168";shortTE="F";uid="290a71e9-0487-4331-a0d0-5e7f8a16d3f0"
WOFM01000191.1	RepeatMasker	Unknown	710939	711341	1872	+	.	ID="RND-1_FAMILY-402";Tend="1625";Tstart="1221";shortTE="F";uid="919a67e3-2a65-475a-aad4-cff112f449d4"
WOFM01000191.1	RepeatMasker	Unknown	966219	966465	1461	+	.	ID="RND-1_FAMILY-39";Tend="1460";Tstart="1196";shortTE="F";uid="80098ed8-026e-4a6a-a09f-ef5a875a0f5e"
WOFM01000191.1	RepeatMasker	DNA/Academ-1	716318	716636	585	+	.	ID="RND-4_FAMILY-1498";Tend="1963";Tstart="1645";shortTE="F";uid="4934d626-e3d4-42f5-b9d6-7c8c4a235380"
WOFM01000191.1	RepeatMasker	Unknown	403509	403990	1411	+	.	ID="RND-5_FAMILY-784";Tend="1504";Tstart="1072";shortTE="F";uid="dae52f20-aa4a-4b3c-866d-96a8f2c5965a"
WOFM01000191.1	RepeatMasker	Unknown	251460	251848	983	+	.	ID="RND-1_FAMILY-126";Tend="1018";Tstart="641";shortTE="F";uid="f65f604c-179f-428d-9679-c7459ccb59c1"
WOFM01000191.1	RepeatMasker	Unknown	1001743	1001971	579	+	.	ID="RND-4_FAMILY-900";Tend="1515";Tstart="1286";shortTE="F";uid="3aa8adf5-f647-47d1-9e33-a09809ccbe6b"
WOFM01000191.1	RepeatMasker	Unknown	236320	236806	2912	+	.	ID="RND-6_FAMILY-7056";Tend="1404";Tstart="911";shortTE="F";uid="eafad6b5-ca02-4763-91a8-46ce1fefdb05"
WOFM01000191.1	RepeatMasker	DNA/TcMar-Tigger	937634	938098	2507	+	.	ID="RND-1_FAMILY-654";Tend="1511";Tstart="973";shortTE="F";uid="4265f4db-3250-4749-b728-ab8f240147ad"
WOFM01000191.1	RepeatMasker	Unknown	192076	192538	2597	+	.	ID="RND-1_FAMILY-133";Tend="1342";Tstart="890";shortTE="F";uid="9dfd7220-48cf-446b-beaa-f2c50e732abf"
WOFM01000191.1	RepeatMasker	DNA/hAT-Tip100	132533	132975	1277	+	.	ID="RND-6_FAMILY-5005";TEgroup="ctg_100%7CRND-6_FAMILY-5005%7C1";Tend="2480";Tstart="640";shortTE="F";uid="3c0fe95f-44d2-4bc9-8250-776fd760b640"
WOFM01000191.1	RepeatMasker	LTR/Gypsy	201810	202068	1539	+	.	ID="RND-4_FAMILY-1540";Tend="740";Tstart="483";shortTE="F";uid="791002e6-098d-4dc3-86ed-844a1cee3775"
WOFM01000191.1	RepeatMasker	Unknown	72898	73462	3450	+	.	ID="RND-1_FAMILY-1";Tend="2079";Tstart="1511";shortTE="F";uid="01328c22-fcb2-4b0b-a1b9-1cea0c5d0b0f"
WOFM01000191.1	RepeatMasker	Unknown	238870	239217	2733	+	.	ID="RND-1_FAMILY-370";Tend="1346";Tstart="982";shortTE="F";uid="88a70605-8c8b-4cb3-879e-e9447ded0725"
WOFM01000191.1	RepeatMasker	LTR/Gypsy	285640	285796	464	+	.	ID="RND-5_FAMILY-1656";Tend="1531";Tstart="1378";shortTE="F";uid="9f17bd7e-a673-4c2d-943f-1be833a25573"
WOFM01000191.1	RepeatMasker	Unknown	555041	555245	2213	+	.	ID="RND-6_FAMILY-1708";Tend="1597";Tstart="864";shortTE="F";uid="1e249dc8-3c9e-45bc-8cd1-bc5e038712d5"
WOFM01000191.1	RepeatMasker	Unknown	243723	243830	680	+	.	ID="RND-4_FAMILY-986";Tend="1133";Tstart="1026";shortTE="F";uid="bd0c312c-0f28-4e07-a4de-0096baf84b89"
WOFM01000191.1	RepeatMasker	Unknown	224824	225388	1451	+	.	ID="RND-4_FAMILY-1438";Tend="1542";Tstart="936";shortTE="F";uid="e1d1578f-6f2c-469c-b068-93ed73e81ace"
WOFM01000191.1	RepeatMasker	RC/Helitron	798018	798244	784	+	.	ID="RND-5_FAMILY-2792";Tend="1784";Tstart="1544";shortTE="F";uid="a367a58e-7f90-4a90-8429-eb187f42abd5"
WOFM01000191.1	RepeatMasker	DNA/Academ-1	688672	688933	1472	+	.	ID="RND-1_FAMILY-579";Tend="1053";Tstart="792";shortTE="F";uid="c9b5bef3-41cc-48e9-96ae-16ab747c1204"
WOFM01000191.1	RepeatMasker	Unknown	281369	281565	562	+	.	ID="RND-5_FAMILY-4056";Tend="1217";Tstart="984";shortTE="F";uid="b1f4f8ad-7741-4eb0-8aee-f98739ad240a"
WOFM01000191.1	RepeatMasker	Unknown	891762	892053	1860	+	.	ID="RND-1_FAMILY-60";Tend="1259";Tstart="958";shortTE="F";uid="63ae8c81-a164-4ba9-9f41-db7f7e7ff49c"
WOFM01000191.1	RepeatMasker	Unknown	356144	356378	1036	+	.	ID="RND-1_FAMILY-117";Tend="1231";Tstart="954";shortTE="F";uid="f2fac6bd-5969-40a9-9837-2d1e6a76f154"
WOFM01000191.1	RepeatMasker	Unknown	230373	231270	7708	+	.	ID="RND-6_FAMILY-440";Tend="1826";Tstart="923";shortTE="F";uid="e160596c-38c0-447c-a295-6c801a312fd3"
WOFM01000191.1	RepeatMasker	Unknown	1064637	1065444	6368	+	.	ID="RND-1_FAMILY-380";Tend="1769";Tstart="946";shortTE="F";uid="b554f6b1-c487-4535-9b52-dacf58e95f0a"
WOFM01000191.1	RepeatMasker	Unknown	156685	157028	2196	+	.	ID="RND-1_FAMILY-456";Tend="1374";Tstart="977";shortTE="F";uid="a6c51e23-73ac-4e7f-8a7e-f40ed14029bf"
WOFM01000191.1	RepeatMasker	DNA/Crypton-I	1062356	1062985	4165	+	.	ID="RND-1_FAMILY-1028";Tend="1563";Tstart="925";shortTE="F";uid="36e01edd-cfa6-4033-83c5-57bd6aa80aa0"
WOFM01000191.1	RepeatMasker	Unknown	934578	934740	651	+	.	ID="RND-5_FAMILY-2154";Tend="1215";Tstart="1032";shortTE="F";uid="b9feef53-8f8c-4091-97eb-0f6e8fcbaa22"
WOFM01000191.1	RepeatMasker	Unknown	207539	207643	421	+	.	ID="RND-5_FAMILY-4056";Tend="1093";Tstart="981";shortTE="F";uid="460f08c0-8211-4c95-9dc6-a1203403d23e"
WOFM01000191.1	RepeatMasker	DNA/Academ-1	906211	906727	1463	+	.	ID="RND-5_FAMILY-1790";Tend="1199";Tstart="691";shortTE="F";uid="29728031-f4fb-4f90-8949-8723d42864d0"
WOFM01000191.1	RepeatMasker	Unknown	441945	442195	1208	+	.	ID="RND-1_FAMILY-449";Tend="1866";Tstart="1623";shortTE="F";uid="44e8bf1d-9868-4572-b454-5fd6e01797a3"
WOFM01000191.1	RepeatMasker	Unknown	188972	189189	1150	+	.	ID="RND-1_FAMILY-377";Tend="1280";Tstart="1060";shortTE="F";uid="7ebfb67a-bfa3-4596-92eb-f48f6064a6bb"
WOFM01000191.1	RepeatMasker	Unknown	300414	300985	3455	+	.	ID="RND-1_FAMILY-616";Tend="1525";Tstart="951";shortTE="F";uid="7fa14cf0-8092-4235-a031-f08976742001"
WOFM01000191.1	RepeatMasker	Unknown	51373	51557	774	+	.	ID="RND-6_FAMILY-1324";Tend="1957";Tstart="1762";shortTE="F";uid="5d531b45-54b1-4d27-a862-d53162898871"
WOFM01000191.1	RepeatMasker	DNA/Kolobok-Hydra	302848	304535	3813	+	.	ID="RND-5_FAMILY-198";TEgroup="ctg_100%7CRND-5_FAMILY-198%7C1";Tend="2101";Tstart="609";shortTE="F";uid="771271ab-631f-4fed-9629-41ecfe1b542d"
WOFM01000191.1	RepeatMasker	Unknown	722349	723591	6623	+	.	ID="RND-6_FAMILY-357";TEgroup="ctg_100%7CRND-6_FAMILY-357%7C1";Tend="3237";Tstart="840";shortTE="F";uid="af5fddba-5ce1-420c-8477-cae6089608f6"
WOFM01000191.1	RepeatMasker	Unknown	866166	866401	1605	+	.	ID="RND-6_FAMILY-5582";Tend="1111";Tstart="875";shortTE="F";uid="53a085dc-d91c-4f39-b4f9-74dec2216e2a"
WOFM01000191.1	RepeatMasker	Unknown	111578	111845	1826	+	.	ID="RND-1_FAMILY-276";Tend="1169";Tstart="913";shortTE="F";uid="0d95fbe2-7f48-42c9-b44c-973232994298"
WOFM01000191.1	RepeatMasker	Unknown	446917	447047	850	+	.	ID="RND-1_FAMILY-578";Tend="1031";Tstart="899";shortTE="F";uid="e02c3cd8-2378-44e8-b0db-65d281df141c"
WOFM01000191.1	RepeatMasker	DNA/Academ-1	579994	580875	4208	+	.	ID="RND-1_FAMILY-243";Tend="1861";Tstart="949";shortTE="F";uid="8e16acde-4173-4997-a794-8e64bb57a56b"
WOFM01000191.1	RepeatMasker	Unknown	106889	107133	1810	-	.	ID="RND-1_FAMILY-338";Tend="1224";Tstart="979";shortTE="F";uid="4e5f8ef8-6b64-478f-b012-4b68b39e941a"
WOFM01000191.1	RepeatMasker	Unknown	217737	217920	1143	-	.	ID="RND-4_FAMILY-2443";Tend="1195";Tstart="1014";shortTE="F";uid="c392281f-1b03-4ffb-9b78-631871f30dee"
WOFM01000191.1	RepeatMasker	Unknown	228390	228582	423	-	.	ID="RND-6_FAMILY-6646";Tend="715";Tstart="501";shortTE="F";uid="ef352e6a-7296-47e5-ad95-8679217ccaa8"
WOFM01000191.1	RepeatMasker	Unknown	616011	616340	517	-	.	ID="RND-6_FAMILY-7439";Tend="962";Tstart="619";shortTE="F";uid="4cf6e1df-b135-4e82-b31f-b3ee5f2724e6"
WOFM01000191.1	RepeatMasker	Unknown	818194	818425	1810	-	.	ID="RND-1_FAMILY-852";Tend="1181";Tstart="950";shortTE="F";uid="8df284f7-0e73-4d96-ba29-35ea1ccf23e5"
WOFM01000191.1	RepeatMasker	Unknown	909131	909632	2999	-	.	ID="RND-1_FAMILY-10";Tend="1862";Tstart="1335";shortTE="F";uid="afb2e434-e3aa-4d5a-b4a1-6a49a04addd4"
WOFM01000191.1	RepeatMasker	DNA/TcMar-Tigger	441217	441705	2822	-	.	ID="RND-4_FAMILY-568";Tend="1349";Tstart="860";shortTE="F";uid="b9aba975-ccbd-4f96-8998-f27e4f524105"
WOFM01000191.1	RepeatMasker	DNA/Academ-1	775674	775862	829	-	.	ID="RND-1_FAMILY-579";Tend="1786";Tstart="1625";shortTE="F";uid="4bb4ebd7-bdd3-41be-bb32-2402e2409a98"
WOFM01000191.1	RepeatMasker	Unknown	77775	77985	877	-	.	ID="RND-1_FAMILY-175";Tend="1044";Tstart="869";shortTE="F";uid="179c74c2-d6b0-49cc-830c-0d9b5aa9675b"
WOFM01000191.1	RepeatMasker	Unknown	545857	546155	1852	-	.	ID="RND-1_FAMILY-58";Tend="1265";Tstart="950";shortTE="F";uid="e4cbc040-3a85-4640-850d-270932c4524e"
WOFM01000191.1	RepeatMasker	Unknown	350360	350560	1385	-	.	ID="RND-1_FAMILY-251";Tend="1226";Tstart="1032";shortTE="F";uid="1be86d95-2cac-406e-9410-c32d160e072e"
WOFM01000191.1	RepeatMasker	Unknown	520374	520558	827	-	.	ID="RND-5_FAMILY-1796";Tend="1380";Tstart="1207";shortTE="F";uid="27bca6f5-8bde-470b-96bd-e7aa91426297"
WOFM01000191.1	RepeatMasker	Unknown	561418	561575	535	-	.	ID="RND-2_FAMILY-36";Tend="910";Tstart="752";shortTE="F";uid="ee22f387-8945-40ba-8f4d-50dee0d32af0"
WOFM01000191.1	RepeatMasker	Unknown	831461	831632	644	-	.	ID="RND-2_FAMILY-36";Tend="1769";Tstart="1593";shortTE="F";uid="a6dfb316-65c2-4b3f-a20e-2837811a56fd"
WOFM01000191.1	RepeatMasker	Unknown	910006	910379	2082	-	.	ID="RND-1_FAMILY-10";Tend="1346";Tstart="979";shortTE="F";uid="feb8458d-d53f-473d-bf4b-131302b6c16d"
WOFM01000191.1	RepeatMasker	Unknown	507641	508012	1342	-	.	ID="RND-4_FAMILY-859";Tend="1315";Tstart="948";shortTE="F";uid="c640126d-be50-44af-879a-314ccbc9cb4c"
WOFM01000191.1	RepeatMasker	Unknown	515942	516119	1004	-	.	ID="RND-4_FAMILY-413";Tend="1524";Tstart="1351";shortTE="F";uid="d917f712-2781-42d0-96d4-0d85f316dd44"
WOFM01000191.1	RepeatMasker	DNA/Crypton-I	267504	267990	2500	-	.	ID="RND-4_FAMILY-334";Tend="1382";Tstart="907";shortTE="F";uid="0e4c7371-5134-4968-ac8a-26cecfffc1a2"
WOFM01000191.1	RepeatMasker	DNA/TcMar-Tc1	971739	971950	1201	-	.	ID="RND-6_FAMILY-1200";Tend="1200";Tstart="968";shortTE="F";uid="342af92c-4690-4435-9b5e-83310825d444"
WOFM01000191.1	RepeatMasker	Unknown	909629	910037	2370	-	.	ID="RND-1_FAMILY-456";Tend="1364";Tstart="953";shortTE="F";uid="63b3d740-70d6-44ab-a302-49cdd23f07b6"
WOFM01000191.1	RepeatMasker	Unknown	449136	450258	6152	-	.	ID="RND-6_FAMILY-4333";Tend="1767";Tstart="678";shortTE="F";uid="4375ec51-0eb3-4147-a397-72336a025dbb"
WOFM01000191.1	RepeatMasker	Unknown	646444	647405	3397	-	.	ID="RND-5_FAMILY-192";Tend="2026";Tstart="1049";shortTE="F";uid="8879f496-99f4-45bb-ae5a-dfa7bcb16a6a"
WOFM01000191.1	RepeatMasker	Unknown	242125	242808	2392	-	.	ID="RND-2_FAMILY-36";Tend="1895";Tstart="813";shortTE="F";uid="bb450e76-0a8e-454e-bca0-5b9778406a70"
WOFM01000191.1	RepeatMasker	Unknown	990194	990431	1407	-	.	ID="RND-6_FAMILY-9120";Tend="1179";Tstart="941";shortTE="F";uid="775b6dde-69d3-4f0d-b5ac-14dc69ce18df"
WOFM01000191.1	RepeatMasker	Unknown	318016	318173	756	-	.	ID="RND-5_FAMILY-4056";Tend="1550";Tstart="1402";shortTE="F";uid="162a3209-b19e-4404-b649-8237ab6ad3b5"
WOFM01000191.1	RepeatMasker	LTR/Gypsy	754629	755265	3154	-	.	ID="RND-1_FAMILY-809";Tend="7566";Tstart="6974";shortTE="F";uid="a211021c-eac1-45cf-a95d-b67f549091fd"
WOFM01000191.1	RepeatMasker	Unknown	918315	918470	1063	-	.	ID="RND-1_FAMILY-75";Tend="1121";Tstart="961";shortTE="F";uid="a6d08f88-506f-4749-9f6e-e47a204c5d10"
WOFM01000191.1	RepeatMasker	Unknown	330273	330531	1109	-	.	ID="RND-6_FAMILY-3446";Tend="1067";Tstart="803";shortTE="F";uid="b85333fe-b66f-4fa9-bd16-cee7e52c9e42"
WOFM01000191.1	RepeatMasker	Unknown	443429	444264	2347	-	.	ID="RND-1_FAMILY-1139";Tend="1933";Tstart="1115";shortTE="F";uid="b195a199-cf0b-4c6f-b1d0-db3fb357861e"
WOFM01000191.1	RepeatMasker	LINE/CR1	637693	637884	523	-	.	ID="RND-6_FAMILY-7492";Tend="1208";Tstart="1019";shortTE="F";uid="303bfd77-cff3-4489-bb6d-f89393ec8407"
WOFM01000191.1	RepeatMasker	Unknown	1003749	1004637	5325	-	.	ID="RND-5_FAMILY-3774";Tend="1678";Tstart="741";shortTE="F";uid="085cdf33-afd4-4f47-92c2-c597aa73c37d"
WOFM01000191.1	RepeatMasker	Unknown	530615	531578	5037	-	.	ID="RND-5_FAMILY-1431";TEgroup="ctg_100%7CRND-5_FAMILY-1431%7C1";Tend="2733";Tstart="820";shortTE="F";uid="46da01bc-2e36-4add-8693-64afd98116a7"
WOFM01000191.1	RepeatMasker	LTR/Gypsy	650540	656504	52333	-	.	ID="RND-1_FAMILY-22";Tend="5947";Tstart="1";shortTE="F";uid="eae9e464-5f4a-4df1-84f7-1d5dfcc7a252"
WOFM01000191.1	RepeatMasker	DNA	113146	113334	1116	-	.	ID="RND-5_FAMILY-4767";Tend="1067";Tstart="887";shortTE="F";uid="bf6149c4-9829-416d-9abf-c584f37655b4"
WOFM01000191.1	RepeatMasker	Unknown	248823	249437	3785	-	.	ID="RND-5_FAMILY-1606";Tend="2002";Tstart="1355";shortTE="F";uid="a90f5a70-7beb-4693-9136-09ca49bb2832"
WOFM01000191.1	RepeatMasker	LTR/Gypsy	459881	466767	60071	-	.	ID="RND-5_FAMILY-1715";Tend="6892";Tstart="10";shortTE="F";uid="ed02661c-dddd-49ef-927c-a4f2fac8f4dc"
WOFM01000191.1	RepeatMasker	DNA/Crypton-I	240507	241070	4080	-	.	ID="RND-1_FAMILY-1028";Tend="1531";Tstart="970";shortTE="F";uid="87fb01fa-78c8-4151-91a5-cb6b77aef93d"
WOFM01000191.1	RepeatMasker	DNA/PIF-Harbinger	994257	994448	1077	-	.	ID="RND-6_FAMILY-7754";Tend="1265";Tstart="1082";shortTE="F";uid="67d57dfb-3851-48e3-b4b6-357c8394d392"
WOFM01000191.1	RepeatMasker	RC/Helitron	865755	865970	489	-	.	ID="RND-5_FAMILY-2192";Tend="1044";Tstart="823";shortTE="F";uid="77dbee94-4ff7-48a9-af5c-3bfed3c00236"
WOFM01000191.1	RepeatMasker	LTR/Gypsy	803652	810774	60476	-	.	ID="RND-6_FAMILY-1313";Tend="7915";Tstart="791";shortTE="F";uid="1ca64c52-f9f8-4ee7-8ccd-2133d6f699fa"
WOFM01000191.1	RepeatMasker	DNA/hAT-Tip100	848748	848989	1284	-	.	ID="RND-5_FAMILY-1758";Tend="1940";Tstart="1689";shortTE="F";uid="ca363e31-3ac2-4c13-9b9c-3e01d8a2f0d8"
WOFM01000191.1	RepeatMasker	DNA/Kolobok-T2?	819541	821004	8239	-	.	ID="RND-1_FAMILY-62";Tend="1456";Tstart="1";shortTE="F";uid="335e2f38-f790-4213-a023-3e668e508ff3"
WOFM01000191.1	RepeatMasker	Unknown	204444	204690	991	-	.	ID="RND-3_FAMILY-565";Tend="1259";Tstart="1004";shortTE="F";uid="9b039acd-2eb8-4285-93cc-33fb9b6908b1"
WOFM01000191.1	RepeatMasker	Unknown	892057	892437	2435	-	.	ID="RND-5_FAMILY-3423";Tend="1333";Tstart="939";shortTE="F";uid="1d10a71b-045d-4e02-a60d-91d359cef44e"
WOFM01000191.1	RepeatMasker	Unknown	501650	501769	487	-	.	ID="RND-5_FAMILY-212";Tend="1283";Tstart="1166";shortTE="F";uid="6a58f6bb-70d0-4a45-9ec5-0c5c29533bed"
WOFM01000191.1	RepeatMasker	DNA/hAT-hAT19	243599	243719	800	-	.	ID="RND-6_FAMILY-4664";Tend="992";Tstart="870";shortTE="F";uid="c25870ef-abdc-4cbb-b610-10e08a267d3f"
WOFM01000191.1	RepeatMasker	Unknown	607451	607868	2566	-	.	ID="RND-6_FAMILY-9161";Tend="1223";Tstart="795";shortTE="F";uid="e4c4d74b-d48f-4a85-9e38-8d63d9479a91"
WOFM01000191.1	RepeatMasker	Unknown	542238	543231	2139	-	.	ID="RND-5_FAMILY-489";Tend="1695";Tstart="965";shortTE="F";uid="0c003080-8e51-494e-a97a-2c719a16076e"
WOFM01000191.1	RepeatMasker	DNA/CMC-Chapaev-3	547561	547860	1288	-	.	ID="RND-5_FAMILY-3365";Tend="758";Tstart="516";shortTE="F";uid="8a1a2dd7-b26b-4612-85e1-6f39d0c227c4"
WOFM01000191.1	RepeatMasker	Unknown	529372	529670	744	-	.	ID="RND-1_FAMILY-258";Tend="1351";Tstart="1035";shortTE="F";uid="122fd8f1-8ecb-495a-807d-045de2376a3e"
WOFM01000191.1	RepeatMasker	Unknown	720268	720849	3619	-	.	ID="RND-6_FAMILY-2894";Tend="1554";Tstart="982";shortTE="F";uid="550ccb73-cc36-45b3-b621-535b07ce15ce"
WOFM01000191.1	RepeatMasker	LINE/L2	341829	342014	611	-	.	ID="RND-1_FAMILY-257";Tend="959";Tstart="782";shortTE="F";uid="c487bdb3-8c9d-4bbb-9aed-d374193c5cc7"
WOFM01000191.1	RepeatMasker	Unknown	355950	356146	727	-	.	ID="RND-1_FAMILY-624";Tend="1435";Tstart="1255";shortTE="F";uid="5b5e7daf-d300-4825-9a93-f7a72389335c"
WOFM01000191.1	RepeatMasker	Unknown	1067423	1067636	739	-	.	ID="RND-4_FAMILY-958";Tend="1240";Tstart="1022";shortTE="F";uid="823a94d1-49c6-4a42-956c-518df323aa7c"
WOFM01000191.1	RepeatMasker	Unknown	299251	299788	3025	-	.	ID="RND-5_FAMILY-246";Tend="1306";Tstart="772";shortTE="F";uid="1a997812-b325-49c4-8f2e-135dbd1fe2e3"
WOFM01000191.1	RepeatMasker	Unknown	876847	877257	1242	-	.	ID="RND-1_FAMILY-638";TEgroup="ctg_100%7CRND-1_FAMILY-638%7C1";Tend="1959";Tstart="1144";shortTE="F";uid="7055b551-4dfc-489d-b12c-16a760602c02"
WOFM01000191.1	RepeatMasker	Unknown	194743	195728	7404	-	.	ID="RND-1_FAMILY-607";Tend="1818";Tstart="790";shortTE="F";uid="8eac1592-e4e2-42a7-93ef-e3e6523c7e0b"
WOFM01000191.1	RepeatMasker	LTR/Gypsy	693140	696319	5068	-	.	ID="RND-1_FAMILY-1071";Tend="5419";Tstart="2301";shortTE="F";uid="467ffbd7-a7eb-4485-8641-2d5abd7c6385"
WOFM01000191.1	RepeatMasker	DNA/Kolobok-T2	1015453	1021265	7079	-	.	ID="RND-1_FAMILY-16";TEgroup="ctg_100%7CRND-1_FAMILY-16%7C1";Tend="6994";Tstart="43";shortTE="F";uid="3fcb7790-46c7-4bc1-b749-4a8274ce1d0d"
WOFM01000191.1	RepeatMasker	Unknown	243182	243607	1805	-	.	ID="RND-4_FAMILY-2537";Tend="1667";Tstart="1271";shortTE="F";uid="619a4e6f-7d3d-4143-baf2-46f5012d2716"
WOFM01000191.1	RepeatMasker	Unknown	389256	389592	1135	-	.	ID="RND-5_FAMILY-2147";TEgroup="ctg_100%7CRND-5_FAMILY-2147%7C1";Tend="1770";Tstart="961";shortTE="F";uid="2e1cb242-a587-4686-9be0-3957b9e6565c"
WOFM01000191.1	RepeatMasker	Unknown	567445	567654	754	-	.	ID="RND-6_FAMILY-89";Tend="1716";Tstart="1511";shortTE="F";uid="4f52a241-2f73-4a61-8c13-f3bb061d0c37"
WOFM01000191.1	RepeatMasker	LTR/Pao	23891	25381	8131	-	.	ID="RND-5_FAMILY-2450";Tend="2231";Tstart="706";shortTE="F";uid="5c613029-5272-4da8-9be1-e0a21bd58e28"
WOFM01000191.1	RepeatMasker	Unknown	40783	40922	592	-	.	ID="RND-1_FAMILY-832";TEgroup="ctg_100%7CRND-1_FAMILY-832%7C1";Tend="914";Tstart="843";shortTE="T";uid="26bc17c5-014f-407a-9ddb-3b12bc1377e9"
WOFM01000191.1	RepeatMasker	Unknown	591319	592112	1765	-	.	ID="RND-1_FAMILY-1139";Tend="1963";Tstart="1115";shortTE="F";uid="451d8efb-dc5a-4c84-9443-9c251e8122cd"
WOFM01000191.1	RepeatMasker	LTR/Gypsy	619563	621170	12458	-	.	ID="RND-1_FAMILY-503";Tend="7605";Tstart="6006";shortTE="F";uid="a919fe57-4969-4aa2-9b7e-91eb6d3ff55e"
WOFM01000191.1	RepeatMasker	LTR/Gypsy	1044814	1045164	1325	-	.	ID="RND-1_FAMILY-192";Tend="1213";Tstart="862";shortTE="F";uid="51065adb-eaa7-47da-8835-b4ec26883a0a"
WOFM01000191.1	RepeatMasker	DNA/Crypton-I	649010	649402	1542	-	.	ID="RND-4_FAMILY-334";Tend="1366";Tstart="886";shortTE="F";uid="23d391c1-6d0a-4571-b1d7-733a4a11ed83"
WOFM01000191.1	RepeatMasker	Unknown	250297	250780	2427	-	.	ID="RND-5_FAMILY-1606";Tend="1166";Tstart="656";shortTE="F";uid="bc8ab80f-8815-4fb3-8e74-68384bbf9bd9"
WOFM01000191.1	RepeatMasker	Unknown	1001154	1001306	1118	-	.	ID="RND-1_FAMILY-871";Tend="965";Tstart="813";shortTE="F";uid="7195f80f-2545-435e-a68c-90667e6612c7"
WOFM01000191.1	RepeatMasker	DNA/TcMar-Fot1	486104	486488	2431	-	.	ID="RND-1_FAMILY-655";Tend="1410";Tstart="1027";shortTE="F";uid="bd6633d2-e9b9-4e9d-b4e4-c12429da6cb9"
WOFM01000191.1	RepeatMasker	DNA	235985	236248	1038	-	.	ID="RND-1_FAMILY-134";Tend="1245";Tstart="1009";shortTE="F";uid="f045e9f2-6e60-4237-b614-c17c0cf583a3"
WOFM01000191.1	RepeatMasker	Unknown	906912	907525	402	-	.	ID="RND-5_FAMILY-2627";TEgroup="ctg_100%7CRND-5_FAMILY-2627%7C1";Tend="2088";Tstart="913";shortTE="T";uid="000dca28-9d0b-4423-8053-3b4c897b836b"
WOFM01000191.1	RepeatMasker	RC/Helitron	726563	727314	4758	-	.	ID="RND-4_FAMILY-590";Tend="1700";Tstart="947";shortTE="F";uid="eb7994f8-a9dd-445a-8acc-d893f6789157"
WOFM01000191.1	RepeatMasker	LTR/Gypsy	288120	295095	60189	-	.	ID="RND-5_FAMILY-950";Tend="7725";Tstart="746";shortTE="F";uid="80f3de22-6a92-4da0-94de-edce61aec9fa"
WOFM01000191.1	RepeatMasker	LTR/Gypsy	399155	399453	1171	-	.	ID="GYPSY-24_DEL-I";Tend="2817";Tstart="2589";shortTE="F";uid="45335b7b-7f73-4a17-8f38-102049da3b81"
WOFM01000191.1	RepeatMasker	Unknown	551744	552068	1782	-	.	ID="RND-5_FAMILY-733";Tend="1221";Tstart="896";shortTE="F";uid="ca099aa9-90c5-42ec-bcfb-82e6bb719c0c"
WOFM01000191.1	RepeatMasker	RC/Helitron	722244	722347	536	-	.	ID="RND-4_FAMILY-618";Tend="1264";Tstart="1163";shortTE="F";uid="1e5d4cd7-c379-42c5-8276-d0510244a8a9"
WOFM01000191.1	RepeatMasker	Unknown	235542	236011	1229	-	.	ID="RND-6_FAMILY-14666";TEgroup="ctg_100%7CRND-6_FAMILY-14666%7C1";Tend="1416";Tstart="1194";shortTE="F";uid="06fb8a19-5d09-42c3-a2de-d3d8684675c4"
WOFM01000191.1	RepeatMasker	Unknown	832772	833378	1204	-	.	ID="RND-1_FAMILY-595";Tend="1492";Tstart="889";shortTE="F";uid="4049bcc3-7317-47aa-9530-219840d5ab5b"
WOFM01000191.1	RepeatMasker	Unknown	60434	60619	845	-	.	ID="RND-1_FAMILY-1072";Tend="1290";Tstart="1117";shortTE="F";uid="450937a3-765a-4d68-a679-a1766c626827"
WOFM01000191.1	RepeatMasker	Unknown	205636	205787	1013	-	.	ID="RND-4_FAMILY-2443";Tend="1109";Tstart="950";shortTE="F";uid="4b3798f9-c201-4d81-8c74-5bc5f6e8c30e"
WOFM01000191.1	RepeatMasker	Unknown	709236	709609	1930	-	.	ID="RND-1_FAMILY-159";Tend="1408";Tstart="976";shortTE="F";uid="d5a9f33a-4a08-486a-a43c-b98ce06667f4"
WOFM01000191.1	RepeatMasker	Satellite	666249	666548	796	-	.	ID="MSAT-2_RPR";Tend="308";Tstart="1";shortTE="F";uid="015db4c9-77df-4065-8e87-a0263fd421f5"
WOFM01000191.1	RepeatMasker	Unknown	126312	126904	3327	-	.	ID="RND-6_FAMILY-9161";Tend="1726";Tstart="1127";shortTE="F";uid="99505564-9024-4246-9fa7-0d6d256cdee1"
WOFM01000191.1	RepeatMasker	Unknown	1067890	1068003	686	-	.	ID="RND-4_FAMILY-958";Tend="1019";Tstart="906";shortTE="F";uid="2cc340c3-9a16-495e-9231-f5c7a0b36ad3"
WOFM01000191.1	RepeatMasker	LTR/Copia	15539	15797	2190	-	.	ID="RND-4_FAMILY-344";Tend="7803";Tstart="7546";shortTE="F";uid="f5ed4409-309f-454e-a51c-5736111807ae"
WOFM01000191.1	RepeatMasker	DNA/Academ-1	767261	767956	3541	-	.	ID="RND-1_FAMILY-579";Tend="1803";Tstart="1102";shortTE="F";uid="f3b5e1a0-6247-4c8e-b55c-0d4c55c871dc"
WOFM01000191.1	RepeatMasker	Unknown	790166	790376	894	-	.	ID="RND-5_FAMILY-852";Tend="1754";Tstart="1531";shortTE="F";uid="9e98c44d-415c-4a6f-9bd3-6145fc7c9c3d"
WOFM01000191.1	RepeatMasker	DNA/hAT-Tip100	928745	928887	638	-	.	ID="RND-4_FAMILY-959";Tend="1535";Tstart="1389";shortTE="F";uid="c07e0a00-d677-4dbd-a50a-199ffed3c95b"
WOFM01000191.1	RepeatMasker	Unknown	1058970	1059581	1038	-	.	ID="RND-5_FAMILY-2131";TEgroup="ctg_100%7CRND-5_FAMILY-2131%7C2";Tend="1999";Tstart="863";shortTE="F";uid="7a321143-64ac-4b5c-a73c-3507c30187ba"
WOFM01000191.1	RepeatMasker	Unknown	788241	788545	2094	-	.	ID="RND-1_FAMILY-461";Tend="1515";Tstart="1204";shortTE="F";uid="3e71c356-8006-4fe7-927c-33d664213c21"
WOFM01000191.1	RepeatMasker	Unknown	761803	761948	478	-	.	ID="RND-2_FAMILY-36";Tend="891";Tstart="753";shortTE="F";uid="18a148a9-6cf0-43f7-922e-2f0ccbce0f70"
WOFM01000191.1	RepeatMasker	Unknown	159678	160053	951	-	.	ID="RND-1_FAMILY-521";TEgroup="ctg_100%7CRND-1_FAMILY-521%7C1";Tend="2000";Tstart="784";shortTE="F";uid="b4815b22-fb4d-41f3-9b72-16076d1f23ba"
WOFM01000191.1	RepeatMasker	Unknown	38986	40371	4399	-	.	ID="RND-1_FAMILY-871";Tend="3507";Tstart="1292";shortTE="F";uid="01ef0f58-78fb-42fb-8d1d-c90924eed8b0"
WOFM01000191.1	RepeatMasker	DNA/hAT-Charlie	142343	142606	902	-	.	ID="RND-4_FAMILY-4173";Tend="1238";Tstart="975";shortTE="F";uid="48bf3581-b13f-4134-92bd-0fd5bd0be321"
WOFM01000191.1	RepeatMasker	DNA/Merlin	149395	149604	1235	-	.	ID="RND-4_FAMILY-263";Tend="1289";Tstart="1064";shortTE="F";uid="a041f83a-e336-40f9-a78d-f04e48fc8152"
WOFM01000191.1	RepeatMasker	LTR/Gypsy	1047487	1048462	50650	-	.	ID="RND-1_FAMILY-23";Tend="6987";Tstart="1";shortTE="F";uid="3d31c0dc-ba6c-4f1e-a005-c13ccefbebb3"
WOFM01000191.1	RepeatMasker	Unknown	1059583	1059824	1062	-	.	ID="RND-5_FAMILY-2131";Tend="1357";Tstart="1097";shortTE="F";uid="49a96917-08e5-4a8e-a308-84625dd87c7a"
WOFM01000191.1	RepeatMasker	Unknown	30040	30297	896	-	.	ID="RND-5_FAMILY-2558";Tend="1569";Tstart="1326";shortTE="F";uid="d634862b-fabc-4272-8042-278a7db806ec"
WOFM01000191.1	RepeatMasker	Unknown	224542	224822	1223	-	.	ID="RND-1_FAMILY-126";Tend="1359";Tstart="1076";shortTE="F";uid="6d58e5fc-6547-4cf4-b58a-c3bbdbf695f6"
WOFM01000191.1	RepeatMasker	DNA	727775	728020	911	-	.	ID="RND-6_FAMILY-3129";Tend="1201";Tstart="947";shortTE="F";uid="2d0073c9-3d80-450b-ba4e-7cab39ffaa92"
WOFM01000191.1	RepeatMasker	Unknown	554539	555040	2424	-	.	ID="RND-1_FAMILY-10";Tend="1869";Tstart="1373";shortTE="F";uid="f64f2d73-7d5e-4552-8eea-f06e71644c0d"
WOFM01000191.1	RepeatMasker	Unknown	137510	138044	3202	-	.	ID="RND-5_FAMILY-1089";Tend="1513";Tstart="985";shortTE="F";uid="b794cea4-8e33-4df8-9134-07199587044c"
WOFM01000191.1	RepeatMasker	Unknown	650242	650546	1941	-	.	ID="RND-6_FAMILY-9161";Tend="1725";Tstart="1424";shortTE="F";uid="f94d995b-db1a-4a08-b296-6c2130754003"
WOFM01000191.1	RepeatMasker	Unknown	435883	436309	1629	-	.	ID="RND-3_FAMILY-526";TEgroup="ctg_100%7CRND-3_FAMILY-526%7C1";Tend="1431";Tstart="954";shortTE="F";uid="953ad18d-7d8d-4749-8ec8-2b89021e76cb"
WOFM01000191.1	RepeatMasker	Unknown	598861	599031	708	-	.	ID="RND-1_FAMILY-793";Tend="1652";Tstart="1339";shortTE="F";uid="af1e395f-5b2d-419b-857f-e7c4f51edb23"
WOFM01000191.1	RepeatMasker	Unknown	601440	601817	2175	-	.	ID="RND-1_FAMILY-34";Tend="1517";Tstart="1118";shortTE="F";uid="4870d3f2-d52e-4468-8cc2-e5b1e35e5fd1"
WOFM01000191.1	RepeatMasker	LTR/Gypsy	802729	803162	2817	-	.	ID="RND-1_FAMILY-1061";Tend="7196";Tstart="6756";shortTE="F";uid="af425ecf-de93-49f6-bcbc-3dcaf2e63d73"
WOFM01000191.1	RepeatMasker	LTR/Pao	549540	549865	1516	-	.	ID="RND-1_FAMILY-33";Tend="1222";Tstart="896";shortTE="F";uid="ba90fe9c-ef1d-48b8-9661-6385fa28cdc9"
WOFM01000191.1	RepeatMasker	Unknown	319697	319844	671	-	.	ID="RND-5_FAMILY-4056";Tend="1337";Tstart="1177";shortTE="F";uid="2038e661-cb45-4365-b037-67a7efc4bf05"
WOFM01000191.1	RepeatMasker	Unknown	552713	553159	705	-	.	ID="RND-4_FAMILY-9";Tend="2351";Tstart="1970";shortTE="F";uid="25e2661e-fccd-4ee8-9177-3b1c4a190a0b"
WOFM01000191.1	RepeatMasker	Unknown	53474	54325	3781	-	.	ID="RND-1_FAMILY-10";Tend="1870";Tstart="972";shortTE="F";uid="e7da7fe5-1bf3-42cd-90c7-eb9e3ae72767"
WOFM01000191.1	RepeatMasker	Unknown	609804	610184	1069	-	.	ID="RND-4_FAMILY-829";Tend="1544";Tstart="1173";shortTE="F";uid="258d388f-34e0-4e60-b5c1-4b6bd4813214"
WOFM01000191.1	RepeatMasker	Unknown	844683	844909	918	-	.	ID="RND-1_FAMILY-34";Tend="1622";Tstart="1395";shortTE="F";uid="8c949979-c5c9-41fe-8846-0e4631318d35"
WOFM01000191.1	RepeatMasker	DNA/Kolobok-T2	606604	607088	3026	-	.	ID="RND-1_FAMILY-16";Tend="520";Tstart="40";shortTE="F";uid="85956add-5005-4599-b2cc-85845d56fd69"
WOFM01000191.1	RepeatMasker	DNA/Kolobok-T2?	950887	951357	3968	-	.	ID="RND-1_FAMILY-67";Tend="1192";Tstart="721";shortTE="F";uid="2e16b0f2-616b-44a3-a3d5-a8e15f219c77"
WOFM01000191.1	RepeatMasker	DNA/hAT-hAT19	503933	504110	820	-	.	ID="RND-6_FAMILY-4704";Tend="1571";Tstart="1393";shortTE="F";uid="0d695c69-4a36-4ba3-8b7f-33196729fb19"
WOFM01000191.1	RepeatMasker	RC/Helitron	420100	420214	454	-	.	ID="RND-5_FAMILY-2792";Tend="1818";Tstart="1685";shortTE="F";uid="c0e15291-51e8-4b0d-b477-fdd10b977f28"
WOFM01000191.1	RepeatMasker	LTR/Gypsy	742951	748122	42526	-	.	ID="RND-4_FAMILY-559";Tend="6030";Tstart="858";shortTE="F";uid="a38ec57d-a205-4d11-b1e9-f2c24d0131c2"
WOFM01000191.1	RepeatMasker	Unknown	993106	993228	412	-	.	ID="RND-1_FAMILY-693";Tend="1191";Tstart="1066";shortTE="F";uid="ec2ef370-1ea9-4089-8c43-6bef1e09e959"
WOFM01000191.1	RepeatMasker	Unknown	74772	75054	1714	-	.	ID="RND-1_FAMILY-58";Tend="1257";Tstart="957";shortTE="F";uid="b888110f-9205-47aa-9f3a-7b1ce69f79bc"
WOFM01000191.1	RepeatMasker	Unknown	1010947	1011637	4676	-	.	ID="RND-1_FAMILY-1";Tend="2046";Tstart="1330";shortTE="F";uid="b66f13ac-b567-4416-b83e-9fb2702dbe2e"
WOFM01000191.1	RepeatMasker	Unknown	536382	536905	932	-	.	ID="RND-1_FAMILY-10";Tend="1482";Tstart="972";shortTE="F";uid="505dfee3-7e9b-442e-b6b1-6c9c5456788a"
WOFM01000191.1	RepeatMasker	Unknown	40472	40784	2231	-	.	ID="RND-1_FAMILY-7";Tend="1212";Tstart="897";shortTE="F";uid="cc98cb23-9301-40d0-a0e0-eb6eeefdb26b"
WOFM01000191.1	RepeatMasker	Unknown	231435	231589	1075	-	.	ID="RND-1_FAMILY-1041";Tend="1907";Tstart="1743";shortTE="F";uid="c35d8aef-593d-42da-a700-40a4e2523212"
WOFM01000191.1	RepeatMasker	LTR/Copia	847824	848455	418	-	.	ID="RND-6_FAMILY-1766";TEgroup="ctg_100%7CRND-6_FAMILY-1766%7C1";Tend="5611";Tstart="4893";shortTE="F";uid="ccc7d4f8-182e-4b41-b527-8cacf1309d7f"
WOFM01000191.1	RepeatMasker	DNA/Maverick	741038	741589	1109	-	.	ID="RND-6_FAMILY-785";Tend="6921";Tstart="6363";shortTE="F";uid="6166e0dc-d923-4c9c-b12b-fc95cf5ac951"
WOFM01000191.1	RepeatMasker	Unknown	739591	739934	1327	-	.	ID="RND-5_FAMILY-647";Tend="1200";Tstart="896";shortTE="F";uid="1bb782a5-8b94-4281-a8fd-81aebcdaffaf"
WOFM01000191.1	RepeatMasker	DNA/hAT-Tip100	343736	344886	9114	-	.	ID="RND-6_FAMILY-1730";Tend="1949";Tstart="799";shortTE="F";uid="da27f5b2-bc28-4609-a1d1-ffd48ec78de6"
WOFM01000191.1	RepeatMasker	Unknown	716252	716608	582	-	.	ID="RND-1_FAMILY-34";Tend="1617";Tstart="1261";shortTE="F";uid="f6466790-0a6b-4699-9328-4aea549e1932"
WOFM01000191.1	RepeatMasker	Unknown	209765	210041	1492	-	.	ID="RND-1_FAMILY-58";Tend="1242";Tstart="963";shortTE="F";uid="135897ea-3e4c-4831-86be-093d6220891d"
WOFM01000191.1	RepeatMasker	Unknown	715657	715788	699	-	.	ID="RND-6_FAMILY-4599";Tend="772";Tstart="649";shortTE="F";uid="a703706a-867e-4e95-96d9-c14228198019"
WOFM01000191.1	RepeatMasker	LINE/L2	403676	404182	499	-	.	ID="RND-1_FAMILY-65";Tend="1299";Tstart="830";shortTE="F";uid="72a8685d-5c41-4ee2-b1cc-49702fd21eca"
WOFM01000191.1	RepeatMasker	Unknown	870187	870450	990	-	.	ID="RND-6_FAMILY-2894";Tend="1922";Tstart="1654";shortTE="F";uid="604cd3c0-784f-4ca1-a92a-ff94693dbdae"
WOFM01000191.1	RepeatMasker	Unknown	700555	700781	444	-	.	ID="RND-6_FAMILY-1576";Tend="1216";Tstart="975";shortTE="F";uid="4d698b64-958a-4713-96fe-5feb786897e9"
WOFM01000191.1	RepeatMasker	LTR/Copia	676175	680359	36088	-	.	ID="RND-1_FAMILY-393";Tend="4931";Tstart="756";shortTE="F";uid="320a9e59-1298-4594-9832-76e1c101bee0"
WOFM01000191.1	RepeatMasker	Unknown	330522	331346	6424	-	.	ID="RND-1_FAMILY-820";Tend="1561";Tstart="734";shortTE="F";uid="15f4c607-3083-415a-8c60-37ccad1d99db"
WOFM01000191.1	RepeatMasker	Unknown	262397	262598	428	-	.	ID="RND-1_FAMILY-504";Tend="1150";Tstart="957";shortTE="F";uid="a7cd0250-da97-47e6-b0e7-264b57dc4cfc"
WOFM01000191.1	RepeatMasker	Unknown	136623	136757	498	-	.	ID="RND-1_FAMILY-328";Tend="1126";Tstart="996";shortTE="F";uid="7303b4eb-f5bf-44fa-b37f-77408f29a722"
WOFM01000191.1	RepeatMasker	Unknown	691866	692831	4610	-	.	ID="RND-1_FAMILY-7";Tend="3039";Tstart="2060";shortTE="F";uid="298a7b6f-ea06-43ac-ad96-3f0803695129"
WOFM01000191.1	RepeatMasker	Unknown	560352	560539	905	-	.	ID="RND-1_FAMILY-75";Tend="1121";Tstart="962";shortTE="F";uid="22b73d9d-9a82-44f5-b7b6-c03e3cfb8a19"
WOFM01000191.1	RepeatMasker	DNA/TcMar-Mariner	833519	834339	5039	-	.	ID="RND-6_FAMILY-9025";Tend="2165";Tstart="1339";shortTE="F";uid="611afbc8-b994-4385-872c-1903eee06b1d"
WOFM01000191.1	RepeatMasker	LINE/R2-NeSL	952458	952995	2523	-	.	ID="RND-3_FAMILY-38";Tend="1456";Tstart="935";shortTE="F";uid="813e0332-565f-4173-97c6-45797769af0b"
WOFM01000191.1	RepeatMasker	Unknown	115262	116023	2979	-	.	ID="RND-6_FAMILY-2894";Tend="1874";Tstart="984";shortTE="F";uid="5b056d2b-b576-4cff-928e-97f482d0d79e"
WOFM01000191.1	RepeatMasker	Unknown	1033431	1033693	1634	-	.	ID="RND-1_FAMILY-387";Tend="1236";Tstart="968";shortTE="F";uid="d729e324-dd3d-4d23-8c0c-122e774c0e20"
WOFM01000191.1	RepeatMasker	Unknown	538283	538460	920	-	.	ID="RND-1_FAMILY-461";TEgroup="ctg_100%7CRND-1_FAMILY-461%7C1";Tend="1328";Tstart="892";shortTE="F";uid="a8bf1a42-6b44-46c0-8433-c53de3ca22bc"
WOFM01000191.1	RepeatMasker	Unknown	511484	511616	755	-	.	ID="RND-1_FAMILY-233";Tend="1901";Tstart="1766";shortTE="F";uid="407ae7c9-f198-478f-a0cd-d32250facfc5"
WOFM01000191.1	RepeatMasker	Unknown	1046208	1046357	839	-	.	ID="RND-1_FAMILY-39";Tend="1588";Tstart="1442";shortTE="F";uid="7965afd8-6bb3-49a5-a77b-e70ef64ca7ae"
WOFM01000191.1	RepeatMasker	Unknown	42038	42243	694	-	.	ID="RND-4_FAMILY-1923";Tend="1277";Tstart="970";shortTE="F";uid="dc4400d4-8d27-4db3-898d-ee845a296da9"
WOFM01000191.1	RepeatMasker	Unknown	870746	871018	652	-	.	ID="RND-5_FAMILY-222";Tend="1476";Tstart="1132";shortTE="F";uid="511b892c-4fbc-484f-9dd9-3dfc729f9ebd"
WOFM01000191.1	RepeatMasker	Unknown	316644	317105	1833	-	.	ID="RND-5_FAMILY-1447";Tend="1486";Tstart="960";shortTE="F";uid="b8c49396-b65d-49f1-b6c8-8cd5e60fcfec"
WOFM01000191.1	RepeatMasker	Unknown	495223	495609	1628	-	.	ID="RND-5_FAMILY-1103";Tend="1334";Tstart="941";shortTE="F";uid="f8449bef-2943-40f7-896b-e704832a09eb"
WOFM01000191.1	RepeatMasker	Unknown	18554	20170	5525	-	.	ID="RND-5_FAMILY-2131";TEgroup="ctg_100%7CRND-5_FAMILY-2131%7C1";Tend="2981";Tstart="857";shortTE="F";uid="8414a400-6b52-444f-b2e8-463da6afcca2"
WOFM01000191.1	RepeatMasker	DNA/Kolobok-T2?	821310	826011	40325	-	.	ID="RND-1_FAMILY-67";Tend="5423";Tstart="732";shortTE="F";uid="897d6ae2-42d3-4b1e-91ec-7bfc1ed441d6"
WOFM01000191.1	RepeatMasker	Unknown	214736	216040	6941	-	.	ID="RND-1_FAMILY-814";Tend="2200";Tstart="821";shortTE="F";uid="9a50bf11-d297-48c6-b5c9-ceb9d197cec9"
WOFM01000191.1	RepeatMasker	Unknown	715326	715438	584	-	.	ID="RND-6_FAMILY-9161";Tend="946";Tstart="830";shortTE="F";uid="8848c887-1a01-424f-8862-42b4c2aa043c"
WOFM01000191.1	RepeatMasker	LTR/Gypsy	131254	131557	809	-	.	ID="RND-6_FAMILY-789";Tend="1100";Tstart="845";shortTE="F";uid="f329ac02-8f15-4b33-b52b-217b29106044"
WOFM01000191.1	RepeatMasker	Unknown	10061	10176	759	-	.	ID="RND-1_FAMILY-938";Tend="1152";Tstart="1037";shortTE="F";uid="1ed20256-533c-4b91-a7f2-2bf5ca5a1486"
WOFM01000191.1	RepeatMasker	LTR/Gypsy	253195	260158	59610	-	.	ID="RND-5_FAMILY-1723";Tend="6975";Tstart="18";shortTE="F";uid="9d0e471a-1c27-471d-81c7-bc722ac2faff"
WOFM01000191.1	RepeatMasker	Unknown	176221	177408	6234	-	.	ID="RND-3_FAMILY-1197";Tend="1829";Tstart="598";shortTE="F";uid="b543b101-d890-480d-973b-a0216fdd35fc"
WOFM01000191.1	RepeatMasker	LTR/Gypsy	565231	565540	716	-	.	ID="RND-1_FAMILY-22";Tend="5678";Tstart="5363";shortTE="F";uid="4266c35b-454a-4c77-90c6-2d45516a9a7f"
WOFM01000191.1	RepeatMasker	Unknown	122015	122265	751	-	.	ID="RND-5_FAMILY-123";Tend="3233";Tstart="2982";shortTE="F";uid="afb784e8-7d6d-4c85-8dec-542168efeec1"
WOFM01000191.1	RepeatMasker	Unknown	979539	979754	997	-	.	ID="RND-5_FAMILY-123";Tend="3195";Tstart="2982";shortTE="F";uid="bd657bc6-fdd5-42e1-b46a-28e41d508c55"
WOFM01000191.1	RepeatMasker	Unknown	72611	73070	2434	-	.	ID="RND-4_FAMILY-84";Tend="1874";Tstart="1441";shortTE="F";uid="45a6af9a-4cdf-4b5d-b6f3-2829ac56fd11"
WOFM01000191.1	RepeatMasker	Unknown	553769	554360	2881	-	.	ID="RND-4_FAMILY-1370";Tend="1328";Tstart="737";shortTE="F";uid="3f717c3c-ffa1-4b8e-a219-b0815fbe1fa4"
WOFM01000191.1	RepeatMasker	Unknown	739943	740451	979	-	.	ID="RND-6_FAMILY-4281";Tend="1163";Tstart="702";shortTE="F";uid="8897731b-f7c3-4011-81c2-6e1c7d202a4b"
WOFM01000191.1	RepeatMasker	LTR/Gypsy	285945	286326	944	-	.	ID="RND-1_FAMILY-22";Tend="5470";Tstart="5041";shortTE="F";uid="321469d0-879e-4a7e-bdd1-b7345bfa8322"
WOFM01000191.1	RepeatMasker	Unknown	1012918	1013172	967	-	.	ID="RND-5_FAMILY-123";Tend="3232";Tstart="2981";shortTE="F";uid="851c2636-4778-44ab-89db-9bb228236f7a"
WOFM01000191.1	RepeatMasker	Unknown	834330	834699	1178	-	.	ID="RND-4_FAMILY-1467";TEgroup="ctg_100%7CRND-4_FAMILY-1467%7C1";Tend="1366";Tstart="566";shortTE="F";uid="b61fea88-f46e-4b7e-8cd0-b2720341aadc"
WOFM01000191.1	RepeatMasker	Unknown	594769	594947	945	-	.	ID="RND-4_FAMILY-1091";Tend="1131";Tstart="952";shortTE="F";uid="906d5cb6-d24d-4654-aff7-14e65d5f30f7"
WOFM01000191.1	RepeatMasker	DNA/hAT-Tip100	662169	662496	1693	-	.	ID="RND-4_FAMILY-959";Tend="1263";Tstart="908";shortTE="F";uid="e0a5c622-fcae-46e9-a4c0-7e057f4cfcdc"
WOFM01000191.1	RepeatMasker	Unknown	114165	114322	663	-	.	ID="RND-4_FAMILY-411";Tend="1194";Tstart="1049";shortTE="F";uid="4000fb9e-c3bf-41da-9f67-af5d72dcade0"
WOFM01000191.1	RepeatMasker	RC/Helitron	1001923	1002481	4514	-	.	ID="RND-4_FAMILY-8";Tend="1777";Tstart="1219";shortTE="F";uid="d0001c84-61b6-47bd-97fd-2ccf413d53eb"
WOFM01000191.1	RepeatMasker	RC/Helitron	723669	723923	594	-	.	ID="RND-4_FAMILY-618";Tend="1145";Tstart="904";shortTE="F";uid="795926b1-1d95-424b-9a70-996caac0f524"
WOFM01000191.1	RepeatMasker	Unknown	776996	777140	926	-	.	ID="RND-1_FAMILY-75";Tend="1123";Tstart="979";shortTE="F";uid="96bd4177-1201-4b6c-8de3-bf01bd7e106f"
WOFM01000191.1	RepeatMasker	Unknown	139245	139482	1623	-	.	ID="RND-1_FAMILY-852";Tend="1180";Tstart="948";shortTE="F";uid="3417a530-3482-47ba-96d2-988f2844f319"
WOFM01000191.1	RepeatMasker	Unknown	787375	787854	3170	-	.	ID="RND-6_FAMILY-3407";Tend="1449";Tstart="970";shortTE="F";uid="50e2c04c-5124-4bbe-ba9f-f94b06ee281d"
WOFM01000191.1	RepeatMasker	LTR/Gypsy	286331	286551	639	-	.	ID="RND-1_FAMILY-226";Tend="6484";Tstart="6225";shortTE="F";uid="54ea9055-b920-44c0-af55-9becc2b7a2f5"
WOFM01000191.1	RepeatMasker	DNA/TcMar-Tc1	239774	240025	460	-	.	ID="RND-1_FAMILY-318";Tend="5085";Tstart="4831";shortTE="F";uid="9909025b-8ec8-4420-ad6e-684b88fd4fda"
WOFM01000191.1	RepeatMasker	RC/Helitron	719691	720268	431	-	.	ID="RND-4_FAMILY-1280";TEgroup="ctg_100%7CRND-4_FAMILY-1280%7C1";Tend="1990";Tstart="1496";shortTE="T";uid="03c0892a-f8aa-45e5-9296-813d55f9b2f4"
WOFM01000191.1	RepeatMasker	Unknown	574813	574997	600	-	.	ID="RND-5_FAMILY-4056";Tend="1421";Tstart="1088";shortTE="F";uid="d82ab5e9-31eb-4b4a-8a22-ccc80d653142"
WOFM01000191.1	RepeatMasker	Unknown	262603	262790	726	-	.	ID="RND-5_FAMILY-129";Tend="1227";Tstart="1040";shortTE="F";uid="f3ec3744-c847-4f0f-aee8-154773efa602"
WOFM01000191.1	RepeatMasker	Unknown	316004	316207	1006	-	.	ID="RND-5_FAMILY-1447";Tend="1690";Tstart="1491";shortTE="F";uid="95d13799-a13b-4cae-a8c9-57d06ee69787"
WOFM01000191.1	RepeatMasker	Unknown	69	274	446	-	.	ID="RND-1_FAMILY-645";TEgroup="ctg_100%7CRND-1_FAMILY-645%7C1";Tend="1277";Tstart="944";shortTE="T";uid="083375ff-aceb-41dd-9a20-bd8d08c4f38a"
WOFM01000191.1	RepeatMasker	Unknown	761121	761562	2106	-	.	ID="RND-2_FAMILY-36";Tend="1639";Tstart="1205";shortTE="F";uid="e03ae486-520e-4d15-aab2-b337ee48e375"
WOFM01000191.1	RepeatMasker	Unknown	789322	789514	591	-	.	ID="RND-5_FAMILY-852";Tend="2170";Tstart="1969";shortTE="F";uid="3fb4d659-b202-4adf-b9a3-508319cc2085"
WOFM01000191.1	RepeatMasker	Unknown	516101	516689	3373	-	.	ID="RND-6_FAMILY-9161";Tend="1735";Tstart="1118";shortTE="F";uid="d4f44b49-ae60-4b3b-9470-5979f7303d5e"
WOFM01000191.1	RepeatMasker	Unknown	717655	717761	451	-	.	ID="RND-1_FAMILY-383";Tend="1350";Tstart="1230";shortTE="F";uid="5dbf8d13-74ee-45ef-91f1-a5fc8f7a9a69"
WOFM01000191.1	RepeatMasker	Unknown	450795	450928	546	-	.	ID="RND-1_FAMILY-1";Tend="1250";Tstart="1119";shortTE="F";uid="4771a5d9-5887-4a4f-9ad1-13d587dfaee6"
WOFM01000191.1	RepeatMasker	Unknown	968336	968452	716	-	.	ID="RND-5_FAMILY-466";Tend="1151";Tstart="1015";shortTE="F";uid="e3e32701-e125-4e0a-8706-fdf9a22d5196"
WOFM01000191.1	RepeatMasker	DNA/Crypton-I	166925	167983	7338	-	.	ID="RND-1_FAMILY-30";Tend="1859";Tstart="797";shortTE="F";uid="034481b0-63fd-447b-b64a-eca225ccef63"
WOFM01000191.1	RepeatMasker	LTR/Copia	849232	852376	7983	-	.	ID="RND-6_FAMILY-3467";Tend="7634";Tstart="4462";shortTE="F";uid="4dd5f5b6-6e15-47c6-9ce3-9ebd1287b6e9"
WOFM01000191.1	RepeatMasker	Unknown	1845	2724	6902	-	.	ID="RND-1_FAMILY-120";Tend="2265";Tstart="945";shortTE="F";uid="b703370b-a085-434c-bc44-c6fcf06d3ead"
WOFM01000191.1	RepeatMasker	DNA/hAT-Tag1	810743	811032	2283	-	.	ID="RND-1_FAMILY-875";Tend="1225";Tstart="936";shortTE="F";uid="cb1c00e9-9b12-4364-8110-f416d4c27896"
WOFM01000191.1	RepeatMasker	Unknown	507509	507667	991	-	.	ID="RND-6_FAMILY-1708";Tend="1597";Tstart="1435";shortTE="F";uid="38b24d27-5100-4996-92da-b4bea9d429a6"
WOFM01000191.1	RepeatMasker	DNA/Kolobok-T2	566530	567000	2168	-	.	ID="RND-1_FAMILY-16";Tend="515";Tstart="40";shortTE="F";uid="067a03c1-707c-4e8f-8251-b6301bb8531b"
WOFM01000191.1	RepeatMasker	DNA	76598	77294	4595	-	.	ID="RND-6_FAMILY-4595";Tend="1794";Tstart="1086";shortTE="F";uid="e2a52271-142a-4944-bbc7-74359d70bb21"
WOFM01000191.1	RepeatMasker	Unknown	103787	103922	874	-	.	ID="RND-5_FAMILY-1089";Tend="1300";Tstart="1166";shortTE="F";uid="e6fa31fc-3927-4739-9766-a896c6939e4a"
WOFM01000191.1	RepeatMasker	Unknown	520780	520978	1302	-	.	ID="RND-1_FAMILY-629";Tend="1257";Tstart="1059";shortTE="F";uid="8105a32a-52c4-4fec-ab78-013b710bafed"
WOFM01000191.1	RepeatMasker	Unknown	515800	515944	833	-	.	ID="RND-5_FAMILY-4056";Tend="1548";Tstart="1406";shortTE="F";uid="8515fdc4-c5a3-4b35-aaf1-09257c5f6751"
WOFM01000191.1	RepeatMasker	Unknown	607961	608662	3233	-	.	ID="RND-6_FAMILY-1708";Tend="1597";Tstart="947";shortTE="F";uid="10afd496-6e2c-4151-b7c4-60493dee1b4a"
WOFM01000191.1	RepeatMasker	Unknown	947185	948188	5482	-	.	ID="RND-1_FAMILY-638";Tend="2012";Tstart="970";shortTE="F";uid="321230d8-efcb-4ca4-a89d-30e78349b3ff"
WOFM01000191.1	RepeatMasker	Unknown	123101	123311	923	-	.	ID="RND-5_FAMILY-123";Tend="3195";Tstart="2983";shortTE="F";uid="a01f8861-0ea8-4cca-bf8c-781e11271d42"
WOFM01000191.1	RepeatMasker	DNA/TcMar-Mariner	1001303	1001894	616	-	.	ID="RND-5_FAMILY-138";TEgroup="ctg_100%7CRND-5_FAMILY-138%7C1";Tend="958";Tstart="645";shortTE="F";uid="93a528a8-559b-4f10-9260-6cc5203c4084"
WOFM01000191.1	RepeatMasker	Unknown	735259	735516	865	-	.	ID="RND-5_FAMILY-123";Tend="3233";Tstart="2978";shortTE="F";uid="966a9c20-6a0a-4af2-86f4-c903ad0e70cc"
WOFM01000191.1	RepeatMasker	Unknown	194244	194725	1389	-	.	ID="RND-1_FAMILY-449";Tend="1861";Tstart="1313";shortTE="F";uid="0d44b009-d876-4202-958e-b3b5ac83245e"
WOFM01000191.1	RepeatMasker	Unknown	490857	491462	1910	-	.	ID="RND-1_FAMILY-468";Tend="5601";Tstart="5000";shortTE="F";uid="8fdade86-4bee-49a1-b2a5-15401c894b7d"
WOFM01000191.1	RepeatMasker	Unknown	1060185	1060336	1098	-	.	ID="RND-1_FAMILY-75";Tend="1124";Tstart="970";shortTE="F";uid="c539b4c3-7655-41cc-add8-0ebd657a4da6"
WOFM01000191.1	RepeatMasker	DNA/hAT-hAT19	988903	989003	545	-	.	ID="RND-6_FAMILY-4704";Tend="1525";Tstart="1424";shortTE="F";uid="85858ef8-c570-44f3-a949-42703ceffb0d"
WOFM01000191.1	RepeatMasker	DNA/Crypton-I	265505	265804	1228	-	.	ID="RND-4_FAMILY-334";Tend="1696";Tstart="1427";shortTE="F";uid="c7729455-d2cc-473c-a99f-139b46a2f3dd"
WOFM01000191.1	RepeatMasker	DNA/TcMar-Tigger	277209	277342	436	-	.	ID="RND-4_FAMILY-568";Tend="992";Tstart="865";shortTE="F";uid="c61c592e-85f0-472f-b3e1-af49822fc2e4"
WOFM01000191.1	RepeatMasker	LTR/Pao	216767	216991	444	-	.	ID="RND-1_FAMILY-54";Tend="1439";Tstart="980";shortTE="F";uid="bcfa1a49-74a3-4e39-a715-aaf94fc578bf"
WOFM01000191.1	RepeatMasker	Unknown	795518	796010	872	-	.	ID="RND-4_FAMILY-2415";TEgroup="ctg_100%7CRND-4_FAMILY-2415%7C1";Tend="1278";Tstart="922";shortTE="F";uid="89cd9b3a-acc3-4d56-9302-e262a45f57e5"
WOFM01000191.1	RepeatMasker	DNA	83198	83433	1163	-	.	ID="RND-1_FAMILY-134";Tend="1489";Tstart="1256";shortTE="F";uid="4d749dd7-7ea1-49d7-a7cd-4fb228d0d303"
WOFM01000191.1	RepeatMasker	Unknown	16346	16540	1373	-	.	ID="RND-1_FAMILY-629";Tend="1361";Tstart="1164";shortTE="F";uid="9d469710-03cd-42c9-9a62-dc184229844e"
WOFM01000191.1	RepeatMasker	Unknown	816486	816688	843	-	.	ID="RND-4_FAMILY-1036";Tend="1157";Tstart="951";shortTE="F";uid="91849f83-2b22-40d6-89f7-afa1cb97a624"
WOFM01000191.1	RepeatMasker	Unknown	665580	666252	3067	-	.	ID="RND-1_FAMILY-131";Tend="1648";Tstart="946";shortTE="F";uid="1a1dea5a-d71d-4ae4-9793-24603c4a2f5e"
WOFM01000191.1	RepeatMasker	DNA/Kolobok-T2	571455	571996	1296	-	.	ID="RND-4_FAMILY-21";Tend="3098";Tstart="2521";shortTE="F";uid="0599e362-cdc1-4ad2-acfd-8a40822e787e"
WOFM01000191.1	RepeatMasker	LINE/RTE-BovB	198689	199605	7033	-	.	ID="RND-1_FAMILY-691";Tend="1843";Tstart="884";shortTE="F";uid="cffdeff6-4e26-475a-902e-ae64cf6fb200"
WOFM01000191.1	RepeatMasker	DNA/CMC-Transib	826003	826501	2784	-	.	ID="RND-5_FAMILY-7174";Tend="1460";Tstart="918";shortTE="F";uid="70737a8d-fdb2-45e0-b83f-975b9f416e8b"
WOFM01000191.1	RepeatMasker	DNA	390043	390190	996	-	.	ID="RND-5_FAMILY-4767";Tend="1050";Tstart="903";shortTE="F";uid="802711f6-8156-4030-a3b8-6dcbe2e60de9"
WOFM01000191.1	RepeatMasker	Unknown	147101	147234	860	-	.	ID="RND-1_FAMILY-807";Tend="1091";Tstart="971";shortTE="F";uid="c926247d-024f-4cd6-ba1c-40c329fd5ab9"
WOFM01000191.1	RepeatMasker	DNA/Crypton-I	576614	576875	892	-	.	ID="RND-1_FAMILY-240";Tend="1326";Tstart="1038";shortTE="F";uid="0f24ee27-303e-4029-8437-961c4da7c52f"
WOFM01000191.1	RepeatMasker	Unknown	315438	316037	1963	-	.	ID="RND-1_FAMILY-258";Tend="1670";Tstart="1050";shortTE="F";uid="8d8dfa52-d145-4c31-ae9b-ac2f0a0964f3"
WOFM01000191.1	RepeatMasker	Unknown	723338	723483	909	-	.	ID="RND-1_FAMILY-247";Tend="1344";Tstart="1195";shortTE="F";uid="9256bd3d-89e9-4ded-8f1a-702f256b4160"
WOFM01000191.1	RepeatMasker	Unknown	960976	961124	503	-	.	ID="RND-5_FAMILY-172";Tend="1105";Tstart="967";shortTE="F";uid="b5426f32-7575-4f68-84ee-4b2263768d70"
WOFM01000191.1	RepeatMasker	Unknown	1011639	1012045	2665	-	.	ID="RND-1_FAMILY-871";Tend="2322";Tstart="1927";shortTE="F";uid="76a409d0-204c-4486-ad26-bc0152655223"
WOFM01000191.1	RepeatMasker	Unknown	884866	885216	1035	-	.	ID="RND-1_FAMILY-370";Tend="1352";Tstart="982";shortTE="F";uid="c6afe574-6b19-47fb-9a7c-03f185238f1e"
WOFM01000191.1	RepeatMasker	Unknown	862974	863289	657	-	.	ID="RND-1_FAMILY-75";Tend="1209";Tstart="963";shortTE="F";uid="20d9b009-0e71-475b-8b09-a69789fa31cd"
WOFM01000191.1	RepeatMasker	DNA/Kolobok-T2	572676	573260	750	-	.	ID="RND-1_FAMILY-269";Tend="1248";Tstart="666";shortTE="F";uid="cce55795-02c9-4b2f-9517-6c309a7b6f56"
WOFM01000191.1	RepeatMasker	Unknown	660361	660508	641	-	.	ID="RND-1_FAMILY-798";Tend="1055";Tstart="907";shortTE="F";uid="522e82ce-04e0-4104-a864-4cd0e2dce312"
WOFM01000191.1	RepeatMasker	Unknown	974454	976431	8097	-	.	ID="RND-1_FAMILY-233";Tend="2861";Tstart="740";shortTE="F";uid="103f97e6-aaa0-4757-ba73-dbc253e626f1"
WOFM01000191.1	RepeatMasker	Unknown	727574	727793	405	-	.	ID="RND-1_FAMILY-247";Tend="1073";Tstart="866";shortTE="F";uid="afe7236a-d9b9-4f60-90bc-03e2be501fc9"
WOFM01000191.1	RepeatMasker	Unknown	521183	521399	1009	-	.	ID="RND-1_FAMILY-629";Tend="1065";Tstart="821";shortTE="F";uid="f01b4a9f-eda5-49a8-adc8-c9c6af4f33d3"
WOFM01000191.1	RepeatMasker	LINE/CR1	63044	63549	2435	-	.	ID="RND-1_FAMILY-527";Tend="1509";Tstart="940";shortTE="F";uid="38d4cbbd-a1bd-41d8-a0da-4caa2af6265b"
WOFM01000191.1	RepeatMasker	Unknown	529874	530138	1480	-	.	ID="RND-5_FAMILY-4547";Tend="1282";Tstart="1016";shortTE="F";uid="cdf719c0-c028-443c-9925-516c506fc94f"
WOFM01000191.1	RepeatMasker	Unknown	487414	488117	3563	-	.	ID="RND-4_FAMILY-2362";Tend="1552";Tstart="855";shortTE="F";uid="c3978fac-c492-4759-a117-4c136de8baf9"
WOFM01000191.1	RepeatMasker	DNA/Academ-1	308432	309177	2275	-	.	ID="RND-6_FAMILY-1298";Tend="1428";Tstart="577";shortTE="F";uid="870ec0d1-b6a8-4182-8e2e-dc12c475dcf4"
WOFM01000191.1	RepeatMasker	LTR/Copia	252123	252423	1253	-	.	ID="RND-1_FAMILY-111";Tend="5713";Tstart="5412";shortTE="F";uid="d8d4246c-abc1-4227-b53b-f9ee253d776e"
WOFM01000191.1	RepeatMasker	LTR/Gypsy	565569	565749	439	-	.	ID="RND-1_FAMILY-156";Tend="1012";Tstart="822";shortTE="F";uid="1f92356a-4396-4e7a-8236-7b6d5d8fc374"
WOFM01000191.1	RepeatMasker	DNA/Merlin	393092	393219	508	-	.	ID="RND-1_FAMILY-1110";Tend="1752";Tstart="1603";shortTE="F";uid="5bfcd688-2fd8-4d84-a28e-faaf67722e89"
WOFM01000191.1	RepeatMasker	Unknown	568111	568316	846	-	.	ID="RND-6_FAMILY-89";Tend="1319";Tstart="1099";shortTE="F";uid="9812ccfc-e17c-44e5-8628-5efb2a634665"
WOFM01000191.1	RepeatMasker	Unknown	873454	873620	924	-	.	ID="RND-1_FAMILY-317";Tend="1077";Tstart="912";shortTE="F";uid="3ecdd0b7-f1e5-474a-812b-348bc18f6e0a"
WOFM01000191.1	RepeatMasker	Unknown	33194	34491	5453	-	.	ID="RND-5_FAMILY-852";Tend="1934";Tstart="712";shortTE="F";uid="3758cf1a-2b1f-4014-9a30-f27afa3b9ba7"
WOFM01000191.1	RepeatMasker	DNA/Crypton-I	921872	922348	3403	-	.	ID="RND-1_FAMILY-337";Tend="1414";Tstart="920";shortTE="F";uid="bd1f3609-2e2e-4b97-bcc8-df0dba8cefca"
WOFM01000191.1	RepeatMasker	Unknown	517280	517711	2423	-	.	ID="RND-5_FAMILY-129";TEgroup="ctg_100%7CRND-5_FAMILY-129%7C1";Tend="1664";Tstart="951";shortTE="F";uid="8ab99bb0-4723-47c4-91d6-aaa03d9b18d2"
WOFM01000191.1	RepeatMasker	Unknown	595932	596218	1951	-	.	ID="RND-1_FAMILY-58";Tend="1231";Tstart="945";shortTE="F";uid="b0cecc7b-c28c-4515-8a0e-42d16e536be5"
WOFM01000191.1	RepeatMasker	Unknown	870482	870637	1006	-	.	ID="RND-6_FAMILY-3860";Tend="1734";Tstart="1580";shortTE="F";uid="4ef17d19-51b2-452c-aae3-6b78222d1b51"
WOFM01000191.1	RepeatMasker	Unknown	535847	536062	638	-	.	ID="RND-1_FAMILY-438";Tend="1163";Tstart="956";shortTE="F";uid="11f07c5e-8e86-43d9-b8d7-aca563fd9332"
WOFM01000191.1	RepeatMasker	LINE/CR1	197107	197709	1890	-	.	ID="RND-1_FAMILY-527";TEgroup="ctg_100%7CRND-1_FAMILY-527%7C1";Tend="1503";Tstart="1079";shortTE="F";uid="1b2fd5e7-a62a-4e49-914a-5396b96aebcf"
WOFM01000191.1	RepeatMasker	Unknown	284202	284974	3921	-	.	ID="RND-6_FAMILY-9161";Tend="1721";Tstart="795";shortTE="F";uid="35726f84-021c-470a-9ac2-525641f87721"
WOFM01000191.1	RepeatMasker	Unknown	765534	765684	945	-	.	ID="RND-1_FAMILY-247";Tend="1344";Tstart="1193";shortTE="F";uid="bfafcda2-6db1-48cc-9814-e082e8205ef2"
WOFM01000191.1	RepeatMasker	Unknown	512079	513095	7081	-	.	ID="RND-1_FAMILY-233";Tend="1779";Tstart="745";shortTE="F";uid="6ffe5cdc-4803-43d6-8e2e-fa86c6149bf7"
WOFM01000191.1	RepeatMasker	Unknown	658710	659644	668	-	.	ID="RND-5_FAMILY-1452";TEgroup="ctg_100%7CRND-5_FAMILY-1452%7C1";Tend="2355";Tstart="1457";shortTE="T";uid="a5adeb1c-08f6-4d39-ae11-68f6ceb83ac7"
WOFM01000191.1	RepeatMasker	Unknown	313515	313743	733	-	.	ID="RND-6_FAMILY-756";Tend="738";Tstart="516";shortTE="F";uid="6cc88abe-ae96-4c59-a347-3313fb52276e"
WOFM01000191.1	RepeatMasker	Unknown	9494	10007	3572	-	.	ID="RND-1_FAMILY-901";Tend="1515";Tstart="961";shortTE="F";uid="001968ba-6272-461d-a445-a8e25256e170"
WOFM01000191.1	RepeatMasker	DNA/hAT-Tip100	704567	705166	3642	-	.	ID="RND-4_FAMILY-1527";Tend="1937";Tstart="1311";shortTE="F";uid="c7d5949e-dcf1-4569-bd8e-2c64f60aca16"
WOFM01000191.1	RepeatMasker	Unknown	986996	987159	1178	-	.	ID="RND-6_FAMILY-307";Tend="1303";Tstart="1139";shortTE="F";uid="60086c1f-164e-48ca-a709-29a38f27cea8"
WOFM01000191.1	RepeatMasker	LTR/Pao	688068	688362	2340	-	.	ID="RND-6_FAMILY-791";Tend="924";Tstart="631";shortTE="F";uid="aa641258-0961-4c63-b87d-c3b622301ac8"
WOFM01000191.1	RepeatMasker	Unknown	785061	785768	2930	-	.	ID="RND-4_FAMILY-1722";Tend="1310";Tstart="542";shortTE="F";uid="a4305672-bbb3-4bda-9896-f35256f079f3"
WOFM01000191.1	RepeatMasker	Unknown	439785	440168	2173	-	.	ID="RND-5_FAMILY-2456";Tend="1387";Tstart="1006";shortTE="F";uid="6fbf74b5-bac3-4e35-a9d4-8f2e676d0eb3"
WOFM01000191.1	RepeatMasker	LTR/Gypsy	632137	634027	6260	-	.	ID="RND-4_FAMILY-1540";Tend="2769";Tstart="872";shortTE="F";uid="ef1f65e2-c5a1-488a-aebd-afd751eb819e"
WOFM01000191.1	RepeatMasker	Unknown	1037824	1038711	4426	-	.	ID="RND-5_FAMILY-3801";TEgroup="ctg_100%7CRND-5_FAMILY-3801%7C1";Tend="1760";Tstart="198";shortTE="F";uid="450a81ed-3a09-4162-8996-5a6049e59c71"
WOFM01000191.1	RepeatMasker	Unknown	987322	987558	1792	-	.	ID="RND-6_FAMILY-307";Tend="1149";Tstart="914";shortTE="F";uid="2199a5a3-9ed9-4ae2-93b1-376963977334"
WOFM01000191.1	RepeatMasker	Unknown	842804	843027	1409	-	.	ID="RND-4_FAMILY-84";Tend="1150";Tstart="924";shortTE="F";uid="4ee1c6fe-5f5f-4646-8908-92b0e2dcd3ae"
WOFM01000191.1	RepeatMasker	Unknown	768644	768953	1308	-	.	ID="RND-4_FAMILY-859";Tend="1374";Tstart="1034";shortTE="F";uid="3ff5fc1b-317e-4204-a53d-512b29874308"
WOFM01000191.1	RepeatMasker	Unknown	728576	728957	986	-	.	ID="RND-5_FAMILY-383";Tend="1373";Tstart="925";shortTE="F";uid="fced760c-5898-49d9-8ba1-d9343199f00e"
WOFM01000191.1	RepeatMasker	DNA/Maverick	742180	742940	1429	-	.	ID="RND-6_FAMILY-785";Tend="6354";Tstart="5592";shortTE="F";uid="4a47dad6-186e-4245-a3f1-17aedb75093d"
WOFM01000191.1	RepeatMasker	Unknown	732620	733208	3383	-	.	ID="RND-5_FAMILY-2840";Tend="1554";Tstart="942";shortTE="F";uid="50956bdd-e02b-482a-840d-14570aaa9775"
WOFM01000191.1	RepeatMasker	RC/Helitron	1024953	1025359	1357	-	.	ID="RND-6_FAMILY-1517";Tend="1386";Tstart="945";shortTE="F";uid="7c991aa6-db63-4bb0-8efc-34e67eb5b963"
WOFM01000191.1	RepeatMasker	DNA	941325	941488	916	-	.	ID="RND-5_FAMILY-4767";Tend="1053";Tstart="884";shortTE="F";uid="3e698641-95f7-481d-9d1e-e23cdae28677"
WOFM01000191.1	RepeatMasker	DNA/Academ-1	616895	617004	560	-	.	ID="RND-5_FAMILY-1536";Tend="1902";Tstart="1799";shortTE="F";uid="0f9a6cea-8594-4d81-b3d5-11a8ed45077f"
WOFM01000191.1	RepeatMasker	DNA/PiggyBac	791419	792786	2961	-	.	ID="RND-6_FAMILY-5128";Tend="2902";Tstart="1524";shortTE="F";uid="8e0971c4-6503-43d4-934c-cd9616f5c7b4"
WOFM01000191.1	RepeatMasker	LTR/Gypsy	179145	186261	36038	-	.	ID="RND-3_FAMILY-275";Tend="7452";Tstart="341";shortTE="F";uid="1ce6870a-49da-4f32-aadd-eb09d9b725bf"
WOFM01000191.1	RepeatMasker	DNA/hAT-Tip100	77419	77691	1088	-	.	ID="RND-5_FAMILY-1758";Tend="1555";Tstart="1262";shortTE="F";uid="39d6915b-ac30-412e-80dd-6e1f94f21cac"
WOFM01000191.1	RepeatMasker	LTR/Pao	661023	661271	1282	-	.	ID="RND-1_FAMILY-284";Tend="1108";Tstart="865";shortTE="F";uid="5ba3b8b4-0b69-4808-9aab-52ce33749a37"
WOFM01000191.1	RepeatMasker	DNA/TcMar-Fot1	485496	485680	885	-	.	ID="RND-1_FAMILY-489";Tend="1478";Tstart="1294";shortTE="F";uid="6935de83-7949-4189-a666-0ebe0edc38a5"
WOFM01000191.1	RepeatMasker	Unknown	469431	470729	9114	-	.	ID="RND-1_FAMILY-233";Tend="2791";Tstart="1473";shortTE="F";uid="97c701d3-5362-446e-beb1-31f38ef54c34"
WOFM01000191.1	RepeatMasker	Unknown	530170	530276	435	-	.	ID="RND-1_FAMILY-10";Tend="1701";Tstart="1601";shortTE="F";uid="cb3045e2-297f-4943-bcd4-428c7b29387b"
WOFM01000191.1	RepeatMasker	RC/Helitron	786231	786523	856	-	.	ID="RND-4_FAMILY-590";Tend="1285";Tstart="973";shortTE="F";uid="228f67d8-63e7-44fc-a9fc-999b55f039e4"
WOFM01000191.1	RepeatMasker	LTR/Copia	251593	252126	987	-	.	ID="RND-4_FAMILY-551";TEgroup="ctg_100%7CRND-4_FAMILY-551%7C1";Tend="3460";Tstart="2196";shortTE="F";uid="942faac5-5bde-4dfe-a81b-6a05e18a08b6"
WOFM01000191.1	RepeatMasker	Unknown	479379	479836	2823	-	.	ID="RND-1_FAMILY-825";Tend="1379";Tstart="912";shortTE="F";uid="66c8b19d-1e05-488e-a206-e672014b80e7"
WOFM01000191.1	RepeatMasker	Unknown	369290	369428	532	-	.	ID="RND-6_FAMILY-1576";Tend="1086";Tstart="953";shortTE="F";uid="f44df43b-bfe1-45e1-9247-f1ea853e7276"
WOFM01000191.1	RepeatMasker	Unknown	718580	718718	590	-	.	ID="RND-1_FAMILY-328";Tend="1132";Tstart="996";shortTE="F";uid="a21637da-29b0-4b9c-a1d9-085206a9de75"
WOFM01000191.1	RepeatMasker	Unknown	865093	865313	762	-	.	ID="RND-3_FAMILY-291";Tend="1209";Tstart="968";shortTE="F";uid="5130663b-4559-41aa-bbf1-cb470f0139c6"
WOFM01000191.1	RepeatMasker	Unknown	573271	573829	3210	-	.	ID="RND-5_FAMILY-129";Tend="1497";Tstart="948";shortTE="F";uid="fada84c7-31ac-4346-90e2-c7a610125519"
WOFM01000191.1	RepeatMasker	DNA/Kolobok-T2	734774	735259	3383	-	.	ID="RND-4_FAMILY-21";Tend="7773";Tstart="7286";shortTE="F";uid="1270ac2a-5ef6-48a8-8e9b-f3c7cc7ea626"
WOFM01000191.1	RepeatMasker	Unknown	657509	657824	1706	-	.	ID="RND-6_FAMILY-9161";Tend="1435";Tstart="1120";shortTE="F";uid="dff0e77e-5563-42ce-b680-39ee02d1afb3"
WOFM01000191.1	RepeatMasker	Unknown	665072	665232	710	-	.	ID="RND-4_FAMILY-1521";Tend="1278";Tstart="1113";shortTE="F";uid="62047627-38ed-4191-a926-1388a3b7f55f"
WOFM01000191.1	RepeatMasker	Unknown	45435	47419	12192	-	.	ID="RND-1_FAMILY-1016";Tend="2990";Tstart="772";shortTE="F";uid="f586e477-0bec-4569-b081-c095b417a772"
WOFM01000191.1	RepeatMasker	Unknown	71435	72156	3371	-	.	ID="RND-6_FAMILY-9161";Tend="1714";Tstart="795";shortTE="F";uid="0685b56a-7b67-4c7c-bbcc-e09293b5e721"
WOFM01000191.1	RepeatMasker	Unknown	1046659	1047285	3005	-	.	ID="RND-1_FAMILY-871";Tend="1776";Tstart="1197";shortTE="F";uid="8befcac0-84f9-4db3-a33c-7a7203a35e85"
WOFM01000191.1	RepeatMasker	Unknown	667029	667166	427	-	.	ID="RND-4_FAMILY-1521";Tend="1101";Tstart="969";shortTE="F";uid="78b321b4-d823-4f58-9a51-5d06ef07dd96"
WOFM01000191.1	RepeatMasker	Unknown	610248	610867	3132	-	.	ID="RND-1_FAMILY-387";Tend="1612";Tstart="964";shortTE="F";uid="582d9fcf-f799-4921-9f2b-e964d0d9eac1"
WOFM01000191.1	RepeatMasker	Unknown	818926	819436	966	-	.	ID="RND-5_FAMILY-190";Tend="2283";Tstart="1854";shortTE="F";uid="7460d422-3b53-4ab4-a995-0d3b481cfa3a"
WOFM01000191.1	RepeatMasker	Unknown	15877	16356	3029	-	.	ID="RND-6_FAMILY-2349";Tend="1512";Tstart="1035";shortTE="F";uid="4968e3ca-df8b-48c3-ba77-5085baac903a"
WOFM01000191.1	RepeatMasker	DNA/TcMar-Tigger	197708	197992	1398	-	.	ID="RND-4_FAMILY-568";Tend="1185";Tstart="885";shortTE="F";uid="44b77c12-0ad8-489d-a58a-e76ddc4fd950"
WOFM01000191.1	RepeatMasker	Unknown	778473	778658	542	-	.	ID="RND-1_FAMILY-131";Tend="1149";Tstart="953";shortTE="F";uid="275b1a02-b2d4-4c12-974c-3bf755da6330"
WOFM01000191.1	RepeatMasker	DNA/Sola-1	707013	707291	1114	-	.	ID="RND-4_FAMILY-2904";Tend="1241";Tstart="962";shortTE="F";uid="7bbeaa42-50cb-4c84-9e14-16b1d24b3623"
WOFM01000191.1	RepeatMasker	RC/Helitron	418337	419163	1494	-	.	ID="RND-5_FAMILY-2192";TEgroup="ctg_100%7CRND-5_FAMILY-2192%7C1";Tend="1820";Tstart="752";shortTE="F";uid="86f78870-16f0-4597-94b3-df04a39e2652"
WOFM01000191.1	RepeatMasker	Unknown	731258	731986	3416	-	.	ID="RND-4_FAMILY-1083";Tend="1798";Tstart="1085";shortTE="F";uid="3300ba5c-bf3e-4c0f-b023-e0361eadce3e"
WOFM01000191.1	RepeatMasker	LTR/Gypsy	82124	82542	489	-	.	ID="RND-6_FAMILY-158";Tend="2732";Tstart="2317";shortTE="F";uid="123107f1-3cf8-439c-8329-6e6aeb1e2ddf"
WOFM01000191.1	RepeatMasker	DNA/CMC-Chapaev-3	546564	547561	2914	-	.	ID="rnd-1_family-472";Tend="2009";Tstart="1033";shortTE="F";uid="73564a1c-aff5-48c1-92d5-6c61c465f5b0"
WOFM01000191.1	RepeatMasker	DNA/TcMar-Tc1	611600	612425	5863	-	.	ID="RND-5_FAMILY-576";Tend="1767";Tstart="949";shortTE="F";uid="78d07fb3-55e8-42d9-a867-2fdb48f49a36"
WOFM01000191.1	RepeatMasker	Unknown	871032	871283	997	-	.	ID="RND-1_FAMILY-328";Tend="1282";Tstart="1040";shortTE="F";uid="010bb895-d6ed-4dbf-a210-6bd39802240d"
WOFM01000191.1	RepeatMasker	DNA/hAT-Tag1	328793	329456	3262	-	.	ID="RND-5_FAMILY-1172";Tend="2331";Tstart="1726";shortTE="F";uid="4c371361-655f-44a8-b53d-3beb88a83bce"
WOFM01000191.1	RepeatMasker	DNA	727317	727478	672	-	.	ID="RND-6_FAMILY-3129";Tend="1344";Tstart="1187";shortTE="F";uid="c02be1d3-c8c1-450d-b035-8c18f0dc4c41"
WOFM01000191.1	RepeatMasker	Unknown	812684	813097	2448	-	.	ID="RND-1_FAMILY-60";Tend="1408";Tstart="959";shortTE="F";uid="ffdce3a6-b1de-4cb8-866f-03f65d4d947b"
WOFM01000191.1	RepeatMasker	Unknown	599092	599425	1654	-	.	ID="RND-3_FAMILY-213";Tend="1225";Tstart="866";shortTE="F";uid="5ced389d-8ede-4281-9feb-99d9628f5b29"
WOFM01000191.1	RepeatMasker	Unknown	376413	376900	2041	-	.	ID="RND-2_FAMILY-36";Tend="1646";Tstart="1131";shortTE="F";uid="0a8a5fd6-0a81-4c02-bc33-73c504bb5e0d"
WOFM01000191.1	RepeatMasker	Unknown	491764	492051	1325	-	.	ID="RND-1_FAMILY-251";Tend="1242";Tstart="956";shortTE="F";uid="7306ecdb-4856-4da9-8ee3-8dd55259d96e"
WOFM01000191.1	RepeatMasker	Unknown	930174	930556	1872	-	.	ID="RND-6_FAMILY-2720";Tend="1371";Tstart="958";shortTE="F";uid="2a41a373-90a5-4605-8b05-94bcb375c99e"
WOFM01000191.1	RepeatMasker	DNA/hAT-Tip100	112374	112530	833	-	.	ID="RND-4_FAMILY-959";Tend="1275";Tstart="1106";shortTE="F";uid="d9e77ece-bc57-45ca-a46a-9406ea8d5b3e"
WOFM01000191.1	RepeatMasker	Unknown	61544	61946	2125	-	.	ID="RND-3_FAMILY-391";Tend="1342";Tstart="892";shortTE="F";uid="5e8e0408-a839-4586-9444-92b927e413f0"
WOFM01000191.1	RepeatMasker	Unknown	629288	630079	4608	-	.	ID="RND-1_FAMILY-10";Tend="1855";Tstart="999";shortTE="F";uid="799d0f55-4fba-41e5-b8a3-541ba92a2399"
WOFM01000191.1	RepeatMasker	Unknown	586716	586920	1235	-	.	ID="RND-6_FAMILY-6715";Tend="1174";Tstart="965";shortTE="F";uid="511f8412-bb84-4248-982e-1e7ff340b434"
WOFM01000191.1	RepeatMasker	Unknown	392746	393097	2041	-	.	ID="RND-6_FAMILY-2894";Tend="1949";Tstart="1617";shortTE="F";uid="75b9b25c-49c3-404c-99dc-16d43b6f4d4e"
WOFM01000191.1	RepeatMasker	LTR/Gypsy	557337	557787	3453	-	.	ID="RND-1_FAMILY-1061";Tend="7200";Tstart="6754";shortTE="F";uid="4c254b0b-3a84-4698-9588-b2b114c66df8"
WOFM01000191.1	RepeatMasker	DNA/TcMar-Mariner	876516	876739	586	-	.	ID="RND-6_FAMILY-9025";Tend="824";Tstart="603";shortTE="F";uid="581082a0-b077-42ed-b86e-4a13663f1f9f"
WOFM01000191.1	RepeatMasker	DNA/CMC-Chapaev-3	760869	761088	1441	-	.	ID="RND-1_FAMILY-472";Tend="1158";Tstart="936";shortTE="F";uid="e95de4db-ce1e-41b7-a481-62e61fd188a0"
WOFM01000191.1	RepeatMasker	DNA	200315	200699	1617	-	.	ID="RND-6_FAMILY-3129";Tend="1342";Tstart="968";shortTE="F";uid="c47c800c-9322-49fd-8921-9a93749ebe1c"
WOFM01000191.1	RepeatMasker	Unknown	967403	967752	1713	-	.	ID="RND-1_FAMILY-903";Tend="1278";Tstart="914";shortTE="F";uid="3ea2ff11-41c5-4f2b-9f89-8234d057cd43"
WOFM01000191.1	RepeatMasker	Unknown	451889	452207	1990	-	.	ID="RND-1_FAMILY-377";Tend="1280";Tstart="962";shortTE="F";uid="63ca1092-a7f6-4a6a-9bdc-d8146444fb53"
WOFM01000191.1	RepeatMasker	Unknown	278833	279193	1014	-	.	ID="RND-5_FAMILY-2558";Tend="1218";Tstart="863";shortTE="F";uid="c16c0a29-b89d-479e-b3f5-640608e5a5e4"
WOFM01000191.1	RepeatMasker	DNA/Maverick	748260	749281	1124	-	.	ID="RND-6_FAMILY-785";Tend="5036";Tstart="4005";shortTE="F";uid="42888755-6725-41fd-9e40-61a334e085a8"
WOFM01000191.1	RepeatMasker	Unknown	249631	249834	1320	-	.	ID="RND-5_FAMILY-1606";Tend="1358";Tstart="1157";shortTE="F";uid="b6409fdb-28f6-4d49-b7a6-cac0dfbd900e"
WOFM01000191.1	RepeatMasker	Unknown	188753	188975	1408	-	.	ID="RND-1_FAMILY-276";Tend="1153";Tstart="923";shortTE="F";uid="921b4362-90c6-4561-af32-ac9180436339"
WOFM01000191.1	RepeatMasker	LTR/Gypsy	420216	426999	2270	-	.	ID="RND-1_FAMILY-226";TEgroup="ctg_100%7CRND-1_FAMILY-226%7C1";Tend="7324";Tstart="830";shortTE="F";uid="86459009-aa07-47a5-90e5-5cb7785a6ccd"
WOFM01000191.1	RepeatMasker	Unknown	109754	110165	2712	-	.	ID="RND-1_FAMILY-695";Tend="1415";Tstart="995";shortTE="F";uid="63a335e9-c462-4b68-8574-9737b7f49f6f"
WOFM01000191.1	RepeatMasker	Unknown	229760	230374	2041	-	.	ID="RND-2_FAMILY-36";Tend="1688";Tstart="728";shortTE="F";uid="37cacbd4-49f6-460d-9c98-60c122ef3ad8"
WOFM01000191.1	RepeatMasker	DNA	235254	235544	1546	-	.	ID="RND-1_FAMILY-134";Tend="1573";Tstart="1303";shortTE="F";uid="e9245121-50b6-40b6-a2ea-b1a7fd226d0b"
WOFM01000191.1	RepeatMasker	Unknown	419198	419778	2422	-	.	ID="RND-1_FAMILY-387";Tend="1609";Tstart="1007";shortTE="F";uid="0bbe1c66-5db8-42cf-a75f-bca2cb12b1ee"
WOFM01000191.1	RepeatMasker	Unknown	398239	398622	2568	-	.	ID="RND-6_FAMILY-2894";Tend="1359";Tstart="976";shortTE="F";uid="6d1e2531-2544-431a-ba18-32551490c1cf"
WOFM01000191.1	RepeatMasker	Unknown	275981	276219	536	-	.	ID="RND-5_FAMILY-1388";Tend="1492";Tstart="1266";shortTE="F";uid="0fd3b1f4-20ed-48dc-a913-db240543c9d4"
WOFM01000191.1	RepeatMasker	Unknown	895206	895830	1816	-	.	ID="RND-1_FAMILY-10";Tend="1529";Tstart="972";shortTE="F";uid="f4682bed-d44e-49ab-ba8e-8b2324dc0526"
WOFM01000191.1	RepeatMasker	Unknown	467277	467850	1405	-	.	ID="RND-1_FAMILY-468";Tend="5600";Tstart="5000";shortTE="F";uid="0d3fb951-d89a-42ce-992a-9e5f531b3bf8"
WOFM01000191.1	RepeatMasker	Unknown	982219	982407	1106	-	.	ID="RND-1_FAMILY-377";Tend="1300";Tstart="1117";shortTE="F";uid="6cd8cc2f-5365-4050-bf25-bea039cf5f30"
WOFM01000191.1	RepeatMasker	Unknown	915492	915712	1373	-	.	ID="RND-5_FAMILY-777";Tend="1588";Tstart="1365";shortTE="F";uid="05a6d6dd-544b-4f51-b15f-4b61e4cb19fc"
WOFM01000191.1	RepeatMasker	DNA/Merlin	148637	149219	2831	-	.	ID="RND-4_FAMILY-263";Tend="1964";Tstart="1288";shortTE="F";uid="4af53633-4ae7-4044-8226-8217b84b3860"
WOFM01000191.1	RepeatMasker	DNA/Crypton-I	576205	576355	490	-	.	ID="RND-1_FAMILY-240";Tend="1475";Tstart="1299";shortTE="F";uid="919d0ea6-765f-42f4-8410-f6cfcd808a3e"
WOFM01000191.1	RepeatMasker	Unknown	501404	501587	1111	-	.	ID="RND-1_FAMILY-75";Tend="1229";Tstart="961";shortTE="F";uid="02530df7-79ee-4844-b198-eae613520d51"
WOFM01000191.1	RepeatMasker	RC/Helitron	427001	427430	831	-	.	ID="RND-5_FAMILY-2792";TEgroup="ctg_100%7CRND-5_FAMILY-2792%7C1";Tend="1821";Tstart="1509";shortTE="F";uid="083c318c-c99d-4c36-b139-09995407359f"
WOFM01000191.1	RepeatMasker	Unknown	1067627	1067780	1000	-	.	ID="RND-1_FAMILY-247";Tend="1346";Tstart="1193";shortTE="F";uid="17c295c2-e50e-4486-9688-b64fee121c08"
WOFM01000191.1	RepeatMasker	DNA/TcMar-m44	873901	874090	1213	-	.	ID="RND-1_FAMILY-929";Tend="1137";Tstart="931";shortTE="F";uid="ffd39f42-4d8c-43ed-aa9f-6aae35ebf08b"
WOFM01000191.1	RepeatMasker	DNA/hAT-Tip100	682024	682269	649	-	.	ID="RND-4_FAMILY-1429";TEgroup="ctg_100%7CRND-4_FAMILY-1429%7C1";Tend="1290";Tstart="938";shortTE="F";uid="6f267c82-4241-44ce-9dec-8eeeec0c267a"
WOFM01000191.1	RepeatMasker	Unknown	784768	784923	911	-	.	ID="RND-1_FAMILY-247";Tend="1349";Tstart="1194";shortTE="F";uid="4eaacf1b-5624-4b2d-98bb-d7b9daa58a7d"
WOFM01000191.1	RepeatMasker	Unknown	356368	356636	1144	-	.	ID="RND-5_FAMILY-1796";Tend="1223";Tstart="939";shortTE="F";uid="f6380d3e-50c2-45a0-aa30-3028fb2ccc79"
WOFM01000191.1	RepeatMasker	Unknown	803391	803653	1930	-	.	ID="RND-5_FAMILY-3178";Tend="2280";Tstart="2012";shortTE="F";uid="2856c0d7-4d95-4fc6-b3f2-dcecd4f259ac"
WOFM01000191.1	RepeatMasker	Unknown	30936	31200	1204	-	.	ID="RND-5_FAMILY-2558";Tend="1223";Tstart="960";shortTE="F";uid="4d1c6fe8-cf54-4943-a6eb-f790119d88c4"
WOFM01000191.1	RepeatMasker	LTR/Gypsy	648131	648358	977	-	.	ID="RND-1_FAMILY-87";Tend="2363";Tstart="2136";shortTE="F";uid="43b9280b-547b-41ba-bd63-2e0a15f084dd"
WOFM01000191.1	RepeatMasker	Unknown	783346	783744	1934	-	.	ID="RND-4_FAMILY-1722";Tend="1720";Tstart="1306";shortTE="F";uid="5dc759d9-7e81-4e89-a00a-d2be8ed19417"
WOFM01000191.1	RepeatMasker	LTR/Gypsy	665390	665517	682	-	.	ID="RND-5_FAMILY-1994";Tend="1907";Tstart="1780";shortTE="F";uid="fccf016e-c603-4395-beac-524988716c0c"
WOFM01000191.1	RepeatMasker	Unknown	121690	122009	1966	-	.	ID="RND-6_FAMILY-9161";Tend="1730";Tstart="1421";shortTE="F";uid="43c3341c-cdb3-4cf7-88b5-36aa055f3228"
WOFM01000191.1	RepeatMasker	DNA	999243	999400	989	-	.	ID="RND-5_FAMILY-4767";Tend="1050";Tstart="888";shortTE="F";uid="607e4a14-43e8-4194-87fa-8fa4799bc9ed"
WOFM01000191.1	RepeatMasker	Unknown	16618	17034	2798	-	.	ID="RND-6_FAMILY-89";Tend="1338";Tstart="902";shortTE="F";uid="49e4f1fd-5b4a-4ba8-9fb3-e14f5bd457ac"
WOFM01000191.1	RepeatMasker	Unknown	96780	96992	885	-	.	ID="RND-5_FAMILY-123";Tend="3195";Tstart="2982";shortTE="F";uid="708eed61-1999-4c6b-9e7f-2c976f0eb78d"
WOFM01000191.1	RepeatMasker	Unknown	499252	499878	2934	-	.	ID="RND-5_FAMILY-2840";Tend="1554";Tstart="921";shortTE="F";uid="9b3e898d-92ce-4fd2-9fc8-d446d897c57b"
WOFM01000191.1	RepeatMasker	Unknown	847050	847373	1146	-	.	ID="RND-1_FAMILY-2";Tend="1866";Tstart="1493";shortTE="F";uid="78db3772-a90a-4560-9871-7aab78b54dd3"
WOFM01000191.1	RepeatMasker	Unknown	1024508	1024662	729	-	.	ID="RND-6_FAMILY-15";Tend="1763";Tstart="1614";shortTE="F";uid="e907e1f9-997b-4766-962f-4bbd783cda5b"
WOFM01000191.1	RepeatMasker	Unknown	113329	113791	2630	-	.	ID="RND-6_FAMILY-2349";Tend="1436";Tstart="976";shortTE="F";uid="c75b7050-7f7b-4e03-92ca-e71e249659ba"
WOFM01000191.1	RepeatMasker	DNA/Sola-1	971389	971597	457	-	.	ID="RND-5_FAMILY-2465";Tend="1706";Tstart="1493";shortTE="F";uid="06496774-b140-43ce-8895-948262cb7616"
WOFM01000191.1	RepeatMasker	Unknown	44934	45298	1450	-	.	ID="RND-1_FAMILY-146";Tend="1234";Tstart="880";shortTE="F";uid="de24006a-624e-4a30-a93d-b1f94b82edb8"
WOFM01000191.1	RepeatMasker	DNA/hAT-Tip100	338248	338695	3529	-	.	ID="RND-6_FAMILY-1730";Tend="2401";Tstart="1955";shortTE="F";uid="06b710c0-c886-4c0a-840b-8463ed9770e7"
WOFM01000191.1	RepeatMasker	Unknown	835037	835754	3035	-	.	ID="RND-1_FAMILY-10";Tend="1761";Tstart="999";shortTE="F";uid="3465ee4e-5487-4695-b935-428dc4b87100"
WOFM01000191.1	RepeatMasker	Unknown	204715	204977	1675	-	.	ID="RND-1_FAMILY-141";Tend="1200";Tstart="940";shortTE="F";uid="3f94f31b-313a-4d5c-a443-2c8bf172c5e0"
WOFM01000191.1	RepeatMasker	Unknown	668699	668944	800	-	.	ID="RND-3_FAMILY-213";Tend="1117";Tstart="872";shortTE="F";uid="95e4ea6d-0787-4212-8510-b6e0cb2a5dfe"
WOFM01000191.1	RepeatMasker	Unknown	115091	115264	1235	-	.	ID="RND-1_FAMILY-534";Tend="1083";Tstart="908";shortTE="F";uid="ab3c05d0-5bf9-4e7f-a310-d33c3f86cfee"
WOFM01000191.1	RepeatMasker	RC/Helitron	537045	537170	753	-	.	ID="RND-6_FAMILY-1517";Tend="1767";Tstart="1627";shortTE="F";uid="aef4dfc6-7a97-48b3-91cf-562826612141"
WOFM01000191.1	RepeatMasker	Unknown	959164	960307	6599	-	.	ID="RND-4_FAMILY-1722";Tend="1720";Tstart="547";shortTE="F";uid="f8ee8af5-1867-4f61-bb2d-e50010db61a5"
WOFM01000191.1	RepeatMasker	Unknown	510781	511476	4942	-	.	ID="RND-5_FAMILY-2131";Tend="2974";Tstart="2269";shortTE="F";uid="ead47078-e7bd-4772-8d31-484410740f96"
WOFM01000191.1	RepeatMasker	Unknown	868056	868846	6426	-	.	ID="RND-1_FAMILY-733";Tend="1735";Tstart="945";shortTE="F";uid="f11b616b-4df6-431f-8945-33d230b74a30"
WOFM01000191.1	RepeatMasker	Unknown	523650	523906	1116	-	.	ID="RND-6_FAMILY-108";Tend="1465";Tstart="1212";shortTE="F";uid="58d746fb-e62a-44bf-ac1f-ca2cc71d1b2b"
WOFM01000191.1	RepeatMasker	Unknown	401655	402514	1291	-	.	ID="RND-1_FAMILY-380";Tend="1776";Tstart="948";shortTE="F";uid="bb4f5bd1-1998-46b0-aaa0-c8bf8bf06859"
WOFM01000191.1	RepeatMasker	Unknown	83121	83269	874	-	.	ID="RND-1_FAMILY-60";Tend="1105";Tstart="943";shortTE="F";uid="e9cc3579-b64b-4ce4-babb-15d3d5f0d8d7"
WOFM01000191.1	RepeatMasker	Unknown	195904	196075	967	-	.	ID="RND-4_FAMILY-1523";Tend="1180";Tstart="980";shortTE="F";uid="c93d29e0-fba6-47d1-9c41-3fdf04be6c6b"
WOFM01000191.1	RepeatMasker	DNA/CMC-EnSpm	854246	855205	4811	-	.	ID="RND-6_FAMILY-476";Tend="1889";Tstart="920";shortTE="F";uid="55189462-584e-4124-9c64-43cf93790188"
WOFM01000191.1	RepeatMasker	Unknown	951751	952399	3408	-	.	ID="RND-1_FAMILY-387";Tend="1667";Tstart="982";shortTE="F";uid="e8a8ebf9-e8b5-403f-8949-b0073c6fdccd"
WOFM01000191.1	RepeatMasker	Unknown	52453	52797	991	-	.	ID="RND-1_FAMILY-39";TEgroup="ctg_100%7CRND-1_FAMILY-39%7C1";Tend="1592";Tstart="1022";shortTE="F";uid="92428f93-eb6d-4c43-b64d-7c9fd3a33bf3"
WOFM01000191.1	RepeatMasker	DNA	938093	938444	1280	-	.	ID="RND-5_FAMILY-3205";Tend="1094";Tstart="754";shortTE="F";uid="d12cf0b1-0676-4f28-8aec-37ce7e9f760f"
WOFM01000191.1	RepeatMasker	LTR/Copia	790741	790957	718	-	.	ID="RND-4_FAMILY-551";Tend="3460";Tstart="3235";shortTE="F";uid="97ab79ed-3289-4b7f-bd44-e72ecf5d7bcc"
WOFM01000191.1	RepeatMasker	Unknown	664231	664411	592	-	.	ID="RND-6_FAMILY-5871";Tend="1143";Tstart="973";shortTE="F";uid="8065e86d-b2df-447a-a485-eb63021b308a"
WOFM01000191.1	RepeatMasker	Unknown	477734	477918	1289	-	.	ID="RND-1_FAMILY-233";Tend="1481";Tstart="1297";shortTE="F";uid="59fb3ef2-b130-4fed-809e-d08b3810a607"
WOFM01000191.1	RepeatMasker	Unknown	785878	786172	404	-	.	ID="RND-1_FAMILY-34";Tend="1572";Tstart="1255";shortTE="F";uid="872a5fa8-47ef-4bc4-9cdd-552c0e300fd0"
WOFM01000191.1	RepeatMasker	LINE/R2-NeSL	350039	350205	682	-	.	ID="RND-3_FAMILY-38";Tend="1475";Tstart="1323";shortTE="F";uid="b4e4ca28-fdc0-4524-b6cf-443098efc4d8"
WOFM01000191.1	RepeatMasker	Unknown	1029253	1029558	1906	-	.	ID="RND-1_FAMILY-58";Tend="1256";Tstart="956";shortTE="F";uid="831bf071-9e73-4579-9b4a-3f739b2cf55f"
WOFM01000191.1	RepeatMasker	Unknown	778027	778347	638	-	.	ID="RND-1_FAMILY-95";Tend="1698";Tstart="1386";shortTE="F";uid="efe68cfe-376b-4c94-b2f8-a1666dabfcef"
WOFM01000191.1	RepeatMasker	Unknown	70575	70734	713	-	.	ID="RND-4_FAMILY-454";Tend="838";Tstart="674";shortTE="F";uid="1c0bd8f5-47a7-428a-b827-0447b9c63124"
WOFM01000191.1	RepeatMasker	Unknown	1043994	1044303	2429	-	.	ID="RND-1_FAMILY-562";Tend="1194";Tstart="883";shortTE="F";uid="df016c8a-ada3-4094-a2e1-5e0bfdeeec0c"
WOFM01000191.1	RepeatMasker	Unknown	127250	128107	3959	-	.	ID="RND-2_FAMILY-36";Tend="1640";Tstart="777";shortTE="F";uid="24ab969c-4e56-417a-a336-12ed3bcfbb8f"
WOFM01000191.1	RepeatMasker	Unknown	138583	138705	924	-	.	ID="RND-5_FAMILY-1089";Tend="988";Tstart="866";shortTE="F";uid="e8bccae6-66c6-475b-b0ee-af4c51f39617"
WOFM01000191.1	RepeatMasker	LTR/Gypsy	741593	742169	4582	-	.	ID="RND-6_FAMILY-1390";Tend="9348";Tstart="8767";shortTE="F";uid="6994a01f-630c-43d4-a84d-5d34897fba58"
WOFM01000191.1	RepeatMasker	LTR/Gypsy	600841	601408	940	-	.	ID="RND-5_FAMILY-1656";Tend="1535";Tstart="958";shortTE="F";uid="1b0300bc-703f-47c2-9dff-c5ba04d137b3"
WOFM01000191.1	RepeatMasker	Unknown	508353	509141	4799	-	.	ID="RND-6_FAMILY-768";Tend="1767";Tstart="976";shortTE="F";uid="5c4648d8-e93b-43d3-89a7-ff18bd8ec0ea"
WOFM01000191.1	RepeatMasker	DNA/TcMar-Tigger	85693	86119	1703	-	.	ID="RND-4_FAMILY-568";Tend="1322";Tstart="863";shortTE="F";uid="42b7c755-c32c-49b5-836c-5df80f6b664c"
WOFM01000191.1	RepeatMasker	Unknown	667497	667700	778	-	.	ID="RND-1_FAMILY-139";Tend="1770";Tstart="1540";shortTE="F";uid="4275b07e-26fd-4a1e-96bd-01d4bfb6cc84"
WOFM01000191.1	RepeatMasker	Unknown	245125	245603	2933	-	.	ID="RND-1_FAMILY-1126";Tend="1436";Tstart="936";shortTE="F";uid="b5561a17-1941-4391-ab37-e5c7a5404f2e"
WOFM01000191.1	RepeatMasker	Unknown	436301	436450	864	-	.	ID="RND-1_FAMILY-48";Tend="982";Tstart="831";shortTE="F";uid="81a47b24-0cf4-4509-86bf-5870b1f0e534"
WOFM01000191.1	RepeatMasker	Unknown	446624	446916	1347	-	.	ID="RND-1_FAMILY-139";Tend="1547";Tstart="995";shortTE="F";uid="28527e6f-9036-4ca9-b5f2-e79a05a3ceb1"
WOFM01000191.1	RepeatMasker	Unknown	717762	718472	4910	-	.	ID="RND-5_FAMILY-1023";Tend="2039";Tstart="1346";shortTE="F";uid="14a6f2bd-9670-403f-8510-fff25f43a0ae"
WOFM01000191.1	RepeatMasker	Unknown	904031	904195	491	-	.	ID="RND-6_FAMILY-5102";Tend="2289";Tstart="2135";shortTE="F";uid="e7fa0c3b-6b89-44cd-8ae9-434311806900"
WOFM01000191.1	RepeatMasker	Unknown	192638	192956	1038	-	.	ID="RND-6_FAMILY-3480";Tend="1304";Tstart="989";shortTE="F";uid="887a0ff6-f64e-4040-abe5-df78064f93f6"
WOFM01000191.1	RepeatMasker	Unknown	169954	170366	2841	-	.	ID="RND-6_FAMILY-3357";Tend="1420";Tstart="976";shortTE="F";uid="2d5e961a-fbb6-47b2-99bf-a7b686a5600d"
WOFM01000191.1	RepeatMasker	DNA/Crypton-I	648381	648713	1407	-	.	ID="RND-4_FAMILY-334";Tend="1688";Tstart="1358";shortTE="F";uid="e054aaab-918c-44fd-9984-d1649840c8db"
WOFM01000191.1	RepeatMasker	Unknown	616408	616625	1476	-	.	ID="RND-5_FAMILY-2694";Tend="1146";Tstart="929";shortTE="F";uid="7915ac17-2065-48b5-9085-1fc3c9ca512c"
WOFM01000191.1	RepeatMasker	Unknown	299785	299971	1097	-	.	ID="RND-1_FAMILY-175";Tend="1044";Tstart="866";shortTE="F";uid="caadf0dd-3101-400c-9754-af3a6010dbcc"
WOFM01000191.1	RepeatMasker	DNA/Academ-1	492447	492918	661	-	.	ID="RND-4_FAMILY-1498";Tend="2000";Tstart="1541";shortTE="F";uid="8f9b6ed1-a649-432f-8dbc-8f6f8073b443"
WOFM01000191.1	RepeatMasker	DNA/hAT-Ac	723963	724593	578	-	.	ID="RND-6_FAMILY-7182";Tend="1534";Tstart="921";shortTE="F";uid="f11d11a6-16ab-487b-be1b-33dd70413432"
WOFM01000191.1	RepeatMasker	RC/Helitron	721586	721793	932	-	.	ID="RND-4_FAMILY-618";Tend="1470";Tstart="1263";shortTE="F";uid="c7e3d5aa-84a4-45be-9e64-7399164e7c30"
WOFM01000191.1	RepeatMasker	Unknown	593028	593404	601	-	.	ID="RND-1_FAMILY-455";Tend="1130";Tstart="752";shortTE="F";uid="fb122496-d66a-4f98-981a-6f94504e1ade"
WOFM01000191.1	RepeatMasker	DNA/Academ-1	91310	91466	648	-	.	ID="RND-5_FAMILY-1102";Tend="1454";Tstart="1277";shortTE="F";uid="809d0b44-0d82-4cef-9639-25c49119a011"
WOFM01000191.1	RepeatMasker	LINE/R2-NeSL	1045941	1046210	1901	-	.	ID="RND-3_FAMILY-38";Tend="1215";Tstart="940";shortTE="F";uid="bf287dde-ef01-4177-962d-6ff2bb9a46b9"
WOFM01000191.1	RepeatMasker	Unknown	666509	666995	3162	-	.	ID="RND-6_FAMILY-1576";Tend="1428";Tstart="946";shortTE="F";uid="38310b2d-eb9f-4f5a-a59f-7a8d68a5666e"
WOFM01000191.1	RepeatMasker	Unknown	931040	931326	1531	-	.	ID="RND-4_FAMILY-411";Tend="1297";Tstart="1010";shortTE="F";uid="fc1a39ee-f40a-41a0-8a8a-c9a6e90ac042"
WOFM01000191.1	RepeatMasker	Unknown	243862	244096	933	-	.	ID="RND-4_FAMILY-859";Tend="1170";Tstart="951";shortTE="F";uid="0390a4fa-0d84-4a78-bcdd-0b1ffc3759df"
WOFM01000191.1	RepeatMasker	Unknown	142657	143460	5142	-	.	ID="RND-1_FAMILY-1";Tend="2059";Tstart="1208";shortTE="F";uid="cbdfe804-efec-4859-abfc-fba63b85bf30"
WOFM01000191.1	RepeatMasker	LTR/Gypsy	350560	351433	4489	-	.	ID="RND-1_FAMILY-115";Tend="1322";Tstart="445";shortTE="F";uid="f4fb7def-40d1-49a4-ae2f-9c2eb2c874f5"
WOFM01000191.1	RepeatMasker	Unknown	854124	854248	697	-	.	ID="RND-6_FAMILY-642";Tend="1173";Tstart="1038";shortTE="F";uid="4216f6e6-d70a-4de9-8aa1-6f2d6a3e8098"
WOFM01000191.1	RepeatMasker	Unknown	775085	775602	1706	-	.	ID="RND-4_FAMILY-2537";Tend="1689";Tstart="1296";shortTE="F";uid="223c2a77-7516-4163-9597-f0bba0551956"
WOFM01000191.1	RepeatMasker	LTR/Gypsy	331830	332495	5119	-	.	ID="RND-6_FAMILY-42";Tend="8906";Tstart="8241";shortTE="F";uid="c277db14-83c3-485e-b5ad-df1dada7c8a8"
WOFM01000191.1	RepeatMasker	Unknown	846177	846606	2526	-	.	ID="RND-6_FAMILY-9161";Tend="1744";Tstart="1326";shortTE="F";uid="c97a39f2-0718-480d-b421-e285ec841d9c"
WOFM01000191.1	RepeatMasker	DNA/Academ-1	579092	579226	486	-	.	ID="RND-1_FAMILY-243";Tend="1831";Tstart="1698";shortTE="F";uid="260f2ad4-8e09-421d-aca7-bbc3e85e9b88"
WOFM01000191.1	RepeatMasker	Unknown	907527	907688	1085	-	.	ID="RND-1_FAMILY-175";Tend="1046";Tstart="886";shortTE="F";uid="c6427d70-8398-4950-b0da-645b459db271"
WOFM01000191.1	RepeatMasker	Unknown	204972	205217	2011	-	.	ID="RND-1_FAMILY-396";Tend="1140";Tstart="896";shortTE="F";uid="9ea1369c-a95f-4871-b953-317c3ec0c599"
WOFM01000191.1	RepeatMasker	Unknown	864640	864838	826	-	.	ID="RND-1_FAMILY-435";Tend="1138";Tstart="960";shortTE="F";uid="60fe01c5-edb1-43c2-8e8b-0d8e8ec5ede3"
WOFM01000191.1	RepeatMasker	Unknown	32838	33096	915	-	.	ID="RND-6_FAMILY-6909";Tend="1241";Tstart="936";shortTE="F";uid="7c10f4ce-0a8a-475b-9594-de13ed79270b"
WOFM01000191.1	RepeatMasker	Unknown	915906	916066	1177	-	.	ID="RND-1_FAMILY-679";Tend="1078";Tstart="917";shortTE="F";uid="1c5aef17-ca18-4d7a-9bb9-63ff5ee47276"
WOFM01000191.1	RepeatMasker	Unknown	248142	248310	971	-	.	ID="RND-5_FAMILY-1007";Tend="890";Tstart="722";shortTE="F";uid="28960c79-8829-4098-9504-cfda79f3a3a4"
WOFM01000191.1	RepeatMasker	Unknown	707734	708846	710	-	.	ID="RND-5_FAMILY-190";TEgroup="ctg_100%7CRND-5_FAMILY-190%7C1";Tend="2568";Tstart="1024";shortTE="F";uid="e21a2e1f-e41b-4937-9b65-39273b56d3e1"
WOFM01000191.1	RepeatMasker	Unknown	774276	774802	2381	-	.	ID="RND-3_FAMILY-526";Tend="1464";Tstart="957";shortTE="F";uid="4f54e561-7025-4cd0-9061-4cd6772e6112"
WOFM01000191.1	RepeatMasker	Unknown	494671	495026	2102	-	.	ID="RND-6_FAMILY-7056";Tend="1288";Tstart="912";shortTE="F";uid="6b515da1-7e03-454c-8ab7-1d577659a7a2"
WOFM01000191.1	RepeatMasker	Unknown	262239	262389	474	-	.	ID="RND-5_FAMILY-129";Tend="1318";Tstart="1150";shortTE="F";uid="13c47012-ca41-4ccb-80ca-9f98be2b37cc"
WOFM01000191.1	RepeatMasker	Unknown	532136	532864	4361	-	.	ID="RND-6_FAMILY-1182";Tend="1771";Tstart="1001";shortTE="F";uid="1bc0f723-6182-4523-89d7-9e4c7abaaacc"
WOFM01000191.1	RepeatMasker	Unknown	5211	5585	3059	-	.	ID="RND-1_FAMILY-396";Tend="1271";Tstart="897";shortTE="F";uid="c6ac73b7-2bad-4f35-9ba4-f23c9e305c61"
WOFM01000191.1	RepeatMasker	Unknown	1028437	1028594	1052	-	.	ID="RND-1_FAMILY-884";Tend="1251";Tstart="1076";shortTE="F";uid="570520fb-b934-4afe-88ec-3a640013d5ff"
WOFM01000191.1	RepeatMasker	LTR/Gypsy	511618	512085	3349	-	.	ID="RND-1_FAMILY-378";Tend="11447";Tstart="10978";shortTE="F";uid="2205fea3-ff07-4d68-b19d-16805a9bf34d"
WOFM01000191.1	RepeatMasker	Unknown	478453	478942	1901	-	.	ID="RND-6_FAMILY-4852";Tend="1001";Tstart="528";shortTE="F";uid="b3525871-a94c-4a3e-8272-8b48231ffa15"
WOFM01000191.1	RepeatMasker	DNA/Ginger-2	419967	420099	423	-	.	ID="RND-4_FAMILY-572";Tend="950";Tstart="843";shortTE="F";uid="2ba6766d-7876-441e-ba66-406caf71a124"
WOFM01000191.1	RepeatMasker	Unknown	282403	282627	1762	-	.	ID="RND-1_FAMILY-1111";Tend="1242";Tstart="982";shortTE="F";uid="9c6f8a1b-e2a0-4757-81ae-c15fd09d9dcb"
WOFM01000191.1	RepeatMasker	Unknown	733267	733702	2008	-	.	ID="RND-1_FAMILY-146";Tend="1316";Tstart="880";shortTE="F";uid="d97dd3cc-6f65-41e8-b74a-b44eec7462c9"
WOFM01000191.1	RepeatMasker	Unknown	530267	530616	1175	-	.	ID="RND-1_FAMILY-208";Tend="1379";Tstart="1027";shortTE="F";uid="1d6d896c-a774-4d53-a863-8ef413efdd49"
WOFM01000191.1	RepeatMasker	Unknown	614407	614923	2351	-	.	ID="RND-6_FAMILY-3407";Tend="1494";Tstart="980";shortTE="F";uid="d82fd17f-376f-413c-90d4-f70d9308cc30"
WOFM01000191.1	RepeatMasker	Unknown	209188	209693	3038	-	.	ID="RND-1_FAMILY-258";Tend="1679";Tstart="1180";shortTE="F";uid="4ed813c2-ba2d-40f0-8046-160c4c78d8a1"
WOFM01000191.1	RepeatMasker	DNA/TcMar-Fot1	483009	483395	2501	-	.	ID="RND-1_FAMILY-574";Tend="1886";Tstart="1502";shortTE="F";uid="7d44263e-4ed6-4e6b-8ed5-7b8dd1aa3367"
WOFM01000191.1	RepeatMasker	Unknown	835929	836475	3133	-	.	ID="RND-1_FAMILY-933";Tend="1483";Tstart="934";shortTE="F";uid="daab926e-c351-4196-b343-67831b829784"
WOFM01000191.1	RepeatMasker	RC/Helitron	226807	227133	778	-	.	ID="RND-5_FAMILY-2792";Tend="1854";Tstart="1535";shortTE="F";uid="47573432-fc97-452d-9c96-18f4652ac95c"
WOFM01000191.1	RepeatMasker	RC/Helitron	796859	797105	823	-	.	ID="RND-5_FAMILY-2792";Tend="1788";Tstart="1538";shortTE="F";uid="9c1d45cc-c7ad-4a54-977a-884fadeb79ca"
WOFM01000191.1	RepeatMasker	Unknown	54850	55282	2307	-	.	ID="RND-1_FAMILY-34";Tend="1800";Tstart="1378";shortTE="F";uid="c8a07dce-b969-462c-bad8-8e0393e299ea"
WOFM01000191.1	RepeatMasker	Unknown	839051	839365	1183	-	.	ID="RND-4_FAMILY-1923";Tend="1289";Tstart="967";shortTE="F";uid="7393f132-68b7-42a3-8cff-d74da325c8b3"
WOFM01000191.1	RepeatMasker	Unknown	436681	436962	1792	-	.	ID="RND-5_FAMILY-4056";Tend="1395";Tstart="1115";shortTE="F";uid="7d8092f7-7175-492e-932e-295405434257"
WOFM01000191.1	RepeatMasker	Unknown	186550	188343	5694	-	.	ID="RND-1_FAMILY-1107";TEgroup="ctg_100%7CRND-1_FAMILY-1107%7C1";Tend="3210";Tstart="779";shortTE="F";uid="a9c6c0d8-5c8a-4104-a560-0eb14416fecc"
WOFM01000191.1	RepeatMasker	Unknown	522654	523309	2355	-	.	ID="RND-1_FAMILY-7";Tend="2899";Tstart="2262";shortTE="F";uid="20824e67-535e-4c60-af07-041c58c7f069"
WOFM01000191.1	RepeatMasker	Unknown	681741	681880	402	-	.	ID="RND-3_FAMILY-213";Tend="1239";Tstart="1105";shortTE="F";uid="f4995cf7-cda0-48d4-a16d-0e2f80921584"
WOFM01000191.1	RepeatMasker	Unknown	836489	836812	1515	-	.	ID="RND-5_FAMILY-2147";Tend="1556";Tstart="1221";shortTE="F";uid="d689fff2-579f-4f2f-9c19-b5467584392e"
WOFM01000191.1	RepeatMasker	Unknown	28427	28718	1176	-	.	ID="RND-1_FAMILY-468";Tend="5609";Tstart="5325";shortTE="F";uid="565fedb6-f3ad-4b21-b743-fb33eff22384"
WOFM01000191.1	RepeatMasker	Unknown	151605	151972	2276	-	.	ID="RND-6_FAMILY-4558";Tend="1493";Tstart="1109";shortTE="F";uid="5585a780-def8-4e18-b8bb-674ec7b079cb"
WOFM01000191.1	RepeatMasker	Unknown	152138	152321	973	-	.	ID="RND-6_FAMILY-4558";Tend="933";Tstart="751";shortTE="F";uid="fe877049-50b4-41d2-9970-1b5597ec94ee"
WOFM01000191.1	RepeatMasker	DNA/TcMar-Tigger	168592	168936	1363	-	.	ID="RND-1_FAMILY-654";Tend="1374";Tstart="1010";shortTE="F";uid="a45adefc-6722-4ea8-ae53-4bf8450d323b"
WOFM01000191.1	RepeatMasker	Unknown	60633	60905	1607	-	.	ID="RND-1_FAMILY-306";Tend="1221";Tstart="920";shortTE="F";uid="949a6e36-514c-4666-a7e9-651cabd9107d"
WOFM01000191.1	RepeatMasker	DNA/Crypton-I	1055643	1056092	2295	-	.	ID="RND-1_FAMILY-30";Tend="1863";Tstart="1411";shortTE="F";uid="3dffa296-1d05-4631-bb60-5013ed97844f"
WOFM01000191.1	RepeatMasker	RC/Helitron	212190	212887	2671	-	.	ID="RND-1_FAMILY-466";Tend="1543";Tstart="823";shortTE="F";uid="fb6ea542-7f44-4269-8e2f-f82065bcd0de"
WOFM01000191.1	RepeatMasker	Unknown	414713	415059	764	-	.	ID="RND-4_FAMILY-411";Tend="1194";Tstart="842";shortTE="F";uid="2da479a0-cea3-442c-bb4c-80eeba0ab2a8"
WOFM01001407.1	RepeatMasker	Unknown	11344	11729	520	+	.	ID="RND-1_FAMILY-6";Tend="1560";Tstart="1185";shortTE="F";uid="fa872ec8-7950-4197-87f8-6f3527d1605d"
WOFM01001407.1	RepeatMasker	Unknown	15693	15805	537	+	.	ID="RND-6_FAMILY-9161";Tend="1013";Tstart="925";shortTE="F";uid="e4326b41-1b1a-4b6d-b8ac-9ee4b464baf8"
WOFM01001407.1	RepeatMasker	Unknown	19408	19622	659	+	.	ID="RND-5_FAMILY-1186";Tend="1208";Tstart="991";shortTE="F";uid="445cfc13-0200-4210-abc2-d84384ed316d"
WOFM01001407.1	RepeatMasker	RC/Helitron	3950	4121	508	+	.	ID="RND-1_FAMILY-1113";Tend="1626";Tstart="1451";shortTE="F";uid="a956c5cf-1320-4f97-88a3-ebb2a4d7f777"
WOFM01001407.1	RepeatMasker	RC/Helitron	19523	19677	481	+	.	ID="RND-5_FAMILY-2749";Tend="1242";Tstart="1089";shortTE="F";uid="57c74bf8-af58-4431-9969-64aa7cc064cc"
WOFM01001407.1	RepeatMasker	LTR/Gypsy	7430	7685	518	+	.	ID="RND-6_FAMILY-7355";Tend="542";Tstart="288";shortTE="F";uid="34660526-77d9-420e-a7f1-74ff73880254"
WOFM01001407.1	RepeatMasker	Unknown	5280	5625	1669	+	.	ID="RND-1_FAMILY-306";Tend="1227";Tstart="921";shortTE="F";uid="e3d29b41-73b8-41a4-81f3-e5ace76afb07"
WOFM01001407.1	RepeatMasker	Unknown	6665	6814	1072	+	.	ID="RND-6_FAMILY-9161";Tend="930";Tstart="782";shortTE="F";uid="a8fccf3e-5803-4c17-8331-b73212256b4c"
WOFM01001407.1	RepeatMasker	Unknown	8194	8649	1316	+	.	ID="RND-2_FAMILY-36";Tend="1646";Tstart="1195";shortTE="F";uid="2d4aed62-332f-46b8-aa4f-8390e7d4b56d"
WOFM01001407.1	RepeatMasker	Unknown	4917	5158	1229	+	.	ID="RND-6_FAMILY-2831";Tend="1233";Tstart="1013";shortTE="F";uid="67189cc2-cd56-4cbf-9dcc-0453a32190ca"
WOFM01001407.1	RepeatMasker	Unknown	19454	19649	515	-	.	ID="RND-1_FAMILY-1067";Tend="952";Tstart="752";shortTE="F";uid="fc498e4d-0f5a-4330-8b8c-63f71e42baf3"
WOFM01001407.1	RepeatMasker	Unknown	19262	19412	804	-	.	ID="RND-5_FAMILY-2840";Tend="1493";Tstart="1344";shortTE="F";uid="d8a45666-0cbb-43ea-9fc3-10d797f61110"
WOFM01001407.1	RepeatMasker	Unknown	774	994	1246	-	.	ID="RND-1_FAMILY-1054";Tend="842";Tstart="612";shortTE="F";uid="c95a5d49-0657-4f9e-87eb-f3831239caf5"
WOFM01001407.1	RepeatMasker	Unknown	1100	2491	5293	-	.	ID="RND-1_FAMILY-738";Tend="1888";Tstart="492";shortTE="F";uid="acaa8d14-6742-4c8d-a6d1-f02b29c86409"
WOFM01001407.1	RepeatMasker	Unknown	15805	15992	1116	-	.	ID="RND-6_FAMILY-2894";Tend="1170";Tstart="974";shortTE="F";uid="5f007a89-fc25-4ff5-ae3b-a2b4b1f3bdcf"
WOFM01001407.1	RepeatMasker	DNA/P	10826	15763	649	-	.	ID="RND-6_FAMILY-4028";TEgroup="ctg_1000%7CRND-6_FAMILY-4028%7C1";Tend="4938";Tstart="444";shortTE="F";uid="255af285-ed9b-4f8f-b89b-d6d2d3293ad0"
WOFM01001407.1	RepeatMasker	Unknown	4112	4832	3984	-	.	ID="RND-4_FAMILY-84";Tend="1878";Tstart="1205";shortTE="F";uid="90a789ed-db4e-40f3-ae23-07874825bf41"
WOFM01001407.1	RepeatMasker	RC/Helitron	18700	19264	3058	-	.	ID="RND-4_FAMILY-618";Tend="1496";Tstart="901";shortTE="F";uid="192e570c-22e4-47f2-8e40-324931c11331"
WOFM01001408.1	RepeatMasker	Unknown	1	8757	71510	+	.	ID="RND-5_FAMILY-536";Tend="7725";Tstart="1";shortTE="F";uid="ec2b3cfb-e21e-4dc7-bd57-9d0e542960d7"
WOFM01001410.1	RepeatMasker	Unknown	3141	3397	817	+	.	ID="RND-6_FAMILY-2391";Tend="852";Tstart="602";shortTE="F";uid="3bffbef4-7b7e-4ef4-b997-90d67c434aab"
WOFM01001410.1	RepeatMasker	LTR/Gypsy	2032	2518	2189	+	.	ID="RND-5_FAMILY-1723";Tend="6984";Tstart="6500";shortTE="F";uid="76c5420b-1cac-4380-950b-3b95e3939854"
WOFM01001410.1	RepeatMasker	Unknown	12249	12457	1022	+	.	ID="RND-5_FAMILY-647";Tend="1197";Tstart="1010";shortTE="F";uid="8c421440-1f3f-424e-82a2-9b9ab101f6f7"
WOFM01001410.1	RepeatMasker	Unknown	9211	9394	1014	+	.	ID="RND-5_FAMILY-816";Tend="1361";Tstart="1179";shortTE="F";uid="7122cded-dbec-4c0e-8442-64f1241214e4"
[truncated: 517,038 more rows]
