# Supplementary material for: Transposon accumulation at xenobiotic gene family loci in aphids
Source: Genome Res. 2023 Oct;33(10):1718–33. doi: 10.1101/gr.277820.123 (PMC10691553; doi:10.1101/gr.277820.123)
Supplement: Supplement 13 [file Supplemental_File_S2.tar.gz › Supplemental_File_S2/aphisGossypii.filteredRepeats.gff]

CM035051.1	RepeatMasker	Retroposon?	21144053	21144350	578	+	.	ID="SINE2-1_AP";Tend="977";Tstart="687";shortTE="F";uid="08029d29-aa18-4667-b9c2-df4bdb0bf859"
CM035051.1	RepeatMasker	DNA	64843912	64844255	955	+	.	ID="TTAA7_AP";Tend="434";Tstart="54";shortTE="F";uid="1a945258-bd56-4426-8c4c-9d956a830618"
CM035051.1	RepeatMasker	Retroposon?	75605080	75605293	2323	+	.	ID="RND-4_FAMILY-187";Tend="777";Tstart="383";shortTE="F";uid="f605a01a-10ca-445b-a6f1-6340c446a9da"
CM035051.1	RepeatMasker	DNA/MULE-MuDR	36034087	36034203	481	+	.	ID="RND-5_FAMILY-2870";Tend="828";Tstart="716";shortTE="F";uid="b84613f6-95e1-4fd6-97f5-a813c17c8fd5"
CM035051.1	RepeatMasker	Unknown	66194281	66194561	595	+	.	ID="RND-5_FAMILY-3289";Tend="1190";Tstart="872";shortTE="F";uid="65729f64-f507-479a-baaf-50273b2172a2"
CM035051.1	RepeatMasker	DNA	73223531	73223700	666	+	.	ID="RND-5_FAMILY-1720";Tend="2002";Tstart="1823";shortTE="F";uid="a1b0f198-bb41-4844-b8fb-b592c1a20608"
CM035051.1	RepeatMasker	Retroposon?	19139463	19139643	545	+	.	ID="SINE2-2_AP";Tend="193";Tstart="1";shortTE="F";uid="919218e1-cca6-482b-a715-31b15c8c002d"
CM035051.1	RepeatMasker	DNA	1721660	1721987	564	+	.	ID="TTAA3_AP";Tend="370";Tstart="45";shortTE="F";uid="3dc6c2d5-ab3f-49e8-9f7f-5102243f1055"
CM035051.1	RepeatMasker	DNA/TcMar-Mariner	5635882	5636117	637	+	.	ID="MARINER-19_SIN";Tend="426";Tstart="182";shortTE="F";uid="0557af73-0b2f-43bd-b33e-9fa32e2c06c0"
CM035051.1	RepeatMasker	DNA	51722923	51723061	918	+	.	ID="DNA-TTAA-1_AP";Tend="423";Tstart="283";shortTE="F";uid="122e30b9-e117-4e4a-9d63-8c8cc8a24cdf"
CM035051.1	RepeatMasker	Unknown	49519260	49519580	1317	+	.	ID="RND-6_FAMILY-28406";Tend="1266";Tstart="880";shortTE="F";uid="49276e2d-ecf4-4144-8ba6-4fb383411125"
CM035051.1	RepeatMasker	DNA	38266748	38266898	457	+	.	ID="DNA4-3_AP";Tend="521";Tstart="377";shortTE="F";uid="c9f1c302-09e4-4d8a-8624-ea8cf9d27a21"
CM035051.1	RepeatMasker	DNA	27382942	27383080	461	+	.	ID="dna4-2_ap";Tend="762";Tstart="599";shortTE="F";uid="9a3a9a2f-4208-42f6-9754-48f4a39e46f4"
CM035051.1	RepeatMasker	DNA/TcMar-Tc1	13271364	13271493	452	+	.	ID="MARINER-N22_AG";Tend="186";Tstart="58";shortTE="F";uid="6987807d-270c-442b-9d38-54ee05201e7f"
CM035051.1	RepeatMasker	LTR/Pao	21584493	21586197	931	+	.	ID="BEL3-I_AP";Tend="4736";Tstart="3038";shortTE="F";uid="733ad84a-1b1a-4f66-b5a9-470d53c4e895"
CM035051.1	RepeatMasker	DNA	86423727	86424232	487	+	.	ID="dna4-2_ap";TEgroup="ctg_1%7Cdna4-2_ap%7C15";Tend="769";Tstart="25";shortTE="F";uid="35219944-5976-474f-abfe-4d8590a5a52f"
CM035051.1	RepeatMasker	DNA	72530524	72530901	2367	+	.	ID="DNA4-3_AP";Tend="376";Tstart="3";shortTE="F";uid="190cc1fc-3dae-43f5-aec0-af8fe8393af4"
CM035051.1	RepeatMasker	DNA/Kolobok-E	79857400	79857587	641	+	.	ID="KOLOBOKE-2_AP";Tend="1290";Tstart="1114";shortTE="F";uid="7b372e4a-bb38-451e-b9f6-a16b3527bffa"
CM035051.1	RepeatMasker	DNA	70769970	70770258	569	+	.	ID="dna4-1_ap";Tend="762";Tstart="465";shortTE="F";uid="f706bfa7-0743-4bf0-b9d1-3c4d97151cb5"
CM035051.1	RepeatMasker	Retroposon?	64386456	64387085	2425	+	.	ID="RND-6_FAMILY-2587";Tend="1455";Tstart="835";shortTE="F";uid="2d1936cc-bf10-4214-a0a1-e385865258ad"
CM035051.1	RepeatMasker	Retroposon?	58237578	58237943	2034	+	.	ID="RND-6_FAMILY-6697";Tend="3379";Tstart="3012";shortTE="F";uid="c8e6e2c5-0b23-4332-8b04-ed363e74c875"
CM035051.1	RepeatMasker	DNA/hAT-hAT19	50259003	50259729	4780	+	.	ID="RND-6_FAMILY-1197";Tend="1681";Tstart="960";shortTE="F";uid="cd631658-05d6-400c-804e-cff287adbd5d"
CM035051.1	RepeatMasker	DNA	13624745	13624939	1105	+	.	ID="DNA-TTAA-1_AP";Tend="406";Tstart="207";shortTE="F";uid="087e2029-fdd7-46fa-9510-838a66c5b48a"
CM035051.1	RepeatMasker	DNA/MULE-MuDR	55473359	55473512	777	+	.	ID="DNA8-110_AP";Tend="201";Tstart="50";shortTE="F";uid="2b3a81b7-bc05-45fc-bdb7-ed7feac1bee1"
CM035051.1	RepeatMasker	Unknown	23874176	23874702	2212	+	.	ID="RND-1_FAMILY-30";Tend="1279";Tstart="729";shortTE="F";uid="9df2f9cb-5322-458e-a570-91e31530490f"
CM035051.1	RepeatMasker	DNA/Ginger-1	40143466	40143753	401	+	.	ID="RND-6_FAMILY-6119";Tend="1913";Tstart="1641";shortTE="F";uid="2023202e-b26b-4cce-b2ee-4f17c32a7f5e"
CM035051.1	RepeatMasker	DNA	70897612	70897821	431	+	.	ID="DNA4-3_AP";Tend="546";Tstart="354";shortTE="F";uid="1f17f9ed-eec9-466a-83e9-a377242ee658"
CM035051.1	RepeatMasker	DNA/hAT-Charlie	87647542	87647755	1601	+	.	ID="RND-1_FAMILY-203";Tend="1117";Tstart="907";shortTE="F";uid="b35bdb6b-d3c3-4194-bb1b-29dfed18901b"
CM035051.1	RepeatMasker	DNA/MULE-MuDR	10332590	10333035	1682	+	.	ID="RND-6_FAMILY-3577";Tend="1324";Tstart="897";shortTE="F";uid="b4ae7d4b-6197-45e2-963e-20bfb1ddb1f8"
CM035051.1	RepeatMasker	Retroposon?	82486607	82486918	1567	+	.	ID="RND-6_FAMILY-6697";Tend="3379";Tstart="3055";shortTE="F";uid="c41b6ebc-280f-4606-9ec1-c90afe7e299d"
CM035051.1	RepeatMasker	DNA/MULE-MuDR	34256546	34257123	3604	+	.	ID="RND-6_FAMILY-1736";Tend="960";Tstart="303";shortTE="F";uid="1844b63b-a486-41b1-8f03-f1a1054901af"
CM035051.1	RepeatMasker	Retroposon?	18889819	18891172	6296	+	.	ID="RND-6_FAMILY-1728";Tend="1998";Tstart="296";shortTE="F";uid="ce8d38c2-91e6-4e45-8fc8-06c2558a6e42"
CM035051.1	RepeatMasker	Unknown	8135980	8136466	715	+	.	ID="RND-1_FAMILY-1";Tend="4928";Tstart="4434";shortTE="F";uid="b82400b3-fe89-442f-bd9c-ee15466be418"
CM035051.1	RepeatMasker	RC/Helitron	46749864	46750032	1258	+	.	ID="RND-1_FAMILY-170";Tend="8950";Tstart="8781";shortTE="F";uid="eac6b583-d070-464d-ab11-5437b95f2f3e"
CM035051.1	RepeatMasker	DNA/MULE-MuDR	56932439	56932660	1080	+	.	ID="MUDR10X_AP";Tend="214";Tstart="3";shortTE="F";uid="c1afc772-a854-490f-b907-1e6c52cef866"
CM035051.1	RepeatMasker	Unknown	51147639	51149157	1795	+	.	ID="RND-1_FAMILY-197";Tend="2589";Tstart="990";shortTE="F";uid="2eb46c42-f899-4938-bb75-1a9c4e4cc233"
CM035051.1	RepeatMasker	Retroposon?	48937719	48938210	1857	+	.	ID="RND-6_FAMILY-2587";Tend="1245";Tstart="758";shortTE="F";uid="c5dd7017-2d7f-4324-b407-884d31df18e0"
CM035051.1	RepeatMasker	Retroposon?	87414283	87414564	1325	+	.	ID="RND-6_FAMILY-6697";Tend="3379";Tstart="3105";shortTE="F";uid="5aa68d60-84b3-47d7-8af3-e33336db37e4"
CM035051.1	RepeatMasker	Retroposon?	556199	556526	2398	+	.	ID="RND-6_FAMILY-6697";Tend="3379";Tstart="3047";shortTE="F";uid="a4ac38da-01cf-4dbd-9be9-2d47bb492d26"
CM035051.1	RepeatMasker	Unknown	9675937	9676203	1448	+	.	ID="RND-1_FAMILY-162";Tend="1217";Tstart="954";shortTE="F";uid="1975ca37-6f76-4af9-a9f0-02964d29c1be"
CM035051.1	RepeatMasker	DNA	38482049	38482220	525	+	.	ID="RND-6_FAMILY-6125";Tend="1590";Tstart="1417";shortTE="F";uid="2a47243b-9e57-4d23-b825-5ca1640aff58"
CM035051.1	RepeatMasker	Unknown	33587397	33587499	688	+	.	ID="RND-5_FAMILY-2290";Tend="1034";Tstart="933";shortTE="F";uid="1dffa61d-b638-4336-8e25-fd24d5161065"
CM035051.1	RepeatMasker	Retroposon?	17138859	17139415	635	+	.	ID="RND-4_FAMILY-187";Tend="1768";Tstart="981";shortTE="F";uid="1aef5134-b428-4799-ac7a-b04bb2eb6284"
CM035051.1	RepeatMasker	DNA	80407038	80407145	433	+	.	ID="DNA4-3_AP";Tend="273";Tstart="159";shortTE="F";uid="59ce0659-a379-4d96-b87a-380b87045c31"
CM035051.1	RepeatMasker	DNA	744340	744624	1421	+	.	ID="TTAA3_AP";Tend="429";Tstart="155";shortTE="F";uid="b3f1201f-7a1e-4c4c-a924-daf2b5d0d4e8"
CM035051.1	RepeatMasker	DNA	43293398	43293547	465	+	.	ID="TTAA4B_AP";Tend="176";Tstart="51";shortTE="F";uid="9c59aae8-a111-4baf-827a-3c1033d7bc5d"
CM035051.1	RepeatMasker	LINE/I-Jockey	43855857	43856340	972	+	.	ID="RND-5_FAMILY-1251";Tend="1552";Tstart="1061";shortTE="F";uid="a0bb9ad5-6bce-4c01-8503-bd398f595209"
CM035051.1	RepeatMasker	DNA/Kolobok-E	76667583	76667714	413	+	.	ID="KOLOBOKE-1_AP";Tend="2160";Tstart="2022";shortTE="F";uid="0851e152-362a-4421-95cf-37ab980626cf"
CM035051.1	RepeatMasker	DNA/hAT-hAT19	63282305	63282808	764	+	.	ID="RND-5_FAMILY-3297";TEgroup="ctg_1%7CRND-5_FAMILY-3297%7C4";Tend="1655";Tstart="898";shortTE="F";uid="62da2948-80c7-4061-a2b1-39555c23aef5"
CM035051.1	RepeatMasker	DNA/hAT-hAT19	58349902	58350192	740	+	.	ID="DNA8-73_AP";Tend="783";Tstart="424";shortTE="F";uid="97281927-db01-4bc4-95e4-c810039cdee6"
CM035051.1	RepeatMasker	DNA/hAT	42176634	42176807	1185	+	.	ID="RND-5_FAMILY-2264";Tend="3268";Tstart="3087";shortTE="F";uid="473f704d-7162-4136-b562-976ee4f646f4"
CM035051.1	RepeatMasker	DNA	76548129	76548595	1223	+	.	ID="DNA4-3_AP";Tend="633";Tstart="204";shortTE="F";uid="73cfaadc-a401-4447-8f95-9ddf84b0b930"
CM035051.1	RepeatMasker	DNA	41037147	41037374	1511	+	.	ID="RND-1_FAMILY-40";Tend="3621";Tstart="3396";shortTE="F";uid="fb291f1d-a1da-4cb2-9ffd-fce3b8b47b95"
CM035051.1	RepeatMasker	DNA/Ginger-1	18550630	18551164	627	+	.	ID="RND-6_FAMILY-6119";TEgroup="ctg_1%7CRND-6_FAMILY-6119%7C41";Tend="2324";Tstart="2000";shortTE="F";uid="7920be6a-9dea-477f-b4f4-f6786a9ed734"
CM035051.1	RepeatMasker	DNA/Ginger-1	77610678	77612589	1193	+	.	ID="RND-6_FAMILY-6119";TEgroup="ctg_1%7CRND-6_FAMILY-6119%7C128";Tend="2319";Tstart="710";shortTE="F";uid="c4f04bee-47d0-4243-b180-161f12447f79"
CM035051.1	RepeatMasker	DNA	74078440	74078690	672	+	.	ID="dna4-2_ap";Tend="263";Tstart="4";shortTE="F";uid="3f3b2d04-c0c7-4c10-8704-be562d885678"
CM035051.1	RepeatMasker	Retroposon?	19439211	19439384	464	+	.	ID="RND-6_FAMILY-6697";Tend="3200";Tstart="3037";shortTE="F";uid="8ace497f-5f94-4335-b5ac-e82a2e5faa7e"
CM035051.1	RepeatMasker	DNA/Kolobok-E	63706717	63706838	987	+	.	ID="RND-1_FAMILY-47";Tend="1378";Tstart="1259";shortTE="F";uid="709813b9-e700-4d92-b7b2-9efc8767b31a"
CM035051.1	RepeatMasker	Retroposon?	73018325	73018486	485	+	.	ID="RND-4_FAMILY-187";Tend="1600";Tstart="1444";shortTE="F";uid="5e0990f5-86af-4a1b-a787-dc0917c4b8fa"
CM035051.1	RepeatMasker	DNA	13918075	13918243	573	+	.	ID="ttaa4_ap";Tend="166";Tstart="1";shortTE="F";uid="fef60f75-b84d-416d-854f-09504203dcac"
CM035051.1	RepeatMasker	DNA/hAT-Tip100	37384127	37384474	1873	+	.	ID="RND-5_FAMILY-2167";Tend="1546";Tstart="1221";shortTE="F";uid="595dc5aa-4985-452a-853f-7b4ef23b7fd5"
CM035051.1	RepeatMasker	DNA/hAT	81251260	81251516	684	+	.	ID="RND-6_FAMILY-2699";Tend="1142";Tstart="968";shortTE="F";uid="bfb138ce-c7ea-4508-a3dc-c39340c750dd"
CM035051.1	RepeatMasker	Unknown	24887077	24887255	1385	+	.	ID="RND-6_FAMILY-28406";Tend="1257";Tstart="1081";shortTE="F";uid="b4cb980e-b609-4a0d-94a3-ed8bc082f777"
CM035051.1	RepeatMasker	DNA/TcMar?	49389504	49389696	843	+	.	ID="RND-5_FAMILY-3828";Tend="1481";Tstart="1293";shortTE="F";uid="0b39d274-bd1d-464d-a74f-be490afa08bf"
CM035051.1	RepeatMasker	DNA	35459480	35459904	1764	+	.	ID="ttaa4c_ap";Tend="420";Tstart="1";shortTE="F";uid="5e03418c-06f1-4aaf-8c7e-ef11d71e676d"
CM035051.1	RepeatMasker	DNA/hAT-Tip100	13925900	13926707	6815	+	.	ID="RND-5_FAMILY-4225";Tend="1777";Tstart="971";shortTE="F";uid="d0dc6962-9455-4a7a-b73f-8a9a15171af1"
CM035051.1	RepeatMasker	LTR/Gypsy	66052809	66053215	1959	+	.	ID="RND-1_FAMILY-185";Tend="2960";Tstart="2573";shortTE="F";uid="e5dbc6b3-70f2-4f1f-a6b1-44499cdf50cb"
CM035051.1	RepeatMasker	RC/Helitron	12445178	12445542	1355	+	.	ID="RND-5_FAMILY-9493";Tend="1395";Tstart="969";shortTE="F";uid="74c6fbc9-3258-48ee-ab14-23ddff7e6426"
CM035051.1	RepeatMasker	DNA/Ginger-1	57688054	57688226	563	+	.	ID="RND-6_FAMILY-6119";Tend="2333";Tstart="2160";shortTE="F";uid="e450174e-158d-450c-be42-560135f7b406"
CM035051.1	RepeatMasker	DNA/Ginger-1	12437034	12437228	583	+	.	ID="ginger1-1_ap";Tend="3365";Tstart="3195";shortTE="F";uid="e9bcfbde-6307-4dc5-bca9-82eafb54bc36"
CM035051.1	RepeatMasker	Retroposon?	40831540	40832185	1016	+	.	ID="RND-4_FAMILY-187";Tend="1651";Tstart="932";shortTE="F";uid="b7002485-836e-4a0a-9763-9069acb55bf9"
CM035051.1	RepeatMasker	Retroposon?	85048702	85049049	813	+	.	ID="RND-4_FAMILY-187";Tend="1652";Tstart="1334";shortTE="F";uid="e880b684-7b84-4217-b7c9-668b62d7ed5c"
CM035051.1	RepeatMasker	DNA/Ginger-1	64486386	64486671	1041	+	.	ID="RND-6_FAMILY-6119";Tend="2315";Tstart="1984";shortTE="F";uid="c55495bc-d16e-4afd-aee6-6d7899133871"
CM035051.1	RepeatMasker	Retroposon?	42166676	42167511	3595	+	.	ID="RND-6_FAMILY-2587";Tend="2316";Tstart="754";shortTE="F";uid="eb5d2beb-dc06-4e9d-8c27-5a040b950a11"
CM035051.1	RepeatMasker	DNA/Ginger-1	29310133	29310717	725	+	.	ID="GINGER1-1_AP";Tend="4102";Tstart="3503";shortTE="F";uid="fdab9251-31c7-4e8f-8cf3-acb467e2352a"
CM035051.1	RepeatMasker	Retroposon?	1690195	1690733	1670	+	.	ID="RND-4_FAMILY-187";Tend="1644";Tstart="1170";shortTE="F";uid="424d5bde-e1f4-44b6-951b-0ab3162b5fb9"
CM035051.1	RepeatMasker	Retroposon?	10106704	10107028	411	+	.	ID="RND-4_FAMILY-187";Tend="1639";Tstart="1370";shortTE="F";uid="08bcbc2f-2dfc-4630-8880-77f7a7e64974"
CM035051.1	RepeatMasker	DNA/Maverick	89247545	89256271	23251	+	.	ID="rnd-1_family-201";Tend="6335";Tstart="1";shortTE="F";uid="4c753a98-4c7a-4be8-bad1-74bc64114999"
CM035051.1	RepeatMasker	DNA/hAT-Ac	58430095	58430409	2463	+	.	ID="RND-6_FAMILY-946";Tend="1312";Tstart="993";shortTE="F";uid="de1352f9-26b9-4d9d-a111-1957887d6ca5"
CM035051.1	RepeatMasker	Retroposon?	74320240	74320494	538	+	.	ID="SINE2-2_AP";Tend="270";Tstart="2";shortTE="F";uid="4addae56-77df-46e8-b671-bfc68aaa65d5"
CM035051.1	RepeatMasker	Unknown	65307825	65308530	3408	+	.	ID="RND-1_FAMILY-1";Tend="1751";Tstart="1043";shortTE="F";uid="d9498b56-0307-4d9d-accd-59dc97f03f68"
CM035051.1	RepeatMasker	DNA	36887736	36887886	557	+	.	ID="DNA-TTAA-1_AP";Tend="423";Tstart="280";shortTE="F";uid="eb616b2e-332a-4874-8fc2-e4dd1ba45e21"
CM035051.1	RepeatMasker	DNA/hAT-Charlie	87546826	87547060	755	+	.	ID="DNA8-34_AP";Tend="194";Tstart="1";shortTE="F";uid="95010e75-2a1f-414d-b916-5979d4cdab28"
CM035051.1	RepeatMasker	DNA/Kolobok-T2	65294702	65294969	773	+	.	ID="KOLOBOK-2_AP";Tend="381";Tstart="109";shortTE="F";uid="c5c4c62a-5483-4dc6-a320-5218b8172862"
CM035051.1	RepeatMasker	LINE/I-Jockey	85885293	85885710	1136	+	.	ID="RND-5_FAMILY-1251";Tend="1543";Tstart="1130";shortTE="F";uid="3b790682-27ca-4b5c-bf41-ec1c63023466"
CM035051.1	RepeatMasker	DNA/hAT-Tip100	18129519	18129625	597	+	.	ID="DNA8-28_AP";Tend="113";Tstart="3";shortTE="F";uid="2acd7a0e-fbbd-479c-9b3a-6a36b1ca4e1d"
CM035051.1	RepeatMasker	DNA	81550845	81550969	450	+	.	ID="dna-ttaa-1_ap";Tend="394";Tstart="291";shortTE="F";uid="d3be25ac-223e-45c6-8e19-82390f45c64b"
CM035051.1	RepeatMasker	DNA	56616582	56617375	1966	+	.	ID="DNA4-2_AP";Tend="769";Tstart="1";shortTE="F";uid="9c27ddb7-1358-4d99-8ec3-9454e628b524"
CM035051.1	RepeatMasker	Retroposon?	67854282	67854508	1198	+	.	ID="RND-6_FAMILY-2587";Tend="1173";Tstart="936";shortTE="F";uid="0fd15db8-0f48-4e2b-a87c-89bce236d856"
CM035051.1	RepeatMasker	Retroposon?	84024609	84025525	1762	+	.	ID="RND-4_FAMILY-187";Tend="1551";Tstart="646";shortTE="F";uid="709c0074-0b98-4788-bbd6-478c3f09b016"
CM035051.1	RepeatMasker	DNA/hAT-hAT19	38706730	38706935	669	+	.	ID="HAT-N7_AP";Tend="206";Tstart="1";shortTE="F";uid="a000bfe8-be75-4b59-8f6e-319b067634ef"
CM035051.1	RepeatMasker	RC/Helitron	11654847	11655142	667	+	.	ID="RND-1_FAMILY-170";Tend="9102";Tstart="8795";shortTE="F";uid="dbadfff6-efd0-40a0-9c89-c2400d5589ba"
CM035051.1	RepeatMasker	Retroposon?	10715768	10715981	401	+	.	ID="SINE2-1_AP";Tend="1203";Tstart="994";shortTE="F";uid="e84a7aee-3c4b-49e2-94c2-e25f0b4eee5a"
CM035051.1	RepeatMasker	DNA	19004322	19004543	785	+	.	ID="TTAA3C_AP";Tend="235";Tstart="1";shortTE="F";uid="0bc68d25-5e3c-46ba-8f14-c256ea6a2c23"
CM035051.1	RepeatMasker	DNA/PIF-Harbinger	62340431	62341118	598	+	.	ID="harbinger1_dya";Tend="2019";Tstart="1079";shortTE="F";uid="fc001d53-a351-4af5-a518-ac9fdbe10b0a"
CM035051.1	RepeatMasker	DNA/Ginger-1	56476102	56476344	7458	+	.	ID="RND-6_FAMILY-6119";Tend="2321";Tstart="735";shortTE="F";uid="4a8d00d5-8a60-46e5-a706-01ff2b36c5c7"
CM035051.1	RepeatMasker	DNA	11913063	11913450	1130	+	.	ID="RND-6_FAMILY-4504";Tend="2314";Tstart="1947";shortTE="F";uid="e6b1ccf8-9dcf-448b-83fa-13a8f1b1b4f5"
CM035051.1	RepeatMasker	DNA	44897636	44898002	1269	+	.	ID="DNA4-2_AP";Tend="766";Tstart="424";shortTE="F";uid="b51cc655-a195-481d-9909-6db92b62f3d4"
CM035051.1	RepeatMasker	DNA/TcMar-m44?	28505075	28505241	635	+	.	ID="dnax-4b_ap";Tend="173";Tstart="2";shortTE="F";uid="b2d4df41-4d48-4102-b90d-c3dc48c184e5"
CM035051.1	RepeatMasker	DNA/hAT-hAT19	79118362	79118525	500	+	.	ID="RND-6_FAMILY-3340";Tend="560";Tstart="400";shortTE="F";uid="1fc980fe-bfbb-4a87-a99c-a7b7f99d51b9"
CM035051.1	RepeatMasker	DNA/TcMar-Tc1	6365732	6365968	654	+	.	ID="RND-6_FAMILY-7978";Tend="1628";Tstart="1379";shortTE="F";uid="23e4ec10-15f0-474e-a57a-7fc374edc177"
CM035051.1	RepeatMasker	Unknown	40723577	40724180	4429	+	.	ID="RND-1_FAMILY-11";Tend="1317";Tstart="753";shortTE="F";uid="afdf31da-f887-49b1-8af9-887aef9e6578"
CM035051.1	RepeatMasker	DNA/Ginger-1	86532721	86532976	1263	+	.	ID="RND-5_FAMILY-2261";Tend="731";Tstart="478";shortTE="F";uid="4dafe489-c070-4a7f-92f6-7fc996530cb0"
CM035051.1	RepeatMasker	DNA	17072483	17072990	850	+	.	ID="DNA4-3_AP";Tend="581";Tstart="5";shortTE="F";uid="76abcc04-8188-40b9-9ee8-115184724554"
CM035051.1	RepeatMasker	DNA	42160806	42161082	899	+	.	ID="DNA4-2_AP";Tend="768";Tstart="480";shortTE="F";uid="ded693f3-b535-4e03-80a6-4548443cd25e"
CM035051.1	RepeatMasker	DNA	72577326	72577555	502	+	.	ID="TTAA2D_AP";Tend="265";Tstart="44";shortTE="F";uid="79aa7e34-ffab-4b83-b9f8-adde9e0f2349"
CM035051.1	RepeatMasker	DNA/hAT-hAT19	81536093	81536823	4132	+	.	ID="RND-5_FAMILY-3297";Tend="1655";Tstart="937";shortTE="F";uid="b26f016b-3ac2-478f-9a11-14c16ab9faa2"
CM035051.1	RepeatMasker	RC/Helitron	77790617	77790734	424	+	.	ID="RND-6_FAMILY-4353";Tend="1093";Tstart="979";shortTE="F";uid="6fb863cb-759a-4c88-bc3d-fbb0a3823bde"
CM035051.1	RepeatMasker	Unknown	58975725	58976103	1259	+	.	ID="RND-6_FAMILY-1718";Tend="1921";Tstart="979";shortTE="F";uid="844be661-abd6-42bb-8a98-d537753eba39"
CM035051.1	RepeatMasker	Unknown	81908146	81908638	2091	+	.	ID="RND-6_FAMILY-3284";Tend="1406";Tstart="928";shortTE="F";uid="6434928a-f93f-42c3-ad5d-f8f69ceda2d6"
CM035051.1	RepeatMasker	DNA/Kolobok-E	39016734	39016983	846	+	.	ID="RND-6_FAMILY-4559";Tend="719";Tstart="488";shortTE="F";uid="62ddd007-2574-40ba-9d7d-348eeaba2829"
CM035051.1	RepeatMasker	Unknown	59797471	59797604	565	+	.	ID="RND-5_FAMILY-1556";Tend="1357";Tstart="1210";shortTE="F";uid="1687e26d-c17a-46f5-a757-7edd5f420bd7"
CM035051.1	RepeatMasker	Retroposon?	58733734	58734435	1258	+	.	ID="RND-4_FAMILY-187";Tend="1655";Tstart="981";shortTE="F";uid="d5e68451-7d36-4994-812a-f294f97adcf2"
CM035051.1	RepeatMasker	DNA	49518373	49518871	1288	+	.	ID="TTAA25_AP";Tend="507";Tstart="7";shortTE="F";uid="e184f52b-73f8-4593-b00f-ed5893f90765"
CM035051.1	RepeatMasker	Unknown	1685248	1685531	1012	+	.	ID="RND-1_FAMILY-73";Tend="1372";Tstart="1068";shortTE="F";uid="4ecf6a2b-29d0-465b-b4f2-9f77cd9641c8"
CM035051.1	RepeatMasker	DNA	63723805	63724041	584	+	.	ID="DNA4-3_AP";Tend="342";Tstart="103";shortTE="F";uid="28e9cc4d-546f-49e1-9602-b73beeb512a8"
CM035051.1	RepeatMasker	LINE/I-Jockey	24556523	24557832	5802	+	.	ID="RND-6_FAMILY-19045";Tend="3924";Tstart="1105";shortTE="F";uid="e647430d-f1d9-42dc-9685-dff5e3b8d001"
CM035051.1	RepeatMasker	DNA/MULE-MuDR	46693669	46693828	543	+	.	ID="RND-6_FAMILY-5392";Tend="1025";Tstart="904";shortTE="F";uid="90063a1a-92ce-45c9-833d-3b1c7335bcc8"
CM035051.1	RepeatMasker	DNA/hAT-hAT19	65637770	65638553	3832	+	.	ID="RND-5_FAMILY-3297";Tend="1662";Tstart="916";shortTE="F";uid="fceb1e84-343a-4f6f-af99-eb90348477b5"
CM035051.1	RepeatMasker	DNA	26251436	26251851	1162	+	.	ID="DNA-TTAA-1_AP";Tend="423";Tstart="1";shortTE="F";uid="fb38b64e-7a04-474f-8271-d0426f63e697"
CM035051.1	RepeatMasker	DNA	48304912	48305124	550	+	.	ID="TTAA3_AP";Tend="373";Tstart="166";shortTE="F";uid="67e8b52c-2397-4a0e-9c7f-eb3b3dea0b69"
CM035051.1	RepeatMasker	DNA/Ginger-2	40139380	40140023	719	+	.	ID="GINGER2-1_LMI";Tend="2875";Tstart="2235";shortTE="F";uid="f30d4375-c4f7-40db-a752-6aa58829a763"
CM035051.1	RepeatMasker	DNA/PIF-Harbinger	49599633	49600115	3062	+	.	ID="RND-5_FAMILY-1229";Tend="1806";Tstart="1336";shortTE="F";uid="f05c7643-969f-4f87-9c06-d35e0511acc5"
CM035051.1	RepeatMasker	Unknown	63028295	63028517	587	+	.	ID="RND-6_FAMILY-3174";Tend="1321";Tstart="1088";shortTE="F";uid="e7c9506d-40c6-4a97-ba94-24db5d433541"
CM035051.1	RepeatMasker	DNA/Ginger-1	23207926	23208580	3693	+	.	ID="RND-6_FAMILY-6119";Tend="1921";Tstart="1277";shortTE="F";uid="2a13f4fb-a39f-4b8f-8428-1bd8647561fe"
CM035051.1	RepeatMasker	DNA/hAT-Charlie	74792799	74792909	488	+	.	ID="DNA8-72_AP";Tend="110";Tstart="1";shortTE="F";uid="4aceab5c-6590-4423-8015-7efead657431"
CM035051.1	RepeatMasker	Retroposon?	53842196	53843917	14066	+	.	ID="RND-6_FAMILY-1728";Tend="2316";Tstart="301";shortTE="F";uid="c311b5f5-8fbb-4f97-937f-2aff06b32c1f"
CM035051.1	RepeatMasker	Unknown	42501203	42501728	524	+	.	ID="RND-1_FAMILY-73";TEgroup="ctg_1%7CRND-1_FAMILY-73%7C8";Tend="1434";Tstart="1058";shortTE="F";uid="629de0b3-d5e4-42e2-8001-1928e6f263a4"
CM035051.1	RepeatMasker	DNA/hAT	6465821	6465970	671	+	.	ID="hat-n2_ap";Tend="735";Tstart="529";shortTE="F";uid="17a298ba-e0bf-453e-b139-af091b922071"
CM035051.1	RepeatMasker	Retroposon?	57966671	57966933	732	+	.	ID="RND-4_FAMILY-187";Tend="1585";Tstart="1321";shortTE="F";uid="e687c477-67b2-45fc-b7dc-06c890ef8ed3"
CM035051.1	RepeatMasker	Unknown	45045082	45045360	1377	+	.	ID="RND-1_FAMILY-135";Tend="1190";Tstart="893";shortTE="F";uid="3a812072-8f54-4819-8182-e26fd681ea87"
CM035051.1	RepeatMasker	DNA	70298	70719	1910	+	.	ID="RND-6_FAMILY-2746";Tend="1541";Tstart="1095";shortTE="F";uid="6ca70646-e2d8-4c71-a751-7c22729b8cf8"
CM035051.1	RepeatMasker	DNA/hAT-hAT19	272536	273112	2139	+	.	ID="DNA8-95_AP";TEgroup="ctg_1%7CDNA8-95_AP%7C1";Tend="968";Tstart="2";shortTE="F";uid="c7964177-aa8a-4e9f-a96f-6221ffd524fb"
CM035051.1	RepeatMasker	DNA/hAT-Charlie	63098376	63098485	464	+	.	ID="RND-5_FAMILY-2695";Tend="1135";Tstart="1031";shortTE="F";uid="9ce9a23a-4056-4e11-a8e9-fbe55eca6cac"
CM035051.1	RepeatMasker	DNA/hAT	88203530	88203918	490	+	.	ID="RND-5_FAMILY-2338";Tend="6596";Tstart="6187";shortTE="F";uid="18afe805-ade7-4972-98e1-d1520f9378e4"
CM035051.1	RepeatMasker	Retroposon?	21672654	21673955	1429	+	.	ID="RND-4_FAMILY-187";Tend="1690";Tstart="1";shortTE="F";uid="39177e31-2017-4baf-b9d9-2d7b798df277"
CM035051.1	RepeatMasker	DNA	57376562	57376992	476	+	.	ID="DNA4-2_AP";Tend="438";Tstart="1";shortTE="F";uid="d1ab4098-4565-4810-bd58-afe5c5c8beed"
CM035051.1	RepeatMasker	DNA/hAT-hAT19	51263663	51264327	3109	+	.	ID="RND-5_FAMILY-1490";Tend="1479";Tstart="879";shortTE="F";uid="b88134e4-e90b-4b42-b8a0-e21941ee2755"
CM035051.1	RepeatMasker	Retroposon?	49831185	49831335	617	+	.	ID="RND-4_FAMILY-187";Tend="1644";Tstart="1505";shortTE="F";uid="fbe9eaeb-8fb6-4a7b-b3e0-962c7988559d"
CM035051.1	RepeatMasker	Unknown	31256027	31259240	24142	+	.	ID="RND-6_FAMILY-11457";Tend="3093";Tstart="1";shortTE="F";uid="e538b8a1-1c02-4c60-83bb-72d90790b9f2"
CM035051.1	RepeatMasker	Retroposon?	49084293	49084545	1129	+	.	ID="RND-6_FAMILY-2587";Tend="1087";Tstart="824";shortTE="F";uid="70a2547e-d8ca-4145-a442-9d40fce7f34a"
CM035051.1	RepeatMasker	DNA/hAT-Tip100	56619014	56619759	3708	+	.	ID="RND-5_FAMILY-2167";Tend="1929";Tstart="1221";shortTE="F";uid="fa067ca4-113a-4748-a2bc-8ab37e528123"
CM035051.1	RepeatMasker	DNA/Kolobok-E	17065132	17065305	1150	+	.	ID="RND-1_FAMILY-47";Tend="1082";Tstart="917";shortTE="F";uid="71e9742f-5504-4511-a450-3bb08148389d"
CM035051.1	RepeatMasker	DNA	30789967	30790117	457	+	.	ID="DNA-TTAA-1_AP";Tend="148";Tstart="2";shortTE="F";uid="9ba5fd1c-c34a-4c7c-807b-5c81941ef6b0"
CM035051.1	RepeatMasker	DNA	9006352	9006700	489	+	.	ID="RND-6_FAMILY-4504";Tend="2321";Tstart="1947";shortTE="F";uid="e72c6ee9-788c-4441-a988-f442f5ee66c1"
CM035051.1	RepeatMasker	DNA	37408641	37408803	476	+	.	ID="DNA8-94_AP";Tend="370";Tstart="174";shortTE="F";uid="5d88f167-7c6c-47a5-9edc-24cadc4c1eeb"
CM035051.1	RepeatMasker	DNA	157919	158489	3643	+	.	ID="RND-5_FAMILY-3114";Tend="1513";Tstart="961";shortTE="F";uid="200bffce-c9d6-4bc9-b979-cb8a8a19f194"
CM035051.1	RepeatMasker	Retroposon?	5014767	5015156	578	+	.	ID="SINE2-2_AP";Tend="406";Tstart="1";shortTE="F";uid="bc5eb16a-f1f0-41c2-8353-7b8194d11b81"
CM035051.1	RepeatMasker	DNA/Kolobok-E	31912395	31912712	418	+	.	ID="KOLOBOKE-2_AP";Tend="2103";Tstart="1778";shortTE="F";uid="91d945b2-b191-4b3c-9560-b1e0807240a6"
CM035051.1	RepeatMasker	LINE/L2	49748078	49748475	1676	+	.	ID="RND-5_FAMILY-2759";Tend="2040";Tstart="1655";shortTE="F";uid="b586771c-25d5-47d9-9933-bd2abd7cc71f"
CM035051.1	RepeatMasker	DNA/Kolobok-T2	37790018	37790271	956	+	.	ID="KOLOBOK-1_AP";Tend="4367";Tstart="4110";shortTE="F";uid="49fa51f9-7aa5-4a5a-995a-1bf4bfc40aab"
CM035051.1	RepeatMasker	DNA/Kolobok-E	18711952	18712404	3541	+	.	ID="RND-1_FAMILY-47";Tend="1371";Tstart="920";shortTE="F";uid="c21a5c59-6446-4b8c-b7de-05eb9b7f64de"
CM035051.1	RepeatMasker	DNA/Ginger-1	72344968	72345116	560	+	.	ID="RND-6_FAMILY-6119";Tend="1335";Tstart="700";shortTE="F";uid="4a0c25af-193c-4ca0-9cb8-159c9862ff74"
CM035051.1	RepeatMasker	Retroposon?	24507331	24508774	6833	+	.	ID="RND-6_FAMILY-2587";Tend="2216";Tstart="754";shortTE="F";uid="9273f044-0f45-49ac-a841-1fe4592c4b9e"
CM035051.1	RepeatMasker	DNA	44697532	44697799	733	+	.	ID="dna4-2_ap";Tend="269";Tstart="1";shortTE="F";uid="94f1d32a-d795-4168-a7f2-f10609113482"
CM035051.1	RepeatMasker	DNA/MULE-MuDR	23504410	23504512	624	+	.	ID="RND-5_FAMILY-2870";Tend="928";Tstart="834";shortTE="F";uid="e3da231f-0614-49ce-9d5c-5a2cca9ee8b8"
CM035051.1	RepeatMasker	DNA/Kolobok-E	89152244	89152425	1114	+	.	ID="KOLOBOKE-2_AP";Tend="1284";Tstart="1114";shortTE="F";uid="58393d67-0ad0-442d-860c-78b04045a0f7"
CM035051.1	RepeatMasker	Retroposon?	54250012	54250465	1997	+	.	ID="RND-6_FAMILY-2587";Tend="1212";Tstart="737";shortTE="F";uid="663f175b-389c-47d4-a3ad-3c54c5df0312"
CM035051.1	RepeatMasker	Unknown	40217328	40217971	1221	+	.	ID="RND-5_FAMILY-435";Tend="1425";Tstart="877";shortTE="F";uid="e4f80b69-8185-4ca3-80fe-8225c827b913"
CM035051.1	RepeatMasker	Retroposon?	8511745	8512050	417	+	.	ID="RND-4_FAMILY-187";Tend="1650";Tstart="1365";shortTE="F";uid="3fb96dd9-ee29-4a66-9967-349075711b1c"
CM035051.1	RepeatMasker	Unknown	34584500	34585202	2231	+	.	ID="RND-1_FAMILY-53";TEgroup="ctg_1%7CRND-1_FAMILY-53%7C5";Tend="1268";Tstart="865";shortTE="F";uid="bc595cde-d1c9-470c-aa0a-e73298b306ad"
CM035051.1	RepeatMasker	Unknown	27405664	27405847	654	+	.	ID="RND-5_FAMILY-162";Tend="954";Tstart="782";shortTE="F";uid="70ec313f-4d04-438d-bf55-411c36c43248"
CM035051.1	RepeatMasker	Retroposon?	34687497	34687824	2462	+	.	ID="RND-6_FAMILY-6697";Tend="3379";Tstart="3049";shortTE="F";uid="6094f283-c947-412b-a04d-5d7cb5827931"
CM035051.1	RepeatMasker	DNA/Ginger-1	32036098	32037024	620	+	.	ID="RND-6_FAMILY-6119";TEgroup="ctg_1%7CRND-6_FAMILY-6119%7C56";Tend="1911";Tstart="677";shortTE="F";uid="ad4912bd-a5f5-4320-be82-9e19129c856c"
CM035051.1	RepeatMasker	Retroposon?	42682795	42683404	2484	+	.	ID="RND-6_FAMILY-2587";Tend="1372";Tstart="755";shortTE="F";uid="50ab576f-8e8e-4585-85e3-90431f2518f0"
CM035051.1	RepeatMasker	Unknown	13712516	13713201	407	+	.	ID="RND-6_FAMILY-1718";TEgroup="ctg_1%7CRND-6_FAMILY-1718%7C1";Tend="1881";Tstart="978";shortTE="F";uid="032e7861-419a-496c-9499-f5d6ff9d7438"
CM035051.1	RepeatMasker	DNA	24744655	24744896	597	+	.	ID="RND-5_FAMILY-1969";Tend="1147";Tstart="887";shortTE="F";uid="2053a754-7192-4e8f-adb3-c497b9ba6c4a"
CM035051.1	RepeatMasker	DNA/Ginger-1	32933373	32934091	548	+	.	ID="RND-6_FAMILY-6119";TEgroup="ctg_1%7CRND-6_FAMILY-6119%7C57";Tend="2099";Tstart="1098";shortTE="F";uid="0c557c9e-e4ba-4008-95bd-38cd6db40026"
CM035051.1	RepeatMasker	Unknown	11463085	11463391	1606	+	.	ID="RND-1_FAMILY-162";Tend="1235";Tstart="955";shortTE="F";uid="81dc7bed-6c45-4e7e-b8d1-e26235980a93"
CM035051.1	RepeatMasker	Retroposon?	145713	146354	2456	+	.	ID="RND-6_FAMILY-2587";Tend="1373";Tstart="754";shortTE="F";uid="dc9849f7-d699-4249-94d5-9a6b28b4de37"
CM035051.1	RepeatMasker	LINE/CR1	2110519	2111025	618	+	.	ID="RND-6_FAMILY-8793";Tend="1292";Tstart="786";shortTE="F";uid="dcb8def8-cdda-4193-bda1-0e71475dd963"
CM035051.1	RepeatMasker	Unknown	33152895	33154171	7896	+	.	ID="RND-6_FAMILY-1399";Tend="1937";Tstart="672";shortTE="F";uid="eab8fdce-e76b-4fd1-b169-b2db0ce4da31"
CM035051.1	RepeatMasker	DNA/hAT-hATm	36815468	36815891	405	+	.	ID="HAT-4_AP";Tend="1042";Tstart="648";shortTE="F";uid="128e0000-9bd4-4672-a09d-0e542aa6e1a9"
CM035051.1	RepeatMasker	Retroposon?	8036330	8036525	582	+	.	ID="RND-4_FAMILY-187";Tend="1012";Tstart="822";shortTE="F";uid="785f7f21-b7a5-496e-a1c0-10b10b897bb5"
CM035051.1	RepeatMasker	Unknown	15040366	15041201	1153	+	.	ID="RND-1_FAMILY-128";Tend="577";Tstart="1";shortTE="F";uid="3121ee92-bc1c-466d-965f-259545399161"
CM035051.1	RepeatMasker	DNA/P	72946246	72946697	578	+	.	ID="p-4_ap";Tend="3461";Tstart="2706";shortTE="F";uid="5aa198d2-a87d-4b58-91ab-106667226649"
CM035051.1	RepeatMasker	Unknown	55202284	55202510	782	+	.	ID="RND-1_FAMILY-107";Tend="1471";Tstart="1140";shortTE="F";uid="15beedd1-e848-4844-bde7-0ae84d626129"
CM035051.1	RepeatMasker	DNA/Ginger-1	88393218	88393383	1219	+	.	ID="RND-5_FAMILY-2261";Tend="745";Tstart="579";shortTE="F";uid="948952fd-1d80-49af-8f63-3360146db1ee"
CM035051.1	RepeatMasker	DNA/hAT-Tip100	65148564	65148753	723	+	.	ID="DNA8-28_AP";Tend="423";Tstart="247";shortTE="F";uid="7999ace3-428c-4fa0-a964-83b33fa5e4c7"
CM035051.1	RepeatMasker	DNA	20142074	20142475	536	+	.	ID="TTAA8_AP";Tend="434";Tstart="6";shortTE="F";uid="61b98589-863a-46a8-95df-947458ec2f1b"
CM035051.1	RepeatMasker	Unknown	43841687	43841894	493	+	.	ID="RND-6_FAMILY-14269";Tend="952";Tstart="725";shortTE="F";uid="8873970e-8b62-46b4-801f-3605a513e2ff"
CM035051.1	RepeatMasker	DNA	21581696	21581915	779	+	.	ID="RND-5_FAMILY-7023";Tend="9585";Tstart="9393";shortTE="F";uid="bdb23598-2798-40c5-a924-f1b3756c4cc9"
CM035051.1	RepeatMasker	DNA	27572283	27572407	499	+	.	ID="dna4-2_ap";Tend="766";Tstart="632";shortTE="F";uid="a7879e97-c7d7-4ee9-8b20-6d9db8fca412"
CM035051.1	RepeatMasker	Unknown	69017430	69017564	584	+	.	ID="RND-6_FAMILY-4821";Tend="1063";Tstart="943";shortTE="F";uid="855e8f76-7c2e-49f6-9474-4cd6212478ed"
CM035051.1	RepeatMasker	Unknown	55213648	55214251	560	+	.	ID="RND-6_FAMILY-1938";TEgroup="ctg_1%7CRND-6_FAMILY-1938%7C4";Tend="1619";Tstart="799";shortTE="F";uid="efd16927-abce-4cc1-b40c-3e3b482a5c9c"
CM035051.1	RepeatMasker	Unknown	32794540	32795222	1147	+	.	ID="RND-1_FAMILY-73";TEgroup="ctg_1%7CRND-1_FAMILY-73%7C5";Tend="1376";Tstart="1053";shortTE="F";uid="faf8d7cd-0e90-40c9-96b1-00d52e47e410"
CM035051.1	RepeatMasker	Retroposon?	37337126	37337539	1181	+	.	ID="RND-4_FAMILY-187";Tend="1688";Tstart="1273";shortTE="F";uid="6486dbd5-799d-4c79-af69-778655e46a93"
CM035051.1	RepeatMasker	DNA/MULE-MuDR	25990041	25990404	777	+	.	ID="RND-6_FAMILY-2182";TEgroup="ctg_1%7CRND-6_FAMILY-2182%7C1";Tend="1280";Tstart="378";shortTE="F";uid="6d8d5802-34dc-49ef-9936-b311e57cdc1c"
CM035051.1	RepeatMasker	DNA	56437337	56437821	990	+	.	ID="DNA4-2_AP";Tend="465";Tstart="1";shortTE="F";uid="12310264-c80b-414a-ab1a-d32b636d6487"
CM035051.1	RepeatMasker	Unknown	9279754	9280192	462	+	.	ID="RND-1_FAMILY-85";TEgroup="ctg_1%7CRND-1_FAMILY-85%7C1";Tend="1420";Tstart="978";shortTE="T";uid="fae57ab7-7527-49c7-98f8-b7ceb888f964"
CM035051.1	RepeatMasker	DNA	33859669	33860497	1590	+	.	ID="DNA4-2_AP";Tend="769";Tstart="18";shortTE="F";uid="748737ae-94c3-4db9-bdb9-ebeaa07da67b"
CM035051.1	RepeatMasker	DNA/TcMar-Tc1	67404661	67404800	464	+	.	ID="MARINER-N22_AG";Tend="1338";Tstart="1199";shortTE="F";uid="69450bbe-58d4-4d2a-be02-592e150dc49d"
CM035051.1	RepeatMasker	DNA	87056206	87056592	529	+	.	ID="DNA4-2_AP";Tend="680";Tstart="288";shortTE="F";uid="9ba503f5-9b2d-4df6-ab13-024d5a33fe19"
CM035051.1	RepeatMasker	Unknown	11562569	11563123	2788	+	.	ID="RND-6_FAMILY-5232";Tend="1497";Tstart="1008";shortTE="F";uid="e56ff0b3-6237-4ef1-8d6e-ef8885d98264"
CM035051.1	RepeatMasker	DNA/hAT	48764868	48765406	1575	+	.	ID="RND-5_FAMILY-550";TEgroup="ctg_1%7CRND-5_FAMILY-550%7C4";Tend="1305";Tstart="670";shortTE="F";uid="ec8ccb43-a882-4b1c-a028-cd6253d990e4"
CM035051.1	RepeatMasker	Retroposon?	42511096	42511344	445	+	.	ID="RND-6_FAMILY-2587";Tend="1173";Tstart="919";shortTE="F";uid="8c3fad16-df57-45a5-8adf-4885f22258cd"
CM035051.1	RepeatMasker	DNA	14004307	14005085	2096	+	.	ID="DNA4-2_AP";Tend="762";Tstart="7";shortTE="F";uid="98cc3b78-fae9-4182-a79c-82639fe37eb9"
CM035051.1	RepeatMasker	Retroposon?	23689398	23689649	515	+	.	ID="RND-4_FAMILY-187";Tend="1409";Tstart="1147";shortTE="F";uid="6825924b-2e90-4087-b17b-e9f70e5bca9d"
CM035051.1	RepeatMasker	DNA/Ginger-1	1357810	1357987	450	+	.	ID="RND-5_FAMILY-2261";Tend="730";Tstart="551";shortTE="F";uid="7fe1d080-ed5c-493f-89a9-92eb98a1b49f"
CM035051.1	RepeatMasker	Unknown	24604012	24604402	1691	+	.	ID="RND-6_FAMILY-5174";Tend="1400";Tstart="862";shortTE="F";uid="beaeb9ef-f8df-4523-8f53-2ffb2021b71f"
CM035051.1	RepeatMasker	DNA	59910987	59911115	634	+	.	ID="dna4-2_ap";Tend="769";Tstart="644";shortTE="F";uid="fe4fdac7-f49d-46d1-91ef-85668a781b1f"
CM035051.1	RepeatMasker	DNA	31289833	31290441	1675	+	.	ID="DNA4-3_AP";Tend="637";Tstart="3";shortTE="F";uid="db2c659c-ef26-46bc-9275-ebed80f6d397"
CM035051.1	RepeatMasker	Unknown	89291515	89291750	834	+	.	ID="RND-1_FAMILY-70";Tend="876";Tstart="635";shortTE="F";uid="2dc77149-46f2-410d-8e51-3b81df027683"
CM035051.1	RepeatMasker	DNA	62937620	62938154	949	+	.	ID="DNA4-3_AP";Tend="574";Tstart="7";shortTE="F";uid="b4be238d-4e3d-436b-a931-5785d42e6e4b"
CM035051.1	RepeatMasker	DNA/Ginger-1	89137072	89137798	6364	+	.	ID="RND-5_FAMILY-2261";Tend="5517";Tstart="4791";shortTE="F";uid="98e5ee42-4201-4562-8816-9c6ecf8305f1"
CM035051.1	RepeatMasker	Unknown	44405669	44406082	2714	+	.	ID="RND-6_FAMILY-6866";Tend="1510";Tstart="1099";shortTE="F";uid="65a6fb41-222d-4e43-ac80-bc1c5609e645"
CM035051.1	RepeatMasker	Retroposon?	80699945	80700538	531	+	.	ID="SINE2-1_AP";Tend="1236";Tstart="650";shortTE="F";uid="4dcc344e-9705-44ae-afc6-cce7b4f4eb8f"
CM035051.1	RepeatMasker	DNA/Kolobok-E	14849820	14850030	1455	+	.	ID="RND-1_FAMILY-47";Tend="1379";Tstart="1167";shortTE="F";uid="8c55a2cb-dc5b-4d3b-8e1b-132438cdfeb1"
CM035051.1	RepeatMasker	DNA/Merlin	60068161	60068447	526	+	.	ID="HALYOMORPHA_HALYS-5_FAMILY-9382";Tend="626";Tstart="342";shortTE="F";uid="a5beb9a2-0b3d-423e-a13e-4e88f2f87a01"
CM035051.1	RepeatMasker	DNA	65994635	65995367	1093	+	.	ID="DNA4-2_AP";Tend="769";Tstart="4";shortTE="F";uid="b3f59c25-8784-45a6-9e30-8641aa48c7fd"
CM035051.1	RepeatMasker	DNA/MULE-MuDR	39823918	39824194	536	+	.	ID="RND-6_FAMILY-2255";Tend="776";Tstart="526";shortTE="F";uid="bf2495ff-ef8e-4b74-810d-593fd3f46899"
CM035051.1	RepeatMasker	DNA/PIF-Spy	27836173	27836296	484	+	.	ID="ISL2EU-3N1_CFL";Tend="354";Tstart="232";shortTE="F";uid="0694dad5-194f-4e3a-830b-527f5c5cbff1"
CM035051.1	RepeatMasker	DNA/hAT-Charlie	29778776	29778974	1181	+	.	ID="RND-5_FAMILY-2695";Tend="1138";Tstart="934";shortTE="F";uid="796729e6-5461-4dbc-8575-e5428084c5e1"
CM035051.1	RepeatMasker	DNA	6695002	6695492	420	+	.	ID="DNA4-3_AP";Tend="610";Tstart="120";shortTE="F";uid="992eee8c-d59b-444a-b3c1-c1c267fcf201"
CM035051.1	RepeatMasker	Unknown	11961112	11961451	1481	+	.	ID="RND-6_FAMILY-11457";Tend="2366";Tstart="2041";shortTE="F";uid="4314c0d2-36e0-4098-8689-b205129d96a8"
CM035051.1	RepeatMasker	DNA	11873138	11873360	459	+	.	ID="DNA4-3_AP";Tend="628";Tstart="411";shortTE="F";uid="b9f42476-83f5-4d61-be0a-3b8dd530e9e3"
CM035051.1	RepeatMasker	Unknown	66388092	66388439	770	+	.	ID="RND-1_FAMILY-73";Tend="1457";Tstart="1053";shortTE="F";uid="e411f7ae-5df1-481a-ad46-014cb6b314b2"
CM035051.1	RepeatMasker	DNA/Kolobok-E	55204809	55205110	2125	+	.	ID="RND-1_FAMILY-47";Tend="1216";Tstart="915";shortTE="F";uid="c00c90c9-8d64-46c0-bdf0-59aad837e69f"
CM035051.1	RepeatMasker	Unknown	83964656	83964801	963	+	.	ID="RND-1_FAMILY-72";Tend="1123";Tstart="976";shortTE="F";uid="e089d4a2-30a3-496a-820a-f36dde3357da"
CM035051.1	RepeatMasker	DNA/Kolobok-E	3707840	3708123	568	+	.	ID="KOLOBOKE-4_AP";Tend="2843";Tstart="2526";shortTE="F";uid="8efba01d-71f0-4c71-b1b4-202c3edcedde"
CM035051.1	RepeatMasker	DNA/Kolobok-T2?	3740196	3740336	433	+	.	ID="KOLOBOK-N1_AEC";Tend="7528";Tstart="7399";shortTE="F";uid="2c80ffd6-9060-4cf6-ba25-868b563e30c2"
CM035051.1	RepeatMasker	DNA/hAT-Tip100	53850340	53850575	452	+	.	ID="HAT-11_LMI";Tend="5712";Tstart="5477";shortTE="F";uid="9fd33600-d3c4-4646-b5c7-8d3ef4856095"
CM035051.1	RepeatMasker	DNA/MULE-MuDR	84566025	84566505	1892	+	.	ID="RND-6_FAMILY-3577";TEgroup="ctg_1%7CRND-6_FAMILY-3577%7C3";Tend="1479";Tstart="842";shortTE="F";uid="e2408327-149e-4c17-9cb8-b39741eb5db2"
CM035051.1	RepeatMasker	RC/Helitron	42664010	42664176	822	+	.	ID="RND-6_FAMILY-4353";Tend="1129";Tstart="958";shortTE="F";uid="aefddfe2-fff2-4536-bfbb-654d0e8b8677"
CM035051.1	RepeatMasker	DNA/Kolobok-E	19645744	19645910	463	+	.	ID="KOLOBOKE-3_AP";Tend="2195";Tstart="2033";shortTE="F";uid="cc6858f6-d263-4294-926b-c622515f21e5"
CM035051.1	RepeatMasker	Retroposon?	18306616	18306831	468	+	.	ID="RND-6_FAMILY-2587";Tend="976";Tstart="754";shortTE="F";uid="2d20a553-1d0c-4569-853a-c03320970d72"
CM035051.1	RepeatMasker	DNA	13221233	13221669	3148	+	.	ID="TTAA8_AP";Tend="438";Tstart="1";shortTE="F";uid="a8e3210d-5761-438f-ae04-cd49e6d81925"
CM035051.1	RepeatMasker	Retroposon?	12420670	12421040	861	+	.	ID="RND-6_FAMILY-6697";Tend="3379";Tstart="3062";shortTE="F";uid="73cde209-d4eb-410a-8901-3c8b26a330f8"
CM035051.1	RepeatMasker	DNA/Kolobok-E	9123053	9123506	3423	+	.	ID="RND-1_FAMILY-47";Tend="1372";Tstart="924";shortTE="F";uid="8c518ebd-ff9f-4ae2-88d5-d028e39636c9"
CM035051.1	RepeatMasker	Unknown	77904663	77904838	524	+	.	ID="RND-6_FAMILY-27876";Tend="2193";Tstart="2000";shortTE="F";uid="8adeb4e3-6d67-4d4e-879f-0de754b90eeb"
CM035051.1	RepeatMasker	DNA	46845999	46846269	989	+	.	ID="TTAA3_AP";TEgroup="ctg_1%7CTTAA3_AP%7C2";Tend="429";Tstart="49";shortTE="F";uid="9416083b-cba0-4082-b75f-106d6c006073"
CM035051.1	RepeatMasker	Unknown	1955149	1955445	1648	+	.	ID="RND-5_FAMILY-1556";Tend="1382";Tstart="1103";shortTE="F";uid="3e2aadaa-0bbe-478f-85b3-dc7387f3aadd"
CM035051.1	RepeatMasker	RC/Helitron	47803622	47804090	1102	+	.	ID="RND-5_FAMILY-1025";Tend="1536";Tstart="1069";shortTE="F";uid="25dcc4cd-3983-48bc-af31-d05317e41966"
CM035051.1	RepeatMasker	DNA/hAT-Charlie	17725975	17726137	913	+	.	ID="RND-5_FAMILY-717";Tend="1136";Tstart="972";shortTE="F";uid="b229f5c4-0666-41c6-a2c8-e50512a758e7"
CM035051.1	RepeatMasker	DNA/PIF-Harbinger	53791739	53792541	2860	+	.	ID="RND-5_FAMILY-1229";Tend="1839";Tstart="973";shortTE="F";uid="9612fadb-b4e6-4c98-bc98-29b19562fcd5"
CM035051.1	RepeatMasker	DNA/hAT-hAT19	66430311	66431056	3745	+	.	ID="RND-5_FAMILY-3297";Tend="1654";Tstart="934";shortTE="F";uid="d370404b-21a9-4a1d-9241-aa4958bcb584"
CM035051.1	RepeatMasker	RC/Helitron	12245396	12245577	474	+	.	ID="RND-5_FAMILY-1869";Tend="612";Tstart="432";shortTE="F";uid="57920c2d-eb38-4bfc-b1b0-dcf8a594068b"
CM035051.1	RepeatMasker	DNA/MULE-MuDR	56039143	56039252	577	+	.	ID="RND-6_FAMILY-3281";Tend="1559";Tstart="1450";shortTE="F";uid="7b3d3791-f4cf-4ad3-ad94-f16ff531da10"
CM035051.1	RepeatMasker	DNA/Ginger-1	78448714	78449248	2852	+	.	ID="RND-6_FAMILY-501";Tend="1302";Tstart="793";shortTE="F";uid="127ca357-bd27-435a-92a8-603faf3f03d8"
CM035051.1	RepeatMasker	DNA/hAT-hAT19	69102801	69102983	884	+	.	ID="RND-5_FAMILY-3297";Tend="1127";Tstart="942";shortTE="F";uid="cfb00078-7e6f-4a6c-b4c4-b5e5e281c0e2"
CM035051.1	RepeatMasker	DNA/hAT-hAT19	54089923	54090402	577	+	.	ID="DNA8-73_AP";TEgroup="ctg_1%7CDNA8-73_AP%7C14";Tend="784";Tstart="1";shortTE="F";uid="f45d5d23-c1da-4f8c-b62c-aea49cc3a118"
CM035051.1	RepeatMasker	LINE/R1	21632387	21636015	5804	+	.	ID="SART-5_API";Tend="3639";Tstart="1";shortTE="F";uid="3e55a3f1-751a-47c2-ac40-4aec8d522cc9"
CM035051.1	RepeatMasker	DNA/Ginger-1	16681374	16681841	652	+	.	ID="RND-6_FAMILY-6119";TEgroup="ctg_1%7CRND-6_FAMILY-6119%7C35";Tend="1352";Tstart="707";shortTE="T";uid="1137ceda-8c83-4c10-a34a-e4bf4875ab0c"
CM035051.1	RepeatMasker	DNA/hAT-hAT19	42695822	42695952	924	+	.	ID="RND-6_FAMILY-1277";Tend="1566";Tstart="1434";shortTE="F";uid="e267adfe-de2f-40e7-8bd9-5cb48ca0257c"
CM035051.1	RepeatMasker	DNA	18229436	18229852	2170	+	.	ID="TTAA3_AP";Tend="429";Tstart="10";shortTE="F";uid="63be927d-be48-4f3b-9e54-5267bc160302"
CM035051.1	RepeatMasker	Unknown	4400074	4401444	9442	+	.	ID="RND-1_FAMILY-111";Tend="2120";Tstart="763";shortTE="F";uid="a7a8a8ad-6e1a-4d23-b03c-b98fbe084684"
CM035051.1	RepeatMasker	LTR/Gypsy	49314585	49315266	3033	+	.	ID="RND-5_FAMILY-3129";Tend="604";Tstart="1";shortTE="F";uid="30e1ff63-346f-4f7a-a64c-c2797dafcac9"
CM035051.1	RepeatMasker	Unknown	19545972	19546325	1001	+	.	ID="RND-6_FAMILY-2709";Tend="1914";Tstart="1621";shortTE="F";uid="6aa2c112-44b3-4a23-9609-6df33c1d3d85"
CM035051.1	RepeatMasker	DNA	89278108	89278348	1325	+	.	ID="RND-6_FAMILY-4504";Tend="2315";Tstart="2073";shortTE="F";uid="77ed3e09-3b7b-4f00-85b0-2e11b890161f"
CM035051.1	RepeatMasker	LTR/Gypsy	89128070	89128684	1968	+	.	ID="RND-6_FAMILY-3182";Tend="1947";Tstart="1327";shortTE="F";uid="71d810e3-625c-4b35-90e1-a6479cac93cf"
CM035051.1	RepeatMasker	DNA/hAT-hAT19	56904473	56904961	1547	+	.	ID="RND-5_FAMILY-2409";Tend="1215";Tstart="733";shortTE="F";uid="e033d9cd-6344-4b19-b29b-4313b6acbf48"
CM035051.1	RepeatMasker	RC/Helitron	43580287	43580631	1298	+	.	ID="RND-1_FAMILY-48";Tend="1135";Tstart="787";shortTE="F";uid="fedc1fdb-3a8b-4508-940f-b0243ce6465e"
CM035051.1	RepeatMasker	DNA/TcMar-m44	46874141	46874295	411	+	.	ID="dnax-3b_ap";Tend="135";Tstart="1";shortTE="F";uid="d82f157e-0e56-4fc5-b7e1-9f1c9c0d6a94"
CM035051.1	RepeatMasker	DNA	16602920	16603494	936	+	.	ID="DNA4-3_AP";Tend="635";Tstart="29";shortTE="F";uid="78cfb424-f633-4954-8ad3-2de9bc339ebd"
CM035051.1	RepeatMasker	Retroposon?	21531160	21531850	1409	+	.	ID="RND-4_FAMILY-187";Tend="1559";Tstart="1007";shortTE="F";uid="1fc946a8-93ff-4c7e-8b5f-9bbf4ce7498b"
CM035051.1	RepeatMasker	Unknown	58978263	58978517	1420	+	.	ID="RND-1_FAMILY-135";Tend="1196";Tstart="931";shortTE="F";uid="e32aa9d1-faae-435a-99f1-813ff678d2ed"
CM035051.1	RepeatMasker	DNA	67094911	67095143	734	+	.	ID="DNA4-2_AP";Tend="769";Tstart="528";shortTE="F";uid="95c6cceb-cbc1-4c06-92a6-d0b85bdc7dc1"
CM035051.1	RepeatMasker	DNA/MULE-MuDR	12427058	12428175	533	+	.	ID="MUDR5X_AP";TEgroup="ctg_1%7CMUDR5X_AP%7C1";Tend="1732";Tstart="495";shortTE="F";uid="89e72125-ac77-4808-ba26-5ef7118cc62e"
CM035051.1	RepeatMasker	Retroposon?	13374387	13374767	2414	+	.	ID="RND-6_FAMILY-2587";Tend="1131";Tstart="755";shortTE="F";uid="69d108b4-55e3-436d-a693-1347a3527a95"
CM035051.1	RepeatMasker	Retroposon?	45119129	45119230	487	+	.	ID="RND-6_FAMILY-2587";Tend="1144";Tstart="1041";shortTE="F";uid="834e0115-5a81-46b9-984d-d0a473d666a2"
CM035051.1	RepeatMasker	DNA/hAT-Charlie	27150644	27150951	2008	+	.	ID="RND-5_FAMILY-1464";Tend="1470";Tstart="1165";shortTE="F";uid="e2844d98-2100-462a-8ae2-d380989305b7"
CM035051.1	RepeatMasker	RC/Helitron	87211187	87211754	3050	+	.	ID="RND-1_FAMILY-7";Tend="1534";Tstart="1052";shortTE="F";uid="b209f490-f7f2-4874-bd08-66f7df8da4e6"
CM035051.1	RepeatMasker	DNA/hAT	78691018	78691170	688	+	.	ID="DNA8-105_AP";Tend="650";Tstart="499";shortTE="F";uid="73ad4a4e-32b8-4ff6-933e-818195f907a9"
CM035051.1	RepeatMasker	DNA/hAT-hAT19	8715580	8715741	1079	+	.	ID="RND-6_FAMILY-2638";Tend="2601";Tstart="2429";shortTE="F";uid="6dda8f17-c95c-4631-b2d9-5d6a4423edfc"
CM035051.1	RepeatMasker	Retroposon?	58742131	58742873	1374	+	.	ID="RND-4_FAMILY-187";Tend="1641";Tstart="919";shortTE="F";uid="bf510921-1a66-4e84-81e0-23e77cdbdb4c"
CM035051.1	RepeatMasker	DNA/Ginger-1	54100690	54100867	435	+	.	ID="RND-5_FAMILY-2261";Tend="745";Tstart="560";shortTE="F";uid="b0a84eb5-411e-401e-b3ca-58c91217a9c8"
CM035051.1	RepeatMasker	DNA/hAT-Ac	28623461	28623708	1816	+	.	ID="RND-6_FAMILY-946";Tend="1261";Tstart="1017";shortTE="F";uid="d6d0cc82-000c-4326-8d58-88d5c9829f75"
CM035051.1	RepeatMasker	DNA	71612498	71612794	477	+	.	ID="DNA-TTAA-1_AP";Tend="409";Tstart="98";shortTE="F";uid="309ae530-1c06-4c59-aa03-9dafe0ca3c0f"
CM035051.1	RepeatMasker	RC/Helitron	12442749	12444134	7881	+	.	ID="HELITRON-1_RPR";Tend="3016";Tstart="1633";shortTE="F";uid="e567fb58-d566-422f-b2f5-2f2bfd119551"
CM035051.1	RepeatMasker	DNA	3732166	3732591	447	+	.	ID="DNA4-2_AP";Tend="769";Tstart="378";shortTE="F";uid="00758404-f78a-4f5a-a7ba-c62e507a1a49"
CM035051.1	RepeatMasker	DNA	8500935	8501680	2171	+	.	ID="DNA4-2_AP";Tend="766";Tstart="1";shortTE="F";uid="a47bb566-b2fc-4287-a42b-2cb472beaaef"
CM035051.1	RepeatMasker	DNA/Kolobok-E	83966927	83967132	558	+	.	ID="KOLOBOKE-2_AP";Tend="2077";Tstart="1530";shortTE="F";uid="a5b3e1c3-a492-4309-b2bd-c96e19744da3"
CM035051.1	RepeatMasker	DNA/TcMar-Tc1	44737534	44737645	439	+	.	ID="RND-6_FAMILY-7978";Tend="1193";Tstart="1079";shortTE="F";uid="a1ffc75a-f8cb-41b8-b376-0a24aaef27e0"
CM035051.1	RepeatMasker	LINE/R1	35092503	35092611	547	+	.	ID="RND-6_FAMILY-8603";Tend="731";Tstart="606";shortTE="F";uid="728de8ec-ae87-4947-b0da-dd5f8cd41184"
CM035051.1	RepeatMasker	Retroposon?	61113119	61113443	547	+	.	ID="RND-4_FAMILY-187";Tend="1635";Tstart="1336";shortTE="F";uid="c8d619bb-55f5-43bb-a314-d4ac0b2810e3"
CM035051.1	RepeatMasker	Retroposon?	74279241	74279458	1020	+	.	ID="RND-4_FAMILY-187";Tend="1643";Tstart="1414";shortTE="F";uid="0f45a757-bd21-4c48-82db-60884d7cbc8f"
CM035051.1	RepeatMasker	DNA/Ginger-1	88292228	88292375	1011	+	.	ID="RND-6_FAMILY-8358";Tend="4523";Tstart="4377";shortTE="F";uid="891bb4db-0d6f-4f6d-baee-9f53b6f3ddb9"
CM035051.1	RepeatMasker	Retroposon?	399292	399493	462	+	.	ID="RND-6_FAMILY-2587";Tend="948";Tstart="754";shortTE="F";uid="dfecce33-7681-43ea-ad3f-0050084beca9"
CM035051.1	RepeatMasker	Retroposon?	29019291	29019579	1527	+	.	ID="RND-6_FAMILY-6697";Tend="3327";Tstart="3049";shortTE="F";uid="034b5b84-1d0e-4066-919e-3203a3f95e1f"
CM035051.1	RepeatMasker	DNA/Ginger-1	66821221	66821327	434	+	.	ID="RND-6_FAMILY-6119";Tend="816";Tstart="710";shortTE="F";uid="76e1f304-c8c5-44d8-af6a-849020e67a2a"
CM035051.1	RepeatMasker	DNA	40530646	40531037	439	+	.	ID="DNA4-2B_AP";Tend="773";Tstart="363";shortTE="F";uid="5f975d53-37d8-4388-8380-16602b2e3c6f"
CM035051.1	RepeatMasker	DNA/Ginger-1	37614585	37615088	2873	+	.	ID="RND-6_FAMILY-6119";Tend="2328";Tstart="1822";shortTE="F";uid="f4c98490-901b-4d84-bcee-8eb370797c20"
CM035051.1	RepeatMasker	DNA/Maverick	89221689	89225299	26451	+	.	ID="rnd-5_family-7127";Tend="7954";Tstart="4907";shortTE="F";uid="340db327-94a4-47c1-91da-bf507cccb01a"
CM035051.1	RepeatMasker	DNA/hAT-hAT19	45029063	45029426	1124	+	.	ID="HAT-9_AP";TEgroup="ctg_1%7CHAT-9_AP%7C1";Tend="413";Tstart="2";shortTE="F";uid="400660c5-5015-4ed6-bc10-ca8319fb093a"
CM035051.1	RepeatMasker	Retroposon?	29303556	29304356	4306	+	.	ID="RND-6_FAMILY-2587";Tend="1591";Tstart="750";shortTE="F";uid="bcaa701a-894c-4734-9b12-84d22d10cd69"
CM035051.1	RepeatMasker	DNA	62544870	62545075	617	+	.	ID="DNA4-2_AP";Tend="769";Tstart="569";shortTE="F";uid="e2c6e6db-c084-4777-90af-3574a0a84945"
CM035051.1	RepeatMasker	Retroposon?	23821300	23822546	2735	+	.	ID="RND-4_FAMILY-187";Tend="1599";Tstart="510";shortTE="F";uid="4fec245b-10c8-4008-901a-bd84cee6cfb8"
CM035051.1	RepeatMasker	DNA	398111	398315	1074	+	.	ID="TTAA2C_AP";Tend="422";Tstart="212";shortTE="F";uid="fea6ee24-1ae2-4265-be8b-8c59dbef1e8a"
CM035051.1	RepeatMasker	Retroposon?	26332484	26332695	3525	+	.	ID="RND-6_FAMILY-1728";Tend="2316";Tstart="1349";shortTE="F";uid="5c401a14-e85a-4ee6-93af-463b553b1308"
CM035051.1	RepeatMasker	DNA/Ginger-1	17158428	17158870	1477	+	.	ID="RND-6_FAMILY-6119";TEgroup="ctg_1%7CRND-6_FAMILY-6119%7C38";Tend="1923";Tstart="684";shortTE="F";uid="841beadc-8ffc-4a98-8119-c4367e395651"
CM035051.1	RepeatMasker	DNA/Ginger-1	13110744	13111001	1463	+	.	ID="RND-6_FAMILY-6119";Tend="1394";Tstart="1128";shortTE="F";uid="0f3766f3-3596-4ba0-ad0c-83d605fe2849"
CM035051.1	RepeatMasker	Retroposon?	87453545	87453724	535	+	.	ID="RND-6_FAMILY-8832";Tend="2847";Tstart="2687";shortTE="F";uid="f82d9f92-9b16-4742-ac44-077d03e89c71"
CM035051.1	RepeatMasker	DNA/Ginger-1	47244895	47246158	6149	+	.	ID="RND-6_FAMILY-6119";Tend="1923";Tstart="706";shortTE="F";uid="a720d91e-4aeb-424f-a52a-c51aa2120415"
CM035051.1	RepeatMasker	DNA/Sola-1	9535100	9536529	5507	+	.	ID="SOLA1-2_AP";TEgroup="ctg_1%7CSOLA1-2_AP%7C1";Tend="4812";Tstart="1";shortTE="F";uid="712f45bf-ff67-4f9e-a96e-6ea383d20617"
CM035051.1	RepeatMasker	Unknown	40311479	40311854	2711	+	.	ID="RND-6_FAMILY-12864";Tend="1337";Tstart="967";shortTE="F";uid="6ff6e329-0d33-4a70-b4f9-2dfaec3e61e6"
CM035051.1	RepeatMasker	Retroposon?	20772663	20772830	428	+	.	ID="SINE2-1_AP";Tend="182";Tstart="19";shortTE="F";uid="acc5695e-18d9-4105-af8f-4d0b56b1eb12"
CM035051.1	RepeatMasker	LINE/I-Jockey	36943902	36944387	1922	+	.	ID="RND-5_FAMILY-1251";Tend="1384";Tstart="906";shortTE="F";uid="063d60aa-0dd7-4d1f-b6b4-5a7cb1bd9c38"
CM035051.1	RepeatMasker	DNA/Ginger-1	14155781	14156066	905	+	.	ID="RND-6_FAMILY-6119";Tend="2458";Tstart="2162";shortTE="F";uid="0848566c-73f6-40bf-8b52-14c6a604554f"
CM035051.1	RepeatMasker	DNA/TcMar-m44	62148210	62148357	717	+	.	ID="dnax-3b_ap";Tend="138";Tstart="1";shortTE="F";uid="5f02ad77-1561-434c-abf3-fa87d73ad2d7"
CM035051.1	RepeatMasker	DNA	3265289	3265476	404	+	.	ID="TTAA2D_AP";Tend="187";Tstart="1";shortTE="F";uid="51c0a73b-14d1-49e1-82b4-8299a5fd6303"
CM035051.1	RepeatMasker	DNA	11574065	11574324	746	+	.	ID="DNA-TTAA-1_AP";Tend="240";Tstart="1";shortTE="F";uid="b6b72377-52e0-422f-81f5-be3d8630506b"
CM035051.1	RepeatMasker	LTR/Gypsy	33031841	33032422	3403	+	.	ID="RND-5_FAMILY-3129";Tend="2805";Tstart="2171";shortTE="F";uid="8ad503a6-a5bc-4fbf-b7fa-eb8181999150"
CM035051.1	RepeatMasker	RC/Helitron	13440843	13441592	5347	+	.	ID="RND-6_FAMILY-10210";Tend="4911";Tstart="4195";shortTE="F";uid="6c3abe9e-fbbf-45f2-8c3c-b2c414c0c017"
CM035051.1	RepeatMasker	DNA/P	30644792	30645225	1352	+	.	ID="P-4_AP";Tend="4074";Tstart="3638";shortTE="F";uid="19b2ac7b-97f2-48a4-9d4e-3f00d6698b89"
CM035051.1	RepeatMasker	DNA	67413896	67414289	830	+	.	ID="TTAA2C_AP";Tend="422";Tstart="2";shortTE="F";uid="46b0a07d-e168-4fec-ae6e-a1eb1024c32e"
CM035051.1	RepeatMasker	DNA	30583834	30585466	6765	+	.	ID="RND-6_FAMILY-23103";TEgroup="ctg_1%7CRND-6_FAMILY-23103%7C1";Tend="2692";Tstart="891";shortTE="F";uid="c513c205-032c-4e8d-ab5d-dd379eddecaa"
CM035051.1	RepeatMasker	DNA/Ginger-1	65990980	65991138	468	+	.	ID="GINGER1-1_AP";Tend="4374";Tstart="4196";shortTE="F";uid="00f09857-07e1-49f9-bb71-e8c21d4ccaeb"
CM035051.1	RepeatMasker	DNA/Ginger-1	67765324	67765921	461	+	.	ID="RND-6_FAMILY-6119";Tend="1247";Tstart="641";shortTE="F";uid="1b0ef9d1-ad88-4ab2-b2e0-cd35c5477033"
CM035051.1	RepeatMasker	DNA/hAT-Ac	59218464	59218626	820	+	.	ID="DNA8-11_AP";Tend="667";Tstart="505";shortTE="F";uid="48cf70e0-4b05-40a3-b4d2-61c95235bb95"
CM035051.1	RepeatMasker	Retroposon?	70629522	70629892	1371	+	.	ID="RND-6_FAMILY-2587";Tend="1106";Tstart="758";shortTE="F";uid="97ebc0a6-9d8d-4249-9701-b3221cd1ebe6"
CM035051.1	RepeatMasker	DNA/Kolobok-E	104135	104420	1029	+	.	ID="KOLOBOKE-4_AP";Tend="2750";Tstart="2461";shortTE="F";uid="5b7ad069-ee8b-4150-9d63-0d79eaff75a5"
CM035051.1	RepeatMasker	RC/Helitron	77260606	77260907	1452	+	.	ID="RND-1_FAMILY-112";Tend="2658";Tstart="2339";shortTE="F";uid="18c49b1b-99a8-4e47-a630-36c63987e9cf"
CM035051.1	RepeatMasker	Unknown	7136752	7138072	7430	+	.	ID="RND-5_FAMILY-290";Tend="1909";Tstart="689";shortTE="F";uid="8764c086-ccc9-4016-ad83-5f0fd7306feb"
CM035051.1	RepeatMasker	DNA/hAT-Tip100	81060359	81060896	2707	+	.	ID="RND-5_FAMILY-2167";Tend="1929";Tstart="1426";shortTE="F";uid="6c00b4dd-b054-42a5-9e0a-9bc090191a79"
CM035051.1	RepeatMasker	DNA/MULE-MuDR	8322433	8322557	546	+	.	ID="RND-6_FAMILY-2255";Tend="1439";Tstart="1308";shortTE="F";uid="13d2f8d0-a2fb-4483-ab77-630e42415207"
CM035051.1	RepeatMasker	DNA	52320010	52320479	1406	+	.	ID="DNA4-2_AP";Tend="447";Tstart="1";shortTE="F";uid="979e5b62-e609-4215-b1dd-cbbab7e9e255"
CM035051.1	RepeatMasker	Unknown	27771656	27772201	3373	+	.	ID="RND-6_FAMILY-728";Tend="1514";Tstart="960";shortTE="F";uid="939f4440-102b-41af-883e-adea0023c6ff"
CM035051.1	RepeatMasker	Unknown	5037201	5037464	1173	+	.	ID="RND-5_FAMILY-3913";Tend="1234";Tstart="963";shortTE="F";uid="cfec78ec-1346-4d14-86df-eb0da3bbd104"
CM035051.1	RepeatMasker	DNA/Kolobok-E	11448061	11448277	414	+	.	ID="KOLOBOKE-2_AP";Tend="2020";Tstart="1813";shortTE="F";uid="8cd3cedf-006b-4e12-989f-cc8136131f09"
CM035051.1	RepeatMasker	LINE/R1-LOA	84862024	84862655	2066	+	.	ID="RND-5_FAMILY-1210";Tend="1267";Tstart="666";shortTE="F";uid="0a7f18e6-2d19-4d52-a076-8006edf629fb"
CM035051.1	RepeatMasker	RC/Helitron	7916826	7916944	445	+	.	ID="RND-1_FAMILY-112";Tend="881";Tstart="770";shortTE="F";uid="9b03b117-9f73-4fd6-bd9b-51aaf1bc6c9d"
CM035051.1	RepeatMasker	Unknown	49139236	49139433	426	+	.	ID="RND-5_FAMILY-8695";Tend="1373";Tstart="1171";shortTE="F";uid="2d0fa407-dc2e-4191-90a5-0c84baf401a8"
CM035051.1	RepeatMasker	DNA/Ginger-1	25448822	25449024	1301	+	.	ID="RND-6_FAMILY-6119";Tend="2332";Tstart="2132";shortTE="F";uid="e9abd201-4a17-4954-8b00-34b2b5acfab9"
CM035051.1	RepeatMasker	DNA/Ginger-1	46969055	46969263	1037	+	.	ID="RND-6_FAMILY-6119";Tend="2343";Tstart="2125";shortTE="F";uid="758b83f4-87fb-4927-b55b-a8179e0c2314"
CM035051.1	RepeatMasker	Unknown	80317734	80318109	2243	+	.	ID="RND-5_FAMILY-3262";Tend="1546";Tstart="1141";shortTE="F";uid="42dfab8f-b0a1-4c32-affc-6bac629b2ca9"
CM035051.1	RepeatMasker	LINE/I-Jockey	74930117	74930473	611	+	.	ID="RND-5_FAMILY-1251";Tend="1162";Tstart="814";shortTE="F";uid="9709e250-65f3-4202-8fe1-594c7f1335c7"
CM035051.1	RepeatMasker	DNA	46650829	46651097	757	+	.	ID="RND-5_FAMILY-2263";Tend="3409";Tstart="3132";shortTE="F";uid="bca35c09-6292-4aca-86df-abb9af8f38cd"
CM035051.1	RepeatMasker	DNA/hAT-Charlie	33335979	33336292	1953	+	.	ID="RND-1_FAMILY-203";Tend="1252";Tstart="945";shortTE="F";uid="26bcd0d1-0546-4c69-b358-345268432e26"
CM035051.1	RepeatMasker	DNA/Kolobok-E	27117156	27117342	419	+	.	ID="KOLOBOKE-4_AP";Tend="2521";Tstart="2352";shortTE="F";uid="131a6380-6fb6-41c3-a48a-5ef8dbd2b377"
CM035051.1	RepeatMasker	Retroposon?	2743087	2743314	902	+	.	ID="RND-6_FAMILY-1728";Tend="2316";Tstart="1500";shortTE="F";uid="93ee9c93-0447-4ee9-9fec-3656d280d831"
CM035051.1	RepeatMasker	DNA/hAT-Charlie	80928951	80929114	1154	+	.	ID="RND-5_FAMILY-717";Tend="1136";Tstart="972";shortTE="F";uid="2fd0ca72-b525-492f-b170-8fda12fbe1ec"
CM035051.1	RepeatMasker	Satellite	32036999	32037148	864	+	.	ID="SAT-1_LVA";Tend="351";Tstart="199";shortTE="F";uid="336cb61a-4eb1-4db0-a140-d551553f9390"
CM035051.1	RepeatMasker	Unknown	3412093	3413555	7629	+	.	ID="RND-6_FAMILY-11090";Tend="2041";Tstart="612";shortTE="F";uid="b4e9cb60-7c8e-4577-90d4-d9cb27526f2a"
CM035051.1	RepeatMasker	Retroposon?	36189475	36189790	556	+	.	ID="RND-4_FAMILY-187";Tend="1584";Tstart="1241";shortTE="F";uid="099905a5-3af0-4dab-aab2-037eb24d72cd"
CM035051.1	RepeatMasker	DNA/Kolobok-E	50209492	50209716	544	+	.	ID="RND-6_FAMILY-4559";Tend="2748";Tstart="2536";shortTE="F";uid="5f23582b-8adf-4629-86a3-b7433a659fdc"
CM035051.1	RepeatMasker	DNA/hAT	45058259	45058501	1384	+	.	ID="DNA8-1_AP";Tend="847";Tstart="615";shortTE="F";uid="03cb6952-9b94-457e-ad3f-53fb50ff206c"
CM035051.1	RepeatMasker	Unknown	12252784	12253609	1464	+	.	ID="RND-6_FAMILY-9327";Tend="1528";Tstart="600";shortTE="F";uid="2be03141-e13d-4526-a29e-bf28e5df25a8"
CM035051.1	RepeatMasker	Retroposon?	28983079	28983417	526	+	.	ID="RND-6_FAMILY-2587";Tend="1104";Tstart="753";shortTE="F";uid="570f19b8-02a2-4d8f-b970-ab48b006988e"
CM035051.1	RepeatMasker	DNA/Ginger-1	10044443	10044662	1168	+	.	ID="RND-6_FAMILY-6119";Tend="1938";Tstart="1720";shortTE="F";uid="e97b6b78-dceb-45a0-9045-0ac5d6e36d3c"
CM035051.1	RepeatMasker	DNA/Kolobok-E	84390406	84390869	3708	+	.	ID="RND-1_FAMILY-47";Tend="1389";Tstart="922";shortTE="F";uid="b41a453e-2c2a-4896-ad9f-159e3bd63617"
CM035051.1	RepeatMasker	Unknown	12677976	12678187	1487	+	.	ID="RND-1_FAMILY-30";Tend="1107";Tstart="896";shortTE="F";uid="d1364e29-12cc-4c92-b455-e088a345da39"
CM035051.1	RepeatMasker	Unknown	15793395	15793674	1123	+	.	ID="RND-1_FAMILY-35";Tend="2026";Tstart="1744";shortTE="F";uid="96a0db39-a953-4aed-83b3-91e34a93d5cd"
CM035051.1	RepeatMasker	DNA	42985115	42985551	1482	+	.	ID="TTAA4B_AP";Tend="430";Tstart="1";shortTE="F";uid="6147ae0c-0320-42fc-9b88-7c8de2d96feb"
CM035051.1	RepeatMasker	DNA/MULE-MuDR	19010156	19010296	779	+	.	ID="DNA8-28B_AP";Tend="145";Tstart="2";shortTE="F";uid="7e8a54ba-273b-4ed5-b132-1ab5a9a6fe58"
CM035051.1	RepeatMasker	DNA	28700114	28700283	447	+	.	ID="DNA4-2_AP";Tend="769";Tstart="583";shortTE="F";uid="2ef14f44-a439-45bd-8475-f9c8577d0403"
CM035051.1	RepeatMasker	DNA	70339438	70339617	1011	+	.	ID="TTAA2C_AP";Tend="423";Tstart="243";shortTE="F";uid="c60aa76f-3fb0-4f21-b3aa-165f02e41b55"
CM035051.1	RepeatMasker	Unknown	39670376	39686237	15689	+	.	ID="RND-1_FAMILY-1";Tend="5544";Tstart="2105";shortTE="F";uid="b324846f-84ab-46e1-b13c-be800ea1b8ab"
CM035051.1	RepeatMasker	DNA/hAT-hAT19	49417860	49418025	777	+	.	ID="RND-5_FAMILY-1295";Tend="1451";Tstart="1286";shortTE="F";uid="be27e19b-55a2-4222-bcfb-6c0c65003af1"
CM035051.1	RepeatMasker	DNA/TcMar-Tc1	19723474	19724603	5569	+	.	ID="RND-1_FAMILY-36";Tend="2404";Tstart="1286";shortTE="F";uid="0eab593c-570b-40c0-8d8d-711209c3afd9"
CM035051.1	RepeatMasker	DNA/Ginger-1	6347346	6348633	9358	+	.	ID="RND-1_FAMILY-20";Tend="1738";Tstart="467";shortTE="F";uid="be7c03c7-0d94-4642-8161-24501699763c"
CM035051.1	RepeatMasker	DNA	53765571	53765762	1456	+	.	ID="RND-6_FAMILY-4505";TEgroup="ctg_1%7CRND-6_FAMILY-4505%7C2";Tend="1828";Tstart="838";shortTE="F";uid="ad941306-0524-4eb1-b3cf-b58764f99ad6"
CM035051.1	RepeatMasker	Unknown	88514448	88514644	503	+	.	ID="RND-6_FAMILY-7323";Tend="1348";Tstart="1171";shortTE="F";uid="6e5c7033-eab5-46b8-a00c-6238df7afc4e"
CM035051.1	RepeatMasker	DNA	63440195	63440416	715	+	.	ID="DNA4-2_AP";Tend="764";Tstart="568";shortTE="F";uid="c8922819-da0d-46ad-bf7e-9432b3d7f1ef"
CM035051.1	RepeatMasker	DNA/Ginger-1	70882988	70884269	8937	+	.	ID="RND-1_FAMILY-20";Tend="1738";Tstart="467";shortTE="F";uid="edc7f7b6-3b71-425c-9ce1-48903c6338f9"
CM035051.1	RepeatMasker	Retroposon?	20728904	20729398	1623	+	.	ID="RND-4_FAMILY-187";Tend="1639";Tstart="1200";shortTE="F";uid="8381c5b3-ab7e-44c6-adf6-25312db98e45"
CM035051.1	RepeatMasker	DNA	40075668	40075918	528	+	.	ID="DNA4-3_AP";Tend="633";Tstart="389";shortTE="F";uid="b95e95f2-9ff2-4e2a-bd4d-be05395056f9"
CM035051.1	RepeatMasker	DNA/Ginger-1	89153291	89153450	431	+	.	ID="GINGER1-1_AP";Tend="5172";Tstart="5012";shortTE="F";uid="cbf7fdfd-43cb-426c-94eb-9a89beec42f3"
CM035051.1	RepeatMasker	DNA	86254461	86254943	3189	+	.	ID="RND-1_FAMILY-120";Tend="1791";Tstart="1323";shortTE="F";uid="86992839-9178-462a-9f23-47f4f9ca9496"
CM035051.1	RepeatMasker	Retroposon?	13957639	13958268	903	+	.	ID="RND-4_FAMILY-187";Tend="1636";Tstart="1033";shortTE="F";uid="0aa2aa7f-6705-49d3-800f-3a711c7a0b2a"
CM035051.1	RepeatMasker	DNA/Ginger-1	67783540	67784259	3710	+	.	ID="RND-6_FAMILY-6119";Tend="1598";Tstart="902";shortTE="F";uid="a439b503-0070-4ba0-aab5-0b2e469390bd"
CM035051.1	RepeatMasker	Retroposon?	50565663	50566037	640	+	.	ID="RND-6_FAMILY-2587";Tend="1157";Tstart="851";shortTE="F";uid="017e9a81-009f-4903-a8f1-11f198869ce8"
CM035051.1	RepeatMasker	DNA	83207995	83208334	2110	+	.	ID="RND-6_FAMILY-22446";Tend="1283";Tstart="937";shortTE="F";uid="d6d3902a-7182-4899-9f8c-87978bc420e3"
CM035051.1	RepeatMasker	Retroposon?	62421757	62421988	418	+	.	ID="RND-4_FAMILY-187";Tend="1638";Tstart="1403";shortTE="F";uid="014576b1-be22-42e9-be65-e165bde1b35c"
CM035051.1	RepeatMasker	LINE/L2	44356593	44356705	510	+	.	ID="RND-5_FAMILY-2759";Tend="2944";Tstart="2835";shortTE="F";uid="7a717e11-a41a-4d5c-806c-c970cc82b6eb"
CM035051.1	RepeatMasker	DNA/Ginger-1	54633806	54634276	2225	+	.	ID="RND-6_FAMILY-6119";Tend="1923";Tstart="1454";shortTE="F";uid="af19e59b-2f25-42ca-b2cc-af8f01450885"
CM035051.1	RepeatMasker	DNA/hAT	14537406	14537548	463	+	.	ID="dna8-1_ap";Tend="491";Tstart="335";shortTE="F";uid="b458813a-a461-4667-95c2-0af2a2fcf6dc"
CM035051.1	RepeatMasker	RC/Helitron	54274894	54275081	976	+	.	ID="HELITRON-1_ETAL";Tend="592";Tstart="396";shortTE="F";uid="91cf4411-6f64-46f0-ba0f-2e301559d0c1"
CM035051.1	RepeatMasker	DNA/TcMar-Tc1	72146569	72146747	467	+	.	ID="MARINER-6_LSAL";Tend="178";Tstart="1";shortTE="F";uid="bc84fb6f-7bb7-4516-aa86-080c571dddc2"
CM035051.1	RepeatMasker	DNA/Sola-1	65809666	65810150	629	+	.	ID="SOLA1-7_AP";Tend="1270";Tstart="874";shortTE="F";uid="924e3dba-4e4b-48ce-87a3-16d54bc64667"
CM035051.1	RepeatMasker	DNA	3580439	3580617	527	+	.	ID="DNA4-3_AP";Tend="302";Tstart="124";shortTE="F";uid="9f3af5fb-5056-4283-9cae-3cbb2dbd4c5b"
CM035051.1	RepeatMasker	Retroposon?	22642122	22642584	1100	+	.	ID="RND-4_FAMILY-187";Tend="1638";Tstart="1157";shortTE="F";uid="00a046f1-899b-44a5-b8d3-63c405079cbb"
CM035051.1	RepeatMasker	DNA/hAT-Tip100	7125145	7125914	2762	+	.	ID="RND-5_FAMILY-2167";Tend="1919";Tstart="1155";shortTE="F";uid="a08d4f55-4efc-49cd-94e3-082bc083e908"
CM035051.1	RepeatMasker	DNA	10064959	10065361	2571	+	.	ID="RND-6_FAMILY-326";Tend="1561";Tstart="1159";shortTE="F";uid="4084b7c5-81e9-47dc-8dc7-6a008f48b271"
CM035051.1	RepeatMasker	DNA/hAT	33770656	33771260	1843	+	.	ID="RND-5_FAMILY-550";Tend="1321";Tstart="655";shortTE="F";uid="742021e5-9a4a-424a-9e4a-0ca316fb32fa"
CM035051.1	RepeatMasker	Retroposon?	86913680	86913796	458	+	.	ID="SINE2-2_AP";Tend="1944";Tstart="1846";shortTE="F";uid="8da9ea1a-82f8-4183-bfa8-5e81eb4959b0"
CM035051.1	RepeatMasker	DNA	62875575	62875815	619	+	.	ID="DNA4-3_AP";Tend="338";Tstart="117";shortTE="F";uid="3b5fe89b-7549-47d3-80b3-7a6a4884a35a"
CM035051.1	RepeatMasker	DNA/hAT-Tip100	60650427	60650709	1779	+	.	ID="RND-6_FAMILY-2028";Tend="1269";Tstart="997";shortTE="F";uid="67be6f1f-51ea-47c8-a674-4b333ccd6613"
CM035051.1	RepeatMasker	DNA	17474872	17475703	2224	+	.	ID="DNA4-2_AP";Tend="768";Tstart="1";shortTE="F";uid="2819512e-bc71-42ff-bf2e-700a5ebdd0ca"
CM035051.1	RepeatMasker	DNA/Ginger-1	54454969	54456871	8677	+	.	ID="RND-6_FAMILY-6119";Tend="2437";Tstart="543";shortTE="F";uid="eda74bbe-b60b-4547-8467-68d35aaf69c1"
CM035051.1	RepeatMasker	DNA/MULE-MuDR	48572760	48573858	8070	+	.	ID="RND-6_FAMILY-2107";Tend="1780";Tstart="650";shortTE="F";uid="643c3cb3-32af-4aa6-9f9b-44af891f88f0"
CM035051.1	RepeatMasker	DNA/Kolobok-E	1485425	1487425	11511	+	.	ID="RND-6_FAMILY-4559";Tend="2479";Tstart="553";shortTE="F";uid="b7942dd7-b134-4dcd-b19d-e2b47dee5a23"
CM035051.1	RepeatMasker	DNA/Ginger-1	8552028	8552893	789	+	.	ID="RND-1_FAMILY-20";Tend="1600";Tstart="671";shortTE="F";uid="26113770-554a-47fc-b760-613f7bb022af"
CM035051.1	RepeatMasker	Retroposon?	79728561	79728910	705	+	.	ID="RND-6_FAMILY-2587";Tend="1351";Tstart="980";shortTE="F";uid="e5402497-7bd4-4bfd-bcfd-c468fc609fd0"
CM035051.1	RepeatMasker	DNA/hAT-hAT19	10153642	10153815	740	+	.	ID="HAT-N18_AP";Tend="815";Tstart="637";shortTE="F";uid="623c609d-4d2b-4bd5-b26c-61fb3c333a7b"
CM035051.1	RepeatMasker	RC/Helitron	87211780	87212922	9212	+	.	ID="RND-1_FAMILY-98";Tend="2155";Tstart="1010";shortTE="F";uid="fb80e137-f5bc-4d94-b4f9-7a65ee91287d"
CM035051.1	RepeatMasker	DNA/Ginger-1	57354192	57354434	1320	+	.	ID="RND-6_FAMILY-8358";Tend="4235";Tstart="3968";shortTE="F";uid="9f84205b-e28c-4048-b8de-d3620259b3ed"
CM035051.1	RepeatMasker	DNA/CMC-Chapaev-3	346792	347333	838	+	.	ID="ENSPM-1_LSAL";Tend="1110";Tstart="584";shortTE="F";uid="c0113b8a-ab33-4ca7-b8f9-b2ab495e94cb"
CM035051.1	RepeatMasker	DNA/Ginger-1	74060061	74060693	1476	+	.	ID="rnd-6_family-6119";Tend="2347";Tstart="1195";shortTE="F";uid="c15843e1-62bd-43c5-8cad-8eaa0ac21a86"
CM035051.1	RepeatMasker	DNA/Ginger-1	49485495	49485963	1747	+	.	ID="rnd-6_family-6119";Tend="1424";Tstart="1069";shortTE="F";uid="1f71fc2b-79c5-436d-a697-c0dff4326e0c"
CM035051.1	RepeatMasker	DNA	79112161	79112402	751	+	.	ID="TTAA2C_AP";Tend="422";Tstart="180";shortTE="F";uid="8c6a198f-28d9-48d8-a127-945c89f9a958"
CM035051.1	RepeatMasker	Unknown	59346173	59346332	1048	+	.	ID="RND-5_FAMILY-2235";Tend="3348";Tstart="3193";shortTE="F";uid="98e0a8cb-8215-48a2-99ea-9499417ca214"
CM035051.1	RepeatMasker	Unknown	60867760	60868028	1256	+	.	ID="RND-5_FAMILY-3289";Tend="1120";Tstart="876";shortTE="F";uid="e5986537-4ae9-4da6-9f3e-1797e1618c9e"
CM035051.1	RepeatMasker	DNA	80679639	80680147	691	+	.	ID="DNA4-3_AP";Tend="543";Tstart="1";shortTE="F";uid="2ed957ad-0cde-44d6-a509-5354077db517"
CM035051.1	RepeatMasker	DNA/hAT-Tip100	89219693	89220494	970	+	.	ID="HAT-3_LMI";Tend="3549";Tstart="2742";shortTE="F";uid="35d709f9-5b7d-42f3-8bb2-61046194e143"
CM035051.1	RepeatMasker	DNA/hAT-Charlie	22403819	22404150	434	+	.	ID="DNA8-55B_AP";TEgroup="ctg_1%7CDNA8-55B_AP%7C1";Tend="185";Tstart="7";shortTE="F";uid="0ff8397c-7e42-4753-bb74-027823581929"
CM035051.1	RepeatMasker	Retroposon?	46598035	46598481	2420	+	.	ID="RND-6_FAMILY-2587";Tend="1266";Tstart="755";shortTE="F";uid="7b0b9d51-9146-4876-b8f2-e6873dcb546d"
CM035051.1	RepeatMasker	DNA/Ginger-1	27118754	27119261	2074	+	.	ID="RND-6_FAMILY-6119";Tend="1662";Tstart="1070";shortTE="F";uid="e193b790-da8c-4b8d-9b72-c8ea650967c0"
CM035051.1	RepeatMasker	DNA/hAT-hAT19	50297615	50297860	1197	+	.	ID="HAT-N13_AP";Tend="263";Tstart="1";shortTE="F";uid="129c1f26-76a7-42b9-8cbf-542f96f23e36"
CM035051.1	RepeatMasker	DNA	72045050	72045273	441	+	.	ID="ttaa2c_ap";Tend="394";Tstart="173";shortTE="F";uid="c64ab343-20c9-4d92-afa0-85652a363354"
CM035051.1	RepeatMasker	Retroposon?	89111185	89111386	1551	+	.	ID="RND-6_FAMILY-1728";Tend="2316";Tstart="1601";shortTE="F";uid="ab59265d-d89b-4309-a679-dc45170208d8"
CM035051.1	RepeatMasker	Retroposon?	4633832	4634782	1084	+	.	ID="RND-6_FAMILY-2587";Tend="1321";Tstart="597";shortTE="F";uid="7165c23c-dad0-4916-8246-de005ca7f6fe"
CM035051.1	RepeatMasker	DNA/Kolobok-E	33703507	33703707	405	+	.	ID="KOLOBOKE-2_AP";Tend="3802";Tstart="3620";shortTE="F";uid="4bef5583-c953-4de5-bd62-801d52954006"
CM035051.1	RepeatMasker	Retroposon?	7939229	7939402	1170	+	.	ID="RND-5_FAMILY-4035";Tend="3424";Tstart="3241";shortTE="F";uid="a2653c6c-924a-4a21-8f9b-7cdf82505ee0"
CM035051.1	RepeatMasker	DNA/hAT-Tip100	58873805	58874107	489	+	.	ID="DNA8-24_AP";TEgroup="ctg_1%7CDNA8-24_AP%7C2";Tend="738";Tstart="1";shortTE="T";uid="1d2f166a-04d5-41a4-b527-c4d2dd03cd0f"
CM035051.1	RepeatMasker	Unknown	11809090	11809396	1145	+	.	ID="RND-1_FAMILY-195";Tend="2429";Tstart="2129";shortTE="F";uid="aa1f604c-bff6-40c2-bf72-86b5aa69725d"
CM035051.1	RepeatMasker	DNA/Ginger-1	18676941	18677436	435	+	.	ID="RND-6_FAMILY-6119";TEgroup="ctg_1%7CRND-6_FAMILY-6119%7C42";Tend="2317";Tstart="813";shortTE="T";uid="1a5ef4ef-cfc3-4329-9924-689c510dc788"
CM035051.1	RepeatMasker	DNA	21040811	21041099	670	+	.	ID="RND-1_FAMILY-37";Tend="765";Tstart="476";shortTE="F";uid="bb674cd0-201e-4654-adf7-addcf69b2ba8"
CM035051.1	RepeatMasker	RC/Helitron	67341149	67341321	1205	+	.	ID="RND-6_FAMILY-10210";Tend="5239";Tstart="5072";shortTE="F";uid="506299d9-2509-4b8c-8af4-3ffb92a4ff0b"
CM035051.1	RepeatMasker	LINE/CR1	34407772	34408375	520	+	.	ID="RND-6_FAMILY-5859";Tend="1683";Tstart="1090";shortTE="F";uid="62435db8-37c3-4825-ad76-c5cd71831153"
CM035051.1	RepeatMasker	DNA/Ginger-1	24839721	24839857	821	+	.	ID="RND-1_FAMILY-20";Tend="2514";Tstart="2377";shortTE="F";uid="903d52dc-9dd2-400e-9a96-fcb48d0f733f"
CM035051.1	RepeatMasker	DNA/TcMar-Pogo	28085805	28086012	898	+	.	ID="RND-6_FAMILY-17807";Tend="932";Tstart="738";shortTE="F";uid="3f88a804-8d94-47ff-bcab-f59806bc284c"
CM035051.1	RepeatMasker	Unknown	32643093	32643399	1071	+	.	ID="RND-6_FAMILY-7323";Tend="1399";Tstart="1113";shortTE="F";uid="32a13f55-be87-49a0-b2bd-48057a1aebee"
CM035051.1	RepeatMasker	Retroposon?	58125673	58126305	1910	+	.	ID="RND-6_FAMILY-2587";Tend="1489";Tstart="928";shortTE="F";uid="bd446d1e-0cea-455e-b34d-689e6e1ccc8a"
CM035051.1	RepeatMasker	DNA	14526490	14526662	845	+	.	ID="dna4-2_ap";Tend="769";Tstart="591";shortTE="F";uid="9a3fe9ce-061c-4b10-b579-3ab76d72b24f"
CM035051.1	RepeatMasker	Unknown	88186649	88187097	2925	+	.	ID="RND-1_FAMILY-115";Tend="1318";Tstart="863";shortTE="F";uid="a15605da-9f33-464d-ae44-b0d85b6bbf8f"
CM035051.1	RepeatMasker	DNA/hAT-hAT19	85497234	85497576	1066	+	.	ID="DNA8-79_AP";Tend="833";Tstart="480";shortTE="F";uid="315ca0c9-4cbd-4c23-82bc-419d8440a29b"
CM035051.1	RepeatMasker	DNA	25105753	25106045	565	+	.	ID="DNA4-3_AP";Tend="383";Tstart="70";shortTE="F";uid="b4626c0f-93bb-42b5-a441-5f43491b77fa"
CM035051.1	RepeatMasker	DNA	44637256	44637590	446	+	.	ID="DNA-TTAA-1_AP";Tend="405";Tstart="50";shortTE="F";uid="43393712-8b25-445d-9c70-dd923443b5b3"
CM035051.1	RepeatMasker	DNA/Ginger-1	70107089	70107274	823	+	.	ID="GINGER1-1_AP";Tend="3956";Tstart="3512";shortTE="F";uid="c52c2697-10ea-48d3-8b44-298eeef05f7c"
CM035051.1	RepeatMasker	LINE/L2	48356850	48357020	504	+	.	ID="RND-6_FAMILY-1113";Tend="2413";Tstart="2238";shortTE="F";uid="f9050b3a-e2f7-46f4-8f1c-6cf0b948594b"
CM035051.1	RepeatMasker	Unknown	59076214	59076677	1026	+	.	ID="RND-1_FAMILY-138";TEgroup="ctg_1%7CRND-1_FAMILY-138%7C3";Tend="1288";Tstart="912";shortTE="F";uid="bb0568bb-722e-4f5e-ae99-30b48cb9ea9c"
CM035051.1	RepeatMasker	DNA	15643625	15643925	1121	+	.	ID="TTAA7_AP";Tend="420";Tstart="115";shortTE="F";uid="f3cb396b-75c4-4814-8e04-9e008d9a0dbf"
CM035051.1	RepeatMasker	DNA	20320353	20320954	785	+	.	ID="DNA4-2_AP";Tend="585";Tstart="2";shortTE="F";uid="79cfeda2-387b-431d-acd1-27c0df38b583"
CM035051.1	RepeatMasker	DNA/hAT	83435160	83435380	532	+	.	ID="DNA8-35_AP";Tend="235";Tstart="1";shortTE="F";uid="6577ffd9-824b-40d0-8b8e-16f8a914aebd"
CM035051.1	RepeatMasker	DNA	63238042	63238375	730	+	.	ID="TTAA2C_AP";Tend="327";Tstart="1";shortTE="F";uid="8357977d-c627-4659-9e38-c7848ae4d822"
CM035051.1	RepeatMasker	DNA	25840512	25841110	962	+	.	ID="DNA4-2_AP";Tend="769";Tstart="110";shortTE="F";uid="7588dde5-b393-4b34-ad93-2d6741b490ea"
CM035051.1	RepeatMasker	DNA	6744600	6745110	678	+	.	ID="TTAA2D_AP";TEgroup="ctg_1%7CTTAA2D_AP%7C1";Tend="431";Tstart="1";shortTE="F";uid="37c98bfa-a8a6-45bd-9c25-c64c26bab75f"
CM035051.1	RepeatMasker	DNA/hAT-hAT19	78269959	78270578	1054	+	.	ID="DNA8-109_AP";Tend="664";Tstart="3";shortTE="F";uid="5a1630fd-45ca-42e8-8637-ee0fd691f25c"
CM035051.1	RepeatMasker	DNA	70827156	70827584	839	+	.	ID="TTAA2C_AP";Tend="423";Tstart="26";shortTE="F";uid="38c1010f-5aa5-4c28-9641-8bf3a2ebd4e5"
CM035051.1	RepeatMasker	Retroposon?	21894852	21895255	995	+	.	ID="RND-4_FAMILY-187";Tend="1644";Tstart="1241";shortTE="F";uid="1f6ce147-abe8-43d2-8358-2737aa17a505"
CM035051.1	RepeatMasker	DNA	49274934	49275042	529	+	.	ID="TTAA8_AP";Tend="335";Tstart="229";shortTE="F";uid="2d99b09d-9b98-45e5-b4b6-4ebac80feae3"
CM035051.1	RepeatMasker	DNA/Kolobok-T2	34781464	34781887	1501	+	.	ID="KOLOBOK-2_AP";Tend="394";Tstart="1";shortTE="F";uid="f6b2ae86-0e81-4603-9f41-c7460ac127fe"
CM035051.1	RepeatMasker	Retroposon?	31213724	31213975	1122	+	.	ID="RND-6_FAMILY-6697";Tend="3372";Tstart="3139";shortTE="F";uid="ce41dd9f-5d71-456f-9535-e8ffc6ecbce7"
CM035051.1	RepeatMasker	DNA/Ginger-1	69836606	69836864	905	+	.	ID="RND-6_FAMILY-6119";Tend="1884";Tstart="1624";shortTE="F";uid="a9f29b76-ac98-480e-8415-4b50cfc8b0bc"
CM035051.1	RepeatMasker	Retroposon?	88975461	88977525	14201	+	.	ID="RND-6_FAMILY-1728";Tend="2316";Tstart="296";shortTE="F";uid="37639903-459e-4f32-b14a-1374bc78842c"
CM035051.1	RepeatMasker	Unknown	76572669	76572854	593	+	.	ID="RND-6_FAMILY-2365";Tend="2789";Tstart="2593";shortTE="F";uid="5e8c6ab7-e10c-4c72-aca9-52d66977a520"
CM035051.1	RepeatMasker	DNA/hAT-hAT19	70186388	70186729	2238	+	.	ID="RND-6_FAMILY-2638";Tend="8049";Tstart="7693";shortTE="F";uid="2127c300-d80a-444d-8e77-2fa2b004b02d"
CM035051.1	RepeatMasker	DNA/Kolobok-E	15432143	15432604	3499	+	.	ID="RND-1_FAMILY-47";Tend="1380";Tstart="924";shortTE="F";uid="5ac9f9c9-f4b7-46a5-abef-79b35e537c79"
CM035051.1	RepeatMasker	Unknown	66729264	66729555	1535	+	.	ID="RND-1_FAMILY-53";Tend="1310";Tstart="1037";shortTE="F";uid="b865030f-e29f-469b-aa15-10f605721372"
CM035051.1	RepeatMasker	RC/Helitron	67265248	67265483	1248	+	.	ID="RND-6_FAMILY-4353";Tend="1175";Tstart="965";shortTE="F";uid="f089ddf8-dfd8-40b0-a1e9-a46949111a25"
CM035051.1	RepeatMasker	Unknown	74611113	74611519	2272	+	.	ID="RND-1_FAMILY-115";Tend="1287";Tstart="869";shortTE="F";uid="de9c6ddb-99dc-4ad7-a264-7dc63dd90753"
CM035051.1	RepeatMasker	LINE/L2	55210030	55210431	1226	+	.	ID="RND-5_FAMILY-2759";Tend="2935";Tstart="2514";shortTE="F";uid="c406cb66-e839-4efa-95a7-97e76666b716"
CM035051.1	RepeatMasker	Unknown	86792008	86792329	888	+	.	ID="RND-6_FAMILY-37306";Tend="1323";Tstart="1002";shortTE="F";uid="840e2a04-524b-48e1-8089-ca4f516f2725"
CM035051.1	RepeatMasker	DNA/Kolobok-E	33174342	33175077	824	+	.	ID="KOLOBOKE-4_AP";Tend="6192";Tstart="5462";shortTE="F";uid="744d18ac-75ac-4992-a920-3f4d03f32dcb"
CM035051.1	RepeatMasker	DNA	52130564	52131046	1668	+	.	ID="ttaa22_ap";Tend="435";Tstart="12";shortTE="F";uid="987ce7c6-d4cb-4093-9726-5c502d981aff"
CM035051.1	RepeatMasker	DNA/hAT-Tip100	62330216	62330378	729	+	.	ID="RND-5_FAMILY-6531";Tend="1187";Tstart="984";shortTE="F";uid="50d7d1fa-f4f7-4fe3-b72d-2d06426d60cb"
CM035051.1	RepeatMasker	DNA	15140406	15140565	634	+	.	ID="RND-1_FAMILY-54";Tend="1083";Tstart="925";shortTE="F";uid="bcc0bebd-53bf-4295-a514-f1db5eef8dd6"
CM035051.1	RepeatMasker	DNA	2022389	2022539	488	+	.	ID="DNA4-3_AP";Tend="151";Tstart="1";shortTE="F";uid="5248b83e-4970-43d2-8c6a-e1f1cae3fd8c"
CM035051.1	RepeatMasker	DNA	10567821	10567991	459	+	.	ID="DNA4-2B_AP";Tend="175";Tstart="3";shortTE="F";uid="8f1343b0-e5f9-4fd6-a98c-40dc957f7943"
CM035051.1	RepeatMasker	Retroposon?	42883566	42883680	409	+	.	ID="RND-6_FAMILY-1728";Tend="362";Tstart="249";shortTE="F";uid="943a1d61-9f7f-48f8-85e6-41d0564427d7"
CM035051.1	RepeatMasker	DNA/Ginger-1	54308429	54308618	459	+	.	ID="GINGER1-1_AP";Tend="5193";Tstart="5002";shortTE="F";uid="d213c78a-5912-4e43-97ee-9c2de99655b7"
CM035051.1	RepeatMasker	DNA/Kolobok-E	59625500	59625742	532	+	.	ID="KOLOBOKE-2_AP";Tend="2115";Tstart="1880";shortTE="F";uid="bb4f9e00-2d7f-4978-9e93-0adf5982c083"
CM035051.1	RepeatMasker	DNA	49434873	49435168	1949	+	.	ID="RND-6_FAMILY-2310";Tend="1164";Tstart="860";shortTE="F";uid="82340a3d-13eb-4a42-8327-ed2b14249e18"
CM035051.1	RepeatMasker	DNA	5784409	5784589	483	+	.	ID="DNA-TTAA-1_AP";TEgroup="ctg_1%7CDNA-TTAA-1_AP%7C1";Tend="420";Tstart="19";shortTE="F";uid="2d1ba217-60a6-4022-9446-d2235697925f"
CM035051.1	RepeatMasker	DNA/TcMar-m44	4919279	4919419	588	+	.	ID="DNAX-7B_AP";Tend="142";Tstart="1";shortTE="F";uid="7351ba74-b7a7-486a-92e4-600a9813a78f"
CM035051.1	RepeatMasker	LTR/Pao	40694287	40694751	848	+	.	ID="BEL4-I_AP";Tend="1388";Tstart="924";shortTE="F";uid="e4905141-2fdd-41b3-ac3c-bb91fb3867fb"
CM035051.1	RepeatMasker	Unknown	44408840	44409253	2750	+	.	ID="RND-6_FAMILY-6866";Tend="1510";Tstart="1099";shortTE="F";uid="83819783-30bc-4783-aa6d-596bbbdb4cfd"
CM035051.1	RepeatMasker	DNA	80130615	80130870	483	+	.	ID="DNA4-1_AP";Tend="809";Tstart="562";shortTE="F";uid="4cd6025f-085b-46e4-8311-a13cdebd4461"
CM035051.1	RepeatMasker	Retroposon?	88813201	88813330	511	+	.	ID="RND-4_FAMILY-187";Tend="1670";Tstart="1541";shortTE="F";uid="26c7e596-fb97-46f2-aa36-9d3f2e021f35"
CM035051.1	RepeatMasker	DNA/P	47043788	47043889	434	+	.	ID="RND-6_FAMILY-2806";Tend="6795";Tstart="6694";shortTE="F";uid="f0086ace-a5ad-4bf4-93e0-d262e6527e0f"
CM035051.1	RepeatMasker	LTR/Gypsy	33120691	33122080	3694	+	.	ID="RND-6_FAMILY-5372";Tend="6890";Tstart="5508";shortTE="F";uid="68d37ccc-72ff-4a2c-8923-9022a257f2c1"
CM035051.1	RepeatMasker	Retroposon?	57616390	57616957	2279	+	.	ID="RND-6_FAMILY-2587";Tend="1350";Tstart="747";shortTE="F";uid="07b92d6d-bf18-44a9-8c83-9e0cfbe92263"
CM035051.1	RepeatMasker	DNA/Ginger-1	43349700	43349825	603	+	.	ID="GINGER1-1_AP";Tend="3731";Tstart="3176";shortTE="F";uid="405d8cc5-b493-421a-baca-601501cda3db"
CM035051.1	RepeatMasker	Retroposon?	70678288	70678732	924	+	.	ID="RND-4_FAMILY-187";Tend="1517";Tstart="1071";shortTE="F";uid="f3f95b54-1ec3-4c03-8248-e822ed1ec873"
CM035051.1	RepeatMasker	DNA	26961602	26962355	1965	+	.	ID="DNA4-2_AP";Tend="756";Tstart="1";shortTE="F";uid="ce53c178-b23e-4778-bfd1-eea12b969552"
CM035051.1	RepeatMasker	Retroposon?	52129134	52129535	458	+	.	ID="RND-4_FAMILY-187";Tend="982";Tstart="588";shortTE="F";uid="9573705f-b185-4f6f-9eed-06ecccf2f456"
CM035051.1	RepeatMasker	DNA	57645130	57645287	480	+	.	ID="TTAA2D_AP";Tend="197";Tstart="47";shortTE="F";uid="6448ed6d-828a-46bb-856d-98f83a71cc5a"
CM035051.1	RepeatMasker	Unknown	23933131	23933791	2963	+	.	ID="RND-1_FAMILY-1";Tend="2912";Tstart="2259";shortTE="F";uid="173fbe57-d8cf-48d4-b43b-6ab8dfbf8b9d"
CM035051.1	RepeatMasker	DNA	32571065	32571370	433	+	.	ID="TTAA3_AP";Tend="408";Tstart="98";shortTE="F";uid="00100e1b-60b2-486d-bd08-4d27ca4ebfb0"
CM035051.1	RepeatMasker	DNA	41203599	41203859	1472	+	.	ID="TTAA22_AP";Tend="435";Tstart="172";shortTE="F";uid="e7aff73a-fcd0-4213-ba00-7ec18c65db77"
CM035051.1	RepeatMasker	DNA	87018116	87018639	450	+	.	ID="DNA4-3_AP";TEgroup="ctg_1%7CDNA4-3_AP%7C6";Tend="618";Tstart="77";shortTE="F";uid="7b3b35a4-3aba-4755-a6ea-9c6e87f875bb"
CM035051.1	RepeatMasker	LINE/RTE-BovB	298208	299087	467	+	.	ID="RTE-10_LMI";Tend="3185";Tstart="2167";shortTE="F";uid="464898b9-a9eb-40ab-bea5-9468f7243403"
CM035051.1	RepeatMasker	DNA	58287871	58287976	680	+	.	ID="DNA8-29_AP";Tend="770";Tstart="673";shortTE="F";uid="f557201b-b958-45bd-9aac-24472dcee282"
CM035051.1	RepeatMasker	Unknown	22515955	22516111	816	+	.	ID="RND-5_FAMILY-874";Tend="1093";Tstart="900";shortTE="F";uid="71bb7e33-433f-4beb-b21b-ed9572e91d33"
CM035051.1	RepeatMasker	LINE/I-Jockey	57804547	57804833	402	+	.	ID="RND-5_FAMILY-1251";Tend="1347";Tstart="1057";shortTE="F";uid="dc74c9b2-7bec-468e-aea7-0ca6a60df9ff"
CM035051.1	RepeatMasker	DNA/hAT-Charlie	89023898	89024882	3474	+	.	ID="HALYOMORPHA_HALYS-5_FAMILY-2644";Tend="1217";Tstart="246";shortTE="F";uid="03a7bf0c-20f6-47dc-a3bd-150fd7461bba"
CM035051.1	RepeatMasker	DNA/Ginger-1	41025407	41025563	433	+	.	ID="RND-6_FAMILY-3471";Tend="2771";Tstart="2619";shortTE="F";uid="71a582bb-5cf9-486e-8552-6b0b32c93d27"
CM035051.1	RepeatMasker	Retroposon?	24747586	24748432	482	+	.	ID="RND-4_FAMILY-187";Tend="1588";Tstart="659";shortTE="F";uid="c4a33833-5494-44f8-9cb4-b2313cc61ad1"
CM035051.1	RepeatMasker	DNA/MULE-MuDR	47237218	47237409	908	+	.	ID="RND-6_FAMILY-3281";Tend="1121";Tstart="942";shortTE="F";uid="157593b0-eadd-405b-bc3a-a4b0514036dd"
CM035051.1	RepeatMasker	DNA/MULE-MuDR	49416971	49417156	429	+	.	ID="DNA8-28B_AP";Tend="859";Tstart="679";shortTE="F";uid="bf239ce7-3591-4bbf-89ff-adb52283e3a4"
CM035051.1	RepeatMasker	DNA/Ginger-1	67481097	67482802	7672	+	.	ID="RND-6_FAMILY-6119";Tend="2319";Tstart="712";shortTE="F";uid="e343c985-e1f9-4b46-98e6-00230879f82d"
CM035051.1	RepeatMasker	DNA/hAT-hAT19	45695463	45695660	742	+	.	ID="DNA8-74_AP";Tend="189";Tstart="1";shortTE="F";uid="e769118e-d8e2-46e1-9b81-c5909b3e053a"
CM035051.1	RepeatMasker	Unknown	1897187	1897557	2211	+	.	ID="RND-5_FAMILY-2290";Tend="1292";Tstart="892";shortTE="F";uid="94a61b11-db1e-4545-804f-a889dd1ba1b9"
CM035051.1	RepeatMasker	Retroposon?	28845645	28846368	2221	+	.	ID="RND-6_FAMILY-1728";Tend="2316";Tstart="1517";shortTE="F";uid="b1bc9ff9-5153-49e9-a0d7-c5dcd0f14a78"
CM035051.1	RepeatMasker	Unknown	60426931	60427563	3171	+	.	ID="RND-5_FAMILY-8695";Tend="1378";Tstart="784";shortTE="F";uid="adaeec26-b37a-4f5b-8b52-3335c884721a"
CM035051.1	RepeatMasker	Unknown	40345181	40345724	1266	+	.	ID="RND-6_FAMILY-11457";TEgroup="ctg_1%7CRND-6_FAMILY-11457%7C3";Tend="2389";Tstart="1970";shortTE="F";uid="51fdd50a-b013-47f7-abb0-a575a3ebd035"
CM035051.1	RepeatMasker	DNA	81630850	81630957	411	+	.	ID="dna4-2_ap";Tend="768";Tstart="668";shortTE="F";uid="3a70646a-4231-46b4-a21b-911ffa871944"
CM035051.1	RepeatMasker	Unknown	37315396	37315725	1547	+	.	ID="RND-1_FAMILY-1";Tend="1642";Tstart="1306";shortTE="F";uid="3f8b5b4a-b68f-4543-8697-ee722c6563e4"
CM035051.1	RepeatMasker	DNA	56710352	56710577	544	+	.	ID="DNA8-30_AP";Tend="490";Tstart="265";shortTE="F";uid="dfce2157-82b1-4eb4-940b-6e725fa9bf0c"
CM035051.1	RepeatMasker	DNA	3640472	3640867	714	+	.	ID="DNA4-2_AP";Tend="768";Tstart="351";shortTE="F";uid="845425cf-0d38-4e51-a8b9-4e04105c5b5b"
CM035051.1	RepeatMasker	DNA/Kolobok-E	80110131	80110386	1549	+	.	ID="RND-1_FAMILY-47";Tend="1177";Tstart="918";shortTE="F";uid="f45f2f8d-c35f-4d2c-8742-843ada3a1d24"
CM035051.1	RepeatMasker	DNA/hAT-Charlie	51726937	51727118	560	+	.	ID="DNA8-55B_AP";Tend="165";Tstart="1";shortTE="F";uid="270967d6-ca6a-4bc1-9789-82510aae2957"
CM035051.1	RepeatMasker	Unknown	28357821	28357933	464	+	.	ID="RND-1_FAMILY-35";Tend="979";Tstart="866";shortTE="F";uid="f7890196-37e0-47c6-9a67-0f99000ac07d"
CM035051.1	RepeatMasker	Unknown	71621991	71622216	1151	+	.	ID="RND-6_FAMILY-15986";Tend="1354";Tstart="1136";shortTE="F";uid="ed66635e-eb11-4888-a2ad-b0553eeaab9b"
CM035051.1	RepeatMasker	Unknown	86253663	86254460	3204	+	.	ID="RND-6_FAMILY-5174";Tend="1399";Tstart="746";shortTE="F";uid="95b0639f-fff5-4d55-a714-e835eb672edc"
CM035051.1	RepeatMasker	DNA	22624387	22625085	1423	+	.	ID="DNA4-2_AP";Tend="766";Tstart="40";shortTE="F";uid="ab53dfcc-2bd3-4958-a32c-35b7f3f052e3"
CM035051.1	RepeatMasker	Retroposon?	36792960	36793872	4281	+	.	ID="RND-6_FAMILY-1728";Tend="2316";Tstart="874";shortTE="F";uid="c036b870-41d7-491a-8c15-fa0190067f18"
CM035051.1	RepeatMasker	DNA/hAT-hAT19	23737020	23737261	1054	+	.	ID="RND-6_FAMILY-6083";Tend="1742";Tstart="1472";shortTE="F";uid="04ea13f6-3f83-49fd-8de9-dc0bda27fbe8"
CM035051.1	RepeatMasker	RC/Helitron	70569799	70569990	558	+	.	ID="RND-5_FAMILY-1869";Tend="615";Tstart="432";shortTE="F";uid="30c662ba-7aeb-4967-a2c3-d5d42c9a4028"
CM035051.1	RepeatMasker	DNA/Ginger-1	53784745	53784915	1036	+	.	ID="RND-1_FAMILY-20";Tend="4371";Tstart="4200";shortTE="F";uid="d3bd5112-3d8a-4cdf-a566-a06ff5c9de56"
CM035051.1	RepeatMasker	DNA	13589887	13590194	640	+	.	ID="TTAA2D_AP";Tend="425";Tstart="10";shortTE="F";uid="f02c9503-d962-43b2-bf60-f6fcd78c237b"
CM035051.1	RepeatMasker	DNA	42937178	42937531	412	+	.	ID="ttaa2c_ap";Tend="406";Tstart="18";shortTE="F";uid="49d44361-0a7d-40e8-a406-9cc200245d16"
CM035051.1	RepeatMasker	DNA/hAT-Tip100	78335106	78335785	2993	+	.	ID="RND-5_FAMILY-2167";Tend="1943";Tstart="1215";shortTE="F";uid="3d989b63-3371-48e9-b424-4149a8924fac"
CM035051.1	RepeatMasker	Retroposon?	18541379	18541794	875	+	.	ID="RND-4_FAMILY-187";Tend="1596";Tstart="1187";shortTE="F";uid="a3a0d1cd-7c97-4cb2-ac66-bd31b0744cdc"
CM035051.1	RepeatMasker	DNA/CMC-Transib	62333159	62333675	861	+	.	ID="RND-6_FAMILY-6351";Tend="1448";Tstart="932";shortTE="F";uid="0ce7ffd9-b081-463c-b179-6806d9f5230d"
CM035051.1	RepeatMasker	Retroposon?	77839097	77839782	887	+	.	ID="RND-4_FAMILY-187";Tend="1544";Tstart="898";shortTE="F";uid="d8cc3daa-b743-4762-b2d9-501993c7debf"
CM035051.1	RepeatMasker	DNA	87985597	87986019	516	+	.	ID="TTAA2C_AP";Tend="423";Tstart="1";shortTE="F";uid="76950274-c628-4350-a8e6-d14e6d4a3a8a"
CM035051.1	RepeatMasker	Retroposon?	58741705	58742093	771	+	.	ID="RND-6_FAMILY-2587";Tend="1161";Tstart="757";shortTE="F";uid="c384e50e-abe8-4311-9f32-5a9f146fb1a5"
CM035051.1	RepeatMasker	Unknown	56059339	56059540	1228	+	.	ID="RND-1_FAMILY-53";Tend="1883";Tstart="1673";shortTE="F";uid="eb77d4ff-0be3-4f3c-8c6c-c8c5444fb418"
CM035051.1	RepeatMasker	DNA	68316954	68317223	451	+	.	ID="DNA4-1_AP";Tend="801";Tstart="523";shortTE="F";uid="6c59e2e8-90ce-4406-bfbc-26c4074bb993"
CM035051.1	RepeatMasker	DNA	37183548	37183885	559	+	.	ID="dna4-2_ap";TEgroup="ctg_1%7Cdna4-2_ap%7C6";Tend="769";Tstart="108";shortTE="F";uid="e9d96bf0-5590-49ee-8250-43fe1ba7024a"
CM035051.1	RepeatMasker	DNA	18461893	18462353	559	+	.	ID="TTAA8_AP";Tend="436";Tstart="2";shortTE="F";uid="a090bc1a-797a-4465-810b-749764994cb3"
CM035051.1	RepeatMasker	DNA/Ginger-1	53322200	53322780	3129	+	.	ID="RND-6_FAMILY-6119";Tend="1451";Tstart="891";shortTE="F";uid="6c0b3365-b8d2-425e-875f-b9e3fb1ca88d"
CM035051.1	RepeatMasker	LTR/Gypsy	27947480	27947637	433	+	.	ID="GYPSY8-I_DPSE";Tend="6660";Tstart="6510";shortTE="F";uid="56a4a87d-a7eb-4a94-8343-7d44e405ed81"
CM035051.1	RepeatMasker	DNA/TcMar-Pogo	1434384	1434625	641	+	.	ID="RND-6_FAMILY-17807";Tend="1055";Tstart="776";shortTE="F";uid="e6b99d8f-b56c-41a8-9e19-9f1a60308687"
CM035051.1	RepeatMasker	DNA	68564612	68564747	429	+	.	ID="RND-6_FAMILY-4504";Tend="1777";Tstart="1647";shortTE="F";uid="178ac99c-784b-4b30-884d-3f32c0da11ae"
CM035051.1	RepeatMasker	DNA/hAT-hAT19	22512217	22513070	1319	+	.	ID="DNA8-74_AP";Tend="902";Tstart="1";shortTE="F";uid="1e9f3d77-2660-4af7-bb0b-179a49b0b9a6"
CM035051.1	RepeatMasker	DNA/hAT-hAT19	84056595	84057317	3029	+	.	ID="RND-5_FAMILY-1295";Tend="1478";Tstart="770";shortTE="F";uid="8fab299c-327a-40b5-b1ef-b19f39a7bc4f"
CM035051.1	RepeatMasker	DNA/Ginger-1	40921445	40921727	491	+	.	ID="RND-6_FAMILY-6119";Tend="1228";Tstart="947";shortTE="F";uid="24f4725d-1303-4e4f-bd0b-81e5c971f53c"
CM035051.1	RepeatMasker	Unknown	89109104	89109276	585	+	.	ID="RND-5_FAMILY-3262";Tend="1081";Tstart="903";shortTE="F";uid="09bc621b-6c78-4109-aeec-55154740fdfb"
CM035051.1	RepeatMasker	DNA/hAT-Charlie	58935810	58935911	650	+	.	ID="DNA8-34_AP";Tend="194";Tstart="87";shortTE="F";uid="e0b087fc-06f2-4b68-9f5e-0b1ae7e4db76"
CM035051.1	RepeatMasker	DNA/Kolobok-E	44375338	44376370	1341	+	.	ID="KOLOBOKE-4_AP";Tend="6177";Tstart="5153";shortTE="F";uid="02cf5758-8f3d-4538-96ee-c4e2c2ec7974"
CM035051.1	RepeatMasker	Retroposon?	41506463	41506739	904	+	.	ID="RND-4_FAMILY-187";Tend="1643";Tstart="1361";shortTE="F";uid="1f77237a-973a-4c89-bd17-52ef012d6f7d"
CM035051.1	RepeatMasker	DNA	63131116	63131258	452	+	.	ID="DNA-TTAA-1_AP";Tend="417";Tstart="290";shortTE="F";uid="fac28211-42f2-4ac1-bd1e-8ff8b4f0e105"
CM035051.1	RepeatMasker	RC/Helitron	71236446	71237725	8927	+	.	ID="RND-5_FAMILY-380";Tend="2035";Tstart="781";shortTE="F";uid="84ad87e6-fae7-4cb8-a207-44d54dea816e"
CM035051.1	RepeatMasker	Unknown	82989507	82989654	559	+	.	ID="RND-5_FAMILY-162";Tend="3142";Tstart="2981";shortTE="F";uid="9d56eafb-9229-42c3-804f-39dab0cab9b7"
CM035051.1	RepeatMasker	DNA/Ginger-1	54250491	54250598	433	+	.	ID="RND-6_FAMILY-6119";Tend="2342";Tstart="2232";shortTE="F";uid="cfd59236-1676-4ed3-8ae0-addda8c96358"
CM035051.1	RepeatMasker	DNA/Ginger-1	19873187	19873544	1663	+	.	ID="RND-6_FAMILY-6119";Tend="2318";Tstart="1986";shortTE="F";uid="fd45881d-77f7-4963-8dd9-847fb7b878ed"
CM035051.1	RepeatMasker	DNA	42374077	42374373	476	+	.	ID="DNA4-3_AP";Tend="400";Tstart="141";shortTE="F";uid="343765d8-218e-44a1-b7d2-68d15186e4ae"
CM035051.1	RepeatMasker	Unknown	33034012	33034218	442	+	.	ID="RND-6_FAMILY-6389";Tend="1909";Tstart="1710";shortTE="F";uid="baf84375-71df-4f97-a4ff-cc3c8579b7c6"
CM035051.1	RepeatMasker	DNA/Ginger-1	71952786	71954416	7483	+	.	ID="RND-6_FAMILY-6119";Tend="2323";Tstart="706";shortTE="F";uid="62ff142f-61f1-4fa0-a141-8cbc8c9bc001"
CM035051.1	RepeatMasker	DNA/hAT	24341269	24341470	404	+	.	ID="RND-5_FAMILY-2264";Tend="6121";Tstart="5909";shortTE="F";uid="9d7f1676-35ab-4804-8949-2a4a7a288390"
CM035051.1	RepeatMasker	DNA/Kolobok-E	54945995	54946187	733	+	.	ID="RND-6_FAMILY-4559";Tend="1160";Tstart="983";shortTE="F";uid="e93c514b-2c63-40e1-aa42-bed92550dddf"
CM035051.1	RepeatMasker	DNA/TcMar-Mariner	13627179	13628131	1401	+	.	ID="MARINER-9_RPR";Tend="1312";Tstart="349";shortTE="F";uid="49d1a0d5-691e-4e73-b1ed-5e72b3c15e8a"
CM035051.1	RepeatMasker	Unknown	9864153	9864848	3265	+	.	ID="RND-6_FAMILY-1938";Tend="1619";Tstart="983";shortTE="F";uid="88751f1e-48ed-40de-ad05-cb0cac695b06"
CM035051.1	RepeatMasker	Retroposon?	75299825	75300133	1327	+	.	ID="RND-6_FAMILY-2587";Tend="1137";Tstart="818";shortTE="F";uid="191fd063-81b1-4bf9-865f-712d93a4277e"
CM035051.1	RepeatMasker	DNA/Ginger-1	68560386	68560525	747	+	.	ID="RND-6_FAMILY-6119";Tend="884";Tstart="755";shortTE="F";uid="04d7bc2f-b11c-4d33-8b15-b67838d601d2"
CM035051.1	RepeatMasker	DNA/hAT-Tip100	58715428	58715574	832	+	.	ID="RND-1_FAMILY-151";Tend="1151";Tstart="983";shortTE="F";uid="9da1bab8-fb69-4564-9faf-f33135d24db3"
CM035051.1	RepeatMasker	RC/Helitron	13311374	13311888	4234	+	.	ID="RND-5_FAMILY-4044";Tend="1374";Tstart="857";shortTE="F";uid="9e180b8e-84df-4cbb-9b96-e75fdb7abdc2"
CM035051.1	RepeatMasker	Retroposon?	10274259	10275773	2925	+	.	ID="RND-4_FAMILY-187";Tend="1644";Tstart="394";shortTE="F";uid="86ad4df5-2bbc-46c9-a529-b183fbb9f8e3"
CM035051.1	RepeatMasker	DNA/hAT-Tip100	56941529	56941866	1582	+	.	ID="RND-6_FAMILY-2028";Tend="1277";Tstart="940";shortTE="F";uid="f20c4de8-bb8a-4de2-98bb-abb4dbfed95b"
CM035051.1	RepeatMasker	DNA	720268	720688	1013	+	.	ID="TTAA3_AP";Tend="421";Tstart="1";shortTE="F";uid="fb912427-c6a8-44ad-bf3e-68f078377907"
CM035051.1	RepeatMasker	Unknown	34734936	34735265	943	+	.	ID="RND-1_FAMILY-1";Tend="1822";Tstart="1493";shortTE="F";uid="4ba5cbe7-350c-4e11-85eb-df665428e0b6"
CM035051.1	RepeatMasker	DNA	30797719	30797898	1054	+	.	ID="RND-1_FAMILY-54";Tend="1709";Tstart="1530";shortTE="F";uid="3791b859-fbb2-48d0-a898-aeb9118452bb"
CM035051.1	RepeatMasker	Retroposon?	23249715	23251436	14006	+	.	ID="RND-6_FAMILY-1728";Tend="2316";Tstart="298";shortTE="F";uid="a9781470-3ee9-437f-836a-d1dec536acd8"
CM035051.1	RepeatMasker	Retroposon?	49916205	49917412	2835	+	.	ID="RND-4_FAMILY-187";Tend="1612";Tstart="651";shortTE="F";uid="f3ee267b-2d05-4f32-9d80-4e0154f5aa39"
CM035051.1	RepeatMasker	Unknown	15753960	15757164	25255	+	.	ID="RND-1_FAMILY-71";Tend="4404";Tstart="1229";shortTE="F";uid="3273a61f-349f-4bc4-9b0c-9c48c087daae"
CM035051.1	RepeatMasker	DNA	65202255	65202962	1863	+	.	ID="DNA4-2_AP";Tend="719";Tstart="6";shortTE="F";uid="19b70cfd-0196-4224-a150-f6e76389b82e"
CM035051.1	RepeatMasker	DNA/MULE-NOF	13917501	13917897	3628	+	.	ID="RND-6_FAMILY-6310";Tend="1944";Tstart="1548";shortTE="F";uid="42a87c1c-90d6-4220-bb9f-68b1e7325713"
CM035051.1	RepeatMasker	DNA/Ginger-1	17138455	17138591	4122	+	.	ID="RND-6_FAMILY-6119";Tend="1688";Tstart="791";shortTE="F";uid="5b4a5735-f276-405d-86bb-04f4acddbf94"
CM035051.1	RepeatMasker	Retroposon?	57886339	57886907	3129	+	.	ID="RND-6_FAMILY-2587";Tend="1291";Tstart="755";shortTE="F";uid="398dab2d-609d-4adc-aa84-4e2a439776e2"
CM035051.1	RepeatMasker	DNA/P	37393104	37393237	556	+	.	ID="P-1_AP";Tend="173";Tstart="31";shortTE="F";uid="37983fc0-231f-4881-9c1f-f3f0a7756247"
CM035051.1	RepeatMasker	Unknown	54193527	54193953	925	+	.	ID="RND-1_FAMILY-53";Tend="1544";Tstart="1151";shortTE="F";uid="e4bda7b4-5301-4c95-94ad-e3d94becd009"
CM035051.1	RepeatMasker	Unknown	32223147	32223384	1265	+	.	ID="RND-6_FAMILY-11457";Tend="479";Tstart="242";shortTE="F";uid="2223916c-6247-40d6-bf67-552494291132"
CM035051.1	RepeatMasker	Retroposon?	41407188	41408394	1169	+	.	ID="RND-4_FAMILY-187";Tend="1604";Tstart="63";shortTE="F";uid="06884343-c750-41d5-9f23-c28378ead0b5"
CM035051.1	RepeatMasker	DNA/hAT-Blackjack	81215877	81216304	653	+	.	ID="HAT-27_LSAL";Tend="618";Tstart="189";shortTE="F";uid="084f5714-66d2-4b86-a936-f9332295d7cb"
CM035051.1	RepeatMasker	DNA/Ginger-1	14353857	14354123	455	+	.	ID="RND-6_FAMILY-6119";Tend="1220";Tstart="960";shortTE="F";uid="61465010-1031-4608-88bf-4fa5105e1f08"
CM035051.1	RepeatMasker	DNA/Ginger-1	28568975	28569717	3732	+	.	ID="RND-6_FAMILY-6119";Tend="1923";Tstart="1195";shortTE="F";uid="b8f44dae-03e2-4263-bd90-ce6298eb0bce"
CM035051.1	RepeatMasker	DNA/hAT-Charlie	45313281	45313585	690	+	.	ID="RND-5_FAMILY-717";Tend="1290";Tstart="961";shortTE="F";uid="670f26f0-e465-4502-86a1-f090ab424e13"
CM035051.1	RepeatMasker	Retroposon?	11894440	11895326	5844	+	.	ID="RND-6_FAMILY-1728";Tend="1610";Tstart="695";shortTE="F";uid="51fe4494-d136-4568-9a75-e16f2b1b3323"
CM035051.1	RepeatMasker	DNA	14931833	14931960	405	+	.	ID="TTAA8_AP";Tend="422";Tstart="313";shortTE="F";uid="3e926420-f513-487e-b4ca-ba18243974bd"
CM035051.1	RepeatMasker	DNA	14413395	14413539	669	+	.	ID="RND-6_FAMILY-4504";Tend="1921";Tstart="1787";shortTE="F";uid="32ef2758-6c95-4279-b4bb-bc079adbcd7d"
CM035051.1	RepeatMasker	DNA/Kolobok-E	70733531	70733768	631	+	.	ID="KOLOBOKE-2_AP";Tend="1364";Tstart="1119";shortTE="F";uid="f2121086-297d-48df-923c-3a0a7c0e4a4a"
CM035051.1	RepeatMasker	Retroposon?	28625643	28627056	5687	+	.	ID="RND-6_FAMILY-2587";Tend="2212";Tstart="756";shortTE="F";uid="64c9698b-9707-4888-802c-acd6be106246"
CM035051.1	RepeatMasker	DNA	46294528	46294900	2332	+	.	ID="RND-5_FAMILY-1720";Tend="1308";Tstart="951";shortTE="F";uid="43ee8280-14f5-4bc1-8070-e9f47e7e6851"
CM035051.1	RepeatMasker	Unknown	70009471	70009918	1268	+	.	ID="RND-1_FAMILY-71";Tend="3430";Tstart="2995";shortTE="F";uid="9210d6b5-8717-4d93-8e55-409ff5754238"
CM035051.1	RepeatMasker	DNA	60350808	60350972	480	+	.	ID="dna4-2_ap";Tend="762";Tstart="603";shortTE="F";uid="4a41f82b-045e-4879-b43a-2b199f6d1106"
CM035051.1	RepeatMasker	LINE/I-Jockey	15514165	15514508	705	+	.	ID="TART_DV";Tend="7177";Tstart="6957";shortTE="F";uid="01457bae-1c78-4288-ac6d-bd26b2278de3"
CM035051.1	RepeatMasker	RC/Helitron	47674377	47674539	560	+	.	ID="HELITRON-N2_LMI";Tend="1535";Tstart="1365";shortTE="F";uid="902a5af8-126e-4a37-bbc4-ab18edff0243"
CM035051.1	RepeatMasker	DNA	60253470	60253573	471	+	.	ID="RND-5_FAMILY-1969";Tend="975";Tstart="874";shortTE="F";uid="7464e8ed-7a44-409b-b20d-99bcb972525d"
CM035051.1	RepeatMasker	DNA/Ginger-1	23523976	23524324	629	+	.	ID="RND-6_FAMILY-6119";TEgroup="ctg_1%7CRND-6_FAMILY-6119%7C47";Tend="2331";Tstart="786";shortTE="F";uid="94a16584-85f7-4dc2-bc85-43697c3de60c"
CM035051.1	RepeatMasker	Retroposon?	87157241	87157589	457	+	.	ID="RND-6_FAMILY-14806";Tend="1836";Tstart="1524";shortTE="F";uid="72184340-1d3a-4921-86ca-b86d0f713252"
CM035051.1	RepeatMasker	DNA/hAT-Tip100	15067093	15067226	541	+	.	ID="RND-6_FAMILY-4636";Tend="1108";Tstart="951";shortTE="F";uid="09271a3c-d1ad-4f51-a11a-53582e523414"
CM035051.1	RepeatMasker	DNA	23166265	23167068	2234	+	.	ID="RND-6_FAMILY-22446";TEgroup="ctg_1%7CRND-6_FAMILY-22446%7C7";Tend="1402";Tstart="937";shortTE="F";uid="d39bba08-4cec-425d-b5ed-72186bcdb89c"
CM035051.1	RepeatMasker	DNA	4095944	4096188	1388	+	.	ID="TTAA5_AP";Tend="442";Tstart="163";shortTE="F";uid="68a1f5f7-70f7-4ee5-9acf-fed61ea3fd8e"
CM035051.1	RepeatMasker	DNA/hAT	46920928	46921134	568	+	.	ID="RND-5_FAMILY-2264";Tend="3272";Tstart="3085";shortTE="F";uid="8f6ffc97-5f24-4cd1-b0da-4312a428ea88"
CM035051.1	RepeatMasker	DNA/hAT-hAT19	54497780	54498472	3702	+	.	ID="RND-5_FAMILY-3297";Tend="1653";Tstart="943";shortTE="F";uid="67aeb146-9000-4836-996f-658e81fca63d"
CM035051.1	RepeatMasker	DNA/Ginger-1	18845513	18845804	1681	+	.	ID="GINGER1-1_AP";Tend="4350";Tstart="3522";shortTE="F";uid="0538b376-bad1-4bf3-8abf-fe0ae55b82c7"
CM035051.1	RepeatMasker	DNA	2503922	2504806	5293	+	.	ID="RND-1_FAMILY-54";Tend="1763";Tstart="923";shortTE="F";uid="bfe93b71-e58b-4184-a829-039c09b5811a"
CM035051.1	RepeatMasker	Retroposon?	32321471	32321648	413	+	.	ID="RND-6_FAMILY-6697";Tend="3200";Tstart="3049";shortTE="F";uid="1385227c-de9d-4d4f-b5fe-6651304b33e6"
CM035051.1	RepeatMasker	DNA	41035817	41036619	1110	+	.	ID="RND-1_FAMILY-40";TEgroup="ctg_1%7CRND-1_FAMILY-40%7C2";Tend="3967";Tstart="3396";shortTE="F";uid="75f6295d-92ce-4a35-aecd-da3e69b83723"
CM035051.1	RepeatMasker	DNA/Ginger-1	23257543	23258044	556	+	.	ID="RND-1_FAMILY-20";Tend="1154";Tstart="638";shortTE="F";uid="b7b6f3c7-3280-48d1-ab70-6c1da70230e0"
CM035051.1	RepeatMasker	DNA	47316386	47316692	641	+	.	ID="ttaa2c_ap";Tend="327";Tstart="19";shortTE="F";uid="38b7292c-fdf7-48b3-bfc5-7a2f9c445aa4"
CM035051.1	RepeatMasker	RC/Helitron	1264315	1264693	2329	+	.	ID="RND-1_FAMILY-112";Tend="2658";Tstart="2273";shortTE="F";uid="87fac780-3728-4b31-83b9-8a4e01e7f31c"
CM035051.1	RepeatMasker	DNA	66991703	66992451	843	+	.	ID="DNA4-2_AP";Tend="763";Tstart="1";shortTE="F";uid="e626c283-22bf-4ae2-924b-b266b52b0885"
CM035051.1	RepeatMasker	Unknown	32195664	32195811	456	+	.	ID="RND-5_FAMILY-162";Tend="3152";Tstart="2999";shortTE="F";uid="36ae7ff2-0c8a-4fd6-b3c6-81f9dc541c46"
CM035051.1	RepeatMasker	Unknown	33245427	33245694	783	+	.	ID="RND-1_FAMILY-197";Tend="1823";Tstart="1535";shortTE="F";uid="5c2298d2-54f4-47d4-80c3-25bf99f295dd"
CM035051.1	RepeatMasker	DNA	51279513	51279986	540	+	.	ID="TTAA2D_AP";Tend="429";Tstart="4";shortTE="F";uid="12f1079c-573b-46dd-b610-ad1ede6c2802"
CM035051.1	RepeatMasker	DNA	6378597	6379039	1394	+	.	ID="ttaa4c_ap";Tend="419";Tstart="1";shortTE="F";uid="b4b97a66-1da5-4ddb-a43c-df3709d8f30a"
CM035051.1	RepeatMasker	DNA/Ginger-1	69410730	69410932	517	+	.	ID="RND-6_FAMILY-12353";Tend="2485";Tstart="2311";shortTE="F";uid="1c6c4dc5-df36-42e0-9bb6-c8e060477f52"
CM035051.1	RepeatMasker	DNA/hAT	70272711	70272970	530	+	.	ID="DNA8-1_AP";Tend="401";Tstart="141";shortTE="F";uid="8958daba-7e85-44f9-b44e-f15a1a8599a9"
CM035051.1	RepeatMasker	Unknown	14223823	14224409	2778	+	.	ID="RND-5_FAMILY-8695";Tend="1374";Tstart="796";shortTE="F";uid="6d210dff-ac5c-45fa-9afe-50202859bb0d"
CM035051.1	RepeatMasker	DNA/MULE-MuDR	43381694	43381823	561	+	.	ID="MUDR10X_AP";TEgroup="ctg_1%7CMUDR10X_AP%7C1";Tend="2128";Tstart="3";shortTE="T";uid="28b4ef94-699e-48d8-bfe1-2f83b3d15e30"
CM035051.1	RepeatMasker	DNA/Ginger-1	52977278	52978428	3362	+	.	ID="rnd-6_family-6119";Tend="2324";Tstart="691";shortTE="F";uid="72e90606-b19e-4e18-8d7a-65c97631b264"
CM035051.1	RepeatMasker	Retroposon	37474506	37474784	1440	+	.	ID="RND-6_FAMILY-65";Tend="1260";Tstart="946";shortTE="F";uid="849dbf31-5cf2-4ecb-aa5a-a0cd91b172eb"
CM035051.1	RepeatMasker	DNA/hAT-Charlie	55270278	55270582	641	+	.	ID="DNA8-72_AP";TEgroup="ctg_1%7CDNA8-72_AP%7C3";Tend="413";Tstart="1";shortTE="F";uid="83e5c21b-b444-4ab0-acb9-db68ddcea884"
CM035051.1	RepeatMasker	DNA/Ginger-1	122531	122773	1516	+	.	ID="RND-6_FAMILY-6119";Tend="1923";Tstart="1676";shortTE="F";uid="03c2cef4-0e86-458a-94f2-bdf625fbfb5c"
CM035051.1	RepeatMasker	DNA	11762456	11764153	8840	+	.	ID="RND-6_FAMILY-4505";Tend="1887";Tstart="194";shortTE="F";uid="84263574-7f6f-4853-8889-8ea56d9ac981"
CM035051.1	RepeatMasker	Retroposon?	39010793	39011118	2385	+	.	ID="RND-6_FAMILY-6697";Tend="3379";Tstart="3049";shortTE="F";uid="5189f955-f77f-417f-b186-67488a1ad81e"
CM035051.1	RepeatMasker	Unknown	41960455	41960770	1234	+	.	ID="RND-6_FAMILY-2709";Tend="1913";Tstart="1627";shortTE="F";uid="725b7d0a-e50f-408b-b643-6025cee957ca"
CM035051.1	RepeatMasker	DNA/Ginger-1	9415208	9415370	712	+	.	ID="rnd-6_family-6119";Tend="835";Tstart="574";shortTE="F";uid="a8571b77-ff84-4668-8de2-0c9c299d22e7"
CM035051.1	RepeatMasker	DNA/Ginger-1	39844848	39845331	2367	+	.	ID="rnd-6_family-6119";Tend="1833";Tstart="1222";shortTE="F";uid="3b2045c1-70e3-4350-87a6-ecb6e2c15136"
CM035051.1	RepeatMasker	DNA	12269462	12269884	2466	+	.	ID="TTAA2C_AP";Tend="423";Tstart="8";shortTE="F";uid="e26acb53-f5f5-47c2-b1af-de4fb15c8ce6"
CM035051.1	RepeatMasker	DNA/hAT-Tip100	70097441	70097644	1203	+	.	ID="RND-6_FAMILY-3148";Tend="1260";Tstart="1046";shortTE="F";uid="420800ae-1f7b-4ed7-a48c-06199a72434c"
CM035051.1	RepeatMasker	Retroposon?	53885485	53885772	1369	+	.	ID="RND-6_FAMILY-6697";Tend="3379";Tstart="3112";shortTE="F";uid="4c8e8f67-e048-40b7-9e7d-b5da8da3f2d8"
CM035051.1	RepeatMasker	DNA/hAT-Charlie	49575876	49576058	676	+	.	ID="DNA8-34_AP";Tend="193";Tstart="1";shortTE="F";uid="158b444d-9bd9-4a8e-8d5f-3c4298537a93"
CM035051.1	RepeatMasker	Retroposon?	29338613	29338805	1142	+	.	ID="RND-6_FAMILY-6697";Tend="3327";Tstart="3128";shortTE="F";uid="d961ad36-7175-4581-9fb9-0910fd59e662"
CM035051.1	RepeatMasker	DNA/hAT-Tip100	56348048	56348530	1528	+	.	ID="DNA8-107_AP";Tend="721";Tstart="253";shortTE="F";uid="41666b04-5e6a-433d-a09a-14f94eb32e11"
CM035051.1	RepeatMasker	DNA	88018309	88018563	430	+	.	ID="dna2-2_ap";Tend="699";Tstart="427";shortTE="F";uid="470e18e8-fdb2-4908-a960-6fa84a76b65a"
CM035051.1	RepeatMasker	DNA/hAT-Tip100	38136254	38136443	1211	+	.	ID="RND-1_FAMILY-88";Tend="1155";Tstart="978";shortTE="F";uid="ff50cfe3-22b7-4a9a-b33e-21ad7d2667bb"
CM035051.1	RepeatMasker	DNA/hAT-Blackjack	35160082	35160206	432	+	.	ID="HAT-4_PBA";TEgroup="ctg_1%7CHAT-4_PBA%7C1";Tend="813";Tstart="691";shortTE="T";uid="061c28fc-34fb-4ccf-850a-6f3092d3d3dd"
CM035051.1	RepeatMasker	DNA	62518327	62518464	617	+	.	ID="dna4-2b_ap";Tend="773";Tstart="641";shortTE="F";uid="e718cde4-dab1-4fd0-a34d-2960a3692075"
CM035051.1	RepeatMasker	DNA/hAT	9732330	9732503	659	+	.	ID="DNA8-44_AP";Tend="411";Tstart="239";shortTE="F";uid="f5e188f5-f8d4-4265-afa8-9621460e6e93"
CM035051.1	RepeatMasker	Retroposon?	34469028	34469168	466	+	.	ID="RND-4_FAMILY-187";Tend="1639";Tstart="1508";shortTE="F";uid="fe4e4cec-efeb-4589-a51c-d601688eec1e"
CM035051.1	RepeatMasker	Unknown	2083522	2084109	1356	+	.	ID="RND-6_FAMILY-5276";Tend="1714";Tstart="1143";shortTE="F";uid="9aa689d3-580b-4723-940a-5d69991103e1"
CM035051.1	RepeatMasker	DNA	64020088	64020456	933	+	.	ID="DNA4-3_AP";Tend="364";Tstart="1";shortTE="F";uid="75c5b172-aba1-4aac-9179-4bcab383f051"
CM035051.1	RepeatMasker	DNA	78932802	78933101	480	+	.	ID="DNA4-2_AP";Tend="765";Tstart="423";shortTE="F";uid="3c9c3da9-28c1-4b7e-9880-817cd954be0f"
CM035051.1	RepeatMasker	DNA/MULE-MuDR	58191178	58191507	789	+	.	ID="RND-6_FAMILY-2182";Tend="677";Tstart="360";shortTE="F";uid="115ab306-f340-42cb-895b-6690ec6c2f79"
CM035051.1	RepeatMasker	DNA	86236189	86236371	471	+	.	ID="TTAA2D_AP";Tend="231";Tstart="42";shortTE="F";uid="e8a36d5d-057a-4e68-b2f8-4ceb97956008"
CM035051.1	RepeatMasker	DNA/hAT-Charlie	54385194	54385369	623	+	.	ID="DNA8-34_AP";Tend="194";Tstart="1";shortTE="F";uid="d26e55fe-1f3b-415e-b31e-376342810888"
CM035051.1	RepeatMasker	DNA	85811095	85811351	641	+	.	ID="DNA4-2_AP";Tend="769";Tstart="542";shortTE="F";uid="4e538aa0-287e-4a4f-8a07-7602801a4d3a"
CM035051.1	RepeatMasker	DNA	87503096	87503530	2098	+	.	ID="TTAA8_AP";Tend="438";Tstart="1";shortTE="F";uid="99bbdb0f-378e-4d42-a582-0ffa21ae71d1"
CM035051.1	RepeatMasker	DNA/Ginger-1	66155248	66155525	2264	+	.	ID="RND-5_FAMILY-2913";Tend="2746";Tstart="2468";shortTE="F";uid="9cf7e221-ce49-423b-83ad-1b29de5c18d7"
CM035051.1	RepeatMasker	DNA/hAT-Tip100	86188784	86188940	966	+	.	ID="RND-1_FAMILY-88";Tend="1141";Tstart="963";shortTE="F";uid="7678c587-6d17-46dc-bca6-aa933e37bb53"
CM035051.1	RepeatMasker	LINE/I-Jockey	14259669	14260344	524	+	.	ID="DOC5_DM";Tend="4001";Tstart="3312";shortTE="F";uid="1e0c633c-c5b5-47be-b276-9fc5a2a6607d"
CM035051.1	RepeatMasker	DNA/hAT-hAT19	58721384	58721638	841	+	.	ID="rnd-5_family-3297";Tend="1656";Tstart="1453";shortTE="F";uid="b8ab647f-a1e9-4efe-90c0-0884ba16f521"
CM035051.1	RepeatMasker	DNA	75429256	75429495	769	+	.	ID="RND-5_FAMILY-1969";Tend="1141";Tstart="887";shortTE="F";uid="0de013fb-85ac-48b4-9102-fca469f30170"
CM035051.1	RepeatMasker	DNA/hAT?	27950803	27952141	718	+	.	ID="RND-6_FAMILY-5108";TEgroup="ctg_1%7CRND-6_FAMILY-5108%7C2";Tend="2259";Tstart="782";shortTE="F";uid="152aca0a-9745-4d8a-8c43-551d1d6e4d3f"
CM035051.1	RepeatMasker	Retroposon?	22390728	22391598	2516	+	.	ID="RND-6_FAMILY-2587";Tend="2212";Tstart="754";shortTE="F";uid="6473ca05-7c88-4aca-8253-93d491dd5d49"
CM035051.1	RepeatMasker	DNA	43440307	43440572	738	+	.	ID="dna4-2b_ap";Tend="773";Tstart="453";shortTE="F";uid="e641f0f3-1f7e-4db7-a90b-57ff219ab9f1"
CM035051.1	RepeatMasker	DNA	88698487	88698956	1073	+	.	ID="DNA4-3_AP";Tend="627";Tstart="146";shortTE="F";uid="47f83a3c-4dfa-4860-9ccd-8944834203c8"
CM035051.1	RepeatMasker	DNA	5780905	5781250	830	+	.	ID="TTAA8_AP";Tend="435";Tstart="24";shortTE="F";uid="e8337073-182d-4eec-adc3-b9a936d572da"
CM035051.1	RepeatMasker	Retroposon?	8483767	8484042	1662	+	.	ID="RND-6_FAMILY-6697";Tend="3324";Tstart="3049";shortTE="F";uid="c536b0cd-db7a-411d-b7f2-0b5da46fdee6"
CM035051.1	RepeatMasker	DNA/MULE-NOF	13923099	13923442	1723	+	.	ID="RND-6_FAMILY-6310";Tend="1944";Tstart="1630";shortTE="F";uid="a19604f0-0e54-4bf9-899c-29c0fca04315"
CM035051.1	RepeatMasker	DNA/TcMar-Tc1	39986842	39988025	2580	+	.	ID="RND-5_FAMILY-1310";TEgroup="ctg_1%7CRND-5_FAMILY-1310%7C3";Tend="1891";Tstart="249";shortTE="F";uid="71e59e43-cd6b-4fee-91ed-04b6edfff338"
CM035051.1	RepeatMasker	DNA/MULE-MuDR	72542752	72542992	438	+	.	ID="RND-6_FAMILY-2107";Tend="1634";Tstart="1399";shortTE="F";uid="679af573-1397-436a-a09a-c74fba7c7092"
CM035051.1	RepeatMasker	DNA/hAT-Charlie	58860041	58860339	516	+	.	ID="HAT-N1_AP";TEgroup="ctg_1%7CHAT-N1_AP%7C11";Tend="561";Tstart="1";shortTE="F";uid="ee50a053-7ef7-431b-902b-8d5777beeb91"
CM035051.1	RepeatMasker	LINE/R1	47522707	47522947	504	+	.	ID="RTAG4";Tend="2298";Tstart="2053";shortTE="F";uid="e351bc7c-fce6-4031-8843-6312c501d498"
CM035051.1	RepeatMasker	DNA/MULE-MuDR	74606368	74606724	520	+	.	ID="MUDR1X_AP";Tend="1467";Tstart="1112";shortTE="F";uid="1997275d-dd1d-495e-a4a5-bedefa8abfaf"
CM035051.1	RepeatMasker	DNA/hAT-Charlie	9426220	9426393	797	+	.	ID="HAT-N11_AP";Tend="631";Tstart="488";shortTE="F";uid="4bfec9df-7eac-4062-b99f-4b729adf2579"
CM035051.1	RepeatMasker	Retroposon?	17408768	17408924	445	+	.	ID="RND-6_FAMILY-8832";Tend="3671";Tstart="3545";shortTE="F";uid="8f0e37e0-88e2-4ad2-b477-5fdc77a97776"
CM035051.1	RepeatMasker	Unknown	78410172	78411285	20698	+	.	ID="RND-1_FAMILY-197";Tend="1859";Tstart="855";shortTE="F";uid="9cf4f737-c969-4dd8-ac1f-0e5b1f523c17"
CM035051.1	RepeatMasker	DNA/TcMar-Tigger	12208728	12208886	968	+	.	ID="DNAX-5_AP";Tend="155";Tstart="1";shortTE="F";uid="bef2de63-4363-41d7-870c-6faf5551fb99"
CM035051.1	RepeatMasker	RC/Helitron	28971877	28973011	702	+	.	ID="RND-5_FAMILY-300";TEgroup="ctg_1%7CRND-5_FAMILY-300%7C3";Tend="2792";Tstart="1793";shortTE="F";uid="6f23494f-a55c-408a-b255-d7a1d09cc48f"
CM035051.1	RepeatMasker	DNA/Ginger-1	87699665	87700382	3551	+	.	ID="RND-6_FAMILY-6119";Tend="1923";Tstart="1164";shortTE="F";uid="40cedf57-9b5a-4953-9ff4-ca466e4b1344"
CM035051.1	RepeatMasker	DNA/Maverick	59289756	59289934	404	+	.	ID="POLINTON-5C_LMI";Tend="3011";Tstart="2838";shortTE="F";uid="ab9248e7-1161-4ced-ab67-c690231f4ea7"
CM035051.1	RepeatMasker	Retroposon?	53635666	53636065	1008	+	.	ID="RND-4_FAMILY-187";Tend="1626";Tstart="1271";shortTE="F";uid="83f7b371-1f9c-4b7a-968c-33ea28c24960"
CM035051.1	RepeatMasker	DNA/Sola-1	6956156	6956681	1988	+	.	ID="RND-5_FAMILY-702";Tend="1573";Tstart="1044";shortTE="F";uid="4444ac80-25b6-4863-9eb6-4e59c4608d4f"
CM035051.1	RepeatMasker	Unknown	42506253	42506542	1427	+	.	ID="RND-1_FAMILY-135";Tend="1199";Tstart="930";shortTE="F";uid="0a8bd95b-0f8d-42d1-9cf4-1cc892741266"
CM035051.1	RepeatMasker	Retroposon?	74058164	74058649	434	+	.	ID="RND-6_FAMILY-2587";Tend="1276";Tstart="755";shortTE="F";uid="e100e4c9-cfd0-456e-b1e7-27d60ce0494f"
CM035051.1	RepeatMasker	Retroposon?	66271897	66272154	478	+	.	ID="RND-4_FAMILY-187";Tend="922";Tstart="645";shortTE="F";uid="2f8ffb12-972c-4899-b432-468582b0a950"
CM035051.1	RepeatMasker	Retroposon?	40257849	40258565	2277	+	.	ID="RND-6_FAMILY-2587";Tend="1538";Tstart="752";shortTE="F";uid="56388de6-aee8-49d1-9f3a-ff578b2023b0"
CM035051.1	RepeatMasker	Unknown	42545787	42546086	1859	+	.	ID="RND-1_FAMILY-135";Tend="1197";Tstart="883";shortTE="F";uid="c1b14852-08ef-4dfb-8776-1db76bcffcd9"
CM035051.1	RepeatMasker	Retroposon?	79190268	79190489	412	+	.	ID="RND-4_FAMILY-187";Tend="1574";Tstart="1361";shortTE="F";uid="4676c4db-c995-48f3-922c-f414f31a92d0"
CM035051.1	RepeatMasker	DNA/hAT-Charlie	69763542	69763670	640	+	.	ID="hat-n14_lmi";Tend="136";Tstart="6";shortTE="F";uid="901014b1-b4cf-4427-a462-bd3319cdd631"
CM035051.1	RepeatMasker	Retroposon?	84585684	84586566	2790	+	.	ID="RND-4_FAMILY-187";Tend="1639";Tstart="766";shortTE="F";uid="cd3485d8-3e74-464e-a521-0d9808a6d88b"
CM035051.1	RepeatMasker	DNA/MULE-MuDR	63817203	63817317	596	+	.	ID="MUDR12X_AP";Tend="1397";Tstart="1288";shortTE="F";uid="9b9bc180-fae6-4cb5-ba87-fda70ed14cf4"
CM035051.1	RepeatMasker	DNA/hAT-hAT19	6555903	6556111	535	+	.	ID="DNA8-71_AP";Tend="244";Tstart="8";shortTE="F";uid="f0753ebe-a1e9-432c-8899-510fbb7747e8"
CM035051.1	RepeatMasker	Retroposon?	28350680	28352232	6093	+	.	ID="RND-6_FAMILY-1728";Tend="2265";Tstart="301";shortTE="F";uid="ef57af89-185b-4fe9-8b4a-cb7635f8e18c"
CM035051.1	RepeatMasker	DNA/hAT-hAT19	22308163	22308843	3450	+	.	ID="RND-5_FAMILY-3297";Tend="1662";Tstart="942";shortTE="F";uid="0a15432b-54d2-42f0-bb0e-6da6202dedcb"
CM035051.1	RepeatMasker	Retroposon?	12899254	12899863	1539	+	.	ID="RND-4_FAMILY-187";Tend="1668";Tstart="995";shortTE="F";uid="4324d4da-b483-4bf8-8b52-b6706490960a"
CM035051.1	RepeatMasker	DNA	16663250	16663444	1125	+	.	ID="DNA-TTAA-1_AP";Tend="213";Tstart="23";shortTE="F";uid="60f7252f-0812-4673-b950-21209663de21"
CM035051.1	RepeatMasker	DNA	42049269	42049679	578	+	.	ID="TTAA3_AP";Tend="410";Tstart="5";shortTE="F";uid="9545536e-1ca8-44de-a681-f287417e17f1"
CM035051.1	RepeatMasker	Retroposon?	43481410	43481811	565	+	.	ID="RND-6_FAMILY-2587";Tend="1179";Tstart="754";shortTE="F";uid="0d6b0d2f-30df-4359-89f5-45c21ee39e85"
CM035051.1	RepeatMasker	DNA/hAT-hAT19	12084281	12084406	483	+	.	ID="RND-5_FAMILY-4109";Tend="926";Tstart="810";shortTE="F";uid="39f9d155-f375-4271-b869-527b3ffa1b26"
CM035051.1	RepeatMasker	Retroposon?	12252006	12252151	804	+	.	ID="RND-6_FAMILY-2192";Tend="1643";Tstart="1498";shortTE="F";uid="5591b26f-c078-4aee-8ac2-d92ecbf1564e"
CM035051.1	RepeatMasker	DNA/Merlin	13628819	13629361	473	+	.	ID="HALYOMORPHA_HALYS-5_FAMILY-9382";Tend="928";Tstart="378";shortTE="F";uid="957a73b1-a088-464e-bc7b-813936a2bba8"
CM035051.1	RepeatMasker	RC/Helitron	82658252	82658843	585	+	.	ID="RND-5_FAMILY-1025";Tend="1657";Tstart="1035";shortTE="F";uid="e7122ad0-fe43-4ae0-ab52-d209670dfe73"
CM035051.1	RepeatMasker	RC/Helitron	47090303	47090643	1045	+	.	ID="RND-5_FAMILY-380";Tend="914";Tstart="596";shortTE="F";uid="927336eb-1e21-46f8-a5a6-2d56754da537"
CM035051.1	RepeatMasker	DNA	53881828	53882014	765	+	.	ID="RND-6_FAMILY-22446";TEgroup="ctg_1%7CRND-6_FAMILY-22446%7C14";Tend="1053";Tstart="937";shortTE="F";uid="0f38f696-b7dc-4d05-841c-0032f2399986"
CM035051.1	RepeatMasker	DNA/P	8460867	8461106	1690	+	.	ID="RND-6_FAMILY-367";Tend="1826";Tstart="1587";shortTE="F";uid="a315c9e8-b178-4f02-9fb9-adcf0021d3ce"
CM035051.1	RepeatMasker	DNA/Kolobok-E	41384692	41385405	1511	+	.	ID="RND-1_FAMILY-47";TEgroup="ctg_1%7CRND-1_FAMILY-47%7C2";Tend="1382";Tstart="920";shortTE="F";uid="831485cc-8579-430a-af79-bf9ba3deb217"
CM035051.1	RepeatMasker	DNA	67500727	67500909	651	+	.	ID="dna4-2_ap";Tend="178";Tstart="8";shortTE="F";uid="4a5deb3d-d700-4fd2-9389-b4f1463d1b56"
CM035051.1	RepeatMasker	RC/Helitron	3378031	3378573	2725	+	.	ID="RND-5_FAMILY-9493";Tend="1363";Tstart="824";shortTE="F";uid="0379e681-eaa8-49e2-a373-ef788df312bf"
CM035051.1	RepeatMasker	RC/Helitron	88891695	88893080	7881	+	.	ID="HELITRON-1_RPR";Tend="3016";Tstart="1633";shortTE="F";uid="d3d27d10-e2e0-4082-848f-e4e3c6e6984d"
CM035051.1	RepeatMasker	Retroposon?	15734155	15734436	713	+	.	ID="RND-6_FAMILY-2587";Tend="2150";Tstart="1877";shortTE="F";uid="48fe8161-aa50-4f00-895c-ab56286d7d29"
CM035051.1	RepeatMasker	Retroposon?	59247522	59248312	496	+	.	ID="RND-4_FAMILY-187";TEgroup="ctg_1%7CRND-4_FAMILY-187%7C45";Tend="1642";Tstart="661";shortTE="F";uid="5d679706-2ad3-428d-b405-d1d5665efdcd"
CM035051.1	RepeatMasker	Unknown	69552461	69552609	636	+	.	ID="RND-6_FAMILY-1399";Tend="1751";Tstart="1615";shortTE="F";uid="25d956ef-fd9d-4e02-8140-bafcefdebb20"
CM035051.1	RepeatMasker	Retroposon?	81530425	81530563	553	+	.	ID="SINE2-2_AP";Tend="155";Tstart="1";shortTE="F";uid="8c55365b-42f6-42ca-acd4-059eecd5bff7"
CM035051.1	RepeatMasker	DNA	28476323	28476650	1076	+	.	ID="TTAA5_AP";TEgroup="ctg_1%7CTTAA5_AP%7C1";Tend="245";Tstart="1";shortTE="F";uid="ff6bee8f-6e3c-44f3-91f5-4e6b5da31f82"
CM035051.1	RepeatMasker	Retroposon?	6462828	6462991	1045	+	.	ID="RND-5_FAMILY-4035";Tend="3423";Tstart="3243";shortTE="F";uid="054acda3-cb19-4dd0-8930-71a8f541a554"
CM035051.1	RepeatMasker	DNA	12634005	12634686	646	+	.	ID="DNA4-2_AP";Tend="769";Tstart="1";shortTE="F";uid="330897d2-7655-4977-8501-544a2901ccde"
CM035051.1	RepeatMasker	Unknown	60112407	60112566	887	+	.	ID="RND-1_FAMILY-135";Tend="1199";Tstart="1034";shortTE="F";uid="c52c734d-b182-42b1-8e42-d0dee0b0a292"
CM035051.1	RepeatMasker	Retroposon?	54107696	54108150	448	+	.	ID="SINE2-1_AP";Tend="493";Tstart="3";shortTE="F";uid="13ffe673-8c7e-482f-9e22-d19fd95d5f22"
CM035051.1	RepeatMasker	DNA	86567897	86568097	498	+	.	ID="DNA4-2_AP";Tend="765";Tstart="558";shortTE="F";uid="e7368814-4565-47a4-8fd9-29ddfa10ffdc"
CM035051.1	RepeatMasker	Retroposon?	42511326	42511630	674	+	.	ID="RND-4_FAMILY-187";Tend="1540";Tstart="1221";shortTE="F";uid="d9717fb7-a031-4c01-bd96-729081c547f5"
CM035051.1	RepeatMasker	Retroposon?	12678452	12678704	561	+	.	ID="RND-4_FAMILY-187";Tend="904";Tstart="661";shortTE="F";uid="45c6f9d8-1a98-498b-b3ca-108f2e0e69a1"
CM035051.1	RepeatMasker	DNA	1855040	1855860	1638	+	.	ID="DNA4-2_AP";Tend="769";Tstart="1";shortTE="F";uid="a3604627-7c98-49a4-a415-ab712440a931"
CM035051.1	RepeatMasker	DNA/hAT-hAT19	82346364	82347197	3448	+	.	ID="RND-5_FAMILY-3297";Tend="1652";Tstart="836";shortTE="F";uid="0dea00c1-9707-48cc-92ab-8c290fa6a812"
CM035051.1	RepeatMasker	Unknown	44814590	44814748	695	+	.	ID="RND-1_FAMILY-72";Tend="1128";Tstart="969";shortTE="F";uid="2bbaed01-a8f4-43e4-b5a3-b49e5588d634"
CM035051.1	RepeatMasker	DNA	58338194	58338590	631	+	.	ID="DNA4-2_AP";Tend="673";Tstart="268";shortTE="F";uid="f024986a-67f5-4267-a0bc-dd4bba076d8f"
CM035051.1	RepeatMasker	DNA/hAT-Charlie	29790139	29790663	2615	+	.	ID="RND-5_FAMILY-1464";Tend="1458";Tstart="923";shortTE="F";uid="e8d53384-1c47-46ea-87e9-23d7b535b770"
CM035051.1	RepeatMasker	DNA/hAT-hAT19	66392332	66392850	3126	+	.	ID="RND-5_FAMILY-3297";Tend="1458";Tstart="934";shortTE="F";uid="12ec4a89-2b2f-450f-91b6-6f5e747cc0cd"
CM035051.1	RepeatMasker	DNA/Ginger-1	10087491	10087595	591	+	.	ID="RND-6_FAMILY-12353";Tend="645";Tstart="541";shortTE="F";uid="fffecf96-9ebd-4414-9d4b-aec287e1c054"
CM035051.1	RepeatMasker	DNA	7138743	7138929	505	+	.	ID="RND-6_FAMILY-23103";Tend="2722";Tstart="2557";shortTE="F";uid="a8d8af2e-e93d-4386-9d23-faa647e56f3f"
CM035051.1	RepeatMasker	Unknown	12400718	12403284	10745	+	.	ID="RND-1_FAMILY-207";Tend="2422";Tstart="1";shortTE="F";uid="38f46a78-b142-457e-85a2-c692625b9057"
CM035051.1	RepeatMasker	Unknown	29359197	29359324	582	+	.	ID="RND-1_FAMILY-162";Tend="1220";Tstart="1094";shortTE="F";uid="5d36c94f-1739-41b8-a08b-99bd934347ed"
CM035051.1	RepeatMasker	DNA	15761277	15761983	2018	+	.	ID="DNA4-2_AP";Tend="769";Tstart="1";shortTE="F";uid="cbafbe30-9563-4963-8e79-01fd908452de"
CM035051.1	RepeatMasker	LINE/I-Jockey	69576781	69579016	5962	+	.	ID="RND-6_FAMILY-19045";Tend="2236";Tstart="68";shortTE="F";uid="3a431611-117e-4824-9262-398ea74169db"
CM035051.1	RepeatMasker	DNA	5589546	5589926	1628	+	.	ID="DNA8-30_AP";Tend="710";Tstart="296";shortTE="F";uid="2f540b2c-69d9-4885-9bc8-d94d56cf1274"
CM035051.1	RepeatMasker	DNA/hAT-hAT19	59638866	59639589	4141	+	.	ID="RND-5_FAMILY-3297";Tend="1659";Tstart="944";shortTE="F";uid="c118d974-4016-4932-9513-8b4609514683"
CM035051.1	RepeatMasker	DNA	23650860	23651142	1330	+	.	ID="rnd-1_family-120";Tend="1171";Tstart="946";shortTE="F";uid="68275cb8-235f-4320-b3c3-15ebcbeea40d"
CM035051.1	RepeatMasker	DNA	68229074	68229441	905	+	.	ID="DNA-TTAA-1_AP";Tend="401";Tstart="1";shortTE="F";uid="21849be5-e2fc-469a-b3b2-e61568506c4d"
CM035051.1	RepeatMasker	LTR/Gypsy	64626909	64627585	909	+	.	ID="RND-6_FAMILY-2006";TEgroup="ctg_1%7CRND-6_FAMILY-2006%7C6";Tend="1751";Tstart="709";shortTE="F";uid="3800b8bd-38ed-4d84-a7a1-4c5f7ab36b8a"
CM035051.1	RepeatMasker	DNA/Ginger-1	16240612	16240765	407	+	.	ID="RND-6_FAMILY-6119";Tend="2323";Tstart="2181";shortTE="F";uid="8a679234-0a4b-4261-bb58-68e1fe77ff99"
CM035051.1	RepeatMasker	Retroposon?	58644287	58644576	496	+	.	ID="RND-4_FAMILY-187";Tend="1575";Tstart="1296";shortTE="F";uid="c16460a6-a190-45c8-a089-1d7cb307933d"
CM035051.1	RepeatMasker	Retroposon?	82592202	82592564	1676	+	.	ID="RND-6_FAMILY-2587";Tend="1084";Tstart="755";shortTE="F";uid="8c5a50a5-98b7-4edc-94eb-5665b31e9cf6"
CM035051.1	RepeatMasker	Retroposon?	47129921	47130973	8346	+	.	ID="RND-6_FAMILY-1728";Tend="1377";Tstart="299";shortTE="F";uid="c146d925-0e43-45bc-aacb-4985a8217bce"
CM035051.1	RepeatMasker	Retroposon?	58394337	58394519	598	+	.	ID="RND-4_FAMILY-187";Tend="1157";Tstart="961";shortTE="F";uid="90af1505-0b6b-46c3-96f7-9bb07732ae86"
CM035051.1	RepeatMasker	RC/Helitron	53292824	53292960	404	+	.	ID="RND-6_FAMILY-10210";Tend="5234";Tstart="5105";shortTE="F";uid="df44e8fc-44e7-4929-8f31-3ab59e360b85"
CM035051.1	RepeatMasker	DNA/hAT-hAT19	13685745	13686103	1421	+	.	ID="RND-5_FAMILY-2409";Tend="1090";Tstart="720";shortTE="F";uid="2b9247b3-bbee-4301-8d07-d1502df5022a"
CM035051.1	RepeatMasker	DNA/TcMar-Mariner	30788746	30789094	721	+	.	ID="mariner-n5_sin";Tend="835";Tstart="552";shortTE="F";uid="fa5f0013-b198-4259-b196-c534a8023824"
CM035051.1	RepeatMasker	DNA	5739916	5740249	500	+	.	ID="DNA4-3_AP";Tend="400";Tstart="99";shortTE="F";uid="c89e2e4a-8c94-4ee5-8ed9-ca4b7be0794e"
CM035051.1	RepeatMasker	Unknown	3344019	3344805	4187	+	.	ID="RND-6_FAMILY-11090";Tend="1384";Tstart="613";shortTE="F";uid="6557e424-d44c-4ebb-9d5f-f5395a0883c8"
CM035051.1	RepeatMasker	Unknown	82736196	82737173	5730	+	.	ID="RND-6_FAMILY-5659";Tend="1574";Tstart="633";shortTE="F";uid="a1f4d3c7-2734-46cc-ab19-0a4c4764d05f"
CM035051.1	RepeatMasker	Retroposon?	79506585	79507352	443	+	.	ID="RND-4_FAMILY-187";TEgroup="ctg_1%7CRND-4_FAMILY-187%7C55";Tend="1643";Tstart="705";shortTE="F";uid="f0634988-4852-4bb8-bb88-e0a2484701de"
CM035051.1	RepeatMasker	DNA/hAT-hAT19	1672798	1673323	926	+	.	ID="DNA8-79_AP";Tend="787";Tstart="340";shortTE="F";uid="e0934bf9-a43b-4eb4-86d9-67b088000f52"
CM035051.1	RepeatMasker	Retroposon?	68564652	68564978	2337	+	.	ID="RND-6_FAMILY-6697";Tend="3379";Tstart="3049";shortTE="F";uid="bd9ae76d-04e1-4e85-9bd9-1b5b2b9a5b17"
CM035051.1	RepeatMasker	LINE/CR1	20550803	20550954	406	+	.	ID="RND-6_FAMILY-5859";Tend="1602";Tstart="1450";shortTE="F";uid="ab1b8b70-0799-4998-bfc3-662729a14d60"
CM035051.1	RepeatMasker	Unknown	706618	707023	3327	+	.	ID="RND-1_FAMILY-73";Tend="1378";Tstart="975";shortTE="F";uid="16f8d960-7525-4734-8a41-c29413d507fa"
CM035051.1	RepeatMasker	DNA	4524429	4524583	534	+	.	ID="dna4-2_ap";Tend="164";Tstart="4";shortTE="F";uid="3478e655-6923-48d1-ae12-11c4d6a7fed4"
CM035051.1	RepeatMasker	Unknown	22526696	22527299	4334	+	.	ID="RND-5_FAMILY-874";Tend="1525";Tstart="909";shortTE="F";uid="0f893108-3c4b-4718-9f34-bbe849b6210a"
CM035051.1	RepeatMasker	DNA/hAT-Tip100	4814379	4814594	1191	+	.	ID="RND-6_FAMILY-4636";Tend="1122";Tstart="920";shortTE="F";uid="2e215406-3482-4333-bc9a-acccf887758d"
CM035051.1	RepeatMasker	DNA/hAT-Charlie	72873637	72874162	2391	+	.	ID="RND-5_FAMILY-1464";Tend="1378";Tstart="912";shortTE="F";uid="53c5c970-81b6-46e7-873d-b45579eef4fa"
CM035051.1	RepeatMasker	Unknown	24544950	24545279	2117	+	.	ID="RND-1_FAMILY-107";Tend="1477";Tstart="1074";shortTE="F";uid="b3eca420-dfa0-4004-b9ff-4aff8749b475"
CM035051.1	RepeatMasker	DNA/hAT-Tip100	75869603	75869750	1015	+	.	ID="RND-5_FAMILY-6531";Tend="1160";Tstart="996";shortTE="F";uid="85fe02da-14fe-49fa-95fe-d896439a14ea"
CM035051.1	RepeatMasker	DNA/hAT-hAT19	19426594	19426796	736	+	.	ID="DNA8-66_AP";Tend="190";Tstart="1";shortTE="F";uid="ec9ceefc-6578-44b6-bfd6-010ee5bf65f7"
CM035051.1	RepeatMasker	Unknown	26483975	26484194	831	+	.	ID="RND-1_FAMILY-135";Tend="1195";Tstart="991";shortTE="F";uid="4ee06a3e-959a-4c97-92a7-06e4cab2c1be"
CM035051.1	RepeatMasker	DNA/MULE-MuDR	49873263	49873387	461	+	.	ID="RND-6_FAMILY-1937";Tend="594";Tstart="481";shortTE="F";uid="f9cb3f4a-39fb-4e37-86b8-301cba3a0b13"
CM035051.1	RepeatMasker	LINE/L2	57723737	57723839	449	+	.	ID="RND-6_FAMILY-3771";Tend="1757";Tstart="1657";shortTE="F";uid="c5fc7d3b-6c52-49e0-99d8-3a6e9b232b8a"
CM035051.1	RepeatMasker	DNA	77944198	77944546	887	+	.	ID="DNA4-3_AP";Tend="491";Tstart="157";shortTE="F";uid="5dbe35ea-c6eb-4594-8cdc-4c4e8c640340"
CM035051.1	RepeatMasker	DNA/hAT	3362895	3363011	425	+	.	ID="RND-5_FAMILY-550";Tend="1283";Tstart="1176";shortTE="F";uid="b4da3dd5-ed99-4c97-ac39-9acf98cbddd0"
CM035051.1	RepeatMasker	DNA/Ginger-1	2408894	2409603	3715	+	.	ID="RND-6_FAMILY-6119";Tend="1923";Tstart="1183";shortTE="F";uid="10b68824-3473-469d-a255-903e47ae7bcc"
CM035051.1	RepeatMasker	DNA/TcMar-m44	56794953	56795174	615	+	.	ID="RND-6_FAMILY-852";Tend="1546";Tstart="1316";shortTE="F";uid="b8d15801-17b9-4796-a53e-2a0ae1752072"
CM035051.1	RepeatMasker	RC/Helitron	6919027	6919335	1514	+	.	ID="RND-6_FAMILY-2531";Tend="836";Tstart="523";shortTE="F";uid="16a1ae24-44f4-4689-936c-75db8f339afa"
CM035051.1	RepeatMasker	LINE/R1	83019270	83020348	2489	+	.	ID="SART-9_API";TEgroup="ctg_1%7CSART-9_API%7C1";Tend="2504";Tstart="1060";shortTE="F";uid="efa011ba-7f5a-4c8e-92ce-c196316a8614"
CM035051.1	RepeatMasker	RC/Helitron	40749557	40750646	7649	+	.	ID="RND-1_FAMILY-8";Tend="1887";Tstart="802";shortTE="F";uid="cbe6e75d-4eea-479b-8349-699e76448ea3"
CM035051.1	RepeatMasker	DNA	54150254	54150412	639	+	.	ID="RND-5_FAMILY-1720";Tend="2012";Tstart="1851";shortTE="F";uid="ad9aa06b-0bdd-4f74-8531-f63b86aac9d9"
CM035051.1	RepeatMasker	DNA/hAT-hAT19	81268265	81269219	3422	+	.	ID="dna8-82_ap";Tend="783";Tstart="1";shortTE="F";uid="7d89d978-8525-4659-98b5-a0da7338e270"
CM035051.1	RepeatMasker	Retroposon?	13766552	13766826	1431	+	.	ID="RND-6_FAMILY-6697";Tend="3327";Tstart="3049";shortTE="F";uid="71d403ea-2acb-4f3e-9e5f-7b05e8972698"
CM035051.1	RepeatMasker	DNA/Ginger-1	77253965	77255011	5719	+	.	ID="RND-6_FAMILY-6119";Tend="1923";Tstart="891";shortTE="F";uid="f5a80c9e-e3da-4214-bd6f-7b21077a01d3"
CM035051.1	RepeatMasker	DNA	10745495	10745981	670	+	.	ID="DNA4-2_AP";Tend="482";Tstart="1";shortTE="F";uid="48adfab9-b685-454e-b872-de2b4fd257cf"
CM035051.1	RepeatMasker	Unknown	28915999	28916278	1091	+	.	ID="RND-5_FAMILY-2290";Tend="1278";Tstart="948";shortTE="F";uid="c3655f9f-deba-4b87-9a99-32c87e7f1294"
CM035051.1	RepeatMasker	DNA	51923228	51923604	822	+	.	ID="TTAA2D_AP";Tend="402";Tstart="1";shortTE="F";uid="e3265e45-b2d0-4548-a7f2-804431bb9b85"
CM035051.1	RepeatMasker	DNA	7711631	7711905	491	+	.	ID="DNA4-3_AP";Tend="570";Tstart="315";shortTE="F";uid="11158607-64f6-4cc7-8059-2fd2f4916acd"
CM035051.1	RepeatMasker	DNA/hAT-Charlie	555432	555686	928	+	.	ID="RND-1_FAMILY-78";Tend="1204";Tstart="946";shortTE="F";uid="a43fe09f-6851-4304-9861-1ea0e6a91d42"
CM035051.1	RepeatMasker	Retroposon?	57362891	57363105	504	+	.	ID="RND-4_FAMILY-187";Tend="1203";Tstart="1003";shortTE="F";uid="290ac41c-f220-43a7-8e89-3ed69bbc5068"
CM035051.1	RepeatMasker	LTR/Gypsy	41033576	41034793	8420	+	.	ID="RND-1_FAMILY-28";Tend="1832";Tstart="600";shortTE="F";uid="ed80f74a-3ba9-4f8f-98e6-4554c6b764f0"
CM035051.1	RepeatMasker	Unknown	62419899	62420614	1841	+	.	ID="RND-6_FAMILY-728";TEgroup="ctg_1%7CRND-6_FAMILY-728%7C5";Tend="1527";Tstart="957";shortTE="F";uid="057e1c40-5a7b-47b1-8b3c-f22e12a1ac2a"
CM035051.1	RepeatMasker	Retroposon?	63743724	63743917	451	+	.	ID="RND-4_FAMILY-187";Tend="1645";Tstart="1442";shortTE="F";uid="0f717287-a6a6-47fc-b7fa-58ef32e214ea"
CM035051.1	RepeatMasker	DNA	42778070	42778262	568	+	.	ID="ttaa2c_ap";Tend="316";Tstart="143";shortTE="F";uid="cf7a848e-2ea0-463e-b088-18689f93fc26"
CM035051.1	RepeatMasker	Unknown	82228826	82229510	4873	+	.	ID="RND-6_FAMILY-5452";Tend="2240";Tstart="1544";shortTE="F";uid="496b7181-d609-402b-989a-8e728373ee1c"
CM035051.1	RepeatMasker	DNA/hAT-Charlie	41137352	41137645	537	+	.	ID="HAT-N1_AP";TEgroup="ctg_1%7CHAT-N1_AP%7C8";Tend="560";Tstart="1";shortTE="F";uid="198088e3-761d-4b94-8f69-b883cc9d01bb"
CM035051.1	RepeatMasker	DNA/hAT-hAT19	43429097	43429243	448	+	.	ID="DNA8-88_AP";Tend="613";Tstart="471";shortTE="F";uid="a20a3753-0b97-436c-b905-7e00d47f9b1f"
CM035051.1	RepeatMasker	DNA/Ginger-1	18974844	18975146	1734	+	.	ID="RND-6_FAMILY-6119";Tend="2042";Tstart="1725";shortTE="F";uid="b58fc0d7-4d81-4082-9a61-1d7bb2344389"
CM035051.1	RepeatMasker	DNA	44887916	44888372	1551	+	.	ID="DNA4-2_AP";Tend="769";Tstart="279";shortTE="F";uid="38b20bcc-0b50-4c1f-b602-cc99dd2efd2d"
CM035051.1	RepeatMasker	Retroposon?	81112161	81112891	2119	+	.	ID="RND-4_FAMILY-187";Tend="1621";Tstart="960";shortTE="F";uid="b4bcb241-eec4-4cbf-9484-8208a4321cdd"
CM035051.1	RepeatMasker	Retroposon?	22672457	22672708	651	+	.	ID="RND-6_FAMILY-2587";Tend="1051";Tstart="746";shortTE="F";uid="8e005d3a-176c-420a-b8a2-e32a2e4bc78e"
CM035051.1	RepeatMasker	DNA/hAT-hAT19	4211851	4212061	957	+	.	ID="RND-5_FAMILY-3297";Tend="1678";Tstart="1446";shortTE="F";uid="b1a6eb06-4a0f-4670-95e5-715f43d24461"
CM035051.1	RepeatMasker	DNA/Ginger-1	55535845	55535973	1086	+	.	ID="RND-5_FAMILY-2261";Tend="710";Tstart="582";shortTE="F";uid="bf9e6870-e3f9-4c2b-b7c9-f4d7aaecec39"
CM035051.1	RepeatMasker	DNA/TcMar-Mariner	23965498	23965860	1922	+	.	ID="RND-6_FAMILY-264";Tend="1273";Tstart="901";shortTE="F";uid="28ed4522-adee-4017-b36f-e2a87254b72b"
CM035051.1	RepeatMasker	DNA/Ginger-1	6355528	6355740	542	+	.	ID="RND-6_FAMILY-6119";Tend="885";Tstart="682";shortTE="F";uid="bae6dec7-7863-4d66-a87d-944582344297"
CM035051.1	RepeatMasker	DNA	24328117	24328575	594	+	.	ID="RND-5_FAMILY-7026";Tend="2467";Tstart="2029";shortTE="F";uid="25535cb6-b25d-427e-b08d-b0922348213e"
CM035051.1	RepeatMasker	DNA/Ginger-1	48789209	48790349	3163	+	.	ID="rnd-6_family-6119";Tend="2321";Tstart="710";shortTE="F";uid="5e3f8937-b201-43ff-be64-3396faa402b8"
CM035051.1	RepeatMasker	RC/Helitron	64489092	64489284	634	+	.	ID="RND-1_FAMILY-48";TEgroup="ctg_1%7CRND-1_FAMILY-48%7C3";Tend="979";Tstart="784";shortTE="T";uid="ed947742-89c5-4d24-b852-e4600b0fa562"
CM035051.1	RepeatMasker	Unknown	56048401	56048546	869	+	.	ID="RND-1_FAMILY-72";Tend="1127";Tstart="977";shortTE="F";uid="34af9a2d-aef8-4ded-97be-9a3e05e22cf1"
CM035051.1	RepeatMasker	DNA/hAT-Ac	59217932	59218066	568	+	.	ID="DNA8-11B_AP";Tend="142";Tstart="1";shortTE="F";uid="06a15b49-c93f-4c0f-97e3-d13abd9fba4f"
CM035051.1	RepeatMasker	DNA/Kolobok-E	66066616	66066716	598	+	.	ID="KOLOBOKE-5_AP";Tend="3707";Tstart="3609";shortTE="F";uid="d4294b2a-1366-4aaa-9b4f-fb79df98d58e"
CM035051.1	RepeatMasker	DNA	62122637	62122891	1766	+	.	ID="DNA8-69_AP";Tend="255";Tstart="2";shortTE="F";uid="73358201-f3e0-4ab8-96b1-9c67cf96570b"
CM035051.1	RepeatMasker	DNA/Sola-1	55515252	55515431	1150	+	.	ID="RND-5_FAMILY-702";Tend="1148";Tstart="965";shortTE="F";uid="c2bff5a5-2c26-4534-bb91-0144d25dd109"
CM035051.1	RepeatMasker	Retroposon?	50412780	50412987	723	+	.	ID="RND-4_FAMILY-187";Tend="1577";Tstart="1391";shortTE="F";uid="8960b4fd-443e-4a29-b8db-296828d0de3c"
CM035051.1	RepeatMasker	DNA	52516941	52517192	731	+	.	ID="RND-5_FAMILY-2263";Tend="1509";Tstart="1222";shortTE="F";uid="abb768bb-335c-46de-9468-0823ae9f3348"
CM035051.1	RepeatMasker	DNA/Ginger-1	51035747	51036044	1215	+	.	ID="RND-6_FAMILY-6119";Tend="1210";Tstart="914";shortTE="F";uid="6d083d2f-03df-47e4-9a00-9a36d432a8ac"
CM035051.1	RepeatMasker	Retroposon?	50211975	50212429	3333	+	.	ID="RND-6_FAMILY-2587";Tend="1807";Tstart="736";shortTE="F";uid="563ef576-e955-4720-8094-86f4ca38ea86"
CM035051.1	RepeatMasker	DNA/Ginger-1	1223386	1223757	1564	+	.	ID="RND-6_FAMILY-6119";Tend="2318";Tstart="1975";shortTE="F";uid="3943adc6-ea94-4d05-9ca9-6587b482633a"
CM035051.1	RepeatMasker	Retroposon?	62710165	62710574	654	+	.	ID="RND-4_FAMILY-187";Tend="1609";Tstart="1227";shortTE="F";uid="4d3e5b46-476e-4680-bdde-729ae155fd66"
CM035051.1	RepeatMasker	DNA	47302483	47302825	1057	+	.	ID="TTAA2D_AP";Tend="330";Tstart="2";shortTE="F";uid="1db6df88-1f3e-498f-9205-c8da2ee94688"
CM035051.1	RepeatMasker	DNA/Kolobok-E	53456912	53457503	696	+	.	ID="KOLOBOKE-2_AP";TEgroup="ctg_1%7CKOLOBOKE-2_AP%7C1";Tend="2211";Tstart="1121";shortTE="F";uid="69ee74d8-1e3c-419f-bce2-e174bdd42be4"
CM035051.1	RepeatMasker	DNA/TcMar-Tc1	28986390	28986917	4258	+	.	ID="RND-6_FAMILY-7978";Tend="1920";Tstart="1393";shortTE="F";uid="9a284a24-23ac-4070-9962-bf9261147e0e"
CM035051.1	RepeatMasker	Retroposon?	62295869	62296072	606	+	.	ID="RND-6_FAMILY-2587";Tend="1197";Tstart="987";shortTE="F";uid="8aad3218-471a-49fc-899f-583a41f756bd"
CM035051.1	RepeatMasker	DNA	36341358	36341482	441	+	.	ID="DNA-TTAA-1_AP";Tend="419";Tstart="293";shortTE="F";uid="c06aaeca-86a0-4320-8f0b-0e9a58bbbf27"
CM035051.1	RepeatMasker	DNA	87795626	87795969	507	+	.	ID="TTAA22_AP";TEgroup="ctg_1%7CTTAA22_AP%7C2";Tend="435";Tstart="1";shortTE="F";uid="50a934e9-0204-4852-8470-f62e89803b41"
CM035051.1	RepeatMasker	Unknown	84216562	84216966	1791	+	.	ID="RND-6_FAMILY-11457";Tend="2389";Tstart="1970";shortTE="F";uid="6bf67fd1-f85e-4254-bb79-58208b0fef7b"
CM035051.1	RepeatMasker	RC/Helitron	69257585	69257687	767	+	.	ID="RND-5_FAMILY-9493";Tend="1212";Tstart="1110";shortTE="F";uid="4727e537-6913-4c11-8c59-ec8b70ea72cd"
CM035051.1	RepeatMasker	DNA/MULE-MuDR	54372955	54374177	2323	+	.	ID="MUDR-1X_AP";Tend="3071";Tstart="1828";shortTE="F";uid="426acdcf-a7ed-48f7-a7a3-d92dfebfb6f8"
CM035051.1	RepeatMasker	Unknown	33222262	33222529	783	+	.	ID="RND-1_FAMILY-197";Tend="1823";Tstart="1535";shortTE="F";uid="23b99491-a878-417b-960a-5beae9646cae"
CM035051.1	RepeatMasker	DNA	83912837	83913195	487	+	.	ID="DNA4-2_AP";Tend="331";Tstart="1";shortTE="F";uid="eef0081e-7cfe-401f-bc12-f7a6a148cf6e"
CM035051.1	RepeatMasker	Retroposon?	28569718	28569930	3447	+	.	ID="RND-6_FAMILY-1728";Tend="2316";Tstart="1315";shortTE="F";uid="7749daae-ff3b-4cba-b9c1-9e0ada67863a"
CM035051.1	RepeatMasker	Unknown	10049243	10051699	3480	+	.	ID="RND-6_FAMILY-5232";TEgroup="ctg_1%7CRND-6_FAMILY-5232%7C4";Tend="1791";Tstart="235";shortTE="F";uid="e7596967-2155-49f7-a324-2431df218910"
CM035051.1	RepeatMasker	Unknown	51807583	51807852	623	+	.	ID="RND-1_FAMILY-85";Tend="1498";Tstart="1065";shortTE="F";uid="1da98b54-7d18-4d69-a5db-24cc401cbe83"
CM035051.1	RepeatMasker	DNA	2426595	2427309	1249	+	.	ID="DNA4-2_AP";Tend="718";Tstart="32";shortTE="F";uid="f5a0c791-e3e9-41e9-b495-7cc6281ffd8e"
CM035051.1	RepeatMasker	Retroposon?	50582182	50582757	2231	+	.	ID="RND-4_FAMILY-187";Tend="1643";Tstart="1086";shortTE="F";uid="6a031fe1-3f0d-451c-bd98-5e5c12c9e1d0"
CM035051.1	RepeatMasker	Retroposon?	49178579	49178826	627	+	.	ID="RND-4_FAMILY-187";Tend="1668";Tstart="1438";shortTE="F";uid="44e43af4-a5f9-4153-991a-c97c62241caf"
CM035051.1	RepeatMasker	Retroposon?	33490135	33490461	2314	+	.	ID="RND-6_FAMILY-6697";Tend="3379";Tstart="3050";shortTE="F";uid="405d8a1a-214e-4fac-95a6-10d8052a161a"
CM035051.1	RepeatMasker	DNA/TcMar-Tc1	34163425	34163640	504	+	.	ID="RND-1_FAMILY-36";Tend="1124";Tstart="915";shortTE="F";uid="30ba0329-26eb-477a-93cf-5abd257a8d97"
CM035051.1	RepeatMasker	Retroposon?	49077122	49077661	1926	+	.	ID="RND-6_FAMILY-2587";Tend="1298";Tstart="813";shortTE="F";uid="562ad2a2-3249-48f9-9438-b635b20ef401"
CM035051.1	RepeatMasker	Unknown	62049867	62050184	1860	+	.	ID="RND-1_FAMILY-162";Tend="1231";Tstart="934";shortTE="F";uid="e9aa60f2-07c8-474b-99c1-625f9e018619"
CM035051.1	RepeatMasker	Retroposon?	47075013	47076520	9634	+	.	ID="RND-6_FAMILY-1728";Tend="2213";Tstart="299";shortTE="F";uid="9d98e16a-1edf-4f7e-bdda-6599be86f219"
CM035051.1	RepeatMasker	Retroposon?	48189457	48189765	671	+	.	ID="RND-6_FAMILY-2587";Tend="1052";Tstart="743";shortTE="F";uid="06cd3332-45ba-47e2-ae29-d3cff5a28ccc"
CM035051.1	RepeatMasker	Unknown	4743994	4744999	5425	+	.	ID="RND-1_FAMILY-35";Tend="1892";Tstart="898";shortTE="F";uid="f7c904c0-1667-4f43-b0b4-7ffa1eaf2ffe"
CM035051.1	RepeatMasker	RC/Helitron	55564853	55566755	13183	+	.	ID="RND-1_FAMILY-112";Tend="2645";Tstart="790";shortTE="F";uid="f50a0e2f-5b81-44bb-abda-735dcadbde77"
CM035051.1	RepeatMasker	Unknown	9600008	9600718	788	+	.	ID="HALYOMORPHA_HALYS-1_FAMILY-3";Tend="1596";Tstart="73";shortTE="F";uid="ff1ab792-d6bf-4811-8b04-ef9477015b28"
CM035051.1	RepeatMasker	RC/Helitron	19953785	19954299	2243	+	.	ID="RND-5_FAMILY-5339";Tend="2715";Tstart="2170";shortTE="F";uid="cccca3fa-194c-4728-9557-90da89c400ff"
CM035051.1	RepeatMasker	Retroposon?	28769652	28769767	425	+	.	ID="SINE2-2_AP";Tend="117";Tstart="1";shortTE="F";uid="d0f6fe7a-9605-4e4c-a16e-f4abbe4e21ec"
CM035051.1	RepeatMasker	Unknown	7208462	7208933	715	+	.	ID="RND-6_FAMILY-1938";TEgroup="ctg_1%7CRND-6_FAMILY-1938%7C1";Tend="1417";Tstart="849";shortTE="F";uid="8bdc5352-e22a-42a5-8912-3766aa932643"
CM035051.1	RepeatMasker	LTR/Pao	22446752	22447188	3367	+	.	ID="RND-6_FAMILY-25591";Tend="1438";Tstart="1002";shortTE="F";uid="1d08b212-2f77-4165-9778-b02b1e738f3c"
CM035051.1	RepeatMasker	Unknown	57606124	57607007	2064	+	.	ID="RND-6_FAMILY-11408";TEgroup="ctg_1%7CRND-6_FAMILY-11408%7C3";Tend="1659";Tstart="667";shortTE="F";uid="497539dc-c2a4-43f9-87fa-7cc4f92dc862"
CM035051.1	RepeatMasker	DNA/hAT-hAT19	43685253	43685526	510	+	.	ID="HAT-N2_AP";Tend="429";Tstart="175";shortTE="F";uid="1b4826ae-e4e6-418b-972c-5beb16a8106e"
CM035051.1	RepeatMasker	DNA/hAT-Tip100	51673568	51674323	2709	+	.	ID="RND-5_FAMILY-2167";Tend="1931";Tstart="1222";shortTE="F";uid="94a8d454-7cb9-4c6b-b490-e4cd7b3a6a7a"
CM035051.1	RepeatMasker	Unknown	77914577	77914735	482	+	.	ID="RND-5_FAMILY-6692";Tend="1919";Tstart="1762";shortTE="F";uid="1a4420d0-666d-4854-a5e7-2244a93669e2"
CM035051.1	RepeatMasker	DNA	19360099	19360240	559	+	.	ID="ttaa18b_ap";Tend="155";Tstart="13";shortTE="F";uid="eb2c961b-273b-4cfb-8fab-04aa76e717c6"
CM035051.1	RepeatMasker	DNA	40748145	40748534	803	+	.	ID="RND-6_FAMILY-4504";Tend="2315";Tstart="1951";shortTE="F";uid="e53d88e4-ac36-4fd4-b4aa-67b60c1eb90f"
CM035051.1	RepeatMasker	DNA/Ginger-1	65093972	65095333	4493	+	.	ID="RND-6_FAMILY-6119";TEgroup="ctg_1%7CRND-6_FAMILY-6119%7C109";Tend="2201";Tstart="678";shortTE="F";uid="1f28095c-13f1-4132-b300-23b2e0f52b13"
CM035051.1	RepeatMasker	DNA/Ginger-1	54762262	54763973	7583	+	.	ID="RND-6_FAMILY-6119";Tend="2321";Tstart="710";shortTE="F";uid="48d91ef8-05e2-4870-89fe-bccd1fca84d8"
CM035051.1	RepeatMasker	Unknown	31312491	31312632	429	+	.	ID="RND-5_FAMILY-162";Tend="3146";Tstart="2999";shortTE="F";uid="c2c5483d-e489-46a1-9afe-7cac2ff8b72a"
CM035051.1	RepeatMasker	DNA/hAT-Charlie	31766435	31766682	1132	+	.	ID="RND-5_FAMILY-1373";Tend="1159";Tstart="929";shortTE="F";uid="65ffd748-2cae-4ac1-a6bf-58fbaf392d9c"
CM035051.1	RepeatMasker	DNA	19502086	19502555	3361	+	.	ID="RND-6_FAMILY-22446";Tend="1398";Tstart="938";shortTE="F";uid="c399a501-fbcd-4e34-b883-880bd71d93c0"
CM035051.1	RepeatMasker	DNA/Kolobok-E	7322778	7323407	2937	+	.	ID="RND-6_FAMILY-4559";Tend="2333";Tstart="1641";shortTE="F";uid="ded3b7b6-b0ed-43ff-85c3-3ec373dd5cef"
CM035051.1	RepeatMasker	DNA	42605154	42605492	535	+	.	ID="DNA4-3_AP";Tend="625";Tstart="259";shortTE="F";uid="3cf59041-4cbf-4e6b-b48f-5c9af00b51e9"
CM035051.1	RepeatMasker	DNA	79073702	79074185	1368	+	.	ID="TTAA25_AP";Tend="512";Tstart="7";shortTE="F";uid="c89f97f1-2aec-4d6f-96c2-80ef4e8d6904"
CM035051.1	RepeatMasker	DNA/hAT-hAT19	42689380	42690175	3351	+	.	ID="RND-5_FAMILY-3297";Tend="1680";Tstart="930";shortTE="F";uid="76d51c47-7235-424e-a323-04b1d248145b"
CM035051.1	RepeatMasker	Unknown	15879261	15879383	532	+	.	ID="RND-6_FAMILY-3284";Tend="1022";Tstart="902";shortTE="F";uid="8d81164b-a7c6-474e-867d-37f3032abe94"
CM035051.1	RepeatMasker	DNA/Ginger-1	15265162	15265371	7879	+	.	ID="RND-6_FAMILY-6119";Tend="2317";Tstart="785";shortTE="F";uid="7263c72f-a5fd-43ae-8809-5abdcd3929fd"
CM035051.1	RepeatMasker	DNA	42744047	42744452	571	+	.	ID="DNA4-3_AP";Tend="635";Tstart="202";shortTE="F";uid="c418e202-8e21-4049-b012-972e9060433f"
CM035051.1	RepeatMasker	DNA/Kolobok-E	88573140	88574187	598	+	.	ID="KOLOBOKE-2_AP";Tend="2116";Tstart="1118";shortTE="F";uid="9a3ed7c7-a60a-41a3-b271-4f6966120925"
CM035051.1	RepeatMasker	Unknown	33921008	33921143	676	+	.	ID="RND-5_FAMILY-162";Tend="3152";Tstart="3001";shortTE="F";uid="ba1f4eb4-933c-441c-aee8-f7dcafca3986"
CM035051.1	RepeatMasker	Retroposon?	53887309	53887450	414	+	.	ID="RND-6_FAMILY-2587";Tend="1123";Tstart="983";shortTE="F";uid="7801682c-32ae-402b-b92d-1d9fa2c83699"
CM035051.1	RepeatMasker	Unknown	19607	20171	1602	+	.	ID="RND-6_FAMILY-2365";Tend="3149";Tstart="2595";shortTE="F";uid="fd9dcd88-ab9b-4bac-a070-59de401cf5cc"
CM035051.1	RepeatMasker	DNA	57242381	57242653	413	+	.	ID="DNA4-2B_AP";Tend="769";Tstart="497";shortTE="F";uid="12dfb3e4-0536-411e-98a8-e39c1bdafb6b"
CM035051.1	RepeatMasker	Retroposon?	22119344	22119834	572	+	.	ID="RND-6_FAMILY-2587";Tend="1286";Tstart="753";shortTE="F";uid="1231adf4-04ac-49b3-a9dd-657b35e45fb3"
CM035051.1	RepeatMasker	RC/Helitron	50404988	50405560	2924	+	.	ID="HELITRON-1_AP";Tend="2904";Tstart="2472";shortTE="F";uid="4c65b8b2-487c-42cc-bcc8-dc9ad2161e7b"
CM035051.1	RepeatMasker	DNA/hAT	82626930	82627098	967	+	.	ID="RND-5_FAMILY-2338";Tend="3115";Tstart="2935";shortTE="F";uid="5a066351-03f0-4887-a523-ed2dd7f9d318"
CM035051.1	RepeatMasker	Unknown	40254352	40254643	663	+	.	ID="RND-6_FAMILY-12493";Tend="2374";Tstart="2086";shortTE="F";uid="d8af1576-d705-453e-a79c-ff13d0e61185"
CM035051.1	RepeatMasker	DNA/hAT-Tip100	82744948	82745049	425	+	.	ID="DNA8-28_AP";Tend="608";Tstart="502";shortTE="F";uid="882873d7-c5ca-4397-bdf1-43b505f47c11"
CM035051.1	RepeatMasker	Unknown	29632781	29632882	402	+	.	ID="RND-6_FAMILY-11457";Tend="2484";Tstart="2383";shortTE="F";uid="c2f9beeb-85c9-42bb-ae26-78d67a5c68bb"
CM035051.1	RepeatMasker	Retroposon?	41892589	41892776	593	+	.	ID="SINE2-2_AP";Tend="197";Tstart="1";shortTE="F";uid="a280c4ca-bc19-4b80-bc4c-ceea467f47b8"
CM035051.1	RepeatMasker	DNA	18991902	18992219	460	+	.	ID="DNA4-2B_AP";Tend="767";Tstart="476";shortTE="F";uid="8baf38cf-12c3-4c7f-841f-9e0472c9a822"
CM035051.1	RepeatMasker	DNA/hAT	41741413	41741641	611	+	.	ID="RND-5_FAMILY-2264";Tend="6930";Tstart="6339";shortTE="F";uid="b5ef0c95-e534-473b-a48c-cdb6628e96b2"
CM035051.1	RepeatMasker	DNA/Ginger-1	39802220	39802387	1242	+	.	ID="RND-5_FAMILY-2261";Tend="745";Tstart="577";shortTE="F";uid="4773d542-7bb1-4be0-a15b-d1287438c6b9"
CM035051.1	RepeatMasker	Unknown	20296600	20296743	523	+	.	ID="RND-5_FAMILY-8695";Tend="940";Tstart="795";shortTE="F";uid="0905a853-452a-4d0b-8156-3866c9982880"
CM035051.1	RepeatMasker	DNA/Kolobok-T2	15731012	15732549	4486	+	.	ID="RND-6_FAMILY-2713";Tend="1598";Tstart="70";shortTE="F";uid="ef83ae0e-9368-4a74-a3b1-f4907fd4d306"
CM035051.1	RepeatMasker	DNA	81844633	81844999	670	+	.	ID="ttaa3b_ap";Tend="356";Tstart="4";shortTE="F";uid="95f0fcff-343c-4e3c-ba29-45bae906a207"
CM035051.1	RepeatMasker	LINE/I-Jockey	17035502	17035828	532	+	.	ID="JOCKEY-5_RPR";Tend="447";Tstart="145";shortTE="F";uid="e68ced4a-0a71-4c5a-9b8c-c1a91ab670be"
CM035051.1	RepeatMasker	DNA	80810026	80810430	1141	+	.	ID="TTAA7_AP";Tend="418";Tstart="26";shortTE="F";uid="f858a421-91eb-4342-ad99-4836da110d7e"
CM035051.1	RepeatMasker	DNA	3494740	3494943	687	+	.	ID="DNA4-3_AP";Tend="440";Tstart="234";shortTE="F";uid="46af9c05-b3f2-4176-b3bf-a683c79c002d"
CM035051.1	RepeatMasker	DNA/MULE-MuDR	75466003	75468270	5937	+	.	ID="RND-6_FAMILY-3281";Tend="2320";Tstart="5";shortTE="F";uid="b0a4fc0b-7a4b-4858-bddd-14e267d5c0e3"
CM035051.1	RepeatMasker	Retroposon?	14333032	14333685	1465	+	.	ID="RND-6_FAMILY-2587";Tend="2213";Tstart="997";shortTE="F";uid="ce8e8dc5-b829-427f-86cb-0bb202f2040f"
CM035051.1	RepeatMasker	DNA/hAT-Charlie	37582377	37582610	780	+	.	ID="DNA8-34_AP";Tend="194";Tstart="1";shortTE="F";uid="e8e694da-990d-4697-8c6e-f70b237d1399"
CM035051.1	RepeatMasker	DNA/Ginger-1	88471956	88472671	4192	+	.	ID="RND-6_FAMILY-6119";Tend="1923";Tstart="1202";shortTE="F";uid="5dacf471-4145-493c-b7bd-809726a2c635"
CM035051.1	RepeatMasker	DNA/PIF-Harbinger	53730620	53730798	985	+	.	ID="RND-5_FAMILY-1229";Tend="1752";Tstart="1558";shortTE="F";uid="d5bb9de0-ea84-4f7a-99f0-77b5eeee5ce5"
CM035051.1	RepeatMasker	DNA/hAT-hAT19	53985632	53986472	1182	+	.	ID="DNA8-74_AP";TEgroup="ctg_1%7CDNA8-74_AP%7C1";Tend="902";Tstart="1";shortTE="F";uid="03af79a1-d220-483d-b06a-a66b3af1c73e"
CM035051.1	RepeatMasker	RC/Helitron	42167456	42167660	740	+	.	ID="RND-1_FAMILY-170";Tend="9007";Tstart="8795";shortTE="F";uid="dabbef00-f47b-4c5b-8bc1-5167dc7c35b2"
CM035051.1	RepeatMasker	DNA/hAT-hAT19	50780749	50781145	1485	+	.	ID="RND-5_FAMILY-3297";Tend="1683";Tstart="1258";shortTE="F";uid="8774a272-a7b6-4aee-b0a3-3c496fdd9d79"
CM035051.1	RepeatMasker	Unknown	3375690	3376007	2141	+	.	ID="RND-5_FAMILY-4472";Tend="1623";Tstart="1298";shortTE="F";uid="d4c8368f-de81-4f69-afcc-6735cd59104c"
CM035051.1	RepeatMasker	Unknown	86670830	86671950	2042	+	.	ID="RND-6_FAMILY-37306";Tend="2113";Tstart="993";shortTE="F";uid="5ca8f52c-b034-492b-9013-683d07b577e3"
CM035051.1	RepeatMasker	DNA/hAT-hAT19	87586584	87586853	1476	+	.	ID="DNA8-73_AP";Tend="784";Tstart="482";shortTE="F";uid="0f494197-af3a-4d51-8d3e-9c040c9a095d"
CM035051.1	RepeatMasker	DNA	151533	151684	532	+	.	ID="DNA3-1_AP";Tend="126";Tstart="1";shortTE="F";uid="f7830e3f-1257-4ad9-a99b-07499f903f32"
CM035051.1	RepeatMasker	Unknown	86816151	86816453	696	+	.	ID="RND-6_FAMILY-37306";Tend="1296";Tstart="994";shortTE="F";uid="81b2b389-787d-41e2-941d-0911dfccc12d"
CM035051.1	RepeatMasker	Retroposon?	66791396	66791804	2145	+	.	ID="RND-6_FAMILY-2587";Tend="1129";Tstart="755";shortTE="F";uid="280df6a8-1376-4e96-9097-ca26444145be"
CM035051.1	RepeatMasker	RC/Helitron	38163959	38164157	1315	+	.	ID="RND-6_FAMILY-4353";Tend="1173";Tstart="969";shortTE="F";uid="7649ad51-54c0-4e0b-9405-dbda83c79b6e"
CM035051.1	RepeatMasker	Retroposon?	87050282	87050517	647	+	.	ID="RND-4_FAMILY-187";Tend="1659";Tstart="1433";shortTE="F";uid="0de0e1cf-3d1f-473b-89d6-4185a0d03ffe"
CM035051.1	RepeatMasker	DNA	89417691	89418197	833	+	.	ID="DNA4-3_AP";Tend="581";Tstart="5";shortTE="F";uid="efc779b4-d6ac-45fa-a6cc-98a4f93af981"
CM035051.1	RepeatMasker	Retroposon?	38335791	38336558	4101	+	.	ID="RND-6_FAMILY-2587";Tend="1509";Tstart="755";shortTE="F";uid="1213b65c-06ba-43b1-8842-7e15340270b3"
CM035051.1	RepeatMasker	DNA	51332858	51333018	629	+	.	ID="TTAA7_AP";Tend="415";Tstart="262";shortTE="F";uid="e2df0cd9-cba5-47d0-9760-573f108dc36c"
CM035051.1	RepeatMasker	DNA	3269926	3270251	473	+	.	ID="DNA4-3_AP";Tend="637";Tstart="295";shortTE="F";uid="fe11da64-065f-4c2e-a6f2-a84f11daa86c"
CM035051.1	RepeatMasker	DNA	75044045	75044325	468	+	.	ID="DNA4-3_AP";Tend="423";Tstart="140";shortTE="F";uid="f7c0f501-7045-484c-9ec2-640a8808ad47"
CM035051.1	RepeatMasker	DNA/hAT-Tip100	53733873	53733985	467	+	.	ID="DNA8-113_AP";Tend="176";Tstart="67";shortTE="F";uid="2f1f9e69-2303-4bc7-965c-02ada72ee06b"
CM035051.1	RepeatMasker	Unknown	73250748	73251213	602	+	.	ID="RND-5_FAMILY-19";Tend="881";Tstart="414";shortTE="F";uid="4b850687-30c0-4be1-88df-46a95a067921"
CM035051.1	RepeatMasker	DNA	74901897	74902202	677	+	.	ID="TTAA27_AP";Tend="288";Tstart="2";shortTE="F";uid="e854bff9-03ac-4df9-8ac1-2411535a24ac"
CM035051.1	RepeatMasker	Retroposon?	14332272	14332472	835	+	.	ID="RND-6_FAMILY-2587";Tend="2216";Tstart="1848";shortTE="F";uid="d0db5b7c-236e-4757-874f-c52d1295a56e"
CM035051.1	RepeatMasker	DNA	32119790	32120449	1348	+	.	ID="DNA4-2_AP";Tend="769";Tstart="10";shortTE="F";uid="30b2f027-6c85-4926-bc7c-a4159968f980"
CM035051.1	RepeatMasker	DNA	12957890	12958466	853	+	.	ID="DNA4-3_AP";Tend="637";Tstart="5";shortTE="F";uid="7cb621fa-f46b-4e68-8e3d-6ede19a0fbd8"
CM035051.1	RepeatMasker	DNA/MULE-MuDR	22215671	22215889	1124	+	.	ID="RND-6_FAMILY-5392";Tend="1056";Tstart="840";shortTE="F";uid="40d8dbc7-5f6e-4ba9-a72e-c5d2843c2417"
CM035051.1	RepeatMasker	Unknown	48762991	48763306	1322	+	.	ID="RND-1_FAMILY-80";Tend="1218";Tstart="900";shortTE="F";uid="d88ff96f-dbef-459f-89f7-95cfbebff243"
CM035051.1	RepeatMasker	DNA	27671263	27671621	1311	+	.	ID="TTAA2D_AP";Tend="430";Tstart="66";shortTE="F";uid="46fc0bcf-9acb-4add-8edb-e30142d3393f"
CM035051.1	RepeatMasker	Retroposon?	64498991	64499494	483	+	.	ID="RND-6_FAMILY-2587";Tend="1440";Tstart="928";shortTE="F";uid="779219d4-d196-488c-8cee-051d4cb57238"
CM035051.1	RepeatMasker	Retroposon?	68345542	68345798	1104	+	.	ID="RND-4_FAMILY-187";Tend="1640";Tstart="1368";shortTE="F";uid="6b0a3f9c-c463-401d-9027-4a47437a2964"
CM035051.1	RepeatMasker	Unknown	73239421	73239853	2346	+	.	ID="RND-1_FAMILY-85";Tend="1333";Tstart="941";shortTE="F";uid="4c56d418-44ed-45f7-81bc-b1253eda123d"
CM035051.1	RepeatMasker	Unknown	44383481	44383707	1694	+	.	ID="RND-6_FAMILY-6866";Tend="1323";Tstart="1099";shortTE="F";uid="339d1db5-95c8-49e0-b5da-9544ea6daa20"
CM035051.1	RepeatMasker	DNA/Ginger-1	61989458	61989946	1619	+	.	ID="RND-6_FAMILY-6119";TEgroup="ctg_1%7CRND-6_FAMILY-6119%7C104";Tend="2317";Tstart="1582";shortTE="F";uid="f7ebebf4-5f6a-4607-b6a6-3400038d5390"
CM035051.1	RepeatMasker	DNA/Ginger-1	65077166	65077327	410	+	.	ID="ginger1-2_ap";Tend="2998";Tstart="2823";shortTE="F";uid="459157ef-746e-4501-8fa0-a5dc5d58348e"
CM035051.1	RepeatMasker	DNA/PIF-Spy	78704676	78704852	541	+	.	ID="ISL2EU-3N1_CFL";Tend="384";Tstart="203";shortTE="F";uid="47c084f8-8eb5-4423-bbc7-a89794d156c7"
CM035051.1	RepeatMasker	DNA/hAT-hAT19	16714810	16714964	487	+	.	ID="hat-9_ap";Tend="157";Tstart="1";shortTE="F";uid="8b7628cd-5d2f-47cc-aa23-05d9ee52b7df"
CM035051.1	RepeatMasker	DNA/Kolobok-E	74929828	74930006	412	+	.	ID="KOLOBOKE-4_AP";Tend="2688";Tstart="2523";shortTE="F";uid="89c99ac1-f89c-4b3c-ab15-2167192081d5"
CM035051.1	RepeatMasker	RC/Helitron	44838925	44839068	406	+	.	ID="HELITRON-3_RPR";Tend="3219";Tstart="3077";shortTE="F";uid="bbe307eb-f013-45ba-b9e2-ec06939804e0"
CM035051.1	RepeatMasker	DNA	26898716	26898901	402	+	.	ID="dna4-2_ap";Tend="192";Tstart="6";shortTE="F";uid="7742aab3-0255-4af1-984e-ad53564b5c55"
CM035051.1	RepeatMasker	DNA	9619050	9619540	786	+	.	ID="DNA4-2_AP";Tend="464";Tstart="3";shortTE="F";uid="4dc1941d-e547-4d9e-b374-e0aa9bc03ead"
CM035051.1	RepeatMasker	DNA/Ginger-1	18900216	18900399	435	+	.	ID="RND-6_FAMILY-6119";Tend="2413";Tstart="2218";shortTE="F";uid="4f3bc189-66db-4e43-ba27-c72204eabf1a"
CM035051.1	RepeatMasker	Retroposon?	20419672	20419933	1016	+	.	ID="RND-6_FAMILY-6697";Tend="3272";Tstart="3001";shortTE="F";uid="611d25f1-a9d0-4dc2-a67e-8ca5f40d7d0e"
CM035051.1	RepeatMasker	Unknown	87267066	87267405	470	+	.	ID="RND-6_FAMILY-6557";TEgroup="ctg_1%7CRND-6_FAMILY-6557%7C1";Tend="1696";Tstart="1029";shortTE="F";uid="e821a85d-06fb-412d-ac24-ba45554fa9e5"
CM035051.1	RepeatMasker	DNA/hAT-Tip100	54406138	54406340	992	+	.	ID="DNA8-28_AP";Tend="433";Tstart="237";shortTE="F";uid="40451910-e9aa-4279-a1d9-270674481e52"
CM035051.1	RepeatMasker	Retroposon?	10149025	10149305	450	+	.	ID="SINE2-2_AP";Tend="328";Tstart="37";shortTE="F";uid="596509aa-fb6a-494e-9d4a-2e7183ef1c57"
CM035051.1	RepeatMasker	DNA/hAT-hAT19	51409728	51409871	642	+	.	ID="DNA8-109_AP";Tend="674";Tstart="523";shortTE="F";uid="39f2a6af-23fe-4259-a5a1-15be8e66a7c3"
CM035051.1	RepeatMasker	DNA/hAT-Tip100	82999463	82999612	873	+	.	ID="RND-6_FAMILY-4636";Tend="1117";Tstart="979";shortTE="F";uid="61b7f5be-451d-47a0-9ccf-4ede582b2457"
CM035051.1	RepeatMasker	DNA	55973121	55973561	2382	+	.	ID="TTAA20B_AP";Tend="446";Tstart="1";shortTE="F";uid="43460697-6500-44c6-9eff-df578a308c22"
CM035051.1	RepeatMasker	DNA/Ginger-1	66252115	66252460	545	+	.	ID="GINGER1-1_AP";Tend="4357";Tstart="4023";shortTE="F";uid="944ecd61-c49a-4212-9ec1-2e9b39ccc8be"
CM035051.1	RepeatMasker	DNA	38298430	38298917	776	+	.	ID="RND-6_FAMILY-6070";TEgroup="ctg_1%7CRND-6_FAMILY-6070%7C2";Tend="1354";Tstart="778";shortTE="F";uid="cf22c4e7-bc76-4818-b9af-87e16155235e"
CM035051.1	RepeatMasker	DNA/hAT	80678783	80678907	410	+	.	ID="RND-5_FAMILY-2264";Tend="6954";Tstart="6838";shortTE="F";uid="d35ce4ba-7114-4cf1-9c73-d59a5b5c982e"
CM035051.1	RepeatMasker	Retroposon?	87769767	87769910	423	+	.	ID="RND-6_FAMILY-1728";Tend="2254";Tstart="2112";shortTE="F";uid="6d2f0a22-9265-4eef-b85f-264aedfec088"
CM035051.1	RepeatMasker	DNA	68366226	68366490	857	+	.	ID="dna4-2_ap";Tend="279";Tstart="1";shortTE="F";uid="ffd33267-8e72-4b53-b846-fb4f1fd0efe5"
CM035051.1	RepeatMasker	DNA/Ginger-1	60040515	60040769	517	+	.	ID="RND-6_FAMILY-3471";Tend="2832";Tstart="2600";shortTE="F";uid="990e5525-95d9-44fb-90ef-7692601b5021"
CM035051.1	RepeatMasker	Unknown	21029564	21029988	1047	+	.	ID="RND-6_FAMILY-9781";Tend="3498";Tstart="3124";shortTE="F";uid="023a0d2d-c6d9-43ef-99d3-e02e68c7a4a3"
CM035051.1	RepeatMasker	Unknown	72234955	72235206	547	+	.	ID="RND-5_FAMILY-435";Tend="1388";Tstart="1085";shortTE="F";uid="b3ec1478-19c3-4738-9053-12539dff0bb7"
CM035051.1	RepeatMasker	DNA/Kolobok-E	32726631	32727092	3226	+	.	ID="RND-1_FAMILY-47";Tend="1369";Tstart="924";shortTE="F";uid="fdaf15ac-4408-42df-909a-b428fd0106a7"
CM035051.1	RepeatMasker	DNA	72926124	72926378	427	+	.	ID="dna4-2_ap";Tend="255";Tstart="2";shortTE="F";uid="3c138bab-b99d-40df-8c75-852f8efb0a1d"
CM035051.1	RepeatMasker	DNA/Ginger-2	65718488	65718598	430	+	.	ID="GINGER2-N1_AP";Tend="103";Tstart="1";shortTE="F";uid="1023e20f-9719-48be-8092-7b20609247ef"
CM035051.1	RepeatMasker	DNA/hAT-hAT19	9493182	9494029	1692	+	.	ID="RND-6_FAMILY-2638";Tend="5542";Tstart="4714";shortTE="F";uid="8ca5b5a5-ddb2-446e-b66c-32b2c02f958b"
CM035051.1	RepeatMasker	DNA/hAT-hAT19	58720713	58721278	2772	+	.	ID="RND-5_FAMILY-3297";Tend="1478";Tstart="942";shortTE="F";uid="59c28cc2-ae65-44e0-b6a8-2314d5e4fe73"
CM035051.1	RepeatMasker	DNA	76402442	76402802	849	+	.	ID="DNA4-2_AP";Tend="769";Tstart="405";shortTE="F";uid="cc9abeac-a707-4ddc-a2e3-43edd57da8ad"
CM035051.1	RepeatMasker	DNA/Ginger-1	18983031	18983340	1144	+	.	ID="RND-6_FAMILY-6119";Tend="2091";Tstart="1804";shortTE="F";uid="975c141e-446f-4d78-ae63-195f85a53ed9"
CM035051.1	RepeatMasker	DNA	51229176	51229290	410	+	.	ID="TTAA19_AP";Tend="162";Tstart="49";shortTE="F";uid="fb20651a-550e-4143-984f-0c34a9527c8d"
CM035051.1	RepeatMasker	Unknown	78611998	78612248	869	+	.	ID="RND-6_FAMILY-4272";Tend="1510";Tstart="1305";shortTE="F";uid="0c43b458-408d-4bd2-90ae-686d3c3c8145"
CM035051.1	RepeatMasker	DNA	76025187	76025691	540	+	.	ID="DNA4-3_AP";Tend="632";Tstart="198";shortTE="F";uid="35b0dd47-7f1f-4a51-86c5-32816a6b2325"
CM035051.1	RepeatMasker	DNA	40928641	40929171	961	+	.	ID="RND-6_FAMILY-4504";Tend="2303";Tstart="1787";shortTE="F";uid="bc138237-549b-4f71-a3f9-e92a02ba7e01"
CM035051.1	RepeatMasker	Unknown	40214485	40214746	1365	+	.	ID="RND-6_FAMILY-6701";Tend="2946";Tstart="2685";shortTE="F";uid="1d2933ea-fa0e-4ef2-aac9-30fd3fc29866"
CM035051.1	RepeatMasker	DNA	18751294	18751515	596	+	.	ID="RND-5_FAMILY-7023";Tend="9585";Tstart="9393";shortTE="F";uid="ac8b7409-8eef-4ba6-a104-d3de9757ac5f"
CM035051.1	RepeatMasker	Unknown	3992582	3992695	591	+	.	ID="RND-1_FAMILY-12";Tend="2423";Tstart="2310";shortTE="F";uid="2863402d-abf4-4e78-b2b9-98c5ad6d01dd"
CM035051.1	RepeatMasker	DNA/Kolobok-E	87506112	87506853	1979	+	.	ID="RND-6_FAMILY-4559";Tend="1147";Tstart="439";shortTE="F";uid="4072b363-bf56-4223-bce3-d325264f8d74"
CM035051.1	RepeatMasker	DNA/hAT-Charlie	79630963	79631180	1187	+	.	ID="RND-1_FAMILY-78";Tend="1158";Tstart="950";shortTE="F";uid="d401d384-2c39-41d3-8fe6-855dccfecd10"
CM035051.1	RepeatMasker	DNA/hAT	14546006	14546259	492	+	.	ID="RND-6_FAMILY-2699";Tend="1638";Tstart="1384";shortTE="F";uid="6ec57f96-eb59-4164-9ea2-4773e9cb7a43"
CM035051.1	RepeatMasker	DNA	16950249	16950442	586	+	.	ID="dna4-2_ap";Tend="184";Tstart="1";shortTE="F";uid="23fbfd07-e6ac-40b7-af5f-89b0d1a0a7c4"
CM035051.1	RepeatMasker	Unknown	20974657	20977289	21535	+	.	ID="RND-1_FAMILY-55";Tend="3425";Tstart="750";shortTE="F";uid="10b822e3-7513-4183-9118-0794ecebb53f"
CM035051.1	RepeatMasker	DNA/Maverick	59277785	59279699	2867	+	.	ID="POLINTON-4_LMI";Tend="2095";Tstart="286";shortTE="F";uid="79e1d85d-2324-42c5-978e-752931a1b579"
CM035051.1	RepeatMasker	DNA/Ginger-1	18736441	18737165	890	+	.	ID="GINGER1-1_AP";Tend="4354";Tstart="3556";shortTE="F";uid="61cf377a-5e19-4337-abc1-065269070c4e"
CM035051.1	RepeatMasker	DNA/Ginger-1	22287714	22288098	2048	+	.	ID="RND-6_FAMILY-6119";Tend="1922";Tstart="1522";shortTE="F";uid="d35a9272-0a80-4729-a616-a3996f6048d5"
CM035051.1	RepeatMasker	DNA	26530370	26531033	1176	+	.	ID="DNA4-2_AP";Tend="766";Tstart="28";shortTE="F";uid="b5face0c-2425-4b17-836d-840dd4a3b247"
CM035051.1	RepeatMasker	Retroposon?	46695972	46696738	3532	+	.	ID="RND-6_FAMILY-2587";Tend="1600";Tstart="799";shortTE="F";uid="2e0c5c5f-f490-42d7-82b6-e3bc99883778"
CM035051.1	RepeatMasker	DNA/hAT-Charlie	11174773	11174909	566	+	.	ID="RND-1_FAMILY-78";Tend="1134";Tstart="1004";shortTE="F";uid="7f69ba94-0004-44e0-8a23-d06da99d6ac0"
CM035051.1	RepeatMasker	DNA	87837250	87837414	425	+	.	ID="dna4-1_ap";Tend="283";Tstart="98";shortTE="F";uid="2ad9a510-9e02-4138-8960-d692ae40e7b5"
CM035051.1	RepeatMasker	DNA/hAT-Charlie	15378294	15378479	600	+	.	ID="RND-1_FAMILY-78";Tend="1202";Tstart="1004";shortTE="F";uid="5f8b1d16-67f8-4c26-b653-0e00e197724a"
CM035051.1	RepeatMasker	Retroposon?	55608339	55608563	466	+	.	ID="RND-6_FAMILY-2587";Tend="972";Tstart="755";shortTE="F";uid="b85228fc-ba22-40b4-98cb-07a81e483701"
CM035051.1	RepeatMasker	DNA/TcMar-Tc1	2143686	2143817	418	+	.	ID="MARINER-62_HSAL";Tend="488";Tstart="359";shortTE="F";uid="97c0ebff-3649-47f9-b854-3f142565e850"
CM035051.1	RepeatMasker	Unknown	88795918	88796181	1805	+	.	ID="RND-1_FAMILY-35";Tend="1142";Tstart="878";shortTE="F";uid="1a1507b4-5e29-4d9a-a3a7-9764b0da6d7f"
CM035051.1	RepeatMasker	Unknown	13020752	13021751	6357	+	.	ID="RND-1_FAMILY-35";Tend="1895";Tstart="862";shortTE="F";uid="99359cb3-2713-4a4f-9e9d-716722723912"
CM035051.1	RepeatMasker	DNA	38988281	38988632	851	+	.	ID="ttaa2_ap";Tend="366";Tstart="2";shortTE="F";uid="ffa95d94-8052-4bc9-b1be-76a0251bc35d"
CM035051.1	RepeatMasker	DNA	43003169	43003322	454	+	.	ID="TTAA22_AP";Tend="153";Tstart="1";shortTE="F";uid="08005e4d-4455-4b14-aa12-b47e1b9fb66b"
CM035051.1	RepeatMasker	DNA/hAT-hAT19	33077231	33077462	838	+	.	ID="DNA8-74_AP";Tend="271";Tstart="1";shortTE="F";uid="7bc627f2-1b5b-4729-9ba5-aed045b02407"
CM035051.1	RepeatMasker	Retroposon?	16426772	16427025	1608	+	.	ID="RND-6_FAMILY-6697";Tend="3379";Tstart="3128";shortTE="F";uid="ef754a56-2d4c-42b4-946f-a59cb0cabcd8"
CM035051.1	RepeatMasker	DNA	67500895	67501383	1261	+	.	ID="DNA4-2_AP";Tend="764";Tstart="271";shortTE="F";uid="a6029071-4464-4373-9d17-2e1be5262b42"
CM035051.1	RepeatMasker	Unknown	86923420	86923660	12464	+	.	ID="RND-6_FAMILY-6389";Tend="2239";Tstart="585";shortTE="F";uid="e20cb30d-6284-469e-bf1a-75e1385c6ab6"
CM035051.1	RepeatMasker	DNA/Kolobok-E	12647887	12648063	618	+	.	ID="KOLOBOKE-3_AP";Tend="2192";Tstart="2024";shortTE="F";uid="53e58434-4e3e-43f5-86df-650c9d6aeb49"
CM035051.1	RepeatMasker	Retroposon?	41786656	41787048	776	+	.	ID="RND-4_FAMILY-187";Tend="1593";Tstart="1204";shortTE="F";uid="e8121394-2216-4749-8c85-fa37e708e027"
CM035051.1	RepeatMasker	DNA/Ginger-1	54882348	54882627	935	+	.	ID="RND-6_FAMILY-6119";Tend="1832";Tstart="1568";shortTE="F";uid="460349ef-cfd3-47b7-8ce0-e7dfca67131d"
CM035051.1	RepeatMasker	RC/Helitron	46942246	46942418	1052	+	.	ID="RND-1_FAMILY-5";Tend="2850";Tstart="2678";shortTE="F";uid="007fa9a5-3710-4294-a67f-d96cbec4ebec"
CM035051.1	RepeatMasker	DNA/hAT-Tip100	68354288	68354562	1289	+	.	ID="DNA8-18_AP";Tend="660";Tstart="384";shortTE="F";uid="243953f9-a31b-4d76-856f-613b40bc42dd"
CM035051.1	RepeatMasker	DNA	9158306	9158992	1188	+	.	ID="DNA4-2_AP";Tend="767";Tstart="8";shortTE="F";uid="e3930031-16f1-4139-a27d-37b1693edb87"
CM035051.1	RepeatMasker	Retroposon?	27496874	27497446	1013	+	.	ID="RND-4_FAMILY-187";Tend="1644";Tstart="1001";shortTE="F";uid="238deb06-353b-4bb6-9d9c-308a2e88cf35"
CM035051.1	RepeatMasker	Unknown	21041803	21041921	590	+	.	ID="RND-1_FAMILY-161";Tend="1101";Tstart="977";shortTE="F";uid="6ae73643-cfba-4b92-9222-fdd44d81b28d"
CM035051.1	RepeatMasker	Unknown	61146620	61147290	5886	+	.	ID="RND-6_FAMILY-6318";Tend="1606";Tstart="936";shortTE="F";uid="219ee04d-3d34-4b37-8a96-117d82c203e5"
CM035051.1	RepeatMasker	DNA/hAT-hAT19	42829177	42829295	658	+	.	ID="HAT-N2_AP";Tend="119";Tstart="1";shortTE="F";uid="9702ed5e-4f35-4963-9647-55b406a5ce30"
CM035051.1	RepeatMasker	Retroposon?	36728286	36728528	530	+	.	ID="RND-4_FAMILY-187";Tend="907";Tstart="682";shortTE="F";uid="80b567ea-fbfd-49cc-9ca5-ef55e86bc179"
CM035051.1	RepeatMasker	DNA/Ginger-1	13438448	13439874	4289	+	.	ID="rnd-1_family-20";TEgroup="ctg_1%7Crnd-1_family-20%7C1";Tend="1716";Tstart="461";shortTE="F";uid="19ec6098-ede2-4503-9537-be143ebafb2a"
CM035051.1	RepeatMasker	DNA/Ginger-1	3003619	3004851	6567	+	.	ID="rnd-6_family-6119";Tend="1887";Tstart="556";shortTE="F";uid="97c08fad-40b7-4543-8ee9-ccdf71f40da6"
CM035051.1	RepeatMasker	DNA/Ginger-1	89110885	89111184	1596	+	.	ID="RND-6_FAMILY-6119";Tend="1923";Tstart="1620";shortTE="F";uid="87b480d6-8495-4fcc-965f-0bbc73861921"
CM035051.1	RepeatMasker	DNA/P	33230741	33230901	410	+	.	ID="P2_AG";Tend="2538";Tstart="2379";shortTE="F";uid="8299a96c-9810-4fd4-8aba-e34b840a0088"
CM035051.1	RepeatMasker	DNA	11532106	11533308	9568	+	.	ID="RND-6_FAMILY-23103";Tend="1916";Tstart="709";shortTE="F";uid="aab14d05-4dfd-41e2-9163-a9af08ec4025"
CM035051.1	RepeatMasker	Retroposon?	33281846	33282307	2594	+	.	ID="RND-6_FAMILY-2587";Tend="1284";Tstart="757";shortTE="F";uid="4023e698-5f46-49fe-ac01-5dfcf772ee49"
CM035051.1	RepeatMasker	DNA/Ginger-1	74059897	74060085	880	+	.	ID="RND-6_FAMILY-6119";Tend="933";Tstart="751";shortTE="F";uid="5af25964-67ea-4113-aaec-aaac4f5633a4"
CM035051.1	RepeatMasker	DNA	54779592	54779741	913	+	.	ID="RND-6_FAMILY-4505";Tend="1800";Tstart="1655";shortTE="F";uid="0f647743-055c-4a24-a9c1-cbb1d37a1b64"
CM035051.1	RepeatMasker	DNA	78290952	78291252	489	+	.	ID="RND-6_FAMILY-5125";Tend="1632";Tstart="1358";shortTE="F";uid="c7790c08-aae8-42dd-80a1-bed008422d3d"
CM035051.1	RepeatMasker	DNA	20842938	20843082	465	+	.	ID="DNA4-2_AP";Tend="457";Tstart="304";shortTE="F";uid="8c84e43d-2e18-4bbe-ae2b-59eea967e828"
CM035051.1	RepeatMasker	Retroposon?	26529712	26530396	460	+	.	ID="RND-4_FAMILY-187";TEgroup="ctg_1%7CRND-4_FAMILY-187%7C21";Tend="1653";Tstart="761";shortTE="F";uid="6599ed60-97d6-4441-a995-2fa219b5faa9"
CM035051.1	RepeatMasker	DNA/TcMar-Tc1	87190802	87191569	691	+	.	ID="mariner-4_lhu";Tend="1933";Tstart="1089";shortTE="F";uid="11c41499-ea6c-4fab-a2f2-fdca2d04ee05"
CM035051.1	RepeatMasker	DNA/Ginger-1	19664189	19664965	4343	+	.	ID="RND-6_FAMILY-6119";Tend="1598";Tstart="799";shortTE="F";uid="e39c3e52-5b53-499a-94c8-b90f2248fbd7"
CM035051.1	RepeatMasker	DNA/hAT	44155368	44155592	642	+	.	ID="hat-n2_ap";Tend="185";Tstart="1";shortTE="F";uid="60b9d99a-50c4-4572-ba6f-4de30d76cc44"
CM035051.1	RepeatMasker	DNA	49764473	49764929	575	+	.	ID="DNA4-2_AP";Tend="738";Tstart="292";shortTE="F";uid="72238c6b-e4f3-41e1-b31f-6117bdfc9c4b"
CM035051.1	RepeatMasker	Unknown	7406004	7406148	1008	+	.	ID="RND-5_FAMILY-290";Tend="1003";Tstart="859";shortTE="F";uid="a1ba47a3-262d-4e79-a86c-d221c9b273a8"
CM035051.1	RepeatMasker	DNA/hAT-Tip100	12432161	12434634	16617	+	.	ID="RND-6_FAMILY-2542";TEgroup="ctg_1%7CRND-6_FAMILY-2542%7C1";Tend="2561";Tstart="550";shortTE="F";uid="8e416c77-3aab-4b3b-b31a-633a0b1c3150"
CM035051.1	RepeatMasker	LINE/I-Jockey	66053681	66054008	405	+	.	ID="JOCKEY-2_RPR";Tend="1830";Tstart="1510";shortTE="F";uid="9d5112b8-42d8-4583-85e8-06d04cd7c60a"
CM035051.1	RepeatMasker	DNA/hAT-Tip100	26701907	26702251	838	+	.	ID="RND-6_FAMILY-6628";TEgroup="ctg_1%7CRND-6_FAMILY-6628%7C1";Tend="470";Tstart="269";shortTE="F";uid="e3b103c2-9707-4962-9890-dd6fc249c3b5"
CM035051.1	RepeatMasker	LINE/I-Jockey	45236215	45236415	861	+	.	ID="RND-6_FAMILY-1446";Tend="793";Tstart="593";shortTE="F";uid="b51a9178-2dc7-4c80-b120-0862df7af129"
CM035051.1	RepeatMasker	DNA	32923345	32923743	461	+	.	ID="TTAA2C_AP";Tend="377";Tstart="1";shortTE="F";uid="b96b4d11-0bbf-4d5e-93cb-f18bf3a74d9d"
CM035051.1	RepeatMasker	DNA	12109749	12110139	1348	+	.	ID="DNA-TTAA-1_AP";Tend="383";Tstart="2";shortTE="F";uid="588453db-b65f-47e5-b398-e2d5c47d4546"
CM035051.1	RepeatMasker	DNA/hAT-Tip100	35804396	35805065	3189	+	.	ID="RND-5_FAMILY-2167";Tend="1842";Tstart="1221";shortTE="F";uid="c7c6cf18-53b6-4968-9a66-ec19922ad0ec"
CM035051.1	RepeatMasker	DNA/hAT-Blackjack	32017112	32017221	436	+	.	ID="HAT-4_PBA";Tend="815";Tstart="714";shortTE="F";uid="8e0b2437-f373-49be-b6af-31338c94b7d8"
CM035051.1	RepeatMasker	DNA	1237965	1238113	547	+	.	ID="TTAA8_AP";Tend="435";Tstart="288";shortTE="F";uid="be8901e6-d074-44fd-8b74-9c6d270acfbe"
CM035051.1	RepeatMasker	DNA/hAT	69003802	69004431	2610	+	.	ID="RND-6_FAMILY-2699";TEgroup="ctg_1%7CRND-6_FAMILY-2699%7C4";Tend="1854";Tstart="970";shortTE="F";uid="028f6609-8e41-44f1-978f-cc459a6cd488"
CM035051.1	RepeatMasker	DNA/hAT-Ac	58890792	58891051	543	+	.	ID="RND-6_FAMILY-1353";TEgroup="ctg_1%7CRND-6_FAMILY-1353%7C1";Tend="1373";Tstart="940";shortTE="F";uid="2633eb5f-25ba-46e8-a12a-1413eb03378e"
CM035051.1	RepeatMasker	DNA/hAT-hAT19	46990103	46990287	402	+	.	ID="DNA8-95_AP";Tend="646";Tstart="452";shortTE="F";uid="df63b918-4193-4906-994c-08ba3be4710a"
CM035051.1	RepeatMasker	DNA	47843003	47843516	649	+	.	ID="DNA4-3_AP";Tend="629";Tstart="116";shortTE="F";uid="fad5cf08-f865-4f42-9f91-0b567af7d7d8"
CM035051.1	RepeatMasker	Retroposon?	2989704	2989871	501	+	.	ID="RND-5_FAMILY-1125";Tend="1226";Tstart="1075";shortTE="F";uid="dab590a1-064f-403c-be73-41cdb1184697"
CM035051.1	RepeatMasker	DNA	24269688	24269866	407	+	.	ID="ttaa3b_ap";Tend="189";Tstart="19";shortTE="F";uid="4a63811b-c23c-48bb-9a5d-695a9fc56713"
CM035051.1	RepeatMasker	Unknown	32196671	32196811	718	+	.	ID="RND-1_FAMILY-35";Tend="1005";Tstart="867";shortTE="F";uid="c2346f04-1baa-4782-9002-5ad1c389e92c"
CM035051.1	RepeatMasker	Retroposon?	64209179	64209316	906	+	.	ID="RND-6_FAMILY-2587";Tend="896";Tstart="755";shortTE="F";uid="b9fb12d8-c1e3-492c-b565-00e1d1908902"
CM035051.1	RepeatMasker	DNA	66097892	66098351	1536	+	.	ID="TTAA5_AP";Tend="441";Tstart="1";shortTE="F";uid="b5f79cd7-fdff-48d7-abeb-5270474eba0e"
CM035051.1	RepeatMasker	DNA/Ginger-1	51044320	51044448	785	+	.	ID="RND-6_FAMILY-6119";Tend="1329";Tstart="1199";shortTE="F";uid="9deddb5c-ead2-4e95-bfb4-b207b908c94b"
CM035051.1	RepeatMasker	RC/Helitron	83866161	83866503	2718	+	.	ID="RND-5_FAMILY-1025";Tend="6175";Tstart="5838";shortTE="F";uid="64b205bd-9c22-497f-92d3-8539bb247dfe"
CM035051.1	RepeatMasker	Retroposon?	89155456	89155731	729	+	.	ID="SINE2-1_AP";Tend="839";Tstart="544";shortTE="F";uid="92a060b6-24f3-460a-99f2-1637c70fd20d"
CM035051.1	RepeatMasker	DNA/MULE-MuDR	46703759	46703910	438	+	.	ID="MUDR3X_AP";Tend="2017";Tstart="1870";shortTE="F";uid="c5fcb74e-ea33-4792-8dd6-af0227dd953e"
CM035051.1	RepeatMasker	DNA	70293823	70294212	491	+	.	ID="DNA4-3_AP";Tend="480";Tstart="133";shortTE="F";uid="fe7a67a1-3bc5-4944-9d3c-6242fa57407e"
CM035051.1	RepeatMasker	LINE/I-Jockey	47404097	47404712	1680	+	.	ID="VINGI-1_APIS";Tend="821";Tstart="106";shortTE="F";uid="fa35e1b0-7788-4fcd-8a95-cf567d72c8f4"
CM035051.1	RepeatMasker	DNA/Kolobok-T2	33964922	33965269	1702	+	.	ID="KOLOBOK-2_AP";Tend="381";Tstart="11";shortTE="F";uid="857dde06-da15-4663-83bd-666a71363a54"
CM035051.1	RepeatMasker	DNA/TcMar-m44?	43865425	43865603	410	+	.	ID="DNA4-9_AP";Tend="177";Tstart="1";shortTE="F";uid="7d678aa3-da4d-4b68-b3cb-50d52a3d81de"
CM035051.1	RepeatMasker	DNA	87483996	87484407	2023	+	.	ID="TTAA3_AP";Tend="395";Tstart="1";shortTE="F";uid="85e0f917-19bf-4bb7-9508-bdf9b830f01f"
CM035051.1	RepeatMasker	DNA/Ginger-1	73859668	73860305	2618	+	.	ID="RND-6_FAMILY-6119";Tend="1370";Tstart="702";shortTE="F";uid="22b9a574-1431-4570-ae5d-7d4779bd4a1a"
CM035051.1	RepeatMasker	DNA/hAT-Ac	27548233	27548480	484	+	.	ID="DNA8-91B_AP";Tend="281";Tstart="20";shortTE="F";uid="5d7263a3-ead0-4b73-b06f-5b2632137b87"
CM035051.1	RepeatMasker	DNA	67230698	67230880	520	+	.	ID="DNA4-2_AP";Tend="433";Tstart="1";shortTE="F";uid="ad8a6c0b-8185-4f09-8e2f-9bfbc410e558"
CM035051.1	RepeatMasker	DNA	59993077	59993242	425	+	.	ID="RND-6_FAMILY-6125";Tend="1588";Tstart="1418";shortTE="F";uid="fab5c61d-9e65-4595-bcd1-4ad4b9e58420"
CM035051.1	RepeatMasker	DNA/hAT-Charlie	35173222	35173452	685	+	.	ID="RND-1_FAMILY-78";Tend="1242";Tstart="1015";shortTE="F";uid="532952c2-e830-411d-a19e-ff493e6ca367"
CM035051.1	RepeatMasker	LTR/Pao	35833943	35835165	720	+	.	ID="BEL-1_CFL-I";Tend="5274";Tstart="3474";shortTE="F";uid="9617f09b-28cd-4594-9afc-70225ddef8e0"
CM035051.1	RepeatMasker	Retroposon?	9797886	9798809	5010	+	.	ID="RND-6_FAMILY-2192";Tend="1696";Tstart="784";shortTE="F";uid="6900d668-593d-41c6-8567-6b10fdcea027"
CM035051.1	RepeatMasker	LINE/I-Jockey	15899886	15900108	589	+	.	ID="JOCKEY-5_RPR";Tend="981";Tstart="278";shortTE="F";uid="d053b1d9-941c-40b9-b1f3-31c0f68e8ba6"
CM035051.1	RepeatMasker	DNA/MULE-MuDR	36971449	36971643	1036	+	.	ID="RND-5_FAMILY-2741";Tend="1183";Tstart="1000";shortTE="F";uid="9e96aa3e-8e4a-453d-bcaf-264d2eba9486"
CM035051.1	RepeatMasker	Unknown	14899588	14899820	1096	+	.	ID="RND-1_FAMILY-72";Tend="1127";Tstart="893";shortTE="F";uid="45e279f2-07de-4158-b40c-93a17f93978d"
CM035051.1	RepeatMasker	DNA/Kolobok-E	74769511	74770709	4050	+	.	ID="RND-6_FAMILY-6515";Tend="1823";Tstart="714";shortTE="F";uid="a6ac4968-77d7-421a-b3b5-874e135498e9"
CM035051.1	RepeatMasker	Unknown	69159943	69160253	1532	+	.	ID="RND-1_FAMILY-162";Tend="1223";Tstart="913";shortTE="F";uid="317f437e-5d24-4f91-9f83-822319b68d15"
CM035051.1	RepeatMasker	Unknown	40751626	40751853	1334	+	.	ID="RND-6_FAMILY-1399";Tend="1156";Tstart="929";shortTE="F";uid="effdb043-d740-4f8e-8d3b-729a97649d6e"
CM035051.1	RepeatMasker	DNA	72393694	72394360	893	+	.	ID="DNA4-2_AP";TEgroup="ctg_1%7CDNA4-2_AP%7C22";Tend="769";Tstart="2";shortTE="F";uid="c3e4a681-8955-4fac-9a43-bcc67f1efdad"
CM035051.1	RepeatMasker	Unknown	28920786	28920970	887	+	.	ID="RND-1_FAMILY-67";Tend="1573";Tstart="1257";shortTE="F";uid="c95d13a7-a18c-4cae-9bd2-2e52c0aae8f3"
CM035051.1	RepeatMasker	DNA	61981710	61982147	1314	+	.	ID="DNA-TTAA-1_AP";Tend="423";Tstart="4";shortTE="F";uid="f4b38ad6-b6dc-4ac4-a9a8-578a1f381ffb"
CM035051.1	RepeatMasker	DNA	35350542	35351104	1728	+	.	ID="DNA4-3_AP";Tend="625";Tstart="6";shortTE="F";uid="494750d7-02fe-49e3-ae25-f6e969af8f1c"
CM035051.1	RepeatMasker	Unknown	85776746	85788323	49941	+	.	ID="RND-6_FAMILY-11003";Tend="5943";Tstart="1";shortTE="F";uid="3324a7f4-9c79-430d-8715-79ef799e51ed"
CM035051.1	RepeatMasker	DNA	79559734	79559916	481	+	.	ID="dna4-2_ap";Tend="210";Tstart="1";shortTE="F";uid="aabfc8db-63fa-42ee-9815-be5f1e539ab6"
CM035051.1	RepeatMasker	Unknown	16705576	16706286	3979	+	.	ID="RND-6_FAMILY-11408";Tend="1404";Tstart="699";shortTE="F";uid="4a17d328-94b7-4901-908f-247a178faf67"
CM035051.1	RepeatMasker	Unknown	6124811	6125411	4449	+	.	ID="RND-1_FAMILY-207";Tend="1540";Tstart="934";shortTE="F";uid="19e1a87a-1bdd-4471-b780-49126a8d0c4f"
CM035051.1	RepeatMasker	DNA/hAT-hAT19	3376654	3376795	547	+	.	ID="DNA8-73_AP";Tend="123";Tstart="1";shortTE="F";uid="3a70cd51-64be-41c0-a496-91dec2bbbb8d"
CM035051.1	RepeatMasker	DNA/hAT-hAT19	16432362	16432487	479	+	.	ID="RND-6_FAMILY-1197";TEgroup="ctg_1%7CRND-6_FAMILY-1197%7C1";Tend="1094";Tstart="974";shortTE="T";uid="e748a560-630e-4bad-ac9a-7550b0c69319"
CM035051.1	RepeatMasker	DNA	22369416	22369606	937	+	.	ID="DNA-TTAA-1_AP";Tend="423";Tstart="235";shortTE="F";uid="e7b9b853-27cb-422d-9535-85b1308d03ad"
CM035051.1	RepeatMasker	DNA	74361618	74362194	978	+	.	ID="DNA4-3_AP";Tend="635";Tstart="3";shortTE="F";uid="04852cb1-b8ea-4258-8c4f-a91fd6eab96f"
CM035051.1	RepeatMasker	DNA	47229295	47229555	535	+	.	ID="DNA4-3_AP";Tend="588";Tstart="316";shortTE="F";uid="242cb624-b184-4b33-9ad4-46be8da703a3"
CM035051.1	RepeatMasker	Retroposon?	59457795	59458187	599	+	.	ID="RND-4_FAMILY-187";Tend="957";Tstart="574";shortTE="F";uid="0ed94f76-cc31-438a-b9ce-f019b9a11392"
CM035051.1	RepeatMasker	DNA/hAT	50062932	50063293	415	+	.	ID="DNA8-1_AP";TEgroup="ctg_1%7CDNA8-1_AP%7C2";Tend="831";Tstart="1";shortTE="T";uid="c7f8161d-4458-4234-9619-cfe0d5a09c39"
CM035051.1	RepeatMasker	DNA/hAT-hAT19	52361502	52362192	3303	+	.	ID="RND-5_FAMILY-3297";Tend="1674";Tstart="939";shortTE="F";uid="06241f54-8a8e-4e56-9254-a7e1d96c0a78"
CM035051.1	RepeatMasker	Retroposon?	6166162	6166877	2058	+	.	ID="RND-4_FAMILY-187";Tend="1652";Tstart="994";shortTE="F";uid="d67ed5bb-5b2f-4bf7-b5fb-275703f0a142"
CM035051.1	RepeatMasker	DNA	49720802	49721522	1925	+	.	ID="DNA4-2_AP";Tend="768";Tstart="40";shortTE="F";uid="ca48c960-215f-45ee-9869-6996fe70c14c"
CM035051.1	RepeatMasker	DNA	62209330	62209466	608	+	.	ID="RND-6_FAMILY-4504";Tend="2264";Tstart="2134";shortTE="F";uid="b5e6cd81-c662-4a6e-8e7e-a96627d6da64"
CM035051.1	RepeatMasker	DNA	41319345	41319631	1162	+	.	ID="TTAA11_AP";Tend="278";Tstart="1";shortTE="F";uid="bd42ffbb-23e9-4746-9318-4a84502c2c23"
CM035051.1	RepeatMasker	DNA/MULE-MuDR	88516076	88516439	813	+	.	ID="RND-6_FAMILY-2255";Tend="1792";Tstart="1438";shortTE="F";uid="bb9de049-842e-43ca-b73d-4d5a4f2c8fcc"
CM035051.1	RepeatMasker	DNA/hAT	12213980	12214219	2118	+	.	ID="RND-6_FAMILY-2459";Tend="1185";Tstart="946";shortTE="F";uid="4b887ada-4868-4a82-b76e-a25a1a3cd025"
CM035051.1	RepeatMasker	Retroposon?	17055728	17055831	604	+	.	ID="RND-6_FAMILY-2587";Tend="905";Tstart="809";shortTE="F";uid="08b24a44-d4b4-4c21-ba79-50e23dace9d5"
CM035051.1	RepeatMasker	DNA/Ginger-1	33049324	33049467	551	+	.	ID="RND-6_FAMILY-6119";Tend="2346";Tstart="2186";shortTE="F";uid="3f01ea07-13d1-47f0-b60c-a0be8b5aadd2"
CM035051.1	RepeatMasker	DNA/P	26105301	26107315	12869	+	.	ID="RND-6_FAMILY-6139";Tend="2563";Tstart="545";shortTE="F";uid="97c2ba56-66ca-48f6-9502-3294f6cc01e9"
CM035051.1	RepeatMasker	DNA	71141031	71141420	848	+	.	ID="DNA-TTAA-1_AP";Tend="409";Tstart="17";shortTE="F";uid="f61df0fa-6ad1-46cc-8185-94071348decd"
CM035051.1	RepeatMasker	DNA/hAT-Charlie	50120558	50120867	640	+	.	ID="HAT-N11_AP";TEgroup="ctg_1%7CHAT-N11_AP%7C6";Tend="627";Tstart="3";shortTE="T";uid="d16b1f43-b1d0-4cde-8c86-54e48e8fdb26"
CM035051.1	RepeatMasker	DNA/Ginger-1	17952678	17952936	993	+	.	ID="RND-6_FAMILY-6119";Tend="1749";Tstart="1460";shortTE="F";uid="22a47a03-9679-479e-b486-ab5696e8a41d"
CM035051.1	RepeatMasker	DNA/hAT-hAT19	44014138	44014663	2994	+	.	ID="RND-5_FAMILY-3297";Tend="1656";Tstart="1034";shortTE="F";uid="6eec82e8-790c-4dd9-a7a9-3d2042c1969b"
CM035051.1	RepeatMasker	Unknown	667097	667254	1031	+	.	ID="RND-1_FAMILY-72";Tend="1127";Tstart="976";shortTE="F";uid="78867bf5-2913-4fd6-87d6-7bc96dc8d0bc"
CM035051.1	RepeatMasker	DNA/hAT-Charlie	51775722	51775943	916	+	.	ID="RND-1_FAMILY-78";Tend="1200";Tstart="950";shortTE="F";uid="6d2e77e6-d361-4dc9-b77e-c170a8f1de8d"
CM035051.1	RepeatMasker	Retroposon?	1269011	1269403	2893	+	.	ID="RND-6_FAMILY-2587";Tend="1151";Tstart="755";shortTE="F";uid="83bd7004-4d8e-4796-8594-a7027c4978a2"
CM035051.1	RepeatMasker	RC/Helitron	46452725	46453079	1588	+	.	ID="RND-5_FAMILY-9493";Tend="1413";Tstart="1014";shortTE="F";uid="267da6b2-0521-459d-97ad-76f35ba4ca3e"
CM035051.1	RepeatMasker	DNA/Ginger-1	11943116	11943516	2078	+	.	ID="RND-6_FAMILY-6119";Tend="2322";Tstart="1881";shortTE="F";uid="f47464b2-15ca-403d-9b60-f49f84278ba7"
CM035051.1	RepeatMasker	DNA	88316262	88316436	664	+	.	ID="dna4-2_ap";Tend="764";Tstart="591";shortTE="F";uid="32a9e3d5-a27e-4922-8a4c-c8ce1d4de33f"
CM035051.1	RepeatMasker	Retroposon?	50198182	50198354	727	+	.	ID="RND-6_FAMILY-8832";Tend="2862";Tstart="2699";shortTE="F";uid="943d7e25-2dd6-47ce-af09-0a682dfda0bd"
CM035051.1	RepeatMasker	Retroposon?	19339702	19339934	427	+	.	ID="SINE2-1_AP";Tend="279";Tstart="44";shortTE="F";uid="7a27146d-6a10-4447-9be1-005c4c1f46a0"
CM035051.1	RepeatMasker	RC/Helitron	78539431	78539567	813	+	.	ID="RND-5_FAMILY-9493";Tend="1379";Tstart="1238";shortTE="F";uid="3a0afed9-1bb4-4baf-ac58-bca03cf103df"
CM035051.1	RepeatMasker	DNA/TcMar-Mariner	88246138	88246695	1871	+	.	ID="RND-6_FAMILY-264";Tend="1328";Tstart="777";shortTE="F";uid="906764e0-081e-4893-a556-6786ec31fbf8"
CM035051.1	RepeatMasker	RC/Helitron	658606	659276	5579	+	.	ID="RND-5_FAMILY-4044";Tend="2136";Tstart="1468";shortTE="F";uid="3bc08e58-d9c5-4874-997e-ef464112afa6"
CM035051.1	RepeatMasker	DNA	56522726	56522981	518	+	.	ID="DNA4-2_AP";Tend="620";Tstart="342";shortTE="F";uid="1e226a4c-5fbf-4314-9909-d2a5b3690d65"
CM035051.1	RepeatMasker	Retroposon?	35935903	35936769	680	+	.	ID="RND-4_FAMILY-187";Tend="1639";Tstart="715";shortTE="F";uid="9c80855d-0d19-46c0-ae25-6eb321648c36"
CM035051.1	RepeatMasker	DNA/Ginger-1	47129803	47129924	708	+	.	ID="RND-6_FAMILY-6119";Tend="1024";Tstart="891";shortTE="F";uid="4208007a-585e-4a8b-9f18-275deba57779"
CM035051.1	RepeatMasker	DNA/hAT-hAT19	52417691	52418483	3543	+	.	ID="RND-5_FAMILY-3297";Tend="1656";Tstart="913";shortTE="F";uid="244e3779-8627-46a2-be47-3a1d26775c5b"
CM035051.1	RepeatMasker	Retroposon?	21366149	21366523	849	+	.	ID="RND-4_FAMILY-187";Tend="1037";Tstart="651";shortTE="F";uid="56499508-5e4f-42e3-ae96-3485d84fc58b"
CM035051.1	RepeatMasker	Unknown	30795547	30795812	1234	+	.	ID="RND-6_FAMILY-15986";Tend="1362";Tstart="1086";shortTE="F";uid="7e4131f4-7ef0-4043-910a-b4092acc6fdf"
CM035051.1	RepeatMasker	Retroposon?	33282307	33282882	1634	+	.	ID="RND-6_FAMILY-1728";Tend="2316";Tstart="1660";shortTE="F";uid="0f309b53-e0ef-4216-af41-6258064ef5ee"
CM035051.1	RepeatMasker	Retroposon?	3414706	3415045	2337	+	.	ID="RND-6_FAMILY-6697";Tend="3389";Tstart="3050";shortTE="F";uid="df031dbd-c608-4dd8-a39b-d1a2c43dec1d"
CM035051.1	RepeatMasker	Unknown	86769333	86769508	561	+	.	ID="RND-6_FAMILY-37306";Tend="1183";Tstart="1008";shortTE="F";uid="f5b2dcb4-fa3e-4656-bdb9-747e3be6b50f"
CM035051.1	RepeatMasker	Retroposon?	32792341	32792466	436	+	.	ID="RND-4_FAMILY-187";Tend="1639";Tstart="1524";shortTE="F";uid="b4da7714-4c0c-4f8e-a71f-1684d7152b48"
CM035051.1	RepeatMasker	DNA/hAT-Tip100	37485879	37486017	642	+	.	ID="RND-1_FAMILY-151";Tend="1151";Tstart="983";shortTE="F";uid="0175db80-0768-42bf-9ced-81ea1ecbdab9"
CM035051.1	RepeatMasker	RC/Helitron	72389438	72390245	1354	+	.	ID="HELITRON-3_RPR";Tend="3119";Tstart="2307";shortTE="F";uid="5ac610bf-b5c3-4308-9fbe-db3d2916d7cf"
CM035051.1	RepeatMasker	DNA	55950830	55951076	422	+	.	ID="dna4-1_ap";Tend="353";Tstart="109";shortTE="F";uid="7246201b-3f72-4445-9a8b-c44e56618fb9"
CM035051.1	RepeatMasker	DNA/Kolobok-E	89094323	89094510	644	+	.	ID="KOLOBOKE-2_AP";Tend="1290";Tstart="1114";shortTE="F";uid="ddb91cdd-4510-4b7b-974a-b716efb43f44"
CM035051.1	RepeatMasker	Retroposon?	54533265	54533900	2413	+	.	ID="SINE2-1_AP";Tend="943";Tstart="303";shortTE="F";uid="392ed596-31cb-492b-9f0b-1a27b1ee9398"
CM035051.1	RepeatMasker	DNA	26241073	26241438	599	+	.	ID="DNA-TTAA-1_AP";Tend="423";Tstart="1";shortTE="F";uid="6273151a-1514-48be-83cc-b7aceccfd759"
CM035051.1	RepeatMasker	RC/Helitron	64561844	64561957	518	+	.	ID="RND-5_FAMILY-9493";Tend="1256";Tstart="1137";shortTE="F";uid="aa31c431-4178-44e0-9b82-cf7160f8aa8f"
CM035051.1	RepeatMasker	DNA	71335856	71336282	1287	+	.	ID="TTAA2C_AP";Tend="423";Tstart="1";shortTE="F";uid="a2c1530d-0140-4b07-b33d-5ed68a74a657"
CM035051.1	RepeatMasker	DNA	36365161	36365561	818	+	.	ID="TTAA8_AP";Tend="438";Tstart="11";shortTE="F";uid="76e2979d-6394-4b3d-8c88-000639ed83a6"
CM035051.1	RepeatMasker	Retroposon?	36480102	36480312	528	+	.	ID="SINE2-2_AP";Tend="236";Tstart="1";shortTE="F";uid="23480e2c-80eb-4205-a7db-de353e50d0a4"
CM035051.1	RepeatMasker	Retroposon?	31411845	31412072	464	+	.	ID="SINE2-2_AP";Tend="307";Tstart="83";shortTE="F";uid="0e1687b1-21a7-4d60-894c-96d13d7fbda3"
CM035051.1	RepeatMasker	Retroposon?	49269933	49270829	2034	+	.	ID="RND-4_FAMILY-187";Tend="1639";Tstart="760";shortTE="F";uid="1a253b1e-4402-4852-96e4-5951d80d949f"
CM035051.1	RepeatMasker	DNA/Ginger-1	78362741	78363248	2429	+	.	ID="RND-6_FAMILY-501";Tend="1534";Tstart="1033";shortTE="F";uid="8d7b8016-1914-4cb8-a730-95e151a5feb1"
CM035051.1	RepeatMasker	DNA	32487025	32487509	2906	+	.	ID="rnd-1_family-120";Tend="1788";Tstart="1308";shortTE="F";uid="0ebbfe3b-ea94-498a-b623-cfe08f0f3be5"
CM035051.1	RepeatMasker	Unknown	3393833	3394509	4341	+	.	ID="RND-6_FAMILY-11090";Tend="1280";Tstart="612";shortTE="F";uid="58b3a640-e45b-4e08-a576-5d34b2d2ddc4"
CM035051.1	RepeatMasker	DNA	78509668	78509960	680	+	.	ID="DNA4-2_AP";Tend="769";Tstart="486";shortTE="F";uid="8749228a-1ea1-4a97-8974-7eb76c7e997c"
CM035051.1	RepeatMasker	DNA/TcMar-Tc1	52082725	52082891	521	+	.	ID="MARINER-N22_AG";Tend="1348";Tstart="1177";shortTE="F";uid="115e85d1-5d95-4ec7-974a-a122e67647bc"
CM035051.1	RepeatMasker	Retroposon?	78028318	78028934	3494	+	.	ID="RND-6_FAMILY-2587";Tend="2073";Tstart="757";shortTE="F";uid="f546627f-2b69-4e07-9f75-291980adf803"
CM035051.1	RepeatMasker	Unknown	18222235	18222350	427	+	.	ID="RND-6_FAMILY-2709";Tend="1887";Tstart="1784";shortTE="F";uid="0ee1a0d0-06e2-4588-a65d-2b1705b05b3c"
CM035051.1	RepeatMasker	Unknown	44396297	44396567	1585	+	.	ID="RND-6_FAMILY-6866";Tend="1425";Tstart="1133";shortTE="F";uid="c898193b-f73e-468f-bfa4-b8d68a38d3e2"
CM035051.1	RepeatMasker	DNA/hAT-hAT19	45632803	45632954	716	+	.	ID="RND-5_FAMILY-3297";Tend="1677";Tstart="1525";shortTE="F";uid="1ca144cf-030d-47ef-9f84-687f08f5a208"
CM035051.1	RepeatMasker	DNA	60893903	60894318	523	+	.	ID="DNA4-3_AP";Tend="614";Tstart="257";shortTE="F";uid="e47357d8-0395-4b27-a051-9084fbfc47be"
CM035051.1	RepeatMasker	DNA	6885055	6885371	1013	+	.	ID="DNA4-2_AP";Tend="315";Tstart="2";shortTE="F";uid="edd2fab8-dda1-429a-9fdd-35dbeba98605"
CM035051.1	RepeatMasker	DNA/hAT	58979441	58979730	501	+	.	ID="RND-5_FAMILY-2264";Tend="6935";Tstart="6650";shortTE="F";uid="fb711f1b-e6ba-47db-9794-880002f0d350"
CM035051.1	RepeatMasker	RC/Helitron	89043308	89043457	625	+	.	ID="RND-1_FAMILY-5";Tend="1039";Tstart="906";shortTE="F";uid="de884040-cb09-45c3-9673-a5f3a6528a53"
CM035051.1	RepeatMasker	LTR/Gypsy	89345095	89345347	1420	+	.	ID="RND-5_FAMILY-406";Tend="7100";Tstart="6866";shortTE="F";uid="51a40a6c-204c-4c08-8297-092f2fa62c42"
CM035051.1	RepeatMasker	Unknown	87135386	87138927	31718	+	.	ID="RND-1_FAMILY-24";Tend="4403";Tstart="857";shortTE="F";uid="4c1aa875-1490-41d5-ac52-436dfea30054"
CM035051.1	RepeatMasker	DNA/Sola-1	8277581	8277767	752	+	.	ID="SOLA1-7_AP";Tend="997";Tstart="817";shortTE="F";uid="3e81aec8-dcac-430d-a6c2-f2868ccb1ccc"
CM035051.1	RepeatMasker	DNA/hAT-Tip100	26273559	26273717	699	+	.	ID="RND-1_FAMILY-151";Tend="1106";Tstart="952";shortTE="F";uid="6226f6cc-e5db-4cf8-ac42-ec44861d54df"
CM035051.1	RepeatMasker	DNA/hAT-Charlie	43768355	43768496	585	+	.	ID="HAT-N11_AP";Tend="631";Tstart="479";shortTE="F";uid="71e62a1f-f430-400f-b3d6-14fea6f06027"
CM035051.1	RepeatMasker	DNA/hAT-hAT19	36737970	36738129	550	+	.	ID="HAT-N12_AP";Tend="143";Tstart="2";shortTE="F";uid="024ac52b-cb83-4662-a25e-a2da2db87530"
CM035051.1	RepeatMasker	RC/Helitron	68389446	68389723	1422	+	.	ID="RND-5_FAMILY-9493";Tend="1363";Tstart="1087";shortTE="F";uid="25416cba-5a27-405c-b815-ba08996d4d13"
CM035051.1	RepeatMasker	DNA	1230914	1231116	490	+	.	ID="TTAA2D_AP";Tend="228";Tstart="16";shortTE="F";uid="c7391372-7d86-4ab2-9f09-2bd92353e4dc"
CM035051.1	RepeatMasker	DNA/hAT-Charlie	58097829	58098054	923	+	.	ID="RND-1_FAMILY-78";Tend="1198";Tstart="990";shortTE="F";uid="a4b6b985-1c02-47bd-b738-05ea5d8701dc"
CM035051.1	RepeatMasker	Unknown	11147781	11148867	9178	+	.	ID="RND-1_FAMILY-111";Tend="2023";Tstart="931";shortTE="F";uid="e430d16c-8a55-46e9-b210-e161a0dd15b2"
CM035051.1	RepeatMasker	DNA	3611823	3612494	2048	+	.	ID="DNA4-2_AP";Tend="769";Tstart="106";shortTE="F";uid="40959525-aeec-4525-9f2d-83d999582b0c"
CM035051.1	RepeatMasker	Unknown	11914619	11915116	1258	+	.	ID="RND-1_FAMILY-44";Tend="1487";Tstart="971";shortTE="F";uid="41b4cec5-070a-4e38-86a7-66928fe3a09a"
CM035051.1	RepeatMasker	DNA/Kolobok-E	1029216	1029375	768	+	.	ID="RND-6_FAMILY-4559";Tend="2499";Tstart="2338";shortTE="F";uid="d699ab44-4c0f-4ab1-9b5c-449ece5b7be6"
CM035051.1	RepeatMasker	Retroposon?	50979665	50979996	540	+	.	ID="RND-4_FAMILY-187";Tend="1094";Tstart="770";shortTE="F";uid="23dc7622-ee42-41e8-8b6d-84d37af48e11"
CM035051.1	RepeatMasker	Retroposon?	407273	407548	411	+	.	ID="RND-6_FAMILY-2587";Tend="1059";Tstart="788";shortTE="F";uid="371dbb17-b59f-498b-a10f-f18a62b475c0"
CM035051.1	RepeatMasker	DNA/TcMar?	86971922	86972530	3403	+	.	ID="RND-5_FAMILY-3828";Tend="1491";Tstart="874";shortTE="F";uid="c02739f0-362b-4b96-8515-546cff0ef9e6"
CM035051.1	RepeatMasker	DNA	42725435	42725804	947	+	.	ID="ttaa2c_ap";Tend="394";Tstart="41";shortTE="F";uid="99670f1d-b8f7-4d5f-b2fc-a2482b8b9f49"
CM035051.1	RepeatMasker	DNA	18426955	18427136	410	+	.	ID="DNA4-2_AP";Tend="756";Tstart="553";shortTE="F";uid="85f068c2-79c6-4a62-ae1e-0b0901a2018a"
CM035051.1	RepeatMasker	Retroposon?	49644069	49644813	4005	+	.	ID="RND-6_FAMILY-2587";Tend="1435";Tstart="646";shortTE="F";uid="3a0d1a6c-0c5f-41a6-9d76-ac68294ef180"
CM035051.1	RepeatMasker	Unknown	44356718	44356912	1082	+	.	ID="RND-6_FAMILY-2709";Tend="1826";Tstart="1631";shortTE="F";uid="2f7b3c81-9b8c-4c9a-bf4f-2f834462ab84"
CM035051.1	RepeatMasker	Unknown	33444084	33444196	690	+	.	ID="RND-5_FAMILY-2318";Tend="1163";Tstart="1051";shortTE="F";uid="82602028-c5e6-4e63-9068-e60bb00e5fa0"
CM035051.1	RepeatMasker	Unknown	86437509	86438612	2574	+	.	ID="RND-6_FAMILY-1292";Tend="1231";Tstart="138";shortTE="F";uid="0a9c17bd-7b1c-40db-a6b5-90842a301c8d"
CM035051.1	RepeatMasker	DNA/hAT-Charlie	81314740	81314875	658	+	.	ID="RND-5_FAMILY-1561";Tend="1475";Tstart="1336";shortTE="F";uid="81e5e1b9-084f-4d8e-a684-f7457bb66d75"
CM035051.1	RepeatMasker	DNA/hAT	66869505	66869645	537	+	.	ID="DNA8-101_AP";Tend="567";Tstart="425";shortTE="F";uid="c8f5f8c9-2cf8-4dd7-beb0-f9cc2e92a3b9"
CM035051.1	RepeatMasker	DNA/Ginger-1	49546375	49547215	4226	+	.	ID="RND-6_FAMILY-6119";Tend="1598";Tstart="814";shortTE="F";uid="0fb22ed3-bd61-4bcc-8e13-1c925569ac11"
CM035051.1	RepeatMasker	DNA/hAT-hAT19	4821014	4821473	3025	+	.	ID="RND-6_FAMILY-2638";Tend="8051";Tstart="7593";shortTE="F";uid="0214ee33-a66a-4a65-b794-701a46e24b80"
CM035051.1	RepeatMasker	DNA	16777223	16777654	3003	+	.	ID="TTAA22_AP";Tend="435";Tstart="1";shortTE="F";uid="9ae7efa7-b8cf-4ef7-941a-79fba8d33680"
CM035051.1	RepeatMasker	DNA/P	35189583	35189710	451	+	.	ID="P1_AP";Tend="607";Tstart="485";shortTE="F";uid="dbb96cc4-f0b1-4951-8ba0-f462fbd5bd15"
CM035051.1	RepeatMasker	DNA	57020988	57021401	517	+	.	ID="TTAA2D_AP";Tend="430";Tstart="1";shortTE="F";uid="e45f5b0f-3f44-4153-8152-d7c4a3cdd529"
CM035051.1	RepeatMasker	DNA/TcMar-Tigger	7616924	7617088	618	+	.	ID="DNA2-8_AP";Tend="749";Tstart="582";shortTE="F";uid="9aff862b-a9c3-44e2-a8e4-af35863f8f1b"
CM035051.1	RepeatMasker	DNA/hAT-Tip100	30647878	30648684	6820	+	.	ID="RND-5_FAMILY-4225";Tend="1779";Tstart="972";shortTE="F";uid="b7311a69-6bd3-48d5-a1b7-a51bfad7f7df"
CM035051.1	RepeatMasker	DNA/Ginger-1	24447451	24447644	1036	+	.	ID="RND-6_FAMILY-6119";Tend="2016";Tstart="1818";shortTE="F";uid="4b4d9914-9e1a-4aa7-9dbe-76ce420b9ff7"
CM035051.1	RepeatMasker	DNA/Ginger-1	44541055	44541216	1214	+	.	ID="RND-5_FAMILY-2261";Tend="745";Tstart="583";shortTE="F";uid="4a395e5b-1011-44d8-98c3-4e41217072f6"
CM035051.1	RepeatMasker	DNA/hAT-hAT19	45229005	45229658	3329	+	.	ID="RND-5_FAMILY-1295";Tend="1526";Tstart="873";shortTE="F";uid="d89b4396-33e9-481e-b184-8136a532f9a7"
CM035051.1	RepeatMasker	Unknown	60066900	60067146	1178	+	.	ID="RND-1_FAMILY-161";Tend="1218";Tstart="968";shortTE="F";uid="96c2041d-abbd-4359-bac6-504f755ee5ef"
CM035051.1	RepeatMasker	DNA	33170954	33171279	1570	+	.	ID="TTAA4B_AP";Tend="378";Tstart="52";shortTE="F";uid="38ce17d8-e33e-44e3-8385-c415f64edbd6"
CM035051.1	RepeatMasker	DNA/Ginger-1	14850032	14850769	4467	+	.	ID="RND-6_FAMILY-6119";Tend="2320";Tstart="1556";shortTE="F";uid="c16171d7-48d0-4fee-8dce-4ece403d1c0d"
CM035051.1	RepeatMasker	LTR/Gypsy	81075937	81076046	570	+	.	ID="RND-6_FAMILY-2006";Tend="827";Tstart="719";shortTE="F";uid="0da4fbb8-c118-4085-9fc6-172fbe09b81e"
CM035051.1	RepeatMasker	DNA	52102251	52102602	1209	+	.	ID="RND-6_FAMILY-1788";Tend="1317";Tstart="925";shortTE="F";uid="0e81eb72-f1d6-4f2e-a041-133393c9ca5c"
CM035051.1	RepeatMasker	Retroposon?	88377807	88377958	681	+	.	ID="RND-4_FAMILY-187";Tend="1639";Tstart="1490";shortTE="F";uid="4fa58ac7-baaf-4ec1-8a81-72277cd3ff6b"
CM035051.1	RepeatMasker	DNA/hAT-Tip100	27449355	27449614	1285	+	.	ID="RND-6_FAMILY-4636";Tend="1168";Tstart="928";shortTE="F";uid="745259f1-a948-487e-8739-04a973b13032"
CM035051.1	RepeatMasker	DNA	3833331	3834050	1055	+	.	ID="DNA4-2_AP";Tend="769";Tstart="1";shortTE="F";uid="e8279514-d63f-456b-88f3-f319bde51f84"
CM035051.1	RepeatMasker	LTR/Gypsy	21218331	21218817	1083	+	.	ID="RND-6_FAMILY-9625";Tend="1195";Tstart="688";shortTE="F";uid="c2c61063-9527-4167-9602-0f5a602c653a"
CM035051.1	RepeatMasker	Unknown	24886690	24886922	1631	+	.	ID="RND-6_FAMILY-28406";Tend="1097";Tstart="871";shortTE="F";uid="e2c0a487-2a2a-411e-bd38-5cfe1f3d3a7e"
CM035051.1	RepeatMasker	Retroposon?	74495982	74496473	446	+	.	ID="SINE2-1_AP";Tend="1166";Tstart="660";shortTE="F";uid="028b134e-064f-4994-9ef2-6ba4bd1d1252"
CM035051.1	RepeatMasker	DNA/Ginger-1	46617476	46618284	4003	+	.	ID="RND-6_FAMILY-6119";Tend="1934";Tstart="1108";shortTE="F";uid="6b5ed955-5ec3-4b9d-aced-205271e6ab34"
CM035051.1	RepeatMasker	DNA	4873702	4874424	1126	+	.	ID="DNA4-2_AP";Tend="769";Tstart="4";shortTE="F";uid="1d77544f-da9c-4aac-9d9a-38bda62979f1"
CM035051.1	RepeatMasker	DNA/hAT-hAT19	21023973	21024505	1562	+	.	ID="DNA8-78_AP";TEgroup="ctg_1%7CDNA8-78_AP%7C2";Tend="624";Tstart="1";shortTE="F";uid="ddb5ece9-7316-4de0-b39a-a4cce0ac12d9"
CM035051.1	RepeatMasker	DNA/hAT-hAT19	46901604	46901988	2114	+	.	ID="RND-5_FAMILY-3297";Tend="1629";Tstart="1264";shortTE="F";uid="9f236b8d-1e63-45e0-84a1-8f24fbdb5dec"
CM035051.1	RepeatMasker	DNA	14664079	14664535	683	+	.	ID="DNA4-2_AP";TEgroup="ctg_1%7CDNA4-2_AP%7C4";Tend="769";Tstart="516";shortTE="F";uid="aec6c90c-487e-44be-8503-ad2564669cc1"
CM035051.1	RepeatMasker	DNA/Ginger-1	46637468	46637605	551	+	.	ID="GINGER1-1_AP";Tend="5196";Tstart="5042";shortTE="F";uid="632acac7-b9da-4c15-a6c0-03e923665723"
CM035051.1	RepeatMasker	DNA/hAT-hAT19	2662029	2662206	518	+	.	ID="RND-6_FAMILY-3340";Tend="579";Tstart="400";shortTE="F";uid="f8c381de-d24a-4a6b-9f2a-3e5a38239dcf"
CM035051.1	RepeatMasker	Retroposon?	81541040	81541287	472	+	.	ID="RND-4_FAMILY-187";Tend="1238";Tstart="985";shortTE="F";uid="ebb245c5-d89d-40a0-8caf-29b23a987083"
CM035051.1	RepeatMasker	DNA/Ginger-1	9560078	9560844	1103	+	.	ID="RND-6_FAMILY-6119";TEgroup="ctg_1%7CRND-6_FAMILY-6119%7C19";Tend="1852";Tstart="761";shortTE="F";uid="f6174e96-723f-4efc-8afb-97f0ae6264f1"
CM035051.1	RepeatMasker	Retroposon?	17142373	17142719	1756	+	.	ID="RND-6_FAMILY-6697";Tend="3375";Tstart="3031";shortTE="F";uid="f5ef9859-9fee-44b4-8d7e-f5c15d5b574e"
CM035051.1	RepeatMasker	Unknown	16805574	16806113	3558	+	.	ID="RND-6_FAMILY-18691";Tend="1643";Tstart="1072";shortTE="F";uid="11a6d76c-a097-4f1a-befe-701ea235d894"
CM035051.1	RepeatMasker	Retroposon?	56474683	56476101	11210	+	.	ID="RND-6_FAMILY-1728";Tend="1740";Tstart="299";shortTE="F";uid="db6fb8f8-9401-4e65-8a54-a8aede5add79"
CM035051.1	RepeatMasker	DNA/MULE-MuDR	51862645	51863056	935	+	.	ID="MUDR8X_AP";Tend="1628";Tstart="1213";shortTE="F";uid="885db38e-47ab-459a-b7bc-7e654b5106bf"
CM035051.1	RepeatMasker	Unknown	68375563	68375663	478	+	.	ID="RND-5_FAMILY-3168";Tend="1009";Tstart="910";shortTE="F";uid="53c2b0d0-29e4-4783-bb5f-67e2a7c33494"
CM035051.1	RepeatMasker	LINE/R1	88787173	88787444	1296	+	.	ID="SART-2_API";Tend="428";Tstart="157";shortTE="F";uid="618a28ae-9bfe-4872-b971-ee5dfd4b5695"
CM035051.1	RepeatMasker	Unknown	44753304	44753453	616	+	.	ID="RND-6_FAMILY-6519";Tend="1146";Tstart="996";shortTE="F";uid="c88ac02f-fac6-4a16-83b5-47232ecea3bb"
CM035051.1	RepeatMasker	RC/Helitron	44208343	44208534	734	+	.	ID="RND-1_FAMILY-8";Tend="978";Tstart="776";shortTE="F";uid="f798d5d2-e3aa-4529-a13b-e0aec6b7ef92"
CM035051.1	RepeatMasker	Unknown	31599648	31599809	653	+	.	ID="RND-1_FAMILY-128";Tend="3277";Tstart="3004";shortTE="F";uid="8c2059df-7f1c-4ba7-be92-87fa31e43bc7"
CM035051.1	RepeatMasker	DNA/Ginger-1	64838134	64838460	583	+	.	ID="GINGER1-1_AP";Tend="3508";Tstart="3175";shortTE="F";uid="4787b0c0-c1e8-461b-9cbc-28f9f39e5279"
CM035051.1	RepeatMasker	DNA/hAT-Charlie	18240170	18240350	773	+	.	ID="DNA8-34_AP";Tend="194";Tstart="1";shortTE="F";uid="d129ad58-6c1e-439b-a6ca-2d061b857d2c"
CM035051.1	RepeatMasker	Retroposon?	66808548	66809266	1211	+	.	ID="RND-4_FAMILY-187";Tend="1726";Tstart="950";shortTE="F";uid="06886498-28e3-4e6a-9078-7a586755f4fd"
CM035051.1	RepeatMasker	DNA/hAT-Tip100	77998988	77999170	1172	+	.	ID="RND-6_FAMILY-4636";Tend="1134";Tstart="942";shortTE="F";uid="09096b87-4c46-46a2-b0bf-06cc6645f247"
CM035051.1	RepeatMasker	Unknown	7361233	7361915	889	+	.	ID="RND-1_FAMILY-138";Tend="1610";Tstart="911";shortTE="F";uid="5d1803e6-f4d4-40b4-8c69-3bd4d772ff90"
CM035051.1	RepeatMasker	Unknown	22672904	22673090	671	+	.	ID="RND-5_FAMILY-2290";TEgroup="ctg_1%7CRND-5_FAMILY-2290%7C2";Tend="1298";Tstart="939";shortTE="F";uid="c4e48862-595d-4e00-81fc-1524830c4321"
CM035051.1	RepeatMasker	Retroposon?	78998765	78998916	512	+	.	ID="RND-4_FAMILY-187";Tend="1640";Tstart="1485";shortTE="F";uid="adb84047-2a35-4309-b3fa-4ff67b0f7ab3"
CM035051.1	RepeatMasker	DNA/Maverick	24570707	24571079	956	+	.	ID="RND-5_FAMILY-3369";Tend="5783";Tstart="5469";shortTE="F";uid="73143fc5-8418-469d-b3ee-3fefe2158710"
CM035051.1	RepeatMasker	DNA/Ginger-1	75633592	75634713	4538	+	.	ID="RND-6_FAMILY-501";Tend="1958";Tstart="890";shortTE="F";uid="74fd91c9-9b7e-4aa7-abdb-55819160b4c6"
CM035051.1	RepeatMasker	Retroposon?	10130803	10131439	435	+	.	ID="SINE2-1_AP";Tend="925";Tstart="235";shortTE="F";uid="057766a1-c7a6-4ce3-bd1f-d03ea1be2978"
CM035051.1	RepeatMasker	DNA	81832311	81832488	437	+	.	ID="DNA4-1_AP";Tend="186";Tstart="5";shortTE="F";uid="88a3db17-fce6-46ab-b78b-d7a9cbf6c8d6"
CM035051.1	RepeatMasker	DNA/hAT-Charlie	11552697	11552821	503	+	.	ID="HAT-N1_AP";Tend="497";Tstart="364";shortTE="F";uid="33a64f39-fe42-4226-8bad-02e6f75442ab"
CM035051.1	RepeatMasker	DNA/hAT	71577597	71577765	490	+	.	ID="DNA8-101_AP";Tend="567";Tstart="391";shortTE="F";uid="9075b02c-011a-45f6-a8ef-8b7194f9c79d"
CM035051.1	RepeatMasker	Unknown	31555417	31555835	1297	+	.	ID="RND-5_FAMILY-8695";Tend="1407";Tstart="973";shortTE="F";uid="2b03c5eb-ad4e-4387-9aba-6ecb7e7f4809"
CM035051.1	RepeatMasker	DNA	49368209	49368595	828	+	.	ID="TTAA2C_AP";Tend="423";Tstart="1";shortTE="F";uid="c889d835-c538-4987-8704-7f6c6469c65a"
CM035051.1	RepeatMasker	DNA	10056040	10056918	3764	+	.	ID="RND-6_FAMILY-326";TEgroup="ctg_1%7CRND-6_FAMILY-326%7C5";Tend="1679";Tstart="915";shortTE="F";uid="0c44bd80-f12f-49c1-bc44-875728635677"
CM035051.1	RepeatMasker	DNA/hAT-hAT19	11522160	11522373	1270	+	.	ID="RND-5_FAMILY-3297";Tend="1508";Tstart="1294";shortTE="F";uid="0b3c8ad3-6ace-402e-9204-fabd5a6da374"
CM035051.1	RepeatMasker	Unknown	89318956	89320534	12097	+	.	ID="RND-5_FAMILY-4472";Tend="1854";Tstart="309";shortTE="F";uid="f6d11460-6faf-4934-bfe8-6f6c8386f0ac"
CM035051.1	RepeatMasker	DNA	29235008	29235180	600	+	.	ID="DNA2-3_AP";Tend="196";Tstart="1";shortTE="F";uid="d9bca206-71aa-400e-bc1e-6c966f36dbe8"
CM035051.1	RepeatMasker	Unknown	36307782	36308101	791	+	.	ID="RND-1_FAMILY-45";Tend="1484";Tstart="1161";shortTE="F";uid="73ac2b52-9995-49a0-86ec-f4462658cbe6"
CM035051.1	RepeatMasker	DNA/hAT-Charlie	74399137	74399361	1499	+	.	ID="RND-1_FAMILY-78";Tend="1173";Tstart="952";shortTE="F";uid="35b3cc10-f389-4812-a303-6391185e16fa"
CM035051.1	RepeatMasker	Retroposon?	28873275	28874313	647	+	.	ID="RND-4_FAMILY-187";Tend="1640";Tstart="634";shortTE="F";uid="5a28db2f-b60b-48b8-8be7-74b63f26d608"
CM035051.1	RepeatMasker	DNA	61531578	61532075	813	+	.	ID="DNA4-2_AP";Tend="768";Tstart="248";shortTE="F";uid="dcd1a026-85c1-42d5-ad0c-268004a6465b"
CM035051.1	RepeatMasker	DNA/TcMar-Tc1	42692222	42693830	9903	+	.	ID="rnd-1_family-36";Tend="2443";Tstart="627";shortTE="F";uid="c2bcc217-04d1-452e-8ad5-fbfcdd982cf2"
CM035051.1	RepeatMasker	Retroposon?	38608398	38608768	1732	+	.	ID="RND-6_FAMILY-1728";Tend="1035";Tstart="819";shortTE="F";uid="95749c86-8f47-437b-8ec1-e58b10fabecf"
CM035051.1	RepeatMasker	DNA/Ginger-1	25908403	25908674	1010	+	.	ID="RND-6_FAMILY-6119";Tend="2382";Tstart="2097";shortTE="F";uid="d8030f3c-dd67-4f70-8854-dff4c6d4f412"
CM035051.1	RepeatMasker	DNA/hAT-hAT19	33993660	33993856	437	+	.	ID="DNA8-74_AP";Tend="184";Tstart="1";shortTE="F";uid="46a64ad6-abea-4f3f-8bc8-9c0138e4d931"
CM035051.1	RepeatMasker	Retroposon?	12534783	12535269	707	+	.	ID="RND-4_FAMILY-187";Tend="1075";Tstart="614";shortTE="F";uid="0b5fd40d-f416-4976-b448-83b0f462ef2c"
CM035051.1	RepeatMasker	DNA/Kolobok-T2?	17488911	17489127	410	+	.	ID="KOLOBOK-N1_AEC";TEgroup="ctg_1%7CKOLOBOK-N1_AEC%7C1";Tend="7519";Tstart="7317";shortTE="T";uid="cb03cceb-4b56-458c-96f1-715be7a01442"
CM035051.1	RepeatMasker	DNA/hAT-hAT19	65044117	65044804	3763	+	.	ID="RND-5_FAMILY-3297";Tend="1654";Tstart="937";shortTE="F";uid="1ef72d02-502d-4c75-bddd-a8f7fb15eb72"
CM035051.1	RepeatMasker	DNA	86169382	86169513	402	+	.	ID="DNA4-2B_AP";Tend="134";Tstart="1";shortTE="F";uid="c8766d2b-6373-4f20-aa46-29941eef8234"
CM035051.1	RepeatMasker	DNA/Maverick	41021005	41021477	2683	+	.	ID="RND-1_FAMILY-179";Tend="3949";Tstart="3485";shortTE="F";uid="3952bd68-249b-4942-a1e3-7ffe15b70670"
CM035051.1	RepeatMasker	DNA/CMC-Chapaev	20343631	20343784	470	+	.	ID="CHAPAEV-1_AA";Tend="3154";Tstart="3004";shortTE="F";uid="d95b41bc-8235-42b4-aecc-7202e1df6f13"
CM035051.1	RepeatMasker	LTR/Pao	12420144	12420385	417	+	.	ID="BEL3-I_AP";Tend="5957";Tstart="5725";shortTE="F";uid="16f6a9c8-f44a-43f7-b953-5ac7b6c5c665"
CM035051.1	RepeatMasker	DNA/hAT-hAT19	10619706	10619883	471	+	.	ID="DNA8-74_AP";Tend="152";Tstart="4";shortTE="F";uid="4301af8c-2fde-4562-b7c6-de2caa1d77aa"
CM035051.1	RepeatMasker	DNA/Ginger-1	38179130	38179432	1411	+	.	ID="RND-6_FAMILY-6119";Tend="2003";Tstart="1695";shortTE="F";uid="5c9d42be-239e-4914-a393-55aef92f40f6"
CM035051.1	RepeatMasker	Unknown	15423907	15424076	581	+	.	ID="RND-5_FAMILY-8695";Tend="1385";Tstart="1217";shortTE="F";uid="8730e331-e106-4c27-b9c9-49f1ca9953a3"
CM035051.1	RepeatMasker	Retroposon?	8834945	8835433	807	+	.	ID="RND-4_FAMILY-187";Tend="1598";Tstart="1108";shortTE="F";uid="b2bd0c65-6bbf-4942-b171-e8c4c598adf7"
CM035051.1	RepeatMasker	DNA/Ginger-1	62263811	62264038	6812	+	.	ID="RND-6_FAMILY-6119";Tend="2331";Tstart="1123";shortTE="F";uid="aff505b4-e05b-492e-91d0-d600fe220121"
CM035051.1	RepeatMasker	Retroposon?	71041005	71041236	505	+	.	ID="SINE2-2_AP";Tend="257";Tstart="1";shortTE="F";uid="269972f1-2d44-4c39-a1fb-60727bf77299"
CM035051.1	RepeatMasker	DNA/Kolobok-E	71309393	71309586	430	+	.	ID="KOLOBOKE-2_AP";Tend="2125";Tstart="1918";shortTE="F";uid="74b7513c-94b7-4e86-be7f-04ddd3aead6b"
CM035051.1	RepeatMasker	Unknown	46842829	46843370	1885	+	.	ID="RND-5_FAMILY-8695";Tend="1373";Tstart="798";shortTE="F";uid="db5c35d7-6d13-46cd-99c5-3e2380ed9223"
CM035051.1	RepeatMasker	DNA/Kolobok-E	12533150	12534848	7021	+	.	ID="rnd-6_family-275";Tend="2060";Tstart="1";shortTE="F";uid="1316e9bc-2b92-48ea-ae42-ada88c1a1c05"
CM035051.1	RepeatMasker	DNA	87169986	87170285	477	+	.	ID="DNA4-3_AP";Tend="348";Tstart="3";shortTE="F";uid="8ee0465b-7c57-4a42-9bc1-0dc1c0a49af0"
CM035051.1	RepeatMasker	Retroposon?	570375	570579	462	+	.	ID="RND-5_FAMILY-1125";Tend="1198";Tstart="1017";shortTE="F";uid="151743c1-8ec9-4640-bafe-4b21171e6c53"
CM035051.1	RepeatMasker	DNA/hAT-hAT19	77230116	77230476	826	+	.	ID="HAT-N7_AP";Tend="373";Tstart="1";shortTE="F";uid="1816dffa-b450-4927-a560-cf363c3abffe"
CM035051.1	RepeatMasker	DNA/hAT-hAT19	47231019	47231164	412	+	.	ID="DNA8-64_AP";Tend="160";Tstart="1";shortTE="F";uid="ab322ce7-b28a-42bb-9d3a-2174b8436359"
CM035051.1	RepeatMasker	DNA/Ginger-1	50412390	50412671	498	+	.	ID="RND-6_FAMILY-6119";Tend="980";Tstart="684";shortTE="F";uid="a017528b-2fe9-4a03-832f-7fee2d2870be"
CM035051.1	RepeatMasker	DNA/TcMar-Tc1	7319988	7320274	545	+	.	ID="RND-1_FAMILY-36";Tend="1156";Tstart="903";shortTE="F";uid="03f18b49-db63-4930-bd8f-147c36dfa7d7"
CM035051.1	RepeatMasker	Unknown	59385200	59385861	4285	+	.	ID="RND-1_FAMILY-53";Tend="1729";Tstart="1090";shortTE="F";uid="9038f30b-0475-4772-9a8d-e17500e18e15"
CM035051.1	RepeatMasker	DNA/MULE-MuDR	18825094	18825340	1463	+	.	ID="RND-6_FAMILY-3577";Tend="1334";Tstart="1082";shortTE="F";uid="29ba9290-b56d-46d2-a2a1-04276ea1b245"
CM035051.1	RepeatMasker	DNA/MULE-MuDR	53858645	53858816	641	+	.	ID="RND-6_FAMILY-5392";Tend="1042";Tstart="906";shortTE="F";uid="196ec165-a09c-4add-8f3f-a7b429e998b0"
CM035051.1	RepeatMasker	Unknown	7414159	7415117	4247	+	.	ID="RND-5_FAMILY-290";Tend="2128";Tstart="1280";shortTE="F";uid="c135e568-7990-4b23-b96a-0a09d627f812"
CM035051.1	RepeatMasker	DNA/hAT-Charlie	69127302	69127572	577	+	.	ID="HAT-N1_AP";TEgroup="ctg_1%7CHAT-N1_AP%7C13";Tend="561";Tstart="1";shortTE="F";uid="733de0dc-9e7d-4a41-8cb8-2ba4efe00057"
CM035051.1	RepeatMasker	DNA/hAT-Tip100	23386090	23387157	2276	+	.	ID="RND-6_FAMILY-3148";Tend="1327";Tstart="294";shortTE="F";uid="8e7d0024-aa22-4564-85d0-96dab4ffe2be"
CM035051.1	RepeatMasker	DNA	17896946	17897122	453	+	.	ID="ttaa4c_ap";Tend="366";Tstart="207";shortTE="F";uid="eec8aa92-7034-4cf6-85da-9f607bd155f9"
CM035051.1	RepeatMasker	Retroposon?	2469758	2469905	569	+	.	ID="RND-5_FAMILY-1125";Tend="1197";Tstart="1086";shortTE="F";uid="96ab16fb-85a8-4311-a658-bf3ab793ae39"
CM035051.1	RepeatMasker	DNA/Ginger-1	68695282	68695415	743	+	.	ID="RND-6_FAMILY-6119";Tend="2316";Tstart="2178";shortTE="F";uid="e0f8eb9d-acb8-43bc-8a6e-d447f8aaa9d4"
CM035051.1	RepeatMasker	DNA	81903313	81903534	535	+	.	ID="TTAA2C_AP";Tend="413";Tstart="202";shortTE="F";uid="a67e7c0e-c68d-4e02-958c-2e36dd40dd88"
CM035051.1	RepeatMasker	Unknown	26897569	26898184	4438	+	.	ID="RND-1_FAMILY-158";Tend="1516";Tstart="923";shortTE="F";uid="2f2f24ed-756f-48e1-a26c-503d4321ab14"
CM035051.1	RepeatMasker	DNA	28052937	28053055	409	+	.	ID="DNA16_HTEL";Tend="153";Tstart="33";shortTE="F";uid="05bbc042-6e7c-41b2-b2e4-07e44798b031"
CM035051.1	RepeatMasker	DNA/hAT-hAT19	48997677	48997789	524	+	.	ID="RND-6_FAMILY-12223";Tend="1498";Tstart="1380";shortTE="F";uid="3ac0cbc6-96b5-4950-8c9b-e8de2c941374"
CM035051.1	RepeatMasker	Unknown	55006856	55007994	6717	+	.	ID="RND-1_FAMILY-53";Tend="1949";Tstart="833";shortTE="F";uid="51d4fc99-f5fb-44bf-ab6c-f2b1aaac28ae"
CM035051.1	RepeatMasker	DNA	18282331	18282929	1253	+	.	ID="DNA4-3_AP";Tend="634";Tstart="2";shortTE="F";uid="fcde92f1-a1f3-45fc-af14-2b420a8d3447"
CM035051.1	RepeatMasker	DNA/Ginger-1	38336563	38336966	1959	+	.	ID="RND-6_FAMILY-6119";Tend="1923";Tstart="1511";shortTE="F";uid="2b523df3-7fbc-4c7b-810d-80cf8f6c9f0a"
CM035051.1	RepeatMasker	DNA/hAT-Charlie	31268530	31268849	1054	+	.	ID="DNA8-32_AP";Tend="240";Tstart="1";shortTE="F";uid="f3f217af-7aaf-4fca-97fc-0898d71b9b21"
CM035051.1	RepeatMasker	DNA/Kolobok-E	24606845	24607468	613	+	.	ID="RND-5_FAMILY-645";TEgroup="ctg_1%7CRND-5_FAMILY-645%7C2";Tend="2211";Tstart="1764";shortTE="F";uid="4355377a-276d-400e-9c36-1b94bf51c471"
CM035051.1	RepeatMasker	DNA	36987819	36987981	415	+	.	ID="ttaa2c_ap";Tend="248";Tstart="93";shortTE="F";uid="aaa07a75-627d-48c9-b5aa-dca976ec4736"
CM035051.1	RepeatMasker	Unknown	86269423	86269685	1614	+	.	ID="RND-6_FAMILY-2597";Tend="1181";Tstart="908";shortTE="F";uid="6c2cb0e6-7c1b-43a6-b482-fdd67439cbf3"
CM035051.1	RepeatMasker	DNA	87321067	87321318	617	+	.	ID="DNAX-1_AP";Tend="771";Tstart="465";shortTE="F";uid="e6922ac9-fad5-4888-b758-c75cf82352c7"
CM035051.1	RepeatMasker	DNA/hAT	34648950	34649283	412	+	.	ID="DNA8-1_AP";Tend="495";Tstart="141";shortTE="F";uid="7b252d47-f4f9-4d5a-abc7-f18628402543"
CM035051.1	RepeatMasker	DNA	48259527	48259706	825	+	.	ID="RND-6_FAMILY-22446";TEgroup="ctg_1%7CRND-6_FAMILY-22446%7C12";Tend="1060";Tstart="938";shortTE="F";uid="d676581b-40b1-41e0-9740-b0a25e09f85b"
CM035051.1	RepeatMasker	Retroposon?	228248	228392	875	+	.	ID="RND-6_FAMILY-6697";Tend="3379";Tstart="3234";shortTE="F";uid="40aafbcd-d833-44f9-855f-3f2742a9a2eb"
CM035051.1	RepeatMasker	Unknown	27649216	27649673	2501	+	.	ID="RND-6_FAMILY-728";Tend="1517";Tstart="1045";shortTE="F";uid="fe3dc0a0-c197-4f32-a087-ec7ea3a4b967"
CM035051.1	RepeatMasker	DNA/hAT-Charlie	70597629	70597854	761	+	.	ID="DNA8-34_AP";Tend="194";Tstart="1";shortTE="F";uid="2fef5f0b-dc9b-4abc-9f9a-25e0a05571cd"
CM035051.1	RepeatMasker	Unknown	41031897	41032199	412	+	.	ID="RND-1_FAMILY-45";Tend="1426";Tstart="1115";shortTE="F";uid="6acc8478-6f37-4938-8038-98c0825b85fd"
CM035051.1	RepeatMasker	DNA/hAT-hAT19	28962496	28962702	644	+	.	ID="DNA8-84_AP";Tend="204";Tstart="2";shortTE="F";uid="b7c1e54a-ad6e-492d-9c2d-60b66ca08214"
CM035051.1	RepeatMasker	Retroposon?	70658746	70660242	7804	+	.	ID="RND-6_FAMILY-1728";Tend="2211";Tstart="287";shortTE="F";uid="504001b9-afaf-4a82-8389-eff50eb6f65f"
CM035051.1	RepeatMasker	DNA/Ginger-1	78468800	78469475	462	+	.	ID="RND-6_FAMILY-6119";TEgroup="ctg_1%7CRND-6_FAMILY-6119%7C131";Tend="2322";Tstart="1459";shortTE="T";uid="6cc9589c-7354-46ab-bd5f-fb926d87130d"
CM035051.1	RepeatMasker	DNA	5590696	5591280	892	+	.	ID="RND-6_FAMILY-22446";TEgroup="ctg_1%7CRND-6_FAMILY-22446%7C2";Tend="1402";Tstart="939";shortTE="F";uid="5d17a7d8-4dc6-47f8-821b-1456375e3e65"
CM035051.1	RepeatMasker	Retroposon?	13334808	13335014	1349	+	.	ID="RND-6_FAMILY-6697";Tend="3238";Tstart="3029";shortTE="F";uid="456352bf-87fe-442c-85c9-84d06882f606"
CM035051.1	RepeatMasker	DNA/Ginger-1	33354113	33354280	1305	+	.	ID="RND-5_FAMILY-2261";Tend="745";Tstart="577";shortTE="F";uid="df10974e-ff19-42f0-b002-82d9339d9dd7"
CM035051.1	RepeatMasker	DNA/Ginger-1	23495906	23496101	864	+	.	ID="RND-6_FAMILY-6119";Tend="2330";Tstart="2155";shortTE="F";uid="f4ec9d6b-10b3-4555-84ad-8ef1519f22ee"
CM035051.1	RepeatMasker	Retroposon?	11872313	11872516	401	+	.	ID="RND-6_FAMILY-2587";Tend="1180";Tstart="983";shortTE="F";uid="a3cc5c06-944a-4cee-9dcb-ed6974f54233"
CM035051.1	RepeatMasker	DNA/hAT	10330659	10331367	1111	+	.	ID="RND-5_FAMILY-550";Tend="1298";Tstart="665";shortTE="F";uid="4ffefc77-a1fd-4240-94d9-db0e8b0b92c7"
CM035051.1	RepeatMasker	DNA/MULE-NOF	77905933	77906135	503	+	.	ID="RND-6_FAMILY-5519";Tend="1615";Tstart="1405";shortTE="F";uid="86598dac-eaf0-4bb0-b76b-4d7e493d8c4e"
CM035051.1	RepeatMasker	DNA/Ginger-1	70568412	70568660	1127	+	.	ID="RND-6_FAMILY-6119";Tend="2319";Tstart="2071";shortTE="F";uid="96fa3818-e7d7-4dfb-a4f3-a19b14d824d6"
CM035051.1	RepeatMasker	Unknown	68980261	68980560	1649	+	.	ID="RND-6_FAMILY-4007";Tend="732";Tstart="401";shortTE="F";uid="3998bc1b-0084-4edf-af2a-4946d9544451"
CM035051.1	RepeatMasker	LTR/Gypsy	59097718	59097847	409	+	.	ID="GYPSY-6_AEC-LTR";Tend="1735";Tstart="1602";shortTE="F";uid="a4c7fdf7-5f04-4507-9720-3b960c9e0d89"
CM035051.1	RepeatMasker	Retroposon?	48288422	48288860	460	+	.	ID="RND-6_FAMILY-2587";Tend="1136";Tstart="753";shortTE="F";uid="22539c0f-88d9-441e-a76c-f84bdb28f05d"
CM035051.1	RepeatMasker	DNA/hAT-Tip100	56345077	56345207	561	+	.	ID="DNA8-107_AP";Tend="225";Tstart="99";shortTE="F";uid="d6f7b3e5-cffe-4c9e-8669-9ea56343051a"
CM035051.1	RepeatMasker	DNA	82446818	82447323	2195	+	.	ID="DNA-TTAA-1_AP";Tend="340";Tstart="1";shortTE="F";uid="e0da0b2d-84f5-45a9-8abc-09bfea4f1882"
CM035051.1	RepeatMasker	DNA/hAT-Tip100	35669214	35670495	7299	+	.	ID="RND-5_FAMILY-2167";Tend="2053";Tstart="822";shortTE="F";uid="6fac13a6-aab9-4ca6-848c-dfa875ee02fb"
CM035051.1	RepeatMasker	DNA	34006968	34007304	1501	+	.	ID="RND-6_FAMILY-4060";Tend="682";Tstart="386";shortTE="F";uid="27144b6d-06c2-44f2-a880-badb0681fe4e"
CM035051.1	RepeatMasker	Unknown	49094718	49095446	3836	+	.	ID="RND-6_FAMILY-571";Tend="1665";Tstart="968";shortTE="F";uid="ece8184d-dd53-435a-b19b-935e4a476a24"
CM035051.1	RepeatMasker	DNA	72050439	72050906	1809	+	.	ID="TTAA8_AP";Tend="438";Tstart="1";shortTE="F";uid="cc3d08b5-acf6-440a-bd6f-42e03e0ee3e0"
CM035051.1	RepeatMasker	LINE/I-Jockey	3196278	3196960	589	+	.	ID="JOCKEY-11B_DBP";Tend="3823";Tstart="3135";shortTE="F";uid="d6f7298e-c761-496e-ad0c-1e22e9374278"
CM035051.1	RepeatMasker	DNA	12784855	12785036	943	+	.	ID="DNA2-3_AP";Tend="196";Tstart="1";shortTE="F";uid="05591420-dab3-433f-8f18-aed0090e86f9"
CM035051.1	RepeatMasker	DNA	14405303	14405652	649	+	.	ID="DNA4-2_AP";Tend="766";Tstart="448";shortTE="F";uid="e16dbe19-2fc9-4db8-a8dd-3d6b3324865a"
CM035051.1	RepeatMasker	Retroposon?	34665860	34666030	974	+	.	ID="RND-6_FAMILY-2587";Tend="909";Tstart="734";shortTE="F";uid="eddefcff-a541-4772-bf02-05eb5cd74993"
CM035051.1	RepeatMasker	DNA/Ginger-1	8818514	8818708	471	+	.	ID="GINGER1-1_AP";Tend="5173";Tstart="4986";shortTE="F";uid="845b1101-4a5a-47fb-9bf5-386b93df7e06"
CM035051.1	RepeatMasker	DNA/MULE-MuDR	57859922	57860226	753	+	.	ID="RND-6_FAMILY-2182";Tend="674";Tstart="403";shortTE="F";uid="5baf68bd-2b9c-4820-bdf3-8ac3eef63749"
CM035051.1	RepeatMasker	DNA	67993093	67993488	820	+	.	ID="DNA4-3_AP";Tend="580";Tstart="194";shortTE="F";uid="1947d2e5-5a81-4359-9520-a4d9c844cbbf"
CM035051.1	RepeatMasker	Unknown	25402328	25402958	3653	+	.	ID="RND-1_FAMILY-35";Tend="1599";Tstart="982";shortTE="F";uid="004bc507-8660-471f-9eaa-60b50a2f6604"
CM035051.1	RepeatMasker	DNA/MULE-MuDR	52170303	52170576	926	+	.	ID="rnd-6_family-188";Tend="1552";Tstart="1323";shortTE="F";uid="5058ca56-8e86-4ab4-b6ea-970c51c54d08"
CM035051.1	RepeatMasker	DNA/TcMar-Pogo	84918827	84920001	1190	+	.	ID="RND-6_FAMILY-17807";TEgroup="ctg_1%7CRND-6_FAMILY-17807%7C1";Tend="2002";Tstart="731";shortTE="F";uid="2aabd603-7743-4ad0-9cb0-73e68b982793"
CM035051.1	RepeatMasker	DNA/MULE-MuDR	15836413	15836677	766	+	.	ID="DNA8-110_AP";Tend="689";Tstart="374";shortTE="F";uid="a7835645-5aa9-4292-811e-b388619318b9"
CM035051.1	RepeatMasker	DNA	76869025	76869158	446	+	.	ID="dna4-2b_ap";Tend="756";Tstart="626";shortTE="F";uid="f694415f-ec24-4e29-be39-4e38cf2f458c"
CM035051.1	RepeatMasker	Unknown	42799182	42799311	607	+	.	ID="RND-6_FAMILY-5276";Tend="2594";Tstart="2464";shortTE="F";uid="f9564ed2-497d-4981-a804-ae3e498c38d4"
CM035051.1	RepeatMasker	DNA	44677501	44677992	425	+	.	ID="DNA4-2_AP";Tend="467";Tstart="9";shortTE="F";uid="653c29cd-3e11-466d-b0dc-4ba8da1d5f62"
CM035051.1	RepeatMasker	DNA/Ginger-1	82491230	82492265	5591	+	.	ID="RND-6_FAMILY-6119";Tend="1748";Tstart="706";shortTE="F";uid="541c4702-7bf0-470a-9dae-cf3902eaed42"
CM035051.1	RepeatMasker	DNA/hAT-Charlie	28470734	28470934	737	+	.	ID="RND-1_FAMILY-78";Tend="1202";Tstart="944";shortTE="F";uid="4374d19b-fb23-4331-85bf-9ff7ab162ba0"
CM035051.1	RepeatMasker	Retroposon?	8553317	8553634	1541	+	.	ID="RND-4_FAMILY-187";Tend="1644";Tstart="1327";shortTE="F";uid="dd4a9f3b-9be8-4a90-b1a9-389fcbb31865"
CM035051.1	RepeatMasker	DNA/hAT-Charlie	53933128	53933287	776	+	.	ID="RND-1_FAMILY-78";Tend="1168";Tstart="1012";shortTE="F";uid="702d37b7-75c9-40c9-90fc-c7c047b3a1a9"
CM035051.1	RepeatMasker	DNA	85342131	85342245	557	+	.	ID="DNA8-75_AP";Tend="116";Tstart="2";shortTE="F";uid="c778bc09-0388-45ef-8d3d-48990bf8bb70"
CM035051.1	RepeatMasker	Unknown	64798201	64798590	2632	+	.	ID="RND-5_FAMILY-2290";Tend="1339";Tstart="941";shortTE="F";uid="427b9d15-44a5-4d56-9563-41fc5293a8eb"
CM035051.1	RepeatMasker	DNA/Ginger-1	4967386	4967521	403	+	.	ID="GINGER1-1_AP";Tend="3335";Tstart="3176";shortTE="F";uid="8006b257-6bb5-472b-81bb-d22d77e22397"
CM035051.1	RepeatMasker	DNA/Ginger-1	19356586	19356807	557	+	.	ID="RND-5_FAMILY-2261";Tend="733";Tstart="537";shortTE="F";uid="73fe0d93-6c01-44a8-b57c-25e2ae17ad13"
CM035051.1	RepeatMasker	Retroposon?	150349	150710	1877	+	.	ID="RND-6_FAMILY-2587";Tend="1124";Tstart="755";shortTE="F";uid="48928208-6247-47d5-b235-f34d7572700d"
CM035051.1	RepeatMasker	DNA/hAT	37593284	37593744	3222	+	.	ID="RND-6_FAMILY-5627";Tend="1452";Tstart="970";shortTE="F";uid="f2bd12a8-7fa9-462f-b54e-05a7763c0350"
CM035051.1	RepeatMasker	Retroposon?	83802541	83802801	809	+	.	ID="RND-6_FAMILY-6697";Tend="3267";Tstart="3023";shortTE="F";uid="f0928965-5838-415f-88a1-42c0fc564172"
CM035051.1	RepeatMasker	Unknown	49262699	49263452	6586	+	.	ID="RND-5_FAMILY-1880";Tend="1733";Tstart="980";shortTE="F";uid="6c55abaa-9e5f-4746-a7e8-77131e82b341"
CM035051.1	RepeatMasker	DNA/Ginger-1	40247721	40248250	1248	+	.	ID="GINGER1-1_AP";Tend="3770";Tstart="3183";shortTE="F";uid="c53b60fd-f1ac-4baf-8be1-aeb43795b05a"
CM035051.1	RepeatMasker	DNA	36993619	36994069	759	+	.	ID="TTAA2D_AP";Tend="431";Tstart="1";shortTE="F";uid="92c57c06-4e88-4e13-aaae-9f7abda7568a"
CM035051.1	RepeatMasker	DNA/Kolobok-E	9091356	9091749	1274	+	.	ID="RND-6_FAMILY-275";Tend="531";Tstart="158";shortTE="F";uid="b10a4938-0780-493b-8026-e127e1bf6b71"
CM035051.1	RepeatMasker	Unknown	65316453	65316800	1556	+	.	ID="RND-1_FAMILY-1";Tend="1533";Tstart="1195";shortTE="F";uid="c813a27a-129a-406c-aaa7-c0a692cb19e7"
CM035051.1	RepeatMasker	DNA	81252842	81253144	1109	+	.	ID="RND-1_FAMILY-54";Tend="1788";Tstart="1497";shortTE="F";uid="ddc27d31-7d5e-4234-8285-0b3e28c0bc42"
CM035051.1	RepeatMasker	Unknown	24044658	24044886	612	+	.	ID="RND-6_FAMILY-9781";Tend="3300";Tstart="3076";shortTE="F";uid="d29c62b2-75ef-42c9-a0d4-ebec02daebad"
CM035051.1	RepeatMasker	DNA/TcMar-m44?	66122238	66122402	659	+	.	ID="DNA4-9B_AP";Tend="177";Tstart="1";shortTE="F";uid="1f29b5f3-5b45-4628-a646-38d72fe43667"
CM035051.1	RepeatMasker	Unknown	40641838	40642286	2027	+	.	ID="RND-6_FAMILY-3284";Tend="1333";Tstart="956";shortTE="F";uid="204a63e3-9d25-48f4-b8ad-7278fed89e89"
CM035051.1	RepeatMasker	Retroposon?	55261674	55262517	3577	+	.	ID="RND-6_FAMILY-1728";Tend="2316";Tstart="1426";shortTE="F";uid="96c1f8d5-b16a-4930-be3f-92accd4bfa87"
CM035051.1	RepeatMasker	DNA/hAT-Tip100	51679635	51680998	7125	+	.	ID="RND-5_FAMILY-2167";Tend="2063";Tstart="821";shortTE="F";uid="2c4ad8e8-ed69-495e-8ce7-6836c1b4f3f2"
CM035051.1	RepeatMasker	DNA	63489814	63490042	1005	+	.	ID="ttaa4c_ap";Tend="420";Tstart="185";shortTE="F";uid="97bdbe1d-6c9f-490c-942e-35e1edfb622a"
CM035051.1	RepeatMasker	DNA/Ginger-1	34745562	34746870	6008	+	.	ID="RND-6_FAMILY-6119";Tend="1923";Tstart="692";shortTE="F";uid="ba2126e4-53b5-4014-b792-43b810fd0e64"
CM035051.1	RepeatMasker	DNA/Ginger-1	27139725	27140288	732	+	.	ID="RND-6_FAMILY-3471";Tend="2808";Tstart="2202";shortTE="F";uid="8cb436d6-e83a-49ef-988e-d0d0e5f52e25"
CM035051.1	RepeatMasker	Retroposon?	71077156	71077281	474	+	.	ID="RND-5_FAMILY-1125";Tend="1218";Tstart="1100";shortTE="F";uid="7453b9cd-9794-45e0-ad07-6373c6c066c0"
CM035051.1	RepeatMasker	Unknown	89212860	89213110	1639	+	.	ID="RND-1_FAMILY-158";Tend="1520";Tstart="1273";shortTE="F";uid="687bc9c9-69a7-41ec-b3c3-02814904915c"
CM035051.1	RepeatMasker	DNA/Ginger-1	74465751	74465863	952	+	.	ID="GINGER1-1_AP";Tend="3515";Tstart="3180";shortTE="F";uid="79a105f8-041c-4e5d-866a-41f41cf6f37e"
CM035051.1	RepeatMasker	DNA/Maverick	7872681	7873275	2882	+	.	ID="RND-6_FAMILY-7244";Tend="3327";Tstart="2740";shortTE="F";uid="ef072fb3-4aac-48e2-8374-bc0c840b3d8e"
CM035051.1	RepeatMasker	DNA/PiggyBac	84313395	84313751	674	+	.	ID="NPIGGYBAC-6_HMEL";Tend="684";Tstart="340";shortTE="F";uid="e0e63ac7-c9a7-406a-8614-215944bcc6b1"
CM035051.1	RepeatMasker	DNA	75666777	75667079	724	+	.	ID="DNA4-3_AP";Tend="525";Tstart="228";shortTE="F";uid="b9db1bde-d27c-4273-9cbc-3904e17110b7"
CM035051.1	RepeatMasker	DNA/hAT-hAT19	43290233	43290361	540	+	.	ID="HAT-N12_AP";Tend="153";Tstart="2";shortTE="F";uid="cffba728-d294-48e0-9645-b6331f09114b"
CM035051.1	RepeatMasker	Retroposon?	38248440	38248673	510	+	.	ID="SINE2-2_AP";Tend="262";Tstart="2";shortTE="F";uid="5e42c619-f1ea-496f-a243-871032512fd0"
CM035051.1	RepeatMasker	DNA/hAT-hAT19	32867645	32868227	670	+	.	ID="DNA8-73_AP";TEgroup="ctg_1%7CDNA8-73_AP%7C9";Tend="784";Tstart="5";shortTE="F";uid="82b5876a-52c8-42d0-a411-201b9b1e4c84"
CM035051.1	RepeatMasker	RC/Helitron	13104988	13105131	655	+	.	ID="HELITRON-3_HNUM";Tend="199";Tstart="57";shortTE="F";uid="354d2330-8f16-4936-a9f8-02e1c300a60b"
CM035051.1	RepeatMasker	DNA	49118077	49118256	462	+	.	ID="dna4-1_ap";Tend="350";Tstart="166";shortTE="F";uid="c7ae78a1-f6d7-498a-9728-333ede2706b9"
CM035051.1	RepeatMasker	DNA/TcMar-m44?	42511651	42511808	590	+	.	ID="dnax-4b_ap";Tend="173";Tstart="6";shortTE="F";uid="9c001caa-e4bc-402e-877f-44461ee7e454"
CM035051.1	RepeatMasker	DNA/hAT-Ac	89216721	89217232	2408	+	.	ID="HAT-2_AP";Tend="1449";Tstart="926";shortTE="F";uid="0326fc6a-2a8e-43ce-b236-f8002507c3a3"
CM035051.1	RepeatMasker	RC/Helitron	67771088	67771275	477	+	.	ID="RND-5_FAMILY-1869";Tend="615";Tstart="432";shortTE="F";uid="dcc03dec-afc8-454a-b61d-88a1d87c849d"
CM035051.1	RepeatMasker	Unknown	64804319	64804588	1376	+	.	ID="RND-5_FAMILY-3228";Tend="1460";Tstart="1182";shortTE="F";uid="a139d5c6-e901-4eb5-b4fe-37312204ecff"
CM035051.1	RepeatMasker	Unknown	24510674	24511325	3933	+	.	ID="RND-6_FAMILY-478";Tend="1516";Tstart="886";shortTE="F";uid="851cba84-1071-4c22-8435-861fc138a414"
CM035051.1	RepeatMasker	DNA	79676919	79677340	2017	+	.	ID="ttaa4c_ap";Tend="420";Tstart="1";shortTE="F";uid="126e6d25-d443-4199-9ad9-76471f85e705"
CM035051.1	RepeatMasker	DNA/hAT-hAT19	34071369	34071629	1701	+	.	ID="RND-6_FAMILY-2638";Tend="7239";Tstart="6981";shortTE="F";uid="26bc5255-f791-452d-99dc-915ce37b0869"
CM035051.1	RepeatMasker	DNA/hAT-Charlie	58368497	58368766	755	+	.	ID="RND-1_FAMILY-78";Tend="1190";Tstart="945";shortTE="F";uid="cd5d6cf0-5f46-47ab-8e64-4d97d265f301"
CM035051.1	RepeatMasker	DNA/Kolobok-E	4371364	4371532	511	+	.	ID="RND-1_FAMILY-47";Tend="1016";Tstart="863";shortTE="F";uid="020c4065-d656-46c3-8b82-897f28c7ba93"
CM035051.1	RepeatMasker	DNA/hAT	54771465	54771652	1432	+	.	ID="RND-5_FAMILY-2338";Tend="6798";Tstart="6610";shortTE="F";uid="b67b2a09-119a-42d3-879f-1d6a88361e6a"
CM035051.1	RepeatMasker	DNA/P	81334318	81334488	529	+	.	ID="RND-6_FAMILY-6139";Tend="2077";Tstart="1896";shortTE="F";uid="cb5503eb-62f0-4320-b231-ac074f01366c"
CM035051.1	RepeatMasker	DNA	45864994	45865322	546	+	.	ID="DNA4-2_AP";Tend="361";Tstart="61";shortTE="F";uid="f0ee39f1-e729-4bca-9963-ae96981743c8"
CM035051.1	RepeatMasker	Unknown	22015615	22015758	631	+	.	ID="RND-6_FAMILY-1938";Tend="1506";Tstart="1370";shortTE="F";uid="2001921a-ed2b-4682-bc4c-a0a6048bd9c8"
CM035051.1	RepeatMasker	DNA/Ginger-1	20467803	20468514	3929	+	.	ID="RND-6_FAMILY-6119";Tend="1811";Tstart="1104";shortTE="F";uid="78d6d2d0-2b80-4de6-8c91-3edf469101bb"
CM035051.1	RepeatMasker	DNA	84644283	84644514	461	+	.	ID="dna4-2_ap";Tend="721";Tstart="319";shortTE="F";uid="b6863d74-1165-4f73-93c2-a83db1304029"
CM035051.1	RepeatMasker	DNA/Ginger-1	6125969	6126208	1254	+	.	ID="RND-6_FAMILY-6119";Tend="2322";Tstart="2066";shortTE="F";uid="2c5bcc62-9599-429a-9af1-0274fd2de0e9"
CM035051.1	RepeatMasker	Retroposon?	54790707	54791727	796	+	.	ID="RND-4_FAMILY-187";TEgroup="ctg_1%7CRND-4_FAMILY-187%7C41";Tend="1602";Tstart="66";shortTE="F";uid="3ac90506-90eb-41de-adfe-82630a805c14"
CM035051.1	RepeatMasker	DNA/TcMar-Tc1	34081626	34082495	3732	+	.	ID="RND-6_FAMILY-15262";Tend="1616";Tstart="797";shortTE="F";uid="057a1a89-2d6e-44ed-8c15-3c61870ec2ce"
CM035051.1	RepeatMasker	DNA/hAT-hAT19	51963531	51964343	3969	+	.	ID="RND-5_FAMILY-3297";Tend="1694";Tstart="943";shortTE="F";uid="686ed3e1-c6f0-49a9-abce-5693c0ea7f1e"
CM035051.1	RepeatMasker	DNA	65653017	65653322	971	+	.	ID="TTAA11_AP";Tend="374";Tstart="1";shortTE="F";uid="024838a7-8261-4332-ad42-11b577124796"
CM035051.1	RepeatMasker	DNA/TcMar-m44	38151781	38151923	657	+	.	ID="dnax-3b_ap";Tend="138";Tstart="5";shortTE="F";uid="522d2ad6-b0f9-490d-96f5-2a2e34025357"
CM035051.1	RepeatMasker	LINE/I-Jockey	70587054	70588354	769	+	.	ID="JOCKEY-3_RPR";Tend="4448";Tstart="3400";shortTE="F";uid="c844d8a9-9c54-4ca1-96a7-f6b798a44116"
CM035051.1	RepeatMasker	DNA	39345258	39345435	615	+	.	ID="ttaa26b_ap";Tend="176";Tstart="6";shortTE="F";uid="9f41da39-484e-4cbf-95b0-9833df96628e"
CM035051.1	RepeatMasker	Retroposon?	46660127	46660914	728	+	.	ID="SINE2-1_AP";Tend="1770";Tstart="995";shortTE="F";uid="8076ed84-bd54-4563-9b46-2cac447edb8b"
CM035051.1	RepeatMasker	DNA	38904563	38904966	575	+	.	ID="ttaa2c_ap";Tend="421";Tstart="51";shortTE="F";uid="7f2cdc3d-1d1e-4aa8-b532-c15a565a81c7"
CM035051.1	RepeatMasker	DNA/Ginger-1	37546821	37548516	7723	+	.	ID="RND-6_FAMILY-6119";Tend="2313";Tstart="710";shortTE="F";uid="8bb82b1a-dc67-435d-8b77-a5d155397b4e"
CM035051.1	RepeatMasker	Retroposon?	13732208	13733421	7441	+	.	ID="RND-6_FAMILY-1728";Tend="1997";Tstart="299";shortTE="F";uid="0f3a7d1d-5c7b-4c42-bfa7-dbbd53820f3d"
CM035051.1	RepeatMasker	DNA/hAT-Charlie	74672122	74672321	542	+	.	ID="HAT-N11_AP";TEgroup="ctg_1%7CHAT-N11_AP%7C9";Tend="631";Tstart="1";shortTE="T";uid="6d9e4679-6f27-4104-9c77-4ccc9359b373"
CM035051.1	RepeatMasker	Retroposon?	8339457	8340127	925	+	.	ID="RND-6_FAMILY-2587";Tend="1376";Tstart="781";shortTE="F";uid="589f2193-03c1-48a3-be15-1397bb49769e"
CM035051.1	RepeatMasker	Retroposon?	57330656	57331075	495	+	.	ID="RND-6_FAMILY-2587";Tend="1386";Tstart="928";shortTE="F";uid="52f6789b-f3cb-471c-b2af-b767a130c594"
CM035051.1	RepeatMasker	Unknown	40890755	40890882	928	+	.	ID="RND-1_FAMILY-115";Tend="982";Tstart="857";shortTE="F";uid="01e38200-80f4-4d12-acf0-db54a6b421e0"
CM035051.1	RepeatMasker	DNA/Sola-1	18970750	18971565	1222	+	.	ID="RND-5_FAMILY-702";TEgroup="ctg_1%7CRND-5_FAMILY-702%7C1";Tend="1575";Tstart="956";shortTE="F";uid="a295cac7-8e46-4df3-865d-7e45a38f7217"
CM035051.1	RepeatMasker	Retroposon?	31342339	31343873	9102	+	.	ID="RND-6_FAMILY-1728";Tend="2264";Tstart="304";shortTE="F";uid="e64dabd1-fda8-4d5e-9337-715c9120b826"
CM035051.1	RepeatMasker	DNA/hAT-hAT19	41777343	41777599	668	+	.	ID="HAT-N7_AP";Tend="300";Tstart="1";shortTE="F";uid="f9317ac4-3f7c-451b-867d-3882ba180c06"
CM035051.1	RepeatMasker	LINE/R1	35082732	35082848	568	+	.	ID="RND-6_FAMILY-8603";Tend="731";Tstart="598";shortTE="F";uid="971450ab-c3dd-4657-b38f-f958345f32ea"
CM035051.1	RepeatMasker	DNA/MULE-MuDR	3324242	3324365	640	+	.	ID="RND-5_FAMILY-704";Tend="1178";Tstart="1058";shortTE="F";uid="7669afc5-c066-40e0-8433-774970df1c2a"
CM035051.1	RepeatMasker	DNA	37005091	37005196	491	+	.	ID="TTAA3C_AP";Tend="114";Tstart="4";shortTE="F";uid="e2a7f97d-47a5-49e9-a539-0946ad990a79"
CM035051.1	RepeatMasker	Unknown	23495389	23495584	892	+	.	ID="RND-6_FAMILY-11457";Tend="2351";Tstart="2162";shortTE="F";uid="9f0b3fe8-4257-49ae-9bff-f9d8b4c985a3"
CM035051.1	RepeatMasker	DNA	73793172	73793347	775	+	.	ID="RND-6_FAMILY-22446";TEgroup="ctg_1%7CRND-6_FAMILY-22446%7C21";Tend="1054";Tstart="933";shortTE="F";uid="2d67311d-45f7-4e07-916a-f505cc425f21"
CM035051.1	RepeatMasker	Retroposon?	25404297	25404452	487	+	.	ID="RND-6_FAMILY-8832";Tend="2833";Tstart="2699";shortTE="F";uid="a66190f2-7563-4fb3-b12a-0128a906550d"
CM035051.1	RepeatMasker	RC/Helitron	71753235	71753405	1132	+	.	ID="RND-6_FAMILY-4353";Tend="1130";Tstart="961";shortTE="F";uid="d4bc9be4-d261-47dc-b568-c47cc764edc9"
CM035051.1	RepeatMasker	Retroposon?	54849932	54850959	704	+	.	ID="RND-4_FAMILY-187";Tend="1602";Tstart="596";shortTE="F";uid="236126a5-9fb6-47cb-949a-8aa013a05559"
CM035051.1	RepeatMasker	Unknown	64551730	64552301	3087	+	.	ID="RND-1_FAMILY-53";Tend="1927";Tstart="1279";shortTE="F";uid="4f87290f-3f0d-4b47-b18f-783e70e7b74c"
CM035051.1	RepeatMasker	DNA	18483453	18483701	473	+	.	ID="dna4-2_ap";Tend="257";Tstart="7";shortTE="F";uid="f78c3446-b068-4fb9-8e88-d4b53ac80150"
CM035051.1	RepeatMasker	Retroposon?	20677342	20679515	16975	+	.	ID="RND-6_FAMILY-1728";Tend="2316";Tstart="299";shortTE="F";uid="1fa849f5-1e8d-4a6e-98c5-50cc88b1212a"
CM035051.1	RepeatMasker	DNA/Ginger-1	89277973	89278149	1224	+	.	ID="RND-5_FAMILY-2261";Tend="745";Tstart="567";shortTE="F";uid="cbb1318a-0bcb-4e89-a10a-007cc4b74eb1"
CM035051.1	RepeatMasker	Unknown	12715774	12715948	584	+	.	ID="RND-1_FAMILY-73";Tend="1376";Tstart="1226";shortTE="F";uid="b1de6a13-2008-4c2d-b2e4-272429bfcb2d"
CM035051.1	RepeatMasker	Unknown	47255717	47256070	544	+	.	ID="RND-6_FAMILY-1718";TEgroup="ctg_1%7CRND-6_FAMILY-1718%7C3";Tend="1916";Tstart="979";shortTE="F";uid="e0c7224c-b8f2-4395-b530-e6a85c1825b8"
CM035051.1	RepeatMasker	DNA/TcMar-Mariner	82909358	82909466	404	+	.	ID="MARINER-N13_HSAL";Tend="510";Tstart="404";shortTE="F";uid="0b4f5756-33db-485c-bd6a-091e4183f042"
CM035051.1	RepeatMasker	DNA	38853021	38853293	758	+	.	ID="dna4-2_ap";Tend="278";Tstart="1";shortTE="F";uid="dbcfe344-6988-4dd5-bc89-35dda56e20a9"
CM035051.1	RepeatMasker	DNA/hAT-Ac	33233544	33236369	15341	+	.	ID="RND-5_FAMILY-1341";Tend="2868";Tstart="72";shortTE="F";uid="34306e45-64e2-4984-af86-556701e3b54f"
CM035051.1	RepeatMasker	Unknown	70881825	70882056	594	+	.	ID="RND-5_FAMILY-8695";Tend="1412";Tstart="1202";shortTE="F";uid="1d23fbbd-b017-42e9-ad68-56391f55552f"
CM035051.1	RepeatMasker	DNA/Ginger-1	55268913	55269033	541	+	.	ID="RND-6_FAMILY-6119";Tend="2168";Tstart="2047";shortTE="F";uid="97e1c80e-07f0-491d-8bcb-4caba5777c78"
CM035051.1	RepeatMasker	DNA	55320389	55320760	1237	+	.	ID="TTAA3C_AP";Tend="392";Tstart="1";shortTE="F";uid="5bb842db-9d87-41e9-8645-dedfece23ec3"
CM035051.1	RepeatMasker	DNA	7950913	7951593	3439	+	.	ID="DNA4-3_AP";Tend="635";Tstart="3";shortTE="F";uid="442c37a8-534f-4d68-aa66-ee1207bee08e"
CM035051.1	RepeatMasker	DNA/hAT-Charlie	45595135	45595351	544	+	.	ID="HAT-N19_AP";TEgroup="ctg_1%7CHAT-N19_AP%7C5";Tend="349";Tstart="1";shortTE="T";uid="975c0f4f-8e94-4471-b472-0eb11217fd4a"
CM035051.1	RepeatMasker	DNA/hAT-Tip100	49943607	49944937	6533	+	.	ID="RND-5_FAMILY-2167";Tend="2046";Tstart="835";shortTE="F";uid="0fbdf19e-821e-4ec6-9dae-675f8ed75649"
CM035051.1	RepeatMasker	Retroposon?	73416520	73416737	441	+	.	ID="RND-6_FAMILY-2587";Tend="1083";Tstart="849";shortTE="F";uid="6593d172-b4ec-4d6b-a408-5c9fdd9719a1"
CM035051.1	RepeatMasker	DNA/MULE-MuDR	52192179	52192340	410	+	.	ID="RND-6_FAMILY-2107";Tend="1722";Tstart="1533";shortTE="F";uid="feda83a5-8746-432e-8ac5-7e0b46b49005"
CM035051.1	RepeatMasker	DNA/hAT	51712426	51713398	5675	+	.	ID="RND-6_FAMILY-2699";Tend="1929";Tstart="972";shortTE="F";uid="4c6a8a19-59e3-47fa-9ddc-eb134e7b860e"
CM035051.1	RepeatMasker	Unknown	20131972	20132155	659	+	.	ID="RND-6_FAMILY-9188";Tend="584";Tstart="398";shortTE="F";uid="bd28185c-0f3c-4b78-bc1b-bcfba275d947"
CM035051.1	RepeatMasker	LTR/Pao	30611263	30612976	1851	+	.	ID="BEL4-I_AP";Tend="4091";Tstart="2381";shortTE="F";uid="b9e17063-2824-462f-9357-16414a93ca94"
CM035051.1	RepeatMasker	RC/Helitron	65241291	65242460	6035	+	.	ID="RND-1_FAMILY-8";Tend="1887";Tstart="775";shortTE="F";uid="25945531-dc6f-4ece-8f69-8d33a7db5dc1"
CM035051.1	RepeatMasker	Retroposon?	35498450	35498560	404	+	.	ID="RND-4_FAMILY-187";Tend="1232";Tstart="1128";shortTE="F";uid="c0693efb-8078-477d-a2bf-32e61d401043"
CM035051.1	RepeatMasker	Retroposon?	26174516	26174662	543	+	.	ID="SINE2-1_AP";Tend="830";Tstart="680";shortTE="F";uid="e893cce7-850b-4e86-9613-c862b418b93c"
CM035051.1	RepeatMasker	DNA/Ginger-1	57390392	57390535	403	+	.	ID="RND-6_FAMILY-6119";Tend="768";Tstart="625";shortTE="F";uid="c5e7d30c-19a2-4b91-81b5-2c32f9602bab"
CM035051.1	RepeatMasker	DNA/MULE-MuDR	25110777	25111180	1875	+	.	ID="RND-5_FAMILY-704";Tend="1178";Tstart="684";shortTE="F";uid="946b6fa6-a80f-4d5c-a9cf-a230f398d392"
CM035051.1	RepeatMasker	Retroposon?	62111382	62111691	1289	+	.	ID="RND-4_FAMILY-187";Tend="1647";Tstart="1344";shortTE="F";uid="7e20198c-caf2-4896-ba21-eefa853207ac"
CM035051.1	RepeatMasker	DNA/Ginger-1	13704704	13705916	4906	+	.	ID="RND-6_FAMILY-6119";Tend="1922";Tstart="700";shortTE="F";uid="c3f60142-e9b2-42ab-a0d4-0f1c7ffea69b"
CM035051.1	RepeatMasker	LTR/Gypsy	41035189	41035387	1569	+	.	ID="RND-1_FAMILY-28";Tend="1832";Tstart="1633";shortTE="F";uid="4c7101fa-ff97-4c4f-9aea-a8b18fc7f7b7"
CM035051.1	RepeatMasker	DNA	34133863	34134228	818	+	.	ID="DNA4-2_AP";Tend="419";Tstart="26";shortTE="F";uid="d672b0c7-7142-46a2-a1f7-e6bdc8dd842a"
CM035051.1	RepeatMasker	Retroposon?	31867080	31867761	905	+	.	ID="RND-4_FAMILY-187";Tend="1580";Tstart="787";shortTE="F";uid="85050466-8c24-4910-9724-e41aece1482e"
CM035051.1	RepeatMasker	Retroposon?	18452247	18452769	509	+	.	ID="SINE2-2_AP";Tend="588";Tstart="1";shortTE="F";uid="2a82f605-2afb-46d3-a4b4-db73f6806547"
CM035051.1	RepeatMasker	DNA/hAT-hAT19	43684804	43684926	479	+	.	ID="HAT-N2_AP";Tend="149";Tstart="1";shortTE="F";uid="963a9129-f14e-43ce-b732-415701bae6b3"
CM035051.1	RepeatMasker	DNA	14927342	14927846	651	+	.	ID="DNA4-3_AP";Tend="637";Tstart="141";shortTE="F";uid="3451adfc-ce07-41b3-9697-faf08173b1a8"
CM035051.1	RepeatMasker	DNA/Ginger-1	1665831	1665978	428	+	.	ID="RND-6_FAMILY-6119";Tend="829";Tstart="710";shortTE="F";uid="c917f8e2-61cb-4cdb-be68-3ae4ef5dbd92"
CM035051.1	RepeatMasker	DNA	51686309	51686858	476	+	.	ID="DNA4-2_AP";Tend="697";Tstart="186";shortTE="F";uid="debcd961-d3c9-4aba-81ef-25a35989125a"
CM035051.1	RepeatMasker	DNA/hAT	7265922	7266313	1467	+	.	ID="RND-5_FAMILY-550";Tend="1100";Tstart="677";shortTE="F";uid="22c0268c-1e65-43f4-b718-6e8141257a96"
CM035051.1	RepeatMasker	Unknown	40346996	40347124	561	+	.	ID="RND-6_FAMILY-11457";Tend="2389";Tstart="2266";shortTE="F";uid="f23a8065-5e98-4c0e-83e1-238cdfe744fb"
CM035051.1	RepeatMasker	DNA	67777776	67778050	1114	+	.	ID="TTAA2C_AP";Tend="257";Tstart="1";shortTE="F";uid="b860674d-e377-4b91-8c60-c58f0747418c"
CM035051.1	RepeatMasker	DNA	75424131	75424543	1296	+	.	ID="DNA-TTAA-1_AP";Tend="423";Tstart="1";shortTE="F";uid="191ad04c-da10-4ed7-badf-2f7928f09ad4"
CM035051.1	RepeatMasker	Unknown	13115960	13116085	528	+	.	ID="RND-5_FAMILY-4129";Tend="1066";Tstart="919";shortTE="F";uid="d4be965b-734e-4289-803e-a907587c5b19"
CM035051.1	RepeatMasker	DNA	84947177	84947325	410	+	.	ID="RND-5_FAMILY-1448";Tend="1004";Tstart="861";shortTE="F";uid="728bcfdc-c38d-416b-ac3d-830bd6f69e59"
CM035051.1	RepeatMasker	DNA/hAT-Tip100	11423642	11423765	857	+	.	ID="RND-6_FAMILY-4636";Tend="1123";Tstart="1005";shortTE="F";uid="a935eb35-f746-428d-a53d-bd25b959eb5d"
CM035051.1	RepeatMasker	Retroposon?	77739322	77739586	988	+	.	ID="RND-4_FAMILY-187";Tend="1648";Tstart="1385";shortTE="F";uid="1d04430d-76db-42ba-8adc-a00e19341d49"
CM035051.1	RepeatMasker	DNA/Ginger-1	67339700	67339963	809	+	.	ID="RND-6_FAMILY-6119";Tend="881";Tstart="639";shortTE="F";uid="785c0edf-1756-442f-9bfe-6ac5b35b4c5b"
CM035051.1	RepeatMasker	DNA	68250668	68250916	823	+	.	ID="ttaa2c_ap";Tend="270";Tstart="1";shortTE="F";uid="2c280787-6209-41f4-96b0-0543b3eb44ec"
CM035051.1	RepeatMasker	RC/Helitron	43064270	43065190	4925	+	.	ID="RND-5_FAMILY-9493";Tend="1776";Tstart="813";shortTE="F";uid="84a002e7-51a0-4d4c-8f81-31b4fb20354f"
CM035051.1	RepeatMasker	DNA	29934312	29934688	751	+	.	ID="DNA4-3_AP";Tend="376";Tstart="1";shortTE="F";uid="975f0dd6-f558-4473-bd5a-2b7a6f22ad21"
CM035051.1	RepeatMasker	Retroposon?	143052	143826	3771	+	.	ID="RND-6_FAMILY-2587";Tend="1609";Tstart="783";shortTE="F";uid="551b4d9a-4c57-4e17-aa35-d80dedcd9c57"
CM035051.1	RepeatMasker	DNA	19231925	19232151	1092	+	.	ID="DNA-TTAA-1_AP";Tend="423";Tstart="201";shortTE="F";uid="9fd6bf88-0cd1-486d-a843-abde9ed425d0"
CM035051.1	RepeatMasker	DNA/Kolobok-E	18720990	18721141	1186	+	.	ID="RND-1_FAMILY-47";Tend="1075";Tstart="924";shortTE="F";uid="0f39e9af-43ca-4585-b4ff-c12197380299"
CM035051.1	RepeatMasker	Unknown	15444020	15444322	2093	+	.	ID="RND-6_FAMILY-3575";Tend="1311";Tstart="1010";shortTE="F";uid="6011d7b4-d7a5-48ef-98c9-6327d1ca7b36"
CM035051.1	RepeatMasker	Retroposon?	79948076	79948401	1607	+	.	ID="RND-6_FAMILY-2587";Tend="1302";Tstart="972";shortTE="F";uid="728b41ef-0858-4a11-9268-e0809349ee46"
CM035051.1	RepeatMasker	DNA	15305114	15305388	1081	+	.	ID="TTAA3_AP";Tend="279";Tstart="2";shortTE="F";uid="47dfade0-1fcf-4603-b95a-afd97fb49bc1"
CM035051.1	RepeatMasker	DNA/Kolobok-T2	46016111	46016212	410	+	.	ID="REP-4_PBA";Tend="632";Tstart="539";shortTE="F";uid="6264bd8a-f18d-4aec-ac86-3e68b193104f"
CM035051.1	RepeatMasker	DNA	28405625	28405782	516	+	.	ID="TTAA25_AP";Tend="488";Tstart="331";shortTE="F";uid="8b8d9e15-1247-4582-ae94-18f62642653a"
CM035051.1	RepeatMasker	DNA	23823602	23824305	1023	+	.	ID="DNA4-2_AP";Tend="748";Tstart="1";shortTE="F";uid="46f3fb75-1c87-4176-9f47-73d48d612ce5"
CM035051.1	RepeatMasker	Unknown	31558227	31558369	1269	+	.	ID="RND-5_FAMILY-1880";Tend="1493";Tstart="1351";shortTE="F";uid="75d37bf5-6f34-4bf9-a057-2cd276735ba4"
CM035051.1	RepeatMasker	DNA/Ginger-1	9737937	9739635	7355	+	.	ID="RND-6_FAMILY-6119";Tend="2325";Tstart="710";shortTE="F";uid="d54f8aad-2540-4796-b6f0-249d07e4de33"
CM035051.1	RepeatMasker	DNA	64016341	64016504	541	+	.	ID="dna4-2_ap";Tend="163";Tstart="1";shortTE="F";uid="6d7dd7bb-230d-4d06-a737-4e3f5abf3a98"
CM035051.1	RepeatMasker	Retroposon?	28273098	28273472	1063	+	.	ID="RND-4_FAMILY-187";Tend="1554";Tstart="1143";shortTE="F";uid="5dd2327d-a91b-4d86-9f62-2397b9a08101"
CM035051.1	RepeatMasker	DNA/Ginger-1	50287100	50288264	5465	+	.	ID="RND-6_FAMILY-6119";Tend="1912";Tstart="675";shortTE="F";uid="996de155-7ef7-4428-acd3-ddbde89d3000"
CM035051.1	RepeatMasker	DNA/hAT-Tip100	43081066	43081276	847	+	.	ID="DNA8-106_AP";Tend="194";Tstart="2";shortTE="F";uid="49d08cff-69a1-467e-b545-f3710751b20a"
CM035051.1	RepeatMasker	DNA	27973028	27973169	569	+	.	ID="RND-6_FAMILY-6125";Tend="1561";Tstart="1418";shortTE="F";uid="4aa73f95-750a-4cf5-8353-e4568a3fa147"
CM035051.1	RepeatMasker	DNA	7378725	7378925	551	+	.	ID="ttaa2c_ap";Tend="370";Tstart="180";shortTE="F";uid="b3253b59-048b-4813-92a5-4ac65adc2973"
CM035051.1	RepeatMasker	DNA/Ginger-1	48365983	48366363	515	+	.	ID="RND-6_FAMILY-6119";Tend="1077";Tstart="710";shortTE="F";uid="82407cab-47a9-4b72-8c63-3de3ddd8e219"
CM035051.1	RepeatMasker	DNA/MULE-MuDR	38469937	38470086	508	+	.	ID="RND-6_FAMILY-5392";Tend="1022";Tstart="899";shortTE="F";uid="03d78315-d2e8-424e-b088-cd4046a3ffa8"
CM035051.1	RepeatMasker	Retroposon?	37926006	37926453	654	+	.	ID="RND-5_FAMILY-1073";Tend="1545";Tstart="1111";shortTE="F";uid="bdbbbf72-5978-495f-9dde-988e3dfee122"
CM035051.1	RepeatMasker	DNA/Ginger-1	32488979	32489323	1525	+	.	ID="RND-6_FAMILY-6119";Tend="1923";Tstart="1504";shortTE="F";uid="be910dbb-029a-4aca-b30b-cbc3d90f7673"
CM035051.1	RepeatMasker	DNA/TcMar-Pogo	41828860	41829176	728	+	.	ID="RND-6_FAMILY-17807";Tend="1043";Tstart="731";shortTE="F";uid="c8771249-8d4b-448d-b773-7fcf291fb503"
CM035051.1	RepeatMasker	Unknown	32974981	32975263	1478	+	.	ID="RND-6_FAMILY-5452";Tend="1858";Tstart="1544";shortTE="F";uid="e1a4c3c6-0f27-412f-bd58-4cea8869c4ed"
CM035051.1	RepeatMasker	DNA/MULE-MuDR	74606892	74607337	854	+	.	ID="MUDR1X_AP";Tend="1929";Tstart="1482";shortTE="F";uid="96c25438-5e62-4fb0-9d28-aaaecd63a251"
CM035051.1	RepeatMasker	Unknown	27657869	27658089	825	+	.	ID="RND-5_FAMILY-8695";Tend="1395";Tstart="1184";shortTE="F";uid="9866d0cd-ecc3-44d1-89a3-9fe3ba37ef49"
CM035051.1	RepeatMasker	DNA	26598908	26599071	572	+	.	ID="DNA4-1_AP";Tend="780";Tstart="619";shortTE="F";uid="9cd8a2ab-f05c-4e27-a40b-372de5743207"
CM035051.1	RepeatMasker	LINE/I-Jockey	68658392	68658505	414	+	.	ID="JOCKEY-3_DGRI";Tend="3363";Tstart="3253";shortTE="F";uid="dd1eb12b-2c42-489f-9ff8-1f9e8d0cd407"
CM035051.1	RepeatMasker	DNA/hAT-Ac	79650451	79650776	1435	+	.	ID="RND-6_FAMILY-946";Tend="1311";Tstart="930";shortTE="F";uid="8480632f-2f0d-467a-b0c8-6235cf8f6636"
CM035051.1	RepeatMasker	DNA/Ginger-1	704914	705396	1833	+	.	ID="RND-6_FAMILY-6119";Tend="2316";Tstart="1851";shortTE="F";uid="d3338fe3-f0ed-4ba4-91d5-a7b04024b00d"
CM035051.1	RepeatMasker	Retroposon?	31032159	31032299	553	+	.	ID="RND-4_FAMILY-187";Tend="1090";Tstart="949";shortTE="F";uid="099a539a-e5d3-490e-a22b-a3c5c4788681"
CM035051.1	RepeatMasker	DNA	38555679	38555862	411	+	.	ID="DNA4-2_AP";Tend="754";Tstart="585";shortTE="F";uid="faa1fec9-14e7-4cbc-a98c-ff2a0be4680e"
CM035051.1	RepeatMasker	DNA	4905908	4906063	765	+	.	ID="TTAA2C_AP";Tend="423";Tstart="261";shortTE="F";uid="858d1000-89b5-40ef-9b3c-75db195dee49"
CM035051.1	RepeatMasker	DNA/hAT-hAT19	58237454	58237626	1082	+	.	ID="RND-5_FAMILY-3297";Tend="1119";Tstart="943";shortTE="F";uid="14496205-208d-47ce-9024-c528dbea9d02"
CM035051.1	RepeatMasker	DNA	17984823	17985090	815	+	.	ID="RND-5_FAMILY-2263";Tend="1509";Tstart="1206";shortTE="F";uid="7beb6c44-03b4-4983-b37b-50cc78c52b5a"
CM035051.1	RepeatMasker	DNA/hAT-hAT19	83626842	83627229	706	+	.	ID="HAT-N2_AP";TEgroup="ctg_1%7CHAT-N2_AP%7C6";Tend="735";Tstart="43";shortTE="F";uid="f77454c0-3f3b-4d0d-ba50-6405910a3ffa"
CM035051.1	RepeatMasker	DNA/Ginger-1	146949	147087	741	+	.	ID="RND-6_FAMILY-6119";Tend="2316";Tstart="2159";shortTE="F";uid="870bfb99-f7eb-4b40-8a91-b214ba816cfa"
CM035051.1	RepeatMasker	Retroposon?	51355403	51355757	812	+	.	ID="RND-4_FAMILY-187";Tend="1580";Tstart="1244";shortTE="F";uid="09ecadda-4ce1-42dc-95ef-116c1636aeae"
CM035051.1	RepeatMasker	DNA/TcMar-m44	65630310	65630452	645	+	.	ID="dnax-7b_ap";Tend="142";Tstart="1";shortTE="F";uid="411a87f1-f938-443d-b90a-0ab7c70c164e"
CM035051.1	RepeatMasker	DNA/hAT	46943050	46943572	1402	+	.	ID="RND-5_FAMILY-550";TEgroup="ctg_1%7CRND-5_FAMILY-550%7C3";Tend="1286";Tstart="650";shortTE="F";uid="b22604dc-2064-4a47-8c4d-6f3faf8f34be"
CM035051.1	RepeatMasker	DNA/hAT-hAT19	50513973	50514130	488	+	.	ID="RND-5_FAMILY-1295";Tend="1459";Tstart="1303";shortTE="F";uid="270d1be6-faba-41fc-af45-11e18c8aa72a"
CM035051.1	RepeatMasker	DNA/hAT-Tip100	59438502	59438616	626	+	.	ID="RND-1_FAMILY-88";Tend="1141";Tstart="1017";shortTE="F";uid="65e7e533-44db-4910-82b9-c538b64224a7"
CM035051.1	RepeatMasker	LINE/I-Jockey	45235366	45235893	1166	+	.	ID="RND-6_FAMILY-1446";Tend="565";Tstart="39";shortTE="F";uid="2950d4be-cd21-4e4c-8e1b-1fbe161f6b49"
CM035051.1	RepeatMasker	DNA	62488676	62488882	543	+	.	ID="ttaa3c_ap";Tend="416";Tstart="206";shortTE="F";uid="d23e8f50-7160-41e0-b84c-2bbd83f94bbf"
CM035051.1	RepeatMasker	DNA	5276793	5277026	756	+	.	ID="DNA4-2_AP";Tend="764";Tstart="545";shortTE="F";uid="d791db2b-8445-44bf-ac0b-4c5143eebdbd"
CM035051.1	RepeatMasker	DNA/Ginger-1	1446036	1446940	4343	+	.	ID="RND-6_FAMILY-6119";Tend="1828";Tstart="790";shortTE="F";uid="ed8528ee-255d-4c1c-8c64-248abf6cd97a"
CM035051.1	RepeatMasker	Unknown	2083011	2083481	1111	+	.	ID="RND-1_FAMILY-195";Tend="999";Tstart="523";shortTE="F";uid="5f31f6cf-39ac-4f75-a01f-9f45ad8132ef"
CM035051.1	RepeatMasker	DNA	6146758	6147230	1187	+	.	ID="TTAA4B_AP";Tend="429";Tstart="3";shortTE="F";uid="8d4d0a61-40b2-4bce-b44d-532fbe299b2f"
CM035051.1	RepeatMasker	RC/Helitron	24057876	24058017	737	+	.	ID="HELITRON-N1_PXU";Tend="137";Tstart="2";shortTE="F";uid="a01687ed-a120-4fac-9b9f-e67822fff6ff"
CM035051.1	RepeatMasker	DNA	78659740	78659904	411	+	.	ID="TTAA25_AP";Tend="385";Tstart="222";shortTE="F";uid="c5538715-3c98-4a07-8049-577072f7d273"
CM035051.1	RepeatMasker	DNA/hAT-Tip100	36765654	36765925	1028	+	.	ID="RND-5_FAMILY-2167";Tend="1521";Tstart="1225";shortTE="F";uid="5586bffa-311d-4623-8df2-27ef9564a3f6"
CM035051.1	RepeatMasker	Retroposon?	24326016	24326969	2983	+	.	ID="SINE2-2_AP";Tend="737";Tstart="1";shortTE="F";uid="3a20c083-9827-4ea0-8ad7-082314584a92"
CM035051.1	RepeatMasker	Retroposon?	71632941	71634447	11850	+	.	ID="RND-6_FAMILY-1728";Tend="1804";Tstart="296";shortTE="F";uid="634f3db4-7d70-4370-872a-94955874fc7e"
CM035051.1	RepeatMasker	RC/Helitron	45541225	45541533	1362	+	.	ID="RND-6_FAMILY-4353";Tend="1248";Tstart="956";shortTE="F";uid="f51d95d5-c7a1-4128-bcde-46234e8bc4a6"
CM035051.1	RepeatMasker	Retroposon?	13728188	13728425	604	+	.	ID="RND-6_FAMILY-2587";Tend="1158";Tstart="920";shortTE="F";uid="cc8b9df5-f022-47a2-81db-e92dc479daf1"
CM035051.1	RepeatMasker	Unknown	72957800	72957906	861	+	.	ID="RND-6_FAMILY-11408";Tend="1653";Tstart="1547";shortTE="F";uid="959dcdc7-7063-40d6-a5c0-28eb2d5ad743"
CM035051.1	RepeatMasker	Unknown	15309938	15310238	942	+	.	ID="RND-5_FAMILY-947";Tend="1667";Tstart="1368";shortTE="F";uid="96912247-2acb-4a67-83f4-6679726b1171"
CM035051.1	RepeatMasker	Unknown	84460897	84461508	1434	+	.	ID="RND-1_FAMILY-81";Tend="1575";Tstart="911";shortTE="F";uid="f190f7c3-d065-464a-8f6f-11c39d06cd99"
CM035051.1	RepeatMasker	DNA/Kolobok-E	81062997	81063235	406	+	.	ID="KOLOBOKE-2_AP";Tend="1355";Tstart="1123";shortTE="F";uid="36dff888-a0ed-46a3-9efb-086ca2036836"
CM035051.1	RepeatMasker	Retroposon?	36287800	36287909	738	+	.	ID="RND-6_FAMILY-1728";Tend="2316";Tstart="1913";shortTE="F";uid="7b61c50b-c6ad-4ba4-99ad-85d9b2d4875c"
CM035051.1	RepeatMasker	DNA/hAT-Charlie	1298711	1298859	671	+	.	ID="HAT-N1_AP";Tend="561";Tstart="372";shortTE="F";uid="bc41f1c1-f250-4e2b-8f6b-52b6b2e9fce3"
CM035051.1	RepeatMasker	RC/Helitron	17602654	17603038	1953	+	.	ID="RND-5_FAMILY-9493";Tend="1221";Tstart="814";shortTE="F";uid="793120cb-a635-4f6d-977d-a0b13cfc927a"
CM035051.1	RepeatMasker	Retroposon?	46814529	46814875	738	+	.	ID="RND-6_FAMILY-2587";Tend="2140";Tstart="1848";shortTE="F";uid="c859f227-5db8-431c-b5ee-a4e97771c95c"
CM035051.1	RepeatMasker	DNA	73453938	73454236	552	+	.	ID="DNA4-2_AP";Tend="303";Tstart="1";shortTE="F";uid="a243bf69-465f-4e14-a736-cd194723c8a6"
CM035051.1	RepeatMasker	Unknown	19053744	19053953	410	+	.	ID="RND-6_FAMILY-6557";Tend="1695";Tstart="1485";shortTE="F";uid="1b0b1073-d7cc-43ea-886b-f6886c405b59"
CM035051.1	RepeatMasker	DNA	48874361	48874526	820	+	.	ID="RND-6_FAMILY-6125";Tend="1570";Tstart="1401";shortTE="F";uid="8dd1005d-5962-40d0-9eb3-68a164e739de"
CM035051.1	RepeatMasker	DNA/Kolobok-E	33481829	33483413	906	+	.	ID="koloboke-3_ap";Tend="7118";Tstart="5298";shortTE="F";uid="82dab306-e27e-43a9-a901-05de328bbadb"
CM035051.1	RepeatMasker	DNA	82479860	82480338	1129	+	.	ID="TTAA25_AP";Tend="496";Tstart="8";shortTE="F";uid="b77a4f5a-d74b-457f-85ef-b16929927069"
CM035051.1	RepeatMasker	DNA	51208757	51209160	608	+	.	ID="DNA4-3_AP";Tend="387";Tstart="1";shortTE="F";uid="b4610b7d-256a-43ca-b464-35f94d9434b7"
CM035051.1	RepeatMasker	LINE/I-Jockey	40315223	40315678	420	+	.	ID="RND-6_FAMILY-19045";Tend="1239";Tstart="799";shortTE="F";uid="24c80b43-8fe2-4607-842e-33e296c6e46d"
CM035051.1	RepeatMasker	DNA	11100256	11100873	3778	+	.	ID="DNA4-3_AP";Tend="635";Tstart="3";shortTE="F";uid="0f086173-71f6-4f72-81b0-75b19a29ea19"
CM035051.1	RepeatMasker	DNA/Kolobok-E	17066024	17066333	2479	+	.	ID="RND-1_FAMILY-47";Tend="1378";Tstart="1072";shortTE="F";uid="1a903401-25ff-4eae-9329-950e29d36ce3"
CM035051.1	RepeatMasker	DNA	9444832	9445074	447	+	.	ID="DNA4-3_AP";Tend="453";Tstart="221";shortTE="F";uid="974a9d0f-4c57-4331-9ff0-66f3adcd5eed"
CM035051.1	RepeatMasker	DNA	77200065	77200229	478	+	.	ID="TTAA8_AP";Tend="190";Tstart="19";shortTE="F";uid="de891b22-1d26-40fb-ba7e-08121543f46c"
CM035051.1	RepeatMasker	DNA	18485243	18485975	1690	+	.	ID="DNA4-2_AP";Tend="743";Tstart="6";shortTE="F";uid="253cd772-6ca2-4060-8190-6a8b7d194f19"
CM035051.1	RepeatMasker	LTR/Gypsy	16939056	16943131	6068	+	.	ID="RND-6_FAMILY-6372";Tend="6248";Tstart="2141";shortTE="F";uid="f74261fe-340a-4ab2-8c2e-c9d271f2ab82"
CM035051.1	RepeatMasker	Retroposon?	25693792	25694098	736	+	.	ID="RND-4_FAMILY-187";Tend="1179";Tstart="860";shortTE="F";uid="ecf1f4cc-74cd-4965-ba52-a032bb93df9b"
CM035051.1	RepeatMasker	DNA/Ginger-1	1398641	1398954	1561	+	.	ID="RND-6_FAMILY-6119";Tend="1935";Tstart="1635";shortTE="F";uid="41afeb42-796e-4128-a665-f793793b7b63"
CM035051.1	RepeatMasker	Unknown	50664685	50665407	1852	+	.	ID="RND-6_FAMILY-6866";Tend="1067";Tstart="536";shortTE="F";uid="c523e5d4-5cbe-4b81-b96a-42d45372191e"
CM035051.1	RepeatMasker	DNA/TcMar-Tc1	34053746	34054093	1279	+	.	ID="RND-5_FAMILY-1310";Tend="852";Tstart="484";shortTE="F";uid="c75a1fcc-ae9c-49a5-9212-390382a060b1"
CM035051.1	RepeatMasker	DNA/TcMar-m44?	11836607	11836766	454	+	.	ID="dnax-4b_ap";Tend="173";Tstart="7";shortTE="F";uid="1ae94e7b-2c17-41fa-b3ea-adafad0196b6"
CM035051.1	RepeatMasker	DNA/Ginger-1	635130	635272	502	+	.	ID="RND-6_FAMILY-6119";Tend="1730";Tstart="1600";shortTE="F";uid="f5093006-d6bf-409b-bd84-7a2ad2958794"
CM035051.1	RepeatMasker	RC/Helitron	87794615	87794812	1382	+	.	ID="RND-1_FAMILY-170";Tend="8967";Tstart="8763";shortTE="F";uid="fca98c99-5060-40d1-a1f1-27dcb16fcb6e"
CM035051.1	RepeatMasker	DNA	3958868	3959289	1644	+	.	ID="ttaa18_ap";Tend="412";Tstart="7";shortTE="F";uid="6b5e30bf-6b24-419a-a9f7-88028af35a8b"
CM035051.1	RepeatMasker	DNA/MULE-MuDR	35662326	35663171	1980	+	.	ID="RND-6_FAMILY-3577";TEgroup="ctg_1%7CRND-6_FAMILY-3577%7C2";Tend="1542";Tstart="830";shortTE="F";uid="6d13b88f-1b29-4e48-88f6-ab400657e20f"
CM035051.1	RepeatMasker	DNA/Ginger-1	27536901	27537106	7607	+	.	ID="RND-6_FAMILY-6119";Tend="2313";Tstart="710";shortTE="F";uid="e934bb72-d345-4880-a31d-bc7de92b975a"
CM035051.1	RepeatMasker	DNA/Kolobok-E	87960543	87960983	3384	+	.	ID="RND-1_FAMILY-47";Tend="1368";Tstart="922";shortTE="F";uid="74d9e191-6325-40c6-987a-0dacba87b28c"
CM035051.1	RepeatMasker	DNA/hAT	41283759	41284163	416	+	.	ID="RND-6_FAMILY-5627";Tend="1404";Tstart="970";shortTE="F";uid="5a012242-5877-49fc-b344-fceb3af0567c"
CM035051.1	RepeatMasker	DNA	62275905	62276368	609	+	.	ID="TTAA2D_AP";Tend="409";Tstart="2";shortTE="F";uid="59aa30db-fd4d-494c-a2fd-bd95f82a17ba"
CM035051.1	RepeatMasker	RC/Helitron	51291342	51291459	569	+	.	ID="HELITRON-N1D_LMI";Tend="125";Tstart="1";shortTE="F";uid="bdf92d8e-3215-47e8-a65e-d1f58e7b8e45"
CM035051.1	RepeatMasker	Retroposon?	70866699	70866970	607	+	.	ID="RND-4_FAMILY-187";Tend="1419";Tstart="1098";shortTE="F";uid="1bdb92ce-827e-4c9d-a39b-9718fe4b1b2b"
CM035051.1	RepeatMasker	Unknown	72226153	72226537	3263	+	.	ID="RND-1_FAMILY-73";Tend="1375";Tstart="991";shortTE="F";uid="4763691f-b264-4b3e-a4e7-71bbd3f827ed"
CM035051.1	RepeatMasker	DNA/hAT	8583171	8583409	1232	+	.	ID="RND-5_FAMILY-2264";Tend="6971";Tstart="6729";shortTE="F";uid="a306766b-7d4e-4073-8ee2-c473480ee31d"
CM035051.1	RepeatMasker	DNA	38431934	38432366	846	+	.	ID="TTAA2B_AP";Tend="426";Tstart="2";shortTE="F";uid="01fa2e6b-ffcb-47c1-af26-947eb693e390"
CM035051.1	RepeatMasker	DNA/Ginger-1	88295509	88295671	1191	+	.	ID="RND-5_FAMILY-2261";Tend="745";Tstart="582";shortTE="F";uid="ca2eb383-38b5-4451-99c5-693132bd4a66"
CM035051.1	RepeatMasker	RC/Helitron	55207517	55207654	469	+	.	ID="HELITRON-N1_BM";Tend="131";Tstart="1";shortTE="F";uid="1f0ae01e-82ac-48d0-b4e9-db06c3ea971f"
CM035051.1	RepeatMasker	DNA/Ginger-1	63217725	63218087	487	+	.	ID="RND-6_FAMILY-6119";Tend="1267";Tstart="891";shortTE="F";uid="77fda163-5601-4b5e-a77d-feb6666169f9"
CM035051.1	RepeatMasker	DNA/Ginger-1	4771841	4772841	3912	+	.	ID="rnd-6_family-6119";Tend="2111";Tstart="871";shortTE="F";uid="dad16255-7d3a-4bce-91af-6a265a020eee"
CM035051.1	RepeatMasker	Retroposon?	68753261	68753425	920	+	.	ID="RND-6_FAMILY-2192";Tend="956";Tstart="787";shortTE="F";uid="93f4ce43-64ef-43b4-a44b-44a5a159d066"
CM035051.1	RepeatMasker	DNA	60654160	60654339	836	+	.	ID="rnd-6_family-6125";Tend="1551";Tstart="1401";shortTE="F";uid="41bd298b-377d-44a2-811f-c1daaad7eb3c"
CM035051.1	RepeatMasker	DNA/Kolobok-T2	51622312	51623103	3078	+	.	ID="RND-6_FAMILY-2713";Tend="1597";Tstart="841";shortTE="F";uid="7accb67d-8d15-47a3-8051-e4851fa51d6e"
CM035051.1	RepeatMasker	Unknown	77647637	77647792	1054	+	.	ID="RND-1_FAMILY-72";Tend="1132";Tstart="972";shortTE="F";uid="f612e331-abc6-4fc6-af66-a23082af0c0d"
CM035051.1	RepeatMasker	DNA	1954105	1954480	576	+	.	ID="DNA4-2_AP";Tend="677";Tstart="300";shortTE="F";uid="09ef1667-8ac4-4a35-8134-bdd9fce05998"
CM035051.1	RepeatMasker	Retroposon?	5676348	5676733	515	+	.	ID="RND-6_FAMILY-2587";Tend="1134";Tstart="745";shortTE="F";uid="e9bb2547-a7a8-4a9b-b80c-1b1b8e64acf0"
CM035051.1	RepeatMasker	DNA/Ginger-1	84515142	84515309	531	+	.	ID="GINGER1-1_AP";Tend="5191";Tstart="5021";shortTE="F";uid="f3904f66-0192-4e0b-8676-d011914dd14c"
CM035051.1	RepeatMasker	DNA	46927217	46927341	428	+	.	ID="DNA3-4_AP";Tend="125";Tstart="1";shortTE="F";uid="6735fa12-16d1-4128-8d46-964134929159"
CM035051.1	RepeatMasker	LINE/R1	88771166	88771269	547	+	.	ID="RND-6_FAMILY-8603";Tend="731";Tstart="612";shortTE="F";uid="9838e710-553f-4f6f-b5c2-5658001e54e7"
CM035051.1	RepeatMasker	DNA/Ginger-1	1302208	1302382	1278	+	.	ID="RND-5_FAMILY-2261";Tend="745";Tstart="571";shortTE="F";uid="fcd0c3f4-93cb-456c-ab08-ae9c8de6ad47"
CM035051.1	RepeatMasker	Retroposon?	62216233	62216376	401	+	.	ID="RND-4_FAMILY-187";Tend="1621";Tstart="1491";shortTE="F";uid="31622deb-681c-4d0c-b1d7-f8a370c21208"
CM035051.1	RepeatMasker	Unknown	38142668	38143061	2136	+	.	ID="RND-6_FAMILY-2709";Tend="2483";Tstart="2101";shortTE="F";uid="4662e36a-f71d-45e9-81fd-2d777b4fa089"
CM035051.1	RepeatMasker	DNA/MULE-MuDR	68630205	68630373	912	+	.	ID="DNA8-110_AP";Tend="166";Tstart="1";shortTE="F";uid="1ac84642-fa53-41c8-8876-d7eb3eac8b97"
CM035051.1	RepeatMasker	Unknown	6187866	6188073	747	+	.	ID="RND-6_FAMILY-728";Tend="1455";Tstart="1254";shortTE="F";uid="6c3dafe5-7d75-4253-81a7-78ff7df10692"
CM035051.1	RepeatMasker	Retroposon?	68965509	68967063	9127	+	.	ID="RND-6_FAMILY-1728";Tend="2216";Tstart="246";shortTE="F";uid="44808ab4-39e4-4de5-a302-e2387b63dc45"
CM035051.1	RepeatMasker	Unknown	46723990	46724243	437	+	.	ID="RND-6_FAMILY-9781";Tend="3289";Tstart="3064";shortTE="F";uid="d74f6cc1-eaf9-42a5-bc68-8a7c245ae0c6"
CM035051.1	RepeatMasker	DNA/Ginger-1	78891033	78891233	1121	+	.	ID="RND-6_FAMILY-6119";Tend="2088";Tstart="1888";shortTE="F";uid="73c410cd-8605-4624-a53b-094ab693fbb4"
CM035051.1	RepeatMasker	Retroposon?	76764895	76765060	417	+	.	ID="RND-6_FAMILY-6697";Tend="3200";Tstart="3015";shortTE="F";uid="6a5f400e-6f22-4d6e-9fb0-3480f8356a12"
CM035051.1	RepeatMasker	DNA/hAT-Tip100	68599867	68600214	2059	+	.	ID="RND-6_FAMILY-3148";Tend="1307";Tstart="965";shortTE="F";uid="0d162002-3bd8-4a0c-9606-4a3da34f9584"
CM035051.1	RepeatMasker	DNA/TcMar?	82897700	82898049	927	+	.	ID="RND-5_FAMILY-3828";Tend="1208";Tstart="926";shortTE="F";uid="47aa63b5-e3f4-4372-a5f2-7538f2913376"
CM035051.1	RepeatMasker	Unknown	77227866	77228270	1580	+	.	ID="RND-6_FAMILY-1328";Tend="1475";Tstart="1094";shortTE="F";uid="1b68ea93-dd05-46ae-bbca-3a52d1cb3dfd"
CM035051.1	RepeatMasker	Retroposon?	17086275	17086423	806	+	.	ID="RND-6_FAMILY-2587";Tend="1285";Tstart="1139";shortTE="F";uid="437005e9-d792-4b8a-9247-e5f3ac32a11f"
CM035051.1	RepeatMasker	DNA	10709613	10710317	1920	+	.	ID="DNA4-2_AP";Tend="769";Tstart="23";shortTE="F";uid="a470fa7f-1222-4d5d-b308-1f763a5c93ef"
CM035051.1	RepeatMasker	DNA/hAT-hAT19	40397926	40398688	3390	+	.	ID="RND-5_FAMILY-3297";Tend="1667";Tstart="928";shortTE="F";uid="90ca305f-6607-4851-8f91-41a4bf62e608"
CM035051.1	RepeatMasker	DNA/hAT-Tip100	201366	201645	1717	+	.	ID="RND-6_FAMILY-3148";Tend="1238";Tstart="969";shortTE="F";uid="292fc2a0-72ba-421b-a06d-d43bc3da4e24"
CM035051.1	RepeatMasker	Retroposon?	66320489	66322066	10004	+	.	ID="RND-6_FAMILY-1728";Tend="2230";Tstart="299";shortTE="F";uid="cbe08c0c-768a-41b2-ac60-a229becdbb34"
CM035051.1	RepeatMasker	DNA/hAT-Tip100	12252166	12252446	2136	+	.	ID="RND-6_FAMILY-3148";Tend="1244";Tstart="964";shortTE="F";uid="75017893-d56d-4f8a-9a11-8f9c9a6031d6"
CM035051.1	RepeatMasker	DNA	18694422	18694538	416	+	.	ID="dna4-1_ap";Tend="263";Tstart="142";shortTE="F";uid="462171cb-d0d2-4d20-8fc6-2c483f44a1eb"
CM035051.1	RepeatMasker	DNA/hAT-hAT19	78996110	78996456	1155	+	.	ID="RND-6_FAMILY-9439";Tend="1388";Tstart="1061";shortTE="F";uid="1cc85abd-fd44-4da0-970b-770e7eb1e030"
CM035051.1	RepeatMasker	DNA/hAT-hAT19	33828537	33828744	882	+	.	ID="DNA8-84_AP";Tend="216";Tstart="2";shortTE="F";uid="f91e9aec-e8ca-4e31-9515-33c969b8d0d4"
CM035051.1	RepeatMasker	DNA	29771498	29771929	2869	+	.	ID="TTAA22_AP";Tend="435";Tstart="1";shortTE="F";uid="a1c84aab-044c-4d1a-a30e-80229b540ad9"
CM035051.1	RepeatMasker	DNA/hAT-Tip100	80763557	80763832	2108	+	.	ID="RND-6_FAMILY-2028";Tend="1269";Tstart="990";shortTE="F";uid="f40982d4-9102-4014-9a2d-7a914188d815"
CM035051.1	RepeatMasker	Unknown	44388124	44389815	3140	+	.	ID="RND-6_FAMILY-6866";Tend="1605";Tstart="1096";shortTE="F";uid="e04908a0-5b50-42be-ab46-2822b954b803"
CM035051.1	RepeatMasker	DNA/hAT-hAT19	58967404	58967670	561	+	.	ID="RND-6_FAMILY-2638";Tend="772";Tstart="528";shortTE="F";uid="3ba23cf9-898f-44c0-bca6-4bde9c2eee81"
CM035051.1	RepeatMasker	LINE/I-Jockey	73722866	73723345	449	+	.	ID="JOCKEY-2_RPR";Tend="1305";Tstart="827";shortTE="F";uid="09e0bea8-387a-4a19-9cfa-38fe2981dc5d"
CM035051.1	RepeatMasker	Unknown	36792580	36792963	1634	+	.	ID="RND-6_FAMILY-11457";Tend="1527";Tstart="1154";shortTE="F";uid="bea1f819-d894-4252-bd82-344e76c07f50"
CM035051.1	RepeatMasker	DNA/MULE-MuDR	52186891	52187195	773	+	.	ID="RND-6_FAMILY-2182";TEgroup="ctg_1%7CRND-6_FAMILY-2182%7C5";Tend="1280";Tstart="391";shortTE="F";uid="07a1b845-446a-4761-a584-2b72079c4d83"
CM035051.1	RepeatMasker	DNA/TcMar-m44	80760561	80760703	479	+	.	ID="dna2-5_ap";Tend="152";Tstart="1";shortTE="F";uid="f504593a-2160-40de-9262-d35496256166"
CM035051.1	RepeatMasker	DNA/TcMar-m44	89109379	89110313	1139	+	.	ID="MARINER-33_LMI";Tend="1509";Tstart="592";shortTE="F";uid="5005fd13-8cc6-44e3-979f-3265a0d42bb1"
CM035051.1	RepeatMasker	Unknown	86971560	86971940	1827	+	.	ID="RND-1_FAMILY-53";Tend="1285";Tstart="920";shortTE="F";uid="183bf266-05ff-4570-a2e5-cddb2440cf48"
CM035051.1	RepeatMasker	Retroposon?	53817795	53818122	2288	+	.	ID="RND-6_FAMILY-6697";Tend="3379";Tstart="3049";shortTE="F";uid="c1993871-89c0-4571-9b97-7d5c8cfe171e"
CM035051.1	RepeatMasker	Retroposon?	5069515	5069735	577	+	.	ID="RND-4_FAMILY-187";Tend="1639";Tstart="1422";shortTE="F";uid="7d002b38-14b2-4743-8447-049db671a544"
CM035051.1	RepeatMasker	Unknown	855619	855871	706	+	.	ID="RND-6_FAMILY-1147";Tend="1467";Tstart="1241";shortTE="F";uid="1e9dd2e2-df28-4939-9ea2-9a6767fc180c"
CM035051.1	RepeatMasker	DNA	15231581	15231730	600	+	.	ID="dna4-2_ap";Tend="284";Tstart="135";shortTE="F";uid="954923c5-ed25-4ef8-bfc0-c3dffa251b63"
CM035051.1	RepeatMasker	DNA	14865246	14865423	551	+	.	ID="dna4-2_ap";Tend="310";Tstart="136";shortTE="F";uid="de9544a6-3312-4bda-a7ff-53585894a372"
CM035051.1	RepeatMasker	DNA	39809270	39809468	1050	+	.	ID="RND-6_FAMILY-6070";Tend="1347";Tstart="1142";shortTE="F";uid="a93d3356-2d76-4a04-9d6f-5147283bbcae"
CM035051.1	RepeatMasker	DNA	75307745	75308154	569	+	.	ID="DNA4-2_AP";Tend="448";Tstart="1";shortTE="F";uid="d1be3993-10f0-453f-aa21-b7c5fcdd323a"
CM035051.1	RepeatMasker	Retroposon?	43197059	43197599	1570	+	.	ID="RND-4_FAMILY-187";Tend="1583";Tstart="1061";shortTE="F";uid="94e450b8-cd35-49b9-bcf0-b21512e0fa5a"
CM035051.1	RepeatMasker	DNA/MULE-NOF	89345415	89345709	645	+	.	ID="REHAVKUS1_AP";Tend="1768";Tstart="1474";shortTE="F";uid="1fdbd7c3-3020-431a-bda1-e74d551f4f33"
CM035051.1	RepeatMasker	Retroposon?	1374878	1375702	4138	+	.	ID="RND-6_FAMILY-2587";Tend="1587";Tstart="755";shortTE="F";uid="42ecaa3b-4e6e-432b-ac87-532ad8788047"
CM035051.1	RepeatMasker	Unknown	54489345	54489728	1736	+	.	ID="RND-6_FAMILY-11457";Tend="2389";Tstart="1974";shortTE="F";uid="aef57cfa-1099-40c7-ac8c-21ad27c0ff16"
CM035051.1	RepeatMasker	DNA	87647756	87648115	1827	+	.	ID="TTAA11_AP";Tend="374";Tstart="1";shortTE="F";uid="327f7c90-d1a5-4890-ba5c-0420da4bff52"
CM035051.1	RepeatMasker	LINE/RTE-BovB	87635298	87635588	442	+	.	ID="RTE-29_LMI";Tend="2158";Tstart="1874";shortTE="F";uid="29f44830-4e6b-4f80-b6de-44c4d9f7f58a"
CM035051.1	RepeatMasker	DNA	42356539	42356960	712	+	.	ID="DNA4-3_AP";Tend="468";Tstart="1";shortTE="F";uid="35d9d3d6-ff60-4822-ae61-f61e5f295e2c"
CM035051.1	RepeatMasker	RC/Helitron	33071468	33074080	15344	+	.	ID="RND-1_FAMILY-112";Tend="2695";Tstart="774";shortTE="F";uid="b093c09b-8739-440e-944c-7bb45f9eead2"
CM035051.1	RepeatMasker	DNA	43211977	43212203	403	+	.	ID="DNA4-3_AP";Tend="417";Tstart="190";shortTE="F";uid="eba63968-9be9-4fc8-9417-1fd01d1e4c2c"
CM035051.1	RepeatMasker	Retroposon?	64398324	64398642	1316	+	.	ID="RND-6_FAMILY-2587";Tend="1204";Tstart="865";shortTE="F";uid="7355c32e-16b3-4ffa-9204-de6e3529f44e"
CM035051.1	RepeatMasker	Retroposon?	12954769	12955018	1180	+	.	ID="RND-6_FAMILY-2587";Tend="966";Tstart="736";shortTE="F";uid="1d1fc62e-36eb-4a43-a449-a5a3233efc99"
CM035051.1	RepeatMasker	DNA	9747440	9747569	650	+	.	ID="RND-6_FAMILY-6125";Tend="1570";Tstart="1434";shortTE="F";uid="8bcb246c-2374-4a4a-b179-dde44e949505"
CM035051.1	RepeatMasker	DNA/hAT-Charlie	9714847	9715031	610	+	.	ID="DNA8-34_AP";Tend="193";Tstart="1";shortTE="F";uid="2733e4f4-d6a3-4e9e-8b1a-1967d5007ec8"
CM035051.1	RepeatMasker	DNA/Ginger-1	50208825	50209035	722	+	.	ID="GINGER1-1_AP";Tend="3382";Tstart="3137";shortTE="F";uid="324adfd7-b6f8-437b-8857-e5b5a2c2fbb9"
CM035051.1	RepeatMasker	DNA/Kolobok-E	80681210	80681431	1383	+	.	ID="KOLOBOKE-4_AP";Tend="4923";Tstart="4705";shortTE="F";uid="891348fb-5fe1-4316-a9f0-c5f4aed4aaa4"
CM035051.1	RepeatMasker	DNA/hAT-Tip100	23501624	23502443	789	+	.	ID="rnd-6_family-2675";Tend="2298";Tstart="1511";shortTE="F";uid="280f156f-0929-4316-a799-e415a79ef785"
CM035051.1	RepeatMasker	Unknown	37631774	37631887	463	+	.	ID="RND-1_FAMILY-85";Tend="1455";Tstart="1363";shortTE="F";uid="cf83a3ab-6a06-4839-b7ba-e49a4b7ed151"
CM035051.1	RepeatMasker	DNA	43963610	43964030	589	+	.	ID="TTAA2C_AP";Tend="423";Tstart="30";shortTE="F";uid="b8954199-b2e9-4400-993d-30dc4cf116f2"
CM035051.1	RepeatMasker	Unknown	24646161	24646433	1692	+	.	ID="RND-5_FAMILY-16540";Tend="1377";Tstart="1124";shortTE="F";uid="087f7677-d05f-4c53-871c-013cac6b917c"
CM035051.1	RepeatMasker	DNA/hAT-Charlie	57347363	57347556	670	+	.	ID="RND-1_FAMILY-78";Tend="1158";Tstart="948";shortTE="F";uid="520126c8-89ac-441b-85c0-e54fc5776991"
CM035051.1	RepeatMasker	DNA	64154404	64154766	726	+	.	ID="DNA4-2_AP";Tend="751";Tstart="263";shortTE="F";uid="2833e11f-9a15-4572-920b-7ab37ca1e8c7"
CM035051.1	RepeatMasker	DNA/hAT-hAT19	7750196	7750396	584	+	.	ID="HAT-9_AP";Tend="561";Tstart="359";shortTE="F";uid="8c9c7fe0-799f-4d26-bded-daf6b602d4ca"
CM035051.1	RepeatMasker	RC/Helitron	53328640	53330315	13935	+	.	ID="RND-1_FAMILY-8";Tend="2373";Tstart="692";shortTE="F";uid="116c2024-d0af-4ed3-acb5-b96ea00ed6b7"
CM035051.1	RepeatMasker	DNA/hAT-Charlie	13739222	13739504	1832	+	.	ID="RND-1_FAMILY-203";Tend="1202";Tstart="898";shortTE="F";uid="c49f4676-96db-466a-b225-b10d4897196a"
CM035051.1	RepeatMasker	RC/Helitron	88310140	88310302	667	+	.	ID="HELITRON-3_HNUM";Tend="199";Tstart="38";shortTE="F";uid="476ccd9c-dbc3-4553-a5b2-7991507cc0a3"
CM035051.1	RepeatMasker	DNA	29296148	29296604	813	+	.	ID="ttaa2b_ap";Tend="426";Tstart="10";shortTE="F";uid="4aa06cd3-9026-4f58-8817-12656ee93d5b"
CM035051.1	RepeatMasker	Unknown	48693775	48694926	9429	+	.	ID="RND-1_FAMILY-111";Tend="2081";Tstart="920";shortTE="F";uid="9ff8f3c3-62c2-40fa-b6c0-5a9a60d4bf63"
CM035051.1	RepeatMasker	DNA/TcMar-Tc1	49949462	49949671	1002	+	.	ID="RND-1_FAMILY-36";Tend="1110";Tstart="901";shortTE="F";uid="79bb60cc-5d1b-4cd3-9f59-2793cddfd972"
CM035051.1	RepeatMasker	DNA/Ginger-1	50764536	50765073	2124	+	.	ID="RND-6_FAMILY-6119";Tend="1325";Tstart="761";shortTE="F";uid="3e9b39dd-a626-43d2-9508-f54160715b4e"
CM035051.1	RepeatMasker	Unknown	44540248	44540732	1895	+	.	ID="RND-1_FAMILY-85";Tend="1520";Tstart="934";shortTE="F";uid="f9cd724d-bb53-4f2e-a71a-8950d1f8b7f8"
CM035051.1	RepeatMasker	Retroposon?	48573883	48574162	602	+	.	ID="SINE2-1_AP";Tend="1030";Tstart="751";shortTE="F";uid="1dfda93b-b90c-469b-8a54-5f1030ef6a15"
CM035051.1	RepeatMasker	DNA/PIF-Harbinger	356545	356747	753	+	.	ID="RND-5_FAMILY-1229";Tend="1126";Tstart="936";shortTE="F";uid="7feb0821-3d05-4d28-b702-b579221cd50d"
CM035051.1	RepeatMasker	DNA/hAT-Tip100	40351877	40352499	1907	+	.	ID="DNA8-107_AP";Tend="702";Tstart="103";shortTE="F";uid="a044d69c-1a66-45f8-8dd0-93fc75432f1f"
CM035051.1	RepeatMasker	DNA/hAT-Blackjack	37050689	37050794	417	+	.	ID="HAT-4_PBA";Tend="5975";Tstart="5871";shortTE="F";uid="37fc9ffd-b090-4930-ad9a-bc29317da7d8"
CM035051.1	RepeatMasker	DNA	41715769	41716209	649	+	.	ID="DNA-TTAA-1_AP";Tend="410";Tstart="1";shortTE="F";uid="948eba83-7774-4748-bde4-fd512fdfb921"
CM035051.1	RepeatMasker	DNA/Kolobok-E	87911782	87912060	567	+	.	ID="KOLOBOKE-2_AP";Tend="1415";Tstart="1137";shortTE="F";uid="d64ccd5f-f7e6-4cfa-b640-22d6912f49d3"
CM035051.1	RepeatMasker	DNA/hAT-Charlie	87909312	87909569	1467	+	.	ID="RND-1_FAMILY-78";Tend="1204";Tstart="958";shortTE="F";uid="460b7e0a-d700-48b8-adf2-df9307b15c46"
CM035051.1	RepeatMasker	DNA	22999496	22999801	424	+	.	ID="TTAA7_AP";Tend="419";Tstart="100";shortTE="F";uid="a91afe83-286f-4f52-9530-d2e2bdc8276e"
CM035051.1	RepeatMasker	DNA	21639581	21639767	439	+	.	ID="DNA4-3_AP";Tend="329";Tstart="146";shortTE="F";uid="8702538e-41e6-4241-a4f3-17ecfefd0eff"
CM035051.1	RepeatMasker	DNA	71855332	71855520	465	+	.	ID="TTAA8_AP";Tend="438";Tstart="231";shortTE="F";uid="16d03ae3-e1f9-4ac7-b39a-2026ff10bbb6"
CM035051.1	RepeatMasker	DNA	76969153	76969327	434	+	.	ID="DNA4-3_AP";Tend="303";Tstart="125";shortTE="F";uid="87266a6d-c1fa-4d02-a848-9d26e312c950"
CM035051.1	RepeatMasker	RC/Helitron	88908292	88908421	592	+	.	ID="RND-1_FAMILY-48";Tend="963";Tstart="824";shortTE="F";uid="b2c7c95e-d1a6-4350-af31-9d04fc8ecf98"
CM035051.1	RepeatMasker	DNA/hAT-Charlie	87497679	87497893	942	+	.	ID="RND-1_FAMILY-78";Tend="1164";Tstart="937";shortTE="F";uid="39bd57db-3454-47af-8b37-2edeea4deb28"
CM035051.1	RepeatMasker	Unknown	13937180	13937474	2011	+	.	ID="RND-6_FAMILY-3575";Tend="1312";Tstart="1017";shortTE="F";uid="75fa0420-483b-45fb-a7f3-a3498cf366d5"
CM035051.1	RepeatMasker	RC/Helitron	74936188	74936364	999	+	.	ID="RND-5_FAMILY-9493";Tend="1012";Tstart="834";shortTE="F";uid="99907c00-d75c-4b8a-9212-9bbd44b339b4"
CM035051.1	RepeatMasker	Unknown	10136419	10136601	579	+	.	ID="RND-6_FAMILY-11457";Tend="1804";Tstart="1651";shortTE="F";uid="a36f02f0-a6ee-4b49-ba3c-3581d50c19cd"
CM035051.1	RepeatMasker	Retroposon?	41456952	41457281	2193	+	.	ID="RND-6_FAMILY-6697";Tend="3379";Tstart="3049";shortTE="F";uid="6eb2a50b-791f-48ae-9f3e-df8ca82ea286"
CM035051.1	RepeatMasker	DNA	67727824	67728287	796	+	.	ID="DNA4-2_AP";Tend="752";Tstart="265";shortTE="F";uid="c9c83c4a-d285-472c-98cd-4d854221f784"
CM035051.1	RepeatMasker	DNA	26747560	26747787	796	+	.	ID="ttaa3c_ap";Tend="220";Tstart="16";shortTE="F";uid="1021726f-48b6-4e54-aada-ec23c585ba31"
CM035051.1	RepeatMasker	LTR/Gypsy	47377273	47378283	5973	+	.	ID="RND-6_FAMILY-2006";Tend="1700";Tstart="721";shortTE="F";uid="26aa6b79-04c4-4ac2-a37f-6849ec54990e"
CM035051.1	RepeatMasker	DNA	73287330	73287454	442	+	.	ID="RND-5_FAMILY-7023";Tend="9507";Tstart="9393";shortTE="F";uid="aa965e3e-35be-47cd-b180-d5e8236b0679"
CM035051.1	RepeatMasker	DNA/hAT-Charlie	73088934	73089117	1328	+	.	ID="RND-5_FAMILY-2695";Tend="1102";Tstart="920";shortTE="F";uid="4cac3dd4-2fbe-4bb3-824b-5dc5a2979918"
CM035051.1	RepeatMasker	DNA/MULE-MuDR	37746167	37746677	705	+	.	ID="RND-6_FAMILY-2076";TEgroup="ctg_1%7CRND-6_FAMILY-2076%7C2";Tend="1365";Tstart="694";shortTE="F";uid="fff7dc13-73fe-47d8-80ff-f35da9107bdf"
CM035051.1	RepeatMasker	DNA/hAT-Ac	47255323	47255619	1109	+	.	ID="DNA8-93_AP";Tend="419";Tstart="133";shortTE="F";uid="8af72949-3ee1-4e4b-b9d5-8e159ee503b9"
CM035051.1	RepeatMasker	Unknown	36178149	36178299	709	+	.	ID="RND-1_FAMILY-72";Tend="1149";Tstart="1006";shortTE="F";uid="5f4a15cd-5767-4671-a8e4-48db1b5e693e"
CM035051.1	RepeatMasker	Retroposon?	17935333	17935678	1873	+	.	ID="RND-6_FAMILY-6697";Tend="3398";Tstart="3061";shortTE="F";uid="b0d5fd8e-a306-49ec-a2d1-f8cf173e0bf7"
CM035051.1	RepeatMasker	DNA	28916276	28916522	1202	+	.	ID="RND-5_FAMILY-1969";Tend="1106";Tstart="866";shortTE="F";uid="5d9b4016-0ef6-47db-8f06-6c7a98cfb3a8"
CM035051.1	RepeatMasker	Unknown	46763042	46763183	845	+	.	ID="RND-6_FAMILY-728";Tend="1500";Tstart="1367";shortTE="F";uid="ee1bb939-a4ba-49b9-841b-4c1f635d1ecb"
CM035051.1	RepeatMasker	DNA/Ginger-1	87157172	87157339	1335	+	.	ID="RND-5_FAMILY-2261";Tend="745";Tstart="577";shortTE="F";uid="961c8f48-951f-45e7-b1a5-36e3fc0022eb"
CM035051.1	RepeatMasker	DNA/hAT	76765075	76765515	482	+	.	ID="RND-5_FAMILY-2338";Tend="6834";Tstart="6380";shortTE="F";uid="6608284e-6f16-4750-830d-5ef732f7a831"
CM035051.1	RepeatMasker	Unknown	9170439	9170603	629	+	.	ID="RND-5_FAMILY-162";Tend="3142";Tstart="2983";shortTE="F";uid="6242d5f2-8048-4973-8dfe-cd6124ea7e1c"
CM035051.1	RepeatMasker	Retroposon?	50406096	50406434	445	+	.	ID="SINE2-1_AP";Tend="833";Tstart="496";shortTE="F";uid="f19981a9-3dad-44c9-8644-e8601b017461"
CM035051.1	RepeatMasker	Retroposon?	39366413	39367160	3309	+	.	ID="RND-6_FAMILY-1728";Tend="2316";Tstart="1515";shortTE="F";uid="00ee45ef-3a77-454c-9d87-572b3dc4f942"
CM035051.1	RepeatMasker	DNA	82459918	82460158	617	+	.	ID="DNA4-3_AP";Tend="429";Tstart="198";shortTE="F";uid="bf287a1d-c48d-447f-909a-a71e01f9c299"
CM035051.1	RepeatMasker	DNA/hAT-hAT19	41282294	41282457	405	+	.	ID="DNA8-95_AP";Tend="967";Tstart="810";shortTE="F";uid="ab2c8096-044a-4b5b-8059-4d87f0d1caf4"
CM035051.1	RepeatMasker	Retroposon?	26782579	26783283	950	+	.	ID="RND-6_FAMILY-2587";Tend="1461";Tstart="755";shortTE="F";uid="b547a239-30d4-4ca7-ba06-d39cb387d96d"
CM035051.1	RepeatMasker	Retroposon?	58126867	58127028	434	+	.	ID="RND-4_FAMILY-187";Tend="1645";Tstart="1489";shortTE="F";uid="89cb54e1-e23d-4d6b-8396-5ad441b957c4"
CM035051.1	RepeatMasker	Retroposon?	49535337	49536257	4155	+	.	ID="RND-6_FAMILY-2587";Tend="1676";Tstart="753";shortTE="F";uid="abff5c9d-b16c-4f33-a370-7ebbc7f263ab"
CM035051.1	RepeatMasker	DNA/Kolobok-T2	50977341	50977921	1605	+	.	ID="KOLOBOK-2_AP";TEgroup="ctg_1%7CKOLOBOK-2_AP%7C5";Tend="380";Tstart="1";shortTE="F";uid="af23bf75-1f9a-4b44-8acc-c53e877fe529"
CM035051.1	RepeatMasker	Retroposon?	58775725	58776405	601	+	.	ID="RND-4_FAMILY-187";Tend="1571";Tstart="821";shortTE="F";uid="6399b082-6cc5-449b-ae81-cd918f524390"
CM035051.1	RepeatMasker	DNA	13583034	13583307	1039	+	.	ID="TTAA4B_AP";Tend="289";Tstart="1";shortTE="F";uid="c1bc5530-5405-49ba-94df-24276ccecb47"
CM035051.1	RepeatMasker	DNA/Ginger-1	27579933	27580440	446	+	.	ID="RND-6_FAMILY-6119";Tend="1231";Tstart="711";shortTE="F";uid="f6c7a00c-4f38-4b88-bba3-9d100c8df9fe"
CM035051.1	RepeatMasker	Retroposon?	1541983	1542768	423	+	.	ID="SINE2-1_AP";TEgroup="ctg_1%7CSINE2-1_AP%7C1";Tend="1174";Tstart="239";shortTE="F";uid="d572a81c-b80c-45d0-b715-c472a08e0272"
CM035051.1	RepeatMasker	DNA/MULE-MuDR	78092727	78092931	571	+	.	ID="RND-6_FAMILY-3678";Tend="1703";Tstart="1506";shortTE="F";uid="8924a731-9e3d-495a-b866-464c54d76944"
CM035051.1	RepeatMasker	Unknown	51300951	51301150	872	+	.	ID="RND-6_FAMILY-2597";Tend="1181";Tstart="903";shortTE="F";uid="8088fc89-5dee-47d8-9dd2-044584aecf6f"
CM035051.1	RepeatMasker	Unknown	34585196	34585861	4160	+	.	ID="RND-1_FAMILY-30";Tend="1911";Tstart="1268";shortTE="F";uid="3a5a952e-06ab-4ab6-952d-9eb383ef34e0"
CM035051.1	RepeatMasker	DNA	43446093	43446686	452	+	.	ID="DNA4-2B_AP";Tend="598";Tstart="1";shortTE="F";uid="02832922-afa1-4f6f-93c7-e49ceda45370"
CM035051.1	RepeatMasker	Retroposon?	10915257	10915432	965	+	.	ID="RND-5_FAMILY-4035";Tend="3428";Tstart="3252";shortTE="F";uid="52e1f45d-9f2a-4f0f-832c-bac902a17419"
CM035051.1	RepeatMasker	Retroposon?	77255012	77255202	3946	+	.	ID="RND-6_FAMILY-2587";Tend="2215";Tstart="1040";shortTE="F";uid="534e4ce8-8862-4efc-aeb5-466f0028780c"
CM035051.1	RepeatMasker	LTR/Gypsy	47654170	47654623	1921	+	.	ID="RND-6_FAMILY-2006";Tend="1778";Tstart="1395";shortTE="F";uid="7d89311a-7ec4-4438-a188-94c666f6a1a6"
CM035051.1	RepeatMasker	DNA	18717631	18717779	537	+	.	ID="dna4-2_ap";Tend="275";Tstart="129";shortTE="F";uid="c40fab00-6108-48d7-bd1e-21aa6e5e62a6"
CM035051.1	RepeatMasker	Retroposon?	3416987	3417265	1662	+	.	ID="RND-6_FAMILY-6697";Tend="3327";Tstart="3050";shortTE="F";uid="f874cd21-633e-4737-b914-23cf6a4bfc7b"
CM035051.1	RepeatMasker	Retroposon?	56682943	56684166	7228	+	.	ID="RND-6_FAMILY-1728";Tend="1504";Tstart="281";shortTE="F";uid="cee1fa1d-2a9b-41d5-90e8-8ce0d6aa0204"
CM035051.1	RepeatMasker	Unknown	17712324	17712492	555	+	.	ID="RND-6_FAMILY-3403";Tend="839";Tstart="668";shortTE="F";uid="2d8ce193-c488-4b3c-baf7-c08b4c6b7586"
CM035051.1	RepeatMasker	Unknown	695760	696037	833	+	.	ID="RND-5_FAMILY-3913";Tend="1234";Tstart="964";shortTE="F";uid="9b15774a-40e8-4352-a022-64af20244dea"
CM035051.1	RepeatMasker	DNA/Ginger-1	59786339	59787543	5667	+	.	ID="RND-6_FAMILY-6119";Tend="1923";Tstart="725";shortTE="F";uid="29898c4d-d3ce-4fb0-a4b3-cafa7d7342d0"
CM035051.1	RepeatMasker	Unknown	74854857	74855010	769	+	.	ID="RND-5_FAMILY-162";Tend="3152";Tstart="3002";shortTE="F";uid="ba0ab0f1-3c51-4d50-82ad-4ec4e8cdf228"
CM035051.1	RepeatMasker	DNA	82448956	82449082	655	+	.	ID="TTAA2C_AP";Tend="423";Tstart="304";shortTE="F";uid="7eaa1c38-9306-478a-a1e7-730a58a88328"
CM035051.1	RepeatMasker	LTR/Gypsy	71734195	71734886	5933	+	.	ID="RND-5_FAMILY-8081";Tend="1504";Tstart="818";shortTE="F";uid="d5a1591a-b0f2-400f-bd2b-7dd93d3b1391"
CM035051.1	RepeatMasker	RC/Helitron	57349906	57350873	3020	+	.	ID="HELITRON-2_HMM";Tend="3350";Tstart="2405";shortTE="F";uid="66840200-5ec5-450b-8e8f-cb045aca13cc"
CM035051.1	RepeatMasker	LINE/I-Jockey	75112690	75113544	1973	+	.	ID="RND-5_FAMILY-1251";Tend="1567";Tstart="701";shortTE="F";uid="89c384f9-1079-4c75-9b25-d795fcb0a5f8"
CM035051.1	RepeatMasker	DNA/Kolobok-E	50523227	50523706	3227	+	.	ID="RND-6_FAMILY-4559";Tend="1443";Tstart="975";shortTE="F";uid="df7f2358-de25-4c12-bb9a-df9d3aa0fa86"
CM035051.1	RepeatMasker	DNA	61385779	61386069	406	+	.	ID="ttaa3b_ap";Tend="328";Tstart="20";shortTE="F";uid="6ba27590-cca3-432c-8ff2-2266e93b0b34"
CM035051.1	RepeatMasker	DNA/TcMar-Tigger	11955211	11955387	543	+	.	ID="DNA2-8_AP";Tend="217";Tstart="1";shortTE="F";uid="136e5939-baa4-4d1d-8f9f-a353085f2396"
CM035051.1	RepeatMasker	DNA/Kolobok-E	35132576	35132725	416	+	.	ID="KOLOBOKE-2_AP";Tend="2036";Tstart="1885";shortTE="F";uid="0daf299f-cfa1-4415-896b-d5c26ab2805d"
CM035051.1	RepeatMasker	DNA/Ginger-1	2301511	2301697	883	+	.	ID="RND-5_FAMILY-2261";Tend="731";Tstart="558";shortTE="F";uid="8efab0a0-404b-4811-9720-c762e19f1a01"
CM035051.1	RepeatMasker	DNA	39028514	39028715	639	+	.	ID="ttaa2c_ap";Tend="327";Tstart="103";shortTE="F";uid="145a887d-81e4-4c0b-8bea-e5319d6714d3"
CM035051.1	RepeatMasker	Unknown	49674720	49677025	11409	+	.	ID="RND-1_FAMILY-1";Tend="4554";Tstart="2242";shortTE="F";uid="4f0f3416-38e4-4c29-851a-f34067d7197b"
CM035051.1	RepeatMasker	DNA	23145253	23145492	529	+	.	ID="TTAA2D_AP";Tend="427";Tstart="176";shortTE="F";uid="2dfb8934-dd7a-4123-89d1-ae0bcb9d8f1e"
CM035051.1	RepeatMasker	DNA/hAT-hAT19	2508632	2508768	796	+	.	ID="RND-5_FAMILY-3297";Tend="1077";Tstart="942";shortTE="F";uid="4699fcb2-d399-45d3-9779-9b03861dc944"
CM035051.1	RepeatMasker	RC/Helitron	35371038	35371157	534	+	.	ID="RND-5_FAMILY-1869";Tend="615";Tstart="498";shortTE="F";uid="5941eea5-ad35-414e-8574-5fa2eb5eae18"
CM035051.1	RepeatMasker	Unknown	68980826	68981416	4078	+	.	ID="RND-6_FAMILY-4007";Tend="1294";Tstart="700";shortTE="F";uid="d2342ad2-833c-4385-acc0-247e9fe03c85"
CM035051.1	RepeatMasker	DNA	12413017	12413267	467	+	.	ID="DNA4-3_AP";Tend="636";Tstart="370";shortTE="F";uid="5706effd-bd3f-498c-a34d-c1e0f1abe409"
CM035051.1	RepeatMasker	DNA/hAT-hAT19	4209863	4210309	2056	+	.	ID="RND-5_FAMILY-3297";Tend="1451";Tstart="950";shortTE="F";uid="b7f8b11a-d860-47b0-b28a-abdc69075327"
CM035051.1	RepeatMasker	Retroposon?	35827851	35828617	3770	+	.	ID="RND-6_FAMILY-2587";Tend="1450";Tstart="752";shortTE="F";uid="f53e798e-7d33-4c67-b092-af2afa7ab0c4"
CM035051.1	RepeatMasker	DNA/Ginger-1	86683124	86683633	1799	+	.	ID="RND-6_FAMILY-6119";Tend="2316";Tstart="1762";shortTE="F";uid="f3c9688a-a785-4a2d-9c18-d61aaf08cb58"
CM035051.1	RepeatMasker	DNA	86253277	86253670	2365	+	.	ID="RND-1_FAMILY-120";Tend="1330";Tstart="943";shortTE="F";uid="e81770a5-8d09-4b87-bdb5-4b93d380e6cf"
CM035051.1	RepeatMasker	LTR/Gypsy	11560271	11561094	4173	+	.	ID="RND-6_FAMILY-7085";Tend="2509";Tstart="1558";shortTE="F";uid="b782f59a-d22c-40b8-b939-be256720226e"
CM035051.1	RepeatMasker	LTR/Gypsy	14646320	14646529	569	+	.	ID="GYPSY-24_DEL-I";Tend="2816";Tstart="2607";shortTE="F";uid="e2a1d4ee-2d50-4e72-ab20-61a6af018d92"
CM035051.1	RepeatMasker	DNA	73206054	73206223	666	+	.	ID="RND-5_FAMILY-1720";Tend="2002";Tstart="1823";shortTE="F";uid="d489d4b6-acac-499b-82ea-c6e57c054712"
CM035051.1	RepeatMasker	Retroposon?	1315763	1316041	2080	+	.	ID="RND-6_FAMILY-2587";Tend="1099";Tstart="820";shortTE="F";uid="53a1ad5d-526b-4636-94dc-ecf8d485d0d7"
CM035051.1	RepeatMasker	Retroposon?	50212991	50213204	3333	+	.	ID="RND-6_FAMILY-2587";Tend="2316";Tstart="1808";shortTE="F";uid="ccd0353a-cbc6-48a0-8895-5c780fbf3d16"
CM035051.1	RepeatMasker	Retroposon?	23208581	23208788	2047	+	.	ID="RND-6_FAMILY-2587";Tend="2223";Tstart="1397";shortTE="F";uid="ba1e79f6-b0cb-454c-85f0-95c70cc34908"
CM035051.1	RepeatMasker	Retroposon?	60069455	60069723	484	+	.	ID="RND-6_FAMILY-2587";Tend="1290";Tstart="992";shortTE="F";uid="7c72eef8-25ae-4b7b-81ab-36fa23880c0c"
CM035051.1	RepeatMasker	DNA/Ginger-1	18541140	18541385	1003	+	.	ID="RND-6_FAMILY-6119";Tend="2322";Tstart="2094";shortTE="F";uid="0d94d2ac-f2d5-4dae-8bed-8d97bdf0a8c7"
CM035051.1	RepeatMasker	Unknown	42813194	42813530	444	+	.	ID="RND-6_FAMILY-11408";Tend="1654";Tstart="1324";shortTE="F";uid="090df269-6bb5-403a-a2cf-aa0b5bd7c60e"
CM035051.1	RepeatMasker	Retroposon?	76037639	76037983	517	+	.	ID="RND-4_FAMILY-187";Tend="1602";Tstart="1245";shortTE="F";uid="e90624f9-5a09-4b83-af2c-b39136a06854"
CM035051.1	RepeatMasker	Retroposon?	14180661	14181432	3218	+	.	ID="RND-6_FAMILY-1728";Tend="3216";Tstart="1480";shortTE="F";uid="82a2e9ec-d501-4cdf-978c-ad308d428898"
CM035051.1	RepeatMasker	LINE/R1	18650748	18651138	1856	+	.	ID="RND-6_FAMILY-15474";Tend="1154";Tstart="781";shortTE="F";uid="da725eed-2bd9-4a2e-8a45-b4379d589530"
CM035051.1	RepeatMasker	LTR/Gypsy	54370706	54370836	559	+	.	ID="GYPSY10-I_AP";Tend="547";Tstart="421";shortTE="F";uid="ecf68518-3887-4958-b8d0-676fb25ff0c6"
CM035051.1	RepeatMasker	DNA/Ginger-1	76807687	76807861	1009	+	.	ID="RND-6_FAMILY-6119";Tend="2324";Tstart="2145";shortTE="F";uid="aefbc315-ddd8-4f8b-9e58-6a3af8f9a51b"
CM035051.1	RepeatMasker	DNA	69732105	69732875	1778	+	.	ID="DNA4-2_AP";Tend="765";Tstart="7";shortTE="F";uid="d1005637-a9ac-42ec-af08-96c9fe0c502b"
CM035051.1	RepeatMasker	DNA/hAT-hAT19	67676126	67676247	609	+	.	ID="RND-6_FAMILY-1277";Tend="693";Tstart="569";shortTE="F";uid="c8728712-6d02-4072-a24b-dffb5af6334d"
CM035051.1	RepeatMasker	Retroposon?	36458642	36459829	3669	+	.	ID="RND-4_FAMILY-187";Tend="1633";Tstart="595";shortTE="F";uid="eb992089-73a0-464d-900e-c7cdd44f319a"
CM035051.1	RepeatMasker	Retroposon?	16795759	16796222	2454	+	.	ID="RND-6_FAMILY-2587";Tend="1256";Tstart="753";shortTE="F";uid="655115a4-8413-49cf-b23d-d5a98a3fa44c"
CM035051.1	RepeatMasker	DNA/Ginger-1	9486073	9486333	954	+	.	ID="RND-6_FAMILY-6119";TEgroup="ctg_1%7CRND-6_FAMILY-6119%7C18";Tend="2321";Tstart="704";shortTE="F";uid="290503d5-805c-43df-a7c0-d7a682d3c009"
CM035051.1	RepeatMasker	DNA/MULE-MuDR	84352441	84353133	765	+	.	ID="MUDR9X_AP";Tend="1525";Tstart="843";shortTE="F";uid="34fcac09-6eeb-4e1d-93f3-99600385901b"
CM035051.1	RepeatMasker	DNA	68059744	68060442	1200	+	.	ID="DNA4-2_AP";Tend="715";Tstart="1";shortTE="F";uid="4e3d34cd-f60e-4d32-b8f8-209917c0d04c"
CM035051.1	RepeatMasker	LTR/Gypsy	3646018	3646125	411	+	.	ID="GYPSY-24_DEL-I";Tend="2821";Tstart="2712";shortTE="F";uid="cb2b6fa2-c6a5-4b74-ab6e-a13445fc8ad2"
CM035051.1	RepeatMasker	Retroposon?	27537114	27537264	405	+	.	ID="RND-6_FAMILY-2587";Tend="1110";Tstart="961";shortTE="F";uid="5e4ae8e9-cc15-4d56-9ba1-889b83375b57"
CM035051.1	RepeatMasker	Retroposon?	77048072	77048336	465	+	.	ID="RND-6_FAMILY-2587";Tend="1010";Tstart="759";shortTE="F";uid="cc5e7da1-2f8c-4dca-a85a-948d9f8db298"
CM035051.1	RepeatMasker	Unknown	16301023	16301137	749	+	.	ID="RND-1_FAMILY-161";Tend="1085";Tstart="970";shortTE="F";uid="fcf19311-7311-4aca-89ce-5057a33fae4d"
CM035051.1	RepeatMasker	DNA	45801953	45802347	1057	+	.	ID="DNA4-2_AP";Tend="461";Tstart="96";shortTE="F";uid="5c9daf4d-01dc-41a9-a773-3627df833464"
CM035051.1	RepeatMasker	DNA/Ginger-1	3039155	3040170	2669	+	.	ID="RND-6_FAMILY-6119";TEgroup="ctg_1%7CRND-6_FAMILY-6119%7C8";Tend="2318";Tstart="1275";shortTE="F";uid="172edd6e-5df9-4e32-8b34-d49d09cab95f"
CM035051.1	RepeatMasker	Retroposon?	6782183	6782420	655	+	.	ID="RND-4_FAMILY-187";Tend="1282";Tstart="1051";shortTE="F";uid="243a0345-c76f-4c39-8804-a134fc8257dd"
CM035051.1	RepeatMasker	Unknown	30796284	30796432	544	+	.	ID="RND-5_FAMILY-641";Tend="1172";Tstart="1021";shortTE="F";uid="bbde4925-c63d-4ed9-aafa-d8770630c249"
CM035051.1	RepeatMasker	Retroposon?	76704670	76706687	16847	+	.	ID="RND-6_FAMILY-1728";Tend="2316";Tstart="299";shortTE="F";uid="0ab7f435-555e-4395-87b5-28a27e1ef805"
CM035051.1	RepeatMasker	DNA/PIF-Harbinger	34704089	34704279	442	+	.	ID="RND-5_FAMILY-1229";Tend="1713";Tstart="1531";shortTE="F";uid="227f4c0c-e039-493b-a751-28c9bc4659bf"
CM035051.1	RepeatMasker	DNA/Ginger-1	8256198	8257046	4173	+	.	ID="RND-6_FAMILY-6119";Tend="2160";Tstart="1333";shortTE="F";uid="ff2be4d4-6b43-4614-b728-9128a218e5fa"
CM035051.1	RepeatMasker	DNA/hAT-hAT19	57604244	57604434	605	+	.	ID="DNA8-79_AP";Tend="172";Tstart="1";shortTE="F";uid="23fbd480-5a29-4160-9b72-7177fb935e3e"
CM035051.1	RepeatMasker	Retroposon?	88708570	88708967	733	+	.	ID="RND-4_FAMILY-187";Tend="1198";Tstart="802";shortTE="F";uid="ca2ebe33-6e49-444f-baf6-a83db2fb6629"
CM035051.1	RepeatMasker	Unknown	26569364	26569539	757	+	.	ID="RND-6_FAMILY-4272";Tend="1510";Tstart="1346";shortTE="F";uid="5886052d-c582-43fd-8ebc-ac405f6448a7"
CM035051.1	RepeatMasker	Retroposon?	70866195	70866649	676	+	.	ID="SINE2-1_AP";Tend="539";Tstart="88";shortTE="F";uid="8b9c85b0-d46f-4f88-8a3e-378615d1ad12"
CM035051.1	RepeatMasker	Unknown	32223739	32224042	1631	+	.	ID="RND-6_FAMILY-11457";Tend="1001";Tstart="686";shortTE="F";uid="f2f89d8d-977f-468f-88d1-41bbd6adf8c6"
CM035051.1	RepeatMasker	DNA	27550248	27550675	2075	+	.	ID="TTAA4B_AP";Tend="430";Tstart="1";shortTE="F";uid="670e91b5-77e7-41e5-bc33-49378381e367"
CM035051.1	RepeatMasker	DNA/TcMar?	60868036	60868185	969	+	.	ID="RND-5_FAMILY-3828";Tend="1240";Tstart="1093";shortTE="F";uid="77b984aa-6b2d-430d-8d35-7cc998959512"
CM035051.1	RepeatMasker	Retroposon?	75653508	75654572	4055	+	.	ID="RND-4_FAMILY-187";Tend="1645";Tstart="596";shortTE="F";uid="327fb417-4211-4858-8d69-bbdbc8d0b8c8"
CM035051.1	RepeatMasker	DNA/hAT	390453	391288	1054	+	.	ID="RND-5_FAMILY-2264";Tend="6935";Tstart="6065";shortTE="F";uid="6bc5a697-b3fc-4508-a8e9-e03391a2945f"
CM035051.1	RepeatMasker	Retroposon?	45463398	45463904	647	+	.	ID="RND-6_FAMILY-1728";Tend="1114";Tstart="543";shortTE="F";uid="7f5fe8c3-2343-4f05-b530-fc375a54df9e"
CM035051.1	RepeatMasker	DNA/hAT-Charlie	77619828	77620047	1141	+	.	ID="DNA8-58_AP";Tend="241";Tstart="1";shortTE="F";uid="296f9fb2-ccc6-432a-a2ac-449dbfb027c1"
CM035051.1	RepeatMasker	Retroposon?	64555851	64556119	433	+	.	ID="RND-6_FAMILY-1728";Tend="665";Tstart="568";shortTE="F";uid="dfdb9202-6673-4e5d-997e-323d5f3a0d00"
CM035051.1	RepeatMasker	RC/Helitron	42967258	42967477	1069	+	.	ID="RND-6_FAMILY-4353";Tend="1179";Tstart="972";shortTE="F";uid="f8a42b97-bb18-498c-9cc4-b7e465eac448"
CM035051.1	RepeatMasker	DNA/Ginger-1	172523	173093	2514	+	.	ID="RND-6_FAMILY-6119";Tend="2322";Tstart="1737";shortTE="F";uid="e74cbb5b-feec-44b9-8939-5d326907711c"
CM035051.1	RepeatMasker	Retroposon?	19329438	19329967	690	+	.	ID="RND-4_FAMILY-187";TEgroup="ctg_1%7CRND-4_FAMILY-187%7C15";Tend="1690";Tstart="949";shortTE="F";uid="7b67c540-61c5-43bb-a7c9-6b94becbc3fb"
CM035051.1	RepeatMasker	DNA/MULE-MuDR	49268818	49268949	655	+	.	ID="RND-6_FAMILY-3281";Tend="1095";Tstart="974";shortTE="F";uid="c3d43647-8e20-45e5-b893-fd2a76bd32ae"
CM035051.1	RepeatMasker	DNA/Ginger-1	64398613	64399063	1050	+	.	ID="RND-6_FAMILY-6119";TEgroup="ctg_1%7CRND-6_FAMILY-6119%7C107";Tend="2319";Tstart="1178";shortTE="F";uid="7ac5d639-9f32-44b5-b4bd-fd73bc2e482b"
CM035051.1	RepeatMasker	Unknown	53581507	53582308	4727	+	.	ID="RND-5_FAMILY-5192";Tend="1768";Tstart="998";shortTE="F";uid="59508b8c-63ef-4a74-9e11-e57e0db914eb"
CM035051.1	RepeatMasker	DNA/Ginger-1	55192938	55193044	740	+	.	ID="RND-6_FAMILY-6119";Tend="1741";Tstart="1636";shortTE="F";uid="7141bf96-58f7-4d97-b5ce-b20212e4d2ed"
CM035051.1	RepeatMasker	DNA	70625995	70626478	2585	+	.	ID="DNA4-3_AP";TEgroup="ctg_1%7CDNA4-3_AP%7C5";Tend="635";Tstart="3";shortTE="F";uid="2e16c7d3-9e43-461a-ba9f-10403995f730"
CM035051.1	RepeatMasker	Unknown	50463965	50464095	445	+	.	ID="RND-6_FAMILY-6519";Tend="1146";Tstart="995";shortTE="F";uid="214f4418-ca1a-4dd9-936d-839b20d046f6"
CM035051.1	RepeatMasker	Retroposon?	28983873	28984328	695	+	.	ID="RND-4_FAMILY-187";Tend="1689";Tstart="1147";shortTE="F";uid="7c7a1996-6382-4111-92ed-4486462f50a4"
CM035051.1	RepeatMasker	DNA	42880889	42881244	1557	+	.	ID="TTAA5_AP";Tend="442";Tstart="109";shortTE="F";uid="7d4b90a2-5068-4ab1-a33a-93aeda3118cc"
CM035051.1	RepeatMasker	Unknown	31275736	31275925	970	+	.	ID="RND-6_FAMILY-11457";Tend="481";Tstart="295";shortTE="F";uid="1d2df26c-cd4e-4cb9-ba87-c29a35d47ffd"
CM035051.1	RepeatMasker	Retroposon?	62636415	62636741	2270	+	.	ID="RND-6_FAMILY-6697";Tend="3379";Tstart="3048";shortTE="F";uid="a9a9880f-2d05-46b0-9467-0a147a3c7f30"
CM035051.1	RepeatMasker	DNA	59380542	59380927	744	+	.	ID="DNA4-2_AP";Tend="764";Tstart="397";shortTE="F";uid="56494a36-83a6-4757-a97e-cc58cf98dc9d"
CM035051.1	RepeatMasker	DNA/hAT	89035498	89035644	1140	+	.	ID="RND-5_FAMILY-2264";Tend="6924";Tstart="6778";shortTE="F";uid="3224eb87-6677-435e-9c57-57b11ed3e6d9"
CM035051.1	RepeatMasker	DNA	89275555	89276090	3239	+	.	ID="RND-6_FAMILY-4504";Tend="582";Tstart="95";shortTE="F";uid="badcaf4d-3a31-49a8-8b67-fb532d0eb497"
CM035051.1	RepeatMasker	DNA/hAT-Tip100	62239358	62239553	600	+	.	ID="DNA8-28_AP";Tend="827";Tstart="675";shortTE="F";uid="1cc1da53-6ea8-4e55-826f-a06f12b5d358"
CM035051.1	RepeatMasker	DNA/hAT-hAT19	11825494	11826423	1079	+	.	ID="hat-1_rpr";Tend="1478";Tstart="569";shortTE="F";uid="ffc36733-78c9-4cfc-9701-a476c3764a23"
CM035051.1	RepeatMasker	DNA/hAT	2225679	2226002	1100	+	.	ID="RND-5_FAMILY-2338";Tend="6859";Tstart="6450";shortTE="F";uid="02ae6bd7-c989-430d-96e0-f0cfd7f36e71"
CM035051.1	RepeatMasker	DNA/Ginger-1	32768728	32769107	421	+	.	ID="RND-6_FAMILY-3471";Tend="2409";Tstart="2024";shortTE="F";uid="a45e4844-8fb6-41ff-a191-1370ebfcf706"
CM035051.1	RepeatMasker	RC/Helitron	66336400	66336586	496	+	.	ID="RND-6_FAMILY-2531";Tend="2637";Tstart="2451";shortTE="F";uid="4f3cbc6f-08da-42f3-b8dd-b34c9665e103"
CM035051.1	RepeatMasker	DNA	20614689	20615469	2037	+	.	ID="DNA4-2_AP";Tend="769";Tstart="1";shortTE="F";uid="48839bc3-7a84-4323-bf89-9888f9a84376"
CM035051.1	RepeatMasker	Retroposon?	83731396	83731585	4818	+	.	ID="RND-6_FAMILY-2587";Tend="2216";Tstart="755";shortTE="F";uid="3915864b-22d5-4bad-beff-fca0c46fb471"
CM035051.1	RepeatMasker	DNA	49271690	49272045	745	+	.	ID="TTAA2C_AP";Tend="334";Tstart="1";shortTE="F";uid="377cb2a5-4ef1-40d7-8b96-65f4e0bd0942"
CM035051.1	RepeatMasker	DNA/hAT-Ac	80204574	80205290	2261	+	.	ID="dna8-11_ap";Tend="667";Tstart="1";shortTE="F";uid="c6fa8652-f1df-410a-b674-e26501d0cbea"
CM035051.1	RepeatMasker	DNA/MULE-MuDR	75086402	75086522	472	+	.	ID="RND-6_FAMILY-15231";Tend="1449";Tstart="1331";shortTE="F";uid="eae1c14d-8024-4289-9b6f-654b33a8f3d0"
CM035051.1	RepeatMasker	Retroposon?	86461135	86461501	891	+	.	ID="RND-6_FAMILY-6697";Tend="3379";Tstart="3049";shortTE="F";uid="9ebce0c7-8ea3-4243-ab05-0fc85ffe19fc"
CM035051.1	RepeatMasker	DNA/hAT	88387190	88387318	400	+	.	ID="DNA8-105_AP";Tend="650";Tstart="507";shortTE="F";uid="ce170638-03ed-409a-87f7-862dbe3e8a45"
CM035051.1	RepeatMasker	Retroposon?	80796253	80796425	1128	+	.	ID="RND-5_FAMILY-4035";Tend="3425";Tstart="3243";shortTE="F";uid="37c5577f-9344-43b7-a67e-c50be5e39ac0"
CM035051.1	RepeatMasker	DNA	56878195	56878634	2679	+	.	ID="TTAA8_AP";Tend="438";Tstart="1";shortTE="F";uid="30b05368-d37e-414b-9884-8a86a16dd133"
CM035051.1	RepeatMasker	Retroposon?	31866737	31867089	555	+	.	ID="SINE2-1_AP";Tend="409";Tstart="1";shortTE="F";uid="761440cb-0c44-4902-a3d4-0986f2c9c479"
CM035051.1	RepeatMasker	Unknown	24532996	24533519	4064	+	.	ID="RND-1_FAMILY-217";Tend="1336";Tstart="835";shortTE="F";uid="845c829c-c30c-4b8e-84ed-c8d0502721a7"
CM035051.1	RepeatMasker	DNA/Ginger-1	49851628	49851858	8010	+	.	ID="RND-6_FAMILY-6119";Tend="2341";Tstart="710";shortTE="F";uid="1ea3db98-4d14-446c-a06b-c0105ca0a322"
CM035051.1	RepeatMasker	DNA/TcMar-Mariner	20823440	20823564	453	+	.	ID="MARINER-N13_HSAL";Tend="475";Tstart="355";shortTE="F";uid="974154a1-5508-4318-8fff-1f5e4cecdf39"
CM035051.1	RepeatMasker	DNA	87033256	87033689	1888	+	.	ID="TTAA3_AP";Tend="429";Tstart="1";shortTE="F";uid="491d18b0-1a82-4c72-8928-9f7b5753e134"
CM035051.1	RepeatMasker	DNA/Ginger-1	70911116	70912819	7626	+	.	ID="RND-6_FAMILY-6119";Tend="2325";Tstart="710";shortTE="F";uid="c4da8011-9d16-4ca9-8d71-438d92350a63"
CM035051.1	RepeatMasker	Retroposon?	28568542	28568992	2769	+	.	ID="RND-6_FAMILY-2587";Tend="1209";Tstart="754";shortTE="F";uid="a5108695-17f2-4f5e-be7b-e4b4ef150974"
CM035051.1	RepeatMasker	DNA	41602363	41602705	961	+	.	ID="ttaa4c_ap";Tend="330";Tstart="3";shortTE="F";uid="14272799-c14a-4d9f-b6ed-38981a6a139e"
CM035051.1	RepeatMasker	Unknown	76681014	76688997	8757	+	.	ID="RND-1_FAMILY-1";Tend="5547";Tstart="14";shortTE="F";uid="0be7fec7-9a5d-4de1-8849-c631d065ac6e"
CM035051.1	RepeatMasker	Unknown	44393634	44393858	1494	+	.	ID="RND-6_FAMILY-6866";Tend="1323";Tstart="1099";shortTE="F";uid="41eff5c3-d493-41b8-b85b-4aafaad685aa"
CM035051.1	RepeatMasker	Retroposon?	14190229	14190442	4147	+	.	ID="RND-6_FAMILY-2587";Tend="2222";Tstart="1016";shortTE="F";uid="00b2595b-f0a3-4306-a6cd-6a75f9a36088"
CM035051.1	RepeatMasker	DNA/hAT-Tip100	34775524	34775681	529	+	.	ID="DNA8-87_AP";Tend="402";Tstart="243";shortTE="F";uid="25740d3b-c25d-48c3-95b7-600abee3b8e7"
CM035051.1	RepeatMasker	DNA/Sola-1	89298914	89299381	1859	+	.	ID="RND-5_FAMILY-702";Tend="1439";Tstart="943";shortTE="F";uid="272c89d2-5545-415d-abad-9c5a77e009ca"
CM035051.1	RepeatMasker	Retroposon?	31155395	31155802	2241	+	.	ID="RND-6_FAMILY-2587";Tend="1172";Tstart="755";shortTE="F";uid="a319ede7-9f07-4e0d-a026-70bc992669c8"
CM035051.1	RepeatMasker	DNA/hAT-Ac	11526592	11526900	955	+	.	ID="DNA8-93_AP";Tend="404";Tstart="110";shortTE="F";uid="31975420-44ac-4aa6-8a57-8863a9eeaaac"
CM035051.1	RepeatMasker	DNA	78282512	78282870	938	+	.	ID="TTAA4B_AP";Tend="430";Tstart="104";shortTE="F";uid="8b4fe9a0-1a6c-44a3-bc7e-715d08f66fe7"
CM035051.1	RepeatMasker	DNA/MULE-MuDR	21141451	21141573	788	+	.	ID="RND-6_FAMILY-2076";Tend="818";Tstart="694";shortTE="F";uid="7e039c72-3384-4139-bd71-e51791ed188a"
CM035051.1	RepeatMasker	DNA/hAT-hAT19	54148201	54148323	510	+	.	ID="HAT-N12_AP";Tend="142";Tstart="30";shortTE="F";uid="32beebc4-aafb-4fa4-baf2-f011046e5931"
CM035051.1	RepeatMasker	DNA/hAT?	45885594	45885711	409	+	.	ID="DNA8-60_AP";Tend="225";Tstart="110";shortTE="F";uid="60c5f1f1-0629-425f-96f0-6467b009e504"
CM035051.1	RepeatMasker	Unknown	21613492	21613620	674	+	.	ID="RND-5_FAMILY-162";Tend="3152";Tstart="3025";shortTE="F";uid="78e92298-8ff0-46a3-9eb0-6e4bdf7806b8"
CM035051.1	RepeatMasker	DNA/hAT-Charlie	80459954	80460414	2624	+	.	ID="RND-1_FAMILY-203";Tend="1257";Tstart="825";shortTE="F";uid="08246b76-c578-4cf4-8504-09e290061c49"
CM035051.1	RepeatMasker	DNA/hAT-hAT19	84273899	84274634	4172	+	.	ID="RND-5_FAMILY-3297";Tend="1660";Tstart="942";shortTE="F";uid="0e3e5fd5-68a5-40b8-a6da-86fcf52bafe5"
CM035051.1	RepeatMasker	Retroposon?	46964801	46965819	476	+	.	ID="RND-4_FAMILY-187";TEgroup="ctg_1%7CRND-4_FAMILY-187%7C36";Tend="1591";Tstart="743";shortTE="F";uid="5f2c21d3-0f91-4e20-9e7a-d3b3b134804c"
CM035051.1	RepeatMasker	RC/Helitron	4961690	4962479	3120	+	.	ID="RND-5_FAMILY-5339";Tend="2694";Tstart="1867";shortTE="F";uid="0f003a39-68c0-46b7-be0e-d1617896357b"
CM035051.1	RepeatMasker	Retroposon?	50550293	50551041	1596	+	.	ID="RND-4_FAMILY-187";Tend="1638";Tstart="912";shortTE="F";uid="5d8e3d42-b926-4193-b390-7e80488b67ee"
CM035051.1	RepeatMasker	DNA/Ginger-1	10596553	10596743	1002	+	.	ID="RND-6_FAMILY-6119";Tend="1601";Tstart="1424";shortTE="F";uid="78fa571e-f7e8-4cf8-8486-c3c9975a1fbc"
CM035051.1	RepeatMasker	Retroposon?	3302054	3302407	404	+	.	ID="RND-6_FAMILY-14806";Tend="1836";Tstart="1524";shortTE="F";uid="60c74abc-64c3-47b0-979f-962eb83426d2"
CM035051.1	RepeatMasker	DNA	84353824	84353990	662	+	.	ID="ttaa2c_ap";Tend="413";Tstart="275";shortTE="F";uid="cbedd004-3cf8-42e6-99bc-9d1f18bde505"
CM035051.1	RepeatMasker	Retroposon?	929159	929475	1706	+	.	ID="RND-6_FAMILY-6697";Tend="3379";Tstart="3046";shortTE="F";uid="3a044111-bb14-4620-9d03-e8ac232eca00"
CM035051.1	RepeatMasker	Retroposon?	14240636	14240861	569	+	.	ID="RND-4_FAMILY-187";Tend="1557";Tstart="1337";shortTE="F";uid="2c9deac8-7258-495c-bf93-d38eac8df8ef"
CM035051.1	RepeatMasker	DNA/hAT-hAT19	54093861	54094128	844	+	.	ID="rnd-5_family-2409";Tend="1032";Tstart="764";shortTE="F";uid="1e6ca9a2-8477-4aca-937f-6e0d634b0481"
CM035051.1	RepeatMasker	Unknown	46900624	46900884	1659	+	.	ID="RND-6_FAMILY-105";Tend="1246";Tstart="1011";shortTE="F";uid="1c063fd0-3a3b-4377-84d6-0da9f5cc0201"
CM035051.1	RepeatMasker	RC/Helitron	75049705	75049988	1613	+	.	ID="RND-5_FAMILY-300";Tend="1882";Tstart="1589";shortTE="F";uid="b037df46-d986-4ae3-a33a-53853c3b5072"
CM035051.1	RepeatMasker	DNA	33020275	33020670	2896	+	.	ID="RND-1_FAMILY-54";Tend="1763";Tstart="1374";shortTE="F";uid="2fe1b30f-5428-419f-bc0c-3155dc9faa03"
CM035051.1	RepeatMasker	DNA/hAT-hAT19	40667037	40667410	850	+	.	ID="HAT-N2_AP";Tend="429";Tstart="2";shortTE="F";uid="2dd5d31f-5079-42c2-8cdd-6d024dd25b35"
CM035051.1	RepeatMasker	Unknown	59796704	59797048	1791	+	.	ID="RND-5_FAMILY-1556";Tend="1215";Tstart="874";shortTE="F";uid="8499136c-e9eb-4cba-8847-a4e11b2c233a"
CM035051.1	RepeatMasker	Unknown	43026079	43026383	895	+	.	ID="RND-6_FAMILY-2709";Tend="1913";Tstart="1637";shortTE="F";uid="d2276c30-2466-4bd5-a9b2-c298bd6aa93f"
CM035051.1	RepeatMasker	Unknown	69854067	69854241	1343	+	.	ID="RND-1_FAMILY-19";Tend="1070";Tstart="901";shortTE="F";uid="4cd49b78-3430-4b72-af77-ec64a85f5487"
CM035051.1	RepeatMasker	DNA/Ginger-1	74469969	74471260	6602	+	.	ID="RND-6_FAMILY-6119";Tend="1906";Tstart="665";shortTE="F";uid="96b444a9-932b-45c2-b006-18cbd83166eb"
CM035051.1	RepeatMasker	Retroposon?	7333180	7333520	1368	+	.	ID="RND-6_FAMILY-2587";Tend="1098";Tstart="755";shortTE="F";uid="063535ad-c1b6-4328-95cd-db9552b5b24a"
CM035051.1	RepeatMasker	LINE/I-Jockey	48881559	48882184	422	+	.	ID="JOCKEY-5_RPR";Tend="411";Tstart="6";shortTE="F";uid="1edfaafc-5b50-4c55-8eda-50acff0cc656"
CM035051.1	RepeatMasker	Retroposon?	79594543	79594712	402	+	.	ID="RND-6_FAMILY-2587";Tend="1184";Tstart="1010";shortTE="F";uid="e20bcfdf-cbb4-4976-b447-97375aab7ccf"
CM035051.1	RepeatMasker	DNA/hAT-Ac	67797150	67797515	2398	+	.	ID="RND-6_FAMILY-946";Tend="1357";Tstart="999";shortTE="F";uid="1971795d-8eb9-4157-b746-c3fb12eb33a3"
CM035051.1	RepeatMasker	DNA/Ginger-1	88291473	88292031	2953	+	.	ID="RND-6_FAMILY-8358";Tend="4073";Tstart="3544";shortTE="F";uid="2b1bff11-8046-4f1d-bb08-845b10c57706"
CM035051.1	RepeatMasker	DNA/TcMar-Tc1	87965705	87965912	518	+	.	ID="RND-1_FAMILY-36";Tend="1130";Tstart="925";shortTE="F";uid="66588e07-5c15-4994-b59f-e6e80704c6bb"
CM035051.1	RepeatMasker	DNA/Ginger-1	33381749	33382298	1507	+	.	ID="RND-6_FAMILY-6119";TEgroup="ctg_1%7CRND-6_FAMILY-6119%7C58";Tend="2430";Tstart="1669";shortTE="F";uid="ad61d62e-0f93-4b2d-9067-c924ff3ef914"
CM035051.1	RepeatMasker	Retroposon?	55084957	55085163	521	+	.	ID="RND-4_FAMILY-187";Tend="1637";Tstart="1414";shortTE="F";uid="586bbba7-4967-41e8-8cc6-69e084568b69"
CM035051.1	RepeatMasker	Retroposon?	69129349	69129456	476	+	.	ID="RND-4_FAMILY-187";Tend="1605";Tstart="1499";shortTE="F";uid="a7f3bd32-16c8-4459-a4ca-f7b3363afd2d"
CM035051.1	RepeatMasker	DNA/hAT	3354755	3355397	2070	+	.	ID="RND-5_FAMILY-550";Tend="1312";Tstart="631";shortTE="F";uid="039e4074-aea0-44ef-b8d3-7e214e9a79c6"
CM035051.1	RepeatMasker	DNA/hAT-Tip100	14140628	14140971	2055	+	.	ID="RND-5_FAMILY-2167";Tend="2045";Tstart="1683";shortTE="F";uid="5c55210f-46e4-4112-a7ba-7be3a29d5a47"
CM035051.1	RepeatMasker	DNA	36239030	36239346	757	+	.	ID="TTAA2C_AP";Tend="294";Tstart="8";shortTE="F";uid="b0ea3f0b-57c9-4281-9542-73f7014e8c27"
CM035051.1	RepeatMasker	DNA/Sola-1	47601846	47602145	513	+	.	ID="SOLA1-7_AP";Tend="1151";Tstart="843";shortTE="F";uid="d688658a-2edc-40b2-a08a-34f1fcbbeac9"
CM035051.1	RepeatMasker	DNA/hAT-hAT19	24467879	24468123	515	+	.	ID="RND-5_FAMILY-2409";Tend="1194";Tstart="953";shortTE="F";uid="873c467f-85fb-48b8-80dd-96356f595711"
CM035051.1	RepeatMasker	LINE/CR1	33781227	33781881	732	+	.	ID="CR1-1_DEL";Tend="3945";Tstart="3285";shortTE="F";uid="66f195dc-cbf9-4a0e-9a5c-3716b55f8055"
CM035051.1	RepeatMasker	DNA	65735261	65735456	485	+	.	ID="ttaa3b_ap";Tend="201";Tstart="2";shortTE="F";uid="19086d33-398a-4dda-b6cb-240285cfee2c"
CM035051.1	RepeatMasker	DNA	19700692	19700807	553	+	.	ID="dna4-2_ap";Tend="769";Tstart="644";shortTE="F";uid="128029ed-f4f7-414e-94b8-baeed07b43d5"
CM035051.1	RepeatMasker	DNA/Kolobok-E	33173556	33174086	830	+	.	ID="KOLOBOKE-3_AP";Tend="4691";Tstart="4100";shortTE="F";uid="f12aae34-889a-4bd4-9be6-6f15ce99eb5e"
CM035051.1	RepeatMasker	Retroposon?	88830347	88830479	423	+	.	ID="RND-6_FAMILY-3982";Tend="716";Tstart="584";shortTE="F";uid="a64c0e85-201b-4a59-844a-54129b8138a4"
CM035051.1	RepeatMasker	DNA/hAT-Tip100	28763448	28763636	516	+	.	ID="RND-5_FAMILY-2866";Tend="1061";Tstart="883";shortTE="F";uid="5139b210-2e66-4055-910d-8a2d04552eed"
CM035051.1	RepeatMasker	Unknown	64700396	64700544	941	+	.	ID="RND-1_FAMILY-138";Tend="1614";Tstart="1465";shortTE="F";uid="d44e3e19-7273-4480-a095-2ce9b13ade63"
CM035051.1	RepeatMasker	LINE/I-Jockey	12251135	12251452	447	+	.	ID="RND-6_FAMILY-19045";Tend="1152";Tstart="840";shortTE="F";uid="eb3c5d5c-e936-4069-9cd2-adb5d0c8db4e"
CM035051.1	RepeatMasker	Unknown	71725793	71725899	581	+	.	ID="RND-5_FAMILY-162";Tend="3152";Tstart="3046";shortTE="F";uid="a9604508-6b72-4a2e-8bb5-2532f0850925"
CM035051.1	RepeatMasker	DNA/MULE-MuDR	63876278	63876386	668	+	.	ID="MUDR10X_AP";Tend="2128";Tstart="2016";shortTE="F";uid="4b3eb524-962b-416b-a66a-ec80953e7613"
CM035051.1	RepeatMasker	DNA/Ginger-1	17193102	17193797	3390	+	.	ID="RND-6_FAMILY-6119";Tend="2344";Tstart="1654";shortTE="F";uid="e26f9884-f59b-456d-a36c-1e5239ab8536"
CM035051.1	RepeatMasker	Unknown	84527997	84528647	2375	+	.	ID="RND-1_FAMILY-115";Tend="1528";Tstart="859";shortTE="F";uid="52e30b7c-b55e-428a-aca8-6de4752ad201"
CM035051.1	RepeatMasker	DNA/Ginger-1	77723206	77724656	7000	+	.	ID="RND-6_FAMILY-6119";Tend="2325";Tstart="892";shortTE="F";uid="ba3a0ec9-8d4f-4966-b842-3f87b3e6d278"
CM035051.1	RepeatMasker	DNA/Ginger-1	74245700	74246294	744	+	.	ID="RND-6_FAMILY-8358";Tend="2275";Tstart="1737";shortTE="F";uid="002fe9d9-9a9e-4729-b268-570ccf814394"
CM035051.1	RepeatMasker	DNA/P	15352332	15352585	791	+	.	ID="DNA8-4B_AP";Tend="264";Tstart="12";shortTE="F";uid="831f3e32-cd7c-4559-bc49-620132cfe4a8"
CM035051.1	RepeatMasker	Unknown	81659557	81659888	2161	+	.	ID="RND-6_FAMILY-12864";Tend="1344";Tstart="1024";shortTE="F";uid="b1cfc375-8b3b-4468-835d-fa047322629f"
CM035051.1	RepeatMasker	DNA/Ginger-1	78363235	78363953	3522	+	.	ID="RND-6_FAMILY-6119";Tend="2316";Tstart="1638";shortTE="F";uid="4463c798-1d24-47dd-8d20-7696b97455a6"
CM035051.1	RepeatMasker	Retroposon?	19416718	19417924	627	+	.	ID="RND-4_FAMILY-187";TEgroup="ctg_1%7CRND-4_FAMILY-187%7C16";Tend="1563";Tstart="736";shortTE="F";uid="b321e8ef-2954-4032-b077-e8a7463d445e"
CM035051.1	RepeatMasker	DNA/hAT-Charlie	84438500	84438655	1368	+	.	ID="RND-1_FAMILY-132";Tend="1106";Tstart="953";shortTE="F";uid="773e7e83-a4d1-426f-8e24-fd0ada088d29"
CM035051.1	RepeatMasker	RC/Helitron	89111443	89113278	15721	+	.	ID="RND-1_FAMILY-48";Tend="2668";Tstart="830";shortTE="F";uid="11a890ac-6d8d-4a80-bc3e-7b34028aff77"
CM035051.1	RepeatMasker	DNA	65617580	65617768	682	+	.	ID="DNA4-3_AP";Tend="477";Tstart="294";shortTE="F";uid="38a26fd6-3c74-4f83-a552-46cef124c63b"
CM035051.1	RepeatMasker	DNA/hAT-hAT19	60565869	60566036	441	+	.	ID="DNA8-98_AP";Tend="196";Tstart="14";shortTE="F";uid="b65eb550-f4ab-4454-bf0d-49d0ee16c307"
CM035051.1	RepeatMasker	DNA/Ginger-1	26141990	26143304	6427	+	.	ID="rnd-6_family-6119";Tend="2042";Tstart="568";shortTE="F";uid="28b9cd7c-e944-4ab3-885e-c2a643ee4e48"
CM035051.1	RepeatMasker	Unknown	51741894	51742663	4164	+	.	ID="RND-6_FAMILY-446";Tend="1691";Tstart="943";shortTE="F";uid="23e6a380-f6cc-482c-9a48-d2525c369925"
CM035051.1	RepeatMasker	DNA	20006791	20007215	550	+	.	ID="DNA4-2_AP";Tend="766";Tstart="318";shortTE="F";uid="f6ae031c-98c1-4cbf-88fa-fe0abf909d44"
CM035051.1	RepeatMasker	DNA	53716233	53716482	581	+	.	ID="TTAA3B_AP";Tend="436";Tstart="191";shortTE="F";uid="d195d045-5e4d-4534-9ede-bd3baef1d9d9"
CM035051.1	RepeatMasker	DNA	56184133	56184871	925	+	.	ID="DNA4-2_AP";Tend="760";Tstart="8";shortTE="F";uid="3e131d6d-bc1a-430c-87d4-54498f6fdeff"
CM035051.1	RepeatMasker	DNA	30969404	30969795	1014	+	.	ID="TTAA3C_AP";Tend="416";Tstart="1";shortTE="F";uid="65af6325-0122-4953-8eb5-6dc6b7166a2e"
CM035051.1	RepeatMasker	Unknown	54147156	54147463	589	+	.	ID="RND-6_FAMILY-1718";Tend="1335";Tstart="979";shortTE="F";uid="c3e58cff-3c4d-4f44-8fc0-318649f405be"
CM035051.1	RepeatMasker	Unknown	88408115	88408244	677	+	.	ID="RND-5_FAMILY-2290";Tend="1067";Tstart="937";shortTE="F";uid="d8379ee5-3d04-42d1-bc7b-4f054ce780e6"
CM035051.1	RepeatMasker	DNA	37367938	37368257	819	+	.	ID="DNA-TTAA-1_AP";Tend="384";Tstart="42";shortTE="F";uid="e5c643db-aef0-4976-9dcc-2ce16cc5a5bd"
CM035051.1	RepeatMasker	Unknown	59055063	59055315	807	+	.	ID="RND-6_FAMILY-728";Tend="1316";Tstart="1073";shortTE="F";uid="463818bc-63d1-4b27-97b3-3013d285031d"
CM035051.1	RepeatMasker	DNA/P	30643888	30644749	3198	+	.	ID="p-4_ap";Tend="859";Tstart="1";shortTE="F";uid="55941373-ec51-4a30-a855-2e81e2026493"
CM035051.1	RepeatMasker	DNA/Kolobok-E	49486668	49486817	961	+	.	ID="RND-6_FAMILY-4559";Tend="1137";Tstart="986";shortTE="F";uid="732846d5-482c-4649-8154-b0ca02c86b16"
CM035051.1	RepeatMasker	LINE/I-Jockey	79969260	79969728	1151	+	.	ID="RND-6_FAMILY-1446";Tend="798";Tstart="268";shortTE="F";uid="9111fab3-1093-4ae9-ab9b-06c954fbd906"
CM035051.1	RepeatMasker	DNA	45408810	45409161	591	+	.	ID="DNA4-2_AP";Tend="334";Tstart="3";shortTE="F";uid="b8224e88-a2a0-4d05-aa3d-9a00279875bb"
CM035051.1	RepeatMasker	Retroposon?	71651775	71652166	1745	+	.	ID="RND-6_FAMILY-2587";Tend="1197";Tstart="757";shortTE="F";uid="380b179e-1128-41ab-be1f-fdd5fdbaf95e"
CM035051.1	RepeatMasker	Retroposon?	10256832	10257261	461	+	.	ID="RND-6_FAMILY-2587";Tend="1267";Tstart="700";shortTE="F";uid="a5dd0a48-21d5-4c53-bed1-9bd91b729d4c"
CM035051.1	RepeatMasker	DNA/hAT	1432117	1432252	593	+	.	ID="DNA8-40_AP";Tend="151";Tstart="11";shortTE="F";uid="f2947984-42d3-4311-b567-734fa95426d7"
CM035051.1	RepeatMasker	DNA/Ginger-1	79796576	79797464	3030	+	.	ID="RND-6_FAMILY-6119";TEgroup="ctg_1%7CRND-6_FAMILY-6119%7C134";Tend="2334";Tstart="1174";shortTE="F";uid="baf245bb-0941-4ea6-b8df-5a461dc913f2"
CM035051.1	RepeatMasker	LINE/L2	59284607	59285453	725	+	.	ID="CR1-9_NVI";Tend="3436";Tstart="2587";shortTE="F";uid="44384d0f-0765-4531-9129-e6bd6f022dd4"
CM035051.1	RepeatMasker	DNA/Maverick	31572358	31582497	84449	+	.	ID="RND-1_FAMILY-74";Tend="10100";Tstart="19";shortTE="F";uid="aa4c6922-095e-49aa-825a-c26f05f506ac"
CM035051.1	RepeatMasker	DNA	66116756	66117149	1264	+	.	ID="DNA-TTAA-1_AP";Tend="423";Tstart="10";shortTE="F";uid="d226ead7-bd72-4c6e-a727-828682e5a60d"
CM035051.1	RepeatMasker	DNA/Ginger-1	484448	484734	1055	+	.	ID="RND-6_FAMILY-6119";Tend="1318";Tstart="1056";shortTE="F";uid="6e1d6e6a-cea4-405a-8951-24ba8b170bc3"
CM035051.1	RepeatMasker	DNA	77913351	77913570	809	+	.	ID="dna4-3_ap";Tend="406";Tstart="191";shortTE="F";uid="a8b5a54f-0cee-4209-be1f-2f5d934e72fc"
CM035051.1	RepeatMasker	Unknown	70988500	70988667	463	+	.	ID="RND-5_FAMILY-641";Tend="1738";Tstart="1570";shortTE="F";uid="3494acd8-e0f0-47d0-a854-3d4c32d782f9"
CM035051.1	RepeatMasker	DNA/hAT	38923168	38923474	415	+	.	ID="DNA8-40_AP";Tend="247";Tstart="2";shortTE="F";uid="f47e613b-197e-466d-9551-5fa162eb909f"
CM035051.1	RepeatMasker	Retroposon?	73069122	73069508	431	+	.	ID="RND-4_FAMILY-187";Tend="1027";Tstart="646";shortTE="F";uid="4499405a-2e2d-4046-bc4f-4d6580fde73d"
CM035051.1	RepeatMasker	DNA/hAT-hAT19	54779764	54780151	1352	+	.	ID="RND-6_FAMILY-6083";Tend="1424";Tstart="1086";shortTE="F";uid="1ff4f686-6a7c-4acc-ba5c-d5b3d9c7b9cc"
CM035051.1	RepeatMasker	Retroposon?	13919058	13919290	823	+	.	ID="RND-4_FAMILY-187";Tend="1197";Tstart="950";shortTE="F";uid="66cc2ddc-7188-4768-815f-cc5b8d2375f8"
CM035051.1	RepeatMasker	Unknown	30797948	30798359	1079	+	.	ID="RND-6_FAMILY-11457";Tend="1594";Tstart="1222";shortTE="F";uid="956f6126-4ff9-4ff2-9234-d25244912e29"
CM035051.1	RepeatMasker	DNA/Ginger-1	33373681	33373889	7339	+	.	ID="RND-6_FAMILY-6119";Tend="2316";Tstart="884";shortTE="F";uid="ce03cac1-ec3d-4326-b3ec-304c37291dbf"
CM035051.1	RepeatMasker	DNA	15803788	15803971	496	+	.	ID="dna4-1_ap";Tend="221";Tstart="19";shortTE="F";uid="66af50ee-f62a-4576-8253-c90657d4f9ba"
CM035051.1	RepeatMasker	DNA/MULE-MuDR	79003353	79003489	669	+	.	ID="RND-6_FAMILY-5392";Tend="1031";Tstart="905";shortTE="F";uid="4bc4e6b3-d8e7-4989-b361-ef3dd78fc849"
CM035051.1	RepeatMasker	Unknown	7418299	7419570	2861	+	.	ID="RND-5_FAMILY-290";TEgroup="ctg_1%7CRND-5_FAMILY-290%7C2";Tend="2013";Tstart="690";shortTE="F";uid="c35be64d-948f-43ea-91d3-6a93c415ac88"
CM035051.1	RepeatMasker	Retroposon?	8066724	8067528	965	+	.	ID="SINE2-1_AP";Tend="1153";Tstart="322";shortTE="F";uid="f158ecc4-d160-46a3-955c-aee1127e3668"
CM035051.1	RepeatMasker	Retroposon?	23503197	23503526	2033	+	.	ID="RND-6_FAMILY-6697";Tend="3379";Tstart="3039";shortTE="F";uid="a4f1a1f3-e15f-40bb-8f2b-42fa87950e68"
CM035051.1	RepeatMasker	DNA	73946395	73946939	897	+	.	ID="DNA4-3_AP";Tend="590";Tstart="44";shortTE="F";uid="7c2af448-b9ca-41e2-95f1-e57269f3cd67"
CM035051.1	RepeatMasker	Retroposon?	85583081	85583787	1613	+	.	ID="RND-6_FAMILY-6697";Tend="3324";Tstart="3050";shortTE="F";uid="72273694-bfb1-4471-95d9-3be944689442"
CM035051.1	RepeatMasker	Retroposon?	42714313	42715049	668	+	.	ID="RND-6_FAMILY-2587";TEgroup="ctg_1%7CRND-6_FAMILY-2587%7C8";Tend="2077";Tstart="748";shortTE="F";uid="a4a067a6-932a-4568-a5dd-2456b9b96b0f"
CM035051.1	RepeatMasker	Unknown	33087915	33091850	29510	+	.	ID="RND-1_FAMILY-82";Tend="3960";Tstart="67";shortTE="F";uid="0fe6923d-e228-4f84-b2ef-14f1e18c62df"
CM035051.1	RepeatMasker	LTR/Gypsy	50950424	50950542	467	+	.	ID="RND-1_FAMILY-49";Tend="1382";Tstart="1260";shortTE="F";uid="e62538ab-2f6e-4612-b82e-9c9bcbe04cda"
CM035051.1	RepeatMasker	DNA	10638473	10638883	966	+	.	ID="RND-6_FAMILY-4504";Tend="2315";Tstart="1947";shortTE="F";uid="81d35ef9-6388-44ab-80f4-1af5b5d9d17d"
CM035051.1	RepeatMasker	RC/Helitron	10071428	10071608	817	+	.	ID="RND-1_FAMILY-86";Tend="976";Tstart="788";shortTE="F";uid="2663dd9d-96e5-4903-9ee9-c550d88d85e8"
CM035051.1	RepeatMasker	Retroposon?	59948808	59950268	3275	+	.	ID="RND-4_FAMILY-187";Tend="1640";Tstart="455";shortTE="F";uid="0646c23f-39e6-48eb-9441-92365248ef09"
CM035051.1	RepeatMasker	Unknown	88410722	88411765	1204	+	.	ID="RND-6_FAMILY-3174";Tend="1929";Tstart="940";shortTE="F";uid="4b81cde3-bcda-4ce5-bf51-5b1d51371ddc"
CM035051.1	RepeatMasker	DNA/MULE-MuDR	77676830	77676941	560	+	.	ID="RND-6_FAMILY-3281";Tend="1559";Tstart="1450";shortTE="F";uid="fbbb7798-f0f1-4115-aade-e8352b097b81"
CM035051.1	RepeatMasker	DNA/Kolobok-E	30478985	30479156	434	+	.	ID="RND-6_FAMILY-275";Tend="356";Tstart="181";shortTE="F";uid="73a14e69-9205-4a65-b671-f41d9488d2a7"
CM035051.1	RepeatMasker	DNA/hAT-hAT19	59085137	59085316	405	+	.	ID="RND-6_FAMILY-1197";Tend="1691";Tstart="1484";shortTE="F";uid="e3776e31-ae57-4251-acb4-54c02cd1439e"
CM035051.1	RepeatMasker	DNA	23481222	23481436	428	+	.	ID="dna-ttaa-1_ap";Tend="213";Tstart="2";shortTE="F";uid="0db2eacf-a054-4af5-a763-53d09d2dbebb"
CM035051.1	RepeatMasker	DNA/Ginger-1	73527699	73527838	439	+	.	ID="RND-6_FAMILY-6119";Tend="2314";Tstart="2160";shortTE="F";uid="80862ca8-54dd-4568-b763-403dd7e32cbc"
CM035051.1	RepeatMasker	DNA/Ginger-1	86600216	86600443	1043	+	.	ID="RND-6_FAMILY-6119";Tend="2316";Tstart="2071";shortTE="F";uid="9cc58a4a-cdea-4bbf-b9e7-1d292285e66c"
CM035051.1	RepeatMasker	DNA/Ginger-1	55200760	55200954	616	+	.	ID="GINGER1-1_AP";Tend="3378";Tstart="3149";shortTE="F";uid="d1fd2a1b-cd07-4d92-b3f8-10d5dd8f60f5"
CM035051.1	RepeatMasker	DNA/Ginger-1	62335403	62335517	647	+	.	ID="RND-6_FAMILY-6119";Tend="2044";Tstart="1934";shortTE="F";uid="370f956d-0c62-4f7f-923f-4458f87e5e97"
CM035051.1	RepeatMasker	DNA	81265037	81265339	1086	+	.	ID="RND-1_FAMILY-54";Tend="1788";Tstart="1497";shortTE="F";uid="5a4012de-0ea1-4f52-9ce5-27ea88e5b505"
CM035051.1	RepeatMasker	DNA/hAT-Charlie	77674714	77674942	1794	+	.	ID="RND-5_FAMILY-1373";Tend="1153";Tstart="919";shortTE="F";uid="d00902d6-f53f-4bf9-9aea-8832dbe92a84"
CM035051.1	RepeatMasker	DNA/hAT-hAT19	50128320	50128528	1282	+	.	ID="RND-6_FAMILY-2638";Tend="2619";Tstart="2423";shortTE="F";uid="91c1b3ef-67f1-426f-972e-a426493718f9"
CM035051.1	RepeatMasker	DNA/hAT-Charlie	3221615	3221895	489	+	.	ID="HAT-N1_AP";TEgroup="ctg_1%7CHAT-N1_AP%7C1";Tend="561";Tstart="2";shortTE="T";uid="6251e3a2-a2c8-421d-a82c-b0cd36397374"
CM035051.1	RepeatMasker	DNA/hAT	77333801	77333948	464	+	.	ID="RND-5_FAMILY-2264";Tend="6958";Tstart="6796";shortTE="F";uid="f2c3aa89-7cc0-4328-9935-bd5f0ddb7815"
CM035051.1	RepeatMasker	Retroposon?	75767121	75767469	1665	+	.	ID="RND-6_FAMILY-6697";Tend="3379";Tstart="3050";shortTE="F";uid="0e437d00-c664-4bb7-abdb-1f7d920ca57e"
CM035051.1	RepeatMasker	Unknown	76044865	76045010	473	+	.	ID="RND-6_FAMILY-6557";Tend="1701";Tstart="1552";shortTE="F";uid="92654759-0f20-4e8c-b1b8-1f9679f8e42e"
CM035051.1	RepeatMasker	DNA	54248010	54248179	928	+	.	ID="RND-5_FAMILY-1720";Tend="1138";Tstart="951";shortTE="F";uid="fd129389-ab93-4940-9120-8d95a6583ff1"
CM035051.1	RepeatMasker	DNA/MULE-MuDR	52461446	52461549	504	+	.	ID="RND-1_FAMILY-205";Tend="327";Tstart="229";shortTE="F";uid="9b539fcc-836e-4857-a0c3-72c1d65ada11"
CM035051.1	RepeatMasker	Retroposon?	26563285	26563510	1347	+	.	ID="RND-6_FAMILY-6697";Tend="3382";Tstart="3144";shortTE="F";uid="f8b8a183-a38d-4ae0-8987-d7ace5984ba5"
CM035051.1	RepeatMasker	DNA	57126854	57127418	905	+	.	ID="DNA4-3_AP";Tend="635";Tstart="3";shortTE="F";uid="cd3c48e4-fa62-42fb-bc9f-accf4736e475"
CM035051.1	RepeatMasker	DNA	73480191	73480568	1287	+	.	ID="DNA-TTAA-1_AP";Tend="381";Tstart="2";shortTE="F";uid="082a2025-4cbd-4170-97aa-d48a86a02782"
CM035051.1	RepeatMasker	DNA	68058778	68058939	444	+	.	ID="DNA4-2_AP";Tend="483";Tstart="317";shortTE="F";uid="015d8804-d4cb-4ede-abf1-2f1e4788c94e"
CM035051.1	RepeatMasker	DNA	24313872	24314427	1367	+	.	ID="TTAA18_AP";Tend="560";Tstart="21";shortTE="F";uid="2773fc3c-d4d6-4b64-8c7a-cfb657770be2"
CM035051.1	RepeatMasker	DNA/PIF-Harbinger	21043140	21043321	823	+	.	ID="RND-5_FAMILY-1229";Tend="1410";Tstart="1216";shortTE="F";uid="55acd778-93b2-481f-ba0a-c71e2e38dea2"
CM035051.1	RepeatMasker	DNA	48078912	48079219	1017	+	.	ID="DNA4-3_AP";Tend="433";Tstart="120";shortTE="F";uid="cf4e20bc-2a47-4afa-8a5e-c04e05204209"
CM035051.1	RepeatMasker	DNA/MULE-MuDR	54102302	54102441	414	+	.	ID="MUDR10X_AP";Tend="197";Tstart="70";shortTE="F";uid="c61e1d85-3f02-46d2-afe2-da7c81ff8b54"
CM035051.1	RepeatMasker	DNA/Kolobok-E	73200661	73201119	3389	+	.	ID="RND-1_FAMILY-47";Tend="1369";Tstart="920";shortTE="F";uid="275c24d9-a644-4e33-bf77-0658f737dc76"
CM035051.1	RepeatMasker	DNA	32853963	32854401	1033	+	.	ID="DNA4-2_AP";Tend="769";Tstart="358";shortTE="F";uid="a6775c52-5a62-475d-95fe-583070086e94"
CM035051.1	RepeatMasker	DNA/Ginger-1	88007854	88008451	3040	+	.	ID="RND-6_FAMILY-8358";Tend="2275";Tstart="1726";shortTE="F";uid="5df9e338-86aa-45e1-b13a-b5d618f44dc8"
CM035051.1	RepeatMasker	DNA/Kolobok-E	443196	444059	4835	+	.	ID="RND-6_FAMILY-4559";Tend="2479";Tstart="1641";shortTE="F";uid="7ea6b368-50fd-487d-89f5-a15880e4f3d0"
CM035051.1	RepeatMasker	DNA/hAT-Tip100	39376991	39377527	1966	+	.	ID="DNA8-107_AP";Tend="701";Tstart="170";shortTE="F";uid="899dd94c-a3a3-49f8-b1c2-e349ad649e94"
CM035051.1	RepeatMasker	DNA/Ginger-1	24448172	24448425	1630	+	.	ID="RND-6_FAMILY-6119";Tend="2325";Tstart="2057";shortTE="F";uid="ccaedccb-0e37-4c1c-ac56-3b1dd85b1b2f"
CM035051.1	RepeatMasker	Retroposon?	47517502	47517730	516	+	.	ID="RND-5_FAMILY-1125";Tend="1207";Tstart="999";shortTE="F";uid="cdb43208-2045-4d76-8d88-64cae798a33e"
CM035051.1	RepeatMasker	DNA/hAT-hAT19	22635538	22635709	1274	+	.	ID="RND-6_FAMILY-2638";Tend="2599";Tstart="2422";shortTE="F";uid="f0d59517-4ea4-4925-8cd1-6abc5ced803d"
CM035051.1	RepeatMasker	Unknown	11941736	11942075	1475	+	.	ID="RND-6_FAMILY-11457";Tend="2366";Tstart="2041";shortTE="F";uid="a288384d-d905-4bf7-9ecf-01fe21f27537"
CM035051.1	RepeatMasker	DNA/P	70010717	70011620	4887	+	.	ID="RND-6_FAMILY-11849";Tend="1402";Tstart="512";shortTE="F";uid="2dfdc633-aa91-4241-9f4c-da87d3edb49d"
CM035051.1	RepeatMasker	Unknown	79706266	79707002	591	+	.	ID="RND-1_FAMILY-84";Tend="1991";Tstart="1265";shortTE="F";uid="73bbc492-4df1-40cd-b9fd-c13b04523dc9"
CM035051.1	RepeatMasker	DNA	2278452	2279044	925	+	.	ID="DNA4-2_AP";TEgroup="ctg_1%7CDNA4-2_AP%7C1";Tend="728";Tstart="1";shortTE="F";uid="978ea748-fb47-4314-8881-cef22397ecbe"
CM035051.1	RepeatMasker	Retroposon?	33223789	33225314	9338	+	.	ID="RND-6_FAMILY-1728";Tend="2216";Tstart="293";shortTE="F";uid="5b9c1053-8a9e-4efc-82d1-b23556a98bbe"
CM035051.1	RepeatMasker	DNA/Kolobok-E	46726578	46726997	1692	+	.	ID="RND-1_FAMILY-47";Tend="1371";Tstart="924";shortTE="F";uid="ff3dcc70-c768-4912-bc25-04394ad482ea"
CM035051.1	RepeatMasker	Retroposon?	11565585	11565772	1358	+	.	ID="RND-6_FAMILY-6697";Tend="3379";Tstart="3192";shortTE="F";uid="7e4b1c94-b130-4201-9420-a57305faca87"
CM035051.1	RepeatMasker	Unknown	47924636	47924866	421	+	.	ID="RND-5_FAMILY-3262";Tend="1466";Tstart="1235";shortTE="F";uid="b9ab58b8-ecb4-42a4-821a-4c83d7b1c8fd"
CM035051.1	RepeatMasker	DNA/hAT	76049809	76050219	1184	+	.	ID="RND-5_FAMILY-2264";Tend="7006";Tstart="6598";shortTE="F";uid="5887eae7-2260-435e-81fc-ef1d069ec7db"
CM035051.1	RepeatMasker	Unknown	87328020	87328193	564	+	.	ID="RND-1_FAMILY-195";Tend="2618";Tstart="2438";shortTE="F";uid="23653b22-c2a9-4fa6-a66f-dd44d9ba9626"
CM035051.1	RepeatMasker	DNA/PIF-Harbinger	84075815	84076421	1442	+	.	ID="rnd-6_family-3751";Tend="1739";Tstart="1241";shortTE="F";uid="6c0ff3b0-95b9-4474-ac4a-4477b1924233"
CM035051.1	RepeatMasker	DNA/hAT	73388520	73388776	1354	+	.	ID="RND-5_FAMILY-2264";Tend="6981";Tstart="6733";shortTE="F";uid="6f909d6d-0a60-4568-88a4-b6b38cf4a007"
CM035051.1	RepeatMasker	DNA/Ginger-1	68782248	68782594	1858	+	.	ID="RND-6_FAMILY-6119";Tend="2321";Tstart="1983";shortTE="F";uid="0780013d-9e17-4d27-ab98-563988b64d51"
CM035051.1	RepeatMasker	Retroposon?	10586851	10587140	878	+	.	ID="SINE2-2_AP";Tend="1998";Tstart="1692";shortTE="F";uid="f74cf7cb-da01-40b1-bf88-93cabca4b082"
CM035051.1	RepeatMasker	Unknown	50058746	50059043	727	+	.	ID="RND-5_FAMILY-3262";Tend="1301";Tstart="1125";shortTE="F";uid="2c9c9eb2-8c9a-4cf5-9916-97896f247df3"
CM035051.1	RepeatMasker	DNA/hAT-Charlie	14851977	14852150	652	+	.	ID="DNA8-34_AP";Tend="194";Tstart="19";shortTE="F";uid="1513d340-e4a7-4775-bcd4-9019f2cddf26"
CM035051.1	RepeatMasker	DNA/Ginger-1	12955027	12955892	4000	+	.	ID="RND-6_FAMILY-6119";Tend="1909";Tstart="1070";shortTE="F";uid="33757ced-2d73-4827-95e6-0cf35702c4c3"
CM035051.1	RepeatMasker	DNA	68105946	68106671	1338	+	.	ID="DNA4-2_AP";Tend="766";Tstart="43";shortTE="F";uid="a5d00eb9-ca16-479b-a1d9-4cd4f74209ba"
CM035051.1	RepeatMasker	DNA	68403294	68403455	405	+	.	ID="dna4-2_ap";Tend="166";Tstart="1";shortTE="F";uid="17754e4a-d7db-4025-8ad8-56cded7055f1"
CM035051.1	RepeatMasker	Retroposon?	81759786	81760728	4078	+	.	ID="RND-6_FAMILY-2587";Tend="2315";Tstart="754";shortTE="F";uid="57f09bdf-cb71-4ecc-9a32-09b0f0d96744"
CM035051.1	RepeatMasker	Retroposon?	88154095	88155592	6668	+	.	ID="RND-6_FAMILY-2587";Tend="2223";Tstart="755";shortTE="F";uid="86ebf125-f5f2-4b61-9005-d3733e6f1456"
CM035051.1	RepeatMasker	Retroposon?	48401000	48401187	494	+	.	ID="RND-4_FAMILY-187";Tend="1256";Tstart="1058";shortTE="F";uid="5621e32d-46ac-4c09-ba61-b12e8e3bfc76"
CM035051.1	RepeatMasker	DNA	19937090	19937296	432	+	.	ID="DNA4-2_AP";Tend="769";Tstart="571";shortTE="F";uid="7cadcb84-be42-49be-ac7e-7fc37f83cc85"
CM035051.1	RepeatMasker	DNA/hAT-Tip100	75775111	75775265	610	+	.	ID="DNA8-87_AP";Tend="402";Tstart="251";shortTE="F";uid="f9265131-854b-4e7d-af6a-08ffe928a347"
CM035051.1	RepeatMasker	Unknown	50148982	50149578	4803	+	.	ID="RND-6_FAMILY-27876";Tend="2612";Tstart="2035";shortTE="F";uid="0060ad2e-d43c-47d9-8d77-850d760b23f0"
CM035051.1	RepeatMasker	DNA	54838845	54838994	913	+	.	ID="RND-6_FAMILY-4505";Tend="1800";Tstart="1655";shortTE="F";uid="e32f8587-c04b-431f-9a6e-79790a93186b"
CM035051.1	RepeatMasker	DNA/Kolobok-E	29010982	29011752	1170	+	.	ID="RND-6_FAMILY-4559";Tend="1147";Tstart="460";shortTE="F";uid="5ff54b08-6d2f-4886-b59c-63cb20761673"
CM035051.1	RepeatMasker	DNA/hAT-Charlie	81739537	81739768	761	+	.	ID="DNA8-34_AP";Tend="194";Tstart="1";shortTE="F";uid="fdb02724-f134-4ffd-a0ca-bac5fc0cc00e"
CM035051.1	RepeatMasker	Retroposon?	87399531	87399847	2067	+	.	ID="RND-6_FAMILY-6697";Tend="3379";Tstart="3050";shortTE="F";uid="b87946ad-29db-42fe-ae37-a4bb52fc42ce"
CM035051.1	RepeatMasker	DNA/Ginger-1	57534099	57535124	5613	+	.	ID="RND-6_FAMILY-6119";Tend="1923";Tstart="890";shortTE="F";uid="f913926a-104f-46fd-8d32-2b79526ecc5d"
CM035051.1	RepeatMasker	DNA	81323299	81323932	3869	+	.	ID="DNA4-3_AP";Tend="635";Tstart="3";shortTE="F";uid="4dfee9a1-e7cf-41e5-8e25-a91490e45f59"
CM035051.1	RepeatMasker	Retroposon?	10139726	10140692	835	+	.	ID="RND-6_FAMILY-3982";Tend="1466";Tstart="588";shortTE="F";uid="454666f4-34b4-4188-bf19-f4d32c199f40"
CM035051.1	RepeatMasker	DNA/hAT	28945276	28945480	443	+	.	ID="RND-6_FAMILY-9658";TEgroup="ctg_1%7CRND-6_FAMILY-9658%7C3";Tend="1327";Tstart="954";shortTE="F";uid="c88de13e-2368-41aa-bb6f-03291404a2e3"
CM035051.1	RepeatMasker	DNA/hAT-Tip100	59437306	59437426	556	+	.	ID="DNA8-12_AP";Tend="208";Tstart="88";shortTE="F";uid="b604c9fe-d500-4543-af80-ce2c6676d0f0"
CM035051.1	RepeatMasker	DNA	46365847	46366039	870	+	.	ID="dna4-2_ap";Tend="192";Tstart="2";shortTE="F";uid="b6767f79-8bcd-47a0-aa7a-64901c6d6ca2"
CM035051.1	RepeatMasker	Retroposon?	8044036	8044255	820	+	.	ID="RND-4_FAMILY-187";Tend="1628";Tstart="1427";shortTE="F";uid="f84a13a6-8925-4429-91e2-f5da585db1ab"
CM035051.1	RepeatMasker	LTR/Gypsy	33114940	33115988	8846	+	.	ID="RND-1_FAMILY-100";Tend="1620";Tstart="577";shortTE="F";uid="7414218f-ce4e-4653-9e95-bf6ddd8a9992"
CM035051.1	RepeatMasker	DNA/Ginger-1	82303990	82304119	721	+	.	ID="RND-6_FAMILY-6119";Tend="2284";Tstart="2158";shortTE="F";uid="fa67f763-c8c5-4344-a29d-20c065dda1f2"
CM035051.1	RepeatMasker	DNA	38189199	38189320	521	+	.	ID="RND-6_FAMILY-5737";Tend="1014";Tstart="899";shortTE="F";uid="5d2af970-d620-4ee7-8642-2a46ce794025"
CM035051.1	RepeatMasker	Unknown	67337435	67337810	1147	+	.	ID="RND-6_FAMILY-18691";Tend="1079";Tstart="740";shortTE="F";uid="3b23fc49-d5bf-4eff-8a96-008c5e7cb66a"
CM035051.1	RepeatMasker	DNA/Ginger-2	62765694	62765829	943	+	.	ID="GINGER2-N1_AP";Tend="1530";Tstart="1400";shortTE="F";uid="e75cafd9-5632-4bce-9129-fe65f02618c4"
CM035051.1	RepeatMasker	DNA	8026804	8026923	508	+	.	ID="ttaa2c_ap";Tend="327";Tstart="199";shortTE="F";uid="e133c717-964e-40ed-af25-8a228cd3e41e"
CM035051.1	RepeatMasker	Retroposon?	70648893	70649227	655	+	.	ID="RND-4_FAMILY-187";Tend="1221";Tstart="877";shortTE="F";uid="86c83b7f-5fc0-4a7d-8b5e-a6fb5a174734"
CM035051.1	RepeatMasker	Unknown	53417354	53417862	2708	+	.	ID="RND-1_FAMILY-53";TEgroup="ctg_1%7CRND-1_FAMILY-53%7C8";Tend="1869";Tstart="924";shortTE="F";uid="6e930474-2806-4db5-af3c-2dfa936afead"
CM035051.1	RepeatMasker	Retroposon?	58791072	58791815	1392	+	.	ID="RND-6_FAMILY-2587";TEgroup="ctg_1%7CRND-6_FAMILY-2587%7C12";Tend="2150";Tstart="754";shortTE="F";uid="51158eaa-2dbb-4432-b87e-c4d463f473b8"
CM035051.1	RepeatMasker	DNA	40902992	40903405	838	+	.	ID="DNA4-3_AP";Tend="529";Tstart="164";shortTE="F";uid="1c5eeac7-b349-4113-9b80-197987a3eee3"
CM035051.1	RepeatMasker	DNA/hAT-Blackjack	51917561	51917664	445	+	.	ID="HAT-4_PBA";Tend="819";Tstart="714";shortTE="F";uid="9d1c6d0c-80ad-4000-b5d5-09ada42597a0"
CM035051.1	RepeatMasker	RC/Helitron	54905215	54907997	25039	+	.	ID="RND-1_FAMILY-86";Tend="3619";Tstart="837";shortTE="F";uid="efc8c60a-3696-4035-8d39-57a2e6ac1634"
CM035051.1	RepeatMasker	RC/Helitron	80667615	80668003	1802	+	.	ID="RND-1_FAMILY-112";Tend="2660";Tstart="2260";shortTE="F";uid="62285bd5-55c5-4f9e-8587-72aa2f6b9319"
CM035051.1	RepeatMasker	Retroposon?	7967874	7968430	1221	+	.	ID="RND-4_FAMILY-187";Tend="1644";Tstart="1087";shortTE="F";uid="8f174043-edf4-4cba-bd08-7b6d979c120f"
CM035051.1	RepeatMasker	DNA	71456279	71456491	410	+	.	ID="DNA4-3_AP";Tend="507";Tstart="261";shortTE="F";uid="1ab96eb1-dcc5-4360-9e4e-6292ad432e90"
CM035051.1	RepeatMasker	DNA	6870092	6870287	449	+	.	ID="dna4-2_ap";Tend="186";Tstart="2";shortTE="F";uid="ffdae364-cc0d-49db-aa49-b1fcd672b938"
CM035051.1	RepeatMasker	DNA/Ginger-1	22016374	22016705	1724	+	.	ID="RND-6_FAMILY-6119";Tend="1923";Tstart="1589";shortTE="F";uid="658dffee-8d62-4f66-8d4b-d010367742a6"
CM035051.1	RepeatMasker	DNA/hAT-hAT19	84231893	84232001	713	+	.	ID="DNA8-73_AP";Tend="615";Tstart="507";shortTE="F";uid="122b16bc-e945-41b6-8cf2-e541a3a5c303"
CM035051.1	RepeatMasker	Retroposon?	8283130	8284793	863	+	.	ID="SINE2-1_AP";Tend="1770";Tstart="81";shortTE="F";uid="9515cfa6-c8f2-4598-8ec8-39acb97964c5"
CM035051.1	RepeatMasker	DNA/Kolobok-E	27545077	27545447	457	+	.	ID="KOLOBOKE-4_AP";Tend="2917";Tstart="2524";shortTE="F";uid="acd0eee5-4224-4c2c-89f5-aed5d3d54d95"
CM035051.1	RepeatMasker	Retroposon?	46815215	46815325	683	+	.	ID="RND-6_FAMILY-8832";Tend="1951";Tstart="1844";shortTE="F";uid="3117086f-a68e-4d80-b6e6-7a1d57ba2c54"
CM035051.1	RepeatMasker	DNA	433413	433670	496	+	.	ID="dna4-2_ap";TEgroup="ctg_1%7Cdna4-2_ap%7C1";Tend="769";Tstart="1";shortTE="F";uid="005702e5-95e1-4653-9e33-3fb46dba384b"
CM035051.1	RepeatMasker	DNA/MULE-MuDR	21006610	21006732	576	+	.	ID="DNA8-28B_AP";Tend="588";Tstart="467";shortTE="F";uid="a443fdde-3515-4ee7-8df7-4d19759a8982"
CM035051.1	RepeatMasker	Retroposon?	640048	640762	1332	+	.	ID="RND-4_FAMILY-187";Tend="1344";Tstart="589";shortTE="F";uid="d723034b-c0a6-453f-af7d-5981f3e82ec6"
CM035051.1	RepeatMasker	DNA	19120193	19120609	2134	+	.	ID="TTAA18_AP";Tend="560";Tstart="142";shortTE="F";uid="29061823-9aa0-4d8b-8421-8fe33008e3ee"
CM035051.1	RepeatMasker	Retroposon?	86968371	86968699	2369	+	.	ID="RND-6_FAMILY-6697";Tend="3379";Tstart="3048";shortTE="F";uid="d07e312a-933a-42ab-8a1c-67cdc7d3762b"
CM035051.1	RepeatMasker	Retroposon?	30025611	30025796	600	+	.	ID="RND-5_FAMILY-4035";Tend="3431";Tstart="3241";shortTE="F";uid="c4a1e969-17eb-41c4-9677-aa444acbf63c"
CM035051.1	RepeatMasker	Retroposon?	22518351	22518696	3713	+	.	ID="RND-6_FAMILY-1728";Tend="1909";Tstart="942";shortTE="F";uid="c3269bba-6a67-4b91-bfa8-b7b341779832"
CM035051.1	RepeatMasker	DNA/TcMar-m44	94224	94371	675	+	.	ID="dnax-3b_ap";Tend="138";Tstart="1";shortTE="F";uid="0b0dc773-9365-4ae1-8c4a-bba8d64a8f07"
CM035051.1	RepeatMasker	DNA/Ginger-1	4803003	4804710	7658	+	.	ID="RND-6_FAMILY-6119";Tend="2325";Tstart="707";shortTE="F";uid="5340c12e-0011-4f9c-9423-4d325e3876a9"
CM035051.1	RepeatMasker	Retroposon?	15118974	15120464	6511	+	.	ID="RND-6_FAMILY-2587";Tend="2216";Tstart="757";shortTE="F";uid="2f43592c-5221-49de-a9a2-fb1db0c14405"
CM035051.1	RepeatMasker	Unknown	63301641	63301885	1596	+	.	ID="RND-6_FAMILY-571";Tend="1040";Tstart="794";shortTE="F";uid="a8f0bf22-8f5f-40b2-9c0e-6d3bba95e4b0"
CM035051.1	RepeatMasker	Retroposon?	122774	122980	1361	+	.	ID="RND-6_FAMILY-1728";Tend="2316";Tstart="1801";shortTE="F";uid="36cfb057-39d3-4265-a6a8-8f461502d729"
CM035051.1	RepeatMasker	DNA	68580691	68581008	977	+	.	ID="DNA4-2_AP";Tend="769";Tstart="459";shortTE="F";uid="c7f3fa7e-3c3b-4df7-b00c-cdf1ea202c13"
CM035051.1	RepeatMasker	LTR/Gypsy	49629617	49630046	5825	+	.	ID="RND-5_FAMILY-8081";Tend="1504";Tstart="1079";shortTE="F";uid="4f121d57-04bf-40ea-8aed-e84325088ad6"
CM035051.1	RepeatMasker	DNA	31086180	31086374	584	+	.	ID="dna4-2_ap";Tend="185";Tstart="3";shortTE="F";uid="f4926d66-9611-4cd5-9c56-ca4970833163"
CM035051.1	RepeatMasker	Unknown	50950104	50950402	2088	+	.	ID="RND-1_FAMILY-81";Tend="1510";Tstart="1212";shortTE="F";uid="d57b7ed6-cfbc-43cf-accb-8753a75239cb"
CM035051.1	RepeatMasker	DNA/hAT-hAT19	85300752	85300933	1021	+	.	ID="RND-6_FAMILY-2638";Tend="1029";Tstart="839";shortTE="F";uid="be242ef1-404f-4149-9a5d-25fe7c6dc03f"
CM035051.1	RepeatMasker	DNA/Ginger-1	69046193	69046323	472	+	.	ID="RND-6_FAMILY-6119";Tend="847";Tstart="710";shortTE="F";uid="9a02b93c-b7f7-4544-ace6-37026387439c"
CM035051.1	RepeatMasker	DNA	57197580	57197790	680	+	.	ID="DNA4-2_AP";Tend="769";Tstart="568";shortTE="F";uid="5454c66a-d917-4f68-a7c1-415f7e6ebdd6"
CM035051.1	RepeatMasker	DNA/hAT-hAT19	8450835	8452056	5054	+	.	ID="RND-6_FAMILY-4714";Tend="2160";Tstart="980";shortTE="F";uid="9cbe609a-30a1-4b23-b4e1-43124f8531ae"
CM035051.1	RepeatMasker	RC/Helitron	89329633	89334175	36997	+	.	ID="RND-6_FAMILY-1190";Tend="4310";Tstart="1";shortTE="F";uid="541120ee-9630-4e99-919c-69ebc71732ac"
CM035051.1	RepeatMasker	Unknown	19361908	19362115	822	+	.	ID="RND-1_FAMILY-138";Tend="1102";Tstart="905";shortTE="F";uid="3a692cbc-3622-4a67-8675-e06bd6ae10f2"
CM035051.1	RepeatMasker	DNA/hAT-Charlie	51737372	51737704	1867	+	.	ID="RND-5_FAMILY-1561";Tend="1362";Tstart="1022";shortTE="F";uid="f1808a6b-b0e2-45da-babb-ffb13cf5d6e3"
CM035051.1	RepeatMasker	DNA/Ginger-1	13797481	13797934	2677	+	.	ID="RND-6_FAMILY-6119";Tend="1207";Tstart="754";shortTE="F";uid="ba002ca0-9dcd-47b9-bc60-1a67cba6bc4a"
CM035051.1	RepeatMasker	Unknown	58723018	58723738	4137	+	.	ID="RND-1_FAMILY-30";Tend="1929";Tstart="1254";shortTE="F";uid="281402b0-2c4c-4713-8949-98e6b00204ca"
CM035051.1	RepeatMasker	Retroposon?	73286544	73287385	3201	+	.	ID="RND-6_FAMILY-2587";Tend="2316";Tstart="749";shortTE="F";uid="218192a3-69d6-4a6c-9efb-419a05841b2d"
CM035051.1	RepeatMasker	DNA/hAT-Charlie	84983780	84984031	847	+	.	ID="RND-1_FAMILY-78";Tend="1198";Tstart="956";shortTE="F";uid="884ef6c5-687b-4463-b666-7ed2c18598ec"
CM035051.1	RepeatMasker	Unknown	32231843	32232049	442	+	.	ID="RND-1_FAMILY-51";Tend="1371";Tstart="1172";shortTE="F";uid="76f7cd7c-3bbc-4387-9c0e-50f96822d1d1"
CM035051.1	RepeatMasker	Unknown	68365236	68365628	3238	+	.	ID="RND-1_FAMILY-73";Tend="1388";Tstart="992";shortTE="F";uid="a08440be-bc79-4b06-bb58-32093d28c91a"
CM035051.1	RepeatMasker	DNA/MULE-MuDR	62210712	62210819	587	+	.	ID="RND-6_FAMILY-13723";Tend="879";Tstart="785";shortTE="F";uid="973d84a2-73eb-492d-bacf-76bebc7192a6"
CM035051.1	RepeatMasker	DNA	1127310	1128018	1553	+	.	ID="DNA4-2_AP";Tend="719";Tstart="1";shortTE="F";uid="6beec431-fe8d-4f76-8f05-69777e5766d5"
CM035051.1	RepeatMasker	Retroposon?	63122071	63122384	465	+	.	ID="RND-4_FAMILY-187";Tend="1678";Tstart="1386";shortTE="F";uid="2df6e806-c397-4f0d-8d96-9823702a325f"
CM035051.1	RepeatMasker	DNA	57220968	57221132	707	+	.	ID="dna4-2_ap";Tend="769";Tstart="608";shortTE="F";uid="1c4d7e81-1a21-47c2-b16e-3c003c9c29d7"
CM035051.1	RepeatMasker	DNA	69277809	69278004	1176	+	.	ID="TTAA3_AP";Tend="418";Tstart="233";shortTE="F";uid="80741143-d800-45f0-ab4a-520917b5da82"
CM035051.1	RepeatMasker	Retroposon?	22703237	22703482	745	+	.	ID="RND-4_FAMILY-187";Tend="1236";Tstart="995";shortTE="F";uid="f931fda5-e2b5-4c84-abe2-388787c6bf21"
CM035051.1	RepeatMasker	RC/Helitron	29963425	29963715	1392	+	.	ID="RND-5_FAMILY-9493";Tend="1103";Tstart="815";shortTE="F";uid="be010f78-eafe-4de2-bed3-b3b4a20b609a"
CM035051.1	RepeatMasker	Retroposon?	87457003	87457787	6484	+	.	ID="RND-6_FAMILY-1728";Tend="2316";Tstart="713";shortTE="F";uid="b70d8136-a644-4f3a-ab6e-99b4bd85a6d5"
CM035051.1	RepeatMasker	DNA	8975524	8976251	803	+	.	ID="DNA4-2_AP";Tend="727";Tstart="4";shortTE="F";uid="e39b243b-05ff-48c6-8b18-e3b39bb857fd"
CM035051.1	RepeatMasker	DNA	63409072	63409338	536	+	.	ID="dna4-1_ap";Tend="798";Tstart="491";shortTE="F";uid="c1e6e7b7-9ea3-4a30-8021-674ffba532b3"
CM035051.1	RepeatMasker	DNA	7406146	7406704	3256	+	.	ID="RND-6_FAMILY-326";Tend="1566";Tstart="987";shortTE="F";uid="a161c966-a726-435d-ab7a-e5cbfda7bab1"
CM035051.1	RepeatMasker	Retroposon?	25652012	25652925	2170	+	.	ID="RND-4_FAMILY-187";Tend="1587";Tstart="636";shortTE="F";uid="c2f3f6e8-8a13-4c46-8c0c-7352cb24b0e7"
CM035051.1	RepeatMasker	DNA	86039540	86039715	457	+	.	ID="TTAA4B_AP";TEgroup="ctg_1%7CTTAA4B_AP%7C5";Tend="299";Tstart="114";shortTE="F";uid="69dde5e4-2482-417c-a701-fab46c6e8282"
CM035051.1	RepeatMasker	Retroposon?	89400959	89401067	599	+	.	ID="RND-6_FAMILY-2587";Tend="905";Tstart="805";shortTE="F";uid="aa9533ad-97c3-4107-afdd-ae945f819e24"
CM035051.1	RepeatMasker	Retroposon?	9266471	9266779	852	+	.	ID="RND-4_FAMILY-187";Tend="1455";Tstart="1151";shortTE="F";uid="d6cf3472-a5b0-49ad-bb63-5f90ef807a95"
CM035051.1	RepeatMasker	DNA/Ginger-1	13829978	13830334	1975	+	.	ID="RND-6_FAMILY-6119";Tend="1836";Tstart="1484";shortTE="F";uid="4968e293-d470-4d63-ab25-eb2a84c50e09"
CM035051.1	RepeatMasker	Unknown	10059771	10060440	3915	+	.	ID="RND-6_FAMILY-5232";Tend="1909";Tstart="639";shortTE="F";uid="8d1cfba3-4a1c-4b1e-be17-4c2a2f2ad110"
CM035051.1	RepeatMasker	DNA/hAT-Tip100	20616505	20616706	574	+	.	ID="RND-6_FAMILY-4636";Tend="1125";Tstart="947";shortTE="F";uid="a182ed6a-78ff-49c9-b15e-79a0e931a715"
CM035051.1	RepeatMasker	Unknown	88980936	88981309	1441	+	.	ID="RND-1_FAMILY-90";Tend="1422";Tstart="983";shortTE="F";uid="c6eb26e5-2c18-4635-a419-3abdc259db11"
CM035051.1	RepeatMasker	DNA	66894543	66894742	542	+	.	ID="ttaa2c_ap";Tend="328";Tstart="134";shortTE="F";uid="5e8fa767-6f37-40be-b8e7-6923e23e5a8c"
CM035051.1	RepeatMasker	Unknown	12229836	12230397	3257	+	.	ID="RND-6_FAMILY-728";Tend="1520";Tstart="952";shortTE="F";uid="79721e7e-6e15-4877-a476-455e553b6a56"
CM035051.1	RepeatMasker	DNA/MULE-MuDR	53464495	53465290	4440	+	.	ID="RND-6_FAMILY-1736";Tend="1057";Tstart="295";shortTE="F";uid="9ef53559-9285-4406-bc92-932425947da0"
CM035051.1	RepeatMasker	DNA/Ginger-1	4750372	4750683	1309	+	.	ID="RND-6_FAMILY-6119";Tend="1606";Tstart="1279";shortTE="F";uid="e48a302a-3552-4a3c-a1f9-96692b1cf512"
CM035051.1	RepeatMasker	Retroposon?	47298496	47298762	1056	+	.	ID="RND-6_FAMILY-6697";Tend="3266";Tstart="3012";shortTE="F";uid="bbc6b853-c3b2-4512-80e3-b6a0ccefb3c2"
CM035051.1	RepeatMasker	DNA	54736306	54736409	406	+	.	ID="RND-5_FAMILY-1448";Tend="959";Tstart="856";shortTE="F";uid="c8afec17-4fbd-43a3-a8bf-5c75d48eae9a"
CM035051.1	RepeatMasker	Retroposon?	73518785	73519041	644	+	.	ID="RND-6_FAMILY-1728";Tend="657";Tstart="388";shortTE="F";uid="b5b375f1-60c3-4c16-ad87-95654498af1a"
CM035051.1	RepeatMasker	DNA/hAT-Tip100	5078487	5078609	404	+	.	ID="DNA8-113_AP";Tend="176";Tstart="39";shortTE="F";uid="28799772-5725-48ad-a316-63a9475ad839"
CM035051.1	RepeatMasker	Retroposon?	37578048	37578359	488	+	.	ID="SINE2-1_AP";Tend="815";Tstart="500";shortTE="F";uid="ff47ff7f-8af6-44cc-9f5a-965cb4e8d540"
CM035051.1	RepeatMasker	DNA/Sola-1	42026917	42027021	480	+	.	ID="RND-5_FAMILY-702";Tend="1095";Tstart="967";shortTE="F";uid="231c9087-73c6-45d9-9cfe-e91ab77063c7"
CM035051.1	RepeatMasker	Retroposon?	54106450	54106599	893	+	.	ID="RND-4_FAMILY-187";Tend="1637";Tstart="1488";shortTE="F";uid="f6a7fcdb-b55e-4b66-b4b0-138e5e6f8637"
CM035051.1	RepeatMasker	Unknown	38622252	38622474	1252	+	.	ID="RND-6_FAMILY-5452";Tend="2058";Tstart="1835";shortTE="F";uid="6c3841ed-7b62-4fa4-a158-c57249d763cc"
CM035051.1	RepeatMasker	Retroposon?	25735947	25736373	549	+	.	ID="RND-6_FAMILY-2587";Tend="1200";Tstart="755";shortTE="F";uid="4688f973-2879-4e44-ac2b-bfb428ea67a5"
CM035051.1	RepeatMasker	DNA/Kolobok-E	47074255	47074650	3187	+	.	ID="RND-1_FAMILY-47";Tend="1317";Tstart="922";shortTE="F";uid="25d63839-42fc-4a2e-9501-fddbefa79e33"
CM035051.1	RepeatMasker	DNA/Kolobok-E	33522892	33523029	790	+	.	ID="koloboke-2_ap";Tend="8198";Tstart="8083";shortTE="F";uid="38d70d7d-d608-4f75-87a0-034719ab708d"
CM035051.1	RepeatMasker	Retroposon?	71451344	71451592	632	+	.	ID="SINE2-2_AP";Tend="376";Tstart="130";shortTE="F";uid="057c5c28-7469-4a35-80d7-7f0c7ff97cad"
CM035051.1	RepeatMasker	DNA	87618568	87618866	1166	+	.	ID="TTAA8_AP";Tend="309";Tstart="1";shortTE="F";uid="f1385526-b94d-4ec1-be30-8317f8401544"
CM035051.1	RepeatMasker	RC/Helitron	70646823	70647225	2557	+	.	ID="RND-5_FAMILY-5339";Tend="2727";Tstart="2326";shortTE="F";uid="510c0e49-4193-49bd-ad39-1c1284bf937c"
CM035051.1	RepeatMasker	DNA	67884012	67884222	453	+	.	ID="DNA4-3_AP";Tend="625";Tstart="407";shortTE="F";uid="8c79034d-5b82-4313-982d-3691838f7b07"
CM035051.1	RepeatMasker	DNA	65701410	65701619	988	+	.	ID="ttaa4c_ap";Tend="420";Tstart="216";shortTE="F";uid="71b011f1-db74-4c74-ace0-e55b1c9a1ff8"
CM035051.1	RepeatMasker	LTR/Pao	35832040	35833624	2043	+	.	ID="RND-6_FAMILY-11904";Tend="5101";Tstart="3517";shortTE="F";uid="a8ddfe31-4587-435b-bad9-4f5fb0a9dbcd"
CM035051.1	RepeatMasker	RC/Helitron	44340607	44340939	1733	+	.	ID="RND-1_FAMILY-5";Tend="2844";Tstart="2484";shortTE="F";uid="198e97c7-65ad-4e33-8495-da7924b97030"
CM035051.1	RepeatMasker	Retroposon?	14007750	14008816	699	+	.	ID="RND-4_FAMILY-187";Tend="1579";Tstart="705";shortTE="F";uid="437c3bf7-5c35-4d20-b0f3-a12a897b3a00"
CM035051.1	RepeatMasker	DNA/hAT-hAT19	1675616	1676376	4572	+	.	ID="RND-6_FAMILY-6083";Tend="1703";Tstart="1012";shortTE="F";uid="e21d5597-e221-441b-adf3-6e0bd2e91633"
CM035051.1	RepeatMasker	DNA	58089295	58089588	544	+	.	ID="DNA4-3_AP";Tend="419";Tstart="148";shortTE="F";uid="17df1710-2b5b-4f7e-bf45-e7631f23c33c"
CM035051.1	RepeatMasker	DNA/Sola-1	87612487	87613167	3600	+	.	ID="RND-5_FAMILY-702";Tend="1620";Tstart="940";shortTE="F";uid="5e60ed60-c376-4e4a-985e-774cf104d4d4"
CM035051.1	RepeatMasker	Retroposon?	86642302	86642480	435	+	.	ID="RND-4_FAMILY-187";Tend="1290";Tstart="1123";shortTE="F";uid="e98d9528-9d41-49a1-bd7a-7c1d3d584757"
CM035051.1	RepeatMasker	Unknown	44412029	44412408	2494	+	.	ID="RND-6_FAMILY-6866";Tend="1536";Tstart="1098";shortTE="F";uid="8e8a7dc2-662e-4b0e-b19c-e2594f905593"
CM035051.1	RepeatMasker	Retroposon?	81409141	81410221	2875	+	.	ID="RND-4_FAMILY-187";Tend="1649";Tstart="572";shortTE="F";uid="46781ec7-8009-4252-8800-8df04490fa11"
CM035051.1	RepeatMasker	DNA/hAT-Tip100	55556714	55556839	857	+	.	ID="RND-1_FAMILY-198";Tend="1980";Tstart="1860";shortTE="F";uid="c6977af4-06e2-40b5-b4a1-253a874703ad"
CM035051.1	RepeatMasker	DNA/hAT-Charlie	81614466	81614821	2558	+	.	ID="RND-1_FAMILY-203";Tend="1243";Tstart="907";shortTE="F";uid="be823cd1-497f-486f-801d-bb9fd11813fb"
CM035051.1	RepeatMasker	Retroposon?	163901	164237	732	+	.	ID="RND-4_FAMILY-187";Tend="1614";Tstart="1298";shortTE="F";uid="a06a7343-f240-46d5-89a2-00ad88026c81"
CM035051.1	RepeatMasker	DNA/hAT	31234916	31235108	1158	+	.	ID="RND-5_FAMILY-2264";Tend="3275";Tstart="3080";shortTE="F";uid="09f58db8-3d06-47e1-b400-446de374b66b"
CM035051.1	RepeatMasker	Retroposon?	13824016	13825179	461	+	.	ID="RND-5_FAMILY-4035";TEgroup="ctg_1%7CRND-5_FAMILY-4035%7C1";Tend="3426";Tstart="38";shortTE="F";uid="f2a070ae-2a71-449a-bf23-4622efb3a9e1"
CM035051.1	RepeatMasker	LINE/R1	21636168	21636278	543	+	.	ID="SART-5_API";Tend="4405";Tstart="4314";shortTE="F";uid="6be89c92-2bbe-4e6c-a4f4-04c1f9eb3595"
CM035051.1	RepeatMasker	Retroposon?	1257267	1258466	538	+	.	ID="SINE2-1_AP";Tend="1768";Tstart="503";shortTE="F";uid="99c36581-046c-4cb4-a6cf-cfff0327ff40"
CM035051.1	RepeatMasker	DNA/hAT-Tip100	46317731	46318231	1437	+	.	ID="RND-6_FAMILY-12274";Tend="1495";Tstart="1020";shortTE="F";uid="b4f39157-32dd-4b5d-8828-f6e1edb398e5"
CM035051.1	RepeatMasker	Unknown	72514316	72514526	615	+	.	ID="RND-6_FAMILY-1718";Tend="1349";Tstart="1138";shortTE="F";uid="ad001814-50fc-4916-a771-103483990e26"
[truncated: 74,143 more rows]
