# Supplementary material for: Transposon accumulation at xenobiotic gene family loci in aphids
Source: Genome Res. 2023 Oct;33(10):1718–33. doi: 10.1101/gr.277820.123 (PMC10691553; doi:10.1101/gr.277820.123)
Supplement: Supplement 13 [file Supplemental_File_S2.tar.gz › Supplemental_File_S2/maconellicoccusHirsutus_GCA_900064465.1.filteredRepeats.gff]

FIZS01000001.1	RepeatMasker	DNA	1	379	803	+	.	ID="rnd-1_family-4";Tend="1507";Tstart="1122";shortTE="F";uid="f9e704e9-4a77-45a8-9353-b8673718c692"
FIZS01000010.1	RepeatMasker	Unknown	1	320	2676	+	.	ID="RND-5_FAMILY-2731";Tend="1548";Tstart="1229";shortTE="F";uid="66dae979-89f6-44f4-82ad-4ff2bceb7ad0"
FIZS01000100.1	RepeatMasker	DNA/CMC-EnSpm	13861	14701	4440	+	.	ID="RND-1_FAMILY-2";Tend="1810";Tstart="866";shortTE="F";uid="30c0e149-99ab-4266-9b67-7b519ca235df"
FIZS01000100.1	RepeatMasker	Unknown	19186	19370	1323	+	.	ID="RND-1_FAMILY-105";Tend="1324";Tstart="1140";shortTE="F";uid="1af039ff-02e7-468e-8e47-4a4258e8e0dc"
FIZS01000100.1	RepeatMasker	DNA/Academ-1	3967	5153	3059	+	.	ID="RND-5_FAMILY-493";Tend="1596";Tstart="389";shortTE="F";uid="8d63be40-b6c0-4be9-8978-8ef7546ac50b"
FIZS01000100.1	RepeatMasker	DNA/hAT-Tip100	10976	11337	2594	+	.	ID="RND-5_FAMILY-11594";Tend="1320";Tstart="934";shortTE="F";uid="eb903ddf-f3a9-4ce2-95e8-1c71efd03fd7"
FIZS01000100.1	RepeatMasker	DNA/Academ-1	43507	44496	8273	+	.	ID="RND-1_FAMILY-60";Tend="1726";Tstart="736";shortTE="F";uid="b73111e3-0966-4649-ad30-67731395cc89"
FIZS01000100.1	RepeatMasker	Unknown	17895	19184	4471	+	.	ID="RND-1_FAMILY-183";Tend="1619";Tstart="572";shortTE="F";uid="db2759a2-7f93-4cd0-9469-dad2e0d814ec"
FIZS01000100.1	RepeatMasker	DNA/Academ-1	37610	38737	2748	+	.	ID="rnd-1_family-60";Tend="1586";Tstart="384";shortTE="F";uid="4935c1f6-2804-4b1e-888b-a0db7930b128"
FIZS01000100.1	RepeatMasker	Unknown	27096	27342	1515	+	.	ID="RND-1_FAMILY-81";Tend="1067";Tstart="823";shortTE="F";uid="ace687d7-1ddb-4a22-a084-2abf1c13448e"
FIZS01000100.1	RepeatMasker	Unknown	3839	3960	818	+	.	ID="RND-1_FAMILY-81";Tend="944";Tstart="823";shortTE="F";uid="dafe5e29-9c6f-40ba-8c4e-c2ba0d2c2ae8"
FIZS01000100.1	RepeatMasker	DNA/Academ-1	11526	12143	2649	+	.	ID="RND-1_FAMILY-15";Tend="1789";Tstart="1163";shortTE="F";uid="3ba66a0e-a441-4217-8e5d-d6a8cd4657d0"
FIZS01000100.1	RepeatMasker	Unknown	17695	17897	1457	+	.	ID="RND-1_FAMILY-105";Tend="1017";Tstart="810";shortTE="F";uid="5609b109-5d04-4d5c-823f-da860a5035e0"
FIZS01000100.1	RepeatMasker	Unknown	14702	15050	4372	+	.	ID="RND-1_FAMILY-13";Tend="1823";Tstart="729";shortTE="F";uid="84963717-af44-4d24-a687-c9684bda9a09"
FIZS01000100.1	RepeatMasker	DNA/hAT-Tip100	3385	3826	2194	-	.	ID="RND-1_FAMILY-241";Tend="1401";Tstart="956";shortTE="F";uid="bfd32019-8ff6-44b9-a20b-7eafbde212c2"
FIZS01000100.1	RepeatMasker	Unknown	9142	9524	2712	-	.	ID="RND-5_FAMILY-3054";Tend="1170";Tstart="778";shortTE="F";uid="b192e974-8aee-416e-bd5b-d19cfa2d5bca"
FIZS01000100.1	RepeatMasker	Unknown	8906	9115	1242	-	.	ID="RND-4_FAMILY-20";Tend="1590";Tstart="1371";shortTE="F";uid="071e8aab-be53-44a4-8b03-6e415ede43bd"
FIZS01000100.1	RepeatMasker	Unknown	30576	30864	1072	-	.	ID="RND-5_FAMILY-876";Tend="983";Tstart="692";shortTE="F";uid="506639aa-7132-4907-9a9f-a599e72773a4"
FIZS01000100.1	RepeatMasker	DNA/Academ-1	11354	12133	2717	-	.	ID="rnd-5_family-493";Tend="1688";Tstart="393";shortTE="F";uid="b91df4be-417f-47e9-a4c9-85950f6600d8"
FIZS01000100.1	RepeatMasker	LTR/Gypsy	34518	34687	444	-	.	ID="GYPSY61-I_AG";Tend="4385";Tstart="4213";shortTE="F";uid="2585585d-757d-4ce0-8621-09ceaf697eec"
FIZS01000100.1	RepeatMasker	Unknown	8030	8245	638	-	.	ID="RND-1_FAMILY-76";Tend="1224";Tstart="1001";shortTE="F";uid="5e5228df-ce1d-4f3f-a2da-9412a6f2510a"
FIZS01000100.1	RepeatMasker	Unknown	27331	27464	505	-	.	ID="RND-5_FAMILY-3656";Tend="1094";Tstart="924";shortTE="F";uid="65cd0ec8-d4c6-4014-b427-cb76de79bdea"
FIZS01000100.1	RepeatMasker	Unknown	35398	35695	1874	-	.	ID="RND-1_FAMILY-94";Tend="1181";Tstart="888";shortTE="F";uid="64931f2b-135a-4d86-840d-1a38d9fb5796"
FIZS01000100.1	RepeatMasker	Unknown	26940	27059	682	-	.	ID="RND-5_FAMILY-3656";Tend="1331";Tstart="1193";shortTE="F";uid="9bd5f27b-d62c-4114-bff3-df385388c984"
FIZS01000100.1	RepeatMasker	DNA/hAT-Tip100	43081	43511	3418	-	.	ID="RND-1_FAMILY-240";Tend="1610";Tstart="1178";shortTE="F";uid="50f09fae-8db8-409c-b879-6e194945268e"
FIZS01000100.1	RepeatMasker	Unknown	29837	29975	774	-	.	ID="RND-1_FAMILY-254";Tend="1516";Tstart="1378";shortTE="F";uid="8586ff6f-68b8-402c-8b23-39328c2b434c"
FIZS01000100.1	RepeatMasker	Unknown	34266	34522	1194	-	.	ID="RND-1_FAMILY-13";Tend="1851";Tstart="1439";shortTE="F";uid="16464880-01cd-4c77-bcca-325541978831"
FIZS01000100.1	RepeatMasker	DNA/Academ-1	4398	5383	4550	-	.	ID="rnd-1_family-60";Tend="1638";Tstart="470";shortTE="F";uid="6daf29b7-bb1d-47a0-9ce5-cd77b287c055"
FIZS01000100.1	RepeatMasker	DNA/hAT-Tip100	44495	44725	1969	-	.	ID="RND-1_FAMILY-240";Tend="1181";Tstart="952";shortTE="F";uid="2901b543-f6f6-4e8b-93c2-f5dc40b57ae3"
FIZS01000100.1	RepeatMasker	Unknown	24785	25553	5850	-	.	ID="RND-1_FAMILY-14";Tend="1838";Tstart="967";shortTE="F";uid="d3039455-fa59-4a26-94c3-f851ce7d5608"
FIZS01000100.1	RepeatMasker	Unknown	28284	28601	1284	-	.	ID="RND-5_FAMILY-8303";Tend="1328";Tstart="929";shortTE="F";uid="9019b34e-30a7-429b-8735-34e855f820dc"
FIZS01000100.1	RepeatMasker	DNA/CMC-EnSpm	35693	36171	2706	-	.	ID="RND-1_FAMILY-2";Tend="1384";Tstart="844";shortTE="F";uid="77b021f0-53d7-4f32-810a-bf7e1f147247"
FIZS01000100.1	RepeatMasker	Unknown	7626	8013	613	-	.	ID="RND-1_FAMILY-76";TEgroup="ctg_100%7CRND-1_FAMILY-76%7C1";Tend="1224";Tstart="1028";shortTE="F";uid="9376485c-98f8-40e1-9829-f766c829d65d"
FIZS01010001.1	RepeatMasker	Unknown	8040	8774	1115	+	.	ID="RND-4_FAMILY-401";TEgroup="ctg_10001%7CRND-4_FAMILY-401%7C1";Tend="1314";Tstart="953";shortTE="F";uid="6bbb7cf0-9d2d-4330-ab56-0dfa3a572644"
FIZS01010001.1	RepeatMasker	Unknown	6437	7253	1912	+	.	ID="RND-1_FAMILY-214";TEgroup="ctg_10001%7CRND-1_FAMILY-214%7C1";Tend="1468";Tstart="1039";shortTE="F";uid="ed985ba0-d2a5-4033-8ca3-fbe9518dc304"
FIZS01010001.1	RepeatMasker	Unknown	68	484	2105	-	.	ID="RND-2_FAMILY-22";Tend="1270";Tstart="884";shortTE="F";uid="0d5ecc54-16a7-41d1-a2f0-6d7b2c60fdd3"
FIZS01010001.1	RepeatMasker	Unknown	14623	14788	990	-	.	ID="RND-2_FAMILY-22";Tend="1042";Tstart="882";shortTE="F";uid="d32383a8-2dc9-4bb5-be95-14e8cf0266ef"
FIZS01010001.1	RepeatMasker	DNA/hAT-Tip100	2366	2568	760	-	.	ID="RND-1_FAMILY-241";Tend="891";Tstart="677";shortTE="F";uid="31d20b2d-a321-426c-b022-3afc23851a4c"
FIZS01010001.1	RepeatMasker	Unknown	2907	3283	1621	-	.	ID="RND-1_FAMILY-86";Tend="1094";Tstart="714";shortTE="F";uid="6d72167d-352c-4f43-b325-11f39e7ced5e"
FIZS01010002.1	RepeatMasker	Unknown	26897	27063	410	+	.	ID="RND-1_FAMILY-165";Tend="1298";Tstart="1109";shortTE="F";uid="284a8fcb-fad2-4145-b3d4-e28f7b87b884"
FIZS01010002.1	RepeatMasker	Unknown	26155	26615	1538	+	.	ID="RND-2_FAMILY-137";TEgroup="ctg_10002%7CRND-2_FAMILY-137%7C1";Tend="1195";Tstart="831";shortTE="F";uid="991cc362-ad28-4e8f-9d21-a110de25db3f"
FIZS01010002.1	RepeatMasker	Unknown	18167	18365	428	+	.	ID="RND-1_FAMILY-165";Tend="1295";Tstart="1100";shortTE="F";uid="60d582c0-bd59-4e4a-a2a1-8269fd68b2dd"
FIZS01010002.1	RepeatMasker	Unknown	30020	30145	478	+	.	ID="RND-4_FAMILY-20";Tend="1069";Tstart="943";shortTE="F";uid="c563848a-e323-49e2-91cd-354ed1b2b97d"
FIZS01010002.1	RepeatMasker	Unknown	1	133	981	+	.	ID="RND-5_FAMILY-695";Tend="865";Tstart="733";shortTE="F";uid="02f3276a-8634-4642-96d6-e3345cb4171c"
FIZS01010002.1	RepeatMasker	Unknown	24251	24476	621	+	.	ID="RND-1_FAMILY-85";Tend="1101";Tstart="872";shortTE="F";uid="a8837108-5307-47ba-ab40-133f6372ca4e"
FIZS01010002.1	RepeatMasker	DNA/hAT-hATm	33533	34117	3488	-	.	ID="RND-1_FAMILY-325";Tend="1105";Tstart="538";shortTE="F";uid="dc39bc56-3084-444c-9b05-f92f86f4d2de"
FIZS01010002.1	RepeatMasker	Unknown	17691	17865	995	-	.	ID="RND-1_FAMILY-81";Tend="1014";Tstart="824";shortTE="F";uid="a17ba67d-ea0f-4141-af28-437e364d1ef0"
FIZS01010002.1	RepeatMasker	Unknown	17864	18149	1803	-	.	ID="RND-1_FAMILY-405";Tend="1257";Tstart="954";shortTE="F";uid="eb24bf21-acc1-40a2-b4e0-d079b61b3c93"
FIZS01010003.1	RepeatMasker	Unknown	207	699	2442	+	.	ID="RND-1_FAMILY-54";TEgroup="ctg_10003%7CRND-1_FAMILY-54%7C1";Tend="1328";Tstart="913";shortTE="F";uid="a70eaecc-4267-41d4-8efa-c74a57d5360d"
FIZS01010004.1	RepeatMasker	DNA	4062	4205	839	+	.	ID="RND-1_FAMILY-4";Tend="968";Tstart="827";shortTE="F";uid="08c81b8b-3c6b-4fda-a5ba-31620c54926b"
FIZS01010004.1	RepeatMasker	Unknown	4207	4471	840	+	.	ID="RND-1_FAMILY-129";Tend="1328";Tstart="977";shortTE="F";uid="fc1f3eeb-1a5b-4ca2-82c8-f10d6c8dcc38"
FIZS01010007.1	RepeatMasker	LINE/I	42825	42933	654	+	.	ID="RND-5_FAMILY-311";Tend="1521";Tstart="1413";shortTE="F";uid="ac4b824a-cd87-4503-91fc-874320c2fdee"
FIZS01010007.1	RepeatMasker	DNA/TcMar-Mariner	1	127	883	+	.	ID="RND-1_FAMILY-181";Tend="1313";Tstart="1186";shortTE="F";uid="23519d76-b097-4c93-9053-27cb1d829efa"
FIZS01010007.1	RepeatMasker	Unknown	40429	40704	917	-	.	ID="RND-2_FAMILY-40";Tend="1273";Tstart="987";shortTE="F";uid="24a662f5-6bd4-4ffd-a880-1a938b819ba2"
FIZS01010007.1	RepeatMasker	Unknown	17409	17831	3229	-	.	ID="RND-1_FAMILY-282";Tend="1410";Tstart="972";shortTE="F";uid="8fcaa55f-b328-4336-9556-77721c249d19"
FIZS01010008.1	RepeatMasker	Satellite	5998	7127	3357	+	.	ID="RND-6_FAMILY-201";Tend="1175";Tstart="1";shortTE="F";uid="92d87155-aa5f-4474-97a4-f5cb4b885089"
FIZS01010009.1	RepeatMasker	Unknown	1153	1397	1612	+	.	ID="RND-4_FAMILY-1155";Tend="941";Tstart="686";shortTE="F";uid="be4a6c01-9fd4-4b8d-85de-b135c8923830"
FIZS01010009.1	RepeatMasker	DNA	2159	2351	810	+	.	ID="RND-1_FAMILY-4";Tend="1424";Tstart="1222";shortTE="F";uid="157b6397-90ce-4e55-b8b4-7b506fcdb360"
FIZS01010009.1	RepeatMasker	Unknown	2010	2153	909	+	.	ID="RND-4_FAMILY-1155";Tend="1077";Tstart="934";shortTE="F";uid="d3cec8af-d167-46ff-b194-124b4a77cae6"
FIZS01010009.1	RepeatMasker	Unknown	2394	2524	451	+	.	ID="RND-1_FAMILY-137";Tend="531";Tstart="401";shortTE="F";uid="59e8931f-7ec1-4553-b1fe-4e7dabe74205"
FIZS01001001.1	RepeatMasker	Unknown	1	293	2446	+	.	ID="RND-1_FAMILY-130";Tend="1200";Tstart="910";shortTE="F";uid="b294ac12-27dc-40c1-9b38-e1a62c105007"
FIZS01010012.1	RepeatMasker	Unknown	34827	35010	1171	+	.	ID="RND-1_FAMILY-75";Tend="1101";Tstart="911";shortTE="F";uid="cf8947a0-a402-4a38-97a9-f9c73ff678ff"
FIZS01010012.1	RepeatMasker	Unknown	14973	15131	830	+	.	ID="RND-4_FAMILY-203";Tend="1054";Tstart="894";shortTE="F";uid="8a1ee946-e5d3-4c8d-a4d2-258a408b5459"
FIZS01010012.1	RepeatMasker	Unknown	32931	33435	1891	+	.	ID="RND-1_FAMILY-85";TEgroup="ctg_10012%7CRND-1_FAMILY-85%7C1";Tend="1622";Tstart="872";shortTE="F";uid="a6002811-4759-4aad-b08e-5b1daec33368"
FIZS01010012.1	RepeatMasker	DNA/TcMar-Tc1	6781	6981	629	+	.	ID="RND-1_FAMILY-116";Tend="1188";Tstart="978";shortTE="F";uid="6bc67fec-f784-4dbb-bd7d-122de076d312"
FIZS01010012.1	RepeatMasker	DNA/TcMar-Tc1	4738	5661	7508	+	.	ID="RND-1_FAMILY-34";Tend="1830";Tstart="908";shortTE="F";uid="e82eb534-8a26-4254-bcea-7e364e3ccd6f"
FIZS01010012.1	RepeatMasker	Unknown	1	810	5968	+	.	ID="RND-1_FAMILY-395";Tend="1451";Tstart="595";shortTE="F";uid="b991c20e-c921-4a62-b65c-99f86ec3d16e"
FIZS01010012.1	RepeatMasker	Unknown	15120	15735	1553	-	.	ID="RND-2_FAMILY-137";Tend="1276";Tstart="736";shortTE="F";uid="a8df7bee-5080-473a-95f1-19a28dd02736"
FIZS01010012.1	RepeatMasker	Unknown	7856	8323	2622	-	.	ID="RND-2_FAMILY-137";Tend="1268";Tstart="828";shortTE="F";uid="53f2bb95-f8ec-450c-ad0a-2bc068dc0c6c"
FIZS01010012.1	RepeatMasker	Unknown	3728	3938	791	-	.	ID="RND-2_FAMILY-137";Tend="1255";Tstart="1041";shortTE="F";uid="a16552ec-99ef-436e-82be-08a994567f89"
FIZS01010012.1	RepeatMasker	DNA/Academ-1	29005	30030	8268	-	.	ID="RND-1_FAMILY-26";Tend="1687";Tstart="665";shortTE="F";uid="ca385da4-64a4-4657-a1eb-cba42a809db5"
FIZS01010012.1	RepeatMasker	Unknown	30026	30791	4282	-	.	ID="RND-1_FAMILY-13";Tend="1643";Tstart="730";shortTE="F";uid="63372e61-b7e0-4f98-8f61-be3e1e4eb6a8"
FIZS01010012.1	RepeatMasker	Unknown	38853	39529	5172	-	.	ID="RND-5_FAMILY-2503";Tend="1261";Tstart="571";shortTE="F";uid="75e0c6e9-ccc5-4655-8111-139c7fecdfa0"
FIZS01010012.1	RepeatMasker	Unknown	12087	12491	2147	-	.	ID="RND-1_FAMILY-137";Tend="697";Tstart="292";shortTE="F";uid="57038241-fb86-4b78-93a3-8c630b43093b"
FIZS01010012.1	RepeatMasker	Unknown	36231	36369	904	-	.	ID="RND-1_FAMILY-267";Tend="1796";Tstart="1665";shortTE="F";uid="0bd01fac-5dfe-41f7-a281-2cd4338e6149"
FIZS01010013.1	RepeatMasker	LINE/Dong-R4	19560	20412	1104	+	.	ID="RND-6_FAMILY-152";Tend="1455";Tstart="758";shortTE="F";uid="91b464fd-16ab-4633-9ba5-f8f60f9fce56"
FIZS01010013.1	RepeatMasker	Satellite	18353	19559	1977	+	.	ID="RND-6_FAMILY-201";Tend="1725";Tstart="1";shortTE="F";uid="2722e864-bd00-48a3-ae6e-2179a657b763"
FIZS01010013.1	RepeatMasker	Unknown	2076	2273	909	-	.	ID="RND-1_FAMILY-14";Tend="1275";Tstart="1061";shortTE="F";uid="775ac2cc-bc9c-493f-a88e-bb4ad7b17b19"
FIZS01010013.1	RepeatMasker	Unknown	12335	13190	6388	-	.	ID="RND-5_FAMILY-639";Tend="1424";Tstart="536";shortTE="F";uid="5ba86bde-b25d-4c5d-9c3b-b9d711025216"
FIZS01010013.1	RepeatMasker	Unknown	1473	1734	1287	-	.	ID="RND-1_FAMILY-8";Tend="1440";Tstart="1180";shortTE="F";uid="c2777853-9b88-4d36-bbed-9b7db52226cd"
FIZS01010013.1	RepeatMasker	Unknown	2305	2517	887	-	.	ID="RND-1_FAMILY-9";Tend="1458";Tstart="1239";shortTE="F";uid="7e7f353a-0c8d-4847-abcb-ce9f37a6ba93"
FIZS01010014.1	RepeatMasker	DNA/Academ-1	46289	46517	1389	+	.	ID="RND-1_FAMILY-60";Tend="969";Tstart="742";shortTE="F";uid="a9bc0766-ae15-4013-a62e-586a2a6e47bc"
FIZS01010014.1	RepeatMasker	DNA	21990	22346	2071	+	.	ID="RND-1_FAMILY-4";Tend="1742";Tstart="1332";shortTE="F";uid="b6a707a6-0a03-4cd0-9425-c6ce71c99a3f"
FIZS01010014.1	RepeatMasker	Unknown	25714	26092	2217	+	.	ID="RND-1_FAMILY-129";Tend="1312";Tstart="936";shortTE="F";uid="d8c16621-74cd-4371-b773-c667c7a35597"
FIZS01010014.1	RepeatMasker	Unknown	67133	67583	3059	+	.	ID="RND-1_FAMILY-96";Tend="1153";Tstart="677";shortTE="F";uid="75ce443b-9af7-403c-9072-4bf96b854c08"
FIZS01010014.1	RepeatMasker	Unknown	78836	79086	1513	+	.	ID="RND-5_FAMILY-3177";Tend="1287";Tstart="1028";shortTE="F";uid="73838758-ea63-4c4b-9027-ef31fbc348aa"
FIZS01010014.1	RepeatMasker	Unknown	41794	42165	2399	+	.	ID="RND-1_FAMILY-95";Tend="990";Tstart="590";shortTE="F";uid="4daa57e6-84be-4d72-9407-57eefc736dae"
FIZS01010014.1	RepeatMasker	Unknown	54656	55346	4497	+	.	ID="RND-1_FAMILY-112";Tend="1646";Tstart="930";shortTE="F";uid="70052dbe-b029-406d-875e-42699d1f7051"
FIZS01010014.1	RepeatMasker	DNA	61654	62305	3207	+	.	ID="RND-1_FAMILY-4";Tend="1640";Tstart="988";shortTE="F";uid="823597f6-c9fd-4e3b-9fcb-227d6802d8e3"
FIZS01010014.1	RepeatMasker	Unknown	2863	3583	4300	+	.	ID="RND-1_FAMILY-8";Tend="2138";Tstart="1388";shortTE="F";uid="f7e26256-ad5f-422d-8d0b-7c8b7d521828"
FIZS01010014.1	RepeatMasker	DNA/TcMar-Tc1	30339	31164	2622	+	.	ID="RND-1_FAMILY-34";Tend="1802";Tstart="909";shortTE="F";uid="c0bc62b3-e85d-4a57-a302-1bfa975e9b8b"
FIZS01010014.1	RepeatMasker	Unknown	51317	51570	1414	+	.	ID="RND-1_FAMILY-14";Tend="1590";Tstart="1341";shortTE="F";uid="e7a8b66a-d89f-4cbf-ad25-2141350e7446"
FIZS01010014.1	RepeatMasker	Unknown	8947	9245	1837	+	.	ID="RND-1_FAMILY-74";Tend="1197";Tstart="877";shortTE="F";uid="4b02c2d9-5377-40fe-9047-73919578e8be"
FIZS01010014.1	RepeatMasker	Unknown	58169	59134	4189	+	.	ID="RND-1_FAMILY-70";Tend="1843";Tstart="800";shortTE="F";uid="3742d07e-c000-417c-b63c-382696e3d304"
FIZS01010014.1	RepeatMasker	Unknown	31886	33079	6910	+	.	ID="RND-1_FAMILY-161";Tend="2081";Tstart="836";shortTE="F";uid="9609b05b-9f92-4169-b095-4f73d9b34c76"
FIZS01010014.1	RepeatMasker	DNA	25146	25725	3303	+	.	ID="RND-1_FAMILY-4";Tend="1604";Tstart="990";shortTE="F";uid="00eab852-e487-4bf2-95ca-44c5f759de4e"
FIZS01010014.1	RepeatMasker	Unknown	42164	42979	3988	+	.	ID="RND-5_FAMILY-377";Tend="1387";Tstart="514";shortTE="F";uid="3380af55-a6fd-4523-8d7f-f0caa4cc91a8"
FIZS01010014.1	RepeatMasker	Unknown	36890	37576	3528	+	.	ID="RND-5_FAMILY-639";Tend="1402";Tstart="684";shortTE="F";uid="4c3ba2c7-97be-470f-bcc5-812afb4b5231"
FIZS01010014.1	RepeatMasker	Unknown	8424	8950	3482	+	.	ID="RND-1_FAMILY-161";Tend="1352";Tstart="828";shortTE="F";uid="95df58ba-7218-4d1f-bc02-1866afbceb3c"
FIZS01010014.1	RepeatMasker	Unknown	51557	51717	706	+	.	ID="RND-5_FAMILY-866";Tend="777";Tstart="661";shortTE="F";uid="02abf44d-c77c-44c0-8913-2018a7191d6d"
FIZS01010014.1	RepeatMasker	Unknown	73582	73903	2062	+	.	ID="RND-1_FAMILY-48";Tend="1751";Tstart="1437";shortTE="F";uid="bba2cf95-fca9-4a67-8c1a-ac6dd933ac6b"
FIZS01010014.1	RepeatMasker	DNA	75502	76051	2880	+	.	ID="RND-1_FAMILY-4";Tend="1739";Tstart="1120";shortTE="F";uid="bcd0e2af-ff1f-4866-b9a0-ea8d308c0ed4"
FIZS01010014.1	RepeatMasker	DNA/Academ-1	5754	6034	1582	+	.	ID="RND-1_FAMILY-360";Tend="1545";Tstart="1276";shortTE="F";uid="b4fad6df-7f36-4a3d-9958-bae7f0b9cf43"
FIZS01010014.1	RepeatMasker	DNA/Academ-1	62318	62435	688	+	.	ID="RND-1_FAMILY-57";Tend="524";Tstart="411";shortTE="F";uid="d2c78752-8e3b-42bf-b179-156b5d0cd583"
FIZS01010014.1	RepeatMasker	Unknown	36402	36871	2363	-	.	ID="RND-1_FAMILY-9";Tend="1961";Tstart="1457";shortTE="F";uid="cd458869-71e2-48ed-954d-1ff0da61b078"
FIZS01010014.1	RepeatMasker	Unknown	79083	79201	598	-	.	ID="RND-2_FAMILY-40";Tend="1017";Tstart="902";shortTE="F";uid="fd2a1a3f-4613-4dfc-9437-1bf3ff75b36e"
FIZS01010014.1	RepeatMasker	Unknown	50271	50445	962	-	.	ID="RND-1_FAMILY-161";Tend="1615";Tstart="1417";shortTE="F";uid="23439468-1af0-439a-a2b2-d89fd81b4912"
FIZS01010014.1	RepeatMasker	Unknown	49682	50270	3966	-	.	ID="RND-1_FAMILY-74";Tend="1489";Tstart="904";shortTE="F";uid="1e8f1ec9-6ea6-4d62-945b-c299ac84dff1"
FIZS01010014.1	RepeatMasker	Unknown	57936	58159	575	-	.	ID="RND-1_FAMILY-48";TEgroup="ctg_10014%7CRND-1_FAMILY-48%7C1";Tend="1356";Tstart="834";shortTE="F";uid="4ebee78b-4fdc-4c6f-9542-3501e66081d8"
FIZS01010014.1	RepeatMasker	Unknown	88398	88606	715	-	.	ID="RND-5_FAMILY-185";Tend="1817";Tstart="1687";shortTE="F";uid="112bba7b-1fd4-40bf-9a46-168cae30a4ad"
FIZS01010014.1	RepeatMasker	Unknown	45745	46185	2313	-	.	ID="RND-1_FAMILY-29";Tend="1443";Tstart="1022";shortTE="F";uid="88fdae04-c0c2-4946-9ad1-f4b4f3945ab9"
FIZS01010014.1	RepeatMasker	Unknown	5103	5209	613	-	.	ID="RND-1_FAMILY-129";Tend="955";Tstart="856";shortTE="F";uid="497e5153-b155-4de2-9b54-c2e4ecdebdec"
FIZS01010014.1	RepeatMasker	DNA	39908	40458	2688	-	.	ID="RND-1_FAMILY-4";Tend="1625";Tstart="827";shortTE="F";uid="6bfe5cdb-ea34-4261-b08b-244c20934929"
FIZS01010014.1	RepeatMasker	DNA	5299	5661	1449	-	.	ID="RND-1_FAMILY-4";Tend="1392";Tstart="1037";shortTE="F";uid="92b44aa7-8546-4ebe-97d5-001a04ed5f9a"
FIZS01010014.1	RepeatMasker	RC/Helitron	21708	22260	3218	-	.	ID="RND-1_FAMILY-1";Tend="1624";Tstart="1088";shortTE="F";uid="2028ce4d-2c83-4c51-a80e-5cd4aade65be"
FIZS01010014.1	RepeatMasker	Unknown	72845	73524	3501	-	.	ID="RND-1_FAMILY-8";Tend="1495";Tstart="669";shortTE="F";uid="1046dbdd-b8da-4bed-87dc-3109ba140b8e"
FIZS01010014.1	RepeatMasker	Unknown	13567	13865	1339	-	.	ID="RND-5_FAMILY-804";Tend="1257";Tstart="875";shortTE="F";uid="374cabeb-eea7-4863-b8ea-1056ee922bb1"
FIZS01010014.1	RepeatMasker	Unknown	78625	78840	1110	-	.	ID="RND-1_FAMILY-80";Tend="1375";Tstart="1150";shortTE="F";uid="891fbb01-2aa3-4996-a194-93609bd26d27"
FIZS01010014.1	RepeatMasker	Unknown	64360	64614	627	-	.	ID="RND-1_FAMILY-25";Tend="1515";Tstart="1252";shortTE="F";uid="5a740840-18ee-49c2-b4ac-433f6ad380c7"
FIZS01010014.1	RepeatMasker	DNA	55341	56299	3436	-	.	ID="rnd-1_family-4";Tend="1665";Tstart="826";shortTE="F";uid="342c7bbc-986e-4d7b-b4f4-41952dd11642"
FIZS01010014.1	RepeatMasker	Unknown	1	582	4006	-	.	ID="RND-1_FAMILY-11";Tend="1513";Tstart="924";shortTE="F";uid="fb5a5419-9bc2-44e9-8e91-72b3237cfe2b"
FIZS01010015.1	RepeatMasker	Unknown	80135	80327	567	+	.	ID="RND-4_FAMILY-952";Tend="1133";Tstart="943";shortTE="F";uid="6f3dd40a-1a9c-4541-8a72-593349fe20a1"
FIZS01010015.1	RepeatMasker	Unknown	79353	80144	4529	+	.	ID="RND-1_FAMILY-13";Tend="1648";Tstart="757";shortTE="F";uid="27f6bd4d-149f-4569-9e98-c75a49e1adf9"
FIZS01010015.1	RepeatMasker	Unknown	87178	87576	2535	+	.	ID="RND-1_FAMILY-20";Tend="1279";Tstart="884";shortTE="F";uid="130472b3-dd8b-472d-85bd-ee002829bb47"
FIZS01010015.1	RepeatMasker	Unknown	79179	79352	821	+	.	ID="RND-4_FAMILY-952";Tend="945";Tstart="772";shortTE="F";uid="ac9e79e8-ac8e-4f52-bd5e-dd1dac58560d"
FIZS01010015.1	RepeatMasker	LTR/Gypsy	135972	136118	611	+	.	ID="RND-1_FAMILY-187";Tend="1388";Tstart="1236";shortTE="F";uid="7df82be8-b477-4126-a091-20d3a59bbe29"
FIZS01010015.1	RepeatMasker	Unknown	93451	93816	3014	+	.	ID="RND-1_FAMILY-86";Tend="1071";Tstart="722";shortTE="F";uid="a6fac33b-952a-4a0e-b86e-a020d007cd43"
FIZS01010015.1	RepeatMasker	LTR/Gypsy	16328	16454	413	+	.	ID="GYPSY61-I_AG";Tend="4381";Tstart="4255";shortTE="F";uid="04159db4-aa71-4b7d-b860-19f58a32391c"
FIZS01010015.1	RepeatMasker	LTR/Copia	73452	74265	5649	+	.	ID="RND-3_FAMILY-64";Tend="1854";Tstart="939";shortTE="F";uid="20940c67-45f4-4e19-9615-8397d142b7ee"
FIZS01010015.1	RepeatMasker	Unknown	151917	152521	2097	+	.	ID="RND-1_FAMILY-131";Tend="1356";Tstart="687";shortTE="F";uid="7e1ce26b-7e91-4029-a690-2f1666b8aeb4"
FIZS01010015.1	RepeatMasker	DNA/hAT-Tip100	65497	65775	1806	-	.	ID="RND-5_FAMILY-1393";Tend="1200";Tstart="892";shortTE="F";uid="9140c0e1-da95-4ac3-a3ef-76a2580cf281"
FIZS01010015.1	RepeatMasker	Unknown	152216	152834	4827	-	.	ID="RND-1_FAMILY-216";Tend="1144";Tstart="538";shortTE="F";uid="f6b149b5-e78c-42df-8a0e-ab821bd3846f"
FIZS01010015.1	RepeatMasker	Unknown	58945	59176	1614	-	.	ID="RND-1_FAMILY-20";Tend="1114";Tstart="882";shortTE="F";uid="ebdd1eba-533a-4ffa-ab4b-5f637672eb97"
FIZS01010015.1	RepeatMasker	Unknown	55400	55974	3584	-	.	ID="RND-1_FAMILY-130";Tend="1415";Tstart="812";shortTE="F";uid="ab0c8823-d51d-40e7-82a8-42052deeb18f"
FIZS01010015.1	RepeatMasker	Unknown	132175	132382	1015	-	.	ID="RND-1_FAMILY-94";Tend="1105";Tstart="892";shortTE="F";uid="6b99780f-098b-46d2-b3bb-16c372c1ae3f"
FIZS01010015.1	RepeatMasker	Unknown	135995	136281	1081	-	.	ID="RND-4_FAMILY-1034";Tend="1389";Tstart="1073";shortTE="F";uid="5975d23d-cb39-4837-860e-e50c48cb1c77"
FIZS01010015.1	RepeatMasker	Unknown	61538	61903	2390	-	.	ID="RND-1_FAMILY-20";Tend="1270";Tstart="902";shortTE="F";uid="03ef45b7-6a6b-4adf-a11f-4031a8ca1376"
FIZS01010015.1	RepeatMasker	Unknown	76785	77236	2344	-	.	ID="RND-5_FAMILY-5105";Tend="1223";Tstart="779";shortTE="F";uid="48e7bfae-10a8-4762-83e4-0c37c756adf0"
FIZS01010015.1	RepeatMasker	Unknown	1	431	1817	-	.	ID="RND-1_FAMILY-236";Tend="981";Tstart="613";shortTE="F";uid="a12aad1a-d05c-47e8-bdc5-ec3f657b0ee7"
FIZS01010015.1	RepeatMasker	DNA/Academ-1	43381	44423	8319	-	.	ID="RND-1_FAMILY-26";Tend="1733";Tstart="699";shortTE="F";uid="1a1bc6a1-41d8-4496-852c-6265931a55b3"
FIZS01010016.1	RepeatMasker	Unknown	25417	25997	1728	+	.	ID="RND-2_FAMILY-40";Tend="1460";Tstart="891";shortTE="F";uid="b94497f3-f7f0-41d1-9e49-0dd53693a8fa"
FIZS01010016.1	RepeatMasker	Unknown	3170	3535	1178	+	.	ID="RND-2_FAMILY-137";Tend="1286";Tstart="832";shortTE="F";uid="4d47d1ef-f54f-4f1d-87bc-314144433bd7"
FIZS01010016.1	RepeatMasker	Unknown	33081	33279	1138	+	.	ID="RND-1_FAMILY-48";Tend="1749";Tstart="1551";shortTE="F";uid="a7225872-30da-4531-8230-817f9873a35e"
FIZS01010016.1	RepeatMasker	DNA/hAT-Charlie	115	230	935	+	.	ID="RND-1_FAMILY-249";Tend="1209";Tstart="1092";shortTE="F";uid="0f52f4c2-cce3-49d2-84d9-bb5f25703334"
FIZS01010016.1	RepeatMasker	Unknown	46377	46569	908	+	.	ID="RND-1_FAMILY-48";Tend="1419";Tstart="1226";shortTE="F";uid="dd965c85-be2c-4bd2-80fb-f2a77701b495"
FIZS01010016.1	RepeatMasker	RC/Helitron	27445	27776	1923	+	.	ID="RND-1_FAMILY-1";Tend="1419";Tstart="1015";shortTE="F";uid="862ffaa5-05c7-4cbf-933f-ca41aa4cf207"
FIZS01010016.1	RepeatMasker	Unknown	1	134	658	+	.	ID="RND-1_FAMILY-25";Tend="1788";Tstart="1660";shortTE="F";uid="26e13314-5250-4d45-b3b1-e098491902c0"
FIZS01010016.1	RepeatMasker	Unknown	10769	11472	2845	+	.	ID="RND-1_FAMILY-29";TEgroup="ctg_10016%7CRND-1_FAMILY-29%7C1";Tend="1491";Tstart="937";shortTE="F";uid="7a9307a3-3715-4766-a556-2104cce8f561"
FIZS01010016.1	RepeatMasker	DNA	52029	52970	4169	+	.	ID="rnd-1_family-4";Tend="1743";Tstart="989";shortTE="F";uid="49555cbc-277c-49e7-a543-498532fd2203"
FIZS01010016.1	RepeatMasker	Unknown	34216	34686	1187	-	.	ID="RND-2_FAMILY-40";TEgroup="ctg_10016%7CRND-2_FAMILY-40%7C1";Tend="1302";Tstart="987";shortTE="F";uid="802ec9ce-324c-48df-ae0f-aa4c91cc0113"
FIZS01010016.1	RepeatMasker	Unknown	47416	47837	871	-	.	ID="RND-1_FAMILY-13";Tend="1268";Tstart="764";shortTE="F";uid="c81458b6-59d5-48e7-b19e-7ba8cfbbac3f"
FIZS01010016.1	RepeatMasker	DNA	27360	27709	1389	-	.	ID="RND-1_FAMILY-4";Tend="1742";Tstart="1299";shortTE="F";uid="4ae4f8ea-307c-4e07-8491-81cf505ed2b8"
FIZS01010017.1	RepeatMasker	DNA/Maverick	28	276	1118	-	.	ID="RND-1_FAMILY-392";Tend="753";Tstart="528";shortTE="F";uid="bde37eaa-fe86-4a79-ab59-7155510b3132"
FIZS01010018.1	RepeatMasker	RC/Helitron	26284	26857	2637	+	.	ID="RND-1_FAMILY-1";Tend="1442";Tstart="902";shortTE="F";uid="fb4d0ab4-a13d-415f-8afa-078a33a16574"
FIZS01010018.1	RepeatMasker	Unknown	2	535	3317	+	.	ID="RND-5_FAMILY-639";Tend="1427";Tstart="897";shortTE="F";uid="bc62c10a-1b68-497f-a335-bfdb2037e1fc"
FIZS01010018.1	RepeatMasker	Unknown	14305	14547	1474	+	.	ID="RND-1_FAMILY-183";Tend="774";Tstart="577";shortTE="F";uid="eb8a8b74-149e-4914-9838-d7dd1ffdc751"
FIZS01010018.1	RepeatMasker	LTR/Copia	28837	29380	2425	+	.	ID="RND-3_FAMILY-64";TEgroup="ctg_10018%7CRND-3_FAMILY-64%7C1";Tend="1853";Tstart="1467";shortTE="F";uid="c14b3a35-f670-47a4-bdc1-4703af62e324"
FIZS01010018.1	RepeatMasker	Unknown	21860	22637	677	+	.	ID="RND-1_FAMILY-70";TEgroup="ctg_10018%7CRND-1_FAMILY-70%7C1";Tend="1563";Tstart="793";shortTE="F";uid="96495258-0861-42a6-a7e5-05a0ad8435c5"
FIZS01010018.1	RepeatMasker	Unknown	21372	21555	1031	+	.	ID="RND-1_FAMILY-71";Tend="1647";Tstart="1442";shortTE="F";uid="f2af8871-7819-47d7-933f-f8c57e2830ee"
FIZS01010018.1	RepeatMasker	Unknown	20553	21004	3084	+	.	ID="RND-1_FAMILY-161";Tend="1295";Tstart="850";shortTE="F";uid="8ec4d031-4609-415d-bf9a-fd4e103deff0"
FIZS01010018.1	RepeatMasker	Unknown	11715	12406	4005	+	.	ID="RND-5_FAMILY-639";Tend="1415";Tstart="684";shortTE="F";uid="808cfd4c-f72e-4df3-9975-4aa453bf45f5"
FIZS01010018.1	RepeatMasker	Unknown	14517	15129	3067	+	.	ID="RND-1_FAMILY-352";Tend="1598";Tstart="847";shortTE="F";uid="0734bb68-2228-48a3-96e6-91a0d9f7dc83"
FIZS01010018.1	RepeatMasker	DNA/Academ-1	28548	28821	627	+	.	ID="RND-1_FAMILY-60";Tend="996";Tstart="743";shortTE="F";uid="ee607334-fabd-4aba-912b-5136ee729440"
FIZS01010018.1	RepeatMasker	Unknown	15197	15389	722	-	.	ID="RND-1_FAMILY-123";Tend="1262";Tstart="1078";shortTE="F";uid="94973447-428c-4df0-b0b3-0034a751a47d"
FIZS01010018.1	RepeatMasker	Unknown	17650	18992	9323	-	.	ID="RND-1_FAMILY-11";Tend="2186";Tstart="833";shortTE="F";uid="92dd3289-e7e3-4992-a96c-6f1a453418db"
FIZS01010018.1	RepeatMasker	Unknown	24115	24217	433	-	.	ID="RND-1_FAMILY-70";Tend="1287";Tstart="1179";shortTE="F";uid="6e9811e3-9028-4cd6-b636-9594ae4c78aa"
FIZS01010018.1	RepeatMasker	DNA/Academ-1	29446	29766	446	-	.	ID="RND-1_FAMILY-233";Tend="674";Tstart="362";shortTE="F";uid="90596e85-e41d-49a3-b4a9-55fc4a218feb"
FIZS01010018.1	RepeatMasker	DNA	26032	26802	3965	-	.	ID="RND-1_FAMILY-4";TEgroup="ctg_10018%7CRND-1_FAMILY-4%7C1";Tend="1742";Tstart="1013";shortTE="F";uid="9108e75d-e57d-4d2c-b6e0-1b091c999a16"
FIZS01010018.1	RepeatMasker	Unknown	11548	11699	924	-	.	ID="RND-1_FAMILY-9";Tend="1613";Tstart="1462";shortTE="F";uid="97d06b91-7cf7-4936-9c3b-adcb16f0a3ff"
FIZS01010019.1	RepeatMasker	Unknown	4	703	3884	-	.	ID="RND-1_FAMILY-5";Tend="1523";Tstart="857";shortTE="F";uid="fdb1d329-b500-4da9-9987-90dd068c27df"
FIZS01001002.1	RepeatMasker	RC/Helitron	1	469	2648	-	.	ID="RND-1_FAMILY-1";Tend="1292";Tstart="813";shortTE="F";uid="a1b05a21-fb4a-4a03-be7c-a861ee54fbd7"
FIZS01010020.1	RepeatMasker	Unknown	26014	27122	1259	+	.	ID="RND-1_FAMILY-3";Tend="1652";Tstart="893";shortTE="F";uid="da75e0a0-cbb5-4986-bda3-cb893ae12186"
FIZS01010020.1	RepeatMasker	Unknown	3214	3319	678	+	.	ID="RND-1_FAMILY-324";Tend="1345";Tstart="1245";shortTE="F";uid="857a4f61-b8d5-42c6-85bf-411b1ac8149a"
FIZS01010020.1	RepeatMasker	Unknown	1	127	1169	+	.	ID="RND-1_FAMILY-130";Tend="1409";Tstart="1283";shortTE="F";uid="1a35de79-b837-4eb1-8833-78474249f131"
FIZS01010020.1	RepeatMasker	Unknown	27151	27381	832	+	.	ID="RND-1_FAMILY-80";Tend="815";Tstart="579";shortTE="F";uid="ca330449-6d06-41d1-b888-767b9d594bb3"
FIZS01010020.1	RepeatMasker	DNA/hAT-Tip100	2907	3211	1178	+	.	ID="RND-1_FAMILY-241";TEgroup="ctg_10020%7CRND-1_FAMILY-241%7C1";Tend="1397";Tstart="989";shortTE="F";uid="8e90fa2e-ca3a-40c2-8f2b-246b6248feb0"
FIZS01010020.1	RepeatMasker	Unknown	26288	27129	1064	-	.	ID="RND-1_FAMILY-5";Tend="1740";Tstart="941";shortTE="F";uid="1fbb6bb2-8a73-4e2e-928e-d9d8d806b4a7"
FIZS01010020.1	RepeatMasker	LTR/Copia	22466	23351	6655	-	.	ID="RND-3_FAMILY-64";Tend="1853";Tstart="947";shortTE="F";uid="43f86375-5a1f-4631-8fa8-d3544840eeee"
FIZS01010020.1	RepeatMasker	Unknown	2556	2887	2617	-	.	ID="RND-5_FAMILY-3648";Tend="1259";Tstart="928";shortTE="F";uid="842ab0dc-984c-4963-a13e-708665082469"
FIZS01010020.1	RepeatMasker	Unknown	1407	1615	1086	-	.	ID="RND-2_FAMILY-40";Tend="1114";Tstart="907";shortTE="F";uid="c30b8b2a-d9d4-49b6-9f2a-dfb91f2cf257"
FIZS01010022.1	RepeatMasker	DNA/CMC-EnSpm	6367	6682	923	-	.	ID="RND-1_FAMILY-2";Tend="1811";Tstart="1489";shortTE="F";uid="18dffa38-b0c0-4c17-a8af-068ef0e2a018"
FIZS01010024.1	RepeatMasker	Unknown	1	185	1417	+	.	ID="RND-1_FAMILY-208";Tend="1078";Tstart="897";shortTE="F";uid="3951f02c-7bf7-4add-803b-9df1a353ed18"
FIZS01010024.1	RepeatMasker	Unknown	275	461	590	-	.	ID="RND-5_FAMILY-6729";Tend="1022";Tstart="840";shortTE="F";uid="710b1118-4c31-404a-a926-a6866bf812a7"
FIZS01010024.1	RepeatMasker	DNA/Maverick	3226	4109	3860	-	.	ID="RND-1_FAMILY-392";Tend="1253";Tstart="525";shortTE="F";uid="d317fbd4-1c82-4c88-957d-9bae19405d99"
FIZS01010025.1	RepeatMasker	LINE/Dong-R4	5	585	1558	+	.	ID="RND-6_FAMILY-152";TEgroup="ctg_10025%7CRND-6_FAMILY-152%7C1";Tend="1232";Tstart="115";shortTE="F";uid="22eeecdf-e4bd-431f-9b30-24df27cad59b"
FIZS01010026.1	RepeatMasker	Unknown	5415	5703	850	+	.	ID="RND-2_FAMILY-40";Tend="1286";Tstart="992";shortTE="F";uid="d0fa80af-3dc9-4115-bcc1-f4d0406b2fdc"
FIZS01010026.1	RepeatMasker	Unknown	39204	39497	2011	+	.	ID="RND-1_FAMILY-164";Tend="1203";Tstart="910";shortTE="F";uid="1f49880f-dba5-409e-aa37-64ac1a74fd3b"
FIZS01010026.1	RepeatMasker	Unknown	76209	76748	1756	+	.	ID="RND-2_FAMILY-40";Tend="1390";Tstart="974";shortTE="F";uid="0d05080c-2179-4312-b28d-0baa32a9a4d9"
FIZS01010026.1	RepeatMasker	Unknown	100712	101266	2932	+	.	ID="RND-2_FAMILY-40";Tend="1410";Tstart="868";shortTE="F";uid="4e0548eb-ef00-44d1-b9d4-3502f64cc121"
FIZS01010026.1	RepeatMasker	Unknown	1824	2092	1243	+	.	ID="RND-2_FAMILY-40";Tend="1149";Tstart="868";shortTE="F";uid="9ebd9cb8-0ca7-4b13-b511-33cb62780450"
FIZS01010026.1	RepeatMasker	Unknown	102775	103771	3588	+	.	ID="RND-4_FAMILY-414";Tend="1437";Tstart="451";shortTE="F";uid="146ee302-f572-4a12-a43d-59eb9895ba22"
FIZS01010026.1	RepeatMasker	Unknown	113514	113640	911	+	.	ID="RND-1_FAMILY-53";Tend="1429";Tstart="1302";shortTE="F";uid="262339d0-56c3-4d71-b964-64200a6dc839"
FIZS01010026.1	RepeatMasker	Unknown	98256	98784	4258	+	.	ID="RND-5_FAMILY-1442";Tend="1427";Tstart="858";shortTE="F";uid="9740bd76-552a-4e83-8b18-8d2ec1a09c57"
FIZS01010026.1	RepeatMasker	Unknown	78938	79217	1992	+	.	ID="RND-1_FAMILY-3";Tend="1784";Tstart="1491";shortTE="F";uid="c38c25fe-62dd-4e58-9689-ff466d93e3b5"
FIZS01010026.1	RepeatMasker	DNA/Academ-1	81573	81861	915	+	.	ID="RND-1_FAMILY-60";Tend="1029";Tstart="754";shortTE="F";uid="53b0b72c-965b-43f2-a99f-77f5fa69d096"
FIZS01010026.1	RepeatMasker	Unknown	72873	73313	2781	+	.	ID="RND-1_FAMILY-94";Tend="1354";Tstart="893";shortTE="F";uid="d8aa2090-c377-4402-9ca0-e2b3e1df65d7"
FIZS01010026.1	RepeatMasker	Unknown	78164	78579	1962	+	.	ID="RND-1_FAMILY-303";Tend="1748";Tstart="1158";shortTE="F";uid="2aed82cb-547f-4c27-859f-325ab4477f54"
FIZS01010026.1	RepeatMasker	DNA/Academ-1	97817	97921	449	+	.	ID="RND-1_FAMILY-91";Tend="1402";Tstart="1295";shortTE="F";uid="51f0b3be-0332-471c-b8cb-d5fbdcfb2dea"
FIZS01010026.1	RepeatMasker	Unknown	4851	5345	3260	+	.	ID="RND-1_FAMILY-94";Tend="1359";Tstart="880";shortTE="F";uid="bdb18b74-9587-4ca2-b4f9-6cb71eb566cf"
FIZS01010026.1	RepeatMasker	Unknown	46015	46303	1794	+	.	ID="RND-1_FAMILY-164";Tend="1186";Tstart="910";shortTE="F";uid="2bb7b6fb-f227-4558-a7a8-538be371d1d3"
FIZS01010026.1	RepeatMasker	Unknown	57052	57522	3062	+	.	ID="RND-5_FAMILY-665";Tend="1484";Tstart="945";shortTE="F";uid="cc9f2dbe-d7a9-48df-bdc0-5e977eec4a50"
FIZS01010026.1	RepeatMasker	DNA/Academ-1	110827	111134	981	+	.	ID="RND-1_FAMILY-250";Tend="1482";Tstart="1170";shortTE="F";uid="cd597927-ab49-4d65-a8f9-4494d3e11ffc"
FIZS01010026.1	RepeatMasker	Unknown	109941	110745	4725	-	.	ID="RND-1_FAMILY-13";Tend="1568";Tstart="742";shortTE="F";uid="da3ecc34-a628-4983-8743-8fe017463f53"
FIZS01010026.1	RepeatMasker	Unknown	34527	34870	407	-	.	ID="RND-1_FAMILY-164";Tend="1199";Tstart="862";shortTE="F";uid="ea3cd06b-70fb-4ff7-9b9a-9eb3b87b6247"
FIZS01010026.1	RepeatMasker	DNA/Academ-1	109674	109938	835	-	.	ID="RND-1_FAMILY-250";Tend="1481";Tstart="1222";shortTE="F";uid="8f892041-368f-4769-a438-7e42b1965fad"
FIZS01010026.1	RepeatMasker	Unknown	78580	78939	1951	-	.	ID="RND-1_FAMILY-277";Tend="1322";Tstart="982";shortTE="F";uid="2566feba-be5b-44a1-a161-b2f7722e9675"
FIZS01010026.1	RepeatMasker	Unknown	46369	46484	556	-	.	ID="RND-2_FAMILY-40";Tend="1242";Tstart="1129";shortTE="F";uid="2df32e6b-1177-49ca-8a25-7b0a17e037a4"
FIZS01010026.1	RepeatMasker	DNA/Academ-1	44855	45107	1056	-	.	ID="RND-1_FAMILY-60";Tend="1624";Tstart="1366";shortTE="F";uid="4cf60793-558b-4d19-a422-c183c7fc9b7c"
FIZS01010026.1	RepeatMasker	Unknown	82075	82461	1208	-	.	ID="RND-1_FAMILY-96";Tend="1113";Tstart="731";shortTE="F";uid="4b4c13d5-72c0-4299-8e87-82a7ac5e5503"
FIZS01010026.1	RepeatMasker	Unknown	106838	107000	567	-	.	ID="RND-1_FAMILY-164";TEgroup="ctg_10026%7CRND-1_FAMILY-164%7C1";Tend="1203";Tstart="910";shortTE="T";uid="4a7f30d2-b222-440d-a49c-dbff1ea69dd2"
FIZS01010026.1	RepeatMasker	Unknown	62025	62391	1994	-	.	ID="RND-2_FAMILY-137";Tend="1263";Tstart="852";shortTE="F";uid="e2b28b87-113e-47f0-ba4c-f3cbf8f2984a"
FIZS01010026.1	RepeatMasker	Unknown	93924	94275	1928	-	.	ID="RND-3_FAMILY-140";Tend="1284";Tstart="918";shortTE="F";uid="820bbc01-b532-4761-a8dd-775199eac2fa"
FIZS01010026.1	RepeatMasker	Unknown	77685	78043	1127	-	.	ID="RND-2_FAMILY-40";Tend="1453";Tstart="949";shortTE="F";uid="a50e785c-79e9-4690-94bb-62de93f96938"
FIZS01010026.1	RepeatMasker	Unknown	76073	76207	797	-	.	ID="RND-5_FAMILY-3648";Tend="1567";Tstart="1429";shortTE="F";uid="aad24143-01fd-4e51-86f7-c9164c46030e"
FIZS01010026.1	RepeatMasker	Unknown	113323	113512	999	-	.	ID="RND-1_FAMILY-243";Tend="1707";Tstart="1453";shortTE="F";uid="43d0d95f-fb64-477c-92e8-676f2232a9ce"
FIZS01010026.1	RepeatMasker	Unknown	75849	76016	1169	-	.	ID="RND-1_FAMILY-324";Tend="1346";Tstart="1178";shortTE="F";uid="59052258-58c4-498c-ba45-3bd825befa58"
FIZS01010026.1	RepeatMasker	Unknown	65430	65631	895	-	.	ID="RND-1_FAMILY-164";Tend="1200";Tstart="912";shortTE="F";uid="997797e7-c217-4448-8e47-ddcd23ba4e8c"
FIZS01010026.1	RepeatMasker	Unknown	38920	39150	702	-	.	ID="RND-2_FAMILY-40";Tend="1217";Tstart="977";shortTE="F";uid="007c6e29-89a7-452a-bb5e-a03855f1851f"
FIZS01010026.1	RepeatMasker	Unknown	83319	83550	1588	-	.	ID="RND-1_FAMILY-81";Tend="1067";Tstart="836";shortTE="F";uid="30c941ea-6d18-4fea-810b-b4f1a9d0e297"
FIZS01010027.1	RepeatMasker	LINE/I	1	238	1983	+	.	ID="RND-1_FAMILY-409";Tend="480";Tstart="239";shortTE="F";uid="079146b9-c2a1-4cf5-b50c-b2c60782751a"
FIZS01010028.1	RepeatMasker	Unknown	1	273	1920	+	.	ID="RND-4_FAMILY-381";Tend="1170";Tstart="920";shortTE="F";uid="95136e3e-1e11-42c5-919f-cb9bc060f354"
FIZS01010028.1	RepeatMasker	Unknown	2225	2406	734	-	.	ID="RND-1_FAMILY-369";Tend="1136";Tstart="973";shortTE="F";uid="0a235238-cd2b-4b98-818d-1c8f918b4f81"
FIZS01010029.1	RepeatMasker	Unknown	1	127	1167	-	.	ID="RND-1_FAMILY-90";Tend="127";Tstart="1";shortTE="F";uid="1a50c3a8-62c1-4e7d-8ef4-d803888a14cb"
FIZS01010029.1	RepeatMasker	Unknown	127	263	1268	-	.	ID="RND-1_FAMILY-272";Tend="137";Tstart="1";shortTE="F";uid="7bf7c10b-e795-4c6b-b275-d78824cb77b4"
FIZS01001003.1	RepeatMasker	DNA/TcMar-Tc4	791	918	446	+	.	ID="RND-4_FAMILY-459";Tend="1004";Tstart="867";shortTE="F";uid="34732f21-3178-447e-91a8-4143fe1ebff5"
FIZS01001003.1	RepeatMasker	Unknown	6930	7064	470	-	.	ID="RND-1_FAMILY-70";Tend="1352";Tstart="1218";shortTE="F";uid="06496621-eb8f-4322-980c-9e0b173b155a"
FIZS01001003.1	RepeatMasker	Unknown	22159	22321	767	-	.	ID="RND-2_FAMILY-40";Tend="1110";Tstart="944";shortTE="F";uid="efd1a239-6c88-403d-9331-6f4eb6da2f89"
FIZS01001003.1	RepeatMasker	Unknown	18062	18224	1231	-	.	ID="RND-1_FAMILY-100";Tend="1072";Tstart="910";shortTE="F";uid="2abb9366-2f87-447b-80cf-bde7602dd3e9"
FIZS01001003.1	RepeatMasker	DNA	13306	13458	489	-	.	ID="RND-1_FAMILY-4";Tend="1266";Tstart="1115";shortTE="F";uid="6b3d5603-541e-4350-867c-d009220a4e25"
FIZS01001003.1	RepeatMasker	DNA	11030	11522	1021	-	.	ID="rnd-1_family-4";Tend="1549";Tstart="1080";shortTE="F";uid="bab6997e-29c0-40f1-a384-0f452b0d2354"
FIZS01001003.1	RepeatMasker	Unknown	22345	22663	2687	-	.	ID="RND-1_FAMILY-156";Tend="1101";Tstart="791";shortTE="F";uid="4d23ba77-0a86-49f9-8998-97050c8d9183"
FIZS01010030.1	RepeatMasker	Unknown	9434	9757	599	-	.	ID="RND-1_FAMILY-263";Tend="1330";Tstart="980";shortTE="F";uid="6d342031-45d2-4232-8b3e-ceba18b80ad8"
FIZS01010030.1	RepeatMasker	Unknown	5885	6175	1989	-	.	ID="RND-1_FAMILY-27";Tend="1698";Tstart="1403";shortTE="F";uid="cfae208b-eaf1-4652-b97e-995c0188baee"
FIZS01010035.1	RepeatMasker	Unknown	10128	10262	721	+	.	ID="RND-1_FAMILY-29";Tend="929";Tstart="803";shortTE="F";uid="5a26234d-d61d-4688-b4bb-1d5b239de5de"
FIZS01010035.1	RepeatMasker	DNA/TcMar-Mariner	37	379	640	-	.	ID="RND-1_FAMILY-194";TEgroup="ctg_10035%7CRND-1_FAMILY-194%7C1";Tend="1285";Tstart="762";shortTE="T";uid="f301a038-79eb-4f7d-bccb-30cc10e7dc64"
FIZS01010035.1	RepeatMasker	Unknown	736	1715	3328	-	.	ID="RND-1_FAMILY-20";Tend="1279";Tstart="343";shortTE="F";uid="9474c165-57e9-4a84-ad0b-0deff0bcdb71"
FIZS01010035.1	RepeatMasker	Unknown	7408	7730	1111	-	.	ID="RND-1_FAMILY-20";Tend="1253";Tstart="914";shortTE="F";uid="74e75369-d678-43d9-9b41-97e2dc501ef1"
FIZS01010036.1	RepeatMasker	Unknown	1	362	2574	+	.	ID="RND-1_FAMILY-27";Tend="963";Tstart="602";shortTE="F";uid="8c8af4be-e6cc-48e5-b654-e3fff1744c01"
FIZS01010037.1	RepeatMasker	DNA	11543	12233	4025	+	.	ID="RND-1_FAMILY-4";Tend="1743";Tstart="1074";shortTE="F";uid="a522a318-e3df-4cf7-ab73-78f071897da6"
FIZS01010037.1	RepeatMasker	Unknown	1106	1312	1343	+	.	ID="RND-4_FAMILY-203";Tend="1280";Tstart="1063";shortTE="F";uid="0efb67bc-168a-4ce5-a818-09fc9545a79e"
FIZS01010037.1	RepeatMasker	Unknown	3450	4186	4615	+	.	ID="RND-5_FAMILY-893";Tend="1456";Tstart="691";shortTE="F";uid="779502b0-349d-4de9-84ac-26a01d29bd3d"
FIZS01010037.1	RepeatMasker	DNA/hAT-Tip100	8759	9019	2154	+	.	ID="RND-5_FAMILY-1127";Tend="1196";Tstart="932";shortTE="F";uid="2b724c44-d0a5-446f-bf0a-12524962f56f"
FIZS01010037.1	RepeatMasker	DNA/hAT-Tip100	6930	7292	2498	+	.	ID="RND-5_FAMILY-11594";Tend="1322";Tstart="935";shortTE="F";uid="b72476e1-e066-48f9-91e3-750f36365ef3"
FIZS01010037.1	RepeatMasker	Unknown	9044	9731	441	-	.	ID="RND-4_FAMILY-2";TEgroup="ctg_10037%7CRND-4_FAMILY-2%7C1";Tend="1055";Tstart="137";shortTE="F";uid="a478a07f-02de-4bca-81c8-679e2783beb0"
FIZS01010037.1	RepeatMasker	RC/Helitron	11185	11989	2916	-	.	ID="RND-1_FAMILY-1";Tend="1631";Tstart="897";shortTE="F";uid="4b83e371-5636-4370-8aa1-aead2a20dfa3"
FIZS01010037.1	RepeatMasker	Unknown	14676	14902	989	-	.	ID="RND-1_FAMILY-111";TEgroup="ctg_10037%7CRND-1_FAMILY-111%7C1";Tend="614";Tstart="171";shortTE="F";uid="ec7c49e2-c913-4bfe-874a-cd514a7924e6"
FIZS01010039.1	RepeatMasker	DNA/Academ-1	13642	13873	1985	+	.	ID="RND-1_FAMILY-26";Tend="1011";Tstart="780";shortTE="F";uid="26c96728-dfcf-4dac-95db-7d8ba11965cd"
FIZS01010039.1	RepeatMasker	Satellite	9339	9787	3509	+	.	ID="RND-6_FAMILY-201";Tend="1975";Tstart="526";shortTE="F";uid="43727ec3-2e1c-460a-be5f-caa87e17e7c6"
FIZS01010039.1	RepeatMasker	Satellite	7784	7947	3509	+	.	ID="RND-6_FAMILY-201";Tend="525";Tstart="1";shortTE="F";uid="7f210bdf-85f8-4c32-8fd1-72b0eb9fc7f5"
FIZS01010039.1	RepeatMasker	DNA/Academ-1	2497	3017	3817	+	.	ID="RND-5_FAMILY-493";Tend="1017";Tstart="503";shortTE="F";uid="d553b5b7-26e7-4096-87e4-b4c62a8ec1a5"
FIZS01010039.1	RepeatMasker	LINE/I	1	150	1239	+	.	ID="RND-5_FAMILY-72";Tend="832";Tstart="682";shortTE="F";uid="a8a31cc1-6644-466e-99e9-49e37a148b0e"
FIZS01010039.1	RepeatMasker	Unknown	13872	14323	3373	+	.	ID="RND-4_FAMILY-463";Tend="1210";Tstart="761";shortTE="F";uid="a52c8968-534a-4aa9-9350-c3313ee326a9"
FIZS01010039.1	RepeatMasker	Unknown	4744	4909	594	-	.	ID="RND-1_FAMILY-85";Tend="1044";Tstart="879";shortTE="F";uid="6a8055ff-89d0-411e-aa1c-8c748d56c30e"
FIZS01010039.1	RepeatMasker	LINE/Dong-R4	7948	9338	3204	-	.	ID="RND-6_FAMILY-152";Tend="1436";Tstart="30";shortTE="F";uid="52593fb0-ec2d-4dcc-92d3-d034a2376659"
FIZS01010039.1	RepeatMasker	Unknown	130	388	1941	-	.	ID="RND-1_FAMILY-53";Tend="1297";Tstart="1039";shortTE="F";uid="7f3124f9-a751-4812-8455-b46d6df9cf5a"
FIZS01010039.1	RepeatMasker	Unknown	4336	4574	1207	-	.	ID="RND-1_FAMILY-85";Tend="1265";Tstart="1028";shortTE="F";uid="7a5b86dc-fe4f-41e4-a25f-0b07b987e0a4"
FIZS01001004.1	RepeatMasker	Unknown	19	368	2420	+	.	ID="RND-1_FAMILY-329";Tend="397";Tstart="54";shortTE="F";uid="184bdf33-61de-47d7-97bc-4cba0dbecb1c"
FIZS01001004.1	RepeatMasker	Unknown	381	1034	2137	-	.	ID="RND-1_FAMILY-13";Tend="1505";Tstart="748";shortTE="F";uid="9979ea9f-2470-4384-ac59-091c112b3c64"
FIZS01010040.1	RepeatMasker	Unknown	7871	8524	761	+	.	ID="RND-1_FAMILY-52";TEgroup="ctg_10040%7CRND-1_FAMILY-52%7C1";Tend="1412";Tstart="871";shortTE="F";uid="a9430c6b-7b78-4be6-888c-c8e50d30488e"
FIZS01010040.1	RepeatMasker	Unknown	1	263	1867	+	.	ID="RND-1_FAMILY-336";Tend="1207";Tstart="956";shortTE="F";uid="b86b3ecf-649d-4dbb-8257-ec655e184ec9"
FIZS01010040.1	RepeatMasker	Unknown	1844	1978	465	+	.	ID="RND-5_FAMILY-3656";Tend="1094";Tstart="964";shortTE="F";uid="12f53e54-1f90-424d-a17b-120a3bdf7628"
FIZS01010040.1	RepeatMasker	DNA/TcMar-Tc1	10192	10412	1924	+	.	ID="RND-1_FAMILY-34";Tend="1126";Tstart="906";shortTE="F";uid="73528392-e68a-4b65-a267-4f41d7e3d281"
FIZS01010040.1	RepeatMasker	Unknown	8586	8969	2813	+	.	ID="RND-4_FAMILY-2";Tend="1308";Tstart="929";shortTE="F";uid="963e051c-7273-463d-aae1-f684cf170085"
FIZS01010040.1	RepeatMasker	Unknown	195	606	2903	-	.	ID="RND-1_FAMILY-46";Tend="1265";Tstart="869";shortTE="F";uid="7a41cd80-79e9-404b-8f05-bbf9bc4b5566"
FIZS01010040.1	RepeatMasker	Unknown	5315	5701	2599	-	.	ID="RND-1_FAMILY-149";Tend="1099";Tstart="723";shortTE="F";uid="17a7b59b-0743-46b6-a186-75ec5e014e69"
FIZS01010040.1	RepeatMasker	Unknown	1913	2228	1332	-	.	ID="RND-5_FAMILY-12377";Tend="1201";Tstart="896";shortTE="F";uid="068e9605-7290-49c1-9d51-b32e277b1bba"
FIZS01010041.1	RepeatMasker	Unknown	12065	12332	548	+	.	ID="RND-5_FAMILY-1721";TEgroup="ctg_10041%7CRND-5_FAMILY-1721%7C1";Tend="1287";Tstart="1183";shortTE="F";uid="7eddec04-18fe-44f4-87c0-1a826d28ae75"
FIZS01010041.1	RepeatMasker	Unknown	34637	35036	1402	+	.	ID="RND-2_FAMILY-137";Tend="1265";Tstart="831";shortTE="F";uid="01b1e0ac-c61b-4e23-8565-95e8caf8d505"
FIZS01010041.1	RepeatMasker	Unknown	16489	16666	765	+	.	ID="RND-1_FAMILY-83";Tend="2006";Tstart="1832";shortTE="F";uid="fbf2ef81-77c9-4213-a427-6f18b0e9f114"
FIZS01010041.1	RepeatMasker	Unknown	34169	34496	441	+	.	ID="RND-2_FAMILY-137";TEgroup="ctg_10041%7CRND-2_FAMILY-137%7C1";Tend="1076";Tstart="879";shortTE="F";uid="4ccd11bd-cdd0-4d6d-be11-62d2b8706b56"
FIZS01010041.1	RepeatMasker	Unknown	28019	28855	1249	+	.	ID="RND-2_FAMILY-40";Tend="1285";Tstart="915";shortTE="F";uid="17a7f8d3-964a-4962-9bcc-956d395e7d38"
FIZS01010041.1	RepeatMasker	Unknown	8023	8148	437	+	.	ID="RND-1_FAMILY-52";Tend="1080";Tstart="940";shortTE="F";uid="2edc8417-3d3c-40d8-93f2-c419e8e75715"
FIZS01010041.1	RepeatMasker	Unknown	16131	16290	576	+	.	ID="RND-1_FAMILY-83";Tend="980";Tstart="820";shortTE="F";uid="07e46289-8278-4493-96bc-a35bfa87addd"
FIZS01010041.1	RepeatMasker	Unknown	30851	31247	2269	-	.	ID="RND-2_FAMILY-40";Tend="1319";Tstart="923";shortTE="F";uid="5d621820-b90c-49e9-83c2-cc78474b886c"
FIZS01010041.1	RepeatMasker	Unknown	16680	16990	965	-	.	ID="RND-2_FAMILY-137";Tend="1264";Tstart="886";shortTE="F";uid="baf7dad0-a6b2-4964-83b7-e5231e56615e"
FIZS01010041.1	RepeatMasker	Unknown	16337	16454	475	-	.	ID="RND-1_FAMILY-206";Tend="1216";Tstart="1102";shortTE="F";uid="38fe7198-d51e-448f-9306-d10852985efc"
FIZS01010043.1	RepeatMasker	DNA/Academ-1	19965	20289	724	+	.	ID="RND-1_FAMILY-233";Tend="672";Tstart="354";shortTE="F";uid="9bfde3cd-54fd-4c70-9a1b-805adc23e835"
FIZS01010043.1	RepeatMasker	Satellite	15378	17513	3931	+	.	ID="RND-6_FAMILY-201";Tend="1915";Tstart="1";shortTE="F";uid="a651b038-6646-4e61-ae1e-905c3561c02e"
FIZS01010043.1	RepeatMasker	DNA/hAT-Ac	8754	9334	643	+	.	ID="RND-5_FAMILY-220";Tend="640";Tstart="64";shortTE="F";uid="8d1bc6e7-bbb5-43ad-be4d-78b60c927c56"
FIZS01010043.1	RepeatMasker	Unknown	2	1132	7341	+	.	ID="RND-1_FAMILY-27";Tend="1369";Tstart="238";shortTE="F";uid="287d09b2-e860-4f1d-b07c-42d397b2e51b"
FIZS01010043.1	RepeatMasker	Unknown	11105	11583	923	+	.	ID="RND-1_FAMILY-174";TEgroup="ctg_10043%7CRND-1_FAMILY-174%7C1";Tend="1477";Tstart="989";shortTE="F";uid="e1f90f86-25ec-4994-b598-85b16e283c93"
FIZS01010043.1	RepeatMasker	Unknown	40932	42177	6763	+	.	ID="RND-1_FAMILY-27";Tend="1915";Tstart="665";shortTE="F";uid="7c2b820d-ac1c-42a8-807b-450776a958f2"
FIZS01010043.1	RepeatMasker	DNA	11641	13133	642	+	.	ID="rnd-1_family-4";Tend="1654";Tstart="992";shortTE="F";uid="0ee18c4c-12ba-4706-bc3d-2ea2675c07dc"
FIZS01010043.1	RepeatMasker	Unknown	41077	42622	10692	-	.	ID="RND-5_FAMILY-1426";Tend="2335";Tstart="789";shortTE="F";uid="47383640-d8b6-4462-a907-4926b2f6aaae"
FIZS01010043.1	RepeatMasker	DNA	10860	11111	479	-	.	ID="RND-1_FAMILY-4";Tend="1413";Tstart="1155";shortTE="F";uid="156a2539-2d4c-425b-89aa-06ecb1fc83a0"
FIZS01010043.1	RepeatMasker	Unknown	19361	19576	527	-	.	ID="RND-1_FAMILY-74";Tend="600";Tstart="382";shortTE="F";uid="c5c09ac7-361d-4841-bc37-86513d719118"
FIZS01010043.1	RepeatMasker	Unknown	20286	20826	3448	-	.	ID="RND-1_FAMILY-70";Tend="1384";Tstart="806";shortTE="F";uid="52686529-bcaa-43ca-983d-1df7b23de0bc"
FIZS01010044.1	RepeatMasker	Unknown	143	450	1950	-	.	ID="RND-1_FAMILY-47";Tend="1351";Tstart="1057";shortTE="F";uid="831d7aa5-ed69-41f4-8a81-817904eddda5"
FIZS01010044.1	RepeatMasker	Unknown	447	617	1061	-	.	ID="RND-1_FAMILY-149";Tend="885";Tstart="725";shortTE="F";uid="1672d99b-86e2-45d0-b08e-9b6fc920e1f8"
FIZS01010045.1	RepeatMasker	LTR/Copia	8594	8843	1079	+	.	ID="RND-5_FAMILY-1414";Tend="1267";Tstart="1023";shortTE="F";uid="681deb03-21dd-475d-87b7-3d8969fb7abb"
FIZS01010045.1	RepeatMasker	Unknown	22348	22516	842	+	.	ID="RND-4_FAMILY-2";Tend="1400";Tstart="1241";shortTE="F";uid="9743a9a8-856c-4e80-a29e-58804bccf654"
FIZS01010045.1	RepeatMasker	Unknown	8336	8566	1932	+	.	ID="RND-1_FAMILY-137";Tend="526";Tstart="296";shortTE="F";uid="448f0366-beee-44fa-bd16-1b3c9248444f"
FIZS01010045.1	RepeatMasker	Unknown	20675	20998	1087	+	.	ID="RND-1_FAMILY-89";Tend="991";Tstart="680";shortTE="F";uid="1c5d9aba-452d-4d44-94c5-8e4acf750683"
FIZS01010045.1	RepeatMasker	Unknown	32889	33204	511	+	.	ID="RND-2_FAMILY-137";Tend="1186";Tstart="896";shortTE="F";uid="c83e1167-5ccf-4e8b-9469-6acfb45aa3a7"
FIZS01010045.1	RepeatMasker	Unknown	7923	8204	2093	+	.	ID="RND-1_FAMILY-81";Tend="1100";Tstart="823";shortTE="F";uid="93460d65-34ab-4aa6-9c3e-e8ed33a629c2"
FIZS01010045.1	RepeatMasker	Unknown	8799	8972	1526	+	.	ID="RND-1_FAMILY-137";Tend="697";Tstart="522";shortTE="F";uid="71940d44-b4fe-4799-ab63-17b39acfb36a"
FIZS01010045.1	RepeatMasker	Unknown	12857	13289	3204	+	.	ID="RND-1_FAMILY-186";Tend="1401";Tstart="985";shortTE="F";uid="d3f6250c-2b13-4c2c-82df-96ffe80ebb50"
FIZS01010045.1	RepeatMasker	Unknown	2580	2894	572	+	.	ID="RND-1_FAMILY-198";Tend="1380";Tstart="1101";shortTE="F";uid="618c23c6-e045-4b56-8600-96b81c9fb129"
FIZS01010045.1	RepeatMasker	Unknown	32188	32662	1112	+	.	ID="RND-1_FAMILY-86";Tend="1070";Tstart="723";shortTE="F";uid="679a1c70-3cb4-4c49-951d-29c1620a36f9"
FIZS01010045.1	RepeatMasker	Unknown	26148	26790	4881	+	.	ID="RND-1_FAMILY-214";Tend="1485";Tstart="878";shortTE="F";uid="ad5a7d22-dcd7-43b7-afa3-fa43958946e7"
FIZS01010045.1	RepeatMasker	Unknown	14131	14537	960	+	.	ID="RND-5_FAMILY-3432";Tend="877";Tstart="504";shortTE="F";uid="4d467dba-e949-442c-be91-fa397cbedb4b"
FIZS01010045.1	RepeatMasker	Unknown	28378	28794	2429	+	.	ID="RND-1_FAMILY-86";TEgroup="ctg_10045%7CRND-1_FAMILY-86%7C2";Tend="1072";Tstart="709";shortTE="F";uid="273e0ab0-8881-4d92-9bdf-6ae64a4d3d3b"
FIZS01010045.1	RepeatMasker	Unknown	5524	5910	1294	+	.	ID="RND-1_FAMILY-94";Tend="1316";Tstart="952";shortTE="F";uid="d33a0a05-231a-4139-a45e-abde907a72bd"
FIZS01010045.1	RepeatMasker	Unknown	19879	20403	2808	+	.	ID="RND-5_FAMILY-838";Tend="1428";Tstart="893";shortTE="F";uid="a282b8ac-cb83-45af-a323-43d29d225d7a"
FIZS01010045.1	RepeatMasker	Unknown	7696	7834	877	+	.	ID="RND-1_FAMILY-186";Tend="1401";Tstart="1266";shortTE="F";uid="63350bf6-c2de-47e0-8433-8895df16cee6"
FIZS01010045.1	RepeatMasker	Unknown	23592	23745	737	+	.	ID="RND-1_FAMILY-86";Tend="1217";Tstart="971";shortTE="F";uid="24a56023-ac0d-4df3-abfc-33a921d54942"
FIZS01010045.1	RepeatMasker	Unknown	6427	6742	2068	+	.	ID="RND-1_FAMILY-27";Tend="1680";Tstart="1352";shortTE="F";uid="05beafa1-f58d-457f-86ca-46588c24f750"
FIZS01010045.1	RepeatMasker	Unknown	35649	35751	527	-	.	ID="RND-4_FAMILY-381";Tend="1172";Tstart="1087";shortTE="F";uid="33df6ed3-1b16-4c80-b11b-fc3e03651de9"
FIZS01010045.1	RepeatMasker	Unknown	5042	5376	1541	-	.	ID="RND-5_FAMILY-5105";Tend="1240";Tstart="852";shortTE="F";uid="47e981d2-1df7-46ec-b69c-fc90c0c9a5da"
FIZS01010045.1	RepeatMasker	Unknown	23037	23414	2378	-	.	ID="RND-4_FAMILY-381";Tend="1164";Tstart="819";shortTE="F";uid="210d2782-04eb-4f4d-8a8b-4a2b153b9fdd"
FIZS01010045.1	RepeatMasker	Unknown	8562	8800	2181	-	.	ID="RND-1_FAMILY-81";Tend="1062";Tstart="824";shortTE="F";uid="cba1af17-a75c-458b-8318-61bee7b6f879"
FIZS01010045.1	RepeatMasker	Unknown	14035	14584	579	-	.	ID="RND-1_FAMILY-86";TEgroup="ctg_10045%7CRND-1_FAMILY-86%7C1";Tend="1089";Tstart="721";shortTE="F";uid="a53a38c7-f169-4c49-988c-56431d48675f"
FIZS01010045.1	RepeatMasker	Unknown	35750	36059	2671	-	.	ID="RND-1_FAMILY-111";Tend="616";Tstart="307";shortTE="F";uid="f33c740a-7020-48b3-acf1-4e851a20bd6f"
FIZS01010045.1	RepeatMasker	Unknown	18647	19261	3680	-	.	ID="RND-5_FAMILY-3432";Tend="1112";Tstart="520";shortTE="F";uid="5557bfc2-f9b3-4d9d-89db-fb63210a6ddc"
FIZS01010045.1	RepeatMasker	Unknown	15346	15766	1274	-	.	ID="RND-1_FAMILY-41";Tend="1133";Tstart="784";shortTE="F";uid="dc0f0410-c0e4-4815-9f8c-aeda93d9961d"
FIZS01010045.1	RepeatMasker	Unknown	4855	5012	662	-	.	ID="RND-1_FAMILY-98";Tend="983";Tstart="809";shortTE="F";uid="9b0c8b31-1407-4fdd-88a0-3358b8a50dc8"
FIZS01010045.1	RepeatMasker	Unknown	27979	28383	2510	-	.	ID="RND-4_FAMILY-381";Tend="1200";Tstart="801";shortTE="F";uid="765544dd-f0b2-42c9-a2bf-4758d302b596"
FIZS01010045.1	RepeatMasker	Unknown	35011	35422	1408	-	.	ID="RND-1_FAMILY-86";Tend="1072";Tstart="721";shortTE="F";uid="29c6257d-48b2-4ac5-b268-5d2adcda14d0"
FIZS01010045.1	RepeatMasker	Unknown	23985	24163	1034	-	.	ID="RND-1_FAMILY-183";Tend="776";Tstart="577";shortTE="F";uid="62f4462f-f700-42a7-9eef-8a3d61b378de"
FIZS01010045.1	RepeatMasker	Unknown	10529	11142	1992	-	.	ID="RND-1_FAMILY-98";TEgroup="ctg_10045%7CRND-1_FAMILY-98%7C1";Tend="1261";Tstart="894";shortTE="F";uid="72540020-ee1d-4c2c-aecd-a0fd63c99132"
FIZS01010045.1	RepeatMasker	Unknown	16163	16670	1203	-	.	ID="RND-1_FAMILY-98";TEgroup="ctg_10045%7CRND-1_FAMILY-98%7C2";Tend="1275";Tstart="801";shortTE="F";uid="b850ac6f-8d67-40d5-9aaa-6441452869bc"
FIZS01010046.1	RepeatMasker	Unknown	6678	6810	644	+	.	ID="RND-2_FAMILY-137";Tend="1046";Tstart="889";shortTE="F";uid="48079215-3453-4fa3-9669-fc1a42948143"
FIZS01010046.1	RepeatMasker	Unknown	11422	11548	403	+	.	ID="RND-5_FAMILY-12377";Tend="1220";Tstart="1099";shortTE="F";uid="cd8055cc-d35c-4b88-a37f-4f5faa4f74f3"
FIZS01010046.1	RepeatMasker	LTR/Gypsy	15638	16505	2621	+	.	ID="RND-1_FAMILY-0";Tend="1760";Tstart="910";shortTE="F";uid="ded4dbb9-1902-42a8-92c5-8dead838a19a"
FIZS01010046.1	RepeatMasker	Unknown	10643	11201	2378	+	.	ID="RND-1_FAMILY-29";Tend="1212";Tstart="662";shortTE="F";uid="e1f6ade6-85dd-44de-86d7-4098b4a0d520"
FIZS01010046.1	RepeatMasker	Unknown	2865	3134	823	+	.	ID="RND-1_FAMILY-48";Tend="965";Tstart="709";shortTE="F";uid="dc3b3650-5192-42e3-9331-11cde0365016"
FIZS01010046.1	RepeatMasker	DNA/Academ-1	6895	7116	758	+	.	ID="RND-1_FAMILY-91";Tend="1512";Tstart="1286";shortTE="F";uid="cbb2ce95-504a-43c1-a8fe-110575786fb4"
FIZS01010046.1	RepeatMasker	Unknown	159	829	760	-	.	ID="RND-2_FAMILY-40";TEgroup="ctg_10046%7CRND-2_FAMILY-40%7C1";Tend="1287";Tstart="961";shortTE="F";uid="df4e7640-6dad-4fd8-8f38-eaed75da3b51"
FIZS01010046.1	RepeatMasker	Unknown	834	1199	1141	-	.	ID="RND-2_FAMILY-137";Tend="1213";Tstart="832";shortTE="F";uid="7c7c298c-9b65-4860-8686-40b2cbe3f474"
FIZS01010046.1	RepeatMasker	Unknown	15519	15643	530	-	.	ID="RND-1_FAMILY-48";Tend="872";Tstart="745";shortTE="F";uid="3a160cd4-8cc5-4b09-a3e3-5334192bfb30"
FIZS01010046.1	RepeatMasker	DNA/Academ-1	3183	4141	7951	-	.	ID="RND-1_FAMILY-26";Tend="1685";Tstart="700";shortTE="F";uid="07b54d0a-9605-4d37-bf70-787e566fcb75"
FIZS01010047.1	RepeatMasker	Unknown	23	483	974	-	.	ID="RND-1_FAMILY-5";Tend="1530";Tstart="988";shortTE="F";uid="b0ac0aa2-14d6-4500-a634-ef4f21456c8b"
FIZS01010048.1	RepeatMasker	Unknown	1	582	3891	-	.	ID="RND-1_FAMILY-38";Tend="664";Tstart="90";shortTE="F";uid="95c01879-e75c-4e04-9e43-6722625edc0b"
FIZS01010048.1	RepeatMasker	DNA/Academ-1	6029	6419	3284	-	.	ID="RND-5_FAMILY-493";Tend="1564";Tstart="1175";shortTE="F";uid="5ab37236-f3f6-4543-8ae1-61747abf30fe"
FIZS01010049.1	RepeatMasker	Unknown	1	393	2150	+	.	ID="RND-1_FAMILY-252";Tend="731";Tstart="285";shortTE="F";uid="d1da2eb1-bd89-4b77-a3ed-6b2fadf8314c"
FIZS01010049.1	RepeatMasker	Unknown	939	1132	1529	-	.	ID="RND-1_FAMILY-130";Tend="1441";Tstart="1246";shortTE="F";uid="818cce01-6b35-4d37-bbc0-19d2b29984dd"
FIZS01010050.1	RepeatMasker	Unknown	7689	7860	863	+	.	ID="RND-5_FAMILY-185";Tend="1264";Tstart="1084";shortTE="F";uid="f2f31a12-bd50-4f31-a252-75168ea34f27"
FIZS01010051.1	RepeatMasker	Unknown	6578	6828	852	+	.	ID="RND-1_FAMILY-216";Tend="1384";Tstart="1113";shortTE="F";uid="2ceb361b-bf7e-48b8-95b0-a239bc90f772"
FIZS01010051.1	RepeatMasker	Unknown	2252	2533	459	+	.	ID="RND-1_FAMILY-29";Tend="1131";Tstart="867";shortTE="F";uid="e253be5b-c3d6-4c03-997f-c7cd44d24c72"
FIZS01010051.1	RepeatMasker	Unknown	3847	5492	1533	-	.	ID="RND-2_FAMILY-40";TEgroup="ctg_10051%7CRND-2_FAMILY-40%7C1";Tend="1296";Tstart="949";shortTE="F";uid="13fb5aa7-091b-4fa8-b31c-bdc5eb0235f9"
FIZS01010051.1	RepeatMasker	Unknown	8333	8646	1859	-	.	ID="RND-1_FAMILY-86";Tend="1057";Tstart="725";shortTE="F";uid="6bde61a3-e1ae-41b8-a99e-e6e3736e916a"
FIZS01010051.1	RepeatMasker	Unknown	182	2117	1404	-	.	ID="RND-2_FAMILY-40";Tend="1320";Tstart="913";shortTE="F";uid="490684c7-acb8-4d87-bb8f-436ef7904575"
FIZS01010053.1	RepeatMasker	Unknown	72	470	2915	+	.	ID="RND-1_FAMILY-39";Tend="1540";Tstart="1141";shortTE="F";uid="902b4f8e-6336-44c7-9d2c-4164b6fe0af5"
FIZS01010055.1	RepeatMasker	Unknown	6981	7187	1480	-	.	ID="RND-1_FAMILY-100";Tend="1098";Tstart="897";shortTE="F";uid="bcfc2ded-d2ba-4805-a78d-be4ef1553e5c"
FIZS01010055.1	RepeatMasker	LINE/Dong-R4	4249	5067	2462	-	.	ID="RND-6_FAMILY-152";Tend="1088";Tstart="239";shortTE="F";uid="b896dd01-e4f5-4f0f-ba80-9c1b32f1a67c"
FIZS01010056.1	RepeatMasker	Unknown	9659	9894	1444	+	.	ID="RND-5_FAMILY-3177";Tend="907";Tstart="673";shortTE="F";uid="dca14ed2-bbaf-4c68-a7c8-edba6bbd4e6a"
FIZS01010056.1	RepeatMasker	Unknown	9131	9423	1074	+	.	ID="RND-5_FAMILY-2440";Tend="1376";Tstart="1034";shortTE="F";uid="88a8e60b-9b12-4e02-abeb-8834938436c1"
FIZS01010056.1	RepeatMasker	Unknown	9893	10223	1987	+	.	ID="RND-1_FAMILY-80";Tend="1419";Tstart="1057";shortTE="F";uid="21db0265-0b02-4568-a825-5205a94e2a09"
FIZS01010056.1	RepeatMasker	Unknown	214	567	2587	+	.	ID="RND-1_FAMILY-85";Tend="1609";Tstart="1256";shortTE="F";uid="30a81650-1d15-487b-8497-a062eef4ac82"
FIZS01010056.1	RepeatMasker	Unknown	1	213	2558	-	.	ID="RND-1_FAMILY-28";Tend="1274";Tstart="916";shortTE="F";uid="0ba8cd43-8d62-4227-bbef-f964fa9ad2c2"
FIZS01010056.1	RepeatMasker	Unknown	8859	8969	812	-	.	ID="RND-1_FAMILY-101";Tend="1013";Tstart="897";shortTE="F";uid="2a6ffd54-30ae-4fc3-a3ef-aa169ddefe84"
FIZS01010056.1	RepeatMasker	Unknown	3873	4006	772	-	.	ID="RND-1_FAMILY-53";Tend="1430";Tstart="1280";shortTE="F";uid="bf501652-0d3f-4ea2-b3aa-f53861dca5ab"
FIZS01010059.1	RepeatMasker	Unknown	1	881	1016	+	.	ID="RND-1_FAMILY-215";Tend="1108";Tstart="324";shortTE="F";uid="4e7343f4-fca6-480c-9c98-5f0876128eb6"
FIZS01001006.1	RepeatMasker	LTR/Copia	5668	6006	989	+	.	ID="RND-3_FAMILY-64";Tend="1322";Tstart="957";shortTE="F";uid="b4f6666a-b7d4-4b40-bf4f-59b00433dd85"
FIZS01001006.1	RepeatMasker	LINE/Dong-R4	10345	12081	2571	+	.	ID="RND-6_FAMILY-152";TEgroup="ctg_1006%7CRND-6_FAMILY-152%7C1";Tend="1456";Tstart="34";shortTE="F";uid="30f26721-7f4e-494d-95d4-5eab848c8b99"
FIZS01001006.1	RepeatMasker	Unknown	7099	8285	2033	+	.	ID="RND-1_FAMILY-3";Tend="1672";Tstart="895";shortTE="F";uid="420c7de5-900c-4831-bace-683680a55277"
FIZS01001006.1	RepeatMasker	Satellite	12082	12721	4195	-	.	ID="RND-6_FAMILY-201";Tend="1670";Tstart="1";shortTE="F";uid="0e0ee6ee-fda4-424b-a006-969eb3832519"
FIZS01001006.1	RepeatMasker	Unknown	428	932	1901	-	.	ID="RND-2_FAMILY-137";TEgroup="ctg_1006%7CRND-2_FAMILY-137%7C1";Tend="1270";Tstart="842";shortTE="F";uid="54cfa4f1-7aea-4fe8-9d8a-18fced6b36b9"
FIZS01001006.1	RepeatMasker	Unknown	6366	6845	1367	-	.	ID="RND-2_FAMILY-137";Tend="1361";Tstart="881";shortTE="F";uid="71e6091c-fd3e-4705-8246-a4d162062e63"
FIZS01001006.1	RepeatMasker	Satellite	9989	10344	4195	-	.	ID="RND-6_FAMILY-201";Tend="2594";Tstart="1671";shortTE="F";uid="5687aaa4-5039-4afe-a2c9-01ff8c55ff49"
FIZS01001006.1	RepeatMasker	Unknown	6908	7596	1298	-	.	ID="RND-1_FAMILY-13";Tend="1526";Tstart="839";shortTE="F";uid="2d39f970-699c-418c-a49d-4f75cc0c1efd"
FIZS01001006.1	RepeatMasker	LTR/Copia	6194	6451	737	-	.	ID="RND-3_FAMILY-64";Tend="1310";Tstart="1059";shortTE="F";uid="7090ba3a-2ed7-4e33-a6f1-486846cd4e2a"
FIZS01010060.1	RepeatMasker	LINE/Dong-R4	13824	15185	1280	+	.	ID="RND-6_FAMILY-152";TEgroup="ctg_10060%7CRND-6_FAMILY-152%7C1";Tend="1566";Tstart="374";shortTE="F";uid="af192699-0d9a-471a-abea-dbb69184c27b"
FIZS01010060.1	RepeatMasker	Satellite	14923	15216	796	-	.	ID="RND-6_FAMILY-201";Tend="1572";Tstart="1271";shortTE="F";uid="a862ff21-ec36-434d-a9c3-0487b0c02f55"
FIZS01010064.1	RepeatMasker	Unknown	765	2052	3248	+	.	ID="RND-5_FAMILY-2031";TEgroup="ctg_10064%7CRND-5_FAMILY-2031%7C1";Tend="1165";Tstart="1";shortTE="F";uid="6dd04b45-2e3a-48ac-a964-a959659a5d96"
FIZS01010064.1	RepeatMasker	Unknown	11207	11374	2119	+	.	ID="RND-1_FAMILY-5";Tend="1733";Tstart="1070";shortTE="F";uid="4b16f924-8309-4382-8bc6-dcf7f841f868"
FIZS01010064.1	RepeatMasker	Unknown	31647	32315	4282	+	.	ID="RND-1_FAMILY-90";Tend="606";Tstart="1";shortTE="F";uid="7448f7e6-8443-46f5-b724-373f27fd37ff"
FIZS01010064.1	RepeatMasker	Unknown	31074	31634	2031	+	.	ID="RND-1_FAMILY-105";Tend="1302";Tstart="869";shortTE="F";uid="c10a3178-fde6-46fc-bf9d-c816fa36fdbf"
FIZS01010064.1	RepeatMasker	DNA/CMC-Transib	2289	2562	1316	+	.	ID="RND-1_FAMILY-93";Tend="295";Tstart="26";shortTE="F";uid="4f892170-3107-4056-9697-d5df8bd49165"
FIZS01010064.1	RepeatMasker	Unknown	12362	12596	1319	+	.	ID="RND-1_FAMILY-13";Tend="1389";Tstart="1139";shortTE="F";uid="86f9e4ab-394c-4642-97c2-95c760eb6747"
FIZS01010064.1	RepeatMasker	Unknown	11417	12360	5615	+	.	ID="RND-4_FAMILY-2";Tend="1251";Tstart="306";shortTE="F";uid="618485c1-2959-4976-a64e-52ae13a1407f"
FIZS01010064.1	RepeatMasker	Unknown	10732	11206	1545	-	.	ID="RND-1_FAMILY-3";Tend="1274";Tstart="833";shortTE="F";uid="2495497f-558c-4fdc-836b-4e1ddc7e62af"
FIZS01010064.1	RepeatMasker	Unknown	2813	3019	593	-	.	ID="RND-1_FAMILY-5";Tend="1104";Tstart="904";shortTE="F";uid="f52e198d-d01d-4351-b792-cca520991f21"
FIZS01010064.1	RepeatMasker	LINE/I	1	276	2522	-	.	ID="RND-1_FAMILY-408";Tend="276";Tstart="1";shortTE="F";uid="8b2bad97-9bbc-4578-8127-5af47abac842"
FIZS01010066.1	RepeatMasker	LINE/I	6057	6200	459	+	.	ID="RND-1_FAMILY-141";Tend="582";Tstart="446";shortTE="F";uid="beb1e856-5ccd-4256-908e-6d40c520fee6"
FIZS01010067.1	RepeatMasker	Unknown	3202	4202	701	+	.	ID="RND-5_FAMILY-639";TEgroup="ctg_10067%7CRND-5_FAMILY-639%7C1";Tend="2280";Tstart="399";shortTE="F";uid="d67e9653-1643-4c22-a725-0b2cf75b09cb"
FIZS01010067.1	RepeatMasker	DNA/Academ-1	7021	7160	570	+	.	ID="RND-1_FAMILY-91";Tend="1421";Tstart="1282";shortTE="F";uid="4cb3aaaa-c953-48f6-9693-78c7cd4e37be"
FIZS01010067.1	RepeatMasker	LINE/I	14227	14815	5406	+	.	ID="RND-1_FAMILY-134";Tend="616";Tstart="27";shortTE="F";uid="036f6415-ab01-4ca8-a031-9275829cd15e"
FIZS01010067.1	RepeatMasker	Unknown	1	254	2309	-	.	ID="RND-1_FAMILY-120";Tend="1152";Tstart="899";shortTE="F";uid="f4e3c7b0-8880-4d0a-8d96-e5321942f4e4"
FIZS01010069.1	RepeatMasker	Unknown	2	258	2128	+	.	ID="RND-1_FAMILY-208";Tend="1075";Tstart="821";shortTE="F";uid="1b35870f-b052-4082-a4be-c9a7bc44c229"
FIZS01010069.1	RepeatMasker	Unknown	8544	8942	3060	+	.	ID="RND-1_FAMILY-9";Tend="877";Tstart="470";shortTE="F";uid="1e2904ec-97c7-441f-be06-6e9784eb264a"
FIZS01010069.1	RepeatMasker	Unknown	2626	2732	558	+	.	ID="RND-1_FAMILY-129";Tend="1342";Tstart="1242";shortTE="F";uid="775ace07-f734-40b9-96a2-f3b78f274c12"
FIZS01010069.1	RepeatMasker	Unknown	468	615	751	+	.	ID="RND-1_FAMILY-72";Tend="1742";Tstart="1607";shortTE="F";uid="cde4497a-99a1-4881-bbee-7954c873b0ea"
FIZS01010069.1	RepeatMasker	DNA/TcMar-Tc1	8134	8544	1075	-	.	ID="RND-1_FAMILY-34";TEgroup="ctg_10069%7CRND-1_FAMILY-34%7C1";Tend="1828";Tstart="936";shortTE="F";uid="8b5ace1e-4263-4337-94ca-7775c78644b4"
FIZS01010069.1	RepeatMasker	RC/Helitron	2132	2708	3602	-	.	ID="RND-1_FAMILY-1";Tend="1378";Tstart="829";shortTE="F";uid="8c4d7549-ce35-4626-9167-d9dd79a28761"
FIZS01001007.1	RepeatMasker	Unknown	4167	4334	557	+	.	ID="RND-6_FAMILY-522";Tend="610";Tstart="443";shortTE="F";uid="d5ec0749-e74f-4ce3-a70f-7d2b8c23d031"
FIZS01001007.1	RepeatMasker	Unknown	44256	44629	2837	+	.	ID="RND-1_FAMILY-260";Tend="1421";Tstart="1039";shortTE="F";uid="93a19a07-9e7d-4268-83bd-232cf0875ac6"
FIZS01001007.1	RepeatMasker	Unknown	19896	20114	1153	+	.	ID="RND-1_FAMILY-72";Tend="1472";Tstart="1242";shortTE="F";uid="e2874d41-9641-4b87-9c27-2769e74f83fc"
FIZS01001007.1	RepeatMasker	Unknown	12069	12252	873	+	.	ID="RND-1_FAMILY-183";Tend="730";Tstart="584";shortTE="F";uid="2a41dcbf-3b1d-4321-865d-80762cdc35c9"
FIZS01001007.1	RepeatMasker	Unknown	21342	21532	854	+	.	ID="RND-2_FAMILY-137";Tend="1273";Tstart="1078";shortTE="F";uid="8a244d92-67b4-4fb9-b843-49d2e963f677"
FIZS01001007.1	RepeatMasker	Unknown	44679	45674	3020	+	.	ID="RND-5_FAMILY-1077";TEgroup="ctg_1007%7CRND-5_FAMILY-1077%7C1";Tend="1399";Tstart="836";shortTE="F";uid="ed67792a-63c6-4fa3-ae13-345b063749e7"
FIZS01001007.1	RepeatMasker	DNA	54027	54434	4216	+	.	ID="rnd-1_family-4";Tend="1343";Tstart="840";shortTE="F";uid="db241e41-82c6-42bc-9d8b-90edf5bf8392"
FIZS01001007.1	RepeatMasker	Unknown	27396	29039	9239	+	.	ID="RND-1_FAMILY-263";Tend="2202";Tstart="589";shortTE="F";uid="7aeed4e3-b737-43ce-a713-af1d30432a14"
FIZS01001007.1	RepeatMasker	Unknown	45862	46048	932	+	.	ID="RND-1_FAMILY-22";Tend="1026";Tstart="838";shortTE="F";uid="bf485a68-a998-4a70-9377-a2ac1a7eca22"
FIZS01001007.1	RepeatMasker	Unknown	55156	55278	583	+	.	ID="RND-1_FAMILY-129";Tend="1365";Tstart="1242";shortTE="F";uid="68cd6320-0a06-4678-9fd0-b4c52b86c424"
FIZS01001007.1	RepeatMasker	Unknown	19544	19723	465	+	.	ID="RND-6_FAMILY-522";Tend="616";Tstart="434";shortTE="F";uid="751e9afd-e18a-46c8-8574-d57b3eff567b"
FIZS01001007.1	RepeatMasker	DNA	54924	55254	4216	+	.	ID="rnd-1_family-4";Tend="1754";Tstart="1344";shortTE="F";uid="82310734-c3c1-40b7-baa8-4ee2a89fc650"
FIZS01001007.1	RepeatMasker	Unknown	30896	31032	611	+	.	ID="RND-1_FAMILY-81";Tend="1065";Tstart="930";shortTE="F";uid="6b8d886f-d566-4cd6-9a07-de3924767925"
FIZS01001007.1	RepeatMasker	Unknown	20990	21152	774	+	.	ID="RND-2_FAMILY-137";Tend="1079";Tstart="889";shortTE="F";uid="03135fa0-203a-4ff3-88b1-811d383a363f"
FIZS01001007.1	RepeatMasker	DNA/Academ-1	49088	49362	1625	+	.	ID="RND-1_FAMILY-326";Tend="1046";Tstart="771";shortTE="F";uid="977e93cf-d57e-4376-b9c2-289e71c79c15"
FIZS01001007.1	RepeatMasker	DNA/Academ-1	20135	20416	771	+	.	ID="RND-1_FAMILY-332";Tend="1524";Tstart="1224";shortTE="F";uid="52e866f2-6c1f-4ac8-aabe-3fb07c813723"
FIZS01001007.1	RepeatMasker	DNA/Academ-1	19301	19478	781	+	.	ID="RND-1_FAMILY-332";Tend="1114";Tstart="913";shortTE="F";uid="487d4a4a-c5bc-44d6-95fa-a3190dc9e184"
FIZS01001007.1	RepeatMasker	Unknown	50957	51290	1381	+	.	ID="RND-1_FAMILY-289";Tend="847";Tstart="485";shortTE="F";uid="c8e28b05-1bd8-43eb-8c0a-751f46521c59"
FIZS01001007.1	RepeatMasker	Unknown	39805	40139	2065	-	.	ID="RND-1_FAMILY-156";Tend="629";Tstart="284";shortTE="F";uid="f35ae12b-a2fa-41f4-bf11-e77572bfb6fd"
FIZS01001007.1	RepeatMasker	DNA/Academ-1	50751	51038	1325	-	.	ID="RND-1_FAMILY-126";Tend="857";Tstart="570";shortTE="F";uid="62bf8e86-30aa-4f84-ad00-4a95b3287425"
FIZS01001007.1	RepeatMasker	DNA/hAT-hATm	22507	22655	585	-	.	ID="RND-1_FAMILY-325";Tend="1563";Tstart="1406";shortTE="F";uid="f24d5202-bb97-4969-9e9b-a95a4222cc4e"
FIZS01001007.1	RepeatMasker	Unknown	41791	42153	2269	-	.	ID="RND-1_FAMILY-22";Tend="1264";Tstart="889";shortTE="F";uid="0aeaa107-73eb-424e-8d89-27cbbe5ed6e7"
FIZS01001007.1	RepeatMasker	DNA/Academ-1	49117	49804	4724	-	.	ID="RND-1_FAMILY-126";Tend="1550";Tstart="852";shortTE="F";uid="52c66202-48f0-492a-9d12-04c323a16548"
FIZS01001007.1	RepeatMasker	RC/Helitron	54435	54923	1689	-	.	ID="RND-1_FAMILY-1";Tend="1388";Tstart="915";shortTE="F";uid="04e63be9-7616-4003-beb9-16c515ef4391"
FIZS01001007.1	RepeatMasker	Unknown	52214	52702	3144	-	.	ID="RND-1_FAMILY-89";Tend="946";Tstart="461";shortTE="F";uid="69fb9047-5bae-447b-a550-804c3e526244"
FIZS01001007.1	RepeatMasker	Unknown	45164	45341	768	-	.	ID="RND-2_FAMILY-40";Tend="1189";Tstart="1014";shortTE="F";uid="5f46cc1b-0759-43d2-b557-49a1b81a560f"
FIZS01001007.1	RepeatMasker	Unknown	17430	17686	770	-	.	ID="RND-1_FAMILY-75";Tend="1101";Tstart="901";shortTE="F";uid="12e451e7-ccd0-475d-9517-d07d39039fdd"
FIZS01001007.1	RepeatMasker	LTR/Copia	4838	5245	1889	-	.	ID="RND-3_FAMILY-64";Tend="1398";Tstart="991";shortTE="F";uid="7b008212-bfc1-4d67-8655-723ae6811b31"
FIZS01010070.1	RepeatMasker	DNA/Academ-1	31596	32277	4720	+	.	ID="RND-1_FAMILY-250";Tend="1482";Tstart="804";shortTE="F";uid="759870a7-d78d-4778-ace6-2fa895b28f44"
FIZS01010070.1	RepeatMasker	Unknown	28939	29105	1209	+	.	ID="RND-1_FAMILY-9";Tend="1987";Tstart="1819";shortTE="F";uid="2f272943-7a0d-45c7-b2ea-a77ee2e8cabf"
FIZS01010070.1	RepeatMasker	DNA/Academ-1	31050	31605	3972	+	.	ID="RND-5_FAMILY-879";Tend="1197";Tstart="639";shortTE="F";uid="af6933c0-79c5-46a8-92b1-c41948d02df0"
FIZS01010070.1	RepeatMasker	Unknown	4376	4646	615	+	.	ID="RND-1_FAMILY-81";Tend="1067";Tstart="827";shortTE="F";uid="4a6cfdb8-ecdd-490d-8165-fb049f506e3d"
FIZS01010070.1	RepeatMasker	Unknown	46286	46529	872	+	.	ID="RND-1_FAMILY-100";Tend="1072";Tstart="891";shortTE="F";uid="4d8dcc3c-7c6e-4d4f-8370-836ef5c01b91"
FIZS01010070.1	RepeatMasker	Unknown	17744	18023	649	+	.	ID="RND-2_FAMILY-40";Tend="1256";Tstart="974";shortTE="F";uid="6c9ad7e3-e074-48d3-aa02-311213b2c6cb"
FIZS01010070.1	RepeatMasker	Unknown	9465	10423	7761	-	.	ID="RND-1_FAMILY-14";Tend="1870";Tstart="914";shortTE="F";uid="81a306a7-ed26-4eae-81a5-0afadacd5463"
FIZS01010070.1	RepeatMasker	Unknown	11675	12031	2219	-	.	ID="RND-5_FAMILY-5105";Tend="1238";Tstart="848";shortTE="F";uid="ab4420e5-9a3c-4de1-a208-8c08595c043a"
FIZS01010070.1	RepeatMasker	DNA/Academ-1	21166	21551	2931	-	.	ID="RND-1_FAMILY-26";Tend="1084";Tstart="697";shortTE="F";uid="690c3c4c-3ece-4867-8373-bbdcfe9ca88a"
FIZS01010070.1	RepeatMasker	Unknown	28094	29082	6858	-	.	ID="RND-5_FAMILY-639";Tend="1415";Tstart="422";shortTE="F";uid="d5000fed-1498-49a9-a035-f6ad398a6cb8"
FIZS01010070.1	RepeatMasker	DNA/hAT-Tip100	1	198	1695	-	.	ID="RND-1_FAMILY-240";Tend="1050";Tstart="853";shortTE="F";uid="99d4026f-9e17-4fc9-af2a-2cd41e69d71c"
FIZS01010070.1	RepeatMasker	Unknown	212	446	976	-	.	ID="RND-1_FAMILY-5";Tend="1142";Tstart="885";shortTE="F";uid="b23007d1-a5b7-43d7-bfdd-7518cf0c199a"
FIZS01010070.1	RepeatMasker	DNA/Academ-1	20821	21165	2112	-	.	ID="rnd-1_family-26";Tend="1776";Tstart="1406";shortTE="F";uid="e922e439-7ace-4183-bdbb-6fe18b417c74"
FIZS01010070.1	RepeatMasker	DNA/hAT-Tip100	39379	39695	2274	-	.	ID="RND-1_FAMILY-266";Tend="1287";Tstart="968";shortTE="F";uid="b4d2d959-03af-41d3-96fd-939a69bb43dd"
FIZS01010071.1	RepeatMasker	Unknown	959	1256	1895	+	.	ID="RND-1_FAMILY-389";Tend="458";Tstart="161";shortTE="F";uid="8939ab04-5ee0-4f52-bc8d-6e82d7f3b0bb"
FIZS01010071.1	RepeatMasker	Unknown	99	803	2945	+	.	ID="RND-4_FAMILY-495";Tend="1628";Tstart="538";shortTE="F";uid="2103163d-e54b-4fcb-989a-500b8f23950f"
FIZS01010073.1	RepeatMasker	Unknown	6358	7365	805	+	.	ID="RND-1_FAMILY-13";Tend="1656";Tstart="854";shortTE="F";uid="49135a30-7048-4724-81a2-cec4cf2b04db"
FIZS01010074.1	RepeatMasker	DNA/Academ-1	6	362	2887	-	.	ID="RND-1_FAMILY-26";Tend="1071";Tstart="697";shortTE="F";uid="6168ba31-8dec-49e5-af98-fba5c4c92704"
FIZS01010075.1	RepeatMasker	Unknown	185	301	545	-	.	ID="RND-2_FAMILY-40";Tend="1408";Tstart="1297";shortTE="F";uid="c30fd73e-24a0-44ee-9df6-351ba459de72"
FIZS01010075.1	RepeatMasker	Unknown	679	1051	1813	-	.	ID="RND-2_FAMILY-40";Tend="1284";Tstart="895";shortTE="F";uid="c3c6e973-f68c-45dd-9e1f-b65dc1d8f492"
FIZS01010075.1	RepeatMasker	Unknown	297	667	3051	-	.	ID="RND-1_FAMILY-45";Tend="1275";Tstart="905";shortTE="F";uid="0f9b65ae-83f6-436d-91cc-9457c0aa9a9d"
FIZS01010076.1	RepeatMasker	Unknown	11304	11561	511	+	.	ID="RND-5_FAMILY-1077";Tend="1574";Tstart="1125";shortTE="F";uid="dbde70a8-3085-4697-a8ac-d36c87fefcbf"
FIZS01010076.1	RepeatMasker	Unknown	10775	11010	791	+	.	ID="RND-5_FAMILY-1077";Tend="990";Tstart="764";shortTE="F";uid="b983a962-42bf-4152-bbc6-c0d7f7a90ae2"
FIZS01010076.1	RepeatMasker	Unknown	1	1565	10955	+	.	ID="RND-1_FAMILY-215";TEgroup="ctg_10076%7CRND-1_FAMILY-215%7C1";Tend="1271";Tstart="1";shortTE="F";uid="33a325c5-63e1-4e61-a194-685d486d1d13"
FIZS01010076.1	RepeatMasker	Satellite	11007	11149	590	-	.	ID="RND-1_FAMILY-316";Tend="1127";Tstart="985";shortTE="F";uid="ee4ed55d-3c64-4304-9723-3cef1c950fc2"
FIZS01010076.1	RepeatMasker	Unknown	7548	7666	778	-	.	ID="RND-5_FAMILY-893";Tend="1395";Tstart="1277";shortTE="F";uid="d0849f03-fdb5-4939-a181-21797acde2e0"
FIZS01010078.1	RepeatMasker	Unknown	23933	24308	1629	+	.	ID="RND-2_FAMILY-137";Tend="1180";Tstart="828";shortTE="F";uid="dd020feb-208f-4282-b5d4-18398dc55c4b"
FIZS01010078.1	RepeatMasker	Unknown	28666	28969	1036	+	.	ID="RND-2_FAMILY-40";Tend="1281";Tstart="987";shortTE="F";uid="468a4831-8250-4a90-a28f-15a3e65395d9"
FIZS01010078.1	RepeatMasker	LINE/I	11432	11576	983	+	.	ID="RND-1_FAMILY-219";Tend="1455";Tstart="1295";shortTE="F";uid="cf286926-eb2a-4311-8fdf-40574af7cb5e"
FIZS01010078.1	RepeatMasker	Unknown	31809	32176	1193	+	.	ID="RND-1_FAMILY-48";Tend="1122";Tstart="766";shortTE="F";uid="d52e242b-74b6-4d73-ae87-559d0df6b5d4"
FIZS01010078.1	RepeatMasker	Unknown	25410	25627	1099	+	.	ID="RND-1_FAMILY-106";Tend="1121";Tstart="905";shortTE="F";uid="7a761e89-b017-4960-9480-986270433832"
FIZS01010078.1	RepeatMasker	Unknown	29361	29603	790	+	.	ID="RND-2_FAMILY-40";Tend="1304";Tstart="1059";shortTE="F";uid="0abf5155-0fa1-4d06-be4c-625a6c436d70"
FIZS01010078.1	RepeatMasker	Unknown	33935	34295	1617	+	.	ID="RND-5_FAMILY-3648";TEgroup="ctg_10078%7CRND-5_FAMILY-3648%7C1";Tend="1614";Tstart="824";shortTE="F";uid="f0bee832-ef40-4034-8831-61a79ef7a36a"
FIZS01010078.1	RepeatMasker	DNA/CMC-EnSpm	32195	32709	1699	+	.	ID="RND-1_FAMILY-2";Tend="1566";Tstart="1042";shortTE="F";uid="37bf89e3-4be2-4e39-948f-aaf62dfdedde"
FIZS01010078.1	RepeatMasker	Unknown	4612	4889	453	+	.	ID="RND-1_FAMILY-164";Tend="1215";Tstart="924";shortTE="F";uid="8367d1a0-ee66-4d2e-ba50-d34b031a2fcf"
FIZS01010078.1	RepeatMasker	Unknown	16787	16989	523	+	.	ID="RND-1_FAMILY-164";Tend="1186";Tstart="993";shortTE="F";uid="bf9f0220-a4ca-4b93-9464-53b8aaed611c"
FIZS01010078.1	RepeatMasker	Unknown	25068	25319	698	+	.	ID="RND-1_FAMILY-123";Tend="1319";Tstart="1073";shortTE="F";uid="96555b66-d8c8-4581-8319-786b3b2b2bf5"
FIZS01010078.1	RepeatMasker	Unknown	36953	37552	1253	-	.	ID="RND-2_FAMILY-40";Tend="1299";Tstart="974";shortTE="F";uid="617a069d-9afa-45ee-b294-51f554dbe237"
FIZS01010078.1	RepeatMasker	Unknown	21055	21305	445	-	.	ID="RND-1_FAMILY-164";Tend="1186";Tstart="925";shortTE="F";uid="05c19709-b1e6-4d33-b807-dd211ee46a3e"
FIZS01010078.1	RepeatMasker	Unknown	9846	10239	2863	-	.	ID="RND-1_FAMILY-94";Tend="1356";Tstart="969";shortTE="F";uid="621182aa-57ff-4fb0-afe2-cbfdfd395ea4"
FIZS01010078.1	RepeatMasker	Unknown	373	660	1850	-	.	ID="RND-1_FAMILY-395";Tend="1088";Tstart="802";shortTE="F";uid="a5933b0f-150b-4ea2-93ed-fb4526b7f17e"
FIZS01010078.1	RepeatMasker	Unknown	38326	38902	4426	-	.	ID="RND-1_FAMILY-218";Tend="578";Tstart="2";shortTE="F";uid="2637d742-4988-4d22-ae7e-eef354ecd9fd"
FIZS01010078.1	RepeatMasker	LTR/Copia	37620	37831	1240	-	.	ID="RND-3_FAMILY-64";Tend="1855";Tstart="1644";shortTE="F";uid="d5bd836d-268f-4118-8b14-ec6b7e890ee4"
FIZS01010078.1	RepeatMasker	Unknown	24882	25066	1540	-	.	ID="RND-1_FAMILY-100";Tend="1098";Tstart="912";shortTE="F";uid="1337831e-c45d-4697-bd76-a0dfc08e2498"
FIZS01010078.1	RepeatMasker	DNA	34291	35153	5755	-	.	ID="RND-1_FAMILY-4";Tend="1736";Tstart="825";shortTE="F";uid="07d9e1af-231d-4675-9d09-27a9f45a5c1f"
FIZS01010078.1	RepeatMasker	Unknown	805	972	1288	-	.	ID="RND-2_FAMILY-22";Tend="1051";Tstart="882";shortTE="F";uid="c3d8328e-f9ac-4ea9-8f97-5f3d1d668ae1"
FIZS01010078.1	RepeatMasker	Unknown	14677	14934	526	-	.	ID="RND-1_FAMILY-164";Tend="1191";Tstart="910";shortTE="F";uid="a64c80f7-9b7f-426e-8cf8-db3a36c02725"
FIZS01010078.1	RepeatMasker	Unknown	38949	39709	5209	-	.	ID="RND-1_FAMILY-83";Tend="2116";Tstart="666";shortTE="F";uid="99e4eb9d-3820-485c-bfdc-3ecbc1aae85a"
FIZS01010079.1	RepeatMasker	Unknown	4597	4767	507	+	.	ID="RND-2_FAMILY-137";Tend="1267";Tstart="1086";shortTE="F";uid="f0356d2d-0a98-4cb9-b251-b61f33eaecaa"
FIZS01001008.1	RepeatMasker	Unknown	44307	44919	5034	+	.	ID="RND-1_FAMILY-130";Tend="1412";Tstart="807";shortTE="F";uid="86f0dfc5-be6c-4cd1-9e9d-8b6d13e7d28e"
FIZS01001008.1	RepeatMasker	Unknown	30647	31000	1699	+	.	ID="RND-5_FAMILY-3760";Tend="1779";Tstart="1471";shortTE="F";uid="aefa30fd-c8e9-4633-8569-eec728bbac27"
FIZS01001008.1	RepeatMasker	Unknown	8209	8409	611	+	.	ID="RND-4_FAMILY-203";Tend="1110";Tstart="898";shortTE="F";uid="9cecf567-67ec-4517-b749-c2a27d0979ee"
FIZS01001008.1	RepeatMasker	RC/Helitron	60107	60418	1223	+	.	ID="RND-1_FAMILY-1";Tend="1503";Tstart="1198";shortTE="F";uid="420ea0e3-e367-465d-8372-034d79847606"
FIZS01001008.1	RepeatMasker	DNA/Academ-1	68560	68876	2599	+	.	ID="RND-1_FAMILY-26";Tend="1688";Tstart="1372";shortTE="F";uid="1ce4a6d5-4947-4955-a1d1-d59c15d6a74d"
FIZS01001008.1	RepeatMasker	Unknown	63420	63546	431	+	.	ID="RND-5_FAMILY-3656";Tend="1025";Tstart="912";shortTE="F";uid="f8a5ed38-e0b1-4fa4-88d8-531c7044421a"
FIZS01001008.1	RepeatMasker	Unknown	17540	18368	2233	+	.	ID="RND-1_FAMILY-365";Tend="1466";Tstart="604";shortTE="F";uid="b3260766-ac10-4352-9d51-578d065b65d3"
FIZS01001008.1	RepeatMasker	Unknown	120187	120533	3208	+	.	ID="RND-1_FAMILY-214";Tend="1232";Tstart="886";shortTE="F";uid="f71bd9e7-fd41-4f32-adb0-04a331a29f46"
FIZS01001008.1	RepeatMasker	Unknown	52879	53158	1740	+	.	ID="RND-5_FAMILY-672";Tend="1123";Tstart="849";shortTE="F";uid="2685b9b5-8b68-4ef1-9639-e58a64bc3736"
FIZS01001008.1	RepeatMasker	Unknown	52233	52714	593	+	.	ID="RND-1_FAMILY-101";TEgroup="ctg_1008%7CRND-1_FAMILY-101%7C1";Tend="1189";Tstart="897";shortTE="F";uid="275d6284-d67e-41d1-9a77-d08b2a06af5f"
FIZS01001008.1	RepeatMasker	Unknown	106415	106660	1289	+	.	ID="RND-4_FAMILY-1155";Tend="1080";Tstart="834";shortTE="F";uid="26e8fbb9-53fe-458f-9edc-64c092c12061"
FIZS01001008.1	RepeatMasker	Unknown	14721	14964	404	+	.	ID="RND-2_FAMILY-40";Tend="1187";Tstart="958";shortTE="F";uid="c285a08a-dd3c-4ca3-ba5e-1a32dc3234e5"
FIZS01001008.1	RepeatMasker	Unknown	23796	23924	446	-	.	ID="RND-2_FAMILY-22";Tend="1314";Tstart="1182";shortTE="F";uid="7050a56b-ba0d-4b96-bb97-67ea9e820862"
FIZS01001008.1	RepeatMasker	Unknown	2319	2558	2035	-	.	ID="RND-1_FAMILY-81";Tend="1063";Tstart="824";shortTE="F";uid="b5422b63-7457-459e-a077-45c1eea7dc97"
FIZS01001008.1	RepeatMasker	Unknown	118399	118586	1621	-	.	ID="RND-1_FAMILY-100";Tend="1096";Tstart="910";shortTE="F";uid="17d13f44-7fa8-446c-8e8c-6dacf1e3a013"
FIZS01001008.1	RepeatMasker	Unknown	34581	34981	1349	-	.	ID="RND-1_FAMILY-86";Tend="1072";Tstart="732";shortTE="F";uid="a09bbca4-4167-42e6-bf25-2aa567aaff67"
FIZS01001008.1	RepeatMasker	Unknown	44148	44305	650	-	.	ID="RND-6_FAMILY-1293";Tend="1945";Tstart="1781";shortTE="F";uid="c866038e-b943-4be5-8fb0-577a3d49b538"
FIZS01001008.1	RepeatMasker	Unknown	89767	89988	843	-	.	ID="RND-2_FAMILY-22";Tend="1071";Tstart="863";shortTE="F";uid="b8483bcd-0e64-410f-9a47-37dc15e95520"
FIZS01001008.1	RepeatMasker	DNA/hAT-Tip100	108145	108574	1306	-	.	ID="RND-1_FAMILY-241";Tend="945";Tstart="569";shortTE="F";uid="24d63468-c0bc-4fbf-8c09-8a5d07ce3ede"
FIZS01001008.1	RepeatMasker	Unknown	52312	52502	1370	-	.	ID="RND-1_FAMILY-369";Tend="1149";Tstart="932";shortTE="F";uid="0b66f130-fd71-4d55-bea1-b50b043b38b2"
FIZS01001008.1	RepeatMasker	LINE/R2-NeSL	83651	84043	601	-	.	ID="RND-5_FAMILY-1125";Tend="676";Tstart="344";shortTE="F";uid="bf5aaed4-d65e-424a-a21b-a23ebe34a3e4"
FIZS01001008.1	RepeatMasker	DNA/Academ-1	59612	59834	1503	-	.	ID="RND-1_FAMILY-15";Tend="997";Tstart="800";shortTE="F";uid="565f8cd1-f7e4-4e2b-a21c-2b4f312c4fad"
FIZS01001008.1	RepeatMasker	Unknown	45050	45168	834	-	.	ID="RND-1_FAMILY-101";Tend="1013";Tstart="897";shortTE="F";uid="04389ece-7f26-4fb4-8ccd-c4875153fe06"
FIZS01001008.1	RepeatMasker	DNA/Ginger-2	26279	26869	3549	-	.	ID="RND-1_FAMILY-353";Tend="1318";Tstart="691";shortTE="F";uid="82194681-a467-4c9d-a3c4-b6755fb751c8"
FIZS01001008.1	RepeatMasker	Unknown	74060	74315	1313	-	.	ID="RND-5_FAMILY-893";Tend="1479";Tstart="1237";shortTE="F";uid="05990990-63ac-4f4d-8481-45df01ac1d1f"
FIZS01001008.1	RepeatMasker	Unknown	23926	24112	771	-	.	ID="RND-4_FAMILY-203";Tend="1067";Tstart="912";shortTE="F";uid="8d927bfd-02cc-424b-8e36-cb1026e6ee7a"
FIZS01001008.1	RepeatMasker	Unknown	12605	12752	494	-	.	ID="RND-1_FAMILY-156";Tend="540";Tstart="390";shortTE="F";uid="365e7117-0ec4-4e2a-9777-b8ebeace6e61"
FIZS01001008.1	RepeatMasker	Unknown	26950	27595	1487	-	.	ID="RND-1_FAMILY-52";TEgroup="ctg_1008%7CRND-1_FAMILY-52%7C1";Tend="1412";Tstart="898";shortTE="F";uid="3b44380a-2068-44ea-a039-b31160866d12"
FIZS01001008.1	RepeatMasker	Unknown	75862	76240	2015	-	.	ID="RND-1_FAMILY-20";Tend="1281";Tstart="889";shortTE="F";uid="8ee88107-cfa4-44b5-970e-d339e70d1fb1"
FIZS01001008.1	RepeatMasker	Unknown	62177	62578	1829	-	.	ID="RND-1_FAMILY-19";Tend="1533";Tstart="1171";shortTE="F";uid="08fd61aa-fcc0-4839-9fc2-ab020b894dcf"
FIZS01001008.1	RepeatMasker	Unknown	74564	74944	1429	-	.	ID="RND-5_FAMILY-893";TEgroup="ctg_1008%7CRND-5_FAMILY-893%7C1";Tend="1237";Tstart="699";shortTE="F";uid="cd411c7f-429c-4461-9d35-250b6dd9de66"
FIZS01001008.1	RepeatMasker	Unknown	101300	101675	2047	-	.	ID="RND-2_FAMILY-22";Tend="1268";Tstart="880";shortTE="F";uid="8e1db100-3ec6-44be-865f-85e743b75f97"
FIZS01001008.1	RepeatMasker	Unknown	39673	39948	1808	-	.	ID="RND-1_FAMILY-101";Tend="1192";Tstart="913";shortTE="F";uid="cea4660b-e4b9-454b-85af-add211c6ae80"
FIZS01001008.1	RepeatMasker	DNA	60022	60255	1306	-	.	ID="RND-1_FAMILY-4";Tend="1739";Tstart="1496";shortTE="F";uid="267f462a-1652-49eb-9fff-c7233a625506"
FIZS01001008.1	RepeatMasker	Unknown	2562	2840	1344	-	.	ID="RND-1_FAMILY-101";Tend="1153";Tstart="894";shortTE="F";uid="ef2bbc14-e8d7-4acd-b60e-eccdc23740ec"
FIZS01001008.1	RepeatMasker	Unknown	53165	53472	1506	-	.	ID="RND-1_FAMILY-101";Tend="1146";Tstart="889";shortTE="F";uid="d7fdfef6-a421-44cd-ac13-b2f96168e804"
FIZS01001008.1	RepeatMasker	Unknown	95220	95622	2668	-	.	ID="RND-1_FAMILY-52";Tend="1364";Tstart="971";shortTE="F";uid="5a7e28bd-5b21-42ae-9f61-ed82ba1dae14"
FIZS01001008.1	RepeatMasker	Unknown	73343	73709	3282	-	.	ID="RND-1_FAMILY-41";Tend="1146";Tstart="780";shortTE="F";uid="9cc43067-14d5-4dc3-bb8e-e5677e989970"
FIZS01001008.1	RepeatMasker	Unknown	86225	86601	1712	-	.	ID="RND-4_FAMILY-203";Tend="1283";Tstart="896";shortTE="F";uid="2bde255e-6dd6-4baf-998e-4c470f78ef99"
FIZS01001008.1	RepeatMasker	Unknown	44913	45058	597	-	.	ID="RND-5_FAMILY-6163";Tend="1151";Tstart="1030";shortTE="F";uid="685fd6cf-6b76-4f32-b779-31b83892361b"
FIZS01001008.1	RepeatMasker	DNA/Academ-1	58922	59622	5328	-	.	ID="RND-5_FAMILY-493";Tend="1724";Tstart="1017";shortTE="F";uid="feaee6f0-12a2-4b84-95a4-5082a317b016"
FIZS01001008.1	RepeatMasker	Unknown	108042	108145	493	-	.	ID="RND-1_FAMILY-109";Tend="1438";Tstart="1337";shortTE="F";uid="ac8183fe-bfff-4398-8fae-593e87078110"
FIZS01001008.1	RepeatMasker	Unknown	103938	104384	1607	-	.	ID="RND-4_FAMILY-1155";Tend="1077";Tstart="686";shortTE="F";uid="927ca82e-d54d-4537-b733-80d70fc1dd91"
FIZS01001008.1	RepeatMasker	Unknown	35108	35373	959	-	.	ID="RND-4_FAMILY-203";Tend="1255";Tstart="931";shortTE="F";uid="05e1f79c-8532-46cf-9000-2a328b943496"
FIZS01010081.1	RepeatMasker	Unknown	1	625	5550	+	.	ID="RND-1_FAMILY-111";Tend="625";Tstart="1";shortTE="F";uid="6dcd2135-20cb-41a7-8910-f99e033fee8c"
FIZS01010081.1	RepeatMasker	Unknown	9750	10119	954	-	.	ID="RND-1_FAMILY-27";TEgroup="ctg_10081%7CRND-1_FAMILY-27%7C1";Tend="1895";Tstart="1168";shortTE="F";uid="bc4b5e73-f609-4204-b7bf-2bef1d457d92"
FIZS01010084.1	RepeatMasker	Unknown	6261	6997	1728	+	.	ID="RND-1_FAMILY-98";TEgroup="ctg_10084%7CRND-1_FAMILY-98%7C1";Tend="1275";Tstart="893";shortTE="F";uid="ca528ca8-66f4-4ac4-860c-d04713ff13b6"
FIZS01010084.1	RepeatMasker	Unknown	19163	19828	4957	+	.	ID="RND-1_FAMILY-130";Tend="1448";Tstart="815";shortTE="F";uid="4ce584e8-50eb-4cdd-b2d3-19188df37305"
FIZS01010084.1	RepeatMasker	Unknown	17912	18643	1481	+	.	ID="RND-5_FAMILY-2584";TEgroup="ctg_10084%7CRND-5_FAMILY-2584%7C1";Tend="1677";Tstart="522";shortTE="F";uid="c5143c9f-7329-44df-ab5d-36961c4f1ae5"
FIZS01010084.1	RepeatMasker	Unknown	16200	16650	2830	+	.	ID="RND-1_FAMILY-112";Tend="1646";Tstart="1199";shortTE="F";uid="9d09ba93-dd94-4fc5-8fbc-e5dc079b52cd"
FIZS01010084.1	RepeatMasker	DNA/Academ-1	14623	14822	424	+	.	ID="RND-1_FAMILY-126";Tend="1550";Tstart="1345";shortTE="F";uid="3cd1026c-252d-4d3c-a612-62bd631ff43e"
FIZS01010084.1	RepeatMasker	Unknown	2696	2931	1287	+	.	ID="RND-4_FAMILY-20";Tend="1333";Tstart="1099";shortTE="F";uid="ecd048df-5658-4145-92e9-ff2afb49e718"
FIZS01010084.1	RepeatMasker	Unknown	8905	9693	2231	-	.	ID="RND-1_FAMILY-237";Tend="1311";Tstart="736";shortTE="F";uid="2e7fdf4d-a289-497d-8013-e7be8f2c76fb"
FIZS01010084.1	RepeatMasker	Unknown	7969	8192	548	-	.	ID="RND-4_FAMILY-1034";Tend="1298";Tstart="1079";shortTE="F";uid="03f5b4b7-3705-400c-8083-30171a64e28d"
FIZS01010084.1	RepeatMasker	LTR/Gypsy	1	127	1166	-	.	ID="RND-1_FAMILY-69";Tend="651";Tstart="525";shortTE="F";uid="e2e50973-8bec-4cbd-8910-d651aa1b438e"
FIZS01010084.1	RepeatMasker	Unknown	637	1005	1997	-	.	ID="RND-4_FAMILY-203";Tend="1280";Tstart="921";shortTE="F";uid="ce4966cb-0202-4349-96cf-3f11b7caef22"
FIZS01010084.1	RepeatMasker	Unknown	20392	21134	5556	-	.	ID="RND-1_FAMILY-111";Tend="1138";Tstart="1";shortTE="F";uid="a1435391-4794-4fa3-86fb-d493717b6efd"
FIZS01010084.1	RepeatMasker	DNA/Academ-1	4526	4774	1360	-	.	ID="RND-4_FAMILY-895";Tend="944";Tstart="714";shortTE="F";uid="e14a85b9-4187-42cc-a646-0f902552b12c"
FIZS01010084.1	RepeatMasker	LINE/I	14866	15357	1294	-	.	ID="RND-5_FAMILY-2071";Tend="1194";Tstart="727";shortTE="F";uid="575e1e4a-0c71-44dd-bd1c-5d19206777df"
FIZS01010084.1	RepeatMasker	DNA/TcMar-Tc1	16840	17237	1400	-	.	ID="RND-1_FAMILY-182";Tend="1364";Tstart="977";shortTE="F";uid="187a8bb7-cb6b-48fc-8caa-22ddfeb972b8"
FIZS01010085.1	RepeatMasker	Unknown	40741	40911	545	+	.	ID="RND-2_FAMILY-40";Tend="1346";Tstart="1156";shortTE="F";uid="6adaedc3-edd5-4939-afe5-a0075f58c0af"
FIZS01010085.1	RepeatMasker	Unknown	31903	32082	624	+	.	ID="RND-1_FAMILY-106";Tend="1125";Tstart="905";shortTE="F";uid="72ac7fdb-eaf0-4ccb-8392-0914a6b32c1d"
FIZS01010085.1	RepeatMasker	Unknown	62570	62933	1752	+	.	ID="RND-2_FAMILY-137";Tend="1268";Tstart="889";shortTE="F";uid="0544a83e-92d3-4dc5-924b-82ed1b3f509e"
FIZS01010085.1	RepeatMasker	DNA/Crypton-I	42369	42541	671	+	.	ID="RND-1_FAMILY-193";Tend="1059";Tstart="895";shortTE="F";uid="73c40c64-84cb-40b7-a65d-adb7d90ae995"
FIZS01010085.1	RepeatMasker	Unknown	33654	33764	754	+	.	ID="RND-1_FAMILY-284";Tend="870";Tstart="760";shortTE="F";uid="7e9e2df7-9386-4d36-af31-3f8570abdd90"
FIZS01010085.1	RepeatMasker	DNA/hAT-Tip100	68335	68561	1730	+	.	ID="RND-5_FAMILY-1127";Tend="1152";Tstart="932";shortTE="F";uid="8b23a277-56e6-4f72-9500-6db9ec1b3739"
FIZS01010085.1	RepeatMasker	Unknown	48703	49248	3187	+	.	ID="RND-1_FAMILY-128";Tend="879";Tstart="309";shortTE="F";uid="a7db258c-0d33-4c78-8a2e-fc52ea503e72"
FIZS01010085.1	RepeatMasker	Unknown	33333	33643	2165	-	.	ID="RND-5_FAMILY-724";Tend="302";Tstart="1";shortTE="F";uid="eeecb12e-0761-4f81-b9c2-294478425ea8"
FIZS01010085.1	RepeatMasker	Unknown	34628	34926	1744	-	.	ID="RND-1_FAMILY-123";Tend="1249";Tstart="916";shortTE="F";uid="1eb59f56-32a2-4067-a10c-e6764e6ee3af"
FIZS01010085.1	RepeatMasker	Unknown	65178	65425	1367	-	.	ID="RND-3_FAMILY-140";Tend="1212";Tstart="974";shortTE="F";uid="dc2dcaef-17b6-4435-a38c-431d8da28a9b"
FIZS01010085.1	RepeatMasker	DNA/Academ-1	40219	40336	491	-	.	ID="RND-1_FAMILY-233";Tend="1348";Tstart="1237";shortTE="F";uid="46ce2be8-01e2-45ed-93f6-2ad849f87ba6"
FIZS01010085.1	RepeatMasker	Unknown	38418	38625	538	-	.	ID="RND-1_FAMILY-29";Tend="834";Tstart="638";shortTE="F";uid="c28bb8e2-6799-4985-b434-ba5dd9150f4f"
FIZS01010085.1	RepeatMasker	Unknown	47696	47971	1509	-	.	ID="RND-1_FAMILY-128";Tend="855";Tstart="580";shortTE="F";uid="45d6c9a6-5f63-4e6a-b3b6-67fc610531b6"
FIZS01010086.1	RepeatMasker	DNA/TcMar-Tc1	50	299	570	+	.	ID="RND-5_FAMILY-1137";TEgroup="ctg_10086%7CRND-5_FAMILY-1137%7C1";Tend="2273";Tstart="1947";shortTE="F";uid="6a59784e-e620-44bb-a031-3e1cd869458b"
FIZS01010087.1	RepeatMasker	LINE/I	1726	1970	2055	-	.	ID="RND-5_FAMILY-311";Tend="1519";Tstart="1275";shortTE="F";uid="6728fdc7-831d-447d-877b-b9d0691021a7"
FIZS01010087.1	RepeatMasker	Satellite	1971	2484	1452	-	.	ID="RND-6_FAMILY-201";Tend="531";Tstart="1";shortTE="F";uid="fcb80eb7-4912-49e0-9149-6d4ca46de78e"
FIZS01010089.1	RepeatMasker	Unknown	6811	7108	1025	+	.	ID="RND-1_FAMILY-8";Tend="2303";Tstart="2009";shortTE="F";uid="2a93cf22-1cc3-4a20-8214-57dde4511617"
FIZS01010089.1	RepeatMasker	DNA/TcMar-Tc4	14532	14733	748	+	.	ID="RND-4_FAMILY-459";Tend="1119";Tstart="915";shortTE="F";uid="9ae109d7-499d-407e-8301-6465f20b07ff"
FIZS01010089.1	RepeatMasker	Satellite	35502	36177	509	+	.	ID="RND-6_FAMILY-201";Tend="1587";Tstart="861";shortTE="F";uid="c31c1cc9-6972-4958-b435-f4c90239fef9"
FIZS01010089.1	RepeatMasker	Unknown	1368	1692	475	+	.	ID="RND-1_FAMILY-39";TEgroup="ctg_10089%7CRND-1_FAMILY-39%7C1";Tend="1554";Tstart="1004";shortTE="F";uid="73e89135-0196-407b-a024-863392907089"
FIZS01010089.1	RepeatMasker	DNA	10570	10816	529	+	.	ID="RND-1_FAMILY-4";Tend="1412";Tstart="1163";shortTE="F";uid="543fdf3c-7d54-4038-ae0c-501b10168107"
FIZS01010089.1	RepeatMasker	LTR/Copia	17239	18031	4966	-	.	ID="RND-3_FAMILY-64";TEgroup="ctg_10089%7CRND-3_FAMILY-64%7C1";Tend="1855";Tstart="1160";shortTE="F";uid="ec1f501d-8ded-4618-bc45-26f2e538c3a9"
FIZS01010089.1	RepeatMasker	Unknown	13630	14119	3412	-	.	ID="RND-5_FAMILY-377";Tend="1755";Tstart="1221";shortTE="F";uid="9e091f00-a324-4ae3-9b55-2bcd7b987d42"
FIZS01010089.1	RepeatMasker	Unknown	14117	14532	2818	-	.	ID="RND-5_FAMILY-639";Tend="1415";Tstart="999";shortTE="F";uid="f5d0f16f-2952-412a-b43e-ee18596e0596"
FIZS01010089.1	RepeatMasker	Unknown	5964	6961	5432	-	.	ID="RND-5_FAMILY-639";Tend="1415";Tstart="426";shortTE="F";uid="5bd7b9aa-3518-4326-afc8-dadf88799d8c"
FIZS01010089.1	RepeatMasker	LINE/I	1	283	2181	-	.	ID="RND-1_FAMILY-377";Tend="1323";Tstart="1040";shortTE="F";uid="4a5b0f7b-4eca-412c-851f-16c174bf0cba"
FIZS01010089.1	RepeatMasker	Unknown	32378	32851	3065	-	.	ID="RND-1_FAMILY-52";Tend="1456";Tstart="978";shortTE="F";uid="06cdb676-ceec-4716-b9a9-1317569f2d2c"
FIZS01010089.1	RepeatMasker	Unknown	25760	26212	1297	-	.	ID="RND-1_FAMILY-48";Tend="1704";Tstart="1252";shortTE="F";uid="10240628-186f-4456-942a-ac8d6b1a6e4f"
FIZS01010090.1	RepeatMasker	Unknown	2675	3208	3431	-	.	ID="RND-1_FAMILY-89";Tend="1023";Tstart="488";shortTE="F";uid="75ae0ed8-21cb-47af-8b66-c1c9a34c6c2a"
FIZS01010091.1	RepeatMasker	LINE/I	1	344	3054	-	.	ID="RND-5_FAMILY-72";Tend="808";Tstart="465";shortTE="F";uid="331e8fe2-aa14-4d89-a7b4-5b47645a0a7b"
FIZS01010092.1	RepeatMasker	Unknown	346	458	972	+	.	ID="RND-1_FAMILY-111";Tend="616";Tstart="504";shortTE="F";uid="70ec9185-e428-4f8c-8201-40b7005a62ec"
FIZS01010092.1	RepeatMasker	Unknown	1	341	2936	+	.	ID="RND-1_FAMILY-97";Tend="1036";Tstart="696";shortTE="F";uid="222e6794-a60f-46d6-9ccf-d5f2782e877d"
FIZS01010093.1	RepeatMasker	Unknown	5751	5877	1104	+	.	ID="RND-1_FAMILY-86";Tend="850";Tstart="724";shortTE="F";uid="06bd40c8-37de-4151-a2e3-2af7e389f146"
FIZS01010093.1	RepeatMasker	DNA/hAT-Tip100	3684	4640	6585	+	.	ID="RND-1_FAMILY-190";Tend="1877";Tstart="928";shortTE="F";uid="74e635d6-7db5-4a47-b430-19e36c9d35f0"
FIZS01010093.1	RepeatMasker	DNA/hAT-Tip100	1	185	1367	-	.	ID="RND-1_FAMILY-190";Tend="1132";Tstart="965";shortTE="F";uid="4ca5fe92-6cfc-4d0d-a1f6-7b37a8546e0e"
FIZS01010093.1	RepeatMasker	LINE/I	4519	5096	2920	-	.	ID="RND-5_FAMILY-311";TEgroup="ctg_10093%7CRND-5_FAMILY-311%7C1";Tend="1521";Tstart="415";shortTE="F";uid="11fb585d-e6a0-4296-827e-7b8133a0bf9a"
FIZS01010093.1	RepeatMasker	LINE/I	750	866	735	-	.	ID="RND-5_FAMILY-311";Tend="1521";Tstart="1416";shortTE="F";uid="dc14816f-fc90-4bf5-aa8d-da4303cc3647"
FIZS01010094.1	RepeatMasker	Unknown	979	1108	625	+	.	ID="RND-5_FAMILY-1426";Tend="885";Tstart="757";shortTE="F";uid="b3fae720-6924-49ac-9575-3fa31670f86c"
FIZS01010094.1	RepeatMasker	Unknown	1	1093	6381	-	.	ID="RND-1_FAMILY-17";Tend="1309";Tstart="232";shortTE="F";uid="00369986-114a-4a45-9111-83376fdb6d61"
FIZS01010095.1	RepeatMasker	Unknown	4410	4645	1365	+	.	ID="RND-1_FAMILY-5";Tend="1062";Tstart="821";shortTE="F";uid="739c1374-d091-4d3f-80dd-a07b25a3d3dc"
FIZS01010095.1	RepeatMasker	Unknown	4037	4354	1027	-	.	ID="RND-1_FAMILY-48";Tend="1736";Tstart="1417";shortTE="F";uid="fb49c59c-af78-44d8-a6d0-fb5d6073cdf7"
FIZS01010095.1	RepeatMasker	Unknown	670	1448	3378	-	.	ID="RND-1_FAMILY-52";TEgroup="ctg_10095%7CRND-1_FAMILY-52%7C1";Tend="1450";Tstart="941";shortTE="F";uid="9187e375-49c6-4556-818a-2d5c2ef313db"
FIZS01010097.1	RepeatMasker	Unknown	32598	32778	477	+	.	ID="RND-2_FAMILY-137";Tend="1068";Tstart="831";shortTE="F";uid="b0996e86-a30e-4195-8242-8e168f0f6423"
FIZS01010097.1	RepeatMasker	Unknown	49172	49588	1015	+	.	ID="RND-5_FAMILY-1077";TEgroup="ctg_10097%7CRND-5_FAMILY-1077%7C1";Tend="1351";Tstart="1161";shortTE="F";uid="3eb0491d-895a-40c4-babb-1459b122fc17"
FIZS01010097.1	RepeatMasker	Unknown	33059	33325	2138	+	.	ID="RND-1_FAMILY-81";Tend="1087";Tstart="823";shortTE="F";uid="fb2fb6a1-26ab-4155-b97e-f35892a72172"
FIZS01010097.1	RepeatMasker	Unknown	48129	48349	1062	+	.	ID="RND-1_FAMILY-156";Tend="423";Tstart="210";shortTE="F";uid="a231fe6a-ebcc-4018-a5fa-09d345fc3e15"
FIZS01010097.1	RepeatMasker	Unknown	46888	47284	2804	+	.	ID="RND-5_FAMILY-1077";Tend="1278";Tstart="880";shortTE="F";uid="edc984b8-f29b-4d03-ac74-07eefeb6876b"
FIZS01010097.1	RepeatMasker	Unknown	40321	40611	2026	-	.	ID="RND-1_FAMILY-101";Tend="1192";Tstart="897";shortTE="F";uid="13f06422-0030-4e45-89b5-693712f4f2dc"
FIZS01010097.1	RepeatMasker	Unknown	36149	36427	1649	-	.	ID="RND-5_FAMILY-945";Tend="1340";Tstart="1017";shortTE="F";uid="ec472951-2915-4bd9-ada2-ad3816e01704"
FIZS01010097.1	RepeatMasker	Unknown	1	127	1134	-	.	ID="RND-4_FAMILY-381";Tend="948";Tstart="822";shortTE="F";uid="c998e1e9-4721-4310-9d5b-41d1b309cf0b"
FIZS01010097.1	RepeatMasker	Unknown	30052	30195	484	-	.	ID="RND-4_FAMILY-1034";Tend="1206";Tstart="1065";shortTE="F";uid="1d9db343-bdcc-446b-8138-1a7d9b56ffdf"
FIZS01010097.1	RepeatMasker	Unknown	47077	47390	603	-	.	ID="RND-2_FAMILY-40";Tend="1303";Tstart="975";shortTE="F";uid="bc4cbee4-2be3-42ef-8c01-028340bcf30f"
FIZS01010097.1	RepeatMasker	Unknown	47375	47913	2474	-	.	ID="RND-5_FAMILY-8035";Tend="1116";Tstart="579";shortTE="F";uid="b6f90794-0ef4-416a-8d16-ab5df11bcedd"
FIZS01010097.1	RepeatMasker	Unknown	32772	33033	603	-	.	ID="RND-1_FAMILY-123";Tend="1320";Tstart="1053";shortTE="F";uid="2c4cb423-7ecb-4c95-96a0-1ac9fcebcf6b"
FIZS01000101.1	RepeatMasker	Unknown	235	367	1119	+	.	ID="RND-1_FAMILY-97";Tend="723";Tstart="591";shortTE="F";uid="38db6923-6344-416e-9b6b-6d3dd46b9065"
FIZS01001010.1	RepeatMasker	Unknown	1	409	3167	-	.	ID="RND-1_FAMILY-27";Tend="1309";Tstart="900";shortTE="F";uid="0fcdad0c-340f-40bf-8bb7-6f7e2b453c16"
FIZS01010101.1	RepeatMasker	DNA/CMC-EnSpm	11735	12485	2255	+	.	ID="RND-1_FAMILY-2";Tend="1748";Tstart="993";shortTE="F";uid="d0040cfa-e48a-471c-90f6-9b871312dba5"
FIZS01010101.1	RepeatMasker	Unknown	4123	4684	3128	+	.	ID="RND-1_FAMILY-52";Tend="1515";Tstart="929";shortTE="F";uid="52865962-fb5d-41e4-b3aa-5801ea1b6913"
FIZS01010101.1	RepeatMasker	LTR/Copia	3662	4123	2578	+	.	ID="RND-3_FAMILY-64";Tend="1401";Tstart="947";shortTE="F";uid="7d245468-4213-4f53-8275-dafb5aaa7d35"
FIZS01010101.1	RepeatMasker	Unknown	261	1167	1203	+	.	ID="RND-1_FAMILY-13";Tend="1654";Tstart="834";shortTE="F";uid="aab796fb-52f0-43c9-9071-f5734f2cebe5"
FIZS01010101.1	RepeatMasker	Unknown	12486	12652	2238	+	.	ID="RND-1_FAMILY-13";Tend="1720";Tstart="856";shortTE="F";uid="cc6bb641-4442-46ab-829d-299c7d68f3f0"
FIZS01010101.1	RepeatMasker	LINE/Dong-R4	7775	9613	4235	-	.	ID="RND-6_FAMILY-152";Tend="1460";Tstart="41";shortTE="F";uid="a83d9710-4952-4cc7-b78f-a4fc1848f83a"
FIZS01010101.1	RepeatMasker	LTR/Copia	4672	5167	2690	-	.	ID="RND-3_FAMILY-64";Tend="1437";Tstart="947";shortTE="F";uid="f0689201-d73c-4a4b-b0e8-a95ca90a47b2"
FIZS01010101.1	RepeatMasker	Unknown	236	862	2040	-	.	ID="RND-1_FAMILY-3";Tend="1455";Tstart="893";shortTE="F";uid="064b024e-e0f2-41a2-aac7-4409377bdb49"
FIZS01010101.1	RepeatMasker	Unknown	9633	9804	518	-	.	ID="RND-5_FAMILY-5105";Tend="1012";Tstart="839";shortTE="F";uid="3f6fa5ca-a46b-406f-8324-bef7521fd251"
FIZS01010102.1	RepeatMasker	Unknown	1	204	1832	+	.	ID="RND-1_FAMILY-133";Tend="281";Tstart="79";shortTE="F";uid="0c346a54-98f9-4d03-aae3-1920f4da8136"
FIZS01010103.1	RepeatMasker	Unknown	13749	13924	513	+	.	ID="RND-5_FAMILY-639";Tend="1164";Tstart="991";shortTE="F";uid="a5203849-3b1a-49c0-a45e-6c0f2d49b9ed"
FIZS01010103.1	RepeatMasker	Unknown	13008	13258	1507	+	.	ID="RND-1_FAMILY-29";Tend="1255";Tstart="1000";shortTE="F";uid="471aa293-35ec-4ac3-a162-44ecadd6e4a3"
FIZS01010103.1	RepeatMasker	Unknown	5750	6119	1151	+	.	ID="RND-3_FAMILY-140";Tend="1408";Tstart="1071";shortTE="F";uid="7bca981b-eda5-4936-bd9e-9e5546eb9c3b"
FIZS01010103.1	RepeatMasker	Unknown	18705	19144	2499	-	.	ID="RND-2_FAMILY-40";Tend="1415";Tstart="975";shortTE="F";uid="45800440-47a5-4f9e-8eea-b848c4000ee0"
FIZS01010103.1	RepeatMasker	Unknown	13431	13643	1072	-	.	ID="RND-1_FAMILY-29";Tend="1259";Tstart="1040";shortTE="F";uid="4c65dd63-c822-43f3-bcb3-e754a97e3a21"
FIZS01010103.1	RepeatMasker	Unknown	16968	17324	887	-	.	ID="RND-1_FAMILY-29";Tend="1110";Tstart="766";shortTE="F";uid="8f5446d3-7a56-431b-8638-c5e1af81b5c4"
FIZS01010108.1	RepeatMasker	Satellite	71993	72601	1856	+	.	ID="RND-1_FAMILY-316";Tend="1494";Tstart="904";shortTE="F";uid="1e4e4057-2ec7-4c34-b006-9f670358bacf"
FIZS01010108.1	RepeatMasker	DNA	27653	27940	591	+	.	ID="RND-1_FAMILY-4";Tend="1396";Tstart="1115";shortTE="F";uid="2846288b-6962-41d4-af0e-9063667fbff3"
FIZS01010108.1	RepeatMasker	Unknown	125	469	1790	+	.	ID="RND-5_FAMILY-789";Tend="1930";Tstart="1588";shortTE="F";uid="5b1e57b9-8389-440b-b152-83e3c93371aa"
FIZS01010108.1	RepeatMasker	Unknown	17627	18194	3121	-	.	ID="RND-1_FAMILY-70";Tend="1809";Tstart="878";shortTE="F";uid="e6d89cbd-003d-4ce1-94ca-9f9b1de68717"
FIZS01010108.1	RepeatMasker	DNA	27205	27905	1056	-	.	ID="rnd-1_family-4";Tend="1660";Tstart="1122";shortTE="F";uid="71ab286f-c6c0-4e11-86fe-33aa66d547c7"
FIZS01010108.1	RepeatMasker	Unknown	23241	23419	710	-	.	ID="RND-4_FAMILY-495";Tend="643";Tstart="459";shortTE="F";uid="02a99381-969f-48f0-8443-2d83e9fd3313"
FIZS01010108.1	RepeatMasker	Unknown	22388	23221	2484	-	.	ID="RND-1_FAMILY-22";TEgroup="ctg_10108%7CRND-1_FAMILY-22%7C1";Tend="2111";Tstart="837";shortTE="F";uid="bfef2e71-90f5-42f1-a12d-dcb85ddf0100"
FIZS01010108.1	RepeatMasker	Unknown	22158	22391	504	-	.	ID="RND-4_FAMILY-495";Tend="875";Tstart="644";shortTE="F";uid="879c194a-3459-438a-98b2-5ff28d9f7d7f"
FIZS01010108.1	RepeatMasker	DNA/Academ-1	13899	14102	601	-	.	ID="RND-1_FAMILY-60";Tend="1694";Tstart="1485";shortTE="F";uid="e7a0be61-730e-4191-af41-83d34e8d31aa"
FIZS01010108.1	RepeatMasker	Unknown	37326	38082	4618	-	.	ID="RND-1_FAMILY-8";Tend="1439";Tstart="668";shortTE="F";uid="0c86fb25-58c0-47f7-afd9-05942075d1fb"
FIZS01010108.1	RepeatMasker	Unknown	41371	42400	4845	-	.	ID="RND-1_FAMILY-13";Tend="1645";Tstart="750";shortTE="F";uid="081df78b-5e7c-425f-9e60-de090c7ae049"
FIZS01010108.1	RepeatMasker	DNA/Academ-1	69964	70544	1648	-	.	ID="RND-5_FAMILY-493";Tend="1088";Tstart="499";shortTE="F";uid="625129c6-7094-408b-a67a-0906509894be"
FIZS01010109.1	RepeatMasker	Unknown	976	1600	5578	-	.	ID="RND-1_FAMILY-111";Tend="625";Tstart="1";shortTE="F";uid="53d3c319-97d5-40d5-88f1-14c17cb267f0"
FIZS01001011.1	RepeatMasker	Unknown	1248	1404	764	+	.	ID="RND-4_FAMILY-203";Tend="1278";Tstart="1133";shortTE="F";uid="b0775a75-caba-4022-b837-ed5a9d7bf13d"
FIZS01001011.1	RepeatMasker	Unknown	2130	2477	1275	+	.	ID="RND-1_FAMILY-101";Tend="1195";Tstart="895";shortTE="F";uid="dc3cf82e-eecd-403f-8ec8-49427a33cc6e"
FIZS01001011.1	RepeatMasker	DNA/TcMar-Tc1	4334	4765	3908	+	.	ID="RND-1_FAMILY-34";Tend="1338";Tstart="907";shortTE="F";uid="96001707-a350-4979-9e1d-935ed64acb0e"
FIZS01001011.1	RepeatMasker	Unknown	3964	4553	3231	-	.	ID="RND-1_FAMILY-214";Tend="1243";Tstart="675";shortTE="F";uid="9179ecfa-ee48-46b4-b707-a34edd0c2c83"
FIZS01001011.1	RepeatMasker	Unknown	1088	1247	688	-	.	ID="RND-2_FAMILY-22";Tend="1268";Tstart="886";shortTE="F";uid="07743b7c-d68d-44bc-ae13-caf2b57906a8"
FIZS01001011.1	RepeatMasker	Unknown	2907	3276	1431	-	.	ID="RND-5_FAMILY-5105";Tend="1240";Tstart="885";shortTE="F";uid="f93e62ad-f97e-4afd-bd16-5bf4d81776a4"
FIZS01001011.1	RepeatMasker	Unknown	403	723	1797	-	.	ID="RND-1_FAMILY-86";Tend="999";Tstart="722";shortTE="F";uid="f23e240c-7fbf-408a-b8a3-294842017982"
FIZS01001011.1	RepeatMasker	Unknown	1	403	3048	-	.	ID="RND-1_FAMILY-97";Tend="846";Tstart="470";shortTE="F";uid="fa31ac75-fec3-40d0-b1a8-11c1ffe78e0d"
FIZS01010110.1	RepeatMasker	Unknown	296	440	555	+	.	ID="RND-5_FAMILY-1426";Tend="1794";Tstart="1650";shortTE="F";uid="56b37be6-008e-4625-a4c4-35fc6453ca4a"
FIZS01010112.1	RepeatMasker	Unknown	3558	3844	1089	+	.	ID="RND-4_FAMILY-1252";TEgroup="ctg_10112%7CRND-4_FAMILY-1252%7C1";Tend="686";Tstart="483";shortTE="F";uid="3a06ad58-e518-4377-8d33-26d1f9f66c50"
FIZS01010112.1	RepeatMasker	Unknown	281	398	651	+	.	ID="RND-1_FAMILY-20";Tend="1311";Tstart="1192";shortTE="F";uid="67e5517a-43ce-434a-bab9-5eef32b73534"
FIZS01010112.1	RepeatMasker	Unknown	1	290	2463	+	.	ID="RND-1_FAMILY-19";Tend="2154";Tstart="1866";shortTE="F";uid="8314a0e1-dee1-4737-8c57-801c19a56e6a"
FIZS01010112.1	RepeatMasker	Unknown	3845	4469	4876	-	.	ID="RND-1_FAMILY-338";Tend="848";Tstart="261";shortTE="F";uid="7bf6509a-79b3-4013-9fce-e19d254babcf"
FIZS01010113.1	RepeatMasker	Unknown	22379	22601	608	+	.	ID="RND-1_FAMILY-9";Tend="1962";Tstart="1717";shortTE="F";uid="67d7c054-732a-47ed-94be-d4f9da0703c1"
FIZS01010113.1	RepeatMasker	DNA/CMC-EnSpm	21475	22026	1433	+	.	ID="RND-1_FAMILY-2";Tend="1514";Tstart="882";shortTE="F";uid="81250b81-2ded-49be-8c80-fe405575667c"
FIZS01010113.1	RepeatMasker	DNA/TcMar-Tc1	5415	5591	604	+	.	ID="RND-1_FAMILY-116";Tend="1110";Tstart="943";shortTE="F";uid="2ffa7b6b-267a-4cae-ac9f-14eed1b4cf10"
FIZS01010113.1	RepeatMasker	LINE/Dong-R4	9520	9710	1185	+	.	ID="RND-6_FAMILY-152";Tend="473";Tstart="270";shortTE="F";uid="f24755ec-0181-4c2a-9bc2-b7a2e127a3c1"
FIZS01010113.1	RepeatMasker	Unknown	24089	24213	1069	+	.	ID="RND-5_FAMILY-2405";Tend="1037";Tstart="913";shortTE="F";uid="63ea8c0e-c3d1-4294-9aa3-b9c9af0927e5"
FIZS01010113.1	RepeatMasker	Unknown	9693	10081	706	+	.	ID="RND-5_FAMILY-639";TEgroup="ctg_10113%7CRND-5_FAMILY-639%7C1";Tend="1431";Tstart="422";shortTE="F";uid="07df9704-5882-4ffa-9085-5b50e871e069"
FIZS01010113.1	RepeatMasker	Unknown	2650	2827	447	+	.	ID="RND-2_FAMILY-137";Tend="1266";Tstart="1054";shortTE="F";uid="865ff2c4-0343-4c78-a979-5025c80b2a6b"
FIZS01010113.1	RepeatMasker	Unknown	5591	6395	6023	-	.	ID="RND-1_FAMILY-22";Tend="2174";Tstart="1371";shortTE="F";uid="1444544c-be46-4001-beda-aec3d731dad4"
FIZS01010113.1	RepeatMasker	DNA	18107	18523	750	-	.	ID="rnd-1_family-4";Tend="1520";Tstart="1102";shortTE="F";uid="436e543a-23a2-49e3-9355-c8c280f50931"
FIZS01010115.1	RepeatMasker	Unknown	19276	19551	577	+	.	ID="RND-1_FAMILY-9";Tend="740";Tstart="471";shortTE="F";uid="66cf1431-c37f-4999-a3d9-70f8c47aac3a"
FIZS01010115.1	RepeatMasker	Unknown	273	441	471	+	.	ID="RND-1_FAMILY-28";Tend="1672";Tstart="1508";shortTE="F";uid="ba127200-58e3-400f-9eb3-ead49d837021"
FIZS01010115.1	RepeatMasker	Unknown	19281	19951	1566	-	.	ID="RND-2_FAMILY-137";Tend="2163";Tstart="831";shortTE="F";uid="3a5e201d-466b-4122-a55d-8acdbc320919"
FIZS01010115.1	RepeatMasker	Unknown	3311	3682	1844	-	.	ID="RND-2_FAMILY-137";Tend="1253";Tstart="892";shortTE="F";uid="56052bf9-4f34-4b32-95fc-081d7f96e421"
FIZS01010115.1	RepeatMasker	Unknown	10271	10549	1173	-	.	ID="RND-2_FAMILY-137";Tend="1276";Tstart="977";shortTE="F";uid="f85e755a-6677-4bb4-836a-26e6b644bd9a"
FIZS01010115.1	RepeatMasker	Unknown	11139	11249	483	-	.	ID="RND-2_FAMILY-137";Tend="981";Tstart="880";shortTE="F";uid="3b54229a-8f71-49da-b9f2-a5292ade911c"
FIZS01010115.1	RepeatMasker	Unknown	24151	24330	1335	-	.	ID="RND-1_FAMILY-100";Tend="1098";Tstart="910";shortTE="F";uid="d28da2e5-83fd-46a7-9d91-56256650db4f"
FIZS01010115.1	RepeatMasker	Unknown	2	417	3552	-	.	ID="RND-5_FAMILY-806";Tend="1352";Tstart="903";shortTE="F";uid="dc5b883d-b9fd-49c8-85af-c4f63dfbe45c"
FIZS01010115.1	RepeatMasker	Unknown	10542	11149	5212	-	.	ID="RND-1_FAMILY-130";Tend="1412";Tstart="813";shortTE="F";uid="f9f6f07f-7dfb-42b7-afa8-8db2e96a17c9"
FIZS01010116.1	RepeatMasker	Unknown	1	343	2555	+	.	ID="RND-1_FAMILY-38";Tend="1208";Tstart="867";shortTE="F";uid="bc73cf3e-992e-4f80-a995-e3d389126ff1"
FIZS01010117.1	RepeatMasker	Unknown	2041	2990	3984	+	.	ID="RND-1_FAMILY-25";Tend="1740";Tstart="785";shortTE="F";uid="94af07aa-b9e0-454a-8b4e-8e117876dcab"
FIZS01010117.1	RepeatMasker	Unknown	3090	3367	1149	-	.	ID="RND-2_FAMILY-137";Tend="1268";Tstart="953";shortTE="F";uid="cbbd5630-9f02-4364-a409-773fc621d7fc"
FIZS01010118.1	RepeatMasker	Unknown	902	1289	2806	+	.	ID="RND-1_FAMILY-19";Tend="1183";Tstart="792";shortTE="F";uid="256c2cf9-b2a6-4a20-86bd-0a75256b8c34"
FIZS01010119.1	RepeatMasker	DNA/CMC-EnSpm	1018	1838	3768	-	.	ID="RND-1_FAMILY-2";Tend="1752";Tstart="961";shortTE="F";uid="32ba3ef7-e50b-44b1-8403-d31f30e8d9dc"
FIZS01001012.1	RepeatMasker	Unknown	1013	1152	1165	+	.	ID="RND-5_FAMILY-423";Tend="842";Tstart="703";shortTE="F";uid="2c4e6288-76aa-44b8-bbd7-dc272002f97c"
FIZS01001012.1	RepeatMasker	Unknown	691	1022	2763	-	.	ID="RND-1_FAMILY-137";Tend="702";Tstart="371";shortTE="F";uid="8efe697f-c3ff-4cbb-abfa-65e98e24f4e6"
FIZS01010120.1	RepeatMasker	DNA	515	1191	903	-	.	ID="rnd-1_family-4";Tend="1670";Tstart="1047";shortTE="F";uid="7dd1ebb3-39f9-4d6c-821c-892d8dea2f6e"
FIZS01010123.1	RepeatMasker	RC/Helitron	1	431	2551	+	.	ID="RND-1_FAMILY-1";Tend="1645";Tstart="1200";shortTE="F";uid="b2dce7ef-4045-42ef-a817-59f25cf13796"
FIZS01010123.1	RepeatMasker	Unknown	24993	25616	1393	+	.	ID="RND-5_FAMILY-3432";Tend="592";Tstart="10";shortTE="F";uid="df825c3d-aeef-42da-b136-4a8cf4fbc174"
FIZS01010123.1	RepeatMasker	Unknown	15970	16643	4373	+	.	ID="RND-5_FAMILY-2731";Tend="1576";Tstart="885";shortTE="F";uid="d50f2782-d456-45c2-af9f-c71c2974304f"
FIZS01010123.1	RepeatMasker	Unknown	3181	3798	1450	+	.	ID="RND-5_FAMILY-2731";TEgroup="ctg_10123%7CRND-5_FAMILY-2731%7C1";Tend="1269";Tstart="883";shortTE="F";uid="04d1b8a1-c718-4b2b-a823-48461e160a4b"
FIZS01010123.1	RepeatMasker	Unknown	35897	36449	3346	+	.	ID="RND-1_FAMILY-161";Tend="1379";Tstart="798";shortTE="F";uid="874ff5e0-e5ee-417d-98e9-d188d7feca8b"
FIZS01010123.1	RepeatMasker	Unknown	43079	43401	1936	+	.	ID="RND-5_FAMILY-806";Tend="1222";Tstart="903";shortTE="F";uid="cd35f90c-b268-4aa6-86e5-acf4b24e124f"
FIZS01010123.1	RepeatMasker	Unknown	6126	6360	966	+	.	ID="RND-5_FAMILY-639";Tend="580";Tstart="380";shortTE="F";uid="115e5d23-2ff3-4f33-9a4f-e3bcf46c12fe"
FIZS01010123.1	RepeatMasker	Unknown	26005	26330	1648	+	.	ID="RND-5_FAMILY-3432";Tend="1293";Tstart="964";shortTE="F";uid="440eeb83-ac0b-4c38-8cb0-fc9bb4cedd41"
FIZS01010123.1	RepeatMasker	DNA	29542	30138	3124	+	.	ID="RND-1_FAMILY-4";Tend="1433";Tstart="828";shortTE="F";uid="4f734420-f5e9-40ca-9426-1b96864c187e"
FIZS01010123.1	RepeatMasker	DNA/hAT-Tip100	8155	8346	1334	+	.	ID="RND-1_FAMILY-241";Tend="737";Tstart="528";shortTE="F";uid="1fef84ce-793e-4d3c-8547-feaa2ef2b469"
FIZS01010123.1	RepeatMasker	Unknown	40812	41105	1837	-	.	ID="RND-1_FAMILY-352";Tend="1614";Tstart="1322";shortTE="F";uid="9d32905b-4a41-4aae-8951-d5355daa8835"
FIZS01010123.1	RepeatMasker	Unknown	26326	26468	912	-	.	ID="RND-1_FAMILY-11";Tend="1227";Tstart="1083";shortTE="F";uid="c1a8e5de-41c5-4494-9114-5c15c0bc88c3"
FIZS01010123.1	RepeatMasker	Unknown	21686	22376	4093	-	.	ID="RND-5_FAMILY-639";Tend="1387";Tstart="684";shortTE="F";uid="98f70f70-f951-4195-8c4f-02a59c4d6071"
FIZS01010123.1	RepeatMasker	Unknown	11548	11740	986	-	.	ID="RND-1_FAMILY-89";Tend="1027";Tstart="831";shortTE="F";uid="2d47120f-79e0-4a84-b57b-0f1079e207f1"
FIZS01010123.1	RepeatMasker	Unknown	36449	37001	3253	-	.	ID="RND-1_FAMILY-9";Tend="1250";Tstart="678";shortTE="F";uid="18655b6a-69ad-4ae7-82f5-369519b9fa1c"
FIZS01010123.1	RepeatMasker	Unknown	8337	8451	670	-	.	ID="RND-5_FAMILY-639";Tend="1422";Tstart="1314";shortTE="F";uid="cb1c7edf-6ddd-40b9-a709-cc5ccb7ac7eb"
FIZS01010123.1	RepeatMasker	Unknown	8455	9179	4828	-	.	ID="RND-1_FAMILY-8";Tend="1434";Tstart="668";shortTE="F";uid="f786320b-acab-4f7d-bd14-475c9c4db713"
FIZS01010123.1	RepeatMasker	Unknown	11769	11949	1253	-	.	ID="RND-1_FAMILY-129";Tend="1043";Tstart="864";shortTE="F";uid="e65af3d8-5428-43c5-9f13-74ac9b78a21e"
FIZS01010123.1	RepeatMasker	DNA	31642	32053	2205	-	.	ID="RND-1_FAMILY-4";Tend="1742";Tstart="1346";shortTE="F";uid="2bc8c308-30b5-4e51-a602-5686942e50e7"
FIZS01010123.1	RepeatMasker	Unknown	11312	11554	1351	-	.	ID="RND-1_FAMILY-129";Tend="1262";Tstart="1034";shortTE="F";uid="c853d35f-2dbf-4dab-91fb-d67c650b9d10"
FIZS01010123.1	RepeatMasker	Unknown	42285	42487	1556	-	.	ID="RND-1_FAMILY-183";Tend="769";Tstart="568";shortTE="F";uid="d656dff0-2a23-46fb-8d7c-1564e523f6c4"
FIZS01010123.1	RepeatMasker	Unknown	6166	6870	4381	-	.	ID="RND-1_FAMILY-9";Tend="1962";Tstart="1195";shortTE="F";uid="dd542e2e-bd4a-4a8c-b784-d4a4515fa2fc"
FIZS01010123.1	RepeatMasker	Unknown	24263	24954	4024	-	.	ID="RND-1_FAMILY-11";Tend="2186";Tstart="1458";shortTE="F";uid="d63f9fe7-7223-4d77-a606-76855cf970d5"
FIZS01010125.1	RepeatMasker	Unknown	4798	5068	921	-	.	ID="RND-1_FAMILY-29";Tend="1054";Tstart="775";shortTE="F";uid="f64dbbd9-065e-4e45-bd2f-a6bdef5fbcc0"
FIZS01010126.1	RepeatMasker	LINE/I	771	1141	413	+	.	ID="RND-1_FAMILY-141";Tend="581";Tstart="211";shortTE="F";uid="29c73d98-c663-4d6e-9b3a-5237ab4e472b"
FIZS01010127.1	RepeatMasker	Unknown	3064	4957	5923	+	.	ID="RND-5_FAMILY-1412";Tend="2839";Tstart="981";shortTE="F";uid="d3d67e1a-0c79-4279-a77d-1309137ad176"
FIZS01010127.1	RepeatMasker	DNA/Academ-1	2722	2873	483	+	.	ID="RND-1_FAMILY-91";Tend="1429";Tstart="1282";shortTE="F";uid="43ab429a-d51b-4c74-8d09-8a994fae562f"
FIZS01010127.1	RepeatMasker	Unknown	6406	7901	3775	+	.	ID="RND-5_FAMILY-1412";Tend="2437";Tstart="953";shortTE="F";uid="a7cb5702-6560-42f7-babd-6ecb693eb5d5"
FIZS01010127.1	RepeatMasker	Unknown	825	1012	1070	-	.	ID="RND-5_FAMILY-695";Tend="419";Tstart="245";shortTE="F";uid="d53f9de6-5c50-4c82-9459-9ab5cc80aca7"
FIZS01010127.1	RepeatMasker	Unknown	1128	1943	5606	-	.	ID="RND-1_FAMILY-72";Tend="1733";Tstart="917";shortTE="F";uid="9296eece-f8ef-4518-82bf-b1d4f507e671"
FIZS01010127.1	RepeatMasker	DNA/Academ-1	2299	2472	513	-	.	ID="RND-1_FAMILY-60";Tend="1572";Tstart="1398";shortTE="F";uid="2c0f9cd9-aa7d-4ed3-8ecc-5f940f0819aa"
FIZS01010128.1	RepeatMasker	DNA/Academ-1	8088	8219	436	+	.	ID="rnd-5_family-493";Tend="635";Tstart="522";shortTE="F";uid="a3d38440-7f9c-4173-ac0f-a8e00d2a8c40"
FIZS01010128.1	RepeatMasker	Unknown	7516	7743	611	+	.	ID="RND-5_FAMILY-2731";Tend="2096";Tstart="1868";shortTE="F";uid="b2f9e8ff-2da4-4762-9d8c-c9b1bc804417"
FIZS01010128.1	RepeatMasker	DNA/Kolobok-Hydra	1	127	676	+	.	ID="RND-1_FAMILY-347";Tend="1546";Tstart="1418";shortTE="F";uid="5e07ec05-b9d7-4f1c-888f-34e4124d7865"
FIZS01010128.1	RepeatMasker	DNA	2501	3554	609	-	.	ID="rnd-1_family-4";Tend="1670";Tstart="1078";shortTE="F";uid="1ea5e084-3750-4c29-968f-b5247274c1df"
FIZS01010128.1	RepeatMasker	Unknown	11031	11750	6018	-	.	ID="RND-1_FAMILY-413";Tend="718";Tstart="2";shortTE="F";uid="d517d4ee-3d42-4321-84a8-670622599c8b"
FIZS01010128.1	RepeatMasker	LTR/Copia	6105	7004	6990	-	.	ID="RND-3_FAMILY-64";Tend="1853";Tstart="944";shortTE="F";uid="87254a98-ec31-4a3f-8d9c-786dc03721b7"
FIZS01010128.1	RepeatMasker	Unknown	5601	6073	1959	-	.	ID="RND-5_FAMILY-3014";Tend="1389";Tstart="874";shortTE="F";uid="9008253b-54f3-4b3e-9cbc-3b6afb1435b0"
FIZS01010129.1	RepeatMasker	DNA	720	1068	551	+	.	ID="RND-1_FAMILY-4";Tend="1475";Tstart="1118";shortTE="F";uid="be97a133-40ea-4ba2-8ba0-1c2de61e2c17"
FIZS01010132.1	RepeatMasker	Unknown	3838	4522	4786	+	.	ID="RND-1_FAMILY-274";Tend="1276";Tstart="579";shortTE="F";uid="c08aadbb-1064-474f-9349-51a17def4013"
FIZS01010132.1	RepeatMasker	Unknown	1	349	1711	-	.	ID="RND-1_FAMILY-29";Tend="1283";Tstart="891";shortTE="F";uid="238a6c1d-c224-44ba-9f91-fa7a7e9b98d6"
FIZS01010132.1	RepeatMasker	RC/Helitron	897	1727	5271	-	.	ID="RND-1_FAMILY-1";Tend="1629";Tstart="823";shortTE="F";uid="73c7c88a-d8c6-48ea-a41e-92f9964985f3"
FIZS01010133.1	RepeatMasker	DNA/TcMar-Tc1	1	279	2505	+	.	ID="RND-1_FAMILY-34";Tend="1312";Tstart="1034";shortTE="F";uid="1084b81b-0591-44e7-9867-e945260bc16c"
FIZS01010134.1	RepeatMasker	Unknown	74264	74589	1608	+	.	ID="RND-1_FAMILY-336";Tend="1160";Tstart="855";shortTE="F";uid="20d61725-6ec7-4905-8236-ddba0370ec4e"
FIZS01010134.1	RepeatMasker	Unknown	74586	74873	1517	+	.	ID="RND-1_FAMILY-101";Tend="1203";Tstart="921";shortTE="F";uid="e7d69f43-3d81-41c5-b329-aedce26f0763"
FIZS01010134.1	RepeatMasker	Unknown	53971	54163	661	-	.	ID="RND-1_FAMILY-94";Tend="1332";Tstart="1124";shortTE="F";uid="7036d1d0-2b70-4c4f-87d5-aefacc421bc9"
FIZS01010134.1	RepeatMasker	Unknown	75661	75787	1021	-	.	ID="RND-1_FAMILY-398";Tend="437";Tstart="311";shortTE="F";uid="7b80ee85-2349-4d0f-82d8-015ba9e396e5"
FIZS01010134.1	RepeatMasker	Unknown	53853	53971	716	-	.	ID="RND-1_FAMILY-101";Tend="1192";Tstart="1076";shortTE="F";uid="9461e89a-c0a8-4968-ad74-ff4128b320c7"
FIZS01010134.1	RepeatMasker	Unknown	75365	75592	707	-	.	ID="RND-4_FAMILY-1534";TEgroup="ctg_10134%7CRND-4_FAMILY-1534%7C1";Tend="1114";Tstart="944";shortTE="F";uid="a17c1b71-7815-4641-9e3d-2f0fb9909e32"
FIZS01010134.1	RepeatMasker	Unknown	74000	74244	1976	-	.	ID="RND-1_FAMILY-285";Tend="968";Tstart="721";shortTE="F";uid="eaf11d79-a8df-48aa-b56f-38aabe4b72da"
FIZS01010135.1	RepeatMasker	DNA/TcMar-Tc1	1	182	1606	+	.	ID="RND-1_FAMILY-34";Tend="1830";Tstart="1649";shortTE="F";uid="d045c1c7-e348-42a0-9f4a-ce72d87dcfa1"
FIZS01010135.1	RepeatMasker	DNA/TcMar-Tc1	2233	2686	4023	-	.	ID="RND-1_FAMILY-34";Tend="1828";Tstart="1375";shortTE="F";uid="1f67c17f-b4e1-414b-95df-382a1930d919"
FIZS01010136.1	RepeatMasker	Unknown	8643	8976	2217	+	.	ID="RND-1_FAMILY-180";Tend="1197";Tstart="840";shortTE="F";uid="44559461-c888-4f98-a782-50d82060ae33"
FIZS01010136.1	RepeatMasker	Unknown	9955	10092	1101	+	.	ID="RND-1_FAMILY-94";Tend="1106";Tstart="969";shortTE="F";uid="3eda79f4-9222-4312-9987-5773fd5a655e"
FIZS01010136.1	RepeatMasker	Unknown	7042	7253	472	+	.	ID="RND-5_FAMILY-1431";Tend="1336";Tstart="1142";shortTE="F";uid="cc980c8a-9b17-4122-9b9e-d04258fd8ccf"
FIZS01010136.1	RepeatMasker	Unknown	9045	9309	861	+	.	ID="RND-1_FAMILY-29";Tend="924";Tstart="671";shortTE="F";uid="a5c0a775-e9a0-429a-a800-f4b4e46c3ca7"
FIZS01010136.1	RepeatMasker	Unknown	3276	3800	3337	+	.	ID="RND-1_FAMILY-186";Tend="1401";Tstart="859";shortTE="F";uid="71a5d7e2-6b37-4d45-a6d2-744164917a35"
FIZS01010136.1	RepeatMasker	Unknown	257	437	431	+	.	ID="RND-1_FAMILY-28";Tend="1681";Tstart="1508";shortTE="F";uid="58c3cf10-75f4-44ba-83dc-2bd543646033"
FIZS01010136.1	RepeatMasker	Unknown	6699	7045	2448	-	.	ID="RND-1_FAMILY-180";Tend="1195";Tstart="848";shortTE="F";uid="91a31574-1358-4ae2-b578-63fdb77d4503"
FIZS01010136.1	RepeatMasker	Unknown	1	414	3555	-	.	ID="RND-5_FAMILY-806";Tend="1304";Tstart="890";shortTE="F";uid="c75b7be0-77c6-40f4-84f1-05568d35defc"
FIZS01010136.1	RepeatMasker	Unknown	4347	4810	2126	-	.	ID="RND-1_FAMILY-48";Tend="1186";Tstart="718";shortTE="F";uid="2b7a2627-f884-4996-ba83-3e3bc8105990"
FIZS01010136.1	RepeatMasker	Unknown	2049	3031	7040	-	.	ID="RND-5_FAMILY-639";Tend="1415";Tstart="422";shortTE="F";uid="d024f728-1295-4165-ab9f-e59295831670"
FIZS01010136.1	RepeatMasker	Unknown	3029	3205	858	-	.	ID="RND-5_FAMILY-806";Tend="1081";Tstart="904";shortTE="F";uid="39e2d79b-1cad-4f80-b0db-680f45591743"
FIZS01010136.1	RepeatMasker	Unknown	7218	7687	3289	-	.	ID="RND-5_FAMILY-1952";Tend="1455";Tstart="962";shortTE="F";uid="b9dda7ef-f419-419b-b809-6c377da7dbc7"
FIZS01010136.1	RepeatMasker	Unknown	10406	10531	973	-	.	ID="RND-5_FAMILY-3432";Tend="1114";Tstart="985";shortTE="F";uid="3db40ea4-1ecd-4e33-9894-9330cc788b63"
FIZS01010137.1	RepeatMasker	Unknown	81053	81582	2792	+	.	ID="RND-1_FAMILY-8";Tend="1981";Tstart="1384";shortTE="F";uid="d578b039-8cdf-4ef8-a558-8b8cc354924e"
FIZS01010137.1	RepeatMasker	Unknown	95482	95674	1257	+	.	ID="RND-1_FAMILY-71";Tend="1425";Tstart="1240";shortTE="F";uid="e4bc84dd-b2bd-485c-bc61-917fd5434953"
FIZS01010137.1	RepeatMasker	Unknown	26874	27513	1851	+	.	ID="RND-1_FAMILY-48";TEgroup="ctg_10137%7CRND-1_FAMILY-48%7C1";Tend="1735";Tstart="894";shortTE="F";uid="f722c171-f287-400b-89a3-5888badcdddc"
FIZS01010137.1	RepeatMasker	Unknown	86685	87099	2849	+	.	ID="RND-1_FAMILY-22";Tend="2180";Tstart="1768";shortTE="F";uid="7b429b00-35f0-406f-b98f-62117be3c2df"
FIZS01010137.1	RepeatMasker	Unknown	17664	18127	2508	+	.	ID="RND-1_FAMILY-121";Tend="1595";Tstart="1109";shortTE="F";uid="f08410ac-a26d-4204-9715-31a0a19310fb"
FIZS01010137.1	RepeatMasker	Unknown	10698	10977	605	+	.	ID="RND-5_FAMILY-1656";Tend="1209";Tstart="952";shortTE="F";uid="05c04870-574a-441b-a2dc-0cb97a69192f"
FIZS01010137.1	RepeatMasker	Unknown	9003	9123	930	+	.	ID="RND-1_FAMILY-242";Tend="1163";Tstart="1042";shortTE="F";uid="d6b7297b-9687-4ba5-b580-6bbb2185c3b9"
FIZS01010137.1	RepeatMasker	Unknown	50564	51537	6538	+	.	ID="RND-1_FAMILY-267";Tend="1788";Tstart="825";shortTE="F";uid="064e0765-3543-46a2-bc7f-01da67beef23"
FIZS01010137.1	RepeatMasker	Unknown	39322	40062	4833	+	.	ID="RND-1_FAMILY-8";Tend="1438";Tstart="668";shortTE="F";uid="c98bfca6-11fc-473c-a3d4-f9767678b591"
FIZS01010137.1	RepeatMasker	Unknown	23791	24687	3122	+	.	ID="RND-1_FAMILY-8";Tend="1687";Tstart="688";shortTE="F";uid="aa1239cc-a832-414b-804b-05d336ce6620"
FIZS01010137.1	RepeatMasker	Unknown	61621	62662	4799	+	.	ID="RND-1_FAMILY-149";Tend="1935";Tstart="731";shortTE="F";uid="ab4dcb77-be4a-40d4-b3c6-7b82acf633bd"
FIZS01010137.1	RepeatMasker	DNA/Academ-1	26758	26871	707	+	.	ID="RND-1_FAMILY-26";Tend="816";Tstart="700";shortTE="F";uid="f507c0df-adff-4234-bf84-8d5f8936502b"
FIZS01010137.1	RepeatMasker	Unknown	53789	54758	4517	+	.	ID="RND-5_FAMILY-639";Tend="1397";Tstart="458";shortTE="F";uid="1a211855-c600-4a4d-9a0a-43469b8090e4"
FIZS01010137.1	RepeatMasker	DNA/Academ-1	41999	42256	1648	+	.	ID="RND-1_FAMILY-60";Tend="1062";Tstart="805";shortTE="F";uid="3abf35e5-4632-4632-b9f3-9e091dd63eac"
FIZS01010137.1	RepeatMasker	Unknown	61159	61431	1170	+	.	ID="RND-1_FAMILY-25";Tend="1653";Tstart="1351";shortTE="F";uid="4c8d15f7-67ff-4c2d-bab6-2ac319eec287"
FIZS01010137.1	RepeatMasker	Unknown	73366	73751	1782	+	.	ID="RND-4_FAMILY-203";Tend="1276";Tstart="898";shortTE="F";uid="e9fe4253-765b-43f2-86a8-65015f222ed2"
FIZS01010137.1	RepeatMasker	Unknown	4003	4247	500	+	.	ID="RND-6_FAMILY-522";Tend="719";Tstart="451";shortTE="F";uid="f71c8c34-c3aa-4c13-8713-2c8165f7ee88"
FIZS01010137.1	RepeatMasker	Unknown	84341	84729	2434	-	.	ID="RND-1_FAMILY-95";Tend="1016";Tstart="590";shortTE="F";uid="d4f367a2-9f4e-492a-88e1-114223872f05"
FIZS01010137.1	RepeatMasker	Unknown	45000	45934	5160	-	.	ID="RND-5_FAMILY-639";Tend="1415";Tstart="417";shortTE="F";uid="4f778d42-5c19-4686-b08f-4c6abe5d1f03"
FIZS01010137.1	RepeatMasker	Unknown	61781	62795	4795	-	.	ID="RND-5_FAMILY-185";Tend="1566";Tstart="439";shortTE="F";uid="f0f2a1aa-2dae-446e-a9ff-757dca209945"
FIZS01010137.1	RepeatMasker	DNA/Academ-1	92536	92837	1392	-	.	ID="RND-1_FAMILY-26";Tend="987";Tstart="697";shortTE="F";uid="90347178-117f-452b-804a-d6a3d63358ad"
FIZS01010137.1	RepeatMasker	Unknown	1	969	4951	-	.	ID="RND-1_FAMILY-89";TEgroup="ctg_10137%7CRND-1_FAMILY-89%7C1";Tend="1682";Tstart="257";shortTE="F";uid="6156201e-02d0-4b6d-98bf-24ea5977d2a5"
FIZS01010137.1	RepeatMasker	Unknown	18120	18262	904	-	.	ID="RND-1_FAMILY-70";Tend="946";Tstart="805";shortTE="F";uid="6fa466d9-b039-4735-b033-e79a54bf5c11"
FIZS01010137.1	RepeatMasker	DNA	35637	36529	4324	-	.	ID="rnd-1_family-4";Tend="1682";Tstart="835";shortTE="F";uid="a927a0c1-42a1-4feb-9d32-95de97ac07e4"
FIZS01010137.1	RepeatMasker	RC/Helitron	5824	6660	5014	-	.	ID="RND-1_FAMILY-1";Tend="1637";Tstart="817";shortTE="F";uid="173cc173-f718-41f1-845d-dda7e040ee9a"
FIZS01010137.1	RepeatMasker	DNA	67013	68082	4409	-	.	ID="RND-1_FAMILY-4";Tend="1750";Tstart="826";shortTE="F";uid="288c5894-04fc-438e-9cbb-393d407b5ada"
FIZS01010137.1	RepeatMasker	Unknown	970	1097	787	-	.	ID="RND-4_FAMILY-495";Tend="612";Tstart="485";shortTE="F";uid="34ae340c-eca7-44a3-9e66-d7e4bb8702a5"
FIZS01010137.1	RepeatMasker	Unknown	83682	84343	1733	-	.	ID="RND-5_FAMILY-377";TEgroup="ctg_10137%7CRND-5_FAMILY-377%7C1";Tend="1383";Tstart="518";shortTE="F";uid="c399c91b-4e3c-4f9c-bb0a-aca18bd950d2"
FIZS01010137.1	RepeatMasker	Unknown	42256	42863	2247	-	.	ID="RND-1_FAMILY-48";Tend="1735";Tstart="704";shortTE="F";uid="8bc3fd99-b5e1-4381-b763-816319efd6e0"
FIZS01010137.1	RepeatMasker	DNA/Academ-1	56648	57145	3209	-	.	ID="RND-1_FAMILY-250";Tend="1483";Tstart="949";shortTE="F";uid="83bd3bf5-9e1f-469f-b9df-abc388ee84dc"
FIZS01010137.1	RepeatMasker	Unknown	18257	18406	900	-	.	ID="RND-5_FAMILY-3656";Tend="1066";Tstart="918";shortTE="F";uid="f19ad865-0ca2-4d7c-8961-f5308964079f"
FIZS01010137.1	RepeatMasker	Unknown	74916	75184	914	-	.	ID="RND-2_FAMILY-40";Tend="1440";Tstart="1152";shortTE="F";uid="aef01140-e574-40af-92d4-02a92d4d0e5b"
FIZS01010137.1	RepeatMasker	Unknown	94777	95481	4190	-	.	ID="RND-1_FAMILY-74";TEgroup="ctg_10137%7CRND-1_FAMILY-74%7C1";Tend="1498";Tstart="909";shortTE="F";uid="eda2e168-2312-45b7-bdc9-1ef26c6e9a49"
FIZS01010137.1	RepeatMasker	DNA/Academ-1	27513	27830	2088	-	.	ID="RND-1_FAMILY-60";Tend="1062";Tstart="741";shortTE="F";uid="88ad70e7-3c0c-4ae2-9d7c-5dd739ff9fd3"
FIZS01010137.1	RepeatMasker	Unknown	54029	54760	4521	-	.	ID="RND-1_FAMILY-8";Tend="1439";Tstart="684";shortTE="F";uid="b5deeccb-9dac-4ea0-bc97-7d0f08641dd1"
FIZS01010137.1	RepeatMasker	LTR/Copia	89426	89975	3994	-	.	ID="RND-3_FAMILY-64";Tend="1545";Tstart="944";shortTE="F";uid="857924c8-6c10-4dbb-8f67-48dcb7acd09d"
FIZS01010137.1	RepeatMasker	Unknown	80541	81055	3046	-	.	ID="RND-5_FAMILY-639";Tend="1415";Tstart="892";shortTE="F";uid="7c4de259-96e9-46ff-a3fe-7b9ef7fbd0ff"
FIZS01010137.1	RepeatMasker	Unknown	16935	17597	4534	-	.	ID="RND-1_FAMILY-70";Tend="1610";Tstart="941";shortTE="F";uid="442938b5-2543-4129-b36b-fe60cedccc4f"
FIZS01010137.1	RepeatMasker	Unknown	65186	65588	2802	-	.	ID="RND-1_FAMILY-95";Tend="1449";Tstart="1050";shortTE="F";uid="aab8d0df-26f2-4b0a-9224-53aa0dd1ed65"
FIZS01010137.1	RepeatMasker	DNA	20403	20998	2789	-	.	ID="RND-1_FAMILY-4";Tend="1557";Tstart="950";shortTE="F";uid="8e23e099-7a03-49a3-85b4-5bd7aa4f337c"
FIZS01010137.1	RepeatMasker	Unknown	73037	73298	1787	-	.	ID="RND-1_FAMILY-164";Tend="1203";Tstart="941";shortTE="F";uid="bc9f1df7-6181-4d2e-a29b-0c38ec7c5616"
FIZS01010137.1	RepeatMasker	DNA	11531	11663	572	-	.	ID="RND-1_FAMILY-4";Tend="982";Tstart="827";shortTE="F";uid="268a042d-72c4-494a-bb7e-a11289342b1c"
FIZS01010138.1	RepeatMasker	Unknown	2	143	1264	+	.	ID="RND-1_FAMILY-156";Tend="1085";Tstart="944";shortTE="F";uid="ee28f458-7710-4e10-b814-5dc1e1ae4bce"
FIZS01010138.1	RepeatMasker	Unknown	158	472	2070	+	.	ID="RND-1_FAMILY-53";Tend="1327";Tstart="1012";shortTE="F";uid="9e1a92bb-b797-4eba-bca4-f036dce005f1"
FIZS01010139.1	RepeatMasker	Satellite	4990	5306	894	+	.	ID="RND-1_FAMILY-316";Tend="1247";Tstart="931";shortTE="F";uid="654797a0-4097-42bc-a3cf-348dcf2fc706"
FIZS01010139.1	RepeatMasker	Unknown	1863	2714	5691	-	.	ID="RND-5_FAMILY-639";Tend="1324";Tstart="422";shortTE="F";uid="e78c7ed2-39c5-4a36-ab56-f158120e6e40"
FIZS01010139.1	RepeatMasker	Unknown	5313	5705	2339	-	.	ID="RND-2_FAMILY-40";Tend="1308";Tstart="912";shortTE="F";uid="fae2ca5d-0696-4d0e-85c8-dbd1e3cb544f"
FIZS01001014.1	RepeatMasker	Unknown	1	297	1406	-	.	ID="RND-1_FAMILY-137";Tend="595";Tstart="298";shortTE="F";uid="52fca2b0-463e-4e94-b1c3-9f07ddf209e9"
FIZS01001014.1	RepeatMasker	DNA/Crypton-I	35789	36139	2927	-	.	ID="RND-1_FAMILY-193";Tend="1243";Tstart="895";shortTE="F";uid="84a105a3-4201-4d07-8eb5-f7818ea223cc"
FIZS01010140.1	RepeatMasker	DNA/TcMar-Mariner	3	735	1152	-	.	ID="mariner-82_hsal";Tend="901";Tstart="153";shortTE="F";uid="f7605ea6-ffe3-487c-85c1-9269d6ae8dd7"
FIZS01010141.1	RepeatMasker	Unknown	12472	13223	461	+	.	ID="RND-1_FAMILY-48";TEgroup="ctg_10141%7CRND-1_FAMILY-48%7C1";Tend="1360";Tstart="708";shortTE="F";uid="6b63de5e-54a5-4fcd-9877-2b6b4eccbf9e"
FIZS01010141.1	RepeatMasker	Unknown	379	506	585	+	.	ID="RND-6_FAMILY-247";Tend="1191";Tstart="1064";shortTE="F";uid="ba58a97f-b73b-4b79-ac04-598c1ad425a5"
FIZS01010141.1	RepeatMasker	Unknown	11125	11237	729	+	.	ID="RND-2_FAMILY-137";Tend="1069";Tstart="957";shortTE="F";uid="e3bd12c1-9aed-41aa-8404-2bb6750e1654"
FIZS01010143.1	RepeatMasker	Unknown	294	596	1605	+	.	ID="RND-1_FAMILY-29";Tend="1402";Tstart="1077";shortTE="F";uid="0f9962bd-f462-4139-8c47-7a43e934ae7e"
FIZS01010144.1	RepeatMasker	Unknown	1765	2529	1654	+	.	ID="RND-5_FAMILY-377";TEgroup="ctg_10144%7CRND-5_FAMILY-377%7C1";Tend="1732";Tstart="878";shortTE="F";uid="d643ea84-8a16-402f-bf75-26f15e7c997f"
FIZS01010144.1	RepeatMasker	Unknown	3	372	1709	+	.	ID="RND-1_FAMILY-29";Tend="1270";Tstart="888";shortTE="F";uid="84ad23d7-0bf3-42ec-9057-ce0005f3b284"
FIZS01010144.1	RepeatMasker	Unknown	858	1011	445	-	.	ID="RND-1_FAMILY-29";Tend="847";Tstart="706";shortTE="F";uid="e444a129-e016-49dd-b66d-b73033a4242e"
FIZS01010147.1	RepeatMasker	Unknown	20	155	641	+	.	ID="RND-1_FAMILY-20";Tend="1282";Tstart="1148";shortTE="F";uid="60f2c0aa-ac5f-496d-b7df-531113b72013"
FIZS01010147.1	RepeatMasker	Unknown	1887	2271	2562	+	.	ID="RND-1_FAMILY-20";Tend="1281";Tstart="897";shortTE="F";uid="cc63e378-1043-4ba4-bb3f-f4c3ec99f930"
FIZS01010148.1	RepeatMasker	Satellite	14062	14271	3988	+	.	ID="RND-6_FAMILY-201";Tend="788";Tstart="1";shortTE="F";uid="ef95b090-bc31-48c3-8c1f-7b64638ab0be"
FIZS01010148.1	RepeatMasker	Satellite	15805	16114	3988	+	.	ID="RND-6_FAMILY-201";Tend="1964";Tstart="789";shortTE="F";uid="8bfd40b7-5454-4739-8b2a-a12fa468a0fc"
FIZS01010148.1	RepeatMasker	LINE/Dong-R4	14272	15804	4726	-	.	ID="RND-6_FAMILY-152";Tend="1405";Tstart="12";shortTE="F";uid="294117b0-b3c9-4b7b-839e-ff510e562fe1"
FIZS01010148.1	RepeatMasker	Unknown	10857	11216	1706	-	.	ID="RND-2_FAMILY-137";Tend="1202";Tstart="845";shortTE="F";uid="6cc4f9b6-5cbf-4504-943e-d8ea4cd5f098"
FIZS01010148.1	RepeatMasker	LTR/Gypsy	18936	19834	1127	-	.	ID="RND-1_FAMILY-0";Tend="1835";Tstart="941";shortTE="F";uid="a73e0060-0bc2-4ee8-9138-a63bc3447c83"
FIZS01010148.1	RepeatMasker	LTR/Copia	11621	11788	720	-	.	ID="RND-3_FAMILY-64";Tend="1125";Tstart="946";shortTE="F";uid="19cb9300-4bc3-4f6b-bb95-f0ffe91cc67d"
FIZS01001015.1	RepeatMasker	Unknown	31111	31464	1176	+	.	ID="RND-1_FAMILY-5";Tend="1823";Tstart="1587";shortTE="F";uid="ce019de5-e801-4127-b524-a00be83e9646"
FIZS01001015.1	RepeatMasker	Unknown	13298	13800	1366	+	.	ID="RND-1_FAMILY-3";TEgroup="ctg_1015%7CRND-1_FAMILY-3%7C1";Tend="1443";Tstart="831";shortTE="F";uid="c7c0e322-7052-4c3b-afc0-abc1e4b028ee"
FIZS01001015.1	RepeatMasker	Unknown	8767	8907	693	+	.	ID="RND-1_FAMILY-67";Tend="697";Tstart="543";shortTE="F";uid="3f36d027-9ab3-48ae-8ce5-33446566c435"
FIZS01001015.1	RepeatMasker	Unknown	29740	29897	861	+	.	ID="RND-5_FAMILY-12377";Tend="1400";Tstart="1234";shortTE="F";uid="da39fd25-7b7f-4253-b9fb-667bf3403ee2"
FIZS01001015.1	RepeatMasker	Unknown	2625	4032	2677	+	.	ID="RND-5_FAMILY-1502";Tend="1930";Tstart="585";shortTE="F";uid="7ce14e72-af82-400b-9974-bc806a624c8a"
FIZS01001015.1	RepeatMasker	Unknown	14694	14799	630	+	.	ID="RND-1_FAMILY-3";Tend="1675";Tstart="1565";shortTE="F";uid="5290a8a1-0fce-480e-993e-d968b84aa276"
FIZS01001015.1	RepeatMasker	Unknown	36802	37296	3729	+	.	ID="RND-1_FAMILY-19";Tend="1329";Tstart="839";shortTE="F";uid="fe6d10e5-3ed1-4a08-9152-687ff07b0cc6"
FIZS01001015.1	RepeatMasker	Unknown	37306	37499	1067	+	.	ID="RND-4_FAMILY-414";Tend="1195";Tstart="985";shortTE="F";uid="8bf0c945-cf54-4c1d-821b-5983857bbc5b"
FIZS01001015.1	RepeatMasker	Unknown	36428	36620	822	+	.	ID="RND-4_FAMILY-414";Tend="985";Tstart="770";shortTE="F";uid="3ac19511-70f0-4505-bc16-0a2be6fad966"
FIZS01001015.1	RepeatMasker	Unknown	89	381	1354	-	.	ID="RND-1_FAMILY-236";Tend="899";Tstart="613";shortTE="F";uid="ed4bc325-488f-4294-9163-d063ba15c405"
FIZS01001015.1	RepeatMasker	DNA/CMC-EnSpm	14624	14782	669	-	.	ID="RND-1_FAMILY-2";Tend="1808";Tstart="1621";shortTE="F";uid="4a701319-21a3-4076-b2b6-1107ff6f8b46"
FIZS01001015.1	RepeatMasker	Unknown	3554	4131	4450	-	.	ID="RND-1_FAMILY-130";Tend="1409";Tstart="816";shortTE="F";uid="222ff29d-2648-45f6-aa6b-eae855884842"
FIZS01001015.1	RepeatMasker	Unknown	25713	26034	1524	-	.	ID="RND-5_FAMILY-838";Tend="1269";Tstart="938";shortTE="F";uid="fc283806-1e53-4765-8570-0ceff339481c"
FIZS01001015.1	RepeatMasker	Unknown	33930	34134	1770	-	.	ID="RND-1_FAMILY-127";Tend="1111";Tstart="905";shortTE="F";uid="a0af2ee5-6dfd-44d8-8a07-81cd9fba31f7"
FIZS01001015.1	RepeatMasker	Unknown	37560	37749	1572	-	.	ID="RND-1_FAMILY-208";Tend="1076";Tstart="889";shortTE="F";uid="f918c8c0-5488-49c3-9f24-787d8e6bda58"
FIZS01001015.1	RepeatMasker	DNA/CMC-EnSpm	13222	13521	1024	-	.	ID="RND-1_FAMILY-2";Tend="1808";Tstart="1490";shortTE="F";uid="99353059-2704-48bb-bc7b-328c3eb0354f"
FIZS01001015.1	RepeatMasker	Unknown	8911	9824	5076	-	.	ID="RND-1_FAMILY-3";Tend="1773";Tstart="893";shortTE="F";uid="78ab7de8-5733-41ca-8b2e-24f07e9644dd"
FIZS01010150.1	RepeatMasker	Unknown	6522	6946	1789	+	.	ID="RND-1_FAMILY-198";Tend="1331";Tstart="881";shortTE="F";uid="8cbfcad3-48ad-4251-9058-05f7d364266a"
FIZS01010150.1	RepeatMasker	Unknown	20770	21314	625	+	.	ID="RND-1_FAMILY-98";TEgroup="ctg_10150%7CRND-1_FAMILY-98%7C1";Tend="1272";Tstart="940";shortTE="F";uid="a56a3a32-81b2-49e9-981a-39f4da97d099"
FIZS01010150.1	RepeatMasker	Unknown	8413	8750	1583	+	.	ID="RND-2_FAMILY-22";Tend="1276";Tstart="912";shortTE="F";uid="fa8579b5-b40d-46d0-885e-28a210850ff4"
FIZS01010150.1	RepeatMasker	Unknown	27421	27615	410	+	.	ID="RND-5_FAMILY-571";Tend="438";Tstart="241";shortTE="F";uid="5564d6fe-41b6-4950-91cd-a016e544fed4"
FIZS01010150.1	RepeatMasker	Unknown	5304	5675	1894	+	.	ID="RND-1_FAMILY-20";Tend="1277";Tstart="875";shortTE="F";uid="8a7868b3-f795-4903-b90f-86e694173dc4"
FIZS01010150.1	RepeatMasker	Unknown	17935	18243	2190	+	.	ID="RND-4_FAMILY-401";Tend="1314";Tstart="1005";shortTE="F";uid="12442243-419c-494f-95b7-0e8135d416e8"
FIZS01010150.1	RepeatMasker	Unknown	17698	17931	2060	+	.	ID="RND-1_FAMILY-81";Tend="1060";Tstart="827";shortTE="F";uid="df6de63c-d704-4189-a5fb-3e722cb3c960"
FIZS01010150.1	RepeatMasker	Unknown	25020	25229	800	+	.	ID="RND-4_FAMILY-20";Tend="1345";Tstart="1136";shortTE="F";uid="e365f3a4-6750-4df9-9b0c-3096641a0740"
FIZS01010150.1	RepeatMasker	Unknown	15308	15709	1752	+	.	ID="RND-5_FAMILY-1502";Tend="1301";Tstart="900";shortTE="F";uid="30c6d6db-4141-4fac-a249-bb72bba6c399"
FIZS01010150.1	RepeatMasker	Unknown	22969	23744	2652	-	.	ID="RND-5_FAMILY-893";Tend="1443";Tstart="675";shortTE="F";uid="c4c9dc1b-ed01-41cd-8041-3d83184a2ac6"
FIZS01010150.1	RepeatMasker	Unknown	30902	31188	1761	-	.	ID="RND-4_FAMILY-203";Tend="1209";Tstart="939";shortTE="F";uid="0c1995bf-83d1-4ec1-979a-957fd3c48540"
FIZS01010150.1	RepeatMasker	Unknown	17444	17696	657	-	.	ID="RND-4_FAMILY-401";TEgroup="ctg_10150%7CRND-4_FAMILY-401%7C1";Tend="976";Tstart="650";shortTE="F";uid="798d8b1e-2407-4ec7-a4d3-66c52d329475"
FIZS01010150.1	RepeatMasker	Unknown	2058	2528	1333	-	.	ID="RND-4_FAMILY-20";Tend="1353";Tstart="943";shortTE="F";uid="6a8d5381-b1cf-4c25-8768-a7891057696d"
FIZS01010150.1	RepeatMasker	Unknown	26796	27120	1649	-	.	ID="RND-1_FAMILY-98";Tend="1275";Tstart="981";shortTE="F";uid="5bae8c71-578b-40d0-a48b-5839aede1dd6"
FIZS01010150.1	RepeatMasker	Unknown	11116	11449	2284	-	.	ID="RND-1_FAMILY-186";Tend="1202";Tstart="871";shortTE="F";uid="1ef4b552-ab1f-4525-a157-32e80ccc2717"
FIZS01010150.1	RepeatMasker	LTR/Copia	17671	17901	1035	-	.	ID="RND-5_FAMILY-1414";Tend="1241";Tstart="1023";shortTE="F";uid="5c98bfb3-a59b-4434-9ad2-2a58c644fdb2"
FIZS01010150.1	RepeatMasker	Unknown	68	407	421	-	.	ID="RND-1_FAMILY-90";TEgroup="ctg_10150%7CRND-1_FAMILY-90%7C1";Tend="551";Tstart="1";shortTE="T";uid="4033edff-20d0-4c7e-9f19-e738c2b9e28f"
FIZS01010152.1	RepeatMasker	Unknown	251	513	744	+	.	ID="RND-1_FAMILY-164";Tend="1169";Tstart="899";shortTE="F";uid="cc5c3558-266b-41db-bae1-950641f93d83"
FIZS01010152.1	RepeatMasker	Unknown	2794	2973	624	+	.	ID="RND-5_FAMILY-639";Tend="1170";Tstart="988";shortTE="F";uid="aadcb111-2f8c-4240-b60f-2bfd2dd03218"
FIZS01010152.1	RepeatMasker	Unknown	8777	9161	3354	-	.	ID="RND-1_FAMILY-165";Tend="1297";Tstart="913";shortTE="F";uid="e54b5875-4cf3-4905-93b4-a205d330eddc"
FIZS01010152.1	RepeatMasker	Unknown	3051	3248	1366	-	.	ID="RND-1_FAMILY-75";Tend="1105";Tstart="905";shortTE="F";uid="553ffa96-c276-42e4-ac3d-152c671de148"
FIZS01010152.1	RepeatMasker	Unknown	2131	2898	2179	-	.	ID="RND-1_FAMILY-75";Tend="1117";Tstart="396";shortTE="F";uid="b94e1746-4a26-43a6-b2a0-966218f3dea6"
FIZS01010152.1	RepeatMasker	Unknown	1	256	2327	-	.	ID="RND-1_FAMILY-252";Tend="384";Tstart="129";shortTE="F";uid="f1ce335d-009a-40f7-a572-f47a1e74e924"
FIZS01010153.1	RepeatMasker	Unknown	169	290	1022	-	.	ID="RND-1_FAMILY-111";Tend="625";Tstart="504";shortTE="F";uid="aebcfe33-1e61-4cdc-a4f3-e310d52d1c38"
FIZS01010154.1	RepeatMasker	Unknown	3943	5039	7636	+	.	ID="RND-4_FAMILY-510";Tend="1108";Tstart="42";shortTE="F";uid="72349b62-84e1-42e2-a835-d909c8150e90"
FIZS01010155.1	RepeatMasker	DNA/MULE-MuDR	74501	74832	2077	+	.	ID="RND-5_FAMILY-8283";Tend="1253";Tstart="911";shortTE="F";uid="94fd5cd8-cfdd-4c90-84a1-7e3a312437d4"
FIZS01010155.1	RepeatMasker	Unknown	68015	68747	3258	+	.	ID="RND-1_FAMILY-13";Tend="1661";Tstart="720";shortTE="F";uid="891b5046-54a5-4833-bbc9-58f55a1e3661"
FIZS01010155.1	RepeatMasker	Unknown	115259	115439	1131	+	.	ID="RND-1_FAMILY-75";Tend="1101";Tstart="902";shortTE="F";uid="fb23ad6a-ca3c-443c-b3a0-58010236b524"
FIZS01010155.1	RepeatMasker	Unknown	8319	8752	2048	+	.	ID="RND-1_FAMILY-52";Tend="1464";Tstart="877";shortTE="F";uid="218aef0e-b225-4679-911a-75da3ce5f762"
FIZS01010155.1	RepeatMasker	Unknown	128813	129160	2201	+	.	ID="RND-1_FAMILY-19";Tend="1221";Tstart="846";shortTE="F";uid="948c19d8-c134-4873-9076-775fcc6d5657"
FIZS01010155.1	RepeatMasker	Unknown	139657	139808	1187	+	.	ID="RND-5_FAMILY-1128";Tend="348";Tstart="197";shortTE="F";uid="b4f169f4-1c73-40e8-9ce5-c0f00d2335bb"
FIZS01010155.1	RepeatMasker	Unknown	129488	129816	2302	+	.	ID="RND-1_FAMILY-19";Tend="1538";Tstart="1215";shortTE="F";uid="125868d1-21aa-4694-88cf-a6cd9d7c4e67"
FIZS01010155.1	RepeatMasker	Unknown	118600	118750	972	+	.	ID="RND-5_FAMILY-806";Tend="1052";Tstart="901";shortTE="F";uid="1b21de2c-30f9-487d-b2f1-ef3c42223c95"
FIZS01010155.1	RepeatMasker	DNA/CMC-EnSpm	123047	123331	1908	+	.	ID="RND-1_FAMILY-2";Tend="1744";Tstart="1460";shortTE="F";uid="b5248ccc-c2be-4896-b476-12d7a51dc695"
FIZS01010155.1	RepeatMasker	Unknown	8207	8320	824	-	.	ID="RND-4_FAMILY-203";Tend="1012";Tstart="898";shortTE="F";uid="5c580694-1b12-49de-9b21-8f2a9287a95f"
FIZS01010155.1	RepeatMasker	Unknown	125908	126086	1238	-	.	ID="RND-5_FAMILY-3656";Tend="1097";Tstart="918";shortTE="F";uid="47d0bd71-0eea-43cd-a30d-dc1dc167d2fc"
FIZS01010155.1	RepeatMasker	DNA/hAT-Tip100	139186	139629	1458	-	.	ID="RND-5_FAMILY-3973";TEgroup="ctg_10155%7CRND-5_FAMILY-3973%7C1";Tend="1035";Tstart="709";shortTE="F";uid="ba32cb52-6aef-4bb9-996e-44c0f4e63e1f"
FIZS01010155.1	RepeatMasker	Unknown	129818	130014	966	-	.	ID="RND-2_FAMILY-137";Tend="1029";Tstart="832";shortTE="F";uid="40570beb-0f18-430a-b3c3-230668f3e4d1"
FIZS01010155.1	RepeatMasker	Unknown	128655	128821	567	-	.	ID="RND-2_FAMILY-137";Tend="1269";Tstart="1054";shortTE="F";uid="f02f4396-14bb-43d0-a3af-f57a91266836"
FIZS01010155.1	RepeatMasker	Unknown	4657	4764	535	-	.	ID="RND-2_FAMILY-22";Tend="1313";Tstart="1205";shortTE="F";uid="e22a6ba6-016e-4828-86e8-9da509ddd76a"
FIZS01010155.1	RepeatMasker	Unknown	125738	125891	755	-	.	ID="RND-1_FAMILY-75";Tend="1098";Tstart="903";shortTE="F";uid="e047889e-fed0-4254-b771-aa850551e26b"
FIZS01010155.1	RepeatMasker	DNA/hAT-Tip100	77598	78364	6274	-	.	ID="RND-1_FAMILY-240";Tend="1612";Tstart="846";shortTE="F";uid="940da575-22e6-494c-8de7-1fb9bbca833e"
FIZS01010155.1	RepeatMasker	Unknown	63239	63427	873	-	.	ID="RND-1_FAMILY-156";Tend="483";Tstart="292";shortTE="F";uid="d1748f36-9c18-458b-90b6-674692b3a1d9"
FIZS01010155.1	RepeatMasker	Unknown	123077	123509	2104	-	.	ID="RND-1_FAMILY-3";Tend="1271";Tstart="824";shortTE="F";uid="9e28fd10-ddad-4af8-a5e1-ba4fa6182920"
FIZS01010155.1	RepeatMasker	Unknown	131975	132312	2044	-	.	ID="RND-1_FAMILY-260";Tend="1294";Tstart="941";shortTE="F";uid="1f6b6a5d-3875-40bb-b53e-1179f9e5f981"
FIZS01010156.1	RepeatMasker	Unknown	5532	5828	1144	+	.	ID="RND-1_FAMILY-29";Tend="1258";Tstart="875";shortTE="F";uid="1a0f5680-9ebe-48b8-84a0-b442349d9fb7"
FIZS01010156.1	RepeatMasker	Unknown	15480	15625	523	+	.	ID="RND-1_FAMILY-297";TEgroup="ctg_10156%7CRND-1_FAMILY-297%7C1";Tend="1348";Tstart="683";shortTE="T";uid="e1634491-e656-44e7-89f6-890aecc82cb2"
FIZS01010156.1	RepeatMasker	Unknown	600	996	2431	+	.	ID="RND-4_FAMILY-495";Tend="1054";Tstart="679";shortTE="F";uid="f29fe425-eb93-4d74-a253-529c78db578a"
FIZS01010156.1	RepeatMasker	Unknown	1031	1309	1430	+	.	ID="RND-1_FAMILY-389";Tend="458";Tstart="160";shortTE="F";uid="c5ea313c-106d-45c2-8e1e-7c5034aa6632"
FIZS01010158.1	RepeatMasker	Unknown	2969	3283	2029	+	.	ID="RND-1_FAMILY-52";Tend="1259";Tstart="939";shortTE="F";uid="432a472e-2e13-4553-be00-04c41f1f43ea"
FIZS01010158.1	RepeatMasker	Unknown	7632	7855	684	+	.	ID="RND-1_FAMILY-85";Tend="1270";Tstart="1045";shortTE="F";uid="6a3340c6-b811-4dac-b64e-9366b54a2023"
FIZS01010158.1	RepeatMasker	Unknown	1	141	867	-	.	ID="RND-1_FAMILY-8";Tend="812";Tstart="668";shortTE="F";uid="4b75cf86-bb60-4c6d-9b77-04a797064e96"
FIZS01010158.1	RepeatMasker	Unknown	9175	9666	1869	-	.	ID="RND-1_FAMILY-352";TEgroup="ctg_10158%7CRND-1_FAMILY-352%7C1";Tend="1690";Tstart="1107";shortTE="F";uid="f085a017-1912-424e-afbb-c319ab9eeb38"
FIZS01010159.1	RepeatMasker	Unknown	452	796	1824	-	.	ID="RND-5_FAMILY-7235";Tend="1004";Tstart="686";shortTE="F";uid="5ddd70f2-93b9-4e36-b6ad-681be70779d7"
FIZS01010159.1	RepeatMasker	Unknown	1	350	3145	-	.	ID="RND-1_FAMILY-264";Tend="726";Tstart="377";shortTE="F";uid="0319034c-a76f-42f6-be95-2bc8d9b95bfe"
FIZS01001016.1	RepeatMasker	Unknown	95	657	1758	+	.	ID="RND-1_FAMILY-259";TEgroup="ctg_1016%7CRND-1_FAMILY-259%7C1";Tend="1295";Tstart="615";shortTE="F";uid="69850474-2f8d-4092-a9ea-848738191755"
FIZS01010161.1	RepeatMasker	Unknown	370	756	2764	+	.	ID="RND-1_FAMILY-45";Tend="1275";Tstart="905";shortTE="F";uid="8f385fce-98c2-43b4-9241-2bca6197d80b"
FIZS01010161.1	RepeatMasker	Unknown	4372	5059	3532	+	.	ID="RND-5_FAMILY-1433";Tend="1066";Tstart="379";shortTE="F";uid="2091840a-5959-4749-9105-0e4a9849addf"
FIZS01010161.1	RepeatMasker	DNA/hAT-Tip100	16911	17024	524	+	.	ID="RND-5_FAMILY-1393";Tend="945";Tstart="845";shortTE="F";uid="47c8b895-78bb-41bf-89ff-3fe38b498dfa"
FIZS01010161.1	RepeatMasker	Unknown	750	1267	1971	+	.	ID="RND-5_FAMILY-914";Tend="1079";Tstart="498";shortTE="F";uid="ce1946ae-7a3d-4c32-bf90-f1cc2ac7cd03"
FIZS01010161.1	RepeatMasker	Unknown	8291	8552	1426	+	.	ID="RND-1_FAMILY-81";Tend="1064";Tstart="794";shortTE="F";uid="03039b2d-4caf-4747-a7aa-5239bcd86b25"
FIZS01010161.1	RepeatMasker	Unknown	8614	8915	2652	+	.	ID="RND-1_FAMILY-336";Tend="1156";Tstart="855";shortTE="F";uid="2dcf7171-e955-4fcf-a30d-735de7178f9a"
FIZS01010161.1	RepeatMasker	Unknown	18641	18802	817	+	.	ID="RND-1_FAMILY-75";Tend="1101";Tstart="903";shortTE="F";uid="c550c661-da91-4871-bc6b-d34bc3f1858d"
FIZS01010161.1	RepeatMasker	Unknown	5262	6112	2427	+	.	ID="RND-5_FAMILY-1433";Tend="1895";Tstart="1067";shortTE="F";uid="fd6ef468-b02e-45f1-b825-ec35b5423e80"
FIZS01010161.1	RepeatMasker	Unknown	17019	17426	2988	+	.	ID="RND-1_FAMILY-85";Tend="1607";Tstart="1184";shortTE="F";uid="127c09a4-3f8a-4ea0-93c5-29263f71e8be"
FIZS01010161.1	RepeatMasker	Unknown	9849	10040	1155	+	.	ID="RND-1_FAMILY-81";Tend="1084";Tstart="887";shortTE="F";uid="2fcf4c7f-3602-4df2-9a75-b0c52e092abd"
FIZS01010161.1	RepeatMasker	LTR/Gypsy	25606	25736	1176	+	.	ID="RND-1_FAMILY-69";Tend="655";Tstart="525";shortTE="F";uid="1773801d-7ee9-46b9-8de5-9f31274af312"
FIZS01010161.1	RepeatMasker	Unknown	22120	22291	966	-	.	ID="RND-2_FAMILY-40";Tend="1130";Tstart="956";shortTE="F";uid="46c4a6aa-96df-4d53-937e-b2b3b58ad235"
FIZS01010161.1	RepeatMasker	DNA/TcMar-Tc1	1	373	3323	-	.	ID="RND-1_FAMILY-34";Tend="1280";Tstart="908";shortTE="F";uid="7cb9146b-34c1-4da0-aea4-2bc23902ace8"
FIZS01010161.1	RepeatMasker	Unknown	21827	22009	788	-	.	ID="RND-1_FAMILY-156";Tend="476";Tstart="292";shortTE="F";uid="87442be1-f617-41a3-bbd7-c39dbd3faabf"
FIZS01010161.1	RepeatMasker	Unknown	1270	1426	918	-	.	ID="RND-1_FAMILY-70";Tend="946";Tstart="806";shortTE="F";uid="4149df78-581f-4419-8483-f39d3a728122"
FIZS01010161.1	RepeatMasker	DNA/CMC-EnSpm	25182	25596	1398	-	.	ID="RND-1_FAMILY-2";Tend="1811";Tstart="1413";shortTE="F";uid="a75cb5bb-8f19-4dc8-860d-80f37ab9bc23"
FIZS01010161.1	RepeatMasker	Unknown	22423	23412	7821	-	.	ID="RND-1_FAMILY-25";Tend="1740";Tstart="745";shortTE="F";uid="ea2d720b-5e6c-4cd2-b0d9-c8c50205a890"
FIZS01010163.1	RepeatMasker	DNA	19264	19602	1151	+	.	ID="RND-1_FAMILY-4";Tend="1451";Tstart="1115";shortTE="F";uid="99d2baab-988d-4c21-8bc6-e73feae506fb"
FIZS01010163.1	RepeatMasker	Unknown	4643	5146	611	+	.	ID="RND-1_FAMILY-48";TEgroup="ctg_10163%7CRND-1_FAMILY-48%7C1";Tend="1549";Tstart="877";shortTE="F";uid="096b522b-783b-4912-b932-9943d39c5348"
FIZS01010163.1	RepeatMasker	Unknown	560	788	5300	-	.	ID="RND-1_FAMILY-13";Tend="1774";Tstart="719";shortTE="F";uid="cbf8a72d-a2d0-4b7c-baf0-00b89a61c521"
FIZS01010163.1	RepeatMasker	Unknown	14609	15540	4428	-	.	ID="RND-1_FAMILY-13";Tend="1846";Tstart="700";shortTE="F";uid="be1b4d6e-4dd2-4cfc-a649-ab32ae158d85"
FIZS01010163.1	RepeatMasker	Unknown	4124	4283	614	-	.	ID="RND-1_FAMILY-48";Tend="1563";Tstart="1254";shortTE="F";uid="ac72623c-3b28-49a9-8e5c-345c30dbfdfc"
FIZS01010163.1	RepeatMasker	DNA/CMC-EnSpm	789	1630	5694	-	.	ID="RND-1_FAMILY-2";Tend="1744";Tstart="856";shortTE="F";uid="2f0ed47e-02ae-4cdf-9e9e-5feb72a88f06"
FIZS01010163.1	RepeatMasker	LINE/I	8540	8774	1116	-	.	ID="RND-5_FAMILY-311";Tend="1521";Tstart="1264";shortTE="F";uid="3774793d-0ad6-4b9a-a47e-e20a6091a591"
FIZS01010163.1	RepeatMasker	Unknown	4426	4639	1335	-	.	ID="RND-1_FAMILY-75";Tend="1114";Tstart="902";shortTE="F";uid="ddaa343f-8764-4f76-a813-70d6f131a8cb"
FIZS01010163.1	RepeatMasker	Unknown	15915	16084	693	-	.	ID="RND-2_FAMILY-40";Tend="1312";Tstart="1138";shortTE="F";uid="efb90af1-15dc-4a3b-8cdb-95960d4d6de6"
FIZS01010164.1	RepeatMasker	Unknown	773	898	488	-	.	ID="RND-5_FAMILY-6835";Tend="1464";Tstart="1339";shortTE="F";uid="fbc7b36d-88cb-4299-a771-fb5506abc12e"
FIZS01010169.1	RepeatMasker	Unknown	216	586	3019	-	.	ID="RND-1_FAMILY-45";Tend="1274";Tstart="905";shortTE="F";uid="39a5fe8c-6073-4514-9cfe-4abc2b7581b8"
FIZS01001017.1	RepeatMasker	Unknown	514	627	822	+	.	ID="RND-1_FAMILY-22";Tend="944";Tstart="838";shortTE="F";uid="31acd3a2-4285-42c6-9e79-80e82812c814"
FIZS01010172.1	RepeatMasker	Unknown	1	127	972	+	.	ID="RND-5_FAMILY-470";Tend="1322";Tstart="1197";shortTE="F";uid="4ebed64d-ff40-4057-9b45-c12ad6f6c51b"
FIZS01010172.1	RepeatMasker	Unknown	694	1557	3457	+	.	ID="RND-1_FAMILY-29";TEgroup="ctg_10172%7CRND-1_FAMILY-29%7C1";Tend="1288";Tstart="710";shortTE="F";uid="81af1063-aa74-49e1-85ae-e64187b403ac"
FIZS01010172.1	RepeatMasker	Unknown	1777	1925	560	+	.	ID="RND-1_FAMILY-48";Tend="1203";Tstart="1057";shortTE="F";uid="ee01f62b-000f-49ab-88ef-d55b91b78bbe"
FIZS01010172.1	RepeatMasker	Unknown	3271	3462	971	-	.	ID="RND-1_FAMILY-75";Tend="1101";Tstart="889";shortTE="F";uid="a9c1e93a-252c-4405-9b28-ff20270bce4a"
FIZS01010174.1	RepeatMasker	Unknown	46	710	4900	+	.	ID="RND-1_FAMILY-8";Tend="1328";Tstart="668";shortTE="F";uid="81162836-8911-4b92-86b9-819d26c1f9b9"
FIZS01010175.1	RepeatMasker	Unknown	12925	13483	4040	+	.	ID="RND-4_FAMILY-2";Tend="1608";Tstart="1067";shortTE="F";uid="32577046-5797-4f92-832d-3f6254f67270"
FIZS01010175.1	RepeatMasker	RC/Helitron	22759	22905	632	+	.	ID="RND-1_FAMILY-1";Tend="1646";Tstart="1499";shortTE="F";uid="60498557-d145-4509-a199-de08f83be1ad"
FIZS01010175.1	RepeatMasker	RC/Helitron	22177	22473	1850	+	.	ID="RND-1_FAMILY-1";Tend="1568";Tstart="1096";shortTE="F";uid="5b2f8d67-35e8-4016-bf10-6ecc4ae8d5c2"
FIZS01010175.1	RepeatMasker	DNA	966	1546	2327	-	.	ID="RND-1_FAMILY-4";Tend="1771";Tstart="819";shortTE="F";uid="9eb029c6-8ab7-4b5d-ab83-b8a1dfaad506"
FIZS01010175.1	RepeatMasker	Unknown	22474	22759	2079	-	.	ID="RND-1_FAMILY-129";Tend="1260";Tstart="970";shortTE="F";uid="87fecb96-d334-4abc-b690-a969df71d676"
FIZS01010175.1	RepeatMasker	Unknown	9575	10151	2557	-	.	ID="RND-5_FAMILY-2066";Tend="1348";Tstart="840";shortTE="F";uid="a95caeee-38b2-4c10-85f7-0c97b73cadfb"
FIZS01010175.1	RepeatMasker	DNA/TcMar-Tc4	23098	23248	525	-	.	ID="RND-4_FAMILY-459";Tend="989";Tstart="838";shortTE="F";uid="5dc97749-c039-443b-b208-0911dfda86a1"
FIZS01010175.1	RepeatMasker	LINE/I	26468	26800	2059	-	.	ID="RND-5_FAMILY-2071";Tend="962";Tstart="610";shortTE="F";uid="e9153323-3404-418c-a6f0-bfba93452513"
FIZS01010176.1	RepeatMasker	Unknown	133	254	1081	+	.	ID="RND-5_FAMILY-2031";Tend="121";Tstart="1";shortTE="F";uid="48b3f675-815b-474d-8019-327d8feedbb7"
FIZS01010177.1	RepeatMasker	Unknown	1806	1932	911	+	.	ID="RND-1_FAMILY-167";Tend="415";Tstart="302";shortTE="F";uid="f1a75ab4-409c-4c60-9313-c3435dc0cb7e"
FIZS01010178.1	RepeatMasker	RC/Helitron	5423	6015	3365	+	.	ID="RND-1_FAMILY-1";Tend="1472";Tstart="823";shortTE="F";uid="6495b56d-8bcc-4d17-9e4d-ef8a6f07b864"
FIZS01010178.1	RepeatMasker	Unknown	8640	9421	5469	-	.	ID="RND-1_FAMILY-46";Tend="1693";Tstart="878";shortTE="F";uid="a8949ace-771e-4411-909f-41dfc8076948"
FIZS01010178.1	RepeatMasker	DNA	5520	6090	1061	-	.	ID="RND-1_FAMILY-4";Tend="1368";Tstart="821";shortTE="F";uid="733b6b86-4703-47e8-a9a1-3ad1a3995ab9"
FIZS01001018.1	RepeatMasker	DNA/Ginger-2	306	1114	5107	+	.	ID="RND-1_FAMILY-255";Tend="1368";Tstart="617";shortTE="F";uid="de4cc817-422a-4c4d-9e6a-8614138f25e5"
FIZS01010183.1	RepeatMasker	Unknown	2	794	2291	-	.	ID="RND-1_FAMILY-13";Tend="1642";Tstart="784";shortTE="F";uid="6267b47d-cf85-47ce-84d0-0b80d797e561"
FIZS01010184.1	RepeatMasker	DNA/TcMar-Tc1	1	318	2793	-	.	ID="RND-1_FAMILY-34";Tend="1405";Tstart="1087";shortTE="F";uid="3ed06116-960e-4778-b797-a016f50267d7"
FIZS01010185.1	RepeatMasker	DNA/CMC-Transib	4	212	1415	-	.	ID="RND-1_FAMILY-93";Tend="548";Tstart="340";shortTE="F";uid="90cdffad-5003-4866-971f-e2ef4165a290"
FIZS01010186.1	RepeatMasker	DNA/CMC-EnSpm	1	739	3272	-	.	ID="rnd-1_family-2";Tend="1737";Tstart="984";shortTE="F";uid="e66dd6e3-1e6d-47ca-885b-97be7c0a1442"
FIZS01010187.1	RepeatMasker	Unknown	1	318	1539	-	.	ID="RND-1_FAMILY-401";Tend="570";Tstart="307";shortTE="F";uid="8f97e566-dab6-4183-b82f-58157efb60cd"
FIZS01010188.1	RepeatMasker	Unknown	4598	4905	899	+	.	ID="RND-1_FAMILY-48";Tend="1554";Tstart="1254";shortTE="F";uid="ea915139-361f-4d27-940c-b19596d4a4d6"
FIZS01010190.1	RepeatMasker	Unknown	14	359	453	-	.	ID="RND-5_FAMILY-8035";TEgroup="ctg_10190%7CRND-5_FAMILY-8035%7C1";Tend="1432";Tstart="1207";shortTE="F";uid="86f46f84-199c-4ad8-9079-fa94f740ca4c"
FIZS01010191.1	RepeatMasker	Unknown	54	156	477	+	.	ID="RND-2_FAMILY-40";Tend="1280";Tstart="1197";shortTE="F";uid="2936dd09-1976-48df-9108-214ea9f83ae7"
FIZS01010192.1	RepeatMasker	Unknown	407	861	765	+	.	ID="RND-5_FAMILY-8035";TEgroup="ctg_10192%7CRND-5_FAMILY-8035%7C1";Tend="1493";Tstart="895";shortTE="F";uid="71fb956b-766b-494e-bad3-0bb40954407f"
FIZS01010193.1	RepeatMasker	Satellite	14056	14576	4232	+	.	ID="RND-6_FAMILY-201";Tend="2644";Tstart="1295";shortTE="F";uid="2082b517-54f4-4994-aa38-26d75d72c0b5"
FIZS01010193.1	RepeatMasker	DNA/TcMar-Tc1	8920	9271	483	+	.	ID="RND-1_FAMILY-116";TEgroup="ctg_10193%7CRND-1_FAMILY-116%7C1";Tend="1402";Tstart="1160";shortTE="F";uid="52ad2782-8ccb-4606-920b-83eb89ff1e10"
FIZS01010193.1	RepeatMasker	Unknown	18076	18207	1177	+	.	ID="RND-1_FAMILY-184";Tend="681";Tstart="550";shortTE="F";uid="8222c4b7-5162-4b9a-bd08-92e77b157370"
FIZS01010193.1	RepeatMasker	Unknown	7521	8357	4088	+	.	ID="RND-5_FAMILY-6835";Tend="1496";Tstart="663";shortTE="F";uid="38da2729-eeb1-4b4c-9696-38d0363e08f0"
FIZS01010193.1	RepeatMasker	DNA/TcMar-Tc1	9354	9608	829	+	.	ID="RND-1_FAMILY-116";Tend="1416";Tstart="1164";shortTE="F";uid="507a0ede-8f7b-40fa-b985-1a39b22f0620"
FIZS01010193.1	RepeatMasker	Unknown	17593	17899	1143	+	.	ID="RND-4_FAMILY-203";Tend="1279";Tstart="890";shortTE="F";uid="f4a1a700-c606-43e9-808c-686f7f517ff4"
FIZS01010193.1	RepeatMasker	Unknown	17897	18080	967	+	.	ID="RND-2_FAMILY-137";Tend="1066";Tstart="884";shortTE="F";uid="e25da135-4fca-411e-b2f8-91595d57d6bd"
FIZS01010193.1	RepeatMasker	Satellite	11789	12290	4232	+	.	ID="RND-6_FAMILY-201";Tend="1294";Tstart="1";shortTE="F";uid="ff9ca84b-b542-486f-af2f-41f5f9cfa34c"
FIZS01010193.1	RepeatMasker	Unknown	7612	9026	3947	-	.	ID="RND-1_FAMILY-230";Tend="1550";Tstart="175";shortTE="F";uid="e9abfa04-5ceb-43c0-873e-88222f0871bc"
FIZS01010193.1	RepeatMasker	DNA/TcMar-Tc1	9931	10116	454	-	.	ID="RND-1_FAMILY-116";Tend="1097";Tstart="922";shortTE="F";uid="7e63701f-9d36-4e5f-bd7a-8636d986a3b6"
FIZS01010193.1	RepeatMasker	LINE/Dong-R4	12291	14055	4101	-	.	ID="RND-6_FAMILY-152";Tend="1456";Tstart="24";shortTE="F";uid="5f03a6ae-40bd-4699-a2cc-0344138beb6d"
FIZS01010193.1	RepeatMasker	Unknown	14575	14780	543	-	.	ID="RND-1_FAMILY-48";Tend="1470";Tstart="1254";shortTE="F";uid="ccd1e36d-bd55-4d8c-a363-740e169b3ba7"
FIZS01010194.1	RepeatMasker	DNA/CMC-Transib	1	216	1749	-	.	ID="RND-1_FAMILY-93";Tend="514";Tstart="299";shortTE="F";uid="bc219ce2-f3ec-46c3-a9f6-6aa9175c5208"
FIZS01010195.1	RepeatMasker	Unknown	15760	16019	2156	+	.	ID="RND-1_FAMILY-81";Tend="1075";Tstart="824";shortTE="F";uid="52a17704-8205-4cd8-84de-693fcc69d2c6"
FIZS01010195.1	RepeatMasker	DNA/TcMar-Tc1	12095	12226	419	+	.	ID="RND-1_FAMILY-34";Tend="1571";Tstart="1442";shortTE="F";uid="549f9fd5-597c-4ee1-9002-7d7805565995"
FIZS01010195.1	RepeatMasker	LTR/Gypsy	6829	7567	3793	+	.	ID="RND-1_FAMILY-0";Tend="1724";Tstart="875";shortTE="F";uid="36d43840-97a8-4196-9e32-0ff1fbcac5c7"
FIZS01010195.1	RepeatMasker	Unknown	4131	4986	6669	+	.	ID="RND-1_FAMILY-14";Tend="1872";Tstart="965";shortTE="F";uid="28b1ed35-bee6-4b7c-bfd8-9228cf59859b"
FIZS01010195.1	RepeatMasker	LTR/Copia	505	1097	2651	+	.	ID="RND-3_FAMILY-64";Tend="1853";Tstart="1195";shortTE="F";uid="9c05a3aa-feb2-475b-ac43-f123af9c00b1"
FIZS01010195.1	RepeatMasker	LTR/Copia	12231	12341	746	+	.	ID="RND-3_FAMILY-64";Tend="1108";Tstart="998";shortTE="F";uid="0438f0d3-0522-4239-be3b-e09703f2cc7a"
FIZS01010195.1	RepeatMasker	Unknown	11218	11724	2904	+	.	ID="RND-1_FAMILY-94";Tend="1355";Tstart="887";shortTE="F";uid="52c9983d-e2d3-41b4-804e-05752d1f6577"
FIZS01010195.1	RepeatMasker	DNA/hAT-hATm	15505	15773	945	-	.	ID="RND-1_FAMILY-325";Tend="1105";Tstart="787";shortTE="F";uid="62964a4c-77bd-4670-8b39-756fcd5eafd9"
FIZS01010195.1	RepeatMasker	DNA/CMC-EnSpm	11724	11966	1560	-	.	ID="RND-1_FAMILY-2";Tend="1742";Tstart="1505";shortTE="F";uid="eda96ba2-c5ff-4b80-8e6f-664de3f07a3b"
FIZS01010195.1	RepeatMasker	DNA/hAT-hATm	15994	16211	1388	-	.	ID="RND-1_FAMILY-325";Tend="804";Tstart="557";shortTE="F";uid="0967a1ed-28a1-44de-9749-0a5fe1dadf26"
FIZS01010195.1	RepeatMasker	Unknown	8020	8454	2350	-	.	ID="RND-5_FAMILY-1919";TEgroup="ctg_10195%7CRND-5_FAMILY-1919%7C1";Tend="1365";Tstart="545";shortTE="F";uid="02582192-0038-4961-a41d-35d2e2efae5f"
FIZS01010195.1	RepeatMasker	Unknown	8687	8855	1208	-	.	ID="RND-1_FAMILY-20";Tend="1283";Tstart="1115";shortTE="F";uid="a3ea1ef8-d5e9-44c6-b772-e694081788cf"
FIZS01010195.1	RepeatMasker	Unknown	8449	8563	751	-	.	ID="RND-1_FAMILY-3";Tend="943";Tstart="830";shortTE="F";uid="a0ca7e80-25e8-4371-b8ce-eff7c9fcdacb"
FIZS01010196.1	RepeatMasker	Unknown	1580	2252	2592	+	.	ID="RND-5_FAMILY-893";Tend="1413";Tstart="690";shortTE="F";uid="fe8be7fa-3967-450f-a81c-e0e462ca6c92"
FIZS01010196.1	RepeatMasker	Unknown	9387	9548	1181	-	.	ID="RND-5_FAMILY-2088";Tend="850";Tstart="537";shortTE="F";uid="08184b5b-907f-4169-8f02-de419e2b59ca"
FIZS01010198.1	RepeatMasker	Unknown	15158	15597	3230	+	.	ID="RND-1_FAMILY-47";Tend="1319";Tstart="886";shortTE="F";uid="36b17502-8389-4c48-b39d-4f9d739ee8e8"
FIZS01010198.1	RepeatMasker	Unknown	25103	25277	963	+	.	ID="RND-1_FAMILY-29";Tend="1283";Tstart="1020";shortTE="F";uid="67833578-0d43-44bd-979e-ae9b3c99e4ea"
FIZS01010198.1	RepeatMasker	DNA/TcMar-Tc1	43274	43746	1931	+	.	ID="RND-1_FAMILY-34";TEgroup="ctg_10198%7CRND-1_FAMILY-34%7C1";Tend="1445";Tstart="906";shortTE="F";uid="2c925ec6-29dd-4c44-914c-143fff45090b"
FIZS01010198.1	RepeatMasker	Unknown	29626	29745	491	-	.	ID="RND-2_FAMILY-40";Tend="1142";Tstart="1024";shortTE="F";uid="47e7dab9-7f5f-4b0f-8e4c-3db6735d84c7"
FIZS01010198.1	RepeatMasker	Unknown	39122	39397	1181	-	.	ID="RND-2_FAMILY-40";Tend="1415";Tstart="1141";shortTE="F";uid="6455e54b-8833-4821-a74c-2d8802d5ce68"
FIZS01010198.1	RepeatMasker	Unknown	6017	6669	2277	-	.	ID="RND-5_FAMILY-639";Tend="1113";Tstart="422";shortTE="F";uid="ed61ca0a-8555-4d43-bcec-84f69382cce5"
FIZS01010198.1	RepeatMasker	Unknown	40827	41231	1852	-	.	ID="RND-1_FAMILY-29";Tend="1289";Tstart="854";shortTE="F";uid="6cdf2d95-ff02-445f-9319-611a9c3a496e"
FIZS01010198.1	RepeatMasker	Unknown	15479	16071	1969	-	.	ID="RND-1_FAMILY-149";Tend="1045";Tstart="724";shortTE="F";uid="79173a3b-43ec-4646-85df-6691f0cc9d86"
FIZS01010198.1	RepeatMasker	Unknown	45193	45651	3075	-	.	ID="RND-1_FAMILY-112";Tend="1385";Tstart="885";shortTE="F";uid="f114d4bd-083f-49f3-bdfe-813baf115ba4"
FIZS01010199.1	RepeatMasker	Satellite	1	473	1676	+	.	ID="RND-1_FAMILY-316";Tend="1514";Tstart="1052";shortTE="F";uid="20f6daf8-5caa-45e1-9937-9f230522402d"
FIZS01001020.1	RepeatMasker	Unknown	17038	17144	647	+	.	ID="RND-1_FAMILY-54";Tend="1565";Tstart="1459";shortTE="F";uid="6cb1fdb1-1d2d-4867-86e5-65a07a888231"
FIZS01001020.1	RepeatMasker	Unknown	16883	17030	783	+	.	ID="RND-5_FAMILY-1952";Tend="1110";Tstart="963";shortTE="F";uid="945b25ab-859b-462d-9b2e-45e276c61eb9"
FIZS01001020.1	RepeatMasker	RC/Helitron	21445	21588	760	+	.	ID="RND-1_FAMILY-1";Tend="1645";Tstart="1497";shortTE="F";uid="c2162aaf-9e60-424c-86d5-2e7ab1127f63"
FIZS01001020.1	RepeatMasker	Unknown	1	539	2618	+	.	ID="RND-4_FAMILY-495";Tend="1581";Tstart="1054";shortTE="F";uid="729767f8-66a2-4c48-a15c-a03556a5f6c0"
FIZS01001020.1	RepeatMasker	Unknown	36943	37100	445	+	.	ID="RND-1_FAMILY-25";Tend="1763";Tstart="1594";shortTE="F";uid="6d15df23-bf93-40e0-a837-0d38c9aea0d8"
FIZS01001020.1	RepeatMasker	Unknown	722	1029	1680	+	.	ID="RND-1_FAMILY-389";Tend="451";Tstart="160";shortTE="F";uid="9580e86c-8c05-42d1-86ce-3ebca138aa16"
FIZS01001020.1	RepeatMasker	RC/Helitron	27955	28748	5666	+	.	ID="RND-1_FAMILY-1";Tend="1644";Tstart="828";shortTE="F";uid="0d00c467-9d94-48c6-ac19-39a4c186ea1d"
FIZS01001020.1	RepeatMasker	Unknown	24621	25614	7185	-	.	ID="RND-1_FAMILY-22";Tend="1850";Tstart="838";shortTE="F";uid="77d116df-ac1b-469d-9659-71fa0f4690a5"
FIZS01001020.1	RepeatMasker	Unknown	44866	45594	4230	-	.	ID="RND-1_FAMILY-8";Tend="1397";Tstart="668";shortTE="F";uid="bd0df9e2-340c-4ec8-9757-4f1ddb20fcac"
FIZS01001020.1	RepeatMasker	DNA	21589	21708	683	-	.	ID="RND-1_FAMILY-4";Tend="966";Tstart="704";shortTE="F";uid="e49c08f7-2ea3-4bc6-aa89-b7f4dac6e4e8"
FIZS01001020.1	RepeatMasker	Unknown	20407	20792	2893	-	.	ID="RND-1_FAMILY-20";Tend="1268";Tstart="881";shortTE="F";uid="216690b6-6ea3-4b46-8eea-f671dbbd2df6"
FIZS01001020.1	RepeatMasker	DNA/hAT-Ac	32605	33037	577	-	.	ID="rnd-5_family-220";Tend="658";Tstart="68";shortTE="F";uid="48c959e3-5522-4361-899e-f2943da97f38"
FIZS01001020.1	RepeatMasker	Unknown	24273	24567	851	-	.	ID="RND-1_FAMILY-161";Tend="1132";Tstart="841";shortTE="F";uid="9be86e48-073f-4012-b069-e38ddf278e91"
FIZS01001020.1	RepeatMasker	Unknown	9764	9979	1750	-	.	ID="RND-5_FAMILY-11946";Tend="1021";Tstart="805";shortTE="F";uid="9e3b8488-254c-48da-9ee4-3c851f1db2e0"
FIZS01001020.1	RepeatMasker	Unknown	35899	36834	6160	-	.	ID="RND-4_FAMILY-495";Tend="1433";Tstart="465";shortTE="F";uid="ab917eb0-b8f0-4ef5-8195-9815481f13d5"
FIZS01001020.1	RepeatMasker	DNA	6286	6796	436	-	.	ID="RND-1_FAMILY-4";Tend="1513";Tstart="992";shortTE="F";uid="1c5ea849-c57e-406c-8c33-3519a2736452"
FIZS01010200.1	RepeatMasker	Unknown	1323	2382	8926	+	.	ID="RND-1_FAMILY-128";Tend="1565";Tstart="507";shortTE="F";uid="e2db93f7-b6fc-429f-9527-b823f84ac3dd"
FIZS01010200.1	RepeatMasker	LINE/I-Jockey	4105	4205	637	+	.	ID="RND-5_FAMILY-3883";Tend="988";Tstart="892";shortTE="F";uid="7302eb9a-ca6b-42b8-afca-fd7d42055765"
FIZS01010200.1	RepeatMasker	LINE/I	1	115	740	+	.	ID="RND-1_FAMILY-379";Tend="804";Tstart="690";shortTE="F";uid="81271df1-c0d5-44c9-b6d4-85563d15dd98"
FIZS01010200.1	RepeatMasker	Unknown	582	767	980	+	.	ID="RND-5_FAMILY-1502";Tend="1336";Tstart="1143";shortTE="F";uid="d1afc06f-7d89-401e-81c2-84250300eb2f"
FIZS01010200.1	RepeatMasker	Unknown	33156	33272	438	+	.	ID="RND-4_FAMILY-495";Tend="1140";Tstart="1013";shortTE="F";uid="553f38ef-8ab4-4ccd-823c-fdd926c57336"
FIZS01010200.1	RepeatMasker	Unknown	7712	8623	5076	+	.	ID="RND-1_FAMILY-9";Tend="1961";Tstart="422";shortTE="F";uid="e8716163-e92e-4995-be5e-83b9d2a5d596"
FIZS01010200.1	RepeatMasker	Unknown	8440	8672	834	-	.	ID="RND-5_FAMILY-639";Tend="579";Tstart="380";shortTE="F";uid="8d7bf1d4-dfc7-4daf-9a9b-39e1dba0c508"
FIZS01010200.1	RepeatMasker	Unknown	346	446	592	-	.	ID="RND-1_FAMILY-46";Tend="949";Tstart="844";shortTE="F";uid="2ebb3984-2e72-453b-9eb0-4adc17be0cde"
FIZS01010200.1	RepeatMasker	Unknown	4330	4514	502	-	.	ID="RND-2_FAMILY-40";Tend="1210";Tstart="999";shortTE="F";uid="b645973c-1820-408d-9755-2665729fc132"
FIZS01010201.1	RepeatMasker	Unknown	266	425	1444	+	.	ID="RND-1_FAMILY-25";Tend="912";Tstart="753";shortTE="F";uid="f0c4c482-5143-4b4a-b1f5-98079003439e"
FIZS01010201.1	RepeatMasker	DNA	87	271	1153	-	.	ID="RND-1_FAMILY-4";Tend="1172";Tstart="977";shortTE="F";uid="32739ceb-a35e-4d30-8027-d38d0ab6eb92"
FIZS01010203.1	RepeatMasker	Unknown	5443	6440	7689	+	.	ID="RND-6_FAMILY-247";Tend="1775";Tstart="774";shortTE="F";uid="8de543b8-bcfe-4afe-8b35-923436db99f2"
FIZS01010203.1	RepeatMasker	Unknown	54286	54551	698	+	.	ID="RND-1_FAMILY-89";Tend="867";Tstart="569";shortTE="F";uid="b2a780ac-e10e-4465-8e98-f6fa78f2fad6"
FIZS01010203.1	RepeatMasker	DNA/TcMar-Mariner	57677	57816	461	+	.	ID="MARINER-N30_RPR";Tend="139";Tstart="1";shortTE="F";uid="937739fb-836e-4f68-830e-8d78c54b4350"
FIZS01010203.1	RepeatMasker	Satellite	46926	48258	5362	+	.	ID="RND-6_FAMILY-201";Tend="2161";Tstart="721";shortTE="F";uid="ff9b2138-e65f-491a-ad28-ec87bb5c5fcc"
FIZS01010203.1	RepeatMasker	Unknown	48254	48395	949	+	.	ID="RND-5_FAMILY-5105";Tend="988";Tstart="848";shortTE="F";uid="a32f1838-2e16-4563-af6e-18363426ccfd"
FIZS01010203.1	RepeatMasker	Unknown	4242	4819	2975	+	.	ID="RND-1_FAMILY-156";Tend="986";Tstart="269";shortTE="F";uid="7f7bfcff-eec9-4d3f-ba8e-e4154ff8755f"
FIZS01010203.1	RepeatMasker	Unknown	12099	12544	1695	+	.	ID="RND-1_FAMILY-351";Tend="1466";Tstart="1043";shortTE="F";uid="e07bc0c0-8b3b-416f-b9f3-237288fca00f"
FIZS01010203.1	RepeatMasker	LINE/Dong-R4	29225	30414	3134	+	.	ID="RND-6_FAMILY-152";Tend="1465";Tstart="221";shortTE="F";uid="1932e013-4984-4a6f-a5f8-56c088069460"
FIZS01010203.1	RepeatMasker	Unknown	48191	48392	903	-	.	ID="RND-1_FAMILY-20";Tend="1339";Tstart="1143";shortTE="F";uid="202e2ac3-d303-4c08-93f0-6aef44d76f60"
FIZS01010203.1	RepeatMasker	Unknown	9720	10963	6054	-	.	ID="RND-2_FAMILY-60";Tend="1772";Tstart="855";shortTE="F";uid="0ed22fb3-32b0-4a48-b725-b0c0dcb5dffb"
FIZS01010203.1	RepeatMasker	LINE/I	25711	25816	913	-	.	ID="RND-5_FAMILY-2346";Tend="1067";Tstart="962";shortTE="F";uid="3b1899a2-a7b1-472c-823d-7b63fc33e815"
FIZS01010203.1	RepeatMasker	DNA/TcMar-Tc1	1853	2482	595	-	.	ID="RND-1_FAMILY-182";TEgroup="ctg_10203%7CRND-1_FAMILY-182%7C1";Tend="1341";Tstart="946";shortTE="F";uid="4413fd3f-bdf0-426e-8444-48b032bb3f69"
FIZS01010203.1	RepeatMasker	Satellite	29250	30922	2874	-	.	ID="RND-6_FAMILY-201";Tend="2304";Tstart="721";shortTE="F";uid="a5d8eb23-83d8-4129-bb23-8e3058c85c08"
FIZS01010203.1	RepeatMasker	Unknown	34167	34405	469	-	.	ID="RND-1_FAMILY-53";Tend="1429";Tstart="1196";shortTE="F";uid="bca5fe69-7eba-4e7f-88fb-ad99078665b3"
FIZS01010203.1	RepeatMasker	DNA/Academ-1	2578	3577	7816	-	.	ID="RND-1_FAMILY-26";Tend="1693";Tstart="697";shortTE="F";uid="4b778340-0537-47bc-a603-d73d810a3822"
FIZS01010203.1	RepeatMasker	Unknown	38302	38553	444	-	.	ID="RND-1_FAMILY-53";Tend="1382";Tstart="1130";shortTE="F";uid="ad37d85c-e6f5-47d4-b154-7d957f0b0a7a"
FIZS01010203.1	RepeatMasker	Unknown	34537	35511	3099	-	.	ID="RND-6_FAMILY-247";Tend="1775";Tstart="771";shortTE="F";uid="a6aac8c3-80e8-4154-a976-7ad29c109c54"
FIZS01010203.1	RepeatMasker	Unknown	11579	11956	513	-	.	ID="RND-1_FAMILY-291";Tend="1050";Tstart="687";shortTE="F";uid="b0d6823f-8d3d-41d9-88d0-c3f7b2fe4430"
FIZS01010205.1	RepeatMasker	LINE/Dong-R4	38848	41003	2847	+	.	ID="RND-6_FAMILY-152";Tend="1527";Tstart="12";shortTE="F";uid="3e977ace-d977-44d7-ac79-914927c375f3"
FIZS01010205.1	RepeatMasker	Unknown	35174	35282	476	+	.	ID="RND-1_FAMILY-165";Tend="1279";Tstart="1170";shortTE="F";uid="7f789356-e263-4c67-a040-125db7ddab4a"
FIZS01010205.1	RepeatMasker	Unknown	15046	15310	592	+	.	ID="RND-3_FAMILY-140";Tend="1467";Tstart="1183";shortTE="F";uid="d21dc9c4-5973-4d4a-a7e8-1795d73c9831"
FIZS01010205.1	RepeatMasker	DNA/MULE-MuDR	6983	7603	4066	+	.	ID="RND-5_FAMILY-8283";Tend="1530";Tstart="914";shortTE="F";uid="462d7a72-3687-4271-941f-d26642fa02d6"
FIZS01010205.1	RepeatMasker	Unknown	23838	24034	594	+	.	ID="RND-1_FAMILY-48";Tend="947";Tstart="761";shortTE="F";uid="f8e523d8-8e3e-4445-b4d6-4e4093206791"
FIZS01010205.1	RepeatMasker	Unknown	6594	6772	1004	+	.	ID="RND-5_FAMILY-185";Tend="1276";Tstart="1096";shortTE="F";uid="b5a379ab-e246-47d3-9ab9-bc9b5036b03c"
FIZS01010205.1	RepeatMasker	Unknown	55626	56132	2990	+	.	ID="RND-1_FAMILY-13";Tend="1314";Tstart="716";shortTE="F";uid="6e6fa94a-d922-4c89-8458-f25c9a8a6c6c"
FIZS01010205.1	RepeatMasker	DNA/Academ-1	28182	29666	2657	+	.	ID="rnd-5_family-493";Tend="1211";Tstart="390";shortTE="F";uid="ac69db2d-d3b2-4e42-a212-1e26ae441a4d"
FIZS01010205.1	RepeatMasker	Unknown	44334	44479	1182	+	.	ID="RND-1_FAMILY-9";Tend="1964";Tstart="1818";shortTE="F";uid="75efc3ef-d2a3-4a29-8378-b20de36dfc66"
FIZS01010205.1	RepeatMasker	DNA/CMC-EnSpm	46823	47031	1064	+	.	ID="RND-1_FAMILY-2";Tend="1023";Tstart="820";shortTE="F";uid="0129d397-e934-4995-91b8-ddffed90491e"
FIZS01010205.1	RepeatMasker	LTR/Copia	57883	58024	553	-	.	ID="RND-3_FAMILY-64";Tend="1308";Tstart="1165";shortTE="F";uid="46b16872-bdf0-42b7-a8ab-a2dcece41bf9"
FIZS01010205.1	RepeatMasker	Unknown	6757	6974	670	-	.	ID="RND-1_FAMILY-83";Tend="995";Tstart="760";shortTE="F";uid="398beddf-9f43-4fe3-8619-cda42fbfecb5"
FIZS01010205.1	RepeatMasker	Unknown	76235	77169	701	-	.	ID="RND-1_FAMILY-48";TEgroup="ctg_10205%7CRND-1_FAMILY-48%7C1";Tend="1609";Tstart="888";shortTE="F";uid="14790a55-f0ee-44fa-ad93-33f3908185b1"
FIZS01010205.1	RepeatMasker	Unknown	43427	44018	4766	-	.	ID="RND-5_FAMILY-1442";Tend="1428";Tstart="860";shortTE="F";uid="d268d794-15ae-46dd-9387-86a9b54421d2"
FIZS01010205.1	RepeatMasker	Unknown	58116	58997	5279	-	.	ID="RND-1_FAMILY-5";Tend="1783";Tstart="858";shortTE="F";uid="744ce642-f87a-4c7d-bd11-187c2127516f"
FIZS01010205.1	RepeatMasker	Satellite	38615	40837	3819	-	.	ID="RND-6_FAMILY-201";Tend="2075";Tstart="1";shortTE="F";uid="e256cc6e-cf83-4413-9d43-886d385cef73"
FIZS01010205.1	RepeatMasker	Unknown	47027	47476	3115	-	.	ID="RND-1_FAMILY-27";Tend="1770";Tstart="1322";shortTE="F";uid="bb42a325-5333-4751-8854-bf357b0247d5"
FIZS01010205.1	RepeatMasker	Unknown	4111	4339	795	-	.	ID="RND-1_FAMILY-165";Tend="1297";Tstart="1080";shortTE="F";uid="c86631e2-63cb-4231-af47-6dd0c7f177a9"
FIZS01010205.1	RepeatMasker	DNA/CMC-EnSpm	18467	19161	4409	-	.	ID="RND-1_FAMILY-2";Tend="1607";Tstart="888";shortTE="F";uid="03d0ec1e-2375-44ba-bc56-6698334a4811"
FIZS01010205.1	RepeatMasker	Unknown	78148	78523	1065	-	.	ID="RND-5_FAMILY-806";Tend="1287";Tstart="903";shortTE="F";uid="ecaa6450-44e8-44fd-901d-875edb49d372"
FIZS01010205.1	RepeatMasker	DNA/Academ-1	23478	23773	1194	-	.	ID="RND-1_FAMILY-126";Tend="1395";Tstart="1102";shortTE="F";uid="3a3218df-adad-4e2d-a43f-5bb6254f9549"
FIZS01010205.1	RepeatMasker	Unknown	73723	74513	942	-	.	ID="RND-1_FAMILY-5";Tend="1840";Tstart="979";shortTE="F";uid="897f3ab3-4b52-467b-94d5-946382bd7cde"
FIZS01010205.1	RepeatMasker	LINE/Dong-R4	1	862	2040	-	.	ID="RND-6_FAMILY-152";TEgroup="ctg_10205%7CRND-6_FAMILY-152%7C1";Tend="740";Tstart="104";shortTE="F";uid="9f068193-3ce6-4641-9c02-a1baedc819c7"
FIZS01010205.1	RepeatMasker	Unknown	78542	79818	2233	-	.	ID="RND-5_FAMILY-3736";Tend="1615";Tstart="367";shortTE="F";uid="f35eaf76-7c9f-4f81-92f9-88d92c662c6a"
FIZS01010207.1	RepeatMasker	Unknown	1174	1512	2267	+	.	ID="RND-5_FAMILY-377";Tend="1852";Tstart="1505";shortTE="F";uid="81beea86-8f48-4db8-b620-07daa887818d"
FIZS01010207.1	RepeatMasker	Unknown	91	1176	6230	-	.	ID="RND-5_FAMILY-377";TEgroup="ctg_10207%7CRND-5_FAMILY-377%7C1";Tend="1847";Tstart="989";shortTE="F";uid="b918c9d0-5e7e-49fc-b87b-ac0222a8792b"
FIZS01010210.1	RepeatMasker	Unknown	680	1013	439	-	.	ID="RND-1_FAMILY-22";TEgroup="ctg_10210%7CRND-1_FAMILY-22%7C1";Tend="1089";Tstart="831";shortTE="T";uid="455a6f92-5cb0-4688-9ffe-acd74fff6f7d"
FIZS01010210.1	RepeatMasker	DNA/hAT-Tip100	1	138	1136	-	.	ID="RND-5_FAMILY-3973";Tend="506";Tstart="369";shortTE="F";uid="bc56088b-fcd8-48d2-8de7-f91201d8bff0"
FIZS01010212.1	RepeatMasker	Unknown	1413	1669	869	+	.	ID="RND-2_FAMILY-137";Tend="1233";Tstart="959";shortTE="F";uid="b0e91834-1ccf-4d71-9b55-baeb11d84a36"
FIZS01010213.1	RepeatMasker	Unknown	4268	4381	755	+	.	ID="RND-1_FAMILY-98";Tend="1272";Tstart="1162";shortTE="F";uid="5c5f8214-c60e-4b42-81f7-fb90a076c043"
FIZS01010213.1	RepeatMasker	LTR/Copia	2524	3248	3382	+	.	ID="RND-3_FAMILY-64";Tend="1747";Tstart="955";shortTE="F";uid="e71f1119-6857-4f7e-888c-9f85cc962f3a"
FIZS01010213.1	RepeatMasker	Unknown	1	138	1176	+	.	ID="RND-1_FAMILY-363";Tend="985";Tstart="848";shortTE="F";uid="dd6ca27a-47ef-4583-8100-d73f5309df7e"
FIZS01010213.1	RepeatMasker	Unknown	8831	8957	454	+	.	ID="RND-5_FAMILY-5105";Tend="1253";Tstart="1122";shortTE="F";uid="2af770f8-1809-4ba9-b3be-b0002ea142e5"
FIZS01010213.1	RepeatMasker	Unknown	8973	9398	2266	+	.	ID="RND-5_FAMILY-1952";Tend="1430";Tstart="954";shortTE="F";uid="9500d195-6f35-4bee-816a-eb16bfc31a4a"
FIZS01010213.1	RepeatMasker	Unknown	13673	14061	2447	+	.	ID="RND-5_FAMILY-2731";Tend="1262";Tstart="881";shortTE="F";uid="76d2e2a6-0477-4f5d-9a1a-b9634a023bec"
FIZS01010213.1	RepeatMasker	Unknown	20255	21004	6569	+	.	ID="RND-5_FAMILY-806";Tend="1624";Tstart="874";shortTE="F";uid="ff858dab-edb9-452c-83d3-29ed0ca8fe13"
FIZS01010213.1	RepeatMasker	Unknown	14045	14303	1724	-	.	ID="RND-5_FAMILY-5105";Tend="1253";Tstart="996";shortTE="F";uid="80382903-6d0f-48e6-bb32-0705e891182b"
FIZS01010213.1	RepeatMasker	DNA/PIF-Harbinger	16836	17377	1028	-	.	ID="HARB-1_AP";Tend="536";Tstart="1";shortTE="F";uid="797c843e-2c83-4b81-86e3-22e23eb1aa7e"
FIZS01010213.1	RepeatMasker	Unknown	4144	4267	950	-	.	ID="RND-1_FAMILY-9";Tend="1964";Tstart="1841";shortTE="F";uid="58276721-2765-4d18-bcd9-d12840279c76"
FIZS01010213.1	RepeatMasker	Unknown	15302	15457	1382	-	.	ID="RND-5_FAMILY-3432";Tend="1119";Tstart="964";shortTE="F";uid="ba678509-8af2-483b-8826-292dddd94294"
FIZS01010213.1	RepeatMasker	DNA/hAT-hATm	7343	7847	527	-	.	ID="RND-1_FAMILY-325";TEgroup="ctg_10213%7CRND-1_FAMILY-325%7C1";Tend="1537";Tstart="558";shortTE="T";uid="efe67ab0-5d21-49c3-8d62-12415b1142e3"
FIZS01010213.1	RepeatMasker	Unknown	15827	16416	1323	-	.	ID="RND-5_FAMILY-3432";Tend="617";Tstart="36";shortTE="F";uid="90e54e07-6c0b-4aab-88be-f23b7d9be665"
FIZS01010213.1	RepeatMasker	Unknown	4425	4843	2473	-	.	ID="RND-1_FAMILY-41";TEgroup="ctg_10213%7CRND-1_FAMILY-41%7C1";Tend="1146";Tstart="786";shortTE="F";uid="02c9c805-d4b7-4c86-97d2-c547becc62b0"
FIZS01010213.1	RepeatMasker	Unknown	19215	19521	1221	-	.	ID="RND-1_FAMILY-22";Tend="2151";Tstart="1965";shortTE="F";uid="8f03b673-5957-4482-b2b4-0472dbc6cf55"
FIZS01010213.1	RepeatMasker	Unknown	2163	2266	671	-	.	ID="RND-4_FAMILY-2";Tend="1052";Tstart="954";shortTE="F";uid="9e682c5a-281b-45c9-b734-7fa731c64b67"
FIZS01010214.1	RepeatMasker	DNA/Academ-1	11209	11544	531	+	.	ID="RND-1_FAMILY-360";Tend="906";Tstart="603";shortTE="F";uid="38b2a8ba-3bf8-4678-aa57-9e99d7cbc0ad"
FIZS01010214.1	RepeatMasker	Unknown	13822	14174	2414	+	.	ID="RND-1_FAMILY-137";Tend="658";Tstart="296";shortTE="F";uid="a60029a3-a2ed-4d60-804b-4b8d338254f0"
FIZS01010214.1	RepeatMasker	DNA/Academ-1	11349	11555	544	-	.	ID="RND-4_FAMILY-895";Tend="1645";Tstart="1461";shortTE="F";uid="64f082e9-ea79-4a18-99b7-f85d83512c7e"
FIZS01010217.1	RepeatMasker	DNA/hAT-Ac	292	674	582	+	.	ID="RND-5_FAMILY-220";Tend="477";Tstart="128";shortTE="F";uid="2b18d7c7-b81e-466c-b5fa-e83e1e6c9b5c"
FIZS01010218.1	RepeatMasker	Unknown	21418	21613	1813	+	.	ID="RND-1_FAMILY-252";Tend="322";Tstart="127";shortTE="F";uid="7cfaafed-a449-42b8-a61f-6ee567bee444"
FIZS01010218.1	RepeatMasker	Unknown	568	1253	3205	+	.	ID="RND-5_FAMILY-377";Tend="1920";Tstart="1197";shortTE="F";uid="dea29d0e-1f53-414e-8bac-f5a72e15b653"
FIZS01010218.1	RepeatMasker	Unknown	11396	11512	644	+	.	ID="RND-5_FAMILY-3760";Tend="858";Tstart="719";shortTE="F";uid="f1633ab2-b71c-4e34-aaa2-1e17a54e9156"
FIZS01010218.1	RepeatMasker	Unknown	4664	5050	2169	+	.	ID="RND-1_FAMILY-94";Tend="1357";Tstart="999";shortTE="F";uid="ded761a7-d62c-4242-8795-52e888313b26"
FIZS01010218.1	RepeatMasker	Unknown	19566	19685	458	-	.	ID="RND-2_FAMILY-40";Tend="1290";Tstart="1170";shortTE="F";uid="64b230d3-1bae-482a-ab0d-2e57772c2e7e"
FIZS01010218.1	RepeatMasker	Unknown	1671	1923	1337	-	.	ID="RND-5_FAMILY-1558";Tend="1055";Tstart="778";shortTE="F";uid="32a05aed-dade-4235-afc7-e6f04e8ed1d6"
FIZS01010218.1	RepeatMasker	Unknown	8858	9385	3255	-	.	ID="RND-5_FAMILY-665";Tend="1412";Tstart="926";shortTE="F";uid="92c5110e-cd47-4347-b5ba-6074907490a3"
FIZS01001022.1	RepeatMasker	Unknown	283	695	3291	+	.	ID="RND-1_FAMILY-121";Tend="1333";Tstart="921";shortTE="F";uid="b13e8220-1fa6-43c4-b2b1-9b3634d2734d"
FIZS01001022.1	RepeatMasker	DNA/Academ-1	695	1254	4578	-	.	ID="RND-4_FAMILY-895";Tend="1270";Tstart="711";shortTE="F";uid="802b1d33-cf5e-4364-9e49-c261570e3b7c"
FIZS01001022.1	RepeatMasker	DNA/Academ-1	1	287	2223	-	.	ID="RND-4_FAMILY-895";Tend="1558";Tstart="1272";shortTE="F";uid="7f3dca39-6536-4aec-8b18-366f0b858378"
FIZS01010222.1	RepeatMasker	Unknown	36176	36582	1850	+	.	ID="RND-1_FAMILY-28";Tend="1649";Tstart="1225";shortTE="F";uid="fb4575bb-033c-401e-858d-0f9001fce15e"
FIZS01010222.1	RepeatMasker	Unknown	1	128	1113	+	.	ID="RND-1_FAMILY-90";Tend="888";Tstart="761";shortTE="F";uid="87857eac-28d8-4919-bf25-e3967916177e"
FIZS01010222.1	RepeatMasker	Unknown	35416	36161	1678	+	.	ID="RND-1_FAMILY-28";TEgroup="ctg_10222%7CRND-1_FAMILY-28%7C1";Tend="1625";Tstart="1228";shortTE="F";uid="bc320990-bd9e-47c1-a1d1-b53ba2328650"
FIZS01010222.1	RepeatMasker	LTR/Copia	24868	25021	485	-	.	ID="RND-4_FAMILY-424";Tend="791";Tstart="614";shortTE="F";uid="a15a62ab-d78f-4a4d-aee5-756ed7151b29"
FIZS01010222.1	RepeatMasker	Unknown	4697	5433	5055	-	.	ID="RND-1_FAMILY-28";Tend="1657";Tstart="921";shortTE="F";uid="20eae02f-2a07-4cbc-8843-7a2953c6dd2a"
FIZS01010222.1	RepeatMasker	Satellite	24978	26094	3663	-	.	ID="RND-6_FAMILY-201";Tend="2163";Tstart="1025";shortTE="F";uid="116ed74b-f599-4240-a428-d5dc84f1dacd"
FIZS01010222.1	RepeatMasker	Unknown	17992	18203	926	-	.	ID="RND-4_FAMILY-1034";Tend="953";Tstart="743";shortTE="F";uid="641092bc-53d7-4eaa-905d-6eab4bcad709"
FIZS01010225.1	RepeatMasker	Unknown	33225	34203	2497	+	.	ID="RND-4_FAMILY-414";Tend="1198";Tstart="243";shortTE="F";uid="fd1df9c3-0b97-4fb5-974c-98f9eca5c90d"
FIZS01010225.1	RepeatMasker	Unknown	13823	14251	1344	+	.	ID="RND-1_FAMILY-13";TEgroup="ctg_10225%7CRND-1_FAMILY-13%7C1";Tend="1047";Tstart="725";shortTE="F";uid="15ac20e5-7c4b-4748-be2c-2565933ed4bf"
FIZS01010225.1	RepeatMasker	Unknown	12847	12954	686	+	.	ID="RND-1_FAMILY-5";Tend="958";Tstart="851";shortTE="F";uid="adbd09f8-78fc-4cab-9a64-472fc209553c"
FIZS01010225.1	RepeatMasker	Unknown	28890	29902	6335	+	.	ID="RND-1_FAMILY-22";Tend="1974";Tstart="962";shortTE="F";uid="c98d5ef1-e709-42a4-a021-e201633422ae"
FIZS01010225.1	RepeatMasker	Unknown	12946	13823	7121	+	.	ID="RND-1_FAMILY-14";Tend="1864";Tstart="966";shortTE="F";uid="ef749b1d-ff76-4532-b0c4-abdcbe0ead7e"
FIZS01010225.1	RepeatMasker	Unknown	6742	7078	688	-	.	ID="RND-1_FAMILY-29";Tend="1099";Tstart="749";shortTE="F";uid="bbed0a12-5722-46b1-ae94-944281516ec2"
FIZS01010225.1	RepeatMasker	Unknown	16027	16196	430	-	.	ID="RND-1_FAMILY-83";Tend="1309";Tstart="1144";shortTE="F";uid="292be801-5268-43a0-acf8-fbd62b01d024"
FIZS01010225.1	RepeatMasker	Unknown	63044	63169	769	-	.	ID="RND-5_FAMILY-945";Tend="1130";Tstart="1002";shortTE="F";uid="95e6e84b-999d-417d-916e-7805aad31f10"
FIZS01010225.1	RepeatMasker	Unknown	10226	10657	1341	-	.	ID="RND-2_FAMILY-137";Tend="1266";Tstart="839";shortTE="F";uid="95206892-2077-4142-8d1b-ccd2006f3b38"
FIZS01010226.1	RepeatMasker	Unknown	30	219	755	+	.	ID="RND-1_FAMILY-123";Tend="1277";Tstart="1093";shortTE="F";uid="f0194ea1-e4f9-4435-89e9-8d6d723e7cd2"
FIZS01010229.1	RepeatMasker	Unknown	487	606	815	+	.	ID="RND-5_FAMILY-519";Tend="831";Tstart="722";shortTE="F";uid="e0ec91d4-4268-40b2-b1a0-59f9c83d1f4c"
FIZS01010236.1	RepeatMasker	Unknown	21045	22239	5001	+	.	ID="RND-1_FAMILY-263";Tend="1933";Tstart="718";shortTE="F";uid="d1310b6a-5bd1-47c7-b734-3524abd8eacc"
FIZS01010239.1	RepeatMasker	Unknown	1	127	1101	-	.	ID="RND-1_FAMILY-127";Tend="1032";Tstart="905";shortTE="F";uid="9f23a351-a1f4-4c9a-a316-52180e269498"
FIZS01010239.1	RepeatMasker	LINE/I	3617	3769	1148	-	.	ID="RND-6_FAMILY-959";Tend="1176";Tstart="1024";shortTE="F";uid="e168478f-e696-46fa-9a51-44c38f0d3eb9"
FIZS01001024.1	RepeatMasker	DNA/Academ-1	270	469	1351	+	.	ID="RND-1_FAMILY-250";Tend="1344";Tstart="1129";shortTE="F";uid="34834f1c-a366-41b5-b041-b1277bb42551"
FIZS01001024.1	RepeatMasker	DNA/Academ-1	448	638	768	+	.	ID="RND-5_FAMILY-879";Tend="1763";Tstart="1581";shortTE="F";uid="47582e53-218e-4c61-bc7f-b161ed980ec8"
FIZS01001024.1	RepeatMasker	Unknown	67	280	911	-	.	ID="RND-1_FAMILY-5";Tend="1821";Tstart="1617";shortTE="F";uid="73991efc-9a7e-47c3-900f-2a5ae56f666d"
FIZS01001024.1	RepeatMasker	Unknown	645	987	1667	-	.	ID="RND-5_FAMILY-3177";Tend="1423";Tstart="1059";shortTE="F";uid="34a4664e-b3f2-40a6-84a1-101bd06ba110"
FIZS01010241.1	RepeatMasker	Unknown	1	125	846	-	.	ID="RND-1_FAMILY-262";Tend="709";Tstart="572";shortTE="F";uid="ed4b1e42-da50-4e2a-b6fa-8f5f96310608"
FIZS01010243.1	RepeatMasker	RC/Helitron	29082	29304	452	+	.	ID="RND-1_FAMILY-1";Tend="1350";Tstart="1126";shortTE="F";uid="17aebad0-9c1b-44af-9f63-5d0bd757f022"
FIZS01010243.1	RepeatMasker	Unknown	17665	17831	923	+	.	ID="RND-1_FAMILY-29";Tend="1413";Tstart="1237";shortTE="F";uid="359c3a0e-24b7-4a0c-9d1b-b96e995d2e47"
FIZS01010243.1	RepeatMasker	Satellite	62746	62868	912	+	.	ID="SAT-1_LVA";Tend="346";Tstart="224";shortTE="F";uid="e1e65c31-b60b-4da1-82f2-d8751a42072d"
FIZS01010243.1	RepeatMasker	Satellite	5	413	1458	+	.	ID="RND-1_FAMILY-316";Tend="1402";Tstart="1002";shortTE="F";uid="6bc7dfe9-71af-4edf-b70a-5bda01856d53"
FIZS01010243.1	RepeatMasker	DNA	70936	71608	801	+	.	ID="rnd-1_family-4";Tend="1658";Tstart="1097";shortTE="F";uid="f3d55860-2532-4bce-8410-1ed0a871840f"
FIZS01010243.1	RepeatMasker	Unknown	17131	17649	2704	+	.	ID="RND-1_FAMILY-9";Tend="973";Tstart="389";shortTE="F";uid="92648131-75fc-42f5-a902-03f0d52190fe"
FIZS01010243.1	RepeatMasker	Unknown	42420	43339	5510	+	.	ID="RND-1_FAMILY-70";Tend="1763";Tstart="806";shortTE="F";uid="050bfc85-78f0-4544-91fe-108c1537a276"
FIZS01010243.1	RepeatMasker	Unknown	16366	16587	1239	+	.	ID="RND-1_FAMILY-162";Tend="1163";Tstart="944";shortTE="F";uid="f39f5abf-15e8-42a6-9a04-81ca16fee843"
FIZS01010243.1	RepeatMasker	DNA/TcMar-Tc1	3149	3719	3569	+	.	ID="RND-1_FAMILY-34";Tend="1541";Tstart="901";shortTE="F";uid="ee16bd62-2193-4278-a081-e0b9303eaf8f"
FIZS01010243.1	RepeatMasker	DNA	40177	40637	752	+	.	ID="rnd-1_family-4";Tend="1479";Tstart="1113";shortTE="F";uid="5a6fdfd3-b3b3-4702-b744-2805ba8dfab9"
FIZS01010243.1	RepeatMasker	RC/Helitron	67373	67924	3456	+	.	ID="RND-1_FAMILY-1";Tend="1468";Tstart="874";shortTE="F";uid="57e3c695-41ae-41fc-b1ce-29698faf45bd"
FIZS01010243.1	RepeatMasker	Unknown	51536	51745	1730	+	.	ID="RND-1_FAMILY-127";Tend="1111";Tstart="905";shortTE="F";uid="562bdb52-9b76-4741-863a-f437a80e7ae2"
FIZS01010243.1	RepeatMasker	Unknown	67240	67408	1149	-	.	ID="RND-5_FAMILY-789";Tend="1210";Tstart="1041";shortTE="F";uid="5b505b0b-2474-4df1-9595-bde829555a36"
FIZS01010243.1	RepeatMasker	Unknown	16763	16966	662	-	.	ID="RND-4_FAMILY-2";Tend="1031";Tstart="826";shortTE="F";uid="a464fc9d-0213-42e6-8e7a-e20baabdba9c"
FIZS01010243.1	RepeatMasker	RC/Helitron	40122	40518	615	-	.	ID="RND-1_FAMILY-1";Tend="1376";Tstart="1006";shortTE="F";uid="46d598e2-bac5-4428-950f-4a0a876bd53b"
FIZS01010243.1	RepeatMasker	Unknown	4394	4756	1749	-	.	ID="RND-1_FAMILY-259";Tend="1088";Tstart="719";shortTE="F";uid="149d3aad-ca15-45e2-8779-ae5754dac7ef"
FIZS01010243.1	RepeatMasker	Satellite	63241	63365	899	-	.	ID="SAT-1_LVA";Tend="346";Tstart="219";shortTE="F";uid="b1e32d45-ca19-47b8-852f-db547b1b7ba2"
FIZS01010243.1	RepeatMasker	Unknown	67925	68069	794	-	.	ID="RND-5_FAMILY-789";Tend="1057";Tstart="908";shortTE="F";uid="a9f54312-0569-496f-b761-d5168d9d0ed4"
FIZS01010243.1	RepeatMasker	Unknown	3802	3918	644	-	.	ID="RND-1_FAMILY-19";Tend="2149";Tstart="2020";shortTE="F";uid="b6de7ef6-d81d-4264-b38e-e78402c25319"
FIZS01010243.1	RepeatMasker	Unknown	17025	17166	799	-	.	ID="RND-1_FAMILY-162";Tend="1440";Tstart="1296";shortTE="F";uid="81863e5d-ff3e-44d1-84c0-2ef39d897caa"
FIZS01010243.1	RepeatMasker	DNA	29113	29530	613	-	.	ID="rnd-1_family-4";Tend="1475";Tstart="1115";shortTE="F";uid="8acc5ad7-e5c4-4487-965e-1f772f4d104f"
FIZS01010244.1	RepeatMasker	DNA	16	133	747	-	.	ID="RND-1_FAMILY-4";Tend="939";Tstart="825";shortTE="F";uid="7b55e0fa-94dd-4f44-8bf8-4a6f545d8a69"
FIZS01010245.1	RepeatMasker	Unknown	5965	6392	2024	+	.	ID="RND-1_FAMILY-29";Tend="1375";Tstart="951";shortTE="F";uid="23206dbe-ac63-4802-987a-6c316f9b10a5"
FIZS01010245.1	RepeatMasker	Unknown	1	429	2504	+	.	ID="RND-1_FAMILY-89";Tend="1023";Tstart="580";shortTE="F";uid="860b0056-eafc-42c9-8985-93ecc3fcbbe7"
FIZS01010245.1	RepeatMasker	Unknown	2405	3320	6643	-	.	ID="RND-1_FAMILY-9";TEgroup="ctg_10245%7CRND-1_FAMILY-9%7C1";Tend="1962";Tstart="476";shortTE="F";uid="2b17cab1-290d-411b-b2c9-408357edfbb0"
FIZS01010246.1	RepeatMasker	Unknown	1	152	1151	+	.	ID="RND-1_FAMILY-350";Tend="152";Tstart="1";shortTE="F";uid="ed6c6b97-850f-4f47-b73c-e8f7fc59ea8e"
FIZS01010246.1	RepeatMasker	Unknown	1127	1313	1652	-	.	ID="RND-1_FAMILY-272";Tend="238";Tstart="52";shortTE="F";uid="dd36333f-1f98-4602-a621-59612abaeef8"
FIZS01010248.1	RepeatMasker	Unknown	126	595	3199	+	.	ID="RND-1_FAMILY-17";Tend="1003";Tstart="544";shortTE="F";uid="6c4f745e-1f19-4a8b-b669-ed9ff2b47928"
FIZS01010248.1	RepeatMasker	Unknown	1	134	871	-	.	ID="RND-1_FAMILY-262";Tend="711";Tstart="565";shortTE="F";uid="3475dd03-2c51-4b5e-8952-5ea12d45cfb1"
FIZS01001025.1	RepeatMasker	Unknown	1	192	1636	-	.	ID="RND-1_FAMILY-9";Tend="1387";Tstart="1197";shortTE="F";uid="92927db2-6f97-4047-a64f-9d72e5dba0bd"
FIZS01010251.1	RepeatMasker	LINE/I	75253	75374	407	+	.	ID="RND-5_FAMILY-311";Tend="1488";Tstart="1377";shortTE="F";uid="95085456-2429-4d9d-a9f9-050ec0af21f0"
FIZS01010251.1	RepeatMasker	Unknown	93468	93741	1006	+	.	ID="RND-2_FAMILY-137";Tend="1269";Tstart="987";shortTE="F";uid="d0bfb920-01cc-4958-81a8-74e5ba20acab"
FIZS01010251.1	RepeatMasker	Unknown	69634	69855	563	+	.	ID="RND-1_FAMILY-5";Tend="1828";Tstart="1448";shortTE="F";uid="026f3f94-cd0b-4dc0-98e4-fd403fa31279"
FIZS01010251.1	RepeatMasker	DNA/Academ-1	87377	87643	459	+	.	ID="RND-5_FAMILY-493";Tend="822";Tstart="541";shortTE="F";uid="484fccf4-297d-460f-a37b-f812030ff1af"
FIZS01010251.1	RepeatMasker	Unknown	88037	88403	1601	+	.	ID="RND-2_FAMILY-137";Tend="1269";Tstart="880";shortTE="F";uid="0cf1e8cc-5d36-4927-bc92-b6741c562d55"
FIZS01010251.1	RepeatMasker	Unknown	63228	63432	1141	-	.	ID="RND-1_FAMILY-5";Tend="1154";Tstart="897";shortTE="F";uid="c8bf4b4e-802b-43a0-bd7d-839693387e7b"
FIZS01010251.1	RepeatMasker	Unknown	69552	69759	1303	-	.	ID="RND-1_FAMILY-13";Tend="1072";Tstart="850";shortTE="F";uid="eb21b7c7-6c7a-40c4-84cc-51ab6c9e8edc"
FIZS01010251.1	RepeatMasker	Unknown	82767	83571	3047	-	.	ID="RND-1_FAMILY-72";Tend="1742";Tstart="854";shortTE="F";uid="e9615996-818b-4174-b288-d70d949f4826"
FIZS01010251.1	RepeatMasker	Unknown	68582	68966	1901	-	.	ID="RND-1_FAMILY-13";Tend="1487";Tstart="1055";shortTE="F";uid="2df1be8e-84fc-4e98-b5ce-3a2255984650"
FIZS01010252.1	RepeatMasker	DNA/CMC-EnSpm	6625	6945	1916	+	.	ID="RND-1_FAMILY-2";Tend="1482";Tstart="1155";shortTE="F";uid="22a4492e-4985-46d2-84b8-6f034d5c3b70"
FIZS01010252.1	RepeatMasker	Unknown	6190	6631	3322	+	.	ID="RND-1_FAMILY-282";Tend="1443";Tstart="972";shortTE="F";uid="e7b5ccbd-aa57-41bf-9c5c-be5b18e3e866"
FIZS01010252.1	RepeatMasker	DNA	10598	11315	964	+	.	ID="rnd-1_family-4";Tend="1662";Tstart="1092";shortTE="F";uid="190c1b6b-4453-4895-8a93-10fdb4dff0f9"
FIZS01010252.1	RepeatMasker	DNA/CMC-EnSpm	5253	6183	4505	+	.	ID="rnd-1_family-2";Tend="1738";Tstart="866";shortTE="F";uid="e0952f97-eaf3-4af7-ba34-105031376972"
FIZS01010252.1	RepeatMasker	Unknown	7472	7833	2050	+	.	ID="RND-1_FAMILY-5";Tend="1824";Tstart="1493";shortTE="F";uid="31db64ca-5f03-41bc-96d4-e41d5ca96209"
FIZS01010252.1	RepeatMasker	Unknown	218	697	2074	+	.	ID="RND-5_FAMILY-2503";Tend="1405";Tstart="936";shortTE="F";uid="92dab2fd-94f2-4bc7-a2eb-73bd03a9aca8"
FIZS01010252.1	RepeatMasker	Unknown	14741	15124	2442	-	.	ID="RND-1_FAMILY-405";Tend="1342";Tstart="939";shortTE="F";uid="fb4b1655-5530-4b88-b65c-5e18a4ab9a2d"
FIZS01010252.1	RepeatMasker	RC/Helitron	10268	10749	676	-	.	ID="RND-1_FAMILY-1";Tend="1371";Tstart="912";shortTE="F";uid="070b3d8b-31af-4d10-ba86-4223a2d2ae4e"
FIZS01010252.1	RepeatMasker	Unknown	14066	14720	2403	-	.	ID="RND-1_FAMILY-46";Tend="1693";Tstart="857";shortTE="F";uid="8db54fc5-e12a-47f2-8395-924473b6e9af"
FIZS01010252.1	RepeatMasker	Unknown	11320	11531	567	-	.	ID="RND-1_FAMILY-164";Tend="1205";Tstart="1013";shortTE="F";uid="d0513b60-d429-4afa-a9f5-a5ccd3c05860"
FIZS01010256.1	RepeatMasker	Unknown	14662	14767	462	+	.	ID="RND-5_FAMILY-1502";Tend="994";Tstart="892";shortTE="F";uid="7536225c-7d1d-42a1-8719-e9219622ac54"
FIZS01010256.1	RepeatMasker	Unknown	1	158	574	+	.	ID="RND-5_FAMILY-1426";TEgroup="ctg_10256%7CRND-5_FAMILY-1426%7C1";Tend="1205";Tstart="1072";shortTE="F";uid="4a23bdd8-516a-475f-8da8-88a0066af84f"
FIZS01010256.1	RepeatMasker	Unknown	14273	14549	1385	-	.	ID="RND-1_FAMILY-101";Tend="1198";Tstart="896";shortTE="F";uid="d1940867-7aa6-4598-b666-aaae798daf17"
FIZS01010256.1	RepeatMasker	Unknown	157	585	2511	-	.	ID="RND-5_FAMILY-1426";Tend="1240";Tstart="809";shortTE="F";uid="f89fd7cb-2cce-47b9-a912-3590bd9e01e3"
FIZS01001026.1	RepeatMasker	DNA	660	927	489	-	.	ID="RND-1_FAMILY-4";Tend="1426";Tstart="1153";shortTE="F";uid="26f599f2-3716-4230-8f70-fc46a5fbb109"
FIZS01010260.1	RepeatMasker	Unknown	1	522	3844	-	.	ID="RND-1_FAMILY-204";Tend="598";Tstart="82";shortTE="F";uid="24b3201a-9fd5-48e4-9770-dc76ac41f464"
FIZS01010262.1	RepeatMasker	DNA/Academ-1	540	1537	7738	-	.	ID="RND-1_FAMILY-15";Tend="1785";Tstart="795";shortTE="F";uid="61674886-c6f4-441b-96b7-49c5d4746bca"
FIZS01010263.1	RepeatMasker	Unknown	22662	23029	2227	+	.	ID="RND-1_FAMILY-39";Tend="1193";Tstart="825";shortTE="F";uid="1a528912-78ad-4f30-b532-03a4239d0948"
FIZS01010263.1	RepeatMasker	Unknown	63828	64469	3584	+	.	ID="RND-5_FAMILY-3648";Tend="1534";Tstart="824";shortTE="F";uid="ccd500b5-5be1-4091-a127-fc1d44d74723"
FIZS01010263.1	RepeatMasker	Unknown	14411	14879	2082	+	.	ID="RND-2_FAMILY-40";Tend="1453";Tstart="985";shortTE="F";uid="12c5c34f-0a26-4066-be2b-bf978d0b006d"
FIZS01010263.1	RepeatMasker	Unknown	38437	39263	2753	+	.	ID="RND-1_FAMILY-22";TEgroup="ctg_10263%7CRND-1_FAMILY-22%7C1";Tend="1612";Tstart="731";shortTE="F";uid="9d83ee5a-1272-47d3-9a67-baec14c0e92a"
FIZS01010263.1	RepeatMasker	Unknown	44131	45643	5102	+	.	ID="RND-1_FAMILY-161";TEgroup="ctg_10263%7CRND-1_FAMILY-161%7C1";Tend="1698";Tstart="839";shortTE="F";uid="788806f2-0368-40d3-9db9-d31828094d84"
FIZS01010263.1	RepeatMasker	Unknown	22227	22462	1281	+	.	ID="RND-3_FAMILY-140";Tend="1303";Tstart="1078";shortTE="F";uid="475f604c-8224-4679-8c30-ccefb03a638b"
FIZS01010263.1	RepeatMasker	Unknown	8769	9162	2570	+	.	ID="RND-1_FAMILY-98";Tend="1275";Tstart="867";shortTE="F";uid="5ca8ccb5-c33b-45be-aa8d-ea3ba9f6a3d2"
FIZS01010263.1	RepeatMasker	Unknown	59237	59579	1133	+	.	ID="RND-5_FAMILY-3760";TEgroup="ctg_10263%7CRND-5_FAMILY-3760%7C1";Tend="1780";Tstart="722";shortTE="F";uid="710c3832-5c7c-4e0f-bf87-fbb487f8655f"
FIZS01010263.1	RepeatMasker	Unknown	37685	38451	2424	+	.	ID="RND-3_FAMILY-140";Tend="1523";Tstart="778";shortTE="F";uid="6f767f48-9c9d-4738-abad-124e90ca5f7e"
FIZS01010263.1	RepeatMasker	Unknown	6160	6334	1009	+	.	ID="RND-1_FAMILY-29";Tend="1265";Tstart="1090";shortTE="F";uid="fd169a98-2382-4e7b-95ef-1b5a11e11613"
FIZS01010263.1	RepeatMasker	Unknown	6472	7074	4065	+	.	ID="RND-1_FAMILY-71";Tend="1546";Tstart="932";shortTE="F";uid="289a1652-c2ff-4de2-a130-9d424f7d18d3"
FIZS01010263.1	RepeatMasker	Unknown	54980	55291	1764	+	.	ID="RND-4_FAMILY-114";Tend="1198";Tstart="870";shortTE="F";uid="d12e95b1-48ef-4e06-8552-fe39c1181fbc"
FIZS01010263.1	RepeatMasker	Unknown	21793	22217	1192	+	.	ID="RND-1_FAMILY-29";Tend="1049";Tstart="647";shortTE="F";uid="7cb7d77e-73af-436f-9078-06852779d34a"
FIZS01010263.1	RepeatMasker	Unknown	73278	74059	5155	+	.	ID="RND-5_FAMILY-377";Tend="1846";Tstart="1075";shortTE="F";uid="36ccad72-7a81-4c55-93c7-127cb16a4d4a"
FIZS01010263.1	RepeatMasker	Unknown	29758	30152	2433	+	.	ID="RND-1_FAMILY-22";Tend="1265";Tstart="840";shortTE="F";uid="d761e2d8-f796-4b3f-96f6-fa8763a7bfe3"
FIZS01010263.1	RepeatMasker	DNA/Academ-1	777	1102	1860	+	.	ID="RND-1_FAMILY-60";Tend="1058";Tstart="740";shortTE="F";uid="ea7c09a2-4e2a-4b37-8cb2-bc817432bbe9"
FIZS01010263.1	RepeatMasker	Unknown	73165	73280	453	+	.	ID="RND-1_FAMILY-95";Tend="683";Tstart="559";shortTE="F";uid="4ee39eaf-7f5e-4124-9495-9c7b4dfb3242"
FIZS01010263.1	RepeatMasker	DNA/Academ-1	54245	54625	1109	+	.	ID="RND-1_FAMILY-126";TEgroup="ctg_10263%7CRND-1_FAMILY-126%7C1";Tend="1505";Tstart="379";shortTE="F";uid="25455821-49ac-4070-b4b7-3a1f70c4e803"
FIZS01010263.1	RepeatMasker	Unknown	54606	54745	1107	+	.	ID="RND-1_FAMILY-19";Tend="2148";Tstart="2014";shortTE="F";uid="8aae5538-b4f1-4337-97b6-4f4d9bd29f54"
FIZS01010263.1	RepeatMasker	Unknown	1	354	2946	+	.	ID="RND-1_FAMILY-264";Tend="796";Tstart="448";shortTE="F";uid="7c870822-1e9c-4eaf-8e1c-b9d5a45520e8"
FIZS01010263.1	RepeatMasker	LINE/I	61272	61435	1081	+	.	ID="RND-1_FAMILY-134";Tend="643";Tstart="487";shortTE="F";uid="97109f57-f3a9-4e02-9c7f-72fa6d83a4a4"
FIZS01010263.1	RepeatMasker	Unknown	75719	76139	826	+	.	ID="RND-1_FAMILY-161";TEgroup="ctg_10263%7CRND-1_FAMILY-161%7C2";Tend="2070";Tstart="1053";shortTE="F";uid="0d2d9e9e-bb69-4945-8268-23957f63c3b6"
FIZS01010263.1	RepeatMasker	Unknown	50064	50785	3647	+	.	ID="RND-4_FAMILY-495";Tend="1172";Tstart="449";shortTE="F";uid="633078d4-9d31-4ca2-8167-c487bf291bc7"
FIZS01010263.1	RepeatMasker	Unknown	23028	23287	1666	-	.	ID="RND-1_FAMILY-107";Tend="1094";Tstart="832";shortTE="F";uid="27d36dcb-ac38-4d6f-a671-c1301c39a7cb"
FIZS01010263.1	RepeatMasker	Unknown	27047	27295	1427	-	.	ID="RND-5_FAMILY-185";Tend="1192";Tstart="949";shortTE="F";uid="cc19436b-1fa5-4ea0-a7ef-77c6677ffe05"
FIZS01010263.1	RepeatMasker	Unknown	16429	16626	1105	-	.	ID="RND-5_FAMILY-789";Tend="1664";Tstart="1457";shortTE="F";uid="8abaa0ca-d864-4989-921a-68d887852178"
FIZS01010263.1	RepeatMasker	DNA/Academ-1	52882	53182	1840	-	.	ID="RND-1_FAMILY-250";Tend="1482";Tstart="1185";shortTE="F";uid="8d7d317d-8f02-4d96-b8ad-eb024e784209"
FIZS01010263.1	RepeatMasker	Unknown	61180	61935	630	-	.	ID="RND-1_FAMILY-48";TEgroup="ctg_10263%7CRND-1_FAMILY-48%7C1";Tend="1643";Tstart="708";shortTE="T";uid="a1f093a8-0dc2-4302-b82c-a649612fe31f"
FIZS01010263.1	RepeatMasker	Unknown	16634	16842	1159	-	.	ID="RND-1_FAMILY-70";Tend="1046";Tstart="811";shortTE="F";uid="cd8e2971-da15-4b18-b89e-fe3e20953283"
FIZS01010263.1	RepeatMasker	Unknown	24814	25266	1896	-	.	ID="RND-1_FAMILY-29";Tend="1439";Tstart="943";shortTE="F";uid="ef712a43-3ada-4227-b335-d786f31b9f75"
FIZS01010263.1	RepeatMasker	Unknown	72	628	4676	-	.	ID="RND-1_FAMILY-195";Tend="739";Tstart="183";shortTE="F";uid="e92edb92-d818-4d9f-8a23-1d21a8c527dc"
FIZS01010263.1	RepeatMasker	Unknown	33886	34912	4333	-	.	ID="RND-1_FAMILY-9";Tend="1962";Tstart="435";shortTE="F";uid="2b7bea26-06a9-4997-9826-63774eeb9c40"
FIZS01010263.1	RepeatMasker	Unknown	55940	56150	605	-	.	ID="RND-1_FAMILY-107";Tend="1697";Tstart="1463";shortTE="F";uid="61b40324-9520-4de2-8fa1-cbd038ec7fd6"
FIZS01010263.1	RepeatMasker	Unknown	70799	71289	2734	-	.	ID="RND-1_FAMILY-83";Tend="2113";Tstart="1627";shortTE="F";uid="ceabfbbc-d3d2-41f6-9582-da77a92f9162"
FIZS01010263.1	RepeatMasker	Unknown	78362	78556	1115	-	.	ID="RND-1_FAMILY-70";Tend="1782";Tstart="1600";shortTE="F";uid="e1089625-4b82-483c-b021-47c5175ea886"
FIZS01010264.1	RepeatMasker	Unknown	6156	6477	1684	-	.	ID="RND-1_FAMILY-105";Tend="1319";Tstart="911";shortTE="F";uid="d8d8be7d-5927-4e6d-8062-b1ecc9c4eb88"
FIZS01010265.1	RepeatMasker	Unknown	53752	54524	5955	+	.	ID="RND-5_FAMILY-1919";Tend="1375";Tstart="613";shortTE="F";uid="84c5e6b1-1ac2-4cbe-9ad9-daa021a65dd0"
FIZS01010265.1	RepeatMasker	Unknown	6411	6578	539	+	.	ID="RND-5_FAMILY-2066";TEgroup="ctg_10265%7CRND-5_FAMILY-2066%7C1";Tend="1349";Tstart="839";shortTE="F";uid="36047af5-5a9a-4b38-9f86-7f886bc56a81"
FIZS01010265.1	RepeatMasker	Unknown	53316	53573	495	+	.	ID="RND-1_FAMILY-81";TEgroup="ctg_10265%7CRND-1_FAMILY-81%7C1";Tend="997";Tstart="823";shortTE="T";uid="2e28daef-41ec-4e6a-b7ac-4b6a89130939"
FIZS01010265.1	RepeatMasker	DNA/Academ-1	35190	36151	7344	+	.	ID="RND-1_FAMILY-26";Tend="1691";Tstart="700";shortTE="F";uid="9ac50385-e3d3-45e1-8e33-27ce803a9b35"
FIZS01010265.1	RepeatMasker	Unknown	3328	5435	4147	+	.	ID="RND-5_FAMILY-1779";Tend="2099";Tstart="69";shortTE="F";uid="8f701897-06d2-4113-8f9d-5eda5d459421"
FIZS01010265.1	RepeatMasker	Unknown	69677	69789	564	+	.	ID="RND-1_FAMILY-20";Tend="989";Tstart="884";shortTE="F";uid="75285106-1643-4736-99a8-358c2e575fe8"
FIZS01010265.1	RepeatMasker	Unknown	45113	45282	1096	+	.	ID="RND-1_FAMILY-3";Tend="996";Tstart="824";shortTE="F";uid="6f12bb6b-21cd-41f2-9712-b87b1e13fa52"
FIZS01010265.1	RepeatMasker	Unknown	7525	7951	2651	-	.	ID="RND-4_FAMILY-414";Tend="1195";Tstart="770";shortTE="F";uid="f228b88c-5e45-4601-bfbd-e90e10a7ad10"
FIZS01010265.1	RepeatMasker	Unknown	13536	14274	2169	-	.	ID="RND-5_FAMILY-377";Tend="1847";Tstart="1097";shortTE="F";uid="b3fd75db-1723-4725-a4c8-4bebfefedc05"
FIZS01010265.1	RepeatMasker	DNA/CMC-EnSpm	45187	45869	4112	-	.	ID="RND-1_FAMILY-2";Tend="1604";Tstart="892";shortTE="F";uid="b3ca8e63-51a3-42d4-bb22-f8ff970609f9"
FIZS01010265.1	RepeatMasker	Unknown	32575	32789	1357	-	.	ID="RND-1_FAMILY-106";Tend="1121";Tstart="912";shortTE="F";uid="cf8a7163-4a3e-44f7-b1ef-7e06c880c8a2"
FIZS01010265.1	RepeatMasker	Unknown	49338	49568	1577	-	.	ID="RND-1_FAMILY-405";Tend="1398";Tstart="1168";shortTE="F";uid="3201195f-fdf4-4f4b-8a6e-6945453b2cbc"
FIZS01010265.1	RepeatMasker	Unknown	49824	50036	1372	-	.	ID="RND-1_FAMILY-405";Tend="1182";Tstart="955";shortTE="F";uid="c7d39695-e191-44df-8cc5-705b2a3449f3"
FIZS01010265.1	RepeatMasker	Unknown	10263	10611	2645	-	.	ID="RND-5_FAMILY-1361";Tend="1259";Tstart="901";shortTE="F";uid="994c980f-3fa7-4f06-8b31-da47f1ba2b08"
FIZS01010265.1	RepeatMasker	Unknown	59973	60760	5394	-	.	ID="RND-1_FAMILY-72";Tend="1733";Tstart="925";shortTE="F";uid="b9e18bb0-f181-4331-9034-07ed5b139d09"
FIZS01010265.1	RepeatMasker	Unknown	69780	70583	2361	-	.	ID="RND-1_FAMILY-83";TEgroup="ctg_10265%7CRND-1_FAMILY-83%7C1";Tend="1491";Tstart="718";shortTE="F";uid="85cbd5d6-ec66-48e2-8d69-5a401ac3d953"
FIZS01010265.1	RepeatMasker	Unknown	16904	17308	1540	-	.	ID="RND-2_FAMILY-137";Tend="1278";Tstart="832";shortTE="F";uid="fb1bb145-cbd6-40bd-b8ca-5fb05ff556ea"
FIZS01010265.1	RepeatMasker	Unknown	66562	66810	1222	-	.	ID="RND-1_FAMILY-156";Tend="713";Tstart="458";shortTE="F";uid="3a0c5005-2b67-4100-9ddf-f7f8d6862dbc"
FIZS01010265.1	RepeatMasker	Unknown	64521	65252	5175	-	.	ID="RND-1_FAMILY-85";Tend="1618";Tstart="893";shortTE="F";uid="6006ffbe-3cf2-4515-86f9-27d3ea8caba2"
FIZS01010266.1	RepeatMasker	Unknown	5447	5797	1235	+	.	ID="RND-1_FAMILY-89";Tend="966";Tstart="600";shortTE="F";uid="539b366f-4041-45df-8be8-d99eea5d65eb"
FIZS01010266.1	RepeatMasker	Unknown	2017	2833	4447	-	.	ID="RND-1_FAMILY-5";Tend="1823";Tstart="884";shortTE="F";uid="321c635f-f2ad-4203-a6dc-2f4964e3aba1"
FIZS01010266.1	RepeatMasker	Unknown	17005	17240	2127	-	.	ID="RND-1_FAMILY-111";Tend="614";Tstart="379";shortTE="F";uid="13cd77e6-4bbe-4597-a630-9e55dd1bb4a6"
FIZS01010266.1	RepeatMasker	Unknown	7443	7566	529	-	.	ID="RND-1_FAMILY-107";Tend="946";Tstart="823";shortTE="F";uid="943d494b-cbf4-47d6-8bb7-2a968ca67dfd"
FIZS01010267.1	RepeatMasker	Unknown	32449	32594	838	+	.	ID="RND-2_FAMILY-137";Tend="1032";Tstart="883";shortTE="F";uid="d9de35d7-6c9a-47b0-bd2f-dc4bc3710d10"
FIZS01010267.1	RepeatMasker	Unknown	15555	16307	2550	+	.	ID="RND-1_FAMILY-13";Tend="1602";Tstart="719";shortTE="F";uid="cc62ee4f-6644-44d9-a234-2a2da7cb5c37"
FIZS01010267.1	RepeatMasker	Unknown	6355	7163	4195	+	.	ID="RND-1_FAMILY-13";Tend="1643";Tstart="712";shortTE="F";uid="3335f54a-cdba-49cb-8e62-724fdae4175a"
FIZS01010267.1	RepeatMasker	Unknown	29786	29996	649	+	.	ID="RND-5_FAMILY-747";Tend="823";Tstart="624";shortTE="F";uid="fa1cfd37-4638-4379-a443-68a8054aba70"
FIZS01010267.1	RepeatMasker	Unknown	16303	16440	649	+	.	ID="RND-1_FAMILY-75";Tend="1155";Tstart="1015";shortTE="F";uid="a854da91-b59a-456d-a86e-7deb0df3e863"
FIZS01010267.1	RepeatMasker	DNA/MULE-MuDR	28971	29551	1726	+	.	ID="RND-5_FAMILY-8283";TEgroup="ctg_10267%7CRND-5_FAMILY-8283%7C1";Tend="1759";Tstart="909";shortTE="F";uid="22ce9b5c-1dcd-4176-8a8a-a49186334aa2"
FIZS01010267.1	RepeatMasker	Unknown	13292	13484	1046	-	.	ID="RND-2_FAMILY-40";Tend="1277";Tstart="1087";shortTE="F";uid="5b59948e-e615-410a-832c-871d72085fb8"
FIZS01010267.1	RepeatMasker	Unknown	26687	27086	462	-	.	ID="RND-1_FAMILY-48";Tend="1151";Tstart="756";shortTE="F";uid="88b7f523-e8cc-49f0-9381-5632e1201976"
FIZS01010267.1	RepeatMasker	Unknown	19103	19573	2897	-	.	ID="RND-1_FAMILY-13";Tend="1642";Tstart="1176";shortTE="F";uid="f6569d2b-860f-4fe2-a09a-cf6f823a716b"
FIZS01010267.1	RepeatMasker	Unknown	22031	22409	1128	-	.	ID="RND-1_FAMILY-5";Tend="1821";Tstart="1386";shortTE="F";uid="62ac6e9d-bb6c-44df-ba15-bd82a164f19b"
FIZS01010267.1	RepeatMasker	Unknown	9627	10127	1346	-	.	ID="RND-1_FAMILY-48";TEgroup="ctg_10267%7CRND-1_FAMILY-48%7C1";Tend="1732";Tstart="887";shortTE="F";uid="7c6cf99f-d3b2-4077-b38a-ef8c05fff3d6"
FIZS01010268.1	RepeatMasker	Unknown	2903	3063	990	+	.	ID="RND-5_FAMILY-8035";Tend="1050";Tstart="890";shortTE="F";uid="74903251-914f-4643-9aab-2b136e923c1b"
FIZS01010268.1	RepeatMasker	Unknown	3394	3540	855	+	.	ID="RND-5_FAMILY-3760";Tend="1655";Tstart="1502";shortTE="F";uid="f0cd1d5c-16f2-4245-8891-b2d1e3e1d0c7"
FIZS01010268.1	RepeatMasker	Unknown	1521	2042	2452	+	.	ID="RND-2_FAMILY-40";Tend="1453";Tstart="905";shortTE="F";uid="abca8b1d-4e6c-46c4-97e9-e93d00db2088"
FIZS01010268.1	RepeatMasker	LINE/I-Jockey	3626	3829	936	-	.	ID="RND-5_FAMILY-3883";Tend="1014";Tstart="804";shortTE="F";uid="d9ec54e2-f86d-4871-a012-ab33014223fe"
FIZS01010268.1	RepeatMasker	LINE/Dong-R4	148	1413	4213	-	.	ID="RND-6_FAMILY-152";Tend="1254";Tstart="61";shortTE="F";uid="c99023c0-3a68-4a95-9bc8-e11268164b9f"
FIZS01010268.1	RepeatMasker	LINE/I	1	175	1286	-	.	ID="RND-1_FAMILY-154";Tend="674";Tstart="503";shortTE="F";uid="fd6590e9-d468-4753-b4e1-c2adcb178ba8"
FIZS01010268.1	RepeatMasker	Unknown	3109	3419	1832	-	.	ID="RND-1_FAMILY-9";Tend="798";Tstart="400";shortTE="F";uid="de2312e1-5acf-4c17-b682-047ad0bcc6dd"
FIZS01010269.1	RepeatMasker	Unknown	515	649	468	+	.	ID="RND-5_FAMILY-2776";Tend="1957";Tstart="1820";shortTE="F";uid="dd1b2b2f-fd76-49e4-ba28-28127128e6ba"
FIZS01010270.1	RepeatMasker	LINE/Dong-R4	1	333	884	+	.	ID="RND-6_FAMILY-152";TEgroup="ctg_10270%7CRND-6_FAMILY-152%7C1";Tend="1131";Tstart="252";shortTE="F";uid="69dcc075-4748-4b8e-8917-28bef6081d15"
FIZS01010271.1	RepeatMasker	Unknown	1	234	1649	+	.	ID="RND-1_FAMILY-100";Tend="1147";Tstart="912";shortTE="F";uid="5a2feaba-e3f2-4702-afa6-529af07503d8"
FIZS01010273.1	RepeatMasker	LTR/Gypsy	7395	7694	421	+	.	ID="GYPSY-21_IS-I";Tend="3464";Tstart="3163";shortTE="F";uid="b38b8464-d278-499e-b225-f0eeab559b90"
FIZS01010273.1	RepeatMasker	Unknown	9310	10095	2643	+	.	ID="RND-5_FAMILY-1077";TEgroup="ctg_10273%7CRND-5_FAMILY-1077%7C1";Tend="1370";Tstart="829";shortTE="F";uid="7c1c2f6f-1d90-4cf1-8ded-7f2b80a917e3"
FIZS01010273.1	RepeatMasker	Unknown	8388	8506	631	+	.	ID="RND-1_FAMILY-97";Tend="600";Tstart="460";shortTE="F";uid="0476a38b-d210-4924-b9b7-3a247278995b"
FIZS01010273.1	RepeatMasker	Unknown	8972	9076	799	+	.	ID="RND-1_FAMILY-111";Tend="388";Tstart="282";shortTE="F";uid="87e5e72b-d316-4abf-b25e-75368e0c764a"
FIZS01010273.1	RepeatMasker	Unknown	6161	6309	1034	-	.	ID="RND-1_FAMILY-130";Tend="1413";Tstart="1269";shortTE="F";uid="38c008c5-0d64-474a-9c48-d0426e376565"
FIZS01010273.1	RepeatMasker	Unknown	9690	9850	480	-	.	ID="RND-2_FAMILY-40";Tend="1242";Tstart="1086";shortTE="F";uid="ff2a6021-d6b1-473e-842d-f8b15ef3557b"
FIZS01010273.1	RepeatMasker	DNA	10107	10270	888	-	.	ID="RND-1_FAMILY-4";Tend="1400";Tstart="1239";shortTE="F";uid="e5762bef-0d5f-4208-9d2a-210eb7a37e39"
FIZS01010274.1	RepeatMasker	Unknown	1	360	2455	+	.	ID="RND-1_FAMILY-17";Tend="1706";Tstart="1347";shortTE="F";uid="87e94684-ca05-46d2-a704-4aaa9fed620f"
FIZS01010276.1	RepeatMasker	Unknown	1	490	2974	-	.	ID="RND-4_FAMILY-495";Tend="1028";Tstart="542";shortTE="F";uid="add4191c-36ed-44c2-968d-614767d7bc49"
FIZS01010277.1	RepeatMasker	Unknown	3363	4283	575	+	.	ID="RND-6_FAMILY-29";TEgroup="ctg_10277%7CRND-6_FAMILY-29%7C1";Tend="1204";Tstart="642";shortTE="F";uid="f926d701-1180-421e-b1bf-2219e0d617ec"
FIZS01010277.1	RepeatMasker	Unknown	630	928	1620	+	.	ID="RND-1_FAMILY-54";Tend="1727";Tstart="1314";shortTE="F";uid="d94feae6-e28e-4799-a406-ca5be40a7675"
FIZS01010277.1	RepeatMasker	DNA	1	212	1879	-	.	ID="RND-1_FAMILY-207";Tend="393";Tstart="182";shortTE="F";uid="3e2e790f-e3cc-4b9c-bc40-f19d319c577d"
FIZS01010277.1	RepeatMasker	Unknown	7686	8180	2787	-	.	ID="RND-1_FAMILY-13";Tend="1643";Tstart="1037";shortTE="F";uid="01f5be55-1328-4ebb-8ed9-d09dbab6ac77"
FIZS01010278.1	RepeatMasker	LINE/Dong-R4	61765	63054	3299	+	.	ID="RND-6_FAMILY-152";TEgroup="ctg_10278%7CRND-6_FAMILY-152%7C1";Tend="1456";Tstart="408";shortTE="F";uid="a20af574-237d-41eb-aa44-9380b03fb558"
FIZS01010278.1	RepeatMasker	Unknown	95	303	1761	+	.	ID="RND-1_FAMILY-127";Tend="1111";Tstart="905";shortTE="F";uid="4dd951e6-6b8b-4f2d-96fb-916d6c770d6c"
FIZS01010278.1	RepeatMasker	Unknown	31549	31694	429	+	.	ID="RND-5_FAMILY-4747";Tend="2611";Tstart="2466";shortTE="F";uid="b82bd396-a0de-4a17-994f-e35171628b5c"
FIZS01010278.1	RepeatMasker	Unknown	145355	145543	401	+	.	ID="RND-5_FAMILY-4747";Tend="2609";Tstart="2415";shortTE="F";uid="ae344aa7-48e9-4db8-907b-20f838b0442d"
FIZS01010278.1	RepeatMasker	Unknown	90189	90510	1551	+	.	ID="RND-4_FAMILY-20";Tend="1268";Tstart="948";shortTE="F";uid="e6015203-ac5d-40f1-b2f6-d76151e1e26c"
FIZS01010278.1	RepeatMasker	Unknown	67481	67923	2422	+	.	ID="RND-1_FAMILY-52";Tend="1456";Tstart="953";shortTE="F";uid="964f9a0d-8efa-46c9-a041-4ddf1dff4f64"
FIZS01010278.1	RepeatMasker	Satellite	57129	57291	469	+	.	ID="RND-1_FAMILY-316";Tend="1127";Tstart="966";shortTE="F";uid="a6a26077-a4e6-4809-a825-2cbc8822d5c9"
FIZS01010278.1	RepeatMasker	Unknown	45721	45888	503	-	.	ID="RND-1_FAMILY-48";Tend="871";Tstart="706";shortTE="F";uid="05cc7e15-a96f-4367-8830-a5b122ecca12"
FIZS01010278.1	RepeatMasker	DNA	57316	57451	755	-	.	ID="RND-1_FAMILY-4";Tend="974";Tstart="835";shortTE="F";uid="7850489e-b2ec-4c81-b23e-14522e6fdf7c"
FIZS01010278.1	RepeatMasker	Unknown	42173	42460	1047	-	.	ID="RND-1_FAMILY-70";Tend="1351";Tstart="1069";shortTE="F";uid="8a144bc2-3667-4b8c-8fee-63588efbad3b"
FIZS01010278.1	RepeatMasker	Unknown	96421	96787	502	-	.	ID="RND-5_FAMILY-1681";Tend="1478";Tstart="1120";shortTE="F";uid="1f4e3443-de40-49b9-8c9b-85a2b848d305"
FIZS01001028.1	RepeatMasker	Unknown	1788	1922	477	+	.	ID="RND-5_FAMILY-2776";Tend="1957";Tstart="1820";shortTE="F";uid="fc006b96-fe60-49a7-86dc-f7cebc6cc110"
FIZS01010280.1	RepeatMasker	Unknown	1	187	1695	+	.	ID="RND-1_FAMILY-25";Tend="1742";Tstart="1556";shortTE="F";uid="9c7c6e20-2ed6-4bc4-8b22-dffe1d7f7c99"
FIZS01010280.1	RepeatMasker	Unknown	1950	2489	3816	-	.	ID="RND-1_FAMILY-22";Tend="1348";Tstart="810";shortTE="F";uid="fe25f6a0-f48f-48c5-bf8d-b28c1f06f514"
FIZS01010284.1	RepeatMasker	Unknown	6847	7088	1409	+	.	ID="RND-5_FAMILY-804";Tend="1151";Tstart="874";shortTE="F";uid="dc7370a0-b970-4c4d-8259-78a1ab78c9ff"
FIZS01010284.1	RepeatMasker	Unknown	11562	11715	421	+	.	ID="RND-1_FAMILY-71";TEgroup="ctg_10284%7CRND-1_FAMILY-71%7C1";Tend="2135";Tstart="1645";shortTE="T";uid="104c6db8-5eb0-45ef-a02e-2402007b4952"
FIZS01010284.1	RepeatMasker	DNA/TcMar-Tc1	7075	7594	3690	+	.	ID="RND-1_FAMILY-116";Tend="1436";Tstart="919";shortTE="F";uid="0ea66f1d-c170-4155-9186-2aeb3293f0d9"
FIZS01010284.1	RepeatMasker	Unknown	10411	11073	5033	+	.	ID="RND-1_FAMILY-71";Tend="1588";Tstart="931";shortTE="F";uid="9ee52e9e-67aa-41fa-a3bc-660d60ede001"
FIZS01010284.1	RepeatMasker	Unknown	13835	14452	4388	+	.	ID="RND-1_FAMILY-71";TEgroup="ctg_10284%7CRND-1_FAMILY-71%7C2";Tend="1505";Tstart="954";shortTE="F";uid="454d6100-1d40-4239-b4bd-74e8a116ae55"
FIZS01010284.1	RepeatMasker	Unknown	3757	4610	1820	-	.	ID="RND-5_FAMILY-3014";TEgroup="ctg_10284%7CRND-5_FAMILY-3014%7C1";Tend="1630";Tstart="874";shortTE="F";uid="37c95752-9126-47bc-818c-262c780a709d"
FIZS01010284.1	RepeatMasker	Unknown	7737	8146	2422	-	.	ID="RND-1_FAMILY-198";Tend="1285";Tstart="862";shortTE="F";uid="f16016ca-d9aa-45c0-b003-1927c3337118"
FIZS01010284.1	RepeatMasker	Unknown	16514	17023	2140	-	.	ID="RND-5_FAMILY-2989";Tend="1270";Tstart="780";shortTE="F";uid="35eb1c83-ad46-491d-b5bc-6df2da4a72cd"
FIZS01010284.1	RepeatMasker	Unknown	20507	20885	1314	-	.	ID="RND-5_FAMILY-893";Tend="1288";Tstart="684";shortTE="F";uid="fad90880-528a-4ed3-b218-a64bd357b4ed"
FIZS01010284.1	RepeatMasker	Unknown	15513	15783	2054	-	.	ID="RND-5_FAMILY-2989";Tend="1515";Tstart="1246";shortTE="F";uid="40ec3724-5bca-43d3-a0ee-a677008814dc"
FIZS01010284.1	RepeatMasker	RC/Helitron	15759	16532	4434	-	.	ID="RND-1_FAMILY-1";Tend="1649";Tstart="834";shortTE="F";uid="6a6433de-9b93-4458-88da-6443620313cf"
FIZS01010287.1	RepeatMasker	Unknown	60896	61244	2520	+	.	ID="RND-1_FAMILY-86";Tend="1077";Tstart="727";shortTE="F";uid="2cf16bd3-115b-4749-a29f-5398fd75f5bb"
FIZS01010287.1	RepeatMasker	Unknown	75261	75617	3088	+	.	ID="RND-1_FAMILY-41";Tend="1135";Tstart="784";shortTE="F";uid="c5d26331-f2e7-4e92-b275-ae755dda8b41"
FIZS01010287.1	RepeatMasker	Unknown	72722	72908	862	+	.	ID="RND-1_FAMILY-5";Tend="1095";Tstart="890";shortTE="F";uid="2ca0f3ae-ef39-43d9-936f-9c40925ff937"
FIZS01010287.1	RepeatMasker	Unknown	34071	34464	2662	+	.	ID="RND-5_FAMILY-5105";Tend="1240";Tstart="849";shortTE="F";uid="316240ad-b084-4283-bd86-d31fcd5265e5"
FIZS01010287.1	RepeatMasker	Unknown	66003	66340	2273	+	.	ID="RND-1_FAMILY-180";Tend="1201";Tstart="851";shortTE="F";uid="97ff0987-ac75-4f4d-94d7-b310ea761704"
FIZS01010287.1	RepeatMasker	DNA/Academ-1	16919	17499	4570	+	.	ID="RND-1_FAMILY-60";Tend="1727";Tstart="1133";shortTE="F";uid="7fdfc0ff-6355-4c1e-8853-4169ad7af295"
FIZS01010287.1	RepeatMasker	Unknown	37421	37725	2663	+	.	ID="RND-1_FAMILY-180";Tend="1173";Tstart="868";shortTE="F";uid="3c685d2b-1cbb-4f9b-b86e-c9b5bc2b97fd"
FIZS01010287.1	RepeatMasker	DNA/Academ-1	27902	28472	3554	-	.	ID="RND-1_FAMILY-332";Tend="1513";Tstart="941";shortTE="F";uid="8955ccfe-1b41-495f-abdd-f1ecede0d00c"
FIZS01010287.1	RepeatMasker	Unknown	76343	76759	2759	-	.	ID="RND-1_FAMILY-151";Tend="1171";Tstart="808";shortTE="F";uid="096bbddd-7914-4937-8153-fc1d53798a33"
FIZS01010287.1	RepeatMasker	Unknown	39817	40242	1378	-	.	ID="RND-4_FAMILY-203";TEgroup="ctg_10287%7CRND-4_FAMILY-203%7C1";Tend="1389";Tstart="897";shortTE="F";uid="291274a3-1fa6-4ba5-9ef5-77539fb8c261"
FIZS01010287.1	RepeatMasker	Unknown	70911	71048	475	-	.	ID="RND-4_FAMILY-20";Tend="1117";Tstart="980";shortTE="F";uid="40dae134-dbc5-4629-a85b-184ae3d6909e"
FIZS01010287.1	RepeatMasker	Unknown	75860	76324	2793	-	.	ID="RND-1_FAMILY-8";Tend="1760";Tstart="1277";shortTE="F";uid="0d6f46b5-76bc-4e3f-955a-7420325d27d0"
FIZS01010288.1	RepeatMasker	Unknown	135	262	864	-	.	ID="RND-1_FAMILY-299";Tend="852";Tstart="712";shortTE="F";uid="3873f44c-8da9-4820-bdf5-172541ddc932"
FIZS01010289.1	RepeatMasker	Unknown	86254	86373	3973	+	.	ID="RND-1_FAMILY-27";Tend="1470";Tstart="693";shortTE="F";uid="a7e0ce94-4614-42e8-b5c1-9cbb6f12e050"
FIZS01010289.1	RepeatMasker	LINE/Dong-R4	29624	30733	2465	+	.	ID="RND-6_FAMILY-152";Tend="1590";Tstart="92";shortTE="F";uid="ce165edd-ebe8-49d1-a342-1d6270f30698"
FIZS01010289.1	RepeatMasker	Unknown	6336	6480	848	+	.	ID="RND-1_FAMILY-81";Tend="968";Tstart="824";shortTE="F";uid="9f74b7e6-64cb-45bb-a269-135d36fb3eb5"
FIZS01010289.1	RepeatMasker	Unknown	26328	27004	2979	+	.	ID="RND-1_FAMILY-29";Tend="1490";Tstart="797";shortTE="F";uid="2f5d2bff-91c5-4119-a396-9415cfe068ce"
FIZS01010289.1	RepeatMasker	Unknown	60	239	1330	+	.	ID="RND-1_FAMILY-401";Tend="681";Tstart="503";shortTE="F";uid="348ccccc-a53d-49dc-a0fa-9443586d5bb9"
FIZS01010289.1	RepeatMasker	Unknown	71186	71485	1247	+	.	ID="RND-2_FAMILY-137";Tend="1223";Tstart="915";shortTE="F";uid="66b822c6-121b-44d5-aca5-bdf2ca2ba031"
FIZS01010289.1	RepeatMasker	Unknown	7856	8304	1073	+	.	ID="RND-2_FAMILY-40";Tend="1284";Tstart="974";shortTE="F";uid="c15840f9-af6d-4f78-8b9f-16f1a657df08"
FIZS01010289.1	RepeatMasker	LINE/I	12922	13311	1059	+	.	ID="RND-5_FAMILY-72";Tend="808";Tstart="413";shortTE="F";uid="f40e0535-9834-48af-a4df-1df0df3008ad"
FIZS01010289.1	RepeatMasker	Unknown	7713	7829	418	+	.	ID="RND-1_FAMILY-89";Tend="442";Tstart="325";shortTE="F";uid="b8b0ca2f-1dfd-4d7b-bd50-5454f72b6977"
FIZS01010289.1	RepeatMasker	Unknown	86374	87030	4564	-	.	ID="RND-5_FAMILY-1426";Tend="2339";Tstart="1682";shortTE="F";uid="14a5a0fb-63de-4f3c-ae37-729f2c1cc49d"
FIZS01010289.1	RepeatMasker	Unknown	77028	77393	1450	-	.	ID="RND-5_FAMILY-1077";Tend="1111";Tstart="763";shortTE="F";uid="f0c17aaa-5b6e-411b-aa9f-7213c2eb5680"
FIZS01010289.1	RepeatMasker	Unknown	59667	59923	1906	-	.	ID="RND-1_FAMILY-81";Tend="1067";Tstart="811";shortTE="F";uid="98e69959-fe90-41f8-a29e-52dcbb55752d"
FIZS01001029.1	RepeatMasker	Unknown	1	288	1674	-	.	ID="RND-1_FAMILY-137";Tend="569";Tstart="267";shortTE="F";uid="ef502c7c-d5b5-41f3-8446-db67dde988f3"
FIZS01001029.1	RepeatMasker	Unknown	295	668	1204	-	.	ID="RND-1_FAMILY-186";TEgroup="ctg_1029%7CRND-1_FAMILY-186%7C1";Tend="1397";Tstart="920";shortTE="F";uid="cc0f720e-e739-47b7-97d4-e1e915f7b44b"
FIZS01010290.1	RepeatMasker	Unknown	12445	12576	806	+	.	ID="RND-1_FAMILY-129";Tend="1313";Tstart="1160";shortTE="F";uid="e2f89ece-16dc-4c81-84a7-d95b10c5d7e1"
FIZS01010290.1	RepeatMasker	DNA	9847	9966	411	+	.	ID="RND-1_FAMILY-4";Tend="964";Tstart="831";shortTE="F";uid="652b9ffb-9676-4823-83ef-82d82c308b2d"
FIZS01010290.1	RepeatMasker	Unknown	13552	13742	582	+	.	ID="RND-4_FAMILY-401";Tend="815";Tstart="643";shortTE="F";uid="4acacbef-063b-46c1-8da1-dcd999a205a6"
FIZS01010290.1	RepeatMasker	Unknown	16342	16622	1782	-	.	ID="RND-1_FAMILY-352";Tend="1596";Tstart="1315";shortTE="F";uid="cd4e3b84-b410-4d3b-bda8-ca73e1992f40"
FIZS01010290.1	RepeatMasker	Unknown	7298	7953	3357	-	.	ID="RND-5_FAMILY-185";Tend="1303";Tstart="593";shortTE="F";uid="8f565d21-b44a-4d4d-a475-471770701720"
FIZS01010290.1	RepeatMasker	Unknown	1	710	6063	-	.	ID="RND-1_FAMILY-25";Tend="1463";Tstart="753";shortTE="F";uid="7245e24d-b1c4-4203-b748-ee72f983d5af"
FIZS01010290.1	RepeatMasker	Unknown	4416	4726	1457	-	.	ID="RND-1_FAMILY-107";Tend="1141";Tstart="832";shortTE="F";uid="59d380d3-180f-4bf2-93e3-f9df3f3c641d"
FIZS01010291.1	RepeatMasker	Unknown	17881	18045	666	+	.	ID="RND-2_FAMILY-40";Tend="1328";Tstart="1170";shortTE="F";uid="e32ab70b-91be-41b7-9680-09ee25257c42"
FIZS01010291.1	RepeatMasker	DNA/Academ-1	10548	10775	762	+	.	ID="RND-1_FAMILY-91";Tend="1469";Tstart="1245";shortTE="F";uid="c967997f-fe99-4a25-99ec-e309d06e18db"
FIZS01010291.1	RepeatMasker	Unknown	27	462	3557	-	.	ID="RND-1_FAMILY-8";Tend="1444";Tstart="1007";shortTE="F";uid="dbadec7b-1535-4192-b55f-3c14ed9eb90f"
FIZS01010291.1	RepeatMasker	Unknown	450	584	808	-	.	ID="RND-1_FAMILY-129";Tend="1097";Tstart="963";shortTE="F";uid="7511240b-19aa-4f23-8c91-970f5691329d"
FIZS01010291.1	RepeatMasker	Unknown	18066	18724	4117	-	.	ID="RND-1_FAMILY-303";Tend="1525";Tstart="852";shortTE="F";uid="7599d744-f311-49b1-9f0e-84b3adf66274"
FIZS01010292.1	RepeatMasker	Unknown	25629	25754	448	+	.	ID="RND-4_FAMILY-20";Tend="1074";Tstart="943";shortTE="F";uid="ac61a05f-c920-4921-9fc3-06e8fe4c9103"
FIZS01010292.1	RepeatMasker	Unknown	828	1019	1062	+	.	ID="RND-4_FAMILY-20";Tend="1593";Tstart="1369";shortTE="F";uid="032e8324-4dbf-4090-8ae4-7285ba190976"
FIZS01010292.1	RepeatMasker	Unknown	15724	16182	2044	+	.	ID="RND-1_FAMILY-156";Tend="752";Tstart="293";shortTE="F";uid="4ca0a53f-95bb-45d7-88b5-8ffe6b52dfb7"
FIZS01010292.1	RepeatMasker	Unknown	531	647	687	+	.	ID="RND-4_FAMILY-20";Tend="1368";Tstart="1246";shortTE="F";uid="5c94c66e-6cd2-4bc8-8fda-3493ca34cd00"
FIZS01010292.1	RepeatMasker	RC/Helitron	24951	25091	543	+	.	ID="RND-1_FAMILY-1";Tend="904";Tstart="765";shortTE="F";uid="cbae287b-e2c5-4dab-a9d4-b19c059b298a"
FIZS01010292.1	RepeatMasker	DNA/TcMar-Mariner	44981	45329	1602	+	.	ID="RND-5_FAMILY-10029";Tend="936";Tstart="596";shortTE="F";uid="cc2016db-8dd8-4ef4-9a04-4c70a8684c7b"
FIZS01010292.1	RepeatMasker	Unknown	9396	9506	672	+	.	ID="RND-4_FAMILY-714";Tend="962";Tstart="851";shortTE="F";uid="ddc3c6a2-c1e3-44a9-bca8-482084953fe2"
FIZS01010292.1	RepeatMasker	Unknown	19198	19410	735	+	.	ID="RND-1_FAMILY-413";Tend="699";Tstart="491";shortTE="F";uid="f8b40305-b9a0-49c9-bb22-9b3555166207"
FIZS01010292.1	RepeatMasker	DNA/hAT-Tip100	107	476	1118	+	.	ID="RND-1_FAMILY-241";Tend="1399";Tstart="956";shortTE="F";uid="55b11c09-9f41-41c4-ad07-78502a696ff5"
FIZS01010292.1	RepeatMasker	Unknown	5690	5857	989	-	.	ID="RND-1_FAMILY-406";Tend="791";Tstart="623";shortTE="F";uid="af0b21c6-33a7-4092-acbf-b5f097dd77f1"
FIZS01010292.1	RepeatMasker	Unknown	4766	5146	1769	-	.	ID="RND-4_FAMILY-952";Tend="1168";Tstart="774";shortTE="F";uid="44411883-3711-4366-8250-cf951c7f9e84"
FIZS01010292.1	RepeatMasker	Unknown	44657	44958	1504	-	.	ID="RND-1_FAMILY-123";Tend="1320";Tstart="1065";shortTE="F";uid="cb016846-6982-4bac-939b-f2d0bb680231"
FIZS01010292.1	RepeatMasker	Unknown	25018	25408	1897	-	.	ID="RND-1_FAMILY-129";Tend="1320";Tstart="872";shortTE="F";uid="59c5f388-7eb4-4f90-95fa-d355277b76d1"
FIZS01010292.1	RepeatMasker	Unknown	3007	3520	3063	-	.	ID="RND-1_FAMILY-405";Tend="1412";Tstart="897";shortTE="F";uid="bd62f2f5-889a-4492-9872-821776dcf82f"
FIZS01010292.1	RepeatMasker	DNA/hAT-Tip100	5900	6271	1618	-	.	ID="RND-5_FAMILY-208";Tend="1177";Tstart="702";shortTE="F";uid="e93302c4-9255-46a8-868b-cb566478910b"
FIZS01010292.1	RepeatMasker	DNA/Academ-1	12736	13094	2699	-	.	ID="RND-1_FAMILY-26";Tend="1708";Tstart="1347";shortTE="F";uid="13eca369-9683-40f8-816f-23607fa18635"
FIZS01010292.1	RepeatMasker	Unknown	44482	44661	818	-	.	ID="RND-1_FAMILY-85";Tend="1609";Tstart="1438";shortTE="F";uid="dad724bf-dcbe-4b0a-ad36-4681a562dc9a"
FIZS01010292.1	RepeatMasker	DNA/hAT-Tip100	13067	13238	901	-	.	ID="RND-5_FAMILY-1393";Tend="1018";Tstart="852";shortTE="F";uid="0d01a6fe-9d9a-4a94-b692-eed7dc2aec22"
FIZS01010292.1	RepeatMasker	Unknown	50070	50576	2735	-	.	ID="RND-1_FAMILY-177";Tend="1231";Tstart="546";shortTE="F";uid="455eb6ea-32bc-49c4-994e-5b327b0d07d1"
FIZS01010292.1	RepeatMasker	Unknown	5369	5495	908	-	.	ID="RND-1_FAMILY-350";Tend="127";Tstart="1";shortTE="F";uid="775f6e01-9f9f-468b-8478-ccd0a9c1d18a"
FIZS01010293.1	RepeatMasker	DNA	6267	6815	3207	+	.	ID="RND-1_FAMILY-4";Tend="1392";Tstart="828";shortTE="F";uid="4d9ddbe5-2d0e-4dac-8b53-528bb850997b"
FIZS01010293.1	RepeatMasker	Unknown	357	687	1959	+	.	ID="RND-4_FAMILY-495";Tend="943";Tstart="607";shortTE="F";uid="242d2203-2064-4530-824e-53d08ea7f0e3"
FIZS01010293.1	RepeatMasker	Unknown	22977	23579	3654	+	.	ID="RND-5_FAMILY-639";Tend="1262";Tstart="640";shortTE="F";uid="378d96e8-c053-41b2-a8b4-f229d7e924f7"
FIZS01010293.1	RepeatMasker	Unknown	7923	8139	1671	+	.	ID="RND-1_FAMILY-127";Tend="1111";Tstart="896";shortTE="F";uid="bad1dc1c-2dcf-4a52-8900-6230157735d0"
FIZS01010293.1	RepeatMasker	RC/Helitron	7765	7934	1247	+	.	ID="RND-1_FAMILY-1";Tend="1001";Tstart="823";shortTE="F";uid="4eb83387-1988-4da9-9a10-ba88f8a3eaa8"
FIZS01010293.1	RepeatMasker	Unknown	12053	12452	3111	+	.	ID="RND-1_FAMILY-8";Tend="1445";Tstart="1047";shortTE="F";uid="f1a9ad98-79cc-4214-b72a-a30a1af28501"
FIZS01010293.1	RepeatMasker	Unknown	1774	2069	1712	+	.	ID="RND-1_FAMILY-389";Tend="463";Tstart="181";shortTE="F";uid="8627ee16-61c8-4cf7-a012-339d8b2a56e2"
FIZS01010293.1	RepeatMasker	DNA/hAT-Charlie	14443	14927	3932	-	.	ID="RND-1_FAMILY-249";Tend="1209";Tstart="730";shortTE="F";uid="f8218cb9-3cd2-4ae3-9129-5a5cb876d44c"
FIZS01010293.1	RepeatMasker	Unknown	1	360	3222	-	.	ID="RND-1_FAMILY-67";Tend="900";Tstart="542";shortTE="F";uid="37dea226-28da-426a-80e1-f36f056df11f"
FIZS01010293.1	RepeatMasker	Unknown	749	875	856	-	.	ID="RND-1_FAMILY-8";Tend="813";Tstart="695";shortTE="F";uid="0d17c843-9eb9-47ae-b79a-3ee6aa6dbd55"
FIZS01010293.1	RepeatMasker	Unknown	19351	19801	2577	-	.	ID="RND-1_FAMILY-186";Tend="1385";Tstart="918";shortTE="F";uid="88b578fd-27c0-437e-88e9-2256e3ea51e1"
FIZS01010293.1	RepeatMasker	DNA	8134	8954	4273	-	.	ID="RND-1_FAMILY-4";Tend="1582";Tstart="875";shortTE="F";uid="70daccd4-bc30-4303-aba4-f8d8752e5560"
FIZS01010293.1	RepeatMasker	Unknown	4621	5001	2383	-	.	ID="RND-1_FAMILY-161";Tend="1642";Tstart="1247";shortTE="F";uid="fcd9d546-cf4d-4b05-b063-0233825aabd1"
FIZS01010293.1	RepeatMasker	Unknown	15120	15560	582	-	.	ID="RND-1_FAMILY-22";TEgroup="ctg_10293%7CRND-1_FAMILY-22%7C1";Tend="1614";Tstart="1175";shortTE="T";uid="f86f0e7d-6381-4820-b382-87a00d1b7edf"
FIZS01010293.1	RepeatMasker	Unknown	17743	19340	4214	-	.	ID="RND-1_FAMILY-89";TEgroup="ctg_10293%7CRND-1_FAMILY-89%7C1";Tend="1023";Tstart="191";shortTE="F";uid="2a370128-bd10-4881-a210-7492119100fe"
FIZS01010293.1	RepeatMasker	Unknown	3663	3990	2411	-	.	ID="RND-1_FAMILY-74";Tend="1384";Tstart="1057";shortTE="F";uid="c56db3b6-4e22-4872-bf78-4146be33e179"
FIZS01010294.1	RepeatMasker	Unknown	1	531	4683	+	.	ID="RND-5_FAMILY-8";Tend="851";Tstart="321";shortTE="F";uid="ee9bf0c2-6710-4b05-a11a-8d6937f22622"
FIZS01010295.1	RepeatMasker	DNA	1	127	1152	+	.	ID="RND-1_FAMILY-207";Tend="942";Tstart="816";shortTE="F";uid="28c49750-6ce3-4772-969b-9ae6e20754fe"
FIZS01010295.1	RepeatMasker	DNA	367	1008	5401	-	.	ID="RND-1_FAMILY-207";Tend="920";Tstart="281";shortTE="F";uid="985c8cda-d46e-40a4-9499-357e6bb1256f"
FIZS01010297.1	RepeatMasker	Unknown	1	155	492	-	.	ID="RND-1_FAMILY-176";TEgroup="ctg_10297%7CRND-1_FAMILY-176%7C1";Tend="1149";Tstart="837";shortTE="T";uid="36cbaa85-d207-4802-abb5-a0538d8b79ee"
FIZS01010298.1	RepeatMasker	Unknown	2676	2989	675	+	.	ID="RND-2_FAMILY-137";Tend="1255";Tstart="911";shortTE="F";uid="bec3f8c9-e790-4683-b37f-912365c70fb5"
FIZS01010298.1	RepeatMasker	Unknown	2391	2681	1126	-	.	ID="RND-2_FAMILY-40";Tend="1452";Tstart="1164";shortTE="F";uid="53d60cc7-28c0-4bbc-8194-76e3b93e3ddd"
FIZS01000103.1	RepeatMasker	Unknown	51890	52496	4696	+	.	ID="RND-1_FAMILY-344";Tend="585";Tstart="62";shortTE="F";uid="bb646504-7587-4c0d-a4b6-8ee4a75718d7"
FIZS01000103.1	RepeatMasker	Unknown	43294	43503	1733	+	.	ID="RND-1_FAMILY-127";Tend="1112";Tstart="904";shortTE="F";uid="403d1fa8-02ca-4582-b18c-2993e36146a0"
FIZS01000103.1	RepeatMasker	Unknown	3713	4640	6778	-	.	ID="RND-6_FAMILY-247";Tend="1772";Tstart="808";shortTE="F";uid="de95d279-0dc8-4ad4-a839-6a40491b779e"
FIZS01000103.1	RepeatMasker	Unknown	46313	46523	1735	-	.	ID="RND-1_FAMILY-127";Tend="1111";Tstart="905";shortTE="F";uid="7a5f6067-04d5-4a0f-98f5-59a83d3234c9"
FIZS01001030.1	RepeatMasker	DNA/hAT-hATm	14332	14829	2571	+	.	ID="RND-1_FAMILY-325";Tend="1571";Tstart="1095";shortTE="F";uid="653c7814-0db5-467e-8a80-44a46fc5ca61"
FIZS01010300.1	RepeatMasker	Unknown	89	307	1142	+	.	ID="RND-1_FAMILY-3";Tend="1063";Tstart="830";shortTE="F";uid="d21c99af-325a-4a0f-8129-426f85ea0624"
FIZS01010300.1	RepeatMasker	DNA/CMC-EnSpm	167	805	4041	-	.	ID="RND-1_FAMILY-2";Tend="1576";Tstart="932";shortTE="F";uid="6503351d-8960-4ece-a69e-1f8ec60533ae"
FIZS01010301.1	RepeatMasker	Unknown	10296	10858	3789	+	.	ID="RND-1_FAMILY-130";Tend="1381";Tstart="819";shortTE="F";uid="b8f0edd1-16a9-4a58-b07b-0f57f2b7ec75"
FIZS01010301.1	RepeatMasker	Unknown	2655	3347	1107	+	.	ID="RND-1_FAMILY-123";Tend="1331";Tstart="918";shortTE="F";uid="aec50a32-7a3f-4699-846d-b177a0fdeaa5"
FIZS01010301.1	RepeatMasker	DNA/Academ-1	498	1027	2452	+	.	ID="RND-1_FAMILY-332";Tend="1506";Tstart="1030";shortTE="F";uid="4b9e0829-facc-4b91-b8b2-74b5f044599d"
FIZS01010301.1	RepeatMasker	Unknown	9913	10041	760	+	.	ID="RND-5_FAMILY-5105";Tend="977";Tstart="849";shortTE="F";uid="42c10837-be8b-4106-9c18-53e7bb8ccb3c"
FIZS01010301.1	RepeatMasker	Unknown	10854	11096	1700	-	.	ID="RND-1_FAMILY-321";Tend="800";Tstart="559";shortTE="F";uid="41286682-5ff0-41ce-9b91-54d9540eaa20"
FIZS01010301.1	RepeatMasker	DNA/hAT-Tip100	1	467	4011	-	.	ID="RND-1_FAMILY-240";Tend="1323";Tstart="853";shortTE="F";uid="ad1751cb-15dc-45d6-9d09-d0f623646579"
FIZS01010301.1	RepeatMasker	Unknown	4259	4415	763	-	.	ID="RND-1_FAMILY-52";Tend="1081";Tstart="926";shortTE="F";uid="050fd584-9185-4da8-a88a-66169b95d049"
FIZS01010301.1	RepeatMasker	Unknown	11357	11561	1000	-	.	ID="RND-5_FAMILY-5105";Tend="1111";Tstart="849";shortTE="F";uid="f0aa4168-017e-488c-8f42-8815139d874e"
FIZS01010303.1	RepeatMasker	DNA/TcMar-Tc1	553	965	3706	-	.	ID="RND-1_FAMILY-34";Tend="1601";Tstart="1189";shortTE="F";uid="1c64b63d-f283-470d-8c1b-203f2f3e95c4"
FIZS01010304.1	RepeatMasker	DNA	2	110	555	-	.	ID="DNA-5_PH";Tend="189";Tstart="85";shortTE="F";uid="30d93416-c43b-4f61-a5a0-e76903a851fb"
FIZS01010305.1	RepeatMasker	Unknown	516	653	572	+	.	ID="RND-1_FAMILY-25";Tend="1193";Tstart="1036";shortTE="F";uid="4d8dbdfd-9971-46a4-b311-143cc9c8edad"
FIZS01010305.1	RepeatMasker	DNA/hAT-Tip100	1	515	4297	+	.	ID="RND-1_FAMILY-240";Tend="1610";Tstart="1096";shortTE="F";uid="157a313c-be92-46fc-8b88-4d5d11819539"
FIZS01010305.1	RepeatMasker	Unknown	3681	3932	1735	-	.	ID="RND-5_FAMILY-2731";Tend="1137";Tstart="885";shortTE="F";uid="05872ae0-d086-4b44-a5df-51043da47de7"
FIZS01010306.1	RepeatMasker	Unknown	2925	3402	3891	+	.	ID="RND-1_FAMILY-67";Tend="1021";Tstart="543";shortTE="F";uid="81aea9c4-d644-472e-9b71-a26fae0bcc76"
FIZS01010306.1	RepeatMasker	Unknown	3420	4213	6333	+	.	ID="RND-1_FAMILY-89";Tend="985";Tstart="192";shortTE="F";uid="ac1136ff-26dc-4c04-9655-eaeda5b369de"
FIZS01010306.1	RepeatMasker	DNA/PIF-Harbinger	656	1209	687	-	.	ID="HARB-1_AP";Tend="554";Tstart="1";shortTE="F";uid="c98c40ae-dc9c-48db-83d1-5dff8d93f98f"
FIZS01010307.1	RepeatMasker	Unknown	747	911	1259	-	.	ID="RND-1_FAMILY-133";Tend="218";Tstart="30";shortTE="F";uid="2e07786e-8a0a-4602-a339-67b0f7ba9d14"
FIZS01010307.1	RepeatMasker	DNA/TcMar-Tc1	3	425	453	-	.	ID="RND-1_FAMILY-182";TEgroup="ctg_10307%7CRND-1_FAMILY-182%7C1";Tend="1369";Tstart="979";shortTE="T";uid="da1f52a1-9c7a-4d72-b57b-1238c6e84382"
FIZS01010307.1	RepeatMasker	Unknown	424	537	1049	-	.	ID="RND-1_FAMILY-133";Tend="319";Tstart="206";shortTE="F";uid="5f2e84a7-709b-4bf8-a454-38aec13efa1a"
FIZS01010308.1	RepeatMasker	Unknown	3088	3283	1187	+	.	ID="RND-1_FAMILY-321";Tend="783";Tstart="549";shortTE="F";uid="e96b921e-32eb-474c-a099-a1d6e6909d40"
FIZS01010308.1	RepeatMasker	Unknown	2282	2881	4513	-	.	ID="RND-1_FAMILY-413";TEgroup="ctg_10308%7CRND-1_FAMILY-413%7C1";Tend="661";Tstart="110";shortTE="F";uid="b23e5247-ad4f-4f33-a327-63e21455eb7f"
FIZS01010308.1	RepeatMasker	Unknown	6317	6603	740	-	.	ID="RND-6_FAMILY-247";Tend="1364";Tstart="1053";shortTE="F";uid="254c138f-4183-45d9-8242-b94c579287a6"
FIZS01010311.1	RepeatMasker	Unknown	10318	11141	1312	+	.	ID="RND-1_FAMILY-3";Tend="1661";Tstart="926";shortTE="F";uid="2e4fc39d-c2f1-4ee0-a2cf-482d8b66d1ab"
FIZS01010311.1	RepeatMasker	Unknown	11307	11453	1273	-	.	ID="RND-1_FAMILY-5";Tend="1177";Tstart="796";shortTE="F";uid="429d848c-2085-49cd-96e8-5487525ae555"
FIZS01010311.1	RepeatMasker	DNA/CMC-EnSpm	9951	10317	2069	-	.	ID="RND-1_FAMILY-2";Tend="1385";Tstart="978";shortTE="F";uid="1b286012-ef13-4116-a17a-c2deae3cb883"
FIZS01010311.1	RepeatMasker	LINE/I	15232	15536	2634	-	.	ID="RND-1_FAMILY-141";Tend="569";Tstart="268";shortTE="F";uid="075558a5-1a67-4624-8ab2-08e7f7aba2ba"
FIZS01010311.1	RepeatMasker	Unknown	17950	18275	1155	-	.	ID="RND-2_FAMILY-137";Tend="1268";Tstart="903";shortTE="F";uid="40948cbe-90a1-4fa4-b78d-8e9da02bd481"
FIZS01010311.1	RepeatMasker	DNA/CMC-EnSpm	10359	11306	1461	-	.	ID="rnd-1_family-2";Tend="1739";Tstart="932";shortTE="F";uid="1138b463-ad78-480a-ac6e-3be8410c6122"
FIZS01010313.1	RepeatMasker	Unknown	1	1139	10121	-	.	ID="RND-1_FAMILY-299";Tend="1139";Tstart="1";shortTE="F";uid="3f30690a-2e72-4307-a6ed-d467154cadf4"
FIZS01010314.1	RepeatMasker	DNA/hAT-Tip100	19358	19647	2158	+	.	ID="RND-5_FAMILY-1127";Tend="1198";Tstart="923";shortTE="F";uid="f839f58e-83d1-405b-901c-62fdd5d475df"
FIZS01010314.1	RepeatMasker	RC/Helitron	22633	22761	678	+	.	ID="RND-1_FAMILY-1";Tend="1631";Tstart="1504";shortTE="F";uid="0b036e5f-244c-4585-bd54-577faee9d0fd"
FIZS01010314.1	RepeatMasker	Unknown	25331	25725	3029	+	.	ID="RND-1_FAMILY-72";Tend="1317";Tstart="917";shortTE="F";uid="900ac22a-3733-44b8-af92-7c91d6163bce"
FIZS01010314.1	RepeatMasker	Unknown	24478	24847	2642	+	.	ID="RND-5_FAMILY-7235";Tend="1035";Tstart="698";shortTE="F";uid="5234dd94-09c5-445d-a1c9-979a79dc8f52"
FIZS01010314.1	RepeatMasker	Unknown	16223	16825	2328	+	.	ID="RND-5_FAMILY-3014";Tend="1389";Tstart="823";shortTE="F";uid="10ff5e12-1b0b-4c3b-90c0-99a51256b9a4"
FIZS01010314.1	RepeatMasker	Unknown	12834	12939	513	+	.	ID="RND-1_FAMILY-48";Tend="817";Tstart="712";shortTE="F";uid="6b98df8e-cb0f-4eec-b840-430748164e58"
FIZS01010314.1	RepeatMasker	Unknown	22437	22620	1162	-	.	ID="RND-1_FAMILY-129";Tend="1027";Tstart="843";shortTE="F";uid="6742a42c-cba4-4b75-90ce-0a5754566f1f"
FIZS01010314.1	RepeatMasker	Unknown	32547	32816	430	-	.	ID="RND-2_FAMILY-40";Tend="1257";Tstart="998";shortTE="F";uid="092b0907-1a54-4e44-9963-914314b4c274"
FIZS01010314.1	RepeatMasker	Unknown	10118	10497	3019	-	.	ID="RND-1_FAMILY-45";Tend="1274";Tstart="905";shortTE="F";uid="7716b469-3122-4ab6-9649-f7f3f0e9f2dd"
FIZS01010314.1	RepeatMasker	Unknown	19707	20006	995	-	.	ID="RND-1_FAMILY-72";TEgroup="ctg_10314%7CRND-1_FAMILY-72%7C1";Tend="1577";Tstart="917";shortTE="F";uid="9ef84346-548e-43d9-89ef-a7be2a5f5ebd"
FIZS01010314.1	RepeatMasker	Unknown	9236	9381	599	-	.	ID="RND-5_FAMILY-5105";Tend="1206";Tstart="1061";shortTE="F";uid="453f4497-e35f-47ca-881d-599c534792c4"
FIZS01010314.1	RepeatMasker	Unknown	12904	13794	4629	-	.	ID="RND-1_FAMILY-70";Tend="1945";Tstart="803";shortTE="F";uid="d3282b37-dea3-49c4-ae42-941413d737ac"
FIZS01010314.1	RepeatMasker	Unknown	10505	10943	1270	-	.	ID="RND-1_FAMILY-5";Tend="1421";Tstart="977";shortTE="F";uid="613d95c6-dc06-491e-8555-aee7dfaf36cb"
FIZS01010314.1	RepeatMasker	Unknown	9430	10115	765	-	.	ID="RND-1_FAMILY-5";Tend="1668";Tstart="973";shortTE="F";uid="5455116d-8b85-4df7-82d5-1ad4f209be3b"
FIZS01010316.1	RepeatMasker	Unknown	25234	25957	6714	+	.	ID="RND-1_FAMILY-192";Tend="725";Tstart="2";shortTE="F";uid="9b49736e-18ed-43c0-9033-b1b14f62a2c2"
FIZS01010317.1	RepeatMasker	Unknown	1	625	5540	+	.	ID="RND-1_FAMILY-111";Tend="625";Tstart="1";shortTE="F";uid="95f18f08-6a43-4e0c-9e17-97cd31c3bb49"
FIZS01010317.1	RepeatMasker	RC/Helitron	2036	2487	2061	-	.	ID="RND-1_FAMILY-1";Tend="1628";Tstart="1219";shortTE="F";uid="b773fedb-69f0-4d5f-8d68-0e6fadc4de2d"
FIZS01010318.1	RepeatMasker	Unknown	4788	5491	4693	+	.	ID="RND-1_FAMILY-46";Tend="1692";Tstart="978";shortTE="F";uid="7ad7af1a-90a9-47ea-a190-55433f62ec1f"
FIZS01010318.1	RepeatMasker	Unknown	285	487	1575	-	.	ID="RND-1_FAMILY-151";Tend="1009";Tstart="807";shortTE="F";uid="90af5280-287e-4018-9294-06cc3db21b68"
FIZS01010318.1	RepeatMasker	Unknown	1	287	2542	-	.	ID="RND-5_FAMILY-806";Tend="1188";Tstart="903";shortTE="F";uid="21d9062b-6417-4534-9019-38596e39aeaf"
FIZS01010318.1	RepeatMasker	Unknown	4189	4803	3569	-	.	ID="RND-5_FAMILY-639";Tend="1248";Tstart="623";shortTE="F";uid="4fd92bcf-9c78-49bd-b739-34987ffdf1f8"
FIZS01010319.1	RepeatMasker	Unknown	803	992	878	+	.	ID="RND-1_FAMILY-81";Tend="1008";Tstart="831";shortTE="F";uid="2ccb6ee2-30e0-45e9-9efc-4f30e7b0b5a8"
FIZS01010319.1	RepeatMasker	Unknown	989	1177	580	+	.	ID="RND-1_FAMILY-137";Tend="469";Tstart="290";shortTE="F";uid="98b575e7-da71-4e1b-82a1-287f3cfc2076"
FIZS01010319.1	RepeatMasker	Unknown	1	786	6459	-	.	ID="RND-5_FAMILY-136";Tend="1078";Tstart="271";shortTE="F";uid="dd507748-9851-4e94-816f-8f88f8ee24db"
FIZS01001032.1	RepeatMasker	Unknown	786	1334	673	+	.	ID="RND-1_FAMILY-48";TEgroup="ctg_1032%7CRND-1_FAMILY-48%7C1";Tend="1703";Tstart="887";shortTE="F";uid="c22e46ac-70ad-4fe7-9c58-9c771489dc57"
FIZS01001032.1	RepeatMasker	Unknown	1369	1986	3682	-	.	ID="RND-5_FAMILY-185";Tend="1357";Tstart="750";shortTE="F";uid="ac5fc83d-f170-4e46-878e-6cff61c73dc8"
FIZS01010320.1	RepeatMasker	RC/Helitron	23041	23541	3002	+	.	ID="RND-1_FAMILY-1";Tend="1644";Tstart="1123";shortTE="F";uid="ae3f5094-efca-4d5d-9741-83deaad2aa8a"
FIZS01010320.1	RepeatMasker	Unknown	16943	17410	1603	+	.	ID="RND-1_FAMILY-282";Tend="1432";Tstart="988";shortTE="F";uid="e3f57879-7c82-40a8-9b98-020063da4dcb"
FIZS01010320.1	RepeatMasker	Unknown	4509	4741	1399	+	.	ID="RND-1_FAMILY-183";Tend="844";Tstart="580";shortTE="F";uid="20f55322-ca91-4440-abf5-132ab1eee70c"
FIZS01010320.1	RepeatMasker	Unknown	4742	5111	2147	-	.	ID="RND-5_FAMILY-1019";Tend="1357";Tstart="949";shortTE="F";uid="938834a8-865e-4dc9-bcf3-3fdb7c677edb"
FIZS01010321.1	RepeatMasker	LTR/Gypsy	253	379	1063	-	.	ID="RND-1_FAMILY-69";Tend="1150";Tstart="1025";shortTE="F";uid="4a52808e-b198-4701-a163-5c98358811e8"
FIZS01010324.1	RepeatMasker	Unknown	24069	24808	4989	+	.	ID="RND-1_FAMILY-72";Tend="1752";Tstart="1011";shortTE="F";uid="eee9ab06-bd8c-418c-9ed4-ca51cafba68f"
FIZS01010324.1	RepeatMasker	Unknown	19826	20073	1813	+	.	ID="RND-1_FAMILY-5";Tend="1231";Tstart="841";shortTE="F";uid="9bca60f1-dc3e-4075-91e4-46913f693175"
FIZS01010324.1	RepeatMasker	Unknown	20836	21150	1813	+	.	ID="RND-1_FAMILY-5";Tend="1731";Tstart="1232";shortTE="F";uid="08c64fad-8e5a-41b9-86e2-f1a9431e7d94"
FIZS01010324.1	RepeatMasker	DNA/CMC-EnSpm	20074	20835	1351	+	.	ID="RND-1_FAMILY-2";Tend="1692";Tstart="979";shortTE="F";uid="59a3a33c-7ef0-418e-bb20-f99090942a75"
FIZS01010324.1	RepeatMasker	Unknown	4187	5100	1885	-	.	ID="RND-2_FAMILY-40";Tend="1391";Tstart="884";shortTE="F";uid="2a55fdf7-5f7d-4fa6-8963-3f202c88589a"
FIZS01010324.1	RepeatMasker	Unknown	25130	25516	1690	-	.	ID="RND-2_FAMILY-137";Tend="1257";Tstart="881";shortTE="F";uid="3b9b77ab-7bd4-4c49-ab0b-672201562bd1"
FIZS01010325.1	RepeatMasker	LTR/Gypsy	114	284	466	-	.	ID="GYPSY22-I_AG";Tend="1951";Tstart="1781";shortTE="F";uid="f60eeff0-f29a-4ec4-99eb-5bb1d996da35"
FIZS01010326.1	RepeatMasker	Unknown	1	584	4278	-	.	ID="RND-1_FAMILY-38";Tend="1522";Tstart="940";shortTE="F";uid="2d350d93-c669-40e3-987b-db9af093dd06"
FIZS01010327.1	RepeatMasker	Unknown	6540	7158	867	+	.	ID="RND-2_FAMILY-40";TEgroup="ctg_10327%7CRND-2_FAMILY-40%7C1";Tend="1345";Tstart="922";shortTE="F";uid="4d25f5a9-b66f-4ab6-aa58-a17a8dbc34e6"
FIZS01010327.1	RepeatMasker	Unknown	8776	9293	2710	-	.	ID="RND-1_FAMILY-72";Tend="1467";Tstart="909";shortTE="F";uid="f9c1ebfd-00b3-454c-a835-bd48420e4b12"
FIZS01010327.1	RepeatMasker	Unknown	2913	3302	2863	-	.	ID="RND-5_FAMILY-5105";Tend="1241";Tstart="851";shortTE="F";uid="1987f62c-31ab-4b92-8290-0be56e911a5a"
FIZS01010327.1	RepeatMasker	Unknown	4191	4608	768	-	.	ID="RND-1_FAMILY-107";TEgroup="ctg_10327%7CRND-1_FAMILY-107%7C1";Tend="1155";Tstart="830";shortTE="F";uid="75da857d-a29f-409c-834d-0188c9047587"
FIZS01010328.1	RepeatMasker	DNA	24895	25147	540	+	.	ID="RND-1_FAMILY-4";Tend="1473";Tstart="1193";shortTE="F";uid="988daf1f-d069-45ff-bc03-273c44b6476e"
FIZS01010328.1	RepeatMasker	DNA/Academ-1	33769	34303	3713	+	.	ID="RND-5_FAMILY-493";Tend="930";Tstart="389";shortTE="F";uid="8c4d1557-6dd4-4ac5-b087-ce9937feb3c5"
FIZS01010328.1	RepeatMasker	Unknown	1	601	4327	+	.	ID="RND-1_FAMILY-83";Tend="2150";Tstart="1545";shortTE="F";uid="5b4b0f95-f27c-4d29-bf99-2be397476837"
FIZS01010328.1	RepeatMasker	LINE/I	10066	10169	731	+	.	ID="RND-1_FAMILY-409";Tend="595";Tstart="491";shortTE="F";uid="ae47fd3a-5313-44f9-b2f1-699ffaea4de0"
FIZS01010328.1	RepeatMasker	DNA/Academ-1	16944	17755	6101	+	.	ID="RND-5_FAMILY-493";Tend="1208";Tstart="390";shortTE="F";uid="7cac5d9e-91d9-4e84-a240-015affa673f4"
FIZS01010328.1	RepeatMasker	Unknown	571	690	646	+	.	ID="RND-5_FAMILY-185";Tend="1619";Tstart="1507";shortTE="F";uid="c5c2ca1c-b233-470d-83b2-c712d5fc17da"
FIZS01010328.1	RepeatMasker	Unknown	30546	30998	1905	+	.	ID="RND-5_FAMILY-8956";Tend="1296";Tstart="841";shortTE="F";uid="52c20688-6663-41be-9fe3-eba5ad19a7bb"
FIZS01010328.1	RepeatMasker	Unknown	27981	28881	2711	+	.	ID="RND-1_FAMILY-29";Tend="1470";Tstart="650";shortTE="F";uid="5fa113c2-71ba-42c9-9b12-9d565be84042"
FIZS01010328.1	RepeatMasker	LINE/I	16698	16920	1411	+	.	ID="RND-5_FAMILY-72";Tend="719";Tstart="497";shortTE="F";uid="a409568b-5801-4358-8fe4-18c67c20f0ed"
FIZS01010328.1	RepeatMasker	Unknown	34309	34576	910	-	.	ID="RND-2_FAMILY-40";Tend="1291";Tstart="974";shortTE="F";uid="ff41648f-0fb7-4de4-ad70-3b1d4f900137"
FIZS01010328.1	RepeatMasker	Unknown	17810	18024	1507	-	.	ID="RND-1_FAMILY-52";Tend="1154";Tstart="943";shortTE="F";uid="72ce39f1-ed16-43d7-a045-8a7f55fed7d9"
FIZS01010328.1	RepeatMasker	Unknown	16490	16695	782	-	.	ID="RND-1_FAMILY-52";TEgroup="ctg_10328%7CRND-1_FAMILY-52%7C1";Tend="1455";Tstart="1143";shortTE="F";uid="e148bdc4-bf24-4c39-946e-1e7e8ee0663b"
FIZS01010329.1	RepeatMasker	LINE/I	1	637	4911	+	.	ID="RND-5_FAMILY-72";Tend="809";Tstart="208";shortTE="F";uid="f7fc7bd5-1d4b-4f65-836a-d73592a24e56"
FIZS01001033.1	RepeatMasker	Unknown	11918	12144	1849	+	.	ID="RND-1_FAMILY-127";Tend="1117";Tstart="896";shortTE="F";uid="ae8fdd55-0d6d-4eda-9d7f-e66ba2d6eab8"
FIZS01001033.1	RepeatMasker	LINE/Dong-R4	20948	21291	518	+	.	ID="RND-6_FAMILY-152";Tend="383";Tstart="44";shortTE="F";uid="d63a3a4f-9575-41ab-8161-f37e19064887"
FIZS01001033.1	RepeatMasker	Unknown	4984	5094	818	+	.	ID="RND-5_FAMILY-519";Tend="1112";Tstart="1002";shortTE="F";uid="b726080f-3abe-48c7-907f-7eff85a23f43"
FIZS01001033.1	RepeatMasker	Unknown	16207	16984	3115	+	.	ID="RND-1_FAMILY-405";Tend="1403";Tstart="622";shortTE="F";uid="1c775f3c-67f6-4419-acfb-8692545d6cb5"
FIZS01001033.1	RepeatMasker	Unknown	2293	2614	1673	-	.	ID="RND-4_FAMILY-203";Tend="1255";Tstart="899";shortTE="F";uid="4e761a4b-43c3-458d-8fbc-979ec5dd1061"
FIZS01001033.1	RepeatMasker	DNA/hAT-Tip100	21577	21994	3419	-	.	ID="RND-1_FAMILY-240";Tend="1610";Tstart="1192";shortTE="F";uid="372179fc-504c-42ab-beca-695087630eb1"
FIZS01001033.1	RepeatMasker	Satellite	20834	21213	1100	-	.	ID="RND-6_FAMILY-201";Tend="2147";Tstart="1705";shortTE="F";uid="4e676362-c46e-47a1-b17f-fec212298419"
FIZS01010330.1	RepeatMasker	Unknown	3609	3764	1354	+	.	ID="RND-5_FAMILY-714";Tend="681";Tstart="526";shortTE="F";uid="37f98e61-d30e-44cb-a682-93f37e9050af"
FIZS01010330.1	RepeatMasker	Unknown	3166	3577	400	-	.	ID="RND-1_FAMILY-45";TEgroup="ctg_10330%7CRND-1_FAMILY-45%7C1";Tend="1275";Tstart="890";shortTE="T";uid="54c44f99-dc23-4b6d-b181-579b6b117774"
FIZS01010330.1	RepeatMasker	Unknown	1055	1331	1299	-	.	ID="RND-4_FAMILY-203";Tend="1206";Tstart="961";shortTE="F";uid="c1414dd4-a591-4704-b44a-3c70d0cd127b"
FIZS01010330.1	RepeatMasker	Unknown	3023	3174	1278	-	.	ID="RND-1_FAMILY-81";Tend="1064";Tstart="913";shortTE="F";uid="3095bf66-d1e3-429c-b1fc-062a4c665d41"
FIZS01010331.1	RepeatMasker	Unknown	3377	3587	1308	-	.	ID="RND-4_FAMILY-20";Tend="1479";Tstart="1271";shortTE="F";uid="da3735ee-61f2-4aef-b92f-86c09e6141ba"
FIZS01010331.1	RepeatMasker	Unknown	4040	4883	4769	-	.	ID="RND-1_FAMILY-46";Tend="1690";Tstart="841";shortTE="F";uid="8f11fbc5-ee2e-4a34-aa37-f31701d2f4a4"
FIZS01010334.1	RepeatMasker	Unknown	1012	1222	759	-	.	ID="RND-1_FAMILY-48";Tend="1036";Tstart="833";shortTE="F";uid="a048b4c7-f7e4-4176-a2f5-df27fbae7cc9"
FIZS01010334.1	RepeatMasker	Unknown	160	1003	4664	-	.	ID="RND-1_FAMILY-13";Tend="1879";Tstart="704";shortTE="F";uid="ef2bede6-6dbd-4872-af61-c48ff020adfb"
FIZS01010335.1	RepeatMasker	DNA	309	887	916	-	.	ID="RND-1_FAMILY-4";Tend="1658";Tstart="1113";shortTE="F";uid="f29ab8b1-c767-4169-8e44-2723bbe9df51"
FIZS01010336.1	RepeatMasker	Unknown	25681	25924	1883	+	.	ID="RND-5_FAMILY-136";Tend="540";Tstart="295";shortTE="F";uid="ffe7404e-f058-4046-ad6f-f5e5d0d64087"
FIZS01010336.1	RepeatMasker	Unknown	4731	5150	1350	+	.	ID="RND-5_FAMILY-893";Tend="1117";Tstart="761";shortTE="F";uid="9b9c897a-a67f-4890-91d8-bc1909e771dc"
FIZS01010336.1	RepeatMasker	Unknown	1	347	2899	+	.	ID="RND-1_FAMILY-156";Tend="811";Tstart="465";shortTE="F";uid="498a1598-5b20-4b63-b970-7a354353d6f5"
FIZS01010336.1	RepeatMasker	Unknown	14151	14377	663	+	.	ID="RND-1_FAMILY-315";Tend="4420";Tstart="4229";shortTE="F";uid="d985dfd9-bfe2-41dc-85c1-b79de6312f41"
FIZS01010336.1	RepeatMasker	Unknown	807	957	1188	+	.	ID="RND-1_FAMILY-111";Tend="431";Tstart="282";shortTE="F";uid="cfa1f39c-05f4-4fec-a5c3-8448d7b6bb8f"
FIZS01010336.1	RepeatMasker	Unknown	7421	7738	1485	+	.	ID="RND-2_FAMILY-22";Tend="1161";Tstart="880";shortTE="F";uid="4c4fa908-8f0b-4d08-8c73-c9d05697b541"
FIZS01010336.1	RepeatMasker	Unknown	1272	1445	865	+	.	ID="RND-2_FAMILY-22";Tend="1079";Tstart="918";shortTE="F";uid="77816324-7128-44d2-828d-7e0b233a7891"
FIZS01010336.1	RepeatMasker	Unknown	24814	24938	727	+	.	ID="RND-1_FAMILY-130";Tend="1414";Tstart="1292";shortTE="F";uid="a443b5a2-7cc0-4052-ab74-9b42476318bf"
FIZS01010336.1	RepeatMasker	Unknown	1940	2205	1581	+	.	ID="RND-1_FAMILY-81";Tend="1063";Tstart="826";shortTE="F";uid="f590bdf9-dfbf-4db1-9e3a-1f3c111797d4"
FIZS01010336.1	RepeatMasker	Unknown	13226	14050	3606	-	.	ID="RND-1_FAMILY-260";Tend="1795";Tstart="944";shortTE="F";uid="689ce849-98c2-4ff8-8db4-be632ee5574d"
FIZS01010336.1	RepeatMasker	Unknown	1201	1419	841	-	.	ID="RND-4_FAMILY-203";Tend="1317";Tstart="1105";shortTE="F";uid="3d84d07f-ec05-4b3d-a179-503908acb6e7"
FIZS01010336.1	RepeatMasker	Unknown	24510	24627	763	-	.	ID="RND-1_FAMILY-183";Tend="752";Tstart="635";shortTE="F";uid="2c546ec8-18a6-4aa5-b406-133fe09ea242"
FIZS01010336.1	RepeatMasker	Unknown	24645	24807	784	-	.	ID="RND-1_FAMILY-81";Tend="978";Tstart="826";shortTE="F";uid="fcd86964-e8a9-4288-acbb-83e8a3d1ce7c"
FIZS01010336.1	RepeatMasker	Unknown	1444	1849	3416	-	.	ID="RND-1_FAMILY-137";Tend="697";Tstart="296";shortTE="F";uid="f214ab21-8ba8-41ad-a88b-4bb2441ff9b6"
FIZS01010336.1	RepeatMasker	Unknown	24083	24489	2415	-	.	ID="RND-2_FAMILY-22";Tend="1270";Tstart="880";shortTE="F";uid="9635e718-3bfb-47dd-a9b2-f1c7c9747979"
FIZS01010336.1	RepeatMasker	Unknown	25437	25680	1891	-	.	ID="RND-1_FAMILY-285";Tend="954";Tstart="723";shortTE="F";uid="37f9a00e-7282-4cc6-b136-abdd80e270d9"
FIZS01010336.1	RepeatMasker	Unknown	14189	14509	1629	-	.	ID="RND-4_FAMILY-203";Tend="1189";Tstart="872";shortTE="F";uid="d68624da-ce29-4dd7-affa-4e36620c9d03"
FIZS01010336.1	RepeatMasker	Unknown	21705	22000	1191	-	.	ID="RND-4_FAMILY-203";Tend="1310";Tstart="1039";shortTE="F";uid="6526ffa5-a912-471c-b90f-af277faa06ef"
FIZS01010336.1	RepeatMasker	Unknown	14503	14801	2122	-	.	ID="RND-1_FAMILY-208";Tend="1080";Tstart="794";shortTE="F";uid="5199ea91-00d4-480b-8fb8-4e2e89a2c042"
FIZS01010337.1	RepeatMasker	Unknown	2812	3495	4719	+	.	ID="RND-5_FAMILY-695";Tend="859";Tstart="245";shortTE="F";uid="f03bfac1-f63b-48c9-8e93-f364da43e714"
FIZS01010337.1	RepeatMasker	LINE/Dong-R4	3783	4610	2359	+	.	ID="RND-6_FAMILY-152";Tend="1342";Tstart="87";shortTE="F";uid="5b29c395-ddf3-4ad7-aff6-3d135fc62279"
FIZS01010338.1	RepeatMasker	Unknown	27315	27420	603	+	.	ID="RND-5_FAMILY-665";Tend="1049";Tstart="943";shortTE="F";uid="9280fac1-1f2b-425e-b910-53785813fb19"
FIZS01010338.1	RepeatMasker	Unknown	30588	31378	6019	+	.	ID="RND-1_FAMILY-9";Tend="1269";Tstart="476";shortTE="F";uid="a59f37f5-e0ff-4930-9ad9-75f62314c56f"
FIZS01010338.1	RepeatMasker	Unknown	46856	47313	2999	+	.	ID="RND-1_FAMILY-129";Tend="1312";Tstart="856";shortTE="F";uid="717c0aa7-448d-4ba8-a23d-8b176f60dac9"
FIZS01010338.1	RepeatMasker	Unknown	48718	49224	1215	+	.	ID="RND-4_FAMILY-714";Tend="1365";Tstart="872";shortTE="F";uid="8fd86737-5a57-4390-aec2-4aa32465ec78"
FIZS01010338.1	RepeatMasker	Unknown	28792	28898	733	+	.	ID="RND-5_FAMILY-665";Tend="1509";Tstart="1403";shortTE="F";uid="5c3fa4c8-8711-4174-b000-01c4f6d26a75"
FIZS01010338.1	RepeatMasker	Unknown	36109	36439	2314	+	.	ID="RND-1_FAMILY-161";Tend="1163";Tstart="846";shortTE="F";uid="5fb9aff3-d7b9-40d0-87b0-c66536d37cfb"
FIZS01010338.1	RepeatMasker	Unknown	13723	14449	4070	+	.	ID="RND-5_FAMILY-639";Tend="1423";Tstart="684";shortTE="F";uid="5da03842-8a29-4b0e-a4fd-55cf3566a4d6"
FIZS01010338.1	RepeatMasker	Unknown	29064	29359	2006	+	.	ID="RND-4_FAMILY-203";Tend="1193";Tstart="898";shortTE="F";uid="91b5a0c7-4c8f-4d4e-ba58-fa5c52f682a2"
FIZS01010338.1	RepeatMasker	Unknown	48073	48457	2209	+	.	ID="RND-1_FAMILY-129";Tend="1313";Tstart="936";shortTE="F";uid="2334aacb-4a6a-49ad-bda3-04d4d188c3e9"
FIZS01010338.1	RepeatMasker	Unknown	13551	13684	1028	+	.	ID="RND-1_FAMILY-95";Tend="763";Tstart="630";shortTE="F";uid="ac59511a-84ce-4be2-b65c-98ed4af60a86"
FIZS01010338.1	RepeatMasker	Unknown	20818	21249	2689	+	.	ID="RND-1_FAMILY-27";Tend="1693";Tstart="1258";shortTE="F";uid="9ae02121-75b1-4a62-aa81-d8cf2a43f4e2"
FIZS01010338.1	RepeatMasker	Unknown	39507	39620	729	+	.	ID="RND-1_FAMILY-14";Tend="1390";Tstart="1273";shortTE="F";uid="3fe18f81-dd95-41a0-8c25-cd588218eb7b"
FIZS01010338.1	RepeatMasker	Unknown	620	722	534	+	.	ID="RND-1_FAMILY-48";Tend="809";Tstart="705";shortTE="F";uid="16476303-b6b0-45ea-8f2e-46ff48ad7cdd"
FIZS01010338.1	RepeatMasker	Unknown	48460	48719	1486	+	.	ID="RND-1_FAMILY-86";Tend="983";Tstart="732";shortTE="F";uid="c079075a-6388-405c-b598-b8483e57d702"
FIZS01010338.1	RepeatMasker	Unknown	54874	54974	462	+	.	ID="RND-4_FAMILY-20";Tend="1039";Tstart="943";shortTE="F";uid="536d0b02-afae-4cf4-8639-755349767126"
FIZS01010338.1	RepeatMasker	Unknown	26458	26569	434	+	.	ID="RND-1_FAMILY-198";Tend="978";Tstart="867";shortTE="F";uid="a7210ab7-5587-4149-8883-d81cfb0f40c9"
FIZS01010338.1	RepeatMasker	DNA/hAT-Tip100	1245	1694	2995	+	.	ID="RND-5_FAMILY-936";Tend="1025";Tstart="587";shortTE="F";uid="ba09eaf5-08b6-4338-beb0-7633d9d994a9"
FIZS01010338.1	RepeatMasker	RC/Helitron	27415	27595	729	+	.	ID="RND-1_FAMILY-1";Tend="1348";Tstart="1185";shortTE="F";uid="c4e9ec6d-3890-46fc-a38c-4e4874ad3707"
FIZS01010338.1	RepeatMasker	Unknown	5843	6712	2355	+	.	ID="RND-1_FAMILY-395";TEgroup="ctg_10338%7CRND-1_FAMILY-395%7C1";Tend="1353";Tstart="670";shortTE="F";uid="6c3a5c96-bc9a-449e-b9cc-55b2586e4933"
FIZS01010338.1	RepeatMasker	Unknown	38874	39518	4336	+	.	ID="RND-1_FAMILY-48";Tend="1746";Tstart="1111";shortTE="F";uid="e9960b5e-a697-4996-9d38-f03fa9f71b2e"
FIZS01010338.1	RepeatMasker	Unknown	40209	40569	2117	+	.	ID="RND-1_FAMILY-9";Tend="1962";Tstart="1565";shortTE="F";uid="ff42db46-b2ed-45d3-8419-fe4d213a7328"
FIZS01010338.1	RepeatMasker	Unknown	9516	9699	1000	+	.	ID="RND-1_FAMILY-83";Tend="2138";Tstart="1957";shortTE="F";uid="135cf0b3-b11f-4bac-ae39-38f39a0fd871"
FIZS01010338.1	RepeatMasker	Unknown	34274	35409	8460	+	.	ID="RND-1_FAMILY-95";Tend="1724";Tstart="587";shortTE="F";uid="dd7fc520-eeb0-4313-b2e4-01d943097cc9"
FIZS01010338.1	RepeatMasker	Unknown	23992	25190	4793	+	.	ID="RND-1_FAMILY-121";Tend="1533";Tstart="763";shortTE="F";uid="8a3f727e-f9dc-4df5-890a-1ff1db0fddf0"
FIZS01010338.1	RepeatMasker	DNA	47328	48087	3526	+	.	ID="RND-1_FAMILY-4";Tend="1572";Tstart="834";shortTE="F";uid="352b9386-de96-4473-86ed-0418610c2f8b"
FIZS01010338.1	RepeatMasker	DNA/TcMar-Tc1	42460	42982	3829	+	.	ID="RND-1_FAMILY-116";Tend="1459";Tstart="940";shortTE="F";uid="a7431c31-ebe2-4e01-a947-2b319995c31e"
FIZS01010338.1	RepeatMasker	DNA	46646	46794	557	+	.	ID="RND-1_FAMILY-4";Tend="961";Tstart="823";shortTE="F";uid="28d2f4bb-934a-4e96-999d-c532f3232d10"
FIZS01010338.1	RepeatMasker	DNA/Academ-1	8925	9263	1960	+	.	ID="RND-1_FAMILY-250";TEgroup="ctg_10338%7CRND-1_FAMILY-250%7C1";Tend="1482";Tstart="62";shortTE="F";uid="073caf24-d2cd-4c55-9da2-58436b6789b7"
FIZS01010338.1	RepeatMasker	DNA	2781	3440	4033	-	.	ID="RND-1_FAMILY-4";Tend="1740";Tstart="1077";shortTE="F";uid="5bb175ea-bd49-4ade-a53e-6711c4abeb42"
FIZS01010338.1	RepeatMasker	DNA	27437	28800	3865	-	.	ID="rnd-1_family-4";Tend="1657";Tstart="818";shortTE="F";uid="10f9d152-1c3f-4cc0-9011-a3757a8e4ade"
FIZS01010338.1	RepeatMasker	Unknown	30162	30590	1643	-	.	ID="RND-1_FAMILY-167";Tend="1712";Tstart="1373";shortTE="F";uid="b148e75f-7d6d-406d-9c18-e7bd2e648803"
FIZS01010338.1	RepeatMasker	Unknown	35481	36107	437	-	.	ID="RND-1_FAMILY-48";TEgroup="ctg_10338%7CRND-1_FAMILY-48%7C1";Tend="1646";Tstart="706";shortTE="T";uid="b77f49ba-a7dd-489f-9f6a-056ccbcec7cf"
FIZS01010338.1	RepeatMasker	Unknown	51481	51737	1590	-	.	ID="RND-1_FAMILY-101";Tend="1176";Tstart="898";shortTE="F";uid="20d159cf-50e7-4505-81ac-43cef19a0d8d"
FIZS01010338.1	RepeatMasker	Unknown	42992	43848	4991	-	.	ID="RND-1_FAMILY-80";Tend="1412";Tstart="560";shortTE="F";uid="1954b401-e24d-401e-80b5-2a9a03bad187"
FIZS01010338.1	RepeatMasker	Unknown	14235	15464	7370	-	.	ID="RND-1_FAMILY-95";Tend="1655";Tstart="381";shortTE="F";uid="a692dc2f-f291-4fb7-b524-812acb507a67"
FIZS01010338.1	RepeatMasker	Unknown	31379	32103	4439	-	.	ID="RND-1_FAMILY-206";Tend="1058";Tstart="270";shortTE="F";uid="7c1f4870-3945-4fa5-9603-75aa051fa7a4"
FIZS01010338.1	RepeatMasker	Unknown	25190	25466	2314	-	.	ID="RND-1_FAMILY-208";Tend="1075";Tstart="798";shortTE="F";uid="ee87fe58-cadc-4584-8e0f-611d7ca3c369"
FIZS01010338.1	RepeatMasker	DNA/TcMar-Tc1	43792	44626	4814	-	.	ID="RND-1_FAMILY-116";Tend="1754";Tstart="939";shortTE="F";uid="3dd974b1-5642-4a44-aeeb-fccf2a1e63cb"
FIZS01010338.1	RepeatMasker	Unknown	19552	20552	5672	-	.	ID="RND-1_FAMILY-27";TEgroup="ctg_10338%7CRND-1_FAMILY-27%7C1";Tend="1372";Tstart="520";shortTE="F";uid="aaba7a0c-2394-4784-8511-98d6e78c0121"
FIZS01010338.1	RepeatMasker	Unknown	32237	32387	540	-	.	ID="RND-1_FAMILY-75";Tend="1105";Tstart="902";shortTE="F";uid="d1871379-1338-4535-8520-f8f04dbdc3ba"
FIZS01010338.1	RepeatMasker	Unknown	38042	38882	4504	-	.	ID="RND-1_FAMILY-9";Tend="1945";Tstart="1141";shortTE="F";uid="58ca39fc-51fe-4960-b269-5fb370fe7885"
FIZS01010338.1	RepeatMasker	LTR/Gypsy	39623	40194	3930	-	.	ID="RND-1_FAMILY-187";Tend="1514";Tstart="895";shortTE="F";uid="c95ed907-acd0-49e4-9f37-cb2d068e0fe2"
FIZS01010338.1	RepeatMasker	Unknown	16025	16637	2499	-	.	ID="RND-1_FAMILY-89";Tend="992";Tstart="393";shortTE="F";uid="b3da5b7c-a12a-4d82-b81f-2887afa31cbd"
FIZS01010338.1	RepeatMasker	DNA/hAT-Charlie	20544	20817	1006	-	.	ID="RND-1_FAMILY-249";TEgroup="ctg_10338%7CRND-1_FAMILY-249%7C1";Tend="1218";Tstart="762";shortTE="F";uid="709fa14c-8cfd-41aa-aeba-452455cdda72"
FIZS01010338.1	RepeatMasker	Unknown	23732	24049	776	-	.	ID="RND-5_FAMILY-2584";TEgroup="ctg_10338%7CRND-5_FAMILY-2584%7C1";Tend="1677";Tstart="817";shortTE="F";uid="9d3a3791-bac0-4f1b-8c4a-858254b4cb88"
FIZS01010338.1	RepeatMasker	DNA/Academ-1	10928	11273	2380	-	.	ID="RND-5_FAMILY-879";Tend="982";Tstart="636";shortTE="F";uid="a64ed737-cc91-4d27-bfd9-e13d3ec77776"
FIZS01010338.1	RepeatMasker	Unknown	29173	29399	829	-	.	ID="RND-1_FAMILY-315";Tend="4417";Tstart="4220";shortTE="F";uid="4ea55d7b-5722-49f8-be3d-32893035ef3a"
FIZS01010341.1	RepeatMasker	Unknown	153	388	1127	+	.	ID="RND-1_FAMILY-107";Tend="1265";Tstart="1027";shortTE="F";uid="7b951d10-7ed0-4bc7-a2c7-93b7ee8e6213"
FIZS01010341.1	RepeatMasker	Unknown	373	686	667	-	.	ID="RND-1_FAMILY-13";Tend="1398";Tstart="980";shortTE="F";uid="0393adeb-c683-497b-b401-0c33b708f0a6"
FIZS01010342.1	RepeatMasker	DNA/TcMar-Tc1	4916	5095	998	+	.	ID="RND-1_FAMILY-116";Tend="1126";Tstart="941";shortTE="F";uid="185cf8fa-8504-4553-83c0-f584320397f4"
FIZS01010342.1	RepeatMasker	Unknown	9361	9822	2419	-	.	ID="RND-5_FAMILY-1502";Tend="1341";Tstart="911";shortTE="F";uid="df6406ae-bf02-4187-92ac-e45597ec6bb1"
FIZS01010342.1	RepeatMasker	Unknown	9260	9379	437	-	.	ID="RND-2_FAMILY-137";Tend="1216";Tstart="1094";shortTE="F";uid="30193692-abc6-4396-b6b6-98820a22e0ed"
FIZS01010342.1	RepeatMasker	DNA/TcMar-Tc4	12855	12984	431	-	.	ID="RND-4_FAMILY-459";Tend="1052";Tstart="905";shortTE="F";uid="3508e903-bbd9-4279-9502-30277eccb253"
FIZS01010342.1	RepeatMasker	Unknown	9853	10037	1230	-	.	ID="RND-2_FAMILY-137";Tend="1066";Tstart="888";shortTE="F";uid="395096dc-0ba4-4479-a67c-7b4e61ce530d"
FIZS01010342.1	RepeatMasker	Unknown	2949	3838	7503	-	.	ID="RND-1_FAMILY-67";Tend="1404";Tstart="542";shortTE="F";uid="1a249b08-538a-45c7-aa9d-85f8a214a1fa"
FIZS01010344.1	RepeatMasker	Satellite	71846	73734	3028	+	.	ID="RND-6_FAMILY-201";Tend="1674";Tstart="1";shortTE="F";uid="55bb11a5-74be-4860-a48a-c28febb9c626"
FIZS01010344.1	RepeatMasker	Unknown	35677	35865	1048	+	.	ID="RND-1_FAMILY-367";Tend="949";Tstart="764";shortTE="F";uid="f92ec301-7015-48c2-8890-266930a782f8"
FIZS01010344.1	RepeatMasker	Unknown	57187	57733	2184	+	.	ID="RND-2_FAMILY-40";Tend="1467";Tstart="902";shortTE="F";uid="d4e17f0a-6d62-462c-adde-b853c2944c66"
FIZS01010344.1	RepeatMasker	Unknown	81232	81650	1451	+	.	ID="RND-1_FAMILY-123";Tend="1320";Tstart="913";shortTE="F";uid="a649a916-9d51-4a20-a527-74293691c106"
FIZS01010344.1	RepeatMasker	Unknown	63870	64677	3330	+	.	ID="RND-1_FAMILY-29";Tend="1441";Tstart="647";shortTE="F";uid="ad91ab96-6663-4c79-a6da-f8602d1f0b08"
FIZS01010344.1	RepeatMasker	Unknown	90673	91258	1185	+	.	ID="RND-6_FAMILY-247";TEgroup="ctg_10344%7CRND-6_FAMILY-247%7C1";Tend="1772";Tstart="827";shortTE="F";uid="005dd967-5503-4c6c-9301-5588d5058f23"
FIZS01010344.1	RepeatMasker	Unknown	23210	23696	2572	+	.	ID="RND-2_FAMILY-40";Tend="1449";Tstart="954";shortTE="F";uid="1cfef258-aae7-4846-9b09-dc14a277435b"
FIZS01010344.1	RepeatMasker	Unknown	10676	11413	1250	+	.	ID="RND-1_FAMILY-338";TEgroup="ctg_10344%7CRND-1_FAMILY-338%7C1";Tend="848";Tstart="75";shortTE="F";uid="72fc4a25-8e8d-4f74-aab2-a520dbf06b76"
FIZS01010344.1	RepeatMasker	Unknown	73865	73968	428	+	.	ID="RND-1_FAMILY-48";Tend="1326";Tstart="1230";shortTE="F";uid="1c2b4c2a-6e5b-4e94-a4d3-a356948b3162"
FIZS01010344.1	RepeatMasker	LINE/Dong-R4	94259	94590	574	+	.	ID="RND-6_FAMILY-152";TEgroup="ctg_10344%7CRND-6_FAMILY-152%7C1";Tend="872";Tstart="177";shortTE="F";uid="c5727215-4a9c-42b4-9a52-d9e329a8828f"
FIZS01010344.1	RepeatMasker	Unknown	26247	26376	775	+	.	ID="RND-1_FAMILY-54";Tend="1048";Tstart="917";shortTE="F";uid="e37385db-3bde-4924-9206-85552db07962"
FIZS01010344.1	RepeatMasker	Unknown	11425	11821	1910	-	.	ID="RND-2_FAMILY-137";Tend="1224";Tstart="832";shortTE="F";uid="1db6e3ab-a840-423a-9cb7-3b847e6ad67f"
FIZS01010344.1	RepeatMasker	Unknown	94645	94961	1917	-	.	ID="RND-1_FAMILY-14";Tend="1588";Tstart="1273";shortTE="F";uid="4f5fd7e4-4501-4f87-876a-3073e9bdfc73"
FIZS01010344.1	RepeatMasker	Unknown	9	958	2101	-	.	ID="RND-1_FAMILY-29";TEgroup="ctg_10344%7CRND-1_FAMILY-29%7C1";Tend="1373";Tstart="803";shortTE="F";uid="b7d49d1b-73db-4026-9197-0954fdb76eaf"
FIZS01010344.1	RepeatMasker	Unknown	35907	36300	1632	-	.	ID="RND-2_FAMILY-40";Tend="1300";Tstart="895";shortTE="F";uid="7781ca95-b30b-46ac-b15c-64ea1e6bf63b"
FIZS01010344.1	RepeatMasker	Unknown	86857	87292	1728	-	.	ID="RND-2_FAMILY-137";Tend="1327";Tstart="889";shortTE="F";uid="7e30e50d-0ebd-49cc-96db-0f82c8fc9d1f"
FIZS01010344.1	RepeatMasker	Unknown	12317	12439	711	-	.	ID="RND-1_FAMILY-54";Tend="1034";Tstart="918";shortTE="F";uid="b78b6907-f8b0-4950-8d89-e1ef3a6ceee5"
FIZS01010344.1	RepeatMasker	DNA/CMC-EnSpm	59881	60887	6109	-	.	ID="RND-1_FAMILY-2";Tend="1876";Tstart="888";shortTE="F";uid="90102a75-07d5-4d4c-bc5d-4c270967614b"
FIZS01010344.1	RepeatMasker	Unknown	35567	35680	445	-	.	ID="RND-2_FAMILY-40";Tend="1408";Tstart="1302";shortTE="F";uid="a9eb33f1-36ad-4603-9adc-130af654df1c"
FIZS01010344.1	RepeatMasker	Satellite	7103	8895	4077	-	.	ID="RND-6_FAMILY-201";Tend="1654";Tstart="1";shortTE="F";uid="e51d382d-2d68-4998-94b9-30ef5c919b3e"
FIZS01010344.1	RepeatMasker	Unknown	22434	23188	3881	-	.	ID="RND-1_FAMILY-8";Tend="1468";Tstart="670";shortTE="F";uid="6e605666-d0e7-42cf-8753-fc789c5f7086"
FIZS01010344.1	RepeatMasker	Unknown	2839	3452	3447	-	.	ID="RND-4_FAMILY-1252";Tend="1092";Tstart="492";shortTE="F";uid="6f54c606-5e7c-4f95-ace4-fbcee065befd"
FIZS01010344.1	RepeatMasker	Unknown	35727	35910	1400	-	.	ID="RND-1_FAMILY-45";Tend="1089";Tstart="905";shortTE="F";uid="6f92c697-9299-4745-9ca5-d82159a73b6f"
FIZS01010345.1	RepeatMasker	Unknown	5871	6651	5763	+	.	ID="RND-2_FAMILY-60";Tend="1668";Tstart="853";shortTE="F";uid="20142e5b-097e-436c-a9dd-bdc2f9ba2161"
FIZS01010345.1	RepeatMasker	DNA/Academ-1	9582	10064	3575	+	.	ID="RND-1_FAMILY-250";Tend="1482";Tstart="1005";shortTE="F";uid="32912244-593e-48a3-a1fa-413ea7525248"
FIZS01010345.1	RepeatMasker	LTR/Gypsy	2922	3731	712	+	.	ID="RND-1_FAMILY-0";Tend="1760";Tstart="949";shortTE="F";uid="2e223faa-2d08-4400-8fd5-b2033d85f224"
FIZS01010345.1	RepeatMasker	DNA/CMC-EnSpm	3732	3995	1157	+	.	ID="RND-1_FAMILY-2";Tend="1811";Tstart="931";shortTE="F";uid="76b75f67-3b25-4f69-81ea-aacef2643b96"
FIZS01010345.1	RepeatMasker	Unknown	8454	9544	4444	-	.	ID="RND-5_FAMILY-6540";Tend="1954";Tstart="949";shortTE="F";uid="2c8adb1b-44cf-44a7-ade2-8587f516e34b"
FIZS01010345.1	RepeatMasker	Unknown	1999	3580	1887	-	.	ID="RND-1_FAMILY-3";Tend="1757";Tstart="890";shortTE="F";uid="4714b1c8-c345-41b8-8f84-f6504b213dcd"
FIZS01010345.1	RepeatMasker	Unknown	5211	5822	3939	-	.	ID="RND-5_FAMILY-3648";Tend="1493";Tstart="816";shortTE="F";uid="532f3fdb-f023-4456-aef0-48ece926fe3c"
FIZS01010345.1	RepeatMasker	Unknown	6406	7121	4904	-	.	ID="RND-1_FAMILY-25";Tend="1502";Tstart="755";shortTE="F";uid="78c78edc-a399-4b7e-be54-301602fd363e"
FIZS01010345.1	RepeatMasker	LINE/I	14786	15420	5784	-	.	ID="RND-1_FAMILY-134";Tend="632";Tstart="1";shortTE="F";uid="c080a681-4700-461a-ae09-989b241ff9b3"
FIZS01010345.1	RepeatMasker	Unknown	1808	1913	454	-	.	ID="RND-1_FAMILY-48";Tend="1729";Tstart="1619";shortTE="F";uid="ed1718a1-c0c9-4a2f-bfbd-9db9dd8ceb74"
FIZS01010349.1	RepeatMasker	Unknown	7892	8338	987	+	.	ID="RND-1_FAMILY-90";Tend="722";Tstart="379";shortTE="F";uid="3b7c0aca-fda6-4ae4-ab29-d0681f7af5e3"
FIZS01010349.1	RepeatMasker	Unknown	7730	7890	946	+	.	ID="RND-1_FAMILY-120";Tend="1049";Tstart="899";shortTE="F";uid="05b6fada-8d57-4132-9e49-6d143ce718fb"
FIZS01010349.1	RepeatMasker	Unknown	5896	6087	1296	+	.	ID="RND-5_FAMILY-9412";Tend="823";Tstart="633";shortTE="F";uid="b1c11250-bfbb-45c8-b012-f7ad4e3a0281"
FIZS01010349.1	RepeatMasker	Unknown	5535	5651	1065	-	.	ID="RND-5_FAMILY-338";Tend="1041";Tstart="925";shortTE="F";uid="bcea1383-d591-44cf-b1bd-57a99d171e98"
FIZS01010349.1	RepeatMasker	DNA/TcMar-Tc1	3965	4122	405	-	.	ID="MARINER-7_DAN";Tend="1190";Tstart="1034";shortTE="F";uid="6e0ac245-492c-4e28-b0b8-d0f25f2b1572"
FIZS01010351.1	RepeatMasker	Unknown	495	851	870	-	.	ID="RND-5_FAMILY-1721";TEgroup="ctg_10351%7CRND-5_FAMILY-1721%7C1";Tend="1287";Tstart="1096";shortTE="F";uid="09ddd246-5f54-478c-a4f4-e7b046cf88e5"
FIZS01010351.1	RepeatMasker	Unknown	1027	1205	795	-	.	ID="RND-5_FAMILY-1721";Tend="1287";Tstart="1096";shortTE="F";uid="85858bb3-e7b0-4644-bbaa-e265ce5169b0"
FIZS01010351.1	RepeatMasker	Unknown	850	1028	795	-	.	ID="RND-5_FAMILY-1721";Tend="1287";Tstart="1096";shortTE="F";uid="3ab8ac77-730a-424c-b001-e1c14c5e66eb"
FIZS01010352.1	RepeatMasker	Satellite	7444	8490	5465	+	.	ID="RND-1_FAMILY-316";Tend="1514";Tstart="532";shortTE="F";uid="9e5e8349-9079-44b6-9c23-fe252b4c89e5"
FIZS01010352.1	RepeatMasker	Unknown	239	484	1261	+	.	ID="RND-1_FAMILY-206";Tend="1281";Tstart="1017";shortTE="F";uid="f55897d7-f95d-4357-8949-160dfc71f77e"
FIZS01010352.1	RepeatMasker	Unknown	7085	7389	1675	-	.	ID="RND-5_FAMILY-413";Tend="1355";Tstart="1006";shortTE="F";uid="1334a237-0bef-4cfd-9bb2-8cf71c6268eb"
FIZS01010352.1	RepeatMasker	DNA/hAT-Charlie	131	238	741	-	.	ID="RND-1_FAMILY-249";Tend="868";Tstart="762";shortTE="F";uid="e804d347-bc30-49d0-b565-321db5a6d16a"
FIZS01010352.1	RepeatMasker	Unknown	1	133	1213	-	.	ID="RND-5_FAMILY-806";Tend="1036";Tstart="904";shortTE="F";uid="212fa103-e240-4aa8-9fe3-f449801f2949"
FIZS01010352.1	RepeatMasker	Unknown	2100	3093	5497	-	.	ID="RND-1_FAMILY-8";Tend="2163";Tstart="431";shortTE="F";uid="6fdfa6c1-57e5-4cb6-9878-5374dde1b3bf"
FIZS01010354.1	RepeatMasker	DNA/TcMar-Tc1	1952	2320	679	+	.	ID="RND-1_FAMILY-116";Tend="1375";Tstart="1000";shortTE="F";uid="fa18c77d-cac6-4b24-a6c4-b1e4799c759d"
FIZS01010354.1	RepeatMasker	DNA/TcMar-Tc1	4186	4454	857	+	.	ID="RND-1_FAMILY-116";Tend="1243";Tstart="980";shortTE="F";uid="b5b5f7ad-628d-4580-8a7e-c9729df8c43b"
FIZS01010354.1	RepeatMasker	Unknown	4947	5190	1563	-	.	ID="RND-5_FAMILY-2583";Tend="1097";Tstart="849";shortTE="F";uid="518fbf74-aafc-4ef1-bf30-873fdeabd4e0"
FIZS01010357.1	RepeatMasker	Unknown	7726	9169	3846	+	.	ID="RND-5_FAMILY-1077";TEgroup="ctg_10357%7CRND-5_FAMILY-1077%7C1";Tend="1596";Tstart="765";shortTE="F";uid="eddee700-4444-4dbc-b9b4-598fcc512583"
FIZS01010357.1	RepeatMasker	Unknown	5	336	3032	+	.	ID="RND-1_FAMILY-209";Tend="332";Tstart="1";shortTE="F";uid="6035545c-3388-4702-a713-0976b8458ca0"
FIZS01010358.1	RepeatMasker	Unknown	2856	3018	1298	-	.	ID="RND-5_FAMILY-8";Tend="995";Tstart="832";shortTE="F";uid="e7f266cf-190e-4543-9cad-17a3e7877091"
FIZS01010358.1	RepeatMasker	DNA/TcMar-Tc1	7	225	482	-	.	ID="MARINER-75_LMI";Tend="1084";Tstart="862";shortTE="F";uid="7e78d541-6438-4e2d-8304-f52ac959230c"
FIZS01010359.1	RepeatMasker	DNA/Academ-1	1	283	2155	+	.	ID="RND-1_FAMILY-26";Tend="1698";Tstart="1413";shortTE="F";uid="b985e1e9-894c-400b-8c68-9a2f7e24cec1"
FIZS01010359.1	RepeatMasker	Unknown	887	1329	2283	-	.	ID="RND-1_FAMILY-8";Tend="1139";Tstart="668";shortTE="F";uid="3fb2a83b-1a1e-4e9c-8c72-4e732b934c34"
FIZS01010359.1	RepeatMasker	Unknown	515	891	2095	-	.	ID="RND-5_FAMILY-639";Tend="1421";Tstart="1042";shortTE="F";uid="fc16ec26-b7b8-46ac-94a3-73d26c3091c6"
FIZS01010360.1	RepeatMasker	DNA/TcMar-Tc1	1	290	2542	+	.	ID="RND-1_FAMILY-34";Tend="1338";Tstart="1049";shortTE="F";uid="d4901fb8-0fba-4c93-8234-89ba387199d3"
FIZS01010361.1	RepeatMasker	Unknown	1	255	2226	+	.	ID="RND-1_FAMILY-97";Tend="789";Tstart="538";shortTE="F";uid="41494e12-3037-4103-ba76-5cbe2db125e2"
FIZS01010363.1	RepeatMasker	Unknown	801	1589	6484	+	.	ID="RND-1_FAMILY-156";Tend="1009";Tstart="222";shortTE="F";uid="91b94b45-9ea4-48ed-bbda-a6e71f456b47"
FIZS01010364.1	RepeatMasker	Unknown	34519	34678	666	+	.	ID="RND-1_FAMILY-48";Tend="1563";Tstart="1441";shortTE="F";uid="1213f151-c982-452a-82d0-1f4b18a5f0e8"
FIZS01010364.1	RepeatMasker	Unknown	23035	23419	1676	+	.	ID="RND-2_FAMILY-137";Tend="1269";Tstart="889";shortTE="F";uid="232d3343-f240-4e66-8535-6f782d1cad73"
FIZS01010364.1	RepeatMasker	DNA/hAT-Tip100	20514	20714	892	-	.	ID="RND-1_FAMILY-241";Tend="847";Tstart="635";shortTE="F";uid="d7560403-0c1a-4ec6-bd3e-b584ad1d020b"
FIZS01010364.1	RepeatMasker	Unknown	15277	15487	1376	-	.	ID="RND-1_FAMILY-405";Tend="1172";Tstart="961";shortTE="F";uid="54610634-90bc-4f55-a28c-2df1b4f5b80a"
FIZS01010364.1	RepeatMasker	Unknown	30051	30862	6441	-	.	ID="RND-5_FAMILY-639";Tend="1431";Tstart="631";shortTE="F";uid="22d424ed-7d51-4efc-a576-bfa8462f3413"
FIZS01010364.1	RepeatMasker	Unknown	8940	9761	1364	-	.	ID="RND-1_FAMILY-236";Tend="899";Tstart="90";shortTE="F";uid="3c43ca14-741e-4aac-8479-77c204128456"
FIZS01010364.1	RepeatMasker	Unknown	23675	24389	4152	-	.	ID="RND-1_FAMILY-19";Tend="2146";Tstart="1436";shortTE="F";uid="d11bc143-8e4d-460a-ba0e-55df55425c14"
FIZS01010365.1	RepeatMasker	LTR/Copia	5034	5217	1376	+	.	ID="RND-3_FAMILY-64";Tend="1848";Tstart="1668";shortTE="F";uid="790cff26-d990-477a-8c13-bd1e6881e9b7"
FIZS01010365.1	RepeatMasker	DNA	125	1104	3419	-	.	ID="rnd-1_family-4";Tend="1743";Tstart="1097";shortTE="F";uid="85d54848-3077-4eac-8510-611ddd0df966"
FIZS01010365.1	RepeatMasker	DNA/TcMar-Tc1	2973	3430	1728	-	.	ID="RND-1_FAMILY-34";TEgroup="ctg_10365%7CRND-1_FAMILY-34%7C1";Tend="1487";Tstart="906";shortTE="F";uid="7f8f9016-4d5a-4cc8-95bf-dd090f0f9d00"
FIZS01010365.1	RepeatMasker	Unknown	1	124	625	-	.	ID="RND-1_FAMILY-129";Tend="996";Tstart="856";shortTE="F";uid="257c65a6-bb4b-4129-a966-06b1dce7f186"
FIZS01010366.1	RepeatMasker	Unknown	1	762	5061	+	.	ID="RND-1_FAMILY-17";Tend="2173";Tstart="1413";shortTE="F";uid="d1ebf8f2-b880-49fe-bf64-f670eebb8deb"
FIZS01010369.1	RepeatMasker	DNA	2	619	2021	-	.	ID="rnd-1_family-4";Tend="1659";Tstart="1069";shortTE="F";uid="e363a8c5-0092-472a-83e4-85a197af567e"
FIZS01010370.1	RepeatMasker	Unknown	3904	4634	1506	+	.	ID="RND-1_FAMILY-8";Tend="2110";Tstart="1430";shortTE="F";uid="f7f355fc-ebcb-4ef7-be38-50bc63859001"
FIZS01010370.1	RepeatMasker	Unknown	8819	9274	3093	+	.	ID="RND-1_FAMILY-11";Tend="1370";Tstart="911";shortTE="F";uid="a4211fcc-1470-4c6c-baaf-f441fcbfe509"
FIZS01010370.1	RepeatMasker	Unknown	4259	4655	2778	-	.	ID="RND-1_FAMILY-22";Tend="1264";Tstart="870";shortTE="F";uid="41aba015-f986-4f39-af10-8bc8eb2e051f"
FIZS01010370.1	RepeatMasker	Unknown	3567	4260	478	-	.	ID="RND-1_FAMILY-11";TEgroup="ctg_10370%7CRND-1_FAMILY-11%7C1";Tend="2009";Tstart="845";shortTE="T";uid="97868b9f-2da9-4703-b634-19cb1ad76081"
FIZS01010370.1	RepeatMasker	Unknown	624	1205	3188	-	.	ID="RND-1_FAMILY-8";Tend="1293";Tstart="638";shortTE="F";uid="5ca280ef-14ca-4445-82d3-0bc97e937b5e"
FIZS01010376.1	RepeatMasker	Unknown	292	859	1282	+	.	ID="RND-6_FAMILY-29";Tend="1286";Tstart="687";shortTE="F";uid="9795c05f-705e-481f-942a-9b69d1b5bdc2"
FIZS01010378.1	RepeatMasker	DNA/TcMar-Tc4	17972	18153	549	+	.	ID="RND-4_FAMILY-459";Tend="986";Tstart="802";shortTE="F";uid="b3072162-817b-4be0-96d5-77806abb1e6e"
FIZS01010378.1	RepeatMasker	Unknown	376	723	2192	+	.	ID="RND-5_FAMILY-5105";Tend="1240";Tstart="848";shortTE="F";uid="da10cbd3-242d-455f-be8b-84710818e1b4"
FIZS01010378.1	RepeatMasker	Unknown	8862	10043	3939	+	.	ID="RND-1_FAMILY-96";TEgroup="ctg_10378%7CRND-1_FAMILY-96%7C1";Tend="1146";Tstart="492";shortTE="F";uid="784f4f33-d68a-49aa-9f15-54ca832731f2"
FIZS01010378.1	RepeatMasker	Unknown	14801	15448	4456	-	.	ID="RND-5_FAMILY-747";Tend="973";Tstart="292";shortTE="F";uid="14a11fce-4897-49c2-9aaf-c666c65665d8"
FIZS01010378.1	RepeatMasker	LTR/Copia	18007	18882	4935	-	.	ID="RND-3_FAMILY-64";Tend="1853";Tstart="997";shortTE="F";uid="8d8b48c3-4ab8-47d8-baf1-01c967a95f5b"
FIZS01010378.1	RepeatMasker	Unknown	9404	9581	643	-	.	ID="RND-1_FAMILY-289";Tend="528";Tstart="364";shortTE="F";uid="a233ae18-4e8d-4abe-85c5-2ea73eb0d35b"
FIZS01010378.1	RepeatMasker	Unknown	12323	12686	2070	-	.	ID="RND-5_FAMILY-639";Tend="1415";Tstart="1009";shortTE="F";uid="2b6b974b-a752-4954-8b00-3ea781bf18b4"
FIZS01010378.1	RepeatMasker	Unknown	15446	15947	1501	-	.	ID="RND-2_FAMILY-22";TEgroup="ctg_10378%7CRND-2_FAMILY-22%7C1";Tend="1270";Tstart="888";shortTE="F";uid="b8c910e4-9059-4c71-afc3-8b6a427b5a9f"
FIZS01010378.1	RepeatMasker	Unknown	5135	5354	1774	-	.	ID="RND-1_FAMILY-127";Tend="1117";Tstart="902";shortTE="F";uid="5ee09233-ace0-457a-970d-55ce2fe07b1b"
FIZS01010378.1	RepeatMasker	Unknown	16207	16384	1232	-	.	ID="RND-5_FAMILY-747";Tend="254";Tstart="79";shortTE="F";uid="5e0914c4-d050-41da-887a-543dc8431c23"
FIZS01010378.1	RepeatMasker	Unknown	15947	16206	1522	-	.	ID="RND-5_FAMILY-804";Tend="1259";Tstart="935";shortTE="F";uid="5a631367-6850-4637-849e-35efbc840039"
FIZS01010379.1	RepeatMasker	Unknown	1	790	5455	+	.	ID="RND-1_FAMILY-17";Tend="1403";Tstart="621";shortTE="F";uid="4792358e-fca4-44a3-96f6-ea20965b1bbf"
FIZS01001038.1	RepeatMasker	LINE/Dong-R4	18552	20213	3021	+	.	ID="RND-6_FAMILY-152";Tend="1456";Tstart="34";shortTE="F";uid="c900d9c2-ed7d-420f-a026-cbffee5e73f6"
FIZS01001038.1	RepeatMasker	LINE/Dong-R4	39500	40944	4912	+	.	ID="RND-6_FAMILY-152";Tend="1590";Tstart="184";shortTE="F";uid="633c3089-647c-4ca9-a714-149878edcaaf"
FIZS01001038.1	RepeatMasker	DNA	8917	9449	548	+	.	ID="rnd-1_family-4";Tend="1646";Tstart="1113";shortTE="F";uid="e9676521-10b4-4621-96ff-4a7254aa3472"
FIZS01001038.1	RepeatMasker	DNA/Academ-1	36245	36361	401	+	.	ID="RND-5_FAMILY-493";Tend="634";Tstart="514";shortTE="F";uid="1412d323-aba9-4f0a-b0a1-2a82af2bb6d6"
FIZS01001038.1	RepeatMasker	Satellite	18318	18551	4072	-	.	ID="RND-6_FAMILY-201";Tend="1723";Tstart="191";shortTE="F";uid="ed9e1f8d-4935-471c-9864-17d22d20a536"
FIZS01001038.1	RepeatMasker	Unknown	24336	24986	3873	-	.	ID="RND-5_FAMILY-1433";Tend="1420";Tstart="726";shortTE="F";uid="1cdbd118-479c-4a1d-a768-d7127da7ac4b"
FIZS01001038.1	RepeatMasker	DNA	9095	9609	486	-	.	ID="RND-1_FAMILY-4";Tend="1656";Tstart="1133";shortTE="F";uid="67440b2d-42ef-4630-9328-63d2a22e4218"
FIZS01010381.1	RepeatMasker	Unknown	16964	17685	3722	+	.	ID="RND-5_FAMILY-789";Tend="1945";Tstart="906";shortTE="F";uid="77e2444c-68ab-41db-a016-8e962c8d688d"
FIZS01010381.1	RepeatMasker	Unknown	26671	27783	6743	+	.	ID="RND-1_FAMILY-70";Tend="1909";Tstart="801";shortTE="F";uid="e209018c-0af8-420f-9a04-2e22984fe9d6"
FIZS01010381.1	RepeatMasker	Unknown	11448	11868	2047	+	.	ID="RND-2_FAMILY-137";Tend="1268";Tstart="832";shortTE="F";uid="268d72ed-265b-4db1-bcee-6d7f4feddc22"
FIZS01010381.1	RepeatMasker	Unknown	20040	20489	2297	+	.	ID="RND-2_FAMILY-137";Tend="1276";Tstart="830";shortTE="F";uid="a0578202-4e1b-4946-9c1c-72a708807920"
FIZS01010381.1	RepeatMasker	DNA/TcMar-Tc1	6047	6319	627	-	.	ID="rnd-1_family-34";Tend="1481";Tstart="1161";shortTE="F";uid="843d8ed3-0bd8-416b-ab52-9143e5536017"
FIZS01010381.1	RepeatMasker	LINE/I	10741	11165	1245	-	.	ID="RND-6_FAMILY-959";Tend="1451";Tstart="1029";shortTE="F";uid="f64d47a0-99a7-4fd6-8248-33b97ab65974"
FIZS01010381.1	RepeatMasker	Unknown	10369	10577	1758	-	.	ID="RND-1_FAMILY-127";Tend="1111";Tstart="905";shortTE="F";uid="bdf260dc-de2b-4bc0-832c-ceb01c6399a0"
FIZS01010381.1	RepeatMasker	DNA/TcMar-Tc1	6544	6872	763	-	.	ID="RND-1_FAMILY-34";Tend="1330";Tstart="981";shortTE="F";uid="ca405f7d-8e2c-4c2e-98c1-29a86378892b"
FIZS01010381.1	RepeatMasker	LINE/I	1	124	954	-	.	ID="RND-1_FAMILY-377";Tend="1307";Tstart="1184";shortTE="F";uid="adf6a3ff-0067-4e03-b695-47ea22280ea6"
FIZS01010382.1	RepeatMasker	DNA	84	329	560	-	.	ID="RND-1_FAMILY-4";Tend="1368";Tstart="1122";shortTE="F";uid="11de2fc7-3a18-4211-bec4-95acd915b92e"
FIZS01010383.1	RepeatMasker	Unknown	37597	38082	1545	+	.	ID="RND-1_FAMILY-259";Tend="1226";Tstart="760";shortTE="F";uid="31ac9a30-2fab-4b02-9fdd-86813a507d50"
FIZS01010383.1	RepeatMasker	Unknown	2395	2591	998	+	.	ID="RND-1_FAMILY-107";Tend="1719";Tstart="1515";shortTE="F";uid="b325a5e8-93cc-4bb8-ace0-213cf6adbc21"
FIZS01010383.1	RepeatMasker	RC/Helitron	36788	37398	3122	-	.	ID="RND-1_FAMILY-1";Tend="1521";Tstart="802";shortTE="F";uid="4ececbb3-1853-4d5c-9cf7-f9c8574cea4b"
FIZS01010383.1	RepeatMasker	Unknown	13566	15108	11629	-	.	ID="RND-1_FAMILY-8";Tend="2187";Tstart="653";shortTE="F";uid="4a0d78a5-8920-473d-8651-2248930aacde"
FIZS01010383.1	RepeatMasker	LINE/Dong-R4	10663	11976	4581	-	.	ID="RND-6_FAMILY-152";Tend="1575";Tstart="324";shortTE="F";uid="8f10630c-6262-44d4-9a6a-ca924e1bdce8"
FIZS01010383.1	RepeatMasker	Unknown	416	562	1090	-	.	ID="RND-1_FAMILY-74";Tend="1304";Tstart="1158";shortTE="F";uid="4a45af34-17bd-4562-aef5-8972e686ad67"
FIZS01010383.1	RepeatMasker	DNA/Academ-1	37376	37524	707	-	.	ID="RND-5_FAMILY-879";Tend="877";Tstart="730";shortTE="F";uid="333fe794-2673-4379-906f-0212e136c842"
FIZS01010383.1	RepeatMasker	Unknown	15088	15700	777	-	.	ID="RND-2_FAMILY-40";TEgroup="ctg_10383%7CRND-2_FAMILY-40%7C1";Tend="1289";Tstart="978";shortTE="F";uid="690711a6-b5d4-4a47-a62a-c21f0700912d"
FIZS01010385.1	RepeatMasker	Unknown	1	812	6483	+	.	ID="RND-1_FAMILY-14";Tend="1859";Tstart="1059";shortTE="F";uid="59970267-47b3-4bdb-a249-34abc2a23fcf"
FIZS01010385.1	RepeatMasker	Unknown	814	1617	987	+	.	ID="RND-1_FAMILY-48";Tend="1554";Tstart="1237";shortTE="F";uid="7b9d5842-6eb1-474a-bb97-af3c8e3c09ee"
FIZS01010387.1	RepeatMasker	Unknown	1	127	1161	-	.	ID="RND-1_FAMILY-350";Tend="127";Tstart="1";shortTE="F";uid="1f22b558-9b49-4b84-9736-9503550e34a4"
FIZS01010387.1	RepeatMasker	Unknown	293	445	1256	-	.	ID="RND-1_FAMILY-406";Tend="802";Tstart="660";shortTE="F";uid="f1e79163-ddad-4f86-913d-70831d8b39da"
FIZS01010388.1	RepeatMasker	DNA	380	1401	3942	+	.	ID="rnd-1_family-4";Tend="1659";Tstart="808";shortTE="F";uid="acbf2424-3c89-4322-a351-4a640a95994d"
FIZS01010388.1	RepeatMasker	Unknown	28	188	943	+	.	ID="RND-2_FAMILY-40";Tend="1146";Tstart="981";shortTE="F";uid="6eb14e3c-e246-4d48-9655-ad8f6a823e4d"
FIZS01010389.1	RepeatMasker	DNA/TcMar-Tc4	5785	6159	2144	+	.	ID="RND-4_FAMILY-459";TEgroup="ctg_10389%7CRND-4_FAMILY-459%7C1";Tend="1464";Tstart="847";shortTE="F";uid="d6766ea4-af9e-49b7-a486-8bd19b02763c"
FIZS01010389.1	RepeatMasker	Unknown	16405	16920	2695	+	.	ID="RND-1_FAMILY-72";TEgroup="ctg_10389%7CRND-1_FAMILY-72%7C1";Tend="1733";Tstart="917";shortTE="F";uid="ff749279-0f07-420d-9a65-9ac43486c080"
FIZS01010389.1	RepeatMasker	DNA/TcMar-Mariner	28035	28385	1629	+	.	ID="RND-5_FAMILY-10029";Tend="942";Tstart="603";shortTE="F";uid="2dafb14b-52f6-42d7-be47-0e9754fba943"
FIZS01010389.1	RepeatMasker	LINE/I	6387	6539	432	+	.	ID="RND-5_FAMILY-72";Tend="851";Tstart="700";shortTE="F";uid="9e10887e-c446-4ccb-bfd9-d2fc011a154d"
FIZS01010389.1	RepeatMasker	Unknown	21732	21882	1078	+	.	ID="RND-1_FAMILY-13";Tend="871";Tstart="719";shortTE="F";uid="e06d23c2-aaca-497b-9943-6a79dfb6c510"
FIZS01010389.1	RepeatMasker	Unknown	21879	22091	720	+	.	ID="RND-1_FAMILY-72";Tend="1775";Tstart="1487";shortTE="F";uid="d95feac1-d98c-4a10-b00a-65090213434d"
FIZS01010389.1	RepeatMasker	Unknown	23748	24122	1613	-	.	ID="RND-2_FAMILY-40";Tend="1316";Tstart="930";shortTE="F";uid="835c834d-bb9a-47a9-96ba-286bd67f3b24"
FIZS01010389.1	RepeatMasker	Unknown	6606	6979	525	-	.	ID="RND-4_FAMILY-20";TEgroup="ctg_10389%7CRND-4_FAMILY-20%7C1";Tend="1586";Tstart="957";shortTE="T";uid="820e9d77-9a7d-4e8c-989f-cfccb3964ac9"
FIZS01010389.1	RepeatMasker	Unknown	27485	27861	2468	-	.	ID="RND-2_FAMILY-137";Tend="1276";Tstart="898";shortTE="F";uid="d7d46abd-ab1b-4c3e-b10b-babf4705f85f"
FIZS01010389.1	RepeatMasker	Unknown	559	702	1146	-	.	ID="RND-1_FAMILY-285";Tend="873";Tstart="720";shortTE="F";uid="9d36a96c-8dff-4815-a008-8c8a16ea90e2"
FIZS01010390.1	RepeatMasker	Unknown	32063	32578	3082	-	.	ID="RND-5_FAMILY-2989";Tend="1502";Tstart="935";shortTE="F";uid="50a244e6-3121-4941-906c-0e9866a00027"
FIZS01010392.1	RepeatMasker	Unknown	12239	12388	1059	+	.	ID="RND-1_FAMILY-75";Tend="1046";Tstart="897";shortTE="F";uid="62f8e864-1c74-44bb-99e2-30e2fbbda7e4"
FIZS01010392.1	RepeatMasker	Unknown	15443	16360	2738	+	.	ID="RND-5_FAMILY-1952";TEgroup="ctg_10392%7CRND-5_FAMILY-1952%7C1";Tend="1520";Tstart="962";shortTE="F";uid="ea664d85-3898-4fea-aebc-278222e7824d"
FIZS01010392.1	RepeatMasker	Unknown	127	403	1647	+	.	ID="RND-5_FAMILY-5105";Tend="1240";Tstart="968";shortTE="F";uid="3f9cfdf4-9e65-41ab-8148-f1bc032b0c17"
FIZS01010392.1	RepeatMasker	Unknown	23541	23722	1168	+	.	ID="RND-1_FAMILY-75";Tend="1101";Tstart="901";shortTE="F";uid="26cbe396-3324-40e3-bbe6-eb7fc9b33fb5"
FIZS01010393.1	RepeatMasker	Unknown	3154	3567	517	+	.	ID="RND-1_FAMILY-254";Tend="1225";Tstart="853";shortTE="F";uid="fe76d8de-423f-474c-a0ca-5dfe937145c3"
FIZS01010393.1	RepeatMasker	Unknown	2322	3073	2286	-	.	ID="RND-5_FAMILY-2584";TEgroup="ctg_10393%7CRND-5_FAMILY-2584%7C1";Tend="1664";Tstart="1156";shortTE="F";uid="1ab15758-bb9e-458b-8349-ae3fa5212835"
FIZS01010394.1	RepeatMasker	DNA/CMC-EnSpm	1	467	2680	+	.	ID="RND-1_FAMILY-2";Tend="1611";Tstart="1122";shortTE="F";uid="09f59c4e-c381-4532-ad7c-d58d823b40f7"
FIZS01010394.1	RepeatMasker	Unknown	344	515	976	-	.	ID="RND-1_FAMILY-3";Tend="1017";Tstart="831";shortTE="F";uid="5832361d-dbef-4d19-b8a6-630c6e7563f3"
FIZS01010397.1	RepeatMasker	DNA	10359	10558	835	+	.	ID="RND-5_FAMILY-1881";Tend="1297";Tstart="1098";shortTE="F";uid="1eb11932-b62e-4161-9c68-417399d259f2"
FIZS01010397.1	RepeatMasker	LINE/Dong-R4	22129	22844	3341	-	.	ID="RND-6_FAMILY-152";Tend="1607";Tstart="851";shortTE="F";uid="d70e638c-eaf7-4478-8e79-f705b505984c"
FIZS01010397.1	RepeatMasker	Satellite	9862	10534	2269	-	.	ID="RND-1_FAMILY-316";Tend="674";Tstart="1";shortTE="F";uid="b9a7c8c2-7a03-42ec-b29c-02491537d73a"
FIZS01010397.1	RepeatMasker	Unknown	10706	11088	1577	-	.	ID="RND-2_FAMILY-137";Tend="1271";Tstart="890";shortTE="F";uid="28484905-e78b-4b9f-8579-a3f2f7a422e4"
FIZS01010398.1	RepeatMasker	Unknown	52751	52867	806	+	.	ID="RND-1_FAMILY-180";Tend="958";Tstart="838";shortTE="F";uid="e780bf87-0303-45a0-8341-a7e9553fef06"
FIZS01010398.1	RepeatMasker	DNA/CMC-EnSpm	21835	22453	2154	+	.	ID="RND-1_FAMILY-2";Tend="1810";Tstart="1199";shortTE="F";uid="940a9fed-b48d-4b1c-8bee-c71242b183ec"
FIZS01010398.1	RepeatMasker	Unknown	36330	36563	632	+	.	ID="RND-4_FAMILY-952";Tend="1133";Tstart="892";shortTE="F";uid="9b5c3f25-63f4-49d8-aba1-4d276fc289f4"
FIZS01010398.1	RepeatMasker	Unknown	38488	38649	1014	+	.	ID="RND-1_FAMILY-54";Tend="1076";Tstart="919";shortTE="F";uid="3cc21a71-9eae-4961-9996-2aa0353ecd5c"
FIZS01010398.1	RepeatMasker	DNA/Academ-1	4396	4861	2616	+	.	ID="RND-1_FAMILY-332";Tend="1413";Tstart="914";shortTE="F";uid="66f7acd2-9441-4047-99b3-4904ea413653"
FIZS01010398.1	RepeatMasker	Unknown	38645	39003	1953	+	.	ID="RND-1_FAMILY-165";Tend="1297";Tstart="917";shortTE="F";uid="ca9abefb-0f60-4304-a0c1-1b7a1c1881f3"
FIZS01010398.1	RepeatMasker	LTR/Gypsy	55653	56290	3692	+	.	ID="RND-1_FAMILY-0";Tend="1627";Tstart="941";shortTE="F";uid="9f86b7c9-3cc5-49c0-ac12-daa86b1b9be7"
FIZS01010398.1	RepeatMasker	Unknown	29367	29543	988	+	.	ID="RND-1_FAMILY-75";Tend="1101";Tstart="902";shortTE="F";uid="d95da6ad-a8da-4fae-afbd-245f605836dd"
FIZS01010398.1	RepeatMasker	Unknown	21291	21834	4109	+	.	ID="RND-1_FAMILY-13";Tend="1823";Tstart="755";shortTE="F";uid="311ea7de-c043-43ad-b0b6-2afb300b96e5"
FIZS01010398.1	RepeatMasker	DNA/hAT-Tip100	17425	17906	4051	+	.	ID="RND-1_FAMILY-185";Tend="1215";Tstart="730";shortTE="F";uid="67dde2d5-4e2a-4cd7-8210-8cebe3ed7487"
FIZS01010398.1	RepeatMasker	Unknown	76208	76418	1240	+	.	ID="RND-1_FAMILY-75";Tend="1105";Tstart="901";shortTE="F";uid="8a21a096-f761-483c-8bd5-157be0b01ea1"
FIZS01010398.1	RepeatMasker	Unknown	18772	19161	2572	+	.	ID="RND-5_FAMILY-5105";Tend="1239";Tstart="849";shortTE="F";uid="d65d5a03-5955-48a3-af2e-6880d326b87c"
FIZS01010398.1	RepeatMasker	Unknown	1285	1592	2174	+	.	ID="RND-5_FAMILY-1361";Tend="1256";Tstart="901";shortTE="F";uid="46bc5af5-bf0c-4600-bbbe-f13b473e61c7"
FIZS01010398.1	RepeatMasker	Unknown	39002	39455	1668	+	.	ID="RND-5_FAMILY-1952";TEgroup="ctg_10398%7CRND-5_FAMILY-1952%7C1";Tend="1455";Tstart="1120";shortTE="F";uid="a9eaaeb5-46f5-4006-bfba-458f945ef929"
FIZS01010398.1	RepeatMasker	LTR/Gypsy	74318	74651	1667	+	.	ID="RND-1_FAMILY-0";Tend="1832";Tstart="1437";shortTE="F";uid="263054d5-5b65-476a-823a-fa1ebb046069"
FIZS01010398.1	RepeatMasker	LTR/Copia	76498	77075	2980	+	.	ID="RND-3_FAMILY-64";Tend="1472";Tstart="893";shortTE="F";uid="9e4390bd-1693-49ca-9f59-19b287131216"
FIZS01010398.1	RepeatMasker	Unknown	48007	48382	1940	+	.	ID="RND-2_FAMILY-137";Tend="1267";Tstart="831";shortTE="F";uid="e675352f-1eb2-4e46-913f-0759c7d4653a"
FIZS01010398.1	RepeatMasker	Unknown	26085	26373	1509	+	.	ID="RND-5_FAMILY-122";Tend="1203";Tstart="869";shortTE="F";uid="ff951457-d1f2-414f-8f19-91c07e80abea"
FIZS01010398.1	RepeatMasker	Unknown	3105	3366	1574	-	.	ID="RND-5_FAMILY-5105";Tend="1238";Tstart="966";shortTE="F";uid="b50e9f6f-7c0d-418e-ad8b-f6786bc5ffa7"
FIZS01010398.1	RepeatMasker	Unknown	10204	10352	854	-	.	ID="RND-1_FAMILY-405";Tend="1126";Tstart="956";shortTE="F";uid="2b5bb611-0ecc-4fd8-9a0a-a1ea68b1dfaa"
FIZS01010398.1	RepeatMasker	Unknown	18253	18731	3474	-	.	ID="RND-1_FAMILY-237";Tend="1227";Tstart="744";shortTE="F";uid="3af83060-65af-401e-ad7f-d5ef2c963c3d"
FIZS01010398.1	RepeatMasker	LTR/Gypsy	44715	45614	6198	-	.	ID="RND-1_FAMILY-0";Tend="1827";Tstart="876";shortTE="F";uid="7effa9e7-3b00-4784-9c4a-cdc438158b03"
FIZS01010398.1	RepeatMasker	Unknown	17908	18253	2987	-	.	ID="RND-1_FAMILY-180";Tend="1194";Tstart="849";shortTE="F";uid="be421f47-4c69-44a7-8320-c6a2edb8ddb8"
FIZS01010398.1	RepeatMasker	DNA/Maverick	5621	5822	1387	-	.	ID="RND-1_FAMILY-392";Tend="753";Tstart="529";shortTE="F";uid="8fd48dea-5ee5-45cd-97df-2bc5af8dd7ce"
FIZS01010398.1	RepeatMasker	Unknown	35547	36212	1443	-	.	ID="RND-1_FAMILY-5";Tend="1824";Tstart="1259";shortTE="F";uid="d37a52a1-f485-4f7f-ac0c-1be67b5ed4f1"
FIZS01010398.1	RepeatMasker	DNA/Maverick	4835	5199	2012	-	.	ID="RND-1_FAMILY-392";Tend="1190";Tstart="803";shortTE="F";uid="00019d36-4aeb-4d52-9b0e-e22d56b69556"
FIZS01010398.1	RepeatMasker	Unknown	1796	2765	7064	-	.	ID="RND-1_FAMILY-274";Tend="1186";Tstart="230";shortTE="F";uid="bd10f3f3-af28-4429-862c-f3bbe1b30aaa"
FIZS01010398.1	RepeatMasker	DNA/Academ-1	26396	27509	5546	-	.	ID="rnd-1_family-60";Tend="1725";Tstart="389";shortTE="F";uid="9dfa6705-8c44-4f3d-9167-6cda15afb0d0"
FIZS01010398.1	RepeatMasker	Unknown	39454	39719	1881	-	.	ID="RND-1_FAMILY-54";Tend="1180";Tstart="913";shortTE="F";uid="fcdc2424-147b-4cad-89ba-afab905e73dc"
FIZS01010398.1	RepeatMasker	Unknown	12739	13448	1921	-	.	ID="RND-1_FAMILY-259";Tend="1285";Tstart="725";shortTE="F";uid="3becf20f-330b-4e13-b3f3-f39b00a0a9d0"
FIZS01010399.1	RepeatMasker	LTR/Copia	1	448	3775	+	.	ID="RND-3_FAMILY-64";Tend="1427";Tstart="977";shortTE="F";uid="7cd26a68-d4b9-40ae-8dc4-4355b5fc4fb7"
FIZS01000104.1	RepeatMasker	Unknown	1430	1556	1147	-	.	ID="RND-5_FAMILY-5213";Tend="477";Tstart="351";shortTE="F";uid="a1aa17e7-33eb-4614-905b-a4ded8d91037"
FIZS01000104.1	RepeatMasker	Unknown	1	196	437	-	.	ID="RND-2_FAMILY-40";Tend="1250";Tstart="1048";shortTE="F";uid="713ed374-8288-4256-b346-623810c46cdd"
FIZS01001040.1	RepeatMasker	Unknown	78	392	1914	-	.	ID="RND-4_FAMILY-203";Tend="1275";Tstart="946";shortTE="F";uid="9828a2b0-6687-463c-b5f3-3c85fcdd2d12"
FIZS01010401.1	RepeatMasker	Unknown	22864	23254	1451	+	.	ID="RND-2_FAMILY-137";Tend="1267";Tstart="880";shortTE="F";uid="fc873058-ac54-4d6b-886c-fd646da4cfbf"
FIZS01010401.1	RepeatMasker	Unknown	192	926	1338	+	.	ID="RND-2_FAMILY-137";TEgroup="ctg_10401%7CRND-2_FAMILY-137%7C1";Tend="1267";Tstart="831";shortTE="F";uid="269bf394-5089-4da5-8572-d9995ecef57b"
FIZS01010401.1	RepeatMasker	Unknown	19231	19423	457	+	.	ID="RND-1_FAMILY-29";Tend="1016";Tstart="816";shortTE="F";uid="718ec74f-567d-4f08-a22b-b7956b4f1367"
FIZS01010401.1	RepeatMasker	Unknown	10334	10683	2280	+	.	ID="RND-5_FAMILY-789";Tend="1396";Tstart="1054";shortTE="F";uid="ceb636a6-11c4-487f-aab1-2918cbc4bf92"
FIZS01010401.1	RepeatMasker	Unknown	19417	20264	1616	+	.	ID="RND-2_FAMILY-137";TEgroup="ctg_10401%7CRND-2_FAMILY-137%7C2";Tend="1272";Tstart="805";shortTE="F";uid="9439b29d-94be-4aa5-aae8-01158e8c15f0"
FIZS01010401.1	RepeatMasker	Unknown	7	192	557	+	.	ID="RND-1_FAMILY-9";Tend="672";Tstart="476";shortTE="F";uid="8b8136c0-a57f-4326-9b9a-7ebb53e71962"
FIZS01010401.1	RepeatMasker	Unknown	25633	26336	4323	-	.	ID="RND-1_FAMILY-9";Tend="1971";Tstart="1244";shortTE="F";uid="2347fbe2-325e-46b9-9644-0be1c5613349"
FIZS01010401.1	RepeatMasker	Satellite	6034	7372	3721	-	.	ID="RND-6_FAMILY-201";Tend="1892";Tstart="19";shortTE="F";uid="af3bec67-76eb-45b1-a342-cee40a019674"
FIZS01010401.1	RepeatMasker	Unknown	26589	27605	4716	-	.	ID="RND-1_FAMILY-70";Tend="1905";Tstart="803";shortTE="F";uid="4eeb2649-6e19-4e37-b8f8-7bec3d9a0abc"
FIZS01010401.1	RepeatMasker	Unknown	928	1168	784	-	.	ID="RND-5_FAMILY-639";Tend="1222";Tstart="980";shortTE="F";uid="c9bb0b20-010a-4f4e-b24d-31c049a3d57e"
FIZS01010401.1	RepeatMasker	Unknown	20266	20804	2819	-	.	ID="RND-3_FAMILY-140";Tend="1469";Tstart="946";shortTE="F";uid="cccbff13-5846-4e07-af51-707a00144e0e"
FIZS01010401.1	RepeatMasker	LINE/Dong-R4	7373	7976	1558	-	.	ID="RND-6_FAMILY-152";Tend="747";Tstart="185";shortTE="F";uid="df151a60-21d9-49f3-a76e-6213b7fa5e8c"
FIZS01010401.1	RepeatMasker	Unknown	33297	33490	542	-	.	ID="RND-5_FAMILY-1952";Tend="1692";Tstart="1506";shortTE="F";uid="7272ac19-6337-49b2-9079-42de1e205bbd"
FIZS01010402.1	RepeatMasker	Unknown	67132	67617	4065	+	.	ID="RND-1_FAMILY-186";Tend="1402";Tstart="917";shortTE="F";uid="afdd7e52-3b46-4edb-ae57-b7684541b795"
FIZS01010402.1	RepeatMasker	DNA	28413	29195	534	+	.	ID="rnd-1_family-4";Tend="1657";Tstart="1079";shortTE="F";uid="1b096492-6f26-452a-8a3b-199c36cbe9ba"
FIZS01010402.1	RepeatMasker	Unknown	61815	62834	7238	+	.	ID="RND-1_FAMILY-17";Tend="1733";Tstart="706";shortTE="F";uid="0c81f59b-5b82-4ccf-9a5e-504b3fed0394"
FIZS01010402.1	RepeatMasker	Unknown	55898	56579	4744	+	.	ID="RND-5_FAMILY-1442";Tend="1436";Tstart="780";shortTE="F";uid="c39cbaa6-a0c8-4fa8-b391-c520372e9a1b"
FIZS01010402.1	RepeatMasker	Unknown	66376	66995	4458	+	.	ID="RND-1_FAMILY-184";Tend="1134";Tstart="556";shortTE="F";uid="35a5496c-e953-4211-9734-81c7aa8b24b0"
FIZS01010402.1	RepeatMasker	Unknown	67613	68087	3294	+	.	ID="RND-1_FAMILY-130";Tend="1409";Tstart="934";shortTE="F";uid="d9e73cb8-ea42-4345-8a33-9e8d9aef91df"
FIZS01010402.1	RepeatMasker	Unknown	71538	72146	3883	+	.	ID="RND-1_FAMILY-334";TEgroup="ctg_10402%7CRND-1_FAMILY-334%7C1";Tend="1350";Tstart="867";shortTE="F";uid="c0964403-4006-44d1-b844-0aeb3f9c3e92"
FIZS01010402.1	RepeatMasker	Unknown	70113	71157	5773	-	.	ID="RND-1_FAMILY-156";Tend="1386";Tstart="269";shortTE="F";uid="44891dde-e68e-4d5b-b14f-0f27af4e8e42"
FIZS01010402.1	RepeatMasker	Unknown	65734	66030	1305	-	.	ID="RND-2_FAMILY-137";Tend="1224";Tstart="917";shortTE="F";uid="e9358a81-32cb-4887-b36a-4bfe6f737cae"
FIZS01010402.1	RepeatMasker	Unknown	66148	66378	1049	-	.	ID="RND-1_FAMILY-101";Tend="1194";Tstart="908";shortTE="F";uid="6f905214-41a2-4743-9e30-a0492fd71799"
FIZS01010402.1	RepeatMasker	DNA/Academ-1	71195	71553	2314	-	.	ID="RND-5_FAMILY-881";Tend="1810";Tstart="1461";shortTE="F";uid="2b7b5d3b-43fe-4da7-93b9-150a76988d27"
FIZS01010403.1	RepeatMasker	Unknown	1	571	5097	-	.	ID="RND-1_FAMILY-248";Tend="571";Tstart="1";shortTE="F";uid="ef7fa760-953b-4bb2-8bf0-6f26d9bac2d8"
FIZS01010404.1	RepeatMasker	LINE/I	87	628	533	-	.	ID="RND-1_FAMILY-114";TEgroup="ctg_10404%7CRND-1_FAMILY-114%7C1";Tend="507";Tstart="283";shortTE="F";uid="d144e66c-7ce8-4db2-82e7-bdbe1d40d755"
FIZS01010407.1	RepeatMasker	Unknown	9142	9346	1341	+	.	ID="RND-1_FAMILY-75";Tend="1105";Tstart="897";shortTE="F";uid="4a23c3d5-4544-48f3-9d77-a308ea3f81c4"
FIZS01010407.1	RepeatMasker	Unknown	1	366	3135	-	.	ID="RND-1_FAMILY-165";Tend="1266";Tstart="901";shortTE="F";uid="6d1f425b-542f-4481-bb47-dcd4f493de8d"
FIZS01010408.1	RepeatMasker	Unknown	311	730	2909	+	.	ID="RND-1_FAMILY-107";Tend="1269";Tstart="837";shortTE="F";uid="3cac8ccc-76d3-420c-a333-3daded5f78ee"
FIZS01010409.1	RepeatMasker	LINE/I	1	243	1999	+	.	ID="RND-1_FAMILY-409";Tend="480";Tstart="234";shortTE="F";uid="34687ce6-d72b-481e-aeda-bb71c5354765"
FIZS01010410.1	RepeatMasker	DNA/TcMar-Tc1	238	640	1090	+	.	ID="RND-1_FAMILY-116";Tend="1428";Tstart="1008";shortTE="F";uid="008c1e50-77d1-48ad-9ae3-e1ed564468d9"
FIZS01010410.1	RepeatMasker	Unknown	13162	13855	4778	+	.	ID="RND-1_FAMILY-8";Tend="2163";Tstart="1433";shortTE="F";uid="dbff2e22-c620-4b22-9edd-f68126e18d0f"
FIZS01010410.1	RepeatMasker	DNA/hAT-Tip100	1	239	1811	+	.	ID="RND-1_FAMILY-240";Tend="1610";Tstart="1363";shortTE="F";uid="163ef365-10a0-42ca-989f-4e673b5d051c"
FIZS01010410.1	RepeatMasker	Satellite	7136	9066	4237	+	.	ID="RND-6_FAMILY-201";Tend="1800";Tstart="1";shortTE="F";uid="35156442-7a0a-4950-830f-120d66d0eedc"
FIZS01010410.1	RepeatMasker	Unknown	9079	9261	1196	+	.	ID="RND-1_FAMILY-74";Tend="1424";Tstart="1242";shortTE="F";uid="eb08e9a2-54da-43eb-ab4e-1f86b91ba7bd"
FIZS01010410.1	RepeatMasker	Unknown	10655	10985	2372	+	.	ID="RND-1_FAMILY-74";Tend="1474";Tstart="1146";shortTE="F";uid="0a036e90-b045-4c38-a64f-108a82ba861f"
FIZS01010410.1	RepeatMasker	Unknown	2811	3246	757	-	.	ID="RND-2_FAMILY-40";TEgroup="ctg_10410%7CRND-2_FAMILY-40%7C1";Tend="1284";Tstart="984";shortTE="F";uid="9bd40a4c-9e8d-4731-ae37-19230add43dc"
FIZS01010410.1	RepeatMasker	Unknown	12895	13147	744	-	.	ID="RND-2_FAMILY-40";Tend="1289";Tstart="1015";shortTE="F";uid="e6153faa-fed2-4fdd-af84-dc063fd7a134"
FIZS01010410.1	RepeatMasker	Unknown	15858	16176	1766	-	.	ID="RND-1_FAMILY-5";Tend="1824";Tstart="1381";shortTE="F";uid="cae2f445-087f-4d2d-aa63-21be9f47888a"
FIZS01010410.1	RepeatMasker	Unknown	3262	5152	6275	-	.	ID="RND-1_FAMILY-70";Tend="1821";Tstart="476";shortTE="F";uid="11fad446-98d6-4e1c-93b3-0d9f36d187d7"
FIZS01010410.1	RepeatMasker	DNA/Academ-1	10991	11672	4802	-	.	ID="RND-5_FAMILY-493";Tend="1725";Tstart="977";shortTE="F";uid="30a0647f-7daf-4c26-aca9-2b1b3b752e46"
FIZS01010411.1	RepeatMasker	Unknown	10679	10926	411	+	.	ID="RND-1_FAMILY-164";TEgroup="ctg_10411%7CRND-1_FAMILY-164%7C1";Tend="1223";Tstart="901";shortTE="T";uid="fa9895e1-2d61-41d6-b081-66904598436e"
FIZS01010411.1	RepeatMasker	RC/Helitron	6061	6676	3698	-	.	ID="RND-1_FAMILY-1";Tend="1451";Tstart="819";shortTE="F";uid="ca72edbe-0cab-4a42-a6f1-87a338ca296a"
FIZS01010411.1	RepeatMasker	Unknown	2464	3243	4398	-	.	ID="RND-1_FAMILY-80";Tend="1419";Tstart="603";shortTE="F";uid="8f6567ed-71a4-46c6-a6d5-999e54378135"
FIZS01010411.1	RepeatMasker	Unknown	7159	7771	4719	-	.	ID="RND-5_FAMILY-6729";Tend="1430";Tstart="820";shortTE="F";uid="f5fbb1ba-e521-4ac6-99b7-95db1bd3db78"
FIZS01010411.1	RepeatMasker	Unknown	3258	3425	587	-	.	ID="RND-5_FAMILY-3177";Tend="875";Tstart="662";shortTE="F";uid="520f7aad-4bb5-41c1-bd6d-8d489d01f55e"
FIZS01010412.1	RepeatMasker	Unknown	3	779	2596	+	.	ID="RND-1_FAMILY-67";Tend="1690";Tstart="257";shortTE="F";uid="32aea0a2-f318-4224-9f48-6a5568b40ac6"
FIZS01010412.1	RepeatMasker	Unknown	1	457	4059	-	.	ID="RND-1_FAMILY-89";Tend="459";Tstart="3";shortTE="F";uid="a510faf3-43e9-44b6-9361-05d03a9ece5a"
FIZS01010413.1	RepeatMasker	Unknown	1	106	765	+	.	ID="RND-1_FAMILY-22";Tend="982";Tstart="876";shortTE="F";uid="83617035-c1d6-4790-b821-af6bb68493a1"
FIZS01010414.1	RepeatMasker	Unknown	58113	59064	2860	+	.	ID="RND-1_FAMILY-9";TEgroup="ctg_10414%7CRND-1_FAMILY-9%7C1";Tend="1251";Tstart="476";shortTE="F";uid="25c639e0-9d04-40e9-b9eb-efc02cabbb10"
FIZS01010414.1	RepeatMasker	Unknown	54008	54256	621	+	.	ID="RND-2_FAMILY-40";Tend="1263";Tstart="994";shortTE="F";uid="952667ab-620d-4fd2-8506-f652b2ddff97"
FIZS01010414.1	RepeatMasker	Unknown	40043	40305	1883	+	.	ID="RND-1_FAMILY-164";Tend="1185";Tstart="931";shortTE="F";uid="5efc8020-29ef-49ef-a691-0f203a6084db"
FIZS01010414.1	RepeatMasker	Unknown	47260	47576	2152	+	.	ID="RND-1_FAMILY-72";Tend="1276";Tstart="958";shortTE="F";uid="714868e0-9685-467d-8aa8-ceb2bc9e2073"
FIZS01010414.1	RepeatMasker	Unknown	1854	2181	1884	+	.	ID="RND-5_FAMILY-5105";Tend="1240";Tstart="849";shortTE="F";uid="3c8f3274-0552-488c-8ea0-6d075a26286e"
FIZS01010414.1	RepeatMasker	Unknown	15685	16008	2064	+	.	ID="RND-1_FAMILY-164";Tend="1216";Tstart="898";shortTE="F";uid="b6cb21f7-380b-4fd5-bd61-e0bbab181d6f"
FIZS01010414.1	RepeatMasker	Unknown	59520	59857	2100	+	.	ID="RND-5_FAMILY-639";Tend="1413";Tstart="1074";shortTE="F";uid="363c2df0-9973-45a8-a8d2-e30c7a6d0669"
FIZS01010414.1	RepeatMasker	Unknown	54884	56153	3339	+	.	ID="RND-4_FAMILY-495";Tend="1505";Tstart="505";shortTE="F";uid="1a5a68cc-4a1e-4792-8070-c11bb9809ec4"
FIZS01010414.1	RepeatMasker	Unknown	48410	48755	2293	+	.	ID="RND-1_FAMILY-72";Tend="1645";Tstart="1270";shortTE="F";uid="85b5f43f-ab8e-47c1-af90-cef8dcdafda9"
FIZS01010414.1	RepeatMasker	LINE/Dong-R4	50809	51605	1791	+	.	ID="RND-6_FAMILY-152";Tend="768";Tstart="1";shortTE="F";uid="2fb3ad8e-5bb9-46ea-b323-14672c665b09"
FIZS01010414.1	RepeatMasker	Unknown	4066	5399	9084	-	.	ID="RND-1_FAMILY-22";Tend="2176";Tstart="837";shortTE="F";uid="5838eb4b-b846-4ae8-a266-bb5b72202980"
FIZS01010414.1	RepeatMasker	Unknown	141	755	3747	-	.	ID="RND-5_FAMILY-6540";Tend="1170";Tstart="565";shortTE="F";uid="4fe0f10e-c4ae-4239-b94f-0a56d391feef"
FIZS01010414.1	RepeatMasker	Unknown	59671	60229	2410	-	.	ID="RND-1_FAMILY-161";Tend="1813";Tstart="838";shortTE="F";uid="47da8418-daec-46f1-9c64-f8b9e5a28c60"
FIZS01010414.1	RepeatMasker	Unknown	972	1849	3556	-	.	ID="RND-1_FAMILY-8";Tend="1360";Tstart="574";shortTE="F";uid="634a8d62-b318-4c3b-9135-34b088ba283e"
FIZS01010414.1	RepeatMasker	Unknown	47590	48416	4922	-	.	ID="RND-5_FAMILY-789";Tend="1734";Tstart="908";shortTE="F";uid="f168a673-fe72-4199-9be9-fb02cac0fe02"
FIZS01010414.1	RepeatMasker	Satellite	50466	50808	4384	-	.	ID="RND-6_FAMILY-201";Tend="2299";Tstart="1787";shortTE="F";uid="bf3dfac3-0435-41c9-bc25-6a3e87e57fc3"
FIZS01010414.1	RepeatMasker	Unknown	758	965	1775	-	.	ID="RND-1_FAMILY-127";Tend="1112";Tstart="905";shortTE="F";uid="99f9c4c1-5ac0-475e-9f4e-8c81998feddb"
FIZS01010414.1	RepeatMasker	Unknown	29606	29844	1442	-	.	ID="RND-1_FAMILY-53";Tend="1592";Tstart="1339";shortTE="F";uid="df904c31-bff8-4623-bffa-8e2e8128e4bb"
FIZS01010414.1	RepeatMasker	Satellite	51606	52796	4384	-	.	ID="RND-6_FAMILY-201";Tend="1786";Tstart="1";shortTE="F";uid="1f603d63-1b29-4473-9724-ee0ac67e61d2"
FIZS01010416.1	RepeatMasker	Unknown	1	239	1430	+	.	ID="RND-5_FAMILY-7235";Tend="1035";Tstart="829";shortTE="F";uid="a5df0a4d-d923-426e-9726-b8c42dbb5091"
FIZS01010418.1	RepeatMasker	Unknown	1	276	2371	+	.	ID="RND-1_FAMILY-25";Tend="1112";Tstart="837";shortTE="F";uid="ba32f763-3a6a-444c-b32d-c010412d0cf0"
FIZS01001042.1	RepeatMasker	Unknown	1	612	5536	-	.	ID="RND-2_FAMILY-60";Tend="1463";Tstart="853";shortTE="F";uid="2ff5288b-eacb-47fd-885e-9db56635719e"
FIZS01001042.1	RepeatMasker	Unknown	607	708	441	-	.	ID="RND-1_FAMILY-105";Tend="1210";Tstart="1117";shortTE="F";uid="f52faeff-0718-4ec9-b261-5a5209bc03a9"
FIZS01010420.1	RepeatMasker	Unknown	293	652	2752	+	.	ID="RND-1_FAMILY-382";Tend="324";Tstart="1";shortTE="F";uid="7ba9986a-56ce-4ced-9c9d-156ec957b1b3"
FIZS01010421.1	RepeatMasker	Unknown	61330	62016	1650	+	.	ID="RND-5_FAMILY-639";Tend="1353";Tstart="669";shortTE="F";uid="f8461eae-9615-4d99-984f-3178def4099f"
FIZS01010421.1	RepeatMasker	Unknown	90754	90954	1483	+	.	ID="RND-5_FAMILY-1128";Tend="348";Tstart="140";shortTE="F";uid="8332ff12-78ef-42a2-97d2-19edf0c3a75e"
FIZS01010421.1	RepeatMasker	DNA/TcMar-Tc4	10802	10966	448	+	.	ID="RND-4_FAMILY-459";Tend="1005";Tstart="836";shortTE="F";uid="9b7ee287-874a-4b63-8fa0-1a46ee4e02f4"
FIZS01010421.1	RepeatMasker	LINE/Penelope	5239	5584	1033	+	.	ID="RND-5_FAMILY-79";Tend="1488";Tstart="1110";shortTE="F";uid="e01605de-2d7a-46be-a172-a0c7635c571e"
FIZS01010421.1	RepeatMasker	LINE/I-Jockey	92743	93059	2377	+	.	ID="RND-5_FAMILY-3883";Tend="989";Tstart="677";shortTE="F";uid="79289338-29ed-41db-a836-427f0f9c83a0"
FIZS01010421.1	RepeatMasker	DNA/hAT-Ac	41574	42282	515	+	.	ID="RND-5_FAMILY-220";Tend="688";Tstart="18";shortTE="F";uid="e2a20152-a16b-4b06-9d78-f930e0714daf"
FIZS01010421.1	RepeatMasker	Unknown	2312	2707	2111	+	.	ID="RND-1_FAMILY-94";Tend="1291";Tstart="873";shortTE="F";uid="7c3da62c-df0c-4137-9605-ae29ea0e3055"
FIZS01010421.1	RepeatMasker	Unknown	90174	90354	1395	+	.	ID="RND-1_FAMILY-336";Tend="1021";Tstart="841";shortTE="F";uid="3cf5199e-7937-4123-bbc0-6954b6a640e4"
FIZS01010421.1	RepeatMasker	LINE/I	45461	45740	1247	-	.	ID="RND-5_FAMILY-72";Tend="733";Tstart="411";shortTE="F";uid="e3e74680-c6b8-44c0-ab1d-bbbc1e82c015"
FIZS01010421.1	RepeatMasker	Unknown	5846	6517	4162	-	.	ID="RND-1_FAMILY-70";Tend="1465";Tstart="805";shortTE="F";uid="fb28f2b2-fe54-4e6d-989a-0723db8082cd"
FIZS01010421.1	RepeatMasker	Unknown	68007	68948	3283	-	.	ID="RND-1_FAMILY-13";TEgroup="ctg_10421%7CRND-1_FAMILY-13%7C1";Tend="1656";Tstart="785";shortTE="F";uid="11535a11-7c2c-4a77-939b-53911d8c0382"
FIZS01010421.1	RepeatMasker	Unknown	45738	46288	812	-	.	ID="RND-2_FAMILY-40";TEgroup="ctg_10421%7CRND-2_FAMILY-40%7C1";Tend="1338";Tstart="997";shortTE="F";uid="168e3f36-9095-4c36-8312-1345dd47f291"
FIZS01010421.1	RepeatMasker	Unknown	90355	90759	2540	-	.	ID="RND-5_FAMILY-1128";TEgroup="ctg_10421%7CRND-5_FAMILY-1128%7C1";Tend="331";Tstart="18";shortTE="F";uid="8877654c-bbf5-466d-874b-0874f0580cef"
FIZS01010421.1	RepeatMasker	DNA/TcMar-Tc4	11250	11518	447	-	.	ID="RND-4_FAMILY-459";Tend="1153";Tstart="873";shortTE="F";uid="13301587-e71c-4dab-9d31-af5f8ce3aa1f"
FIZS01010421.1	RepeatMasker	DNA/hAT-Ac	72204	72710	580	-	.	ID="RND-5_FAMILY-220";Tend="544";Tstart="78";shortTE="F";uid="d94474b4-8740-4ba3-b7df-14a11a331def"
FIZS01010421.1	RepeatMasker	Unknown	29510	30133	4686	-	.	ID="RND-1_FAMILY-9";Tend="1820";Tstart="1200";shortTE="F";uid="eed08c0f-288c-4b9d-8cb4-63894e463664"
FIZS01010421.1	RepeatMasker	Unknown	61088	62077	882	-	.	ID="RND-1_FAMILY-22";TEgroup="ctg_10421%7CRND-1_FAMILY-22%7C1";Tend="1875";Tstart="838";shortTE="F";uid="11a00a6c-b000-4981-b728-a4c82f4118f6"
FIZS01010421.1	RepeatMasker	Unknown	38796	39221	700	-	.	ID="RND-2_FAMILY-137";Tend="1254";Tstart="823";shortTE="F";uid="f8fd6e43-b80f-4469-9b37-3a7af4886056"
FIZS01010425.1	RepeatMasker	DNA/hAT-Ac	6912	7102	509	-	.	ID="RND-5_FAMILY-220";Tend="515";Tstart="331";shortTE="F";uid="7916faf1-5d76-4f8f-be2c-b6ba91767419"
FIZS01010427.1	RepeatMasker	DNA	15506	16098	670	+	.	ID="rnd-1_family-4";Tend="1657";Tstart="1097";shortTE="F";uid="7dc34c26-d055-4cd3-b25b-c1c2aa980efb"
FIZS01010427.1	RepeatMasker	Unknown	24012	25106	1832	+	.	ID="RND-1_FAMILY-3";Tend="1757";Tstart="890";shortTE="F";uid="c2c6e952-9972-44ea-8530-8506b3d0b50d"
FIZS01010427.1	RepeatMasker	RC/Helitron	15759	16131	913	-	.	ID="RND-1_FAMILY-1";Tend="1342";Tstart="1000";shortTE="F";uid="f911bef1-7c83-4e37-854f-ba3f8698862e"
FIZS01010427.1	RepeatMasker	DNA/Academ-1	56268	56698	709	-	.	ID="RND-5_FAMILY-493";Tend="1192";Tstart="390";shortTE="F";uid="15aa35f3-4220-4768-954d-b42ccaf95f5e"
FIZS01010427.1	RepeatMasker	Unknown	21229	21619	1523	-	.	ID="RND-2_FAMILY-137";Tend="1267";Tstart="842";shortTE="F";uid="5acb5f4b-fdd4-4b38-90aa-4f36dc45d5d1"
FIZS01010428.1	RepeatMasker	DNA	10249	10719	2637	+	.	ID="RND-5_FAMILY-1881";Tend="1412";Tstart="957";shortTE="F";uid="b4a295ca-336c-4896-802d-b8cd9906ecf4"
FIZS01010428.1	RepeatMasker	Unknown	95	316	403	+	.	ID="RND-2_FAMILY-137";TEgroup="ctg_10428%7CRND-2_FAMILY-137%7C1";Tend="932";Tstart="833";shortTE="F";uid="db983ec8-8344-4450-bfd0-9a376c538b22"
FIZS01010428.1	RepeatMasker	Satellite	10408	11381	4081	-	.	ID="RND-1_FAMILY-316";Tend="990";Tstart="1";shortTE="F";uid="88d6bcad-b74f-4c11-85dc-5ac0c9f22839"
FIZS01010429.1	RepeatMasker	Unknown	1	402	2988	-	.	ID="RND-1_FAMILY-8";Tend="1531";Tstart="1138";shortTE="F";uid="b5df9ddc-c1c5-445e-84af-c976583b905f"
FIZS01001043.1	RepeatMasker	Unknown	4956	5167	1889	+	.	ID="RND-5_FAMILY-11946";Tend="1020";Tstart="809";shortTE="F";uid="37ccd48b-e4fd-4f53-bf59-e0324efeb303"
FIZS01001043.1	RepeatMasker	LINE/I	21359	21484	1063	+	.	ID="RND-1_FAMILY-141";Tend="477";Tstart="352";shortTE="F";uid="9ca82670-cbb6-4067-8b0d-01d2add1f96f"
FIZS01001043.1	RepeatMasker	LTR/Copia	1570	2408	5233	+	.	ID="RND-3_FAMILY-64";Tend="1854";Tstart="1036";shortTE="F";uid="1f48e60d-7bd6-4393-bc07-096fc3f4f356"
FIZS01001043.1	RepeatMasker	Unknown	8822	10080	8086	+	.	ID="RND-1_FAMILY-47";Tend="1968";Tstart="700";shortTE="F";uid="dad7e97b-4c83-47e4-838f-1cc3f54c4d6b"
FIZS01001043.1	RepeatMasker	Unknown	12864	13324	2488	+	.	ID="RND-6_FAMILY-247";Tend="1255";Tstart="796";shortTE="F";uid="018abbe8-9051-4bf2-96c2-70e59fa6bda2"
FIZS01001043.1	RepeatMasker	Unknown	4371	4957	1778	-	.	ID="RND-1_FAMILY-161";TEgroup="ctg_1043%7CRND-1_FAMILY-161%7C1";Tend="1279";Tstart="859";shortTE="F";uid="6d07d251-cd62-43f4-8dd7-e9caa9abec1a"
FIZS01001043.1	RepeatMasker	LTR/Copia	13303	13679	2093	-	.	ID="RND-3_FAMILY-64";Tend="1358";Tstart="945";shortTE="F";uid="c53105b2-312c-4bba-b68f-061ab3dca1f8"
FIZS01001043.1	RepeatMasker	DNA/hAT-Tip100	5110	6225	6580	-	.	ID="RND-1_FAMILY-241";Tend="1615";Tstart="533";shortTE="F";uid="dc5fd41a-4a28-455b-9f69-409c483eeb55"
FIZS01010432.1	RepeatMasker	Unknown	10402	11404	5941	+	.	ID="RND-1_FAMILY-17";Tend="1852";Tstart="850";shortTE="F";uid="78ec8861-218d-4cab-be09-fc75d3a67ea9"
FIZS01010432.1	RepeatMasker	Unknown	29207	29355	793	+	.	ID="RND-1_FAMILY-101";Tend="1033";Tstart="897";shortTE="F";uid="3350e6e3-d702-426a-8a49-3bdb2d59a590"
FIZS01010432.1	RepeatMasker	DNA/TcMar-Tc1	1	605	5246	-	.	ID="RND-1_FAMILY-34";Tend="1520";Tstart="906";shortTE="F";uid="e31b7dc2-ad94-4da9-819c-7166eb300807"
FIZS01010432.1	RepeatMasker	Unknown	16959	17452	2806	-	.	ID="RND-5_FAMILY-1919";Tend="999";Tstart="547";shortTE="F";uid="510c9a08-932d-4e5d-a383-8f31313fb643"
FIZS01010432.1	RepeatMasker	Unknown	597	968	3144	-	.	ID="RND-1_FAMILY-45";Tend="1275";Tstart="906";shortTE="F";uid="db435469-3d8f-4050-93c0-55df3f8f6130"
FIZS01010433.1	RepeatMasker	Satellite	3168	3308	603	+	.	ID="RND-6_FAMILY-201";Tend="857";Tstart="692";shortTE="F";uid="2aa4ab49-6021-4629-a291-6a4542283998"
FIZS01010433.1	RepeatMasker	Unknown	17378	17625	1133	+	.	ID="RND-4_FAMILY-203";Tend="1143";Tstart="899";shortTE="F";uid="5b30cc59-f768-4418-91f6-58ed37e1b6dc"
FIZS01010433.1	RepeatMasker	Unknown	3306	3426	570	+	.	ID="RND-1_FAMILY-381";Tend="986";Tstart="866";shortTE="F";uid="445f1227-8cc8-4ecc-b753-9782077b1931"
FIZS01010433.1	RepeatMasker	Satellite	16264	16847	3096	+	.	ID="RND-6_FAMILY-201";Tend="1974";Tstart="1";shortTE="F";uid="22fa002f-553f-42ef-ba40-344e5fb0f4cb"
FIZS01010433.1	RepeatMasker	LINE/Dong-R4	14823	16263	3088	+	.	ID="RND-6_FAMILY-152";Tend="1448";Tstart="45";shortTE="F";uid="c78d56ff-b011-484b-b1c7-cfd96a827411"
FIZS01010433.1	RepeatMasker	Unknown	383	1215	1364	-	.	ID="RND-1_FAMILY-13";TEgroup="ctg_10433%7CRND-1_FAMILY-13%7C1";Tend="1518";Tstart="758";shortTE="F";uid="706f5242-29b6-451e-ac96-bcd3cdc37007"
FIZS01010433.1	RepeatMasker	Unknown	3427	3882	560	-	.	ID="RND-5_FAMILY-763";Tend="1469";Tstart="968";shortTE="F";uid="a0585322-2351-4a05-882e-535e17540834"
FIZS01010433.1	RepeatMasker	LINE/Dong-R4	3881	4376	1305	-	.	ID="RND-6_FAMILY-152";TEgroup="ctg_10433%7CRND-6_FAMILY-152%7C1";Tend="1245";Tstart="373";shortTE="F";uid="5dc46c8d-86dc-45cc-abd1-b6a370def19c"
FIZS01010434.1	RepeatMasker	Unknown	1504	1803	1617	+	.	ID="RND-4_FAMILY-203";Tend="1313";Tstart="1021";shortTE="F";uid="508fdc5c-0513-43ec-af39-1c83bb89b3c4"
FIZS01010434.1	RepeatMasker	Unknown	5368	5764	2747	+	.	ID="RND-1_FAMILY-112";Tend="1702";Tstart="1279";shortTE="F";uid="4da5df71-3a84-4761-a71e-d05c6e8e4dba"
FIZS01010434.1	RepeatMasker	Unknown	6411	6619	1401	+	.	ID="RND-1_FAMILY-112";Tend="1651";Tstart="1409";shortTE="F";uid="99114474-731b-4fd5-bdb5-95908b117b17"
FIZS01010434.1	RepeatMasker	Unknown	5829	6236	494	-	.	ID="RND-4_FAMILY-495";TEgroup="ctg_10434%7CRND-4_FAMILY-495%7C1";Tend="1146";Tstart="587";shortTE="F";uid="ed00e19d-4d8e-47b7-bc12-43e0ccd28ff1"
FIZS01010434.1	RepeatMasker	DNA/TcMar-Tc1	6775	6984	1122	-	.	ID="RND-1_FAMILY-34";Tend="1897";Tstart="1697";shortTE="F";uid="a12054f1-82ac-4a41-b2f7-a17968c139e8"
FIZS01010434.1	RepeatMasker	Unknown	6615	6853	1642	-	.	ID="RND-1_FAMILY-281";Tend="944";Tstart="706";shortTE="F";uid="a937c5fc-1270-4450-ba64-fa3d29b283f8"
FIZS01010434.1	RepeatMasker	Unknown	5144	5367	1462	-	.	ID="RND-1_FAMILY-281";Tend="1219";Tstart="996";shortTE="F";uid="46eee0f0-960f-4e01-b1e4-f50ca0e55119"
FIZS01010435.1	RepeatMasker	DNA/CMC-Transib	1	249	1347	+	.	ID="rnd-1_family-93";Tend="575";Tstart="364";shortTE="F";uid="517b191c-3ea6-47e4-a288-b66fa557b921"
FIZS01010438.1	RepeatMasker	LINE/Dong-R4	196	1420	3235	-	.	ID="RND-6_FAMILY-152";Tend="1383";Tstart="245";shortTE="F";uid="d87c3718-700d-4671-a52e-e9d614b5f2da"
FIZS01010439.1	RepeatMasker	Unknown	601	926	1632	+	.	ID="RND-5_FAMILY-3645";Tend="1101";Tstart="804";shortTE="F";uid="fa71a229-cc06-4bd3-bdae-49c723a94272"
FIZS01010440.1	RepeatMasker	DNA/TcMar-Tc1	5189	5564	769	+	.	ID="RND-1_FAMILY-116";TEgroup="ctg_10440%7CRND-1_FAMILY-116%7C1";Tend="1437";Tstart="948";shortTE="F";uid="2dda645b-9f68-4e22-87a9-30ac8ac0739d"
FIZS01010444.1	RepeatMasker	Unknown	117	543	3130	+	.	ID="RND-5_FAMILY-635";Tend="1006";Tstart="579";shortTE="F";uid="7b4c8770-1a29-401c-8ff0-34654040bb07"
FIZS01010446.1	RepeatMasker	Unknown	3513	3924	2135	-	.	ID="RND-2_FAMILY-137";Tend="1237";Tstart="830";shortTE="F";uid="b9e2cc7a-b91a-4067-b158-7b70b455940d"
FIZS01010447.1	RepeatMasker	DNA/Academ-1	14032	14974	7248	+	.	ID="RND-1_FAMILY-60";Tend="1744";Tstart="741";shortTE="F";uid="020b232a-e8b2-457b-9f41-dcce983304dd"
FIZS01010447.1	RepeatMasker	Unknown	21524	21794	733	+	.	ID="RND-1_FAMILY-100";TEgroup="ctg_10447%7CRND-1_FAMILY-100%7C1";Tend="1068";Tstart="912";shortTE="T";uid="5e581b2c-b7e2-45d0-9c18-1c416bc1238d"
FIZS01010447.1	RepeatMasker	Unknown	2878	3798	6309	+	.	ID="RND-1_FAMILY-13";Tend="1654";Tstart="695";shortTE="F";uid="be10d04f-55b9-4ef7-b7c0-5b6247d3344f"
FIZS01010447.1	RepeatMasker	Unknown	9902	10274	2206	+	.	ID="RND-1_FAMILY-405";Tend="1400";Tstart="956";shortTE="F";uid="99acaf9c-6610-4301-82fd-1dc88a8f2f59"
FIZS01010447.1	RepeatMasker	Unknown	20797	20925	607	+	.	ID="RND-5_FAMILY-1721";Tend="1600";Tstart="1476";shortTE="F";uid="daab0992-9c73-4b13-a3b2-721df005d807"
FIZS01010447.1	RepeatMasker	Unknown	16184	16408	1459	+	.	ID="RND-1_FAMILY-95";Tend="811";Tstart="589";shortTE="F";uid="d027abb5-33a2-404b-b5f4-95170d7ccbed"
FIZS01010447.1	RepeatMasker	Unknown	5654	5891	1744	+	.	ID="RND-1_FAMILY-81";Tend="1060";Tstart="823";shortTE="F";uid="e6bd1fd5-5ff1-4d52-949c-0f1c95d8cace"
FIZS01010447.1	RepeatMasker	Unknown	1	463	3899	-	.	ID="RND-1_FAMILY-83";Tend="1111";Tstart="647";shortTE="F";uid="0d3fb717-19f1-4857-98f5-4192e39909b1"
FIZS01010447.1	RepeatMasker	Unknown	20032	20631	4054	-	.	ID="RND-1_FAMILY-130";Tend="1419";Tstart="820";shortTE="F";uid="b2ab381e-522a-451d-b7d4-807cbc842c3c"
FIZS01010447.1	RepeatMasker	Unknown	10273	11084	5899	-	.	ID="RND-1_FAMILY-72";Tend="1739";Tstart="918";shortTE="F";uid="9915ab5c-99b5-4f06-81b9-34e549245903"
FIZS01010447.1	RepeatMasker	Unknown	12295	12714	3087	-	.	ID="RND-1_FAMILY-386";Tend="1228";Tstart="804";shortTE="F";uid="cef6f10d-9d66-4dae-b6fa-0970937fa73b"
FIZS01010448.1	RepeatMasker	DNA/MULE-MuDR	640	1700	1714	-	.	ID="rnd-5_family-8283";TEgroup="ctg_10448%7Crnd-5_family-8283%7C1";Tend="1407";Tstart="912";shortTE="F";uid="8c412517-8e55-488c-99d2-be49599583eb"
FIZS01010449.1	RepeatMasker	Unknown	1	895	7807	+	.	ID="RND-1_FAMILY-90";Tend="888";Tstart="1";shortTE="F";uid="7382933d-4090-43bb-803f-2cd8664f5406"
FIZS01010449.1	RepeatMasker	Unknown	19607	19943	2896	+	.	ID="RND-1_FAMILY-120";Tend="1228";Tstart="892";shortTE="F";uid="3b9ec875-c70a-4fc2-8b1d-ef0584daa626"
FIZS01010449.1	RepeatMasker	Unknown	7513	8210	3075	+	.	ID="RND-5_FAMILY-893";Tend="1426";Tstart="647";shortTE="F";uid="ead00b5d-e093-46be-8aeb-76786da9ba59"
FIZS01010449.1	RepeatMasker	Unknown	9554	9753	861	+	.	ID="RND-1_FAMILY-48";Tend="930";Tstart="744";shortTE="F";uid="841b85d2-e89b-4217-8abb-2c70550a8139"
FIZS01010449.1	RepeatMasker	Unknown	13582	13694	562	+	.	ID="RND-2_FAMILY-40";Tend="1282";Tstart="1161";shortTE="F";uid="0b049946-01c5-4cfb-b6fb-fa02fd5a924e"
FIZS01010449.1	RepeatMasker	Unknown	4852	5202	2467	+	.	ID="RND-1_FAMILY-86";Tend="1071";Tstart="722";shortTE="F";uid="a39de822-d2bd-4f86-a43c-f0f8976060a4"
FIZS01001045.1	RepeatMasker	Unknown	24450	24670	1827	+	.	ID="RND-1_FAMILY-127";Tend="1113";Tstart="896";shortTE="F";uid="4a9e790d-8b1a-40e6-b7fa-a1ebe03bc446"
FIZS01001045.1	RepeatMasker	Unknown	13074	13587	3061	+	.	ID="RND-1_FAMILY-334";Tend="1312";Tstart="765";shortTE="F";uid="a1f68dd0-836b-42f9-949c-f0d9495219ea"
FIZS01001045.1	RepeatMasker	DNA/CMC-EnSpm	16341	16568	808	+	.	ID="RND-1_FAMILY-2";Tend="1770";Tstart="1491";shortTE="F";uid="06d9d8fb-55ef-489f-b38a-a886fbc8015c"
FIZS01001045.1	RepeatMasker	Unknown	1	211	1889	+	.	ID="RND-5_FAMILY-11946";Tend="1020";Tstart="810";shortTE="F";uid="a78e915a-713d-4309-b89e-a5dc276c62a5"
FIZS01001045.1	RepeatMasker	Unknown	15742	16284	3404	+	.	ID="RND-1_FAMILY-218";Tend="545";Tstart="2";shortTE="F";uid="f570f8b8-fff9-44c1-889b-e49677bd5199"
FIZS01001045.1	RepeatMasker	DNA/CMC-EnSpm	2610	3558	5036	+	.	ID="RND-1_FAMILY-2";Tend="1812";Tstart="929";shortTE="F";uid="b15e8b8a-3cd3-4e57-a6db-0c653a15ee71"
FIZS01001045.1	RepeatMasker	Unknown	60735	61092	1773	+	.	ID="RND-1_FAMILY-45";Tend="1275";Tstart="905";shortTE="F";uid="5a6c8eb8-9cba-435d-91f6-dbdd39b4f74b"
FIZS01001045.1	RepeatMasker	DNA/TcMar-Tc1	42947	43267	903	+	.	ID="RND-1_FAMILY-116";Tend="1254";Tstart="941";shortTE="F";uid="3b9ea4bd-f10f-4243-97a2-234e7a724eac"
FIZS01001045.1	RepeatMasker	Unknown	16283	16550	1486	-	.	ID="RND-1_FAMILY-3";Tend="1714";Tstart="1498";shortTE="F";uid="0e1c7fbc-9955-4620-a5f1-ea96376c3ad1"
FIZS01001045.1	RepeatMasker	Unknown	14852	14955	589	-	.	ID="RND-1_FAMILY-218";Tend="145";Tstart="41";shortTE="F";uid="1021f99b-e291-476d-b212-332ff616cc30"
FIZS01001045.1	RepeatMasker	Unknown	65707	66216	3596	-	.	ID="RND-1_FAMILY-25";Tend="1754";Tstart="1215";shortTE="F";uid="1e27daa5-e818-4d97-94ea-120f322dac4b"
FIZS01001045.1	RepeatMasker	LTR/Copia	8449	8944	622	-	.	ID="RND-3_FAMILY-64";TEgroup="ctg_1045%7CRND-3_FAMILY-64%7C1";Tend="1853";Tstart="1479";shortTE="F";uid="19714aaa-6ca8-4242-911d-62adaaebda57"
FIZS01010450.1	RepeatMasker	Unknown	8382	8837	1139	+	.	ID="RND-1_FAMILY-174";TEgroup="ctg_10450%7CRND-1_FAMILY-174%7C1";Tend="1438";Tstart="720";shortTE="F";uid="ec37d2de-89e9-496e-972e-434f1ba0626a"
FIZS01010450.1	RepeatMasker	Unknown	38039	38205	844	+	.	ID="RND-1_FAMILY-105";Tend="1321";Tstart="1122";shortTE="F";uid="2e327e9c-6347-4321-b5a3-e8c093179b0a"
FIZS01010450.1	RepeatMasker	Unknown	32601	34038	8723	+	.	ID="RND-1_FAMILY-17";Tend="2382";Tstart="941";shortTE="F";uid="a866b57a-7674-4e7e-a821-923369a36a12"
FIZS01010450.1	RepeatMasker	Unknown	8835	8989	966	+	.	ID="RND-1_FAMILY-75";Tend="1089";Tstart="910";shortTE="F";uid="a94ebdac-63f4-4f33-bf8a-1873e770f282"
FIZS01010450.1	RepeatMasker	Unknown	36307	36571	1926	+	.	ID="RND-1_FAMILY-208";Tend="1074";Tstart="797";shortTE="F";uid="7f7b7d55-9214-419b-871d-9938fec56cfe"
FIZS01010450.1	RepeatMasker	Unknown	257	1058	4862	+	.	ID="RND-1_FAMILY-5";Tend="1820";Tstart="890";shortTE="F";uid="defd9b94-7a3d-4f88-811f-2aa84c402705"
FIZS01010450.1	RepeatMasker	Unknown	46991	47535	1905	+	.	ID="RND-1_FAMILY-198";Tend="2061";Tstart="1576";shortTE="F";uid="f1cf6cd6-d226-4f35-a6dd-451e8e44f79c"
FIZS01010450.1	RepeatMasker	Unknown	28991	29698	5486	+	.	ID="RND-6_FAMILY-247";Tend="1558";Tstart="823";shortTE="F";uid="20983eac-0f39-4191-9d52-169fee6e0b33"
FIZS01010450.1	RepeatMasker	Unknown	36127	36257	799	+	.	ID="RND-1_FAMILY-105";Tend="952";Tstart="817";shortTE="F";uid="0acde243-a1f3-4491-9be1-610d836e02ff"
FIZS01010450.1	RepeatMasker	Unknown	913	1106	733	-	.	ID="RND-1_FAMILY-3";Tend="974";Tstart="800";shortTE="F";uid="e84ea4f5-9166-47ac-8b42-650bd3e7e86d"
FIZS01010450.1	RepeatMasker	Unknown	29420	30223	6213	-	.	ID="RND-2_FAMILY-60";Tend="1659";Tstart="855";shortTE="F";uid="0f32060d-9476-464d-a406-4e718a4c1001"
FIZS01010450.1	RepeatMasker	Unknown	25972	27552	11739	-	.	ID="RND-1_FAMILY-9";Tend="2005";Tstart="432";shortTE="F";uid="bc9d8d63-1f33-448e-aab2-7013c74f86c1"
FIZS01010450.1	RepeatMasker	DNA/hAT-Tip100	36290	36402	682	-	.	ID="RND-5_FAMILY-208";Tend="1196";Tstart="1083";shortTE="F";uid="d7e3c161-fde4-48ac-9a04-948552888400"
FIZS01010451.1	RepeatMasker	Unknown	1	313	2610	-	.	ID="RND-5_FAMILY-338";Tend="1243";Tstart="925";shortTE="F";uid="8ea044bb-9676-4052-9879-72f8bf2a7923"
FIZS01010451.1	RepeatMasker	Unknown	28975	29974	3642	-	.	ID="RND-4_FAMILY-510";Tend="1104";Tstart="5";shortTE="F";uid="e50eedcf-c9b4-4821-b778-38162286c1d4"
FIZS01010453.1	RepeatMasker	Unknown	10787	10921	551	+	.	ID="RND-5_FAMILY-639";Tend="559";Tstart="412";shortTE="F";uid="69d78c55-9a31-491d-98a0-a5b52e9c989d"
FIZS01010453.1	RepeatMasker	DNA/Academ-1	1967	2328	534	+	.	ID="RND-1_FAMILY-57";Tend="370";Tstart="9";shortTE="F";uid="eac10b03-d2f8-4e0a-a3db-9dc3dd02c0ba"
FIZS01010453.1	RepeatMasker	Unknown	10643	11690	4811	-	.	ID="RND-1_FAMILY-9";TEgroup="ctg_10453%7CRND-1_FAMILY-9%7C1";Tend="2305";Tstart="476";shortTE="F";uid="eeae92c8-1fa0-429a-9ee9-604082fa2e17"
FIZS01010453.1	RepeatMasker	DNA/Academ-1	2055	2930	1511	-	.	ID="rnd-5_family-493";Tend="1190";Tstart="505";shortTE="F";uid="65cc138c-21bb-4d17-8956-6cea874b6a3a"
FIZS01010454.1	RepeatMasker	Unknown	1	988	5240	-	.	ID="RND-1_FAMILY-27";Tend="1116";Tstart="21";shortTE="F";uid="0511d42f-3a12-4543-8963-f510ec547991"
FIZS01010457.1	RepeatMasker	Unknown	1010	1306	2300	+	.	ID="RND-1_FAMILY-90";Tend="288";Tstart="1";shortTE="F";uid="715344fa-d678-437f-9a13-7a7fdb08532e"
FIZS01010458.1	RepeatMasker	Unknown	1	369	3390	-	.	ID="RND-1_FAMILY-192";Tend="477";Tstart="109";shortTE="F";uid="fad9a8bc-81e7-47ec-a4bb-a18eb28636ba"
FIZS01010462.1	RepeatMasker	Unknown	16	303	1814	-	.	ID="RND-1_FAMILY-262";Tend="871";Tstart="572";shortTE="F";uid="605d3373-64ae-4b81-94d9-775742cedda6"
FIZS01010463.1	RepeatMasker	DNA/Sola-2	499	788	401	-	.	ID="RND-1_FAMILY-292";TEgroup="ctg_10463%7CRND-1_FAMILY-292%7C1";Tend="1205";Tstart="1042";shortTE="F";uid="c5cbfd73-ce6f-46f6-a849-0ae3da1e39cf"
FIZS01010463.1	RepeatMasker	LTR/Gypsy	8120	8901	3654	-	.	ID="RND-1_FAMILY-0";Tend="1618";Tstart="875";shortTE="F";uid="a7165768-66c4-4e0f-b627-675803e0be6a"
FIZS01010464.1	RepeatMasker	Unknown	1	221	1080	+	.	ID="RND-1_FAMILY-350";Tend="204";Tstart="1";shortTE="F";uid="fb1b681c-9b0e-48eb-b8a2-b50e9ad2f79c"
FIZS01010464.1	RepeatMasker	DNA/hAT-Tip100	7533	7659	1144	-	.	ID="RND-1_FAMILY-240";Tend="1611";Tstart="1485";shortTE="F";uid="07243379-dd87-49fb-9434-69a4ab317c39"
FIZS01010464.1	RepeatMasker	Unknown	4619	4952	2048	-	.	ID="RND-5_FAMILY-804";Tend="1273";Tstart="936";shortTE="F";uid="47a2c9ec-f2d9-48b3-99ea-c22f4b254661"
FIZS01010464.1	RepeatMasker	DNA/MULE-MuDR	6822	7528	1596	-	.	ID="rnd-5_family-8283";Tend="1577";Tstart="908";shortTE="F";uid="8079122a-7fb0-451a-bd82-09ab7b861f1d"
FIZS01010466.1	RepeatMasker	LTR/Copia	1017	2172	537	-	.	ID="COPIA-22_NVI-I";TEgroup="ctg_10466%7CCOPIA-22_NVI-I%7C1";Tend="3118";Tstart="1792";shortTE="F";uid="a6c83725-45fa-4cab-95cd-01977bcafdd6"
FIZS01010467.1	RepeatMasker	Unknown	8455	8801	915	+	.	ID="RND-1_FAMILY-5";Tend="1611";Tstart="1296";shortTE="F";uid="dec7aa21-c76f-41e7-9171-9cddcdb42ba4"
FIZS01010467.1	RepeatMasker	Unknown	1	146	1253	+	.	ID="RND-1_FAMILY-19";Tend="2148";Tstart="2002";shortTE="F";uid="0f210804-ccee-41a9-bd29-da7837f19da2"
FIZS01010467.1	RepeatMasker	LTR/Copia	3135	4155	2214	+	.	ID="RND-3_FAMILY-64";TEgroup="ctg_10467%7CRND-3_FAMILY-64%7C1";Tend="1858";Tstart="946";shortTE="F";uid="4330ca48-c96d-49c8-ad9e-ce1737feeef9"
FIZS01010467.1	RepeatMasker	LINE/Dong-R4	10802	12447	3144	+	.	ID="RND-6_FAMILY-152";Tend="1484";Tstart="34";shortTE="F";uid="76f27450-c46f-4351-8d29-ff7147d7e429"
FIZS01010467.1	RepeatMasker	Unknown	16011	16497	2854	-	.	ID="RND-1_FAMILY-52";Tend="1450";Tstart="946";shortTE="F";uid="c86cc0d7-98f7-4aea-a970-b6ac7a4f5c39"
FIZS01010467.1	RepeatMasker	Unknown	4279	4778	3143	-	.	ID="RND-1_FAMILY-8";Tend="1391";Tstart="931";shortTE="F";uid="a5f9c4e1-ec71-48c4-8d96-f82544e5bc6c"
FIZS01010467.1	RepeatMasker	Unknown	8809	8961	681	-	.	ID="RND-1_FAMILY-13";Tend="1642";Tstart="1496";shortTE="F";uid="129003d5-e79e-4549-8341-e519b1c7eb40"
FIZS01001047.1	RepeatMasker	Unknown	1	527	3677	-	.	ID="RND-1_FAMILY-17";Tend="916";Tstart="397";shortTE="F";uid="c9d2de10-c1b8-46c2-9be6-b0a8b6205e00"
FIZS01010470.1	RepeatMasker	DNA	7820	8556	965	+	.	ID="rnd-1_family-4";Tend="1657";Tstart="1061";shortTE="F";uid="20ae2517-c948-4d34-818e-c2f1beafcd8e"
FIZS01010470.1	RepeatMasker	DNA/hAT-Ac	15489	16655	1469	-	.	ID="rnd-5_family-220";Tend="698";Tstart="2";shortTE="F";uid="e03ca050-a4fe-4a46-8f37-50a90be883e8"
FIZS01010470.1	RepeatMasker	DNA/hAT-Ac	18460	18987	1131	-	.	ID="rnd-5_family-220";Tend="629";Tstart="49";shortTE="F";uid="e2827554-c093-4052-8b9f-a97a6d7a21db"
FIZS01010470.1	RepeatMasker	DNA	8083	8558	493	-	.	ID="RND-1_FAMILY-4";Tend="1617";Tstart="1143";shortTE="F";uid="325fa09c-fb23-433f-8383-435049b0c268"
FIZS01010473.1	RepeatMasker	Unknown	1	372	1661	-	.	ID="RND-1_FAMILY-13";Tend="1291";Tstart="711";shortTE="F";uid="db169822-fc89-4c55-bafa-6f2d40430d03"
FIZS01010474.1	RepeatMasker	Unknown	12303	12682	3435	+	.	ID="RND-1_FAMILY-90";Tend="380";Tstart="1";shortTE="F";uid="6f0fcad9-e582-4c4a-abde-138123afeab0"
FIZS01010474.1	RepeatMasker	Unknown	12885	13038	1014	+	.	ID="RND-1_FAMILY-90";Tend="507";Tstart="357";shortTE="F";uid="2b3f2ceb-fc9f-4e30-b048-fa48f6cf6c9d"
FIZS01010474.1	RepeatMasker	LTR/Gypsy	4301	4475	573	-	.	ID="GYPSY61-I_AG";Tend="4374";Tstart="4203";shortTE="F";uid="80204963-65d4-444d-9058-3b32cb2e8a01"
FIZS01010474.1	RepeatMasker	Unknown	9503	9920	2865	-	.	ID="RND-4_FAMILY-381";Tend="1168";Tstart="758";shortTE="F";uid="e325f01a-23c3-41bd-911e-1c40e25a7760"
FIZS01010474.1	RepeatMasker	LINE/I-Jockey	6952	7096	446	-	.	ID="JOCKEY-3_DGRI";Tend="3451";Tstart="3304";shortTE="F";uid="9c6b85c9-edb3-4155-bebb-ff56ee814b1b"
FIZS01010475.1	RepeatMasker	Unknown	437	1410	787	+	.	ID="RND-1_FAMILY-5";Tend="1754";Tstart="940";shortTE="F";uid="ac2808bd-e142-4e9d-9d88-42ba59b3da4e"
FIZS01010475.1	RepeatMasker	Unknown	121	392	1605	-	.	ID="RND-1_FAMILY-237";Tend="1047";Tstart="744";shortTE="F";uid="45782556-97f9-4cc1-a40d-4927ac6f88b2"
FIZS01010476.1	RepeatMasker	DNA	2399	2759	1097	+	.	ID="RND-1_FAMILY-4";Tend="1475";Tstart="1113";shortTE="F";uid="5183c956-8a6c-449a-9ec7-467f6c5f2c40"
FIZS01010476.1	RepeatMasker	Unknown	54021	54867	2393	+	.	ID="RND-2_FAMILY-137";TEgroup="ctg_10476%7CRND-2_FAMILY-137%7C1";Tend="1267";Tstart="832";shortTE="F";uid="ca5f2d1a-31b0-4108-88c7-13408fe979da"
FIZS01010476.1	RepeatMasker	Unknown	78745	79055	1254	+	.	ID="RND-1_FAMILY-85";Tend="1253";Tstart="944";shortTE="F";uid="6d535159-e69b-47b5-af2d-08c6d65011e8"
FIZS01010476.1	RepeatMasker	DNA	108968	109186	529	+	.	ID="RND-1_FAMILY-4";Tend="1403";Tstart="1184";shortTE="F";uid="1e0b9587-8750-4d08-8a56-5951fd30bfa2"
FIZS01010476.1	RepeatMasker	LINE/Dong-R4	44904	46103	3324	+	.	ID="RND-6_FAMILY-152";TEgroup="ctg_10476%7CRND-6_FAMILY-152%7C2";Tend="1418";Tstart="30";shortTE="F";uid="a24f2980-f04d-470c-8b60-e5d98674dceb"
FIZS01010476.1	RepeatMasker	Unknown	79428	79726	1284	+	.	ID="RND-1_FAMILY-28";Tend="1552";Tstart="1258";shortTE="F";uid="c5a975ed-f45a-4234-b254-f04575772dfd"
FIZS01010476.1	RepeatMasker	LINE/Dong-R4	22529	23762	3223	+	.	ID="RND-6_FAMILY-152";TEgroup="ctg_10476%7CRND-6_FAMILY-152%7C1";Tend="1590";Tstart="266";shortTE="F";uid="002dfe43-71a6-4d30-af69-c944b98791b5"
FIZS01010476.1	RepeatMasker	Unknown	112545	113155	3165	+	.	ID="RND-1_FAMILY-8";TEgroup="ctg_10476%7CRND-1_FAMILY-8%7C1";Tend="1583";Tstart="700";shortTE="F";uid="504651b8-044f-41d2-b3df-b836fdf92ef5"
FIZS01010476.1	RepeatMasker	Unknown	61682	62036	1476	+	.	ID="RND-6_FAMILY-247";Tend="1243";Tstart="887";shortTE="F";uid="18b268d5-6370-47d9-a4d6-017fe6e5bd57"
FIZS01010476.1	RepeatMasker	Unknown	29715	30034	1323	-	.	ID="RND-2_FAMILY-40";Tend="1188";Tstart="866";shortTE="F";uid="2ea730cf-9d60-4636-994a-08b2dae221e6"
FIZS01010476.1	RepeatMasker	Unknown	113424	113674	1647	-	.	ID="RND-5_FAMILY-5105";Tend="1250";Tstart="1000";shortTE="F";uid="43c38f6c-a700-408a-b04d-d4fde05903e1"
FIZS01010476.1	RepeatMasker	LINE/Dong-R4	45595	46385	1172	-	.	ID="RND-6_FAMILY-152";Tend="747";Tstart="14";shortTE="F";uid="3eb84d11-8321-4b73-99f7-ec2b0fd15c36"
FIZS01010476.1	RepeatMasker	Unknown	6	531	1810	-	.	ID="RND-5_FAMILY-639";Tend="923";Tstart="422";shortTE="F";uid="1904cb2c-6ea6-4c36-b2bf-81ae6443f75e"
FIZS01010476.1	RepeatMasker	Unknown	42058	42468	468	-	.	ID="RND-2_FAMILY-40";Tend="1284";Tstart="918";shortTE="F";uid="e2e0ac27-629f-4452-8c00-6eb79268034d"
FIZS01010476.1	RepeatMasker	Unknown	125389	125779	1376	-	.	ID="RND-2_FAMILY-137";Tend="1267";Tstart="832";shortTE="F";uid="99e5c779-dc42-45bf-b391-a3748447f22c"
FIZS01010476.1	RepeatMasker	DNA/Academ-1	15905	16152	580	-	.	ID="RND-1_FAMILY-91";Tend="1557";Tstart="1315";shortTE="F";uid="1fc6165f-4770-4bf2-9b76-58712b9377c0"
FIZS01010476.1	RepeatMasker	Satellite	44359	44903	1060	-	.	ID="RND-6_FAMILY-604";Tend="1763";Tstart="1232";shortTE="F";uid="c4ff1897-95e4-4b74-86fd-3cd025cb7522"
FIZS01010476.1	RepeatMasker	Unknown	16187	16812	2742	-	.	ID="RND-1_FAMILY-29";Tend="1512";Tstart="893";shortTE="F";uid="c482de87-0ac8-497e-b3cb-83a72c85b05f"
FIZS01010476.1	RepeatMasker	Unknown	105695	106021	788	-	.	ID="RND-2_FAMILY-137";Tend="1246";Tstart="883";shortTE="F";uid="26918a1f-68bf-4184-91f7-47a99fb6edb2"
FIZS01010476.1	RepeatMasker	Unknown	82404	82784	1566	-	.	ID="RND-2_FAMILY-137";Tend="1269";Tstart="887";shortTE="F";uid="4c3594bc-fae5-4eb5-8211-4460535942e9"
FIZS01010476.1	RepeatMasker	Unknown	65949	66293	1188	-	.	ID="RND-2_FAMILY-137";Tend="1304";Tstart="889";shortTE="F";uid="3b210843-13cb-425b-8e34-d7bf6f8230ee"
FIZS01010478.1	RepeatMasker	DNA/CMC-EnSpm	1	513	3100	+	.	ID="RND-1_FAMILY-2";Tend="1823";Tstart="1308";shortTE="F";uid="f121a0c6-b117-4879-b70d-ce3072d8df64"
FIZS01010479.1	RepeatMasker	DNA	317	1113	545	+	.	ID="RND-1_FAMILY-4";TEgroup="ctg_10479%7CRND-1_FAMILY-4%7C1";Tend="1738";Tstart="1010";shortTE="F";uid="e6b321fe-ffb8-4b8d-a008-92f2495e6f16"
FIZS01010479.1	RepeatMasker	RC/Helitron	234	771	2357	-	.	ID="RND-1_FAMILY-1";Tend="1451";Tstart="910";shortTE="F";uid="8e656bf9-9f3d-4f18-801a-f0c93dd1f75b"
FIZS01010480.1	RepeatMasker	Unknown	12619	12734	556	+	.	ID="RND-1_FAMILY-106";Tend="1116";Tstart="1004";shortTE="F";uid="9320c59a-0cbb-455a-9f65-b76328cb2a6f"
FIZS01010480.1	RepeatMasker	Unknown	14109	14312	810	+	.	ID="RND-4_FAMILY-203";Tend="1302";Tstart="1112";shortTE="F";uid="e633da48-22da-4f03-807f-d35887300691"
FIZS01010480.1	RepeatMasker	Unknown	215	389	587	+	.	ID="RND-4_FAMILY-20";Tend="1145";Tstart="943";shortTE="F";uid="b386f62c-6aa6-4f69-9427-60f091798ae1"
FIZS01010480.1	RepeatMasker	Unknown	15431	15571	458	+	.	ID="RND-4_FAMILY-20";Tend="1279";Tstart="1148";shortTE="F";uid="0af56aa1-c7fc-49dc-a70e-ad84473f9cfb"
FIZS01010480.1	RepeatMasker	Unknown	535	997	1721	+	.	ID="RND-4_FAMILY-203";Tend="1314";Tstart="894";shortTE="F";uid="db06f3d9-29ca-4d5a-9a37-c9632ea0bd43"
FIZS01010480.1	RepeatMasker	Unknown	5551	5671	422	-	.	ID="RND-5_FAMILY-1721";Tend="1110";Tstart="974";shortTE="F";uid="34fc3a8f-ed55-461b-862a-4991e3d40302"
FIZS01010480.1	RepeatMasker	Unknown	3176	3343	609	-	.	ID="RND-1_FAMILY-123";Tend="1330";Tstart="1126";shortTE="F";uid="2373c785-5884-4574-a7fc-3207d0893d7c"
FIZS01010480.1	RepeatMasker	Unknown	2239	2820	1440	-	.	ID="RND-4_FAMILY-20";Tend="1588";Tstart="1049";shortTE="F";uid="48cc7dcd-838b-4363-8854-72cb81606c7a"
FIZS01010480.1	RepeatMasker	Unknown	1	172	1225	-	.	ID="RND-1_FAMILY-86";Tend="855";Tstart="714";shortTE="F";uid="78aad84d-1b98-4f04-bf23-02092ac950f7"
FIZS01010481.1	RepeatMasker	Unknown	1	658	989	+	.	ID="RND-1_FAMILY-105";Tend="1154";Tstart="924";shortTE="F";uid="d7273b20-3924-45ff-a873-200e0eddd639"
FIZS01010484.1	RepeatMasker	Unknown	7407	8043	3175	+	.	ID="RND-5_FAMILY-639";Tend="1383";Tstart="684";shortTE="F";uid="5e36a572-2fa7-4a42-97da-92c8c02106c6"
FIZS01010484.1	RepeatMasker	Unknown	31759	31996	1027	+	.	ID="RND-1_FAMILY-13";Tend="1630";Tstart="1425";shortTE="F";uid="850bf4db-5959-4b36-b5cc-8848c3de7345"
FIZS01010484.1	RepeatMasker	Unknown	89174	89509	1480	+	.	ID="RND-5_FAMILY-945";Tend="1333";Tstart="986";shortTE="F";uid="7bd91c9a-bce0-485b-8f43-fcb09241c545"
FIZS01010484.1	RepeatMasker	Unknown	105547	105780	520	+	.	ID="RND-4_FAMILY-1034";Tend="1368";Tstart="1097";shortTE="F";uid="b99e127c-eabb-4245-a85b-f05dba3cf5b3"
FIZS01010484.1	RepeatMasker	Unknown	56736	57119	3179	+	.	ID="RND-1_FAMILY-180";Tend="1223";Tstart="831";shortTE="F";uid="06397634-5dfc-476c-8240-5e13a0703c5e"
FIZS01010484.1	RepeatMasker	LINE/I	117126	117311	1285	+	.	ID="RND-1_FAMILY-134";Tend="654";Tstart="474";shortTE="F";uid="7c073a4d-e12a-44b1-b2d0-c3ac504bfa74"
FIZS01010484.1	RepeatMasker	RC/Helitron	11039	11556	2702	+	.	ID="RND-1_FAMILY-1";Tend="1639";Tstart="1084";shortTE="F";uid="17149033-d9c8-4c5a-917c-3c88e2fc2b50"
FIZS01010484.1	RepeatMasker	Unknown	21259	21829	2833	+	.	ID="RND-1_FAMILY-176";Tend="1279";Tstart="687";shortTE="F";uid="01602bf2-2b57-4d47-9583-277d88f6d3c4"
FIZS01010484.1	RepeatMasker	Unknown	85255	85357	456	+	.	ID="RND-5_FAMILY-6163";Tend="984";Tstart="877";shortTE="F";uid="d03bd82e-eabe-4370-aa78-107457bc33ce"
FIZS01010484.1	RepeatMasker	Unknown	82801	82982	1172	+	.	ID="RND-1_FAMILY-105";Tend="1315";Tstart="1131";shortTE="F";uid="01724e33-91db-4425-be1d-e2f73c5ef3d2"
FIZS01010484.1	RepeatMasker	Unknown	85431	87070	5938	-	.	ID="RND-6_FAMILY-1293";Tend="2166";Tstart="535";shortTE="F";uid="3c0492f9-6928-4b4a-b98a-206a868e3fa1"
FIZS01010484.1	RepeatMasker	Unknown	31448	31757	1939	-	.	ID="RND-6_FAMILY-29";Tend="1291";Tstart="995";shortTE="F";uid="a1ed84cd-9bf8-4354-bbe4-241b4291d05f"
FIZS01010484.1	RepeatMasker	DNA/Academ-1	105965	106247	1228	-	.	ID="RND-1_FAMILY-60";Tend="1724";Tstart="1455";shortTE="F";uid="0319a60c-5bf9-4aa6-b131-543129d09ee4"
FIZS01010484.1	RepeatMasker	DNA/TcMar-Tc1	1	383	3210	-	.	ID="RND-1_FAMILY-34";Tend="1289";Tstart="907";shortTE="F";uid="a20ed591-f112-4118-a084-c07c7fd4197c"
FIZS01010484.1	RepeatMasker	LINE/I	48850	49055	1453	-	.	ID="RND-1_FAMILY-379";Tend="340";Tstart="138";shortTE="F";uid="310bfb6e-5ad9-442e-b1ee-3ef86269be57"
FIZS01010484.1	RepeatMasker	DNA	10956	11277	1934	-	.	ID="RND-1_FAMILY-4";Tend="1743";Tstart="1409";shortTE="F";uid="41b66ca4-2ab3-40c3-b78c-89515be851ec"
FIZS01010484.1	RepeatMasker	Unknown	50786	51041	1379	-	.	ID="RND-1_FAMILY-9";Tend="1962";Tstart="1675";shortTE="F";uid="477d2a3b-e276-46f0-be04-56cf43cabd7a"
FIZS01010484.1	RepeatMasker	Unknown	124041	124242	891	-	.	ID="RND-1_FAMILY-75";Tend="1105";Tstart="885";shortTE="F";uid="27a06041-f094-450d-b893-c411b1c3a34a"
FIZS01010484.1	RepeatMasker	Unknown	23530	23892	2239	-	.	ID="RND-2_FAMILY-22";Tend="1276";Tstart="913";shortTE="F";uid="b4a803dd-580a-4016-ba81-dc4f197f64ee"
FIZS01010484.1	RepeatMasker	Unknown	27767	28330	3639	-	.	ID="RND-1_FAMILY-112";Tend="1651";Tstart="1069";shortTE="F";uid="479cb76a-2f75-45bb-b2e0-ebe30f1b1cf7"
FIZS01010484.1	RepeatMasker	Unknown	32644	32828	1006	-	.	ID="RND-1_FAMILY-242";Tend="1184";Tstart="1000";shortTE="F";uid="1d99fbd3-ef22-4b42-b258-da3746f894d0"
FIZS01010484.1	RepeatMasker	RC/Helitron	16059	16693	3271	-	.	ID="RND-1_FAMILY-1";Tend="1576";Tstart="820";shortTE="F";uid="93b8b733-74cd-4ca4-8f9b-f5e5ed54dcca"
FIZS01010484.1	RepeatMasker	Unknown	35116	35554	2031	-	.	ID="RND-1_FAMILY-67";Tend="978";Tstart="543";shortTE="F";uid="2a90bd99-abb1-489a-b242-5e64818940df"
FIZS01010485.1	RepeatMasker	Unknown	34	216	1458	+	.	ID="RND-5_FAMILY-6247";Tend="1154";Tstart="973";shortTE="F";uid="108f44bf-e70f-42c5-8d72-b02b1d6c8610"
FIZS01010485.1	RepeatMasker	LINE/I	216	603	3304	-	.	ID="RND-1_FAMILY-245";Tend="926";Tstart="543";shortTE="F";uid="9d75fbf6-e137-457d-a562-5987c86502b6"
FIZS01010487.1	RepeatMasker	DNA/TcMar-Tc1	1	365	3219	-	.	ID="RND-1_FAMILY-34";Tend="1763";Tstart="1399";shortTE="F";uid="3d06c787-1b9e-473e-80c1-fe02109b6196"
FIZS01010488.1	RepeatMasker	Unknown	30309	30570	2237	+	.	ID="RND-1_FAMILY-120";Tend="1152";Tstart="899";shortTE="F";uid="6b675c2c-e0a3-4bac-89f4-da700866f6dd"
FIZS01010488.1	RepeatMasker	DNA	14460	14847	1321	+	.	ID="rnd-5_family-1881";Tend="1415";Tstart="1099";shortTE="F";uid="d94d9473-a794-4738-97c7-7544674b1f43"
FIZS01010488.1	RepeatMasker	DNA/TcMar-Tc1	8548	8918	1204	+	.	ID="RND-1_FAMILY-116";Tend="1309";Tstart="940";shortTE="F";uid="83c6dab9-a7e9-41d7-b0bc-a12c10df5723"
FIZS01010488.1	RepeatMasker	Satellite	14427	14838	1208	-	.	ID="RND-1_FAMILY-316";Tend="414";Tstart="1";shortTE="F";uid="3157d32d-4207-4299-840c-3f83af9edf27"
FIZS01010488.1	RepeatMasker	Unknown	9134	9413	1120	-	.	ID="RND-1_FAMILY-105";Tend="1224";Tstart="934";shortTE="F";uid="fa496718-7f64-46f1-ba0e-03692a48bf83"
FIZS01001049.1	RepeatMasker	LTR/Gypsy	138	711	418	+	.	ID="GYPSY13-NVI_I";Tend="2709";Tstart="2138";shortTE="F";uid="251f8d20-7dd0-4a8d-9071-60d0975a548d"
FIZS01010491.1	RepeatMasker	Unknown	88	311	498	+	.	ID="RND-5_FAMILY-747";Tend="583";Tstart="354";shortTE="F";uid="245a180a-4a1c-467a-ad65-757960dfc34c"
FIZS01010491.1	RepeatMasker	Unknown	3903	4555	1113	+	.	ID="RND-1_FAMILY-5";Tend="1824";Tstart="1257";shortTE="F";uid="2e4e38ea-1304-40d5-b8d8-67278fdd8aef"
FIZS01010492.1	RepeatMasker	Unknown	1	484	3351	+	.	ID="RND-1_FAMILY-112";Tend="1655";Tstart="1104";shortTE="F";uid="959f0334-a71f-4fe2-a21f-30c1bda6bd35"
FIZS01010492.1	RepeatMasker	Unknown	8895	9313	1143	+	.	ID="RND-1_FAMILY-90";TEgroup="ctg_10492%7CRND-1_FAMILY-90%7C1";Tend="642";Tstart="1";shortTE="F";uid="0885853e-6de6-4502-af23-0d992f46e4f5"
FIZS01010492.1	RepeatMasker	DNA/Maverick	492	991	1542	+	.	ID="RND-1_FAMILY-392";TEgroup="ctg_10492%7CRND-1_FAMILY-392%7C1";Tend="1137";Tstart="513";shortTE="F";uid="d4015f77-5ef5-4a08-8bf1-75a3a0f620cc"
FIZS01010494.1	RepeatMasker	Unknown	2405	2998	5244	+	.	ID="RND-1_FAMILY-130";Tend="1409";Tstart="816";shortTE="F";uid="4d297c97-9457-4332-993c-d80b6eb0669d"
FIZS01010494.1	RepeatMasker	Unknown	1839	2149	2360	+	.	ID="RND-1_FAMILY-101";Tend="1196";Tstart="886";shortTE="F";uid="153c8af5-a1b5-4d4c-83d2-b4cc09d091c7"
FIZS01010494.1	RepeatMasker	Unknown	702	937	1377	-	.	ID="RND-1_FAMILY-81";Tend="1068";Tstart="825";shortTE="F";uid="5baa477f-8e82-4b75-94dc-c122bab246e4"
FIZS01010494.1	RepeatMasker	DNA/Ginger-2	239	600	2997	-	.	ID="RND-5_FAMILY-5287";Tend="1063";Tstart="719";shortTE="F";uid="cc19b9a1-31a1-48e5-9579-04490327f7ae"
FIZS01010494.1	RepeatMasker	Unknown	1416	1830	2235	-	.	ID="RND-2_FAMILY-22";Tend="1278";Tstart="882";shortTE="F";uid="f03139b6-1fb7-447b-a9e4-8d59a2941f84"
FIZS01010495.1	RepeatMasker	DNA/Academ-1	1	416	3625	+	.	ID="RND-1_FAMILY-91";Tend="1560";Tstart="1147";shortTE="F";uid="d3fc924a-e6f1-459c-850c-1a9eeca7762d"
FIZS01010495.1	RepeatMasker	Unknown	16874	17550	5308	+	.	ID="RND-1_FAMILY-297";Tend="1329";Tstart="656";shortTE="F";uid="7699c754-6683-4b52-8bd4-b58983ef32f2"
FIZS01010495.1	RepeatMasker	Unknown	27244	27634	1684	-	.	ID="RND-2_FAMILY-137";Tend="1253";Tstart="880";shortTE="F";uid="e592c072-374b-4e54-a82b-bd273bcd3b67"
FIZS01010495.1	RepeatMasker	LTR/Gypsy	18054	18240	1287	-	.	ID="RND-1_FAMILY-69";Tend="1151";Tstart="959";shortTE="F";uid="092e6f97-485a-4150-923b-5c0a4a04f7b5"
FIZS01010496.1	RepeatMasker	Unknown	128	849	5945	+	.	ID="RND-1_FAMILY-354";Tend="1268";Tstart="547";shortTE="F";uid="ac1bbcbd-c0cb-4ff9-9d29-f1ee3b6ef084"
FIZS01010497.1	RepeatMasker	Unknown	15123	15513	2637	+	.	ID="RND-1_FAMILY-282";Tend="1409";Tstart="1018";shortTE="F";uid="c63a9b00-786c-4dad-aa38-88fa963f482e"
FIZS01010497.1	RepeatMasker	Unknown	20223	20501	1590	+	.	ID="RND-1_FAMILY-281";Tend="1034";Tstart="756";shortTE="F";uid="06ea0a4a-6840-474c-929f-1e6d355cf0bb"
FIZS01010497.1	RepeatMasker	Unknown	31256	31397	1063	+	.	ID="RND-1_FAMILY-97";Tend="605";Tstart="462";shortTE="F";uid="a158cc82-121c-40df-8821-52dae7655373"
FIZS01010497.1	RepeatMasker	Unknown	16510	16640	1096	+	.	ID="RND-1_FAMILY-81";Tend="952";Tstart="822";shortTE="F";uid="a7be108c-76e3-459a-9906-136f5b43e9e2"
FIZS01010497.1	RepeatMasker	Unknown	20506	20614	667	+	.	ID="RND-1_FAMILY-98";Tend="1275";Tstart="1166";shortTE="F";uid="5866c2fa-ea62-40dd-84de-4de38d4e5f1a"
FIZS01010497.1	RepeatMasker	Unknown	30745	31121	2824	+	.	ID="RND-4_FAMILY-381";Tend="1168";Tstart="818";shortTE="F";uid="3a2ca494-a113-492c-b35e-2b91c289f60f"
FIZS01010497.1	RepeatMasker	Unknown	24494	24805	2437	+	.	ID="RND-4_FAMILY-381";Tend="1116";Tstart="821";shortTE="F";uid="c704ad15-8001-4336-ae27-449332a96170"
FIZS01010497.1	RepeatMasker	Unknown	4103	4422	1155	+	.	ID="RND-1_FAMILY-41";Tend="1124";Tstart="818";shortTE="F";uid="5891135b-dc36-4376-beae-657c3b06d2d9"
FIZS01010497.1	RepeatMasker	Unknown	11505	11642	582	+	.	ID="RND-5_FAMILY-763";Tend="1135";Tstart="994";shortTE="F";uid="44b5cab7-a791-4900-bb4d-c4f62824694f"
FIZS01010497.1	RepeatMasker	Unknown	3761	3909	582	+	.	ID="RND-4_FAMILY-381";Tend="1167";Tstart="1051";shortTE="F";uid="63014c47-081e-4363-9ff3-8e0f1960afea"
FIZS01010497.1	RepeatMasker	Unknown	18305	18686	3192	+	.	ID="RND-1_FAMILY-165";Tend="1295";Tstart="913";shortTE="F";uid="75b85869-d1fb-42b7-8acb-e173425e09dc"
FIZS01010497.1	RepeatMasker	Unknown	21243	21972	1998	+	.	ID="RND-1_FAMILY-19";Tend="1518";Tstart="848";shortTE="F";uid="92336311-efd5-4c3a-bc76-b4efe5ee74cc"
[truncated: 45,493 more rows]
