# Supplementary material for: Transposon accumulation at xenobiotic gene family loci in aphids
Source: Genome Res. 2023 Oct;33(10):1718–33. doi: 10.1101/gr.277820.123 (PMC10691553; doi:10.1101/gr.277820.123)
Supplement: Supplement 13 [file Supplemental_File_S2.tar.gz › Supplemental_File_S2/siphaFlava.filteredRepeats.gff]

NW_020271713.1	RepeatMasker	DNA/hAT	2537509	2537977	1980	+	.	ID="DNA8-17_AP";Tend="521";Tstart="41";shortTE="F";uid="1edf38cf-6b4c-4e13-995a-7b70384396ef"
NW_020271713.1	RepeatMasker	DNA/hAT-Tip100	1293303	1293958	2584	+	.	ID="RND-6_FAMILY-5409";Tend="1492";Tstart="834";shortTE="F";uid="0a226f54-d9e4-4849-ab58-38def3d2d753"
NW_020271713.1	RepeatMasker	DNA/hAT-hAT19	5013065	5013687	3728	+	.	ID="RND-4_FAMILY-2660";Tend="1615";Tstart="965";shortTE="F";uid="314a11a6-582a-441b-b14c-33b171ac2bc9"
NW_020271713.1	RepeatMasker	Unknown	7704240	7704431	526	+	.	ID="RND-6_FAMILY-285";Tend="1181";Tstart="981";shortTE="F";uid="fa15df45-6a49-419a-81b3-3ec2dc85710d"
NW_020271713.1	RepeatMasker	DNA/hAT-Tip100	5567346	5567466	551	+	.	ID="RND-1_FAMILY-404";Tend="1383";Tstart="1272";shortTE="F";uid="987eb581-b56d-4472-8586-483bc691ecfe"
NW_020271713.1	RepeatMasker	DNA/hAT-hAT19	439801	440366	2760	+	.	ID="RND-5_FAMILY-12";TEgroup="ctg_1%7CRND-5_FAMILY-12%7C1";Tend="1550";Tstart="877";shortTE="F";uid="e46b275a-c944-4aa3-8cf1-d966def16bc6"
NW_020271713.1	RepeatMasker	DNA/hAT-Charlie	6553427	6554361	4104	+	.	ID="RND-5_FAMILY-5235";Tend="1775";Tstart="817";shortTE="F";uid="68338860-b610-4a99-b502-6b57c6070ed7"
NW_020271713.1	RepeatMasker	DNA/hAT	4896216	4896799	778	+	.	ID="RND-6_FAMILY-924";TEgroup="ctg_1%7CRND-6_FAMILY-924%7C1";Tend="1844";Tstart="963";shortTE="T";uid="8dc44bba-7cc4-4bc4-840f-a7fc5ce730cc"
NW_020271713.1	RepeatMasker	Unknown	7430613	7430843	1053	+	.	ID="RND-4_FAMILY-371";Tend="1241";Tstart="956";shortTE="F";uid="2a66e530-94f1-46bf-b06b-545ecd912396"
NW_020271713.1	RepeatMasker	Unknown	288417	288757	1423	+	.	ID="RND-1_FAMILY-18";Tend="1360";Tstart="990";shortTE="F";uid="f24c9cb3-35af-4cdc-beed-491e7a6a3612"
NW_020271713.1	RepeatMasker	DNA/hAT-hAT19	2355199	2355557	2202	+	.	ID="DNA8-96_AP";Tend="361";Tstart="1";shortTE="F";uid="a68e2edb-81be-4038-bd3c-b05b52cd6a1c"
NW_020271713.1	RepeatMasker	DNA/hAT-Tip100	3478021	3478347	1794	+	.	ID="RND-4_FAMILY-93";Tend="1278";Tstart="950";shortTE="F";uid="fdf07cc1-3289-44d2-b0db-a11352b52aca"
NW_020271713.1	RepeatMasker	DNA/hAT-Charlie	3929299	3929625	1792	+	.	ID="RND-5_FAMILY-943";Tend="1272";Tstart="883";shortTE="F";uid="d482b6fd-3e73-463a-9748-7d6e3d51983d"
NW_020271713.1	RepeatMasker	DNA/hAT?	2517472	2518502	7799	+	.	ID="RND-5_FAMILY-2388";Tend="1643";Tstart="626";shortTE="F";uid="331b645f-cafa-44cc-a4f7-b685f50c700d"
NW_020271713.1	RepeatMasker	Unknown	4140526	4140835	1779	+	.	ID="RND-1_FAMILY-166";Tend="1283";Tstart="974";shortTE="F";uid="43f18e0c-2598-464c-ac14-1f7156678f7f"
NW_020271713.1	RepeatMasker	DNA/hAT-Tip100	2592082	2592470	2972	+	.	ID="RND-1_FAMILY-393";Tend="1319";Tstart="916";shortTE="F";uid="8341d14d-c759-4e69-8884-074a726dea12"
NW_020271713.1	RepeatMasker	RC/Helitron	3746051	3746198	640	+	.	ID="HELITRON-3_HNUM";Tend="191";Tstart="34";shortTE="F";uid="855f0cea-4ce2-4f2a-aad2-ffc9cb11fb12"
NW_020271713.1	RepeatMasker	Unknown	4890421	4890789	1861	+	.	ID="RND-6_FAMILY-10821";Tend="1820";Tstart="1385";shortTE="F";uid="5df5d6fe-fd4f-489c-88fe-ca0aae2cd0aa"
NW_020271713.1	RepeatMasker	DNA/hAT	7816411	7817375	6295	+	.	ID="RND-1_FAMILY-57";Tend="1892";Tstart="908";shortTE="F";uid="18aa288b-eb87-462d-8d86-d6c32d863135"
NW_020271713.1	RepeatMasker	Unknown	7582299	7582494	799	+	.	ID="RND-6_FAMILY-3280";Tend="1102";Tstart="901";shortTE="F";uid="f551332c-c2ae-4363-a727-7932ce3874e7"
NW_020271713.1	RepeatMasker	DNA/TcMar-Pogo	3536085	3536240	938	+	.	ID="rnd-1_family-257";Tend="1145";Tstart="986";shortTE="F";uid="175aa7ff-0686-4837-864b-751d127b14fb"
NW_020271713.1	RepeatMasker	DNA/TcMar-Tc1	2033785	2033912	407	+	.	ID="MARINER-62_HSAL";Tend="486";Tstart="359";shortTE="F";uid="44d4f0d6-0964-4fb3-a8d8-099aa339a536"
NW_020271713.1	RepeatMasker	DNA/hAT-Ac	5613873	5614447	3697	+	.	ID="RND-1_FAMILY-21";Tend="1531";Tstart="925";shortTE="F";uid="f1c4c9b8-4cb9-4bbb-8c9a-a61ff8d5d482"
NW_020271713.1	RepeatMasker	DNA/PIF-Harbinger	688094	688547	848	+	.	ID="RND-6_FAMILY-5102";Tend="1085";Tstart="680";shortTE="F";uid="5530ecd0-2738-41d6-ad1a-fa887a1ee969"
NW_020271713.1	RepeatMasker	DNA/hAT-Tip100	5562689	5563268	554	+	.	ID="RND-6_FAMILY-2156";Tend="2085";Tstart="1513";shortTE="F";uid="ce95d8f8-832f-4a1d-939b-e7ae453f97a4"
NW_020271713.1	RepeatMasker	DNA/hAT-hAT19	3998378	3998573	545	+	.	ID="DNA8-96_AP";Tend="662";Tstart="468";shortTE="F";uid="82789803-ba6e-4c5b-83bc-57885cc7b48f"
NW_020271713.1	RepeatMasker	Unknown	2499319	2499718	2033	+	.	ID="RND-6_FAMILY-658";Tend="1395";Tstart="979";shortTE="F";uid="e2a35b48-0b9b-41d7-9195-34b6d1864c50"
NW_020271713.1	RepeatMasker	DNA/MULE-MuDR	268386	268724	1168	+	.	ID="RND-6_FAMILY-4237";Tend="2458";Tstart="2092";shortTE="F";uid="d37d62de-08ff-470a-b99e-690db28bf3fb"
NW_020271713.1	RepeatMasker	DNA	4077677	4077860	1247	+	.	ID="RND-1_FAMILY-16";Tend="1121";Tstart="939";shortTE="F";uid="90c694aa-9837-4d92-9911-611afff6249f"
NW_020271713.1	RepeatMasker	LINE/RTE-BovB	499242	500235	4213	+	.	ID="RND-6_FAMILY-135";Tend="1769";Tstart="717";shortTE="F";uid="9f2d38ee-a8b5-4b76-bd26-4db6b4ac2ba8"
NW_020271713.1	RepeatMasker	DNA/TcMar-Pogo	7422209	7422920	5245	+	.	ID="RND-1_FAMILY-238";Tend="1703";Tstart="988";shortTE="F";uid="32d1119d-531f-4ebb-85d0-bbff50cd5f93"
NW_020271713.1	RepeatMasker	Unknown	253948	254463	3537	+	.	ID="RND-1_FAMILY-264";Tend="1526";Tstart="985";shortTE="F";uid="65d92da0-64fd-491e-9adc-39b3e376ff86"
NW_020271713.1	RepeatMasker	DNA/hAT-hAT19	6545783	6546349	1913	+	.	ID="RND-6_FAMILY-986";TEgroup="ctg_1%7CRND-6_FAMILY-986%7C1";Tend="1682";Tstart="951";shortTE="F";uid="1c3e1d76-189b-4694-93b5-634a93dba335"
NW_020271713.1	RepeatMasker	DNA/hAT-Charlie	1108279	1108445	639	+	.	ID="RND-5_FAMILY-5168";Tend="1124";Tstart="928";shortTE="F";uid="2afa67ef-956b-41b4-803d-d665240fff0c"
NW_020271713.1	RepeatMasker	DNA/hAT	1458150	1458426	1357	+	.	ID="RND-3_FAMILY-12";Tend="1194";Tstart="946";shortTE="F";uid="6dc4d295-0b6e-4ff1-875a-94e534c287fd"
NW_020271713.1	RepeatMasker	Unknown	3155786	3156264	1333	+	.	ID="RND-5_FAMILY-5135";Tend="1919";Tstart="1506";shortTE="F";uid="30411f64-2528-4d66-8b17-79eee00c9d84"
NW_020271713.1	RepeatMasker	Unknown	3162827	3163260	2853	+	.	ID="RND-1_FAMILY-39";Tend="1431";Tstart="987";shortTE="F";uid="4ffb0b4c-d8d0-4b84-885f-22e2634b5c28"
NW_020271713.1	RepeatMasker	LINE/RTE-BovB	730169	730512	2303	+	.	ID="RND-5_FAMILY-1795";Tend="2010";Tstart="1668";shortTE="F";uid="b25b8bbd-5475-4f71-a024-4f5b63050986"
NW_020271713.1	RepeatMasker	DNA/hAT-Charlie	5758686	5759093	1987	+	.	ID="RND-4_FAMILY-94";Tend="1314";Tstart="902";shortTE="F";uid="8fb83604-b8a6-4262-a268-22ce365dbef0"
NW_020271713.1	RepeatMasker	DNA/hAT-hAT19	6887698	6888435	3713	+	.	ID="HAT-N2_AP";Tend="732";Tstart="1";shortTE="F";uid="ccfa0494-df63-4794-b5ec-603f6e805e66"
NW_020271713.1	RepeatMasker	DNA/hAT-Ac	5639288	5639619	2105	+	.	ID="RND-5_FAMILY-4870";Tend="1873";Tstart="1555";shortTE="F";uid="5f1ebce6-9185-4b6f-a77c-4d24148c196e"
NW_020271713.1	RepeatMasker	DNA	1080991	1081798	1414	+	.	ID="RND-5_FAMILY-1222";TEgroup="ctg_1%7CRND-5_FAMILY-1222%7C1";Tend="2133";Tstart="839";shortTE="F";uid="1099fa70-d051-4ce3-a9a5-6fd1409b68fc"
NW_020271713.1	RepeatMasker	DNA/hAT-Charlie	2096041	2096434	1565	+	.	ID="RND-6_FAMILY-4276";Tend="1302";Tstart="917";shortTE="F";uid="b199b379-52dc-4df1-9011-554ada2e2bce"
NW_020271713.1	RepeatMasker	Unknown	4756495	4756639	965	+	.	ID="RND-1_FAMILY-40";Tend="1293";Tstart="1153";shortTE="F";uid="25a705a2-77cc-4996-ab07-f5a54cde78ab"
NW_020271713.1	RepeatMasker	DNA/hAT	3351161	3351832	4490	+	.	ID="RND-1_FAMILY-57";Tend="1572";Tstart="925";shortTE="F";uid="f01f1cb3-6dd9-408f-a8be-9553862f065e"
NW_020271713.1	RepeatMasker	LINE/RTE-BovB	1738077	1738702	680	+	.	ID="RND-5_FAMILY-797";Tend="1301";Tstart="678";shortTE="F";uid="a1574bf8-ce97-42b1-a3dd-fb63f2a0429c"
NW_020271713.1	RepeatMasker	DNA/hAT-hAT19	5386749	5387324	1860	+	.	ID="RND-6_FAMILY-1491";Tend="1310";Tstart="765";shortTE="F";uid="a78c9228-feb0-43de-901d-6f9e2a01cac7"
NW_020271713.1	RepeatMasker	DNA/hAT-Tip100	6385829	6385998	889	+	.	ID="RND-6_FAMILY-2678";Tend="1144";Tstart="977";shortTE="F";uid="cdca692d-d003-4d1a-8c9c-bf0c0d2044d7"
NW_020271713.1	RepeatMasker	DNA/TcMar-Pogo	4954794	4955088	1585	+	.	ID="RND-1_FAMILY-341";Tend="1233";Tstart="938";shortTE="F";uid="0f0ba1d8-c325-4547-89b8-3d2749292fc0"
NW_020271713.1	RepeatMasker	DNA/TcMar-Mariner	6643305	6643472	442	+	.	ID="RND-5_FAMILY-5458";Tend="752";Tstart="558";shortTE="F";uid="44b5ea8a-37a0-4580-bc0e-ecfdc9952cad"
NW_020271713.1	RepeatMasker	Unknown	3295158	3295411	957	+	.	ID="RND-6_FAMILY-1402";Tend="1326";Tstart="1064";shortTE="F";uid="d5558195-4e12-4495-8f3e-11262919d8e3"
NW_020271713.1	RepeatMasker	DNA/MULE-MuDR	6656299	6656861	1036	+	.	ID="RND-6_FAMILY-261";TEgroup="ctg_1%7CRND-6_FAMILY-261%7C1";Tend="1504";Tstart="869";shortTE="F";uid="6417cc32-588f-46a9-8505-066b516bc848"
NW_020271713.1	RepeatMasker	LINE/I-Jockey	641980	645754	1989	+	.	ID="RND-6_FAMILY-2910";Tend="3844";Tstart="341";shortTE="F";uid="9078c7f5-80bd-407b-bc1d-d58d8dd226c3"
NW_020271713.1	RepeatMasker	Unknown	5391749	5392432	4015	+	.	ID="RND-1_FAMILY-263";Tend="1669";Tstart="948";shortTE="F";uid="aef524e0-68fa-4272-b12f-afcbe242deab"
NW_020271713.1	RepeatMasker	DNA/hAT-hAT19	2933881	2934147	1401	+	.	ID="RND-5_FAMILY-5604";Tend="1753";Tstart="1451";shortTE="F";uid="d11a3e26-310e-4086-835b-f5a90ac945fb"
NW_020271713.1	RepeatMasker	DNA/hAT	3083091	3083610	1861	+	.	ID="RND-3_FAMILY-12";Tend="1423";Tstart="943";shortTE="F";uid="a2cce8df-4b09-4853-bb95-d9b40a0c2240"
NW_020271713.1	RepeatMasker	Unknown	397912	398183	1877	+	.	ID="RND-1_FAMILY-12";Tend="1217";Tstart="943";shortTE="F";uid="4c3452a4-af24-4022-aa95-6bb184ff7ca4"
NW_020271713.1	RepeatMasker	LTR/Gypsy	1599420	1599576	590	+	.	ID="GYPSY-24_DEL-I";Tend="2755";Tstart="2599";shortTE="F";uid="cb9aef00-a4b1-4223-a110-470a8a711d83"
NW_020271713.1	RepeatMasker	DNA	7604382	7604670	987	+	.	ID="RND-6_FAMILY-16724";Tend="2610";Tstart="2327";shortTE="F";uid="927df0fd-fee7-4b9f-81c6-6da10fff718a"
NW_020271713.1	RepeatMasker	Unknown	4879768	4881262	6678	+	.	ID="RND-4_FAMILY-118";Tend="1960";Tstart="462";shortTE="F";uid="69220236-fa5e-4194-8d71-4f92c7b5f9dd"
NW_020271713.1	RepeatMasker	Unknown	3110943	3111211	1584	+	.	ID="RND-1_FAMILY-12";Tend="1209";Tstart="945";shortTE="F";uid="8337bbfd-8b25-43af-9720-108ea469ac29"
NW_020271713.1	RepeatMasker	Unknown	3827599	3828451	4719	+	.	ID="RND-6_FAMILY-4752";Tend="1732";Tstart="886";shortTE="F";uid="51a2527d-816b-4667-a612-bb3e0d808f44"
NW_020271713.1	RepeatMasker	DNA/hAT-hAT19	5042284	5042519	861	+	.	ID="RND-1_FAMILY-13";Tend="1147";Tstart="915";shortTE="F";uid="30f6a233-7ca6-4d4f-95c9-8b2529aba4e6"
NW_020271713.1	RepeatMasker	Unknown	6478107	6478539	2551	+	.	ID="RND-6_FAMILY-28025";Tend="1398";Tstart="979";shortTE="F";uid="28b597c1-c7f5-415a-849d-c982bd870806"
NW_020271713.1	RepeatMasker	LINE/CR1	5341506	5342030	876	+	.	ID="RND-5_FAMILY-102";Tend="1284";Tstart="761";shortTE="F";uid="8322c5f9-ec57-4755-aade-98be22083067"
NW_020271713.1	RepeatMasker	DNA/hAT-Tip100	7119437	7120953	9365	+	.	ID="RND-1_FAMILY-533";Tend="2351";Tstart="795";shortTE="F";uid="e94ad8f9-6cb1-4b15-9a6c-f8f546318d0d"
NW_020271713.1	RepeatMasker	Unknown	1777362	1777762	2040	+	.	ID="RND-4_FAMILY-2403";Tend="1552";Tstart="1152";shortTE="F";uid="b77118e4-a9b9-4da2-991d-c291a0de1d4e"
NW_020271713.1	RepeatMasker	DNA/hAT-Tip100	3758190	3758391	816	+	.	ID="RND-6_FAMILY-2678";Tend="1172";Tstart="976";shortTE="F";uid="f0f57cd2-eab8-4f09-aab3-2168a31f6d38"
NW_020271713.1	RepeatMasker	DNA/hAT-Tip100	3448349	3448626	1626	+	.	ID="RND-1_FAMILY-259";Tend="1263";Tstart="993";shortTE="F";uid="58a1133d-1ad4-4043-80a0-3f3e896c8e36"
NW_020271713.1	RepeatMasker	DNA/hAT-Tip100	5398131	5398279	1078	+	.	ID="RND-6_FAMILY-157";Tend="1151";Tstart="1002";shortTE="F";uid="1729ee51-3f7a-4311-9265-a9db92fbf8a1"
NW_020271713.1	RepeatMasker	LINE/RTE-BovB	2662659	2662994	1449	+	.	ID="RND-5_FAMILY-1795";Tend="2125";Tstart="1782";shortTE="F";uid="61010847-655e-431c-8e87-e5287d4077eb"
NW_020271713.1	RepeatMasker	DNA/Sola-1	3764155	3764422	1424	+	.	ID="SOLA1-9_AP";Tend="3907";Tstart="3639";shortTE="F";uid="1a05e9c0-08f4-4bb3-94bb-f620408659d1"
NW_020271713.1	RepeatMasker	DNA/hAT-Charlie	4131271	4131527	1117	+	.	ID="RND-5_FAMILY-1279";Tend="1627";Tstart="1363";shortTE="F";uid="f197ae80-af93-48f2-8f18-848377d65dad"
NW_020271713.1	RepeatMasker	Unknown	6902734	6903134	2579	+	.	ID="RND-1_FAMILY-434";Tend="1297";Tstart="904";shortTE="F";uid="fca83c08-3de7-4387-9a32-30ca07a1ad3c"
NW_020271713.1	RepeatMasker	Unknown	2035388	2035573	974	+	.	ID="RND-1_FAMILY-144";Tend="1151";Tstart="960";shortTE="F";uid="5d76d786-2bdc-4bb7-9acc-9b20103698ce"
NW_020271713.1	RepeatMasker	DNA/Crypton-I	1219504	1219787	803	+	.	ID="RND-5_FAMILY-2194";Tend="2512";Tstart="1976";shortTE="F";uid="8484a885-fa4a-40e7-9ccc-44ca102f44a7"
NW_020271713.1	RepeatMasker	DNA/hAT-Tip100	6789311	6789468	1167	+	.	ID="RND-1_FAMILY-29";Tend="1146";Tstart="971";shortTE="F";uid="52cfdbb8-9ef6-47cf-a890-1d50dc39a035"
NW_020271713.1	RepeatMasker	DNA/hAT-Ac	4660319	4660864	3702	+	.	ID="RND-6_FAMILY-8966";Tend="1533";Tstart="950";shortTE="F";uid="a009ca0c-550e-4552-8d7e-5bf2b5647402"
NW_020271713.1	RepeatMasker	DNA/Ginger-2	393425	393686	1251	+	.	ID="RND-5_FAMILY-2446";Tend="1169";Tstart="885";shortTE="F";uid="bcc8951b-fd65-4a5b-a4cd-0ccf1878ea46"
NW_020271713.1	RepeatMasker	DNA/hAT-hAT19	7170738	7170944	1297	+	.	ID="RND-6_FAMILY-739";Tend="1448";Tstart="1240";shortTE="F";uid="455e58f9-1f01-42b5-864f-b24b75958ecc"
NW_020271713.1	RepeatMasker	Unknown	5367597	5368085	3488	+	.	ID="RND-1_FAMILY-117";Tend="1454";Tstart="990";shortTE="F";uid="b1b3d3e9-69ac-426a-bfd5-7c4113a2ca1b"
NW_020271713.1	RepeatMasker	LINE/RTE-BovB	7870605	7870769	572	+	.	ID="RND-6_FAMILY-2323";Tend="1397";Tstart="1233";shortTE="F";uid="ea4101e5-4ea4-43de-9a62-aca0a41e252f"
NW_020271713.1	RepeatMasker	Unknown	6349241	6349349	453	+	.	ID="RND-6_FAMILY-2619";Tend="1494";Tstart="1386";shortTE="F";uid="62ca4e3a-8892-4e19-b481-51a4b81b456b"
NW_020271713.1	RepeatMasker	DNA/hAT-hATm	580112	581212	931	+	.	ID="HAT-4_AP";Tend="2538";Tstart="1431";shortTE="F";uid="e84d58fd-dff1-4186-b34f-41c176658cdf"
NW_020271713.1	RepeatMasker	LINE/CR1	5804302	5805008	1419	+	.	ID="RND-6_FAMILY-5548";Tend="1829";Tstart="1140";shortTE="F";uid="9c7137d6-e851-418b-bd27-17ac25f74ec3"
NW_020271713.1	RepeatMasker	Unknown	413619	414035	2525	+	.	ID="RND-6_FAMILY-7119";Tend="1437";Tstart="965";shortTE="F";uid="2340e51d-be69-418d-9588-0ff688b61995"
NW_020271713.1	RepeatMasker	DNA/TcMar-Pogo	344455	344976	3429	+	.	ID="RND-1_FAMILY-341";Tend="1743";Tstart="1214";shortTE="F";uid="a9b33d1c-7390-4f1c-9319-4938c812ef0e"
NW_020271713.1	RepeatMasker	Unknown	6352585	6353505	2006	+	.	ID="RND-5_FAMILY-5573";Tend="1433";Tstart="498";shortTE="F";uid="fbbcabc7-0c6e-4883-8226-877c96be24f7"
NW_020271713.1	RepeatMasker	Unknown	6538675	6539046	963	+	.	ID="RND-5_FAMILY-11350";Tend="1210";Tstart="832";shortTE="F";uid="8ea1499e-0306-458f-b44e-723942e8d631"
NW_020271713.1	RepeatMasker	LINE/I	7913518	7913726	447	+	.	ID="RND-5_FAMILY-5937";Tend="688";Tstart="488";shortTE="F";uid="93282ca7-58ed-47a3-b492-ee6b51a6770a"
NW_020271713.1	RepeatMasker	DNA/hAT-Tip100	4335049	4335277	520	+	.	ID="RND-6_FAMILY-11892";TEgroup="ctg_1%7CRND-6_FAMILY-11892%7C3";Tend="1538";Tstart="1049";shortTE="F";uid="a67e6b11-8454-4c91-af80-6dc84e8bfc78"
NW_020271713.1	RepeatMasker	Unknown	1133241	1133381	585	+	.	ID="RND-6_FAMILY-7592";Tend="2764";Tstart="2617";shortTE="F";uid="45d2ce82-0edf-4dbc-8da5-f3ddb39ea056"
NW_020271713.1	RepeatMasker	Unknown	4946409	4946698	419	+	.	ID="RND-6_FAMILY-139";TEgroup="ctg_1%7CRND-6_FAMILY-139%7C1";Tend="1589";Tstart="850";shortTE="T";uid="90435706-855a-40e1-96bc-25b7c7c2098b"
NW_020271713.1	RepeatMasker	DNA/hAT-hAT19	4455132	4455563	1501	+	.	ID="RND-1_FAMILY-324";Tend="1416";Tstart="945";shortTE="F";uid="f4fe875d-46cd-4502-ba8a-7cc8e78ff3e2"
NW_020271713.1	RepeatMasker	DNA/hAT-Tip100	6004057	6004247	901	+	.	ID="RND-5_FAMILY-4301";Tend="1173";Tstart="981";shortTE="F";uid="dfeec5c7-a967-4ee8-bef1-d292a4956db4"
NW_020271713.1	RepeatMasker	Unknown	5636913	5637022	567	+	.	ID="RND-4_FAMILY-965";Tend="1034";Tstart="913";shortTE="F";uid="32c3df03-ac21-492b-86ae-9ba4a442144b"
NW_020271713.1	RepeatMasker	DNA/hAT-Tip100	3426102	3426417	1644	+	.	ID="RND-5_FAMILY-4298";Tend="1695";Tstart="1381";shortTE="F";uid="6625e0ef-b455-4c4d-8cd1-69949e978e96"
NW_020271713.1	RepeatMasker	LINE/Penelope	5032918	5033178	944	+	.	ID="RND-5_FAMILY-147";Tend="1389";Tstart="1067";shortTE="F";uid="d53bbdce-b668-4bb4-9b57-131c8d10bebb"
NW_020271713.1	RepeatMasker	Unknown	2668803	2669190	2855	+	.	ID="RND-4_FAMILY-116";Tend="1304";Tstart="918";shortTE="F";uid="76a3c314-ed26-4da2-847e-5cabea8b5a23"
NW_020271713.1	RepeatMasker	Unknown	4790844	4790964	684	+	.	ID="RND-1_FAMILY-14";Tend="1063";Tstart="955";shortTE="F";uid="17543e32-dd44-44dd-b319-23059436483a"
NW_020271713.1	RepeatMasker	Unknown	7414157	7415022	6255	+	.	ID="RND-6_FAMILY-34234";Tend="1588";Tstart="698";shortTE="F";uid="3264a403-f0eb-4cc4-9bc7-6a4e0cb68e9f"
NW_020271713.1	RepeatMasker	LINE/I-Jockey	6983869	6986359	5388	+	.	ID="RND-6_FAMILY-1173";Tend="2649";Tstart="335";shortTE="F";uid="bf749f29-2018-4b32-92b5-8f8544710285"
NW_020271713.1	RepeatMasker	DNA/hAT-Tip100	1011412	1011659	1599	+	.	ID="RND-6_FAMILY-20738";Tend="1102";Tstart="840";shortTE="F";uid="fdd12fdb-675b-4276-842d-cd6043788064"
NW_020271713.1	RepeatMasker	Unknown	6698509	6698936	2200	+	.	ID="RND-6_FAMILY-5051";Tend="1950";Tstart="1538";shortTE="F";uid="6f93c9cf-a023-475a-a378-df9c48a7495a"
NW_020271713.1	RepeatMasker	DNA/hAT-Tip100	570375	570537	666	+	.	ID="DNA8-19_AP";Tend="146";Tstart="1";shortTE="F";uid="5e3197d7-d4d1-47ab-8d66-0f20f41ebbd4"
NW_020271713.1	RepeatMasker	DNA/P	768261	768418	531	+	.	ID="P-1_LHU";Tend="899";Tstart="748";shortTE="F";uid="16c176ec-ab80-4602-8cf6-3b55687a82f5"
NW_020271713.1	RepeatMasker	LINE/CR1	1403548	1404160	680	+	.	ID="RND-6_FAMILY-15091";Tend="1583";Tstart="977";shortTE="F";uid="80507537-b522-474d-a5c8-18ae6f38b327"
NW_020271713.1	RepeatMasker	DNA/MULE-MuDR	3607606	3608270	3243	+	.	ID="RND-6_FAMILY-12076";Tend="1326";Tstart="588";shortTE="F";uid="f8cb6618-905e-4339-9348-41439b476825"
NW_020271713.1	RepeatMasker	DNA/TcMar-Pogo	4376245	4377214	1519	+	.	ID="RND-6_FAMILY-4509";Tend="2041";Tstart="1067";shortTE="F";uid="713bb2fa-a2d7-47be-9a64-f33ae76added"
NW_020271713.1	RepeatMasker	DNA/hAT-Ac	1185240	1185448	1238	+	.	ID="RND-6_FAMILY-6026";Tend="848";Tstart="636";shortTE="F";uid="8541aee3-fffa-478b-87e6-fa50bcd2bd6d"
NW_020271713.1	RepeatMasker	LINE/I-Jockey	4903038	4903149	403	+	.	ID="RND-1_FAMILY-418";Tend="600";Tstart="490";shortTE="F";uid="6d2d7d1c-d1fb-4eea-b157-8db6f1af5f10"
NW_020271713.1	RepeatMasker	LINE/RTE-BovB	7087692	7087977	1462	+	.	ID="RND-5_FAMILY-1795";Tend="1976";Tstart="1681";shortTE="F";uid="37bdce60-933c-44b5-bf3f-72431be0918a"
NW_020271713.1	RepeatMasker	DNA/hAT	5493451	5494085	4818	+	.	ID="RND-4_FAMILY-790";Tend="1596";Tstart="941";shortTE="F";uid="66c2af2f-7927-41aa-b55d-d117767d4ccd"
NW_020271713.1	RepeatMasker	DNA/hAT-Tip100	6113854	6114305	2313	+	.	ID="RND-5_FAMILY-6430";Tend="1625";Tstart="1190";shortTE="F";uid="04384f3e-86ca-4ddd-b311-b192f2ba3f10"
NW_020271713.1	RepeatMasker	Unknown	306039	306295	1858	+	.	ID="RND-1_FAMILY-12";Tend="1208";Tstart="950";shortTE="F";uid="8fc279e7-8011-4d9c-a443-7a3bd038e882"
NW_020271713.1	RepeatMasker	LINE/I	862951	863070	510	+	.	ID="RND-6_FAMILY-230";Tend="2315";Tstart="2187";shortTE="F";uid="0f5eea6d-34cb-4cd5-8043-d74861ac4976"
NW_020271713.1	RepeatMasker	DNA/hAT-hAT19	5654517	5654729	1314	+	.	ID="RND-1_FAMILY-55";Tend="1168";Tstart="956";shortTE="F";uid="be08ca3a-8355-45fb-9afb-60dc460d5ceb"
NW_020271713.1	RepeatMasker	LTR/Gypsy	7758168	7758400	1138	+	.	ID="RND-5_FAMILY-9083";Tend="1641";Tstart="1413";shortTE="F";uid="d037ac01-9b87-435f-a71c-b0fe80815882"
NW_020271713.1	RepeatMasker	DNA/MULE-MuDR	4435796	4436151	1831	+	.	ID="rnd-6_family-1427";Tend="2179";Tstart="1131";shortTE="F";uid="95cb9f29-0ce1-42a3-8a27-4c64fc1be1cd"
NW_020271713.1	RepeatMasker	Unknown	7623334	7623644	802	+	.	ID="RND-6_FAMILY-3851";Tend="1206";Tstart="911";shortTE="F";uid="55e1cd39-ae26-4045-bbba-1f1fd793e08b"
NW_020271713.1	RepeatMasker	LINE/L2	1078494	1079039	822	+	.	ID="RND-6_FAMILY-335";Tend="2128";Tstart="1576";shortTE="F";uid="26f364d8-55fc-424d-9ba2-2fb0835489d4"
NW_020271713.1	RepeatMasker	DNA/PIF-Harbinger	7109985	7110176	637	+	.	ID="RND-5_FAMILY-4403";Tend="1492";Tstart="1285";shortTE="F";uid="52ddea80-3da2-4989-b1ec-ca973ae5670c"
NW_020271713.1	RepeatMasker	DNA/hAT?	7302868	7303166	1641	+	.	ID="RND-6_FAMILY-1252";Tend="1617";Tstart="1306";shortTE="F";uid="85997570-2722-45d5-a22d-30f8026314ad"
NW_020271713.1	RepeatMasker	DNA/hAT-Charlie	2269341	2269860	2151	+	.	ID="RND-5_FAMILY-3119";Tend="1333";Tstart="856";shortTE="F";uid="953171af-ce5e-4cb6-9a95-fb16bc63c644"
NW_020271713.1	RepeatMasker	Unknown	7573411	7574641	2976	+	.	ID="RND-1_FAMILY-473";TEgroup="ctg_1%7CRND-1_FAMILY-473%7C1";Tend="1929";Tstart="739";shortTE="F";uid="b4df77e6-5258-42f4-b228-e9a6797ce3cb"
NW_020271713.1	RepeatMasker	DNA/hAT-hAT19	2771123	2771350	1152	+	.	ID="RND-1_FAMILY-13";Tend="1141";Tstart="913";shortTE="F";uid="70dcded3-d6e6-4f2f-986f-27bb86a63f1f"
NW_020271713.1	RepeatMasker	DNA/Ginger-2	4111321	4111478	740	+	.	ID="GINGER2-N2_AP";Tend="167";Tstart="1";shortTE="F";uid="614978be-a99b-472d-a177-a8b4b3b10571"
NW_020271713.1	RepeatMasker	Unknown	3169197	3169621	2550	+	.	ID="RND-4_FAMILY-504";Tend="1405";Tstart="952";shortTE="F";uid="a5d895b0-6e3a-47ce-a7bd-fa10ed96af23"
NW_020271713.1	RepeatMasker	DNA/Crypton-I	2765170	2766761	12690	+	.	ID="RND-1_FAMILY-48";Tend="2581";Tstart="1007";shortTE="F";uid="11b0b48f-2ab7-4d40-827f-bcc54edeeb14"
NW_020271713.1	RepeatMasker	DNA/hAT-hAT19	4630527	4630863	1610	+	.	ID="RND-4_FAMILY-212";Tend="1278";Tstart="953";shortTE="F";uid="6ea97b1f-b07c-4063-a632-b1d12fa8076b"
NW_020271713.1	RepeatMasker	DNA	4707176	4707578	1877	+	.	ID="rnd-6_family-12285";Tend="1177";Tstart="733";shortTE="F";uid="7e77534a-6c92-4441-976c-ec2dde59138d"
NW_020271713.1	RepeatMasker	DNA/hAT-Tip100	7961117	7961569	2651	+	.	ID="RND-1_FAMILY-184";Tend="1364";Tstart="937";shortTE="F";uid="6022821d-5c39-40c0-98b1-ffa96b0b6f0b"
NW_020271713.1	RepeatMasker	DNA	3210822	3213205	20776	+	.	ID="RND-5_FAMILY-778";Tend="3188";Tstart="805";shortTE="F";uid="6b98c5c5-6ad3-4a0d-af64-fa5a47558ca3"
NW_020271713.1	RepeatMasker	Unknown	1137056	1137200	1199	+	.	ID="RND-6_FAMILY-7065";Tend="1424";Tstart="1280";shortTE="F";uid="8b7521c6-e652-4ba5-aac0-5025bbe497c7"
NW_020271713.1	RepeatMasker	DNA/hAT	2863722	2863849	419	+	.	ID="RND-5_FAMILY-544";Tend="1747";Tstart="1627";shortTE="F";uid="cadc8577-ac7f-4ba4-b5f3-8a1f6d1e14e1"
NW_020271713.1	RepeatMasker	DNA/hAT	3623266	3623421	559	+	.	ID="RND-5_FAMILY-179";Tend="1643";Tstart="1493";shortTE="F";uid="33044912-022e-4264-9731-c8049f27f177"
NW_020271713.1	RepeatMasker	DNA/Ginger-2	2183761	2184272	1575	+	.	ID="GINGER2-1_AP";Tend="1500";Tstart="988";shortTE="F";uid="f85cad5c-08c0-414c-8c01-44b1e3205770"
NW_020271713.1	RepeatMasker	DNA/hAT-Charlie	6307819	6308027	1337	+	.	ID="RND-6_FAMILY-1048";Tend="648";Tstart="424";shortTE="F";uid="edc62340-fc32-4aec-a122-ca1c93c24b3c"
NW_020271713.1	RepeatMasker	Unknown	274882	275078	1199	+	.	ID="RND-1_FAMILY-86";Tend="1167";Tstart="979";shortTE="F";uid="ce30d33c-0be3-4671-b87a-bb06fc9c2059"
NW_020271713.1	RepeatMasker	DNA/hAT	5786546	5786792	1793	+	.	ID="RND-6_FAMILY-3160";Tend="1260";Tstart="994";shortTE="F";uid="fe077eee-0302-47d4-a341-49396832f6d0"
NW_020271713.1	RepeatMasker	DNA/hAT-Tip100	3242122	3242431	2281	+	.	ID="RND-1_FAMILY-384";Tend="1280";Tstart="959";shortTE="F";uid="cc474a01-3cbc-4f64-9a4e-4904de959e2a"
NW_020271713.1	RepeatMasker	DNA/hAT-Charlie	1231763	1231942	650	+	.	ID="RND-5_FAMILY-5168";Tend="1197";Tstart="995";shortTE="F";uid="0b98910b-d010-435b-a745-28e7238d43b9"
NW_020271713.1	RepeatMasker	Unknown	5502895	5503289	1139	+	.	ID="RND-1_FAMILY-6";TEgroup="ctg_1%7CRND-1_FAMILY-6%7C1";Tend="1528";Tstart="949";shortTE="F";uid="0f5f216b-3c83-4b49-9336-160d84ebb4a5"
NW_020271713.1	RepeatMasker	Unknown	953579	954288	4396	+	.	ID="RND-6_FAMILY-2603";Tend="1556";Tstart="837";shortTE="F";uid="08f3ccc0-845a-42cd-8def-ed59c9316385"
NW_020271713.1	RepeatMasker	RC/Helitron	7616516	7616670	538	+	.	ID="RND-5_FAMILY-4799";Tend="2001";Tstart="1871";shortTE="F";uid="8d34c11b-b3bb-438b-a670-ba01128e31af"
NW_020271713.1	RepeatMasker	DNA	922974	923274	955	+	.	ID="TTAA19_AP";Tend="338";Tstart="21";shortTE="F";uid="52381183-ced4-49fd-87cc-4fa6194934a6"
NW_020271713.1	RepeatMasker	LINE/I-Jockey	4777201	4777527	454	+	.	ID="RND-6_FAMILY-3902";Tend="762";Tstart="443";shortTE="F";uid="a02d85cf-3289-4470-83a9-7760eeb30a87"
NW_020271713.1	RepeatMasker	DNA/hAT	4639956	4640435	2789	+	.	ID="RND-3_FAMILY-12";Tend="1429";Tstart="938";shortTE="F";uid="7bdc51dc-d1ee-4c4d-b77c-fa432d059333"
NW_020271713.1	RepeatMasker	DNA/hAT	60990	61417	3377	+	.	ID="RND-1_FAMILY-377";Tend="1360";Tstart="935";shortTE="F";uid="187a935c-c717-476b-9784-abfe534c78b1"
NW_020271713.1	RepeatMasker	LTR/Copia	7421093	7421467	2787	+	.	ID="RND-5_FAMILY-11624";Tend="1347";Tstart="961";shortTE="F";uid="60ac243d-9d5b-4e46-b05a-927fefd21bdb"
NW_020271713.1	RepeatMasker	DNA/hAT-Tip100	4771751	4771953	1549	+	.	ID="RND-1_FAMILY-29";Tend="1168";Tstart="968";shortTE="F";uid="a60372b3-ffd5-4985-ade0-261bf158b61e"
NW_020271713.1	RepeatMasker	Unknown	6935793	6935977	1118	+	.	ID="RND-1_FAMILY-133";Tend="1578";Tstart="1403";shortTE="F";uid="24fc49ed-495f-4c7c-862d-687aedbe1495"
NW_020271713.1	RepeatMasker	DNA/hAT-Tip100	4921135	4921266	763	+	.	ID="RND-4_FAMILY-93";Tend="1279";Tstart="1155";shortTE="F";uid="72e0c3d8-7feb-4099-8282-c4a2d0d232b3"
NW_020271713.1	RepeatMasker	DNA/hAT-Ac	754907	755180	1366	+	.	ID="RND-6_FAMILY-831";Tend="1313";Tstart="975";shortTE="F";uid="6397b5bf-7e79-4001-8fc1-21a5cf1b916a"
NW_020271713.1	RepeatMasker	Unknown	2606072	2606250	558	+	.	ID="RND-6_FAMILY-10451";Tend="1296";Tstart="1147";shortTE="F";uid="b9ab27fa-1666-45ac-9d3e-a64326e5a084"
NW_020271713.1	RepeatMasker	DNA/hAT-hAT19	4629084	4629921	3914	+	.	ID="RND-5_FAMILY-545";Tend="1827";Tstart="1007";shortTE="F";uid="b43e4292-7d96-4df0-b99d-aea2c705fa23"
NW_020271713.1	RepeatMasker	DNA/hAT-hAT19	5720634	5721566	6418	+	.	ID="RND-1_FAMILY-549";Tend="1780";Tstart="851";shortTE="F";uid="8e78edad-7c13-46ea-8c1e-2d00bb015ea9"
NW_020271713.1	RepeatMasker	DNA	1981481	1981641	438	+	.	ID="RND-6_FAMILY-3158";Tend="1371";Tstart="1227";shortTE="F";uid="fed42b8f-9067-4a01-a898-108eed3957c7"
NW_020271713.1	RepeatMasker	DNA	2550880	2551549	4175	+	.	ID="RND-6_FAMILY-5585";Tend="1446";Tstart="746";shortTE="F";uid="c89ed9f2-7312-4636-b953-54fef2b4ed1c"
NW_020271713.1	RepeatMasker	DNA/hAT-Tip100	4087770	4087880	614	+	.	ID="RND-4_FAMILY-529";Tend="917";Tstart="625";shortTE="F";uid="c38cfb87-3607-4b12-a882-a830ef09edfb"
NW_020271713.1	RepeatMasker	Unknown	5938352	5938464	569	+	.	ID="RND-5_FAMILY-12889";Tend="1083";Tstart="974";shortTE="F";uid="63d52180-fd28-440e-8726-c768eb12c8ca"
NW_020271713.1	RepeatMasker	LINE/Penelope	6205593	6205881	493	+	.	ID="RND-5_FAMILY-147";TEgroup="ctg_1%7CRND-5_FAMILY-147%7C4";Tend="1501";Tstart="1326";shortTE="F";uid="c5f249c3-c760-487d-8de4-3e16eff24d22"
NW_020271713.1	RepeatMasker	Unknown	2734450	2735360	6230	+	.	ID="RND-1_FAMILY-569";Tend="1563";Tstart="696";shortTE="F";uid="74079c33-d9aa-4d84-8a0b-3b80f1cfd57e"
NW_020271713.1	RepeatMasker	DNA/hAT-Charlie	1705780	1706091	695	+	.	ID="RND-1_FAMILY-155";TEgroup="ctg_1%7CRND-1_FAMILY-155%7C1";Tend="1437";Tstart="956";shortTE="T";uid="c30068d1-0cd5-4221-9aaa-5d1edfb9167e"
NW_020271713.1	RepeatMasker	DNA/hAT-hAT19	2575266	2576164	6172	+	.	ID="RND-5_FAMILY-3070";Tend="1726";Tstart="823";shortTE="F";uid="586c654e-61f0-4cd3-8328-f5510bc1d8b0"
NW_020271713.1	RepeatMasker	DNA/hAT	4355236	4355507	1864	+	.	ID="RND-1_FAMILY-573";Tend="1734";Tstart="1464";shortTE="F";uid="87476adb-a2f3-4f25-9632-355c2d9799b1"
NW_020271713.1	RepeatMasker	LINE/RTE-BovB	1842002	1842678	4608	+	.	ID="RND-4_FAMILY-859";Tend="1829";Tstart="1149";shortTE="F";uid="4e8ce1f8-3591-4b56-895b-48d62cce4f61"
NW_020271713.1	RepeatMasker	DNA/MULE-MuDR	628591	629362	593	+	.	ID="RND-5_FAMILY-3302";TEgroup="ctg_1%7CRND-5_FAMILY-3302%7C1";Tend="1725";Tstart="729";shortTE="F";uid="4c5e670d-3bcc-45bf-bc7c-89fb00bf3467"
NW_020271713.1	RepeatMasker	Unknown	5338157	5341202	25884	+	.	ID="RND-6_FAMILY-14918";Tend="3528";Tstart="479";shortTE="F";uid="a65ef3bc-92be-4d5c-b543-0f094785bbbe"
NW_020271713.1	RepeatMasker	DNA/Ginger-2	6492129	6492501	2805	+	.	ID="RND-1_FAMILY-248";Tend="1274";Tstart="897";shortTE="F";uid="bcbc0120-be44-45f6-8aa8-2ab4d1b79ad6"
NW_020271713.1	RepeatMasker	Unknown	2929141	2929349	1409	+	.	ID="RND-6_FAMILY-28025";Tend="1224";Tstart="1014";shortTE="F";uid="65e6ed5f-b3de-4446-86e6-4997c4b20631"
NW_020271713.1	RepeatMasker	Unknown	1067373	1067537	1206	+	.	ID="RND-6_FAMILY-6279";Tend="1009";Tstart="843";shortTE="F";uid="bbf98d65-631b-4cce-9fc3-60dce36e2891"
NW_020271713.1	RepeatMasker	Unknown	5140434	5141104	5569	+	.	ID="RND-1_FAMILY-126";Tend="1518";Tstart="839";shortTE="F";uid="6d416c05-485b-460d-949a-49de13b0dc06"
NW_020271713.1	RepeatMasker	DNA/hAT	870326	870453	406	+	.	ID="DNA8-82_AP";Tend="735";Tstart="609";shortTE="F";uid="4d8f8a88-4df3-4448-aeec-cdbd35a68ea5"
NW_020271713.1	RepeatMasker	DNA/hAT-hAT19	1015919	1016335	2797	+	.	ID="RND-1_FAMILY-55";Tend="1754";Tstart="1324";shortTE="F";uid="a7bd57ee-5844-45e1-99b6-a827720483fc"
NW_020271713.1	RepeatMasker	Unknown	3928754	3929222	3588	+	.	ID="RND-6_FAMILY-9237";Tend="1426";Tstart="955";shortTE="F";uid="c3976bf9-2023-49e4-a08c-db69382df11b"
NW_020271713.1	RepeatMasker	DNA/TcMar-Tc1	5816337	5816495	473	+	.	ID="MARINER-N22_AG";Tend="1326";Tstart="1174";shortTE="F";uid="a65a63bd-7e42-4663-8f7b-89d05a788c0a"
NW_020271713.1	RepeatMasker	Unknown	3526878	3527157	1845	+	.	ID="RND-1_FAMILY-26";Tend="1239";Tstart="941";shortTE="F";uid="539c57dc-5007-4cd8-adb5-f6a1b6221072"
NW_020271713.1	RepeatMasker	DNA/hAT?	4022638	4022897	1984	+	.	ID="RND-5_FAMILY-2388";Tend="1208";Tstart="947";shortTE="F";uid="0b4f32b8-7b33-4534-90bf-0a855b94e31d"
NW_020271713.1	RepeatMasker	RC/Helitron	5163038	5163259	1197	+	.	ID="RND-1_FAMILY-554";Tend="1621";Tstart="1408";shortTE="F";uid="fbf78e72-d98d-4e6f-89b9-dc0d6c0395e6"
NW_020271713.1	RepeatMasker	Unknown	8047477	8047924	2046	+	.	ID="RND-4_FAMILY-2403";Tend="1275";Tstart="826";shortTE="F";uid="47a0598d-19f9-4967-bde4-0d4c2a1b3919"
NW_020271713.1	RepeatMasker	Unknown	6212525	6212690	927	+	.	ID="RND-1_FAMILY-187";Tend="1265";Tstart="1100";shortTE="F";uid="48c138b9-8f23-49b0-b81b-dac682665e41"
NW_020271713.1	RepeatMasker	Unknown	1243423	1243693	808	+	.	ID="RND-1_FAMILY-506";Tend="1220";Tstart="935";shortTE="F";uid="94b05b59-483f-4e3f-8dde-3edfc794a278"
NW_020271713.1	RepeatMasker	DNA/hAT-hAT19	4917410	4917716	635	+	.	ID="dna8-45_ap";Tend="255";Tstart="1";shortTE="F";uid="0f262eb0-a605-40db-ac35-7834745f7e98"
NW_020271713.1	RepeatMasker	Unknown	3570536	3570823	490	+	.	ID="RND-6_FAMILY-3560";TEgroup="ctg_1%7CRND-6_FAMILY-3560%7C1";Tend="1515";Tstart="787";shortTE="T";uid="e42fca9b-6499-4b17-9320-e2cc4f5cdb50"
NW_020271713.1	RepeatMasker	LINE/I-Jockey	1559895	1562996	3278	+	.	ID="RND-6_FAMILY-1173";TEgroup="ctg_1%7CRND-6_FAMILY-1173%7C1";Tend="2827";Tstart="416";shortTE="F";uid="2643ba56-74ff-4947-8ca3-2e756366c733"
NW_020271713.1	RepeatMasker	DNA/TcMar-Pogo	3109853	3110619	1506	+	.	ID="RND-5_FAMILY-2088";TEgroup="ctg_1%7CRND-5_FAMILY-2088%7C1";Tend="1555";Tstart="702";shortTE="F";uid="5ea74b95-e7f3-467c-8e86-7a42ae31bcfc"
NW_020271713.1	RepeatMasker	Unknown	2100126	2100579	2476	+	.	ID="RND-4_FAMILY-116";Tend="1327";Tstart="915";shortTE="F";uid="7f812545-1804-49bb-9ab7-f6a6529554cf"
NW_020271713.1	RepeatMasker	DNA/hAT-hAT19	1452729	1452955	588	+	.	ID="RND-1_FAMILY-13";Tend="1160";Tstart="912";shortTE="F";uid="74c6b9fc-44c9-4c31-848d-ab6e46f8d71f"
NW_020271713.1	RepeatMasker	DNA/hAT-Tip100	1899912	1900056	497	+	.	ID="RND-5_FAMILY-3304";Tend="1343";Tstart="1206";shortTE="F";uid="5ee7e0e8-27d6-4b61-8c50-f8a52347d0c3"
NW_020271713.1	RepeatMasker	LINE/I-Jockey	5244261	5245226	2144	+	.	ID="RND-6_FAMILY-9475";Tend="2229";Tstart="1243";shortTE="F";uid="bdcd76e1-476f-4b00-b0df-2e7ae542cc66"
NW_020271713.1	RepeatMasker	DNA/hAT-Ac	1780093	1780487	1866	+	.	ID="RND-6_FAMILY-1805";Tend="1306";Tstart="908";shortTE="F";uid="893fef85-72fc-4fd0-9928-86bdb2ff4b9f"
NW_020271713.1	RepeatMasker	DNA/P	3502741	3503218	600	+	.	ID="P-2_AP";TEgroup="ctg_1%7CP-2_AP%7C1";Tend="4014";Tstart="3346";shortTE="F";uid="9ea59afd-5683-4737-9b16-da5b0d34fa02"
NW_020271713.1	RepeatMasker	DNA/hAT-Tip100	3424209	3424528	597	+	.	ID="RND-5_FAMILY-4298";TEgroup="ctg_1%7CRND-5_FAMILY-4298%7C1";Tend="1378";Tstart="932";shortTE="F";uid="20243f5f-adea-47d6-ae21-950c655fc842"
NW_020271713.1	RepeatMasker	Unknown	7982507	7983134	3505	+	.	ID="RND-5_FAMILY-209";Tend="1406";Tstart="729";shortTE="F";uid="fc96fbcc-199b-4c68-9c91-29d93e84c616"
NW_020271713.1	RepeatMasker	DNA/hAT-hAT19	6897510	6897791	1468	+	.	ID="RND-6_FAMILY-7893";Tend="1206";Tstart="919";shortTE="F";uid="93aeb7be-3861-44e7-9ce8-a65e14e28336"
NW_020271713.1	RepeatMasker	Unknown	5375861	5376496	4025	+	.	ID="RND-1_FAMILY-269";Tend="1617";Tstart="983";shortTE="F";uid="5cc43f8a-2f02-4a7a-a99a-ccf52c2c3242"
NW_020271713.1	RepeatMasker	DNA/hAT	7887761	7888651	3415	+	.	ID="RND-5_FAMILY-3301";Tend="1819";Tstart="904";shortTE="F";uid="d0f93ca5-ee0a-4bb0-a64b-0e73b1c27dfe"
NW_020271713.1	RepeatMasker	Unknown	1536846	1536962	870	+	.	ID="RND-5_FAMILY-2703";Tend="1861";Tstart="1745";shortTE="F";uid="00ce2589-790b-4ccd-8d36-543f171d4825"
NW_020271713.1	RepeatMasker	DNA/hAT	3356534	3357176	3403	+	.	ID="RND-1_FAMILY-487";Tend="1661";Tstart="981";shortTE="F";uid="5d0f38ea-4329-447d-81ee-59746c78ac51"
NW_020271713.1	RepeatMasker	DNA/hAT-Tip100	6199268	6199487	529	+	.	ID="RND-5_FAMILY-6082";Tend="1445";Tstart="1229";shortTE="F";uid="65a4b201-26a8-4663-a505-dd4a91931d89"
NW_020271713.1	RepeatMasker	LINE/RTE-BovB	2682657	2683295	3778	+	.	ID="RND-6_FAMILY-719";Tend="2247";Tstart="1598";shortTE="F";uid="8ee9c464-34b9-4b80-8532-ed4b9bee24ab"
NW_020271713.1	RepeatMasker	DNA/hAT-Tip100	3959096	3959197	687	+	.	ID="HAT-N3_AP";Tend="147";Tstart="46";shortTE="F";uid="7fcb09d1-fb50-4c67-a5a0-055d8deab3eb"
NW_020271713.1	RepeatMasker	DNA/hAT-Tip100	548182	548520	1983	+	.	ID="RND-4_FAMILY-93";Tend="1300";Tstart="962";shortTE="F";uid="e815903d-bc86-4e5d-9a50-2d66d7ce9039"
NW_020271713.1	RepeatMasker	DNA/hAT	5461271	5461421	1075	+	.	ID="RND-1_FAMILY-466";Tend="1600";Tstart="908";shortTE="F";uid="ab14bf51-dc74-4da5-a116-9e13b6596f48"
NW_020271713.1	RepeatMasker	DNA/MULE-MuDR	5345625	5345871	1663	+	.	ID="RND-5_FAMILY-4264";Tend="1669";Tstart="1426";shortTE="F";uid="0037b12a-7384-4185-b443-052d0323298d"
NW_020271713.1	RepeatMasker	DNA/MULE-MuDR	4580798	4581077	1161	+	.	ID="MUDR12X_AP";Tend="273";Tstart="5";shortTE="F";uid="a43aeb2a-7cee-43c5-9461-10f23b6133ad"
NW_020271713.1	RepeatMasker	LINE/Penelope	7042015	7042118	499	+	.	ID="RND-6_FAMILY-2922";Tend="1280";Tstart="1181";shortTE="F";uid="9cef8e34-5efc-45d1-b699-fdec5af9b236"
NW_020271713.1	RepeatMasker	DNA/hAT-Tip100	5455027	5455215	1479	+	.	ID="RND-1_FAMILY-29";Tend="1150";Tstart="962";shortTE="F";uid="875f7abd-0d85-4e4e-9fdb-ff2cb1d64338"
NW_020271713.1	RepeatMasker	DNA/hAT-hAT19	124453	126187	4811	+	.	ID="rnd-6_family-4382";Tend="2165";Tstart="379";shortTE="F";uid="3a932dc4-c79d-4b78-917c-da8227e2df2e"
NW_020271713.1	RepeatMasker	LINE/CR1	7693161	7694366	1264	+	.	ID="RND-6_FAMILY-10199";Tend="1993";Tstart="805";shortTE="F";uid="ca499adb-768a-4d1b-a1bb-929cefd81778"
NW_020271713.1	RepeatMasker	DNA/hAT-Charlie	4126795	4127083	1292	+	.	ID="RND-5_FAMILY-1279";Tend="1374";Tstart="1089";shortTE="F";uid="0365c243-f2d4-4a3f-ba8f-cdde35ffec3c"
NW_020271713.1	RepeatMasker	Unknown	6990573	6990859	2053	+	.	ID="RND-1_FAMILY-484";Tend="1595";Tstart="1287";shortTE="F";uid="1ae2afcd-11b0-4a6a-b23c-2339970f68d8"
NW_020271713.1	RepeatMasker	Unknown	5938455	5939298	7310	+	.	ID="RND-6_FAMILY-5430";Tend="1807";Tstart="964";shortTE="F";uid="86c9fb88-ce88-4833-8fad-95be3027f333"
NW_020271713.1	RepeatMasker	Unknown	2768196	2768670	2485	+	.	ID="RND-6_FAMILY-3693";Tend="913";Tstart="415";shortTE="F";uid="9f0bf644-db73-475f-ae0f-76dbcba6fbec"
NW_020271713.1	RepeatMasker	DNA/hAT-hATm	7740234	7740624	863	+	.	ID="RND-5_FAMILY-4934";Tend="1757";Tstart="1372";shortTE="F";uid="af1287c2-920f-47aa-9682-c209ddacbbea"
NW_020271713.1	RepeatMasker	DNA/hAT-Ac	1781699	1782072	1292	+	.	ID="RND-6_FAMILY-1805";Tend="1684";Tstart="1319";shortTE="F";uid="bcb29f9c-20f8-4f67-b2a0-58446e9c8aaa"
NW_020271713.1	RepeatMasker	Unknown	4254277	4254470	954	+	.	ID="RND-1_FAMILY-144";Tend="1560";Tstart="1370";shortTE="F";uid="ecc33d29-2c17-4c01-9555-47d91c933e64"
NW_020271713.1	RepeatMasker	DNA/MULE-MuDR	1466913	1467522	4278	+	.	ID="RND-1_FAMILY-38";Tend="1587";Tstart="944";shortTE="F";uid="349fc20d-21ad-49dc-8572-a405ba023a31"
NW_020271713.1	RepeatMasker	LINE/RTE-X	3344789	3345237	831	+	.	ID="RND-1_FAMILY-85";Tend="1972";Tstart="1545";shortTE="F";uid="4a41e1bb-7bf3-41d7-b818-f6986cd2e30a"
NW_020271713.1	RepeatMasker	DNA/MULE-MuDR	8067870	8068413	3185	+	.	ID="RND-5_FAMILY-5296";Tend="1455";Tstart="901";shortTE="F";uid="4ea2d64e-9c66-4b46-98ad-c1000e46c293"
NW_020271713.1	RepeatMasker	DNA/TcMar-Mariner	2272887	2273275	506	+	.	ID="RND-5_FAMILY-6792";TEgroup="ctg_1%7CRND-5_FAMILY-6792%7C1";Tend="1799";Tstart="1561";shortTE="F";uid="5494e357-c575-4818-8439-85c88320482e"
NW_020271713.1	RepeatMasker	Unknown	8011247	8011672	1317	+	.	ID="RND-1_FAMILY-502";Tend="2034";Tstart="1640";shortTE="F";uid="3e8e8239-df14-4abd-b323-4f475f43f987"
NW_020271713.1	RepeatMasker	DNA/hAT-Ac	5637658	5638225	4067	+	.	ID="RND-5_FAMILY-4870";Tend="1574";Tstart="978";shortTE="F";uid="07cffd14-90ec-4543-9a6d-10ea7df1dc47"
NW_020271713.1	RepeatMasker	RC/Helitron	840141	840527	1196	+	.	ID="HELITRON-N15_LMI";Tend="1554";Tstart="1152";shortTE="F";uid="af7dba3d-de8e-4146-99cb-1d11d12a19f5"
NW_020271713.1	RepeatMasker	Unknown	2372197	2372327	462	+	.	ID="RND-5_FAMILY-2884";Tend="1707";Tstart="1601";shortTE="F";uid="718a7e0d-8dbd-4bb9-a4b4-c603d0bfa08c"
NW_020271713.1	RepeatMasker	DNA/hAT-Tip100	1674616	1674775	844	+	.	ID="RND-4_FAMILY-93";Tend="1125";Tstart="964";shortTE="F";uid="e2a71399-a9c1-48e9-83e6-89e467ae590f"
NW_020271713.1	RepeatMasker	Unknown	4503415	4503536	577	+	.	ID="RND-6_FAMILY-1402";Tend="1195";Tstart="1065";shortTE="F";uid="ee2458eb-82fc-4002-a328-c2c3c1dacde0"
NW_020271713.1	RepeatMasker	Unknown	7280721	7281189	2188	+	.	ID="RND-6_FAMILY-11524";Tend="1373";Tstart="891";shortTE="F";uid="1a701380-c5d9-4e6e-8764-9528172cb7df"
NW_020271713.1	RepeatMasker	DNA	46784	46958	1310	+	.	ID="RND-5_FAMILY-16582";Tend="1271";Tstart="1097";shortTE="F";uid="3edc640d-6cc7-4255-aee7-f3562a5eb0ea"
NW_020271713.1	RepeatMasker	Unknown	3539737	3539993	1047	+	.	ID="RND-3_FAMILY-1304";Tend="1135";Tstart="862";shortTE="F";uid="26e7c824-3a8f-44a9-9d48-66ec0294839b"
NW_020271713.1	RepeatMasker	DNA/Ginger-1	165642	166226	2271	+	.	ID="RND-6_FAMILY-10721";Tend="1540";Tstart="846";shortTE="F";uid="9a74286a-282f-4790-904e-809007c886e1"
NW_020271713.1	RepeatMasker	DNA/hAT-Tip100	5841889	5841993	455	+	.	ID="RND-1_FAMILY-293";Tend="984";Tstart="877";shortTE="F";uid="1efa45fa-a6a5-4134-b6ea-bb2f3480110e"
NW_020271713.1	RepeatMasker	Unknown	1201740	1202042	960	+	.	ID="RND-6_FAMILY-486";Tend="1211";Tstart="925";shortTE="F";uid="89c3c8a5-f788-4445-a7ca-060e44eceb13"
NW_020271713.1	RepeatMasker	DNA/hAT-hAT19	220228	220427	1199	+	.	ID="HAT-N18_AP";Tend="815";Tstart="617";shortTE="F";uid="028e298b-d38d-462b-9474-0ae8991cacd6"
NW_020271713.1	RepeatMasker	DNA/TcMar-Pogo	4955515	4955768	777	+	.	ID="RND-1_FAMILY-341";Tend="1755";Tstart="1517";shortTE="F";uid="d2068b17-2cae-44cf-9daa-38e70a95b8ef"
NW_020271713.1	RepeatMasker	Unknown	7615332	7615529	1158	+	.	ID="RND-6_FAMILY-3801";Tend="1121";Tstart="914";shortTE="F";uid="6725351d-75fe-4c60-8b7d-9b6efdbb5b2f"
NW_020271713.1	RepeatMasker	DNA/MULE-MuDR	3561649	3561887	1489	+	.	ID="RND-5_FAMILY-2844";Tend="1688";Tstart="1452";shortTE="F";uid="77ccd060-34c8-4612-9e2c-e0bd64e2801e"
NW_020271713.1	RepeatMasker	LINE/Dong-R4	4667941	4668192	1478	+	.	ID="RND-5_FAMILY-524";Tend="1176";Tstart="922";shortTE="F";uid="6498d439-0a5b-4cc5-a8a5-05eb4904aaab"
NW_020271713.1	RepeatMasker	DNA/hAT-Tip100	4743427	4743720	961	+	.	ID="RND-5_FAMILY-6082";TEgroup="ctg_1%7CRND-5_FAMILY-6082%7C3";Tend="1665";Tstart="902";shortTE="F";uid="c2c8a3fc-9436-478e-b54f-3d0189989553"
NW_020271713.1	RepeatMasker	DNA/hAT-hATm	1880094	1880852	4882	+	.	ID="HAT-4B_AP";Tend="3322";Tstart="2582";shortTE="F";uid="6e55c3b7-c0d9-4e98-9ed8-12fcc376b1f1"
NW_020271713.1	RepeatMasker	Unknown	1835094	1835353	532	+	.	ID="RND-6_FAMILY-271";Tend="1746";Tstart="1495";shortTE="F";uid="a35d3a02-d16e-4762-9d8e-c90fd7aec6d9"
NW_020271713.1	RepeatMasker	Unknown	5979653	5979967	873	+	.	ID="RND-1_FAMILY-39";Tend="1360";Tstart="996";shortTE="F";uid="bb5fff98-1019-4603-b774-0a847d293660"
NW_020271713.1	RepeatMasker	Unknown	1098309	1098637	2485	+	.	ID="RND-6_FAMILY-3801";Tend="1468";Tstart="1139";shortTE="F";uid="363bc473-c0bb-4c8e-884b-e593c7211953"
NW_020271713.1	RepeatMasker	DNA/hAT-hAT19	2548319	2548581	1462	+	.	ID="RND-1_FAMILY-55";Tend="1198";Tstart="951";shortTE="F";uid="52a5e1f1-d2f3-46b5-9563-21375876e8c1"
NW_020271713.1	RepeatMasker	DNA	2423748	2423984	1120	+	.	ID="RND-1_FAMILY-232";Tend="1564";Tstart="1341";shortTE="F";uid="921aeb1b-08b3-4a6b-bdaf-6c88a0fe7ad1"
NW_020271713.1	RepeatMasker	Unknown	7629995	7630410	2074	+	.	ID="RND-1_FAMILY-313";Tend="1377";Tstart="977";shortTE="F";uid="4dadb82f-40a3-44af-9d25-11b1c9f20545"
NW_020271713.1	RepeatMasker	Unknown	6584284	6585017	4817	+	.	ID="RND-4_FAMILY-1321";Tend="1658";Tstart="934";shortTE="F";uid="50e0daa5-581a-46f6-9391-31ceaf201555"
NW_020271713.1	RepeatMasker	Unknown	826625	827018	2748	+	.	ID="RND-5_FAMILY-1751";Tend="1289";Tstart="919";shortTE="F";uid="879b2942-0430-4782-afbe-e4491e1864ca"
NW_020271713.1	RepeatMasker	DNA/hAT-Tip100	769896	770142	1595	+	.	ID="RND-1_FAMILY-168";Tend="1234";Tstart="979";shortTE="F";uid="69ae69a8-0d1b-4d0f-8073-085706fbbce9"
NW_020271713.1	RepeatMasker	RC/Helitron	5486519	5487075	522	+	.	ID="RND-1_FAMILY-554";TEgroup="ctg_1%7CRND-1_FAMILY-554%7C1";Tend="1621";Tstart="996";shortTE="T";uid="72e6732c-9f31-44bf-b48f-b17fc7ba8b87"
NW_020271713.1	RepeatMasker	Unknown	5971953	5972298	1919	+	.	ID="RND-4_FAMILY-909";Tend="1331";Tstart="995";shortTE="F";uid="4066fa90-11fe-49db-87e2-c64ed3a9993e"
NW_020271713.1	RepeatMasker	Unknown	2396965	2397492	2776	+	.	ID="RND-5_FAMILY-543";Tend="1631";Tstart="1064";shortTE="F";uid="8eb18e5f-3002-4bd6-b8e3-c68264e28e81"
NW_020271713.1	RepeatMasker	DNA/hAT-hAT19	7995508	7996958	1669	+	.	ID="RND-6_FAMILY-8366";Tend="2812";Tstart="1333";shortTE="F";uid="e1cc28e8-d835-4b82-91fe-7a44d39ef4ed"
NW_020271713.1	RepeatMasker	LINE/RTE-BovB	7840457	7840726	1448	+	.	ID="RND-5_FAMILY-1795";Tend="2018";Tstart="1727";shortTE="F";uid="d4ac526d-ce3d-4bcc-8ba0-7b1c37aa2ddf"
NW_020271713.1	RepeatMasker	Unknown	5870301	5870672	2752	+	.	ID="RND-1_FAMILY-175";Tend="1268";Tstart="906";shortTE="F";uid="0a7e2f19-c558-4ed8-8786-541062626195"
NW_020271713.1	RepeatMasker	Unknown	7944959	7945793	3167	+	.	ID="RND-6_FAMILY-14090";Tend="1477";Tstart="650";shortTE="F";uid="557d422e-e08a-4d33-9605-299404bd2ed4"
NW_020271713.1	RepeatMasker	DNA/hAT-Charlie	3177046	3178221	9178	+	.	ID="RND-1_FAMILY-22";Tend="1987";Tstart="832";shortTE="F";uid="1cdf5a31-e2dd-42dd-85fb-7b686d0c44df"
NW_020271713.1	RepeatMasker	DNA/hAT-hAT19	6214327	6214720	2508	+	.	ID="RND-1_FAMILY-209";Tend="1678";Tstart="1285";shortTE="F";uid="4e9bd6b1-52ce-4d33-b43f-ee1a25c67be5"
NW_020271713.1	RepeatMasker	DNA/TcMar-Pogo	110291	111173	5772	+	.	ID="RND-5_FAMILY-3226";Tend="1757";Tstart="891";shortTE="F";uid="251392f2-ca85-4d47-aa41-b01ae0b47d2d"
NW_020271713.1	RepeatMasker	DNA/Ginger-2	1596884	1597841	6873	+	.	ID="RND-1_FAMILY-248";TEgroup="ctg_1%7CRND-1_FAMILY-248%7C1";Tend="1775";Tstart="823";shortTE="F";uid="af60b55f-8be4-4f1c-853e-76c64ae248c6"
NW_020271713.1	RepeatMasker	DNA/hAT	3340484	3340985	502	+	.	ID="RND-6_FAMILY-15336";Tend="1023";Tstart="504";shortTE="F";uid="33ae6078-8471-47e9-8620-4b8cdb345c01"
NW_020271713.1	RepeatMasker	DNA/MULE-NOF	4449375	4449548	711	+	.	ID="RND-6_FAMILY-3359";Tend="1330";Tstart="1159";shortTE="F";uid="05662049-e788-4bfc-ab21-d7c28e650fe9"
NW_020271713.1	RepeatMasker	DNA/hAT	2750561	2750689	571	+	.	ID="RND-1_FAMILY-496";Tend="1037";Tstart="911";shortTE="F";uid="59774bb8-e83a-434d-a346-5b26644f3b85"
NW_020271713.1	RepeatMasker	Unknown	3210045	3210326	559	+	.	ID="RND-6_FAMILY-3280";TEgroup="ctg_1%7CRND-6_FAMILY-3280%7C1";Tend="1119";Tstart="805";shortTE="T";uid="5a4fe073-b989-46a2-9555-522ef685197f"
NW_020271713.1	RepeatMasker	LINE/L2	5805010	5805805	1110	+	.	ID="RND-5_FAMILY-1787";Tend="1789";Tstart="996";shortTE="F";uid="d967e233-b4f0-4474-814b-7f25211c4917"
NW_020271713.1	RepeatMasker	Unknown	5247984	5248303	599	+	.	ID="RND-6_FAMILY-16521";Tend="1069";Tstart="758";shortTE="F";uid="6451afe3-40d4-4aa2-a20c-2ccf725d0996"
NW_020271713.1	RepeatMasker	DNA/hAT-hAT19	2398577	2399432	4737	+	.	ID="RND-1_FAMILY-119";Tend="1915";Tstart="968";shortTE="F";uid="f686432e-3657-4966-9753-d7da15b8bb92"
NW_020271713.1	RepeatMasker	DNA/hAT	2557474	2557803	2432	+	.	ID="RND-1_FAMILY-466";Tend="1530";Tstart="1197";shortTE="F";uid="5b0564d8-9cc8-466a-bb0d-160db5743dcf"
NW_020271713.1	RepeatMasker	Unknown	590456	590690	517	+	.	ID="RND-6_FAMILY-501";Tend="1676";Tstart="1468";shortTE="F";uid="18742d1b-52f5-4d0f-a333-8b0aee72d7c1"
NW_020271713.1	RepeatMasker	DNA/Kolobok-T2	2204992	2205173	468	+	.	ID="REP-4_PBA";TEgroup="ctg_1%7CREP-4_PBA%7C2";Tend="656";Tstart="493";shortTE="F";uid="c6cfe63b-d6e1-4754-b8a0-964f522b98b4"
NW_020271713.1	RepeatMasker	DNA/hAT-Tip100	271697	271863	1204	+	.	ID="RND-6_FAMILY-20738";Tend="1293";Tstart="1124";shortTE="F";uid="08ba8432-cba7-4b33-b433-1f5874f524f7"
NW_020271713.1	RepeatMasker	LINE/L2	373865	373984	458	+	.	ID="RND-6_FAMILY-1179";Tend="1844";Tstart="1719";shortTE="F";uid="4f96d2c5-86ca-44a7-b2f6-79d6ea3f0a34"
NW_020271713.1	RepeatMasker	DNA/hAT	7691651	7691764	485	+	.	ID="RND-1_FAMILY-57";Tend="1027";Tstart="915";shortTE="F";uid="03008ca1-d739-44a5-9986-6cc98fee723f"
NW_020271713.1	RepeatMasker	DNA	7283666	7285361	12146	+	.	ID="RND-6_FAMILY-2157";Tend="2075";Tstart="482";shortTE="F";uid="f4cbd26a-7b44-4855-9b2b-8c0681719c5f"
NW_020271713.1	RepeatMasker	RC/Helitron	1853029	1853560	2635	+	.	ID="RND-5_FAMILY-433";Tend="1509";Tstart="973";shortTE="F";uid="71ac6f8c-a2fc-4dae-b411-6bac0ebc79ab"
NW_020271713.1	RepeatMasker	DNA/hAT-hAT19	554013	554252	877	+	.	ID="HAT-N15_AP";Tend="584";Tstart="349";shortTE="F";uid="cd098811-4c77-45f1-9240-3e1689579cac"
NW_020271713.1	RepeatMasker	Unknown	6017105	6017251	951	+	.	ID="RND-1_FAMILY-39";Tend="1436";Tstart="1290";shortTE="F";uid="a732542d-b593-4ea6-bc59-051762b33a4d"
NW_020271713.1	RepeatMasker	Unknown	2214417	2214548	688	+	.	ID="RND-6_FAMILY-17485";Tend="177";Tstart="45";shortTE="F";uid="949d72a9-4af3-43b3-83f3-e824c99f235e"
NW_020271713.1	RepeatMasker	DNA/hAT-Tip100	5049471	5049720	426	+	.	ID="DNA8-106_AP";Tend="1073";Tstart="816";shortTE="F";uid="7caba666-ff67-4f0e-bf7a-9a06f1b8f289"
NW_020271713.1	RepeatMasker	DNA/hAT-Tip100	6637895	6638114	1583	+	.	ID="RND-4_FAMILY-713";Tend="1173";Tstart="944";shortTE="F";uid="03e5276c-64ad-4928-875b-a65ea80e7e88"
NW_020271713.1	RepeatMasker	DNA/hAT-Charlie	6824818	6825457	2124	+	.	ID="RND-6_FAMILY-2997";Tend="1493";Tstart="911";shortTE="F";uid="fb1a6270-69cc-4d26-8cff-b035d639b28e"
NW_020271713.1	RepeatMasker	DNA/hAT-Tip100	3752685	3753602	6218	+	.	ID="RND-6_FAMILY-5962";TEgroup="ctg_1%7CRND-6_FAMILY-5962%7C1";Tend="1383";Tstart="357";shortTE="F";uid="e806fe73-44ed-41e7-aedd-792243f34cf4"
NW_020271713.1	RepeatMasker	Unknown	7589611	7590309	3616	+	.	ID="RND-1_FAMILY-124";Tend="1620";Tstart="959";shortTE="F";uid="6fa07fea-b75a-4633-a7c2-52d50dc1cf21"
NW_020271713.1	RepeatMasker	LTR/Copia	2394918	2395288	1967	+	.	ID="RND-5_FAMILY-11624";Tend="1347";Tstart="965";shortTE="F";uid="0c7b7d25-aef0-40c2-9072-c686ea383699"
NW_020271713.1	RepeatMasker	DNA/hAT-hATm	1231121	1231339	418	+	.	ID="HAT-4C_AP";Tend="3979";Tstart="3766";shortTE="F";uid="4f4e2ddd-c690-4057-b3d9-aec8706644e2"
NW_020271713.1	RepeatMasker	DNA/hAT-hATm	1192506	1192621	550	+	.	ID="RND-5_FAMILY-4934";Tend="1720";Tstart="1444";shortTE="F";uid="51b8e7ba-0a9f-4fca-b66b-6646107ba1c3"
NW_020271713.1	RepeatMasker	Unknown	5245398	5245671	1688	+	.	ID="RND-1_FAMILY-12";Tend="1227";Tstart="950";shortTE="F";uid="c45a52e6-0d7e-4af7-8073-542cf9056cc8"
NW_020271713.1	RepeatMasker	DNA	1116135	1116300	487	+	.	ID="TTAA27_AP";Tend="167";Tstart="3";shortTE="F";uid="42581373-821a-4915-96f1-fe3d644746c1"
NW_020271713.1	RepeatMasker	RC/Helitron	1238179	1238561	1073	+	.	ID="RND-6_FAMILY-68";Tend="1489";Tstart="1102";shortTE="F";uid="94033f6c-2003-43d5-833b-279f962490b2"
NW_020271713.1	RepeatMasker	Unknown	7886374	7886484	523	+	.	ID="RND-6_FAMILY-3280";Tend="1070";Tstart="964";shortTE="F";uid="a1b68ae9-3312-43ea-a0bd-bda8e28705c1"
NW_020271713.1	RepeatMasker	DNA/hAT	7776103	7776320	1375	+	.	ID="RND-6_FAMILY-3914";Tend="1689";Tstart="1486";shortTE="F";uid="9174f7f8-c85a-48e6-b3ab-0b07d3c69ec9"
NW_020271713.1	RepeatMasker	Unknown	1467703	1467953	1043	+	.	ID="RND-3_FAMILY-1552";Tend="1278";Tstart="951";shortTE="F";uid="d91ddf87-dcea-450e-be75-125b1757a4e5"
NW_020271713.1	RepeatMasker	LINE/I-Jockey	7726777	7727201	1297	+	.	ID="RND-5_FAMILY-5849";Tend="1683";Tstart="1258";shortTE="F";uid="1c8cecf1-e998-4be1-a63d-2c0b1b59823f"
NW_020271713.1	RepeatMasker	Unknown	1804202	1805586	3682	+	.	ID="RND-5_FAMILY-11175";Tend="1384";Tstart="35";shortTE="F";uid="ece1c6df-8e61-45f7-8825-eb7b4e7413f1"
NW_020271713.1	RepeatMasker	DNA/hAT-hAT19	2574275	2574487	1452	+	.	ID="RND-1_FAMILY-459";Tend="1199";Tstart="974";shortTE="F";uid="927db785-57ac-4fbe-a4eb-90544b1969f3"
NW_020271713.1	RepeatMasker	LTR/Gypsy	7755680	7755945	1504	+	.	ID="RND-5_FAMILY-9083";Tend="1427";Tstart="1176";shortTE="F";uid="adf50711-7433-4a8c-ac6c-25bdabe6ccbf"
NW_020271713.1	RepeatMasker	DNA/Kolobok-E	1144703	1144828	421	+	.	ID="KOLOBOKE-1_AP";Tend="6335";Tstart="6208";shortTE="F";uid="fe3153e4-e6d2-4dc0-a2cd-732061373948"
NW_020271713.1	RepeatMasker	DNA/hAT-Tip100	7172228	7172543	516	+	.	ID="DNA8-81_AP";Tend="739";Tstart="418";shortTE="F";uid="1295a521-468a-434c-8cf9-242900771b52"
NW_020271713.1	RepeatMasker	DNA/hAT-hAT19	5779579	5779800	1052	+	.	ID="RND-6_FAMILY-1827";Tend="1019";Tstart="797";shortTE="F";uid="cb119b08-ec90-4571-a682-fb0cebb9dcac"
NW_020271713.1	RepeatMasker	DNA	1964767	1965468	4834	+	.	ID="RND-1_FAMILY-436";Tend="1107";Tstart="421";shortTE="F";uid="67948646-8cb3-4862-ac81-272f230dcfc2"
NW_020271713.1	RepeatMasker	DNA/hAT-hAT19	606555	607266	2774	+	.	ID="RND-1_FAMILY-200";Tend="1603";Tstart="952";shortTE="F";uid="1fa8023b-b1cc-44b0-b41b-a60ee4e65b06"
NW_020271713.1	RepeatMasker	LINE/I	7914218	7918287	23013	+	.	ID="RND-6_FAMILY-2698";Tend="3168";Tstart="1";shortTE="F";uid="b404df58-7398-4108-8728-b1b0e576fab7"
NW_020271713.1	RepeatMasker	DNA/CMC-Transib	1728987	1729947	964	+	.	ID="RND-6_FAMILY-29220";TEgroup="ctg_1%7CRND-6_FAMILY-29220%7C1";Tend="1616";Tstart="734";shortTE="F";uid="8ad3a00e-952a-4ba3-9bd7-21a511fb865f"
NW_020271713.1	RepeatMasker	LINE/I-Jockey	90003	90676	972	+	.	ID="RND-5_FAMILY-11496";Tend="1046";Tstart="388";shortTE="F";uid="65283cb7-babb-4a01-a7ad-765e91179d83"
NW_020271713.1	RepeatMasker	DNA/Kolobok-E	4133955	4134492	2628	+	.	ID="RND-5_FAMILY-1732";Tend="1484";Tstart="921";shortTE="F";uid="6d7620cd-fdfb-4cef-a90b-49f042f48424"
NW_020271713.1	RepeatMasker	LINE/Penelope	3135209	3135352	780	+	.	ID="RND-5_FAMILY-147";Tend="1483";Tstart="1341";shortTE="F";uid="643606a9-b40e-4580-b588-4807814a3435"
NW_020271713.1	RepeatMasker	DNA/hAT	8119892	8120305	2665	+	.	ID="RND-5_FAMILY-179";Tend="1630";Tstart="1223";shortTE="F";uid="a78f2c80-b7f3-4c75-bc32-3132b00f37b7"
NW_020271713.1	RepeatMasker	DNA/hAT-Tip100	1183991	1184186	1479	+	.	ID="RND-1_FAMILY-29";Tend="1162";Tstart="965";shortTE="F";uid="978eea42-f7e3-4944-b3b0-86104a54d269"
NW_020271713.1	RepeatMasker	Unknown	1732709	1732813	471	+	.	ID="RND-1_FAMILY-14";Tend="1056";Tstart="950";shortTE="F";uid="cf01f41f-0ef4-40ce-8660-dda121b082ca"
NW_020271713.1	RepeatMasker	DNA/hAT-hAT19	14064	14406	1640	+	.	ID="RND-6_FAMILY-5408";Tend="1482";Tstart="1091";shortTE="F";uid="6bb9e0c8-15a2-4158-8235-af1cf993e6fa"
NW_020271713.1	RepeatMasker	DNA/hAT-Tip100	3689471	3689656	1239	+	.	ID="RND-1_FAMILY-427";Tend="1831";Tstart="1655";shortTE="F";uid="120e659c-1ec0-4ce8-9c35-9e6bf8e49352"
NW_020271713.1	RepeatMasker	DNA/TcMar-Pogo	2986471	2986627	428	+	.	ID="RND-5_FAMILY-1711";Tend="551";Tstart="376";shortTE="F";uid="d138eb8a-e5d5-4688-ba79-040d3b79f35f"
NW_020271713.1	RepeatMasker	Unknown	4857583	4857897	519	+	.	ID="RND-6_FAMILY-271";Tend="1785";Tstart="1492";shortTE="F";uid="106f6d29-d7d1-4760-89a9-95237b454ca1"
NW_020271713.1	RepeatMasker	Unknown	4510901	4511242	2161	+	.	ID="RND-5_FAMILY-1061";Tend="1322";Tstart="940";shortTE="F";uid="77b2ad1a-dd6c-4550-bfeb-493e07ef4f93"
NW_020271713.1	RepeatMasker	DNA/hAT-hAT19	3011855	3012830	6329	+	.	ID="RND-5_FAMILY-3070";Tend="1813";Tstart="817";shortTE="F";uid="2048a175-511a-4041-884f-5d395d461f7a"
NW_020271713.1	RepeatMasker	DNA/hAT-Tip100	5588396	5588695	1965	+	.	ID="RND-1_FAMILY-259";Tend="1273";Tstart="985";shortTE="F";uid="ff8768b4-20a1-46e8-8f00-1986c074a3de"
NW_020271713.1	RepeatMasker	DNA/P	4720107	4720810	2939	+	.	ID="RND-6_FAMILY-30601";Tend="1265";Tstart="555";shortTE="F";uid="9ade18c7-9db8-4e42-b42f-fb2a545fcb1f"
NW_020271713.1	RepeatMasker	DNA/hAT-Tip100	689041	689477	2390	+	.	ID="RND-1_FAMILY-533";Tend="1354";Tstart="914";shortTE="F";uid="73c390b2-7498-43f9-bb25-4c26ea17c873"
NW_020271713.1	RepeatMasker	LINE/I-Jockey	3601142	3601301	600	+	.	ID="TART_DV";Tend="2904";Tstart="2754";shortTE="F";uid="e82820e1-3a9e-4b73-896e-1fcd40779869"
NW_020271713.1	RepeatMasker	Unknown	7870226	7870604	2692	+	.	ID="RND-5_FAMILY-5382";Tend="1333";Tstart="919";shortTE="F";uid="450b7afd-cdf4-4b96-b7c7-f397406ba5a7"
NW_020271713.1	RepeatMasker	Unknown	5956913	5957179	1509	+	.	ID="RND-1_FAMILY-12";Tend="1208";Tstart="950";shortTE="F";uid="5b17df2a-0efe-4cea-954d-4fbc1ab15586"
NW_020271713.1	RepeatMasker	DNA/MULE-MuDR	251004	251863	1089	+	.	ID="MUDR11X_AP";TEgroup="ctg_1%7CMUDR11X_AP%7C1";Tend="2186";Tstart="35";shortTE="F";uid="74402bd7-5baf-436e-9233-cbd6ccf5fb4b"
NW_020271713.1	RepeatMasker	Unknown	5494080	5494531	3689	+	.	ID="RND-1_FAMILY-117";Tend="1447";Tstart="1001";shortTE="F";uid="1bd7c8ee-2416-4a25-817b-2dd32fb061fe"
NW_020271713.1	RepeatMasker	DNA/hAT-Tip100	3762720	3762989	666	+	.	ID="DNA8-100_AP";Tend="659";Tstart="437";shortTE="F";uid="bf7ca45e-2ed5-4c30-a47a-4a8d460cf184"
NW_020271713.1	RepeatMasker	DNA/hAT	4789412	4790118	4076	+	.	ID="RND-1_FAMILY-487";Tend="1661";Tstart="938";shortTE="F";uid="ca44022e-71a0-457b-aaa8-48f085274460"
NW_020271713.1	RepeatMasker	DNA	2422774	2422969	909	+	.	ID="RND-1_FAMILY-232";Tend="1348";Tstart="1126";shortTE="F";uid="ac250391-f110-4b5d-8171-ed372cc1ed9f"
NW_020271713.1	RepeatMasker	Unknown	7228670	7229173	3559	+	.	ID="RND-1_FAMILY-373";Tend="1483";Tstart="985";shortTE="F";uid="01244b75-d47f-4ca3-ae27-0f10079ff5f9"
NW_020271713.1	RepeatMasker	DNA/hAT-Tip100	3831032	3831437	1336	+	.	ID="RND-1_FAMILY-44";Tend="1301";Tstart="966";shortTE="F";uid="8f0f4fb1-13bd-4213-b5f9-d02eb876121e"
NW_020271713.1	RepeatMasker	RC/Helitron	8012046	8012322	591	+	.	ID="RND-6_FAMILY-7470";Tend="2510";Tstart="2228";shortTE="F";uid="a1d5b8c3-d1a0-4e30-a5d5-d23f93d4cd70"
NW_020271713.1	RepeatMasker	Unknown	4119557	4119736	501	+	.	ID="RND-6_FAMILY-10796";Tend="997";Tstart="829";shortTE="F";uid="13ead911-a31c-424d-91ff-c2151314b8f7"
NW_020271713.1	RepeatMasker	LTR/Gypsy	6009905	6010038	955	+	.	ID="RND-6_FAMILY-13955";Tend="1104";Tstart="955";shortTE="F";uid="cef99adc-58ed-4e81-9a1c-14e992bf9215"
NW_020271713.1	RepeatMasker	Unknown	7620115	7621084	5786	+	.	ID="RND-6_FAMILY-1889";Tend="1458";Tstart="505";shortTE="F";uid="4710e9ca-1f4b-454a-9423-94253b398121"
NW_020271713.1	RepeatMasker	LINE/RTE-BovB	6804114	6804274	460	+	.	ID="RND-6_FAMILY-9083";Tend="857";Tstart="697";shortTE="F";uid="fc92cd0a-885c-4e21-a09b-dda6fd5ad87b"
NW_020271713.1	RepeatMasker	LINE/Penelope	8049259	8049826	1501	+	.	ID="RND-5_FAMILY-147";Tend="951";Tstart="426";shortTE="F";uid="0172de80-4db0-4e19-b088-9b2ceba53420"
NW_020271713.1	RepeatMasker	DNA/Merlin	2764582	2765170	4476	+	.	ID="RND-6_FAMILY-11881";Tend="2206";Tstart="1654";shortTE="F";uid="53debe1f-cedc-4c09-86e4-1ed7514ceea0"
NW_020271713.1	RepeatMasker	LINE/I-Jockey	4875153	4875626	1305	+	.	ID="RND-1_FAMILY-327";Tend="1260";Tstart="824";shortTE="F";uid="fc93825b-afaa-42eb-bd36-205555fa5e38"
NW_020271713.1	RepeatMasker	LTR/Gypsy	893009	893126	529	+	.	ID="RND-5_FAMILY-4906";Tend="1496";Tstart="1380";shortTE="F";uid="c9b7f047-8595-4b24-8ebe-a3b23f3e9eb1"
NW_020271713.1	RepeatMasker	Unknown	4744748	4744946	550	+	.	ID="TE-X-4_NVI";Tend="942";Tstart="748";shortTE="F";uid="a15619a4-7915-4bc0-8dec-355da5b12f94"
NW_020271713.1	RepeatMasker	Unknown	325071	325319	1503	+	.	ID="RND-6_FAMILY-170";Tend="1173";Tstart="922";shortTE="F";uid="77dafc5b-f07c-4cb8-a4da-05609a49eba6"
NW_020271713.1	RepeatMasker	RC/Helitron	6069738	6069882	810	+	.	ID="RND-6_FAMILY-516";Tend="756";Tstart="612";shortTE="F";uid="52a40014-d2f3-4907-b9c6-223facdfedfb"
NW_020271713.1	RepeatMasker	DNA/hAT-hATm	4955126	4955454	1177	+	.	ID="RND-5_FAMILY-4934";Tend="1689";Tstart="1357";shortTE="F";uid="f257d176-dd9c-43bc-9ac7-0b89b04eba03"
NW_020271713.1	RepeatMasker	Unknown	3053342	3053633	480	+	.	ID="RND-5_FAMILY-333";Tend="1563";Tstart="1260";shortTE="F";uid="7fb1a9d6-bb4f-4dd8-b7bc-0bc41da2415b"
NW_020271713.1	RepeatMasker	DNA/hAT-Tip100	5607748	5607875	446	+	.	ID="RND-5_FAMILY-1316";Tend="1033";Tstart="905";shortTE="F";uid="38b2dde1-fdd8-40dc-93de-9306dc1824d8"
NW_020271713.1	RepeatMasker	DNA/hAT-Tip100	111126	111449	2404	+	.	ID="RND-1_FAMILY-64";Tend="1759";Tstart="1421";shortTE="F";uid="a5cc75fd-b2f0-45c0-9fc2-12e9cb41f2c6"
NW_020271713.1	RepeatMasker	DNA/hAT-hAT19	673454	673728	983	+	.	ID="DNA8-64_AP";Tend="622";Tstart="372";shortTE="F";uid="58389de7-f0e1-45c1-984d-9a869cdca3f8"
NW_020271713.1	RepeatMasker	DNA/hAT-Tip100	7976285	7976524	1109	+	.	ID="RND-6_FAMILY-6951";Tend="1126";Tstart="893";shortTE="F";uid="dea70930-1578-4ef7-9feb-1fb00238c690"
NW_020271713.1	RepeatMasker	DNA/hAT-Tip100	325320	325767	2201	+	.	ID="RND-1_FAMILY-61";Tend="1427";Tstart="969";shortTE="F";uid="1add7245-425b-4dec-b834-780093d83a4e"
NW_020271713.1	RepeatMasker	Unknown	1310918	1311267	2366	+	.	ID="RND-5_FAMILY-350";Tend="1300";Tstart="942";shortTE="F";uid="e213ad10-4cb1-4625-b8d1-ba87f14df2a9"
NW_020271713.1	RepeatMasker	RC/Helitron	3928325	3928754	2456	+	.	ID="RND-6_FAMILY-1321";Tend="1501";Tstart="1043";shortTE="F";uid="035b5428-82cd-4a47-9669-9bd3d5df2d50"
NW_020271713.1	RepeatMasker	DNA/hAT	4562967	4563695	5143	+	.	ID="RND-4_FAMILY-790";Tend="1657";Tstart="947";shortTE="F";uid="0a46d055-ba47-48ac-ae3a-e146277a0faf"
NW_020271713.1	RepeatMasker	Unknown	4720760	4720884	1031	+	.	ID="RND-6_FAMILY-6281";Tend="1576";Tstart="1451";shortTE="F";uid="3fdc26f6-aec3-4d2f-8669-66ae9936198c"
NW_020271713.1	RepeatMasker	Unknown	2981926	2982339	2452	+	.	ID="RND-1_FAMILY-39";Tend="1436";Tstart="990";shortTE="F";uid="d1db0a57-afb8-42ec-a34c-55da544f8be8"
NW_020271713.1	RepeatMasker	DNA/hAT-hAT19	672897	673108	815	+	.	ID="DNA8-64_AP";Tend="376";Tstart="103";shortTE="F";uid="801abd2a-f43b-4189-856d-5ec03b6a0b20"
NW_020271713.1	RepeatMasker	Unknown	7200046	7200152	405	+	.	ID="RND-6_FAMILY-2868";Tend="1008";Tstart="912";shortTE="F";uid="7c9fcf39-f56f-4315-a910-554deb8fd7d4"
NW_020271713.1	RepeatMasker	Unknown	6908858	6909064	525	+	.	ID="RND-5_FAMILY-7402";Tend="1187";Tstart="980";shortTE="F";uid="36983901-8502-4b8e-937e-a9058cc28ecb"
NW_020271713.1	RepeatMasker	DNA/hAT-hAT19	4927842	4929536	2158	+	.	ID="rnd-6_family-8724";Tend="1880";Tstart="425";shortTE="F";uid="0f28def6-ead7-4a6d-aebd-93c639fcb104"
NW_020271713.1	RepeatMasker	Unknown	5003352	5003641	1208	+	.	ID="RND-5_FAMILY-1154";Tend="1251";Tstart="954";shortTE="F";uid="2c127777-483a-4f1a-85fa-a42717169a75"
NW_020271713.1	RepeatMasker	Unknown	7146225	7146510	1157	+	.	ID="RND-5_FAMILY-6605";Tend="1201";Tstart="943";shortTE="F";uid="ea9e848d-d3b6-4188-9920-470d9f0dcb50"
NW_020271713.1	RepeatMasker	LINE/I-Jockey	3552282	3553142	1599	+	.	ID="RND-6_FAMILY-4821";Tend="2701";Tstart="1799";shortTE="F";uid="c3d762c2-584a-4541-acd6-21f37aa75262"
NW_020271713.1	RepeatMasker	DNA/hAT-hATm	5858089	5858411	600	+	.	ID="hat-4c_ap";Tend="4014";Tstart="3740";shortTE="F";uid="82d1afad-1b80-4119-a5dd-caa78e3c2344"
NW_020271713.1	RepeatMasker	Unknown	6745263	6745735	3172	+	.	ID="RND-1_FAMILY-373";Tend="1483";Tstart="985";shortTE="F";uid="7af83046-792a-49ee-b85a-0fe8c69f108f"
NW_020271713.1	RepeatMasker	Unknown	3298934	3299172	888	+	.	ID="RND-6_FAMILY-17434";Tend="404";Tstart="166";shortTE="F";uid="a17388e2-48a5-4a58-9de9-aa6285153d6f"
NW_020271713.1	RepeatMasker	DNA/Sola-1	6966980	6967136	429	+	.	ID="RND-6_FAMILY-3487";Tend="2600";Tstart="2430";shortTE="F";uid="eb13176a-7cf5-4f57-82c1-fc6ef6e745e8"
NW_020271713.1	RepeatMasker	DNA/hAT-Tip100	7126759	7127300	1579	+	.	ID="RND-6_FAMILY-2968";Tend="699";Tstart="108";shortTE="F";uid="dc3c527a-6d72-47a1-b3c5-a560dd2ca522"
NW_020271713.1	RepeatMasker	Unknown	2788069	2788345	857	+	.	ID="RND-5_FAMILY-1154";Tend="1315";Tstart="1034";shortTE="F";uid="3ea5b10c-2d1b-42ef-987d-8dd452a133cf"
NW_020271713.1	RepeatMasker	DNA/hAT-Charlie	1685864	1686056	925	+	.	ID="RND-4_FAMILY-94";Tend="1239";Tstart="1048";shortTE="F";uid="8cb1dd6a-d593-4bf2-a1f3-be1b78de0ebd"
NW_020271713.1	RepeatMasker	LINE/RTE-BovB	2071367	2073529	7337	+	.	ID="RND-6_FAMILY-22570";TEgroup="ctg_1%7CRND-6_FAMILY-22570%7C1";Tend="2377";Tstart="51";shortTE="F";uid="448d9224-7ce5-44e0-9d26-4d6ad86cd29e"
NW_020271713.1	RepeatMasker	DNA/hAT-Charlie	2736509	2736618	433	+	.	ID="RND-6_FAMILY-4118";Tend="1185";Tstart="1074";shortTE="F";uid="476e27fb-cc18-4d3a-a55b-b48ae2c8d1fd"
NW_020271713.1	RepeatMasker	DNA/hAT-hATm	1522706	1525281	2785	+	.	ID="HAT-4_AP";Tend="3291";Tstart="637";shortTE="F";uid="939ead6a-c99f-4a05-85a9-354523babb9a"
NW_020271713.1	RepeatMasker	DNA	1966237	1967439	8007	+	.	ID="RND-1_FAMILY-436";Tend="2271";Tstart="1099";shortTE="F";uid="bf158b69-bc92-46c1-9343-505e62f40610"
NW_020271713.1	RepeatMasker	DNA/Maverick	6701572	6701701	425	+	.	ID="POLINTON-4_LMI";Tend="1135";Tstart="1005";shortTE="F";uid="38b49720-4e48-4f88-a18d-5e1d1441b160"
NW_020271713.1	RepeatMasker	Unknown	7421563	7422075	2150	+	.	ID="RND-4_FAMILY-275";Tend="1254";Tstart="752";shortTE="F";uid="1e7611ff-f498-472f-b779-cbfd84cfd588"
NW_020271713.1	RepeatMasker	DNA/Ginger-1	8035038	8035666	1881	+	.	ID="RND-1_FAMILY-89";Tend="1856";Tstart="1252";shortTE="F";uid="5207398a-8958-41e0-b117-1fdb857c7153"
NW_020271713.1	RepeatMasker	Unknown	220441	221049	450	+	.	ID="RND-6_FAMILY-2952";TEgroup="ctg_1%7CRND-6_FAMILY-2952%7C1";Tend="1432";Tstart="988";shortTE="F";uid="537a68e9-09c3-4937-a991-101900be05f3"
NW_020271713.1	RepeatMasker	RC/Helitron	591011	591256	589	+	.	ID="RND-6_FAMILY-383";Tend="1414";Tstart="1183";shortTE="F";uid="ae438085-4d90-46e6-8579-f9102bf5935b"
NW_020271713.1	RepeatMasker	Unknown	1416582	1417195	2206	+	.	ID="RND-1_FAMILY-118";Tend="1669";Tstart="1035";shortTE="F";uid="783a8d1f-0a41-446d-a3c8-6d2fbf2721b9"
NW_020271713.1	RepeatMasker	RC/Helitron	7615796	7616521	5327	+	.	ID="RND-6_FAMILY-4137";Tend="1526";Tstart="798";shortTE="F";uid="7afd759b-5bc4-42c6-925f-bb9f08985567"
NW_020271713.1	RepeatMasker	DNA/hAT-Charlie	6275042	6275191	1039	+	.	ID="RND-1_FAMILY-71";Tend="1387";Tstart="1238";shortTE="F";uid="da838617-e058-48e7-85f9-964bda0e751b"
NW_020271713.1	RepeatMasker	DNA	4326873	4327104	684	+	.	ID="ttaa2c_ap";Tend="406";Tstart="171";shortTE="F";uid="79da202f-dd13-4eb4-b5f7-d293cf6b4715"
NW_020271713.1	RepeatMasker	Unknown	1776844	1776999	579	+	.	ID="RND-4_FAMILY-2403";Tend="956";Tstart="803";shortTE="F";uid="54e42bca-51e5-412d-bf22-54fceba2f788"
NW_020271713.1	RepeatMasker	DNA	845641	846016	2328	+	.	ID="RND-5_FAMILY-2872";Tend="1322";Tstart="953";shortTE="F";uid="c2f0a390-2eb6-4601-93df-11c82f6d9550"
NW_020271713.1	RepeatMasker	DNA/hAT-Tip100	7402321	7403155	6641	+	.	ID="RND-5_FAMILY-3352";Tend="1779";Tstart="945";shortTE="F";uid="5b585c49-0d75-4420-b994-7409dd6d0b56"
NW_020271713.1	RepeatMasker	DNA/hAT-hATm	1825531	1825718	435	+	.	ID="RND-5_FAMILY-4934";Tend="1801";Tstart="1630";shortTE="F";uid="60d96f74-9830-4aa2-ac81-1b8464d8da8a"
NW_020271713.1	RepeatMasker	Unknown	4862851	4863377	1292	+	.	ID="RND-6_FAMILY-6962";TEgroup="ctg_1%7CRND-6_FAMILY-6962%7C1";Tend="1542";Tstart="896";shortTE="F";uid="bc624546-60c5-4f07-a582-c04000e78163"
NW_020271713.1	RepeatMasker	Unknown	7903749	7904172	2427	+	.	ID="RND-1_FAMILY-372";Tend="1443";Tstart="1009";shortTE="F";uid="630e371b-afe5-49af-8ad5-57bd0651a867"
NW_020271713.1	RepeatMasker	Unknown	5975188	5975372	1460	+	.	ID="RND-4_FAMILY-1139";Tend="1333";Tstart="1155";shortTE="F";uid="5aee2ab6-a0ae-4401-8821-e3188117d9b0"
NW_020271713.1	RepeatMasker	DNA/hAT-hAT19	5543237	5543580	1736	+	.	ID="DNA8-64_AP";Tend="376";Tstart="1";shortTE="F";uid="54b529ef-fc25-4309-afb0-b9e90f6b13bb"
NW_020271713.1	RepeatMasker	LINE/RTE-BovB	3088177	3088498	675	+	.	ID="RND-5_FAMILY-575";Tend="1350";Tstart="1036";shortTE="F";uid="b00a3f2b-8e2d-4e92-904a-e232d6cd64ea"
NW_020271713.1	RepeatMasker	DNA/hAT	3388657	3389108	2324	+	.	ID="RND-3_FAMILY-12";Tend="1401";Tstart="945";shortTE="F";uid="4987fd62-1ac5-4d67-a2f3-be37fd7d7fb2"
NW_020271713.1	RepeatMasker	Unknown	4145340	4145657	1080	+	.	ID="RND-1_FAMILY-271";Tend="1194";Tstart="885";shortTE="F";uid="af105c5b-e435-4fd5-afc8-e67c1dc99026"
NW_020271713.1	RepeatMasker	Unknown	1533251	1533428	819	+	.	ID="RND-6_FAMILY-28025";Tend="1181";Tstart="984";shortTE="F";uid="511c416e-bdde-4d97-b4cf-7345544e0814"
NW_020271713.1	RepeatMasker	DNA/hAT-Tip100	3088556	3088735	700	+	.	ID="RND-4_FAMILY-2577";Tend="1331";Tstart="1140";shortTE="F";uid="e7616e80-95c9-434e-9b12-5377cc69eec7"
NW_020271713.1	RepeatMasker	DNA/hAT-Tip100	6609768	6610046	1196	+	.	ID="RND-5_FAMILY-694";Tend="1184";Tstart="898";shortTE="F";uid="422be67e-c2b9-4828-b6d9-191b11908341"
NW_020271713.1	RepeatMasker	DNA/MULE-MuDR	8037604	8038060	2693	+	.	ID="RND-1_FAMILY-365";Tend="1480";Tstart="988";shortTE="F";uid="ff953769-3241-4152-b755-9fb8adb5e0c9"
NW_020271713.1	RepeatMasker	Unknown	4997987	4998173	892	+	.	ID="RND-4_FAMILY-237";Tend="1113";Tstart="941";shortTE="F";uid="7a701032-82af-4f13-9fc9-f0ddab9b1885"
NW_020271713.1	RepeatMasker	DNA/hAT-Tip100	3555879	3556281	442	+	.	ID="RND-6_FAMILY-332";TEgroup="ctg_1%7CRND-6_FAMILY-332%7C1";Tend="1257";Tstart="956";shortTE="F";uid="7169c520-928e-4df1-ad45-49d69ba5d157"
NW_020271713.1	RepeatMasker	DNA/hAT-hAT19	6901542	6901750	748	+	.	ID="RND-6_FAMILY-7893";Tend="1616";Tstart="1439";shortTE="F";uid="b56cb5f9-1855-4f11-9c59-806e862b8078"
NW_020271713.1	RepeatMasker	DNA/MULE-MuDR	7721374	7721531	706	+	.	ID="RND-6_FAMILY-7185";Tend="898";Tstart="745";shortTE="F";uid="36a6bfe2-314a-4013-94da-cdfb77246ff2"
NW_020271713.1	RepeatMasker	Unknown	7394726	7395112	2890	+	.	ID="RND-6_FAMILY-10154";Tend="1589";Tstart="1177";shortTE="F";uid="3a83de8b-9a6a-4f1d-aeca-f8dc7ff32d20"
NW_020271713.1	RepeatMasker	DNA/hAT-hAT19	6716354	6716862	2000	+	.	ID="RND-1_FAMILY-200";Tend="1598";Tstart="1114";shortTE="F";uid="dc54fe4b-14ae-4c3f-ab0a-22e2ff39b4d8"
NW_020271713.1	RepeatMasker	DNA/hAT	6545161	6545398	426	+	.	ID="RND-6_FAMILY-2086";TEgroup="ctg_1%7CRND-6_FAMILY-2086%7C1";Tend="1305";Tstart="962";shortTE="T";uid="e2c25c31-e84f-4042-8201-8b687f6532ee"
NW_020271713.1	RepeatMasker	DNA/hAT-Tip100	1141387	1141665	472	+	.	ID="rnd-6_family-10231";Tend="1365";Tstart="1167";shortTE="F";uid="a7f110a3-4457-4df0-a405-4e3f96004fdf"
NW_020271713.1	RepeatMasker	Unknown	1230516	1230873	1691	+	.	ID="RND-4_FAMILY-1321";Tend="1656";Tstart="1330";shortTE="F";uid="7dbd2887-42ba-4b1f-92b5-30445f54285d"
NW_020271713.1	RepeatMasker	DNA	1064630	1066648	13717	+	.	ID="RND-6_FAMILY-14496";Tend="2182";Tstart="334";shortTE="F";uid="e8415aa3-8f4c-42cd-a968-1e4164f2b28e"
NW_020271713.1	RepeatMasker	DNA/MULE-MuDR	6454199	6454307	450	+	.	ID="RND-1_FAMILY-53";Tend="2925";Tstart="2795";shortTE="F";uid="2e387850-a30c-4ff3-8339-a14493254c9d"
NW_020271713.1	RepeatMasker	DNA/hAT-hAT19	4911154	4911584	2765	+	.	ID="RND-6_FAMILY-1616";Tend="1570";Tstart="1155";shortTE="F";uid="2a5ce372-7419-4214-b4ec-b6d1bd004243"
NW_020271713.1	RepeatMasker	DNA/hAT-Tip100	6759169	6759361	984	+	.	ID="RND-5_FAMILY-153";Tend="1172";Tstart="982";shortTE="F";uid="9f41f1b8-517b-4fc9-a204-a63f797a92ad"
NW_020271713.1	RepeatMasker	LINE/CR1	6619478	6620355	1530	+	.	ID="RND-6_FAMILY-3671";TEgroup="ctg_1%7CRND-6_FAMILY-3671%7C1";Tend="1761";Tstart="740";shortTE="F";uid="fcddf669-7356-41ed-8025-c1bb349b339a"
NW_020271713.1	RepeatMasker	DNA/hAT-Tip100	2779946	2780545	4404	+	.	ID="RND-5_FAMILY-9849";Tend="1550";Tstart="925";shortTE="F";uid="581387f9-c202-4b86-9a28-12a9cc72acca"
NW_020271713.1	RepeatMasker	Unknown	2572187	2572464	1526	+	.	ID="RND-1_FAMILY-330";Tend="1209";Tstart="952";shortTE="F";uid="2940f2b2-ed87-408a-9c48-a3746f7c8e45"
NW_020271713.1	RepeatMasker	Unknown	4998197	4998753	3696	+	.	ID="RND-5_FAMILY-4271";Tend="1557";Tstart="977";shortTE="F";uid="a16fd566-4e40-47da-8c70-ceab7deed96d"
NW_020271713.1	RepeatMasker	LTR/Copia	2197604	2197795	410	+	.	ID="RND-6_FAMILY-2479";Tend="2287";Tstart="2097";shortTE="F";uid="2dd282e8-3efc-4ba3-aad9-3df84d7557b2"
NW_020271713.1	RepeatMasker	DNA/hAT	7483842	7484569	3681	+	.	ID="RND-6_FAMILY-648";TEgroup="ctg_1%7CRND-6_FAMILY-648%7C1";Tend="1770";Tstart="910";shortTE="F";uid="7d777066-adbe-49df-a6dd-22f609685a2f"
NW_020271713.1	RepeatMasker	LINE/I	1664198	1664905	5865	+	.	ID="RND-5_FAMILY-1471";Tend="1720";Tstart="1025";shortTE="F";uid="df429962-b390-405c-a79c-578899bab94f"
NW_020271713.1	RepeatMasker	DNA/hAT-hAT19	5327576	5328001	3154	+	.	ID="RND-5_FAMILY-12";Tend="1324";Tstart="897";shortTE="F";uid="170ff8d1-b3d4-466f-a442-7509fb74e540"
NW_020271713.1	RepeatMasker	DNA/hAT-Tip100	5633162	5633321	485	+	.	ID="RND-1_FAMILY-105";Tend="1104";Tstart="958";shortTE="F";uid="9ecc2294-1100-4702-897f-daa087e32aab"
NW_020271713.1	RepeatMasker	LINE/RTE-BovB	4238520	4239725	3031	+	.	ID="RND-1_FAMILY-143";Tend="2106";Tstart="906";shortTE="F";uid="67a50095-1469-4e4f-972f-25634cc83042"
NW_020271713.1	RepeatMasker	DNA/Ginger-2	6289615	6289905	423	+	.	ID="RND-6_FAMILY-9173";TEgroup="ctg_1%7CRND-6_FAMILY-9173%7C1";Tend="1450";Tstart="332";shortTE="T";uid="4291ad9b-303d-4908-ba7a-85e7bd51ccf1"
NW_020271713.1	RepeatMasker	DNA/hAT-hAT19	266159	266908	3224	+	.	ID="RND-5_FAMILY-526";Tend="1492";Tstart="756";shortTE="F";uid="02542ea6-fffa-4de2-9c95-ba40e4ab3a21"
NW_020271713.1	RepeatMasker	Unknown	238393	238634	1285	+	.	ID="RND-4_FAMILY-901";Tend="1441";Tstart="1197";shortTE="F";uid="a29f282c-116e-4d1a-b473-626f1475809a"
NW_020271713.1	RepeatMasker	DNA/Ginger-2	3863119	3863348	1010	+	.	ID="RND-5_FAMILY-2446";Tend="1043";Tstart="819";shortTE="F";uid="2d6c1b9b-99a6-451c-b7b6-ac5018837e90"
NW_020271713.1	RepeatMasker	Unknown	3029868	3030311	2286	+	.	ID="RND-6_FAMILY-28025";Tend="1395";Tstart="976";shortTE="F";uid="a1006a10-811f-4b07-a2ec-40a371361b2c"
NW_020271713.1	RepeatMasker	Unknown	2497641	2498239	3177	+	.	ID="RND-1_FAMILY-144";Tend="1570";Tstart="947";shortTE="F";uid="5ecd6762-f47b-4b06-8aa1-8bc0786ec8f7"
NW_020271713.1	RepeatMasker	DNA/hAT-Tip100	4757179	4757377	639	+	.	ID="RND-6_FAMILY-1169";Tend="1706";Tstart="1465";shortTE="F";uid="3e237cae-422a-4ee4-be6a-5d43eccc617f"
NW_020271713.1	RepeatMasker	DNA/hAT-Tip100	4770037	4771094	5136	+	.	ID="RND-5_FAMILY-1316";TEgroup="ctg_1%7CRND-5_FAMILY-1316%7C1";Tend="1900";Tstart="937";shortTE="F";uid="5516a869-e42b-468d-8863-d8f921f70f3c"
NW_020271713.1	RepeatMasker	DNA/hAT	7359781	7360450	661	+	.	ID="RND-6_FAMILY-575";TEgroup="ctg_1%7CRND-6_FAMILY-575%7C2";Tend="1746";Tstart="925";shortTE="F";uid="55db9b4f-9578-42a3-8d07-d50f52f61c9e"
NW_020271713.1	RepeatMasker	DNA/hAT-Tip100	4868408	4868704	1577	+	.	ID="RND-1_FAMILY-384";Tend="1248";Tstart="957";shortTE="F";uid="0860d0e0-5d2a-4cc4-8ae3-7e6782b6aef6"
NW_020271713.1	RepeatMasker	DNA/hAT-Tip100	8057733	8058026	2042	+	.	ID="RND-1_FAMILY-63";Tend="1111";Tstart="821";shortTE="F";uid="ad345465-3869-42d0-9869-873dbbd5e78f"
NW_020271713.1	RepeatMasker	Unknown	6218984	6219176	1052	+	.	ID="RND-5_FAMILY-3397";Tend="1125";Tstart="895";shortTE="F";uid="9c26cb4d-bf5e-4db5-9684-db35b2f95dc3"
NW_020271713.1	RepeatMasker	DNA/hAT?	3268318	3268442	871	+	.	ID="RND-6_FAMILY-1252";Tend="717";Tstart="596";shortTE="F";uid="8518baf3-9cf4-49c3-afc9-2e1274cc307a"
NW_020271713.1	RepeatMasker	Unknown	275416	276107	5118	+	.	ID="RND-6_FAMILY-4818";Tend="1299";Tstart="607";shortTE="F";uid="9eade12d-c135-4578-a711-435f3f640ed4"
NW_020271713.1	RepeatMasker	DNA/Kolobok-E	618631	618963	831	+	.	ID="RND-6_FAMILY-9187";Tend="1353";Tstart="978";shortTE="F";uid="10aa7140-8fa8-4a24-ab2a-b32cd8c6f366"
NW_020271713.1	RepeatMasker	Unknown	3694542	3694824	983	+	.	ID="RND-5_FAMILY-1154";Tend="1241";Tstart="956";shortTE="F";uid="a9b39db6-89ee-4f36-b547-3d3e688dbf7d"
NW_020271713.1	RepeatMasker	DNA/hAT-hAT19	8114149	8114765	2306	+	.	ID="RND-1_FAMILY-200";Tend="1600";Tstart="949";shortTE="F";uid="6edcefb5-ec79-46d7-977b-7a7655aa8e89"
NW_020271713.1	RepeatMasker	DNA/TcMar-Mariner	450585	451140	803	+	.	ID="MARINER-14_RPR";Tend="1317";Tstart="756";shortTE="F";uid="55d14516-8ec0-4343-b06f-f41efb2b4980"
NW_020271713.1	RepeatMasker	Unknown	5955830	5956281	3002	+	.	ID="RND-1_FAMILY-437";Tend="1400";Tstart="965";shortTE="F";uid="c369a79b-6344-46df-bf4c-d538cf8ed753"
NW_020271713.1	RepeatMasker	Unknown	275252	275414	1329	+	.	ID="RND-6_FAMILY-8453";Tend="664";Tstart="501";shortTE="F";uid="326d79f5-4807-4337-8c80-33e7af70d47f"
NW_020271713.1	RepeatMasker	DNA/hAT	1273808	1274452	3249	+	.	ID="rnd-1_family-487";Tend="1657";Tstart="970";shortTE="F";uid="8fec3a69-24d0-483f-9abc-33ed26e14c06"
NW_020271713.1	RepeatMasker	Unknown	856674	856817	702	+	.	ID="RND-4_FAMILY-909";Tend="1078";Tstart="935";shortTE="F";uid="cbdf289d-970e-43e6-82c4-bdb5edfbf0a4"
NW_020271713.1	RepeatMasker	DNA/hAT-hAT19	5452846	5453064	586	+	.	ID="dna8-66_ap";Tend="573";Tstart="391";shortTE="F";uid="f4411dc8-a664-4f22-a207-8a43bed7c9ed"
NW_020271713.1	RepeatMasker	LINE/RTE-BovB	705933	706276	599	+	.	ID="RND-1_FAMILY-143";Tend="1221";Tstart="874";shortTE="F";uid="0a1c000d-7f92-4399-9739-184622a50eb5"
NW_020271713.1	RepeatMasker	DNA/hAT	5052892	5053394	4062	+	.	ID="RND-1_FAMILY-304";Tend="1401";Tstart="899";shortTE="F";uid="0c842279-154f-4dba-b7f0-34387d35976b"
NW_020271713.1	RepeatMasker	Unknown	4840338	4840750	821	+	.	ID="RND-1_FAMILY-146";Tend="1286";Tstart="897";shortTE="F";uid="77935728-3523-45d5-ab7b-95995eb71538"
NW_020271713.1	RepeatMasker	LINE/CR1	5803046	5803617	616	+	.	ID="RND-6_FAMILY-5548";Tend="923";Tstart="351";shortTE="F";uid="9a32c86e-9c4f-4a05-aad0-7662a799cdce"
NW_020271713.1	RepeatMasker	Unknown	1360311	1360664	581	+	.	ID="RND-6_FAMILY-848";TEgroup="ctg_1%7CRND-6_FAMILY-848%7C1";Tend="2130";Tstart="738";shortTE="F";uid="1c57d8cb-a42c-40b5-8c4d-c0258cf12c95"
NW_020271713.1	RepeatMasker	DNA/hAT-Charlie	775717	776002	1702	+	.	ID="RND-1_FAMILY-91";Tend="1399";Tstart="1117";shortTE="F";uid="a959d731-3dee-4294-9f8a-9b629609f0cc"
NW_020271713.1	RepeatMasker	DNA/TcMar-Tigger	4830074	4830219	575	+	.	ID="RND-1_FAMILY-564";Tend="1323";Tstart="1187";shortTE="F";uid="1438f811-74c1-43e8-a5b2-b37a1501492e"
NW_020271713.1	RepeatMasker	DNA/hAT-Ac	6492505	6492649	911	+	.	ID="RND-5_FAMILY-867";Tend="1882";Tstart="1738";shortTE="F";uid="7abb30a0-463f-40e4-8a11-ab2d2a4c391d"
NW_020271713.1	RepeatMasker	LINE/I-Jockey	3741106	3741663	1554	+	.	ID="RND-5_FAMILY-430";Tend="1478";Tstart="883";shortTE="F";uid="81291aba-6263-455b-b84e-6a194c1fac32"
NW_020271713.1	RepeatMasker	DNA/hAT	1132789	1133211	2575	+	.	ID="RND-5_FAMILY-179";Tend="1624";Tstart="1194";shortTE="F";uid="87f83fea-00e1-4828-8b16-42808dac9a1b"
NW_020271713.1	RepeatMasker	Retroposon?	441008	441196	1325	+	.	ID="RND-5_FAMILY-1625";Tend="1234";Tstart="1054";shortTE="F";uid="da677d79-84d6-42cf-a616-845e8f4fe875"
NW_020271713.1	RepeatMasker	DNA/Kolobok-E	7200169	7200816	4896	+	.	ID="RND-6_FAMILY-9187";Tend="1546";Tstart="904";shortTE="F";uid="be9b9a29-fdee-4574-b8fd-d3d9e27f18de"
NW_020271713.1	RepeatMasker	DNA/hAT	390752	391294	3337	+	.	ID="rnd-1_family-309";Tend="1469";Tstart="925";shortTE="F";uid="a7bf1f81-fb23-4664-a536-297716540b7d"
NW_020271713.1	RepeatMasker	Unknown	187051	187244	502	+	.	ID="RND-1_FAMILY-144";Tend="1566";Tstart="1351";shortTE="F";uid="e9cf4c0a-e12f-49df-b437-470075c6dd7d"
NW_020271713.1	RepeatMasker	Unknown	843396	843544	859	+	.	ID="RND-6_FAMILY-3280";Tend="1105";Tstart="960";shortTE="F";uid="1b56fedc-8608-49b5-af0f-e29b469c8249"
NW_020271713.1	RepeatMasker	DNA/hAT-Charlie	6626971	6627089	542	+	.	ID="RND-1_FAMILY-388";Tend="932";Tstart="814";shortTE="F";uid="0ec9897a-b1d3-48ff-afde-e7e531ffad3e"
NW_020271713.1	RepeatMasker	DNA/hAT-Charlie	7688897	7689345	2919	+	.	ID="RND-1_FAMILY-91";Tend="1400";Tstart="962";shortTE="F";uid="4fd4fe95-ec4c-4b66-aa36-c21d1ed38f1b"
NW_020271713.1	RepeatMasker	DNA/hAT-Blackjack	6598999	6599167	727	+	.	ID="RND-5_FAMILY-6349";Tend="1202";Tstart="1044";shortTE="F";uid="9338feb3-0e03-473f-b985-fbfaf9431368"
NW_020271713.1	RepeatMasker	DNA/hAT-Tip100	441693	441872	1348	+	.	ID="RND-1_FAMILY-192";Tend="1279";Tstart="1100";shortTE="F";uid="376d151a-0cb0-4e71-a024-6f8c03333c7a"
NW_020271713.1	RepeatMasker	DNA/hAT	4744017	4744443	3278	+	.	ID="RND-4_FAMILY-790";Tend="1370";Tstart="941";shortTE="F";uid="caeca400-1daf-4b39-b4b7-27b7ea9f30da"
NW_020271713.1	RepeatMasker	DNA/MULE-MuDR	6453849	6454010	418	+	.	ID="RND-1_FAMILY-53";Tend="2391";Tstart="2230";shortTE="F";uid="e14b669c-27e2-4912-9e7c-247c88c2a5b9"
NW_020271713.1	RepeatMasker	Unknown	2145844	2146011	764	+	.	ID="RND-1_FAMILY-39";Tend="1417";Tstart="1247";shortTE="F";uid="bf05f74b-bd4b-4111-aa19-e24799f1f14f"
NW_020271713.1	RepeatMasker	Unknown	6282421	6283683	2341	+	.	ID="RND-5_FAMILY-5202";Tend="2149";Tstart="897";shortTE="F";uid="7270edeb-d41c-445a-a2bf-55865e5b9188"
NW_020271713.1	RepeatMasker	DNA/hAT-Charlie	1872892	1873738	3027	+	.	ID="RND-5_FAMILY-2624";Tend="1345";Tstart="508";shortTE="F";uid="0f094664-fafa-4a4f-bf29-4fc325871c27"
NW_020271713.1	RepeatMasker	DNA/MULE-MuDR	3809136	3809460	2640	+	.	ID="RND-6_FAMILY-11665";Tend="1586";Tstart="1263";shortTE="F";uid="f573c5ad-79b8-473a-84f6-df703186b695"
NW_020271713.1	RepeatMasker	DNA/hAT-Tip100	65823	65943	524	+	.	ID="RND-1_FAMILY-387";Tend="1120";Tstart="1014";shortTE="F";uid="b24e8b96-d9fd-40ba-8dd6-837b800c60b5"
NW_020271713.1	RepeatMasker	DNA/hAT-Tip100	6023595	6023729	736	+	.	ID="RND-4_FAMILY-1044";Tend="1331";Tstart="1191";shortTE="F";uid="37f79f24-3e5b-4ae9-b26e-93262983f241"
NW_020271713.1	RepeatMasker	DNA/hAT-hAT19	4548910	4549101	1053	+	.	ID="RND-6_FAMILY-3051";Tend="1126";Tstart="910";shortTE="F";uid="0b5e98fe-f6db-4d07-87b7-612cd0efc7cd"
NW_020271713.1	RepeatMasker	DNA/TcMar-Mariner	5435597	5435840	931	+	.	ID="RND-6_FAMILY-11451";Tend="1284";Tstart="993";shortTE="F";uid="5fe73508-2609-4f55-a251-c2c2b2d77a5e"
NW_020271713.1	RepeatMasker	DNA/hAT-Tip100	1173662	1173905	1004	+	.	ID="RND-4_FAMILY-84";Tend="1576";Tstart="1325";shortTE="F";uid="8e03ca13-a59b-420c-94b5-2af0369300e4"
NW_020271713.1	RepeatMasker	DNA/hAT-hAT19	2656510	2656783	1423	+	.	ID="DNA8-64_AP";Tend="622";Tstart="365";shortTE="F";uid="51bc3980-5966-41b3-800c-8c840f66f84b"
NW_020271713.1	RepeatMasker	DNA/hAT-hAT19	2688573	2689225	2084	+	.	ID="DNA8-71B_AP";Tend="649";Tstart="1";shortTE="F";uid="643ec6af-1c96-4473-8f28-d8b8d5577836"
NW_020271713.1	RepeatMasker	DNA/Ginger-2	1185373	1185540	1334	+	.	ID="RND-1_FAMILY-248";Tend="1068";Tstart="897";shortTE="F";uid="d4881242-6257-49e7-abc0-f2486c2560b4"
NW_020271713.1	RepeatMasker	DNA/hAT-hAT19	4004464	4005110	3226	+	.	ID="RND-1_FAMILY-222";Tend="1459";Tstart="863";shortTE="F";uid="ade58978-bfd1-482b-a2c9-139a54985637"
NW_020271713.1	RepeatMasker	DNA/Ginger-2	4800255	4801017	3105	+	.	ID="rnd-5_family-2738";Tend="1524";Tstart="958";shortTE="F";uid="5c55ddee-8b57-425d-ba2b-e7f6e5b6dc72"
NW_020271713.1	RepeatMasker	Unknown	3941799	3942067	637	+	.	ID="RND-6_FAMILY-9911";Tend="832";Tstart="579";shortTE="F";uid="a970fea7-da07-4812-8c69-808564e630fc"
NW_020271713.1	RepeatMasker	DNA/hAT-Charlie	41382	41847	3434	+	.	ID="RND-6_FAMILY-3961";Tend="1390";Tstart="927";shortTE="F";uid="44f7bcd7-8953-4fc6-85a1-8c640ce4e41b"
NW_020271713.1	RepeatMasker	Unknown	2016822	2017135	1912	+	.	ID="RND-5_FAMILY-11350";Tend="1233";Tstart="908";shortTE="F";uid="3328ea89-65df-4883-8505-8d5dbda63553"
NW_020271713.1	RepeatMasker	DNA/MULE-MuDR	3847582	3848324	5403	+	.	ID="rnd-5_family-4264";Tend="1669";Tstart="912";shortTE="F";uid="0b8d4d87-4a94-438c-95aa-51e9482cb0d8"
NW_020271713.1	RepeatMasker	DNA/Ginger-2	4714524	4714638	597	+	.	ID="RND-6_FAMILY-18030";Tend="841";Tstart="728";shortTE="F";uid="17d18a0c-bcba-45b2-8992-37c53f8fb5e1"
NW_020271713.1	RepeatMasker	DNA/MULE-NOF	5065889	5065990	507	+	.	ID="RND-6_FAMILY-8306";Tend="881";Tstart="784";shortTE="F";uid="1f14ca36-5e78-4528-b16e-c0c82ed2c60e"
NW_020271713.1	RepeatMasker	Unknown	5298903	5299394	2567	+	.	ID="RND-4_FAMILY-965";Tend="1447";Tstart="921";shortTE="F";uid="457d32e1-cbe0-407f-9efd-7a2ecc4251cf"
NW_020271713.1	RepeatMasker	Unknown	3691786	3692131	1479	+	.	ID="RND-5_FAMILY-1886";Tend="1260";Tstart="963";shortTE="F";uid="2e83e3d8-b3c0-4e70-8cfa-49cb4b45a891"
NW_020271713.1	RepeatMasker	DNA/hAT-hAT19	6545403	6545736	1037	+	.	ID="DNA8-79_AP";Tend="342";Tstart="2";shortTE="F";uid="71b65053-293f-4726-9d3e-d9d58bdb05a7"
NW_020271713.1	RepeatMasker	DNA/hAT-Tip100	3182257	3182455	1097	+	.	ID="RND-5_FAMILY-8228";Tend="1688";Tstart="1498";shortTE="F";uid="b79c34a3-b741-4141-b776-75c24e5e9aba"
NW_020271713.1	RepeatMasker	Unknown	4588718	4588894	606	+	.	ID="RND-5_FAMILY-1154";Tend="1222";Tstart="1063";shortTE="F";uid="fab59a43-f5c0-4627-8008-041c725d419f"
NW_020271713.1	RepeatMasker	DNA/hAT-hAT19	5172525	5173106	1338	+	.	ID="RND-6_FAMILY-1836";Tend="2424";Tstart="1783";shortTE="F";uid="3c802dc3-728d-4b3b-89d2-57b04859fcd0"
NW_020271713.1	RepeatMasker	DNA/hAT-Charlie	731515	731810	1227	+	.	ID="RND-5_FAMILY-5168";Tend="1229";Tstart="948";shortTE="F";uid="109fca26-8ce6-4bec-97c8-20d293164862"
NW_020271713.1	RepeatMasker	DNA/hAT-Charlie	7287287	7287490	1296	+	.	ID="RND-6_FAMILY-11097";Tend="2330";Tstart="2128";shortTE="F";uid="3ccc346e-2ce7-4543-861c-8e893e486416"
NW_020271713.1	RepeatMasker	LINE/Penelope	459217	459366	421	+	.	ID="RND-6_FAMILY-2922";Tend="1086";Tstart="929";shortTE="F";uid="e74f5639-4bbf-4dc3-9110-5b82aee6e6c5"
NW_020271713.1	RepeatMasker	DNA/hAT-Charlie	1497819	1498564	6194	+	.	ID="RND-5_FAMILY-4721";Tend="1706";Tstart="961";shortTE="F";uid="87729488-09c5-4cc7-b473-710020bb5f1c"
NW_020271713.1	RepeatMasker	DNA/Sola-1	5421988	5422367	2011	+	.	ID="RND-6_FAMILY-6283";Tend="1359";Tstart="975";shortTE="F";uid="d3280d0a-e4aa-4909-a6c4-3961f79916fb"
NW_020271713.1	RepeatMasker	DNA/MULE-MuDR	2520605	2520707	511	+	.	ID="RND-6_FAMILY-4237";Tend="2490";Tstart="2381";shortTE="F";uid="0ff6c2ff-f07c-4223-9934-61f5830435ac"
NW_020271713.1	RepeatMasker	DNA/hAT-Tip100	6051702	6051980	2098	+	.	ID="RND-1_FAMILY-76";Tend="1292";Tstart="1016";shortTE="F";uid="71d3cb9f-def2-4227-be43-a42064e8be81"
NW_020271713.1	RepeatMasker	Unknown	5362093	5362209	505	+	.	ID="RND-4_FAMILY-605";Tend="683";Tstart="567";shortTE="F";uid="e3559d6f-f6d6-43d2-800c-2583e96122a8"
NW_020271713.1	RepeatMasker	DNA/hAT-Tip100	6679426	6680772	3922	+	.	ID="RND-6_FAMILY-6531";TEgroup="ctg_1%7CRND-6_FAMILY-6531%7C1";Tend="2385";Tstart="12";shortTE="F";uid="6e9c5c08-d76b-4822-b0bb-3c6ddc6d52e2"
NW_020271713.1	RepeatMasker	DNA/hAT	5644152	5644441	1456	+	.	ID="DNA8-90_AP";Tend="307";Tstart="1";shortTE="F";uid="47553e83-a095-48a0-a339-32e009c3b503"
NW_020271713.1	RepeatMasker	DNA/hAT-hAT19	8032681	8032926	1078	+	.	ID="RND-6_FAMILY-3832";Tend="1074";Tstart="823";shortTE="F";uid="6f82e03d-71fe-4004-abdd-7732497db1a9"
NW_020271713.1	RepeatMasker	Unknown	2854974	2855249	1569	+	.	ID="RND-4_FAMILY-371";Tend="1219";Tstart="950";shortTE="F";uid="deb88be4-9847-46f4-8715-0e990003f06a"
NW_020271713.1	RepeatMasker	DNA/TcMar-Tc1	1702910	1703069	404	+	.	ID="MARINER-N22_AG";Tend="1336";Tstart="1187";shortTE="F";uid="a3a61c8d-3a1c-48c7-8902-3ec53b2e502f"
NW_020271713.1	RepeatMasker	DNA/hAT-hAT19	371123	371770	2877	+	.	ID="HAT-N2_AP";Tend="653";Tstart="1";shortTE="F";uid="638eea39-feef-4a7f-8862-ef9df2d8b736"
NW_020271713.1	RepeatMasker	DNA/hAT-hAT19	71919	72097	427	+	.	ID="RND-6_FAMILY-7893";Tend="1092";Tstart="918";shortTE="F";uid="76ce6cca-6a68-4298-bb4b-747e9bac3e06"
NW_020271713.1	RepeatMasker	DNA/TcMar-Tc1	1407321	1408187	1661	+	.	ID="RND-6_FAMILY-13521";TEgroup="ctg_1%7CRND-6_FAMILY-13521%7C2";Tend="1889";Tstart="926";shortTE="F";uid="69d71b47-4a33-4603-8ab2-04e6fa6578bd"
NW_020271713.1	RepeatMasker	Unknown	6563373	6564031	5473	+	.	ID="RND-1_FAMILY-87";Tend="2135";Tstart="1483";shortTE="F";uid="a55d56af-6b36-4790-bd54-81c7c38dde6d"
NW_020271713.1	RepeatMasker	DNA/hAT	3411467	3411833	916	+	.	ID="RND-4_FAMILY-3156";Tend="1177";Tstart="836";shortTE="F";uid="735de0b4-abe4-4a44-ac15-e70eb96ef5b6"
NW_020271713.1	RepeatMasker	DNA/hAT-hAT19	7096645	7096894	466	+	.	ID="RND-1_FAMILY-13";Tend="1644";Tstart="1384";shortTE="F";uid="e6360d20-f16a-4ba7-9564-2022e71a0a83"
NW_020271713.1	RepeatMasker	LINE/Penelope	7039440	7039657	725	+	.	ID="RND-6_FAMILY-2922";Tend="1152";Tstart="934";shortTE="F";uid="550617d7-7437-405b-b1e2-0260118dcebd"
NW_020271713.1	RepeatMasker	DNA/hAT-Charlie	5395909	5397481	3404	+	.	ID="RND-5_FAMILY-5251";Tend="1525";Tstart="30";shortTE="F";uid="713f74ea-4243-44bb-8452-7c1b9296a497"
NW_020271713.1	RepeatMasker	DNA/hAT-Tip100	2871780	2872190	2434	+	.	ID="RND-1_FAMILY-95";Tend="1358";Tstart="928";shortTE="F";uid="1dbdafca-356a-4778-a242-a7759980a5aa"
NW_020271713.1	RepeatMasker	Unknown	4779866	4780288	1844	+	.	ID="RND-6_FAMILY-9533";Tend="1449";Tstart="1002";shortTE="F";uid="c22dc1f0-2dbb-498a-80a8-1e1cd3908ea9"
NW_020271713.1	RepeatMasker	Unknown	6664095	6664433	1515	+	.	ID="RND-5_FAMILY-6686";Tend="1262";Tstart="942";shortTE="F";uid="205e746a-9d26-4680-a242-e2862adfdae3"
NW_020271713.1	RepeatMasker	DNA/hAT-hAT19	615044	615542	623	+	.	ID="DNA8-74_AP";TEgroup="ctg_1%7CDNA8-74_AP%7C1";Tend="902";Tstart="1";shortTE="F";uid="8834d3e6-4c52-4191-a600-20c25122a49f"
NW_020271713.1	RepeatMasker	DNA/hAT-Tip100	556181	557709	3182	+	.	ID="RND-5_FAMILY-153";Tend="2310";Tstart="799";shortTE="F";uid="5a85327e-ea84-4506-9a66-aacd27906018"
NW_020271713.1	RepeatMasker	Unknown	5083921	5084692	3631	+	.	ID="RND-5_FAMILY-142";Tend="1696";Tstart="824";shortTE="F";uid="bc2134af-4f96-4bb4-98b9-bffd44fa4097"
NW_020271713.1	RepeatMasker	Unknown	5129825	5130132	1739	+	.	ID="RND-5_FAMILY-3020";Tend="1083";Tstart="777";shortTE="F";uid="74623819-831c-48d5-a6b8-84fbf8b85cdf"
NW_020271713.1	RepeatMasker	DNA/hAT-Blackjack	847560	848108	2997	+	.	ID="RND-5_FAMILY-6349";Tend="1508";Tstart="933";shortTE="F";uid="f58ec266-551e-4932-b1da-02730971fc63"
NW_020271713.1	RepeatMasker	DNA/hAT-Tip100	7048719	7049001	2169	+	.	ID="RND-1_FAMILY-76";Tend="1294";Tstart="1010";shortTE="F";uid="fd88e40e-7a8f-4dab-9264-4547281f4104"
NW_020271713.1	RepeatMasker	DNA/Ginger-2	5078181	5078716	1602	+	.	ID="RND-6_FAMILY-2414";Tend="1494";Tstart="865";shortTE="F";uid="401f88fc-bfc5-4613-a811-9cfbd5e41032"
NW_020271713.1	RepeatMasker	Unknown	3968187	3968376	1207	+	.	ID="RND-5_FAMILY-1743";Tend="1032";Tstart="851";shortTE="F";uid="6a2a66df-b845-41cd-b379-f2cf767198ed"
NW_020271713.1	RepeatMasker	DNA/hAT-hAT19	1458917	1459303	1954	+	.	ID="DNA8-64_AP";Tend="376";Tstart="1";shortTE="F";uid="6dfb1983-1e80-4ec0-a308-d861b1a0d678"
NW_020271713.1	RepeatMasker	DNA/TcMar-Mariner	3297213	3298588	6930	+	.	ID="MARINER-25_SIN";Tend="1324";Tstart="1";shortTE="F";uid="f608ef82-06b3-4334-9ebb-db02bc481a40"
NW_020271713.1	RepeatMasker	DNA/hAT-hAT19	4368011	4368479	1920	+	.	ID="RND-6_FAMILY-7893";Tend="1630";Tstart="1132";shortTE="F";uid="b928485d-3821-47aa-a171-28879310a664"
NW_020271713.1	RepeatMasker	DNA/hAT-hAT19	472355	472459	503	+	.	ID="DNA8-64_AP";Tend="105";Tstart="1";shortTE="F";uid="be45626e-f1a1-4ec6-923b-d28214c7dbce"
NW_020271713.1	RepeatMasker	DNA/hAT-hAT19	1199191	1199728	2823	+	.	ID="RND-5_FAMILY-545";Tend="1889";Tstart="1345";shortTE="F";uid="efddd548-bb77-4ce8-88ac-39bbddf4b403"
NW_020271713.1	RepeatMasker	Unknown	7581226	7581410	489	+	.	ID="RND-4_FAMILY-1193";Tend="1138";Tstart="963";shortTE="F";uid="1c055c42-f27b-417a-96dd-09d7ef687aea"
NW_020271713.1	RepeatMasker	Unknown	6869453	6870190	5170	+	.	ID="RND-6_FAMILY-18020";Tend="1657";Tstart="930";shortTE="F";uid="6777e475-da2e-4e67-ae69-85c293f30e21"
NW_020271713.1	RepeatMasker	DNA/hAT-Tip100	3817369	3817813	1748	+	.	ID="RND-5_FAMILY-2195";Tend="1418";Tstart="1015";shortTE="F";uid="f28f88b5-6629-4e56-86d3-7a4b4ea3d7a7"
NW_020271713.1	RepeatMasker	Unknown	2256973	2257401	3389	+	.	ID="RND-4_FAMILY-508";Tend="1345";Tstart="917";shortTE="F";uid="407b2b97-2bc7-4cb3-9b44-7c9a48759970"
NW_020271713.1	RepeatMasker	DNA/hAT-Blackjack	6551583	6551736	597	+	.	ID="RND-1_FAMILY-80";Tend="1402";Tstart="1256";shortTE="F";uid="e3c1080e-4971-4e84-b1f4-f0bfa88aeffc"
NW_020271713.1	RepeatMasker	Unknown	1236882	1237048	664	+	.	ID="RND-5_FAMILY-780";Tend="392";Tstart="213";shortTE="F";uid="810034b3-117f-4f52-b740-f44439b34ed3"
NW_020271713.1	RepeatMasker	DNA/hAT-Tip100	639997	641017	5075	+	.	ID="RND-6_FAMILY-5282";Tend="2025";Tstart="978";shortTE="F";uid="3919b252-0735-43ac-9b52-e9aedf23f5ec"
NW_020271713.1	RepeatMasker	Unknown	5541231	5541886	2294	+	.	ID="RND-6_FAMILY-678";TEgroup="ctg_1%7CRND-6_FAMILY-678%7C1";Tend="1458";Tstart="1043";shortTE="F";uid="db7d5133-51c1-47e4-b9a6-fdce9a0912fc"
NW_020271713.1	RepeatMasker	Unknown	2500806	2501288	3765	+	.	ID="RND-5_FAMILY-1754";Tend="1421";Tstart="942";shortTE="F";uid="1022993c-6b2b-4765-b5a5-dee830a75fc2"
NW_020271713.1	RepeatMasker	DNA/hAT-hAT19	4989850	4990153	419	+	.	ID="HAT-N2_AP";Tend="733";Tstart="439";shortTE="F";uid="6f65bd86-ee5e-49ba-afb0-fa944bb1bc5b"
NW_020271713.1	RepeatMasker	DNA/hAT-Charlie	3127091	3127206	666	+	.	ID="RND-1_FAMILY-58";Tend="1069";Tstart="962";shortTE="F";uid="45df0263-77be-4e00-abcf-6220dd50e8cc"
NW_020271713.1	RepeatMasker	Unknown	5206303	5206415	746	+	.	ID="RND-6_FAMILY-1195";Tend="1453";Tstart="1343";shortTE="F";uid="f0e9cea5-8cb0-476e-97fc-170162a1b391"
NW_020271713.1	RepeatMasker	DNA/hAT-Charlie	5731594	5731775	953	+	.	ID="HAT-N1_AP";Tend="560";Tstart="363";shortTE="F";uid="35a86b22-6841-4891-958e-de4e6a87407a"
NW_020271713.1	RepeatMasker	Unknown	5793687	5793787	650	+	.	ID="RND-1_FAMILY-26";Tend="1237";Tstart="1140";shortTE="F";uid="1a61b8aa-5835-4112-9952-da2c0c32ddb0"
NW_020271713.1	RepeatMasker	DNA/TcMar-Tigger	1842709	1843349	4505	+	.	ID="RND-1_FAMILY-400";Tend="1589";Tstart="891";shortTE="F";uid="a365cd13-b9c3-4432-8dcb-f3956f007c93"
NW_020271713.1	RepeatMasker	Unknown	2466208	2466635	2784	+	.	ID="RND-6_FAMILY-28025";Tend="1398";Tstart="976";shortTE="F";uid="552f093a-1ac0-4fd7-9ea4-9f9a32fbca3d"
NW_020271713.1	RepeatMasker	DNA/hAT	1130706	1130963	1479	+	.	ID="RND-5_FAMILY-179";Tend="1051";Tstart="783";shortTE="F";uid="29263dec-b37b-4046-8d62-c4df2fe2fb3c"
NW_020271713.1	RepeatMasker	DNA	7859063	7859556	3441	+	.	ID="RND-1_FAMILY-438";Tend="1679";Tstart="1143";shortTE="F";uid="f8d14d24-904f-45b0-a2ff-fafdd9171d14"
NW_020271713.1	RepeatMasker	DNA/Kolobok-E	5004384	5005081	3765	+	.	ID="RND-4_FAMILY-559";Tend="2016";Tstart="1273";shortTE="F";uid="e378487e-8500-42f7-b9d8-30e99352defc"
NW_020271713.1	RepeatMasker	DNA/hAT-Tip100	8095856	8096126	1963	+	.	ID="RND-1_FAMILY-63";Tend="1104";Tstart="834";shortTE="F";uid="20a3f4f2-ae46-4558-931a-b425c3da9eb0"
NW_020271713.1	RepeatMasker	Unknown	442412	442611	737	+	.	ID="RND-1_FAMILY-203";Tend="1181";Tstart="975";shortTE="F";uid="d436a41e-630c-4172-ac1a-4168463eb637"
NW_020271713.1	RepeatMasker	DNA/hAT-hAT19	3583978	3584323	1828	+	.	ID="RND-4_FAMILY-212";Tend="1267";Tstart="915";shortTE="F";uid="60e97ba6-3f3b-460c-8686-7bf8ce761cf9"
NW_020271713.1	RepeatMasker	DNA/hAT-Ac	470562	470756	643	+	.	ID="RND-5_FAMILY-2788";Tend="1417";Tstart="1232";shortTE="F";uid="e42418fb-4b47-4fd0-b635-d5d0348df9c5"
NW_020271713.1	RepeatMasker	DNA/hAT-Tip100	5195276	5196691	8629	+	.	ID="RND-6_FAMILY-2149";Tend="1942";Tstart="553";shortTE="F";uid="a0488f74-64d9-45ce-aaf4-763543236edd"
NW_020271713.1	RepeatMasker	Unknown	7487786	7487973	453	+	.	ID="RND-5_FAMILY-756";Tend="1333";Tstart="1149";shortTE="F";uid="b235ed6e-23fd-4d05-b27b-eeaf417526f6"
NW_020271713.1	RepeatMasker	DNA/hAT	3624671	3624825	493	+	.	ID="RND-5_FAMILY-544";Tend="883";Tstart="716";shortTE="F";uid="a711d6df-a76b-432b-b4e8-7f5417f12f40"
NW_020271713.1	RepeatMasker	DNA/hAT	4551736	4552202	2453	+	.	ID="RND-3_FAMILY-12";Tend="1422";Tstart="945";shortTE="F";uid="0bff6484-bd58-47db-bf5d-9b1424e0418a"
NW_020271713.1	RepeatMasker	DNA/Ginger	5797239	5797497	973	+	.	ID="RND-6_FAMILY-5619";Tend="1626";Tstart="1372";shortTE="F";uid="ec572b5f-7340-485f-897b-98d171aea84f"
NW_020271713.1	RepeatMasker	DNA/MULE-MuDR	5455972	5456137	576	+	.	ID="RND-5_FAMILY-2704";Tend="1695";Tstart="1532";shortTE="F";uid="2a593302-eec7-4add-a5a3-f43a2c58f986"
NW_020271713.1	RepeatMasker	Unknown	4986704	4986882	733	+	.	ID="RND-6_FAMILY-31338";Tend="1343";Tstart="1160";shortTE="F";uid="ebfcfd93-437c-4d7d-ba04-c89e88c5675e"
NW_020271713.1	RepeatMasker	Unknown	5433591	5433696	646	+	.	ID="RND-5_FAMILY-1048";Tend="1447";Tstart="1342";shortTE="F";uid="2d038bce-c2b2-46ba-9bd9-748517208555"
NW_020271713.1	RepeatMasker	DNA/hAT-hAT19	7183542	7183680	547	+	.	ID="DNA8-88_AP";Tend="619";Tstart="458";shortTE="F";uid="f4180111-ea25-4bdc-8648-71f099fa5786"
NW_020271713.1	RepeatMasker	DNA/hAT-hAT19	3286182	3287603	8168	+	.	ID="RND-6_FAMILY-4549";Tend="1875";Tstart="448";shortTE="F";uid="2f1cbb87-ef2c-490a-8299-dc5c243be8e9"
NW_020271713.1	RepeatMasker	Unknown	6093563	6093774	628	+	.	ID="RND-6_FAMILY-1158";Tend="1460";Tstart="1247";shortTE="F";uid="4664ba00-c23f-4b96-b0b4-6900480b934d"
NW_020271713.1	RepeatMasker	DNA/hAT-Tip100	5943171	5943402	608	+	.	ID="RND-5_FAMILY-326";Tend="1801";Tstart="1553";shortTE="F";uid="e594524c-7997-4076-8ebb-c761efc6f1ab"
NW_020271713.1	RepeatMasker	Unknown	8180323	8182847	14076	+	.	ID="RND-6_FAMILY-2731";Tend="2476";Tstart="23";shortTE="F";uid="8f4af1d3-1cd1-4558-921b-6efb9522355e"
NW_020271713.1	RepeatMasker	Unknown	5734377	5734740	1809	+	.	ID="RND-4_FAMILY-1573";Tend="1331";Tstart="935";shortTE="F";uid="629d509b-0634-4d24-baee-644b987bf1b7"
NW_020271713.1	RepeatMasker	DNA/hAT-Tip100	6270846	6271398	3794	+	.	ID="RND-1_FAMILY-186";Tend="1490";Tstart="942";shortTE="F";uid="d5f55103-800f-4f60-a11e-a6f9ce266aff"
NW_020271713.1	RepeatMasker	Unknown	1654574	1654834	1177	+	.	ID="RND-3_FAMILY-1304";Tend="1135";Tstart="865";shortTE="F";uid="c8b7bab1-5a46-49c2-8cf9-42deff62db42"
NW_020271713.1	RepeatMasker	Unknown	559628	560312	2723	+	.	ID="RND-1_FAMILY-294";Tend="1488";Tstart="833";shortTE="F";uid="28ea3ff6-a589-4b4e-9036-1c6f8dcbfbb2"
NW_020271713.1	RepeatMasker	DNA/hAT-Tip100	3400510	3400793	1582	+	.	ID="RND-5_FAMILY-2195";Tend="1156";Tstart="875";shortTE="F";uid="cef18c8d-6ec4-477f-955d-7ba1170f372d"
NW_020271713.1	RepeatMasker	DNA/hAT-Tip100	4368986	4369350	1198	+	.	ID="RND-4_FAMILY-713";Tend="1425";Tstart="1017";shortTE="F";uid="d2555efb-3743-4313-855d-7bcbda123b63"
NW_020271713.1	RepeatMasker	DNA/hAT-Tip100	10254	10799	917	+	.	ID="RND-5_FAMILY-1316";Tend="1684";Tstart="1138";shortTE="F";uid="1f729be8-6dcc-4d1d-9513-1099a85593b5"
NW_020271713.1	RepeatMasker	DNA/Ginger-1	7224986	7225794	4630	+	.	ID="RND-1_FAMILY-448";Tend="1821";Tstart="956";shortTE="F";uid="e50a2748-14f0-4b53-bdf6-42703e38c908"
NW_020271713.1	RepeatMasker	DNA	2565725	2565831	766	+	.	ID="RND-1_FAMILY-436";Tend="1002";Tstart="892";shortTE="F";uid="b581ef5c-994a-44d7-ae54-105c96a6dfc6"
NW_020271713.1	RepeatMasker	DNA/hAT-hAT19	5046044	5046532	1155	+	.	ID="HAT-9_AP";Tend="985";Tstart="478";shortTE="F";uid="d83d56d3-c7e9-4c41-8aaf-1aaa4c90bfb8"
NW_020271713.1	RepeatMasker	Unknown	5583856	5584657	5763	+	.	ID="RND-1_FAMILY-136";Tend="1687";Tstart="877";shortTE="F";uid="0e9b6212-5080-4fee-b33e-3d01476846d2"
NW_020271713.1	RepeatMasker	DNA	6525323	6525706	664	+	.	ID="RND-6_FAMILY-186";Tend="1350";Tstart="983";shortTE="F";uid="ae2ac539-3b53-4a0b-852e-daeaa1290c36"
NW_020271713.1	RepeatMasker	DNA/hAT-Tip100	2553153	2553296	703	+	.	ID="RND-1_FAMILY-404";Tend="1386";Tstart="1239";shortTE="F";uid="64b7719e-cebb-4e31-be0c-92f592bb319c"
NW_020271713.1	RepeatMasker	Unknown	5506060	5506531	2876	+	.	ID="RND-6_FAMILY-13888";Tend="1417";Tstart="929";shortTE="F";uid="0d8e760e-1381-4398-bdd4-f4ac18bc0130"
NW_020271713.1	RepeatMasker	Unknown	1640494	1640771	682	+	.	ID="RND-6_FAMILY-4816";Tend="544";Tstart="302";shortTE="F";uid="52d2c228-6447-4264-b6e4-3f2a16a1b700"
NW_020271713.1	RepeatMasker	Unknown	1128143	1128352	871	+	.	ID="RND-1_FAMILY-142";Tend="1131";Tstart="927";shortTE="F";uid="5c1ad3ce-bc42-4c7a-8416-9a02b09dcb17"
NW_020271713.1	RepeatMasker	Unknown	1495498	1495703	818	+	.	ID="RND-6_FAMILY-3280";Tend="1159";Tstart="964";shortTE="F";uid="ecd676a9-03bd-4c4d-a174-2bbb41138833"
NW_020271713.1	RepeatMasker	DNA/hAT-Tip100	2835681	2836112	3323	+	.	ID="RND-1_FAMILY-404";Tend="1386";Tstart="960";shortTE="F";uid="28edb021-4df6-478a-8a77-9d57a9f3f938"
NW_020271713.1	RepeatMasker	DNA/hAT-Ac	4671929	4672054	487	+	.	ID="RND-1_FAMILY-347";Tend="1014";Tstart="894";shortTE="F";uid="e74405cf-0585-4950-b284-9f14886174a0"
NW_020271713.1	RepeatMasker	DNA/Ginger-1	5943554	5945207	11113	+	.	ID="RND-1_FAMILY-89";Tend="2459";Tstart="799";shortTE="F";uid="a9f9559c-4a98-4503-81f2-d6d3805460d3"
NW_020271713.1	RepeatMasker	DNA/hAT-Tip100	6670898	6671223	678	+	.	ID="RND-1_FAMILY-127";Tend="1271";Tstart="1009";shortTE="F";uid="2157ccc8-eeb4-4e75-8af6-87e8e5e6eaef"
NW_020271713.1	RepeatMasker	DNA/MULE-MuDR	4891639	4892379	444	+	.	ID="RND-5_FAMILY-4264";TEgroup="ctg_1%7CRND-5_FAMILY-4264%7C1";Tend="1730";Tstart="918";shortTE="T";uid="6112b3ab-c71b-4d29-868d-55f5594397d9"
NW_020271713.1	RepeatMasker	DNA	4866136	4866284	774	+	.	ID="ttaa13b_ap";Tend="465";Tstart="319";shortTE="F";uid="d79df189-73c1-4c77-907b-ee4729e649fb"
NW_020271713.1	RepeatMasker	DNA/Ginger-2	4780474	4780580	641	+	.	ID="RND-5_FAMILY-2446";Tend="1021";Tstart="911";shortTE="F";uid="d800e30e-fcbb-4f79-bee7-a3bfae3a8a63"
NW_020271713.1	RepeatMasker	Unknown	5153737	5154026	1987	+	.	ID="RND-1_FAMILY-131";Tend="1244";Tstart="956";shortTE="F";uid="0e55973c-1380-4510-803c-e8c9f2cd6984"
NW_020271713.1	RepeatMasker	Unknown	481700	482203	3118	+	.	ID="RND-5_FAMILY-1158";Tend="1198";Tstart="709";shortTE="F";uid="a80aaa10-809b-49f8-9c45-0887fbe47ba9"
NW_020271713.1	RepeatMasker	LTR/Pao	1132635	1132789	772	+	.	ID="RND-6_FAMILY-341";Tend="2106";Tstart="1927";shortTE="F";uid="03d19886-b2ab-455f-a102-eddb573dcc2f"
NW_020271713.1	RepeatMasker	DNA/Kolobok-E	5725657	5726032	1741	+	.	ID="RND-6_FAMILY-1716";Tend="1485";Tstart="1153";shortTE="F";uid="6e3dda88-0090-4665-af37-edb3607f7cdb"
NW_020271713.1	RepeatMasker	Unknown	4219480	4219591	590	+	.	ID="RND-6_FAMILY-10796";Tend="939";Tstart="826";shortTE="F";uid="c743c282-35cd-4831-a202-3fda517d828c"
NW_020271713.1	RepeatMasker	DNA/hAT-hAT19	3415287	3415749	1823	+	.	ID="RND-6_FAMILY-2292";TEgroup="ctg_1%7CRND-6_FAMILY-2292%7C1";Tend="1539";Tstart="748";shortTE="F";uid="c74bccca-fe41-4557-8a4c-17d8658d9708"
NW_020271713.1	RepeatMasker	LINE/CR1	1736970	1737846	1560	+	.	ID="RND-5_FAMILY-102";Tend="1652";Tstart="247";shortTE="F";uid="eedb28b1-e676-49c8-b1f6-1accd128f642"
NW_020271713.1	RepeatMasker	DNA/hAT-hAT19	6282049	6282194	618	+	.	ID="RND-5_FAMILY-545";Tend="1891";Tstart="1744";shortTE="F";uid="53eed06d-7bb5-4493-b7c0-9bf3967858eb"
NW_020271713.1	RepeatMasker	LINE/RTE-BovB	176157	176290	485	+	.	ID="RND-6_FAMILY-9083";Tend="795";Tstart="666";shortTE="F";uid="495933ff-44be-4be9-ad1a-d83161ecb049"
NW_020271713.1	RepeatMasker	Unknown	5130338	5130440	455	+	.	ID="RND-5_FAMILY-3020";Tend="1375";Tstart="1274";shortTE="F";uid="f0bbd635-e8a1-4988-9871-7bbd42d0d429"
NW_020271713.1	RepeatMasker	DNA/Kolobok-E	6292712	6294031	2030	+	.	ID="RND-5_FAMILY-2211";TEgroup="ctg_1%7CRND-5_FAMILY-2211%7C1";Tend="1764";Tstart="382";shortTE="F";uid="a68a97fc-55ae-4a68-a930-7521ea19dcdf"
NW_020271713.1	RepeatMasker	Unknown	2385092	2385553	2697	+	.	ID="RND-6_FAMILY-4972";Tend="1427";Tstart="972";shortTE="F";uid="45bc3d64-aab5-4c62-853d-59f68c8117fb"
NW_020271713.1	RepeatMasker	DNA/PIF-Harbinger	2610906	2611171	710	+	.	ID="RND-6_FAMILY-5958";Tend="1677";Tstart="1399";shortTE="F";uid="56632caf-d79c-42a9-a93e-98ee57f16970"
NW_020271713.1	RepeatMasker	DNA/hAT-Tip100	5745408	5745862	3099	+	.	ID="RND-1_FAMILY-184";Tend="1348";Tstart="889";shortTE="F";uid="c7dffcff-a241-44c8-bd70-bc2d269992a4"
NW_020271713.1	RepeatMasker	LINE/I-Jockey	4926533	4926965	434	+	.	ID="RND-6_FAMILY-3976";Tend="1591";Tstart="1170";shortTE="F";uid="ba1056f6-367c-46d0-84a3-4e87d8769bf6"
NW_020271713.1	RepeatMasker	Unknown	5135252	5135398	532	+	.	ID="RND-6_FAMILY-426";Tend="1423";Tstart="1275";shortTE="F";uid="12606555-3ef4-4e00-99f1-fc548210c93b"
NW_020271713.1	RepeatMasker	Unknown	5273506	5273678	1023	+	.	ID="RND-5_FAMILY-2494";Tend="1315";Tstart="1137";shortTE="F";uid="777799c7-63a1-4d06-be52-80be6d9b764e"
NW_020271713.1	RepeatMasker	DNA/hAT-hAT19	8088192	8088608	2837	+	.	ID="RND-5_FAMILY-12";Tend="1547";Tstart="1118";shortTE="F";uid="60e2dbe1-e830-496b-b896-5a9ded5806be"
NW_020271713.1	RepeatMasker	LINE/RTE-BovB	6001864	6002459	1798	+	.	ID="RND-6_FAMILY-1011";Tend="1307";Tstart="679";shortTE="F";uid="113c221d-0c18-42dc-b64e-bd1d0bd2e08d"
NW_020271713.1	RepeatMasker	Unknown	219904	220202	1812	+	.	ID="RND-6_FAMILY-2952";Tend="1085";Tstart="782";shortTE="F";uid="1ff2bd28-a2ef-474f-9ba2-9d5cff56f381"
NW_020271713.1	RepeatMasker	DNA/hAT	5411392	5411498	459	+	.	ID="RND-1_FAMILY-566";Tend="1079";Tstart="976";shortTE="F";uid="bc0e0410-6524-4503-8723-b4324aea6c86"
NW_020271713.1	RepeatMasker	DNA	47536	47774	1443	+	.	ID="RND-5_FAMILY-16582";Tend="1489";Tstart="1268";shortTE="F";uid="28d83d90-f629-49fe-ac5e-8dd50fb511eb"
NW_020271713.1	RepeatMasker	LTR/Pao	680625	680860	1019	+	.	ID="RND-6_FAMILY-6706";Tend="1152";Tstart="901";shortTE="F";uid="91738279-cb0a-40ec-aeba-2b358c060669"
NW_020271713.1	RepeatMasker	DNA/Kolobok-E	3993958	3994059	432	+	.	ID="koloboke-2_ap";Tend="8174";Tstart="8092";shortTE="F";uid="6327f4d8-992c-4a0c-85b5-0ff11a8d50bc"
NW_020271713.1	RepeatMasker	DNA/hAT	5693080	5693763	2923	+	.	ID="RND-1_FAMILY-566";Tend="1632";Tstart="964";shortTE="F";uid="6c9c503e-a72f-41f9-892d-154584bf967e"
NW_020271713.1	RepeatMasker	Unknown	1693257	1693407	1027	+	.	ID="RND-1_FAMILY-83";Tend="1112";Tstart="959";shortTE="F";uid="b36dd5a4-6efc-4ea3-90e4-e5a035e785dc"
NW_020271713.1	RepeatMasker	DNA/hAT-Charlie	8059127	8059350	704	+	.	ID="RND-1_FAMILY-321";Tend="1202";Tstart="975";shortTE="F";uid="a2247a27-e14a-46de-b721-e2e96fc2b3f0"
NW_020271713.1	RepeatMasker	DNA/Kolobok-E	7832056	7832241	523	+	.	ID="RND-5_FAMILY-1732";TEgroup="ctg_1%7CRND-5_FAMILY-1732%7C1";Tend="1260";Tstart="920";shortTE="T";uid="3f539786-23fb-4545-96bb-88afe3e79f79"
NW_020271713.1	RepeatMasker	DNA/hAT-Tip100	30762	31630	6555	+	.	ID="RND-1_FAMILY-35";Tend="1834";Tstart="970";shortTE="F";uid="a327ac35-db6a-4d9f-a234-1679d8a10b2b"
NW_020271713.1	RepeatMasker	DNA/hAT-Tip100	6374845	6375246	2857	+	.	ID="RND-1_FAMILY-280";Tend="1407";Tstart="1010";shortTE="F";uid="a9d9bddb-4c61-4e40-bc58-4f4d4223026f"
NW_020271713.1	RepeatMasker	DNA/hAT-Tip100	8029668	8030055	1682	+	.	ID="RND-6_FAMILY-11892";Tend="1432";Tstart="1049";shortTE="F";uid="7e1f4721-e972-4651-8eec-12121576ffda"
NW_020271713.1	RepeatMasker	DNA/hAT	5638196	5638351	487	+	.	ID="RND-6_FAMILY-924";Tend="1105";Tstart="957";shortTE="F";uid="0e09dfd2-716b-4c77-8954-379d02a7e5c4"
NW_020271713.1	RepeatMasker	DNA/hAT-Tip100	7040464	7040868	2690	+	.	ID="RND-4_FAMILY-1044";Tend="1336";Tstart="939";shortTE="F";uid="4e4e466f-0abd-42d5-819d-36b0b9fb301a"
NW_020271713.1	RepeatMasker	RC/Helitron	7886473	7887533	2791	+	.	ID="RND-1_FAMILY-167";TEgroup="ctg_1%7CRND-1_FAMILY-167%7C1";Tend="2060";Tstart="836";shortTE="F";uid="b01e490a-582d-4928-b874-159eebc8f369"
NW_020271713.1	RepeatMasker	Unknown	7866452	7866555	540	+	.	ID="RND-1_FAMILY-568";Tend="1499";Tstart="1397";shortTE="F";uid="2174a52c-090f-419b-8315-4f2b30f8af19"
NW_020271713.1	RepeatMasker	DNA/hAT-hAT19	6768264	6768727	3018	+	.	ID="RND-1_FAMILY-9";Tend="1333";Tstart="885";shortTE="F";uid="e389cae1-2f2c-4aa0-84fb-3a26df90511e"
NW_020271713.1	RepeatMasker	LINE/RTE-BovB	2073599	2073702	475	+	.	ID="RND-6_FAMILY-22570";Tend="2467";Tstart="2376";shortTE="F";uid="20bab28a-9e48-4cfb-8e50-bd35a823198b"
NW_020271713.1	RepeatMasker	RC/Helitron	1711756	1712224	1041	+	.	ID="RND-1_FAMILY-242";Tend="3089";Tstart="2722";shortTE="F";uid="831e404f-9eb3-4fa1-9d28-2f9ef4e7d2f4"
NW_020271713.1	RepeatMasker	DNA	5313290	5313606	467	+	.	ID="TTAA22_AP";Tend="413";Tstart="84";shortTE="F";uid="8077a3e1-f695-4200-9555-2952c6cf0c07"
NW_020271713.1	RepeatMasker	Unknown	6403507	6403882	761	+	.	ID="RND-5_FAMILY-1154";TEgroup="ctg_1%7CRND-5_FAMILY-1154%7C1";Tend="1236";Tstart="944";shortTE="F";uid="c08341c6-2d46-4a3d-b6ab-c337504c593e"
NW_020271713.1	RepeatMasker	DNA/PIF-Harbinger	7203399	7203762	1680	+	.	ID="RND-6_FAMILY-3052";TEgroup="ctg_1%7CRND-6_FAMILY-3052%7C1";Tend="1589";Tstart="1134";shortTE="F";uid="d2fb7bf7-8e83-473e-aeaf-59ceb67dba3b"
NW_020271713.1	RepeatMasker	DNA/hAT-Tip100	3993234	3993336	494	+	.	ID="RND-5_FAMILY-2816";Tend="1024";Tstart="917";shortTE="F";uid="3df2b066-58ec-42ee-9cde-720cca245f72"
NW_020271713.1	RepeatMasker	LTR/Copia	5822250	5822755	1474	+	.	ID="RND-6_FAMILY-2479";TEgroup="ctg_1%7CRND-6_FAMILY-2479%7C2";Tend="2682";Tstart="2418";shortTE="F";uid="a950a33a-ba09-41cb-a66f-f7bf0b664021"
NW_020271713.1	RepeatMasker	DNA/hAT-Charlie	3293517	3294040	1663	+	.	ID="RND-1_FAMILY-155";Tend="1525";Tstart="950";shortTE="F";uid="c3af8345-7379-43df-9134-0f1ea9d1cfd7"
NW_020271713.1	RepeatMasker	Unknown	6392629	6392793	740	+	.	ID="RND-1_FAMILY-239";Tend="1658";Tstart="1493";shortTE="F";uid="dacc3775-03c4-4d3d-a563-a3bbc54ac002"
NW_020271713.1	RepeatMasker	Unknown	6576440	6576574	571	+	.	ID="RND-5_FAMILY-1154";Tend="1187";Tstart="1041";shortTE="F";uid="f6e3ee79-07b6-474f-96fb-2c73be24fb37"
NW_020271713.1	RepeatMasker	DNA/Kolobok-E	4465606	4465871	793	+	.	ID="RND-6_FAMILY-9187";Tend="1045";Tstart="865";shortTE="F";uid="cbc81587-b376-4049-ac85-3194094e95af"
NW_020271713.1	RepeatMasker	DNA/MULE-MuDR	3831749	3832117	1245	+	.	ID="RND-5_FAMILY-2186";TEgroup="ctg_1%7CRND-5_FAMILY-2186%7C1";Tend="1749";Tstart="1139";shortTE="F";uid="ed561910-3719-40c2-bad5-afea3a611ab2"
NW_020271713.1	RepeatMasker	LINE/Penelope	3951605	3951933	1179	+	.	ID="RND-5_FAMILY-147";Tend="771";Tstart="451";shortTE="F";uid="8355ab1d-2b00-4b8f-b292-eddb739f6a81"
NW_020271713.1	RepeatMasker	Unknown	3742086	3742302	1315	+	.	ID="RND-3_FAMILY-1552";Tend="1274";Tstart="1060";shortTE="F";uid="2b93fa5b-6890-4409-a0fa-0b64941479ff"
NW_020271713.1	RepeatMasker	Unknown	6884419	6884588	559	+	.	ID="RND-6_FAMILY-6748";Tend="1719";Tstart="1562";shortTE="F";uid="2c3d74bc-0b52-4791-8d54-bd2c221023e2"
NW_020271713.1	RepeatMasker	DNA/MULE-MuDR	2681595	2682227	563	+	.	ID="RND-5_FAMILY-7280";TEgroup="ctg_1%7CRND-5_FAMILY-7280%7C1";Tend="1501";Tstart="994";shortTE="F";uid="ccf38054-3342-41e4-a5f1-589a540a28eb"
NW_020271713.1	RepeatMasker	Unknown	7870761	7871019	1599	+	.	ID="RND-5_FAMILY-5382";Tend="1606";Tstart="1313";shortTE="F";uid="931e9cbc-1e91-4f53-b928-9d8d92f7a531"
NW_020271713.1	RepeatMasker	DNA/hAT-Tip100	2531243	2531409	482	+	.	ID="RND-5_FAMILY-3304";Tend="1277";Tstart="1117";shortTE="F";uid="e56df309-7991-49f8-8027-d4f41ad55808"
NW_020271713.1	RepeatMasker	Unknown	4128829	4129240	1357	+	.	ID="RND-6_FAMILY-5453";Tend="811";Tstart="409";shortTE="F";uid="56b594b8-5969-4487-a1d7-62f760833deb"
NW_020271713.1	RepeatMasker	DNA/hAT-hAT19	3463514	3464310	3790	+	.	ID="RND-6_FAMILY-3051";Tend="1676";Tstart="901";shortTE="F";uid="1cd8ac94-4291-4b74-87ac-8c2e3c2273b8"
NW_020271713.1	RepeatMasker	DNA/hAT-Tip100	445907	446093	1288	+	.	ID="RND-1_FAMILY-192";Tend="1454";Tstart="1268";shortTE="F";uid="629d707c-06e6-46c4-b00e-10221f45aa43"
NW_020271713.1	RepeatMasker	DNA/hAT-Tip100	2797982	2799738	12006	+	.	ID="RND-6_FAMILY-3856";Tend="1980";Tstart="263";shortTE="F";uid="319d1dc0-d23c-4f8f-bcff-d9234a1c966c"
NW_020271713.1	RepeatMasker	Unknown	2779779	2779953	1010	+	.	ID="RND-6_FAMILY-1345";Tend="1130";Tstart="952";shortTE="F";uid="045d2a5c-fed4-4f87-bd9b-1f07522ee93e"
NW_020271713.1	RepeatMasker	Unknown	5103842	5104976	5192	+	.	ID="RND-1_FAMILY-114";Tend="1977";Tstart="882";shortTE="F";uid="f9bd29f3-c92f-4887-99da-09cff73c8f98"
NW_020271713.1	RepeatMasker	Unknown	378698	378938	794	+	.	ID="RND-6_FAMILY-3280";Tend="1165";Tstart="880";shortTE="F";uid="969895bd-2e2a-464d-9352-45555a4e75bf"
NW_020271713.1	RepeatMasker	DNA	1033972	1034306	1433	+	.	ID="RND-6_FAMILY-44826";Tend="1332";Tstart="992";shortTE="F";uid="67d4ff87-124c-4b8c-b433-a0f5e48ccf2b"
NW_020271713.1	RepeatMasker	DNA/hAT-hAT19	6705754	6706375	3079	+	.	ID="RND-1_FAMILY-222";Tend="1444";Tstart="886";shortTE="F";uid="66eedc6b-c005-4e77-a113-3bc1da133162"
NW_020271713.1	RepeatMasker	DNA/hAT-hAT19	4543323	4544027	2701	+	.	ID="RND-6_FAMILY-5408";Tend="1485";Tstart="897";shortTE="F";uid="e7ed544c-2785-4767-9986-f56913dfa900"
NW_020271713.1	RepeatMasker	Unknown	2604114	2604700	1862	+	.	ID="RND-6_FAMILY-5806";Tend="1501";Tstart="925";shortTE="F";uid="cd4f77b4-c7fb-40e8-9873-63c6888af67d"
NW_020271713.1	RepeatMasker	DNA/MULE-MuDR	8003227	8003382	903	+	.	ID="RND-1_FAMILY-379";Tend="1114";Tstart="952";shortTE="F";uid="59be7467-0863-4ef2-90ed-aee7e1ae90cb"
NW_020271713.1	RepeatMasker	Unknown	3576540	3576814	1179	+	.	ID="RND-5_FAMILY-1154";Tend="1235";Tstart="947";shortTE="F";uid="4a8f1271-51d3-46b0-ae64-22d64e8a8abc"
NW_020271713.1	RepeatMasker	DNA/P	7413877	7413989	732	+	.	ID="RND-6_FAMILY-30601";Tend="1216";Tstart="1089";shortTE="F";uid="2f3f6842-d07c-4dd5-8648-bef40aa1f5ba"
NW_020271713.1	RepeatMasker	DNA	3815788	3815959	1008	+	.	ID="RND-1_FAMILY-16";Tend="1127";Tstart="944";shortTE="F";uid="eeddc0a8-ffbf-4eda-8b02-7b27e5029ac7"
NW_020271713.1	RepeatMasker	DNA/hAT-Charlie	7805653	7805804	911	+	.	ID="RND-5_FAMILY-771";Tend="1990";Tstart="1842";shortTE="F";uid="9e25bf70-3071-47b1-a31b-b6b224d38831"
NW_020271713.1	RepeatMasker	DNA/TcMar-Pogo	5283318	5283608	1613	+	.	ID="RND-6_FAMILY-2651";Tend="430";Tstart="144";shortTE="F";uid="b2a4473f-fd6a-4a56-aac1-efee5639738b"
NW_020271713.1	RepeatMasker	DNA	3374051	3374335	495	+	.	ID="RND-6_FAMILY-533";Tend="1243";Tstart="953";shortTE="F";uid="c00169af-e675-4437-bc01-9d9bff83c3bf"
NW_020271713.1	RepeatMasker	Unknown	3722566	3723034	3368	+	.	ID="RND-5_FAMILY-1754";Tend="1420";Tstart="946";shortTE="F";uid="e2ab1df8-7b05-45c8-b70b-2f08f775f8ad"
NW_020271713.1	RepeatMasker	LINE/Penelope	5699508	5699659	714	+	.	ID="RND-5_FAMILY-147";Tend="1494";Tstart="1343";shortTE="F";uid="cc033b81-60fa-467c-98c5-6faf07be063f"
NW_020271713.1	RepeatMasker	DNA/hAT-Tip100	7040098	7040307	883	+	.	ID="RND-1_FAMILY-217";Tend="1013";Tstart="770";shortTE="F";uid="674a9be4-e616-42f0-a0bf-275dd0923e40"
NW_020271713.1	RepeatMasker	Unknown	4056020	4056361	2464	+	.	ID="RND-1_FAMILY-134";Tend="1332";Tstart="996";shortTE="F";uid="5b9dd497-63e2-44f3-bbdf-7f3ad255c0fe"
NW_020271713.1	RepeatMasker	DNA	52922	53129	1095	+	.	ID="RND-6_FAMILY-16978";Tend="1392";Tstart="1180";shortTE="F";uid="ecbccca5-719f-4e62-bf2e-de614d130a2f"
NW_020271713.1	RepeatMasker	DNA/hAT-hAT19	5543934	5544130	946	+	.	ID="DNA8-64_AP";Tend="622";Tstart="413";shortTE="F";uid="14a58c9a-5e62-48e8-a1ce-8a81b4fbb5ff"
NW_020271713.1	RepeatMasker	DNA/hAT-Tip100	441867	441985	973	+	.	ID="RND-1_FAMILY-509";Tend="1053";Tstart="935";shortTE="F";uid="beec665c-37ec-4ad3-b065-b61f6d8c669f"
NW_020271713.1	RepeatMasker	DNA/TcMar-Pogo	1159185	1159415	405	+	.	ID="RND-6_FAMILY-336";Tend="1673";Tstart="1438";shortTE="F";uid="f106720f-b3a0-4914-83b7-3dabaeb5c3b8"
NW_020271713.1	RepeatMasker	LINE/CR1	4111557	4115496	10773	+	.	ID="RND-6_FAMILY-1628";Tend="3829";Tstart="8";shortTE="F";uid="0f9e7312-5b76-450b-9b2c-63e8ffdc322e"
NW_020271713.1	RepeatMasker	DNA/hAT-hAT19	4008344	4008546	664	+	.	ID="RND-4_FAMILY-2660";Tend="1634";Tstart="1457";shortTE="F";uid="14962cab-a62c-4063-b213-8c6bba2dadc0"
NW_020271713.1	RepeatMasker	LINE/I-Jockey	7676721	7677231	1711	+	.	ID="RND-1_FAMILY-457";Tend="1151";Tstart="681";shortTE="F";uid="ff91a273-94f0-4c4b-b537-80c515ae3511"
NW_020271713.1	RepeatMasker	LINE/Penelope	6223862	6224405	1070	+	.	ID="RND-5_FAMILY-147";TEgroup="ctg_1%7CRND-5_FAMILY-147%7C5";Tend="1531";Tstart="687";shortTE="F";uid="6806c3ff-0381-4de4-8de2-570b70db6377"
NW_020271713.1	RepeatMasker	DNA/hAT-hAT19	4937577	4938473	4209	+	.	ID="RND-5_FAMILY-1132";Tend="1870";Tstart="943";shortTE="F";uid="31961833-9919-4473-bd03-f03ee9d167a7"
NW_020271713.1	RepeatMasker	DNA/hAT-Tip100	1874602	1875451	2831	+	.	ID="rnd-5_family-3987";Tend="1149";Tstart="462";shortTE="F";uid="fa04ef9b-3aff-4ba1-8789-81559dbfa3ac"
NW_020271713.1	RepeatMasker	DNA	7699864	7700170	1376	+	.	ID="RND-6_FAMILY-12285";Tend="1132";Tstart="821";shortTE="F";uid="57a118ad-824d-481e-8aef-3a5f7902403f"
NW_020271713.1	RepeatMasker	Unknown	4045370	4045911	3181	+	.	ID="RND-4_FAMILY-965";Tend="1460";Tstart="913";shortTE="F";uid="d843dd0b-a10c-4bbb-adab-11c349ac16dd"
NW_020271713.1	RepeatMasker	DNA/Ginger-1	5290116	5290364	561	+	.	ID="RND-6_FAMILY-576";Tend="1464";Tstart="1212";shortTE="F";uid="c3920090-e3ec-40ad-97a1-4279d8819aeb"
NW_020271713.1	RepeatMasker	DNA/hAT-Tip100	6916233	6916423	745	+	.	ID="RND-1_FAMILY-293";Tend="2154";Tstart="1919";shortTE="F";uid="e0ba7afe-38bc-433a-a059-a022cce5c1d0"
NW_020271713.1	RepeatMasker	Unknown	7816270	7816417	825	+	.	ID="RND-6_FAMILY-2207";Tend="816";Tstart="607";shortTE="F";uid="833ac6e0-8f53-4333-a58b-236391bbf7ac"
NW_020271713.1	RepeatMasker	DNA/TcMar-Tc1	2842398	2843484	7074	+	.	ID="RND-6_FAMILY-81";Tend="1935";Tstart="854";shortTE="F";uid="645e8bb0-0481-41be-a1a6-051608b94a04"
NW_020271713.1	RepeatMasker	DNA/TcMar-Tc1	4727985	4728129	1176	+	.	ID="RND-6_FAMILY-13521";Tend="1218";Tstart="1074";shortTE="F";uid="5116c3a8-cec5-4b00-9700-ba73c87db657"
NW_020271713.1	RepeatMasker	DNA/hAT-Tip100	1760893	1761017	407	+	.	ID="DNA8-83_AP";Tend="804";Tstart="667";shortTE="F";uid="e68c8fd5-b82e-4c71-850e-bfa4b49f2548"
NW_020271713.1	RepeatMasker	Unknown	5766862	5767063	1535	+	.	ID="RND-1_FAMILY-142";Tend="1130";Tstart="927";shortTE="F";uid="9f68fa3c-1da7-4258-8a2e-4d5c567163e1"
NW_020271713.1	RepeatMasker	DNA/hAT-Charlie	4859854	4860639	5684	+	.	ID="RND-4_FAMILY-459";Tend="1794";Tstart="975";shortTE="F";uid="6b080d9e-d10c-463b-ac66-d2833491ea82"
NW_020271713.1	RepeatMasker	Unknown	4896901	4897191	1722	+	.	ID="RND-1_FAMILY-12";Tend="1206";Tstart="949";shortTE="F";uid="5d7ac6eb-eb18-485f-b060-bd27d35a8b0e"
NW_020271713.1	RepeatMasker	Unknown	441379	441710	1341	+	.	ID="RND-6_FAMILY-10564";Tend="1316";Tstart="989";shortTE="F";uid="347a33e2-ccc9-4e73-9a5f-e28db91ca34a"
NW_020271713.1	RepeatMasker	DNA/hAT	4100161	4101855	12256	+	.	ID="RND-1_FAMILY-422";Tend="2143";Tstart="416";shortTE="F";uid="06a86cec-2b1f-431d-91df-0f862efd6e84"
NW_020271713.1	RepeatMasker	DNA/hAT-Tip100	2559955	2560387	2966	+	.	ID="RND-1_FAMILY-393";Tend="1321";Tstart="918";shortTE="F";uid="5ea385d7-b212-47b2-b95f-3d3f8a952cf0"
NW_020271713.1	RepeatMasker	DNA/hAT-Tip100	791974	792282	1789	+	.	ID="RND-4_FAMILY-400";Tend="1288";Tstart="982";shortTE="F";uid="d4b739e9-d774-459d-8e2a-7a6c7a0e4e24"
NW_020271713.1	RepeatMasker	Unknown	5797500	5797784	1762	+	.	ID="RND-6_FAMILY-6279";Tend="1614";Tstart="1352";shortTE="F";uid="4fa72926-5f40-48f6-8f65-166cb8b4dccd"
NW_020271713.1	RepeatMasker	LINE/I	7910438	7910605	657	+	.	ID="RND-6_FAMILY-4057";Tend="1391";Tstart="1224";shortTE="F";uid="36941a09-73f9-4164-9be0-55b2cd0ed401"
NW_020271713.1	RepeatMasker	DNA/hAT-Tip100	629769	630114	2281	+	.	ID="RND-1_FAMILY-44";Tend="1289";Tstart="960";shortTE="F";uid="87a92b53-72a6-48bd-a9b3-f8e2e5555d9c"
NW_020271713.1	RepeatMasker	RC/Helitron	7670580	7670836	932	+	.	ID="RND-6_FAMILY-68";Tend="277";Tstart="63";shortTE="F";uid="f8457384-ffdf-4209-8271-2a7c2fe795af"
NW_020271713.1	RepeatMasker	DNA/hAT-Tip100	4066821	4067115	1322	+	.	ID="RND-6_FAMILY-2837";Tend="1091";Tstart="828";shortTE="F";uid="4ff79f76-9239-442f-af1d-a016075589cb"
NW_020271713.1	RepeatMasker	DNA/MULE-NOF	5285211	5285330	680	+	.	ID="RND-6_FAMILY-8306";Tend="876";Tstart="759";shortTE="F";uid="ca661453-97d5-47b5-a3f0-12cf2e32888f"
NW_020271713.1	RepeatMasker	DNA/hAT	4162188	4163143	6196	+	.	ID="RND-1_FAMILY-57";Tend="1830";Tstart="909";shortTE="F";uid="f1920d13-1faa-4fad-b56b-816ddc189285"
NW_020271713.1	RepeatMasker	DNA/hAT-hAT19	1091535	1093155	10989	+	.	ID="RND-5_FAMILY-5814";Tend="2424";Tstart="780";shortTE="F";uid="8ca539f7-86f1-484d-b1cd-8ee171184c46"
NW_020271713.1	RepeatMasker	DNA/TcMar-Tc1	2416417	2416752	1574	+	.	ID="RND-6_FAMILY-3192";Tend="908";Tstart="536";shortTE="F";uid="2bb99472-b1c3-4875-94a9-d2ed26fb5ba7"
NW_020271713.1	RepeatMasker	DNA/hAT-hAT19	2908639	2909287	4204	+	.	ID="RND-1_FAMILY-112";Tend="1586";Tstart="925";shortTE="F";uid="2fc9b97c-ccac-48cc-af6d-bc385b14418a"
NW_020271713.1	RepeatMasker	DNA/hAT-Charlie	5288308	5289104	1125	+	.	ID="RND-6_FAMILY-5982";Tend="1715";Tstart="1008";shortTE="F";uid="e1da2081-5183-4769-b12d-7ab6b69cee75"
NW_020271713.1	RepeatMasker	Unknown	1959802	1960160	1629	+	.	ID="RND-4_FAMILY-1495";Tend="1179";Tstart="799";shortTE="F";uid="abfec301-0ece-422b-9dae-e22e4c9156db"
NW_020271713.1	RepeatMasker	DNA/hAT-hAT19	6049028	6049258	600	+	.	ID="RND-6_FAMILY-8494";Tend="977";Tstart="757";shortTE="F";uid="dc9743bb-7235-481f-a5ca-a8b0ed9c3d1c"
NW_020271713.1	RepeatMasker	DNA/hAT	438699	438853	1153	+	.	ID="RND-1_FAMILY-573";Tend="1054";Tstart="894";shortTE="F";uid="d3beac0e-bf25-4306-99f9-a850c9f3144f"
NW_020271713.1	RepeatMasker	Unknown	1175029	1175194	1097	+	.	ID="RND-5_FAMILY-12040";Tend="1449";Tstart="1284";shortTE="F";uid="1734e404-5e43-4c18-a775-6b4ae981d5bd"
NW_020271713.1	RepeatMasker	Unknown	8045675	8045897	1105	+	.	ID="RND-6_FAMILY-801";Tend="1738";Tstart="1510";shortTE="F";uid="930f16af-d34c-4079-9222-d36106be38f5"
NW_020271713.1	RepeatMasker	DNA/hAT-Tip100	6821756	6822072	1311	+	.	ID="RND-6_FAMILY-22307";Tend="1051";Tstart="712";shortTE="F";uid="0375e824-2518-40a1-8755-47399ac26703"
NW_020271713.1	RepeatMasker	DNA/hAT-Tip100	6133707	6134084	1872	+	.	ID="RND-1_FAMILY-35";Tend="1783";Tstart="1418";shortTE="F";uid="13ed1331-3d9c-425f-8a9b-2b99e4eaf874"
NW_020271713.1	RepeatMasker	Unknown	6527043	6527493	3034	+	.	ID="RND-1_FAMILY-117";Tend="1447";Tstart="999";shortTE="F";uid="91b46be7-810d-4606-897a-81002c99a1b7"
NW_020271713.1	RepeatMasker	Unknown	2418758	2419009	1873	+	.	ID="RND-1_FAMILY-12";Tend="1196";Tstart="944";shortTE="F";uid="cb3d1f25-54fb-44e8-a605-39ac20a1c301"
NW_020271713.1	RepeatMasker	RC/Helitron	2837940	2838145	476	+	.	ID="RND-5_FAMILY-1361";Tend="1080";Tstart="866";shortTE="F";uid="a4e00701-dca6-40f2-becb-b91621fd7655"
NW_020271713.1	RepeatMasker	DNA/hAT-Tip100	5945482	5945634	620	+	.	ID="RND-4_FAMILY-93";Tend="1192";Tstart="1051";shortTE="F";uid="7fb620c8-fe42-4450-ab02-6444bf0ae04c"
NW_020271713.1	RepeatMasker	DNA/hAT-Charlie	2835171	2835369	1013	+	.	ID="RND-1_FAMILY-246";Tend="1135";Tstart="919";shortTE="F";uid="6c46b5da-4aa1-4a52-9e2a-c20f70e8fb60"
NW_020271713.1	RepeatMasker	DNA	4343984	4344695	4994	+	.	ID="RND-1_FAMILY-23";Tend="1707";Tstart="1017";shortTE="F";uid="f8feadaf-6bd6-4d87-a4fd-8f82f409e7d6"
NW_020271713.1	RepeatMasker	LINE/I-Jockey	1917890	1918934	2683	+	.	ID="RND-5_FAMILY-5646";Tend="3606";Tstart="2514";shortTE="F";uid="d024dd76-75aa-457e-8d16-9b9501c96ae5"
NW_020271713.1	RepeatMasker	DNA/hAT	3406235	3406756	3029	+	.	ID="RND-6_FAMILY-15578";Tend="1421";Tstart="902";shortTE="F";uid="307a6f9e-474a-4ad9-8c23-9ab2649d3f18"
NW_020271713.1	RepeatMasker	LINE/Penelope	5483698	5483826	665	+	.	ID="RND-5_FAMILY-147";Tend="1486";Tstart="1362";shortTE="F";uid="874ae70f-a37f-4f27-939c-9e86277bb3d9"
NW_020271713.1	RepeatMasker	Unknown	5795861	5796403	3293	+	.	ID="RND-6_FAMILY-6279";Tend="1281";Tstart="744";shortTE="F";uid="3cda5952-1acd-413b-8e23-2cd6265782c0"
NW_020271713.1	RepeatMasker	DNA/MULE-MuDR	8005335	8005436	631	+	.	ID="RND-1_FAMILY-379";Tend="1397";Tstart="1296";shortTE="F";uid="e8ad5382-1cab-4ec3-941d-112c91236aa4"
NW_020271713.1	RepeatMasker	Unknown	1367591	1367875	408	+	.	ID="RND-6_FAMILY-271";Tend="1791";Tstart="1489";shortTE="F";uid="5ff8bac8-9f62-445a-8064-dc3aae36275f"
NW_020271713.1	RepeatMasker	Unknown	6687549	6687978	2782	+	.	ID="RND-1_FAMILY-39";Tend="1436";Tstart="990";shortTE="F";uid="f7f99586-9774-4692-be8e-2515fa42de26"
NW_020271713.1	RepeatMasker	DNA/hAT-hAT19	4532834	4533311	2385	+	.	ID="RND-6_FAMILY-1250";Tend="966";Tstart="477";shortTE="F";uid="eae1212f-51bb-4f6d-af48-143a0daf5073"
NW_020271713.1	RepeatMasker	DNA/hAT-Tip100	224712	225168	3051	+	.	ID="RND-1_FAMILY-393";Tend="1337";Tstart="896";shortTE="F";uid="96834bb5-2e37-4984-856c-f82248f4e9fc"
NW_020271713.1	RepeatMasker	DNA	560291	560575	1491	+	.	ID="RND-6_FAMILY-18654";Tend="1187";Tstart="901";shortTE="F";uid="d8ea4a58-b618-43c7-9385-10f6f1f4d884"
NW_020271713.1	RepeatMasker	Unknown	4967670	4967812	723	+	.	ID="RND-6_FAMILY-2327";Tend="884";Tstart="734";shortTE="F";uid="d1020d60-ef38-4a09-8195-e17725d0d51f"
NW_020271713.1	RepeatMasker	DNA	8118712	8118956	409	+	.	ID="RND-6_FAMILY-16978";Tend="1394";Tstart="1150";shortTE="F";uid="0eb25a91-5c1c-4538-808a-2015c74089a3"
NW_020271713.1	RepeatMasker	Unknown	6604558	6604967	2929	+	.	ID="RND-6_FAMILY-4210";Tend="907";Tstart="503";shortTE="F";uid="a442947b-6f10-48f6-a005-9ec2ea150832"
NW_020271713.1	RepeatMasker	Unknown	4628450	4628807	1390	+	.	ID="RND-1_FAMILY-6";Tend="1529";Tstart="1179";shortTE="F";uid="febde304-4689-4d90-bc3f-37cc33a7e87c"
NW_020271713.1	RepeatMasker	Unknown	5278425	5279148	2690	+	.	ID="RND-1_FAMILY-51";TEgroup="ctg_1%7CRND-1_FAMILY-51%7C1";Tend="1355";Tstart="961";shortTE="F";uid="c8f97ed6-fd6e-47ae-9348-5f90945f2557"
NW_020271713.1	RepeatMasker	Unknown	886603	887053	542	+	.	ID="RND-6_FAMILY-2943";Tend="1179";Tstart="728";shortTE="F";uid="49ffea52-940e-4f79-af1f-8694ef5588d6"
NW_020271713.1	RepeatMasker	DNA	5968488	5968688	1345	+	.	ID="RND-5_FAMILY-7580";Tend="1200";Tstart="981";shortTE="F";uid="1ebb37b6-2d68-4fe5-b480-90b7cb22a92d"
NW_020271713.1	RepeatMasker	DNA/hAT-Charlie	3281407	3281552	719	+	.	ID="RND-5_FAMILY-1387";Tend="1629";Tstart="1485";shortTE="F";uid="1daef162-a154-486b-b6d1-d2e148ebd603"
NW_020271713.1	RepeatMasker	Unknown	2610703	2610830	711	+	.	ID="RND-6_FAMILY-9735";Tend="1133";Tstart="1008";shortTE="F";uid="9a22a402-36ef-4eab-b260-8906cf5a311d"
NW_020271713.1	RepeatMasker	Unknown	6512971	6513180	862	+	.	ID="RND-3_FAMILY-1304";Tend="1074";Tstart="865";shortTE="F";uid="684e4bbb-7c4f-4dba-b1f1-6a5e79bc4064"
NW_020271713.1	RepeatMasker	Unknown	3299223	3299554	970	+	.	ID="RND-5_FAMILY-833";Tend="1390";Tstart="1063";shortTE="F";uid="38c7df18-afa6-4206-afab-afeebaf9c55e"
NW_020271713.1	RepeatMasker	DNA/hAT	2751563	2751663	465	+	.	ID="RND-1_FAMILY-496";Tend="2008";Tstart="1907";shortTE="F";uid="8e8b81b5-1a8c-4078-ad0c-8cfd0fa09eb4"
NW_020271713.1	RepeatMasker	DNA/hAT-Tip100	3754089	3754553	3048	+	.	ID="RND-6_FAMILY-5962";Tend="1837";Tstart="1380";shortTE="F";uid="89294890-13fe-4716-bf77-b45f3cc9e1c4"
NW_020271713.1	RepeatMasker	DNA/Kolobok-E	305699	305848	908	+	.	ID="RND-6_FAMILY-1716";Tend="1473";Tstart="1321";shortTE="F";uid="40343ac4-eda4-4efb-a9d4-240ffa6a099a"
NW_020271713.1	RepeatMasker	Unknown	3842544	3842891	2600	+	.	ID="RND-1_FAMILY-51";Tend="1318";Tstart="961";shortTE="F";uid="e4438097-9674-4ba0-b522-35fa922db190"
NW_020271713.1	RepeatMasker	LTR/Gypsy	4882670	4882801	424	+	.	ID="GYPSY-24_DEL-I";Tend="2741";Tstart="2611";shortTE="F";uid="2ab5e749-8c04-4ae9-a13a-40bb65d53660"
NW_020271713.1	RepeatMasker	Unknown	4457260	4457428	606	+	.	ID="RND-5_FAMILY-2419";Tend="933";Tstart="757";shortTE="F";uid="1e7f974c-79ee-4ee8-8fde-ea879ed592ff"
NW_020271713.1	RepeatMasker	DNA/hAT-hAT19	4043496	4043763	1287	+	.	ID="RND-1_FAMILY-13";Tend="1188";Tstart="918";shortTE="F";uid="f3bff218-2c39-4dc8-88ae-5d2fb1658838"
NW_020271713.1	RepeatMasker	LINE/CR1	2689736	2690149	1212	+	.	ID="RND-6_FAMILY-1009";Tend="721";Tstart="327";shortTE="F";uid="17ffa2d5-525f-4c16-89c0-85303a24f433"
NW_020271713.1	RepeatMasker	DNA/MULE-MuDR	5612536	5612648	474	+	.	ID="RND-5_FAMILY-5296";Tend="1505";Tstart="1400";shortTE="F";uid="3b1df989-7144-48b7-add8-1f6f1c6bbfad"
NW_020271713.1	RepeatMasker	DNA/hAT-Tip100	2195818	2196122	2120	+	.	ID="RND-4_FAMILY-400";Tend="1288";Tstart="983";shortTE="F";uid="11f8d182-259c-448c-af6b-8fa5a949ad84"
NW_020271713.1	RepeatMasker	DNA/hAT-Tip100	5064211	5064987	5823	+	.	ID="RND-6_FAMILY-7616";Tend="1746";Tstart="974";shortTE="F";uid="94640c92-0aac-480d-b810-ae310a5c1c48"
NW_020271713.1	RepeatMasker	DNA/hAT-Tip100	4986006	4986560	3695	+	.	ID="RND-5_FAMILY-9849";Tend="1570";Tstart="931";shortTE="F";uid="a6d2c10b-d448-4609-b39f-feb507851d1f"
NW_020271713.1	RepeatMasker	RC/Helitron	3664204	3664431	571	+	.	ID="RND-6_FAMILY-6950";Tend="1280";Tstart="1030";shortTE="F";uid="f132ef36-52de-4422-9080-8f22256c976e"
NW_020271713.1	RepeatMasker	Unknown	2532282	2532787	3531	+	.	ID="RND-6_FAMILY-10821";Tend="1729";Tstart="1228";shortTE="F";uid="623e9561-3caf-4861-94b5-9e629e80fb8c"
NW_020271713.1	RepeatMasker	DNA	1142949	1143137	445	+	.	ID="RND-6_FAMILY-1223";Tend="525";Tstart="336";shortTE="F";uid="1706a194-5e4a-4f1c-bcda-2bb7a5114f94"
NW_020271713.1	RepeatMasker	DNA/hAT-Tip100	8113959	8114118	1211	+	.	ID="RND-1_FAMILY-35";Tend="1133";Tstart="973";shortTE="F";uid="cbef18cb-9a07-46fe-9b3a-66217551abb6"
NW_020271713.1	RepeatMasker	DNA/hAT-hATm	3377556	3379225	1944	+	.	ID="HAT-7_AP";TEgroup="ctg_1%7CHAT-7_AP%7C1";Tend="2729";Tstart="194";shortTE="F";uid="cb0603b6-eb75-4078-b5a4-f8c190ebc8b6"
NW_020271713.1	RepeatMasker	Unknown	4199729	4199955	1816	+	.	ID="RND-1_FAMILY-443";Tend="1414";Tstart="1187";shortTE="F";uid="a1320f83-6396-4d94-9c92-c8c2473d5de6"
NW_020271713.1	RepeatMasker	Unknown	4574567	4575113	2109	+	.	ID="RND-5_FAMILY-5135";Tend="1918";Tstart="1262";shortTE="F";uid="d2dcb398-0565-4696-a781-dbe019590d20"
NW_020271713.1	RepeatMasker	DNA/hAT-Tip100	4281506	4282013	1961	+	.	ID="RND-6_FAMILY-11892";Tend="1540";Tstart="1048";shortTE="F";uid="730e1fd3-c69b-43ed-8621-81d32bf2eee6"
NW_020271713.1	RepeatMasker	Unknown	1184175	1184396	1167	+	.	ID="RND-4_FAMILY-237";Tend="1180";Tstart="952";shortTE="F";uid="d200d715-0346-410d-9ae4-7554f457bfa9"
NW_020271713.1	RepeatMasker	Unknown	7377089	7377588	3119	+	.	ID="RND-6_FAMILY-1312";Tend="1533";Tstart="941";shortTE="F";uid="a044edc1-866c-4d39-b025-298ebbcd9e53"
NW_020271713.1	RepeatMasker	Unknown	4024875	4025133	1562	+	.	ID="RND-5_FAMILY-2803";Tend="1325";Tstart="1070";shortTE="F";uid="63f0f74d-5af3-4e79-a9f6-9e7222853483"
NW_020271713.1	RepeatMasker	DNA/Ginger-1	3340352	3340489	490	+	.	ID="RND-6_FAMILY-576";Tend="1084";Tstart="940";shortTE="F";uid="8e4b0038-75df-4a2d-a930-baa8713ea67e"
NW_020271713.1	RepeatMasker	DNA/hAT-hATm	7849875	7850375	3409	+	.	ID="RND-1_FAMILY-211";Tend="1456";Tstart="951";shortTE="F";uid="cebf3568-f35c-4c93-806d-516df11abab5"
NW_020271713.1	RepeatMasker	DNA/TcMar-Pogo	6867292	6868115	1941	+	.	ID="RND-6_FAMILY-4510";TEgroup="ctg_1%7CRND-6_FAMILY-4510%7C1";Tend="2220";Tstart="414";shortTE="F";uid="bde6b599-970e-4c20-9782-f7a2cbf31f6a"
NW_020271713.1	RepeatMasker	DNA/Merlin	2786526	2787093	1034	+	.	ID="RND-6_FAMILY-11881";TEgroup="ctg_1%7CRND-6_FAMILY-11881%7C1";Tend="2021";Tstart="629";shortTE="F";uid="249a8b04-95f2-4079-b2fd-a908094b4dab"
NW_020271713.1	RepeatMasker	DNA/hAT-Charlie	1970534	1970965	1216	+	.	ID="RND-5_FAMILY-5251";TEgroup="ctg_1%7CRND-5_FAMILY-5251%7C1";Tend="1525";Tstart="946";shortTE="F";uid="75f39702-979b-4e6f-88ee-d6294a7ca8dc"
NW_020271713.1	RepeatMasker	Unknown	5434730	5434868	450	+	.	ID="RND-5_FAMILY-7334";Tend="1652";Tstart="1501";shortTE="F";uid="9a9d77e7-ddec-42e5-aff8-046b7a309985"
NW_020271713.1	RepeatMasker	Unknown	3297091	3297212	499	+	.	ID="RND-5_FAMILY-333";Tend="1620";Tstart="1479";shortTE="F";uid="e9015c92-3d41-4020-8071-5aabaadb64f5"
NW_020271713.1	RepeatMasker	Unknown	2515385	2515565	1385	+	.	ID="RND-4_FAMILY-116";Tend="1102";Tstart="921";shortTE="F";uid="6818305c-eacd-4336-90d8-47b00ae0b2a0"
NW_020271713.1	RepeatMasker	DNA/hAT-Charlie	1094778	1095126	1465	+	.	ID="rnd-5_family-4916";Tend="1677";Tstart="1084";shortTE="F";uid="71d1b655-4316-4152-be92-3a4b33c548d9"
NW_020271713.1	RepeatMasker	Unknown	7244287	7244783	4189	+	.	ID="RND-1_FAMILY-428";Tend="1401";Tstart="908";shortTE="F";uid="6663be27-c62e-4f2d-8fa7-b03470b0bf00"
NW_020271713.1	RepeatMasker	DNA/Kolobok-T2	985479	985596	469	+	.	ID="REP-4_PBA";Tend="651";Tstart="536";shortTE="F";uid="d9bde63a-1007-4689-820a-fddf2e26a49d"
NW_020271713.1	RepeatMasker	Unknown	3278386	3279163	4011	+	.	ID="RND-5_FAMILY-1060";Tend="1669";Tstart="955";shortTE="F";uid="d206a9be-4792-4b82-a0c2-9d02e0a5c918"
NW_020271713.1	RepeatMasker	RC/Helitron	841839	842108	1816	+	.	ID="RND-1_FAMILY-45";Tend="1109";Tstart="800";shortTE="F";uid="23374f27-b434-4d04-9973-b9b7c040c37a"
NW_020271713.1	RepeatMasker	DNA/hAT	7283152	7283666	2260	+	.	ID="RND-4_FAMILY-3156";Tend="1351";Tstart="845";shortTE="F";uid="0fa7daaa-529f-4611-ae42-68b0af1c46e8"
NW_020271713.1	RepeatMasker	LINE/RTE-BovB	778577	779129	1358	+	.	ID="RND-6_FAMILY-2649";Tend="1442";Tstart="888";shortTE="F";uid="6e696f38-0854-4afe-a452-45e85b6c8fc7"
NW_020271713.1	RepeatMasker	DNA/hAT	2915503	2915765	664	+	.	ID="RND-3_FAMILY-12";TEgroup="ctg_1%7CRND-3_FAMILY-12%7C1";Tend="1422";Tstart="957";shortTE="F";uid="b06b2621-b6b2-4ac3-ae1c-bae0eaf569b1"
NW_020271713.1	RepeatMasker	DNA/hAT-Charlie	7737219	7737722	1693	+	.	ID="RND-5_FAMILY-4916";Tend="1415";Tstart="952";shortTE="F";uid="de1bfeb6-23dd-403d-b027-9b629aa989d3"
NW_020271713.1	RepeatMasker	RC/Helitron	1057853	1057993	492	+	.	ID="RND-5_FAMILY-5582";Tend="1103";Tstart="968";shortTE="F";uid="e3cb02cc-9148-47cf-8aa7-7366029e0780"
NW_020271713.1	RepeatMasker	Unknown	176369	176602	1520	+	.	ID="RND-1_FAMILY-41";Tend="1281";Tstart="1050";shortTE="F";uid="09ba3484-af36-4497-8f16-74cb9ff21b80"
NW_020271713.1	RepeatMasker	LTR/Pao	3615041	3615240	763	+	.	ID="RND-6_FAMILY-6706";Tend="1153";Tstart="908";shortTE="F";uid="67c9b265-1818-4a88-a2d0-119e28f5bb58"
NW_020271713.1	RepeatMasker	Unknown	2117498	2117933	1198	+	.	ID="RND-5_FAMILY-483";TEgroup="ctg_1%7CRND-5_FAMILY-483%7C1";Tend="1886";Tstart="995";shortTE="F";uid="f8658f86-70ab-48dc-8cb6-a927cdeebf20"
NW_020271713.1	RepeatMasker	Unknown	913703	915794	6701	+	.	ID="RND-6_FAMILY-12986";Tend="2342";Tstart="318";shortTE="F";uid="0eb60d30-d232-4611-b1c3-9427923c5979"
NW_020271713.1	RepeatMasker	DNA/hAT-hAT19	2385564	2386282	3986	+	.	ID="RND-6_FAMILY-1616";Tend="1579";Tstart="957";shortTE="F";uid="f3fa9d84-3d5f-4cde-83c0-58a7ead09b9f"
NW_020271713.1	RepeatMasker	DNA/hAT-Charlie	2797295	2797989	5002	+	.	ID="RND-6_FAMILY-17737";Tend="1639";Tstart="961";shortTE="F";uid="363a010b-3ab7-44dc-97dc-a2d2f7889890"
NW_020271713.1	RepeatMasker	DNA/hAT-Tip100	6499766	6500162	1149	+	.	ID="RND-4_FAMILY-93";Tend="1278";Tstart="962";shortTE="F";uid="238d2696-409d-4a1f-a308-01449f9fdba2"
NW_020271713.1	RepeatMasker	DNA/TcMar-Mariner	6044345	6045056	821	+	.	ID="MARINER-30_RPR";TEgroup="ctg_1%7CMARINER-30_RPR%7C1";Tend="464";Tstart="1";shortTE="F";uid="0bf2d0b8-40a3-4ce2-a915-4e2005c1cf26"
NW_020271713.1	RepeatMasker	DNA/hAT-Tip100	633121	633448	2394	+	.	ID="RND-1_FAMILY-406";Tend="1282";Tstart="950";shortTE="F";uid="a32f66ed-e01f-4856-8183-fc80efdc8af8"
NW_020271713.1	RepeatMasker	DNA/hAT-Tip100	6998831	6999046	965	+	.	ID="RND-6_FAMILY-6951";Tend="1118";Tstart="889";shortTE="F";uid="400d0ba2-8a03-4037-aaa9-18557657be34"
NW_020271713.1	RepeatMasker	Unknown	7368974	7369654	4218	+	.	ID="RND-1_FAMILY-263";Tend="1594";Tstart="954";shortTE="F";uid="62a60f7a-8cda-494c-acf2-c6c21c82ac26"
NW_020271713.1	RepeatMasker	DNA/Kolobok-E	920972	921093	727	+	.	ID="RND-5_FAMILY-1732";Tend="1045";Tstart="921";shortTE="F";uid="d921064f-0ec5-4fd6-8ebd-fa2c3774deea"
NW_020271713.1	RepeatMasker	DNA/TcMar-Mariner	2234386	2234663	606	+	.	ID="MARINER-N9_RPR";Tend="703";Tstart="429";shortTE="F";uid="4c10aea4-3483-493d-9b1e-f9210f5feba7"
NW_020271713.1	RepeatMasker	DNA/TcMar-Mariner	5468334	5470130	6832	+	.	ID="RND-6_FAMILY-6492";Tend="2273";Tstart="496";shortTE="F";uid="e8e571e5-ec53-4b72-9d12-81bf9cee580d"
NW_020271713.1	RepeatMasker	Unknown	2531403	2531570	858	+	.	ID="RND-5_FAMILY-7223";Tend="1061";Tstart="893";shortTE="F";uid="2caa5bad-67ab-45ea-83fe-493c0b2bf1df"
NW_020271713.1	RepeatMasker	RC/Helitron	1950846	1951178	2378	+	.	ID="RND-1_FAMILY-45";Tend="1213";Tstart="878";shortTE="F";uid="f2ee7ad1-b808-437b-98f6-6d83643f8232"
NW_020271713.1	RepeatMasker	DNA/TcMar-Pogo	8093436	8093602	846	+	.	ID="RND-5_FAMILY-1904";Tend="1269";Tstart="1087";shortTE="F";uid="2fa47e4b-75b3-4c2d-b0ea-6fe9f6e59b3f"
NW_020271713.1	RepeatMasker	DNA/hAT-Tip100	3688553	3689260	4166	+	.	ID="RND-1_FAMILY-427";Tend="1664";Tstart="965";shortTE="F";uid="a7d242b6-d264-4a63-846a-f3d29350fda3"
NW_020271713.1	RepeatMasker	DNA/Merlin	5205831	5205950	887	+	.	ID="RND-6_FAMILY-890";Tend="996";Tstart="868";shortTE="F";uid="10945d74-40f3-428f-9595-71d252d2c9cf"
NW_020271713.1	RepeatMasker	DNA/hAT-Tip100	5125759	5126396	4057	+	.	ID="RND-5_FAMILY-801";Tend="1202";Tstart="571";shortTE="F";uid="01cace5e-e073-4f44-ae20-67ab1c600c2b"
NW_020271713.1	RepeatMasker	DNA/hAT	6276672	6277077	645	+	.	ID="RND-1_FAMILY-573";Tend="1194";Tstart="818";shortTE="F";uid="8ff1dddd-fbc9-4543-ae11-a488cf8971bb"
NW_020271713.1	RepeatMasker	Unknown	3886811	3886990	1366	+	.	ID="RND-1_FAMILY-373";Tend="1179";Tstart="999";shortTE="F";uid="8abeca75-9509-493f-bf61-614fbd14e46e"
NW_020271713.1	RepeatMasker	DNA/MULE-MuDR	2677644	2677749	766	+	.	ID="RND-5_FAMILY-7280";Tend="999";Tstart="893";shortTE="F";uid="e0d8adae-345a-4568-bc03-60e6d45220cd"
NW_020271713.1	RepeatMasker	RC/Helitron	3091872	3092278	2667	+	.	ID="RND-1_FAMILY-45";Tend="1250";Tstart="860";shortTE="F";uid="236d73ef-b76e-4458-96e3-5fc56aff08b1"
NW_020271713.1	RepeatMasker	DNA/TcMar-Mariner	5142410	5143749	3004	+	.	ID="RND-6_FAMILY-12489";Tend="1757";Tstart="423";shortTE="F";uid="6b7f1e23-d2f5-4962-9f43-12de2a94d9bb"
NW_020271713.1	RepeatMasker	DNA/hAT-hAT19	6386037	6386916	4828	+	.	ID="RND-1_FAMILY-72";Tend="1850";Tstart="922";shortTE="F";uid="d4058466-a507-4f40-b752-9668e5ff3eb5"
NW_020271713.1	RepeatMasker	DNA/hAT-Charlie	1883134	1884155	4587	+	.	ID="RND-5_FAMILY-5235";Tend="1837";Tstart="803";shortTE="F";uid="683742a9-02bc-4e54-8930-1bf0ce6e6bf1"
NW_020271713.1	RepeatMasker	Unknown	1553628	1553830	597	+	.	ID="RND-1_FAMILY-65";Tend="1183";Tstart="967";shortTE="F";uid="d6679c12-d67a-4bf2-8fd4-b89c87edf31f"
NW_020271713.1	RepeatMasker	DNA/hAT-Charlie	954305	954521	722	+	.	ID="RND-6_FAMILY-2997";Tend="1476";Tstart="1260";shortTE="F";uid="722b7047-58ee-4df0-90cc-dfca4f2f7253"
NW_020271713.1	RepeatMasker	Unknown	4037944	4038190	1607	+	.	ID="RND-1_FAMILY-14";Tend="1219";Tstart="968";shortTE="F";uid="3488bc63-8c56-4e54-a3ae-235b9b42ce86"
NW_020271713.1	RepeatMasker	DNA/TcMar-Pogo	5210613	5210858	1838	+	.	ID="RND-6_FAMILY-997";Tend="1231";Tstart="974";shortTE="F";uid="766f312a-5c74-4072-ab53-4e4670a68b61"
NW_020271713.1	RepeatMasker	RC/Helitron	1662894	1663060	461	+	.	ID="HELITRON-8_DRH";Tend="2561";Tstart="2398";shortTE="F";uid="67bd73e9-1801-45ba-879f-7a8d2b116442"
NW_020271713.1	RepeatMasker	DNA/P	7413048	7413211	1372	+	.	ID="RND-6_FAMILY-30601";Tend="1086";Tstart="923";shortTE="F";uid="ed8b7214-0b08-454f-95e7-c99c14ad3b9a"
NW_020271713.1	RepeatMasker	DNA/TcMar-Pogo	5211268	5211592	2504	+	.	ID="RND-6_FAMILY-997";Tend="1551";Tstart="1225";shortTE="F";uid="e1f57625-3203-429f-8b0d-8a14cb7a61d6"
NW_020271713.1	RepeatMasker	DNA/MULE-MuDR	5890805	5890982	934	+	.	ID="MUDR12X_AP";Tend="1397";Tstart="1206";shortTE="F";uid="b0e42593-8439-4078-b1b3-5eb4ba0baa3f"
NW_020271713.1	RepeatMasker	Unknown	311036	311389	1554	+	.	ID="RND-4_FAMILY-909";Tend="1321";Tstart="964";shortTE="F";uid="9ad09ac5-60df-4ffe-8d38-2ec55584b800"
NW_020271713.1	RepeatMasker	Unknown	4763303	4763562	1832	+	.	ID="RND-1_FAMILY-12";Tend="1209";Tstart="949";shortTE="F";uid="98db4c13-6070-42a9-ad66-a4bab02afc11"
NW_020271713.1	RepeatMasker	DNA/TcMar-Tc1	2950967	2951075	407	+	.	ID="MARINER-N22_AG";Tend="185";Tstart="82";shortTE="F";uid="3ceef221-6df9-4084-b3b2-73261a6bc904"
NW_020271713.1	RepeatMasker	LINE/Penelope	4510620	4510915	519	+	.	ID="RND-5_FAMILY-147";TEgroup="ctg_1%7CRND-5_FAMILY-147%7C3";Tend="1418";Tstart="682";shortTE="F";uid="ef15f107-e819-4f1b-8995-b39b44bd252b"
NW_020271713.1	RepeatMasker	DNA/hAT-Tip100	1190564	1190681	777	+	.	ID="RND-6_FAMILY-21493";Tend="1642";Tstart="1521";shortTE="F";uid="303ebedd-f087-47f5-8b11-7b025f9218be"
NW_020271713.1	RepeatMasker	DNA/hAT-Tip100	1312870	1313194	2242	+	.	ID="RND-1_FAMILY-384";Tend="1279";Tstart="957";shortTE="F";uid="b76b2d7c-99fc-4e6d-844c-34356703ad9a"
NW_020271713.1	RepeatMasker	Unknown	6681967	6683577	9307	+	.	ID="RND-6_FAMILY-10821";Tend="2005";Tstart="454";shortTE="F";uid="88f596cc-f2a7-4e37-a82c-5bdcc4317fd2"
NW_020271713.1	RepeatMasker	Unknown	5739228	5739454	481	+	.	ID="RND-6_FAMILY-285";Tend="1155";Tstart="933";shortTE="F";uid="26614696-0d67-4de8-bbec-8d6fb9e1df84"
NW_020271713.1	RepeatMasker	DNA/hAT-hAT19	6213919	6214045	663	+	.	ID="RND-1_FAMILY-209";Tend="1285";Tstart="1152";shortTE="F";uid="6170c47c-392f-4e86-bbf2-be7247e6bfac"
NW_020271713.1	RepeatMasker	DNA/TcMar-Mariner	5841656	5841895	1018	+	.	ID="RND-5_FAMILY-6792";Tend="1801";Tstart="1554";shortTE="F";uid="abfb1e42-5054-46c3-9ce8-e64bb8ed91a0"
NW_020271713.1	RepeatMasker	DNA/Ginger-2	4799891	4800161	1470	+	.	ID="RND-5_FAMILY-2738";Tend="1050";Tstart="783";shortTE="F";uid="3ab8b72c-8c33-40f1-a7f4-6f29cf5bbf17"
NW_020271713.1	RepeatMasker	DNA	7946941	7947170	1213	+	.	ID="ttaa3_ap";Tend="425";Tstart="190";shortTE="F";uid="78006657-872f-4518-9ad1-31c8ee38d27f"
NW_020271713.1	RepeatMasker	DNA/hAT-hAT19	5654771	5655418	1660	+	.	ID="HAT-N13_AP";TEgroup="ctg_1%7CHAT-N13_AP%7C1";Tend="592";Tstart="1";shortTE="F";uid="69784d5e-839f-4ace-a4c9-ac5ea1fc142d"
NW_020271713.1	RepeatMasker	DNA/hAT	267847	268211	1502	+	.	ID="RND-5_FAMILY-3301";Tend="1807";Tstart="1429";shortTE="F";uid="d1c55b50-8e35-4188-8ba7-e3beffc2fd09"
NW_020271713.1	RepeatMasker	Unknown	3311012	3311201	2165	+	.	ID="RND-6_FAMILY-3205";Tend="2381";Tstart="1763";shortTE="F";uid="7365d6a3-c144-42d9-b4d5-633204c07cc0"
NW_020271713.1	RepeatMasker	DNA/hAT-hAT19	6715356	6715567	761	+	.	ID="RND-1_FAMILY-200";Tend="1125";Tstart="943";shortTE="F";uid="5b1271c3-e3b2-4ba7-879b-fb4e0e69b07e"
NW_020271713.1	RepeatMasker	DNA/hAT-Tip100	408190	409251	7915	+	.	ID="RND-6_FAMILY-14131";Tend="1876";Tstart="781";shortTE="F";uid="4e71b43d-ac17-4139-9559-b0fbc8f7fe06"
NW_020271713.1	RepeatMasker	DNA/TcMar-Pogo	8090581	8090779	1459	+	.	ID="rnd-1_family-257";Tend="1144";Tstart="958";shortTE="F";uid="9d1029cb-beaf-4e95-8136-8e2f97270a64"
NW_020271713.1	RepeatMasker	DNA/hAT-Tip100	7077861	7078178	405	+	.	ID="DNA8-107_AP";Tend="705";Tstart="397";shortTE="F";uid="a7cd268c-e594-4ff5-90d9-187935bc6788"
NW_020271713.1	RepeatMasker	DNA/hAT-hAT19	3858379	3858544	733	+	.	ID="RND-6_FAMILY-4462";Tend="1184";Tstart="1018";shortTE="F";uid="e0f1a436-6cae-482b-8984-78474b427b66"
NW_020271713.1	RepeatMasker	DNA/hAT-Blackjack	4055553	4055788	1391	+	.	ID="RND-6_FAMILY-1462";Tend="1607";Tstart="1385";shortTE="F";uid="e82d9393-c83c-442d-99f3-ba9aee46f8ef"
NW_020271713.1	RepeatMasker	DNA/hAT?	1647420	1647643	1066	+	.	ID="RND-1_FAMILY-391";Tend="1050";Tstart="812";shortTE="F";uid="e1daadc2-f434-4170-9127-6df7735f63f5"
NW_020271713.1	RepeatMasker	LINE/I	4203161	4203369	450	+	.	ID="RND-5_FAMILY-5937";Tend="688";Tstart="488";shortTE="F";uid="415ab4b7-c23d-4a22-9993-347a54bc3868"
NW_020271713.1	RepeatMasker	DNA/MULE-MuDR	6469056	6469624	3153	+	.	ID="RND-5_FAMILY-5296";Tend="1519";Tstart="901";shortTE="F";uid="eaafde72-32c7-46b3-8ce0-f439e7011469"
NW_020271713.1	RepeatMasker	DNA/hAT-Tip100	7517095	7517706	3790	+	.	ID="RND-6_FAMILY-6665";Tend="1480";Tstart="876";shortTE="F";uid="51981467-326f-4eb7-89ec-c3735fd50291"
NW_020271713.1	RepeatMasker	DNA	5399044	5399173	623	+	.	ID="RND-6_FAMILY-16978";Tend="1981";Tstart="1864";shortTE="F";uid="ba81dc5a-1dc4-43a3-ae16-7ecdcabba9f9"
NW_020271713.1	RepeatMasker	DNA/hAT-Tip100	6012110	6012338	1823	+	.	ID="RND-5_FAMILY-8935";Tend="1337";Tstart="1109";shortTE="F";uid="192fa027-8503-4f41-bbb3-0d1649d69349"
NW_020271713.1	RepeatMasker	Unknown	2185998	2186355	2131	+	.	ID="RND-4_FAMILY-110";Tend="1275";Tstart="931";shortTE="F";uid="72203054-0a70-44c4-9095-d1095289f5ee"
NW_020271713.1	RepeatMasker	Unknown	2635611	2635892	1130	+	.	ID="RND-5_FAMILY-333";Tend="1615";Tstart="1345";shortTE="F";uid="ef02177d-9d8c-4353-a532-41d7da538cae"
NW_020271713.1	RepeatMasker	DNA/hAT-Tip100	3180634	3180951	1630	+	.	ID="RND-1_FAMILY-384";Tend="1281";Tstart="957";shortTE="F";uid="729e46ab-7871-4204-9eda-5dd4c68d14a4"
NW_020271713.1	RepeatMasker	DNA/hAT-hAT19	7060840	7061772	6644	+	.	ID="RND-5_FAMILY-902";Tend="1827";Tstart="897";shortTE="F";uid="203d3fc1-5d7b-4885-8a7d-0eff7b207301"
NW_020271713.1	RepeatMasker	Unknown	342707	342992	1167	+	.	ID="RND-5_FAMILY-1754";Tend="1113";Tstart="810";shortTE="F";uid="3b27cfdf-cdfc-4522-964d-c53b6483420c"
NW_020271713.1	RepeatMasker	Unknown	562390	562579	1168	+	.	ID="RND-5_FAMILY-2913";Tend="1116";Tstart="924";shortTE="F";uid="75a4e123-01ee-408f-a2c5-063fb0ac0f95"
NW_020271713.1	RepeatMasker	DNA/hAT-Tip100	2360970	2361580	3802	+	.	ID="RND-1_FAMILY-105";Tend="1517";Tstart="957";shortTE="F";uid="31764e58-b5cb-4640-a55c-a81abe195d4d"
NW_020271713.1	RepeatMasker	LINE/I-Jockey	7247115	7247545	491	+	.	ID="RND-6_FAMILY-14725";Tend="4713";Tstart="4249";shortTE="F";uid="9c6bd44f-c22c-40ec-b48c-c48f86dfd439"
NW_020271713.1	RepeatMasker	DNA/hAT-Tip100	5030070	5030824	5576	+	.	ID="RND-6_FAMILY-5962";Tend="1835";Tstart="1078";shortTE="F";uid="1f2f25a0-bad2-4fe5-9681-a865c06278d4"
NW_020271713.1	RepeatMasker	LINE/R1	4994336	4994482	811	+	.	ID="RND-5_FAMILY-1530";Tend="840";Tstart="694";shortTE="F";uid="9dedceec-b517-4d2c-9237-0b774534f436"
NW_020271713.1	RepeatMasker	DNA/hAT-hAT19	1126019	1126931	7122	+	.	ID="RND-1_FAMILY-549";Tend="1768";Tstart="855";shortTE="F";uid="46c8bba6-a408-4f00-9330-6655276883e4"
NW_020271713.1	RepeatMasker	DNA/hAT-Tip100	6898727	6899065	2092	+	.	ID="RND-6_FAMILY-2163";Tend="1305";Tstart="981";shortTE="F";uid="76eb2f90-89f4-4f08-a34f-25a8c7d629a7"
NW_020271713.1	RepeatMasker	Unknown	5958944	5959204	978	+	.	ID="RND-5_FAMILY-2511";Tend="1226";Tstart="939";shortTE="F";uid="39953608-e47f-4beb-9d2d-3561f35fd577"
NW_020271713.1	RepeatMasker	DNA/hAT-hAT19	5618729	5619372	2362	+	.	ID="DNA8-109_AP";Tend="674";Tstart="1";shortTE="F";uid="a9da8d9e-5dfb-4621-9e25-a851bfd16c12"
NW_020271713.1	RepeatMasker	Unknown	4032539	4032988	2285	+	.	ID="RND-6_FAMILY-1889";Tend="1279";Tstart="889";shortTE="F";uid="118f99d8-0188-46fe-974c-9216d61c9f92"
NW_020271713.1	RepeatMasker	DNA/hAT-hAT19	4848583	4848706	873	+	.	ID="RND-5_FAMILY-1132";Tend="1053";Tstart="928";shortTE="F";uid="5869df5f-6008-443f-bb28-59b677211997"
NW_020271713.1	RepeatMasker	DNA/Kolobok-T2	4816594	4818622	3451	+	.	ID="KOLOBOK-1_AP";Tend="3852";Tstart="1820";shortTE="F";uid="f1c7ce3a-80d7-4b11-bf19-218a352b8ec0"
NW_020271713.1	RepeatMasker	LINE/I-Jockey	7838765	7839803	2277	+	.	ID="RND-5_FAMILY-11496";Tend="1244";Tstart="254";shortTE="F";uid="5b261b76-2086-4fa2-b9b5-91aa80522d07"
NW_020271713.1	RepeatMasker	DNA/hAT-Ac	4357016	4357526	3297	+	.	ID="RND-1_FAMILY-383";Tend="1441";Tstart="967";shortTE="F";uid="9b2ce7a7-b4e8-41ba-830c-c8c853727942"
NW_020271713.1	RepeatMasker	RC/Helitron	4075487	4075923	1563	+	.	ID="RND-1_FAMILY-554";Tend="1449";Tstart="1022";shortTE="F";uid="61e86c1e-2a4b-48a5-945d-e78a31cf409f"
NW_020271713.1	RepeatMasker	DNA/hAT-Tip100	8099246	8099478	501	+	.	ID="RND-6_FAMILY-10174";Tend="445";Tstart="204";shortTE="F";uid="c1fdbfa5-9532-46ac-8281-dc423552dc3c"
NW_020271713.1	RepeatMasker	DNA/MULE-MuDR	5151547	5151891	1637	+	.	ID="MUDR12X_AP";Tend="327";Tstart="1";shortTE="F";uid="6d8ac44f-517c-45a1-92b6-9228867e941b"
NW_020271713.1	RepeatMasker	RC/Helitron	3992856	3993233	2629	+	.	ID="RND-1_FAMILY-45";Tend="2395";Tstart="2007";shortTE="F";uid="aa43aa24-5a86-43d5-a5c2-921a2ed49a20"
NW_020271713.1	RepeatMasker	Unknown	1071415	1071721	2197	+	.	ID="RND-6_FAMILY-6279";Tend="1343";Tstart="1034";shortTE="F";uid="31d68da1-55db-495c-bbff-ca7a5654a1b4"
NW_020271713.1	RepeatMasker	DNA/hAT-Ac	5505433	5505794	1359	+	.	ID="dna8-48_ap";Tend="817";Tstart="556";shortTE="F";uid="591cad85-a0be-4f16-a04b-8eb43965d482"
NW_020271713.1	RepeatMasker	LINE/RTE-BovB	2215611	2216474	4599	+	.	ID="RND-6_FAMILY-1992";Tend="1699";Tstart="806";shortTE="F";uid="1c9859e1-c6c4-416d-b9e8-5568588df823"
NW_020271713.1	RepeatMasker	Unknown	6931866	6932032	664	+	.	ID="RND-4_FAMILY-1193";Tend="1151";Tstart="980";shortTE="F";uid="c967b9bd-3412-48df-9dee-3807328a3c9a"
NW_020271713.1	RepeatMasker	DNA/hAT-Tip100	3689780	3691880	1164	+	.	ID="rnd-5_family-8512";Tend="2069";Tstart="284";shortTE="F";uid="59058652-571d-4db5-a5fb-f36d3ed51961"
NW_020271713.1	RepeatMasker	Unknown	718840	719221	1474	+	.	ID="RND-1_FAMILY-243";Tend="1209";Tstart="816";shortTE="F";uid="f46b34cf-ea64-4ea3-8211-6f89a30c2b9f"
NW_020271713.1	RepeatMasker	DNA/hAT-Tip100	7224541	7224799	1167	+	.	ID="RND-6_FAMILY-332";Tend="1207";Tstart="955";shortTE="F";uid="2ab587c7-325f-4541-afde-f242ee10b9cd"
NW_020271713.1	RepeatMasker	DNA/hAT	3187459	3187817	2149	+	.	ID="RND-6_FAMILY-924";Tend="1835";Tstart="1457";shortTE="F";uid="4e717809-3768-4fa1-912e-ce03b261a373"
NW_020271713.1	RepeatMasker	LINE/CR1	5630282	5630861	554	+	.	ID="RND-6_FAMILY-7460";Tend="1113";Tstart="531";shortTE="F";uid="8fd86c0d-e552-437a-9635-ab269fd5fc6d"
NW_020271713.1	RepeatMasker	DNA/hAT-Tip100	2912493	2913412	710	+	.	ID="RND-6_FAMILY-1622";TEgroup="ctg_1%7CRND-6_FAMILY-1622%7C1";Tend="1973";Tstart="944";shortTE="F";uid="9656f845-898d-4007-959b-5c3af98788d4"
NW_020271713.1	RepeatMasker	Unknown	3536229	3536349	412	+	.	ID="RND-4_FAMILY-1193";Tend="1187";Tstart="1056";shortTE="F";uid="9527524a-944d-486b-8c25-b5eb02b923ad"
NW_020271713.1	RepeatMasker	Unknown	431964	432280	2618	+	.	ID="RND-1_FAMILY-494";Tend="1216";Tstart="900";shortTE="F";uid="95883894-3192-4e22-829d-c951ef9cb6c7"
NW_020271713.1	RepeatMasker	DNA/hAT-Tip100	872388	872582	1278	+	.	ID="RND-6_FAMILY-7986";Tend="1131";Tstart="940";shortTE="F";uid="5b8ac61f-d3a2-41c0-a6cb-f7e958cf3b67"
NW_020271713.1	RepeatMasker	DNA/hAT-Charlie	3093899	3094365	2094	+	.	ID="RND-1_FAMILY-58";Tend="1361";Tstart="957";shortTE="F";uid="9c6dc6c9-bc1c-41ed-8726-8e5759e4cb0f"
NW_020271713.1	RepeatMasker	DNA	6429437	6429708	1996	+	.	ID="rnd-5_family-5941";Tend="1332";Tstart="929";shortTE="F";uid="5f785a48-446d-47e6-9023-69db41aeb346"
NW_020271713.1	RepeatMasker	Unknown	4783848	4784026	771	+	.	ID="RND-1_FAMILY-18";Tend="1177";Tstart="990";shortTE="F";uid="16dde0ca-bb6d-4c61-93d0-d3a6d9bb68f0"
NW_020271713.1	RepeatMasker	DNA/hAT-hAT19	297569	298283	4776	+	.	ID="RND-5_FAMILY-488";Tend="1651";Tstart="909";shortTE="F";uid="d3b9a98a-25e6-440c-af2b-74da60edf34a"
NW_020271713.1	RepeatMasker	DNA/hAT	6818587	6818731	417	+	.	ID="HAT-N10_AP";Tend="372";Tstart="229";shortTE="F";uid="88a9613a-ea2c-44ed-9740-4da2cdbc63d5"
NW_020271713.1	RepeatMasker	Unknown	3108212	3108343	579	+	.	ID="RND-5_FAMILY-333";Tend="1114";Tstart="959";shortTE="F";uid="0ef7f71b-2ccc-4724-ae45-9338b6fe9b25"
NW_020271713.1	RepeatMasker	DNA/hAT-Tip100	4812389	4812802	1267	+	.	ID="RND-6_FAMILY-22307";Tend="704";Tstart="302";shortTE="F";uid="2c84a7e0-fded-4032-a41b-22266998e5b1"
NW_020271713.1	RepeatMasker	DNA/hAT-Charlie	2422950	2423747	5027	+	.	ID="RND-5_FAMILY-3843";Tend="1732";Tstart="928";shortTE="F";uid="9269efd8-d8b2-4934-a0d0-dd627cc2adbc"
NW_020271713.1	RepeatMasker	DNA/hAT-Tip100	4618407	4618735	446	+	.	ID="RND-6_FAMILY-16099";Tend="962";Tstart="680";shortTE="F";uid="06c26676-fb0e-448a-8794-83ad6d0630c9"
NW_020271713.1	RepeatMasker	Unknown	4519534	4519681	540	+	.	ID="RND-6_FAMILY-3280";Tend="1132";Tstart="982";shortTE="F";uid="4ecffd67-05aa-421f-983b-7a56725d9fa4"
NW_020271713.1	RepeatMasker	DNA/hAT-Ac	5950699	5951305	4599	+	.	ID="RND-1_FAMILY-21";Tend="1531";Tstart="922";shortTE="F";uid="6e316c42-b5b3-46b6-90f7-6626cde8cbac"
NW_020271713.1	RepeatMasker	DNA/hAT-Tip100	5739802	5739910	741	+	.	ID="RND-4_FAMILY-4455";Tend="1084";Tstart="975";shortTE="F";uid="24bbb986-5462-4611-a592-0e48d20ecf4b"
NW_020271713.1	RepeatMasker	DNA/hAT-Tip100	4760489	4760810	1691	+	.	ID="RND-1_FAMILY-230";Tend="2195";Tstart="1840";shortTE="F";uid="a7c076cc-e685-4ec8-bc7b-cd6707ccb56c"
NW_020271713.1	RepeatMasker	DNA/hAT-Tip100	1027041	1027769	5482	+	.	ID="RND-1_FAMILY-49";Tend="1695";Tstart="941";shortTE="F";uid="e13cd7ff-0cc3-4050-964c-3f1c2a05bb30"
NW_020271713.1	RepeatMasker	LINE/I	6574281	6574958	915	+	.	ID="RND-6_FAMILY-5231";Tend="1271";Tstart="638";shortTE="F";uid="dc660488-e79c-400c-8f01-e9ff4ac9a519"
NW_020271713.1	RepeatMasker	DNA/hAT-Ac	7953297	7953682	2477	+	.	ID="RND-6_FAMILY-2187";Tend="1248";Tstart="881";shortTE="F";uid="bc5f9434-7585-426b-8480-a23cbce2ee4a"
NW_020271713.1	RepeatMasker	Unknown	3190580	3191574	8640	+	.	ID="RND-5_FAMILY-10683";Tend="1891";Tstart="896";shortTE="F";uid="68508ca5-dfc8-447e-99e3-f15a1dd0c5a6"
NW_020271713.1	RepeatMasker	RC/Helitron	1157261	1157374	444	+	.	ID="RND-6_FAMILY-352";Tend="2184";Tstart="2082";shortTE="F";uid="ffabe536-4c44-4937-a88a-aec528bb9361"
NW_020271713.1	RepeatMasker	DNA/hAT-Tip100	8121207	8121561	2473	+	.	ID="RND-6_FAMILY-14360";Tend="1309";Tstart="929";shortTE="F";uid="cb78fcc6-868e-456b-a854-5b02655175c7"
NW_020271713.1	RepeatMasker	Unknown	4805157	4805407	1359	+	.	ID="RND-4_FAMILY-504";Tend="1405";Tstart="1143";shortTE="F";uid="64887165-499a-4618-a1a2-cfbee5401fc1"
NW_020271713.1	RepeatMasker	DNA/hAT-Tip100	5654283	5654484	669	+	.	ID="RND-6_FAMILY-1169";Tend="1709";Tstart="1465";shortTE="F";uid="f43d77df-ae61-4bc4-9817-e025649edc07"
NW_020271713.1	RepeatMasker	DNA/TcMar-Pogo	8093846	8093959	678	+	.	ID="RND-5_FAMILY-1904";Tend="1605";Tstart="1494";shortTE="F";uid="f49bac56-dd15-44f8-821f-5826c68173b9"
NW_020271713.1	RepeatMasker	DNA/MULE-NOF	7048435	7048726	1326	+	.	ID="RND-6_FAMILY-2523";Tend="932";Tstart="696";shortTE="F";uid="f696074c-eaff-418e-8ec2-2c61d5c6563d"
NW_020271713.1	RepeatMasker	DNA	8003598	8003810	1503	+	.	ID="RND-5_FAMILY-1507";Tend="1986";Tstart="1773";shortTE="F";uid="5e2a0657-7960-40f0-9d08-562a0d751111"
NW_020271713.1	RepeatMasker	DNA/hAT-hAT19	6025699	6025805	525	+	.	ID="DNA8-88_AP";Tend="565";Tstart="459";shortTE="F";uid="24abb223-e9ac-487f-b341-aa361afb9355"
NW_020271713.1	RepeatMasker	DNA/hAT-Tip100	5226784	5227135	2163	+	.	ID="RND-6_FAMILY-6234";Tend="1329";Tstart="956";shortTE="F";uid="195472bb-3cc6-491d-955e-f4fde1aab4b2"
NW_020271713.1	RepeatMasker	LINE/I	7540652	7540774	492	+	.	ID="RND-6_FAMILY-2171";Tend="292";Tstart="178";shortTE="F";uid="9f29c9c4-80b6-490e-b211-c105f431cdfb"
NW_020271713.1	RepeatMasker	DNA/TcMar-Pogo	3138746	3138998	802	+	.	ID="RND-6_FAMILY-9932";Tend="1500";Tstart="1267";shortTE="F";uid="d45e7717-9476-4288-a149-7757133ce2cf"
NW_020271713.1	RepeatMasker	Unknown	5154901	5155007	451	+	.	ID="RND-5_FAMILY-127";Tend="1379";Tstart="1281";shortTE="F";uid="795fcb17-ee24-49ab-b091-1c7f2fc56fca"
NW_020271713.1	RepeatMasker	LINE/CR1	3884375	3884935	1079	+	.	ID="RND-6_FAMILY-3671";Tend="1906";Tstart="1329";shortTE="F";uid="7a436bda-32f4-4934-8e03-abe3f496c2b3"
NW_020271713.1	RepeatMasker	Unknown	1173893	1174283	1050	+	.	ID="RND-1_FAMILY-580";Tend="1372";Tstart="980";shortTE="F";uid="096c0614-f032-4d09-8f78-7376a14f72a1"
NW_020271713.1	RepeatMasker	Unknown	4852887	4853060	575	+	.	ID="RND-5_FAMILY-872";Tend="305";Tstart="123";shortTE="F";uid="a3c68efb-adde-4277-9f4c-2bb4780e551b"
NW_020271713.1	RepeatMasker	LTR/Copia	4622209	4622431	680	+	.	ID="RND-6_FAMILY-2479";Tend="2291";Tstart="2097";shortTE="F";uid="5a176f51-033f-4927-9620-5d62e0c9d9f9"
NW_020271713.1	RepeatMasker	DNA/hAT-Ac	707882	708017	447	+	.	ID="rnd-5_family-4870";Tend="1898";Tstart="1768";shortTE="F";uid="3c68b8fb-c1ee-42f6-bc1d-eee60b457b3f"
NW_020271713.1	RepeatMasker	Unknown	4847737	4848110	2120	+	.	ID="RND-6_FAMILY-10564";Tend="1306";Tstart="939";shortTE="F";uid="dabe5299-8092-4349-b4a7-28e863dd9f2d"
NW_020271713.1	RepeatMasker	DNA/TcMar-Pogo	6792826	6793006	607	+	.	ID="RND-5_FAMILY-3339";Tend="1581";Tstart="1414";shortTE="F";uid="07e5bbbc-531c-4878-94bb-25f62fecae7b"
NW_020271713.1	RepeatMasker	LINE/Penelope	1481339	1481476	621	+	.	ID="RND-5_FAMILY-147";Tend="1459";Tstart="1330";shortTE="F";uid="f09d2092-3737-480e-a953-d9bbb787e84d"
NW_020271713.1	RepeatMasker	DNA/Sola-1	1091058	1091550	3142	+	.	ID="RND-5_FAMILY-7406";Tend="1413";Tstart="912";shortTE="F";uid="ee1a3580-436a-4734-b203-e5a7851ed8fe"
NW_020271713.1	RepeatMasker	DNA/MULE-MuDR	4678052	4678318	1476	+	.	ID="RND-5_FAMILY-1335";Tend="1623";Tstart="1397";shortTE="F";uid="b3522b37-8333-4bd8-8695-e792aca0125f"
NW_020271713.1	RepeatMasker	Unknown	692974	693139	607	+	.	ID="RND-4_FAMILY-605";Tend="692";Tstart="525";shortTE="F";uid="f47db125-22eb-461c-8f94-c4f9eeb4c111"
NW_020271713.1	RepeatMasker	DNA/hAT-Tip100	2796979	2797300	1649	+	.	ID="RND-6_FAMILY-3856";Tend="269";Tstart="1";shortTE="F";uid="62fe6887-e88b-4269-9c90-dcce033ae78f"
NW_020271713.1	RepeatMasker	LTR/Pao	3668004	3668945	7145	+	.	ID="RND-6_FAMILY-341";Tend="1827";Tstart="876";shortTE="F";uid="c36372f3-f226-4b60-94e3-0099925b9d0e"
NW_020271713.1	RepeatMasker	DNA	4821538	4822450	6785	+	.	ID="RND-5_FAMILY-2872";Tend="1865";Tstart="955";shortTE="F";uid="cc4b1f07-29a9-4c6a-bb84-4355773c4f22"
NW_020271713.1	RepeatMasker	DNA/hAT-Charlie	6273561	6273888	1429	+	.	ID="RND-1_FAMILY-71";Tend="1244";Tstart="921";shortTE="F";uid="4b8a6bdb-1b3e-4972-99ff-0da082293f61"
NW_020271713.1	RepeatMasker	DNA/hAT-Ac	5399189	5400080	716	+	.	ID="RND-1_FAMILY-77";TEgroup="ctg_1%7CRND-1_FAMILY-77%7C1";Tend="1881";Tstart="870";shortTE="T";uid="6910627a-e155-4925-b87c-a43b5ef276d0"
NW_020271713.1	RepeatMasker	DNA/hAT	2754814	2754998	733	+	.	ID="rnd-1_family-422";Tend="2146";Tstart="1927";shortTE="F";uid="67459cd3-e5e7-4b13-9432-3394effce5a2"
NW_020271713.1	RepeatMasker	DNA/hAT-Charlie	3991992	3992365	2739	+	.	ID="RND-4_FAMILY-459";Tend="1644";Tstart="1275";shortTE="F";uid="f768b143-f23b-4a8e-a1d6-a0f0884462fa"
NW_020271713.1	RepeatMasker	DNA/hAT-Tip100	1510713	1511770	5340	+	.	ID="RND-6_FAMILY-750";Tend="1443";Tstart="437";shortTE="F";uid="a8dce429-a3ca-4c43-80ba-6eec4f086d02"
NW_020271713.1	RepeatMasker	Unknown	6206018	6206141	539	+	.	ID="RND-6_FAMILY-3280";Tend="1148";Tstart="1021";shortTE="F";uid="c4e87b4d-86a9-40ed-b245-baba020490ec"
NW_020271713.1	RepeatMasker	RC/Helitron	6073041	6073267	827	+	.	ID="RND-6_FAMILY-516";Tend="1473";Tstart="1152";shortTE="F";uid="006e3e00-9143-4a26-bdbd-ba29fb7ad749"
NW_020271713.1	RepeatMasker	Unknown	7338422	7338660	1687	+	.	ID="RND-6_FAMILY-2577";Tend="1122";Tstart="887";shortTE="F";uid="7265bbc6-8f3e-4922-9c5a-d38c097a46ed"
NW_020271713.1	RepeatMasker	DNA/Kolobok-T2?	6302772	6302926	727	+	.	ID="KOLOBOK-N1_AEC";Tend="7504";Tstart="7344";shortTE="F";uid="09741c73-23fd-4b70-bc41-46505eafbdcd"
NW_020271713.1	RepeatMasker	Unknown	850568	850765	1379	+	.	ID="RND-1_FAMILY-12";Tend="1151";Tstart="945";shortTE="F";uid="d0677d20-49a9-40f8-9822-16cbd8902250"
NW_020271713.1	RepeatMasker	DNA/hAT-Tip100	7597088	7597258	558	+	.	ID="RND-4_FAMILY-36";Tend="1123";Tstart="951";shortTE="F";uid="fdcb5f55-5176-446a-9c7f-357de94aef54"
NW_020271713.1	RepeatMasker	RC/Helitron	7316843	7317169	769	+	.	ID="HELITRON-N15_LMI";Tend="851";Tstart="522";shortTE="F";uid="23bda969-f535-4a56-8c16-ecab27461ff7"
NW_020271713.1	RepeatMasker	Unknown	3737250	3737715	1267	+	.	ID="RND-5_FAMILY-371";TEgroup="ctg_1%7CRND-5_FAMILY-371%7C1";Tend="1495";Tstart="868";shortTE="F";uid="222f2520-7f62-43a7-bd2a-38ff6a309b1e"
NW_020271713.1	RepeatMasker	Unknown	693398	693592	648	+	.	ID="RND-4_FAMILY-605";TEgroup="ctg_1%7CRND-4_FAMILY-605%7C1";Tend="1523";Tstart="1168";shortTE="F";uid="58969e89-cda3-460d-b300-361f93fe3450"
NW_020271713.1	RepeatMasker	DNA/hAT-Tip100	2079470	2079987	2562	+	.	ID="RND-4_FAMILY-36";Tend="1481";Tstart="981";shortTE="F";uid="b4a9645c-ed32-448b-90cf-6243fbf9034c"
NW_020271713.1	RepeatMasker	DNA/TcMar-Tc1	2102190	2102609	2802	+	.	ID="RND-6_FAMILY-13521";Tend="1900";Tstart="1474";shortTE="F";uid="e6fc54f4-ed62-4db2-8216-2115d7b6c7b6"
NW_020271713.1	RepeatMasker	DNA/Kolobok-E	6927812	6928028	698	+	.	ID="RND-5_FAMILY-1732";Tend="1126";Tstart="927";shortTE="F";uid="46d4937e-472e-4329-975b-cf6c8c9b0e20"
NW_020271713.1	RepeatMasker	DNA	2564816	2565120	1568	+	.	ID="RND-1_FAMILY-436";Tend="902";Tstart="605";shortTE="F";uid="99da5f60-b287-40c7-9744-3184c3e695f4"
NW_020271713.1	RepeatMasker	Unknown	2218443	2218658	1570	+	.	ID="RND-6_FAMILY-2684";Tend="1040";Tstart="810";shortTE="F";uid="ba782e07-4dcf-496b-8174-135d4300e8ba"
NW_020271713.1	RepeatMasker	Unknown	1483280	1483750	935	+	.	ID="RND-5_FAMILY-1324";Tend="2724";Tstart="2284";shortTE="F";uid="f225df85-7d29-4bde-915c-c41a598dede0"
NW_020271713.1	RepeatMasker	DNA/hAT	4222166	4223012	5720	+	.	ID="RND-1_FAMILY-57";Tend="1775";Tstart="915";shortTE="F";uid="82b11495-c103-4bf5-8b92-beee05ab3875"
NW_020271713.1	RepeatMasker	DNA/MULE-MuDR	7039019	7039205	1511	+	.	ID="RND-5_FAMILY-7545";Tend="1119";Tstart="933";shortTE="F";uid="e0142dc5-727a-4d99-9d7b-9b702adf4ea1"
NW_020271713.1	RepeatMasker	DNA/hAT-hAT19	4373357	4373521	952	+	.	ID="RND-4_FAMILY-212";Tend="1127";Tstart="964";shortTE="F";uid="fd9f2060-c5fc-4487-8345-bb43b82bbb9c"
NW_020271713.1	RepeatMasker	Unknown	4353605	4354316	3643	+	.	ID="RND-6_FAMILY-5265";Tend="1605";Tstart="932";shortTE="F";uid="a2e96705-61e8-418d-9980-3043b77bcfe1"
NW_020271713.1	RepeatMasker	LTR/Gypsy	6657720	6658405	3613	+	.	ID="RND-5_FAMILY-2177";Tend="1687";Tstart="970";shortTE="F";uid="5181bfb3-50de-4a0d-8ec9-d862e95d9884"
NW_020271713.1	RepeatMasker	DNA/hAT-Tip100	7622251	7622360	614	+	.	ID="RND-4_FAMILY-93";Tend="1102";Tstart="993";shortTE="F";uid="6040e7f0-be1b-439c-bcd0-ad8ec4e1d6f3"
NW_020271713.1	RepeatMasker	DNA/hAT	8041583	8041750	511	+	.	ID="RND-1_FAMILY-371";Tend="1613";Tstart="1428";shortTE="F";uid="6ee73bcf-ae14-41cf-8df0-1435323c22cb"
NW_020271713.1	RepeatMasker	LINE/I	4391814	4392191	841	+	.	ID="RND-6_FAMILY-4984";Tend="1711";Tstart="1271";shortTE="F";uid="544a39f5-344f-48f3-b7f1-b16ef9945e9d"
NW_020271713.1	RepeatMasker	DNA/MULE-MuDR	1963209	1963534	1451	+	.	ID="RND-6_FAMILY-7360";Tend="1333";Tstart="1002";shortTE="F";uid="85adc960-9ce7-4a3d-897c-c3ffbd441ba9"
NW_020271713.1	RepeatMasker	LTR/Gypsy	3815642	3815787	1069	+	.	ID="RND-5_FAMILY-2177";Tend="1309";Tstart="1164";shortTE="F";uid="b59c8bac-7db6-4f5a-a87b-6eaca918d501"
NW_020271713.1	RepeatMasker	DNA	5796399	5796668	1794	+	.	ID="RND-6_FAMILY-14496";Tend="650";Tstart="409";shortTE="F";uid="60589896-39c7-4dcc-abb3-2bf31f51e6e0"
NW_020271713.1	RepeatMasker	DNA/hAT	7749100	7749322	1002	+	.	ID="RND-5_FAMILY-2275";Tend="1184";Tstart="964";shortTE="F";uid="d21a124a-2a05-4ab5-8abf-c967552a62af"
NW_020271713.1	RepeatMasker	Unknown	7849629	7849837	912	+	.	ID="RND-6_FAMILY-6123";Tend="1643";Tstart="1433";shortTE="F";uid="bc6148b2-6e7a-47f2-844c-8299244e0ac3"
NW_020271713.1	RepeatMasker	DNA/hAT-hAT19	1212781	1213265	1771	+	.	ID="RND-6_FAMILY-5714";Tend="1706";Tstart="1202";shortTE="F";uid="54cc43cf-0501-4c95-a8f4-5830e2aabe07"
NW_020271713.1	RepeatMasker	DNA/hAT-hAT19	5757173	5757944	760	+	.	ID="RND-6_FAMILY-5620";Tend="2419";Tstart="1599";shortTE="F";uid="201c6dda-4953-494d-a8a0-aac40bf60050"
NW_020271713.1	RepeatMasker	DNA/TcMar-Pogo	5023798	5025057	1254	+	.	ID="RND-1_FAMILY-257";Tend="2065";Tstart="859";shortTE="F";uid="43e3477b-3e5e-4d9f-9f01-0650e60d50f1"
NW_020271713.1	RepeatMasker	Unknown	6627398	6627998	4047	+	.	ID="RND-6_FAMILY-12931";Tend="1513";Tstart="909";shortTE="F";uid="b801243b-a898-4157-a11f-61168c5474e8"
NW_020271713.1	RepeatMasker	DNA/hAT-Charlie	1491139	1491375	653	+	.	ID="RND-6_FAMILY-11171";TEgroup="ctg_1%7CRND-6_FAMILY-11171%7C1";Tend="1284";Tstart="948";shortTE="T";uid="ca4801b4-221a-4862-a452-590bc07a5e76"
NW_020271713.1	RepeatMasker	Unknown	426411	426812	1976	+	.	ID="RND-1_FAMILY-185";Tend="1251";Tstart="858";shortTE="F";uid="70bf8b3d-34c1-4ef1-a0fa-b639e33f3130"
NW_020271713.1	RepeatMasker	RC/Helitron	4506152	4506380	999	+	.	ID="RND-5_FAMILY-4141";Tend="1647";Tstart="1421";shortTE="F";uid="b2131f4c-6f8f-4530-ab2c-6ebd5582f7a0"
NW_020271713.1	RepeatMasker	DNA/Ginger-1	2312026	2312233	1411	+	.	ID="RND-1_FAMILY-89";Tend="2455";Tstart="2250";shortTE="F";uid="8e911aac-fa23-49fe-a2a4-9a5499bc9b0d"
NW_020271713.1	RepeatMasker	Unknown	81979	82268	2066	+	.	ID="RND-6_FAMILY-4818";Tend="895";Tstart="611";shortTE="F";uid="14db98fa-91ef-4446-bbfb-dfaf038c0ed7"
NW_020271713.1	RepeatMasker	DNA/hAT-Tip100	3844440	3844866	1658	+	.	ID="RND-6_FAMILY-3353";TEgroup="ctg_1%7CRND-6_FAMILY-3353%7C1";Tend="1649";Tstart="920";shortTE="F";uid="f32b8bcc-bc1e-4b2b-95f4-75224a6914f8"
NW_020271713.1	RepeatMasker	DNA/hAT-Tip100	639311	639586	1397	+	.	ID="RND-6_FAMILY-5282";Tend="988";Tstart="704";shortTE="F";uid="5a6ba579-b69f-4d0c-b872-8261c738864d"
NW_020271713.1	RepeatMasker	Unknown	6592950	6593219	1563	+	.	ID="RND-4_FAMILY-504";Tend="1388";Tstart="1108";shortTE="F";uid="56eb2e0e-d165-482e-98e6-39535cdd65c7"
NW_020271713.1	RepeatMasker	Unknown	1830540	1830823	545	+	.	ID="RND-6_FAMILY-3677";Tend="1463";Tstart="1192";shortTE="F";uid="5a558e0e-8ecb-45dc-a6f5-3cd7c3d6259e"
NW_020271713.1	RepeatMasker	DNA/hAT-Tip100	444743	444940	1396	+	.	ID="RND-1_FAMILY-509";Tend="1386";Tstart="1189";shortTE="F";uid="f0a460d9-626a-4658-8fee-91f637ac2e82"
NW_020271713.1	RepeatMasker	DNA/hAT-hAT19	4917828	4918169	772	+	.	ID="DNA8-79_AP";Tend="833";Tstart="437";shortTE="F";uid="7551cd81-f50c-4218-9369-accce5580ca8"
NW_020271713.1	RepeatMasker	DNA/Ginger-2	3774155	3774391	494	+	.	ID="GINGER2-N2_AP";Tend="1128";Tstart="898";shortTE="F";uid="5a42d84b-310a-49a4-b825-5607307687d9"
NW_020271713.1	RepeatMasker	DNA/hAT-Tip100	7904580	7904837	1962	+	.	ID="RND-1_FAMILY-76";Tend="1293";Tstart="1044";shortTE="F";uid="91a66813-c596-4b1c-8b89-fbe029faa68e"
NW_020271713.1	RepeatMasker	DNA/hAT-hAT19	5772231	5773361	7226	+	.	ID="RND-5_FAMILY-1132";Tend="1901";Tstart="758";shortTE="F";uid="7e2914b8-552e-4b0b-a913-86810b95d3f2"
NW_020271713.1	RepeatMasker	Unknown	7615559	7615770	1600	+	.	ID="RND-1_FAMILY-256";Tend="1233";Tstart="1022";shortTE="F";uid="ef0cb9b5-c39b-40de-8870-d2079cae7403"
NW_020271713.1	RepeatMasker	DNA/hAT-hAT19	5942624	5942763	576	+	.	ID="DNA8-64_AP";Tend="535";Tstart="396";shortTE="F";uid="4b524293-e83f-426e-b9fe-41b2b02d3b4e"
NW_020271713.1	RepeatMasker	DNA/hAT-Tip100	5979940	5980061	655	+	.	ID="RND-1_FAMILY-95";Tend="1145";Tstart="1016";shortTE="F";uid="799d09f5-31e1-4b26-bd38-d61959f72f7a"
NW_020271713.1	RepeatMasker	Unknown	7544929	7545089	765	+	.	ID="RND-1_FAMILY-239";Tend="1658";Tstart="1498";shortTE="F";uid="1de61bfb-4192-4964-b412-0d5ac105ea4d"
NW_020271713.1	RepeatMasker	RC/Helitron	525492	525705	472	+	.	ID="RND-6_FAMILY-6950";Tend="1382";Tstart="1176";shortTE="F";uid="56ccb285-900e-45d8-adca-bae834353006"
NW_020271713.1	RepeatMasker	Unknown	6586614	6586781	815	+	.	ID="RND-3_FAMILY-421";Tend="1415";Tstart="1250";shortTE="F";uid="b71eabad-881d-42f0-b13e-301891d18669"
NW_020271713.1	RepeatMasker	DNA/hAT-hAT19	5940981	5941248	1842	+	.	ID="RND-5_FAMILY-658";Tend="1478";Tstart="1223";shortTE="F";uid="b6f87ea1-e177-43bd-b499-4520e0ee3903"
NW_020271713.1	RepeatMasker	Unknown	3809458	3809958	3671	+	.	ID="RND-5_FAMILY-1754";Tend="1436";Tstart="944";shortTE="F";uid="9d7b7417-49b2-458c-a6e9-e4868b9a8a60"
NW_020271713.1	RepeatMasker	DNA/hAT-hAT19	7309058	7309644	3746	+	.	ID="RND-1_FAMILY-112";Tend="1593";Tstart="944";shortTE="F";uid="909887f9-ac19-4e17-a6f1-de7ce0f4e1ac"
NW_020271713.1	RepeatMasker	Unknown	444040	444465	3184	+	.	ID="RND-1_FAMILY-117";Tend="1447";Tstart="1008";shortTE="F";uid="c3921423-680f-43f2-9352-e34370d90bfb"
NW_020271713.1	RepeatMasker	DNA/hAT-hAT19	1975571	1975844	995	+	.	ID="RND-6_FAMILY-1491";Tend="639";Tstart="369";shortTE="F";uid="b3fbba13-3a85-411b-98d0-8089ebcd9d7e"
NW_020271713.1	RepeatMasker	Unknown	3520905	3521425	3189	+	.	ID="RND-5_FAMILY-486";Tend="1419";Tstart="907";shortTE="F";uid="854aa27a-6fdb-4ea1-899d-47c12f99334d"
NW_020271713.1	RepeatMasker	Unknown	2557172	2557403	980	+	.	ID="RND-4_FAMILY-275";Tend="1004";Tstart="764";shortTE="F";uid="a58b417f-4cfd-4f1c-aee2-cda3be63bd72"
NW_020271713.1	RepeatMasker	Unknown	4587776	4588610	3867	+	.	ID="RND-1_FAMILY-224";Tend="1876";Tstart="909";shortTE="F";uid="410385c0-4bff-4d3c-869e-58a750047f17"
NW_020271713.1	RepeatMasker	LINE/CR1	7020948	7021844	1308	+	.	ID="RND-6_FAMILY-3562";Tend="1595";Tstart="760";shortTE="F";uid="209c82ea-2c4e-4891-a9b7-0318effbd436"
NW_020271713.1	RepeatMasker	Unknown	5942012	5942352	2432	+	.	ID="RND-6_FAMILY-4920";Tend="1272";Tstart="930";shortTE="F";uid="bc039335-0af8-45a7-b23d-80ac19ed608a"
NW_020271713.1	RepeatMasker	DNA	1153138	1153521	2755	+	.	ID="RND-6_FAMILY-1223";Tend="1575";Tstart="1186";shortTE="F";uid="0a876cb5-49ba-48b8-a662-70dd3691daba"
NW_020271713.1	RepeatMasker	Unknown	895771	895954	810	+	.	ID="RND-6_FAMILY-8453";Tend="1157";Tstart="974";shortTE="F";uid="5b73201d-7033-4065-bdab-86f9857e05b5"
NW_020271713.1	RepeatMasker	Unknown	4031085	4031709	4190	+	.	ID="RND-6_FAMILY-1889";Tend="896";Tstart="321";shortTE="F";uid="73dbdee7-38bb-4fe7-88df-78731833ba92"
NW_020271713.1	RepeatMasker	LINE/I-Jockey	4926025	4926558	1105	+	.	ID="RND-5_FAMILY-4857";Tend="642";Tstart="172";shortTE="F";uid="e56d0b5c-ed13-4b43-aea1-120f75c27e26"
NW_020271713.1	RepeatMasker	DNA/hAT-Tip100	1876145	1876975	5133	+	.	ID="RND-1_FAMILY-533";Tend="1583";Tstart="795";shortTE="F";uid="0d0145da-3ad7-4ec8-aef2-d7c912881911"
NW_020271713.1	RepeatMasker	Unknown	1681012	1681439	1459	+	.	ID="RND-1_FAMILY-39";Tend="1441";Tstart="990";shortTE="F";uid="5319d2f0-5d30-472f-929b-a826ffac6906"
NW_020271713.1	RepeatMasker	DNA/hAT	7307687	7308404	3604	+	.	ID="RND-1_FAMILY-371";Tend="1616";Tstart="920";shortTE="F";uid="1fe2e0c4-5355-440e-9bc2-81dcd5417e57"
NW_020271713.1	RepeatMasker	Unknown	7252105	7252447	1618	+	.	ID="RND-1_FAMILY-313";Tend="1284";Tstart="980";shortTE="F";uid="0c0fe822-b5a4-4ac6-892d-a4a67831e939"
NW_020271713.1	RepeatMasker	DNA/TcMar-Tc1	3038030	3038348	531	+	.	ID="MARINER-5_BM";Tend="1031";Tstart="709";shortTE="F";uid="b710bb7e-8fd7-4ef7-bede-cd58841fe3a9"
NW_020271713.1	RepeatMasker	LINE/I	4203864	4207180	21909	+	.	ID="RND-6_FAMILY-2698";Tend="3006";Tstart="1";shortTE="F";uid="965dabf2-9139-4d54-aa8b-6ab7b72e52d6"
NW_020271713.1	RepeatMasker	DNA/hAT-Tip100	689480	689670	639	+	.	ID="RND-1_FAMILY-250";Tend="1875";Tstart="1651";shortTE="F";uid="e7ee73ce-6007-49c8-8ec5-8320841e52f3"
NW_020271713.1	RepeatMasker	DNA/hAT	4745295	4745608	2201	+	.	ID="RND-4_FAMILY-790";Tend="1669";Tstart="1365";shortTE="F";uid="437c9a36-6bc8-41f6-8633-85ad117c0aea"
NW_020271713.1	RepeatMasker	DNA/hAT-Tip100	3672441	3672784	2370	+	.	ID="RND-1_FAMILY-384";Tend="1280";Tstart="956";shortTE="F";uid="645f57c3-1e9c-4ba7-8134-4f4a83516726"
NW_020271713.1	RepeatMasker	DNA/hAT-hAT19	2655630	2655967	1833	+	.	ID="DNA8-64_AP";Tend="376";Tstart="1";shortTE="F";uid="b938b034-9d7a-4d72-b6ce-becc887edbe3"
NW_020271713.1	RepeatMasker	DNA/hAT-Ac	7437909	7438012	693	+	.	ID="RND-6_FAMILY-32309";Tend="928";Tstart="825";shortTE="F";uid="7f4b356b-aa72-4c24-83d4-f1d17b7ede80"
NW_020271713.1	RepeatMasker	DNA/hAT-hAT19	7196956	7197627	4072	+	.	ID="RND-1_FAMILY-209";Tend="1711";Tstart="972";shortTE="F";uid="f7fe52f3-b5c2-4eb6-92c0-e0018385ff3b"
NW_020271713.1	RepeatMasker	DNA/hAT-Charlie	5735637	5735878	667	+	.	ID="DNA8-47_AP";Tend="307";Tstart="101";shortTE="F";uid="0c74e5d4-8048-475f-ab23-eb57f37ca630"
NW_020271713.1	RepeatMasker	DNA/hAT-Tip100	278363	278557	1191	+	.	ID="RND-4_FAMILY-713";Tend="1138";Tstart="940";shortTE="F";uid="cf3968a7-fc1f-443c-af1a-4891368620fc"
NW_020271713.1	RepeatMasker	Unknown	6643606	6644148	610	+	.	ID="RND-1_FAMILY-37";Tend="1680";Tstart="1109";shortTE="F";uid="6edfb254-0ad7-4dda-a0cc-72db16e7fce9"
NW_020271713.1	RepeatMasker	LTR/Gypsy	2456703	2456843	546	+	.	ID="GYPSY-24_DEL-I";Tend="2832";Tstart="2689";shortTE="F";uid="18c9ac98-9a4c-49fc-b98a-6fe8d0b7d707"
NW_020271713.1	RepeatMasker	Unknown	7213874	7214256	623	+	.	ID="RND-5_FAMILY-5670";Tend="1618";Tstart="1235";shortTE="F";uid="ee778844-ad0c-45df-8f8c-0d483c319ab8"
NW_020271713.1	RepeatMasker	DNA/hAT-Charlie	5810982	5811590	4294	+	.	ID="RND-6_FAMILY-9462";Tend="1580";Tstart="970";shortTE="F";uid="19ca2551-110d-4366-9afb-ffb44b05df3a"
NW_020271713.1	RepeatMasker	DNA/hAT-Tip100	6462347	6462589	1336	+	.	ID="RND-1_FAMILY-63";Tend="1104";Tstart="834";shortTE="F";uid="e8ee4cb8-0151-43fe-9ec7-985973132b55"
NW_020271713.1	RepeatMasker	DNA/hAT-hAT19	4009797	4010588	4249	+	.	ID="HAT-N2_AP";Tend="735";Tstart="1";shortTE="F";uid="6008dbfc-dba2-4a98-8431-4a528f9fab05"
NW_020271713.1	RepeatMasker	DNA/hAT	4875821	4876132	1941	+	.	ID="RND-1_FAMILY-57";Tend="1797";Tstart="1490";shortTE="F";uid="4d06be3e-803b-43cb-a0c0-03ef9cd9dfb2"
NW_020271713.1	RepeatMasker	DNA/hAT-Tip100	8120860	8121181	1726	+	.	ID="RND-4_FAMILY-400";Tend="1288";Tstart="967";shortTE="F";uid="3bd1990a-a6ed-4f32-afb1-53b85cfda161"
NW_020271713.1	RepeatMasker	Unknown	3075701	3075834	970	+	.	ID="RND-5_FAMILY-4096";Tend="1032";Tstart="896";shortTE="F";uid="f8af4cca-bbac-4efc-a503-7398f511f1f6"
NW_020271713.1	RepeatMasker	DNA/hAT-Tip100	1679502	1679659	437	+	.	ID="HAT-1_LMI";Tend="4549";Tstart="4386";shortTE="F";uid="c28c2ea3-1d67-4cda-a79d-5ef5a2f08de5"
NW_020271713.1	RepeatMasker	Unknown	6914360	6915067	1313	+	.	ID="RND-5_FAMILY-1643";TEgroup="ctg_1%7CRND-5_FAMILY-1643%7C3";Tend="1397";Tstart="754";shortTE="F";uid="dcd58e19-77d7-4593-923b-2db242d1c7e0"
NW_020271713.1	RepeatMasker	DNA/hAT-Tip100	8139133	8139285	489	+	.	ID="RND-6_FAMILY-14954";Tend="1293";Tstart="1141";shortTE="F";uid="168e8a29-f84d-426f-ad0a-3471f5f82138"
NW_020271713.1	RepeatMasker	DNA/hAT-Tip100	3477129	3477306	1473	+	.	ID="RND-1_FAMILY-29";Tend="1148";Tstart="971";shortTE="F";uid="675ae6a0-13eb-478a-8657-181154ae68ed"
NW_020271713.1	RepeatMasker	DNA/hAT-Tip100	8106428	8106791	2262	+	.	ID="RND-1_FAMILY-184";Tend="1351";Tstart="987";shortTE="F";uid="80922bde-d80b-4c5c-9d88-04ac8068e836"
NW_020271713.1	RepeatMasker	DNA/Kolobok-E	7832968	7833261	1114	+	.	ID="RND-5_FAMILY-1732";Tend="1596";Tstart="1258";shortTE="F";uid="a1082922-a560-4e2b-b072-2d65ba7fd86b"
NW_020271713.1	RepeatMasker	Unknown	686091	686210	669	+	.	ID="RND-3_FAMILY-1304";Tend="983";Tstart="861";shortTE="F";uid="d03ec560-d8e3-4f96-8b2f-5a1223533861"
NW_020271713.1	RepeatMasker	DNA/hAT-Ac	7862988	7863812	5447	+	.	ID="RND-5_FAMILY-4870";Tend="1741";Tstart="904";shortTE="F";uid="1ac20e4c-8413-496c-be47-8d807f02cc6b"
NW_020271713.1	RepeatMasker	Unknown	2676487	2676945	1294	+	.	ID="RND-6_FAMILY-656";TEgroup="ctg_1%7CRND-6_FAMILY-656%7C1";Tend="1445";Tstart="885";shortTE="F";uid="5cc97bd2-df1c-422e-b92e-990dd6b0f7ad"
NW_020271713.1	RepeatMasker	DNA/hAT-Tip100	2229957	2230274	753	+	.	ID="RND-5_FAMILY-2195";TEgroup="ctg_1%7CRND-5_FAMILY-2195%7C1";Tend="1244";Tstart="427";shortTE="F";uid="89862e13-ac29-44d6-8fc9-2efb91427b6f"
NW_020271713.1	RepeatMasker	Unknown	5540399	5540542	963	+	.	ID="RND-6_FAMILY-678";Tend="1063";Tstart="914";shortTE="F";uid="6d23bb90-0b3f-40fc-92db-de7bf1790a0a"
NW_020271713.1	RepeatMasker	Unknown	2787066	2787433	1774	+	.	ID="RND-5_FAMILY-1561";Tend="1260";Tstart="907";shortTE="F";uid="376b2c5b-9472-45a2-af2d-a41c639a85fc"
NW_020271713.1	RepeatMasker	DNA/TcMar-Tc1	1703494	1703834	493	+	.	ID="MARINER-23_DF";Tend="612";Tstart="272";shortTE="F";uid="9cd9ecba-b5c5-42a7-8206-8aefd3dd592c"
NW_020271713.1	RepeatMasker	DNA/hAT-Charlie	4023983	4024597	4901	+	.	ID="RND-6_FAMILY-3267";Tend="1268";Tstart="647";shortTE="F";uid="218b0dbc-f5c9-4fcd-998d-2439811a1547"
NW_020271713.1	RepeatMasker	DNA/hAT-Charlie	6278639	6278772	972	+	.	ID="DNA8-32_AP";Tend="239";Tstart="111";shortTE="F";uid="0fc4b785-9d8c-46e1-b725-4ed3209b3f7a"
NW_020271713.1	RepeatMasker	Unknown	6934820	6935311	3128	+	.	ID="RND-1_FAMILY-133";Tend="1089";Tstart="537";shortTE="F";uid="bae64d06-9160-4beb-86c6-59e11677524a"
NW_020271713.1	RepeatMasker	DNA/hAT-hAT19	1155200	1156223	7137	+	.	ID="RND-1_FAMILY-115";Tend="1722";Tstart="715";shortTE="F";uid="0815872d-4391-4acb-8f9f-e16cc1ada889"
NW_020271713.1	RepeatMasker	DNA	7661135	7661515	1813	+	.	ID="TTAA13B_AP";Tend="490";Tstart="106";shortTE="F";uid="2cb07c7a-b040-4a7e-943a-4d4d01936597"
NW_020271713.1	RepeatMasker	DNA/hAT-hATm	445405	445822	2859	+	.	ID="RND-1_FAMILY-254";Tend="1390";Tstart="977";shortTE="F";uid="c102f0b9-5d4c-477d-ace4-fd11a3408919"
NW_020271713.1	RepeatMasker	Unknown	4351348	4351490	1052	+	.	ID="RND-1_FAMILY-373";Tend="1135";Tstart="993";shortTE="F";uid="8fbdae50-ee42-4ed5-a2fb-16b4af61a643"
NW_020271713.1	RepeatMasker	DNA/hAT-Tip100	3571416	3571749	1450	+	.	ID="RND-5_FAMILY-3987";Tend="799";Tstart="462";shortTE="F";uid="47fc71ed-abaf-41aa-8b02-b24fc2b0588b"
NW_020271713.1	RepeatMasker	DNA/hAT-Charlie	1060014	1060318	2136	+	.	ID="RND-5_FAMILY-2288";Tend="1528";Tstart="1222";shortTE="F";uid="a5cf470d-0eab-4994-89c6-4f997273ac32"
NW_020271713.1	RepeatMasker	DNA/hAT	7773270	7773707	1831	+	.	ID="rnd-6_family-3914";Tend="1327";Tstart="840";shortTE="F";uid="8b608191-d44b-40af-9dc1-1bb01c243883"
NW_020271713.1	RepeatMasker	Unknown	5085024	5085127	549	+	.	ID="RND-5_FAMILY-12821";Tend="1024";Tstart="923";shortTE="F";uid="022550df-3e9c-4c6e-9988-26aae0dc8301"
NW_020271713.1	RepeatMasker	Unknown	4572093	4572204	444	+	.	ID="RND-6_FAMILY-285";Tend="1182";Tstart="1075";shortTE="F";uid="050fdbe5-e3bd-4acd-8d6f-26fd64aff0d2"
NW_020271713.1	RepeatMasker	DNA/hAT-Tip100	8058532	8058797	431	+	.	ID="RND-1_FAMILY-293";TEgroup="ctg_1%7CRND-1_FAMILY-293%7C2";Tend="2118";Tstart="706";shortTE="F";uid="86e26ff2-270c-4d88-9795-d827cec74afa"
NW_020271713.1	RepeatMasker	DNA/hAT-hAT19	195904	196138	1067	+	.	ID="RND-6_FAMILY-4555";Tend="1053";Tstart="828";shortTE="F";uid="f4d57245-c261-4cfe-a43f-7e4f756b0950"
NW_020271713.1	RepeatMasker	LINE/Penelope	4336188	4336327	810	+	.	ID="RND-5_FAMILY-147";Tend="1486";Tstart="1351";shortTE="F";uid="6daf5157-fe0a-472e-ac2c-3f74f555d8a0"
NW_020271713.1	RepeatMasker	DNA/hAT-Charlie	5425981	5426391	2157	+	.	ID="RND-6_FAMILY-8365";Tend="1378";Tstart="932";shortTE="F";uid="796e19e3-8010-4acc-a46e-53dd3945a023"
NW_020271713.1	RepeatMasker	DNA/hAT-Tip100	6320902	6321470	3879	+	.	ID="RND-1_FAMILY-199";Tend="1455";Tstart="898";shortTE="F";uid="0d9fcf65-90cf-440d-a0e0-848fac12be39"
NW_020271713.1	RepeatMasker	DNA/hAT-hAT19	5732080	5732256	975	+	.	ID="RND-6_FAMILY-5408";Tend="1390";Tstart="1214";shortTE="F";uid="86216dea-6e1e-46ee-a12d-ed1b6d3c4922"
NW_020271713.1	RepeatMasker	DNA/hAT-hAT19	3847226	3847357	475	+	.	ID="rnd-6_family-6697";Tend="1084";Tstart="913";shortTE="F";uid="db879c8d-f30f-4725-8eca-e6efe09c84cc"
NW_020271713.1	RepeatMasker	DNA/hAT-Charlie	2763745	2764068	2220	+	.	ID="RND-5_FAMILY-2143";Tend="1250";Tstart="928";shortTE="F";uid="0ebe02b9-5128-495c-801e-a9b0a2938c99"
NW_020271713.1	RepeatMasker	LINE/I-Jockey	3309805	3311011	2196	+	.	ID="RND-6_FAMILY-3902";Tend="2245";Tstart="1048";shortTE="F";uid="79335221-6506-4fca-be50-0e9e840c124a"
NW_020271713.1	RepeatMasker	DNA/hAT-hAT19	6103615	6104514	5538	+	.	ID="RND-5_FAMILY-3070";Tend="1782";Tstart="823";shortTE="F";uid="06d47d7d-e567-4e6b-8f5e-9dacab602b61"
NW_020271713.1	RepeatMasker	Unknown	1635455	1635831	819	+	.	ID="RND-5_FAMILY-6686";TEgroup="ctg_1%7CRND-5_FAMILY-6686%7C1";Tend="1262";Tstart="944";shortTE="F";uid="b0851d6f-31fe-40be-9625-82d3ca52d5a8"
NW_020271713.1	RepeatMasker	Unknown	1927803	1927971	1078	+	.	ID="RND-4_FAMILY-4127";Tend="1103";Tstart="930";shortTE="F";uid="9c6aaa87-5bb0-4bbe-ad12-be9ef542593a"
NW_020271713.1	RepeatMasker	Unknown	3757335	3757726	2318	+	.	ID="RND-1_FAMILY-133";Tend="1290";Tstart="867";shortTE="F";uid="b16fa91f-2242-4848-859f-b6f19c2492b9"
NW_020271713.1	RepeatMasker	DNA/Sola-1	7408396	7408547	436	+	.	ID="SOLA1-8_AP";Tend="3561";Tstart="3407";shortTE="F";uid="27912bb3-238f-49e4-8e8a-980de052f6f4"
NW_020271713.1	RepeatMasker	Unknown	7290074	7291948	8807	+	.	ID="RND-1_FAMILY-464";Tend="2605";Tstart="785";shortTE="F";uid="3ffff569-e5ff-487b-8dcb-271f43181b01"
NW_020271713.1	RepeatMasker	DNA/hAT-Tip100	5411681	5412421	4599	+	.	ID="RND-5_FAMILY-1724";Tend="1409";Tstart="735";shortTE="F";uid="16b44e09-301b-4e59-91ec-20e4ff97ffbd"
NW_020271713.1	RepeatMasker	Unknown	5939304	5939470	669	+	.	ID="RND-5_FAMILY-12889";Tend="1248";Tstart="1077";shortTE="F";uid="8c823858-05e3-4915-8ef7-f1bbdc457dd8"
NW_020271713.1	RepeatMasker	Unknown	4142455	4142796	2282	+	.	ID="RND-1_FAMILY-263";Tend="1294";Tstart="951";shortTE="F";uid="7e38bc76-987f-4bf7-bf4a-badbc68ed9b2"
NW_020271713.1	RepeatMasker	DNA/hAT-Tip100	6917134	6917381	498	+	.	ID="RND-1_FAMILY-404";Tend="1232";Tstart="961";shortTE="F";uid="ce55ee09-d744-4ef4-bbe9-3882f8a95ebe"
NW_020271713.1	RepeatMasker	DNA/hAT-Tip100	6106385	6106686	1762	+	.	ID="RND-1_FAMILY-259";Tend="1263";Tstart="982";shortTE="F";uid="cd432451-2cb0-4abb-aa5f-88b68f04333c"
NW_020271713.1	RepeatMasker	DNA/hAT-hAT19	6281516	6281845	1515	+	.	ID="hat-n6b_ap";Tend="277";Tstart="1";shortTE="F";uid="4a51ac1e-3e3f-4d0c-bea7-d8cde554d056"
NW_020271713.1	RepeatMasker	DNA/hAT-Tip100	2809247	2809404	582	+	.	ID="RND-6_FAMILY-2678";Tend="1139";Tstart="980";shortTE="F";uid="adf238e2-18a6-45e4-9f57-9a69a92b887a"
NW_020271713.1	RepeatMasker	DNA/hAT?	5258117	5258243	563	+	.	ID="RND-6_FAMILY-4212";Tend="1732";Tstart="1597";shortTE="F";uid="c0cd8feb-0281-442d-a87c-ae1449d83d39"
NW_020271713.1	RepeatMasker	DNA/hAT-Ac	1596804	1596959	1105	+	.	ID="RND-6_FAMILY-6026";Tend="848";Tstart="693";shortTE="F";uid="f0de3ac6-5fd0-43e9-a912-7d9631cedded"
NW_020271713.1	RepeatMasker	Unknown	4812861	4813241	2704	+	.	ID="RND-5_FAMILY-350";Tend="1338";Tstart="950";shortTE="F";uid="4b84fb6e-6c11-4bfe-9810-9759968eb404"
NW_020271713.1	RepeatMasker	Unknown	5943406	5943526	646	+	.	ID="RND-6_FAMILY-501";Tend="1315";Tstart="1203";shortTE="F";uid="2e643a5c-e7af-44ee-ab1b-eac86472e54d"
NW_020271713.1	RepeatMasker	DNA/hAT-Tip100	4069150	4069679	2435	+	.	ID="RND-6_FAMILY-2837";Tend="1627";Tstart="1101";shortTE="F";uid="a2880c02-c865-48ab-ba12-5b82284dc3b3"
NW_020271713.1	RepeatMasker	DNA/hAT-Charlie	7024678	7025667	4878	+	.	ID="RND-1_FAMILY-188";Tend="1872";Tstart="943";shortTE="F";uid="c678b0ca-fe45-4d87-8ea7-e1f7d7e1107f"
NW_020271713.1	RepeatMasker	Unknown	4254697	4255071	1440	+	.	ID="RND-1_FAMILY-39";Tend="1441";Tstart="984";shortTE="F";uid="1de020e7-141f-494b-81a7-e50d37cdb57d"
NW_020271713.1	RepeatMasker	DNA/hAT	7882342	7882793	2684	+	.	ID="RND-6_FAMILY-5523";Tend="1284";Tstart="832";shortTE="F";uid="827126b1-2fbd-4e4c-bc87-66bd15e91797"
NW_020271713.1	RepeatMasker	DNA/hAT-Charlie	1158938	1159194	875	+	.	ID="RND-5_FAMILY-5168";Tend="1240";Tstart="979";shortTE="F";uid="bc766725-ab65-48b5-84f9-381250de244e"
NW_020271713.1	RepeatMasker	DNA/hAT-hAT19	2047992	2048662	3754	+	.	ID="RND-1_FAMILY-209";Tend="1680";Tstart="947";shortTE="F";uid="b7beb8a1-0513-4acd-8db5-03b99b188042"
NW_020271713.1	RepeatMasker	DNA/hAT-hAT19	5728312	5728469	1181	+	.	ID="RND-6_FAMILY-5408";Tend="1218";Tstart="1064";shortTE="F";uid="9ef9781a-7e6b-4f86-bd5e-228ad16e6e74"
NW_020271713.1	RepeatMasker	RC/Helitron	7302706	7302869	1137	+	.	ID="RND-5_FAMILY-1361";Tend="2016";Tstart="1850";shortTE="F";uid="8e8e3dfa-be27-44af-b120-fdf090baefba"
NW_020271713.1	RepeatMasker	Unknown	4194739	4195047	1153	+	.	ID="RND-6_FAMILY-2972";Tend="1949";Tstart="1627";shortTE="F";uid="65413286-58b6-4626-94f2-cb71810dfec9"
NW_020271713.1	RepeatMasker	DNA/TcMar-Tigger	6636016	6636150	423	+	.	ID="RND-6_FAMILY-3496";Tend="1636";Tstart="1502";shortTE="F";uid="6899a24f-5927-4a98-9d8e-c5b456df0e3f"
NW_020271713.1	RepeatMasker	Unknown	5970152	5970525	2641	+	.	ID="RND-5_FAMILY-7402";Tend="1622";Tstart="1256";shortTE="F";uid="98d74b45-1648-49ff-8876-63f1b66b8cde"
NW_020271713.1	RepeatMasker	DNA/hAT-Ac	6081804	6081933	677	+	.	ID="RND-6_FAMILY-4080";Tend="2312";Tstart="2166";shortTE="F";uid="c65eb2af-bdac-474b-aea1-f0d2d1edd32b"
NW_020271713.1	RepeatMasker	DNA	867115	868087	7648	+	.	ID="RND-6_FAMILY-4067";Tend="2681";Tstart="1668";shortTE="F";uid="083e1f44-f5a4-460a-b24d-cb30b0ed50c4"
NW_020271713.1	RepeatMasker	Unknown	6722559	6723196	3463	+	.	ID="RND-5_FAMILY-142";Tend="1482";Tstart="825";shortTE="F";uid="4a46a970-66d9-457b-9839-e4eec685488e"
NW_020271713.1	RepeatMasker	Unknown	1213902	1214100	1482	+	.	ID="RND-1_FAMILY-86";Tend="1169";Tstart="971";shortTE="F";uid="c6d78fc3-6a1e-44ec-a230-db93ee231c37"
NW_020271713.1	RepeatMasker	DNA/hAT-Tip100	6051362	6051550	872	+	.	ID="RND-6_FAMILY-7986";Tend="1130";Tstart="949";shortTE="F";uid="ecff7ec4-daea-4fe1-a5b2-afcee2291560"
NW_020271713.1	RepeatMasker	Unknown	3285150	3285467	1305	+	.	ID="RND-6_FAMILY-1345";Tend="1267";Tstart="929";shortTE="F";uid="b3961be2-aed4-41c6-a406-bb19087bed2b"
NW_020271713.1	RepeatMasker	LINE/RTE-BovB	7807816	7808497	3413	+	.	ID="RND-6_FAMILY-135";Tend="1611";Tstart="925";shortTE="F";uid="96d11de1-1e02-41ba-998e-9c8d86f4f185"
NW_020271713.1	RepeatMasker	DNA/hAT-Tip100	6803626	6803944	1608	+	.	ID="RND-5_FAMILY-1776";Tend="2660";Tstart="2350";shortTE="F";uid="24a2d2c3-058e-429b-afb9-ef1f1c257332"
NW_020271713.1	RepeatMasker	DNA/hAT-Tip100	2989929	2990199	1135	+	.	ID="RND-6_FAMILY-22307";Tend="1043";Tstart="787";shortTE="F";uid="87d79262-d7ae-41e2-bebd-c42865cd1484"
NW_020271713.1	RepeatMasker	Unknown	3973878	3973991	835	+	.	ID="RND-6_FAMILY-38399";Tend="1219";Tstart="1108";shortTE="F";uid="31236a3c-5ae5-4948-b32e-0904b79837db"
NW_020271713.1	RepeatMasker	Unknown	3987315	3987780	3406	+	.	ID="RND-4_FAMILY-504";Tend="1417";Tstart="954";shortTE="F";uid="f01d5f47-bf41-40c4-b658-071061a5025e"
NW_020271713.1	RepeatMasker	Retroposon?	438583	438707	933	+	.	ID="RND-5_FAMILY-1625";Tend="1061";Tstart="937";shortTE="F";uid="33714b09-40ed-42bf-be6e-33eba883883d"
NW_020271713.1	RepeatMasker	DNA/hAT-Charlie	2882891	2883295	954	+	.	ID="RND-5_FAMILY-1387";Tend="1632";Tstart="1279";shortTE="F";uid="261d97e2-1b54-44fa-a2c4-435ea44ab8df"
NW_020271713.1	RepeatMasker	DNA/hAT-hAT19	2370114	2370396	522	+	.	ID="RND-1_FAMILY-13";Tend="1558";Tstart="1278";shortTE="F";uid="15833e2a-0050-4f55-9513-a89a802a530a"
NW_020271713.1	RepeatMasker	DNA/hAT-Tip100	6938388	6938648	1842	+	.	ID="RND-1_FAMILY-75";Tend="1232";Tstart="958";shortTE="F";uid="57b8e280-63d3-496f-b687-3f6a1d135876"
NW_020271713.1	RepeatMasker	Unknown	3011611	3011804	517	+	.	ID="RND-6_FAMILY-39309";Tend="1058";Tstart="884";shortTE="F";uid="049fa47f-9258-43b5-a29f-df1dd00fd7be"
NW_020271713.1	RepeatMasker	DNA/hAT-hAT19	206586	206842	671	+	.	ID="HAT-N5_AP";Tend="760";Tstart="500";shortTE="F";uid="b8eb0a2a-9271-400e-809e-b6911c344196"
NW_020271713.1	RepeatMasker	Unknown	5412732	5413157	2812	+	.	ID="RND-1_FAMILY-39";Tend="1440";Tstart="990";shortTE="F";uid="3f81b242-8220-4c31-86d1-36c6ba2d2ec8"
NW_020271713.1	RepeatMasker	DNA/hAT-Charlie	4479290	4479451	1375	+	.	ID="RND-1_FAMILY-246";Tend="1076";Tstart="915";shortTE="F";uid="d45781e1-64fa-4339-9237-da61765c3093"
NW_020271713.1	RepeatMasker	DNA/MULE-MuDR	5284913	5285079	505	+	.	ID="RND-5_FAMILY-2310";Tend="1453";Tstart="1185";shortTE="F";uid="71ad3f74-018c-4753-be42-648998d3446a"
NW_020271713.1	RepeatMasker	DNA/TcMar-Tigger	7788015	7788168	827	+	.	ID="RND-1_FAMILY-564";Tend="1593";Tstart="1450";shortTE="F";uid="0984d7ca-c605-4c01-b9d2-3f5bde3c9379"
NW_020271713.1	RepeatMasker	DNA/Kolobok-E	427246	427497	551	+	.	ID="RND-6_FAMILY-9187";Tend="776";Tstart="514";shortTE="F";uid="93a68d4a-0dcd-43c6-8a51-2b8e60b4ae9c"
NW_020271713.1	RepeatMasker	LINE/RTE-BovB	7455989	7457217	677	+	.	ID="RND-6_FAMILY-2649";Tend="2391";Tstart="397";shortTE="F";uid="e58116f2-1630-4491-b800-0bfa4569ada3"
NW_020271713.1	RepeatMasker	DNA/hAT-Tip100	1997203	1997598	2407	+	.	ID="RND-5_FAMILY-153";Tend="1411";Tstart="977";shortTE="F";uid="1927487e-4689-4c0e-8414-da71171c1895"
NW_020271713.1	RepeatMasker	Unknown	6366983	6367480	4506	+	.	ID="RND-6_FAMILY-1158";Tend="1457";Tstart="960";shortTE="F";uid="ea0957d4-7c93-46e1-b7f1-8ab09ff70dfa"
NW_020271713.1	RepeatMasker	DNA/hAT	440455	441007	4142	+	.	ID="RND-1_FAMILY-573";Tend="1721";Tstart="1162";shortTE="F";uid="ec369b9d-416e-418a-8ce7-35e545faf63d"
NW_020271713.1	RepeatMasker	Unknown	6586067	6586587	1349	+	.	ID="RND-1_FAMILY-122";Tend="1435";Tstart="899";shortTE="F";uid="f7bc49c3-db88-404c-b940-e07019479904"
NW_020271713.1	RepeatMasker	Retroposon?	446089	446527	2429	+	.	ID="RND-5_FAMILY-1625";Tend="1747";Tstart="1223";shortTE="F";uid="7cc4d1b3-f3f8-4e3f-8543-9a35b55e449c"
NW_020271713.1	RepeatMasker	RC/Helitron	5642676	5643422	5544	+	.	ID="RND-6_FAMILY-11156";Tend="4714";Tstart="3942";shortTE="F";uid="8dffcb19-8209-44d7-851c-ccca40efa694"
NW_020271713.1	RepeatMasker	DNA/hAT-Tip100	3736085	3736233	774	+	.	ID="RND-1_FAMILY-44";Tend="1101";Tstart="958";shortTE="F";uid="8ba11254-65dd-42d9-a616-f73ea3bbca9d"
NW_020271713.1	RepeatMasker	Unknown	4986884	4987324	2276	+	.	ID="RND-6_FAMILY-7119";Tend="1434";Tstart="974";shortTE="F";uid="52e151a5-9810-40ec-a94b-c5be24109849"
NW_020271713.1	RepeatMasker	Unknown	8049974	8050174	660	+	.	ID="RND-6_FAMILY-3280";Tend="1161";Tstart="947";shortTE="F";uid="4a9292f8-8237-4f5e-a750-2dc1da289970"
NW_020271713.1	RepeatMasker	LINE/I-Jockey	4926956	4927120	510	+	.	ID="RND-5_FAMILY-4857";Tend="951";Tstart="798";shortTE="F";uid="c54e73a8-520a-4245-b461-5c3e85074d79"
NW_020271713.1	RepeatMasker	LINE/RTE-BovB	1584210	1584416	1248	+	.	ID="RND-5_FAMILY-1795";Tend="2019";Tstart="1810";shortTE="F";uid="de7db4f3-b1e0-4809-93e2-cbdff7ee9175"
NW_020271713.1	RepeatMasker	DNA/hAT-Tip100	6916659	6917081	2843	+	.	ID="RND-4_FAMILY-1044";Tend="1330";Tstart="909";shortTE="F";uid="c397e961-a16b-4596-8aa0-3693b9d25482"
NW_020271713.1	RepeatMasker	DNA/hAT-hAT19	7509228	7509338	603	+	.	ID="DNA8-52B_AP";Tend="1099";Tstart="979";shortTE="F";uid="bc48f888-aa2e-4458-8568-4f80388644a6"
NW_020271713.1	RepeatMasker	LINE/Penelope	3238810	3238924	464	+	.	ID="RND-5_FAMILY-147";Tend="1485";Tstart="1374";shortTE="F";uid="e395250b-c10e-4e7d-8cbf-e34e8418d9ec"
NW_020271713.1	RepeatMasker	DNA/hAT-Tip100	5720323	5720638	1233	+	.	ID="RND-5_FAMILY-529";TEgroup="ctg_1%7CRND-5_FAMILY-529%7C1";Tend="1348";Tstart="928";shortTE="F";uid="ace1709e-e10f-487e-a9c9-0ffd7bfe736f"
NW_020271713.1	RepeatMasker	LINE/RTE-BovB	4866739	4866884	518	+	.	ID="RND-6_FAMILY-2323";Tend="1385";Tstart="1238";shortTE="F";uid="83e3814b-547d-4cc8-bb5a-e38554550581"
NW_020271713.1	RepeatMasker	LINE/CR1	6157664	6158382	4974	+	.	ID="RND-1_FAMILY-367";Tend="1652";Tstart="930";shortTE="F";uid="34584cdb-8917-4910-bc07-4fe2393caf64"
NW_020271713.1	RepeatMasker	LINE/I-Jockey	2258847	2259066	457	+	.	ID="RND-6_FAMILY-8178";Tend="1961";Tstart="1736";shortTE="F";uid="0e261f37-e4ce-4b94-ae6f-4b18cdf78b0c"
NW_020271713.1	RepeatMasker	Unknown	6675732	6675988	892	+	.	ID="RND-6_FAMILY-11524";Tend="1171";Tstart="898";shortTE="F";uid="77c0d56d-e086-49a8-b3d6-284f0202202d"
NW_020271713.1	RepeatMasker	DNA/hAT-Charlie	7243171	7243299	636	+	.	ID="RND-6_FAMILY-11171";Tend="1045";Tstart="916";shortTE="F";uid="ba176402-88cc-43ad-8d60-a368696dc4f7"
NW_020271713.1	RepeatMasker	Unknown	7489293	7489630	2019	+	.	ID="RND-1_FAMILY-26";Tend="1267";Tstart="934";shortTE="F";uid="dc921b33-125b-4107-ad95-3d660193578f"
NW_020271713.1	RepeatMasker	DNA/hAT-hATm	6305532	6305844	457	+	.	ID="HAT-4C_AP";Tend="307";Tstart="1";shortTE="F";uid="02085863-164c-4523-b71f-25ba71cc6770"
NW_020271713.1	RepeatMasker	DNA/hAT-Tip100	4578758	4579371	3718	+	.	ID="rnd-1_family-186";Tend="1481";Tstart="860";shortTE="F";uid="e35a1037-40f3-40e7-9b9c-0147574d96a8"
NW_020271713.1	RepeatMasker	Unknown	3012801	3013263	1994	+	.	ID="RND-6_FAMILY-39309";Tend="1491";Tstart="1056";shortTE="F";uid="1023f49a-171f-4dfb-8f72-2e3a16ed6019"
NW_020271713.1	RepeatMasker	Unknown	78127	79193	4031	+	.	ID="RND-1_FAMILY-361";Tend="2024";Tstart="889";shortTE="F";uid="5034db98-68ba-4643-94ef-27c2be610c08"
NW_020271713.1	RepeatMasker	Unknown	7138230	7138623	2807	+	.	ID="RND-4_FAMILY-116";Tend="1318";Tstart="921";shortTE="F";uid="263d434f-f778-4393-b700-247b5ccdb99c"
NW_020271713.1	RepeatMasker	DNA/Ginger-2	3906509	3906775	1309	+	.	ID="rnd-6_family-10024";Tend="658";Tstart="332";shortTE="F";uid="7289b7cd-7cee-4ee5-8b80-d27613766bb1"
NW_020271713.1	RepeatMasker	DNA/hAT-Blackjack	1591307	1592292	8358	+	.	ID="RND-6_FAMILY-1124";Tend="1898";Tstart="915";shortTE="F";uid="e1e2c0b6-f81f-48e6-81cb-0b0f3a477673"
NW_020271713.1	RepeatMasker	DNA/hAT-Tip100	3648776	3649021	1624	+	.	ID="RND-6_FAMILY-7665";Tend="900";Tstart="656";shortTE="F";uid="9ae50366-14fc-42b6-ae9b-61fc666b70d5"
NW_020271713.1	RepeatMasker	DNA/hAT-Tip100	3707851	3707970	761	+	.	ID="RND-4_FAMILY-93";Tend="1081";Tstart="964";shortTE="F";uid="a9b78f37-5e29-4553-84b7-3f5d38b18ccf"
NW_020271713.1	RepeatMasker	DNA/MULE-MuDR	1019260	1019930	4777	+	.	ID="RND-1_FAMILY-38";Tend="1584";Tstart="917";shortTE="F";uid="f3499391-afc1-486f-ba6c-22f30f023a72"
NW_020271713.1	RepeatMasker	DNA/PIF-Harbinger	7201988	7202238	1106	+	.	ID="RND-6_FAMILY-3052";Tend="1143";Tstart="935";shortTE="F";uid="7bddd70e-44d3-4d75-b213-3a4984c21048"
NW_020271713.1	RepeatMasker	DNA/hAT-hAT19	1405999	1406265	1122	+	.	ID="RND-1_FAMILY-13";Tend="1166";Tstart="911";shortTE="F";uid="2739dc2b-3fb3-4e2e-8ed7-0e0c045c3d83"
NW_020271713.1	RepeatMasker	Unknown	3741665	3741766	523	+	.	ID="RND-3_FAMILY-1552";Tend="1055";Tstart="961";shortTE="F";uid="d69c5a69-ffaf-4c67-b675-3c39edd2c996"
NW_020271713.1	RepeatMasker	DNA/hAT-hAT19	4207235	4207996	4053	+	.	ID="RND-6_FAMILY-8494";TEgroup="ctg_1%7CRND-6_FAMILY-8494%7C1";Tend="1757";Tstart="743";shortTE="F";uid="49b3c454-817c-4e43-9d0c-73f72d838a8d"
NW_020271713.1	RepeatMasker	Unknown	6947227	6947455	664	+	.	ID="RND-6_FAMILY-426";Tend="1499";Tstart="1278";shortTE="F";uid="68ab8796-1046-4d71-88f4-f2e0192703b5"
NW_020271713.1	RepeatMasker	DNA/hAT	469305	470274	4054	+	.	ID="RND-5_FAMILY-3301";Tend="1817";Tstart="889";shortTE="F";uid="b131b936-de9f-4c7a-b09d-7cb5508e7e44"
NW_020271713.1	RepeatMasker	Unknown	1663881	1664198	1674	+	.	ID="RND-4_FAMILY-1495";Tend="1096";Tstart="794";shortTE="F";uid="07eb8b75-7fca-401f-ab89-5bbcd7c1ce46"
NW_020271713.1	RepeatMasker	Unknown	6065574	6065967	2422	+	.	ID="RND-4_FAMILY-909";Tend="1331";Tstart="969";shortTE="F";uid="f24367a7-3087-444f-80e0-4be5d1498781"
NW_020271713.1	RepeatMasker	DNA/hAT-Charlie	3929671	3929865	1082	+	.	ID="rnd-5_family-943";Tend="1420";Tstart="1261";shortTE="F";uid="c3aeb78b-2855-4a3f-a689-452be26f7904"
NW_020271713.1	RepeatMasker	Unknown	4808597	4808759	804	+	.	ID="RND-6_FAMILY-17647";Tend="1483";Tstart="1315";shortTE="F";uid="59a00871-d2c8-4c05-a255-e1e3f46f1362"
NW_020271713.1	RepeatMasker	Unknown	4151511	4151632	585	+	.	ID="RND-6_FAMILY-3280";Tend="1099";Tstart="964";shortTE="F";uid="e959055e-2283-4d71-aa40-566634414698"
NW_020271713.1	RepeatMasker	DNA/hAT-Tip100	5721546	5721715	595	+	.	ID="RND-5_FAMILY-529";Tend="1523";Tstart="1342";shortTE="F";uid="0ce0f462-8bdc-4780-a139-6336c42d1d60"
NW_020271713.1	RepeatMasker	Unknown	4144787	4145200	2279	+	.	ID="RND-1_FAMILY-263";Tend="1670";Tstart="1266";shortTE="F";uid="4dc317c7-6b37-4583-bdd3-2842855585e8"
NW_020271713.1	RepeatMasker	Retroposon?	6168179	6168757	1708	+	.	ID="SINE2-1_AP";Tend="620";Tstart="1";shortTE="F";uid="9522d76b-0ebd-4e34-9f97-ad0268a6d326"
NW_020271713.1	RepeatMasker	DNA/Kolobok-T2?	154702	154804	468	+	.	ID="KOLOBOK-N1_AEC";Tend="7494";Tstart="7394";shortTE="F";uid="c7ce37e4-29fe-46d4-b19c-d418788647b3"
NW_020271713.1	RepeatMasker	DNA/hAT	2960482	2961411	5954	+	.	ID="RND-1_FAMILY-57";Tend="1878";Tstart="915";shortTE="F";uid="1981fe42-ce99-4738-95b1-0272fcd41074"
NW_020271713.1	RepeatMasker	DNA/Kolobok-T2	6181631	6181771	625	+	.	ID="REP-4_PBA";Tend="577";Tstart="435";shortTE="F";uid="22bb7706-1fa8-47ca-987b-fb3577c19d23"
NW_020271713.1	RepeatMasker	DNA/hAT-Ac	2657155	2657355	1038	+	.	ID="RND-6_FAMILY-385";Tend="913";Tstart="708";shortTE="F";uid="d15f3f36-3e2a-4d83-84c5-b6dd9a4f9e34"
NW_020271713.1	RepeatMasker	Unknown	3108525	3108774	637	+	.	ID="RND-5_FAMILY-333";Tend="1610";Tstart="1348";shortTE="F";uid="dc1255c8-355b-44d4-b8a1-211b800e31a7"
NW_020271713.1	RepeatMasker	DNA/TcMar-Tc1	6502203	6502382	860	+	.	ID="MARINER-N5_HSAL";Tend="523";Tstart="352";shortTE="F";uid="381baaab-43f8-432b-8e38-d6e96a63de8e"
NW_020271713.1	RepeatMasker	Unknown	7606935	7607155	1220	+	.	ID="RND-1_FAMILY-185";Tend="1142";Tstart="938";shortTE="F";uid="a3f4556e-2c7c-4d76-a598-51e0eb80aa58"
NW_020271713.1	RepeatMasker	DNA/MULE-MuDR	7756848	7757840	999	+	.	ID="MUDR6X_AP";Tend="2029";Tstart="1051";shortTE="F";uid="c18ce88f-6451-454c-9d64-8066e9393899"
NW_020271713.1	RepeatMasker	DNA/hAT-hAT19	7155667	7156392	4935	+	.	ID="RND-1_FAMILY-209";Tend="1702";Tstart="985";shortTE="F";uid="6f8e9697-82fc-463e-bb3a-0a94a1b95cbc"
NW_020271713.1	RepeatMasker	Unknown	7832193	7832970	5183	+	.	ID="RND-6_FAMILY-10570";Tend="1591";Tstart="835";shortTE="F";uid="5cfb3c0d-6798-445d-85b5-3051a6ab9ecc"
NW_020271713.1	RepeatMasker	DNA/hAT-Charlie	736559	736763	548	+	.	ID="RND-4_FAMILY-94";Tend="1216";Tstart="977";shortTE="F";uid="002dcbba-9295-4b92-968c-029b28d1c880"
NW_020271713.1	RepeatMasker	DNA/hAT-Tip100	6972282	6972474	548	+	.	ID="RND-6_FAMILY-6844";Tend="1414";Tstart="1229";shortTE="F";uid="92dd9676-1180-4f5d-bd8e-a5046aba178b"
NW_020271713.1	RepeatMasker	DNA/MULE-MuDR	7735152	7736862	4793	+	.	ID="RND-6_FAMILY-2895";Tend="2537";Tstart="931";shortTE="F";uid="bac9648b-bac3-48dd-a031-9e7bd76c1a2e"
NW_020271713.1	RepeatMasker	DNA/hAT-Tip100	1094296	1094787	3918	+	.	ID="RND-5_FAMILY-4871";Tend="1437";Tstart="947";shortTE="F";uid="d289785f-df86-493b-a2e2-c21521228544"
NW_020271713.1	RepeatMasker	DNA/hAT-Tip100	7961555	7961693	777	+	.	ID="RND-6_FAMILY-3853";Tend="1360";Tstart="1220";shortTE="F";uid="5d4b2feb-510f-4144-8cc0-d6eef4fab034"
NW_020271713.1	RepeatMasker	LINE/RTE-BovB	2506171	2507306	548	+	.	ID="RTE-11_LMI";Tend="2291";Tstart="572";shortTE="F";uid="88a72f78-1128-4a2c-9f33-ca31c603df36"
NW_020271713.1	RepeatMasker	DNA	7835104	7835227	480	+	.	ID="TTAA22_AP";Tend="124";Tstart="1";shortTE="F";uid="5a964902-2a3a-4462-ae4b-58ce4f7d9103"
NW_020271713.1	RepeatMasker	LINE/I	7297713	7298231	458	+	.	ID="RND-5_FAMILY-311";Tend="1318";Tstart="799";shortTE="F";uid="3b285dc9-0ba0-4fc9-b494-1bc496b6bd01"
NW_020271713.1	RepeatMasker	Unknown	3521748	3521950	698	+	.	ID="RND-5_FAMILY-11350";Tend="1228";Tstart="1032";shortTE="F";uid="3d9b86a3-4133-42a4-b56a-ff2527f74c0a"
NW_020271713.1	RepeatMasker	DNA/hAT-hAT19	123822	124124	517	+	.	ID="RND-5_FAMILY-5604";Tend="903";Tstart="628";shortTE="F";uid="d0307d76-c568-4ae7-b1d0-18eedd64eea5"
NW_020271713.1	RepeatMasker	DNA/hAT-hAT19	610269	610738	1368	+	.	ID="RND-6_FAMILY-1250";Tend="946";Tstart="485";shortTE="F";uid="866e665d-0e81-4641-853a-617563a7f736"
NW_020271713.1	RepeatMasker	DNA/hAT-Tip100	262785	263252	2992	+	.	ID="RND-1_FAMILY-184";Tend="1358";Tstart="898";shortTE="F";uid="4a5935d8-6df9-4896-b4e2-0f960996d982"
NW_020271713.1	RepeatMasker	Unknown	2918988	2919568	2725	+	.	ID="RND-4_FAMILY-2403";Tend="1446";Tstart="803";shortTE="F";uid="bb7a5a58-5300-4895-ae61-57e8e8933b76"
NW_020271713.1	RepeatMasker	DNA/hAT	5505795	5506074	2569	+	.	ID="RND-6_FAMILY-24";Tend="1688";Tstart="1413";shortTE="F";uid="3cfb1f7b-e498-4786-8f7a-2ea04dc9958d"
NW_020271713.1	RepeatMasker	DNA/TcMar-Tigger	6634797	6634963	490	+	.	ID="RND-6_FAMILY-3496";Tend="1303";Tstart="1145";shortTE="F";uid="f6760117-c1f2-4721-929c-e96c5a2a4bdc"
NW_020271713.1	RepeatMasker	Unknown	5082094	5082209	494	+	.	ID="RND-1_FAMILY-405";Tend="898";Tstart="786";shortTE="F";uid="3dd087ae-1fef-498e-9407-54153d9a496d"
NW_020271713.1	RepeatMasker	DNA/MULE-NOF	3678213	3679039	5936	+	.	ID="RND-5_FAMILY-6925";Tend="1455";Tstart="628";shortTE="F";uid="c5437e57-1456-42af-ae7a-a90413ceb2b1"
NW_020271713.1	RepeatMasker	Unknown	1647758	1648399	1606	+	.	ID="RND-6_FAMILY-3677";Tend="1442";Tstart="765";shortTE="F";uid="dd7a6cc9-1e4e-44d1-973c-e73dec442790"
NW_020271713.1	RepeatMasker	DNA/hAT-Tip100	2067030	2067469	2181	+	.	ID="RND-1_FAMILY-293";Tend="1507";Tstart="1070";shortTE="F";uid="173ecb7f-34c0-4af2-9c6f-ce772e2794f3"
NW_020271713.1	RepeatMasker	DNA/hAT-Ac	384073	384181	547	+	.	ID="RND-6_FAMILY-1259";Tend="686";Tstart="568";shortTE="F";uid="dad64a88-8a11-4d15-816b-b4d901f45d0a"
NW_020271713.1	RepeatMasker	Unknown	3951890	3952078	764	+	.	ID="RND-6_FAMILY-3280";Tend="1073";Tstart="899";shortTE="F";uid="8df14db2-8543-45e1-a0da-b33cee4278c4"
NW_020271713.1	RepeatMasker	DNA/hAT-Tip100	6638595	6639264	4090	+	.	ID="RND-1_FAMILY-56";Tend="1817";Tstart="1137";shortTE="F";uid="e05ed369-5dcf-4e66-953c-42b949e2a5f9"
NW_020271713.1	RepeatMasker	Unknown	5744637	5744933	1688	+	.	ID="RND-6_FAMILY-1713";Tend="1194";Tstart="892";shortTE="F";uid="37052e53-88bb-4d57-87f7-91cfdbd69398"
NW_020271713.1	RepeatMasker	DNA/TcMar-Tc1	187466	187745	694	+	.	ID="RND-6_FAMILY-13521";TEgroup="ctg_1%7CRND-6_FAMILY-13521%7C1";Tend="1891";Tstart="1472";shortTE="T";uid="1d452381-c0b6-4ae4-9bf5-96749991b432"
NW_020271713.1	RepeatMasker	DNA/hAT-hAT19	5216216	5216783	2878	+	.	ID="RND-6_FAMILY-11191";Tend="1526";Tstart="1009";shortTE="F";uid="f002f613-06f7-4e2c-b076-b32a56ca10c5"
NW_020271713.1	RepeatMasker	DNA/Kolobok-E	304327	305427	5476	+	.	ID="RND-6_FAMILY-1716";Tend="1333";Tstart="240";shortTE="F";uid="8523964d-e926-4ba0-b482-9057e80910a7"
NW_020271713.1	RepeatMasker	DNA/MULE-MuDR	7324912	7325101	689	+	.	ID="RND-5_FAMILY-2186";Tend="1773";Tstart="1550";shortTE="F";uid="807265ef-753a-4645-8234-307f7b9eb36f"
NW_020271713.1	RepeatMasker	DNA/hAT-Charlie	6369083	6369349	1345	+	.	ID="RND-1_FAMILY-321";Tend="1594";Tstart="1328";shortTE="F";uid="f2c989a4-876a-4ff2-881f-825db782ba46"
NW_020271713.1	RepeatMasker	LINE/Penelope	4782607	4783437	5888	+	.	ID="RND-6_FAMILY-2922";Tend="1686";Tstart="864";shortTE="F";uid="7e093d8a-9181-4ee7-b8c3-97d3c4dedddb"
NW_020271713.1	RepeatMasker	DNA/hAT-Tip100	5098117	5098293	407	+	.	ID="RND-6_FAMILY-2968";Tend="753";Tstart="552";shortTE="F";uid="4a6e9b63-9e1f-43e6-99c8-7f248919a8be"
NW_020271713.1	RepeatMasker	DNA	3162649	3162794	642	+	.	ID="RND-5_FAMILY-4293";Tend="1115";Tstart="966";shortTE="F";uid="b1715cd5-2673-4607-84f9-36de313459e3"
NW_020271713.1	RepeatMasker	DNA	8031683	8032627	6082	+	.	ID="RND-1_FAMILY-197";Tend="1791";Tstart="845";shortTE="F";uid="ce6d1766-e4fa-4490-8c5d-cf7635393302"
NW_020271713.1	RepeatMasker	Unknown	1795067	1795551	1207	+	.	ID="RND-6_FAMILY-656";Tend="1433";Tstart="831";shortTE="F";uid="cf8fc5cc-a48b-4838-8270-86d5f8e307c7"
NW_020271713.1	RepeatMasker	Unknown	639582	640061	2807	+	.	ID="RND-6_FAMILY-28025";Tend="1614";Tstart="974";shortTE="F";uid="c96313c0-c4c1-4a76-9dc1-b608478e5e36"
NW_020271713.1	RepeatMasker	LINE/CR1	1774552	1775102	1276	+	.	ID="RND-6_FAMILY-4368";Tend="1512";Tstart="959";shortTE="F";uid="bf625a42-3ccd-41cf-a214-37f44e5eb641"
NW_020271713.1	RepeatMasker	Unknown	3148141	3148485	474	+	.	ID="RND-1_FAMILY-415";Tend="1177";Tstart="858";shortTE="F";uid="08d1d2b1-bbfd-49cb-93dc-4ab82bba601b"
NW_020271713.1	RepeatMasker	Unknown	5735879	5736004	884	+	.	ID="RND-4_FAMILY-1573";Tend="1453";Tstart="1328";shortTE="F";uid="8ac2846f-b09d-42a5-90fe-90f373d21524"
NW_020271713.1	RepeatMasker	DNA/hAT-Tip100	3480550	3480869	2414	+	.	ID="RND-5_FAMILY-1609";Tend="1214";Tstart="896";shortTE="F";uid="d231ff6f-0275-4138-b780-75fbadb543d2"
NW_020271713.1	RepeatMasker	LINE/I-Jockey	1758512	1760129	8143	+	.	ID="RND-6_FAMILY-12546";Tend="3489";Tstart="1876";shortTE="F";uid="80f892c8-8fc8-4c70-9912-6658648cc364"
NW_020271713.1	RepeatMasker	DNA/hAT-hAT19	1790093	1790945	3646	+	.	ID="RND-6_FAMILY-7893";Tend="1680";Tstart="850";shortTE="F";uid="713d14aa-92de-4400-bc17-0ac977f66b8b"
NW_020271713.1	RepeatMasker	DNA/hAT-hAT19	5344844	5345634	5599	+	.	ID="RND-5_FAMILY-5814";Tend="2246";Tstart="1467";shortTE="F";uid="e3d75a71-bdd3-482e-89df-21af972a3811"
NW_020271713.1	RepeatMasker	Unknown	4784028	4784133	777	+	.	ID="RND-4_FAMILY-2177";Tend="1238";Tstart="1131";shortTE="F";uid="6904287d-617f-41a7-8841-1945a42931a9"
NW_020271713.1	RepeatMasker	DNA/hAT-Tip100	4422099	4422531	2597	+	.	ID="RND-1_FAMILY-199";Tend="1363";Tstart="897";shortTE="F";uid="6edbac0b-eeca-4c33-b014-32f1c7a1985c"
NW_020271713.1	RepeatMasker	DNA	1050426	1050845	1409	+	.	ID="RND-6_FAMILY-4067";Tend="881";Tstart="471";shortTE="F";uid="24151e2e-fa24-4806-8ab1-36b3075a91e2"
NW_020271713.1	RepeatMasker	DNA/hAT	1132475	1132637	1210	+	.	ID="RND-5_FAMILY-179";Tend="1206";Tstart="1044";shortTE="F";uid="5d883cbe-e35f-4d44-a1d9-0429db4e9565"
NW_020271713.1	RepeatMasker	DNA/TcMar-Tigger	6231382	6231633	999	+	.	ID="RND-5_FAMILY-6556";Tend="2691";Tstart="2424";shortTE="F";uid="2b15254e-9bef-4dfb-85e7-015972e8ae36"
NW_020271713.1	RepeatMasker	DNA/Sola-1	869529	869629	688	+	.	ID="SOLA1-5_AP";Tend="101";Tstart="1";shortTE="F";uid="537bfa93-2575-4b6b-8a35-b3b0774d54d2"
NW_020271713.1	RepeatMasker	DNA/hAT	341211	341341	728	+	.	ID="RND-3_FAMILY-12";Tend="1087";Tstart="945";shortTE="F";uid="fc070d9c-46f2-4d48-bf6f-964867286953"
NW_020271713.1	RepeatMasker	DNA	1643186	1643502	2068	+	.	ID="RND-6_FAMILY-44826";Tend="1305";Tstart="992";shortTE="F";uid="60fe6145-f362-422d-b99d-7d1fad5322f1"
NW_020271713.1	RepeatMasker	DNA/hAT-hAT19	2610458	2610702	1585	+	.	ID="RND-1_FAMILY-13";Tend="1183";Tstart="915";shortTE="F";uid="7d81eaca-6661-490a-9d73-c6c6848013b2"
NW_020271713.1	RepeatMasker	DNA/hAT-hATm	4388543	4388661	504	+	.	ID="RND-6_FAMILY-8425";Tend="2099";Tstart="1986";shortTE="F";uid="3da9ddce-a435-4199-90a5-9c8d941895ee"
NW_020271713.1	RepeatMasker	Unknown	845265	845554	675	+	.	ID="RND-6_FAMILY-2327";Tend="1341";Tstart="1007";shortTE="F";uid="f1b89c0a-d291-4acc-b60a-8e2d9d1df980"
NW_020271713.1	RepeatMasker	DNA/hAT	3911335	3911870	711	+	.	ID="RND-6_FAMILY-10680";Tend="790";Tstart="259";shortTE="F";uid="34ba375f-ce86-47e8-9594-5e545d8f7839"
NW_020271713.1	RepeatMasker	DNA/hAT-hAT19	3816891	3817418	3131	+	.	ID="rnd-6_family-4555";Tend="1872";Tstart="1367";shortTE="F";uid="7f1b212f-6c7b-48c7-bda0-cc6aa0e38332"
NW_020271713.1	RepeatMasker	Unknown	1359938	1360226	729	+	.	ID="RND-4_FAMILY-1321";Tend="1216";Tstart="934";shortTE="F";uid="a625474c-5e3b-460f-8c77-767f0179cac3"
NW_020271713.1	RepeatMasker	Retroposon?	6168989	6169130	938	+	.	ID="SINE2-1_AP";Tend="1770";Tstart="1627";shortTE="F";uid="e75dc92f-f5ea-47a3-90a2-8657d86151b5"
NW_020271713.1	RepeatMasker	DNA/MULE-MuDR	5121071	5121384	715	+	.	ID="MUDR12X_AP";TEgroup="ctg_1%7CMUDR12X_AP%7C3";Tend="388";Tstart="19";shortTE="F";uid="78e638a7-a91b-4359-ad64-4dd327070daa"
NW_020271713.1	RepeatMasker	Unknown	7279950	7280579	2182	+	.	ID="RND-1_FAMILY-166";Tend="1595";Tstart="1019";shortTE="F";uid="f938b43f-64af-45dd-bb64-60b95a2c8d63"
NW_020271713.1	RepeatMasker	RC/Helitron	3092278	3092779	3265	+	.	ID="RND-6_FAMILY-11790";Tend="2375";Tstart="1857";shortTE="F";uid="8bda88be-e923-4fd0-a54d-115564ce97d3"
NW_020271713.1	RepeatMasker	DNA/hAT-Tip100	3059408	3059961	3136	+	.	ID="RND-5_FAMILY-4298";Tend="1509";Tstart="932";shortTE="F";uid="4614c1bb-b584-421a-bfa3-339e5c800fb0"
NW_020271713.1	RepeatMasker	DNA/hAT-Ac	3372655	3372858	654	+	.	ID="RND-6_FAMILY-2844";Tend="1521";Tstart="1319";shortTE="F";uid="85d19228-7cb1-46b6-9df4-94c5921a0127"
NW_020271713.1	RepeatMasker	LINE/L2	4534010	4536886	9993	+	.	ID="RND-6_FAMILY-335";Tend="2756";Tstart="259";shortTE="F";uid="f02234f2-0556-460d-86f0-f6ac3affad58"
NW_020271713.1	RepeatMasker	DNA/hAT-hAT19	585907	586011	573	+	.	ID="RND-1_FAMILY-115";Tend="2046";Tstart="1942";shortTE="F";uid="35656f3c-a93e-472c-9706-dc630bfe9895"
NW_020271713.1	RepeatMasker	DNA/hAT	7623700	7623840	476	+	.	ID="DNA8-38_AP";Tend="486";Tstart="351";shortTE="F";uid="141297e0-dd57-43e9-b707-01d08a4e0c58"
NW_020271713.1	RepeatMasker	DNA/hAT-hAT19	3381070	3381686	4417	+	.	ID="RND-6_FAMILY-1616";Tend="1575";Tstart="964";shortTE="F";uid="d32f097c-8975-4cfa-8a69-6279ad360d1c"
NW_020271713.1	RepeatMasker	Unknown	5205229	5205542	2195	+	.	ID="RND-6_FAMILY-17485";Tend="601";Tstart="292";shortTE="F";uid="ef04f56a-8229-46a0-865c-51a4ce6fb2e2"
NW_020271713.1	RepeatMasker	DNA/hAT-Tip100	8139526	8139690	674	+	.	ID="RND-6_FAMILY-2678";Tend="1141";Tstart="977";shortTE="F";uid="90d87299-d564-4e4d-a048-f3657a90dea4"
NW_020271713.1	RepeatMasker	DNA/hAT-hAT19	2549963	2550480	3051	+	.	ID="RND-1_FAMILY-55";Tend="1668";Tstart="1112";shortTE="F";uid="59a3ab72-fcc6-42f3-a8f2-2788a881b151"
NW_020271713.1	RepeatMasker	DNA	5744441	5744677	999	+	.	ID="RND-1_FAMILY-438";Tend="773";Tstart="561";shortTE="F";uid="deaf1093-278b-41ef-a92e-b0b963256aae"
NW_020271713.1	RepeatMasker	DNA/hAT-Ac	6492050	6492204	1198	+	.	ID="RND-6_FAMILY-6026";Tend="848";Tstart="694";shortTE="F";uid="06b0f6a6-f36d-4837-af21-e4a1ea3747d3"
NW_020271713.1	RepeatMasker	LINE/I	1031013	1031436	2259	+	.	ID="RND-6_FAMILY-3015";Tend="1405";Tstart="982";shortTE="F";uid="35f77250-07d0-4db8-a134-ff65be9eaedc"
NW_020271713.1	RepeatMasker	DNA/hAT-Charlie	1610762	1611353	3137	+	.	ID="RND-5_FAMILY-5251";Tend="1522";Tstart="924";shortTE="F";uid="29963f4c-d551-4972-bd96-ebe2c0fd8be9"
NW_020271713.1	RepeatMasker	DNA/hAT-Tip100	7749424	7749963	3754	+	.	ID="RND-5_FAMILY-4871";Tend="1491";Tstart="956";shortTE="F";uid="e63d4ba9-1985-41e2-8b0d-3db71070156f"
NW_020271713.1	RepeatMasker	DNA/hAT-Charlie	4242269	4242490	1140	+	.	ID="RND-6_FAMILY-3709";Tend="1078";Tstart="846";shortTE="F";uid="f9d26809-e0e7-48a2-81ea-21e317754b7f"
NW_020271713.1	RepeatMasker	DNA/TcMar-Tc1	5497120	5497647	1969	+	.	ID="RND-6_FAMILY-1064";Tend="659";Tstart="124";shortTE="F";uid="50b86c27-898b-4c04-a286-3e45a59ed3d1"
NW_020271713.1	RepeatMasker	Unknown	2929814	2929996	1208	+	.	ID="RND-6_FAMILY-28025";Tend="1398";Tstart="1217";shortTE="F";uid="aced9816-2857-47b3-8f0a-1e987e8ca1f7"
NW_020271713.1	RepeatMasker	LINE/CR1	284713	286745	7050	+	.	ID="RND-1_FAMILY-529";Tend="1971";Tstart="17";shortTE="F";uid="10a7a331-dbd9-4b5d-9328-1e4ad65c3b89"
NW_020271713.1	RepeatMasker	Unknown	3771348	3771848	1256	+	.	ID="RND-6_FAMILY-5277";Tend="1126";Tstart="686";shortTE="F";uid="846cea15-c0df-4d0f-8908-017a85c698cb"
NW_020271713.1	RepeatMasker	LINE/Penelope	7167232	7167375	816	+	.	ID="RND-5_FAMILY-147";Tend="1483";Tstart="1340";shortTE="F";uid="11412867-2f5f-450f-bb05-78392636dbaf"
NW_020271713.1	RepeatMasker	Unknown	7223956	7224304	1602	+	.	ID="RND-4_FAMILY-504";Tend="1405";Tstart="1071";shortTE="F";uid="36a51f8f-aa7f-418e-bd32-72ced2d4214f"
NW_020271713.1	RepeatMasker	DNA/MULE-MuDR	7722879	7724162	4324	+	.	ID="RND-6_FAMILY-7185";Tend="2354";Tstart="1027";shortTE="F";uid="f12d12d7-68c2-4658-b79a-6c9c574b8fba"
NW_020271713.1	RepeatMasker	Unknown	3439168	3439431	1927	+	.	ID="RND-1_FAMILY-256";Tend="1231";Tstart="968";shortTE="F";uid="7d1f3035-6666-47e4-822c-496331b84977"
NW_020271713.1	RepeatMasker	DNA/hAT-Tip100	6795736	6796165	2778	+	.	ID="RND-5_FAMILY-153";Tend="1409";Tstart="981";shortTE="F";uid="4e0cc42b-cca3-430c-a4cf-c26790a37a15"
NW_020271713.1	RepeatMasker	Unknown	3998712	3999408	5337	+	.	ID="RND-6_FAMILY-34234";Tend="1499";Tstart="764";shortTE="F";uid="f74e220f-9307-4c23-9b18-c73134cea643"
NW_020271713.1	RepeatMasker	Unknown	4914405	4914863	2653	+	.	ID="RND-1_FAMILY-310";Tend="1401";Tstart="936";shortTE="F";uid="83e7ed60-8f21-4cc8-9e41-79b4df1cdbd1"
NW_020271713.1	RepeatMasker	DNA/hAT	7688114	7688550	1558	+	.	ID="RND-5_FAMILY-1726";Tend="971";Tstart="543";shortTE="F";uid="8a03e7b2-6ebb-4f9a-8caf-b2836e383eb5"
NW_020271713.1	RepeatMasker	Unknown	4829781	4829997	893	+	.	ID="RND-1_FAMILY-506";Tend="1183";Tstart="965";shortTE="F";uid="7b54e37f-21a9-4ad9-b6a3-4a9cf47a3b56"
NW_020271713.1	RepeatMasker	DNA/hAT-hAT19	7816081	7816265	687	+	.	ID="RND-6_FAMILY-1836";Tend="310";Tstart="124";shortTE="F";uid="fbe62ed4-4d3c-404c-b260-509eab50c71f"
NW_020271713.1	RepeatMasker	DNA/hAT-Tip100	6809156	6809598	1708	+	.	ID="RND-1_FAMILY-184";Tend="1349";Tstart="907";shortTE="F";uid="f16cb466-6331-469d-93d2-663d50fb28ee"
NW_020271713.1	RepeatMasker	DNA/hAT-Tip100	1269758	1269951	693	+	.	ID="RND-5_FAMILY-4298";Tend="1124";Tstart="924";shortTE="F";uid="68644aaf-c697-49d9-98d2-924ec8100986"
NW_020271713.1	RepeatMasker	Unknown	1014465	1014743	1522	+	.	ID="RND-4_FAMILY-1139";Tend="1268";Tstart="935";shortTE="F";uid="6b1640d1-a4f1-46b6-83ba-ef16632dc367"
NW_020271713.1	RepeatMasker	LTR/Gypsy	2824942	2825070	549	+	.	ID="GYPSY-24_DEL-I";Tend="2747";Tstart="2619";shortTE="F";uid="ace7d8af-326a-4eed-b275-497efc15d630"
NW_020271713.1	RepeatMasker	DNA/hAT-hAT19	1892222	1892943	3187	+	.	ID="HAT-N2_AP";Tend="653";Tstart="1";shortTE="F";uid="7edeae21-a371-46d4-ac60-e0a759d12ec3"
NW_020271713.1	RepeatMasker	DNA/hAT-hAT19	4367114	4367306	1054	+	.	ID="RND-6_FAMILY-7893";Tend="1138";Tstart="930";shortTE="F";uid="6136b80e-e2c1-4616-aed3-32eb2674b69c"
NW_020271713.1	RepeatMasker	DNA/hAT-Blackjack	8115532	8115888	2051	+	.	ID="RND-5_FAMILY-607";Tend="1901";Tstart="1554";shortTE="F";uid="da67da39-0906-4d6d-b659-7f14988f9b60"
NW_020271713.1	RepeatMasker	DNA/hAT-hAT19	6973108	6973243	524	+	.	ID="RND-5_FAMILY-4866";Tend="1435";Tstart="1303";shortTE="F";uid="cde0179c-337e-49e8-ab8d-2306970491a9"
NW_020271713.1	RepeatMasker	LINE/RTE-BovB	3188128	3188520	1567	+	.	ID="RND-4_FAMILY-859";Tend="1830";Tstart="1449";shortTE="F";uid="bd7f5d87-d354-4bd3-a0d4-f810e9ad8825"
NW_020271713.1	RepeatMasker	DNA	7679469	7680172	4374	+	.	ID="RND-5_FAMILY-1556";Tend="1595";Tstart="901";shortTE="F";uid="270cf132-4598-4341-b9ff-0a8c1379b4ec"
NW_020271713.1	RepeatMasker	Unknown	3087508	3087672	985	+	.	ID="RND-5_FAMILY-5202";Tend="1242";Tstart="1080";shortTE="F";uid="90ba71cb-ddf2-4d35-b04c-28b065006482"
NW_020271713.1	RepeatMasker	DNA/hAT-Tip100	7011373	7012946	10606	+	.	ID="RND-5_FAMILY-1801";Tend="2266";Tstart="670";shortTE="F";uid="4d4d8d7e-77a2-4e56-864e-045428d65d71"
NW_020271713.1	RepeatMasker	LINE/I-Jockey	659606	660821	4987	+	.	ID="RND-5_FAMILY-7281";Tend="2202";Tstart="1006";shortTE="F";uid="cedac759-89c9-4e41-aa74-b1bdb7f9e5a1"
NW_020271713.1	RepeatMasker	DNA/TcMar-Tc1	1716424	1718066	7206	+	.	ID="rnd-6_family-10141";Tend="1771";Tstart="164";shortTE="F";uid="8d9562be-5925-4c37-9981-81f4f3e5542d"
NW_020271713.1	RepeatMasker	DNA/hAT-hAT19	3043693	3044045	898	+	.	ID="HAT-N5_AP";Tend="687";Tstart="327";shortTE="F";uid="17825729-5e7f-4a95-a9c0-d1fb7b7f2647"
NW_020271713.1	RepeatMasker	DNA/hAT-Charlie	2103338	2103553	1171	+	.	ID="HAT-N1_AP";Tend="561";Tstart="340";shortTE="F";uid="784a82e0-8b82-4ccc-b9c8-b30bad98179a"
NW_020271713.1	RepeatMasker	Unknown	5398558	5398818	1740	+	.	ID="RND-6_FAMILY-28025";Tend="1230";Tstart="974";shortTE="F";uid="3def2be6-8c75-425c-bbd7-f48c58e9d304"
NW_020271713.1	RepeatMasker	Unknown	4916289	4916519	584	+	.	ID="RND-1_FAMILY-389";Tend="1302";Tstart="976";shortTE="F";uid="1995499f-0c24-4ba9-b8a6-7953af3fc492"
NW_020271713.1	RepeatMasker	Unknown	7628831	7629385	1520	+	.	ID="RND-6_FAMILY-426";Tend="1495";Tstart="870";shortTE="F";uid="3b166709-4097-4ea1-a201-d60a95e7925a"
NW_020271713.1	RepeatMasker	Unknown	5765017	5765456	1688	+	.	ID="RND-5_FAMILY-741";Tend="1394";Tstart="956";shortTE="F";uid="08a0d76c-4390-4cd6-8e27-cfc0c6f219f5"
NW_020271713.1	RepeatMasker	DNA/hAT-Tip100	2552717	2552986	796	+	.	ID="RND-1_FAMILY-404";Tend="1240";Tstart="960";shortTE="F";uid="4574a05f-1eae-4b9b-a4df-7ed7f790fd7e"
NW_020271713.1	RepeatMasker	Unknown	4968288	4968716	937	+	.	ID="RND-6_FAMILY-2327";Tend="1481";Tstart="945";shortTE="F";uid="40506131-63c5-47be-9919-98e015af90e3"
NW_020271713.1	RepeatMasker	DNA/hAT-Charlie	4589339	4589589	692	+	.	ID="RND-6_FAMILY-11171";TEgroup="ctg_1%7CRND-6_FAMILY-11171%7C3";Tend="1301";Tstart="954";shortTE="T";uid="7a8df049-ba39-45ba-abf7-00f4525ae3e9"
NW_020271713.1	RepeatMasker	Unknown	3733728	3734281	998	+	.	ID="RND-6_FAMILY-1039";TEgroup="ctg_1%7CRND-6_FAMILY-1039%7C1";Tend="1526";Tstart="838";shortTE="F";uid="c6c64c8a-a312-421c-b705-bbfbbc069c8a"
NW_020271713.1	RepeatMasker	LINE/CR1	3789468	3790023	459	+	.	ID="RND-6_FAMILY-2238";Tend="2223";Tstart="1664";shortTE="F";uid="db0782f0-723a-4d1a-87bd-fc57b319211e"
NW_020271713.1	RepeatMasker	DNA/hAT-Tip100	8016433	8016697	1477	+	.	ID="RND-5_FAMILY-2195";Tend="1146";Tstart="881";shortTE="F";uid="1d387dda-a158-456c-a804-b6a7dbc0c988"
NW_020271713.1	RepeatMasker	DNA/Ginger-2	3369409	3370020	813	+	.	ID="RND-6_FAMILY-10024";TEgroup="ctg_1%7CRND-6_FAMILY-10024%7C1";Tend="1407";Tstart="534";shortTE="F";uid="ff34862a-1d08-410c-bde5-901e3ef642ea"
NW_020271713.1	RepeatMasker	Unknown	902946	903374	412	+	.	ID="RND-6_FAMILY-4880";Tend="837";Tstart="397";shortTE="F";uid="c40555da-cc4a-4370-bdd2-f5e467d671c6"
NW_020271713.1	RepeatMasker	Unknown	3560634	3561180	1330	+	.	ID="RND-5_FAMILY-748";Tend="1476";Tstart="925";shortTE="F";uid="19a336c1-f5d4-47b3-8b9d-0fef188ff8dd"
NW_020271713.1	RepeatMasker	Unknown	3475177	3475314	746	+	.	ID="RND-6_FAMILY-3280";Tend="1108";Tstart="968";shortTE="F";uid="8116e075-a21e-46ca-b82e-ca4a5d23d8c5"
NW_020271713.1	RepeatMasker	DNA/hAT-Tip100	212798	213116	2370	+	.	ID="RND-6_FAMILY-3856";Tend="1977";Tstart="1650";shortTE="F";uid="7b37c828-9666-4a14-8521-e89279f62f11"
NW_020271713.1	RepeatMasker	Unknown	3643849	3644364	2997	+	.	ID="RND-5_FAMILY-273";Tend="1375";Tstart="863";shortTE="F";uid="d5c2bc34-5021-4a63-bb18-f9b4888d0023"
NW_020271713.1	RepeatMasker	DNA/Sola-2	12180	12541	1545	+	.	ID="RND-6_FAMILY-7944";Tend="1036";Tstart="655";shortTE="F";uid="db7f799f-262e-4d41-8599-f0ff903f2d70"
NW_020271713.1	RepeatMasker	DNA/Ginger-1	5798984	5800593	10599	+	.	ID="RND-1_FAMILY-89";Tend="2458";Tstart="823";shortTE="F";uid="961fea1c-af27-473a-a974-0b3fcc9ebac6"
NW_020271713.1	RepeatMasker	DNA/hAT-Tip100	4553847	4554165	452	+	.	ID="RND-4_FAMILY-713";TEgroup="ctg_1%7CRND-4_FAMILY-713%7C1";Tend="1650";Tstart="939";shortTE="T";uid="e11755bc-b61b-40e2-8c74-19e7c139743d"
NW_020271713.1	RepeatMasker	DNA/hAT-Tip100	8006573	8007729	3858	+	.	ID="RND-6_FAMILY-526";Tend="1841";Tstart="704";shortTE="F";uid="728af5f2-4aec-4534-bb9c-2b5685febf0b"
NW_020271713.1	RepeatMasker	DNA/hAT?	2020769	2020936	694	+	.	ID="RND-1_FAMILY-584";Tend="995";Tstart="810";shortTE="F";uid="6f484fe2-b7ba-4c81-9643-12323b4a6ec4"
NW_020271713.1	RepeatMasker	Unknown	3309442	3309804	2165	+	.	ID="RND-6_FAMILY-3205";Tend="1762";Tstart="595";shortTE="F";uid="b15b74bb-fac4-4c06-9390-19436479870c"
NW_020271713.1	RepeatMasker	DNA/hAT-Tip100	984344	984504	648	+	.	ID="RND-6_FAMILY-2678";Tend="1141";Tstart="977";shortTE="F";uid="75fbbcb3-065c-434c-a5dc-7347862721de"
NW_020271713.1	RepeatMasker	Unknown	1270081	1270496	3084	+	.	ID="RND-6_FAMILY-29444";Tend="1410";Tstart="984";shortTE="F";uid="0b675d02-2c2e-4802-a0ac-1999e446eef4"
NW_020271713.1	RepeatMasker	DNA/hAT-Charlie	712721	713250	4224	+	.	ID="RND-1_FAMILY-335";Tend="1461";Tstart="924";shortTE="F";uid="408651cc-dbfc-4f6a-ab7f-e444c9f3c27d"
NW_020271713.1	RepeatMasker	DNA/hAT-hATm	2496107	2496223	563	+	.	ID="rnd-5_family-4934";Tend="1794";Tstart="1697";shortTE="F";uid="090431a0-501f-4817-8fdd-390ec02d7cfb"
NW_020271713.1	RepeatMasker	DNA/hAT-Charlie	1498996	1499469	2189	+	.	ID="RND-1_FAMILY-71";Tend="1393";Tstart="927";shortTE="F";uid="3afda777-ea63-45c8-b487-9c5d5223f53d"
NW_020271713.1	RepeatMasker	Unknown	4807959	4808294	582	+	.	ID="RND-6_FAMILY-17647";Tend="1098";Tstart="709";shortTE="F";uid="f3e60b1d-be90-4dee-8593-766839649595"
NW_020271713.1	RepeatMasker	DNA/hAT-hATm	3379610	3379896	498	+	.	ID="HAT-4C_AP";Tend="4014";Tstart="3733";shortTE="F";uid="40018b6c-1914-4b44-b7ff-2609a2f22a53"
NW_020271713.1	RepeatMasker	Unknown	2023730	2023987	1060	+	.	ID="RND-1_FAMILY-271";Tend="1216";Tstart="943";shortTE="F";uid="5648608b-95fc-4767-907d-dcabb51f5e18"
NW_020271713.1	RepeatMasker	DNA/hAT-Charlie	6626600	6626812	764	+	.	ID="RND-1_FAMILY-388";Tend="761";Tstart="579";shortTE="F";uid="3b06a3fd-2283-409a-8093-3a082c2397d3"
NW_020271713.1	RepeatMasker	RC/Helitron	3410217	3410350	425	+	.	ID="RND-6_FAMILY-5065";Tend="1824";Tstart="1692";shortTE="F";uid="829c520e-7d37-4dc5-abcf-d6253e6827c3"
NW_020271713.1	RepeatMasker	DNA/hAT-Tip100	716485	717042	3714	+	.	ID="RND-1_FAMILY-105";Tend="1513";Tstart="958";shortTE="F";uid="8f5a6738-d00f-4e77-bcbf-57541417ad39"
NW_020271713.1	RepeatMasker	DNA/hAT	6160993	6161507	3001	+	.	ID="RND-1_FAMILY-566";Tend="1626";Tstart="1130";shortTE="F";uid="866d1670-d1cf-4826-8323-1a0e97e409dc"
NW_020271713.1	RepeatMasker	DNA/hAT	4913196	4913685	2074	+	.	ID="RND-3_FAMILY-12";Tend="1421";Tstart="896";shortTE="F";uid="8c8402d8-68bb-4def-b0ef-d5e506c54dd9"
NW_020271713.1	RepeatMasker	DNA/hAT-hAT19	651918	652162	934	+	.	ID="RND-1_FAMILY-13";Tend="1177";Tstart="936";shortTE="F";uid="3a4a0d19-5c3d-4b2c-8d6e-3c6cbd069ca7"
NW_020271713.1	RepeatMasker	DNA/MULE-MuDR	3805876	3806369	3786	+	.	ID="RND-6_FAMILY-11665";Tend="1275";Tstart="790";shortTE="F";uid="ac5ef8ef-20ad-47ad-9cbe-162fd45237c2"
NW_020271713.1	RepeatMasker	RC/Helitron	7316190	7316322	448	+	.	ID="RND-4_FAMILY-485";Tend="872";Tstart="749";shortTE="F";uid="361da857-fb1a-4288-9d01-f865f97cbb51"
NW_020271713.1	RepeatMasker	DNA/TcMar-Pogo	5283782	5283947	924	+	.	ID="RND-6_FAMILY-2651";Tend="2182";Tstart="2035";shortTE="F";uid="62f858fc-3c25-4627-a4c0-7ac13a3b9f2e"
NW_020271713.1	RepeatMasker	Unknown	7008000	7008633	2226	+	.	ID="RND-6_FAMILY-19037";Tend="1525";Tstart="873";shortTE="F";uid="85c86583-3dd5-4bda-96f2-e8af877c55f0"
NW_020271713.1	RepeatMasker	DNA/hAT-hAT19	5045513	5045722	505	+	.	ID="HAT-9_AP";Tend="218";Tstart="1";shortTE="F";uid="8c58a8b6-076c-4dc3-9fd5-6bbbc6db5386"
NW_020271713.1	RepeatMasker	DNA/hAT-Tip100	2800534	2802134	3713	+	.	ID="RND-6_FAMILY-5409";Tend="1561";Tstart="41";shortTE="F";uid="6195df55-a847-457b-a6ac-15fc2ee3aeb8"
NW_020271713.1	RepeatMasker	LINE/Penelope	4035026	4035189	938	+	.	ID="RND-6_FAMILY-2922";Tend="1180";Tstart="1012";shortTE="F";uid="19e45630-6a04-4814-894e-efd8ca246190"
NW_020271713.1	RepeatMasker	DNA/Ginger-2	1185700	1186497	5825	+	.	ID="RND-1_FAMILY-248";Tend="1864";Tstart="1061";shortTE="F";uid="5130697f-f0a2-4cdd-9555-00419ad8a197"
NW_020271713.1	RepeatMasker	DNA/TcMar-Tc1	2794660	2794810	482	+	.	ID="MARINER-4_HMM";Tend="701";Tstart="551";shortTE="F";uid="b383a888-258a-4dea-ba0e-ed6f1f298919"
NW_020271713.1	RepeatMasker	Unknown	4071258	4071589	594	+	.	ID="RND-1_FAMILY-243";Tend="963";Tstart="592";shortTE="F";uid="14b4559e-f5f4-4a60-9603-9fec9e3b7366"
NW_020271713.1	RepeatMasker	DNA/MULE-MuDR	6444721	6445540	1570	+	.	ID="MUDR-1X_AP";Tend="2579";Tstart="1756";shortTE="F";uid="5d2509b4-eb28-4e99-acb1-cae0768d827e"
NW_020271713.1	RepeatMasker	DNA/hAT-Tip100	441196	441361	1269	+	.	ID="RND-1_FAMILY-192";Tend="1115";Tstart="950";shortTE="F";uid="90055bec-d003-4123-a3ff-0451588beaec"
NW_020271713.1	RepeatMasker	Unknown	2914052	2914201	939	+	.	ID="RND-5_FAMILY-6953";Tend="1438";Tstart="1293";shortTE="F";uid="cf02788e-eace-46a0-9a33-872760c5eb43"
NW_020271713.1	RepeatMasker	DNA/MULE-MuDR	5546682	5546794	681	+	.	ID="MUDR12X_AP";Tend="113";Tstart="2";shortTE="F";uid="8c55d01d-558f-4c77-ba5f-dd4ea5762376"
NW_020271713.1	RepeatMasker	DNA/hAT-Tip100	7340109	7341248	8102	+	.	ID="RND-5_FAMILY-2699";Tend="1911";Tstart="710";shortTE="F";uid="735640ac-8fc8-4af5-a0ce-af9b1ceb2e8d"
NW_020271713.1	RepeatMasker	DNA/hAT-Ac	4073792	4074508	4053	+	.	ID="DNA8-99_AP";Tend="757";Tstart="1";shortTE="F";uid="d6992529-7a1c-4a0e-8f85-fbc91c7adcb0"
NW_020271713.1	RepeatMasker	DNA/Ginger-1	3344437	3344738	579	+	.	ID="RND-6_FAMILY-576";Tend="1473";Tstart="1165";shortTE="F";uid="e86577b3-8d03-49c5-bfde-9f5697df0c33"
NW_020271713.1	RepeatMasker	LINE/RTE-BovB	1593685	1594184	1364	+	.	ID="RND-5_FAMILY-797";Tend="1294";Tstart="792";shortTE="F";uid="f89936c6-61ed-4e0f-a41c-0b5b9fd2de83"
NW_020271713.1	RepeatMasker	Unknown	1266137	1266793	3468	+	.	ID="RND-4_FAMILY-213";Tend="1578";Tstart="924";shortTE="F";uid="2abd4efe-5ca0-4ce7-9c42-109ae9e981e8"
NW_020271713.1	RepeatMasker	DNA/hAT-Charlie	3829497	3829687	773	+	.	ID="RND-5_FAMILY-5168";Tend="1162";Tstart="956";shortTE="F";uid="a860f5ce-cfb6-4663-8a2f-289b952b4185"
NW_020271713.1	RepeatMasker	DNA/hAT	4268862	4268966	648	+	.	ID="RND-6_FAMILY-2086";Tend="1071";Tstart="969";shortTE="F";uid="a5499fd2-148d-44b7-b025-41dde6d3c549"
NW_020271713.1	RepeatMasker	Unknown	1097898	1098320	2044	+	.	ID="RND-6_FAMILY-3801";TEgroup="ctg_1%7CRND-6_FAMILY-3801%7C1";Tend="1307";Tstart="1033";shortTE="F";uid="7c570b7d-dd33-44d0-8c99-7c5cee8b9242"
NW_020271713.1	RepeatMasker	DNA/hAT-Tip100	6354056	6354568	3507	+	.	ID="RND-4_FAMILY-713";Tend="1473";Tstart="942";shortTE="F";uid="d1c83711-7bf1-48b5-af63-6674d176cdaa"
NW_020271713.1	RepeatMasker	Unknown	6277710	6277907	1257	+	.	ID="RND-6_FAMILY-2868";Tend="815";Tstart="620";shortTE="F";uid="fc47ac6c-c223-4ff6-9763-ccb2d92091e0"
NW_020271713.1	RepeatMasker	DNA/hAT-Tip100	1814325	1814702	1024	+	.	ID="RND-6_FAMILY-3353";Tend="1648";Tstart="1323";shortTE="F";uid="ce999158-ae38-4789-bcfd-f1ff8ffc4f3f"
NW_020271713.1	RepeatMasker	Unknown	3119328	3119472	1045	+	.	ID="RND-4_FAMILY-1670";Tend="1238";Tstart="1094";shortTE="F";uid="3eeb1572-9913-4e36-9271-e98844992e91"
NW_020271713.1	RepeatMasker	DNA/Kolobok-T2	812096	812216	478	+	.	ID="REP-4_PBA";Tend="639";Tstart="525";shortTE="F";uid="f696aa57-5f88-41c6-acc7-c6359945b435"
NW_020271713.1	RepeatMasker	Unknown	5413260	5413937	4602	+	.	ID="RND-4_FAMILY-110";Tend="1590";Tstart="925";shortTE="F";uid="42875c6d-b492-4a69-859c-8f3a4eddc908"
NW_020271713.1	RepeatMasker	Unknown	5675721	5676079	2645	+	.	ID="RND-6_FAMILY-28025";Tend="1395";Tstart="1037";shortTE="F";uid="68012ab8-2bfa-472b-a8bc-94078c4b9e6e"
NW_020271713.1	RepeatMasker	DNA/hAT-hAT19	3086405	3087031	2003	+	.	ID="RND-4_FAMILY-4126";TEgroup="ctg_1%7CRND-4_FAMILY-4126%7C3";Tend="1918";Tstart="955";shortTE="F";uid="cfe95329-c52f-4560-84b0-8430854c00c2"
NW_020271713.1	RepeatMasker	DNA/Ginger-2	3011313	3011605	750	+	.	ID="RND-6_FAMILY-3195";Tend="1137";Tstart="880";shortTE="F";uid="14e57fe2-d333-4e04-8b59-d6d897dcfce8"
NW_020271713.1	RepeatMasker	DNA/hAT-hAT19	6572329	6572469	437	+	.	ID="DNA8-84_AP";Tend="477";Tstart="338";shortTE="F";uid="3755ac7d-3ae9-4c38-9771-4bfd69eb98c8"
NW_020271713.1	RepeatMasker	DNA/hAT-Tip100	109910	110324	2957	+	.	ID="RND-1_FAMILY-64";Tend="1423";Tstart="972";shortTE="F";uid="76984344-146b-436d-b59a-4dc0e91a1676"
NW_020271713.1	RepeatMasker	DNA/hAT-hAT19	2199285	2199543	1482	+	.	ID="RND-1_FAMILY-13";Tend="1180";Tstart="918";shortTE="F";uid="55531fff-56ca-411e-9302-b6d9bd5cf21b"
NW_020271713.1	RepeatMasker	Unknown	4584907	4586657	6492	+	.	ID="RND-6_FAMILY-3722";Tend="2081";Tstart="412";shortTE="F";uid="c8fe2d17-2912-4402-9445-1c1ccf5d7012"
NW_020271713.1	RepeatMasker	Unknown	6999261	6999859	4474	+	.	ID="RND-4_FAMILY-110";Tend="1536";Tstart="945";shortTE="F";uid="feb270d7-43c5-4cea-8488-8852ef8d611a"
NW_020271713.1	RepeatMasker	DNA/hAT-Tip100	3682899	3683018	667	+	.	ID="RND-5_FAMILY-2195";Tend="1148";Tstart="1033";shortTE="F";uid="2911cbae-7e55-41d8-8744-4a82582d6f1f"
NW_020271713.1	RepeatMasker	DNA/hAT-Tip100	1435137	1435568	2993	+	.	ID="RND-1_FAMILY-121";Tend="1336";Tstart="908";shortTE="F";uid="8562fff7-b12a-4715-bbe4-08518024a26c"
NW_020271713.1	RepeatMasker	LINE/I-Jockey	3311604	3312371	409	+	.	ID="RND-1_FAMILY-418";Tend="3406";Tstart="2636";shortTE="F";uid="aea00b94-c23c-42b3-a9d6-12a1397a0e17"
NW_020271713.1	RepeatMasker	DNA/hAT-Charlie	5192894	5193068	574	+	.	ID="RND-4_FAMILY-616";Tend="1119";Tstart="956";shortTE="F";uid="18700c8e-cfec-465a-97bb-c7c438722d72"
NW_020271713.1	RepeatMasker	DNA/hAT-Tip100	12949	13124	817	+	.	ID="DNA8-63_AP";Tend="168";Tstart="1";shortTE="F";uid="914f6d6a-58de-4d5e-a4f5-7525efd5c9a1"
NW_020271713.1	RepeatMasker	DNA/hAT	207639	208377	5470	+	.	ID="RND-5_FAMILY-3136";Tend="1713";Tstart="950";shortTE="F";uid="8662710c-5c29-4476-8bb4-2e93b2e91e96"
NW_020271713.1	RepeatMasker	DNA/MULE-MuDR	5284642	5284750	505	+	.	ID="RND-5_FAMILY-2310";Tend="1184";Tstart="1013";shortTE="F";uid="17379573-3183-4b2e-a725-3a604d5d25fd"
NW_020271713.1	RepeatMasker	Unknown	1064568	1064674	687	+	.	ID="RND-6_FAMILY-6279";Tend="855";Tstart="740";shortTE="F";uid="ea1dcf80-3351-4ffa-aa6a-a76ca26fc84a"
NW_020271713.1	RepeatMasker	LINE/I-Jockey	4270884	4271713	1189	+	.	ID="RND-6_FAMILY-260";Tend="2370";Tstart="1532";shortTE="F";uid="a8a5c7ed-8a5f-4b36-811b-1f86cd05d7f0"
NW_020271713.1	RepeatMasker	DNA/hAT-hATm	7826060	7826202	653	+	.	ID="HAT-7_AP";Tend="2545";Tstart="2404";shortTE="F";uid="dfa4f538-c733-49f0-8eb8-f4653cc7e0c1"
NW_020271713.1	RepeatMasker	DNA	854563	855089	2160	+	.	ID="RND-1_FAMILY-438";Tend="1684";Tstart="1146";shortTE="F";uid="f46813f8-c17c-4517-b074-4ac49d809381"
NW_020271713.1	RepeatMasker	DNA	3058202	3058476	895	+	.	ID="RND-5_FAMILY-1222";Tend="1300";Tstart="1106";shortTE="F";uid="d40548da-b63c-49db-8b8b-8742cbaf2e44"
NW_020271713.1	RepeatMasker	Unknown	437278	438573	8021	+	.	ID="RND-5_FAMILY-3993";Tend="1907";Tstart="581";shortTE="F";uid="ca5d74f9-33a8-4306-9d05-f5d1363480c9"
NW_020271713.1	RepeatMasker	LINE/RTE-BovB	3723983	3724180	557	+	.	ID="RND-6_FAMILY-22570";Tend="765";Tstart="577";shortTE="F";uid="359acebe-14f4-43f5-ae12-1c90f9842616"
NW_020271713.1	RepeatMasker	DNA/hAT-Tip100	3648613	3648774	735	+	.	ID="RND-1_FAMILY-44";Tend="1113";Tstart="959";shortTE="F";uid="736db55d-dfd9-4348-9179-88106d587656"
NW_020271713.1	RepeatMasker	Unknown	5408688	5408980	1793	+	.	ID="RND-1_FAMILY-294";Tend="1196";Tstart="907";shortTE="F";uid="ce213a24-0eba-4ef7-a916-add2a83e9930"
NW_020271713.1	RepeatMasker	DNA/hAT-Tip100	343072	344060	5683	+	.	ID="RND-6_FAMILY-180";Tend="901";Tstart="33";shortTE="F";uid="a45ae438-03d4-4bc4-a487-6de179a003b4"
NW_020271713.1	RepeatMasker	Unknown	62361	62691	1684	+	.	ID="RND-1_FAMILY-131";Tend="1250";Tstart="953";shortTE="F";uid="3b4c1b9d-0869-4f2d-a004-dd1804bc5dc4"
NW_020271713.1	RepeatMasker	DNA/MULE-MuDR	2067420	2067571	658	+	.	ID="RND-6_FAMILY-7214";Tend="326";Tstart="179";shortTE="F";uid="60dcbafa-f4b4-4166-a5b7-b9cd6b112f9e"
NW_020271713.1	RepeatMasker	LTR/Gypsy	3815954	3816337	2503	+	.	ID="RND-5_FAMILY-2177";Tend="1685";Tstart="1302";shortTE="F";uid="116d133b-6651-4675-8aaf-42499335294f"
NW_020271713.1	RepeatMasker	RC/Helitron	1157394	1157598	1015	+	.	ID="RND-1_FAMILY-469";Tend="2569";Tstart="2367";shortTE="F";uid="aafcf18b-156c-4c38-bd4b-8be15752b737"
NW_020271713.1	RepeatMasker	DNA/hAT-Charlie	5222268	5222488	1005	+	.	ID="HAT-N1_AP";Tend="561";Tstart="341";shortTE="F";uid="c651f478-45ae-4b40-be5b-ad2209242d4a"
NW_020271713.1	RepeatMasker	DNA/MULE-MuDR	4677187	4677707	3202	+	.	ID="RND-6_FAMILY-540";Tend="1364";Tstart="889";shortTE="F";uid="4091d2a1-be74-44b0-b9c4-5b76fe0c6be3"
NW_020271713.1	RepeatMasker	DNA/hAT	5644722	5644918	1292	+	.	ID="DNA8-90_AP";Tend="500";Tstart="305";shortTE="F";uid="fe90443d-2c9b-4fad-baf5-fc06ac01346b"
NW_020271713.1	RepeatMasker	DNA/hAT-hAT19	5123417	5123741	1801	+	.	ID="RND-1_FAMILY-200";Tend="1622";Tstart="1292";shortTE="F";uid="9104a30b-aa3d-45d0-9937-0f88bbbeab51"
NW_020271713.1	RepeatMasker	DNA/hAT-Ac	7936445	7937546	7508	+	.	ID="RND-1_FAMILY-77";Tend="1879";Tstart="809";shortTE="F";uid="8fcc0fee-4877-4ee5-9f68-1512c74b53b2"
NW_020271713.1	RepeatMasker	DNA	1219788	1220036	918	+	.	ID="RND-5_FAMILY-5911";Tend="3296";Tstart="3064";shortTE="F";uid="3de98f73-5718-47f3-a7a7-1d5ce31c8b58"
NW_020271713.1	RepeatMasker	DNA/hAT-Tip100	5986942	5987089	901	+	.	ID="RND-1_FAMILY-533";Tend="958";Tstart="795";shortTE="F";uid="325c567a-063f-4626-ab86-8d26754590e6"
NW_020271713.1	RepeatMasker	DNA/Sola-1	8087391	8087558	681	+	.	ID="RND-6_FAMILY-13693";Tend="3430";Tstart="3261";shortTE="F";uid="a79f1f73-d777-4433-bb56-f340a2a53b11"
NW_020271713.1	RepeatMasker	DNA/hAT-hAT19	5748405	5748664	1152	+	.	ID="RND-1_FAMILY-13";Tend="1655";Tstart="1384";shortTE="F";uid="788ce0e5-7fa2-4be2-a5b9-1d6e9cabbf0d"
NW_020271713.1	RepeatMasker	DNA/hAT	4427678	4428198	2503	+	.	ID="RND-3_FAMILY-12";Tend="1458";Tstart="950";shortTE="F";uid="3249143e-5632-444e-b41e-82041caf4bf6"
NW_020271713.1	RepeatMasker	DNA/hAT-hAT19	5753402	5753676	1095	+	.	ID="DNA8-109_AP";Tend="249";Tstart="1";shortTE="F";uid="db6aac21-5e99-422c-a710-14c7dac730a3"
NW_020271713.1	RepeatMasker	DNA/MULE-MuDR	3662360	3663472	3171	+	.	ID="RND-6_FAMILY-2895";Tend="2537";Tstart="1476";shortTE="F";uid="53521f94-28f1-4a6b-90a4-0b6f5b5b2054"
NW_020271713.1	RepeatMasker	LINE/RTE-BovB	1850348	1850753	1582	+	.	ID="RND-5_FAMILY-797";Tend="1286";Tstart="901";shortTE="F";uid="085aa48e-f9cc-4764-b55c-b739bea57790"
NW_020271713.1	RepeatMasker	DNA	7068346	7068526	1027	+	.	ID="RND-1_FAMILY-16";Tend="1121";Tstart="928";shortTE="F";uid="696cc457-feae-4bb3-ade8-1a65244e4640"
NW_020271713.1	RepeatMasker	LTR/Copia	3050617	3050755	611	+	.	ID="RND-6_FAMILY-2479";Tend="2254";Tstart="2089";shortTE="F";uid="4aab77f7-4a76-4b21-8732-a0fc38c3d0ab"
NW_020271713.1	RepeatMasker	Unknown	4811959	4812378	3389	+	.	ID="RND-1_FAMILY-314";Tend="1395";Tstart="986";shortTE="F";uid="be14cd2f-42b6-49a4-8095-2cfd10a5c619"
NW_020271713.1	RepeatMasker	Unknown	7252446	7252768	2086	+	.	ID="RND-1_FAMILY-26";Tend="1258";Tstart="939";shortTE="F";uid="cb2787d8-62ce-4574-b4f1-ff855594e6b7"
NW_020271713.1	RepeatMasker	DNA/hAT-Charlie	7023965	7024320	552	+	.	ID="RND-1_FAMILY-71";TEgroup="ctg_1%7CRND-1_FAMILY-71%7C1";Tend="1429";Tstart="920";shortTE="F";uid="19a5e93b-ee3a-400a-859e-40e0ab3f062d"
NW_020271713.1	RepeatMasker	DNA/hAT-hAT19	5740455	5740686	630	+	.	ID="HAT-N5_AP";Tend="749";Tstart="516";shortTE="F";uid="bb163e44-b20c-4747-be17-f3a80dc05e30"
NW_020271713.1	RepeatMasker	LINE/RTE-BovB	7652029	7652380	939	+	.	ID="RND-5_FAMILY-12515";Tend="1567";Tstart="1243";shortTE="F";uid="a388459b-ab55-4447-a773-8aa85374c110"
NW_020271713.1	RepeatMasker	DNA/hAT	2512167	2512306	585	+	.	ID="DNA8-82_AP";Tend="468";Tstart="331";shortTE="F";uid="c76eef0d-1194-4988-af84-fcce46de5fc7"
NW_020271713.1	RepeatMasker	DNA/hAT-Charlie	1094176	1094292	598	+	.	ID="RND-6_FAMILY-5709";Tend="551";Tstart="423";shortTE="F";uid="7609c2d3-2f6b-439a-9e3a-7f330b25b7fe"
NW_020271713.1	RepeatMasker	DNA/hAT-Tip100	6125785	6126173	607	+	.	ID="DNA8-100B_AP";Tend="500";Tstart="59";shortTE="F";uid="75428639-eca8-4466-bcb6-20e65d909d4d"
NW_020271713.1	RepeatMasker	DNA	865808	867024	9695	+	.	ID="RND-6_FAMILY-4066";Tend="1721";Tstart="506";shortTE="F";uid="1369c645-ea4f-4d2f-8880-ef8079ca1f00"
NW_020271713.1	RepeatMasker	DNA/hAT-Charlie	6175834	6177228	4927	+	.	ID="RND-5_FAMILY-1279";Tend="1615";Tstart="256";shortTE="F";uid="8b14209d-12ad-43de-91bb-907b6bda457e"
NW_020271713.1	RepeatMasker	Unknown	4065870	4066817	6743	+	.	ID="RND-5_FAMILY-3721";Tend="1754";Tstart="820";shortTE="F";uid="0e0a430d-f18e-4e9f-bc95-745eb5d7c90b"
NW_020271713.1	RepeatMasker	Unknown	6793682	6793944	1422	+	.	ID="RND-1_FAMILY-12";Tend="1208";Tstart="943";shortTE="F";uid="955cc0ad-852f-4d68-aac4-1bdc1c672c95"
NW_020271713.1	RepeatMasker	DNA/Sola-1	8086359	8086550	931	+	.	ID="RND-6_FAMILY-13693";Tend="823";Tstart="625";shortTE="F";uid="0e52b5fd-6fa4-454d-ac67-636fe624a4b4"
NW_020271713.1	RepeatMasker	DNA/hAT-hAT19	5675412	5675707	1578	+	.	ID="RND-6_FAMILY-1491";Tend="671";Tstart="355";shortTE="F";uid="482f2d6f-b221-47e4-9394-cf1bd5a004bf"
NW_020271713.1	RepeatMasker	DNA/hAT-Tip100	2076106	2076426	1889	+	.	ID="RND-5_FAMILY-4615";Tend="1288";Tstart="950";shortTE="F";uid="dd7b30e2-f4d9-4e80-8589-706bc55b19ec"
NW_020271713.1	RepeatMasker	LINE/CR1	4374894	4375634	1741	+	.	ID="RND-6_FAMILY-6833";Tend="1786";Tstart="1034";shortTE="F";uid="c9095842-d648-4327-b20a-f69507c015b7"
NW_020271713.1	RepeatMasker	LINE/RTE-BovB	7394039	7394698	494	+	.	ID="RTE-10_LMI";Tend="2191";Tstart="960";shortTE="F";uid="adde5a89-bc9f-49a3-8a59-e9cb7c136116"
NW_020271713.1	RepeatMasker	DNA/Ginger-1	928851	929344	1447	+	.	ID="RND-1_FAMILY-89";Tend="1499";Tstart="1058";shortTE="F";uid="aa39a34c-602b-4a5f-a665-2fc3db741ace"
NW_020271713.1	RepeatMasker	DNA	4540240	4540428	937	+	.	ID="RND-1_FAMILY-16";Tend="1128";Tstart="939";shortTE="F";uid="d11c45b3-18dc-47bd-8934-de9c9bc9fb4b"
NW_020271713.1	RepeatMasker	DNA/hAT-Charlie	5941698	5941949	1112	+	.	ID="RND-1_FAMILY-120";Tend="1140";Tstart="864";shortTE="F";uid="bd6d78a5-e437-4ba7-9dde-0a5b28dc40ec"
NW_020271713.1	RepeatMasker	DNA	3669095	3669276	1271	+	.	ID="RND-1_FAMILY-16";Tend="1124";Tstart="943";shortTE="F";uid="333b261f-dcc6-41c0-8851-cdc529133f76"
NW_020271713.1	RepeatMasker	Unknown	2198334	2198538	1024	+	.	ID="RND-1_FAMILY-39";Tend="1436";Tstart="1219";shortTE="F";uid="05a75ab8-b81c-4d3d-a8a8-97b799a3526f"
NW_020271713.1	RepeatMasker	Unknown	2070320	2070710	858	+	.	ID="RND-6_FAMILY-4880";TEgroup="ctg_1%7CRND-6_FAMILY-4880%7C1";Tend="1680";Tstart="682";shortTE="F";uid="ce7853cd-8610-4570-8b21-4858d23622b1"
NW_020271713.1	RepeatMasker	DNA	3686864	3686983	658	+	.	ID="RND-1_FAMILY-436";Tend="554";Tstart="421";shortTE="F";uid="9f8bf412-1ddb-4e59-950f-19ae05737053"
NW_020271713.1	RepeatMasker	LTR/Gypsy	6976832	6977539	3035	+	.	ID="RND-6_FAMILY-13955";Tend="1680";Tstart="991";shortTE="F";uid="087e1dc7-e7a8-43ff-9ca1-a1974fb937de"
NW_020271713.1	RepeatMasker	DNA	2256072	2256343	1792	+	.	ID="RND-5_FAMILY-5941";Tend="1185";Tstart="914";shortTE="F";uid="35639706-899b-4c30-8048-f50a0952d3fc"
NW_020271713.1	RepeatMasker	Unknown	126290	126735	1503	+	.	ID="RND-6_FAMILY-3950";Tend="1362";Tstart="862";shortTE="F";uid="1b497f68-f231-4d16-98e9-e6921d4b454a"
NW_020271713.1	RepeatMasker	DNA/hAT-hAT19	3610753	3611658	4867	+	.	ID="RND-1_FAMILY-55";Tend="1753";Tstart="893";shortTE="F";uid="59b0efe3-b827-46f5-a441-2f08ac5d9aa1"
NW_020271713.1	RepeatMasker	LINE/I-Jockey	1702278	1702604	519	+	.	ID="VINGI-22_LMI";Tend="1714";Tstart="1388";shortTE="F";uid="25127c83-30ff-4a7f-b1fa-bddfa3a48ba5"
NW_020271713.1	RepeatMasker	Unknown	2556937	2557077	1168	+	.	ID="RND-6_FAMILY-5720";Tend="1228";Tstart="1088";shortTE="F";uid="7a13c057-c9d8-433f-82a0-3568162332a2"
NW_020271713.1	RepeatMasker	DNA/hAT-hAT19	8033311	8033499	589	+	.	ID="RND-4_FAMILY-2660";Tend="1603";Tstart="1414";shortTE="F";uid="ef7421ca-41bf-4477-aba2-b96627da0298"
NW_020271713.1	RepeatMasker	DNA/TcMar-Tc1	4353279	4353574	2188	+	.	ID="RND-6_FAMILY-5264";Tend="1211";Tstart="925";shortTE="F";uid="8eb3c3df-f5dc-4ca6-8453-d30d26f3547a"
NW_020271713.1	RepeatMasker	Unknown	5906274	5906602	1330	+	.	ID="RND-5_FAMILY-1154";Tend="1260";Tstart="954";shortTE="F";uid="a9fee9b5-9c53-4ddc-a3c1-c258edaae072"
NW_020271713.1	RepeatMasker	DNA/hAT-hAT19	2574760	2574914	1075	+	.	ID="RND-1_FAMILY-459";Tend="1794";Tstart="1643";shortTE="F";uid="9143848e-ff2a-471c-9092-675784b3daa1"
NW_020271713.1	RepeatMasker	Unknown	8173904	8174128	737	+	.	ID="RND-5_FAMILY-5573";Tend="1397";Tstart="1171";shortTE="F";uid="d760e45d-c325-448e-9e0d-c6d327c9640c"
NW_020271713.1	RepeatMasker	DNA/TcMar-Tc1	6123922	6124178	1724	+	.	ID="RND-6_FAMILY-13521";Tend="1888";Tstart="1628";shortTE="F";uid="3007311a-4fef-4234-ba1c-fd73a661388a"
NW_020271713.1	RepeatMasker	DNA/hAT-hAT19	4084752	4086034	1073	+	.	ID="RND-6_FAMILY-4549";TEgroup="ctg_1%7CRND-6_FAMILY-4549%7C2";Tend="2138";Tstart="454";shortTE="F";uid="ceab0e40-faea-4ccb-ad9b-cdf3bdf4a341"
NW_020271713.1	RepeatMasker	DNA/hAT-Tip100	5040017	5040193	839	+	.	ID="RND-5_FAMILY-6293";Tend="1054";Tstart="886";shortTE="F";uid="e2335aaa-a9a8-467d-bf4c-ec15fb3c140f"
NW_020271713.1	RepeatMasker	DNA/MULE-MuDR	4436156	4436635	3291	+	.	ID="RND-6_FAMILY-1427";Tend="1692";Tstart="1198";shortTE="F";uid="58f21f18-a338-46d8-8ca4-71fd078765bd"
NW_020271713.1	RepeatMasker	LINE/I-Jockey	2907646	2907757	449	+	.	ID="AG-JOCK-1";Tend="1376";Tstart="1300";shortTE="F";uid="8636b296-1f40-43e5-a076-3ba3c1e0c6ba"
NW_020271713.1	RepeatMasker	DNA/hAT-Tip100	3806348	3807767	4426	+	.	ID="RND-4_FAMILY-529";TEgroup="ctg_1%7CRND-4_FAMILY-529%7C1";Tend="2289";Tstart="618";shortTE="F";uid="61e471f3-90cb-417c-b188-4a9f2ec57ac6"
NW_020271713.1	RepeatMasker	DNA/hAT-Tip100	2687355	2687472	591	+	.	ID="RND-6_FAMILY-6951";Tend="1073";Tstart="953";shortTE="F";uid="1836fa5f-7faf-4f8f-a4f6-c0ea7cfd1431"
NW_020271713.1	RepeatMasker	DNA/hAT	6905938	6906279	2107	+	.	ID="RND-6_FAMILY-2086";Tend="1335";Tstart="992";shortTE="F";uid="a041684a-6321-4c17-8e8b-a01c4bc2105f"
NW_020271713.1	RepeatMasker	DNA/Kolobok-T2	1494788	1494897	408	+	.	ID="REP-4_PBA";Tend="658";Tstart="551";shortTE="F";uid="36d473d1-71ee-4ab6-8d11-36e64d09f09d"
NW_020271713.1	RepeatMasker	DNA/hAT-Tip100	5562060	5562472	789	+	.	ID="RND-6_FAMILY-2156";Tend="1349";Tstart="932";shortTE="F";uid="1cbd1756-766f-4437-bbce-95e2ffda5184"
NW_020271713.1	RepeatMasker	Unknown	5035094	5035752	4275	+	.	ID="RND-5_FAMILY-5382";Tend="1643";Tstart="931";shortTE="F";uid="710f0095-611a-43dc-8315-3c82505ac543"
NW_020271713.1	RepeatMasker	Unknown	4627202	4627588	2429	+	.	ID="RND-1_FAMILY-320";Tend="1366";Tstart="981";shortTE="F";uid="9401c177-ed98-4a65-a0bb-b378882248cf"
NW_020271713.1	RepeatMasker	Unknown	588214	588733	2964	+	.	ID="RND-6_FAMILY-2426";Tend="1501";Tstart="964";shortTE="F";uid="676e4af7-5ca3-482d-a883-b0046259d324"
NW_020271713.1	RepeatMasker	DNA/TcMar-Mariner	3886455	3886793	1393	+	.	ID="RND-6_FAMILY-7734";Tend="1204";Tstart="882";shortTE="F";uid="769070e8-ed82-4036-9d6d-1f43ed739d7d"
NW_020271713.1	RepeatMasker	DNA/hAT-hATm	6349529	6349965	3105	+	.	ID="RND-1_FAMILY-211";Tend="1365";Tstart="931";shortTE="F";uid="69940bcd-9aef-494b-9e8a-2b9b6a142fa8"
NW_020271713.1	RepeatMasker	DNA/hAT-Tip100	6995986	6996329	1667	+	.	ID="RND-1_FAMILY-56";Tend="1831";Tstart="1488";shortTE="F";uid="850f934e-3410-4bb2-ae8a-8f207aeb4f67"
NW_020271713.1	RepeatMasker	RC/Helitron	1429633	1429770	400	+	.	ID="RND-5_FAMILY-1361";Tend="1053";Tstart="930";shortTE="F";uid="662c4e52-1f98-4fe3-94f3-b55da92ae95c"
NW_020271713.1	RepeatMasker	DNA/TcMar-Tc1	5498294	5498479	738	+	.	ID="rnd-1_family-52";Tend="1458";Tstart="1307";shortTE="F";uid="e972dba7-4a8e-4e89-ba22-261487014f12"
NW_020271713.1	RepeatMasker	DNA/hAT-Charlie	7333887	7334088	429	+	.	ID="RND-5_FAMILY-10211";Tend="4015";Tstart="3811";shortTE="F";uid="8f0e0b7e-2ac4-4226-b2c2-30d95661afc4"
NW_020271713.1	RepeatMasker	DNA	435066	435231	1098	+	.	ID="RND-1_FAMILY-16";Tend="1121";Tstart="953";shortTE="F";uid="dc691486-9039-48d0-a1aa-b07b38fdc9a3"
NW_020271713.1	RepeatMasker	Unknown	7822287	7823190	3581	+	.	ID="RND-6_FAMILY-6962";Tend="1685";Tstart="825";shortTE="F";uid="bc087316-4573-4b6f-8dbe-193b27fb31c5"
NW_020271713.1	RepeatMasker	DNA/hAT-Tip100	6497975	6498256	1936	+	.	ID="RND-1_FAMILY-74";Tend="1251";Tstart="977";shortTE="F";uid="0afa5882-8e9c-408d-8d2f-11b165934b59"
NW_020271713.1	RepeatMasker	DNA	4160513	4160809	409	+	.	ID="DNA4-1_AP";Tend="310";Tstart="1";shortTE="F";uid="927b0b15-edae-44d9-ab12-c6ee384348a2"
NW_020271713.1	RepeatMasker	DNA/hAT-hAT19	5580299	5581420	1065	+	.	ID="RND-6_FAMILY-1836";Tend="2422";Tstart="1284";shortTE="F";uid="c5edd4d2-8530-4c16-9f81-ef815093c866"
NW_020271713.1	RepeatMasker	DNA/hAT-Charlie	6283971	6284180	593	+	.	ID="RND-4_FAMILY-459";Tend="1791";Tstart="1589";shortTE="F";uid="6092593e-aa76-442c-9f6d-f7639c7b4ad7"
NW_020271713.1	RepeatMasker	Unknown	1212194	1212417	999	+	.	ID="RND-5_FAMILY-1154";Tend="1171";Tstart="947";shortTE="F";uid="6c3be551-258c-4d82-8add-0efcc697cd2e"
NW_020271713.1	RepeatMasker	DNA/hAT-hAT19	4293636	4294551	6957	+	.	ID="RND-1_FAMILY-72";Tend="1821";Tstart="906";shortTE="F";uid="305d82ce-c2b7-45e5-bdb8-6d14fda7d89a"
NW_020271713.1	RepeatMasker	DNA/hAT	3509877	3510757	5463	+	.	ID="RND-6_FAMILY-3914";Tend="1711";Tstart="819";shortTE="F";uid="a67af245-0b7b-468e-9997-250292554058"
NW_020271713.1	RepeatMasker	DNA/Kolobok-E	2014473	2014637	620	+	.	ID="RND-6_FAMILY-21143";Tend="378";Tstart="201";shortTE="F";uid="a41ee245-4931-45b7-8777-ea77515f7493"
NW_020271713.1	RepeatMasker	DNA/hAT-Blackjack	3846751	3847225	2667	+	.	ID="RND-6_FAMILY-10834";TEgroup="ctg_1%7CRND-6_FAMILY-10834%7C1";Tend="1524";Tstart="941";shortTE="F";uid="afd44fe2-9571-4ec8-bafa-a48ce6b1a776"
NW_020271713.1	RepeatMasker	DNA/hAT	48200	48459	1150	+	.	ID="RND-5_FAMILY-2275";Tend="1151";Tstart="925";shortTE="F";uid="e5e292d8-e042-4a27-9aec-ad84d5c14f95"
NW_020271713.1	RepeatMasker	Unknown	6210642	6210912	1593	+	.	ID="RND-4_FAMILY-116";Tend="1165";Tstart="921";shortTE="F";uid="d6af44e9-55a9-40b5-92ab-75583bbb2302"
NW_020271713.1	RepeatMasker	DNA/MULE-MuDR	6995808	6995956	516	+	.	ID="rnd-5_family-5296";Tend="1505";Tstart="1411";shortTE="F";uid="0831e32c-56f6-4f23-832a-9744c1019641"
NW_020271713.1	RepeatMasker	DNA/hAT	7623250	7623398	710	+	.	ID="DNA8-38_AP";Tend="159";Tstart="1";shortTE="F";uid="3c56574c-868b-4ea0-b4e3-fb58fa985781"
NW_020271713.1	RepeatMasker	LINE/RTE-BovB	6466141	6466554	510	+	.	ID="RND-5_FAMILY-2399";Tend="1610";Tstart="1228";shortTE="F";uid="15608115-5937-405d-8d61-deacefbf9708"
NW_020271713.1	RepeatMasker	LINE/RTE-BovB	6916416	6916650	1109	+	.	ID="RND-6_FAMILY-719";Tend="2228";Tstart="2009";shortTE="F";uid="6073a6f6-5fd8-43eb-9fbe-eafbdd017c12"
NW_020271713.1	RepeatMasker	RC/Helitron	7317368	7317777	1323	+	.	ID="HELITRON-N1_LMI";Tend="1091";Tstart="619";shortTE="F";uid="5521c46f-8a35-468d-803d-8d696ae44b19"
NW_020271713.1	RepeatMasker	DNA/hAT-hAT19	2615935	2616566	2092	+	.	ID="RND-1_FAMILY-200";Tend="1603";Tstart="935";shortTE="F";uid="f0124e67-e914-44d3-90ad-b76adce4861b"
NW_020271713.1	RepeatMasker	RC/Helitron	8011747	8012033	1460	+	.	ID="HELITRON-1_RPR";Tend="2376";Tstart="2090";shortTE="F";uid="5d9eab7c-c139-4e4f-812d-9c8b634af6ca"
NW_020271713.1	RepeatMasker	Unknown	459551	460056	3401	+	.	ID="RND-5_FAMILY-1754";Tend="1421";Tstart="917";shortTE="F";uid="1ff1c290-df7c-4dff-96cd-9fc7df08832c"
NW_020271713.1	RepeatMasker	Unknown	8138182	8138493	1542	+	.	ID="RND-6_FAMILY-6811";Tend="1224";Tstart="905";shortTE="F";uid="de420b91-78a8-4c9e-8ed2-5e6b88b0e792"
NW_020271713.1	RepeatMasker	DNA/hAT-Tip100	7904461	7904578	598	+	.	ID="RND-6_FAMILY-6665";Tend="959";Tstart="844";shortTE="F";uid="38c71804-7920-4358-8966-8cdaed292e00"
NW_020271713.1	RepeatMasker	RC/Helitron	711050	711170	459	+	.	ID="HELITRON-N1D_PPO";Tend="134";Tstart="14";shortTE="F";uid="868d6e50-a052-47c9-9a2f-d7f4ed983cf8"
NW_020271713.1	RepeatMasker	DNA	5141804	5141971	1035	+	.	ID="RND-1_FAMILY-16";Tend="1121";Tstart="944";shortTE="F";uid="19095f79-f1fc-4d42-82f8-43ca2fc98d31"
NW_020271713.1	RepeatMasker	LINE/CR1	3427410	3428072	1195	+	.	ID="RND-6_FAMILY-8021";Tend="1794";Tstart="1127";shortTE="F";uid="61a6534a-411a-4832-aae7-83326e8f921c"
NW_020271713.1	RepeatMasker	DNA/hAT-Charlie	5812126	5812348	1687	+	.	ID="RND-1_FAMILY-214";Tend="1743";Tstart="1520";shortTE="F";uid="fb434cf6-414e-416a-a208-6bcecd9c445a"
NW_020271713.1	RepeatMasker	Unknown	4933072	4933460	1109	+	.	ID="RND-4_FAMILY-275";Tend="1125";Tstart="766";shortTE="F";uid="ce39170a-8867-46cf-aa6a-79791b6aa331"
NW_020271713.1	RepeatMasker	LINE/Penelope	4788242	4789312	6984	+	.	ID="RND-6_FAMILY-2428";Tend="1410";Tstart="347";shortTE="F";uid="cad8c5ea-ebdc-430f-8d17-80041610abed"
NW_020271713.1	RepeatMasker	DNA/hAT-Tip100	7000087	7000194	517	+	.	ID="RND-6_FAMILY-6951";Tend="1244";Tstart="1132";shortTE="F";uid="528d3325-172c-4554-9556-ed7c84da76a9"
NW_020271713.1	RepeatMasker	Unknown	167724	167969	1277	+	.	ID="RND-1_FAMILY-144";Tend="1225";Tstart="948";shortTE="F";uid="09c5e8ef-d7a9-44a4-b9dc-43b312089c08"
NW_020271713.1	RepeatMasker	Unknown	4854391	4854902	3735	+	.	ID="RND-6_FAMILY-2559";Tend="1392";Tstart="880";shortTE="F";uid="f54b7a93-91be-4adc-9cea-a087dd7c6613"
NW_020271713.1	RepeatMasker	Unknown	5563573	5564569	5340	+	.	ID="RND-4_FAMILY-118";Tend="1893";Tstart="954";shortTE="F";uid="6e0e0d0e-767f-4943-a690-8c6f6ee882a6"
NW_020271713.1	RepeatMasker	DNA/hAT-Tip100	7510228	7512250	1032	+	.	ID="hat-11_lmi";Tend="6543";Tstart="3886";shortTE="F";uid="6b07affe-08e8-4fbc-a2a4-90120d53eb8c"
NW_020271713.1	RepeatMasker	LTR/Pao	6917539	6917796	1336	+	.	ID="RND-6_FAMILY-6706";Tend="1152";Tstart="901";shortTE="F";uid="c51b507d-7481-4924-acff-05478e1c4df2"
NW_020271713.1	RepeatMasker	DNA/hAT-hAT19	1089772	1090444	2911	+	.	ID="RND-1_FAMILY-200";Tend="1603";Tstart="930";shortTE="F";uid="7b48aea3-ccdd-4b1b-9cfa-62fd072f598f"
NW_020271713.1	RepeatMasker	DNA/hAT-hAT19	5044288	5044939	1778	+	.	ID="RND-5_FAMILY-902";Tend="1489";Tstart="896";shortTE="F";uid="4b80707b-2bce-45e2-b8d1-f24efd13c7ac"
NW_020271713.1	RepeatMasker	DNA/Sola-1	3763279	3763788	773	+	.	ID="SOLA1-9_AP";TEgroup="ctg_1%7CSOLA1-9_AP%7C1";Tend="2790";Tstart="3";shortTE="F";uid="34ba7cb8-9fe0-4a26-88d8-53fb5d602228"
NW_020271713.1	RepeatMasker	DNA/hAT-Tip100	5447362	5447685	1707	+	.	ID="RND-4_FAMILY-400";Tend="1292";Tstart="983";shortTE="F";uid="a4f1583f-76f3-40bc-a612-0d5ade6c1810"
NW_020271713.1	RepeatMasker	Unknown	4212243	4212638	1067	+	.	ID="RND-6_FAMILY-3280";Tend="1158";Tstart="802";shortTE="F";uid="a72cf2d3-4912-4289-b5e9-e523ea9601f6"
NW_020271713.1	RepeatMasker	DNA/hAT	2457188	2457609	1712	+	.	ID="RND-6_FAMILY-2086";Tend="1384";Tstart="989";shortTE="F";uid="c8327016-5630-45ca-a01d-a54a7edf797e"
NW_020271713.1	RepeatMasker	Unknown	2227873	2228285	2965	+	.	ID="RND-1_FAMILY-123";Tend="1367";Tstart="953";shortTE="F";uid="5be8219a-dd11-4f28-850f-ca48edfc792f"
NW_020271713.1	RepeatMasker	Unknown	6840345	6840632	1724	+	.	ID="RND-1_FAMILY-131";Tend="1244";Tstart="948";shortTE="F";uid="2f728005-a730-433c-90da-ac08fbfcdad7"
NW_020271713.1	RepeatMasker	DNA	6026978	6028575	7157	+	.	ID="RND-6_FAMILY-12285";Tend="2501";Tstart="917";shortTE="F";uid="abb362b1-70ad-49fb-97bc-2bbbc6b19bb8"
NW_020271713.1	RepeatMasker	DNA/hAT	5456435	5457077	787	+	.	ID="RND-6_FAMILY-575";TEgroup="ctg_1%7CRND-6_FAMILY-575%7C1";Tend="1739";Tstart="932";shortTE="F";uid="d0fa628b-fe78-48ef-8ece-3b9dadcc1f60"
NW_020271713.1	RepeatMasker	LTR/Pao	1250845	1251064	1087	+	.	ID="RND-6_FAMILY-6706";Tend="1152";Tstart="926";shortTE="F";uid="8fa68d00-7e99-4925-8267-4048a866c743"
NW_020271713.1	RepeatMasker	DNA/TcMar-Pogo	3127433	3127660	1175	+	.	ID="RND-6_FAMILY-1697";Tend="1061";Tstart="833";shortTE="F";uid="8937542a-04f9-4b76-b6b8-7228a0704653"
NW_020271713.1	RepeatMasker	DNA/hAT?	3270607	3271178	1595	+	.	ID="RND-6_FAMILY-1252";TEgroup="ctg_1%7CRND-6_FAMILY-1252%7C1";Tend="1589";Tstart="708";shortTE="F";uid="9d6b5535-6554-4039-adc8-46ce8fee2250"
NW_020271713.1	RepeatMasker	Unknown	6166433	6166602	758	+	.	ID="RND-6_FAMILY-801";Tend="1695";Tstart="1513";shortTE="F";uid="71d301a5-31f4-49d0-bb61-a1c868dad9c7"
NW_020271713.1	RepeatMasker	RC/Helitron	1184614	1185080	2160	+	.	ID="RND-5_FAMILY-113";Tend="1530";Tstart="1062";shortTE="F";uid="f0a20aeb-6d09-4056-beef-5e5104c62170"
NW_020271713.1	RepeatMasker	DNA/hAT-Tip100	1139838	1140808	770	+	.	ID="RND-5_FAMILY-414";Tend="2619";Tstart="1656";shortTE="F";uid="5d68db0b-a86f-424c-ac72-19bb93fd3b2b"
NW_020271713.1	RepeatMasker	DNA/hAT-hAT19	4714645	4714808	545	+	.	ID="RND-6_FAMILY-5712";Tend="1357";Tstart="1187";shortTE="F";uid="70c93709-1e10-4d6b-940c-44755676e9e3"
NW_020271713.1	RepeatMasker	Unknown	3079840	3080424	4531	+	.	ID="RND-6_FAMILY-8785";Tend="1518";Tstart="946";shortTE="F";uid="79c4911d-8bac-4caf-b48c-21afa42d45a4"
NW_020271713.1	RepeatMasker	DNA/hAT	4552487	4552633	707	+	.	ID="RND-5_FAMILY-3301";Tend="1854";Tstart="1711";shortTE="F";uid="29ef8077-a1f2-4208-b944-a1312a601f27"
NW_020271713.1	RepeatMasker	DNA/Ginger-2	2521078	2521313	591	+	.	ID="RND-5_FAMILY-2446";Tend="1203";Tstart="973";shortTE="F";uid="dd35b008-8676-4d64-8b2f-5ac4ca452171"
NW_020271713.1	RepeatMasker	DNA	488155	488393	1002	+	.	ID="ttaa26_ap";Tend="387";Tstart="131";shortTE="F";uid="739f2edf-318c-4ab2-aaaa-a5c06cd35bc4"
NW_020271713.1	RepeatMasker	DNA/hAT-Tip100	3694202	3694473	2082	+	.	ID="RND-1_FAMILY-63";Tend="1103";Tstart="835";shortTE="F";uid="e9a88db7-aa1f-4f8b-9ebd-eef83c092dcc"
NW_020271713.1	RepeatMasker	DNA/MULE-MuDR	7243299	7243430	826	+	.	ID="RND-6_FAMILY-2519";Tend="2483";Tstart="2351";shortTE="F";uid="787edf5c-6ef5-4b23-8df9-4034d04cc8dd"
NW_020271713.1	RepeatMasker	DNA/Kolobok-E	2066258	2066729	2591	+	.	ID="RND-6_FAMILY-1716";Tend="1470";Tstart="949";shortTE="F";uid="7c3e91de-8453-4ad1-822c-fe5d10924b63"
NW_020271713.1	RepeatMasker	DNA/hAT-Tip100	8123177	8123664	2958	+	.	ID="RND-1_FAMILY-128";Tend="1458";Tstart="967";shortTE="F";uid="ecc10bfe-1830-4951-af49-f356b97e234b"
NW_020271713.1	RepeatMasker	DNA/hAT-hAT19	6952035	6952224	702	+	.	ID="RND-1_FAMILY-13";Tend="1594";Tstart="1392";shortTE="F";uid="71197fe2-c3e3-4d7f-8507-1297fe088fa9"
NW_020271713.1	RepeatMasker	DNA/hAT-Tip100	32374	32800	3035	+	.	ID="RND-4_FAMILY-1044";Tend="1330";Tstart="905";shortTE="F";uid="94583ae0-91a2-4d4f-8680-621af0d8d6c8"
NW_020271713.1	RepeatMasker	DNA/hAT-hAT19	6899272	6899476	1394	+	.	ID="RND-6_FAMILY-7893";Tend="1449";Tstart="1239";shortTE="F";uid="514a8ca3-e0c2-4729-a709-7a369cd73fb5"
NW_020271713.1	RepeatMasker	DNA/hAT-hAT19	3618948	3619573	1813	+	.	ID="RND-1_FAMILY-200";Tend="1579";Tstart="950";shortTE="F";uid="0477695b-1af7-43c1-856e-722c59ac83fb"
NW_020271713.1	RepeatMasker	Unknown	6575975	6576397	2806	+	.	ID="RND-6_FAMILY-28025";Tend="1400";Tstart="976";shortTE="F";uid="6ec894aa-dfcb-4337-94a5-f1d071a0ce7b"
NW_020271713.1	RepeatMasker	Unknown	2224684	2224952	628	+	.	ID="RND-5_FAMILY-872";Tend="395";Tstart="123";shortTE="F";uid="1594f9e4-7740-40fe-8e51-cc7e117375c8"
NW_020271713.1	RepeatMasker	DNA/hAT-Charlie	135982	137129	3301	+	.	ID="RND-6_FAMILY-5709";TEgroup="ctg_1%7CRND-6_FAMILY-5709%7C1";Tend="1679";Tstart="411";shortTE="F";uid="5ca47d36-84d5-456d-8eb5-1e095dc2ec42"
NW_020271713.1	RepeatMasker	Unknown	3527247	3527754	2410	+	.	ID="RND-1_FAMILY-269";Tend="1635";Tstart="1118";shortTE="F";uid="6a346fa1-d304-45f9-8ac6-7bdb43e61e46"
NW_020271713.1	RepeatMasker	LINE/RTE-BovB	6822761	6822879	505	+	.	ID="RND-5_FAMILY-1795";Tend="2042";Tstart="1933";shortTE="F";uid="44345148-dcc5-47ca-84de-ec5b23a13180"
NW_020271713.1	RepeatMasker	Unknown	1218243	1218809	1706	+	.	ID="RND-4_FAMILY-275";Tend="1289";Tstart="762";shortTE="F";uid="c3f29a65-416c-4bf9-b15d-996f94370015"
NW_020271713.1	RepeatMasker	Unknown	2521282	2521778	2181	+	.	ID="RND-1_FAMILY-372";Tend="1443";Tstart="977";shortTE="F";uid="3b2a9608-abb8-400e-8131-ca8705bd7464"
NW_020271713.1	RepeatMasker	DNA/hAT-Charlie	4762993	4763302	1670	+	.	ID="RND-5_FAMILY-4916";Tend="1272";Tstart="949";shortTE="F";uid="03ab9b15-6288-4123-9242-4bea4f807b0b"
NW_020271713.1	RepeatMasker	RC/Helitron	2664731	2665476	4766	+	.	ID="RND-5_FAMILY-4141";Tend="1699";Tstart="921";shortTE="F";uid="c8dc6732-1576-439b-b35e-d8ff9c980871"
NW_020271713.1	RepeatMasker	Unknown	5798725	5798907	465	+	.	ID="RND-6_FAMILY-285";Tend="1221";Tstart="1051";shortTE="F";uid="1b6a2dad-afd2-4c88-be4d-3ac809fb1098"
NW_020271713.1	RepeatMasker	DNA/hAT-hAT19	5036463	5036614	753	+	.	ID="RND-5_FAMILY-545";Tend="1222";Tstart="1070";shortTE="F";uid="3f0cd8d8-81aa-41ae-834f-b54130700ad3"
NW_020271713.1	RepeatMasker	LINE/I-Jockey	5676085	5676310	499	+	.	ID="RND-6_FAMILY-4885";Tend="1485";Tstart="1259";shortTE="F";uid="0c616c96-44a7-43d7-bfd6-6b95de5be833"
NW_020271713.1	RepeatMasker	LINE/L2	169944	170048	500	+	.	ID="L2-10_HMEL";Tend="2175";Tstart="2075";shortTE="F";uid="7907342c-f34d-463a-819e-d1db76f36fd9"
NW_020271713.1	RepeatMasker	DNA/hAT-hAT19	6272313	6272476	814	+	.	ID="RND-6_FAMILY-4462";Tend="1181";Tstart="1018";shortTE="F";uid="f6a2ffe6-ca0f-4ab2-836f-12fbcc863284"
NW_020271713.1	RepeatMasker	DNA/hAT-Tip100	5448621	5448913	1893	+	.	ID="RND-1_FAMILY-44";Tend="1257";Tstart="960";shortTE="F";uid="50f6b246-0d28-4d3c-9ea2-622865d940fe"
NW_020271713.1	RepeatMasker	DNA/hAT-Charlie	4056361	4056558	584	+	.	ID="RND-6_FAMILY-1330";Tend="1414";Tstart="1208";shortTE="F";uid="9a2223d8-e344-44de-8fbd-b79822ffe2a3"
NW_020271713.1	RepeatMasker	Unknown	1584494	1584757	789	+	.	ID="RND-6_FAMILY-3280";Tend="1174";Tstart="925";shortTE="F";uid="e00b9dce-34aa-461c-bfc5-90dcdef5b585"
NW_020271713.1	RepeatMasker	DNA/TcMar-Tc1	5497743	5498270	958	+	.	ID="rnd-5_family-380";Tend="1766";Tstart="1130";shortTE="F";uid="1113cc88-1e54-4c56-9b56-e6a00425aebe"
NW_020271713.1	RepeatMasker	Unknown	1198166	1198362	1516	+	.	ID="RND-1_FAMILY-142";Tend="1130";Tstart="931";shortTE="F";uid="7cc465b8-b02a-47eb-9370-0c310646cb3e"
NW_020271713.1	RepeatMasker	DNA/hAT-Charlie	2691862	2692043	1127	+	.	ID="RND-5_FAMILY-3106";Tend="1649";Tstart="1468";shortTE="F";uid="052724a3-1836-44de-abb3-f38ca18ae99e"
NW_020271713.1	RepeatMasker	DNA/hAT-Charlie	6004493	6004913	2069	+	.	ID="RND-1_FAMILY-71";Tend="1382";Tstart="927";shortTE="F";uid="a48a580e-bd23-4865-91e0-96377196ee4f"
NW_020271713.1	RepeatMasker	Unknown	6652452	6652747	1228	+	.	ID="RND-6_FAMILY-1345";Tend="1252";Tstart="942";shortTE="F";uid="2d56d88f-e0eb-46c8-a9e5-24a8c6b0621f"
NW_020271713.1	RepeatMasker	DNA/hAT-Ac	3196110	3197022	6058	+	.	ID="RND-6_FAMILY-7145";Tend="1921";Tstart="949";shortTE="F";uid="ae0ba4bc-7485-4d4a-9289-fcd6e0d3e8db"
NW_020271713.1	RepeatMasker	LTR/Gypsy	6180837	6181035	434	+	.	ID="GYPSY-43_DWIL-I";Tend="739";Tstart="544";shortTE="F";uid="76b17fd7-9e39-4b04-a294-ed9505dab76b"
NW_020271713.1	RepeatMasker	LTR/Copia	8111043	8111442	1479	+	.	ID="RND-6_FAMILY-2479";TEgroup="ctg_1%7CRND-6_FAMILY-2479%7C3";Tend="2782";Tstart="2418";shortTE="F";uid="94c3228a-40a5-4d97-896c-80a375725a72"
NW_020271713.1	RepeatMasker	DNA/hAT-Tip100	942029	942340	1496	+	.	ID="RND-4_FAMILY-400";Tend="1288";Tstart="983";shortTE="F";uid="5a8e1b51-1b60-4119-b792-53061a539df6"
NW_020271713.1	RepeatMasker	Unknown	7591712	7591936	722	+	.	ID="RND-6_FAMILY-426";Tend="1495";Tstart="1278";shortTE="F";uid="bba7590c-2b28-4ce7-adbf-7aa4998a02de"
NW_020271713.1	RepeatMasker	DNA	7987466	7987652	1198	+	.	ID="RND-1_FAMILY-16";Tend="1128";Tstart="943";shortTE="F";uid="54af2123-0e5a-466c-a0c8-ebfad43e63f1"
NW_020271713.1	RepeatMasker	DNA/hAT-Tip100	3218345	3218466	415	+	.	ID="RND-6_FAMILY-705";Tend="921";Tstart="812";shortTE="F";uid="e3a9e10c-f224-411d-aa56-933043979b13"
NW_020271713.1	RepeatMasker	DNA/Ginger-2	6066910	6067162	1405	+	.	ID="RND-5_FAMILY-2446";Tend="1063";Tstart="815";shortTE="F";uid="a90d747d-63cd-4041-97f8-ba8342123bc5"
NW_020271713.1	RepeatMasker	DNA/hAT-Ac	4388742	4388937	621	+	.	ID="RND-5_FAMILY-932";TEgroup="ctg_1%7CRND-5_FAMILY-932%7C1";Tend="1441";Tstart="891";shortTE="F";uid="a951845f-9139-42a2-a019-e9b0d09da490"
NW_020271713.1	RepeatMasker	DNA/TcMar-Mariner	2234052	2234390	920	+	.	ID="MARINER-25_SIN";Tend="963";Tstart="615";shortTE="F";uid="f47b890d-95d6-4b79-8e5b-5d25c6bef6a2"
NW_020271713.1	RepeatMasker	DNA/hAT-hAT19	4925602	4925708	612	+	.	ID="rnd-6_family-4555";Tend="945";Tstart="777";shortTE="F";uid="1786180e-d83e-4273-a8f1-3afd9c2e03ae"
NW_020271713.1	RepeatMasker	LINE/I-Jockey	1711148	1711414	432	+	.	ID="RND-1_FAMILY-327";Tend="1782";Tstart="1509";shortTE="F";uid="8d78fb6b-44fe-4304-8864-43d723cc6126"
NW_020271713.1	RepeatMasker	DNA/Ginger-1	378977	379122	445	+	.	ID="RND-5_FAMILY-738";Tend="2108";Tstart="1982";shortTE="F";uid="a335b0b7-5a75-41bb-b1b0-11a98b728b1d"
NW_020271713.1	RepeatMasker	Unknown	575133	576668	9667	+	.	ID="RND-6_FAMILY-17485";Tend="1479";Tstart="11";shortTE="F";uid="c287787c-d388-4991-ac6c-e48d84da9f76"
NW_020271713.1	RepeatMasker	DNA/Kolobok-E	5546811	5547528	5134	+	.	ID="RND-4_FAMILY-559";Tend="2020";Tstart="1293";shortTE="F";uid="34a33b78-194e-42b4-9333-cb148d967878"
NW_020271713.1	RepeatMasker	Unknown	5992530	5992921	1233	+	.	ID="RND-4_FAMILY-2403";Tend="1564";Tstart="1088";shortTE="F";uid="c9d3c65b-fcc4-4f00-a1c9-488c3a037903"
NW_020271713.1	RepeatMasker	DNA/hAT-hAT19	1198444	1198777	1865	+	.	ID="RND-5_FAMILY-545";Tend="1355";Tstart="989";shortTE="F";uid="58f56a35-bd93-44c1-9913-23b7ffd09aa8"
NW_020271713.1	RepeatMasker	DNA/Ginger-2	3906820	3907031	1716	+	.	ID="RND-6_FAMILY-10024";Tend="1377";Tstart="1166";shortTE="F";uid="28bff79c-1189-4ad2-be4e-8cee73e9cb87"
NW_020271713.1	RepeatMasker	LINE/RTE-BovB	3341427	3342164	4839	+	.	ID="RND-6_FAMILY-3846";Tend="1620";Tstart="890";shortTE="F";uid="18ea0a03-492b-4ce2-aa7d-6ad8070a5864"
NW_020271713.1	RepeatMasker	Unknown	1174338	1175022	5965	+	.	ID="RND-1_FAMILY-255";Tend="1673";Tstart="986";shortTE="F";uid="bb70b25d-05c4-4dde-8c0a-6df94aed3a34"
NW_020271713.1	RepeatMasker	Unknown	7105492	7105773	831	+	.	ID="RND-4_FAMILY-1193";Tend="1167";Tstart="897";shortTE="F";uid="40c1990e-fad1-4dec-b3ae-b2e172ddbe05"
NW_020271713.1	RepeatMasker	DNA/TcMar-Tc1	3200770	3200977	495	+	.	ID="mariner-n5_hsal";Tend="529";Tstart="348";shortTE="F";uid="3f5e52e9-c10d-4b6b-9f64-7bbfddc4aec0"
NW_020271713.1	RepeatMasker	DNA/hAT-Charlie	3050327	3050572	1500	+	.	ID="RND-5_FAMILY-3115";Tend="1197";Tstart="927";shortTE="F";uid="6f260413-0f1a-4c2c-b925-6bcca82666a1"
NW_020271713.1	RepeatMasker	DNA/hAT	2526672	2526922	881	+	.	ID="RND-6_FAMILY-416";Tend="1259";Tstart="1003";shortTE="F";uid="ba028951-4688-46ce-ba72-4341552be31b"
NW_020271713.1	RepeatMasker	DNA/hAT-Tip100	5633414	5633867	1649	+	.	ID="RND-1_FAMILY-199";Tend="1472";Tstart="1010";shortTE="F";uid="d94b046d-a2fc-492c-9b2e-2ae86ec3540d"
NW_020271713.1	RepeatMasker	DNA/hAT-Charlie	8046164	8046350	890	+	.	ID="RND-1_FAMILY-246";Tend="1134";Tstart="920";shortTE="F";uid="4f0b7a56-f13e-4629-9b4c-06a42e40c0bd"
NW_020271713.1	RepeatMasker	LTR/Copia	5794817	5795051	1477	+	.	ID="RND-6_FAMILY-2479";Tend="2654";Tstart="2418";shortTE="F";uid="771c5a9e-c15c-4c82-b0fb-53754460d21f"
NW_020271713.1	RepeatMasker	DNA/MULE-MuDR	5937832	5938161	2247	+	.	ID="RND-6_FAMILY-25931";Tend="1561";Tstart="1231";shortTE="F";uid="278dd5aa-707e-4a48-acc9-09c180785875"
NW_020271713.1	RepeatMasker	DNA	45165	45338	1345	+	.	ID="RND-5_FAMILY-16582";Tend="1091";Tstart="918";shortTE="F";uid="7d5e6ab4-935a-4312-83e7-88c91f89a113"
NW_020271713.1	RepeatMasker	DNA/hAT-Tip100	3761935	3762071	539	+	.	ID="DNA8-100B_AP";Tend="182";Tstart="45";shortTE="F";uid="55afae0d-f13e-4811-bc3f-e31dd126ea42"
NW_020271713.1	RepeatMasker	DNA/Ginger-2	5066707	5066945	474	+	.	ID="RND-5_FAMILY-3831";Tend="1762";Tstart="1519";shortTE="F";uid="f7024c24-8c85-41b2-bfd7-85e2665f5632"
NW_020271713.1	RepeatMasker	DNA/TcMar-Tc1	4692415	4692565	448	+	.	ID="mariner-62_hsal";Tend="508";Tstart="388";shortTE="F";uid="8f22e9ed-0ca7-4ab9-8e04-f89686847982"
NW_020271713.1	RepeatMasker	DNA/hAT-hAT19	5285383	5285833	1107	+	.	ID="RND-5_FAMILY-6086";Tend="1938";Tstart="1481";shortTE="F";uid="e77e830c-2807-4727-a449-3bce4d5fa83f"
NW_020271713.1	RepeatMasker	DNA/hAT	625517	626249	2407	+	.	ID="RND-1_FAMILY-566";Tend="1666";Tstart="940";shortTE="F";uid="adc94d54-6361-4f50-a4bc-09a9e8e175fe"
NW_020271713.1	RepeatMasker	RC/Helitron	711596	711827	400	+	.	ID="RND-6_FAMILY-352";Tend="2009";Tstart="1764";shortTE="F";uid="fd73531a-4532-4768-b590-f54139c1f667"
NW_020271713.1	RepeatMasker	LINE/RTE-BovB	6305320	6305518	490	+	.	ID="RND-6_FAMILY-4694";Tend="1207";Tstart="1007";shortTE="F";uid="d5a2af35-06b2-4f63-a715-d8ca82dfc022"
NW_020271713.1	RepeatMasker	DNA/hAT	6108543	6108813	851	+	.	ID="RND-6_FAMILY-416";Tend="1259";Tstart="1000";shortTE="F";uid="690d2eca-1d74-462a-9ccd-19e6277a8fad"
NW_020271713.1	RepeatMasker	DNA/hAT?	5900589	5900815	1007	+	.	ID="rnd-1_family-391";Tend="1052";Tstart="822";shortTE="F";uid="cdbd1634-3978-403c-adad-8d7502e886ab"
NW_020271713.1	RepeatMasker	DNA/PIF-Harbinger	7109023	7109350	2242	+	.	ID="RND-5_FAMILY-4403";Tend="1292";Tstart="965";shortTE="F";uid="bd8553f2-6461-46b6-9da3-a11c7d482014"
NW_020271713.1	RepeatMasker	DNA/hAT-hAT19	349998	351055	7222	+	.	ID="RND-5_FAMILY-658";Tend="1831";Tstart="773";shortTE="F";uid="801f6c31-6e02-4ed1-879c-eabcdc0d352e"
NW_020271713.1	RepeatMasker	DNA/hAT-hAT19	6932380	6933097	1051	+	.	ID="RND-6_FAMILY-1007";TEgroup="ctg_1%7CRND-6_FAMILY-1007%7C1";Tend="2042";Tstart="1014";shortTE="F";uid="3ec63030-ac1c-4ddb-ae40-9deab0df8dc4"
NW_020271713.1	RepeatMasker	DNA/hAT-Tip100	3736243	3736620	730	+	.	ID="RND-6_FAMILY-7665";TEgroup="ctg_1%7CRND-6_FAMILY-7665%7C1";Tend="1958";Tstart="654";shortTE="F";uid="aef45c28-014b-40ef-8f47-6c4d93bcd179"
NW_020271713.1	RepeatMasker	DNA/hAT-Tip100	7072563	7072945	627	+	.	ID="RND-6_FAMILY-3670";Tend="1792";Tstart="1431";shortTE="F";uid="54c66909-7639-4205-b30e-dbbae4d3e6e3"
NW_020271713.1	RepeatMasker	Unknown	1928216	1928665	2798	+	.	ID="RND-4_FAMILY-4127";Tend="1587";Tstart="1119";shortTE="F";uid="bf75c0ba-d034-46a7-a79e-57d0dda67bdb"
NW_020271713.1	RepeatMasker	DNA	2343316	2343585	547	+	.	ID="TTAA2B_AP";Tend="264";Tstart="1";shortTE="F";uid="4b9dd012-46b9-4f46-a710-167575518a9b"
NW_020271713.1	RepeatMasker	DNA/hAT	341499	341784	1347	+	.	ID="RND-3_FAMILY-12";Tend="1421";Tstart="1118";shortTE="F";uid="a1ea498b-785c-4a67-805e-5ca11de0f816"
NW_020271713.1	RepeatMasker	DNA/hAT-Charlie	5014474	5014745	1254	+	.	ID="RND-5_FAMILY-1824";Tend="1180";Tstart="901";shortTE="F";uid="02a50156-2c5e-4ff4-a773-96f49499137c"
NW_020271713.1	RepeatMasker	DNA/hAT-hAT19	5758395	5758685	564	+	.	ID="DNA8-109_AP";Tend="674";Tstart="402";shortTE="F";uid="727d6bde-ac1b-48f9-b7fa-00352116fba0"
NW_020271713.1	RepeatMasker	DNA/hAT-Tip100	6751160	6751345	680	+	.	ID="RND-5_FAMILY-4298";Tend="1104";Tstart="921";shortTE="F";uid="2a7e21bd-a06f-49cb-8346-a6e2e67f212c"
NW_020271713.1	RepeatMasker	DNA/hAT-Tip100	1424331	1424509	1065	+	.	ID="RND-6_FAMILY-22307";Tend="1721";Tstart="1545";shortTE="F";uid="686a7477-57b5-45db-b28d-b67fa82aaa5e"
NW_020271713.1	RepeatMasker	Unknown	405496	406295	3852	+	.	ID="RND-5_FAMILY-2803";Tend="1642";Tstart="869";shortTE="F";uid="1c5ef60c-ef02-483d-8ec9-f641c0365230"
NW_020271713.1	RepeatMasker	DNA/hAT-Tip100	2126370	2126630	1023	+	.	ID="RND-6_FAMILY-22307";Tend="1011";Tstart="714";shortTE="F";uid="2e17851b-dfea-4ab2-b668-9d1495abf07d"
NW_020271713.1	RepeatMasker	DNA	6528454	6528839	858	+	.	ID="TTAA2C_AP";Tend="341";Tstart="1";shortTE="F";uid="a05f7f73-a2d4-4a60-91bb-3a1103582fdf"
NW_020271713.1	RepeatMasker	Unknown	5167266	5167643	2618	+	.	ID="RND-1_FAMILY-175";Tend="1267";Tstart="909";shortTE="F";uid="5b34627c-1bc4-41a0-b74d-d28d04dda235"
NW_020271713.1	RepeatMasker	Unknown	242633	242950	1853	+	.	ID="RND-6_FAMILY-4920";Tend="1335";Tstart="943";shortTE="F";uid="d21102cf-3222-4dbd-8e1a-6ca4e3fd8c15"
NW_020271713.1	RepeatMasker	LTR/Gypsy	4842002	4842160	438	+	.	ID="GYPSY-24_DEL-I";Tend="2767";Tstart="2607";shortTE="F";uid="ea96ee70-1aed-47a4-a675-ce09529581c1"
NW_020271713.1	RepeatMasker	DNA/hAT-Charlie	3501260	3501614	2086	+	.	ID="RND-4_FAMILY-616";Tend="1352";Tstart="997";shortTE="F";uid="454dc990-66f8-465b-9bce-54c37dd072fb"
NW_020271713.1	RepeatMasker	DNA/hAT-Tip100	2968498	2968779	1393	+	.	ID="RND-1_FAMILY-259";Tend="1264";Tstart="984";shortTE="F";uid="aec939ff-b0d9-4fb4-831e-615d01f5f281"
NW_020271713.1	RepeatMasker	Unknown	3559434	3559724	1908	+	.	ID="RND-5_FAMILY-4096";Tend="1210";Tstart="891";shortTE="F";uid="babc1c0a-d8c9-4acd-84f9-2902a10903ed"
NW_020271713.1	RepeatMasker	DNA/hAT-hAT19	7994930	7995093	497	+	.	ID="RND-6_FAMILY-2292";Tend="796";Tstart="635";shortTE="F";uid="95e1d630-b2b0-4c09-b5e8-1a7276f7a5a0"
NW_020271713.1	RepeatMasker	DNA/TcMar-Pogo	7668517	7669255	1068	+	.	ID="RND-5_FAMILY-2088";TEgroup="ctg_1%7CRND-5_FAMILY-2088%7C2";Tend="1541";Tstart="735";shortTE="F";uid="88bd2fd4-8cbb-4e25-87e8-89129a70c789"
NW_020271713.1	RepeatMasker	LINE/RTE-BovB	6124985	6125415	2070	+	.	ID="RND-6_FAMILY-719";Tend="2228";Tstart="1795";shortTE="F";uid="864be4e0-74f6-49ba-8f84-fff59f869d9a"
NW_020271713.1	RepeatMasker	DNA/TcMar-Pogo	8092709	8093015	1599	+	.	ID="RND-5_FAMILY-1904";Tend="1109";Tstart="817";shortTE="F";uid="a0dbe66a-d58d-495d-b62f-6201a2d47d04"
NW_020271713.1	RepeatMasker	DNA	1130955	1131536	1757	+	.	ID="RND-5_FAMILY-1222";TEgroup="ctg_1%7CRND-5_FAMILY-1222%7C2";Tend="1618";Tstart="794";shortTE="F";uid="c64ab07c-0929-483d-b37b-7e3cae64c39a"
NW_020271713.1	RepeatMasker	DNA	5252613	5252916	929	+	.	ID="RND-6_FAMILY-12285";TEgroup="ctg_1%7CRND-6_FAMILY-12285%7C1";Tend="2498";Tstart="826";shortTE="F";uid="0ed40837-79c8-4ae7-a322-173007d3afa9"
NW_020271713.1	RepeatMasker	DNA/Kolobok-T2	6882318	6882510	523	+	.	ID="REP-4_PBA";TEgroup="ctg_1%7CREP-4_PBA%7C3";Tend="668";Tstart="478";shortTE="T";uid="19192c42-c8c5-4738-a398-bf9672244357"
NW_020271713.1	RepeatMasker	DNA/hAT-Tip100	2280545	2281160	4066	+	.	ID="RND-1_FAMILY-509";Tend="1539";Tstart="939";shortTE="F";uid="41c8399c-accf-43e6-b3c6-195c045d74fd"
NW_020271713.1	RepeatMasker	Unknown	6010030	6010215	1280	+	.	ID="RND-5_FAMILY-7663";Tend="1010";Tstart="830";shortTE="F";uid="4eda62e4-f3c9-4462-b0a7-eec8cf5528de"
NW_020271713.1	RepeatMasker	DNA/Sola-1	4648548	4648823	1242	+	.	ID="RND-6_FAMILY-3487";Tend="2598";Tstart="2317";shortTE="F";uid="21b65bf8-8ba0-4e78-9bc9-3e70110ed0ea"
NW_020271713.1	RepeatMasker	Unknown	3100305	3100781	1966	+	.	ID="RND-4_FAMILY-1573";Tend="1451";Tstart="936";shortTE="F";uid="a529fed4-a8f5-4dca-8086-3c820605de32"
NW_020271713.1	RepeatMasker	DNA/Kolobok-T2	2841812	2841993	556	+	.	ID="REP-4_PBA";Tend="664";Tstart="482";shortTE="F";uid="eba4c743-5ce8-403c-a56a-fc5520fe47e5"
NW_020271713.1	RepeatMasker	Unknown	3606314	3607113	571	+	.	ID="RND-4_FAMILY-605";TEgroup="ctg_1%7CRND-4_FAMILY-605%7C2";Tend="1523";Tstart="554";shortTE="F";uid="ff30765b-bfdf-43d0-aae9-5c8daa74d107"
NW_020271713.1	RepeatMasker	Unknown	364143	364415	1106	+	.	ID="RND-5_FAMILY-1154";Tend="1241";Tstart="974";shortTE="F";uid="c4d7903a-aa38-418d-8822-a87268804d34"
NW_020271713.1	RepeatMasker	DNA/hAT-Tip100	4487319	4488327	5832	+	.	ID="RND-5_FAMILY-2195";Tend="1405";Tstart="392";shortTE="F";uid="e14a7c1c-ee14-4903-87c5-6b2f9cc81141"
NW_020271713.1	RepeatMasker	DNA/hAT-Tip100	3984759	3984910	880	+	.	ID="RND-1_FAMILY-387";Tend="1120";Tstart="957";shortTE="F";uid="dc6d1a2c-e2ac-48fe-9643-3f3de6551715"
NW_020271713.1	RepeatMasker	Unknown	2384435	2384792	1735	+	.	ID="RND-4_FAMILY-909";Tend="1331";Tstart="962";shortTE="F";uid="9018a0d8-f2c6-434d-ae6d-653df3cccbb6"
NW_020271713.1	RepeatMasker	Unknown	3124739	3125105	1453	+	.	ID="RND-6_FAMILY-2663";Tend="1248";Tstart="887";shortTE="F";uid="56c7e907-6802-4cfd-a09c-18ca747f5ca8"
NW_020271713.1	RepeatMasker	DNA/Sola-2	13560	13907	508	+	.	ID="RND-6_FAMILY-7944";TEgroup="ctg_1%7CRND-6_FAMILY-7944%7C1";Tend="1788";Tstart="1015";shortTE="F";uid="303e0856-2152-4165-8b4d-1fe12c57cd12"
NW_020271713.1	RepeatMasker	LTR/Pao	6759461	6759650	1083	+	.	ID="RND-6_FAMILY-6706";Tend="1164";Tstart="951";shortTE="F";uid="29fa17c5-bbd3-41e7-9add-dfeaa2609813"
NW_020271713.1	RepeatMasker	DNA/Ginger-2	4521203	4522210	7648	+	.	ID="RND-1_FAMILY-462";Tend="1456";Tstart="437";shortTE="F";uid="b4cfb885-e29f-45a5-a1de-f2736b64c996"
NW_020271713.1	RepeatMasker	Unknown	5389510	5389838	2086	+	.	ID="RND-6_FAMILY-271";Tend="639";Tstart="321";shortTE="F";uid="d9f152a4-0dc7-4159-8bd7-fde13c1bf8ad"
NW_020271713.1	RepeatMasker	DNA/PIF-Harbinger	485930	486897	457	+	.	ID="RND-6_FAMILY-2805";TEgroup="ctg_1%7CRND-6_FAMILY-2805%7C1";Tend="1210";Tstart="330";shortTE="F";uid="5df99a15-eebe-4892-9710-67e49a837493"
NW_020271713.1	RepeatMasker	DNA/hAT-Charlie	6276565	6276744	523	+	.	ID="rnd-6_family-9462";Tend="1162";Tstart="910";shortTE="F";uid="62a5580c-51f4-45e2-aba4-c39ad7af3bf1"
NW_020271713.1	RepeatMasker	Unknown	4971632	4972224	1293	+	.	ID="RND-3_FAMILY-421";Tend="1415";Tstart="824";shortTE="F";uid="00086cf8-f6ff-442b-84e6-ad3ed9def903"
NW_020271713.1	RepeatMasker	DNA/Ginger-1	1009652	1009861	768	+	.	ID="RND-1_FAMILY-89";Tend="1262";Tstart="1057";shortTE="F";uid="6e31d702-2130-469d-b797-f22f864b6df1"
NW_020271713.1	RepeatMasker	DNA/hAT-Tip100	375112	375417	1981	+	.	ID="RND-1_FAMILY-384";Tend="1281";Tstart="972";shortTE="F";uid="6ef6e344-854d-46d4-8774-20266e7749d0"
NW_020271713.1	RepeatMasker	Unknown	7933551	7935106	2741	+	.	ID="RND-6_FAMILY-19845";Tend="1281";Tstart="68";shortTE="F";uid="63700c5f-ee5e-4f85-b13b-86d8871f6e29"
NW_020271713.1	RepeatMasker	Unknown	7817355	7818192	6207	+	.	ID="RND-6_FAMILY-2207";Tend="1645";Tstart="804";shortTE="F";uid="0a4cd12a-c7a0-4c9b-8344-20f7c71e4316"
NW_020271713.1	RepeatMasker	Unknown	8045194	8045398	1102	+	.	ID="RND-6_FAMILY-801";Tend="1194";Tstart="973";shortTE="F";uid="344fe08d-a19b-4b65-b983-cfc4f1078a73"
NW_020271713.1	RepeatMasker	DNA/MULE-NOF	7049000	7049565	4129	+	.	ID="RND-6_FAMILY-2713";Tend="1450";Tstart="873";shortTE="F";uid="1c9dc8ab-5507-4a74-aed1-f70b06e1a802"
NW_020271713.1	RepeatMasker	DNA/hAT-hAT19	5941388	5941721	1873	+	.	ID="DNA8-64_AP";Tend="380";Tstart="1";shortTE="F";uid="785b0a36-3fa2-4b32-91e4-f3cb86c04a93"
NW_020271713.1	RepeatMasker	Unknown	5349059	5349385	1906	+	.	ID="RND-5_FAMILY-13898";Tend="1282";Tstart="980";shortTE="F";uid="334cf338-3fa0-49be-9c99-7563f11f2fef"
NW_020271713.1	RepeatMasker	DNA/hAT-Tip100	4047147	4047561	1020	+	.	ID="RND-6_FAMILY-5409";Tend="1180";Tstart="833";shortTE="F";uid="3a09b16f-c902-492e-85fb-f85a80e55fee"
NW_020271713.1	RepeatMasker	DNA/hAT-Tip100	7368558	7368726	475	+	.	ID="RND-4_FAMILY-36";Tend="1124";Tstart="960";shortTE="F";uid="0d61cac7-4619-478a-9e1b-4afa5b6ae81d"
NW_020271713.1	RepeatMasker	DNA/PIF-Harbinger	480371	480853	730	+	.	ID="HARB-1_AP";Tend="576";Tstart="101";shortTE="F";uid="e4705c3d-ec65-4a29-a622-2f931a8bd45c"
NW_020271713.1	RepeatMasker	Unknown	4632209	4632707	3590	+	.	ID="RND-1_FAMILY-373";Tend="1483";Tstart="985";shortTE="F";uid="c7771c34-039b-4643-9e30-805857ebf2b3"
NW_020271713.1	RepeatMasker	DNA/hAT-Tip100	7275676	7277378	1267	+	.	ID="RND-6_FAMILY-28198";Tend="3091";Tstart="1393";shortTE="F";uid="c9ce8acb-cbb3-485b-a970-739143e78bc0"
NW_020271713.1	RepeatMasker	Unknown	8046433	8046589	628	+	.	ID="RND-6_FAMILY-8695";Tend="1790";Tstart="1626";shortTE="F";uid="3c45dd1d-6617-4054-8ffd-7b032950b3a8"
NW_020271713.1	RepeatMasker	DNA/TcMar-Pogo	4609402	4609712	498	+	.	ID="RND-6_FAMILY-7556";Tend="604";Tstart="305";shortTE="F";uid="e5d4e72c-a5c5-4da7-9238-2ee05029be13"
NW_020271713.1	RepeatMasker	DNA/hAT?	7428776	7429570	5728	+	.	ID="RND-6_FAMILY-4212";Tend="1731";Tstart="917";shortTE="F";uid="dd99e792-1f05-4991-9b21-251dddca4a74"
NW_020271713.1	RepeatMasker	DNA/hAT	7554246	7554931	3377	+	.	ID="RND-1_FAMILY-466";Tend="1609";Tstart="864";shortTE="F";uid="2fde5799-ecba-452c-a371-e3a322414eb9"
NW_020271713.1	RepeatMasker	Unknown	8093033	8093443	1157	+	.	ID="RND-1_FAMILY-334";TEgroup="ctg_1%7CRND-1_FAMILY-334%7C2";Tend="1611";Tstart="1043";shortTE="F";uid="63f40265-1522-4c84-ab9d-12935f7c3065"
NW_020271713.1	RepeatMasker	DNA/hAT-Tip100	4760163	4760490	2379	+	.	ID="RND-1_FAMILY-293";Tend="1064";Tstart="741";shortTE="F";uid="0b5d18eb-edc2-4455-ac99-7a1ee7c610be"
NW_020271713.1	RepeatMasker	DNA/MULE-MuDR	7702697	7703192	574	+	.	ID="RND-6_FAMILY-261";TEgroup="ctg_1%7CRND-6_FAMILY-261%7C2";Tend="1507";Tstart="831";shortTE="F";uid="f9a835e7-5d19-46ff-a6f7-fa5c4606e6df"
NW_020271713.1	RepeatMasker	LINE/I-Jockey	2410459	2410831	1470	+	.	ID="RND-5_FAMILY-5646";Tend="3618";Tstart="3261";shortTE="F";uid="0962d4ff-3c8c-46b1-af3b-8d16bf4c6f62"
NW_020271713.1	RepeatMasker	DNA/TcMar-Tc1	6945486	6945700	414	+	.	ID="mariner-n5_hsal";Tend="516";Tstart="343";shortTE="F";uid="46f4653b-061e-475f-a323-e0215a7217c5"
NW_020271713.1	RepeatMasker	Unknown	7350863	7351063	1104	+	.	ID="RND-5_FAMILY-1743";Tend="1032";Tstart="851";shortTE="F";uid="956b6551-e615-4414-af18-dcbfd62e91ef"
NW_020271713.1	RepeatMasker	Unknown	6096498	6096770	1314	+	.	ID="RND-5_FAMILY-1130";Tend="1270";Tstart="1015";shortTE="F";uid="7b30d7da-dc6f-4b2d-b6f8-77784d669cb2"
NW_020271713.1	RepeatMasker	LINE/RTE-BovB	1718994	1719245	683	+	.	ID="RND-6_FAMILY-2649";Tend="1422";Tstart="1137";shortTE="F";uid="25c39feb-fdd3-4d01-ab11-883cf242b389"
NW_020271713.1	RepeatMasker	DNA/TcMar-Tc1	5807239	5807683	3201	+	.	ID="RND-6_FAMILY-13521";Tend="1355";Tstart="916";shortTE="F";uid="5b5b9f28-595f-4c35-bc26-7ba213fc53cc"
NW_020271713.1	RepeatMasker	Unknown	430139	430249	511	+	.	ID="RND-6_FAMILY-10796";Tend="939";Tstart="828";shortTE="F";uid="df67f24e-a369-41d6-ac3b-896bd2e82cc3"
NW_020271713.1	RepeatMasker	DNA/Kolobok-E	1051651	1051814	568	+	.	ID="KOLOBOKE-4_AP";Tend="4133";Tstart="3973";shortTE="F";uid="1ac5f682-8f5b-45ed-9745-bcedd56a758c"
NW_020271713.1	RepeatMasker	Unknown	4017366	4017805	3073	+	.	ID="RND-6_FAMILY-2807";Tend="1396";Tstart="945";shortTE="F";uid="b7a2eaeb-b298-4186-b11d-2af81e663072"
NW_020271713.1	RepeatMasker	DNA/hAT-Tip100	7622966	7623149	1092	+	.	ID="RND-4_FAMILY-93";Tend="1279";Tstart="1095";shortTE="F";uid="e742d8a0-512d-4160-afd3-4ffb8efb1bce"
NW_020271713.1	RepeatMasker	Unknown	1974310	1974422	688	+	.	ID="RND-1_FAMILY-239";Tend="1625";Tstart="1513";shortTE="F";uid="5def5f21-af96-421d-8723-8827ae48d7f3"
NW_020271713.1	RepeatMasker	DNA/hAT-Ac	1063446	1064220	4241	+	.	ID="RND-5_FAMILY-4870";Tend="1681";Tstart="921";shortTE="F";uid="45c82eeb-ff36-4b0f-8921-c303d03d7e48"
NW_020271713.1	RepeatMasker	Unknown	5210852	5211275	3105	+	.	ID="RND-1_FAMILY-123";Tend="1374";Tstart="944";shortTE="F";uid="1da6f1bc-c667-4fb6-8b61-f6a0a05ecc19"
NW_020271713.1	RepeatMasker	DNA/MULE-MuDR	3285558	3285855	917	+	.	ID="RND-5_FAMILY-3302";Tend="1724";Tstart="1396";shortTE="F";uid="965af968-c6a2-4a18-9702-5c5a72389044"
NW_020271713.1	RepeatMasker	DNA/hAT-hAT19	1574997	1575969	6580	+	.	ID="RND-5_FAMILY-3070";Tend="1795";Tstart="819";shortTE="F";uid="8c6da6de-cf1c-48ba-9514-5032fa669288"
NW_020271713.1	RepeatMasker	DNA	2935593	2935806	485	+	.	ID="TTAA22_AP";Tend="226";Tstart="1";shortTE="F";uid="ab94035c-5909-490e-8a12-ef6178d8b233"
NW_020271713.1	RepeatMasker	DNA/hAT-Charlie	4837693	4838098	2070	+	.	ID="RND-1_FAMILY-246";Tend="1164";Tstart="764";shortTE="F";uid="c72ecc30-79b8-4ac9-962e-8015f257ea52"
NW_020271713.1	RepeatMasker	Unknown	7243513	7244199	4493	+	.	ID="RND-5_FAMILY-441";Tend="1580";Tstart="848";shortTE="F";uid="d4e5a381-133c-4b0c-b90f-bd96c1ff7415"
NW_020271713.1	RepeatMasker	DNA/hAT-Tip100	5613603	5613765	1089	+	.	ID="RND-6_FAMILY-7986";Tend="1116";Tstart="950";shortTE="F";uid="392b4c59-5e47-4f5f-af0b-50d0c141c78d"
NW_020271713.1	RepeatMasker	DNA/hAT-hAT19	6280191	6280652	1585	+	.	ID="RND-4_FAMILY-77";Tend="1397";Tstart="938";shortTE="F";uid="b0069236-0f6c-4921-a3ee-98cabda13eba"
NW_020271713.1	RepeatMasker	DNA/hAT-Tip100	3649716	3650874	6261	+	.	ID="RND-6_FAMILY-7665";Tend="1970";Tstart="892";shortTE="F";uid="b371660d-08d8-44da-9d59-4da31bf6dbda"
NW_020271713.1	RepeatMasker	Unknown	743037	743673	4396	+	.	ID="RND-5_FAMILY-911";Tend="1654";Tstart="981";shortTE="F";uid="e5bf46f5-ebd2-4b3d-9b53-1ab11f2d4251"
NW_020271713.1	RepeatMasker	Unknown	2646939	2647226	1560	+	.	ID="RND-1_FAMILY-185";Tend="1253";Tstart="938";shortTE="F";uid="bcc6e9c5-2b01-4d83-b471-c125c8dd5a9e"
NW_020271713.1	RepeatMasker	DNA/hAT-Tip100	103983	105072	470	+	.	ID="RND-6_FAMILY-3856";TEgroup="ctg_1%7CRND-6_FAMILY-3856%7C1";Tend="1978";Tstart="729";shortTE="T";uid="d0027b48-4058-4636-9816-d95be1521608"
NW_020271713.1	RepeatMasker	Unknown	5884021	5885054	7420	+	.	ID="RND-5_FAMILY-5189";Tend="1848";Tstart="789";shortTE="F";uid="35bfc317-2a79-449d-97ca-5124599558ec"
NW_020271713.1	RepeatMasker	Unknown	1535749	1536577	5573	+	.	ID="RND-5_FAMILY-2703";Tend="1721";Tstart="898";shortTE="F";uid="1388fc97-8279-452a-acbb-3999c46480bb"
NW_020271713.1	RepeatMasker	LINE/RTE-BovB	538986	539208	1113	+	.	ID="RND-5_FAMILY-8106";Tend="1039";Tstart="815";shortTE="F";uid="bbe7b94d-7acb-4304-a251-61841cf7a3f0"
NW_020271713.1	RepeatMasker	RC/Helitron	4330501	4330625	529	+	.	ID="HELITRON-N1_PXU";Tend="136";Tstart="8";shortTE="F";uid="17e6256d-68cd-4110-987f-ce616aa0a7a6"
NW_020271713.1	RepeatMasker	DNA/hAT-hAT19	6859931	6860071	554	+	.	ID="rnd-1_family-222";Tend="1434";Tstart="1320";shortTE="F";uid="4a91161f-797f-47e7-a008-02302830367b"
NW_020271713.1	RepeatMasker	DNA/Ginger-2	1892991	1893633	2653	+	.	ID="RND-1_FAMILY-248";TEgroup="ctg_1%7CRND-1_FAMILY-248%7C2";Tend="1868";Tstart="858";shortTE="F";uid="a86d0701-922b-4259-89e4-5cc703666f6c"
NW_020271713.1	RepeatMasker	Unknown	3942261	3942386	789	+	.	ID="RND-6_FAMILY-9911";Tend="1259";Tstart="1126";shortTE="F";uid="dd71e069-c5c6-4d4e-bdcb-ae880bf94a66"
NW_020271713.1	RepeatMasker	DNA/hAT	682241	682503	1171	+	.	ID="RND-1_FAMILY-285";Tend="1321";Tstart="998";shortTE="F";uid="e04f3d03-c635-4b3b-9b45-9faddf18f4c0"
NW_020271713.1	RepeatMasker	DNA/hAT-Tip100	5545171	5545592	588	+	.	ID="RND-6_FAMILY-2156";TEgroup="ctg_1%7CRND-6_FAMILY-2156%7C2";Tend="2406";Tstart="136";shortTE="T";uid="f5950b21-3177-4469-8f2f-acefda3f6466"
NW_020271713.1	RepeatMasker	RC/Helitron	7851167	7851746	1940	+	.	ID="RND-1_FAMILY-554";Tend="1615";Tstart="1038";shortTE="F";uid="beefea6b-d74b-490e-8d95-55993e4e8452"
NW_020271713.1	RepeatMasker	DNA/PIF-Spy	1042279	1042429	485	+	.	ID="ISL2EU-3N1_CFL";Tend="349";Tstart="196";shortTE="F";uid="ddf23ed2-a239-48bf-be93-0376964b9afd"
NW_020271713.1	RepeatMasker	Unknown	477651	478437	1528	+	.	ID="RND-1_FAMILY-203";TEgroup="ctg_1%7CRND-1_FAMILY-203%7C1";Tend="1498";Tstart="796";shortTE="F";uid="85ebcf2c-57b1-414b-8771-183ec3461e6e"
NW_020271713.1	RepeatMasker	LTR/Gypsy	7744557	7745459	3641	+	.	ID="RND-5_FAMILY-9083";Tend="1624";Tstart="829";shortTE="F";uid="cf2adc11-1d24-4ce3-9947-9fcf45dc57d7"
NW_020271713.1	RepeatMasker	DNA/hAT-hAT19	4007859	4008084	1202	+	.	ID="RND-6_FAMILY-3832";Tend="1049";Tstart="823";shortTE="F";uid="d09b5a5c-0a1b-4008-98b9-01e7f34a4903"
NW_020271713.1	RepeatMasker	RC/Helitron	1734155	1736094	16534	+	.	ID="RND-1_FAMILY-152";Tend="2743";Tstart="781";shortTE="F";uid="e50420ca-03d4-44ac-b410-6d136800b1a1"
NW_020271713.1	RepeatMasker	DNA/Kolobok-T2	2562429	2562747	1744	+	.	ID="KOLOBOK-2_AP";Tend="466";Tstart="137";shortTE="F";uid="c09039d6-7c6f-44fa-9053-376887bafcee"
NW_020271713.1	RepeatMasker	DNA/hAT-Ac	5504660	5505449	6067	+	.	ID="rnd-5_family-1861";Tend="1210";Tstart="1";shortTE="F";uid="e0ea1fd9-23a7-4120-b1c5-40c7926ce729"
NW_020271713.1	RepeatMasker	LINE/I-Jockey	4215411	4216446	1086	+	.	ID="RND-6_FAMILY-5691";Tend="1698";Tstart="444";shortTE="F";uid="7cde412a-ad7e-445e-96da-94f3de7c3567"
NW_020271713.1	RepeatMasker	DNA/hAT-Tip100	1514980	1515315	2078	+	.	ID="RND-6_FAMILY-3856";Tend="545";Tstart="222";shortTE="F";uid="16e7bda1-7a65-4cae-9ad6-25e67dadf282"
NW_020271713.1	RepeatMasker	DNA	6475651	6476094	468	+	.	ID="TTAA13B_AP";Tend="593";Tstart="159";shortTE="F";uid="5689fd73-f3ed-4694-9d53-0a1a8b56b7d2"
NW_020271713.1	RepeatMasker	Unknown	3296727	3297086	2415	+	.	ID="RND-6_FAMILY-1522";Tend="1326";Tstart="957";shortTE="F";uid="6598643f-bd80-45ca-95e8-3eda2255c793"
NW_020271713.1	RepeatMasker	DNA/hAT	1459359	1459587	1348	+	.	ID="RND-3_FAMILY-12";Tend="1424";Tstart="1195";shortTE="F";uid="f1013d43-0e80-4c59-8fe3-979eb1dc1a82"
NW_020271713.1	RepeatMasker	DNA/hAT	8156720	8156976	1257	+	.	ID="RND-3_FAMILY-12";Tend="1423";Tstart="1158";shortTE="F";uid="5fc3de39-4984-4b88-869f-f95264383b1f"
NW_020271713.1	RepeatMasker	DNA/hAT	4765751	4766432	4351	+	.	ID="RND-1_FAMILY-487";Tend="1658";Tstart="966";shortTE="F";uid="f176acb8-b513-4f52-81bc-4ba840855801"
NW_020271713.1	RepeatMasker	DNA/hAT-Tip100	2657314	2657785	3174	+	.	ID="RND-4_FAMILY-1044";Tend="1336";Tstart="853";shortTE="F";uid="39b5d825-a6f4-4a2f-8c0f-80ac46b70639"
NW_020271713.1	RepeatMasker	LINE/I-Jockey	563680	563905	641	+	.	ID="RND-6_FAMILY-8178";Tend="1940";Tstart="1694";shortTE="F";uid="fc531c15-b46b-4fb9-9bae-fc229f5f1085"
NW_020271713.1	RepeatMasker	DNA	6166602	6166951	1099	+	.	ID="RND-6_FAMILY-4067";Tend="850";Tstart="497";shortTE="F";uid="8d985536-445a-4915-8a35-0f73b4ee4cc8"
NW_020271713.1	RepeatMasker	DNA/hAT-hAT19	4330712	4331051	2132	+	.	ID="RND-6_FAMILY-2468";Tend="1181";Tstart="843";shortTE="F";uid="19715bfa-d519-402e-9d71-7d967a78ea95"
NW_020271713.1	RepeatMasker	DNA/hAT-Charlie	4763553	4763728	1125	+	.	ID="RND-5_FAMILY-4916";Tend="1430";Tstart="1256";shortTE="F";uid="cfc8adf3-36f5-45d9-b1fc-090421e1b563"
NW_020271713.1	RepeatMasker	RC/Helitron	1952379	1953517	5872	+	.	ID="RND-1_FAMILY-45";Tend="2429";Tstart="1203";shortTE="F";uid="92cee1f0-70e6-469f-8b0c-5d2d5275a9d3"
NW_020271713.1	RepeatMasker	Unknown	3578694	3578808	590	+	.	ID="RND-6_FAMILY-9237";Tend="963";Tstart="861";shortTE="F";uid="2bb6add3-c2c6-456f-8e41-ea6f483b59b6"
NW_020271713.1	RepeatMasker	DNA/hAT	6481087	6481191	566	+	.	ID="RND-5_FAMILY-3301";Tend="1015";Tstart="911";shortTE="F";uid="e19b5f00-742f-476a-bc66-f24649408f6f"
NW_020271713.1	RepeatMasker	DNA/MULE-MuDR	5163463	5163565	464	+	.	ID="RND-5_FAMILY-1744";Tend="1769";Tstart="1676";shortTE="F";uid="3d851198-bbfd-430f-bcb5-2046091b26f7"
NW_020271713.1	RepeatMasker	Unknown	6165935	6166159	995	+	.	ID="RND-6_FAMILY-801";Tend="1194";Tstart="970";shortTE="F";uid="68f8c941-bf4d-4642-8d1e-c38ab2adb382"
NW_020271713.1	RepeatMasker	DNA/hAT-Tip100	8005789	8006110	2133	+	.	ID="RND-4_FAMILY-400";Tend="1290";Tstart="983";shortTE="F";uid="30119753-f861-4dd3-aa2b-a2a9d4c416cf"
NW_020271713.1	RepeatMasker	DNA/TcMar-Tc1	6724161	6724345	416	+	.	ID="MARINER-N22_AG";TEgroup="ctg_1%7CMARINER-N22_AG%7C1";Tend="1351";Tstart="1170";shortTE="T";uid="6f67a0ec-fd65-46c9-a208-6cbf72e0bd20"
NW_020271713.1	RepeatMasker	LINE/I	7541569	7541937	1735	+	.	ID="RND-6_FAMILY-2171";Tend="1070";Tstart="701";shortTE="F";uid="471c5db3-2ee1-4182-ac93-44058b8b12fc"
NW_020271713.1	RepeatMasker	DNA	4055191	4055326	530	+	.	ID="RND-6_FAMILY-6804";Tend="982";Tstart="833";shortTE="F";uid="b7e6750b-d9dc-4457-b021-5946375b8e89"
NW_020271713.1	RepeatMasker	DNA/hAT-hAT19	5477273	5477540	1372	+	.	ID="RND-6_FAMILY-19715";Tend="1221";Tstart="956";shortTE="F";uid="d272f184-f462-4c36-b83b-87c4008ea562"
NW_020271713.1	RepeatMasker	Unknown	3042277	3042698	2724	+	.	ID="RND-6_FAMILY-28025";Tend="1398";Tstart="974";shortTE="F";uid="f11e4561-8e0a-4530-8e7b-4dd223e3bfcc"
NW_020271713.1	RepeatMasker	Unknown	6298253	6298380	685	+	.	ID="RND-3_FAMILY-1304";Tend="1135";Tstart="997";shortTE="F";uid="73e2efc8-4eb8-4e44-af37-b599dc78aaab"
NW_020271713.1	RepeatMasker	Unknown	5237535	5237765	1521	+	.	ID="RND-1_FAMILY-12";Tend="1208";Tstart="976";shortTE="F";uid="61119c2b-0799-4dc3-a497-3d707b787d9e"
NW_020271713.1	RepeatMasker	Unknown	6587081	6587358	1710	+	.	ID="RND-1_FAMILY-12";Tend="1224";Tstart="949";shortTE="F";uid="184e2c7e-84ee-4209-96ac-29fbfea36fb3"
NW_020271713.1	RepeatMasker	Unknown	2187887	2188091	1633	+	.	ID="RND-4_FAMILY-110";Tend="1536";Tstart="1332";shortTE="F";uid="368a1484-59bb-4b6e-aade-517fd56fc1f6"
NW_020271713.1	RepeatMasker	DNA/hAT-hAT19	1175620	1176235	2711	+	.	ID="RND-1_FAMILY-222";Tend="1459";Tstart="889";shortTE="F";uid="cf7b7d51-d8d3-4e28-b581-7ba3e74c201a"
NW_020271713.1	RepeatMasker	DNA/Ginger-2	4423564	4424489	5520	+	.	ID="RND-6_FAMILY-3014";Tend="1871";Tstart="991";shortTE="F";uid="ec5ce073-42f0-48ad-b0fe-c7c5039e3a93"
NW_020271713.1	RepeatMasker	Unknown	5539985	5540266	1189	+	.	ID="RND-5_FAMILY-1154";Tend="1235";Tstart="956";shortTE="F";uid="d07ef511-d606-47c1-b55a-541b42edad51"
NW_020271713.1	RepeatMasker	DNA/hAT	2424023	2424237	987	+	.	ID="RND-6_FAMILY-2086";Tend="1311";Tstart="1083";shortTE="F";uid="f6af9399-49ea-4b9a-b821-5cd74bf5d788"
NW_020271713.1	RepeatMasker	DNA	7361223	7361325	689	+	.	ID="RND-6_FAMILY-11569";Tend="1418";Tstart="1315";shortTE="F";uid="47e6b768-42de-4d95-befd-5a91b746de31"
NW_020271713.1	RepeatMasker	LINE/I	7387507	7387759	907	+	.	ID="RND-5_FAMILY-291";Tend="1071";Tstart="821";shortTE="F";uid="7e528238-c71d-41b8-b8ad-7e47d9df94e3"
NW_020271713.1	RepeatMasker	DNA/hAT-Tip100	2559568	2559888	2289	+	.	ID="RND-1_FAMILY-384";Tend="1281";Tstart="956";shortTE="F";uid="135e2b4d-6559-4260-b7b6-1f020a25aabc"
NW_020271713.1	RepeatMasker	DNA/hAT	3622700	3622898	541	+	.	ID="RND-5_FAMILY-179";Tend="965";Tstart="777";shortTE="F";uid="3249e8eb-c1cf-4631-9f35-410095642ee5"
NW_020271713.1	RepeatMasker	DNA/hAT-hAT19	8117026	8117176	462	+	.	ID="HAT-N2_AP";Tend="275";Tstart="127";shortTE="F";uid="36967b93-e60d-402e-b287-4cf2f5ed339c"
NW_020271713.1	RepeatMasker	DNA/hAT-Tip100	2766761	2767046	2044	+	.	ID="RND-1_FAMILY-63";Tend="1106";Tstart="833";shortTE="F";uid="656ab1fb-248a-453c-a75b-d1d6adacf8c0"
NW_020271713.1	RepeatMasker	DNA/MULE-MuDR	3272087	3272454	1539	+	.	ID="RND-6_FAMILY-1115";Tend="1051";Tstart="811";shortTE="F";uid="47372381-f470-4f01-97db-e4eef939c814"
NW_020271713.1	RepeatMasker	Unknown	5987093	5987269	913	+	.	ID="RND-5_FAMILY-2913";Tend="1364";Tstart="1176";shortTE="F";uid="6d1e1424-a6e3-488c-9d85-f82a82ef85d1"
NW_020271713.1	RepeatMasker	DNA/hAT-Charlie	5728504	5728634	707	+	.	ID="HAT-N1_AP";Tend="154";Tstart="2";shortTE="F";uid="4f5bc9d9-a163-41ea-8a55-5de8d0bd1ec7"
NW_020271713.1	RepeatMasker	Unknown	4043820	4044069	1033	+	.	ID="RND-4_FAMILY-371";Tend="1248";Tstart="956";shortTE="F";uid="8c8965dd-2219-40b3-9ee8-f7bb7bd4799c"
NW_020271713.1	RepeatMasker	Retroposon?	2176133	2176440	1837	+	.	ID="RND-1_FAMILY-492";TEgroup="ctg_1%7CRND-1_FAMILY-492%7C1";Tend="3738";Tstart="39";shortTE="F";uid="36cff5a4-2222-4d67-9d6a-f26df4b0c120"
NW_020271713.1	RepeatMasker	DNA/hAT-hAT19	372061	372268	1302	+	.	ID="RND-1_FAMILY-55";Tend="1751";Tstart="1509";shortTE="F";uid="69e934bf-0643-4221-8df5-76a123b63d39"
NW_020271713.1	RepeatMasker	RC/Helitron	1954909	1955060	818	+	.	ID="RND-6_FAMILY-7470";Tend="805";Tstart="651";shortTE="F";uid="78b7e8d7-0bec-4187-9bd5-b4ad71c78c0e"
NW_020271713.1	RepeatMasker	DNA/MULE-MuDR	8003989	8004439	522	+	.	ID="RND-6_FAMILY-192";Tend="1062";Tstart="638";shortTE="F";uid="bde3a4fd-f8f1-4a7d-a5eb-1a905710c3e8"
NW_020271713.1	RepeatMasker	DNA/hAT?	6327884	6328504	766	+	.	ID="RND-6_FAMILY-1252";TEgroup="ctg_1%7CRND-6_FAMILY-1252%7C2";Tend="1561";Tstart="643";shortTE="F";uid="8b5ad9b6-b4df-4f10-b786-257995e77aaa"
NW_020271713.1	RepeatMasker	DNA/hAT-Tip100	7479989	7480268	1629	+	.	ID="RND-1_FAMILY-293";Tend="978";Tstart="708";shortTE="F";uid="18b1ace9-f7e9-4c9a-b252-6f0fcdccc3e5"
NW_020271713.1	RepeatMasker	DNA	2566286	2566654	829	+	.	ID="RND-1_FAMILY-436";TEgroup="ctg_1%7CRND-1_FAMILY-436%7C1";Tend="1913";Tstart="993";shortTE="F";uid="9ffdc1d8-a683-40bd-8f5a-58944c9cdd5f"
NW_020271713.1	RepeatMasker	Retroposon?	4754619	4754765	426	+	.	ID="SINE2-2_AP";Tend="410";Tstart="274";shortTE="F";uid="2755b3d0-ed5c-46e9-92e9-191fc0a5ce74"
NW_020271713.1	RepeatMasker	LINE/Penelope	6003647	6003782	710	+	.	ID="RND-5_FAMILY-147";Tend="1480";Tstart="1350";shortTE="F";uid="24f7489a-949f-4d2f-a8b8-3381d44d7b55"
NW_020271713.1	RepeatMasker	DNA	7176261	7179517	24150	+	.	ID="RND-5_FAMILY-5911";Tend="3554";Tstart="286";shortTE="F";uid="f0286d7c-0144-4d75-b255-8a7161d77342"
NW_020271713.1	RepeatMasker	Unknown	6702020	6703050	5233	+	.	ID="RND-1_FAMILY-60";Tend="1524";Tstart="253";shortTE="F";uid="df43d33c-7297-4894-bf83-3b96d1836fcd"
NW_020271713.1	RepeatMasker	Unknown	4992986	4993117	434	+	.	ID="RND-4_FAMILY-605";Tend="1384";Tstart="1272";shortTE="F";uid="a7be8501-3c6d-42fa-844b-60fed61782c9"
NW_020271713.1	RepeatMasker	DNA/hAT-Ac	6351137	6351393	705	+	.	ID="RND-6_FAMILY-2079";Tend="1410";Tstart="1163";shortTE="F";uid="f0b2a6ae-f6ca-4783-a821-378aa980f783"
NW_020271713.1	RepeatMasker	Unknown	2160846	2161107	1894	+	.	ID="RND-1_FAMILY-302";Tend="1266";Tstart="1001";shortTE="F";uid="c423392e-b05f-46f9-95ff-2d95ad8147e0"
NW_020271713.1	RepeatMasker	Unknown	5885050	5886955	15352	+	.	ID="RND-6_FAMILY-7592";Tend="2930";Tstart="1000";shortTE="F";uid="c44debc6-c65c-4a13-bf2b-59aa2610539c"
NW_020271713.1	RepeatMasker	DNA/hAT-hAT19	2216708	2216838	831	+	.	ID="RND-1_FAMILY-32";Tend="2444";Tstart="2321";shortTE="F";uid="f0b3c53e-b936-494f-b18b-a9643da6ab05"
NW_020271713.1	RepeatMasker	Unknown	1222793	1223553	3989	+	.	ID="RND-6_FAMILY-3458";Tend="1516";Tstart="787";shortTE="F";uid="8b0835ef-cfa1-4870-b748-c6380a3df64e"
NW_020271713.1	RepeatMasker	DNA/hAT-hAT19	5461422	5461914	3134	+	.	ID="RND-5_FAMILY-2691";Tend="2399";Tstart="1899";shortTE="F";uid="d7d3a4a7-3305-416f-83a8-438c44357a20"
NW_020271713.1	RepeatMasker	DNA/hAT	7503444	7503899	2816	+	.	ID="RND-3_FAMILY-12";Tend="1422";Tstart="945";shortTE="F";uid="048dd53b-ffe2-4e6c-9ff3-b90288233193"
NW_020271713.1	RepeatMasker	DNA	6350848	6350967	453	+	.	ID="RND-5_FAMILY-1222";Tend="916";Tstart="798";shortTE="F";uid="9495c6c2-2ed8-4595-b63b-1a2b6d8ddf31"
NW_020271713.1	RepeatMasker	LINE/CR1	7389768	7391728	12792	+	.	ID="RND-5_FAMILY-4698";Tend="1982";Tstart="101";shortTE="F";uid="b19c6c8e-c863-45b0-beaa-65552d3f33b9"
NW_020271713.1	RepeatMasker	DNA/hAT-Charlie	3762229	3762716	631	+	.	ID="RND-5_FAMILY-1232";Tend="1521";Tstart="1017";shortTE="F";uid="3a2c2745-3b74-426d-8082-b5960a8c7bc9"
NW_020271713.1	RepeatMasker	DNA/hAT-hAT19	3998567	3998730	653	+	.	ID="dna8-64b_ap";Tend="163";Tstart="1";shortTE="F";uid="8e7728c4-c35e-42cb-a518-4ecd0c13a645"
NW_020271713.1	RepeatMasker	DNA/hAT-Tip100	5029075	5029794	5501	+	.	ID="RND-6_FAMILY-4355";Tend="1141";Tstart="414";shortTE="F";uid="15a065dc-042b-496c-9143-6dbdb74fa4f3"
NW_020271713.1	RepeatMasker	Unknown	4017011	4017248	1588	+	.	ID="RND-6_FAMILY-19037";Tend="1514";Tstart="1281";shortTE="F";uid="b0b385b0-c46b-4136-8151-8bb79c295632"
NW_020271713.1	RepeatMasker	Unknown	5257232	5258170	3559	+	.	ID="RND-5_FAMILY-273";Tend="1911";Tstart="912";shortTE="F";uid="4c4ad162-6d6b-4971-a638-675c07ff3bf1"
NW_020271713.1	RepeatMasker	DNA/hAT	4865112	4865643	961	+	.	ID="RND-6_FAMILY-15336";TEgroup="ctg_1%7CRND-6_FAMILY-15336%7C1";Tend="1590";Tstart="917";shortTE="F";uid="9805834d-d77a-4adb-8a56-6913261d3cf0"
NW_020271713.1	RepeatMasker	DNA/hAT-hAT19	7834105	7834345	658	+	.	ID="DNA8-71B_AP";Tend="238";Tstart="1";shortTE="F";uid="09ed3ddc-a292-4931-9048-2b886b0f55e3"
NW_020271713.1	RepeatMasker	DNA/MULE-MuDR	6079720	6080421	4916	+	.	ID="RND-1_FAMILY-38";Tend="1587";Tstart="916";shortTE="F";uid="903d1e7d-2011-4333-bd19-de7f7fa110b1"
NW_020271713.1	RepeatMasker	DNA/hAT-Blackjack	2659464	2660022	4090	+	.	ID="RND-5_FAMILY-17857";Tend="1494";Tstart="946";shortTE="F";uid="050ea4c5-78ed-405c-b9d5-d8cdb39e4b8a"
NW_020271713.1	RepeatMasker	DNA/MULE-MuDR	3809944	3810206	2118	+	.	ID="RND-6_FAMILY-11665";Tend="1841";Tstart="1579";shortTE="F";uid="64fac918-bc39-4ffe-98de-e5c58da0a9a2"
NW_020271713.1	RepeatMasker	Unknown	1442098	1442603	1923	+	.	ID="RND-4_FAMILY-237";Tend="1389";Tstart="958";shortTE="F";uid="df490724-387f-4795-9f7b-7a0363177ab1"
NW_020271713.1	RepeatMasker	Unknown	6994925	6995292	1685	+	.	ID="RND-1_FAMILY-18";Tend="1370";Tstart="987";shortTE="F";uid="55727eb1-bfce-49dd-84ac-ae812380b5f0"
NW_020271713.1	RepeatMasker	LINE/RTE-BovB	2507600	2508931	932	+	.	ID="RND-6_FAMILY-3515";Tend="1672";Tstart="342";shortTE="F";uid="79ce0ec4-3511-43d1-8611-0b2c50dd4466"
NW_020271713.1	RepeatMasker	DNA/hAT-Charlie	5778713	5779109	1566	+	.	ID="RND-5_FAMILY-2143";Tend="1250";Tstart="905";shortTE="F";uid="18d484c1-6125-4491-94b2-8f0192571687"
NW_020271713.1	RepeatMasker	Unknown	7848263	7848846	3049	+	.	ID="RND-6_FAMILY-6123";Tend="1418";Tstart="825";shortTE="F";uid="4d61bd50-598b-4897-bde7-9045ad3905eb"
NW_020271713.1	RepeatMasker	DNA/hAT-Charlie	4024599	4024903	1841	+	.	ID="rnd-6_family-3267";Tend="3075";Tstart="2772";shortTE="F";uid="40469836-d159-43c2-887f-e4d5c65685cc"
NW_020271713.1	RepeatMasker	LINE/I-Jockey	4152628	4152857	613	+	.	ID="JOCKEY-3_DGRI";Tend="3415";Tstart="3230";shortTE="F";uid="db47f444-214e-49e1-85a8-868473826f8f"
NW_020271713.1	RepeatMasker	DNA	4049111	4050360	7991	+	.	ID="RND-1_FAMILY-232";Tend="2229";Tstart="1006";shortTE="F";uid="c9dfc7c7-f921-4c10-80dd-499dc93e6faa"
NW_020271713.1	RepeatMasker	Unknown	7624831	7625180	1628	+	.	ID="RND-6_FAMILY-3205";Tend="919";Tstart="595";shortTE="F";uid="440989d9-8e5d-4a17-ae78-218925d0b40f"
NW_020271713.1	RepeatMasker	DNA/hAT-Tip100	1677933	1678981	991	+	.	ID="hat-15_lmi";Tend="4429";Tstart="2929";shortTE="F";uid="4bd526ff-a3a6-448a-bf79-4089d4b958a9"
NW_020271713.1	RepeatMasker	DNA/Maverick	5204521	5205153	2961	+	.	ID="RND-6_FAMILY-7404";Tend="867";Tstart="255";shortTE="F";uid="0d639697-42d2-4228-9704-81bc8c323ec4"
NW_020271713.1	RepeatMasker	DNA/MULE-MuDR	3287625	3288006	2591	+	.	ID="RND-1_FAMILY-365";Tend="1472";Tstart="1097";shortTE="F";uid="5970610a-90e8-42bd-990d-3409639eec25"
NW_020271713.1	RepeatMasker	DNA/hAT-hAT19	5406999	5407843	4711	+	.	ID="RND-1_FAMILY-209";Tend="1807";Tstart="957";shortTE="F";uid="0f0d9f0f-bdb3-4551-8f30-da61f016b7fa"
NW_020271713.1	RepeatMasker	LINE/RTE-BovB	2300516	2300824	631	+	.	ID="RND-6_FAMILY-9083";Tend="1010";Tstart="703";shortTE="F";uid="536f418d-829d-4c03-bdac-66398783e301"
NW_020271713.1	RepeatMasker	DNA	4771167	4771277	606	+	.	ID="TTAA20_AP";Tend="661";Tstart="541";shortTE="F";uid="9e66d777-9704-44f3-a47b-4dee18213497"
NW_020271713.1	RepeatMasker	Unknown	5036236	5036455	1592	+	.	ID="RND-6_FAMILY-271";Tend="639";Tstart="426";shortTE="F";uid="c877edac-cbfb-40a8-8f54-d0f8941ef0fd"
NW_020271713.1	RepeatMasker	Unknown	5173160	5174012	5278	+	.	ID="RND-1_FAMILY-263";Tend="1770";Tstart="939";shortTE="F";uid="1d7fd109-f594-4690-bfe4-7935a99c3344"
NW_020271713.1	RepeatMasker	DNA/hAT-Charlie	5247303	5247649	1845	+	.	ID="RND-4_FAMILY-616";Tend="1357";Tstart="995";shortTE="F";uid="ffa97b48-939d-4b13-aa9c-80d44c2810a4"
NW_020271713.1	RepeatMasker	Unknown	5555658	5555872	437	+	.	ID="RND-6_FAMILY-6453";Tend="1816";Tstart="1620";shortTE="F";uid="de987166-ec7b-4947-94b2-983fec33d457"
NW_020271713.1	RepeatMasker	DNA	1803766	1804201	1587	+	.	ID="RND-5_FAMILY-5911";TEgroup="ctg_1%7CRND-5_FAMILY-5911%7C1";Tend="3554";Tstart="2335";shortTE="F";uid="d187c395-028f-4354-9a7b-fd5ae29b6655"
NW_020271713.1	RepeatMasker	DNA/hAT	4355049	4355231	1214	+	.	ID="RND-1_FAMILY-345";Tend="1134";Tstart="939";shortTE="F";uid="7fdaaf59-59ef-452c-a6a7-bbf07e6fe2b6"
NW_020271713.1	RepeatMasker	DNA/hAT-Tip100	5627544	5627969	2768	+	.	ID="RND-1_FAMILY-199";Tend="1405";Tstart="930";shortTE="F";uid="a40cb82f-4de7-47aa-ae59-3d6a7043ec80"
NW_020271713.1	RepeatMasker	DNA/hAT-hAT19	3138221	3138758	3512	+	.	ID="RND-1_FAMILY-112";Tend="1477";Tstart="944";shortTE="F";uid="f468f767-e202-4c87-87ce-67c259f922d8"
NW_020271713.1	RepeatMasker	DNA/hAT-Charlie	7864329	7864649	671	+	.	ID="RND-6_FAMILY-3389";Tend="1419";Tstart="1100";shortTE="F";uid="43d6b3c4-fbf7-4f89-90c2-b421cf0e4b99"
NW_020271713.1	RepeatMasker	DNA/hAT-hAT19	7682665	7683418	4674	+	.	ID="RND-1_FAMILY-209";Tend="1668";Tstart="928";shortTE="F";uid="2860afff-8920-454a-9814-ac48d86435f9"
NW_020271713.1	RepeatMasker	Unknown	1415954	1416138	464	+	.	ID="RND-1_FAMILY-118";Tend="687";Tstart="505";shortTE="F";uid="faa18e0d-cb18-4ae9-b5db-9268fad6fcf5"
NW_020271713.1	RepeatMasker	DNA/hAT-Charlie	5274110	5274447	1967	+	.	ID="RND-1_FAMILY-246";Tend="1216";Tstart="861";shortTE="F";uid="a30e125b-3f23-4dad-bddc-a5fcc09e6e20"
NW_020271713.1	RepeatMasker	DNA/hAT-hAT19	7251186	7251346	1077	+	.	ID="RND-4_FAMILY-212";Tend="1272";Tstart="1119";shortTE="F";uid="5e78aed3-481d-4b00-873a-71a60b17216c"
NW_020271713.1	RepeatMasker	DNA/hAT-Tip100	4799327	4799785	3770	+	.	ID="RND-5_FAMILY-4871";Tend="1421";Tstart="964";shortTE="F";uid="b2c6bfbb-b77a-4dca-8755-40f513152606"
NW_020271713.1	RepeatMasker	DNA/hAT-hAT19	3836960	3837362	1466	+	.	ID="RND-1_FAMILY-324";Tend="1393";Tstart="957";shortTE="F";uid="bf4c1bf8-660b-4794-8463-3f4ffdfcae01"
NW_020271713.1	RepeatMasker	LINE/L2	2015735	2016491	824	+	.	ID="RND-6_FAMILY-321";TEgroup="ctg_1%7CRND-6_FAMILY-321%7C1";Tend="1798";Tstart="732";shortTE="F";uid="d6fcf2d8-47f1-4522-8fd5-bb6e7718f3ea"
NW_020271713.1	RepeatMasker	Unknown	3397605	3398289	5648	+	.	ID="RND-6_FAMILY-1297";Tend="1610";Tstart="925";shortTE="F";uid="9b8ca17f-a3d5-4437-8656-b55fbc814d0d"
NW_020271713.1	RepeatMasker	DNA/MULE-MuDR	3649020	3649713	5332	+	.	ID="RND-5_FAMILY-2704";Tend="1648";Tstart="965";shortTE="F";uid="e930e64d-cd63-4570-b7d4-d31f1368eb6d"
NW_020271713.1	RepeatMasker	DNA/hAT	4975783	4976250	2404	+	.	ID="RND-3_FAMILY-12";Tend="1422";Tstart="939";shortTE="F";uid="3d4a4e46-fd27-4952-bff2-4d7831d6a3cc"
NW_020271713.1	RepeatMasker	Unknown	6536747	6537658	711	+	.	ID="RND-6_FAMILY-18421";Tend="1418";Tstart="513";shortTE="F";uid="7596356a-5f2d-470c-963e-0d5ffcbfc0ab"
NW_020271713.1	RepeatMasker	DNA/hAT-Blackjack	1610457	1610668	841	+	.	ID="RND-5_FAMILY-17857";Tend="1378";Tstart="1166";shortTE="F";uid="6ccaae91-a529-4ad1-b92e-262d6331d605"
NW_020271713.1	RepeatMasker	DNA/hAT-hATm	2352185	2352477	1355	+	.	ID="RND-1_FAMILY-273";TEgroup="ctg_1%7CRND-1_FAMILY-273%7C1";Tend="1375";Tstart="970";shortTE="F";uid="8d708f0a-5f73-480b-a2bc-b149c903118d"
NW_020271713.1	RepeatMasker	DNA/hAT-Charlie	7173879	7174322	3058	+	.	ID="RND-1_FAMILY-91";Tend="1413";Tstart="961";shortTE="F";uid="78354946-9f32-4cb5-9130-4a24e95bfe80"
NW_020271713.1	RepeatMasker	DNA/hAT-Tip100	6019560	6021706	16305	+	.	ID="RND-5_FAMILY-6430";Tend="2774";Tstart="621";shortTE="F";uid="f3ded64c-295e-4585-9f02-e15577d888a0"
NW_020271713.1	RepeatMasker	DNA/TcMar-Pogo	7621985	7622085	418	+	.	ID="RND-6_FAMILY-4510";Tend="523";Tstart="418";shortTE="F";uid="a096148a-a45d-4763-ab81-4492b81d3595"
NW_020271713.1	RepeatMasker	DNA/hAT-Tip100	6305921	6306217	1711	+	.	ID="RND-5_FAMILY-1974";Tend="1287";Tstart="990";shortTE="F";uid="9de212d2-cd8a-4429-9a9d-605aa205b2d9"
NW_020271713.1	RepeatMasker	DNA/hAT-Tip100	1286283	1286481	1303	+	.	ID="RND-1_FAMILY-101";Tend="1086";Tstart="888";shortTE="F";uid="9c6709ee-b94e-4c47-bbd3-7b522a89291a"
NW_020271713.1	RepeatMasker	DNA/hAT-Ac	6336737	6336946	1173	+	.	ID="RND-1_FAMILY-77";Tend="995";Tstart="784";shortTE="F";uid="8dcb7eef-0ca7-415d-9268-dbfb618e5755"
NW_020271713.1	RepeatMasker	Unknown	5058325	5058625	828	+	.	ID="RND-6_FAMILY-3280";Tend="1175";Tstart="873";shortTE="F";uid="2af07ee9-a953-401b-a8a1-2bca6b1fe074"
NW_020271713.1	RepeatMasker	DNA/Kolobok-E	112267	112431	757	+	.	ID="RND-5_FAMILY-826";Tend="884";Tstart="731";shortTE="F";uid="a9841492-7004-4d9e-9329-aed04e035f1c"
NW_020271713.1	RepeatMasker	DNA/hAT-hAT19	1684852	1685433	698	+	.	ID="rnd-6_family-32";Tend="2128";Tstart="1626";shortTE="F";uid="1822b908-7d9c-46de-81e7-05bca4a8ee5b"
NW_020271713.1	RepeatMasker	LINE/CR1	7902672	7903758	2554	+	.	ID="RND-6_FAMILY-3016";TEgroup="ctg_1%7CRND-6_FAMILY-3016%7C1";Tend="2004";Tstart="715";shortTE="F";uid="17f16ea0-6407-464c-b330-10acb524b2a8"
NW_020271713.1	RepeatMasker	DNA	2862668	2863369	3723	+	.	ID="RND-1_FAMILY-197";TEgroup="ctg_1%7CRND-1_FAMILY-197%7C1";Tend="1788";Tstart="925";shortTE="F";uid="429d19b8-222e-415a-8675-cbc6c2ac4776"
NW_020271713.1	RepeatMasker	DNA/hAT-Tip100	4555105	4555252	795	+	.	ID="RND-4_FAMILY-713";Tend="1851";Tstart="1704";shortTE="F";uid="8b30c08d-3416-4dcf-a648-cc91bca1a498"
NW_020271713.1	RepeatMasker	DNA/Ginger-2	1095328	1095502	1394	+	.	ID="RND-6_FAMILY-3014";Tend="1863";Tstart="1689";shortTE="F";uid="87b1f27b-c3b0-424f-84cb-e867ace6e7fe"
NW_020271713.1	RepeatMasker	Unknown	3797953	3798563	3507	+	.	ID="RND-1_FAMILY-6";Tend="1531";Tstart="949";shortTE="F";uid="bcadec3f-6002-4b03-9d34-e52fbf8beb78"
NW_020271713.1	RepeatMasker	DNA	1038627	1039037	607	+	.	ID="TTAA22_AP";Tend="435";Tstart="13";shortTE="F";uid="450eb9b3-3b8d-4a0a-baa8-edfabeac4640"
NW_020271713.1	RepeatMasker	RC/Helitron	7861056	7862006	3076	+	.	ID="RND-6_FAMILY-2140";Tend="2093";Tstart="924";shortTE="F";uid="f178133c-1973-4cd7-8263-c348a47cef3e"
NW_020271713.1	RepeatMasker	DNA/hAT-Tip100	624799	625244	2609	+	.	ID="RND-6_FAMILY-9069";Tend="1405";Tstart="964";shortTE="F";uid="35739d2b-b6b1-47b7-9c1b-70ddb7df8373"
NW_020271713.1	RepeatMasker	DNA/hAT-Tip100	6438984	6439268	1982	+	.	ID="RND-1_FAMILY-76";Tend="1291";Tstart="1018";shortTE="F";uid="807025a8-f46f-4143-a282-55efd10019bb"
NW_020271713.1	RepeatMasker	DNA/hAT-hAT19	2566107	2566298	678	+	.	ID="RND-6_FAMILY-7848";Tend="1407";Tstart="1187";shortTE="F";uid="4034d3d6-02da-487b-9add-9936801a675a"
NW_020271713.1	RepeatMasker	Unknown	5969103	5969321	1091	+	.	ID="RND-1_FAMILY-129";Tend="1249";Tstart="1006";shortTE="F";uid="6820addb-a89d-450d-934b-3bb660d64e50"
NW_020271713.1	RepeatMasker	RC/Helitron	3949773	3950186	2528	+	.	ID="RND-1_FAMILY-554";Tend="1583";Tstart="1184";shortTE="F";uid="0186342e-d90a-4fee-ac2c-39fa711ba1b9"
NW_020271713.1	RepeatMasker	DNA/hAT-Blackjack	345119	345299	704	+	.	ID="RND-5_FAMILY-6349";Tend="1193";Tstart="1045";shortTE="F";uid="50f96e28-3a88-4a57-841d-2d244657584a"
NW_020271713.1	RepeatMasker	Unknown	7721782	7722831	1312	+	.	ID="RND-1_FAMILY-60";Tend="1509";Tstart="511";shortTE="F";uid="4d3bdf37-d984-4d0b-b6c7-b8122e28fb47"
NW_020271713.1	RepeatMasker	DNA/MULE-MuDR	3410894	3411339	2967	+	.	ID="RND-1_FAMILY-365";Tend="1480";Tstart="988";shortTE="F";uid="5501dd6a-9f6a-4b1d-b958-479afa6e963b"
NW_020271713.1	RepeatMasker	Unknown	4087628	4087769	753	+	.	ID="RND-5_FAMILY-1154";Tend="1086";Tstart="944";shortTE="F";uid="913e2bb6-f940-47d2-b6db-4524895b8ce6"
NW_020271713.1	RepeatMasker	DNA/hAT-Tip100	5115107	5115260	680	+	.	ID="RND-6_FAMILY-11892";Tend="1205";Tstart="1052";shortTE="F";uid="0e211333-885e-44c0-8212-7770a53cb227"
NW_020271713.1	RepeatMasker	DNA/hAT-hAT19	2064290	2064877	1780	+	.	ID="DNA8-78_AP";Tend="624";Tstart="1";shortTE="F";uid="c998cbdf-325e-4e29-aea7-be8a3a15e0f4"
NW_020271713.1	RepeatMasker	DNA/hAT-hAT19	4022262	4022652	1682	+	.	ID="RND-1_FAMILY-503";Tend="1227";Tstart="827";shortTE="F";uid="f53c7b76-2dea-473e-b4e4-85660de9f542"
NW_020271713.1	RepeatMasker	DNA/hAT-Charlie	7202766	7203205	913	+	.	ID="RND-5_FAMILY-1232";Tend="704";Tstart="305";shortTE="F";uid="ddf3c8a0-2886-4fed-8f14-51f020207949"
NW_020271713.1	RepeatMasker	Unknown	3063333	3063599	1793	+	.	ID="RND-1_FAMILY-12";Tend="1206";Tstart="944";shortTE="F";uid="f177c2ef-0f99-43a8-9ca2-cad01a52af46"
NW_020271713.1	RepeatMasker	DNA/hAT-hAT19	912024	912906	3252	+	.	ID="DNA8-79_AP";Tend="833";Tstart="1";shortTE="F";uid="000203fc-ea11-4fb7-9f37-ff14441ff613"
NW_020271713.1	RepeatMasker	Unknown	7487981	7488320	1532	+	.	ID="RND-1_FAMILY-428";Tend="1402";Tstart="1062";shortTE="F";uid="ba847f8d-e55c-4afa-8ac0-a21c2d2286e2"
NW_020271713.1	RepeatMasker	Unknown	6684073	6684283	953	+	.	ID="RND-6_FAMILY-3280";Tend="1175";Tstart="966";shortTE="F";uid="889f90ca-2a61-4ec8-9242-51c0518cf1f4"
NW_020271713.1	RepeatMasker	Unknown	2217458	2217764	2585	+	.	ID="RND-6_FAMILY-2684";Tend="806";Tstart="502";shortTE="F";uid="7a7204ef-510a-45b5-bd92-054c7e8523e0"
NW_020271713.1	RepeatMasker	Unknown	94025	94263	1662	+	.	ID="RND-5_FAMILY-7854";Tend="1223";Tstart="986";shortTE="F";uid="78266e38-9c42-49f5-9dd4-8f869330eba8"
NW_020271713.1	RepeatMasker	DNA/hAT-Tip100	5305108	5305217	642	+	.	ID="RND-4_FAMILY-2194";Tend="2167";Tstart="2058";shortTE="F";uid="40b0438b-6d43-4243-ac82-84665c9d1f8f"
NW_020271713.1	RepeatMasker	DNA	847007	847539	2936	+	.	ID="RND-5_FAMILY-2872";Tend="1858";Tstart="1315";shortTE="F";uid="7997c606-be65-4bc0-8b42-a6b6640f7a3e"
NW_020271713.1	RepeatMasker	DNA/hAT-Charlie	2408990	2409236	1379	+	.	ID="RND-5_FAMILY-8492";Tend="1292";Tstart="1016";shortTE="F";uid="5e70b9e3-e54c-4424-9013-d6d649e96a64"
NW_020271713.1	RepeatMasker	Unknown	4362992	4363960	885	+	.	ID="RND-5_FAMILY-1231";Tend="1491";Tstart="608";shortTE="F";uid="e0f4a845-3133-4582-b15a-c9e4e058b112"
NW_020271713.1	RepeatMasker	LINE/Penelope	4496002	4496838	2568	+	.	ID="RND-6_FAMILY-2922";TEgroup="ctg_1%7CRND-6_FAMILY-2922%7C1";Tend="1612";Tstart="881";shortTE="F";uid="0984977b-feb9-49a1-bbf3-bc92a94b02dd"
NW_020271713.1	RepeatMasker	DNA/hAT-Charlie	6089404	6089571	506	+	.	ID="RND-6_FAMILY-5825";Tend="1084";Tstart="918";shortTE="F";uid="25f31321-fbd1-425f-9e44-1a1be4e5af5d"
NW_020271713.1	RepeatMasker	DNA/hAT	1061319	1062341	5216	+	.	ID="RND-5_FAMILY-3301";Tend="1851";Tstart="823";shortTE="F";uid="a688731a-d8c1-48d8-8f9a-6859d26cab02"
NW_020271713.1	RepeatMasker	Unknown	2037237	2037358	455	+	.	ID="RND-6_FAMILY-1402";Tend="997";Tstart="876";shortTE="F";uid="595b6ff6-04f2-433b-9736-48f7be6a27a4"
NW_020271713.1	RepeatMasker	DNA/hAT-Tip100	3253942	3254066	517	+	.	ID="RND-6_FAMILY-2678";Tend="1141";Tstart="1008";shortTE="F";uid="aa6e89bf-8acd-48c1-8632-480716c0e1ad"
NW_020271713.1	RepeatMasker	DNA/hAT-Tip100	2046519	2046891	1548	+	.	ID="RND-6_FAMILY-332";Tend="1264";Tstart="898";shortTE="F";uid="259ce477-383c-4c5f-8315-336f75f9e90f"
NW_020271713.1	RepeatMasker	DNA/hAT-Tip100	4807307	4807432	533	+	.	ID="RND-4_FAMILY-4455";Tend="1094";Tstart="976";shortTE="F";uid="718d4757-8a42-446b-9910-4c75bc064917"
NW_020271713.1	RepeatMasker	DNA/hAT-Tip100	3252156	3252311	407	+	.	ID="RND-6_FAMILY-11428";Tend="1482";Tstart="1318";shortTE="F";uid="371c56d5-141d-4748-9fc3-9a4e36fe7a23"
NW_020271713.1	RepeatMasker	Unknown	3523507	3524520	2958	+	.	ID="RND-6_FAMILY-28025";Tend="1509";Tstart="431";shortTE="F";uid="5f205e36-781d-4918-9a52-9268a0e372c3"
NW_020271713.1	RepeatMasker	DNA/hAT-Tip100	3017734	3018071	1779	+	.	ID="RND-1_FAMILY-44";Tend="1289";Tstart="962";shortTE="F";uid="4adb4899-209d-4f23-aec5-207f29aa84db"
NW_020271713.1	RepeatMasker	DNA/hAT-Charlie	5221438	5221559	665	+	.	ID="HAT-N1_AP";Tend="154";Tstart="37";shortTE="F";uid="0a11fedc-2f60-4faa-8f39-9b4cc8eadd61"
NW_020271713.1	RepeatMasker	DNA/hAT-hAT19	1038047	1038569	3388	+	.	ID="RND-5_FAMILY-5604";Tend="1755";Tstart="1230";shortTE="F";uid="6c9713fe-4e76-466c-a895-40441d4ee5c7"
NW_020271713.1	RepeatMasker	Unknown	5214187	5214935	4743	+	.	ID="RND-6_FAMILY-19157";Tend="1693";Tstart="970";shortTE="F";uid="d8409839-40c0-4213-a73d-680240a8f9dd"
NW_020271713.1	RepeatMasker	DNA/hAT	8039336	8039438	469	+	.	ID="RND-1_FAMILY-371";Tend="1051";Tstart="949";shortTE="F";uid="b129c5b9-b8e5-45f2-a999-0fd4d23deb09"
NW_020271713.1	RepeatMasker	DNA/hAT	928159	928794	3178	+	.	ID="RND-1_FAMILY-487";Tend="1658";Tstart="995";shortTE="F";uid="19f881b7-7b20-442e-a569-34fa80de3130"
NW_020271713.1	RepeatMasker	DNA/hAT-Tip100	407992	408189	1094	+	.	ID="RND-5_FAMILY-414";Tend="3597";Tstart="3389";shortTE="F";uid="52d4c1a0-6541-4144-b964-a9ad1fc66a0d"
NW_020271713.1	RepeatMasker	DNA/hAT?	2021112	2021532	1201	+	.	ID="RND-6_FAMILY-3403";Tend="1981";Tstart="1543";shortTE="F";uid="b037d5df-c58d-406a-a953-37edfd51cd92"
NW_020271713.1	RepeatMasker	Unknown	6278775	6279122	2608	+	.	ID="RND-6_FAMILY-6700";Tend="1338";Tstart="979";shortTE="F";uid="e00440bd-ace4-4658-bacc-653743853b63"
NW_020271713.1	RepeatMasker	LTR/Pao	3561448	3561638	1162	+	.	ID="RND-6_FAMILY-341";Tend="2119";Tstart="1924";shortTE="F";uid="a8de52a7-3e12-4375-86d1-f68c7101d517"
NW_020271713.1	RepeatMasker	DNA/hAT-Tip100	3818519	3819365	6401	+	.	ID="RND-1_FAMILY-35";Tend="1834";Tstart="967";shortTE="F";uid="cf5de299-f2a9-4c69-86b6-bc2f12704b3e"
NW_020271713.1	RepeatMasker	DNA/MULE-MuDR	6912918	6913034	649	+	.	ID="RND-6_FAMILY-7752";Tend="1770";Tstart="1654";shortTE="F";uid="aee25abe-f693-4a2c-bf2d-8c117a601e34"
NW_020271713.1	RepeatMasker	DNA/hAT-Tip100	893769	894015	1628	+	.	ID="RND-1_FAMILY-76";Tend="1294";Tstart="1057";shortTE="F";uid="d405e2d6-1ab3-4de7-b402-2c631e5301bb"
NW_020271713.1	RepeatMasker	DNA/Ginger	6167487	6167690	669	+	.	ID="RND-6_FAMILY-5619";Tend="1632";Tstart="1427";shortTE="F";uid="e393df80-b059-4b78-8c7f-21ce2821619b"
NW_020271713.1	RepeatMasker	Unknown	7428568	7428745	526	+	.	ID="RND-1_FAMILY-320";Tend="1174";Tstart="991";shortTE="F";uid="56c1146a-f05e-48c9-bc52-479e9ceac6b8"
NW_020271713.1	RepeatMasker	LINE/Penelope	3260982	3261097	699	+	.	ID="RND-5_FAMILY-147";Tend="1309";Tstart="1194";shortTE="F";uid="8f09dd97-eaf1-48fe-bc84-492cf510cb5f"
NW_020271713.1	RepeatMasker	DNA/hAT-Tip100	4322275	4324193	13909	+	.	ID="RND-6_FAMILY-7038";Tend="2262";Tstart="367";shortTE="F";uid="ece9aa59-0958-4a53-8ea4-0209ef68d977"
NW_020271713.1	RepeatMasker	DNA/Ginger-2	3010492	3010686	450	+	.	ID="RND-6_FAMILY-10024";Tend="661";Tstart="487";shortTE="F";uid="0c788f0e-a30c-4c5a-ad45-8b832c6646b5"
NW_020271713.1	RepeatMasker	DNA/hAT	4336357	4336504	592	+	.	ID="RND-5_FAMILY-544";Tend="1751";Tstart="1612";shortTE="F";uid="ab7d18be-0874-4252-a016-4d8581cf90db"
NW_020271713.1	RepeatMasker	DNA/hAT?	2741733	2741973	949	+	.	ID="RND-1_FAMILY-584";Tend="1479";Tstart="1257";shortTE="F";uid="6c48bcdd-4dd2-4d74-9ec6-1dfee1aeaaf7"
NW_020271713.1	RepeatMasker	LINE/CR1	930055	930795	2946	+	.	ID="RND-6_FAMILY-1799";Tend="1735";Tstart="1007";shortTE="F";uid="d2d65b93-9a51-48fb-8a40-f59ce575f465"
NW_020271713.1	RepeatMasker	Unknown	139940	140479	3853	+	.	ID="RND-5_FAMILY-207";Tend="1520";Tstart="971";shortTE="F";uid="7abb3ff8-c274-4202-9cc3-5dec02bd8a05"
NW_020271713.1	RepeatMasker	Unknown	407785	407982	699	+	.	ID="RND-1_FAMILY-381";Tend="679";Tstart="480";shortTE="F";uid="3a76422d-d960-48d3-bdb1-12ab3db882ae"
NW_020271713.1	RepeatMasker	DNA/TcMar-Pogo	4377886	4378022	419	+	.	ID="RND-1_FAMILY-257";Tend="1164";Tstart="1014";shortTE="F";uid="474e12a8-1462-402f-9e76-f2ce8b99254b"
NW_020271713.1	RepeatMasker	LTR/Gypsy	6233429	6233591	708	+	.	ID="GYPSY-24_DEL-I";Tend="2770";Tstart="2608";shortTE="F";uid="b4881bd7-f1bf-472d-9919-39c3e9b31041"
NW_020271713.1	RepeatMasker	DNA/hAT-hAT19	196332	198086	2309	+	.	ID="rnd-6_family-8724";Tend="1852";Tstart="362";shortTE="F";uid="a876c7c3-44bf-4f8a-8f8a-e01712d07865"
NW_020271713.1	RepeatMasker	DNA/hAT-Charlie	5544915	5545189	2046	+	.	ID="RND-6_FAMILY-1048";Tend="429";Tstart="156";shortTE="F";uid="8fe63582-05f1-42f8-b3b1-9b8bbf724289"
NW_020271713.1	RepeatMasker	DNA/hAT-Tip100	1134977	1135078	496	+	.	ID="RND-5_FAMILY-2816";Tend="1024";Tstart="917";shortTE="F";uid="67284711-f55e-4cf2-9056-092bcf0b46c1"
NW_020271713.1	RepeatMasker	DNA/hAT-hAT19	11312	11493	871	+	.	ID="HAT-N18_AP";Tend="813";Tstart="630";shortTE="F";uid="83e1139e-c90b-4321-8a49-7c035d831415"
NW_020271713.1	RepeatMasker	Unknown	5643365	5643560	1254	+	.	ID="RND-4_FAMILY-965";Tend="1377";Tstart="1180";shortTE="F";uid="6c01ca69-f390-4cce-8fcb-5f92970babe2"
NW_020271713.1	RepeatMasker	DNA/hAT	2571127	2571292	857	+	.	ID="RND-6_FAMILY-924";Tend="1628";Tstart="1458";shortTE="F";uid="ee15127a-ba33-4ccd-a990-d1de7da881c8"
NW_020271713.1	RepeatMasker	DNA/hAT-Tip100	39915	40040	687	+	.	ID="RND-6_FAMILY-9069";Tend="1066";Tstart="935";shortTE="F";uid="3e4e0661-bd2b-4755-8a73-29cf9a71fa79"
NW_020271713.1	RepeatMasker	Unknown	3073990	3075089	7125	+	.	ID="RND-1_FAMILY-415";Tend="1896";Tstart="852";shortTE="F";uid="547228f6-5425-4bad-8fb8-1094a4cd9c5d"
NW_020271713.1	RepeatMasker	Unknown	1243726	1243961	450	+	.	ID="RND-1_FAMILY-562";Tend="1650";Tstart="1403";shortTE="F";uid="e84a74fa-32a7-4fa1-8fc5-6944c4338325"
NW_020271713.1	RepeatMasker	DNA/TcMar-Mariner	6489008	6489208	810	+	.	ID="RND-5_FAMILY-5458";Tend="1457";Tstart="1236";shortTE="F";uid="67dcf672-c9bf-4098-8d99-4e4ece0755a9"
NW_020271713.1	RepeatMasker	DNA/Ginger-1	3313712	3313890	593	+	.	ID="RND-5_FAMILY-738";Tend="1427";Tstart="1255";shortTE="F";uid="acc8e3c2-1fe4-4357-ae98-17e2ba2358a8"
NW_020271713.1	RepeatMasker	DNA/hAT-Ac	1087063	1088669	12310	+	.	ID="RND-6_FAMILY-385";Tend="2313";Tstart="707";shortTE="F";uid="5834d5a1-3d3b-4de0-8f77-121340bdf970"
NW_020271713.1	RepeatMasker	DNA/hAT-Tip100	3741819	3742091	426	+	.	ID="rnd-6_family-7665";Tend="1702";Tstart="1562";shortTE="F";uid="e72f15a8-bacb-4ced-ad03-3a719aa71d3f"
NW_020271713.1	RepeatMasker	Unknown	934303	934562	818	+	.	ID="RND-1_FAMILY-415";Tend="1089";Tstart="855";shortTE="F";uid="306a330b-b25e-46ba-9503-737205c3e1f2"
NW_020271713.1	RepeatMasker	DNA/hAT-Tip100	2832582	2832905	484	+	.	ID="DNA8-81_AP";Tend="746";Tstart="433";shortTE="F";uid="f7627406-a08e-48c6-ab87-634a380bffda"
NW_020271713.1	RepeatMasker	Unknown	6347192	6347328	557	+	.	ID="RND-6_FAMILY-2619";Tend="992";Tstart="852";shortTE="F";uid="af5a22bf-ba91-4b6d-a3bd-700130140c91"
NW_020271713.1	RepeatMasker	Unknown	7622412	7622765	1565	+	.	ID="RND-6_FAMILY-2663";Tend="1284";Tstart="934";shortTE="F";uid="28dfc69c-ec7e-432e-9551-418fa5479b96"
NW_020271713.1	RepeatMasker	DNA/hAT-hAT19	5475930	5476039	748	+	.	ID="RND-6_FAMILY-1007";Tend="1084";Tstart="974";shortTE="F";uid="a13235da-517e-4b63-82d2-46466eb50136"
NW_020271713.1	RepeatMasker	RC/Helitron	7467367	7467644	1217	+	.	ID="RND-4_FAMILY-485";Tend="1067";Tstart="774";shortTE="F";uid="7cdf1cfa-5715-4465-8b79-0f0eb7c81a98"
NW_020271713.1	RepeatMasker	DNA/TcMar-Pogo	8009442	8011222	13438	+	.	ID="RND-6_FAMILY-1697";Tend="2548";Tstart="819";shortTE="F";uid="9b78a13b-c072-4bb4-a12f-76af78b2d455"
NW_020271713.1	RepeatMasker	DNA/hAT-hAT19	6252631	6253208	1743	+	.	ID="RND-5_FAMILY-592";TEgroup="ctg_1%7CRND-5_FAMILY-592%7C1";Tend="1606";Tstart="798";shortTE="F";uid="bfa8317e-498d-45ab-9f5e-0463eec492a5"
NW_020271713.1	RepeatMasker	Unknown	6593648	6594113	1587	+	.	ID="RND-5_FAMILY-486";Tend="1413";Tstart="905";shortTE="F";uid="1e75246d-687f-476c-b10d-906111c1ef9b"
NW_020271713.1	RepeatMasker	DNA/hAT-Charlie	2656017	2656315	2157	+	.	ID="RND-1_FAMILY-246";Tend="1208";Tstart="911";shortTE="F";uid="047ce572-ec8e-4229-b32a-cc6c931649fb"
NW_020271713.1	RepeatMasker	Unknown	483196	483486	700	+	.	ID="RND-6_FAMILY-12247";Tend="1637";Tstart="1316";shortTE="F";uid="f359a3df-f110-4977-94ad-59cfd9155176"
NW_020271713.1	RepeatMasker	DNA/hAT-Blackjack	344064	344455	2643	+	.	ID="RND-5_FAMILY-6349";Tend="1500";Tstart="1095";shortTE="F";uid="aad59ced-4e0a-411f-a368-013fc4db0842"
NW_020271713.1	RepeatMasker	Unknown	7429902	7430059	840	+	.	ID="RND-1_FAMILY-320";Tend="1380";Tstart="1219";shortTE="F";uid="fbe993ff-8a89-4c1e-b34e-ffacc2785487"
NW_020271713.1	RepeatMasker	LINE/CR1	1775397	1775966	1136	+	.	ID="RND-6_FAMILY-4368";Tend="2127";Tstart="1563";shortTE="F";uid="7191d76f-83fa-4cbe-bb1f-86a1fca1fbe1"
NW_020271713.1	RepeatMasker	DNA/hAT-Blackjack	1702885	1703009	405	+	.	ID="HAT-4_PBA";Tend="5984";Tstart="5873";shortTE="F";uid="29b5924f-0492-4779-af1d-4b58ad5de9c6"
NW_020271713.1	RepeatMasker	Unknown	859080	859337	1363	+	.	ID="RND-4_FAMILY-909";Tend="1335";Tstart="1074";shortTE="F";uid="d3f97f77-027a-4ab4-886c-72280b63ac8a"
NW_020271713.1	RepeatMasker	Unknown	6572484	6572759	1094	+	.	ID="RND-6_FAMILY-1300";Tend="1172";Tstart="910";shortTE="F";uid="bc525f20-7603-4430-a58d-168a5deb5c8f"
NW_020271713.1	RepeatMasker	DNA/hAT-hAT19	4224524	4224993	1273	+	.	ID="RND-6_FAMILY-228";Tend="2059";Tstart="1588";shortTE="F";uid="72ffb386-9af9-461b-bbff-fa767020a57b"
NW_020271713.1	RepeatMasker	LINE/Penelope	6993205	6993417	920	+	.	ID="RND-5_FAMILY-147";Tend="1550";Tstart="1338";shortTE="F";uid="341eba8c-3da7-415a-bcef-6dc290de4f4d"
NW_020271713.1	RepeatMasker	Unknown	483505	483688	1429	+	.	ID="RND-5_FAMILY-1158";Tend="1382";Tstart="1193";shortTE="F";uid="e0a9479d-1953-4eaa-831d-686b633fb3ff"
NW_020271713.1	RepeatMasker	Unknown	7759105	7759772	1518	+	.	ID="RND-6_FAMILY-5051";TEgroup="ctg_1%7CRND-6_FAMILY-5051%7C1";Tend="2152";Tstart="1540";shortTE="F";uid="934b7a0d-a41c-4dac-8e54-e8cc58bf0351"
NW_020271713.1	RepeatMasker	DNA/hAT-Tip100	6751515	6751805	641	+	.	ID="RND-5_FAMILY-4298";Tend="1692";Tstart="1388";shortTE="F";uid="da2ce63a-42b1-46a6-808a-09a66c87a9ed"
NW_020271713.1	RepeatMasker	RC/Helitron	1477810	1478453	3392	+	.	ID="RND-6_FAMILY-3121";Tend="1094";Tstart="468";shortTE="F";uid="c6e609d7-b11c-4f00-be20-ac3bd8b622f9"
NW_020271713.1	RepeatMasker	DNA/hAT	683210	683577	2100	+	.	ID="RND-1_FAMILY-285";Tend="1696";Tstart="1324";shortTE="F";uid="a76774bf-7d64-4ba3-81fa-53c8a4453c47"
NW_020271713.1	RepeatMasker	DNA/MULE-MuDR	4579734	4579897	1381	+	.	ID="RND-1_FAMILY-379";Tend="1435";Tstart="1272";shortTE="F";uid="7a789146-2998-4ba4-9488-5a7d22b5556b"
NW_020271713.1	RepeatMasker	Unknown	3534851	3535382	498	+	.	ID="RND-5_FAMILY-1066";TEgroup="ctg_1%7CRND-5_FAMILY-1066%7C1";Tend="1762";Tstart="707";shortTE="F";uid="325bc92c-7761-443b-ab5b-ef4a1c4db30d"
NW_020271713.1	RepeatMasker	RC/Helitron	2672218	2674459	11817	+	.	ID="RND-1_FAMILY-45";Tend="2473";Tstart="213";shortTE="F";uid="c1d53b75-6a84-456b-a621-72003ebeb882"
NW_020271713.1	RepeatMasker	Unknown	1693681	1693815	936	+	.	ID="RND-1_FAMILY-83";Tend="1511";Tstart="1377";shortTE="F";uid="eefa7cc1-edf2-4f64-b89f-1eae1720e8f7"
NW_020271713.1	RepeatMasker	DNA/hAT-Charlie	6841210	6841580	1729	+	.	ID="RND-1_FAMILY-58";Tend="1362";Tstart="998";shortTE="F";uid="50228269-fb96-4b74-8702-b5e735b8b750"
NW_020271713.1	RepeatMasker	DNA/hAT-Charlie	1058586	1058890	2206	+	.	ID="RND-5_FAMILY-2288";Tend="1225";Tstart="920";shortTE="F";uid="b7fbb17d-578d-40c5-8796-153689ecdaf8"
NW_020271713.1	RepeatMasker	DNA/hAT-Tip100	2462503	2462769	534	+	.	ID="RND-5_FAMILY-6082";TEgroup="ctg_1%7CRND-5_FAMILY-6082%7C1";Tend="1666";Tstart="902";shortTE="F";uid="929318f9-f540-46bd-8eb8-6a6fd0fc7a2a"
NW_020271713.1	RepeatMasker	DNA/hAT-Tip100	3306676	3307521	5500	+	.	ID="RND-4_FAMILY-713";Tend="1849";Tstart="942";shortTE="F";uid="808569fd-47a8-4ece-8b30-899ff744b157"
NW_020271713.1	RepeatMasker	Unknown	7180257	7182246	3335	+	.	ID="RND-6_FAMILY-1522";Tend="2351";Tstart="381";shortTE="F";uid="1b872795-41a1-4a1e-9bf2-92e3b16d13c4"
NW_020271713.1	RepeatMasker	Unknown	7482157	7482277	847	+	.	ID="RND-1_FAMILY-39";Tend="1428";Tstart="1304";shortTE="F";uid="561f503a-9b2f-48ba-a167-69b339308c18"
NW_020271713.1	RepeatMasker	DNA/TcMar-Tc1	1237073	1237886	6982	+	.	ID="RND-6_FAMILY-14983";Tend="1782";Tstart="974";shortTE="F";uid="880422a2-2ea4-42a0-8a9e-827059787c8d"
NW_020271713.1	RepeatMasker	RC/Helitron	7671485	7672620	5733	-	.	ID="RND-6_FAMILY-3197";Tend="2077";Tstart="959";shortTE="F";uid="b901e8f9-f558-4c38-bbac-4e0df96dd37b"
NW_020271713.1	RepeatMasker	Unknown	850763	851143	1890	-	.	ID="RND-6_FAMILY-10564";Tend="1306";Tstart="937";shortTE="F";uid="7cafc3b7-86b5-4add-928a-e928c20f610b"
NW_020271713.1	RepeatMasker	DNA/MULE-MuDR	7854188	7854453	449	-	.	ID="RND-6_FAMILY-12306";Tend="707";Tstart="460";shortTE="F";uid="b8b648ed-4195-4cb8-80d8-91edf3f6f249"
NW_020271713.1	RepeatMasker	DNA/hAT-Tip100	3296064	3296260	720	-	.	ID="RND-4_FAMILY-93";Tend="1238";Tstart="1062";shortTE="F";uid="c89935f7-8ec7-4aa3-81e4-bb043bed068c"
NW_020271713.1	RepeatMasker	Unknown	3019498	3019604	573	-	.	ID="RND-6_FAMILY-6962";Tend="1561";Tstart="1454";shortTE="F";uid="8d953957-b5dd-4329-8ee9-ea7fa3cfdc50"
NW_020271713.1	RepeatMasker	LINE/RTE-BovB	2217761	2218443	5202	-	.	ID="RND-5_FAMILY-8106";Tend="1479";Tstart="808";shortTE="F";uid="b7ef2d76-c20b-4a2e-ad0b-716c18febe22"
NW_020271713.1	RepeatMasker	Unknown	2299862	2300364	2510	-	.	ID="RND-5_FAMILY-4404";Tend="1424";Tstart="962";shortTE="F";uid="48797dac-4152-4f4e-a8f3-a9e3efdd7a93"
NW_020271713.1	RepeatMasker	Unknown	7429444	7429585	468	-	.	ID="RND-1_FAMILY-473";Tend="859";Tstart="722";shortTE="F";uid="d6614907-a12b-4fee-b945-a7092812c9ec"
NW_020271713.1	RepeatMasker	DNA/hAT-Charlie	2234839	2235138	1044	-	.	ID="RND-5_FAMILY-5235";Tend="1163";Tstart="826";shortTE="F";uid="5c149fe6-f2f7-4324-b590-04d285fd5387"
NW_020271713.1	RepeatMasker	Unknown	3482095	3482341	1016	-	.	ID="RND-5_FAMILY-1643";Tend="1004";Tstart="743";shortTE="F";uid="37a0496c-3bd9-4a28-98aa-80dc7fef561e"
NW_020271713.1	RepeatMasker	DNA/hAT	3797734	3797951	1257	-	.	ID="RND-3_FAMILY-12";Tend="1424";Tstart="1205";shortTE="F";uid="06a06b8f-98ed-4ab3-a429-2452a5282fc7"
NW_020271713.1	RepeatMasker	DNA/hAT-Tip100	7135835	7135959	576	-	.	ID="RND-6_FAMILY-2678";Tend="1101";Tstart="977";shortTE="F";uid="7aaf068b-c88a-4998-9e11-e040291b0314"
NW_020271713.1	RepeatMasker	DNA/MULE-NOF	6212091	6212535	432	-	.	ID="REHAVKUS1_AP";TEgroup="ctg_1%7CREHAVKUS1_AP%7C1";Tend="4914";Tstart="2909";shortTE="F";uid="bcd8020f-a3f1-4186-910e-16522b3dbe2a"
NW_020271713.1	RepeatMasker	Unknown	183195	183504	2441	-	.	ID="RND-1_FAMILY-389";Tend="1292";Tstart="981";shortTE="F";uid="9d932cff-423c-46c8-accd-d4958398954d"
NW_020271713.1	RepeatMasker	DNA/hAT	4944289	4944625	1738	-	.	ID="RND-1_FAMILY-285";Tend="1648";Tstart="1300";shortTE="F";uid="0c5ab337-6baa-4f00-8cf0-1c2dd83f9b66"
NW_020271713.1	RepeatMasker	DNA/hAT-Tip100	5730070	5730831	5714	-	.	ID="RND-1_FAMILY-49";Tend="1695";Tstart="942";shortTE="F";uid="5ffc2f91-2ed1-4e46-91bd-f781e6178bac"
NW_020271713.1	RepeatMasker	Unknown	7034304	7034788	3385	-	.	ID="RND-1_FAMILY-117";Tend="1459";Tstart="974";shortTE="F";uid="41574fb5-4f14-4888-9d68-290de88c1ad4"
NW_020271713.1	RepeatMasker	RC/Helitron	3667667	3668005	926	-	.	ID="RND-6_FAMILY-352";Tend="2340";Tstart="2036";shortTE="F";uid="cae9536e-7599-42b1-bb98-24cb249653b1"
NW_020271713.1	RepeatMasker	Unknown	3135760	3135872	466	-	.	ID="RND-4_FAMILY-965";Tend="1424";Tstart="1316";shortTE="F";uid="2a31b5f4-da3a-43bc-8637-095964e9e660"
NW_020271713.1	RepeatMasker	DNA/hAT-Charlie	6408932	6409367	3038	-	.	ID="RND-1_FAMILY-91";Tend="1405";Tstart="969";shortTE="F";uid="c5870480-302b-4ae7-838a-c965220ff4b3"
NW_020271713.1	RepeatMasker	DNA/Sola-1	2571716	2571853	853	-	.	ID="RND-5_FAMILY-7406";Tend="1310";Tstart="1167";shortTE="F";uid="e5f74a5c-06b5-4953-af5f-0806bb956e41"
NW_020271713.1	RepeatMasker	LTR/Gypsy	3900362	3900526	458	-	.	ID="GYPSY-24_DEL-I";Tend="2834";Tstart="2669";shortTE="F";uid="215ce53c-90d9-4154-866f-9600494c692a"
NW_020271713.1	RepeatMasker	DNA/hAT-Tip100	4790468	4790743	715	-	.	ID="RND-1_FAMILY-127";Tend="1275";Tstart="1016";shortTE="F";uid="a507f211-4deb-406e-982c-ad926039f2ca"
NW_020271713.1	RepeatMasker	DNA/hAT-Charlie	3814912	3815352	2932	-	.	ID="RND-5_FAMILY-647";Tend="1329";Tstart="892";shortTE="F";uid="42164605-011f-4a23-a76e-f970014f2d63"
NW_020271713.1	RepeatMasker	Unknown	4081501	4082063	2885	-	.	ID="RND-6_FAMILY-4972";Tend="1461";Tstart="923";shortTE="F";uid="9a894e7e-5b1f-474d-9c32-df2e9ca822bd"
NW_020271713.1	RepeatMasker	RC/Helitron	5640149	5642665	13641	-	.	ID="RND-5_FAMILY-4970";Tend="4483";Tstart="1874";shortTE="F";uid="94c14930-36f7-4beb-96cd-35fab8abd3d3"
NW_020271713.1	RepeatMasker	DNA/hAT	4757548	4757937	2231	-	.	ID="RND-3_FAMILY-12";Tend="1393";Tstart="980";shortTE="F";uid="cc4f0e19-f92b-47c2-b3ab-ec40fd809faa"
NW_020271713.1	RepeatMasker	DNA/hAT-hAT19	6530570	6531120	1899	-	.	ID="RND-6_FAMILY-2292";Tend="1461";Tstart="907";shortTE="F";uid="9f7e571e-a7b3-47f9-aff3-4fc41c9c8adb"
NW_020271713.1	RepeatMasker	DNA/hAT-Tip100	4316893	4317017	537	-	.	ID="RND-6_FAMILY-2678";Tend="1149";Tstart="1021";shortTE="F";uid="7f7ecb0c-3584-4829-919a-1f2e0f2af61c"
NW_020271713.1	RepeatMasker	DNA/hAT-Ac	5766973	5767081	454	-	.	ID="RND-6_FAMILY-11196";Tend="1627";Tstart="1511";shortTE="F";uid="b817e738-8d5b-44bd-a0ce-659385c0167c"
NW_020271713.1	RepeatMasker	Unknown	4372921	4373149	1800	-	.	ID="RND-4_FAMILY-1670";Tend="1238";Tstart="1010";shortTE="F";uid="43c4cfd9-a002-457a-acdb-45176279257e"
NW_020271713.1	RepeatMasker	Unknown	3685302	3685962	3981	-	.	ID="RND-1_FAMILY-62";Tend="1544";Tstart="909";shortTE="F";uid="9500a4a9-df6d-4ef4-83d8-f93412c9e321"
NW_020271713.1	RepeatMasker	DNA/hAT-Ac	3408558	3409063	1919	-	.	ID="RND-4_FAMILY-5210";TEgroup="ctg_1%7CRND-4_FAMILY-5210%7C2";Tend="1999";Tstart="1205";shortTE="F";uid="e2684d25-0d46-4c9c-8be3-02cec2fa9851"
NW_020271713.1	RepeatMasker	LINE/CR1	3890561	3891707	9477	-	.	ID="RND-6_FAMILY-91";Tend="2048";Tstart="900";shortTE="F";uid="a6dd6be6-0e63-412d-9a2b-6cc2d0b1d649"
NW_020271713.1	RepeatMasker	LINE/I	7211896	7213656	3542	-	.	ID="RND-6_FAMILY-4984";Tend="1778";Tstart="230";shortTE="F";uid="442f98bf-ce43-42d7-9899-040443d6a499"
NW_020271713.1	RepeatMasker	DNA/hAT-Ac	5157253	5158690	3005	-	.	ID="RND-5_FAMILY-932";Tend="1420";Tstart="19";shortTE="F";uid="e4c43e43-f18e-4171-8f45-11f00f5c91f6"
NW_020271713.1	RepeatMasker	RC/Helitron	7873447	7873602	538	-	.	ID="HELITRON-3_HNUM";Tend="191";Tstart="37";shortTE="F";uid="fc5e9ce0-b463-49b1-a670-db6746d19d29"
NW_020271713.1	RepeatMasker	DNA	4693969	4694377	1794	-	.	ID="RND-5_FAMILY-4964";Tend="1186";Tstart="769";shortTE="F";uid="dea9f7f8-f83c-4626-8780-a98469ee3d90"
NW_020271713.1	RepeatMasker	LINE/I-Jockey	87022	90601	6046	-	.	ID="RND-6_FAMILY-3678";Tend="4543";Tstart="968";shortTE="F";uid="8f2a449b-5f47-4130-a01d-3903bef509f3"
NW_020271713.1	RepeatMasker	Unknown	1707919	1708334	2339	-	.	ID="RND-5_FAMILY-441";Tend="1008";Tstart="601";shortTE="F";uid="6aa68098-bebf-4e24-bc54-77535ea56082"
NW_020271713.1	RepeatMasker	DNA/hAT-Blackjack	5223019	5223258	1096	-	.	ID="RND-5_FAMILY-17857";Tend="1165";Tstart="953";shortTE="F";uid="b2318f25-8179-4bf2-a524-c24620893f46"
NW_020271713.1	RepeatMasker	DNA/hAT-Tip100	2722462	2722628	1060	-	.	ID="RND-6_FAMILY-2678";Tend="1145";Tstart="977";shortTE="F";uid="087810d6-d35d-47ee-a9da-e984ad64599d"
NW_020271713.1	RepeatMasker	DNA/hAT-Tip100	4755376	4755964	3942	-	.	ID="RND-1_FAMILY-105";Tend="1512";Tstart="956";shortTE="F";uid="2f182359-8d81-48fb-997a-66189c1a71dc"
NW_020271713.1	RepeatMasker	Unknown	1526077	1526430	1693	-	.	ID="RND-5_FAMILY-9299";Tend="1374";Tstart="997";shortTE="F";uid="adb9f14c-b592-4f69-bf3a-08953b709ae0"
NW_020271713.1	RepeatMasker	RC/Helitron	7666864	7667945	1607	-	.	ID="RND-4_FAMILY-485";Tend="2079";Tstart="950";shortTE="F";uid="c366cb16-b9bd-4df6-8420-129ee1e077ba"
NW_020271713.1	RepeatMasker	DNA/hAT-Tip100	3104607	3104713	517	-	.	ID="RND-5_FAMILY-7335";Tend="1075";Tstart="970";shortTE="F";uid="1dc83b76-3f0f-4aba-b835-48915eca627d"
NW_020271713.1	RepeatMasker	DNA/hAT-Tip100	6372429	6372735	564	-	.	ID="DNA8-83_AP";Tend="796";Tstart="462";shortTE="F";uid="6e911cf9-7b6a-49a4-858d-d1cf169482e6"
NW_020271713.1	RepeatMasker	Unknown	8089509	8089880	1058	-	.	ID="RND-6_FAMILY-15374";TEgroup="ctg_1%7CRND-6_FAMILY-15374%7C1";Tend="1362";Tstart="867";shortTE="F";uid="e95a6c5a-2961-4c7e-8dee-f2974c5f2f9f"
NW_020271713.1	RepeatMasker	Unknown	7809879	7810252	2739	-	.	ID="RND-1_FAMILY-62";Tend="1560";Tstart="1193";shortTE="F";uid="d26ecbaa-e6b6-48a4-85e3-76608bebfa5f"
NW_020271713.1	RepeatMasker	DNA/hAT-hAT19	3827101	3827428	1955	-	.	ID="DNA8-97_AP";Tend="340";Tstart="1";shortTE="F";uid="1a3e5b31-6188-4b84-b519-94d436743ddb"
NW_020271713.1	RepeatMasker	DNA/hAT-Charlie	3588581	3589000	2225	-	.	ID="RND-4_FAMILY-616";Tend="1350";Tstart="939";shortTE="F";uid="ef58ca1c-b9c9-4f4f-af06-4aac7dca89f9"
NW_020271713.1	RepeatMasker	DNA/hAT-Tip100	8038214	8038400	646	-	.	ID="RND-1_FAMILY-404";Tend="1387";Tstart="1182";shortTE="F";uid="97c1c4eb-e01e-45b7-aac8-cffd40a3441b"
NW_020271713.1	RepeatMasker	DNA/hAT-Charlie	1981134	1981519	2745	-	.	ID="RND-6_FAMILY-11171";Tend="1309";Tstart="921";shortTE="F";uid="af7410d4-1347-48fd-895b-de9f90ea1323"
NW_020271713.1	RepeatMasker	DNA/hAT-Tip100	4842155	4842809	4127	-	.	ID="RND-6_FAMILY-3168";Tend="1247";Tstart="643";shortTE="F";uid="93cd6775-1916-45b2-bf5f-ef650d429e28"
NW_020271713.1	RepeatMasker	DNA/hAT	1960513	1960941	2159	-	.	ID="RND-3_FAMILY-12";Tend="1379";Tstart="941";shortTE="F";uid="add7fb25-50a1-467c-851f-0e19f2a8b7ca"
NW_020271713.1	RepeatMasker	Unknown	5224771	5225083	1552	-	.	ID="RND-5_FAMILY-1643";Tend="1412";Tstart="1111";shortTE="F";uid="9a28b717-24f2-4710-8838-b14608bf1754"
NW_020271713.1	RepeatMasker	Unknown	5890440	5890805	2733	-	.	ID="RND-1_FAMILY-175";Tend="1271";Tstart="909";shortTE="F";uid="6aa67f8d-8574-4fae-97b4-9867d3c7bda5"
NW_020271713.1	RepeatMasker	Unknown	6659576	6659876	1251	-	.	ID="RND-5_FAMILY-1154";Tend="1235";Tstart="953";shortTE="F";uid="08e31046-7e1c-4386-9d67-cfd6928a2c91"
NW_020271713.1	RepeatMasker	DNA/TcMar-m44	4804850	4805111	480	-	.	ID="MARINER-3_AP";Tend="1272";Tstart="1014";shortTE="F";uid="b93f2f02-b2c5-4b98-ae03-1cdeffe15446"
NW_020271713.1	RepeatMasker	DNA/MULE-MuDR	4622585	4622980	613	-	.	ID="MUDR12X_AP";Tend="452";Tstart="50";shortTE="F";uid="93b25ab5-dea2-4ecd-99c3-c3f168bc3748"
NW_020271713.1	RepeatMasker	Unknown	7821456	7821831	929	-	.	ID="RND-4_FAMILY-1321";Tend="1290";Tstart="931";shortTE="F";uid="6df7b029-c7a5-4207-9764-ba302ad2e56a"
NW_020271713.1	RepeatMasker	DNA/hAT-Charlie	4161417	4161768	1738	-	.	ID="RND-6_FAMILY-11171";Tend="1308";Tstart="954";shortTE="F";uid="f33ac058-db8a-4f54-9de6-8fffcc79758b"
NW_020271713.1	RepeatMasker	Unknown	2326735	2326907	970	-	.	ID="RND-5_FAMILY-1061";Tend="1468";Tstart="1295";shortTE="F";uid="55479ea1-9a21-4f5a-8815-d77b36d78640"
NW_020271713.1	RepeatMasker	DNA/hAT-hAT19	4261717	4262144	937	-	.	ID="RND-6_FAMILY-986";Tend="893";Tstart="470";shortTE="F";uid="c2a1905b-11ef-4355-ab33-1b0d356f028b"
NW_020271713.1	RepeatMasker	Unknown	5519022	5519182	850	-	.	ID="RND-1_FAMILY-41";Tend="1184";Tstart="1034";shortTE="F";uid="3dc8d304-a1b0-4886-ace9-f28e8677d4a5"
NW_020271713.1	RepeatMasker	DNA/Kolobok-E	2047438	2048026	1868	-	.	ID="RND-6_FAMILY-1716";TEgroup="ctg_1%7CRND-6_FAMILY-1716%7C1";Tend="1377";Tstart="863";shortTE="F";uid="2a113d01-984e-47e1-afcb-f21f14511ec7"
NW_020271713.1	RepeatMasker	DNA/hAT?	6241755	6242219	3748	-	.	ID="RND-5_FAMILY-2388";Tend="1428";Tstart="964";shortTE="F";uid="eb15f3c7-c968-4373-a065-248ece281a6d"
NW_020271713.1	RepeatMasker	DNA/hAT	3489788	3490050	846	-	.	ID="RND-6_FAMILY-11930";Tend="2125";Tstart="1846";shortTE="F";uid="1bcccca6-b96c-4007-be7b-09b5aca1d450"
NW_020271713.1	RepeatMasker	DNA/hAT-hAT19	5403628	5404333	740	-	.	ID="RND-6_FAMILY-578";TEgroup="ctg_1%7CRND-6_FAMILY-578%7C1";Tend="1810";Tstart="879";shortTE="F";uid="74225372-dd05-4cba-9f4b-d7feaec699e3"
NW_020271713.1	RepeatMasker	LINE/I-Jockey	8177856	8180330	20856	-	.	ID="RND-6_FAMILY-86";Tend="2921";Tstart="445";shortTE="F";uid="3c35c9af-91bb-471d-85ae-2ce2514c98a9"
NW_020271713.1	RepeatMasker	DNA/hAT-Tip100	5462432	5462945	3378	-	.	ID="RND-1_FAMILY-199";Tend="1455";Tstart="932";shortTE="F";uid="6a30e666-b620-46c0-9f06-8b0eda06c2bf"
NW_020271713.1	RepeatMasker	DNA/hAT-hAT19	2096870	2097358	1552	-	.	ID="HAT-N12_AP";Tend="492";Tstart="1";shortTE="F";uid="6ad75864-cdae-4e8d-b10a-01e389250547"
NW_020271713.1	RepeatMasker	Unknown	1232682	1233182	1195	-	.	ID="RND-1_FAMILY-255";Tend="1458";Tstart="994";shortTE="F";uid="738913db-a552-4da5-b486-37ba555896dc"
NW_020271713.1	RepeatMasker	DNA/MULE-MuDR	5096780	5097226	561	-	.	ID="MUDR1X_AP";TEgroup="ctg_1%7CMUDR1X_AP%7C1";Tend="2394";Tstart="1";shortTE="F";uid="11402851-c472-4581-9aaf-6b2a51990e87"
NW_020271713.1	RepeatMasker	LINE/RTE-BovB	6780412	6780906	1439	-	.	ID="RND-4_FAMILY-859";Tend="1824";Tstart="1283";shortTE="F";uid="3068d401-808b-4a0c-9f95-e678ba5eb144"
NW_020271713.1	RepeatMasker	LINE/Penelope	549455	549738	427	-	.	ID="RND-5_FAMILY-147";TEgroup="ctg_1%7CRND-5_FAMILY-147%7C1";Tend="1531";Tstart="1366";shortTE="F";uid="f777b925-e1a6-4ee2-ac1a-fa0c45401744"
NW_020271713.1	RepeatMasker	Unknown	6755851	6756337	3727	-	.	ID="RND-5_FAMILY-1754";Tend="1421";Tstart="947";shortTE="F";uid="4625a2de-25af-446f-8c9e-cf042aa7bb62"
NW_020271713.1	RepeatMasker	DNA	7068154	7068347	1341	-	.	ID="RND-6_FAMILY-4066";Tend="2736";Tstart="2546";shortTE="F";uid="9d148233-adf5-437b-bf4a-2393a9a2da91"
NW_020271713.1	RepeatMasker	DNA/hAT-Charlie	6024227	6024621	2361	-	.	ID="RND-1_FAMILY-91";Tend="1393";Tstart="999";shortTE="F";uid="d8972155-35cc-44d0-a2e7-adbe03b1b685"
NW_020271713.1	RepeatMasker	Unknown	585719	585995	1696	-	.	ID="RND-1_FAMILY-14";Tend="1223";Tstart="955";shortTE="F";uid="0e5c563b-71c3-40d4-a11f-c59d23859458"
NW_020271713.1	RepeatMasker	RC/Helitron	828623	829509	5045	-	.	ID="RND-6_FAMILY-4583";Tend="1486";Tstart="556";shortTE="F";uid="366c162e-76c4-4592-bd42-f12eba47a527"
NW_020271713.1	RepeatMasker	Unknown	6623749	6624171	1112	-	.	ID="RND-6_FAMILY-7065";Tend="1367";Tstart="890";shortTE="F";uid="bd61f8fe-31b8-4049-bfae-996bbe7056da"
NW_020271713.1	RepeatMasker	DNA/hAT-Tip100	7048209	7048338	957	-	.	ID="RND-1_FAMILY-74";Tend="1249";Tstart="1123";shortTE="F";uid="c601900d-02c0-4598-8268-e17bca8292a8"
NW_020271713.1	RepeatMasker	Unknown	1000439	1000990	3540	-	.	ID="RND-5_FAMILY-486";Tend="1417";Tstart="898";shortTE="F";uid="078077e8-3dd5-4a51-a50d-5e4c8da9b723"
NW_020271713.1	RepeatMasker	Unknown	5673135	5673431	1948	-	.	ID="RND-5_FAMILY-13898";Tend="1283";Tstart="983";shortTE="F";uid="6f7e2edb-df3e-482f-b3a5-d8878c868bc3"
NW_020271713.1	RepeatMasker	LINE/CR1	6301680	6301911	615	-	.	ID="RND-5_FAMILY-102";Tend="922";Tstart="697";shortTE="F";uid="f1a929a6-84aa-4cfa-afa3-87d61f84cbf3"
NW_020271713.1	RepeatMasker	DNA/TcMar-Pogo	3731114	3731313	563	-	.	ID="RND-6_FAMILY-6497";Tend="987";Tstart="797";shortTE="F";uid="967a381f-784a-4dc9-a6f6-e10110be3e1e"
NW_020271713.1	RepeatMasker	DNA/hAT-hAT19	5476063	5476506	2568	-	.	ID="RND-1_FAMILY-209";Tend="1444";Tstart="984";shortTE="F";uid="a71fd084-2b36-47c9-b577-59d6877d4ee9"
NW_020271713.1	RepeatMasker	Unknown	7725118	7725387	1666	-	.	ID="RND-4_FAMILY-1321";Tend="1697";Tstart="1419";shortTE="F";uid="a971563f-b104-41ee-8668-b67b2954ed63"
NW_020271713.1	RepeatMasker	DNA/hAT-hAT19	1098619	1098823	1442	-	.	ID="RND-6_FAMILY-3832";Tend="1032";Tstart="823";shortTE="F";uid="d95757ed-f831-474f-8edf-1ba70e393d86"
NW_020271713.1	RepeatMasker	DNA/hAT-hAT19	1049202	1049498	1914	-	.	ID="DNA8-97_AP";Tend="345";Tstart="44";shortTE="F";uid="5b998f5b-ba71-4f64-82eb-63ce553bcd50"
NW_020271713.1	RepeatMasker	Unknown	5273088	5273303	538	-	.	ID="RND-5_FAMILY-1587";Tend="1412";Tstart="1219";shortTE="F";uid="a3dfd277-e1dc-4fc6-ae3d-5a7aa130e90a"
NW_020271713.1	RepeatMasker	DNA/hAT-Tip100	177731	178175	3845	-	.	ID="RND-5_FAMILY-4871";Tend="1419";Tstart="975";shortTE="F";uid="0c10daf8-e37d-40a0-ba44-fff5bb8f25c7"
NW_020271713.1	RepeatMasker	DNA/hAT-hAT19	6566955	6567111	889	-	.	ID="RND-4_FAMILY-212";Tend="1102";Tstart="943";shortTE="F";uid="f9758166-75ca-437c-ac25-38410c763e15"
NW_020271713.1	RepeatMasker	DNA/hAT-hAT19	367220	367968	1437	-	.	ID="DNA8-52B_AP";TEgroup="ctg_1%7CDNA8-52B_AP%7C1";Tend="1100";Tstart="1";shortTE="F";uid="90134d1b-4bca-4bc7-b09e-abe8f2da44f2"
NW_020271713.1	RepeatMasker	RC/Helitron	5853827	5853964	899	-	.	ID="RND-6_FAMILY-6950";Tend="715";Tstart="577";shortTE="F";uid="d5df5775-c7f1-4302-b438-3ed067add1c3"
NW_020271713.1	RepeatMasker	RC/Helitron	5967375	5967561	667	-	.	ID="RND-6_FAMILY-4487";Tend="1405";Tstart="1218";shortTE="F";uid="3ea2a578-8430-4b39-840a-bc227805a122"
NW_020271713.1	RepeatMasker	Unknown	5831226	5831869	1068	-	.	ID="RND-6_FAMILY-12964";Tend="1576";Tstart="931";shortTE="F";uid="741dd468-c0f5-4219-b3d7-fe1b5a5eca2f"
NW_020271713.1	RepeatMasker	DNA/hAT-Tip100	713271	714447	3638	-	.	ID="RND-5_FAMILY-10096";Tend="1655";Tstart="453";shortTE="F";uid="fecf9a40-1436-4e07-a984-b36f92850df4"
NW_020271713.1	RepeatMasker	Unknown	2964648	2964993	1577	-	.	ID="RND-5_FAMILY-4489";Tend="1340";Tstart="944";shortTE="F";uid="03ea31c4-e119-47f1-bdba-bfc2174f4c3b"
NW_020271713.1	RepeatMasker	Unknown	4185683	4186011	1569	-	.	ID="RND-1_FAMILY-185";Tend="1258";Tstart="935";shortTE="F";uid="1af53dfb-3aad-42b2-ba21-67cedea65cae"
NW_020271713.1	RepeatMasker	LINE/CR1	7820487	7821172	885	-	.	ID="RND-5_FAMILY-842";Tend="1250";Tstart="87";shortTE="F";uid="5699553f-b91b-4757-94d1-e9f52be1b0ee"
NW_020271713.1	RepeatMasker	DNA/hAT-Tip100	5297836	5298148	1397	-	.	ID="RND-6_FAMILY-22307";Tend="1034";Tstart="721";shortTE="F";uid="12c1f421-6993-4fb3-b257-c60e36b15157"
NW_020271713.1	RepeatMasker	Unknown	4801602	4801900	1970	-	.	ID="RND-4_FAMILY-2177";Tend="1199";Tstart="897";shortTE="F";uid="cf6985c4-7768-4d78-8bc6-8ff3a2c13405"
NW_020271713.1	RepeatMasker	DNA/hAT-Ac	4597169	4597271	600	-	.	ID="RND-4_FAMILY-981";Tend="1834";Tstart="1730";shortTE="F";uid="12319b29-56be-4604-9ba8-00173655219a"
NW_020271713.1	RepeatMasker	DNA/hAT	3537567	3537683	576	-	.	ID="RND-3_FAMILY-12";Tend="1399";Tstart="1279";shortTE="F";uid="7d342e80-4ce1-4b75-9d88-35ff31945de9"
NW_020271713.1	RepeatMasker	Unknown	5731780	5732087	1746	-	.	ID="RND-1_FAMILY-552";Tend="1255";Tstart="951";shortTE="F";uid="8d170c59-ca00-4ce4-b5d1-98a68d7376b4"
NW_020271713.1	RepeatMasker	DNA/hAT-Tip100	5127550	5128029	3699	-	.	ID="RND-5_FAMILY-4871";Tend="1434";Tstart="954";shortTE="F";uid="73c5f6fa-510a-45eb-b2fc-1d536c1fba79"
NW_020271713.1	RepeatMasker	DNA/hAT-hAT19	1011686	1012079	2290	-	.	ID="RND-1_FAMILY-55";Tend="1335";Tstart="904";shortTE="F";uid="9c160b28-9059-4090-a4fa-30b782545f1a"
NW_020271713.1	RepeatMasker	Unknown	272112	272411	2090	-	.	ID="RND-4_FAMILY-1139";Tend="1240";Tstart="932";shortTE="F";uid="d55f4882-f23d-4b53-bed1-edd83e47afb6"
NW_020271713.1	RepeatMasker	Unknown	7417005	7417168	1055	-	.	ID="RND-1_FAMILY-41";Tend="1184";Tstart="1034";shortTE="F";uid="9968afee-cc4e-4c12-bfb8-e90d1c2a0185"
NW_020271713.1	RepeatMasker	DNA/hAT-Tip100	1468584	1468883	1659	-	.	ID="RND-4_FAMILY-93";Tend="1284";Tstart="965";shortTE="F";uid="f49739b0-7da1-4a2e-a093-aaa77bb6c877"
NW_020271713.1	RepeatMasker	DNA/Kolobok-E	2048656	2049088	2461	-	.	ID="RND-6_FAMILY-1716";Tend="881";Tstart="451";shortTE="F";uid="734af229-1799-41e4-be94-fb7e54508d87"
NW_020271713.1	RepeatMasker	LINE/CR1	3572512	3573083	661	-	.	ID="RND-6_FAMILY-2238";Tend="2191";Tstart="1610";shortTE="F";uid="0357c29a-3c92-4c38-a463-9b4dbfb49ebf"
NW_020271713.1	RepeatMasker	DNA/Ginger-2	879044	879900	5651	-	.	ID="RND-6_FAMILY-10024";Tend="1405";Tstart="565";shortTE="F";uid="70af55e6-f7d8-4895-b1b9-54cedfac92a2"
NW_020271713.1	RepeatMasker	RC/Helitron	1152927	1153115	1170	-	.	ID="RND-1_FAMILY-242";Tend="876";Tstart="664";shortTE="F";uid="816c2daa-3ad6-4ef1-8cfc-5c5807cb9ed7"
NW_020271713.1	RepeatMasker	DNA/hAT-hAT19	458162	458419	1528	-	.	ID="RND-1_FAMILY-55";Tend="1743";Tstart="1469";shortTE="F";uid="73dbbdc7-23e4-466d-886c-73df08a3bddf"
NW_020271713.1	RepeatMasker	DNA/hAT-Ac	2554599	2555056	3246	-	.	ID="RND-4_FAMILY-981";Tend="1843";Tstart="1378";shortTE="F";uid="f00f0800-5692-478a-a0c2-2dffd81fdbfb"
NW_020271713.1	RepeatMasker	Unknown	7142766	7143160	2221	-	.	ID="RND-6_FAMILY-2298";Tend="1017";Tstart="561";shortTE="F";uid="57b8386c-f459-4fbd-8dff-2bf9a55ba4d1"
NW_020271713.1	RepeatMasker	DNA/hAT-Tip100	3626088	3626692	3670	-	.	ID="RND-6_FAMILY-3853";Tend="1354";Tstart="751";shortTE="F";uid="9584359b-31c1-4940-980f-923820131d60"
NW_020271713.1	RepeatMasker	LINE/CR1	1754188	1754698	665	-	.	ID="RND-6_FAMILY-4368";TEgroup="ctg_1%7CRND-6_FAMILY-4368%7C1";Tend="1817";Tstart="1196";shortTE="F";uid="dc5d1c78-f150-4df6-bfd6-665f0ebc24c8"
NW_020271713.1	RepeatMasker	DNA/hAT-hAT19	4853789	4854418	3613	-	.	ID="RND-6_FAMILY-3051";Tend="1586";Tstart="941";shortTE="F";uid="769ba9b3-349b-4d28-b266-ca7d7285b043"
NW_020271713.1	RepeatMasker	DNA/hAT-Ac	5774477	5774664	527	-	.	ID="RND-6_FAMILY-32309";Tend="1440";Tstart="1247";shortTE="F";uid="ad3e44c8-d300-46c4-9a14-17d004793e56"
NW_020271713.1	RepeatMasker	LINE/Penelope	1643751	1644113	1231	-	.	ID="RND-5_FAMILY-147";TEgroup="ctg_1%7CRND-5_FAMILY-147%7C2";Tend="1487";Tstart="985";shortTE="F";uid="8e4b5897-87df-4bc5-9348-e2ba706d3849"
NW_020271713.1	RepeatMasker	Unknown	3543777	3544330	2343	-	.	ID="RND-6_FAMILY-2868";Tend="1178";Tstart="621";shortTE="F";uid="5571826b-df12-4526-8c8a-79f12e64e9ba"
NW_020271713.1	RepeatMasker	DNA/hAT-hAT19	5785456	5786410	3527	-	.	ID="RND-1_FAMILY-200";Tend="1849";Tstart="915";shortTE="F";uid="b869f6c9-27c5-4aa4-b262-3a46544827fa"
[truncated: 171,758 more rows]
