# Supplementary material for: Transposon accumulation at xenobiotic gene family loci in aphids
Source: Genome Res. 2023 Oct;33(10):1718–33. doi: 10.1101/gr.277820.123 (PMC10691553; doi:10.1101/gr.277820.123)
Supplement: Supplement 13 [file Supplemental_File_S2.tar.gz › Supplemental_File_S2/sitobionMiscanthi.filteredRepeats.gff]

CM017797.1	RepeatMasker	LINE/I-Jockey	70575508	70576395	874	+	.	ID="RND-5_FAMILY-2775";Tend="1412";Tstart="546";shortTE="F";uid="789466d6-07f6-47ab-b8d0-0320481b163e"
CM017797.1	RepeatMasker	DNA/hAT-Tip100	19217736	19217837	574	+	.	ID="dna8-18_ap";Tend="129";Tstart="1";shortTE="F";uid="ac481ff5-1e74-4a65-b01a-5fc637388efd"
CM017797.1	RepeatMasker	Unknown	38128022	38128282	1147	+	.	ID="RND-1_FAMILY-16";Tend="1253";Tstart="980";shortTE="F";uid="e2ede279-45d2-41cc-8ae0-0f37708a4629"
CM017797.1	RepeatMasker	DNA/Kolobok-E	90697862	90699323	10327	+	.	ID="RND-6_FAMILY-15326";Tend="2319";Tstart="845";shortTE="F";uid="e26dce94-0501-4239-9c14-44e48d5b8f5e"
CM017797.1	RepeatMasker	Retroposon?	76103387	76103731	491	+	.	ID="RND-6_FAMILY-8816";Tend="1162";Tstart="831";shortTE="F";uid="407a218e-6847-46b0-a5e9-bc5f2150a97d"
CM017797.1	RepeatMasker	DNA	87418810	87419332	3847	+	.	ID="RND-1_FAMILY-304";Tend="1421";Tstart="899";shortTE="F";uid="2130c7f4-73e6-4a94-b5d8-dab0bc26d763"
CM017797.1	RepeatMasker	Unknown	28357843	28358180	1801	+	.	ID="RND-1_FAMILY-108";TEgroup="ctg_1%7CRND-1_FAMILY-108%7C1";Tend="1724";Tstart="956";shortTE="F";uid="fd93da70-55e9-4091-a954-b4f73f5a6b51"
CM017797.1	RepeatMasker	DNA/Kolobok-E	86222227	86222813	1579	+	.	ID="RND-3_FAMILY-333";TEgroup="ctg_1%7CRND-3_FAMILY-333%7C11";Tend="1692";Tstart="909";shortTE="F";uid="459268ee-45c6-480d-a32e-b06374c4a53a"
CM017797.1	RepeatMasker	Unknown	51171351	51171585	612	+	.	ID="RND-6_FAMILY-57";Tend="1165";Tstart="975";shortTE="F";uid="3e5f1898-1bc0-4d22-8c61-5131a8875304"
CM017797.1	RepeatMasker	DNA/hAT-Charlie	65793191	65793479	1420	+	.	ID="RND-6_FAMILY-18953";Tend="1312";Tstart="1029";shortTE="F";uid="08f6ce9a-54c8-41db-8126-3c63db3c6bd0"
CM017797.1	RepeatMasker	DNA/Kolobok-E	38014666	38015663	5275	+	.	ID="RND-5_FAMILY-12007";Tend="1807";Tstart="922";shortTE="F";uid="85345dbb-7633-4b33-91c3-12b21ef843ec"
CM017797.1	RepeatMasker	DNA	43289760	43295477	45481	+	.	ID="RND-1_FAMILY-127";Tend="6691";Tstart="884";shortTE="F";uid="1b315dd5-6ae4-46e3-92a7-91633b43af85"
CM017797.1	RepeatMasker	DNA	61972203	61972341	735	+	.	ID="ttaa3b_ap";Tend="158";Tstart="24";shortTE="F";uid="db39a15e-608c-49f7-99bc-cc09d94575d1"
CM017797.1	RepeatMasker	DNA	78081550	78082285	1777	+	.	ID="DNA4-2_AP";Tend="769";Tstart="1";shortTE="F";uid="213f8669-ab5f-4e10-9212-fd62fd4ad79f"
CM017797.1	RepeatMasker	LTR/Copia	40565965	40566259	1465	+	.	ID="RND-1_FAMILY-351";Tend="2432";Tstart="2167";shortTE="F";uid="58721748-3cdc-4c29-a28d-44438ce664b0"
CM017797.1	RepeatMasker	DNA/hAT	20081076	20083858	26138	+	.	ID="rnd-1_family-117";Tend="4834";Tstart="1934";shortTE="F";uid="9cfd0d53-4f18-4d2f-90a2-0cfefc613090"
CM017797.1	RepeatMasker	DNA/hAT-Tip100	68659563	68659787	1010	+	.	ID="RND-6_FAMILY-444";Tend="1129";Tstart="911";shortTE="F";uid="df5501d2-09db-425e-80d6-749874e25597"
CM017797.1	RepeatMasker	DNA/hAT-Charlie	53789652	53789764	667	+	.	ID="RND-4_FAMILY-59";Tend="1008";Tstart="894";shortTE="F";uid="f9689785-09c7-4155-9140-cfd28eabdb61"
CM017797.1	RepeatMasker	DNA/MULE-MuDR	70514823	70515201	454	+	.	ID="MUDR6X_AP";Tend="1799";Tstart="1415";shortTE="F";uid="c209b72d-83f2-44a2-83d7-2210f3487877"
CM017797.1	RepeatMasker	LINE/I-Jockey	79582888	79583175	478	+	.	ID="RND-6_FAMILY-2628";Tend="1610";Tstart="1336";shortTE="F";uid="793d209d-78ac-4e13-986f-d7f6b954f0b8"
CM017797.1	RepeatMasker	DNA/MULE-MuDR	54360830	54361141	2183	+	.	ID="RND-6_FAMILY-4546";Tend="1392";Tstart="1080";shortTE="F";uid="23dd450f-508c-4b85-aab2-3529a39d3125"
CM017797.1	RepeatMasker	DNA/hAT-hAT19	66717987	66718109	402	+	.	ID="RND-6_FAMILY-580";Tend="1575";Tstart="1435";shortTE="F";uid="651de1e2-f67e-4c2a-8821-6da90652a7a3"
CM017797.1	RepeatMasker	DNA/hAT-Ac	91947924	91948585	1632	+	.	ID="RND-6_FAMILY-3608";Tend="1120";Tstart="417";shortTE="F";uid="ac40f3e1-d743-45e1-988c-08caf003f2f5"
CM017797.1	RepeatMasker	DNA	29325805	29326420	547	+	.	ID="DNAX-2_AP";TEgroup="ctg_1%7CDNAX-2_AP%7C2";Tend="340";Tstart="28";shortTE="F";uid="7d6a0529-2194-4507-8382-8b059a6d3f57"
CM017797.1	RepeatMasker	DNA	98111422	98111876	2248	+	.	ID="ttaa3_ap";Tend="429";Tstart="1";shortTE="F";uid="a8acd6bf-dcbe-4f5a-adb0-e03d63fcf17b"
CM017797.1	RepeatMasker	DNA/Ginger-1	11667127	11667228	426	+	.	ID="GINGER1-1_AP";Tend="4355";Tstart="4245";shortTE="F";uid="8c8f4305-faa9-4a4a-9bd3-7aa70f2d410c"
CM017797.1	RepeatMasker	Retroposon?	47813718	47814017	1383	+	.	ID="RND-6_FAMILY-2964";Tend="1221";Tstart="938";shortTE="F";uid="c36ebb22-47c0-4dcf-b328-e69bac66c773"
CM017797.1	RepeatMasker	DNA/hAT-Ac	59533458	59533583	613	+	.	ID="DNA8-48_AP";Tend="695";Tstart="571";shortTE="F";uid="1eeee50b-85b7-487c-9623-0a04874e3875"
CM017797.1	RepeatMasker	DNA/PIF-Harbinger	41654749	41655491	833	+	.	ID="harbinger-1_dw";Tend="2271";Tstart="1882";shortTE="F";uid="c8589d78-998a-4d75-9919-240e9c14a308"
CM017797.1	RepeatMasker	DNA/Ginger-1	65349660	65349882	435	+	.	ID="RND-6_FAMILY-10963";Tend="1089";Tstart="872";shortTE="F";uid="85c5a167-2f1d-4a17-9446-876d82b5d2a9"
CM017797.1	RepeatMasker	DNA/Kolobok-E	10246120	10246598	3016	+	.	ID="RND-5_FAMILY-12007";Tend="1458";Tstart="912";shortTE="F";uid="8f1c7177-9c2c-4fea-9bb9-6f8706947809"
CM017797.1	RepeatMasker	DNA/Kolobok-E	89335912	89336838	6562	+	.	ID="RND-5_FAMILY-12007";Tend="1856";Tstart="928";shortTE="F";uid="0e061c21-0044-4477-8e26-4c1546103f2a"
CM017797.1	RepeatMasker	RC/Helitron	76405140	76406036	5505	+	.	ID="RND-3_FAMILY-395";Tend="1761";Tstart="880";shortTE="F";uid="8b086535-f597-4702-b626-5e35aa1b1fe5"
CM017797.1	RepeatMasker	DNA/hAT-Ac	14984001	14984632	1910	+	.	ID="RND-1_FAMILY-233";Tend="2516";Tstart="1877";shortTE="F";uid="d9d3835a-be94-4271-b4f8-0b3748b5a008"
CM017797.1	RepeatMasker	DNA/Kolobok-E	64749807	64750451	909	+	.	ID="RND-6_FAMILY-10793";Tend="1835";Tstart="1182";shortTE="F";uid="fe3f00cb-648f-42ae-885e-615037928a9f"
CM017797.1	RepeatMasker	DNA/TcMar-m44	76376591	76376893	2197	+	.	ID="MARINER-2_AP";Tend="2265";Tstart="1925";shortTE="F";uid="06cd86c6-4115-46bd-b9f7-cafca832da28"
CM017797.1	RepeatMasker	DNA	20661407	20661984	1621	+	.	ID="DNA4-3_AP";Tend="613";Tstart="50";shortTE="F";uid="39cc8bce-c218-4d1c-b321-f4d39101b458"
CM017797.1	RepeatMasker	DNA/hAT-Tip100	51688656	51688769	780	+	.	ID="DNA8-83_AP";Tend="607";Tstart="486";shortTE="F";uid="48d8de6d-232c-48b9-ab87-09963de095e6"
CM017797.1	RepeatMasker	DNA	47007647	47007888	1115	+	.	ID="TTAA3_AP";Tend="420";Tstart="177";shortTE="F";uid="32871219-0a2d-424a-a6d9-4a4112cf451b"
CM017797.1	RepeatMasker	Unknown	11549540	11549889	1468	+	.	ID="RND-4_FAMILY-2041";Tend="2187";Tstart="1839";shortTE="F";uid="48d5d9ea-1c3f-4032-a1d1-8a989da4851a"
CM017797.1	RepeatMasker	Unknown	85920512	85920618	437	+	.	ID="RND-6_FAMILY-4639";Tend="888";Tstart="786";shortTE="F";uid="c03ed82d-0da7-4a59-9a1d-f88346e30daa"
CM017797.1	RepeatMasker	DNA	53078955	53079669	1972	+	.	ID="DNA4-2_AP";Tend="731";Tstart="1";shortTE="F";uid="8808397b-8f78-452c-b359-a4e3d958fe52"
CM017797.1	RepeatMasker	DNA	96818650	96819066	1302	+	.	ID="TTAA3C_AP";Tend="425";Tstart="1";shortTE="F";uid="53d887b7-5d6d-4c90-8fd6-bf00fc0e80f9"
CM017797.1	RepeatMasker	RC/Helitron	56333609	56333855	1540	+	.	ID="RND-5_FAMILY-1550";Tend="1185";Tstart="919";shortTE="F";uid="a81b1003-fd54-4dfb-9e3e-0ca3717d6739"
CM017797.1	RepeatMasker	DNA/Kolobok-E	8175276	8175501	1080	+	.	ID="RND-5_FAMILY-12007";Tend="1654";Tstart="1396";shortTE="F";uid="3d379c7c-6a52-42b9-89b6-fc0e0c820c4d"
CM017797.1	RepeatMasker	DNA	50060937	50061253	1757	+	.	ID="RND-6_FAMILY-8287";Tend="1508";Tstart="1194";shortTE="F";uid="991b7d17-5942-481f-bc72-1d10d2473bec"
CM017797.1	RepeatMasker	DNA/Kolobok-E	79802442	79802847	609	+	.	ID="RND-6_FAMILY-15326";Tend="1589";Tstart="1156";shortTE="F";uid="a0db5aef-3377-4cac-84f4-e717ffecf6ac"
CM017797.1	RepeatMasker	DNA/Ginger-1	53707974	53709463	11357	+	.	ID="RND-6_FAMILY-566";Tend="2363";Tstart="881";shortTE="F";uid="2f4f387c-8484-47e3-80a7-dff53fa44dc0"
CM017797.1	RepeatMasker	DNA/hAT-Tip100	59740788	59740992	841	+	.	ID="RND-6_FAMILY-14619";TEgroup="ctg_1%7CRND-6_FAMILY-14619%7C3";Tend="1313";Tstart="877";shortTE="F";uid="d5782785-27e3-42d2-94d8-07061552c522"
CM017797.1	RepeatMasker	DNA/hAT-Tip100	20602190	20602455	1829	+	.	ID="RND-6_FAMILY-20384";Tend="1080";Tstart="815";shortTE="F";uid="e1bfaa1f-da35-4255-90c2-2c6a931ebf59"
CM017797.1	RepeatMasker	DNA/MULE-MuDR	9174116	9174514	500	+	.	ID="RND-6_FAMILY-29316";TEgroup="ctg_1%7CRND-6_FAMILY-29316%7C1";Tend="1117";Tstart="491";shortTE="F";uid="91f12bb1-7ec1-4ee4-b61e-5c32cc419b9b"
CM017797.1	RepeatMasker	DNA/Ginger-2	66997720	66998307	757	+	.	ID="ginger2-n1_ap";Tend="1565";Tstart="599";shortTE="F";uid="13927a3e-c9d6-4dc7-b18c-0a1e642819ff"
CM017797.1	RepeatMasker	DNA/hAT-hAT19	87490416	87490624	1004	+	.	ID="DNA8-71_AP";Tend="231";Tstart="1";shortTE="F";uid="15a196b9-e057-448f-9b05-21f72ee7ed34"
CM017797.1	RepeatMasker	Retroposon?	35747600	35748228	3206	+	.	ID="RND-4_FAMILY-346";Tend="1532";Tstart="912";shortTE="F";uid="11428ae6-dec1-4150-9a9c-4ad7b13a7037"
CM017797.1	RepeatMasker	DNA/Kolobok-E	80254757	80255211	635	+	.	ID="rnd-1_family-155";Tend="1254";Tstart="828";shortTE="F";uid="29f2e547-aa00-4be0-866a-3669a8465436"
CM017797.1	RepeatMasker	DNA/Ginger-1	63215324	63215922	1003	+	.	ID="rnd-1_family-196";Tend="1414";Tstart="855";shortTE="F";uid="a3fd82ba-5579-493f-ae0b-146caed8a19f"
CM017797.1	RepeatMasker	DNA	60544876	60545042	1135	+	.	ID="RND-5_FAMILY-5850";Tend="2104";Tstart="1943";shortTE="F";uid="a9b96b27-ebb3-4371-8dd0-e30de3555a6b"
CM017797.1	RepeatMasker	DNA	45359765	45359926	971	+	.	ID="RND-5_FAMILY-4556";Tend="392";Tstart="61";shortTE="F";uid="67220ecd-e1c9-4294-b936-a4f104ab70fe"
CM017797.1	RepeatMasker	DNA/hAT	70128712	70129172	2816	+	.	ID="DNA8-38_AP";Tend="486";Tstart="1";shortTE="F";uid="7fe7ca09-8b3b-4c4b-b0fc-37ba297b3d51"
CM017797.1	RepeatMasker	Unknown	27584703	27584950	1682	+	.	ID="RND-5_FAMILY-1201";Tend="1226";Tstart="922";shortTE="F";uid="f87728c6-31f3-46bc-bc20-c30f2948b038"
CM017797.1	RepeatMasker	DNA/hAT-Tip100	61918020	61918654	3474	+	.	ID="RND-6_FAMILY-7314";Tend="1473";Tstart="844";shortTE="F";uid="c6d6c366-516f-45b1-a686-cea5bfc076b1"
CM017797.1	RepeatMasker	Retroposon?	68551277	68552882	14151	+	.	ID="RND-5_FAMILY-10685";Tend="4599";Tstart="2988";shortTE="F";uid="8abdb2df-5c27-41b5-8d3a-8db2ebd7f9a8"
CM017797.1	RepeatMasker	DNA	72979562	72979841	1528	+	.	ID="TTAA2D_AP";Tend="425";Tstart="138";shortTE="F";uid="45118062-2ad1-4292-ac59-90534aac58a8"
CM017797.1	RepeatMasker	Unknown	88786547	88786731	436	+	.	ID="RND-1_FAMILY-21";Tend="1203";Tstart="1016";shortTE="F";uid="a24f72d3-58bd-457b-ab46-87489acc25a2"
CM017797.1	RepeatMasker	Retroposon?	90151932	90152279	636	+	.	ID="RND-6_FAMILY-8816";Tend="870";Tstart="513";shortTE="F";uid="1cab1af6-c96a-4a83-ad16-c3be9fad811e"
CM017797.1	RepeatMasker	Retroposon?	89363489	89363622	486	+	.	ID="RND-6_FAMILY-1454";Tend="750";Tstart="625";shortTE="F";uid="1e4749ee-25bb-4e99-8616-6c070831fe67"
CM017797.1	RepeatMasker	Unknown	68034031	68034217	884	+	.	ID="RND-5_FAMILY-13205";Tend="482";Tstart="293";shortTE="F";uid="229b6407-8acd-4e90-aa9d-7701a76647e4"
CM017797.1	RepeatMasker	DNA/hAT-Tip100	21863267	21863488	840	+	.	ID="DNA8-107_AP";Tend="703";Tstart="490";shortTE="F";uid="967f396b-f9bc-4205-b23c-2ed5288ec833"
CM017797.1	RepeatMasker	Unknown	37451138	37451563	3243	+	.	ID="RND-1_FAMILY-88";Tend="1868";Tstart="1428";shortTE="F";uid="b7af7973-c11a-4fbe-a11f-51f2fd9c9322"
CM017797.1	RepeatMasker	LINE/CR1	97789374	97789693	2375	+	.	ID="RND-6_FAMILY-8892";Tend="1283";Tstart="944";shortTE="F";uid="1cf61244-5e8d-4aa4-8b29-ac0cba129283"
CM017797.1	RepeatMasker	DNA/hAT-Tip100	41285497	41286087	3879	+	.	ID="RND-6_FAMILY-4692";Tend="1420";Tstart="805";shortTE="F";uid="ffae80d2-373b-4ed5-878f-d401310504a4"
CM017797.1	RepeatMasker	DNA/Kolobok-E	17098334	17099190	4460	+	.	ID="RND-5_FAMILY-12007";Tend="1832";Tstart="951";shortTE="F";uid="214485f1-1e98-4c27-83fc-841578e5b147"
CM017797.1	RepeatMasker	DNA	89361667	89361847	574	+	.	ID="TTAA3C_AP";Tend="178";Tstart="1";shortTE="F";uid="aba84312-1f39-4de6-b1c9-9f542f96faa8"
CM017797.1	RepeatMasker	Unknown	25226594	25227049	1589	+	.	ID="RND-6_FAMILY-28730";TEgroup="ctg_1%7CRND-6_FAMILY-28730%7C2";Tend="1279";Tstart="897";shortTE="F";uid="50e437ee-1c3f-4cee-824f-fcf34982613e"
CM017797.1	RepeatMasker	DNA/TcMar-m44	55671974	55672690	3185	+	.	ID="RND-6_FAMILY-13836";Tend="1354";Tstart="584";shortTE="F";uid="afbe31dc-1420-4989-b87d-efa81551d6d4"
CM017797.1	RepeatMasker	DNA/Ginger-1	46366260	46366538	912	+	.	ID="RND-6_FAMILY-3353";Tend="2331";Tstart="2006";shortTE="F";uid="3b1cefe0-03ed-4617-86a8-70c3fb43d6bd"
CM017797.1	RepeatMasker	Unknown	16687158	16687454	1344	+	.	ID="RND-1_FAMILY-109";Tend="1222";Tstart="930";shortTE="F";uid="a39477f6-b7cc-4900-8525-86c359bba610"
CM017797.1	RepeatMasker	Retroposon?	38382423	38382627	494	+	.	ID="RND-6_FAMILY-17861";Tend="1006";Tstart="806";shortTE="F";uid="b27f43e8-7e39-4dc1-ac1b-f1832e877cff"
CM017797.1	RepeatMasker	DNA	49413777	49414183	1441	+	.	ID="RND-6_FAMILY-1003";Tend="1385";Tstart="995";shortTE="F";uid="03d48fc1-522e-4920-83bb-c58879d5fa7b"
CM017797.1	RepeatMasker	RC/Helitron	41406216	41406328	672	+	.	ID="RND-6_FAMILY-10256";Tend="1204";Tstart="704";shortTE="F";uid="5385bd77-9788-4744-804d-1d0732547c2b"
CM017797.1	RepeatMasker	DNA/Kolobok-E	22366007	22366161	768	+	.	ID="KOLOBOKE-3_AP";Tend="2201";Tstart="2039";shortTE="F";uid="b2c84892-60f4-41d4-9dc7-b27d2b1c5cca"
CM017797.1	RepeatMasker	DNA	97045505	97048104	36275	+	.	ID="RND-1_FAMILY-258";Tend="3782";Tstart="1094";shortTE="F";uid="82fbc310-9b9a-420a-b717-c57fe4099cde"
CM017797.1	RepeatMasker	DNA/PiggyBac	31682141	31683647	3265	+	.	ID="RND-5_FAMILY-10641";Tend="2093";Tstart="630";shortTE="F";uid="7250cbed-9b75-4e37-a91a-050b5fafb699"
CM017797.1	RepeatMasker	DNA	58461500	58461948	2646	+	.	ID="RND-6_FAMILY-6286";Tend="1389";Tstart="938";shortTE="F";uid="b084a195-5dd0-4304-9a6b-be0be8553395"
CM017797.1	RepeatMasker	DNA/Ginger-1	99017128	99017260	797	+	.	ID="rnd-6_family-649";Tend="993";Tstart="878";shortTE="F";uid="44fb6fd1-059c-429e-bb9f-df70b4dc5e29"
CM017797.1	RepeatMasker	DNA/hAT-hAT19	91505092	91505357	1337	+	.	ID="DNA8-78_AP";Tend="298";Tstart="2";shortTE="F";uid="c23f3666-11eb-4116-a8d1-3447aa37818f"
CM017797.1	RepeatMasker	DNA/hAT-Tip100	19280159	19280268	406	+	.	ID="DNA8-63_AP";Tend="110";Tstart="1";shortTE="F";uid="b21e72d5-b819-499b-abfb-79057d01c5d3"
CM017797.1	RepeatMasker	Unknown	78528341	78528454	760	+	.	ID="RND-6_FAMILY-11620";Tend="1743";Tstart="1622";shortTE="F";uid="94451f1d-2f62-442e-8e3e-1aa78c3ca0a9"
CM017797.1	RepeatMasker	Unknown	91169036	91169625	1627	+	.	ID="RND-4_FAMILY-2182";TEgroup="ctg_1%7CRND-4_FAMILY-2182%7C6";Tend="1899";Tstart="728";shortTE="F";uid="aa00ebbc-9b8f-4438-a800-03563c30ecd0"
CM017797.1	RepeatMasker	DNA/Ginger-1	22585818	22587188	6734	+	.	ID="RND-6_FAMILY-566";Tend="2345";Tstart="839";shortTE="F";uid="b673d15f-fc2e-4c18-80e9-ae47cee950b8"
CM017797.1	RepeatMasker	DNA/hAT-Tip100	25664320	25664598	445	+	.	ID="RND-5_FAMILY-7780";Tend="1240";Tstart="954";shortTE="F";uid="0400c9f7-dbb9-49ba-9a19-c9b941b997ef"
CM017797.1	RepeatMasker	DNA/Kolobok-E	83635914	83636090	673	+	.	ID="RND-1_FAMILY-390";Tend="2779";Tstart="2606";shortTE="F";uid="ac0786af-9105-4407-8b29-79725cf29e4e"
CM017797.1	RepeatMasker	DNA	24089280	24089726	3457	+	.	ID="RND-6_FAMILY-6286";Tend="1389";Tstart="943";shortTE="F";uid="69f3af59-1b0f-4f42-9001-0ab73df9ce23"
CM017797.1	RepeatMasker	DNA/Ginger-1	82307651	82307913	1761	+	.	ID="RND-6_FAMILY-23998";Tend="1437";Tstart="1176";shortTE="F";uid="2e05921c-83a4-4c9e-bf02-3b1e19a3712a"
CM017797.1	RepeatMasker	DNA/Ginger	58224176	58224334	517	+	.	ID="RND-6_FAMILY-7638";Tend="2217";Tstart="2051";shortTE="F";uid="e3dd3975-0a8b-4406-9033-eff60976a2b2"
CM017797.1	RepeatMasker	DNA/Kolobok-E	97969567	97970660	6772	+	.	ID="RND-6_FAMILY-14191";Tend="1887";Tstart="799";shortTE="F";uid="f047fad1-fba1-43e4-9930-5e7ead3ac9ed"
CM017797.1	RepeatMasker	Retroposon?	57113663	57113912	1374	+	.	ID="RND-6_FAMILY-18748";Tend="1069";Tstart="817";shortTE="F";uid="d67140d9-abe5-4858-8e3b-0944431ce399"
CM017797.1	RepeatMasker	DNA	29572540	29572761	1022	+	.	ID="DNA4-3_AP";Tend="635";Tstart="379";shortTE="F";uid="6c69c3b7-16bc-483a-ace8-3de78d33e18c"
CM017797.1	RepeatMasker	DNA/hAT-Tip100	57652837	57653322	2586	+	.	ID="RND-5_FAMILY-5029";Tend="1559";Tstart="1062";shortTE="F";uid="12a4d063-6e61-4ce0-9f70-9bc166c1b1db"
CM017797.1	RepeatMasker	DNA	4218895	4219315	1592	+	.	ID="TTAA4B_AP";Tend="430";Tstart="1";shortTE="F";uid="bca77b57-fb0b-458f-9ca0-43ba2a9751b1"
CM017797.1	RepeatMasker	DNA/Kolobok-E	58320867	58321054	745	+	.	ID="RND-6_FAMILY-982";Tend="3334";Tstart="3147";shortTE="F";uid="8e7fbe0b-c10d-45a4-bc0c-d3ee44661653"
CM017797.1	RepeatMasker	DNA	55095126	55095416	1216	+	.	ID="ttaa3b_ap";TEgroup="ctg_1%7Cttaa3b_ap%7C7";Tend="205";Tstart="1";shortTE="F";uid="9b8096dc-da33-4dc0-87cd-36390e677b45"
CM017797.1	RepeatMasker	Unknown	55708808	55711800	10361	+	.	ID="RND-1_FAMILY-0";Tend="3232";Tstart="111";shortTE="F";uid="63ca0569-6279-4492-8b50-76d456b64673"
CM017797.1	RepeatMasker	DNA/MULE-MuDR	5583399	5584083	4312	+	.	ID="RND-5_FAMILY-2079";Tend="1639";Tstart="925";shortTE="F";uid="68513bd6-53a2-4731-8a22-f532c35fc10e"
CM017797.1	RepeatMasker	Unknown	3896775	3896966	425	+	.	ID="RND-1_FAMILY-16";Tend="1108";Tstart="918";shortTE="F";uid="b9a27e8b-9af6-4e54-9986-fb9672c9eb56"
CM017797.1	RepeatMasker	Unknown	40153757	40153935	716	+	.	ID="RND-5_FAMILY-664";Tend="1453";Tstart="1280";shortTE="F";uid="395c0c44-7e78-4b5a-89a3-f3468cef36f8"
CM017797.1	RepeatMasker	DNA	1919952	1920343	537	+	.	ID="DNA4-3_AP";Tend="615";Tstart="231";shortTE="F";uid="1b9cf4d7-d9b9-45d8-9c73-0c8f6758c649"
CM017797.1	RepeatMasker	LINE/L2	82458185	82458303	624	+	.	ID="RND-6_FAMILY-16158";Tend="1316";Tstart="1194";shortTE="F";uid="5d6503a6-e9fb-42c5-9637-a049698b6cf8"
CM017797.1	RepeatMasker	DNA/hAT-Tip100	21783213	21783314	794	+	.	ID="DNA8-12_AP";Tend="105";Tstart="1";shortTE="F";uid="573efb63-e495-4a7e-b31c-04f375d96d78"
CM017797.1	RepeatMasker	LINE/I-Jockey	47679184	47679454	1185	+	.	ID="RND-5_FAMILY-2308";Tend="1018";Tstart="755";shortTE="F";uid="23f7c469-364c-4f69-b34c-381e96d8813f"
CM017797.1	RepeatMasker	DNA/Ginger-1	65517868	65518376	2384	+	.	ID="RND-6_FAMILY-6590";Tend="1726";Tstart="1190";shortTE="F";uid="8eb6bf21-1100-4319-9ecc-b73e5421fd46"
CM017797.1	RepeatMasker	DNA/hAT-Charlie	99671411	99671543	643	+	.	ID="DNA8-72_AP";Tend="413";Tstart="294";shortTE="F";uid="115dd2e1-6c59-4e9d-be33-3205a1d2e439"
CM017797.1	RepeatMasker	DNA/Kolobok-E	100825101	100825245	798	+	.	ID="RND-6_FAMILY-15326";Tend="2100";Tstart="1948";shortTE="F";uid="fbb9545a-b65f-4c77-b35c-a2d329a9da92"
CM017797.1	RepeatMasker	DNA	80660472	80660812	875	+	.	ID="DNA8-31_AP";Tend="421";Tstart="40";shortTE="F";uid="54eb12d1-e52c-4ef6-9b28-8e56854bd2df"
CM017797.1	RepeatMasker	DNA/Ginger-1	70431953	70432978	5743	+	.	ID="RND-6_FAMILY-649";Tend="1963";Tstart="878";shortTE="F";uid="ac50f9ae-7452-42da-b936-be3817084b1c"
CM017797.1	RepeatMasker	Retroposon?	77917049	77917283	1057	+	.	ID="SINE2-1_AP";Tend="780";Tstart="540";shortTE="F";uid="c26cbb3e-791b-4f55-9a6e-15fce3519625"
CM017797.1	RepeatMasker	Retroposon?	17165804	17165949	592	+	.	ID="RND-5_FAMILY-5529";Tend="282";Tstart="1";shortTE="F";uid="7897d60c-6c1f-4cc8-9f65-ccee5df94d42"
CM017797.1	RepeatMasker	RC/Helitron	81069292	81069415	409	+	.	ID="RND-3_FAMILY-395";Tend="1741";Tstart="1635";shortTE="F";uid="6a6c895f-8a97-4f18-9308-e339b36ecc8e"
CM017797.1	RepeatMasker	DNA/Ginger-1	44106599	44107231	539	+	.	ID="RND-6_FAMILY-566";Tend="2330";Tstart="1691";shortTE="F";uid="c06ac658-95d9-4ae2-99f8-7bb2d757472f"
CM017797.1	RepeatMasker	DNA/hAT	42082384	42082940	3671	+	.	ID="DNA8-101_AP";Tend="567";Tstart="1";shortTE="F";uid="97b36ebb-24b9-4d66-aae7-c7f2cb9d229d"
CM017797.1	RepeatMasker	DNA	88319257	88319364	459	+	.	ID="dna4-2_ap";Tend="100";Tstart="1";shortTE="F";uid="fc60a260-c876-4868-9e28-35a1407ef622"
CM017797.1	RepeatMasker	DNA/Kolobok-E	66663189	66664002	1102	+	.	ID="RND-6_FAMILY-15326";Tend="2144";Tstart="1235";shortTE="F";uid="3223c933-b1d4-467e-97ee-f83641956a83"
CM017797.1	RepeatMasker	DNA/hAT-Tip100	52897069	52897849	5053	+	.	ID="DNA8-18_AP";Tend="820";Tstart="1";shortTE="F";uid="40f85b14-9ecb-410f-80c1-e0020c60907f"
CM017797.1	RepeatMasker	DNA/Sola-1	9754264	9754697	2006	+	.	ID="SOLA1-4_AP";Tend="3041";Tstart="2594";shortTE="F";uid="ee7d71d0-1b61-4e95-a7a8-e168a493ad94"
CM017797.1	RepeatMasker	DNA/hAT-Tip100	37718247	37718371	811	+	.	ID="dna8-18_ap";Tend="120";Tstart="1";shortTE="F";uid="eaf7f4c3-c346-4ce3-abaa-f0558d50e5d2"
CM017797.1	RepeatMasker	DNA	21926878	21927028	731	+	.	ID="RND-5_FAMILY-219";Tend="2977";Tstart="2828";shortTE="F";uid="6f44ae92-35a3-4c00-8d4f-f179fd537436"
CM017797.1	RepeatMasker	LINE/I	30710101	30710503	522	+	.	ID="RND-6_FAMILY-1706";Tend="1482";Tstart="1082";shortTE="F";uid="8f24c09f-99a7-4f88-82b3-ee80b662d4bc"
CM017797.1	RepeatMasker	DNA/Ginger-1	88021272	88021615	977	+	.	ID="rnd-6_family-1530";Tend="1102";Tstart="846";shortTE="F";uid="6ac75441-e14e-4849-942f-24fe8ca24df1"
CM017797.1	RepeatMasker	RC/Helitron	62940920	62941899	8730	+	.	ID="RND-1_FAMILY-264";Tend="1987";Tstart="1004";shortTE="F";uid="14013588-13fe-4f85-aeb7-cc336a866cf4"
CM017797.1	RepeatMasker	DNA	84944264	84944914	687	+	.	ID="DNA4-2_AP";Tend="757";Tstart="143";shortTE="F";uid="5009b8db-aee5-4955-a755-d35c5ec66c2e"
CM017797.1	RepeatMasker	DNA/Ginger-1	68163229	68163498	727	+	.	ID="rnd-6_family-566";Tend="2337";Tstart="2094";shortTE="F";uid="ef4efaa6-af7a-491a-ae5c-0553fd44e14a"
CM017797.1	RepeatMasker	RC/Helitron	28483384	28483515	586	+	.	ID="RND-5_FAMILY-3172";Tend="4532";Tstart="4400";shortTE="F";uid="ba8b6804-d3e7-45d5-b2e2-c9ce949a145a"
CM017797.1	RepeatMasker	Unknown	10833743	10834116	1887	+	.	ID="RND-5_FAMILY-245";Tend="1322";Tstart="944";shortTE="F";uid="857f5dcc-2cd6-4ee6-ba12-6ad511db1e33"
CM017797.1	RepeatMasker	DNA/Kolobok-E	58182389	58183113	5720	+	.	ID="RND-1_FAMILY-11";Tend="4250";Tstart="3531";shortTE="F";uid="7c9e09f5-4bad-4ded-a8a4-29759d53d0cc"
CM017797.1	RepeatMasker	Unknown	40252747	40252936	680	+	.	ID="RND-6_FAMILY-12126";Tend="1530";Tstart="1292";shortTE="F";uid="e7ce59f7-cedd-496f-b165-19358d5f2563"
CM017797.1	RepeatMasker	DNA/Ginger-1	2252004	2252855	6816	+	.	ID="RND-6_FAMILY-3353";Tend="2333";Tstart="1477";shortTE="F";uid="455c9a18-034f-4273-aabd-fed3561acbfc"
CM017797.1	RepeatMasker	DNA/hAT	42993722	42993834	492	+	.	ID="RND-6_FAMILY-20555";Tend="1280";Tstart="1163";shortTE="F";uid="f8a87e87-3ca0-4a76-b29e-12f408488f3c"
CM017797.1	RepeatMasker	Retroposon?	11785384	11785486	573	+	.	ID="RND-6_FAMILY-16849";Tend="1880";Tstart="1774";shortTE="F";uid="85b10320-a3c8-4a63-bbaf-cd2165b47838"
CM017797.1	RepeatMasker	LTR/Gypsy	27329167	27329478	693	+	.	ID="GYPSY6-LTR_AP";Tend="367";Tstart="56";shortTE="F";uid="2ae169df-f6d0-4d63-96b4-90a2d2ac0290"
CM017797.1	RepeatMasker	DNA/MULE-MuDR	96437368	96439318	3819	+	.	ID="RND-5_FAMILY-365";Tend="2248";Tstart="307";shortTE="F";uid="08a99794-7690-4dd6-a5dd-5ea2e03510b2"
CM017797.1	RepeatMasker	DNA/Kolobok-E	43606502	43606618	576	+	.	ID="RND-6_FAMILY-982";Tend="2910";Tstart="2798";shortTE="F";uid="99d80b55-e951-4530-93d1-a168d3219d8a"
CM017797.1	RepeatMasker	DNA	96134438	96134559	529	+	.	ID="RND-6_FAMILY-2082";Tend="2598";Tstart="2464";shortTE="F";uid="bfdc9922-65ed-4a75-8a80-f8e5c1cee61b"
CM017797.1	RepeatMasker	DNA	87976402	87976679	679	+	.	ID="DNA4-2_AP";Tend="410";Tstart="164";shortTE="F";uid="e8a58694-7377-4380-a672-932e057fb57f"
CM017797.1	RepeatMasker	DNA/Kolobok-E	43279662	43282674	21566	+	.	ID="RND-1_FAMILY-11";Tend="4664";Tstart="1587";shortTE="F";uid="57319d58-b1cd-4227-9c6b-ad3aa029f442"
CM017797.1	RepeatMasker	DNA/hAT-hAT19	23213386	23213547	866	+	.	ID="DNA8-95_AP";Tend="164";Tstart="1";shortTE="F";uid="b119108b-69c7-4bf6-a1f9-4563f2df5c93"
CM017797.1	RepeatMasker	DNA/hAT-hAT19	4737023	4737291	970	+	.	ID="DNA8-82_AP";Tend="748";Tstart="481";shortTE="F";uid="3a6736f1-bd32-4851-9422-a51767d47e00"
CM017797.1	RepeatMasker	DNA	43897658	43897822	804	+	.	ID="DNA4-2_AP";Tend="769";Tstart="590";shortTE="F";uid="b5d39f96-ef07-410e-b3ff-c4eac878f28e"
CM017797.1	RepeatMasker	DNA/Ginger	25545633	25546122	2696	+	.	ID="RND-6_FAMILY-7638";Tend="2257";Tstart="1744";shortTE="F";uid="01a60a32-7c87-4a2f-9074-9f07423dcc88"
CM017797.1	RepeatMasker	DNA/Kolobok-E	68887301	68887893	3949	+	.	ID="RND-6_FAMILY-6582";Tend="1407";Tstart="831";shortTE="F";uid="ca9916b1-18dd-43cd-935f-36415eb57676"
CM017797.1	RepeatMasker	DNA/hAT	38806252	38806783	3528	+	.	ID="RND-6_FAMILY-7012";Tend="1483";Tstart="943";shortTE="F";uid="abdff6ba-8664-457e-9b90-06368be3776b"
CM017797.1	RepeatMasker	LINE/I-Jockey	95364765	95364966	993	+	.	ID="RND-6_FAMILY-3048";Tend="1478";Tstart="1270";shortTE="F";uid="000b4260-54b0-417d-90b9-1757862de89b"
CM017797.1	RepeatMasker	RC/Helitron	93821971	93822130	628	+	.	ID="HELITRON-N1_BM";Tend="177";Tstart="3";shortTE="F";uid="fe599101-2107-431c-9511-6d88470a1342"
CM017797.1	RepeatMasker	RC/Helitron	53472501	53472769	432	+	.	ID="RND-5_FAMILY-3092";Tend="935";Tstart="666";shortTE="F";uid="f48601b9-9d48-4bab-9ceb-1b1738592c56"
CM017797.1	RepeatMasker	DNA	24662354	24662472	696	+	.	ID="RND-5_FAMILY-6625";Tend="1038";Tstart="922";shortTE="F";uid="c94d0d6a-eece-44b1-bbaf-c57f214e8ec0"
CM017797.1	RepeatMasker	Unknown	19525784	19525989	958	+	.	ID="RND-1_FAMILY-16";Tend="1214";Tstart="1013";shortTE="F";uid="2169cca3-85c8-438a-af95-248b2316900d"
CM017797.1	RepeatMasker	DNA	100508471	100508662	836	+	.	ID="dna4-2_ap";Tend="186";Tstart="1";shortTE="F";uid="bd88dfd8-87b9-49fe-af34-375a9586ec8b"
CM017797.1	RepeatMasker	LINE/I-Jockey	73371031	73372088	3417	+	.	ID="RND-6_FAMILY-17052";Tend="1826";Tstart="790";shortTE="F";uid="a089472d-9735-4de4-a3cd-4ee157bbe401"
CM017797.1	RepeatMasker	DNA/hAT-Tip100	73676560	73676897	2059	+	.	ID="RND-5_FAMILY-7780";Tend="1512";Tstart="1177";shortTE="F";uid="a5681957-7813-41f4-9819-1eb560371f4b"
CM017797.1	RepeatMasker	DNA/TcMar-Pogo	90544331	90544447	536	+	.	ID="RND-6_FAMILY-2631";Tend="2131";Tstart="2014";shortTE="F";uid="66db2e12-4250-4450-a53a-45bf88bdb51b"
CM017797.1	RepeatMasker	DNA/Ginger	72434083	72435107	6630	+	.	ID="rnd-1_family-184";Tend="1933";Tstart="886";shortTE="F";uid="0b93a4af-27c3-4dfb-ad68-4f1939a509e0"
CM017797.1	RepeatMasker	Unknown	5040614	5041340	3216	+	.	ID="RND-6_FAMILY-117";TEgroup="ctg_1%7CRND-6_FAMILY-117%7C1";Tend="536";Tstart="14";shortTE="F";uid="92a2d020-688c-4a04-bdd5-29ec4510c64c"
CM017797.1	RepeatMasker	DNA	54966920	54967160	1566	+	.	ID="ttaa3b_ap";Tend="245";Tstart="3";shortTE="F";uid="bd63ffe7-385b-4863-a1b8-5f89dd19bbfb"
CM017797.1	RepeatMasker	DNA/Kolobok-E	99730174	99730321	970	+	.	ID="RND-5_FAMILY-12007";Tend="1270";Tstart="1113";shortTE="F";uid="5c62b483-e3a0-4726-a2d5-0a83a0b5e6da"
CM017797.1	RepeatMasker	DNA/hAT?	96254153	96254595	1430	+	.	ID="RND-4_FAMILY-875";Tend="1436";Tstart="1046";shortTE="F";uid="bec61dd3-8907-4cbc-a0fc-6a1b08565660"
CM017797.1	RepeatMasker	DNA/Ginger-1	90766405	90766510	692	+	.	ID="RND-6_FAMILY-566";Tend="2437";Tstart="2047";shortTE="F";uid="91ba3813-7b9d-4c25-89c4-0cd65710e32b"
CM017797.1	RepeatMasker	Retroposon?	56832166	56832522	2023	+	.	ID="RND-6_FAMILY-9961";Tend="1854";Tstart="1492";shortTE="F";uid="ebf2bc71-d003-4f32-b868-3c46dd4cfbc4"
CM017797.1	RepeatMasker	DNA/Ginger-1	26303596	26304933	8516	+	.	ID="RND-6_FAMILY-566";Tend="2330";Tstart="892";shortTE="F";uid="4fd222cb-7eb6-4fe9-ad46-76e51dd9312c"
CM017797.1	RepeatMasker	Unknown	5428615	5428732	478	+	.	ID="RND-1_FAMILY-245";Tend="2443";Tstart="2332";shortTE="F";uid="a71cfbd8-6b40-4c60-be74-cce484e2b5e8"
CM017797.1	RepeatMasker	Retroposon?	11676231	11676342	574	+	.	ID="RND-5_FAMILY-2590";Tend="930";Tstart="620";shortTE="F";uid="7490681a-899d-477e-af83-42e44e166bc8"
CM017797.1	RepeatMasker	Unknown	3168971	3169240	461	+	.	ID="RND-1_FAMILY-106";Tend="1231";Tstart="951";shortTE="F";uid="1acddfa6-7b7c-448c-a78a-f46483b1562b"
CM017797.1	RepeatMasker	LINE/I-Jockey	52932484	52932681	512	+	.	ID="RND-6_FAMILY-8954";Tend="1514";Tstart="1305";shortTE="F";uid="7d09c224-d2ca-47da-8c06-9e076cc3a419"
CM017797.1	RepeatMasker	Unknown	90594771	90594956	819	+	.	ID="RND-1_FAMILY-76";Tend="1264";Tstart="1017";shortTE="F";uid="c45cacbe-1ab9-4d97-ac2d-543abce50a3e"
CM017797.1	RepeatMasker	DNA/hAT-hAT19	36256012	36256367	1033	+	.	ID="RND-6_FAMILY-617";Tend="1695";Tstart="1287";shortTE="F";uid="9dcecd0a-b79e-44d1-a61e-bc1c1b7dfc9b"
CM017797.1	RepeatMasker	DNA	2019166	2019292	657	+	.	ID="DNA4-3_AP";Tend="635";Tstart="510";shortTE="F";uid="21f75981-eec6-4f15-899a-279d95aada2e"
CM017797.1	RepeatMasker	DNA	84713091	84713273	424	+	.	ID="ttaa3b_ap";Tend="201";Tstart="7";shortTE="F";uid="21dfbe59-8d72-4d72-95dd-ca5dd7f367d9"
CM017797.1	RepeatMasker	DNA/hAT-hAT19	96427554	96427708	472	+	.	ID="RND-1_FAMILY-261";Tend="1574";Tstart="1411";shortTE="F";uid="60697ddc-1b7b-4971-b4eb-89b2645e71cb"
CM017797.1	RepeatMasker	DNA	8319009	8319232	1413	+	.	ID="TTAA2C_AP";Tend="423";Tstart="203";shortTE="F";uid="f148dd6a-6e23-4ff2-a9a9-b0860571040c"
CM017797.1	RepeatMasker	DNA	71216004	71216374	935	+	.	ID="DNA-TTAA-1_AP";Tend="361";Tstart="2";shortTE="F";uid="f9d1254c-805c-420d-b4e8-ccbec355b4c7"
CM017797.1	RepeatMasker	DNA/hAT-hAT19	31572340	31572861	2592	+	.	ID="HAT-N15_AP";Tend="585";Tstart="1";shortTE="F";uid="95db0890-b05d-4c07-8f76-95da900b78bd"
CM017797.1	RepeatMasker	DNA/MULE-MuDR	32738748	32738923	570	+	.	ID="RND-6_FAMILY-16904";Tend="1648";Tstart="1477";shortTE="F";uid="93be1a36-49a1-4a69-a4bd-c676a0500a78"
CM017797.1	RepeatMasker	Unknown	17452312	17452533	1116	+	.	ID="RND-1_FAMILY-18";Tend="1212";Tstart="972";shortTE="F";uid="9b21e20e-2194-4911-ad84-cb59b6d9cc32"
CM017797.1	RepeatMasker	DNA/Ginger-1	51847019	51848059	4906	+	.	ID="RND-6_FAMILY-566";Tend="2326";Tstart="1239";shortTE="F";uid="ee6bf455-de13-4081-ac26-106c926daa42"
CM017797.1	RepeatMasker	DNA	85819392	85819675	557	+	.	ID="rnd-5_family-2364";Tend="1942";Tstart="1711";shortTE="F";uid="261d131f-04db-4d6c-a0f9-8fb302ba1061"
CM017797.1	RepeatMasker	LINE/CR1	4397965	4398303	563	+	.	ID="RND-6_FAMILY-2852";Tend="1190";Tstart="814";shortTE="F";uid="b6ee2998-c39b-49be-820e-4b3312a7e66b"
CM017797.1	RepeatMasker	Unknown	46186671	46186775	636	+	.	ID="RND-6_FAMILY-8499";Tend="919";Tstart="816";shortTE="F";uid="39578893-0e99-4338-be39-cf82bfe5dc50"
CM017797.1	RepeatMasker	LTR/Gypsy	74846106	74846218	812	+	.	ID="RND-1_FAMILY-63";Tend="1201";Tstart="1089";shortTE="F";uid="fb287069-4a74-44c3-9a90-b8654e635fd8"
CM017797.1	RepeatMasker	Unknown	14541641	14541848	497	+	.	ID="RND-6_FAMILY-9864";Tend="1368";Tstart="1187";shortTE="F";uid="899d1ccb-b11c-43fb-912a-91914b470f52"
CM017797.1	RepeatMasker	DNA/hAT-Tip100	98806601	98806873	1234	+	.	ID="DNA8-24_AP";Tend="602";Tstart="304";shortTE="F";uid="d810d012-da9b-4a5c-9b51-880004d91901"
CM017797.1	RepeatMasker	DNA	58214847	58215055	1274	+	.	ID="RND-5_FAMILY-2733";Tend="1027";Tstart="807";shortTE="F";uid="e8bd520a-32fa-4d7e-8ef8-8d465750fa7d"
CM017797.1	RepeatMasker	DNA/Ginger-1	25454804	25455171	1859	+	.	ID="RND-6_FAMILY-1840";Tend="1039";Tstart="691";shortTE="F";uid="a7164184-8ebd-437a-b2c5-89bfca08b440"
CM017797.1	RepeatMasker	DNA/Ginger-1	4038649	4039053	719	+	.	ID="RND-6_FAMILY-566";Tend="2099";Tstart="1728";shortTE="F";uid="aadb0335-f02b-485c-9f43-ae7aae61cc2e"
CM017797.1	RepeatMasker	LTR/Gypsy	48483576	48484096	2801	+	.	ID="RND-5_FAMILY-3669";Tend="1892";Tstart="1364";shortTE="F";uid="3e5ddf27-58f4-4021-934f-053ccd136296"
CM017797.1	RepeatMasker	Unknown	51092497	51093144	604	+	.	ID="RND-6_FAMILY-7649";TEgroup="ctg_1%7CRND-6_FAMILY-7649%7C3";Tend="1315";Tstart="821";shortTE="F";uid="dda51a4d-f25c-49de-89d0-9eb6a5a760e7"
CM017797.1	RepeatMasker	Unknown	21446786	21447014	1542	+	.	ID="RND-5_FAMILY-4482";Tend="1136";Tstart="912";shortTE="F";uid="5ed35793-0343-4b84-b36a-ff10770dffaf"
CM017797.1	RepeatMasker	LINE/I	41554265	41554825	4828	+	.	ID="RND-6_FAMILY-21874";Tend="1452";Tstart="890";shortTE="F";uid="f3966c10-d03b-47ae-bd42-ac5397f06a00"
CM017797.1	RepeatMasker	Retroposon?	84674258	84674482	650	+	.	ID="RND-6_FAMILY-20914";Tend="553";Tstart="307";shortTE="F";uid="7b41b47c-9d3d-4322-9a1a-ddca0fb92d4a"
CM017797.1	RepeatMasker	DNA/Kolobok-E	60679449	60679928	486	+	.	ID="RND-6_FAMILY-14191";Tend="1246";Tstart="713";shortTE="F";uid="ff842b80-0e6d-436b-9115-ea98d3fb0815"
CM017797.1	RepeatMasker	Unknown	99553744	99553928	927	+	.	ID="RND-6_FAMILY-9605";Tend="1418";Tstart="1186";shortTE="F";uid="dc650ea5-1311-44d2-92d6-60efd9a1c3cd"
CM017797.1	RepeatMasker	Unknown	66629770	66630835	9016	+	.	ID="RND-5_FAMILY-2854";Tend="1884";Tstart="814";shortTE="F";uid="ea5885c4-3cc9-4305-84e9-bda270781550"
CM017797.1	RepeatMasker	DNA/Kolobok-E	67643285	67644501	10661	+	.	ID="RND-6_FAMILY-15326";Tend="2307";Tstart="1072";shortTE="F";uid="e80b6540-ae62-40b0-84ef-60c2461ade12"
CM017797.1	RepeatMasker	Unknown	60575208	60576153	5447	+	.	ID="RND-6_FAMILY-10786";Tend="1668";Tstart="637";shortTE="F";uid="b9b80d35-101c-4384-8b29-de69f4f0fb47"
CM017797.1	RepeatMasker	DNA	20114112	20114609	1892	+	.	ID="RND-6_FAMILY-8721";Tend="1430";Tstart="936";shortTE="F";uid="e74f024c-2a38-4c5a-ab82-129634f2af84"
CM017797.1	RepeatMasker	Unknown	74962975	74963419	1799	+	.	ID="RND-6_FAMILY-356";Tend="1434";Tstart="994";shortTE="F";uid="f330a174-f19e-4e88-a6a0-8c6dcb88ddb3"
CM017797.1	RepeatMasker	DNA/hAT-Tip100	47106959	47107081	547	+	.	ID="RND-6_FAMILY-5591";Tend="1031";Tstart="927";shortTE="F";uid="bbc7d942-3a5c-4d57-82ae-fcdc16b06c5a"
CM017797.1	RepeatMasker	DNA/hAT	70671184	70672062	5548	+	.	ID="RND-5_FAMILY-811";Tend="1688";Tstart="795";shortTE="F";uid="6f58b179-3894-4d5d-a11e-6b62bda55c5e"
CM017797.1	RepeatMasker	DNA/Ginger-1	23920385	23920582	1062	+	.	ID="RND-6_FAMILY-1840";Tend="940";Tstart="737";shortTE="F";uid="18257aeb-a30b-4aeb-b31d-9d8298b1078c"
CM017797.1	RepeatMasker	DNA/hAT-hAT19	10006626	10007187	3565	+	.	ID="DNA8-84_AP";Tend="563";Tstart="1";shortTE="F";uid="03a1d4c7-f383-4641-917e-4bc195060b72"
CM017797.1	RepeatMasker	DNA/Kolobok-E	79878176	79878386	1018	+	.	ID="KOLOBOKE-4_AP";Tend="2677";Tstart="2465";shortTE="F";uid="255c48c3-c8b5-4975-bbca-243d54488580"
CM017797.1	RepeatMasker	DNA/Ginger-1	48359312	48359491	927	+	.	ID="RND-6_FAMILY-566";Tend="1874";Tstart="1702";shortTE="F";uid="bc4424bb-12f0-465e-9f18-8add633dabbe"
CM017797.1	RepeatMasker	Unknown	100809640	100810271	1080	+	.	ID="RND-1_FAMILY-165";TEgroup="ctg_1%7CRND-1_FAMILY-165%7C1";Tend="3509";Tstart="1375";shortTE="F";uid="4a3c9307-d0f0-4684-84dc-c33ca7e2c691"
CM017797.1	RepeatMasker	DNA/Kolobok-E	59741345	59741699	420	+	.	ID="RND-5_FAMILY-12007";TEgroup="ctg_1%7CRND-5_FAMILY-12007%7C17";Tend="1855";Tstart="889";shortTE="F";uid="f5e07bfe-e702-436b-8f9c-9a3565258e3f"
CM017797.1	RepeatMasker	Unknown	98735513	98735863	2950	+	.	ID="RND-5_FAMILY-1201";Tend="1230";Tstart="879";shortTE="F";uid="95bea15d-6d57-45b4-9c20-c1b9e94c4574"
CM017797.1	RepeatMasker	Retroposon?	84498881	84498984	493	+	.	ID="SINE2-2_AP";Tend="1998";Tstart="1892";shortTE="F";uid="ccbce2f8-20a8-4371-8c85-15e24b4efceb"
CM017797.1	RepeatMasker	DNA/Kolobok-E	45495725	45497058	9293	+	.	ID="RND-6_FAMILY-15326";Tend="2264";Tstart="869";shortTE="F";uid="385df6f1-009e-4a5e-9f63-039f5a8878f2"
CM017797.1	RepeatMasker	DNA/Kolobok-E	76442030	76442241	711	+	.	ID="RND-6_FAMILY-11365";Tend="947";Tstart="737";shortTE="F";uid="a2a5d8c5-85b3-479d-937e-3124d5ec637e"
CM017797.1	RepeatMasker	RC/Helitron	85708950	85709128	884	+	.	ID="HELITRON-N1_BM";Tend="177";Tstart="1";shortTE="F";uid="1b32b5c3-bb05-49a5-89d5-d3a358709697"
CM017797.1	RepeatMasker	DNA	98149039	98149464	2637	+	.	ID="TTAA3_AP";Tend="428";Tstart="1";shortTE="F";uid="511822a0-06f4-4473-8b4a-e6a94505be0f"
CM017797.1	RepeatMasker	DNA/Ginger-1	18974022	18975457	8528	+	.	ID="RND-6_FAMILY-566";Tend="2337";Tstart="880";shortTE="F";uid="a9710565-0ba1-45bb-928c-af8230ecf1f9"
CM017797.1	RepeatMasker	Unknown	68055985	68056172	745	+	.	ID="RND-5_FAMILY-13205";Tend="483";Tstart="293";shortTE="F";uid="004d1baa-1ff0-4c50-af0f-58e1eeaecd50"
CM017797.1	RepeatMasker	RC/Helitron	97627955	97628091	648	+	.	ID="RND-5_FAMILY-19467";Tend="1743";Tstart="1576";shortTE="F";uid="211ee0a3-19a8-4f09-b84b-362a7b1c7efb"
CM017797.1	RepeatMasker	Unknown	11552942	11553235	890	+	.	ID="RND-1_FAMILY-137";Tend="1263";Tstart="962";shortTE="F";uid="db077863-aecb-4a39-8322-67ba31775ea4"
CM017797.1	RepeatMasker	DNA/hAT-hAT19	62194800	62195273	608	+	.	ID="RND-6_FAMILY-9539";Tend="12203";Tstart="11694";shortTE="F";uid="ddaae5a3-6310-4723-af95-daede63af56f"
CM017797.1	RepeatMasker	Unknown	69796717	69797037	1719	+	.	ID="RND-6_FAMILY-5784";Tend="1301";Tstart="981";shortTE="F";uid="0a6a764c-6b1a-4a31-bdc4-b9624ab7318e"
CM017797.1	RepeatMasker	DNA/Ginger-1	96950542	96950914	477	+	.	ID="RND-6_FAMILY-8823";Tend="1584";Tstart="1247";shortTE="F";uid="48e5eef5-31d1-4a49-8634-52321f0ee484"
CM017797.1	RepeatMasker	DNA	78773162	78773377	1023	+	.	ID="DNA8-31_AP";Tend="595";Tstart="399";shortTE="F";uid="41dc0466-0a61-43fc-a93c-47fb5152aa5a"
CM017797.1	RepeatMasker	DNA/Kolobok-E	12478618	12479258	2543	+	.	ID="RND-3_FAMILY-333";Tend="1625";Tstart="976";shortTE="F";uid="e77f593b-63c0-4429-a575-eef0c2fadcfb"
CM017797.1	RepeatMasker	DNA	42985476	42985892	1383	+	.	ID="TTAA22_AP";Tend="434";Tstart="1";shortTE="F";uid="5af364af-09a6-420a-91a3-d339c07a8394"
CM017797.1	RepeatMasker	DNA/hAT-Ac	35245363	35245475	416	+	.	ID="RND-6_FAMILY-3608";Tend="1584";Tstart="1473";shortTE="F";uid="48eb8d2a-231d-42fe-b8fc-032b4b6c9582"
CM017797.1	RepeatMasker	Unknown	21747405	21747805	1380	+	.	ID="RND-1_FAMILY-16";Tend="1273";Tstart="907";shortTE="F";uid="74268942-9bdf-4b5b-82d9-aef5ab971f48"
CM017797.1	RepeatMasker	DNA/Ginger-1	66989462	66989899	2898	+	.	ID="RND-6_FAMILY-6590";Tend="1269";Tstart="840";shortTE="F";uid="0c93c8c8-9abc-4bf5-80dd-a8123e89b031"
CM017797.1	RepeatMasker	Unknown	82106851	82107192	1783	+	.	ID="RND-6_FAMILY-6525";Tend="1336";Tstart="960";shortTE="F";uid="eea09097-f20a-4043-a1ce-91d6fa780587"
CM017797.1	RepeatMasker	DNA/Ginger-1	54461199	54461372	1401	+	.	ID="RND-6_FAMILY-5073";Tend="1168";Tstart="994";shortTE="F";uid="724d6259-2b9e-4b64-95fe-d8cbe50e5c97"
CM017797.1	RepeatMasker	DNA/hAT-Tip100	54081765	54081913	735	+	.	ID="DNA8-6_AP";Tend="172";Tstart="1";shortTE="F";uid="bf883cdd-b21c-4479-88b3-6e90ed134a19"
CM017797.1	RepeatMasker	DNA	97750920	97751335	2719	+	.	ID="TTAA7_AP";Tend="434";Tstart="1";shortTE="F";uid="92886654-1bb9-4e59-bf88-a0ac0291012e"
CM017797.1	RepeatMasker	LINE/L2	77418852	77418970	733	+	.	ID="RND-6_FAMILY-9072";Tend="5926";Tstart="5805";shortTE="F";uid="a62c3a03-9429-43c6-8a4d-15fdf7f5e6fa"
CM017797.1	RepeatMasker	Unknown	36900175	36900306	498	+	.	ID="RND-6_FAMILY-4639";Tend="1320";Tstart="1170";shortTE="F";uid="ff79953a-e809-4bc6-beca-eaa98a9f2e8b"
CM017797.1	RepeatMasker	DNA/PIF-ISL2EU	99772942	99773384	2699	+	.	ID="RND-5_FAMILY-1532";Tend="1648";Tstart="1270";shortTE="F";uid="30760193-57fb-4f12-94ac-30bde04c8330"
CM017797.1	RepeatMasker	RC/Helitron	46310788	46311133	1882	+	.	ID="RND-6_FAMILY-4945";Tend="687";Tstart="334";shortTE="F";uid="84e4a553-5532-4ead-8a94-f2392ce248eb"
CM017797.1	RepeatMasker	Retroposon?	2716580	2717023	1039	+	.	ID="RND-6_FAMILY-22950";TEgroup="ctg_1%7CRND-6_FAMILY-22950%7C1";Tend="1463";Tstart="912";shortTE="F";uid="9bc4b942-a3fe-4234-a783-70c593c6af8a"
CM017797.1	RepeatMasker	Unknown	94004384	94004520	468	+	.	ID="RND-1_FAMILY-230";Tend="1128";Tstart="969";shortTE="F";uid="b927d89c-59a6-4218-8a9f-031b02be5027"
CM017797.1	RepeatMasker	DNA/hAT-Tip100	53907716	53908370	2866	+	.	ID="RND-5_FAMILY-9692";Tend="1578";Tstart="847";shortTE="F";uid="f3197dbb-1009-4f2c-81f2-d2e9ee35722c"
CM017797.1	RepeatMasker	DNA/TcMar-m44	67207602	67207773	523	+	.	ID="RND-6_FAMILY-8188";Tend="2488";Tstart="2298";shortTE="F";uid="a4c2fc05-35b2-42e1-8cc4-bacd992566c3"
CM017797.1	RepeatMasker	DNA/hAT-Tip100	95583668	95583815	771	+	.	ID="DNA8-63_AP";Tend="168";Tstart="2";shortTE="F";uid="73d28b4d-d51b-4096-bf06-1a61a79e2e85"
CM017797.1	RepeatMasker	DNA/hAT-Tip100	69021815	69022954	5866	+	.	ID="rnd-6_family-11700";Tend="3395";Tstart="1447";shortTE="F";uid="b583d340-ed80-4a41-bf8d-042d4aa5a3ee"
CM017797.1	RepeatMasker	DNA/Ginger	55054865	55055090	1042	+	.	ID="RND-6_FAMILY-7638";Tend="1001";Tstart="764";shortTE="F";uid="5e79f219-2bdc-4af7-8ae8-af8e3a465a68"
CM017797.1	RepeatMasker	RC/Helitron	90019089	90019225	744	+	.	ID="HELITRON-3_RPR";Tend="137";Tstart="1";shortTE="F";uid="0e345b5f-01e5-4599-ab54-a89c63fe1af3"
CM017797.1	RepeatMasker	DNA	53298331	53298548	500	+	.	ID="DNAX-2_AP";Tend="466";Tstart="240";shortTE="F";uid="e56c9590-f971-4eb8-a9fa-189e608d6944"
CM017797.1	RepeatMasker	DNA/Ginger	5176591	5176897	560	+	.	ID="RND-6_FAMILY-7638";Tend="1099";Tstart="799";shortTE="F";uid="102a695f-423d-46af-8883-284c14d48fc1"
CM017797.1	RepeatMasker	DNA/Kolobok-E	9992836	9993245	1889	+	.	ID="rnd-5_family-3341";Tend="1478";Tstart="1041";shortTE="F";uid="741d432d-47d1-47e5-8cec-d5add894ad50"
CM017797.1	RepeatMasker	DNA/hAT-Tip100	96845346	96846179	5555	+	.	ID="RND-4_FAMILY-1548";Tend="1758";Tstart="932";shortTE="F";uid="5f476f27-3ba1-40d8-9328-db2b8cc21cbd"
CM017797.1	RepeatMasker	Unknown	4760168	4760394	1266	+	.	ID="RND-5_FAMILY-3917";Tend="979";Tstart="737";shortTE="F";uid="f45b3a7e-3adf-4d67-b004-eef8ab85f396"
CM017797.1	RepeatMasker	DNA/Ginger-1	37453488	37454021	3641	+	.	ID="RND-6_FAMILY-23998";Tend="1470";Tstart="958";shortTE="F";uid="a731015e-2050-45ed-bc68-d1a55126aea0"
CM017797.1	RepeatMasker	Unknown	53381500	53381807	722	+	.	ID="RND-5_FAMILY-30";Tend="927";Tstart="643";shortTE="F";uid="bd7053fb-197c-40a8-b89e-9fb02408b2db"
CM017797.1	RepeatMasker	DNA/P	20800356	20800477	412	+	.	ID="RND-6_FAMILY-2703";Tend="1480";Tstart="1351";shortTE="F";uid="63bb8d85-b3ab-40c8-a439-43eefbf151e8"
CM017797.1	RepeatMasker	LTR/Gypsy	58356595	58356805	627	+	.	ID="GYPSY6-I_AP";Tend="3009";Tstart="2799";shortTE="F";uid="dd379976-0f6e-47ee-91c2-0cc5cb2bc6a4"
CM017797.1	RepeatMasker	DNA	75340180	75340593	2721	+	.	ID="DNA4-3_AP";Tend="425";Tstart="1";shortTE="F";uid="cbbcc263-6abd-4c81-b3a4-b5521da20aea"
CM017797.1	RepeatMasker	DNA/Kolobok-E	76731850	76732006	1025	+	.	ID="RND-6_FAMILY-11890";Tend="1023";Tstart="872";shortTE="F";uid="2c2aa474-d66e-485e-ad30-95e0c384cd25"
CM017797.1	RepeatMasker	Unknown	27876676	27876914	1790	+	.	ID="RND-1_FAMILY-160";Tend="1477";Tstart="1237";shortTE="F";uid="715ac118-4de2-4f6e-93b2-96d49bdf03a6"
CM017797.1	RepeatMasker	DNA/hAT-Tip100	92471223	92472200	6713	+	.	ID="RND-4_FAMILY-542";Tend="1864";Tstart="853";shortTE="F";uid="28ec7cad-298d-4aec-9da8-5a4fbc02e60f"
CM017797.1	RepeatMasker	DNA	68407545	68408373	3014	+	.	ID="DNA4-1_AP";Tend="823";Tstart="1";shortTE="F";uid="1b2bc62e-292c-495b-af04-a520fa043d52"
CM017797.1	RepeatMasker	DNA/hAT-Charlie	76317080	76317583	4354	+	.	ID="RND-5_FAMILY-2008";Tend="1506";Tstart="1002";shortTE="F";uid="4420d0f4-d64a-4d40-883c-bbe329431f70"
CM017797.1	RepeatMasker	Retroposon?	73635267	73635596	791	+	.	ID="RND-5_FAMILY-4678";Tend="1969";Tstart="1685";shortTE="F";uid="37432c1d-8320-443d-be55-4e9c60124847"
CM017797.1	RepeatMasker	DNA/Ginger-1	97127239	97128131	6305	+	.	ID="RND-6_FAMILY-649";Tend="1798";Tstart="876";shortTE="F";uid="8d414d39-6958-43ea-b459-7e0aac37a57f"
CM017797.1	RepeatMasker	DNA	15631050	15631297	497	+	.	ID="DNA4-2_AP";Tend="742";Tstart="462";shortTE="F";uid="68ff0458-b241-42a0-bd7c-4cf84f98b85b"
CM017797.1	RepeatMasker	DNA	70270693	70270922	508	+	.	ID="DNA4-3_AP";Tend="491";Tstart="285";shortTE="F";uid="75e5b2ad-2ab1-4887-a9ca-c01e055b8f79"
CM017797.1	RepeatMasker	DNA/Ginger-1	90116581	90116760	719	+	.	ID="RND-6_FAMILY-23998";Tend="1118";Tstart="932";shortTE="F";uid="b234a8a1-e140-4abf-92b2-4fdcf1332ce7"
CM017797.1	RepeatMasker	DNA	60491219	60491706	600	+	.	ID="TTAA16_AP";Tend="569";Tstart="77";shortTE="F";uid="827c5e67-f560-4b7f-930f-373cd388c17f"
CM017797.1	RepeatMasker	Unknown	41984060	41984202	602	+	.	ID="RND-6_FAMILY-24205";Tend="931";Tstart="789";shortTE="F";uid="eb7af539-ebb7-40e9-8bb0-e95bf04e777a"
CM017797.1	RepeatMasker	Unknown	30520691	30520970	622	+	.	ID="RND-1_FAMILY-44";Tend="1220";Tstart="913";shortTE="F";uid="082dbc5e-d574-492d-bd0d-504f336a997f"
CM017797.1	RepeatMasker	DNA/Kolobok-E	42031708	42032299	3903	+	.	ID="RND-5_FAMILY-12007";Tend="1511";Tstart="928";shortTE="F";uid="b67f6476-e168-4c7e-ae54-f487befa6679"
CM017797.1	RepeatMasker	DNA	53027600	53027891	501	+	.	ID="dna4-2_ap";Tend="372";Tstart="42";shortTE="F";uid="c4ad81ee-7094-4a2c-97b6-d57b2c0b6b8f"
CM017797.1	RepeatMasker	DNA	38467883	38468188	1734	+	.	ID="RND-5_FAMILY-219";Tend="3112";Tstart="2801";shortTE="F";uid="247fc3df-510a-4295-80df-dd361d0828c7"
CM017797.1	RepeatMasker	DNA/MULE-MuDR	95923779	95924129	769	+	.	ID="RND-6_FAMILY-20474";Tend="1280";Tstart="884";shortTE="F";uid="efb53f6a-a49e-475f-a997-4554e1c55427"
CM017797.1	RepeatMasker	DNA	11786398	11786598	1334	+	.	ID="RND-6_FAMILY-21122";Tend="1128";Tstart="935";shortTE="F";uid="c2bc68f9-c0de-44a1-98d7-0b27b05de198"
CM017797.1	RepeatMasker	DNA/hAT-Tip100	77513136	77513345	1028	+	.	ID="RND-6_FAMILY-7689";Tend="939";Tstart="723";shortTE="F";uid="486ff9b8-7882-4662-8f83-f308ed85c52a"
CM017797.1	RepeatMasker	DNA/Maverick	73297987	73298155	646	+	.	ID="RND-5_FAMILY-1462";Tend="1351";Tstart="1192";shortTE="F";uid="e19b2b5c-37f3-4f08-ba95-c6eafaae13e9"
CM017797.1	RepeatMasker	DNA/TcMar-Tc4	25967655	25968876	4326	+	.	ID="RND-6_FAMILY-12267";Tend="2739";Tstart="1432";shortTE="F";uid="3e54bb1f-1acd-41a4-9acb-a28f8bb79ba0"
CM017797.1	RepeatMasker	LTR/Gypsy	84882693	84882942	1684	+	.	ID="RND-1_FAMILY-63";Tend="1210";Tstart="966";shortTE="F";uid="22295879-d72a-4154-8553-976df087e365"
CM017797.1	RepeatMasker	DNA/Kolobok-E	27288626	27288817	502	+	.	ID="RND-6_FAMILY-15326";Tend="1311";Tstart="1110";shortTE="F";uid="e0a926ee-4b57-4c51-b7e1-42958d07282b"
CM017797.1	RepeatMasker	DNA	79420458	79420830	1377	+	.	ID="TTAA2C_AP";Tend="355";Tstart="1";shortTE="F";uid="ac197a61-51f7-4feb-933c-f9a6b66c1ae5"
CM017797.1	RepeatMasker	DNA/Ginger-1	88839134	88839342	530	+	.	ID="rnd-6_family-566";Tend="2325";Tstart="2166";shortTE="F";uid="70df00be-e0a0-4518-b98f-fa41eaf004f2"
CM017797.1	RepeatMasker	Retroposon?	69122067	69122194	554	+	.	ID="SINE2-1_AP";Tend="799";Tstart="654";shortTE="F";uid="4fca3a66-d32f-4284-8c15-8ec3a489623e"
CM017797.1	RepeatMasker	RC/Helitron	44799713	44800699	8045	+	.	ID="RND-1_FAMILY-4";Tend="1898";Tstart="905";shortTE="F";uid="d3f892f7-904d-46e9-b753-66d3cd86d745"
CM017797.1	RepeatMasker	DNA	44563352	44563520	968	+	.	ID="RND-6_FAMILY-6154";Tend="983";Tstart="815";shortTE="F";uid="6d0a1c99-e85a-4217-83d7-d7fef7a61e71"
CM017797.1	RepeatMasker	DNA	78625249	78625781	3152	+	.	ID="TTAA13B_AP";Tend="594";Tstart="77";shortTE="F";uid="675d5d9b-b69b-48d1-9f05-794e57dfc28b"
CM017797.1	RepeatMasker	Unknown	101119564	101120087	2884	+	.	ID="RND-6_FAMILY-25934";Tend="1481";Tstart="958";shortTE="F";uid="6a5fbd47-8c30-48ad-ae62-f9a3549196e7"
CM017797.1	RepeatMasker	DNA/Kolobok-E	56011466	56011648	500	+	.	ID="RND-5_FAMILY-12007";Tend="1660";Tstart="1451";shortTE="F";uid="484f583a-5549-4539-9249-fca9898f3969"
CM017797.1	RepeatMasker	DNA/hAT	5246020	5246351	2751	+	.	ID="RND-5_FAMILY-653";Tend="3746";Tstart="3415";shortTE="F";uid="6f3a68a6-8920-4222-951d-ac5a270ea0a8"
CM017797.1	RepeatMasker	DNA/hAT-Ac	57487418	57487795	1775	+	.	ID="DNA8-11B_AP";Tend="381";Tstart="1";shortTE="F";uid="a25511ef-1260-4bfe-8f58-2454beecc515"
CM017797.1	RepeatMasker	Unknown	69685757	69686237	2361	+	.	ID="RND-6_FAMILY-17900";Tend="2854";Tstart="2431";shortTE="F";uid="420515e5-a6eb-4fbd-8dae-9bae13c4cb76"
CM017797.1	RepeatMasker	Unknown	65651092	65652670	5022	+	.	ID="RND-4_FAMILY-1432";TEgroup="ctg_1%7CRND-4_FAMILY-1432%7C3";Tend="2035";Tstart="679";shortTE="F";uid="481ffd22-0fc7-435d-b14f-1b98a530a4e6"
CM017797.1	RepeatMasker	DNA/Sola-2	88655066	88655190	414	+	.	ID="RND-6_FAMILY-4159";Tend="12385";Tstart="12259";shortTE="F";uid="c7d9c9b2-0368-4872-a845-4aee37f99adf"
CM017797.1	RepeatMasker	Unknown	37335469	37335843	2573	+	.	ID="RND-4_FAMILY-2307";Tend="1326";Tstart="949";shortTE="F";uid="76ea286b-f0e3-4266-85b3-4a2da4bfcdfb"
CM017797.1	RepeatMasker	DNA	10622087	10622192	442	+	.	ID="RND-6_FAMILY-21122";Tend="1353";Tstart="1247";shortTE="F";uid="5b7b63b1-fb96-4776-8d14-5a84c41c916f"
CM017797.1	RepeatMasker	DNA/Ginger-1	92351486	92351831	878	+	.	ID="RND-6_FAMILY-23998";TEgroup="ctg_1%7CRND-6_FAMILY-23998%7C14";Tend="1539";Tstart="1323";shortTE="T";uid="0ff5b8c4-4848-441e-8006-7bae30c782aa"
CM017797.1	RepeatMasker	DNA	22007514	22008281	3405	+	.	ID="DNA4-2_AP";Tend="769";Tstart="1";shortTE="F";uid="a9a93f93-cbdd-46b4-a5a6-56365229b995"
CM017797.1	RepeatMasker	Unknown	4562803	4563145	2776	+	.	ID="RND-5_FAMILY-1201";Tend="1227";Tstart="886";shortTE="F";uid="544dc5c9-9785-4fad-9a01-c22764923c98"
CM017797.1	RepeatMasker	DNA	7884681	7884826	690	+	.	ID="DNA8-59_AP";Tend="217";Tstart="72";shortTE="F";uid="5ae58278-f957-45ac-b6f3-2fd791a91ff2"
CM017797.1	RepeatMasker	RC/Helitron	47465853	47466008	628	+	.	ID="RND-5_FAMILY-3092";Tend="922";Tstart="772";shortTE="F";uid="aad926e5-ec72-471b-9095-740db5dc8049"
CM017797.1	RepeatMasker	DNA/Ginger-1	50090894	50092301	8430	+	.	ID="RND-6_FAMILY-566";Tend="2335";Tstart="880";shortTE="F";uid="50407530-1229-49d5-944b-07dea3193677"
CM017797.1	RepeatMasker	DNA	41579951	41580274	2414	+	.	ID="RND-6_FAMILY-8721";Tend="1293";Tstart="976";shortTE="F";uid="88c86016-f4f7-42a9-b650-933f5b079430"
CM017797.1	RepeatMasker	DNA	61656843	61657138	473	+	.	ID="DNA4-2_AP";Tend="769";Tstart="492";shortTE="F";uid="143d3af8-d2e4-4212-984f-6b953fffda86"
CM017797.1	RepeatMasker	DNA/hAT-hAT19	29073504	29074130	1199	+	.	ID="RND-6_FAMILY-617";Tend="1853";Tstart="1282";shortTE="F";uid="c24bbad9-c9de-4b1c-8a04-7d1975ef9abb"
CM017797.1	RepeatMasker	DNA/TcMar-Fot1	80023371	80023649	559	+	.	ID="RND-5_FAMILY-4330";Tend="534";Tstart="283";shortTE="F";uid="fbff3004-d4cf-4b0b-99cd-c0956aaad4c7"
CM017797.1	RepeatMasker	DNA/Ginger-1	62197357	62197614	482	+	.	ID="RND-6_FAMILY-566";Tend="2330";Tstart="2043";shortTE="F";uid="056ea835-8068-4229-a8f9-5742467d7554"
CM017797.1	RepeatMasker	DNA/hAT-Tip100	67256001	67256204	978	+	.	ID="RND-5_FAMILY-8078";Tend="1116";Tstart="932";shortTE="F";uid="123df012-05cd-4cef-a2aa-69fabf3155ff"
CM017797.1	RepeatMasker	RC/Helitron	57120766	57120934	1150	+	.	ID="RND-6_FAMILY-14153";Tend="1057";Tstart="889";shortTE="F";uid="ba5f1a9c-ed2b-4588-bcea-17d94db90f0f"
CM017797.1	RepeatMasker	DNA/Maverick	41623566	41633714	46422	+	.	ID="rnd-6_family-5794";Tend="5753";Tstart="241";shortTE="F";uid="d43f58ca-be43-4781-a600-a0bd58290fd2"
CM017797.1	RepeatMasker	DNA	29566475	29566907	2071	+	.	ID="TTAA3B_AP";Tend="428";Tstart="2";shortTE="F";uid="335eb3d8-cda6-40f5-a9bf-962b7bd0693e"
CM017797.1	RepeatMasker	DNA	21414073	21414572	1384	+	.	ID="rnd-5_family-1773";Tend="1567";Tstart="1216";shortTE="F";uid="c5a9ea80-c71b-488e-b16f-3bbf16876eab"
CM017797.1	RepeatMasker	RC/Helitron	74939278	74939427	475	+	.	ID="RND-5_FAMILY-3092";Tend="900";Tstart="735";shortTE="F";uid="d5f4cc2d-5f91-4b1e-88e9-a11140e43b77"
CM017797.1	RepeatMasker	DNA/hAT-Tip100	78390055	78390221	912	+	.	ID="RND-5_FAMILY-7780";Tend="1521";Tstart="1360";shortTE="F";uid="5fec2517-e672-45d2-9c70-730982b4bbca"
CM017797.1	RepeatMasker	DNA/hAT-Ac	58739489	58739685	1348	+	.	ID="RND-5_FAMILY-7292";Tend="1479";Tstart="1242";shortTE="F";uid="67d86329-d500-4890-b13f-be95836e4fb1"
CM017797.1	RepeatMasker	DNA	70327721	70327921	499	+	.	ID="dna4-2_ap";Tend="320";Tstart="98";shortTE="F";uid="3ff9e810-22d3-4dd7-84c9-968dca751578"
CM017797.1	RepeatMasker	Unknown	9349424	9350159	5716	+	.	ID="RND-1_FAMILY-5";Tend="2440";Tstart="1712";shortTE="F";uid="e4f3878f-fd5c-47ff-85a2-57a46570a328"
CM017797.1	RepeatMasker	Unknown	54200046	54200177	483	+	.	ID="RND-6_FAMILY-7756";Tend="3395";Tstart="3283";shortTE="F";uid="b7c84a80-e59e-405a-a328-ec5dcd47160d"
CM017797.1	RepeatMasker	Unknown	21566438	21566619	613	+	.	ID="RND-1_FAMILY-101";Tend="1276";Tstart="1105";shortTE="F";uid="6758e2b8-e0e1-4a99-abe5-0f1521fd71b1"
CM017797.1	RepeatMasker	LINE/I-Jockey	6335371	6335817	1919	+	.	ID="RND-6_FAMILY-697";Tend="1452";Tstart="966";shortTE="F";uid="58a88d2e-979d-4734-bad6-42caea3ccee1"
CM017797.1	RepeatMasker	Unknown	3303152	3303301	700	+	.	ID="RND-6_FAMILY-214";Tend="696";Tstart="546";shortTE="F";uid="d30c1adf-2138-44f7-979a-b9b6b13333ca"
CM017797.1	RepeatMasker	Unknown	57836426	57836710	1490	+	.	ID="RND-5_FAMILY-2711";Tend="1222";Tstart="943";shortTE="F";uid="969ec040-1259-4624-9843-a4fac672b5ee"
CM017797.1	RepeatMasker	DNA	58162009	58162221	606	+	.	ID="dna4-2_ap";Tend="221";Tstart="1";shortTE="F";uid="ed37c0e0-bccc-47ff-9028-172707c13ef7"
CM017797.1	RepeatMasker	DNA/Kolobok-T2	40675103	40675478	1147	+	.	ID="KOLOBOK-2_AP";Tend="367";Tstart="1";shortTE="F";uid="97d99a13-c3c5-4b4b-a57c-69e6a1079821"
CM017797.1	RepeatMasker	RC/Helitron	32084557	32084776	996	+	.	ID="RND-6_FAMILY-4945";Tend="1665";Tstart="1447";shortTE="F";uid="e762c248-6272-4f6b-81a1-6ba227d47303"
CM017797.1	RepeatMasker	DNA/hAT-hAT19	89799650	89799925	754	+	.	ID="HAT-N4_AP";Tend="277";Tstart="1";shortTE="F";uid="4ffce040-e7c4-427a-a506-b1eacb274426"
CM017797.1	RepeatMasker	DNA/hAT	99861440	99863132	4473	+	.	ID="RND-1_FAMILY-22";TEgroup="ctg_1%7CRND-1_FAMILY-22%7C20";Tend="2924";Tstart="778";shortTE="F";uid="8310495b-10ba-43ef-8b89-a58c57b8920f"
CM017797.1	RepeatMasker	DNA	73970270	73970431	567	+	.	ID="RND-6_FAMILY-3203";Tend="1589";Tstart="1433";shortTE="F";uid="a9347699-9269-4574-a73f-081edd3ce06c"
CM017797.1	RepeatMasker	DNA/hAT-Ac	79910104	79911686	9884	+	.	ID="RND-6_FAMILY-3608";Tend="1652";Tstart="1";shortTE="F";uid="3879916e-677e-42ee-89ac-2cda52e790fb"
CM017797.1	RepeatMasker	RC/Helitron	99160569	99160995	3120	+	.	ID="RND-5_FAMILY-1390";Tend="1399";Tstart="978";shortTE="F";uid="94937061-fe68-486d-8018-6f3afc758325"
CM017797.1	RepeatMasker	DNA/Ginger-1	28099418	28099521	525	+	.	ID="rnd-6_family-6590";Tend="958";Tstart="785";shortTE="F";uid="3c2ed42b-0912-4282-83df-02cff3c6e031"
CM017797.1	RepeatMasker	Unknown	5084528	5084816	825	+	.	ID="RND-5_FAMILY-3917";Tend="1226";Tstart="959";shortTE="F";uid="0d3e8f48-9bb2-4916-8b33-ee70b9a787a0"
CM017797.1	RepeatMasker	DNA/Ginger-1	67877334	67877648	861	+	.	ID="RND-6_FAMILY-566";Tend="2325";Tstart="1986";shortTE="F";uid="5f59bcf4-9682-4bdb-9591-d4262c3b07ae"
CM017797.1	RepeatMasker	RC/Helitron	81483274	81483467	891	+	.	ID="RND-3_FAMILY-395";Tend="1110";Tstart="919";shortTE="F";uid="a530bd89-cac1-41ec-8bc6-ac8dad8c2d52"
CM017797.1	RepeatMasker	DNA/MULE-MuDR	68436786	68437189	565	+	.	ID="MUDR6X_AP";Tend="1389";Tstart="985";shortTE="F";uid="30bdda82-e507-41a9-abff-9b56d83328a6"
CM017797.1	RepeatMasker	Retroposon?	80894602	80894832	985	+	.	ID="RND-6_FAMILY-16849";Tend="2073";Tstart="1847";shortTE="F";uid="5f355984-1e68-45e4-be5d-36f6771579a1"
CM017797.1	RepeatMasker	LINE/CR1	97182346	97182928	425	+	.	ID="RND-6_FAMILY-2417";Tend="1556";Tstart="1023";shortTE="F";uid="4872245c-251f-4c03-984b-bdf4ca1eb297"
CM017797.1	RepeatMasker	DNA/Kolobok-E	44561812	44563290	11863	+	.	ID="RND-6_FAMILY-14191";Tend="2276";Tstart="800";shortTE="F";uid="0aaed3ac-59a0-4373-aed4-bbe3f6ccb5b9"
CM017797.1	RepeatMasker	DNA/hAT-Tip100	56241308	56241633	1963	+	.	ID="RND-6_FAMILY-1048";Tend="855";Tstart="542";shortTE="F";uid="76a3c2a9-f19d-472d-a1ca-3d7b7abc479a"
CM017797.1	RepeatMasker	DNA/hAT-hAT19	80852654	80853065	501	+	.	ID="RND-6_FAMILY-9539";Tend="12172";Tstart="11839";shortTE="F";uid="d08325f5-7f8a-4714-a7b3-ca4a5d1d9190"
CM017797.1	RepeatMasker	DNA/MULE-MuDR	26545870	26546001	510	+	.	ID="RND-6_FAMILY-4904";Tend="2222";Tstart="2091";shortTE="F";uid="75a75922-6216-4b81-98a9-e8c686db6b02"
CM017797.1	RepeatMasker	DNA	54610490	54610913	2474	+	.	ID="TTAA3_AP";Tend="429";Tstart="1";shortTE="F";uid="d99bf127-fecc-4a17-a999-30f155844450"
CM017797.1	RepeatMasker	DNA/Ginger-1	29839553	29839962	432	+	.	ID="RND-6_FAMILY-1481";Tend="2312";Tstart="1912";shortTE="F";uid="6ba6e259-3d63-4fc9-a7d6-f36cae50e0ac"
CM017797.1	RepeatMasker	RC/Helitron	90832008	90832272	947	+	.	ID="RND-6_FAMILY-14153";Tend="1045";Tstart="762";shortTE="F";uid="0a4d7f79-27db-4855-8e79-76101a772633"
CM017797.1	RepeatMasker	RC/Helitron	48169522	48171125	13443	+	.	ID="RND-1_FAMILY-8";Tend="2455";Tstart="845";shortTE="F";uid="bc0f1782-41cb-4a62-9658-06ae232a5ec5"
CM017797.1	RepeatMasker	DNA/hAT-Ac	50794125	50794309	906	+	.	ID="RND-5_FAMILY-5275";Tend="1432";Tstart="1213";shortTE="F";uid="71dcbc56-9274-415d-a1a7-681805d2802a"
CM017797.1	RepeatMasker	DNA	38174752	38175157	2412	+	.	ID="ttaa3b_ap";Tend="404";Tstart="1";shortTE="F";uid="78f0a1eb-d410-4471-9338-4b0a46408071"
CM017797.1	RepeatMasker	DNA	14138773	14138926	456	+	.	ID="dna4-2b_ap";Tend="773";Tstart="620";shortTE="F";uid="3a7d5131-0fcc-42e8-8cdd-4afaa58d2aa8"
CM017797.1	RepeatMasker	DNA	45788546	45788957	2772	+	.	ID="TTAA3_AP";Tend="429";Tstart="24";shortTE="F";uid="3198aab2-6b98-47c9-83b5-6805623165a6"
CM017797.1	RepeatMasker	DNA	2488389	2488851	2023	+	.	ID="RND-6_FAMILY-6044";Tend="1619";Tstart="1222";shortTE="F";uid="09ec4a8a-2ee1-4f13-b64c-2f9eab4298c3"
CM017797.1	RepeatMasker	DNA/hAT-hAT19	36521008	36521742	1312	+	.	ID="RND-5_FAMILY-137";Tend="1892";Tstart="1158";shortTE="F";uid="646790c9-9a0d-4566-a7fc-2ad9778e374d"
CM017797.1	RepeatMasker	DNA/hAT?	27196947	27197165	609	+	.	ID="RND-6_FAMILY-25429";Tend="867";Tstart="655";shortTE="F";uid="630ef1e0-da20-45c9-8678-5c8fabfc7b61"
CM017797.1	RepeatMasker	DNA	95683525	95683682	568	+	.	ID="ttaa18_ap";TEgroup="ctg_1%7Cttaa18_ap%7C2";Tend="516";Tstart="190";shortTE="F";uid="be91375f-45f3-4e0a-918b-8ace934c7fef"
CM017797.1	RepeatMasker	Retroposon?	15758573	15758680	552	+	.	ID="RND-6_FAMILY-14239";Tend="3395";Tstart="3287";shortTE="F";uid="5c57cf7a-fbe9-4f38-909a-f03ac3fd7e03"
CM017797.1	RepeatMasker	DNA/hAT?	45930074	45930252	1168	+	.	ID="RND-4_FAMILY-875";Tend="1565";Tstart="1389";shortTE="F";uid="8bceaf4b-a915-4816-ad5f-f8250e60a5df"
CM017797.1	RepeatMasker	DNA/Kolobok-E	89614775	89615257	432	+	.	ID="RND-6_FAMILY-6582";Tend="2312";Tstart="1814";shortTE="F";uid="5ea8f3fa-82a8-41b8-a052-6dc08c48d217"
CM017797.1	RepeatMasker	DNA	70393269	70393713	2283	+	.	ID="TTAA3_AP";Tend="429";Tstart="5";shortTE="F";uid="6ae8ef0f-b98b-4f5b-a3ef-8f498dcf1fe9"
CM017797.1	RepeatMasker	Retroposon?	57205137	57205390	824	+	.	ID="RND-1_FAMILY-305";Tend="263";Tstart="23";shortTE="F";uid="66e34db1-0ab1-407e-97d3-4ecad5e7a2b9"
CM017797.1	RepeatMasker	Retroposon?	100697097	100697431	576	+	.	ID="SINE2-1_AP";Tend="956";Tstart="612";shortTE="F";uid="33b8737d-a08a-4748-8d3e-4044c0d1b1d9"
CM017797.1	RepeatMasker	DNA	15376637	15376783	513	+	.	ID="dna4-2_ap";Tend="769";Tstart="633";shortTE="F";uid="f7cfa51e-1873-4154-a368-7842174c8472"
CM017797.1	RepeatMasker	DNA	42754695	42754959	2189	+	.	ID="RND-6_FAMILY-18369";Tend="1209";Tstart="947";shortTE="F";uid="34d43511-ad0e-4ee0-a7eb-ea04fdffa2f2"
CM017797.1	RepeatMasker	DNA	91366626	91367009	2087	+	.	ID="TTAA2C_AP";Tend="423";Tstart="35";shortTE="F";uid="0dd9c7b2-2f08-496d-acab-a8c50f9fe772"
CM017797.1	RepeatMasker	Retroposon?	59431852	59432079	708	+	.	ID="RND-6_FAMILY-9961";Tend="1804";Tstart="1560";shortTE="F";uid="316ae97a-b895-4bcb-a911-f83873290ae7"
CM017797.1	RepeatMasker	Unknown	51692008	51692922	3568	+	.	ID="RND-5_FAMILY-2225";Tend="1464";Tstart="629";shortTE="F";uid="6373c876-c86d-4278-9fc5-4c13aa578869"
CM017797.1	RepeatMasker	DNA/hAT-Tip100	79809588	79810338	6271	+	.	ID="RND-1_FAMILY-179";Tend="1281";Tstart="540";shortTE="F";uid="29807055-f054-445e-8067-440dd3068d6a"
CM017797.1	RepeatMasker	DNA/Kolobok-E	12585164	12585399	406	+	.	ID="RND-6_FAMILY-15326";Tend="1394";Tstart="1163";shortTE="F";uid="2e267b1e-a97b-4530-a2d9-245199f5a894"
CM017797.1	RepeatMasker	Unknown	31460265	31460856	529	+	.	ID="RND-6_FAMILY-3917";Tend="1622";Tstart="1069";shortTE="F";uid="96c0aa2f-f9a5-4c7b-a054-c09bd815cc7a"
CM017797.1	RepeatMasker	DNA/hAT-Blackjack	35952641	35953169	2124	+	.	ID="RND-6_FAMILY-17702";TEgroup="ctg_1%7CRND-6_FAMILY-17702%7C1";Tend="1778";Tstart="888";shortTE="F";uid="e9acb523-a072-42eb-bb0a-7bd02244f723"
CM017797.1	RepeatMasker	DNA/hAT-Charlie	67182750	67183089	1283	+	.	ID="RND-6_FAMILY-16488";Tend="804";Tstart="462";shortTE="F";uid="1c22ccbd-b0a5-4960-95e7-84e57360099e"
CM017797.1	RepeatMasker	DNA	70641648	70641826	429	+	.	ID="dna4-1_ap";Tend="767";Tstart="601";shortTE="F";uid="00cbef64-e50b-4150-9a2f-f83da95732ef"
CM017797.1	RepeatMasker	Unknown	1999376	1999989	2199	+	.	ID="RND-1_FAMILY-385";Tend="1593";Tstart="990";shortTE="F";uid="bceb3824-5e93-4e1c-9065-d53389af13cb"
CM017797.1	RepeatMasker	DNA	95218016	95218314	517	+	.	ID="RND-6_FAMILY-807";Tend="2492";Tstart="2214";shortTE="F";uid="f70304ec-d327-40cc-82c5-f0b1042c140e"
CM017797.1	RepeatMasker	Unknown	52901828	52902062	1437	+	.	ID="RND-1_FAMILY-16";Tend="1264";Tstart="1029";shortTE="F";uid="ef99923f-de24-4633-95c8-a3757571270c"
CM017797.1	RepeatMasker	DNA/Ginger-1	30920036	30920338	1205	+	.	ID="RND-6_FAMILY-6590";Tend="1687";Tstart="1366";shortTE="F";uid="f1a5869c-ef36-44a7-a5cc-7b89b39281ce"
CM017797.1	RepeatMasker	Retroposon?	41996366	41996755	865	+	.	ID="SINE2-1_AP";Tend="1303";Tstart="899";shortTE="F";uid="4856acef-f08f-4232-8d78-dfc3efef9f17"
CM017797.1	RepeatMasker	DNA/hAT?	41185492	41185682	1106	+	.	ID="RND-6_FAMILY-25429";Tend="837";Tstart="638";shortTE="F";uid="6ca19773-4d2f-469e-8cc8-0280e76e2db3"
CM017797.1	RepeatMasker	Unknown	4793838	4794073	845	+	.	ID="RND-1_FAMILY-18";Tend="1182";Tstart="960";shortTE="F";uid="986746c6-b132-41f0-bf2c-6328f3ca4ba4"
CM017797.1	RepeatMasker	LINE/I-Jockey	57989486	57989618	457	+	.	ID="RND-6_FAMILY-1550";Tend="1375";Tstart="1236";shortTE="F";uid="931bb7b4-e9af-43be-a034-609ab953e253"
CM017797.1	RepeatMasker	Unknown	89325977	89326794	5730	+	.	ID="RND-1_FAMILY-108";Tend="1757";Tstart="913";shortTE="F";uid="f6792508-0092-4230-b5a5-1071ac108c59"
CM017797.1	RepeatMasker	RC/Helitron	41481972	41482191	993	+	.	ID="RND-5_FAMILY-3092";Tend="949";Tstart="735";shortTE="F";uid="55a2db4c-73f1-401c-8156-8715376c0f51"
CM017797.1	RepeatMasker	DNA/Kolobok-E	10287150	10287387	513	+	.	ID="KOLOBOKE-2_AP";Tend="1364";Tstart="1119";shortTE="F";uid="8c57f963-969a-4ef3-a13c-fd8e81ba1f75"
CM017797.1	RepeatMasker	RC/Helitron	85812672	85812876	1247	+	.	ID="RND-6_FAMILY-3839";Tend="1200";Tstart="983";shortTE="F";uid="178b3623-3e5b-4850-8941-2f96b9e33fd8"
CM017797.1	RepeatMasker	DNA/Kolobok-E	13010633	13011937	3337	+	.	ID="rnd-5_family-4702";Tend="3722";Tstart="1503";shortTE="F";uid="71f134df-8163-4c77-ab2c-07c5b7d9d246"
CM017797.1	RepeatMasker	DNA	26695047	26695491	2514	+	.	ID="dna8-31_ap";Tend="591";Tstart="26";shortTE="F";uid="03b01a02-2eec-4cb9-8ddf-52325c9cee29"
CM017797.1	RepeatMasker	Retroposon?	16237377	16237626	475	+	.	ID="SINE2-1_AP";Tend="1467";Tstart="684";shortTE="F";uid="9129ea89-e3c3-4c35-9406-f9d1783d134d"
CM017797.1	RepeatMasker	DNA/Ginger-1	42174032	42174189	434	+	.	ID="RND-6_FAMILY-8823";Tend="1029";Tstart="883";shortTE="F";uid="62f4f295-7003-4995-a4d9-7ba4b4ee7527"
CM017797.1	RepeatMasker	LINE/CR1	31744667	31744995	412	+	.	ID="RND-6_FAMILY-24316";Tend="2169";Tstart="1840";shortTE="F";uid="2a031b5e-07ad-457c-816a-853d3e703a79"
CM017797.1	RepeatMasker	Unknown	69686241	69687995	13661	+	.	ID="RND-1_FAMILY-5";Tend="2587";Tstart="817";shortTE="F";uid="9932f2b0-7106-42e6-a0ce-b85bef3bfae1"
CM017797.1	RepeatMasker	DNA	32949786	32950287	1505	+	.	ID="RND-6_FAMILY-782";Tend="1626";Tstart="1187";shortTE="F";uid="bf337ba8-00c1-4870-af52-d96232f15629"
CM017797.1	RepeatMasker	Retroposon?	817533	817927	1372	+	.	ID="SINE2-1_AP";Tend="1392";Tstart="975";shortTE="F";uid="c7629e59-1593-456c-b2df-706ecbff04a3"
CM017797.1	RepeatMasker	Unknown	26512429	26513013	1092	+	.	ID="RND-5_FAMILY-13205";Tend="1524";Tstart="939";shortTE="F";uid="899e57c2-8807-46e2-a5fa-0ab81b716ab0"
CM017797.1	RepeatMasker	DNA/Kolobok-E	41357615	41357994	442	+	.	ID="RND-6_FAMILY-6582";Tend="2316";Tstart="1906";shortTE="F";uid="b8ca89cb-478a-4f68-8eea-91a98fa71041"
CM017797.1	RepeatMasker	DNA	71504321	71505033	1225	+	.	ID="DNA4-2_AP";Tend="685";Tstart="23";shortTE="F";uid="b4de3874-5457-4e29-9565-82cb20504acd"
CM017797.1	RepeatMasker	Retroposon?	36506025	36506425	627	+	.	ID="SINE2-1_AP";Tend="1770";Tstart="1365";shortTE="F";uid="93b02106-ca7b-48c4-9e82-d095cea0df6e"
CM017797.1	RepeatMasker	DNA/TcMar-Pogo	44280684	44280852	486	+	.	ID="RND-5_FAMILY-1936";Tend="1732";Tstart="1577";shortTE="F";uid="ba91a409-16a5-43ec-a0dd-712b4b25d9c6"
CM017797.1	RepeatMasker	DNA/Kolobok-E	24299798	24300512	2007	+	.	ID="RND-4_FAMILY-1821";Tend="2551";Tstart="1801";shortTE="F";uid="15574589-2bda-4602-9b7c-3ede6344cdba"
CM017797.1	RepeatMasker	DNA/hAT?	18761006	18761238	719	+	.	ID="RND-4_FAMILY-875";Tend="1436";Tstart="1226";shortTE="F";uid="7d95d857-51c6-4010-af20-976a6bf1841e"
CM017797.1	RepeatMasker	DNA/hAT	469426	469788	2822	+	.	ID="DNA8-53B_AP";Tend="410";Tstart="53";shortTE="F";uid="23fa85a9-8cfd-474c-90bd-3e89afff9e62"
CM017797.1	RepeatMasker	DNA/hAT	85553292	85553406	429	+	.	ID="RND-5_FAMILY-914";Tend="1176";Tstart="1075";shortTE="F";uid="b9fc2330-02a9-4477-9f47-68983e4109a6"
CM017797.1	RepeatMasker	DNA/hAT-Ac	74079085	74079474	1806	+	.	ID="DNA8-11B_AP";Tend="420";Tstart="27";shortTE="F";uid="b19ac561-856c-49d4-919d-ece95589eae5"
CM017797.1	RepeatMasker	DNA	88909342	88909643	2091	+	.	ID="TTAA5_AP";Tend="433";Tstart="123";shortTE="F";uid="83184567-0a35-4bee-8b65-a8a9cca15242"
CM017797.1	RepeatMasker	DNA/Kolobok-E	7261181	7261463	423	+	.	ID="RND-6_FAMILY-14191";Tend="1069";Tstart="745";shortTE="F";uid="bce40a99-ed3a-4b51-bdea-c72f477a7f54"
CM017797.1	RepeatMasker	DNA	86804407	86805164	2988	+	.	ID="DNA4-2_AP";Tend="769";Tstart="1";shortTE="F";uid="17879467-69b8-4543-b64e-de758724087c"
CM017797.1	RepeatMasker	DNA	59349725	59350001	1676	+	.	ID="DNA8-7_AP";Tend="309";Tstart="44";shortTE="F";uid="ee3b7cdd-f67a-4676-8921-4dfe089691de"
CM017797.1	RepeatMasker	DNA	91835938	91836204	556	+	.	ID="DNAX-2_AP";Tend="340";Tstart="31";shortTE="F";uid="dc5ff556-bb11-45f3-a665-08f402cd2182"
CM017797.1	RepeatMasker	Retroposon?	63386610	63388069	9127	+	.	ID="RND-6_FAMILY-2540";Tend="1661";Tstart="245";shortTE="F";uid="d6a275a4-02d2-40c6-a608-bdc5cde49f71"
CM017797.1	RepeatMasker	Unknown	24760854	24761015	687	+	.	ID="RND-6_FAMILY-24205";Tend="918";Tstart="762";shortTE="F";uid="5daeb781-47fb-43b3-9d63-5a0a310f0087"
CM017797.1	RepeatMasker	DNA/MULE-MuDR	28755313	28755876	801	+	.	ID="RND-6_FAMILY-25097";TEgroup="ctg_1%7CRND-6_FAMILY-25097%7C2";Tend="3565";Tstart="2968";shortTE="F";uid="79b45069-9b1b-4e3f-945d-c67a2102bd87"
CM017797.1	RepeatMasker	RC/Helitron	6749452	6749833	1079	+	.	ID="RND-5_FAMILY-19467";Tend="1843";Tstart="1495";shortTE="F";uid="cc73bfc7-e6b8-4220-b8fe-3f090b26dbe9"
CM017797.1	RepeatMasker	DNA/Merlin	63179184	63179932	5002	+	.	ID="RND-6_FAMILY-15972";Tend="1674";Tstart="928";shortTE="F";uid="5e4902af-3575-4dc5-8375-7720c6ea3162"
CM017797.1	RepeatMasker	DNA	95955967	95956071	600	+	.	ID="RND-6_FAMILY-23209";Tend="261";Tstart="166";shortTE="F";uid="91d2dca1-0206-4724-8721-5cababff41c3"
CM017797.1	RepeatMasker	DNA/Ginger-1	45934964	45935490	3726	+	.	ID="RND-6_FAMILY-23998";Tend="1481";Tstart="971";shortTE="F";uid="472d727f-7f50-46a1-b9ca-93d7df211ad5"
CM017797.1	RepeatMasker	DNA	56454287	56454453	545	+	.	ID="dna4-2_ap";Tend="166";Tstart="2";shortTE="F";uid="7115264e-6ed2-44a3-93d0-01d6cab3e5e2"
CM017797.1	RepeatMasker	DNA/Ginger-1	99630083	99630262	1017	+	.	ID="RND-6_FAMILY-9179";Tend="1788";Tstart="1569";shortTE="F";uid="4f3f36ba-b50b-4ce0-878b-e1cdadc688ec"
CM017797.1	RepeatMasker	DNA	80959289	80959660	788	+	.	ID="TTAA3C_AP";Tend="349";Tstart="1";shortTE="F";uid="f883363a-23db-4482-8727-3a1b7270d3d6"
CM017797.1	RepeatMasker	DNA/hAT-hAT19	16552379	16553174	5526	+	.	ID="RND-6_FAMILY-6724";Tend="1710";Tstart="935";shortTE="F";uid="3011abe7-a878-4ee8-896d-ed6a80b47ff3"
CM017797.1	RepeatMasker	DNA/hAT-hAT19	90851078	90851280	530	+	.	ID="RND-6_FAMILY-23627";Tend="453";Tstart="260";shortTE="F";uid="e82d6374-dd20-4763-ac5a-e6151a9a5273"
CM017797.1	RepeatMasker	DNA	77298420	77298855	2742	+	.	ID="TTAA3B_AP";Tend="436";Tstart="1";shortTE="F";uid="d49d3ae9-54ef-4537-9472-c810d905b179"
CM017797.1	RepeatMasker	DNA/hAT-Tip100	77244775	77244911	677	+	.	ID="HAT-3_AP";Tend="2477";Tstart="2324";shortTE="F";uid="920d494f-f20a-4068-b001-cc148098003e"
CM017797.1	RepeatMasker	RC/Helitron	89223917	89224092	570	+	.	ID="RND-5_FAMILY-3092";Tend="895";Tstart="709";shortTE="F";uid="9b6bb3bd-0fb7-4826-95a5-2e5f17476e66"
CM017797.1	RepeatMasker	Unknown	1667204	1667527	793	+	.	ID="RND-5_FAMILY-1535";Tend="1240";Tstart="923";shortTE="F";uid="b7d425ca-9fc9-4be3-9c63-b86cc49012a0"
CM017797.1	RepeatMasker	DNA/Kolobok-E	45825173	45825379	1286	+	.	ID="RND-5_FAMILY-13790";Tend="1179";Tstart="987";shortTE="F";uid="a5a8608a-8688-4d8f-b53b-c5e9ba8e1917"
CM017797.1	RepeatMasker	LINE/I-Jockey	39568096	39568378	677	+	.	ID="RND-5_FAMILY-2775";Tend="2203";Tstart="1928";shortTE="F";uid="82d8536b-a9be-4ebf-b0bd-22c1cb0c1e5b"
CM017797.1	RepeatMasker	RC/Helitron	47649951	47650101	1084	+	.	ID="HELITRON-1_HTIM";Tend="3642";Tstart="3490";shortTE="F";uid="0346628a-74b2-4bab-8192-ca0a98721fa6"
CM017797.1	RepeatMasker	Unknown	31388577	31388778	1208	+	.	ID="RND-5_FAMILY-10042";Tend="1107";Tstart="912";shortTE="F";uid="df9e9210-a584-411c-8dea-454b2874ef1f"
CM017797.1	RepeatMasker	DNA/Ginger-2	96036899	96037065	1062	+	.	ID="RND-5_FAMILY-1253";Tend="2879";Tstart="2713";shortTE="F";uid="d9dbbdf8-c977-4d34-a7f4-404ecd453742"
CM017797.1	RepeatMasker	DNA/Kolobok-E	78721172	78721318	597	+	.	ID="RND-1_FAMILY-191";Tend="5082";Tstart="4920";shortTE="F";uid="3b23ee36-c737-4c1e-976c-16efc0637790"
CM017797.1	RepeatMasker	Unknown	17023618	17024050	844	+	.	ID="RND-6_FAMILY-12336";Tend="1415";Tstart="911";shortTE="F";uid="57cebd46-077c-4ba0-9ebf-40a007c4f798"
CM017797.1	RepeatMasker	Unknown	2590966	2591172	1014	+	.	ID="RND-1_FAMILY-21";Tend="1214";Tstart="989";shortTE="F";uid="fecc8ba0-e113-41e5-83f6-8465931f986c"
CM017797.1	RepeatMasker	DNA/hAT-Ac	6324203	6324446	447	+	.	ID="DNA8-111_AP";TEgroup="ctg_1%7CDNA8-111_AP%7C2";Tend="616";Tstart="1";shortTE="T";uid="f33ed831-1847-4d97-bc7f-6f45aea833be"
CM017797.1	RepeatMasker	DNA/hAT-hAT19	89966724	89967001	576	+	.	ID="RND-6_FAMILY-12793";Tend="4421";Tstart="4117";shortTE="F";uid="075c5f6d-c2cf-4102-9d5f-a7cdd268d62f"
CM017797.1	RepeatMasker	DNA	63754155	63754932	991	+	.	ID="DNA4-2_AP";Tend="768";Tstart="2";shortTE="F";uid="4cb6267f-85f3-47ca-88ce-516de4a1c474"
CM017797.1	RepeatMasker	Unknown	5388559	5388993	1802	+	.	ID="RND-4_FAMILY-3024";Tend="1319";Tstart="892";shortTE="F";uid="f3751b31-eea8-4de1-98ce-dff6f56f6b3b"
CM017797.1	RepeatMasker	DNA/hAT-Ac	805127	805555	2485	+	.	ID="DNA8-54_AP";Tend="514";Tstart="1";shortTE="F";uid="bb291868-619a-4df1-b26a-d30f6004b0db"
CM017797.1	RepeatMasker	Unknown	69795880	69796172	2028	+	.	ID="RND-1_FAMILY-109";Tend="1241";Tstart="939";shortTE="F";uid="743573b6-334e-413f-917f-c5df2f7d9cf8"
CM017797.1	RepeatMasker	DNA/Ginger-1	58314695	58315227	2324	+	.	ID="RND-6_FAMILY-6590";Tend="1814";Tstart="1257";shortTE="F";uid="73ea8413-bb07-4497-befa-4d16afa17e2d"
CM017797.1	RepeatMasker	DNA/hAT-Charlie	22418552	22418687	1089	+	.	ID="HAT-N14_AP";Tend="134";Tstart="1";shortTE="F";uid="2c16a95d-fc35-4cc0-a620-eb9aec347147"
CM017797.1	RepeatMasker	DNA/hAT	68053672	68053849	886	+	.	ID="RND-5_FAMILY-914";Tend="1154";Tstart="991";shortTE="F";uid="93dc44fc-947a-443d-a828-bcccbe891263"
CM017797.1	RepeatMasker	LINE/L2	55706935	55707163	434	+	.	ID="RND-6_FAMILY-9521";Tend="1383";Tstart="1150";shortTE="F";uid="37ed4d7e-0c41-48e2-9737-09b81a8b58c9"
CM017797.1	RepeatMasker	Unknown	36468921	36469294	1692	+	.	ID="RND-6_FAMILY-3281";Tend="2822";Tstart="2451";shortTE="F";uid="a78c7b1b-8d17-46c9-8c35-6e057400e793"
CM017797.1	RepeatMasker	Unknown	70999048	70999706	5513	+	.	ID="RND-5_FAMILY-5803";Tend="1575";Tstart="916";shortTE="F";uid="47792f7c-76bd-4cdc-8a62-1e2ffec17391"
CM017797.1	RepeatMasker	DNA/Maverick	73367202	73367529	1447	+	.	ID="RND-5_FAMILY-1462";Tend="1511";Tstart="1192";shortTE="F";uid="f71a3383-16b4-42b3-b627-4958fcefc638"
CM017797.1	RepeatMasker	DNA/hAT	71108391	71109736	2023	+	.	ID="rnd-1_family-22";TEgroup="ctg_1%7Crnd-1_family-22%7C6";Tend="2924";Tstart="1914";shortTE="F";uid="61e1f9f8-187c-489b-933b-8e289747f295"
CM017797.1	RepeatMasker	DNA/Kolobok-E	72785493	72785802	2341	+	.	ID="RND-5_FAMILY-12007";Tend="1229";Tstart="921";shortTE="F";uid="b3e61964-61a4-4c58-b405-6632cb332b34"
CM017797.1	RepeatMasker	DNA/hAT-hAT19	2843702	2844342	938	+	.	ID="RND-6_FAMILY-9539";Tend="12283";Tstart="11630";shortTE="F";uid="6082b0ff-06b2-41a5-aab0-38561e136ac2"
CM017797.1	RepeatMasker	RC/Helitron	720980	721272	493	+	.	ID="RND-6_FAMILY-14153";TEgroup="ctg_1%7CRND-6_FAMILY-14153%7C1";Tend="1156";Tstart="896";shortTE="F";uid="6986dd45-2951-4011-9bd1-e04070b4421d"
CM017797.1	RepeatMasker	DNA/hAT-hAT19	72992794	72993955	8762	+	.	ID="RND-6_FAMILY-7848";Tend="1860";Tstart="688";shortTE="F";uid="ab02ff5c-62ea-4e8d-998d-5a36b33863d0"
CM017797.1	RepeatMasker	DNA	46022897	46023215	888	+	.	ID="RND-6_FAMILY-6044";Tend="1558";Tstart="1222";shortTE="F";uid="341ca1eb-a2fb-41f2-ae4e-89bce35d50ec"
CM017797.1	RepeatMasker	DNA/Ginger-1	62918725	62918853	945	+	.	ID="RND-6_FAMILY-1840";Tend="897";Tstart="770";shortTE="F";uid="223ec659-1250-46b6-ab68-edba801a506d"
CM017797.1	RepeatMasker	LINE	94496548	94496689	511	+	.	ID="RND-6_FAMILY-6263";Tend="2375";Tstart="2260";shortTE="F";uid="23242e57-9262-4edb-b58a-5f7387fb03d4"
CM017797.1	RepeatMasker	Unknown	64231240	64233403	15621	+	.	ID="RND-5_FAMILY-1800";Tend="2941";Tstart="786";shortTE="F";uid="7cc560ca-88f7-4006-919f-9f61a45c239d"
CM017797.1	RepeatMasker	DNA	61688902	61689330	2650	+	.	ID="TTAA3_AP";Tend="429";Tstart="1";shortTE="F";uid="5045c10f-9d49-4dba-b7e6-5c372a399c77"
CM017797.1	RepeatMasker	DNA/hAT-Tip100	64697654	64697801	784	+	.	ID="RND-4_FAMILY-77";Tend="1101";Tstart="959";shortTE="F";uid="07151f69-1424-4ca8-8234-ad01add3c526"
CM017797.1	RepeatMasker	DNA	9375857	9376459	3157	+	.	ID="DNA4-3_AP";Tend="635";Tstart="3";shortTE="F";uid="227c30d7-18e4-421b-8f46-fe25dce89950"
CM017797.1	RepeatMasker	Unknown	48262157	48262338	1281	+	.	ID="RND-1_FAMILY-18";Tend="1222";Tstart="1041";shortTE="F";uid="e79ab935-b271-445e-b8d9-415117940fab"
CM017797.1	RepeatMasker	Retroposon?	25059354	25059514	549	+	.	ID="RND-6_FAMILY-2162";Tend="1983";Tstart="1827";shortTE="F";uid="5ffd0f89-049a-43fb-95ac-2ae400e64c2a"
CM017797.1	RepeatMasker	Unknown	90948365	90948824	2013	+	.	ID="RND-6_FAMILY-7722";Tend="1665";Tstart="1184";shortTE="F";uid="a13335ba-3076-49c2-b427-ec80d706903b"
CM017797.1	RepeatMasker	RC/Helitron	27261198	27261905	5272	+	.	ID="RND-4_FAMILY-243";Tend="1650";Tstart="962";shortTE="F";uid="6f2f9375-02cb-4d2d-8e33-c8b193d47c0c"
CM017797.1	RepeatMasker	DNA/Kolobok-E	16409463	16409858	2204	+	.	ID="RND-1_FAMILY-340";Tend="1524";Tstart="1094";shortTE="F";uid="877767e6-5b58-4173-be50-b440b538dc07"
CM017797.1	RepeatMasker	Retroposon?	44047098	44047469	585	+	.	ID="RND-6_FAMILY-20914";Tend="604";Tstart="275";shortTE="F";uid="1a0e42c6-7b00-44e7-a407-93c4edeb09fc"
CM017797.1	RepeatMasker	Unknown	79558735	79559476	3439	+	.	ID="RND-6_FAMILY-9080";Tend="848";Tstart="196";shortTE="F";uid="c57acbe4-e8df-48b5-bf0a-e930a97105a4"
CM017797.1	RepeatMasker	Unknown	99677697	99678013	2051	+	.	ID="RND-6_FAMILY-214";Tend="1640";Tstart="1302";shortTE="F";uid="f7fa0418-4913-4f90-813e-ddb25f491666"
CM017797.1	RepeatMasker	Unknown	48266362	48266478	441	+	.	ID="RND-5_FAMILY-1201";Tend="1244";Tstart="1129";shortTE="F";uid="234a9940-b5df-414d-988b-6fed0cc141b2"
CM017797.1	RepeatMasker	DNA/Kolobok-E	87614425	87614656	1155	+	.	ID="RND-6_FAMILY-15326";Tend="1047";Tstart="830";shortTE="F";uid="a578106d-d801-4dd3-b633-6c709623b1b7"
CM017797.1	RepeatMasker	Unknown	55726232	55726502	591	+	.	ID="RND-1_FAMILY-44";Tend="1165";Tstart="889";shortTE="F";uid="d9aee0fa-8a20-49a8-873c-4e0a8d903470"
CM017797.1	RepeatMasker	DNA/hAT-hAT19	46368119	46368443	2195	+	.	ID="RND-5_FAMILY-137";Tend="1895";Tstart="1550";shortTE="F";uid="63b4d171-52ba-4a78-b670-e5ce70b80f72"
CM017797.1	RepeatMasker	DNA/hAT-hAT19	6560986	6561209	1421	+	.	ID="RND-6_FAMILY-11322";Tend="1663";Tstart="1374";shortTE="F";uid="bbe3577c-b20b-4142-8384-3ea2d3a76aeb"
CM017797.1	RepeatMasker	DNA/Ginger-1	64542999	64543344	2291	+	.	ID="rnd-6_family-6590";Tend="1818";Tstart="1525";shortTE="F";uid="6b250f06-71c4-4f66-b3f7-5439a626268a"
CM017797.1	RepeatMasker	RC/Helitron	58656966	58657519	1447	+	.	ID="RND-1_FAMILY-4";TEgroup="ctg_1%7CRND-1_FAMILY-4%7C7";Tend="1899";Tstart="881";shortTE="F";uid="9725d5d7-fcdd-424c-ad67-5231a9855dd0"
CM017797.1	RepeatMasker	DNA/Ginger-1	35372307	35373717	9395	+	.	ID="RND-6_FAMILY-566";Tend="2325";Tstart="859";shortTE="F";uid="835899f5-876e-4628-9aff-d6a8d2b2e644"
CM017797.1	RepeatMasker	DNA	76980089	76980210	419	+	.	ID="RND-6_FAMILY-18927";Tend="2119";Tstart="1992";shortTE="F";uid="ea56d277-df9a-4b45-a3f4-d28f10dba1d3"
CM017797.1	RepeatMasker	RC/Helitron	9222733	9222999	836	+	.	ID="RND-6_FAMILY-33941";Tend="422";Tstart="186";shortTE="F";uid="c8c82f32-5d21-4fa2-8afa-4288c26dfe11"
CM017797.1	RepeatMasker	DNA	81640694	81640982	595	+	.	ID="DNA4-3_AP";Tend="419";Tstart="145";shortTE="F";uid="8d5bf2e8-b902-49dc-aaaf-a582f0ad8c5e"
CM017797.1	RepeatMasker	Unknown	47627034	47627283	1810	+	.	ID="RND-1_FAMILY-67";Tend="1213";Tstart="965";shortTE="F";uid="ba51671f-fbf4-45f9-bf83-83b7e32155c3"
CM017797.1	RepeatMasker	Unknown	85521454	85521555	535	+	.	ID="RND-6_FAMILY-25934";Tend="1350";Tstart="1244";shortTE="F";uid="cbd160ae-e6b2-4d4b-906c-1ada6a7a87e4"
CM017797.1	RepeatMasker	DNA/hAT-Tip100	77601526	77601668	861	+	.	ID="HAT-3_AP";Tend="2468";Tstart="2320";shortTE="F";uid="8df8c77f-8ec5-4b5a-824d-770b2a213ba8"
CM017797.1	RepeatMasker	DNA/hAT	23833888	23834129	698	+	.	ID="RND-5_FAMILY-343";Tend="1612";Tstart="1367";shortTE="F";uid="5f1ead1a-2875-4d37-bedc-817d9b97b5d8"
CM017797.1	RepeatMasker	DNA/Ginger-1	42893026	42893927	6473	+	.	ID="RND-6_FAMILY-6590";Tend="1814";Tstart="899";shortTE="F";uid="5e371489-7369-4132-bb7d-5c390e985d9f"
CM017797.1	RepeatMasker	LINE/I-Jockey	54712460	54712606	1048	+	.	ID="RND-6_FAMILY-3174";Tend="1957";Tstart="1811";shortTE="F";uid="27a5b3a2-e1cf-4584-b245-ae02375af49b"
CM017797.1	RepeatMasker	DNA	90245066	90245318	415	+	.	ID="DNA4-3_AP";Tend="634";Tstart="365";shortTE="F";uid="12461b59-79a7-485f-ad7d-8ab1795d2164"
CM017797.1	RepeatMasker	DNA/hAT	36220776	36221865	7508	+	.	ID="RND-5_FAMILY-811";Tend="1860";Tstart="768";shortTE="F";uid="5dc062ee-6500-4756-9370-9c3fb0f7f62b"
CM017797.1	RepeatMasker	DNA	65518394	65518555	759	+	.	ID="ttaa20b_ap";Tend="390";Tstart="254";shortTE="F";uid="6ea5b8bb-ae9f-4bed-bb39-1a3b16073c2f"
CM017797.1	RepeatMasker	DNA	40789847	40790096	491	+	.	ID="RND-6_FAMILY-15876";Tend="1835";Tstart="1592";shortTE="F";uid="84232571-954f-4c7b-8eb0-445d4439eace"
CM017797.1	RepeatMasker	LINE/I-Jockey	42321058	42321268	493	+	.	ID="RND-4_FAMILY-2653";Tend="1098";Tstart="894";shortTE="F";uid="5ce6f98b-e8cd-49f7-81bc-9c48fb001d5b"
CM017797.1	RepeatMasker	DNA/Ginger-1	56186270	56186537	459	+	.	ID="rnd-6_family-16505";Tend="1045";Tstart="794";shortTE="F";uid="a685eec0-d118-4876-8bad-5b422e6ebdab"
CM017797.1	RepeatMasker	DNA	65206955	65207361	2153	+	.	ID="dna4-3_ap";Tend="440";Tstart="5";shortTE="F";uid="21e86d5f-cfbd-40ca-885d-287c1fde7770"
CM017797.1	RepeatMasker	DNA/hAT-hAT19	46082791	46082928	465	+	.	ID="hat-n4_ap";Tend="808";Tstart="724";shortTE="F";uid="e96eb37f-5a1b-4702-8c2e-f42eeb27a01a"
CM017797.1	RepeatMasker	DNA/Kolobok-E	38133913	38134605	4687	+	.	ID="RND-6_FAMILY-14191";Tend="1503";Tstart="800";shortTE="F";uid="a1406432-625c-467c-97cd-3e07198996c2"
CM017797.1	RepeatMasker	DNA	73185789	73186185	581	+	.	ID="DNA4-3_AP";Tend="417";Tstart="5";shortTE="F";uid="aaecb74b-9c64-457b-a8ef-7036fd6d241a"
CM017797.1	RepeatMasker	DNA/Ginger-1	40452738	40453032	666	+	.	ID="RND-6_FAMILY-566";Tend="1877";Tstart="1582";shortTE="F";uid="de70a34c-61b8-4816-a434-0975920cf78c"
CM017797.1	RepeatMasker	Unknown	75956412	75959794	17684	+	.	ID="RND-6_FAMILY-17900";Tend="4579";Tstart="1087";shortTE="F";uid="e2078961-5f45-4b0d-b2d2-cb36cdf19e1e"
CM017797.1	RepeatMasker	LTR/Pao	89893815	89895369	13861	+	.	ID="RND-6_FAMILY-27051";Tend="2980";Tstart="1426";shortTE="F";uid="737f92d0-0373-48e3-8300-3d8c633261ab"
CM017797.1	RepeatMasker	DNA/hAT-Ac	45471859	45472003	599	+	.	ID="DNA8-54_AP";Tend="162";Tstart="1";shortTE="F";uid="4f9d01c9-6049-40d5-8f60-ab1dfc8024e0"
CM017797.1	RepeatMasker	DNA/Kolobok-E	38194824	38195089	412	+	.	ID="RND-5_FAMILY-12007";Tend="1514";Tstart="1234";shortTE="F";uid="47b54abb-45a1-4a7f-91a3-14851673953a"
CM017797.1	RepeatMasker	Unknown	90521758	90521980	582	+	.	ID="RND-5_FAMILY-2862";Tend="585";Tstart="405";shortTE="F";uid="41d44a8b-1f11-433e-8d56-6caffcaf8de7"
CM017797.1	RepeatMasker	Unknown	95025983	95026471	1247	+	.	ID="RND-6_FAMILY-12782";Tend="1909";Tstart="1491";shortTE="F";uid="1453906c-53da-4792-ab4f-f46e78b6c736"
CM017797.1	RepeatMasker	DNA/hAT-Tip100	10358798	10359408	5128	+	.	ID="RND-5_FAMILY-922";Tend="2026";Tstart="1414";shortTE="F";uid="ac294086-e1f2-4b55-b353-529608ac0e03"
CM017797.1	RepeatMasker	DNA	59300736	59301148	2484	+	.	ID="TTAA3_AP";Tend="429";Tstart="1";shortTE="F";uid="00fb82f9-c00c-4d3c-a0c6-b0383966a88d"
CM017797.1	RepeatMasker	DNA	13053398	13054003	2198	+	.	ID="DNA4-1_AP";Tend="822";Tstart="236";shortTE="F";uid="9248ec8a-aa84-4a5a-b2cd-de5dbf49ab11"
CM017797.1	RepeatMasker	DNA/Ginger-1	10322346	10322543	813	+	.	ID="RND-4_FAMILY-1107";Tend="1025";Tstart="831";shortTE="F";uid="15ae0663-6970-4589-914c-552a814626a6"
CM017797.1	RepeatMasker	RC/Helitron	10674372	10674878	3674	+	.	ID="RND-1_FAMILY-264";Tend="996";Tstart="63";shortTE="F";uid="f27d8b7d-c69f-4e04-a06c-1a8d3cf75c91"
CM017797.1	RepeatMasker	LINE/I-Jockey	31635615	31635769	625	+	.	ID="RND-6_FAMILY-11743";Tend="1658";Tstart="1513";shortTE="F";uid="794857dd-c85b-4b70-a634-121c753b7b5b"
CM017797.1	RepeatMasker	Unknown	39076504	39076688	408	+	.	ID="RND-6_FAMILY-3281";Tend="1890";Tstart="1714";shortTE="F";uid="5b8db958-4c06-443d-bdc1-d2653176b853"
CM017797.1	RepeatMasker	DNA/hAT-Tip100	10231247	10231396	857	+	.	ID="RND-6_FAMILY-5591";Tend="1081";Tstart="922";shortTE="F";uid="ff62c398-4209-4ae2-8179-a2a67d3958d0"
CM017797.1	RepeatMasker	DNA	48289109	48289223	442	+	.	ID="dna4-3_ap";Tend="362";Tstart="257";shortTE="F";uid="ba61dd91-4ee3-4fd8-a78b-3945210253da"
CM017797.1	RepeatMasker	RC/Helitron	69821388	69821614	579	+	.	ID="RND-6_FAMILY-14153";Tend="1156";Tstart="948";shortTE="F";uid="08c79039-4084-4e2c-b279-fb3f4a337f64"
CM017797.1	RepeatMasker	DNA/Kolobok-E	87752443	87753877	10496	+	.	ID="RND-6_FAMILY-14191";Tend="2267";Tstart="799";shortTE="F";uid="c8b375f6-6d39-4298-8a4f-555d27e54e6c"
CM017797.1	RepeatMasker	DNA/hAT-Blackjack	77679695	77680183	1532	+	.	ID="RND-6_FAMILY-7698";TEgroup="ctg_1%7CRND-6_FAMILY-7698%7C4";Tend="1231";Tstart="520";shortTE="F";uid="90cd59a8-86cd-4a0b-89ec-7cbaa9d77714"
CM017797.1	RepeatMasker	DNA/Sola-1	9743763	9744196	2006	+	.	ID="SOLA1-4_AP";Tend="3041";Tstart="2594";shortTE="F";uid="c134ee42-da15-48eb-9cd5-74f10a74de81"
CM017797.1	RepeatMasker	DNA	57890247	57890960	2093	+	.	ID="RND-1_FAMILY-258";Tend="4082";Tstart="3418";shortTE="F";uid="b01bafea-351c-41f2-b23e-b1d0fbb1876e"
CM017797.1	RepeatMasker	DNA	46011863	46011983	475	+	.	ID="RND-5_FAMILY-3783";Tend="2015";Tstart="1883";shortTE="F";uid="a0ca0d02-dc6c-43c9-a101-f364ad725257"
CM017797.1	RepeatMasker	DNA/Kolobok-E	22867720	22867848	589	+	.	ID="RND-1_FAMILY-340";Tend="1568";Tstart="1434";shortTE="F";uid="597addca-d695-4108-9329-1fc45ba736f5"
CM017797.1	RepeatMasker	Retroposon?	95950125	95950261	467	+	.	ID="RND-6_FAMILY-2964";Tend="1220";Tstart="1085";shortTE="F";uid="e48d5cd4-d312-42e2-b5e7-e2f0d890cea2"
CM017797.1	RepeatMasker	DNA/hAT-Tip100	92854635	92855104	2711	+	.	ID="DNA8-100B_AP";Tend="501";Tstart="1";shortTE="F";uid="c9a766a6-a48a-4848-9e03-fddc94874ecd"
CM017797.1	RepeatMasker	DNA/hAT-Tip100	78871523	78871661	792	+	.	ID="RND-4_FAMILY-542";Tend="1437";Tstart="1299";shortTE="F";uid="3c3f9866-19e8-48df-a24b-f61a3b7da74d"
CM017797.1	RepeatMasker	Unknown	72252366	72252635	1037	+	.	ID="RND-5_FAMILY-664";Tend="1575";Tstart="1290";shortTE="F";uid="610e5215-ea95-4f4c-a2aa-f4e857a44296"
CM017797.1	RepeatMasker	Unknown	9872041	9873261	3714	+	.	ID="RND-6_FAMILY-25934";Tend="1570";Tstart="822";shortTE="F";uid="2d9a4e50-bc9f-4a9d-815a-26910f077991"
CM017797.1	RepeatMasker	DNA/MULE-MuDR	30371449	30371708	475	+	.	ID="RND-6_FAMILY-14297";Tend="2188";Tstart="1950";shortTE="F";uid="3792d544-ce4d-44c0-acad-a4774b25f95a"
CM017797.1	RepeatMasker	DNA/TcMar-Pogo	92476918	92477341	793	+	.	ID="RND-5_FAMILY-1936";TEgroup="ctg_1%7CRND-5_FAMILY-1936%7C4";Tend="1747";Tstart="948";shortTE="F";uid="7623ac7a-b191-4ef0-9fc6-3acffed4ca1e"
CM017797.1	RepeatMasker	DNA	95418739	95418910	505	+	.	ID="ttaa22_ap";Tend="168";Tstart="2";shortTE="F";uid="1dde05c6-7971-42d8-bcdc-47197b1ed036"
CM017797.1	RepeatMasker	DNA	32144287	32144578	1236	+	.	ID="ttaa4_ap";Tend="300";Tstart="18";shortTE="F";uid="4b4f895e-df3a-46a5-a1e6-0f3fe1baac52"
CM017797.1	RepeatMasker	Unknown	18853550	18853799	879	+	.	ID="RND-6_FAMILY-57";Tend="1193";Tstart="935";shortTE="F";uid="ba61d704-373e-4a66-8ff6-70c88478d348"
CM017797.1	RepeatMasker	RC/Helitron	84240942	84241377	1228	+	.	ID="RND-1_FAMILY-4";TEgroup="ctg_1%7CRND-1_FAMILY-4%7C12";Tend="1969";Tstart="882";shortTE="F";uid="bfedd9da-a3f1-49be-83fd-ee7b988e9b31"
CM017797.1	RepeatMasker	Unknown	49800935	49801090	703	+	.	ID="RND-6_FAMILY-8478";Tend="943";Tstart="789";shortTE="F";uid="d0b30aab-5c7a-4c20-aa15-591f53edab54"
CM017797.1	RepeatMasker	DNA	69777443	69779382	15493	+	.	ID="RND-1_FAMILY-17";Tend="4052";Tstart="2083";shortTE="F";uid="43574a7c-c336-40eb-a4c9-12c88bc12004"
CM017797.1	RepeatMasker	DNA/Kolobok-E	17457118	17457226	603	+	.	ID="RND-6_FAMILY-8986";Tend="1509";Tstart="1392";shortTE="F";uid="8fcf4c25-9218-426a-9d93-37320a49eb99"
CM017797.1	RepeatMasker	DNA/hAT-hAT19	21028130	21028252	792	+	.	ID="RND-6_FAMILY-22572";Tend="1122";Tstart="989";shortTE="F";uid="8b436df6-69a7-4b60-a710-fea5438bc366"
CM017797.1	RepeatMasker	Unknown	30878377	30878542	659	+	.	ID="RND-1_FAMILY-76";Tend="1141";Tstart="1010";shortTE="F";uid="14c9030d-4041-4785-9004-7cd290bd021d"
CM017797.1	RepeatMasker	Unknown	99481484	99481627	506	+	.	ID="RND-5_FAMILY-664";Tend="1218";Tstart="1075";shortTE="F";uid="5ff1da1c-5663-4fad-a837-082d3c6136d2"
CM017797.1	RepeatMasker	DNA/hAT	58271446	58272455	3636	+	.	ID="RND-5_FAMILY-343";Tend="2098";Tstart="1032";shortTE="F";uid="fd4bae59-f7a2-4fcb-948b-3a0da5991ec3"
CM017797.1	RepeatMasker	DNA	20848275	20852300	10563	+	.	ID="rnd-5_family-2248";Tend="5835";Tstart="2041";shortTE="F";uid="c466be19-7cf1-4bbd-8f89-75c25babc9c5"
CM017797.1	RepeatMasker	Unknown	63495251	63495842	5016	+	.	ID="RND-4_FAMILY-1072";Tend="1564";Tstart="971";shortTE="F";uid="b322d52a-bd41-4e27-b623-87c0ef5ddf33"
CM017797.1	RepeatMasker	DNA/TcMar-m44	8619866	8620417	3030	+	.	ID="RND-6_FAMILY-10243";Tend="1444";Tstart="896";shortTE="F";uid="7a9c82f0-ff1f-416f-96b8-5aea3c339616"
CM017797.1	RepeatMasker	DNA	51695393	51695657	1891	+	.	ID="RND-6_FAMILY-806";Tend="844";Tstart="584";shortTE="F";uid="d5688d81-dcff-4aba-9760-c22f7fedb967"
CM017797.1	RepeatMasker	Unknown	41264457	41265169	2757	+	.	ID="RND-5_FAMILY-1330";TEgroup="ctg_1%7CRND-5_FAMILY-1330%7C2";Tend="1581";Tstart="1111";shortTE="F";uid="6107ed09-4efd-4aed-9873-11a13dacb1c6"
CM017797.1	RepeatMasker	RC/Helitron	77177709	77178737	8023	+	.	ID="RND-1_FAMILY-4";Tend="1907";Tstart="882";shortTE="F";uid="e5f2c3a3-74b8-48b5-a2ba-d78ae488e0fb"
CM017797.1	RepeatMasker	Unknown	21868892	21869354	1968	+	.	ID="RND-5_FAMILY-3470";TEgroup="ctg_1%7CRND-5_FAMILY-3470%7C1";Tend="1593";Tstart="1212";shortTE="F";uid="a3da2905-8e49-493b-8301-28cac3ec941e"
CM017797.1	RepeatMasker	DNA/TcMar-Tigger	67491209	67491587	583	+	.	ID="RND-6_FAMILY-15893";Tend="915";Tstart="528";shortTE="F";uid="3b8a0a3b-639f-4084-9125-7dc0839b6357"
CM017797.1	RepeatMasker	DNA/MULE-MuDR	30217651	30218634	7414	+	.	ID="RND-6_FAMILY-16904";Tend="1650";Tstart="699";shortTE="F";uid="f68147af-4d3a-4444-82d3-6497442c1c43"
CM017797.1	RepeatMasker	DNA/hAT	99950868	99951006	651	+	.	ID="RND-6_FAMILY-20555";Tend="1309";Tstart="1173";shortTE="F";uid="c7926987-ec09-4009-a13f-1e500874158e"
CM017797.1	RepeatMasker	DNA/hAT	96217203	96217391	587	+	.	ID="DNA8-38_AP";Tend="486";Tstart="283";shortTE="F";uid="54df2065-00b4-4ea4-900a-14b2aaae67bf"
CM017797.1	RepeatMasker	DNA	42462795	42465129	12644	+	.	ID="RND-5_FAMILY-2248";Tend="4383";Tstart="2035";shortTE="F";uid="ca4dfe05-0b2e-423d-ab18-633eced2d8f4"
CM017797.1	RepeatMasker	DNA/Kolobok-E	78245346	78246152	4348	+	.	ID="RND-5_FAMILY-4702";Tend="2682";Tstart="1801";shortTE="F";uid="3d460ee1-2ba4-4047-af37-5f62702eceaa"
CM017797.1	RepeatMasker	DNA	57433515	57433708	986	+	.	ID="DNA8-5_AP";Tend="234";Tstart="9";shortTE="F";uid="7df9cfce-5b1e-4f12-977c-5eea179b0dfc"
CM017797.1	RepeatMasker	DNA	101401353	101401917	3713	+	.	ID="TTAA12_AP";Tend="590";Tstart="2";shortTE="F";uid="e074b1e3-9d07-46d6-9ffb-1aa1c4b900cb"
CM017797.1	RepeatMasker	DNA/MULE-MuDR	69167044	69167459	735	+	.	ID="MUDR1X_AP";Tend="1770";Tstart="1367";shortTE="F";uid="58a35271-b3d4-4ee1-9a34-5eaf4d5886e7"
CM017797.1	RepeatMasker	Unknown	22372698	22372839	805	+	.	ID="RND-1_FAMILY-189";Tend="1146";Tstart="1012";shortTE="F";uid="69e69de7-0fda-4fbd-825e-24721c2ff970"
CM017797.1	RepeatMasker	DNA/TcMar-m44	40709268	40709465	564	+	.	ID="dnax-7_ap";Tend="306";Tstart="1";shortTE="F";uid="9e7d0a9f-ef17-4f54-bc43-d76367b13ec9"
CM017797.1	RepeatMasker	DNA/hAT	219779	222611	14483	+	.	ID="rnd-1_family-22";TEgroup="ctg_1%7Crnd-1_family-22%7C1";Tend="2969";Tstart="744";shortTE="F";uid="d484fea7-095a-40d8-bcb5-9c9621f7b8fa"
CM017797.1	RepeatMasker	Retroposon?	56071139	56072057	4100	+	.	ID="RND-6_FAMILY-23005";Tend="3207";Tstart="2347";shortTE="F";uid="fc052946-dbda-4655-80ba-e9496fdabd7a"
CM017797.1	RepeatMasker	Retroposon?	17469140	17469602	666	+	.	ID="RND-5_FAMILY-7389";Tend="2889";Tstart="2480";shortTE="F";uid="072cfc1b-f860-4a22-9273-30fd905b04cc"
CM017797.1	RepeatMasker	RC/Helitron	95578167	95578268	405	+	.	ID="RND-6_FAMILY-10256";Tend="739";Tstart="637";shortTE="F";uid="06e817c7-5119-4e38-94eb-3f519b62ad6b"
CM017797.1	RepeatMasker	Unknown	62751912	62752735	5509	+	.	ID="RND-1_FAMILY-104";Tend="1382";Tstart="518";shortTE="F";uid="d4ee8e40-35b3-4fe4-9c7e-2eb2807e49f5"
CM017797.1	RepeatMasker	Unknown	68417831	68418590	5992	+	.	ID="RND-1_FAMILY-108";Tend="1726";Tstart="959";shortTE="F";uid="0cb81b29-7014-462e-bd96-0671b54a3706"
CM017797.1	RepeatMasker	DNA/Ginger-1	1634024	1634280	456	+	.	ID="rnd-6_family-8823";Tend="1197";Tstart="919";shortTE="F";uid="a4bf1d66-b54b-4fa1-89b3-f7b9144a9b14"
CM017797.1	RepeatMasker	Retroposon?	91150683	91151183	620	+	.	ID="RND-1_FAMILY-132";Tend="1613";Tstart="1120";shortTE="F";uid="530eb8f3-0e34-4a45-b4b2-55632eed3be0"
CM017797.1	RepeatMasker	Retroposon?	10180952	10181179	1416	+	.	ID="RND-6_FAMILY-2964";Tend="1218";Tstart="981";shortTE="F";uid="02499306-8f65-44a7-a648-c445d7083cac"
CM017797.1	RepeatMasker	LINE/RTE-BovB	8166857	8167303	757	+	.	ID="RND-6_FAMILY-6450";Tend="1610";Tstart="1145";shortTE="F";uid="e02443a2-57f8-4612-8d4c-fd831488697c"
CM017797.1	RepeatMasker	Unknown	60529510	60529926	1505	+	.	ID="RND-5_FAMILY-5254";Tend="1505";Tstart="1049";shortTE="F";uid="2f31462b-3465-4727-ba78-25ec2e1018ed"
CM017797.1	RepeatMasker	Retroposon?	41800261	41800509	1557	+	.	ID="RND-1_FAMILY-305";Tend="754";Tstart="511";shortTE="F";uid="c81a2201-81b5-4176-97df-26eaa719bb74"
CM017797.1	RepeatMasker	DNA	57017513	57018635	6663	+	.	ID="RND-6_FAMILY-806";Tend="1287";Tstart="282";shortTE="F";uid="aeecfd92-3b88-42d6-90ea-528a5d907053"
CM017797.1	RepeatMasker	DNA/PIF-Harbinger	97570296	97570707	756	+	.	ID="ISL2EU-7_CFL";Tend="592";Tstart="175";shortTE="F";uid="b3639831-66c0-4ab4-bcaf-c064b80faa1d"
CM017797.1	RepeatMasker	Unknown	36584735	36586184	9054	+	.	ID="RND-5_FAMILY-865";Tend="1914";Tstart="420";shortTE="F";uid="4c695594-a46a-45b8-aef4-80e18989172a"
CM017797.1	RepeatMasker	LTR/Gypsy	95617535	95617831	765	+	.	ID="RND-6_FAMILY-9430";Tend="575";Tstart="289";shortTE="F";uid="13f4511c-d46f-4b97-9cce-7c1d9a98276f"
CM017797.1	RepeatMasker	DNA/Ginger-1	26482545	26482942	1090	+	.	ID="RND-6_FAMILY-566";Tend="1885";Tstart="1491";shortTE="F";uid="77d6990f-1629-4d5f-877e-cc561136b83d"
CM017797.1	RepeatMasker	DNA/hAT	45341562	45341836	1178	+	.	ID="RND-6_FAMILY-7012";Tend="1210";Tstart="939";shortTE="F";uid="9514d3a3-7fd9-4ff4-90ef-fe3c4b5a4964"
CM017797.1	RepeatMasker	DNA/TcMar-m44	60846945	60847092	669	+	.	ID="DNAX-3_AP";Tend="149";Tstart="2";shortTE="F";uid="9d6ca1e7-9ee5-4376-8394-f3d6bee7059d"
CM017797.1	RepeatMasker	DNA/TcMar-m44	47556407	47556517	732	+	.	ID="dnax-3b_ap";Tend="111";Tstart="1";shortTE="F";uid="d8247b66-316c-441f-a6d3-f450c87ba130"
CM017797.1	RepeatMasker	RC/Helitron	58794095	58794458	713	+	.	ID="RND-6_FAMILY-6196";TEgroup="ctg_1%7CRND-6_FAMILY-6196%7C3";Tend="1550";Tstart="1285";shortTE="T";uid="d665a830-0b79-4fdb-990d-05ef0e28bc7f"
CM017797.1	RepeatMasker	DNA/Ginger-1	45977499	45978024	3406	+	.	ID="RND-6_FAMILY-10963";Tend="1407";Tstart="894";shortTE="F";uid="1f482c55-9904-43b0-98ba-b7e786777656"
CM017797.1	RepeatMasker	LINE/R1	79349324	79350425	4496	+	.	ID="RND-6_FAMILY-2491";Tend="2827";Tstart="2211";shortTE="F";uid="19920e39-8bfc-4083-adfc-962b193fedea"
CM017797.1	RepeatMasker	DNA/hAT-Tip100	59187438	59187696	1799	+	.	ID="RND-6_FAMILY-4692";Tend="1054";Tstart="810";shortTE="F";uid="688ee664-1770-48b1-b2be-37ca7e17a118"
CM017797.1	RepeatMasker	DNA/Kolobok-E	11284212	11284355	612	+	.	ID="KOLOBOKE-4_AP";Tend="149";Tstart="1";shortTE="F";uid="693f59ca-5783-4abc-8b7c-5a8cd4966a01"
CM017797.1	RepeatMasker	DNA	60636832	60637271	1475	+	.	ID="DNAX-2_AP";Tend="467";Tstart="15";shortTE="F";uid="3c0fdd65-d504-480f-b1ad-7d6c35a1b725"
CM017797.1	RepeatMasker	DNA/Ginger-1	48414392	48415849	10016	+	.	ID="RND-6_FAMILY-566";Tend="2358";Tstart="877";shortTE="F";uid="18cfcc1f-2c80-40b2-bb92-f8c5d3a47e7d"
CM017797.1	RepeatMasker	DNA	22131533	22131902	1262	+	.	ID="TTAA8_AP";Tend="436";Tstart="53";shortTE="F";uid="b421f3bb-7d5e-4fae-b105-310a76ae15cd"
CM017797.1	RepeatMasker	DNA/MULE-MuDR	26652345	26652520	1044	+	.	ID="DNA8-28B_AP";Tend="219";Tstart="1";shortTE="F";uid="42f74806-a300-4863-81dc-b57a1401c818"
CM017797.1	RepeatMasker	LINE/I-Jockey	27464009	27464356	1731	+	.	ID="RND-6_FAMILY-3048";Tend="2337";Tstart="1856";shortTE="F";uid="331b75bd-3cf8-4a58-b258-470e7faa4a7f"
CM017797.1	RepeatMasker	DNA/hAT?	83565775	83565901	2275	+	.	ID="RND-1_FAMILY-87";Tend="2152";Tstart="1231";shortTE="F";uid="8f3e1a7c-aca2-4c42-85fb-2cede21f6df1"
CM017797.1	RepeatMasker	DNA	77943481	77944440	3574	+	.	ID="RND-5_FAMILY-219";TEgroup="ctg_1%7CRND-5_FAMILY-219%7C3";Tend="4784";Tstart="3225";shortTE="F";uid="77460bb1-dc8e-4c56-aff3-924af464de94"
CM017797.1	RepeatMasker	Unknown	87714399	87714677	1613	+	.	ID="RND-1_FAMILY-16";Tend="1260";Tstart="977";shortTE="F";uid="cb566c62-88cb-4353-b032-3b2198a45f42"
CM017797.1	RepeatMasker	DNA/Ginger-1	16632889	16633023	404	+	.	ID="RND-6_FAMILY-9179";Tend="859";Tstart="728";shortTE="F";uid="1e351ea2-4c36-446d-8e6a-f2a7dbbc3d7a"
CM017797.1	RepeatMasker	DNA	84644473	84644768	1922	+	.	ID="RND-1_FAMILY-40";Tend="866";Tstart="571";shortTE="F";uid="919ae17d-01e0-4e9b-b6ff-590e6195b330"
CM017797.1	RepeatMasker	DNA/Ginger-1	13274989	13275171	512	+	.	ID="RND-5_FAMILY-1673";Tend="620";Tstart="437";shortTE="F";uid="975a40e1-f370-431d-8ed4-bc99c13a4c30"
CM017797.1	RepeatMasker	DNA/Kolobok-E	94810038	94810247	759	+	.	ID="RND-5_FAMILY-4702";Tend="2018";Tstart="1801";shortTE="F";uid="47ebfc69-77ef-4fcb-a49e-d589162a214e"
CM017797.1	RepeatMasker	DNA/Ginger-1	87516029	87516298	695	+	.	ID="RND-6_FAMILY-8823";Tend="1661";Tstart="1380";shortTE="F";uid="44450542-f297-4864-b57f-5a7cce0c52d2"
CM017797.1	RepeatMasker	DNA	67351030	67351188	941	+	.	ID="RND-5_FAMILY-199";Tend="1139";Tstart="977";shortTE="F";uid="e017890a-1785-43b3-a701-01aee02a3ad8"
CM017797.1	RepeatMasker	DNA/Kolobok-E	85495601	85496006	1870	+	.	ID="RND-3_FAMILY-333";Tend="1663";Tstart="1250";shortTE="F";uid="228f7ef2-30b5-4f60-8c61-102a526ab1f4"
CM017797.1	RepeatMasker	DNA/TcMar-m44?	3427313	3427480	1036	+	.	ID="dnax-4b_ap";Tend="173";Tstart="1";shortTE="F";uid="e0d0354b-ec87-400e-9d56-e3e5bb16c6dc"
CM017797.1	RepeatMasker	DNA/Sola-1	18633408	18633833	1650	+	.	ID="RND-6_FAMILY-1426";Tend="1253";Tstart="904";shortTE="F";uid="43e5f35a-166d-4cc5-b706-3986824ce945"
CM017797.1	RepeatMasker	DNA/hAT	7267145	7267731	3751	+	.	ID="dna8-101_ap";Tend="567";Tstart="1";shortTE="F";uid="846c29b6-7977-4617-80fb-fddcc5bee0a0"
CM017797.1	RepeatMasker	Unknown	75692043	75692165	539	+	.	ID="RND-6_FAMILY-57";Tend="1180";Tstart="1057";shortTE="F";uid="bd06e4f8-e2eb-4aae-9063-af43f2a9b6fd"
CM017797.1	RepeatMasker	Retroposon?	75170058	75170574	714	+	.	ID="RND-6_FAMILY-8816";Tend="1207";Tstart="957";shortTE="F";uid="3d006bc2-1055-441a-9391-999388b99665"
CM017797.1	RepeatMasker	Unknown	2186227	2186592	1650	+	.	ID="RND-6_FAMILY-28730";TEgroup="ctg_1%7CRND-6_FAMILY-28730%7C1";Tend="1279";Tstart="924";shortTE="F";uid="cadd5d7d-79b9-4e57-b8f3-e376868061dc"
CM017797.1	RepeatMasker	DNA/Kolobok-E	37529997	37530247	948	+	.	ID="RND-6_FAMILY-11890";Tend="1286";Tstart="1037";shortTE="F";uid="88b26140-f213-42b0-99d7-58e599c996e0"
CM017797.1	RepeatMasker	Retroposon?	58855019	58855458	458	+	.	ID="RND-6_FAMILY-8816";Tend="1271";Tstart="826";shortTE="F";uid="b524bac3-43e9-4921-b3c8-de3348c8b552"
CM017797.1	RepeatMasker	DNA/TcMar-Pogo?	87112801	87113033	1235	+	.	ID="DNA2-8_AP";Tend="255";Tstart="3";shortTE="F";uid="d28cc776-8787-4795-a11e-62c5618a0006"
CM017797.1	RepeatMasker	DNA/MULE-MuDR	6307469	6307720	493	+	.	ID="RND-6_FAMILY-14743";TEgroup="ctg_1%7CRND-6_FAMILY-14743%7C1";Tend="1338";Tstart="740";shortTE="F";uid="32243f42-0941-4cb4-85dd-343640bce925"
CM017797.1	RepeatMasker	DNA/Kolobok-E	14805577	14805995	3001	+	.	ID="RND-5_FAMILY-12007";Tend="1374";Tstart="940";shortTE="F";uid="990acfbf-b9da-4dd5-947d-6d3b3c64da50"
CM017797.1	RepeatMasker	DNA/hAT-Tip100	76887173	76887336	607	+	.	ID="DNA8-63_AP";Tend="168";Tstart="1";shortTE="F";uid="dc84d81d-a85e-4b35-a499-49ac2362bac2"
CM017797.1	RepeatMasker	DNA	71548560	71548965	608	+	.	ID="TTAA2C_AP";Tend="423";Tstart="83";shortTE="F";uid="812123d9-d6c9-4dbc-a785-4b498ae104c4"
CM017797.1	RepeatMasker	DNA/Kolobok-E	81976984	81977243	799	+	.	ID="RND-5_FAMILY-12007";Tend="1121";Tstart="880";shortTE="F";uid="d76c3334-8d8f-4ca9-9963-2c5f6c212670"
CM017797.1	RepeatMasker	DNA	47304614	47305056	1563	+	.	ID="RND-6_FAMILY-14994";Tend="1336";Tstart="895";shortTE="F";uid="bf19d0b7-2f61-4e74-9930-f173c3a76237"
CM017797.1	RepeatMasker	DNA/hAT-Tip100	28206874	28207164	528	+	.	ID="RND-6_FAMILY-1514";Tend="883";Tstart="529";shortTE="F";uid="fce4c4b3-e61a-4aef-a397-9049a6c05c02"
CM017797.1	RepeatMasker	DNA/TcMar-m44	60773967	60774183	848	+	.	ID="RND-6_FAMILY-8188";Tend="3005";Tstart="2782";shortTE="F";uid="a86d26b5-b734-4744-8fcb-8db9572117c9"
CM017797.1	RepeatMasker	DNA/Kolobok-E	29592719	29592976	1254	+	.	ID="KOLOBOKE-3_AP";Tend="2197";Tstart="1938";shortTE="F";uid="e9ecd8f8-6612-42fe-b57b-2af269ea6104"
CM017797.1	RepeatMasker	DNA/hAT-Tip100	72285541	72285672	416	+	.	ID="DNA8-24_AP";Tend="572";Tstart="450";shortTE="F";uid="65aaa466-4669-428d-b38e-fa35a6a6bd3b"
CM017797.1	RepeatMasker	Unknown	20528837	20529496	4578	+	.	ID="RND-6_FAMILY-25934";Tend="1654";Tstart="895";shortTE="F";uid="667e809a-3650-4a4e-a91e-223dc52e725a"
CM017797.1	RepeatMasker	DNA	68858100	68858508	479	+	.	ID="DNA4-3_AP";Tend="401";Tstart="26";shortTE="F";uid="6baf511e-3cc0-467a-830f-36c24b0b80ac"
CM017797.1	RepeatMasker	DNA/Ginger-1	94331720	94331927	412	+	.	ID="RND-6_FAMILY-566";Tend="2325";Tstart="2138";shortTE="F";uid="20eabffa-d2c3-4e38-b5a0-8a18daa55ffe"
CM017797.1	RepeatMasker	DNA/hAT-Tip100	91305328	91305463	782	+	.	ID="DNA8-113_AP";Tend="176";Tstart="23";shortTE="F";uid="44d5eb5c-7836-4e4d-aa1f-74ae7fb531c3"
CM017797.1	RepeatMasker	DNA/Ginger-1	91366278	91366422	741	+	.	ID="RND-6_FAMILY-566";Tend="1074";Tstart="933";shortTE="F";uid="b728555f-ec91-4fbc-ba88-e720c2cf841a"
CM017797.1	RepeatMasker	DNA/hAT	96743232	96743350	539	+	.	ID="RND-5_FAMILY-343";Tend="1471";Tstart="1352";shortTE="F";uid="7ed5a3c2-6a56-4372-a2aa-2cdbdfc7cd7a"
CM017797.1	RepeatMasker	Retroposon?	68080721	68081118	1457	+	.	ID="RND-5_FAMILY-8967";Tend="1330";Tstart="886";shortTE="F";uid="aebc8939-6b3a-437d-b2c3-767a5434fcc4"
CM017797.1	RepeatMasker	DNA/Kolobok-E	62504342	62505276	6042	+	.	ID="RND-6_FAMILY-15326";Tend="1786";Tstart="823";shortTE="F";uid="9ecd7a1b-ef46-4f46-a2de-6417a4816364"
CM017797.1	RepeatMasker	DNA/TcMar-m44	25253134	25253370	1453	+	.	ID="MARINERN-1B_AP";Tend="244";Tstart="1";shortTE="F";uid="731c815c-63a4-4872-8cb7-cc640808a011"
CM017797.1	RepeatMasker	DNA	9571310	9574313	26498	+	.	ID="RND-6_FAMILY-866";Tend="4929";Tstart="1932";shortTE="F";uid="9a14bb28-4191-4462-bbb4-9549df781a5e"
CM017797.1	RepeatMasker	DNA/hAT-Tip100	56289926	56290371	934	+	.	ID="RND-4_FAMILY-1548";TEgroup="ctg_1%7CRND-4_FAMILY-1548%7C2";Tend="1821";Tstart="648";shortTE="F";uid="6f6eb48d-36af-4a53-9df4-6e44285dee24"
CM017797.1	RepeatMasker	DNA	79787764	79787911	909	+	.	ID="TTAA7_AP";Tend="156";Tstart="9";shortTE="F";uid="64c8d59f-812c-4215-8e55-6f2c4fdc20af"
CM017797.1	RepeatMasker	DNA/Ginger-2	40218839	40219213	442	+	.	ID="GINGER2-1_LMI";Tend="2585";Tstart="2219";shortTE="F";uid="4ae8b35c-a706-44cf-b578-dc0618d2959b"
CM017797.1	RepeatMasker	DNA/hAT-Tip100	87699426	87699543	699	+	.	ID="RND-6_FAMILY-5591";Tend="1071";Tstart="957";shortTE="F";uid="15a58d26-d47a-42f2-8450-8c3320a482de"
CM017797.1	RepeatMasker	DNA/hAT-Ac	101219555	101219732	1096	+	.	ID="DNA8-39_AP";Tend="176";Tstart="1";shortTE="F";uid="2b0ae436-ba95-4799-9e0f-07744f930ff6"
CM017797.1	RepeatMasker	DNA/Kolobok-E	460896	461171	1415	+	.	ID="RND-6_FAMILY-982";Tend="3093";Tstart="2811";shortTE="F";uid="ccf282ce-fb88-44c2-83c4-37ce432e16e2"
CM017797.1	RepeatMasker	Unknown	15579059	15579213	810	+	.	ID="RND-6_FAMILY-356";Tend="1348";Tstart="1197";shortTE="F";uid="099ba121-e207-49a3-a68d-db434ecfd20b"
CM017797.1	RepeatMasker	DNA/hAT	35431182	35431377	839	+	.	ID="RND-5_FAMILY-343";Tend="1630";Tstart="1078";shortTE="F";uid="6ea8c42a-c30f-41ef-bb3e-d89d84ed901c"
CM017797.1	RepeatMasker	LINE/I-Jockey	83654902	83655054	611	+	.	ID="RND-6_FAMILY-1658";Tend="1966";Tstart="1812";shortTE="F";uid="96036b98-26fb-4a59-a103-6cea7e1eb610"
CM017797.1	RepeatMasker	Retroposon?	96132012	96132184	506	+	.	ID="RND-6_FAMILY-20914";Tend="907";Tstart="722";shortTE="F";uid="4bce214c-4c07-418f-949b-864a3737b390"
CM017797.1	RepeatMasker	DNA/Ginger-1	69606946	69607176	989	+	.	ID="RND-6_FAMILY-566";Tend="1068";Tstart="843";shortTE="F";uid="076ec278-37db-4ebc-99e5-978cf3c5e795"
CM017797.1	RepeatMasker	DNA/hAT-Charlie	87161754	87162487	5999	+	.	ID="RND-6_FAMILY-11741";Tend="1694";Tstart="953";shortTE="F";uid="0bd9e304-6220-4161-9a09-3d5cf48754b0"
CM017797.1	RepeatMasker	Retroposon?	31278293	31279009	2461	+	.	ID="SINE2-1_AP";Tend="1770";Tstart="927";shortTE="F";uid="c27fc8be-ec63-4859-9174-9826fc34593a"
CM017797.1	RepeatMasker	DNA/Ginger-1	2254730	2255659	3587	+	.	ID="RND-6_FAMILY-3353";Tend="2331";Tstart="1359";shortTE="F";uid="bcd5be67-5c98-473e-bd86-71b119b6948b"
CM017797.1	RepeatMasker	RC/Helitron	54565411	54565830	2506	+	.	ID="RND-6_FAMILY-5005";Tend="1993";Tstart="1590";shortTE="F";uid="21d692d5-f786-4f4f-a480-b6747e80d511"
CM017797.1	RepeatMasker	DNA/hAT	21519115	21519307	1107	+	.	ID="RND-5_FAMILY-914";Tend="1161";Tstart="987";shortTE="F";uid="0cc30a73-0dbe-4452-9908-aa407421bafd"
CM017797.1	RepeatMasker	Unknown	77294714	77294931	1608	+	.	ID="RND-6_FAMILY-6175";Tend="1136";Tstart="916";shortTE="F";uid="69822aaa-e061-427b-8af0-51e1422189ad"
CM017797.1	RepeatMasker	Unknown	20456806	20458527	8715	+	.	ID="RND-1_FAMILY-31";Tend="2522";Tstart="1025";shortTE="F";uid="cde30f73-2e7e-4c15-95db-f0f0bb9f7ce6"
CM017797.1	RepeatMasker	DNA/Kolobok-E	30526607	30527176	3040	+	.	ID="RND-6_FAMILY-15326";Tend="1385";Tstart="852";shortTE="F";uid="db3989c7-35af-45a9-bfe4-a0e487a72fe4"
CM017797.1	RepeatMasker	DNA	65881084	65881560	550	+	.	ID="DNA4-3_AP";Tend="523";Tstart="52";shortTE="F";uid="a7d7b9e1-2125-486e-8f80-78017012db8f"
CM017797.1	RepeatMasker	DNA	86222039	86222244	1079	+	.	ID="RND-5_FAMILY-6263";Tend="1254";Tstart="1052";shortTE="F";uid="c591fec6-32bb-4ab0-a9d4-22b121c7582a"
CM017797.1	RepeatMasker	Retroposon?	85289677	85289953	459	+	.	ID="RND-1_FAMILY-172";Tend="1426";Tstart="1200";shortTE="F";uid="1bd31463-6e53-4eaa-ae4e-29fae537f616"
CM017797.1	RepeatMasker	DNA	76419979	76420390	719	+	.	ID="DNAX-2_AP";Tend="467";Tstart="32";shortTE="F";uid="2624c3e3-14f0-4e71-9a8f-8efc5edfc3c2"
CM017797.1	RepeatMasker	DNA/TcMar-m44	80971004	80971235	1157	+	.	ID="MARINERN-1B_AP";Tend="244";Tstart="2";shortTE="F";uid="bc766ccc-c4b7-4017-a8d5-b2e6c397e04b"
CM017797.1	RepeatMasker	DNA/Kolobok-E	4550301	4550676	1496	+	.	ID="RND-5_FAMILY-2279";Tend="1354";Tstart="978";shortTE="F";uid="5f11c0d8-763d-4ea3-97db-dca23d31c260"
CM017797.1	RepeatMasker	DNA/hAT-Tip100	16869489	16870084	1294	+	.	ID="DNA8-28_AP";TEgroup="ctg_1%7CDNA8-28_AP%7C5";Tend="785";Tstart="242";shortTE="F";uid="69dcdae1-f004-4998-b1f3-3c3671e7913b"
CM017797.1	RepeatMasker	DNA	88727161	88727553	723	+	.	ID="RND-6_FAMILY-1648";Tend="1399";Tstart="928";shortTE="F";uid="29626c4d-18df-4cdb-8d97-1a000aae3a9f"
CM017797.1	RepeatMasker	Unknown	10679811	10680324	2937	+	.	ID="RND-5_FAMILY-1679";Tend="1558";Tstart="1052";shortTE="F";uid="8c8d0f23-0a5e-4c2c-a498-c91c8a570dff"
CM017797.1	RepeatMasker	DNA	89205701	89205816	463	+	.	ID="dna4-2_ap";Tend="769";Tstart="654";shortTE="F";uid="9f15c4bd-e77c-4f35-bbb8-26d492a80133"
CM017797.1	RepeatMasker	Unknown	78902104	78902262	546	+	.	ID="RND-6_FAMILY-1821";Tend="1099";Tstart="956";shortTE="F";uid="6db0718e-32ad-42a6-a2bb-28de35dc692e"
CM017797.1	RepeatMasker	DNA/hAT	72567047	72567785	4232	+	.	ID="rnd-1_family-22";Tend="1374";Tstart="833";shortTE="F";uid="e6a64b2a-9a1f-4bce-9c53-af4f1b257ced"
CM017797.1	RepeatMasker	Unknown	80762405	80762584	959	+	.	ID="RND-1_FAMILY-177";Tend="1100";Tstart="925";shortTE="F";uid="07d87bc7-74d7-4fc6-bfae-05d60c6823c2"
CM017797.1	RepeatMasker	DNA/Ginger	5266219	5266366	934	+	.	ID="RND-6_FAMILY-7638";Tend="996";Tstart="856";shortTE="F";uid="b1f1dd4d-14a8-419f-bf72-7e6a6cbd963c"
CM017797.1	RepeatMasker	Unknown	1956842	1957175	2159	+	.	ID="RND-5_FAMILY-10042";Tend="1299";Tstart="967";shortTE="F";uid="fab67470-6c3b-4c1d-b21f-fc29a68e0b56"
CM017797.1	RepeatMasker	Unknown	15122997	15123483	3012	+	.	ID="RND-1_FAMILY-76";Tend="1490";Tstart="962";shortTE="F";uid="31eae1b2-5f63-4298-8b66-481df21f0837"
CM017797.1	RepeatMasker	Unknown	28814515	28815164	3960	+	.	ID="RND-5_FAMILY-758";Tend="1495";Tstart="826";shortTE="F";uid="f3ee2ed6-5fe2-451e-94ed-48023043cb00"
CM017797.1	RepeatMasker	DNA	45841385	45841783	888	+	.	ID="DNA-TTAA-1_AP";Tend="423";Tstart="32";shortTE="F";uid="c7fdfbe1-4eb8-4b65-a7da-4a55900d2ba5"
CM017797.1	RepeatMasker	DNA/Kolobok-E	45847673	45848342	2993	+	.	ID="RND-6_FAMILY-11365";Tend="2227";Tstart="1557";shortTE="F";uid="4d815810-8ea6-4815-ac78-a03531bb1aee"
CM017797.1	RepeatMasker	DNA/Kolobok-E	17460170	17460322	433	+	.	ID="RND-6_FAMILY-8986";Tend="1650";Tstart="1518";shortTE="F";uid="23fe3204-c388-440f-96ff-a5915b4b4012"
CM017797.1	RepeatMasker	DNA/Ginger-1	100704411	100705774	11376	+	.	ID="RND-6_FAMILY-3353";Tend="2331";Tstart="967";shortTE="F";uid="872d3051-6d5c-40eb-b2c8-84393bdd3cf5"
CM017797.1	RepeatMasker	DNA	80797657	80797778	470	+	.	ID="RND-6_FAMILY-1439";Tend="875";Tstart="739";shortTE="F";uid="dd587fb0-0ec4-4000-8101-de6dd7a37eb2"
CM017797.1	RepeatMasker	DNA	87885548	87885678	449	+	.	ID="TTAA2D_AP";TEgroup="ctg_1%7CTTAA2D_AP%7C5";Tend="404";Tstart="2";shortTE="F";uid="cc68b296-2944-4130-866a-5742d1364f0e"
CM017797.1	RepeatMasker	DNA	36344312	36344987	1473	+	.	ID="DNA4-2_AP";Tend="645";Tstart="1";shortTE="F";uid="674e87ed-1953-4671-9722-a33c3436e314"
CM017797.1	RepeatMasker	DNA	21202571	21202735	577	+	.	ID="RND-5_FAMILY-8067";Tend="2289";Tstart="2146";shortTE="F";uid="a1db6c27-485d-40c4-86f2-0b291913afb5"
CM017797.1	RepeatMasker	Retroposon?	96630230	96630492	404	+	.	ID="RND-1_FAMILY-172";Tend="1430";Tstart="1166";shortTE="F";uid="cd9e801f-c81a-4976-84e2-e63ae239d711"
CM017797.1	RepeatMasker	DNA/Kolobok-E	77164724	77165200	3097	+	.	ID="RND-1_FAMILY-340";Tend="1537";Tstart="1045";shortTE="F";uid="b4df14a1-c2eb-45d4-8b89-53c0c68e3aa9"
CM017797.1	RepeatMasker	Retroposon?	41319487	41319669	682	+	.	ID="RND-5_FAMILY-4678";Tend="2211";Tstart="2040";shortTE="F";uid="f1a49f28-55bd-4f6d-93d7-4a6e3f6034c0"
CM017797.1	RepeatMasker	DNA/hAT-Ac	2953229	2953331	529	+	.	ID="RND-6_FAMILY-28395";Tend="1894";Tstart="1781";shortTE="F";uid="1a9df994-5d79-49fa-896f-f352bf6c2327"
CM017797.1	RepeatMasker	DNA	62078038	62078413	868	+	.	ID="RND-6_FAMILY-3164";TEgroup="ctg_1%7CRND-6_FAMILY-3164%7C3";Tend="915";Tstart="399";shortTE="F";uid="22d7e1c3-c6f8-49a2-ab1c-02446e70abb5"
CM017797.1	RepeatMasker	DNA	101426176	101426993	506	+	.	ID="DNA4-2_AP";Tend="769";Tstart="1";shortTE="F";uid="01d95a4b-2b15-419a-a576-2633fce45832"
CM017797.1	RepeatMasker	DNA/Ginger-1	58517702	58518027	1948	+	.	ID="RND-6_FAMILY-1481";Tend="2376";Tstart="2058";shortTE="F";uid="420b7035-5d03-433b-a6de-de4d9bdeda29"
CM017797.1	RepeatMasker	Retroposon?	95044452	95044695	835	+	.	ID="RND-6_FAMILY-8816";Tend="1283";Tstart="1060";shortTE="F";uid="1f86de2a-940e-4c9a-84f3-3c5d7c2e8a6e"
CM017797.1	RepeatMasker	DNA/Ginger	21450710	21450877	639	+	.	ID="RND-6_FAMILY-7638";Tend="1024";Tstart="854";shortTE="F";uid="84efca80-5482-46c1-bae2-0f52a059001c"
CM017797.1	RepeatMasker	DNA	49624297	49624583	589	+	.	ID="ttaa18b_ap";Tend="308";Tstart="1";shortTE="F";uid="ba2e32d9-70bc-47a9-8181-a255cc4f3441"
CM017797.1	RepeatMasker	DNA/Ginger	75774054	75774305	762	+	.	ID="RND-6_FAMILY-7638";Tend="1118";Tstart="863";shortTE="F";uid="1d5977bd-abb8-4e64-b939-42563762ecc1"
CM017797.1	RepeatMasker	DNA	53037674	53038098	1612	+	.	ID="RND-6_FAMILY-14994";Tend="1338";Tstart="882";shortTE="F";uid="4bbbb62c-14bc-4886-9c7a-2f8dfbf8ff47"
CM017797.1	RepeatMasker	DNA/Kolobok-E	12083377	12083754	1353	+	.	ID="RND-6_FAMILY-982";Tend="3095";Tstart="2685";shortTE="F";uid="8aa11e5c-4012-45f6-bb64-a7dc025a3a24"
CM017797.1	RepeatMasker	DNA/Kolobok-E	59171720	59172613	5309	+	.	ID="RND-5_FAMILY-12007";Tend="1831";Tstart="920";shortTE="F";uid="8055ed22-af0e-4ffc-9933-087391f801cc"
CM017797.1	RepeatMasker	DNA	73887688	73888115	2695	+	.	ID="TTAA7_AP";Tend="434";Tstart="1";shortTE="F";uid="724b3cdb-8575-4cc2-8f53-b578e26c8175"
CM017797.1	RepeatMasker	DNA	31046319	31046695	2621	+	.	ID="RND-6_FAMILY-6286";Tend="1337";Tstart="943";shortTE="F";uid="e93aa89e-f958-46d0-b604-74f310995ffa"
CM017797.1	RepeatMasker	DNA	56272990	56275709	21765	+	.	ID="RND-1_FAMILY-17";Tend="5286";Tstart="2578";shortTE="F";uid="1a8da2de-a133-4d09-b8c9-08ca98c99474"
CM017797.1	RepeatMasker	DNA/MULE-MuDR	85548887	85549054	432	+	.	ID="RND-6_FAMILY-6345";Tend="535";Tstart="368";shortTE="F";uid="d5e8f169-9aa6-486d-8974-b0b0318bcd8b"
CM017797.1	RepeatMasker	Retroposon?	79171060	79171177	854	+	.	ID="RND-6_FAMILY-18748";Tend="939";Tstart="823";shortTE="F";uid="e95717da-30bc-4785-bced-b971f2f17b3f"
CM017797.1	RepeatMasker	DNA/Kolobok-E	59160204	59161072	5933	+	.	ID="RND-6_FAMILY-15326";Tend="1774";Tstart="914";shortTE="F";uid="9e9bf84c-d689-45d8-af42-3a1fb20a1f11"
CM017797.1	RepeatMasker	Unknown	50803222	50804417	10143	+	.	ID="RND-6_FAMILY-13049";Tend="2068";Tstart="880";shortTE="F";uid="ba2ab999-8342-44e5-bf36-01f37b3ed0f4"
CM017797.1	RepeatMasker	Unknown	93940251	93940425	684	+	.	ID="RND-6_FAMILY-8511";Tend="1258";Tstart="1072";shortTE="F";uid="38171dc5-cda9-4d4c-9fca-e5b92d321c4c"
CM017797.1	RepeatMasker	DNA/hAT-Tip100	36665868	36666727	6658	+	.	ID="RND-6_FAMILY-46734";Tend="1779";Tstart="957";shortTE="F";uid="b6218e76-2844-42b0-9a59-635e9e5db23c"
CM017797.1	RepeatMasker	DNA/Ginger	30971353	30971554	1180	+	.	ID="RND-6_FAMILY-7638";Tend="1037";Tstart="854";shortTE="F";uid="8223c511-2c6c-4efc-95c1-23ff048c3e5b"
CM017797.1	RepeatMasker	Unknown	26305881	26306181	1506	+	.	ID="RND-6_FAMILY-12260";Tend="686";Tstart="395";shortTE="F";uid="bffd7a5c-5201-4d18-9ea9-86edc32e6865"
CM017797.1	RepeatMasker	DNA/Kolobok-E	75329565	75329728	765	+	.	ID="RND-1_FAMILY-191";Tend="2765";Tstart="2603";shortTE="F";uid="99031f7f-3b97-40e4-bb3d-dbc358949d4d"
CM017797.1	RepeatMasker	Unknown	22716229	22716416	451	+	.	ID="RND-6_FAMILY-57";Tend="1166";Tstart="988";shortTE="F";uid="5e9a4ebe-e3b4-442a-8fdf-f141f8f69519"
CM017797.1	RepeatMasker	DNA/hAT-Ac	13117513	13117934	1576	+	.	ID="dna8-11b_ap";Tend="634";Tstart="4";shortTE="F";uid="4e1c3d8b-a27d-40ae-95be-4ba7f56cc617"
CM017797.1	RepeatMasker	Unknown	7260040	7260539	3588	+	.	ID="RND-1_FAMILY-88";Tend="1864";Tstart="1341";shortTE="F";uid="06851448-0125-4f97-bb4d-7f4cda9ffc53"
CM017797.1	RepeatMasker	DNA	99896675	99896864	439	+	.	ID="dna4-2_ap";Tend="234";Tstart="47";shortTE="F";uid="16fcff5a-afbe-4e52-b7b3-dc58d7e27f87"
CM017797.1	RepeatMasker	DNA/hAT-hAT19	26709050	26709616	3571	+	.	ID="HAT-N9_AP";Tend="589";Tstart="1";shortTE="F";uid="2f2113ae-d4c6-4d6c-9b80-c83b7956bc98"
CM017797.1	RepeatMasker	DNA/hAT-Tip100	92768901	92769177	403	+	.	ID="RND-6_FAMILY-4692";TEgroup="ctg_1%7CRND-6_FAMILY-4692%7C9";Tend="1141";Tstart="954";shortTE="F";uid="e0cc5a24-e1ce-4add-82a1-744555b5d828"
CM017797.1	RepeatMasker	DNA/Kolobok-E	74050552	74050783	1537	+	.	ID="RND-6_FAMILY-6582";Tend="2316";Tstart="2097";shortTE="F";uid="31622bd2-f1ba-43e2-bfe8-01ee09b64562"
CM017797.1	RepeatMasker	Unknown	94210317	94210548	1114	+	.	ID="RND-6_FAMILY-13528";Tend="1103";Tstart="865";shortTE="F";uid="8c67e0a2-77e7-4e07-8824-1eea5079ba6a"
CM017797.1	RepeatMasker	DNA/hAT	4657608	4657773	550	+	.	ID="RND-5_FAMILY-78";Tend="1786";Tstart="1614";shortTE="F";uid="3a179989-b308-42ee-82ee-c3d6f89fdf0e"
CM017797.1	RepeatMasker	Retroposon?	34018727	34019229	570	+	.	ID="SINE2-2_AP";Tend="576";Tstart="87";shortTE="F";uid="28f5b6e0-e882-4a4e-b5d4-c6793f94be9a"
CM017797.1	RepeatMasker	DNA/MULE-MuDR	64626440	64627642	4288	+	.	ID="RND-4_FAMILY-952";Tend="1661";Tstart="403";shortTE="F";uid="6037bcb0-5b7d-4230-ba17-6636d3ae248a"
CM017797.1	RepeatMasker	Retroposon?	88824380	88824587	695	+	.	ID="RND-5_FAMILY-7389";Tend="2917";Tstart="2706";shortTE="F";uid="24daf5b4-f3d4-4ecc-8682-94d0dec97a02"
CM017797.1	RepeatMasker	Retroposon?	47264564	47264757	1643	+	.	ID="RND-6_FAMILY-18748";Tend="2273";Tstart="2080";shortTE="F";uid="89b6bbe2-0010-40d3-a76e-db0427563ad0"
CM017797.1	RepeatMasker	DNA	57225918	57226056	609	+	.	ID="RND-6_FAMILY-18927";Tend="2248";Tstart="2113";shortTE="F";uid="da800e60-5d11-41a2-a516-a5aeecec15a1"
CM017797.1	RepeatMasker	DNA/Kolobok-E	22382569	22382910	1150	+	.	ID="RND-3_FAMILY-333";Tend="1671";Tstart="1293";shortTE="F";uid="805b7d8f-eece-4785-a4ec-e3ffef5189bc"
CM017797.1	RepeatMasker	LINE/RTE-BovB	30704657	30704817	400	+	.	ID="RTE-4_LMI";Tend="3332";Tstart="3172";shortTE="F";uid="322bd784-061f-4b29-abb1-b52a34925e25"
CM017797.1	RepeatMasker	DNA	24215289	24215562	1658	+	.	ID="RND-5_FAMILY-3355";Tend="1366";Tstart="1071";shortTE="F";uid="83be4596-a51b-43e2-bbf9-8f40fed4baa2"
CM017797.1	RepeatMasker	DNA/Ginger-1	23055965	23056203	1355	+	.	ID="RND-6_FAMILY-1840";Tend="883";Tstart="638";shortTE="F";uid="787c6f65-5e3e-4db6-8d44-8be7c64837d7"
CM017797.1	RepeatMasker	DNA/Kolobok-E	19254886	19255368	2359	+	.	ID="KOLOBOKE-3_AP";Tend="2153";Tstart="1662";shortTE="F";uid="88c56211-a5ac-44b9-9871-6af7e9193402"
CM017797.1	RepeatMasker	LINE/CR1	91804841	91805260	416	+	.	ID="RND-6_FAMILY-24316";Tend="2047";Tstart="1627";shortTE="F";uid="bb46f46f-81d5-4640-93ef-c7fba33c2db3"
CM017797.1	RepeatMasker	DNA	56518844	56519050	716	+	.	ID="DNA4-2_AP";Tend="768";Tstart="521";shortTE="F";uid="5c507500-c2a4-4292-a8cd-579d983fda51"
CM017797.1	RepeatMasker	DNA	50943475	50944020	3806	+	.	ID="TTAA18B_AP";Tend="576";Tstart="4";shortTE="F";uid="04c75df7-e174-48d6-9cb5-62bbde17a08e"
CM017797.1	RepeatMasker	DNA	34739978	34740385	2338	+	.	ID="ttaa3_ap";Tend="429";Tstart="1";shortTE="F";uid="705d26f4-f8c5-40b2-87a1-dea467f2c686"
CM017797.1	RepeatMasker	DNA/Ginger-1	90814958	90815179	1045	+	.	ID="RND-6_FAMILY-566";Tend="2325";Tstart="2083";shortTE="F";uid="df9e5ff7-6de5-49af-b579-1a1ba474d140"
CM017797.1	RepeatMasker	DNA/hAT	43863876	43865000	5875	+	.	ID="RND-1_FAMILY-117";Tend="5760";Tstart="4669";shortTE="F";uid="e5e543b6-cfea-4346-b807-d96ce0a55e73"
CM017797.1	RepeatMasker	DNA	97488979	97489127	463	+	.	ID="dna4-2_ap";Tend="133";Tstart="1";shortTE="F";uid="cdd1db1c-caa0-483b-a096-166c98dfc470"
CM017797.1	RepeatMasker	DNA/Kolobok-E	100883061	100884327	7589	+	.	ID="RND-6_FAMILY-14191";Tend="2077";Tstart="795";shortTE="F";uid="59e4c448-c969-464d-8aeb-71b368e10114"
CM017797.1	RepeatMasker	DNA	14077200	14077931	2962	+	.	ID="DNA4-2_AP";Tend="750";Tstart="1";shortTE="F";uid="4dc4c20a-0bb2-44d7-ac82-26f7ca652816"
CM017797.1	RepeatMasker	Unknown	34859810	34859938	603	+	.	ID="RND-5_FAMILY-865";Tend="871";Tstart="748";shortTE="F";uid="302b668a-860e-41d9-b2fe-c2f93de335b7"
CM017797.1	RepeatMasker	DNA	93959001	93959508	2625	+	.	ID="TTAA16_AP";Tend="569";Tstart="72";shortTE="F";uid="dbd28f5a-7cd4-477d-a507-e19769fb6ac1"
CM017797.1	RepeatMasker	Retroposon?	20256964	20257701	2314	+	.	ID="SINE2-1_AP";Tend="1742";Tstart="920";shortTE="F";uid="bb23b63d-32bd-4870-a561-f3900d1e3a98"
CM017797.1	RepeatMasker	DNA/Kolobok-E	78323727	78323835	511	+	.	ID="RND-6_FAMILY-15569";Tend="664";Tstart="554";shortTE="F";uid="35f5816a-a8f2-477e-b98d-0bc2fe778d7d"
CM017797.1	RepeatMasker	DNA/hAT-Tip100	96722088	96722228	767	+	.	ID="DNA8-6_AP";Tend="172";Tstart="15";shortTE="F";uid="f8c58cc8-483d-4b12-a24f-cac994139d73"
CM017797.1	RepeatMasker	DNA	44472168	44474276	14930	+	.	ID="RND-6_FAMILY-17852";Tend="4280";Tstart="2124";shortTE="F";uid="a3142ed8-3058-4cbe-b324-d21e46b84c28"
CM017797.1	RepeatMasker	DNA/hAT-Tip100	69102294	69102469	504	+	.	ID="RND-4_FAMILY-542";TEgroup="ctg_1%7CRND-4_FAMILY-542%7C14";Tend="1857";Tstart="857";shortTE="T";uid="2fecd68f-38ac-4096-9787-9e7e99c28e39"
CM017797.1	RepeatMasker	DNA	85172133	85172338	695	+	.	ID="TTAA27_AP";Tend="246";Tstart="38";shortTE="F";uid="62eff5a7-98ee-4372-a82a-399f4f23269e"
CM017797.1	RepeatMasker	RC/Helitron	29883191	29883397	1108	+	.	ID="RND-1_FAMILY-13";Tend="1206";Tstart="1000";shortTE="F";uid="122d927f-96a5-4d72-84d5-deb97b7410ee"
CM017797.1	RepeatMasker	DNA/hAT-Tip100	43390125	43390294	477	+	.	ID="RND-5_FAMILY-1991";Tend="555";Tstart="392";shortTE="F";uid="cb6cf9a3-2121-43e2-8648-43b51a09094e"
CM017797.1	RepeatMasker	DNA/hAT-Tip100	16622895	16623026	535	+	.	ID="RND-6_FAMILY-4692";Tend="1494";Tstart="1354";shortTE="F";uid="deacf469-487a-420b-912a-420a0064de3d"
CM017797.1	RepeatMasker	DNA/Ginger-1	5093669	5093961	1182	+	.	ID="RND-6_FAMILY-566";Tend="2325";Tstart="1993";shortTE="F";uid="7494d9a0-c748-4d48-af96-bbcefa4bf130"
CM017797.1	RepeatMasker	Unknown	75954582	75955110	7408	+	.	ID="RND-1_FAMILY-0";Tend="5531";Tstart="4977";shortTE="F";uid="ebd87bfc-ac65-4cd6-b914-c72d218fce07"
CM017797.1	RepeatMasker	DNA/hAT-Ac	28304323	28304482	499	+	.	ID="RND-6_FAMILY-19705";Tend="489";Tstart="318";shortTE="F";uid="e6ab8fcf-20e3-48a1-aca8-ae34dad632ed"
CM017797.1	RepeatMasker	DNA/hAT-Charlie	29729009	29729870	6989	+	.	ID="RND-1_FAMILY-146";Tend="1827";Tstart="966";shortTE="F";uid="003c661b-e636-4c65-a06f-b0869ca6f43b"
CM017797.1	RepeatMasker	Unknown	69757825	69758684	855	+	.	ID="RND-6_FAMILY-6842";Tend="1586";Tstart="784";shortTE="F";uid="574d411f-0567-4786-8b4c-adce34694e50"
CM017797.1	RepeatMasker	DNA/P	13257681	13258100	1488	+	.	ID="RND-6_FAMILY-13849";Tend="1072";Tstart="678";shortTE="F";uid="5ef1903e-b1b0-4866-a097-fbd06e33031c"
CM017797.1	RepeatMasker	DNA	91353003	91353258	472	+	.	ID="DNA3-1_AP";TEgroup="ctg_1%7CDNA3-1_AP%7C1";Tend="126";Tstart="1";shortTE="T";uid="1ac1dfa5-4f2b-483b-b3a4-76093ba42a81"
CM017797.1	RepeatMasker	DNA/hAT-Ac	61391762	61392137	1362	+	.	ID="RND-6_FAMILY-12247";Tend="1248";Tstart="833";shortTE="F";uid="604a8879-162f-4d4d-b1ca-ffcb2e8ee5cf"
CM017797.1	RepeatMasker	DNA	65699338	65699618	1077	+	.	ID="TTAA2D_AP";Tend="399";Tstart="73";shortTE="F";uid="3cabe731-1ca6-4908-8853-4243758aa31e"
CM017797.1	RepeatMasker	DNA/Kolobok-E	87877183	87878300	8980	+	.	ID="RND-6_FAMILY-14191";Tend="1918";Tstart="799";shortTE="F";uid="12cd0294-e3ab-4a89-ae92-19932367f694"
CM017797.1	RepeatMasker	DNA/Ginger-1	84777319	84777867	3550	+	.	ID="RND-6_FAMILY-10963";Tend="1400";Tstart="825";shortTE="F";uid="7628366d-28e9-4725-a1ad-57e73ed48e31"
CM017797.1	RepeatMasker	DNA/Kolobok-E	95902186	95902382	992	+	.	ID="RND-6_FAMILY-15326";Tend="999";Tstart="808";shortTE="F";uid="d60125bc-129a-425c-acd4-f379a57920ed"
CM017797.1	RepeatMasker	DNA	42789184	42789361	787	+	.	ID="dna4-2_ap";Tend="176";Tstart="1";shortTE="F";uid="69c7f29a-b55d-4ca3-8a62-37135d39abd2"
CM017797.1	RepeatMasker	DNA/hAT?	71218833	71218938	588	+	.	ID="RND-5_FAMILY-560";Tend="1430";Tstart="1325";shortTE="F";uid="41677966-ee81-4916-9ac7-36ed792d452d"
CM017797.1	RepeatMasker	DNA	29985520	29985977	585	+	.	ID="DNA8-75_AP";TEgroup="ctg_1%7CDNA8-75_AP%7C4";Tend="665";Tstart="76";shortTE="T";uid="76bfbdc5-e18f-4475-a6c4-d21912d18e31"
CM017797.1	RepeatMasker	DNA	85793164	85793851	2486	+	.	ID="DNA4-2_AP";Tend="766";Tstart="24";shortTE="F";uid="c3671343-f52c-4048-9c93-7962b35b8339"
CM017797.1	RepeatMasker	DNA/hAT-Charlie	22418958	22420110	802	+	.	ID="HAT-1_MMA";Tend="1511";Tstart="366";shortTE="F";uid="82838530-bea0-4310-91f2-a9e325f52e68"
CM017797.1	RepeatMasker	Unknown	38334202	38334348	758	+	.	ID="RND-1_FAMILY-44";Tend="1201";Tstart="1053";shortTE="F";uid="02db6563-a958-49da-8006-b0640abce4dd"
CM017797.1	RepeatMasker	Unknown	90157568	90157743	1374	+	.	ID="RND-1_FAMILY-160";Tend="1474";Tstart="1298";shortTE="F";uid="19aac019-32e7-42e4-9a7a-0d98f1dbfe98"
CM017797.1	RepeatMasker	DNA	17790700	17791131	2468	+	.	ID="ttaa4_ap";Tend="433";Tstart="1";shortTE="F";uid="f2f6f34d-40a1-450f-a54a-064b820ce82c"
CM017797.1	RepeatMasker	DNA/Ginger-1	84045759	84046434	3733	+	.	ID="RND-6_FAMILY-6590";Tend="1550";Tstart="845";shortTE="F";uid="8c94e09d-e393-4a81-baa0-1df7de8b3a98"
CM017797.1	RepeatMasker	DNA/hAT	21351724	21351990	575	+	.	ID="RND-6_FAMILY-12812";Tend="1099";Tstart="822";shortTE="F";uid="a1b3fc05-cfd3-47e2-a978-f5aeefedebaf"
CM017797.1	RepeatMasker	DNA/TcMar-m44	2013363	2013535	957	+	.	ID="MARINERN-1B_AP";Tend="184";Tstart="2";shortTE="F";uid="d9305787-85d8-4a75-bb44-5657b5fe2e79"
CM017797.1	RepeatMasker	Retroposon?	1479751	1480051	1740	+	.	ID="RND-1_FAMILY-305";Tend="814";Tstart="511";shortTE="F";uid="73754599-53fd-400d-b4f0-4d405164e741"
CM017797.1	RepeatMasker	Unknown	43388061	43388295	856	+	.	ID="RND-6_FAMILY-8511";Tend="1444";Tstart="1223";shortTE="F";uid="fb9e573e-39d8-4eb5-b954-38a29fbfeb8d"
CM017797.1	RepeatMasker	DNA/TcMar-Tc1	90155802	90156910	702	+	.	ID="mariner-11_aec";Tend="1732";Tstart="479";shortTE="F";uid="d148bf7e-b15b-43df-b9a9-9e51bae701de"
CM017797.1	RepeatMasker	DNA	21378484	21378983	1384	+	.	ID="rnd-5_family-1773";Tend="1567";Tstart="1216";shortTE="F";uid="bd0ce22e-dfe4-4a96-9250-d61103142adb"
CM017797.1	RepeatMasker	Unknown	60311257	60313878	13719	+	.	ID="RND-6_FAMILY-12260";Tend="2834";Tstart="395";shortTE="F";uid="45cd5c79-840b-45a1-a564-27ef40740813"
CM017797.1	RepeatMasker	DNA/Maverick	10213811	10214228	2024	+	.	ID="RND-6_FAMILY-3946";Tend="6867";Tstart="6389";shortTE="F";uid="25d9683c-d533-4ef2-a15b-ac629c01405e"
CM017797.1	RepeatMasker	DNA/Ginger-1	88816014	88816313	408	+	.	ID="GINGER1-1_AP";Tend="4411";Tstart="4128";shortTE="F";uid="a9385456-2b82-4eb8-b173-26ba09b70842"
CM017797.1	RepeatMasker	Unknown	97738664	97738839	528	+	.	ID="RND-6_FAMILY-12126";Tend="860";Tstart="675";shortTE="F";uid="11299d8d-1120-4992-b465-eceb9148f267"
CM017797.1	RepeatMasker	RC/Helitron	89568426	89569075	3205	+	.	ID="RND-4_FAMILY-243";Tend="1402";Tstart="435";shortTE="F";uid="f6e4d2d1-f285-46bc-8388-afee9ba329ed"
CM017797.1	RepeatMasker	Unknown	14898049	14898240	1051	+	.	ID="RND-1_FAMILY-189";TEgroup="ctg_1%7CRND-1_FAMILY-189%7C1";Tend="1206";Tstart="1010";shortTE="F";uid="13f04e50-def6-4f92-9e73-00c79ec9f93c"
CM017797.1	RepeatMasker	DNA/Kolobok-E	68322954	68323159	418	+	.	ID="RND-3_FAMILY-333";Tend="1130";Tstart="940";shortTE="F";uid="8425b1ea-7a64-4a2e-9a82-89aac4612c09"
CM017797.1	RepeatMasker	Unknown	23531956	23532113	731	+	.	ID="RND-4_FAMILY-2391";Tend="1148";Tstart="994";shortTE="F";uid="3fbf03da-22de-4f37-b8de-5fa2863a0cd6"
CM017797.1	RepeatMasker	DNA/Ginger-1	95251997	95252134	1114	+	.	ID="RND-6_FAMILY-23998";Tend="1468";Tstart="1331";shortTE="F";uid="0ccd364b-8fa7-4fcb-8662-269bcd2d88ae"
CM017797.1	RepeatMasker	DNA/Kolobok-E	95610003	95610154	558	+	.	ID="RND-1_FAMILY-37";Tend="393";Tstart="261";shortTE="F";uid="504795f8-d102-4457-bb97-48bbd819a6c3"
CM017797.1	RepeatMasker	DNA/Ginger-1	99191737	99191973	1593	+	.	ID="RND-6_FAMILY-23998";Tend="1469";Tstart="1233";shortTE="F";uid="7823fcc3-0f31-4d4c-8739-ca543b5f808e"
CM017797.1	RepeatMasker	DNA/hAT-Tip100	58308418	58308869	2515	+	.	ID="RND-4_FAMILY-1727";Tend="1460";Tstart="992";shortTE="F";uid="f0aebfa2-376d-47ee-aa26-699caac86865"
CM017797.1	RepeatMasker	Retroposon?	24753547	24754341	5766	+	.	ID="RND-6_FAMILY-18748";Tend="2278";Tstart="1462";shortTE="F";uid="0d05d19a-7002-45c8-977f-7476db0240de"
CM017797.1	RepeatMasker	Retroposon?	24117069	24117239	882	+	.	ID="RND-6_FAMILY-8816";Tend="704";Tstart="540";shortTE="F";uid="98ed95bc-92bc-4de0-bdfe-5a1f807102cc"
CM017797.1	RepeatMasker	DNA/Ginger-1	44336911	44337140	1321	+	.	ID="RND-6_FAMILY-1840";Tend="869";Tstart="637";shortTE="F";uid="2b6121cf-4ec0-4702-a282-641bdf6ed536"
CM017797.1	RepeatMasker	DNA	99398048	99398530	541	+	.	ID="DNA4-2_AP";Tend="647";Tstart="143";shortTE="F";uid="41e4fd17-7d0c-43a1-9d1a-e62e2e80ea25"
CM017797.1	RepeatMasker	DNA/Ginger	79436567	79437105	922	+	.	ID="RND-6_FAMILY-7638";Tend="2001";Tstart="1472";shortTE="F";uid="2c875fcb-e315-44c3-96b9-ecb1efddcb24"
CM017797.1	RepeatMasker	Unknown	40787448	40787958	1756	+	.	ID="RND-4_FAMILY-1432";Tend="2625";Tstart="2069";shortTE="F";uid="6eec9cc6-c1fe-4656-b027-49b09c4a22d5"
CM017797.1	RepeatMasker	DNA	44510282	44510422	902	+	.	ID="DNA4-1_AP";Tend="823";Tstart="681";shortTE="F";uid="fa98a31a-ccd8-4c91-bf28-efb53813bba2"
CM017797.1	RepeatMasker	DNA/Ginger-1	20942680	20942934	449	+	.	ID="RND-6_FAMILY-15039";Tend="1036";Tstart="808";shortTE="F";uid="d6fe8ad4-8d1a-4baf-844d-7d6c2d47b1ce"
CM017797.1	RepeatMasker	DNA/hAT-Charlie	54881160	54881454	1471	+	.	ID="RND-6_FAMILY-18953";Tend="1311";Tstart="1022";shortTE="F";uid="4bf0a1c8-5e99-4745-b79a-f1c49b1b804a"
CM017797.1	RepeatMasker	DNA/hAT-Tip100	44918345	44918588	1141	+	.	ID="RND-5_FAMILY-1991";Tend="643";Tstart="381";shortTE="F";uid="6cbdebe4-e50a-4dea-b9db-7a012b73e0a5"
CM017797.1	RepeatMasker	DNA/Kolobok-T2	56110107	56110268	437	+	.	ID="RND-6_FAMILY-7807";Tend="1101";Tstart="966";shortTE="F";uid="b9a03212-67a4-4352-9740-c8aa90753279"
CM017797.1	RepeatMasker	DNA/hAT-Ac	47938216	47938362	493	+	.	ID="DNA8-99_AP";Tend="146";Tstart="1";shortTE="F";uid="5eb90d22-b716-402d-b707-2777ac476c60"
CM017797.1	RepeatMasker	DNA	95888153	95888527	665	+	.	ID="DNA4-2_AP";Tend="440";Tstart="14";shortTE="F";uid="e245e1a9-f0db-4790-aa6c-7f38949ad8cd"
CM017797.1	RepeatMasker	DNA/hAT-Ac	69915928	69916393	640	+	.	ID="DNA8-54_AP";TEgroup="ctg_1%7CDNA8-54_AP%7C6";Tend="588";Tstart="9";shortTE="F";uid="79a1b0c8-a1c9-4633-af87-8984cf59836a"
CM017797.1	RepeatMasker	DNA/hAT-Tip100	30818939	30819202	422	+	.	ID="RND-6_FAMILY-2496";Tend="1521";Tstart="1268";shortTE="F";uid="6d87d045-2716-4d03-a5e0-6118f42f82a8"
CM017797.1	RepeatMasker	DNA	99467048	99467241	490	+	.	ID="dna4-2_ap";Tend="222";Tstart="27";shortTE="F";uid="d77222af-ea24-46af-9d46-b25cb7c5f9d9"
CM017797.1	RepeatMasker	Unknown	55239759	55239883	990	+	.	ID="RND-1_FAMILY-112";Tend="1167";Tstart="1043";shortTE="F";uid="463a4507-f4c8-46b6-acca-3437fb1a3c92"
CM017797.1	RepeatMasker	DNA/Ginger-1	78733930	78734750	6699	+	.	ID="RND-6_FAMILY-6590";Tend="1707";Tstart="886";shortTE="F";uid="4e436f2c-7d2e-44e0-8107-41b08f33d1fd"
CM017797.1	RepeatMasker	DNA/hAT?	87557544	87557666	882	+	.	ID="RND-5_FAMILY-560";Tend="2131";Tstart="2008";shortTE="F";uid="93d89182-826e-443f-940a-a29c4f54fe04"
CM017797.1	RepeatMasker	Retroposon?	25444671	25445150	494	+	.	ID="SINE2-1_AP";Tend="1370";Tstart="688";shortTE="F";uid="3c21245e-298a-4010-aab1-88653368eb8d"
CM017797.1	RepeatMasker	LINE/I-Jockey	96044299	96044869	3683	+	.	ID="RND-5_FAMILY-3176";Tend="735";Tstart="165";shortTE="F";uid="18d6f42c-cc94-4428-aa15-18c5ed360e57"
CM017797.1	RepeatMasker	DNA/TcMar-Mariner	82919615	82919987	459	+	.	ID="MARINER-58_LMI";Tend="712";Tstart="347";shortTE="F";uid="eefe6986-212f-473a-8763-909c1d10f773"
CM017797.1	RepeatMasker	DNA/hAT	32583468	32584007	1288	+	.	ID="DNA8-108_AP";Tend="669";Tstart="170";shortTE="F";uid="461d262a-5c11-42a4-861e-3acacaf49d9d"
CM017797.1	RepeatMasker	DNA/hAT-Tip100	70987022	70987173	976	+	.	ID="RND-5_FAMILY-8078";Tend="1117";Tstart="952";shortTE="F";uid="2f9d2bdd-5513-49a4-b12e-ca1c3731cdde"
CM017797.1	RepeatMasker	RC/Helitron	38921986	38923049	7104	+	.	ID="RND-1_FAMILY-264";Tend="1779";Tstart="591";shortTE="F";uid="15460256-dd05-433b-bdcf-d88942dbc045"
CM017797.1	RepeatMasker	DNA	15443931	15444270	1428	+	.	ID="DNAX-2_AP";Tend="467";Tstart="134";shortTE="F";uid="c3d74e9f-8a94-45c2-b877-d603604af3c9"
CM017797.1	RepeatMasker	DNA/Kolobok-E	9888674	9888986	1595	+	.	ID="RND-6_FAMILY-15326";Tend="2317";Tstart="1980";shortTE="F";uid="92795836-eb0d-43c2-8e5a-5198cf2a5a0a"
CM017797.1	RepeatMasker	DNA	72241566	72241719	544	+	.	ID="RND-6_FAMILY-2929";Tend="5952";Tstart="5812";shortTE="F";uid="6c9ee2b7-8cfa-407a-981a-e6bb2472e4c8"
CM017797.1	RepeatMasker	DNA/Kolobok-E	83913613	83914035	832	+	.	ID="RND-5_FAMILY-12007";Tend="1836";Tstart="1394";shortTE="F";uid="ecf053f7-45f7-458b-a7b3-cd5bc0bef4d0"
CM017797.1	RepeatMasker	DNA/hAT	34732517	34732701	432	+	.	ID="DNA8-68_AP";TEgroup="ctg_1%7CDNA8-68_AP%7C2";Tend="329";Tstart="73";shortTE="T";uid="28a9bd79-936f-4857-a75d-d30859aea14f"
CM017797.1	RepeatMasker	Retroposon?	69804988	69805554	2117	+	.	ID="SINE2-1_AP";Tend="1422";Tstart="829";shortTE="F";uid="c1cf7a49-810c-4ab2-9e1f-a64bad54c3c4"
CM017797.1	RepeatMasker	DNA	74593990	74594118	536	+	.	ID="ttaa26b_ap";Tend="129";Tstart="1";shortTE="F";uid="376c47bf-ef07-4f82-8b99-0effdea974b2"
CM017797.1	RepeatMasker	DNA	90067180	90067348	568	+	.	ID="dna-5_ph";Tend="241";Tstart="81";shortTE="F";uid="aa3c2a9e-b9eb-4c57-8a8d-6b7b10ae8e76"
CM017797.1	RepeatMasker	DNA/hAT-Ac	96240025	96240299	982	+	.	ID="RND-6_FAMILY-25007";Tend="1868";Tstart="1553";shortTE="F";uid="78ec0593-0d8b-4d1e-9c3a-e3ddf8b074df"
CM017797.1	RepeatMasker	DNA/hAT-Ac	53979166	53979376	725	+	.	ID="RND-6_FAMILY-12247";Tend="1112";Tstart="918";shortTE="F";uid="8cfb9744-a964-4cb6-82d0-8810b21e29b1"
CM017797.1	RepeatMasker	DNA	92696755	92696875	519	+	.	ID="RND-6_FAMILY-2929";Tend="5950";Tstart="5829";shortTE="F";uid="3ef1e7fa-a9bf-4a88-a80b-c06bfbf83d65"
CM017797.1	RepeatMasker	DNA/Kolobok-E	80235163	80235518	830	+	.	ID="KOLOBOKE-3_AP";Tend="2158";Tstart="1793";shortTE="F";uid="4716f341-d530-4b58-935f-9d1f6df16e99"
CM017797.1	RepeatMasker	DNA/Sola-1	24176192	24177843	14206	+	.	ID="RND-1_FAMILY-373";Tend="2542";Tstart="895";shortTE="F";uid="de72c6fe-0114-41f1-848e-970f524db4a1"
CM017797.1	RepeatMasker	RC/Helitron	63375601	63375711	432	+	.	ID="HELITRON-N1_PBA";Tend="671";Tstart="559";shortTE="F";uid="eb207856-00fe-420c-8f5a-b1607ddf2c8c"
CM017797.1	RepeatMasker	RC/Helitron	64369899	64370112	630	+	.	ID="RND-5_FAMILY-3092";Tend="966";Tstart="740";shortTE="F";uid="ff426388-504c-4516-9982-41b71526a2c0"
CM017797.1	RepeatMasker	DNA/Sola-1	9733240	9733673	2004	+	.	ID="SOLA1-4_AP";Tend="3041";Tstart="2594";shortTE="F";uid="71d1370e-a00e-46e5-82fc-868624db74ec"
CM017797.1	RepeatMasker	DNA	81257405	81257510	403	+	.	ID="RND-5_FAMILY-2834";Tend="2205";Tstart="2101";shortTE="F";uid="590d8983-3937-46f8-b641-377d85d9a2ef"
CM017797.1	RepeatMasker	DNA	32230588	32230814	1605	+	.	ID="RND-6_FAMILY-22498";Tend="1721";Tstart="1478";shortTE="F";uid="252ec764-af2b-4d5a-9975-0df815f94fe1"
CM017797.1	RepeatMasker	RC/Helitron	33009669	33009852	519	+	.	ID="RND-3_FAMILY-395";Tend="1069";Tstart="889";shortTE="F";uid="fe6d0dab-413a-4463-a2ee-5e985567914d"
CM017797.1	RepeatMasker	Retroposon?	23138062	23138266	946	+	.	ID="RND-6_FAMILY-8816";Tend="1447";Tstart="663";shortTE="F";uid="7d347d08-6728-4ec0-b3d7-8e68caa17447"
CM017797.1	RepeatMasker	DNA/Kolobok-E	22597502	22598979	10548	+	.	ID="RND-6_FAMILY-15326";Tend="2308";Tstart="804";shortTE="F";uid="efc4349f-8f4f-43c9-98a2-329e79af296e"
CM017797.1	RepeatMasker	DNA/Kolobok-E	32666574	32666747	654	+	.	ID="RND-5_FAMILY-12007";Tend="1555";Tstart="1394";shortTE="F";uid="075afb74-fc47-43ff-a5c5-8cff8fded0f6"
CM017797.1	RepeatMasker	LTR/Gypsy	95870490	95870702	828	+	.	ID="RND-6_FAMILY-677";Tend="1605";Tstart="1413";shortTE="F";uid="920689ac-b9a0-43c1-b412-d5a4793b99f1"
CM017797.1	RepeatMasker	Retroposon?	82994951	82995092	611	+	.	ID="SINE2-1_AP";Tend="1372";Tstart="1230";shortTE="F";uid="79b9cc49-7878-400d-b106-fcfb77ddc9fb"
CM017797.1	RepeatMasker	Retroposon?	27201122	27201783	1223	+	.	ID="SINE2-1_AP";Tend="769";Tstart="125";shortTE="F";uid="dbc3977f-d867-4e34-923d-ac2b441889eb"
CM017797.1	RepeatMasker	Retroposon?	96868330	96868640	1040	+	.	ID="RND-6_FAMILY-9961";Tend="1335";Tstart="980";shortTE="F";uid="ff015d6b-06d0-4ca2-bb70-8ba45d958698"
CM017797.1	RepeatMasker	DNA	15869546	15870010	686	+	.	ID="ttaa26b_ap";TEgroup="ctg_1%7Cttaa26b_ap%7C1";Tend="572";Tstart="6";shortTE="F";uid="51eefc17-fade-4c64-8035-8281d8424770"
CM017797.1	RepeatMasker	DNA	86188166	86188392	562	+	.	ID="RND-6_FAMILY-15876";Tend="1896";Tstart="1667";shortTE="F";uid="d211376e-41b3-4f15-ad87-fa36c8cc4458"
CM017797.1	RepeatMasker	DNA/Ginger-1	25831168	25831398	719	+	.	ID="RND-6_FAMILY-3353";Tend="2330";Tstart="2108";shortTE="F";uid="12a3f7b3-0160-4770-ab79-9f8e0a37fdbe"
CM017797.1	RepeatMasker	DNA	82546113	82546542	2628	+	.	ID="TTAA3B_AP";Tend="432";Tstart="1";shortTE="F";uid="e7050050-35a1-4ed2-ad67-947309e9d483"
CM017797.1	RepeatMasker	DNA/hAT-Ac	14947882	14948606	5090	+	.	ID="RND-6_FAMILY-3040";Tend="1846";Tstart="1157";shortTE="F";uid="9b9829f1-6372-4c66-9eef-e117a1455628"
CM017797.1	RepeatMasker	DNA/Ginger-1	87876712	87877155	3396	+	.	ID="RND-6_FAMILY-3353";Tend="1319";Tstart="877";shortTE="F";uid="c5d5c986-4344-4508-a28d-afaeca26a807"
CM017797.1	RepeatMasker	Unknown	45510777	45510928	496	+	.	ID="RND-6_FAMILY-13411";Tend="1534";Tstart="1391";shortTE="F";uid="fbdbb8c4-bedc-45a5-b353-b7a24b5f3db1"
CM017797.1	RepeatMasker	DNA/Ginger-1	99855361	99855626	426	+	.	ID="RND-5_FAMILY-1673";Tend="1273";Tstart="997";shortTE="F";uid="0158d5ab-21f0-4d9b-ac78-6972d69b07c9"
CM017797.1	RepeatMasker	DNA	37599577	37599722	969	+	.	ID="DNA4-5_AP";Tend="158";Tstart="1";shortTE="F";uid="705f2227-5173-4cf6-a3ad-eb7a89afe3d0"
CM017797.1	RepeatMasker	Unknown	20007674	20008642	5443	+	.	ID="RND-1_FAMILY-1";Tend="6444";Tstart="5491";shortTE="F";uid="e1997741-f2cf-4f3f-ade5-330ccd3907a6"
CM017797.1	RepeatMasker	DNA/Kolobok-E	70521562	70522021	2453	+	.	ID="RND-5_FAMILY-12007";Tend="1732";Tstart="1266";shortTE="F";uid="3be38928-1428-4360-b5de-503444d9f8a4"
CM017797.1	RepeatMasker	RC/Helitron	55102991	55103302	2516	+	.	ID="RND-5_FAMILY-1368";Tend="4808";Tstart="4501";shortTE="F";uid="9ae1c6a2-5c6a-4b6f-8e7d-4393d4b8510b"
CM017797.1	RepeatMasker	DNA/Ginger-2	96045571	96045737	1062	+	.	ID="RND-5_FAMILY-1253";Tend="2879";Tstart="2713";shortTE="F";uid="c8f732d7-59f7-4602-92b8-f08821b78f3a"
CM017797.1	RepeatMasker	DNA	74659731	74660172	1275	+	.	ID="dna4-2_ap";Tend="548";Tstart="17";shortTE="F";uid="b0765eb8-f553-4724-b68d-bc0623496a25"
CM017797.1	RepeatMasker	Unknown	43614507	43614632	473	+	.	ID="RND-5_FAMILY-2210";Tend="1047";Tstart="920";shortTE="F";uid="ffb16512-8457-4933-ba9c-0c793cd440e7"
CM017797.1	RepeatMasker	DNA/Kolobok-E	58544669	58545186	2234	+	.	ID="RND-1_FAMILY-340";Tend="1524";Tstart="1018";shortTE="F";uid="853e299e-b59b-47d9-b275-52e29a33bc7d"
CM017797.1	RepeatMasker	DNA	88820438	88820563	407	+	.	ID="RND-6_FAMILY-7378";Tend="997";Tstart="864";shortTE="F";uid="056c228e-1baf-43a7-8b86-68811683640e"
CM017797.1	RepeatMasker	DNA	63424370	63425096	1886	+	.	ID="DNA4-2_AP";Tend="752";Tstart="1";shortTE="F";uid="5d2aa6eb-5a25-4790-894b-a6c117afc015"
CM017797.1	RepeatMasker	Retroposon?	27272260	27272424	436	+	.	ID="RND-6_FAMILY-8816";Tend="1004";Tstart="828";shortTE="F";uid="94f7a1d8-3065-4998-8392-29bed36bde3b"
CM017797.1	RepeatMasker	Unknown	26953009	26953728	3775	+	.	ID="RND-6_FAMILY-1281";TEgroup="ctg_1%7CRND-6_FAMILY-1281%7C1";Tend="1911";Tstart="838";shortTE="F";uid="2da62b64-018f-4f4c-a3c0-1f512232faf2"
CM017797.1	RepeatMasker	Unknown	71563153	71563302	476	+	.	ID="RND-5_FAMILY-683";Tend="1141";Tstart="990";shortTE="F";uid="b5febe7a-0ae5-4faa-8314-c8e1b1cd15cb"
CM017797.1	RepeatMasker	DNA/hAT	94508514	94508685	1022	+	.	ID="RND-6_FAMILY-7012";Tend="1105";Tstart="940";shortTE="F";uid="e9444ab1-197c-4183-b221-c852d0155dc4"
CM017797.1	RepeatMasker	DNA	99599056	99599194	440	+	.	ID="RND-5_FAMILY-2834";Tend="1090";Tstart="946";shortTE="F";uid="614cb12c-9e63-47c0-9796-989a22379f30"
CM017797.1	RepeatMasker	RC/Helitron	11923068	11924090	7826	+	.	ID="RND-1_FAMILY-4";Tend="1913";Tstart="877";shortTE="F";uid="b78ffdfa-3a01-4486-87f7-4d11b0e6ee29"
CM017797.1	RepeatMasker	DNA/TcMar-m44	28949322	28950770	2562	+	.	ID="MARINER-3_AP";Tend="1903";Tstart="375";shortTE="F";uid="d179ab1f-237f-4245-834a-fc201afa6f5d"
CM017797.1	RepeatMasker	DNA/P	51957086	51957334	972	+	.	ID="DNA8-26_AP";Tend="261";Tstart="4";shortTE="F";uid="76cee754-14b5-440f-8325-4ae8cc8cc641"
CM017797.1	RepeatMasker	DNA/Maverick	69398729	69399221	622	+	.	ID="RND-5_FAMILY-104";Tend="2446";Tstart="1955";shortTE="F";uid="347bde15-9ff3-4030-bf78-e0a25d94c631"
CM017797.1	RepeatMasker	DNA/Kolobok-E	76387412	76387567	762	+	.	ID="RND-6_FAMILY-6582";Tend="2179";Tstart="2014";shortTE="F";uid="f8744305-1cb5-4440-8991-1b91b7ff9869"
CM017797.1	RepeatMasker	Retroposon?	45760045	45760213	432	+	.	ID="RND-6_FAMILY-8816";Tend="893";Tstart="742";shortTE="F";uid="fa7736ca-a5c2-45ea-8f8a-4d0ddff2b9c0"
CM017797.1	RepeatMasker	RC/Helitron	75977273	75977459	1346	+	.	ID="RND-6_FAMILY-6196";Tend="1365";Tstart="1171";shortTE="F";uid="291dd1d2-9962-4f53-b1b4-00f48d2538b0"
CM017797.1	RepeatMasker	DNA/hAT-hAT19	23988140	23988527	1106	+	.	ID="RND-6_FAMILY-6724";Tend="1725";Tstart="1356";shortTE="F";uid="ced477d7-2f4f-4a05-a914-21e25621bdd2"
CM017797.1	RepeatMasker	DNA	96271488	96272132	795	+	.	ID="ttaa3b_ap";TEgroup="ctg_1%7Cttaa3b_ap%7C10";Tend="408";Tstart="1";shortTE="F";uid="d121058f-ef7b-48e5-ba9d-38d934748cec"
CM017797.1	RepeatMasker	Unknown	40705544	40705773	1566	+	.	ID="RND-1_FAMILY-67";Tend="1212";Tstart="966";shortTE="F";uid="ba93b37f-6ee2-4410-b265-52283782c726"
CM017797.1	RepeatMasker	Unknown	75902339	75902612	1425	+	.	ID="RND-1_FAMILY-18";Tend="1222";Tstart="955";shortTE="F";uid="b07605d7-c22c-4c07-9e04-d44124f2baf6"
CM017797.1	RepeatMasker	DNA	60225125	60225252	750	+	.	ID="TTAA3_AP";Tend="429";Tstart="300";shortTE="F";uid="0669eafa-7543-4923-bc90-068a4b371cc7"
CM017797.1	RepeatMasker	Unknown	85961529	85962188	1483	+	.	ID="RND-6_FAMILY-12260";TEgroup="ctg_1%7CRND-6_FAMILY-12260%7C1";Tend="893";Tstart="395";shortTE="F";uid="1926e0f4-6591-4e6d-b608-701aec67baef"
CM017797.1	RepeatMasker	DNA	30103804	30104192	2240	+	.	ID="RND-6_FAMILY-6044";Tend="1307";Tstart="922";shortTE="F";uid="0f702b8c-c9da-4650-9d13-ee3033884caa"
CM017797.1	RepeatMasker	Unknown	91130332	91130554	1305	+	.	ID="RND-6_FAMILY-57";Tend="1181";Tstart="962";shortTE="F";uid="609f160d-6c3c-436a-8767-65d268ddfc22"
CM017797.1	RepeatMasker	DNA	11787058	11787473	2212	+	.	ID="TTAA2C_AP";Tend="423";Tstart="1";shortTE="F";uid="77b79336-f33c-4af4-bf09-6c3700a57888"
CM017797.1	RepeatMasker	DNA	42479301	42479827	4210	+	.	ID="RND-5_FAMILY-219";Tend="3707";Tstart="3179";shortTE="F";uid="d4299438-0f75-4acd-9993-1e7eda8ef316"
CM017797.1	RepeatMasker	LINE/I-Jockey	96035612	96036193	3868	+	.	ID="RND-5_FAMILY-3176";Tend="735";Tstart="165";shortTE="F";uid="74be10a7-942b-4f36-86db-a5a5fbe5567c"
CM017797.1	RepeatMasker	DNA	32541393	32541717	559	+	.	ID="TTAA25_AP";Tend="357";Tstart="16";shortTE="F";uid="b21e2896-3f22-4580-bdff-f0c641508d43"
CM017797.1	RepeatMasker	DNA/Ginger-1	79032993	79033149	435	+	.	ID="RND-6_FAMILY-649";Tend="1662";Tstart="1511";shortTE="F";uid="0859adf1-c73b-4cce-9695-72673bf3724d"
CM017797.1	RepeatMasker	DNA/hAT-hAT19	61710310	61710818	3420	+	.	ID="DNA8-71_AP";Tend="551";Tstart="1";shortTE="F";uid="43f10f5e-e8a8-4ba4-b1cb-76fc57674cf0"
CM017797.1	RepeatMasker	DNA/hAT-Tip100	64702024	64702169	971	+	.	ID="RND-6_FAMILY-5591";Tend="1081";Tstart="927";shortTE="F";uid="e8c87eb6-8ced-4ecf-82c3-2384c8a01ccc"
CM017797.1	RepeatMasker	DNA/hAT-Ac	31503322	31503763	2825	+	.	ID="RND-6_FAMILY-16806";Tend="1367";Tstart="911";shortTE="F";uid="76472114-ae43-4c98-b11c-6c7222436b51"
CM017797.1	RepeatMasker	Retroposon?	17560668	17560798	840	+	.	ID="RND-6_FAMILY-22950";Tend="1073";Tstart="943";shortTE="F";uid="86e9f7b4-9977-4588-b497-30c8a17fd0ac"
CM017797.1	RepeatMasker	Retroposon?	44446609	44449030	16003	+	.	ID="RND-6_FAMILY-32040";Tend="2533";Tstart="185";shortTE="F";uid="f03feea3-6ad5-4744-8f94-afdf203da3d5"
CM017797.1	RepeatMasker	DNA/Kolobok-E	46963862	46964002	578	+	.	ID="RND-3_FAMILY-333";Tend="1668";Tstart="1520";shortTE="F";uid="91221065-ad0a-4037-b22e-cafdaffd0d68"
CM017797.1	RepeatMasker	RC/Helitron	72777498	72777726	655	+	.	ID="HELITRON-N19B_LMI";Tend="796";Tstart="574";shortTE="F";uid="bcbb253e-593f-4442-94c0-145824e5bcb9"
CM017797.1	RepeatMasker	DNA/PIF-Harbinger	27654292	27654441	413	+	.	ID="HARBINGER-3_LMI";Tend="1412";Tstart="1263";shortTE="F";uid="26389865-6aae-45ec-95a9-09dbb751919a"
CM017797.1	RepeatMasker	DNA/Ginger-1	63218885	63219501	4105	+	.	ID="RND-6_FAMILY-9179";Tend="1115";Tstart="525";shortTE="F";uid="6902b9cd-58a8-4cdd-a573-90e6099c7da8"
CM017797.1	RepeatMasker	DNA	22535600	22535757	444	+	.	ID="DNA4-3_AP";Tend="454";Tstart="310";shortTE="F";uid="a1402278-6010-4b34-9dd7-46baa63cf044"
CM017797.1	RepeatMasker	DNA/hAT-Charlie	33066939	33067450	4373	+	.	ID="RND-5_FAMILY-2008";Tend="1508";Tstart="995";shortTE="F";uid="6f0e28ab-8a70-40ac-a4e1-10301b78e9cf"
CM017797.1	RepeatMasker	Unknown	70436511	70437069	468	+	.	ID="RND-6_FAMILY-13435";TEgroup="ctg_1%7CRND-6_FAMILY-13435%7C1";Tend="2513";Tstart="2169";shortTE="F";uid="68c1de24-124c-4c27-b32b-91d25f9035b2"
CM017797.1	RepeatMasker	DNA/hAT	13635642	13635750	473	+	.	ID="RND-6_FAMILY-1743";Tend="1104";Tstart="1007";shortTE="F";uid="287957cd-2b64-4dbf-9c9e-2b4137fa7251"
CM017797.1	RepeatMasker	DNA/hAT-hAT19	63117757	63117936	428	+	.	ID="RND-4_FAMILY-1992";Tend="1297";Tstart="1121";shortTE="F";uid="002de35a-586c-40e7-8e34-cadae02a4fbf"
CM017797.1	RepeatMasker	LINE/I-Jockey	68100179	68100313	429	+	.	ID="RND-6_FAMILY-1550";Tend="1379";Tstart="1237";shortTE="F";uid="f2ef2726-9c49-4f9c-935f-301a30d0c95c"
CM017797.1	RepeatMasker	DNA	43007227	43007778	4420	+	.	ID="TTAA14_AP";Tend="552";Tstart="1";shortTE="F";uid="fb4f7710-dff3-4595-9c2e-22e805f6edaf"
CM017797.1	RepeatMasker	LINE/I	81602876	81603059	461	+	.	ID="RND-6_FAMILY-21874";Tend="1309";Tstart="1109";shortTE="F";uid="c9928f7e-38e0-4e7b-9573-d109fc858773"
CM017797.1	RepeatMasker	Unknown	29683507	29683798	1628	+	.	ID="RND-1_FAMILY-76";Tend="1306";Tstart="1007";shortTE="F";uid="84c66e3e-3b90-47ab-a461-e52e2b806c9c"
CM017797.1	RepeatMasker	LTR/Pao	44070901	44071541	1573	+	.	ID="RND-6_FAMILY-6874";Tend="868";Tstart="302";shortTE="F";uid="8bfd3e62-2415-4c6c-a76c-8de97e32d5a7"
CM017797.1	RepeatMasker	DNA/Kolobok-E	4039054	4039219	698	+	.	ID="RND-6_FAMILY-11365";Tend="2214";Tstart="1625";shortTE="F";uid="c33beb4e-f279-4a98-a909-fcc4b781e1ed"
CM017797.1	RepeatMasker	DNA/Sola-1	55301637	55302135	1085	+	.	ID="SOLA1-7_AP";Tend="1476";Tstart="978";shortTE="F";uid="fa1417cf-4733-4911-94d4-f05e96395f56"
CM017797.1	RepeatMasker	DNA/Kolobok-E	21097511	21098060	3550	+	.	ID="RND-6_FAMILY-15326";Tend="1417";Tstart="855";shortTE="F";uid="328e9422-07e6-4c88-8a6b-4b9bd56378a2"
CM017797.1	RepeatMasker	Unknown	11988234	11988388	455	+	.	ID="RND-4_FAMILY-2182";Tend="919";Tstart="757";shortTE="F";uid="75825f0c-745b-46bb-b434-b1375e6cfd58"
CM017797.1	RepeatMasker	Unknown	66734282	66736706	12874	+	.	ID="RND-6_FAMILY-12260";Tend="2670";Tstart="395";shortTE="F";uid="a5474391-6245-48c0-adb1-971060ac91ea"
CM017797.1	RepeatMasker	DNA/Kolobok-E	89915237	89915730	1230	+	.	ID="RND-5_FAMILY-12007";Tend="1831";Tstart="1315";shortTE="F";uid="d8753425-1ae7-4392-89f8-8a8a0cd3024c"
CM017797.1	RepeatMasker	DNA/hAT-Tip100	16896596	16897175	3048	+	.	ID="RND-6_FAMILY-9266";Tend="1441";Tstart="885";shortTE="F";uid="c955f64d-960c-4dd5-8919-44e2692f768d"
CM017797.1	RepeatMasker	DNA/Ginger-1	11728678	11729157	3113	+	.	ID="RND-6_FAMILY-23998";Tend="1473";Tstart="970";shortTE="F";uid="37f00aaa-a49c-4bd6-97b5-ed2485d27eb6"
CM017797.1	RepeatMasker	DNA	55705365	55705860	1776	+	.	ID="ttaac_ap";Tend="438";Tstart="1";shortTE="F";uid="76e5df2f-b88d-4d89-8657-963ae43b6c9d"
CM017797.1	RepeatMasker	DNA/hAT?	40111343	40111738	1965	+	.	ID="rnd-4_family-875";Tend="1665";Tstart="957";shortTE="F";uid="7d1068ca-7658-4306-86ac-62a56658b5ff"
CM017797.1	RepeatMasker	RC/Helitron	68056710	68057632	6495	+	.	ID="RND-6_FAMILY-79";Tend="1665";Tstart="714";shortTE="F";uid="67a9a092-fb2e-4c84-a8be-72e71ebeee9b"
CM017797.1	RepeatMasker	DNA/Ginger-1	27548912	27549392	1865	+	.	ID="RND-6_FAMILY-566";Tend="1942";Tstart="1347";shortTE="F";uid="fdc64d62-ff22-4c9a-8d03-30707a10793b"
CM017797.1	RepeatMasker	Retroposon?	67132231	67132338	423	+	.	ID="RND-6_FAMILY-2662";Tend="1999";Tstart="1897";shortTE="F";uid="c9ce457c-2c49-4b5e-9f34-b7f828ee742e"
CM017797.1	RepeatMasker	DNA/Ginger-1	86983042	86983393	1163	+	.	ID="RND-6_FAMILY-649";Tend="2337";Tstart="1883";shortTE="F";uid="36235743-3b29-469f-899d-c25ff6468d47"
CM017797.1	RepeatMasker	DNA	94763382	94763610	554	+	.	ID="TTAA2D_AP";Tend="428";Tstart="212";shortTE="F";uid="df6bb0cf-3a3d-428c-8508-7204dea3b008"
CM017797.1	RepeatMasker	DNA/hAT-Tip100	59860572	59860687	526	+	.	ID="RND-6_FAMILY-444";Tend="1128";Tstart="1006";shortTE="F";uid="23aa7c3b-6dfb-4955-a6fd-4454da365c12"
CM017797.1	RepeatMasker	LINE/I-Jockey	32351442	32351838	2241	+	.	ID="RND-6_FAMILY-11743";Tend="1601";Tstart="1196";shortTE="F";uid="5f6d281d-da27-4690-8514-fccab7a0334c"
CM017797.1	RepeatMasker	Unknown	78907972	78908149	887	+	.	ID="RND-6_FAMILY-57";Tend="1189";Tstart="1020";shortTE="F";uid="018464e3-b96b-46cc-859f-b93f5f3f452d"
CM017797.1	RepeatMasker	LINE/I-Jockey	101143718	101144398	4549	+	.	ID="RND-6_FAMILY-2628";Tend="1881";Tstart="1180";shortTE="F";uid="fd960355-989f-4d13-9d64-4abf789d52a9"
CM017797.1	RepeatMasker	DNA/hAT	88074177	88074601	2678	+	.	ID="RND-6_FAMILY-5600";Tend="1177";Tstart="727";shortTE="F";uid="ef54d2c8-0b8a-432f-a9df-9cb2dd5e9387"
CM017797.1	RepeatMasker	DNA	55324045	55324150	617	+	.	ID="DNA3-3_AP";Tend="117";Tstart="1";shortTE="F";uid="36f387b5-33cd-426e-86d5-4a06c6016449"
CM017797.1	RepeatMasker	DNA/Ginger-1	5102861	5104355	10009	+	.	ID="RND-6_FAMILY-566";Tend="2326";Tstart="852";shortTE="F";uid="13a2995a-18f4-405f-95a1-16b99bc723a0"
CM017797.1	RepeatMasker	DNA/Kolobok-E	86685583	86686126	1428	+	.	ID="rnd-6_family-15326";Tend="1441";Tstart="1128";shortTE="F";uid="e53a8513-5b94-4d89-bbb5-b0d03536ef82"
CM017797.1	RepeatMasker	DNA/hAT-Tip100	45510292	45510472	720	+	.	ID="DNA8-16B_AP";Tend="167";Tstart="1";shortTE="F";uid="9534c900-56f6-4d68-b2b8-98ce2fd31bce"
CM017797.1	RepeatMasker	DNA	27025255	27025372	798	+	.	ID="RND-5_FAMILY-8154";Tend="1248";Tstart="1129";shortTE="F";uid="111f9511-5096-4106-bc1f-3481da336c89"
CM017797.1	RepeatMasker	RC/Helitron	88468414	88468725	848	+	.	ID="RND-6_FAMILY-4945";TEgroup="ctg_1%7CRND-6_FAMILY-4945%7C6";Tend="1640";Tstart="1177";shortTE="F";uid="8fc525be-c0be-4ae4-a599-fb57026125f3"
CM017797.1	RepeatMasker	RC/Helitron	40420266	40420612	1893	+	.	ID="RND-3_FAMILY-395";Tend="1535";Tstart="1182";shortTE="F";uid="6341b2a8-a897-42dc-bd74-e51c1f3d91f6"
CM017797.1	RepeatMasker	DNA/Kolobok-E	21465940	21467344	7851	+	.	ID="rnd-6_family-15326";Tend="2308";Tstart="855";shortTE="F";uid="a648f006-4740-4552-9263-570829fd77eb"
CM017797.1	RepeatMasker	Retroposon?	62160751	62161207	436	+	.	ID="SINE2-2_AP";Tend="504";Tstart="1";shortTE="F";uid="e6f91188-8787-47d9-b0e1-22bb175141e1"
CM017797.1	RepeatMasker	DNA/hAT?	84890753	84891125	1371	+	.	ID="RND-5_FAMILY-560";Tend="1778";Tstart="1394";shortTE="F";uid="5ae2eade-c15b-41e4-8168-b38937446a2d"
CM017797.1	RepeatMasker	Retroposon?	17897424	17897546	533	+	.	ID="RND-6_FAMILY-1454";Tend="750";Tstart="624";shortTE="F";uid="306e9640-69e5-450c-9e60-e90bee86b484"
CM017797.1	RepeatMasker	DNA/Ginger-1	62914606	62914834	602	+	.	ID="RND-6_FAMILY-8823";Tend="1797";Tstart="1565";shortTE="F";uid="eb52dbe2-df7e-4962-9f49-c3443f5e7159"
CM017797.1	RepeatMasker	DNA	68252235	68252546	1224	+	.	ID="ttaa3b_ap";TEgroup="ctg_1%7Cttaa3b_ap%7C8";Tend="227";Tstart="1";shortTE="F";uid="41df4f1d-56ec-47b1-97fc-b15015cbe91a"
CM017797.1	RepeatMasker	Retroposon?	26894859	26895254	456	+	.	ID="RND-5_FAMILY-9931";Tend="1763";Tstart="1343";shortTE="F";uid="b59fe548-5179-4c09-b531-7eaeaf27241d"
CM017797.1	RepeatMasker	DNA/hAT-hAT19	39104126	39104714	4099	+	.	ID="DNA8-96_AP";Tend="614";Tstart="1";shortTE="F";uid="edabc382-75bf-4beb-ad15-733066df1cac"
CM017797.1	RepeatMasker	DNA/Ginger-1	1117615	1117788	608	+	.	ID="GINGER1-1_AP";Tend="5192";Tstart="5019";shortTE="F";uid="179e6fd8-8bc2-48b0-9fd1-d1ba4f4ab076"
CM017797.1	RepeatMasker	Unknown	45528456	45528769	2017	+	.	ID="RND-4_FAMILY-42";Tend="1238";Tstart="950";shortTE="F";uid="da050acc-2367-4508-90e8-9d0d53a6894e"
CM017797.1	RepeatMasker	DNA/Kolobok-E	87556328	87556537	832	+	.	ID="KOLOBOKE-1_AP";Tend="197";Tstart="1";shortTE="F";uid="5f8cc594-a1d5-4d7e-b774-f35bfb020dd0"
CM017797.1	RepeatMasker	DNA/Ginger-1	74075303	74076203	3799	+	.	ID="RND-6_FAMILY-566";Tend="2156";Tstart="1252";shortTE="F";uid="32b3720c-4052-4eef-9919-1c579ae30fbe"
CM017797.1	RepeatMasker	DNA	37468416	37468559	490	+	.	ID="RND-1_FAMILY-271";Tend="2904";Tstart="2776";shortTE="F";uid="e4596596-1c5c-4ccf-97bd-d3ba10709923"
CM017797.1	RepeatMasker	DNA/Ginger-1	53438651	53439232	4210	+	.	ID="RND-6_FAMILY-649";Tend="2337";Tstart="1765";shortTE="F";uid="5cce363e-c85b-475c-8226-b57f4a76526b"
CM017797.1	RepeatMasker	DNA/hAT-hAT19	23754451	23754715	638	+	.	ID="DNA8-78_AP";Tend="303";Tstart="1";shortTE="F";uid="2dbc2ad5-9d30-487e-9240-501d5a4ce17b"
CM017797.1	RepeatMasker	DNA/Kolobok-E	75686785	75687100	465	+	.	ID="rnd-6_family-15326";Tend="2374";Tstart="2055";shortTE="F";uid="aa1a412d-d932-4589-9e19-c89c3d913981"
CM017797.1	RepeatMasker	DNA/Kolobok-E	36600683	36600817	584	+	.	ID="RND-5_FAMILY-12007";Tend="1533";Tstart="1393";shortTE="F";uid="15888142-f34b-4543-b760-e3e09262f2e3"
CM017797.1	RepeatMasker	DNA	88050090	88050417	576	+	.	ID="RND-6_FAMILY-15876";Tend="1905";Tstart="1586";shortTE="F";uid="4d16f9fb-8ba1-4dc2-8cbd-a9ab7551c1fa"
CM017797.1	RepeatMasker	Unknown	94551912	94552202	2043	+	.	ID="RND-5_FAMILY-4024";Tend="1156";Tstart="870";shortTE="F";uid="ddbcfe4d-b42c-4cbc-8276-49ddc89026b1"
CM017797.1	RepeatMasker	RC/Helitron	89171962	89172198	1966	+	.	ID="RND-5_FAMILY-19467";Tend="1579";Tstart="1345";shortTE="F";uid="3175a0fc-cabb-44d2-873f-50239c96f48e"
CM017797.1	RepeatMasker	DNA/Ginger-1	54186555	54187632	5621	+	.	ID="RND-6_FAMILY-566";Tend="2234";Tstart="1101";shortTE="F";uid="0b06f013-ff0d-4ec4-8481-d3c4fc9a5db9"
CM017797.1	RepeatMasker	DNA/Kolobok-E	13337257	13338146	6360	+	.	ID="RND-5_FAMILY-12007";Tend="1832";Tstart="923";shortTE="F";uid="3e7c242b-b0d9-411a-a257-5dd88d138a7f"
CM017797.1	RepeatMasker	LTR/Copia	31886693	31891379	41223	+	.	ID="RND-6_FAMILY-20530";Tend="5497";Tstart="750";shortTE="F";uid="52644487-d51c-4304-8471-7bb34fee5424"
CM017797.1	RepeatMasker	RC/Helitron	52954590	52954721	507	+	.	ID="HELITRON-N4_LMI";Tend="138";Tstart="1";shortTE="F";uid="63a7ae49-5d3d-4486-bb23-fcaf8610a3b0"
CM017797.1	RepeatMasker	Unknown	52337382	52337544	491	+	.	ID="RND-5_FAMILY-2335";TEgroup="ctg_1%7CRND-5_FAMILY-2335%7C2";Tend="1245";Tstart="1143";shortTE="T";uid="a4a140c1-4497-4cc5-b0eb-dd283cf23d44"
CM017797.1	RepeatMasker	DNA	79503365	79503699	437	+	.	ID="TTAA2D_AP";Tend="431";Tstart="51";shortTE="F";uid="7cef3e5e-50e8-42d1-a7be-351fe97cc9a8"
CM017797.1	RepeatMasker	DNA/hAT-hAT19	30532033	30532762	954	+	.	ID="RND-1_FAMILY-336";TEgroup="ctg_1%7CRND-1_FAMILY-336%7C1";Tend="1939";Tstart="830";shortTE="F";uid="39d017fa-dee3-4707-a42b-6e2a63225635"
CM017797.1	RepeatMasker	DNA/Kolobok-E	100889016	100889218	593	+	.	ID="koloboke-3_ap";Tend="2176";Tstart="1998";shortTE="F";uid="1582fa36-4ddb-4317-bca1-4ebcc6b98592"
CM017797.1	RepeatMasker	DNA	93545929	93546361	2745	+	.	ID="RND-6_FAMILY-782";Tend="1635";Tstart="1189";shortTE="F";uid="5e8a6306-b735-49ee-b48b-95741fddfbbd"
CM017797.1	RepeatMasker	DNA/hAT-Tip100	58260186	58260641	3124	+	.	ID="DNA8-18_AP";Tend="700";Tstart="250";shortTE="F";uid="42f1106c-eb04-4a07-a4f8-670f3972421d"
CM017797.1	RepeatMasker	Retroposon?	41143482	41143964	896	+	.	ID="SINE2-1_AP";Tend="1746";Tstart="320";shortTE="F";uid="e81e314f-ed5e-4e93-b3d2-aec9e45a95a9"
CM017797.1	RepeatMasker	RC/Helitron	37377427	37377539	571	+	.	ID="RND-4_FAMILY-243";Tend="1266";Tstart="1102";shortTE="F";uid="f4057269-976c-40ab-bda1-7664685b21c9"
CM017797.1	RepeatMasker	DNA/Ginger-1	90822419	90822747	1285	+	.	ID="RND-6_FAMILY-566";Tend="2325";Tstart="1980";shortTE="F";uid="1f3a2817-3194-4967-8e37-79bc4b9496ea"
CM017797.1	RepeatMasker	DNA/Kolobok-E	14910505	14910984	1918	+	.	ID="RND-6_FAMILY-982";Tend="725";Tstart="255";shortTE="F";uid="4c4485f5-bf3d-4c67-895e-28d8a735d209"
CM017797.1	RepeatMasker	LTR/Gypsy	73812864	73813247	413	+	.	ID="GYPSY13-NVI_I";Tend="763";Tstart="383";shortTE="F";uid="91080510-fdff-4a6f-8442-a72e21a39ace"
CM017797.1	RepeatMasker	DNA/MULE-MuDR	26530866	26530994	799	+	.	ID="RND-6_FAMILY-4904";Tend="2220";Tstart="2091";shortTE="F";uid="bda20331-a4c2-4789-86c7-938b8c45a253"
CM017797.1	RepeatMasker	DNA	29659479	29659819	1959	+	.	ID="TTAA3_AP";Tend="384";Tstart="35";shortTE="F";uid="18fec9ca-e36f-4d5b-bc09-e009f31e93f4"
CM017797.1	RepeatMasker	Unknown	26791305	26791516	706	+	.	ID="RND-6_FAMILY-25700";Tend="1190";Tstart="993";shortTE="F";uid="deef189b-428f-4525-adad-b957fe6f826a"
CM017797.1	RepeatMasker	DNA/Kolobok-E	101353224	101353813	4202	+	.	ID="RND-6_FAMILY-15326";Tend="2321";Tstart="1657";shortTE="F";uid="b4a48605-7624-4bb9-ae03-79a371015043"
CM017797.1	RepeatMasker	DNA/Ginger-1	78570242	78570424	485	+	.	ID="RND-6_FAMILY-3353";Tend="1054";Tstart="877";shortTE="F";uid="05bd2976-0c40-42a6-aea5-3d0e8564841d"
CM017797.1	RepeatMasker	DNA/Kolobok-E	49610842	49611253	778	+	.	ID="RND-5_FAMILY-12007";Tend="1851";Tstart="1404";shortTE="F";uid="c908b7b2-9f5c-4564-b507-1b3472943489"
CM017797.1	RepeatMasker	DNA	73409764	73410147	1072	+	.	ID="dnax-2_ap";Tend="467";Tstart="33";shortTE="F";uid="28f68ed7-05f2-4bc4-b012-a5317679bb8b"
CM017797.1	RepeatMasker	Unknown	74881114	74881281	873	+	.	ID="RND-1_FAMILY-21";Tend="1118";Tstart="953";shortTE="F";uid="88ad8350-a1bf-4a65-ba6b-a801e3549b9a"
CM017797.1	RepeatMasker	DNA/Ginger-1	17803940	17804139	791	+	.	ID="rnd-6_family-6590";Tend="1045";Tstart="887";shortTE="F";uid="fc60db38-d459-4626-9013-d481b2619588"
CM017797.1	RepeatMasker	DNA	18666260	18666507	1418	+	.	ID="TTAA3B_AP";Tend="436";Tstart="191";shortTE="F";uid="4681c147-b87e-4e9e-9462-9a017a8b23f8"
CM017797.1	RepeatMasker	DNA/Kolobok-E	58215042	58215198	531	+	.	ID="RND-1_FAMILY-155";Tend="981";Tstart="831";shortTE="F";uid="233d9e43-ff3c-45b7-8d2f-034f83c4a3ea"
CM017797.1	RepeatMasker	Unknown	99198179	99198304	491	+	.	ID="RND-5_FAMILY-4024";Tend="955";Tstart="836";shortTE="F";uid="846b3b4f-2a1d-40c9-af64-29f0a724d2d2"
CM017797.1	RepeatMasker	Unknown	26580248	26580375	529	+	.	ID="RND-6_FAMILY-2177";Tend="869";Tstart="736";shortTE="F";uid="93e07b60-bbc8-416d-a1ad-38d9762479e6"
CM017797.1	RepeatMasker	DNA/Kolobok-E	99024798	99025554	6477	+	.	ID="rnd-6_family-14191";Tend="2153";Tstart="800";shortTE="F";uid="6415f4cb-19fe-43d4-aff5-701c0cff2ef2"
CM017797.1	RepeatMasker	DNA/hAT?	67015065	67015559	1639	+	.	ID="RND-6_FAMILY-25429";Tend="867";Tstart="405";shortTE="F";uid="4ad04656-0b7b-4d52-bde4-97b5d87c34ad"
CM017797.1	RepeatMasker	Unknown	69125293	69125969	2382	+	.	ID="RND-6_FAMILY-28730";TEgroup="ctg_1%7CRND-6_FAMILY-28730%7C6";Tend="1279";Tstart="899";shortTE="F";uid="ce343f4e-b42e-4b70-91bf-283cde4b7bcc"
CM017797.1	RepeatMasker	Unknown	88878609	88879297	1044	+	.	ID="RND-6_FAMILY-4683";TEgroup="ctg_1%7CRND-6_FAMILY-4683%7C6";Tend="1000";Tstart="653";shortTE="F";uid="f10f3b03-2ae3-4e10-b098-c4efcb52f204"
CM017797.1	RepeatMasker	DNA/Ginger-1	5111126	5111490	408	+	.	ID="RND-6_FAMILY-16505";Tend="1450";Tstart="1064";shortTE="F";uid="c130f333-2f8b-4c1c-8219-325f6c9cca7b"
CM017797.1	RepeatMasker	RC/Helitron	75222375	75223428	7896	+	.	ID="RND-1_FAMILY-4";Tend="1899";Tstart="843";shortTE="F";uid="deb08ad5-3cef-4d24-81dc-270deea6a11d"
CM017797.1	RepeatMasker	DNA/Kolobok-E	24930410	24931047	2958	+	.	ID="RND-5_FAMILY-12007";Tend="1802";Tstart="1152";shortTE="F";uid="f88e2bfb-96ba-4c6c-9d0a-e0e8373787f5"
CM017797.1	RepeatMasker	Retroposon?	48305197	48306222	1947	+	.	ID="SINE2-1_AP";Tend="1764";Tstart="756";shortTE="F";uid="e9ad13f1-dcb0-4a6a-9748-42d833ffde43"
CM017797.1	RepeatMasker	DNA/hAT?	25690002	25690471	3019	+	.	ID="RND-6_FAMILY-25668";Tend="1322";Tstart="837";shortTE="F";uid="80dd88ba-bfcc-4782-bdba-ad7c2f416e76"
CM017797.1	RepeatMasker	DNA	99226086	99226362	856	+	.	ID="DNA4-3_AP";Tend="466";Tstart="196";shortTE="F";uid="0f05086e-193a-47d3-9e03-39f90d912b0a"
CM017797.1	RepeatMasker	LTR	81933853	81934591	3043	+	.	ID="RND-6_FAMILY-10644";Tend="967";Tstart="173";shortTE="F";uid="bd1e6e31-3f04-4b10-a09e-14b2de4100f0"
CM017797.1	RepeatMasker	Retroposon?	6907546	6909643	16407	+	.	ID="RND-6_FAMILY-115";Tend="2144";Tstart="1";shortTE="F";uid="385c7ec1-798f-46e9-8f28-463731717a24"
CM017797.1	RepeatMasker	Unknown	78203151	78203785	4924	+	.	ID="RND-6_FAMILY-833";Tend="1402";Tstart="772";shortTE="F";uid="7c043365-e256-4b0b-8e35-a017cf3051ce"
CM017797.1	RepeatMasker	DNA	79276943	79277625	2270	+	.	ID="DNA4-2_AP";Tend="763";Tstart="2";shortTE="F";uid="2c13a94c-19fe-4d17-b593-7ab0d34150ed"
CM017797.1	RepeatMasker	DNA	41065584	41065730	438	+	.	ID="TTAA2D_AP";Tend="411";Tstart="249";shortTE="F";uid="19f14752-88ce-44ea-b3a7-b63767c3c756"
CM017797.1	RepeatMasker	Unknown	32201032	32202167	1551	+	.	ID="RND-5_FAMILY-1679";Tend="1561";Tstart="32";shortTE="F";uid="ac21761d-0e06-425b-8ebb-778658b3bcda"
CM017797.1	RepeatMasker	DNA/Sola-2	56233704	56233874	691	+	.	ID="RND-6_FAMILY-4159";Tend="12392";Tstart="12224";shortTE="F";uid="44bc410b-1653-48dd-b5c5-48d792b34976"
CM017797.1	RepeatMasker	DNA	55029889	55029994	432	+	.	ID="TTAA3_AP";Tend="429";Tstart="321";shortTE="F";uid="9a7caf24-4d4b-42e0-adea-26d3ec331a4b"
CM017797.1	RepeatMasker	DNA/hAT-hAT19	23138536	23138878	774	+	.	ID="RND-4_FAMILY-1992";Tend="1301";Tstart="961";shortTE="F";uid="00baabb8-cfa3-487a-a4c3-25d365d91101"
CM017797.1	RepeatMasker	DNA/hAT-Tip100	60501757	60501887	611	+	.	ID="DNA8-87_AP";Tend="379";Tstart="248";shortTE="F";uid="e23532f9-d851-45b5-9a49-de2d0f2f2f9f"
CM017797.1	RepeatMasker	DNA	2208601	2208842	600	+	.	ID="TTAA25_AP";Tend="379";Tstart="77";shortTE="F";uid="b88b1279-3704-47a5-b73c-a553f6aeb193"
CM017797.1	RepeatMasker	DNA	24545031	24545259	823	+	.	ID="DNAX-2_AP";Tend="296";Tstart="1";shortTE="F";uid="5064a288-0e74-4dc1-9ed9-89f33975f86a"
CM017797.1	RepeatMasker	DNA/Sola-1	31090313	31090480	400	+	.	ID="RND-1_FAMILY-373";TEgroup="ctg_1%7CRND-1_FAMILY-373%7C1";Tend="2516";Tstart="2332";shortTE="T";uid="52e1c7af-9274-479f-8a9e-2b8509203b5b"
CM017797.1	RepeatMasker	Unknown	31420642	31421202	1207	+	.	ID="RND-6_FAMILY-7745";Tend="1514";Tstart="967";shortTE="F";uid="ae78e36d-df3e-428b-8715-1a0b387302d8"
CM017797.1	RepeatMasker	DNA/hAT-Tip100	100698195	100698369	1205	+	.	ID="RND-6_FAMILY-5591";Tend="1091";Tstart="924";shortTE="F";uid="64df8cf4-ca22-4d52-b2ca-a3b9a1a220f7"
CM017797.1	RepeatMasker	DNA/hAT-Ac	31556056	31556284	671	+	.	ID="RND-5_FAMILY-5275";Tend="1745";Tstart="1473";shortTE="F";uid="dbcf0eb9-cc57-4196-9843-00279e356d38"
CM017797.1	RepeatMasker	Unknown	17558677	17558875	887	+	.	ID="RND-5_FAMILY-4129";Tend="1130";Tstart="946";shortTE="F";uid="35481bed-060d-4a16-b957-c4d34c04bc2e"
CM017797.1	RepeatMasker	DNA/hAT-Tip100	3172807	3173397	2721	+	.	ID="dna8-87_ap";Tend="822";Tstart="36";shortTE="F";uid="e4453efd-197c-4daf-a5fa-5fdd962db292"
CM017797.1	RepeatMasker	Unknown	100090234	100090899	5629	+	.	ID="RND-5_FAMILY-1164";Tend="1620";Tstart="940";shortTE="F";uid="ea149b60-252b-4681-85df-a59a488e0980"
CM017797.1	RepeatMasker	DNA	25650475	25651214	1391	+	.	ID="RND-6_FAMILY-13665";TEgroup="ctg_1%7CRND-6_FAMILY-13665%7C1";Tend="3596";Tstart="2596";shortTE="F";uid="a93effdb-1ace-4d07-8fde-52515a8ff1a4"
CM017797.1	RepeatMasker	DNA	63571709	63571911	447	+	.	ID="dna4-2_ap";Tend="181";Tstart="1";shortTE="F";uid="89cd9391-c21a-4e6f-806a-8028a6f2174b"
CM017797.1	RepeatMasker	DNA/TcMar-m44?	49304390	49304500	595	+	.	ID="dnax-4_ap";Tend="169";Tstart="66";shortTE="F";uid="d17c24fb-3a67-4abe-9991-4e9a4726b8c9"
CM017797.1	RepeatMasker	DNA/Ginger-2	96034725	96034891	1047	+	.	ID="RND-5_FAMILY-1253";Tend="2879";Tstart="2713";shortTE="F";uid="961915f7-0910-488a-bb5b-2a8fe5a66c9c"
CM017797.1	RepeatMasker	DNA	32677327	32677594	942	+	.	ID="dna4-2_ap";Tend="259";Tstart="5";shortTE="F";uid="915629de-ee3c-414d-be58-7aca7019a2e4"
CM017797.1	RepeatMasker	DNA	75050476	75050979	1761	+	.	ID="DNA4-2_AP";Tend="495";Tstart="1";shortTE="F";uid="91b7bbef-034e-4a47-ada0-4573e8b46661"
CM017797.1	RepeatMasker	DNA/MULE-MuDR	89230781	89231014	1678	+	.	ID="RND-5_FAMILY-7037";Tend="1200";Tstart="976";shortTE="F";uid="ef7ef0d2-2b39-482d-a6b8-43b5babc4e97"
CM017797.1	RepeatMasker	DNA	88199454	88199991	951	+	.	ID="DNA4-3_AP";Tend="614";Tstart="134";shortTE="F";uid="9091a3ff-bb8b-473a-b7ba-8faef38ecc4b"
CM017797.1	RepeatMasker	RC/Helitron	4584408	4584583	957	+	.	ID="RND-1_FAMILY-4";Tend="1905";Tstart="1726";shortTE="F";uid="e070a24d-5b92-4491-b90e-4d0bee27ab82"
CM017797.1	RepeatMasker	DNA/Ginger-1	1074622	1075842	7594	+	.	ID="RND-6_FAMILY-566";Tend="2142";Tstart="879";shortTE="F";uid="9c21979f-9bbc-4245-af30-0bcb651de4d5"
CM017797.1	RepeatMasker	Unknown	15272456	15272678	984	+	.	ID="RND-1_FAMILY-44";Tend="1176";Tstart="927";shortTE="F";uid="c248382c-4464-460f-bd05-c475c981649e"
CM017797.1	RepeatMasker	Retroposon?	61847763	61848017	615	+	.	ID="RND-6_FAMILY-18748";Tend="2299";Tstart="2077";shortTE="F";uid="059be506-5578-4e66-8a01-0285599025ed"
CM017797.1	RepeatMasker	DNA/MULE-MuDR	100237944	100238318	934	+	.	ID="RND-5_FAMILY-372";Tend="2215";Tstart="1910";shortTE="F";uid="b772cd4f-b824-4701-b986-3e7859bc6935"
CM017797.1	RepeatMasker	DNA/Kolobok-E	21268267	21268459	427	+	.	ID="RND-1_FAMILY-340";Tend="1209";Tstart="1018";shortTE="F";uid="90d55ae4-21bd-44c4-bb07-9adc81081139"
CM017797.1	RepeatMasker	LINE/I-Jockey	76833431	76834231	532	+	.	ID="RND-5_FAMILY-2775";TEgroup="ctg_1%7CRND-5_FAMILY-2775%7C2";Tend="2465";Tstart="1474";shortTE="F";uid="de2aee5e-96ce-4e62-805f-ef5f8f8aa979"
CM017797.1	RepeatMasker	DNA/Kolobok-E	33726008	33726359	537	+	.	ID="RND-6_FAMILY-6582";Tend="2305";Tstart="1940";shortTE="F";uid="8e9ec644-49b0-4c02-b9e4-087e604b7cb1"
CM017797.1	RepeatMasker	RC/Helitron	21431693	21431798	443	+	.	ID="RND-3_FAMILY-395";Tend="1742";Tstart="1647";shortTE="F";uid="f2edcc03-c1e5-4cec-bb05-b50c06b869a3"
CM017797.1	RepeatMasker	DNA/hAT	94202547	94203711	7663	+	.	ID="RND-6_FAMILY-5600";Tend="1884";Tstart="727";shortTE="F";uid="eae36ada-8d40-4ad5-b6cc-742ed6e2b4a3"
CM017797.1	RepeatMasker	DNA/hAT?	87613901	87614215	864	+	.	ID="rnd-6_family-1794";Tend="1334";Tstart="459";shortTE="F";uid="bc98f4ff-a8c0-49e5-b482-2cf09684fe20"
CM017797.1	RepeatMasker	DNA	95795502	95796132	1429	+	.	ID="DNA4-3_AP";Tend="637";Tstart="48";shortTE="F";uid="1b9c4016-4e70-4c98-92d2-214772348e47"
CM017797.1	RepeatMasker	DNA/Kolobok-E	54471825	54472034	1323	+	.	ID="RND-5_FAMILY-12007";Tend="1479";Tstart="1268";shortTE="F";uid="dedef942-24ec-49ed-ba92-73b867c36e24"
CM017797.1	RepeatMasker	Retroposon?	26061169	26062070	4197	+	.	ID="RND-1_FAMILY-132";Tend="2808";Tstart="2046";shortTE="F";uid="315253fb-4917-4d6c-b6b8-d430ffedbd18"
CM017797.1	RepeatMasker	DNA	31357172	31357692	3546	+	.	ID="TTAA13_AP";Tend="574";Tstart="1";shortTE="F";uid="6d773e54-8d3b-417b-9b79-2bdcb12f034a"
CM017797.1	RepeatMasker	LINE/RTE-BovB	83537092	83537284	415	+	.	ID="RND-6_FAMILY-14388";Tend="1206";Tstart="1025";shortTE="F";uid="c957f0c3-4afe-4bf8-86ce-08f1d4bd12f0"
CM017797.1	RepeatMasker	DNA/hAT	31567804	31567980	663	+	.	ID="RND-6_FAMILY-226";Tend="1328";Tstart="1158";shortTE="F";uid="a81438af-e61c-437c-b25f-9fca04c55f2c"
CM017797.1	RepeatMasker	RC/Helitron	85619420	85619693	476	+	.	ID="HELITRON-N1B_LMI";Tend="289";Tstart="128";shortTE="F";uid="2bd41fd7-69ad-4277-ac97-78474e290598"
CM017797.1	RepeatMasker	DNA/Ginger	4671588	4672200	479	+	.	ID="RND-6_FAMILY-7638";Tend="2184";Tstart="869";shortTE="F";uid="feaf98e3-e79f-484e-b95c-a31d34e368b8"
CM017797.1	RepeatMasker	Unknown	11356619	11356763	1158	+	.	ID="RND-1_FAMILY-85";Tend="1139";Tstart="995";shortTE="F";uid="734756b3-f358-48b4-ad3f-b5cde20a0e31"
CM017797.1	RepeatMasker	Unknown	31319599	31319912	1102	+	.	ID="RND-6_FAMILY-24027";Tend="1157";Tstart="848";shortTE="F";uid="7f59f6d0-7716-460b-b9ad-f6f526235ec0"
CM017797.1	RepeatMasker	DNA	50695489	50695680	1216	+	.	ID="TTAA7_AP";Tend="434";Tstart="234";shortTE="F";uid="b190ea48-24d8-4acf-9842-d83cc60f9bdf"
CM017797.1	RepeatMasker	Unknown	89885630	89885989	659	+	.	ID="RND-6_FAMILY-11888";Tend="1636";Tstart="1279";shortTE="F";uid="3f6e3aed-8364-4402-8cf2-89b689e0a8ca"
CM017797.1	RepeatMasker	LINE/L2	27267002	27267670	3105	+	.	ID="RND-5_FAMILY-2540";Tend="1745";Tstart="1090";shortTE="F";uid="40feb5ac-4167-432b-827d-22712b11559f"
CM017797.1	RepeatMasker	DNA/Ginger-1	9636473	9636665	984	+	.	ID="RND-6_FAMILY-23998";Tend="1519";Tstart="1326";shortTE="F";uid="746fa72c-ab10-465d-91d9-0208557415be"
CM017797.1	RepeatMasker	DNA/Kolobok-E	62667277	62668756	7670	+	.	ID="RND-6_FAMILY-15326";Tend="2311";Tstart="847";shortTE="F";uid="43e2d83c-a0f2-4ab4-9062-0c86788a8da8"
CM017797.1	RepeatMasker	DNA/Kolobok-E	27868135	27868373	1058	+	.	ID="KOLOBOKE-2_AP";Tend="1843";Tstart="1116";shortTE="F";uid="c0fa942e-8f02-4884-93f7-4e0a7070bd59"
CM017797.1	RepeatMasker	DNA/Ginger-2	88306244	88306382	488	+	.	ID="RND-1_FAMILY-149";Tend="358";Tstart="208";shortTE="F";uid="fc04e2f4-fc6d-4fb8-b88f-85cac3f28240"
CM017797.1	RepeatMasker	DNA/Kolobok-E	90190488	90190765	474	+	.	ID="RND-5_FAMILY-12007";Tend="1540";Tstart="1268";shortTE="F";uid="32ee4524-ea69-414a-8980-d768ba30ddf0"
CM017797.1	RepeatMasker	DNA	54353092	54353236	685	+	.	ID="TTAA25_AP";Tend="278";Tstart="134";shortTE="F";uid="f4bb4812-3e25-4bb6-966d-5741df33970c"
CM017797.1	RepeatMasker	LINE/I-Jockey	46495989	46496453	3730	+	.	ID="RND-5_FAMILY-2151";Tend="1639";Tstart="1182";shortTE="F";uid="c1efa89d-dc0f-4d09-bd1c-8f66d9510b12"
CM017797.1	RepeatMasker	DNA	101390962	101391177	1323	+	.	ID="ttaa3b_ap";Tend="404";Tstart="190";shortTE="F";uid="c78a851a-527f-49a1-a8c8-cc8400fcc594"
CM017797.1	RepeatMasker	DNA	8228575	8229258	1291	+	.	ID="RND-6_FAMILY-2929";Tend="1392";Tstart="754";shortTE="F";uid="fb24ec84-e025-46bd-991a-5123ff3991cc"
CM017797.1	RepeatMasker	DNA/hAT-Tip100	79797517	79797631	437	+	.	ID="RND-6_FAMILY-7148";Tend="864";Tstart="756";shortTE="F";uid="1e1fb887-d035-4a81-a899-f1f7b9983830"
CM017797.1	RepeatMasker	DNA/Ginger-1	87515344	87515452	449	+	.	ID="RND-6_FAMILY-1417";Tend="1345";Tstart="1234";shortTE="F";uid="68c6759b-e44f-4717-9bb5-bcfb541b5862"
CM017797.1	RepeatMasker	DNA/hAT-Tip100	7935891	7936066	1108	+	.	ID="RND-4_FAMILY-77";Tend="1101";Tstart="929";shortTE="F";uid="f2e6640c-86f2-4bc3-a98b-c074c9d8c614"
CM017797.1	RepeatMasker	Unknown	24410071	24411309	4186	+	.	ID="RND-6_FAMILY-1784";Tend="1631";Tstart="418";shortTE="F";uid="801d3460-33e7-40ac-9f32-3635662d42c0"
CM017797.1	RepeatMasker	DNA/hAT-hAT19	14551738	14552020	631	+	.	ID="RND-5_FAMILY-137";TEgroup="ctg_1%7CRND-5_FAMILY-137%7C2";Tend="1897";Tstart="805";shortTE="T";uid="a4504829-70a6-4fd1-bffe-64740b727aa3"
CM017797.1	RepeatMasker	DNA/Kolobok-E	16721512	16721752	5189	+	.	ID="RND-5_FAMILY-12007";Tend="1833";Tstart="971";shortTE="F";uid="a003df73-1291-4f18-a4cf-651ee5ca5636"
CM017797.1	RepeatMasker	LTR/Copia	87397632	87398004	2466	+	.	ID="RND-6_FAMILY-13812";Tend="5300";Tstart="4923";shortTE="F";uid="1ecf6bd9-5fca-49f4-844e-d93d3747b05a"
CM017797.1	RepeatMasker	DNA	64327835	64328548	2283	+	.	ID="DNA4-2_AP";Tend="749";Tstart="1";shortTE="F";uid="49fa555d-351b-4f7d-9691-5a9b019c0eff"
CM017797.1	RepeatMasker	DNA	149545	150243	1299	+	.	ID="DNA4-2_AP";Tend="719";Tstart="20";shortTE="F";uid="5e7de1a3-3ecf-491d-8825-0e40d03b1119"
CM017797.1	RepeatMasker	LINE/I-Jockey	86499687	86500146	504	+	.	ID="RND-1_FAMILY-124";Tend="1264";Tstart="857";shortTE="F";uid="c38e57e9-1b82-4c54-abff-4c689285aba3"
CM017797.1	RepeatMasker	LTR/Copia	9741761	9742230	1346	+	.	ID="RND-6_FAMILY-3610";Tend="939";Tstart="435";shortTE="F";uid="b0165542-591f-4b85-8444-f0d4450f2f38"
CM017797.1	RepeatMasker	DNA/hAT-hAT19	28829148	28829947	2957	+	.	ID="rnd-5_family-9199";Tend="1662";Tstart="919";shortTE="F";uid="5663ac15-3a3d-4d90-8e32-df608316035d"
CM017797.1	RepeatMasker	DNA	44365551	44365723	924	+	.	ID="TTAA3_AP";Tend="177";Tstart="1";shortTE="F";uid="70075d46-bf1f-4e92-80e7-0ba54dfbb657"
CM017797.1	RepeatMasker	DNA/hAT-Tip100	49860476	49860673	699	+	.	ID="RND-6_FAMILY-5792";Tend="577";Tstart="359";shortTE="F";uid="9ecd7949-1893-48e7-84b6-ba59f5a58e0b"
CM017797.1	RepeatMasker	DNA/MULE-MuDR	73389931	73390284	2128	+	.	ID="RND-5_FAMILY-10131";Tend="1260";Tstart="880";shortTE="F";uid="6ac62f3e-2418-4f7a-9f29-0f8b50983999"
CM017797.1	RepeatMasker	DNA/hAT-Tip100	41743161	41743317	877	+	.	ID="RND-6_FAMILY-5591";Tend="1081";Tstart="921";shortTE="F";uid="87fdac97-a812-4728-8366-7e80c699b725"
CM017797.1	RepeatMasker	LTR/Gypsy	88438535	88439222	2368	+	.	ID="RND-6_FAMILY-15473";Tend="681";Tstart="1";shortTE="F";uid="43bd3684-d6fe-40db-b710-f568f9fd7781"
CM017797.1	RepeatMasker	DNA	92399978	92400428	2373	+	.	ID="DNAX-2_AP";Tend="467";Tstart="1";shortTE="F";uid="c8ed22ed-496b-4f85-92af-1446a20cf1dd"
CM017797.1	RepeatMasker	DNA/hAT-Tip100	14580551	14580904	1951	+	.	ID="RND-6_FAMILY-2097";Tend="1452";Tstart="1097";shortTE="F";uid="7287a762-14fe-42d7-9f91-0fb7ae905507"
CM017797.1	RepeatMasker	DNA/Ginger-1	5335412	5336308	2283	+	.	ID="rnd-6_family-3353";Tend="2283";Tstart="1268";shortTE="F";uid="e9e8a13f-3cae-42b4-9d75-fe4e18f88c98"
CM017797.1	RepeatMasker	Retroposon?	24724513	24724732	503	+	.	ID="SINE2-1_AP";Tend="1345";Tstart="1126";shortTE="F";uid="1940a725-31b2-4f9b-8b05-d9fe98d6d0f2"
CM017797.1	RepeatMasker	DNA/Kolobok-E	86177770	86178315	2135	+	.	ID="KOLOBOKE-3_AP";Tend="2171";Tstart="1617";shortTE="F";uid="c3fca49a-c1d7-405d-b5b4-bd828e816248"
CM017797.1	RepeatMasker	Unknown	54071291	54072480	5919	+	.	ID="RND-6_FAMILY-11561";Tend="1597";Tstart="391";shortTE="F";uid="8aaa49e2-3d4f-4333-86ff-3bd2b16af427"
CM017797.1	RepeatMasker	Unknown	69515902	69516170	1121	+	.	ID="RND-6_FAMILY-2022";Tend="652";Tstart="388";shortTE="F";uid="450d0c7e-c8a5-4ede-8e1b-a6b483fdfb67"
CM017797.1	RepeatMasker	DNA/Ginger-1	20548872	20549426	2995	+	.	ID="rnd-6_family-649";Tend="2347";Tstart="1943";shortTE="F";uid="872cb57d-50f1-4aae-b415-6ab9231c2935"
CM017797.1	RepeatMasker	DNA/Ginger-1	48868166	48868382	662	+	.	ID="rnd-4_family-1107";Tend="1064";Tstart="801";shortTE="F";uid="4de3d55f-c81e-4096-95b0-891571a7d16c"
CM017797.1	RepeatMasker	DNA/hAT-Charlie	41961261	41961736	3896	+	.	ID="RND-5_FAMILY-2008";Tend="1500";Tstart="998";shortTE="F";uid="6d4b696a-c7e6-40e2-8065-998fab5c7be7"
CM017797.1	RepeatMasker	LTR/Gypsy	74338535	74338667	567	+	.	ID="RND-5_FAMILY-6392";Tend="1033";Tstart="897";shortTE="F";uid="aa32f8f3-1b86-46a5-934e-ae87d1eaebcc"
CM017797.1	RepeatMasker	DNA/hAT-Charlie	72445239	72445340	430	+	.	ID="RND-6_FAMILY-16488";Tend="603";Tstart="485";shortTE="F";uid="fef2f90e-dab7-4d96-bb06-d1b841655b4c"
CM017797.1	RepeatMasker	DNA/hAT?	35348497	35348727	691	+	.	ID="RND-5_FAMILY-560";Tend="1826";Tstart="1596";shortTE="F";uid="1a981210-903e-46a4-a353-0da3ca4e832c"
CM017797.1	RepeatMasker	Unknown	52405149	52405251	442	+	.	ID="RND-6_FAMILY-3281";Tend="1931";Tstart="1828";shortTE="F";uid="27542782-6f24-413c-bf81-51f86b94046c"
CM017797.1	RepeatMasker	DNA/Ginger-1	85429499	85429741	794	+	.	ID="RND-6_FAMILY-3353";Tend="2333";Tstart="2066";shortTE="F";uid="3d9ef3a3-3689-409e-8a35-564f6a0c57a9"
CM017797.1	RepeatMasker	DNA/Ginger-2	52131141	52131567	3255	+	.	ID="RND-1_FAMILY-149";Tend="1541";Tstart="1108";shortTE="F";uid="c82b752f-cc11-4047-af5a-f24d80f18640"
CM017797.1	RepeatMasker	DNA/Ginger-1	57398108	57398583	1999	+	.	ID="RND-6_FAMILY-566";Tend="1802";Tstart="1243";shortTE="F";uid="2143e64e-7a46-48b5-9109-7db726d379d8"
CM017797.1	RepeatMasker	DNA/Kolobok-E	43250920	43251094	1187	+	.	ID="RND-6_FAMILY-6582";Tend="1013";Tstart="843";shortTE="F";uid="6ea48f0c-8e29-4acb-9af6-504680f7010f"
CM017797.1	RepeatMasker	Unknown	15854212	15854340	448	+	.	ID="RND-6_FAMILY-6894";Tend="979";Tstart="855";shortTE="F";uid="8b55dee7-2108-4623-905e-e5cc69af4d4f"
CM017797.1	RepeatMasker	DNA/hAT	31939260	31939391	426	+	.	ID="DNA8-68_AP";Tend="127";Tstart="4";shortTE="F";uid="ce001e1c-6119-4f58-9eb1-edeb2401c39e"
CM017797.1	RepeatMasker	DNA/hAT-Tip100	24513444	24513631	654	+	.	ID="dna8-87_ap";Tend="403";Tstart="248";shortTE="F";uid="42a677b2-c310-429f-b6d5-6bd97774a605"
CM017797.1	RepeatMasker	DNA	98105774	98105985	522	+	.	ID="DNAX-2_AP";Tend="213";Tstart="1";shortTE="F";uid="d69f8a54-8569-4105-9557-18824a638859"
CM017797.1	RepeatMasker	Unknown	51096978	51097525	4300	+	.	ID="RND-1_FAMILY-104";Tend="1385";Tstart="819";shortTE="F";uid="0aa35cd4-a974-4749-8d5f-5d6cf78839d6"
CM017797.1	RepeatMasker	DNA/hAT-hAT19	94424007	94424229	1002	+	.	ID="RND-5_FAMILY-9199";Tend="1126";Tstart="916";shortTE="F";uid="b110f624-ed7b-4382-bf1c-89371b1f7b41"
CM017797.1	RepeatMasker	DNA	62659740	62659978	1856	+	.	ID="DNA8-2_AP";Tend="236";Tstart="1";shortTE="F";uid="4fc5adbc-dc9d-4ea3-b63c-740c1caec212"
CM017797.1	RepeatMasker	Unknown	2132088	2132299	572	+	.	ID="RND-6_FAMILY-57";Tend="1112";Tstart="922";shortTE="F";uid="99d9f4e9-8001-4e32-bd76-4531935994b8"
CM017797.1	RepeatMasker	DNA/Ginger-1	21719589	21719857	2007	+	.	ID="RND-1_FAMILY-136";Tend="1967";Tstart="1700";shortTE="F";uid="6f370faf-b206-4998-a71d-697ddc5c1cba"
CM017797.1	RepeatMasker	DNA	78432919	78433265	888	+	.	ID="DNA4-2_AP";Tend="766";Tstart="396";shortTE="F";uid="df663632-2d2b-4348-bc18-c4ad3dfe6226"
CM017797.1	RepeatMasker	Unknown	40625564	40626005	3516	+	.	ID="RND-6_FAMILY-25934";Tend="1549";Tstart="1113";shortTE="F";uid="0eba29f9-4a78-40c4-8485-711115dd2116"
CM017797.1	RepeatMasker	DNA	25327699	25328046	1061	+	.	ID="TTAA22_AP";Tend="394";Tstart="12";shortTE="F";uid="57800cdf-52ea-440c-a34c-5afb2015f45a"
CM017797.1	RepeatMasker	DNA	2776514	2776651	439	+	.	ID="RND-5_FAMILY-5850";Tend="826";Tstart="701";shortTE="F";uid="d1b2453b-965f-4ee7-a4da-f4e6af6bb76a"
CM017797.1	RepeatMasker	DNA/Ginger	50546003	50546516	3626	+	.	ID="RND-6_FAMILY-7638";Tend="1361";Tstart="856";shortTE="F";uid="899b1ed4-c83c-42b5-b318-dbda1af7ba56"
CM017797.1	RepeatMasker	DNA/hAT-Tip100	50465504	50466617	8016	+	.	ID="RND-6_FAMILY-13046";Tend="1449";Tstart="304";shortTE="F";uid="73eed56e-6d6f-4ef3-a2d9-bbda5831cf53"
CM017797.1	RepeatMasker	DNA/Kolobok-E	70836285	70836903	2214	+	.	ID="KOLOBOKE-4_AP";Tend="3334";Tstart="2649";shortTE="F";uid="2b3ddb3d-a77b-4766-9210-3d83954058f4"
CM017797.1	RepeatMasker	DNA/Kolobok-E	42981830	42982168	1326	+	.	ID="RND-6_FAMILY-11365";Tend="2230";Tstart="1841";shortTE="F";uid="2ef7e412-a5a9-4959-a039-7958eb70a7c0"
CM017797.1	RepeatMasker	DNA/hAT-Charlie	53094196	53094653	3917	+	.	ID="RND-5_FAMILY-2008";Tend="1487";Tstart="1012";shortTE="F";uid="0321a870-cf6f-445f-b0b1-59b24e8ac701"
CM017797.1	RepeatMasker	DNA	51997866	51998122	962	+	.	ID="ttaa2c_ap";Tend="327";Tstart="81";shortTE="F";uid="f8696dd0-8f96-4c5d-8588-564178a96e10"
CM017797.1	RepeatMasker	RC/Helitron	80822706	80822963	1196	+	.	ID="RND-5_FAMILY-3092";Tend="1351";Tstart="1087";shortTE="F";uid="a5ffbd04-68f4-40ee-a07a-d060113ccd3f"
CM017797.1	RepeatMasker	DNA/MULE-MuDR	63919451	63919581	458	+	.	ID="RND-4_FAMILY-952";Tend="1069";Tstart="950";shortTE="F";uid="2392f448-a496-4f27-b86e-82cd03f1a78d"
CM017797.1	RepeatMasker	DNA/Kolobok-E	68083627	68083802	1061	+	.	ID="RND-5_FAMILY-2279";Tend="1134";Tstart="956";shortTE="F";uid="73b9a4d4-512a-4808-9a1e-e8203c275952"
CM017797.1	RepeatMasker	DNA	553244	553449	430	+	.	ID="RND-5_FAMILY-6263";Tend="1231";Tstart="1069";shortTE="F";uid="f564ade8-ddd6-4122-be68-e4fad5dab99f"
CM017797.1	RepeatMasker	DNA/Kolobok-E	23658672	23658868	422	+	.	ID="RND-6_FAMILY-6582";Tend="2441";Tstart="2235";shortTE="F";uid="a0703910-fd90-468c-9ec8-079f09fb4fd9"
CM017797.1	RepeatMasker	DNA	19705322	19705705	435	+	.	ID="dna4-2_ap";Tend="773";Tstart="364";shortTE="F";uid="19727a53-fd59-4f1a-b0ad-c1f99f12338f"
CM017797.1	RepeatMasker	DNA/MULE-MuDR	26763581	26763735	474	+	.	ID="RND-6_FAMILY-49";Tend="1702";Tstart="1587";shortTE="F";uid="cc6d09b7-732a-4188-a2e7-11207b54bda4"
CM017797.1	RepeatMasker	DNA/hAT-Tip100	97659762	97660292	979	+	.	ID="RND-6_FAMILY-3153";Tend="1900";Tstart="1390";shortTE="F";uid="c083f458-c02e-4328-b321-573f32b15c82"
CM017797.1	RepeatMasker	DNA/hAT-Ac	14878896	14879411	1975	+	.	ID="RND-6_FAMILY-10136";Tend="1418";Tstart="974";shortTE="F";uid="76c2159f-4254-4548-b7cb-f0e52b90f937"
CM017797.1	RepeatMasker	Unknown	92292488	92292853	913	+	.	ID="RND-6_FAMILY-24205";Tend="1304";Tstart="810";shortTE="F";uid="fb0ba0f5-7551-4141-8694-1139cd624520"
CM017797.1	RepeatMasker	Unknown	4027072	4027222	1299	+	.	ID="RND-1_FAMILY-99";Tend="1781";Tstart="1631";shortTE="F";uid="5cf06e3a-b218-4bc5-b349-cf2d98f9f0ea"
CM017797.1	RepeatMasker	Unknown	5902050	5902174	540	+	.	ID="RND-1_FAMILY-230";Tend="1134";Tstart="1008";shortTE="F";uid="97ff678f-3619-48c9-8463-33bc1b6d00e4"
CM017797.1	RepeatMasker	DNA	55412559	55413280	4224	+	.	ID="DNA4-2_AP";Tend="769";Tstart="1";shortTE="F";uid="296a0a71-838a-475f-9b22-d4504fdf905c"
CM017797.1	RepeatMasker	DNA	68894470	68894723	1925	+	.	ID="RND-6_FAMILY-4011";Tend="705";Tstart="460";shortTE="F";uid="a48175df-b3e4-4b51-9a78-893a7f578aac"
CM017797.1	RepeatMasker	DNA	91337136	91337363	662	+	.	ID="DNA4-3_AP";Tend="531";Tstart="311";shortTE="F";uid="2578a9a4-e9f2-4bd6-9c04-034eef0d9fba"
CM017797.1	RepeatMasker	DNA/Kolobok-E	45426933	45427452	1487	+	.	ID="KOLOBOKE-3_AP";Tend="2165";Tstart="1626";shortTE="F";uid="da33a975-35f7-4650-aa2b-1fa876085b5c"
CM017797.1	RepeatMasker	RC/Helitron	77918340	77919856	9004	+	.	ID="RND-5_FAMILY-19467";Tend="2342";Tstart="865";shortTE="F";uid="d10b6aea-01c5-44d3-ab3d-189f32fbac4d"
CM017797.1	RepeatMasker	DNA/Kolobok-E	79390081	79391422	6767	+	.	ID="RND-6_FAMILY-11365";Tend="2236";Tstart="771";shortTE="F";uid="acb04993-6e71-49e5-8a1c-2ab3576724d3"
CM017797.1	RepeatMasker	DNA/hAT-Tip100	86298610	86298834	1037	+	.	ID="RND-6_FAMILY-5591";Tend="1129";Tstart="927";shortTE="F";uid="e7dc160b-dd41-48d6-9e09-703d30335d65"
CM017797.1	RepeatMasker	DNA	96801152	96801969	3768	+	.	ID="RND-5_FAMILY-2733";Tend="1770";Tstart="956";shortTE="F";uid="bd0f13e4-08ed-43cb-b712-8772b601a1cc"
CM017797.1	RepeatMasker	DNA	382095	382453	758	+	.	ID="DNA4-2_AP";Tend="768";Tstart="376";shortTE="F";uid="ac0794d7-b1ed-4e47-ad85-310302fcc94b"
CM017797.1	RepeatMasker	DNA/hAT-Charlie	45750953	45751502	3992	+	.	ID="HAT-N1_AP";Tend="561";Tstart="1";shortTE="F";uid="5da4ee5b-693b-4171-a490-814eb463039e"
CM017797.1	RepeatMasker	DNA/hAT-hAT19	27475900	27476151	1701	+	.	ID="DNA8-74_AP";Tend="795";Tstart="543";shortTE="F";uid="127997b0-b69a-4eff-8c93-0ac4ded8d2e7"
CM017797.1	RepeatMasker	DNA/Sola-1	75385223	75385450	1492	+	.	ID="DNA4-8_AP";Tend="246";Tstart="1";shortTE="F";uid="e50b1895-f95e-496f-b2c0-b06fcaa151ed"
CM017797.1	RepeatMasker	DNA/Ginger-1	2144467	2145044	4263	+	.	ID="RND-6_FAMILY-10963";Tend="1402";Tstart="824";shortTE="F";uid="4620d5c8-321b-47ef-b911-05ecb48e7c69"
CM017797.1	RepeatMasker	DNA/Ginger-1	13705750	13705956	1036	+	.	ID="RND-6_FAMILY-649";Tend="1081";Tstart="869";shortTE="F";uid="4d8ce5c6-07c6-4b2a-90f7-230a04e22760"
CM017797.1	RepeatMasker	DNA	87561748	87561929	471	+	.	ID="RND-6_FAMILY-15876";Tend="1680";Tstart="1505";shortTE="F";uid="99b412dd-31e9-4e9b-bb0c-f9e578f92274"
CM017797.1	RepeatMasker	DNA	61003301	61003525	528	+	.	ID="TTAA2C_AP";Tend="229";Tstart="2";shortTE="F";uid="8b732ad5-c18d-49d8-a712-1d429348ae4d"
CM017797.1	RepeatMasker	DNA/Kolobok-T2	56425811	56425914	442	+	.	ID="RND-5_FAMILY-2091";Tend="1069";Tstart="942";shortTE="F";uid="5e91c3f1-cb76-4866-a867-6ccb4a37ec7a"
CM017797.1	RepeatMasker	DNA/hAT-Tip100	81314376	81315168	2021	+	.	ID="DNA8-83_AP";TEgroup="ctg_1%7CDNA8-83_AP%7C9";Tend="882";Tstart="64";shortTE="F";uid="99d62273-d5c0-4183-a278-79172de15bb6"
CM017797.1	RepeatMasker	DNA/Kolobok-E	96586792	96587715	6295	+	.	ID="RND-5_FAMILY-12007";Tend="1862";Tstart="928";shortTE="F";uid="567f21d0-9ba6-416d-bf80-857ea45e201b"
CM017797.1	RepeatMasker	DNA	29010188	29010760	3528	+	.	ID="RND-6_FAMILY-1648";Tend="1502";Tstart="924";shortTE="F";uid="da28d46c-c14d-4d92-a43d-c4eed5b15ba3"
CM017797.1	RepeatMasker	DNA	3416414	3416703	552	+	.	ID="RND-1_FAMILY-258";Tend="5587";Tstart="5306";shortTE="F";uid="007cd9f5-d9cf-4c04-9f6d-7c9dbe4d0b89"
CM017797.1	RepeatMasker	RC/Helitron	29792660	29792892	880	+	.	ID="RND-5_FAMILY-3092";Tend="890";Tstart="666";shortTE="F";uid="12c1b11a-6136-4c43-a401-a881625a8daf"
CM017797.1	RepeatMasker	RC/Helitron	40682654	40683148	2139	+	.	ID="RND-6_FAMILY-14153";Tend="1232";Tstart="804";shortTE="F";uid="514311da-3715-4037-9330-492d58a97bba"
CM017797.1	RepeatMasker	DNA/hAT	25962684	25964266	743	+	.	ID="rnd-1_family-22";TEgroup="ctg_1%7Crnd-1_family-22%7C4";Tend="2908";Tstart="1908";shortTE="F";uid="f4fb5825-206c-4302-a153-2d6dfe9be8ad"
CM017797.1	RepeatMasker	DNA	45282701	45282994	1688	+	.	ID="DNA8-31_AP";Tend="338";Tstart="1";shortTE="F";uid="3cfd4ada-befa-48c0-bcbf-df2a55951f53"
CM017797.1	RepeatMasker	DNA/Kolobok-E	43848104	43852158	35144	+	.	ID="rnd-1_family-11";Tend="2633";Tstart="12";shortTE="F";uid="b9f227e7-8255-49d2-84a0-b7429812ec75"
CM017797.1	RepeatMasker	DNA/TcMar-m44	28314482	28314620	949	+	.	ID="dnax-3b_ap";Tend="138";Tstart="1";shortTE="F";uid="77bfa48b-63a3-4a49-ac04-06bbc114cde5"
CM017797.1	RepeatMasker	DNA/hAT-hAT19	83023730	83025245	12125	+	.	ID="RND-6_FAMILY-2476";Tend="2473";Tstart="875";shortTE="F";uid="d9376858-c480-43a8-9405-e64794f3ae29"
CM017797.1	RepeatMasker	DNA	41188180	41188337	738	+	.	ID="RND-6_FAMILY-21122";Tend="1421";Tstart="1266";shortTE="F";uid="7c5273b7-0098-4c37-ad4f-06d950e3e001"
CM017797.1	RepeatMasker	LTR/Gypsy	17971863	17972344	644	+	.	ID="RND-6_FAMILY-6827";Tend="2462";Tstart="1969";shortTE="F";uid="4fe9c41e-a1dd-4d73-b471-899675741054"
CM017797.1	RepeatMasker	RC/Helitron	39727084	39727372	652	+	.	ID="RND-5_FAMILY-1390";Tend="1201";Tstart="920";shortTE="F";uid="28176495-16ad-45cc-9745-36992c4f2d92"
CM017797.1	RepeatMasker	DNA/Kolobok-E	8394961	8395305	791	+	.	ID="RND-5_FAMILY-12007";Tend="1638";Tstart="1292";shortTE="F";uid="7bd49ae2-2dea-4a8f-b8af-375578cbf3cf"
CM017797.1	RepeatMasker	Retroposon?	5476114	5476553	885	+	.	ID="SINE2-1_AP";Tend="1758";Tstart="1330";shortTE="F";uid="360fb3d2-bdcc-455a-8b68-86b7d4db791e"
CM017797.1	RepeatMasker	DNA	41722073	41722635	2645	+	.	ID="DNA4-3_AP";Tend="635";Tstart="3";shortTE="F";uid="7cf54925-fb37-4e67-9e2a-12ec4b0fced4"
CM017797.1	RepeatMasker	DNA/hAT-Tip100	68681073	68681253	1243	+	.	ID="HAT-N3_AP";Tend="241";Tstart="44";shortTE="F";uid="3e6c7abe-dfbf-4bde-9d89-8141d7bbec62"
CM017797.1	RepeatMasker	DNA/hAT	6757848	6758064	1040	+	.	ID="RND-5_FAMILY-343";Tend="1775";Tstart="1037";shortTE="F";uid="e8e66954-72e1-49c1-85d0-4ed0ef3b1c51"
CM017797.1	RepeatMasker	Retroposon?	80634209	80635034	4679	+	.	ID="RND-6_FAMILY-9961";Tend="1760";Tstart="882";shortTE="F";uid="3bdffb2b-1bb2-4fcd-9b35-24711a47ee3a"
CM017797.1	RepeatMasker	Unknown	73824787	73827733	18006	+	.	ID="RND-5_FAMILY-1217";Tend="4076";Tstart="1179";shortTE="F";uid="2f530181-3077-4d9c-ab10-5a5a9ca8000f"
CM017797.1	RepeatMasker	Retroposon?	92746623	92746880	906	+	.	ID="RND-6_FAMILY-2964";Tend="1238";Tstart="991";shortTE="F";uid="2cee9fe9-e202-4ddd-bf09-b0cb5ab0f0f4"
CM017797.1	RepeatMasker	DNA/Maverick	33715440	33716442	2564	+	.	ID="rnd-6_family-285";Tend="1610";Tstart="114";shortTE="F";uid="f06fe6fa-6762-4789-a928-f503cc7b4c2a"
CM017797.1	RepeatMasker	DNA	57469755	57470063	973	+	.	ID="RND-1_FAMILY-40";Tend="1312";Tstart="1011";shortTE="F";uid="c2401048-4d42-4ec7-87bc-28436d653f44"
CM017797.1	RepeatMasker	Unknown	41549073	41549627	1076	+	.	ID="RND-4_FAMILY-2062";Tend="1641";Tstart="977";shortTE="F";uid="7f66a003-ac9d-441f-98fa-be8d2366cdf6"
CM017797.1	RepeatMasker	DNA/Kolobok-E	44463452	44464337	5908	+	.	ID="RND-6_FAMILY-14191";Tend="2262";Tstart="1352";shortTE="F";uid="deb620cb-1987-48d2-b775-71109bc2b626"
CM017797.1	RepeatMasker	DNA/hAT-Tip100	69123743	69123924	1201	+	.	ID="DNA8-113_AP";Tend="176";Tstart="1";shortTE="F";uid="8d3230ff-1d2e-4ebe-9821-dfa7375343c7"
CM017797.1	RepeatMasker	DNA/Kolobok-E	45376204	45376901	5600	+	.	ID="RND-6_FAMILY-14191";Tend="2264";Tstart="1569";shortTE="F";uid="933c7cd5-fc3d-40a3-83b5-37795215bc73"
CM017797.1	RepeatMasker	DNA	36636174	36636920	2404	+	.	ID="TTAA24_AP";TEgroup="ctg_1%7CTTAA24_AP%7C2";Tend="657";Tstart="58";shortTE="F";uid="dbd85a65-2927-4143-9785-7496928d718c"
CM017797.1	RepeatMasker	DNA	70958437	70958654	1602	+	.	ID="RND-1_FAMILY-304";Tend="1127";Tstart="897";shortTE="F";uid="7312b342-6724-431b-8500-6faef600d3a3"
CM017797.1	RepeatMasker	Unknown	60977986	60978093	446	+	.	ID="RND-5_FAMILY-2711";Tend="1191";Tstart="1093";shortTE="F";uid="d2718f52-c5b7-436d-9ea4-82a3620d9831"
CM017797.1	RepeatMasker	DNA/hAT-Tip100	83119495	83119670	1345	+	.	ID="RND-6_FAMILY-26850";Tend="1145";Tstart="972";shortTE="F";uid="ac533e72-8f98-4abd-bbd4-ac8c89c302cc"
CM017797.1	RepeatMasker	RC/Helitron	19878488	19878953	864	+	.	ID="RND-1_FAMILY-13";TEgroup="ctg_1%7CRND-1_FAMILY-13%7C2";Tend="1160";Tstart="913";shortTE="F";uid="7b0d2c34-e6c8-49d5-a091-844cc005d908"
CM017797.1	RepeatMasker	DNA/hAT-Tip100	4949764	4950216	2468	+	.	ID="RND-4_FAMILY-1727";Tend="1457";Tstart="991";shortTE="F";uid="ba4ee772-f14d-48de-a1f4-615d1d0dc03f"
CM017797.1	RepeatMasker	Unknown	62864551	62865197	3609	+	.	ID="RND-5_FAMILY-1679";Tend="1479";Tstart="841";shortTE="F";uid="dafd9175-571b-4cdf-89bc-342cc2d332ab"
CM017797.1	RepeatMasker	Unknown	1241971	1242814	3426	+	.	ID="RND-6_FAMILY-356";Tend="1185";Tstart="329";shortTE="F";uid="50e09e88-2b0e-4d98-bea6-7f6bf6fe203e"
CM017797.1	RepeatMasker	DNA/Kolobok-E	59801681	59802408	2175	+	.	ID="RND-5_FAMILY-12007";Tend="1831";Tstart="1102";shortTE="F";uid="565166c7-ce0c-4853-ab71-20862c167cf6"
CM017797.1	RepeatMasker	LTR/Pao	26376047	26377379	1830	+	.	ID="RND-6_FAMILY-65741";TEgroup="ctg_1%7CRND-6_FAMILY-65741%7C1";Tend="1061";Tstart="7";shortTE="F";uid="4b9f5b88-021f-4ce0-880a-8ae0d1ca5016"
CM017797.1	RepeatMasker	DNA/Ginger-1	25162169	25162342	498	+	.	ID="RND-6_FAMILY-8823";Tend="1530";Tstart="1364";shortTE="F";uid="82652ebc-077d-4e84-865d-23ec013d0006"
CM017797.1	RepeatMasker	DNA/hAT-Tip100	91294429	91294950	3461	+	.	ID="HAT-N16_AP";Tend="564";Tstart="1";shortTE="F";uid="47c5a27c-b1c9-49a1-b4f0-c3771bbf3780"
CM017797.1	RepeatMasker	Unknown	58229360	58230049	4397	+	.	ID="RND-6_FAMILY-13435";Tend="616";Tstart="1";shortTE="F";uid="ab7f685e-1b60-4e0a-b8cc-e60eacaa2c40"
CM017797.1	RepeatMasker	Unknown	61981723	61982069	1832	+	.	ID="RND-6_FAMILY-9277";Tend="1231";Tstart="875";shortTE="F";uid="4badcea7-2092-436c-a8d9-7d10f98dc8a3"
CM017797.1	RepeatMasker	DNA/hAT-Tip100	73446344	73447136	1115	+	.	ID="RND-6_FAMILY-2137";TEgroup="ctg_1%7CRND-6_FAMILY-2137%7C1";Tend="1195";Tstart="167";shortTE="F";uid="729212af-474b-45c1-acc8-755ee8c3f7b7"
CM017797.1	RepeatMasker	DNA/hAT-Tip100	5010793	5011058	549	+	.	ID="DNA8-87_AP";Tend="519";Tstart="238";shortTE="F";uid="cabb5807-fe71-4b8e-b935-178d84aa394b"
CM017797.1	RepeatMasker	DNA/hAT-Charlie	33845432	33845562	948	+	.	ID="HAT-N14_RPR";Tend="320";Tstart="192";shortTE="F";uid="32781a2c-268d-4688-9920-923bf2a91e91"
CM017797.1	RepeatMasker	RC/Helitron	3116249	3116520	794	+	.	ID="RND-6_FAMILY-33941";Tend="423";Tstart="198";shortTE="F";uid="41d1ad13-840b-442b-9b14-472bbc1a974b"
CM017797.1	RepeatMasker	DNA	50067117	50067320	512	+	.	ID="TTAA2D_AP";Tend="392";Tstart="171";shortTE="F";uid="18965114-726f-4547-a384-f4773ec4d115"
CM017797.1	RepeatMasker	DNA/Ginger-2	96044137	96044303	1062	+	.	ID="RND-5_FAMILY-1253";Tend="2879";Tstart="2713";shortTE="F";uid="333ef4cf-e829-4b6b-9340-8aa577f117a1"
CM017797.1	RepeatMasker	DNA	3848091	3848305	579	+	.	ID="RND-6_FAMILY-21122";Tend="1435";Tstart="1197";shortTE="F";uid="1ede10f8-8026-4075-8882-99cbc09e9bff"
CM017797.1	RepeatMasker	Unknown	43863762	43863875	11684	+	.	ID="RND-1_FAMILY-2";Tend="1204";Tstart="1086";shortTE="F";uid="4e7f31fe-ad56-4704-bf00-87028dea07cd"
CM017797.1	RepeatMasker	DNA	50540636	50540864	1000	+	.	ID="DNA4-2_AP";Tend="769";Tstart="542";shortTE="F";uid="94216c54-03bb-4d4b-911f-4673cc54f2b0"
CM017797.1	RepeatMasker	Unknown	97008506	97009068	3410	+	.	ID="RND-6_FAMILY-10554";Tend="1477";Tstart="926";shortTE="F";uid="0fab050e-d64a-411e-8325-aacd3310d7e6"
CM017797.1	RepeatMasker	DNA/hAT-Tip100	30503338	30503619	463	+	.	ID="RND-6_FAMILY-4692";Tend="1279";Tstart="986";shortTE="F";uid="901c1533-76d7-47ab-ad73-390c271dfeca"
CM017797.1	RepeatMasker	DNA	58104597	58104730	783	+	.	ID="dnax-2_ap";Tend="253";Tstart="118";shortTE="F";uid="5bf6371e-4284-4f77-9ccf-2a882280e986"
CM017797.1	RepeatMasker	LINE/CR1	56400925	56401228	1921	+	.	ID="RND-6_FAMILY-4085";Tend="3302";Tstart="2992";shortTE="F";uid="639d6220-4a86-4fc6-ab15-b1e0a37881d9"
CM017797.1	RepeatMasker	RC/Helitron	89004481	89004676	655	+	.	ID="RND-5_FAMILY-3092";Tend="922";Tstart="736";shortTE="F";uid="e6c4ef7a-1e72-4910-a0b9-cf03878482c3"
CM017797.1	RepeatMasker	DNA/hAT	90382114	90382578	3985	+	.	ID="RND-1_FAMILY-222";Tend="1356";Tstart="892";shortTE="F";uid="4bf4ed9b-ce44-4593-90bf-4079455eaa3f"
CM017797.1	RepeatMasker	LINE/L2	12395386	12396050	1810	+	.	ID="RND-5_FAMILY-2540";TEgroup="ctg_1%7CRND-5_FAMILY-2540%7C1";Tend="1506";Tstart="680";shortTE="F";uid="a45e32c2-9d04-4aa2-9dd9-0b6aa02f6534"
CM017797.1	RepeatMasker	Unknown	42682273	42683035	5506	+	.	ID="RND-1_FAMILY-88";Tend="1868";Tstart="1108";shortTE="F";uid="6c34ba74-e3c7-4dc1-90ba-b544396c3209"
CM017797.1	RepeatMasker	DNA/hAT	56270705	56272341	11336	+	.	ID="RND-1_FAMILY-134";Tend="5926";Tstart="4298";shortTE="F";uid="85832f96-ad98-43e0-9eac-ebb4f910ba86"
CM017797.1	RepeatMasker	DNA	32091861	32092045	423	+	.	ID="dna4-2b_ap";Tend="768";Tstart="601";shortTE="F";uid="1f90e31d-9880-4db5-89f5-0c0009d20f9e"
CM017797.1	RepeatMasker	DNA/Kolobok-E	18646786	18647198	982	+	.	ID="RND-5_FAMILY-3341";TEgroup="ctg_1%7CRND-5_FAMILY-3341%7C1";Tend="1477";Tstart="926";shortTE="F";uid="f514ff7b-2106-4ff5-b086-910a2c006c6d"
CM017797.1	RepeatMasker	DNA/hAT-Charlie	88731065	88731337	517	+	.	ID="RND-5_FAMILY-2008";TEgroup="ctg_1%7CRND-5_FAMILY-2008%7C2";Tend="1505";Tstart="1042";shortTE="T";uid="8338dc9d-31db-4348-81fb-341ec3152c40"
CM017797.1	RepeatMasker	DNA/Ginger-1	32086651	32086761	486	+	.	ID="RND-6_FAMILY-3353";Tend="2331";Tstart="2214";shortTE="F";uid="1c4068c8-ebab-460f-9700-3dab2bbba38f"
CM017797.1	RepeatMasker	DNA/hAT-Tip100	94974525	94974948	2254	+	.	ID="RND-1_FAMILY-263";Tend="895";Tstart="446";shortTE="F";uid="f79482ce-a7ff-4664-9bb9-126dec07f09b"
CM017797.1	RepeatMasker	DNA/Ginger-1	77136159	77137183	2329	+	.	ID="RND-6_FAMILY-566";Tend="1912";Tstart="889";shortTE="F";uid="f0715315-3ff2-4baa-814b-37eb3e49f23d"
CM017797.1	RepeatMasker	DNA/Kolobok-E	79442754	79442957	972	+	.	ID="KOLOBOKE-3_AP";Tend="2156";Tstart="1963";shortTE="F";uid="c2d600bc-e025-4dce-970d-1148fd2ce56f"
CM017797.1	RepeatMasker	DNA/hAT-Ac	34141029	34141453	1809	+	.	ID="DNA8-11B_AP";Tend="397";Tstart="20";shortTE="F";uid="1534a756-404f-4467-be86-e0d85834a60d"
CM017797.1	RepeatMasker	Unknown	73115592	73115782	587	+	.	ID="RND-5_FAMILY-392";Tend="1128";Tstart="929";shortTE="F";uid="eb361f65-5ea1-44a4-8638-79d9bce09687"
CM017797.1	RepeatMasker	DNA	78834316	78834526	934	+	.	ID="TTAA11_AP";Tend="373";Tstart="122";shortTE="F";uid="292c783f-1e96-4187-abca-bfe4f66767f4"
CM017797.1	RepeatMasker	DNA/hAT	31414430	31414532	538	+	.	ID="RND-6_FAMILY-20555";Tend="1307";Tstart="1198";shortTE="F";uid="f19ce695-f5b8-45dc-b756-b2ca60971c63"
CM017797.1	RepeatMasker	RC/Helitron	56253178	56254160	8161	+	.	ID="RND-6_FAMILY-5005";Tend="2293";Tstart="1333";shortTE="F";uid="db81e74c-1aba-4d6f-b30f-5c5673cde465"
CM017797.1	RepeatMasker	Unknown	4372392	4372508	509	+	.	ID="RND-1_FAMILY-189";Tend="1128";Tstart="1016";shortTE="F";uid="cab96e83-46e1-4346-acfc-d819fa1d2985"
CM017797.1	RepeatMasker	DNA/Ginger-1	16418881	16419062	1441	+	.	ID="RND-6_FAMILY-566";Tend="2325";Tstart="2139";shortTE="F";uid="df0e1baf-4695-41d5-9e14-576e4f9e1783"
CM017797.1	RepeatMasker	DNA	85279073	85279494	1728	+	.	ID="DNA4-2_AP";Tend="473";Tstart="1";shortTE="F";uid="03a8908a-ff69-4573-b92c-0c6ebe56711f"
CM017797.1	RepeatMasker	LINE/R1	2401234	2401395	1267	+	.	ID="RND-6_FAMILY-8377";Tend="1452";Tstart="1291";shortTE="F";uid="5524e92f-47c9-4e9a-bcc9-0f4067ec86f9"
CM017797.1	RepeatMasker	RC/Helitron	94071869	94072019	484	+	.	ID="RND-3_FAMILY-395";Tend="1592";Tstart="1439";shortTE="F";uid="fe715fa4-4c4c-40c5-8667-4b48410554ab"
CM017797.1	RepeatMasker	DNA/hAT	51215230	51215805	3319	+	.	ID="RND-6_FAMILY-9761";Tend="1438";Tstart="883";shortTE="F";uid="e4e92cb3-dd00-44f2-b2ad-0086f36561f8"
CM017797.1	RepeatMasker	DNA/hAT-hAT19	13373743	13373934	595	+	.	ID="DNA8-52_AP";Tend="432";Tstart="227";shortTE="F";uid="4b84add7-7ace-40e4-b775-cdbe58fbb528"
CM017797.1	RepeatMasker	DNA/hAT-Charlie	87544609	87545135	2153	+	.	ID="DNA8-86_AP";Tend="466";Tstart="18";shortTE="F";uid="cb0337e0-1d5e-4641-9759-83b5a2f2b8d4"
CM017797.1	RepeatMasker	DNA/Kolobok-E	39939527	39940241	5430	+	.	ID="RND-1_FAMILY-340";Tend="1722";Tstart="996";shortTE="F";uid="f1381c1b-8b55-4a32-92cf-3e12cb3fb908"
CM017797.1	RepeatMasker	DNA/hAT-Tip100	74761173	74761355	572	+	.	ID="DNA8-16B_AP";Tend="167";Tstart="2";shortTE="F";uid="9fd6ed8d-f6ba-41f2-b56d-07971810ae90"
CM017797.1	RepeatMasker	DNA	10825324	10825683	2659	+	.	ID="TTAA6_AP";Tend="425";Tstart="54";shortTE="F";uid="91fac2f1-b32a-4a62-beb3-9b03290da44b"
CM017797.1	RepeatMasker	DNA	47764967	47765275	1373	+	.	ID="TTAA18B_AP";Tend="571";Tstart="241";shortTE="F";uid="5738563a-e4d5-4ad6-8ae4-f380080e367d"
CM017797.1	RepeatMasker	DNA/hAT-Ac	70238759	70239046	1596	+	.	ID="DNA8-91B_AP";Tend="860";Tstart="562";shortTE="F";uid="c1c940b6-b583-4b38-8451-ed594b51965e"
CM017797.1	RepeatMasker	DNA	100426847	100427277	3063	+	.	ID="TTAA24_AP";Tend="427";Tstart="1";shortTE="F";uid="9713b84a-de9a-47ff-81cb-05792ba8f091"
CM017797.1	RepeatMasker	DNA/hAT-Ac	89362215	89362459	1004	+	.	ID="RND-6_FAMILY-25007";Tend="1871";Tstart="1628";shortTE="F";uid="35785ec5-2d1c-471f-9015-f071c10cf318"
CM017797.1	RepeatMasker	DNA/hAT-hAT19	97892315	97892507	665	+	.	ID="RND-6_FAMILY-1531";Tend="4100";Tstart="3901";shortTE="F";uid="f0814a4d-82f3-43bb-aed2-565202203431"
CM017797.1	RepeatMasker	DNA	65600043	65600723	2434	+	.	ID="DNA4-2_AP";Tend="769";Tstart="162";shortTE="F";uid="788bee5e-8d24-477e-a6cb-95550c4fdd44"
CM017797.1	RepeatMasker	Unknown	82884572	82885037	619	+	.	ID="RND-5_FAMILY-2862";TEgroup="ctg_1%7CRND-5_FAMILY-2862%7C2";Tend="1123";Tstart="374";shortTE="F";uid="c25614f2-ca89-4c05-884f-2d767d065a49"
CM017797.1	RepeatMasker	DNA/Kolobok-E	69475527	69475736	506	+	.	ID="RND-6_FAMILY-11365";Tend="948";Tstart="762";shortTE="F";uid="76e5f15d-256e-4d5b-a2e9-26fd3cee8b47"
CM017797.1	RepeatMasker	DNA/hAT-hAT19	73116248	73116947	4467	+	.	ID="RND-6_FAMILY-22572";Tend="1661";Tstart="956";shortTE="F";uid="5c593d3a-5570-4e85-8a70-f5dd239df5ae"
CM017797.1	RepeatMasker	Unknown	62013623	62013784	793	+	.	ID="RND-1_FAMILY-230";Tend="1148";Tstart="957";shortTE="F";uid="7f267c8c-6f28-46b0-9439-f8af961b998a"
CM017797.1	RepeatMasker	Unknown	40062993	40063168	476	+	.	ID="RND-6_FAMILY-4707";Tend="766";Tstart="597";shortTE="F";uid="67c51123-3616-4dec-810a-14652d41c13c"
CM017797.1	RepeatMasker	Unknown	82220014	82220840	4174	+	.	ID="RND-6_FAMILY-25934";Tend="1649";Tstart="900";shortTE="F";uid="ff52b5a1-cd03-41e1-840f-f6c77115420d"
CM017797.1	RepeatMasker	RC/Helitron	88788732	88788988	1043	+	.	ID="RND-6_FAMILY-33941";Tend="422";Tstart="189";shortTE="F";uid="b639ea6f-a345-4b4b-b12f-f3d2e0eabaa5"
CM017797.1	RepeatMasker	DNA/Kolobok-E	24566669	24566913	483	+	.	ID="RND-6_FAMILY-11365";Tend="2233";Tstart="1966";shortTE="F";uid="ecef95f4-5f44-44b9-87ee-33399819384d"
CM017797.1	RepeatMasker	DNA	81699650	81699764	542	+	.	ID="DNA8-88_AP";Tend="613";Tstart="499";shortTE="F";uid="b86a20e1-edcb-487c-80a4-5f0c364c3c1e"
CM017797.1	RepeatMasker	DNA	45482357	45482674	558	+	.	ID="DNAX-2_AP";Tend="334";Tstart="2";shortTE="F";uid="3850d27c-6120-4a6c-8fa8-b6ae64483652"
CM017797.1	RepeatMasker	DNA/Kolobok-E	57795187	57795482	447	+	.	ID="RND-6_FAMILY-14191";Tend="1715";Tstart="1449";shortTE="F";uid="d546c220-919b-4973-b8b7-a103a9375314"
CM017797.1	RepeatMasker	DNA/hAT-Tip100	91371438	91372796	8326	+	.	ID="rnd-5_family-9692";Tend="2430";Tstart="278";shortTE="F";uid="739123c1-b6a7-4350-8549-119c8843bda5"
CM017797.1	RepeatMasker	DNA/hAT	20004029	20004314	878	+	.	ID="RND-1_FAMILY-22";Tend="2927";Tstart="2603";shortTE="F";uid="5ffc20e0-0e31-48a3-9194-86bd8b1ecc1e"
CM017797.1	RepeatMasker	DNA	82785859	82785987	641	+	.	ID="dna4-2_ap";Tend="125";Tstart="1";shortTE="F";uid="93807f13-4ad6-4f17-93a4-50b76abb0897"
CM017797.1	RepeatMasker	Retroposon?	57623888	57624172	1040	+	.	ID="RND-6_FAMILY-2964";Tend="1225";Tstart="939";shortTE="F";uid="65448f0e-579c-4135-a43c-6c4cecfa2da7"
CM017797.1	RepeatMasker	Unknown	76255009	76255263	810	+	.	ID="RND-5_FAMILY-1341";Tend="1180";Tstart="946";shortTE="F";uid="24e7e42a-5445-4816-a40a-2d6e8fa9045c"
CM017797.1	RepeatMasker	Unknown	15010061	15010311	1644	+	.	ID="RND-5_FAMILY-2711";Tend="1189";Tstart="943";shortTE="F";uid="d68e168c-4b9f-4152-ba84-be0495c2568d"
CM017797.1	RepeatMasker	DNA/hAT?	54557246	54557412	1008	+	.	ID="RND-4_FAMILY-875";Tend="1555";Tstart="1389";shortTE="F";uid="4d90d260-1711-4838-8c21-cd1cb99b94ea"
CM017797.1	RepeatMasker	Retroposon?	30896760	30897044	526	+	.	ID="SINE2-1_AP";Tend="1411";Tstart="1099";shortTE="F";uid="cc41fa5f-a541-43d6-b1ec-588b402d3069"
CM017797.1	RepeatMasker	DNA/hAT-hAT19	77064616	77064769	400	+	.	ID="HAT-N18_AP";Tend="433";Tstart="275";shortTE="F";uid="c465834d-5f44-4e06-bdc3-d4a826d6944e"
CM017797.1	RepeatMasker	DNA/Kolobok-E	39930675	39932076	10193	+	.	ID="RND-6_FAMILY-6582";Tend="2312";Tstart="858";shortTE="F";uid="fc9ea482-2397-4413-8dfe-ae7db584eb6e"
CM017797.1	RepeatMasker	DNA/hAT-Tip100	32238905	32239402	712	+	.	ID="dna8-87_ap";Tend="748";Tstart="1";shortTE="F";uid="a3d227fa-a1e2-4d31-8911-5b96b8724838"
CM017797.1	RepeatMasker	DNA	84459200	84459541	1134	+	.	ID="ttaa4c_ap";Tend="420";Tstart="121";shortTE="F";uid="3a41687c-e14d-4f92-8ba9-af36e3e1ce89"
CM017797.1	RepeatMasker	DNA	23320676	23321164	1832	+	.	ID="RND-6_FAMILY-8475";Tend="1468";Tstart="985";shortTE="F";uid="8446d699-9032-41fb-809c-6c0b18c5ed57"
CM017797.1	RepeatMasker	DNA/Ginger-2	80597953	80598394	900	+	.	ID="GINGER2-1_LMI";Tend="2871";Tstart="2429";shortTE="F";uid="114a1956-401c-47e7-a90b-88f0527b29a1"
CM017797.1	RepeatMasker	DNA/Kolobok-E	45993295	45993508	1421	+	.	ID="rnd-5_family-1272";Tend="1768";Tstart="1591";shortTE="F";uid="db1e11c7-2ff6-4942-88b3-8c9e08e33fd1"
CM017797.1	RepeatMasker	DNA	50712772	50713077	2548	+	.	ID="RND-5_FAMILY-9481";Tend="1209";Tstart="902";shortTE="F";uid="6ec9eafa-0bc0-40a8-9125-ecb45326f9df"
CM017797.1	RepeatMasker	DNA/hAT-Charlie	48482135	48482373	1106	+	.	ID="RND-5_FAMILY-9648";Tend="1368";Tstart="1128";shortTE="F";uid="a295e8d7-8eb5-4e57-89a3-60d424741f70"
CM017797.1	RepeatMasker	DNA/hAT-hAT19	56964824	56965024	858	+	.	ID="RND-6_FAMILY-9539";Tend="10467";Tstart="10256";shortTE="F";uid="f2c35bf5-1be1-4de6-9949-23996a28dc9c"
CM017797.1	RepeatMasker	DNA/Kolobok-E	17383832	17384357	508	+	.	ID="RND-1_FAMILY-390";Tend="2129";Tstart="1600";shortTE="F";uid="434b0cc9-5917-45b5-ac8c-4d0d75af9445"
CM017797.1	RepeatMasker	RC/Helitron	40947632	40948114	3134	+	.	ID="RND-4_FAMILY-243";Tend="1435";Tstart="952";shortTE="F";uid="f9ad3583-0add-4892-991c-4c2e4ddd36dd"
CM017797.1	RepeatMasker	Retroposon?	14018754	14019276	2649	+	.	ID="RND-5_FAMILY-8610";Tend="1327";Tstart="758";shortTE="F";uid="7d9818dd-5986-41a5-a2ef-f93da0f1435b"
CM017797.1	RepeatMasker	DNA	1548603	1548811	904	+	.	ID="rnd-6_family-18096";Tend="1200";Tstart="1058";shortTE="F";uid="5e076d11-67ac-40db-9cb7-518022d13944"
CM017797.1	RepeatMasker	DNA/hAT-Ac	15631299	15631442	458	+	.	ID="RND-6_FAMILY-3608";Tend="1608";Tstart="1459";shortTE="F";uid="a662db4a-4177-41fa-a995-015bcce2cad6"
CM017797.1	RepeatMasker	DNA	45411821	45412046	913	+	.	ID="RND-6_FAMILY-8475";Tend="1468";Tstart="1250";shortTE="F";uid="b90209d6-348c-4ebf-b0c3-bf650712a5ba"
CM017797.1	RepeatMasker	Unknown	84882024	84882245	637	+	.	ID="RND-5_FAMILY-86";Tend="2617";Tstart="2400";shortTE="F";uid="48949303-dc0e-409f-a0a7-0e0ed939a77b"
CM017797.1	RepeatMasker	DNA/TcMar-m44	30549045	30549187	982	+	.	ID="DNAX-3_AP";Tend="141";Tstart="1";shortTE="F";uid="df53e2a0-df69-482c-b7a7-9c6bac4899a4"
CM017797.1	RepeatMasker	Retroposon?	91903221	91903801	2244	+	.	ID="RND-6_FAMILY-18748";Tend="2017";Tstart="1191";shortTE="F";uid="b4404f4c-9859-477a-9af9-da670e603438"
CM017797.1	RepeatMasker	Unknown	99832483	99832699	519	+	.	ID="RND-1_FAMILY-75";Tend="1069";Tstart="879";shortTE="F";uid="67d6f683-3b88-4e2c-a9a6-815148188848"
CM017797.1	RepeatMasker	RC/Helitron	24108838	24109000	707	+	.	ID="RND-6_FAMILY-3839";Tend="1605";Tstart="1461";shortTE="F";uid="3c711816-bdff-44a3-aeaa-b101e68e23fe"
CM017797.1	RepeatMasker	LTR/Pao	8488229	8488338	809	+	.	ID="RND-6_FAMILY-6199";Tend="619";Tstart="511";shortTE="F";uid="e08f1486-6db4-48e7-aea7-4609a7ab895c"
CM017797.1	RepeatMasker	DNA/Ginger-1	75051781	75052225	1095	+	.	ID="RND-6_FAMILY-8823";Tend="1763";Tstart="1298";shortTE="F";uid="2aafa220-cc2c-4fa5-b380-9134d15d751a"
CM017797.1	RepeatMasker	DNA	17594486	17595015	2799	+	.	ID="RND-1_FAMILY-304";Tend="1998";Tstart="1446";shortTE="F";uid="e0b0a10b-0e6d-441f-a2a1-f1f067ce9035"
CM017797.1	RepeatMasker	DNA/hAT-Tip100	46477506	46478053	597	+	.	ID="RND-5_FAMILY-1991";Tend="3873";Tstart="3328";shortTE="F";uid="921e16a3-ae74-414e-a1e1-05bbe322114f"
CM017797.1	RepeatMasker	DNA	63122750	63123268	1760	+	.	ID="RND-6_FAMILY-8475";Tend="1481";Tstart="959";shortTE="F";uid="cc5c2a68-fc3a-42c0-b546-721ffff663a2"
CM017797.1	RepeatMasker	DNA/Ginger-1	19386452	19386966	2874	+	.	ID="RND-6_FAMILY-23998";Tend="1478";Tstart="965";shortTE="F";uid="1b01636f-6e2f-4dfc-8f29-07caa79ddd24"
CM017797.1	RepeatMasker	DNA	27596520	27596766	478	+	.	ID="DNA-4_LMI";Tend="588";Tstart="343";shortTE="F";uid="91f71966-bb8a-4b3d-ac8e-445d78aec767"
CM017797.1	RepeatMasker	DNA	12676232	12676641	726	+	.	ID="DNAX-2_AP";Tend="467";Tstart="2";shortTE="F";uid="0dee69f9-e699-4a1f-be70-61a0b625dcba"
CM017797.1	RepeatMasker	DNA/Ginger	17066770	17066933	715	+	.	ID="RND-6_FAMILY-7638";Tend="1135";Tstart="977";shortTE="F";uid="8cf7e0b0-2f1f-4ce6-9b15-aa7ef7deb2f9"
CM017797.1	RepeatMasker	DNA/Maverick	26930077	26930388	419	+	.	ID="POLINTON-3_NVI";Tend="1564";Tstart="1260";shortTE="F";uid="479d4b80-b05a-4b0d-be96-f28ef598d75f"
CM017797.1	RepeatMasker	DNA/Kolobok-E	52667295	52667406	598	+	.	ID="RND-6_FAMILY-11365";Tend="847";Tstart="737";shortTE="F";uid="75564c03-3606-469f-a884-df76f9b88695"
CM017797.1	RepeatMasker	DNA/hAT-hAT19	18650793	18650899	556	+	.	ID="RND-6_FAMILY-10536";Tend="1630";Tstart="1522";shortTE="F";uid="05955825-581a-4c15-8ca1-763d324666c1"
CM017797.1	RepeatMasker	DNA/hAT	93051158	93051419	905	+	.	ID="RND-5_FAMILY-78";Tend="1836";Tstart="1585";shortTE="F";uid="ca224aeb-b5ee-40ca-8f65-e8aad58d64c9"
CM017797.1	RepeatMasker	LINE/I	80851814	80851944	987	+	.	ID="RND-6_FAMILY-4244";Tend="847";Tstart="717";shortTE="F";uid="5255fea6-3c4d-4cce-8ef5-113f9b849d54"
CM017797.1	RepeatMasker	DNA/hAT-Ac	87703148	87703276	629	+	.	ID="RND-6_FAMILY-3040";Tend="679";Tstart="560";shortTE="F";uid="a1e07e19-64e5-44ee-a230-8f5ffa632967"
CM017797.1	RepeatMasker	DNA	85647989	85648358	1552	+	.	ID="DNA4-2_AP";Tend="370";Tstart="1";shortTE="F";uid="5baed012-aa08-46ec-ab75-3b07cb999253"
CM017797.1	RepeatMasker	DNA/hAT-Charlie	29536968	29537106	760	+	.	ID="HAT-N11_AP";Tend="486";Tstart="343";shortTE="F";uid="b86d1925-2691-4510-aca4-f3f68a82f19f"
CM017797.1	RepeatMasker	DNA/Kolobok-E	15459252	15459368	455	+	.	ID="RND-1_FAMILY-390";Tend="4053";Tstart="3945";shortTE="F";uid="436eab00-3b47-4cf7-b188-aacb458bd3cd"
CM017797.1	RepeatMasker	DNA/Kolobok-E	51027815	51028222	1560	+	.	ID="RND-6_FAMILY-11365";Tend="2278";Tstart="1884";shortTE="F";uid="cbfb9eb2-1ab4-46c7-8275-dc64bf1465e4"
CM017797.1	RepeatMasker	DNA	15589452	15589950	2438	+	.	ID="DNA4-2_AP";Tend="769";Tstart="271";shortTE="F";uid="e2668f3c-0254-435d-92e8-1565fd6d3d1c"
CM017797.1	RepeatMasker	DNA	73804777	73804922	503	+	.	ID="RND-6_FAMILY-782";Tend="1307";Tstart="1163";shortTE="F";uid="2ca41b15-8e64-4162-884f-ec37d6c6ddcf"
CM017797.1	RepeatMasker	Unknown	87927278	87927803	820	+	.	ID="RND-1_FAMILY-333";Tend="2397";Tstart="1964";shortTE="F";uid="7409174b-b7d2-4d34-918c-5700a752765b"
CM017797.1	RepeatMasker	DNA/Kolobok-E	81176666	81177252	779	+	.	ID="KOLOBOKE-3_AP";Tend="2178";Tstart="1629";shortTE="F";uid="fb3b2da4-b33a-4021-91b2-53f13c4d334e"
CM017797.1	RepeatMasker	LINE/I	68076003	68076162	414	+	.	ID="RND-6_FAMILY-620";Tend="1511";Tstart="1336";shortTE="F";uid="cca8970a-fe62-4bef-9317-b6688324fe60"
CM017797.1	RepeatMasker	Unknown	50031483	50031613	948	+	.	ID="RND-1_FAMILY-230";Tend="1099";Tstart="969";shortTE="F";uid="8ad4b4de-8966-4c0a-acd6-581199ae27d5"
CM017797.1	RepeatMasker	Unknown	57874576	57874863	694	+	.	ID="RND-6_FAMILY-12336";Tend="1426";Tstart="1155";shortTE="F";uid="d60dd5da-8968-478f-870c-82433b793c39"
CM017797.1	RepeatMasker	Unknown	87541829	87542849	6594	+	.	ID="RND-1_FAMILY-59";Tend="1870";Tstart="861";shortTE="F";uid="e98f110d-33f6-474c-b051-0a217403fafd"
CM017797.1	RepeatMasker	DNA/hAT?	91588210	91588401	706	+	.	ID="RND-4_FAMILY-875";Tend="1294";Tstart="1092";shortTE="F";uid="dfced0ca-ea5b-4bb8-a081-6ca57a2e4d1a"
CM017797.1	RepeatMasker	DNA/hAT-Tip100	27478979	27479509	778	+	.	ID="hat-15_lmi";Tend="4269";Tstart="3839";shortTE="F";uid="6e2f153f-1d06-4850-a0f0-befbe13747c9"
CM017797.1	RepeatMasker	DNA	51525844	51526297	2480	+	.	ID="DNAX-2_AP";Tend="467";Tstart="1";shortTE="F";uid="77a75ef7-7359-4cbc-99ec-67397ff055c2"
CM017797.1	RepeatMasker	DNA/Kolobok-E	85604636	85605042	429	+	.	ID="RND-5_FAMILY-4701";Tend="1504";Tstart="1128";shortTE="F";uid="7c755bbf-f21d-4281-9e6f-e8801aa2f69c"
CM017797.1	RepeatMasker	DNA/Ginger-1	9584717	9584858	474	+	.	ID="GINGER1-1_AP";Tend="3397";Tstart="3232";shortTE="F";uid="c3b1c6f2-5688-4cd6-8310-54ca9626b21d"
CM017797.1	RepeatMasker	Unknown	6669288	6669606	751	+	.	ID="RND-5_FAMILY-3917";Tend="1253";Tstart="959";shortTE="F";uid="62f21d16-bca4-441f-a6c6-b06009357bf4"
CM017797.1	RepeatMasker	DNA/hAT	9024022	9024227	1487	+	.	ID="DNA8-38_AP";Tend="452";Tstart="245";shortTE="F";uid="2e1cfb72-ad98-4c79-8569-e48d16bbd9c7"
CM017797.1	RepeatMasker	DNA	21719857	21720135	2363	+	.	ID="RND-5_FAMILY-3783";Tend="2294";Tstart="2016";shortTE="F";uid="ce7df755-f708-45a2-8b93-3c59dd59e178"
CM017797.1	RepeatMasker	Retroposon?	49237087	49237251	487	+	.	ID="RND-6_FAMILY-3689";Tend="800";Tstart="657";shortTE="F";uid="d14a021c-f0a0-4eef-91be-9d5736ff9da2"
CM017797.1	RepeatMasker	LINE/I	65137659	65137836	536	+	.	ID="RND-6_FAMILY-8648";Tend="1992";Tstart="1838";shortTE="F";uid="6989ad71-9952-412d-b0ca-7e90d63a948c"
CM017797.1	RepeatMasker	RC/Helitron	24799230	24799591	1853	+	.	ID="RND-1_FAMILY-4";Tend="1687";Tstart="1333";shortTE="F";uid="d4aa38d5-8e8c-45a3-a375-66cf3cbcd70f"
CM017797.1	RepeatMasker	DNA/hAT-Charlie	26675227	26675717	2803	+	.	ID="RND-6_FAMILY-14311";Tend="1487";Tstart="938";shortTE="F";uid="25c0e5a6-f7e4-48fc-82f6-ad279a018e0e"
CM017797.1	RepeatMasker	DNA/Kolobok-E	81120590	81120698	584	+	.	ID="KOLOBOKE-3_AP";Tend="5200";Tstart="5092";shortTE="F";uid="86a97789-11e9-4761-b8ff-076a93d5f26c"
CM017797.1	RepeatMasker	DNA/Kolobok-E	57784205	57785255	3111	+	.	ID="RND-1_FAMILY-191";Tend="1270";Tstart="180";shortTE="F";uid="d9d42d84-2982-4392-acc6-1ac8f12a212e"
CM017797.1	RepeatMasker	DNA/Kolobok-E	21135837	21136735	6453	+	.	ID="RND-5_FAMILY-12007";Tend="1833";Tstart="927";shortTE="F";uid="8b30f771-88f0-4118-b26c-5f85739a8207"
CM017797.1	RepeatMasker	DNA/hAT-Tip100	12945825	12945988	623	+	.	ID="RND-6_FAMILY-1355";Tend="418";Tstart="269";shortTE="F";uid="531241dd-68ce-4ddd-b55c-1b4e080a0afd"
CM017797.1	RepeatMasker	DNA/hAT	96320880	96321466	519	+	.	ID="RND-6_FAMILY-6933";TEgroup="ctg_1%7CRND-6_FAMILY-6933%7C1";Tend="1940";Tstart="969";shortTE="T";uid="936c82cf-1a27-44a3-bdf3-d1cd2724260a"
CM017797.1	RepeatMasker	Unknown	81883855	81884112	1605	+	.	ID="RND-4_FAMILY-1490";Tend="1222";Tstart="969";shortTE="F";uid="5173c85c-f93a-4747-99d4-2c7ae4ca16e1"
CM017797.1	RepeatMasker	DNA/Kolobok-E	6758065	6758542	1151	+	.	ID="RND-6_FAMILY-15326";Tend="1668";Tstart="1210";shortTE="F";uid="e5ebd465-83dc-47af-b49f-bd09d86f22a5"
CM017797.1	RepeatMasker	DNA	80988136	80988579	2623	+	.	ID="DNAX-2_AP";Tend="467";Tstart="1";shortTE="F";uid="cb21ef39-af34-47e6-ad23-4dbfd8a5e231"
CM017797.1	RepeatMasker	Retroposon?	23585849	23587397	8562	+	.	ID="RND-5_FAMILY-4678";Tend="2651";Tstart="1044";shortTE="F";uid="d069f6c4-f035-413f-a32f-aada184c28f7"
CM017797.1	RepeatMasker	DNA	43843128	43843969	14061	+	.	ID="RND-1_FAMILY-17";Tend="1935";Tstart="1037";shortTE="F";uid="fc74eda7-395a-4785-bb7b-2d070bb82ff8"
CM017797.1	RepeatMasker	DNA/TcMar-Tc1	37362081	37362582	2227	+	.	ID="RND-6_FAMILY-1623";Tend="1869";Tstart="1363";shortTE="F";uid="85af6c15-6621-46e9-85b2-130cd3bb6452"
CM017797.1	RepeatMasker	DNA	5157270	5157431	726	+	.	ID="RND-6_FAMILY-6286";Tend="1142";Tstart="955";shortTE="F";uid="3f753022-2001-4ab2-852f-5ac29e374b12"
CM017797.1	RepeatMasker	Unknown	10012736	10012865	678	+	.	ID="RND-4_FAMILY-42";Tend="1246";Tstart="1125";shortTE="F";uid="92eff537-5235-4406-b2b7-bf9a342633ad"
CM017797.1	RepeatMasker	DNA/Kolobok-E	13991574	13992823	7194	+	.	ID="RND-6_FAMILY-14191";Tend="2095";Tstart="800";shortTE="F";uid="9c37804e-2939-4978-854a-1700e947500e"
CM017797.1	RepeatMasker	DNA/Kolobok-E	45433467	45434342	5906	+	.	ID="RND-5_FAMILY-12007";Tend="1842";Tstart="940";shortTE="F";uid="836036ad-dff8-40bc-af39-8ae7a24ac994"
CM017797.1	RepeatMasker	DNA/Kolobok-E	32443383	32443815	3339	+	.	ID="RND-6_FAMILY-11365";Tend="2233";Tstart="1799";shortTE="F";uid="0cf411c6-d897-4fd2-9cca-16120be995f9"
CM017797.1	RepeatMasker	RC/Helitron	21841687	21842273	3141	+	.	ID="RND-1_FAMILY-71";Tend="1932";Tstart="1327";shortTE="F";uid="b7c0f58a-027b-4afe-a8dc-9ff4ec125049"
CM017797.1	RepeatMasker	DNA/Sola-1	20816260	20816384	606	+	.	ID="RND-6_FAMILY-1792";Tend="1616";Tstart="1497";shortTE="F";uid="c14a0363-43ec-4fad-980c-d003a297f9eb"
CM017797.1	RepeatMasker	LINE/CR1	26782305	26782742	530	+	.	ID="RND-6_FAMILY-10194";TEgroup="ctg_1%7CRND-6_FAMILY-10194%7C1";Tend="266";Tstart="14";shortTE="F";uid="83293d07-c777-4c31-bade-f5139c8095c5"
CM017797.1	RepeatMasker	DNA/Kolobok-E	17122970	17123117	569	+	.	ID="RND-6_FAMILY-6582";Tend="2126";Tstart="1971";shortTE="F";uid="b6264503-22f4-4a56-a357-9d5bd7b592bf"
CM017797.1	RepeatMasker	DNA/Kolobok-E	81977718	81977995	525	+	.	ID="KOLOBOKE-3_AP";Tend="5179";Tstart="4893";shortTE="F";uid="5d633c92-658f-4e0a-b69a-d10e09c3780f"
CM017797.1	RepeatMasker	DNA	60207813	60207937	1099	+	.	ID="DNA3-1_AP";Tend="126";Tstart="2";shortTE="F";uid="a255a8f1-ba40-46a4-807d-4e390d39342b"
CM017797.1	RepeatMasker	DNA/Ginger-1	95477436	95477976	3304	+	.	ID="rnd-1_family-196";Tend="1414";Tstart="861";shortTE="F";uid="a15b1e19-df43-46ea-88a0-b34c9f0334aa"
CM017797.1	RepeatMasker	DNA/Kolobok-E	12738290	12739037	1072	+	.	ID="RND-6_FAMILY-11365";TEgroup="ctg_1%7CRND-6_FAMILY-11365%7C1";Tend="2228";Tstart="1172";shortTE="F";uid="6fb32b8f-5149-4e44-bf46-86ae51f4c9d6"
CM017797.1	RepeatMasker	DNA/hAT-hAT19	82139679	82139854	440	+	.	ID="HAT-N9_AP";Tend="162";Tstart="1";shortTE="F";uid="8c0f7bab-02aa-4744-bb0a-383ceeb52cd9"
CM017797.1	RepeatMasker	DNA/hAT-hAT19	15639477	15639744	843	+	.	ID="HAT-N18_AP";Tend="226";Tstart="3";shortTE="F";uid="f1d43c2e-00ae-45ef-ac93-63b7cdbb759f"
CM017797.1	RepeatMasker	DNA	77463159	77463318	586	+	.	ID="RND-6_FAMILY-23209";Tend="1683";Tstart="1509";shortTE="F";uid="439977df-841f-48b7-a617-c2738fb20d71"
CM017797.1	RepeatMasker	DNA	45692296	45692440	462	+	.	ID="DNA8-88_AP";Tend="615";Tstart="479";shortTE="F";uid="d0c68965-4e59-40b5-b12e-9c8c030a4cbb"
CM017797.1	RepeatMasker	LINE/I-Jockey	26184528	26184846	628	+	.	ID="RND-6_FAMILY-2628";Tend="1547";Tstart="1234";shortTE="F";uid="e3f89132-9501-4611-bbf3-d132d9ff9a1d"
CM017797.1	RepeatMasker	DNA	60548005	60548389	1187	+	.	ID="RND-5_FAMILY-1150";TEgroup="ctg_1%7CRND-5_FAMILY-1150%7C4";Tend="1757";Tstart="1071";shortTE="F";uid="2eba3e2b-f4a6-4958-b6ef-dfe8e10490d2"
CM017797.1	RepeatMasker	Retroposon?	17480899	17481305	2342	+	.	ID="RND-4_FAMILY-346";Tend="1321";Tstart="913";shortTE="F";uid="5b0ad894-4047-4983-990c-a8c5ce6a1619"
CM017797.1	RepeatMasker	DNA	44263295	44263436	429	+	.	ID="dna4-2_ap";Tend="137";Tstart="2";shortTE="F";uid="361204d1-cfc1-4733-bb23-ce60d8d2c629"
CM017797.1	RepeatMasker	Unknown	94336669	94336890	1498	+	.	ID="RND-1_FAMILY-177";Tend="1137";Tstart="918";shortTE="F";uid="fe813783-8469-4d80-b128-69f28d82f7c0"
CM017797.1	RepeatMasker	DNA/Ginger-1	96257446	96257695	1892	+	.	ID="RND-6_FAMILY-566";Tend="2155";Tstart="1905";shortTE="F";uid="f3b28418-1124-4bd1-820b-8f4d15618a6a"
CM017797.1	RepeatMasker	DNA/hAT-Charlie	57092908	57093231	2378	+	.	ID="DNA8-33_AP";Tend="327";Tstart="1";shortTE="F";uid="e5c5df36-b3f9-47c0-8df1-aa78e1c0a7ed"
CM017797.1	RepeatMasker	DNA/hAT-Tip100	15393069	15393180	723	+	.	ID="RND-5_FAMILY-8078";Tend="1118";Tstart="1009";shortTE="F";uid="63a5f6b1-26f2-47c1-bfdd-3d0ee2b58c00"
CM017797.1	RepeatMasker	DNA/Kolobok-E	84312483	84312953	1874	+	.	ID="rnd-5_family-12007";Tend="2400";Tstart="1467";shortTE="F";uid="ae63931e-fb0c-4ef6-826e-3e575d113486"
CM017797.1	RepeatMasker	DNA/Kolobok-E	54154211	54154707	3566	+	.	ID="RND-6_FAMILY-15326";Tend="1461";Tstart="947";shortTE="F";uid="de38a8b0-7df8-4c55-afc5-faa72b80e290"
CM017797.1	RepeatMasker	Retroposon?	79460927	79461311	432	+	.	ID="RND-6_FAMILY-9961";Tend="1226";Tstart="820";shortTE="F";uid="06cd8e7b-fa43-42d7-af9e-a91d8f37e345"
CM017797.1	RepeatMasker	DNA	83372730	83373248	2246	+	.	ID="DNA8-61_AP";Tend="517";Tstart="1";shortTE="F";uid="c9312239-87f6-4226-9f92-cc5e6a3a634a"
CM017797.1	RepeatMasker	DNA	62065385	62067262	14614	+	.	ID="RND-6_FAMILY-21122";Tend="1969";Tstart="90";shortTE="F";uid="d013b635-3429-4e77-b766-daa650aae606"
CM017797.1	RepeatMasker	Unknown	89730340	89730676	910	+	.	ID="RND-6_FAMILY-913";TEgroup="ctg_1%7CRND-6_FAMILY-913%7C1";Tend="1705";Tstart="1459";shortTE="F";uid="ff629c39-ead0-4e7d-b7e9-e97cacc3b8f7"
CM017797.1	RepeatMasker	DNA/hAT-Tip100	58096187	58098015	22018	+	.	ID="rnd-5_family-506";Tend="2370";Tstart="608";shortTE="F";uid="6ed4e71c-959f-4136-bd15-41217cc44446"
CM017797.1	RepeatMasker	DNA/hAT-Tip100	54203894	54204212	1129	+	.	ID="DNA8-28_AP";TEgroup="ctg_1%7CDNA8-28_AP%7C9";Tend="949";Tstart="1";shortTE="F";uid="381c00ba-7560-45b2-99dc-24fe2ff2a63f"
CM017797.1	RepeatMasker	DNA/Kolobok-E	95191752	95191872	417	+	.	ID="RND-6_FAMILY-15756";Tend="1689";Tstart="1571";shortTE="F";uid="d68cc1eb-38a9-403d-9115-f50e4dcee520"
CM017797.1	RepeatMasker	Unknown	79473975	79474551	3988	+	.	ID="RND-6_FAMILY-6175";Tend="1471";Tstart="867";shortTE="F";uid="9e92fbb4-ab0c-4f8f-a047-c7217ebd41fe"
CM017797.1	RepeatMasker	DNA	97243200	97243725	1639	+	.	ID="TTAA25_AP";Tend="512";Tstart="1";shortTE="F";uid="ba051362-649f-4014-af72-d0a1cc2f4f3f"
CM017797.1	RepeatMasker	DNA	24913253	24913666	1433	+	.	ID="TTAA2D_AP";Tend="424";Tstart="1";shortTE="F";uid="d8d7735b-f03e-4d21-9c66-1a8cebd693ae"
CM017797.1	RepeatMasker	DNA/hAT	53524785	53528402	31012	+	.	ID="RND-1_FAMILY-203";Tend="4257";Tstart="641";shortTE="F";uid="906c86b5-e7b4-424c-a7af-61b70d78182f"
CM017797.1	RepeatMasker	Unknown	24659699	24660367	5513	+	.	ID="RND-1_FAMILY-119";Tend="1678";Tstart="981";shortTE="F";uid="bc5d437f-249d-4ed4-b861-84c277cd1434"
CM017797.1	RepeatMasker	DNA	14903284	14903784	3496	+	.	ID="RND-4_FAMILY-32";Tend="6478";Tstart="5645";shortTE="F";uid="a59ac8f8-ee7e-4cd9-9c5f-5b8c649fb0cf"
CM017797.1	RepeatMasker	Unknown	12727290	12727526	1002	+	.	ID="RND-5_FAMILY-4129";Tend="1128";Tstart="911";shortTE="F";uid="04b7470d-1914-4a35-b3e1-129f0c2c192f"
CM017797.1	RepeatMasker	DNA/Kolobok-E	3893941	3894144	408	+	.	ID="RND-5_FAMILY-4702";Tend="2444";Tstart="2237";shortTE="F";uid="0138a10c-3d40-4cf6-aac0-6a2b81340095"
CM017797.1	RepeatMasker	DNA/Kolobok-E	21321939	21322296	1323	+	.	ID="RND-5_FAMILY-2069";Tend="1254";Tstart="867";shortTE="F";uid="9a727e30-4369-400c-a238-25336a6bc665"
CM017797.1	RepeatMasker	RC/Helitron	50589203	50589415	451	+	.	ID="RND-5_FAMILY-3092";Tend="894";Tstart="711";shortTE="F";uid="cfa94dc4-8388-4287-b6e2-1d6172558bb0"
CM017797.1	RepeatMasker	Unknown	60900368	60900638	1468	+	.	ID="RND-6_FAMILY-798";Tend="1162";Tstart="861";shortTE="F";uid="a7b5433c-74f1-40a3-a969-b694fb015a6a"
CM017797.1	RepeatMasker	DNA/hAT	73187255	73187416	486	+	.	ID="RND-6_FAMILY-20555";Tend="1339";Tstart="1185";shortTE="F";uid="f00fbb68-52fc-46e8-a9b2-bfe6ff7a9d61"
CM017797.1	RepeatMasker	DNA/Kolobok-E	84256443	84256613	584	+	.	ID="rnd-6_family-11890";Tend="1040";Tstart="929";shortTE="F";uid="be34515d-2986-49ac-8cf0-9dd929adc5e5"
CM017797.1	RepeatMasker	DNA/Ginger-1	47549070	47550361	8655	+	.	ID="RND-6_FAMILY-566";Tend="2325";Tstart="987";shortTE="F";uid="622f13d6-2122-4b28-833a-8e47c7a5caa1"
CM017797.1	RepeatMasker	DNA/Ginger-1	16935495	16936949	10231	+	.	ID="RND-6_FAMILY-649";Tend="2337";Tstart="871";shortTE="F";uid="732ebc7a-a2c6-4fc2-b219-5677d9f11288"
CM017797.1	RepeatMasker	DNA	55995594	55995958	2914	+	.	ID="RND-1_FAMILY-304";Tend="1259";Tstart="900";shortTE="F";uid="0502294c-a982-4540-aa8a-ddb7a7d9ea44"
CM017797.1	RepeatMasker	DNA/hAT-Tip100	31560896	31561042	572	+	.	ID="DNA8-16_AP";Tend="177";Tstart="2";shortTE="F";uid="388133e7-5d50-494f-82f9-f4d73ba90207"
CM017797.1	RepeatMasker	LINE/I	98685236	98685540	640	+	.	ID="RND-1_FAMILY-339";Tend="1408";Tstart="1115";shortTE="F";uid="5d93c513-93f1-4a05-8c7e-5602b52b4f25"
CM017797.1	RepeatMasker	DNA/TcMar-Mariner	89123873	89124070	812	+	.	ID="MARINER-30_RPR";Tend="1322";Tstart="1123";shortTE="F";uid="0d3ffb74-7753-4527-9937-f1dbb9bfa1cc"
CM017797.1	RepeatMasker	DNA	1322958	1323083	869	+	.	ID="DNA3-2_AP";Tend="125";Tstart="1";shortTE="F";uid="be071ad5-1d97-4338-ba0a-7f9525203b16"
CM017797.1	RepeatMasker	DNA/hAT-Ac	8230852	8231006	596	+	.	ID="RND-5_FAMILY-5275";Tend="1413";Tstart="1240";shortTE="F";uid="a689f6f9-3990-411e-86e2-1dcec602a211"
CM017797.1	RepeatMasker	DNA	28665067	28665577	1739	+	.	ID="DNA4-1_AP";Tend="805";Tstart="294";shortTE="F";uid="c45b6b08-9320-4526-868d-201509b15f1d"
CM017797.1	RepeatMasker	DNA/hAT-Ac	93036961	93037163	641	+	.	ID="dna8-11_ap";Tend="158";Tstart="1";shortTE="F";uid="2fd14bb7-f181-4e9f-9721-11cc8cbd6b65"
CM017797.1	RepeatMasker	RC/Helitron	17603193	17603939	3818	+	.	ID="RND-1_FAMILY-240";Tend="1951";Tstart="1239";shortTE="F";uid="629d807d-91a6-4a87-89e1-e02542157e08"
CM017797.1	RepeatMasker	Unknown	54999851	55002631	22413	+	.	ID="RND-6_FAMILY-20066";Tend="2867";Tstart="169";shortTE="F";uid="978e8851-f0fa-4e7d-930c-6fd3086a00ab"
CM017797.1	RepeatMasker	DNA/Ginger	60242349	60242753	3681	+	.	ID="RND-6_FAMILY-7638";Tend="2194";Tstart="1811";shortTE="F";uid="7e1f0185-525f-4520-9c05-f071c7bb94ad"
CM017797.1	RepeatMasker	Unknown	30659334	30659512	1464	+	.	ID="RND-1_FAMILY-109";Tend="1137";Tstart="959";shortTE="F";uid="deeb5161-b0a8-4ce2-a412-e928e41236ea"
CM017797.1	RepeatMasker	DNA/hAT-Tip100	33884792	33885277	840	+	.	ID="RND-6_FAMILY-7689";TEgroup="ctg_1%7CRND-6_FAMILY-7689%7C2";Tend="1478";Tstart="771";shortTE="F";uid="d1f5134d-bbec-4483-89af-ab589d01336c"
CM017797.1	RepeatMasker	Unknown	63167809	63167917	875	+	.	ID="RND-6_FAMILY-4812";Tend="1164";Tstart="1056";shortTE="F";uid="e6d1daa1-0d75-40f8-898c-df4e5ecc29e8"
CM017797.1	RepeatMasker	Unknown	91226990	91227347	1787	+	.	ID="RND-6_FAMILY-25934";Tend="1428";Tstart="1053";shortTE="F";uid="f69d1ff5-a1a4-4cdd-b91b-b8f24692895b"
CM017797.1	RepeatMasker	LINE/I-Jockey	95990246	95990682	487	+	.	ID="RND-6_FAMILY-3807";Tend="1151";Tstart="739";shortTE="F";uid="8341dfbc-9602-4dbd-a8aa-a2e9d61df893"
CM017797.1	RepeatMasker	Retroposon?	76480728	76480867	498	+	.	ID="RND-6_FAMILY-2162";Tend="1443";Tstart="1295";shortTE="F";uid="470c1490-2206-40f3-8976-8865d19f0569"
CM017797.1	RepeatMasker	DNA/Ginger-1	2612025	2612274	1319	+	.	ID="RND-6_FAMILY-3353";Tend="2331";Tstart="2072";shortTE="F";uid="95d745ec-83e2-4f59-9d99-fe3bde4dde13"
CM017797.1	RepeatMasker	DNA/hAT	43455064	43455523	2748	+	.	ID="RND-6_FAMILY-5600";Tend="1178";Tstart="727";shortTE="F";uid="8ff26615-f163-4615-9468-d9ba19ae0791"
CM017797.1	RepeatMasker	DNA/hAT-Tip100	41220064	41220282	893	+	.	ID="DNA8-100B_AP";Tend="501";Tstart="283";shortTE="F";uid="95ee7965-5971-4b30-bcbb-f37e74699366"
CM017797.1	RepeatMasker	DNA/Kolobok-E	41227812	41228732	5793	+	.	ID="RND-6_FAMILY-14191";Tend="2282";Tstart="1366";shortTE="F";uid="e28af300-cb73-40bf-8fe7-f209c5a57f36"
CM017797.1	RepeatMasker	DNA/hAT	85945172	85945369	513	+	.	ID="RND-5_FAMILY-78";Tend="1787";Tstart="1607";shortTE="F";uid="9f4d256c-d0bf-4a98-914c-2035b465a792"
CM017797.1	RepeatMasker	DNA/Ginger-2	93741007	93741365	540	+	.	ID="GINGER2-1_LMI";Tend="2986";Tstart="2625";shortTE="F";uid="25322ac3-732b-4c1f-8777-eae6fa485cb4"
CM017797.1	RepeatMasker	LINE/I	16724229	16725584	842	+	.	ID="RND-6_FAMILY-18271";Tend="2445";Tstart="1125";shortTE="F";uid="e4b02733-357b-4101-94b1-32c56a209813"
CM017797.1	RepeatMasker	DNA	21384562	21384760	1315	+	.	ID="DNA8-5_AP";Tend="234";Tstart="40";shortTE="F";uid="d0c12601-f384-45a4-84f5-7badd09b39c1"
CM017797.1	RepeatMasker	DNA/hAT?	39123361	39123513	670	+	.	ID="RND-4_FAMILY-875";Tend="1548";Tstart="1392";shortTE="F";uid="4f9c8ac8-6f4c-4f8f-9f0c-6032fb007c2b"
CM017797.1	RepeatMasker	DNA/TcMar-m44	71315105	71315248	472	+	.	ID="dnax-3b_ap";Tend="138";Tstart="5";shortTE="F";uid="5411862a-9d15-42a7-bf50-17faf72a1f3b"
CM017797.1	RepeatMasker	Unknown	32276423	32277398	3214	+	.	ID="RND-5_FAMILY-3912";TEgroup="ctg_1%7CRND-5_FAMILY-3912%7C3";Tend="1385";Tstart="561";shortTE="F";uid="fb8e2f28-f878-46dd-bd55-108f97c0c70d"
CM017797.1	RepeatMasker	Retroposon?	97860400	97860582	438	+	.	ID="RND-6_FAMILY-3318";Tend="2694";Tstart="2482";shortTE="F";uid="87c32248-4392-4479-a321-4ae487f3cba4"
CM017797.1	RepeatMasker	DNA/Kolobok-E	74042046	74042691	1345	+	.	ID="RND-5_FAMILY-12007";Tend="1801";Tstart="1119";shortTE="F";uid="1c9fd891-6cd0-4bd2-90c7-f7553c6063ca"
CM017797.1	RepeatMasker	DNA	88962017	88962336	2324	+	.	ID="DNA8-7_AP";Tend="309";Tstart="1";shortTE="F";uid="97505be7-a85b-46a0-8fb4-d095cb7cade5"
CM017797.1	RepeatMasker	DNA/MULE-MuDR	2268638	2270774	10577	+	.	ID="RND-5_FAMILY-810";Tend="2513";Tstart="394";shortTE="F";uid="061ac339-b222-4605-b2f0-28be7f105512"
CM017797.1	RepeatMasker	DNA/Kolobok-E	40587717	40587877	430	+	.	ID="RND-6_FAMILY-11365";Tend="2258";Tstart="2107";shortTE="F";uid="2f24f80b-b4b1-42db-b223-fdbdd1124a14"
CM017797.1	RepeatMasker	DNA	96979290	96979479	937	+	.	ID="DNA8-31_AP";Tend="595";Tstart="375";shortTE="F";uid="687d7414-f366-43b8-9a8c-835a283f5f97"
CM017797.1	RepeatMasker	Unknown	70570931	70571117	1180	+	.	ID="RND-6_FAMILY-4707";Tend="1136";Tstart="920";shortTE="F";uid="381b605e-3596-4da6-8b6b-b61942d7d69e"
CM017797.1	RepeatMasker	DNA/hAT-hAT19	68606055	68606180	766	+	.	ID="RND-6_FAMILY-12052";Tend="1109";Tstart="983";shortTE="F";uid="a6f831e3-2388-48c9-8630-653406d417cd"
CM017797.1	RepeatMasker	Unknown	73545781	73546107	828	+	.	ID="RND-5_FAMILY-1337";Tend="1289";Tstart="980";shortTE="F";uid="e39b68b7-3c1e-4085-9e73-d2bc8a3ea6dd"
CM017797.1	RepeatMasker	DNA	4587287	4588354	7554	+	.	ID="RND-1_FAMILY-335";Tend="1950";Tstart="884";shortTE="F";uid="2c41d9c2-2481-479b-bc97-360ef10a8bd7"
CM017797.1	RepeatMasker	DNA/TcMar-m44	27764874	27765402	2893	+	.	ID="MARINER-3_AP";Tend="501";Tstart="1";shortTE="F";uid="5e82ff82-7df1-455a-b928-8eaefa917e27"
CM017797.1	RepeatMasker	DNA/Ginger	72399471	72399808	1513	+	.	ID="RND-6_FAMILY-7638";Tend="1220";Tstart="856";shortTE="F";uid="f39d51cc-6043-491b-afcf-fb1355855e36"
CM017797.1	RepeatMasker	DNA	64760129	64760265	459	+	.	ID="RND-6_FAMILY-6286";Tend="1403";Tstart="1265";shortTE="F";uid="2b1e212d-03c5-4fb3-a19b-71f1c54a8b52"
CM017797.1	RepeatMasker	DNA/hAT	18609983	18610183	4258	+	.	ID="RND-1_FAMILY-102";Tend="5799";Tstart="5050";shortTE="F";uid="9e21f35c-692d-4e1b-9b65-ee28e71a3af2"
CM017797.1	RepeatMasker	Unknown	38121938	38122569	1535	+	.	ID="RND-5_FAMILY-1679";Tend="1530";Tstart="925";shortTE="F";uid="a5d2156a-f486-4b56-a3c1-6c1c67a833b3"
CM017797.1	RepeatMasker	DNA/hAT?	63511195	63511904	4823	+	.	ID="RND-5_FAMILY-560";Tend="2142";Tstart="1397";shortTE="F";uid="e72dd908-717c-4fef-94c1-e7c250f3501a"
CM017797.1	RepeatMasker	DNA/hAT?	35938431	35938811	999	+	.	ID="rnd-4_family-875";Tend="1657";Tstart="1095";shortTE="F";uid="f60e62dd-1bb8-4c39-a328-6ad7406488f9"
CM017797.1	RepeatMasker	DNA	12394138	12394370	701	+	.	ID="TTAA2C_AP";Tend="423";Tstart="195";shortTE="F";uid="d42efe14-786f-4fea-aa9c-61f7f304bb4a"
CM017797.1	RepeatMasker	DNA/TcMar-m44	44952854	44953075	455	+	.	ID="DNA2-5_AP";Tend="214";Tstart="5";shortTE="F";uid="19a1c233-e868-4246-b86f-1c0ed8e98ab3"
CM017797.1	RepeatMasker	DNA/hAT-Ac	41707224	41709189	16913	+	.	ID="RND-1_FAMILY-233";Tend="2507";Tstart="543";shortTE="F";uid="d2063845-80a9-406a-aff2-478a9e877e2c"
CM017797.1	RepeatMasker	Unknown	94775128	94775764	4684	+	.	ID="RND-6_FAMILY-4812";Tend="1589";Tstart="917";shortTE="F";uid="c491f2c5-8513-4a25-8b61-353a1af5c8b2"
CM017797.1	RepeatMasker	DNA/P	27003659	27005835	18156	+	.	ID="RND-6_FAMILY-6500";Tend="2344";Tstart="206";shortTE="F";uid="7926a722-1a8b-45fa-8cee-dd66aff75728"
CM017797.1	RepeatMasker	DNA	56374761	56375087	930	+	.	ID="DNA4-3_AP";Tend="533";Tstart="185";shortTE="F";uid="d6f1f000-a77f-4bd3-b096-8adcac930ee3"
CM017797.1	RepeatMasker	Unknown	32123527	32123864	1709	+	.	ID="RND-5_FAMILY-825";Tend="1368";Tstart="1036";shortTE="F";uid="5eb070fb-b07c-4d43-85e1-9f94092b4737"
CM017797.1	RepeatMasker	DNA/hAT-hAT19	60633186	60633289	461	+	.	ID="dna8-79_ap";Tend="104";Tstart="1";shortTE="F";uid="5af24b70-73b6-4091-8237-c11ed3eeb9a6"
CM017797.1	RepeatMasker	DNA/Kolobok-E	19424651	19425155	882	+	.	ID="RND-6_FAMILY-6582";Tend="2079";Tstart="1579";shortTE="F";uid="79757abe-a5f5-44ac-a02e-2f162b76b43e"
CM017797.1	RepeatMasker	DNA	36657494	36658129	2515	+	.	ID="DNA4-2_AP";Tend="650";Tstart="1";shortTE="F";uid="26035aa4-ed99-4ebd-8edb-843841ee476a"
CM017797.1	RepeatMasker	DNA/hAT-hAT19	64365564	64365752	694	+	.	ID="HAT-N2_AP";Tend="186";Tstart="1";shortTE="F";uid="042790c1-cb72-492b-a8da-e52760b1ec4f"
CM017797.1	RepeatMasker	DNA/hAT-Charlie	85427222	85427368	857	+	.	ID="DNA8-86_AP";Tend="168";Tstart="1";shortTE="F";uid="8e339c4e-8fb5-4b63-84a0-5b34f963ac24"
CM017797.1	RepeatMasker	DNA	13962425	13962559	808	+	.	ID="RND-6_FAMILY-782";Tend="1321";Tstart="1191";shortTE="F";uid="73c128d3-f5ce-49dc-9b6a-54d5477b0c60"
CM017797.1	RepeatMasker	DNA	77858395	77859063	4678	+	.	ID="DNA8-30_AP";Tend="710";Tstart="1";shortTE="F";uid="b5f4c8d3-35fd-41f8-95e0-0df0ebf7a7c6"
CM017797.1	RepeatMasker	DNA	16055026	16055626	705	+	.	ID="DNA4-3_AP";Tend="610";Tstart="3";shortTE="F";uid="4fdfd81c-ddb7-4b36-802c-78b101ed06c4"
CM017797.1	RepeatMasker	DNA/hAT-Tip100	38835841	38836109	1341	+	.	ID="RND-6_FAMILY-1048";Tend="840";Tstart="553";shortTE="F";uid="164e05a0-3d26-4e73-8424-809183771dac"
CM017797.1	RepeatMasker	DNA/hAT	11788962	11789146	709	+	.	ID="RND-6_FAMILY-24224";Tend="2774";Tstart="2592";shortTE="F";uid="a44f5dfa-47a1-48c1-8a02-70af7f09c36b"
CM017797.1	RepeatMasker	DNA/hAT-hAT19	59705048	59705152	685	+	.	ID="RND-6_FAMILY-9539";Tend="14501";Tstart="14403";shortTE="F";uid="d8276cf0-2b2f-4ecf-9d70-85df73ccbb4f"
CM017797.1	RepeatMasker	DNA/Kolobok-E	95071893	95072668	4159	+	.	ID="RND-6_FAMILY-14191";Tend="2405";Tstart="1612";shortTE="F";uid="b8b2e086-c788-4df6-b775-ba3e4193a951"
CM017797.1	RepeatMasker	DNA/Kolobok-E	807993	808526	2695	+	.	ID="RND-5_FAMILY-3341";Tend="1478";Tstart="924";shortTE="F";uid="c576f3ec-56da-49b1-a4e4-86e8863de962"
CM017797.1	RepeatMasker	DNA/hAT	21083089	21083199	436	+	.	ID="RND-6_FAMILY-24224";Tend="3701";Tstart="3584";shortTE="F";uid="fb0f7129-5bae-4cfc-bafb-e64b3f4a2775"
CM017797.1	RepeatMasker	DNA/hAT-Tip100	100938640	100939970	11088	+	.	ID="RND-6_FAMILY-2496";Tend="2144";Tstart="812";shortTE="F";uid="37b2a94e-e877-4f53-adc6-dbe95509a221"
CM017797.1	RepeatMasker	DNA/hAT-Charlie	92338621	92338883	1576	+	.	ID="RND-5_FAMILY-9648";Tend="1374";Tstart="1100";shortTE="F";uid="fd12c98e-7658-4263-a8f8-7a7d073c9e94"
CM017797.1	RepeatMasker	DNA/Kolobok-E	56394996	56396494	10254	+	.	ID="RND-4_FAMILY-1";Tend="1753";Tstart="392";shortTE="F";uid="50c6fddb-2e7e-40aa-81b3-48f82b7083b6"
CM017797.1	RepeatMasker	DNA/hAT?	73119817	73120215	1505	+	.	ID="RND-6_FAMILY-25429";Tend="868";Tstart="444";shortTE="F";uid="7ca2ef4e-4a93-4c87-9f64-6c0078e6e046"
CM017797.1	RepeatMasker	Unknown	30292862	30293243	1681	+	.	ID="RND-5_FAMILY-4024";Tend="1283";Tstart="867";shortTE="F";uid="7e603a45-73de-4410-ae1c-49c01f2529fb"
CM017797.1	RepeatMasker	DNA/hAT-hAT19	28461290	28461550	404	+	.	ID="RND-6_FAMILY-9539";Tend="12285";Tstart="12011";shortTE="F";uid="621b9a25-36bc-4ca5-9dd2-6feedc2d3640"
CM017797.1	RepeatMasker	DNA/Ginger-1	69722330	69722439	426	+	.	ID="RND-6_FAMILY-649";Tend="2367";Tstart="2250";shortTE="F";uid="809b12ea-57d7-44d9-a93d-04c33fc3b09a"
CM017797.1	RepeatMasker	DNA	87467268	87467395	649	+	.	ID="TTAA20B_AP";Tend="446";Tstart="324";shortTE="F";uid="4f7c4f80-c40a-4baf-94eb-f6302835655b"
CM017797.1	RepeatMasker	DNA	97083754	97083945	669	+	.	ID="DNA4-2_AP";Tend="541";Tstart="350";shortTE="F";uid="28fa1387-b13a-4d84-99b9-172e2cf4ee13"
CM017797.1	RepeatMasker	DNA/Kolobok-E	59455106	59455452	829	+	.	ID="RND-6_FAMILY-11365";Tend="2256";Tstart="1869";shortTE="F";uid="d39f8029-1e2a-4c57-8c84-27aff92c5051"
CM017797.1	RepeatMasker	DNA/hAT-Tip100	68723904	68724047	418	+	.	ID="DNA8-16B_AP";Tend="155";Tstart="2";shortTE="F";uid="4721a1c0-10e9-4ca5-8eee-f69f4c13354e"
CM017797.1	RepeatMasker	DNA/hAT-Ac	16852931	16853330	1724	+	.	ID="dna8-11b_ap";Tend="645";Tstart="26";shortTE="F";uid="b84c37ad-40f7-4313-8524-ed025c4c0565"
CM017797.1	RepeatMasker	DNA	24068744	24069046	1393	+	.	ID="ttaa3_ap";Tend="261";Tstart="1";shortTE="F";uid="e49d6b49-bc46-483e-9d21-2ced8dfef562"
CM017797.1	RepeatMasker	DNA/Ginger-1	21098053	21098518	1758	+	.	ID="RND-6_FAMILY-8823";Tend="1788";Tstart="1214";shortTE="F";uid="79183aaf-50f5-47c4-89d5-dbfd198d761d"
CM017797.1	RepeatMasker	Unknown	38996971	38997402	1565	+	.	ID="RND-5_FAMILY-825";Tend="993";Tstart="507";shortTE="F";uid="11526c49-fbaa-4a31-9452-b8a414858aab"
CM017797.1	RepeatMasker	DNA	53301781	53301913	540	+	.	ID="DNA8-15_AP";Tend="142";Tstart="1";shortTE="F";uid="5201a015-a8a3-41a5-bb50-8cc022f33cd0"
CM017797.1	RepeatMasker	Unknown	79208326	79208522	928	+	.	ID="RND-4_FAMILY-42";Tend="1211";Tstart="966";shortTE="F";uid="50be020e-0a5a-43c3-b067-55d0ba0b4cbf"
CM017797.1	RepeatMasker	Unknown	27414114	27415158	8334	+	.	ID="RND-6_FAMILY-4451";Tend="1755";Tstart="718";shortTE="F";uid="4409ab55-ac20-4d9a-8b77-4a04462f46bf"
CM017797.1	RepeatMasker	DNA/Ginger-1	16622664	16622817	418	+	.	ID="RND-6_FAMILY-1417";Tend="1342";Tstart="1206";shortTE="F";uid="36427201-7a9c-4ae9-9271-4124c3c64785"
CM017797.1	RepeatMasker	Unknown	66698854	66698955	429	+	.	ID="RND-5_FAMILY-4024";Tend="968";Tstart="853";shortTE="F";uid="08c06e94-b743-478c-bbe4-9f65bbea6a6b"
CM017797.1	RepeatMasker	DNA/hAT-Tip100	25624091	25624364	1700	+	.	ID="RND-6_FAMILY-2932";Tend="1628";Tstart="1337";shortTE="F";uid="98c10d0f-ae6e-4624-a712-69f245276c09"
CM017797.1	RepeatMasker	DNA/Sola-1	18533081	18533262	855	+	.	ID="RND-6_FAMILY-974";Tend="1586";Tstart="1394";shortTE="F";uid="30ae4063-01ea-4318-87c2-0f85ce6fc2f5"
CM017797.1	RepeatMasker	DNA/Kolobok-E	10150958	10151386	1709	+	.	ID="KOLOBOKE-3_AP";Tend="2175";Tstart="1676";shortTE="F";uid="dd0eeda0-573d-4c17-894d-b10e9150beac"
CM017797.1	RepeatMasker	DNA/hAT	81926705	81927148	3836	+	.	ID="RND-1_FAMILY-222";Tend="1343";Tstart="898";shortTE="F";uid="f72b67f4-04ae-4782-934b-afc1c2d8e7b3"
CM017797.1	RepeatMasker	DNA/Sola-1	74228665	74228920	1342	+	.	ID="DNA4-8_AP";Tend="247";Tstart="1";shortTE="F";uid="b9a91f28-9908-49e1-b197-92937346432d"
CM017797.1	RepeatMasker	Retroposon?	37333830	37334071	461	+	.	ID="RND-6_FAMILY-8816";Tend="1238";Tstart="1025";shortTE="F";uid="67a1eafa-7e65-465a-8afe-6edf0ab1b01f"
CM017797.1	RepeatMasker	DNA	77324590	77325249	2533	+	.	ID="DNA4-2_AP";Tend="668";Tstart="19";shortTE="F";uid="37b9e318-caa3-4855-ad40-77bbbc15d221"
CM017797.1	RepeatMasker	DNA	24137293	24137809	725	+	.	ID="RND-6_FAMILY-3494";Tend="3157";Tstart="2663";shortTE="F";uid="8b86bf44-596a-484e-8c5f-16163fa86e16"
CM017797.1	RepeatMasker	Unknown	72969765	72970117	1991	+	.	ID="RND-6_FAMILY-6525";Tend="1284";Tstart="950";shortTE="F";uid="fc0c20ea-9d8a-4cf3-b047-4a238eb3fa54"
CM017797.1	RepeatMasker	DNA/TcMar-Pogo	45334607	45335000	2334	+	.	ID="rnd-6_family-1493";Tend="1385";Tstart="807";shortTE="F";uid="f49d17e2-35d6-481f-ab0a-6132ff7d06f3"
CM017797.1	RepeatMasker	Unknown	38213796	38214040	1377	+	.	ID="RND-1_FAMILY-16";Tend="1260";Tstart="1006";shortTE="F";uid="abe97b21-960e-43bf-8515-4fda36c70fa6"
CM017797.1	RepeatMasker	Unknown	35525033	35525237	995	+	.	ID="RND-1_FAMILY-44";Tend="1205";Tstart="988";shortTE="F";uid="23a14a77-d1ef-467d-a6c3-d0c2cf594732"
CM017797.1	RepeatMasker	DNA	8174839	8174992	454	+	.	ID="RND-6_FAMILY-2082";Tend="2595";Tstart="2458";shortTE="F";uid="8a327e37-500f-4f62-8932-f036413f5fb5"
CM017797.1	RepeatMasker	Unknown	54986087	54988906	23123	+	.	ID="RND-6_FAMILY-20066";Tend="2867";Tstart="148";shortTE="F";uid="7ee627f8-7f90-47ff-8938-755b7f14e9ff"
CM017797.1	RepeatMasker	LINE/I-Jockey	96039949	96040528	3772	+	.	ID="RND-5_FAMILY-3176";Tend="735";Tstart="165";shortTE="F";uid="beb45c28-d815-45cd-8258-f1e4fba07635"
CM017797.1	RepeatMasker	DNA	39358704	39358834	447	+	.	ID="RND-6_FAMILY-2929";Tend="5945";Tstart="5812";shortTE="F";uid="0cc64409-9d93-4103-952b-5f1abfe812bf"
CM017797.1	RepeatMasker	Unknown	18954464	18954704	960	+	.	ID="RND-6_FAMILY-57";Tend="1194";Tstart="951";shortTE="F";uid="a1f90874-4483-4bb4-ba85-0a4d53aa525e"
CM017797.1	RepeatMasker	DNA/Ginger-1	40989641	40990222	3925	+	.	ID="RND-6_FAMILY-566";Tend="1461";Tstart="861";shortTE="F";uid="6c4636a6-8777-4aa3-8c61-c742264dc75d"
CM017797.1	RepeatMasker	DNA/hAT-hAT19	67898389	67899046	3081	+	.	ID="RND-5_FAMILY-9199";Tend="1560";Tstart="919";shortTE="F";uid="fce7ed25-4e6c-4c04-b8bc-fdf172ccabd7"
CM017797.1	RepeatMasker	DNA	34044493	34044755	1324	+	.	ID="ttaa26b_ap";Tend="299";Tstart="2";shortTE="F";uid="435d0f42-331a-46a5-8d90-95a386fa105f"
CM017797.1	RepeatMasker	RC/Helitron	39468834	39469547	2578	+	.	ID="RND-5_FAMILY-3092";Tend="1337";Tstart="592";shortTE="F";uid="2178b882-5937-4b70-9b65-dd232e00e3e7"
CM017797.1	RepeatMasker	DNA/MULE-MuDR	36249123	36249488	1156	+	.	ID="RND-5_FAMILY-810";Tend="4041";Tstart="3667";shortTE="F";uid="b7a0f635-a6a7-42e7-ba9e-e4cc8273a7fd"
CM017797.1	RepeatMasker	DNA	30671759	30672311	2654	+	.	ID="RND-6_FAMILY-782";Tend="1635";Tstart="1054";shortTE="F";uid="74eadb96-dc01-4692-9d88-383ef461d5a8"
CM017797.1	RepeatMasker	DNA/Kolobok-E	41608731	41609076	501	+	.	ID="KOLOBOKE-1_TC";Tend="2722";Tstart="2385";shortTE="F";uid="bd3b7b06-76fd-4db7-b644-7b203c666c8a"
CM017797.1	RepeatMasker	DNA	6266284	6266841	4087	+	.	ID="TTAA16_AP";Tend="569";Tstart="1";shortTE="F";uid="f1805cd5-8fc1-48d1-b2b7-c498e65c1832"
CM017797.1	RepeatMasker	DNA/hAT-hAT19	61248855	61249093	574	+	.	ID="RND-6_FAMILY-19104";Tend="1898";Tstart="1675";shortTE="F";uid="fdc2afd6-df06-4f10-9991-8d43a49fbb84"
CM017797.1	RepeatMasker	Unknown	68100985	68101099	516	+	.	ID="RND-6_FAMILY-1132";Tend="866";Tstart="757";shortTE="F";uid="39be7b16-5421-4de5-8b9f-930a71a36439"
CM017797.1	RepeatMasker	RC/Helitron	21286108	21287323	9119	+	.	ID="RND-6_FAMILY-79";Tend="2151";Tstart="880";shortTE="F";uid="f5bfa38e-0e77-4191-915a-032d6d6b37df"
CM017797.1	RepeatMasker	DNA	41726345	41726760	3247	+	.	ID="TTAA13_AP";Tend="426";Tstart="6";shortTE="F";uid="2fc74971-3715-4c47-a7f4-070780f0a709"
CM017797.1	RepeatMasker	DNA/Kolobok-E	97128126	97128401	2121	+	.	ID="RND-6_FAMILY-6582";Tend="2312";Tstart="2040";shortTE="F";uid="ef719be4-6299-4daa-88f0-a465d272badb"
CM017797.1	RepeatMasker	DNA	39720001	39720604	3466	+	.	ID="TTAA24_AP";Tend="657";Tstart="4";shortTE="F";uid="909234f7-6bf8-4252-a491-fe5c0abd89bf"
CM017797.1	RepeatMasker	DNA/Ginger-1	52759162	52759739	3404	+	.	ID="RND-1_FAMILY-62";Tend="1482";Tstart="894";shortTE="F";uid="c71ff4df-a126-4161-a1f9-df2fd7924643"
CM017797.1	RepeatMasker	LTR/Pao	74084274	74084665	531	+	.	ID="BEL-1_CFL-I";Tend="2814";Tstart="2423";shortTE="F";uid="b74be4f8-594d-4bc5-9f3a-4b1692328f68"
CM017797.1	RepeatMasker	LINE/I-Jockey	38742801	38743022	1152	+	.	ID="RND-6_FAMILY-2167";Tend="2275";Tstart="2035";shortTE="F";uid="cdeb51ed-2eb8-44b1-9b0f-1e225eba6e9c"
CM017797.1	RepeatMasker	DNA	2960513	2960862	831	+	.	ID="DNA4-3_AP";Tend="534";Tstart="190";shortTE="F";uid="7231cbe4-499d-4965-9b30-b8d81c6c387c"
CM017797.1	RepeatMasker	Unknown	64392826	64393012	1082	+	.	ID="RND-5_FAMILY-4658";Tend="1139";Tstart="942";shortTE="F";uid="3d7c7bc4-144f-4fe7-874d-fc3069628dd7"
CM017797.1	RepeatMasker	Unknown	20155593	20155750	1035	+	.	ID="RND-5_FAMILY-2488";Tend="1110";Tstart="919";shortTE="F";uid="4d38299e-d31b-418d-8d43-d892f6039282"
CM017797.1	RepeatMasker	DNA/PIF-ISL2EU	57634573	57635287	2114	+	.	ID="RND-5_FAMILY-1532";TEgroup="ctg_1%7CRND-5_FAMILY-1532%7C10";Tend="1626";Tstart="826";shortTE="F";uid="91297645-21da-4a93-8325-443a1a5b2cdc"
CM017797.1	RepeatMasker	DNA/hAT	45520530	45520668	568	+	.	ID="DNA8-105_AP";Tend="650";Tstart="507";shortTE="F";uid="b9f9acd7-1bed-4590-a877-cf7a0f94ab10"
CM017797.1	RepeatMasker	DNA/hAT?	43526313	43526498	787	+	.	ID="rnd-6_family-25429";Tend="788";Tstart="621";shortTE="F";uid="9cb10d5b-809c-4793-a365-722e213c8cca"
CM017797.1	RepeatMasker	Unknown	5413615	5413895	1031	+	.	ID="RND-1_FAMILY-16";Tend="1255";Tstart="974";shortTE="F";uid="192a5fe2-70f0-4776-953e-4c07e59a8bd8"
CM017797.1	RepeatMasker	DNA/Ginger-1	951273	952071	4943	+	.	ID="RND-6_FAMILY-566";Tend="1669";Tstart="879";shortTE="F";uid="87f38587-5a3c-4999-97e9-591e53c11a40"
CM017797.1	RepeatMasker	DNA/hAT-Tip100	86356995	86357142	1841	+	.	ID="RND-5_FAMILY-1671";Tend="7047";Tstart="6507";shortTE="F";uid="2aba29b4-7474-4a76-9f79-31230a7c444f"
CM017797.1	RepeatMasker	DNA/Kolobok-E	35186233	35187573	9744	+	.	ID="RND-6_FAMILY-6582";Tend="2310";Tstart="918";shortTE="F";uid="50d60e8f-7621-4b49-a3af-67258021e2c1"
CM017797.1	RepeatMasker	DNA/Kolobok-E	14849056	14849359	868	+	.	ID="RND-6_FAMILY-11365";Tend="2227";Tstart="1864";shortTE="F";uid="cfc994e7-1603-46f4-8109-51c2b756184f"
CM017797.1	RepeatMasker	DNA/hAT-Tip100	59263811	59263984	637	+	.	ID="DNA8-16B_AP";Tend="167";Tstart="1";shortTE="F";uid="3c32a47d-0ffd-4a0b-9211-ed94bd1e06c6"
CM017797.1	RepeatMasker	Unknown	14441553	14441865	1738	+	.	ID="RND-1_FAMILY-21";Tend="1212";Tstart="887";shortTE="F";uid="f1c8c9ea-d196-4251-b97c-0a35d08aef35"
CM017797.1	RepeatMasker	DNA	28786115	28786294	1009	+	.	ID="rnd-6_family-1787";Tend="1641";Tstart="1459";shortTE="F";uid="c80548a3-c009-453a-a740-8a69c62f479c"
CM017797.1	RepeatMasker	DNA	14540372	14540928	2026	+	.	ID="DNA8-88_AP";TEgroup="ctg_1%7CDNA8-88_AP%7C2";Tend="620";Tstart="1";shortTE="F";uid="a8fdae82-0e6a-4ca9-b61e-88a38f10dbd2"
CM017797.1	RepeatMasker	Retroposon?	99925715	99925818	405	+	.	ID="RND-6_FAMILY-2443";Tend="726";Tstart="630";shortTE="F";uid="38dd115f-2d86-4e84-a3cf-d5d55678993f"
CM017797.1	RepeatMasker	Unknown	4942411	4943227	5627	+	.	ID="RND-5_FAMILY-3470";Tend="1669";Tstart="850";shortTE="F";uid="3d9dd5f7-588b-490c-a9b7-694787583a3d"
CM017797.1	RepeatMasker	DNA/P	44953081	44953856	5556	+	.	ID="RND-6_FAMILY-3503";Tend="2149";Tstart="1368";shortTE="F";uid="2b994bc8-7d42-45c5-a04b-2d27d959df4a"
CM017797.1	RepeatMasker	DNA/hAT-hAT19	97559367	97560026	4554	+	.	ID="RND-1_FAMILY-261";Tend="1605";Tstart="918";shortTE="F";uid="3df8b2ee-af04-409b-bc6e-e7972806498b"
CM017797.1	RepeatMasker	DNA/Kolobok-E	37459397	37459537	421	+	.	ID="RND-6_FAMILY-7474";Tend="552";Tstart="418";shortTE="F";uid="9cbf17ba-14b4-4242-8032-58e5e0f4190a"
CM017797.1	RepeatMasker	DNA/Kolobok-E	19222360	19223397	1246	+	.	ID="RND-6_FAMILY-6582";Tend="2311";Tstart="1199";shortTE="F";uid="919986f0-c1fa-4409-bef1-b50ad1b3c6c6"
CM017797.1	RepeatMasker	Retroposon?	653363	653888	441	+	.	ID="RND-6_FAMILY-9961";Tend="1477";Tstart="522";shortTE="F";uid="18c11979-e2c9-4f39-a3e6-52fb1b1a6f6a"
CM017797.1	RepeatMasker	DNA/Ginger-1	95413594	95414507	7006	+	.	ID="RND-6_FAMILY-6590";Tend="1821";Tstart="894";shortTE="F";uid="556e97f9-6e3f-49eb-8f10-503a6c0a2e3b"
CM017797.1	RepeatMasker	Unknown	97713640	97713952	1484	+	.	ID="RND-4_FAMILY-3024";Tend="1205";Tstart="926";shortTE="F";uid="54f2770d-f1bf-4fc1-acde-888868001b09"
CM017797.1	RepeatMasker	DNA/Ginger-1	30371027	30371269	404	+	.	ID="RND-6_FAMILY-15039";Tend="1059";Tstart="828";shortTE="F";uid="9abeeaa6-3da9-45d1-9e30-bbafb9380413"
CM017797.1	RepeatMasker	DNA/hAT	35521850	35522112	587	+	.	ID="RND-6_FAMILY-1208";Tend="255";Tstart="11";shortTE="F";uid="4188b4b5-72c8-4e82-8359-1ae845958251"
CM017797.1	RepeatMasker	Unknown	9505359	9506968	6852	+	.	ID="RND-1_FAMILY-199";Tend="2275";Tstart="697";shortTE="F";uid="cb5ebb6c-aac9-4ac4-9880-57e630a2211a"
CM017797.1	RepeatMasker	DNA/hAT	24513174	24513433	1942	+	.	ID="DNA8-94_AP";Tend="419";Tstart="153";shortTE="F";uid="8f9492b2-e08d-4bbc-97a9-43dfba38bad2"
CM017797.1	RepeatMasker	DNA/Kolobok-E	30644393	30644732	2467	+	.	ID="RND-5_FAMILY-12007";Tend="1269";Tstart="940";shortTE="F";uid="dadae6b3-d77d-4c9f-a239-7a5f5cc00adc"
CM017797.1	RepeatMasker	Unknown	42462529	42462794	9903	+	.	ID="RND-1_FAMILY-1";Tend="2350";Tstart="2";shortTE="F";uid="6cd31c60-239b-4ed9-9fdc-3f7144de2ddb"
CM017797.1	RepeatMasker	DNA	89192854	89193624	2792	+	.	ID="DNA4-2_AP";Tend="769";Tstart="1";shortTE="F";uid="a92f6185-8bf1-4c12-8c85-e3f57175cb64"
CM017797.1	RepeatMasker	DNA	32427875	32428299	793	+	.	ID="DNAX-2_AP";Tend="467";Tstart="39";shortTE="F";uid="f0b2913a-9130-4bec-9164-fb4c8cf6fbcb"
CM017797.1	RepeatMasker	Unknown	40604137	40604446	1945	+	.	ID="RND-4_FAMILY-3283";Tend="1278";Tstart="975";shortTE="F";uid="c5bedb77-20ea-4b4e-8d75-a27676781561"
CM017797.1	RepeatMasker	DNA/MULE-MuDR	87510751	87510921	862	+	.	ID="rnd-6_family-6345";Tend="1811";Tstart="1590";shortTE="F";uid="4c37a516-35bf-4e8e-95e3-6ac20e1ae953"
CM017797.1	RepeatMasker	DNA	46258975	46259527	3412	+	.	ID="DNA4-3_AP";Tend="634";Tstart="1";shortTE="F";uid="de930efc-cc8a-4bff-93f8-6bb70f5dfc79"
CM017797.1	RepeatMasker	DNA/hAT-Ac	18315130	18315541	2274	+	.	ID="rnd-6_family-4687";Tend="1522";Tstart="954";shortTE="F";uid="608faec2-21ee-4f79-85c4-848c886b774f"
CM017797.1	RepeatMasker	DNA/hAT?	87902579	87903421	1634	+	.	ID="RND-5_FAMILY-560";Tend="1674";Tstart="812";shortTE="F";uid="e4d1918b-e622-413a-a7af-aa1332294d51"
CM017797.1	RepeatMasker	DNA	13864077	13864485	2085	+	.	ID="TTAA4B_AP";Tend="430";Tstart="1";shortTE="F";uid="b2a73799-8659-4903-a26e-452e69864db6"
CM017797.1	RepeatMasker	LINE/I-Jockey	25793211	25793492	792	+	.	ID="RND-6_FAMILY-17052";Tend="1158";Tstart="879";shortTE="F";uid="8079729b-f71b-4d03-920e-848f149d5c78"
CM017797.1	RepeatMasker	DNA/Ginger-1	32943870	32944092	934	+	.	ID="RND-6_FAMILY-3353";Tend="2331";Tstart="2099";shortTE="F";uid="cf472cbf-e2f3-45ca-80aa-eb1039ef60a5"
CM017797.1	RepeatMasker	DNA/hAT-hAT19	2842615	2842785	443	+	.	ID="RND-6_FAMILY-13747";Tend="598";Tstart="430";shortTE="F";uid="dc0a3abe-3f94-4719-89f6-031562606f4b"
CM017797.1	RepeatMasker	DNA/hAT-Tip100	11119566	11119947	711	+	.	ID="RND-6_FAMILY-444";Tend="1765";Tstart="1355";shortTE="F";uid="be4dc0cb-7bf3-4788-8710-2d467a4f88da"
CM017797.1	RepeatMasker	DNA/Ginger-1	64477720	64477896	441	+	.	ID="RND-6_FAMILY-9179";Tend="1470";Tstart="1297";shortTE="F";uid="279dc563-6e95-40fe-8005-d57744b3d9d9"
CM017797.1	RepeatMasker	Unknown	22723286	22723390	542	+	.	ID="RND-5_FAMILY-3470";Tend="1010";Tstart="908";shortTE="F";uid="ed2c3b0f-f8be-4553-b228-2180cff1f934"
CM017797.1	RepeatMasker	Unknown	68004241	68004367	524	+	.	ID="RND-1_FAMILY-220";Tend="1001";Tstart="878";shortTE="F";uid="e1b35701-1e66-4d65-b9f4-68117d447029"
CM017797.1	RepeatMasker	Retroposon?	98117007	98117215	651	+	.	ID="RND-6_FAMILY-23005";Tend="3517";Tstart="3317";shortTE="F";uid="771b5184-7089-423f-94cd-45c4e0bcc565"
CM017797.1	RepeatMasker	DNA/hAT-Tip100	46137563	46137912	1399	+	.	ID="RND-6_FAMILY-5792";Tend="2213";Tstart="1912";shortTE="F";uid="544de75c-e7d1-42d4-bd8c-4a89a963ea1f"
CM017797.1	RepeatMasker	DNA/Kolobok-E	29525258	29525777	2839	+	.	ID="RND-1_FAMILY-340";Tend="1532";Tstart="1027";shortTE="F";uid="9d53bfbe-84bd-49df-8706-a1f4f26d8f02"
CM017797.1	RepeatMasker	RC/Helitron	31274847	31275057	1224	+	.	ID="RND-6_FAMILY-4945";Tend="1642";Tstart="1428";shortTE="F";uid="0dbf3680-2a4c-4292-b1c7-9779e7d3ebb1"
CM017797.1	RepeatMasker	DNA/Ginger-1	33004234	33005244	6454	+	.	ID="RND-6_FAMILY-566";Tend="1937";Tstart="881";shortTE="F";uid="fd9b0ccb-d571-490c-bd48-af458fcd2bb5"
CM017797.1	RepeatMasker	Unknown	98087134	98087410	1517	+	.	ID="RND-6_FAMILY-9605";Tend="1082";Tstart="791";shortTE="F";uid="489d2314-df63-4dea-91f9-836d99a75ace"
CM017797.1	RepeatMasker	DNA/hAT-hAT19	64687731	64688549	6393	+	.	ID="RND-6_FAMILY-19104";Tend="1850";Tstart="962";shortTE="F";uid="3ef9f744-987d-4a45-b4c9-94c5c25b54b5"
CM017797.1	RepeatMasker	DNA/TcMar-Tc1	88142936	88143130	439	+	.	ID="MARINER-N5_HSAL";Tend="516";Tstart="317";shortTE="F";uid="dc86fb83-acac-468c-be76-0e0a73e999b2"
CM017797.1	RepeatMasker	DNA	37100356	37101096	2088	+	.	ID="DNA4-2_AP";Tend="769";Tstart="1";shortTE="F";uid="ceeee232-a849-466d-b044-f710048c5d8e"
CM017797.1	RepeatMasker	DNA/Ginger	92729087	92729583	3362	+	.	ID="RND-6_FAMILY-7638";Tend="2249";Tstart="1746";shortTE="F";uid="96ba4186-26d7-41a0-b0da-a882f094fd98"
CM017797.1	RepeatMasker	DNA/Kolobok-E	20569090	20569288	993	+	.	ID="RND-5_FAMILY-3563";Tend="689";Tstart="476";shortTE="F";uid="5416dcf9-aa2e-4964-8013-fcf63f447137"
CM017797.1	RepeatMasker	DNA/hAT-Ac	43458436	43458599	866	+	.	ID="DNA8-11B_AP";Tend="269";Tstart="99";shortTE="F";uid="8a47ea65-d1a3-43df-8604-d507c366030e"
CM017797.1	RepeatMasker	LINE/CR1	73660624	73661253	531	+	.	ID="RND-6_FAMILY-700";Tend="756";Tstart="138";shortTE="F";uid="fc26d501-ac2c-4506-962f-d2c2d44bc6a0"
CM017797.1	RepeatMasker	DNA/Kolobok-E	61712913	61713236	2205	+	.	ID="RND-6_FAMILY-15326";Tend="1627";Tstart="1303";shortTE="F";uid="cca0f916-0a54-46a1-9643-5c1774bfc828"
CM017797.1	RepeatMasker	DNA/hAT-hAT19	86360160	86360469	426	+	.	ID="RND-6_FAMILY-9539";Tend="12165";Tstart="11845";shortTE="F";uid="1daa13da-6218-4e4a-974c-5bc07253f66d"
CM017797.1	RepeatMasker	DNA/Ginger	24675010	24675395	1443	+	.	ID="RND-6_FAMILY-7638";Tend="1149";Tstart="751";shortTE="F";uid="15714d3e-a755-493f-a00f-dd823d3d5782"
CM017797.1	RepeatMasker	DNA/hAT-Tip100	68541248	68542283	7704	+	.	ID="RND-5_FAMILY-1671";Tend="1014";Tstart="7";shortTE="F";uid="884f1e62-217c-4b80-a554-577695ced264"
CM017797.1	RepeatMasker	DNA/hAT-Charlie	30817619	30817791	941	+	.	ID="DNA8-72_AP";Tend="170";Tstart="1";shortTE="F";uid="4715903c-63f9-4011-9179-41f8aa80ed4a"
CM017797.1	RepeatMasker	DNA/hAT-Tip100	43184580	43184985	604	+	.	ID="RND-6_FAMILY-6124";Tend="1165";Tstart="815";shortTE="F";uid="737e12d9-ea03-41dc-8ead-20a761e87926"
CM017797.1	RepeatMasker	Unknown	12931044	12931174	946	+	.	ID="RND-1_FAMILY-51";Tend="1529";Tstart="1395";shortTE="F";uid="050cb952-661f-4437-a785-29f3181253d8"
CM017797.1	RepeatMasker	RC/Helitron	51006332	51006459	721	+	.	ID="RND-4_FAMILY-243";Tend="1502";Tstart="1373";shortTE="F";uid="3ce11b57-5a27-47f0-8d11-22bc2771bf09"
CM017797.1	RepeatMasker	DNA/hAT-Tip100	15740031	15740269	998	+	.	ID="RND-6_FAMILY-10753";Tend="1406";Tstart="1165";shortTE="F";uid="aaa1d5c8-5d7b-46f2-8368-611cf2a987ab"
CM017797.1	RepeatMasker	DNA/hAT	26751279	26751480	997	+	.	ID="RND-6_FAMILY-6933";Tend="1915";Tstart="1717";shortTE="F";uid="9fb407a5-c7a6-4889-8aca-d93d65bac354"
CM017797.1	RepeatMasker	DNA/hAT	36591741	36591929	761	+	.	ID="RND-5_FAMILY-343";Tend="1635";Tstart="1451";shortTE="F";uid="ede826e9-6dcf-4d86-9737-cbee93c3466b"
CM017797.1	RepeatMasker	DNA	78942647	78942823	709	+	.	ID="dna4-2_ap";TEgroup="ctg_1%7Cdna4-2_ap%7C30";Tend="647";Tstart="129";shortTE="F";uid="9f53fb00-ecc7-4835-bba8-1cc068d8fe5f"
CM017797.1	RepeatMasker	LINE/I	10271729	10277424	49691	+	.	ID="RND-6_FAMILY-8368";Tend="6223";Tstart="537";shortTE="F";uid="34caf4bc-a962-4312-841d-1c01bf775b4f"
CM017797.1	RepeatMasker	DNA/TcMar-Pogo	18799933	18800098	738	+	.	ID="RND-6_FAMILY-2880";Tend="859";Tstart="703";shortTE="F";uid="cfe628c7-f9c9-46a2-9877-75706239b5eb"
CM017797.1	RepeatMasker	RC/Helitron	10001689	10002025	631	+	.	ID="HELITRON-N1_LMI";Tend="1315";Tstart="983";shortTE="F";uid="cff0635d-a944-48f9-82b0-37adec1695fe"
CM017797.1	RepeatMasker	Unknown	5423494	5423945	2262	+	.	ID="RND-1_FAMILY-245";Tend="559";Tstart="160";shortTE="F";uid="beb8ef58-0be0-4de3-9891-56e9e69b1857"
CM017797.1	RepeatMasker	DNA/Ginger-1	44168068	44168589	3239	+	.	ID="RND-1_FAMILY-196";Tend="1421";Tstart="921";shortTE="F";uid="e47918aa-fd33-4f3d-af61-bf77892ee27f"
CM017797.1	RepeatMasker	DNA/TcMar-Fot1	27491246	27492122	2924	+	.	ID="RND-5_FAMILY-4330";Tend="1291";Tstart="457";shortTE="F";uid="6e330974-f358-4a99-ba6a-204327db6ad6"
CM017797.1	RepeatMasker	DNA/Ginger-1	74934856	74935339	842	+	.	ID="RND-6_FAMILY-566";Tend="2034";Tstart="1543";shortTE="F";uid="c9753cce-3157-4693-92eb-be8cca5d0465"
CM017797.1	RepeatMasker	DNA/hAT-Tip100	98716725	98716915	818	+	.	ID="RND-5_FAMILY-7780";Tend="1559";Tstart="1358";shortTE="F";uid="a46221a9-220f-4652-9c72-a0964ce2ce3f"
CM017797.1	RepeatMasker	DNA/hAT?	17228590	17228747	449	+	.	ID="RND-4_FAMILY-875";Tend="1283";Tstart="1103";shortTE="F";uid="5e35b382-915f-4b17-a0c0-8562a41170d0"
CM017797.1	RepeatMasker	Retroposon?	101072512	101072740	954	+	.	ID="RND-6_FAMILY-22950";Tend="1568";Tstart="1373";shortTE="F";uid="9ccc4302-0973-4861-916f-798fa6c6a7b5"
CM017797.1	RepeatMasker	DNA/hAT-Ac	49944611	49946522	6211	+	.	ID="RND-4_FAMILY-1973";TEgroup="ctg_1%7CRND-4_FAMILY-1973%7C4";Tend="2994";Tstart="1161";shortTE="F";uid="2ca26280-6354-4d92-8c42-bb3b36a5fa13"
CM017797.1	RepeatMasker	DNA/hAT	68160183	68160966	4638	+	.	ID="RND-1_FAMILY-265";Tend="3664";Tstart="2859";shortTE="F";uid="a60aeb22-654e-40af-94c2-27511add99b5"
CM017797.1	RepeatMasker	DNA/Kolobok-E	19847306	19847590	830	+	.	ID="RND-3_FAMILY-333";TEgroup="ctg_1%7CRND-3_FAMILY-333%7C1";Tend="1645";Tstart="1271";shortTE="F";uid="4534d904-1208-4608-b3a8-6e0477539e46"
CM017797.1	RepeatMasker	DNA/Ginger	94121834	94122574	2479	+	.	ID="RND-6_FAMILY-7638";TEgroup="ctg_1%7CRND-6_FAMILY-7638%7C9";Tend="2209";Tstart="855";shortTE="F";uid="75ec3674-1f4b-45d7-9166-238dec4f47d5"
CM017797.1	RepeatMasker	Unknown	19914798	19915073	1876	+	.	ID="RND-1_FAMILY-16";Tend="1276";Tstart="977";shortTE="F";uid="9e16b404-52b3-418b-a7e4-830dd9920c7f"
CM017797.1	RepeatMasker	DNA/hAT-Ac	34714976	34715312	1829	+	.	ID="RND-1_FAMILY-234";Tend="1648";Tstart="1274";shortTE="F";uid="fcd7264f-6639-4f05-8f22-dfe4b82f683e"
CM017797.1	RepeatMasker	DNA/hAT-hAT19	60602471	60603007	789	+	.	ID="DNA8-82_AP";TEgroup="ctg_1%7CDNA8-82_AP%7C4";Tend="749";Tstart="315";shortTE="F";uid="80dc1c7a-1d04-4d29-95e7-80a30621ba5b"
CM017797.1	RepeatMasker	DNA/Ginger-1	86043540	86044085	1565	+	.	ID="RND-6_FAMILY-3353";Tend="1984";Tstart="1398";shortTE="F";uid="8e7155c9-7a21-4854-b08e-93d74e3f1c6c"
CM017797.1	RepeatMasker	DNA/MULE-MuDR	89668974	89669360	719	+	.	ID="RND-5_FAMILY-810";Tend="4045";Tstart="3661";shortTE="F";uid="552c7134-6ade-4496-a843-84c4f2a991cf"
CM017797.1	RepeatMasker	DNA/hAT	72554212	72558590	1274	+	.	ID="RND-1_FAMILY-134";TEgroup="ctg_1%7CRND-1_FAMILY-134%7C2";Tend="5926";Tstart="1616";shortTE="F";uid="c19dee65-7ed3-40d9-85f4-05c61670171a"
CM017797.1	RepeatMasker	DNA/hAT-Tip100	28394164	28394321	988	+	.	ID="DNA8-6_AP";Tend="172";Tstart="1";shortTE="F";uid="a55bd208-d6e8-437c-8807-f2ddd9b99a18"
CM017797.1	RepeatMasker	DNA/Maverick	72477697	72477867	433	+	.	ID="RND-6_FAMILY-14659";Tend="5335";Tstart="5165";shortTE="F";uid="a1758417-e74c-47f0-a805-41c0ab63965f"
CM017797.1	RepeatMasker	Retroposon?	21267306	21267803	1685	+	.	ID="SINE2-1_AP";Tend="1475";Tstart="888";shortTE="F";uid="00530c89-6bb0-43f9-a9f9-cc22562cc75b"
CM017797.1	RepeatMasker	DNA	77627281	77636090	48239	+	.	ID="rnd-4_family-32";Tend="6671";Tstart="1";shortTE="F";uid="beb61c82-0c2a-4015-854b-b03f525b79a7"
CM017797.1	RepeatMasker	DNA/Ginger-1	68268159	68268332	778	+	.	ID="RND-6_FAMILY-16505";Tend="1424";Tstart="848";shortTE="F";uid="84e64517-41f4-4c63-a759-9be8a91f8c30"
CM017797.1	RepeatMasker	DNA/hAT-hAT19	23174786	23174892	512	+	.	ID="RND-6_FAMILY-8647";Tend="2022";Tstart="1918";shortTE="F";uid="ee6113bd-0d75-42b8-9bb0-2bebedce0efd"
CM017797.1	RepeatMasker	Unknown	20652632	20653584	2862	+	.	ID="RND-5_FAMILY-825";Tend="1674";Tstart="582";shortTE="F";uid="02e24906-6cf0-45f5-a7b8-b81b35291969"
CM017797.1	RepeatMasker	DNA/Kolobok-E	66987520	66987626	761	+	.	ID="RND-5_FAMILY-12007";Tend="1836";Tstart="1467";shortTE="F";uid="ad941c70-bf4b-4bf6-8120-6974937db6b2"
CM017797.1	RepeatMasker	DNA/Kolobok-E	8406382	8406938	2833	+	.	ID="RND-5_FAMILY-12007";Tend="1529";Tstart="928";shortTE="F";uid="7d75add6-219a-4ad2-ba8e-04cba11cf231"
CM017797.1	RepeatMasker	Unknown	68087259	68088056	5200	+	.	ID="RND-5_FAMILY-13205";Tend="1575";Tstart="773";shortTE="F";uid="144c1d7b-4695-4efa-affa-3114bab24b49"
CM017797.1	RepeatMasker	DNA/hAT-Charlie	46548530	46549361	6674	+	.	ID="rnd-1_family-193";Tend="1846";Tstart="950";shortTE="F";uid="c48eb855-d056-4b07-a054-1b0f412a7ec6"
CM017797.1	RepeatMasker	DNA	4152954	4153395	1653	+	.	ID="TTAA8_AP";Tend="438";Tstart="3";shortTE="F";uid="25f5855d-e10a-4a1b-b81f-e81b5bb00819"
CM017797.1	RepeatMasker	DNA/hAT?	81488417	81488684	1081	+	.	ID="RND-4_FAMILY-875";Tend="1306";Tstart="1061";shortTE="F";uid="6bb2aeb6-7a25-467a-92f6-f738e51f3fa0"
CM017797.1	RepeatMasker	DNA/Kolobok-E	95411394	95412201	6217	+	.	ID="RND-5_FAMILY-1272";Tend="1760";Tstart="963";shortTE="F";uid="eb77a589-9be1-4535-8314-2f06aedfcc3e"
CM017797.1	RepeatMasker	DNA	3312521	3312995	3182	+	.	ID="RND-6_FAMILY-782";Tend="1636";Tstart="1147";shortTE="F";uid="a2871c56-0f9f-4cae-8d13-1857c9283493"
CM017797.1	RepeatMasker	DNA/Kolobok-E	25913819	25913949	696	+	.	ID="RND-5_FAMILY-12007";Tend="1468";Tstart="1330";shortTE="F";uid="8bfa3bc3-1ba4-4f89-9b58-5123aaeaa14a"
CM017797.1	RepeatMasker	RC/Helitron	43193274	43193471	464	+	.	ID="RND-5_FAMILY-1390";Tend="1273";Tstart="1091";shortTE="F";uid="892192cc-3e1f-4d42-9da9-3e3f8ea4d937"
CM017797.1	RepeatMasker	DNA/Ginger-1	47207441	47208028	2503	+	.	ID="RND-6_FAMILY-6590";Tend="1814";Tstart="1145";shortTE="F";uid="ef891f0e-d5b6-4bb6-926a-07f0c7d33c7a"
CM017797.1	RepeatMasker	DNA	74844014	74844293	725	+	.	ID="TTAA8_AP";Tend="382";Tstart="103";shortTE="F";uid="5c05909d-a609-4e70-9186-81347cf0dc72"
CM017797.1	RepeatMasker	DNA/Kolobok-E	25741626	25741826	1270	+	.	ID="RND-5_FAMILY-3341";Tend="1132";Tstart="926";shortTE="F";uid="d6103d96-ca5c-4d06-ae37-8aded536895f"
CM017797.1	RepeatMasker	DNA	56999802	57001295	10726	+	.	ID="RND-5_FAMILY-123";Tend="2102";Tstart="578";shortTE="F";uid="ce40a29b-2ba2-4c81-a150-f11eaa00fea6"
CM017797.1	RepeatMasker	DNA/hAT-Tip100	98789160	98789555	2467	+	.	ID="DNA8-89_AP";Tend="375";Tstart="2";shortTE="F";uid="be4cc333-88f2-4a3f-b596-44b1c53f3e8c"
CM017797.1	RepeatMasker	DNA	12269171	12269319	549	+	.	ID="RND-1_FAMILY-271";Tend="3430";Tstart="3259";shortTE="F";uid="64dd9685-a42a-4726-b283-55adc716488d"
CM017797.1	RepeatMasker	DNA/Kolobok-E	30867807	30868031	541	+	.	ID="RND-4_FAMILY-1821";Tend="780";Tstart="530";shortTE="F";uid="2028abae-180c-4da3-b8f8-415cf05ffe7d"
CM017797.1	RepeatMasker	DNA/hAT-hAT19	88420741	88421405	993	+	.	ID="RND-6_FAMILY-580";Tend="1589";Tstart="944";shortTE="F";uid="2ab9b57c-4a19-4d07-baf8-fe8eab5b25ba"
CM017797.1	RepeatMasker	DNA/hAT	13069634	13069755	488	+	.	ID="DNA8-44_AP";Tend="413";Tstart="291";shortTE="F";uid="869d7f2e-d691-4168-a0cf-f5f5d5fd0b00"
CM017797.1	RepeatMasker	Unknown	95722525	95723278	5421	+	.	ID="RND-6_FAMILY-25934";Tend="1650";Tstart="900";shortTE="F";uid="e771219e-4abf-4ebe-88c6-797f52a0d54c"
CM017797.1	RepeatMasker	Unknown	94588672	94589586	2241	+	.	ID="RND-5_FAMILY-3342";Tend="1542";Tstart="639";shortTE="F";uid="86f91c4d-63d6-4832-8a2e-b8b5fcedad46"
CM017797.1	RepeatMasker	Unknown	83776206	83776492	619	+	.	ID="RND-5_FAMILY-1679";Tend="1201";Tstart="913";shortTE="F";uid="22f1e132-a70a-4723-a528-9183bd20bb0d"
CM017797.1	RepeatMasker	DNA/Ginger-1	63742877	63743133	663	+	.	ID="RND-6_FAMILY-6590";Tend="1822";Tstart="1534";shortTE="F";uid="486b2c14-a3a8-4462-b7c4-be62556c2f61"
CM017797.1	RepeatMasker	Unknown	85960782	85961053	1750	+	.	ID="RND-4_FAMILY-3283";Tend="1234";Tstart="977";shortTE="F";uid="dfb832de-a876-4dae-948d-c42c5c4eec4f"
CM017797.1	RepeatMasker	DNA/Ginger-1	79352016	79353269	38879	+	.	ID="rnd-5_family-1673";Tend="1653";Tstart="376";shortTE="F";uid="2d3ce794-344a-42ee-bad5-25831aa7b97e"
CM017797.1	RepeatMasker	Unknown	87637688	87637882	1475	+	.	ID="RND-6_FAMILY-27160";Tend="1172";Tstart="985";shortTE="F";uid="0fddea4f-82c4-4f04-8568-7ee3e3db32fe"
CM017797.1	RepeatMasker	DNA/TcMar-m44?	63561019	63561141	517	+	.	ID="DNA4-10_AP";Tend="148";Tstart="27";shortTE="F";uid="3aa0dcbe-b65d-40de-9661-dd7577c0eb6a"
CM017797.1	RepeatMasker	Unknown	68064248	68064848	4597	+	.	ID="RND-4_FAMILY-1072";Tend="1598";Tstart="976";shortTE="F";uid="0ef9021a-5e23-4867-843d-2d11d3d31402"
CM017797.1	RepeatMasker	DNA/hAT-hAT19	85601926	85602075	568	+	.	ID="rnd-6_family-1531";Tend="3690";Tstart="3552";shortTE="F";uid="ad166340-cb29-4db1-ae9a-98dc8e9f99de"
CM017797.1	RepeatMasker	DNA/hAT-Blackjack	77955893	77956046	420	+	.	ID="HAT-34_LMI";Tend="2165";Tstart="2012";shortTE="F";uid="f3502889-bef3-452c-9992-0a228702c219"
CM017797.1	RepeatMasker	DNA/Ginger-1	85720516	85720980	2705	+	.	ID="RND-6_FAMILY-23998";Tend="1474";Tstart="1017";shortTE="F";uid="1f38c05e-6e3c-4978-b6ed-4aa976e823a5"
CM017797.1	RepeatMasker	DNA/hAT	9280727	9280991	1669	+	.	ID="RND-5_FAMILY-914";Tend="1176";Tstart="930";shortTE="F";uid="cdb49f00-00a0-4cd3-bc35-28756021eb5c"
CM017797.1	RepeatMasker	DNA	83464270	83464498	1342	+	.	ID="DNA8-5_AP";Tend="234";Tstart="1";shortTE="F";uid="3d5dde95-da75-42d8-93ea-f8822f0be7d8"
CM017797.1	RepeatMasker	DNA/hAT-Tip100	86622143	86622642	817	+	.	ID="RND-6_FAMILY-4692";Tend="1522";Tstart="1028";shortTE="F";uid="7783b52a-ede2-4fde-a99d-92a6bab502d1"
CM017797.1	RepeatMasker	Unknown	30484769	30485033	1034	+	.	ID="RND-5_FAMILY-664";Tend="1558";Tstart="1290";shortTE="F";uid="f9b5f3f8-355e-46f0-af46-6fab87bb3cae"
CM017797.1	RepeatMasker	Unknown	31195516	31195763	888	+	.	ID="RND-1_FAMILY-16";Tend="1304";Tstart="981";shortTE="F";uid="37b9858d-242e-4dc3-ab11-f9f1af75a286"
CM017797.1	RepeatMasker	DNA/hAT-hAT19	46516745	46516977	1138	+	.	ID="DNA8-96_AP";Tend="235";Tstart="1";shortTE="F";uid="53ad0e3f-a3e4-4fe0-8bd9-21d6b7e0a164"
CM017797.1	RepeatMasker	DNA/Ginger-1	93920335	93920895	2779	+	.	ID="RND-6_FAMILY-566";Tend="1990";Tstart="1408";shortTE="F";uid="8b871bb8-54d9-4d36-b955-27f82070c1f5"
CM017797.1	RepeatMasker	DNA/Ginger-1	27330426	27330536	543	+	.	ID="GINGER1-1_AP";Tend="5147";Tstart="5038";shortTE="F";uid="d839d7dd-8109-4c93-b3da-3b3fff37cd83"
CM017797.1	RepeatMasker	DNA/Ginger-1	62695298	62695446	570	+	.	ID="RND-6_FAMILY-566";Tend="2326";Tstart="2173";shortTE="F";uid="287432fa-8ecf-44a9-825b-d2630ad84293"
CM017797.1	RepeatMasker	DNA/Ginger-1	95781278	95781728	542	+	.	ID="RND-6_FAMILY-8823";Tend="1789";Tstart="1386";shortTE="F";uid="72eda8cc-5437-49e6-b56f-210c0023f08e"
CM017797.1	RepeatMasker	LTR/Pao	55628751	55631779	1132	+	.	ID="RND-6_FAMILY-14103";TEgroup="ctg_1%7CRND-6_FAMILY-14103%7C1";Tend="6289";Tstart="1334";shortTE="F";uid="aa8d35d6-085e-4aaa-88ab-99bce9de6b7f"
CM017797.1	RepeatMasker	Unknown	86143773	86144186	2491	+	.	ID="RND-6_FAMILY-10786";Tend="1666";Tstart="1238";shortTE="F";uid="fe2f62ae-ff79-4582-96fb-e034eb106533"
CM017797.1	RepeatMasker	Unknown	8929624	8929798	949	+	.	ID="RND-6_FAMILY-57";Tend="1184";Tstart="1011";shortTE="F";uid="f591b971-b32d-4081-b0d4-29a18adda37a"
CM017797.1	RepeatMasker	DNA/hAT	87864198	87864634	2964	+	.	ID="RND-6_FAMILY-7012";Tend="1390";Tstart="944";shortTE="F";uid="c30d99de-76d3-48d7-9eb6-aff95609b3d2"
CM017797.1	RepeatMasker	DNA	92370154	92370352	451	+	.	ID="DNA4-3_AP";Tend="636";Tstart="424";shortTE="F";uid="1dff88bc-9272-463f-ba70-947289ca4129"
CM017797.1	RepeatMasker	DNA	45367410	45367578	492	+	.	ID="ttaa26b_ap";Tend="150";Tstart="14";shortTE="F";uid="419b0874-092a-49ae-a097-bafadecc386a"
CM017797.1	RepeatMasker	LINE/I-Jockey	82536191	82536999	1743	+	.	ID="RND-6_FAMILY-5518";Tend="1731";Tstart="930";shortTE="F";uid="b268bc22-010e-4973-a6f4-84dc29ba0447"
CM017797.1	RepeatMasker	DNA	80298306	80298466	571	+	.	ID="DNAX-2_AP";Tend="148";Tstart="2";shortTE="F";uid="cad65e86-1894-4ac9-af17-2a3d99474882"
CM017797.1	RepeatMasker	DNA/Kolobok-E	11046356	11046514	1048	+	.	ID="RND-1_FAMILY-340";Tend="1534";Tstart="1378";shortTE="F";uid="6feba72c-8f34-40c9-a0cb-4859f5d06d4a"
CM017797.1	RepeatMasker	DNA/Ginger-1	49237038	49237182	410	+	.	ID="RND-6_FAMILY-3353";Tend="1759";Tstart="1627";shortTE="F";uid="f3b40b4a-bb14-4b17-ba87-393868f3d688"
CM017797.1	RepeatMasker	DNA	66918839	66919000	822	+	.	ID="dna4-2_ap";Tend="172";Tstart="1";shortTE="F";uid="2ed81421-6563-424f-9914-81258a807a9d"
CM017797.1	RepeatMasker	DNA/hAT-Tip100	51817162	51817914	4111	+	.	ID="RND-1_FAMILY-263";Tend="752";Tstart="72";shortTE="F";uid="2aaff7ed-820f-4ae6-9f1f-d7b5abe44a22"
CM017797.1	RepeatMasker	DNA/Ginger-1	13334397	13334891	1175	+	.	ID="RND-6_FAMILY-8823";Tend="1786";Tstart="1227";shortTE="F";uid="1117d1fd-ffd0-41ee-87e9-171339002794"
CM017797.1	RepeatMasker	RC/Helitron	52588442	52589597	4119	+	.	ID="RND-1_FAMILY-4";TEgroup="ctg_1%7CRND-1_FAMILY-4%7C6";Tend="1909";Tstart="883";shortTE="F";uid="29cd4a2b-fc04-4905-b4e7-ee1b4d9adfba"
CM017797.1	RepeatMasker	DNA/hAT	22196687	22196847	446	+	.	ID="DNA8-35_AP";Tend="143";Tstart="1";shortTE="F";uid="96f1401b-6396-4bb8-9501-7a983ce31716"
CM017797.1	RepeatMasker	DNA	13903900	13904188	1164	+	.	ID="TTAA27_AP";Tend="289";Tstart="1";shortTE="F";uid="48447b9c-1cd6-4167-a507-edd62ec2bdde"
CM017797.1	RepeatMasker	DNA/TcMar-m44	89544602	89544882	709	+	.	ID="RND-6_FAMILY-8188";Tend="3005";Tstart="2778";shortTE="F";uid="fa2c1c8f-f1b5-4b1a-bfbe-5c5c15049cb6"
CM017797.1	RepeatMasker	DNA	13004189	13004597	1126	+	.	ID="RND-6_FAMILY-8475";Tend="1475";Tstart="967";shortTE="F";uid="998b48d4-b6fd-446a-adf4-5a178bd4d0c1"
CM017797.1	RepeatMasker	DNA/Ginger-1	23610569	23611294	3405	+	.	ID="RND-6_FAMILY-5073";Tend="1787";Tstart="995";shortTE="F";uid="61e0e302-2004-407e-9d82-517780e90ccb"
CM017797.1	RepeatMasker	DNA	83390515	83390821	1599	+	.	ID="RND-6_FAMILY-1648";Tend="1487";Tstart="1127";shortTE="F";uid="49636359-8c66-48fa-a027-bf8087bd6c79"
CM017797.1	RepeatMasker	DNA	74757171	74757466	790	+	.	ID="RND-6_FAMILY-1648";Tend="1413";Tstart="1129";shortTE="F";uid="4b842d12-f0cc-442b-aba5-b79ea601c73e"
CM017797.1	RepeatMasker	DNA/hAT	89308319	89308594	453	+	.	ID="RND-5_FAMILY-343";Tend="1770";Tstart="1508";shortTE="F";uid="9a126ff3-3d90-4082-9dba-834828ded7df"
CM017797.1	RepeatMasker	DNA/Ginger-1	31032209	31033103	2309	+	.	ID="RND-5_FAMILY-1673";Tend="1319";Tstart="443";shortTE="F";uid="213a8a00-6051-4a99-ba5c-124e0035c029"
CM017797.1	RepeatMasker	DNA/Kolobok-T2	20189474	20189804	1354	+	.	ID="RND-5_FAMILY-2091";Tend="1623";Tstart="1342";shortTE="F";uid="cd2ac3e5-a05d-432b-a54a-1fe0e2b94713"
CM017797.1	RepeatMasker	DNA/Kolobok-E	14879346	14879588	855	+	.	ID="RND-6_FAMILY-6582";Tend="1043";Tstart="805";shortTE="F";uid="05b46203-6325-40d1-8c38-4aea31189c5c"
CM017797.1	RepeatMasker	DNA/Kolobok-E	78196404	78197580	7353	+	.	ID="RND-6_FAMILY-15326";Tend="2034";Tstart="844";shortTE="F";uid="5a373011-fcf1-4cd7-bef4-52064f73a5ae"
CM017797.1	RepeatMasker	Unknown	45916788	45917533	5224	+	.	ID="RND-4_FAMILY-2062";Tend="1631";Tstart="898";shortTE="F";uid="1fea8482-047c-417a-8b54-08e65b147acd"
CM017797.1	RepeatMasker	DNA/hAT-hAT19	30292010	30292211	672	+	.	ID="HAT-N8_AP";Tend="851";Tstart="621";shortTE="F";uid="b6cc2c80-5809-4928-b99b-72ae2721bd22"
CM017797.1	RepeatMasker	Unknown	75308737	75310798	15085	+	.	ID="RND-1_FAMILY-376";Tend="2796";Tstart="664";shortTE="F";uid="132a14e9-0f36-432f-a0c5-71d9f6fbde36"
CM017797.1	RepeatMasker	DNA/Ginger-1	83917464	83917848	942	+	.	ID="RND-6_FAMILY-8823";Tend="1791";Tstart="1383";shortTE="F";uid="92774466-e7ec-4a17-a5b2-2d6ec740acbd"
CM017797.1	RepeatMasker	DNA/Ginger-1	27333762	27333867	603	+	.	ID="RND-6_FAMILY-5073";Tend="1119";Tstart="1015";shortTE="F";uid="c74c0589-77b1-4fd6-9d31-4cfcdfe8a4ab"
CM017797.1	RepeatMasker	DNA	95446965	95447366	2323	+	.	ID="TTAA20_AP";Tend="480";Tstart="1";shortTE="F";uid="15afd7cc-6836-456e-b8c9-462101423f35"
CM017797.1	RepeatMasker	DNA/Ginger	73576586	73576828	1474	+	.	ID="RND-6_FAMILY-7638";Tend="1120";Tstart="856";shortTE="F";uid="31c33d7a-9abd-4ebf-8eba-8ce6b5f39baf"
CM017797.1	RepeatMasker	LINE/I-Jockey	81008727	81009023	2325	+	.	ID="RND-1_FAMILY-151";Tend="1579";Tstart="1285";shortTE="F";uid="114ad98d-338d-4839-8c39-7533b8e325c8"
CM017797.1	RepeatMasker	DNA/hAT-Tip100	62621122	62621444	1860	+	.	ID="DNA8-19_AP";Tend="373";Tstart="1";shortTE="F";uid="adfd5832-6093-44bf-94dd-a9ef1ba00de6"
CM017797.1	RepeatMasker	DNA	55331496	55331866	1795	+	.	ID="TTAA3C_AP";Tend="425";Tstart="7";shortTE="F";uid="fd186f7b-ad07-469a-a37c-1b115ba68096"
CM017797.1	RepeatMasker	Retroposon?	43458596	43460030	9872	+	.	ID="RND-6_FAMILY-18748";Tend="2271";Tstart="826";shortTE="F";uid="2289e449-cd11-4c0b-85e7-b8ce18d2bb85"
CM017797.1	RepeatMasker	DNA	26157164	26157611	1233	+	.	ID="ttaa8_ap";Tend="438";Tstart="20";shortTE="F";uid="95210c63-563f-4367-bb8f-f4607dd9f9c0"
CM017797.1	RepeatMasker	LTR/Gypsy	58360275	58360485	628	+	.	ID="GYPSY6-I_AP";Tend="3009";Tstart="2799";shortTE="F";uid="f14d1384-1b6e-4cac-a4a7-dc7a3ffde803"
CM017797.1	RepeatMasker	Unknown	93847311	93847423	557	+	.	ID="RND-1_FAMILY-21";Tend="1118";Tstart="1010";shortTE="F";uid="004ff0fe-e73b-4005-a4fa-b9864f8d16f3"
CM017797.1	RepeatMasker	DNA	78330020	78330871	7001	+	.	ID="RND-1_FAMILY-343";Tend="1840";Tstart="968";shortTE="F";uid="e891ef77-1ebd-4993-8aad-9b5bbc0a6997"
CM017797.1	RepeatMasker	DNA	79124460	79124632	1316	+	.	ID="RND-6_FAMILY-8475";Tend="1121";Tstart="949";shortTE="F";uid="1ada2296-3cf0-4583-9fcb-bfb8d353a53a"
CM017797.1	RepeatMasker	DNA/Ginger-1	97132090	97132471	3022	+	.	ID="RND-6_FAMILY-566";Tend="2330";Tstart="1951";shortTE="F";uid="ff3645b9-5f1f-43d8-9004-33f0d99d72fa"
CM017797.1	RepeatMasker	DNA	24889466	24889654	530	+	.	ID="DNA4-2_AP";Tend="769";Tstart="582";shortTE="F";uid="7576c1b9-a8ac-494a-a5d5-008643f8f296"
CM017797.1	RepeatMasker	Unknown	26343602	26343981	3087	+	.	ID="RND-4_FAMILY-1072";Tend="1597";Tstart="1224";shortTE="F";uid="93350972-3a60-43fa-8b97-f6c03f90cbc5"
CM017797.1	RepeatMasker	DNA/Kolobok-E	16369658	16369802	1012	+	.	ID="RND-6_FAMILY-6582";Tend="993";Tstart="848";shortTE="F";uid="f77bd580-aba1-4a72-bd3f-ec2150819f1f"
CM017797.1	RepeatMasker	DNA/hAT-Tip100	39903938	39904076	853	+	.	ID="DNA8-102_AP";Tend="155";Tstart="1";shortTE="F";uid="b5d219df-97cb-48ea-be87-60e9c4b8c0b0"
CM017797.1	RepeatMasker	DNA	28592805	28592921	822	+	.	ID="DNA3-4_AP";Tend="127";Tstart="11";shortTE="F";uid="7cb38a59-b58a-4333-ac70-7b100d148d74"
CM017797.1	RepeatMasker	DNA/hAT	88699766	88700208	3944	+	.	ID="RND-1_FAMILY-222";Tend="1346";Tstart="904";shortTE="F";uid="e866b76d-1d0b-40d7-87b7-ce17ca931f69"
CM017797.1	RepeatMasker	Unknown	16996759	16997055	1772	+	.	ID="RND-4_FAMILY-3283";Tend="1272";Tstart="971";shortTE="F";uid="26ab6ade-ec44-413c-be82-6e7619abd5e4"
CM017797.1	RepeatMasker	Retroposon?	96196781	96196922	463	+	.	ID="RND-6_FAMILY-20914";Tend="866";Tstart="724";shortTE="F";uid="3e6a2a0b-69a8-4e09-98ea-b4150a6b6816"
CM017797.1	RepeatMasker	RC/Helitron	86058722	86059271	3693	+	.	ID="RND-1_FAMILY-8";Tend="1383";Tstart="845";shortTE="F";uid="772de618-d0e8-4888-ab50-943c8306e754"
CM017797.1	RepeatMasker	DNA/MULE-MuDR	72762384	72762632	610	+	.	ID="RND-5_FAMILY-4771";Tend="844";Tstart="609";shortTE="F";uid="593e05fe-d3be-479d-8dd1-d0c847264496"
CM017797.1	RepeatMasker	DNA	27781282	27781657	1595	+	.	ID="TTAA4B_AP";Tend="430";Tstart="56";shortTE="F";uid="b0d8c543-b15c-47cf-890e-db6d8b8cdc50"
CM017797.1	RepeatMasker	DNA/Kolobok-E	97282600	97282784	449	+	.	ID="RND-1_FAMILY-191";Tend="745";Tstart="538";shortTE="F";uid="ff7f23fc-c7fe-4b6f-9d73-40be509a5a67"
CM017797.1	RepeatMasker	DNA	41971332	41971462	439	+	.	ID="RND-6_FAMILY-18927";Tend="2247";Tstart="2112";shortTE="F";uid="6bee719b-ef59-42b1-8836-7e16e7bc81a3"
CM017797.1	RepeatMasker	Retroposon?	68177762	68179201	12438	+	.	ID="RND-5_FAMILY-10685";Tend="4418";Tstart="2965";shortTE="F";uid="e2488f62-40cb-48ba-8139-9ae8e3c1f465"
CM017797.1	RepeatMasker	Retroposon?	5135780	5135896	422	+	.	ID="RND-6_FAMILY-8816";Tend="658";Tstart="546";shortTE="F";uid="9d6f2c57-0408-4f33-b0e1-8ea0aefa8bdc"
CM017797.1	RepeatMasker	DNA/MULE-MuDR	87510521	87510725	1310	+	.	ID="RND-6_FAMILY-6345";Tend="820";Tstart="617";shortTE="F";uid="bdc83827-6163-4ae5-81b4-65328dfebe6b"
CM017797.1	RepeatMasker	DNA	16673149	16673575	2435	+	.	ID="TTAA3_AP";Tend="429";Tstart="1";shortTE="F";uid="d7647570-9455-4397-94dd-f290cdcd38cd"
CM017797.1	RepeatMasker	DNA	91344959	91345141	706	+	.	ID="RND-6_FAMILY-2929";Tend="6022";Tstart="5813";shortTE="F";uid="62d34ca1-d942-47d3-a7bf-17f21198a939"
CM017797.1	RepeatMasker	Unknown	56441609	56441729	852	+	.	ID="RND-4_FAMILY-3283";Tend="1098";Tstart="977";shortTE="F";uid="4c3ea980-70c7-4641-b4e7-bc5d2dba3fd3"
CM017797.1	RepeatMasker	DNA/P	44949021	44949389	2198	+	.	ID="RND-6_FAMILY-3503";Tend="528";Tstart="157";shortTE="F";uid="6abd692a-2d77-4e86-8ae7-e001fb01cbc2"
CM017797.1	RepeatMasker	LINE/I	37650965	37651177	1456	+	.	ID="RND-6_FAMILY-5647";Tend="1152";Tstart="949";shortTE="F";uid="e7858d0d-a7f9-4e6c-a816-a5b16acd5c56"
CM017797.1	RepeatMasker	Retroposon?	68151955	68152224	1067	+	.	ID="SINE2-2_AP";Tend="291";Tstart="1";shortTE="F";uid="be1053b6-0e05-4688-b075-8784b1f95d03"
CM017797.1	RepeatMasker	Retroposon?	6956075	6956451	432	+	.	ID="SINE2-2_AP";Tend="1045";Tstart="650";shortTE="F";uid="3dc4766d-3d16-47ab-9fdb-71fb234adb3e"
CM017797.1	RepeatMasker	DNA	90647165	90647539	1038	+	.	ID="ttaa3b_ap";Tend="392";Tstart="1";shortTE="F";uid="ac7cc177-33e0-4f2a-9b44-7fc4d7bd7da6"
CM017797.1	RepeatMasker	DNA/Kolobok-E	41788128	41789531	7481	+	.	ID="RND-6_FAMILY-14191";Tend="2273";Tstart="847";shortTE="F";uid="49d21e92-07db-465f-9673-90e08f240797"
CM017797.1	RepeatMasker	DNA/hAT-Tip100	36477389	36477550	537	+	.	ID="DNA8-16B_AP";Tend="167";Tstart="1";shortTE="F";uid="7fab2c78-d623-4eef-ad60-3cf27dfe56ec"
CM017797.1	RepeatMasker	DNA	70394917	70395062	560	+	.	ID="TTAA3B_AP";Tend="436";Tstart="283";shortTE="F";uid="8616cb02-c3d5-4d05-9fcb-8f413d6165fa"
CM017797.1	RepeatMasker	DNA	39795925	39796044	449	+	.	ID="RND-1_FAMILY-271";Tend="1156";Tstart="1037";shortTE="F";uid="2952edc0-20bf-48de-87c9-d67345fb2aba"
CM017797.1	RepeatMasker	DNA/Sola-1	70824067	70824640	1656	+	.	ID="SOLA1-7_AP";Tend="1412";Tstart="833";shortTE="F";uid="7ed464e1-c3a1-40c0-8e5f-32e83a3e7250"
CM017797.1	RepeatMasker	DNA/hAT-Tip100	15728341	15728478	945	+	.	ID="RND-4_FAMILY-1548";Tend="1395";Tstart="1255";shortTE="F";uid="98da9793-48e3-4514-a135-6f64d3d0418e"
CM017797.1	RepeatMasker	DNA	30708807	30709333	534	+	.	ID="DNA4-3_AP";Tend="635";Tstart="117";shortTE="F";uid="c860403f-5686-4218-bd2a-d4fb5c0dcd97"
CM017797.1	RepeatMasker	DNA/Ginger-1	39662940	39663202	1294	+	.	ID="RND-6_FAMILY-566";Tend="1975";Tstart="1715";shortTE="F";uid="67c7f228-0131-475e-8804-4dc96e6b4a41"
CM017797.1	RepeatMasker	Unknown	85160634	85160813	1087	+	.	ID="RND-6_FAMILY-57";Tend="1172";Tstart="966";shortTE="F";uid="c5751b37-21bc-4f74-9094-dae4b9532521"
CM017797.1	RepeatMasker	RC/Helitron	46701541	46701996	2233	+	.	ID="RND-6_FAMILY-4945";Tend="1642";Tstart="1155";shortTE="F";uid="d95d7c37-7893-4ad8-bb01-dd579e5f2814"
CM017797.1	RepeatMasker	DNA/Ginger-1	87619984	87620192	705	+	.	ID="RND-6_FAMILY-9179";Tend="1455";Tstart="1236";shortTE="F";uid="4ec4955a-f6bf-450e-989c-141b2a180452"
CM017797.1	RepeatMasker	DNA	22949032	22949437	470	+	.	ID="DNA4-2_AP";Tend="769";Tstart="294";shortTE="F";uid="be1db57b-8f77-428a-9326-989fd1c5a605"
CM017797.1	RepeatMasker	DNA	38804073	38804268	457	+	.	ID="DNA4-3_AP";Tend="446";Tstart="268";shortTE="F";uid="7eb45e68-e444-4f0b-b41d-043268d61bc6"
CM017797.1	RepeatMasker	Retroposon?	86258360	86258500	767	+	.	ID="SINE2-1_AP";Tend="1770";Tstart="1258";shortTE="F";uid="cddc113c-0a4b-4ba2-8488-ac8ff1d5b909"
CM017797.1	RepeatMasker	Unknown	61387956	61388150	851	+	.	ID="RND-4_FAMILY-2182";Tend="943";Tstart="727";shortTE="F";uid="2a0c1eb4-fbef-4ecc-9eff-7a91a4fa14d9"
CM017797.1	RepeatMasker	DNA	22297089	22297500	2742	+	.	ID="TTAA2C_AP";Tend="423";Tstart="1";shortTE="F";uid="3c1fe5e5-16d3-4bed-9e9c-05cb3796b7e3"
CM017797.1	RepeatMasker	RC/Helitron	76907081	76907476	2314	+	.	ID="RND-6_FAMILY-3839";Tend="1403";Tstart="1036";shortTE="F";uid="4554c825-cdf1-46e1-94a5-400014833bf6"
CM017797.1	RepeatMasker	DNA/Kolobok-E	3420325	3420512	453	+	.	ID="RND-5_FAMILY-1272";Tend="1795";Tstart="1602";shortTE="F";uid="dfa68e2c-17ee-4b7a-b65c-ca3d629a64bc"
CM017797.1	RepeatMasker	Unknown	14859040	14859233	1271	+	.	ID="RND-4_FAMILY-3283";Tend="1177";Tstart="976";shortTE="F";uid="9af47ed9-d99f-43b9-8014-f382791ecd94"
CM017797.1	RepeatMasker	DNA	24304186	24304632	479	+	.	ID="RND-6_FAMILY-15876";Tend="1902";Tstart="1455";shortTE="F";uid="91acbd9c-1e57-499b-96b6-f386d5670df5"
CM017797.1	RepeatMasker	LTR	51096767	51096984	1678	+	.	ID="RND-6_FAMILY-10644";Tend="389";Tstart="173";shortTE="F";uid="78c770fe-fb09-46a7-b870-fddc718d5b06"
CM017797.1	RepeatMasker	DNA/Ginger-1	62698611	62699212	583	+	.	ID="rnd-6_family-3353";Tend="1954";Tstart="1383";shortTE="F";uid="f24dd5f6-85cc-412d-80a7-bde581b23bbd"
CM017797.1	RepeatMasker	DNA/Ginger-1	19977796	19979232	10515	+	.	ID="RND-6_FAMILY-649";Tend="2338";Tstart="861";shortTE="F";uid="94f03326-dbfc-49b8-9fa1-0ff496c28256"
CM017797.1	RepeatMasker	Unknown	10076525	10076776	1352	+	.	ID="RND-6_FAMILY-57";Tend="1223";Tstart="964";shortTE="F";uid="56b837be-5207-4082-ab49-848f82fc22cd"
CM017797.1	RepeatMasker	DNA/Kolobok-E	2861255	2861497	1928	+	.	ID="RND-6_FAMILY-6582";Tend="1095";Tstart="862";shortTE="F";uid="a680cdd2-665f-44dc-9252-7c881cd71628"
CM017797.1	RepeatMasker	LINE/I-Jockey	82737829	82738039	860	+	.	ID="RND-5_FAMILY-2308";Tend="987";Tstart="767";shortTE="F";uid="f7e8819d-0f7c-4406-8ebe-c613ff4c5b8d"
CM017797.1	RepeatMasker	DNA/hAT?	3409044	3409314	497	+	.	ID="RND-1_FAMILY-38";TEgroup="ctg_1%7CRND-1_FAMILY-38%7C1";Tend="1030";Tstart="809";shortTE="F";uid="0bbf933b-4f32-4aa8-8106-3eb760cecc68"
CM017797.1	RepeatMasker	DNA/hAT-Tip100	24312479	24312841	1102	+	.	ID="RND-4_FAMILY-1727";Tend="1406";Tstart="1018";shortTE="F";uid="db9dc6d4-9a8e-4105-a7bc-3522e7a4bc46"
CM017797.1	RepeatMasker	DNA/Ginger	59644286	59644673	2651	+	.	ID="RND-6_FAMILY-2664";Tend="1085";Tstart="690";shortTE="F";uid="47a5b86b-d4ad-480f-819e-8ad313260a96"
CM017797.1	RepeatMasker	DNA/Kolobok-E	88069036	88069154	420	+	.	ID="RND-6_FAMILY-11365";Tend="2289";Tstart="2172";shortTE="F";uid="dba2c55f-9aae-44ef-94f7-11acc90525fb"
CM017797.1	RepeatMasker	DNA	12817933	12818256	678	+	.	ID="dna4-2_ap";Tend="346";Tstart="1";shortTE="F";uid="74173b55-2d1d-4596-b714-264cdbb59314"
CM017797.1	RepeatMasker	DNA	9759951	9760053	566	+	.	ID="ttaa14_ap";Tend="456";Tstart="377";shortTE="F";uid="6b1326d6-681d-43e3-bf0d-b7feb1e58290"
CM017797.1	RepeatMasker	DNA	84052363	84052973	4052	+	.	ID="RND-6_FAMILY-3206";Tend="1510";Tstart="904";shortTE="F";uid="df2e1795-6bba-4825-aff3-828d97df4355"
CM017797.1	RepeatMasker	RC/Helitron	21023520	21024102	4271	+	.	ID="RND-1_FAMILY-4";Tend="1487";Tstart="876";shortTE="F";uid="fb00c03f-c345-46b5-9a0b-9488e3fb6d9a"
CM017797.1	RepeatMasker	Unknown	68137974	68138710	4677	+	.	ID="RND-1_FAMILY-108";Tend="1760";Tstart="957";shortTE="F";uid="fd717e49-dd4b-401d-b7b2-a4863dc734b5"
CM017797.1	RepeatMasker	DNA/Ginger-1	26739049	26739350	1844	+	.	ID="rnd-6_family-6590";Tend="1157";Tstart="901";shortTE="F";uid="09dc54c6-24a5-4e90-8291-411d8f425cfd"
CM017797.1	RepeatMasker	LTR/Gypsy	89496421	89496524	572	+	.	ID="RND-6_FAMILY-9430";Tend="950";Tstart="853";shortTE="F";uid="6553c742-f449-485d-bd03-33682784ec8f"
CM017797.1	RepeatMasker	DNA/Kolobok-E	3340504	3340719	902	+	.	ID="RND-6_FAMILY-6582";Tend="1012";Tstart="798";shortTE="F";uid="64fde8f5-fc80-40c9-8f2a-64bed372b091"
CM017797.1	RepeatMasker	Retroposon?	25639495	25639747	512	+	.	ID="RND-6_FAMILY-17861";Tend="1007";Tstart="761";shortTE="F";uid="6c111188-a11b-4193-946e-767b92b2d1ca"
CM017797.1	RepeatMasker	DNA/Kolobok-E	71047864	71048164	575	+	.	ID="rnd-6_family-6582";Tend="2312";Tstart="1940";shortTE="F";uid="db62265f-3c71-40e9-986e-1bdd368bbfe1"
CM017797.1	RepeatMasker	DNA/Kolobok-E	97016806	97017167	1537	+	.	ID="RND-5_FAMILY-3341";Tend="1485";Tstart="1140";shortTE="F";uid="9cf08507-a32c-4af6-9b2e-190e57c5c4d0"
CM017797.1	RepeatMasker	Retroposon?	32864437	32864693	1308	+	.	ID="RND-6_FAMILY-2540";Tend="938";Tstart="666";shortTE="F";uid="3850c3ca-f92a-4f3d-a7eb-023944339449"
CM017797.1	RepeatMasker	LINE/I-Jockey	77372418	77372573	886	+	.	ID="TART_DV";Tend="11515";Tstart="11381";shortTE="F";uid="401c00c7-ed25-417e-a0fa-c729ff924c9d"
CM017797.1	RepeatMasker	LINE/L2	88011250	88012201	2219	+	.	ID="RND-6_FAMILY-15400";Tend="1314";Tstart="614";shortTE="F";uid="743e633d-5eef-44c7-8081-8d58fb019b5f"
CM017797.1	RepeatMasker	DNA/hAT?	40690830	40691068	1127	+	.	ID="RND-1_FAMILY-54";Tend="1593";Tstart="1371";shortTE="F";uid="a6b9f5a9-5cd8-409a-83db-6d5a4b7e9cef"
CM017797.1	RepeatMasker	Unknown	45846688	45847417	4748	+	.	ID="RND-6_FAMILY-25934";Tend="1549";Tstart="896";shortTE="F";uid="229098c0-6d37-4e53-9892-292d3f456fd8"
CM017797.1	RepeatMasker	DNA/Kolobok-E	46569633	46569867	488	+	.	ID="RND-1_FAMILY-289";Tend="1405";Tstart="799";shortTE="F";uid="981e874e-e0fd-47d3-9e2f-bed2ee7a3501"
CM017797.1	RepeatMasker	Retroposon?	44221678	44221865	508	+	.	ID="RND-6_FAMILY-3318";Tend="2925";Tstart="2733";shortTE="F";uid="08c9aa20-92a4-4cfc-b6cb-565f51056e8c"
CM017797.1	RepeatMasker	DNA/hAT	88207473	88207627	501	+	.	ID="RND-6_FAMILY-20555";Tend="1331";Tstart="1184";shortTE="F";uid="c0d61540-f815-4c06-bdd3-082ecd3f9996"
CM017797.1	RepeatMasker	DNA/hAT-Tip100	78346552	78346671	739	+	.	ID="RND-6_FAMILY-50539";Tend="1122";Tstart="969";shortTE="F";uid="949024ef-dccc-487d-bf18-9056aaa66659"
CM017797.1	RepeatMasker	DNA	55704643	55704832	1081	+	.	ID="TTAA2C_AP";Tend="423";Tstart="237";shortTE="F";uid="419018d2-9649-4f11-bded-de588b325fc7"
CM017797.1	RepeatMasker	Unknown	20032204	20034212	15562	+	.	ID="RND-6_FAMILY-10946";Tend="4468";Tstart="2528";shortTE="F";uid="7a146b4e-22db-4b19-93ea-b4de1693d35e"
CM017797.1	RepeatMasker	DNA/hAT-hAT19	27239681	27240114	882	+	.	ID="HAT-N4_AP";Tend="784";Tstart="405";shortTE="F";uid="a6f5956d-f5af-4ffb-b6a8-eca6b8d81a04"
CM017797.1	RepeatMasker	LTR/Pao	37537496	37537634	962	+	.	ID="RND-6_FAMILY-6199";Tend="613";Tstart="476";shortTE="F";uid="cc4cd6eb-36d4-47cf-b151-4be3d9ff628b"
CM017797.1	RepeatMasker	LTR/Gypsy	62936779	62936945	434	+	.	ID="GYPSY-24_DEL-I";Tend="2748";Tstart="2583";shortTE="F";uid="8d77eadd-11f0-42bf-94a3-3dae44420daa"
CM017797.1	RepeatMasker	DNA/Ginger-2	96035451	96035616	1037	+	.	ID="RND-5_FAMILY-1253";Tend="2879";Tstart="2714";shortTE="F";uid="053aac74-afc6-41f3-825f-44bd4c17bf52"
CM017797.1	RepeatMasker	DNA/Ginger-1	59610211	59610466	1382	+	.	ID="rnd-4_family-1107";Tend="1058";Tstart="804";shortTE="F";uid="1b0b17a9-1d83-4342-b969-88744ec7d93c"
CM017797.1	RepeatMasker	RC/Helitron	99451241	99451508	1360	+	.	ID="RND-6_FAMILY-3839";Tend="1258";Tstart="990";shortTE="F";uid="ce27d248-d03a-443f-a5e1-0a201a720fb1"
CM017797.1	RepeatMasker	Retroposon?	32494539	32494812	562	+	.	ID="SINE2-1_AP";Tend="1446";Tstart="1175";shortTE="F";uid="1545abe6-1287-4138-9665-a691e40c04e1"
CM017797.1	RepeatMasker	DNA/hAT-hAT19	18663367	18663567	772	+	.	ID="RND-5_FAMILY-9199";Tend="1119";Tstart="919";shortTE="F";uid="0f5b2097-841b-4a19-9f5f-db6413777336"
CM017797.1	RepeatMasker	DNA	93070562	93071245	678	+	.	ID="DNA4-2_AP";TEgroup="ctg_1%7CDNA4-2_AP%7C34";Tend="769";Tstart="339";shortTE="F";uid="d0004856-4858-4246-be1d-8a2dcf90e1c6"
CM017797.1	RepeatMasker	LINE/I-Jockey	20263723	20263944	496	+	.	ID="RND-1_FAMILY-124";Tend="1154";Tstart="927";shortTE="F";uid="3de9c3ce-8900-4a10-8369-cd1710429bf4"
CM017797.1	RepeatMasker	DNA/Ginger	58341951	58342109	517	+	.	ID="RND-6_FAMILY-7638";Tend="2217";Tstart="2051";shortTE="F";uid="ee9800a4-ff93-4bf6-9156-f4247254de0f"
CM017797.1	RepeatMasker	DNA/hAT	33289190	33289664	1798	+	.	ID="DNA8-105_AP";TEgroup="ctg_1%7CDNA8-105_AP%7C16";Tend="650";Tstart="1";shortTE="F";uid="93b65c11-66d1-48eb-8a11-ea84b953f6ff"
CM017797.1	RepeatMasker	DNA/hAT-Charlie	34139799	34140653	6933	+	.	ID="RND-1_FAMILY-146";Tend="1817";Tstart="963";shortTE="F";uid="bc6cb95f-c2e0-481e-8de7-e9aecbc7ec23"
CM017797.1	RepeatMasker	DNA/hAT	86350220	86350750	3273	+	.	ID="DNA8-101_AP";Tend="567";Tstart="1";shortTE="F";uid="0eaae034-58b1-4316-98a0-11fa8bb40b0c"
CM017797.1	RepeatMasker	Retroposon?	96836170	96838584	6961	+	.	ID="RND-6_FAMILY-17861";Tend="2111";Tstart="1";shortTE="F";uid="c67c0f4a-7735-42a5-bc4c-0f69f222e9b6"
CM017797.1	RepeatMasker	RC/Helitron	23092604	23093135	3039	+	.	ID="RND-4_FAMILY-243";Tend="1482";Tstart="924";shortTE="F";uid="a3df1e12-b078-4150-bea7-991cc6c0e271"
CM017797.1	RepeatMasker	DNA/TcMar-Pogo	85614990	85615384	2282	+	.	ID="RND-6_FAMILY-1493";Tend="1228";Tstart="810";shortTE="F";uid="5be55617-683a-41db-b702-71869afe9b25"
CM017797.1	RepeatMasker	DNA	77811545	77812286	3151	+	.	ID="DNA4-1_AP";Tend="823";Tstart="1";shortTE="F";uid="bcd6f196-dfd1-4541-a23b-0fc079cf8ad4"
CM017797.1	RepeatMasker	DNA/TcMar-m44	74027852	74028049	669	+	.	ID="RND-6_FAMILY-8188";Tend="3005";Tstart="2781";shortTE="F";uid="e5c75729-d870-4e09-90ef-8408f7f7dbcf"
CM017797.1	RepeatMasker	Unknown	73840748	73840992	1792	+	.	ID="RND-1_FAMILY-297";Tend="1790";Tstart="1551";shortTE="F";uid="ab5f6c8d-958a-46e1-83e5-f58185eedd0a"
CM017797.1	RepeatMasker	DNA/TcMar-m44?	67005711	67005855	692	+	.	ID="dnax-4b_ap";Tend="146";Tstart="1";shortTE="F";uid="19a8bf4b-d54b-4ea5-bc63-cfa8d7ebef0b"
CM017797.1	RepeatMasker	DNA	78005471	78006399	1467	+	.	ID="DNA4-2_AP";TEgroup="ctg_1%7CDNA4-2_AP%7C28";Tend="769";Tstart="8";shortTE="F";uid="5387c02a-c105-4bab-a5a5-771fa77ac118"
CM017797.1	RepeatMasker	DNA/Sola-1	16914604	16919507	36208	+	.	ID="RND-6_FAMILY-1940";Tend="4789";Tstart="154";shortTE="F";uid="c1dda49f-c958-4e4a-9a87-3637ba7d4e41"
CM017797.1	RepeatMasker	DNA	96800833	96800995	772	+	.	ID="RND-5_FAMILY-2733";Tend="967";Tstart="820";shortTE="F";uid="9dc72cf3-b6bf-470a-8308-dc7d4044955d"
CM017797.1	RepeatMasker	DNA	95601650	95601853	476	+	.	ID="ttaa26b_ap";Tend="388";Tstart="190";shortTE="F";uid="65a81203-9f38-464f-90ba-6a81851932cb"
CM017797.1	RepeatMasker	Unknown	72967227	72967479	1345	+	.	ID="RND-1_FAMILY-16";Tend="1260";Tstart="979";shortTE="F";uid="89f07994-f88c-4041-93a5-493a4aed79d6"
CM017797.1	RepeatMasker	DNA/Ginger-1	26723427	26724817	8461	+	.	ID="RND-6_FAMILY-566";Tend="2359";Tstart="949";shortTE="F";uid="a17a8e17-b062-4ceb-93af-3366397694cf"
CM017797.1	RepeatMasker	Unknown	20482479	20487001	24125	+	.	ID="RND-1_FAMILY-31";Tend="5402";Tstart="944";shortTE="F";uid="2adb16dc-d297-4647-8b72-62412f55d2cf"
CM017797.1	RepeatMasker	DNA/hAT	23130117	23130613	3066	+	.	ID="DNA8-101_AP";Tend="567";Tstart="1";shortTE="F";uid="481e02b4-e409-4694-b78f-c89d1586b464"
CM017797.1	RepeatMasker	Retroposon?	32563219	32563835	541	+	.	ID="SINE2-2_AP";Tend="1146";Tstart="478";shortTE="F";uid="e76f4380-e5b0-4f64-83bf-a67355aebff9"
CM017797.1	RepeatMasker	RC/Helitron	87932513	87932678	1327	+	.	ID="RND-6_FAMILY-14153";Tend="1056";Tstart="890";shortTE="F";uid="4c46e5d4-a5e9-4899-92d2-00ca4ac053d4"
CM017797.1	RepeatMasker	DNA	69408245	69408437	570	+	.	ID="TTAA2D_AP";Tend="198";Tstart="15";shortTE="F";uid="e55829d0-b888-4b6e-9410-b9d9824463bb"
CM017797.1	RepeatMasker	Unknown	83778922	83779044	531	+	.	ID="RND-4_FAMILY-42";Tend="1096";Tstart="960";shortTE="F";uid="efea727f-a1de-4029-970c-e35941bacb4d"
CM017797.1	RepeatMasker	DNA	95022551	95022725	521	+	.	ID="RND-5_FAMILY-6289";Tend="755";Tstart="588";shortTE="F";uid="f034c0d9-5878-49cf-8a6d-d60dd87d1bd5"
CM017797.1	RepeatMasker	DNA	64558975	64559099	804	+	.	ID="DNA3-4_AP";Tend="127";Tstart="3";shortTE="F";uid="b7bb4c8f-e9e1-4565-ab99-f887c43bd7e1"
CM017797.1	RepeatMasker	DNA/hAT	70351090	70351272	597	+	.	ID="RND-6_FAMILY-20555";Tend="1339";Tstart="1173";shortTE="F";uid="c02e7ddb-b60c-4a3a-b912-9ba6623f8193"
CM017797.1	RepeatMasker	DNA/hAT?	99731425	99732034	2645	+	.	ID="RND-4_FAMILY-875";Tend="1623";Tstart="1046";shortTE="F";uid="a62ee9bd-a928-4620-bd98-a03fa405c488"
CM017797.1	RepeatMasker	DNA/Ginger	40528661	40528796	407	+	.	ID="RND-6_FAMILY-7638";Tend="1128";Tstart="987";shortTE="F";uid="f7b5b60b-ed55-47c6-8375-1354daaec9d1"
CM017797.1	RepeatMasker	RC/Helitron	49383972	49384206	1017	+	.	ID="RND-6_FAMILY-3839";Tend="1573";Tstart="1303";shortTE="F";uid="f0d44b21-14b9-4431-8136-018c345e838a"
CM017797.1	RepeatMasker	DNA/Ginger-1	81319585	81319807	1007	+	.	ID="RND-6_FAMILY-6590";Tend="1040";Tstart="813";shortTE="F";uid="3a7f6cc2-b204-4a1d-bae7-d4dd4b7207a4"
CM017797.1	RepeatMasker	Unknown	70172650	70172849	974	+	.	ID="RND-6_FAMILY-8478";Tend="1348";Tstart="1135";shortTE="F";uid="7ce7b1a5-3bd8-4f42-b21a-5ac8605c2196"
CM017797.1	RepeatMasker	DNA/Kolobok-E	78686024	78686378	528	+	.	ID="KOLOBOKE-3_AP";Tend="2180";Tstart="1730";shortTE="F";uid="2774eed7-532a-441f-95a3-dd485f58590c"
CM017797.1	RepeatMasker	RC/Helitron	82448633	82448832	594	+	.	ID="RND-5_FAMILY-3092";Tend="950";Tstart="735";shortTE="F";uid="fb1018ac-88fd-42b6-a9d2-9b2848f362a5"
CM017797.1	RepeatMasker	DNA	92383666	92383904	1023	+	.	ID="TTAA2C_AP";Tend="423";Tstart="178";shortTE="F";uid="abb29e79-8ffb-46b1-9b19-4f2372c5758f"
CM017797.1	RepeatMasker	Unknown	64958578	64958792	778	+	.	ID="RND-1_FAMILY-50";Tend="940";Tstart="754";shortTE="F";uid="d97ac118-7ba2-4509-af54-2cfc1e80a846"
CM017797.1	RepeatMasker	DNA/Kolobok-E	79656561	79656695	463	+	.	ID="RND-5_FAMILY-3563";Tend="364";Tstart="248";shortTE="F";uid="d9799bfa-05c7-479a-b7ba-7a99b42ea31f"
CM017797.1	RepeatMasker	Retroposon?	84495068	84495365	1253	+	.	ID="RND-6_FAMILY-2964";Tend="1223";Tstart="922";shortTE="F";uid="0aa98e6f-ec41-4f28-9833-0c1cc6f89562"
CM017797.1	RepeatMasker	DNA	60981458	60981902	2591	+	.	ID="TTAA2C_AP";Tend="423";Tstart="1";shortTE="F";uid="4c76a7f1-edbb-4137-a702-2e0c62c4d5fc"
CM017797.1	RepeatMasker	DNA/hAT-hAT19	46518815	46518959	607	+	.	ID="dna8-96_ap";Tend="662";Tstart="557";shortTE="F";uid="51fccec0-431c-4f73-950f-121152e28479"
CM017797.1	RepeatMasker	DNA/Kolobok-E	94311209	94311339	483	+	.	ID="KOLOBOKE-4_AP";Tend="2590";Tstart="2470";shortTE="F";uid="82a695ef-1514-4999-93c8-760c14a912f2"
CM017797.1	RepeatMasker	DNA/hAT-Blackjack	101015141	101015460	1728	+	.	ID="RND-6_FAMILY-7698";Tend="1191";Tstart="869";shortTE="F";uid="9790ccd2-161d-41b8-8e90-6fcebd5bb3a2"
CM017797.1	RepeatMasker	DNA/MULE-MuDR	40652345	40652588	610	+	.	ID="RND-6_FAMILY-4546";Tend="1119";Tstart="840";shortTE="F";uid="ce794133-e478-465e-afbb-2b0e2b6ecc46"
CM017797.1	RepeatMasker	DNA/Ginger-1	33569671	33569818	524	+	.	ID="RND-6_FAMILY-5073";Tend="1143";Tstart="993";shortTE="F";uid="71853d45-8df1-476b-85a0-e2c79705e06d"
CM017797.1	RepeatMasker	DNA	88091119	88091354	574	+	.	ID="DNA4-2_AP";Tend="759";Tstart="558";shortTE="F";uid="69c2e1c5-3980-455e-a1ec-aa80c9b7d5fa"
CM017797.1	RepeatMasker	DNA/hAT-Pegasus	91433652	91434181	1445	+	.	ID="RND-6_FAMILY-6769";Tend="1975";Tstart="1391";shortTE="F";uid="025166a3-e986-4590-9fc1-a6bbd97b3d6d"
CM017797.1	RepeatMasker	RC/Helitron	57128977	57129500	564	+	.	ID="RND-3_FAMILY-395";TEgroup="ctg_1%7CRND-3_FAMILY-395%7C3";Tend="1739";Tstart="1319";shortTE="F";uid="92573939-834e-46e2-aaca-437a830d9fae"
CM017797.1	RepeatMasker	DNA/P	88733732	88733859	806	+	.	ID="DNA8-26_AP";Tend="261";Tstart="118";shortTE="F";uid="abdf1ca7-9c28-40a6-850c-2ec3f7540242"
CM017797.1	RepeatMasker	DNA	27857951	27858389	1744	+	.	ID="DNAX-2_AP";Tend="462";Tstart="1";shortTE="F";uid="4d88f92f-eafe-4055-933f-4a4e493dfbd4"
CM017797.1	RepeatMasker	DNA/hAT-Ac	790478	790602	663	+	.	ID="dna8-91_ap";Tend="680";Tstart="520";shortTE="F";uid="6c443330-a974-4f80-bf43-06d1770f7cc1"
CM017797.1	RepeatMasker	DNA/hAT-Tip100	23725205	23725370	900	+	.	ID="RND-4_FAMILY-542";Tend="1464";Tstart="1299";shortTE="F";uid="9f35b71a-ae55-41bd-bd87-8a6614c48f6d"
CM017797.1	RepeatMasker	DNA/hAT-Tip100	93023570	93023944	2409	+	.	ID="DNA8-89_AP";Tend="375";Tstart="1";shortTE="F";uid="204dd641-aefe-4523-b07a-7706dff4d608"
CM017797.1	RepeatMasker	DNA	57220222	57220449	722	+	.	ID="ttaa3c_ap";TEgroup="ctg_1%7Cttaa3c_ap%7C2";Tend="414";Tstart="12";shortTE="F";uid="bb97d701-a4d8-484c-a97e-f002d64c4440"
CM017797.1	RepeatMasker	DNA/Kolobok-E	74925943	74926153	741	+	.	ID="RND-1_FAMILY-37";Tend="727";Tstart="510";shortTE="F";uid="76795ed8-9336-4eec-9744-af2a2841142e"
CM017797.1	RepeatMasker	Retroposon?	72377944	72378232	940	+	.	ID="SINE2-1_AP";Tend="1460";Tstart="1137";shortTE="F";uid="1b2080fb-598e-4edd-9f9b-9b9b39303e3d"
CM017797.1	RepeatMasker	Retroposon?	17111078	17111521	1560	+	.	ID="SINE2-1_AP";Tend="1465";Tstart="965";shortTE="F";uid="72f27cc7-3329-440c-bfe3-f3f89468f330"
CM017797.1	RepeatMasker	DNA	11814998	11815160	437	+	.	ID="DNA4-3_AP";Tend="473";Tstart="322";shortTE="F";uid="eedef5fa-96f1-49ba-8ed3-9fedd75bc37e"
CM017797.1	RepeatMasker	DNA/Ginger-1	79508365	79508578	969	+	.	ID="RND-6_FAMILY-566";Tend="1056";Tstart="837";shortTE="F";uid="591be248-0b14-4f10-8b21-08610435ee10"
CM017797.1	RepeatMasker	DNA/Kolobok-E	19606599	19607070	947	+	.	ID="RND-5_FAMILY-12007";Tend="1735";Tstart="1264";shortTE="F";uid="c712ec98-c5c5-425d-8c98-e901106fd66b"
CM017797.1	RepeatMasker	Unknown	58598765	58599102	1925	+	.	ID="RND-1_FAMILY-220";Tend="1257";Tstart="912";shortTE="F";uid="ea94e62f-8fa4-4ee1-9d99-1bdd4dcd43a2"
CM017797.1	RepeatMasker	DNA/Kolobok-E	21350072	21350481	842	+	.	ID="KOLOBOKE-4_AP";Tend="493";Tstart="87";shortTE="F";uid="6e8f078d-db92-481e-ac05-330a8806bf8a"
CM017797.1	RepeatMasker	DNA/Ginger-1	43902295	43902824	1158	+	.	ID="RND-6_FAMILY-10963";Tend="1403";Tstart="837";shortTE="F";uid="11fd532a-6e93-4a59-9cd9-b6bb8e111e07"
CM017797.1	RepeatMasker	LINE/I-Jockey	28953503	28953909	646	+	.	ID="RND-6_FAMILY-2167";Tend="775";Tstart="374";shortTE="F";uid="f56a5e65-b83c-4b4a-a80d-0f6267814de2"
CM017797.1	RepeatMasker	DNA/PIF-Harbinger	26800491	26800855	799	+	.	ID="harb-1_ap";Tend="342";Tstart="1";shortTE="F";uid="0b2bfe32-f55a-4ca5-8123-bb1ae2b7d400"
CM017797.1	RepeatMasker	DNA/hAT-Tip100	73986908	73988243	2903	+	.	ID="RND-6_FAMILY-4263";TEgroup="ctg_1%7CRND-6_FAMILY-4263%7C2";Tend="2497";Tstart="363";shortTE="F";uid="6036d16e-2bbb-42f5-8125-08b8757bef57"
CM017797.1	RepeatMasker	DNA	33831223	33832168	783	+	.	ID="RND-6_FAMILY-21122";TEgroup="ctg_1%7CRND-6_FAMILY-21122%7C1";Tend="1974";Tstart="806";shortTE="F";uid="3f46956e-d47d-42ff-89f9-32815fdb82c4"
CM017797.1	RepeatMasker	LTR/Gypsy	28118173	28118403	630	+	.	ID="RND-6_FAMILY-4018";Tend="2365";Tstart="2142";shortTE="F";uid="867b88b2-3db9-4d90-9e7a-e284a6bed756"
CM017797.1	RepeatMasker	DNA	83584927	83585485	1291	+	.	ID="RND-5_FAMILY-199";TEgroup="ctg_1%7CRND-5_FAMILY-199%7C5";Tend="1579";Tstart="940";shortTE="F";uid="e3506acd-04d9-44f5-a6ae-58bba6dd01d7"
CM017797.1	RepeatMasker	DNA/hAT-Ac	79882031	79884363	15153	+	.	ID="RND-6_FAMILY-3608";TEgroup="ctg_1%7CRND-6_FAMILY-3608%7C4";Tend="2087";Tstart="1";shortTE="F";uid="5a74ab96-b64d-49a3-a2ed-c2fec198aff8"
CM017797.1	RepeatMasker	DNA/hAT	47832307	47833212	6712	+	.	ID="RND-6_FAMILY-1418";Tend="1875";Tstart="940";shortTE="F";uid="2ddabae9-59d5-4e2c-a397-470dfc986b5c"
CM017797.1	RepeatMasker	DNA	5278015	5278201	564	+	.	ID="RND-5_FAMILY-2364";TEgroup="ctg_1%7CRND-5_FAMILY-2364%7C1";Tend="2060";Tstart="546";shortTE="F";uid="277c31d2-ed53-46e1-aa14-3fc1ec7df26f"
CM017797.1	RepeatMasker	DNA	56690223	56690818	2999	+	.	ID="DNA4-2_AP";Tend="769";Tstart="176";shortTE="F";uid="cbfadd56-2c65-42a7-b810-50b5e65cdef6"
CM017797.1	RepeatMasker	Unknown	9046570	9046686	765	+	.	ID="RND-6_FAMILY-4140";Tend="1010";Tstart="892";shortTE="F";uid="f23ea63d-f231-44fc-b327-33d56281583b"
CM017797.1	RepeatMasker	DNA/MULE-MuDR	79399343	79399541	1658	+	.	ID="RND-5_FAMILY-4771";Tend="1638";Tstart="1442";shortTE="F";uid="c852cd8d-ebff-4bb5-9f45-01156f242692"
CM017797.1	RepeatMasker	DNA	87806493	87806923	2986	+	.	ID="RND-6_FAMILY-14994";Tend="1332";Tstart="886";shortTE="F";uid="78686a75-4c9c-4995-9ec2-64612daae8e4"
CM017797.1	RepeatMasker	DNA	34734490	34734959	1316	+	.	ID="RND-6_FAMILY-2172";Tend="1432";Tstart="916";shortTE="F";uid="4e13fd14-3217-4b5c-99b2-6f75bc5515a8"
CM017797.1	RepeatMasker	DNA	1856189	1856594	704	+	.	ID="DNAX-2_AP";Tend="458";Tstart="31";shortTE="F";uid="33ca2368-a634-4f1f-b1c3-919c06d39e40"
CM017797.1	RepeatMasker	Unknown	29868107	29868580	3000	+	.	ID="RND-5_FAMILY-480";Tend="1421";Tstart="965";shortTE="F";uid="3ea1e138-de83-4d8d-968e-3765242dc9cf"
CM017797.1	RepeatMasker	DNA/Kolobok-E	72853223	72853409	1072	+	.	ID="RND-5_FAMILY-12007";Tend="1836";Tstart="1653";shortTE="F";uid="909fef66-4627-44f9-990c-31293ae1eddd"
CM017797.1	RepeatMasker	DNA/hAT-Charlie	3385027	3385334	1817	+	.	ID="HAT-N11_AP";Tend="631";Tstart="321";shortTE="F";uid="ecaaaea4-5289-4e18-9515-4cb79fbd0030"
CM017797.1	RepeatMasker	DNA/Ginger-1	95166204	95166653	3139	+	.	ID="RND-6_FAMILY-23998";Tend="1471";Tstart="1018";shortTE="F";uid="b4fdd4ea-fcd2-40a9-81c9-04a7d9dd322b"
CM017797.1	RepeatMasker	DNA	11815493	11815652	493	+	.	ID="RND-5_FAMILY-2834";Tend="972";Tstart="806";shortTE="F";uid="9acd8dd9-feea-482a-96b6-de2add8cf05d"
CM017797.1	RepeatMasker	DNA/hAT-Ac	83341652	83341839	661	+	.	ID="RND-5_FAMILY-5275";Tend="1349";Tstart="1164";shortTE="F";uid="4bfbe57d-ad69-4766-9a09-6590822121bb"
CM017797.1	RepeatMasker	DNA/Ginger-1	31250447	31250781	1908	+	.	ID="RND-6_FAMILY-1840";Tend="963";Tstart="624";shortTE="F";uid="db623e52-3d21-458a-a08a-d55d9d8f415e"
CM017797.1	RepeatMasker	DNA/PIF-ISL2EU	8706796	8707570	1371	+	.	ID="RND-5_FAMILY-1532";TEgroup="ctg_1%7CRND-5_FAMILY-1532%7C3";Tend="1582";Tstart="866";shortTE="F";uid="86494cb0-e5c1-4776-a939-175b3107c6df"
CM017797.1	RepeatMasker	DNA	84316656	84316877	577	+	.	ID="TTAA27_AP";Tend="223";Tstart="2";shortTE="F";uid="f35ed38e-f33d-45e7-b765-be63bb52fc56"
CM017797.1	RepeatMasker	DNA/hAT-Ac	79900420	79900663	1620	+	.	ID="RND-6_FAMILY-3608";Tend="2404";Tstart="2176";shortTE="F";uid="9838863c-32d8-4b1e-8dee-8c7b1803da78"
CM017797.1	RepeatMasker	DNA/Kolobok-E	4253716	4253891	512	+	.	ID="RND-1_FAMILY-191";Tend="3385";Tstart="3227";shortTE="F";uid="33289047-02e4-4108-a1b6-1e1deef64791"
CM017797.1	RepeatMasker	Unknown	20231304	20231531	1154	+	.	ID="RND-1_FAMILY-21";Tend="1206";Tstart="969";shortTE="F";uid="fde51522-bfea-442e-9a4e-9c591ec058c1"
CM017797.1	RepeatMasker	DNA	36584271	36584699	1972	+	.	ID="RND-6_FAMILY-3206";Tend="1463";Tstart="965";shortTE="F";uid="cef1e6db-ae72-4c70-9488-58becd05fa0c"
CM017797.1	RepeatMasker	DNA/Ginger-1	41717063	41717352	658	+	.	ID="RND-4_FAMILY-1107";Tend="884";Tstart="638";shortTE="F";uid="01e423ce-13ed-4286-9f83-e651f124754d"
CM017797.1	RepeatMasker	DNA/MULE-MuDR	29078651	29079022	1243	+	.	ID="RND-1_FAMILY-147";Tend="482";Tstart="166";shortTE="F";uid="c6e91eb0-899b-43ca-9c59-a636ee0597b4"
CM017797.1	RepeatMasker	DNA/hAT-hAT19	70537661	70538438	5997	+	.	ID="DNA8-52B_AP";Tend="782";Tstart="1";shortTE="F";uid="fec09e5f-63df-419d-843a-0ea9ed7419af"
CM017797.1	RepeatMasker	LINE/I-Jockey	84659858	84660593	831	+	.	ID="RND-1_FAMILY-124";Tend="1515";Tstart="840";shortTE="F";uid="1362e745-03cc-4d5f-a66a-20d57919f142"
CM017797.1	RepeatMasker	DNA/Kolobok-E	30127507	30127695	1009	+	.	ID="RND-5_FAMILY-12007";Tend="1837";Tstart="1650";shortTE="F";uid="0cdad973-05e5-4793-be45-611601147623"
CM017797.1	RepeatMasker	DNA/hAT	1037095	1037543	2812	+	.	ID="RND-6_FAMILY-5600";Tend="1179";Tstart="722";shortTE="F";uid="129888e9-0b99-4b1d-a74e-5d94f0530f70"
CM017797.1	RepeatMasker	DNA/Ginger-1	76674681	76675701	6075	+	.	ID="RND-6_FAMILY-566";Tend="1898";Tstart="843";shortTE="F";uid="a93be92a-ac83-4b0f-91a9-850dc5a7f094"
CM017797.1	RepeatMasker	DNA/MULE-MuDR	43143329	43143557	474	+	.	ID="RND-6_FAMILY-7890";Tend="5136";Tstart="4912";shortTE="F";uid="7447b9c9-182f-42ff-a1fc-4970c7a5e362"
CM017797.1	RepeatMasker	LTR/Gypsy	51056543	51056729	553	+	.	ID="RND-6_FAMILY-1374";Tend="1656";Tstart="1455";shortTE="F";uid="f4f557f5-85b8-4511-9814-c98ff7b3ef40"
CM017797.1	RepeatMasker	DNA	71317121	71317476	2890	+	.	ID="RND-6_FAMILY-21122";Tend="1414";Tstart="1059";shortTE="F";uid="93b30fc5-3f44-41a8-a581-b26642ab1ca1"
CM017797.1	RepeatMasker	Unknown	13260552	13262208	6330	+	.	ID="RND-5_FAMILY-3300";Tend="2521";Tstart="704";shortTE="F";uid="8421a85c-691e-4c5a-baa3-89fcdc7ecd1f"
CM017797.1	RepeatMasker	DNA/Ginger-1	23599125	23599278	552	+	.	ID="RND-6_FAMILY-566";Tend="2140";Tstart="1994";shortTE="F";uid="ffae8392-85ae-4747-893e-59b1e2ea9196"
CM017797.1	RepeatMasker	RC/Helitron	41735420	41735586	806	+	.	ID="RND-1_FAMILY-13";Tend="1808";Tstart="1645";shortTE="F";uid="4c5823f1-aa25-42ed-886a-85a5686b4294"
CM017797.1	RepeatMasker	Retroposon?	24115938	24116082	641	+	.	ID="RND-5_FAMILY-7389";Tend="2911";Tstart="2757";shortTE="F";uid="046c3960-3c85-420a-a016-557852a72832"
CM017797.1	RepeatMasker	DNA	59533880	59534093	456	+	.	ID="RND-1_FAMILY-271";Tend="1826";Tstart="1627";shortTE="F";uid="e7387dd1-98d0-4c2a-91b6-9032b65cd116"
CM017797.1	RepeatMasker	DNA/MULE-MuDR	54971512	54971861	544	+	.	ID="RND-5_FAMILY-282";Tend="3804";Tstart="3459";shortTE="F";uid="218ff6b1-4606-4045-b541-d6f5d9e47f3a"
CM017797.1	RepeatMasker	DNA/Maverick	96388639	96391265	17975	+	.	ID="RND-6_FAMILY-11320";Tend="4855";Tstart="2190";shortTE="F";uid="74cfdde3-ef6b-4e68-84b4-9e5c7d1555cb"
CM017797.1	RepeatMasker	DNA/Kolobok-E	2381231	2381490	1130	+	.	ID="RND-3_FAMILY-333";Tend="1612";Tstart="1367";shortTE="F";uid="9f1ace81-a3a2-4ef6-b97a-ecff50ab4f76"
CM017797.1	RepeatMasker	DNA/hAT-Tip100	87490966	87491106	593	+	.	ID="hat-n3_ap";Tend="798";Tstart="717";shortTE="F";uid="b29e0f0a-e7f3-4c76-96cf-8092c67f9ca1"
CM017797.1	RepeatMasker	Unknown	6646948	6647227	1060	+	.	ID="RND-1_FAMILY-16";Tend="1263";Tstart="980";shortTE="F";uid="d56fb5e3-f224-4c9e-9c51-ab273d5fd58a"
CM017797.1	RepeatMasker	Unknown	39089618	39090641	1676	+	.	ID="RND-1_FAMILY-301";TEgroup="ctg_1%7CRND-1_FAMILY-301%7C2";Tend="1666";Tstart="171";shortTE="F";uid="1514c281-4409-40e7-a7aa-59fab9980325"
CM017797.1	RepeatMasker	DNA/hAT	13711802	13713044	3959	+	.	ID="RND-1_FAMILY-3";Tend="1137";Tstart="2";shortTE="F";uid="84b25a01-1c19-4eb5-910c-49092c08882a"
CM017797.1	RepeatMasker	DNA/hAT-Tip100	40389714	40389881	493	+	.	ID="RND-6_FAMILY-4692";Tend="1494";Tstart="1336";shortTE="F";uid="96db79d2-190d-4783-a798-7334c93fac68"
CM017797.1	RepeatMasker	DNA/Sola-1	94321617	94321885	869	+	.	ID="RND-6_FAMILY-974";Tend="3965";Tstart="3716";shortTE="F";uid="3208de43-1cee-4354-8079-7d00ff8397b4"
CM017797.1	RepeatMasker	DNA/Kolobok-E	3158731	3158973	859	+	.	ID="RND-6_FAMILY-6582";Tend="2198";Tstart="1953";shortTE="F";uid="136e9f85-051e-4090-ad2f-0f4224ec0d8a"
CM017797.1	RepeatMasker	DNA/Kolobok-E	21315602	21317021	11031	+	.	ID="RND-6_FAMILY-14191";Tend="2262";Tstart="799";shortTE="F";uid="0055b155-7aa6-44f0-b675-12beabbe6e5b"
CM017797.1	RepeatMasker	DNA	60108920	60109032	428	+	.	ID="TTAA3C_AP";Tend="111";Tstart="1";shortTE="F";uid="ed31e5a2-a706-4d03-8e3c-b99b357a1253"
CM017797.1	RepeatMasker	DNA	63082883	63083642	3414	+	.	ID="DNA4-2_AP";Tend="769";Tstart="1";shortTE="F";uid="b6532652-78c1-43c5-a15b-ce5e2593fd88"
CM017797.1	RepeatMasker	DNA/hAT-Charlie	80466896	80467018	927	+	.	ID="RND-6_FAMILY-11741";Tend="1679";Tstart="1556";shortTE="F";uid="2b6df2b2-3a97-4f68-be0f-83c8d6ea8831"
CM017797.1	RepeatMasker	Unknown	31060954	31061121	1103	+	.	ID="RND-4_FAMILY-2391";Tend="1152";Tstart="986";shortTE="F";uid="0953010d-19c7-485c-ba6a-0df369c2801f"
CM017797.1	RepeatMasker	DNA/Kolobok-E	72579843	72580079	839	+	.	ID="RND-6_FAMILY-11365";Tend="2248";Tstart="2015";shortTE="F";uid="908f597c-5f84-41b9-833d-2f972388ed67"
CM017797.1	RepeatMasker	DNA	88868669	88868903	1123	+	.	ID="DNAX-10_AP";Tend="222";Tstart="1";shortTE="F";uid="e4258383-655b-420e-ad2c-a39f058ffc16"
CM017797.1	RepeatMasker	DNA	40313078	40313234	427	+	.	ID="RND-6_FAMILY-1648";Tend="1083";Tstart="942";shortTE="F";uid="e11a0df4-aac1-46a6-8f78-cb18eea0feb9"
CM017797.1	RepeatMasker	Unknown	10156777	10157011	934	+	.	ID="RND-5_FAMILY-87";TEgroup="ctg_1%7CRND-5_FAMILY-87%7C1";Tend="1438";Tstart="970";shortTE="F";uid="8df21e93-6a23-4788-ab4d-ff03ffc9024b"
CM017797.1	RepeatMasker	DNA	24759583	24760037	2162	+	.	ID="TTAA18_AP";Tend="469";Tstart="1";shortTE="F";uid="bc81d884-8795-407c-997b-5a4c20d3f68d"
CM017797.1	RepeatMasker	LINE/L2	95099990	95102240	2081	+	.	ID="RND-6_FAMILY-825";Tend="2672";Tstart="445";shortTE="F";uid="22c23044-d2a6-464a-b871-9bf400694f37"
CM017797.1	RepeatMasker	Unknown	34138819	34138929	598	+	.	ID="RND-6_FAMILY-5784";Tend="1094";Tstart="988";shortTE="F";uid="33e07776-694d-4875-8b89-897ef5380949"
CM017797.1	RepeatMasker	DNA	101093451	101093781	1387	+	.	ID="DNA4-2_AP";Tend="331";Tstart="1";shortTE="F";uid="12461a23-e9d6-4cb5-bf46-b5718585585b"
CM017797.1	RepeatMasker	DNA/Ginger-1	77135296	77135821	3008	+	.	ID="RND-1_FAMILY-196";Tend="1418";Tstart="918";shortTE="F";uid="2bfc5310-8ff0-4a33-b582-8844343d2d04"
CM017797.1	RepeatMasker	DNA/Kolobok-E	16669073	16669768	5250	+	.	ID="RND-6_FAMILY-6582";Tend="2320";Tstart="1625";shortTE="F";uid="f65b33b1-ea1e-4fd6-bc1a-8fbb7983358e"
CM017797.1	RepeatMasker	DNA/hAT-hAT19	67966235	67966461	1455	+	.	ID="RND-6_FAMILY-580";Tend="1175";Tstart="951";shortTE="F";uid="ae56d644-8ddc-4b50-8b3c-271f339fc87b"
CM017797.1	RepeatMasker	DNA/Ginger-1	95355306	95355545	731	+	.	ID="rnd-6_family-6590";Tend="1091";Tstart="821";shortTE="F";uid="0420f1b3-add8-4746-b05f-5a8eccaf9515"
CM017797.1	RepeatMasker	LINE	61625281	61625670	463	+	.	ID="RND-6_FAMILY-6263";Tend="1225";Tstart="848";shortTE="F";uid="ac47dedd-073e-4a09-a1ca-29a3863109ab"
CM017797.1	RepeatMasker	DNA/Ginger-1	2316132	2316445	1707	+	.	ID="RND-6_FAMILY-23998";Tend="1349";Tstart="971";shortTE="F";uid="96fd5b8e-a602-4c1f-9e31-a457c181ba8b"
CM017797.1	RepeatMasker	RC/Helitron	48047183	48047407	594	+	.	ID="RND-5_FAMILY-3092";Tend="920";Tstart="691";shortTE="F";uid="6de83a38-7390-408f-82ab-429eea0c8519"
CM017797.1	RepeatMasker	Unknown	100099289	100099818	826	+	.	ID="RND-1_FAMILY-108";TEgroup="ctg_1%7CRND-1_FAMILY-108%7C9";Tend="1722";Tstart="949";shortTE="F";uid="b7ce6594-63a9-44d0-b9a2-d70fb44f4045"
CM017797.1	RepeatMasker	Unknown	10760425	10761327	4051	+	.	ID="RND-6_FAMILY-1506";Tend="1706";Tstart="868";shortTE="F";uid="984e3633-a91d-4459-b33f-84ec7f31688b"
CM017797.1	RepeatMasker	DNA/hAT-Tip100	13084889	13085058	610	+	.	ID="dna8-6_ap";Tend="131";Tstart="2";shortTE="F";uid="19ec63f4-e03a-459d-80c0-af65b79b399c"
CM017797.1	RepeatMasker	DNA	90142163	90142536	676	+	.	ID="RND-6_FAMILY-18169";Tend="4232";Tstart="3968";shortTE="F";uid="7cf404b5-3564-4d73-a87e-5a7b51c70f16"
CM017797.1	RepeatMasker	LINE/CR1	39035784	39036262	605	+	.	ID="RND-5_FAMILY-599";Tend="1480";Tstart="1043";shortTE="F";uid="e9849c70-5404-4a77-87e9-4326e9f8fa30"
CM017797.1	RepeatMasker	DNA/Kolobok-E	18143889	18144804	6491	+	.	ID="RND-5_FAMILY-12007";Tend="1832";Tstart="891";shortTE="F";uid="937d1ce4-ccaf-48ec-b33a-196f668edeac"
CM017797.1	RepeatMasker	Unknown	47899930	47900051	863	+	.	ID="RND-1_FAMILY-70";Tend="1477";Tstart="1350";shortTE="F";uid="c5c7adb6-c499-4770-8907-ac9586c32ded"
CM017797.1	RepeatMasker	Unknown	72370874	72373161	12684	+	.	ID="RND-6_FAMILY-9080";Tend="2281";Tstart="196";shortTE="F";uid="6ff038bb-d255-4dc8-9e01-925e991c16b7"
CM017797.1	RepeatMasker	DNA/hAT-Tip100	47372747	47373003	623	+	.	ID="RND-4_FAMILY-1548";Tend="1010";Tstart="676";shortTE="F";uid="08db6f3a-40c1-4504-9d83-24c4bcf34981"
CM017797.1	RepeatMasker	DNA	24127548	24127752	1485	+	.	ID="DNAX-10_AP";Tend="224";Tstart="3";shortTE="F";uid="4fca9308-40a8-4375-8e2f-3320dec51bdf"
CM017797.1	RepeatMasker	DNA/MULE-MuDR	5431919	5432031	904	+	.	ID="RND-5_FAMILY-282";Tend="3931";Tstart="3624";shortTE="F";uid="75c8912a-cab8-4dd7-8f9d-251e83d35fec"
CM017797.1	RepeatMasker	DNA	10005621	10005984	2299	+	.	ID="TTAAC_AP";Tend="361";Tstart="1";shortTE="F";uid="92219649-dc65-4065-ad2b-afb1fc6c7f71"
CM017797.1	RepeatMasker	DNA	57430749	57430993	1116	+	.	ID="RND-5_FAMILY-2364";Tend="1925";Tstart="1672";shortTE="F";uid="5c4713c2-f7a9-4f80-838b-66dfad7c6b23"
CM017797.1	RepeatMasker	LINE/CR1	27127203	27127433	609	+	.	ID="RND-6_FAMILY-700";Tend="647";Tstart="420";shortTE="F";uid="694348d6-90f0-4970-979a-4d7e1ebf6173"
CM017797.1	RepeatMasker	DNA/TcMar-Pogo	59531854	59532024	1128	+	.	ID="RND-6_FAMILY-5256";Tend="1472";Tstart="1314";shortTE="F";uid="946e3c08-588a-4022-be43-f675f5ed7aaa"
CM017797.1	RepeatMasker	DNA	44219667	44220011	652	+	.	ID="TTAA22_AP";Tend="434";Tstart="23";shortTE="F";uid="fce88a35-3dcb-4cd5-bd8e-78fe6a76d7ee"
CM017797.1	RepeatMasker	Unknown	65201468	65201664	439	+	.	ID="RND-6_FAMILY-10553";Tend="954";Tstart="757";shortTE="F";uid="8f2cbabe-e2d4-478b-b357-39891d1cdf05"
CM017797.1	RepeatMasker	Unknown	93151877	93152134	1989	+	.	ID="RND-1_FAMILY-67";Tend="1209";Tstart="959";shortTE="F";uid="dcfaf320-09ba-42b2-bde0-2cd022072b3e"
CM017797.1	RepeatMasker	DNA/hAT?	784778	784962	1328	+	.	ID="RND-4_FAMILY-875";Tend="1596";Tstart="1412";shortTE="F";uid="976b8f4a-f55f-4e80-b776-87b598f00872"
CM017797.1	RepeatMasker	DNA/MULE-MuDR	89744502	89744624	671	+	.	ID="RND-1_FAMILY-217";Tend="1389";Tstart="1266";shortTE="F";uid="b77e23e3-d1d9-47f7-8061-e50b55b204d9"
CM017797.1	RepeatMasker	DNA	75000018	75000430	770	+	.	ID="TTAA24_AP";Tend="657";Tstart="232";shortTE="F";uid="4bceac43-4534-42ee-afe0-694976bd9680"
CM017797.1	RepeatMasker	Unknown	43013683	43014231	3271	+	.	ID="RND-1_FAMILY-108";Tend="1762";Tstart="1134";shortTE="F";uid="ddf97371-b420-40e5-9695-cc2b9363db46"
CM017797.1	RepeatMasker	Unknown	73490629	73490780	447	+	.	ID="RND-6_FAMILY-57";Tend="1154";Tstart="1004";shortTE="F";uid="b11d368e-dd71-4bae-ac47-f4ff7ff59534"
CM017797.1	RepeatMasker	DNA	36645457	36645571	430	+	.	ID="RND-6_FAMILY-11904";Tend="1230";Tstart="1106";shortTE="F";uid="c678c436-8a0c-457a-8e45-206e5bf37e6f"
CM017797.1	RepeatMasker	Unknown	73487082	73487232	458	+	.	ID="RND-6_FAMILY-57";Tend="1154";Tstart="1004";shortTE="F";uid="9a1760a9-15c0-48dc-974b-4fc162556ac5"
CM017797.1	RepeatMasker	DNA/TcMar-m44	25618857	25618971	586	+	.	ID="DNAX-7_AP";Tend="311";Tstart="196";shortTE="F";uid="ae031e52-0c27-4850-8db4-a20b4e6ab780"
CM017797.1	RepeatMasker	DNA/Ginger-1	13770945	13772030	7393	+	.	ID="RND-6_FAMILY-566";Tend="1961";Tstart="854";shortTE="F";uid="b1b940ff-5481-4b85-94b7-62110628adaf"
CM017797.1	RepeatMasker	DNA	80666438	80666614	738	+	.	ID="RND-6_FAMILY-15876";Tend="421";Tstart="82";shortTE="F";uid="367015c5-c849-4cdd-b950-e0b0e2b807f9"
CM017797.1	RepeatMasker	Retroposon?	78575069	78575549	529	+	.	ID="RND-5_FAMILY-4392";TEgroup="ctg_1%7CRND-5_FAMILY-4392%7C2";Tend="2253";Tstart="1917";shortTE="F";uid="67d521ec-4829-463f-9088-2f74ed73b9a5"
CM017797.1	RepeatMasker	RC/Helitron	92038809	92039273	1914	+	.	ID="RND-5_FAMILY-19467";TEgroup="ctg_1%7CRND-5_FAMILY-19467%7C7";Tend="2297";Tstart="1761";shortTE="F";uid="1d29c269-199d-46ba-9552-90061a7fead2"
CM017797.1	RepeatMasker	RC/Helitron	81762289	81773891	47257	+	.	ID="RND-5_FAMILY-3165";Tend="6290";Tstart="475";shortTE="F";uid="6ff9c61a-fae4-4729-89a0-ea078273652f"
CM017797.1	RepeatMasker	DNA	98113429	98113951	4182	+	.	ID="RND-1_FAMILY-304";Tend="1421";Tstart="900";shortTE="F";uid="6bab5981-e867-406d-b1fb-190c9140c47a"
CM017797.1	RepeatMasker	LINE/R1	89121658	89121918	402	+	.	ID="SART-2_API";Tend="244";Tstart="3";shortTE="F";uid="0acff545-46ca-4e66-b8cd-f6f62f43f70c"
CM017797.1	RepeatMasker	Retroposon?	57456664	57456855	1094	+	.	ID="RND-6_FAMILY-12529";Tend="2706";Tstart="2082";shortTE="F";uid="82885e5a-adc5-4e7d-978b-ad48d3b73115"
CM017797.1	RepeatMasker	DNA/hAT	34535155	34535640	3200	+	.	ID="DNA8-38_AP";Tend="486";Tstart="1";shortTE="F";uid="afc97059-2edc-4fb1-bb56-5a73cdfbc43d"
CM017797.1	RepeatMasker	Retroposon?	58698583	58701385	7601	+	.	ID="RND-4_FAMILY-346";TEgroup="ctg_1%7CRND-4_FAMILY-346%7C6";Tend="2380";Tstart="31";shortTE="F";uid="fdef37c2-b171-483e-b230-70f76ed85099"
CM017797.1	RepeatMasker	DNA/hAT-Tip100	15441911	15442045	402	+	.	ID="RND-6_FAMILY-15036";Tend="2080";Tstart="1954";shortTE="F";uid="563de86a-eac4-4d11-9550-312449fdedba"
CM017797.1	RepeatMasker	DNA/Ginger-1	31564343	31565816	10321	+	.	ID="RND-6_FAMILY-566";Tend="2335";Tstart="873";shortTE="F";uid="acbf5864-0e24-4028-93f8-74622afa5bf0"
CM017797.1	RepeatMasker	DNA/hAT	80857768	80857909	673	+	.	ID="RND-6_FAMILY-20555";Tend="1309";Tstart="1173";shortTE="F";uid="69dba96f-7500-4a67-bde9-7e66d997b394"
CM017797.1	RepeatMasker	DNA/Ginger	12158566	12159228	4231	+	.	ID="RND-6_FAMILY-7638";Tend="1461";Tstart="805";shortTE="F";uid="f81c82ab-bb61-4065-88e1-1394e2bb6793"
CM017797.1	RepeatMasker	RC/Helitron	12435625	12436223	1069	+	.	ID="RND-6_FAMILY-33941";TEgroup="ctg_1%7CRND-6_FAMILY-33941%7C2";Tend="838";Tstart="285";shortTE="F";uid="6dcb3a5d-fab1-47b6-a562-0900da64c3b7"
CM017797.1	RepeatMasker	DNA/Kolobok-E	21365784	21366378	2455	+	.	ID="RND-6_FAMILY-15326";Tend="1554";Tstart="894";shortTE="F";uid="41c86d99-2282-4cd0-8ed7-38682810b5a4"
CM017797.1	RepeatMasker	LTR/Gypsy	92771257	92771409	586	+	.	ID="RND-5_FAMILY-6551";Tend="1170";Tstart="1029";shortTE="F";uid="53b48951-1954-4eed-9663-d09572f33445"
CM017797.1	RepeatMasker	DNA/hAT?	21411102	21411447	1466	+	.	ID="RND-6_FAMILY-25429";Tend="758";Tstart="446";shortTE="F";uid="ff4f7a4d-1267-4260-b009-e7308cbee75a"
CM017797.1	RepeatMasker	Unknown	18720253	18721087	2200	+	.	ID="RND-6_FAMILY-3045";TEgroup="ctg_1%7CRND-6_FAMILY-3045%7C1";Tend="2071";Tstart="813";shortTE="F";uid="db271568-42d7-41b0-934f-93369a6733fb"
CM017797.1	RepeatMasker	Unknown	46304997	46305148	764	+	.	ID="RND-4_FAMILY-2182";Tend="1884";Tstart="1718";shortTE="F";uid="6e7ec3e9-0671-44ac-8db1-a5b606eb4f75"
CM017797.1	RepeatMasker	DNA/MULE-MuDR	44713528	44714198	659	+	.	ID="MUDR5X_AP";Tend="1858";Tstart="1184";shortTE="F";uid="a3641827-4060-4770-9ee0-7bc1c3e82c67"
CM017797.1	RepeatMasker	DNA/hAT-hAT19	73548965	73549668	982	+	.	ID="RND-6_FAMILY-2889";Tend="1616";Tstart="970";shortTE="F";uid="e8c898be-c8e1-4475-8f4f-2e7dec51d04d"
CM017797.1	RepeatMasker	DNA	26380622	26381026	771	+	.	ID="DNA8-88_AP";Tend="444";Tstart="1";shortTE="F";uid="0ed0e8b0-2189-41cb-b31d-cf2444f15640"
CM017797.1	RepeatMasker	DNA	64701223	64701425	425	+	.	ID="RND-6_FAMILY-8718";Tend="1695";Tstart="1504";shortTE="F";uid="b69b396c-80cf-4ea0-a32d-b7bdaeaf95a1"
CM017797.1	RepeatMasker	DNA/Kolobok-E	100522903	100523115	1288	+	.	ID="RND-5_FAMILY-12007";Tend="1327";Tstart="1114";shortTE="F";uid="3330360a-d0f6-4832-a023-5a74672340a5"
CM017797.1	RepeatMasker	DNA	58292368	58292715	1233	+	.	ID="TTAA4B_AP";Tend="430";Tstart="1";shortTE="F";uid="9d4977d9-0053-4cf4-a197-31897edb5b7b"
CM017797.1	RepeatMasker	DNA/P	37236009	37236214	1329	+	.	ID="RND-5_FAMILY-3793";Tend="1100";Tstart="917";shortTE="F";uid="2bfb3b6f-c788-4c84-9ed2-fa7d94dbc4ca"
CM017797.1	RepeatMasker	Retroposon?	69946215	69947656	12229	+	.	ID="RND-5_FAMILY-10685";Tend="4418";Tstart="2965";shortTE="F";uid="d46f68e2-370e-4277-80b7-0e2d76ab5ab0"
CM017797.1	RepeatMasker	DNA/hAT-hAT19	100618640	100618799	611	+	.	ID="DNA8-71_AP";Tend="550";Tstart="350";shortTE="F";uid="c13c3a28-6b80-43f8-a79a-1aea9f558d89"
CM017797.1	RepeatMasker	LTR/Gypsy	19085934	19086145	697	+	.	ID="GYPSY2-I_AP";Tend="731";Tstart="522";shortTE="F";uid="2447d212-c15d-4220-8074-66c43bbcfddb"
CM017797.1	RepeatMasker	DNA/Kolobok-E	13813522	13814047	2898	+	.	ID="RND-5_FAMILY-12007";Tend="1832";Tstart="1259";shortTE="F";uid="633efef0-8721-4c07-8374-a1bd4a6699f2"
CM017797.1	RepeatMasker	Unknown	11356785	11356908	962	+	.	ID="RND-1_FAMILY-112";Tend="1168";Tstart="1043";shortTE="F";uid="885ab13c-e6b2-4d17-99b2-615c22998816"
CM017797.1	RepeatMasker	DNA/hAT-Charlie	93953001	93953282	832	+	.	ID="RND-6_FAMILY-22810";TEgroup="ctg_1%7CRND-6_FAMILY-22810%7C2";Tend="1678";Tstart="1531";shortTE="F";uid="ee630af9-3f37-4b9b-b35e-acd3d04c5753"
CM017797.1	RepeatMasker	RC/Helitron	29752553	29753080	4743	+	.	ID="RND-1_FAMILY-264";Tend="1120";Tstart="592";shortTE="F";uid="6ae71e43-1807-4c55-ad41-8ddfd844f42e"
CM017797.1	RepeatMasker	DNA/Ginger-1	91250032	91250416	800	+	.	ID="RND-6_FAMILY-8823";Tend="1791";Tstart="1372";shortTE="F";uid="84a5ec2d-3a02-44f6-8311-f0a49a25a394"
CM017797.1	RepeatMasker	DNA/Kolobok-E	23004147	23005383	8817	+	.	ID="RND-6_FAMILY-15326";Tend="2307";Tstart="1092";shortTE="F";uid="ba4ec3e9-32eb-4d45-941b-eb681653f10a"
CM017797.1	RepeatMasker	DNA	2374608	2375021	2578	+	.	ID="TTAA7_AP";Tend="432";Tstart="1";shortTE="F";uid="aada3a23-4749-43d0-82b9-cbbfc08472f3"
CM017797.1	RepeatMasker	LTR/Gypsy	73381002	73385897	8050	+	.	ID="RND-6_FAMILY-2219";Tend="5302";Tstart="516";shortTE="F";uid="251b2f48-5abe-4292-8391-6d787ca96a20"
CM017797.1	RepeatMasker	DNA/Ginger-1	44890705	44890949	1331	+	.	ID="RND-6_FAMILY-8823";Tend="1111";Tstart="864";shortTE="F";uid="de269bfe-bd30-440b-935a-7c489efc7da3"
CM017797.1	RepeatMasker	DNA/TcMar-Pogo	79029882	79030157	1798	+	.	ID="RND-6_FAMILY-1493";Tend="1228";Tstart="942";shortTE="F";uid="c4076571-49c4-40c8-8634-77fc3228a9e6"
CM017797.1	RepeatMasker	Unknown	50947811	50948022	520	+	.	ID="RND-4_FAMILY-267";Tend="1514";Tstart="1318";shortTE="F";uid="c8b2887e-e3ad-43f2-973c-1cbf073f5f71"
CM017797.1	RepeatMasker	DNA/Kolobok-E	36008182	36008311	465	+	.	ID="RND-6_FAMILY-982";Tend="3070";Tstart="2953";shortTE="F";uid="9fd232ef-a6d4-4b17-97d6-db9abf3dafe3"
CM017797.1	RepeatMasker	DNA/hAT-Charlie	59180026	59180625	2422	+	.	ID="RND-6_FAMILY-14311";Tend="1469";Tstart="914";shortTE="F";uid="9dd09a29-6c33-44da-86ee-ef75353400ff"
CM017797.1	RepeatMasker	Unknown	3729592	3729760	1289	+	.	ID="RND-1_FAMILY-230";Tend="1138";Tstart="970";shortTE="F";uid="5a966d41-949d-4978-9dca-cf6abbdd68d4"
CM017797.1	RepeatMasker	Unknown	10699491	10700381	6321	+	.	ID="RND-1_FAMILY-88";Tend="1873";Tstart="981";shortTE="F";uid="886759fa-5e56-4fc8-8bf1-d10a5cb368bb"
CM017797.1	RepeatMasker	RC/Helitron	70787317	70787576	547	+	.	ID="RND-6_FAMILY-8702";Tend="1123";Tstart="864";shortTE="F";uid="f0cfb00d-9d5d-453f-8b82-2bba42931007"
CM017797.1	RepeatMasker	DNA/hAT-Charlie	74053043	74053356	1997	+	.	ID="DNA8-104_AP";Tend="340";Tstart="27";shortTE="F";uid="57d726d6-6eed-4f9e-8132-0179b90b8990"
CM017797.1	RepeatMasker	Retroposon?	56776087	56776298	498	+	.	ID="RND-4_FAMILY-346";Tend="1365";Tstart="1082";shortTE="F";uid="fecfda01-bfe0-4641-b9f5-9ff7300822fe"
CM017797.1	RepeatMasker	DNA/MULE-MuDR	72411952	72412388	544	+	.	ID="rnd-6_family-3374";Tend="2075";Tstart="1481";shortTE="F";uid="a0c67d6c-94a0-49d2-8b43-213fbe8e23de"
CM017797.1	RepeatMasker	LINE/I-Jockey	93905071	93905917	1611	+	.	ID="RND-6_FAMILY-5518";Tend="1731";Tstart="883";shortTE="F";uid="9e96b2e9-6439-49f2-a611-741cab4e7bf6"
CM017797.1	RepeatMasker	DNA/Kolobok-E	61438942	61439524	4344	+	.	ID="RND-1_FAMILY-191";Tend="4399";Tstart="3792";shortTE="F";uid="3fafbd9c-a536-4396-b598-2994a2917095"
CM017797.1	RepeatMasker	DNA/Ginger-1	89063998	89064247	1517	+	.	ID="RND-6_FAMILY-3353";Tend="1665";Tstart="1416";shortTE="F";uid="b0b96ad2-2d39-4314-87c9-06957aa7bc1a"
CM017797.1	RepeatMasker	DNA/Ginger-1	4983589	4983919	2504	+	.	ID="RND-6_FAMILY-23998";Tend="1471";Tstart="1136";shortTE="F";uid="98cc0f05-7c74-4cd8-afff-bbecff0a13d4"
CM017797.1	RepeatMasker	Retroposon?	98305	98525	912	+	.	ID="RND-6_FAMILY-9961";Tend="1824";Tstart="1638";shortTE="F";uid="9a27e907-651b-4c62-81a6-706e4ca2725b"
CM017797.1	RepeatMasker	Retroposon?	9867320	9867489	1348	+	.	ID="SINE2-1_AP";Tend="1770";Tstart="1196";shortTE="F";uid="29dc5a62-1695-4927-bace-0b8e053432c7"
CM017797.1	RepeatMasker	DNA/hAT-Tip100	63478902	63479452	2914	+	.	ID="RND-6_FAMILY-2097";Tend="1477";Tstart="888";shortTE="F";uid="7556bfef-3bb3-4e06-8907-cf54a1c2befc"
CM017797.1	RepeatMasker	Retroposon?	5553211	5553434	494	+	.	ID="RND-6_FAMILY-9961";Tend="1318";Tstart="1091";shortTE="F";uid="680a439e-ac15-49c2-954b-3774672e885e"
CM017797.1	RepeatMasker	DNA/hAT-Ac	96280662	96280814	450	+	.	ID="DNA8-11_AP";Tend="600";Tstart="445";shortTE="F";uid="a870635a-e7fc-4016-9093-28ad5bb8b789"
CM017797.1	RepeatMasker	Unknown	72467229	72468227	1387	+	.	ID="RND-1_FAMILY-164";Tend="3034";Tstart="2125";shortTE="F";uid="4e80e8ad-4ad5-492d-acf7-bb93a66abb7d"
CM017797.1	RepeatMasker	DNA/MULE-MuDR	57980251	57982535	5186	+	.	ID="RND-5_FAMILY-365";Tend="2275";Tstart="43";shortTE="F";uid="3af6d3db-c066-41f7-bbc7-a8a11196bf10"
CM017797.1	RepeatMasker	DNA/hAT	77999547	78002138	11944	+	.	ID="rnd-1_family-22";Tend="2925";Tstart="832";shortTE="F";uid="366fd6c1-0962-4bb9-832a-29b9a2f62d8a"
CM017797.1	RepeatMasker	DNA/Ginger-1	28207236	28207426	1332	+	.	ID="RND-1_FAMILY-196";Tend="923";Tstart="734";shortTE="F";uid="b9966c8a-40c5-4cfd-bc92-4823732ec927"
CM017797.1	RepeatMasker	Retroposon?	92024493	92024672	896	+	.	ID="RND-6_FAMILY-18748";Tend="2294";Tstart="2120";shortTE="F";uid="972ee107-fc68-45e1-ac33-a180fd850bad"
CM017797.1	RepeatMasker	DNA	88479597	88480296	2639	+	.	ID="DNA4-2_AP";Tend="769";Tstart="51";shortTE="F";uid="071856d5-f8c4-4f5f-b41a-8d138331c8cb"
CM017797.1	RepeatMasker	DNA/hAT-hAT19	14186777	14187034	1643	+	.	ID="DNA8-50_AP";Tend="255";Tstart="1";shortTE="F";uid="68f537c6-eda1-4174-9e99-d623b1ebebaa"
CM017797.1	RepeatMasker	DNA/Kolobok-E	1231213	1231553	532	+	.	ID="RND-6_FAMILY-6582";Tend="2155";Tstart="1807";shortTE="F";uid="677e8f94-86a4-484a-a13f-c358d0de7c11"
CM017797.1	RepeatMasker	DNA/Kolobok-E	8073592	8073831	1090	+	.	ID="RND-6_FAMILY-15326";Tend="1330";Tstart="1073";shortTE="F";uid="8217ee62-c78e-4c22-9dea-ecd6d51329d0"
CM017797.1	RepeatMasker	DNA/hAT?	84612459	84612764	772	+	.	ID="RND-1_FAMILY-87";Tend="2023";Tstart="1695";shortTE="F";uid="bf6dee06-0a32-4647-b6ea-445c935bed9c"
CM017797.1	RepeatMasker	Unknown	54814101	54814251	1096	+	.	ID="RND-1_FAMILY-371";Tend="1151";Tstart="1009";shortTE="F";uid="3c6a723d-40b5-49d8-930f-50cda25f4f03"
CM017797.1	RepeatMasker	DNA/Ginger-1	51846916	51847023	516	+	.	ID="rnd-6_family-6590";Tend="974";Tstart="865";shortTE="F";uid="1891b843-9644-4e14-984d-681d31a35575"
CM017797.1	RepeatMasker	DNA/Ginger-1	90045821	90048021	9131	+	.	ID="RND-6_FAMILY-566";TEgroup="ctg_1%7CRND-6_FAMILY-566%7C24";Tend="2326";Tstart="881";shortTE="F";uid="f24ebf19-8639-4d45-be8f-ac4f2d81301b"
CM017797.1	RepeatMasker	DNA/Kolobok-E	78534358	78534700	2177	+	.	ID="RND-6_FAMILY-6582";Tend="2302";Tstart="1970";shortTE="F";uid="d23d991a-249d-44de-9b5b-63c24c7c8f61"
CM017797.1	RepeatMasker	DNA	53510913	53511429	2091	+	.	ID="DNA8-31_AP";Tend="595";Tstart="71";shortTE="F";uid="cd1b4c19-1814-4995-b788-18321d11cb5c"
CM017797.1	RepeatMasker	DNA	32685238	32685676	2411	+	.	ID="ttaa4c_ap";Tend="420";Tstart="1";shortTE="F";uid="f2601c54-fdcb-4103-81cd-26709228908b"
CM017797.1	RepeatMasker	DNA/Ginger-1	45172923	45173056	687	+	.	ID="rnd-6_family-3353";Tend="2235";Tstart="2121";shortTE="F";uid="0f8283a1-2c12-4788-878e-d331ac418fa6"
CM017797.1	RepeatMasker	DNA/Ginger-1	48522724	48523264	2748	+	.	ID="RND-6_FAMILY-23998";Tend="1478";Tstart="971";shortTE="F";uid="2c0c53fd-a6ae-4a0f-ad4c-0a156b2c9b56"
CM017797.1	RepeatMasker	LINE/RTE-RTE	41670399	41670656	1039	+	.	ID="RND-1_FAMILY-327";Tend="1010";Tstart="767";shortTE="F";uid="70cdb090-5e2b-4b2d-b7c2-8aca7752b2c8"
CM017797.1	RepeatMasker	LTR/Gypsy	95425578	95430885	41968	+	.	ID="RND-6_FAMILY-3254";TEgroup="ctg_1%7CRND-6_FAMILY-3254%7C1";Tend="5799";Tstart="533";shortTE="F";uid="d15206a5-ea82-4f8b-919a-9e5ff8d05a49"
CM017797.1	RepeatMasker	DNA/Kolobok-E	83714386	83715509	7559	+	.	ID="RND-6_FAMILY-15326";Tend="2331";Tstart="1223";shortTE="F";uid="bd3d8150-af82-46fe-a628-931e23941ca1"
CM017797.1	RepeatMasker	DNA	87064187	87064623	3264	+	.	ID="TTAA5_AP";Tend="442";Tstart="1";shortTE="F";uid="c200f0e0-408d-4986-95ae-adfaa38f7b2d"
CM017797.1	RepeatMasker	DNA/Kolobok-E	88913385	88913990	477	+	.	ID="RND-5_FAMILY-12007";Tend="1832";Tstart="1215";shortTE="F";uid="06bc1770-7289-4d0f-be20-bfdba52355b3"
CM017797.1	RepeatMasker	DNA/Kolobok-E	96797599	96797700	586	+	.	ID="RND-5_FAMILY-3341";Tend="1026";Tstart="925";shortTE="F";uid="3228e31b-3c6f-4246-86d0-5627e9cada86"
CM017797.1	RepeatMasker	DNA	59118508	59118900	1504	+	.	ID="TTAA3_AP";Tend="429";Tstart="1";shortTE="F";uid="078f3eac-9de0-4779-ab6e-d2a141e22eca"
CM017797.1	RepeatMasker	DNA/Kolobok-E	5507069	5507891	3339	+	.	ID="RND-5_FAMILY-12007";Tend="1972";Tstart="1127";shortTE="F";uid="566f8426-e673-472c-9fcf-1ab8f0998371"
CM017797.1	RepeatMasker	Unknown	3209391	3211390	6886	+	.	ID="RND-5_FAMILY-1337";Tend="2017";Tstart="1";shortTE="F";uid="529ecae9-5945-456d-b2bb-2ed0e7ae2d2b"
CM017797.1	RepeatMasker	Unknown	60873546	60874357	2102	+	.	ID="RND-1_FAMILY-70";TEgroup="ctg_1%7CRND-1_FAMILY-70%7C4";Tend="1471";Tstart="935";shortTE="F";uid="132794ec-6476-4e82-9db0-e1ee6e882184"
CM017797.1	RepeatMasker	DNA/hAT-Tip100	95266318	95266495	782	+	.	ID="DNA8-106_AP";Tend="734";Tstart="495";shortTE="F";uid="4dede5fd-8fb3-4537-9ba1-7e79524c7c4d"
CM017797.1	RepeatMasker	DNA	51994773	51995116	498	+	.	ID="DNA4-2_AP";TEgroup="ctg_1%7CDNA4-2_AP%7C18";Tend="769";Tstart="183";shortTE="F";uid="cbaa03d1-1df5-4a00-b60f-1813957b86e0"
CM017797.1	RepeatMasker	DNA	89654573	89655002	3305	+	.	ID="TTAA6_AP";Tend="431";Tstart="1";shortTE="F";uid="1c14912c-d6f1-4302-a364-4f84e496c67c"
CM017797.1	RepeatMasker	DNA/Kolobok-E	49870710	49870884	1275	+	.	ID="RND-6_FAMILY-6582";Tend="1058";Tstart="890";shortTE="F";uid="66043e41-f2fb-4a12-bfb9-9cbd825b6d7d"
CM017797.1	RepeatMasker	DNA	17273354	17273637	547	+	.	ID="rnd-1_family-271";Tend="2904";Tstart="2760";shortTE="F";uid="495f4a9c-be9e-4ccb-914c-deaf19f1bbae"
CM017797.1	RepeatMasker	DNA	39261683	39261899	1111	+	.	ID="dna4-1_ap";Tend="823";Tstart="554";shortTE="F";uid="77b8f107-f1da-4b30-8066-f5faee5012a2"
CM017797.1	RepeatMasker	DNA	70577691	70577927	546	+	.	ID="RND-6_FAMILY-3371";Tend="1427";Tstart="1190";shortTE="F";uid="af538f07-2814-4916-a6d6-a48275a1331e"
CM017797.1	RepeatMasker	LINE/CR1	15599780	15600195	668	+	.	ID="RND-6_FAMILY-4085";Tend="3123";Tstart="2722";shortTE="F";uid="4f6b3246-26fd-4589-900f-96059ee11e85"
CM017797.1	RepeatMasker	DNA/Kolobok-E	62495771	62500786	37204	+	.	ID="RND-5_FAMILY-3578";Tend="5461";Tstart="537";shortTE="F";uid="ae30ae93-7a09-4eeb-8341-bbf64952f6a3"
CM017797.1	RepeatMasker	DNA/Kolobok-E	83792916	83793885	2529	+	.	ID="koloboke-2_ap";Tend="1946";Tstart="750";shortTE="F";uid="26fe9323-abbf-44ab-83e0-43444784cb98"
CM017797.1	RepeatMasker	Retroposon?	26640857	26641387	1159	+	.	ID="RND-6_FAMILY-2162";Tend="1894";Tstart="1279";shortTE="F";uid="3561cdd7-47ea-4488-ac7d-0fee1cf3863e"
CM017797.1	RepeatMasker	DNA/MULE-MuDR	13046883	13047137	2115	+	.	ID="RND-5_FAMILY-7037";Tend="1200";Tstart="946";shortTE="F";uid="0d40d7e2-a127-4b0b-b4d8-c4981df3e7bc"
CM017797.1	RepeatMasker	DNA	13040812	13041800	5524	+	.	ID="RND-5_FAMILY-2733";Tend="1757";Tstart="800";shortTE="F";uid="f98d4034-49e7-489c-8e09-f31b238cfd61"
CM017797.1	RepeatMasker	DNA	24399682	24400107	2335	+	.	ID="RND-6_FAMILY-2172";Tend="1443";Tstart="984";shortTE="F";uid="34207f52-245d-424b-a49c-793edc39612e"
CM017797.1	RepeatMasker	DNA/Ginger-1	6853165	6853374	779	+	.	ID="RND-6_FAMILY-8823";Tend="1089";Tstart="892";shortTE="F";uid="281a3f78-052c-46c9-b7d4-345b87c2b46c"
CM017797.1	RepeatMasker	DNA/TcMar-Tc4	53530941	53531169	691	+	.	ID="RND-6_FAMILY-6167";Tend="526";Tstart="285";shortTE="F";uid="8a55cab6-d995-4627-8313-dd9fdf8b6822"
CM017797.1	RepeatMasker	LINE/RTE-BovB	97861792	97862175	772	+	.	ID="RTE-4_LMI";Tend="3341";Tstart="2959";shortTE="F";uid="8723fff6-f573-4064-9e53-64552255466d"
CM017797.1	RepeatMasker	DNA/hAT-hAT19	24697681	24698152	3163	+	.	ID="RND-6_FAMILY-21096";Tend="1610";Tstart="1130";shortTE="F";uid="36738ef1-cd8e-4a39-a697-a8c99be9b09e"
CM017797.1	RepeatMasker	DNA/Ginger-2	96044850	96045016	1062	+	.	ID="RND-5_FAMILY-1253";Tend="2879";Tstart="2713";shortTE="F";uid="b953e45e-8772-4533-8d92-d6e927a85832"
CM017797.1	RepeatMasker	DNA/Kolobok-E	31901506	31901669	863	+	.	ID="RND-6_FAMILY-7474";Tend="1690";Tstart="1527";shortTE="F";uid="94a6c438-c782-47b6-b8c0-523229ce8396"
CM017797.1	RepeatMasker	DNA/hAT-Tip100	17031608	17032194	3786	+	.	ID="DNA8-18_AP";Tend="820";Tstart="193";shortTE="F";uid="afbd9a8d-e99a-4d59-8566-532930a566c1"
CM017797.1	RepeatMasker	DNA/hAT-hAT19	30334048	30334609	2086	+	.	ID="RND-6_FAMILY-8647";Tend="1489";Tstart="838";shortTE="F";uid="499a441e-01dc-492e-b7ac-c07321bda790"
CM017797.1	RepeatMasker	DNA/Ginger-1	92355678	92355816	418	+	.	ID="RND-6_FAMILY-9178";Tend="1645";Tstart="1513";shortTE="F";uid="ba4c3b7b-6bfc-4772-9241-1736a7d8ed9d"
CM017797.1	RepeatMasker	DNA	4477343	4477790	641	+	.	ID="DNA4-2_AP";Tend="769";Tstart="375";shortTE="F";uid="e9f62ff2-0c94-4bba-ab83-845dc2f850c8"
CM017797.1	RepeatMasker	Unknown	59784057	59784539	3518	+	.	ID="RND-6_FAMILY-604";Tend="1470";Tstart="948";shortTE="F";uid="fa82c42c-f507-4ec4-aa42-6044c9b00578"
CM017797.1	RepeatMasker	DNA/Sola-1	71389359	71389581	1117	+	.	ID="DNA4-8_AP";Tend="239";Tstart="2";shortTE="F";uid="4daa7b42-fd03-4cfd-bdeb-170e3875055a"
CM017797.1	RepeatMasker	DNA/Ginger-1	74869048	74869828	4286	+	.	ID="RND-6_FAMILY-566";Tend="1923";Tstart="1125";shortTE="F";uid="e01a70a5-1518-4516-b2be-29a2e9dfb05f"
CM017797.1	RepeatMasker	RC/Helitron	2452453	2452589	442	+	.	ID="RND-6_FAMILY-79";TEgroup="ctg_1%7CRND-6_FAMILY-79%7C1";Tend="2185";Tstart="2029";shortTE="T";uid="c849cb5b-6381-46ec-912c-cb2cc9041e38"
CM017797.1	RepeatMasker	Unknown	68043710	68044093	2227	+	.	ID="RND-6_FAMILY-6701";Tend="1302";Tstart="905";shortTE="F";uid="9c8f0768-6892-4161-82a2-8ba503b1a7b6"
CM017797.1	RepeatMasker	DNA/Ginger-1	87184573	87184921	1724	+	.	ID="RND-6_FAMILY-1840";Tend="982";Tstart="649";shortTE="F";uid="7e1a045e-546a-4270-bad4-946e4a990c44"
CM017797.1	RepeatMasker	DNA	59698190	59698724	3133	+	.	ID="DNA8-30_AP";Tend="581";Tstart="1";shortTE="F";uid="5314bfa8-3f94-4c44-9a86-f1cd0ad998a0"
CM017797.1	RepeatMasker	RC/Helitron	63077888	63078093	690	+	.	ID="RND-6_FAMILY-33941";Tend="889";Tstart="689";shortTE="F";uid="9219551d-7fb4-4ab4-b4d7-6c221fe6a6ea"
CM017797.1	RepeatMasker	DNA/TcMar-Fot1	96217392	96221199	27566	+	.	ID="RND-6_FAMILY-29255";Tend="3948";Tstart="243";shortTE="F";uid="7fd57063-9e33-4436-8c4d-cdad6f99fc4b"
CM017797.1	RepeatMasker	DNA	29145685	29146458	1347	+	.	ID="DNA4-2_AP";Tend="754";Tstart="1";shortTE="F";uid="16348fdf-8ba7-4fe3-abf1-051274d386bf"
CM017797.1	RepeatMasker	LTR/Gypsy	34876998	34877111	456	+	.	ID="GYPSY-24_DEL-I";Tend="2840";Tstart="2726";shortTE="F";uid="631a6fbe-ea75-4afe-9261-fd7abf42d429"
[truncated: 207,474 more rows]
