# Supplementary material for: Transposon accumulation at xenobiotic gene family loci in aphids
Source: Genome Res. 2023 Oct;33(10):1718–33. doi: 10.1101/gr.277820.123 (PMC10691553; doi:10.1101/gr.277820.123)
Supplement: Supplement 13 [file Supplemental_File_S2.tar.gz › Supplemental_File_S2/aphisGlycines.filteredRepeats.gff]

JAABOB010000001.1	RepeatMasker	LINE/R1	3382872	3383017	505	+	.	ID="RT1";Tend="3323";Tstart="3058";shortTE="F";uid="436d7b34-7507-43be-9255-83d34fc24263"
JAABOB010000001.1	RepeatMasker	Unknown	343542	344075	2761	+	.	ID="RND-5_FAMILY-2513";Tend="1490";Tstart="897";shortTE="F";uid="9a889d9a-18e3-473b-a453-37096853b4d7"
JAABOB010000001.1	RepeatMasker	DNA/MULE-NOF	2729293	2729398	510	+	.	ID="RND-6_FAMILY-4462";Tend="1033";Tstart="930";shortTE="F";uid="06c5fa68-a0bb-41a1-a8e0-3b1590e68673"
JAABOB010000001.1	RepeatMasker	LTR/Gypsy	2943380	2943791	434	+	.	ID="RND-6_FAMILY-3075";Tend="1630";Tstart="1238";shortTE="F";uid="62ecf6fc-d303-49d3-9ed3-987a99e443cc"
JAABOB010000001.1	RepeatMasker	Unknown	6976700	6977004	1424	+	.	ID="RND-6_FAMILY-10799";Tend="1286";Tstart="985";shortTE="F";uid="1583989e-b1c3-41c7-8d53-f1099e98da1d"
JAABOB010000001.1	RepeatMasker	DNA	3134980	3135449	881	+	.	ID="TTAA2B_AP";Tend="425";Tstart="6";shortTE="F";uid="b4479789-e2d8-4a98-b406-b7b48809e458"
JAABOB010000001.1	RepeatMasker	Retroposon?	4825403	4825957	1574	+	.	ID="RND-6_FAMILY-4509";TEgroup="ctg_1%7CRND-6_FAMILY-4509%7C2";Tend="2719";Tstart="2265";shortTE="F";uid="94a2d02a-3841-49f5-af54-6dad00cba3f9"
JAABOB010000001.1	RepeatMasker	Unknown	5300620	5300874	1424	+	.	ID="RND-1_FAMILY-71";Tend="1347";Tstart="1000";shortTE="F";uid="688b5638-e254-4bd0-b54f-965faef3d8f1"
JAABOB010000001.1	RepeatMasker	DNA/hAT	2140670	2140903	679	+	.	ID="DNA8-35_AP";Tend="235";Tstart="1";shortTE="F";uid="90ecd99d-27e4-4be1-b773-4bed199d7daa"
JAABOB010000001.1	RepeatMasker	DNA/Ginger-1	5638636	5640270	11881	+	.	ID="RND-6_FAMILY-2950";Tend="2543";Tstart="892";shortTE="F";uid="3768dba8-3486-4ec5-94fd-aaa81a9f7e48"
JAABOB010000001.1	RepeatMasker	DNA/TcMar?	1605181	1605531	881	+	.	ID="RND-5_FAMILY-107";Tend="1202";Tstart="920";shortTE="F";uid="a964076a-a707-4ec4-8937-c2fd7ba66186"
JAABOB010000001.1	RepeatMasker	SINE/tRNA-I	83461	83648	1197	+	.	ID="RND-6_FAMILY-374";Tend="1185";Tstart="997";shortTE="F";uid="1ba10975-1a8f-4c22-ae12-c6162cc8de3c"
JAABOB010000001.1	RepeatMasker	DNA	6283735	6283861	516	+	.	ID="TTAA8_AP";Tend="438";Tstart="314";shortTE="F";uid="09455469-155c-4866-8752-6c23d7d542c8"
JAABOB010000001.1	RepeatMasker	DNA/hAT	1051844	1052020	1168	+	.	ID="RND-6_FAMILY-1569";Tend="802";Tstart="625";shortTE="F";uid="e42e4b67-2b13-40b0-b429-4d2c6ac48bcb"
JAABOB010000001.1	RepeatMasker	DNA/hAT-Ac	3006350	3006450	519	+	.	ID="DNA8-93_AP";Tend="242";Tstart="142";shortTE="F";uid="3191f654-239f-4823-b203-eb6e4c093c88"
JAABOB010000001.1	RepeatMasker	DNA/hAT-hAT19	7130163	7130861	992	+	.	ID="DNA8-97_AP";Tend="696";Tstart="2";shortTE="F";uid="96ad9214-a8cc-4495-a31f-7a0f4e1672fc"
JAABOB010000001.1	RepeatMasker	Retroposon?	253427	253745	482	+	.	ID="SINE2-1_AP";Tend="1333";Tstart="1002";shortTE="F";uid="c3345360-2e5d-4218-ab46-dfba8a868aab"
JAABOB010000001.1	RepeatMasker	DNA	3916330	3916620	403	+	.	ID="DNA4-3_AP";Tend="455";Tstart="146";shortTE="F";uid="961022cf-67b1-41ef-9a9e-8e7c24969421"
JAABOB010000001.1	RepeatMasker	DNA/hAT	6577259	6577430	958	+	.	ID="RND-6_FAMILY-14";Tend="889";Tstart="697";shortTE="F";uid="2b060ce3-1924-44dd-9862-3683b9eef556"
JAABOB010000001.1	RepeatMasker	Unknown	53747	54191	624	+	.	ID="RND-6_FAMILY-2120";Tend="941";Tstart="536";shortTE="F";uid="ee2022aa-1527-4f57-ac53-9dda10c6105b"
JAABOB010000001.1	RepeatMasker	Unknown	1268213	1268320	652	+	.	ID="RND-1_FAMILY-51";Tend="2303";Tstart="2193";shortTE="F";uid="9babbf94-0aec-49a4-8384-d8d8b7e0b02f"
JAABOB010000001.1	RepeatMasker	Retroposon?	7192360	7192687	413	+	.	ID="SINE2-1_AP";Tend="1426";Tstart="1103";shortTE="F";uid="29969ca2-b630-42e0-a7f5-c99c50d712d6"
JAABOB010000001.1	RepeatMasker	DNA/MULE-MuDR	109361	109701	495	+	.	ID="RND-6_FAMILY-1169";Tend="1834";Tstart="1487";shortTE="F";uid="dea63125-f1d9-4ddb-9c82-fe065b9066f4"
JAABOB010000001.1	RepeatMasker	DNA	6477440	6477864	3005	+	.	ID="TTAA8_AP";Tend="438";Tstart="1";shortTE="F";uid="bb16639d-47e5-4401-aa67-f5db0558e763"
JAABOB010000001.1	RepeatMasker	DNA/Ginger	486759	486911	1203	+	.	ID="RND-1_FAMILY-128";Tend="2325";Tstart="2173";shortTE="F";uid="1e9bbea0-c01a-4b44-9bfe-cc5b525f2f34"
JAABOB010000001.1	RepeatMasker	Retroposon?	631067	633883	16426	+	.	ID="RND-6_FAMILY-4509";Tend="2863";Tstart="105";shortTE="F";uid="1098b37d-3a7c-4fe8-9cdd-c8e6bd0356d7"
JAABOB010000001.1	RepeatMasker	DNA/hAT-hAT19	4035929	4036480	1564	+	.	ID="DNA8-95_AP";TEgroup="ctg_1%7CDNA8-95_AP%7C1";Tend="968";Tstart="1";shortTE="F";uid="c835b4ab-3fcf-4d99-9b6b-bb3eee86fcb8"
JAABOB010000001.1	RepeatMasker	Retroposon?	6797837	6798437	685	+	.	ID="SINE2-1_AP";Tend="1072";Tstart="467";shortTE="F";uid="fe2b6fc1-99af-4609-9e67-961d0c03f257"
JAABOB010000001.1	RepeatMasker	Unknown	3211832	3212279	2222	+	.	ID="RND-5_FAMILY-1394";Tend="1474";Tstart="1066";shortTE="F";uid="ba17e7a9-5aea-4728-a1d0-46a67ba76579"
JAABOB010000001.1	RepeatMasker	DNA/hAT-Ac	1282139	1282302	827	+	.	ID="DNA8-91B_AP";Tend="646";Tstart="479";shortTE="F";uid="12353a41-1d6e-4586-9cb2-a193f81d118d"
JAABOB010000001.1	RepeatMasker	SINE/tRNA-I	5208064	5208530	2074	+	.	ID="RND-6_FAMILY-374";Tend="1210";Tstart="759";shortTE="F";uid="97ba72ee-e048-4ee6-8712-5d23bd0c4473"
JAABOB010000001.1	RepeatMasker	Unknown	3206894	3207532	2522	+	.	ID="RND-5_FAMILY-6036";Tend="1543";Tstart="873";shortTE="F";uid="39e1268b-ee43-4319-8d66-fafb98697b7f"
JAABOB010000001.1	RepeatMasker	DNA/TcMar-Pogo?	1730397	1730516	550	+	.	ID="DNA2-8_AP";Tend="128";Tstart="3";shortTE="F";uid="4d2515f0-b64d-4455-ac54-7fde302a06de"
JAABOB010000001.1	RepeatMasker	DNA/Ginger	5310515	5310717	820	+	.	ID="RND-1_FAMILY-128";Tend="1036";Tstart="820";shortTE="F";uid="4ce1b41e-b2b0-4933-bbc5-f478a47c3642"
JAABOB010000001.1	RepeatMasker	Retroposon?	7122293	7122752	744	+	.	ID="SINE2-1_AP";Tend="707";Tstart="235";shortTE="F";uid="c62bb75e-7c9f-444a-bd99-c9aaa32d212e"
JAABOB010000001.1	RepeatMasker	LINE/CR1	3880891	3883081	14002	+	.	ID="RND-4_FAMILY-189";Tend="2488";Tstart="382";shortTE="F";uid="d5dc0004-0e5f-46d7-b69e-8dbb86256eef"
JAABOB010000001.1	RepeatMasker	DNA	829276	829510	430	+	.	ID="DNA4-3_AP";Tend="269";Tstart="3";shortTE="F";uid="c22eb5ff-9a20-4be0-895a-23030e76f75e"
JAABOB010000001.1	RepeatMasker	DNA	2625775	2626138	1202	+	.	ID="DNA4-3_AP";Tend="635";Tstart="257";shortTE="F";uid="69dbac3d-57e9-477f-9190-5198ff3d7e5d"
JAABOB010000001.1	RepeatMasker	RC/Helitron	7129103	7129907	5511	+	.	ID="RND-6_FAMILY-9169";Tend="1751";Tstart="909";shortTE="F";uid="e3fedc9e-9c77-4ad5-85a7-ada291aae642"
JAABOB010000001.1	RepeatMasker	LINE/CR1	4575087	4575247	419	+	.	ID="RND-5_FAMILY-795";Tend="3301";Tstart="3128";shortTE="F";uid="4eb55ca0-f5c0-41ea-9d7a-10628e916e8c"
JAABOB010000001.1	RepeatMasker	Retroposon?	367718	368230	2134	+	.	ID="RND-6_FAMILY-4509";Tend="2719";Tstart="2111";shortTE="F";uid="52c9253b-018e-47fa-b823-c93725793adf"
JAABOB010000001.1	RepeatMasker	DNA	2469198	2469367	610	+	.	ID="dna4-2_ap";Tend="769";Tstart="591";shortTE="F";uid="46fda266-f4e6-4928-b5ba-089235983278"
JAABOB010000001.1	RepeatMasker	DNA/TcMar-Tc4	3932550	3932698	840	+	.	ID="RND-1_FAMILY-134";Tend="1834";Tstart="1688";shortTE="F";uid="29ea8461-637e-4536-ab9e-edf1b04eb2fe"
JAABOB010000001.1	RepeatMasker	Retroposon?	676110	676601	444	+	.	ID="SINE2-2_AP";Tend="546";Tstart="1";shortTE="F";uid="de0e22bd-5f69-4ef6-aab5-cc1a06239d34"
JAABOB010000001.1	RepeatMasker	DNA/Ginger	4030448	4030708	2018	+	.	ID="RND-1_FAMILY-128";Tend="1378";Tstart="823";shortTE="F";uid="c930a4cb-94e9-4d44-8046-a2b045dd1ab9"
JAABOB010000001.1	RepeatMasker	Unknown	117473	117917	616	+	.	ID="RND-6_FAMILY-2120";Tend="941";Tstart="536";shortTE="F";uid="4a4756e1-12db-4f35-9b70-1b1df7e962a0"
JAABOB010000001.1	RepeatMasker	DNA/hAT-hAT19	1268976	1269209	1748	+	.	ID="HAT-N15_AP";Tend="233";Tstart="1";shortTE="F";uid="8cc43066-d932-4d07-ae77-589458200f7e"
JAABOB010000001.1	RepeatMasker	DNA/TcMar-Tc4	3187225	3187365	509	+	.	ID="RND-1_FAMILY-134";Tend="697";Tstart="567";shortTE="F";uid="3588e1a0-b427-4967-9689-92bc82e2b046"
JAABOB010000001.1	RepeatMasker	RC/Helitron	5411253	5411484	890	+	.	ID="RND-6_FAMILY-3888";Tend="1360";Tstart="1106";shortTE="F";uid="56ef71db-9c5a-4b77-94f9-80fb27ce2be2"
JAABOB010000001.1	RepeatMasker	DNA/hAT	6577645	6577872	585	+	.	ID="RND-6_FAMILY-14";Tend="1441";Tstart="1234";shortTE="F";uid="610695fd-96c7-4d6c-84d3-09805046605e"
JAABOB010000001.1	RepeatMasker	DNA	4912754	4912936	408	+	.	ID="TTAA2D_AP";Tend="231";Tstart="42";shortTE="F";uid="93bd381d-a573-4b00-a1fc-dfad00245a8a"
JAABOB010000001.1	RepeatMasker	DNA/hAT-Charlie	6688021	6688144	458	+	.	ID="RND-5_FAMILY-2228";Tend="1207";Tstart="1067";shortTE="F";uid="b93a019d-a6ed-4fd6-b164-473e04e01454"
JAABOB010000001.1	RepeatMasker	Unknown	3930688	3931077	1207	+	.	ID="RND-6_FAMILY-490";Tend="1893";Tstart="1497";shortTE="F";uid="fc160aee-9d1f-4c20-ab62-73b1ec76792f"
JAABOB010000001.1	RepeatMasker	DNA/hAT-Tip100	6069684	6070267	1397	+	.	ID="RND-6_FAMILY-5066";TEgroup="ctg_1%7CRND-6_FAMILY-5066%7C2";Tend="1665";Tstart="705";shortTE="F";uid="a1d2ff59-347c-4d32-9d5a-b11658e8f93d"
JAABOB010000001.1	RepeatMasker	DNA/Ginger	6364223	6365681	9310	+	.	ID="RND-5_FAMILY-806";Tend="2337";Tstart="845";shortTE="F";uid="d99ebc76-8e6f-455c-a491-9ebcfe930eef"
JAABOB010000001.1	RepeatMasker	DNA/hAT-Charlie	6082068	6082360	1647	+	.	ID="RND-1_FAMILY-154";Tend="1305";Tstart="1035";shortTE="F";uid="0d40fa0b-131e-4dfb-a652-d9b52aa1caad"
JAABOB010000001.1	RepeatMasker	Retroposon?	4168266	4168405	468	+	.	ID="RND-6_FAMILY-4509";Tend="2715";Tstart="2596";shortTE="F";uid="21c0ecd4-e49b-428d-8509-177e213b96cb"
JAABOB010000001.1	RepeatMasker	LINE/I-Jockey	2957889	2958152	1053	+	.	ID="RND-6_FAMILY-3743";Tend="1215";Tstart="936";shortTE="F";uid="eba97506-941e-4d80-978d-003f783d5e64"
JAABOB010000001.1	RepeatMasker	DNA/MULE-NOF	1877196	1877311	443	+	.	ID="REHAVKUS1_AP";Tend="419";Tstart="293";shortTE="F";uid="1ea1085d-d4bb-46e0-9a96-cf2562100249"
JAABOB010000001.1	RepeatMasker	Retroposon?	7182677	7183144	428	+	.	ID="SINE2-1_AP";Tend="1744";Tstart="1247";shortTE="F";uid="e7944d96-6496-4098-a3c5-7303bfb2394b"
JAABOB010000001.1	RepeatMasker	DNA/Ginger	6462458	6463496	5979	+	.	ID="RND-5_FAMILY-806";Tend="2345";Tstart="1299";shortTE="F";uid="ecea8d90-d867-4329-9de2-42af2ec235c9"
JAABOB010000001.1	RepeatMasker	DNA	3144856	3145230	522	+	.	ID="DNA4-3_AP";Tend="359";Tstart="2";shortTE="F";uid="44c05681-5fc6-4ecb-881b-8ccdb883c290"
JAABOB010000001.1	RepeatMasker	DNA/Ginger	5312690	5312942	522	+	.	ID="RND-1_FAMILY-128";Tend="1081";Tstart="816";shortTE="F";uid="f3c37662-3a14-4cd7-902a-4a7568ef0161"
JAABOB010000001.1	RepeatMasker	DNA/Kolobok-E	91375	91688	1722	+	.	ID="RND-1_FAMILY-56";Tend="999";Tstart="683";shortTE="F";uid="6244ca7c-3b1a-458f-8f5c-e21f9019b2e3"
JAABOB010000001.1	RepeatMasker	DNA	6158307	6158725	2587	+	.	ID="TTAA8_AP";Tend="438";Tstart="1";shortTE="F";uid="82b5bfda-3f7a-48b5-b9af-a653e6e802ed"
JAABOB010000001.1	RepeatMasker	DNA/Ginger-1	7279287	7280757	11333	+	.	ID="RND-6_FAMILY-2950";Tend="2382";Tstart="893";shortTE="F";uid="4ee3c9e4-11b6-4474-bf8f-b7dbb3551c47"
JAABOB010000001.1	RepeatMasker	DNA/Kolobok-E	6937347	6937560	437	+	.	ID="KOLOBOKE-2_AP";Tend="1334";Tstart="1118";shortTE="F";uid="2773ef37-8c5e-4ab5-b506-770d0a20129f"
JAABOB010000001.1	RepeatMasker	DNA/hAT	5632113	5632289	1091	+	.	ID="RND-6_FAMILY-1569";Tend="808";Tstart="625";shortTE="F";uid="f4ffc8de-58eb-4cc5-acf7-d18e66a64d20"
JAABOB010000001.1	RepeatMasker	DNA/TcMar-Tc1	7208656	7208781	406	+	.	ID="MARINER-N22_AG";Tend="184";Tstart="60";shortTE="F";uid="61e2c0af-9236-48af-9ca4-df44488c213b"
JAABOB010000001.1	RepeatMasker	DNA/hAT-hAT19	5317068	5317916	3801	+	.	ID="RND-6_FAMILY-376";Tend="1760";Tstart="931";shortTE="F";uid="d67a9452-1b2d-4f2b-91ae-18c2011646d9"
JAABOB010000001.1	RepeatMasker	LINE/L2	5602340	5603048	1585	+	.	ID="RND-5_FAMILY-2256";Tend="2163";Tstart="1541";shortTE="F";uid="f192be14-6157-41cf-9ff3-044fde371304"
JAABOB010000001.1	RepeatMasker	Unknown	6590110	6590291	1050	+	.	ID="RND-1_FAMILY-46";Tend="1294";Tstart="1128";shortTE="F";uid="636373e2-a5a8-4870-8fd0-d355b8a1710e"
JAABOB010000001.1	RepeatMasker	RC/Helitron	6155566	6155911	1338	+	.	ID="RND-6_FAMILY-3888";TEgroup="ctg_1%7CRND-6_FAMILY-3888%7C1";Tend="1382";Tstart="1069";shortTE="F";uid="f452dbe9-5420-40bb-88b6-8e145bad5205"
JAABOB010000001.1	RepeatMasker	RC/Helitron	1551558	1551671	517	+	.	ID="HELITRON-N1_PBA";Tend="685";Tstart="570";shortTE="F";uid="3f40059c-64f1-49a6-8a4b-4bfd7b25821b"
JAABOB010000001.1	RepeatMasker	Unknown	6962625	6964049	4001	+	.	ID="RND-5_FAMILY-1394";TEgroup="ctg_1%7CRND-5_FAMILY-1394%7C1";Tend="2162";Tstart="597";shortTE="F";uid="eaf60cd9-9c1f-40e9-8590-fd6e250c45c2"
JAABOB010000001.1	RepeatMasker	DNA/Ginger	7064722	7066380	12074	+	.	ID="RND-1_FAMILY-128";Tend="2410";Tstart="752";shortTE="F";uid="fe3cf42d-7ff4-4921-a78d-ef17a8803254"
JAABOB010000001.1	RepeatMasker	DNA/Ginger	6940756	6940997	1785	+	.	ID="RND-5_FAMILY-806";Tend="1082";Tstart="847";shortTE="F";uid="5bc88a75-944e-45a1-9b31-c095a05188d1"
JAABOB010000001.1	RepeatMasker	DNA/Ginger	6416324	6417721	6755	+	.	ID="RND-5_FAMILY-806";Tend="2338";Tstart="846";shortTE="F";uid="f1281bdc-0bc1-4a04-97e4-1f075f422e53"
JAABOB010000001.1	RepeatMasker	DNA/Kolobok-E	7248663	7249698	607	+	.	ID="KOLOBOKE-2_AP";Tend="2116";Tstart="1118";shortTE="F";uid="74fe45cd-7ce1-454b-bf71-057356298840"
JAABOB010000001.1	RepeatMasker	DNA/Kolobok-E	6064846	6065022	557	+	.	ID="KOLOBOKE-3_AP";Tend="5294";Tstart="5094";shortTE="F";uid="5378978a-016b-4b9c-906b-c3ff95e94b67"
JAABOB010000001.1	RepeatMasker	DNA/MULE-MuDR	4427149	4428255	7997	+	.	ID="RND-5_FAMILY-6670";Tend="1835";Tstart="698";shortTE="F";uid="b5d1c1b1-afd5-4f0e-ae86-86b950734b53"
JAABOB010000001.1	RepeatMasker	DNA/TcMar-Tc1	3740759	3740910	501	+	.	ID="mariner-n22_ag";Tend="184";Tstart="63";shortTE="F";uid="db4a5d09-455b-4612-b476-3e7e599245ac"
JAABOB010000001.1	RepeatMasker	DNA/hAT-Tip100	4901710	4902312	3801	+	.	ID="RND-6_FAMILY-1469";Tend="1489";Tstart="838";shortTE="F";uid="c9096bf9-bda6-4feb-965a-9d1e250cfa6a"
JAABOB010000001.1	RepeatMasker	DNA/hAT-hATm	6141855	6141992	479	+	.	ID="HAT-19_LSAL";Tend="2795";Tstart="2660";shortTE="F";uid="f74b4601-a093-4a8b-9850-86a9887d6c8e"
JAABOB010000001.1	RepeatMasker	DNA/Ginger	5406860	5407293	527	+	.	ID="RND-1_FAMILY-128";Tend="1257";Tstart="835";shortTE="F";uid="fd7120c6-44ec-4fe0-88d3-897a99e17b71"
JAABOB010000001.1	RepeatMasker	DNA/Ginger-1	959607	959784	947	+	.	ID="RND-6_FAMILY-2950";Tend="1359";Tstart="1183";shortTE="F";uid="b9fbaf9d-d69d-4471-9054-09935d988b8f"
JAABOB010000001.1	RepeatMasker	DNA/hAT-Tip100	257882	258033	456	+	.	ID="DNA8-113_AP";Tend="176";Tstart="36";shortTE="F";uid="6424185e-6062-4557-a5d0-bce11f789bfb"
JAABOB010000001.1	RepeatMasker	Unknown	917918	919739	5948	+	.	ID="RND-6_FAMILY-715";Tend="2014";Tstart="247";shortTE="F";uid="55e38ec2-2771-4e23-8106-3d433bd3e56f"
JAABOB010000001.1	RepeatMasker	Retroposon?	5309109	5310425	5679	+	.	ID="SINE2-2_AP";Tend="1998";Tstart="1";shortTE="F";uid="92afaca4-3aad-430f-b64a-ec0e2a61a4d0"
JAABOB010000001.1	RepeatMasker	DNA	4553555	4553962	893	+	.	ID="DNA4-2_AP";Tend="406";Tstart="3";shortTE="F";uid="bbd8c950-24df-404f-980c-7b8c7481404f"
JAABOB010000001.1	RepeatMasker	RC/Helitron	46556	46799	1441	+	.	ID="RND-6_FAMILY-3888";Tend="1353";Tstart="1118";shortTE="F";uid="3eef40f0-4110-4338-a187-2655ac9c4c59"
JAABOB010000001.1	RepeatMasker	LINE/I-Jockey	3382583	3382871	628	+	.	ID="JOCKEY-3_DGRI";Tend="3452";Tstart="3205";shortTE="F";uid="2dbc264d-b5ee-4144-b7f9-9bffc64b3368"
JAABOB010000001.1	RepeatMasker	DNA	5979469	5979757	761	+	.	ID="DNAX-1_AP";Tend="771";Tstart="466";shortTE="F";uid="0e3aec4c-feaa-4238-a156-3da005d11b8c"
JAABOB010000001.1	RepeatMasker	DNA	1155210	1155853	2029	+	.	ID="DNA-TTAA-1_AP";Tend="423";Tstart="3";shortTE="F";uid="002b811a-d2be-44ef-a784-c32dfaa22ec2"
JAABOB010000001.1	RepeatMasker	Unknown	373407	373876	1879	+	.	ID="RND-5_FAMILY-5601";Tend="1366";Tstart="895";shortTE="F";uid="7bbab733-ae17-4fa2-97ae-6faeabc3c09e"
JAABOB010000001.1	RepeatMasker	RC/Helitron	6207402	6207522	526	+	.	ID="HELITRON-3_RPR";Tend="125";Tstart="6";shortTE="F";uid="c15ed0ff-c257-4fa0-b324-7b4ac39aa71e"
JAABOB010000001.1	RepeatMasker	DNA/hAT-hAT19	1461954	1462099	662	+	.	ID="DNA8-73_AP";Tend="463";Tstart="329";shortTE="F";uid="8267136c-8a8c-480e-9b07-47c8fcfb5370"
JAABOB010000001.1	RepeatMasker	DNA	3364934	3365533	482	+	.	ID="DNA4-3_AP";Tend="612";Tstart="23";shortTE="F";uid="1586643d-5413-4a6e-8d0e-88fd2c18695f"
JAABOB010000001.1	RepeatMasker	DNA	3041338	3041441	652	+	.	ID="TTAA24_AP";Tend="104";Tstart="1";shortTE="F";uid="89c3c787-abd7-4386-a3f4-d8f4031ea357"
JAABOB010000001.1	RepeatMasker	DNA/Ginger	6798617	6799819	6895	+	.	ID="RND-5_FAMILY-806";TEgroup="ctg_1%7CRND-5_FAMILY-806%7C3";Tend="2333";Tstart="847";shortTE="F";uid="359c6149-76f4-4e04-b3ed-3b87b148fd43"
JAABOB010000001.1	RepeatMasker	Unknown	6831039	6831321	627	+	.	ID="RND-5_FAMILY-1110";TEgroup="ctg_1%7CRND-5_FAMILY-1110%7C1";Tend="1571";Tstart="906";shortTE="T";uid="3e77b2ca-7f50-4689-a030-d10fb67d1c6c"
JAABOB010000001.1	RepeatMasker	DNA/Ginger	7282921	7283407	1554	+	.	ID="RND-1_FAMILY-128";Tend="1445";Tstart="831";shortTE="F";uid="74aad77a-87b7-46e0-b142-980aa4684e60"
JAABOB010000001.1	RepeatMasker	Retroposon?	1265616	1265775	720	+	.	ID="RND-6_FAMILY-1041";Tend="1008";Tstart="846";shortTE="F";uid="c1561665-ad00-49f1-995c-b007eb833182"
JAABOB010000001.1	RepeatMasker	SINE/tRNA-I	3974547	3974775	1405	+	.	ID="RND-6_FAMILY-374";Tend="1185";Tstart="954";shortTE="F";uid="134490a3-8244-4778-861b-72da3a5ed629"
JAABOB010000001.1	RepeatMasker	DNA	1346580	1346808	568	+	.	ID="TTAA3_AP";Tend="428";Tstart="185";shortTE="F";uid="a16afdae-77a1-46e6-baea-ecb773819d70"
JAABOB010000001.1	RepeatMasker	DNA	1049545	1049926	1103	+	.	ID="ttaa2c_ap";Tend="342";Tstart="1";shortTE="F";uid="4dbbb17f-3f37-4eef-8d41-bb8ac5193821"
JAABOB010000001.1	RepeatMasker	DNA	5248790	5248972	485	+	.	ID="dna4-2b_ap";Tend="770";Tstart="577";shortTE="F";uid="ab2bac1a-5ff7-403a-8332-8ae9d49ce9fd"
JAABOB010000001.1	RepeatMasker	DNA/hAT	6263039	6263197	679	+	.	ID="DNA8-105_AP";Tend="650";Tstart="488";shortTE="F";uid="6767353a-3253-46be-a926-9fcd2c6d7b0e"
JAABOB010000001.1	RepeatMasker	DNA	5694112	5694546	1913	+	.	ID="TTAA3_AP";Tend="429";Tstart="1";shortTE="F";uid="7b006799-86e0-485a-b125-197b90dfa5c0"
JAABOB010000001.1	RepeatMasker	LINE/I	7170863	7171172	1892	+	.	ID="RND-6_FAMILY-2707";Tend="1283";Tstart="976";shortTE="F";uid="49b4b8aa-4a34-483f-98c3-d533585d8e5e"
JAABOB010000001.1	RepeatMasker	Retroposon?	6434803	6435003	929	+	.	ID="RND-6_FAMILY-4509";Tend="2348";Tstart="2150";shortTE="F";uid="9df94784-0944-40d5-aefe-413e30782943"
JAABOB010000001.1	RepeatMasker	LINE/R1	1724329	1725401	2646	+	.	ID="SART-9_API";TEgroup="ctg_1%7CSART-9_API%7C1";Tend="2501";Tstart="1060";shortTE="F";uid="eba04812-e698-47e8-9a25-a33e76256f54"
JAABOB010000001.1	RepeatMasker	DNA/hAT-Charlie	7089069	7089328	1666	+	.	ID="RND-5_FAMILY-2228";Tend="1280";Tstart="1024";shortTE="F";uid="ea36d60c-764f-49df-82cd-fad8cda0084e"
JAABOB010000001.1	RepeatMasker	Unknown	345780	346274	2897	+	.	ID="RND-5_FAMILY-1110";Tend="1504";Tstart="1036";shortTE="F";uid="dbcde022-f34e-48a8-b86c-f33dd415c141"
JAABOB010000001.1	RepeatMasker	Unknown	6271870	6272046	583	+	.	ID="RND-6_FAMILY-9661";Tend="1186";Tstart="1015";shortTE="F";uid="6ee59320-e727-4427-a656-c4534606d4e3"
JAABOB010000001.1	RepeatMasker	RC/Helitron	5877244	5877393	831	+	.	ID="RND-6_FAMILY-9992";Tend="1887";Tstart="1737";shortTE="F";uid="a9e908f7-9a52-4090-b6db-85672f725a0d"
JAABOB010000001.1	RepeatMasker	DNA/hAT	4451434	4451782	456	+	.	ID="DNA8-1_AP";Tend="504";Tstart="142";shortTE="F";uid="43295b38-ff04-410b-a382-10ab4a167bdb"
JAABOB010000001.1	RepeatMasker	DNA	2216445	2216867	785	+	.	ID="DNA4-2_AP";Tend="769";Tstart="373";shortTE="F";uid="8705519c-90c9-4598-9d68-74416c804cab"
JAABOB010000001.1	RepeatMasker	DNA	206649	207026	1046	+	.	ID="TTAA2C_AP";Tend="410";Tstart="1";shortTE="F";uid="1bcc0e6e-d549-459e-b73d-bee439ecd98a"
JAABOB010000001.1	RepeatMasker	DNA/TcMar-m44	1311083	1311243	562	+	.	ID="DNAX-3_AP";Tend="150";Tstart="1";shortTE="F";uid="dde0f2ac-bad1-42e2-8869-fbae17b48bf4"
JAABOB010000001.1	RepeatMasker	DNA/hAT	2315912	2316157	819	+	.	ID="RND-6_FAMILY-1569";Tend="830";Tstart="623";shortTE="F";uid="31eb8ca6-b22c-40fb-b57e-ac9f623f1224"
JAABOB010000001.1	RepeatMasker	Unknown	3100535	3100737	1229	+	.	ID="RND-6_FAMILY-1579";Tend="1071";Tstart="857";shortTE="F";uid="11f4c383-10c1-4bc5-867b-23800fe71c20"
JAABOB010000001.1	RepeatMasker	Unknown	6246336	6246504	650	+	.	ID="RND-1_FAMILY-141";Tend="1180";Tstart="1012";shortTE="F";uid="e2d902b0-1360-41d0-9b67-9bf23821b05b"
JAABOB010000001.1	RepeatMasker	RC/Helitron	6207677	6207935	1467	+	.	ID="HELITRON-3_RPR";Tend="3171";Tstart="2914";shortTE="F";uid="3489109c-dcd5-4b55-af37-57687c464d17"
JAABOB010000001.1	RepeatMasker	DNA/Ginger	1043674	1043857	1205	+	.	ID="RND-5_FAMILY-806";Tend="1026";Tstart="843";shortTE="F";uid="f879cdb9-c455-40c2-9dea-7cff71f6bbbe"
JAABOB010000001.1	RepeatMasker	DNA	6688997	6689251	420	+	.	ID="dna2-2_ap";Tend="699";Tstart="427";shortTE="F";uid="e368d52e-7d65-4cb6-ad20-f621465e6642"
JAABOB010000001.1	RepeatMasker	DNA/hAT-Charlie	7281310	7281417	539	+	.	ID="RND-5_FAMILY-6782";Tend="1272";Tstart="1158";shortTE="F";uid="7bb289fc-f164-431f-8272-43d39641c6be"
JAABOB010000001.1	RepeatMasker	DNA/MULE-MuDR	6931882	6932407	2524	+	.	ID="RND-6_FAMILY-4476";Tend="1344";Tstart="869";shortTE="F";uid="76bce8b2-49f5-4529-bf82-373f948514c4"
JAABOB010000001.1	RepeatMasker	LINE/RTE-BovB	5711956	5712572	516	+	.	ID="RND-6_FAMILY-9740";Tend="1596";Tstart="988";shortTE="F";uid="23543791-fc98-42be-8730-c38c8cdcf5b6"
JAABOB010000001.1	RepeatMasker	DNA/hAT	6081388	6081804	1884	+	.	ID="HAT-N12_AP";Tend="412";Tstart="1";shortTE="F";uid="3de71a3d-0c88-46f2-b495-f157e728194e"
JAABOB010000001.1	RepeatMasker	DNA/Ginger	1301573	1302346	1736	+	.	ID="RND-1_FAMILY-128";TEgroup="ctg_1%7CRND-1_FAMILY-128%7C1";Tend="2252";Tstart="798";shortTE="F";uid="a1c41a79-bfc4-4ae2-b437-d72d1a5fb0d5"
JAABOB010000001.1	RepeatMasker	DNA	6249522	6249946	1489	+	.	ID="DNA-TTAA-1_AP";Tend="422";Tstart="1";shortTE="F";uid="24886867-bd43-4ebf-a16c-f213d0141fa1"
JAABOB010000001.1	RepeatMasker	DNA/TcMar-Tc1	6997293	6997406	408	+	.	ID="MARINER-62_HSAL";Tend="474";Tstart="359";shortTE="F";uid="7a1d4485-8ea7-4be8-a8e7-c4641c811d52"
JAABOB010000001.1	RepeatMasker	Unknown	7078404	7078532	613	+	.	ID="RND-5_FAMILY-579";Tend="1064";Tstart="936";shortTE="F";uid="6e1826c4-20f5-40b6-bd15-58c5047a4399"
JAABOB010000001.1	RepeatMasker	DNA/hAT-hAT19	5940313	5940454	947	+	.	ID="RND-6_FAMILY-874";Tend="1295";Tstart="1141";shortTE="F";uid="07e6a5c5-1738-423b-b28a-54d98ece1cf5"
JAABOB010000001.1	RepeatMasker	DNA	6043334	6043744	1397	+	.	ID="ttaa4c_ap";Tend="412";Tstart="1";shortTE="F";uid="794a4204-0224-4a64-a15a-95023f41f9d4"
JAABOB010000001.1	RepeatMasker	DNA	1195787	1196106	2037	+	.	ID="RND-6_FAMILY-20157";Tend="1208";Tstart="901";shortTE="F";uid="182f8371-9f37-46ea-91af-88eadf5f8365"
JAABOB010000001.1	RepeatMasker	DNA	6795213	6795452	1397	+	.	ID="DNA-TTAA-1_AP";Tend="423";Tstart="190";shortTE="F";uid="b61abb50-17be-4b9a-bab8-1939cb9be89e"
JAABOB010000001.1	RepeatMasker	DNA	1408006	1408390	1638	+	.	ID="TTAA4B_AP";Tend="430";Tstart="50";shortTE="F";uid="d555e75d-2447-4a0a-9733-209384fa5362"
JAABOB010000001.1	RepeatMasker	Retroposon?	3149040	3149324	404	+	.	ID="SINE2-1_AP";Tend="1165";Tstart="849";shortTE="F";uid="2dafe703-954b-4d34-b4f6-efde78ca5338"
JAABOB010000001.1	RepeatMasker	Retroposon?	6942714	6943050	944	+	.	ID="SINE2-2_AP";Tend="1981";Tstart="1601";shortTE="F";uid="15c219d8-06b8-4a8d-a1fb-e52325b7db45"
JAABOB010000001.1	RepeatMasker	RC/Helitron	6981340	6982175	5546	+	.	ID="RND-6_FAMILY-9169";Tend="1668";Tstart="823";shortTE="F";uid="7fe81cdf-f2ef-4b7a-a563-afaea83489ac"
JAABOB010000001.1	RepeatMasker	Retroposon?	553316	553420	698	+	.	ID="RND-6_FAMILY-4509";Tend="2719";Tstart="2613";shortTE="F";uid="f69a52d2-9b8d-4d49-9791-a5a53db9f544"
JAABOB010000001.1	RepeatMasker	DNA/hAT-Charlie	3037091	3037377	777	+	.	ID="RND-6_FAMILY-13259";Tend="1812";Tstart="1528";shortTE="F";uid="b1f9311e-fec0-43b8-87cf-1966d8b3ca71"
JAABOB010000001.1	RepeatMasker	DNA/Ginger-2	6074411	6074511	737	+	.	ID="RND-6_FAMILY-11222";Tend="953";Tstart="853";shortTE="F";uid="9a236057-71ae-449f-9ed5-a250679b3198"
JAABOB010000001.1	RepeatMasker	DNA/Kolobok-E	173722	173946	443	+	.	ID="KOLOBOKE-2_AP";Tend="1362";Tstart="1121";shortTE="F";uid="3fc1f416-ab8a-490c-ab54-bf24b9e1451e"
JAABOB010000001.1	RepeatMasker	DNA	6960374	6960543	403	+	.	ID="DNA4-2_AP";Tend="751";Tstart="587";shortTE="F";uid="6dc9ffa0-ca64-4589-bab4-2148e3089504"
JAABOB010000001.1	RepeatMasker	DNA/MULE-MuDR	6897696	6898151	2415	+	.	ID="RND-6_FAMILY-4476";Tend="1359";Tstart="919";shortTE="F";uid="755c5118-2d75-45b7-8e3f-82300d035233"
JAABOB010000001.1	RepeatMasker	Retroposon?	3037543	3037667	413	+	.	ID="SINE2-2_AP";Tend="1998";Tstart="1867";shortTE="F";uid="6b3db80d-b0ed-40e7-b515-3f635e448b10"
JAABOB010000001.1	RepeatMasker	DNA/MULE-MuDR	6221396	6221636	571	+	.	ID="MUDR3X_AP";Tend="1847";Tstart="1607";shortTE="F";uid="97dbd196-7636-452c-9f45-cccc70f9619c"
JAABOB010000001.1	RepeatMasker	DNA/hAT-Tip100	6105775	6105980	1240	+	.	ID="RND-6_FAMILY-6530";Tend="1395";Tstart="1196";shortTE="F";uid="b7e4f91c-1bb3-4cc4-b8fb-ad28d26d5930"
JAABOB010000001.1	RepeatMasker	DNA/MULE-MuDR	5627128	5627602	2819	+	.	ID="RND-6_FAMILY-4476";Tend="1324";Tstart="871";shortTE="F";uid="fbfa7406-bd12-429d-b795-62e8bd887b25"
JAABOB010000001.1	RepeatMasker	DNA/Ginger-1	5623227	5623476	703	+	.	ID="GINGER1-1_AP";Tend="3727";Tstart="3490";shortTE="F";uid="6b43a387-960e-43f1-8d88-d878d8fa9b93"
JAABOB010000001.1	RepeatMasker	DNA	6312459	6312831	1883	+	.	ID="TTAA11_AP";Tend="374";Tstart="1";shortTE="F";uid="955c1a80-7a0f-4815-b468-4d1f1f74b8b3"
JAABOB010000001.1	RepeatMasker	DNA/Ginger	4462717	4463669	2586	+	.	ID="RND-1_FAMILY-128";TEgroup="ctg_1%7CRND-1_FAMILY-128%7C2";Tend="2255";Tstart="831";shortTE="F";uid="d00000b2-1961-4adb-ae3e-3a053da0d808"
JAABOB010000001.1	RepeatMasker	Unknown	6786629	6787063	2465	+	.	ID="RND-1_FAMILY-71";Tend="1390";Tstart="997";shortTE="F";uid="32da1136-5d18-4be9-a7f5-e132882c4f03"
JAABOB010000001.1	RepeatMasker	Unknown	6102171	6102531	2365	+	.	ID="RND-5_FAMILY-579";Tend="1296";Tstart="938";shortTE="F";uid="2d68f342-aba9-4483-8df3-fe3adb9d8ae8"
JAABOB010000001.1	RepeatMasker	DNA/Ginger	3768245	3769055	2924	+	.	ID="RND-5_FAMILY-806";Tend="2045";Tstart="1279";shortTE="F";uid="069a35f1-de40-4c09-b70f-21a61cf6b87f"
JAABOB010000001.1	RepeatMasker	DNA/hAT-Tip100	6700759	6701243	3581	+	.	ID="RND-6_FAMILY-3649";Tend="1470";Tstart="990";shortTE="F";uid="d6807260-bf67-4a6d-93f4-85c7fe15d8c4"
JAABOB010000001.1	RepeatMasker	DNA/hAT-Charlie	6241412	6241660	893	+	.	ID="RND-6_FAMILY-5851";Tend="1181";Tstart="899";shortTE="F";uid="b0fb5ec2-281b-435f-b5e9-454a6906e67f"
JAABOB010000001.1	RepeatMasker	DNA/CMC-EnSpm	4934807	4934962	918	+	.	ID="RND-1_FAMILY-139";Tend="1093";Tstart="922";shortTE="F";uid="c36947e1-8a90-47db-bb33-e475d45722a6"
JAABOB010000001.1	RepeatMasker	DNA/Ginger	6490061	6491537	12066	+	.	ID="RND-5_FAMILY-806";Tend="2339";Tstart="846";shortTE="F";uid="db92a9e4-c8eb-4877-aa36-ba68a12f2540"
JAABOB010000001.1	RepeatMasker	DNA	3701980	3702326	452	+	.	ID="DNA4-3_AP";Tend="379";Tstart="6";shortTE="F";uid="f4cfe69c-4774-4e75-b5eb-d3ead830d98a"
JAABOB010000001.1	RepeatMasker	DNA/Ginger	5181635	5181767	464	+	.	ID="rnd-5_family-806";Tend="908";Tstart="759";shortTE="F";uid="c958e0e9-f9c4-4e19-834f-53e3c4531536"
JAABOB010000001.1	RepeatMasker	Unknown	2714967	2715121	582	+	.	ID="RND-6_FAMILY-3202";Tend="898";Tstart="742";shortTE="F";uid="93fe1ac6-3a89-44cf-9ac8-085965f76c2f"
JAABOB010000001.1	RepeatMasker	DNA	5558605	5559039	2963	+	.	ID="TTAA22_AP";Tend="435";Tstart="1";shortTE="F";uid="f7e96631-71db-4ab4-b299-47ae44a3874b"
JAABOB010000001.1	RepeatMasker	DNA/Ginger	594046	594600	1741	+	.	ID="rnd-5_family-806";Tend="2372";Tstart="1630";shortTE="F";uid="4fce8fa9-7c40-4e9a-976c-d4cd738728b4"
JAABOB010000001.1	RepeatMasker	DNA	6161375	6161813	2095	+	.	ID="TTAA8_AP";Tend="438";Tstart="1";shortTE="F";uid="462ea49d-80f5-44df-83e7-8eb6fb19ade4"
JAABOB010000001.1	RepeatMasker	DNA	2992084	2992248	458	+	.	ID="ttaa2c_ap";Tend="248";Tstart="96";shortTE="F";uid="66103729-acf5-4e5b-9b29-227b5c88c2fc"
JAABOB010000001.1	RepeatMasker	DNA	6177776	6178174	873	+	.	ID="TTAA2C_AP";Tend="414";Tstart="1";shortTE="F";uid="f428282e-b3b5-40bd-90af-9274be30961a"
JAABOB010000001.1	RepeatMasker	DNA/Merlin	4917499	4917754	421	+	.	ID="HALYOMORPHA_HALYS-5_FAMILY-9382";Tend="618";Tstart="356";shortTE="F";uid="90bcb8d4-45af-48a5-97ed-8129008582fa"
JAABOB010000001.1	RepeatMasker	DNA	3452925	3453313	1500	+	.	ID="TTAA2C_AP";Tend="377";Tstart="1";shortTE="F";uid="a69e9845-fbfe-4c32-94c5-5e1417d5c6c8"
JAABOB010000001.1	RepeatMasker	DNA/hAT-hAT19	6248598	6248869	1558	+	.	ID="DNA8-73_AP";Tend="784";Tstart="482";shortTE="F";uid="9e3eb265-f361-4ff0-bcb2-9522b289ca01"
JAABOB010000001.1	RepeatMasker	LINE/I-Jockey	5035037	5035188	420	+	.	ID="RND-6_FAMILY-108";Tend="2923";Tstart="2778";shortTE="F";uid="7485e064-fd87-4b80-9f61-9d9856fc3fb6"
JAABOB010000001.1	RepeatMasker	DNA/hAT	5944987	5945476	3622	+	.	ID="RND-1_FAMILY-72";Tend="1428";Tstart="940";shortTE="F";uid="9c7412be-9e53-4c17-9a53-6c1a1a8a23b8"
JAABOB010000001.1	RepeatMasker	DNA/Ginger	139070	139518	536	+	.	ID="RND-5_FAMILY-806";Tend="2093";Tstart="1644";shortTE="F";uid="80a0c0d0-92c5-4969-ab69-1bba93cd5bcb"
JAABOB010000001.1	RepeatMasker	DNA/hAT-hAT19	6975869	6976214	1098	+	.	ID="DNA8-79_AP";Tend="331";Tstart="1";shortTE="F";uid="4624d0bd-a403-4199-8546-011388e1fd47"
JAABOB010000001.1	RepeatMasker	DNA/hAT-hAT19	6683127	6683287	575	+	.	ID="hat-n2_ap";Tend="735";Tstart="648";shortTE="F";uid="a88f48e7-4ee7-4a5c-9c37-bcad82cf0701"
JAABOB010000001.1	RepeatMasker	DNA/hAT-Charlie	139559	139810	473	+	.	ID="RND-6_FAMILY-13259";Tend="1783";Tstart="1526";shortTE="F";uid="0a445d82-2ea6-4157-a4b5-3dbe0bf3667b"
JAABOB010000001.1	RepeatMasker	DNA/Kolobok-E	81880	82220	2511	+	.	ID="RND-1_FAMILY-29";Tend="1688";Tstart="1352";shortTE="F";uid="530ff489-c1ed-4318-8fac-891f67203cae"
JAABOB010000001.1	RepeatMasker	DNA	5177312	5177657	460	+	.	ID="ttaa2d_ap";Tend="342";Tstart="1";shortTE="F";uid="a05fddab-7269-4885-9e90-762ea23241c6"
JAABOB010000001.1	RepeatMasker	DNA/Ginger	7125105	7125698	2152	+	.	ID="RND-5_FAMILY-806";Tend="1486";Tstart="847";shortTE="F";uid="d8f556d7-c3aa-4c63-b01b-afef94322789"
JAABOB010000001.1	RepeatMasker	DNA	5907729	5907980	500	+	.	ID="DNA4-3_AP";Tend="487";Tstart="271";shortTE="F";uid="9826582f-ef76-483e-b0de-ec40c9a1fa19"
JAABOB010000001.1	RepeatMasker	DNA/Ginger-1	3070609	3071069	3647	+	.	ID="RND-1_FAMILY-17";Tend="1402";Tstart="941";shortTE="F";uid="c8c95f02-8145-40f8-bda3-94c86e90ef77"
JAABOB010000001.1	RepeatMasker	DNA/Ginger	1375404	1375758	434	+	.	ID="RND-1_FAMILY-128";Tend="1371";Tstart="1036";shortTE="F";uid="2929cd6c-bbdc-4c1e-8434-63c3b6e502ad"
JAABOB010000001.1	RepeatMasker	DNA/hAT-Tip100	2314930	2315096	1004	+	.	ID="RND-1_FAMILY-149";Tend="1121";Tstart="967";shortTE="F";uid="f1d0359e-7cf6-4988-95de-1c3ce67daed4"
JAABOB010000001.1	RepeatMasker	DNA/Ginger	910754	911206	1630	+	.	ID="RND-5_FAMILY-806";Tend="1273";Tstart="847";shortTE="F";uid="dc914ab4-14f1-48de-a26c-05e26b477971"
JAABOB010000001.1	RepeatMasker	RC/Helitron	4824760	4825039	597	+	.	ID="HELITRON-N4_LMI";Tend="163";Tstart="9";shortTE="F";uid="29666bcf-f99f-4693-ac52-5b9b4895a633"
JAABOB010000001.1	RepeatMasker	DNA/hAT-hAT19	4195943	4196290	998	+	.	ID="DNA8-79_AP";Tend="833";Tstart="480";shortTE="F";uid="73f61894-9654-47ae-8a93-d2afd54be9a4"
JAABOB010000001.1	RepeatMasker	DNA	7134828	7135075	515	+	.	ID="DNA4-2_AP";Tend="308";Tstart="1";shortTE="F";uid="f8145a3d-0db9-4de4-95b5-425191e51bbe"
JAABOB010000001.1	RepeatMasker	DNA/Kolobok-E	7099606	7099839	475	+	.	ID="KOLOBOKE-2_AP";Tend="1364";Tstart="1125";shortTE="F";uid="d180cddb-f29d-45c9-be23-75644f03bcf1"
JAABOB010000001.1	RepeatMasker	RC/Helitron	6982175	6982278	553	+	.	ID="HELITRON-N1_PXU";Tend="152";Tstart="49";shortTE="F";uid="86a86ddc-f088-41b8-af83-555fc97a1a1c"
JAABOB010000001.1	RepeatMasker	DNA/MULE-MuDR	5960023	5960164	1004	+	.	ID="RND-6_FAMILY-4465";Tend="1428";Tstart="1286";shortTE="F";uid="b36ddc3e-aab7-4149-91a3-96d60e4545ae"
JAABOB010000001.1	RepeatMasker	DNA/hAT-hAT19	5952911	5953393	2231	+	.	ID="RND-5_FAMILY-1505";Tend="1474";Tstart="915";shortTE="F";uid="5e90c17a-5d3b-46e0-9f06-504ec935ed1e"
JAABOB010000001.1	RepeatMasker	DNA/hAT-Charlie	2720322	2720537	421	+	.	ID="RND-6_FAMILY-13259";Tend="1742";Tstart="1526";shortTE="F";uid="307b149e-2d07-49bc-9e85-ed751b5caff0"
JAABOB010000001.1	RepeatMasker	DNA	3160184	3160612	670	+	.	ID="TTAA3_AP";Tend="420";Tstart="1";shortTE="F";uid="7f39ca6e-a53e-431b-b9b3-c92227af250c"
JAABOB010000001.1	RepeatMasker	DNA/hAT-Charlie	6429842	6430158	689	+	.	ID="DNA8-72_AP";TEgroup="ctg_1%7CDNA8-72_AP%7C1";Tend="413";Tstart="1";shortTE="F";uid="9ea957e6-23e8-4f24-91bb-36e1b7fbd240"
JAABOB010000001.1	RepeatMasker	Retroposon?	4060932	4061106	605	+	.	ID="SINE2-1_AP";Tend="1770";Tstart="1624";shortTE="F";uid="03ca54eb-a02f-4d9c-a51b-19ada88d33a0"
JAABOB010000001.1	RepeatMasker	DNA	5082822	5082951	509	+	.	ID="dna4-2_ap";Tend="769";Tstart="650";shortTE="F";uid="cd8bbe47-b0ad-4147-8ebe-4e7fd18ff624"
JAABOB010000001.1	RepeatMasker	DNA	7135268	7135471	744	+	.	ID="DNA4-2_AP";Tend="763";Tstart="553";shortTE="F";uid="140d2d44-8fc6-4235-92ff-8cf5faea07c9"
JAABOB010000001.1	RepeatMasker	DNA/Ginger	1198890	1199921	4845	+	.	ID="RND-5_FAMILY-806";Tend="1958";Tstart="847";shortTE="F";uid="f530e6cd-68c9-48c3-b3e1-630f1c22e28d"
JAABOB010000001.1	RepeatMasker	DNA/hAT	2668819	2669691	5367	+	.	ID="RND-6_FAMILY-10620";Tend="1636";Tstart="760";shortTE="F";uid="2470a449-3114-446e-ae8e-5e5c5f3526fc"
JAABOB010000001.1	RepeatMasker	DNA/MULE-MuDR	1377251	1377351	444	+	.	ID="MUDR2X_AP";Tend="1903";Tstart="1809";shortTE="F";uid="bca23ec8-bf44-487a-8ae3-cafc5fe7e511"
JAABOB010000001.1	RepeatMasker	DNA/Ginger-1	5498427	5498861	3410	+	.	ID="RND-1_FAMILY-17";Tend="1393";Tstart="942";shortTE="F";uid="4bc1c91b-edc0-4cd0-8159-f0ffd55fc291"
JAABOB010000001.1	RepeatMasker	DNA/Maverick	90696	91106	644	+	.	ID="RND-6_FAMILY-16582";Tend="961";Tstart="555";shortTE="F";uid="7593663e-daaf-4858-8be9-6332369d47dc"
JAABOB010000001.1	RepeatMasker	DNA	1991033	1991399	621	+	.	ID="DNA4-3_AP";Tend="444";Tstart="54";shortTE="F";uid="4e71ff45-4be6-4c88-8ec5-47f4d140cc9d"
JAABOB010000001.1	RepeatMasker	DNA/Ginger-1	741830	743367	9599	+	.	ID="RND-6_FAMILY-2950";Tend="2381";Tstart="893";shortTE="F";uid="91b689a3-b955-428a-a487-3801f232793f"
JAABOB010000001.1	RepeatMasker	DNA/Ginger-1	6681644	6681883	671	+	.	ID="GINGER1-1_AP";Tend="3387";Tstart="3130";shortTE="F";uid="a838f7bf-11cf-49c2-a682-d49860e1ea07"
JAABOB010000001.1	RepeatMasker	Unknown	7271671	7271818	947	+	.	ID="RND-4_FAMILY-2011";Tend="1113";Tstart="961";shortTE="F";uid="c4b85504-7c6d-467c-bd58-162605164048"
JAABOB010000001.1	RepeatMasker	DNA/hAT-Charlie	6682793	6683190	1778	+	.	ID="RND-5_FAMILY-3097";Tend="1298";Tstart="914";shortTE="F";uid="bd6c8358-2684-47c4-ba3d-13fb6f43d165"
JAABOB010000001.1	RepeatMasker	DNA/TcMar-Mariner	6999059	6999194	416	+	.	ID="NMAR-2_DIUL";Tend="184";Tstart="41";shortTE="F";uid="4965334c-c83c-4288-a991-b3b3d8317809"
JAABOB010000001.1	RepeatMasker	DNA/hAT-hAT19	7187568	7188117	841	+	.	ID="RND-6_FAMILY-7009";Tend="1345";Tstart="821";shortTE="F";uid="c9ff2756-794d-4dcd-b71a-f71720049a11"
JAABOB010000001.1	RepeatMasker	DNA/hAT-Tip100	5498857	5499499	3853	+	.	ID="RND-5_FAMILY-391";Tend="1942";Tstart="1298";shortTE="F";uid="33e37867-e1fa-4311-8184-98822ad47297"
JAABOB010000001.1	RepeatMasker	DNA	4678083	4678646	1381	+	.	ID="DNA4-2_AP";Tend="732";Tstart="170";shortTE="F";uid="61025377-0c06-45d6-ae55-dbe2e418c0f5"
JAABOB010000001.1	RepeatMasker	RC/Helitron	3936283	3936640	1022	+	.	ID="RND-5_FAMILY-431";Tend="1476";Tstart="1126";shortTE="F";uid="f5e86120-33d6-4cfc-b159-69feababb78e"
JAABOB010000001.1	RepeatMasker	DNA/MULE-NOF	634461	635237	2213	+	.	ID="RND-6_FAMILY-4462";Tend="1478";Tstart="692";shortTE="F";uid="5d2c4e59-bf10-4364-908d-29c65669cc57"
JAABOB010000001.1	RepeatMasker	LTR/Copia	4894495	4895182	600	+	.	ID="COPIA-1_LMI-I";Tend="4042";Tstart="3487";shortTE="F";uid="2ac530d4-e4c0-4f64-9f53-ab9dcbfb554e"
JAABOB010000001.1	RepeatMasker	Retroposon?	3263597	3264014	556	+	.	ID="SINE2-1_AP";Tend="1430";Tstart="1011";shortTE="F";uid="9a8195b8-89ad-417d-b065-f158343e177e"
JAABOB010000001.1	RepeatMasker	DNA	6988597	6988768	678	+	.	ID="dna4-2_ap";Tend="764";Tstart="591";shortTE="F";uid="f7f678dd-8cb5-443d-bb27-bbf4b64d5da8"
JAABOB010000001.1	RepeatMasker	Retroposon?	5136768	5137281	715	+	.	ID="SINE2-1_AP";Tend="1459";Tstart="961";shortTE="F";uid="53183317-5509-41b4-885c-0ef6c8c30a65"
JAABOB010000001.1	RepeatMasker	DNA	3286822	3287233	1996	+	.	ID="TTAA2C_AP";Tend="423";Tstart="4";shortTE="F";uid="4005120b-1771-48bd-a957-891f0c568c80"
JAABOB010000001.1	RepeatMasker	DNA/hAT-Tip100	1456553	1457080	1942	+	.	ID="RND-5_FAMILY-391";Tend="1884";Tstart="1412";shortTE="F";uid="9ef9a2f4-c545-4b63-9f47-00be66cafc28"
JAABOB010000001.1	RepeatMasker	DNA	6571292	6571755	1172	+	.	ID="DNA4-2_AP";Tend="539";Tstart="68";shortTE="F";uid="14957b7d-3124-401d-82ca-21273f425061"
JAABOB010000001.1	RepeatMasker	Unknown	6330050	6330374	1017	+	.	ID="RND-6_FAMILY-5980";Tend="990";Tstart="679";shortTE="F";uid="69dee925-eaae-4072-81fe-8405ccbb73b5"
JAABOB010000001.1	RepeatMasker	DNA	6423877	6424165	654	+	.	ID="DNA4-3_AP";Tend="311";Tstart="9";shortTE="F";uid="511708a3-25d3-4972-ba2f-9e8d35cca7fd"
JAABOB010000001.1	RepeatMasker	LINE/L2	117960	118162	1278	+	.	ID="RND-5_FAMILY-2869";Tend="1070";Tstart="877";shortTE="F";uid="13b191d0-e2ea-4fa8-9c6e-0eb02679af4b"
JAABOB010000001.1	RepeatMasker	LINE/I-Jockey	6183159	6183829	455	+	.	ID="RND-6_FAMILY-1378";Tend="1727";Tstart="1073";shortTE="F";uid="90293a4b-190b-40ad-9f5e-a41c782a75aa"
JAABOB010000001.1	RepeatMasker	Retroposon?	4567384	4567836	844	+	.	ID="SINE2-1_AP";Tend="1463";Tstart="1008";shortTE="F";uid="8240e969-7c1b-4e99-9576-884b67b882ad"
JAABOB010000001.1	RepeatMasker	LINE/L2	54213	54411	1331	+	.	ID="RND-5_FAMILY-2869";Tend="1070";Tstart="877";shortTE="F";uid="6c1e417e-76e9-4d3d-98e5-3cf3c56c6086"
JAABOB010000001.1	RepeatMasker	DNA	2964919	2965157	548	+	.	ID="dna4-2_ap";Tend="245";Tstart="1";shortTE="F";uid="caf0bb1b-05c7-437a-96e8-8343f6b51fc8"
JAABOB010000001.1	RepeatMasker	DNA/hAT	2709119	2709719	2464	+	.	ID="RND-6_FAMILY-3394";Tend="1231";Tstart="613";shortTE="F";uid="58faac2a-5688-4e20-be4e-49cb46574d97"
JAABOB010000001.1	RepeatMasker	RC/Helitron	1014501	1014701	1363	+	.	ID="RND-6_FAMILY-3888";Tend="1382";Tstart="1141";shortTE="F";uid="83aad276-83ba-4fc7-81f2-d80e25aa24da"
JAABOB010000001.1	RepeatMasker	DNA/Maverick	782066	784669	9414	+	.	ID="RND-6_FAMILY-3840";Tend="2683";Tstart="82";shortTE="F";uid="e99136f6-a966-4cd9-8e66-70c5fbf6f2eb"
JAABOB010000001.1	RepeatMasker	DNA	5823172	5823374	452	+	.	ID="DNA4-3_AP";Tend="348";Tstart="155";shortTE="F";uid="06f4b02d-1eaf-4a7c-b208-470c47e96627"
JAABOB010000001.1	RepeatMasker	DNA/hAT-Tip100	2322675	2323004	1560	+	.	ID="RND-6_FAMILY-4776";Tend="1270";Tstart="967";shortTE="F";uid="eed34a1a-5f88-4de9-ab07-86e4d19094f6"
JAABOB010000001.1	RepeatMasker	DNA/Ginger	6644577	6644825	1591	+	.	ID="RND-5_FAMILY-806";Tend="1192";Tstart="942";shortTE="F";uid="36ed323d-6fcd-4368-93cc-3df39758cbb7"
JAABOB010000001.1	RepeatMasker	DNA/hAT-Tip100	369189	369361	1348	+	.	ID="RND-1_FAMILY-69";Tend="1064";Tstart="893";shortTE="F";uid="237659d5-ee7c-4706-a960-2a929f96a9f6"
JAABOB010000001.1	RepeatMasker	DNA	3310216	3310640	944	+	.	ID="TTAA2B_AP";Tend="426";Tstart="27";shortTE="F";uid="b5d49a1a-041a-479a-b327-0d2837d79186"
JAABOB010000001.1	RepeatMasker	DNA/hAT-hAT19	1194923	1195138	1174	+	.	ID="RND-5_FAMILY-1902";Tend="1207";Tstart="1017";shortTE="F";uid="9dd1afe4-fdcf-47d6-bb23-166d65816467"
JAABOB010000001.1	RepeatMasker	DNA	3626092	3626219	449	+	.	ID="dna4-2_ap";Tend="122";Tstart="1";shortTE="F";uid="1e2c5044-48b3-4b41-afc0-22f52d997af7"
JAABOB010000001.1	RepeatMasker	Unknown	112927	114208	3965	+	.	ID="RND-6_FAMILY-18577";Tend="1243";Tstart="19";shortTE="F";uid="3161f9e8-f6ea-4284-908b-78285c1bdbf8"
JAABOB010000001.1	RepeatMasker	DNA/Ginger	6224540	6225506	3373	+	.	ID="rnd-1_family-128";Tend="2321";Tstart="847";shortTE="F";uid="ea5ff3f7-00b4-4a0f-bd5a-5cf608a363af"
JAABOB010000001.1	RepeatMasker	Retroposon?	6870770	6870926	457	+	.	ID="SINE2-2_AP";Tend="181";Tstart="23";shortTE="F";uid="82cb5414-cb89-4342-a2c7-6b04d5b680dc"
JAABOB010000001.1	RepeatMasker	DNA/Ginger	6197229	6197454	760	+	.	ID="rnd-5_family-806";Tend="2346";Tstart="2086";shortTE="F";uid="58e0d292-051c-43f3-baba-f1e47d463258"
JAABOB010000001.1	RepeatMasker	RC/Helitron	4985854	4986704	5781	+	.	ID="RND-6_FAMILY-9169";Tend="1868";Tstart="1064";shortTE="F";uid="3c7183c8-f5d4-49b9-bdbc-db73aaf76f92"
JAABOB010000001.1	RepeatMasker	DNA/TcMar-m44?	5599616	5599785	689	+	.	ID="dnax-4b_ap";Tend="172";Tstart="2";shortTE="F";uid="1638f5fa-8d13-4400-ab02-281ca7917fe2"
JAABOB010000001.1	RepeatMasker	DNA	571660	572016	664	+	.	ID="ttaa3b_ap";Tend="346";Tstart="4";shortTE="F";uid="528b58ad-0d80-40ad-b42c-127c0a2970f7"
JAABOB010000001.1	RepeatMasker	DNA/TcMar-m44	6761430	6761545	443	+	.	ID="marinern-2_ap";Tend="449";Tstart="343";shortTE="F";uid="eefc1a09-2f50-43b1-8658-34b30f6f7cd5"
JAABOB010000001.1	RepeatMasker	DNA/MULE-MuDR	921607	922768	7926	+	.	ID="RND-5_FAMILY-6670";Tend="1841";Tstart="709";shortTE="F";uid="5425e515-26dd-4ed4-a7be-92ecdcf2068f"
JAABOB010000001.1	RepeatMasker	DNA/hAT-Charlie	1744343	1744527	983	+	.	ID="HAT-N1_AP";Tend="561";Tstart="362";shortTE="F";uid="21a92f13-7ac6-48c7-9cb5-caa2ff191875"
JAABOB010000001.1	RepeatMasker	Unknown	4931439	4932108	4301	+	.	ID="RND-6_FAMILY-1579";Tend="1495";Tstart="790";shortTE="F";uid="4d1bbb25-f9dd-40e1-a814-96e775a6fa04"
JAABOB010000001.1	RepeatMasker	DNA	1402420	1402542	461	+	.	ID="DNA4-3_AP";Tend="635";Tstart="512";shortTE="F";uid="406f39ed-07d3-4505-977b-d62ca1432722"
JAABOB010000001.1	RepeatMasker	DNA/hAT-Charlie	4720917	4721096	855	+	.	ID="RND-6_FAMILY-10045";Tend="1115";Tstart="910";shortTE="F";uid="e1002ed1-e3a4-4b11-86e6-3b31949a4e5e"
JAABOB010000001.1	RepeatMasker	DNA/hAT-hAT19	2007307	2007687	705	+	.	ID="HAT-9_AP";TEgroup="ctg_1%7CHAT-9_AP%7C1";Tend="510";Tstart="8";shortTE="F";uid="eefd6817-d1d3-41bd-ad39-624498f5113b"
JAABOB010000001.1	RepeatMasker	DNA/hAT-hAT19	1054956	1055727	4137	+	.	ID="RND-5_FAMILY-1902";Tend="1528";Tstart="818";shortTE="F";uid="995641be-492e-4cce-94e9-aaa896144d27"
JAABOB010000001.1	RepeatMasker	DNA/Ginger-1	3247948	3248408	3181	+	.	ID="RND-1_FAMILY-17";Tend="1395";Tstart="943";shortTE="F";uid="d1606dee-c3df-4f9c-830f-69bbfb1a6979"
JAABOB010000001.1	RepeatMasker	Unknown	3186807	3187099	1783	+	.	ID="RND-1_FAMILY-24";Tend="1415";Tstart="1129";shortTE="F";uid="b36f5e56-7302-481b-849c-f2676e6608f5"
JAABOB010000001.1	RepeatMasker	DNA/Maverick	455	6090	47963	+	.	ID="RND-5_FAMILY-957";Tend="5945";Tstart="340";shortTE="F";uid="e73fefc2-44b9-4f19-8369-0e03dddf43fc"
JAABOB010000001.1	RepeatMasker	DNA	3583390	3583733	687	+	.	ID="ttaa3b_ap";Tend="425";Tstart="78";shortTE="F";uid="04b25d66-7bbe-45c9-b968-e3a253bf151d"
JAABOB010000001.1	RepeatMasker	DNA/hAT-Charlie	702180	702497	1929	+	.	ID="RND-5_FAMILY-2228";Tend="1285";Tstart="964";shortTE="F";uid="ccb9efa6-061b-4a49-a5c1-8a2701e474a4"
JAABOB010000001.1	RepeatMasker	DNA/hAT-Tip100	115096	116443	2318	+	.	ID="RND-5_FAMILY-1139";TEgroup="ctg_1%7CRND-5_FAMILY-1139%7C2";Tend="1477";Tstart="14";shortTE="F";uid="a05fb930-0456-435f-a71c-7c8ff49146b2"
JAABOB010000001.1	RepeatMasker	Unknown	1015733	1016095	2049	+	.	ID="RND-1_FAMILY-24";Tend="1823";Tstart="1452";shortTE="F";uid="95b7caf6-da82-4158-8fb3-dc627615b4dc"
JAABOB010000001.1	RepeatMasker	DNA/hAT	601113	601360	1117	+	.	ID="RND-6_FAMILY-14";Tend="1387";Tstart="1139";shortTE="F";uid="edf51180-e716-4c8a-9005-605d2f4776d9"
JAABOB010000001.1	RepeatMasker	DNA/Ginger-1	7098229	7098478	1952	+	.	ID="GINGER1-1_AP";Tend="4354";Tstart="3530";shortTE="F";uid="c5bc55b4-9532-4e90-b28f-e8aee7310727"
JAABOB010000001.1	RepeatMasker	DNA/Ginger	5949841	5950231	1754	+	.	ID="RND-1_FAMILY-128";Tend="2331";Tstart="1935";shortTE="F";uid="4aaf0f03-0a67-41f9-93e5-fd098929a1f0"
JAABOB010000001.1	RepeatMasker	Retroposon?	5136047	5136363	488	+	.	ID="SINE2-1_AP";Tend="421";Tstart="107";shortTE="F";uid="f9780963-7eb9-4d6f-9e15-c6b63e8dd2f0"
JAABOB010000001.1	RepeatMasker	DNA/Ginger	6196055	6197058	4304	+	.	ID="RND-1_FAMILY-128";Tend="2087";Tstart="1060";shortTE="F";uid="6479e4ff-911e-4b93-88c0-200b8e76ebf5"
JAABOB010000001.1	RepeatMasker	DNA/Kolobok-E	6577853	6578130	546	+	.	ID="KOLOBOKE-2_AP";Tend="1415";Tstart="1137";shortTE="F";uid="46225d1f-c87f-4b37-b7f2-aa28f8dea5db"
JAABOB010000001.1	RepeatMasker	DNA	1166711	1166951	713	+	.	ID="DNA4-3_AP";Tend="429";Tstart="198";shortTE="F";uid="a0c61984-2735-4433-b5f3-7a216d0a677c"
JAABOB010000001.1	RepeatMasker	DNA/Ginger-2	2540820	2541432	1089	+	.	ID="GINGER2-N1_AP";TEgroup="ctg_1%7CGINGER2-N1_AP%7C1";Tend="1528";Tstart="50";shortTE="F";uid="093d4bdf-4593-42d5-a0a0-c751b1e5fd70"
JAABOB010000001.1	RepeatMasker	DNA/CMC-EnSpm	5573066	5573251	1035	+	.	ID="RND-1_FAMILY-139";Tend="1092";Tstart="900";shortTE="F";uid="8c80df8c-093e-4d6a-82f7-4c004e318d16"
JAABOB010000001.1	RepeatMasker	DNA/TcMar-m44	996063	996216	467	+	.	ID="dnax-3c_ap";Tend="144";Tstart="1";shortTE="F";uid="8d795a5e-b043-4087-97d6-c0d0e78709f0"
JAABOB010000001.1	RepeatMasker	DNA/Ginger	5571538	5572609	5722	+	.	ID="RND-5_FAMILY-806";Tend="1947";Tstart="844";shortTE="F";uid="e4a8881f-46a4-44fa-8d09-dd258a2439b1"
JAABOB010000001.1	RepeatMasker	DNA/hAT-Tip100	581374	581898	858	+	.	ID="RND-6_FAMILY-5066";TEgroup="ctg_1%7CRND-6_FAMILY-5066%7C1";Tend="1143";Tstart="770";shortTE="F";uid="4f122918-21ce-4c38-ae49-c8c7070f3842"
JAABOB010000001.1	RepeatMasker	Unknown	2146834	2147320	1313	+	.	ID="RND-1_FAMILY-5";Tend="800";Tstart="305";shortTE="F";uid="ab0cd7d2-b854-4217-9dbc-f99d38ab582e"
JAABOB010000001.1	RepeatMasker	DNA/Ginger	2920978	2921209	556	+	.	ID="RND-5_FAMILY-806";Tend="1085";Tstart="847";shortTE="F";uid="1b0b79b9-7e49-4b7b-a169-2c64df08c9ca"
JAABOB010000001.1	RepeatMasker	DNA/hAT-hAT19	5429287	5429838	562	+	.	ID="DNA8-73_AP";TEgroup="ctg_1%7CDNA8-73_AP%7C1";Tend="784";Tstart="1";shortTE="F";uid="5c64a164-8a2b-468b-a05f-b9eeb0491b2c"
JAABOB010000001.1	RepeatMasker	DNA	2548204	2548468	450	+	.	ID="ttaac_ap";Tend="318";Tstart="40";shortTE="F";uid="3b660054-f00a-4530-9ed4-f4044de9822d"
JAABOB010000001.1	RepeatMasker	DNA/Ginger	6579393	6580707	4984	+	.	ID="rnd-5_family-806";Tend="2134";Tstart="933";shortTE="F";uid="b26e6853-5e3c-4bd8-93cb-27e99aefe09d"
JAABOB010000001.1	RepeatMasker	Unknown	7082141	7082605	1479	+	.	ID="RND-1_FAMILY-28";Tend="2046";Tstart="1639";shortTE="F";uid="d0f635cb-6fb5-4eb9-a782-4eaedc9a6a32"
JAABOB010000001.1	RepeatMasker	DNA	6624932	6625189	1154	+	.	ID="TTAA4B_AP";Tend="430";Tstart="165";shortTE="F";uid="4b9d97b9-ed81-49da-8d2b-c66844318ddf"
JAABOB010000001.1	RepeatMasker	DNA	6583655	6584052	1129	+	.	ID="DNA4-3_AP";Tend="637";Tstart="185";shortTE="F";uid="ea48a4e4-0232-4e38-a99f-bb2f94c19bb7"
JAABOB010000001.1	RepeatMasker	DNA	6623647	6623844	462	+	.	ID="TTAA25_AP";Tend="478";Tstart="282";shortTE="F";uid="4b0fb396-7741-40dd-8921-0b40ea78b9c2"
JAABOB010000001.1	RepeatMasker	Unknown	2613252	2613352	463	+	.	ID="RND-6_FAMILY-10054";Tend="1211";Tstart="1124";shortTE="F";uid="b72edb9f-6cc6-4435-ba77-c0cad3ac86e5"
JAABOB010000001.1	RepeatMasker	DNA/hAT-Charlie	6587662	6587899	1208	+	.	ID="RND-6_FAMILY-10045";Tend="1110";Tstart="904";shortTE="F";uid="d08fcbe0-c7b1-4f3c-8bb1-995af923c10c"
JAABOB010000001.1	RepeatMasker	DNA	4823753	4823955	541	+	.	ID="TTAA3_AP";Tend="397";Tstart="216";shortTE="F";uid="4b25a1a6-9115-4810-a124-28a9dffb27d4"
JAABOB010000001.1	RepeatMasker	DNA	6283192	6283489	1262	+	.	ID="TTAA8_AP";Tend="309";Tstart="1";shortTE="F";uid="3ebf3f60-4f51-4a49-977c-25b4fd99ef7a"
JAABOB010000001.1	RepeatMasker	Unknown	114390	114592	1134	+	.	ID="RND-6_FAMILY-18577";Tend="1437";Tstart="1231";shortTE="F";uid="a499a9ce-d607-4f2d-b883-b2245adad09e"
JAABOB010000001.1	RepeatMasker	DNA	6713333	6713624	1170	+	.	ID="TTAA25_AP";Tend="506";Tstart="217";shortTE="F";uid="b6356538-b991-425f-bc66-e8d8edc35472"
JAABOB010000001.1	RepeatMasker	DNA	6899917	6900433	858	+	.	ID="DNA4-2_AP";Tend="506";Tstart="1";shortTE="F";uid="43d4af40-9a54-4886-b188-92cc86c6e307"
JAABOB010000001.1	RepeatMasker	DNA/Ginger	6824327	6824751	2712	+	.	ID="RND-5_FAMILY-806";Tend="2366";Tstart="1947";shortTE="F";uid="8cc294a7-c93b-4d00-bc0b-193b10407eec"
JAABOB010000001.1	RepeatMasker	DNA/MULE-NOF	2325306	2325583	448	+	.	ID="RND-5_FAMILY-7165";Tend="1471";Tstart="1213";shortTE="F";uid="e4adb841-d150-47cd-a4fb-51577e7bdc09"
JAABOB010000001.1	RepeatMasker	DNA	6104152	6104514	1703	+	.	ID="TTAA11_AP";Tend="374";Tstart="1";shortTE="F";uid="31977331-463c-4be6-b9a7-60c4d24e625e"
JAABOB010000001.1	RepeatMasker	DNA	2698362	2698806	1972	+	.	ID="TTAA22_AP";Tend="435";Tstart="1";shortTE="F";uid="5ddfae94-ccd7-4081-bffe-b8c98e0067b9"
JAABOB010000001.1	RepeatMasker	DNA	5054303	5054724	1230	+	.	ID="TTAA2D_AP";Tend="428";Tstart="23";shortTE="F";uid="6f0c61c5-2a19-435f-b393-cf55197891fc"
JAABOB010000001.1	RepeatMasker	DNA/hAT	5444963	5445321	1772	+	.	ID="RND-6_FAMILY-3394";Tend="1229";Tstart="895";shortTE="F";uid="4eb29c4f-da7e-4837-bb1c-3709e484121e"
JAABOB010000001.1	RepeatMasker	Unknown	4981736	4982816	9331	+	.	ID="RND-1_FAMILY-48";Tend="1904";Tstart="821";shortTE="F";uid="d794d14b-1d89-4f4c-b955-a3beddcb8df4"
JAABOB010000001.1	RepeatMasker	Unknown	6394315	6394477	723	+	.	ID="RND-4_FAMILY-2011";Tend="1113";Tstart="941";shortTE="F";uid="f27ba4d0-ba4b-4ad3-ac71-a7a41505b456"
JAABOB010000001.1	RepeatMasker	DNA/Ginger	4046516	4046758	1161	+	.	ID="RND-5_FAMILY-806";Tend="1704";Tstart="1461";shortTE="F";uid="a2ded449-7523-43b0-8ec7-0c7b030ab2a7"
JAABOB010000001.1	RepeatMasker	DNA	6142871	6143088	503	+	.	ID="TTAA3_AP";TEgroup="ctg_1%7CTTAA3_AP%7C1";Tend="122";Tstart="1";shortTE="F";uid="bf4c2ca8-4eaa-499f-8ae4-5a48e3d85597"
JAABOB010000001.1	RepeatMasker	DNA/hAT-Tip100	51390	52882	2270	+	.	ID="RND-5_FAMILY-1139";TEgroup="ctg_1%7CRND-5_FAMILY-1139%7C1";Tend="1608";Tstart="14";shortTE="F";uid="31153d7b-4776-40a0-9d98-6f51fcbed8f7"
JAABOB010000001.1	RepeatMasker	DNA/Ginger-1	4041059	4041207	449	+	.	ID="RND-6_FAMILY-2950";Tend="1510";Tstart="1130";shortTE="F";uid="abb02ca5-8988-4907-a76d-a91ef45993a8"
JAABOB010000001.1	RepeatMasker	DNA	2597033	2597278	491	+	.	ID="DNA4-2B_AP";Tend="772";Tstart="491";shortTE="F";uid="19a2e4a8-a299-4523-a312-a4c0fc1e9880"
JAABOB010000001.1	RepeatMasker	DNA/Kolobok-E	14588	14782	688	+	.	ID="RND-1_FAMILY-29";Tend="349";Tstart="159";shortTE="F";uid="4e5f484e-08d3-4a09-af4d-b65ba970565f"
JAABOB010000001.1	RepeatMasker	DNA/hAT-hAT19	264970	265703	4041	+	.	ID="RND-1_FAMILY-9";Tend="1683";Tstart="964";shortTE="F";uid="a3be3cac-6b9c-45d8-aea6-15a5445b7a9f"
JAABOB010000001.1	RepeatMasker	DNA/hAT-hAT19	5939461	5939711	1475	+	.	ID="RND-6_FAMILY-874";Tend="1114";Tstart="883";shortTE="F";uid="5c22293e-d364-42cd-b619-3c5b861de132"
JAABOB010000001.1	RepeatMasker	Unknown	2712139	2712430	768	+	.	ID="RND-5_FAMILY-1256";Tend="1439";Tstart="1158";shortTE="F";uid="ca74fd1e-59b7-4cfd-92a2-d035e4d208b4"
JAABOB010000001.1	RepeatMasker	DNA/MULE-MuDR	4308739	4308990	566	+	.	ID="MUDR8X_AP";Tend="1528";Tstart="1267";shortTE="F";uid="54c3abb1-0ec9-4f67-8ab5-a44e5603f444"
JAABOB010000001.1	RepeatMasker	DNA	5977700	5978056	552	+	.	ID="DNA4-2_AP";Tend="364";Tstart="1";shortTE="F";uid="f08b127a-dbe2-4e23-a405-4ee34ec8f012"
JAABOB010000001.1	RepeatMasker	Retroposon?	3784135	3785050	3455	+	.	ID="RND-6_FAMILY-2419";Tend="1277";Tstart="410";shortTE="F";uid="9ab532c4-11e5-4262-98ad-a9fdd4fee4cb"
JAABOB010000001.1	RepeatMasker	DNA/Ginger-1	7125654	7125998	1450	+	.	ID="RND-6_FAMILY-2950";Tend="1208";Tstart="846";shortTE="F";uid="988755c0-cd3c-4256-9fe1-f5d50ecad14c"
JAABOB010000001.1	RepeatMasker	DNA/MULE-MuDR	1116756	1117212	3201	+	.	ID="RND-6_FAMILY-4476";Tend="1320";Tstart="872";shortTE="F";uid="14bc9c4c-a984-436e-94f1-ddbb2d3d65ad"
JAABOB010000001.1	RepeatMasker	Unknown	3932260	3932581	1451	+	.	ID="RND-5_FAMILY-1070";Tend="1199";Tstart="911";shortTE="F";uid="1222ffa4-d0af-40b0-891e-f8f20380efd4"
JAABOB010000001.1	RepeatMasker	DNA/hAT	3101801	3102061	945	+	.	ID="rnd-6_family-10620";Tend="1418";Tstart="1170";shortTE="F";uid="d31a1c0d-be32-489f-aaf5-97853e9e6f37"
JAABOB010000001.1	RepeatMasker	DNA	6655937	6656368	506	+	.	ID="TTAA2C_AP";Tend="423";Tstart="1";shortTE="F";uid="28efc47b-7746-45b5-bb5c-01fcbbbc896f"
JAABOB010000001.1	RepeatMasker	LINE/I-Jockey	5200883	5201568	509	+	.	ID="VINGI-1_APIS";Tend="776";Tstart="101";shortTE="F";uid="ff0c228b-ee27-49ce-b008-5df73babfd0c"
JAABOB010000001.1	RepeatMasker	DNA/hAT	6182450	6182872	1214	+	.	ID="HAT-N13_AP";TEgroup="ctg_1%7CHAT-N13_AP%7C1";Tend="363";Tstart="1";shortTE="F";uid="78223576-39c4-4ddf-8eb4-3e98ad2ab021"
JAABOB010000001.1	RepeatMasker	Retroposon?	357288	357558	408	+	.	ID="SINE2-2_AP";Tend="299";Tstart="1";shortTE="F";uid="abd9d719-35ec-47db-bb2d-b49fcca2c4e6"
JAABOB010000001.1	RepeatMasker	DNA/Ginger-1	5952724	5952834	646	+	.	ID="RND-6_FAMILY-2950";Tend="2381";Tstart="2276";shortTE="F";uid="d93b1231-e891-4225-9bb1-c44b9b5275c6"
JAABOB010000001.1	RepeatMasker	DNA/hAT-Tip100	582279	582521	1045	+	.	ID="RND-6_FAMILY-5066";Tend="1379";Tstart="1140";shortTE="F";uid="c915666b-0925-4f57-9787-687556073128"
JAABOB010000001.1	RepeatMasker	RC/Helitron	4824427	4824559	534	+	.	ID="HELITRON-3_RPR";Tend="137";Tstart="6";shortTE="F";uid="16fb37be-8a2c-4504-a54d-71e483e1b0c4"
JAABOB010000001.1	RepeatMasker	Unknown	6399152	6399361	1355	+	.	ID="RND-1_FAMILY-37";Tend="1835";Tstart="1627";shortTE="F";uid="17aecdfd-4198-4984-a1bf-94e8aecdc78b"
JAABOB010000001.1	RepeatMasker	DNA/hAT-Charlie	5810404	5810718	1735	+	.	ID="RND-5_FAMILY-1196";Tend="1482";Tstart="1171";shortTE="F";uid="87847545-7259-4ad3-b8a0-999db72ea70d"
JAABOB010000001.1	RepeatMasker	DNA	4486085	4486311	676	+	.	ID="dna4-2_ap";Tend="234";Tstart="1";shortTE="F";uid="5328018b-1d54-4442-ac0d-374cfccd8e93"
JAABOB010000001.1	RepeatMasker	DNA/hAT-hAT19	4906667	4906832	517	+	.	ID="RND-6_FAMILY-2031";Tend="1116";Tstart="940";shortTE="F";uid="74f26269-db14-4dcd-ad86-f6767f51e61f"
JAABOB010000001.1	RepeatMasker	RC/Helitron	7066982	7067313	1603	+	.	ID="RND-6_FAMILY-3888";Tend="1459";Tstart="1139";shortTE="F";uid="d2a21f50-0e2f-4b89-9232-760ba5205c87"
JAABOB010000001.1	RepeatMasker	Unknown	18102	18826	920	+	.	ID="RND-1_FAMILY-147";Tend="1492";Tstart="756";shortTE="F";uid="b66de23d-8294-41b2-a5bc-dd36035e3c75"
JAABOB010000001.1	RepeatMasker	DNA/Ginger	6633266	6633840	2558	+	.	ID="RND-5_FAMILY-806";Tend="1417";Tstart="840";shortTE="F";uid="88775eec-307f-43d7-9563-462a083d39ae"
JAABOB010000001.1	RepeatMasker	Unknown	967582	968314	2949	+	.	ID="RND-1_FAMILY-16";Tend="1677";Tstart="949";shortTE="F";uid="49078e23-0fdf-44ff-9030-4b5f288d3ffb"
JAABOB010000001.1	RepeatMasker	DNA	400932	401167	455	+	.	ID="DNA4-3_AP";Tend="347";Tstart="124";shortTE="F";uid="fa8d3617-7a79-4ea7-a08d-7937eb3234ec"
JAABOB010000001.1	RepeatMasker	DNA/hAT-hAT19	3772038	3772202	445	+	.	ID="RND-6_FAMILY-376";Tend="1083";Tstart="919";shortTE="F";uid="e79b8746-9c36-4655-b5f6-9d7ecc055823"
JAABOB010000001.1	RepeatMasker	Retroposon?	7049966	7050122	451	+	.	ID="SINE2-1_AP";Tend="1770";Tstart="1611";shortTE="F";uid="4c3a817a-897e-4bc3-b04c-9da8cd85a3f6"
JAABOB010000001.1	RepeatMasker	DNA/Kolobok-E	5121244	5121537	547	+	.	ID="KOLOBOKE-4_AP";Tend="2934";Tstart="2656";shortTE="F";uid="7f52b7e5-ad1c-4765-a786-523d8564e677"
JAABOB010000001.1	RepeatMasker	DNA/Kolobok-E	808135	808352	437	+	.	ID="KOLOBOKE-2_AP";Tend="1330";Tstart="1118";shortTE="F";uid="3c29440d-0fb6-4707-9e31-6e3a36c0546d"
JAABOB010000001.1	RepeatMasker	DNA	5791194	5791857	1511	+	.	ID="DNA4-2_AP";Tend="748";Tstart="12";shortTE="F";uid="9d9048b8-9624-4c0f-a619-e2adc89d5200"
JAABOB010000001.1	RepeatMasker	DNA	6503251	6503415	411	+	.	ID="dna4-1_ap";Tend="283";Tstart="98";shortTE="F";uid="f55e87cd-b423-47c8-830c-6dce8bcafccd"
JAABOB010000001.1	RepeatMasker	DNA	1407533	1407960	2774	+	.	ID="TTAA3_AP";Tend="429";Tstart="1";shortTE="F";uid="25237f2c-4ea1-4fb4-87b4-79c5a7d0e806"
JAABOB010000001.1	RepeatMasker	Unknown	3955463	3955834	1187	+	.	ID="RND-1_FAMILY-5";Tend="4239";Tstart="3867";shortTE="F";uid="f08d55b1-4e2c-4944-ae15-d94e54f37974"
JAABOB010000001.1	RepeatMasker	DNA/Ginger	7143196	7144607	8466	+	.	ID="RND-5_FAMILY-806";Tend="2266";Tstart="846";shortTE="F";uid="9eaf2511-0dc9-46b0-9214-f7c73e93f086"
JAABOB010000001.1	RepeatMasker	Unknown	6311792	6312013	1138	+	.	ID="RND-4_FAMILY-2011";Tend="1185";Tstart="959";shortTE="F";uid="3eae9748-dcaa-421f-8e9c-52e398ba5b0f"
JAABOB010000001.1	RepeatMasker	LINE/I-Jockey	4437292	4438331	778	+	.	ID="RND-6_FAMILY-108";TEgroup="ctg_1%7CRND-6_FAMILY-108%7C1";Tend="2917";Tstart="1289";shortTE="F";uid="f2dc22ce-4373-49f4-9022-87490468911e"
JAABOB010000001.1	RepeatMasker	DNA/hAT-Tip100	5548921	5549191	1779	+	.	ID="RND-6_FAMILY-9981";Tend="1195";Tstart="919";shortTE="F";uid="991007bc-c0a9-47d1-9005-4b0e91f84735"
JAABOB010000001.1	RepeatMasker	DNA	4846644	4846783	442	+	.	ID="DNA4-2B_AP";Tend="134";Tstart="1";shortTE="F";uid="93566b17-cf61-4a80-a523-104bcc8f684e"
JAABOB010000001.1	RepeatMasker	DNA/Ginger-1	6369273	6369532	895	+	.	ID="RND-6_FAMILY-4021";Tend="1287";Tstart="1039";shortTE="F";uid="da6c965c-92e2-422a-979d-2045ad28bfa8"
JAABOB010000001.1	RepeatMasker	DNA/MULE-MuDR	2729431	2729973	1743	+	.	ID="RND-6_FAMILY-7263";Tend="1480";Tstart="961";shortTE="F";uid="abec1aa6-1f2a-4fb2-8c70-7e30ab425ce7"
JAABOB010000001.1	RepeatMasker	Unknown	6279347	6279521	467	+	.	ID="RND-5_FAMILY-6036";Tend="1180";Tstart="1027";shortTE="F";uid="1565538a-25e1-4a1c-9679-6769e36c6cde"
JAABOB010000001.1	RepeatMasker	DNA/Maverick	3	379	971	+	.	ID="RND-5_FAMILY-956";Tend="371";Tstart="38";shortTE="F";uid="5b0f84e5-5a5b-49da-879f-97caacf5c7d9"
JAABOB010000001.1	RepeatMasker	Unknown	6376871	6377169	1726	+	.	ID="RND-6_FAMILY-10728";Tend="1289";Tstart="991";shortTE="F";uid="9bb8496a-64ea-4fcd-b720-cca3b5ef58ce"
JAABOB010000001.1	RepeatMasker	Unknown	3218390	3218567	476	+	.	ID="RND-1_FAMILY-46";TEgroup="ctg_1%7CRND-1_FAMILY-46%7C1";Tend="1286";Tstart="929";shortTE="T";uid="53074c54-646d-46d4-a192-f17028eefbc6"
JAABOB010000001.1	RepeatMasker	DNA	4716157	4716332	480	+	.	ID="TTAA4B_AP";TEgroup="ctg_1%7CTTAA4B_AP%7C1";Tend="299";Tstart="114";shortTE="F";uid="73fa2e93-bfb3-4f76-ada6-e293f49e5c46"
JAABOB010000001.1	RepeatMasker	DNA/hAT-hAT19	2968772	2969503	3879	+	.	ID="RND-1_FAMILY-9";Tend="1705";Tstart="988";shortTE="F";uid="1637e3b7-6539-4da1-8c26-20a3af1430f0"
JAABOB010000001.1	RepeatMasker	DNA	6460519	6460862	496	+	.	ID="TTAA22_AP";TEgroup="ctg_1%7CTTAA22_AP%7C1";Tend="435";Tstart="1";shortTE="F";uid="cc219674-2e1b-401e-8b87-812b6a758da7"
JAABOB010000001.1	RepeatMasker	DNA/hAT-Tip100	1209677	1209839	750	+	.	ID="RND-6_FAMILY-9981";Tend="1186";Tstart="1030";shortTE="F";uid="cf7182e2-795b-4a85-8f1d-0120fe39e1ab"
JAABOB010000001.1	RepeatMasker	DNA	3472402	3472735	1085	+	.	ID="DNA4-2_AP";Tend="766";Tstart="444";shortTE="F";uid="d232abc2-4099-497c-81a3-0b3df1b62cf7"
JAABOB010000001.1	RepeatMasker	LINE/I-Jockey	6334835	6336073	1710	+	.	ID="VINGI-1_APIS";Tend="2697";Tstart="1470";shortTE="F";uid="a579355c-0aa8-49bd-bfef-c32cead7f6fd"
JAABOB010000001.1	RepeatMasker	DNA	3205338	3205687	1859	+	.	ID="RND-1_FAMILY-67";Tend="1225";Tstart="895";shortTE="F";uid="7a45c5a1-c485-4572-9ff5-1c3fdfa94e5a"
JAABOB010000001.1	RepeatMasker	Unknown	3935938	3936295	1606	+	.	ID="RND-6_FAMILY-3480";Tend="1289";Tstart="884";shortTE="F";uid="abd674f7-2d95-4496-b50a-0b79295dedbd"
JAABOB010000001.1	RepeatMasker	DNA/hAT	6432329	6432519	425	+	.	ID="HAT-N13_AP";TEgroup="ctg_1%7CHAT-N13_AP%7C2";Tend="626";Tstart="270";shortTE="T";uid="627c7787-8ab4-477f-9a9f-b3c250c593e1"
JAABOB010000001.1	RepeatMasker	DNA/Ginger	5165567	5165704	677	+	.	ID="RND-1_FAMILY-128";Tend="1615";Tstart="833";shortTE="F";uid="a1109ef3-1ee5-46c6-a595-95e7884b09f5"
JAABOB010000001.1	RepeatMasker	DNA/TcMar-Pogo?	6673768	6674246	566	+	.	ID="DNA2-8_AP";TEgroup="ctg_1%7CDNA2-8_AP%7C2";Tend="765";Tstart="1";shortTE="F";uid="4ab4024a-95fa-4cbe-9674-e668c783e7a3"
JAABOB010000001.1	RepeatMasker	DNA/Ginger	534426	534818	3212	+	.	ID="RND-1_FAMILY-128";Tend="2252";Tstart="1860";shortTE="F";uid="cd5596c0-d62e-46af-90c5-783f828d4e1d"
JAABOB010000001.1	RepeatMasker	DNA/MULE-MuDR	909529	910110	1281	+	.	ID="RND-6_FAMILY-14881";TEgroup="ctg_1%7CRND-6_FAMILY-14881%7C1";Tend="1713";Tstart="827";shortTE="F";uid="a8ea2e82-87c1-4b85-ad3c-82f8e4b875c2"
JAABOB010000001.1	RepeatMasker	DNA	5716855	5717230	564	+	.	ID="DNA4-2_AP";Tend="674";Tstart="288";shortTE="F";uid="750c2284-171f-44ef-8b54-95e5f8583492"
JAABOB010000001.1	RepeatMasker	Retroposon?	4424097	4424245	471	+	.	ID="SINE2-1_AP";Tend="1770";Tstart="1632";shortTE="F";uid="7d60de4c-5584-4b1c-823a-41742fd9a666"
JAABOB010000001.1	RepeatMasker	Unknown	1564561	1564717	1288	+	.	ID="RND-4_FAMILY-337";Tend="1161";Tstart="1005";shortTE="F";uid="c6c1618e-647c-4e70-b38e-3c14f6a753dd"
JAABOB010000001.1	RepeatMasker	DNA/Ginger	3991186	3991500	425	+	.	ID="RND-1_FAMILY-128";Tend="1174";Tstart="833";shortTE="F";uid="3ab0fc8b-c534-4695-a79b-d60272e82490"
JAABOB010000001.1	RepeatMasker	DNA/Ginger-1	5512287	5512670	439	+	.	ID="RND-6_FAMILY-2950";Tend="1524";Tstart="1136";shortTE="F";uid="b9fed098-b1c7-45a9-a1ed-16f914709bd6"
JAABOB010000001.1	RepeatMasker	DNA/hAT-Tip100	2315280	2315408	674	+	.	ID="RND-1_FAMILY-149";Tend="1248";Tstart="1108";shortTE="F";uid="b7a5ef94-105d-4edc-83b3-06ca59842c4f"
JAABOB010000001.1	RepeatMasker	DNA	6477255	6477439	443	+	.	ID="DNAX-2_AP";Tend="422";Tstart="232";shortTE="F";uid="696e6c37-b795-4081-9c7c-3c7b8e051b2e"
JAABOB010000001.1	RepeatMasker	DNA	4967894	4968173	603	+	.	ID="dna4-2_ap";Tend="324";Tstart="14";shortTE="F";uid="46882c99-860b-49d4-b897-e53529e4fe24"
JAABOB010000001.1	RepeatMasker	DNA	2282210	2282747	761	+	.	ID="DNA4-3_AP";Tend="637";Tstart="44";shortTE="F";uid="c1e89634-9a80-43f3-a9a8-5cc1375698d8"
JAABOB010000001.1	RepeatMasker	RC/Helitron	111755	111936	1012	+	.	ID="RND-6_FAMILY-3888";Tend="1382";Tstart="1202";shortTE="F";uid="512530ef-63aa-4b8a-8f15-ac0accc76268"
JAABOB010000001.1	RepeatMasker	DNA/hAT-Ac	3783181	3783477	1920	+	.	ID="RND-6_FAMILY-4316";Tend="1214";Tstart="934";shortTE="F";uid="0dd1d0dc-3c67-4cfa-89d6-201226b73a06"
JAABOB010000001.1	RepeatMasker	Unknown	6585982	6586598	958	+	.	ID="RND-6_FAMILY-7089";Tend="1534";Tstart="942";shortTE="F";uid="677d1a77-aba4-4a08-bde7-8e9bcc728c25"
JAABOB010000001.1	RepeatMasker	DNA/hAT-hAT19	6682494	6682751	1137	+	.	ID="HAT-N2_AP";Tend="275";Tstart="1";shortTE="F";uid="534c982f-33c5-47e0-aece-06c36ac5728d"
JAABOB010000001.1	RepeatMasker	Unknown	993187	993509	608	+	.	ID="RND-6_FAMILY-229";Tend="1231";Tstart="906";shortTE="F";uid="52dbf3b2-6b8c-4793-8d73-09687418c59f"
JAABOB010000001.1	RepeatMasker	RC/Helitron	5876562	5877122	3263	+	.	ID="RND-6_FAMILY-9169";Tend="1376";Tstart="835";shortTE="F";uid="85d7b7ee-ddda-4540-b86d-ef3e7f0fb492"
JAABOB010000001.1	RepeatMasker	Retroposon?	364092	364297	412	+	.	ID="RND-6_FAMILY-4509";Tend="2315";Tstart="2103";shortTE="F";uid="eeab4778-b775-4e3d-93d3-c1b0d0cd2e1e"
JAABOB010000001.1	RepeatMasker	DNA/MULE-MuDR	3987871	3988202	664	+	.	ID="RND-6_FAMILY-6783";TEgroup="ctg_1%7CRND-6_FAMILY-6783%7C1";Tend="1828";Tstart="1565";shortTE="F";uid="fa52573d-065c-4868-b7b2-545fcf7e99eb"
JAABOB010000001.1	RepeatMasker	DNA/hAT-hAT19	1248785	1249689	4262	+	.	ID="RND-1_FAMILY-9";Tend="1793";Tstart="925";shortTE="F";uid="ed671936-c53f-4d8c-849b-1f91497ed2d2"
JAABOB010000001.1	RepeatMasker	RC/Helitron	932002	932114	446	+	.	ID="HELITRON-N1_PBA";Tend="679";Tstart="564";shortTE="F";uid="fd01fc41-f3bc-4494-ae0a-d2a414f9b2d4"
JAABOB010000001.1	RepeatMasker	DNA/hAT-Charlie	2020762	2021063	1697	+	.	ID="RND-1_FAMILY-154";Tend="1328";Tstart="986";shortTE="F";uid="ac21881e-4d24-40e7-8051-35341633a5b8"
JAABOB010000001.1	RepeatMasker	Retroposon?	1279296	1280070	924	+	.	ID="SINE2-1_AP";Tend="1318";Tstart="551";shortTE="F";uid="9e400a24-7416-47be-8449-2c79926ea48e"
JAABOB010000001.1	RepeatMasker	Unknown	5444081	5444247	1030	+	.	ID="RND-5_FAMILY-2345";Tend="1115";Tstart="955";shortTE="F";uid="4fac9240-70b1-49e9-ba44-3e687a0fadf3"
JAABOB010000001.1	RepeatMasker	DNA/hAT	7058431	7058601	472	+	.	ID="DNA8-105_AP";Tend="176";Tstart="1";shortTE="F";uid="becb0c85-95ce-4ad1-b7d3-43bbc46e9839"
JAABOB010000001.1	RepeatMasker	DNA/hAT-hATm	6140131	6140293	708	+	.	ID="HAT-4C_AP";Tend="169";Tstart="4";shortTE="F";uid="5690c7be-f1f2-4441-8ac0-b6bcc6fa06f3"
JAABOB010000001.1	RepeatMasker	DNA/Ginger	553298	553402	648	+	.	ID="RND-1_FAMILY-128";Tend="2258";Tstart="2156";shortTE="F";uid="99b3b3ab-0dc6-4206-bd9a-66978e8c211c"
JAABOB010000001.1	RepeatMasker	DNA/Kolobok-T2	560273	560415	438	+	.	ID="REP-4_PBA";Tend="660";Tstart="532";shortTE="F";uid="0ccfa31c-5a4e-4d9b-b135-03c5ea645193"
JAABOB010000001.1	RepeatMasker	DNA/Ginger	2400585	2401146	1250	+	.	ID="RND-5_FAMILY-806";TEgroup="ctg_1%7CRND-5_FAMILY-806%7C1";Tend="2472";Tstart="1655";shortTE="F";uid="9960baac-642f-4736-8bfc-dd35257f2267"
JAABOB010000001.1	RepeatMasker	DNA/MULE-MuDR	5954635	5955112	1406	+	.	ID="RND-6_FAMILY-4476";TEgroup="ctg_1%7CRND-6_FAMILY-4476%7C1";Tend="1280";Tstart="874";shortTE="F";uid="c941b0cb-f4ee-4520-ad21-49931e05fa25"
JAABOB010000001.1	RepeatMasker	Unknown	5487792	5488129	1320	+	.	ID="RND-6_FAMILY-10054";Tend="1208";Tstart="905";shortTE="F";uid="8c1ab917-b35d-4bcc-a762-6f5261568093"
JAABOB010000001.1	RepeatMasker	DNA	5333785	5334134	1876	+	.	ID="RND-1_FAMILY-67";Tend="1220";Tstart="868";shortTE="F";uid="9e7f1ff9-640d-49ee-9bbf-3a89160f907e"
JAABOB010000001.1	RepeatMasker	DNA/Kolobok-E	82455	83092	3266	+	.	ID="RND-1_FAMILY-56";Tend="1941";Tstart="1367";shortTE="F";uid="7de5e626-5f9b-4b52-b801-f5cd8de258a8"
JAABOB010000001.1	RepeatMasker	DNA/Ginger	6791536	6791918	2252	+	.	ID="RND-5_FAMILY-806";Tend="2244";Tstart="1848";shortTE="F";uid="a5744d26-d161-4eb2-b700-acd26a9cfb5b"
JAABOB010000001.1	RepeatMasker	LINE/R1	72099	72698	1298	+	.	ID="R1-3_AP";Tend="6093";Tstart="5506";shortTE="F";uid="a64a99e7-21a7-4f3b-9655-675399fdea19"
JAABOB010000001.1	RepeatMasker	DNA/hAT	600148	600456	1485	+	.	ID="RND-6_FAMILY-14";Tend="989";Tstart="655";shortTE="F";uid="5d82057d-0337-4668-bc72-c9b13769c6a3"
JAABOB010000001.1	RepeatMasker	DNA/Ginger-1	6630528	6630971	3548	+	.	ID="RND-1_FAMILY-17";Tend="1391";Tstart="941";shortTE="F";uid="600685e2-433c-430a-87b8-744feb1c3591"
JAABOB010000001.1	RepeatMasker	DNA/hAT-hAT19	767257	767670	1764	+	.	ID="RND-6_FAMILY-512";Tend="1464";Tstart="1109";shortTE="F";uid="f51f0ae2-24d9-45dd-8dc3-082acc33da04"
JAABOB010000001.1	RepeatMasker	LINE/L2	5601509	5601786	480	+	.	ID="RND-5_FAMILY-2256";Tend="1001";Tstart="710";shortTE="F";uid="c838d615-966e-4611-8170-54a6d8bd60b8"
JAABOB010000001.1	RepeatMasker	DNA/hAT-Tip100	2596761	2597005	1614	+	.	ID="RND-6_FAMILY-4776";Tend="1239";Tstart="986";shortTE="F";uid="cee669db-a3af-44b2-8727-9eeb9bc72fae"
JAABOB010000001.1	RepeatMasker	DNA	4034742	4034851	626	+	.	ID="DNA8-75_AP";Tend="115";Tstart="2";shortTE="F";uid="7a81d4af-d2d8-479e-a9c3-ad077c695834"
JAABOB010000001.1	RepeatMasker	DNA/hAT-hAT19	6224420	6224555	497	+	.	ID="DNA8-109_AP";Tend="137";Tstart="1";shortTE="F";uid="e3e5bbab-4189-47bc-bac0-a40f31c5c5e0"
JAABOB010000001.1	RepeatMasker	DNA	4911184	4912336	4188	+	.	ID="RND-6_FAMILY-174";Tend="1532";Tstart="392";shortTE="F";uid="c0376a39-9069-499d-8655-8e093ba3cf18"
JAABOB010000001.1	RepeatMasker	DNA	3034242	3034395	747	+	.	ID="TTAA2C_AP";Tend="421";Tstart="275";shortTE="F";uid="1b1885cd-347e-4314-8ac1-14ee86419fa1"
JAABOB010000001.1	RepeatMasker	Retroposon?	4463572	4463689	428	+	.	ID="RND-6_FAMILY-4509";Tend="2716";Tstart="2613";shortTE="F";uid="8f1cc087-d2f1-45fb-b32f-e534fb41746a"
JAABOB010000001.1	RepeatMasker	LINE/CR1	1275320	1275424	605	+	.	ID="RND-4_FAMILY-189";Tend="2070";Tstart="1970";shortTE="F";uid="f5c67e01-29ac-41c8-ba74-1f71d5bae4d3"
JAABOB010000001.1	RepeatMasker	DNA/Ginger	437357	438240	3824	+	.	ID="rnd-5_family-806";Tend="2335";Tstart="844";shortTE="F";uid="e1e70929-82bc-446c-988b-ed6b7b523b8d"
JAABOB010000001.1	RepeatMasker	LINE/I	5132076	5134215	4224	+	.	ID="RND-6_FAMILY-2707";Tend="2163";Tstart="10";shortTE="F";uid="750739b6-6e12-46ea-a8a9-502df634b902"
JAABOB010000001.1	RepeatMasker	DNA/hAT-hAT19	2927000	2927158	738	+	.	ID="DNA8-73_AP";Tend="722";Tstart="507";shortTE="F";uid="2e2f8f8f-c3d5-4743-9491-19f17a394323"
JAABOB010000001.1	RepeatMasker	Unknown	48976	50820	1715	+	.	ID="RND-6_FAMILY-18577";TEgroup="ctg_1%7CRND-6_FAMILY-18577%7C1";Tend="1834";Tstart="19";shortTE="F";uid="b2496d98-e942-453a-bfda-6f60e7c50974"
JAABOB010000001.1	RepeatMasker	DNA/hAT-hAT19	5697038	5697737	3695	+	.	ID="RND-5_FAMILY-1902";Tend="1524";Tstart="814";shortTE="F";uid="11a2bab3-89e9-475c-bc6a-43f9fde58231"
JAABOB010000001.1	RepeatMasker	DNA	1187450	1187917	1104	+	.	ID="TTAA25_AP";Tend="488";Tstart="7";shortTE="F";uid="3d8f3449-f356-4908-b924-d08eff26a812"
JAABOB010000001.1	RepeatMasker	Unknown	7153285	7153480	734	+	.	ID="RND-4_FAMILY-2011";Tend="1195";Tstart="995";shortTE="F";uid="eb9c0510-c0c9-47c2-80ee-fbc82adfa358"
JAABOB010000001.1	RepeatMasker	DNA/Ginger	1396918	1397490	852	+	.	ID="RND-5_FAMILY-806";Tend="1441";Tstart="848";shortTE="F";uid="4e29edaa-1b54-47d7-be7c-5797695734d8"
JAABOB010000001.1	RepeatMasker	Unknown	6954872	6955046	947	+	.	ID="RND-4_FAMILY-2011";Tend="1137";Tstart="957";shortTE="F";uid="030bfccb-349f-4e51-a3eb-56a37fed801e"
JAABOB010000001.1	RepeatMasker	DNA	6537219	6537396	433	+	.	ID="ttaa3c_ap";Tend="408";Tstart="216";shortTE="F";uid="e4de8333-e945-463a-8bde-7ba124be0b47"
JAABOB010000001.1	RepeatMasker	Retroposon?	4199420	4199649	413	+	.	ID="SINE2-1_AP";Tend="321";Tstart="85";shortTE="F";uid="fea8e2cf-d168-421f-9ae8-22ac4c44113d"
JAABOB010000001.1	RepeatMasker	Retroposon?	4030937	4031694	3044	+	.	ID="RND-6_FAMILY-4509";Tend="2826";Tstart="2104";shortTE="F";uid="34393916-a306-4f55-8538-65783e37bfcc"
JAABOB010000001.1	RepeatMasker	DNA/Ginger-2	3626871	3627025	448	+	.	ID="RND-6_FAMILY-11222";Tend="1004";Tstart="855";shortTE="F";uid="ac02313f-7326-41b8-8838-f2723f2cf1c9"
JAABOB010000001.1	RepeatMasker	DNA	558912	559089	506	+	.	ID="dna4-2_ap";Tend="186";Tstart="5";shortTE="F";uid="ca69c36c-5cee-41a5-bf1a-9d58b21c3335"
JAABOB010000001.1	RepeatMasker	DNA/hAT-Tip100	1788204	1788363	1162	+	.	ID="RND-1_FAMILY-69";Tend="1065";Tstart="894";shortTE="F";uid="d6aacc1d-f52e-45a8-bfd0-3f0f65b5036b"
JAABOB010000001.1	RepeatMasker	DNA/hAT-hATm	6142251	6142728	881	+	.	ID="HAT-4C_AP";Tend="4014";Tstart="3526";shortTE="F";uid="a59fd49f-14ae-42ec-9849-eaf96ff05440"
JAABOB010000001.1	RepeatMasker	DNA/hAT-Tip100	4984635	4984845	1216	+	.	ID="RND-4_FAMILY-339";Tend="1188";Tstart="977";shortTE="F";uid="148f9f1c-8c70-4927-841c-98b7cf9fc7f1"
JAABOB010000001.1	RepeatMasker	DNA/TcMar-Mariner	4260327	4260444	470	+	.	ID="MARINER-N13_HSAL";Tend="494";Tstart="375";shortTE="F";uid="cbeceaea-2d38-4cca-8495-b131535991b3"
JAABOB010000001.1	RepeatMasker	DNA/hAT-hAT19	600469	600820	600	+	.	ID="HAT-4_LMI";Tend="1476";Tstart="1125";shortTE="F";uid="2d2a241b-077d-40fa-bd13-4ac5345c6d6d"
JAABOB010000001.1	RepeatMasker	DNA/hAT-hAT19	5180695	5180933	1115	+	.	ID="DNA8-73_AP";Tend="776";Tstart="482";shortTE="F";uid="48dac11d-da34-4f0b-8c94-6b01700b644b"
JAABOB010000001.1	RepeatMasker	DNA	6003996	6004188	482	+	.	ID="ttaa3c_ap";Tend="216";Tstart="2";shortTE="F";uid="64767ff5-ca75-4699-a83b-dac1fdceeea4"
JAABOB010000001.1	RepeatMasker	DNA/Ginger-1	6063661	6063807	1023	+	.	ID="RND-6_FAMILY-2950";Tend="1040";Tstart="883";shortTE="F";uid="9575c162-9228-4f90-b964-e1c3404ac756"
JAABOB010000001.1	RepeatMasker	DNA/Ginger	7048814	7049749	530	+	.	ID="RND-5_FAMILY-806";Tend="1830";Tstart="843";shortTE="F";uid="19cd965e-426c-4ebc-b0ee-fe9391b0c476"
JAABOB010000001.1	RepeatMasker	DNA	920762	920967	1059	+	.	ID="TTAA3_AP";Tend="216";Tstart="2";shortTE="F";uid="3fdca3aa-ed26-44eb-9861-67046a953d63"
JAABOB010000001.1	RepeatMasker	LTR/Gypsy	1286480	1286598	424	+	.	ID="GYPSY61-I_AG";Tend="4321";Tstart="4206";shortTE="F";uid="a8f20d8a-aaab-4e6f-a7c9-316c19c46427"
JAABOB010000001.1	RepeatMasker	Retroposon?	5575214	5575571	2848	+	.	ID="RND-6_FAMILY-4509";Tend="2712";Tstart="2105";shortTE="F";uid="0fb5dcdc-f489-4b7f-84c2-f0bf5d0083ef"
JAABOB010000001.1	RepeatMasker	Retroposon?	5981408	5981536	463	+	.	ID="SINE2-1_AP";Tend="199";Tstart="68";shortTE="F";uid="68f16144-7f21-41c7-b348-fdbe1d3bbafb"
JAABOB010000001.1	RepeatMasker	DNA/hAT-hAT19	1195141	1195334	690	+	.	ID="rnd-5_family-1902";Tend="1704";Tstart="1395";shortTE="F";uid="b5c17f22-6fd8-470a-badb-130a79917caa"
JAABOB010000001.1	RepeatMasker	Retroposon?	1199912	1201278	2437	+	.	ID="RND-6_FAMILY-4509";TEgroup="ctg_1%7CRND-6_FAMILY-4509%7C1";Tend="2520";Tstart="796";shortTE="F";uid="997da7df-3447-4660-9a36-85e6fc835a8e"
JAABOB010000001.1	RepeatMasker	DNA	823780	824035	639	+	.	ID="dna4-2_ap";Tend="299";Tstart="22";shortTE="F";uid="4195222d-7962-45b6-a4df-79bae47be00d"
JAABOB010000001.1	RepeatMasker	DNA/hAT-Charlie	4947747	4947875	737	+	.	ID="RND-6_FAMILY-5851";Tend="1067";Tstart="931";shortTE="F";uid="a3fc17f8-c5ec-4b16-9662-1c08d244eb25"
JAABOB010000001.1	RepeatMasker	DNA/CMC-EnSpm	2719587	2719829	1746	+	.	ID="RND-1_FAMILY-139";Tend="1101";Tstart="877";shortTE="F";uid="68fa6903-6f18-4cf7-80c3-1363513d7491"
JAABOB010000001.1	RepeatMasker	Unknown	2706842	2707133	1731	+	.	ID="RND-5_FAMILY-1110";Tend="1197";Tstart="907";shortTE="F";uid="1979488c-3312-47ee-846b-fa48998ec905"
JAABOB010000001.1	RepeatMasker	RC/Helitron	4714688	4714852	1206	+	.	ID="RND-6_FAMILY-16388";Tend="1173";Tstart="1009";shortTE="F";uid="cfd18d78-c55f-4321-ab05-9fe15f5d1960"
JAABOB010000001.1	RepeatMasker	Retroposon?	7133620	7134077	2728	+	.	ID="RND-6_FAMILY-4509";Tend="2548";Tstart="2104";shortTE="F";uid="400e8e8e-1498-40da-85fc-afbbcbd510e7"
JAABOB010000001.1	RepeatMasker	DNA	6690486	6690913	1795	+	.	ID="DNA-TTAA-1_AP";Tend="423";Tstart="1";shortTE="F";uid="0d79cfa6-383b-48ec-bcf0-291417f40545"
JAABOB010000001.1	RepeatMasker	LINE/RTE-BovB	1156014	1156601	849	+	.	ID="RTE-33_LMI";Tend="3294";Tstart="2720";shortTE="F";uid="ece7791b-59d7-4990-a4d8-d88754e66d76"
JAABOB010000001.1	RepeatMasker	LINE/L2	7140056	7140270	736	+	.	ID="RND-5_FAMILY-2256";Tend="932";Tstart="735";shortTE="F";uid="ff1c1165-d525-4307-863f-ecc19806254e"
JAABOB010000001.1	RepeatMasker	RC/Helitron	6187495	6187656	707	+	.	ID="RND-6_FAMILY-9992";Tend="1895";Tstart="1737";shortTE="F";uid="36397208-38f7-4b78-8414-b51da9eceaf6"
JAABOB010000001.1	RepeatMasker	DNA/hAT-hAT19	4899217	4899816	2243	+	.	ID="RND-6_FAMILY-376";Tend="1629";Tstart="954";shortTE="F";uid="970a0b25-2b3a-4924-89f8-0fa722093189"
JAABOB010000001.1	RepeatMasker	DNA/TcMar-Tigger	6916615	6916932	784	+	.	ID="RND-1_FAMILY-103";Tend="1197";Tstart="891";shortTE="F";uid="d4033504-cb95-4098-bbe4-f516ae9c9ab7"
JAABOB010000001.1	RepeatMasker	DNA	6488783	6488990	828	+	.	ID="DNA4-2_AP";Tend="443";Tstart="244";shortTE="F";uid="c1eb0e38-7f2a-476b-8cf8-6a6a43f70e6e"
JAABOB010000001.1	RepeatMasker	DNA/hAT-hAT19	5940648	5940980	1038	+	.	ID="RND-6_FAMILY-874";Tend="1619";Tstart="1299";shortTE="F";uid="e3dca998-f091-4f6a-b289-28db92ed1316"
JAABOB010000001.1	RepeatMasker	DNA	6602508	6602631	423	+	.	ID="DNA8-30_AP";Tend="135";Tstart="1";shortTE="F";uid="55e91ba2-d5f8-4973-9bf8-b4352c72eebc"
JAABOB010000001.1	RepeatMasker	DNA/MULE-MuDR	3244641	3244777	543	+	.	ID="dna8-110_ap";Tend="106";Tstart="9";shortTE="F";uid="03c3104a-d3b1-4ad6-bc2b-7dfbcef8613e"
JAABOB010000001.1	RepeatMasker	DNA/hAT-Tip100	566527	567520	3780	+	.	ID="RND-1_FAMILY-92";Tend="1923";Tstart="950";shortTE="F";uid="ceb609ce-db62-4582-96c8-a68ffa1c580a"
JAABOB010000001.1	RepeatMasker	DNA	5637214	5637530	431	+	.	ID="dna4-2_ap";Tend="759";Tstart="415";shortTE="F";uid="c35b2a34-731b-4413-8bbd-81424b1405ba"
JAABOB010000001.1	RepeatMasker	DNA/TcMar-m44?	4987877	4988046	430	+	.	ID="dnax-4_ap";Tend="171";Tstart="2";shortTE="F";uid="628621e3-2143-4872-8432-81acc2bf77a1"
JAABOB010000001.1	RepeatMasker	Unknown	5350728	5350934	421	+	.	ID="RND-6_FAMILY-715";Tend="1118";Tstart="927";shortTE="F";uid="1174b624-393b-4590-8e69-aff2d7204462"
JAABOB010000001.1	RepeatMasker	Retroposon?	4416954	4417197	421	+	.	ID="RND-6_FAMILY-7806";Tend="488";Tstart="248";shortTE="F";uid="32d45ce3-5875-4bf3-bcdc-f5b32f77d2fa"
JAABOB010000001.1	RepeatMasker	DNA/hAT	7059324	7059459	539	+	.	ID="DNA8-105_AP";Tend="650";Tstart="499";shortTE="F";uid="ede6e5ff-0910-47ac-9aa1-6b17e91d5a5f"
JAABOB010000001.1	RepeatMasker	DNA/hAT	2847687	2847957	809	+	.	ID="DNA8-23_AP";Tend="207";Tstart="1";shortTE="F";uid="3e8e85c5-8ad3-4516-9bcd-9ab9403640e5"
JAABOB010000001.1	RepeatMasker	DNA/hAT-Blackjack	7077012	7077141	427	+	.	ID="HAT-4_PBA";Tend="5983";Tstart="5868";shortTE="F";uid="e23b8c7c-32e4-4791-9035-aa63dac32ef5"
JAABOB010000001.1	RepeatMasker	Unknown	6256218	6256541	1806	+	.	ID="RND-6_FAMILY-10728";Tend="1311";Tstart="982";shortTE="F";uid="a07a4ebc-1658-41b6-bd82-16e0bb511016"
JAABOB010000001.1	RepeatMasker	DNA/MULE-MuDR	5808794	5808983	467	+	.	ID="RND-5_FAMILY-6670";Tend="896";Tstart="707";shortTE="F";uid="9467d99c-d4dc-4687-9b1a-91c512d4276c"
JAABOB010000001.1	RepeatMasker	DNA/Ginger-1	5629984	5631528	10106	+	.	ID="rnd-6_family-2950";Tend="3393";Tstart="890";shortTE="F";uid="662b6c7f-d72f-4583-b2cc-ada807118b34"
JAABOB010000001.1	RepeatMasker	Unknown	4786056	4786397	1398	+	.	ID="RND-6_FAMILY-3480";Tend="1483";Tstart="1170";shortTE="F";uid="e2b98f0c-54eb-474e-ac41-745c645f3899"
JAABOB010000001.1	RepeatMasker	Retroposon?	1311248	1311350	456	+	.	ID="RND-6_FAMILY-4509";Tend="2596";Tstart="2482";shortTE="F";uid="dfdc6ade-c530-4835-8052-8ea2e1e048f0"
JAABOB010000001.1	RepeatMasker	DNA/Ginger	3956053	3956534	2089	+	.	ID="RND-5_FAMILY-806";Tend="1346";Tstart="847";shortTE="F";uid="7b458815-022d-4cd1-9487-683b1bd145d8"
JAABOB010000001.1	RepeatMasker	DNA/hAT	3203125	3203409	1166	+	.	ID="rnd-6_family-10620";Tend="1415";Tstart="1169";shortTE="F";uid="089a98ce-86f1-4638-a9a8-d952600402f9"
JAABOB010000001.1	RepeatMasker	DNA/Ginger-1	3282368	3283903	8164	+	.	ID="RND-6_FAMILY-2950";Tend="2381";Tstart="889";shortTE="F";uid="4a062b56-68fc-4d89-ad88-cb9b004e51a7"
JAABOB010000001.1	RepeatMasker	DNA/hAT-Charlie	6314540	6314672	665	+	.	ID="HAT-N1_AP";Tend="561";Tstart="416";shortTE="F";uid="e50821db-b3f9-43cb-b6e7-d177dbff9d68"
JAABOB010000001.1	RepeatMasker	LINE/R1	4922482	4922701	419	+	.	ID="R7AG2";Tend="1862";Tstart="1623";shortTE="F";uid="9c59af70-835f-434d-9c96-b4240cfc500b"
JAABOB010000001.1	RepeatMasker	Unknown	6182120	6182301	706	+	.	ID="RND-6_FAMILY-9661";Tend="1190";Tstart="1008";shortTE="F";uid="60e25378-fd0f-47ad-99a0-feb6def751c4"
JAABOB010000001.1	RepeatMasker	DNA/Ginger	306726	307561	4253	+	.	ID="RND-1_FAMILY-128";Tend="2322";Tstart="1424";shortTE="F";uid="f91bfc58-2223-4709-9ce0-fa5f9b40a25d"
JAABOB010000001.1	RepeatMasker	DNA/Kolobok-E	3649209	3649354	400	+	.	ID="KOLOBOKE-2_AP";Tend="1249";Tstart="1103";shortTE="F";uid="89392808-6039-4b2e-9709-08657004a563"
JAABOB010000001.1	RepeatMasker	Retroposon?	5341085	5341595	1965	+	.	ID="RND-6_FAMILY-4509";Tend="2759";Tstart="2193";shortTE="F";uid="2247ff22-5f2e-4065-b13f-c31557b39515"
JAABOB010000001.1	RepeatMasker	DNA	6202246	6202672	1130	+	.	ID="TTAA2C_AP";Tend="423";Tstart="2";shortTE="F";uid="52eb1fed-d877-4b06-818b-44588a337c25"
JAABOB010000001.1	RepeatMasker	DNA/hAT-Charlie	776289	776713	406	+	.	ID="HAT-34_LSAL";Tend="1091";Tstart="660";shortTE="F";uid="a082d7b5-db48-4316-b7f5-be5b5e47c39e"
JAABOB010000001.1	RepeatMasker	DNA	5348297	5348623	518	+	.	ID="DNA4-2_AP";Tend="727";Tstart="352";shortTE="F";uid="1bec208a-8a00-456a-92c7-83a911cf947a"
JAABOB010000001.1	RepeatMasker	DNA	6699098	6699516	2177	+	.	ID="TTAA3_AP";Tend="429";Tstart="1";shortTE="F";uid="3b03e2af-33b7-4734-80ab-3d00fe63eee7"
JAABOB010000001.1	RepeatMasker	DNA	3079403	3079712	493	+	.	ID="DNA4-2_AP";Tend="769";Tstart="450";shortTE="F";uid="6fa207b0-1a15-4d9f-9110-6672a7c8fd48"
JAABOB010000001.1	RepeatMasker	LINE/I-Jockey	4562181	4562600	403	+	.	ID="RND-6_FAMILY-9138";Tend="2193";Tstart="1775";shortTE="F";uid="9e91afe5-3345-48c5-bd8a-0a252ecd4137"
JAABOB010000001.1	RepeatMasker	DNA	4589243	4589912	1440	+	.	ID="DNA4-2_AP";Tend="745";Tstart="6";shortTE="F";uid="173520f0-0e7b-4cbd-8a71-c3191cb93585"
JAABOB010000001.1	RepeatMasker	DNA/hAT	3102054	3102272	1277	+	.	ID="DNA8-105_AP";Tend="650";Tstart="425";shortTE="F";uid="3d67660d-d72a-4949-bf1c-7adcfe854287"
JAABOB010000001.1	RepeatMasker	DNA/hAT-Tip100	5964363	5964534	820	+	.	ID="RND-6_FAMILY-9981";Tend="1192";Tstart="1030";shortTE="F";uid="122f3668-0ab2-4dff-93d3-a2b88b91589f"
JAABOB010000001.1	RepeatMasker	Unknown	5221062	5221244	735	+	.	ID="RND-4_FAMILY-2011";Tend="1122";Tstart="933";shortTE="F";uid="5b9a872f-db2b-4ea9-9f4e-997da06d7f1d"
JAABOB010000001.1	RepeatMasker	DNA/Ginger	6286619	6287870	8650	+	.	ID="RND-5_FAMILY-806";Tend="2074";Tstart="847";shortTE="F";uid="ca2c1fef-5310-4832-8742-8179ad7ffc71"
JAABOB010000001.1	RepeatMasker	DNA/Ginger	6219473	6220425	6244	+	.	ID="rnd-1_family-128";Tend="2327";Tstart="838";shortTE="F";uid="50ed1b7c-ba1b-4de5-af72-6cf0af3cb03d"
JAABOB010000001.1	RepeatMasker	LINE/L2	4722543	4722727	499	+	.	ID="RND-6_FAMILY-157";Tend="1405";Tstart="1205";shortTE="F";uid="142166ff-095a-450c-a18b-6f7a60703e53"
JAABOB010000001.1	RepeatMasker	RC/Helitron	6048328	6048468	662	+	.	ID="RND-6_FAMILY-16388";Tend="905";Tstart="768";shortTE="F";uid="ca106b41-617a-457b-9f2f-8b54cb1d0feb"
JAABOB010000001.1	RepeatMasker	DNA/Kolobok-E	7174511	7174632	464	+	.	ID="KOLOBOKE-2_AP";Tend="2239";Tstart="2131";shortTE="F";uid="0088f494-f8d1-4718-9885-a9c55edf68a5"
JAABOB010000001.1	RepeatMasker	DNA/MULE-MuDR	3576003	3576192	492	+	.	ID="MUDR1X_AP";Tend="201";Tstart="14";shortTE="F";uid="f3005ee0-a89c-49db-a9cb-a7a495eb6a89"
JAABOB010000001.1	RepeatMasker	DNA/hAT-Tip100	1355179	1355475	1509	+	.	ID="RND-6_FAMILY-4776";Tend="1233";Tstart="973";shortTE="F";uid="8eee327c-3c97-4045-ba64-7a1212ea0d01"
JAABOB010000001.1	RepeatMasker	Unknown	1709148	1709564	1512	+	.	ID="RND-1_FAMILY-112";Tend="1424";Tstart="974";shortTE="F";uid="c93ea3f2-b7ff-4140-85d0-02d0d3cadbe1"
JAABOB010000001.1	RepeatMasker	DNA	6345764	6346042	631	+	.	ID="ttaa3c_ap";Tend="422";Tstart="147";shortTE="F";uid="e6adf6fa-036b-4682-9956-ca7d078ae645"
JAABOB010000001.1	RepeatMasker	DNA	5546124	5546396	645	+	.	ID="dna4-2_ap";Tend="259";Tstart="5";shortTE="F";uid="52842bde-a243-40fb-9245-e9c800ecd6e7"
JAABOB010000001.1	RepeatMasker	DNA/Ginger-1	2865863	2866051	445	+	.	ID="RND-6_FAMILY-4021";Tend="1225";Tstart="1043";shortTE="F";uid="36bc088e-9766-40ea-894f-b109f0b0d7a2"
JAABOB010000001.1	RepeatMasker	DNA/Ginger-1	1441132	1441435	562	+	.	ID="GINGER1-1_AP";Tend="4379";Tstart="4101";shortTE="F";uid="88353949-4198-40c0-b0a2-bba06e6b724f"
JAABOB010000001.1	RepeatMasker	DNA	5636656	5636850	510	+	.	ID="DNA4-3_AP";Tend="436";Tstart="257";shortTE="F";uid="f3049998-7a1b-4932-912b-b0bc5d55a605"
JAABOB010000001.1	RepeatMasker	LINE/I-Jockey	5982153	5983203	667	+	.	ID="RND-6_FAMILY-9138";Tend="1944";Tstart="846";shortTE="F";uid="58b833b6-ba75-4d10-84c2-4bef6ad12b05"
JAABOB010000001.1	RepeatMasker	DNA	5678739	5679251	592	+	.	ID="DNA4-3_AP";Tend="584";Tstart="30";shortTE="F";uid="8c8cd50f-2542-4af7-9a28-91249438dd51"
JAABOB010000001.1	RepeatMasker	DNA/Ginger	3215652	3217087	6610	+	.	ID="RND-5_FAMILY-806";Tend="2251";Tstart="789";shortTE="F";uid="befd4a35-bd39-48b9-a5f7-36d4cedd91cd"
JAABOB010000001.1	RepeatMasker	DNA	2381960	2382157	419	+	.	ID="DNA4-2_AP";Tend="769";Tstart="568";shortTE="F";uid="c9fc8fa6-6eb6-4bc9-9252-3a9752d05d86"
JAABOB010000001.1	RepeatMasker	DNA	4942404	4942778	466	+	.	ID="TTAA2D_AP";Tend="348";Tstart="5";shortTE="F";uid="f87eb9a2-80d1-4797-b331-5e8b60a85377"
JAABOB010000001.1	RepeatMasker	DNA/hAT	3203402	3203621	1212	+	.	ID="DNA8-105_AP";Tend="650";Tstart="425";shortTE="F";uid="65ddea1f-5f4e-41fb-ba0e-881beea86871"
JAABOB010000001.1	RepeatMasker	DNA/Kolobok-E	1045588	1045711	483	+	.	ID="KOLOBOKE-2_AP";Tend="1246";Tstart="1119";shortTE="F";uid="e6920e60-1043-46e2-a5c4-9590291ad0ff"
JAABOB010000001.1	RepeatMasker	Unknown	5220086	5221013	5141	+	.	ID="RND-1_FAMILY-70";Tend="1764";Tstart="887";shortTE="F";uid="3a8d86aa-4ca2-4000-8ebc-35bd4fb3afb1"
JAABOB010000001.1	RepeatMasker	DNA	6750473	6750883	586	+	.	ID="TTAA3_AP";Tend="424";Tstart="23";shortTE="F";uid="64987a39-9d3c-4773-bf02-02afee4a116e"
JAABOB010000001.1	RepeatMasker	DNA/Ginger-1	5538879	5539142	684	+	.	ID="RND-6_FAMILY-4021";Tend="1286";Tstart="1036";shortTE="F";uid="18264ca6-3528-4a25-a80b-419c26b57507"
JAABOB010000001.1	RepeatMasker	DNA/Kolobok-E	92011	92224	983	+	.	ID="RND-1_FAMILY-29";Tend="372";Tstart="170";shortTE="F";uid="27c9777e-e049-4e39-a093-387348fd48d1"
JAABOB010000001.1	RepeatMasker	DNA	7000436	7000923	1025	+	.	ID="DNA4-2_AP";Tend="769";Tstart="305";shortTE="F";uid="af2f91d5-8308-4576-b4ea-f4b8ea562204"
JAABOB010000001.1	RepeatMasker	DNA/hAT-Charlie	6424169	6424345	611	+	.	ID="DNA8-72_AP";Tend="166";Tstart="2";shortTE="F";uid="e90eb5ef-368f-44f3-8089-6d93853b57d8"
JAABOB010000001.1	RepeatMasker	DNA/Ginger-1	3767551	3767849	1586	+	.	ID="RND-1_FAMILY-17";Tend="1239";Tstart="945";shortTE="F";uid="7f42fa9b-e650-458e-9edc-805b1d2e590a"
JAABOB010000001.1	RepeatMasker	DNA	3873080	3873328	548	+	.	ID="DNA4-3_AP";Tend="637";Tstart="393";shortTE="F";uid="4a642317-2d5c-44bf-bc12-b27709ead0a8"
JAABOB010000001.1	RepeatMasker	DNA/Ginger	1310178	1311079	2996	+	.	ID="RND-1_FAMILY-128";Tend="1974";Tstart="1046";shortTE="F";uid="88491721-dc0f-4a7b-8a40-46398787b891"
JAABOB010000001.1	RepeatMasker	Retroposon?	138614	139023	539	+	.	ID="SINE2-1_AP";Tend="654";Tstart="235";shortTE="F";uid="beaee48a-0999-4e0c-b8b9-23cdd55afe89"
JAABOB010000001.1	RepeatMasker	DNA/hAT-Charlie	308604	308783	978	+	.	ID="RND-6_FAMILY-5851";Tend="1134";Tstart="942";shortTE="F";uid="95ac1949-9aa8-4b72-b725-21c657b595e6"
JAABOB010000001.1	RepeatMasker	DNA/Kolobok-E	4958900	4959166	560	+	.	ID="KOLOBOKE-2_AP";Tend="1389";Tstart="1098";shortTE="F";uid="74b30b02-923c-4c03-9e0e-3c9fd50e1fa7"
JAABOB010000001.1	RepeatMasker	DNA	6604619	6604979	580	+	.	ID="TTAA8_AP";Tend="437";Tstart="100";shortTE="F";uid="8df93389-5bc6-4375-8b23-c522ddc7a464"
JAABOB010000001.1	RepeatMasker	Unknown	3190396	3190676	1788	+	.	ID="RND-6_FAMILY-10799";Tend="1236";Tstart="982";shortTE="F";uid="9a28bf4c-3a57-4e87-9673-8904272f0f59"
JAABOB010000001.1	RepeatMasker	DNA	6968269	6968574	424	+	.	ID="DNA4-3_AP";Tend="489";Tstart="158";shortTE="F";uid="9dd3cf66-4310-416a-a4f4-d9a652ab2ad4"
JAABOB010000001.1	RepeatMasker	DNA/Ginger-1	7248599	7248760	423	+	.	ID="GINGER1-1_AP";Tend="5184";Tstart="5025";shortTE="F";uid="46a1c913-b0c6-4079-809f-c9520e74127b"
JAABOB010000001.1	RepeatMasker	Unknown	5712772	5712925	665	+	.	ID="RND-4_FAMILY-337";Tend="1134";Tstart="1006";shortTE="F";uid="cc20250d-570d-454e-89ab-5db04e0b6b47"
JAABOB010000001.1	RepeatMasker	Unknown	6854156	6855234	5157	+	.	ID="RND-5_FAMILY-6036";Tend="1951";Tstart="873";shortTE="F";uid="a0f5a426-c98f-439b-bec8-ff21e43e4a86"
JAABOB010000001.1	RepeatMasker	DNA/hAT-hAT19	1269602	1269855	1383	+	.	ID="HAT-N15_AP";Tend="585";Tstart="355";shortTE="F";uid="8137d049-a443-480e-9162-d46d5c0a8bf8"
JAABOB010000001.1	RepeatMasker	Unknown	110949	111139	413	+	.	ID="RND-6_FAMILY-5249";Tend="2038";Tstart="1850";shortTE="F";uid="d9d33278-66c2-4c0f-bc76-42175d4b8872"
JAABOB010000001.1	RepeatMasker	Retroposon?	4452288	4453390	1073	+	.	ID="SINE2-1_AP";Tend="1252";Tstart="98";shortTE="F";uid="bae519b7-8da3-486a-9732-c7f3b6117b43"
JAABOB010000001.1	RepeatMasker	DNA	5107966	5108074	554	+	.	ID="dna4-2_ap";Tend="769";Tstart="657";shortTE="F";uid="b5bb8b52-9633-454b-8210-4687ede3eb10"
JAABOB010000001.1	RepeatMasker	DNA/Ginger	2433094	2433797	3382	+	.	ID="RND-1_FAMILY-128";Tend="1620";Tstart="829";shortTE="F";uid="88f08dc2-aa9e-4151-89dc-051b5723fb67"
JAABOB010000001.1	RepeatMasker	DNA/Ginger	3404301	3405023	3128	+	.	ID="RND-1_FAMILY-128";Tend="2341";Tstart="1664";shortTE="F";uid="09a03bf4-445e-4f98-98a3-3327185f5e0c"
JAABOB010000001.1	RepeatMasker	RC/Helitron	3888428	3888548	545	+	.	ID="HELITRON-3_RPR";Tend="125";Tstart="6";shortTE="F";uid="a95211e4-3b24-494c-9abf-987c495e8bdd"
JAABOB010000001.1	RepeatMasker	Retroposon?	1026355	1026507	598	+	.	ID="SINE2-1_AP";Tend="1770";Tstart="1639";shortTE="F";uid="9d8ce90d-ea0f-4df4-adc5-be01547b9e21"
JAABOB010000001.1	RepeatMasker	DNA/hAT-hAT19	3963599	3963867	429	+	.	ID="HAT-N2_AP";Tend="274";Tstart="1";shortTE="F";uid="2c16f3cd-fe4a-4b52-8e29-648dbf60f77c"
JAABOB010000001.1	RepeatMasker	DNA/hAT-hAT19	3941461	3942256	4794	+	.	ID="rnd-6_family-109";Tend="1616";Tstart="946";shortTE="F";uid="835d59c2-3808-4ec9-96f5-585e615215f6"
JAABOB010000001.1	RepeatMasker	Retroposon?	5547641	5547830	462	+	.	ID="SINE2-2_AP";Tend="184";Tstart="1";shortTE="F";uid="761d9c65-c093-40a9-9da4-d76ed5f2cd36"
JAABOB010000001.1	RepeatMasker	DNA/MULE-MuDR	6414981	6415147	506	+	.	ID="DNA8-110_AP";TEgroup="ctg_1%7CDNA8-110_AP%7C1";Tend="689";Tstart="9";shortTE="T";uid="115acabb-47f0-48e1-9513-b80df25e6278"
JAABOB010000001.1	RepeatMasker	DNA/Ginger	6697836	6698140	1909	+	.	ID="RND-5_FAMILY-806";Tend="1146";Tstart="836";shortTE="F";uid="6803fa0a-4d45-4789-a55f-c66f94f7d9a9"
JAABOB010000001.1	RepeatMasker	LINE/I-Jockey	4679302	4679474	408	+	.	ID="RND-6_FAMILY-108";Tend="2580";Tstart="2411";shortTE="F";uid="971d9ac0-9110-42b6-8bae-52f8836316e5"
JAABOB010000001.1	RepeatMasker	Unknown	1271467	1271568	574	+	.	ID="RND-6_FAMILY-3310";Tend="957";Tstart="855";shortTE="F";uid="9970ee5b-0f4b-44ae-8b4a-22953ddc3def"
JAABOB010000001.1	RepeatMasker	DNA/hAT-hAT19	2330677	2330904	721	+	.	ID="HAT-N2_AP";Tend="280";Tstart="43";shortTE="F";uid="32cd298b-2c73-4454-84c1-31cb99aab73a"
JAABOB010000001.1	RepeatMasker	DNA/Kolobok-E	4931080	4931488	2612	+	.	ID="RND-1_FAMILY-35";Tend="1360";Tstart="961";shortTE="F";uid="82b651d4-cf8f-411f-a5c2-be4cddad0c63"
JAABOB010000001.1	RepeatMasker	Unknown	7269907	7270264	671	+	.	ID="RND-6_FAMILY-5726";Tend="921";Tstart="554";shortTE="F";uid="15e5bcdf-4169-4384-a75f-06a689f5b8dd"
JAABOB010000001.1	RepeatMasker	DNA	6086816	6087351	4241	+	.	ID="RND-6_FAMILY-2724";Tend="1420";Tstart="889";shortTE="F";uid="fa7ed963-cc34-4386-b3bf-f1ba593a04d9"
JAABOB010000001.1	RepeatMasker	DNA/TcMar-Mariner	2190568	2190771	459	+	.	ID="nmar-2_diul";Tend="184";Tstart="41";shortTE="F";uid="b5920d1b-190e-459c-aa5b-dee7d591de53"
JAABOB010000001.1	RepeatMasker	DNA/hAT-Tip100	5529260	5529376	3483	+	.	ID="RND-5_FAMILY-391";Tend="1939";Tstart="1148";shortTE="F";uid="ea2cd3b3-e7ab-4663-86de-a349a073716d"
JAABOB010000001.1	RepeatMasker	DNA/Ginger	5121143	5121243	492	+	.	ID="RND-1_FAMILY-128";Tend="1181";Tstart="833";shortTE="F";uid="0a2b7227-44d2-457a-9d24-6c836b94ccfe"
JAABOB010000001.1	RepeatMasker	DNA/Kolobok-E	6444190	6444972	828	+	.	ID="KOLOBOKE-2_AP";Tend="1905";Tstart="1142";shortTE="F";uid="f0c8101b-d27f-42b3-b8fe-a7c3579e1baf"
JAABOB010000001.1	RepeatMasker	DNA/hAT-hAT19	1468647	1468881	553	+	.	ID="RND-5_FAMILY-1505";Tend="1505";Tstart="1257";shortTE="F";uid="c3f127f9-2e5f-4e48-a112-9d70dbc0afe4"
JAABOB010000001.1	RepeatMasker	DNA	280051	280173	416	+	.	ID="DNA-TTAA-1_AP";Tend="403";Tstart="291";shortTE="F";uid="d84c4e83-5a78-4bf8-b6ec-d983870b7b12"
JAABOB010000001.1	RepeatMasker	DNA/hAT-Tip100	6108114	6108328	540	+	.	ID="DNA8-18_AP";Tend="515";Tstart="287";shortTE="F";uid="86358178-7309-40dc-9906-12e9c5e3b2a6"
JAABOB010000001.1	RepeatMasker	DNA/Kolobok-E	4932109	4932585	3449	+	.	ID="RND-1_FAMILY-35";Tend="1834";Tstart="1352";shortTE="F";uid="ad7f32a0-cea5-4afa-a0ef-2235a9dc9b05"
JAABOB010000001.1	RepeatMasker	DNA/Ginger	411744	411891	458	+	.	ID="RND-1_FAMILY-128";Tend="2321";Tstart="2180";shortTE="F";uid="8f02b2d7-1c52-472f-972f-50e73eeb68dd"
JAABOB010000001.1	RepeatMasker	DNA/TcMar?	5629537	5630058	3053	+	.	ID="RND-5_FAMILY-107";Tend="1401";Tstart="868";shortTE="F";uid="bd144b4d-9bd9-474c-8c46-16a62d5a6d6f"
JAABOB010000001.1	RepeatMasker	RC/Helitron	4260358	4260473	487	+	.	ID="HELITRON-N1_PBA";Tend="684";Tstart="570";shortTE="F";uid="af8e46e4-5504-4052-9cdd-6db60c6762a2"
JAABOB010000001.1	RepeatMasker	DNA/Ginger	4824032	4824213	614	+	.	ID="RND-5_FAMILY-806";Tend="1045";Tstart="851";shortTE="F";uid="6a698f0b-2ccc-437a-a112-82c2b2ecef1f"
JAABOB010000001.1	RepeatMasker	RC/Helitron	3504956	3505796	4800	+	.	ID="RND-1_FAMILY-25";Tend="1839";Tstart="880";shortTE="F";uid="b9b0be63-c245-4178-a706-950398116f2b"
JAABOB010000001.1	RepeatMasker	Unknown	6330573	6331090	2544	+	.	ID="RND-6_FAMILY-3228";Tend="1510";Tstart="947";shortTE="F";uid="5efdb6c9-6605-49f5-a73a-c25947179ce9"
JAABOB010000001.1	RepeatMasker	DNA/Ginger	7008868	7009001	471	+	.	ID="RND-5_FAMILY-806";Tend="2341";Tstart="2207";shortTE="F";uid="499c7efd-adb7-4a6a-9297-29008fea7bcb"
JAABOB010000001.1	RepeatMasker	DNA/hAT-hATm	6140620	6141795	983	+	.	ID="hat-19_lsal";Tend="2189";Tstart="879";shortTE="F";uid="4c2ee4d4-8e78-4d7a-97b3-d40173f33c98"
JAABOB010000001.1	RepeatMasker	Retroposon?	259313	259450	552	+	.	ID="SINE2-2_AP";Tend="155";Tstart="1";shortTE="F";uid="44ebe259-544a-4136-96e7-b4e3a857d56d"
JAABOB010000001.1	RepeatMasker	DNA	2334913	2335041	475	+	.	ID="RND-6_FAMILY-5185";Tend="827";Tstart="719";shortTE="F";uid="a259f23f-c4af-422a-89a6-01d4ee785b4f"
JAABOB010000001.1	RepeatMasker	Unknown	6077787	6078497	6153	+	.	ID="RND-5_FAMILY-544";Tend="1671";Tstart="959";shortTE="F";uid="705fa06c-4fcf-460d-ab6b-baf132c9ed87"
JAABOB010000001.1	RepeatMasker	DNA	5389243	5389828	803	+	.	ID="DNA4-2_AP";TEgroup="ctg_1%7CDNA4-2_AP%7C2";Tend="769";Tstart="473";shortTE="F";uid="bbd61000-d439-4b3d-8acd-6bad98efa3b0"
JAABOB010000001.1	RepeatMasker	Unknown	4832513	4833034	3188	+	.	ID="RND-6_FAMILY-11685";Tend="1384";Tstart="859";shortTE="F";uid="11610f0c-b195-4476-aad2-5a19e0a3f593"
JAABOB010000001.1	RepeatMasker	Retroposon?	1360892	1361255	431	+	.	ID="SINE2-1_AP";Tend="1277";Tstart="873";shortTE="F";uid="d60afa7e-856d-47f8-91a9-0ef9e80f5a08"
JAABOB010000001.1	RepeatMasker	Unknown	1295312	1295550	1721	+	.	ID="RND-6_FAMILY-3812";Tend="1269";Tstart="1025";shortTE="F";uid="fd35047a-86e8-4d05-ace9-f3e037e90673"
JAABOB010000001.1	RepeatMasker	DNA/MULE-MuDR	1376469	1377002	652	+	.	ID="rnd-6_family-4961";Tend="1320";Tstart="668";shortTE="F";uid="b2e99cf0-3a20-429d-972e-f5d6738ed423"
JAABOB010000001.1	RepeatMasker	DNA/hAT-hAT19	595896	596076	698	-	.	ID="RND-6_FAMILY-2031";Tend="1121";Tstart="935";shortTE="F";uid="919b152a-16ad-4ad3-b38c-75a54b9cc32f"
JAABOB010000001.1	RepeatMasker	DNA/hAT	2021065	2021370	664	-	.	ID="DNA8-1_AP";Tend="463";Tstart="166";shortTE="F";uid="73ab4525-8c8a-4e11-a826-6af53691dae3"
JAABOB010000001.1	RepeatMasker	DNA/MULE-MuDR	1376807	1377007	774	-	.	ID="MUDR2X_AP";Tend="1238";Tstart="1030";shortTE="F";uid="5728f731-9937-4abd-9850-c40616346de6"
JAABOB010000001.1	RepeatMasker	DNA/hAT-hAT19	2599086	2599925	4763	-	.	ID="RND-6_FAMILY-109";Tend="1742";Tstart="951";shortTE="F";uid="0ddc8633-3cd1-40d4-9195-bd3354e43190"
JAABOB010000001.1	RepeatMasker	DNA/TcMar-Pogo	3960746	3961444	5822	-	.	ID="RND-1_FAMILY-52";Tend="1671";Tstart="974";shortTE="F";uid="4bd82b0a-3582-4317-ae7f-e76c071ce7a3"
JAABOB010000001.1	RepeatMasker	DNA/Ginger	4389663	4390024	636	-	.	ID="RND-1_FAMILY-128";Tend="1174";Tstart="835";shortTE="F";uid="670bd210-e18b-466b-8cc1-86786bef7855"
JAABOB010000001.1	RepeatMasker	Retroposon?	3199947	3200139	519	-	.	ID="SINE2-1_AP";Tend="791";Tstart="616";shortTE="F";uid="83654281-a681-45d2-b30f-d79e4c109a06"
JAABOB010000001.1	RepeatMasker	DNA	4588117	4588842	775	-	.	ID="DNA4-2_AP";Tend="732";Tstart="4";shortTE="F";uid="2a6d464c-5f89-4ebd-9b1c-282935832d1d"
JAABOB010000001.1	RepeatMasker	DNA/MULE-MuDR	4839512	4839616	648	-	.	ID="RND-6_FAMILY-6783";Tend="1803";Tstart="1683";shortTE="F";uid="4a183ef9-3e18-42bf-b3e5-066b63fea220"
JAABOB010000001.1	RepeatMasker	DNA	927334	927465	555	-	.	ID="DNA4-3_AP";Tend="417";Tstart="289";shortTE="F";uid="b9734458-942c-4f69-9a5e-18cf4126e494"
JAABOB010000001.1	RepeatMasker	DNA	2381951	2382130	455	-	.	ID="dna4-2_ap";Tend="214";Tstart="26";shortTE="F";uid="1f0ca5e2-c730-4616-8485-68e0873160bc"
JAABOB010000001.1	RepeatMasker	DNA/hAT-hAT19	4107298	4107470	467	-	.	ID="HAT-N4_AP";Tend="806";Tstart="635";shortTE="F";uid="f8803b70-e542-47d8-b9ad-77c6a7f72eb2"
JAABOB010000001.1	RepeatMasker	Retroposon?	5538455	5538843	1246	-	.	ID="RND-6_FAMILY-4509";Tend="2715";Tstart="2370";shortTE="F";uid="d69bab88-292c-4d15-8c8c-66dd3501c287"
JAABOB010000001.1	RepeatMasker	DNA	3539561	3540307	919	-	.	ID="DNA4-2_AP";Tend="754";Tstart="54";shortTE="F";uid="2a5c03ea-1295-40f8-a5ec-ca09aca523e4"
JAABOB010000001.1	RepeatMasker	DNA/Ginger	7097713	7098475	1977	-	.	ID="rnd-1_family-128";Tend="2107";Tstart="1122";shortTE="F";uid="3c6e0539-4d94-4e86-9ee6-bc5e2d4dba12"
JAABOB010000001.1	RepeatMasker	DNA	7014713	7014904	477	-	.	ID="dna4-2_ap";Tend="192";Tstart="2";shortTE="F";uid="1f108480-099e-4720-a411-4a692505c805"
JAABOB010000001.1	RepeatMasker	Unknown	5632291	5632453	820	-	.	ID="RND-1_FAMILY-18";Tend="976";Tstart="823";shortTE="F";uid="a0c5a31f-8b9b-4e2f-b260-7f9f0ebeeb9c"
JAABOB010000001.1	RepeatMasker	DNA	1914557	1914907	2374	-	.	ID="RND-5_FAMILY-7549";Tend="1397";Tstart="1051";shortTE="F";uid="8355c0ce-f038-47c1-b08c-a15df9d27be9"
JAABOB010000001.1	RepeatMasker	DNA/hAT-hAT19	4822650	4822756	401	-	.	ID="DNA8-49_AP";Tend="864";Tstart="757";shortTE="F";uid="4959757d-cacf-4505-bc43-9f80007d0ea5"
JAABOB010000001.1	RepeatMasker	DNA	6705839	6706248	2468	-	.	ID="DNA-TTAA-1_AP";Tend="406";Tstart="1";shortTE="F";uid="f89d644e-d77d-4657-b9a3-aedc1233dd25"
JAABOB010000001.1	RepeatMasker	DNA/Ginger-1	4963569	4964163	3418	-	.	ID="RND-1_FAMILY-17";TEgroup="ctg_1%7CRND-1_FAMILY-17%7C1";Tend="1394";Tstart="943";shortTE="F";uid="99cbbe4f-50ec-431b-8e96-2bdd5e0d431e"
JAABOB010000001.1	RepeatMasker	Unknown	6430159	6430340	1380	-	.	ID="RND-6_FAMILY-3101";Tend="1455";Tstart="1272";shortTE="F";uid="9cf82a3a-0b84-45e3-9f4a-3b2d78d3f1fc"
JAABOB010000001.1	RepeatMasker	DNA	2726601	2726928	1557	-	.	ID="TTAA2C_AP";Tend="328";Tstart="6";shortTE="F";uid="d26be44c-566c-41eb-b358-331033c9a62b"
JAABOB010000001.1	RepeatMasker	Retroposon?	1194801	1194915	400	-	.	ID="RND-6_FAMILY-4509";Tend="811";Tstart="685";shortTE="F";uid="196641ff-b76a-4d59-b582-ecf1e4178f56"
JAABOB010000001.1	RepeatMasker	DNA/TcMar-Pogo	2530166	2530710	822	-	.	ID="RND-1_FAMILY-52";TEgroup="ctg_1%7CRND-1_FAMILY-52%7C1";Tend="1669";Tstart="1022";shortTE="F";uid="18766eea-70a1-4db6-b270-0d0f6689ee3d"
JAABOB010000001.1	RepeatMasker	DNA/Ginger	7097547	7097686	488	-	.	ID="RND-1_FAMILY-128";Tend="2309";Tstart="2184";shortTE="F";uid="ad500f27-26b1-4827-bdb9-6b6f69925bda"
JAABOB010000001.1	RepeatMasker	DNA/Ginger	6444422	6445792	7590	-	.	ID="rnd-5_family-806";Tend="2127";Tstart="849";shortTE="F";uid="93033fe0-aca7-47ac-9bf6-474237d43145"
JAABOB010000001.1	RepeatMasker	DNA/Kolobok-E	533749	534818	1633	-	.	ID="KOLOBOKE-2_AP";Tend="2209";Tstart="1142";shortTE="F";uid="0462339e-4dd0-4563-813b-5cf0524b606d"
JAABOB010000001.1	RepeatMasker	DNA/hAT-hAT19	6276348	6276850	3063	-	.	ID="RND-5_FAMILY-1505";Tend="1431";Tstart="891";shortTE="F";uid="f573ee86-defd-40b1-a460-ada282cb32c3"
JAABOB010000001.1	RepeatMasker	DNA/Ginger	5978533	5979467	3286	-	.	ID="RND-1_FAMILY-128";Tend="2017";Tstart="1041";shortTE="F";uid="a0093f02-13ca-4bad-9fd6-cfa2669ca08a"
JAABOB010000001.1	RepeatMasker	DNA/Maverick	16900	17570	692	-	.	ID="RND-6_FAMILY-16582";Tend="933";Tstart="252";shortTE="F";uid="e6769e6e-d7ab-4b3c-8cc9-5901b7a994a6"
JAABOB010000001.1	RepeatMasker	DNA/TcMar-Pogo	7233672	7234343	958	-	.	ID="RND-1_FAMILY-52";TEgroup="ctg_1%7CRND-1_FAMILY-52%7C3";Tend="1670";Tstart="896";shortTE="F";uid="3affd335-b921-4c9f-8570-749e356fe42b"
JAABOB010000001.1	RepeatMasker	DNA/Ginger	6413067	6413222	436	-	.	ID="RND-1_FAMILY-128";Tend="975";Tstart="831";shortTE="F";uid="5992b2bc-77ed-406d-b8e3-cdc99121acfa"
JAABOB010000001.1	RepeatMasker	DNA/Kolobok-E	4932319	4932617	792	-	.	ID="RND-1_FAMILY-29";Tend="627";Tstart="325";shortTE="F";uid="0312cd81-ac79-4071-a875-0f2365807ea9"
JAABOB010000001.1	RepeatMasker	LINE/I-Jockey	404324	404509	415	-	.	ID="RND-6_FAMILY-9138";Tend="2630";Tstart="2443";shortTE="F";uid="dd4ab870-e2a6-4f09-b858-85e46887f623"
JAABOB010000001.1	RepeatMasker	DNA/hAT-Charlie	7147250	7147356	405	-	.	ID="DNA8-86_AP";Tend="466";Tstart="359";shortTE="F";uid="15b9d025-afc6-426c-975a-a326694e7997"
JAABOB010000001.1	RepeatMasker	DNA	4817581	4817952	544	-	.	ID="ttaa2c_ap";Tend="387";Tstart="19";shortTE="F";uid="7ebf33ba-a93c-43da-b53b-4f28b28c360b"
JAABOB010000001.1	RepeatMasker	RC/Helitron	1273518	1273712	960	-	.	ID="RND-5_FAMILY-2050";Tend="1340";Tstart="1126";shortTE="F";uid="783b67e5-74d4-4b99-b63c-929faa21d60a"
JAABOB010000001.1	RepeatMasker	DNA/Ginger	6871378	6871765	439	-	.	ID="RND-5_FAMILY-806";Tend="1445";Tstart="1035";shortTE="F";uid="912b49ec-5dbc-4aa5-9cb3-0e31660a166e"
JAABOB010000001.1	RepeatMasker	DNA/hAT-hAT19	3166485	3166616	588	-	.	ID="RND-6_FAMILY-512";Tend="1579";Tstart="1457";shortTE="F";uid="90829d8f-e9ed-4c38-86a1-65aedfe3bc49"
JAABOB010000001.1	RepeatMasker	DNA/hAT-Charlie	1175944	1176225	1921	-	.	ID="RND-5_FAMILY-4318";Tend="1201";Tstart="929";shortTE="F";uid="923d31f7-4baf-48b9-9393-45884334b294"
JAABOB010000001.1	RepeatMasker	DNA	5979935	5980123	849	-	.	ID="rnd-6_family-241";Tend="1230";Tstart="1059";shortTE="F";uid="387d1e2d-5382-44e2-ba87-3fdaa6706be1"
JAABOB010000001.1	RepeatMasker	Unknown	83911	84060	614	-	.	ID="RND-1_FAMILY-141";Tend="1134";Tstart="982";shortTE="F";uid="37826dda-1f0c-4b7e-a674-91ebde0346eb"
JAABOB010000001.1	RepeatMasker	Unknown	3008863	3009257	2505	-	.	ID="RND-6_FAMILY-486";Tend="1376";Tstart="991";shortTE="F";uid="35202a40-b8b9-4cf1-bd0a-ca36ea6cae0d"
JAABOB010000001.1	RepeatMasker	DNA/hAT-Charlie	1016521	1016843	706	-	.	ID="HAT-N11_AP";TEgroup="ctg_1%7CHAT-N11_AP%7C3";Tend="630";Tstart="1";shortTE="F";uid="5ff2f551-8d75-4995-bda9-6bd0fa06a484"
JAABOB010000001.1	RepeatMasker	DNA	2948777	2949207	420	-	.	ID="DNA4-2_AP";TEgroup="ctg_1%7CDNA4-2_AP%7C1";Tend="768";Tstart="253";shortTE="F";uid="2dfcf4ff-8bc7-442f-9850-49ec129ffe94"
JAABOB010000001.1	RepeatMasker	Retroposon?	2597563	2597796	403	-	.	ID="SINE2-1_AP";Tend="1423";Tstart="1179";shortTE="F";uid="3af04db8-7d87-42ee-94df-4ba183ad0107"
JAABOB010000001.1	RepeatMasker	DNA/Ginger-1	3983193	3983858	518	-	.	ID="RND-1_FAMILY-138";Tend="2399";Tstart="1876";shortTE="F";uid="d0f3b798-2f3a-44e8-9ad5-983ab4370b30"
JAABOB010000001.1	RepeatMasker	DNA	6608842	6609342	2494	-	.	ID="DNA4-3_AP";TEgroup="ctg_1%7CDNA4-3_AP%7C1";Tend="635";Tstart="3";shortTE="F";uid="177d5fb0-f3a2-4967-8337-040faaa0a76a"
JAABOB010000001.1	RepeatMasker	RC/Helitron	6155442	6155552	549	-	.	ID="RND-6_FAMILY-1191";Tend="1491";Tstart="1382";shortTE="F";uid="48b8ee24-3e4e-4a3e-b741-c4062f449521"
JAABOB010000001.1	RepeatMasker	Retroposon?	7282739	7282929	419	-	.	ID="SINE2-1_AP";Tend="1758";Tstart="1581";shortTE="F";uid="3ea8fedc-71ec-4b9b-9fee-45f7e9476a6d"
JAABOB010000001.1	RepeatMasker	Unknown	6197057	6197232	851	-	.	ID="RND-5_FAMILY-2345";Tend="1112";Tstart="956";shortTE="F";uid="d1eb1041-9546-4f11-bd0f-b91bacab5fd9"
JAABOB010000001.1	RepeatMasker	Unknown	2763728	2764087	1977	-	.	ID="RND-6_FAMILY-10728";Tend="1311";Tstart="945";shortTE="F";uid="7a681a17-0236-4f5e-bc4f-3857c80e00b4"
JAABOB010000001.1	RepeatMasker	DNA/hAT-Charlie	6312832	6312937	493	-	.	ID="RND-1_FAMILY-107";Tend="1057";Tstart="923";shortTE="F";uid="226d93b5-b732-477c-9517-d06806529405"
JAABOB010000001.1	RepeatMasker	DNA/Ginger	7234514	7234824	421	-	.	ID="RND-1_FAMILY-128";Tend="1257";Tstart="942";shortTE="F";uid="34daf34b-cb95-487b-abd7-405fb405f84b"
JAABOB010000001.1	RepeatMasker	Unknown	5953411	5953555	983	-	.	ID="RND-6_FAMILY-9131";Tend="1375";Tstart="1231";shortTE="F";uid="66d1a20a-bf9e-466f-b90c-6ac2658b952f"
JAABOB010000001.1	RepeatMasker	Unknown	1016844	1017042	1127	-	.	ID="RND-1_FAMILY-16";Tend="1017";Tstart="823";shortTE="F";uid="59ac17f4-480b-4c0f-a836-382b495a2164"
JAABOB010000001.1	RepeatMasker	Retroposon?	5296953	5297866	537	-	.	ID="SINE2-1_AP";TEgroup="ctg_1%7CSINE2-1_AP%7C2";Tend="834";Tstart="285";shortTE="F";uid="82b49df7-2fe4-40a5-a825-39a1adbb0c23"
JAABOB010000001.1	RepeatMasker	DNA	1913028	1913776	1034	-	.	ID="DNA4-2_AP";Tend="769";Tstart="1";shortTE="F";uid="06b992db-2e77-4c0e-8e0b-08cdf55f6422"
JAABOB010000001.1	RepeatMasker	DNA	5040132	5040545	681	-	.	ID="DNA4-2_AP";Tend="768";Tstart="311";shortTE="F";uid="8a538199-6924-4ef1-b0b2-15baeb8d5011"
JAABOB010000001.1	RepeatMasker	DNA/hAT-Tip100	4437021	4437286	1700	-	.	ID="RND-1_FAMILY-149";Tend="1216";Tstart="959";shortTE="F";uid="52a72701-1383-4d32-b60a-bb66ba393b13"
JAABOB010000001.1	RepeatMasker	RC/Helitron	1827912	1828015	421	-	.	ID="HELITRON-1_RPR";Tend="3280";Tstart="3179";shortTE="F";uid="b65b9e58-9365-4c33-a737-04de5bbb1745"
JAABOB010000001.1	RepeatMasker	DNA/hAT-Charlie	6843781	6843949	402	-	.	ID="RND-6_FAMILY-13259";Tend="1710";Tstart="1531";shortTE="F";uid="215d3e7a-3f1c-41ed-b791-3c91a59a2dd2"
JAABOB010000001.1	RepeatMasker	DNA/Ginger	3196415	3196587	945	-	.	ID="RND-5_FAMILY-806";Tend="2342";Tstart="2170";shortTE="F";uid="28aa1bd0-bac9-49a2-b04d-a1a361557b18"
JAABOB010000001.1	RepeatMasker	Retroposon?	6432924	6433611	832	-	.	ID="SINE2-2_AP";Tend="1830";Tstart="1216";shortTE="F";uid="03459ec1-8bfe-44a0-9536-8a85925419a0"
JAABOB010000001.1	RepeatMasker	RC/Helitron	4825148	4825256	830	-	.	ID="RND-6_FAMILY-9992";Tend="544";Tstart="438";shortTE="F";uid="24542560-4b74-4eaf-8f83-bd27793f5cb4"
JAABOB010000001.1	RepeatMasker	DNA/Ginger	2464469	2465178	2111	-	.	ID="rnd-1_family-128";Tend="2110";Tstart="1142";shortTE="F";uid="78a97997-19a5-4fab-80e8-7d7a6877cc89"
JAABOB010000001.1	RepeatMasker	DNA/MULE-MuDR	5568442	5569213	5162	-	.	ID="RND-5_FAMILY-1280";Tend="1705";Tstart="915";shortTE="F";uid="c85b7fe8-bba4-4d9c-aba8-173a872e3705"
JAABOB010000001.1	RepeatMasker	DNA/MULE-MuDR	5623925	5624088	454	-	.	ID="DNA8-110_AP";Tend="515";Tstart="363";shortTE="F";uid="e9fd23ce-df25-45be-9c44-ef26a4770daa"
JAABOB010000001.1	RepeatMasker	DNA/Ginger-2	7104411	7105083	3179	-	.	ID="GINGER2-1_AP";Tend="2814";Tstart="2189";shortTE="F";uid="7284899f-f1df-4103-bc03-1a2710e6ea7d"
JAABOB010000001.1	RepeatMasker	Retroposon?	240268	240778	584	-	.	ID="SINE2-1_AP";Tend="531";Tstart="24";shortTE="F";uid="7ff2e385-ca38-4b5e-9ea2-2f8f7d028888"
JAABOB010000001.1	RepeatMasker	Retroposon?	139859	140086	421	-	.	ID="RND-6_FAMILY-7806";Tend="479";Tstart="256";shortTE="F";uid="d98a6697-a88e-491a-b0f3-fc1dc24f3106"
JAABOB010000001.1	RepeatMasker	DNA/Ginger-1	3403990	3404806	4816	-	.	ID="RND-6_FAMILY-2950";Tend="2406";Tstart="1592";shortTE="F";uid="23e32d34-1ec2-4645-9976-9be95455e088"
JAABOB010000001.1	RepeatMasker	DNA	5579874	5580287	1262	-	.	ID="TTAA3_AP";Tend="429";Tstart="47";shortTE="F";uid="802c48b7-0d6a-430f-bfcb-de0f96bee7f0"
JAABOB010000001.1	RepeatMasker	DNA/Kolobok-T2	7241360	7241488	503	-	.	ID="REP-4_PBA";Tend="602";Tstart="469";shortTE="F";uid="eecce283-ec7e-4728-95ad-1e92eb0abdf0"
JAABOB010000001.1	RepeatMasker	DNA	6894491	6894884	476	-	.	ID="DNA4-3_AP";Tend="618";Tstart="239";shortTE="F";uid="33a7d42a-9827-4071-855e-2dc75e0d513a"
JAABOB010000001.1	RepeatMasker	DNA/Ginger	1274841	1275236	1742	-	.	ID="RND-1_FAMILY-128";Tend="2251";Tstart="1855";shortTE="F";uid="932da4ea-90fe-4b57-8f0e-be19dee3ab06"
JAABOB010000001.1	RepeatMasker	Unknown	5948183	5948364	454	-	.	ID="RND-6_FAMILY-229";Tend="1134";Tstart="954";shortTE="F";uid="406ca9a0-91d7-4b4c-afff-c122d8100e2d"
JAABOB010000001.1	RepeatMasker	Unknown	7185847	7186396	636	-	.	ID="RND-6_FAMILY-5980";TEgroup="ctg_1%7CRND-6_FAMILY-5980%7C1";Tend="1407";Tstart="719";shortTE="F";uid="4dc02b2a-4546-4c77-a26e-d4b6728a309d"
JAABOB010000001.1	RepeatMasker	DNA	65020	65652	3910	-	.	ID="DNA4-3_AP";Tend="635";Tstart="3";shortTE="F";uid="1856baf8-302a-4cca-a8ca-c80691286bb0"
JAABOB010000001.1	RepeatMasker	Unknown	4097676	4097848	938	-	.	ID="RND-6_FAMILY-10054";Tend="1206";Tstart="1030";shortTE="F";uid="0e942bbb-c76b-4c81-8525-aaffc4fad90d"
JAABOB010000001.1	RepeatMasker	DNA/hAT-hAT19	3160834	3160945	802	-	.	ID="DNA8-95_AP";Tend="115";Tstart="1";shortTE="F";uid="57df6cec-5fa7-4caa-bbc2-ee9202ae513d"
JAABOB010000001.1	RepeatMasker	Retroposon?	626307	626458	488	-	.	ID="SINE2-1_AP";Tend="305";Tstart="144";shortTE="F";uid="998d9d82-85ed-4acd-bcd5-275b0d95cd11"
JAABOB010000001.1	RepeatMasker	Unknown	40808	40943	504	-	.	ID="RND-1_FAMILY-112";Tend="1517";Tstart="1396";shortTE="F";uid="5ac80adf-bc30-4b7d-ba19-6c8e85d63521"
JAABOB010000001.1	RepeatMasker	DNA	1590371	1590680	1030	-	.	ID="DNA4-2_AP";Tend="308";Tstart="7";shortTE="F";uid="32a4b4bc-62f0-4019-9a14-5dc5fa342c74"
JAABOB010000001.1	RepeatMasker	LTR/Gypsy	2401179	2401306	420	-	.	ID="RND-6_FAMILY-3075";Tend="1647";Tstart="1532";shortTE="F";uid="06cfb496-cd18-4b8e-86ef-85cc1a9e0cb7"
JAABOB010000001.1	RepeatMasker	DNA/MULE-MuDR	6587920	6588393	1575	-	.	ID="RND-6_FAMILY-4476";TEgroup="ctg_1%7CRND-6_FAMILY-4476%7C2";Tend="1324";Tstart="1041";shortTE="F";uid="25883446-b27a-467c-aa70-6f6d84c485fb"
JAABOB010000001.1	RepeatMasker	Unknown	6280000	6280184	548	-	.	ID="RND-5_FAMILY-6036";Tend="1181";Tstart="1013";shortTE="F";uid="e6eb2a1a-08ea-4bcb-a8d7-7951efe83852"
JAABOB010000001.1	RepeatMasker	DNA/Ginger-1	5164994	5165566	729	-	.	ID="RND-6_FAMILY-2950";Tend="2381";Tstart="1732";shortTE="F";uid="d8ee4fd3-1de1-49db-a841-e19be857d41e"
JAABOB010000001.1	RepeatMasker	DNA/Ginger-1	6413663	6413786	738	-	.	ID="RND-6_FAMILY-2950";Tend="2382";Tstart="2267";shortTE="F";uid="da53d14d-c5ec-47b9-84b0-d6456cba7fcf"
JAABOB010000001.1	RepeatMasker	DNA/Kolobok-E	411672	411817	408	-	.	ID="KOLOBOKE-2_AP";Tend="1279";Tstart="1139";shortTE="F";uid="8e7bf37f-1956-4b83-aab6-db7fad1d4e04"
JAABOB010000001.1	RepeatMasker	DNA/Ginger	6433612	6433902	3985	-	.	ID="RND-5_FAMILY-806";TEgroup="ctg_1%7CRND-5_FAMILY-806%7C2";Tend="1422";Tstart="845";shortTE="T";uid="59630c23-0500-40b0-b7ed-5f93576af12e"
JAABOB010000001.1	RepeatMasker	DNA/hAT-Charlie	4099905	4100081	999	-	.	ID="RND-6_FAMILY-5851";Tend="1114";Tstart="936";shortTE="F";uid="95e25510-3e89-4bc3-80f8-b53fb7e7a4d5"
JAABOB010000001.1	RepeatMasker	Unknown	4994964	4995345	2840	-	.	ID="RND-6_FAMILY-3228";Tend="1327";Tstart="949";shortTE="F";uid="cc03bd3f-2294-4d8f-abc1-ddc3843d3528"
JAABOB010000001.1	RepeatMasker	DNA	5002975	5003280	484	-	.	ID="DNA-TTAA-1_AP";Tend="342";Tstart="18";shortTE="F";uid="bfba8eef-4e51-484a-84b1-8be8bd8d7a9f"
JAABOB010000001.1	RepeatMasker	DNA/Maverick	72725	72947	596	-	.	ID="RND-5_FAMILY-2458";Tend="219";Tstart="11";shortTE="F";uid="46d14985-fde9-445d-a776-91ade72be227"
JAABOB010000001.1	RepeatMasker	DNA/MULE-MuDR	1308007	1308222	992	-	.	ID="RND-5_FAMILY-1280";Tend="1099";Tstart="887";shortTE="F";uid="709886ca-9fe1-46bd-b0fd-103f8a2a0e98"
JAABOB010000001.1	RepeatMasker	DNA	3852036	3852807	497	-	.	ID="DNA4-2_AP";Tend="763";Tstart="1";shortTE="F";uid="fbe665e6-f414-48ec-a8fe-45caa1c5f265"
JAABOB010000001.1	RepeatMasker	DNA/hAT-hAT19	5334917	5335072	740	-	.	ID="dna8-52_ap";Tend="827";Tstart="700";shortTE="F";uid="573759f2-a09f-4159-93a3-3cc1b84fe4b3"
JAABOB010000001.1	RepeatMasker	DNA	3253821	3254239	1889	-	.	ID="TTAA8_AP";Tend="438";Tstart="1";shortTE="F";uid="19024ca6-c610-44da-a100-147dd9474283"
JAABOB010000001.1	RepeatMasker	DNA/hAT-Charlie	7083131	7083323	723	-	.	ID="DNA8-72_AP";Tend="161";Tstart="2";shortTE="F";uid="f476b30e-6901-4156-a9d1-3e030a00c90a"
JAABOB010000001.1	RepeatMasker	DNA/Ginger	2498691	2499026	992	-	.	ID="RND-1_FAMILY-128";Tend="2427";Tstart="2112";shortTE="F";uid="1901287a-2139-4b11-a6cc-44a0bd89919a"
JAABOB010000001.1	RepeatMasker	DNA/Ginger-1	6195935	6196280	426	-	.	ID="rnd-6_family-2950";Tend="2382";Tstart="2275";shortTE="F";uid="27e58ffa-4e0d-45ee-b18b-6dd9d278bb2f"
JAABOB010000001.1	RepeatMasker	DNA/Ginger	94478	95142	4741	-	.	ID="RND-5_FAMILY-806";Tend="1477";Tstart="827";shortTE="F";uid="7edbf788-b95f-4b67-be34-d4a1047acc54"
JAABOB010000001.1	RepeatMasker	DNA/Maverick	10933	12611	8326	-	.	ID="RND-6_FAMILY-5076";TEgroup="ctg_1%7CRND-6_FAMILY-5076%7C1";Tend="1545";Tstart="32";shortTE="F";uid="d7003d37-54e4-45a3-b1f8-79d71b5f36d3"
JAABOB010000001.1	RepeatMasker	Retroposon?	4040824	4041058	464	-	.	ID="RND-6_FAMILY-4509";Tend="2325";Tstart="2104";shortTE="F";uid="0678c88f-a9d2-4446-aead-81589b0fcafb"
JAABOB010000001.1	RepeatMasker	DNA/Ginger	1091554	1091777	582	-	.	ID="RND-5_FAMILY-806";Tend="1102";Tstart="847";shortTE="F";uid="5c6dc4a1-80c7-4faa-bbb8-08d43876cb9c"
JAABOB010000001.1	RepeatMasker	DNA	1346448	1346579	501	-	.	ID="ttaa2d_ap";Tend="385";Tstart="2";shortTE="F";uid="bb8602c8-4d44-4378-8394-6567a141d0f4"
JAABOB010000001.1	RepeatMasker	DNA	4905850	4906291	1822	-	.	ID="ttaa4c_ap";Tend="420";Tstart="1";shortTE="F";uid="2f474218-4fc6-400c-9327-a1ae3fb1b379"
JAABOB010000001.1	RepeatMasker	DNA/TcMar-Mariner	4705415	4705603	591	-	.	ID="NMAR-2_DIUL";Tend="194";Tstart="1";shortTE="F";uid="6fcd7369-0322-41ec-87a7-fb2cc352c5d9"
JAABOB010000001.1	RepeatMasker	DNA/Maverick	3929	10935	35046	-	.	ID="rnd-5_family-2458";Tend="4437";Tstart="5";shortTE="F";uid="9c488acf-b5e1-40d9-9df1-0fb1c4d195f5"
JAABOB010000001.1	RepeatMasker	DNA/Ginger-1	6287864	6288039	482	-	.	ID="GINGER1-1_AP";Tend="5193";Tstart="5019";shortTE="F";uid="b8a5d191-b07a-4599-9739-6f13bef5b4d1"
JAABOB010000001.1	RepeatMasker	Retroposon?	697777	697973	436	-	.	ID="SINE2-2_AP";Tend="215";Tstart="5";shortTE="F";uid="320a14a3-4e37-4707-9e3b-36a2c8ea5b46"
JAABOB010000001.1	RepeatMasker	Unknown	6701403	6701893	2644	-	.	ID="RND-6_FAMILY-4175";Tend="1324";Tstart="850";shortTE="F";uid="910956c1-76f9-4e84-9348-9ff8814bd9bc"
JAABOB010000001.1	RepeatMasker	Unknown	993846	994203	552	-	.	ID="RND-6_FAMILY-229";Tend="1235";Tstart="880";shortTE="F";uid="85628755-63ec-4cc8-b211-8bb2c0c9fae9"
JAABOB010000001.1	RepeatMasker	DNA/Ginger-1	4658030	4658308	868	-	.	ID="RND-6_FAMILY-2950";Tend="1496";Tstart="1216";shortTE="F";uid="82937dd7-07b7-469a-bc49-be0512e0c5cb"
JAABOB010000001.1	RepeatMasker	DNA	3856664	3857019	1233	-	.	ID="DNA4-2_AP";Tend="769";Tstart="392";shortTE="F";uid="16bf1806-9913-4a50-81d2-ce3608dc5d01"
JAABOB010000001.1	RepeatMasker	RC/Helitron	6290233	6290336	533	-	.	ID="RND-6_FAMILY-1191";Tend="1004";Tstart="902";shortTE="F";uid="3b20913e-783d-4a48-9fa6-6ba8a5c1d0e6"
JAABOB010000001.1	RepeatMasker	DNA	6534437	6534872	1035	-	.	ID="TTAA2D_AP";Tend="431";Tstart="1";shortTE="F";uid="8c284632-2a5a-4221-91ad-70b7017849f7"
JAABOB010000001.1	RepeatMasker	RC/Helitron	7102525	7102703	854	-	.	ID="RND-6_FAMILY-3888";Tend="1374";Tstart="1202";shortTE="F";uid="d12ce8c8-1298-431c-b8e4-b2d6d2e1b709"
JAABOB010000001.1	RepeatMasker	Retroposon?	6843994	6844160	468	-	.	ID="SINE2-1_AP";Tend="1024";Tstart="858";shortTE="F";uid="cf0049ef-9ab3-4f97-91c1-9b423575f31b"
JAABOB010000001.1	RepeatMasker	DNA/Ginger-1	7174100	7174593	3069	-	.	ID="RND-1_FAMILY-17";Tend="1401";Tstart="941";shortTE="F";uid="6548ad18-42fc-4fec-b08a-50b817299902"
JAABOB010000001.1	RepeatMasker	DNA/hAT-Charlie	6807906	6808228	556	-	.	ID="HAT-N11_AP";TEgroup="ctg_1%7CHAT-N11_AP%7C5";Tend="631";Tstart="1";shortTE="F";uid="064154dc-aa29-4c8c-a16c-88b5f4f9f234"
JAABOB010000001.1	RepeatMasker	DNA/hAT-Charlie	6146077	6146207	872	-	.	ID="RND-5_FAMILY-2228";Tend="1280";Tstart="1149";shortTE="F";uid="5cdb261c-b3ff-4bae-996b-7623d5b9b217"
JAABOB010000001.1	RepeatMasker	Unknown	6185901	6186062	730	-	.	ID="RND-6_FAMILY-2160";Tend="1406";Tstart="1262";shortTE="F";uid="b270c3c8-42da-41d3-98e2-cbc09db678d4"
JAABOB010000001.1	RepeatMasker	DNA	707839	708254	1616	-	.	ID="TTAA2C_AP";Tend="423";Tstart="1";shortTE="F";uid="9147833e-6a32-4a26-a804-ae2f7a6ea980"
JAABOB010000001.1	RepeatMasker	DNA/Merlin	4775871	4775987	521	-	.	ID="HALYOMORPHA_HALYS-5_FAMILY-9382";Tend="923";Tstart="807";shortTE="F";uid="cc9bce1b-7d82-4929-b19f-529b97e177b7"
JAABOB010000001.1	RepeatMasker	Unknown	1270483	1271171	3412	-	.	ID="RND-1_FAMILY-38";Tend="2146";Tstart="1506";shortTE="F";uid="cb6edafe-09cb-4eed-a020-14cfca790dad"
JAABOB010000001.1	RepeatMasker	DNA/hAT-Pegasus	6875482	6875651	541	-	.	ID="HOMO6";Tend="906";Tstart="736";shortTE="F";uid="e5b8c869-2472-44bc-8254-35d447a4b107"
JAABOB010000001.1	RepeatMasker	DNA	4809733	4809902	1107	-	.	ID="RND-6_FAMILY-4953";Tend="1447";Tstart="1282";shortTE="F";uid="a6450540-25b2-4b9b-8a34-7ab37875a58a"
JAABOB010000001.1	RepeatMasker	Retroposon?	3649190	3649324	439	-	.	ID="RND-6_FAMILY-4509";Tend="2715";Tstart="2621";shortTE="F";uid="102478a3-e383-420e-8f02-5593c01b0e83"
JAABOB010000001.1	RepeatMasker	Retroposon?	808081	808255	515	-	.	ID="SINE2-1_AP";Tend="1765";Tstart="1611";shortTE="F";uid="d9411734-e767-4112-bad5-67591f6302be"
JAABOB010000001.1	RepeatMasker	DNA	4523611	4523831	427	-	.	ID="DNA4-2B_AP";Tend="214";Tstart="3";shortTE="F";uid="28e5cee8-9bc3-40d4-978c-501c66daeebd"
JAABOB010000001.1	RepeatMasker	DNA	5283876	5284133	733	-	.	ID="TTAA2B_AP";Tend="425";Tstart="172";shortTE="F";uid="37935105-64fe-4b68-8f29-5f19fb976841"
JAABOB010000001.1	RepeatMasker	DNA/Ginger	5855885	5856416	2894	-	.	ID="RND-1_FAMILY-128";Tend="2332";Tstart="1789";shortTE="F";uid="d96ddd63-3617-4d85-a73f-a79f84a1d8a5"
JAABOB010000001.1	RepeatMasker	DNA/Ginger	7098479	7099073	2274	-	.	ID="RND-5_FAMILY-806";Tend="1436";Tstart="847";shortTE="F";uid="22b7d64a-1107-4c95-8922-bce76f486537"
JAABOB010000001.1	RepeatMasker	DNA	1827386	1827640	1619	-	.	ID="RND-1_FAMILY-67";Tend="1220";Tstart="962";shortTE="F";uid="e3c9dd81-7d20-46f0-9383-0b3548ba9ded"
JAABOB010000001.1	RepeatMasker	DNA	1734931	1735208	461	-	.	ID="DNA4-3_AP";Tend="311";Tstart="4";shortTE="F";uid="0e19fb6a-99c4-422f-ac3c-962211c59eba"
JAABOB010000001.1	RepeatMasker	DNA/hAT-hAT19	4822757	4822895	400	-	.	ID="DNA8-84_AP";Tend="562";Tstart="296";shortTE="F";uid="7105e788-5526-4fe5-8f13-2bf01888dd8b"
JAABOB010000001.1	RepeatMasker	DNA/Ginger-1	1020308	1020459	444	-	.	ID="RND-6_FAMILY-2950";Tend="1033";Tstart="878";shortTE="F";uid="09141c65-6f17-442b-a302-d95d39d39ba5"
JAABOB010000001.1	RepeatMasker	DNA/Ginger-1	6220271	6220445	416	-	.	ID="GINGER1-1_AP";Tend="5191";Tstart="5012";shortTE="F";uid="ae9a7f3a-62ea-485c-942b-e438e04ccb05"
JAABOB010000001.1	RepeatMasker	LINE/RTE-BovB	963738	964418	746	-	.	ID="RTE-33_LMI";Tend="3294";Tstart="2630";shortTE="F";uid="e64484d3-29c4-415f-a911-de77ec1f6053"
JAABOB010000001.1	RepeatMasker	RC/Helitron	14844	14985	630	-	.	ID="RND-1_FAMILY-53";Tend="1171";Tstart="1023";shortTE="F";uid="ce88d40b-173e-4543-b1fa-972cb0a9749d"
JAABOB010000001.1	RepeatMasker	Retroposon?	5696413	5696948	490	-	.	ID="SINE2-1_AP";Tend="617";Tstart="70";shortTE="F";uid="1807a623-5dc8-47df-9cbc-446512a737b3"
JAABOB010000001.1	RepeatMasker	LINE/L2	2221287	2221403	417	-	.	ID="L2-8_NVI";Tend="458";Tstart="344";shortTE="F";uid="8ea7e9f7-7854-476d-b359-e7f91c163903"
JAABOB010000001.1	RepeatMasker	Unknown	6366544	6366878	2283	-	.	ID="RND-5_FAMILY-579";Tend="1287";Tstart="936";shortTE="F";uid="defdcb1b-9503-4b57-9a94-f8142cd06fc8"
JAABOB010000001.1	RepeatMasker	DNA	596396	596867	2274	-	.	ID="RND-6_FAMILY-5185";Tend="470";Tstart="1";shortTE="F";uid="35212ded-b256-480a-bdc5-270a1222cdc0"
JAABOB010000001.1	RepeatMasker	Unknown	6162428	6162608	628	-	.	ID="RND-6_FAMILY-9661";Tend="1190";Tstart="1014";shortTE="F";uid="12d83858-cbd3-4c5b-bed1-ce47052181bb"
JAABOB010000001.1	RepeatMasker	DNA/hAT-Tip100	4200894	4201567	2636	-	.	ID="RND-6_FAMILY-14865";Tend="1369";Tstart="763";shortTE="F";uid="c9f782b8-0f78-4b6d-a5a2-d74d2c95915a"
JAABOB010000001.1	RepeatMasker	DNA/hAT-hAT19	3555032	3555355	1678	-	.	ID="RND-1_FAMILY-9";Tend="1330";Tstart="968";shortTE="F";uid="279de2b4-43ee-485f-88c0-570db0aa2120"
JAABOB010000001.1	RepeatMasker	DNA	5107572	5107850	432	-	.	ID="DNA4-1_AP";Tend="797";Tstart="513";shortTE="F";uid="1e08f599-c6be-4bf9-9a53-535d0230c689"
JAABOB010000001.1	RepeatMasker	DNA/MULE-MuDR	4420089	4420254	796	-	.	ID="RND-6_FAMILY-9662";Tend="682";Tstart="517";shortTE="F";uid="64b9528f-092f-475d-b225-9a6fe023e98d"
JAABOB010000001.1	RepeatMasker	Retroposon?	6843436	6843590	456	-	.	ID="SINE2-1_AP";Tend="1770";Tstart="1611";shortTE="F";uid="4e61db5b-b47d-48d6-a4e6-69e2923fb5e3"
JAABOB010000001.1	RepeatMasker	DNA/Ginger	2499021	2500035	2362	-	.	ID="RND-5_FAMILY-806";Tend="1763";Tstart="847";shortTE="F";uid="c0dd89fe-f067-48ca-85d8-5781317dc9f2"
JAABOB010000001.1	RepeatMasker	DNA	2292976	2293698	575	-	.	ID="DNA4-2_AP";Tend="765";Tstart="1";shortTE="F";uid="ba56eb73-aa1f-4fc5-afe8-5922d117199d"
JAABOB010000001.1	RepeatMasker	DNA/P	7179506	7179759	553	-	.	ID="P-1_AP";TEgroup="ctg_1%7CP-1_AP%7C1";Tend="3575";Tstart="1";shortTE="T";uid="2970235f-57ec-491f-81d1-08618c61e5a9"
JAABOB010000001.1	RepeatMasker	Unknown	1149129	1149299	497	-	.	ID="RND-6_FAMILY-10054";Tend="1821";Tstart="1648";shortTE="F";uid="0f329668-5cc0-4a2d-8abe-dfbf81e85473"
JAABOB010000001.1	RepeatMasker	DNA	6162619	6163229	3379	-	.	ID="DNA4-3_AP";Tend="635";Tstart="3";shortTE="F";uid="7fdb2b8c-64c1-4478-962a-0778c01dc044"
JAABOB010000001.1	RepeatMasker	DNA/Ginger	6677675	6677978	1781	-	.	ID="RND-5_FAMILY-806";Tend="1155";Tstart="845";shortTE="F";uid="a3e34df4-e52d-4700-a634-8dc459f7c778"
JAABOB010000001.1	RepeatMasker	DNA/Ginger-1	368076	368291	741	-	.	ID="RND-6_FAMILY-2950";Tend="1089";Tstart="896";shortTE="F";uid="3e98b135-7d60-4023-be0c-af845704f192"
JAABOB010000001.1	RepeatMasker	DNA/Kolobok-E	5262670	5262945	1122	-	.	ID="KOLOBOKE-2_AP";Tend="2209";Tstart="1899";shortTE="F";uid="c3de0415-bc93-4290-ab47-cf0d152f42bf"
JAABOB010000001.1	RepeatMasker	DNA/hAT-Charlie	104210	104535	414	-	.	ID="HAT-N11_AP";TEgroup="ctg_1%7CHAT-N11_AP%7C2";Tend="629";Tstart="1";shortTE="F";uid="f7706259-2085-48c5-9f34-2013a5592435"
JAABOB010000001.1	RepeatMasker	DNA	2882136	2882575	2717	-	.	ID="RND-5_FAMILY-7549";Tend="1396";Tstart="933";shortTE="F";uid="3c1fac1b-56fa-491b-ade8-c8116b6f6139"
JAABOB010000001.1	RepeatMasker	DNA	6688412	6688745	852	-	.	ID="DNA4-2_AP";Tend="622";Tstart="294";shortTE="F";uid="6c99a4d8-2773-45ec-9908-eb1688427c1b"
JAABOB010000001.1	RepeatMasker	RC/Helitron	3936558	3936703	540	-	.	ID="HELITRON-N1B_BM";Tend="138";Tstart="1";shortTE="F";uid="e100d8b7-1788-478c-a1a6-0c17cf261ae8"
JAABOB010000001.1	RepeatMasker	DNA	1526050	1526286	1345	-	.	ID="TTAA3_AP";Tend="429";Tstart="198";shortTE="F";uid="c2f395f1-cdeb-4c15-aab3-f9504d0b0160"
JAABOB010000001.1	RepeatMasker	LINE/I	5773323	5773487	550	-	.	ID="RND-6_FAMILY-4804";Tend="2936";Tstart="2803";shortTE="F";uid="04e7f26d-2088-46b2-b981-962471ec70a3"
JAABOB010000001.1	RepeatMasker	DNA/Ginger	7066293	7066537	1762	-	.	ID="RND-5_FAMILY-806";Tend="1067";Tstart="830";shortTE="F";uid="6580a39b-ca36-4ec3-b933-b32e81842cb8"
JAABOB010000001.1	RepeatMasker	DNA/Ginger-1	6491384	6491580	611	-	.	ID="GINGER1-1_AP";Tend="3378";Tstart="3140";shortTE="F";uid="883cbb2d-b38d-4e2d-80b7-7d2d0cfc008f"
JAABOB010000001.1	RepeatMasker	DNA/hAT	6463650	6463753	604	-	.	ID="HAT-N13_AP";Tend="626";Tstart="513";shortTE="F";uid="9282e7ce-72cd-4c34-a3dc-e08522bcb1bf"
JAABOB010000001.1	RepeatMasker	DNA/hAT-Charlie	6146416	6146640	1085	-	.	ID="rnd-5_family-3097";Tend="1148";Tstart="915";shortTE="F";uid="ab584a99-b700-49bb-91bc-cd3ffe3342a8"
JAABOB010000001.1	RepeatMasker	Unknown	1052367	1053581	2571	-	.	ID="RND-1_FAMILY-141";Tend="1300";Tstart="107";shortTE="F";uid="c2e33edc-4d9e-4123-9ccd-53800f5145c6"
JAABOB010000001.1	RepeatMasker	DNA/Ginger-1	5574880	5575213	1014	-	.	ID="RND-6_FAMILY-2950";Tend="1469";Tstart="1094";shortTE="F";uid="5833bbb9-1d01-4eb6-95d5-4047c206312a"
JAABOB010000001.1	RepeatMasker	Unknown	3763294	3763458	888	-	.	ID="RND-4_FAMILY-337";Tend="1164";Tstart="1004";shortTE="F";uid="308aa5e6-0b2b-4da9-a0ae-ff368bf444e4"
JAABOB010000001.1	RepeatMasker	Retroposon?	7266787	7267144	635	-	.	ID="SINE2-1_AP";Tend="916";Tstart="589";shortTE="F";uid="c7bfe774-75d1-4c47-b8de-f1d6a29ea1a5"
JAABOB010000001.1	RepeatMasker	LINE/I-Jockey	7039539	7041727	1098	-	.	ID="VINGI-1_APIS";TEgroup="ctg_1%7CVINGI-1_APIS%7C1";Tend="2702";Tstart="117";shortTE="F";uid="789a20ab-4b8c-46b2-a6d8-6b22e4aaa26c"
JAABOB010000001.1	RepeatMasker	DNA	7023754	7024177	2758	-	.	ID="TTAA8_AP";Tend="438";Tstart="1";shortTE="F";uid="26d832a7-1c11-4690-9b7c-55ef2a7eafd6"
JAABOB010000001.1	RepeatMasker	DNA	4643406	4643912	479	-	.	ID="DNA4-3_AP";Tend="635";Tstart="117";shortTE="F";uid="025de016-38f0-4ffc-997b-2251a9cb4f41"
JAABOB010000001.1	RepeatMasker	DNA/hAT-hAT19	6713086	6713238	744	-	.	ID="DNA8-78_AP";Tend="187";Tstart="2";shortTE="F";uid="afcae4d6-92e6-470c-b0e0-ec9bb1e68d40"
JAABOB010000001.1	RepeatMasker	DNA	964458	965103	2020	-	.	ID="DNA-TTAA-1_AP";Tend="423";Tstart="1";shortTE="F";uid="4c876675-b81e-47b3-bba6-a537a555ff05"
JAABOB010000001.1	RepeatMasker	DNA/Maverick	19542	25445	12167	-	.	ID="rnd-5_family-7519";Tend="5435";Tstart="115";shortTE="F";uid="34547267-112b-49d1-92fc-c9d567c8dc07"
JAABOB010000001.1	RepeatMasker	DNA/hAT-hAT19	2015357	2015684	1923	-	.	ID="RND-5_FAMILY-1902";Tend="1375";Tstart="1038";shortTE="F";uid="8abce352-286d-4d6b-baf7-7f057ef8471a"
JAABOB010000001.1	RepeatMasker	Retroposon?	440120	440242	423	-	.	ID="SINE2-1_AP";Tend="1742";Tstart="1628";shortTE="F";uid="f75b0807-a403-48cf-ae6f-7cdb700968c9"
JAABOB010000001.1	RepeatMasker	DNA	5961264	5961575	472	-	.	ID="ttaa2d_ap";Tend="345";Tstart="26";shortTE="F";uid="215fbfc5-d0da-45c6-b9d2-e2bb19312a18"
JAABOB010000001.1	RepeatMasker	Unknown	299023	299216	928	-	.	ID="RND-6_FAMILY-11685";Tend="1344";Tstart="1172";shortTE="F";uid="bc75c9ba-65be-40d1-b5ec-88d9b38e7b48"
JAABOB010000001.1	RepeatMasker	DNA/MULE-MuDR	6588568	6588797	1170	-	.	ID="DNA8-110_AP";Tend="254";Tstart="1";shortTE="F";uid="b0ef6d18-0494-433e-bf9c-499054c537ce"
JAABOB010000001.1	RepeatMasker	DNA/Ginger-1	6453985	6455587	11818	-	.	ID="RND-6_FAMILY-2950";Tend="2436";Tstart="836";shortTE="F";uid="5cb16c55-5ef2-41ff-96fc-8c2961ae987f"
JAABOB010000001.1	RepeatMasker	DNA/Kolobok-E	34039	34600	2106	-	.	ID="rnd-1_family-29";Tend="1582";Tstart="1049";shortTE="F";uid="06778c58-890c-47bb-8f4f-118a7765e68b"
JAABOB010000001.1	RepeatMasker	DNA/hAT	5295332	5295509	1262	-	.	ID="RND-6_FAMILY-1569";Tend="801";Tstart="623";shortTE="F";uid="118d74cf-007b-453e-9801-780482e64099"
JAABOB010000001.1	RepeatMasker	DNA/hAT-hAT19	5335211	5335373	468	-	.	ID="DNA8-52_AP";Tend="175";Tstart="5";shortTE="F";uid="3294f121-b5d9-477c-b574-2312210ed864"
JAABOB010000001.1	RepeatMasker	DNA/Ginger	4659936	4660245	1455	-	.	ID="rnd-5_family-806";Tend="1105";Tstart="776";shortTE="F";uid="e2fd0a68-637f-4264-8b7d-f8e464f0a425"
JAABOB010000001.1	RepeatMasker	Unknown	6240907	6241224	2323	-	.	ID="RND-6_FAMILY-2336";Tend="1255";Tstart="933";shortTE="F";uid="51747694-665a-4eba-87ef-77a7a78415e7"
JAABOB010000001.1	RepeatMasker	DNA/hAT-Tip100	1380470	1380677	1070	-	.	ID="RND-4_FAMILY-339";Tend="1137";Tstart="946";shortTE="F";uid="9dcd5913-7290-4027-b748-41aee9da336f"
JAABOB010000001.1	RepeatMasker	DNA	279987	280147	408	-	.	ID="TTAA2D_AP";Tend="189";Tstart="48";shortTE="F";uid="2bf808fb-1f29-4ce0-9fe1-7ca07dfa1888"
JAABOB010000001.1	RepeatMasker	DNA/hAT	2312886	2313071	1128	-	.	ID="RND-6_FAMILY-1569";Tend="801";Tstart="621";shortTE="F";uid="5e90557f-a4b0-49bb-ab2f-96e895451672"
JAABOB010000001.1	RepeatMasker	Unknown	1527161	1527699	2657	-	.	ID="RND-5_FAMILY-1110";Tend="1504";Tstart="907";shortTE="F";uid="5844af8a-a0a9-4d6d-97ba-15bd753b9fed"
JAABOB010000001.1	RepeatMasker	DNA	5619606	5619952	1683	-	.	ID="TTAA11_AP";Tend="374";Tstart="1";shortTE="F";uid="504edc05-9a13-43ab-a017-71cd75d35e53"
JAABOB010000001.1	RepeatMasker	DNA/TcMar-Tigger	4882829	4882938	716	-	.	ID="RND-1_FAMILY-103";Tend="1202";Tstart="1093";shortTE="F";uid="ed80c22c-1caf-430c-abbd-a087d08a554a"
JAABOB010000001.1	RepeatMasker	DNA/Ginger	7064218	7064810	1092	-	.	ID="RND-1_FAMILY-128";TEgroup="ctg_1%7CRND-1_FAMILY-128%7C5";Tend="2324";Tstart="1612";shortTE="F";uid="627a2183-a3d3-4269-b29c-c41c96a638a5"
JAABOB010000001.1	RepeatMasker	Retroposon?	7122888	7123187	481	-	.	ID="RND-6_FAMILY-7806";Tend="557";Tstart="253";shortTE="F";uid="e7c5fcfb-3457-48e7-aa77-27933831cdb7"
JAABOB010000001.1	RepeatMasker	DNA/hAT?	3993536	3997555	34837	-	.	ID="RND-6_FAMILY-4698";Tend="4244";Tstart="237";shortTE="F";uid="d4b8cd9c-53c7-4f2d-af89-24979ae71a0e"
JAABOB010000001.1	RepeatMasker	DNA	6637165	6637344	480	-	.	ID="dna4-2_ap";Tend="210";Tstart="6";shortTE="F";uid="d0d92540-792a-4b11-9324-1a716c64e56c"
JAABOB010000001.1	RepeatMasker	DNA	7207516	7207853	774	-	.	ID="DNA4-3_AP";Tend="612";Tstart="247";shortTE="F";uid="13db3abd-7355-46b3-950f-e27505926ee7"
JAABOB010000001.1	RepeatMasker	Retroposon?	4479849	4480151	654	-	.	ID="SINE2-1_AP";Tend="1443";Tstart="1124";shortTE="F";uid="b90e220d-5992-4853-97ba-bead7efc5a1d"
JAABOB010000001.1	RepeatMasker	Retroposon?	6870916	6871072	523	-	.	ID="SINE2-1_AP";Tend="1763";Tstart="1627";shortTE="F";uid="efa3dc1d-4fcd-464b-a31b-4868172bbb40"
JAABOB010000001.1	RepeatMasker	DNA	366341	366521	833	-	.	ID="TTAA4B_AP";Tend="272";Tstart="93";shortTE="F";uid="39a51639-a9a1-4c73-96b9-64cdf2e3fd3e"
JAABOB010000001.1	RepeatMasker	Retroposon?	6581325	6581444	466	-	.	ID="SINE2-1_AP";Tend="1745";Tstart="1625";shortTE="F";uid="db759e85-3e89-4e20-aaa8-7e38fdea908b"
JAABOB010000001.1	RepeatMasker	DNA/hAT-Charlie	4472048	4472220	672	-	.	ID="HAT-N1_AP";Tend="561";Tstart="364";shortTE="F";uid="ffe01100-d7d4-46d5-bf2a-a3585e9438a7"
JAABOB010000001.1	RepeatMasker	DNA/Ginger-1	6942916	6943085	1154	-	.	ID="RND-6_FAMILY-2950";Tend="1040";Tstart="875";shortTE="F";uid="bbbbcbd4-7b75-4917-b317-1404d129ea1e"
JAABOB010000001.1	RepeatMasker	DNA/hAT-Tip100	4831950	4832060	506	-	.	ID="DNA8-113_AP";Tend="176";Tstart="66";shortTE="F";uid="0a7bf6f3-65f2-4022-9498-f3d0fca10689"
JAABOB010000001.1	RepeatMasker	DNA/Kolobok-E	4920528	4920631	400	-	.	ID="KOLOBOKE-3_AP";Tend="2143";Tstart="2034";shortTE="F";uid="b0d26dfa-32cf-4ef7-b0fe-58ed2bfbe1d3"
JAABOB010000001.1	RepeatMasker	DNA/hAT-Tip100	801775	801886	537	-	.	ID="HAT-3_AP";Tend="2440";Tstart="2324";shortTE="F";uid="2cb4c1b4-dca2-4c11-a6c8-9884d24f7fb4"
JAABOB010000001.1	RepeatMasker	DNA	1074757	1075503	913	-	.	ID="DNA4-2_AP";Tend="759";Tstart="6";shortTE="F";uid="b8196d9b-1816-4710-8c51-15ad3413889e"
JAABOB010000001.1	RepeatMasker	DNA	672960	673328	473	-	.	ID="TTAA2D_AP";Tend="387";Tstart="48";shortTE="F";uid="dc98f829-b8db-4daa-9ad0-2a2a2731912e"
JAABOB010000001.1	RepeatMasker	DNA	1812716	1812981	434	-	.	ID="DNA4-1_AP";Tend="299";Tstart="1";shortTE="F";uid="062ac0ed-7554-42a1-8ff6-bb0f438aa2e9"
JAABOB010000001.1	RepeatMasker	DNA	6502526	6502639	452	-	.	ID="dna4-2_ap";Tend="113";Tstart="1";shortTE="F";uid="c67371fa-1db8-4c1d-8909-5b1a9cdf834e"
JAABOB010000001.1	RepeatMasker	DNA/Ginger	3038973	3039301	513	-	.	ID="RND-5_FAMILY-806";Tend="1198";Tstart="844";shortTE="F";uid="8ac14736-1055-482a-b874-7a4797280e04"
JAABOB010000001.1	RepeatMasker	DNA/TcMar-m44?	1187204	1187393	828	-	.	ID="DNA4-9B_AP";Tend="184";Tstart="2";shortTE="F";uid="58ff5adb-9083-4d22-a655-4bf0dbedf5af"
JAABOB010000001.1	RepeatMasker	Unknown	6713950	6714155	793	-	.	ID="RND-5_FAMILY-1282";Tend="1086";Tstart="926";shortTE="F";uid="cdd9a453-03c8-469f-99b1-ee44cbeec05a"
JAABOB010000001.1	RepeatMasker	DNA/hAT	2751826	2751996	500	-	.	ID="HAT-N13_AP";Tend="170";Tstart="3";shortTE="F";uid="fc1acd5c-2e7e-4d79-98f6-2fe7ff5c3cab"
JAABOB010000001.1	RepeatMasker	DNA	1496422	1496753	1105	-	.	ID="DNA-TTAA-1_AP";Tend="423";Tstart="74";shortTE="F";uid="9c8eb6ff-4f27-4d65-ac4e-d0be82cc56a9"
JAABOB010000001.1	RepeatMasker	DNA/Maverick	74430	75657	916	-	.	ID="rnd-6_family-7633";Tend="2473";Tstart="252";shortTE="F";uid="db9edb5c-26c0-4bd6-aa48-7932f0dc8d8b"
JAABOB010000001.1	RepeatMasker	DNA/Ginger	5883198	5883885	1113	-	.	ID="RND-1_FAMILY-128";TEgroup="ctg_1%7CRND-1_FAMILY-128%7C3";Tend="1823";Tstart="830";shortTE="F";uid="8279bb9b-5178-48f4-a9e0-221dafad4bfb"
JAABOB010000001.1	RepeatMasker	DNA/Ginger-1	1043683	1043928	435	-	.	ID="RND-1_FAMILY-138";Tend="646";Tstart="400";shortTE="F";uid="e76eb9b0-0a36-4d1d-886d-d16aec800b37"
JAABOB010000001.1	RepeatMasker	DNA/hAT-hAT19	3544658	3544890	1193	-	.	ID="RND-1_FAMILY-9";Tend="1213";Tstart="971";shortTE="F";uid="e6890730-2cfd-41eb-96d0-408ac3d77752"
JAABOB010000001.1	RepeatMasker	Unknown	4994487	4994739	1592	-	.	ID="RND-6_FAMILY-3228";Tend="1643";Tstart="1391";shortTE="F";uid="61fa6a25-b33e-40dd-a0ce-e9cb4c30a279"
JAABOB010000001.1	RepeatMasker	DNA/hAT-Charlie	6283427	6283731	452	-	.	ID="RND-6_FAMILY-5851";Tend="1239";Tstart="940";shortTE="F";uid="9e18dec7-3ce7-492b-8533-80d18c8de873"
JAABOB010000001.1	RepeatMasker	DNA	1121291	1121718	991	-	.	ID="DNA4-3_AP";Tend="486";Tstart="60";shortTE="F";uid="f4ac2c65-6ad0-48ea-9a48-314d4a28b287"
JAABOB010000001.1	RepeatMasker	DNA/Ginger-2	3684204	3685065	1378	-	.	ID="GINGER2-N2_AP";TEgroup="ctg_1%7CGINGER2-N2_AP%7C1";Tend="1691";Tstart="18";shortTE="F";uid="fbc84888-e800-415b-b51d-3fda0dc258cd"
JAABOB010000001.1	RepeatMasker	DNA/Ginger-2	6431614	6431737	696	-	.	ID="GINGER2-N1_AP";Tend="138";Tstart="1";shortTE="F";uid="54d54533-76ea-4828-9f9c-be3dfe3413ee"
JAABOB010000001.1	RepeatMasker	DNA/MULE-MuDR	6575008	6575237	733	-	.	ID="RND-5_FAMILY-4848";Tend="1541";Tstart="1319";shortTE="F";uid="bd2c51a5-4810-45f3-b8a4-7b7d0414b1c6"
JAABOB010000001.1	RepeatMasker	DNA/MULE-MuDR	6080491	6081021	2905	-	.	ID="RND-5_FAMILY-58";Tend="1385";Tstart="857";shortTE="F";uid="84569ed0-5702-4a44-b1f9-187c5f58a2a1"
JAABOB010000001.1	RepeatMasker	Unknown	6413460	6413667	627	-	.	ID="RND-5_FAMILY-5601";TEgroup="ctg_1%7CRND-5_FAMILY-5601%7C1";Tend="1366";Tstart="1026";shortTE="F";uid="ee133d95-5280-4414-97e1-d3d55aaf094e"
JAABOB010000001.1	RepeatMasker	DNA	3153119	3153866	1733	-	.	ID="DNA4-2_AP";Tend="769";Tstart="2";shortTE="F";uid="4b5c22fa-dd46-4005-bcaa-a42ecf07f415"
JAABOB010000001.1	RepeatMasker	Unknown	1152054	1152815	4628	-	.	ID="RND-1_FAMILY-18";Tend="1748";Tstart="929";shortTE="F";uid="95d0f772-9466-406a-a0d2-8ff845ca0da5"
JAABOB010000001.1	RepeatMasker	Unknown	5454125	5454242	461	-	.	ID="RND-4_FAMILY-2011";Tend="1049";Tstart="937";shortTE="F";uid="8127619d-4c58-4297-9429-0a356d35d256"
JAABOB010000001.1	RepeatMasker	DNA/TcMar-Mariner	117273	117619	1409	-	.	ID="RND-5_FAMILY-394";Tend="1157";Tstart="809";shortTE="F";uid="66293b8d-68e5-4bac-b048-26948edce396"
JAABOB010000001.1	RepeatMasker	DNA/Ginger-2	1372628	1373247	1806	-	.	ID="GINGER2-N2_AP";Tend="594";Tstart="15";shortTE="F";uid="d9bfea97-a2d7-4396-9351-dc2f202b0cb9"
JAABOB010000001.1	RepeatMasker	DNA/hAT-hAT19	2715407	2715631	1206	-	.	ID="DNA8-96_AP";Tend="219";Tstart="1";shortTE="F";uid="cbbf272d-597d-4a13-956a-545f61f6ccef"
JAABOB010000001.1	RepeatMasker	DNA/hAT-Tip100	5714350	5714507	532	-	.	ID="RND-1_FAMILY-92";Tend="1088";Tstart="944";shortTE="F";uid="d40824a0-7793-460a-bc75-d5a088bdc14a"
JAABOB010000001.1	RepeatMasker	DNA/Kolobok-E	5575464	5575591	429	-	.	ID="KOLOBOKE-2_AP";Tend="1224";Tstart="1101";shortTE="F";uid="437117be-ddf9-4925-b7d6-4f851f0ef69f"
JAABOB010000001.1	RepeatMasker	Retroposon?	169335	169467	418	-	.	ID="SINE2-1_AP";Tend="1770";Tstart="1642";shortTE="F";uid="3e79ec14-a985-4ba0-aae4-c4ef8bf210af"
JAABOB010000001.1	RepeatMasker	DNA	577765	578432	4888	-	.	ID="RND-6_FAMILY-5185";Tend="665";Tstart="1";shortTE="F";uid="fe562e8c-b70e-447a-9a4b-3fa88167961a"
JAABOB010000001.1	RepeatMasker	DNA/hAT-hAT19	216220	216397	417	-	.	ID="hat-n6_ap";Tend="169";Tstart="1";shortTE="F";uid="c58c79c7-95c1-455e-9e33-28edbbfd08fc"
JAABOB010000001.1	RepeatMasker	DNA	585110	586262	7029	-	.	ID="rnd-6_family-5185";Tend="1137";Tstart="1";shortTE="F";uid="c976f869-3afb-45e6-b9c4-ba9a89569015"
JAABOB010000001.1	RepeatMasker	DNA	4451560	4451926	1248	-	.	ID="DNA4-3_AP";Tend="473";Tstart="105";shortTE="F";uid="ef9b17c6-515f-490f-b5bb-7898d30302fc"
JAABOB010000001.1	RepeatMasker	DNA/TcMar-Tc4	1265288	1265472	822	-	.	ID="RND-1_FAMILY-47";Tend="413";Tstart="234";shortTE="F";uid="70034df4-1d0e-4069-8f92-e96b05408abb"
JAABOB010000001.1	RepeatMasker	DNA/Ginger	6966671	6968149	6973	-	.	ID="RND-1_FAMILY-128";Tend="2321";Tstart="806";shortTE="F";uid="14a6fa3d-be78-4f79-9e61-11b47e455e37"
JAABOB010000001.1	RepeatMasker	DNA/Ginger	5586362	5587126	3936	-	.	ID="RND-5_FAMILY-806";Tend="2074";Tstart="1306";shortTE="F";uid="35f000d6-03ea-4f2d-8769-7d415990db00"
JAABOB010000001.1	RepeatMasker	DNA	6059910	6060296	640	-	.	ID="ttaa2d_ap";Tend="408";Tstart="7";shortTE="F";uid="df263af9-a2de-408b-883f-f2ff0e106446"
JAABOB010000001.1	RepeatMasker	DNA/Maverick	26232	30100	5490	-	.	ID="rnd-6_family-16582";Tend="3017";Tstart="1";shortTE="F";uid="5e43d0ec-d6ce-487e-a1c1-d31e0199dde6"
JAABOB010000001.1	RepeatMasker	Unknown	6201797	6201933	441	-	.	ID="RND-4_FAMILY-2011";Tend="1150";Tstart="958";shortTE="F";uid="b10d73d8-7c31-449c-9f9e-7a765aafaef4"
JAABOB010000001.1	RepeatMasker	DNA	6322208	6322633	2693	-	.	ID="TTAA8_AP";Tend="438";Tstart="1";shortTE="F";uid="887dc4e7-6f74-45ae-84fa-cf9d704d312f"
JAABOB010000001.1	RepeatMasker	DNA	584295	585117	6162	-	.	ID="RND-6_FAMILY-5185";Tend="2132";Tstart="1320";shortTE="F";uid="ba10a2b3-3755-4c66-90d7-22d029db8bb9"
JAABOB010000001.1	RepeatMasker	Unknown	7155237	7155392	938	-	.	ID="RND-4_FAMILY-2011";Tend="1113";Tstart="956";shortTE="F";uid="3d0094e5-d885-4540-8203-b92f86f8c056"
JAABOB010000001.1	RepeatMasker	DNA	4862872	4863297	1244	-	.	ID="TTAA8_AP";Tend="438";Tstart="3";shortTE="F";uid="5dca61b3-c9c8-4290-886d-5a4009d0a322"
JAABOB010000001.1	RepeatMasker	DNA	1570992	1571345	1469	-	.	ID="TTAA5_AP";Tend="442";Tstart="101";shortTE="F";uid="07db8d6a-8e3b-4940-aee4-3c06c82ce64a"
JAABOB010000001.1	RepeatMasker	RC/Helitron	1273975	1274359	2792	-	.	ID="RND-6_FAMILY-9169";Tend="1449";Tstart="1066";shortTE="F";uid="1ed44222-c204-46ae-a054-2676c82d3162"
JAABOB010000001.1	RepeatMasker	LINE/I-Jockey	6887758	6888053	457	-	.	ID="RND-6_FAMILY-108";Tend="2753";Tstart="2468";shortTE="F";uid="66835c89-6ba3-4d62-843d-7963f828e740"
JAABOB010000001.1	RepeatMasker	DNA/hAT-Charlie	6203607	6203861	1775	-	.	ID="RND-6_FAMILY-5851";Tend="1185";Tstart="942";shortTE="F";uid="b227a31c-a658-49a1-ba18-778043f411fd"
JAABOB010000001.1	RepeatMasker	DNA/Ginger-2	6431211	6431334	489	-	.	ID="GINGER2-N1_AP";Tend="1530";Tstart="1396";shortTE="F";uid="873cee24-b3ad-4c8a-8bbb-4d99f50a0a3b"
JAABOB010000001.1	RepeatMasker	DNA/hAT-hAT19	6634116	6634325	553	-	.	ID="HAT-N2_AP";Tend="429";Tstart="212";shortTE="F";uid="97df00b4-75ab-42f2-9381-8f64f0ada25d"
JAABOB010000001.1	RepeatMasker	DNA	2191561	2191891	610	-	.	ID="DNA4-2_AP";Tend="339";Tstart="1";shortTE="F";uid="57898893-4802-4191-a4fa-7e80a3ed5e3f"
JAABOB010000001.1	RepeatMasker	DNA	576429	577545	5766	-	.	ID="RND-6_FAMILY-5185";Tend="2132";Tstart="1047";shortTE="F";uid="ffbfc2ad-d5b8-431b-8f89-e51cea932a87"
JAABOB010000001.1	RepeatMasker	DNA	2028227	2028608	655	-	.	ID="TTAA8_AP";Tend="438";Tstart="6";shortTE="F";uid="ee69c656-bd37-44be-bb28-c578312af901"
JAABOB010000001.1	RepeatMasker	Unknown	5629132	5629555	1899	-	.	ID="RND-1_FAMILY-18";Tend="1870";Tstart="1483";shortTE="F";uid="f619c29a-f5a9-4ae3-b3d0-aba0ee901886"
JAABOB010000001.1	RepeatMasker	DNA/hAT-Charlie	153388	153751	909	-	.	ID="RND-6_FAMILY-13259";Tend="1471";Tstart="1097";shortTE="F";uid="12887016-269a-4948-87ec-af02cbed97fe"
JAABOB010000001.1	RepeatMasker	DNA/hAT	4932994	4933551	4165	-	.	ID="RND-1_FAMILY-72";Tend="1432";Tstart="885";shortTE="F";uid="c0c1a6a7-c1a5-4c84-ac43-8d244bbb879a"
JAABOB010000001.1	RepeatMasker	DNA	4960343	4960636	645	-	.	ID="dna-ttaa-1_ap";Tend="423";Tstart="213";shortTE="F";uid="e32cb3a3-ede5-481b-93b1-2be3fe00d69b"
JAABOB010000001.1	RepeatMasker	DNA/Ginger	6368653	6369171	801	-	.	ID="RND-5_FAMILY-806";Tend="2266";Tstart="1715";shortTE="F";uid="e02dad94-5c63-46b1-b571-8546df454e86"
JAABOB010000001.1	RepeatMasker	Retroposon?	5956807	5958071	5112	-	.	ID="SINE2-2_AP";Tend="1998";Tstart="1";shortTE="F";uid="419601de-9083-4dda-a93d-73d167bcddad"
JAABOB010000001.1	RepeatMasker	DNA/Kolobok-E	6825909	6826104	522	-	.	ID="KOLOBOKE-3_AP";Tend="2180";Tstart="1976";shortTE="F";uid="198d6e40-95aa-48d4-b2fd-8e0d979aee6f"
JAABOB010000001.1	RepeatMasker	DNA	4565488	4565844	515	-	.	ID="DNA4-3_AP";Tend="615";Tstart="273";shortTE="F";uid="8b3eace9-d45f-4658-8751-7eab2a15fb6b"
JAABOB010000001.1	RepeatMasker	DNA	3372489	3372834	515	-	.	ID="TTAA2D_AP";TEgroup="ctg_1%7CTTAA2D_AP%7C1";Tend="426";Tstart="1";shortTE="F";uid="c4187a21-f658-4107-88eb-4cfafd23712f"
JAABOB010000001.1	RepeatMasker	DNA/hAT-Charlie	4049568	4049754	842	-	.	ID="RND-6_FAMILY-5851";Tend="1121";Tstart="936";shortTE="F";uid="c97421dd-658c-4100-a533-8dcf04c5854c"
JAABOB010000001.1	RepeatMasker	DNA/TcMar-m44	7127863	7128005	607	-	.	ID="dnax-3b_ap";Tend="138";Tstart="2";shortTE="F";uid="475a23da-d610-417a-b251-bbcbc143c205"
JAABOB010000001.1	RepeatMasker	DNA	6803983	6804393	894	-	.	ID="DNA4-2_AP";Tend="451";Tstart="14";shortTE="F";uid="b4380c34-577a-43ed-8d90-19d133dda9b7"
JAABOB010000001.1	RepeatMasker	DNA/Kolobok-E	4060916	4061028	442	-	.	ID="KOLOBOKE-2_AP";Tend="1230";Tstart="1119";shortTE="F";uid="ca51e7ab-c8ef-470d-baae-42677d249f1c"
JAABOB010000001.1	RepeatMasker	DNA	401384	401793	1965	-	.	ID="rnd-6_family-20157";Tend="1234";Tstart="859";shortTE="F";uid="17392835-751c-4bc6-b062-ffc94167ca75"
JAABOB010000001.1	RepeatMasker	LINE/RTE-BovB	6570811	6571180	555	-	.	ID="RTE-4_LMI";Tend="3244";Tstart="2875";shortTE="F";uid="06dbbaea-9b21-437a-ac9b-0892bd7382f9"
JAABOB010000001.1	RepeatMasker	DNA	5853094	5853346	704	-	.	ID="TTAA3C_AP";Tend="248";Tstart="2";shortTE="F";uid="e5bf19bf-e826-4bb6-bbd1-21d65ae316e7"
JAABOB010000001.1	RepeatMasker	DNA/Ginger	335247	336665	4750	-	.	ID="rnd-5_family-806";Tend="2133";Tstart="847";shortTE="F";uid="f01363e1-d369-4948-b917-fb6d53746062"
JAABOB010000001.1	RepeatMasker	DNA/Ginger-1	594044	594551	790	-	.	ID="GINGER1-1_AP";Tend="3686";Tstart="3185";shortTE="F";uid="1e45db56-560d-4e2b-82db-6929da373b28"
JAABOB010000001.1	RepeatMasker	DNA/hAT-Charlie	5585683	5586245	3007	-	.	ID="RND-5_FAMILY-1196";Tend="1443";Tstart="893";shortTE="F";uid="12241850-002d-41a9-be05-77af312204f7"
JAABOB010000001.1	RepeatMasker	DNA/Maverick	72966	73962	1458	-	.	ID="RND-6_FAMILY-16582";Tend="2245";Tstart="1231";shortTE="F";uid="42e1faac-b025-4dc7-a843-5ef94875cd6c"
JAABOB010000001.1	RepeatMasker	DNA/hAT-hAT19	2741743	2741896	538	-	.	ID="RND-6_FAMILY-512";Tend="1731";Tstart="1569";shortTE="F";uid="9488e5e3-c745-48f3-96e1-7951302a3901"
JAABOB010000001.1	RepeatMasker	DNA	625212	625404	841	-	.	ID="DNAX-1_AP";Tend="766";Tstart="581";shortTE="F";uid="a190808b-5005-4449-ab69-9c311c76882e"
JAABOB010000001.1	RepeatMasker	DNA/hAT-hAT19	1383913	1384569	455	-	.	ID="DNA8-52_AP";TEgroup="ctg_1%7CDNA8-52_AP%7C1";Tend="801";Tstart="1";shortTE="F";uid="ba02c4a4-52c0-442f-8a84-049748532a41"
JAABOB010000001.1	RepeatMasker	DNA/MULE-MuDR	4387777	4388114	1051	-	.	ID="RND-6_FAMILY-4465";TEgroup="ctg_1%7CRND-6_FAMILY-4465%7C1";Tend="1413";Tstart="705";shortTE="F";uid="4b9617de-7075-4fe2-92a7-aed9bbef5d23"
JAABOB010000001.1	RepeatMasker	DNA/Ginger	7078744	7079226	2801	-	.	ID="RND-5_FAMILY-806";Tend="2335";Tstart="1851";shortTE="F";uid="8c54fce3-6ce2-448c-b6c4-40420862d708"
JAABOB010000001.1	RepeatMasker	RC/Helitron	2480867	2480994	454	-	.	ID="HELITRON-3_HNUM";Tend="198";Tstart="59";shortTE="F";uid="9e9c0ec5-801d-4b62-a35b-91924636ae06"
JAABOB010000001.1	RepeatMasker	DNA/Ginger	1194193	1194891	3036	-	.	ID="RND-1_FAMILY-128";Tend="2333";Tstart="1659";shortTE="F";uid="1a0d54af-b6e6-41f3-bc47-0a371a567e50"
JAABOB010000001.1	RepeatMasker	DNA/Ginger	7280758	7280936	10376	-	.	ID="RND-1_FAMILY-128";Tend="2320";Tstart="643";shortTE="F";uid="47edf57d-6813-4fc2-b74a-1b8e63e19420"
JAABOB010000001.1	RepeatMasker	DNA/hAT-hAT19	5619272	5619452	769	-	.	ID="DNA8-64_AP";Tend="182";Tstart="1";shortTE="F";uid="14c05ea3-0c9d-40fa-8bc7-9f37ef607c3e"
JAABOB010000001.1	RepeatMasker	Unknown	5533024	5533163	854	-	.	ID="RND-4_FAMILY-337";Tend="1160";Tstart="1000";shortTE="F";uid="71106d40-1485-488a-9c81-303907ae7e25"
JAABOB010000001.1	RepeatMasker	DNA/hAT-Charlie	7020447	7020773	663	-	.	ID="HAT-N11_AP";TEgroup="ctg_1%7CHAT-N11_AP%7C6";Tend="631";Tstart="1";shortTE="F";uid="d295357d-d728-4fb6-803d-a367485d3467"
JAABOB010000001.1	RepeatMasker	LTR/Gypsy	6955807	6955936	450	-	.	ID="RND-6_FAMILY-3075";Tend="1637";Tstart="1501";shortTE="F";uid="8959f112-9282-4fa9-9243-9d32e8f7e7e7"
JAABOB010000001.1	RepeatMasker	DNA/hAT-Tip100	4955883	4956070	803	-	.	ID="RND-6_FAMILY-5849";Tend="1208";Tstart="1019";shortTE="F";uid="3ea15a32-73fc-4647-974a-56ad8999e9c6"
JAABOB010000001.1	RepeatMasker	DNA/Ginger	4281432	4282376	2679	-	.	ID="rnd-1_family-128";Tend="2347";Tstart="806";shortTE="F";uid="6cdbb0da-d951-4c24-8584-895cfe52eac2"
JAABOB010000001.1	RepeatMasker	DNA/hAT-hAT19	4998032	4998709	2923	-	.	ID="RND-5_FAMILY-1505";Tend="1543";Tstart="888";shortTE="F";uid="c6f2ed2f-5f0c-4ce2-9efb-a8d257b8d2ef"
JAABOB010000001.1	RepeatMasker	DNA/Ginger	4417752	4418095	709	-	.	ID="RND-1_FAMILY-128";Tend="1201";Tstart="813";shortTE="F";uid="80d5cf53-dfd7-464d-aec6-0ab569bfb16c"
JAABOB010000001.1	RepeatMasker	DNA/Ginger	5946245	5947772	10315	-	.	ID="RND-1_FAMILY-128";Tend="2349";Tstart="805";shortTE="F";uid="e1f4e87a-0865-4ffd-b2e9-f1a966212fbe"
JAABOB010000001.1	RepeatMasker	DNA/Ginger-1	6881276	6882812	9215	-	.	ID="RND-6_FAMILY-2950";Tend="2381";Tstart="890";shortTE="F";uid="e8fec9ed-97a5-4e0d-9818-70d53c1bdca9"
JAABOB010000001.1	RepeatMasker	DNA/Ginger	4918346	4919614	5864	-	.	ID="RND-5_FAMILY-806";Tend="2080";Tstart="847";shortTE="F";uid="3d76c5b7-682e-4f48-bbaa-c52eb55fd4be"
JAABOB010000001.1	RepeatMasker	DNA/Ginger	4901118	4901729	2471	-	.	ID="RND-5_FAMILY-806";Tend="1554";Tstart="944";shortTE="F";uid="07964ae6-ba0f-45b3-b959-f281a47ef663"
JAABOB010000001.1	RepeatMasker	DNA	6753192	6753599	2566	-	.	ID="TTAA8_AP";Tend="438";Tstart="10";shortTE="F";uid="03ea2678-e16e-45b3-aaca-b46e1d002103"
JAABOB010000001.1	RepeatMasker	DNA/Ginger	4918198	4918356	1202	-	.	ID="RND-1_FAMILY-128";Tend="2331";Tstart="2173";shortTE="F";uid="114a52d1-1278-4d7f-90c5-b65068f84443"
JAABOB010000001.1	RepeatMasker	DNA/hAT-Tip100	14122	14246	693	-	.	ID="RND-6_FAMILY-14865";Tend="907";Tstart="768";shortTE="F";uid="2de78bd0-a523-4f13-8a3d-40a755b1a1cc"
JAABOB010000001.1	RepeatMasker	DNA/Ginger	6754093	6754335	572	-	.	ID="RND-5_FAMILY-806";Tend="1080";Tstart="844";shortTE="F";uid="761e2ed4-f47c-456c-af76-ac09604b3ce0"
JAABOB010000001.1	RepeatMasker	DNA	4018501	4018912	1259	-	.	ID="TTAA2C_AP";Tend="423";Tstart="3";shortTE="F";uid="2d32e835-91ba-479b-8dec-62b8ab263e49"
JAABOB010000001.1	RepeatMasker	DNA/Ginger-1	3766730	3767264	2133	-	.	ID="RND-1_FAMILY-138";Tend="2405";Tstart="1896";shortTE="F";uid="c96414ce-5670-484f-b43f-ab86dcfd3936"
JAABOB010000001.1	RepeatMasker	DNA	4875384	4875744	604	-	.	ID="ttaa2c_ap";Tend="427";Tstart="56";shortTE="F";uid="ab7d57f2-9258-4993-8987-0dde3fa614fc"
JAABOB010000001.1	RepeatMasker	DNA	5067989	5068635	939	-	.	ID="DNA4-2_AP";Tend="768";Tstart="77";shortTE="F";uid="24bc277e-474a-4c4e-9eda-5d4f5d18bb01"
JAABOB010000001.1	RepeatMasker	DNA/hAT-hAT19	7105208	7105618	1708	-	.	ID="HAT-N2_AP";Tend="429";Tstart="13";shortTE="F";uid="cd22c089-5f43-4f2b-81ca-cd0f16d3d2fa"
JAABOB010000001.1	RepeatMasker	DNA/Ginger-1	5310277	5310495	1203	-	.	ID="RND-6_FAMILY-2950";Tend="1040";Tstart="835";shortTE="F";uid="6834c391-accb-4ee9-a157-7ca919cc3420"
JAABOB010000001.1	RepeatMasker	DNA/Ginger-1	6133828	6134300	3651	-	.	ID="RND-1_FAMILY-17";Tend="1410";Tstart="931";shortTE="F";uid="9ee0221b-7639-46b6-b5c6-4a9cc102afc9"
JAABOB010000001.1	RepeatMasker	DNA/Ginger	917393	917734	1720	-	.	ID="RND-5_FAMILY-806";Tend="1195";Tstart="849";shortTE="F";uid="7d80cfe4-49d2-44c6-ac9d-d610130ed5fa"
JAABOB010000001.1	RepeatMasker	Retroposon?	7117682	7118355	623	-	.	ID="SINE2-1_AP";Tend="1428";Tstart="752";shortTE="F";uid="cd6de20d-5fc2-465e-bea0-73b559b59a12"
JAABOB010000001.1	RepeatMasker	DNA/hAT	4599418	4599887	3485	-	.	ID="RND-1_FAMILY-72";Tend="1413";Tstart="942";shortTE="F";uid="bea18a8a-16e7-4634-bb02-a77ec4844104"
JAABOB010000001.1	RepeatMasker	Unknown	2911063	2911947	863	-	.	ID="RND-5_FAMILY-1070";TEgroup="ctg_1%7CRND-5_FAMILY-1070%7C1";Tend="1807";Tstart="904";shortTE="F";uid="c26c73a5-27d2-492b-896a-b49bc2ddbb29"
JAABOB010000001.1	RepeatMasker	DNA/hAT-hAT19	6134486	6134862	1069	-	.	ID="HAT-N2_AP";Tend="432";Tstart="1";shortTE="F";uid="752facfe-ad9a-40af-873b-a0d32562fbd8"
JAABOB010000001.1	RepeatMasker	DNA	4764227	4764647	2744	-	.	ID="DNA-TTAA-1_AP";Tend="423";Tstart="1";shortTE="F";uid="6c9f28a5-6f6d-4394-a950-0b3f8a63ac41"
JAABOB010000001.1	RepeatMasker	DNA/Ginger	5941744	5941885	607	-	.	ID="RND-1_FAMILY-128";Tend="993";Tstart="845";shortTE="F";uid="7edc6894-7dbe-4db1-8455-818e2cffef1e"
JAABOB010000001.1	RepeatMasker	DNA	5798148	5798347	815	-	.	ID="DNA4-3_AP";Tend="347";Tstart="146";shortTE="F";uid="91d0671c-b021-49fa-b4a6-b408644a504d"
JAABOB010000001.1	RepeatMasker	Unknown	6605924	6606111	616	-	.	ID="RND-5_FAMILY-6036";Tend="1149";Tstart="962";shortTE="F";uid="c99f7936-233a-4617-b40e-010c9fd18cf3"
JAABOB010000001.1	RepeatMasker	Retroposon?	2035120	2035305	408	-	.	ID="SINE2-1_AP";Tend="1446";Tstart="1218";shortTE="F";uid="a11693b6-31b0-4a32-bc65-05751bf8c2a0"
JAABOB010000001.1	RepeatMasker	Unknown	6829875	6830695	1901	-	.	ID="RND-6_FAMILY-651";Tend="1709";Tstart="938";shortTE="F";uid="599e45f8-7f94-4339-b2bb-5efba1572593"
JAABOB010000001.1	RepeatMasker	LTR/Gypsy	3274273	3274604	912	-	.	ID="RND-6_FAMILY-3075";Tend="1648";Tstart="1315";shortTE="F";uid="70075c59-d179-4849-ac96-b35f6f80c213"
JAABOB010000001.1	RepeatMasker	Retroposon?	3529686	3530448	770	-	.	ID="SINE2-1_AP";Tend="1770";Tstart="1005";shortTE="F";uid="864840c8-131c-4834-a376-5e293675aaa1"
JAABOB010000001.1	RepeatMasker	DNA/hAT	5779086	5779568	4109	-	.	ID="RND-1_FAMILY-72";Tend="1429";Tstart="948";shortTE="F";uid="2f35b0c1-4747-4ede-80dd-97fc7b4613e2"
JAABOB010000001.1	RepeatMasker	DNA	4161232	4161522	625	-	.	ID="TTAA2D_AP";Tend="425";Tstart="140";shortTE="F";uid="0749ea3c-defd-420f-a57c-5964f4b2e4c5"
JAABOB010000001.1	RepeatMasker	DNA/Kolobok-E	1213569	1213839	575	-	.	ID="KOLOBOKE-2_AP";Tend="278";Tstart="2";shortTE="F";uid="7af6463e-486b-43ed-a099-b6c295e4a2af"
JAABOB010000001.1	RepeatMasker	RC/Helitron	1015035	1015545	3426	-	.	ID="RND-6_FAMILY-9169";Tend="1371";Tstart="844";shortTE="F";uid="a7316e7a-1cdb-453f-ac8f-bd4c2e23cf41"
JAABOB010000001.1	RepeatMasker	DNA/Ginger	2996128	2996537	2091	-	.	ID="RND-5_FAMILY-806";Tend="1584";Tstart="1156";shortTE="F";uid="fa78f8a5-385e-4e00-b994-4d993613998f"
JAABOB010000001.1	RepeatMasker	DNA	6557023	6557154	525	-	.	ID="dna4-2_ap";Tend="128";Tstart="1";shortTE="F";uid="22e10ea5-42b0-4a6c-a820-468089ea87da"
JAABOB010000001.1	RepeatMasker	DNA/hAT-hAT19	4823091	4823278	875	-	.	ID="DNA8-84_AP";Tend="190";Tstart="2";shortTE="F";uid="4d74be6b-4c8a-4782-8071-3d452fea7214"
JAABOB010000001.1	RepeatMasker	DNA	6502367	6502519	400	-	.	ID="DNA4-2_AP";Tend="401";Tstart="244";shortTE="F";uid="2c289a36-765d-44a3-9253-8c7393b38ff7"
JAABOB010000001.1	RepeatMasker	DNA/TcMar-m44	4045265	4045387	540	-	.	ID="DNAX-7B_AP";Tend="124";Tstart="1";shortTE="F";uid="f6f82107-55b4-42b3-b245-92ef7c6e5f7b"
JAABOB010000001.1	RepeatMasker	DNA/TcMar-m44?	6783712	6783883	665	-	.	ID="dnax-4_ap";Tend="171";Tstart="2";shortTE="F";uid="244d1e03-26d1-4be5-9f95-0d95b945f186"
JAABOB010000001.1	RepeatMasker	DNA/Ginger-1	2400589	2401050	852	-	.	ID="ginger1-1_ap";Tend="3669";Tstart="3266";shortTE="F";uid="570e53d3-745b-4be9-a5c9-d2b47588779a"
JAABOB010000001.1	RepeatMasker	LINE/RTE-BovB	6718355	6718556	419	-	.	ID="RND-6_FAMILY-9740";Tend="1206";Tstart="1005";shortTE="F";uid="e2d3c03f-18f3-46d5-9f37-e8bd076f0bdb"
JAABOB010000001.1	RepeatMasker	DNA/hAT-Tip100	111082	111200	529	-	.	ID="RND-1_FAMILY-69";Tend="997";Tstart="870";shortTE="F";uid="5ba863cc-ccf6-4d23-ab67-b48e99378aca"
JAABOB010000001.1	RepeatMasker	DNA	1306955	1307076	627	-	.	ID="DNA-TTAA-1_AP";Tend="422";Tstart="294";shortTE="F";uid="86981b96-7e95-44ab-bf20-9efa100f9560"
JAABOB010000001.1	RepeatMasker	DNA/Kolobok-E	4416918	4417051	520	-	.	ID="KOLOBOKE-3_AP";Tend="2173";Tstart="2033";shortTE="F";uid="6ad80118-6573-43a9-9bec-a4b546bd2578"
JAABOB010000001.1	RepeatMasker	Unknown	6636459	6636567	631	-	.	ID="RND-6_FAMILY-2761";Tend="2250";Tstart="2147";shortTE="F";uid="947c987e-3840-4b54-9452-5a88ba49b127"
JAABOB010000001.1	RepeatMasker	LINE/RTE-BovB	6299832	6301253	1106	-	.	ID="RND-6_FAMILY-9740";TEgroup="ctg_1%7CRND-6_FAMILY-9740%7C1";Tend="2306";Tstart="978";shortTE="F";uid="6adc3ff7-bb8c-41ee-aa85-82ed6d8cdc12"
JAABOB010000001.1	RepeatMasker	DNA/hAT-Charlie	3117673	3117992	1226	-	.	ID="dna8-32_ap";Tend="240";Tstart="2";shortTE="F";uid="69c1e108-798f-482b-951c-96bcdc37d35f"
JAABOB010000001.1	RepeatMasker	Retroposon?	4438726	4439472	726	-	.	ID="SINE2-2_AP";Tend="819";Tstart="1";shortTE="F";uid="efea609b-1453-43e9-b195-df5520cb417b"
JAABOB010000001.1	RepeatMasker	DNA	5126829	5127178	871	-	.	ID="DNA3-8_AP";Tend="346";Tstart="1";shortTE="F";uid="6cd8a592-3c13-4747-b69a-64936f98b027"
JAABOB010000001.1	RepeatMasker	DNA	3600727	3601366	1212	-	.	ID="DNA4-2_AP";Tend="652";Tstart="1";shortTE="F";uid="02e3796b-e0cc-4d50-9957-93a0f69500a4"
JAABOB010000001.1	RepeatMasker	Retroposon?	570097	571054	717	-	.	ID="SINE2-1_AP";TEgroup="ctg_1%7CSINE2-1_AP%7C1";Tend="1749";Tstart="118";shortTE="F";uid="127196bc-30f9-4d8b-aa1b-22802154c4bc"
JAABOB010000001.1	RepeatMasker	DNA/Ginger	4929496	4930962	8493	-	.	ID="RND-5_FAMILY-806";Tend="2335";Tstart="845";shortTE="F";uid="a601926c-3ea7-413b-b186-303dfeec5159"
JAABOB010000001.1	RepeatMasker	Retroposon?	6063673	6065002	6067	-	.	ID="SINE2-2_AP";Tend="1996";Tstart="1";shortTE="F";uid="b61c9b9f-c34c-455d-9a3a-905a3d233c4e"
JAABOB010000001.1	RepeatMasker	DNA/Ginger	6681692	6682492	2379	-	.	ID="RND-1_FAMILY-128";Tend="2323";Tstart="1587";shortTE="F";uid="21d669fa-a81f-446f-b1e1-78033d1a4e35"
JAABOB010000001.1	RepeatMasker	DNA	977383	977693	528	-	.	ID="DNA4-2B_AP";Tend="773";Tstart="468";shortTE="F";uid="71bcc66b-c7c4-4b73-b635-2d7e32f05c67"
JAABOB010000001.1	RepeatMasker	DNA/hAT-Charlie	4047765	4048137	1768	-	.	ID="RND-1_FAMILY-154";Tend="1375";Tstart="986";shortTE="F";uid="562003ad-5a57-457a-95ae-ef92692765ee"
JAABOB010000001.1	RepeatMasker	DNA/Ginger	982838	983220	453	-	.	ID="RND-5_FAMILY-806";Tend="1271";Tstart="864";shortTE="F";uid="fdda1f82-e06c-4a39-be9d-dcf0d9b3adb3"
JAABOB010000001.1	RepeatMasker	Retroposon?	7166155	7166973	410	-	.	ID="SINE2-2_AP";Tend="879";Tstart="1";shortTE="F";uid="bcd8598a-86cc-450e-bd27-b59669ae0ec5"
JAABOB010000001.1	RepeatMasker	Unknown	3165735	3166563	1603	-	.	ID="RND-6_FAMILY-6574";Tend="1773";Tstart="953";shortTE="F";uid="e29b27f9-97d5-45e4-b591-ce3c252b3c26"
JAABOB010000001.1	RepeatMasker	DNA	2381274	2381748	624	-	.	ID="DNA4-2_AP";Tend="769";Tstart="348";shortTE="F";uid="de2717f4-c2d6-41e3-a07a-cecba2f7e128"
JAABOB010000001.1	RepeatMasker	DNA/MULE-MuDR	7213242	7213910	444	-	.	ID="MUDR12X_AP";TEgroup="ctg_1%7CMUDR12X_AP%7C1";Tend="1393";Tstart="471";shortTE="F";uid="cb6ab1ac-b745-44ed-a9eb-3f5fdfe3bd70"
JAABOB010000001.1	RepeatMasker	DNA/Ginger	6940895	6942920	12141	-	.	ID="RND-1_FAMILY-128";TEgroup="ctg_1%7CRND-1_FAMILY-128%7C4";Tend="2410";Tstart="752";shortTE="F";uid="c99fbe7f-85b0-4124-be90-19dd1050f727"
JAABOB010000001.1	RepeatMasker	DNA/hAT-hAT19	5457382	5458176	4080	-	.	ID="RND-1_FAMILY-9";Tend="1677";Tstart="929";shortTE="F";uid="db4f8ca8-2ad1-454c-ba09-41bbf6e59353"
JAABOB010000001.1	RepeatMasker	Retroposon?	446402	447271	1016	-	.	ID="SINE2-1_AP";Tend="1447";Tstart="17";shortTE="F";uid="555d2fee-1ef9-430a-9da5-18ed0bc19dd8"
JAABOB010000001.1	RepeatMasker	DNA	1824407	1824675	1190	-	.	ID="rnd-1_family-67";Tend="1237";Tstart="892";shortTE="F";uid="04c234cc-e610-463e-b492-81b9ff493926"
JAABOB010000001.1	RepeatMasker	DNA/Ginger	6432679	6432923	3985	-	.	ID="RND-5_FAMILY-806";Tend="2338";Tstart="1423";shortTE="F";uid="58df16cc-4211-47bb-94e2-ed55b7e4ce8c"
JAABOB010000001.1	RepeatMasker	Retroposon?	6789061	6789217	541	-	.	ID="SINE2-1_AP";Tend="1768";Tstart="1633";shortTE="F";uid="a649ba86-cdda-4e2f-8419-f7182fd570f7"
JAABOB010000001.1	RepeatMasker	Retroposon?	5810830	5810991	406	-	.	ID="SINE2-2_AP";Tend="181";Tstart="11";shortTE="F";uid="16176313-3aed-4dfd-b597-b0d26b578b05"
JAABOB010000001.1	RepeatMasker	Unknown	6240463	6240619	1225	-	.	ID="RND-4_FAMILY-337";Tend="1160";Tstart="1003";shortTE="F";uid="c7f59353-3a95-4923-b805-3c774833ca58"
JAABOB010000001.1	RepeatMasker	DNA/hAT	6463938	6464140	749	-	.	ID="HAT-N13_AP";Tend="276";Tstart="2";shortTE="F";uid="88370099-8dab-44ef-aafb-b2593ce1d75f"
JAABOB010000001.1	RepeatMasker	DNA/Ginger-1	7122032	7122751	628	-	.	ID="RND-6_FAMILY-2950";Tend="2461";Tstart="1703";shortTE="F";uid="72eb7fcc-1d97-46b7-b41e-fef6b9587df1"
JAABOB010000001.1	RepeatMasker	DNA	6655307	6655564	555	-	.	ID="DNA4-3_AP";Tend="261";Tstart="5";shortTE="F";uid="300fcaf3-6fab-4d15-8c1d-9179efca8c06"
JAABOB010000001.1	RepeatMasker	Retroposon?	4567968	4568248	496	-	.	ID="RND-6_FAMILY-7806";Tend="511";Tstart="240";shortTE="F";uid="f71a3810-f293-458f-9220-a0404a2ef27e"
JAABOB010000001.1	RepeatMasker	Unknown	6213435	6213589	561	-	.	ID="RND-1_FAMILY-77";Tend="1416";Tstart="1252";shortTE="F";uid="3b8bde9b-a654-482a-8794-42de5d300ef2"
JAABOB010000001.1	RepeatMasker	DNA/Ginger-1	5312691	5312980	428	-	.	ID="RND-6_FAMILY-2950";Tend="2391";Tstart="2077";shortTE="F";uid="555e4fe0-f9d0-41a8-95ac-429100a1d76b"
JAABOB010000001.1	RepeatMasker	DNA/hAT-Charlie	6688156	6688318	484	-	.	ID="RND-5_FAMILY-6782";Tend="1318";Tstart="1159";shortTE="F";uid="417884ce-3a24-4851-8c87-be2244fd637d"
JAABOB010000001.1	RepeatMasker	Unknown	6430497	6430883	2485	-	.	ID="RND-6_FAMILY-3101";Tend="1274";Tstart="848";shortTE="F";uid="5823272b-ae67-4602-a8a4-cc6c62d94535"
JAABOB010000001.1	RepeatMasker	DNA/hAT-Charlie	6743162	6743357	713	-	.	ID="RND-6_FAMILY-10045";Tend="1153";Tstart="961";shortTE="F";uid="dbf4193c-d44c-4251-ae31-9ee3738c4466"
JAABOB010000001.1	RepeatMasker	DNA/PIF-Spy	669480	669616	428	-	.	ID="ISL2EU-3N1_CFL";Tend="342";Tstart="206";shortTE="F";uid="e2d86670-3c20-41c4-9899-275be167c799"
JAABOB010000001.1	RepeatMasker	DNA	5650489	5651113	3866	-	.	ID="DNA4-3_AP";Tend="634";Tstart="3";shortTE="F";uid="ecda98bc-e425-4464-842e-dc53e4e95deb"
JAABOB010000001.1	RepeatMasker	DNA/hAT-hAT19	6740525	6740701	692	-	.	ID="DNA8-109_AP";Tend="181";Tstart="1";shortTE="F";uid="7cb9b247-a7cb-42d9-ba6c-58c37c82a6ea"
JAABOB010000001.1	RepeatMasker	Retroposon?	1043890	1044283	1053	-	.	ID="RND-6_FAMILY-7280";Tend="938";Tstart="583";shortTE="F";uid="bd6ad5ab-2cdd-4b13-91fc-e47cff435088"
JAABOB010000001.1	RepeatMasker	Unknown	2758176	2758302	642	-	.	ID="RND-1_FAMILY-141";Tend="1143";Tstart="1013";shortTE="F";uid="f054404c-24f0-443f-a7bf-c6f6bbfdc21a"
JAABOB010000001.1	RepeatMasker	DNA	5328103	5328339	820	-	.	ID="TTAA2C_AP";Tend="234";Tstart="1";shortTE="F";uid="be06fc37-14a8-43c7-b2d1-293c2c7c4a27"
JAABOB010000001.1	RepeatMasker	Unknown	1016076	1016520	2940	-	.	ID="RND-1_FAMILY-16";Tend="1511";Tstart="1009";shortTE="F";uid="70d06e4d-3222-4281-b01e-2a7f103077c2"
JAABOB010000001.1	RepeatMasker	Unknown	3970905	3971095	836	-	.	ID="RND-6_FAMILY-19782";Tend="1177";Tstart="967";shortTE="F";uid="6cae33c0-d765-4fd7-9f60-97feecec15b8"
JAABOB010000001.1	RepeatMasker	Unknown	5631599	5632111	2865	-	.	ID="RND-1_FAMILY-24";Tend="1463";Tstart="940";shortTE="F";uid="55e9f019-cd7d-48c4-abcb-6061087b7fcc"
JAABOB010000001.1	RepeatMasker	Unknown	4777304	4777692	1754	-	.	ID="RND-6_FAMILY-11685";Tend="1208";Tstart="857";shortTE="F";uid="83004592-d504-4aa6-941b-07d59b760a03"
JAABOB010000001.1	RepeatMasker	DNA/Kolobok-E	4718407	4718834	586	-	.	ID="KOLOBOKE-4_AP";Tend="2934";Tstart="2484";shortTE="F";uid="661f6bd8-cf89-4a9f-85e1-94391d1c3b97"
JAABOB010000001.1	RepeatMasker	DNA/Kolobok-E	169639	169802	447	-	.	ID="KOLOBOKE-4_AP";Tend="2680";Tstart="2519";shortTE="F";uid="c2fe0d09-c82b-4bfb-991b-cec090e3c5ef"
JAABOB010000001.1	RepeatMasker	DNA/hAT	2710192	2710849	4513	-	.	ID="RND-6_FAMILY-3394";Tend="1234";Tstart="604";shortTE="F";uid="8b80a917-422b-4434-8d4c-2b7211c75e0b"
JAABOB010000001.1	RepeatMasker	DNA/Ginger	6984501	6985400	2983	-	.	ID="rnd-5_family-806";Tend="2323";Tstart="834";shortTE="F";uid="e58892c4-f826-4d97-ab22-f330dad61ab9"
JAABOB010000001.1	RepeatMasker	DNA/hAT-Charlie	47263	47577	2208	-	.	ID="RND-1_FAMILY-107";Tend="1268";Tstart="954";shortTE="F";uid="489d98d6-a11a-48ad-8df1-afb624b57ca7"
JAABOB010000001.1	RepeatMasker	DNA/hAT-Charlie	3956648	3956757	618	-	.	ID="HAT-N17_AP";Tend="297";Tstart="181";shortTE="F";uid="e7c1b9cd-c4e4-4cc0-b75a-260885c75784"
JAABOB010000001.1	RepeatMasker	DNA/hAT-hAT19	5511636	5512131	691	-	.	ID="DNA8-73_AP";TEgroup="ctg_1%7CDNA8-73_AP%7C2";Tend="784";Tstart="1";shortTE="F";uid="6815bb43-88c8-4959-84f1-baad353857f0"
JAABOB010000001.1	RepeatMasker	DNA/hAT-hAT19	5549309	5549763	1586	-	.	ID="RND-6_FAMILY-6772";Tend="1333";Tstart="825";shortTE="F";uid="5281b713-d277-4f71-ae6a-767722eeaf32"
JAABOB010000001.1	RepeatMasker	Retroposon?	6677009	6677633	2670	-	.	ID="RND-6_FAMILY-4509";Tend="2676";Tstart="2104";shortTE="F";uid="834065a6-fc1e-41b5-82f0-367259cd886f"
JAABOB010000001.1	RepeatMasker	DNA	5943842	5944291	447	-	.	ID="TTAA2_AP";Tend="419";Tstart="10";shortTE="F";uid="8c2c1b54-15c3-4afb-8877-8a3f2f54a6bd"
JAABOB010000001.1	RepeatMasker	DNA	153889	154458	1334	-	.	ID="DNAX-1_AP";TEgroup="ctg_1%7CDNAX-1_AP%7C1";Tend="796";Tstart="443";shortTE="F";uid="19d58339-902f-4516-add0-868aa351a009"
JAABOB010000001.1	RepeatMasker	DNA/Ginger	5941256	5941484	703	-	.	ID="RND-1_FAMILY-128";Tend="1332";Tstart="1164";shortTE="F";uid="7638b550-15f7-42c6-8c5d-42e546a1b3eb"
JAABOB010000001.1	RepeatMasker	DNA	6405630	6405858	1241	-	.	ID="TTAA2C_AP";Tend="423";Tstart="192";shortTE="F";uid="5ca39f6a-19b4-4e05-86fd-f0463d8893e6"
JAABOB010000001.1	RepeatMasker	DNA/hAT-hAT19	5939714	5939907	573	-	.	ID="DNA8-73_AP";Tend="503";Tstart="325";shortTE="F";uid="333d9581-189c-4ff9-a4fd-da3c6c26e578"
JAABOB010000001.1	RepeatMasker	DNA/hAT-hAT19	3502968	3503635	3440	-	.	ID="RND-5_FAMILY-1902";Tend="1531";Tstart="832";shortTE="F";uid="59c751e4-6e95-4cc6-91cb-4dd2e900952a"
JAABOB010000001.1	RepeatMasker	Retroposon?	755937	756581	563	-	.	ID="SINE2-1_AP";Tend="1461";Tstart="235";shortTE="F";uid="5fb91c5d-33b3-455a-997b-9b389f342765"
JAABOB010000001.1	RepeatMasker	DNA	6498388	6498592	506	-	.	ID="ttaa3c_ap";Tend="428";Tstart="216";shortTE="F";uid="197ee905-a302-498e-a644-816f14aedf3c"
JAABOB010000001.1	RepeatMasker	DNA/Ginger	7125958	7127390	2329	-	.	ID="RND-5_FAMILY-806";TEgroup="ctg_1%7CRND-5_FAMILY-806%7C4";Tend="1947";Tstart="846";shortTE="F";uid="df8f5a78-adc3-45e3-90c7-35c93e084e90"
JAABOB010000001.1	RepeatMasker	DNA/hAT-Charlie	4390896	4391224	849	-	.	ID="HAT-N11_AP";TEgroup="ctg_1%7CHAT-N11_AP%7C4";Tend="631";Tstart="1";shortTE="F";uid="522b9504-1b88-4ade-bce3-9e31a56b3c78"
JAABOB010000001.1	RepeatMasker	RC/Helitron	4618623	4618998	2923	-	.	ID="RND-1_FAMILY-84";Tend="1819";Tstart="1443";shortTE="F";uid="dca6beec-b270-4513-a48a-7a16af02e6b0"
JAABOB010000001.1	RepeatMasker	DNA/Ginger-1	437308	437500	491	-	.	ID="RND-4_FAMILY-1162";Tend="711";Tstart="508";shortTE="F";uid="1bbe6bca-f794-4833-a9f2-925358d94432"
JAABOB010000001.1	RepeatMasker	DNA	4768434	4768596	544	-	.	ID="DNA4-3_AP";Tend="312";Tstart="156";shortTE="F";uid="dcdc9b50-1373-4b5f-a8cb-b8a4954900ae"
JAABOB010000001.1	RepeatMasker	Retroposon?	1371375	1371648	587	-	.	ID="SINE2-1_AP";Tend="424";Tstart="149";shortTE="F";uid="153a0255-8311-4ab4-942a-518af46c0360"
JAABOB010000001.1	RepeatMasker	DNA	6599527	6599862	1410	-	.	ID="TTAA11_AP";Tend="374";Tstart="2";shortTE="F";uid="c891785b-66a6-4bbc-aee8-aee60fc425a7"
JAABOB010000001.1	RepeatMasker	DNA/Ginger-1	6416295	6416469	491	-	.	ID="RND-4_FAMILY-1162";Tend="679";Tstart="508";shortTE="F";uid="1acdc25e-4474-4158-8289-d7ac88251042"
JAABOB010000001.1	RepeatMasker	LINE/I	3416557	3416661	481	-	.	ID="RND-6_FAMILY-4804";Tend="2918";Tstart="2816";shortTE="F";uid="2946c46a-a9ed-4a98-aa80-ec8bc68fa70e"
JAABOB010000001.1	RepeatMasker	LINE/I-Jockey	1842038	1842273	464	-	.	ID="AG-JOCK-1";Tend="1458";Tstart="1232";shortTE="F";uid="1f0f2959-f465-4b33-930f-f4f38c588ce6"
JAABOB010000001.1	RepeatMasker	DNA/TcMar-m44	4520246	4520393	667	-	.	ID="dnax-3b_ap";Tend="138";Tstart="1";shortTE="F";uid="85a89b3b-05b6-43cd-870e-530ed840be02"
JAABOB010000001.1	RepeatMasker	DNA	5832593	5833275	919	-	.	ID="DNA4-2_AP";TEgroup="ctg_1%7CDNA4-2_AP%7C3";Tend="769";Tstart="1";shortTE="F";uid="22df031c-006f-4064-8d61-ebfa446d9ded"
JAABOB010000001.1	RepeatMasker	Unknown	779130	779750	744	-	.	ID="RND-1_FAMILY-147";Tend="2255";Tstart="1618";shortTE="F";uid="772f74ea-880f-4b19-8782-27f525dda50d"
JAABOB010000001.1	RepeatMasker	DNA/hAT-hAT19	5529377	5530109	3827	-	.	ID="RND-5_FAMILY-1902";Tend="1516";Tstart="822";shortTE="F";uid="b4d0845c-3bf1-4a7e-a019-3be020d926e8"
JAABOB010000001.1	RepeatMasker	Unknown	6687846	6688065	1150	-	.	ID="RND-5_FAMILY-2345";Tend="1133";Tstart="907";shortTE="F";uid="d8274463-6a3f-4483-bbbd-61bca2c032db"
JAABOB010000001.1	RepeatMasker	DNA/Ginger	6844289	6844413	456	-	.	ID="rnd-5_family-806";Tend="939";Tstart="798";shortTE="F";uid="58a408b1-a4fa-4601-8190-4ae51de8bf2f"
JAABOB010000001.1	RepeatMasker	DNA/hAT?	5761465	5761595	494	-	.	ID="DNA8-60_AP";Tend="198";Tstart="70";shortTE="F";uid="67236e7b-a6a8-4de2-bd62-445dfa4d5399"
JAABOB010000001.1	RepeatMasker	Unknown	6082338	6082703	1811	-	.	ID="RND-6_FAMILY-5308";Tend="1171";Tstart="807";shortTE="F";uid="370d1c2a-736f-4b68-87b6-00b7fbdd5bec"
JAABOB010000001.1	RepeatMasker	DNA/Maverick	70906	71528	869	-	.	ID="RND-5_FAMILY-2458";Tend="691";Tstart="99";shortTE="F";uid="c55af042-e82f-4960-8af9-4e40f3dbeee2"
JAABOB010000001.1	RepeatMasker	DNA	1106826	1107003	437	-	.	ID="ttaa2c_ap";Tend="290";Tstart="103";shortTE="F";uid="22d12e1f-6236-4ac9-8306-598e150e32e4"
JAABOB010000001.1	RepeatMasker	DNA	6748833	6749243	1001	-	.	ID="TTAA2C_AP";Tend="413";Tstart="18";shortTE="F";uid="e331c8ea-3881-489f-a474-47ca4077a549"
JAABOB010000001.1	RepeatMasker	DNA/hAT-Charlie	7180331	7180704	2046	-	.	ID="RND-1_FAMILY-107";Tend="1269";Tstart="918";shortTE="F";uid="6353dce3-227e-4ece-aa98-32469ff66473"
JAABOB010000001.1	RepeatMasker	DNA/hAT-hAT19	5521239	5522145	4310	-	.	ID="rnd-1_family-9";Tend="1759";Tstart="817";shortTE="F";uid="86c9a431-4a75-4d98-be29-5ca18d7dfc5f"
JAABOB010000001.1	RepeatMasker	DNA/Ginger	6960928	6961106	771	-	.	ID="RND-1_FAMILY-128";Tend="1007";Tstart="831";shortTE="F";uid="9914d179-9ddb-45a2-97c9-66be29f7f977"
JAABOB010000001.1	RepeatMasker	DNA/hAT-Charlie	3005471	3005607	474	-	.	ID="RND-5_FAMILY-2228";Tend="1191";Tstart="1047";shortTE="F";uid="66aaf882-7ebe-4457-9752-59dfd91183e6"
JAABOB010000001.1	RepeatMasker	DNA	7004466	7005050	733	-	.	ID="DNA4-3_AP";Tend="633";Tstart="3";shortTE="F";uid="7a562c73-0edf-42cd-97ed-443ff38ee4df"
JAABOB010000001.1	RepeatMasker	DNA	2468773	2468969	729	-	.	ID="DNA4-2_AP";Tend="769";Tstart="580";shortTE="F";uid="02cf7bdf-e4b1-4b73-852c-f3282a9bdae9"
JAABOB010000001.1	RepeatMasker	DNA/hAT-Charlie	233285	233446	723	-	.	ID="DNA8-55B_AP";Tend="184";Tstart="10";shortTE="F";uid="7393520b-1ccf-4eaf-86f5-d90e1cdf59f6"
JAABOB010000001.1	RepeatMasker	Unknown	3915577	3916448	3958	-	.	ID="RND-6_FAMILY-7508";Tend="1565";Tstart="745";shortTE="F";uid="a25b3cf8-3411-4137-9d89-689f3e34dc02"
JAABOB010000001.1	RepeatMasker	Retroposon?	3037403	3037628	443	-	.	ID="RND-6_FAMILY-7806";Tend="488";Tstart="246";shortTE="F";uid="1456dee5-7bd7-42a5-bddf-980761589690"
JAABOB010000001.1	RepeatMasker	Unknown	4969321	4970828	5601	-	.	ID="RND-1_FAMILY-77";Tend="2382";Tstart="873";shortTE="F";uid="003eb50e-3832-4b4f-b12c-c10bcfd22b64"
JAABOB010000001.1	RepeatMasker	DNA	5454325	5454461	457	-	.	ID="DNA-TTAA-1_AP";Tend="422";Tstart="285";shortTE="F";uid="84b497da-4f0c-4823-84f5-bc9e17602cfe"
JAABOB010000001.1	RepeatMasker	DNA	6722963	6723263	960	-	.	ID="DNA4-3_AP";Tend="528";Tstart="220";shortTE="F";uid="88ebe205-37ba-4408-86c4-6e64b85195e1"
JAABOB010000001.1	RepeatMasker	DNA/TcMar-Mariner	548908	549008	419	-	.	ID="MARINER-N13_HSAL";Tend="497";Tstart="398";shortTE="F";uid="efed932b-7742-49c7-a7de-efa1727e2e43"
JAABOB010000001.1	RepeatMasker	DNA/Ginger	7118417	7118867	565	-	.	ID="RND-5_FAMILY-806";Tend="1306";Tstart="847";shortTE="F";uid="8ab2a531-a079-4010-bce6-6a489a5c3c1f"
JAABOB010000001.1	RepeatMasker	DNA/Ginger	7123494	7124478	3139	-	.	ID="RND-5_FAMILY-806";Tend="2345";Tstart="1401";shortTE="F";uid="6583e7a4-503e-4c0b-9035-376b4d96dac1"
JAABOB010000001.1	RepeatMasker	Unknown	6933114	6933986	4654	-	.	ID="RND-1_FAMILY-70";Tend="1767";Tstart="889";shortTE="F";uid="1c7c3041-1816-413d-85cd-40903a7017ff"
JAABOB010000001.1	RepeatMasker	DNA	6779894	6780089	958	-	.	ID="TTAA11_AP";Tend="355";Tstart="160";shortTE="F";uid="d8259632-2e7e-4dec-9f07-f78e260eecf0"
JAABOB010000001.1	RepeatMasker	DNA/hAT	5798348	5798460	606	-	.	ID="DNA8-1_AP";Tend="471";Tstart="141";shortTE="F";uid="b1abd766-c24f-4bfd-ab68-68424e6568d2"
JAABOB010000001.1	RepeatMasker	DNA/hAT	3769995	3770580	919	-	.	ID="RND-6_FAMILY-14";TEgroup="ctg_1%7CRND-6_FAMILY-14%7C1";Tend="1380";Tstart="688";shortTE="F";uid="61819af7-8f37-4a3b-9c22-764276c0f7d7"
JAABOB010000001.1	RepeatMasker	Unknown	3504763	3504942	496	-	.	ID="RND-6_FAMILY-3480";Tend="1478";Tstart="1311";shortTE="F";uid="8e2559da-d465-4018-a046-9569663f808d"
JAABOB010000001.1	RepeatMasker	DNA/Ginger	6072252	6073656	7211	-	.	ID="RND-5_FAMILY-806";Tend="2272";Tstart="846";shortTE="F";uid="a5568fc3-f080-4dd7-8afd-7947b12cb501"
JAABOB010000001.1	RepeatMasker	LINE/I-Jockey	7096862	7097010	407	-	.	ID="RND-6_FAMILY-9138";Tend="2463";Tstart="2318";shortTE="F";uid="a79b1112-176e-4aca-b693-110b6ebf9ff4"
JAABOB010000001.1	RepeatMasker	DNA/Ginger	4784236	4784516	506	-	.	ID="rnd-1_family-128";Tend="1114";Tstart="817";shortTE="F";uid="81839840-8fa5-4e71-979d-9c97643994b2"
JAABOB010000001.1	RepeatMasker	Retroposon?	5361441	5361579	497	-	.	ID="SINE2-1_AP";Tend="1770";Tstart="1627";shortTE="F";uid="cc907025-4dc0-4eef-850a-0b2393210340"
JAABOB010000001.1	RepeatMasker	Unknown	7188309	7188439	412	-	.	ID="RND-5_FAMILY-1656";Tend="936";Tstart="802";shortTE="F";uid="c2d918e7-957c-4126-9c43-d1a2317346eb"
JAABOB010000001.1	RepeatMasker	DNA/hAT	6131525	6131789	1457	-	.	ID="HAT-N13_AP";Tend="276";Tstart="1";shortTE="F";uid="dfd21c4e-6f22-4b1d-a11a-612a659e3921"
JAABOB010000001.1	RepeatMasker	DNA/Ginger	3497323	3497614	437	-	.	ID="RND-5_FAMILY-806";Tend="1149";Tstart="845";shortTE="F";uid="5831cb82-72a2-49b5-9ddd-de3e450a98b1"
JAABOB010000001.1	RepeatMasker	DNA	5742514	5743218	1360	-	.	ID="DNA4-2_AP";Tend="768";Tstart="22";shortTE="F";uid="ee44b705-9215-443f-83ba-f7a21137d075"
JAABOB010000001.1	RepeatMasker	DNA/hAT	6960221	6960383	912	-	.	ID="RND-6_FAMILY-1569";Tend="802";Tstart="625";shortTE="F";uid="6e29a6ac-9d43-4105-94da-7931e54c878c"
JAABOB010000001.1	RepeatMasker	LTR/Gypsy	5908622	5908757	404	-	.	ID="GYPSY68-I_AG";Tend="2253";Tstart="2115";shortTE="F";uid="e970e2d1-7bfc-4cec-a639-2e621b063b23"
JAABOB010000001.1	RepeatMasker	DNA/Ginger	4172725	4173354	591	-	.	ID="RND-5_FAMILY-806";Tend="1469";Tstart="856";shortTE="F";uid="a460f7e5-5590-4611-8253-376fe6464938"
JAABOB010000001.1	RepeatMasker	DNA/Ginger-1	3725970	3726131	465	-	.	ID="RND-6_FAMILY-2950";Tend="1034";Tstart="872";shortTE="F";uid="0538fa72-6549-455c-9b5c-2aa2becc32f3"
JAABOB010000001.1	RepeatMasker	DNA/hAT-hAT19	6586763	6586904	479	-	.	ID="DNA8-109_AP";Tend="141";Tstart="1";shortTE="F";uid="615d7440-5293-41a5-8901-70df078ac209"
JAABOB010000001.1	RepeatMasker	DNA	6840743	6841362	701	-	.	ID="DNA4-3_AP";Tend="637";Tstart="26";shortTE="F";uid="b13dec4a-ca68-42f0-b5b0-8143e1fd203d"
JAABOB010000001.1	RepeatMasker	DNA/Ginger-1	4030709	4031219	2079	-	.	ID="RND-6_FAMILY-2950";Tend="1577";Tstart="1062";shortTE="F";uid="500b4be1-cc88-4642-8092-0223a455f11d"
JAABOB010000001.1	RepeatMasker	DNA/Ginger-1	7133561	7134069	1617	-	.	ID="rnd-6_family-2950";Tend="1961";Tstart="1094";shortTE="F";uid="41d51696-48fa-4580-bf1f-4bf2a8c783e9"
JAABOB010000001.1	RepeatMasker	DNA	6863908	6864052	477	-	.	ID="TTAA3_AP";Tend="428";Tstart="282";shortTE="F";uid="3e672d9b-f90f-4706-8377-92aa51516686"
JAABOB010000001.1	RepeatMasker	DNA	5973533	5973871	413	-	.	ID="TTAA8_AP";Tend="365";Tstart="15";shortTE="F";uid="d0fc198a-13eb-4cf4-8aa5-f2d4c07ad4e7"
JAABOB010000001.1	RepeatMasker	DNA/Ginger	6427816	6428180	538	-	.	ID="RND-5_FAMILY-806";Tend="1243";Tstart="851";shortTE="F";uid="7c1b1c1d-0202-433c-93d9-ecfb6ad11a95"
JAABOB010000001.1	RepeatMasker	DNA/Ginger	4959271	4960190	3629	-	.	ID="RND-5_FAMILY-806";Tend="2337";Tstart="849";shortTE="F";uid="ca346fc3-2280-40bc-999d-31964df5caca"
JAABOB010000001.1	RepeatMasker	DNA/TcMar-m44	7093469	7093613	456	-	.	ID="RND-6_FAMILY-4370";Tend="2678";Tstart="2529";shortTE="F";uid="828947ce-a7c6-4282-bdb8-2cf808218767"
JAABOB010000001.1	RepeatMasker	Retroposon?	7266045	7266266	405	-	.	ID="SINE2-1_AP";Tend="926";Tstart="704";shortTE="F";uid="98508351-248d-4d13-8ef1-c50ed0329c83"
JAABOB010000001.1	RepeatMasker	DNA/Ginger	5623262	5623677	1043	-	.	ID="RND-5_FAMILY-806";Tend="1808";Tstart="1205";shortTE="F";uid="1ff859ad-d331-4379-8107-cd2fdbd2523d"
JAABOB010000001.1	RepeatMasker	DNA	3559824	3560008	464	-	.	ID="dna4-2_ap";Tend="208";Tstart="14";shortTE="F";uid="db7d18da-72ad-422e-a6f0-1e2ef1fe4d74"
JAABOB010000001.1	RepeatMasker	DNA	4867335	4867563	431	-	.	ID="DNA4-3_AP";Tend="615";Tstart="374";shortTE="F";uid="cc4d28ed-0e38-44a8-aaf5-f7837b73c0fe"
JAABOB010000001.1	RepeatMasker	DNA	7083380	7083820	2330	-	.	ID="TTAA8_AP";Tend="438";Tstart="1";shortTE="F";uid="66127941-7479-4ee2-8ea1-0fc573291f9a"
JAABOB010000001.1	RepeatMasker	DNA/hAT-Blackjack	4968526	4968693	456	-	.	ID="HAT-26_LMI";Tend="156";Tstart="1";shortTE="F";uid="31b12924-d366-4aa0-80e2-df1852c1a4b4"
JAABOB010000001.1	RepeatMasker	Unknown	1266040	1266785	3167	-	.	ID="RND-1_FAMILY-38";Tend="2939";Tstart="2244";shortTE="F";uid="863f8009-a201-46d9-a5d9-aea0653e6340"
JAABOB010000001.1	RepeatMasker	DNA/hAT-hAT19	1401031	1401456	1458	-	.	ID="HAT-N2_AP";Tend="429";Tstart="1";shortTE="F";uid="305c7ba0-d490-480b-baf6-20bdf909ebe0"
JAABOB010000001.1	RepeatMasker	Unknown	595193	595359	1054	-	.	ID="RND-4_FAMILY-337";Tend="1160";Tstart="1000";shortTE="F";uid="3b5c4f4d-ed87-45a9-a38c-f10b90a529b2"
JAABOB010000001.1	RepeatMasker	DNA/hAT-Charlie	1883503	1884032	806	-	.	ID="DNA8-58_AP";TEgroup="ctg_1%7CDNA8-58_AP%7C1";Tend="393";Tstart="1";shortTE="F";uid="907bc961-dd9d-4c89-a68c-88f7fdc1cd83"
JAABOB010000001.1	RepeatMasker	DNA/Ginger	3755965	3756149	408	-	.	ID="RND-5_FAMILY-806";Tend="1187";Tstart="994";shortTE="F";uid="a93aa6b7-8fc7-48dc-b91b-209d96c53cc4"
JAABOB010000001.1	RepeatMasker	LINE/I	3790070	3790186	483	-	.	ID="RND-6_FAMILY-4804";Tend="2948";Tstart="2831";shortTE="F";uid="81132189-6770-4d22-9fac-739d67ba1aee"
JAABOB010000001.1	RepeatMasker	DNA	2216277	2216461	409	-	.	ID="dna4-2_ap";Tend="772";Tstart="593";shortTE="F";uid="b0a766d4-fdcf-4286-8bb0-a08db5bc1fa4"
JAABOB010000001.1	RepeatMasker	Unknown	148014	148349	2128	-	.	ID="RND-6_FAMILY-10728";Tend="1312";Tstart="989";shortTE="F";uid="7afa99ee-c0ca-44fc-9e43-a2f4f4ad0de2"
JAABOB010000001.1	RepeatMasker	DNA/hAT	1336756	1336930	960	-	.	ID="RND-6_FAMILY-1569";Tend="801";Tstart="625";shortTE="F";uid="8add3dff-62e8-4a85-a61d-7ba3c84918f5"
JAABOB010000001.1	RepeatMasker	DNA/hAT-Charlie	6001596	6001800	640	-	.	ID="DNA8-72_AP";Tend="161";Tstart="3";shortTE="F";uid="24803c03-ab5d-45bf-8628-15d5673ad212"
JAABOB010000001.1	RepeatMasker	LTR/Copia	5122386	5122593	994	-	.	ID="RND-5_FAMILY-999";Tend="4441";Tstart="4231";shortTE="F";uid="8fcb7147-da2d-4fa6-a49e-33644c84c7ac"
JAABOB010000001.1	RepeatMasker	LINE/I	4641099	4641349	604	-	.	ID="RND-6_FAMILY-1539";Tend="1331";Tstart="1084";shortTE="F";uid="af808596-25bf-4750-b19c-727b3351a404"
JAABOB010000001.1	RepeatMasker	DNA/hAT-Charlie	4920539	4921055	452	-	.	ID="RND-6_FAMILY-13259";Tend="1992";Tstart="1508";shortTE="F";uid="0c83b9df-bc0b-40ea-91ed-66c87ebb338c"
JAABOB010000001.1	RepeatMasker	DNA/hAT-Charlie	102462	102787	414	-	.	ID="HAT-N11_AP";TEgroup="ctg_1%7CHAT-N11_AP%7C1";Tend="629";Tstart="1";shortTE="F";uid="b6977a81-8466-4d04-b5fb-3402b1e28642"
JAABOB010000001.1	RepeatMasker	DNA/hAT-hAT19	5335400	5335621	847	-	.	ID="RND-1_FAMILY-9";Tend="1284";Tstart="1070";shortTE="F";uid="e0245537-1dca-4439-b582-9d969db983d9"
JAABOB010000001.1	RepeatMasker	DNA/Kolobok-E	2022936	2023266	498	-	.	ID="KOLOBOKE-4_AP";Tend="2863";Tstart="2524";shortTE="F";uid="964123d7-38ad-4896-bd46-796d10ac44df"
JAABOB010000001.1	RepeatMasker	RC/Helitron	1510477	1511006	1802	-	.	ID="RND-6_FAMILY-1191";TEgroup="ctg_1%7CRND-6_FAMILY-1191%7C1";Tend="1533";Tstart="1080";shortTE="F";uid="684f5320-9ef2-4635-9d07-aec4880ceb3c"
JAABOB010000001.1	RepeatMasker	LINE/I-Jockey	1024413	1024766	1744	-	.	ID="RND-6_FAMILY-3743";Tend="1450";Tstart="1083";shortTE="F";uid="77c9fb73-a842-4136-abf2-abe67ffd0950"
JAABOB010000001.1	RepeatMasker	DNA/hAT-hAT19	1973566	1973809	667	-	.	ID="HAT-N4_AP";Tend="245";Tstart="3";shortTE="F";uid="e98a4cf9-2b50-4db8-9d20-0a2193a6e7e8"
JAABOB010000001.1	RepeatMasker	DNA/hAT-Tip100	2015982	2016102	499	-	.	ID="rnd-6_family-2763";Tend="2083";Tstart="1959";shortTE="F";uid="53996ec8-ccdc-47ce-bfee-5f81bec7f3aa"
JAABOB010000001.1	RepeatMasker	DNA/TcMar-Mariner	53547	53893	1409	-	.	ID="RND-5_FAMILY-394";Tend="1157";Tstart="809";shortTE="F";uid="6fb43354-a697-4a8b-85f0-7883e2eba37f"
JAABOB010000001.1	RepeatMasker	Retroposon?	2658651	2659355	706	-	.	ID="SINE2-1_AP";Tend="670";Tstart="1";shortTE="F";uid="7ea35ead-c858-41b7-bff7-66491b914bc0"
JAABOB010000001.1	RepeatMasker	Retroposon?	7248621	7249491	1095	-	.	ID="SINE2-1_AP";Tend="1770";Tstart="848";shortTE="F";uid="b02655bc-9278-47ec-bcba-659e1396675e"
JAABOB010000001.1	RepeatMasker	DNA/MULE-MuDR	1307437	1307854	663	-	.	ID="RND-5_FAMILY-1280";TEgroup="ctg_1%7CRND-5_FAMILY-1280%7C1";Tend="1674";Tstart="1097";shortTE="F";uid="c504d6ba-627b-4e7a-a523-d3ae05d7fd05"
JAABOB010000001.1	RepeatMasker	RC/Helitron	6982279	6982565	1222	-	.	ID="RND-1_FAMILY-25";Tend="1004";Tstart="393";shortTE="F";uid="be930703-c23c-4251-9232-bd363bb7d1de"
JAABOB010000001.1	RepeatMasker	DNA/hAT-Charlie	6205846	6205972	406	-	.	ID="DNA8-86_AP";Tend="466";Tstart="354";shortTE="F";uid="55553821-be35-4d2e-94ca-0b667f23f029"
JAABOB010000001.1	RepeatMasker	DNA/hAT-hAT19	6274126	6274244	502	-	.	ID="RND-5_FAMILY-1505";Tend="1511";Tstart="1409";shortTE="F";uid="137796b2-1e9a-4d70-a9ae-eb8f35114104"
JAABOB010000001.1	RepeatMasker	DNA/Ginger	6683296	6684030	2822	-	.	ID="RND-5_FAMILY-806";Tend="1598";Tstart="847";shortTE="F";uid="41bdd24a-d266-41f7-831f-34aca367262d"
JAABOB010000001.1	RepeatMasker	DNA/hAT-Tip100	5713865	5714091	456	-	.	ID="RND-1_FAMILY-92";Tend="1416";Tstart="1183";shortTE="F";uid="df03ca9d-c7ad-4f04-9153-3a3e40f95aed"
JAABOB010000001.1	RepeatMasker	DNA/TcMar-Tc1	3740748	3740894	494	-	.	ID="MARINER-N22_AG";Tend="1348";Tstart="1201";shortTE="F";uid="8c715231-d25c-4d74-aaa1-14a3a1dd0f97"
JAABOB010000001.1	RepeatMasker	DNA	368296	368815	981	-	.	ID="DNA4-3_AP";Tend="502";Tstart="9";shortTE="F";uid="e619e561-18ea-4dc7-ae83-1455ea45cad0"
JAABOB010000001.1	RepeatMasker	DNA	5108734	5109071	726	-	.	ID="DNA4-3_AP";Tend="480";Tstart="160";shortTE="F";uid="fefdbe70-63fd-4525-bc78-bc69fc7a6682"
JAABOB010000001.1	RepeatMasker	Retroposon?	962787	962909	415	-	.	ID="RND-6_FAMILY-4509";Tend="2103";Tstart="1970";shortTE="F";uid="5a5a8dbd-2733-45cc-93e9-3dc71754d92a"
JAABOB010000001.1	RepeatMasker	DNA/TcMar-Pogo?	4805292	4805771	913	-	.	ID="DNA2-8_AP";TEgroup="ctg_1%7CDNA2-8_AP%7C1";Tend="764";Tstart="1";shortTE="F";uid="dfc31146-1b02-46fe-ba20-4dd8cc06b89d"
JAABOB010000001.1	RepeatMasker	DNA/Kolobok-E	742682	743483	1424	-	.	ID="KOLOBOKE-4_AP";Tend="3206";Tstart="2420";shortTE="F";uid="0ff3548e-d7af-430e-add9-ac3dbea4fb46"
JAABOB010000001.1	RepeatMasker	DNA/hAT-Tip100	149802	150036	1163	-	.	ID="RND-1_FAMILY-149";Tend="1196";Tstart="973";shortTE="F";uid="4e6bb680-7703-41f2-acc7-877b51293a35"
JAABOB010000001.1	RepeatMasker	DNA/hAT-hAT19	5453901	5454113	1124	-	.	ID="RND-1_FAMILY-9";Tend="1683";Tstart="1484";shortTE="F";uid="1d247d00-7b30-4119-bd55-1c54dc2bcca3"
JAABOB010000001.1	RepeatMasker	Unknown	1694275	1694507	1072	-	.	ID="RND-4_FAMILY-2011";Tend="1172";Tstart="930";shortTE="F";uid="1bce2822-df3a-4cfa-8598-4038c8d4bab5"
JAABOB010000001.1	RepeatMasker	DNA/hAT-hAT19	2409710	2410019	670	-	.	ID="hat-n6b_ap";Tend="311";Tstart="1";shortTE="F";uid="2403e857-878d-425d-9e81-14083400c3d8"
JAABOB010000001.1	RepeatMasker	DNA/Maverick	5271555	5271686	439	-	.	ID="POLINTON-1_ACE";Tend="6691";Tstart="6554";shortTE="F";uid="18acc3d8-d1a2-4547-a74b-2c7b0c5e46d9"
JAABOB010000001.1	RepeatMasker	DNA	601714	602011	463	-	.	ID="TTAA22_AP";Tend="345";Tstart="60";shortTE="F";uid="0292b507-36e8-4110-ae3c-fc9906eb2876"
JAABOB010000001.1	RepeatMasker	DNA/hAT-Charlie	6312229	6312458	1649	-	.	ID="RND-1_FAMILY-107";Tend="1280";Tstart="1054";shortTE="F";uid="c27a6b4d-bebd-4283-b7c8-20c5606a06fc"
JAABOB010000001.1	RepeatMasker	DNA	4746070	4746289	436	-	.	ID="dna4-1_ap";Tend="728";Tstart="525";shortTE="F";uid="7abc48a1-4205-4ab7-846c-f6b52adfb7ba"
JAABOB010000001.1	RepeatMasker	DNA/hAT-Tip100	5974461	5974661	423	-	.	ID="HAT-N2_LMI";Tend="823";Tstart="644";shortTE="F";uid="b9a0f168-ee45-46d7-b8a1-a49fd076e355"
JAABOB010000001.1	RepeatMasker	DNA	1038074	1038298	724	-	.	ID="DNA4-3_AP";Tend="535";Tstart="299";shortTE="F";uid="e5abc60d-a74e-4fa8-8894-1c34308cea46"
JAABOB010000001.1	RepeatMasker	DNA	7227759	7228183	2448	-	.	ID="TTAA3_AP";Tend="429";Tstart="1";shortTE="F";uid="da0bcfe9-01b0-48ec-b26d-3d677acde22f"
JAABOB010000001.1	RepeatMasker	RC/Helitron	1014696	1014889	605	-	.	ID="RND-6_FAMILY-9992";Tend="1936";Tstart="1737";shortTE="F";uid="bf81a99c-593a-41f7-8fc8-85edd61faa55"
JAABOB010000001.1	RepeatMasker	DNA/hAT-hAT19	3028184	3028944	1478	-	.	ID="RND-6_FAMILY-376";TEgroup="ctg_1%7CRND-6_FAMILY-376%7C1";Tend="1628";Tstart="922";shortTE="F";uid="93fa1e8c-2aef-4f38-b23d-93072912dcb7"
JAABOB010000001.1	RepeatMasker	DNA	3670025	3670735	1627	-	.	ID="DNA4-2_AP";Tend="722";Tstart="2";shortTE="F";uid="feeaad55-4a67-4bb6-9f10-3a181a22f55e"
JAABOB010000001.1	RepeatMasker	DNA	592826	593503	1616	-	.	ID="RND-6_FAMILY-5185";Tend="2132";Tstart="1456";shortTE="F";uid="d7ef6fd2-acc1-4e3d-b1ef-b5bb335cb20d"
JAABOB010000001.1	RepeatMasker	DNA	6302828	6303231	1079	-	.	ID="TTAA2C_AP";Tend="423";Tstart="16";shortTE="F";uid="72283947-c586-441a-8e79-c6d1917e48ae"
JAABOB010000001.1	RepeatMasker	LTR/Gypsy	387639	387960	548	-	.	ID="RND-6_FAMILY-6926";TEgroup="ctg_1%7CRND-6_FAMILY-6926%7C1";Tend="2461";Tstart="2283";shortTE="F";uid="59a3e679-2e99-47b3-acfe-79b6003e7322"
JAABOB010000001.1	RepeatMasker	Retroposon?	2986192	2986359	495	-	.	ID="SINE2-1_AP";Tend="1765";Tstart="1606";shortTE="F";uid="e8780648-e24c-40f0-8d08-5202273d99f7"
JAABOB010000001.1	RepeatMasker	DNA/hAT-hAT19	3931061	3931262	1189	-	.	ID="HAT-N9_AP";Tend="205";Tstart="1";shortTE="F";uid="26e46424-4343-41ff-b4e4-d90eacbddaf7"
JAABOB010000001.1	RepeatMasker	DNA/Ginger-1	3102965	3103191	430	-	.	ID="RND-6_FAMILY-2950";Tend="1476";Tstart="1239";shortTE="F";uid="20795b78-fdbf-4ac8-b629-b12f3ff58c26"
JAABOB010000001.1	RepeatMasker	DNA/TcMar-Mariner	1085544	1085679	410	-	.	ID="NMAR-2_DIUL";Tend="184";Tstart="41";shortTE="F";uid="c8eb1857-1be5-4ea2-9aae-025d5857d262"
JAABOB010000001.1	RepeatMasker	RC/Helitron	3992294	3993535	2362	-	.	ID="HELITRON-1_AAE";Tend="5155";Tstart="4123";shortTE="F";uid="0e936e43-d8fc-4b20-863d-83a6fc144db5"
JAABOB010000001.1	RepeatMasker	RC/Helitron	1368365	1369016	489	-	.	ID="HELITRON-2_DF";Tend="1840";Tstart="1145";shortTE="F";uid="5c9d38c2-adeb-45a7-887f-7304bb3c2654"
JAABOB010000001.1	RepeatMasker	DNA/Kolobok-E	395382	396186	5207	-	.	ID="RND-1_FAMILY-35";Tend="1837";Tstart="991";shortTE="F";uid="94212e6d-996f-411c-9de4-c30bd31463f9"
JAABOB010000001.1	RepeatMasker	DNA/Kolobok-E	741791	742003	486	-	.	ID="KOLOBOKE-3_AP";Tend="2197";Tstart="1994";shortTE="F";uid="435b93ad-0d20-4459-a2b8-6bcfcd93ded9"
JAABOB010000001.1	RepeatMasker	Retroposon?	6937304	6937451	606	-	.	ID="SINE2-1_AP";Tend="1770";Tstart="1627";shortTE="F";uid="3af538be-5a49-4199-9855-09f629fc48df"
JAABOB010000107.1	RepeatMasker	DNA/Ginger	71697	72467	2565	+	.	ID="rnd-5_family-806";Tend="2324";Tstart="1341";shortTE="F";uid="7883e05b-033c-4f43-9eb6-9c7dce3520b9"
JAABOB010000107.1	RepeatMasker	Unknown	719058	719507	1803	+	.	ID="RND-6_FAMILY-3228";Tend="1290";Tstart="820";shortTE="F";uid="12d2dd19-619d-4c3e-9f81-2ec5b55329e4"
JAABOB010000107.1	RepeatMasker	LINE/RTE-BovB	368498	369660	830	+	.	ID="RTE-4_LMI";TEgroup="ctg_10%7CRTE-4_LMI%7C1";Tend="3332";Tstart="2026";shortTE="F";uid="05954bf0-131e-4578-a46a-eb2791792818"
JAABOB010000107.1	RepeatMasker	DNA	563437	563598	875	+	.	ID="TTAA4B_AP";Tend="173";Tstart="2";shortTE="F";uid="e27d2ae3-cc24-4647-bb9d-4ea0670715a3"
JAABOB010000107.1	RepeatMasker	Retroposon?	711203	711700	596	+	.	ID="SINE2-1_AP";Tend="1462";Tstart="989";shortTE="F";uid="6e69e214-5103-4aaf-9327-823698e87e81"
JAABOB010000107.1	RepeatMasker	Retroposon?	80474	80616	441	+	.	ID="RND-6_FAMILY-4509";Tend="2706";Tstart="2585";shortTE="F";uid="fffc60cc-e77b-4d75-b214-20afb242a92b"
JAABOB010000107.1	RepeatMasker	DNA	298577	298861	944	+	.	ID="TTAA3_AP";Tend="428";Tstart="132";shortTE="F";uid="004e2ef3-d326-41c5-8b67-cc84842036d9"
JAABOB010000107.1	RepeatMasker	DNA/hAT-Charlie	180514	180820	1089	+	.	ID="RND-6_FAMILY-5851";Tend="1283";Tstart="935";shortTE="F";uid="33b8e5e1-ed90-4306-a7ec-b14fce2f5341"
JAABOB010000107.1	RepeatMasker	DNA/hAT-hAT19	570986	571109	632	+	.	ID="HAT-N15_AP";Tend="146";Tstart="1";shortTE="F";uid="08193e45-b2ee-48f3-bdbe-c26c8f4422c6"
JAABOB010000107.1	RepeatMasker	DNA/hAT-hAT19	745259	745574	1051	+	.	ID="RND-6_FAMILY-2811";Tend="889";Tstart="613";shortTE="F";uid="0ba66b03-6672-447a-a5de-793ce8bb5882"
JAABOB010000107.1	RepeatMasker	Retroposon?	573683	573797	426	+	.	ID="SINE2-2_AP";Tend="1952";Tstart="1840";shortTE="F";uid="09ffabad-f1d1-4f88-a807-b87a63fde54a"
JAABOB010000107.1	RepeatMasker	Unknown	12814	13694	7041	+	.	ID="RND-6_FAMILY-3448";Tend="1040";Tstart="171";shortTE="F";uid="4e329d49-bdea-4e9f-b50e-c9abfab37e5e"
JAABOB010000107.1	RepeatMasker	Unknown	551402	553103	5772	+	.	ID="RND-6_FAMILY-479";Tend="1250";Tstart="149";shortTE="F";uid="c33bf734-b3e2-4724-a132-e07b4127cec1"
JAABOB010000107.1	RepeatMasker	DNA	129501	130163	1504	+	.	ID="DNA4-2_AP";Tend="696";Tstart="1";shortTE="F";uid="cf3ab112-9e98-410e-b1de-b61691f65bff"
JAABOB010000107.1	RepeatMasker	DNA/hAT-hAT19	437117	437734	1819	+	.	ID="RND-6_FAMILY-376";Tend="1662";Tstart="922";shortTE="F";uid="a3e1b554-befb-4f1b-a7b2-bab8315118d7"
JAABOB010000107.1	RepeatMasker	DNA	403358	404129	1546	+	.	ID="DNA4-2_AP";Tend="768";Tstart="1";shortTE="F";uid="0c48f011-9b98-42c7-ae1d-b1e95bf2c6c9"
JAABOB010000107.1	RepeatMasker	DNA/TcMar-m44	570115	570243	745	+	.	ID="RND-6_FAMILY-4370";Tend="537";Tstart="408";shortTE="F";uid="409ea79b-dcc5-4504-b98d-f88685887c81"
JAABOB010000107.1	RepeatMasker	Retroposon?	562454	562830	421	+	.	ID="SINE2-2_AP";TEgroup="ctg_10%7CSINE2-2_AP%7C1";Tend="1998";Tstart="1";shortTE="F";uid="4af9958c-681b-43e0-99a6-3425b070179f"
JAABOB010000107.1	RepeatMasker	DNA/hAT	562826	562930	716	+	.	ID="RND-6_FAMILY-14";Tend="1376";Tstart="1268";shortTE="F";uid="e06beb6c-7075-4bb6-92ec-8f78156c35d6"
JAABOB010000107.1	RepeatMasker	Unknown	751421	752063	2653	+	.	ID="RND-6_FAMILY-5726";Tend="1095";Tstart="502";shortTE="F";uid="aaacbdda-d8e4-44e1-b489-7947c5027418"
JAABOB010000107.1	RepeatMasker	Satellite	767901	768463	718	+	.	ID="RND-6_FAMILY-1888";Tend="563";Tstart="1";shortTE="F";uid="4b3a9b18-5010-447e-aadb-0ead92e74e8b"
JAABOB010000107.1	RepeatMasker	RC/Helitron	503722	503856	432	+	.	ID="HELITRON-1_AP";Tend="2547";Tstart="2413";shortTE="F";uid="3209ff4b-b4fd-4b71-a7ac-d418c2bf7137"
JAABOB010000107.1	RepeatMasker	Unknown	481383	481560	416	+	.	ID="RND-1_FAMILY-46";TEgroup="ctg_10%7CRND-1_FAMILY-46%7C1";Tend="1296";Tstart="939";shortTE="T";uid="d7eec7c2-6f85-40f6-a8cc-c6f0ef990667"
JAABOB010000107.1	RepeatMasker	Retroposon?	248330	249011	401	+	.	ID="SINE2-1_AP";TEgroup="ctg_10%7CSINE2-1_AP%7C1";Tend="1458";Tstart="588";shortTE="F";uid="b93c097c-eed6-4598-9e86-d6d33d5e9799"
JAABOB010000107.1	RepeatMasker	DNA/Ginger	70025	71685	5703	+	.	ID="RND-5_FAMILY-806";TEgroup="ctg_10%7CRND-5_FAMILY-806%7C1";Tend="2074";Tstart="838";shortTE="F";uid="6384a2f5-6bdf-4957-8d3f-9676f707ac7f"
JAABOB010000107.1	RepeatMasker	DNA/hAT	521444	521559	437	+	.	ID="DNA8-40_AP";Tend="127";Tstart="13";shortTE="F";uid="32e5fdb9-e582-4132-8196-383384086e91"
JAABOB010000107.1	RepeatMasker	DNA/Maverick	9730	11415	6730	+	.	ID="RND-6_FAMILY-5688";TEgroup="ctg_10%7CRND-6_FAMILY-5688%7C1";Tend="3164";Tstart="1";shortTE="F";uid="84694247-5c91-4e9e-a914-dde7b40da06d"
JAABOB010000107.1	RepeatMasker	DNA/Ginger	344326	345307	4876	+	.	ID="RND-5_FAMILY-806";Tend="2107";Tstart="1117";shortTE="F";uid="695aaf3b-3b8e-49e6-89fa-bfa803b69971"
JAABOB010000107.1	RepeatMasker	DNA/hAT-hAT19	365405	365622	713	+	.	ID="RND-1_FAMILY-82";Tend="1991";Tstart="1792";shortTE="F";uid="e21bd11b-8748-4335-a7de-a1af851057f8"
JAABOB010000107.1	RepeatMasker	DNA/hAT-hAT19	826001	827423	1528	+	.	ID="HAT-1_RPR";Tend="1934";Tstart="513";shortTE="F";uid="99e55357-5664-4207-9696-12f5a5ea671c"
JAABOB010000107.1	RepeatMasker	DNA/Ginger-1	83984	84226	920	+	.	ID="RND-6_FAMILY-4021";Tend="1232";Tstart="999";shortTE="F";uid="a60704ad-a943-481b-8615-7f6663d147e8"
JAABOB010000107.1	RepeatMasker	DNA/hAT-Charlie	776539	776934	2012	+	.	ID="RND-1_FAMILY-107";Tend="1329";Tstart="921";shortTE="F";uid="2099a8c0-0af6-4dbe-8752-2d673f19f953"
JAABOB010000107.1	RepeatMasker	DNA/Ginger	516805	517891	5202	+	.	ID="RND-5_FAMILY-806";Tend="1941";Tstart="847";shortTE="F";uid="1933332b-7f07-45fb-9b97-4f49d64e0a76"
JAABOB010000107.1	RepeatMasker	Retroposon?	30661	31275	618	+	.	ID="SINE2-1_AP";Tend="935";Tstart="295";shortTE="F";uid="442465c5-daf5-4423-951f-9c37e9663705"
JAABOB010000107.1	RepeatMasker	RC/Helitron	230436	231428	1667	+	.	ID="RND-6_FAMILY-9169";TEgroup="ctg_10%7CRND-6_FAMILY-9169%7C1";Tend="1995";Tstart="825";shortTE="F";uid="03ccc03c-e96b-42db-ba66-1d8363778e21"
JAABOB010000107.1	RepeatMasker	DNA/TcMar-Mariner	83471	83775	676	+	.	ID="MARINER-3_LMI";Tend="1318";Tstart="1015";shortTE="F";uid="0c2aa764-9a70-4ed2-95a4-25acba7d7949"
JAABOB010000107.1	RepeatMasker	Unknown	785353	785683	1785	+	.	ID="RND-5_FAMILY-1070";Tend="1801";Tstart="1451";shortTE="F";uid="59559137-66fb-418b-a41d-02f6620ac28c"
JAABOB010000107.1	RepeatMasker	Unknown	467888	468069	460	+	.	ID="RND-5_FAMILY-2345";Tend="1115";Tstart="925";shortTE="F";uid="7afeff96-48ea-4fcc-bc8b-d70dec16e22e"
JAABOB010000107.1	RepeatMasker	DNA/Maverick	11425	11694	966	+	.	ID="RND-6_FAMILY-5688";Tend="3164";Tstart="2973";shortTE="F";uid="91ece702-e685-468f-b70a-2ca42a556ffc"
JAABOB010000107.1	RepeatMasker	Retroposon?	147322	148224	674	+	.	ID="SINE2-1_AP";Tend="1308";Tstart="258";shortTE="F";uid="f4afeba5-91d8-4940-af81-5a5202341b76"
JAABOB010000107.1	RepeatMasker	DNA/Ginger	249279	249394	435	+	.	ID="RND-5_FAMILY-806";Tend="1184";Tstart="1066";shortTE="F";uid="6e64ab7e-7810-4529-bc81-78a730a5c062"
JAABOB010000107.1	RepeatMasker	DNA/hAT-Tip100	792237	792593	2042	+	.	ID="RND-6_FAMILY-9981";Tend="1199";Tstart="867";shortTE="F";uid="739de76a-dc40-4f17-89c5-ab4c98c0980b"
JAABOB010000107.1	RepeatMasker	DNA/hAT-Tip100	776091	776492	2580	+	.	ID="RND-1_FAMILY-87";Tend="3273";Tstart="2867";shortTE="F";uid="ae96c136-7598-4327-bd00-5391a47ae115"
JAABOB010000107.1	RepeatMasker	DNA	97147	97473	978	+	.	ID="TTAA11_AP";Tend="374";Tstart="1";shortTE="F";uid="6a7f8552-9049-4127-85e8-af7e346e53b0"
JAABOB010000107.1	RepeatMasker	RC/Helitron	553426	553676	1407	+	.	ID="RND-1_FAMILY-102";Tend="971";Tstart="393";shortTE="F";uid="1438af46-c8ec-49f2-babc-05871188c863"
JAABOB010000107.1	RepeatMasker	DNA	298302	298403	517	+	.	ID="TTAA3_AP";Tend="125";Tstart="29";shortTE="F";uid="a4de3863-351d-42ed-8fa2-543b181b8cf4"
JAABOB010000107.1	RepeatMasker	DNA	455408	455631	448	+	.	ID="TTAA2D_AP";Tend="429";Tstart="216";shortTE="F";uid="cde0e661-0170-44fb-bc7f-97a3d4909b14"
JAABOB010000107.1	RepeatMasker	DNA	782890	783478	1062	+	.	ID="RND-5_FAMILY-7549";TEgroup="ctg_10%7CRND-5_FAMILY-7549%7C1";Tend="1404";Tstart="987";shortTE="F";uid="db0aeb17-ea64-4bc7-83c9-c2e4fb9e41ff"
JAABOB010000107.1	RepeatMasker	DNA/Kolobok-E	784398	784580	484	+	.	ID="KOLOBOKE-3_AP";Tend="2174";Tstart="1970";shortTE="F";uid="7e7acb8c-586d-46d7-8414-593b125fecdf"
JAABOB010000107.1	RepeatMasker	DNA/TcMar-Tigger	362490	362648	933	+	.	ID="DNAX-5_AP";Tend="155";Tstart="1";shortTE="F";uid="565c36de-48b2-4976-b22d-a401b1841900"
JAABOB010000107.1	RepeatMasker	DNA/Ginger-1	719541	719817	1586	+	.	ID="RND-1_FAMILY-17";Tend="1200";Tstart="925";shortTE="F";uid="910591b2-813a-4849-a7c9-9b47623b3c68"
JAABOB010000107.1	RepeatMasker	DNA/hAT	440712	440854	615	+	.	ID="RND-6_FAMILY-5900";Tend="1241";Tstart="1118";shortTE="F";uid="12765976-b725-4cab-9bd1-edb5ad64944c"
JAABOB010000107.1	RepeatMasker	Retroposon?	471331	472074	515	+	.	ID="SINE2-2_AP";Tend="1973";Tstart="1216";shortTE="F";uid="282daa44-5966-4101-ba91-38bb8a74d37d"
JAABOB010000107.1	RepeatMasker	Unknown	233441	233811	1102	+	.	ID="RND-4_FAMILY-2011";Tend="1339";Tstart="961";shortTE="F";uid="67d7d43f-4206-4ae7-84b7-2ba08c6a8432"
JAABOB010000107.1	RepeatMasker	DNA/hAT-Charlie	140470	140647	816	+	.	ID="RND-5_FAMILY-2228";Tend="1285";Tstart="1115";shortTE="F";uid="30f0060d-7f18-4647-a16f-072aec1dae7f"
JAABOB010000107.1	RepeatMasker	DNA/Ginger-1	416454	416679	438	+	.	ID="RND-6_FAMILY-2950";Tend="1470";Tstart="1240";shortTE="F";uid="29e8e2eb-040e-44c4-9eb0-4e6eae531d53"
JAABOB010000107.1	RepeatMasker	DNA/hAT	95826	95992	458	+	.	ID="HAT-N13_AP";Tend="170";Tstart="2";shortTE="F";uid="177f5f50-1c4c-4c6c-aa55-3f0f0859b6f6"
JAABOB010000107.1	RepeatMasker	DNA/hAT-Charlie	573267	573510	482	+	.	ID="RND-6_FAMILY-13259";Tend="1785";Tstart="1531";shortTE="F";uid="67448540-bd95-4afc-9f12-eb98aa2a0689"
JAABOB010000107.1	RepeatMasker	DNA/Ginger-1	460772	460875	591	+	.	ID="GINGER1-1_AP";Tend="4354";Tstart="4248";shortTE="F";uid="0194de84-3f56-403f-809b-bbf0df8016a6"
JAABOB010000107.1	RepeatMasker	LTR/Gypsy	29816	30231	1469	+	.	ID="RND-1_FAMILY-30";Tend="2999";Tstart="2493";shortTE="F";uid="211bd026-c260-4a72-874f-ac377fbe2e2b"
JAABOB010000107.1	RepeatMasker	DNA	828396	833420	3035	+	.	ID="rnd-5_family-4531";Tend="3999";Tstart="1";shortTE="F";uid="b6c96878-ebd3-446e-b345-c7aa60eade05"
JAABOB010000107.1	RepeatMasker	DNA	603727	604052	712	+	.	ID="DNA4-1_AP";Tend="354";Tstart="14";shortTE="F";uid="ef5b4c40-cbac-4a42-adb3-2cbbdbdbf708"
JAABOB010000107.1	RepeatMasker	Unknown	17898	18299	3439	+	.	ID="RND-1_FAMILY-22";Tend="1281";Tstart="880";shortTE="F";uid="aff9f6e6-525d-4a90-bf03-e69de56a8656"
JAABOB010000107.1	RepeatMasker	DNA/hAT-hAT19	524432	524654	678	+	.	ID="DNA8-79_AP";Tend="323";Tstart="112";shortTE="F";uid="b80c4f6d-4653-4f65-a41c-ee39ac498506"
JAABOB010000107.1	RepeatMasker	DNA	240122	240316	747	+	.	ID="DNA-TTAA-1_AP";Tend="386";Tstart="200";shortTE="F";uid="42f629c1-5a3b-417a-8667-fbf299d2c357"
JAABOB010000107.1	RepeatMasker	DNA/Ginger-1	145680	145826	495	+	.	ID="RND-6_FAMILY-2950";Tend="1033";Tstart="888";shortTE="F";uid="b4b08fde-aa2f-47a4-9411-3ebc4945ee57"
JAABOB010000107.1	RepeatMasker	DNA	222829	222987	409	+	.	ID="ttaa3c_ap";Tend="328";Tstart="189";shortTE="F";uid="756dea56-4f0e-4ac7-8187-c3fe86679aa2"
JAABOB010000107.1	RepeatMasker	DNA/PiggyBac	15016	16018	812	+	.	ID="PIGGYBAC-12_LMI";Tend="2073";Tstart="1068";shortTE="F";uid="382b5568-a209-43d5-9ea0-87271652b476"
JAABOB010000107.1	RepeatMasker	DNA	190394	190683	824	+	.	ID="DNA-TTAA-1_AP";Tend="305";Tstart="15";shortTE="F";uid="91058dbe-0337-4d70-9cc3-426b262088df"
JAABOB010000107.1	RepeatMasker	DNA	194681	195084	2390	+	.	ID="TTAA2C_AP";Tend="417";Tstart="1";shortTE="F";uid="e459cda8-3caa-4c22-bfb9-af9f5888ec51"
JAABOB010000107.1	RepeatMasker	DNA	629985	630242	583	+	.	ID="DNA4-2_AP";Tend="719";Tstart="483";shortTE="F";uid="b4ea16f6-ca5c-49dd-a7a1-d802ce12dc48"
JAABOB010000107.1	RepeatMasker	DNA/hAT-Charlie	37400	37778	1635	+	.	ID="RND-5_FAMILY-6782";Tend="1272";Tstart="895";shortTE="F";uid="5ebce962-0381-45d3-80ae-262641090e4c"
JAABOB010000107.1	RepeatMasker	Unknown	16867	17891	8118	+	.	ID="RND-6_FAMILY-3448";Tend="2050";Tstart="1037";shortTE="F";uid="ef8ab3e8-efd5-400f-9505-7582a5cff7c2"
JAABOB010000107.1	RepeatMasker	DNA/hAT-hAT19	746027	746437	1411	+	.	ID="RND-6_FAMILY-2811";Tend="1259";Tstart="885";shortTE="F";uid="a8f1a9dc-1462-462c-9b4b-452ad9a01188"
JAABOB010000107.1	RepeatMasker	DNA/hAT-Tip100	777377	779257	2517	+	.	ID="RND-1_FAMILY-87";TEgroup="ctg_10%7CRND-1_FAMILY-87%7C1";Tend="2853";Tstart="886";shortTE="F";uid="99559118-dcfb-496e-b147-6594bf72052f"
JAABOB010000107.1	RepeatMasker	DNA	628687	629020	596	+	.	ID="ttaa2c_ap";Tend="403";Tstart="110";shortTE="F";uid="15217a07-e815-4fe1-bda5-389d6443ad5e"
JAABOB010000107.1	RepeatMasker	DNA/Ginger	709214	709718	462	+	.	ID="RND-1_FAMILY-128";Tend="1346";Tstart="802";shortTE="F";uid="985c365e-49bc-4638-9496-9a598ff800cf"
JAABOB010000107.1	RepeatMasker	DNA/hAT-Tip100	776853	777190	694	+	.	ID="RND-1_FAMILY-87";Tend="1302";Tstart="790";shortTE="F";uid="5c653744-4c6d-42f7-aeba-0f8a6fb2ff70"
JAABOB010000107.1	RepeatMasker	DNA/hAT-hAT19	103274	103401	535	+	.	ID="DNA8-88_AP";Tend="137";Tstart="3";shortTE="F";uid="d2d8221b-1256-4fa4-a250-0224b83c4abb"
JAABOB010000107.1	RepeatMasker	DNA	355328	355678	1538	+	.	ID="TTAA3_AP";Tend="427";Tstart="52";shortTE="F";uid="92c071dd-83eb-4c81-99a0-62249417a54f"
JAABOB010000107.1	RepeatMasker	Retroposon?	249905	250040	486	+	.	ID="SINE2-1_AP";Tend="1770";Tstart="1638";shortTE="F";uid="037d3c85-2799-47a2-a77a-92432ed3cb95"
JAABOB010000107.1	RepeatMasker	Retroposon?	622262	622509	706	+	.	ID="RND-6_FAMILY-4509";Tend="2804";Tstart="2587";shortTE="F";uid="0e3d2bc9-b5ed-4aa6-94de-5e211b6b7d29"
JAABOB010000107.1	RepeatMasker	DNA	595973	596675	468	+	.	ID="DNA4-2_AP";Tend="769";Tstart="18";shortTE="F";uid="3b49915b-cf84-4ac3-b4e8-e21e6b22a676"
JAABOB010000107.1	RepeatMasker	DNA/hAT-Charlie	431954	432619	5091	+	.	ID="RND-5_FAMILY-5621";Tend="1586";Tstart="920";shortTE="F";uid="03f95db4-b6ff-4b83-95af-bd40be1a691a"
JAABOB010000107.1	RepeatMasker	DNA/Ginger	528263	528591	587	+	.	ID="RND-5_FAMILY-806";Tend="1181";Tstart="847";shortTE="F";uid="88dde3ba-c725-4ee8-a6db-65a6f008bc3e"
JAABOB010000107.1	RepeatMasker	DNA/hAT-Tip100	65773	66861	7270	+	.	ID="RND-6_FAMILY-14865";Tend="1772";Tstart="750";shortTE="F";uid="a4717ba4-55a3-4d19-a6fd-34633de33334"
JAABOB010000107.1	RepeatMasker	DNA/Ginger	571767	572592	3700	+	.	ID="RND-1_FAMILY-128";Tend="2327";Tstart="1481";shortTE="F";uid="462dfb81-a1c0-4e97-93ac-4450d117336d"
JAABOB010000107.1	RepeatMasker	LINE/R1	366197	366337	575	+	.	ID="SART-9_API";Tend="3657";Tstart="3517";shortTE="F";uid="112dfed9-3e79-45fc-8149-aa65dfa2b071"
JAABOB010000107.1	RepeatMasker	DNA	246956	247316	790	+	.	ID="ttaa2c_ap";Tend="383";Tstart="42";shortTE="F";uid="c26fa8ed-0087-41e8-99cd-593fa87ab482"
JAABOB010000107.1	RepeatMasker	DNA/Ginger-1	580380	580518	1060	+	.	ID="RND-6_FAMILY-2950";Tend="1021";Tstart="883";shortTE="F";uid="9ba7e221-3527-49a0-93fa-aa8c510670ee"
JAABOB010000107.1	RepeatMasker	Retroposon?	743017	743128	420	+	.	ID="RND-6_FAMILY-4509";Tend="2629";Tstart="2517";shortTE="F";uid="b491382d-dbb3-4c27-bc47-d8ae3a183229"
JAABOB010000107.1	RepeatMasker	LINE/I-Jockey	6264	9026	2169	+	.	ID="VINGI-2_LMI";Tend="2981";Tstart="19";shortTE="F";uid="3c4ae447-78b0-475f-8831-49e905b00f85"
JAABOB010000107.1	RepeatMasker	DNA/Ginger	50400	51786	7477	+	.	ID="RND-1_FAMILY-128";Tend="2322";Tstart="833";shortTE="F";uid="5b104fbc-70f0-4ebd-87e3-094c289b5d10"
JAABOB010000107.1	RepeatMasker	DNA/hAT	495225	495424	671	+	.	ID="DNA8-105_AP";Tend="649";Tstart="425";shortTE="F";uid="0f23cd7d-e986-403c-ae3c-8445a0640700"
JAABOB010000107.1	RepeatMasker	Unknown	663059	663249	446	+	.	ID="RND-4_FAMILY-2011";Tend="1148";Tstart="945";shortTE="F";uid="a9c32717-8d91-4146-a4c6-04069421a705"
JAABOB010000107.1	RepeatMasker	DNA	443447	443550	406	+	.	ID="DNA8-75_AP";Tend="102";Tstart="3";shortTE="F";uid="32689d9f-adad-41d8-b5f6-86936508f673"
JAABOB010000107.1	RepeatMasker	DNA/MULE-MuDR	577747	579668	5963	+	.	ID="MUDR1X_AP";Tend="1949";Tstart="2";shortTE="F";uid="158daa05-0964-4bce-9fd0-c4083b2167e7"
JAABOB010000107.1	RepeatMasker	DNA/Ginger	228236	228599	1832	+	.	ID="RND-1_FAMILY-128";Tend="2327";Tstart="1952";shortTE="F";uid="758a26a8-11f6-4956-8203-67398b44f854"
JAABOB010000107.1	RepeatMasker	Unknown	550603	550850	1273	+	.	ID="RND-6_FAMILY-479";Tend="470";Tstart="251";shortTE="F";uid="1ad3ecf6-15f0-4eaf-a307-8a68f8f51918"
JAABOB010000107.1	RepeatMasker	DNA/Ginger-1	538628	539105	1659	+	.	ID="RND-6_FAMILY-2950";Tend="1278";Tstart="839";shortTE="F";uid="42942747-fe35-4d60-a404-3ccd10a2fda5"
JAABOB010000107.1	RepeatMasker	DNA/TcMar-Tigger	728473	728576	450	+	.	ID="RND-6_FAMILY-353";Tend="865";Tstart="767";shortTE="F";uid="53113cc1-94bf-473e-8972-b3551cbd49f4"
JAABOB010000107.1	RepeatMasker	DNA/hAT-Tip100	282204	282439	1137	+	.	ID="RND-1_FAMILY-149";Tend="1249";Tstart="1007";shortTE="F";uid="c599d8ad-0976-4c38-8715-a8289d290edc"
JAABOB010000107.1	RepeatMasker	DNA/CMC-EnSpm	333780	334767	7760	+	.	ID="RND-6_FAMILY-332";Tend="1918";Tstart="952";shortTE="F";uid="43ee9330-17a8-47b7-826f-6e601670c9b5"
JAABOB010000107.1	RepeatMasker	DNA/hAT-hAT19	486077	486207	422	+	.	ID="RND-6_FAMILY-2031";Tend="1109";Tstart="970";shortTE="F";uid="81702dce-12aa-41d8-a7cf-cc61087895c8"
JAABOB010000107.1	RepeatMasker	DNA/CMC-Chapaev-3	436095	436201	410	+	.	ID="ENSPM-N1_LMI";Tend="1558";Tstart="1442";shortTE="F";uid="ce93acc0-07ff-45a4-9c95-7991f27cb93b"
JAABOB010000107.1	RepeatMasker	LINE/RTE-BovB	536633	537349	1243	+	.	ID="RTE-10_LMI";Tend="931";Tstart="219";shortTE="F";uid="216f9c85-3797-46dc-ae84-a28b41aea497"
JAABOB010000107.1	RepeatMasker	Unknown	366328	367382	5985	+	.	ID="RND-1_FAMILY-64";Tend="1932";Tstart="865";shortTE="F";uid="aa53186f-1517-412f-9ff7-cb79819e8db0"
JAABOB010000107.1	RepeatMasker	Unknown	364330	365151	3080	+	.	ID="RND-1_FAMILY-7";Tend="5175";Tstart="4390";shortTE="F";uid="ea5f6edb-c23d-4047-83cb-0fd68eea5677"
JAABOB010000107.1	RepeatMasker	Unknown	711809	712548	3276	+	.	ID="RND-6_FAMILY-10054";Tend="835";Tstart="157";shortTE="F";uid="eb2b6144-923c-44e9-81e2-c1f0698ae6e3"
JAABOB010000107.1	RepeatMasker	DNA	165162	165450	726	+	.	ID="DNA4-3_AP";Tend="478";Tstart="155";shortTE="F";uid="14313813-266b-4eb3-8232-05bd9587df2d"
JAABOB010000107.1	RepeatMasker	DNA/Ginger-1	77951	78812	6553	+	.	ID="RND-6_FAMILY-2950";Tend="2381";Tstart="1545";shortTE="F";uid="c97b7e7a-1010-4857-b1c3-60cfa90a47ab"
JAABOB010000107.1	RepeatMasker	DNA/hAT	495053	495180	414	+	.	ID="RND-6_FAMILY-10620";Tend="1408";Tstart="1276";shortTE="F";uid="39211317-2485-41a3-8b4d-3ead214c2f17"
JAABOB010000107.1	RepeatMasker	DNA/hAT	633062	633590	4180	+	.	ID="RND-1_FAMILY-72";Tend="1477";Tstart="949";shortTE="F";uid="d3c7993e-b34f-439c-b4df-eac7498cf3c4"
JAABOB010000107.1	RepeatMasker	DNA	499825	500197	852	+	.	ID="TTAA2C_AP";Tend="419";Tstart="33";shortTE="F";uid="5e27f05a-e5a7-4a64-9863-2fdff4a9b785"
JAABOB010000107.1	RepeatMasker	Unknown	759394	759994	3195	+	.	ID="RND-5_FAMILY-6036";Tend="1755";Tstart="1124";shortTE="F";uid="959f90c2-e484-4c03-985c-523226355816"
JAABOB010000107.1	RepeatMasker	Unknown	530208	530443	1036	+	.	ID="RND-6_FAMILY-10054";Tend="1210";Tstart="985";shortTE="F";uid="acb43172-cfd0-4304-9af8-f0d6ab5d0ba1"
JAABOB010000107.1	RepeatMasker	DNA/hAT-Tip100	752252	752636	2012	+	.	ID="RND-6_FAMILY-696";Tend="1557";Tstart="1174";shortTE="F";uid="0062d32a-ffe1-4b2b-a47b-d2afb307899f"
JAABOB010000107.1	RepeatMasker	RC/Helitron	470406	470861	1951	+	.	ID="RND-6_FAMILY-16388";Tend="1030";Tstart="595";shortTE="F";uid="a13a23db-4b6a-41a1-84cf-b8720837f881"
JAABOB010000107.1	RepeatMasker	DNA/Kolobok-E	141836	142702	5243	+	.	ID="RND-1_FAMILY-35";Tend="1834";Tstart="949";shortTE="F";uid="de718a3f-81f4-4539-a7d6-03a2e1c20391"
JAABOB010000107.1	RepeatMasker	DNA/Ginger	607008	607650	2231	+	.	ID="RND-5_FAMILY-806";Tend="1441";Tstart="814";shortTE="F";uid="bff514b0-8333-4a61-bf31-9ba1bbc5b980"
JAABOB010000107.1	RepeatMasker	DNA	81177	81671	677	+	.	ID="DNA4-2_AP";Tend="621";Tstart="216";shortTE="F";uid="ad5cfc0b-957a-4217-9d10-ce13087fb285"
JAABOB010000107.1	RepeatMasker	DNA/Ginger-1	407431	408042	981	+	.	ID="GINGER1-1_AP";Tend="4076";Tstart="3504";shortTE="F";uid="b09ebfad-9c96-44cf-8f59-96124f8ce722"
JAABOB010000107.1	RepeatMasker	DNA	58640	59057	1708	+	.	ID="ttaa4c_ap";Tend="403";Tstart="1";shortTE="F";uid="0bbd82e0-df51-4d46-9b13-131b10eda1b1"
JAABOB010000107.1	RepeatMasker	DNA	700450	701325	4988	+	.	ID="RND-1_FAMILY-44";Tend="1846";Tstart="975";shortTE="F";uid="ca8ae375-7189-4bb9-9c7e-b5a42ddba860"
JAABOB010000107.1	RepeatMasker	DNA/Ginger	781835	782398	3911	-	.	ID="RND-1_FAMILY-128";Tend="1394";Tstart="830";shortTE="F";uid="2403a51a-87be-44f5-9d94-00b43d93848f"
JAABOB010000107.1	RepeatMasker	DNA/TcMar-Tc1	454627	454795	456	-	.	ID="MARINER-N5_HSAL";Tend="528";Tstart="361";shortTE="F";uid="9114425f-b401-4830-8469-15eec7c0c61e"
JAABOB010000107.1	RepeatMasker	DNA/hAT-hAT19	798414	799136	4103	-	.	ID="RND-5_FAMILY-1725";Tend="1541";Tstart="867";shortTE="F";uid="90b418fd-220b-4e3f-b42f-a1135be59a7b"
JAABOB010000107.1	RepeatMasker	DNA	439037	439345	474	-	.	ID="TTAA19_AP";Tend="378";Tstart="52";shortTE="F";uid="37ae87d4-5709-4729-bfc1-14da9692935b"
JAABOB010000107.1	RepeatMasker	DNA/Ginger	814232	814427	434	-	.	ID="RND-1_FAMILY-128";Tend="1221";Tstart="1035";shortTE="F";uid="6163b55b-dafc-473c-8e8b-ff086cb114f0"
JAABOB010000107.1	RepeatMasker	DNA	520881	521158	406	-	.	ID="TTAA2D_AP";Tend="361";Tstart="123";shortTE="F";uid="b5238cd1-3762-42fa-8b94-b3e31b0d4fe0"
JAABOB010000107.1	RepeatMasker	DNA/hAT-Tip100	735346	735577	419	-	.	ID="RND-6_FAMILY-6530";Tend="1620";Tstart="1396";shortTE="F";uid="8b01ecc2-3680-4e1a-8480-81b230ff4c70"
JAABOB010000107.1	RepeatMasker	DNA/hAT	173397	173540	507	-	.	ID="RND-6_FAMILY-3394";Tend="1224";Tstart="1064";shortTE="F";uid="5dffdd4d-1c0f-44d5-8c07-3a3657123708"
JAABOB010000107.1	RepeatMasker	Unknown	828714	830280	456	-	.	ID="RND-1_FAMILY-7";Tend="1988";Tstart="6";shortTE="F";uid="4e0696f5-a089-4fe9-9ce9-3166067c1232"
JAABOB010000107.1	RepeatMasker	DNA/Ginger	751127	751500	2365	-	.	ID="RND-5_FAMILY-806";Tend="1218";Tstart="836";shortTE="F";uid="d006df3a-c9d7-4970-9622-f683997990c6"
JAABOB010000107.1	RepeatMasker	DNA/Ginger	780991	781850	5538	-	.	ID="RND-5_FAMILY-806";Tend="2340";Tstart="1485";shortTE="F";uid="9a71d6f8-4c9a-41b6-a091-33c5730c0ed8"
JAABOB010000107.1	RepeatMasker	RC/Helitron	553817	554302	3194	-	.	ID="RND-6_FAMILY-9169";Tend="1680";Tstart="1198";shortTE="F";uid="3dce5af7-a1de-4d64-9873-50d4a3261ebf"
JAABOB010000107.1	RepeatMasker	DNA/hAT-Charlie	180377	180527	780	-	.	ID="RND-5_FAMILY-3097";Tend="1212";Tstart="1064";shortTE="F";uid="52e08101-8680-4359-bb87-d4b31f0df8c9"
JAABOB010000107.1	RepeatMasker	DNA/hAT	266319	266757	2172	-	.	ID="HAT-N12_AP";Tend="492";Tstart="1";shortTE="F";uid="6d045802-b91f-4175-9744-8c152af342db"
JAABOB010000107.1	RepeatMasker	Retroposon?	79444	80196	829	-	.	ID="SINE2-1_AP";Tend="942";Tstart="183";shortTE="F";uid="ece07dcf-44f0-4d10-995d-6ad5dad2ea66"
JAABOB010000107.1	RepeatMasker	DNA/hAT-Charlie	180718	180868	869	-	.	ID="RND-5_FAMILY-3097";Tend="1078";Tstart="915";shortTE="F";uid="a9895719-b2cd-4571-b1d9-8f849b106892"
JAABOB010000107.1	RepeatMasker	DNA/hAT-Charlie	558606	558707	469	-	.	ID="RND-1_FAMILY-154";Tend="1333";Tstart="1233";shortTE="F";uid="fad0a788-1ad8-457b-8b63-f25e1913f74f"
JAABOB010000107.1	RepeatMasker	DNA	571219	571487	654	-	.	ID="ttaa4c_ap";Tend="420";Tstart="160";shortTE="F";uid="719535d4-1bf1-4e6b-9dee-f480bf839627"
JAABOB010000107.1	RepeatMasker	Retroposon?	272836	273091	659	-	.	ID="SINE2-2_AP";Tend="271";Tstart="2";shortTE="F";uid="b49f2bcc-e2fb-41fc-b3c3-48e93b483349"
JAABOB010000107.1	RepeatMasker	Retroposon?	97009	97132	514	-	.	ID="SINE2-1_AP";Tend="1350";Tstart="982";shortTE="F";uid="4a966a2c-4e9e-4e27-a459-deb2e4e685ce"
JAABOB010000107.1	RepeatMasker	DNA/Ginger	83815	83983	904	-	.	ID="RND-5_FAMILY-806";Tend="1498";Tstart="1069";shortTE="F";uid="e00ac566-d2ff-4ef6-b014-894e96729ae4"
JAABOB010000107.1	RepeatMasker	Retroposon?	146131	146743	718	-	.	ID="SINE2-1_AP";Tend="1471";Tstart="846";shortTE="F";uid="8b3eeab7-6e4b-4018-9e5a-8978fe97e042"
JAABOB010000107.1	RepeatMasker	DNA	604007	604140	470	-	.	ID="dna4-2_ap";Tend="129";Tstart="2";shortTE="F";uid="4ed45573-de08-4ef7-a26a-8bf54c59ea5e"
JAABOB010000107.1	RepeatMasker	RC/Helitron	762025	762262	834	-	.	ID="RND-6_FAMILY-16388";Tend="1327";Tstart="1030";shortTE="F";uid="f591d318-5bcb-45db-ad17-6d194f1c8713"
JAABOB010000107.1	RepeatMasker	DNA	41326	41737	1928	-	.	ID="TTAA8_AP";Tend="438";Tstart="1";shortTE="F";uid="7319c8c2-9878-4171-963f-639babe27869"
JAABOB010000107.1	RepeatMasker	RC/Helitron	274888	275087	1133	-	.	ID="RND-6_FAMILY-16388";Tend="1328";Tstart="1133";shortTE="F";uid="6e7222fd-6268-416e-8ec8-61589f18e3f4"
JAABOB010000107.1	RepeatMasker	DNA/hAT-hAT19	492386	492904	1009	-	.	ID="DNA8-79_AP";Tend="833";Tstart="340";shortTE="F";uid="6cbdf77b-e538-44ce-ab66-4611cbac6c72"
JAABOB010000107.1	RepeatMasker	DNA/hAT-Tip100	322728	323171	1769	-	.	ID="RND-6_FAMILY-696";Tend="955";Tstart="502";shortTE="F";uid="61f319d3-ece3-45c2-a81f-1403d34965df"
JAABOB010000107.1	RepeatMasker	Retroposon?	69034	69734	636	-	.	ID="SINE2-1_AP";Tend="1370";Tstart="673";shortTE="F";uid="bc08d9ca-fbe7-431f-9d5d-120b9d0b9ef2"
JAABOB010000107.1	RepeatMasker	DNA/hAT	301766	301950	573	-	.	ID="HAT-N13_AP";Tend="228";Tstart="25";shortTE="F";uid="e6c5035c-f4cf-4796-aedf-000ae69e54e4"
JAABOB010000107.1	RepeatMasker	DNA/hAT-Tip100	593991	594231	549	-	.	ID="DNA8-87_AP";Tend="822";Tstart="600";shortTE="F";uid="e800dffc-59a2-4866-bbf1-c2ec499d29ad"
JAABOB010000107.1	RepeatMasker	DNA/Kolobok-E	77009	77174	422	-	.	ID="KOLOBOKE-3_AP";Tend="2182";Tstart="2032";shortTE="F";uid="e1696bc8-a2ba-4828-959b-440e1f7a0233"
JAABOB010000107.1	RepeatMasker	DNA	89531	89976	1315	-	.	ID="TTAA25_AP";Tend="454";Tstart="6";shortTE="F";uid="6bd68d0a-51ef-4fa6-83d3-b83c172c7781"
JAABOB010000107.1	RepeatMasker	DNA	129979	130185	565	-	.	ID="dna4-1_ap";Tend="296";Tstart="49";shortTE="F";uid="44643ea2-9216-4937-91a4-d8c44fa7581d"
JAABOB010000107.1	RepeatMasker	DNA/Ginger	591712	593106	8482	-	.	ID="RND-5_FAMILY-806";Tend="2265";Tstart="845";shortTE="F";uid="c2997d3c-65fb-4400-b24e-f5ef84d84ef3"
JAABOB010000107.1	RepeatMasker	DNA/Ginger	103476	104622	3603	-	.	ID="RND-5_FAMILY-806";Tend="1957";Tstart="840";shortTE="F";uid="af0dd5a4-ac04-40ee-939f-1f88ae895dcb"
JAABOB010000107.1	RepeatMasker	Unknown	501397	501633	1138	-	.	ID="RND-6_FAMILY-18577";TEgroup="ctg_10%7CRND-6_FAMILY-18577%7C1";Tend="1362";Tstart="921";shortTE="F";uid="1a846602-0369-4226-8985-07656069346b"
JAABOB010000107.1	RepeatMasker	DNA/Ginger	407412	408220	2227	-	.	ID="RND-5_FAMILY-806";TEgroup="ctg_10%7CRND-5_FAMILY-806%7C2";Tend="1854";Tstart="898";shortTE="F";uid="274c119a-5865-407f-83a3-8ec57271c1d3"
JAABOB010000107.1	RepeatMasker	DNA/hAT-hAT19	97721	98346	3509	-	.	ID="RND-6_FAMILY-4609";Tend="1525";Tstart="927";shortTE="F";uid="835f9449-84b1-45ba-b23f-8fa25c52929e"
JAABOB010000107.1	RepeatMasker	DNA/hAT	301507	301612	425	-	.	ID="HAT-N13_AP";Tend="622";Tstart="509";shortTE="F";uid="0a090809-e836-41a0-a251-61076420e868"
JAABOB010000107.1	RepeatMasker	DNA/Ginger	308406	309314	4729	-	.	ID="RND-5_FAMILY-806";Tend="2335";Tstart="847";shortTE="F";uid="b5c64ef0-2472-43de-8e45-abbb0a393d05"
JAABOB010000107.1	RepeatMasker	Unknown	231	946	868	-	.	ID="RND-6_FAMILY-10610";Tend="1465";Tstart="937";shortTE="F";uid="12c63d88-728e-4668-903a-9e6af2d6fd49"
JAABOB010000107.1	RepeatMasker	Retroposon?	538968	539978	4984	-	.	ID="SINE2-2_AP";Tend="1626";Tstart="1";shortTE="F";uid="d97c86cd-b38e-4537-9151-9f30245cc8f3"
JAABOB010000107.1	RepeatMasker	DNA/MULE-MuDR	743131	743726	1416	-	.	ID="RND-5_FAMILY-6670";TEgroup="ctg_10%7CRND-5_FAMILY-6670%7C1";Tend="1834";Tstart="774";shortTE="F";uid="dbfc66f5-7401-4c69-b4c1-430c6bc9dbde"
JAABOB010000107.1	RepeatMasker	DNA/MULE-MuDR	51873	52483	5044	-	.	ID="RND-6_FAMILY-7263";Tend="1722";Tstart="1112";shortTE="F";uid="85721eaf-74bf-46de-8730-0ff8b6848bca"
JAABOB010000107.1	RepeatMasker	DNA/MULE-NOF	78809	79352	3413	-	.	ID="RND-5_FAMILY-7165";Tend="1294";Tstart="673";shortTE="F";uid="71651c0b-8bc1-481a-b6a0-d5b6fee4561a"
JAABOB010000107.1	RepeatMasker	DNA/MULE-NOF	77214	77625	2581	-	.	ID="RND-5_FAMILY-7165";Tend="1799";Tstart="1287";shortTE="F";uid="21421006-6e76-4d60-af06-eaca130aee1e"
JAABOB010000107.1	RepeatMasker	DNA/Ginger	141592	141835	648	-	.	ID="RND-1_FAMILY-128";Tend="2326";Tstart="2115";shortTE="F";uid="f2260557-1ee5-442b-a3e5-c03c3a040e83"
JAABOB010000107.1	RepeatMasker	LINE/I-Jockey	250409	250800	628	-	.	ID="RND-6_FAMILY-108";Tend="2875";Tstart="2452";shortTE="F";uid="69d3a5c6-453c-4517-8c9b-2913be5507d3"
JAABOB010000107.1	RepeatMasker	DNA	271596	271837	539	-	.	ID="dna4-2_ap";Tend="303";Tstart="79";shortTE="F";uid="fd7bc200-302f-455d-b623-d4def208acd3"
JAABOB010000107.1	RepeatMasker	Unknown	701328	701471	504	-	.	ID="RND-6_FAMILY-3101";Tend="1443";Tstart="1293";shortTE="F";uid="c27c4fdf-260f-4155-a7fa-c963e83a520f"
JAABOB010000107.1	RepeatMasker	Unknown	524083	524428	2163	-	.	ID="RND-6_FAMILY-651";Tend="1258";Tstart="939";shortTE="F";uid="fc263868-ed3b-453d-8979-0744b2ba75d8"
JAABOB010000107.1	RepeatMasker	Retroposon?	405517	405739	1293	-	.	ID="RND-6_FAMILY-4509";Tend="2352";Tstart="2138";shortTE="F";uid="4c8a0e46-5beb-45e1-95b8-9d04e295810a"
JAABOB010000107.1	RepeatMasker	DNA/Ginger	460806	460956	446	-	.	ID="RND-1_FAMILY-128";Tend="904";Tstart="751";shortTE="F";uid="51942f2d-e11a-41b3-a6fe-a1ef44cfe9cf"
JAABOB010000107.1	RepeatMasker	DNA/Kolobok-T2	95099	95344	669	-	.	ID="KOLOBOK-2_AP";Tend="278";Tstart="1";shortTE="F";uid="d5140aed-c783-46f5-b43d-7bead2021892"
JAABOB010000107.1	RepeatMasker	DNA	115279	115788	596	-	.	ID="DNA4-3_AP";Tend="579";Tstart="41";shortTE="F";uid="076d665b-5ef9-4d7d-94e5-35cb878e853f"
JAABOB010000107.1	RepeatMasker	DNA	601013	601267	647	-	.	ID="dna4-2_ap";Tend="280";Tstart="5";shortTE="F";uid="a5bf193c-3b18-4a3b-87c3-23568a7cccbb"
JAABOB010000107.1	RepeatMasker	DNA/hAT	173138	173379	1246	-	.	ID="HAT-N13_AP";Tend="275";Tstart="1";shortTE="F";uid="b1528a36-4caa-4e95-afea-ce6e869879b0"
JAABOB010000107.1	RepeatMasker	DNA/Ginger-1	428110	428551	3449	-	.	ID="RND-1_FAMILY-17";Tend="1396";Tstart="937";shortTE="F";uid="c31cdec3-1971-470f-9c9b-62ee3fd636f9"
JAABOB010000107.1	RepeatMasker	Unknown	337534	338168	3717	-	.	ID="RND-6_FAMILY-1903";Tend="1578";Tstart="945";shortTE="F";uid="20c1c7e0-0c42-43f1-a99a-2c6d4c62ac38"
JAABOB010000107.1	RepeatMasker	DNA/Ginger	77617	77768	1215	-	.	ID="RND-1_FAMILY-128";Tend="2323";Tstart="2172";shortTE="F";uid="fc254555-ad33-4bd4-b5dd-cc6ea1358ce1"
JAABOB010000107.1	RepeatMasker	DNA/MULE-MuDR	343687	344172	1284	-	.	ID="MUDR2X_AP";TEgroup="ctg_10%7CMUDR2X_AP%7C2";Tend="1903";Tstart="912";shortTE="F";uid="11dc7196-0d20-44b8-ba60-040e45df86e1"
JAABOB010000107.1	RepeatMasker	DNA	412469	413214	709	-	.	ID="DNA4-2_AP";Tend="769";Tstart="35";shortTE="F";uid="9d4102d8-baa2-4cc1-a36c-8b5cbce7cc99"
JAABOB010000107.1	RepeatMasker	DNA/Ginger	172353	172842	425	-	.	ID="RND-5_FAMILY-806";Tend="1441";Tstart="941";shortTE="F";uid="9c3f5df5-ad3d-4c79-b521-8b55826a871d"
JAABOB010000107.1	RepeatMasker	Retroposon?	518042	518514	2408	-	.	ID="RND-6_FAMILY-4509";Tend="2753";Tstart="2310";shortTE="F";uid="72b1a3bf-a3fc-41c3-ab1d-455533ca25fc"
JAABOB010000107.1	RepeatMasker	Unknown	778949	779298	660	-	.	ID="RND-1_FAMILY-86";Tend="5158";Tstart="4814";shortTE="F";uid="808e9f61-230e-40c8-9836-5b7131cc9213"
JAABOB010000107.1	RepeatMasker	Retroposon?	646446	647815	6320	-	.	ID="SINE2-2_AP";Tend="1998";Tstart="1";shortTE="F";uid="a2721e31-4109-40e5-9dbb-d2aed3c029d0"
JAABOB010000107.1	RepeatMasker	DNA/Ginger-1	620861	622455	9260	-	.	ID="rnd-6_family-2950";Tend="2381";Tstart="484";shortTE="F";uid="a8eaae85-3792-4175-b915-5335c9b57aae"
JAABOB010000107.1	RepeatMasker	Unknown	475007	475288	884	-	.	ID="RND-6_FAMILY-2160";Tend="1135";Tstart="898";shortTE="F";uid="810c4e48-f477-440b-bcfb-19cfbfbebce6"
JAABOB010000107.1	RepeatMasker	DNA	339125	339329	645	-	.	ID="DNA4-2_AP";Tend="742";Tstart="542";shortTE="F";uid="cb2d3d40-78fa-4ab8-b6e7-38f5e799a750"
JAABOB010000107.1	RepeatMasker	RC/Helitron	54553	55106	3230	-	.	ID="RND-1_FAMILY-53";Tend="1570";Tstart="1019";shortTE="F";uid="06626dcd-3693-410c-9414-721b6f458c45"
JAABOB010000107.1	RepeatMasker	Unknown	701945	702131	913	-	.	ID="RND-6_FAMILY-3101";Tend="1018";Tstart="842";shortTE="F";uid="4b2afa73-79e8-4c77-a3eb-ad662722924f"
JAABOB010000107.1	RepeatMasker	Retroposon?	703539	703670	410	-	.	ID="SINE2-2_AP";Tend="156";Tstart="1";shortTE="F";uid="edee42b3-bee2-4ca4-a293-a27707ac14c6"
JAABOB010000107.1	RepeatMasker	DNA/hAT-Charlie	714337	714677	1478	-	.	ID="RND-5_FAMILY-4318";Tend="1283";Tstart="914";shortTE="F";uid="58eb6e46-63b8-4ae0-862e-0c1f430460af"
JAABOB010000107.1	RepeatMasker	Retroposon?	580389	581120	4068	-	.	ID="SINE2-2_AP";Tend="905";Tstart="293";shortTE="F";uid="7e3e7247-1bf5-4610-9ca4-ff43395dae66"
JAABOB010000107.1	RepeatMasker	DNA	603723	604016	881	-	.	ID="DNA4-2_AP";Tend="760";Tstart="473";shortTE="F";uid="eaa9c6d5-a52a-4fea-9f57-354744746855"
JAABOB010000107.1	RepeatMasker	DNA/hAT-Tip100	381627	381729	865	-	.	ID="RND-6_FAMILY-9981";Tend="1193";Tstart="1091";shortTE="F";uid="9a311b03-8bb2-47e8-9864-6e362abcd687"
JAABOB010000107.1	RepeatMasker	Retroposon?	696567	696986	618	-	.	ID="SINE2-1_AP";Tend="919";Tstart="491";shortTE="F";uid="d3f92f88-e613-47ed-bff4-b161672f19a7"
JAABOB010000107.1	RepeatMasker	DNA/Kolobok-E	142433	142738	835	-	.	ID="RND-1_FAMILY-29";Tend="627";Tstart="328";shortTE="F";uid="6965a4e5-87ed-4904-bd13-4c0d5bd5e399"
JAABOB010000107.1	RepeatMasker	DNA/Ginger-1	249908	250061	472	-	.	ID="RND-6_FAMILY-2950";Tend="1020";Tstart="873";shortTE="F";uid="3958eaa3-15a0-41ee-a551-b7f96e2a20ed"
JAABOB010000107.1	RepeatMasker	Unknown	612560	612805	853	-	.	ID="RND-6_FAMILY-3101";Tend="1017";Tstart="768";shortTE="F";uid="bed40ee6-9faa-4941-97c4-737be5f4fe14"
JAABOB010000107.1	RepeatMasker	DNA/Ginger-1	382010	382584	421	-	.	ID="RND-6_FAMILY-2950";Tend="2392";Tstart="1808";shortTE="F";uid="bc8f4a9d-45f9-41df-8163-97dddb4b28e3"
JAABOB010000107.1	RepeatMasker	Unknown	359534	359748	819	-	.	ID="RND-1_FAMILY-54";Tend="1113";Tstart="926";shortTE="F";uid="20c8b87b-5d2d-4933-a845-7d8cfbd54aeb"
JAABOB010000107.1	RepeatMasker	DNA	166370	166712	617	-	.	ID="ttaa3b_ap";Tend="424";Tstart="72";shortTE="F";uid="ded523ec-0713-4b76-8129-cd0dfede9fe9"
JAABOB010000107.1	RepeatMasker	DNA/Ginger	216401	216665	1145	-	.	ID="RND-1_FAMILY-128";Tend="1042";Tstart="760";shortTE="F";uid="466a7bfc-3761-4d7a-a575-530865a16482"
JAABOB010000107.1	RepeatMasker	Unknown	561401	561579	1064	-	.	ID="RND-4_FAMILY-2011";Tend="1136";Tstart="958";shortTE="F";uid="5526a202-4bfe-45d6-988c-51546004568a"
JAABOB010000107.1	RepeatMasker	DNA	560124	560408	669	-	.	ID="dna-ttaa-1_ap";Tend="421";Tstart="2";shortTE="F";uid="3cc663e1-f519-4e79-9b73-b78da0a26b24"
JAABOB010000107.1	RepeatMasker	DNA/hAT	495608	495786	647	-	.	ID="DNA8-105_AP";Tend="650";Tstart="428";shortTE="F";uid="7bd8b0e0-fdab-4e9a-83a2-39ea47809099"
JAABOB010000107.1	RepeatMasker	DNA/Ginger	228664	229251	2260	-	.	ID="RND-5_FAMILY-806";Tend="2226";Tstart="1654";shortTE="F";uid="42571f2f-a902-4fa4-b05f-cd8e7c924450"
JAABOB010000107.1	RepeatMasker	Satellite	716813	717865	2529	-	.	ID="RND-6_FAMILY-1888";Tend="1004";Tstart="1";shortTE="F";uid="2c069cf0-ba82-4559-8a07-e671b4d3e6d2"
JAABOB010000107.1	RepeatMasker	DNA/Ginger	535775	536526	2584	-	.	ID="RND-5_FAMILY-806";TEgroup="ctg_10%7CRND-5_FAMILY-806%7C3";Tend="2340";Tstart="887";shortTE="F";uid="38d4b013-e704-4242-8f49-239bd65dbbb9"
JAABOB010000107.1	RepeatMasker	DNA	333119	333371	1585	-	.	ID="TTAA22_AP";Tend="251";Tstart="1";shortTE="F";uid="0bced960-dbb2-4c2d-9d1c-b56e9536cbbf"
JAABOB010000107.1	RepeatMasker	DNA/Ginger	313039	314497	6617	-	.	ID="RND-5_FAMILY-806";Tend="2339";Tstart="810";shortTE="F";uid="d1a7941e-a2c3-4076-aed9-16f6539a2282"
JAABOB010000107.1	RepeatMasker	DNA/Kolobok-E	96724	97008	527	-	.	ID="KOLOBOKE-3_AP";Tend="1940";Tstart="1667";shortTE="F";uid="1d4c6bf9-989c-4b80-acb4-608d1bd5a4a0"
JAABOB010000107.1	RepeatMasker	DNA/CMC-Chapaev-3	435320	435732	733	-	.	ID="enspm-3_rpr";Tend="762";Tstart="350";shortTE="F";uid="673df48c-5cc5-44af-9425-3053a29da0d9"
JAABOB010000107.1	RepeatMasker	DNA/MULE-MuDR	343330	343534	516	-	.	ID="MUDR2X_AP";TEgroup="ctg_10%7CMUDR2X_AP%7C1";Tend="1836";Tstart="1";shortTE="T";uid="9f8071e2-ba9a-4bf9-b732-16d3b40009ab"
JAABOB010000107.1	RepeatMasker	DNA/Kolobok-E	821097	822124	2757	-	.	ID="RND-1_FAMILY-35";TEgroup="ctg_10%7CRND-1_FAMILY-35%7C1";Tend="1840";Tstart="959";shortTE="F";uid="72c4e552-0a40-43be-a85e-7a78657546f1"
JAABOB010000107.1	RepeatMasker	DNA	334851	335291	2016	-	.	ID="TTAA4B_AP";Tend="429";Tstart="1";shortTE="F";uid="fc78c2d7-4ea7-4b45-a283-3fd2365b5a50"
JAABOB010000107.1	RepeatMasker	DNA/hAT-hAT19	791076	791899	3406	-	.	ID="RND-6_FAMILY-6772";Tend="1436";Tstart="618";shortTE="F";uid="cf2fcd70-9239-42a5-81cd-c2aa2ee556c2"
JAABOB010000107.1	RepeatMasker	DNA	534232	534572	1695	-	.	ID="TTAA22_AP";Tend="326";Tstart="1";shortTE="F";uid="cdd20f19-158c-4f8c-ad86-e18c377fefaa"
JAABOB010000107.1	RepeatMasker	DNA	123052	123286	1214	-	.	ID="TTAA2C_AP";Tend="226";Tstart="1";shortTE="F";uid="ad66dabf-c95f-4400-abff-04065bc1721e"
JAABOB010000107.1	RepeatMasker	RC/Helitron	553677	553815	782	-	.	ID="HELITRON-N1_PXU";Tend="151";Tstart="17";shortTE="F";uid="582a829c-0e15-43ec-aca0-16031c5278a5"
JAABOB010000107.1	RepeatMasker	DNA	68143	68671	3829	-	.	ID="RND-6_FAMILY-2724";Tend="1420";Tstart="888";shortTE="F";uid="f9e27b11-00fb-4493-aed9-c08aa35004e7"
JAABOB010000107.1	RepeatMasker	Retroposon?	249718	250001	415	-	.	ID="RND-6_FAMILY-7806";Tend="517";Tstart="252";shortTE="F";uid="2e5e1f4a-7dc4-4422-a424-73e3f6ae8113"
JAABOB010000107.1	RepeatMasker	Unknown	611938	612395	617	-	.	ID="RND-6_FAMILY-3101";Tend="1515";Tstart="1121";shortTE="F";uid="742290c6-03a6-430a-9551-029ffe31a6b7"
JAABOB010000107.1	RepeatMasker	DNA	461500	461723	1308	-	.	ID="DNA-TTAA-1_AP";Tend="220";Tstart="1";shortTE="F";uid="2f6a79a9-9f00-44ba-806d-b19da0598f1a"
JAABOB010000107.1	RepeatMasker	Unknown	109785	109967	1058	-	.	ID="RND-4_FAMILY-2011";Tend="1138";Tstart="960";shortTE="F";uid="73c0b21a-0459-4083-9a4b-283b52681935"
JAABOB010000107.1	RepeatMasker	DNA/TcMar-Tigger	467555	467866	654	-	.	ID="RND-1_FAMILY-103";Tend="1188";Tstart="895";shortTE="F";uid="c71924a3-7d6b-4a46-b229-ceb74395adad"
JAABOB010000107.1	RepeatMasker	DNA	259474	259754	780	-	.	ID="DNA4-3_AP";Tend="459";Tstart="174";shortTE="F";uid="2c323d64-26ec-4242-8052-45c63564511e"
JAABOB010000107.1	RepeatMasker	Satellite	719026	719194	966	-	.	ID="RND-6_FAMILY-1888";Tend="2127";Tstart="1954";shortTE="F";uid="51a7b9f7-9f04-440d-afba-928040e68a16"
JAABOB010000107.1	RepeatMasker	DNA	624409	624616	652	-	.	ID="TTAA2B_AP";Tend="422";Tstart="225";shortTE="F";uid="79c0253d-acae-43c9-8d3c-c4aaca12bd31"
JAABOB010000107.1	RepeatMasker	Unknown	4200	6135	13726	-	.	ID="RND-6_FAMILY-3448";Tend="2050";Tstart="150";shortTE="F";uid="30625279-ee17-400d-898b-095ad1278f61"
JAABOB010000107.1	RepeatMasker	DNA/Maverick	11725	12579	6687	-	.	ID="RND-6_FAMILY-5688";Tend="856";Tstart="1";shortTE="F";uid="2b956089-8c54-499c-bca7-6b2274bcb8a0"
JAABOB010000107.1	RepeatMasker	DNA/hAT-hAT19	513944	514392	887	-	.	ID="DNA8-79_AP";Tend="831";Tstart="366";shortTE="F";uid="934e7dde-00aa-46db-85c8-3fed75a2fa63"
JAABOB010000107.1	RepeatMasker	DNA/TcMar-Mariner	609154	609334	651	-	.	ID="MARINER-N30_HSAL";Tend="860";Tstart="693";shortTE="F";uid="93922232-c602-475e-b437-3f7cf6728c43"
JAABOB010000107.1	RepeatMasker	Unknown	1213	3219	6318	-	.	ID="RND-1_FAMILY-22";Tend="2900";Tstart="2";shortTE="F";uid="80f1ad27-0761-4631-8085-fb7937f26cc0"
JAABOB010000107.1	RepeatMasker	DNA/hAT-Charlie	181061	181285	1035	-	.	ID="RND-6_FAMILY-5851";Tend="1185";Tstart="935";shortTE="F";uid="ab20baa2-a487-4fd6-9ea5-fe78b55d75d3"
JAABOB010000107.1	RepeatMasker	DNA/hAT-hATm	468625	468831	661	-	.	ID="HAT-4C_AP";Tend="301";Tstart="82";shortTE="F";uid="3518eebd-ab93-4da4-8ba3-c884baffdfe6"
JAABOB010000107.1	RepeatMasker	DNA/Ginger	774978	775433	2834	-	.	ID="RND-1_FAMILY-128";Tend="2332";Tstart="1883";shortTE="F";uid="83520dd0-c205-49c8-b83e-7af78809dd2f"
JAABOB010000107.1	RepeatMasker	RC/Helitron	553382	553543	805	-	.	ID="HELITRON-3_HNUM";Tend="199";Tstart="38";shortTE="F";uid="5f43abb6-e73c-4ee2-b497-ddd2ab71b7b2"
JAABOB010000107.1	RepeatMasker	Unknown	3525	4194	1735	-	.	ID="RND-1_FAMILY-22";Tend="1422";Tstart="879";shortTE="F";uid="1b715e5d-8516-43da-8670-fabd4c255519"
JAABOB010000107.1	RepeatMasker	DNA/Ginger	339927	340154	702	-	.	ID="RND-1_FAMILY-128";Tend="977";Tstart="736";shortTE="F";uid="0e629133-b04b-4006-9a3a-c2ae48e1b194"
JAABOB010000107.1	RepeatMasker	DNA/hAT	495783	496056	820	-	.	ID="rnd-6_family-10620";Tend="1418";Tstart="1168";shortTE="F";uid="7b99ad46-2b8b-41b4-a217-2299d60cb47c"
JAABOB010000189.1	RepeatMasker	LINE/R1	163994	164147	574	+	.	ID="SART-9_API";Tend="3669";Tstart="3521";shortTE="F";uid="c0bc5cf2-28fa-4c2b-bc6b-f8e0f1af13d0"
JAABOB010000189.1	RepeatMasker	DNA/Ginger	96282	97262	4410	+	.	ID="RND-5_FAMILY-806";Tend="1950";Tstart="909";shortTE="F";uid="ba7c1113-20e3-4b85-b5e9-08fff8c43a44"
JAABOB010000189.1	RepeatMasker	Unknown	26637	27111	478	+	.	ID="RND-5_FAMILY-1070";TEgroup="ctg_100%7CRND-5_FAMILY-1070%7C1";Tend="1391";Tstart="994";shortTE="F";uid="8f5fe1eb-4e45-4a4e-afbe-65020f54f841"
JAABOB010000189.1	RepeatMasker	Unknown	140548	140901	1847	+	.	ID="RND-5_FAMILY-1110";Tend="1504";Tstart="1184";shortTE="F";uid="2d52a3cd-737f-4ce6-954b-66d043b7a780"
JAABOB010000189.1	RepeatMasker	Retroposon?	63566	63999	773	+	.	ID="SINE2-1_AP";Tend="525";Tstart="84";shortTE="F";uid="d689aa47-7912-4457-8f59-fd3d14d68596"
JAABOB010000189.1	RepeatMasker	LTR/DIRS	168977	169123	555	+	.	ID="RND-1_FAMILY-36";Tend="1369";Tstart="1225";shortTE="F";uid="e1cf30f5-4221-4215-b1df-467bb6a1f5e3"
JAABOB010000189.1	RepeatMasker	Unknown	181857	182219	624	+	.	ID="RND-5_FAMILY-1070";Tend="1385";Tstart="1047";shortTE="F";uid="d5a5f1b3-1e61-403f-b7ab-83535a78de71"
JAABOB010000189.1	RepeatMasker	Unknown	19569	19711	422	+	.	ID="RND-6_FAMILY-6820";Tend="362";Tstart="228";shortTE="F";uid="f641bdd0-2f28-4c06-90ed-093922847f9d"
JAABOB010000189.1	RepeatMasker	DNA/Ginger-1	132021	132532	3344	+	.	ID="RND-1_FAMILY-17";Tend="1393";Tstart="938";shortTE="F";uid="7740a1a9-a2fc-44cd-b17e-a86011d6b52a"
JAABOB010000189.1	RepeatMasker	DNA/hAT-Charlie	58647	59173	1337	+	.	ID="DNA8-58_AP";TEgroup="ctg_100%7CDNA8-58_AP%7C1";Tend="393";Tstart="1";shortTE="F";uid="a8eca32c-0d30-4356-a9ef-feaf965e142e"
JAABOB010000189.1	RepeatMasker	DNA/hAT-Tip100	182826	183326	806	+	.	ID="RND-1_FAMILY-87";Tend="1332";Tstart="886";shortTE="F";uid="8c30c1bd-1b8d-45dd-874a-ee639e827fea"
JAABOB010000189.1	RepeatMasker	Retroposon?	158663	159011	471	+	.	ID="SINE2-2_AP";Tend="410";Tstart="15";shortTE="F";uid="589662b2-85c3-4ee5-a570-6fc16df96df5"
JAABOB010000189.1	RepeatMasker	DNA/hAT-Tip100	10436	18212	22168	+	.	ID="rnd-1_family-87";Tend="4768";Tstart="6";shortTE="F";uid="3a43b091-d7ea-4b41-93cf-f9a10373a181"
JAABOB010000189.1	RepeatMasker	DNA/MULE-MuDR	28333	29343	1144	+	.	ID="MUDR1X_AP";TEgroup="ctg_100%7CMUDR1X_AP%7C1";Tend="2394";Tstart="1";shortTE="F";uid="b4ef89c9-77e0-4dba-9574-673fcc49e0f6"
JAABOB010000189.1	RepeatMasker	DNA	134911	135075	834	+	.	ID="DNA8-25_AP";Tend="160";Tstart="2";shortTE="F";uid="3a43dccd-ab3f-400c-b5da-1daf3566872f"
JAABOB010000189.1	RepeatMasker	RC/Helitron	9172	9438	1437	+	.	ID="RND-6_FAMILY-1191";Tend="1158";Tstart="872";shortTE="F";uid="49bb7a41-b983-4fc2-8b6d-e5e424925def"
JAABOB010000189.1	RepeatMasker	DNA/Ginger	27789	28094	1533	+	.	ID="RND-5_FAMILY-806";Tend="1284";Tstart="998";shortTE="F";uid="8abdd407-e722-4802-b2a6-f0f74605789a"
JAABOB010000189.1	RepeatMasker	DNA/hAT	29394	29516	442	+	.	ID="DNA8-105_AP";Tend="112";Tstart="2";shortTE="F";uid="6870d62a-73be-45b8-aa1c-624c613f3074"
JAABOB010000189.1	RepeatMasker	DNA	700	847	401	+	.	ID="DNA4-3_AP";Tend="432";Tstart="275";shortTE="F";uid="b5bfb6fa-f53c-47f5-9c5b-6fa2449e8103"
JAABOB010000189.1	RepeatMasker	DNA/hAT-Tip100	182242	182630	1078	+	.	ID="RND-1_FAMILY-87";Tend="781";Tstart="375";shortTE="F";uid="3ee4849c-338e-4f2f-b209-9850f8b5aa33"
JAABOB010000189.1	RepeatMasker	DNA/hAT-hAT19	20306	20918	1195	+	.	ID="DNA8-73_AP";TEgroup="ctg_100%7CDNA8-73_AP%7C1";Tend="784";Tstart="1";shortTE="F";uid="06fb85ca-54ba-449e-abd1-4371fe0da00b"
JAABOB010000189.1	RepeatMasker	LINE/L2	145945	146150	681	+	.	ID="L2-10_HMEL";Tend="2181";Tstart="2050";shortTE="F";uid="76e6af9f-c52a-4879-989c-87efe7f9fbb9"
JAABOB010000189.1	RepeatMasker	DNA/Ginger-1	21010	21326	2313	+	.	ID="RND-1_FAMILY-17";Tend="1263";Tstart="942";shortTE="F";uid="18577bf9-b62a-457f-b395-c25335b7976f"
JAABOB010000189.1	RepeatMasker	DNA/TcMar-Tigger	154415	154608	655	+	.	ID="RND-6_FAMILY-353";Tend="398";Tstart="245";shortTE="F";uid="e05d3553-6ff2-4556-adb1-f6de484e0ff4"
JAABOB010000189.1	RepeatMasker	DNA	36709	37204	1205	+	.	ID="TTAA25_AP";Tend="505";Tstart="7";shortTE="F";uid="ec0b499f-7295-42f8-ab3e-2c0aac84175b"
JAABOB010000189.1	RepeatMasker	DNA/Ginger-1	105539	107084	8289	+	.	ID="rnd-6_family-2950";Tend="2382";Tstart="885";shortTE="F";uid="fc7d503e-59de-4c36-87a4-aa2c819c9e4f"
JAABOB010000189.1	RepeatMasker	LINE/L2	163043	163345	996	-	.	ID="RND-6_FAMILY-157";Tend="1372";Tstart="1057";shortTE="F";uid="31eee79c-cf3f-4580-a1de-8e6cd8862243"
JAABOB010000189.1	RepeatMasker	DNA/Ginger	127322	128765	7040	-	.	ID="RND-1_FAMILY-128";Tend="2309";Tstart="829";shortTE="F";uid="e58e67b1-636a-4f70-a1e3-1e27a9500377"
JAABOB010000189.1	RepeatMasker	Retroposon?	125132	125791	3429	-	.	ID="RND-6_FAMILY-4509";Tend="2751";Tstart="2108";shortTE="F";uid="342c5510-6c8a-43ee-97f7-d33284aa57a8"
JAABOB010000189.1	RepeatMasker	DNA/hAT-Tip100	171022	171143	433	-	.	ID="DNA8-28_AP";Tend="585";Tstart="469";shortTE="F";uid="28f45ffd-5346-4c33-bd25-451503890b96"
JAABOB010000189.1	RepeatMasker	DNA/Ginger-1	132527	134062	9701	-	.	ID="RND-6_FAMILY-2950";Tend="2383";Tstart="891";shortTE="F";uid="4dc0b313-5d4d-4c59-bcb9-e8ccc662b517"
JAABOB010000189.1	RepeatMasker	DNA/Ginger	9466	10436	2969	-	.	ID="RND-5_FAMILY-806";Tend="2265";Tstart="1373";shortTE="F";uid="9d4327a1-f1f8-4e0e-8da9-21cfa3becdd6"
JAABOB010000189.1	RepeatMasker	DNA/hAT	111056	111253	930	-	.	ID="HAT-N12_AP";Tend="229";Tstart="22";shortTE="F";uid="935b89f3-ae67-48a0-ba39-d160e6389074"
JAABOB010000189.1	RepeatMasker	DNA/hAT-hAT19	143330	143755	2314	-	.	ID="RND-5_FAMILY-1505";Tend="1327";Tstart="895";shortTE="F";uid="3adeeb33-edf0-43c6-b449-2d35161e7cb6"
JAABOB010000189.1	RepeatMasker	DNA	147235	147493	1357	-	.	ID="TTAA22_AP";Tend="326";Tstart="68";shortTE="F";uid="fa9103cc-e418-4db0-b4d8-833f8fa20ffa"
JAABOB010000189.1	RepeatMasker	DNA	113477	113781	1199	-	.	ID="TTAA3_AP";Tend="307";Tstart="4";shortTE="F";uid="3e9aea52-6148-49ec-8534-c28c49ba3774"
JAABOB010000189.1	RepeatMasker	Satellite	146007	146299	1134	-	.	ID="MSAT-2_RPR";Tend="805";Tstart="525";shortTE="F";uid="30b8ef34-2d21-4ca0-8b6b-4e24c112c070"
JAABOB010000189.1	RepeatMasker	DNA/hAT-hAT19	7134	7544	557	-	.	ID="HAT-N2_AP";TEgroup="ctg_100%7CHAT-N2_AP%7C1";Tend="735";Tstart="1";shortTE="T";uid="493ac5f9-54e7-4ef9-9eb1-9b6cdcf7d233"
JAABOB010000189.1	RepeatMasker	DNA/Ginger	95015	95663	2933	-	.	ID="RND-5_FAMILY-806";Tend="2347";Tstart="1704";shortTE="F";uid="52525dd0-157e-479a-a21e-766c9b9a0ba4"
JAABOB010000189.1	RepeatMasker	DNA/hAT-Tip100	19644	19855	727	-	.	ID="RND-5_FAMILY-2421";Tend="1176";Tstart="947";shortTE="F";uid="f89e2306-8a52-4af3-85c0-d22714e7a701"
JAABOB010000189.1	RepeatMasker	Unknown	184224	190824	26392	-	.	ID="RND-1_FAMILY-116";Tend="3674";Tstart="186";shortTE="F";uid="19569b96-80bc-415c-afd7-486ae0ee0701"
JAABOB010000189.1	RepeatMasker	Unknown	19316	19470	886	-	.	ID="RND-5_FAMILY-6036";Tend="1035";Tstart="872";shortTE="F";uid="efe85bb0-2129-400e-a449-28c41f922b61"
JAABOB010000189.1	RepeatMasker	DNA	149063	149321	1369	-	.	ID="TTAA22_AP";Tend="326";Tstart="68";shortTE="F";uid="d154dd8d-2816-4fe7-b58b-f4aa8b3b8a6d"
JAABOB010000189.1	RepeatMasker	Retroposon?	9444	9553	473	-	.	ID="SINE2-2_AP";Tend="1948";Tstart="1845";shortTE="F";uid="77eb31d7-f73b-41b6-976f-d198b861f4b6"
JAABOB010000189.1	RepeatMasker	Unknown	27495	27696	608	-	.	ID="RND-5_FAMILY-1656";Tend="1324";Tstart="1138";shortTE="F";uid="59212bbf-f0cd-4839-95e8-d900c7d2b294"
JAABOB010000189.1	RepeatMasker	Unknown	27128	27257	521	-	.	ID="RND-5_FAMILY-1070";Tend="1054";Tstart="925";shortTE="F";uid="6174ebc4-0d79-4176-9160-260202672826"
JAABOB010000189.1	RepeatMasker	DNA/Ginger	107558	107908	1121	-	.	ID="RND-5_FAMILY-806";Tend="1796";Tstart="1454";shortTE="F";uid="7ae0381d-0cdc-49cf-9172-3a6228dd01a3"
JAABOB010000189.1	RepeatMasker	DNA/hAT-Charlie	161148	161894	3220	-	.	ID="RND-5_FAMILY-5621";Tend="1604";Tstart="928";shortTE="F";uid="8828517c-b348-4465-bb9e-68f9364d7818"
JAABOB010000189.1	RepeatMasker	DNA	94327	95020	680	-	.	ID="DNA4-1_AP";Tend="823";Tstart="130";shortTE="F";uid="b8985ef1-280e-4b7a-acbc-b4df7a8c9216"
JAABOB010000189.1	RepeatMasker	DNA	75007	75359	1208	-	.	ID="ttaa4c_ap";Tend="419";Tstart="1";shortTE="F";uid="2b0b7375-0824-401e-b0ff-a7b8c4f4b3ba"
JAABOB010000189.1	RepeatMasker	DNA/MULE-NOF	168499	168981	2219	-	.	ID="RND-6_FAMILY-4462";Tend="1414";Tstart="943";shortTE="F";uid="51082c17-987e-4f9b-b58c-8ca2093b2ca3"
JAABOB010000189.1	RepeatMasker	DNA/Ginger	100026	100992	4443	-	.	ID="RND-5_FAMILY-806";Tend="1950";Tstart="933";shortTE="F";uid="a52f3e48-5cac-41cf-964a-bc438cb02836"
JAABOB010000189.1	RepeatMasker	DNA/TcMar-Tc4	181711	181851	471	-	.	ID="RND-1_FAMILY-134";Tend="1833";Tstart="1681";shortTE="F";uid="5b68f8d8-4860-4bb3-9c67-c80513a9f2bf"
JAABOB010000189.1	RepeatMasker	DNA/hAT-Charlie	140063	140325	910	-	.	ID="RND-6_FAMILY-13259";Tend="1408";Tstart="1150";shortTE="F";uid="6dc64288-8863-462e-9d80-8655fee57704"
JAABOB010000189.1	RepeatMasker	DNA/hAT	83331	83483	623	-	.	ID="HAT-N12_AP";Tend="145";Tstart="2";shortTE="F";uid="b3c05ee4-3a61-4eb2-a37a-1b2836bd674d"
JAABOB010000189.1	RepeatMasker	DNA/Ginger	125796	125921	631	-	.	ID="RND-5_FAMILY-806";Tend="1743";Tstart="1625";shortTE="F";uid="9dd14ff9-c763-4353-883e-b294fa5667a1"
JAABOB010000189.1	RepeatMasker	DNA	166208	166433	1437	-	.	ID="TTAA3_AP";Tend="226";Tstart="1";shortTE="F";uid="216cbd26-d9a1-4fa7-8c6a-1ea3adce4005"
JAABOB010000189.1	RepeatMasker	DNA	107928	108286	899	-	.	ID="DNA-TTAA-1_AP";Tend="389";Tstart="18";shortTE="F";uid="c160c81f-2ff2-440b-82ac-5b5af6e8a533"
JAABOB010000019.1	RepeatMasker	DNA	998011	998309	824	+	.	ID="DNA4-3_AP";Tend="521";Tstart="236";shortTE="F";uid="a648139a-3eb4-4259-9a23-00563c43b569"
JAABOB010000019.1	RepeatMasker	DNA	704381	704742	1786	+	.	ID="TTAA11_AP";Tend="374";Tstart="1";shortTE="F";uid="1c8e5d16-975c-4842-becd-12512da055f8"
JAABOB010000019.1	RepeatMasker	DNA	1703544	1703998	936	+	.	ID="ttaa18_ap";Tend="514";Tstart="12";shortTE="F";uid="a1981a1a-733d-4927-92d1-b8339884c263"
JAABOB010000019.1	RepeatMasker	DNA/hAT	942310	942558	943	+	.	ID="RND-6_FAMILY-14";Tend="962";Tstart="702";shortTE="F";uid="47c12a23-d987-4929-9906-63132f5f08a3"
JAABOB010000019.1	RepeatMasker	DNA	3417094	3417386	1419	+	.	ID="RND-1_FAMILY-67";Tend="1225";Tstart="919";shortTE="F";uid="af948645-9e03-4c5c-a36c-8a19cfbbed3b"
JAABOB010000019.1	RepeatMasker	DNA/hAT	2885270	2885953	1046	+	.	ID="RND-6_FAMILY-14";Tend="1389";Tstart="680";shortTE="F";uid="419b6a97-ab08-40c3-b941-2c880f58ce69"
JAABOB010000019.1	RepeatMasker	DNA	3146811	3147087	417	+	.	ID="DNA4-3_AP";Tend="498";Tstart="202";shortTE="F";uid="c7934b6f-a4bd-4e17-8692-46a9ec34cf4b"
JAABOB010000019.1	RepeatMasker	Unknown	2295304	2296354	4673	+	.	ID="RND-5_FAMILY-6036";TEgroup="ctg_101%7CRND-5_FAMILY-6036%7C1";Tend="1625";Tstart="846";shortTE="F";uid="a651eb37-9a60-49c6-93dd-c31611c8118f"
JAABOB010000019.1	RepeatMasker	DNA/Ginger	23254	23972	1969	+	.	ID="RND-5_FAMILY-806";Tend="1485";Tstart="840";shortTE="F";uid="dbbf2506-4323-4877-9fe7-1e977c6765c3"
JAABOB010000019.1	RepeatMasker	LINE/I-Jockey	1799293	1799418	495	+	.	ID="RND-6_FAMILY-108";Tend="2906";Tstart="2782";shortTE="F";uid="c16fdea2-645f-425a-959d-eb82a81d655c"
JAABOB010000019.1	RepeatMasker	DNA	3180568	3180932	520	+	.	ID="DNA4-3_AP";Tend="524";Tstart="147";shortTE="F";uid="82fc9221-7517-4654-857d-bd419e35cd78"
JAABOB010000019.1	RepeatMasker	DNA	3179530	3179966	563	+	.	ID="DNA4-2_AP";Tend="769";Tstart="351";shortTE="F";uid="e5f861ba-86da-4548-95be-6f93bded0195"
JAABOB010000019.1	RepeatMasker	DNA/hAT-Tip100	589430	589562	623	+	.	ID="RND-6_FAMILY-696";Tend="1699";Tstart="1562";shortTE="F";uid="96a61143-80f4-4285-9a9e-9e068ef87db8"
JAABOB010000019.1	RepeatMasker	DNA/Ginger	737813	738166	2980	+	.	ID="RND-5_FAMILY-806";Tend="2336";Tstart="1983";shortTE="F";uid="3301823f-439c-4636-9c91-f5c7c52c24c7"
JAABOB010000019.1	RepeatMasker	DNA	638919	639316	1141	+	.	ID="DNA4-3_AP";Tend="404";Tstart="3";shortTE="F";uid="c815262a-6bdb-47db-8d0b-d445b15e694f"
JAABOB010000019.1	RepeatMasker	Retroposon?	3209374	3209925	472	+	.	ID="SINE2-1_AP";Tend="875";Tstart="329";shortTE="F";uid="8a90c7a3-7f16-4567-8ac4-7ac841bc865c"
JAABOB010000019.1	RepeatMasker	DNA/MULE-MuDR	604497	604946	778	+	.	ID="rnd-5_family-6670";Tend="1436";Tstart="707";shortTE="F";uid="6220fdfb-9294-4496-b772-5ddca4b72e3b"
JAABOB010000019.1	RepeatMasker	Unknown	3379261	3380247	5903	+	.	ID="RND-1_FAMILY-24";Tend="1801";Tstart="829";shortTE="F";uid="c60d245c-4779-487d-9650-5f5dbb853fab"
JAABOB010000019.1	RepeatMasker	DNA	3272172	3272533	469	+	.	ID="DNA4-2_AP";Tend="369";Tstart="1";shortTE="F";uid="7fee51d2-62c6-45b8-80de-b96a02ddc089"
JAABOB010000019.1	RepeatMasker	Retroposon?	3507416	3507611	737	+	.	ID="RND-6_FAMILY-4509";Tend="2758";Tstart="2569";shortTE="F";uid="233de225-48af-4e8b-b679-69c92088b38b"
JAABOB010000019.1	RepeatMasker	LTR/Gypsy	166351	166658	915	+	.	ID="RND-6_FAMILY-3114";Tend="1313";Tstart="1007";shortTE="F";uid="c71ff45a-d7a5-4de9-8ffb-b25af13d1116"
JAABOB010000019.1	RepeatMasker	RC/Helitron	189902	190023	459	+	.	ID="HELITRON-3_RPR";Tend="125";Tstart="7";shortTE="F";uid="f64ab43a-fcf1-4a33-8e9c-9f158cc8fa2f"
JAABOB010000019.1	RepeatMasker	DNA	1687181	1687927	510	+	.	ID="DNA4-2_AP";Tend="769";Tstart="1";shortTE="F";uid="b94e35e2-7c28-421e-8963-56a809557bff"
JAABOB010000019.1	RepeatMasker	DNA/Ginger	825825	826416	1728	+	.	ID="RND-5_FAMILY-806";TEgroup="ctg_101%7CRND-5_FAMILY-806%7C2";Tend="1561";Tstart="843";shortTE="F";uid="798eae6c-51a1-4de6-9d91-b4e542d4c1b3"
JAABOB010000019.1	RepeatMasker	DNA/hAT	2750327	2750622	1383	+	.	ID="rnd-6_family-10620";Tend="1418";Tstart="1169";shortTE="F";uid="3f8eb71b-ba40-4be8-9c3f-9364ad225055"
JAABOB010000019.1	RepeatMasker	RC/Helitron	430990	431196	1488	+	.	ID="RND-6_FAMILY-9992";Tend="639";Tstart="438";shortTE="F";uid="765bea4f-ecf0-450a-8a7c-8dc700ae151b"
JAABOB010000019.1	RepeatMasker	DNA/hAT-hAT19	985653	986063	533	+	.	ID="DNA8-73_AP";TEgroup="ctg_101%7CDNA8-73_AP%7C1";Tend="606";Tstart="1";shortTE="F";uid="23924d71-b310-40bd-853e-e0e06065e57e"
JAABOB010000019.1	RepeatMasker	DNA/hAT-hAT19	3140918	3141119	645	+	.	ID="DNA8-66_AP";Tend="192";Tstart="1";shortTE="F";uid="bd5afac5-8390-4e9d-b24a-9cdc95b95224"
JAABOB010000019.1	RepeatMasker	LINE/L2	112430	112659	817	+	.	ID="RND-6_FAMILY-157";Tend="1286";Tstart="1010";shortTE="F";uid="1a176f35-9ae8-4849-b796-1e46d3146269"
JAABOB010000019.1	RepeatMasker	DNA/Ginger	1012082	1013546	9139	+	.	ID="RND-5_FAMILY-806";Tend="2339";Tstart="846";shortTE="F";uid="e14425ed-02f2-4276-8c90-1905e6322903"
JAABOB010000019.1	RepeatMasker	DNA/hAT-hATm	640837	640963	456	+	.	ID="HAT-4B_AP";Tend="173";Tstart="43";shortTE="F";uid="204853fe-59a0-487a-ab70-ad1a8f21d779"
JAABOB010000019.1	RepeatMasker	LINE/I-Jockey	3339992	3340127	514	+	.	ID="RND-6_FAMILY-108";Tend="2905";Tstart="2782";shortTE="F";uid="516f9abe-c27a-4eff-9908-5535b6594905"
JAABOB010000019.1	RepeatMasker	DNA/MULE-NOF	623960	624790	6634	+	.	ID="RND-5_FAMILY-7165";Tend="1786";Tstart="954";shortTE="F";uid="ae88fa47-14ba-4866-ba10-a191c86f8b47"
JAABOB010000019.1	RepeatMasker	DNA	2321017	2321606	1697	+	.	ID="DNA4-2_AP";Tend="769";Tstart="186";shortTE="F";uid="a4112f1f-17ed-45fa-a184-7f567fdc3076"
JAABOB010000019.1	RepeatMasker	Unknown	2584758	2585011	752	+	.	ID="RND-5_FAMILY-2513";Tend="1287";Tstart="996";shortTE="F";uid="20f6c990-061d-4e52-8b8b-cef0519532fc"
JAABOB010000019.1	RepeatMasker	DNA	3571534	3571776	600	+	.	ID="DNA4-2_AP";Tend="288";Tstart="6";shortTE="F";uid="fb7e86f3-c847-40e8-8600-cf0418bc2a6f"
JAABOB010000019.1	RepeatMasker	DNA/hAT-Charlie	2836158	2836730	2122	+	.	ID="RND-5_FAMILY-1196";Tend="1457";Tstart="961";shortTE="F";uid="661484ba-751c-4161-9ab5-8bbe28a9d900"
JAABOB010000019.1	RepeatMasker	DNA	656435	656933	3508	+	.	ID="RND-6_FAMILY-2724";Tend="1426";Tstart="888";shortTE="F";uid="9b4ef425-ee5c-4397-81b7-5a7d7ca6904e"
JAABOB010000019.1	RepeatMasker	DNA/hAT-Tip100	1839665	1839879	1027	+	.	ID="RND-6_FAMILY-5066";Tend="1698";Tstart="1488";shortTE="F";uid="b5b5a71a-5389-4616-b347-d60bbb632803"
JAABOB010000019.1	RepeatMasker	DNA	2013196	2013372	539	+	.	ID="dna4-2b_ap";Tend="771";Tstart="595";shortTE="F";uid="892fe319-4440-4260-914a-dbb0d78604ca"
JAABOB010000019.1	RepeatMasker	DNA/Ginger	947070	947208	571	+	.	ID="RND-1_FAMILY-128";Tend="976";Tstart="830";shortTE="F";uid="eb4ed042-d886-4e0b-9900-49f98534a986"
JAABOB010000019.1	RepeatMasker	Unknown	2741633	2742124	2342	+	.	ID="RND-1_FAMILY-119";Tend="1388";Tstart="848";shortTE="F";uid="00f8ea87-cafb-4ad0-a761-cd786dd6c13a"
JAABOB010000019.1	RepeatMasker	DNA	43097	43775	677	+	.	ID="DNA4-2_AP";Tend="769";Tstart="22";shortTE="F";uid="d976c633-be07-499f-9e58-9ba9a23fe2df"
JAABOB010000019.1	RepeatMasker	DNA/hAT-Tip100	2777761	2778064	734	+	.	ID="RND-1_FAMILY-92";Tend="1214";Tstart="966";shortTE="F";uid="5a6431ce-ffac-40ed-aadb-fd1b3b1555c7"
JAABOB010000019.1	RepeatMasker	Unknown	988896	989024	730	+	.	ID="RND-6_FAMILY-6144";Tend="1188";Tstart="1063";shortTE="F";uid="f795fd41-006d-4e7b-a500-402ec725a629"
JAABOB010000019.1	RepeatMasker	DNA/Maverick	2734297	2734647	599	+	.	ID="RND-6_FAMILY-7633";Tend="2064";Tstart="1703";shortTE="F";uid="8d8350f9-891b-4867-bcb0-70278fe9f388"
JAABOB010000019.1	RepeatMasker	DNA/hAT-hAT19	2850421	2850821	901	+	.	ID="HAT-N7_AP";Tend="378";Tstart="3";shortTE="F";uid="3ac11603-19f9-44b5-bc50-cc041c48065f"
JAABOB010000019.1	RepeatMasker	DNA/hAT-Blackjack	2919	3036	492	+	.	ID="HAT-4_PBA";Tend="825";Tstart="710";shortTE="F";uid="32e79f2b-5729-44ac-9889-32b8c4f6b980"
JAABOB010000019.1	RepeatMasker	Unknown	767719	767889	1106	+	.	ID="RND-5_FAMILY-2345";Tend="1129";Tstart="956";shortTE="F";uid="b30e39c6-2dc3-4ea1-8785-0180b3199885"
JAABOB010000019.1	RepeatMasker	RC/Helitron	3373080	3373615	2989	+	.	ID="RND-6_FAMILY-16388";Tend="1324";Tstart="810";shortTE="F";uid="298fd898-585f-46f5-87a0-b180a8a126ea"
JAABOB010000019.1	RepeatMasker	Unknown	2996277	2997133	4806	+	.	ID="RND-6_FAMILY-5852";Tend="1704";Tstart="855";shortTE="F";uid="ba67013e-2931-4887-8a43-8bc6a4583da5"
JAABOB010000019.1	RepeatMasker	DNA/hAT-Tip100	1836842	1837324	3562	+	.	ID="RND-1_FAMILY-92";Tend="1454";Tstart="977";shortTE="F";uid="4f935c5c-58f2-4248-8235-bddb15d31b94"
JAABOB010000019.1	RepeatMasker	DNA	3427978	3428271	479	+	.	ID="DNA4-3_AP";Tend="482";Tstart="202";shortTE="F";uid="205b4893-e382-4b63-b08b-9099c95db386"
JAABOB010000019.1	RepeatMasker	Unknown	1458263	1458835	939	+	.	ID="RND-6_FAMILY-7089";Tend="1534";Tstart="923";shortTE="F";uid="6edf96a3-828e-455e-9afc-abe5c4be1c26"
JAABOB010000019.1	RepeatMasker	Unknown	1157421	1157649	1558	+	.	ID="RND-5_FAMILY-5491";Tend="1209";Tstart="979";shortTE="F";uid="fed0269e-24c7-434e-ac37-50abaf61147f"
JAABOB010000019.1	RepeatMasker	DNA/Maverick	2733735	2734100	416	+	.	ID="RND-6_FAMILY-7633";Tend="1668";Tstart="1305";shortTE="F";uid="75401ed3-0e50-49bb-baef-d62012fc00b2"
JAABOB010000019.1	RepeatMasker	DNA/hAT	2738341	2738733	1392	+	.	ID="HAT-N12_AP";Tend="491";Tstart="1";shortTE="F";uid="ccaf4c47-0ce8-43b5-8118-d8d581b23dd8"
JAABOB010000019.1	RepeatMasker	Retroposon?	2478092	2478455	1514	+	.	ID="RND-6_FAMILY-4509";Tend="2690";Tstart="2294";shortTE="F";uid="4728fc4d-2b7c-4458-81f0-68b8598e774a"
JAABOB010000019.1	RepeatMasker	DNA/hAT	170263	170458	1198	+	.	ID="RND-6_FAMILY-1569";Tend="803";Tstart="609";shortTE="F";uid="1f06f616-614a-47dd-9dc3-9aad0cb7dd3b"
JAABOB010000019.1	RepeatMasker	DNA/Ginger	1639678	1639969	1450	+	.	ID="RND-5_FAMILY-806";Tend="1699";Tstart="1416";shortTE="F";uid="fe576cff-45f8-40fa-907e-654ffe1f4291"
JAABOB010000019.1	RepeatMasker	DNA	765410	765606	738	+	.	ID="TTAA3C_AP";Tend="203";Tstart="1";shortTE="F";uid="172ea883-8efa-409e-8a29-7a9d856c7553"
JAABOB010000019.1	RepeatMasker	Retroposon?	2929694	2930242	1899	+	.	ID="RND-6_FAMILY-4509";Tend="2726";Tstart="2232";shortTE="F";uid="09b6b1a3-47dc-4711-a64c-65960d4ea47a"
JAABOB010000019.1	RepeatMasker	DNA/Ginger	1419245	1420357	6811	+	.	ID="RND-5_FAMILY-806";Tend="1953";Tstart="849";shortTE="F";uid="9343b774-87da-421b-ad11-b9c693d7825c"
JAABOB010000019.1	RepeatMasker	DNA/Ginger	211262	212232	2424	+	.	ID="rnd-1_family-128";Tend="2323";Tstart="846";shortTE="F";uid="2b59d0bc-e693-4d76-8901-ae29623c962e"
JAABOB010000019.1	RepeatMasker	DNA	3427086	3427505	432	+	.	ID="DNA4-2_AP";Tend="463";Tstart="1";shortTE="F";uid="da5ddf5c-c9e1-456e-b8b9-75f5ee79fef3"
JAABOB010000019.1	RepeatMasker	DNA/Ginger	1529929	1530058	642	+	.	ID="rnd-5_family-806";Tend="943";Tstart="795";shortTE="F";uid="a2ecc152-61ab-4df6-9e87-0e4107127a13"
JAABOB010000019.1	RepeatMasker	DNA/TcMar-Pogo	1842466	1843183	5977	+	.	ID="RND-1_FAMILY-52";Tend="1680";Tstart="965";shortTE="F";uid="b3f9d37e-4696-46a9-b542-fe83ae91c23b"
JAABOB010000019.1	RepeatMasker	DNA/MULE-MuDR	3381939	3382216	2219	+	.	ID="RND-5_FAMILY-941";Tend="1695";Tstart="1421";shortTE="F";uid="15e13659-9faa-4f64-a8c7-f8cc85fc0e4d"
JAABOB010000019.1	RepeatMasker	Unknown	771515	771914	1844	+	.	ID="RND-5_FAMILY-2513";Tend="1404";Tstart="996";shortTE="F";uid="5b9b5162-102f-423a-8a1f-22fadfbcd2f7"
JAABOB010000019.1	RepeatMasker	DNA	1588215	1588488	655	+	.	ID="DNA4-3_AP";Tend="453";Tstart="185";shortTE="F";uid="a11938cc-9f94-41c7-b73e-5f394aa4ccf4"
JAABOB010000019.1	RepeatMasker	DNA	1394662	1394792	539	+	.	ID="DNA-TTAA-1_AP";Tend="131";Tstart="1";shortTE="F";uid="10c12767-65aa-4a9b-a1b5-61b76ed40d65"
JAABOB010000019.1	RepeatMasker	DNA	371906	372594	833	+	.	ID="DNA4-2_AP";Tend="769";Tstart="1";shortTE="F";uid="cca36697-f093-4207-b0e1-913364193c37"
JAABOB010000019.1	RepeatMasker	DNA/hAT-Tip100	2454958	2455110	543	+	.	ID="RND-6_FAMILY-5066";Tend="1666";Tstart="1523";shortTE="F";uid="d26c91a4-d925-476c-8fc6-076591918ed8"
JAABOB010000019.1	RepeatMasker	DNA/hAT	2750615	2750747	545	+	.	ID="DNA8-105_AP";Tend="556";Tstart="425";shortTE="F";uid="32fefb21-921b-49d0-a3cb-635242bd0824"
JAABOB010000019.1	RepeatMasker	DNA/TcMar-Tigger	1544640	1544938	697	+	.	ID="RND-1_FAMILY-103";Tend="1202";Tstart="921";shortTE="F";uid="c8fac6f1-c9b1-43ff-9ac4-85867a4463e1"
JAABOB010000019.1	RepeatMasker	Unknown	234527	234643	792	+	.	ID="RND-1_FAMILY-46";Tend="1294";Tstart="1178";shortTE="F";uid="2dd1322b-dd9d-4873-a986-88651dd6c214"
JAABOB010000019.1	RepeatMasker	DNA	3309086	3309849	1734	+	.	ID="DNA4-2_AP";Tend="765";Tstart="53";shortTE="F";uid="a7664a8b-b70f-4b94-b8e6-189dc8a5c426"
JAABOB010000019.1	RepeatMasker	Unknown	276962	277610	3525	+	.	ID="RND-6_FAMILY-3480";Tend="1507";Tstart="860";shortTE="F";uid="2a730fcc-1205-48ce-8672-77c5382e4667"
JAABOB010000019.1	RepeatMasker	RC/Helitron	3503981	3504522	752	+	.	ID="HELITRON-8_DRH";Tend="691";Tstart="139";shortTE="F";uid="d833e067-aec7-4026-8800-8edd14d13710"
JAABOB010000019.1	RepeatMasker	DNA/Ginger	1274931	1276424	9405	+	.	ID="RND-1_FAMILY-128";Tend="2332";Tstart="833";shortTE="F";uid="75b9be75-a85a-486d-87dc-56007bc5be7b"
JAABOB010000019.1	RepeatMasker	DNA/Ginger	1062172	1063543	4373	+	.	ID="rnd-5_family-806";Tend="2134";Tstart="841";shortTE="F";uid="b1e85563-0830-446a-9e7b-4574314efb88"
JAABOB010000019.1	RepeatMasker	DNA/hAT-hAT19	3437930	3438618	2983	+	.	ID="RND-5_FAMILY-1725";Tend="1620";Tstart="854";shortTE="F";uid="4b5f2c2a-43ed-4ba4-b7e4-4fef5f90ce69"
JAABOB010000019.1	RepeatMasker	DNA/hAT-Tip100	2236099	2236220	421	+	.	ID="DNA8-18_AP";Tend="553";Tstart="426";shortTE="F";uid="2105bf0e-e285-4a6c-b599-e6f5472214ce"
JAABOB010000019.1	RepeatMasker	DNA/hAT-Charlie	1417023	1417276	1264	+	.	ID="RND-6_FAMILY-5851";Tend="1193";Tstart="940";shortTE="F";uid="5bd47d2b-3c79-4f7e-805b-b401b19aa910"
JAABOB010000019.1	RepeatMasker	DNA/TcMar-m44	2265546	2265735	509	+	.	ID="MARINERN-1B_AP";Tend="244";Tstart="2";shortTE="F";uid="766dde0e-4f99-45ea-8ce7-228b74e3dacd"
JAABOB010000019.1	RepeatMasker	LTR/Gypsy	2259711	2260365	603	+	.	ID="GYPSY-13_SI-I";Tend="3711";Tstart="3031";shortTE="F";uid="379a6813-4509-455b-9551-bce3245a82a3"
JAABOB010000019.1	RepeatMasker	LINE/I-Jockey	689901	690109	478	+	.	ID="RND-6_FAMILY-3749";Tend="1416";Tstart="1243";shortTE="F";uid="2fffeda7-b2e6-4226-b1af-9d149ae8dfda"
JAABOB010000019.1	RepeatMasker	Unknown	1861612	1861799	787	+	.	ID="RND-6_FAMILY-9661";Tend="1190";Tstart="1015";shortTE="F";uid="de07de7a-e6f9-43c0-852b-1624843283ee"
JAABOB010000019.1	RepeatMasker	DNA	1123244	1123865	456	+	.	ID="DNA4-2_AP";Tend="769";Tstart="166";shortTE="F";uid="afbe55a7-7748-4052-88a2-b88401aedeb4"
JAABOB010000019.1	RepeatMasker	DNA/MULE-MuDR	2194706	2194837	535	+	.	ID="DNA8-110_AP";Tend="258";Tstart="119";shortTE="F";uid="bba6d216-57e5-4840-8f4e-05dc51f1b068"
JAABOB010000019.1	RepeatMasker	DNA/Ginger	593431	593598	1033	+	.	ID="RND-5_FAMILY-806";Tend="1494";Tstart="1326";shortTE="F";uid="4ca9ed09-43ed-4e51-b4d5-0ce3a04870b4"
JAABOB010000019.1	RepeatMasker	RC/Helitron	2828871	2829103	719	+	.	ID="RND-5_FAMILY-431";Tend="1453";Tstart="1234";shortTE="F";uid="98e9dea5-2159-4764-bdaa-82e01fd49acc"
JAABOB010000019.1	RepeatMasker	DNA	606137	606454	649	+	.	ID="DNA-TTAA-1_AP";Tend="422";Tstart="74";shortTE="F";uid="2736768c-b1a1-409a-8e0d-b13c4ff106aa"
JAABOB010000019.1	RepeatMasker	DNA/hAT	2285937	2286086	608	+	.	ID="DNA8-105_AP";Tend="650";Tstart="499";shortTE="F";uid="96547c19-f1cc-4776-bf0e-ec716476e322"
JAABOB010000019.1	RepeatMasker	LTR/Gypsy	3221880	3222176	1147	+	.	ID="RND-1_FAMILY-30";Tend="2995";Tstart="2659";shortTE="F";uid="d3528b92-be38-4b62-91a1-0c0088a2320d"
JAABOB010000019.1	RepeatMasker	DNA	972837	973310	1751	+	.	ID="TTAA5_AP";Tend="442";Tstart="1";shortTE="F";uid="9df8a513-7e34-4e7c-bfbc-cc0e14f5a842"
JAABOB010000019.1	RepeatMasker	Unknown	2827712	2827844	563	+	.	ID="RND-6_FAMILY-3480";Tend="1251";Tstart="1117";shortTE="F";uid="01123201-ba9f-40c0-9957-c34386367818"
JAABOB010000019.1	RepeatMasker	DNA/Ginger	998315	998474	869	+	.	ID="RND-1_FAMILY-128";Tend="970";Tstart="829";shortTE="F";uid="741b15b8-d8cc-4395-93af-d572b35f626f"
JAABOB010000019.1	RepeatMasker	DNA/hAT-hAT19	2443648	2443905	768	+	.	ID="HAT-N4_AP";Tend="247";Tstart="3";shortTE="F";uid="2f08aeef-9e4f-43d5-9c9c-c33843ca79ce"
JAABOB010000019.1	RepeatMasker	DNA/hAT-hAT19	933321	933674	576	+	.	ID="HAT-9_AP";Tend="987";Tstart="655";shortTE="F";uid="635c12d5-ef28-4f99-a8d2-0b6674017d6d"
JAABOB010000019.1	RepeatMasker	Retroposon?	1113362	1114257	576	+	.	ID="SINE2-1_AP";Tend="1770";Tstart="890";shortTE="F";uid="726a361b-6b22-4e40-b50b-9f8867769b71"
JAABOB010000019.1	RepeatMasker	DNA/hAT-hAT19	1147252	1147405	842	+	.	ID="DNA8-64_AP";Tend="160";Tstart="1";shortTE="F";uid="b97e840c-97fa-4fec-99a9-ea94f84579e8"
JAABOB010000019.1	RepeatMasker	DNA/hAT-hAT19	2784124	2784335	1062	+	.	ID="DNA8-78_AP";Tend="303";Tstart="61";shortTE="F";uid="b8eb60fc-251a-4338-93d5-ebadbbd5ab12"
JAABOB010000019.1	RepeatMasker	DNA/Ginger	2372796	2372986	601	+	.	ID="RND-5_FAMILY-806";Tend="1027";Tstart="845";shortTE="F";uid="24c8d8a1-59d1-4494-8e63-3742f0370b6e"
JAABOB010000019.1	RepeatMasker	RC/Helitron	3505454	3506705	662	+	.	ID="HELITRON-8_DRH";Tend="2625";Tstart="1409";shortTE="F";uid="885390e3-a656-4451-baba-47b6445820ad"
JAABOB010000019.1	RepeatMasker	DNA	220654	220860	538	+	.	ID="DNA-TTAA-1_AP";TEgroup="ctg_101%7CDNA-TTAA-1_AP%7C1";Tend="412";Tstart="9";shortTE="F";uid="94a79526-57e1-46fc-b282-f71a11090f5b"
JAABOB010000019.1	RepeatMasker	DNA/Ginger	2477622	2478091	2276	+	.	ID="rnd-5_family-806";Tend="2263";Tstart="826";shortTE="F";uid="8a718b41-af73-4d51-998f-e70bab7011d7"
JAABOB010000019.1	RepeatMasker	Unknown	1287963	1288099	420	+	.	ID="RND-5_FAMILY-1051";Tend="1322";Tstart="1183";shortTE="F";uid="b68f9ccb-dad3-44ad-a9a9-ed4a16e9280d"
JAABOB010000019.1	RepeatMasker	DNA	2687285	2687552	938	+	.	ID="ttaa4c_ap";Tend="265";Tstart="1";shortTE="F";uid="2dd96bb4-a500-488a-9d63-23a5735f547d"
JAABOB010000019.1	RepeatMasker	DNA/hAT	994771	994933	667	+	.	ID="RND-6_FAMILY-1569";Tend="785";Tstart="639";shortTE="F";uid="82dee1e7-d2b6-48d4-b8ea-d9a83d7c3d20"
JAABOB010000019.1	RepeatMasker	DNA	2917216	2917606	518	+	.	ID="DNA4-3_AP";Tend="619";Tstart="185";shortTE="F";uid="d630bec7-6a7d-4c83-9c24-67297bfa4f92"
JAABOB010000019.1	RepeatMasker	DNA	1591630	1591963	869	+	.	ID="DNA4-3_AP";Tend="363";Tstart="8";shortTE="F";uid="4b4c1361-ee77-4fd6-b41f-9dd3c6bbdf59"
JAABOB010000019.1	RepeatMasker	DNA/MULE-MuDR	1604672	1604920	763	+	.	ID="RND-6_FAMILY-9662";Tend="1441";Tstart="1159";shortTE="F";uid="3e6581f2-473d-4310-86f4-b9b590c45871"
JAABOB010000019.1	RepeatMasker	DNA/hAT	2285456	2285647	542	+	.	ID="dna8-105_ap";Tend="144";Tstart="1";shortTE="F";uid="a51aba74-7b51-4438-977a-0d191e3ae843"
JAABOB010000019.1	RepeatMasker	DNA/Ginger	2919276	2919607	770	+	.	ID="RND-5_FAMILY-806";Tend="1210";Tstart="846";shortTE="F";uid="4fc34bbb-e85b-4ed4-a196-1801bed4c902"
JAABOB010000019.1	RepeatMasker	DNA/MULE-MuDR	3568815	3569076	924	+	.	ID="RND-6_FAMILY-4961";Tend="1320";Tstart="1049";shortTE="F";uid="1dd74cb4-c7d0-438a-b042-6211901b55db"
JAABOB010000019.1	RepeatMasker	Retroposon?	2922485	2922663	413	+	.	ID="RND-6_FAMILY-7806";Tend="439";Tstart="252";shortTE="F";uid="727c4fca-aa68-4170-9369-4850c0998c29"
JAABOB010000019.1	RepeatMasker	Retroposon?	1028158	1028391	451	+	.	ID="RND-6_FAMILY-7806";Tend="463";Tstart="252";shortTE="F";uid="8d0d4fc9-c4f5-4954-8958-d1e4f3dc2dc7"
JAABOB010000019.1	RepeatMasker	DNA	1049143	1049472	520	+	.	ID="DNA4-2_AP";Tend="769";Tstart="408";shortTE="F";uid="518250c0-f954-497c-b47c-8a11f321df75"
JAABOB010000019.1	RepeatMasker	DNA/TcMar-Tigger	1454195	1454487	706	+	.	ID="RND-1_FAMILY-103";Tend="1206";Tstart="897";shortTE="F";uid="ef69247f-92cf-40ce-812b-ff380d5c9528"
JAABOB010000019.1	RepeatMasker	DNA/hAT-hAT19	3359847	3360107	1034	+	.	ID="RND-6_FAMILY-6772";Tend="1332";Tstart="1070";shortTE="F";uid="5e0f4bf8-6a80-43b2-b73a-545568ed4331"
JAABOB010000019.1	RepeatMasker	DNA	1893927	1894456	543	+	.	ID="DNA4-3_AP";Tend="630";Tstart="59";shortTE="F";uid="a2d7d38e-ea56-424c-8260-14302a18e240"
JAABOB010000019.1	RepeatMasker	DNA	3424380	3425165	928	+	.	ID="DNA4-2_AP";Tend="769";Tstart="1";shortTE="F";uid="8a4e75f9-0f37-48a5-912e-325337e165fd"
JAABOB010000019.1	RepeatMasker	Unknown	2616377	2616562	557	+	.	ID="RND-6_FAMILY-6574";Tend="1959";Tstart="1762";shortTE="F";uid="f1c2225e-f42b-4354-ace0-bf09241365af"
JAABOB010000019.1	RepeatMasker	DNA/hAT-hAT19	1415122	1415345	544	+	.	ID="RND-6_FAMILY-7009";Tend="1108";Tstart="836";shortTE="F";uid="c1818338-c149-4083-94b7-a0c07e261d62"
JAABOB010000019.1	RepeatMasker	DNA	22725	23123	2250	+	.	ID="TTAA2_AP";Tend="403";Tstart="1";shortTE="F";uid="faa71da8-de3b-40c2-abe2-9b26160966aa"
JAABOB010000019.1	RepeatMasker	DNA	3365476	3365674	458	+	.	ID="TTAA4B_AP";Tend="188";Tstart="1";shortTE="F";uid="19de8154-f0ab-4c62-b368-095d55f6645f"
JAABOB010000019.1	RepeatMasker	DNA/Merlin	104183	104969	1144	+	.	ID="HALYOMORPHA_HALYS-5_FAMILY-9382";Tend="920";Tstart="128";shortTE="F";uid="cc33c05a-cd3e-4ba4-ab7f-52f723e65909"
JAABOB010000019.1	RepeatMasker	DNA	270706	271051	868	+	.	ID="DNA4-2_AP";Tend="428";Tstart="94";shortTE="F";uid="5207d2e4-11bb-4ed4-ae76-bfa13e53f445"
JAABOB010000019.1	RepeatMasker	DNA/hAT-Tip100	669884	670005	906	+	.	ID="RND-5_FAMILY-391";Tend="2051";Tstart="1929";shortTE="F";uid="624c9cc3-3ed7-432e-829e-15eca1b05bf4"
JAABOB010000019.1	RepeatMasker	DNA	2096825	2097081	526	+	.	ID="dna4-2_ap";Tend="238";Tstart="2";shortTE="F";uid="92a01104-78e6-47b4-868f-cc11a9d652d2"
JAABOB010000019.1	RepeatMasker	DNA/TcMar-Pogo	2360526	2360787	471	+	.	ID="RND-1_FAMILY-52";Tend="1617";Tstart="1328";shortTE="F";uid="dce79c44-2cd3-4a27-b710-a3c7b347bb17"
JAABOB010000019.1	RepeatMasker	DNA/hAT-hAT19	2726471	2727105	3115	+	.	ID="RND-5_FAMILY-1725";Tend="1562";Tstart="872";shortTE="F";uid="95e3f32e-1846-421e-8590-cd501bbae933"
JAABOB010000019.1	RepeatMasker	DNA/Ginger	2328323	2329675	8904	+	.	ID="rnd-5_family-806";Tend="2103";Tstart="847";shortTE="F";uid="c925575b-c9fc-4851-a5be-6890813e62ec"
JAABOB010000019.1	RepeatMasker	RC/Helitron	2926794	2927042	486	+	.	ID="HELITRON-3_HMM";Tend="4735";Tstart="4614";shortTE="F";uid="de5a07bd-cf8b-4587-8103-0f2c3f962dd2"
JAABOB010000019.1	RepeatMasker	DNA	266925	267233	648	+	.	ID="DNA4-1_AP";Tend="810";Tstart="525";shortTE="F";uid="0483d724-80fa-4a87-ba67-d3e12efedfa2"
JAABOB010000019.1	RepeatMasker	DNA/Ginger	3440568	3441401	2504	+	.	ID="RND-5_FAMILY-806";Tend="1715";Tstart="847";shortTE="F";uid="def90b3a-8bb7-4dd6-956d-c96e3af4be90"
JAABOB010000019.1	RepeatMasker	DNA/Ginger-1	2883398	2883920	471	+	.	ID="RND-6_FAMILY-2950";Tend="2383";Tstart="1785";shortTE="F";uid="b58e1c46-e059-49c2-b05a-21cd78e29901"
JAABOB010000019.1	RepeatMasker	DNA/Ginger-1	984831	984939	464	+	.	ID="GINGER1-1_AP";Tend="3378";Tstart="3271";shortTE="F";uid="2b6f6e59-9b72-4fba-8712-ff33ef579a4e"
JAABOB010000019.1	RepeatMasker	Unknown	629115	629296	1452	+	.	ID="RND-5_FAMILY-5491";Tend="1163";Tstart="985";shortTE="F";uid="ab8837e9-e066-4fd0-896d-aeba901ec661"
JAABOB010000019.1	RepeatMasker	DNA/MULE-MuDR	828072	828388	484	+	.	ID="RND-5_FAMILY-1280";Tend="1499";Tstart="1118";shortTE="F";uid="b6c56d94-9664-4d85-8c28-c5eda24b10a7"
JAABOB010000019.1	RepeatMasker	DNA	79823	80462	478	+	.	ID="DNA4-2_AP";Tend="738";Tstart="9";shortTE="F";uid="028b8767-0dcd-41e9-96cc-a9c43d11a429"
JAABOB010000019.1	RepeatMasker	DNA/TcMar-m44	1139207	1140371	1408	+	.	ID="rnd-6_family-4370";Tend="2000";Tstart="613";shortTE="F";uid="e8c7dda9-ab85-4d15-b973-2a0533284b6d"
JAABOB010000019.1	RepeatMasker	DNA/Ginger-1	1278206	1278346	623	+	.	ID="RND-6_FAMILY-2950";Tend="1376";Tstart="1240";shortTE="F";uid="86eb808b-fd6b-4e88-82e3-305943be39d7"
JAABOB010000019.1	RepeatMasker	DNA/hAT-Tip100	1605754	1605946	443	+	.	ID="RND-1_FAMILY-92";Tend="1365";Tstart="1186";shortTE="F";uid="e9c885a6-01b8-45ff-88ce-9185b2d26ccc"
JAABOB010000019.1	RepeatMasker	Retroposon?	3127927	3128107	435	+	.	ID="SINE2-1_AP";Tend="830";Tstart="649";shortTE="F";uid="ba25901a-4ea8-4f89-abc2-3410805c0ede"
JAABOB010000019.1	RepeatMasker	DNA	2103430	2103843	874	+	.	ID="DNA4-2_AP";Tend="758";Tstart="392";shortTE="F";uid="f033c9c4-a968-4064-b9b1-a779cf2f3be6"
JAABOB010000019.1	RepeatMasker	DNA/hAT-Ac	1607304	1607418	585	+	.	ID="DNA8-54_AP";Tend="116";Tstart="2";shortTE="F";uid="9a70cb15-6ccb-4622-92bf-6dd6219f15dc"
JAABOB010000019.1	RepeatMasker	DNA/hAT-Blackjack	290	419	480	+	.	ID="HAT-4_PBA";Tend="824";Tstart="704";shortTE="F";uid="d4c795c7-5a43-4ebb-b4e6-98e9f1b5f1a0"
JAABOB010000019.1	RepeatMasker	Retroposon?	1924485	1924844	710	+	.	ID="SINE2-1_AP";Tend="1446";Tstart="1069";shortTE="F";uid="d3ceb748-dbbc-4980-8622-0dd4c3252760"
JAABOB010000019.1	RepeatMasker	DNA/Ginger	23968	24251	981	+	.	ID="RND-1_FAMILY-128";Tend="2355";Tstart="2103";shortTE="F";uid="0db60173-dd52-4f15-9ec4-0cc9c9d0f875"
JAABOB010000019.1	RepeatMasker	Unknown	2250537	2250663	619	+	.	ID="RND-5_FAMILY-2345";Tend="1141";Tstart="1023";shortTE="F";uid="523ac936-e66c-48a1-a549-4b96b88db717"
JAABOB010000019.1	RepeatMasker	Unknown	2730627	2731719	6163	+	.	ID="RND-1_FAMILY-64";Tend="1972";Tstart="845";shortTE="F";uid="8e9dde90-2212-42d2-bf2b-6270c5d04ee8"
JAABOB010000019.1	RepeatMasker	Unknown	567106	567596	2371	+	.	ID="RND-5_FAMILY-2513";Tend="1477";Tstart="996";shortTE="F";uid="10002c37-c502-4c92-9704-4c877107a74b"
JAABOB010000019.1	RepeatMasker	DNA/Ginger	1238534	1239690	6471	+	.	ID="RND-5_FAMILY-806";Tend="1997";Tstart="846";shortTE="F";uid="731d1be4-a3be-49a3-a070-c71a122624fb"
JAABOB010000019.1	RepeatMasker	Unknown	2454475	2454692	558	+	.	ID="RND-5_FAMILY-1070";Tend="1777";Tstart="1544";shortTE="F";uid="d5cb12cf-2545-48d4-afd7-cc994ef1933b"
JAABOB010000019.1	RepeatMasker	DNA/Kolobok-E	1854778	1854968	634	+	.	ID="KOLOBOKE-3_AP";Tend="5299";Tstart="5094";shortTE="F";uid="cea5e072-dfa2-40f2-be14-fb43fbe7c924"
JAABOB010000019.1	RepeatMasker	Unknown	2759965	2760087	414	+	.	ID="RND-6_FAMILY-9379";Tend="915";Tstart="797";shortTE="F";uid="adf67cd9-adc6-40a1-83b8-f28cfcbc76fd"
JAABOB010000019.1	RepeatMasker	Unknown	984249	984832	2728	+	.	ID="RND-1_FAMILY-13";Tend="1222";Tstart="593";shortTE="F";uid="b61b3a98-5cd2-4a7a-81e9-3290d0f89b9c"
JAABOB010000019.1	RepeatMasker	DNA/Ginger	2257833	2258310	1409	+	.	ID="RND-1_FAMILY-128";TEgroup="ctg_101%7CRND-1_FAMILY-128%7C2";Tend="2332";Tstart="2016";shortTE="F";uid="08f935b3-86cf-4106-876c-0ab99b612e88"
JAABOB010000019.1	RepeatMasker	DNA/hAT	1606661	1606839	941	+	.	ID="RND-6_FAMILY-1569";Tend="801";Tstart="623";shortTE="F";uid="889c0b6d-57e5-4dd7-b303-4b16b5ab7e76"
JAABOB010000019.1	RepeatMasker	DNA/hAT-Tip100	781052	781309	517	+	.	ID="RND-6_FAMILY-6530";Tend="1663";Tstart="1412";shortTE="F";uid="74199406-4789-4633-acbe-fae799eb9891"
JAABOB010000019.1	RepeatMasker	DNA/CMC-EnSpm	844089	844236	630	+	.	ID="RND-1_FAMILY-139";Tend="1093";Tstart="924";shortTE="F";uid="7602e813-bbd6-4195-a5b3-ddc727142314"
JAABOB010000019.1	RepeatMasker	DNA	2542125	2542322	915	+	.	ID="TTAA7_AP";Tend="420";Tstart="229";shortTE="F";uid="33e759de-ffd3-4327-a733-5599172db98d"
JAABOB010000019.1	RepeatMasker	DNA/hAT-Tip100	1459922	1460053	508	+	.	ID="DNA8-87_AP";Tend="402";Tstart="270";shortTE="F";uid="6b50e49e-f7d3-4b45-b1c1-638c0f76599f"
JAABOB010000019.1	RepeatMasker	Retroposon?	3323741	3324025	580	+	.	ID="RND-6_FAMILY-7806";Tend="539";Tstart="253";shortTE="F";uid="50ca56b4-d260-4687-8c17-541b72d52f31"
JAABOB010000019.1	RepeatMasker	DNA/Ginger	1461276	1462716	7122	+	.	ID="RND-5_FAMILY-806";Tend="2272";Tstart="821";shortTE="F";uid="2f2670cb-7fbf-4c3b-ba89-84ffbe2a5e05"
JAABOB010000019.1	RepeatMasker	DNA/Ginger-1	407320	407541	1580	+	.	ID="RND-6_FAMILY-2950";Tend="1395";Tstart="1175";shortTE="F";uid="8404d020-0c77-486b-98ba-99b291fe5109"
JAABOB010000019.1	RepeatMasker	DNA/Ginger	636781	638149	10066	+	.	ID="RND-5_FAMILY-806";Tend="2341";Tstart="988";shortTE="F";uid="7c3b3305-402e-4086-9b34-88b52f0eff17"
JAABOB010000019.1	RepeatMasker	DNA/hAT-Charlie	1413866	1414029	909	+	.	ID="RND-6_FAMILY-5851";Tend="1104";Tstart="933";shortTE="F";uid="ecf9714f-6551-4b8b-b9dd-095113b62500"
JAABOB010000019.1	RepeatMasker	DNA	3294677	3295293	571	+	.	ID="DNA4-2_AP";Tend="769";Tstart="163";shortTE="F";uid="9289247a-a0c1-46a6-b42e-de467ff39286"
JAABOB010000019.1	RepeatMasker	DNA/TcMar-Tc1	36390	36494	434	+	.	ID="MARINER-N22_AG";Tend="185";Tstart="82";shortTE="F";uid="20b7748f-c7c5-4d50-b37f-a396dd11417d"
JAABOB010000019.1	RepeatMasker	DNA/hAT-Tip100	693040	693882	4841	+	.	ID="RND-5_FAMILY-391";Tend="2101";Tstart="1278";shortTE="F";uid="f9253eff-63f2-43ce-8c34-477491c80b29"
JAABOB010000019.1	RepeatMasker	DNA	672873	673346	3663	+	.	ID="RND-5_FAMILY-7549";Tend="1397";Tstart="924";shortTE="F";uid="7322e0c9-26d4-4543-8771-2441025538c6"
JAABOB010000019.1	RepeatMasker	SINE/tRNA-I	2758192	2758388	1280	+	.	ID="RND-6_FAMILY-374";Tend="1190";Tstart="993";shortTE="F";uid="2174d71f-ba50-414e-b4a9-ce518c65d03b"
JAABOB010000019.1	RepeatMasker	DNA/Kolobok-T2	3365077	3365303	741	+	.	ID="KOLOBOK-2_AP";Tend="335";Tstart="129";shortTE="F";uid="c3643d8e-15e7-4cc8-8761-748153e3db5b"
JAABOB010000019.1	RepeatMasker	DNA/hAT-Ac	3096758	3097189	1803	+	.	ID="DNA8-93_AP";Tend="419";Tstart="1";shortTE="F";uid="b840cec8-605c-4f93-a141-56b80fa9f6a0"
JAABOB010000019.1	RepeatMasker	DNA/hAT-hAT19	575134	575319	1101	+	.	ID="hat-n6b_ap";Tend="190";Tstart="1";shortTE="F";uid="cdaeb0a0-3b5f-42df-91f2-ec571fc3d19c"
JAABOB010000019.1	RepeatMasker	DNA/Ginger-1	238669	239315	1246	+	.	ID="GINGER1-1_AP";Tend="3770";Tstart="3179";shortTE="F";uid="72a4c595-a4c5-427d-bd67-e7d3ca406606"
JAABOB010000019.1	RepeatMasker	Unknown	2395441	2395618	458	+	.	ID="RND-4_FAMILY-2011";Tend="1136";Tstart="958";shortTE="F";uid="29b8e8e2-c96a-40ab-8421-919917e8c985"
JAABOB010000019.1	RepeatMasker	DNA/hAT	1165208	1165345	596	+	.	ID="DNA8-68_AP";Tend="133";Tstart="1";shortTE="F";uid="bc10ecc1-60c4-4404-a2bf-16d752eb8288"
JAABOB010000019.1	RepeatMasker	Unknown	1132193	1132337	808	+	.	ID="RND-5_FAMILY-579";Tend="1074";Tstart="928";shortTE="F";uid="7b9b3015-2052-4e2f-9f95-d14e2f4bfecd"
JAABOB010000019.1	RepeatMasker	Unknown	1602553	1602664	460	+	.	ID="RND-6_FAMILY-1579";Tend="950";Tstart="836";shortTE="F";uid="59029f77-9a87-403e-877b-6b48caedd8fd"
JAABOB010000019.1	RepeatMasker	DNA/Ginger	41674	43143	10726	+	.	ID="RND-5_FAMILY-806";Tend="2367";Tstart="846";shortTE="F";uid="22e1b213-123f-455b-a26c-2bae014f287f"
JAABOB010000019.1	RepeatMasker	DNA	2560744	2561005	740	+	.	ID="TTAA3C_AP";Tend="246";Tstart="2";shortTE="F";uid="ddadab90-50dc-4e62-916b-6637afda9830"
JAABOB010000019.1	RepeatMasker	DNA	266354	266654	463	+	.	ID="DNA4-2B_AP";Tend="315";Tstart="27";shortTE="F";uid="8ba38cd6-9330-41fc-b07d-cb8ae02c77fa"
JAABOB010000019.1	RepeatMasker	LINE/I-Jockey	1156168	1156790	599	+	.	ID="RND-6_FAMILY-3749";Tend="1591";Tstart="969";shortTE="F";uid="5acd5195-8e31-4208-93fd-11e6e72c4548"
JAABOB010000019.1	RepeatMasker	RC/Helitron	2926661	2926797	443	+	.	ID="HELITRON-2_DF";Tend="727";Tstart="599";shortTE="F";uid="e1a41857-884e-4aa9-8e61-4abe7bf459ac"
JAABOB010000019.1	RepeatMasker	DNA	45726	45879	639	+	.	ID="dna4-2_ap";Tend="154";Tstart="2";shortTE="F";uid="97a27af7-71c6-491d-9964-73ab195be905"
JAABOB010000019.1	RepeatMasker	DNA	2394705	2394909	419	+	.	ID="dna4-2_ap";Tend="204";Tstart="3";shortTE="F";uid="888f6060-4ce4-4628-98b1-84c35a15696f"
JAABOB010000019.1	RepeatMasker	DNA	337438	338268	1332	+	.	ID="DNA4-2_AP";Tend="769";Tstart="2";shortTE="F";uid="77bf0708-2c9e-4b91-af83-6c127150d344"
JAABOB010000019.1	RepeatMasker	LINE/I-Jockey	999553	1000147	1562	+	.	ID="RND-6_FAMILY-3743";Tend="1514";Tstart="925";shortTE="F";uid="9e0711f2-b4d7-49a3-9277-5c2143189c7c"
JAABOB010000019.1	RepeatMasker	DNA	2579018	2579131	424	+	.	ID="TTAA4B_AP";Tend="430";Tstart="317";shortTE="F";uid="24a5d336-1b60-45fb-a64e-52edf47b86bc"
JAABOB010000019.1	RepeatMasker	DNA/hAT-Charlie	585869	586282	1561	+	.	ID="RND-5_FAMILY-1196";Tend="1573";Tstart="1158";shortTE="F";uid="373ed3ec-3166-4185-bf95-c4a2a3432f1e"
JAABOB010000019.1	RepeatMasker	DNA/MULE-MuDR	1604093	1604427	1385	+	.	ID="RND-6_FAMILY-9662";Tend="925";Tstart="584";shortTE="F";uid="042cb13d-f8c2-4c44-83b3-f57554d07c99"
JAABOB010000019.1	RepeatMasker	Unknown	770707	771217	859	+	.	ID="RND-5_FAMILY-1070";Tend="1393";Tstart="920";shortTE="F";uid="4845a2f7-d354-4b27-b0dc-aeef36a003c6"
JAABOB010000019.1	RepeatMasker	DNA/hAT-hAT19	1725084	1725313	461	+	.	ID="HAT-N7_AP";Tend="301";Tstart="4";shortTE="F";uid="6f80bab9-f88d-41c3-9bec-b6b542fce125"
JAABOB010000019.1	RepeatMasker	DNA/hAT-hAT19	3192385	3192632	730	+	.	ID="DNA8-66_AP";Tend="238";Tstart="1";shortTE="F";uid="3352a269-643a-442b-8d94-c6a5c0be17d9"
JAABOB010000019.1	RepeatMasker	DNA	367996	368284	638	+	.	ID="DNA4-2_AP";Tend="302";Tstart="2";shortTE="F";uid="5201b6cd-6acf-4275-949b-2cf8cadafa37"
JAABOB010000019.1	RepeatMasker	DNA	45886	46422	1919	+	.	ID="DNA4-2_AP";Tend="756";Tstart="240";shortTE="F";uid="84fad4bd-0678-4b14-ac3b-729f6872430f"
JAABOB010000019.1	RepeatMasker	DNA	2247564	2247749	1051	+	.	ID="RND-6_FAMILY-20157";Tend="1206";Tstart="1029";shortTE="F";uid="52ae0daa-2f18-4ab8-9d51-e96e1c765b3e"
JAABOB010000019.1	RepeatMasker	DNA	3273408	3273615	778	+	.	ID="DNA-TTAA-1_AP";Tend="412";Tstart="218";shortTE="F";uid="e4463f08-3f66-4c15-89ea-464237f16d6f"
JAABOB010000019.1	RepeatMasker	DNA	696974	697627	1048	+	.	ID="DNA4-3_AP";Tend="630";Tstart="1";shortTE="F";uid="57d8a30b-1206-4f93-bb38-3b9742a1041f"
JAABOB010000019.1	RepeatMasker	DNA/MULE-MuDR	3380502	3380958	991	+	.	ID="RND-5_FAMILY-941";TEgroup="ctg_101%7CRND-5_FAMILY-941%7C1";Tend="1694";Tstart="981";shortTE="F";uid="973caca5-9584-40d5-b54c-3c67e47f94e4"
JAABOB010000019.1	RepeatMasker	Unknown	2914760	2915082	542	+	.	ID="RND-1_FAMILY-81";Tend="1900";Tstart="1583";shortTE="F";uid="fe7ef00a-ecbe-4c92-9192-ed17d46eda1e"
JAABOB010000019.1	RepeatMasker	DNA/hAT-Charlie	763881	764034	734	+	.	ID="HAT-N11_AP";Tend="631";Tstart="489";shortTE="F";uid="91c9f75a-c40d-4cf6-8edc-845ba7aacec2"
JAABOB010000019.1	RepeatMasker	DNA	318309	318689	574	+	.	ID="TTAA8_AP";Tend="415";Tstart="2";shortTE="F";uid="1bcfc21a-7939-4095-88d3-3da6efeb668a"
JAABOB010000019.1	RepeatMasker	DNA	965997	966325	1125	+	.	ID="TTAA11_AP";Tend="374";Tstart="1";shortTE="F";uid="4e55c163-50ab-4c2e-b1b0-13e80fcf6539"
JAABOB010000019.1	RepeatMasker	DNA/MULE-MuDR	1500353	1500532	507	+	.	ID="MUDR9X_AP";Tend="1843";Tstart="1668";shortTE="F";uid="b49e253c-d4e5-494d-961d-b6d0239c0664"
JAABOB010000019.1	RepeatMasker	DNA/Ginger	2355554	2356555	3310	+	.	ID="rnd-1_family-128";Tend="2331";Tstart="841";shortTE="F";uid="dd26e898-11a4-4def-9566-3d68ed7e0742"
JAABOB010000019.1	RepeatMasker	DNA/Ginger-1	1187338	1187755	3243	+	.	ID="RND-1_FAMILY-17";Tend="1341";Tstart="928";shortTE="F";uid="0a1486d1-dc6c-4081-83bd-2ed87f36ac38"
JAABOB010000019.1	RepeatMasker	DNA	736037	736363	401	+	.	ID="DNA16_HTEL";Tend="339";Tstart="11";shortTE="F";uid="28cf9dcc-a14c-42c8-a441-b1b207bf8b61"
JAABOB010000019.1	RepeatMasker	DNA/Kolobok-E	1530071	1530175	557	+	.	ID="KOLOBOKE-3_AP";Tend="8982";Tstart="8877";shortTE="F";uid="5e3ac53d-73dd-436f-b39e-9a78f14b7090"
JAABOB010000019.1	RepeatMasker	DNA/hAT-Charlie	126360	126771	2044	+	.	ID="RND-5_FAMILY-6782";Tend="1277";Tstart="875";shortTE="F";uid="183d01f2-50a8-42d0-a1d5-eeb166e9027f"
JAABOB010000019.1	RepeatMasker	DNA/hAT-Charlie	1509418	1509722	1233	+	.	ID="HAT-N17_AP";Tend="297";Tstart="5";shortTE="F";uid="0fc82995-66f6-4c67-9d28-07f458658e30"
JAABOB010000019.1	RepeatMasker	Unknown	583321	583441	675	+	.	ID="RND-5_FAMILY-1070";Tend="1762";Tstart="1637";shortTE="F";uid="c6ad24a1-955d-4ddb-833b-5551a3969413"
JAABOB010000019.1	RepeatMasker	LTR/Copia	1005374	1005606	1054	+	.	ID="RND-5_FAMILY-999";Tend="4446";Tstart="4226";shortTE="F";uid="6563f43d-2d16-448c-839e-7d9bcdd3d90c"
JAABOB010000019.1	RepeatMasker	DNA	654826	655373	3793	+	.	ID="RND-6_FAMILY-2724";Tend="1420";Tstart="888";shortTE="F";uid="936bdc39-4ece-48d2-a9e1-c2adbda11bfa"
JAABOB010000019.1	RepeatMasker	LINE/I-Jockey	186006	189808	21611	+	.	ID="RND-6_FAMILY-9138";Tend="3169";Tstart="30";shortTE="F";uid="b50f9706-7beb-492c-8a1a-087219709df4"
JAABOB010000019.1	RepeatMasker	DNA	351541	351946	406	+	.	ID="DNA4-3_AP";Tend="529";Tstart="139";shortTE="F";uid="f7394a9e-c19a-4c17-96b7-8396f36fd976"
JAABOB010000019.1	RepeatMasker	LINE/RTE-BovB	1050800	1051312	496	+	.	ID="RND-5_FAMILY-3134";Tend="2194";Tstart="1708";shortTE="F";uid="d2bdaf47-0cd5-40f3-9ca7-2a1fce8f8960"
JAABOB010000019.1	RepeatMasker	DNA/hAT-hAT19	1486880	1487052	744	+	.	ID="DNA8-84_AP";Tend="561";Tstart="376";shortTE="F";uid="318210fb-5545-4865-96bb-30f0dbbaf673"
JAABOB010000019.1	RepeatMasker	DNA/hAT	2924625	2925123	4239	+	.	ID="RND-1_FAMILY-72";Tend="1440";Tstart="939";shortTE="F";uid="3d3f0a0a-f47d-4e37-9b10-b9eb40d5acac"
JAABOB010000019.1	RepeatMasker	RC/Helitron	1452993	1453925	5588	+	.	ID="RND-6_FAMILY-9169";Tend="1892";Tstart="837";shortTE="F";uid="b8f31bad-8284-4708-9e5b-6ddb34db0a87"
JAABOB010000019.1	RepeatMasker	DNA/hAT-hAT19	1486413	1486616	947	+	.	ID="DNA8-84_AP";Tend="203";Tstart="2";shortTE="F";uid="7a2c8f4d-c592-4fbe-95fa-829026f08808"
JAABOB010000019.1	RepeatMasker	DNA	513984	514528	616	+	.	ID="DNA4-2_AP";Tend="623";Tstart="1";shortTE="F";uid="17ff8f75-e175-4281-92cf-a358b606f222"
JAABOB010000019.1	RepeatMasker	DNA/Ginger	2443913	2444194	446	+	.	ID="RND-5_FAMILY-806";Tend="2097";Tstart="1814";shortTE="F";uid="94947d88-9f0f-4dee-ac0f-480d836daf3a"
JAABOB010000019.1	RepeatMasker	DNA	3077498	3077717	625	+	.	ID="DNA4-2_AP";Tend="766";Tstart="547";shortTE="F";uid="e887a6a3-bd45-4f9a-9d0a-52925903cb4b"
JAABOB010000019.1	RepeatMasker	DNA/Ginger	2554569	2555411	1475	+	.	ID="RND-1_FAMILY-128";TEgroup="ctg_101%7CRND-1_FAMILY-128%7C3";Tend="2324";Tstart="1106";shortTE="F";uid="158fd46c-d817-4abd-a33f-a66a24f43ac1"
JAABOB010000019.1	RepeatMasker	DNA/Ginger	1063538	1063838	838	+	.	ID="RND-5_FAMILY-806";Tend="2394";Tstart="2126";shortTE="F";uid="59996c00-0b7b-4198-a1a8-c9918693cb6f"
JAABOB010000019.1	RepeatMasker	DNA	3520546	3520823	1520	+	.	ID="TTAA2C_AP";Tend="278";Tstart="1";shortTE="F";uid="37d48b4c-fa09-489d-bbc2-f7f640569156"
JAABOB010000019.1	RepeatMasker	DNA/hAT-Tip100	141521	142218	3529	+	.	ID="RND-6_FAMILY-6530";Tend="1641";Tstart="966";shortTE="F";uid="fbb094d3-6544-46c6-8d0d-fdecb3c04698"
JAABOB010000019.1	RepeatMasker	DNA	253443	253578	430	+	.	ID="DNA4-2_AP";Tend="504";Tstart="375";shortTE="F";uid="6970151a-8d8b-456d-9a14-752e799b544d"
JAABOB010000019.1	RepeatMasker	Unknown	649783	650652	453	+	.	ID="RND-5_FAMILY-3029";Tend="2139";Tstart="1291";shortTE="F";uid="fb8d0c0d-bc44-42de-9a8a-5344b0b34604"
JAABOB010000019.1	RepeatMasker	RC/Helitron	995654	996136	951	+	.	ID="RND-6_FAMILY-16388";TEgroup="ctg_101%7CRND-6_FAMILY-16388%7C1";Tend="1312";Tstart="619";shortTE="F";uid="31dff862-0684-4d8e-b3b7-30595ddcf431"
JAABOB010000019.1	RepeatMasker	DNA	643124	643362	793	+	.	ID="DNA4-2_AP";Tend="365";Tstart="133";shortTE="F";uid="350214da-16bd-4c99-9721-a07dd9e3be59"
JAABOB010000019.1	RepeatMasker	Unknown	929082	929248	706	+	.	ID="RND-4_FAMILY-2011";Tend="1102";Tstart="957";shortTE="F";uid="332f8866-8e89-4939-941e-47f24f912690"
JAABOB010000019.1	RepeatMasker	DNA	2991398	2991961	1624	+	.	ID="DNA4-3_AP";Tend="630";Tstart="1";shortTE="F";uid="1ce50e7e-ff8d-4c95-9be5-6bf2c9b32921"
JAABOB010000019.1	RepeatMasker	DNA/hAT-Charlie	782908	783035	462	+	.	ID="RND-5_FAMILY-6782";Tend="1326";Tstart="1209";shortTE="F";uid="bf46655e-e004-463b-8a6b-6453ba9ab409"
JAABOB010000019.1	RepeatMasker	DNA	3020343	3020560	738	+	.	ID="dna4-2_ap";Tend="316";Tstart="102";shortTE="F";uid="18ff7de4-bb68-4d5d-979b-2eae7dff077b"
JAABOB010000019.1	RepeatMasker	DNA	92749	93021	431	+	.	ID="DNA4-3_AP";Tend="630";Tstart="342";shortTE="F";uid="e4d16608-d66f-4ea1-8916-ea69e0902a62"
JAABOB010000019.1	RepeatMasker	DNA/Ginger-1	2248110	2249608	11772	+	.	ID="RND-6_FAMILY-2950";Tend="2379";Tstart="878";shortTE="F";uid="835f64a2-7f5d-4d47-aa6a-7f291268fe20"
JAABOB010000019.1	RepeatMasker	DNA	2552983	2553613	3911	+	.	ID="DNA4-3_AP";Tend="637";Tstart="3";shortTE="F";uid="3e93a957-2626-48b0-a7a9-128b5b4f2890"
JAABOB010000019.1	RepeatMasker	DNA/TcMar-Mariner	3398067	3398344	953	+	.	ID="RND-5_FAMILY-394";Tend="793";Tstart="520";shortTE="F";uid="74d39936-8af4-49ea-b503-42b79d299205"
JAABOB010000019.1	RepeatMasker	DNA/MULE-MuDR	3139420	3140242	4695	+	.	ID="RND-6_FAMILY-4465";Tend="1423";Tstart="661";shortTE="F";uid="5dc2618e-7a93-4e62-af16-e321de248c8a"
JAABOB010000019.1	RepeatMasker	DNA	784861	785122	1266	+	.	ID="TTAA25_AP";Tend="267";Tstart="5";shortTE="F";uid="b7f9bcd6-10ec-40d7-9ab2-a90641500352"
JAABOB010000019.1	RepeatMasker	DNA	748673	749307	3743	+	.	ID="DNA4-3_AP";Tend="635";Tstart="3";shortTE="F";uid="f7f525b6-2501-4883-9969-59c835d00b9a"
JAABOB010000019.1	RepeatMasker	Unknown	2153683	2153870	1440	+	.	ID="RND-5_FAMILY-5491";Tend="1166";Tstart="979";shortTE="F";uid="c22ab225-deb0-41d0-9908-e26c129bb780"
JAABOB010000019.1	RepeatMasker	Unknown	2647511	2648413	2919	+	.	ID="RND-5_FAMILY-4786";Tend="1577";Tstart="752";shortTE="F";uid="7f80e60d-66cf-4f73-b17f-d0800eaa472c"
JAABOB010000019.1	RepeatMasker	DNA	1319661	1320008	725	+	.	ID="TTAA8_AP";Tend="368";Tstart="6";shortTE="F";uid="9dc8c6b7-982d-413d-acba-6ab0d3567a6c"
JAABOB010000019.1	RepeatMasker	DNA/Ginger-1	23598	24216	1713	-	.	ID="RND-6_FAMILY-2950";Tend="1576";Tstart="883";shortTE="F";uid="d05900a5-7587-4371-b8b9-9a351a3d73bf"
JAABOB010000019.1	RepeatMasker	DNA	75681	75888	441	-	.	ID="TTAA25_AP";Tend="496";Tstart="282";shortTE="F";uid="d8b56a87-283f-4ea1-bdde-32aa4ad71368"
JAABOB010000019.1	RepeatMasker	Unknown	2868744	2869226	3417	-	.	ID="RND-6_FAMILY-1903";Tend="1436";Tstart="963";shortTE="F";uid="6fdf1888-fcfe-4103-8ce5-314232bd1ef4"
JAABOB010000019.1	RepeatMasker	DNA/MULE-MuDR	3568865	3569082	985	-	.	ID="MUDR2X_AP";Tend="1236";Tstart="1029";shortTE="F";uid="7cd3a3d9-9ccf-4627-a043-e9edb88efe7e"
JAABOB010000019.1	RepeatMasker	DNA	3570644	3570903	439	-	.	ID="dna4-2_ap";Tend="262";Tstart="1";shortTE="F";uid="b6594c09-dbde-4715-9b70-4fe5c1f0306b"
JAABOB010000019.1	RepeatMasker	DNA/Kolobok-E	2329127	2329906	801	-	.	ID="KOLOBOKE-2_AP";Tend="1905";Tstart="1143";shortTE="F";uid="8de19cfa-64b0-4f76-bbad-ad147e7349dd"
JAABOB010000019.1	RepeatMasker	LTR/Copia	1004918	1005134	827	-	.	ID="RND-5_FAMILY-999";Tend="4454";Tstart="4250";shortTE="F";uid="eb582d37-a2e8-4ad8-8d00-621f37982ad3"
JAABOB010000019.1	RepeatMasker	DNA/hAT-hAT19	2350396	2350537	811	-	.	ID="DNA8-96_AP";Tend="145";Tstart="3";shortTE="F";uid="eb7b17a2-cfda-4a9c-81ce-501b808dc6c0"
JAABOB010000019.1	RepeatMasker	Retroposon?	1028118	1028247	475	-	.	ID="RND-6_FAMILY-4509";Tend="2750";Tstart="2629";shortTE="F";uid="a966241e-27f9-4db2-b68c-36b500a19bee"
JAABOB010000019.1	RepeatMasker	DNA/hAT-Tip100	750291	751708	2057	-	.	ID="rnd-6_family-4776";Tend="1573";Tstart="154";shortTE="F";uid="71388a42-863f-4ecd-a0ce-5ef0797142b9"
JAABOB010000019.1	RepeatMasker	DNA	2568963	2569122	810	-	.	ID="RND-6_FAMILY-5185";Tend="869";Tstart="714";shortTE="F";uid="169b03d8-da14-4e5b-82b6-0249f18db00f"
JAABOB010000019.1	RepeatMasker	LINE/I-Jockey	667939	668947	666	-	.	ID="VINGI-6_LMI";Tend="2942";Tstart="1965";shortTE="F";uid="300f9bac-9def-4426-86f9-5537c10f99b2"
JAABOB010000019.1	RepeatMasker	DNA	1780472	1781193	467	-	.	ID="DNA4-2_AP";Tend="716";Tstart="2";shortTE="F";uid="4d12f982-02ed-4ce7-89ff-29ae4b9c20ec"
JAABOB010000019.1	RepeatMasker	DNA/hAT-hAT19	844525	844854	1953	-	.	ID="DNA8-96_AP";Tend="341";Tstart="1";shortTE="F";uid="1cb68cb8-a4cc-42de-9f3f-4f96399bf7c0"
JAABOB010000019.1	RepeatMasker	DNA/Ginger-2	3557782	3557946	719	-	.	ID="RND-6_FAMILY-11222";Tend="1005";Tstart="845";shortTE="F";uid="8f0cdd2b-5514-4e9c-843a-980a9f74b65a"
JAABOB010000019.1	RepeatMasker	DNA	562751	562864	847	-	.	ID="RND-5_FAMILY-7549";Tend="1394";Tstart="1280";shortTE="F";uid="c804c574-e575-43be-97c6-eb60f86fe9d9"
JAABOB010000019.1	RepeatMasker	DNA	1210130	1210883	533	-	.	ID="DNA4-2_AP";Tend="769";Tstart="1";shortTE="F";uid="e697d8cc-4c1a-464e-9f75-ab3b0f5969e7"
JAABOB010000019.1	RepeatMasker	DNA	2109232	2109658	990	-	.	ID="DNA4-2_AP";Tend="767";Tstart="353";shortTE="F";uid="8e1a25c8-2807-44da-ac18-f4d8ee693461"
JAABOB010000019.1	RepeatMasker	DNA/hAT-hAT19	1053251	1053967	4187	-	.	ID="RND-1_FAMILY-9";Tend="1694";Tstart="954";shortTE="F";uid="405f90ec-25ce-4128-9dfd-4522c0bc4728"
JAABOB010000019.1	RepeatMasker	Unknown	1207475	1208102	578	-	.	ID="RND-5_FAMILY-1051";TEgroup="ctg_101%7CRND-5_FAMILY-1051%7C1";Tend="1323";Tstart="548";shortTE="T";uid="1418ec7b-c558-4eb7-bcbd-7c8787fbf951"
JAABOB010000019.1	RepeatMasker	DNA/hAT-Charlie	1131677	1132148	2289	-	.	ID="RND-5_FAMILY-1196";Tend="1427";Tstart="920";shortTE="F";uid="20a86c08-4377-48bd-b886-cf32f81b1959"
JAABOB010000019.1	RepeatMasker	DNA/hAT-Tip100	893805	893983	632	-	.	ID="dna8-113_ap";Tend="176";Tstart="40";shortTE="F";uid="28c30ad2-4339-455a-b940-abe0b9d4a94c"
JAABOB010000019.1	RepeatMasker	DNA	2112253	2112375	400	-	.	ID="DNA4-2B_AP";Tend="128";Tstart="5";shortTE="F";uid="2c33c15a-0bce-425d-a35f-56a91241f8ae"
JAABOB010000019.1	RepeatMasker	DNA/hAT-hAT19	1503523	1503765	981	-	.	ID="RND-6_FAMILY-168";Tend="1195";Tstart="969";shortTE="F";uid="fcf6bde8-e398-4f1d-839f-c7451fcecdae"
JAABOB010000019.1	RepeatMasker	DNA/TcMar-m44	2880998	2881118	435	-	.	ID="marinern-2_ap";Tend="452";Tstart="332";shortTE="F";uid="301ac7a7-4e65-448e-b9ed-0c55f6a36055"
JAABOB010000019.1	RepeatMasker	DNA/MULE-MuDR	3381593	3382158	2453	-	.	ID="rnd-5_family-941";Tend="1091";Tstart="669";shortTE="F";uid="f2c05d34-9a8d-4841-b3d9-2b3413f8c0d0"
JAABOB010000019.1	RepeatMasker	DNA	1314471	1314642	698	-	.	ID="dna4-3_ap";Tend="383";Tstart="211";shortTE="F";uid="aaae57a6-2a44-403d-bb33-ad3fa8c4a05a"
JAABOB010000019.1	RepeatMasker	DNA/hAT-Tip100	2821746	2821915	532	-	.	ID="RND-6_FAMILY-5961";Tend="1023";Tstart="868";shortTE="F";uid="16a2084f-a086-498e-999c-837628885c55"
JAABOB010000019.1	RepeatMasker	Unknown	2774142	2774410	2037	-	.	ID="RND-1_FAMILY-71";Tend="1355";Tstart="1090";shortTE="F";uid="83991708-af9c-4465-b916-b1c5b8c7c4d8"
JAABOB010000019.1	RepeatMasker	Retroposon?	2481635	2481982	1398	-	.	ID="RND-6_FAMILY-4509";Tend="2751";Tstart="2422";shortTE="F";uid="65720399-19d3-4c63-9996-db6d24eb778f"
JAABOB010000019.1	RepeatMasker	Retroposon?	3324236	3324488	454	-	.	ID="SINE2-1_AP";Tend="1350";Tstart="1092";shortTE="F";uid="f319e11f-9954-404b-8158-9dd4863338ec"
JAABOB010000019.1	RepeatMasker	DNA/MULE-MuDR	1436109	1436869	4703	-	.	ID="RND-5_FAMILY-1280";Tend="1675";Tstart="905";shortTE="F";uid="bf6b4a7a-8bfd-4311-8dda-8461ce902669"
JAABOB010000019.1	RepeatMasker	DNA/Ginger	2882911	2883054	432	-	.	ID="RND-1_FAMILY-128";Tend="2335";Tstart="2192";shortTE="F";uid="9952ea8a-1cda-4816-a6ca-e731174a01f2"
JAABOB010000019.1	RepeatMasker	DNA/hAT-hAT19	703259	703396	624	-	.	ID="DNA8-84_AP";Tend="562";Tstart="430";shortTE="F";uid="dbdc43a4-4225-4b9f-b9db-bd57a0a53730"
JAABOB010000019.1	RepeatMasker	Unknown	2890201	2890335	407	-	.	ID="RND-6_FAMILY-3101";Tend="1018";Tstart="902";shortTE="F";uid="26451228-43f8-412c-b773-4e03eb70e9c9"
JAABOB010000019.1	RepeatMasker	DNA	3060134	3060660	861	-	.	ID="DNA4-2_AP";Tend="535";Tstart="23";shortTE="F";uid="5789caf2-5fdc-492d-9c5b-176577f41b78"
JAABOB010000019.1	RepeatMasker	LTR/Pao	196338	197087	531	-	.	ID="BEL-1_CFL-I";Tend="4869";Tstart="4436";shortTE="F";uid="ef16eaa4-8166-4fcc-9fa7-03cc733196b0"
JAABOB010000019.1	RepeatMasker	DNA	2090087	2090444	912	-	.	ID="DNA4-2_AP";Tend="719";Tstart="357";shortTE="F";uid="21e41abc-463b-4e67-8a77-35be70a0dc88"
JAABOB010000019.1	RepeatMasker	DNA	3265495	3266050	538	-	.	ID="DNA4-3_AP";Tend="576";Tstart="10";shortTE="F";uid="e38e9619-b236-40fc-ac30-e99ca6929925"
JAABOB010000019.1	RepeatMasker	DNA	3066558	3066960	474	-	.	ID="TTAA3C_AP";Tend="377";Tstart="8";shortTE="F";uid="9249b4fa-caad-4ee7-9d17-0fdeb728050c"
JAABOB010000019.1	RepeatMasker	DNA/Ginger	3314877	3315903	4479	-	.	ID="RND-1_FAMILY-128";Tend="2326";Tstart="1201";shortTE="F";uid="aefc1bff-015d-4e0d-8e0f-8dda140ffdb2"
JAABOB010000019.1	RepeatMasker	DNA	1478639	1478952	1156	-	.	ID="TTAA11_AP";Tend="374";Tstart="17";shortTE="F";uid="413106a5-1bf1-49c6-9d9a-93a3587a4af0"
JAABOB010000019.1	RepeatMasker	DNA/hAT-Tip100	2930370	2930655	1655	-	.	ID="RND-1_FAMILY-149";Tend="1238";Tstart="967";shortTE="F";uid="d81adca0-37b5-4fde-97f0-54ce1fc6c0aa"
JAABOB010000019.1	RepeatMasker	DNA	2533550	2533816	682	-	.	ID="TTAA27_AP";Tend="288";Tstart="17";shortTE="F";uid="4a26c7bf-91b5-4f65-81e2-c50cbf71f009"
JAABOB010000019.1	RepeatMasker	DNA/Ginger	80448	81893	10830	-	.	ID="RND-5_FAMILY-806";Tend="2345";Tstart="844";shortTE="F";uid="860f066a-47c8-4ce3-87a0-3389b17198f8"
JAABOB010000019.1	RepeatMasker	DNA	3281372	3281969	1199	-	.	ID="DNA4-2_AP";Tend="747";Tstart="116";shortTE="F";uid="d60059a2-cb8a-4370-9d6f-ac5f7eda114a"
JAABOB010000019.1	RepeatMasker	Retroposon?	3231004	3231171	464	-	.	ID="SINE2-1_AP";Tend="1770";Tstart="1638";shortTE="F";uid="c238f2a0-80b0-4c94-9d0a-cf5d7c027127"
JAABOB010000019.1	RepeatMasker	DNA	1037290	1037450	608	-	.	ID="dna4-2_ap";Tend="769";Tstart="609";shortTE="F";uid="911fc1eb-a377-4c10-96e3-5b5c0e8d736e"
JAABOB010000019.1	RepeatMasker	DNA	266343	266613	683	-	.	ID="DNA4-2_AP";Tend="751";Tstart="493";shortTE="F";uid="d2de7c3c-9062-4a69-aea7-afe6b2ba5edc"
JAABOB010000019.1	RepeatMasker	DNA/hAT-Charlie	98159	98653	2029	-	.	ID="RND-5_FAMILY-5621";Tend="1616";Tstart="1163";shortTE="F";uid="38951a0c-3855-4e2b-a0cd-260df8db4f59"
JAABOB010000019.1	RepeatMasker	Unknown	3421428	3422473	8152	-	.	ID="RND-1_FAMILY-48";Tend="1838";Tstart="811";shortTE="F";uid="97c7d91a-ead7-4ff1-8612-692fe5bb4736"
JAABOB010000019.1	RepeatMasker	DNA/Ginger	21577	21775	961	-	.	ID="RND-1_FAMILY-128";Tend="1027";Tstart="805";shortTE="F";uid="8dc30d59-4332-4545-afc9-e17d2daedabf"
JAABOB010000019.1	RepeatMasker	DNA/hAT-Tip100	2620262	2620752	3356	-	.	ID="RND-6_FAMILY-3649";Tend="1468";Tstart="989";shortTE="F";uid="a5a8547d-1718-41fa-b691-1ff5ee95d59b"
JAABOB010000019.1	RepeatMasker	DNA/hAT-hAT19	1596446	1596991	1514	-	.	ID="RND-6_FAMILY-7009";Tend="1345";Tstart="815";shortTE="F";uid="9f37b40d-09f3-4743-bec3-c12bd6447f5c"
JAABOB010000019.1	RepeatMasker	Retroposon?	1294744	1294883	477	-	.	ID="SINE2-1_AP";Tend="1770";Tstart="1630";shortTE="F";uid="106dbf5c-0656-4ece-ab16-d8ea0e419a81"
JAABOB010000019.1	RepeatMasker	DNA/Ginger-1	3005696	3006171	3506	-	.	ID="RND-1_FAMILY-17";Tend="1422";Tstart="943";shortTE="F";uid="cb32895f-57a3-4bd8-969f-f913b7d80f4c"
JAABOB010000019.1	RepeatMasker	DNA	271397	271531	433	-	.	ID="dna4-2_ap";Tend="157";Tstart="2";shortTE="F";uid="5a653742-d919-46aa-8cf1-414640f60ab3"
JAABOB010000019.1	RepeatMasker	Unknown	234095	234262	1187	-	.	ID="RND-1_FAMILY-46";Tend="1294";Tstart="1128";shortTE="F";uid="6c9082b8-f675-4113-be22-34e98b6564c8"
JAABOB010000019.1	RepeatMasker	Unknown	3265360	3265510	548	-	.	ID="RND-6_FAMILY-10054";Tend="1037";Tstart="900";shortTE="F";uid="e770fcc4-cec9-4cd0-a227-ef74e5733c7f"
JAABOB010000019.1	RepeatMasker	Unknown	2887532	2887657	434	-	.	ID="RND-6_FAMILY-3101";Tend="1512";Tstart="1386";shortTE="F";uid="e8b92626-389f-4513-9925-909da7bbcaef"
JAABOB010000019.1	RepeatMasker	DNA	1979344	1979557	846	-	.	ID="DNA4-3_AP";Tend="417";Tstart="205";shortTE="F";uid="75901de4-0030-4af7-9921-7a72eaf1d495"
JAABOB010000019.1	RepeatMasker	Retroposon?	376138	376413	413	-	.	ID="SINE2-1_AP";Tend="1468";Tstart="1195";shortTE="F";uid="e11567af-488f-41a9-903a-83ab97f9510f"
JAABOB010000019.1	RepeatMasker	DNA/Ginger	238817	239948	7845	-	.	ID="RND-1_FAMILY-128";Tend="2060";Tstart="902";shortTE="F";uid="f6bede37-62c2-4e2a-b85c-27823d61c5f7"
JAABOB010000019.1	RepeatMasker	LTR/Gypsy	1519325	1519588	749	-	.	ID="RND-6_FAMILY-3114";Tend="1312";Tstart="1023";shortTE="F";uid="443e9917-6327-4900-8244-1b536399a070"
JAABOB010000019.1	RepeatMasker	DNA	2103189	2103438	407	-	.	ID="dna4-2b_ap";Tend="738";Tstart="514";shortTE="F";uid="1e4b7529-0084-4a98-988d-30668789b430"
JAABOB010000019.1	RepeatMasker	DNA/Ginger	791760	792611	3646	-	.	ID="RND-1_FAMILY-128";Tend="1690";Tstart="815";shortTE="F";uid="5184cd9f-31b8-40b0-9b00-677e4549997d"
JAABOB010000019.1	RepeatMasker	DNA	316074	316300	528	-	.	ID="dna2-2_ap";Tend="246";Tstart="1";shortTE="F";uid="16e262f6-5289-44f6-bb52-b76ba6a38427"
JAABOB010000019.1	RepeatMasker	DNA	1500539	1500778	1491	-	.	ID="RND-1_FAMILY-44";Tend="1846";Tstart="1608";shortTE="F";uid="699542b9-86ac-4684-917a-99277678ba9b"
JAABOB010000019.1	RepeatMasker	DNA	302148	302572	2693	-	.	ID="DNA-TTAA-1_AP";Tend="423";Tstart="1";shortTE="F";uid="ab021fe2-9af0-41ee-9c50-ddb9354d16e0"
JAABOB010000019.1	RepeatMasker	Unknown	153459	154260	2948	-	.	ID="RND-6_FAMILY-3480";Tend="1584";Tstart="785";shortTE="F";uid="04767c05-3fc4-45a3-9e13-6f55934f506c"
JAABOB010000019.1	RepeatMasker	Unknown	295308	297240	5887	-	.	ID="RND-6_FAMILY-651";Tend="2139";Tstart="177";shortTE="F";uid="99369f1d-92b8-4ba0-a1db-b4c1eeabef5f"
JAABOB010000019.1	RepeatMasker	DNA/Ginger-1	998295	998447	417	-	.	ID="GINGER1-1_AP";Tend="4374";Tstart="4242";shortTE="F";uid="71b371c1-e860-45df-a8c5-3f08d3d23332"
JAABOB010000019.1	RepeatMasker	DNA/Ginger-2	315321	315973	935	-	.	ID="GINGER2-N1_AP";TEgroup="ctg_101%7CGINGER2-N1_AP%7C1";Tend="1530";Tstart="1";shortTE="F";uid="40151091-6b44-4bf0-9245-9c0d2ef39f4a"
JAABOB010000019.1	RepeatMasker	DNA	1455019	1455646	3699	-	.	ID="DNA4-3_AP";Tend="635";Tstart="3";shortTE="F";uid="300baaa0-ee23-4a33-b2e0-e4428bccec1f"
JAABOB010000019.1	RepeatMasker	Retroposon?	593690	594548	449	-	.	ID="SINE2-1_AP";Tend="1223";Tstart="457";shortTE="F";uid="063a77a4-f7cd-4a80-8d49-af4d83549865"
JAABOB010000019.1	RepeatMasker	DNA/MULE-MuDR	208741	209034	828	-	.	ID="MUDR12X_AP";Tend="260";Tstart="2";shortTE="F";uid="b6b16044-efd8-4bd2-9316-244ee654476f"
JAABOB010000019.1	RepeatMasker	Unknown	1272772	1273629	4832	-	.	ID="RND-1_FAMILY-64";Tend="1928";Tstart="1050";shortTE="F";uid="8cf91f5f-7fd0-4dfb-b1c3-7ebefb7395a5"
JAABOB010000019.1	RepeatMasker	Retroposon?	2693521	2694026	528	-	.	ID="SINE2-1_AP";Tend="1461";Tstart="942";shortTE="F";uid="2356b611-913e-40e0-88f2-8bd40bba58db"
JAABOB010000019.1	RepeatMasker	DNA/Ginger-1	825830	826101	1554	-	.	ID="RND-6_FAMILY-2950";Tend="2381";Tstart="2100";shortTE="F";uid="a5973523-071b-4347-a303-fc7f2ce89905"
JAABOB010000019.1	RepeatMasker	DNA/hAT-Tip100	767022	767391	2513	-	.	ID="RND-6_FAMILY-3580";Tend="1326";Tstart="964";shortTE="F";uid="d43c3b72-8b5d-4e57-a007-fce1f6d32fd5"
JAABOB010000019.1	RepeatMasker	Unknown	191699	192659	922	-	.	ID="HALYOMORPHA_HALYS-1_FAMILY-43";Tend="1080";Tstart="1";shortTE="F";uid="339123af-30a0-4b49-857d-85c656eea37c"
JAABOB010000019.1	RepeatMasker	DNA/Ginger	756077	756779	3859	-	.	ID="RND-5_FAMILY-806";Tend="1696";Tstart="981";shortTE="F";uid="cdea3eb2-4aaf-4b35-b98f-616a53944e7f"
JAABOB010000019.1	RepeatMasker	DNA/Ginger	1295429	1295739	575	-	.	ID="RND-5_FAMILY-806";Tend="1174";Tstart="846";shortTE="F";uid="dbbef529-df7b-44ba-9bb5-5adadb627891"
JAABOB010000019.1	RepeatMasker	DNA	1560225	1560809	825	-	.	ID="DNA4-2_AP";TEgroup="ctg_101%7CDNA4-2_AP%7C1";Tend="768";Tstart="1";shortTE="F";uid="e5dc6594-bccd-4866-a29b-df461134545f"
JAABOB010000019.1	RepeatMasker	DNA/hAT?	3439168	3439376	410	-	.	ID="DNA8-60_AP";Tend="550";Tstart="375";shortTE="F";uid="d625b411-fb31-4ae2-919b-c6aa02dedc3a"
JAABOB010000019.1	RepeatMasker	DNA	1753782	1754178	408	-	.	ID="dna4-2_ap";TEgroup="ctg_101%7Cdna4-2_ap%7C1";Tend="276";Tstart="1";shortTE="F";uid="33136bd3-df19-47fc-b0b6-3a615c395481"
JAABOB010000019.1	RepeatMasker	DNA	1751230	1751871	937	-	.	ID="DNA4-2_AP";Tend="769";Tstart="1";shortTE="F";uid="2f2b694d-3a33-4d12-985c-394c3742c5c0"
JAABOB010000019.1	RepeatMasker	DNA	1871656	1871858	877	-	.	ID="rnd-6_family-20157";Tend="1256";Tstart="1031";shortTE="F";uid="9b84cf88-475d-4cca-a417-4128612aa419"
JAABOB010000019.1	RepeatMasker	DNA	3144920	3145054	582	-	.	ID="dna4-2_ap";Tend="685";Tstart="554";shortTE="F";uid="1ac84b6c-04ae-4542-8100-d8f3ada50e78"
JAABOB010000019.1	RepeatMasker	DNA/hAT-Charlie	1166537	1166764	1293	-	.	ID="RND-6_FAMILY-5851";Tend="1176";Tstart="935";shortTE="F";uid="b6679ecf-ac39-4300-9996-9480d20c3252"
JAABOB010000019.1	RepeatMasker	DNA/CMC-EnSpm	2337553	2337778	1615	-	.	ID="RND-1_FAMILY-139";Tend="1093";Tstart="885";shortTE="F";uid="457082f9-dd57-4a81-ba2b-dbbc5edfc291"
JAABOB010000019.1	RepeatMasker	Retroposon?	689371	689724	1944	-	.	ID="RND-6_FAMILY-4509";Tend="2721";Tstart="2356";shortTE="F";uid="8b70f0e9-2d29-47ab-a5b8-01e72635b64b"
JAABOB010000019.1	RepeatMasker	LINE/L2	2943186	2943433	465	-	.	ID="RND-5_FAMILY-2256";Tend="1689";Tstart="1466";shortTE="F";uid="620ad5e9-8fcc-4f67-9807-7339eb7270dc"
JAABOB010000019.1	RepeatMasker	DNA	1470211	1470680	1099	-	.	ID="DNA4-3_AP";Tend="634";Tstart="188";shortTE="F";uid="a5476ffc-2a26-4fd9-bd24-b4a4bb7a4554"
JAABOB010000019.1	RepeatMasker	Unknown	852247	852963	3641	-	.	ID="RND-6_FAMILY-3228";Tend="1609";Tstart="988";shortTE="F";uid="383a106b-b831-4f1f-8adc-4a28290a0e9a"
JAABOB010000019.1	RepeatMasker	DNA/Ginger-1	998650	999276	790	-	.	ID="RND-6_FAMILY-2950";Tend="2392";Tstart="1718";shortTE="F";uid="e798a6a0-f4ed-4d66-879e-4b4f6fcc7a19"
JAABOB010000019.1	RepeatMasker	LINE/I-Jockey	1322056	1322183	403	-	.	ID="TART_DV";Tend="2926";Tstart="2799";shortTE="F";uid="6193db29-db1c-4ba0-9c87-6a326541dbb4"
JAABOB010000019.1	RepeatMasker	RC/Helitron	736016	736308	441	-	.	ID="HELITRON-2_LDOR";Tend="1046";Tstart="736";shortTE="F";uid="443cf705-2058-4f0e-94aa-2a41db5ec01b"
JAABOB010000019.1	RepeatMasker	DNA/Ginger	615872	617533	8690	-	.	ID="rnd-5_family-806";Tend="2499";Tstart="817";shortTE="F";uid="bd59c131-6f34-4608-82d4-f38490214c28"
JAABOB010000019.1	RepeatMasker	DNA/hAT-hAT19	933124	933284	605	-	.	ID="HAT-N18_AP";Tend="808";Tstart="638";shortTE="F";uid="22abc2f8-1367-4647-97b7-41bf9507afdf"
JAABOB010000019.1	RepeatMasker	DNA	2012389	2012799	2167	-	.	ID="TTAA5_AP";Tend="442";Tstart="1";shortTE="F";uid="bcd54f3a-0fad-4b77-918f-95a39fadac0f"
JAABOB010000019.1	RepeatMasker	DNA/hAT-hAT19	148266	148538	1090	-	.	ID="DNA8-96_AP";Tend="308";Tstart="1";shortTE="F";uid="3d95937b-4347-4da5-a778-961cbc364116"
JAABOB010000019.1	RepeatMasker	DNA	3104732	3105095	472	-	.	ID="TTAA16_AP";Tend="548";Tstart="172";shortTE="F";uid="a26990e1-8857-4a1a-a994-845c8d7526b9"
JAABOB010000019.1	RepeatMasker	DNA	2276810	2277351	1118	-	.	ID="DNA4-2_AP";Tend="769";Tstart="208";shortTE="F";uid="c4a4ee37-955d-4527-8311-0d2ab3af49b8"
JAABOB010000019.1	RepeatMasker	Unknown	2758595	2758752	692	-	.	ID="RND-1_FAMILY-141";Tend="1143";Tstart="991";shortTE="F";uid="3c828691-f2c2-42f8-a5b3-6557d7a1a635"
JAABOB010000019.1	RepeatMasker	Retroposon?	2963352	2963487	483	-	.	ID="SINE2-1_AP";Tend="1770";Tstart="1629";shortTE="F";uid="27de964d-364b-42f1-bfdb-521e40ccfca6"
JAABOB010000019.1	RepeatMasker	Unknown	73422	73533	568	-	.	ID="RND-6_FAMILY-2761";Tend="2251";Tstart="2138";shortTE="F";uid="869c4514-6b48-460a-81df-fe5392a43eb5"
JAABOB010000019.1	RepeatMasker	DNA/Kolobok-E	1386750	1386901	406	-	.	ID="KOLOBOKE-2_AP";Tend="2124";Tstart="1979";shortTE="F";uid="32c06137-3a2a-417d-8346-daf87f4026dd"
JAABOB010000019.1	RepeatMasker	DNA/Maverick	2734928	2735128	401	-	.	ID="RND-6_FAMILY-7633";Tend="1501";Tstart="1305";shortTE="F";uid="7b6b7dcd-3d1e-44c9-b548-56e7cccd9f82"
JAABOB010000019.1	RepeatMasker	Retroposon?	826287	826462	441	-	.	ID="RND-6_FAMILY-7280";Tend="555";Tstart="376";shortTE="F";uid="fe595609-79bc-48c0-a059-1bf8018d8286"
JAABOB010000019.1	RepeatMasker	Retroposon?	752480	753809	5169	-	.	ID="SINE2-2_AP";Tend="1998";Tstart="1";shortTE="F";uid="ca2067da-fb1d-4d56-b101-d343ce65163a"
JAABOB010000019.1	RepeatMasker	LTR/Gypsy	766869	767022	444	-	.	ID="RND-4_FAMILY-534";Tend="1414";Tstart="1275";shortTE="F";uid="66852872-a573-4adb-aefa-7a9abcabd5fc"
JAABOB010000019.1	RepeatMasker	DNA/Ginger	1129043	1130051	4958	-	.	ID="RND-1_FAMILY-128";Tend="1906";Tstart="810";shortTE="F";uid="1219995e-752f-4fe6-8ce8-2bfc9fff5810"
JAABOB010000019.1	RepeatMasker	Unknown	1155739	1155964	1406	-	.	ID="RND-6_FAMILY-6147";Tend="1238";Tstart="1011";shortTE="F";uid="f5ec351a-ed87-49ae-b190-cb200f834c54"
JAABOB010000019.1	RepeatMasker	DNA	415599	415777	542	-	.	ID="dna4-2_ap";Tend="175";Tstart="2";shortTE="F";uid="977c604e-627e-4a29-9657-c86f28853b76"
JAABOB010000019.1	RepeatMasker	DNA/hAT-Charlie	958111	958448	673	-	.	ID="HAT-N11_AP";TEgroup="ctg_101%7CHAT-N11_AP%7C1";Tend="631";Tstart="1";shortTE="F";uid="ddf3b8ba-ee71-4ed2-aec9-99ac3c3e68ec"
JAABOB010000019.1	RepeatMasker	DNA/hAT-hAT19	3572758	3572972	1225	-	.	ID="DNA8-82_AP";Tend="749";Tstart="506";shortTE="F";uid="7fbf2309-98c9-44dc-a433-a648d7ddbb33"
JAABOB010000019.1	RepeatMasker	DNA/hAT-Tip100	757569	758336	2275	-	.	ID="RND-6_FAMILY-2763";TEgroup="ctg_101%7CRND-6_FAMILY-2763%7C1";Tend="1846";Tstart="862";shortTE="F";uid="cb4ebf8e-5394-4f84-93f4-4cdf9cd81baf"
JAABOB010000019.1	RepeatMasker	DNA/Ginger	2935807	2935980	979	-	.	ID="RND-5_FAMILY-806";Tend="1045";Tstart="847";shortTE="F";uid="f184418c-cf4f-4693-a047-ee7712908158"
JAABOB010000019.1	RepeatMasker	DNA/CMC-EnSpm	1828291	1828493	1079	-	.	ID="RND-1_FAMILY-139";Tend="1112";Tstart="908";shortTE="F";uid="dfa25e70-d0f6-4398-bd6f-6efd62098a29"
JAABOB010000019.1	RepeatMasker	Unknown	2780639	2780907	2057	-	.	ID="RND-1_FAMILY-71";Tend="1355";Tstart="1090";shortTE="F";uid="74ecb710-477b-4ef3-be1e-797c044994a2"
JAABOB010000019.1	RepeatMasker	SINE/tRNA-I	579373	579640	1872	-	.	ID="RND-6_FAMILY-374";Tend="1207";Tstart="942";shortTE="F";uid="192cf86f-c653-45c3-9c5c-65a1cb45823e"
JAABOB010000019.1	RepeatMasker	Unknown	672302	672467	1060	-	.	ID="RND-6_FAMILY-9131";Tend="1608";Tstart="1437";shortTE="F";uid="3a03ed72-310e-425f-9881-bbf41be6e176"
JAABOB010000019.1	RepeatMasker	DNA/TcMar-m44	1487104	1487259	929	-	.	ID="RND-6_FAMILY-4370";Tend="2650";Tstart="2491";shortTE="F";uid="3a77d95b-014d-477c-a40a-07d7f5e4b473"
JAABOB010000019.1	RepeatMasker	DNA	92279	92461	579	-	.	ID="DNA4-3_AP";Tend="550";Tstart="365";shortTE="F";uid="a8582056-5c25-49f9-93d0-0e94ff5b15f5"
JAABOB010000019.1	RepeatMasker	DNA/Ginger	1582946	1584146	5166	-	.	ID="RND-5_FAMILY-806";Tend="2133";Tstart="833";shortTE="F";uid="50d0a206-496e-4b09-be0e-860ce2d63f68"
JAABOB010000019.1	RepeatMasker	DNA/hAT-hAT19	2888883	2889540	1225	-	.	ID="DNA8-79_AP";TEgroup="ctg_101%7CDNA8-79_AP%7C2";Tend="833";Tstart="1";shortTE="F";uid="35dacfb0-8119-42b4-903a-0fbcf8e8cbbf"
JAABOB010000019.1	RepeatMasker	DNA/Ginger	407538	408040	3006	-	.	ID="RND-1_FAMILY-128";Tend="1390";Tstart="828";shortTE="F";uid="ca47f91a-a651-456d-a7f2-baf620c5859f"
JAABOB010000019.1	RepeatMasker	DNA/Ginger	407138	407303	1187	-	.	ID="RND-1_FAMILY-128";Tend="2335";Tstart="2173";shortTE="F";uid="e4e9111b-2ba5-4461-9d1a-24045aec2845"
JAABOB010000019.1	RepeatMasker	LTR/Gypsy	767392	767561	950	-	.	ID="RND-4_FAMILY-534";Tend="1282";Tstart="1131";shortTE="F";uid="78d40d87-b02e-4f6f-b10f-0cdfe598ca04"
JAABOB010000019.1	RepeatMasker	DNA/hAT-hAT19	1141038	1141427	454	-	.	ID="RND-6_FAMILY-7009";Tend="1234";Tstart="816";shortTE="F";uid="12dbf5a8-2251-4ca6-a5cd-a200a179cc5a"
JAABOB010000019.1	RepeatMasker	DNA/Ginger-1	2994671	2995119	3521	-	.	ID="RND-1_FAMILY-17";Tend="1394";Tstart="942";shortTE="F";uid="be263aed-afd6-4b2e-97b9-920399a2d16a"
JAABOB010000019.1	RepeatMasker	DNA/hAT-hAT19	2585645	2585916	560	-	.	ID="DNA8-74_AP";Tend="902";Tstart="641";shortTE="F";uid="4c455d82-96ae-47a7-a7b6-2c160a2fe916"
JAABOB010000019.1	RepeatMasker	DNA/Ginger-1	23233	23390	527	-	.	ID="RND-4_FAMILY-1162";Tend="684";Tstart="521";shortTE="F";uid="215b9031-2bf3-449f-95f8-42e522891a7f"
JAABOB010000019.1	RepeatMasker	LTR/Gypsy	1084729	1085131	1032	-	.	ID="RND-6_FAMILY-3075";Tend="1647";Tstart="1238";shortTE="F";uid="b6dfba05-3757-424d-a8f4-2f1099d184ae"
JAABOB010000019.1	RepeatMasker	DNA/Ginger-1	1802240	1802663	3184	-	.	ID="RND-1_FAMILY-17";Tend="1392";Tstart="943";shortTE="F";uid="8a6c9640-35c9-4cb2-898d-9e76ddd7e5fe"
JAABOB010000019.1	RepeatMasker	DNA/Ginger-1	2329828	2330003	1216	-	.	ID="RND-6_FAMILY-2950";Tend="1040";Tstart="870";shortTE="F";uid="b5116859-4493-4479-b948-821816ca11ee"
JAABOB010000019.1	RepeatMasker	DNA/hAT-hAT19	1157625	1157785	613	-	.	ID="DNA8-84_AP";Tend="173";Tstart="2";shortTE="F";uid="470487be-2403-4400-9612-beb26f3ffe00"
JAABOB010000019.1	RepeatMasker	DNA/hAT-hAT19	1459144	1459282	487	-	.	ID="DNA8-109_AP";Tend="134";Tstart="1";shortTE="F";uid="af95fa36-829b-4ed5-bb9b-86f54118599c"
JAABOB010000019.1	RepeatMasker	DNA	2544657	2544919	1175	-	.	ID="RND-1_FAMILY-67";Tend="1225";Tstart="915";shortTE="F";uid="3d2a044b-4c6a-4aea-8562-5893a480b0e6"
JAABOB010000019.1	RepeatMasker	DNA	2267762	2267892	482	-	.	ID="TTAA8_AP";Tend="437";Tstart="301";shortTE="F";uid="3a2e1f87-191e-460e-81b4-3388d828a2e0"
JAABOB010000019.1	RepeatMasker	Unknown	2027950	2028426	1449	-	.	ID="RND-6_FAMILY-3480";Tend="1499";Tstart="1026";shortTE="F";uid="41680864-98af-4f12-97ac-d5c179ac1323"
JAABOB010000019.1	RepeatMasker	DNA	488915	489119	553	-	.	ID="dna-ttaa-1_ap";Tend="192";Tstart="1";shortTE="F";uid="a3ae3763-0322-40fe-8e46-67605fb5e01d"
JAABOB010000019.1	RepeatMasker	DNA	599168	599527	793	-	.	ID="TTAA4B_AP";Tend="419";Tstart="1";shortTE="F";uid="4c87df0b-3c3e-4309-9a33-d021be99b8c4"
JAABOB010000019.1	RepeatMasker	DNA/hAT-Ac	855639	855976	917	-	.	ID="DNA8-93_AP";Tend="399";Tstart="1";shortTE="F";uid="c1284c3c-bebc-4354-a9c8-02a575a64da2"
JAABOB010000019.1	RepeatMasker	DNA/TcMar-m44	848586	848732	626	-	.	ID="dnax-3b_ap";Tend="138";Tstart="1";shortTE="F";uid="8bd319e9-a510-456b-a442-7ae63212a1b7"
JAABOB010000019.1	RepeatMasker	DNA/hAT-Charlie	2691091	2691233	714	-	.	ID="HAT-N1_AP";Tend="560";Tstart="419";shortTE="F";uid="b0351c30-6961-43d4-9ea4-715938c20549"
JAABOB010000019.1	RepeatMasker	DNA	1211654	1211923	641	-	.	ID="DNA4-2_AP";Tend="769";Tstart="486";shortTE="F";uid="51f84099-6b5d-4c51-bdab-24889d7d627b"
JAABOB010000019.1	RepeatMasker	DNA/MULE-MuDR	623762	623911	894	-	.	ID="RND-5_FAMILY-58";Tend="1046";Tstart="902";shortTE="F";uid="11fa5b43-c6a2-4f50-a8a3-03affada910e"
JAABOB010000019.1	RepeatMasker	DNA	2651577	2651997	1273	-	.	ID="TTAA2C_AP";Tend="420";Tstart="1";shortTE="F";uid="643e1874-ecbd-420b-82d3-6bf825b90923"
JAABOB010000019.1	RepeatMasker	DNA/hAT-Tip100	2552153	2552351	447	-	.	ID="RND-1_FAMILY-76";Tend="1840";Tstart="1664";shortTE="F";uid="ba0a68f4-235c-4e79-8ae9-4f131854f625"
JAABOB010000019.1	RepeatMasker	DNA/MULE-MuDR	2873655	2874148	908	-	.	ID="RND-5_FAMILY-2516";Tend="1437";Tstart="1042";shortTE="F";uid="714bca84-868f-4001-8b74-1a77983adb6d"
JAABOB010000019.1	RepeatMasker	DNA	1891948	1892361	683	-	.	ID="DNA4-2_AP";Tend="467";Tstart="1";shortTE="F";uid="70350a4b-dcdc-4c24-b90c-1cbdf0981aca"
JAABOB010000019.1	RepeatMasker	RC/Helitron	2236490	2236653	414	-	.	ID="RND-6_FAMILY-3888";Tend="1344";Tstart="1185";shortTE="F";uid="24de82f5-b916-4c73-beda-611b384892b6"
JAABOB010000019.1	RepeatMasker	DNA	1309399	1309690	874	-	.	ID="TTAA8_AP";Tend="309";Tstart="7";shortTE="F";uid="5ddb31e9-44ad-4d7c-b464-b4df338f851d"
JAABOB010000019.1	RepeatMasker	DNA/hAT-Blackjack	2827129	2827307	766	-	.	ID="RND-6_FAMILY-6847";Tend="1196";Tstart="1009";shortTE="F";uid="596a9e5f-ce53-4f3b-b03d-25faca7ebb2c"
JAABOB010000019.1	RepeatMasker	DNA/Ginger-2	795277	795501	836	-	.	ID="GINGER2-N2_AP";Tend="1692";Tstart="1438";shortTE="F";uid="607c64fd-59a4-494a-b427-404d89803fc4"
JAABOB010000019.1	RepeatMasker	DNA/Ginger	3383534	3383786	510	-	.	ID="RND-5_FAMILY-806";Tend="1062";Tstart="818";shortTE="F";uid="89e86a87-d68c-4bd3-aa0c-29ea926880cd"
JAABOB010000019.1	RepeatMasker	Unknown	3347403	3347823	739	-	.	ID="RND-6_FAMILY-3480";TEgroup="ctg_101%7CRND-6_FAMILY-3480%7C1";Tend="1482";Tstart="875";shortTE="F";uid="467c8ffb-c8b2-419b-88a8-59ee593088eb"
JAABOB010000019.1	RepeatMasker	DNA	927368	927679	900	-	.	ID="TTAA3_AP";Tend="414";Tstart="99";shortTE="F";uid="9754dd06-e17a-4173-af16-d52ba7f987ee"
JAABOB010000019.1	RepeatMasker	Unknown	3185075	3185718	2352	-	.	ID="RND-6_FAMILY-3480";Tend="1482";Tstart="826";shortTE="F";uid="2789034d-931c-492f-a189-a1567e21b1a1"
JAABOB010000019.1	RepeatMasker	Retroposon?	3323701	3323839	439	-	.	ID="SINE2-1_AP";Tend="1770";Tstart="1631";shortTE="F";uid="e9af7fe7-2874-418b-81b7-362c3d068c27"
JAABOB010000019.1	RepeatMasker	DNA	2348758	2349481	1963	-	.	ID="DNA4-2_AP";Tend="768";Tstart="1";shortTE="F";uid="7e31c9c8-4374-4655-9478-5407a1b9eba6"
JAABOB010000019.1	RepeatMasker	Unknown	1300272	1301145	4481	-	.	ID="RND-1_FAMILY-64";Tend="1930";Tstart="1044";shortTE="F";uid="8fa3e006-f984-432e-a859-c75bd75f0c2b"
JAABOB010000019.1	RepeatMasker	DNA/Kolobok-E	999300	999514	406	-	.	ID="KOLOBOKE-2_AP";Tend="1750";Tstart="1525";shortTE="F";uid="40039368-f10f-4c7f-8865-fa56e4563662"
JAABOB010000019.1	RepeatMasker	DNA/hAT-Charlie	2473919	2474168	1561	-	.	ID="RND-6_FAMILY-5851";Tend="1198";Tstart="936";shortTE="F";uid="30b203d1-0215-4368-9ca6-01a610a3a96e"
JAABOB010000019.1	RepeatMasker	Retroposon?	3145858	3145998	520	-	.	ID="SINE2-1_AP";Tend="1770";Tstart="1627";shortTE="F";uid="f624aec2-e076-40f9-b068-68c981b2d4ba"
JAABOB010000019.1	RepeatMasker	DNA/MULE-MuDR	1462354	1462540	560	-	.	ID="RND-5_FAMILY-4848";Tend="2395";Tstart="2079";shortTE="F";uid="2606bb44-20e9-4c34-b5c3-0349760abc4d"
JAABOB010000019.1	RepeatMasker	DNA/hAT-Tip100	2826712	2826876	1005	-	.	ID="RND-5_FAMILY-2421";Tend="1113";Tstart="955";shortTE="F";uid="5ba24d3d-57e8-43d5-93be-bf5ef582912f"
JAABOB010000019.1	RepeatMasker	DNA/hAT-Charlie	1214044	1214326	1810	-	.	ID="RND-5_FAMILY-3097";Tend="1218";Tstart="943";shortTE="F";uid="ada9d94f-a08d-4978-9578-6964eb8adcd5"
JAABOB010000019.1	RepeatMasker	DNA	3371537	3371787	731	-	.	ID="TTAA4B_AP";Tend="260";Tstart="2";shortTE="F";uid="16365ae2-434a-40da-81ba-ba1a400b301b"
JAABOB010000019.1	RepeatMasker	DNA	3030969	3031192	407	-	.	ID="DNA4-2_AP";Tend="655";Tstart="445";shortTE="F";uid="7aebb50f-b78d-4438-b124-9964ef37434d"
JAABOB010000019.1	RepeatMasker	DNA/hAT	244631	244746	438	-	.	ID="DNA8-105_AP";Tend="650";Tstart="529";shortTE="F";uid="944d77db-a209-4666-b451-96bb1ef81b81"
JAABOB010000019.1	RepeatMasker	DNA/TcMar-m44	980805	980995	700	-	.	ID="MARINERN-1B_AP";Tend="243";Tstart="1";shortTE="F";uid="38e88425-eeb4-4f04-8717-f1c27c015588"
JAABOB010000019.1	RepeatMasker	DNA	301818	302130	539	-	.	ID="DNA4-3_AP";Tend="635";Tstart="315";shortTE="F";uid="43c7614c-1355-4e7d-8180-af28c262ecd6"
JAABOB010000019.1	RepeatMasker	DNA/MULE-MuDR	795975	796229	1741	-	.	ID="RND-6_FAMILY-9662";Tend="751";Tstart="517";shortTE="F";uid="4a1bfedc-364b-4201-b2e3-92097e599157"
JAABOB010000019.1	RepeatMasker	DNA/hAT-Charlie	368298	368427	1064	-	.	ID="DNA8-32_AP";Tend="240";Tstart="110";shortTE="F";uid="15e1b458-92bf-4ec2-b0cb-5ce0312704e0"
JAABOB010000019.1	RepeatMasker	LTR/Copia	1418756	1418922	583	-	.	ID="RND-5_FAMILY-999";Tend="4403";Tstart="4252";shortTE="F";uid="89fdc175-5f79-4021-97d9-567fa236cdff"
JAABOB010000019.1	RepeatMasker	DNA/Maverick	238262	238495	438	-	.	ID="POLINTON1N_TCA";Tend="1241";Tstart="1009";shortTE="F";uid="00aee3eb-b83f-4c10-ae69-004690dbde4a"
JAABOB010000019.1	RepeatMasker	DNA/Ginger-1	3440507	3441075	1093	-	.	ID="GINGER1-1_AP";Tend="4402";Tstart="3837";shortTE="F";uid="670246b3-85ff-4d5e-afd3-0737056df554"
JAABOB010000019.1	RepeatMasker	DNA/hAT-hAT19	3449311	3450099	3902	-	.	ID="rnd-1_family-9";Tend="1675";Tstart="835";shortTE="F";uid="35f618e4-e1ed-48ba-a56e-531678fd8f8a"
JAABOB010000019.1	RepeatMasker	DNA/hAT-hAT19	2827843	2828360	3001	-	.	ID="RND-6_FAMILY-6772";Tend="1320";Tstart="807";shortTE="F";uid="b3bcf2ab-5cd5-499f-9874-d2ae92f56bd0"
JAABOB010000019.1	RepeatMasker	Retroposon?	2935428	2935803	2269	-	.	ID="RND-6_FAMILY-4509";Tend="2696";Tstart="2316";shortTE="F";uid="12502cac-5402-47be-9adb-6f205a9b05ca"
JAABOB010000019.1	RepeatMasker	DNA/Ginger-1	738017	738185	438	-	.	ID="GINGER1-1_AP";Tend="5191";Tstart="5021";shortTE="F";uid="3798c708-1825-46ec-9814-58d2345ec9d8"
JAABOB010000019.1	RepeatMasker	DNA/hAT	761414	761622	581	-	.	ID="RND-6_FAMILY-1569";Tend="814";Tstart="608";shortTE="F";uid="b0c3b18f-8ccb-4375-b1e5-8537d3a9e5f8"
JAABOB010000019.1	RepeatMasker	RC/Helitron	735463	735992	4315	-	.	ID="RND-6_FAMILY-9992";Tend="1839";Tstart="1308";shortTE="F";uid="c4e67c9e-c3f8-4d82-ae37-50510fd60cee"
JAABOB010000019.1	RepeatMasker	RC/Helitron	3496399	3497128	3993	-	.	ID="RND-6_FAMILY-3888";Tend="1636";Tstart="887";shortTE="F";uid="14452f3b-3c85-43f0-8aa2-87e06c8af6db"
JAABOB010000019.1	RepeatMasker	DNA	1609478	1609630	772	-	.	ID="RND-6_FAMILY-5185";Tend="869";Tstart="719";shortTE="F";uid="e9b29cbf-909c-46b0-bc90-c00742c26e46"
JAABOB010000019.1	RepeatMasker	DNA/TcMar-m44	842104	842222	662	-	.	ID="DNAX-7B_AP";Tend="131";Tstart="15";shortTE="F";uid="c4958c8c-c9f0-49a5-9698-3015381dc2d3"
JAABOB010000019.1	RepeatMasker	DNA/TcMar-m44	2797019	2797868	1129	-	.	ID="MARINER-33_LMI";Tend="1443";Tstart="601";shortTE="F";uid="57ad8b63-7b9c-4dda-84a8-af851bc4082f"
JAABOB010000019.1	RepeatMasker	Unknown	2451708	2452030	537	-	.	ID="RND-5_FAMILY-1070";Tend="1321";Tstart="984";shortTE="F";uid="7288003f-0b1f-450c-9317-3c1e5beb1306"
JAABOB010000019.1	RepeatMasker	DNA/Ginger	755764	756068	699	-	.	ID="RND-1_FAMILY-128";TEgroup="ctg_101%7CRND-1_FAMILY-128%7C1";Tend="1887";Tstart="889";shortTE="F";uid="265cd733-9173-4cd0-9764-eb132d301233"
JAABOB010000019.1	RepeatMasker	DNA/Ginger	2526306	2527741	4625	-	.	ID="RND-5_FAMILY-806";Tend="2323";Tstart="814";shortTE="F";uid="6fdc39d0-9946-424c-8ba7-f8eaa3c39df2"
JAABOB010000019.1	RepeatMasker	Unknown	197093	197682	2974	-	.	ID="RND-6_FAMILY-3202";TEgroup="ctg_101%7CRND-6_FAMILY-3202%7C1";Tend="1465";Tstart="789";shortTE="F";uid="5614b3c8-0411-40e3-bac4-f3ad16d1f9cd"
JAABOB010000019.1	RepeatMasker	DNA/MULE-MuDR	138982	139175	770	-	.	ID="RND-6_FAMILY-4476";Tend="1019";Tstart="812";shortTE="F";uid="b8a931fc-b248-4369-86c0-cbf95facc19e"
JAABOB010000019.1	RepeatMasker	DNA/Ginger-2	2725498	2726089	841	-	.	ID="GINGER2-N2_AP";Tend="1469";Tstart="874";shortTE="F";uid="10704645-acae-4da7-9a41-601ec337f35e"
JAABOB010000019.1	RepeatMasker	DNA/hAT-Charlie	2594813	2595151	669	-	.	ID="HAT-N11_AP";TEgroup="ctg_101%7CHAT-N11_AP%7C2";Tend="631";Tstart="2";shortTE="F";uid="0c92cb1c-2a3b-437e-ae3c-29ae33a36366"
JAABOB010000019.1	RepeatMasker	Unknown	801490	802007	1284	-	.	ID="RND-5_FAMILY-2345";Tend="1119";Tstart="533";shortTE="F";uid="070d3d60-a800-41ba-90a8-0c71f48f861a"
JAABOB010000019.1	RepeatMasker	DNA/Ginger	1089379	1090581	8695	-	.	ID="RND-5_FAMILY-806";Tend="2074";Tstart="847";shortTE="F";uid="32b25ee4-b23c-4fed-a018-459168e5941b"
JAABOB010000019.1	RepeatMasker	DNA/Ginger	2766203	2766309	638	-	.	ID="RND-5_FAMILY-806";Tend="1648";Tstart="1542";shortTE="F";uid="93ea932b-dd8a-4a66-bb7d-56a901f1e3f3"
JAABOB010000019.1	RepeatMasker	DNA	2417646	2418035	944	-	.	ID="TTAA8_AP";Tend="434";Tstart="8";shortTE="F";uid="3fd812f7-9dc4-4e7f-8b34-453bdd7b6974"
JAABOB010000019.1	RepeatMasker	DNA/Kolobok-T2	380698	380947	412	-	.	ID="KOLOBOK-3_AP";Tend="317";Tstart="61";shortTE="F";uid="a8222ac1-7703-4a52-a60f-a15d873a77bd"
JAABOB010000019.1	RepeatMasker	DNA	2512011	2512689	534	-	.	ID="DNA4-2_AP";Tend="769";Tstart="30";shortTE="F";uid="1d70d7b3-b5ab-4d04-a8fc-1b03601532d5"
JAABOB010000019.1	RepeatMasker	DNA/Ginger-2	2727116	2728028	1324	-	.	ID="ginger2-n1_ap";Tend="1033";Tstart="418";shortTE="F";uid="4d1701c9-4bac-436a-8caf-c628a28b9e75"
JAABOB010000019.1	RepeatMasker	DNA/Ginger	2327266	2327993	2834	-	.	ID="RND-5_FAMILY-806";Tend="1651";Tstart="843";shortTE="F";uid="b7cdbb61-dcca-46e1-96ee-6a4e7caeb84a"
JAABOB010000019.1	RepeatMasker	DNA/TcMar-m44?	1150782	1150949	496	-	.	ID="dnax-4_ap";Tend="172";Tstart="4";shortTE="F";uid="55f1f390-402d-4824-8195-96eff5927167"
JAABOB010000019.1	RepeatMasker	DNA/Ginger	1528988	1529165	1081	-	.	ID="RND-5_FAMILY-806";Tend="1004";Tstart="821";shortTE="F";uid="abb3b47b-6157-4fe4-91aa-984b47644cdf"
JAABOB010000019.1	RepeatMasker	RC/Helitron	3372768	3372941	797	-	.	ID="RND-6_FAMILY-9992";Tend="1891";Tstart="1737";shortTE="F";uid="8aa6e417-3324-44e0-aac4-e32b4a8ea53b"
JAABOB010000019.1	RepeatMasker	DNA/TcMar-m44?	2247741	2247854	571	-	.	ID="dnax-4b_ap";Tend="113";Tstart="1";shortTE="F";uid="da298389-53fb-4980-abdd-e81f33c6cf9e"
JAABOB010000019.1	RepeatMasker	LINE/L2	3368353	3368658	592	-	.	ID="RND-5_FAMILY-2256";Tend="1028";Tstart="739";shortTE="F";uid="5e765c2a-9a09-483e-bc8d-0e5fe0e5912b"
JAABOB010000019.1	RepeatMasker	DNA	966369	966520	689	-	.	ID="dna4-2_ap";Tend="164";Tstart="2";shortTE="F";uid="5bc0675f-73bf-4c98-995a-20c07a44797c"
JAABOB010000019.1	RepeatMasker	Retroposon?	1469772	1470189	622	-	.	ID="SINE2-1_AP";Tend="831";Tstart="393";shortTE="F";uid="9e765e78-3608-4cdb-9441-0cf735ad0cc4"
JAABOB010000019.1	RepeatMasker	Retroposon?	2100143	2100269	447	-	.	ID="SINE2-1_AP";Tend="1760";Tstart="1648";shortTE="F";uid="12c17ea3-7706-4fe7-a076-d1d0ac5e26c7"
JAABOB010000019.1	RepeatMasker	DNA/Ginger	130790	132563	4999	-	.	ID="RND-5_FAMILY-806";TEgroup="ctg_101%7CRND-5_FAMILY-806%7C1";Tend="2265";Tstart="832";shortTE="F";uid="d0751019-dff6-40cb-8ae4-86d5f8aae463"
JAABOB010000019.1	RepeatMasker	DNA	1906166	1906390	829	-	.	ID="DNA4-2_AP";Tend="768";Tstart="559";shortTE="F";uid="91effe7f-fb09-4193-9a60-88ac975aeb7e"
JAABOB010000019.1	RepeatMasker	DNA	54524	55052	461	-	.	ID="DNA4-3_AP";Tend="527";Tstart="1";shortTE="F";uid="a353b22a-8b78-447e-bedc-0d3a08c7b1e1"
JAABOB010000019.1	RepeatMasker	DNA	92110	92264	451	-	.	ID="TTAA2D_AP";Tend="386";Tstart="237";shortTE="F";uid="c465eadc-3a47-4087-8cb9-357c62d5cc3f"
JAABOB010000019.1	RepeatMasker	DNA/hAT-Tip100	987470	988495	4733	-	.	ID="RND-6_FAMILY-6530";Tend="1763";Tstart="722";shortTE="F";uid="4e513258-e87b-47ab-a586-6cf9b7b29ef6"
JAABOB010000019.1	RepeatMasker	DNA	3483809	3483968	458	-	.	ID="DNA4-2_AP";Tend="330";Tstart="172";shortTE="F";uid="8dbe4e45-6a1f-4b63-9c5a-f6d2c21951c6"
JAABOB010000019.1	RepeatMasker	LINE/RTE-BovB	1509723	1511988	2526	-	.	ID="RTE-33_LMI";Tend="3283";Tstart="1039";shortTE="F";uid="748c6fe8-f9fd-44ae-885b-9d7a781a2c5e"
JAABOB010000019.1	RepeatMasker	Unknown	543658	543851	1364	-	.	ID="RND-1_FAMILY-54";Tend="1130";Tstart="942";shortTE="F";uid="e27953ae-1734-45bd-95c3-52b2767ab369"
JAABOB010000019.1	RepeatMasker	DNA/MULE-MuDR	2858951	2859482	2931	-	.	ID="RND-5_FAMILY-2516";Tend="1395";Tstart="802";shortTE="F";uid="d260485b-1b23-403d-879f-e80f1adf941c"
JAABOB010000019.1	RepeatMasker	RC/Helitron	2922742	2923153	753	-	.	ID="HELITRON-5_DRH";TEgroup="ctg_101%7CHELITRON-5_DRH%7C1";Tend="4612";Tstart="6";shortTE="F";uid="8f3823d2-06f5-49f1-97a4-1eecf7bff751"
JAABOB010000019.1	RepeatMasker	DNA/hAT-hAT19	1100714	1101382	952	-	.	ID="DNA8-79_AP";TEgroup="ctg_101%7CDNA8-79_AP%7C1";Tend="832";Tstart="1";shortTE="F";uid="d934b0c2-797c-4acd-b86a-db58aca51bed"
JAABOB010000019.1	RepeatMasker	DNA/MULE-MuDR	1208132	1209042	4930	-	.	ID="RND-5_FAMILY-6670";TEgroup="ctg_101%7CRND-5_FAMILY-6670%7C1";Tend="1824";Tstart="709";shortTE="F";uid="bce43465-4dc9-4957-a75d-b975e6d51687"
JAABOB010000019.1	RepeatMasker	DNA	1998718	1999236	757	-	.	ID="DNA4-2_AP";Tend="648";Tstart="5";shortTE="F";uid="d2616d00-6b26-4ec7-b8c4-33e1f3217668"
JAABOB010000019.1	RepeatMasker	Unknown	580940	581439	485	-	.	ID="RND-6_FAMILY-229";TEgroup="ctg_101%7CRND-6_FAMILY-229%7C1";Tend="1335";Tstart="909";shortTE="F";uid="419ec694-4609-4180-bad7-ae30efc92b2a"
JAABOB010000019.1	RepeatMasker	DNA/Ginger	984853	985175	2084	-	.	ID="RND-5_FAMILY-806";Tend="2266";Tstart="1959";shortTE="F";uid="dfab7dc2-dc6f-4f21-a58e-5815d1110686"
JAABOB010000019.1	RepeatMasker	DNA/hAT-hAT19	1505984	1506112	616	-	.	ID="DNA8-74_AP";Tend="133";Tstart="1";shortTE="F";uid="ae0a8b83-c89f-4f68-8024-7b6e6964d1aa"
JAABOB010000019.1	RepeatMasker	DNA/TcMar?	149848	150064	1178	-	.	ID="RND-5_FAMILY-107";Tend="1186";Tstart="992";shortTE="F";uid="05d05cfe-f15c-4d80-9e99-9f61f3e640a6"
JAABOB010000019.1	RepeatMasker	Retroposon?	1854223	1854943	2558	-	.	ID="SINE2-2_AP";Tend="731";Tstart="1";shortTE="F";uid="6f59f2e6-5080-4fa5-bb03-a2595873c5e5"
JAABOB010000019.1	RepeatMasker	DNA/TcMar-Mariner	215515	215879	917	-	.	ID="mariner-14_rpr";Tend="481";Tstart="117";shortTE="F";uid="5716a526-6aea-4175-9e96-a2230f946aa0"
JAABOB010000019.1	RepeatMasker	DNA	734623	734829	862	-	.	ID="RND-6_FAMILY-174";Tend="1503";Tstart="1293";shortTE="F";uid="b39dfb8d-bfb9-44d6-8d25-65207a98ba20"
JAABOB010000019.1	RepeatMasker	DNA/hAT-Charlie	3323747	3324293	436	-	.	ID="RND-6_FAMILY-13259";Tend="1980";Tstart="1501";shortTE="F";uid="f6a59f65-3d9d-4ae0-93fd-2ce987959826"
JAABOB010000019.1	RepeatMasker	DNA/hAT-hAT19	1403560	1404069	408	-	.	ID="DNA8-109_AP";TEgroup="ctg_101%7CDNA8-109_AP%7C1";Tend="674";Tstart="12";shortTE="F";uid="25a6f747-fa01-4328-aa97-37d4cfcd17d0"
JAABOB010000019.1	RepeatMasker	DNA	368762	369184	742	-	.	ID="DNA4-2_AP";Tend="412";Tstart="1";shortTE="F";uid="29cf4eab-1d8d-477e-9fbf-bfa2f3af947c"
JAABOB010000019.1	RepeatMasker	DNA/hAT-Charlie	1389953	1390265	497	-	.	ID="DNA8-72_AP";TEgroup="ctg_101%7CDNA8-72_AP%7C1";Tend="413";Tstart="3";shortTE="F";uid="827672c4-ce1a-4323-97e7-7c11863b12ed"
JAABOB010000019.1	RepeatMasker	DNA	2042359	2042615	441	-	.	ID="DNA4-2_AP";Tend="769";Tstart="476";shortTE="F";uid="9160f599-fde1-4a9d-b4cc-b79f75cb87a3"
JAABOB010000019.1	RepeatMasker	RC/Helitron	431023	431613	4018	-	.	ID="RND-1_FAMILY-3";Tend="1908";Tstart="1330";shortTE="F";uid="e95ec5cf-2c0d-4680-9b2e-bcdf899687cd"
JAABOB010000019.1	RepeatMasker	DNA/MULE-MuDR	3266112	3266217	465	-	.	ID="RND-5_FAMILY-6670";Tend="1832";Tstart="1722";shortTE="F";uid="44429ba1-3e72-45ae-8f91-d65468f6ebb8"
JAABOB010000019.1	RepeatMasker	DNA	334244	335009	1776	-	.	ID="DNA4-2_AP";Tend="769";Tstart="1";shortTE="F";uid="8d2f2973-30e2-47dc-acf2-4d525cf9132a"
JAABOB010000019.1	RepeatMasker	DNA	3294558	3295255	549	-	.	ID="DNA4-2B_AP";Tend="773";Tstart="15";shortTE="F";uid="7b4eca00-0bce-485d-bc06-40be5f23b8e1"
JAABOB010000190.1	RepeatMasker	DNA/hAT-hATm	146096	147432	686	+	.	ID="hat-4d_ap";Tend="2949";Tstart="1610";shortTE="F";uid="b5424e62-001f-47ed-9acf-12198fb856f7"
JAABOB010000190.1	RepeatMasker	LINE/I-Jockey	51057	51373	506	+	.	ID="RND-6_FAMILY-9150";Tend="1920";Tstart="1604";shortTE="F";uid="a1be7b8f-416f-4c45-b335-6b7a473b9ca9"
JAABOB010000190.1	RepeatMasker	Retroposon?	92637	92777	928	+	.	ID="RND-6_FAMILY-4509";Tend="2446";Tstart="2304";shortTE="F";uid="8f652242-2234-4547-a669-82bd976406bd"
JAABOB010000190.1	RepeatMasker	Retroposon?	95338	95478	928	+	.	ID="RND-6_FAMILY-4509";Tend="2446";Tstart="2304";shortTE="F";uid="15c2daa5-e9c2-48c6-b517-622193e17e79"
JAABOB010000190.1	RepeatMasker	LTR/Gypsy	162176	162458	2175	+	.	ID="RND-4_FAMILY-534";Tend="1414";Tstart="1130";shortTE="F";uid="82a5197a-e72c-4140-9a79-e75db4428361"
JAABOB010000190.1	RepeatMasker	DNA/Sola-1	36908	38346	1409	+	.	ID="sola1-3_ap";Tend="2809";Tstart="1330";shortTE="F";uid="4b18ae91-d1ae-4159-9b7c-cc6573b07e2a"
JAABOB010000190.1	RepeatMasker	DNA/PiggyBac	176398	176971	543	+	.	ID="PIGGYBAC-27_LMI";Tend="1359";Tstart="784";shortTE="F";uid="85a6c772-a083-4e6b-9967-4d6099258d78"
JAABOB010000190.1	RepeatMasker	Unknown	175256	176326	7363	+	.	ID="RND-1_FAMILY-22";Tend="2799";Tstart="1717";shortTE="F";uid="ccaf6523-f5e1-4c26-b074-1e7f5c2b4225"
JAABOB010000190.1	RepeatMasker	DNA/Ginger-1	96102	96455	1563	+	.	ID="RND-6_FAMILY-2950";Tend="1509";Tstart="1153";shortTE="F";uid="7f4ae9a8-b42a-4224-9ab1-4c75ce81748e"
JAABOB010000190.1	RepeatMasker	DNA/Ginger	103590	103809	829	+	.	ID="RND-5_FAMILY-806";Tend="2354";Tstart="2186";shortTE="F";uid="3dbbf74d-008f-4abc-afa6-3c69715068a6"
JAABOB010000190.1	RepeatMasker	Retroposon?	103109	103669	998	+	.	ID="RND-6_FAMILY-4509";Tend="2692";Tstart="2109";shortTE="F";uid="6c5555ec-66b4-45c8-aae8-b745f6bb081c"
JAABOB010000190.1	RepeatMasker	LTR/Gypsy	70234	72493	18879	+	.	ID="RND-6_FAMILY-5657";Tend="3571";Tstart="1315";shortTE="F";uid="4cc4efdf-b721-4609-948c-93c45c6e3689"
JAABOB010000190.1	RepeatMasker	RC/Helitron	14851	15489	3114	+	.	ID="RND-1_FAMILY-25";Tend="2698";Tstart="1441";shortTE="F";uid="74ac37bf-ddaf-49f9-b78d-cd0eeceb364f"
JAABOB010000190.1	RepeatMasker	Unknown	177019	180307	21132	+	.	ID="RND-5_FAMILY-6700";Tend="3758";Tstart="258";shortTE="F";uid="57ff774e-5655-4a31-99e4-37cc6a4b1aeb"
JAABOB010000190.1	RepeatMasker	Retroposon?	105051	105552	2104	+	.	ID="RND-6_FAMILY-4509";Tend="2673";Tstart="2104";shortTE="F";uid="f3b9f56c-45a8-4e92-82b8-b517ba5b5486"
JAABOB010000190.1	RepeatMasker	Unknown	9397	9598	413	+	.	ID="RND-5_FAMILY-6036";Tend="1181";Tstart="988";shortTE="F";uid="ccfbf63b-c00b-4e98-9afe-274d1b4537d8"
JAABOB010000190.1	RepeatMasker	Unknown	9783	10258	4259	+	.	ID="RND-1_FAMILY-37";Tend="2103";Tstart="1628";shortTE="F";uid="802f3c4e-b3aa-4fb3-8dc8-02887e879d3f"
JAABOB010000190.1	RepeatMasker	RC/Helitron	14194	14848	4472	+	.	ID="RND-1_FAMILY-102";Tend="1301";Tstart="380";shortTE="F";uid="4cb6e946-a26b-4e03-bebc-31391c526e39"
JAABOB010000190.1	RepeatMasker	DNA/hAT-Charlie	90012	90408	455	+	.	ID="RND-1_FAMILY-66";Tend="1771";Tstart="1379";shortTE="F";uid="575bdf91-68a6-4b83-b2c9-97138a27c387"
JAABOB010000190.1	RepeatMasker	DNA/TcMar-m44	1325	2123	1338	+	.	ID="MARINER-3_AP";Tend="1940";Tstart="1157";shortTE="F";uid="476d398a-5cac-43b5-b411-1f8fd00d6b62"
JAABOB010000190.1	RepeatMasker	DNA	84656	85108	2982	+	.	ID="RND-1_FAMILY-44";Tend="1425";Tstart="975";shortTE="F";uid="4a78f072-ecc8-4b4e-9b7e-9017ba4a3896"
JAABOB010000190.1	RepeatMasker	LTR/Gypsy	169295	169468	1505	+	.	ID="RND-6_FAMILY-901";Tend="1540";Tstart="1367";shortTE="F";uid="86d86f02-e4bb-44f6-8acc-629638602870"
JAABOB010000190.1	RepeatMasker	DNA/Maverick	104537	104772	680	+	.	ID="RND-1_FAMILY-126";Tend="3819";Tstart="3606";shortTE="F";uid="38eafa3c-741e-4ddf-91f6-0ecbe95ad90f"
JAABOB010000190.1	RepeatMasker	DNA/Ginger	162676	163908	8708	+	.	ID="RND-5_FAMILY-806";Tend="2159";Tstart="847";shortTE="F";uid="0b79a540-ecaf-4d57-9264-d72ff0cbef66"
JAABOB010000190.1	RepeatMasker	DNA/hAT-Charlie	67455	67709	418	+	.	ID="HAT-N11_AP";Tend="361";Tstart="111";shortTE="F";uid="3100938f-febf-417c-a94b-a5c1259982d8"
JAABOB010000190.1	RepeatMasker	DNA	32756	33979	6788	+	.	ID="RND-6_FAMILY-174";Tend="1515";Tstart="296";shortTE="F";uid="e0a27218-0d6b-4067-9fb7-3a7dbb200d99"
JAABOB010000190.1	RepeatMasker	Retroposon?	91238	91517	760	+	.	ID="SINE2-1_AP";TEgroup="ctg_102%7CSINE2-1_AP%7C1";Tend="1749";Tstart="990";shortTE="F";uid="522400f9-6413-479c-8aa1-96e554b6b2f9"
JAABOB010000190.1	RepeatMasker	LTR	161245	161617	1005	+	.	ID="RND-5_FAMILY-4981";Tend="5477";Tstart="5068";shortTE="F";uid="281a53a3-b557-4956-bf43-fe47a2f807ba"
JAABOB010000190.1	RepeatMasker	DNA/hAT	110613	111357	556	+	.	ID="HALYOMORPHA_HALYS-6_FAMILY-1359";Tend="719";Tstart="14";shortTE="F";uid="720be4c1-93a1-4fd7-b27b-91d9dea9a222"
JAABOB010000190.1	RepeatMasker	Unknown	83151	83840	5821	+	.	ID="RND-1_FAMILY-11";Tend="1300";Tstart="612";shortTE="F";uid="937d959d-ebe0-4130-9b4a-7d24f3eda7ff"
JAABOB010000190.1	RepeatMasker	LTR/Gypsy	69009	70233	8763	+	.	ID="RND-6_FAMILY-11393";Tend="2544";Tstart="1324";shortTE="F";uid="7ec26880-96ad-49a7-937f-adc03b8b3b2c"
JAABOB010000190.1	RepeatMasker	LINE/I-Jockey	119987	122750	1907	+	.	ID="RND-6_FAMILY-9138";Tend="2644";Tstart="157";shortTE="F";uid="cc0d4843-1a60-403a-a706-a8dc7233420a"
JAABOB010000190.1	RepeatMasker	DNA/hAT-Charlie	66406	66953	478	+	.	ID="AEBUSTER1";Tend="1679";Tstart="1135";shortTE="F";uid="252da606-b33b-4afc-9832-099cc46ababf"
JAABOB010000190.1	RepeatMasker	LTR/Gypsy	21405	22073	3127	+	.	ID="RND-1_FAMILY-30";Tend="2995";Tstart="2284";shortTE="F";uid="7abdc7f2-f28d-4bac-9602-d6b70f5b300a"
JAABOB010000190.1	RepeatMasker	DNA/Maverick	29722	29993	411	+	.	ID="RND-5_FAMILY-956";Tend="3941";Tstart="3662";shortTE="F";uid="9b70534e-ef8c-4c67-b0f7-1f5ae3b7bc70"
JAABOB010000190.1	RepeatMasker	DNA/PiggyBac	167699	168936	653	+	.	ID="piggybac-n3_lsal";Tend="2396";Tstart="600";shortTE="F";uid="bb8a8c77-b98a-4082-9bf8-ead9c6a77627"
JAABOB010000190.1	RepeatMasker	LINE/I	26746	26948	402	+	.	ID="NIMB-2_CQ";Tend="5838";Tstart="5636";shortTE="F";uid="3da839f0-b5af-493c-94be-ad4b5d41629d"
JAABOB010000190.1	RepeatMasker	LTR/Gypsy	166231	166470	2031	+	.	ID="RND-6_FAMILY-901";Tend="1371";Tstart="1133";shortTE="F";uid="179ef997-ba24-4e14-b0d8-1745f9589ac0"
JAABOB010000190.1	RepeatMasker	DNA/hAT-hAT19	109856	110033	553	+	.	ID="DNA8-71B_AP";Tend="177";Tstart="1";shortTE="F";uid="df80fd67-22bc-4e43-add3-f4207603a701"
JAABOB010000190.1	RepeatMasker	DNA/Maverick	43776	45474	920	+	.	ID="POLINTON-4_LMI";Tend="1912";Tstart="306";shortTE="F";uid="43ee33dd-ef7d-48cd-8485-c89db7a0f933"
JAABOB010000190.1	RepeatMasker	DNA/hAT-hATm	98622	100579	3524	-	.	ID="hat-6_ap";Tend="2006";Tstart="1";shortTE="F";uid="7b3d812f-f46f-49e6-8d08-104d7a4dd1e3"
JAABOB010000190.1	RepeatMasker	LINE/I-Jockey	34511	35084	465	-	.	ID="JOCKEY-8_LMI";Tend="3905";Tstart="2981";shortTE="F";uid="99a6d4ba-90ff-4de3-80a7-ad23adeb72aa"
JAABOB010000190.1	RepeatMasker	DNA/Maverick	45475	47233	3368	-	.	ID="rnd-6_family-5688";Tend="2809";Tstart="406";shortTE="F";uid="17044197-8ea0-48a0-aced-ca1b63b17114"
JAABOB010000190.1	RepeatMasker	LINE/I-Jockey	48173	49582	880	-	.	ID="JOCKEY-3_RPR";Tend="4199";Tstart="2944";shortTE="F";uid="5513ab9f-0a2e-4a8a-bec9-bdb383de30c7"
JAABOB010000190.1	RepeatMasker	LTR/Pao	170887	171224	452	-	.	ID="BEL-5_DPER-I";Tend="3667";Tstart="3332";shortTE="F";uid="e95fefde-a649-4e06-8499-33bb296236d5"
JAABOB010000190.1	RepeatMasker	DNA/hAT	137926	138169	1004	-	.	ID="RND-6_FAMILY-1569";Tend="2031";Tstart="1801";shortTE="F";uid="93ff427f-9c2f-43c0-8524-6e743650e025"
JAABOB010000190.1	RepeatMasker	DNA/MULE-MuDR	92799	93541	3245	-	.	ID="rnd-6_family-7263";Tend="1736";Tstart="483";shortTE="F";uid="be210adc-fdd5-4550-b57d-bdc08356142e"
JAABOB010000190.1	RepeatMasker	DNA/Maverick	41257	43161	6636	-	.	ID="RND-6_FAMILY-476";Tend="3703";Tstart="1789";shortTE="F";uid="a6ef5b54-5e3c-4635-91e1-e33f19a271a2"
JAABOB010000190.1	RepeatMasker	DNA/Ginger	96103	96504	996	-	.	ID="RND-5_FAMILY-806";Tend="1525";Tstart="1113";shortTE="F";uid="9eb3ca0d-6f0b-4606-905a-23b922781772"
JAABOB010000190.1	RepeatMasker	Unknown	8723	9106	1147	-	.	ID="RND-6_FAMILY-479";TEgroup="ctg_102%7CRND-6_FAMILY-479%7C1";Tend="783";Tstart="274";shortTE="F";uid="d6030ac8-25e4-4009-9bfb-f86bcb162cda"
JAABOB010000190.1	RepeatMasker	DNA/hAT-Blackjack	79730	80760	1103	-	.	ID="hat-12_lmi";Tend="1735";Tstart="581";shortTE="F";uid="b73b05dc-3805-4d1f-8e89-be118a8226c0"
JAABOB010000190.1	RepeatMasker	LINE/I	114972	115295	436	-	.	ID="I-1_BM";Tend="3294";Tstart="2971";shortTE="F";uid="48d3430f-dcc8-4dfc-bafb-906d39495e3a"
JAABOB010000190.1	RepeatMasker	Unknown	1	1327	7443	-	.	ID="RND-1_FAMILY-118";Tend="1856";Tstart="621";shortTE="F";uid="a00a792b-cd5f-4e0f-8862-30eeb9ab62f3"
JAABOB010000190.1	RepeatMasker	DNA/Maverick	169471	170307	3098	-	.	ID="rnd-6_family-5688";Tend="3163";Tstart="2560";shortTE="F";uid="a3b30ce5-06e5-496b-ba50-f97a26a32231"
JAABOB010000190.1	RepeatMasker	DNA/Ginger	7773	8104	1290	-	.	ID="RND-5_FAMILY-806";Tend="1589";Tstart="1279";shortTE="F";uid="e2acaa2a-75af-4260-b426-abfe6b4815ca"
JAABOB010000190.1	RepeatMasker	DNA/P	106630	108486	1292	-	.	ID="RND-6_FAMILY-2759";Tend="2309";Tstart="444";shortTE="F";uid="ed12251d-21be-4cbb-aae0-ae8c4db1007f"
JAABOB010000190.1	RepeatMasker	DNA/Maverick	27108	29804	14290	-	.	ID="RND-6_FAMILY-477";Tend="3535";Tstart="820";shortTE="F";uid="e66e3124-1b81-4ded-953e-6a4736b9c379"
JAABOB010000190.1	RepeatMasker	RC/Helitron	14186	14343	421	-	.	ID="HELITRON-3_HNUM";Tend="198";Tstart="38";shortTE="F";uid="b619ede2-1134-4976-b441-f5dfc3afcdfc"
JAABOB010000190.1	RepeatMasker	DNA/hAT	138745	139955	2130	-	.	ID="RND-6_FAMILY-1569";TEgroup="ctg_102%7CRND-6_FAMILY-1569%7C1";Tend="1478";Tstart="152";shortTE="F";uid="b36a2e85-8e5f-476f-be0b-f6e5d5c8ac5c"
JAABOB010000190.1	RepeatMasker	DNA/Maverick	29948	30133	522	-	.	ID="rnd-1_family-32";Tend="836";Tstart="639";shortTE="F";uid="b7f2893b-de53-4276-92b5-6dc5bdb4662b"
JAABOB010000190.1	RepeatMasker	DNA/hAT	138428	138594	520	-	.	ID="RND-6_FAMILY-1569";Tend="1692";Tstart="1535";shortTE="F";uid="a742b463-668d-4f66-b0d4-ce7dda8780b4"
JAABOB010000190.1	RepeatMasker	DNA/CMC-Transib	18870	19257	649	-	.	ID="TRANSIB-7_DAN";Tend="2593";Tstart="2206";shortTE="F";uid="6dd6eb4d-206c-4d29-a1ba-25a72d8b4318"
JAABOB010000190.1	RepeatMasker	LTR	67932	69051	8754	-	.	ID="RND-5_FAMILY-4981";Tend="2427";Tstart="1312";shortTE="F";uid="26500009-0cbf-4f9d-87e2-4d55029ada8e"
JAABOB010000190.1	RepeatMasker	Unknown	156704	157252	4120	-	.	ID="RND-6_FAMILY-490";Tend="1445";Tstart="907";shortTE="F";uid="b3945bf8-16de-4552-b064-42149910a229"
JAABOB010000190.1	RepeatMasker	DNA/Maverick	22393	22589	699	-	.	ID="rnd-1_family-32";Tend="4294";Tstart="4202";shortTE="F";uid="5b411712-15a9-46c3-845c-04b3a52264a7"
JAABOB010000190.1	RepeatMasker	DNA/Ginger-1	20997	21207	1216	-	.	ID="rnd-6_family-2950";Tend="1040";Tstart="850";shortTE="F";uid="66bb5df9-8fb6-4b67-845a-6b0aee5e1821"
JAABOB010000190.1	RepeatMasker	LTR	61350	64969	23838	-	.	ID="RND-5_FAMILY-4981";Tend="6111";Tstart="2422";shortTE="F";uid="dad14bb6-c9cb-46bc-9954-1bf1a7ed4cce"
JAABOB010000190.1	RepeatMasker	LTR/Pao	171411	172143	738	-	.	ID="BEL-65_AA-I";Tend="3124";Tstart="2281";shortTE="F";uid="51e702a2-a0f4-4de0-b21e-1f75dd19361a"
JAABOB010000190.1	RepeatMasker	DNA/MULE-NOF	93883	94193	946	-	.	ID="RND-6_FAMILY-4462";Tend="1283";Tstart="1012";shortTE="F";uid="57efdbb5-d090-40eb-8f5b-025da93634e9"
JAABOB010000190.1	RepeatMasker	DNA/Kolobok-T2	159422	159550	445	-	.	ID="KOLOBOK-2_AP";Tend="3852";Tstart="3723";shortTE="F";uid="b6007e29-7f3e-44e9-ba92-83f42b72487b"
JAABOB010000190.1	RepeatMasker	LTR/Copia	11574	12707	615	-	.	ID="COPIA-14_LH-I";Tend="10110";Tstart="8977";shortTE="F";uid="8d565be6-ed33-4c75-a9d9-7c513306cb04"
JAABOB010000190.1	RepeatMasker	DNA/Ginger-1	104867	105327	1778	-	.	ID="RND-6_FAMILY-2950";Tend="1532";Tstart="1069";shortTE="F";uid="7abb75af-5737-4d1c-ac02-70db26cc4794"
JAABOB010000190.1	RepeatMasker	LTR/Gypsy	179919	186489	48162	-	.	ID="RND-6_FAMILY-4715";Tend="5725";Tstart="1";shortTE="F";uid="70055770-3fa6-47d8-b040-d68532c95ce1"
JAABOB010000191.1	RepeatMasker	DNA/hAT-hATm	98079	98522	857	+	.	ID="HAT-4_AP";Tend="1103";Tstart="663";shortTE="F";uid="ef0f4d39-0715-4445-b82d-a41b076ec356"
JAABOB010000191.1	RepeatMasker	DNA/hAT-hAT19	51205	51644	2501	+	.	ID="HAT-N6B_AP";Tend="462";Tstart="1";shortTE="F";uid="a02c9ae7-acd4-46f7-81ce-54e66f8cce05"
JAABOB010000191.1	RepeatMasker	DNA/hAT-Charlie	175294	175765	2548	+	.	ID="RND-6_FAMILY-13259";Tend="1447";Tstart="1008";shortTE="F";uid="4d15d89b-c7da-4412-8e42-da6060685839"
JAABOB010000191.1	RepeatMasker	DNA/Ginger-1	40573	40949	805	+	.	ID="RND-6_FAMILY-2950";Tend="1992";Tstart="1575";shortTE="F";uid="4c53e01f-ef16-47de-8111-0ef2a422330e"
JAABOB010000191.1	RepeatMasker	LTR/Gypsy	18681	20905	10796	+	.	ID="RND-6_FAMILY-4716";Tend="2983";Tstart="773";shortTE="F";uid="21c481f3-73de-4ea5-8f9c-2790cb0bec49"
JAABOB010000191.1	RepeatMasker	DNA/hAT-Tip100	173171	174152	3982	+	.	ID="RND-6_FAMILY-4708";Tend="2355";Tstart="1497";shortTE="F";uid="f97bf2ae-82e0-4c91-a2c2-b98ba90aca80"
JAABOB010000191.1	RepeatMasker	DNA/hAT-hAT19	39206	39459	1383	+	.	ID="HAT-N15_AP";Tend="585";Tstart="355";shortTE="F";uid="64fe015e-d929-47d8-b4d9-88b9d9d3de2f"
JAABOB010000191.1	RepeatMasker	LINE/RTE-BovB	154728	155818	1246	+	.	ID="RTE-33_LMI";Tend="3282";Tstart="2207";shortTE="F";uid="9b2c48ec-1a0a-4c0d-bd29-b050148ac5cf"
JAABOB010000191.1	RepeatMasker	Unknown	21364	23407	15998	+	.	ID="RND-1_FAMILY-37";Tend="2104";Tstart="140";shortTE="F";uid="7ba2f7ec-e236-490c-b4d6-db9bc77215fd"
JAABOB010000191.1	RepeatMasker	Retroposon?	34378	34480	449	+	.	ID="SINE2-1_AP";Tend="327";Tstart="226";shortTE="F";uid="d71c9316-3309-4933-9e44-3c58671c7b6d"
JAABOB010000191.1	RepeatMasker	DNA/hAT-hAT19	51876	52769	949	+	.	ID="hat-1_rpr";Tend="1477";Tstart="594";shortTE="F";uid="81d24dc9-76a7-46a2-9e5c-7334385687e7"
JAABOB010000191.1	RepeatMasker	Unknown	57453	58022	4059	+	.	ID="RND-1_FAMILY-28";Tend="2134";Tstart="1575";shortTE="F";uid="98232001-45a7-4769-a447-da5018bbfc7f"
JAABOB010000191.1	RepeatMasker	DNA/hAT	159919	160106	583	+	.	ID="RND-6_FAMILY-3394";Tend="1224";Tstart="1052";shortTE="F";uid="a80959d0-92ac-4e5a-9b44-7c6cd64e87bd"
JAABOB010000191.1	RepeatMasker	DNA/Kolobok-E	8273	8619	690	+	.	ID="KOLOBOKE-5_AP";TEgroup="ctg_103%7CKOLOBOKE-5_AP%7C1";Tend="3718";Tstart="3448";shortTE="F";uid="ab475dfe-08c0-4fe2-89f7-a4a06980618c"
JAABOB010000191.1	RepeatMasker	DNA/hAT-hAT19	46357	46554	460	+	.	ID="HAT-N7_AP";Tend="200";Tstart="1";shortTE="F";uid="0d572539-6ee9-4480-b7bb-d22e35a16601"
JAABOB010000191.1	RepeatMasker	Unknown	102876	108486	4278	+	.	ID="RND-1_FAMILY-86";Tend="5158";Tstart="684";shortTE="F";uid="0ad1cb80-fcb2-443a-886c-cb9f0da44c3b"
JAABOB010000191.1	RepeatMasker	LINE/L2	15076	15338	733	+	.	ID="RND-5_FAMILY-2869";Tend="2250";Tstart="2060";shortTE="F";uid="f5889253-952c-4913-b27c-372dbd481398"
JAABOB010000191.1	RepeatMasker	DNA/hAT-hAT19	38577	38810	1684	+	.	ID="HAT-N15_AP";Tend="233";Tstart="1";shortTE="F";uid="dc686475-9d9c-489b-8cf9-cfbec1dbe72b"
JAABOB010000191.1	RepeatMasker	Unknown	86089	87777	22590	+	.	ID="RND-5_FAMILY-6700";Tend="1741";Tstart="257";shortTE="F";uid="2bd89dd5-1763-437f-82db-0b9bf00a3b67"
JAABOB010000191.1	RepeatMasker	LTR/Gypsy	140157	140341	407	+	.	ID="GYPSY-55_CQ-I";Tend="3522";Tstart="3332";shortTE="F";uid="84237bc5-b7d7-4396-8648-36def6bbba07"
JAABOB010000191.1	RepeatMasker	Unknown	11329	11973	3685	+	.	ID="RND-6_FAMILY-1903";Tend="1573";Tstart="934";shortTE="F";uid="6f02afaa-e9da-451e-b65b-02dc98e4eebb"
JAABOB010000191.1	RepeatMasker	Unknown	8624	9160	522	+	.	ID="RND-5_FAMILY-1070";TEgroup="ctg_103%7CRND-5_FAMILY-1070%7C1";Tend="1389";Tstart="919";shortTE="F";uid="0b8be69e-786e-41c5-9410-07b28425ac6b"
JAABOB010000191.1	RepeatMasker	DNA	64866	65227	2163	+	.	ID="DNA4-3_AP";Tend="635";Tstart="265";shortTE="F";uid="b8a99964-a5ce-4cc7-9c2e-c1db065de2f3"
JAABOB010000191.1	RepeatMasker	DNA/MULE-NOF	125525	126673	1848	+	.	ID="REHAVKUS1_AP";Tend="1769";Tstart="630";shortTE="F";uid="754e0256-d7e6-493a-a4c6-a06252f80efd"
JAABOB010000191.1	RepeatMasker	Unknown	165828	166002	666	+	.	ID="RND-6_FAMILY-10474";Tend="481";Tstart="301";shortTE="F";uid="c6fced07-a4d3-45e0-9a9f-3fb393ea70bc"
JAABOB010000191.1	RepeatMasker	Unknown	76364	76868	671	+	.	ID="RND-6_FAMILY-7089";Tend="1535";Tstart="996";shortTE="F";uid="3a0bf554-f372-4327-80a3-f31e6ce7b994"
JAABOB010000191.1	RepeatMasker	DNA/hAT-hATm	98830	100418	2682	+	.	ID="hat-4_ap";Tend="2935";Tstart="1416";shortTE="F";uid="95e22bc3-e056-44da-9662-83970fd114aa"
JAABOB010000191.1	RepeatMasker	DNA/hAT-Tip100	114395	114815	736	+	.	ID="rnd-1_family-87";Tend="4333";Tstart="4031";shortTE="F";uid="45735ecc-801b-42f4-852f-5a1900c7c28a"
JAABOB010000191.1	RepeatMasker	Unknown	39464	39760	2130	+	.	ID="RND-6_FAMILY-2120";Tend="1111";Tstart="819";shortTE="F";uid="fd63c301-4ddd-44f8-a13a-1ed692fb0b26"
JAABOB010000191.1	RepeatMasker	DNA/hAT-hAT19	53503	53635	819	+	.	ID="HAT-N6_AP";Tend="588";Tstart="461";shortTE="F";uid="6b3676f5-efeb-4f75-8c25-eed19e92f3eb"
JAABOB010000191.1	RepeatMasker	Unknown	111014	111293	691	+	.	ID="RND-5_FAMILY-1070";Tend="1726";Tstart="1449";shortTE="F";uid="d9ffeb7a-26ea-46ef-9607-2d82cd51eddd"
JAABOB010000191.1	RepeatMasker	Unknown	162264	164720	16346	+	.	ID="RND-6_FAMILY-10474";Tend="2248";Tstart="38";shortTE="F";uid="80daf138-5025-44aa-9df0-1dc9cbc370e9"
[truncated: 53,082 more rows]
