# Supplementary material for: Transposon accumulation at xenobiotic gene family loci in aphids
Source: Genome Res. 2023 Oct;33(10):1718–33. doi: 10.1101/gr.277820.123 (PMC10691553; doi:10.1101/gr.277820.123)
Supplement: Supplement 13 [file Supplemental_File_S2.tar.gz › Supplemental_File_S2/myzusPersicae_bassLabG006.filteredRepeats.gff]

HiC_scaffold_1	RepeatMasker	DNA/Maverick	1763424	1765697	19437	+	.	ID="RND-1_FAMILY-199";Tend="2932";Tstart="659";shortTE="F";uid="3c13df92-3745-4230-8443-af8f4a47ab43"
HiC_scaffold_1	RepeatMasker	DNA/hAT-hAT19	45752381	45752700	831	+	.	ID="HAT-N6_AP";Tend="369";Tstart="4";shortTE="F";uid="5f68d61c-4d4a-4521-ae63-248ec5d8043f"
HiC_scaffold_1	RepeatMasker	DNA	94503146	94504453	8666	+	.	ID="RND-1_FAMILY-113";Tend="4561";Tstart="3246";shortTE="F";uid="e9403efe-bc71-4587-822a-d18255a5bc66"
HiC_scaffold_1	RepeatMasker	Unknown	21654883	21655738	2831	+	.	ID="RND-5_FAMILY-1273";Tend="1705";Tstart="843";shortTE="F";uid="5c56b12d-0bc6-4d95-8659-403576d9df7f"
HiC_scaffold_1	RepeatMasker	DNA/Kolobok-E	28317677	28317925	555	+	.	ID="KOLOBOKE-2_AP";Tend="2130";Tstart="1893";shortTE="F";uid="b831e3dc-fbeb-4d4b-ba1a-d23608146cc3"
HiC_scaffold_1	RepeatMasker	DNA/hAT-Tip100	27819031	27821271	4578	+	.	ID="rnd-6_family-7236";Tend="4187";Tstart="851";shortTE="F";uid="10731eb1-0a5a-4dda-bdde-34a70a440118"
HiC_scaffold_1	RepeatMasker	Retroposon?	91604513	91604643	414	+	.	ID="RND-6_FAMILY-589";Tend="1464";Tstart="1343";shortTE="F";uid="4d52da43-a785-443d-b411-c75670315d24"
HiC_scaffold_1	RepeatMasker	LINE/RTE-BovB	22883878	22884155	742	+	.	ID="RND-4_FAMILY-459";Tend="1569";Tstart="1281";shortTE="F";uid="757911e6-b512-4330-a960-5203bbe535ab"
HiC_scaffold_1	RepeatMasker	Unknown	74036411	74036539	514	+	.	ID="RND-6_FAMILY-9612";Tend="1404";Tstart="1278";shortTE="F";uid="012c93c9-5340-4d06-bcf9-2a4272edf5d2"
HiC_scaffold_1	RepeatMasker	LTR/Gypsy	7374873	7375365	1548	+	.	ID="RND-5_FAMILY-8823";TEgroup="ctg_1%7CRND-5_FAMILY-8823%7C3";Tend="331";Tstart="1";shortTE="F";uid="6bb1784f-3d8d-4d0b-ad64-2dd47a0573ab"
HiC_scaffold_1	RepeatMasker	DNA	50463292	50463442	455	+	.	ID="RND-6_FAMILY-1348";Tend="692";Tstart="568";shortTE="F";uid="67ed0e1b-b2ef-4b63-b249-79c22ab47332"
HiC_scaffold_1	RepeatMasker	LTR/Pao	8689443	8689701	1170	+	.	ID="RND-6_FAMILY-1226";Tend="1937";Tstart="1665";shortTE="F";uid="65c197ec-adc1-494a-a7ca-89f1a1d129fc"
HiC_scaffold_1	RepeatMasker	DNA/hAT?	40976448	40976590	524	+	.	ID="RND-6_FAMILY-6377";Tend="1257";Tstart="1086";shortTE="F";uid="1e2e7d54-bc08-4044-a113-6cac1846f0e7"
HiC_scaffold_1	RepeatMasker	DNA/Ginger	25312939	25313135	525	+	.	ID="RND-6_FAMILY-587";Tend="2310";Tstart="2110";shortTE="F";uid="d65ef74e-e4d4-4cd1-8933-a0d44d9194f1"
HiC_scaffold_1	RepeatMasker	Unknown	5393257	5394841	6792	+	.	ID="RND-1_FAMILY-15";Tend="4818";Tstart="3365";shortTE="F";uid="ca6dface-4363-4d33-9528-858086017d6d"
HiC_scaffold_1	RepeatMasker	DNA	73167660	73167847	853	+	.	ID="DNA2-3_AP";Tend="206";Tstart="10";shortTE="F";uid="6ac7efa0-7606-4082-a165-a95600f1b186"
HiC_scaffold_1	RepeatMasker	LINE/CR1	53882794	53882971	566	+	.	ID="RND-6_FAMILY-1515";Tend="1983";Tstart="1649";shortTE="F";uid="88d5a013-1356-4714-996e-27ea06994532"
HiC_scaffold_1	RepeatMasker	DNA/hAT-Charlie	63681651	63681938	456	+	.	ID="RND-6_FAMILY-6574";Tend="1536";Tstart="1262";shortTE="F";uid="47f996b7-682b-44fe-851f-d8ceb448948e"
HiC_scaffold_1	RepeatMasker	DNA/Kolobok-E	40396971	40397331	488	+	.	ID="RND-6_FAMILY-1652";Tend="1351";Tstart="1013";shortTE="F";uid="88cb498b-ea14-4e4e-a450-a1af5e9abf03"
HiC_scaffold_1	RepeatMasker	Unknown	78313600	78314538	6626	+	.	ID="RND-6_FAMILY-16089";Tend="1623";Tstart="695";shortTE="F";uid="7a0968b0-de12-4768-bbe5-7b33d1206a90"
HiC_scaffold_1	RepeatMasker	Retroposon?	25738933	25739626	685	+	.	ID="RND-6_FAMILY-589";Tend="1145";Tstart="476";shortTE="F";uid="75f04a60-1260-4ccc-b17c-4dc8ae814498"
HiC_scaffold_1	RepeatMasker	DNA/hAT-Tag1	29393462	29393658	1384	+	.	ID="RND-1_FAMILY-54";Tend="1137";Tstart="952";shortTE="F";uid="4ec6aad3-2696-4eac-810c-7042993f1c12"
HiC_scaffold_1	RepeatMasker	DNA	57384622	57384945	693	+	.	ID="TTAA8_AP";Tend="298";Tstart="2";shortTE="F";uid="70f18bb6-d4f2-4630-b6a0-d8967fa5cae8"
HiC_scaffold_1	RepeatMasker	Unknown	88585148	88585898	660	+	.	ID="RND-6_FAMILY-20694";TEgroup="ctg_1%7CRND-6_FAMILY-20694%7C1";Tend="1209";Tstart="869";shortTE="F";uid="2101534f-e629-4f1a-9f9e-9f1ebc23c8a6"
HiC_scaffold_1	RepeatMasker	DNA/hAT-Charlie	56796129	56796309	432	+	.	ID="HAT-N16_RPR";Tend="526";Tstart="347";shortTE="F";uid="065abf56-28e3-4887-b243-6cfa1e63be65"
HiC_scaffold_1	RepeatMasker	Retroposon?	4837514	4837629	433	+	.	ID="RND-6_FAMILY-589";Tend="1946";Tstart="1831";shortTE="F";uid="a3943e6b-6ce1-4d28-bf83-01b81cfb45db"
HiC_scaffold_1	RepeatMasker	DNA/hAT-Charlie	84633962	84634302	2434	+	.	ID="RND-5_FAMILY-7192";Tend="1405";Tstart="1054";shortTE="F";uid="5a55f3eb-9686-452b-9a1e-d1b0bd2c86bb"
HiC_scaffold_1	RepeatMasker	Retroposon?	96969047	96969642	1676	+	.	ID="RND-6_FAMILY-1191";Tend="4526";Tstart="3976";shortTE="F";uid="e3e61bac-c64b-48cf-90e3-b195dcebebe1"
HiC_scaffold_1	RepeatMasker	DNA/hAT-Tip100	95506084	95506336	855	+	.	ID="RND-6_FAMILY-1961";Tend="1890";Tstart="1629";shortTE="F";uid="989c1977-917d-4ebf-a4da-29b3b144be30"
HiC_scaffold_1	RepeatMasker	DNA	57442170	57442302	517	+	.	ID="TTAA14_AP";Tend="544";Tstart="411";shortTE="F";uid="14e0940d-69ca-4b47-b9c9-7e064e5cd7e9"
HiC_scaffold_1	RepeatMasker	DNA/MULE-MuDR	37479656	37479816	1043	+	.	ID="RND-5_FAMILY-4123";Tend="949";Tstart="778";shortTE="F";uid="976ef1a2-ddb5-4014-9503-af2a9bcdca56"
HiC_scaffold_1	RepeatMasker	DNA/hAT-hAT19	43666370	43667844	1629	+	.	ID="RND-6_FAMILY-2";Tend="2653";Tstart="1159";shortTE="F";uid="0d693071-8df0-4790-8ad7-27ccf4f556d9"
HiC_scaffold_1	RepeatMasker	LTR/Pao	90797763	90797931	761	+	.	ID="RND-6_FAMILY-1226";Tend="1935";Tstart="1765";shortTE="F";uid="e3534096-ccf0-45d9-a220-0ccf5f61e7be"
HiC_scaffold_1	RepeatMasker	DNA/CMC-Transib	30984227	30985024	2845	+	.	ID="RND-6_FAMILY-3063";Tend="633";Tstart="2";shortTE="F";uid="55c7ac6f-2123-4b68-ba23-49b97ddfa4e9"
HiC_scaffold_1	RepeatMasker	DNA/hAT-Charlie	22727605	22727714	552	+	.	ID="RND-6_FAMILY-798";Tend="951";Tstart="835";shortTE="F";uid="3ddd41ed-231e-43d6-8eaa-6dde8f52cf23"
HiC_scaffold_1	RepeatMasker	DNA/hAT	24089632	24089734	440	+	.	ID="RND-5_FAMILY-3073";Tend="1598";Tstart="1496";shortTE="F";uid="86883f37-9c6f-4c84-b6ae-82a150af3cbf"
HiC_scaffold_1	RepeatMasker	DNA	5938724	5938973	1332	+	.	ID="rnd-1_family-294";Tend="1924";Tstart="1508";shortTE="F";uid="cf6d267e-a7b8-4e34-846a-7725b69b658e"
HiC_scaffold_1	RepeatMasker	LTR/Pao	68910130	68916071	25825	+	.	ID="RND-6_FAMILY-487";Tend="7002";Tstart="227";shortTE="F";uid="342ea767-bfc6-48f0-8833-fd495d752265"
HiC_scaffold_1	RepeatMasker	DNA/Maverick	5457922	5462859	41648	+	.	ID="RND-6_FAMILY-2164";Tend="10467";Tstart="5548";shortTE="F";uid="56e272a9-270d-42b3-9f04-759f354b42dc"
HiC_scaffold_1	RepeatMasker	DNA	22675668	22675935	1269	+	.	ID="RND-5_FAMILY-227";Tend="1144";Tstart="878";shortTE="F";uid="b9afbe55-0ba4-49f4-ba0f-e43b1d2866f8"
HiC_scaffold_1	RepeatMasker	DNA/hAT-Tip100	71196134	71196283	555	+	.	ID="RND-6_FAMILY-11441";Tend="2936";Tstart="2787";shortTE="F";uid="d4291e9d-422a-4935-829d-ecd15515e651"
HiC_scaffold_1	RepeatMasker	RC/Helitron	10270955	10273171	7756	+	.	ID="RND-1_FAMILY-83";Tend="4792";Tstart="2569";shortTE="F";uid="402e7d52-5b49-44ac-86ac-f2281a04d046"
HiC_scaffold_1	RepeatMasker	LTR/Gypsy	23299871	23301289	599	+	.	ID="GYPSY-17_AA-I";Tend="3642";Tstart="2267";shortTE="F";uid="70421590-4621-4e73-8e70-b496dc4f4a67"
HiC_scaffold_1	RepeatMasker	DNA/hAT	34253682	34253903	1056	+	.	ID="RND-6_FAMILY-615";TEgroup="ctg_1%7CRND-6_FAMILY-615%7C3";Tend="1084";Tstart="620";shortTE="F";uid="6aa74ae4-d982-4cc9-8531-d92cdd1ad477"
HiC_scaffold_1	RepeatMasker	RC/Helitron	12058771	12064336	49879	+	.	ID="RND-1_FAMILY-122";Tend="6506";Tstart="970";shortTE="F";uid="4fb6223d-73ef-4fa0-a782-d8146f8037a6"
HiC_scaffold_1	RepeatMasker	RC/Helitron	30435278	30435446	456	+	.	ID="RND-1_FAMILY-139";Tend="1961";Tstart="1811";shortTE="F";uid="904c473d-b6a1-4d08-90c9-789d272a6c15"
HiC_scaffold_1	RepeatMasker	RC/Helitron	97226289	97226418	735	+	.	ID="RND-1_FAMILY-144";Tend="405";Tstart="304";shortTE="F";uid="0048684f-2456-4d19-9037-ab99b7fc6fdb"
HiC_scaffold_1	RepeatMasker	RC/Helitron	38400636	38402028	10371	+	.	ID="RND-5_FAMILY-4351";Tend="2179";Tstart="776";shortTE="F";uid="4780c78d-16a1-4065-be99-35333673a20d"
HiC_scaffold_1	RepeatMasker	Unknown	63944208	63945063	622	+	.	ID="RND-6_FAMILY-3487";TEgroup="ctg_1%7CRND-6_FAMILY-3487%7C4";Tend="1789";Tstart="671";shortTE="T";uid="96ccb4fa-9183-48ad-8a6f-791fb9daa536"
HiC_scaffold_1	RepeatMasker	DNA	70859609	70861054	617	+	.	ID="RND-6_FAMILY-21375";Tend="3325";Tstart="1907";shortTE="F";uid="8b06d44c-7626-4b3b-8f8a-3e1b27102d81"
HiC_scaffold_1	RepeatMasker	DNA	96410774	96411079	2002	+	.	ID="TTAA8_AP";Tend="438";Tstart="134";shortTE="F";uid="d5031fe6-2e1c-4246-b1b0-fc1b3f7c3f9c"
HiC_scaffold_1	RepeatMasker	RC/Helitron	57458251	57458706	1151	+	.	ID="RND-6_FAMILY-716";Tend="1943";Tstart="1438";shortTE="F";uid="64c3cb78-b500-449d-9119-c7dfc8a14bf1"
HiC_scaffold_1	RepeatMasker	DNA	59505370	59505767	1867	+	.	ID="TTAA3_AP";Tend="429";Tstart="2";shortTE="F";uid="bb88ecb5-78ce-4562-b60e-18dc59cd0b69"
HiC_scaffold_1	RepeatMasker	Retroposon?	66768403	66768586	485	+	.	ID="RND-6_FAMILY-589";Tend="655";Tstart="468";shortTE="F";uid="35a9bae1-d3a2-40d7-8bc3-1060ddc6fa82"
HiC_scaffold_1	RepeatMasker	Unknown	23461686	23462139	905	+	.	ID="RND-1_FAMILY-119";Tend="2352";Tstart="1987";shortTE="F";uid="ec202368-6ab2-4aae-8767-aefde9049a02"
HiC_scaffold_1	RepeatMasker	DNA/hAT-Ac	16368189	16368372	534	+	.	ID="RND-5_FAMILY-3613";Tend="4538";Tstart="4379";shortTE="F";uid="ec963912-aa4a-4998-9dcc-99c9340dbd90"
HiC_scaffold_1	RepeatMasker	DNA/P	9743336	9743512	481	+	.	ID="RND-6_FAMILY-12055";Tend="1224";Tstart="1048";shortTE="F";uid="c6b00852-e3ce-43f6-8848-4b800e12f601"
HiC_scaffold_1	RepeatMasker	Unknown	13025559	13025804	721	+	.	ID="RND-6_FAMILY-461";Tend="2118";Tstart="1842";shortTE="F";uid="9b15fa5d-fe37-4df0-af38-c17ac9331489"
HiC_scaffold_1	RepeatMasker	LTR/Gypsy	27363958	27364471	3701	+	.	ID="RND-6_FAMILY-12911";Tend="5341";Tstart="4873";shortTE="F";uid="a9db9b5f-a58f-4dfb-829a-e81003a89fdd"
HiC_scaffold_1	RepeatMasker	Retroposon?	45601114	45601832	2010	+	.	ID="SINE2-1_AP";Tend="793";Tstart="1";shortTE="F";uid="173a4d76-5491-43f4-8d01-f68045372391"
HiC_scaffold_1	RepeatMasker	Retroposon?	14761007	14761294	928	+	.	ID="SINE2-2_AP";Tend="1422";Tstart="1225";shortTE="F";uid="a11ca397-3c43-471a-bd8c-8b7cd0f77d49"
HiC_scaffold_1	RepeatMasker	DNA/hAT?	16188127	16188464	1873	+	.	ID="RND-6_FAMILY-6377";Tend="1234";Tstart="880";shortTE="F";uid="d53b7315-45bd-43f8-a634-92431b7cab49"
HiC_scaffold_1	RepeatMasker	DNA/hAT-hAT19	39103133	39104654	11893	+	.	ID="RND-1_FAMILY-280";Tend="2376";Tstart="798";shortTE="F";uid="52e500f8-6f16-438f-acd0-e757f8af13c3"
HiC_scaffold_1	RepeatMasker	Retroposon?	46557433	46557559	466	+	.	ID="RND-5_FAMILY-293";Tend="1235";Tstart="1107";shortTE="F";uid="15d2f50a-55fd-4c30-910b-8f06e7dc3d93"
HiC_scaffold_1	RepeatMasker	Retroposon?	19336266	19336593	712	+	.	ID="RND-6_FAMILY-2026";Tend="1332";Tstart="1001";shortTE="F";uid="d87c37fc-6bac-4f75-93a1-c51a1932e590"
HiC_scaffold_1	RepeatMasker	Retroposon?	58875796	58876401	3787	+	.	ID="RND-6_FAMILY-1191";Tend="4550";Tstart="3978";shortTE="F";uid="4c9428bf-4e13-4ae0-b934-dd04a8abdde5"
HiC_scaffold_1	RepeatMasker	Unknown	97265763	97267065	2892	+	.	ID="RND-6_FAMILY-10150";Tend="2067";Tstart="870";shortTE="F";uid="7a6e74cf-7baa-4142-95b6-b343edfc6051"
HiC_scaffold_1	RepeatMasker	DNA/hAT-hAT19	60256641	60256973	833	+	.	ID="DNA8-64_AP";TEgroup="ctg_1%7CDNA8-64_AP%7C2";Tend="622";Tstart="5";shortTE="F";uid="0508e5cb-b352-4cb0-980e-8e0f2df47975"
HiC_scaffold_1	RepeatMasker	DNA/hAT-Tip100	32505034	32505210	415	+	.	ID="RND-5_FAMILY-13931";Tend="1550";Tstart="1378";shortTE="F";uid="c4e85fad-4896-4666-a162-9d464566475e"
HiC_scaffold_1	RepeatMasker	DNA	39051315	39051724	2747	+	.	ID="TTAA6_AP";Tend="430";Tstart="1";shortTE="F";uid="d0d94757-2851-4fb8-946d-c1404be3c1a5"
HiC_scaffold_1	RepeatMasker	DNA	26804106	26804410	1111	+	.	ID="dna4-1_ap";Tend="631";Tstart="299";shortTE="F";uid="eaba57bf-e451-4a73-a412-2208afd7198c"
HiC_scaffold_1	RepeatMasker	DNA/hAT-hAT19	96103740	96104139	654	+	.	ID="rnd-1_family-27";Tend="5316";Tstart="4982";shortTE="F";uid="6f3f1c01-baa3-48de-823b-5d95b355bd83"
HiC_scaffold_1	RepeatMasker	DNA	14190217	14190464	1313	+	.	ID="DNA3-8_AP";Tend="292";Tstart="1";shortTE="F";uid="75c2353d-ff27-4f17-8465-72f744ca278f"
HiC_scaffold_1	RepeatMasker	DNA/hAT	97140634	97141327	5357	+	.	ID="DNA8-17_AP";Tend="686";Tstart="1";shortTE="F";uid="92ddbc5b-0af2-4fe6-8733-d1a908530b05"
HiC_scaffold_1	RepeatMasker	DNA	68694887	68695732	767	+	.	ID="DNA4-2_AP";Tend="762";Tstart="2";shortTE="F";uid="fa3b5b7d-56eb-4677-8079-f2fbdfb94d17"
HiC_scaffold_1	RepeatMasker	DNA/MULE-MuDR	99199154	99199849	5855	+	.	ID="RND-6_FAMILY-20474";Tend="1658";Tstart="964";shortTE="F";uid="0504b994-bb1c-41e1-bd6a-3b52051b1d85"
HiC_scaffold_1	RepeatMasker	DNA/Kolobok-E	83283774	83284069	940	+	.	ID="RND-6_FAMILY-3991";Tend="973";Tstart="645";shortTE="F";uid="b630ca63-30b1-429c-b1db-6c2d50ee108a"
HiC_scaffold_1	RepeatMasker	LINE/Penelope	25949595	25949723	443	+	.	ID="RND-6_FAMILY-7604";Tend="2305";Tstart="2168";shortTE="F";uid="73cb2827-650f-419b-8f9f-bb3af950d472"
HiC_scaffold_1	RepeatMasker	DNA/hAT-hAT19	81984487	81984701	497	+	.	ID="RND-6_FAMILY-3675";Tend="1168";Tstart="959";shortTE="F";uid="378f950c-d753-41b3-9088-4b2769b313ec"
HiC_scaffold_1	RepeatMasker	DNA/hAT-Charlie	51322571	51322943	1473	+	.	ID="HAT-N19_AP";Tend="349";Tstart="1";shortTE="F";uid="f3efde48-72f1-45d2-b0d4-3a8f928b3628"
HiC_scaffold_1	RepeatMasker	Unknown	17458108	17458395	1004	+	.	ID="RND-4_FAMILY-774";Tend="1715";Tstart="1422";shortTE="F";uid="57b90752-88aa-428d-909e-d1f77188dc1c"
HiC_scaffold_1	RepeatMasker	DNA	15647587	15647698	927	+	.	ID="RND-1_FAMILY-101";Tend="845";Tstart="734";shortTE="F";uid="d30eb3e6-8736-404c-8592-22a93ef89bcb"
HiC_scaffold_1	RepeatMasker	LTR/Pao	13207583	13212323	5462	+	.	ID="BEL3-I_AP";Tend="6313";Tstart="1556";shortTE="F";uid="fe76ac9e-f575-43dd-80ba-36554932579e"
HiC_scaffold_1	RepeatMasker	Retroposon?	70128466	70128724	400	+	.	ID="SINE2-1_AP";Tend="1027";Tstart="779";shortTE="F";uid="264cddb5-1c75-4356-9d80-f9874248debf"
HiC_scaffold_1	RepeatMasker	DNA/hAT-Tip100	48374171	48374717	2022	+	.	ID="RND-5_FAMILY-8345";TEgroup="ctg_1%7CRND-5_FAMILY-8345%7C2";Tend="1408";Tstart="917";shortTE="F";uid="20b578d4-0c74-4fde-af93-86daa074e2e8"
HiC_scaffold_1	RepeatMasker	DNA/hAT-Tip100	69065829	69066490	1274	+	.	ID="RND-6_FAMILY-7522";Tend="5224";Tstart="4521";shortTE="F";uid="f677ba44-9cc2-42a6-b2a4-b709345a0ada"
HiC_scaffold_1	RepeatMasker	LTR/Pao	5101471	5102709	10466	+	.	ID="RND-6_FAMILY-43325";Tend="1679";Tstart="470";shortTE="F";uid="656abb24-b620-445d-b8e7-6d590847e282"
HiC_scaffold_1	RepeatMasker	DNA/Maverick	8482661	8483254	2480	+	.	ID="rnd-6_family-2147";Tend="430";Tstart="18";shortTE="F";uid="dbd9c241-28b4-4b8d-a772-7912f00148a3"
HiC_scaffold_1	RepeatMasker	DNA/hAT-hAT19	97902239	97902471	739	+	.	ID="RND-1_FAMILY-27";Tend="5434";Tstart="5183";shortTE="F";uid="5da5fab3-4142-40db-9664-03ac4c6a6713"
HiC_scaffold_1	RepeatMasker	DNA/Ginger	47540020	47540245	412	+	.	ID="RND-6_FAMILY-587";Tend="874";Tstart="644";shortTE="F";uid="8aa795e5-cb6b-475d-be07-a07b710aaf22"
HiC_scaffold_1	RepeatMasker	DNA	89129835	89129992	773	+	.	ID="RND-6_FAMILY-1285";Tend="834";Tstart="674";shortTE="F";uid="f4cafc5a-8323-4587-a4ad-24749d7d0427"
HiC_scaffold_1	RepeatMasker	Unknown	39184120	39184560	2737	+	.	ID="RND-1_FAMILY-223";Tend="1164";Tstart="718";shortTE="F";uid="d3832719-3f5e-4f02-b0d8-1ed9000faed8"
HiC_scaffold_1	RepeatMasker	DNA/Sola-2	53114862	53115077	995	+	.	ID="RND-6_FAMILY-16715";Tend="536";Tstart="312";shortTE="F";uid="5a4ee8a6-db2e-4ad5-9dab-81070d869782"
HiC_scaffold_1	RepeatMasker	LTR/Gypsy	55060200	55060479	977	+	.	ID="RND-6_FAMILY-4683";Tend="1249";Tstart="968";shortTE="F";uid="29ad31f7-676c-4851-ba0a-a0983b668e75"
HiC_scaffold_1	RepeatMasker	LINE/I-Jockey	63287529	63287688	423	+	.	ID="RND-6_FAMILY-8501";Tend="1198";Tstart="1049";shortTE="F";uid="55602479-8981-4cb1-b588-2c612e463844"
HiC_scaffold_1	RepeatMasker	Unknown	30479322	30479891	4936	+	.	ID="RND-1_FAMILY-181";Tend="1732";Tstart="1163";shortTE="F";uid="551036a8-32c0-4830-9967-8116f41d359d"
HiC_scaffold_1	RepeatMasker	LINE/I-Jockey	35898814	35899145	663	+	.	ID="RND-6_FAMILY-20501";Tend="3298";Tstart="2968";shortTE="F";uid="6d09b8f7-e112-4c34-92d0-47481033161f"
HiC_scaffold_1	RepeatMasker	LTR/Pao	94733024	94734256	692	+	.	ID="BEL-3_BTA-I";Tend="6364";Tstart="4050";shortTE="F";uid="d75655d2-25e1-4461-8c3a-8c79f549ca22"
HiC_scaffold_1	RepeatMasker	DNA/hAT-hAT19	93445471	93445737	1266	+	.	ID="DNA8-45_AP";Tend="256";Tstart="1";shortTE="F";uid="4c8e7985-b2eb-49db-8da2-10d883768bc6"
HiC_scaffold_1	RepeatMasker	DNA/Kolobok-E	29967639	29967807	671	+	.	ID="KOLOBOKE-2_AP";Tend="2097";Tstart="1930";shortTE="F";uid="5b15ea45-addc-4d73-ac6d-564f41563581"
HiC_scaffold_1	RepeatMasker	RC/Helitron	80302352	80302553	800	+	.	ID="RND-4_FAMILY-672";Tend="2304";Tstart="2075";shortTE="F";uid="12adc981-ce81-46e6-b034-d76c164c1dbb"
HiC_scaffold_1	RepeatMasker	DNA/hAT-Charlie	22518265	22518543	511	+	.	ID="HAT-N11_AP";TEgroup="ctg_1%7CHAT-N11_AP%7C6";Tend="631";Tstart="2";shortTE="T";uid="58fa8987-c806-4dfd-9d4b-ce25301058f4"
HiC_scaffold_1	RepeatMasker	DNA/TcMar-m44	8978912	8979899	2502	+	.	ID="MARINER-2_AP";Tend="1656";Tstart="671";shortTE="F";uid="bede4e56-cbd2-4a8d-8bb0-eee0b9b44602"
HiC_scaffold_1	RepeatMasker	Retroposon?	58342296	58342446	464	+	.	ID="RND-5_FAMILY-293";Tend="1228";Tstart="1080";shortTE="F";uid="dacfce61-fdc1-41cc-b545-0d7f066b8c4f"
HiC_scaffold_1	RepeatMasker	LINE/R2-NeSL	41547950	41548702	2327	+	.	ID="UTOPIA-1_API";Tend="2953";Tstart="2180";shortTE="F";uid="9c22f6ef-8a6e-4b9e-bf09-aebcc7e35ee3"
HiC_scaffold_1	RepeatMasker	DNA/P	98765752	98767700	1394	+	.	ID="P-3_AP";Tend="4510";Tstart="2595";shortTE="F";uid="4f528d39-813e-4c6d-80b2-2020aac0df3a"
HiC_scaffold_1	RepeatMasker	RC/Helitron	77508169	77508669	494	+	.	ID="RND-5_FAMILY-1432";TEgroup="ctg_1%7CRND-5_FAMILY-1432%7C4";Tend="1533";Tstart="866";shortTE="F";uid="cb55c122-305f-4f88-9a14-3b1f2a80eb0d"
HiC_scaffold_1	RepeatMasker	Unknown	83241128	83241260	536	+	.	ID="RND-6_FAMILY-18928";Tend="1000";Tstart="870";shortTE="F";uid="af60f4c8-8348-4a6a-8492-a3378f2f0839"
HiC_scaffold_1	RepeatMasker	DNA/MULE-NOF	74280525	74281250	1233	+	.	ID="REHAVKUS1_AP";Tend="1390";Tstart="660";shortTE="F";uid="dca770f8-c339-4b9f-98c4-aa43a71432b7"
HiC_scaffold_1	RepeatMasker	DNA/Maverick	3363878	3364029	1053	+	.	ID="RND-1_FAMILY-230";Tend="1694";Tstart="1537";shortTE="F";uid="84f714e1-9fd5-4f55-8afd-dc25228687e6"
HiC_scaffold_1	RepeatMasker	DNA/TcMar-Tc1	7173040	7173657	510	+	.	ID="MARINER-90_HSAL";Tend="1445";Tstart="829";shortTE="F";uid="80e39185-15e2-4c07-9ba9-02e68f63715f"
HiC_scaffold_1	RepeatMasker	DNA/hAT	98535636	98535881	523	+	.	ID="rnd-6_family-18685";Tend="824";Tstart="565";shortTE="F";uid="3070ac55-ae4a-4186-82b3-843afc928bda"
HiC_scaffold_1	RepeatMasker	DNA/hAT-Tip100	62857770	62858114	687	+	.	ID="DNA8-18_AP";Tend="515";Tstart="213";shortTE="F";uid="558f7247-62de-45f3-b4ea-2220ba79bf84"
HiC_scaffold_1	RepeatMasker	Unknown	83758015	83758188	1090	+	.	ID="RND-1_FAMILY-109";Tend="1321";Tstart="1140";shortTE="F";uid="73823501-7054-4cc1-9a67-06abebefed25"
HiC_scaffold_1	RepeatMasker	DNA/MULE-MuDR	59232420	59232555	475	+	.	ID="DNA8-28B_AP";Tend="229";Tstart="103";shortTE="F";uid="29e63744-9f01-4d68-b253-03a8846df18c"
HiC_scaffold_1	RepeatMasker	DNA	85334984	85335211	762	+	.	ID="ttaa2c_ap";Tend="288";Tstart="59";shortTE="F";uid="42ddb2f6-5064-49a3-8a45-1a07b233adfd"
HiC_scaffold_1	RepeatMasker	DNA/hAT-hAT19	86021629	86022072	1157	+	.	ID="RND-1_FAMILY-27";Tend="5355";Tstart="4927";shortTE="F";uid="749a35e4-4493-4e83-a238-3771e5af53f7"
HiC_scaffold_1	RepeatMasker	DNA/Kolobok-E	13382685	13382863	466	+	.	ID="RND-6_FAMILY-8455";Tend="2748";Tstart="2578";shortTE="F";uid="1d8c7332-0ae6-4e16-9439-b1991c97e805"
HiC_scaffold_1	RepeatMasker	Retroposon?	88693052	88693432	916	+	.	ID="RND-5_FAMILY-14147";Tend="636";Tstart="249";shortTE="F";uid="80d118c6-78ed-4c06-8640-ede219584709"
HiC_scaffold_1	RepeatMasker	Unknown	94778653	94779111	1408	+	.	ID="RND-6_FAMILY-5553";Tend="1028";Tstart="544";shortTE="F";uid="56e631f9-f870-4dfb-9aec-7adfe123f698"
HiC_scaffold_1	RepeatMasker	DNA	65382233	65382457	1292	+	.	ID="DNAX-10_AP";Tend="224";Tstart="3";shortTE="F";uid="1a88182f-ea12-4874-9be8-bc0f94b308e1"
HiC_scaffold_1	RepeatMasker	LINE/I-Jockey	29145882	29146046	468	+	.	ID="RND-6_FAMILY-8501";Tend="1098";Tstart="925";shortTE="F";uid="33147bbd-0ffc-4ee2-aff0-a0b156463d48"
HiC_scaffold_1	RepeatMasker	LTR/Copia	4047289	4048375	2005	+	.	ID="RND-6_FAMILY-5498";Tend="4293";Tstart="3231";shortTE="F";uid="068ae61d-b039-487b-9789-2fa308979eee"
HiC_scaffold_1	RepeatMasker	Retroposon?	27128060	27128654	1267	+	.	ID="SINE2-2_AP";Tend="646";Tstart="1";shortTE="F";uid="7d280761-1134-44da-81f0-c8622a992b5e"
HiC_scaffold_1	RepeatMasker	DNA/hAT-Charlie	50217527	50219120	1526	+	.	ID="RND-6_FAMILY-9930";Tend="1773";Tstart="168";shortTE="F";uid="59e7f798-03df-4291-815d-ab140da16092"
HiC_scaffold_1	RepeatMasker	DNA/hAT-Charlie	92764996	92765555	3007	+	.	ID="RND-5_FAMILY-7192";Tend="1466";Tstart="933";shortTE="F";uid="55541854-65c6-4221-8c59-d43b8a19a3fd"
HiC_scaffold_1	RepeatMasker	DNA/hAT-hAT19	59384635	59384785	736	+	.	ID="dna8-71b_ap";Tend="630";Tstart="493";shortTE="F";uid="769aa02f-22db-44d9-afa3-23c1f7d05ac0"
HiC_scaffold_1	RepeatMasker	DNA/hAT-Charlie	2299999	2300727	6265	+	.	ID="RND-6_FAMILY-204";Tend="3294";Tstart="2567";shortTE="F";uid="ec190d6a-c34e-49de-97e1-6ef9c6b28783"
HiC_scaffold_1	RepeatMasker	DNA/hAT-hAT19	51967611	51968292	624	+	.	ID="RND-6_FAMILY-6449";TEgroup="ctg_1%7CRND-6_FAMILY-6449%7C5";Tend="1672";Tstart="902";shortTE="F";uid="5036631b-c44b-4b5e-a22e-e3923a6375e4"
HiC_scaffold_1	RepeatMasker	Unknown	39150690	39151210	2799	+	.	ID="RND-1_FAMILY-223";Tend="1419";Tstart="857";shortTE="F";uid="0523cfc2-52bd-4cbf-ba4c-ba84b388eeab"
HiC_scaffold_1	RepeatMasker	DNA/hAT-Ac	3463959	3464124	600	+	.	ID="dna8-91b_ap";Tend="859";Tstart="693";shortTE="F";uid="98bed6d4-b302-4173-bb0f-aaf8543877cd"
HiC_scaffold_1	RepeatMasker	DNA/MULE-NOF	97548528	97548721	438	+	.	ID="RND-6_FAMILY-1048";Tend="900";Tstart="711";shortTE="F";uid="d2fd3864-5910-40d5-94f0-10d3544df918"
HiC_scaffold_1	RepeatMasker	DNA/Sola-1	19797086	19798393	1317	+	.	ID="rnd-6_family-9890";Tend="2054";Tstart="926";shortTE="F";uid="7272f227-8c4d-4a9c-97c3-6450fb041c30"
HiC_scaffold_1	RepeatMasker	DNA/hAT-Ac	94589141	94589503	725	+	.	ID="RND-6_FAMILY-5325";Tend="2203";Tstart="1860";shortTE="F";uid="6eb30797-6d54-4675-8518-093600c35c81"
HiC_scaffold_1	RepeatMasker	RC/Helitron	46797230	46797348	702	+	.	ID="RND-1_FAMILY-144";Tend="404";Tstart="287";shortTE="F";uid="a07ac417-3f95-4161-97d4-2a5e1542626e"
HiC_scaffold_1	RepeatMasker	DNA/hAT-Tip100	11178227	11178342	487	+	.	ID="RND-6_FAMILY-2040";Tend="931";Tstart="817";shortTE="F";uid="cab2243d-1408-4e79-a706-9e05d00356d7"
HiC_scaffold_1	RepeatMasker	DNA/hAT-Tip100	4407811	4407985	428	+	.	ID="RND-5_FAMILY-13931";Tend="1550";Tstart="1378";shortTE="F";uid="51df1aaa-12d3-4010-be12-0ec723bfc301"
HiC_scaffold_1	RepeatMasker	DNA	63692892	63693149	617	+	.	ID="TTAA3C_AP";Tend="246";Tstart="1";shortTE="F";uid="94f0d72a-f016-46fc-b21a-f4673c8b5192"
HiC_scaffold_1	RepeatMasker	Retroposon?	84783586	84783839	658	+	.	ID="RND-6_FAMILY-15171";Tend="2263";Tstart="1994";shortTE="F";uid="990388c7-822c-48f9-8bdd-688ac5b63a1d"
HiC_scaffold_1	RepeatMasker	DNA/hAT	59641856	59642215	1417	+	.	ID="DNA8-79_AP";Tend="342";Tstart="1";shortTE="F";uid="96db969d-b02a-4237-b676-54b067ef6042"
HiC_scaffold_1	RepeatMasker	DNA/TcMar-Mariner	1186240	1187527	1607	+	.	ID="RND-6_FAMILY-5760";Tend="1571";Tstart="298";shortTE="F";uid="c9f9e492-e28e-4563-81e3-747675407910"
HiC_scaffold_1	RepeatMasker	DNA	4602171	4602315	658	+	.	ID="RND-6_FAMILY-1285";Tend="815";Tstart="670";shortTE="F";uid="20bdc8a1-aa81-444b-9bc8-7fd3ab586de1"
HiC_scaffold_1	RepeatMasker	Retroposon?	43648197	43648753	961	+	.	ID="SINE2-1_AP";Tend="873";Tstart="291";shortTE="F";uid="1031664f-f0d7-404f-a462-83e6b2d4b95a"
HiC_scaffold_1	RepeatMasker	Unknown	98869072	98869680	912	+	.	ID="RND-6_FAMILY-9176";Tend="2066";Tstart="1492";shortTE="F";uid="e72d7cf8-4028-4602-9e52-d9947436863d"
HiC_scaffold_1	RepeatMasker	DNA/Maverick	4068872	4069618	5292	+	.	ID="RND-4_FAMILY-1914";Tend="9758";Tstart="9020";shortTE="F";uid="1805ee07-0e66-4424-a344-989f5dd6b37b"
HiC_scaffold_1	RepeatMasker	DNA	70995165	70995631	1167	+	.	ID="DNA8-27_AP";Tend="758";Tstart="180";shortTE="F";uid="b2f0a885-0b1e-4689-a621-41fa3e32d038"
HiC_scaffold_1	RepeatMasker	DNA/hAT-Tip100	24682437	24683156	3190	+	.	ID="RND-5_FAMILY-754";TEgroup="ctg_1%7CRND-5_FAMILY-754%7C1";Tend="1531";Tstart="964";shortTE="F";uid="413ba15f-b50b-4708-8d59-f6f309f8e225"
HiC_scaffold_1	RepeatMasker	DNA/Kolobok-E	15329427	15329902	3305	+	.	ID="KOLOBOKE-1_AP";Tend="6605";Tstart="6130";shortTE="F";uid="a9031398-33e9-453c-bb0e-7f4948168f26"
HiC_scaffold_1	RepeatMasker	LTR/Pao	43631583	43634889	957	+	.	ID="BEL3-I_AP";TEgroup="ctg_1%7CBEL3-I_AP%7C1";Tend="6313";Tstart="2524";shortTE="F";uid="dd2f20d9-9e51-46d3-9954-275c2e89b2cd"
HiC_scaffold_1	RepeatMasker	DNA/hAT-hAT19	23372628	23373212	611	+	.	ID="HAT-N2_AP";Tend="735";Tstart="146";shortTE="F";uid="d0b5bc02-61e7-47bc-b586-1bd11fe7bd6d"
HiC_scaffold_1	RepeatMasker	RC/Helitron	82203475	82203602	511	+	.	ID="RND-5_FAMILY-1432";Tend="1027";Tstart="911";shortTE="F";uid="2738d4f6-f210-4c40-99e4-6901d3540b5e"
HiC_scaffold_1	RepeatMasker	DNA/hAT-hAT19	74022666	74022992	538	+	.	ID="RND-6_FAMILY-12474";Tend="2008";Tstart="1684";shortTE="F";uid="80ed0bb1-3659-4cc0-bf38-efad513ec1c7"
HiC_scaffold_1	RepeatMasker	DNA/hAT	56270487	56270852	837	+	.	ID="RND-6_FAMILY-7261";Tend="1423";Tstart="1001";shortTE="F";uid="2b5f2866-24f7-4e3d-93db-0c10df086eb7"
HiC_scaffold_1	RepeatMasker	DNA/PiggyBac	9855435	9856346	1054	+	.	ID="PIGGYBAC-3_LMI";Tend="1641";Tstart="734";shortTE="F";uid="d4578fdb-0c51-4bea-b752-655962ca4daf"
HiC_scaffold_1	RepeatMasker	Retroposon?	93508581	93508870	1288	+	.	ID="SINE2-1_AP";Tend="305";Tstart="1";shortTE="F";uid="9d9c0079-e69d-478b-9f29-d220bdcade5e"
HiC_scaffold_1	RepeatMasker	DNA/hAT-hAT19	57463603	57464116	730	+	.	ID="DNA8-82_AP";Tend="747";Tstart="322";shortTE="F";uid="177d0d7c-b8ec-4af5-9c7d-115bd3ce4f32"
HiC_scaffold_1	RepeatMasker	DNA/hAT-Tip100	15741646	15742136	645	+	.	ID="RND-5_FAMILY-4235";Tend="2136";Tstart="1665";shortTE="F";uid="f3067cd9-134e-452d-992c-cff777a1541d"
HiC_scaffold_1	RepeatMasker	DNA	61935166	61937464	19409	+	.	ID="rnd-6_family-24104";Tend="2284";Tstart="1";shortTE="F";uid="cd21eeba-1423-4eab-baa6-1c88411fd849"
HiC_scaffold_1	RepeatMasker	DNA/hAT	72375685	72375921	1127	+	.	ID="RND-5_FAMILY-1496";Tend="1129";Tstart="897";shortTE="F";uid="8fbf7196-9adc-4e6e-b69a-398d47d2ca1e"
HiC_scaffold_1	RepeatMasker	DNA/hAT-Tip100	34278795	34278909	545	+	.	ID="RND-6_FAMILY-3839";Tend="674";Tstart="559";shortTE="F";uid="88bf658c-4c09-4257-a86d-bdfdbe845293"
HiC_scaffold_1	RepeatMasker	DNA/hAT-Tip100	6130792	6131042	465	+	.	ID="RND-6_FAMILY-2322";Tend="1452";Tstart="1209";shortTE="F";uid="00167a47-eea4-4f3f-b75e-c5a761cb96af"
HiC_scaffold_1	RepeatMasker	Unknown	23324967	23325253	784	+	.	ID="RND-6_FAMILY-2081";TEgroup="ctg_1%7CRND-6_FAMILY-2081%7C2";Tend="1790";Tstart="940";shortTE="T";uid="201c6e93-7330-4821-911a-653849f0087f"
HiC_scaffold_1	RepeatMasker	DNA/Kolobok-E	31101936	31102076	439	+	.	ID="RND-6_FAMILY-3991";Tend="797";Tstart="646";shortTE="F";uid="1ac56f63-1b74-4a2a-8713-08ae804c604d"
HiC_scaffold_1	RepeatMasker	DNA	60928368	60928716	1876	+	.	ID="DNA4-2_AP";Tend="769";Tstart="431";shortTE="F";uid="043f526e-ebe2-4943-9c8d-99161eccac48"
HiC_scaffold_1	RepeatMasker	LINE/CR1	62462626	62463303	771	+	.	ID="RND-6_FAMILY-4764";Tend="1842";Tstart="1175";shortTE="F";uid="2ee0db53-41d7-4bcc-8947-6ee8792db75a"
HiC_scaffold_1	RepeatMasker	DNA/TcMar-Tigger	44955811	44955950	1153	+	.	ID="RND-6_FAMILY-4332";Tend="1092";Tstart="952";shortTE="F";uid="ea973f86-1301-4208-b19f-62a5778dc49b"
HiC_scaffold_1	RepeatMasker	DNA/hAT-Tip100	4852815	4852961	1014	+	.	ID="DNA8-62_AP";Tend="147";Tstart="1";shortTE="F";uid="7d1e10b6-654e-4d51-9d0e-2f70fe4768ee"
HiC_scaffold_1	RepeatMasker	DNA/Kolobok-E	87890362	87890571	848	+	.	ID="rnd-6_family-8455";Tend="2755";Tstart="2567";shortTE="F";uid="b809e399-56a6-4461-9a9c-078cc483e497"
HiC_scaffold_1	RepeatMasker	LTR/Gypsy	61164443	61165153	7728	+	.	ID="RND-1_FAMILY-137";Tend="1595";Tstart="831";shortTE="F";uid="bf1c0918-bd67-4e15-800a-e61bf196b17f"
HiC_scaffold_1	RepeatMasker	DNA/Kolobok-E	25598393	25598524	1338	+	.	ID="rnd-6_family-8455";Tend="2687";Tstart="2469";shortTE="F";uid="7399f4a4-0b3d-40ab-a034-98faff694945"
HiC_scaffold_1	RepeatMasker	Retroposon?	49229733	49230462	2184	+	.	ID="SINE2-1_AP";Tend="755";Tstart="2";shortTE="F";uid="e120edab-55b0-4bb0-b73a-3e9701e095c8"
HiC_scaffold_1	RepeatMasker	Unknown	33441604	33441723	941	+	.	ID="RND-6_FAMILY-7251";Tend="1099";Tstart="985";shortTE="F";uid="bfa595c1-b338-4d41-bd4b-170c16481d06"
HiC_scaffold_1	RepeatMasker	Retroposon?	4125665	4125851	856	+	.	ID="RND-6_FAMILY-6896";Tend="795";Tstart="597";shortTE="F";uid="cb962a30-c2de-4ad5-a356-c57bbe929384"
HiC_scaffold_1	RepeatMasker	Retroposon?	93726913	93727075	478	+	.	ID="RND-5_FAMILY-293";Tend="1026";Tstart="867";shortTE="F";uid="5c54eca1-4cf6-44c0-9224-b520f559eeac"
HiC_scaffold_1	RepeatMasker	DNA	37857680	37857800	630	+	.	ID="DNA3-4_AP";Tend="126";Tstart="6";shortTE="F";uid="55f33527-b02c-4302-96fa-22382c3227d2"
HiC_scaffold_1	RepeatMasker	DNA/Kolobok-E	35790572	35790738	701	+	.	ID="RND-6_FAMILY-4444";Tend="560";Tstart="394";shortTE="F";uid="6bf02454-38d6-440a-8304-949316b506e0"
HiC_scaffold_1	RepeatMasker	LTR/Pao	72336639	72336878	782	+	.	ID="RND-6_FAMILY-16606";Tend="1848";Tstart="1614";shortTE="F";uid="828e2813-6a5d-408f-bc66-8f3e673fdb3c"
HiC_scaffold_1	RepeatMasker	DNA/MULE-MuDR	9197899	9199169	1610	+	.	ID="rnd-6_family-709";Tend="1792";Tstart="623";shortTE="F";uid="91302c13-e6db-4e47-9173-3c845c0e9507"
HiC_scaffold_1	RepeatMasker	DNA/TcMar-m44	70270511	70270671	662	+	.	ID="DNAX-8C_AP";Tend="151";Tstart="1";shortTE="F";uid="9b89cdd9-af5e-4579-a2c9-9c2bcdad5a9c"
HiC_scaffold_1	RepeatMasker	DNA	71783849	71784561	2726	+	.	ID="DNA4-1_AP";Tend="823";Tstart="1";shortTE="F";uid="f0036500-926a-45f8-85da-9a7459c2875b"
HiC_scaffold_1	RepeatMasker	DNA/hAT-hATm	29998389	29998763	2055	+	.	ID="HAT-4C_AP";Tend="382";Tstart="4";shortTE="F";uid="24ea1c53-5bac-4190-8a63-ce3d937c7cad"
HiC_scaffold_1	RepeatMasker	Unknown	39106320	39106830	3762	+	.	ID="RND-1_FAMILY-151";Tend="1432";Tstart="920";shortTE="F";uid="64f00c1b-9db5-4799-b178-a912f8f02a9c"
HiC_scaffold_1	RepeatMasker	DNA	30361225	30361473	424	+	.	ID="DNA4-3_AP";Tend="230";Tstart="1";shortTE="F";uid="f0add12c-129a-42f0-bba2-f96ff0d9c3b6"
HiC_scaffold_1	RepeatMasker	DNA/Sola-1	8058579	8058713	463	+	.	ID="RND-5_FAMILY-3003";Tend="1296";Tstart="1140";shortTE="F";uid="e5379a85-c232-4ae7-91ca-6b7d20a3a4dc"
HiC_scaffold_1	RepeatMasker	DNA/hAT-hAT19	88096186	88097091	1412	+	.	ID="HAT-1_RPR";Tend="1420";Tstart="513";shortTE="F";uid="badecd36-7d64-4d9e-b63a-b6712b9165da"
HiC_scaffold_1	RepeatMasker	DNA	23213063	23213300	672	+	.	ID="ttaa3c_ap";Tend="424";Tstart="202";shortTE="F";uid="3e5fad39-a218-4a09-8479-5b26bfdfc0e7"
HiC_scaffold_1	RepeatMasker	Retroposon?	22673763	22673949	533	+	.	ID="SINE2-1_AP";Tend="232";Tstart="16";shortTE="F";uid="6868b4cc-072e-4c90-a456-0a29721ef7d2"
HiC_scaffold_1	RepeatMasker	DNA	39697669	39698128	1434	+	.	ID="RND-5_FAMILY-227";Tend="1338";Tstart="869";shortTE="F";uid="c0c60337-ccd7-45c0-9484-cf48ba44749c"
HiC_scaffold_1	RepeatMasker	DNA/hAT	35104684	35104812	627	+	.	ID="DNA8-105_AP";Tend="393";Tstart="266";shortTE="F";uid="fa311c91-0a7c-4dca-949f-c9b9b34c77b7"
HiC_scaffold_1	RepeatMasker	DNA	61869014	61869142	715	+	.	ID="RND-6_FAMILY-1285";Tend="800";Tstart="670";shortTE="F";uid="8da167aa-8c69-49d4-accd-799663162b6c"
HiC_scaffold_1	RepeatMasker	DNA/Kolobok-E	42492054	42493037	2471	+	.	ID="RND-3_FAMILY-163";Tend="4443";Tstart="3404";shortTE="F";uid="9a37e3f9-1768-4f6b-903a-3cee200a5665"
HiC_scaffold_1	RepeatMasker	DNA	53752164	53752361	1162	+	.	ID="DNAX-10_AP";Tend="224";Tstart="10";shortTE="F";uid="7aecd452-d425-4739-af3a-27e64f29595a"
HiC_scaffold_1	RepeatMasker	DNA/MULE-MuDR	82658239	82658370	541	+	.	ID="RND-6_FAMILY-6464";Tend="1542";Tstart="1401";shortTE="F";uid="999e4763-aa19-4398-b9e3-b6ab60b0ef05"
HiC_scaffold_1	RepeatMasker	DNA/hAT-Charlie	66888534	66888932	1658	+	.	ID="HAT-N11_AP";Tend="631";Tstart="221";shortTE="F";uid="f416b9d0-3f5a-43e0-a271-56504d68b511"
HiC_scaffold_1	RepeatMasker	Unknown	54699583	54699713	994	+	.	ID="RND-4_FAMILY-100";Tend="1121";Tstart="990";shortTE="F";uid="c5949efa-83a5-4e62-81de-44bfb305c350"
HiC_scaffold_1	RepeatMasker	DNA	64235244	64235698	1501	+	.	ID="TTAA8_AP";Tend="438";Tstart="1";shortTE="F";uid="8ed2ce42-0b8d-4d3a-b7a8-43ab13a95aa6"
HiC_scaffold_1	RepeatMasker	DNA/Kolobok-E	91096785	91096898	751	+	.	ID="KOLOBOKE-2_AP";Tend="2208";Tstart="1705";shortTE="F";uid="29661895-4ee0-40af-af34-82e61a7769f7"
HiC_scaffold_1	RepeatMasker	RC/Helitron	55937842	55939155	9034	+	.	ID="RND-6_FAMILY-873";Tend="2041";Tstart="738";shortTE="F";uid="017197e4-4ecc-42f9-b698-48449fd31d9d"
HiC_scaffold_1	RepeatMasker	DNA	86050952	86051188	1289	+	.	ID="DNA8-5_AP";Tend="234";Tstart="1";shortTE="F";uid="6b4bf7a5-818b-4a74-bddf-5c9ee51a5df9"
HiC_scaffold_1	RepeatMasker	DNA	19274406	19275029	1480	+	.	ID="DNA4-3_AP";Tend="585";Tstart="1";shortTE="F";uid="c365304a-ad01-44e6-b2dc-5d144754728a"
HiC_scaffold_1	RepeatMasker	DNA/Kolobok-E	55690120	55690223	531	+	.	ID="RND-6_FAMILY-505";Tend="1280";Tstart="1177";shortTE="F";uid="1b288870-6fb4-42cc-bab8-68984fc2ee74"
HiC_scaffold_1	RepeatMasker	DNA/hAT-hAT19	46607247	46607848	1641	+	.	ID="RND-1_FAMILY-225";Tend="5443";Tstart="4829";shortTE="F";uid="926f7770-eace-42fb-bbca-17b052ed52f5"
HiC_scaffold_1	RepeatMasker	DNA/hAT-hAT19	85690018	85690252	1251	+	.	ID="RND-6_FAMILY-958";Tend="1142";Tstart="884";shortTE="F";uid="9386f4a9-93bb-41a7-96b7-740942fb9f8c"
HiC_scaffold_1	RepeatMasker	Unknown	97498187	97498837	4044	+	.	ID="RND-1_FAMILY-185";Tend="1102";Tstart="515";shortTE="F";uid="8e50368f-833c-44a1-be52-619cfd79cfbf"
HiC_scaffold_1	RepeatMasker	LTR/Gypsy	7784820	7786998	16774	+	.	ID="RND-1_FAMILY-38";Tend="5774";Tstart="3658";shortTE="F";uid="80657d1c-603c-4eec-a350-9ea598abbbef"
HiC_scaffold_1	RepeatMasker	RC/Helitron	20735115	20735298	1358	+	.	ID="RND-6_FAMILY-6702";Tend="1132";Tstart="952";shortTE="F";uid="59068af7-a848-48ef-8869-c8390130d7f8"
HiC_scaffold_1	RepeatMasker	DNA/hAT-hAT19	81818429	81818570	415	+	.	ID="RND-1_FAMILY-159";Tend="1045";Tstart="897";shortTE="F";uid="29b7f6a7-301e-472d-8db1-0449a95c17a5"
HiC_scaffold_1	RepeatMasker	Unknown	67015603	67015870	966	+	.	ID="RND-6_FAMILY-17420";Tend="1190";Tstart="910";shortTE="F";uid="46241c83-6571-412b-8c1d-cc110e7702d3"
HiC_scaffold_1	RepeatMasker	LTR/Gypsy	8508388	8509728	1752	+	.	ID="RND-6_FAMILY-30970";Tend="1511";Tstart="197";shortTE="F";uid="d03ed5ae-0017-4e31-9bff-95b0e7f7ad0b"
HiC_scaffold_1	RepeatMasker	Retroposon?	67602623	67602727	404	+	.	ID="RND-5_FAMILY-2172";Tend="495";Tstart="389";shortTE="F";uid="d3f91617-4455-48bf-8cb6-6cbb73722666"
HiC_scaffold_1	RepeatMasker	DNA/Kolobok-E	37570865	37571139	608	+	.	ID="koloboke-2_ap";Tend="491";Tstart="247";shortTE="F";uid="e2231644-2d62-4ed5-9f8c-c81f4a6711c4"
HiC_scaffold_1	RepeatMasker	DNA/hAT-hAT19	93805722	93805843	456	+	.	ID="DNA8-71_AP";Tend="551";Tstart="423";shortTE="F";uid="8e0d1d33-560a-454b-a265-db4373f62c0c"
HiC_scaffold_1	RepeatMasker	LTR/Gypsy	94660976	94662498	12013	+	.	ID="RND-6_FAMILY-2698";Tend="1553";Tstart="86";shortTE="F";uid="f683571b-e807-42b0-9412-8a9d9eba61d9"
HiC_scaffold_1	RepeatMasker	DNA	40618379	40618692	550	+	.	ID="DNAX-2_AP";Tend="466";Tstart="164";shortTE="F";uid="b087295e-440e-46c4-9757-ddb7d42a89fa"
HiC_scaffold_1	RepeatMasker	Unknown	73872797	73873940	5301	+	.	ID="RND-6_FAMILY-15289";Tend="2247";Tstart="1108";shortTE="F";uid="8d303c34-e134-4432-892b-869c11407d54"
HiC_scaffold_1	RepeatMasker	Retroposon?	82977970	82978155	581	+	.	ID="RND-6_FAMILY-589";Tend="621";Tstart="437";shortTE="F";uid="7ecf06ca-08ee-4ee0-9435-c0a9c13826e1"
HiC_scaffold_1	RepeatMasker	LTR/Gypsy	28496311	28497487	592	+	.	ID="RND-6_FAMILY-28364";Tend="1465";Tstart="287";shortTE="F";uid="b3324d0d-8eba-4226-a649-86bfff23ea06"
HiC_scaffold_1	RepeatMasker	DNA/hAT-Tip100	8055216	8055344	738	+	.	ID="RND-6_FAMILY-3839";Tend="687";Tstart="549";shortTE="F";uid="662e877f-4568-4a46-9096-12f6043895f7"
HiC_scaffold_1	RepeatMasker	DNA	80513343	80514153	789	+	.	ID="RND-6_FAMILY-21375";Tend="3147";Tstart="2352";shortTE="F";uid="c1f62acf-8418-47af-9065-de1065e64962"
HiC_scaffold_1	RepeatMasker	LINE/I	45922479	45922934	3806	+	.	ID="RND-6_FAMILY-6864";Tend="1354";Tstart="901";shortTE="F";uid="58b01a75-fa3d-4886-8463-99afc853d34c"
HiC_scaffold_1	RepeatMasker	DNA	95257678	95258108	2782	+	.	ID="TTAA4B_AP";Tend="430";Tstart="1";shortTE="F";uid="0f7ddbff-9688-4292-ba3f-b51cf89132d3"
HiC_scaffold_1	RepeatMasker	DNA/hAT-hAT19	32441247	32441513	488	+	.	ID="RND-1_FAMILY-27";Tend="5155";Tstart="4900";shortTE="F";uid="dddb087a-a18b-4eaa-9289-4e833b995756"
HiC_scaffold_1	RepeatMasker	Unknown	59213111	59213376	819	+	.	ID="RND-6_FAMILY-13852";Tend="1616";Tstart="1365";shortTE="F";uid="a39c14c2-0f86-4cd8-a49d-c77d0f26023c"
HiC_scaffold_1	RepeatMasker	DNA/hAT-Blackjack	7723771	7723921	441	+	.	ID="RND-6_FAMILY-5640";Tend="1083";Tstart="929";shortTE="F";uid="a90be3b0-9955-4e8e-9f3a-4856ed141dcf"
HiC_scaffold_1	RepeatMasker	DNA/hAT-Tip100	42439696	42439859	782	+	.	ID="DNA8-16_AP";Tend="177";Tstart="1";shortTE="F";uid="9e2dd576-17a0-4658-8177-37db0548c243"
HiC_scaffold_1	RepeatMasker	DNA/Ginger	6198273	6198705	1870	+	.	ID="RND-6_FAMILY-587";Tend="1047";Tstart="625";shortTE="F";uid="6e438bdd-ae55-4e41-ad4d-77e4bce73705"
HiC_scaffold_1	RepeatMasker	RC/Helitron	91991632	91991858	411	+	.	ID="RND-6_FAMILY-9910";Tend="1200";Tstart="996";shortTE="F";uid="c864e57f-f52d-4f32-af20-6179677dd198"
HiC_scaffold_1	RepeatMasker	Unknown	96111690	96111880	588	+	.	ID="RND-6_FAMILY-6998";Tend="1108";Tstart="920";shortTE="F";uid="1515da4f-5240-4914-a645-815854f3c716"
HiC_scaffold_1	RepeatMasker	LTR/Pao	55136380	55137653	785	+	.	ID="BEL3-I_AP";Tend="6308";Tstart="5038";shortTE="F";uid="52591205-9aa7-42a9-a869-4501b8bb68b6"
HiC_scaffold_1	RepeatMasker	LINE/CR1	98415819	98416106	438	+	.	ID="RND-6_FAMILY-603";Tend="1267";Tstart="985";shortTE="F";uid="33dac04b-b663-472a-b7ab-a0bedffc56ee"
HiC_scaffold_1	RepeatMasker	Retroposon?	24004236	24004702	1400	+	.	ID="SINE2-1_AP";Tend="1118";Tstart="649";shortTE="F";uid="3296b7dd-00f7-455b-9b18-52490a84b320"
HiC_scaffold_1	RepeatMasker	DNA/hAT-hAT19	23328484	23328588	429	+	.	ID="HAT-N13_AP";Tend="424";Tstart="309";shortTE="F";uid="decb3804-696a-483b-8242-4c1a840e8add"
HiC_scaffold_1	RepeatMasker	LTR/Gypsy	34169644	34169839	530	+	.	ID="RND-6_FAMILY-1909";Tend="2307";Tstart="2120";shortTE="F";uid="16fda2b1-d5da-4272-9633-3dc7b073efc3"
HiC_scaffold_1	RepeatMasker	Unknown	46818169	46818355	793	+	.	ID="RND-1_FAMILY-94";Tend="1099";Tstart="918";shortTE="F";uid="f7a4d871-1b2a-4d24-a538-4f13f473352f"
HiC_scaffold_1	RepeatMasker	Retroposon?	29551470	29551988	925	+	.	ID="RND-5_FAMILY-14147";Tend="5467";Tstart="5002";shortTE="F";uid="0c02a083-b32b-4410-9d3b-a70142aef626"
HiC_scaffold_1	RepeatMasker	Unknown	22737469	22737614	550	+	.	ID="RND-5_FAMILY-4569";Tend="1279";Tstart="1113";shortTE="F";uid="9e0e12f3-92d5-4c08-8032-a8d7347b13e3"
HiC_scaffold_1	RepeatMasker	LINE/L2	11922046	11922283	430	+	.	ID="RND-6_FAMILY-6528";Tend="1641";Tstart="1407";shortTE="F";uid="ff8eb999-1f75-446a-a81b-924edf53bbd6"
HiC_scaffold_1	RepeatMasker	DNA	26722177	26722281	557	+	.	ID="RND-6_FAMILY-6783";Tend="4578";Tstart="4479";shortTE="F";uid="4074fa28-d8fc-4d8f-89ae-da8634bbafc2"
HiC_scaffold_1	RepeatMasker	DNA/hAT-Charlie	34957439	34957756	2450	+	.	ID="RND-5_FAMILY-14710";Tend="1279";Tstart="958";shortTE="F";uid="622dbedc-a153-4206-93ee-e73e02a82c39"
HiC_scaffold_1	RepeatMasker	Unknown	20448460	20449324	7262	+	.	ID="RND-1_FAMILY-81";Tend="1899";Tstart="1037";shortTE="F";uid="e3bd2c3b-7623-439e-baac-fd43b50562f7"
HiC_scaffold_1	RepeatMasker	DNA/Kolobok-E	88805017	88805130	423	+	.	ID="RND-6_FAMILY-505";Tend="1279";Tstart="1171";shortTE="F";uid="bc2a4ee4-4d3d-47d1-8b34-7dd2d6c36354"
HiC_scaffold_1	RepeatMasker	DNA	99297716	99297921	614	+	.	ID="RND-5_FAMILY-2460";Tend="523";Tstart="282";shortTE="F";uid="30857786-5d63-4de2-8618-a1d0a068514a"
HiC_scaffold_1	RepeatMasker	DNA/TcMar-Fot1	5108656	5108996	466	+	.	ID="MARINER-78_LMI";Tend="1200";Tstart="862";shortTE="F";uid="355646f8-e326-4c57-b04d-84cb73e965ef"
HiC_scaffold_1	RepeatMasker	LTR/Gypsy	90199046	90199434	478	+	.	ID="GYPSY-6_HMM-I";Tend="3463";Tstart="3072";shortTE="F";uid="bbc90674-2ae5-4261-84bc-0084667f7698"
HiC_scaffold_1	RepeatMasker	DNA/hAT-Charlie	74271206	74271416	1273	+	.	ID="DNA8-104_AP";Tend="340";Tstart="137";shortTE="F";uid="7c204ac1-d491-4489-8e57-f6ce95cfeef7"
HiC_scaffold_1	RepeatMasker	DNA/hAT-Charlie	15620519	15621650	1113	+	.	ID="hat-3_rpr";Tend="1673";Tstart="602";shortTE="F";uid="568f2511-c020-4c3e-b97f-ae6bc30a1173"
HiC_scaffold_1	RepeatMasker	DNA/Sola-2	97789076	97791024	2721	+	.	ID="RND-6_FAMILY-16715";Tend="4030";Tstart="2104";shortTE="F";uid="c573ebc5-3972-43ed-8dcb-003ddeb39a27"
HiC_scaffold_1	RepeatMasker	DNA/TcMar-m44	68352690	68353031	671	+	.	ID="rnd-6_family-15054";Tend="1764";Tstart="1176";shortTE="F";uid="6a913708-6b8b-4e80-9dbe-39335fddbaa6"
HiC_scaffold_1	RepeatMasker	Retroposon?	32546461	32546651	909	+	.	ID="RND-6_FAMILY-589";Tend="1538";Tstart="1345";shortTE="F";uid="6ef57216-b1b7-4d6a-96f4-b14337bad7ab"
HiC_scaffold_1	RepeatMasker	DNA	19001436	19001720	929	+	.	ID="TTAA12_AP";Tend="333";Tstart="1";shortTE="F";uid="4a454b3d-d6de-4dda-acf4-a8350e966b07"
HiC_scaffold_1	RepeatMasker	LINE/L2	17571777	17571879	426	+	.	ID="RND-5_FAMILY-1725";Tend="13728";Tstart="13620";shortTE="F";uid="ca1b2609-393b-4250-b670-9aa369f816b1"
HiC_scaffold_1	RepeatMasker	DNA/hAT	90798203	90798367	522	+	.	ID="RND-6_FAMILY-615";Tend="1087";Tstart="929";shortTE="F";uid="77c5722d-70f8-439a-9b23-73e3d22df56f"
HiC_scaffold_1	RepeatMasker	DNA/MULE-MuDR	84994169	84994285	555	+	.	ID="RND-6_FAMILY-5969";Tend="2447";Tstart="2331";shortTE="F";uid="be011745-98e7-4c7a-ab73-a0e68ea005b9"
HiC_scaffold_1	RepeatMasker	Unknown	55900701	55901070	662	+	.	ID="RND-1_FAMILY-61";Tend="1895";Tstart="1505";shortTE="F";uid="dac107c2-c06d-4cdf-99be-e9393aa4a1b9"
HiC_scaffold_1	RepeatMasker	DNA/Maverick	2393379	2393823	477	+	.	ID="POLINTON-4_LMI";TEgroup="ctg_1%7CPOLINTON-4_LMI%7C1";Tend="1137";Tstart="780";shortTE="F";uid="4ccb366d-ff29-4197-a5f4-f6f3ef7a3c77"
HiC_scaffold_1	RepeatMasker	DNA	41491416	41491556	541	+	.	ID="dna4-2_ap";Tend="311";Tstart="160";shortTE="F";uid="2e825b2a-d952-403f-b2c7-1d6a701cc817"
HiC_scaffold_1	RepeatMasker	Retroposon?	44884942	44885110	623	+	.	ID="SINE2-1_AP";Tend="180";Tstart="1";shortTE="F";uid="e30d6861-ed97-4a2c-8450-f67f9c91d7fa"
HiC_scaffold_1	RepeatMasker	LINE/CR1	25258866	25259942	4557	+	.	ID="RND-5_FAMILY-5424";Tend="2200";Tstart="1129";shortTE="F";uid="4673493d-d76f-4d75-972c-344dd2ba3eb1"
HiC_scaffold_1	RepeatMasker	DNA/hAT-hAT19	42541635	42541760	481	+	.	ID="DNA8-64_AP";Tend="535";Tstart="407";shortTE="F";uid="423c16d0-117a-4886-adc5-ac23d67f92f6"
HiC_scaffold_1	RepeatMasker	DNA/hAT-Charlie	32414349	32414456	499	+	.	ID="RND-6_FAMILY-12092";Tend="1010";Tstart="912";shortTE="F";uid="da57e7d8-445b-42a5-b91a-42ff303f73a5"
HiC_scaffold_1	RepeatMasker	DNA	5124190	5124346	948	+	.	ID="RND-6_FAMILY-1285";Tend="1336";Tstart="1179";shortTE="F";uid="e0334a82-d4ee-4de4-976f-61ef12270d5e"
HiC_scaffold_1	RepeatMasker	Unknown	50190666	50190810	434	+	.	ID="RND-1_FAMILY-131";Tend="1123";Tstart="960";shortTE="F";uid="a1602a9d-2915-435b-8034-28b71b877982"
HiC_scaffold_1	RepeatMasker	DNA/hAT-hAT19	91710082	91710535	1878	+	.	ID="DNA8-52B_AP";TEgroup="ctg_1%7CDNA8-52B_AP%7C7";Tend="926";Tstart="86";shortTE="F";uid="830e55e6-86ac-4813-a997-9be62aa0e10e"
HiC_scaffold_1	RepeatMasker	DNA/PIF-Harbinger	3479021	3479598	617	+	.	ID="RND-6_FAMILY-2974";Tend="1589";Tstart="1014";shortTE="F";uid="b5f94a6f-5d94-446e-9a24-95e3c609f825"
HiC_scaffold_1	RepeatMasker	LTR/Pao	1353193	1354139	532	+	.	ID="HALYOMORPHA_HALYS-6_FAMILY-238";Tend="694";Tstart="231";shortTE="F";uid="bf586d40-0f85-4f20-808f-002b2fab9865"
HiC_scaffold_1	RepeatMasker	Unknown	62418754	62419392	5019	+	.	ID="RND-1_FAMILY-258";Tend="1568";Tstart="938";shortTE="F";uid="b7c20973-c991-49db-b96b-a1c338a15191"
HiC_scaffold_1	RepeatMasker	RC/Helitron	23294264	23294533	661	+	.	ID="RND-6_FAMILY-716";Tend="2024";Tstart="1699";shortTE="F";uid="f5b3d1f7-5c8d-466f-9e24-5e25d19fbd00"
HiC_scaffold_1	RepeatMasker	DNA	37750341	37750485	857	+	.	ID="TTAA24_AP";Tend="146";Tstart="1";shortTE="F";uid="bed0a00c-7b17-4a9a-94b8-8ba15407a6e5"
HiC_scaffold_1	RepeatMasker	Retroposon?	25822070	25822245	540	+	.	ID="SINE2-2_AP";Tend="197";Tstart="1";shortTE="F";uid="94302197-e47e-4a65-b12e-58c1d0e40352"
HiC_scaffold_1	RepeatMasker	DNA/Ginger-1	73148808	73149098	1616	+	.	ID="RND-5_FAMILY-2430";Tend="4003";Tstart="3668";shortTE="F";uid="07410474-9bc7-47f1-99e4-d82fa98da6e8"
HiC_scaffold_1	RepeatMasker	Retroposon?	27241010	27241515	991	+	.	ID="SINE2-1_AP";Tend="568";Tstart="1";shortTE="F";uid="92875b99-fd1d-4bfd-83d3-aa0545fd2348"
HiC_scaffold_1	RepeatMasker	DNA	97816117	97816300	745	+	.	ID="DNA-TTAA-1_AP";Tend="179";Tstart="1";shortTE="F";uid="ff642da2-45b6-4964-89e3-ca8172c44cda"
HiC_scaffold_1	RepeatMasker	DNA	56548424	56548653	480	+	.	ID="RND-6_FAMILY-2056";Tend="1439";Tstart="1216";shortTE="F";uid="21889b2a-13ab-4de2-99ce-4e82e7ad3048"
HiC_scaffold_1	RepeatMasker	DNA	35861938	35862041	423	+	.	ID="RND-5_FAMILY-2854";Tend="2200";Tstart="2092";shortTE="F";uid="c0d798c6-4602-4d53-861f-b6c99cef7ed7"
HiC_scaffold_1	RepeatMasker	DNA/hAT-Ac	7501463	7501619	681	+	.	ID="DNA8-99_AP";Tend="170";Tstart="1";shortTE="F";uid="43722814-e4ab-4768-879e-3102cdda5453"
HiC_scaffold_1	RepeatMasker	RC/Helitron	27062511	27062985	911	+	.	ID="RND-6_FAMILY-8922";Tend="1628";Tstart="1140";shortTE="F";uid="16b2b1ea-f7ee-4fea-9d28-c31b7804c9da"
HiC_scaffold_1	RepeatMasker	Unknown	34971705	34971851	1083	+	.	ID="RND-6_FAMILY-10779";Tend="1351";Tstart="1204";shortTE="F";uid="6bfce321-41b1-4798-902a-787bdf8ac9e0"
HiC_scaffold_1	RepeatMasker	DNA/Sola-1	46475130	46475230	409	+	.	ID="RND-6_FAMILY-3203";Tend="990";Tstart="893";shortTE="F";uid="aec0b69f-8719-406c-816d-9a9c98c3ce9d"
HiC_scaffold_1	RepeatMasker	DNA	18436425	18436566	535	+	.	ID="DNA3-9_AP";Tend="141";Tstart="1";shortTE="F";uid="e8d6a83f-8fde-47a3-855d-42d4836a076a"
HiC_scaffold_1	RepeatMasker	DNA/MULE-MuDR	59877169	59878150	5719	+	.	ID="RND-5_FAMILY-17973";Tend="1637";Tstart="612";shortTE="F";uid="14d4ea66-b9e8-4a70-81c0-3b66bfe34d93"
HiC_scaffold_1	RepeatMasker	Retroposon?	91358626	91359019	476	+	.	ID="RND-6_FAMILY-1191";Tend="1337";Tstart="918";shortTE="F";uid="5c1bec34-c0a1-47a0-8de6-0c96230a5bbb"
HiC_scaffold_1	RepeatMasker	DNA/hAT-hAT19	76949424	76949548	810	+	.	ID="DNA8-97_AP";Tend="696";Tstart="572";shortTE="F";uid="9e4b21d3-f815-4443-9fa4-dfe81d8c8fca"
HiC_scaffold_1	RepeatMasker	DNA/hAT-hAT19	74025523	74026112	1536	+	.	ID="RND-6_FAMILY-13221";TEgroup="ctg_1%7CRND-6_FAMILY-13221%7C4";Tend="1748";Tstart="942";shortTE="F";uid="840690c5-119e-4dde-9d50-c59037af397d"
HiC_scaffold_1	RepeatMasker	DNA/MULE-NOF	6439050	6439697	701	+	.	ID="RND-6_FAMILY-1420";Tend="2143";Tstart="1474";shortTE="F";uid="3bd21c8c-429f-41c9-9e60-e41c48c68ca8"
HiC_scaffold_1	RepeatMasker	DNA	95735049	95735173	441	+	.	ID="RND-6_FAMILY-1238";Tend="1946";Tstart="1814";shortTE="F";uid="e1f8e28b-70c3-40d8-8a33-fe30403afada"
HiC_scaffold_1	RepeatMasker	LTR/Pao	8583294	8585206	5701	+	.	ID="BEL1-I_AP";Tend="5832";Tstart="3903";shortTE="F";uid="3bd242a8-ad5d-4013-a3ee-9f97b8b017ad"
HiC_scaffold_1	RepeatMasker	DNA/hAT-Charlie	36627664	36628016	1154	+	.	ID="HAT-N19_AP";Tend="349";Tstart="1";shortTE="F";uid="a54a1471-94cb-4d25-98d7-0a440a41c2d4"
HiC_scaffold_1	RepeatMasker	DNA	18430670	18430813	850	+	.	ID="TTAA3_AP";Tend="141";Tstart="1";shortTE="F";uid="a4dbb09c-4ab7-4e06-87f4-e3a867221cb6"
HiC_scaffold_1	RepeatMasker	DNA/hAT-hAT19	23191956	23192072	726	+	.	ID="DNA8-88_AP";Tend="620";Tstart="502";shortTE="F";uid="f0102d84-418f-4b81-9874-00cbc5923414"
HiC_scaffold_1	RepeatMasker	LTR/Copia	26630002	26630223	1592	+	.	ID="RND-6_FAMILY-3824";Tend="991";Tstart="778";shortTE="F";uid="66554f40-a61f-4fa6-875a-1a7d5c4a849d"
HiC_scaffold_1	RepeatMasker	LTR/Pao	75275042	75276423	668	+	.	ID="BEL-15_DTA-I";Tend="4209";Tstart="2044";shortTE="F";uid="104492af-8d07-4711-acdb-6c5e8134fc44"
HiC_scaffold_1	RepeatMasker	DNA	10492943	10493546	2111	+	.	ID="rnd-6_family-9379";Tend="3615";Tstart="3197";shortTE="F";uid="bf32be3f-4033-421c-b637-bfa016776414"
HiC_scaffold_1	RepeatMasker	Unknown	9188399	9193023	38620	+	.	ID="RND-1_FAMILY-15";Tend="7076";Tstart="2486";shortTE="F";uid="768b9726-efe3-4030-b6f5-c6594f85a50b"
HiC_scaffold_1	RepeatMasker	DNA	52094177	52094689	902	+	.	ID="DNA4-2_AP";Tend="556";Tstart="28";shortTE="F";uid="b3451245-73c5-4d4d-8689-3e8bd06bb5ed"
HiC_scaffold_1	RepeatMasker	DNA/hAT-hAT19	41300027	41300169	635	+	.	ID="DNA8-88_AP";Tend="620";Tstart="469";shortTE="F";uid="a51b3b3e-93f8-480c-aeea-9c231ac4d8fe"
HiC_scaffold_1	RepeatMasker	DNA/TcMar-Pogo	90341324	90341459	482	+	.	ID="RND-6_FAMILY-18151";Tend="975";Tstart="852";shortTE="F";uid="f11023a2-98b3-45a6-9feb-6a5055c40bd0"
HiC_scaffold_1	RepeatMasker	LTR/Gypsy	15621669	15625353	32108	+	.	ID="RND-5_FAMILY-21";Tend="4590";Tstart="928";shortTE="F";uid="fc0ab28a-3554-49d9-86e1-50a777f09c43"
HiC_scaffold_1	RepeatMasker	Unknown	55011238	55011535	1356	+	.	ID="RND-6_FAMILY-20694";Tend="1202";Tstart="882";shortTE="F";uid="2eeacd30-ac7d-433a-9195-cad28239ec3f"
HiC_scaffold_1	RepeatMasker	DNA/hAT-Tip100	68203963	68204767	5887	+	.	ID="RND-5_FAMILY-692";Tend="1647";Tstart="853";shortTE="F";uid="a6b05d51-4fde-4dc6-b1b1-bfda01f41fb2"
HiC_scaffold_1	RepeatMasker	DNA/Kolobok-E	88321915	88322304	1595	+	.	ID="RND-6_FAMILY-17671";Tend="1539";Tstart="1142";shortTE="F";uid="f8572c71-430e-4ea0-aa20-058e7f5e3a4f"
HiC_scaffold_1	RepeatMasker	DNA/MULE-MuDR	72013220	72013490	1480	+	.	ID="RND-5_FAMILY-17973";Tend="1578";Tstart="1286";shortTE="F";uid="f85f94a5-c9e7-4c67-981b-30b289f764ce"
HiC_scaffold_1	RepeatMasker	DNA	49024975	49025537	1390	+	.	ID="RND-6_FAMILY-1285";Tend="1278";Tstart="671";shortTE="F";uid="605832c5-8db0-4335-8f8e-930a1c9441ef"
HiC_scaffold_1	RepeatMasker	DNA/MULE-MuDR	57332807	57333001	1158	+	.	ID="RND-1_FAMILY-136";Tend="875";Tstart="682";shortTE="F";uid="9ff02639-09c3-46ff-9cf9-07bbdc72254a"
HiC_scaffold_1	RepeatMasker	DNA/hAT	5422989	5423111	872	+	.	ID="HAT-N5_AP";Tend="337";Tstart="218";shortTE="F";uid="61220218-e923-48c0-ab53-9e9310e94c56"
HiC_scaffold_1	RepeatMasker	LTR/Gypsy	93245237	93245774	3278	+	.	ID="RND-6_FAMILY-7248";Tend="1519";Tstart="1008";shortTE="F";uid="d3f75f27-311c-4856-9395-da27e49ed4ad"
HiC_scaffold_1	RepeatMasker	Retroposon?	43498667	43500298	5014	+	.	ID="SINE2-1_AP";Tend="1520";Tstart="1";shortTE="F";uid="e23ed79b-6701-4310-9538-957f1c9bf7fd"
HiC_scaffold_1	RepeatMasker	DNA/hAT-Ac	88368200	88368625	520	+	.	ID="DNA8-54_AP";TEgroup="ctg_1%7CDNA8-54_AP%7C4";Tend="567";Tstart="5";shortTE="F";uid="5bb65fef-8f52-4f81-b27e-686531b8a70c"
HiC_scaffold_1	RepeatMasker	Unknown	80148202	80148424	454	+	.	ID="RND-5_FAMILY-7904";Tend="1388";Tstart="1134";shortTE="F";uid="c751a7e3-42af-4667-ae44-26b5abeca84c"
HiC_scaffold_1	RepeatMasker	DNA/hAT-Ac	60331008	60331421	3097	+	.	ID="RND-5_FAMILY-2691";Tend="1337";Tstart="928";shortTE="F";uid="3e46bb4b-1c7a-4c86-b5b1-5f8a8a7aa8da"
HiC_scaffold_1	RepeatMasker	LINE/R1	57527506	57527777	720	+	.	ID="RND-6_FAMILY-6146";Tend="1447";Tstart="1123";shortTE="F";uid="1d5f8e4a-e743-490c-bd3a-f2c97274e193"
HiC_scaffold_1	RepeatMasker	DNA/MULE-MuDR	34699675	34700070	795	+	.	ID="RND-6_FAMILY-16308";Tend="904";Tstart="520";shortTE="F";uid="c5bcfd88-4f58-4b95-87d2-eba4a329253c"
HiC_scaffold_1	RepeatMasker	DNA/MULE-MuDR	97181719	97181820	476	+	.	ID="RND-6_FAMILY-2581";Tend="795";Tstart="687";shortTE="F";uid="574102ad-db91-4d66-8f18-91d70ad81aff"
HiC_scaffold_1	RepeatMasker	Unknown	45836006	45836129	555	+	.	ID="RND-6_FAMILY-962";Tend="1061";Tstart="921";shortTE="F";uid="25eda4af-c8dd-41cb-bbf5-850fa9ce00f1"
HiC_scaffold_1	RepeatMasker	DNA/hAT-hAT19	23568010	23568594	863	+	.	ID="RND-5_FAMILY-1935";TEgroup="ctg_1%7CRND-5_FAMILY-1935%7C5";Tend="1653";Tstart="942";shortTE="F";uid="ec2e2ef1-5486-41e5-b480-cb4e4944e793"
HiC_scaffold_1	RepeatMasker	DNA	50230874	50231241	990	+	.	ID="RND-6_FAMILY-9379";Tend="3615";Tstart="3297";shortTE="F";uid="f0f21a76-2091-4805-b5e7-835904ffe977"
HiC_scaffold_1	RepeatMasker	DNA	87574442	87574615	551	+	.	ID="RND-1_FAMILY-102";Tend="1095";Tstart="931";shortTE="F";uid="d128d9e1-26da-4d9d-958c-2832e179c976"
HiC_scaffold_1	RepeatMasker	DNA	76720549	76720712	619	+	.	ID="rnd-1_family-243";Tend="1897";Tstart="1598";shortTE="F";uid="19211e5b-d980-48fc-8fc7-8b6513367c7f"
HiC_scaffold_1	RepeatMasker	DNA/hAT-hAT19	50998604	50998808	656	+	.	ID="RND-6_FAMILY-24444";Tend="3331";Tstart="3133";shortTE="F";uid="0b12dfec-d74b-4ec9-b123-8c217d465589"
HiC_scaffold_1	RepeatMasker	DNA/hAT-Tip100	15497074	15498643	1467	+	.	ID="RND-5_FAMILY-4235";Tend="2151";Tstart="539";shortTE="F";uid="2ebb40c0-73e0-4913-bc1b-45e8c03de1d0"
HiC_scaffold_1	RepeatMasker	DNA	91625532	91625769	604	+	.	ID="DNAX-2_AP";Tend="297";Tstart="65";shortTE="F";uid="b76ccd0e-d7d4-410f-901f-5aa13eb6f1ce"
HiC_scaffold_1	RepeatMasker	LTR/Gypsy	18680317	18683404	8490	+	.	ID="RND-6_FAMILY-19073";TEgroup="ctg_1%7CRND-6_FAMILY-19073%7C2";Tend="4227";Tstart="182";shortTE="F";uid="141b28eb-10a0-48ca-81dc-ee7e3b932666"
HiC_scaffold_1	RepeatMasker	DNA/hAT?	25728057	25728594	1642	+	.	ID="RND-6_FAMILY-6377";Tend="1276";Tstart="808";shortTE="F";uid="df01d72b-69c2-464b-976e-0cabf40b5c31"
HiC_scaffold_1	RepeatMasker	Retroposon?	39429507	39430216	1633	+	.	ID="SINE2-1_AP";Tend="1454";Tstart="509";shortTE="F";uid="06a50ba1-5542-42a5-b3a6-218ac9d51d79"
HiC_scaffold_1	RepeatMasker	DNA/hAT-hAT19	38871864	38872057	1000	+	.	ID="RND-5_FAMILY-830";Tend="1574";Tstart="1381";shortTE="F";uid="4a9cbf66-1425-4083-a833-2ac5b1e44c08"
HiC_scaffold_1	RepeatMasker	LTR/Pao	33270698	33272777	2011	+	.	ID="BEL1-I_AP";Tend="5738";Tstart="3733";shortTE="F";uid="17f6a525-a40d-43bb-bfad-9ea17f4603ac"
HiC_scaffold_1	RepeatMasker	Retroposon?	24647018	24648596	8305	+	.	ID="SINE2-1_AP";Tend="1530";Tstart="1";shortTE="F";uid="9a440154-b330-4518-bbd5-5c15fc1a032d"
HiC_scaffold_1	RepeatMasker	LINE/CR1	49085968	49087961	1390	+	.	ID="RND-5_FAMILY-5424";TEgroup="ctg_1%7CRND-5_FAMILY-5424%7C1";Tend="2188";Tstart="449";shortTE="F";uid="4eda2405-f3b5-4d9e-b2cc-daeb59ad1dfd"
HiC_scaffold_1	RepeatMasker	Retroposon?	80169542	80169661	428	+	.	ID="RND-6_FAMILY-589";Tend="1220";Tstart="1008";shortTE="F";uid="2de24cc8-76f2-4cae-8476-0ee87b7f38a5"
HiC_scaffold_1	RepeatMasker	LINE/L2	51279067	51279256	931	+	.	ID="RND-6_FAMILY-626";Tend="1103";Tstart="933";shortTE="F";uid="f1c2f867-ebd4-4016-ba11-3bcc8edf4e49"
HiC_scaffold_1	RepeatMasker	DNA/Maverick	26791447	26791832	1926	+	.	ID="RND-1_FAMILY-45";Tend="5881";Tstart="5488";shortTE="F";uid="30423848-c2a4-4323-8b57-0f18ec256ea8"
HiC_scaffold_1	RepeatMasker	DNA	59657667	59657899	1155	+	.	ID="DNA-TTAA-1_AP";Tend="423";Tstart="180";shortTE="F";uid="0db66c0b-a6c4-4821-b3c5-f621ff019329"
HiC_scaffold_1	RepeatMasker	Retroposon?	78029028	78029651	1754	+	.	ID="SINE2-1_AP";Tend="1181";Tstart="239";shortTE="F";uid="0368d2ae-19e9-4a0a-885f-1e9101764863"
HiC_scaffold_1	RepeatMasker	DNA/hAT-Tip100	10660218	10661797	2126	+	.	ID="RND-6_FAMILY-7243";Tend="1606";Tstart="2";shortTE="F";uid="536d853f-25e3-4eef-967a-b908c4eb5d1d"
HiC_scaffold_1	RepeatMasker	LINE/I-Jockey	14115238	14117398	1716	+	.	ID="VINGI-29_LMI";Tend="3036";Tstart="882";shortTE="F";uid="5a0af5c6-ef3a-47ca-bd9f-1c1c13883657"
HiC_scaffold_1	RepeatMasker	Retroposon?	95723712	95723961	482	+	.	ID="SINE2-1_AP";Tend="1367";Tstart="1088";shortTE="F";uid="1e8f044c-39f9-481b-9794-5768efd687c0"
HiC_scaffold_1	RepeatMasker	DNA/TcMar-m44	7828834	7829096	1257	+	.	ID="MARINERN-1B_AP";Tend="244";Tstart="2";shortTE="F";uid="ce0670e4-dfee-417b-9f24-8361a3fd459c"
HiC_scaffold_1	RepeatMasker	Unknown	22093261	22093551	654	+	.	ID="RND-6_FAMILY-80";Tend="1652";Tstart="1346";shortTE="F";uid="523c969e-0ac2-4b77-bb30-20c92bbb1d33"
HiC_scaffold_1	RepeatMasker	LTR/Gypsy	459288	460263	558	+	.	ID="RND-6_FAMILY-28364";Tend="1532";Tstart="571";shortTE="F";uid="d7e549ce-9d21-48aa-b8bc-e305ca4c55f9"
HiC_scaffold_1	RepeatMasker	DNA	43729397	43731110	1329	+	.	ID="RND-6_FAMILY-3904";Tend="1762";Tstart="78";shortTE="F";uid="2bc96c3e-bddc-4c39-a4db-bb358b49f77b"
HiC_scaffold_1	RepeatMasker	DNA/Ginger-1	80629720	80630135	427	+	.	ID="RND-5_FAMILY-9227";Tend="468";Tstart="75";shortTE="F";uid="0b7248df-2c99-489a-ad9c-cada2043f8a3"
HiC_scaffold_1	RepeatMasker	DNA/MULE-MuDR	12895163	12895738	941	+	.	ID="dna8-28b_ap";TEgroup="ctg_1%7Cdna8-28b_ap%7C2";Tend="598";Tstart="400";shortTE="F";uid="c5a6fa57-6610-485a-9d0c-fdb4adcb9e8a"
HiC_scaffold_1	RepeatMasker	DNA/hAT-Charlie	74350472	74350671	1096	+	.	ID="DNA8-47_AP";Tend="307";Tstart="101";shortTE="F";uid="874dffef-330e-43df-9ca4-7bcbaf147228"
HiC_scaffold_1	RepeatMasker	DNA/hAT-hAT19	33471888	33472402	2780	+	.	ID="RND-6_FAMILY-4031";Tend="1610";Tstart="1087";shortTE="F";uid="2422724d-48d7-4c96-99b9-7eea7f70627a"
HiC_scaffold_1	RepeatMasker	Unknown	43228941	43229116	932	+	.	ID="RND-6_FAMILY-3922";Tend="1258";Tstart="1070";shortTE="F";uid="2eb5203c-f0d9-4db0-acd7-f657b183991e"
HiC_scaffold_1	RepeatMasker	Unknown	2337403	2338227	5831	+	.	ID="RND-5_FAMILY-2596";Tend="2127";Tstart="1313";shortTE="F";uid="14815295-712d-49a8-9e0a-f50822ddc8b6"
HiC_scaffold_1	RepeatMasker	DNA/Kolobok-E	17386547	17387023	2142	+	.	ID="RND-6_FAMILY-21617";Tend="1363";Tstart="909";shortTE="F";uid="903122e8-eab3-4101-aa18-061f41e877c4"
HiC_scaffold_1	RepeatMasker	DNA/MULE-MuDR	13694178	13694524	2268	+	.	ID="RND-4_FAMILY-526";Tend="4595";Tstart="4280";shortTE="F";uid="76cf58ae-df7e-46b4-a176-74c199a375b5"
HiC_scaffold_1	RepeatMasker	DNA/Kolobok-E	69684478	69684651	626	+	.	ID="RND-6_FAMILY-21617";Tend="1337";Tstart="1172";shortTE="F";uid="5b71e31a-65da-4946-bf65-f96bc2cfcc91"
HiC_scaffold_1	RepeatMasker	LINE/CR1	95163085	95163288	1133	+	.	ID="RND-6_FAMILY-1515";Tend="2270";Tstart="1696";shortTE="F";uid="d09781a9-0461-4f64-b457-e77d4e4db45b"
HiC_scaffold_1	RepeatMasker	DNA/hAT-Tip100	58667726	58667845	431	+	.	ID="dna8-18_ap";Tend="120";Tstart="1";shortTE="F";uid="a84d5690-a5dd-4c7a-95f1-98379d5a53e2"
HiC_scaffold_1	RepeatMasker	DNA	58441238	58441505	1549	+	.	ID="RND-5_FAMILY-4167";Tend="1213";Tstart="958";shortTE="F";uid="2ad4006b-4fe3-4c2e-8791-a7ce1631d53d"
HiC_scaffold_1	RepeatMasker	Unknown	80798042	80798485	3354	+	.	ID="RND-5_FAMILY-1433";Tend="1449";Tstart="989";shortTE="F";uid="e68daeed-f396-4aa7-970e-45606d765a52"
HiC_scaffold_1	RepeatMasker	DNA	19739461	19739692	1171	+	.	ID="TTAA3B_AP";Tend="436";Tstart="208";shortTE="F";uid="7da663bc-e54f-419e-8fba-9c46e70d50e0"
HiC_scaffold_1	RepeatMasker	DNA/hAT	91935926	91936207	627	+	.	ID="DNA8-1_AP";Tend="433";Tstart="140";shortTE="F";uid="8521e04c-82f1-4743-88f2-97ccae22dd66"
HiC_scaffold_1	RepeatMasker	DNA/hAT-hAT19	83057132	83057236	460	+	.	ID="RND-6_FAMILY-24444";Tend="3343";Tstart="3250";shortTE="F";uid="0304cd9f-cfda-4534-9c58-42644bdf1700"
HiC_scaffold_1	RepeatMasker	Unknown	7930941	7931176	634	+	.	ID="RND-6_FAMILY-2328";Tend="1725";Tstart="1487";shortTE="F";uid="6c977e73-9d6c-4c94-ad32-4a4ed383c215"
HiC_scaffold_1	RepeatMasker	DNA	50677783	50677903	784	+	.	ID="DNA3-1_AP";Tend="118";Tstart="1";shortTE="F";uid="4afff79c-b0da-465a-bd02-810dedfd13bb"
HiC_scaffold_1	RepeatMasker	Unknown	76083782	76084344	2735	+	.	ID="RND-1_FAMILY-253";Tend="1477";Tstart="948";shortTE="F";uid="0a583380-f76d-45a5-a337-7d316dbab9f3"
HiC_scaffold_1	RepeatMasker	RC/Helitron	75287662	75287962	2105	+	.	ID="RND-6_FAMILY-1477";Tend="1275";Tstart="967";shortTE="F";uid="66e192c5-d10a-4bd1-9ce0-35d75cbf307a"
HiC_scaffold_1	RepeatMasker	LINE/CR1	69486502	69487755	677	+	.	ID="RND-6_FAMILY-2230";Tend="2132";Tstart="883";shortTE="F";uid="e0e0b3cf-67eb-4752-ba0b-7a564ec76ff6"
HiC_scaffold_1	RepeatMasker	DNA/hAT-hAT19	89567424	89567610	667	+	.	ID="DNA8-78_AP";Tend="263";Tstart="69";shortTE="F";uid="862b1f33-bb4e-4885-8627-c8deade40030"
HiC_scaffold_1	RepeatMasker	LTR/Gypsy	42693596	42693849	608	+	.	ID="GYPSY-24_DEL-I";Tend="2819";Tstart="2618";shortTE="F";uid="e4658c74-166b-4279-89fa-79f6021450ef"
HiC_scaffold_1	RepeatMasker	DNA/Sola-1	95911212	95912118	7576	+	.	ID="RND-6_FAMILY-3203";Tend="1796";Tstart="889";shortTE="F";uid="5c392bb2-acc5-40fd-a512-52cdd1c3f780"
HiC_scaffold_1	RepeatMasker	Unknown	82441178	82441460	782	+	.	ID="RND-5_FAMILY-155";Tend="1326";Tstart="1052";shortTE="F";uid="00e8af27-30e5-4338-ae92-21f0e16e1910"
HiC_scaffold_1	RepeatMasker	DNA/hAT-Tip100	92692001	92692339	2004	+	.	ID="RND-5_FAMILY-1258";Tend="1319";Tstart="990";shortTE="F";uid="3eb6d5b0-c898-4f76-88cb-d20c42f5c0c8"
HiC_scaffold_1	RepeatMasker	Unknown	70552380	70552989	4463	+	.	ID="RND-6_FAMILY-5747";Tend="1600";Tstart="982";shortTE="F";uid="07422697-e154-46fd-b17c-7ebd6d2fe686"
HiC_scaffold_1	RepeatMasker	LINE/I	18754390	18757783	14777	+	.	ID="RND-6_FAMILY-3057";Tend="3475";Tstart="27";shortTE="F";uid="5b0df571-8e29-4aa2-b21a-d73d254958e8"
HiC_scaffold_1	RepeatMasker	DNA	29410481	29410794	1507	+	.	ID="ttaa3b_ap";Tend="344";Tstart="21";shortTE="F";uid="31e3e558-fed0-40b6-a7ef-3769a356749d"
HiC_scaffold_1	RepeatMasker	DNA	98455336	98455705	1202	+	.	ID="dna4-1_ap";Tend="770";Tstart="421";shortTE="F";uid="1c3a64de-a02d-44c5-a758-1494db41f11e"
HiC_scaffold_1	RepeatMasker	Retroposon?	89027419	89027805	1367	+	.	ID="RND-6_FAMILY-10163";Tend="1311";Tstart="885";shortTE="F";uid="2235a3c6-486f-4f34-99d8-216c5294e6be"
HiC_scaffold_1	RepeatMasker	DNA/Kolobok-T2	85171928	85172142	697	+	.	ID="KOLOBOK-2_AP";Tend="3897";Tstart="3685";shortTE="F";uid="1d7c8c08-66c7-452b-a72d-7c2376f580e9"
HiC_scaffold_1	RepeatMasker	DNA	72115639	72116316	1218	+	.	ID="DNA4-2_AP";Tend="711";Tstart="6";shortTE="F";uid="0f49a2e8-244f-4f0b-8dce-2300ea2518a7"
HiC_scaffold_1	RepeatMasker	DNA/hAT-Charlie	41716974	41717959	3551	+	.	ID="HALYOMORPHA_HALYS-5_FAMILY-2644";Tend="1217";Tstart="246";shortTE="F";uid="5769bcae-c329-45d3-aa4f-47d4ead03547"
HiC_scaffold_1	RepeatMasker	DNA/MULE-MuDR	22085621	22085725	593	+	.	ID="RND-6_FAMILY-9477";Tend="888";Tstart="785";shortTE="F";uid="83ad5c0c-41c8-495b-9071-320cded5ed3d"
HiC_scaffold_1	RepeatMasker	DNA/Kolobok-E	78618418	78619420	2042	+	.	ID="RND-6_FAMILY-505";TEgroup="ctg_1%7CRND-6_FAMILY-505%7C1";Tend="1861";Tstart="618";shortTE="F";uid="6fd9ff70-d3eb-4035-beaf-4e637a2f5e4e"
HiC_scaffold_1	RepeatMasker	DNA/hAT-hAT19	84189279	84189578	603	+	.	ID="RND-1_FAMILY-27";Tend="5359";Tstart="5039";shortTE="F";uid="47143b67-ffca-46cd-9ae4-41b85240b5db"
HiC_scaffold_1	RepeatMasker	DNA/Kolobok-E	22566685	22567085	2009	+	.	ID="RND-3_FAMILY-163";Tend="4930";Tstart="3690";shortTE="F";uid="695152b4-041c-4e62-9a1f-f979665652bc"
HiC_scaffold_1	RepeatMasker	DNA	57191619	57191843	460	+	.	ID="RND-1_FAMILY-3";Tend="3347";Tstart="3111";shortTE="F";uid="2519cb8d-14e3-4b09-84ae-a554b9ca0ab9"
HiC_scaffold_1	RepeatMasker	DNA/hAT-Tip100	74916082	74916313	1033	+	.	ID="RND-5_FAMILY-7754";Tend="1207";Tstart="969";shortTE="F";uid="22bc9640-ae42-4c17-81aa-689063b570cc"
HiC_scaffold_1	RepeatMasker	Retroposon?	34030321	34030500	485	+	.	ID="RND-5_FAMILY-2115";Tend="6279";Tstart="6102";shortTE="F";uid="d822f6aa-d7ea-4bda-868a-7ad716c260af"
HiC_scaffold_1	RepeatMasker	DNA/Kolobok-E	94428744	94428946	526	+	.	ID="RND-6_FAMILY-1580";Tend="2440";Tstart="2276";shortTE="F";uid="88ce287c-f619-4596-9af1-30de803b4904"
HiC_scaffold_1	RepeatMasker	DNA/TcMar-Pogo	79241035	79241210	1106	+	.	ID="RND-6_FAMILY-18151";Tend="1305";Tstart="1131";shortTE="F";uid="017948a0-19d6-4a4d-b217-1c78f4235853"
HiC_scaffold_1	RepeatMasker	LTR/Gypsy	10308783	10310439	4206	+	.	ID="RND-1_FAMILY-38";TEgroup="ctg_1%7CRND-1_FAMILY-38%7C6";Tend="4560";Tstart="3157";shortTE="F";uid="041af850-d8fe-4d3c-b6c2-a40b47388afb"
HiC_scaffold_1	RepeatMasker	DNA/hAT-Blackjack	32160321	32161135	803	+	.	ID="HAT-26_LMI";Tend="1533";Tstart="724";shortTE="F";uid="aa587b0f-7808-462c-a6ca-a3ca7a0acea5"
HiC_scaffold_1	RepeatMasker	DNA/MULE-MuDR	65292499	65293412	7762	+	.	ID="RND-6_FAMILY-14636";Tend="1882";Tstart="956";shortTE="F";uid="7074484e-b608-422d-af20-4a87aa6ec6e6"
HiC_scaffold_1	RepeatMasker	DNA/hAT-hAT19	2921234	2921879	5093	+	.	ID="RND-5_FAMILY-533";Tend="1531";Tstart="897";shortTE="F";uid="f05d3a60-5b5d-4c80-8732-f85e8eb8d5ed"
HiC_scaffold_1	RepeatMasker	DNA	43122662	43123085	2272	+	.	ID="TTAA3_AP";Tend="429";Tstart="1";shortTE="F";uid="f2465733-567f-4971-8f00-2ec70afde7a3"
HiC_scaffold_1	RepeatMasker	DNA/MULE-MuDR	74387041	74387158	406	+	.	ID="MUDR7X_AP";Tend="2251";Tstart="2137";shortTE="F";uid="a21b4a96-1060-4ea6-9bc0-e2af718cde47"
HiC_scaffold_1	RepeatMasker	DNA/Sola-1	15995980	15997425	673	+	.	ID="RND-6_FAMILY-9890";TEgroup="ctg_1%7CRND-6_FAMILY-9890%7C3";Tend="1176";Tstart="1";shortTE="F";uid="60a6932b-fd47-4b4a-9018-5c0ca359ba29"
HiC_scaffold_1	RepeatMasker	Retroposon?	41343195	41343538	1062	+	.	ID="SINE2-1_AP";Tend="986";Tstart="647";shortTE="F";uid="9047dc55-d345-4472-819f-beed90d80b14"
HiC_scaffold_1	RepeatMasker	Retroposon?	97917262	97917665	1161	+	.	ID="SINE2-1_AP";Tend="1468";Tstart="1068";shortTE="F";uid="dac1564f-a0b0-4729-a6c1-0268ae416215"
HiC_scaffold_1	RepeatMasker	RC/Helitron	95010444	95010568	445	+	.	ID="RND-5_FAMILY-1028";Tend="1388";Tstart="1252";shortTE="F";uid="a0bfd8e4-62e9-4b7d-9e24-bd74c4ebddb5"
HiC_scaffold_1	RepeatMasker	LINE/L2	74191770	74191917	430	+	.	ID="RND-6_FAMILY-17572";Tend="1323";Tstart="1194";shortTE="F";uid="3d1d09ed-9436-486f-875d-8dcf842d100b"
HiC_scaffold_1	RepeatMasker	Unknown	74208090	74208993	1737	+	.	ID="RND-4_FAMILY-774";Tend="1688";Tstart="800";shortTE="F";uid="14e1ae59-b1ce-42d8-ac40-0055cd07340c"
HiC_scaffold_1	RepeatMasker	DNA	90513661	90514003	1290	+	.	ID="TTAA3_AP";Tend="426";Tstart="76";shortTE="F";uid="4ea12649-7cc6-4f6f-8237-d495e8eb93ea"
HiC_scaffold_1	RepeatMasker	DNA	42871564	42871959	2038	+	.	ID="DNA8-46_AP";Tend="383";Tstart="1";shortTE="F";uid="220738fb-617a-46ee-91c9-0098957864fe"
HiC_scaffold_1	RepeatMasker	DNA	96835506	96835648	474	+	.	ID="RND-6_FAMILY-5975";Tend="6405";Tstart="6271";shortTE="F";uid="0df21c74-9582-42ff-bbec-ae4fa6109e1f"
HiC_scaffold_1	RepeatMasker	Unknown	78116234	78116408	1499	+	.	ID="RND-1_FAMILY-88";Tend="1074";Tstart="899";shortTE="F";uid="c9f68945-de9c-4e12-bf7a-a7b1acb5c363"
HiC_scaffold_1	RepeatMasker	DNA/Sola-1	98548946	98549269	1951	+	.	ID="RND-5_FAMILY-1586";Tend="1101";Tstart="831";shortTE="F";uid="feb25786-905d-4acb-b5de-eaf474aad182"
HiC_scaffold_1	RepeatMasker	DNA	57762912	57763190	423	+	.	ID="TTAA2D_AP";Tend="350";Tstart="47";shortTE="F";uid="bcfe73c4-479b-4137-9a20-8743ecac67fb"
HiC_scaffold_1	RepeatMasker	RC/Helitron	69425099	69426422	8502	+	.	ID="RND-5_FAMILY-254";Tend="2527";Tstart="1147";shortTE="F";uid="80b3817e-af10-4831-ae9e-5c531d036e84"
HiC_scaffold_1	RepeatMasker	Retroposon?	25482414	25483629	794	+	.	ID="RND-6_FAMILY-6896";TEgroup="ctg_1%7CRND-6_FAMILY-6896%7C4";Tend="1969";Tstart="881";shortTE="F";uid="e05b7bce-a34e-4ab5-92e7-615ef10d4938"
HiC_scaffold_1	RepeatMasker	DNA/hAT-Tip100	15740608	15740826	458	+	.	ID="RND-6_FAMILY-2316";Tend="1737";Tstart="1516";shortTE="F";uid="0cdffdd2-d4fa-404a-a093-e8ddb687f604"
HiC_scaffold_1	RepeatMasker	Unknown	39538596	39539241	2846	+	.	ID="RND-4_FAMILY-1027";Tend="1645";Tstart="981";shortTE="F";uid="c3b31051-0613-4361-b051-fa0db75b73c1"
HiC_scaffold_1	RepeatMasker	DNA/hAT-Tip100	77225419	77225544	506	+	.	ID="dna8-100b_ap";Tend="501";Tstart="364";shortTE="F";uid="13259af2-8787-4d25-b3ce-4567b5dd950b"
HiC_scaffold_1	RepeatMasker	Unknown	16368475	16368897	2901	+	.	ID="RND-6_FAMILY-1511";Tend="1336";Tstart="945";shortTE="F";uid="1cacf652-94ac-4100-9e6a-b48ddc3878b9"
HiC_scaffold_1	RepeatMasker	Retroposon?	11894527	11894722	578	+	.	ID="RND-6_FAMILY-1191";Tend="1354";Tstart="1167";shortTE="F";uid="2cf1ae7b-d6b0-4e26-a8e7-079629db00d4"
HiC_scaffold_1	RepeatMasker	DNA	52670795	52671085	476	+	.	ID="ttaa3b_ap";Tend="255";Tstart="1";shortTE="F";uid="968310cb-8313-4fc8-b600-b50bfd25e710"
HiC_scaffold_1	RepeatMasker	Retroposon?	92899614	92900076	1205	+	.	ID="SINE2-1_AP";Tend="1081";Tstart="588";shortTE="F";uid="de81cac1-fcd3-43d7-8ff2-dd9f15046956"
HiC_scaffold_1	RepeatMasker	Retroposon?	21274167	21275373	2017	+	.	ID="SINE2-1_AP";TEgroup="ctg_1%7CSINE2-1_AP%7C25";Tend="1338";Tstart="1";shortTE="F";uid="46371a51-5b96-434e-8432-36fe2d69576a"
HiC_scaffold_1	RepeatMasker	DNA	67716293	67716823	2481	+	.	ID="RND-5_FAMILY-227";Tend="1397";Tstart="888";shortTE="F";uid="a56371b5-23ec-48e0-9519-3a053876bb34"
HiC_scaffold_1	RepeatMasker	DNA/hAT-Tip100	70286692	70287485	2386	+	.	ID="RND-6_FAMILY-19";Tend="1271";Tstart="521";shortTE="F";uid="a869e0de-4b27-41f2-bc6e-1eddd3fc1f5e"
HiC_scaffold_1	RepeatMasker	LTR/Pao	2333299	2334503	958	+	.	ID="BEL3-I_AP";Tend="6308";Tstart="5110";shortTE="F";uid="f0fa3551-d5c6-455d-b567-12a234f9dbf1"
HiC_scaffold_1	RepeatMasker	DNA/Sola-1	17604716	17604874	515	+	.	ID="RND-6_FAMILY-3134";Tend="449";Tstart="294";shortTE="F";uid="df9ecad8-3567-4372-b2c0-953d3372252e"
HiC_scaffold_1	RepeatMasker	Unknown	73394683	73396133	5643	+	.	ID="RND-1_FAMILY-9";Tend="2352";Tstart="1201";shortTE="F";uid="bdb7bd9e-ce50-419a-b22a-327f6a8b71a1"
HiC_scaffold_1	RepeatMasker	DNA/Sola	5938979	5939141	751	+	.	ID="SOLA1-7_AP";Tend="997";Tstart="845";shortTE="F";uid="98d9718c-5926-4731-a4d3-f5b4d49dfdf4"
HiC_scaffold_1	RepeatMasker	LINE/RTE-BovB	19611784	19611897	488	+	.	ID="RND-6_FAMILY-1950";Tend="1917";Tstart="1797";shortTE="F";uid="bf90595a-c8f6-43f5-8170-92ea52774f3a"
HiC_scaffold_1	RepeatMasker	LTR/Gypsy	13253610	13254694	1018	+	.	ID="RND-6_FAMILY-9649";Tend="3830";Tstart="2730";shortTE="F";uid="87f8cff9-41c5-4076-9919-b092bfe478a1"
HiC_scaffold_1	RepeatMasker	Unknown	72389398	72389550	822	+	.	ID="RND-5_FAMILY-980";Tend="1135";Tstart="977";shortTE="F";uid="f3efa409-04bc-4468-ac59-dc06731cccf7"
HiC_scaffold_1	RepeatMasker	Unknown	35759945	35760164	1074	+	.	ID="RND-1_FAMILY-170";Tend="1497";Tstart="1321";shortTE="F";uid="3f6e0527-23ca-4dfe-a286-e6d332eac256"
HiC_scaffold_1	RepeatMasker	DNA	22037956	22038675	864	+	.	ID="DNA4-2_AP";Tend="769";Tstart="1";shortTE="F";uid="b9641a96-df13-443a-99dc-890fc8e5b58e"
HiC_scaffold_1	RepeatMasker	DNA/hAT-hAT19	30168260	30168919	873	+	.	ID="RND-5_FAMILY-9639";TEgroup="ctg_1%7CRND-5_FAMILY-9639%7C1";Tend="1753";Tstart="664";shortTE="F";uid="50be4531-7e99-4655-ba84-ec6594bbb8ea"
HiC_scaffold_1	RepeatMasker	DNA/hAT-Charlie	63400918	63401055	933	+	.	ID="RND-6_FAMILY-6451";Tend="1145";Tstart="1008";shortTE="F";uid="ae6c3371-65f4-4016-8b78-44c3dd66a423"
HiC_scaffold_1	RepeatMasker	RC/Helitron	1354759	1357568	20394	+	.	ID="RND-1_FAMILY-183";Tend="5043";Tstart="2384";shortTE="F";uid="8beb3a0b-2440-49b7-97ee-8dff6238244c"
HiC_scaffold_1	RepeatMasker	Retroposon?	49701731	49702083	532	+	.	ID="SINE2-1_AP";TEgroup="ctg_1%7CSINE2-1_AP%7C66";Tend="1757";Tstart="1198";shortTE="F";uid="f90ef042-c0cf-4fa1-bbd8-03689d685147"
HiC_scaffold_1	RepeatMasker	DNA/hAT?	41518137	41518450	1555	+	.	ID="RND-5_FAMILY-4908";Tend="1219";Tstart="884";shortTE="F";uid="ba59f3c2-b4a0-4a0f-a34b-3852f63bb816"
HiC_scaffold_1	RepeatMasker	LINE/I-Jockey	23766864	23769512	13429	+	.	ID="RND-6_FAMILY-19880";Tend="2430";Tstart="1";shortTE="F";uid="4eb3c06d-1c55-4315-a0fe-44b8bf37c80f"
HiC_scaffold_1	RepeatMasker	LINE/R2-NeSL	90839767	90840305	1922	+	.	ID="UTOPIA-2_API";Tend="655";Tstart="117";shortTE="F";uid="4435f74e-5e2d-4701-84a0-1654f47cbf04"
HiC_scaffold_1	RepeatMasker	DNA/hAT	99247905	99248080	968	+	.	ID="RND-5_FAMILY-3073";Tend="1753";Tstart="1575";shortTE="F";uid="8071ed66-a47f-4c39-996a-8db69899af1f"
HiC_scaffold_1	RepeatMasker	LINE/I	39711898	39712114	413	+	.	ID="RND-6_FAMILY-3673";Tend="1346";Tstart="1141";shortTE="F";uid="bff47361-6dca-491c-989f-94ec9d8ff0ca"
HiC_scaffold_1	RepeatMasker	DNA/Ginger-1	57596517	57596720	452	+	.	ID="RND-6_FAMILY-17742";Tend="1420";Tstart="1234";shortTE="F";uid="c6a948fa-f145-42be-a9c7-6bebf8016203"
HiC_scaffold_1	RepeatMasker	DNA	45246872	45247042	663	+	.	ID="TTAA2D_AP";Tend="422";Tstart="246";shortTE="F";uid="42e62a8f-9a7b-4c70-8d7c-c4c366fd4868"
HiC_scaffold_1	RepeatMasker	DNA/hAT?	79969964	79970243	710	+	.	ID="RND-5_FAMILY-4908";Tend="1355";Tstart="1098";shortTE="F";uid="413f60a6-de20-4d7a-b70b-d63c93bc0a86"
HiC_scaffold_1	RepeatMasker	Unknown	45950426	45950934	3081	+	.	ID="RND-5_FAMILY-1542";Tend="1496";Tstart="955";shortTE="F";uid="15acfaef-e661-43e0-b984-27f4add5e875"
HiC_scaffold_1	RepeatMasker	RC/Helitron	29492319	29492527	1038	+	.	ID="HELITRON-1_DIUL";Tend="258";Tstart="64";shortTE="F";uid="bf6984d4-a95c-4542-98d7-a03709fb11dd"
HiC_scaffold_1	RepeatMasker	Unknown	18736553	18737029	1692	+	.	ID="RND-6_FAMILY-1464";Tend="909";Tstart="455";shortTE="F";uid="1f3c384a-1f54-4579-893c-f31bd9e7fb17"
HiC_scaffold_1	RepeatMasker	DNA/TcMar-Tc1	70770670	70771474	2670	+	.	ID="RND-1_FAMILY-182";Tend="5217";Tstart="4444";shortTE="F";uid="bf8e3f9f-f1e3-4e37-b848-d9b91260340d"
HiC_scaffold_1	RepeatMasker	DNA/hAT-hAT19	77164364	77164890	450	+	.	ID="HAT-N18_AP";TEgroup="ctg_1%7CHAT-N18_AP%7C8";Tend="815";Tstart="7";shortTE="T";uid="d2431061-5f54-4878-85fe-100cf9ec414b"
HiC_scaffold_1	RepeatMasker	DNA	57324395	57325013	2302	+	.	ID="DNA4-2_AP";Tend="667";Tstart="50";shortTE="F";uid="96f5abe6-4925-4def-b82c-f3b5270a20b0"
HiC_scaffold_1	RepeatMasker	Retroposon?	22875057	22875240	724	+	.	ID="RND-6_FAMILY-5997";Tend="1925";Tstart="1742";shortTE="F";uid="19fff665-42d9-44de-9582-993042c1d538"
HiC_scaffold_1	RepeatMasker	DNA/Sola-1	59437015	59437969	6545	+	.	ID="RND-6_FAMILY-3203";Tend="1785";Tstart="893";shortTE="F";uid="c9dab2b3-8489-4efd-bebd-ad9e7fad1774"
HiC_scaffold_1	RepeatMasker	DNA	19537647	19538029	1208	+	.	ID="TTAA8_AP";Tend="435";Tstart="20";shortTE="F";uid="5dfc7411-43b1-44cd-aa21-cbe7ca30150a"
HiC_scaffold_1	RepeatMasker	DNA/Kolobok-E	11411645	11412436	852	+	.	ID="koloboke-4_ap";Tend="8230";Tstart="8073";shortTE="F";uid="a0014440-adad-4e2e-8e90-e4f26e590561"
HiC_scaffold_1	RepeatMasker	Retroposon?	13602394	13603941	454	+	.	ID="SINE2-1_AP";TEgroup="ctg_1%7CSINE2-1_AP%7C9";Tend="1770";Tstart="1";shortTE="F";uid="b25720ca-e9d6-4bc9-8058-47e7aeafddd8"
HiC_scaffold_1	RepeatMasker	Retroposon?	21021373	21021790	1213	+	.	ID="RND-6_FAMILY-1191";Tend="1404";Tstart="1003";shortTE="F";uid="22550411-311d-4905-9095-4e46b576b899"
HiC_scaffold_1	RepeatMasker	DNA/TcMar-Tigger	81426554	81426803	525	+	.	ID="RND-6_FAMILY-2836";Tend="1709";Tstart="1491";shortTE="F";uid="45ec9977-41bd-4cb1-8bcf-6e2e2e1a4d51"
HiC_scaffold_1	RepeatMasker	LINE/I	22454438	22454662	412	+	.	ID="I_ELE35";Tend="4686";Tstart="4462";shortTE="F";uid="5ec53141-45e7-4c28-9002-4bc96c182a93"
HiC_scaffold_1	RepeatMasker	DNA	50692308	50694382	17511	+	.	ID="RND-6_FAMILY-9379";Tend="2791";Tstart="734";shortTE="F";uid="2249f41e-a31e-44de-b61a-6b64047b5a3b"
HiC_scaffold_1	RepeatMasker	DNA	90540525	90540988	1264	+	.	ID="dna4-1_ap";Tend="415";Tstart="1";shortTE="F";uid="f1a46a9a-36a3-49f9-8ee3-7914de8aeea0"
HiC_scaffold_1	RepeatMasker	DNA	79401992	79402238	537	+	.	ID="RND-6_FAMILY-5765";Tend="1561";Tstart="1329";shortTE="F";uid="7111e15c-c13e-447b-be29-93708815fe48"
HiC_scaffold_1	RepeatMasker	DNA	30908279	30908390	432	+	.	ID="RND-6_FAMILY-9503";Tend="984";Tstart="866";shortTE="F";uid="6fceec04-f17a-4b0c-949e-f5d4354cd020"
HiC_scaffold_1	RepeatMasker	LTR/Copia	32411549	32411801	448	+	.	ID="RND-6_FAMILY-16343";Tend="702";Tstart="462";shortTE="F";uid="2ba96841-d762-4220-a3a2-315f166ec861"
HiC_scaffold_1	RepeatMasker	LTR/Gypsy	90373309	90373570	905	+	.	ID="RND-5_FAMILY-10";Tend="236";Tstart="4";shortTE="F";uid="194986e6-fa92-4c3a-90e7-bd840a5be100"
HiC_scaffold_1	RepeatMasker	DNA/hAT-Tip100	96489256	96491031	1340	+	.	ID="rnd-6_family-12278";Tend="1867";Tstart="657";shortTE="F";uid="d2130a14-94ec-4a28-83a5-6f4990fd3aa2"
HiC_scaffold_1	RepeatMasker	DNA/Kolobok-T2	20561400	20561759	556	+	.	ID="KOLOBOK-2_AP";Tend="362";Tstart="1";shortTE="F";uid="ea342c13-3c02-4a0d-8f02-ba0c6e28974f"
HiC_scaffold_1	RepeatMasker	DNA/TcMar-Tigger	88115443	88115657	1340	+	.	ID="RND-6_FAMILY-4332";Tend="1405";Tstart="1148";shortTE="F";uid="40d30a1a-b6df-425f-958c-e729d2127745"
HiC_scaffold_1	RepeatMasker	RC/Helitron	16433535	16433722	949	+	.	ID="RND-5_FAMILY-1432";Tend="1110";Tstart="918";shortTE="F";uid="418ce008-2b6c-4312-a6ba-8ce113aab8db"
HiC_scaffold_1	RepeatMasker	DNA/hAT-Tip100	3146789	3146989	456	+	.	ID="RND-5_FAMILY-2621";Tend="1983";Tstart="1783";shortTE="F";uid="cfc5078e-14f3-4829-8f16-442473f4a3de"
HiC_scaffold_1	RepeatMasker	DNA/hAT-Tip100	79321225	79321432	965	+	.	ID="DNA8-100_AP";Tend="660";Tstart="445";shortTE="F";uid="93613642-1821-4175-9188-cfd259696652"
HiC_scaffold_1	RepeatMasker	DNA/hAT-Ac	68285432	68285682	628	+	.	ID="RND-6_FAMILY-965";Tend="1500";Tstart="1245";shortTE="F";uid="58d512f3-27a7-42bc-848d-59d1b8e5d5f2"
HiC_scaffold_1	RepeatMasker	DNA/MULE-MuDR	88432853	88433212	766	+	.	ID="RND-6_FAMILY-1516";Tend="2532";Tstart="2111";shortTE="F";uid="190fa667-feb2-4df2-b062-d6414e22e448"
HiC_scaffold_1	RepeatMasker	DNA	77491957	77492360	1500	+	.	ID="TTAA3_AP";Tend="415";Tstart="16";shortTE="F";uid="5e54d9a1-d07b-42c7-a6aa-f218d465fc83"
HiC_scaffold_1	RepeatMasker	LINE/CR1	71416136	71416370	1121	+	.	ID="RND-6_FAMILY-1515";Tend="1932";Tstart="651";shortTE="F";uid="a72b2c2c-c86d-4027-b321-ff890986bbb1"
HiC_scaffold_1	RepeatMasker	DNA/Maverick	2868343	2868481	1049	+	.	ID="RND-1_FAMILY-45";Tend="5855";Tstart="5717";shortTE="F";uid="c0abd0b6-c2fa-4f1a-b0e1-335371100ec4"
HiC_scaffold_1	RepeatMasker	Retroposon?	90071030	90071277	806	+	.	ID="RND-6_FAMILY-15171";Tend="2256";Tstart="2001";shortTE="F";uid="e72beba9-18a3-4175-a395-ef56e51e9857"
HiC_scaffold_1	RepeatMasker	Unknown	28539498	28539611	647	+	.	ID="RND-6_FAMILY-5251";Tend="890";Tstart="771";shortTE="F";uid="bf31768e-24ee-4b34-b1f4-b8697bbc2b3d"
HiC_scaffold_1	RepeatMasker	Unknown	15307434	15307626	412	+	.	ID="RND-6_FAMILY-1504";Tend="1523";Tstart="1322";shortTE="F";uid="5a832a6a-304b-442e-a7ed-f824c472ab81"
HiC_scaffold_1	RepeatMasker	DNA	80267663	80267784	430	+	.	ID="RND-5_FAMILY-4215";Tend="2908";Tstart="2788";shortTE="F";uid="61772729-22a0-4fe1-b755-5b1a92c41c6d"
HiC_scaffold_1	RepeatMasker	DNA/hAT-hAT19	67294676	67294971	667	+	.	ID="DNA8-43_AP";Tend="256";Tstart="1";shortTE="F";uid="4398dd00-48ec-4a6b-b0aa-5e019c60d255"
HiC_scaffold_1	RepeatMasker	DNA/MULE-MuDR	98888795	98889054	674	+	.	ID="RND-6_FAMILY-11614";Tend="4027";Tstart="3841";shortTE="F";uid="0ffb8bb0-5e79-4f8a-bfc8-72a509389c61"
HiC_scaffold_1	RepeatMasker	DNA/hAT-hAT19	96813097	96813452	1359	+	.	ID="rnd-6_family-12474";Tend="1312";Tstart="833";shortTE="F";uid="5344630e-af47-45f1-9da1-f0233f5cb916"
HiC_scaffold_1	RepeatMasker	DNA/Sola-1	96815289	96815687	478	+	.	ID="SOLA1-2_AP";Tend="397";Tstart="1";shortTE="F";uid="c23c2bc9-1a9d-4800-a352-2f18426f018a"
HiC_scaffold_1	RepeatMasker	DNA/Sola-1	33629387	33631516	5373	+	.	ID="SOLA1-5_AP";TEgroup="ctg_1%7CSOLA1-5_AP%7C1";Tend="3705";Tstart="1";shortTE="F";uid="94dc716c-9de2-4f1d-ace8-f7e552aea7eb"
HiC_scaffold_1	RepeatMasker	DNA/Kolobok-E	31759234	31759451	518	+	.	ID="RND-6_FAMILY-2837";Tend="1524";Tstart="1279";shortTE="F";uid="6c3d931f-08a3-4c56-88ef-9427f8210886"
HiC_scaffold_1	RepeatMasker	Retroposon?	19281026	19281387	851	+	.	ID="SINE2-1_AP";Tend="444";Tstart="1";shortTE="F";uid="1b5c2331-eed0-4a80-80a9-267818724f2c"
HiC_scaffold_1	RepeatMasker	DNA	43261809	43262214	2286	+	.	ID="TTAA2_AP";Tend="427";Tstart="19";shortTE="F";uid="41b8651e-d07f-41d6-ba3d-c8515c3ada99"
HiC_scaffold_1	RepeatMasker	DNA/hAT-hAT19	91720791	91721517	4325	+	.	ID="RND-6_FAMILY-7163";Tend="1696";Tstart="932";shortTE="F";uid="34acdfdf-03d4-4220-8ac0-ad3b6ccc481e"
HiC_scaffold_1	RepeatMasker	DNA/hAT	62013025	62013139	406	+	.	ID="RND-6_FAMILY-6649";Tend="871";Tstart="771";shortTE="F";uid="07e3a0dc-e0c9-46e4-8f04-40bef81d1430"
HiC_scaffold_1	RepeatMasker	DNA	45628439	45628798	628	+	.	ID="DNA4-2_AP";Tend="708";Tstart="336";shortTE="F";uid="d377936f-7e38-4a76-887c-d369c12363b7"
HiC_scaffold_1	RepeatMasker	DNA	19782288	19782648	1517	+	.	ID="TTAA3_AP";Tend="429";Tstart="1";shortTE="F";uid="bb78f6fa-6381-4402-a4de-60a7d3f5084b"
HiC_scaffold_1	RepeatMasker	DNA/TcMar-Tc1	70518943	70519415	2621	+	.	ID="RND-5_FAMILY-1312";Tend="1412";Tstart="923";shortTE="F";uid="d0d30b18-d9dc-4ff5-bfbd-af63165023bf"
HiC_scaffold_1	RepeatMasker	DNA/hAT-Charlie	97793819	97795576	1978	+	.	ID="RND-6_FAMILY-11213";TEgroup="ctg_1%7CRND-6_FAMILY-11213%7C8";Tend="2451";Tstart="473";shortTE="F";uid="de2f0823-304e-4e11-bc26-ad13c1d10232"
HiC_scaffold_1	RepeatMasker	Retroposon?	74400404	74401417	2676	+	.	ID="SINE2-1_AP";Tend="957";Tstart="1";shortTE="F";uid="bed2531a-fe04-46dc-9927-0d30a463b79c"
HiC_scaffold_1	RepeatMasker	DNA/hAT-Blackjack	40912378	40913129	610	+	.	ID="HAT-26_LMI";Tend="1533";Tstart="779";shortTE="F";uid="0bb7f2ef-1a68-4016-90bb-3af957db35d1"
HiC_scaffold_1	RepeatMasker	Retroposon?	70303692	70303956	718	+	.	ID="SINE2-1_AP";Tend="1463";Tstart="1195";shortTE="F";uid="38b5f81e-564d-49c3-a878-071525b4096f"
HiC_scaffold_1	RepeatMasker	DNA/hAT-Tip100	97003443	97003880	616	+	.	ID="hat-24_lmi";Tend="1602";Tstart="1252";shortTE="F";uid="068f925d-e0a4-4321-9e12-616910a91dff"
HiC_scaffold_1	RepeatMasker	DNA/TcMar-Tc1	5271949	5272370	543	+	.	ID="MARINER-12_HSAL";Tend="1032";Tstart="611";shortTE="F";uid="202e795d-47e4-49be-aed7-5b01f214af42"
HiC_scaffold_1	RepeatMasker	Unknown	55148960	55149066	544	+	.	ID="RND-5_FAMILY-2427";Tend="975";Tstart="869";shortTE="F";uid="589cea03-9281-4f87-8da6-02dcd4d8ecfc"
HiC_scaffold_1	RepeatMasker	Unknown	23532798	23532968	642	+	.	ID="RND-6_FAMILY-4535";Tend="1334";Tstart="1177";shortTE="F";uid="d43956b2-37e1-408c-96f1-5c5a6057170b"
HiC_scaffold_1	RepeatMasker	DNA	33146275	33146510	633	+	.	ID="RND-6_FAMILY-1285";Tend="1403";Tstart="1170";shortTE="F";uid="46a5a7b2-0d56-4515-a871-42c8b5ef74ed"
HiC_scaffold_1	RepeatMasker	DNA	27803213	27803580	1249	+	.	ID="TTAA4B_AP";Tend="428";Tstart="67";shortTE="F";uid="06b5e8a5-29ec-4182-94a6-0ae85fb55c6b"
HiC_scaffold_1	RepeatMasker	DNA/MULE-MuDR	63182053	63182334	966	+	.	ID="RND-6_FAMILY-90";Tend="3225";Tstart="1943";shortTE="F";uid="b10c5ab3-525e-4c0c-b4ca-f7ab8e1c77d0"
HiC_scaffold_1	RepeatMasker	DNA/MULE-MuDR	89581095	89581268	473	+	.	ID="RND-5_FAMILY-2032";Tend="850";Tstart="662";shortTE="F";uid="d7f63902-3f6e-48f9-97a8-8f48bca930f1"
HiC_scaffold_1	RepeatMasker	Unknown	8415110	8415245	560	+	.	ID="RND-6_FAMILY-15611";Tend="2746";Tstart="2612";shortTE="F";uid="60f5475a-82bb-4321-ab62-c570d7a467b5"
HiC_scaffold_1	RepeatMasker	Retroposon?	90097504	90097804	1116	+	.	ID="SINE2-1_AP";Tend="1136";Tstart="834";shortTE="F";uid="36de0a26-9272-4d79-9939-e282b473202d"
HiC_scaffold_1	RepeatMasker	DNA	4239565	4240386	6316	+	.	ID="RND-1_FAMILY-113";Tend="3777";Tstart="2954";shortTE="F";uid="db61c936-c8ce-40ee-9f2c-cf776b646555"
HiC_scaffold_1	RepeatMasker	DNA	2149881	2150511	3566	+	.	ID="RND-6_FAMILY-5765";Tend="1670";Tstart="1038";shortTE="F";uid="600e9e68-9e55-4cf4-8f64-1c6268df51e0"
HiC_scaffold_1	RepeatMasker	DNA	73465855	73466335	531	+	.	ID="RND-6_FAMILY-5765";TEgroup="ctg_1%7CRND-6_FAMILY-5765%7C7";Tend="1670";Tstart="1045";shortTE="F";uid="f5a6cd14-d9f0-4feb-9116-72410c35222b"
HiC_scaffold_1	RepeatMasker	DNA/hAT-hAT19	66665328	66665544	688	+	.	ID="rnd-6_family-4817";Tend="1073";Tstart="711";shortTE="F";uid="8b38c241-ada7-4fcb-b841-2c17797d2a5c"
HiC_scaffold_1	RepeatMasker	DNA/Ginger-1	49495533	49495824	512	+	.	ID="RND-4_FAMILY-1147";Tend="1542";Tstart="1266";shortTE="F";uid="491cb2c5-0ca1-4f49-a660-0239eccbcc9a"
HiC_scaffold_1	RepeatMasker	DNA/hAT-Ac	82569996	82570198	649	+	.	ID="RND-5_FAMILY-1443";Tend="668";Tstart="471";shortTE="F";uid="b80410b9-ce2c-4fe8-a7e0-ec74288f8e96"
HiC_scaffold_1	RepeatMasker	DNA/Ginger-1	25547289	25547605	617	+	.	ID="RND-6_FAMILY-14659";Tend="1273";Tstart="975";shortTE="F";uid="66943704-5b54-463b-bc4c-d17b02542599"
HiC_scaffold_1	RepeatMasker	DNA/Kolobok-E	91971729	91971995	423	+	.	ID="RND-6_FAMILY-1652";Tend="1268";Tstart="1029";shortTE="F";uid="328d01e9-a95b-44d5-a5c7-391b78f70cc4"
HiC_scaffold_1	RepeatMasker	Retroposon?	96323544	96323712	474	+	.	ID="RND-6_FAMILY-2037";Tend="3681";Tstart="3538";shortTE="F";uid="9fba5bad-e76a-42b3-ae90-03811d1b5491"
HiC_scaffold_1	RepeatMasker	DNA/Ginger-2	50068952	50069476	766	+	.	ID="GINGER2-N2_AP";Tend="1439";Tstart="951";shortTE="F";uid="e2517932-660c-482b-8953-cd139bd8fd1f"
HiC_scaffold_1	RepeatMasker	DNA/hAT	7355086	7355408	1294	+	.	ID="DNA8-79_AP";Tend="285";Tstart="1";shortTE="F";uid="c5348abb-aa66-430a-9169-3fc98600f124"
HiC_scaffold_1	RepeatMasker	DNA/MULE-MuDR	42972693	42972906	1038	+	.	ID="RND-6_FAMILY-19340";Tend="1853";Tstart="1631";shortTE="F";uid="982bbb51-2d3a-4244-a7c3-32b9c7272faf"
HiC_scaffold_1	RepeatMasker	Retroposon?	57937655	57937826	554	+	.	ID="SINE2-1_AP";Tend="427";Tstart="257";shortTE="F";uid="4399f672-2b47-4aa3-a040-87a78a26108a"
HiC_scaffold_1	RepeatMasker	Unknown	80804513	80804897	1388	+	.	ID="RND-6_FAMILY-20694";Tend="1209";Tstart="883";shortTE="F";uid="28f66375-b16e-4fae-bbc1-39fd528b6f12"
HiC_scaffold_1	RepeatMasker	DNA/hAT-Charlie	76816928	76818175	2512	+	.	ID="halyomorpha_halys-5_family-2994";Tend="827";Tstart="153";shortTE="F";uid="67a85b32-f334-41ad-bc76-d73c2fad2316"
HiC_scaffold_1	RepeatMasker	RC/Helitron	53114278	53114493	943	+	.	ID="RND-5_FAMILY-1028";Tend="1240";Tstart="918";shortTE="F";uid="d7a22b4f-9edf-4deb-be0d-0d93c39aba88"
HiC_scaffold_1	RepeatMasker	DNA/Maverick	61174868	61181560	73475	+	.	ID="rnd-6_family-12026";Tend="8400";Tstart="1";shortTE="F";uid="75b7d05f-f52b-451e-ad51-4e0e247287bf"
HiC_scaffold_1	RepeatMasker	DNA/hAT-Charlie	32901756	32902793	1531	+	.	ID="RND-6_FAMILY-12883";TEgroup="ctg_1%7CRND-6_FAMILY-12883%7C1";Tend="3327";Tstart="350";shortTE="F";uid="69207a10-9cd6-48ab-b535-b3812f7b730b"
HiC_scaffold_1	RepeatMasker	Unknown	33422444	33422584	900	+	.	ID="RND-1_FAMILY-55";Tend="1374";Tstart="1225";shortTE="F";uid="3222de4f-223e-4c74-853e-983d73e141ab"
HiC_scaffold_1	RepeatMasker	Unknown	69576184	69576384	1146	+	.	ID="RND-1_FAMILY-253";Tend="1172";Tstart="973";shortTE="F";uid="5ffda931-6598-4913-ad3f-493a777e7b46"
HiC_scaffold_1	RepeatMasker	Unknown	92492481	92492588	643	+	.	ID="RND-5_FAMILY-155";Tend="1515";Tstart="1406";shortTE="F";uid="c0568697-5dee-4842-bab1-cec57bfdaed9"
HiC_scaffold_1	RepeatMasker	LINE/I	92260653	92261280	5562	+	.	ID="RND-6_FAMILY-6591";Tend="3516";Tstart="2889";shortTE="F";uid="3d12f2d3-c1ac-48c5-9fbe-601a9e9c1883"
HiC_scaffold_1	RepeatMasker	DNA	18232042	18232176	486	+	.	ID="RND-1_FAMILY-243";Tend="1725";Tstart="1609";shortTE="F";uid="d1ac14bf-9e6b-4dcc-abcd-b70ef876dfbd"
HiC_scaffold_1	RepeatMasker	DNA	39624124	39624998	1652	+	.	ID="RND-6_FAMILY-1285";Tend="1833";Tstart="951";shortTE="F";uid="f3cdb4ce-4ea9-4ff5-befc-4e51e12b47b7"
HiC_scaffold_1	RepeatMasker	Retroposon?	54836870	54837125	518	+	.	ID="SINE2-2_AP";Tend="1436";Tstart="1176";shortTE="F";uid="a7fde553-c8f9-46ca-8738-9d7bdb0bb5aa"
HiC_scaffold_1	RepeatMasker	DNA	14049813	14049952	1075	+	.	ID="TTAA28B_AP";Tend="163";Tstart="22";shortTE="F";uid="663f894f-d0c4-42d1-bb52-e69fe4cae3b6"
HiC_scaffold_1	RepeatMasker	LINE/I-Jockey	6378267	6378490	486	+	.	ID="AG-JOCK-1";Tend="1383";Tstart="1202";shortTE="F";uid="f156f166-88dd-466a-8218-4e6593df9fe0"
HiC_scaffold_1	RepeatMasker	LTR/Gypsy	9400760	9400891	482	+	.	ID="RND-4_FAMILY-1191";Tend="2912";Tstart="2790";shortTE="F";uid="5d85413f-ff4e-4745-9577-4d9eb3e44bc9"
HiC_scaffold_1	RepeatMasker	DNA/hAT-Ac	97652951	97654415	721	+	.	ID="HAT-2_AP";Tend="2325";Tstart="864";shortTE="F";uid="1a441afe-ee05-4f8e-8920-aab326f8a63b"
HiC_scaffold_1	RepeatMasker	DNA/hAT-Charlie	4812231	4813187	2062	+	.	ID="RND-6_FAMILY-204";Tend="1281";Tstart="341";shortTE="F";uid="b7fbb80c-9182-459a-a963-131a964bc7e1"
HiC_scaffold_1	RepeatMasker	LTR/Gypsy	4534881	4535387	2895	+	.	ID="RND-6_FAMILY-7278";Tend="633";Tstart="102";shortTE="F";uid="2db9a9d5-54ca-4c31-8620-259ff8513d16"
HiC_scaffold_1	RepeatMasker	LTR/Gypsy	34055412	34056119	735	+	.	ID="GYPSY5-I_AP";Tend="3011";Tstart="2312";shortTE="F";uid="7ec904c5-840e-4ad6-9af1-1147bb80979b"
HiC_scaffold_1	RepeatMasker	DNA	55466969	55467126	922	+	.	ID="ttaa26_ap";Tend="581";Tstart="422";shortTE="F";uid="56f48b10-69a5-4e28-a810-091d28c58fe1"
HiC_scaffold_1	RepeatMasker	Unknown	33668856	33669013	498	+	.	ID="RND-6_FAMILY-10481";Tend="3736";Tstart="3600";shortTE="F";uid="ba56d556-00bc-423d-bfc1-bd0aa0b73874"
HiC_scaffold_1	RepeatMasker	Retroposon?	70643946	70644622	444	+	.	ID="RND-6_FAMILY-6896";TEgroup="ctg_1%7CRND-6_FAMILY-6896%7C8";Tend="1389";Tstart="1031";shortTE="F";uid="b4de4133-b876-45b8-9e09-73c7e1ca03bc"
HiC_scaffold_1	RepeatMasker	Retroposon?	48667122	48667364	479	+	.	ID="RND-5_FAMILY-293";Tend="1018";Tstart="774";shortTE="F";uid="1c4e8126-5ff7-4026-8a3c-51494711ac46"
HiC_scaffold_1	RepeatMasker	DNA	74107368	74107635	817	+	.	ID="TTAA3_AP";Tend="299";Tstart="64";shortTE="F";uid="915384fd-e995-470e-a50e-2dbc6d94e372"
HiC_scaffold_1	RepeatMasker	Retroposon?	64408871	64410161	10332	+	.	ID="RND-6_FAMILY-5997";Tend="2029";Tstart="750";shortTE="F";uid="ed0d5c4b-e911-4b2c-819e-d438d6694495"
HiC_scaffold_1	RepeatMasker	LINE/I	34579959	34580263	640	+	.	ID="RND-6_FAMILY-4224";Tend="1545";Tstart="1243";shortTE="F";uid="5c1b5147-3c55-420e-b661-db52c126d33c"
HiC_scaffold_1	RepeatMasker	Retroposon?	74757421	74757970	906	+	.	ID="SINE2-1_AP";Tend="1174";Tstart="632";shortTE="F";uid="c444f234-8061-42f8-b956-482cfb0dc6cc"
HiC_scaffold_1	RepeatMasker	DNA	44461203	44461329	476	+	.	ID="DNA4-2B_AP";Tend="620";Tstart="497";shortTE="F";uid="82a18fa2-8082-4d82-8654-ad5bd2e00009"
HiC_scaffold_1	RepeatMasker	DNA/hAT	34759841	34759942	423	+	.	ID="RND-6_FAMILY-615";Tend="1062";Tstart="956";shortTE="F";uid="0024ae98-6931-4566-aa69-7943e02169ec"
HiC_scaffold_1	RepeatMasker	DNA/hAT-hATm	97118193	97118625	867	+	.	ID="HAT-4C_AP";Tend="430";Tstart="2";shortTE="F";uid="b406b26f-4073-4ec1-9039-7fb1e4580f14"
HiC_scaffold_1	RepeatMasker	Unknown	96046529	96047207	614	+	.	ID="RND-6_FAMILY-15611";Tend="2238";Tstart="1537";shortTE="F";uid="dd3d5f5f-5553-4342-a124-04a6f24239eb"
HiC_scaffold_1	RepeatMasker	DNA/PIF-Harbinger	97465946	97466404	578	+	.	ID="rnd-6_family-8084";Tend="3471";Tstart="3295";shortTE="F";uid="2300cb0b-e8b6-4020-828d-93fffe0c9fbf"
HiC_scaffold_1	RepeatMasker	RC/Helitron	29756291	29756751	2720	+	.	ID="RND-1_FAMILY-26";Tend="1876";Tstart="1436";shortTE="F";uid="d8055a40-2d66-4421-b1f1-2bab787998ff"
HiC_scaffold_1	RepeatMasker	DNA	88409491	88410172	2886	+	.	ID="DNA4-1_AP";Tend="823";Tstart="79";shortTE="F";uid="bf98d6f1-8d6b-43d7-8e51-729ee19c8e27"
HiC_scaffold_1	RepeatMasker	DNA/hAT-hAT19	48887390	48887514	433	+	.	ID="DNA8-78_AP";Tend="624";Tstart="501";shortTE="F";uid="7701b4fd-21a9-41af-a7f6-c627ca040404"
HiC_scaffold_1	RepeatMasker	LINE/I	71402792	71405371	2891	+	.	ID="VINGI-1_BTA";Tend="2728";Tstart="165";shortTE="F";uid="b413879d-7c83-4887-a7e0-4e2741eb3b05"
HiC_scaffold_1	RepeatMasker	DNA/MULE-NOF	51392278	51392892	694	+	.	ID="REHAVKUS1_AP";Tend="1337";Tstart="730";shortTE="F";uid="a85ad431-26ec-45d1-aaa7-e44c8f3aca26"
HiC_scaffold_1	RepeatMasker	Unknown	79202294	79202553	1208	+	.	ID="RND-6_FAMILY-3922";Tend="1208";Tstart="972";shortTE="F";uid="b487eb11-97fe-4f1b-9a55-ae0b0b5ab1d3"
HiC_scaffold_1	RepeatMasker	DNA/hAT	11415864	11416095	543	+	.	ID="RND-6_FAMILY-17437";Tend="2694";Tstart="2472";shortTE="F";uid="d4abca6a-dc53-4a65-90b9-4b0773c5f440"
HiC_scaffold_1	RepeatMasker	DNA/MULE-NOF	95944108	95944580	790	+	.	ID="RND-6_FAMILY-234";Tend="2269";Tstart="1750";shortTE="F";uid="67e5f0f4-422a-4dbd-b0cd-0279ca46fde2"
HiC_scaffold_1	RepeatMasker	DNA/TcMar-Tigger	14391256	14391470	1167	+	.	ID="RND-6_FAMILY-6016";TEgroup="ctg_1%7CRND-6_FAMILY-6016%7C1";Tend="1731";Tstart="792";shortTE="F";uid="cce72dfe-73f2-4f26-9504-4b8b3079a14b"
HiC_scaffold_1	RepeatMasker	Unknown	13122101	13122318	511	+	.	ID="RND-6_FAMILY-18580";Tend="1157";Tstart="986";shortTE="F";uid="f30b25a0-d6b3-44ef-9089-338c9acd8d6b"
HiC_scaffold_1	RepeatMasker	LINE/RTE-BovB	72051477	72051793	633	+	.	ID="RND-4_FAMILY-459";Tend="535";Tstart="200";shortTE="F";uid="c3553f08-5427-4e49-a009-f49a694cfb9e"
HiC_scaffold_1	RepeatMasker	LTR/Pao	54831796	54832404	1620	+	.	ID="RND-6_FAMILY-255";Tend="3450";Tstart="2874";shortTE="F";uid="6747992e-cde7-4734-8afb-9007be7dc02f"
HiC_scaffold_1	RepeatMasker	Unknown	4595041	4595316	1152	+	.	ID="RND-1_FAMILY-105";Tend="1086";Tstart="807";shortTE="F";uid="9186eac4-90fe-4cfb-9d22-35d6b5f56e93"
HiC_scaffold_1	RepeatMasker	LTR/Pao	72933152	72933368	400	+	.	ID="RND-6_FAMILY-1226";Tend="1943";Tstart="1752";shortTE="F";uid="bbbc4616-a063-44e9-888a-543a9ea7d22a"
HiC_scaffold_1	RepeatMasker	DNA/hAT-Tip100	64098896	64099396	595	+	.	ID="RND-5_FAMILY-13931";Tend="1550";Tstart="1076";shortTE="F";uid="39a047b4-a250-4c73-a66c-63fe642ac279"
HiC_scaffold_1	RepeatMasker	DNA	91889246	91889496	665	+	.	ID="RND-6_FAMILY-1285";Tend="1471";Tstart="1221";shortTE="F";uid="72c88127-0094-4e13-85ae-15a454434603"
HiC_scaffold_1	RepeatMasker	Unknown	82846459	82846581	423	+	.	ID="RND-5_FAMILY-690";Tend="208";Tstart="90";shortTE="F";uid="a3af81a1-6e3c-4993-a553-66403ecdfd11"
HiC_scaffold_1	RepeatMasker	LINE/I-Jockey	72442183	72442313	977	+	.	ID="RND-5_FAMILY-169";Tend="1184";Tstart="986";shortTE="F";uid="e805435c-bd6f-44a4-99c5-3b75ee82b2e6"
HiC_scaffold_1	RepeatMasker	DNA/Sola-1	76113313	76113514	452	+	.	ID="SOLA1-1_AP";Tend="1421";Tstart="1230";shortTE="F";uid="4b798e96-b038-40c6-bf65-1eefec3b822a"
HiC_scaffold_1	RepeatMasker	DNA	3935695	3935817	521	+	.	ID="RND-6_FAMILY-1285";Tend="802";Tstart="658";shortTE="F";uid="3b52fb10-3293-4905-82ba-a5fca3a4974d"
HiC_scaffold_1	RepeatMasker	LTR/Gypsy	33262213	33262466	424	+	.	ID="RND-6_FAMILY-17944";Tend="1445";Tstart="1274";shortTE="F";uid="7c384815-5dd0-4b4a-9526-706fccea46b3"
HiC_scaffold_1	RepeatMasker	Retroposon?	60158038	60158313	4141	+	.	ID="RND-6_FAMILY-1191";Tend="1423";Tstart="1";shortTE="F";uid="6b004638-57f3-4cc5-bf89-baafa3889fcf"
HiC_scaffold_1	RepeatMasker	DNA	1315250	1315467	1106	+	.	ID="RND-5_FAMILY-201";Tend="1143";Tstart="903";shortTE="F";uid="d19ef631-54b0-4872-97c9-64f0ff0eed33"
HiC_scaffold_1	RepeatMasker	Unknown	87856052	87856377	937	+	.	ID="RND-4_FAMILY-1027";Tend="1504";Tstart="1178";shortTE="F";uid="7dbf9314-2157-4587-9916-2331620f347b"
HiC_scaffold_1	RepeatMasker	DNA/hAT-Tip100	70063164	70063652	1615	+	.	ID="RND-6_FAMILY-5892";TEgroup="ctg_1%7CRND-6_FAMILY-5892%7C1";Tend="1507";Tstart="948";shortTE="F";uid="a3285635-1a5b-47b0-bd1b-2d10837d49ad"
HiC_scaffold_1	RepeatMasker	Retroposon?	31834238	31834403	550	+	.	ID="RND-5_FAMILY-293";Tend="1385";Tstart="1247";shortTE="F";uid="9c7db5f5-9e41-4c17-a7e8-2d75892f1dd3"
HiC_scaffold_1	RepeatMasker	DNA	49274488	49274648	443	+	.	ID="RND-6_FAMILY-1285";Tend="813";Tstart="670";shortTE="F";uid="67dd87ba-62e0-437f-8b07-4c58a7fa2450"
HiC_scaffold_1	RepeatMasker	DNA	21871702	21872211	570	+	.	ID="TTAA20_AP";TEgroup="ctg_1%7CTTAA20_AP%7C1";Tend="657";Tstart="7";shortTE="F";uid="1edd7b8c-aa29-47a1-9e00-2ef681626ceb"
HiC_scaffold_1	RepeatMasker	DNA/Merlin	34020095	34020313	481	+	.	ID="MERLIN-1_LSAL";Tend="892";Tstart="674";shortTE="F";uid="12db3783-56bf-41cc-afeb-354f37e4c595"
HiC_scaffold_1	RepeatMasker	DNA/MULE-MuDR	15028848	15029713	1275	+	.	ID="RND-6_FAMILY-10727";Tend="1689";Tstart="824";shortTE="F";uid="fc9f818e-f9d5-4042-a1a0-7590de370a77"
HiC_scaffold_1	RepeatMasker	DNA	33716476	33716720	1145	+	.	ID="DNA4-2_AP";Tend="769";Tstart="540";shortTE="F";uid="75cfab9f-a685-477d-8d1a-4a7f5c8000ac"
HiC_scaffold_1	RepeatMasker	DNA	59336101	59336270	1182	+	.	ID="dna4-2_ap";Tend="769";Tstart="597";shortTE="F";uid="aa4297d4-02b1-4fae-bba8-85a29806467f"
HiC_scaffold_1	RepeatMasker	DNA/hAT?	65716034	65716207	801	+	.	ID="RND-5_FAMILY-4908";Tend="1047";Tstart="891";shortTE="F";uid="9505ba1a-b412-444c-a6f5-e21759eaf640"
HiC_scaffold_1	RepeatMasker	LTR/Gypsy	63168308	63169217	728	+	.	ID="GYPSY5-I_AP";Tend="3029";Tstart="2118";shortTE="F";uid="481da779-0d51-4150-a735-58bdf138856b"
HiC_scaffold_1	RepeatMasker	DNA/hAT-Tip100	86627804	86628033	556	+	.	ID="HAT-N16_LMI";Tend="1781";Tstart="1560";shortTE="F";uid="4b91bb0b-cf0c-4def-aca6-133044fb033a"
HiC_scaffold_1	RepeatMasker	Retroposon?	14107830	14108056	616	+	.	ID="RND-6_FAMILY-6896";Tend="841";Tstart="597";shortTE="F";uid="631f0a5a-3c6f-4c08-803a-21fadd06940f"
HiC_scaffold_1	RepeatMasker	DNA/Kolobok-E	66686193	66686402	568	+	.	ID="KOLOBOKE-2_AP";Tend="2211";Tstart="1973";shortTE="F";uid="1c9b875a-4978-44e9-8f99-9a6ac14a5211"
HiC_scaffold_1	RepeatMasker	Unknown	7568910	7569248	1513	+	.	ID="RND-5_FAMILY-2596";Tend="2127";Tstart="1734";shortTE="F";uid="a374ea11-f820-45e8-8a97-294c554f6c53"
HiC_scaffold_1	RepeatMasker	DNA/hAT-hAT19	49572201	49572750	1479	+	.	ID="DNA8-84_AP";Tend="561";Tstart="3";shortTE="F";uid="0e9b01b9-9bd0-45bc-9eff-10fd771658bf"
HiC_scaffold_1	RepeatMasker	Retroposon?	52465911	52466399	981	+	.	ID="RND-6_FAMILY-589";Tend="934";Tstart="428";shortTE="F";uid="b90dee1d-cc5d-42d6-bdac-4a751d483124"
HiC_scaffold_1	RepeatMasker	Unknown	90799186	90799584	1500	+	.	ID="RND-6_FAMILY-291";Tend="1311";Tstart="885";shortTE="F";uid="3ac569d8-6e4b-4bc6-a99c-653720d32b22"
HiC_scaffold_1	RepeatMasker	DNA/hAT-hAT19	14406800	14407027	1010	+	.	ID="RND-6_FAMILY-10153";Tend="1104";Tstart="869";shortTE="F";uid="78fe6ee3-f43c-402f-8d2f-9c31ad37d6a0"
HiC_scaffold_1	RepeatMasker	DNA/Maverick	96287167	96287469	1682	+	.	ID="RND-6_FAMILY-2764";Tend="5443";Tstart="5151";shortTE="F";uid="8f1e8dc5-b8ee-47ff-840a-630befa93233"
HiC_scaffold_1	RepeatMasker	DNA/hAT?	45274830	45275074	929	+	.	ID="RND-6_FAMILY-6377";Tend="1329";Tstart="1077";shortTE="F";uid="cd175ca1-83ce-4b8b-afdb-f0300f8fe337"
HiC_scaffold_1	RepeatMasker	Unknown	33881953	33882909	8614	+	.	ID="RND-6_FAMILY-15483";Tend="2041";Tstart="1070";shortTE="F";uid="1456dab5-0ed9-40e7-850f-316ec3a77964"
HiC_scaffold_1	RepeatMasker	Unknown	88742606	88742729	838	+	.	ID="RND-6_FAMILY-770";Tend="1531";Tstart="1403";shortTE="F";uid="33b565db-be6b-4cc3-bd2c-0ca2c5378d80"
HiC_scaffold_1	RepeatMasker	DNA/Merlin	65944044	65944211	460	+	.	ID="RND-6_FAMILY-97";Tend="1039";Tstart="872";shortTE="F";uid="869cd7d5-76f5-4816-93aa-966cfca4a9a3"
HiC_scaffold_1	RepeatMasker	Retroposon?	75825181	75825598	457	+	.	ID="RND-6_FAMILY-6896";Tend="1364";Tstart="597";shortTE="F";uid="b2fa53fc-4f7e-41dd-9178-c824b12acbfb"
HiC_scaffold_1	RepeatMasker	DNA/hAT-Ac	24237566	24237783	539	+	.	ID="HAT-2_AP";Tend="2283";Tstart="2069";shortTE="F";uid="860e1550-9b10-460c-9b66-411b9316a5d8"
HiC_scaffold_1	RepeatMasker	DNA/Sola	39634070	39634406	841	+	.	ID="SOLA1-7_AP";Tend="1185";Tstart="847";shortTE="F";uid="6dfb95ea-ecd1-4ff7-bbff-f924de4205ef"
HiC_scaffold_1	RepeatMasker	Retroposon?	29768622	29768759	471	+	.	ID="RND-6_FAMILY-2026";Tend="1301";Tstart="1157";shortTE="F";uid="93699e61-3cd2-4291-af25-e2bf5ef7d26e"
HiC_scaffold_1	RepeatMasker	DNA/TcMar-Pogo?	78898135	78898266	470	+	.	ID="DNA2-8_AP";Tend="764";Tstart="639";shortTE="F";uid="cf0ea632-c188-4fbb-a536-07f365b19609"
HiC_scaffold_1	RepeatMasker	DNA/hAT-hAT19	47603658	47604815	2810	+	.	ID="RND-1_FAMILY-27";Tend="5391";Tstart="4259";shortTE="F";uid="6b7112bc-2838-4d00-9a7c-91f27eb5c9aa"
HiC_scaffold_1	RepeatMasker	DNA	66181540	66181886	1293	+	.	ID="DNA4-2_AP";Tend="765";Tstart="421";shortTE="F";uid="49192e4f-a424-405a-b6cf-f4e9a7681c83"
HiC_scaffold_1	RepeatMasker	DNA/hAT-Tip100	47155287	47155454	465	+	.	ID="RND-1_FAMILY-247";Tend="1649";Tstart="1480";shortTE="F";uid="f6309aee-ff72-4026-8cf5-9d86f1b7d812"
HiC_scaffold_1	RepeatMasker	DNA/MULE-MuDR	75928758	75928977	599	+	.	ID="RND-6_FAMILY-10869";Tend="2970";Tstart="2758";shortTE="F";uid="f893f75d-f654-48cc-b698-57a745b99932"
HiC_scaffold_1	RepeatMasker	Retroposon?	70543340	70543571	1314	+	.	ID="RND-5_FAMILY-293";Tend="1337";Tstart="1088";shortTE="F";uid="7e5a63c2-c432-4999-83c6-9b27a868cef3"
HiC_scaffold_1	RepeatMasker	DNA/hAT-Ac	25651336	25652073	1973	+	.	ID="RND-6_FAMILY-6433";TEgroup="ctg_1%7CRND-6_FAMILY-6433%7C2";Tend="1745";Tstart="749";shortTE="F";uid="b1ae7c7a-c1e1-41fa-9475-9e51808fb6b7"
HiC_scaffold_1	RepeatMasker	DNA/CMC-EnSpm	5578617	5579453	3445	+	.	ID="ENSPM-1_AP";Tend="1089";Tstart="249";shortTE="F";uid="9d379a71-71d3-4f0f-ab26-2ad7fc8a92c6"
HiC_scaffold_1	RepeatMasker	DNA	98041065	98043482	20260	+	.	ID="RND-6_FAMILY-42383";Tend="2957";Tstart="574";shortTE="F";uid="af70ed27-c8c1-48e6-a9e1-2aa716eb92b9"
HiC_scaffold_1	RepeatMasker	DNA	91916039	91916293	483	+	.	ID="RND-6_FAMILY-5765";Tend="1554";Tstart="1298";shortTE="F";uid="2a1128ec-51f1-452c-bfb3-83092ec26208"
HiC_scaffold_1	RepeatMasker	LINE/L2	23333230	23333476	498	+	.	ID="RND-6_FAMILY-16464";Tend="501";Tstart="272";shortTE="F";uid="f89eff48-b0a6-48de-a813-67eb7186bf2e"
HiC_scaffold_1	RepeatMasker	DNA/P	97425338	97426586	1100	+	.	ID="P-3_AP";Tend="3839";Tstart="2574";shortTE="F";uid="81abf388-69f0-4100-8335-558c5924d746"
HiC_scaffold_1	RepeatMasker	LTR/Gypsy	13665466	13667839	8141	+	.	ID="RND-1_FAMILY-7";TEgroup="ctg_1%7CRND-1_FAMILY-7%7C3";Tend="7652";Tstart="5088";shortTE="F";uid="7e6ce958-9333-42fc-82fd-79100dede9f4"
HiC_scaffold_1	RepeatMasker	Retroposon?	12301558	12301665	408	+	.	ID="RND-6_FAMILY-589";Tend="718";Tstart="612";shortTE="F";uid="e35cb21d-a8c3-4c6f-86d1-acc03355e254"
HiC_scaffold_1	RepeatMasker	DNA/hAT-Charlie	37025114	37025748	618	+	.	ID="hat-1_mma";Tend="1437";Tstart="774";shortTE="F";uid="bf91cc25-3667-4020-b820-3e83f9d25b69"
HiC_scaffold_1	RepeatMasker	DNA/Kolobok-E	1714881	1715954	9459	+	.	ID="RND-6_FAMILY-13424";Tend="1932";Tstart="859";shortTE="F";uid="74348edc-cd34-417b-a258-12f4d4fcd711"
HiC_scaffold_1	RepeatMasker	DNA/hAT-Tip100	15504138	15504340	488	+	.	ID="RND-5_FAMILY-2621";Tend="1970";Tstart="1769";shortTE="F";uid="c17492a7-fa81-4c0a-a0c5-74e48192518f"
HiC_scaffold_1	RepeatMasker	Retroposon?	52889130	52889779	588	+	.	ID="RND-6_FAMILY-6408";TEgroup="ctg_1%7CRND-6_FAMILY-6408%7C1";Tend="1815";Tstart="1029";shortTE="F";uid="9dbc5e86-3c1b-4d48-aa87-25e44b6fa6fe"
HiC_scaffold_1	RepeatMasker	DNA/hAT-Ac	12472067	12472232	630	+	.	ID="DNA8-91B_AP";Tend="646";Tstart="481";shortTE="F";uid="3efc558e-de21-4c7a-821c-080c40260269"
HiC_scaffold_1	RepeatMasker	DNA/hAT-Charlie	73081649	73082392	2093	+	.	ID="rnd-5_family-10824";Tend="2990";Tstart="1550";shortTE="F";uid="7b3713f2-705e-4a2a-88b0-144e955e9021"
HiC_scaffold_1	RepeatMasker	Unknown	49083124	49083520	1166	+	.	ID="RND-1_FAMILY-48";Tend="1310";Tstart="918";shortTE="F";uid="cc2075ed-28de-4a11-b909-cf114affd71b"
HiC_scaffold_1	RepeatMasker	DNA/Ginger	9324634	9325097	1333	+	.	ID="RND-6_FAMILY-587";Tend="1898";Tstart="1436";shortTE="F";uid="e68fcc13-3f68-4bf4-acf1-1b22c99395ea"
HiC_scaffold_1	RepeatMasker	LTR/Gypsy	1068889	1071603	21006	+	.	ID="RND-6_FAMILY-1939";Tend="3302";Tstart="611";shortTE="F";uid="442f2986-51e8-4d73-9d7d-4a580843573e"
HiC_scaffold_1	RepeatMasker	Unknown	84464894	84464995	753	+	.	ID="RND-6_FAMILY-768";Tend="1011";Tstart="913";shortTE="F";uid="64f6ed49-4e45-42ea-9b38-e904c5e67656"
HiC_scaffold_1	RepeatMasker	DNA/Sola-1	71314012	71314579	633	+	.	ID="RND-5_FAMILY-6276";TEgroup="ctg_1%7CRND-5_FAMILY-6276%7C7";Tend="2905";Tstart="171";shortTE="F";uid="88e8065a-6681-4bde-89b3-ae9e897d627f"
HiC_scaffold_1	RepeatMasker	DNA	53306335	53306781	1346	+	.	ID="TTAA8_AP";Tend="438";Tstart="1";shortTE="F";uid="4b3b8353-4016-4169-bfcf-062bb4917549"
HiC_scaffold_1	RepeatMasker	DNA/hAT?	40627758	40627948	944	+	.	ID="RND-6_FAMILY-4072";Tend="1383";Tstart="1187";shortTE="F";uid="2739d271-759d-4065-b868-a21cc15ec8b7"
HiC_scaffold_1	RepeatMasker	DNA/MULE-MuDR	545324	545826	450	+	.	ID="RND-6_FAMILY-10727";Tend="1305";Tstart="802";shortTE="F";uid="5874fb10-f0f6-4518-9b13-80437971d1aa"
HiC_scaffold_1	RepeatMasker	LINE/CR1	85997654	85997854	1644	+	.	ID="RND-6_FAMILY-36505";Tend="857";Tstart="657";shortTE="F";uid="25635774-9bb0-4c05-a8a9-c2a5cafb7b62"
HiC_scaffold_1	RepeatMasker	RC/Helitron	73262673	73263204	3630	+	.	ID="RND-1_FAMILY-144";Tend="2024";Tstart="1503";shortTE="F";uid="8f2e1a6a-1e6c-4575-b8b8-760e78393c95"
HiC_scaffold_1	RepeatMasker	LINE/I	57487979	57488506	892	+	.	ID="RND-6_FAMILY-4333";Tend="1285";Tstart="758";shortTE="F";uid="033a95ff-163a-4299-9705-6757ce131e00"
HiC_scaffold_1	RepeatMasker	DNA/hAT-Tip100	43129824	43130612	6058	+	.	ID="RND-4_FAMILY-562";Tend="1804";Tstart="1021";shortTE="F";uid="3b8a134d-9927-41c2-b5b9-bc54f8ffbba5"
HiC_scaffold_1	RepeatMasker	DNA/TcMar?	41563588	41563893	405	+	.	ID="RND-6_FAMILY-2922";Tend="1197";Tstart="889";shortTE="F";uid="a878f26a-a673-47b5-b2a3-5d8c4a210d79"
HiC_scaffold_1	RepeatMasker	DNA/Ginger	92747881	92748232	669	+	.	ID="RND-6_FAMILY-587";Tend="1030";Tstart="623";shortTE="F";uid="34871882-e06f-4183-9020-6b3fdd91c9e4"
HiC_scaffold_1	RepeatMasker	DNA	93856942	93857363	1784	+	.	ID="TTAA4B_AP";Tend="430";Tstart="1";shortTE="F";uid="0c9a57ed-8900-4932-aa3c-dec9efef6e73"
HiC_scaffold_1	RepeatMasker	RC/Helitron	2038879	2039124	411	+	.	ID="RND-6_FAMILY-8922";Tend="614";Tstart="412";shortTE="F";uid="04b0df0a-fe5c-4c17-9be8-bdd25fbdfb8c"
HiC_scaffold_1	RepeatMasker	RC/Helitron	96534427	96534666	418	+	.	ID="RND-5_FAMILY-6687";TEgroup="ctg_1%7CRND-5_FAMILY-6687%7C2";Tend="1491";Tstart="932";shortTE="T";uid="1cd70d09-5ca5-49a1-bd9c-b960987fe48c"
HiC_scaffold_1	RepeatMasker	Unknown	46400373	46400684	895	+	.	ID="RND-1_FAMILY-253";TEgroup="ctg_1%7CRND-1_FAMILY-253%7C3";Tend="1499";Tstart="940";shortTE="F";uid="b961735a-4d5b-4bb1-a4f2-62f46fd74311"
HiC_scaffold_1	RepeatMasker	DNA/Ginger	60869959	60870293	436	+	.	ID="RND-6_FAMILY-587";Tend="959";Tstart="622";shortTE="F";uid="dc216e1e-1dc2-4b51-a41a-c455a9703851"
HiC_scaffold_1	RepeatMasker	DNA	28370366	28370770	893	+	.	ID="ttaa2c_ap";Tend="426";Tstart="17";shortTE="F";uid="cc76eed5-e086-40d1-aa69-82c65d5bf393"
HiC_scaffold_1	RepeatMasker	DNA	40416414	40416524	573	+	.	ID="DNAX-10_AP";Tend="118";Tstart="2";shortTE="F";uid="5339aa94-cbaa-4845-80d8-792765d9c0d9"
HiC_scaffold_1	RepeatMasker	Retroposon?	74861661	74861959	687	+	.	ID="SINE2-1_AP";Tend="933";Tstart="629";shortTE="F";uid="b7bc4631-3936-4dea-a5af-495af27162ce"
HiC_scaffold_1	RepeatMasker	DNA/Ginger	77002544	77002749	460	+	.	ID="RND-6_FAMILY-587";Tend="2312";Tstart="2118";shortTE="F";uid="01aecf14-5249-4c94-a220-f164988ff39e"
HiC_scaffold_1	RepeatMasker	Retroposon?	23314878	23315336	1409	+	.	ID="SINE2-1_AP";Tend="1090";Tstart="615";shortTE="F";uid="1fa86138-465e-404d-b314-5d4407e34e17"
HiC_scaffold_1	RepeatMasker	DNA/hAT-Ac	84409816	84409943	481	+	.	ID="DNA8-11_AP";Tend="147";Tstart="1";shortTE="F";uid="a8a7694a-d7d5-4f96-a3a5-569d05f2c9ac"
HiC_scaffold_1	RepeatMasker	Retroposon?	35261389	35261769	463	+	.	ID="RND-6_FAMILY-589";Tend="827";Tstart="468";shortTE="F";uid="6f9135d2-a7eb-47ee-b4ba-2360406aa0d9"
HiC_scaffold_1	RepeatMasker	DNA/P	56919071	56919635	464	+	.	ID="RND-6_FAMILY-881";Tend="995";Tstart="410";shortTE="F";uid="730c0690-a2ce-4e7a-8ea0-37d82b51885a"
HiC_scaffold_1	RepeatMasker	Unknown	25299672	25299781	483	+	.	ID="RND-6_FAMILY-10080";Tend="1079";Tstart="976";shortTE="F";uid="daecb1b6-dda6-4611-bffc-8bc3d5a58a58"
HiC_scaffold_1	RepeatMasker	DNA/hAT	96245233	96245334	437	+	.	ID="RND-5_FAMILY-7039";Tend="1020";Tstart="918";shortTE="F";uid="bbc0ed6c-f14a-46af-870f-c75216ffb7b9"
HiC_scaffold_1	RepeatMasker	DNA/P	833351	835504	2962	+	.	ID="P-3_AP";Tend="4510";Tstart="2419";shortTE="F";uid="2ecbf035-4c52-4a05-835d-8d4fb9aa4d0e"
HiC_scaffold_1	RepeatMasker	Unknown	95117627	95117923	686	+	.	ID="RND-6_FAMILY-20694";Tend="1206";Tstart="882";shortTE="F";uid="c0fd6888-20f6-4f7b-8928-b3b776adcd4f"
HiC_scaffold_1	RepeatMasker	DNA/Sola-1	43587609	43588911	1066	+	.	ID="sola1-4_ap";Tend="2669";Tstart="1194";shortTE="F";uid="405df5cd-ee29-44e2-b869-f1f2c64a36f3"
HiC_scaffold_1	RepeatMasker	DNA	19617307	19617410	477	+	.	ID="TTAA14_AP";Tend="98";Tstart="2";shortTE="F";uid="b35d4d34-95db-40d2-9ff4-ea586b82106e"
HiC_scaffold_1	RepeatMasker	Unknown	58277389	58277580	1551	+	.	ID="RND-6_FAMILY-5565";Tend="1379";Tstart="1188";shortTE="F";uid="e2d281cc-ecce-49fc-a9cb-0eb90a09df1f"
HiC_scaffold_1	RepeatMasker	DNA/Kolobok-E	60154824	60154967	480	+	.	ID="RND-6_FAMILY-21617";Tend="1035";Tstart="900";shortTE="F";uid="e3d12488-4c54-4651-9405-8bda2f45d387"
HiC_scaffold_1	RepeatMasker	DNA	12717528	12719152	12597	+	.	ID="RND-1_FAMILY-113";Tend="3223";Tstart="1580";shortTE="F";uid="c80c8ef9-9436-4987-991d-db7494c933d5"
HiC_scaffold_1	RepeatMasker	DNA/Ginger-1	25545739	25545873	558	+	.	ID="RND-5_FAMILY-2430";Tend="5027";Tstart="4876";shortTE="F";uid="eb240a5a-e584-4c87-bddc-c72734609128"
HiC_scaffold_1	RepeatMasker	DNA	75415431	75415565	416	+	.	ID="dna4-2_ap";Tend="132";Tstart="1";shortTE="F";uid="9e09b932-918c-4262-a072-718bf71290a1"
HiC_scaffold_1	RepeatMasker	Retroposon?	83310456	83310606	429	+	.	ID="RND-6_FAMILY-589";Tend="1544";Tstart="1392";shortTE="F";uid="6871cb57-7081-4d4a-a548-7770103eecce"
HiC_scaffold_1	RepeatMasker	LINE/I	73802518	73802788	897	+	.	ID="RND-1_FAMILY-91";Tend="635";Tstart="365";shortTE="F";uid="e4275e39-3551-4b60-8d7d-3db74e7c0434"
HiC_scaffold_1	RepeatMasker	DNA/hAT	42875528	42875742	1342	+	.	ID="RND-6_FAMILY-7261";Tend="825";Tstart="616";shortTE="F";uid="faefbd3e-58bb-4b52-9774-d4b657c30048"
HiC_scaffold_1	RepeatMasker	DNA	98905655	98906048	906	+	.	ID="RND-6_FAMILY-42383";Tend="2980";Tstart="2579";shortTE="F";uid="7c094c60-3cc4-4f00-8779-f0b12bff7c7c"
HiC_scaffold_1	RepeatMasker	RC/Helitron	97078075	97080325	9170	+	.	ID="RND-1_FAMILY-62";Tend="2892";Tstart="825";shortTE="F";uid="bca80297-8294-456c-a5d9-a2c8b431ac44"
HiC_scaffold_1	RepeatMasker	DNA/hAT-hAT19	79711616	79711808	499	+	.	ID="RND-1_FAMILY-27";Tend="5384";Tstart="5215";shortTE="F";uid="d248eb9e-e91d-4b63-a3d6-1b7028cbd31e"
HiC_scaffold_1	RepeatMasker	DNA/MULE-MuDR	69843674	69843808	1043	+	.	ID="MUDR7X_AP";Tend="1682";Tstart="1542";shortTE="F";uid="ede0830a-70f7-47bd-b45d-c16328ba049a"
HiC_scaffold_1	RepeatMasker	DNA/hAT-hAT19	90316080	90316389	640	+	.	ID="HAT-N4_AP";Tend="808";Tstart="510";shortTE="F";uid="15edf950-d689-405c-bf33-a6ccb6e4d918"
HiC_scaffold_1	RepeatMasker	DNA	32876365	32876648	587	+	.	ID="RND-6_FAMILY-42383";Tend="2595";Tstart="2312";shortTE="F";uid="2760459e-9015-4cbc-b084-98c4f69ec24b"
HiC_scaffold_1	RepeatMasker	LTR/Gypsy	38519259	38519696	3940	+	.	ID="RND-6_FAMILY-12911";Tend="765";Tstart="328";shortTE="F";uid="ba2fc353-6a29-4cd5-ab3d-ca51d356700a"
HiC_scaffold_1	RepeatMasker	DNA/PIF-Harbinger	10898337	10898500	751	+	.	ID="RND-6_FAMILY-19059";Tend="2888";Tstart="2725";shortTE="F";uid="2ca2f02e-be51-4c3b-9b23-8d0852a2e239"
HiC_scaffold_1	RepeatMasker	DNA	24258590	24258846	816	+	.	ID="RND-6_FAMILY-9379";Tend="2402";Tstart="2152";shortTE="F";uid="344f8909-cb13-466b-a794-75714bae6ddf"
HiC_scaffold_1	RepeatMasker	DNA/Ginger	95493661	95493906	666	+	.	ID="RND-6_FAMILY-587";Tend="2379";Tstart="2122";shortTE="F";uid="384650ba-7a1c-4b8f-b9d4-179902775170"
HiC_scaffold_1	RepeatMasker	DNA/hAT-Charlie	28041328	28041468	755	+	.	ID="RND-6_FAMILY-6574";Tend="1018";Tstart="886";shortTE="F";uid="dbf48301-4ee4-4560-aad1-d5343dda9d7b"
HiC_scaffold_1	RepeatMasker	DNA/Kolobok-E	26400069	26400258	530	+	.	ID="RND-1_FAMILY-71";Tend="196";Tstart="20";shortTE="F";uid="281f60ea-4f88-4e8b-b069-04ffbe6a2db5"
HiC_scaffold_1	RepeatMasker	DNA	16230239	16230589	1373	+	.	ID="DNA-TTAA-1_AP";Tend="378";Tstart="1";shortTE="F";uid="bdd02ed9-9dcc-42fd-b7d1-7646dc0d6dca"
HiC_scaffold_1	RepeatMasker	DNA/hAT	21820604	21820800	452	+	.	ID="RND-6_FAMILY-2733";Tend="1374";Tstart="1187";shortTE="F";uid="7a0bcf3b-8d9d-4864-82cb-bbe8824316f4"
HiC_scaffold_1	RepeatMasker	DNA	71905768	71906166	469	+	.	ID="DNAX-2_AP";Tend="451";Tstart="33";shortTE="F";uid="efbe1ee6-e686-43d1-bdf9-838395df519c"
HiC_scaffold_1	RepeatMasker	LINE/I	61364932	61365368	2705	+	.	ID="RND-4_FAMILY-1576";Tend="1503";Tstart="1057";shortTE="F";uid="408222d9-532f-49ee-866f-2bb8c590cf74"
HiC_scaffold_1	RepeatMasker	DNA/hAT-hAT19	57138618	57138899	487	+	.	ID="RND-1_FAMILY-70";Tend="6163";Tstart="5899";shortTE="F";uid="7c38282b-5e7a-41ea-a258-b8558450e3c5"
HiC_scaffold_1	RepeatMasker	DNA/hAT-Charlie	49854824	49855151	806	+	.	ID="RND-6_FAMILY-798";Tend="1308";Tstart="990";shortTE="F";uid="7d94426e-b6c3-4829-9c06-40c04e631ee4"
HiC_scaffold_1	RepeatMasker	DNA/Kolobok-E	2076788	2077497	40283	+	.	ID="RND-1_FAMILY-207";Tend="6022";Tstart="993";shortTE="F";uid="a2f26928-ddc2-4b36-99fb-786dfbed9d8e"
HiC_scaffold_1	RepeatMasker	DNA/hAT-Tip100	6889839	6889994	463	+	.	ID="RND-6_FAMILY-2316";Tend="1740";Tstart="1584";shortTE="F";uid="68b8b63d-83bc-4309-b8d6-97748e9bec7b"
HiC_scaffold_1	RepeatMasker	DNA/hAT-hAT19	57496467	57496623	557	+	.	ID="RND-6_FAMILY-11286";Tend="1462";Tstart="1300";shortTE="F";uid="e17656d3-d41a-4bb6-b975-2cc102ecb43c"
HiC_scaffold_1	RepeatMasker	DNA	14732116	14732569	1931	+	.	ID="RND-6_FAMILY-1857";Tend="527";Tstart="76";shortTE="F";uid="6d38d569-7adf-45cf-bb8e-5dbe88e03de9"
HiC_scaffold_1	RepeatMasker	DNA/Sola-1	92090243	92090624	892	+	.	ID="SOLA1-2_AP";Tend="397";Tstart="18";shortTE="F";uid="27e35a12-3d4b-48ef-bbcc-5f292ea7b654"
HiC_scaffold_1	RepeatMasker	DNA/P	13365731	13366600	1504	+	.	ID="P-3_AP";Tend="3337";Tstart="2472";shortTE="F";uid="ab84a2a8-6354-40b9-90a5-b400a97cd029"
HiC_scaffold_1	RepeatMasker	DNA/hAT-hAT19	27126019	27126450	1071	+	.	ID="RND-1_FAMILY-27";Tend="5275";Tstart="4846";shortTE="F";uid="e66445b1-87cb-4555-b208-9ab42c4c0e7d"
HiC_scaffold_1	RepeatMasker	Unknown	61100466	61100813	3035	+	.	ID="RND-6_FAMILY-19287";Tend="1281";Tstart="934";shortTE="F";uid="0c35f676-84f7-45b6-9964-a7796854e03f"
HiC_scaffold_1	RepeatMasker	Retroposon?	91800179	91800806	435	+	.	ID="SINE2-1_AP";TEgroup="ctg_1%7CSINE2-1_AP%7C132";Tend="852";Tstart="1";shortTE="F";uid="14d64cbd-4548-4ee2-9f8d-95c3a84cda48"
HiC_scaffold_1	RepeatMasker	DNA	24681066	24681477	941	+	.	ID="TTAA2D_AP";Tend="430";Tstart="4";shortTE="F";uid="aac8d080-bf3a-4241-81aa-e2a44bc09216"
HiC_scaffold_1	RepeatMasker	DNA/hAT-Charlie	74302057	74302392	2713	+	.	ID="RND-5_FAMILY-6927";Tend="1332";Tstart="997";shortTE="F";uid="2b13d47d-2435-460f-a5aa-62eca2e10e5a"
HiC_scaffold_1	RepeatMasker	Unknown	4622348	4624607	17981	+	.	ID="RND-6_FAMILY-3776";Tend="3605";Tstart="1298";shortTE="F";uid="6aca73f7-00d3-4f45-b86f-606258700250"
HiC_scaffold_1	RepeatMasker	DNA/PIF-Harbinger	41815626	41816194	1204	+	.	ID="RND-6_FAMILY-19059";Tend="4047";Tstart="3482";shortTE="F";uid="1b192038-5fb3-4bb7-9a0b-346a6b6746eb"
HiC_scaffold_1	RepeatMasker	DNA	91205013	91205596	2514	+	.	ID="DNA4-2_AP";Tend="769";Tstart="182";shortTE="F";uid="150b3817-e5da-4957-b537-19a33453c5d3"
HiC_scaffold_1	RepeatMasker	DNA/Ginger	27602676	27602870	459	+	.	ID="RND-6_FAMILY-587";Tend="838";Tstart="649";shortTE="F";uid="5b38b7ac-1acb-4998-82c1-81913ac3c9a1"
HiC_scaffold_1	RepeatMasker	DNA/hAT-hAT19	10184165	10184320	886	+	.	ID="HAT-N13_AP";Tend="626";Tstart="482";shortTE="F";uid="6cc14776-f7ab-405b-84d5-5a100e314efe"
HiC_scaffold_1	RepeatMasker	Retroposon?	28325459	28327001	4083	+	.	ID="SINE2-1_AP";Tend="1533";Tstart="1";shortTE="F";uid="32d72632-a5c4-4997-b6fb-25919cd501c6"
HiC_scaffold_1	RepeatMasker	LTR/Gypsy	94640210	94640481	505	+	.	ID="RND-6_FAMILY-1200";Tend="5555";Tstart="5283";shortTE="F";uid="32b69356-b7ae-4bda-8774-9a70cdc25a80"
HiC_scaffold_1	RepeatMasker	DNA/hAT-Tip100	42382562	42383428	1957	+	.	ID="hat-3_ap";Tend="2189";Tstart="1089";shortTE="F";uid="399cfd6e-11d9-4956-ac0d-2a2d2cedc1db"
HiC_scaffold_1	RepeatMasker	DNA/MULE-NOF	57181353	57181937	716	+	.	ID="RND-6_FAMILY-3770";TEgroup="ctg_1%7CRND-6_FAMILY-3770%7C18";Tend="2785";Tstart="294";shortTE="F";uid="c914c617-2633-42f4-84b8-07ca33fb4fed"
HiC_scaffold_1	RepeatMasker	LTR/Gypsy	98167870	98172564	41041	+	.	ID="RND-6_FAMILY-10679";Tend="5451";Tstart="768";shortTE="F";uid="9c18235e-c94e-43db-b76a-d2af8b26eebe"
HiC_scaffold_1	RepeatMasker	DNA/P	98802761	98803152	674	+	.	ID="RND-6_FAMILY-881";Tend="997";Tstart="598";shortTE="F";uid="b0466747-f764-444c-8f17-e6c40e825b97"
HiC_scaffold_1	RepeatMasker	DNA/Maverick	9868411	9873891	45244	+	.	ID="RND-5_FAMILY-5287";Tend="5982";Tstart="492";shortTE="F";uid="3f37673f-82f3-4891-870b-0c874bb1362f"
HiC_scaffold_1	RepeatMasker	Retroposon?	46428870	46429073	709	+	.	ID="SINE2-1_AP";Tend="1458";Tstart="1254";shortTE="F";uid="eb5a344b-b1c2-464b-a02e-b44bf52e21e3"
HiC_scaffold_1	RepeatMasker	Retroposon?	79652951	79654273	4232	+	.	ID="SINE2-1_AP";Tend="1411";Tstart="1";shortTE="F";uid="91b1fca1-84b1-4de4-9ae6-4894d04a4a9b"
HiC_scaffold_1	RepeatMasker	Retroposon?	17961205	17962244	2296	+	.	ID="SINE2-1_AP";Tend="1455";Tstart="345";shortTE="F";uid="4d493d63-b2da-4ef0-8760-3f456771b3ae"
HiC_scaffold_1	RepeatMasker	DNA/Ginger-2	74419812	74420548	5030	+	.	ID="rnd-6_family-2431";Tend="1695";Tstart="990";shortTE="F";uid="07edecfd-87ad-4836-a5ea-6255faef29cf"
HiC_scaffold_1	RepeatMasker	DNA/hAT-Tip100	30554379	30555064	562	+	.	ID="RND-6_FAMILY-3254";Tend="1233";Tstart="526";shortTE="F";uid="9fc4c2f8-abc1-479f-a2df-3f407a8591b1"
HiC_scaffold_1	RepeatMasker	Retroposon?	48705450	48705737	575	+	.	ID="RND-6_FAMILY-2026";Tend="1325";Tstart="1031";shortTE="F";uid="0c43dc36-8d3f-4f45-9387-4e83c385add3"
HiC_scaffold_1	RepeatMasker	DNA	57084207	57084464	1035	+	.	ID="RND-6_FAMILY-1285";Tend="1229";Tstart="710";shortTE="F";uid="e5e92dd3-8398-4693-95e2-57801111c669"
HiC_scaffold_1	RepeatMasker	DNA/TcMar-m44	11975180	11975531	1014	+	.	ID="MARINER-2_AP";Tend="343";Tstart="2";shortTE="F";uid="3987e2e2-e581-4568-8338-1a1237057733"
HiC_scaffold_1	RepeatMasker	Retroposon?	80699088	80700746	5570	+	.	ID="SINE2-1_AP";Tend="1770";Tstart="1";shortTE="F";uid="5906c1e1-65e5-474d-84f8-d2619867ad2b"
HiC_scaffold_1	RepeatMasker	DNA/hAT	9275987	9276259	1026	+	.	ID="RND-6_FAMILY-31479";Tend="1982";Tstart="938";shortTE="F";uid="d921cba9-3eba-468a-8877-56786ea366a3"
HiC_scaffold_1	RepeatMasker	DNA/CMC-EnSpm	82320710	82320821	672	+	.	ID="RND-6_FAMILY-215";Tend="768";Tstart="658";shortTE="F";uid="bb3d5622-7fd1-4c8b-a347-ad279d52ee5a"
HiC_scaffold_1	RepeatMasker	Retroposon?	90278287	90278834	629	+	.	ID="RND-6_FAMILY-6896";Tend="1373";Tstart="338";shortTE="F";uid="a2b100de-2681-4757-84d7-5d17a620cdda"
HiC_scaffold_1	RepeatMasker	DNA/hAT-Tip100	13893964	13894595	785	+	.	ID="HAT-3_AP";Tend="1686";Tstart="1037";shortTE="F";uid="09504fb3-165e-4117-a626-0461facc7aac"
HiC_scaffold_1	RepeatMasker	DNA/hAT-Tip100	75696133	75696702	2022	+	.	ID="DNA8-107_AP";Tend="702";Tstart="103";shortTE="F";uid="4b557b21-d83b-4761-a69a-22c8f2bc8ffd"
HiC_scaffold_1	RepeatMasker	DNA/hAT-Ac	16182563	16182884	1689	+	.	ID="RND-6_FAMILY-11891";Tend="3365";Tstart="3017";shortTE="F";uid="b1a7272b-55bf-442e-897a-1c19325e99e9"
HiC_scaffold_1	RepeatMasker	DNA	99152888	99153137	549	+	.	ID="ttaa3b_ap";Tend="273";Tstart="1";shortTE="F";uid="54796e11-b0db-44cf-b96c-4babbc0d5d0b"
HiC_scaffold_1	RepeatMasker	DNA/hAT-hAT19	65463042	65463185	761	+	.	ID="DNA8-74_AP";Tend="345";Tstart="197";shortTE="F";uid="5fbe0ed7-4936-43b5-b025-142fbb489b75"
HiC_scaffold_1	RepeatMasker	LTR/Gypsy	2242940	2248406	47317	+	.	ID="RND-6_FAMILY-1212";Tend="7599";Tstart="2109";shortTE="F";uid="437ada4a-b13a-4614-a4cc-7eba57fff246"
HiC_scaffold_1	RepeatMasker	DNA/hAT-Charlie	35334795	35335187	2946	+	.	ID="RND-5_FAMILY-6337";Tend="1338";Tstart="954";shortTE="F";uid="c02b0921-d9fa-45c7-962c-06cf7539a421"
HiC_scaffold_1	RepeatMasker	LTR/Pao	14014673	14015389	732	+	.	ID="RND-6_FAMILY-12122";Tend="5965";Tstart="5378";shortTE="F";uid="8539c750-f312-48fe-babb-32378ad3a27c"
HiC_scaffold_1	RepeatMasker	DNA/MULE-MuDR	15229313	15229551	1860	+	.	ID="RND-5_FAMILY-560";Tend="1235";Tstart="992";shortTE="F";uid="6124f9f6-abf4-4834-97f0-cd322121bf6a"
HiC_scaffold_1	RepeatMasker	Unknown	83251668	83252311	3735	+	.	ID="RND-6_FAMILY-3441";Tend="1519";Tstart="890";shortTE="F";uid="fc638b1f-30ec-49de-a8e1-ef2270993139"
HiC_scaffold_1	RepeatMasker	DNA/MULE-MuDR	39035328	39035456	715	+	.	ID="RND-6_FAMILY-7560";Tend="792";Tstart="664";shortTE="F";uid="17a97dcc-d66a-4782-8cba-f9695d8a6741"
HiC_scaffold_1	RepeatMasker	DNA	77751916	77752324	1931	+	.	ID="TTAA3_AP";Tend="429";Tstart="4";shortTE="F";uid="55972bdf-b763-4250-ab8d-1dc891c1f141"
HiC_scaffold_1	RepeatMasker	DNA/hAT-Charlie	75395937	75396396	1776	+	.	ID="RND-5_FAMILY-6927";TEgroup="ctg_1%7CRND-5_FAMILY-6927%7C2";Tend="1350";Tstart="947";shortTE="F";uid="3aa87c92-3fb9-4f33-a4cd-eeebc2124893"
HiC_scaffold_1	RepeatMasker	Retroposon?	3085548	3085723	661	+	.	ID="SINE2-1_AP";Tend="984";Tstart="819";shortTE="F";uid="8583b73a-9503-484d-ba90-e131248649bc"
HiC_scaffold_1	RepeatMasker	DNA/hAT?	8816265	8816369	535	+	.	ID="RND-6_FAMILY-4072";Tend="1431";Tstart="1332";shortTE="F";uid="58288507-f526-449e-9c29-b0790eccf861"
HiC_scaffold_1	RepeatMasker	DNA/Kolobok-E	54762754	54763243	3485	+	.	ID="KOLOBOKE-1_AP";Tend="500";Tstart="1";shortTE="F";uid="e85b40bc-3bce-4ee1-811e-a743e232280b"
HiC_scaffold_1	RepeatMasker	LTR/Gypsy	1196770	1199775	24566	+	.	ID="RND-1_FAMILY-201";Tend="3042";Tstart="115";shortTE="F";uid="fab04f3a-9cc4-43df-ae3f-4af44e0c95e3"
HiC_scaffold_1	RepeatMasker	Unknown	57607029	57607189	1045	+	.	ID="RND-1_FAMILY-88";Tend="1057";Tstart="899";shortTE="F";uid="bb2499a5-8a4a-40b4-959a-163fc9eafc56"
HiC_scaffold_1	RepeatMasker	DNA	71554176	71554443	411	+	.	ID="RND-5_FAMILY-9124";Tend="1484";Tstart="1229";shortTE="F";uid="3778e71c-d6ed-460f-9394-cfe9569f00e3"
HiC_scaffold_1	RepeatMasker	DNA/P	13501160	13501266	401	+	.	ID="P-4_AP";Tend="4074";Tstart="3982";shortTE="F";uid="b9a41327-5506-41af-ac1b-0e47ec64dc77"
HiC_scaffold_1	RepeatMasker	DNA/TcMar-Pogo	83824974	83825112	864	+	.	ID="RND-1_FAMILY-107";Tend="1142";Tstart="999";shortTE="F";uid="e3c87411-2144-4a99-adc1-bfb438b31df6"
HiC_scaffold_1	RepeatMasker	DNA/hAT-Tip100	42591750	42591885	680	+	.	ID="DNA8-42_AP";Tend="157";Tstart="1";shortTE="F";uid="bad4084d-ffae-4fd3-bbb6-6be2464a48b2"
HiC_scaffold_1	RepeatMasker	DNA	16178906	16179165	952	+	.	ID="TTAA13B_AP";Tend="360";Tstart="103";shortTE="F";uid="6c4538b2-6db7-4665-9097-93449982282e"
HiC_scaffold_1	RepeatMasker	DNA/Sola-1	33072159	33073419	818	+	.	ID="sola1-11_ap";Tend="3832";Tstart="1820";shortTE="F";uid="ebe7dfa2-9ad9-4e19-a45d-54cddd9ba710"
HiC_scaffold_1	RepeatMasker	LTR/Gypsy	18904185	18904355	414	+	.	ID="RND-6_FAMILY-28364";Tend="1219";Tstart="1049";shortTE="F";uid="0c02ca55-81ff-4739-84d2-e2e5ec69fcc3"
HiC_scaffold_1	RepeatMasker	DNA/hAT-Charlie	69142371	69142729	2336	+	.	ID="RND-5_FAMILY-6725";Tend="1270";Tstart="928";shortTE="F";uid="157f0c86-7e25-41c2-8e47-b29df7d6cfa8"
HiC_scaffold_1	RepeatMasker	LINE/R1	92199688	92199936	771	+	.	ID="RND-5_FAMILY-517";Tend="1084";Tstart="797";shortTE="F";uid="592d9170-5e31-4d38-9a68-6b957e0be94b"
HiC_scaffold_1	RepeatMasker	DNA/Kolobok-E	88366333	88366608	644	+	.	ID="RND-6_FAMILY-21617";Tend="1323";Tstart="1081";shortTE="F";uid="fc2e7658-2b9b-42b9-93b3-4162342f35b3"
HiC_scaffold_1	RepeatMasker	Retroposon?	81596299	81596608	475	+	.	ID="RND-6_FAMILY-6896";Tend="936";Tstart="598";shortTE="F";uid="345c301b-034a-491b-9cfb-f0a273eaf838"
HiC_scaffold_1	RepeatMasker	DNA	17310739	17311012	617	+	.	ID="RND-1_FAMILY-102";Tend="1753";Tstart="1492";shortTE="F";uid="9bcd5a45-1436-435c-b875-131e2f62512f"
HiC_scaffold_1	RepeatMasker	Unknown	33430082	33430267	500	+	.	ID="RND-1_FAMILY-55";Tend="2091";Tstart="1903";shortTE="F";uid="450f3387-cc5b-4c3f-8746-39f3047fcd15"
HiC_scaffold_1	RepeatMasker	Unknown	7677774	7679250	1858	+	.	ID="RND-6_FAMILY-148";Tend="3807";Tstart="2362";shortTE="F";uid="1e45d4a0-f80d-4a4b-8eb8-e2dadf589a91"
HiC_scaffold_1	RepeatMasker	DNA/hAT	99288078	99288898	6416	+	.	ID="RND-6_FAMILY-7198";Tend="1736";Tstart="948";shortTE="F";uid="bb25d1c8-afc9-46e8-b31d-6a2f8e6dac63"
HiC_scaffold_1	RepeatMasker	DNA/Kolobok-E	18490995	18491573	4121	+	.	ID="RND-6_FAMILY-4070";Tend="1502";Tstart="901";shortTE="F";uid="fa1e091f-8414-4367-b960-a73fdc3142e8"
HiC_scaffold_1	RepeatMasker	Retroposon?	43699731	43700919	8008	+	.	ID="SINE2-1_AP";Tend="1770";Tstart="549";shortTE="F";uid="b995f97f-07e4-45f5-b70e-9cad3356bd29"
HiC_scaffold_1	RepeatMasker	DNA/hAT-Charlie	35817224	35817358	645	+	.	ID="RND-6_FAMILY-9930";Tend="1946";Tstart="1808";shortTE="F";uid="8a525fd8-5c63-442b-8600-bfe5147fe06b"
HiC_scaffold_1	RepeatMasker	DNA/MULE-MuDR	69383870	69384009	528	+	.	ID="RND-6_FAMILY-3780";Tend="982";Tstart="874";shortTE="F";uid="0bc3bf5f-d075-4968-8b17-3ec306bf78a8"
HiC_scaffold_1	RepeatMasker	LTR/Pao	34091064	34091168	487	+	.	ID="RND-1_FAMILY-197";Tend="1043";Tstart="937";shortTE="F";uid="69b7c917-684d-4cd5-be0b-cb726775156d"
HiC_scaffold_1	RepeatMasker	LTR/Gypsy	9254547	9254667	520	+	.	ID="RND-1_FAMILY-38";Tend="5618";Tstart="5497";shortTE="F";uid="31c7a116-b83a-4426-aa5f-bcebd526ce6a"
HiC_scaffold_1	RepeatMasker	DNA	15064195	15064491	1386	+	.	ID="TTAA2_AP";Tend="427";Tstart="136";shortTE="F";uid="63cad523-a4b2-4637-910f-ea1af7f6e3d4"
HiC_scaffold_1	RepeatMasker	DNA	54000258	54000641	835	+	.	ID="TTAA8_AP";Tend="436";Tstart="42";shortTE="F";uid="0b1bbd77-6ad3-4415-b020-6faed7a95b78"
HiC_scaffold_1	RepeatMasker	DNA	84051449	84051596	717	+	.	ID="DNA8-59_AP";Tend="217";Tstart="81";shortTE="F";uid="4988786a-5b75-4c92-9f05-cc99d678f28d"
HiC_scaffold_1	RepeatMasker	DNA/Kolobok-E	47462174	47462390	917	+	.	ID="RND-3_FAMILY-163";Tend="3832";Tstart="3012";shortTE="F";uid="a2e1dee2-64ea-40cf-a927-9019db323d99"
HiC_scaffold_1	RepeatMasker	DNA/hAT-hAT19	79501136	79501293	576	+	.	ID="DNA8-64_AP";Tend="170";Tstart="1";shortTE="F";uid="f616aa58-acc9-4aa7-80b9-acfca472307a"
HiC_scaffold_1	RepeatMasker	LINE/I-Jockey	51755202	51755342	439	+	.	ID="RND-1_FAMILY-37";Tend="1976";Tstart="1828";shortTE="F";uid="df71e17b-81c9-4f60-b784-9e1efc822802"
HiC_scaffold_1	RepeatMasker	DNA/hAT-Tip100	9925684	9925928	644	+	.	ID="RND-6_FAMILY-5305";Tend="1558";Tstart="1357";shortTE="F";uid="85088cf3-10d2-4a9a-91bc-93905655d756"
HiC_scaffold_1	RepeatMasker	DNA/PIF-Harbinger	10582851	10583494	777	+	.	ID="RND-6_FAMILY-2974";Tend="1641";Tstart="989";shortTE="F";uid="6af82e41-95eb-4eec-8b94-68b26be98b44"
HiC_scaffold_1	RepeatMasker	DNA	8773552	8774084	1699	+	.	ID="TTAA13B_AP";Tend="593";Tstart="4";shortTE="F";uid="54ca0d6f-1674-4da4-bbff-10c65c7aef7d"
HiC_scaffold_1	RepeatMasker	LINE/CR1	58912702	58913007	660	+	.	ID="RND-6_FAMILY-5150";Tend="1327";Tstart="1024";shortTE="F";uid="a6a2dd93-3956-4939-b2e7-5beed78a247f"
HiC_scaffold_1	RepeatMasker	DNA/hAT	7394803	7395016	830	+	.	ID="DNA8-35_AP";Tend="237";Tstart="1";shortTE="F";uid="ff48a42b-babb-4883-87a6-c5f413a5fadb"
HiC_scaffold_1	RepeatMasker	DNA/hAT-hAT19	50312303	50312617	2054	+	.	ID="DNA8-49_AP";Tend="327";Tstart="1";shortTE="F";uid="f2645cbf-63fd-4663-a9d4-be2d3dc3d230"
HiC_scaffold_1	RepeatMasker	Unknown	52176803	52177314	644	+	.	ID="RND-1_FAMILY-253";TEgroup="ctg_1%7CRND-1_FAMILY-253%7C4";Tend="1505";Tstart="1169";shortTE="F";uid="11a9e556-7bef-4303-833d-d702055a31d1"
HiC_scaffold_1	RepeatMasker	DNA	75897950	75898199	759	+	.	ID="TTAA2C_AP";Tend="417";Tstart="194";shortTE="F";uid="a505adac-9b57-4f36-9839-ed9241ad85da"
HiC_scaffold_1	RepeatMasker	DNA/Sola	40701031	40701186	984	+	.	ID="RND-4_FAMILY-300";Tend="1086";Tstart="914";shortTE="F";uid="372768c8-a83d-432a-893c-e285ed745c46"
HiC_scaffold_1	RepeatMasker	LTR/Gypsy	15434744	15436611	13967	+	.	ID="RND-6_FAMILY-9649";Tend="3981";Tstart="2111";shortTE="F";uid="ce0d3872-299f-47ba-8de5-fec8b191f0ad"
HiC_scaffold_1	RepeatMasker	Unknown	98001201	98001954	2714	+	.	ID="RND-6_FAMILY-10573";Tend="1523";Tstart="884";shortTE="F";uid="fae8a8ac-2643-4290-b7cd-b5858c52c12c"
HiC_scaffold_1	RepeatMasker	Retroposon?	71162734	71163087	562	+	.	ID="RND-6_FAMILY-2026";Tend="1451";Tstart="1080";shortTE="F";uid="3e0b3f82-cd41-43f2-956c-3151362c8f9e"
HiC_scaffold_1	RepeatMasker	RC/Helitron	91763138	91763280	1078	+	.	ID="RND-1_FAMILY-14";Tend="1572";Tstart="1431";shortTE="F";uid="16d0fd5c-7912-4a3e-8965-aa593cdac993"
HiC_scaffold_1	RepeatMasker	DNA/Academ-1	95567602	95568642	1084	+	.	ID="ACADEM-1_AP";Tend="6215";Tstart="5166";shortTE="F";uid="e177e877-40a2-4f8d-a5fb-e0d01c711a9e"
HiC_scaffold_1	RepeatMasker	Unknown	19369478	19369776	1836	+	.	ID="RND-6_FAMILY-710";Tend="1215";Tstart="913";shortTE="F";uid="2a6475fe-209e-41f7-ba5f-796a6edc819a"
HiC_scaffold_1	RepeatMasker	DNA/Sola-1	69720285	69721533	1196	+	.	ID="RND-5_FAMILY-2566";TEgroup="ctg_1%7CRND-5_FAMILY-2566%7C1";Tend="3764";Tstart="2219";shortTE="F";uid="ccecdcdc-36be-4dbe-8975-7c7f0534676d"
HiC_scaffold_1	RepeatMasker	LTR/Gypsy	8474953	8481612	55404	+	.	ID="RND-4_FAMILY-1191";Tend="6660";Tstart="26";shortTE="F";uid="62cae346-2b27-44c5-9ba8-f0711c38f03c"
HiC_scaffold_1	RepeatMasker	DNA/Kolobok-E	93304749	93304865	437	+	.	ID="RND-6_FAMILY-8599";Tend="4482";Tstart="4366";shortTE="F";uid="fdfce6fd-b5aa-4c1c-a1ef-1d83d2321e5b"
HiC_scaffold_1	RepeatMasker	DNA/hAT-hAT19	19592045	19593077	1853	+	.	ID="RND-1_FAMILY-27";Tend="5369";Tstart="4273";shortTE="F";uid="0e88420d-94d7-40bb-b1b6-56afee03291e"
HiC_scaffold_1	RepeatMasker	Unknown	79460197	79460438	431	+	.	ID="RND-1_FAMILY-10";Tend="1334";Tstart="1101";shortTE="F";uid="023b45e3-698b-444e-8787-9211887d6028"
HiC_scaffold_1	RepeatMasker	Unknown	23482142	23482947	6125	+	.	ID="RND-6_FAMILY-2081";Tend="1804";Tstart="1011";shortTE="F";uid="b3807f05-880c-4775-8c0c-efcd6920e0be"
HiC_scaffold_1	RepeatMasker	Unknown	79998896	79999255	2056	+	.	ID="RND-1_FAMILY-131";Tend="1319";Tstart="963";shortTE="F";uid="1aa0e822-8831-4ce2-b589-59358ef1d809"
HiC_scaffold_1	RepeatMasker	DNA/MULE-MuDR	98036801	98037148	701	+	.	ID="RND-6_FAMILY-2084";Tend="1458";Tstart="933";shortTE="F";uid="a098d98f-2a73-4180-864c-beed4c68fc46"
HiC_scaffold_1	RepeatMasker	DNA/Sola-1	20024130	20027092	24299	+	.	ID="RND-6_FAMILY-3050";Tend="2919";Tstart="1";shortTE="F";uid="a4510a92-bdfb-42dc-8790-427442ed6b3d"
HiC_scaffold_1	RepeatMasker	DNA/hAT-hAT19	42540989	42541361	1668	+	.	ID="DNA8-64_AP";Tend="372";Tstart="1";shortTE="F";uid="f00e6238-a789-4d57-95d1-62d10ac2ba12"
HiC_scaffold_1	RepeatMasker	DNA/MULE-MuDR	54219636	54220261	3029	+	.	ID="RND-6_FAMILY-2581";Tend="1265";Tstart="618";shortTE="F";uid="05e70908-4817-4b6b-bea6-054d31e0ba37"
HiC_scaffold_1	RepeatMasker	DNA	35840378	35840776	2959	+	.	ID="TTAA6_AP";Tend="431";Tstart="28";shortTE="F";uid="51be8a87-97c2-4d53-bac5-82c22dcee6d9"
HiC_scaffold_1	RepeatMasker	DNA	91461797	91461957	563	+	.	ID="RND-5_FAMILY-221";Tend="1954";Tstart="1818";shortTE="F";uid="625ca3c9-55ef-48e5-be0b-1669d302549f"
HiC_scaffold_1	RepeatMasker	DNA	55441061	55441205	517	+	.	ID="RND-6_FAMILY-1285";Tend="811";Tstart="670";shortTE="F";uid="675bd376-8f75-4772-a0d6-d43d5bc9c3de"
HiC_scaffold_1	RepeatMasker	DNA	72696466	72696877	2112	+	.	ID="TTAA2_AP";Tend="418";Tstart="4";shortTE="F";uid="d90b4abc-2a72-457e-ae86-be4712d6bc40"
HiC_scaffold_1	RepeatMasker	LINE/R1	91647716	91647893	578	+	.	ID="RND-5_FAMILY-517";Tend="1127";Tstart="954";shortTE="F";uid="d9b2bec2-50a7-4d40-80ae-e89abbe118ae"
HiC_scaffold_1	RepeatMasker	LTR/Gypsy	3561477	3561982	472	+	.	ID="RND-6_FAMILY-12552";Tend="703";Tstart="198";shortTE="F";uid="21ea1aa2-944f-470e-bc39-98dbe62b1071"
HiC_scaffold_1	RepeatMasker	DNA/Merlin	65607660	65609548	11588	+	.	ID="RND-6_FAMILY-10360";Tend="1884";Tstart="47";shortTE="F";uid="6ab71cde-8721-44d5-9247-798c230c8ed1"
HiC_scaffold_1	RepeatMasker	DNA/hAT-Charlie	73931971	73932235	1465	+	.	ID="RND-6_FAMILY-12092";Tend="1194";Tstart="921";shortTE="F";uid="f4e8046c-f26c-4f66-b740-b3b022954d51"
HiC_scaffold_1	RepeatMasker	DNA	62407862	62408676	3273	+	.	ID="dna4-1_ap";Tend="822";Tstart="1";shortTE="F";uid="defc2054-0c84-464b-a58a-a99eb436ecb9"
HiC_scaffold_1	RepeatMasker	DNA/Kolobok-E	77136517	77136639	441	+	.	ID="KOLOBOKE-2_AP";Tend="2115";Tstart="1991";shortTE="F";uid="4a0bc8c5-b310-481f-ae31-2bd5e6fcb70b"
HiC_scaffold_1	RepeatMasker	Retroposon?	69004700	69005244	718	+	.	ID="SINE2-1_AP";Tend="1761";Tstart="1211";shortTE="F";uid="9c0a9a96-5fc4-4664-b5da-ee9d6844cfa7"
HiC_scaffold_1	RepeatMasker	DNA	39209825	39210195	1590	+	.	ID="TTAA8_AP";Tend="372";Tstart="1";shortTE="F";uid="e17f7361-6933-4836-8d12-686bdc514ba6"
HiC_scaffold_1	RepeatMasker	DNA/Kolobok-E	61691623	61692145	605	+	.	ID="RND-6_FAMILY-212";Tend="1368";Tstart="829";shortTE="F";uid="d81464eb-dd6e-437f-a605-8cf77ca2e686"
HiC_scaffold_1	RepeatMasker	DNA/Kolobok-E	56251080	56251498	1530	+	.	ID="RND-6_FAMILY-21617";Tend="1353";Tstart="958";shortTE="F";uid="c1799b69-75b6-49e4-a8d4-e8a324d99368"
HiC_scaffold_1	RepeatMasker	DNA/hAT-Tip100	73097747	73097912	406	+	.	ID="DNA8-107_AP";Tend="719";Tstart="560";shortTE="F";uid="4ca14a6b-2af2-4d9e-8241-6ece27d449dc"
HiC_scaffold_1	RepeatMasker	Retroposon?	37682321	37683132	2922	+	.	ID="SINE2-1_AP";Tend="1454";Tstart="628";shortTE="F";uid="bf1418dd-0beb-43c0-8048-5c7286811e44"
HiC_scaffold_1	RepeatMasker	DNA/hAT-hAT19	17420598	17420790	814	+	.	ID="DNA8-50_AP";Tend="552";Tstart="364";shortTE="F";uid="43e3b8c6-c6d6-462a-b200-dd8b7b263fd9"
HiC_scaffold_1	RepeatMasker	Unknown	88675652	88676340	4463	+	.	ID="RND-1_FAMILY-109";Tend="1652";Tstart="979";shortTE="F";uid="1285bd38-f184-42af-9634-284e32054e7e"
HiC_scaffold_1	RepeatMasker	LINE/I-Jockey	47066859	47067509	770	+	.	ID="RND-5_FAMILY-3911";Tend="1959";Tstart="1313";shortTE="F";uid="a1f1caf0-deaf-4fdf-b93e-a2c1eb8ca32d"
HiC_scaffold_1	RepeatMasker	DNA/hAT-Tip100	23769512	23771248	745	+	.	ID="rnd-6_family-12278";Tend="3549";Tstart="757";shortTE="F";uid="0084d6c8-c7e8-40b6-ad16-855505fa67a5"
HiC_scaffold_1	RepeatMasker	DNA/PIF-Harbinger	5210733	5211520	1088	+	.	ID="RND-6_FAMILY-8084";Tend="3705";Tstart="2929";shortTE="F";uid="665a12f8-fb83-4c9f-873a-e0ea5b800ac4"
HiC_scaffold_1	RepeatMasker	LINE/R1	26602440	26604394	8128	+	.	ID="RND-6_FAMILY-2715";TEgroup="ctg_1%7CRND-6_FAMILY-2715%7C8";Tend="6354";Tstart="4230";shortTE="F";uid="5476c221-4f7d-4441-b6f4-3e4dcb77d488"
HiC_scaffold_1	RepeatMasker	DNA	92684556	92684768	646	+	.	ID="DNA4-1_AP";Tend="821";Tstart="618";shortTE="F";uid="1667e2c3-baed-4a83-a4df-c229d46d4af6"
HiC_scaffold_1	RepeatMasker	DNA	91759792	91760038	634	+	.	ID="dna4-2_ap";Tend="769";Tstart="584";shortTE="F";uid="fb61680a-f916-4e10-842d-6cd58555366b"
HiC_scaffold_1	RepeatMasker	RC/Helitron	89053661	89053862	400	+	.	ID="RND-5_FAMILY-1432";Tend="1178";Tstart="1000";shortTE="F";uid="2340eb04-67d5-4103-adcb-53fd11fac6e9"
HiC_scaffold_1	RepeatMasker	DNA/Ginger-1	62317094	62317353	906	+	.	ID="RND-4_FAMILY-1147";Tend="1542";Tstart="1264";shortTE="F";uid="cfb1a637-6a8b-41b6-91ea-2ed257bc1e30"
HiC_scaffold_1	RepeatMasker	DNA/Ginger	47428046	47428184	521	+	.	ID="RND-6_FAMILY-587";Tend="2296";Tstart="2152";shortTE="F";uid="f0f01bf9-54e3-45ed-8292-1d728238c742"
HiC_scaffold_1	RepeatMasker	DNA/MULE-MuDR	92491699	92492559	4936	+	.	ID="RND-6_FAMILY-22769";TEgroup="ctg_1%7CRND-6_FAMILY-22769%7C5";Tend="2089";Tstart="149";shortTE="F";uid="dc0d7062-fb2b-4276-9ddd-8d0d2e055680"
HiC_scaffold_1	RepeatMasker	DNA	35920870	35921248	435	+	.	ID="DNA4-2_AP";Tend="769";Tstart="419";shortTE="F";uid="93226958-3712-418e-8c82-60c3a446fcea"
HiC_scaffold_1	RepeatMasker	DNA/Ginger-2	81358110	81358275	509	+	.	ID="GINGER2-1_AP";Tend="166";Tstart="2";shortTE="F";uid="6c5d9942-a8c7-453e-8236-4ef14b1f79a6"
HiC_scaffold_1	RepeatMasker	DNA/hAT-Tip100	49909233	49909363	411	+	.	ID="RND-6_FAMILY-2322";Tend="1444";Tstart="1314";shortTE="F";uid="0e40f912-2be8-40af-920f-a8a23390cd37"
HiC_scaffold_1	RepeatMasker	Retroposon?	95232179	95232567	1390	+	.	ID="SINE2-1_AP";Tend="1182";Tstart="780";shortTE="F";uid="3a7ee0c8-ac8e-4b4f-98f9-f199dde2c9b1"
HiC_scaffold_1	RepeatMasker	LINE/L1	39358066	39361984	12827	+	.	ID="RND-6_FAMILY-4885";Tend="4773";Tstart="916";shortTE="F";uid="474e4d39-aa61-4305-b508-dd64169962c1"
HiC_scaffold_1	RepeatMasker	Retroposon?	24361605	24361894	544	+	.	ID="SINE2-1_AP";Tend="1055";Tstart="783";shortTE="F";uid="4981f86d-fc79-42ff-aa42-10a092782c61"
HiC_scaffold_1	RepeatMasker	DNA	22297492	22297905	1380	+	.	ID="RND-6_FAMILY-6349";Tend="1255";Tstart="783";shortTE="F";uid="b95f26ca-54cc-4e5a-86f1-db242487380f"
HiC_scaffold_1	RepeatMasker	DNA/Kolobok-E	1115923	1117330	7262	+	.	ID="rnd-6_family-2837";Tend="1738";Tstart="255";shortTE="F";uid="3c508dfd-aa4c-4fef-a309-a9fbb01ab701"
HiC_scaffold_1	RepeatMasker	Retroposon?	5399942	5400665	2581	+	.	ID="SINE2-2_AP";Tend="1007";Tstart="258";shortTE="F";uid="ccb64ce6-106c-49ee-bcc2-4bacf9e6def1"
HiC_scaffold_1	RepeatMasker	DNA/P	50938903	50939016	513	+	.	ID="P-4_AP";Tend="4074";Tstart="3963";shortTE="F";uid="02f70625-ed6d-44b1-a839-cd26ed075f69"
HiC_scaffold_1	RepeatMasker	DNA	47777697	47777826	529	+	.	ID="RND-5_FAMILY-844";Tend="1394";Tstart="1256";shortTE="F";uid="e49515d5-969c-4ef4-b1a6-0ce9d57e00d3"
HiC_scaffold_1	RepeatMasker	Retroposon?	1946313	1946778	1904	+	.	ID="SINE2-1_AP";Tend="1085";Tstart="597";shortTE="F";uid="fc0abcc8-8b14-4417-8e3b-c56d7879b940"
HiC_scaffold_1	RepeatMasker	DNA/PIF-Harbinger	15288888	15289551	608	+	.	ID="HARBINGER1_DYA";Tend="1636";Tstart="979";shortTE="F";uid="4e3e54b6-a70a-4a69-b069-87e1de16a8ef"
HiC_scaffold_1	RepeatMasker	Retroposon?	62211709	62211868	668	+	.	ID="RND-6_FAMILY-589";Tend="1439";Tstart="428";shortTE="F";uid="b19ee3bd-15d5-4591-96c6-eca812788240"
HiC_scaffold_1	RepeatMasker	DNA/hAT-hAT19	68308216	68308654	3241	+	.	ID="RND-6_FAMILY-958";Tend="1652";Tstart="1204";shortTE="F";uid="ced9d1be-b494-4554-b3e6-e4201037f93d"
HiC_scaffold_1	RepeatMasker	DNA/hAT-hAT19	88886483	88886830	858	+	.	ID="RND-1_FAMILY-27";Tend="5384";Tstart="5034";shortTE="F";uid="74bb3baf-49b4-4719-9fea-917da2922689"
HiC_scaffold_1	RepeatMasker	DNA/Maverick	731892	731994	828	+	.	ID="RND-1_FAMILY-209";Tend="921";Tstart="819";shortTE="F";uid="30d729c0-c7f7-4be8-87d7-9b76876bb369"
HiC_scaffold_1	RepeatMasker	Retroposon?	37205788	37206215	841	+	.	ID="SINE2-1_AP";Tend="1339";Tstart="906";shortTE="F";uid="76fbcef9-f380-4fca-be1c-485e5510f6f7"
HiC_scaffold_1	RepeatMasker	DNA/hAT	29879584	29880415	3739	+	.	ID="RND-5_FAMILY-1833";Tend="1616";Tstart="809";shortTE="F";uid="f1b7cf78-a3d5-4502-addb-a44362b7f6e9"
HiC_scaffold_1	RepeatMasker	DNA	74764842	74765024	636	+	.	ID="DNA4-2_AP";Tend="550";Tstart="376";shortTE="F";uid="0ef0ef59-08d4-4956-80ff-79626f14cfe5"
HiC_scaffold_1	RepeatMasker	Unknown	13998294	13998663	829	+	.	ID="RND-6_FAMILY-8266";Tend="2380";Tstart="2032";shortTE="F";uid="0e152512-ca2c-4610-adde-b363bb166ebc"
HiC_scaffold_1	RepeatMasker	Retroposon?	19071892	19072696	2617	+	.	ID="SINE2-1_AP";Tend="1463";Tstart="629";shortTE="F";uid="3c65c4dd-06b7-48f3-bc2b-3b5dfe443b1f"
HiC_scaffold_1	RepeatMasker	Retroposon?	38961677	38962083	874	+	.	ID="RND-6_FAMILY-1191";Tend="1382";Tstart="1008";shortTE="F";uid="acd69da8-d58d-4b93-a57d-0d805afaee60"
HiC_scaffold_1	RepeatMasker	Retroposon?	33546923	33547131	528	+	.	ID="RND-6_FAMILY-2026";Tend="1274";Tstart="1053";shortTE="F";uid="8506420e-bd30-4d1a-8fca-20d07a9d156c"
HiC_scaffold_1	RepeatMasker	Unknown	70961667	70961977	566	+	.	ID="RND-5_FAMILY-1273";Tend="1717";Tstart="1438";shortTE="F";uid="c4400d0f-fcd7-4498-826c-be6b69ab2ac5"
HiC_scaffold_1	RepeatMasker	Unknown	56977532	56977739	855	+	.	ID="RND-4_FAMILY-2270";Tend="1358";Tstart="1147";shortTE="F";uid="2e6c222e-3b28-45d4-810c-7309e1e82962"
HiC_scaffold_1	RepeatMasker	DNA/hAT-hAT19	54711971	54712385	1717	+	.	ID="RND-6_FAMILY-7163";Tend="1398";Tstart="888";shortTE="F";uid="4af0149e-1a42-42e0-8754-e99bcb2f5e55"
HiC_scaffold_1	RepeatMasker	LTR/Pao	61010717	61010893	476	+	.	ID="RND-1_FAMILY-197";Tend="7285";Tstart="7116";shortTE="F";uid="f3d16065-69a7-4f9a-8848-47a57e17a20c"
HiC_scaffold_1	RepeatMasker	Retroposon?	41203964	41204387	670	+	.	ID="RND-6_FAMILY-1191";Tend="1311";Tstart="885";shortTE="F";uid="53587376-f6e7-4d74-846a-f2dc734c22d3"
HiC_scaffold_1	RepeatMasker	Unknown	16615782	16616361	2203	+	.	ID="RND-6_FAMILY-15611";Tend="2207";Tstart="1619";shortTE="F";uid="9f666485-6d86-4098-8d5d-a5301d508094"
HiC_scaffold_1	RepeatMasker	LTR/Pao	50414934	50415077	624	+	.	ID="RND-6_FAMILY-43325";Tend="1852";Tstart="1717";shortTE="F";uid="4ef87c9a-2d9d-4bd7-a14a-5d64d72e35aa"
HiC_scaffold_1	RepeatMasker	LTR/Gypsy	54903589	54904305	1318	+	.	ID="RND-1_FAMILY-110";Tend="2420";Tstart="1703";shortTE="F";uid="03dda59d-0f0b-49fc-837b-290b423e9d4f"
HiC_scaffold_1	RepeatMasker	DNA	79903260	79903603	1663	+	.	ID="DNA-TTAA-1_AP";Tend="422";Tstart="67";shortTE="F";uid="ade862f4-213a-4485-9463-6b29e553881b"
HiC_scaffold_1	RepeatMasker	RC/Helitron	53361785	53362040	1256	+	.	ID="RND-5_FAMILY-1028";Tend="1583";Tstart="1306";shortTE="F";uid="8cdd2cf5-d127-4755-95fd-1cc63ba5662c"
HiC_scaffold_1	RepeatMasker	DNA/hAT-hAT19	51115514	51115750	899	+	.	ID="RND-6_FAMILY-4594";Tend="1204";Tstart="1007";shortTE="F";uid="c2441640-1625-4fd1-be05-9f2f86cb06ca"
HiC_scaffold_1	RepeatMasker	DNA/MULE-MuDR	41710721	41710994	578	+	.	ID="DNA8-28B_AP";Tend="859";Tstart="595";shortTE="F";uid="7f26ef87-2773-427e-809e-c4e6d9d2e293"
HiC_scaffold_1	RepeatMasker	LINE/L2	36679728	36680294	3294	+	.	ID="RND-6_FAMILY-3930";Tend="2488";Tstart="1926";shortTE="F";uid="fb55ef39-6abd-4e6d-930f-095954d3efc0"
HiC_scaffold_1	RepeatMasker	Retroposon?	28739810	28740848	2900	+	.	ID="RND-6_FAMILY-2651";Tend="1855";Tstart="477";shortTE="F";uid="640460bb-bee4-4cac-b8cf-8f2e60738119"
HiC_scaffold_1	RepeatMasker	DNA	55419553	55419879	1108	+	.	ID="TTAA4B_AP";Tend="329";Tstart="1";shortTE="F";uid="2ee6c9a7-dae8-4975-a007-04ad5a5410bf"
HiC_scaffold_1	RepeatMasker	DNA/hAT	25454531	25455005	2443	+	.	ID="RND-6_FAMILY-606";Tend="770";Tstart="299";shortTE="F";uid="192c9e7a-e3af-489f-a9a8-5a0e98fc925e"
HiC_scaffold_1	RepeatMasker	LINE/R1	85658639	85658783	433	+	.	ID="RTAG4";Tend="2398";Tstart="2143";shortTE="F";uid="d30a14b6-0804-404b-8b6a-6e6f67691965"
HiC_scaffold_1	RepeatMasker	DNA/Ginger-2	2827142	2828178	8369	+	.	ID="GINGER2-N2_AP";Tend="1692";Tstart="600";shortTE="F";uid="d6d51b94-2d46-477e-a09b-d3f5ea91b834"
HiC_scaffold_1	RepeatMasker	LTR/Gypsy	18769605	18771245	11432	+	.	ID="RND-6_FAMILY-8793";Tend="2429";Tstart="845";shortTE="F";uid="c6ad8866-b398-4743-a4fb-fe1078317ad4"
HiC_scaffold_1	RepeatMasker	Unknown	40792697	40792828	553	+	.	ID="RND-5_FAMILY-4569";Tend="1255";Tstart="1125";shortTE="F";uid="ad82b0e7-1d3a-4caa-ad81-d92cedacfadf"
HiC_scaffold_1	RepeatMasker	LTR/Gypsy	2611596	2615452	4646	+	.	ID="RND-6_FAMILY-3143";Tend="4380";Tstart="543";shortTE="F";uid="341b6d17-e863-4bb5-a314-3993fe8ab939"
HiC_scaffold_1	RepeatMasker	LINE/RTE-BovB	95735973	95736932	768	+	.	ID="RTE-4_LMI";Tend="3124";Tstart="2152";shortTE="F";uid="e0ab224c-122c-44e2-b48a-14a0be18340b"
HiC_scaffold_1	RepeatMasker	DNA/TcMar-m44?	62316738	62316894	479	+	.	ID="DNA4-9_AP";Tend="177";Tstart="3";shortTE="F";uid="e6a42be6-082b-44d5-8c6d-70cef9a694b5"
HiC_scaffold_1	RepeatMasker	RC/Helitron	34338581	34338817	751	+	.	ID="RND-6_FAMILY-8716";Tend="1075";Tstart="828";shortTE="F";uid="37736172-adbc-444f-9219-7463332c25bf"
HiC_scaffold_1	RepeatMasker	Unknown	85910016	85910150	483	+	.	ID="RND-6_FAMILY-4714";Tend="992";Tstart="826";shortTE="F";uid="acb92d04-d96f-4f69-9add-d26ed81c1604"
HiC_scaffold_1	RepeatMasker	LTR/Gypsy	6518628	6518773	1028	+	.	ID="RND-6_FAMILY-16930";Tend="1041";Tstart="870";shortTE="F";uid="72de9fdd-582b-4558-adae-6f8b991be1c7"
HiC_scaffold_1	RepeatMasker	Retroposon?	37102438	37102904	2511	+	.	ID="RND-6_FAMILY-6896";Tend="1484";Tstart="1026";shortTE="F";uid="8f0f6780-5b39-403c-b3de-f0d229ee7e8e"
HiC_scaffold_1	RepeatMasker	DNA/hAT?	49905898	49906207	1239	+	.	ID="RND-6_FAMILY-6377";Tend="1339";Tstart="1038";shortTE="F";uid="4f54c49d-6c4c-43de-86fd-e74c917914da"
HiC_scaffold_1	RepeatMasker	Unknown	96260521	96261155	1625	+	.	ID="RND-6_FAMILY-4616";Tend="587";Tstart="3";shortTE="F";uid="e8961f29-dc65-47ac-967c-50bec982b9e9"
HiC_scaffold_1	RepeatMasker	LTR/Pao	61785187	61785324	809	+	.	ID="RND-6_FAMILY-265";Tend="4672";Tstart="4542";shortTE="F";uid="1102ad70-2bfa-45e9-a3d1-f27978e678e1"
HiC_scaffold_1	RepeatMasker	DNA	31036202	31036678	3175	+	.	ID="RND-6_FAMILY-1285";Tend="1517";Tstart="1042";shortTE="F";uid="400a4c0c-a9b4-434e-bd22-e99cc35bc19f"
HiC_scaffold_1	RepeatMasker	DNA/Ginger	64604581	64605204	733	+	.	ID="RND-6_FAMILY-587";Tend="1317";Tstart="621";shortTE="F";uid="36878f45-8ac2-43f6-8bcb-8a87d2f4a364"
HiC_scaffold_1	RepeatMasker	Retroposon?	50367516	50367746	600	+	.	ID="SINE2-1_AP";TEgroup="ctg_1%7CSINE2-1_AP%7C68";Tend="543";Tstart="10";shortTE="F";uid="0501d6d5-2041-4ed3-a426-d1dab784f9b6"
HiC_scaffold_1	RepeatMasker	LINE/I-Jockey	23906423	23906577	868	+	.	ID="RND-6_FAMILY-3269";Tend="1760";Tstart="1595";shortTE="F";uid="902385e4-57ed-4696-9f03-48ef2e73d1e6"
HiC_scaffold_1	RepeatMasker	DNA	90344352	90344773	1462	+	.	ID="TTAA2C_AP";Tend="423";Tstart="1";shortTE="F";uid="8d5582aa-d07f-4cab-b2f8-f93c33564555"
HiC_scaffold_1	RepeatMasker	DNA	26030502	26030645	416	+	.	ID="RND-6_FAMILY-5765";Tend="1369";Tstart="1234";shortTE="F";uid="9a1949c5-8181-41b8-b61c-b133c0973465"
HiC_scaffold_1	RepeatMasker	DNA	6261714	6262092	1236	+	.	ID="RND-6_FAMILY-8000";Tend="353";Tstart="92";shortTE="F";uid="84634f3e-8d75-42c5-9321-ffbe6f9054f6"
HiC_scaffold_1	RepeatMasker	DNA/hAT-Blackjack	54747961	54748460	737	+	.	ID="HAT-27_LSAL";Tend="642";Tstart="141";shortTE="F";uid="2c92ef74-6cb7-40c2-acd8-6e9d545ea8e6"
HiC_scaffold_1	RepeatMasker	LINE/Dong-R4	37520825	37523880	23835	+	.	ID="RND-1_FAMILY-146";Tend="3824";Tstart="910";shortTE="F";uid="80efd752-f8ab-46c1-ac23-9e443f1bccd0"
HiC_scaffold_1	RepeatMasker	DNA/TcMar-m44	48753855	48754015	699	+	.	ID="DNAX-8C_AP";Tend="151";Tstart="1";shortTE="F";uid="62e0f4da-99ed-4dfb-8606-7187cc29cc2d"
HiC_scaffold_1	RepeatMasker	DNA/Maverick	7731989	7733064	6859	+	.	ID="RND-6_FAMILY-11181";TEgroup="ctg_1%7CRND-6_FAMILY-11181%7C1";Tend="2939";Tstart="1930";shortTE="F";uid="96dbab4a-4c89-43b8-9e33-4356c8d369e8"
HiC_scaffold_1	RepeatMasker	Retroposon?	21119471	21119872	509	+	.	ID="RND-6_FAMILY-1191";Tend="1382";Tstart="992";shortTE="F";uid="4b7c4cf4-6ffe-4c52-8dd5-b4995468ee1b"
HiC_scaffold_1	RepeatMasker	DNA/Ginger-1	32107392	32107609	498	+	.	ID="RND-4_FAMILY-1147";Tend="1595";Tstart="1360";shortTE="F";uid="4affabe0-58cf-43c5-a8d3-a4e64c48bc5a"
HiC_scaffold_1	RepeatMasker	Unknown	67846887	67847117	987	+	.	ID="RND-1_FAMILY-285";Tend="2026";Tstart="1799";shortTE="F";uid="99902f3a-aff4-4cd6-995f-8b6d2f928833"
HiC_scaffold_1	RepeatMasker	Retroposon?	4081950	4082072	434	+	.	ID="RND-6_FAMILY-2026";Tend="1305";Tstart="1192";shortTE="F";uid="e0555a38-1455-4885-9e95-d7f7d698b71c"
HiC_scaffold_1	RepeatMasker	DNA/hAT-hAT19	79737852	79738053	470	+	.	ID="RND-1_FAMILY-27";Tend="4048";Tstart="3825";shortTE="F";uid="41dc9225-edd3-4ecd-9b68-04fd87974037"
HiC_scaffold_1	RepeatMasker	DNA	29460969	29461513	1008	+	.	ID="RND-6_FAMILY-1285";Tend="1705";Tstart="1111";shortTE="F";uid="b69100a2-dc86-49bb-8b6b-8ae53e5f24ac"
HiC_scaffold_1	RepeatMasker	DNA/Maverick	4992056	4992441	1815	+	.	ID="RND-1_FAMILY-209";Tend="5957";Tstart="5524";shortTE="F";uid="c27841eb-984d-4966-8168-74989dc02ea5"
HiC_scaffold_1	RepeatMasker	DNA	27348376	27348569	1057	+	.	ID="ttaa3b_ap";Tend="201";Tstart="2";shortTE="F";uid="3f7bd082-0bea-4673-8526-57e8dc6515fc"
HiC_scaffold_1	RepeatMasker	DNA	18364049	18364436	553	+	.	ID="TTAA2C_AP";Tend="421";Tstart="22";shortTE="F";uid="6feaf0f6-b031-4e9b-9d3d-af7040681d87"
HiC_scaffold_1	RepeatMasker	DNA/hAT-Ac	26546468	26547095	3146	+	.	ID="RND-5_FAMILY-8674";Tend="1675";Tstart="988";shortTE="F";uid="5bed4c20-62a1-4aa4-a601-9753b2460a3b"
HiC_scaffold_1	RepeatMasker	DNA	30109102	30109553	433	+	.	ID="RND-6_FAMILY-3904";Tend="1652";Tstart="1172";shortTE="F";uid="6ae207d5-495d-42b1-ad06-3ab2329ea33d"
HiC_scaffold_1	RepeatMasker	Unknown	73907965	73908249	874	+	.	ID="RND-6_FAMILY-15143";Tend="425";Tstart="162";shortTE="F";uid="72c6a781-008c-4095-a481-217613fda5be"
HiC_scaffold_1	RepeatMasker	DNA/TcMar-Fot1	4884400	4884567	420	+	.	ID="RND-6_FAMILY-6727";Tend="2415";Tstart="2247";shortTE="F";uid="88c94f9d-7196-4209-b926-415906cb70ae"
HiC_scaffold_1	RepeatMasker	DNA	92507498	92507755	666	+	.	ID="DNA8-59_AP";Tend="217";Tstart="1";shortTE="F";uid="1d8e1e86-32b9-40f1-9d83-29ca3f97b377"
HiC_scaffold_1	RepeatMasker	DNA	61776994	61777182	442	+	.	ID="RND-6_FAMILY-1285";Tend="1276";Tstart="1086";shortTE="F";uid="de049cf6-5b42-42ed-a51c-4907db276699"
HiC_scaffold_1	RepeatMasker	Unknown	67774617	67774749	523	+	.	ID="RND-1_FAMILY-145";Tend="131";Tstart="29";shortTE="F";uid="efb03b42-e17d-41cb-b1f4-c31bdd829dad"
HiC_scaffold_1	RepeatMasker	DNA/Kolobok-T2	75737823	75738597	1567	+	.	ID="KOLOBOK-2_AP";TEgroup="ctg_1%7CKOLOBOK-2_AP%7C14";Tend="414";Tstart="1";shortTE="F";uid="fef17efe-fba8-4f8e-93f8-08b8c3b5b13c"
HiC_scaffold_1	RepeatMasker	DNA/hAT-hAT19	85019129	85019456	1282	+	.	ID="RND-5_FAMILY-2405";Tend="1365";Tstart="1056";shortTE="F";uid="c4b1b606-1eae-494e-b96f-424fa71af231"
HiC_scaffold_1	RepeatMasker	DNA	69976898	69977189	711	+	.	ID="DNA-TTAA-1_AP";Tend="423";Tstart="143";shortTE="F";uid="455de95c-a30e-4e11-b48d-e3f499819147"
HiC_scaffold_1	RepeatMasker	DNA/MULE-MuDR	22723133	22723254	495	+	.	ID="RND-6_FAMILY-5969";Tend="2450";Tstart="2328";shortTE="F";uid="b052f190-fda1-4ecc-a7e6-41330a044129"
HiC_scaffold_1	RepeatMasker	DNA/hAT-Charlie	24223707	24223944	434	+	.	ID="RND-6_FAMILY-12883";Tend="2615";Tstart="2393";shortTE="F";uid="38fa58af-501a-40f6-af54-3b362a260cca"
HiC_scaffold_1	RepeatMasker	LINE/I-Jockey	26635851	26636603	1797	+	.	ID="RND-6_FAMILY-5519";Tend="1654";Tstart="580";shortTE="F";uid="9d92871a-d450-4549-8468-e3e98d52906a"
HiC_scaffold_1	RepeatMasker	RC/Helitron	308662	308842	882	+	.	ID="RND-5_FAMILY-6366";Tend="899";Tstart="750";shortTE="F";uid="1c7dcf0b-5b4a-447b-a50f-439fccec8938"
HiC_scaffold_1	RepeatMasker	Retroposon?	63609577	63609701	402	+	.	ID="SINE2-2_AP";Tend="1977";Tstart="1857";shortTE="F";uid="b526ea9f-0f00-4cb1-a097-5bd3fd6a0ad5"
HiC_scaffold_1	RepeatMasker	DNA	20586852	20587664	2888	+	.	ID="DNA4-1_AP";Tend="822";Tstart="1";shortTE="F";uid="f6e9a3b0-5b8f-4e16-a98c-394f6a4f38a2"
HiC_scaffold_1	RepeatMasker	RC/Helitron	92471675	92472143	1652	+	.	ID="RND-5_FAMILY-1028";Tend="855";Tstart="405";shortTE="F";uid="1702878a-52a3-4cc9-bf6b-8c37b811173d"
HiC_scaffold_1	RepeatMasker	DNA	19172235	19172810	1446	+	.	ID="TTAA20_AP";Tend="663";Tstart="1";shortTE="F";uid="e0d6e652-4177-42f2-980b-9686d35430de"
HiC_scaffold_1	RepeatMasker	RC/Helitron	13850761	13851136	467	+	.	ID="HELITRON-2_SIN";Tend="3504";Tstart="3129";shortTE="F";uid="f6f41a22-daa0-4739-8bba-16c257dbab92"
HiC_scaffold_1	RepeatMasker	Retroposon?	65483795	65484941	3903	+	.	ID="SINE2-1_AP";Tend="1362";Tstart="114";shortTE="F";uid="d5533bd2-d4ef-4692-97b5-b1da89239d27"
HiC_scaffold_1	RepeatMasker	DNA/Maverick	6656712	6657172	3487	+	.	ID="RND-6_FAMILY-2164";Tend="6807";Tstart="6347";shortTE="F";uid="b55294f4-7323-456b-8b44-a14e43787d80"
HiC_scaffold_1	RepeatMasker	Retroposon?	95877888	95878495	706	+	.	ID="SINE2-1_AP";Tend="763";Tstart="88";shortTE="F";uid="c81a927f-e6b6-4db9-8fdd-c4027076b227"
HiC_scaffold_1	RepeatMasker	LTR/Copia	74364264	74365317	763	+	.	ID="RND-6_FAMILY-5498";TEgroup="ctg_1%7CRND-6_FAMILY-5498%7C3";Tend="5295";Tstart="3959";shortTE="F";uid="8e07d492-bccf-450b-9512-1108fd5e849a"
HiC_scaffold_1	RepeatMasker	DNA/hAT-Tip100	19922348	19924515	2828	+	.	ID="rnd-6_family-7236";Tend="4184";Tstart="1042";shortTE="F";uid="9391b7db-493c-4e6c-b4b8-b74400dcce5c"
HiC_scaffold_1	RepeatMasker	RC/Helitron	51935377	51935621	1339	+	.	ID="RND-5_FAMILY-3362";Tend="1736";Tstart="1451";shortTE="F";uid="5513fcb0-b40a-4626-9ac1-8cb29dc7380b"
HiC_scaffold_1	RepeatMasker	Unknown	62941004	62941250	839	+	.	ID="RND-6_FAMILY-3922";Tend="1228";Tstart="961";shortTE="F";uid="1da7618a-af2c-43d3-b58c-ca399307a863"
HiC_scaffold_1	RepeatMasker	Unknown	89287534	89287899	2097	+	.	ID="RND-4_FAMILY-2270";Tend="1104";Tstart="758";shortTE="F";uid="c38088c6-1515-4bb7-9b2c-0e08505c7978"
HiC_scaffold_1	RepeatMasker	Unknown	40869677	40869865	991	+	.	ID="RND-1_FAMILY-81";Tend="1332";Tstart="1139";shortTE="F";uid="7a651fc7-53c0-4da9-9a2f-7477f4064c4d"
HiC_scaffold_1	RepeatMasker	LINE/R1	18928018	18930104	13001	+	.	ID="RND-6_FAMILY-4766";TEgroup="ctg_1%7CRND-6_FAMILY-4766%7C5";Tend="1935";Tstart="10";shortTE="F";uid="5b712f58-1c5d-4297-bbd7-524f1c8fd29b"
HiC_scaffold_1	RepeatMasker	Retroposon?	44005242	44005410	818	+	.	ID="SINE2-1_AP";Tend="280";Tstart="93";shortTE="F";uid="f0db956a-52da-468f-8058-9bd99cebcfb9"
HiC_scaffold_1	RepeatMasker	Unknown	46736437	46736544	459	+	.	ID="RND-1_FAMILY-94";Tend="1323";Tstart="1221";shortTE="F";uid="9eb16a7c-d06a-42c6-9c9c-aa01d6823da2"
HiC_scaffold_1	RepeatMasker	Unknown	23610089	23610517	3665	+	.	ID="RND-6_FAMILY-5565";Tend="1383";Tstart="955";shortTE="F";uid="ebb08a97-f6f5-4276-b5f6-5ddb852cf708"
HiC_scaffold_1	RepeatMasker	LTR/Gypsy	32981900	32982301	592	+	.	ID="RND-6_FAMILY-13251";Tend="2582";Tstart="2174";shortTE="F";uid="1bff5b69-eaf3-4cb3-a349-e636d9c983d8"
HiC_scaffold_1	RepeatMasker	Retroposon?	62209967	62211710	908	+	.	ID="SINE2-1_AP";TEgroup="ctg_1%7CSINE2-1_AP%7C83";Tend="1530";Tstart="83";shortTE="F";uid="f2f1ef79-b62b-4f52-921d-70e50e3ec741"
HiC_scaffold_1	RepeatMasker	Retroposon?	88482325	88482987	1254	+	.	ID="SINE2-1_AP";Tend="1770";Tstart="1027";shortTE="F";uid="2edcbeb9-fd42-4a0e-a7fa-bdb294abbf87"
HiC_scaffold_1	RepeatMasker	DNA	90516191	90516532	1310	+	.	ID="TTAA4B_AP";Tend="377";Tstart="57";shortTE="F";uid="75b03572-f92d-442e-a16f-e770a919f610"
HiC_scaffold_1	RepeatMasker	DNA	79738746	79738876	536	+	.	ID="ttaa20b_ap";Tend="367";Tstart="263";shortTE="F";uid="4bb62b27-0f71-4716-8ce8-20679b4bfe61"
HiC_scaffold_1	RepeatMasker	RC/Helitron	75292504	75292717	986	+	.	ID="RND-1_FAMILY-178";Tend="1850";Tstart="1631";shortTE="F";uid="ca159c1c-0227-4396-b60e-1887ef82f377"
HiC_scaffold_1	RepeatMasker	DNA/MULE-MuDR	62166448	62166718	1953	+	.	ID="RND-6_FAMILY-2867";Tend="1188";Tstart="918";shortTE="F";uid="38c3a751-72d7-48ca-8385-7ec5a22caf3e"
HiC_scaffold_1	RepeatMasker	DNA/Kolobok-E	80171700	80172052	585	+	.	ID="RND-6_FAMILY-1652";Tend="1333";Tstart="1029";shortTE="F";uid="f55d930d-ea0c-4580-a722-b1f527283b68"
HiC_scaffold_1	RepeatMasker	Unknown	16307181	16307402	466	+	.	ID="RND-1_FAMILY-131";Tend="1313";Tstart="1090";shortTE="F";uid="07620f59-bebd-48d7-af64-82896387cf92"
HiC_scaffold_1	RepeatMasker	Unknown	90744397	90745034	2065	+	.	ID="RND-6_FAMILY-972";Tend="1518";Tstart="964";shortTE="F";uid="3e36f095-550a-420b-8b6c-313863149ae4"
HiC_scaffold_1	RepeatMasker	LINE/L2	59554468	59554654	1020	+	.	ID="RND-6_FAMILY-626";Tend="1105";Tstart="933";shortTE="F";uid="5d287bf9-2986-4b05-a216-d82f1a71efa3"
HiC_scaffold_1	RepeatMasker	Unknown	94905372	94905734	3200	+	.	ID="RND-6_FAMILY-6715";Tend="1452";Tstart="1090";shortTE="F";uid="72aa6e47-373a-4b7b-9310-97263ea09663"
HiC_scaffold_1	RepeatMasker	Unknown	39553857	39554663	2434	+	.	ID="RND-6_FAMILY-28775";Tend="3461";Tstart="2776";shortTE="F";uid="34c57776-1655-41df-9973-4e71f3941b01"
HiC_scaffold_1	RepeatMasker	DNA/TcMar-Pogo	57364099	57364750	5397	+	.	ID="RND-1_FAMILY-107";Tend="1619";Tstart="972";shortTE="F";uid="390de859-9fff-4917-baaf-68aa2d85d160"
HiC_scaffold_1	RepeatMasker	LINE/R1	57318109	57318569	1057	+	.	ID="RND-5_FAMILY-517";Tend="1134";Tstart="683";shortTE="F";uid="4166ffba-7944-421b-8e54-d0c9fb1c0668"
HiC_scaffold_1	RepeatMasker	LINE/R1	91666102	91666310	436	+	.	ID="RND-5_FAMILY-517";Tend="1071";Tstart="893";shortTE="F";uid="b4b94852-9983-407f-9e83-473166b8714a"
HiC_scaffold_1	RepeatMasker	LTR/Gypsy	29951989	29954476	2096	+	.	ID="GYPSY-13_SI-I";Tend="3958";Tstart="1438";shortTE="F";uid="62153273-12d5-4f49-92d8-0848f398996a"
HiC_scaffold_1	RepeatMasker	LTR/Gypsy	93162492	93162791	1163	+	.	ID="RND-6_FAMILY-7278";Tend="633";Tstart="351";shortTE="F";uid="176bcc1b-91ed-4768-aaa2-8de09b510106"
HiC_scaffold_1	RepeatMasker	Unknown	55681567	55681952	1885	+	.	ID="RND-6_FAMILY-3";Tend="1365";Tstart="993";shortTE="F";uid="94d6b055-5281-4690-9019-34aeade9371b"
HiC_scaffold_1	RepeatMasker	DNA/hAT-Tip100	30721251	30721847	623	+	.	ID="RND-6_FAMILY-1146";TEgroup="ctg_1%7CRND-6_FAMILY-1146%7C1";Tend="5145";Tstart="721";shortTE="F";uid="28c966b5-62ec-48af-8193-3dcbfbb142e7"
HiC_scaffold_1	RepeatMasker	LTR/Gypsy	91127080	91129636	11814	+	.	ID="RND-6_FAMILY-5269";TEgroup="ctg_1%7CRND-6_FAMILY-5269%7C3";Tend="4742";Tstart="2241";shortTE="F";uid="43f13500-5bfc-4902-bea6-4620ee11a38e"
HiC_scaffold_1	RepeatMasker	Retroposon?	96912555	96913254	930	+	.	ID="SINE2-1_AP";Tend="1139";Tstart="403";shortTE="F";uid="7d0283a3-e1c8-403f-9869-33cbdfda26ab"
HiC_scaffold_1	RepeatMasker	RC/Helitron	46477032	46477397	451	+	.	ID="RND-5_FAMILY-6687";Tend="1275";Tstart="957";shortTE="F";uid="414a1cfc-4f04-4fa9-873e-8ea5f6eefd81"
HiC_scaffold_1	RepeatMasker	LTR/Gypsy	496613	496947	743	+	.	ID="RND-6_FAMILY-12508";Tend="2349";Tstart="2013";shortTE="F";uid="41db5e4c-ce5d-4b15-ae81-2219450d2e8c"
HiC_scaffold_1	RepeatMasker	DNA	57650214	57650500	494	+	.	ID="RND-1_FAMILY-102";Tend="1226";Tstart="949";shortTE="F";uid="f13c612c-2d51-4378-8d92-1bdc71db0479"
HiC_scaffold_1	RepeatMasker	DNA	12338671	12338819	722	+	.	ID="RND-6_FAMILY-9379";Tend="3555";Tstart="3411";shortTE="F";uid="1b46b81d-d000-4f8a-875e-4ca46731e623"
HiC_scaffold_1	RepeatMasker	DNA	64308125	64308278	489	+	.	ID="dna4-2_ap";Tend="762";Tstart="624";shortTE="F";uid="73716576-ba48-4bd5-be66-d4bfe1f5b364"
HiC_scaffold_1	RepeatMasker	DNA	73333630	73334222	4053	+	.	ID="TTAA20_AP";Tend="663";Tstart="1";shortTE="F";uid="81906a85-cfbf-4bd2-9b66-9933936e9ff0"
HiC_scaffold_1	RepeatMasker	Unknown	37240197	37240374	1364	+	.	ID="RND-6_FAMILY-5565";Tend="1386";Tstart="1208";shortTE="F";uid="16c3ab5f-99e2-47da-a757-97309d2efbc7"
HiC_scaffold_1	RepeatMasker	DNA/hAT-hAT19	24339840	24341363	12370	+	.	ID="RND-1_FAMILY-280";Tend="2366";Tstart="798";shortTE="F";uid="339fa439-261b-44e3-8c20-829cbe88ca6c"
HiC_scaffold_1	RepeatMasker	DNA/Kolobok-E	77116597	77117049	976	+	.	ID="RND-6_FAMILY-17671";Tend="2198";Tstart="1682";shortTE="F";uid="d22ba252-e30d-497c-b0d7-dfc4a083dd65"
HiC_scaffold_1	RepeatMasker	LINE/L2	88002846	88003592	698	+	.	ID="RND-6_FAMILY-11684";Tend="2232";Tstart="1561";shortTE="F";uid="3580a701-11ff-4332-b935-d5a4516802f9"
HiC_scaffold_1	RepeatMasker	DNA/Maverick	13492602	13493226	1584	+	.	ID="rnd-5_family-16077";Tend="1450";Tstart="936";shortTE="F";uid="737b44ce-99be-4253-a0d0-3ca4d4bce253"
HiC_scaffold_1	RepeatMasker	Unknown	2863820	2864026	1528	+	.	ID="RND-1_FAMILY-185";Tend="1098";Tstart="894";shortTE="F";uid="8cbd046c-3ccd-4df9-b822-a28456d82ce4"
HiC_scaffold_1	RepeatMasker	DNA/Kolobok-T2	91605787	91606376	1760	+	.	ID="KOLOBOK-2_AP";TEgroup="ctg_1%7CKOLOBOK-2_AP%7C21";Tend="391";Tstart="1";shortTE="F";uid="209da0cb-e20e-4d14-a7bd-3eca57634e10"
HiC_scaffold_1	RepeatMasker	DNA	2700531	2700741	1695	+	.	ID="DNA8-22_AP";Tend="213";Tstart="1";shortTE="F";uid="7d1ba003-e286-412d-95fc-30596d6ee05d"
HiC_scaffold_1	RepeatMasker	DNA	23368569	23368781	1329	+	.	ID="RND-5_FAMILY-4809";Tend="1200";Tstart="980";shortTE="F";uid="24749003-a7a3-418c-89c6-056190a92871"
HiC_scaffold_1	RepeatMasker	DNA/Kolobok-E	56191604	56191835	418	+	.	ID="KOLOBOKE-3_AP";Tend="5081";Tstart="4859";shortTE="F";uid="ca15b400-b7e5-49d7-812d-bfe2f815a741"
HiC_scaffold_1	RepeatMasker	RC/Helitron	23054500	23055948	11689	+	.	ID="RND-5_FAMILY-3362";Tend="2797";Tstart="1360";shortTE="F";uid="b522a915-5d90-4f46-8efb-9fb1b122da7b"
HiC_scaffold_1	RepeatMasker	DNA/hAT?	65839112	65839348	686	+	.	ID="RND-6_FAMILY-6377";Tend="1325";Tstart="1089";shortTE="F";uid="0fc8ac47-df00-4000-9363-b7aa5c968b58"
HiC_scaffold_1	RepeatMasker	DNA/hAT?	47370078	47370272	465	+	.	ID="RND-5_FAMILY-4908";Tend="1360";Tstart="1166";shortTE="F";uid="248795c9-39fd-4bd5-9ddd-2908f9539b2a"
HiC_scaffold_1	RepeatMasker	LTR/Gypsy	12927058	12927605	4565	+	.	ID="RND-4_FAMILY-1191";Tend="5701";Tstart="5143";shortTE="F";uid="3c4b3599-913a-42c9-a40e-36acb4924e04"
HiC_scaffold_1	RepeatMasker	DNA	79013635	79014427	1758	+	.	ID="DNA4-2_AP";Tend="762";Tstart="1";shortTE="F";uid="4bbfaaad-278b-4c9a-89f8-a97f4b6b77c0"
HiC_scaffold_1	RepeatMasker	DNA/hAT-Tip100	42633943	42634407	1691	+	.	ID="DNA8-18_AP";Tend="678";Tstart="214";shortTE="F";uid="5faaa61c-0c5c-497c-9bbd-b097e960e7fe"
HiC_scaffold_1	RepeatMasker	DNA/Kolobok-E	20108108	20108485	553	+	.	ID="RND-6_FAMILY-17671";Tend="2322";Tstart="1884";shortTE="F";uid="7c90585c-f07f-4988-ba7b-8da4650bb984"
HiC_scaffold_1	RepeatMasker	Retroposon?	89607289	89608844	3004	+	.	ID="SINE2-1_AP";Tend="1530";Tstart="1";shortTE="F";uid="d9691898-e955-41e9-8e48-9223683612e3"
HiC_scaffold_1	RepeatMasker	Retroposon?	54835642	54835805	427	+	.	ID="RND-6_FAMILY-589";Tend="775";Tstart="603";shortTE="F";uid="db065c2a-164a-4713-b30b-a4cc2fde774f"
HiC_scaffold_1	RepeatMasker	Unknown	55354830	55355031	861	+	.	ID="RND-5_FAMILY-1433";Tend="1189";Tstart="989";shortTE="F";uid="c9ff5853-bd03-4250-80a4-0aed64ed0365"
HiC_scaffold_1	RepeatMasker	DNA/Maverick	54584443	54584561	563	+	.	ID="RND-6_FAMILY-2148";Tend="3580";Tstart="3462";shortTE="F";uid="13c0c015-7ff2-4f8a-a685-eac800e82567"
HiC_scaffold_1	RepeatMasker	DNA	42192746	42193016	999	+	.	ID="TTAAC_AP";Tend="287";Tstart="1";shortTE="F";uid="27d7a4e4-ee8a-4473-a192-c553747ece5d"
HiC_scaffold_1	RepeatMasker	Unknown	11440520	11440647	468	+	.	ID="RND-6_FAMILY-5565";Tend="1382";Tstart="1252";shortTE="F";uid="0db6b60e-984f-433d-8467-4ca54b334216"
HiC_scaffold_1	RepeatMasker	LTR/Gypsy	87929460	87929627	1531	+	.	ID="RND-5_FAMILY-653";Tend="264";Tstart="97";shortTE="F";uid="6987f27b-faa0-4ecc-a434-d83fa6deb92e"
HiC_scaffold_1	RepeatMasker	DNA/Sola-2	53411456	53411903	594	+	.	ID="RND-6_FAMILY-16715";Tend="6016";Tstart="5338";shortTE="F";uid="e5f6c338-7024-4bc2-a42c-b9b63c0fb9f7"
HiC_scaffold_1	RepeatMasker	DNA	23238956	23239104	469	+	.	ID="RND-6_FAMILY-1285";Tend="1361";Tstart="1212";shortTE="F";uid="81ffde01-acd1-4d0d-af76-405afa878d05"
HiC_scaffold_1	RepeatMasker	DNA/TcMar-Pogo?	47317018	47317200	436	+	.	ID="DNA2-8_AP";TEgroup="ctg_1%7CDNA2-8_AP%7C4";Tend="765";Tstart="1";shortTE="T";uid="78a1151d-cd57-4b38-992e-263011084912"
HiC_scaffold_1	RepeatMasker	DNA	96134310	96134712	1226	+	.	ID="TTAA4B_AP";Tend="430";Tstart="1";shortTE="F";uid="a7d71adb-774a-4ecf-933d-779988139133"
HiC_scaffold_1	RepeatMasker	Retroposon?	56079294	56080702	5138	+	.	ID="SINE2-1_AP";Tend="1411";Tstart="1";shortTE="F";uid="2a958c0f-f49a-4039-9fb1-90f9d970b76c"
HiC_scaffold_1	RepeatMasker	DNA/hAT	57830421	57830648	637	+	.	ID="DNA8-23_AP";Tend="207";Tstart="1";shortTE="F";uid="b8b73cc4-2482-4c4f-9af6-c6776e02925a"
HiC_scaffold_1	RepeatMasker	Retroposon?	49575776	49575966	717	+	.	ID="SINE2-1_AP";Tend="1403";Tstart="1215";shortTE="F";uid="3789ac89-4c74-4d88-8559-945aef104af7"
HiC_scaffold_1	RepeatMasker	Unknown	36161503	36167648	33069	+	.	ID="RND-1_FAMILY-15";Tend="7356";Tstart="71";shortTE="F";uid="819e98ae-d851-4600-b9d0-56807d8c1a88"
HiC_scaffold_1	RepeatMasker	DNA	54686001	54693497	60782	+	.	ID="rnd-6_family-5975";Tend="8088";Tstart="615";shortTE="F";uid="80b1196a-54b7-4d36-aa87-4470d5e6015e"
HiC_scaffold_1	RepeatMasker	DNA/Sola-1	98538545	98538883	2743	+	.	ID="RND-5_FAMILY-1586";Tend="835";Tstart="499";shortTE="F";uid="8461a448-052b-4448-bef8-39ad1afc6d86"
HiC_scaffold_1	RepeatMasker	Retroposon?	56966411	56966560	421	+	.	ID="RND-6_FAMILY-6896";Tend="1196";Tstart="1046";shortTE="F";uid="5f340b31-9033-428c-afbe-ae7b3670421c"
HiC_scaffold_1	RepeatMasker	DNA/hAT-hAT19	22856015	22856251	1069	+	.	ID="RND-1_FAMILY-27";Tend="4482";Tstart="4240";shortTE="F";uid="1db63200-1839-478c-bafd-91d87f8dea00"
HiC_scaffold_1	RepeatMasker	DNA/Kolobok-E	27975789	27976296	884	+	.	ID="KOLOBOKE-2_AP";Tend="1589";Tstart="1139";shortTE="F";uid="485c8c7b-3492-4ad3-a549-595045c2efbd"
HiC_scaffold_1	RepeatMasker	Unknown	98152314	98152511	729	+	.	ID="RND-6_FAMILY-3776";Tend="5663";Tstart="5523";shortTE="F";uid="7a0bb189-3e12-476d-8312-991d8bbb0eaa"
HiC_scaffold_1	RepeatMasker	DNA	71296078	71296292	832	+	.	ID="TTAA3_AP";Tend="245";Tstart="1";shortTE="F";uid="f5b4b62b-c57c-4ac3-a468-17eca91bd19b"
HiC_scaffold_1	RepeatMasker	DNA	24617352	24618262	3279	+	.	ID="RND-5_FAMILY-221";Tend="1566";Tstart="686";shortTE="F";uid="b1cca45a-c3dd-4356-af07-493ddeac0e30"
HiC_scaffold_1	RepeatMasker	Unknown	96791279	96791831	855	+	.	ID="RND-6_FAMILY-811";Tend="1819";Tstart="913";shortTE="F";uid="91bd744e-db6b-417a-872a-b31dcd54e575"
HiC_scaffold_1	RepeatMasker	DNA	91785006	91785225	496	+	.	ID="RND-6_FAMILY-1285";Tend="1366";Tstart="1151";shortTE="F";uid="fe786c42-9f4a-4056-b1bf-025a04f1cb11"
HiC_scaffold_1	RepeatMasker	Unknown	11657636	11658990	9564	+	.	ID="RND-1_FAMILY-9";Tend="2943";Tstart="1636";shortTE="F";uid="780265f6-dd2f-4f14-acad-6f3019878a03"
HiC_scaffold_1	RepeatMasker	DNA/hAT	14582958	14584144	2507	+	.	ID="RND-6_FAMILY-16602";Tend="3461";Tstart="2281";shortTE="F";uid="0b4a42ec-d788-4ba0-85cf-41ec3829ed02"
HiC_scaffold_1	RepeatMasker	DNA/Kolobok-E	19483918	19484028	526	+	.	ID="RND-6_FAMILY-505";Tend="1279";Tstart="1171";shortTE="F";uid="5c5f7a0d-31f5-4dd3-aafb-47521da947c0"
HiC_scaffold_1	RepeatMasker	DNA/hAT-Ac	36457692	36457855	737	+	.	ID="DNA8-39_AP";Tend="186";Tstart="28";shortTE="F";uid="65c2d88b-188f-4eec-9a9d-fc3bc51281d0"
HiC_scaffold_1	RepeatMasker	DNA/TcMar-Tc1	91667053	91667569	2804	+	.	ID="RND-5_FAMILY-1312";Tend="1403";Tstart="920";shortTE="F";uid="2e8e5b9d-4d16-4f7a-aaf5-576c9de77deb"
HiC_scaffold_1	RepeatMasker	RC/Helitron	66498884	66499820	1020	+	.	ID="RND-6_FAMILY-9910";TEgroup="ctg_1%7CRND-6_FAMILY-9910%7C2";Tend="1565";Tstart="223";shortTE="F";uid="40b1a1d1-0018-4054-8e6e-e67cd4373b28"
HiC_scaffold_1	RepeatMasker	LTR/Pao	31124642	31127793	2441	+	.	ID="RND-6_FAMILY-9559";Tend="5250";Tstart="1301";shortTE="F";uid="87db6360-6566-478f-af36-0ba1047d4395"
HiC_scaffold_1	RepeatMasker	Unknown	97386631	97388517	8568	+	.	ID="RND-6_FAMILY-2081";Tend="1936";Tstart="1";shortTE="F";uid="8603404b-48d7-4711-b8c8-47f9b2fc7ee5"
HiC_scaffold_1	RepeatMasker	DNA/hAT-hAT19	73427325	73427562	544	+	.	ID="HAT-1_RPR";Tend="1459";Tstart="1232";shortTE="F";uid="19899f6c-6931-4985-9e90-51bf7d18ad8c"
HiC_scaffold_1	RepeatMasker	DNA	98905107	98905244	417	+	.	ID="RND-6_FAMILY-42383";Tend="2582";Tstart="2445";shortTE="F";uid="3696b705-8595-4f46-a589-dbbad9c8635c"
HiC_scaffold_1	RepeatMasker	DNA/hAT-Tip100	64846180	64846914	1637	+	.	ID="RND-6_FAMILY-19";TEgroup="ctg_1%7CRND-6_FAMILY-19%7C1";Tend="1015";Tstart="381";shortTE="F";uid="9bb48bdd-8a09-412d-a7b0-27147dbe5f9d"
HiC_scaffold_1	RepeatMasker	LINE/L2	62893518	62893638	569	+	.	ID="RND-6_FAMILY-17572";Tend="1771";Tstart="1659";shortTE="F";uid="07a22b48-0e19-4e0f-a72d-685eacb6d6a6"
HiC_scaffold_1	RepeatMasker	DNA/Ginger	27564216	27564391	616	+	.	ID="RND-6_FAMILY-587";Tend="798";Tstart="622";shortTE="F";uid="aa2d06cf-80c4-4c4b-9e7a-fa01e7daf2be"
HiC_scaffold_1	RepeatMasker	DNA	97467390	97467503	479	+	.	ID="RND-6_FAMILY-1285";Tend="772";Tstart="668";shortTE="F";uid="6224d617-07c2-4292-9958-2706823568b6"
HiC_scaffold_1	RepeatMasker	DNA	83735606	83736134	1577	+	.	ID="TTAA14_AP";Tend="552";Tstart="1";shortTE="F";uid="a60b9a34-013f-4e54-a08c-42103774bc87"
HiC_scaffold_1	RepeatMasker	LINE/RTE-BovB	2545609	2547187	12937	+	.	ID="RND-5_FAMILY-879";Tend="2136";Tstart="190";shortTE="F";uid="e50446f3-30ae-4f46-9c5d-123674826723"
HiC_scaffold_1	RepeatMasker	Unknown	67768073	67768205	513	+	.	ID="RND-1_FAMILY-145";Tend="131";Tstart="29";shortTE="F";uid="a92d6093-bcf8-4146-8a2e-21aa12d14ad8"
HiC_scaffold_1	RepeatMasker	Retroposon?	29809670	29810315	858	+	.	ID="SINE2-1_AP";Tend="1370";Tstart="696";shortTE="F";uid="25092024-f4b3-4821-8aef-a5c94ec63e42"
HiC_scaffold_1	RepeatMasker	Retroposon?	52441475	52441679	450	+	.	ID="RND-6_FAMILY-7995";Tend="2359";Tstart="2159";shortTE="F";uid="01b7e546-161a-49d7-ae42-839e2b1c5173"
HiC_scaffold_1	RepeatMasker	Unknown	75251963	75252654	3977	+	.	ID="RND-6_FAMILY-811";Tend="1133";Tstart="474";shortTE="F";uid="943a4548-f6aa-4bb8-b240-90627bb3122b"
HiC_scaffold_1	RepeatMasker	DNA/Sola	27896173	27896443	1798	+	.	ID="RND-4_FAMILY-300";Tend="1288";Tstart="1018";shortTE="F";uid="be67452f-f86d-42d8-a838-f9a726d24dd5"
HiC_scaffold_1	RepeatMasker	Unknown	75125780	75127024	9208	+	.	ID="RND-5_FAMILY-2603";Tend="2064";Tstart="827";shortTE="F";uid="6263e677-9c96-4aed-ab5a-06fb41b7da3c"
HiC_scaffold_1	RepeatMasker	Retroposon?	77902720	77903261	1252	+	.	ID="SINE2-1_AP";Tend="1356";Tstart="696";shortTE="F";uid="41932311-d701-4e17-a040-44985b4796d4"
HiC_scaffold_1	RepeatMasker	DNA	77351126	77351366	547	+	.	ID="RND-6_FAMILY-5765";Tend="1663";Tstart="1445";shortTE="F";uid="10678eba-39dc-49d6-9e07-fd0f3b8098e0"
HiC_scaffold_1	RepeatMasker	Unknown	11880621	11880834	571	+	.	ID="RND-6_FAMILY-1440";Tend="454";Tstart="243";shortTE="F";uid="e53bd59f-a188-4844-971a-38c7e7f6d301"
HiC_scaffold_1	RepeatMasker	DNA/Ginger	67481434	67481688	417	+	.	ID="RND-6_FAMILY-587";Tend="834";Tstart="597";shortTE="F";uid="9ba74bfa-dd63-461e-9d08-454fd08388b9"
HiC_scaffold_1	RepeatMasker	LINE/I	31141343	31141568	2141	+	.	ID="RND-1_FAMILY-91";Tend="1192";Tstart="798";shortTE="F";uid="78d83ce9-2e91-4e70-a1f8-ed3cb73be78e"
HiC_scaffold_1	RepeatMasker	Retroposon?	88431244	88431989	2246	+	.	ID="SINE2-1_AP";Tend="1770";Tstart="929";shortTE="F";uid="35e1118e-be80-4a02-9bd3-de0109423f00"
HiC_scaffold_1	RepeatMasker	DNA	51584807	51584990	790	+	.	ID="ttaa3b_ap";Tend="365";Tstart="200";shortTE="F";uid="9e438d54-d961-449e-9b9a-966d6f7903be"
HiC_scaffold_1	RepeatMasker	DNA/hAT-Tip100	29222832	29222984	520	+	.	ID="DNA8-19_AP";Tend="155";Tstart="1";shortTE="F";uid="1e5084d1-58de-4bff-8972-92c36a16bf7a"
HiC_scaffold_1	RepeatMasker	DNA/Kolobok-E	48943890	48944171	630	+	.	ID="KOLOBOKE-2_AP";Tend="2122";Tstart="1853";shortTE="F";uid="6f17d104-c4e7-4252-8fe3-2eae83b067dc"
HiC_scaffold_1	RepeatMasker	DNA	50697196	50698150	3302	+	.	ID="rnd-6_family-9379";Tend="3577";Tstart="2791";shortTE="F";uid="dee91519-84b0-4428-a5ce-d2374fa9e092"
HiC_scaffold_1	RepeatMasker	LTR/Pao	71811736	71816770	3588	+	.	ID="RND-6_FAMILY-12122";Tend="6005";Tstart="1135";shortTE="F";uid="ae104381-d25e-45da-8a04-49705e93a84d"
HiC_scaffold_1	RepeatMasker	Unknown	52356031	52356335	1139	+	.	ID="RND-5_FAMILY-656";Tend="1167";Tstart="887";shortTE="F";uid="bb953910-81bc-43e3-aac4-a19c8d36ea0a"
HiC_scaffold_1	RepeatMasker	DNA/MULE-MuDR	42522686	42523446	2404	+	.	ID="RND-5_FAMILY-17973";TEgroup="ctg_1%7CRND-5_FAMILY-17973%7C2";Tend="1553";Tstart="578";shortTE="F";uid="75bf9f9a-4aa9-475d-ac22-dd69386cf701"
HiC_scaffold_1	RepeatMasker	DNA/Ginger-2	81951561	81952330	5375	+	.	ID="RND-6_FAMILY-2431";Tend="1695";Tstart="949";shortTE="F";uid="42fd1a24-c2c5-4309-885f-c571de516f5b"
HiC_scaffold_1	RepeatMasker	DNA	76684604	76684745	513	+	.	ID="ttaa18b_ap";Tend="156";Tstart="21";shortTE="F";uid="4ed98f7b-5572-4103-afda-dce3cf64fd4b"
HiC_scaffold_1	RepeatMasker	Unknown	63991314	63991485	654	+	.	ID="RND-6_FAMILY-3467";Tend="1201";Tstart="1047";shortTE="F";uid="6bd6cb30-85ed-42f7-b283-96372f06a0ab"
HiC_scaffold_1	RepeatMasker	Retroposon?	76892829	76893684	1911	+	.	ID="SINE2-1_AP";Tend="1996";Tstart="300";shortTE="F";uid="b1ebed16-57d1-448a-86fd-a84b0492fd80"
HiC_scaffold_1	RepeatMasker	DNA/MULE-NOF	13600196	13601155	890	+	.	ID="rehavkus1_ap";Tend="468";Tstart="5";shortTE="F";uid="bbc3eea2-f181-4932-9d83-2f7b9083f415"
HiC_scaffold_1	RepeatMasker	DNA	58201856	58202067	1082	+	.	ID="ttaa3b_ap";Tend="347";Tstart="130";shortTE="F";uid="535974e7-6270-4e9d-a0ed-23af987984f0"
HiC_scaffold_1	RepeatMasker	DNA/Ginger-2	68351060	68351538	1027	+	.	ID="GINGER2-1_LMI";Tend="2941";Tstart="2457";shortTE="F";uid="a388db54-c61d-49f5-bd00-4951272148c3"
HiC_scaffold_1	RepeatMasker	DNA	45157219	45157380	1161	+	.	ID="RND-6_FAMILY-1285";Tend="844";Tstart="682";shortTE="F";uid="fc207966-c5e3-485b-90dd-8848ce2b1760"
HiC_scaffold_1	RepeatMasker	DNA/TcMar-Tigger	59203955	59204144	726	+	.	ID="RND-6_FAMILY-6016";Tend="1016";Tstart="818";shortTE="F";uid="18083aed-8ca1-493b-832e-6c06efc32929"
HiC_scaffold_1	RepeatMasker	DNA/MULE-MuDR	52809979	52810338	1266	+	.	ID="RND-6_FAMILY-24889";Tend="2215";Tstart="1786";shortTE="F";uid="31299c14-e2f8-40a4-ac1a-922a7e5024bf"
HiC_scaffold_1	RepeatMasker	DNA	85164070	85164261	1058	+	.	ID="TTAA13B_AP";Tend="318";Tstart="131";shortTE="F";uid="6fe35912-3271-4690-bd89-0db64656ad78"
HiC_scaffold_1	RepeatMasker	LINE/RTE-BovB	2198925	2200652	900	+	.	ID="RND-5_FAMILY-879";Tend="2385";Tstart="263";shortTE="F";uid="439c7790-bd1f-475d-94ae-085b5adfe1f2"
HiC_scaffold_1	RepeatMasker	DNA/MULE-NOF	42865566	42866695	1781	+	.	ID="REHAVKUS1_AP";Tend="1738";Tstart="612";shortTE="F";uid="6be3cdab-245d-40d8-9994-b68f8ae4df16"
HiC_scaffold_1	RepeatMasker	Unknown	59535507	59536102	4996	+	.	ID="RND-6_FAMILY-18188";Tend="1548";Tstart="954";shortTE="F";uid="cbef42fa-f65b-4fd6-b522-42b23ed9f2ba"
HiC_scaffold_1	RepeatMasker	DNA	30195032	30195247	1559	+	.	ID="RND-5_FAMILY-4215";Tend="1297";Tstart="1087";shortTE="F";uid="3a04686c-dbeb-41c7-9ba0-0b5c4c6653f8"
HiC_scaffold_1	RepeatMasker	LTR/Gypsy	71632980	71633556	4426	+	.	ID="RND-6_FAMILY-7248";Tend="1582";Tstart="1005";shortTE="F";uid="45857c1b-83a4-44a7-8952-4e8218ece95d"
HiC_scaffold_1	RepeatMasker	DNA/hAT	54225829	54225993	421	+	.	ID="RND-6_FAMILY-17437";Tend="2532";Tstart="2349";shortTE="F";uid="4de85d24-71b9-434a-bd64-21994aed9e46"
HiC_scaffold_1	RepeatMasker	DNA/Ginger	24361159	24361486	656	+	.	ID="RND-6_FAMILY-587";Tend="972";Tstart="623";shortTE="F";uid="da453ccc-6bc0-43f7-9216-ea89ac1d85d3"
HiC_scaffold_1	RepeatMasker	DNA/PIF-Harbinger	4561911	4562014	562	+	.	ID="isl2eu-7_cfl";Tend="1954";Tstart="1431";shortTE="F";uid="22eb1d8d-4d6a-41ca-ad62-c6d38addbf5c"
HiC_scaffold_1	RepeatMasker	LTR/Gypsy	86317992	86323481	9556	+	.	ID="RND-6_FAMILY-3685";Tend="4298";Tstart="362";shortTE="F";uid="ddfabf90-8503-4771-9c06-be3b68ce70bf"
HiC_scaffold_1	RepeatMasker	DNA/Kolobok-E	53165501	53165641	731	+	.	ID="RND-6_FAMILY-21617";Tend="1043";Tstart="902";shortTE="F";uid="1a38cb37-253f-40bf-8354-6540348c2370"
HiC_scaffold_1	RepeatMasker	DNA	23570686	23571091	1883	+	.	ID="TTAA2C_AP";Tend="386";Tstart="1";shortTE="F";uid="64da081a-f9e2-48fb-91d8-6e806d24f356"
HiC_scaffold_1	RepeatMasker	DNA/hAT-Charlie	37093817	37094187	1412	+	.	ID="HAT-N19_AP";Tend="349";Tstart="1";shortTE="F";uid="0d844dbe-fae8-4861-a53f-296ef60229dc"
HiC_scaffold_1	RepeatMasker	Retroposon?	89134680	89135916	4883	+	.	ID="SINE2-1_AP";Tend="1411";Tstart="134";shortTE="F";uid="8c8d7036-3945-485a-be0d-cdcba3652f34"
HiC_scaffold_1	RepeatMasker	DNA	83894202	83895195	5504	+	.	ID="RND-6_FAMILY-2009";Tend="1619";Tstart="631";shortTE="F";uid="524666e2-1cf7-4956-a236-37605434957c"
HiC_scaffold_1	RepeatMasker	Unknown	59276428	59276749	609	+	.	ID="RND-1_FAMILY-258";Tend="1263";Tstart="944";shortTE="F";uid="6fdbd561-10e1-439a-a4f2-56220153c8cf"
HiC_scaffold_1	RepeatMasker	DNA/hAT-hAT19	89341557	89342104	1641	+	.	ID="dna8-78_ap";Tend="624";Tstart="1";shortTE="F";uid="a0226bc1-0331-4212-93c0-e8b0381f3849"
HiC_scaffold_1	RepeatMasker	DNA/hAT-Tip100	4984164	4984406	1262	+	.	ID="DNA8-13_AP";Tend="599";Tstart="347";shortTE="F";uid="755b9061-b23a-437a-a946-86863779ac4a"
HiC_scaffold_1	RepeatMasker	DNA/Kolobok-E	50698151	50698463	783	+	.	ID="RND-6_FAMILY-15194";Tend="968";Tstart="655";shortTE="F";uid="e7873e8a-6972-4850-89f4-32afacd3b34f"
HiC_scaffold_1	RepeatMasker	LINE/R1	2335683	2336132	962	+	.	ID="RND-6_FAMILY-16911";TEgroup="ctg_1%7CRND-6_FAMILY-16911%7C1";Tend="1849";Tstart="1550";shortTE="F";uid="95abce0e-31b8-420d-b6f1-af1e7368cdde"
HiC_scaffold_1	RepeatMasker	LINE/L2	60208913	60209211	810	+	.	ID="RND-6_FAMILY-11684";Tend="1495";Tstart="1170";shortTE="F";uid="e5c2c939-d3dd-4576-ae8b-64b2856f2a37"
HiC_scaffold_1	RepeatMasker	DNA/Kolobok-E	81996180	81996609	2355	+	.	ID="RND-6_FAMILY-21617";Tend="1359";Tstart="911";shortTE="F";uid="2bade07c-0dbe-4bb0-b8dd-256feb5e7fe8"
HiC_scaffold_1	RepeatMasker	DNA/TcMar-m44	68330237	68330349	567	+	.	ID="MARINER-2_AP";Tend="1360";Tstart="1248";shortTE="F";uid="cb1672bb-3cf0-44eb-aeab-c3852c4ddd1f"
HiC_scaffold_1	RepeatMasker	DNA/hAT-Tip100	52306480	52306686	694	+	.	ID="DNA8-100_AP";Tend="659";Tstart="445";shortTE="F";uid="046e56fb-53e5-49d8-8809-0c97519170b5"
HiC_scaffold_1	RepeatMasker	Retroposon?	81557521	81558694	826	+	.	ID="SINE2-1_AP";TEgroup="ctg_1%7CSINE2-1_AP%7C110";Tend="1770";Tstart="698";shortTE="F";uid="77b3ce8b-6a39-489a-b951-6adfdd310360"
HiC_scaffold_1	RepeatMasker	Unknown	70889091	70889238	535	+	.	ID="RND-5_FAMILY-690";Tend="207";Tstart="68";shortTE="F";uid="99a1a0c0-e19c-4375-8c97-dc4bd8975c87"
HiC_scaffold_1	RepeatMasker	LTR/Gypsy	73523560	73525636	1015	+	.	ID="GYPSY-13_SI-I";TEgroup="ctg_1%7CGYPSY-13_SI-I%7C1";Tend="2803";Tstart="259";shortTE="F";uid="aab63d96-d0a3-47b4-a186-07fc5639cc38"
HiC_scaffold_1	RepeatMasker	DNA/P	42298740	42299113	489	+	.	ID="RND-6_FAMILY-881";Tend="999";Tstart="623";shortTE="F";uid="f194a969-6c5d-47a4-840c-7a56f1f12d6b"
HiC_scaffold_1	RepeatMasker	DNA/MULE-MuDR	70960947	70961131	421	+	.	ID="RND-6_FAMILY-8817";Tend="855";Tstart="687";shortTE="F";uid="1cb206df-f74f-4014-8d7f-bf0d2033be4f"
HiC_scaffold_1	RepeatMasker	LTR/Gypsy	25542619	25543131	3064	+	.	ID="RND-1_FAMILY-201";Tend="644";Tstart="106";shortTE="F";uid="f7a5827a-9d1d-42ed-a86b-ae60e5d5abfe"
HiC_scaffold_1	RepeatMasker	Unknown	13198313	13200946	22310	+	.	ID="RND-1_FAMILY-18";Tend="3172";Tstart="524";shortTE="F";uid="f1b11258-664e-41e6-a954-9f36bf3fa00d"
HiC_scaffold_1	RepeatMasker	DNA/hAT-hAT19	87809842	87810023	838	+	.	ID="RND-6_FAMILY-11286";Tend="1394";Tstart="1233";shortTE="F";uid="9e64d301-ae77-4157-94db-11b1c9b89c78"
HiC_scaffold_1	RepeatMasker	DNA	5142275	5142396	441	+	.	ID="TTAA8_AP";Tend="199";Tstart="66";shortTE="F";uid="85881cbe-bdc8-4688-ba1f-e06039416780"
HiC_scaffold_1	RepeatMasker	Unknown	71623342	71623448	928	+	.	ID="RND-6_FAMILY-11350";Tend="1076";Tstart="970";shortTE="F";uid="750cdea2-570f-491d-b370-46c8fa4d0e4c"
HiC_scaffold_1	RepeatMasker	DNA/hAT?	48001496	48001985	555	+	.	ID="RND-5_FAMILY-4908";Tend="1470";Tstart="1090";shortTE="F";uid="e26dfa07-a180-41d3-97a9-c6813638f6bb"
HiC_scaffold_1	RepeatMasker	DNA/hAT-Tip100	30241221	30241372	410	+	.	ID="RND-5_FAMILY-2651";Tend="1152";Tstart="1007";shortTE="F";uid="62aa1c0e-82de-41fe-b31b-c27806598e44"
HiC_scaffold_1	RepeatMasker	DNA/hAT-Charlie	94056187	94056371	1000	+	.	ID="HAT-N1_AP";Tend="561";Tstart="377";shortTE="F";uid="10123623-1946-499f-9406-48a80d69a23a"
HiC_scaffold_1	RepeatMasker	DNA/MULE-MuDR	74148225	74148383	671	+	.	ID="RND-6_FAMILY-1074";Tend="995";Tstart="836";shortTE="F";uid="49e4382c-b1a0-4c25-8597-7bfc05547cd0"
HiC_scaffold_1	RepeatMasker	DNA/hAT?	16940455	16940817	1231	+	.	ID="RND-6_FAMILY-6377";Tend="1328";Tstart="870";shortTE="F";uid="b6075abd-721d-4e86-b58b-2dcd23802682"
HiC_scaffold_1	RepeatMasker	Unknown	45068694	45069674	6776	+	.	ID="RND-6_FAMILY-5239";Tend="1796";Tstart="807";shortTE="F";uid="be0e0208-5f18-4dc9-b623-f549c7155d9f"
HiC_scaffold_1	RepeatMasker	DNA/CMC-EnSpm	41373990	41374332	599	+	.	ID="RND-6_FAMILY-215";Tend="1006";Tstart="652";shortTE="F";uid="bb86275a-fdac-4ae7-a2af-8afcdf9699ac"
HiC_scaffold_1	RepeatMasker	Retroposon?	25563889	25564430	1200	+	.	ID="SINE2-1_AP";Tend="1458";Tstart="900";shortTE="F";uid="19d37796-ce79-4975-9559-1ced1ed086f6"
HiC_scaffold_1	RepeatMasker	Unknown	59436596	59436713	598	+	.	ID="RND-5_FAMILY-4569";Tend="1236";Tstart="1114";shortTE="F";uid="8037d3b1-db08-4aba-b50d-369c9f40bb40"
HiC_scaffold_1	RepeatMasker	DNA	14194880	14194999	631	+	.	ID="RND-6_FAMILY-8000";Tend="3040";Tstart="2915";shortTE="F";uid="d1c98649-68d9-470f-9840-53ab3ebf7e20"
HiC_scaffold_1	RepeatMasker	DNA/hAT-Blackjack	94141623	94141740	703	+	.	ID="RND-6_FAMILY-10294";Tend="1596";Tstart="1478";shortTE="F";uid="b1e47174-e2e2-4d7c-aec6-87aa5e928011"
HiC_scaffold_1	RepeatMasker	DNA/hAT-Tip100	20115246	20116195	7297	+	.	ID="RND-6_FAMILY-7243";Tend="1888";Tstart="1000";shortTE="F";uid="c8b6cee8-1e95-40ac-904a-ad8b9dc4e3f3"
HiC_scaffold_1	RepeatMasker	DNA	90886271	90886710	1749	+	.	ID="DNA4-2_AP";Tend="729";Tstart="294";shortTE="F";uid="a7fa1a5f-104d-47d2-84cb-81680c5b4d2e"
HiC_scaffold_1	RepeatMasker	DNA/Kolobok-E	59529439	59529662	446	+	.	ID="RND-6_FAMILY-9186";Tend="449";Tstart="214";shortTE="F";uid="d6a2c828-7a2d-47be-bf71-6fca00835811"
HiC_scaffold_1	RepeatMasker	Unknown	20760161	20760914	6124	+	.	ID="RND-6_FAMILY-2383";Tend="1663";Tstart="915";shortTE="F";uid="4c3154c6-543a-4f6f-bf0b-99e47ca867f1"
HiC_scaffold_1	RepeatMasker	DNA/hAT-Charlie	93435871	93436635	653	+	.	ID="RND-6_FAMILY-11213";Tend="1399";Tstart="626";shortTE="F";uid="b47ed8cb-b3b9-488b-a9e4-81ebdfb60f8e"
HiC_scaffold_1	RepeatMasker	DNA/Sola-1	75643866	75644046	643	+	.	ID="RND-6_FAMILY-4859";Tend="1141";Tstart="908";shortTE="F";uid="dbcbc2f6-7b3e-49ca-8a18-fd08ffffd536"
HiC_scaffold_1	RepeatMasker	LINE/L2	39141584	39142214	572	+	.	ID="RND-5_FAMILY-1679";Tend="2705";Tstart="2078";shortTE="F";uid="b7aa7b87-e05b-4ce7-8f93-e880748c9773"
HiC_scaffold_1	RepeatMasker	Retroposon?	66973568	66973814	551	+	.	ID="SINE2-1_AP";Tend="1274";Tstart="1020";shortTE="F";uid="89a1e8f0-f61a-4b60-a5a9-741d617c0191"
HiC_scaffold_1	RepeatMasker	DNA/Kolobok-E	30588832	30588938	465	+	.	ID="KOLOBOKE-3_AP";Tend="5022";Tstart="4921";shortTE="F";uid="0b24e5d1-62fb-4f50-9f3f-a6f7f9cf5c10"
HiC_scaffold_1	RepeatMasker	DNA/hAT-Tip100	50117368	50119053	1750	+	.	ID="rnd-6_family-7236";Tend="4183";Tstart="838";shortTE="F";uid="c9a35c39-368a-46fa-ac97-d0f92c710a9f"
HiC_scaffold_1	RepeatMasker	DNA	5466888	5468328	671	+	.	ID="RND-6_FAMILY-21375";Tend="3325";Tstart="1907";shortTE="F";uid="835562e0-8f91-49b5-9539-60f4a1f44d9e"
HiC_scaffold_1	RepeatMasker	DNA/hAT-Ac	13373879	13374081	520	+	.	ID="RND-6_FAMILY-260";Tend="1063";Tstart="844";shortTE="F";uid="0e92376f-fb3d-498e-8329-fc796b9d41a1"
HiC_scaffold_1	RepeatMasker	Unknown	13074561	13075196	1450	+	.	ID="RND-1_FAMILY-258";Tend="2156";Tstart="1526";shortTE="F";uid="9ec9f33a-d37a-4d0e-938d-01137d825fd2"
HiC_scaffold_1	RepeatMasker	DNA/hAT-Tip100	86083118	86083259	739	+	.	ID="DNA8-113_AP";Tend="175";Tstart="39";shortTE="F";uid="89d09a4e-c9fe-4832-aacf-5e56783a5371"
HiC_scaffold_1	RepeatMasker	DNA	78785111	78785233	413	+	.	ID="dna4-1_ap";Tend="680";Tstart="555";shortTE="F";uid="ad31e263-1bdb-4879-97ba-6dd532d02349"
HiC_scaffold_1	RepeatMasker	Unknown	60461765	60462193	1041	+	.	ID="RND-6_FAMILY-19766";Tend="1429";Tstart="1035";shortTE="F";uid="198c8cdf-9193-4c94-9880-508253c23e91"
HiC_scaffold_1	RepeatMasker	DNA	69016515	69016857	1201	+	.	ID="DNA4-1_AP";Tend="823";Tstart="494";shortTE="F";uid="1fab065d-fb79-4e31-814d-55e1d9e24ee6"
HiC_scaffold_1	RepeatMasker	LTR/Gypsy	55209588	55210281	1456	+	.	ID="RND-1_FAMILY-110";Tend="2377";Tstart="1686";shortTE="F";uid="a0afc368-0fd8-4ca9-9181-70fcf2d5da4f"
HiC_scaffold_1	RepeatMasker	DNA/CMC-Transib	35216674	35217783	1252	+	.	ID="transib-1_sin";Tend="2991";Tstart="1421";shortTE="F";uid="e11cd1a4-15b6-4a56-b283-b2fb43c6af27"
HiC_scaffold_1	RepeatMasker	Unknown	65062936	65063662	2578	+	.	ID="RND-6_FAMILY-10077";Tend="1140";Tstart="416";shortTE="F";uid="0e09210d-4487-4329-b144-4cff9040f4fe"
HiC_scaffold_1	RepeatMasker	DNA/hAT-Charlie	67454886	67455245	1013	+	.	ID="HAT-N1_AP";TEgroup="ctg_1%7CHAT-N1_AP%7C7";Tend="561";Tstart="1";shortTE="F";uid="97805f59-cb9d-42de-a391-37a55f7a8404"
HiC_scaffold_1	RepeatMasker	DNA/PiggyBac	97685087	97685595	622	+	.	ID="piggybac-n3_lsal";Tend="1040";Tstart="605";shortTE="F";uid="66e0ac83-453b-45ef-8bf0-927e2827cf03"
HiC_scaffold_1	RepeatMasker	DNA/Kolobok-E	9040299	9040572	1868	+	.	ID="RND-5_FAMILY-5837";Tend="2377";Tstart="2109";shortTE="F";uid="aff26749-10cc-498a-b9c7-d5d97af553d0"
HiC_scaffold_1	RepeatMasker	LTR/Gypsy	15777148	15784873	59121	+	.	ID="RND-1_FAMILY-16";TEgroup="ctg_1%7CRND-1_FAMILY-16%7C3";Tend="8383";Tstart="832";shortTE="F";uid="7194f4be-2b27-4547-9491-3af80b84ecd9"
HiC_scaffold_1	RepeatMasker	DNA	30127752	30127885	723	+	.	ID="ttaa4_ap";Tend="148";Tstart="1";shortTE="F";uid="c9adbcdb-3fa2-46f1-9c57-c895d6d6e4af"
HiC_scaffold_1	RepeatMasker	DNA/Sola-1	21110805	21110964	560	+	.	ID="RND-5_FAMILY-3003";Tend="1310";Tstart="1156";shortTE="F";uid="924d0dc9-e382-45f9-bba4-6919d1643d8c"
HiC_scaffold_1	RepeatMasker	Retroposon?	69899464	69899624	715	+	.	ID="RND-6_FAMILY-5997";Tend="1927";Tstart="1766";shortTE="F";uid="7a194aaa-b32b-4652-a3d0-fd9fe9c5666f"
HiC_scaffold_1	RepeatMasker	LINE/I-Jockey	46226348	46227035	988	+	.	ID="RND-4_FAMILY-931";Tend="1421";Tstart="753";shortTE="F";uid="24ff177a-442a-4543-971a-164cc0d13cbc"
HiC_scaffold_1	RepeatMasker	Retroposon?	51131177	51132808	4037	+	.	ID="SINE2-1_AP";Tend="1770";Tstart="2";shortTE="F";uid="d9c0fe6d-4941-4d0c-b465-ce6e9a8306b6"
HiC_scaffold_1	RepeatMasker	DNA	30274454	30274932	643	+	.	ID="RND-6_FAMILY-5765";Tend="1539";Tstart="1065";shortTE="F";uid="49842dce-3997-47aa-b235-66c2adc96adb"
HiC_scaffold_1	RepeatMasker	DNA/Maverick	9053177	9060054	55917	+	.	ID="RND-1_FAMILY-282";Tend="8424";Tstart="1602";shortTE="F";uid="10d6da8f-7c37-4377-8dd6-e42ef82e1ed1"
HiC_scaffold_1	RepeatMasker	LTR/Gypsy	83627983	83629432	12529	+	.	ID="RND-6_FAMILY-5269";Tend="2178";Tstart="743";shortTE="F";uid="1e8c1220-b1f6-4ebc-9583-ba0312c1fcfd"
HiC_scaffold_1	RepeatMasker	LINE/L2	46502923	46503254	552	+	.	ID="RND-6_FAMILY-626";Tend="2462";Tstart="2148";shortTE="F";uid="162ef09e-9c17-4d62-af3e-a6a6b986b995"
HiC_scaffold_1	RepeatMasker	RC/Helitron	84199041	84199290	912	+	.	ID="RND-5_FAMILY-1432";Tend="1187";Tstart="936";shortTE="F";uid="139ef474-e183-49e1-a67d-90d3e40ef4cc"
HiC_scaffold_1	RepeatMasker	LTR/Pao	89171249	89172084	1824	+	.	ID="RND-5_FAMILY-4608";Tend="1763";Tstart="920";shortTE="F";uid="b0be8a06-ea26-46cb-95ed-0cc62ae5d9b5"
HiC_scaffold_1	RepeatMasker	LINE/CR1	2501840	2502751	7564	+	.	ID="RND-5_FAMILY-5424";Tend="2194";Tstart="1272";shortTE="F";uid="0ad0a0b2-c74e-4655-9df5-123e64014847"
HiC_scaffold_1	RepeatMasker	DNA/hAT	47965439	47966144	5624	+	.	ID="RND-6_FAMILY-13173";Tend="1652";Tstart="947";shortTE="F";uid="7a54680c-73fb-4808-833f-8896457636d9"
HiC_scaffold_1	RepeatMasker	Unknown	11278771	11279169	3062	+	.	ID="RND-6_FAMILY-10481";Tend="3052";Tstart="2653";shortTE="F";uid="98aaac90-faf9-41e8-a6f1-ca4fee6e58c0"
HiC_scaffold_1	RepeatMasker	LTR/Gypsy	60220168	60220537	982	+	.	ID="RND-6_FAMILY-7248";Tend="1353";Tstart="1029";shortTE="F";uid="297a8429-ad33-4826-ac32-4da410781c6e"
HiC_scaffold_1	RepeatMasker	LTR/Gypsy	21248465	21248864	2955	+	.	ID="RND-6_FAMILY-7248";Tend="1406";Tstart="1007";shortTE="F";uid="ed1887f5-2073-4911-a536-98ec9d1755c1"
HiC_scaffold_1	RepeatMasker	Unknown	64327393	64327945	1724	+	.	ID="RND-5_FAMILY-1273";Tend="1368";Tstart="839";shortTE="F";uid="3a296d9f-fa07-45d3-9eb3-3546221d87f5"
HiC_scaffold_1	RepeatMasker	LTR/Gypsy	14288307	14289011	6017	+	.	ID="RND-4_FAMILY-1191";Tend="6102";Tstart="5412";shortTE="F";uid="6c53f273-5083-4e85-b1e6-da8676507397"
HiC_scaffold_1	RepeatMasker	DNA/Sola-1	68741336	68741486	405	+	.	ID="RND-5_FAMILY-6276";TEgroup="ctg_1%7CRND-5_FAMILY-6276%7C6";Tend="2914";Tstart="83";shortTE="T";uid="08b4f032-7d59-4cfe-af73-b2e553d71ebb"
HiC_scaffold_1	RepeatMasker	LTR/Gypsy	13338398	13339043	1246	+	.	ID="GYPSY6-I_AP";Tend="1016";Tstart="384";shortTE="F";uid="8276b059-28bc-468d-a7d0-b0975450404d"
HiC_scaffold_1	RepeatMasker	DNA/Ginger-1	14427464	14427621	975	+	.	ID="GINGER1-2_AP";Tend="3997";Tstart="3835";shortTE="F";uid="5290e09f-eb8d-4a88-ad2a-ff1e9161642f"
HiC_scaffold_1	RepeatMasker	DNA	19767697	19768067	923	+	.	ID="DNA-TTAA-1_AP";Tend="343";Tstart="2";shortTE="F";uid="3d7f71d4-0db5-40ac-b0c4-d677c3de2c39"
HiC_scaffold_1	RepeatMasker	DNA	96350236	96350511	863	+	.	ID="RND-5_FAMILY-4215";Tend="3470";Tstart="3156";shortTE="F";uid="7f0d2a97-71db-453c-ba89-944d92c7dafb"
HiC_scaffold_1	RepeatMasker	LTR/Gypsy	79223368	79227279	31383	+	.	ID="RND-6_FAMILY-1041";Tend="4310";Tstart="534";shortTE="F";uid="04d49672-36ba-4865-a400-bb9b9abbfcfd"
HiC_scaffold_1	RepeatMasker	DNA/hAT	54597479	54597696	576	+	.	ID="DNA8-40_AP";Tend="634";Tstart="386";shortTE="F";uid="b5cae90e-29a9-4b3b-81dd-531d914a35c4"
HiC_scaffold_1	RepeatMasker	DNA/Ginger-1	51127526	51127637	420	+	.	ID="GINGER1-1_AP";Tend="4332";Tstart="4095";shortTE="F";uid="b70e05b9-cfbe-42d2-8c2a-14236b07a714"
HiC_scaffold_1	RepeatMasker	LTR/Gypsy	94228911	94229047	447	+	.	ID="RND-6_FAMILY-7278";Tend="549";Tstart="418";shortTE="F";uid="29b12dca-3193-4f2f-9041-8b5322cae54f"
HiC_scaffold_1	RepeatMasker	LTR/Gypsy	10328230	10328704	640	+	.	ID="RND-1_FAMILY-16";Tend="3273";Tstart="2819";shortTE="F";uid="3b623b67-a404-4bf5-b89c-d60576d1c50a"
HiC_scaffold_1	RepeatMasker	DNA/Ginger-2	4283022	4283310	595	+	.	ID="RND-6_FAMILY-10417";Tend="591";Tstart="335";shortTE="F";uid="c7fc57d3-bd5e-4bfe-8968-e4e45a1ed33f"
HiC_scaffold_1	RepeatMasker	Retroposon?	27128775	27129205	886	+	.	ID="RND-6_FAMILY-1191";Tend="1303";Tstart="873";shortTE="F";uid="de09744d-e769-46ea-83a8-d9f977f1d70f"
HiC_scaffold_1	RepeatMasker	DNA/Maverick	4154505	4156633	12128	+	.	ID="rnd-5_family-5287";Tend="5973";Tstart="3247";shortTE="F";uid="8a2296ef-2c35-48de-8957-32f05cdb13c6"
HiC_scaffold_1	RepeatMasker	DNA/Kolobok-E	48420181	48420299	460	+	.	ID="RND-6_FAMILY-505";Tend="1284";Tstart="1167";shortTE="F";uid="8b6638f5-c376-4299-9721-8939554c7d6f"
HiC_scaffold_1	RepeatMasker	Unknown	86971144	86971361	607	+	.	ID="RND-5_FAMILY-1273";Tend="1131";Tstart="879";shortTE="F";uid="0469223d-4245-4c60-8f06-df198c887f75"
HiC_scaffold_1	RepeatMasker	LINE/L2	12623626	12623741	526	+	.	ID="RND-6_FAMILY-626";Tend="1103";Tstart="979";shortTE="F";uid="aef38b5b-6b3e-4356-a6ab-d82c838ffd54"
HiC_scaffold_1	RepeatMasker	LINE/L1	30790374	30791688	8556	+	.	ID="RND-6_FAMILY-10325";TEgroup="ctg_1%7CRND-6_FAMILY-10325%7C1";Tend="2015";Tstart="350";shortTE="F";uid="f5d8326c-92e2-4fc1-b217-95d2dc6019e0"
HiC_scaffold_1	RepeatMasker	Retroposon?	55277058	55277637	551	+	.	ID="RND-6_FAMILY-6896";Tend="1209";Tstart="597";shortTE="F";uid="65e5d9ee-589c-4831-b617-3d5a240927e8"
HiC_scaffold_1	RepeatMasker	DNA/TcMar-Tc1	27345976	27346081	412	+	.	ID="MARINER-N22_AG";Tend="1296";Tstart="1188";shortTE="F";uid="47df0ee7-9225-40f8-86ec-70fd9f05ee98"
HiC_scaffold_1	RepeatMasker	DNA/MULE-NOF	16008429	16008769	647	+	.	ID="RND-6_FAMILY-43536";Tend="1327";Tstart="985";shortTE="F";uid="63c3571c-35b7-4542-817e-5ec9ddb39ba6"
HiC_scaffold_1	RepeatMasker	Unknown	92405536	92406163	5052	+	.	ID="RND-6_FAMILY-18188";Tend="1559";Tstart="937";shortTE="F";uid="7ff40388-e89c-4132-bd84-909c3e2b5370"
HiC_scaffold_1	RepeatMasker	LINE/R2-NeSL	41554806	41554950	1007	+	.	ID="UTOPIA-2_API";Tend="1549";Tstart="1405";shortTE="F";uid="46a65021-52e8-4c2c-8de2-ae7cdaee4875"
HiC_scaffold_1	RepeatMasker	LINE/L2	2529007	2529830	481	+	.	ID="RND-5_FAMILY-4779";Tend="2143";Tstart="1339";shortTE="F";uid="66018349-711e-443e-a0e7-0dbcc7d4aeb1"
HiC_scaffold_1	RepeatMasker	Retroposon?	52734465	52734995	1176	+	.	ID="SINE2-1_AP";Tend="716";Tstart="149";shortTE="F";uid="bcac9bd9-facb-4432-b25f-9071d89ba361"
HiC_scaffold_1	RepeatMasker	Retroposon?	91625980	91626498	1478	+	.	ID="RND-5_FAMILY-293";Tend="1307";Tstart="803";shortTE="F";uid="0957d443-65cd-4a0f-82d1-ddb56ca213ed"
HiC_scaffold_1	RepeatMasker	DNA	20133456	20133826	1541	+	.	ID="TTAA8_AP";Tend="392";Tstart="13";shortTE="F";uid="0247694b-6488-4160-a013-4c7829aac2ed"
HiC_scaffold_1	RepeatMasker	DNA	16296013	16296245	592	+	.	ID="dna4-2_ap";Tend="237";Tstart="3";shortTE="F";uid="66cc7492-543c-4246-a0b0-a27f4405e3d7"
HiC_scaffold_1	RepeatMasker	Unknown	18900645	18901579	6170	+	.	ID="RND-1_FAMILY-9";Tend="1545";Tstart="660";shortTE="F";uid="dcfb58d9-c2c5-4293-ab83-c4ea634b42bc"
HiC_scaffold_1	RepeatMasker	Retroposon?	82326877	82327040	450	+	.	ID="SINE2-1_AP";Tend="986";Tstart="833";shortTE="F";uid="8c1cd61e-ef10-40eb-8053-a678f2634029"
HiC_scaffold_1	RepeatMasker	DNA/hAT-Tip100	15292874	15295136	2478	+	.	ID="rnd-6_family-7236";Tend="4178";Tstart="853";shortTE="F";uid="f67275d7-d03b-40e8-98b0-de3d3e3e04cd"
HiC_scaffold_1	RepeatMasker	Retroposon?	35348787	35350030	3700	+	.	ID="SINE2-1_AP";Tend="1447";Tstart="145";shortTE="F";uid="bded4e1e-105b-4c9b-82ca-0148bb1e91f1"
HiC_scaffold_1	RepeatMasker	LINE/I-Jockey	23520520	23520659	472	+	.	ID="RND-6_FAMILY-20743";Tend="2299";Tstart="2159";shortTE="F";uid="637b21a7-cb3c-4652-8df6-5e5f3d6017e3"
HiC_scaffold_1	RepeatMasker	DNA/hAT-hAT19	35314140	35314311	893	+	.	ID="RND-1_FAMILY-27";Tend="5418";Tstart="5241";shortTE="F";uid="71cee336-32a6-47fd-85ad-df6618311974"
HiC_scaffold_1	RepeatMasker	LINE/L2	10049185	10049627	1982	+	.	ID="RND-5_FAMILY-1725";Tend="8743";Tstart="8308";shortTE="F";uid="9c97a030-b5b5-40e9-8f0b-3c0aed8706c4"
HiC_scaffold_1	RepeatMasker	Retroposon?	88483172	88484347	3987	+	.	ID="SINE2-1_AP";Tend="1267";Tstart="18";shortTE="F";uid="a8123859-6779-46e6-8ac2-878bace541b0"
HiC_scaffold_1	RepeatMasker	LTR/Copia	7516088	7523944	67000	+	.	ID="RND-6_FAMILY-5498";Tend="8575";Tstart="760";shortTE="F";uid="c35b0da4-acaf-4056-a353-68bff6897e1a"
HiC_scaffold_1	RepeatMasker	Retroposon?	30566784	30567294	1268	+	.	ID="SINE2-1_AP";Tend="869";Tstart="361";shortTE="F";uid="bf35a2a7-ee4e-40e9-8f12-e161332da117"
HiC_scaffold_1	RepeatMasker	DNA/hAT-hAT19	75349931	75350057	590	+	.	ID="RND-1_FAMILY-225";Tend="5126";Tstart="5001";shortTE="F";uid="5836a819-6741-439c-8948-c4b31aa2e1b9"
HiC_scaffold_1	RepeatMasker	Retroposon?	79810162	79810734	1545	+	.	ID="SINE2-1_AP";Tend="1463";Tstart="888";shortTE="F";uid="42f1cbac-03f3-4d25-8945-f73eabc5d1a4"
HiC_scaffold_1	RepeatMasker	LINE/R1	18987598	18988080	916	+	.	ID="SART-5_API";Tend="3626";Tstart="3146";shortTE="F";uid="4f87282d-c7e8-4060-ac15-3cbdf8206065"
HiC_scaffold_1	RepeatMasker	DNA/hAT-Tip100	70874217	70874451	437	+	.	ID="DNA8-87_AP";Tend="524";Tstart="278";shortTE="F";uid="0c8c596c-8166-4b9b-8a44-378111befd73"
HiC_scaffold_1	RepeatMasker	DNA	93697978	93698595	1334	+	.	ID="RND-6_FAMILY-1285";Tend="1341";Tstart="671";shortTE="F";uid="d11e08e3-97b6-43fb-843f-37797f83c2af"
HiC_scaffold_1	RepeatMasker	DNA/Kolobok-E	17072288	17072655	424	+	.	ID="RND-6_FAMILY-13424";Tend="1743";Tstart="1350";shortTE="F";uid="bab0df99-b5ac-41e0-b9e5-140004adf1db"
HiC_scaffold_1	RepeatMasker	Retroposon?	36790920	36791261	530	+	.	ID="RND-6_FAMILY-38466";Tend="766";Tstart="124";shortTE="F";uid="4af893e5-b75b-4ecc-ac30-dabf24bc10ed"
HiC_scaffold_1	RepeatMasker	DNA/Kolobok-E	49654499	49654705	508	+	.	ID="RND-6_FAMILY-21617";Tend="1129";Tstart="920";shortTE="F";uid="c538dad4-d95d-4fb2-99e4-a94f06ee4cb3"
HiC_scaffold_1	RepeatMasker	Retroposon?	84117649	84118877	1959	+	.	ID="SINE2-1_AP";Tend="1769";Tstart="468";shortTE="F";uid="c6648945-52f2-4c9f-873a-28d6efe7310f"
HiC_scaffold_1	RepeatMasker	DNA/MULE-MuDR	40951535	40951707	499	+	.	ID="RND-6_FAMILY-10869";Tend="2974";Tstart="2790";shortTE="F";uid="b0b16cfe-2d85-4737-8a53-2e26d7827164"
HiC_scaffold_1	RepeatMasker	Unknown	95096916	95097052	737	+	.	ID="RND-6_FAMILY-710";Tend="1535";Tstart="1402";shortTE="F";uid="f1da5855-f081-4899-9b13-2e2db1b6772b"
HiC_scaffold_1	RepeatMasker	DNA/Kolobok-E	62608549	62608659	431	+	.	ID="RND-6_FAMILY-4785";Tend="4153";Tstart="4027";shortTE="F";uid="d8a23692-9f31-481f-aff2-5ff5bc05cff8"
HiC_scaffold_1	RepeatMasker	Unknown	81754032	81754634	2477	+	.	ID="RND-1_FAMILY-253";Tend="1465";Tstart="923";shortTE="F";uid="d6bbb603-6882-4c4f-98e9-0ef8db93805d"
HiC_scaffold_1	RepeatMasker	Retroposon?	11769123	11769489	1026	+	.	ID="SINE2-1_AP";Tend="1764";Tstart="1360";shortTE="F";uid="58ed66b6-14a9-4cae-9d12-434cb2a8d651"
HiC_scaffold_1	RepeatMasker	DNA	84783931	84784129	584	+	.	ID="ttaa3c_ap";Tend="410";Tstart="218";shortTE="F";uid="c07c0a74-5068-41a0-a814-7261ed4cecb4"
HiC_scaffold_1	RepeatMasker	DNA/Ginger	28390230	28390361	413	+	.	ID="RND-6_FAMILY-587";Tend="2282";Tstart="2156";shortTE="F";uid="3499dbd2-74ab-44e7-beba-434f2e3c9d76"
HiC_scaffold_1	RepeatMasker	DNA/hAT-Tip100	32922879	32924600	1318	+	.	ID="HAT-11_LMI";Tend="5712";Tstart="3991";shortTE="F";uid="981b4512-3c1a-499c-9cce-df567c366834"
HiC_scaffold_1	RepeatMasker	DNA/Kolobok-E	20626429	20626549	717	+	.	ID="RND-6_FAMILY-8455";Tend="2740";Tstart="2622";shortTE="F";uid="c751b75a-92fc-4063-aac6-8f515639a54c"
HiC_scaffold_1	RepeatMasker	Retroposon?	78168007	78168142	635	+	.	ID="RND-6_FAMILY-1191";Tend="1375";Tstart="1221";shortTE="F";uid="c7396cd1-32e2-48a4-b989-d1c883e8fce8"
HiC_scaffold_1	RepeatMasker	LINE/RTE-BovB	60347712	60348213	688	+	.	ID="RND-5_FAMILY-879";Tend="1681";Tstart="1180";shortTE="F";uid="0670ece5-1d11-4602-880d-ce103d7f1afd"
HiC_scaffold_1	RepeatMasker	DNA	86963140	86963351	1748	+	.	ID="DNA8-22_AP";Tend="213";Tstart="1";shortTE="F";uid="7ce0da36-bf5a-495c-81cd-da73bee56101"
HiC_scaffold_1	RepeatMasker	DNA/hAT-hAT19	76776006	76776208	636	+	.	ID="RND-1_FAMILY-280";Tend="2367";Tstart="2143";shortTE="F";uid="f6787651-2408-4e8a-b781-4577681c13e7"
HiC_scaffold_1	RepeatMasker	Unknown	51601824	51602591	6469	+	.	ID="RND-1_FAMILY-181";Tend="1732";Tstart="965";shortTE="F";uid="06d9e396-32ac-4710-b730-8e9dcec59bea"
HiC_scaffold_1	RepeatMasker	DNA/MULE-MuDR	2598041	2598535	502	+	.	ID="mudr5x_ap";Tend="1859";Tstart="1304";shortTE="F";uid="2d2fe312-7a3b-44c0-905e-ed98bb0cc1e6"
HiC_scaffold_1	RepeatMasker	Unknown	25212037	25212139	609	+	.	ID="RND-4_FAMILY-1027";Tend="1735";Tstart="1632";shortTE="F";uid="65805c11-7595-4734-8ea9-990435d607bc"
HiC_scaffold_1	RepeatMasker	DNA	43525485	43525687	852	+	.	ID="DNAX-2_AP";Tend="464";Tstart="258";shortTE="F";uid="1579dcc0-6651-4c10-b952-452178a33445"
HiC_scaffold_1	RepeatMasker	DNA/hAT-Charlie	2048576	2048895	1094	+	.	ID="RND-6_FAMILY-204";Tend="4297";Tstart="4073";shortTE="F";uid="b5e01973-dc61-40ac-91ce-c880d7f1327b"
HiC_scaffold_1	RepeatMasker	DNA/hAT	22903108	22903653	898	+	.	ID="RND-6_FAMILY-606";Tend="1605";Tstart="1083";shortTE="F";uid="981a6adc-409d-4baa-b0b7-9a239e0e8b32"
HiC_scaffold_1	RepeatMasker	DNA/hAT-hAT19	96790478	96791029	656	+	.	ID="hat-1_rpr";Tend="1553";Tstart="513";shortTE="F";uid="bffb3d6e-7a5b-402c-8866-de635654f14e"
HiC_scaffold_1	RepeatMasker	Retroposon?	73111940	73112562	1849	+	.	ID="SINE2-1_AP";Tend="1267";Tstart="590";shortTE="F";uid="6d58022d-9f27-4498-ab1f-04e032ff1f59"
HiC_scaffold_1	RepeatMasker	LINE/L2	84523401	84525285	1535	+	.	ID="RND-5_FAMILY-1679";Tend="3122";Tstart="1273";shortTE="F";uid="bf9c48c8-9725-46ef-abd8-d4012686c043"
HiC_scaffold_1	RepeatMasker	RC/Helitron	71801332	71801551	1662	+	.	ID="RND-1_FAMILY-144";Tend="2013";Tstart="1794";shortTE="F";uid="872c1719-4b90-4461-b816-38cac92ac2f1"
HiC_scaffold_1	RepeatMasker	DNA/Kolobok-E	34441157	34441335	597	+	.	ID="KOLOBOKE-4_AP";Tend="1356";Tstart="1166";shortTE="F";uid="1c585537-a7d8-425f-bc01-5e30cdc254c7"
HiC_scaffold_1	RepeatMasker	LINE/CR1	76070442	76071091	779	+	.	ID="RND-6_FAMILY-1515";Tend="1831";Tstart="1166";shortTE="F";uid="a3801608-ee5c-4101-8655-663d408ea17b"
HiC_scaffold_1	RepeatMasker	Retroposon?	21221192	21221342	414	+	.	ID="RND-5_FAMILY-293";Tend="999";Tstart="867";shortTE="F";uid="5977a5e9-3cf6-432a-8fe5-1284cfceaed8"
HiC_scaffold_1	RepeatMasker	Unknown	60229066	60229583	2042	+	.	ID="RND-6_FAMILY-11590";Tend="873";Tstart="359";shortTE="F";uid="76c02273-597b-4e8f-b0fa-0b7f713c660a"
HiC_scaffold_1	RepeatMasker	DNA/MULE-MuDR	88492177	88492720	711	+	.	ID="RND-6_FAMILY-24889";TEgroup="ctg_1%7CRND-6_FAMILY-24889%7C6";Tend="2216";Tstart="136";shortTE="F";uid="9fa21a51-bac1-45c6-aab9-2dcbaeec3798"
HiC_scaffold_1	RepeatMasker	DNA/Kolobok-E	7161644	7161747	455	+	.	ID="RND-6_FAMILY-1716";Tend="1144";Tstart="1029";shortTE="F";uid="11489c6d-aec7-4086-b849-4c743dd15c89"
HiC_scaffold_1	RepeatMasker	LINE/R2-NeSL	40878625	40881082	11961	+	.	ID="UTOPIA-2_API";Tend="2456";Tstart="1";shortTE="F";uid="d10827a0-91cc-4f78-9d71-6c2a54d69bbf"
HiC_scaffold_1	RepeatMasker	DNA/hAT-Tip100	50668979	50670817	598	+	.	ID="HAT-3_AP";TEgroup="ctg_1%7CHAT-3_AP%7C3";Tend="2270";Tstart="539";shortTE="F";uid="206814d8-f4f0-4a1d-83a9-a52b9de9ebcb"
HiC_scaffold_1	RepeatMasker	Unknown	72032285	72032399	407	+	.	ID="RND-6_FAMILY-3324";Tend="1819";Tstart="1703";shortTE="F";uid="0d476f16-1ba6-4704-92fa-2689b221266d"
HiC_scaffold_1	RepeatMasker	DNA	53424536	53424696	917	+	.	ID="RND-6_FAMILY-1285";Tend="815";Tstart="653";shortTE="F";uid="46f60bc9-6346-4047-a263-e066d3105a70"
HiC_scaffold_1	RepeatMasker	DNA	66784992	66785131	681	+	.	ID="TTAA24_AP";Tend="141";Tstart="1";shortTE="F";uid="21da94b4-8dd1-4895-a7da-0ae051297965"
HiC_scaffold_1	RepeatMasker	DNA/hAT	91826074	91826194	403	+	.	ID="RND-6_FAMILY-606";Tend="408";Tstart="278";shortTE="F";uid="0428669e-7a83-4522-8299-ed38c1b7a4fb"
HiC_scaffold_1	RepeatMasker	RC/Helitron	86991243	86991431	1076	+	.	ID="HELITRON-1_DIUL";Tend="258";Tstart="64";shortTE="F";uid="e0714c43-a8f8-406f-8c2e-eab1071187a8"
HiC_scaffold_1	RepeatMasker	Unknown	73859160	73860879	2945	+	.	ID="RND-4_FAMILY-4778";TEgroup="ctg_1%7CRND-4_FAMILY-4778%7C4";Tend="2232";Tstart="111";shortTE="F";uid="7c5da6b1-c150-4643-8177-1188a5b7b8ce"
HiC_scaffold_1	RepeatMasker	Unknown	41651686	41652575	6277	+	.	ID="RND-6_FAMILY-11590";Tend="1297";Tstart="383";shortTE="F";uid="4f1d9530-5f08-4104-a46c-fb4510466cb7"
HiC_scaffold_1	RepeatMasker	DNA/hAT-Ac	35764566	35765451	494	+	.	ID="HAT-2_AP";Tend="1699";Tstart="802";shortTE="F";uid="23c739b2-ba3d-4e4c-8b0b-95d1816f8828"
HiC_scaffold_1	RepeatMasker	DNA/PiggyBac	14611007	14611720	506	+	.	ID="piggybac-n11_lmi";Tend="1618";Tstart="316";shortTE="F";uid="100f2094-278f-40d5-b961-74e049f6f33f"
HiC_scaffold_1	RepeatMasker	LINE/I-Jockey	28816477	28816910	822	+	.	ID="RND-5_FAMILY-3911";Tend="1959";Tstart="1526";shortTE="F";uid="f22b7b1a-b981-4c3c-8190-87f953d2295c"
HiC_scaffold_1	RepeatMasker	DNA/Maverick	3652775	3653499	6113	+	.	ID="RND-6_FAMILY-2764";Tend="1519";Tstart="794";shortTE="F";uid="358118e4-e1f3-40b7-9e9c-246fc8ba260e"
HiC_scaffold_1	RepeatMasker	DNA/Sola-1	87776672	87778647	6813	+	.	ID="RND-6_FAMILY-4859";Tend="1928";Tstart="1";shortTE="F";uid="07b0c46a-7a38-420a-8e3d-3d23d4a9aa7c"
HiC_scaffold_1	RepeatMasker	Retroposon?	22589258	22589818	794	+	.	ID="SINE2-1_AP";Tend="729";Tstart="125";shortTE="F";uid="105b7ff2-9692-4b13-95ea-f85c5e97dd8e"
HiC_scaffold_1	RepeatMasker	Unknown	7585545	7586737	9551	+	.	ID="RND-5_FAMILY-2596";Tend="2127";Tstart="939";shortTE="F";uid="65d61f48-3ca8-48b6-b44a-c083b8f2a414"
HiC_scaffold_1	RepeatMasker	DNA	67334328	67334932	468	+	.	ID="RND-6_FAMILY-3904";Tend="1754";Tstart="1145";shortTE="F";uid="28b7d1bf-b15e-43da-9cd1-bf5a193f9a10"
HiC_scaffold_1	RepeatMasker	LTR/Gypsy	7971412	7976097	38721	+	.	ID="RND-4_FAMILY-1191";Tend="5123";Tstart="376";shortTE="F";uid="8d3e4c12-b22c-4308-885c-eb5247409cb0"
HiC_scaffold_1	RepeatMasker	Retroposon?	45410080	45416833	51273	+	.	ID="RND-5_FAMILY-2172";Tend="6445";Tstart="373";shortTE="F";uid="31dbca4f-8b87-447e-9674-c3c114ab750a"
HiC_scaffold_1	RepeatMasker	DNA/hAT-hAT19	62201630	62201947	791	+	.	ID="rnd-6_family-10153";Tend="1136";Tstart="873";shortTE="F";uid="20e01c8f-3cd5-4669-8f81-265c4ca3665a"
HiC_scaffold_1	RepeatMasker	Unknown	79346583	79346917	1325	+	.	ID="RND-1_FAMILY-161";Tend="1253";Tstart="982";shortTE="F";uid="9260dcce-b099-45be-a195-f8d2624331d9"
HiC_scaffold_1	RepeatMasker	DNA/Kolobok-E	88574822	88575088	488	+	.	ID="RND-6_FAMILY-2837";Tend="1664";Tstart="1362";shortTE="F";uid="a44506b4-7df5-4f52-808f-3954e651d2e2"
HiC_scaffold_1	RepeatMasker	DNA/Kolobok-E	56724783	56725242	2287	+	.	ID="KOLOBOKE-2_AP";Tend="461";Tstart="1";shortTE="F";uid="ac0ab41a-da28-4121-b6d1-c31bb73772d5"
HiC_scaffold_1	RepeatMasker	DNA/hAT-hAT19	25854685	25854793	428	+	.	ID="DNA8-82_AP";Tend="702";Tstart="590";shortTE="F";uid="5c12e913-4587-4975-a1a6-e54a9fc9bbb8"
HiC_scaffold_1	RepeatMasker	DNA	86110713	86110887	439	+	.	ID="RND-6_FAMILY-1285";Tend="1315";Tstart="1143";shortTE="F";uid="38ff56c8-f8c1-4080-817c-da8970bb77f6"
HiC_scaffold_1	RepeatMasker	DNA/hAT-hAT19	90650362	90650505	763	+	.	ID="DNA8-64B_AP";Tend="144";Tstart="1";shortTE="F";uid="8ff09dc8-5f88-4592-8983-fd07ce623d9d"
HiC_scaffold_1	RepeatMasker	DNA/Ginger-1	91597547	91597857	793	+	.	ID="GINGER1-1_AP";Tend="4354";Tstart="4027";shortTE="F";uid="eabe8a60-24e3-42c6-a9db-55699ad678b7"
HiC_scaffold_1	RepeatMasker	DNA/hAT	97363832	97364100	1637	+	.	ID="DNA8-101_AP";Tend="567";Tstart="299";shortTE="F";uid="9ecbdb9b-6ffb-4feb-b07c-7c72eb99eb2d"
HiC_scaffold_1	RepeatMasker	Retroposon?	82051263	82051507	1109	+	.	ID="SINE2-1_AP";Tend="1236";Tstart="992";shortTE="F";uid="ddd58b51-35f7-4bcc-8449-b91faaa411d7"
HiC_scaffold_1	RepeatMasker	DNA/MULE-MuDR	62707557	62707752	474	+	.	ID="RND-6_FAMILY-9477";Tend="933";Tstart="786";shortTE="F";uid="2ff2e5b4-2ce2-4c38-8489-520178b27913"
HiC_scaffold_1	RepeatMasker	DNA	82216333	82216460	421	+	.	ID="RND-6_FAMILY-5765";Tend="1387";Tstart="1038";shortTE="F";uid="ec7236ee-4a2f-48cf-82fc-6d63f63279b2"
HiC_scaffold_1	RepeatMasker	DNA/hAT-Blackjack	41988259	41988692	689	+	.	ID="HAT-27_LSAL";Tend="618";Tstart="183";shortTE="F";uid="1578cdaf-5607-4cc1-8953-766c5282b88f"
HiC_scaffold_1	RepeatMasker	DNA/hAT-Charlie	79629424	79630082	4230	+	.	ID="RND-6_FAMILY-6574";Tend="1793";Tstart="1136";shortTE="F";uid="287c5229-925c-4508-ae64-9c9278e8b85b"
HiC_scaffold_1	RepeatMasker	DNA	58108375	58108607	863	+	.	ID="DNAX-10_AP";Tend="224";Tstart="4";shortTE="F";uid="c5489461-9fdd-4d40-8f52-3020d31e5124"
HiC_scaffold_1	RepeatMasker	Retroposon?	21598746	21599398	1719	+	.	ID="SINE2-1_AP";Tend="1529";Tstart="907";shortTE="F";uid="bbbd4e32-8c16-4743-a0d4-0f76795bbb7f"
HiC_scaffold_1	RepeatMasker	Unknown	73822396	73825343	8518	+	.	ID="RND-4_FAMILY-4778";TEgroup="ctg_1%7CRND-4_FAMILY-4778%7C2";Tend="2881";Tstart="703";shortTE="F";uid="b42beccc-af1e-47fe-b3a7-a091979624bb"
HiC_scaffold_1	RepeatMasker	DNA/hAT-hAT19	4892978	4893322	645	+	.	ID="dna8-45_ap";Tend="833";Tstart="394";shortTE="F";uid="c0b01025-57e7-43c7-aad3-140d246acfb4"
HiC_scaffold_1	RepeatMasker	Unknown	96305900	96307170	8933	+	.	ID="RND-6_FAMILY-15483";Tend="1767";Tstart="511";shortTE="F";uid="97d3cfab-b6e3-43b2-9df4-771ed3fe7e72"
HiC_scaffold_1	RepeatMasker	DNA/MULE-NOF	32725035	32725384	482	+	.	ID="RND-6_FAMILY-3770";TEgroup="ctg_1%7CRND-6_FAMILY-3770%7C8";Tend="1360";Tstart="364";shortTE="F";uid="ea10e185-412c-476d-a737-1105d0cfbe63"
HiC_scaffold_1	RepeatMasker	DNA/hAT-hAT19	74417085	74417694	2002	+	.	ID="DNA8-64B_AP";TEgroup="ctg_1%7CDNA8-64B_AP%7C7";Tend="922";Tstart="3";shortTE="F";uid="04abf3a4-34e5-47d1-b29a-417d56945e99"
HiC_scaffold_1	RepeatMasker	Retroposon?	21812564	21813238	538	+	.	ID="RND-6_FAMILY-589";Tend="1095";Tstart="426";shortTE="F";uid="ed06f54f-2189-4290-bc93-6375d74c401c"
HiC_scaffold_1	RepeatMasker	Unknown	4033032	4033219	1502	+	.	ID="RND-6_FAMILY-5565";Tend="1143";Tstart="952";shortTE="F";uid="e031bcb1-972d-466a-82b9-6a351b2032e6"
HiC_scaffold_1	RepeatMasker	Retroposon?	34243885	34245136	2598	+	.	ID="SINE2-1_AP";Tend="1451";Tstart="138";shortTE="F";uid="64035897-0ffd-4b04-a6be-50ecb480d3ec"
HiC_scaffold_1	RepeatMasker	Unknown	49754702	49754932	419	+	.	ID="RND-5_FAMILY-3499";Tend="1335";Tstart="1134";shortTE="F";uid="4a213fc2-3054-4ebd-aeaf-b7cd523128ad"
HiC_scaffold_1	RepeatMasker	DNA/Maverick	4254690	4258701	16138	+	.	ID="RND-6_FAMILY-8791";Tend="4034";Tstart="54";shortTE="F";uid="44926cb5-ad17-459a-8bff-901b165e115a"
HiC_scaffold_1	RepeatMasker	LTR/Gypsy	42171533	42171809	435	+	.	ID="RND-1_FAMILY-89";Tend="1346";Tstart="1072";shortTE="F";uid="d1ffa174-c742-4326-9434-c9cc42d2e253"
HiC_scaffold_1	RepeatMasker	Retroposon?	19624748	19625029	578	+	.	ID="SINE2-2_AP";Tend="312";Tstart="5";shortTE="F";uid="e48f016f-da72-4630-849f-23d068ad821b"
HiC_scaffold_1	RepeatMasker	DNA/hAT-hAT19	48426040	48426954	3770	+	.	ID="RND-1_FAMILY-280";TEgroup="ctg_1%7CRND-1_FAMILY-280%7C2";Tend="2366";Tstart="801";shortTE="F";uid="8d359c82-c1ed-448f-a1ed-2aed175fbdab"
HiC_scaffold_1	RepeatMasker	Retroposon?	43793	43964	674	+	.	ID="RND-5_FAMILY-14147";Tend="641";Tstart="472";shortTE="F";uid="5c795475-64d5-4b4a-b157-40def150800f"
HiC_scaffold_1	RepeatMasker	Unknown	11310508	11311121	9279	+	.	ID="RND-1_FAMILY-8";Tend="4622";Tstart="3977";shortTE="F";uid="d5d4d789-8676-4a71-bd0d-9b72b8d8d112"
HiC_scaffold_1	RepeatMasker	DNA/hAT-hAT19	90410061	90410445	1361	+	.	ID="RND-6_FAMILY-4545";Tend="1619";Tstart="1260";shortTE="F";uid="4e8d02a0-89fd-4481-b962-0e39b39ce761"
HiC_scaffold_1	RepeatMasker	DNA/PiggyBac	2900385	2901371	779	+	.	ID="PIGGYBAC-12_LMI";Tend="2049";Tstart="1067";shortTE="F";uid="b31ffb31-dd71-48af-bb84-c8eaf49f6324"
HiC_scaffold_1	RepeatMasker	DNA/hAT-hAT19	49667587	49667690	415	+	.	ID="RND-6_FAMILY-4594";Tend="215";Tstart="106";shortTE="F";uid="d0399121-6385-4873-bdcd-15ecfc48d8c0"
HiC_scaffold_1	RepeatMasker	DNA/MULE-MuDR	98744588	98744862	738	+	.	ID="RND-5_FAMILY-560";TEgroup="ctg_1%7CRND-5_FAMILY-560%7C9";Tend="1168";Tstart="1067";shortTE="T";uid="fb65d963-b8bc-477c-964a-c3cc5f9d42a4"
HiC_scaffold_1	RepeatMasker	DNA/hAT-Ac	60201951	60202388	1085	+	.	ID="RND-6_FAMILY-5325";Tend="2352";Tstart="1941";shortTE="F";uid="316c41e3-f1f1-42d4-adc9-221da4e6fabd"
HiC_scaffold_1	RepeatMasker	DNA	98273872	98274065	1015	+	.	ID="RND-5_FAMILY-3901";Tend="4328";Tstart="4143";shortTE="F";uid="74c068ae-6707-420d-8494-119200863a96"
HiC_scaffold_1	RepeatMasker	DNA	55210725	55210966	931	+	.	ID="DNA-TTAA-1_AP";Tend="399";Tstart="158";shortTE="F";uid="86de3d0a-c3e4-46ce-af4b-00c41b8a3046"
HiC_scaffold_1	RepeatMasker	DNA/Kolobok-E	58321136	58321239	453	+	.	ID="RND-6_FAMILY-17671";Tend="1902";Tstart="1799";shortTE="F";uid="37fd40a4-8a55-4dbd-99c8-ef594f5c6462"
HiC_scaffold_1	RepeatMasker	RC/Helitron	73052984	73054425	4829	+	.	ID="RND-1_FAMILY-187";Tend="2061";Tstart="624";shortTE="F";uid="7e54421f-fa57-40b0-8bab-1daae25a47f6"
HiC_scaffold_1	RepeatMasker	Retroposon?	96612791	96613116	1517	+	.	ID="RND-6_FAMILY-2651";Tend="3404";Tstart="3109";shortTE="F";uid="d5627fb8-1a39-4113-97fe-92a0bbebd08a"
HiC_scaffold_1	RepeatMasker	Unknown	35916093	35916222	415	+	.	ID="RND-5_FAMILY-1433";Tend="1139";Tstart="1008";shortTE="F";uid="62964f40-ed07-4811-93db-c38f983e922f"
HiC_scaffold_1	RepeatMasker	Unknown	281776	282031	1091	+	.	ID="RND-6_FAMILY-10481";Tend="3307";Tstart="3039";shortTE="F";uid="b951cc9e-6cee-4ddc-9172-9a5c34018894"
HiC_scaffold_1	RepeatMasker	RC/Helitron	75068598	75068842	984	+	.	ID="RND-5_FAMILY-1432";Tend="1511";Tstart="1284";shortTE="F";uid="3ec73c0d-0246-47ef-8d2d-5d944444b651"
HiC_scaffold_1	RepeatMasker	LINE/L2	62115515	62116453	2548	+	.	ID="RND-6_FAMILY-11791";Tend="1841";Tstart="908";shortTE="F";uid="7b11ec7d-f85a-45f0-b098-989baf325d2f"
HiC_scaffold_1	RepeatMasker	DNA/hAT-hAT19	30955384	30955492	551	+	.	ID="RND-5_FAMILY-1935";Tend="1103";Tstart="983";shortTE="F";uid="c62b84ab-8709-48ad-878c-bd4b8c49588c"
HiC_scaffold_1	RepeatMasker	DNA/hAT-Charlie	11682200	11684282	12959	+	.	ID="RND-6_FAMILY-204";Tend="2447";Tstart="341";shortTE="F";uid="a425bb1c-7577-4a6b-bf1d-6d17878aa65e"
HiC_scaffold_1	RepeatMasker	DNA	52217774	52218092	753	+	.	ID="DNAX-2_AP";Tend="437";Tstart="119";shortTE="F";uid="473f204d-8796-4d19-bbd6-9c502e74ac6f"
HiC_scaffold_1	RepeatMasker	Retroposon?	92888752	92889654	2830	+	.	ID="SINE2-1_AP";Tend="942";Tstart="1";shortTE="F";uid="3240ff1b-7160-4937-9c1b-35f0fbf65a8e"
HiC_scaffold_1	RepeatMasker	DNA/Kolobok-T2	56167429	56167571	573	+	.	ID="REP-4_PBA";Tend="656";Tstart="514";shortTE="F";uid="f15f45ca-6481-4cb0-86c7-586ab8216298"
HiC_scaffold_1	RepeatMasker	DNA	57753713	57753939	820	+	.	ID="ttaa2c_ap";Tend="400";Tstart="170";shortTE="F";uid="626bffe1-5efc-45f2-8df9-cc8bc0ae3f6a"
HiC_scaffold_1	RepeatMasker	LINE/L2	8173744	8175619	5134	+	.	ID="RND-5_FAMILY-1679";Tend="3162";Tstart="1320";shortTE="F";uid="2dc24c97-b13a-4882-9d92-ad61d693f9b4"
HiC_scaffold_1	RepeatMasker	Retroposon?	35802300	35802750	907	+	.	ID="SINE2-1_AP";Tend="929";Tstart="509";shortTE="F";uid="fed83aad-64e3-4e2d-9d5d-8d916c7bddd1"
HiC_scaffold_1	RepeatMasker	Unknown	83582903	83583003	409	+	.	ID="RND-6_FAMILY-956";Tend="1920";Tstart="1822";shortTE="F";uid="6a804cf7-0f6c-4578-a854-cddf2ae80a1f"
HiC_scaffold_1	RepeatMasker	Retroposon?	90742316	90742447	475	+	.	ID="RND-6_FAMILY-7995";Tend="2312";Tstart="2179";shortTE="F";uid="ae17e09b-308f-41b7-94ed-27be4df43a41"
HiC_scaffold_1	RepeatMasker	DNA/Maverick	42339377	42339708	977	+	.	ID="RND-6_FAMILY-13921";Tend="381";Tstart="52";shortTE="F";uid="f6470c05-6a37-4cc5-a87a-73b3bf3244b8"
HiC_scaffold_1	RepeatMasker	RC/Helitron	77794032	77794152	538	+	.	ID="HELITRON-N1B_LMI";Tend="273";Tstart="152";shortTE="F";uid="858007b6-5b85-4c72-a077-d619be7d0ee4"
HiC_scaffold_1	RepeatMasker	DNA	71855125	71855421	1478	+	.	ID="TTAA3_AP";Tend="295";Tstart="1";shortTE="F";uid="97542e22-c005-416a-8774-464cbfb94ee0"
HiC_scaffold_1	RepeatMasker	Unknown	63927278	63927438	1246	+	.	ID="RND-5_FAMILY-3222";Tend="732";Tstart="574";shortTE="F";uid="fcc477e1-f287-48cd-a641-77e2aacb9ffd"
HiC_scaffold_1	RepeatMasker	DNA/hAT-hAT19	93000028	93000631	851	+	.	ID="RND-1_FAMILY-27";Tend="5388";Tstart="4755";shortTE="F";uid="db0764f1-7d01-4bba-80bd-117db48a1c33"
HiC_scaffold_1	RepeatMasker	Unknown	3821643	3825093	26590	+	.	ID="RND-1_FAMILY-15";Tend="6096";Tstart="2660";shortTE="F";uid="ae4b55b8-2c94-46f6-8720-5d8815fc2a6a"
HiC_scaffold_1	RepeatMasker	RC/Helitron	48796912	48797395	2424	+	.	ID="RND-1_FAMILY-26";Tend="1876";Tstart="1428";shortTE="F";uid="3c5cc824-82e5-40aa-8055-d154d57e52ca"
HiC_scaffold_1	RepeatMasker	DNA	1394129	1394315	1409	+	.	ID="RND-6_FAMILY-1285";Tend="849";Tstart="661";shortTE="F";uid="a5f98b13-68d1-4456-ad04-bf34282048db"
HiC_scaffold_1	RepeatMasker	DNA/Ginger-1	79083391	79084147	5970	+	.	ID="RND-5_FAMILY-1411";Tend="1700";Tstart="950";shortTE="F";uid="25dd9117-71ea-4b97-82ee-f41e01e86683"
HiC_scaffold_1	RepeatMasker	DNA/PIF-Harbinger	30193250	30193569	464	+	.	ID="rnd-6_family-19059";Tend="3699";Tstart="3482";shortTE="F";uid="4925bb06-ad45-457c-86a9-0c9c84baf193"
HiC_scaffold_1	RepeatMasker	RC/Helitron	88187789	88188093	1926	+	.	ID="RND-6_FAMILY-6702";Tend="1260";Tstart="967";shortTE="F";uid="a145aaf6-c3f9-4b68-bf1c-b6fa13073ec4"
HiC_scaffold_1	RepeatMasker	Retroposon?	11769903	11771166	6121	+	.	ID="RND-6_FAMILY-2651";Tend="3433";Tstart="2214";shortTE="F";uid="128d6db8-bd53-45a6-b488-2efd6eb973db"
HiC_scaffold_1	RepeatMasker	Unknown	42072963	42073246	882	+	.	ID="RND-6_FAMILY-18047";Tend="657";Tstart="461";shortTE="F";uid="06896ec6-35b5-401f-a94e-3560d3385245"
HiC_scaffold_1	RepeatMasker	DNA/hAT-Tip100	49056640	49056869	1003	+	.	ID="RND-6_FAMILY-476";Tend="1539";Tstart="1305";shortTE="F";uid="2c65ce09-4083-4a66-91db-74a1f6375ff9"
HiC_scaffold_1	RepeatMasker	DNA	9911376	9911816	1060	+	.	ID="ttaa26_ap";Tend="567";Tstart="106";shortTE="F";uid="5c37ea3c-82ca-4402-81fb-07ad17e682bb"
HiC_scaffold_1	RepeatMasker	RC/Helitron	1962917	1963896	7671	+	.	ID="RND-6_FAMILY-219";Tend="2513";Tstart="1537";shortTE="F";uid="f4adb5c1-21fd-445f-b585-e8034f055aa7"
HiC_scaffold_1	RepeatMasker	LINE/I-Jockey	19803630	19804989	10046	+	.	ID="RND-5_FAMILY-855";Tend="1780";Tstart="505";shortTE="F";uid="6b6b38de-7e68-4961-acc2-52460feea4f8"
HiC_scaffold_1	RepeatMasker	DNA/hAT-Tip100	82104271	82104455	1130	+	.	ID="RND-6_FAMILY-13431";Tend="1185";Tstart="982";shortTE="F";uid="08902296-f82e-4ece-924b-eca0f0b5e03c"
HiC_scaffold_1	RepeatMasker	Unknown	49496640	49497001	801	+	.	ID="RND-5_FAMILY-155";Tend="1264";Tstart="902";shortTE="F";uid="88d3d819-6708-4349-91c7-a419ecd39aa1"
HiC_scaffold_1	RepeatMasker	DNA/TcMar-Tigger	64932314	64932501	1385	+	.	ID="RND-6_FAMILY-6016";Tend="1730";Tstart="1550";shortTE="F";uid="83777fb5-4f04-4516-8ede-f29e903548a9"
HiC_scaffold_1	RepeatMasker	DNA/Sola	5507454	5508810	1698	+	.	ID="SOLA1-7_AP";Tend="3793";Tstart="2453";shortTE="F";uid="6f00c100-e2ff-4c2f-a920-ebeb0f319b1e"
HiC_scaffold_1	RepeatMasker	Unknown	94504865	94505070	650	+	.	ID="RND-6_FAMILY-1464";Tend="653";Tstart="465";shortTE="F";uid="fc01f991-86a3-444b-97ce-b79d649e2dfa"
HiC_scaffold_1	RepeatMasker	DNA	34771205	34771529	1768	+	.	ID="DNA4-2_AP";Tend="769";Tstart="445";shortTE="F";uid="3a4c1aa3-1f5c-487f-ad49-581204cae285"
HiC_scaffold_1	RepeatMasker	Retroposon?	82066104	82066258	436	+	.	ID="RND-6_FAMILY-589";Tend="643";Tstart="479";shortTE="F";uid="3b9093f8-e646-4437-9d98-8f38c6f5565d"
HiC_scaffold_1	RepeatMasker	Unknown	52972982	52973244	1494	+	.	ID="RND-6_FAMILY-3964";Tend="1554";Tstart="1273";shortTE="F";uid="85b1fcfa-7ef7-40ad-9064-afbc70fdaf70"
HiC_scaffold_1	RepeatMasker	Retroposon?	96698730	96698980	461	+	.	ID="RND-6_FAMILY-589";Tend="703";Tstart="466";shortTE="F";uid="8f63b467-5c05-41ed-8fc0-c0434fe934ef"
HiC_scaffold_1	RepeatMasker	DNA/Kolobok-E	76120401	76120585	466	+	.	ID="RND-6_FAMILY-4785";Tend="4604";Tstart="4426";shortTE="F";uid="c265339d-c4b8-4772-80d5-a459349acdce"
HiC_scaffold_1	RepeatMasker	DNA	89569762	89570025	628	+	.	ID="TTAA2D_AP";Tend="381";Tstart="131";shortTE="F";uid="efc0c28f-88f1-4971-ad09-ad4ce40ef420"
HiC_scaffold_1	RepeatMasker	DNA/Ginger	2645713	2646317	1066	+	.	ID="RND-6_FAMILY-587";Tend="1316";Tstart="645";shortTE="F";uid="1cf18755-3360-4b8a-b7f7-71fb6efb34bd"
HiC_scaffold_1	RepeatMasker	LTR/Gypsy	15413008	15415479	11752	+	.	ID="RND-6_FAMILY-585";Tend="2634";Tstart="60";shortTE="F";uid="6bb65d6d-0895-4183-b547-30ca9c23679a"
HiC_scaffold_1	RepeatMasker	DNA/MULE-MuDR	32779680	32780524	1182	+	.	ID="rnd-6_family-10727";Tend="1898";Tstart="794";shortTE="F";uid="d8b3d758-7f4a-421b-9802-f09f5b64274c"
HiC_scaffold_1	RepeatMasker	DNA/TcMar-Tc1	80422227	80422404	456	+	.	ID="mariner-n22_ag";Tend="194";Tstart="61";shortTE="F";uid="b7f6aa99-7ac7-46fe-8854-00cab4a0fd8f"
HiC_scaffold_1	RepeatMasker	LINE/I	91742637	91743143	2901	+	.	ID="RND-4_FAMILY-1576";Tend="1501";Tstart="998";shortTE="F";uid="ee4b11fd-c738-47ec-abc4-8ab2ec4e6626"
HiC_scaffold_1	RepeatMasker	Unknown	70655226	70655609	768	+	.	ID="RND-6_FAMILY-5524";Tend="1349";Tstart="1046";shortTE="F";uid="bca24a6e-609e-4008-a60b-4d1bab8780af"
HiC_scaffold_1	RepeatMasker	DNA/Kolobok-E	98799833	98800349	680	+	.	ID="RND-6_FAMILY-8599";Tend="4481";Tstart="3934";shortTE="F";uid="6ce66ff0-5dca-4e96-b5b3-fec3c06e21c7"
HiC_scaffold_1	RepeatMasker	DNA/MULE-MuDR	80377864	80378068	1182	+	.	ID="RND-6_FAMILY-19340";Tend="1854";Tstart="1650";shortTE="F";uid="5f124ef1-8c77-49ad-9100-4a5176f25c62"
HiC_scaffold_1	RepeatMasker	DNA/hAT-Tip100	33077468	33078522	929	+	.	ID="hat-15_lmi";Tend="4271";Tstart="2815";shortTE="F";uid="34e1efd5-86dd-4b3c-8b9b-90fe86ba04a3"
HiC_scaffold_1	RepeatMasker	DNA	45310162	45310378	769	+	.	ID="dna4-2_ap";Tend="237";Tstart="1";shortTE="F";uid="bdf966f9-7731-4914-aa41-dee1a8901413"
HiC_scaffold_1	RepeatMasker	Unknown	5672313	5672816	1154	+	.	ID="RND-5_FAMILY-2596";Tend="3144";Tstart="2791";shortTE="F";uid="c5d44e87-2465-41cd-9ebb-7469185aa0e0"
HiC_scaffold_1	RepeatMasker	DNA/MULE-MuDR	44595793	44596013	555	+	.	ID="RND-6_FAMILY-9011";Tend="1346";Tstart="1125";shortTE="F";uid="41ad632f-5982-4a7f-936e-be7cd1a872f4"
HiC_scaffold_1	RepeatMasker	LTR/Pao	15272666	15273942	1917	+	.	ID="BEL1-I_AP";Tend="5758";Tstart="4614";shortTE="F";uid="b3ab14bf-ee3a-410b-b432-1f35c328e3be"
HiC_scaffold_1	RepeatMasker	LINE/R1	81861619	81864506	7465	+	.	ID="SART-1_API";Tend="5581";Tstart="2706";shortTE="F";uid="af6520a8-9cbc-442e-873b-f65196ec31e4"
HiC_scaffold_1	RepeatMasker	DNA	99309983	99310391	829	+	.	ID="RND-1_FAMILY-4";Tend="6450";Tstart="6010";shortTE="F";uid="d59c9d4b-1a93-42c2-a765-28cd9d9780e2"
HiC_scaffold_1	RepeatMasker	DNA/Maverick	12965331	12971324	43238	+	.	ID="RND-6_FAMILY-2151";Tend="5694";Tstart="1";shortTE="F";uid="9e96765d-0bfc-4ac2-bc2a-7be57089607e"
HiC_scaffold_1	RepeatMasker	Unknown	17398216	17398830	4779	+	.	ID="RND-6_FAMILY-5747";Tend="1600";Tstart="992";shortTE="F";uid="953fe107-41f1-479c-bb22-d6049f76df24"
HiC_scaffold_1	RepeatMasker	Unknown	15538649	15543184	40044	+	.	ID="RND-6_FAMILY-10480";Tend="4873";Tstart="360";shortTE="F";uid="290d0d86-046d-4f71-879a-404c8510388b"
HiC_scaffold_1	RepeatMasker	DNA/MULE-MuDR	77083054	77083162	527	+	.	ID="RND-6_FAMILY-5969";Tend="2438";Tstart="2330";shortTE="F";uid="6ca66d00-46aa-4edd-af15-5432b7cf5555"
HiC_scaffold_1	RepeatMasker	DNA/hAT-hATm	6025647	6027261	3867	+	.	ID="hat-4_ap";Tend="2249";Tstart="636";shortTE="F";uid="03bdca55-8a60-4a6e-9437-92e905a02f6b"
HiC_scaffold_1	RepeatMasker	DNA/hAT	97844544	97844680	765	+	.	ID="DNA8-94_AP";Tend="150";Tstart="14";shortTE="F";uid="bf1ceb6c-dfec-4ce2-a164-e16528129fd4"
HiC_scaffold_1	RepeatMasker	DNA/MULE-MuDR	32992243	32992686	1610	+	.	ID="MUDR9X_AP";Tend="491";Tstart="67";shortTE="F";uid="0e238d48-6593-4c45-929e-39a92ef322ea"
HiC_scaffold_1	RepeatMasker	Unknown	74763081	74763202	521	+	.	ID="RND-5_FAMILY-4569";Tend="1244";Tstart="1114";shortTE="F";uid="626c1524-d68b-4bf3-bc27-1cd68d386b97"
HiC_scaffold_1	RepeatMasker	Retroposon?	80946872	80947604	1887	+	.	ID="SINE2-1_AP";Tend="1472";Tstart="696";shortTE="F";uid="f7931ba4-8a1f-4b24-90f6-9434114b36d0"
HiC_scaffold_1	RepeatMasker	DNA/hAT-Tip100	50795768	50796851	895	+	.	ID="hat-1_lmi";Tend="4451";Tstart="2954";shortTE="F";uid="6db94078-0ed0-42d4-b69c-6b297fc34580"
HiC_scaffold_1	RepeatMasker	Unknown	64545389	64545716	432	+	.	ID="RND-6_FAMILY-841";Tend="1241";Tstart="930";shortTE="F";uid="b3058ecc-42b1-49e7-bd25-5a5152da4d34"
HiC_scaffold_1	RepeatMasker	DNA/MULE-MuDR	85679339	85679548	942	+	.	ID="RND-6_FAMILY-562";Tend="1160";Tstart="952";shortTE="F";uid="d9b3a0c6-1a16-425f-8cf8-0e7df93f05b0"
HiC_scaffold_1	RepeatMasker	DNA/hAT-Ac	58959251	58959387	526	+	.	ID="DNA8-93_AP";Tend="146";Tstart="1";shortTE="F";uid="d72dd105-8c4e-4aff-9598-4788facd6023"
HiC_scaffold_1	RepeatMasker	DNA/hAT-hAT19	67252186	67252414	416	+	.	ID="hat-n13_ap";Tend="165";Tstart="1";shortTE="F";uid="03d494a9-fc0a-4020-85f2-3ac1b02dca53"
HiC_scaffold_1	RepeatMasker	DNA/MULE-MuDR	46600105	46600216	637	+	.	ID="MUDR10X_AP";Tend="2129";Tstart="2017";shortTE="F";uid="4f752245-e1e9-4ef1-9783-38ee7c15a078"
HiC_scaffold_1	RepeatMasker	Retroposon?	57215283	57215468	495	+	.	ID="SINE2-1_AP";Tend="1138";Tstart="958";shortTE="F";uid="b7751fbc-5123-4b4a-a887-ebcd32d5c8cb"
HiC_scaffold_1	RepeatMasker	DNA/TcMar-Tc1	15644355	15644773	709	+	.	ID="mariner-n7_rpr";Tend="804";Tstart="540";shortTE="F";uid="858e568d-4c51-4dde-813a-cfc8d5302aa4"
HiC_scaffold_1	RepeatMasker	DNA/Maverick	11595694	11595936	741	+	.	ID="RND-6_FAMILY-1184";Tend="2135";Tstart="1908";shortTE="F";uid="2efa2bce-89cd-4897-bfb3-3839aca54eb2"
HiC_scaffold_1	RepeatMasker	Unknown	44887792	44887913	589	+	.	ID="RND-5_FAMILY-10231";Tend="1400";Tstart="1269";shortTE="F";uid="371a84b5-b5e9-4142-aeec-3dca3d0b0d1b"
HiC_scaffold_1	RepeatMasker	DNA	83754999	83755196	509	+	.	ID="TTAA14_AP";Tend="166";Tstart="3";shortTE="F";uid="bc83663d-ff69-432a-a4a8-cc364e9585e8"
HiC_scaffold_1	RepeatMasker	DNA/TcMar-m44	53429690	53430002	761	+	.	ID="MARINER-3_AP";Tend="2628";Tstart="2331";shortTE="F";uid="c02856b6-c764-4029-b63c-75791164698d"
HiC_scaffold_1	RepeatMasker	Retroposon?	44886951	44887286	548	+	.	ID="SINE2-1_AP";Tend="1181";Tstart="848";shortTE="F";uid="82cc2a76-afc2-4bd5-8738-11ea7ea0d738"
HiC_scaffold_1	RepeatMasker	DNA/hAT-hAT19	67234076	67235730	3599	+	.	ID="RND-1_FAMILY-27";TEgroup="ctg_1%7CRND-1_FAMILY-27%7C8";Tend="5386";Tstart="3868";shortTE="F";uid="0f633619-b440-485b-9b5d-c20b4aaf31bc"
HiC_scaffold_1	RepeatMasker	DNA/hAT-Tip100	13791037	13791347	465	+	.	ID="RND-5_FAMILY-4235";Tend="1979";Tstart="1675";shortTE="F";uid="30aabcde-d944-405f-b5cd-cc848f527307"
HiC_scaffold_1	RepeatMasker	DNA/P	76974334	76977405	18003	+	.	ID="RND-6_FAMILY-12055";Tend="2911";Tstart="33";shortTE="F";uid="e79a11c6-542c-477e-908d-36f09c097ffb"
HiC_scaffold_1	RepeatMasker	Unknown	95212832	95213332	976	+	.	ID="RND-6_FAMILY-19284";TEgroup="ctg_1%7CRND-6_FAMILY-19284%7C2";Tend="1536";Tstart="876";shortTE="F";uid="16c13df9-152e-4652-b194-7cd7e67d29ee"
HiC_scaffold_1	RepeatMasker	DNA	13927982	13928297	1641	+	.	ID="TTAA8_AP";Tend="327";Tstart="1";shortTE="F";uid="1823e242-2588-48e4-9645-03d32f396cc1"
HiC_scaffold_1	RepeatMasker	DNA	19043011	19043146	629	+	.	ID="DNA2-3_AP";Tend="196";Tstart="38";shortTE="F";uid="86dcaa33-bef5-43c9-bc6d-4a1c24ecb152"
HiC_scaffold_1	RepeatMasker	DNA/Maverick	9108233	9118772	89446	+	.	ID="RND-6_FAMILY-2164";Tend="10476";Tstart="1";shortTE="F";uid="9d83bcf7-f681-457d-8df2-cc14713e060a"
HiC_scaffold_1	RepeatMasker	LINE/Penelope	92551919	92552545	527	+	.	ID="RND-6_FAMILY-5741";Tend="2119";Tstart="1477";shortTE="F";uid="be3865ca-ba2c-4824-8bfd-99f993cc8dd7"
HiC_scaffold_1	RepeatMasker	DNA/Kolobok-E	22552301	22552668	527	+	.	ID="RND-6_FAMILY-1652";Tend="1336";Tstart="1001";shortTE="F";uid="fbe82051-0c06-4bfa-9c8f-68f736374d65"
HiC_scaffold_1	RepeatMasker	LINE/CR1	95697566	95699549	2454	+	.	ID="RND-6_FAMILY-4427";Tend="3057";Tstart="1064";shortTE="F";uid="3bff7a40-2c56-401c-96e0-64a69b6a8912"
HiC_scaffold_1	RepeatMasker	LINE/CR1	33776718	33777455	920	+	.	ID="RND-6_FAMILY-603";Tend="1910";Tstart="1078";shortTE="F";uid="6f803796-911a-4544-bfc2-329d627c3475"
HiC_scaffold_1	RepeatMasker	DNA/P	36535173	36535288	845	+	.	ID="P-4_AP";Tend="4074";Tstart="3960";shortTE="F";uid="353be5ea-b12a-4a8a-b12c-7c6f5ca8ca2b"
HiC_scaffold_1	RepeatMasker	DNA/hAT-Tip100	45944052	45944212	1176	+	.	ID="DNA8-102_AP";Tend="155";Tstart="1";shortTE="F";uid="5a38a33a-a993-4067-8116-737ad09d855c"
HiC_scaffold_1	RepeatMasker	RC/Helitron	9345393	9346581	10021	+	.	ID="RND-6_FAMILY-17501";Tend="2997";Tstart="1814";shortTE="F";uid="3f460d31-6344-4630-8ad1-81822b7e0089"
HiC_scaffold_1	RepeatMasker	Unknown	41143646	41143900	568	+	.	ID="RND-1_FAMILY-81";Tend="1896";Tstart="1617";shortTE="F";uid="9cb15cb2-ec06-4d4a-9fef-c572801ca130"
HiC_scaffold_1	RepeatMasker	DNA	23714892	23715126	521	+	.	ID="RND-6_FAMILY-1285";Tend="1311";Tstart="1052";shortTE="F";uid="115b05bf-a6c6-49aa-ab37-0723fd118a99"
HiC_scaffold_1	RepeatMasker	RC/Helitron	51954650	51954997	1334	+	.	ID="RND-5_FAMILY-1432";Tend="1273";Tstart="930";shortTE="F";uid="bc3559c8-14ff-40ed-909e-ec9bb33e8f42"
HiC_scaffold_1	RepeatMasker	LTR/Gypsy	63185884	63188315	3571	+	.	ID="RND-6_FAMILY-1041";Tend="4093";Tstart="1768";shortTE="F";uid="aec0d46d-bac1-47e6-8768-dcf584aa1661"
HiC_scaffold_1	RepeatMasker	DNA	62361245	62361566	1067	+	.	ID="RND-6_FAMILY-6349";Tend="1136";Tstart="769";shortTE="F";uid="135ec49a-c79d-438e-95af-380481aa05de"
HiC_scaffold_1	RepeatMasker	DNA	93458063	93458299	1077	+	.	ID="RND-5_FAMILY-201";Tend="1169";Tstart="907";shortTE="F";uid="b1e8056b-d2f3-40e7-9870-8720be4756f0"
HiC_scaffold_1	RepeatMasker	Retroposon?	39448543	39449354	2360	+	.	ID="SINE2-1_AP";Tend="986";Tstart="161";shortTE="F";uid="5c97b83f-1dec-43d0-b094-20ffa98b1936"
HiC_scaffold_1	RepeatMasker	Unknown	68426313	68427257	8112	+	.	ID="RND-1_FAMILY-81";Tend="1899";Tstart="958";shortTE="F";uid="f0723eef-1803-4f2d-aa25-14507d2e40b7"
HiC_scaffold_1	RepeatMasker	Retroposon?	74396501	74396970	677	+	.	ID="SINE2-1_AP";Tend="1460";Tstart="999";shortTE="F";uid="1c9dafb5-8aaf-450a-b904-b6eb90734ee0"
HiC_scaffold_1	RepeatMasker	Retroposon?	8522371	8522863	2004	+	.	ID="RND-5_FAMILY-293";Tend="1364";Tstart="867";shortTE="F";uid="bf03b4ac-4633-4d5e-8acc-1964b50b5038"
HiC_scaffold_1	RepeatMasker	DNA/hAT	69120468	69120827	878	+	.	ID="RND-5_FAMILY-1833";Tend="1209";Tstart="826";shortTE="F";uid="d86fe5ce-b358-4818-97b8-bd5bdac1bc2f"
HiC_scaffold_1	RepeatMasker	DNA/hAT-Ac	2971436	2971641	487	+	.	ID="DNA8-11B_AP";Tend="483";Tstart="280";shortTE="F";uid="7f403590-bc0a-4a2b-8b95-f33c7349f69b"
HiC_scaffold_1	RepeatMasker	Retroposon?	16932971	16933224	466	+	.	ID="RND-6_FAMILY-10852";Tend="661";Tstart="409";shortTE="F";uid="84cc56ef-0bc8-4318-8ebf-efa55a445ecf"
HiC_scaffold_1	RepeatMasker	DNA/hAT-hAT19	90454553	90454795	687	+	.	ID="RND-1_FAMILY-27";Tend="5314";Tstart="5072";shortTE="F";uid="10ccfb45-025d-472e-bf6b-61602160a770"
HiC_scaffold_1	RepeatMasker	DNA/hAT-Tip100	94829802	94830145	868	+	.	ID="DNA8-28_AP";Tend="556";Tstart="242";shortTE="F";uid="92f2d4f0-1b0c-41df-9a48-8c6f85412144"
HiC_scaffold_1	RepeatMasker	DNA	83699726	83700156	2048	+	.	ID="TTAA3B_AP";Tend="436";Tstart="1";shortTE="F";uid="a0f9ce45-45c4-4bec-8a40-3fb5f445a0f8"
HiC_scaffold_1	RepeatMasker	DNA/Maverick	20032145	20032353	1678	+	.	ID="rnd-6_family-8883";Tend="2254";Tstart="2007";shortTE="F";uid="63128133-ed03-4fa8-945c-f9e0ff3be725"
HiC_scaffold_1	RepeatMasker	Retroposon?	55017902	55018134	843	+	.	ID="RND-6_FAMILY-6408";Tend="2284";Tstart="2080";shortTE="F";uid="f3b046cc-4d53-41e5-b050-73efaf80c657"
HiC_scaffold_1	RepeatMasker	LTR/Pao	48144304	48145097	881	+	.	ID="BEL-65_AA-I";Tend="2699";Tstart="2270";shortTE="F";uid="6fb36251-ed4a-444d-a37c-de4181d562af"
HiC_scaffold_1	RepeatMasker	Unknown	86830059	86830437	1532	+	.	ID="RND-1_FAMILY-293";Tend="1303";Tstart="890";shortTE="F";uid="f1d414ab-b981-4660-86b8-ac3e4180656b"
HiC_scaffold_1	RepeatMasker	DNA/PIF-Harbinger	8602212	8602384	499	+	.	ID="RND-6_FAMILY-14629";Tend="5693";Tstart="5521";shortTE="F";uid="337cd941-62fc-447f-9d7a-580b6b0b6f92"
HiC_scaffold_1	RepeatMasker	Unknown	85105133	85105346	492	+	.	ID="RND-6_FAMILY-10481";Tend="3798";Tstart="3600";shortTE="F";uid="bdd6b2bc-2a8d-4179-b860-8ac4dfad87fd"
HiC_scaffold_1	RepeatMasker	DNA	91637455	91637713	438	+	.	ID="dna4-2_ap";Tend="327";Tstart="51";shortTE="F";uid="332d1b6d-637b-405a-8588-c4521662d284"
HiC_scaffold_1	RepeatMasker	LINE/Penelope	5730938	5731254	452	+	.	ID="RND-6_FAMILY-32250";Tend="1081";Tstart="721";shortTE="F";uid="33f7241f-3c2f-4e76-9738-91f17b779eb3"
HiC_scaffold_1	RepeatMasker	DNA	75910328	75910650	1030	+	.	ID="ttaa3b_ap";Tend="319";Tstart="1";shortTE="F";uid="023f75ca-fa55-49cf-8bab-33479da93488"
HiC_scaffold_1	RepeatMasker	DNA/hAT-hAT19	72694012	72694166	991	+	.	ID="RND-6_FAMILY-3675";Tend="1113";Tstart="959";shortTE="F";uid="464be7ae-412e-4939-9e3b-cb33a327edb9"
HiC_scaffold_1	RepeatMasker	DNA	76871355	76871613	403	+	.	ID="DNA4-2_AP";Tend="333";Tstart="51";shortTE="F";uid="76bcb199-024b-49e4-8c2a-08689dba05b3"
HiC_scaffold_1	RepeatMasker	RC/Helitron	72467220	72467361	487	+	.	ID="RND-5_FAMILY-3362";Tend="2573";Tstart="2430";shortTE="F";uid="ee9d31f4-318b-4eb7-85fe-5139d226677b"
HiC_scaffold_1	RepeatMasker	DNA/Kolobok-E	62998347	62998453	589	+	.	ID="KOLOBOKE-4_AP";Tend="4799";Tstart="4691";shortTE="F";uid="3fd8a7c0-8f58-4e75-9916-50186292dd26"
HiC_scaffold_1	RepeatMasker	DNA/hAT-Tip100	50727380	50727505	691	+	.	ID="HAT-3_AP";Tend="2450";Tstart="2322";shortTE="F";uid="da3d371e-76f0-45f2-b45e-dd88ab5bb2f3"
HiC_scaffold_1	RepeatMasker	Retroposon?	80825638	80825780	401	+	.	ID="SINE2-1_AP";Tend="1242";Tstart="1096";shortTE="F";uid="cf6e1f74-b4f1-4fa6-b05b-0dd15db2a3e2"
HiC_scaffold_1	RepeatMasker	DNA/Ginger-1	11925829	11927714	11994	+	.	ID="RND-5_FAMILY-2430";Tend="2895";Tstart="1045";shortTE="F";uid="2702ad55-8247-4095-be8c-8be2ae8142cc"
HiC_scaffold_1	RepeatMasker	DNA/P	5483096	5483954	1297	+	.	ID="P-3_AP";Tend="3439";Tstart="2573";shortTE="F";uid="c0dbd9eb-e0d5-4607-9e5b-5d5667a7787d"
HiC_scaffold_1	RepeatMasker	RC/Helitron	12944656	12945273	3064	+	.	ID="RND-1_FAMILY-62";Tend="3169";Tstart="2494";shortTE="F";uid="2e03f94e-644a-4ae9-b257-cceaa4e82dc2"
HiC_scaffold_1	RepeatMasker	DNA	91809827	91810301	1042	+	.	ID="DNA4-1_AP";Tend="560";Tstart="10";shortTE="F";uid="997dfb62-cb14-4b93-860c-38d4b33127c4"
HiC_scaffold_1	RepeatMasker	DNA/Kolobok-E	263063	263595	2234	+	.	ID="KOLOBOKE-1_AP";Tend="6572";Tstart="6063";shortTE="F";uid="e676d7d1-3cb7-4ec1-91c5-fc4feedc799e"
HiC_scaffold_1	RepeatMasker	LINE/L2	17389255	17389416	670	+	.	ID="RND-6_FAMILY-15366";Tend="4031";Tstart="3868";shortTE="F";uid="d1de3efd-2f2f-437f-b759-bef38912b4e1"
HiC_scaffold_1	RepeatMasker	LTR/Gypsy	3276876	3277274	3450	+	.	ID="RND-5_FAMILY-6596";Tend="986";Tstart="581";shortTE="F";uid="98d1745f-b54d-4602-a9d4-85639d5b990d"
HiC_scaffold_1	RepeatMasker	Unknown	91115169	91115592	843	+	.	ID="RND-5_FAMILY-6754";Tend="1649";Tstart="1291";shortTE="F";uid="74edb0a9-9974-4c0c-8e50-cf434b3b8dd1"
HiC_scaffold_1	RepeatMasker	DNA/Ginger-1	18061119	18061430	2080	+	.	ID="GINGER1-1_AP";Tend="3515";Tstart="3177";shortTE="F";uid="b331cefc-f163-42ea-ad25-b3a8219463c4"
HiC_scaffold_1	RepeatMasker	LTR/Pao	64500439	64501743	2788	+	.	ID="RND-1_FAMILY-111";Tend="6467";Tstart="5182";shortTE="F";uid="dca285ed-d0d8-4732-8d74-44cd39d70839"
HiC_scaffold_1	RepeatMasker	LTR/Gypsy	50535277	50538378	6716	+	.	ID="RND-5_FAMILY-653";Tend="5054";Tstart="1938";shortTE="F";uid="62cf7c61-b798-4e6f-9c5e-821ac15d4faf"
HiC_scaffold_1	RepeatMasker	DNA/Maverick	96198127	96199794	13697	+	.	ID="RND-1_FAMILY-295";Tend="9936";Tstart="8270";shortTE="F";uid="3cadcbcf-006f-4f65-910e-a5547e2ff799"
HiC_scaffold_1	RepeatMasker	Retroposon?	52565127	52566726	5022	+	.	ID="SINE2-1_AP";Tend="1770";Tstart="100";shortTE="F";uid="07771561-a173-42bd-84e2-646a303e9f38"
HiC_scaffold_1	RepeatMasker	Retroposon?	93070572	93071012	1855	+	.	ID="RND-6_FAMILY-1191";Tend="1390";Tstart="948";shortTE="F";uid="8738c9d3-7e96-4821-abd4-9005504c1e29"
HiC_scaffold_1	RepeatMasker	DNA	22749603	22749714	551	+	.	ID="RND-6_FAMILY-8000";Tend="2989";Tstart="2873";shortTE="F";uid="e95cf078-c53b-46ac-ab72-41e793d604be"
HiC_scaffold_1	RepeatMasker	LINE/I-Jockey	45635719	45636432	747	+	.	ID="RND-6_FAMILY-7087";Tend="2450";Tstart="2050";shortTE="F";uid="f44ef4d8-ce32-4386-849a-84396c8f3fad"
HiC_scaffold_1	RepeatMasker	DNA/Kolobok-E	16927598	16927810	564	+	.	ID="RND-1_FAMILY-200";Tend="397";Tstart="177";shortTE="F";uid="5c4d8117-733a-4b8d-a678-f39b1c94dbde"
HiC_scaffold_1	RepeatMasker	Retroposon?	57588849	57589086	731	+	.	ID="SINE2-2_AP";Tend="276";Tstart="19";shortTE="F";uid="fd2632a9-c37c-459d-a65d-233c005c5a92"
HiC_scaffold_1	RepeatMasker	DNA	19744471	19744623	416	+	.	ID="DNA-TTAA-1_AP";Tend="132";Tstart="1";shortTE="F";uid="29c552b0-9664-4272-8efe-0d2238ee02b8"
HiC_scaffold_1	RepeatMasker	LINE/R1	39703980	39704086	682	+	.	ID="RND-6_FAMILY-20828";Tend="1206";Tstart="1100";shortTE="F";uid="01e82d16-0479-4ca1-b955-9c9094414bb5"
HiC_scaffold_1	RepeatMasker	DNA/TcMar?	34473802	34474842	1595	+	.	ID="RND-6_FAMILY-2922";Tend="1959";Tstart="907";shortTE="F";uid="4d65f4d9-c9ae-4ecc-8f7c-f996d15ef41b"
HiC_scaffold_1	RepeatMasker	Retroposon?	93733548	93734038	1143	+	.	ID="SINE2-1_AP";Tend="1744";Tstart="1229";shortTE="F";uid="d115ea7e-ad23-48ee-a752-fbe6a80b57c5"
HiC_scaffold_1	RepeatMasker	Retroposon?	77710211	77710343	424	+	.	ID="SINE2-1_AP";Tend="1463";Tstart="1330";shortTE="F";uid="73a0ad4a-8086-4dbc-a5a8-a7a81c8cdfda"
HiC_scaffold_1	RepeatMasker	DNA	62778430	62778765	524	+	.	ID="RND-6_FAMILY-1285";Tend="2434";Tstart="2104";shortTE="F";uid="401abe9c-98e6-457d-b2fb-a19e915ddb6d"
HiC_scaffold_1	RepeatMasker	RC/Helitron	24412437	24412706	1126	+	.	ID="RND-5_FAMILY-1432";Tend="1183";Tstart="936";shortTE="F";uid="5c5adb3d-1403-44f4-a7b8-192da87bec5c"
HiC_scaffold_1	RepeatMasker	Unknown	86703871	86704552	4145	+	.	ID="RND-5_FAMILY-2427";Tend="1549";Tstart="876";shortTE="F";uid="0e06456b-f5d7-4189-bfa6-dae99eca45ff"
HiC_scaffold_1	RepeatMasker	LINE/CR1	66880894	66881184	478	+	.	ID="RND-6_FAMILY-16422";Tend="1511";Tstart="1217";shortTE="F";uid="669d217b-dcf6-48ac-a0b4-e269c422e102"
HiC_scaffold_1	RepeatMasker	LINE/CR1	8182108	8182501	494	+	.	ID="RND-6_FAMILY-12255";Tend="1284";Tstart="965";shortTE="F";uid="560af067-7034-4d7a-874f-9989d67517d3"
HiC_scaffold_1	RepeatMasker	DNA/Sola-1	90554430	90554568	466	+	.	ID="RND-6_FAMILY-4859";Tend="1631";Tstart="1495";shortTE="F";uid="8de183fd-3fb3-47ef-9c15-80094736fb23"
HiC_scaffold_1	RepeatMasker	LINE/RTE-BovB	7223601	7224867	875	+	.	ID="RTE-32_LMI";Tend="3120";Tstart="1705";shortTE="F";uid="d0888e2e-a215-47e0-9848-151e6cf39517"
HiC_scaffold_1	RepeatMasker	DNA/hAT-hAT19	83914611	83914791	676	+	.	ID="RND-1_FAMILY-27";Tend="5384";Tstart="5210";shortTE="F";uid="613a51d9-025f-468b-8fda-18e80def0e57"
HiC_scaffold_1	RepeatMasker	DNA/MULE-MuDR	20144844	20144950	456	+	.	ID="RND-6_FAMILY-5969";Tend="2434";Tstart="2327";shortTE="F";uid="984236c1-090c-4811-aad9-3fe2a5678c17"
HiC_scaffold_1	RepeatMasker	LINE/I	74466229	74466741	704	+	.	ID="RND-6_FAMILY-2237";Tend="1381";Tstart="860";shortTE="F";uid="8d76fa2e-0393-44c9-aba5-fae4dbf6dd93"
HiC_scaffold_1	RepeatMasker	RC/Helitron	18193854	18194120	852	+	.	ID="RND-5_FAMILY-1432";Tend="1166";Tstart="884";shortTE="F";uid="7285d140-b9c1-487a-a2c2-912248104481"
HiC_scaffold_1	RepeatMasker	DNA/MULE-MuDR	34654862	34655089	861	+	.	ID="RND-6_FAMILY-8817";Tend="2061";Tstart="1832";shortTE="F";uid="6f30011b-3f37-4e19-87b9-cf00f14325c2"
HiC_scaffold_1	RepeatMasker	Retroposon?	41848423	41848588	513	+	.	ID="RND-6_FAMILY-10163";Tend="1034";Tstart="863";shortTE="F";uid="7bd2ec2b-4121-4729-920b-96094911b1e5"
HiC_scaffold_1	RepeatMasker	LTR/Gypsy	86124226	86124556	699	+	.	ID="RND-6_FAMILY-3143";Tend="3794";Tstart="3464";shortTE="F";uid="8e59efc9-0b00-4676-b423-cc9f756692d9"
HiC_scaffold_1	RepeatMasker	DNA/hAT-hAT19	38973461	38973743	1091	+	.	ID="RND-6_FAMILY-10153";Tend="1178";Tstart="879";shortTE="F";uid="5a37d8de-0671-4260-a605-80727f52a65d"
HiC_scaffold_1	RepeatMasker	DNA	41451845	41452565	2474	+	.	ID="DNA4-2_AP";Tend="720";Tstart="1";shortTE="F";uid="2fe2fb7e-80e4-4779-b32f-00ba9659b5ca"
HiC_scaffold_1	RepeatMasker	Unknown	73045690	73046111	1627	+	.	ID="RND-1_FAMILY-173";Tend="1961";Tstart="1558";shortTE="F";uid="12675213-c522-45c3-8e0b-0ed7b617341f"
HiC_scaffold_1	RepeatMasker	Retroposon?	83240178	83240461	654	+	.	ID="RND-5_FAMILY-14147";Tend="597";Tstart="302";shortTE="F";uid="0bf5e1e3-c9aa-4a13-908e-40a943b8906d"
HiC_scaffold_1	RepeatMasker	Unknown	65461241	65461462	1599	+	.	ID="RND-5_FAMILY-7532";Tend="1147";Tstart="906";shortTE="F";uid="976997a2-3908-44c5-bd1c-926fab01b4fe"
HiC_scaffold_1	RepeatMasker	DNA/MULE-MuDR	49361587	49361811	1312	+	.	ID="MUDR7X_AP";Tend="1470";Tstart="1256";shortTE="F";uid="4e9a27c3-e48d-4b36-823c-929ea0724eab"
HiC_scaffold_1	RepeatMasker	DNA/TcMar-m44?	64996949	64997080	494	+	.	ID="DNA4-9_AP";Tend="177";Tstart="1";shortTE="F";uid="ebb63bfc-42a2-46d7-9e0c-6f6cc4601331"
HiC_scaffold_1	RepeatMasker	DNA/hAT-Tip100	52394013	52394153	430	+	.	ID="DNA8-100_AP";Tend="189";Tstart="1";shortTE="F";uid="0b925313-491e-4a39-94d8-319fa005c215"
HiC_scaffold_1	RepeatMasker	DNA/hAT-Charlie	28243029	28243799	1712	+	.	ID="rnd-6_family-13743";Tend="2445";Tstart="2162";shortTE="F";uid="9dd020fa-2abb-442b-bf14-f8166a47bad8"
HiC_scaffold_1	RepeatMasker	LINE/R1	91776330	91776727	982	+	.	ID="RND-5_FAMILY-517";Tend="1118";Tstart="720";shortTE="F";uid="d2c34c95-671e-475d-94be-0b4e82b659c6"
HiC_scaffold_1	RepeatMasker	Retroposon?	39078924	39079444	2049	+	.	ID="SINE2-1_AP";Tend="1411";Tstart="888";shortTE="F";uid="2116ed5c-3a29-4c34-b27f-22352534234a"
HiC_scaffold_1	RepeatMasker	LTR/Gypsy	84530252	84530601	2624	+	.	ID="RND-6_FAMILY-6697";Tend="781";Tstart="432";shortTE="F";uid="08fb796d-7fcc-4cd8-8f8d-8fc3cb35eb3a"
HiC_scaffold_1	RepeatMasker	DNA/hAT-Blackjack	30770848	30771128	1374	+	.	ID="RND-6_FAMILY-5640";Tend="1547";Tstart="1256";shortTE="F";uid="acdd1e02-de25-4707-8f4e-b9e7dff3c4aa"
HiC_scaffold_1	RepeatMasker	Retroposon?	74872311	74872486	534	+	.	ID="RND-6_FAMILY-1191";Tend="1383";Tstart="1209";shortTE="F";uid="11219172-877c-4065-a58c-cf85c6ed6f49"
HiC_scaffold_1	RepeatMasker	RC/Helitron	42908283	42908561	1313	+	.	ID="RND-6_FAMILY-21962";Tend="1090";Tstart="798";shortTE="F";uid="6124ae32-cf70-4865-b3f8-8f31bc865330"
HiC_scaffold_1	RepeatMasker	Unknown	36894480	36894646	700	+	.	ID="RND-6_FAMILY-16089";Tend="1182";Tstart="1025";shortTE="F";uid="cf4b7ecf-59db-4ba6-92cf-67081ac1b10d"
HiC_scaffold_1	RepeatMasker	DNA/hAT-Tip100	20423060	20423431	614	+	.	ID="RND-6_FAMILY-2180";TEgroup="ctg_1%7CRND-6_FAMILY-2180%7C1";Tend="1693";Tstart="1191";shortTE="F";uid="d17719d8-a6ff-46dc-8282-ff1a2f0c4dc5"
HiC_scaffold_1	RepeatMasker	DNA/hAT-hAT19	55746228	55746930	2214	+	.	ID="RND-6_FAMILY-1879";Tend="1626";Tstart="897";shortTE="F";uid="2ccf5ae1-b850-4f6e-82e4-b4676f1743d3"
HiC_scaffold_1	RepeatMasker	DNA/Maverick	68211614	68211804	435	+	.	ID="RND-6_FAMILY-2164";Tend="4091";Tstart="3901";shortTE="F";uid="e03b1356-c9ff-4240-af40-0f64f4235c40"
HiC_scaffold_1	RepeatMasker	DNA/hAT	76269890	76270026	458	+	.	ID="DNA8-79_AP";Tend="646";Tstart="515";shortTE="F";uid="4c09f93e-ccbe-4829-87d6-399b88dc61b8"
HiC_scaffold_1	RepeatMasker	DNA	62124959	62125465	2346	+	.	ID="ttaa26b_ap";Tend="573";Tstart="38";shortTE="F";uid="b5a035a3-4c0f-447b-9146-1820271c9490"
HiC_scaffold_1	RepeatMasker	LINE/I	59368333	59368550	419	+	.	ID="RND-6_FAMILY-2237";Tend="1806";Tstart="1597";shortTE="F";uid="979cc465-32c4-417a-9cf1-d384d48ad950"
HiC_scaffold_1	RepeatMasker	DNA/hAT-hAT19	96364347	96364589	1249	+	.	ID="RND-6_FAMILY-3000";Tend="1122";Tstart="855";shortTE="F";uid="42a61e25-a7a8-4613-a4f4-d53272dd18d2"
HiC_scaffold_1	RepeatMasker	DNA/hAT	63042197	63042348	443	+	.	ID="RND-6_FAMILY-18685";Tend="681";Tstart="530";shortTE="F";uid="394e282c-5885-441f-9d92-8c27f42a5d89"
HiC_scaffold_1	RepeatMasker	DNA/hAT-hAT19	51777422	51778171	4376	+	.	ID="RND-5_FAMILY-1935";Tend="1687";Tstart="938";shortTE="F";uid="aad74bde-e259-40ca-b1ee-6a05c259c798"
HiC_scaffold_1	RepeatMasker	DNA/CMC-Transib	76801521	76801799	555	+	.	ID="RND-6_FAMILY-3063";Tend="3327";Tstart="3085";shortTE="F";uid="01dc88f9-1321-44d2-aec3-3e9919767312"
HiC_scaffold_1	RepeatMasker	DNA	8355002	8355203	480	+	.	ID="dna4-2_ap";Tend="307";Tstart="120";shortTE="F";uid="4f320eea-5ebf-4208-b683-9abf8c3b4625"
HiC_scaffold_1	RepeatMasker	LINE/I	2037937	2038378	427	+	.	ID="RND-1_FAMILY-91";Tend="1314";Tstart="876";shortTE="F";uid="3b5bd329-69f5-41a4-884a-3007e2985028"
HiC_scaffold_1	RepeatMasker	LINE/R1	7380022	7380225	1497	+	.	ID="RND-1_FAMILY-191";Tend="2080";Tstart="1886";shortTE="F";uid="5a45338b-bbc9-4a80-9751-8ba13ccd5959"
HiC_scaffold_1	RepeatMasker	Unknown	82314486	82314589	466	+	.	ID="RND-6_FAMILY-770";Tend="1052";Tstart="950";shortTE="F";uid="d63c5d1f-644e-4a6f-b4aa-6c1fc799d979"
HiC_scaffold_1	RepeatMasker	DNA/hAT-hAT19	40474195	40475110	7684	+	.	ID="RND-6_FAMILY-9397";Tend="1854";Tstart="940";shortTE="F";uid="263135f1-add6-4093-a22a-5aa1ac5209b8"
HiC_scaffold_1	RepeatMasker	Unknown	2372598	2373012	2577	+	.	ID="RND-1_FAMILY-222";Tend="3441";Tstart="3003";shortTE="F";uid="acae6010-0d90-4539-b0d0-a6e20c8d8a08"
HiC_scaffold_1	RepeatMasker	LTR/Copia	19831246	19831788	572	+	.	ID="COPIA-14_LH-I";Tend="10035";Tstart="9506";shortTE="F";uid="3895c699-de8e-42b7-b38f-c20718a4baf4"
HiC_scaffold_1	RepeatMasker	Retroposon?	30192171	30192421	592	+	.	ID="RND-6_FAMILY-2026";Tend="1360";Tstart="1111";shortTE="F";uid="17dfd464-1f7b-4d2b-aff9-96392a2d0bd3"
HiC_scaffold_1	RepeatMasker	DNA/Kolobok-E	38340643	38340908	882	+	.	ID="RND-6_FAMILY-5942";Tend="1134";Tstart="870";shortTE="F";uid="039b9e20-64fc-413b-9594-ba90b06e5155"
HiC_scaffold_1	RepeatMasker	DNA	59219218	59219328	549	+	.	ID="TTAA23_AP";Tend="455";Tstart="344";shortTE="F";uid="134951b5-51dc-4077-a248-9cd3092402ef"
HiC_scaffold_1	RepeatMasker	Retroposon?	95836549	95836671	469	+	.	ID="RND-6_FAMILY-38466";Tend="466";Tstart="176";shortTE="F";uid="0b8e035d-2c2f-41d4-ba78-efc16756d870"
HiC_scaffold_1	RepeatMasker	DNA/TcMar-m44	9648232	9648403	697	+	.	ID="RND-6_FAMILY-10370";Tend="1165";Tstart="1003";shortTE="F";uid="2f73618f-3c6d-43e4-bac6-a7c0b4eaa766"
HiC_scaffold_1	RepeatMasker	Retroposon?	82837694	82837934	578	+	.	ID="RND-6_FAMILY-6896";Tend="1221";Tstart="806";shortTE="F";uid="0c6383ac-f686-4442-8b54-84e099fc475e"
HiC_scaffold_1	RepeatMasker	Unknown	60916427	60916745	1467	+	.	ID="RND-1_FAMILY-258";Tend="1255";Tstart="938";shortTE="F";uid="7af05c77-4c6c-45a5-acd5-5fec90fe54f0"
HiC_scaffold_1	RepeatMasker	DNA	77208077	77208488	1905	+	.	ID="TTAA2C_AP";Tend="419";Tstart="4";shortTE="F";uid="028fd73e-68f2-4cc7-8ebd-5d250c6b488d"
HiC_scaffold_1	RepeatMasker	DNA/hAT	71951162	71951279	493	+	.	ID="RND-1_FAMILY-288";Tend="1574";Tstart="1459";shortTE="F";uid="ed2d0b85-5e7f-4797-9719-bc5674b4e3e1"
HiC_scaffold_1	RepeatMasker	Unknown	63072597	63072703	403	+	.	ID="RND-1_FAMILY-181";Tend="1727";Tstart="1622";shortTE="F";uid="6bcf3000-8a9b-4607-9457-b7c8066242f2"
HiC_scaffold_1	RepeatMasker	DNA/hAT	69618299	69618420	441	+	.	ID="RND-6_FAMILY-11936";Tend="190";Tstart="80";shortTE="F";uid="63796375-4c84-4a2c-8ec6-b7871071a7fa"
HiC_scaffold_1	RepeatMasker	Unknown	6402858	6402972	933	+	.	ID="RND-1_FAMILY-168";Tend="2562";Tstart="2448";shortTE="F";uid="a08e69bf-7bed-470b-8287-14878315499f"
HiC_scaffold_1	RepeatMasker	Unknown	1475448	1475605	738	+	.	ID="RND-6_FAMILY-10077";Tend="809";Tstart="660";shortTE="F";uid="03bad15e-38a7-455e-bf71-d958d697082b"
HiC_scaffold_1	RepeatMasker	DNA	17666359	17666705	771	+	.	ID="TTAA8_AP";Tend="438";Tstart="1";shortTE="F";uid="e82fce37-7820-4e31-8b24-f8f5513de46f"
HiC_scaffold_1	RepeatMasker	DNA/Sola-1	88802090	88802407	669	+	.	ID="RND-5_FAMILY-2566";Tend="998";Tstart="703";shortTE="F";uid="1b6d9039-7af1-47ad-a18a-8afdece25c3c"
HiC_scaffold_1	RepeatMasker	DNA	68769531	68769852	489	+	.	ID="RND-6_FAMILY-1542";Tend="1480";Tstart="1160";shortTE="F";uid="47ca0f03-389b-412f-b43f-93c00b27f621"
HiC_scaffold_1	RepeatMasker	DNA/hAT?	55560604	55560910	1607	+	.	ID="RND-6_FAMILY-6377";Tend="1319";Tstart="1026";shortTE="F";uid="39a389c7-3b51-48b8-8fa9-24b56884c279"
HiC_scaffold_1	RepeatMasker	RC/Helitron	28143179	28144216	7506	+	.	ID="RND-1_FAMILY-139";Tend="1904";Tstart="854";shortTE="F";uid="3bab2835-6c7c-44ba-8d75-b0b36a56dbb2"
HiC_scaffold_1	RepeatMasker	DNA	71292788	71293017	985	+	.	ID="DNAX-10_AP";Tend="215";Tstart="5";shortTE="F";uid="65445d87-5b9a-4a98-911c-9f32b5eb40f7"
HiC_scaffold_1	RepeatMasker	DNA/P	32508341	32508573	412	+	.	ID="RND-6_FAMILY-881";Tend="3093";Tstart="2859";shortTE="F";uid="52c95bdc-55c1-421a-92c3-205793526e0a"
HiC_scaffold_1	RepeatMasker	DNA/hAT-hAT19	93132040	93132218	964	+	.	ID="HAT-N8_AP";Tend="193";Tstart="1";shortTE="F";uid="165bd7df-43a5-46b6-960b-3db65e024fbf"
HiC_scaffold_1	RepeatMasker	DNA/Kolobok-E	8648582	8648793	409	+	.	ID="RND-5_FAMILY-5837";Tend="436";Tstart="228";shortTE="F";uid="ddc96df7-9d0c-4372-9d20-a67f0390fdb4"
HiC_scaffold_1	RepeatMasker	DNA	23212756	23212978	466	+	.	ID="ttaa3b_ap";Tend="227";Tstart="5";shortTE="F";uid="72df4012-82f8-486b-9332-5956ed6c6036"
HiC_scaffold_1	RepeatMasker	DNA	15675394	15675627	420	+	.	ID="RND-6_FAMILY-1285";Tend="1726";Tstart="1501";shortTE="F";uid="509ea2ee-8e97-4335-9f1e-1bcbc0f4e4c4"
HiC_scaffold_1	RepeatMasker	Retroposon?	88037300	88037797	1436	+	.	ID="SINE2-1_AP";Tend="899";Tstart="394";shortTE="F";uid="c76adf02-cf7e-45a7-85bc-e3bbadf953bd"
HiC_scaffold_1	RepeatMasker	DNA/hAT	50871238	50871345	593	+	.	ID="DNA8-68_AP";Tend="103";Tstart="1";shortTE="F";uid="292b8ae3-2fc0-4257-a24a-1a67aef399f9"
HiC_scaffold_1	RepeatMasker	DNA/hAT-Charlie	35042589	35042896	2203	+	.	ID="RND-5_FAMILY-6725";Tend="1273";Tstart="944";shortTE="F";uid="335e5aed-c7f5-4dd3-89ea-cc2fa0986984"
HiC_scaffold_1	RepeatMasker	Unknown	39526122	39526286	467	+	.	ID="RND-6_FAMILY-9634";Tend="1850";Tstart="1708";shortTE="F";uid="7db2a442-2ae5-4aad-971c-9da6f5ccafe8"
HiC_scaffold_1	RepeatMasker	LTR	91628331	91628899	1912	+	.	ID="RND-6_FAMILY-4150";Tend="4490";Tstart="3955";shortTE="F";uid="1963dfb7-b86e-4840-ae2b-9b76057c2310"
HiC_scaffold_1	RepeatMasker	DNA/MULE-MuDR	42210667	42210830	655	+	.	ID="RND-6_FAMILY-5272";Tend="1406";Tstart="1232";shortTE="F";uid="49632103-004e-4bbe-9f38-9f6df266739a"
HiC_scaffold_1	RepeatMasker	DNA	47737667	47737862	745	+	.	ID="DNA2-3_AP";Tend="209";Tstart="1";shortTE="F";uid="71e3bcec-675e-4804-8767-9b91434418fc"
HiC_scaffold_1	RepeatMasker	Unknown	37957588	37957826	1641	+	.	ID="RND-5_FAMILY-721";Tend="1214";Tstart="968";shortTE="F";uid="8119b6d8-e126-4908-8c7e-7490e643afb4"
HiC_scaffold_1	RepeatMasker	DNA/Kolobok-E	23564038	23564227	816	+	.	ID="KOLOBOKE-2_AP";Tend="2122";Tstart="1930";shortTE="F";uid="ff6c13bd-d78a-483a-afe5-f231fbaae0f7"
HiC_scaffold_1	RepeatMasker	Unknown	1161497	1161773	1020	+	.	ID="RND-6_FAMILY-208";Tend="1724";Tstart="1460";shortTE="F";uid="7c684894-8a9c-4c61-a333-fcf75a28f129"
HiC_scaffold_1	RepeatMasker	DNA	88597038	88597564	1949	+	.	ID="TTAA25_AP";Tend="511";Tstart="1";shortTE="F";uid="df4277fa-074b-4b37-b623-8b544ec29835"
HiC_scaffold_1	RepeatMasker	LTR/Pao	56954448	56955262	847	+	.	ID="RND-5_FAMILY-4608";Tend="1763";Tstart="920";shortTE="F";uid="95595696-2860-4b4d-8782-3b5e5635b525"
HiC_scaffold_1	RepeatMasker	DNA/hAT-hAT19	82066661	82067076	955	+	.	ID="RND-1_FAMILY-27";Tend="5406";Tstart="4994";shortTE="F";uid="dabd15b2-4d42-4ac2-bf6a-7e5e6c761817"
HiC_scaffold_1	RepeatMasker	Unknown	2736862	2737192	2481	+	.	ID="RND-1_FAMILY-8";Tend="4978";Tstart="4598";shortTE="F";uid="97fd1ec2-c646-4c78-a5c7-ad7db474ccfe"
HiC_scaffold_1	RepeatMasker	DNA/Maverick	1310995	1311130	1208	+	.	ID="RND-6_FAMILY-2764";Tend="5414";Tstart="5279";shortTE="F";uid="17659329-b397-4982-8af5-8b7c91255159"
HiC_scaffold_1	RepeatMasker	DNA/hAT-Tip100	38222570	38223027	1461	+	.	ID="dna8-100b_ap";Tend="501";Tstart="1";shortTE="F";uid="83510caa-e12e-4e13-bcb0-68be0912319b"
HiC_scaffold_1	RepeatMasker	DNA	32777876	32778888	6873	+	.	ID="RND-1_FAMILY-283";Tend="1968";Tstart="958";shortTE="F";uid="58c8f460-2e99-42b0-9c05-b5966f05773d"
HiC_scaffold_1	RepeatMasker	DNA/hAT-Ac	35443705	35443938	478	+	.	ID="DNA8-20_AP";Tend="246";Tstart="1";shortTE="F";uid="e6bfc82d-3f62-45b5-940f-63e31d28baf3"
HiC_scaffold_1	RepeatMasker	DNA/hAT	46242991	46243166	552	+	.	ID="RND-6_FAMILY-606";Tend="449";Tstart="266";shortTE="F";uid="a028294b-dbeb-4ab5-8149-273d00f446b1"
HiC_scaffold_1	RepeatMasker	LTR/Gypsy	82654347	82654675	1422	+	.	ID="RND-6_FAMILY-7278";Tend="633";Tstart="271";shortTE="F";uid="c2e0ec7c-b3c1-4651-920c-e1961e2bca97"
HiC_scaffold_1	RepeatMasker	DNA/hAT-hAT19	62521850	62522181	1078	+	.	ID="RND-1_FAMILY-27";Tend="5389";Tstart="5088";shortTE="F";uid="4355e2b6-f556-4dc7-8148-8427cb78841b"
HiC_scaffold_1	RepeatMasker	DNA/TcMar-m44?	95503432	95503597	671	+	.	ID="DNA4-9_AP";Tend="177";Tstart="1";shortTE="F";uid="ecdc7227-a312-4237-b272-f01ebb505c07"
HiC_scaffold_1	RepeatMasker	DNA/hAT-Charlie	87792525	87795058	12824	+	.	ID="rnd-5_family-10824";Tend="3083";Tstart="140";shortTE="F";uid="1e1683e5-8b16-4178-ac12-c1c24415adcb"
HiC_scaffold_1	RepeatMasker	DNA/hAT-Charlie	33338362	33338525	983	+	.	ID="RND-6_FAMILY-11417";Tend="1268";Tstart="1106";shortTE="F";uid="25b98214-0faa-4c1b-8c12-9cd1128b927b"
HiC_scaffold_1	RepeatMasker	DNA/hAT-Charlie	42522305	42522664	2114	+	.	ID="RND-6_FAMILY-798";Tend="1212";Tstart="848";shortTE="F";uid="7bcb78de-9654-429d-93a0-0d386942518a"
HiC_scaffold_1	RepeatMasker	LINE/I	40194036	40194288	2185	+	.	ID="RND-1_FAMILY-91";Tend="1310";Tstart="1058";shortTE="F";uid="66bd052c-eadc-4980-af4b-0775a620149a"
HiC_scaffold_1	RepeatMasker	Unknown	91674518	91674659	451	+	.	ID="RND-6_FAMILY-10481";Tend="3733";Tstart="3600";shortTE="F";uid="05a65a1d-e01f-4f91-97f3-12011cbc6c1e"
HiC_scaffold_1	RepeatMasker	DNA	35532479	35534775	19447	+	.	ID="RND-6_FAMILY-24104";Tend="2284";Tstart="1";shortTE="F";uid="abc21212-c5b1-42f4-9cd9-107f8831517d"
HiC_scaffold_1	RepeatMasker	Unknown	4590444	4590596	903	+	.	ID="RND-1_FAMILY-105";Tend="6696";Tstart="6543";shortTE="F";uid="db4e3e7a-7379-4be7-9f10-154c5924bfcd"
HiC_scaffold_1	RepeatMasker	DNA	61038437	61038817	1890	+	.	ID="DNA-TTAA-1_AP";Tend="423";Tstart="8";shortTE="F";uid="a763a743-b324-40da-a0f5-a3a807563cb0"
HiC_scaffold_1	RepeatMasker	DNA	89090687	89090832	461	+	.	ID="ttaa3c_ap";Tend="425";Tstart="273";shortTE="F";uid="7086778f-572a-4e96-868e-fd9a41767799"
HiC_scaffold_1	RepeatMasker	DNA/Ginger-1	64080989	64081425	887	+	.	ID="RND-5_FAMILY-9227";Tend="6575";Tstart="6137";shortTE="F";uid="4d65e596-8694-433d-8cb7-2adcbcb9a573"
HiC_scaffold_1	RepeatMasker	DNA	23467310	23467691	2576	+	.	ID="TTAA6_AP";Tend="391";Tstart="1";shortTE="F";uid="da204c29-cd3a-4d4b-9359-5d292ad5c12a"
HiC_scaffold_1	RepeatMasker	DNA	53411904	53412148	782	+	.	ID="RND-6_FAMILY-6151";Tend="1989";Tstart="1745";shortTE="F";uid="614f7d33-b425-4adc-ac1a-47236993576d"
HiC_scaffold_1	RepeatMasker	DNA/hAT-Charlie	88884201	88884562	2330	+	.	ID="RND-5_FAMILY-7192";Tend="1402";Tstart="1054";shortTE="F";uid="41ce6db9-2d8b-42b0-b31c-c10bbe8859d3"
HiC_scaffold_1	RepeatMasker	Unknown	51861865	51862619	2299	+	.	ID="RND-1_FAMILY-55";TEgroup="ctg_1%7CRND-1_FAMILY-55%7C1";Tend="2109";Tstart="1065";shortTE="F";uid="8251bbd2-2e9e-4db8-96f7-4b274afdb211"
HiC_scaffold_1	RepeatMasker	DNA	74158740	74158864	906	+	.	ID="TTAA14_AP";Tend="125";Tstart="1";shortTE="F";uid="c9c86ca8-93b1-40c0-aa86-990fcb97826b"
HiC_scaffold_1	RepeatMasker	DNA/MULE-MuDR	41397878	41397980	437	+	.	ID="RND-6_FAMILY-6225";Tend="2216";Tstart="2114";shortTE="F";uid="ff48bb27-ac01-46e2-81c5-394a95b5f08e"
HiC_scaffold_1	RepeatMasker	LTR/Gypsy	94848599	94850724	14730	+	.	ID="RND-5_FAMILY-1610";Tend="1983";Tstart="26";shortTE="F";uid="4e265dae-1088-405f-b6c2-dfb8f744658b"
HiC_scaffold_1	RepeatMasker	DNA/hAT-Charlie	85776204	85776443	1763	+	.	ID="RND-1_FAMILY-121";Tend="1162";Tstart="922";shortTE="F";uid="19a011ce-d51e-4eb3-b7fe-d0bbaea8843c"
HiC_scaffold_1	RepeatMasker	Unknown	49707499	49707664	512	+	.	ID="RND-6_FAMILY-2788";Tend="1543";Tstart="1400";shortTE="F";uid="d3d3679b-a7d7-4a51-b7c9-07919c10a5c2"
HiC_scaffold_1	RepeatMasker	Retroposon?	42607711	42607827	427	+	.	ID="RND-5_FAMILY-293";Tend="1209";Tstart="1097";shortTE="F";uid="d580f91d-9223-49f2-acae-24c794c3edcc"
HiC_scaffold_1	RepeatMasker	Unknown	42570112	42570310	1496	+	.	ID="RND-6_FAMILY-571";Tend="992";Tstart="794";shortTE="F";uid="17953c64-44cb-49b0-b69a-57ea969caf31"
HiC_scaffold_1	RepeatMasker	LTR/Pao	89185755	89186003	540	+	.	ID="BEL3-I_AP";Tend="4925";Tstart="4681";shortTE="F";uid="ba1f19cb-f020-4453-b5d3-5c93cf1c6bbd"
HiC_scaffold_1	RepeatMasker	Unknown	12630148	12631184	3547	+	.	ID="RND-1_FAMILY-18";Tend="2825";Tstart="1810";shortTE="F";uid="f96d3bc4-94b3-408e-af44-c924b43a407d"
HiC_scaffold_1	RepeatMasker	DNA	57631658	57631920	484	+	.	ID="RND-6_FAMILY-1285";Tend="1295";Tstart="1047";shortTE="F";uid="f87d2f75-2f53-409b-8e1b-a7403f656de3"
HiC_scaffold_1	RepeatMasker	LTR/Gypsy	15491190	15492563	3687	+	.	ID="RND-1_FAMILY-236";Tend="7371";Tstart="6090";shortTE="F";uid="cae445c4-ec1f-47c1-9e80-e10285ef32a9"
HiC_scaffold_1	RepeatMasker	LTR/Gypsy	19895462	19896681	11015	+	.	ID="RND-6_FAMILY-3142";Tend="2050";Tstart="831";shortTE="F";uid="66fbdf72-4ed1-4709-961d-36e82dd561f9"
HiC_scaffold_1	RepeatMasker	DNA	3183890	3186899	25494	+	.	ID="RND-6_FAMILY-9238";Tend="5303";Tstart="2294";shortTE="F";uid="4e76b6d9-a118-4904-a8f0-5349a5fd2fbf"
HiC_scaffold_1	RepeatMasker	RC/Helitron	2793934	2794139	811	+	.	ID="RND-6_FAMILY-10479";Tend="2014";Tstart="1812";shortTE="F";uid="589b36fe-9aee-4774-bc99-2a2ce40970f7"
HiC_scaffold_1	RepeatMasker	Retroposon?	82724023	82724137	480	+	.	ID="SINE2-1_AP";Tend="1097";Tstart="859";shortTE="F";uid="583d8326-682b-4211-8b3a-fdf2eb319aaa"
HiC_scaffold_1	RepeatMasker	LINE/I-Jockey	47782884	47783051	469	+	.	ID="RND-1_FAMILY-108";Tend="1972";Tstart="1802";shortTE="F";uid="5faae693-177f-4dc5-8936-306fc6b07df5"
HiC_scaffold_1	RepeatMasker	Retroposon?	11657385	11657493	410	+	.	ID="RND-5_FAMILY-293";Tend="868";Tstart="759";shortTE="F";uid="d67e7742-22f8-4be9-b32a-432fe39f08fb"
HiC_scaffold_1	RepeatMasker	DNA/hAT-hAT19	22634997	22635531	683	+	.	ID="RND-1_FAMILY-159";TEgroup="ctg_1%7CRND-1_FAMILY-159%7C2";Tend="1643";Tstart="895";shortTE="F";uid="b4c05c83-3191-4ca8-b63b-59334f7d9f0b"
HiC_scaffold_1	RepeatMasker	Unknown	20173429	20173812	2167	+	.	ID="RND-4_FAMILY-2270";Tend="1348";Tstart="979";shortTE="F";uid="f63d7aac-fd91-4b38-b298-6fd82f78c49d"
HiC_scaffold_1	RepeatMasker	DNA/hAT-hAT19	52886162	52886921	768	+	.	ID="rnd-6_family-2";Tend="2111";Tstart="1609";shortTE="F";uid="5515b896-ead2-410b-9fea-2335f9ac5973"
HiC_scaffold_1	RepeatMasker	LINE/I-Jockey	28966651	28967315	623	+	.	ID="VINGI-9_LMI";Tend="1466";Tstart="814";shortTE="F";uid="1632be8e-e6c3-4cf2-b8b5-39aae179e794"
HiC_scaffold_1	RepeatMasker	DNA/Kolobok-E	46162	48074	15272	+	.	ID="RND-6_FAMILY-8193";Tend="2423";Tstart="517";shortTE="F";uid="1c79de12-c79c-42ab-806d-cacd8f33876b"
HiC_scaffold_1	RepeatMasker	DNA	11089145	11089295	993	+	.	ID="RND-6_FAMILY-1285";Tend="820";Tstart="670";shortTE="F";uid="9938e6c8-0f00-455c-a03a-2bc980f9ea3a"
HiC_scaffold_1	RepeatMasker	DNA/PIF-Harbinger	39084274	39088547	36944	+	.	ID="RND-6_FAMILY-8084";Tend="4645";Tstart="409";shortTE="F";uid="2f2d2cfb-9ea5-4366-8f61-c2150a1da03c"
HiC_scaffold_1	RepeatMasker	DNA/Kolobok-E	27355703	27355936	594	+	.	ID="RND-6_FAMILY-17671";Tend="2144";Tstart="1911";shortTE="F";uid="4973a9ea-583b-4777-a6e7-ed149bd8078f"
HiC_scaffold_1	RepeatMasker	Retroposon?	44739650	44739979	728	+	.	ID="SINE2-1_AP";Tend="465";Tstart="117";shortTE="F";uid="420f3478-9432-4bda-a82a-2ddc07109050"
HiC_scaffold_1	RepeatMasker	RC/Helitron	46169466	46169830	539	+	.	ID="HELITRON-2_BTA";Tend="1766";Tstart="1402";shortTE="F";uid="b88170df-9253-438c-b128-4edb9edcfd4e"
HiC_scaffold_1	RepeatMasker	Unknown	77571401	77571667	2014	+	.	ID="RND-5_FAMILY-721";Tend="1212";Tstart="946";shortTE="F";uid="23cb4a1c-617f-4d39-b276-e294801ffdc3"
HiC_scaffold_1	RepeatMasker	DNA/Sola-1	99406602	99406722	684	+	.	ID="RND-6_FAMILY-12589";Tend="5369";Tstart="5258";shortTE="F";uid="5a0cee61-0afd-4e3a-9f41-1587107abdb5"
HiC_scaffold_1	RepeatMasker	LINE/R1	98802	125762	68317	+	.	ID="RND-6_FAMILY-2715";TEgroup="ctg_1%7CRND-6_FAMILY-2715%7C1";Tend="8066";Tstart="49";shortTE="F";uid="ef494655-dfb5-473a-8558-fa38ebd52545"
HiC_scaffold_1	RepeatMasker	RC/Helitron	75866892	75867251	958	+	.	ID="RND-1_FAMILY-14";Tend="1918";Tstart="1594";shortTE="F";uid="e1883a05-37b9-43fc-87bc-330f12553c5a"
HiC_scaffold_1	RepeatMasker	Unknown	70774977	70776187	5402	+	.	ID="RND-5_FAMILY-7772";Tend="1227";Tstart="1";shortTE="F";uid="60a85193-b56c-412b-93b9-fad5f99e9fda"
HiC_scaffold_1	RepeatMasker	DNA	36229798	36230039	594	+	.	ID="RND-6_FAMILY-1285";Tend="2433";Tstart="2178";shortTE="F";uid="0935ae1c-2056-4ed3-8929-c6b11ebe3895"
HiC_scaffold_1	RepeatMasker	DNA	70136519	70136748	983	+	.	ID="ttaa3c_ap";Tend="423";Tstart="213";shortTE="F";uid="7c423b31-7ad3-4a01-a769-f78fc502552d"
HiC_scaffold_1	RepeatMasker	Retroposon?	41172237	41173780	4394	+	.	ID="SINE2-1_AP";Tend="1531";Tstart="1";shortTE="F";uid="ac4b1dff-81bf-4eb0-8121-b42813c352b4"
HiC_scaffold_1	RepeatMasker	DNA/Ginger	36726005	36726975	684	+	.	ID="RND-6_FAMILY-587";Tend="1627";Tstart="621";shortTE="F";uid="e43096a5-1b0d-4c3f-b877-466cbdaf1ab8"
HiC_scaffold_1	RepeatMasker	DNA/Maverick	7046604	7048512	3434	+	.	ID="rnd-1_family-295";Tend="9031";Tstart="7347";shortTE="F";uid="00a7313e-bf98-4573-be5f-91f4ba48f82a"
HiC_scaffold_1	RepeatMasker	DNA/Kolobok-E	75687577	75687769	634	+	.	ID="RND-1_FAMILY-200";Tend="366";Tstart="172";shortTE="F";uid="404dda92-4ff7-49d9-8118-837a3cc55399"
HiC_scaffold_1	RepeatMasker	Unknown	16218100	16218490	1351	+	.	ID="RND-1_FAMILY-13";Tend="2886";Tstart="2538";shortTE="F";uid="4b9a205c-09a0-4932-bb78-7398c54399e1"
HiC_scaffold_1	RepeatMasker	DNA	40176867	40177055	477	+	.	ID="TTAA9_AP";Tend="169";Tstart="1";shortTE="F";uid="3b1b9348-4a61-4c45-be3a-c1867c46451a"
HiC_scaffold_1	RepeatMasker	LTR/Copia	90904275	90905641	11970	+	.	ID="RND-6_FAMILY-8635";Tend="5206";Tstart="3845";shortTE="F";uid="c44bc3c7-efb0-484d-91b7-d93a69426651"
HiC_scaffold_1	RepeatMasker	DNA	19324043	19324561	1015	+	.	ID="DNA4-3_AP";Tend="498";Tstart="1";shortTE="F";uid="d4b78969-fad3-49b3-bdbb-a12281308585"
HiC_scaffold_1	RepeatMasker	DNA	83076210	83076439	549	+	.	ID="RND-6_FAMILY-1285";Tend="2441";Tstart="2221";shortTE="F";uid="f0bfcc13-6f7a-4b80-b736-2a59786e3064"
HiC_scaffold_1	RepeatMasker	DNA/MULE-MuDR	56798859	56798969	415	+	.	ID="RND-6_FAMILY-22769";Tend="236";Tstart="128";shortTE="F";uid="5bff287f-d328-4e1f-80e9-c097a6d0f757"
HiC_scaffold_1	RepeatMasker	DNA/MULE-MuDR	97327661	97328277	942	+	.	ID="MUDR8X_AP";TEgroup="ctg_1%7CMUDR8X_AP%7C7";Tend="1719";Tstart="1";shortTE="F";uid="04b64113-ca89-4662-889d-60bcdf75a4d1"
HiC_scaffold_1	RepeatMasker	LTR/Pao	72075989	72076226	801	+	.	ID="RND-6_FAMILY-16606";Tend="1848";Tstart="1614";shortTE="F";uid="ac4e82c6-03d2-42d1-b288-77e01b0e56b1"
HiC_scaffold_1	RepeatMasker	DNA/Ginger-1	71555736	71555908	429	+	.	ID="GINGER1-1_AP";Tend="3366";Tstart="3182";shortTE="F";uid="c4f590c2-a4e4-41fb-a770-9fc60a6560d2"
HiC_scaffold_1	RepeatMasker	LTR/Pao	24242867	24243328	1259	+	.	ID="RND-1_FAMILY-111";Tend="6214";Tstart="5747";shortTE="F";uid="961f9852-e191-4f01-8480-ff17703b6439"
HiC_scaffold_1	RepeatMasker	Retroposon?	28308935	28309227	491	+	.	ID="SINE2-1_AP";Tend="1081";Tstart="768";shortTE="F";uid="97cb012e-7b44-4097-988e-318dd494551d"
HiC_scaffold_1	RepeatMasker	LTR/Gypsy	11309267	11310507	9989	+	.	ID="RND-4_FAMILY-1191";Tend="6660";Tstart="5412";shortTE="F";uid="58ed9e9a-7d45-407a-8b22-852baa492066"
HiC_scaffold_1	RepeatMasker	DNA/hAT	21818335	21818780	682	+	.	ID="RND-6_FAMILY-606";Tend="1549";Tstart="1177";shortTE="F";uid="492a5f4d-b4af-402e-a125-acc44ee015b3"
HiC_scaffold_1	RepeatMasker	DNA/Ginger-2	84076780	84076906	405	+	.	ID="GINGER2-N1_RPR";Tend="395";Tstart="269";shortTE="F";uid="fd1a159d-9a11-4fd7-9337-bbb3542e4a32"
HiC_scaffold_1	RepeatMasker	DNA/hAT-hAT19	55274091	55274342	721	+	.	ID="dna8-45_ap";Tend="581";Tstart="265";shortTE="F";uid="17c90618-10ea-402a-8656-54490f6241ec"
HiC_scaffold_1	RepeatMasker	DNA	77716506	77716746	768	+	.	ID="TTAA8_AP";Tend="438";Tstart="183";shortTE="F";uid="25f235a3-10ec-408a-bd88-4e3139a38df5"
HiC_scaffold_1	RepeatMasker	Unknown	1158852	1159539	1526	+	.	ID="RND-6_FAMILY-208";Tend="1095";Tstart="480";shortTE="F";uid="7aa1138a-9610-49d3-92a7-0770bf073b30"
HiC_scaffold_1	RepeatMasker	RC/Helitron	41354974	41355266	2105	+	.	ID="RND-6_FAMILY-6702";Tend="1260";Tstart="967";shortTE="F";uid="b4379be3-1259-4dad-a768-2ed2ebc12854"
HiC_scaffold_1	RepeatMasker	DNA/hAT-Ac	44855903	44856014	598	+	.	ID="dna8-56_ap";Tend="548";Tstart="450";shortTE="F";uid="641915bf-d517-47b9-85fe-800fdfd2cbb0"
HiC_scaffold_1	RepeatMasker	DNA/hAT-Charlie	54623899	54624233	662	+	.	ID="HAT-N1_AP";TEgroup="ctg_1%7CHAT-N1_AP%7C4";Tend="561";Tstart="1";shortTE="F";uid="dce326e0-89b1-48e5-a65a-12cf81d9ed43"
HiC_scaffold_1	RepeatMasker	DNA/hAT-Tip100	50677581	50677776	1067	+	.	ID="RND-5_FAMILY-13931";Tend="666";Tstart="475";shortTE="F";uid="5854f767-7c02-4f6a-a6b7-4d16849a3a0d"
HiC_scaffold_1	RepeatMasker	Retroposon?	20211061	20211288	683	+	.	ID="SINE2-1_AP";Tend="1389";Tstart="1164";shortTE="F";uid="4ec13fd6-dea5-4cac-a511-d859f3091b47"
HiC_scaffold_1	RepeatMasker	DNA/MULE-MuDR	54969527	54970210	3391	+	.	ID="RND-6_FAMILY-1497";Tend="1327";Tstart="636";shortTE="F";uid="7ee47137-a9e7-47a2-b709-0d7a7cff9f81"
HiC_scaffold_1	RepeatMasker	DNA/hAT-Tip100	6261082	6261240	1047	+	.	ID="DNA8-65_AP";Tend="168";Tstart="1";shortTE="F";uid="7c0fa20f-f1f5-4bdf-b83b-2ccbe03b31ff"
HiC_scaffold_1	RepeatMasker	DNA	32825454	32826501	1023	+	.	ID="rnd-6_family-3904";Tend="1795";Tstart="760";shortTE="F";uid="8c0ab0ba-25e3-439d-9381-940ae488684f"
HiC_scaffold_1	RepeatMasker	DNA	62181400	62182899	9971	+	.	ID="RND-6_FAMILY-7592";Tend="2787";Tstart="1454";shortTE="F";uid="ee745fc4-8b10-4a1a-bef8-431ead60a54d"
HiC_scaffold_1	RepeatMasker	DNA/hAT-Charlie	54850716	54851207	880	+	.	ID="RND-6_FAMILY-11213";Tend="1342";Tstart="847";shortTE="F";uid="548dc0ef-2134-478d-a7ad-a25f58229647"
HiC_scaffold_1	RepeatMasker	DNA/MULE-MuDR	18513120	18513435	1077	+	.	ID="RND-6_FAMILY-562";TEgroup="ctg_1%7CRND-6_FAMILY-562%7C1";Tend="2835";Tstart="614";shortTE="F";uid="28ec02f9-7608-4c37-9b9d-744f5a7e8038"
HiC_scaffold_1	RepeatMasker	RC/Helitron	65478112	65478430	1261	+	.	ID="RND-6_FAMILY-716";Tend="2066";Tstart="1743";shortTE="F";uid="571463b8-adb3-4fac-9996-9b27816ace96"
HiC_scaffold_1	RepeatMasker	Retroposon?	47531609	47532586	1896	+	.	ID="SINE2-1_AP";Tend="627";Tstart="1";shortTE="F";uid="d307f31a-88f2-4267-8153-15b0f0eaafbc"
HiC_scaffold_1	RepeatMasker	DNA/hAT-Tip100	90132818	90133626	6496	+	.	ID="RND-4_FAMILY-562";Tend="1761";Tstart="959";shortTE="F";uid="2bbb4bb9-774c-4ece-a48c-f630ff138a7a"
HiC_scaffold_1	RepeatMasker	Unknown	88773327	88774170	6778	+	.	ID="RND-1_FAMILY-87";Tend="1656";Tstart="802";shortTE="F";uid="f4d3e1d3-354d-4d9a-83f2-ae0b6d2623ac"
HiC_scaffold_1	RepeatMasker	DNA	52212273	52213050	1955	+	.	ID="DNA4-2_AP";Tend="769";Tstart="1";shortTE="F";uid="b3f9619b-d8af-4fd9-913c-3a71f50143e7"
HiC_scaffold_1	RepeatMasker	RC/Helitron	54006655	54007718	7578	+	.	ID="RND-1_FAMILY-139";Tend="1927";Tstart="863";shortTE="F";uid="4e1edd4d-0f9b-442d-884c-0108df2b8ee1"
HiC_scaffold_1	RepeatMasker	DNA/MULE-MuDR	41282003	41282276	454	+	.	ID="MUDR1X_AP";Tend="1624";Tstart="1367";shortTE="F";uid="b8d962cf-d225-4721-a4f4-5b10575ac4e6"
HiC_scaffold_1	RepeatMasker	LTR/Pao	22559817	22560274	490	+	.	ID="RND-6_FAMILY-417";Tend="938";Tstart="507";shortTE="F";uid="9ffc710d-39ff-4a77-a1be-ce78b98b671b"
HiC_scaffold_1	RepeatMasker	LTR/Pao	66949520	66950126	420	+	.	ID="RND-1_FAMILY-111";Tend="5977";Tstart="5377";shortTE="F";uid="01416cb3-aa8a-42d6-af11-c73c99d4b439"
HiC_scaffold_1	RepeatMasker	Unknown	95822196	95822302	475	+	.	ID="RND-4_FAMILY-2270";Tend="1333";Tstart="1211";shortTE="F";uid="2c872da4-58dd-4af3-9809-d305a1e4832f"
HiC_scaffold_1	RepeatMasker	LINE/I	7579430	7579616	479	+	.	ID="RND-6_FAMILY-413";Tend="2241";Tstart="2055";shortTE="F";uid="b3bcf4f6-01f1-4c7c-a3ee-a487c5985f5f"
HiC_scaffold_1	RepeatMasker	DNA/Ginger-1	90211218	90212004	1554	+	.	ID="RND-5_FAMILY-9227";Tend="3409";Tstart="2614";shortTE="F";uid="15eb410e-7f3c-4a88-b025-41b373717a50"
HiC_scaffold_1	RepeatMasker	DNA/Ginger	90424127	90424233	468	+	.	ID="RND-6_FAMILY-587";Tend="729";Tstart="621";shortTE="F";uid="3130e6dc-310e-44c9-9c97-590235417a2f"
HiC_scaffold_1	RepeatMasker	Unknown	89372551	89372697	722	+	.	ID="RND-5_FAMILY-1287";Tend="1432";Tstart="1291";shortTE="F";uid="950b7b90-fbdc-4515-b721-dd10fad9c122"
HiC_scaffold_1	RepeatMasker	DNA/Kolobok-E	86636091	86636410	919	+	.	ID="RND-6_FAMILY-1652";Tend="1333";Tstart="1042";shortTE="F";uid="8c9e3edb-6596-4d52-8a10-f8d7ac8b187b"
HiC_scaffold_1	RepeatMasker	DNA/CMC-Transib	53098827	53099767	6733	+	.	ID="RND-6_FAMILY-3063";Tend="2753";Tstart="1787";shortTE="F";uid="abb0cceb-6ecc-4071-8553-93bfca74a779"
HiC_scaffold_1	RepeatMasker	DNA	97581833	97582002	499	+	.	ID="RND-6_FAMILY-1285";Tend="804";Tstart="641";shortTE="F";uid="f27abe7e-43f1-4611-b0ae-a2c30b83c1da"
HiC_scaffold_1	RepeatMasker	Retroposon?	57199519	57200144	2402	+	.	ID="RND-6_FAMILY-1191";TEgroup="ctg_1%7CRND-6_FAMILY-1191%7C4";Tend="4534";Tstart="3978";shortTE="F";uid="1d83a79b-b822-47e0-8527-62b83be47b47"
HiC_scaffold_1	RepeatMasker	DNA/hAT-Tip100	85069139	85069346	640	+	.	ID="dna8-107_ap";Tend="858";Tstart="689";shortTE="F";uid="6f6bc429-e1d2-43d6-9525-b05d4d92a47d"
HiC_scaffold_1	RepeatMasker	DNA/MULE-MuDR	70115185	70116316	1710	+	.	ID="RND-6_FAMILY-10869";Tend="2447";Tstart="1338";shortTE="F";uid="dc5deaff-b2c1-49b5-8e2b-6989c13990ec"
HiC_scaffold_1	RepeatMasker	DNA/MULE-NOF	89585829	89585994	424	+	.	ID="RND-6_FAMILY-3770";Tend="361";Tstart="197";shortTE="F";uid="785cfda8-44be-4ce5-a387-b7398402ed13"
HiC_scaffold_1	RepeatMasker	DNA/Ginger	13770098	13770315	1480	+	.	ID="RND-6_FAMILY-587";Tend="1935";Tstart="1718";shortTE="F";uid="270cce6c-3b79-4cd2-a6d4-b23cfce0a4b6"
HiC_scaffold_1	RepeatMasker	Unknown	81666960	81667131	682	+	.	ID="RND-5_FAMILY-3499";Tend="772";Tstart="604";shortTE="F";uid="bac7355a-c7f7-4723-95fe-b543091e2a86"
HiC_scaffold_1	RepeatMasker	DNA	46382259	46382486	975	+	.	ID="TTAA3B_AP";Tend="436";Tstart="188";shortTE="F";uid="c26b9b59-f36c-47f5-9e49-7b7d19e48164"
HiC_scaffold_1	RepeatMasker	DNA/Maverick	18716515	18717222	1988	+	.	ID="rnd-6_family-8791";Tend="4418";Tstart="3657";shortTE="F";uid="93d6236b-ec91-45bc-a0f9-4d4537160a3d"
HiC_scaffold_1	RepeatMasker	Retroposon?	85957966	85958323	535	+	.	ID="SINE2-1_AP";Tend="1421";Tstart="1051";shortTE="F";uid="05317236-d806-40f8-ae0c-46986856695b"
HiC_scaffold_1	RepeatMasker	DNA/MULE-MuDR	27338842	27339806	2079	+	.	ID="RND-6_FAMILY-709";TEgroup="ctg_1%7CRND-6_FAMILY-709%7C5";Tend="2319";Tstart="320";shortTE="F";uid="b4c46786-abc7-4e77-8ded-c0a7cd787d1c"
HiC_scaffold_1	RepeatMasker	Unknown	72262912	72263551	946	+	.	ID="RND-6_FAMILY-9856";TEgroup="ctg_1%7CRND-6_FAMILY-9856%7C1";Tend="1914";Tstart="2";shortTE="F";uid="a37c502a-3376-4afe-8e3c-da2231f01f32"
HiC_scaffold_1	RepeatMasker	Unknown	90914231	90915249	661	+	.	ID="RND-6_FAMILY-16306";Tend="4157";Tstart="2193";shortTE="F";uid="272851ea-bfae-40f7-9e82-638ead2bc88a"
HiC_scaffold_1	RepeatMasker	DNA	70309911	70310147	609	+	.	ID="TTAA27_AP";Tend="272";Tstart="2";shortTE="F";uid="70e3bc45-2cf1-43aa-b4fb-f4fe95f42434"
HiC_scaffold_1	RepeatMasker	RC/Helitron	61511889	61512077	666	+	.	ID="RND-6_FAMILY-5337";Tend="1428";Tstart="1304";shortTE="F";uid="c984686d-0ad3-47fd-a42a-9e450aa9486c"
HiC_scaffold_1	RepeatMasker	DNA/TcMar-Fot1	97378074	97378318	414	+	.	ID="RND-6_FAMILY-22940";Tend="1755";Tstart="1514";shortTE="F";uid="a8c18ba6-deb1-474d-8c20-95efcd945a9f"
HiC_scaffold_1	RepeatMasker	DNA/MULE-MuDR	36187984	36188103	826	+	.	ID="DNA8-28B_AP";Tend="544";Tstart="425";shortTE="F";uid="5704da3d-26ef-43d9-b510-771d5d363e32"
HiC_scaffold_1	RepeatMasker	DNA/PIF-Harbinger	5186093	5186310	597	+	.	ID="RND-6_FAMILY-19059";Tend="3690";Tstart="3473";shortTE="F";uid="cf19a83e-91c7-48a5-a5b6-8a13720faeb9"
HiC_scaffold_1	RepeatMasker	RC/Helitron	59165718	59166078	2821	+	.	ID="RND-6_FAMILY-2891";Tend="1336";Tstart="976";shortTE="F";uid="884e2c44-1ab3-466f-8a81-dcdd28b2564c"
HiC_scaffold_1	RepeatMasker	Retroposon?	88252275	88252523	555	+	.	ID="SINE2-1_AP";Tend="344";Tstart="85";shortTE="F";uid="1595b5bb-00dd-41a1-a644-f66c55c2bd5c"
HiC_scaffold_1	RepeatMasker	DNA	70886307	70886414	406	+	.	ID="RND-6_FAMILY-1285";Tend="769";Tstart="660";shortTE="F";uid="74c5b9dd-9ca4-4a94-a4ac-0e4654715cfc"
HiC_scaffold_1	RepeatMasker	Unknown	83834319	83835034	5553	+	.	ID="RND-6_FAMILY-962";Tend="1611";Tstart="895";shortTE="F";uid="37017bdf-8de6-4880-a1e3-431cbfd8d7f9"
HiC_scaffold_1	RepeatMasker	Retroposon?	5585506	5586007	1712	+	.	ID="SINE2-1_AP";Tend="749";Tstart="277";shortTE="F";uid="20bb193c-db41-4aa9-9a59-885ce5161340"
HiC_scaffold_1	RepeatMasker	DNA/hAT-hAT19	1286528	1287004	2481	+	.	ID="RND-5_FAMILY-830";Tend="1588";Tstart="1108";shortTE="F";uid="324fa75b-2c39-4c18-b14f-0a7600b6b3ef"
HiC_scaffold_1	RepeatMasker	DNA/MULE-NOF	12828699	12828929	683	+	.	ID="RND-6_FAMILY-1048";Tend="961";Tstart="747";shortTE="F";uid="26b5b555-0d8f-4bd1-a047-2db18c0b090f"
HiC_scaffold_1	RepeatMasker	DNA	45081077	45081260	547	+	.	ID="ttaa2c_ap";Tend="394";Tstart="210";shortTE="F";uid="35b64dc7-304d-4a4f-8ef9-cc2501923c22"
HiC_scaffold_1	RepeatMasker	Unknown	39348103	39349177	7637	+	.	ID="RND-5_FAMILY-5028";Tend="1495";Tstart="449";shortTE="F";uid="b9b695f0-4d91-4abe-9e9d-adb3e58fc1b3"
HiC_scaffold_1	RepeatMasker	DNA/Ginger-2	88154931	88155119	816	+	.	ID="RND-6_FAMILY-33773";Tend="1676";Tstart="1483";shortTE="F";uid="b4feefb9-9690-48d9-8321-2c7c9304a038"
HiC_scaffold_1	RepeatMasker	LTR/Gypsy	35125567	35125752	531	+	.	ID="RND-6_FAMILY-1200";Tend="3243";Tstart="3058";shortTE="F";uid="98e0db90-95bc-4553-a842-e62fcefd8a8c"
HiC_scaffold_1	RepeatMasker	Retroposon?	40859813	40860168	402	+	.	ID="RND-5_FAMILY-293";Tend="1030";Tstart="680";shortTE="F";uid="0f300b19-0a4f-4d94-807b-f987be48e38b"
HiC_scaffold_1	RepeatMasker	DNA/Maverick	10880322	10886970	37991	+	.	ID="RND-1_FAMILY-230";Tend="8126";Tstart="1471";shortTE="F";uid="7a8fb95f-5f61-49d8-b61f-63af0780b288"
HiC_scaffold_1	RepeatMasker	DNA/Kolobok-E	50277222	50277522	1677	+	.	ID="koloboke-2_ap";Tend="8213";Tstart="7958";shortTE="F";uid="aae7a535-1478-4c7a-976f-7bb3f22e4b43"
HiC_scaffold_1	RepeatMasker	LINE/CR1	10757958	10760709	18083	+	.	ID="RND-6_FAMILY-12255";Tend="2410";Tstart="1";shortTE="F";uid="30312fd0-2350-4163-8e44-32be86d6eb9f"
HiC_scaffold_1	RepeatMasker	DNA/hAT-hAT19	32491201	32492602	5302	+	.	ID="RND-1_FAMILY-246";Tend="2444";Tstart="1086";shortTE="F";uid="a33c0a21-3ff3-46e1-b4fb-b714e65c5570"
HiC_scaffold_1	RepeatMasker	DNA/hAT-hAT19	93267134	93267315	428	+	.	ID="DNA8-71_AP";Tend="181";Tstart="1";shortTE="F";uid="0927f7ab-01b8-4f2a-96d2-ac65dc287673"
HiC_scaffold_1	RepeatMasker	DNA/MULE-NOF	35157949	35158730	2585	+	.	ID="rnd-6_family-234";Tend="3811";Tstart="3207";shortTE="F";uid="fad65cf3-bf64-46fd-9d55-ca6f5253b239"
HiC_scaffold_1	RepeatMasker	Retroposon?	21757900	21758010	409	+	.	ID="RND-5_FAMILY-293";Tend="1208";Tstart="1101";shortTE="F";uid="36b55d65-7c7a-4de4-bf5e-38de2594f133"
HiC_scaffold_1	RepeatMasker	LTR/Gypsy	15809689	15812004	6672	+	.	ID="GYPSY1-I_AP";Tend="4071";Tstart="1855";shortTE="F";uid="fbe73305-c4d1-4115-b4c3-a30bff843431"
HiC_scaffold_1	RepeatMasker	LINE/I	84901473	84901991	926	+	.	ID="RND-6_FAMILY-413";Tend="2424";Tstart="1906";shortTE="F";uid="36ba77dc-1130-4914-b4b2-e82ec62617e7"
HiC_scaffold_1	RepeatMasker	DNA/Ginger	98203397	98203642	512	+	.	ID="RND-6_FAMILY-587";Tend="832";Tstart="622";shortTE="F";uid="90319fc8-4484-4963-a030-b5fa8325df94"
HiC_scaffold_1	RepeatMasker	LTR/Pao	22100075	22100228	526	+	.	ID="RND-1_FAMILY-111";Tend="5385";Tstart="5217";shortTE="F";uid="ff896c3a-a80c-41bb-9361-6d4e06df9e08"
HiC_scaffold_1	RepeatMasker	Unknown	89201975	89202144	500	+	.	ID="RND-6_FAMILY-10806";TEgroup="ctg_1%7CRND-6_FAMILY-10806%7C2";Tend="1306";Tstart="868";shortTE="T";uid="222de45e-1a86-4fd4-9fbc-ec2387104401"
HiC_scaffold_1	RepeatMasker	DNA	69825406	69825816	608	+	.	ID="DNA4-2_AP";Tend="764";Tstart="393";shortTE="F";uid="b6c44659-1143-499d-8764-fcecbfbf5587"
HiC_scaffold_1	RepeatMasker	LINE/I-Jockey	29697555	29697696	1139	+	.	ID="RND-5_FAMILY-855";Tend="1741";Tstart="1603";shortTE="F";uid="7304f02a-4ea0-4842-a0ea-35f6471f937c"
HiC_scaffold_1	RepeatMasker	LINE/I-Jockey	10542386	10542643	775	+	.	ID="RND-5_FAMILY-3911";Tend="2079";Tstart="1819";shortTE="F";uid="5549059f-239c-4bab-a804-201564e75630"
HiC_scaffold_1	RepeatMasker	DNA	48698437	48698645	735	+	.	ID="RND-6_FAMILY-8000";Tend="2976";Tstart="2768";shortTE="F";uid="7083566b-e991-41de-bcee-6e59ecb9730a"
HiC_scaffold_1	RepeatMasker	Unknown	88463370	88463547	985	+	.	ID="RND-6_FAMILY-710";Tend="1155";Tstart="983";shortTE="F";uid="417a8d9c-300e-4195-8d0c-e9c38b9d5d17"
HiC_scaffold_1	RepeatMasker	DNA/PiggyBac	42856362	42856590	1130	+	.	ID="RND-6_FAMILY-15616";Tend="2006";Tstart="1778";shortTE="F";uid="d0e2246e-5334-45dc-90bc-770487b6d341"
HiC_scaffold_1	RepeatMasker	LTR/Gypsy	2197614	2197924	2659	+	.	ID="RND-6_FAMILY-9893";Tend="1016";Tstart="706";shortTE="F";uid="35c521a8-90ec-42da-97ac-44d9a7096b6c"
HiC_scaffold_1	RepeatMasker	LINE/I	71030285	71030563	482	+	.	ID="VINGI-2_LVA";Tend="2591";Tstart="2315";shortTE="F";uid="ece4fc77-6967-4934-b29e-586b2dd35c76"
HiC_scaffold_1	RepeatMasker	DNA/hAT?	82674521	82674982	1667	+	.	ID="RND-6_FAMILY-6377";Tend="1275";Tstart="813";shortTE="F";uid="434861f2-7176-4da2-af7f-98bfe71e0486"
HiC_scaffold_1	RepeatMasker	DNA/hAT-hAT19	33642740	33643262	4131	+	.	ID="HAT-9_AP";Tend="846";Tstart="315";shortTE="F";uid="59f9ba49-2071-45ba-854d-0abe6c0b8204"
HiC_scaffold_1	RepeatMasker	Unknown	78144714	78145029	1698	+	.	ID="RND-6_FAMILY-962";Tend="1286";Tstart="970";shortTE="F";uid="2dd5f55e-790f-420e-bdca-77fb6cbee024"
HiC_scaffold_1	RepeatMasker	DNA/Kolobok-E	93486311	93486466	400	+	.	ID="KOLOBOKE-2_AP";Tend="2126";Tstart="1987";shortTE="F";uid="32a7c418-b11b-4ea9-85a7-4d861dcc29a1"
HiC_scaffold_1	RepeatMasker	DNA/hAT-Tag1	5277770	5277968	1391	+	.	ID="RND-1_FAMILY-54";Tend="1140";Tstart="953";shortTE="F";uid="240957e3-2384-45c2-9905-cacb9be7d86b"
HiC_scaffold_1	RepeatMasker	DNA	78394152	78394567	1591	+	.	ID="DNA4-2_AP";Tend="423";Tstart="1";shortTE="F";uid="2be76959-2e31-429f-99fd-4e8855d4d31f"
HiC_scaffold_1	RepeatMasker	Unknown	38590094	38590309	458	+	.	ID="RND-6_FAMILY-6998";Tend="1123";Tstart="913";shortTE="F";uid="7c82ca7e-ab96-47ac-9eeb-5d9486cf07ae"
HiC_scaffold_1	RepeatMasker	DNA/hAT	59095058	59095170	463	+	.	ID="RND-5_FAMILY-495";Tend="1370";Tstart="1249";shortTE="F";uid="2a365640-0ada-478d-a222-8f9cf1ef115d"
HiC_scaffold_1	RepeatMasker	LINE/L2	72064594	72066046	1931	+	.	ID="RND-1_FAMILY-190";Tend="2993";Tstart="1556";shortTE="F";uid="39464a29-e241-4d63-b021-0857a32f65da"
HiC_scaffold_1	RepeatMasker	Retroposon?	76587975	76588179	715	+	.	ID="RND-5_FAMILY-293";Tend="1241";Tstart="1037";shortTE="F";uid="75922237-ae2b-44b6-bd4b-9601992b40dc"
HiC_scaffold_1	RepeatMasker	DNA	97799183	97799414	934	+	.	ID="RND-6_FAMILY-9379";Tend="3615";Tstart="3423";shortTE="F";uid="33475301-f218-4937-866f-095ca0cfdf31"
HiC_scaffold_1	RepeatMasker	LINE/I-Jockey	67476505	67478249	9670	+	.	ID="RND-6_FAMILY-2121";Tend="1801";Tstart="207";shortTE="F";uid="14cff955-bb20-4772-9ec5-590f89fec88c"
HiC_scaffold_1	RepeatMasker	DNA/MULE-MuDR	11870952	11873283	19422	+	.	ID="RND-6_FAMILY-28109";Tend="2297";Tstart="3";shortTE="F";uid="1ccbd179-0ebb-4040-9a44-b696ec6854ea"
HiC_scaffold_1	RepeatMasker	DNA/TcMar-Tc1	87177989	87178185	498	+	.	ID="mariner-n22_ag";Tend="187";Tstart="79";shortTE="F";uid="e5f092e6-99ba-4de8-8fb1-68d8a3a8fd3f"
HiC_scaffold_1	RepeatMasker	DNA/hAT-Tip100	3071419	3071729	476	+	.	ID="RND-5_FAMILY-13931";Tend="1551";Tstart="1227";shortTE="F";uid="480afb55-ca52-4de8-b661-47e4ad0e97d8"
HiC_scaffold_1	RepeatMasker	DNA/PiggyBac	17579854	17580260	492	+	.	ID="PIGGYBAC-12_LMI";Tend="2049";Tstart="1643";shortTE="F";uid="71deb348-0154-4791-bf83-635e87b8493b"
HiC_scaffold_1	RepeatMasker	Unknown	23393624	23393798	1063	+	.	ID="RND-1_FAMILY-262";Tend="1132";Tstart="953";shortTE="F";uid="e6739b06-3bbb-4f64-9c65-a331e6ae6d6d"
HiC_scaffold_1	RepeatMasker	LTR/Gypsy	50488499	50488680	458	+	.	ID="RND-5_FAMILY-653";Tend="275";Tstart="99";shortTE="F";uid="5dea76c4-c4f4-4429-a285-7a3a5f7215ec"
HiC_scaffold_1	RepeatMasker	DNA/P	3580337	3580464	739	+	.	ID="RND-6_FAMILY-2476";Tend="1818";Tstart="1691";shortTE="F";uid="357e09ec-c287-45de-8d65-b63b1e322998"
HiC_scaffold_1	RepeatMasker	DNA/TcMar-Pogo	70134534	70134725	707	+	.	ID="RND-1_FAMILY-107";TEgroup="ctg_1%7CRND-1_FAMILY-107%7C8";Tend="1611";Tstart="997";shortTE="T";uid="f05e6b17-b0f9-4dee-8a99-bdb2bfa59ac8"
HiC_scaffold_1	RepeatMasker	DNA/hAT-Tip100	95767623	95767750	456	+	.	ID="DNA8-89_AP";Tend="323";Tstart="195";shortTE="F";uid="afb310a7-78bc-4e40-8ea4-db9bbada1a04"
HiC_scaffold_1	RepeatMasker	Retroposon?	75861180	75861579	1250	+	.	ID="SINE2-1_AP";Tend="424";Tstart="1";shortTE="F";uid="e5148351-ca90-4b82-a25d-b9ea0818084d"
HiC_scaffold_1	RepeatMasker	DNA/hAT-hAT19	22903715	22904213	2320	+	.	ID="RND-6_FAMILY-4817";Tend="1453";Tstart="896";shortTE="F";uid="a20cc004-b2f7-4327-b1ce-f4f0988a0935"
HiC_scaffold_1	RepeatMasker	DNA/Kolobok-E	30631239	30632910	8702	+	.	ID="RND-5_FAMILY-5837";Tend="1621";Tstart="95";shortTE="F";uid="6cca540b-ebbd-47c2-8500-b1a0a3d816a2"
HiC_scaffold_1	RepeatMasker	RC/Helitron	55191660	55191827	1237	+	.	ID="RND-4_FAMILY-672";Tend="1445";Tstart="1280";shortTE="F";uid="ab3e5738-fd5b-4112-8082-8fff0553a4ee"
HiC_scaffold_1	RepeatMasker	LINE/R1	69014973	69015128	486	+	.	ID="RND-6_FAMILY-6146";Tend="1458";Tstart="1316";shortTE="F";uid="87e9826c-9c43-40f0-9a2d-00488364d47a"
HiC_scaffold_1	RepeatMasker	DNA	41200854	41201404	1365	+	.	ID="DNA4-2_AP";Tend="718";Tstart="185";shortTE="F";uid="da87a904-ae5d-4054-baf0-2c16aed17964"
HiC_scaffold_1	RepeatMasker	DNA/hAT-Tip100	33378368	33380714	15985	+	.	ID="rnd-6_family-3603";Tend="3767";Tstart="123";shortTE="F";uid="5a4451ab-dc31-4901-b6e5-89ce6e1d89a0"
HiC_scaffold_1	RepeatMasker	DNA/Sola-1	90014042	90014372	1327	+	.	ID="RND-6_FAMILY-3203";Tend="1801";Tstart="1482";shortTE="F";uid="429b7240-b648-45ea-98c6-fccafbd3f3d8"
HiC_scaffold_1	RepeatMasker	DNA	16467360	16467750	550	+	.	ID="DNAX-2_AP";Tend="467";Tstart="9";shortTE="F";uid="843ccd86-56b3-4e3a-b42e-c807568401c6"
HiC_scaffold_1	RepeatMasker	DNA/Kolobok-T2	71889970	71890272	1041	+	.	ID="KOLOBOK-2_AP";TEgroup="ctg_1%7CKOLOBOK-2_AP%7C10";Tend="3748";Tstart="150";shortTE="F";uid="9568d2b8-cb77-4614-88f5-63cf89cca956"
HiC_scaffold_1	RepeatMasker	Unknown	74073960	74074105	778	+	.	ID="RND-5_FAMILY-1433";Tend="1220";Tstart="1032";shortTE="F";uid="4ae60fcf-9e6f-4b32-b1bf-1594dd7608a5"
HiC_scaffold_1	RepeatMasker	DNA/TcMar-Tc1	71923973	71924197	739	+	.	ID="RND-5_FAMILY-6380";Tend="3924";Tstart="3656";shortTE="F";uid="a7eacd82-d0dd-4b66-a71b-8eabffb899b9"
HiC_scaffold_1	RepeatMasker	Retroposon?	80267914	80268051	428	+	.	ID="RND-6_FAMILY-589";Tend="1530";Tstart="1383";shortTE="F";uid="cef26f28-fafe-4846-bd7a-d66a955848d4"
HiC_scaffold_1	RepeatMasker	Retroposon?	93993566	93993753	596	+	.	ID="RND-6_FAMILY-1191";Tend="1354";Tstart="1172";shortTE="F";uid="8e3746f7-8554-4b95-af26-4ef26cc4dc87"
HiC_scaffold_1	RepeatMasker	Unknown	93766273	93766557	511	+	.	ID="RND-1_FAMILY-161";Tend="1245";Tstart="989";shortTE="F";uid="a5203c07-838e-43cd-b357-c8d5b9cf71c0"
HiC_scaffold_1	RepeatMasker	DNA/MULE-MuDR	61966497	61966609	482	+	.	ID="RND-6_FAMILY-5969";Tend="2429";Tstart="2317";shortTE="F";uid="6a3cb2d7-bfa6-4e4b-ad06-48fc5fd3de48"
HiC_scaffold_1	RepeatMasker	DNA	13524083	13524276	1174	+	.	ID="RND-5_FAMILY-9124";Tend="1159";Tstart="968";shortTE="F";uid="f0f0297a-b5d9-4a3c-9300-c7171b9842a4"
HiC_scaffold_1	RepeatMasker	DNA	89866265	89866984	1999	+	.	ID="DNA4-2_AP";Tend="739";Tstart="16";shortTE="F";uid="f9996829-815a-4ca3-b2e3-18358a32c5c9"
HiC_scaffold_1	RepeatMasker	DNA	31879840	31880273	733	+	.	ID="TTAA2D_AP";Tend="431";Tstart="4";shortTE="F";uid="8e3ee1e1-a7f9-4439-a2b5-f0c57fa0fcfa"
HiC_scaffold_1	RepeatMasker	LTR/Gypsy	55174550	55174934	1349	+	.	ID="RND-1_FAMILY-110";Tend="1307";Tstart="922";shortTE="F";uid="a584c94c-e6bb-4e70-b5be-db8cb14901cb"
HiC_scaffold_1	RepeatMasker	DNA	59908011	59908416	883	+	.	ID="TTAA2_AP";Tend="394";Tstart="1";shortTE="F";uid="8935d3bf-d321-42ec-926a-e753aa4493f0"
HiC_scaffold_1	RepeatMasker	LTR/Pao	12997987	12998715	1015	+	.	ID="RND-1_FAMILY-111";Tend="6314";Tstart="5592";shortTE="F";uid="38f6127e-8f62-4705-a40b-6582c6421d47"
HiC_scaffold_1	RepeatMasker	DNA/Sola-1	57608682	57609081	994	+	.	ID="SOLA1-2_AP";Tend="397";Tstart="1";shortTE="F";uid="4f6edeb9-52fe-4acf-a49d-80a2596d4a6f"
HiC_scaffold_1	RepeatMasker	Retroposon?	41539603	41539762	452	+	.	ID="SINE2-1_AP";Tend="1452";Tstart="1295";shortTE="F";uid="b3141b7c-0d9b-48a8-841e-1d4d43a1d9e3"
HiC_scaffold_1	RepeatMasker	DNA/Kolobok-E	48556887	48557155	654	+	.	ID="KOLOBOKE-4_AP";Tend="4990";Tstart="4689";shortTE="F";uid="9fd58aea-7e09-4792-af3a-7ad55d886ccf"
HiC_scaffold_1	RepeatMasker	Unknown	73381578	73382091	2372	+	.	ID="RND-6_FAMILY-16769";Tend="1837";Tstart="1341";shortTE="F";uid="e4253682-e48f-49f9-857c-7997f0005fd8"
HiC_scaffold_1	RepeatMasker	DNA/Ginger-1	34174315	34174511	540	+	.	ID="RND-5_FAMILY-9227";Tend="448";Tstart="240";shortTE="F";uid="851cb21f-38b8-4b18-aaea-11d021fdccf7"
HiC_scaffold_1	RepeatMasker	LINE/L1	50858592	50858793	487	+	.	ID="RND-6_FAMILY-5108";Tend="1814";Tstart="1613";shortTE="F";uid="93db298a-77ba-410e-9d4e-3062f2c72859"
HiC_scaffold_1	RepeatMasker	DNA/PIF-Harbinger	12168378	12169092	792	+	.	ID="HARBINGER-2_AG";Tend="2855";Tstart="2146";shortTE="F";uid="78d64326-7bf0-445d-9637-c9a82b11018e"
HiC_scaffold_1	RepeatMasker	DNA/hAT	2513731	2514125	1490	+	.	ID="RND-5_FAMILY-3073";Tend="1338";Tstart="965";shortTE="F";uid="c021d0e8-9b63-462c-9c74-7fbeadecd911"
HiC_scaffold_1	RepeatMasker	RC/Helitron	64646540	64646680	502	+	.	ID="HELITRON-N1_PBA";Tend="711";Tstart="571";shortTE="F";uid="ce5d22d9-0592-4280-8e28-ff00501ac482"
HiC_scaffold_1	RepeatMasker	Unknown	54315379	54316696	5745	+	.	ID="RND-6_FAMILY-1360";Tend="3588";Tstart="2159";shortTE="F";uid="37c2d81a-a328-4af6-bc53-fb66b629b5e9"
HiC_scaffold_1	RepeatMasker	Retroposon?	28339451	28339866	969	+	.	ID="SINE2-2_AP";Tend="436";Tstart="1";shortTE="F";uid="925539fd-d5cf-47ce-b2c4-8f9712960f2f"
HiC_scaffold_1	RepeatMasker	Unknown	90280073	90282291	10405	+	.	ID="RND-6_FAMILY-13831";TEgroup="ctg_1%7CRND-6_FAMILY-13831%7C7";Tend="2016";Tstart="12";shortTE="F";uid="55d1cceb-1cf5-4e5d-95cc-418668d8d9b3"
HiC_scaffold_1	RepeatMasker	DNA	42588394	42588734	2065	+	.	ID="ttaa3b_ap";Tend="361";Tstart="21";shortTE="F";uid="ed511815-3e81-434f-9881-1ef18ff801fd"
HiC_scaffold_1	RepeatMasker	DNA/hAT	8371952	8372270	1510	+	.	ID="RND-5_FAMILY-1496";Tend="1904";Tstart="1635";shortTE="F";uid="4a30222f-bd6c-42d5-beb5-a03db098e3c4"
HiC_scaffold_1	RepeatMasker	DNA/hAT-Ac	88974732	88974971	624	+	.	ID="DNA8-54_AP";Tend="551";Tstart="335";shortTE="F";uid="11773ae3-d39a-483d-ad99-60953b9832ec"
HiC_scaffold_1	RepeatMasker	DNA/MULE-MuDR	71857928	71858175	1097	+	.	ID="RND-6_FAMILY-19340";Tend="1229";Tstart="987";shortTE="F";uid="b516d0e8-d9d5-417c-b714-c5d8cf303dee"
HiC_scaffold_1	RepeatMasker	DNA/Ginger-1	59542214	59542424	530	+	.	ID="GINGER1-1_AP";Tend="5197";Tstart="4984";shortTE="F";uid="03b73e12-a5cd-4f06-9042-481d1fcdfc7d"
HiC_scaffold_1	RepeatMasker	DNA/hAT-hAT19	41186393	41186565	439	+	.	ID="RND-1_FAMILY-70";Tend="5160";Tstart="4983";shortTE="F";uid="3ed880ca-55d1-45b9-82fc-c63c43707caf"
HiC_scaffold_1	RepeatMasker	DNA/Ginger-1	67141143	67141709	438	+	.	ID="RND-5_FAMILY-9227";Tend="733";Tstart="92";shortTE="F";uid="cf23fa07-6dd9-4cf0-bd43-a65473d82b7e"
HiC_scaffold_1	RepeatMasker	RC/Helitron	21359791	21360143	1008	+	.	ID="RND-5_FAMILY-6687";Tend="1282";Tstart="948";shortTE="F";uid="82c9b9a3-d593-4cea-b94c-88dcb87b87fd"
HiC_scaffold_1	RepeatMasker	DNA/hAT-Tip100	79510131	79510479	2565	+	.	ID="RND-6_FAMILY-13431";Tend="1337";Tstart="978";shortTE="F";uid="189f2a93-8213-4ec1-ba68-5e9af0ba532a"
HiC_scaffold_1	RepeatMasker	DNA	12930311	12930624	11806	+	.	ID="RND-5_FAMILY-2460";Tend="1445";Tstart="1146";shortTE="F";uid="36509f0f-eb91-4465-bed7-37f375d323d5"
HiC_scaffold_1	RepeatMasker	Unknown	94403253	94403355	581	+	.	ID="RND-1_FAMILY-94";Tend="1357";Tstart="1255";shortTE="F";uid="57657ce4-3b3e-4d19-8cc0-f556859acd2b"
HiC_scaffold_1	RepeatMasker	DNA/MULE-NOF	73328435	73328560	590	+	.	ID="RND-6_FAMILY-3770";Tend="369";Tstart="247";shortTE="F";uid="344d00a1-7683-438d-9ed1-b045add267ae"
HiC_scaffold_1	RepeatMasker	DNA	29798170	29798368	511	+	.	ID="RND-6_FAMILY-1285";Tend="840";Tstart="648";shortTE="F";uid="e9123f6f-71e0-47e9-af7f-236021067ba2"
HiC_scaffold_1	RepeatMasker	Unknown	94643676	94643895	1037	+	.	ID="RND-6_FAMILY-9176";Tend="519";Tstart="309";shortTE="F";uid="2e68755b-2a70-4893-9d99-529f24b359d7"
HiC_scaffold_1	RepeatMasker	DNA	56079159	56079284	404	+	.	ID="RND-5_FAMILY-4215";Tend="2904";Tstart="2780";shortTE="F";uid="f1998423-9567-469f-94b2-0100dc359cc8"
HiC_scaffold_1	RepeatMasker	LINE/R1	96163640	96164345	1480	+	.	ID="SART-5_API";Tend="756";Tstart="26";shortTE="F";uid="e1c9d546-2f25-4e76-8fa8-d853ac2b3c7a"
HiC_scaffold_1	RepeatMasker	DNA/hAT-Charlie	69549151	69549382	1675	+	.	ID="RND-1_FAMILY-121";Tend="1168";Tstart="938";shortTE="F";uid="d7bac4e4-39f9-4fe4-a1a2-440b45eecc7d"
HiC_scaffold_1	RepeatMasker	RC/Helitron	52372396	52372804	746	+	.	ID="RND-5_FAMILY-4351";Tend="1621";Tstart="1200";shortTE="F";uid="350e6b31-9546-4b8d-a193-16787cab5578"
HiC_scaffold_1	RepeatMasker	Unknown	28539793	28540223	1576	+	.	ID="RND-6_FAMILY-5251";Tend="1404";Tstart="950";shortTE="F";uid="ac20977a-9913-4b05-aa2d-ce93077404a0"
HiC_scaffold_1	RepeatMasker	LTR/Pao	89514568	89514957	1065	+	.	ID="RND-6_FAMILY-1226";Tend="1935";Tstart="1518";shortTE="F";uid="52d40dbb-82fe-4c3e-abed-4395b0047e5d"
HiC_scaffold_1	RepeatMasker	Retroposon?	61704423	61705265	2824	+	.	ID="SINE2-1_AP";Tend="1770";Tstart="887";shortTE="F";uid="d28b1d4b-2916-473a-804d-eb7bf966d7bc"
HiC_scaffold_1	RepeatMasker	Retroposon?	52823473	52823596	431	+	.	ID="RND-6_FAMILY-8877";Tend="2138";Tstart="1651";shortTE="F";uid="9e278780-9aae-4088-96ba-35b458d5e15a"
HiC_scaffold_1	RepeatMasker	LTR/Gypsy	62015782	62021520	48167	+	.	ID="RND-6_FAMILY-10679";Tend="6352";Tstart="769";shortTE="F";uid="e1c9c9dd-513f-4f7e-a20b-98d450bade01"
HiC_scaffold_1	RepeatMasker	DNA/hAT-Charlie	2302182	2303461	6511	+	.	ID="RND-6_FAMILY-204";Tend="4318";Tstart="3285";shortTE="F";uid="35b79214-ff32-4ce2-bde9-0cad2514227d"
HiC_scaffold_1	RepeatMasker	DNA/hAT-Tip100	95203635	95204784	9811	+	.	ID="RND-6_FAMILY-12689";Tend="2050";Tstart="902";shortTE="F";uid="8dd4b98e-e2e9-4866-b0ae-d5aac66211df"
HiC_scaffold_1	RepeatMasker	DNA	91194611	91194762	505	+	.	ID="DNA4-3_AP";Tend="300";Tstart="144";shortTE="F";uid="fa540082-bd4e-4615-abf1-fb5ca770d8c7"
HiC_scaffold_1	RepeatMasker	DNA/Kolobok-E	19382024	19382620	3589	+	.	ID="RND-6_FAMILY-1803";Tend="1555";Tstart="964";shortTE="F";uid="11ce130f-7a44-4089-b16f-95032c96b880"
HiC_scaffold_1	RepeatMasker	DNA/TcMar-Mariner	45972613	45973832	2439	+	.	ID="RND-6_FAMILY-5760";Tend="1574";Tstart="349";shortTE="F";uid="f999fde5-f214-43a7-b27a-141a32671476"
HiC_scaffold_1	RepeatMasker	DNA	69605917	69606335	2608	+	.	ID="ttaa6_ap";Tend="431";Tstart="1";shortTE="F";uid="80d425b6-9d69-4eeb-b08c-2f182bd4428b"
HiC_scaffold_1	RepeatMasker	DNA/hAT-Ac	10464486	10464653	501	+	.	ID="RND-6_FAMILY-5382";Tend="919";Tstart="711";shortTE="F";uid="976f20e2-a175-469d-9cc0-e384d11dd149"
HiC_scaffold_1	RepeatMasker	Unknown	88674493	88674782	2012	+	.	ID="RND-1_FAMILY-10";Tend="1265";Tstart="970";shortTE="F";uid="19c5b034-6c9e-4e60-a243-a3232fddee06"
HiC_scaffold_1	RepeatMasker	DNA/Maverick	18714508	18716514	12014	+	.	ID="RND-6_FAMILY-8791";Tend="3552";Tstart="1577";shortTE="F";uid="3d8204dd-2572-4b85-a425-2a0fea2b581a"
HiC_scaffold_1	RepeatMasker	DNA/Kolobok-E	97992301	97993095	1304	+	.	ID="RND-6_FAMILY-8599";TEgroup="ctg_1%7CRND-6_FAMILY-8599%7C7";Tend="2431";Tstart="1106";shortTE="F";uid="fec58f2a-0ee8-4577-a90a-54b7e5d1d397"
HiC_scaffold_1	RepeatMasker	DNA/MULE-NOF	52401468	52402155	2800	+	.	ID="RND-6_FAMILY-43536";Tend="1622";Tstart="947";shortTE="F";uid="1d56d8a2-15c9-4672-b235-5c45bb6525e3"
HiC_scaffold_1	RepeatMasker	DNA	56849302	56849440	511	+	.	ID="RND-5_FAMILY-4809";Tend="1338";Tstart="1190";shortTE="F";uid="074b98d2-281c-4423-8be4-59a25489b4ec"
HiC_scaffold_1	RepeatMasker	DNA/Ginger-2	99303451	99304297	4738	+	.	ID="RND-6_FAMILY-2431";TEgroup="ctg_1%7CRND-6_FAMILY-2431%7C5";Tend="1925";Tstart="991";shortTE="F";uid="7901292f-5e02-410a-8ea8-01679b99b63d"
HiC_scaffold_1	RepeatMasker	DNA	81457555	81457701	852	+	.	ID="ttaa3c_ap";Tend="373";Tstart="214";shortTE="F";uid="c3673cde-0575-4ea0-8b20-17df55e69b1a"
HiC_scaffold_1	RepeatMasker	DNA	16987211	16987650	539	+	.	ID="RND-6_FAMILY-5591";Tend="1902";Tstart="1471";shortTE="F";uid="f5fa1637-23b8-484c-88dd-f065f01c8c0c"
HiC_scaffold_1	RepeatMasker	DNA	68552944	68553178	1451	+	.	ID="TTAA4B_AP";Tend="238";Tstart="1";shortTE="F";uid="4bc733b1-be03-45ab-90d1-9cb157019466"
HiC_scaffold_1	RepeatMasker	Unknown	37221517	37222019	2355	+	.	ID="RND-6_FAMILY-3556";Tend="1704";Tstart="1220";shortTE="F";uid="0b2b5aea-980d-4c87-9e56-b1ddcf277090"
HiC_scaffold_1	RepeatMasker	DNA/PIF-Harbinger	12079580	12079740	493	+	.	ID="RND-6_FAMILY-19059";Tend="2885";Tstart="2725";shortTE="F";uid="151d2484-c79d-4a47-b57f-d4821dded818"
HiC_scaffold_1	RepeatMasker	DNA/TcMar-Tc1	43724823	43725307	832	+	.	ID="mariner-n7_rpr";Tend="844";Tstart="474";shortTE="F";uid="f97e1549-f42d-49cf-b8ac-59e03157f6f6"
HiC_scaffold_1	RepeatMasker	DNA	50715789	50716031	1068	+	.	ID="RND-6_FAMILY-1285";Tend="889";Tstart="658";shortTE="F";uid="5010e2cc-149e-4420-be6a-1a2496d32df5"
HiC_scaffold_1	RepeatMasker	LTR/Gypsy	56476105	56476298	1111	+	.	ID="RND-5_FAMILY-4050";Tend="951";Tstart="768";shortTE="F";uid="fc93c126-1bf4-4764-aa8a-b99b85b22f57"
HiC_scaffold_1	RepeatMasker	DNA/MULE-MuDR	27724481	27724676	588	+	.	ID="RND-6_FAMILY-1074";Tend="616";Tstart="432";shortTE="F";uid="8ec8c7ff-7125-400a-9594-9bc3ec2ecb9d"
HiC_scaffold_1	RepeatMasker	DNA/Sola	98737351	98738237	1352	+	.	ID="SOLA1-7_AP";Tend="3795";Tstart="2911";shortTE="F";uid="f1738cb4-f7d2-40d3-8e23-5404e8c34fb3"
HiC_scaffold_1	RepeatMasker	DNA/Kolobok-E	82647685	82647917	660	+	.	ID="KOLOBOKE-2_AP";Tend="1378";Tstart="1142";shortTE="F";uid="3f3b7188-b67f-4d65-9abc-6d6571c02404"
HiC_scaffold_1	RepeatMasker	DNA	25943978	25944193	680	+	.	ID="ttaa3b_ap";Tend="217";Tstart="11";shortTE="F";uid="014b0e59-963b-49ee-9bb2-1912141b84d6"
HiC_scaffold_1	RepeatMasker	DNA/TcMar-m44?	76715235	76715399	1048	+	.	ID="DNA4-9C_AP";Tend="165";Tstart="1";shortTE="F";uid="ce3f04e9-806e-46db-a17c-2698910bde8f"
HiC_scaffold_1	RepeatMasker	DNA	68790151	68790352	609	+	.	ID="RND-6_FAMILY-1285";Tend="2439";Tstart="2229";shortTE="F";uid="46e6f72b-d592-47bb-8a69-e0d8bd86638c"
HiC_scaffold_1	RepeatMasker	Retroposon?	41330430	41332043	4815	+	.	ID="SINE2-1_AP";Tend="1770";Tstart="1";shortTE="F";uid="e6e778c3-9796-43cf-9156-73f92f4cfead"
HiC_scaffold_1	RepeatMasker	Retroposon?	59638048	59638450	415	+	.	ID="SINE2-1_AP";TEgroup="ctg_1%7CSINE2-1_AP%7C81";Tend="1466";Tstart="850";shortTE="F";uid="fa33cc98-e7fa-482c-9c94-8402162d50cf"
HiC_scaffold_1	RepeatMasker	Retroposon?	40635103	40635961	640	+	.	ID="SINE2-1_AP";TEgroup="ctg_1%7CSINE2-1_AP%7C54";Tend="1433";Tstart="137";shortTE="F";uid="effa2cc9-54fc-4ede-a6a9-949353627d7c"
HiC_scaffold_1	RepeatMasker	DNA	90222408	90222765	676	+	.	ID="TTAA19_AP";Tend="418";Tstart="38";shortTE="F";uid="67de6b6b-77bd-44b7-8ba5-d8301fe518ec"
HiC_scaffold_1	RepeatMasker	DNA	23538732	23539105	1565	+	.	ID="TTAA3_AP";Tend="429";Tstart="1";shortTE="F";uid="276988d8-27a7-4d5d-82eb-388c8501c311"
HiC_scaffold_1	RepeatMasker	LTR/Gypsy	1960403	1960818	2139	+	.	ID="RND-4_FAMILY-1191";Tend="6297";Tstart="5864";shortTE="F";uid="b7d9fd81-387a-4dd3-99e6-5dd667bc4623"
HiC_scaffold_1	RepeatMasker	DNA	41774409	41775419	1118	+	.	ID="RND-6_FAMILY-5975";Tend="6213";Tstart="5209";shortTE="F";uid="e1a89e2e-9c70-40a4-913d-4a3fef7288dd"
HiC_scaffold_1	RepeatMasker	LINE/L2	89195162	89195541	2116	+	.	ID="RND-6_FAMILY-100";Tend="970";Tstart="589";shortTE="F";uid="0f230db6-b139-4116-a29e-f4b7ce36c994"
HiC_scaffold_1	RepeatMasker	DNA/MULE-MuDR	76043219	76043670	612	+	.	ID="RND-6_FAMILY-90";Tend="3125";Tstart="2668";shortTE="F";uid="bd36699d-e378-4c0e-8099-512119de120a"
HiC_scaffold_1	RepeatMasker	DNA	38583884	38584045	617	+	.	ID="RND-5_FAMILY-227";Tend="1036";Tstart="878";shortTE="F";uid="60807086-6936-4c41-b532-276b9b29d6c8"
HiC_scaffold_1	RepeatMasker	DNA/hAT-hAT19	33921684	33923505	1856	+	.	ID="RND-5_FAMILY-1761";Tend="3030";Tstart="1259";shortTE="F";uid="1df1710f-3ab1-4d52-badb-067b7271ee5f"
HiC_scaffold_1	RepeatMasker	LINE/RTE-BovB	42058562	42059958	1357	+	.	ID="RTE-63_LMI";Tend="2918";Tstart="1517";shortTE="F";uid="22fb4e6c-0009-4e6c-a0f5-1355c96a8d6b"
HiC_scaffold_1	RepeatMasker	DNA/hAT-hAT19	5931429	5932052	5134	+	.	ID="RND-5_FAMILY-533";Tend="1532";Tstart="909";shortTE="F";uid="45f4e063-a1f3-4f90-b8c9-07729485a457"
HiC_scaffold_1	RepeatMasker	DNA/hAT-Tip100	45832051	45832158	648	+	.	ID="RND-6_FAMILY-12689";Tend="2050";Tstart="1955";shortTE="F";uid="9ce72fc8-8064-4c96-8c49-4a9fd7b95639"
HiC_scaffold_1	RepeatMasker	Unknown	1166793	1167255	3612	+	.	ID="RND-6_FAMILY-7251";Tend="1191";Tstart="728";shortTE="F";uid="04c4f85c-1472-4c18-bdbe-29d6078534a5"
HiC_scaffold_1	RepeatMasker	DNA/hAT?	82602477	82602842	1188	+	.	ID="RND-5_FAMILY-4908";Tend="1348";Tstart="943";shortTE="F";uid="ba16169c-83d9-44c0-95e7-a573782502de"
HiC_scaffold_1	RepeatMasker	LINE/R1	130469	130826	2992	+	.	ID="RND-6_FAMILY-2715";Tend="7107";Tstart="6750";shortTE="F";uid="7818904e-0858-4cb6-a59c-e778dbabf1b6"
HiC_scaffold_1	RepeatMasker	Unknown	74953989	74954284	406	+	.	ID="RND-6_FAMILY-2788";Tend="1591";Tstart="1313";shortTE="F";uid="bf733d0f-3f4e-4161-8929-630f53b0ea30"
HiC_scaffold_1	RepeatMasker	DNA/MULE-MuDR	2154535	2154723	1180	+	.	ID="RND-5_FAMILY-17973";Tend="729";Tstart="544";shortTE="F";uid="7262480a-9cd0-42a0-94cf-b46157e017c5"
HiC_scaffold_1	RepeatMasker	DNA/MULE-MuDR	19279249	19280184	8045	+	.	ID="RND-6_FAMILY-14636";Tend="1884";Tstart="949";shortTE="F";uid="da74b93c-314b-4f5f-935c-24f11ecba55e"
HiC_scaffold_1	RepeatMasker	DNA	52116889	52117173	578	+	.	ID="DNA4-3_AP";Tend="315";Tstart="3";shortTE="F";uid="441cfd0c-d228-4c55-a4ef-2433ef128819"
HiC_scaffold_1	RepeatMasker	RC/Helitron	83317320	83317587	1937	+	.	ID="RND-1_FAMILY-178";Tend="2047";Tstart="1787";shortTE="F";uid="55f66e56-701d-4004-a529-db03c3423cec"
HiC_scaffold_1	RepeatMasker	DNA/Ginger-1	4276261	4276569	617	+	.	ID="RND-1_FAMILY-30";Tend="880";Tstart="556";shortTE="F";uid="497ef17f-dbba-4e23-ac46-2a3b73531d66"
HiC_scaffold_1	RepeatMasker	DNA/hAT	8831412	8831852	2198	+	.	ID="RND-5_FAMILY-3073";Tend="1387";Tstart="959";shortTE="F";uid="988a4f0f-8e56-4842-8cf4-06d3f24a96f9"
HiC_scaffold_1	RepeatMasker	DNA/TcMar-m44	8439565	8439727	885	+	.	ID="DNAX-7_AP";Tend="171";Tstart="2";shortTE="F";uid="adcdbb34-4901-4010-8f00-7770ea6e9f72"
HiC_scaffold_1	RepeatMasker	LINE/R1	134325	135007	776	+	.	ID="RND-6_FAMILY-2715";Tend="5525";Tstart="4846";shortTE="F";uid="0d60d25b-9c46-4653-b503-25544f90c8c9"
HiC_scaffold_1	RepeatMasker	Unknown	88077088	88078093	2158	+	.	ID="RND-6_FAMILY-3324";Tend="903";Tstart="1";shortTE="F";uid="ea79fc04-34f4-43db-9b76-f5ce2377f4d5"
HiC_scaffold_1	RepeatMasker	Retroposon?	76150094	76150399	596	+	.	ID="RND-6_FAMILY-2026";Tend="1275";Tstart="970";shortTE="F";uid="e0772a1f-e061-4a9a-9183-3fb11a48837e"
HiC_scaffold_1	RepeatMasker	LTR/Copia	39546701	39547924	2626	+	.	ID="RND-6_FAMILY-5498";Tend="6620";Tstart="5403";shortTE="F";uid="bb2a0069-3b8d-487d-b416-3565b91f8668"
HiC_scaffold_1	RepeatMasker	DNA/MULE-MuDR	51945783	51946020	592	+	.	ID="RND-5_FAMILY-2032";Tend="881";Tstart="647";shortTE="F";uid="3d27fd54-428e-42cd-95e4-a6fae89bfd6d"
HiC_scaffold_1	RepeatMasker	DNA/hAT	43809801	43810024	1318	+	.	ID="DNA8-98_AP";Tend="227";Tstart="1";shortTE="F";uid="810008e8-cd01-4fab-b3d4-b55bfaf0ee19"
HiC_scaffold_1	RepeatMasker	Unknown	73878042	73878614	2331	+	.	ID="RND-4_FAMILY-4778";Tend="1143";Tstart="586";shortTE="F";uid="75e21257-1ad2-44f4-8963-af7cecdee584"
HiC_scaffold_1	RepeatMasker	DNA	89872513	89873056	1944	+	.	ID="RND-6_FAMILY-11413";Tend="1651";Tstart="1170";shortTE="F";uid="94435464-2370-4e15-87cc-281f2166a13e"
HiC_scaffold_1	RepeatMasker	DNA	35671980	35672103	994	+	.	ID="DNA8-9_AP";Tend="124";Tstart="1";shortTE="F";uid="984a5b24-83d1-4d93-aa98-d02c9c2a63a4"
HiC_scaffold_1	RepeatMasker	DNA/PIF-Harbinger	27814827	27816147	10903	+	.	ID="RND-6_FAMILY-19982";Tend="2019";Tstart="706";shortTE="F";uid="266c91d3-ef58-4170-a0d4-0a41e456bb61"
HiC_scaffold_1	RepeatMasker	Retroposon?	98950567	98951025	1295	+	.	ID="SINE2-1_AP";Tend="1458";Tstart="994";shortTE="F";uid="d7d36ee9-36c1-430f-9aca-c63bdc06765c"
HiC_scaffold_1	RepeatMasker	RC/Helitron	46323769	46324913	1847	+	.	ID="RND-6_FAMILY-716";TEgroup="ctg_1%7CRND-6_FAMILY-716%7C2";Tend="2052";Tstart="832";shortTE="F";uid="6abddd09-411f-48a8-94ba-d579299b2135"
HiC_scaffold_1	RepeatMasker	LINE/R1	17846113	17848891	1010	+	.	ID="SART-4_API";TEgroup="ctg_1%7CSART-4_API%7C1";Tend="4554";Tstart="1475";shortTE="F";uid="285e63c7-4153-483c-823d-15d05f1b9237"
HiC_scaffold_1	RepeatMasker	LINE/I-Jockey	83234042	83235820	998	+	.	ID="VINGI-29_LMI";Tend="2657";Tstart="808";shortTE="F";uid="feb1e7d9-6e08-4993-8807-464abd806fde"
HiC_scaffold_1	RepeatMasker	DNA	57648939	57649362	2482	+	.	ID="TTAA3_AP";Tend="429";Tstart="1";shortTE="F";uid="7f268cb0-2610-42db-8fc9-b757baa16a27"
HiC_scaffold_1	RepeatMasker	LTR/Gypsy	35098228	35098542	687	+	.	ID="RND-1_FAMILY-89";Tend="1372";Tstart="1072";shortTE="F";uid="7f110273-0eac-40db-a938-877857f858c2"
HiC_scaffold_1	RepeatMasker	Retroposon?	67322520	67322860	892	+	.	ID="RND-5_FAMILY-293";TEgroup="ctg_1%7CRND-5_FAMILY-293%7C2";Tend="1380";Tstart="836";shortTE="F";uid="3f10355d-0b91-45a9-b8a1-8048fe36d531"
HiC_scaffold_1	RepeatMasker	DNA/Maverick	11555660	11556061	2600	+	.	ID="RND-6_FAMILY-1184";Tend="2216";Tstart="1822";shortTE="F";uid="a8226046-f254-47d4-acb3-065a653546cd"
HiC_scaffold_1	RepeatMasker	DNA/Ginger-1	54237588	54237877	916	+	.	ID="GINGER1-1_AP";Tend="3515";Tstart="3227";shortTE="F";uid="a12fa5c4-166d-4134-ae7e-6e331f5dd590"
HiC_scaffold_1	RepeatMasker	DNA/MULE-MuDR	45834788	45835439	641	+	.	ID="RND-6_FAMILY-7006";Tend="1813";Tstart="1177";shortTE="F";uid="f37bc7d1-9d26-4930-a316-660208cb0014"
HiC_scaffold_1	RepeatMasker	LTR/Gypsy	50641213	50644688	30214	+	.	ID="RND-5_FAMILY-21";Tend="3686";Tstart="244";shortTE="F";uid="78efed90-3aa2-4efb-aaa1-757e17bece6d"
HiC_scaffold_1	RepeatMasker	Retroposon?	85679114	85679251	487	+	.	ID="RND-6_FAMILY-589";Tend="1526";Tstart="1389";shortTE="F";uid="71286959-d5da-41dc-b1fe-4d1f5ab068e6"
HiC_scaffold_1	RepeatMasker	LINE/Penelope	1429589	1429765	864	+	.	ID="RND-6_FAMILY-32250";Tend="791";Tstart="612";shortTE="F";uid="4289a9ae-c454-4eb4-8517-7c7f72323bcf"
HiC_scaffold_1	RepeatMasker	DNA/hAT-hAT19	98228418	98229434	7869	+	.	ID="RND-6_FAMILY-3000";Tend="1862";Tstart="855";shortTE="F";uid="d38f8699-e112-4f57-8886-b8b3eac7cbc8"
HiC_scaffold_1	RepeatMasker	DNA/Ginger-1	26543568	26544383	5247	+	.	ID="rnd-5_family-1411";Tend="1723";Tstart="895";shortTE="F";uid="52292bd7-a0a6-48be-8c15-8e9825ed5663"
HiC_scaffold_1	RepeatMasker	DNA/MULE-MuDR	59629382	59629487	522	+	.	ID="RND-6_FAMILY-5272";Tend="1390";Tstart="1284";shortTE="F";uid="70ec2e12-8235-47bd-b848-fa2a581d96b9"
HiC_scaffold_1	RepeatMasker	DNA	28989108	28989343	1082	+	.	ID="DNA8-5_AP";Tend="234";Tstart="11";shortTE="F";uid="79f9c1f8-afb4-42a3-9985-af3a433578e5"
HiC_scaffold_1	RepeatMasker	DNA	67205075	67205209	594	+	.	ID="RND-6_FAMILY-1285";Tend="810";Tstart="670";shortTE="F";uid="2e90e168-f548-4cf4-828e-336500304686"
HiC_scaffold_1	RepeatMasker	LTR/Gypsy	9497598	9497747	432	+	.	ID="RND-4_FAMILY-1191";Tend="2171";Tstart="2025";shortTE="F";uid="860b5441-62fa-4a0d-83f1-483cbb4df3b8"
HiC_scaffold_1	RepeatMasker	LINE/R1	9544619	9549780	9958	+	.	ID="R1-4_AP";Tend="5203";Tstart="1";shortTE="F";uid="6e9204d7-4ff2-44eb-8870-17728195e9d7"
HiC_scaffold_1	RepeatMasker	DNA/Maverick	15274447	15274688	1425	+	.	ID="RND-4_FAMILY-1914";Tend="9897";Tstart="9648";shortTE="F";uid="6e3ba87c-8f4e-4ae3-bc70-05d4c60d9264"
HiC_scaffold_1	RepeatMasker	DNA	5718956	5719813	789	+	.	ID="RND-6_FAMILY-21375";Tend="3163";Tstart="2318";shortTE="F";uid="a44362ee-534f-4657-860a-65c8dad91712"
HiC_scaffold_1	RepeatMasker	DNA/hAT-hATm	34433346	34433706	515	+	.	ID="HAT-4C_AP";Tend="4011";Tstart="3650";shortTE="F";uid="cc1ac874-08f3-45c1-be55-67ae96e093bd"
HiC_scaffold_1	RepeatMasker	LINE/R1	1648616	1648871	693	+	.	ID="RND-6_FAMILY-2715";Tend="6882";Tstart="6631";shortTE="F";uid="e48a372e-c791-4d4b-a5d3-ab86d63d87b7"
HiC_scaffold_1	RepeatMasker	Unknown	3854605	3856076	8597	+	.	ID="RND-1_FAMILY-18";Tend="4554";Tstart="3264";shortTE="F";uid="565949f7-921a-4981-bad7-6de3f33de304"
HiC_scaffold_1	RepeatMasker	DNA	51962382	51962782	1811	+	.	ID="TTAA3B_AP";Tend="436";Tstart="3";shortTE="F";uid="65e85452-479e-4939-a6e9-f24e856cac98"
HiC_scaffold_1	RepeatMasker	LTR/Gypsy	14332517	14334843	6505	+	.	ID="RND-6_FAMILY-1200";Tend="2622";Tstart="331";shortTE="F";uid="2e3e2016-6f7e-4e88-8f7f-b5a7488322eb"
HiC_scaffold_1	RepeatMasker	DNA/Kolobok-E	30652539	30653109	4093	+	.	ID="RND-5_FAMILY-5837";Tend="2117";Tstart="1566";shortTE="F";uid="19c91237-9b7a-43d4-ae37-194dc2e00016"
HiC_scaffold_1	RepeatMasker	DNA/P	77534343	77534492	559	+	.	ID="P-1_AP";Tend="154";Tstart="6";shortTE="F";uid="503ac0c3-cb13-415f-96b1-f235b5c2fa63"
HiC_scaffold_1	RepeatMasker	DNA/hAT-Charlie	70110861	70111076	887	+	.	ID="RND-6_FAMILY-12092";TEgroup="ctg_1%7CRND-6_FAMILY-12092%7C7";Tend="1277";Tstart="919";shortTE="F";uid="e5a209cd-1e2d-43a7-8dc0-108e476d0404"
HiC_scaffold_1	RepeatMasker	DNA	21844596	21845730	5876	+	.	ID="RND-6_FAMILY-1285";Tend="1832";Tstart="667";shortTE="F";uid="2c7edaa4-c374-4c1c-ae73-bb2c22348098"
HiC_scaffold_1	RepeatMasker	DNA	56593588	56593747	446	+	.	ID="DNAX-10_AP";Tend="224";Tstart="96";shortTE="F";uid="b31b38a4-b587-4d92-9010-53b876d89a8e"
HiC_scaffold_1	RepeatMasker	DNA/hAT-hAT19	74129598	74129824	729	+	.	ID="rnd-6_family-22572";Tend="1795";Tstart="1602";shortTE="F";uid="0d250efe-a436-41a1-936e-b8a65f620b17"
HiC_scaffold_1	RepeatMasker	Unknown	42444243	42444361	413	+	.	ID="RND-6_FAMILY-3964";Tend="1531";Tstart="1418";shortTE="F";uid="29086635-8d68-4ff4-bc1a-33ba5e182ee1"
HiC_scaffold_1	RepeatMasker	DNA/MULE-MuDR	52491593	52491724	749	+	.	ID="RND-6_FAMILY-1497";Tend="818";Tstart="681";shortTE="F";uid="18c20234-e748-4d6b-b4c3-869c3a642fe7"
HiC_scaffold_1	RepeatMasker	DNA	5600532	5600657	516	+	.	ID="RND-6_FAMILY-5765";Tend="1413";Tstart="1289";shortTE="F";uid="198aa50e-1a1f-46bb-b442-31c2f7fdfae5"
HiC_scaffold_1	RepeatMasker	LINE/R1	9618032	9620743	15303	+	.	ID="RND-6_FAMILY-2715";TEgroup="ctg_1%7CRND-6_FAMILY-2715%7C5";Tend="3626";Tstart="841";shortTE="F";uid="920a7861-d537-4c9b-b81b-432befedbbea"
HiC_scaffold_1	RepeatMasker	DNA/hAT-Tip100	18022626	18023122	800	+	.	ID="rnd-6_family-2316";Tend="2383";Tstart="1661";shortTE="F";uid="d015fe3b-8189-4adb-850e-6e1d68394350"
HiC_scaffold_1	RepeatMasker	DNA/hAT-hAT19	65654402	65655019	1783	+	.	ID="DNA8-78_AP";Tend="624";Tstart="1";shortTE="F";uid="d9ff0b85-a515-4a01-9bd2-d203311ad010"
HiC_scaffold_1	RepeatMasker	DNA	34280280	34280846	2525	+	.	ID="RND-6_FAMILY-2056";Tend="1464";Tstart="980";shortTE="F";uid="4d5d2eaa-e454-4361-849c-25e7e5ae6a15"
HiC_scaffold_1	RepeatMasker	DNA	23343858	23344241	2015	+	.	ID="TTAA3_AP";Tend="412";Tstart="17";shortTE="F";uid="4c8ac2f0-1a33-480b-85d7-969ccea4f6e4"
HiC_scaffold_1	RepeatMasker	RC/Helitron	15773670	15774371	4985	+	.	ID="RND-6_FAMILY-1244";Tend="1956";Tstart="1244";shortTE="F";uid="4a8b44a8-2305-4c19-b8ba-07d1b8abaab8"
HiC_scaffold_1	RepeatMasker	DNA/Sola-1	93473493	93473714	748	+	.	ID="RND-5_FAMILY-6276";Tend="2878";Tstart="2654";shortTE="F";uid="7cab9f8e-4723-41d1-9e01-72681c9dba80"
HiC_scaffold_1	RepeatMasker	DNA/hAT-Tip100	21382518	21382966	537	+	.	ID="RND-6_FAMILY-1704";Tend="695";Tstart="250";shortTE="F";uid="f8f318aa-9a22-41c6-9d75-7c058fd4a767"
HiC_scaffold_1	RepeatMasker	DNA	89839417	89839573	415	+	.	ID="ttaa4_ap";Tend="380";Tstart="212";shortTE="F";uid="0a96246c-b86a-4341-86eb-48f733c70a2c"
HiC_scaffold_1	RepeatMasker	DNA	36797347	36798379	7022	+	.	ID="RND-6_FAMILY-7754";Tend="2078";Tstart="1006";shortTE="F";uid="89d20432-d94e-4992-a3ed-1cd8583fb754"
HiC_scaffold_1	RepeatMasker	DNA	6018348	6018961	5021	+	.	ID="RND-1_FAMILY-243";Tend="2683";Tstart="2075";shortTE="F";uid="2576ba6f-ebcf-49a6-800a-427e880d7e92"
HiC_scaffold_1	RepeatMasker	DNA	85959964	85960343	2049	+	.	ID="ttaa3b_ap";Tend="379";Tstart="7";shortTE="F";uid="5116c29c-344b-4fb7-829f-1ea25fedbb07"
HiC_scaffold_1	RepeatMasker	DNA	67815319	67815889	1598	+	.	ID="RND-6_FAMILY-1285";Tend="1841";Tstart="1222";shortTE="F";uid="f4b4a304-ec73-426f-8250-303f6ae81c52"
HiC_scaffold_1	RepeatMasker	DNA/Ginger-1	12847841	12848032	690	+	.	ID="RND-5_FAMILY-9227";Tend="408";Tstart="215";shortTE="F";uid="5a3f7217-3a85-4d25-8953-c1b3c57e8e50"
HiC_scaffold_1	RepeatMasker	DNA	18040492	18040626	516	+	.	ID="RND-6_FAMILY-5765";Tend="1317";Tstart="1191";shortTE="F";uid="773547c6-88f2-4ff8-b7a3-891fc740ecc2"
HiC_scaffold_1	RepeatMasker	Retroposon?	22990144	22990296	424	+	.	ID="RND-6_FAMILY-6896";Tend="1999";Tstart="1866";shortTE="F";uid="af069c95-14d0-4f66-81aa-60e0ed3a2d05"
HiC_scaffold_1	RepeatMasker	Retroposon?	24659427	24659551	400	+	.	ID="RND-6_FAMILY-2026";Tend="1282";Tstart="1166";shortTE="F";uid="5ad5ccf5-d1c7-4669-a844-6414418a7d32"
HiC_scaffold_1	RepeatMasker	LINE/I-Jockey	44725219	44725660	712	+	.	ID="RND-6_FAMILY-3269";TEgroup="ctg_1%7CRND-6_FAMILY-3269%7C1";Tend="1792";Tstart="1561";shortTE="F";uid="45500c8c-a7f3-478a-8ee8-2526ff44a300"
HiC_scaffold_1	RepeatMasker	DNA/MULE-MuDR	83653138	83653264	414	+	.	ID="MUDR2X_AP";Tend="197";Tstart="83";shortTE="F";uid="7c4d4baf-8d7d-4e10-8c2e-8997566d92b8"
HiC_scaffold_1	RepeatMasker	Unknown	75032220	75032426	644	+	.	ID="RND-5_FAMILY-3499";Tend="852";Tstart="618";shortTE="F";uid="e7c24bff-8d15-43a1-9c90-98217483b760"
HiC_scaffold_1	RepeatMasker	DNA/TcMar-m44?	77527384	77527555	683	+	.	ID="dnax-4_ap";Tend="172";Tstart="1";shortTE="F";uid="259c0f9f-8017-4b28-a061-2c2d0f75d623"
HiC_scaffold_1	RepeatMasker	DNA/hAT-hAT19	11470717	11471139	927	+	.	ID="RND-5_FAMILY-1935";TEgroup="ctg_1%7CRND-5_FAMILY-1935%7C2";Tend="1602";Tstart="936";shortTE="F";uid="8bb11ef6-55b9-4b81-8a62-2366c1ad5520"
HiC_scaffold_1	RepeatMasker	DNA/hAT	13351717	13351877	401	+	.	ID="DNA8-17_AP";Tend="150";Tstart="1";shortTE="F";uid="381d61c5-b370-4957-8bba-4a63c56e16b6"
HiC_scaffold_1	RepeatMasker	DNA/Kolobok-E	15324466	15324812	537	+	.	ID="KOLOBOKE-1_AP";Tend="346";Tstart="1";shortTE="F";uid="38407624-9308-49be-bbd9-c57b589d8c26"
HiC_scaffold_1	RepeatMasker	RC/Helitron	29404434	29404983	3399	+	.	ID="RND-5_FAMILY-6687";Tend="1489";Tstart="950";shortTE="F";uid="1cbc6516-54b1-415f-b9c2-e5799f298565"
HiC_scaffold_1	RepeatMasker	Retroposon?	89739571	89739696	428	+	.	ID="RND-6_FAMILY-589";Tend="644";Tstart="522";shortTE="F";uid="a5866be8-6609-4be0-97d1-336226dde1ed"
HiC_scaffold_1	RepeatMasker	DNA/hAT-Ac	83938226	83938646	671	+	.	ID="RND-6_FAMILY-6433";TEgroup="ctg_1%7CRND-6_FAMILY-6433%7C6";Tend="1718";Tstart="759";shortTE="F";uid="17b61677-1aa0-4d66-8b2b-d09af6a695a6"
HiC_scaffold_1	RepeatMasker	LTR/Pao	95359935	95360178	995	+	.	ID="BEL1-I_AP";Tend="5570";Tstart="5328";shortTE="F";uid="cb98a568-140f-4958-bce3-1739fb6feeb8"
HiC_scaffold_1	RepeatMasker	Unknown	32414716	32414928	862	+	.	ID="RND-6_FAMILY-13852";Tend="1263";Tstart="1043";shortTE="F";uid="18e5e84d-8567-4808-adc5-67e0c447d598"
HiC_scaffold_1	RepeatMasker	DNA	53929879	53930290	719	+	.	ID="RND-6_FAMILY-3904";Tend="992";Tstart="560";shortTE="F";uid="ba7a60bf-b88b-4021-bd49-0431ed2ffb90"
HiC_scaffold_1	RepeatMasker	DNA	38552071	38552446	1932	+	.	ID="TTAA18B_AP";Tend="403";Tstart="26";shortTE="F";uid="322d9c88-ea32-41af-a16e-6d48d7b95568"
HiC_scaffold_1	RepeatMasker	DNA	8976924	8977145	1447	+	.	ID="RND-1_FAMILY-294";Tend="1185";Tstart="972";shortTE="F";uid="cc099096-45d4-44f8-8d04-a2ca96bf5305"
HiC_scaffold_1	RepeatMasker	DNA/hAT?	81414517	81415021	1980	+	.	ID="RND-6_FAMILY-6377";Tend="1317";Tstart="808";shortTE="F";uid="19cb3fff-7095-4e76-b287-a4e98daf8ccb"
HiC_scaffold_1	RepeatMasker	DNA/hAT-Charlie	73088150	73088496	1814	+	.	ID="RND-5_FAMILY-10824";Tend="2098";Tstart="1746";shortTE="F";uid="3218978c-f04f-40ab-be5c-d244c56c324a"
HiC_scaffold_1	RepeatMasker	DNA	89943668	89943984	1500	+	.	ID="TTAA4B_AP";Tend="430";Tstart="113";shortTE="F";uid="bb438649-c621-491d-9a5a-70eac434fb40"
HiC_scaffold_1	RepeatMasker	LTR/Gypsy	57271936	57272246	636	+	.	ID="RND-1_FAMILY-89";Tend="1373";Tstart="1079";shortTE="F";uid="3c93b261-5a98-48be-8900-a845c8339899"
HiC_scaffold_1	RepeatMasker	DNA/PIF-Spy	26246519	26246656	444	+	.	ID="ISL2EU-3N1_CFL";Tend="342";Tstart="204";shortTE="F";uid="24dafc3c-ade6-42a2-80b2-c06d68556db7"
HiC_scaffold_1	RepeatMasker	LTR/Pao	92669087	92669878	6900	+	.	ID="RND-6_FAMILY-417";Tend="1288";Tstart="491";shortTE="F";uid="1603ebb0-79e8-4b81-b5c5-8a438b709d1a"
HiC_scaffold_1	RepeatMasker	Unknown	83414888	83415527	4386	+	.	ID="RND-6_FAMILY-2081";Tend="1824";Tstart="1127";shortTE="F";uid="241884c0-7ec2-4d02-91e6-b5d684e26a6c"
HiC_scaffold_1	RepeatMasker	DNA/hAT-hAT19	77297682	77298311	3737	+	.	ID="RND-5_FAMILY-533";Tend="1533";Tstart="897";shortTE="F";uid="bb727584-37a5-484e-88a7-357a6b435323"
HiC_scaffold_1	RepeatMasker	DNA/MULE-MuDR	10541527	10541637	405	+	.	ID="MUDR2X_AP";Tend="1788";Tstart="1675";shortTE="F";uid="cd61f73b-4044-4888-ae17-3e081e715ce0"
HiC_scaffold_1	RepeatMasker	DNA/Kolobok-E	85641569	85641989	1968	+	.	ID="RND-6_FAMILY-21617";Tend="1347";Tstart="904";shortTE="F";uid="f8708df5-d962-48d5-ae17-235ef079cdb0"
HiC_scaffold_1	RepeatMasker	Unknown	33262912	33263468	554	+	.	ID="RND-6_FAMILY-15611";Tend="1596";Tstart="1045";shortTE="F";uid="e7f52344-032b-4341-b55c-c3c9e3e4a466"
HiC_scaffold_1	RepeatMasker	DNA	29763010	29763364	1248	+	.	ID="TTAA2_AP";Tend="365";Tstart="1";shortTE="F";uid="351b5a3c-8476-4e83-b3ce-08cadec5f3e1"
HiC_scaffold_1	RepeatMasker	Retroposon?	292836	293082	713	+	.	ID="RND-6_FAMILY-10320";Tend="2614";Tstart="2388";shortTE="F";uid="d81ba184-15fd-4e2d-bd5b-808fe95d745a"
HiC_scaffold_1	RepeatMasker	DNA	37301080	37301345	1199	+	.	ID="ttaa2_ap";Tend="284";Tstart="16";shortTE="F";uid="84483401-b388-4e8e-b84d-c54d17ba8fbd"
HiC_scaffold_1	RepeatMasker	DNA/hAT-Ac	32832524	32834415	2197	+	.	ID="RND-5_FAMILY-3613";Tend="3388";Tstart="1499";shortTE="F";uid="01173390-b5c3-4cde-a5e1-b358560a98e9"
HiC_scaffold_1	RepeatMasker	DNA/hAT-Ac	27352314	27352473	685	+	.	ID="dna8-91_ap";Tend="679";Tstart="510";shortTE="F";uid="383f9745-96c0-46f2-8859-edd6f377fea6"
HiC_scaffold_1	RepeatMasker	DNA/TcMar-m44	96373587	96374783	3043	+	.	ID="MARINER-2_AP";Tend="1713";Tstart="521";shortTE="F";uid="9efb1b86-4081-415a-ab4a-c6224e5b4d8c"
HiC_scaffold_1	RepeatMasker	Unknown	25907604	25907851	1563	+	.	ID="RND-4_FAMILY-2270";Tend="1294";Tstart="1051";shortTE="F";uid="b72cc0e8-befc-4e82-b759-1138224e10f9"
HiC_scaffold_1	RepeatMasker	DNA	31905875	31906254	441	+	.	ID="DNA4-2_AP";Tend="765";Tstart="395";shortTE="F";uid="190f33f9-00f2-443a-ba61-618a9715bb96"
HiC_scaffold_1	RepeatMasker	DNA/hAT-Tip100	55628921	55629106	683	+	.	ID="RND-5_FAMILY-1718";Tend="1410";Tstart="1249";shortTE="F";uid="2fbbefe2-f98d-4c10-9cc0-85cde45fc083"
HiC_scaffold_1	RepeatMasker	Unknown	49016675	49016967	867	+	.	ID="RND-1_FAMILY-48";Tend="1309";Tstart="1032";shortTE="F";uid="403768ea-1e19-42c3-8aaa-e1e0011a1c7f"
HiC_scaffold_1	RepeatMasker	LINE/L1	19943172	19945089	4937	+	.	ID="RND-6_FAMILY-4885";Tend="2814";Tstart="907";shortTE="F";uid="fb7ba2be-2c4f-4589-bd56-bf0474012ecb"
HiC_scaffold_1	RepeatMasker	LTR/Gypsy	7867454	7873865	50019	+	.	ID="RND-4_FAMILY-1191";TEgroup="ctg_1%7CRND-4_FAMILY-1191%7C6";Tend="6660";Tstart="6";shortTE="F";uid="74f67ecd-9865-444d-ad14-4eeb49d5ce08"
HiC_scaffold_1	RepeatMasker	DNA/PIF-Harbinger	12644822	12645124	470	+	.	ID="RND-6_FAMILY-14629";Tend="1450";Tstart="1146";shortTE="F";uid="7247b49e-ea87-4d4b-834b-4bb707e79fe9"
HiC_scaffold_1	RepeatMasker	DNA/Kolobok-E	59002777	59003157	482	+	.	ID="KOLOBOKE-4_AP";Tend="2958";Tstart="2502";shortTE="F";uid="c8cc065a-4d44-4d92-88b7-23a50bb8e9f6"
HiC_scaffold_1	RepeatMasker	DNA/P	21459976	21461408	1657	+	.	ID="rnd-6_family-2476";Tend="2192";Tstart="4";shortTE="F";uid="b3fb3736-0516-4dac-b679-0be71fe72956"
HiC_scaffold_1	RepeatMasker	DNA	72346329	72346590	403	+	.	ID="DNA8-91_AP";Tend="296";Tstart="21";shortTE="F";uid="9ab2741d-7359-4de1-a1dd-54016c4830fe"
HiC_scaffold_1	RepeatMasker	DNA/hAT	77619172	77619544	982	+	.	ID="RND-5_FAMILY-332";Tend="1162";Tstart="843";shortTE="F";uid="95f50260-da1e-4be0-9373-8f21193d2080"
HiC_scaffold_1	RepeatMasker	Unknown	39137391	39137707	789	+	.	ID="RND-6_FAMILY-6156";Tend="1017";Tstart="695";shortTE="F";uid="c8e4dcba-745d-42b5-b601-96e5092ca697"
HiC_scaffold_1	RepeatMasker	Unknown	6949407	6949974	4824	+	.	ID="RND-1_FAMILY-8";Tend="5185";Tstart="4618";shortTE="F";uid="a8d5f7b1-12c8-4ef8-86e2-d8b981d72571"
HiC_scaffold_1	RepeatMasker	DNA/Ginger	35468901	35469026	546	+	.	ID="RND-6_FAMILY-587";Tend="2311";Tstart="2141";shortTE="F";uid="832b6ee9-cc60-49a3-96fb-173b96b477ed"
HiC_scaffold_1	RepeatMasker	DNA/Ginger-2	91873098	91873920	4755	+	.	ID="RND-6_FAMILY-273";Tend="1718";Tstart="902";shortTE="F";uid="4af511e0-8c95-49c0-ad6b-8943b59f60da"
HiC_scaffold_1	RepeatMasker	DNA/hAT-hAT19	17206333	17206840	2960	+	.	ID="DNA8-52_AP";Tend="827";Tstart="301";shortTE="F";uid="2d1eda2f-a0e2-44c7-87fa-1bf29b36f7d4"
HiC_scaffold_1	RepeatMasker	DNA/PIF-Harbinger	7094688	7095159	559	+	.	ID="HARBINGER1_DYA";Tend="1631";Tstart="1167";shortTE="F";uid="53e10dab-e46a-493f-9e69-d1031224ff6c"
HiC_scaffold_1	RepeatMasker	Unknown	39013977	39014230	586	+	.	ID="RND-5_FAMILY-155";Tend="1485";Tstart="1251";shortTE="F";uid="35e0a49c-28d8-49c4-b1ff-54ce67262c93"
HiC_scaffold_1	RepeatMasker	LTR/Pao	68657211	68657504	886	+	.	ID="RND-1_FAMILY-50";Tend="6229";Tstart="5933";shortTE="F";uid="e3fc1499-999c-4091-92f8-e43d5e710f78"
HiC_scaffold_1	RepeatMasker	DNA/hAT-hAT19	17357417	17357639	486	+	.	ID="DNA8-45_AP";Tend="223";Tstart="26";shortTE="F";uid="a0588a1e-b149-48e1-8373-77b469e12cf5"
HiC_scaffold_1	RepeatMasker	LINE/Penelope	20095163	20097196	8540	+	.	ID="RND-6_FAMILY-5741";TEgroup="ctg_1%7CRND-6_FAMILY-5741%7C2";Tend="2458";Tstart="91";shortTE="F";uid="8840b658-c880-4b0b-b5a8-658f03783205"
HiC_scaffold_1	RepeatMasker	DNA	58201202	58201320	437	+	.	ID="DNA4-1_AP";Tend="138";Tstart="4";shortTE="F";uid="818ac9ae-8570-4d45-b25b-a1092502a81f"
HiC_scaffold_1	RepeatMasker	LINE/CR1	4075776	4076629	7072	+	.	ID="RND-6_FAMILY-16422";Tend="2105";Tstart="1256";shortTE="F";uid="e7e1762d-376a-459e-b868-52bbddf86acb"
HiC_scaffold_1	RepeatMasker	DNA	40759056	40759165	577	+	.	ID="RND-5_FAMILY-227";Tend="1395";Tstart="1280";shortTE="F";uid="9988d1d4-fd9a-4ad3-ae18-318f97be2ae9"
HiC_scaffold_1	RepeatMasker	DNA	96302458	96303578	8805	+	.	ID="RND-6_FAMILY-7996";Tend="3366";Tstart="2207";shortTE="F";uid="4d079a35-b620-4bb9-b3c4-6358e85d1665"
HiC_scaffold_1	RepeatMasker	DNA/PIF-Harbinger	64475934	64476155	508	+	.	ID="HARB-1_AP";Tend="1439";Tstart="1193";shortTE="F";uid="6091abd5-e99c-4879-8f1a-c5f7e57a6c9f"
HiC_scaffold_1	RepeatMasker	DNA/hAT	96766604	96766877	879	+	.	ID="RND-6_FAMILY-606";Tend="1513";Tstart="1275";shortTE="F";uid="f1c154f6-d82e-491e-8bc6-1abf38b31f50"
HiC_scaffold_1	RepeatMasker	DNA/Kolobok-E	5808705	5808969	845	+	.	ID="KOLOBOKE-3_AP";Tend="2176";Tstart="1861";shortTE="F";uid="80f45aba-de22-49fa-b41e-ee71cee2cc5d"
HiC_scaffold_1	RepeatMasker	DNA	26790836	26791063	1173	+	.	ID="RND-1_FAMILY-113";Tend="895";Tstart="662";shortTE="F";uid="252f65d5-354b-46ab-8881-d9d8d7a34995"
HiC_scaffold_1	RepeatMasker	DNA	37400313	37400719	1098	+	.	ID="TTAA2D_AP";Tend="430";Tstart="1";shortTE="F";uid="e3dd4b40-5c40-4c97-8d15-1470c8945db1"
HiC_scaffold_1	RepeatMasker	DNA/MULE-MuDR	89690101	89690235	862	+	.	ID="RND-5_FAMILY-253";Tend="1613";Tstart="1479";shortTE="F";uid="4f3bc2c0-9491-4f90-9064-de49ca5b0346"
HiC_scaffold_1	RepeatMasker	DNA	90210959	90211175	1109	+	.	ID="RND-5_FAMILY-227";Tend="1400";Tstart="1184";shortTE="F";uid="d3c6421f-7576-4b84-a7ad-19484c04586c"
HiC_scaffold_1	RepeatMasker	LINE/R1	77774303	77774433	1065	+	.	ID="RND-6_FAMILY-20828";Tend="1205";Tstart="1075";shortTE="F";uid="a2712c61-579d-49f5-b1de-e8edad77c139"
HiC_scaffold_1	RepeatMasker	DNA/TcMar-Tc1	86527116	86527284	433	+	.	ID="MARINER-N5_HSAL";Tend="522";Tstart="354";shortTE="F";uid="884550e7-0613-4b2f-9a6e-03cb64f55611"
HiC_scaffold_1	RepeatMasker	LINE/R1	54776481	54779510	7457	+	.	ID="RND-6_FAMILY-4766";TEgroup="ctg_1%7CRND-6_FAMILY-4766%7C7";Tend="3705";Tstart="845";shortTE="F";uid="fae12b75-ee33-4a64-ba2a-171f0d79d005"
HiC_scaffold_1	RepeatMasker	Unknown	73031373	73031502	440	+	.	ID="RND-6_FAMILY-811";Tend="828";Tstart="700";shortTE="F";uid="78b3c956-c28f-40ac-a7ab-206376878272"
HiC_scaffold_1	RepeatMasker	DNA/hAT-Tip100	49264509	49264913	590	+	.	ID="HAT-N16_AP";Tend="569";Tstart="195";shortTE="F";uid="1f227434-447e-4612-b1fb-d09a197317a8"
HiC_scaffold_1	RepeatMasker	DNA	89787808	89788219	1865	+	.	ID="TTAA3B_AP";Tend="436";Tstart="1";shortTE="F";uid="4dd66868-eff4-48e5-9bf6-f347ae1a1ecf"
HiC_scaffold_1	RepeatMasker	DNA/Maverick	12575879	12578255	17234	+	.	ID="RND-6_FAMILY-2764";TEgroup="ctg_1%7CRND-6_FAMILY-2764%7C3";Tend="5430";Tstart="2832";shortTE="F";uid="897c23a9-7041-4bef-9d63-1a0c548d7878"
HiC_scaffold_1	RepeatMasker	DNA/MULE-MuDR	15453650	15453887	964	+	.	ID="DNA8-28B_AP";Tend="231";Tstart="1";shortTE="F";uid="9fdde8ec-a6fd-4da9-ad5a-d4c427858f26"
HiC_scaffold_1	RepeatMasker	Unknown	54726362	54726607	474	+	.	ID="RND-6_FAMILY-710";TEgroup="ctg_1%7CRND-6_FAMILY-710%7C1";Tend="1532";Tstart="924";shortTE="T";uid="5ceaf15f-19c7-40d3-a64a-caf52980db99"
HiC_scaffold_1	RepeatMasker	DNA/hAT	98915146	98915263	1173	+	.	ID="DNA8-105_AP";Tend="554";Tstart="438";shortTE="F";uid="7ab19fbc-1358-463c-8c9d-7c52c166c688"
HiC_scaffold_1	RepeatMasker	DNA/hAT-hAT19	33772573	33772969	587	+	.	ID="RND-6_FAMILY-10750";Tend="1508";Tstart="1144";shortTE="F";uid="c5076be0-3bc8-46f1-b3c4-9a9cc5617635"
HiC_scaffold_1	RepeatMasker	DNA/hAT-Charlie	34446094	34446332	1222	+	.	ID="RND-6_FAMILY-10200";Tend="1240";Tstart="934";shortTE="F";uid="22cc6a54-b2ac-4465-835f-6a3b41ca3ece"
HiC_scaffold_1	RepeatMasker	DNA/CMC-EnSpm	15054442	15057075	15501	+	.	ID="ENSPM-1_AP";Tend="2614";Tstart="1";shortTE="F";uid="df634a21-8579-4e04-a8e5-e1f83e70687c"
HiC_scaffold_1	RepeatMasker	LINE/CR1	1540817	1541687	6483	+	.	ID="RND-6_FAMILY-13349";Tend="2813";Tstart="1989";shortTE="F";uid="a9112b5c-bd1e-424c-91b2-5a2b42d0bbe4"
HiC_scaffold_1	RepeatMasker	DNA	71490320	71490436	423	+	.	ID="RND-6_FAMILY-8000";Tend="2989";Tstart="2869";shortTE="F";uid="afcd89f4-78af-450a-9cca-a883f12d6682"
HiC_scaffold_1	RepeatMasker	DNA/CMC-Transib	41794191	41794718	670	+	.	ID="transib-4_dan";Tend="2629";Tstart="1989";shortTE="F";uid="76092125-0888-428d-a971-95ff9edfc592"
HiC_scaffold_1	RepeatMasker	DNA/Kolobok-E	12835521	12835741	928	+	.	ID="KOLOBOKE-3_AP";Tend="2082";Tstart="1854";shortTE="F";uid="9b964910-915c-4d87-854c-c8d13ae2d4ff"
HiC_scaffold_1	RepeatMasker	DNA	89252450	89252825	1423	+	.	ID="TTAA8_AP";Tend="438";Tstart="30";shortTE="F";uid="64763a9b-5e96-4504-beda-9e66c1a04f70"
HiC_scaffold_1	RepeatMasker	Retroposon?	91218923	91219284	622	+	.	ID="RND-5_FAMILY-14147";Tend="621";Tstart="249";shortTE="F";uid="15f29b64-f50c-4cd0-94c2-7b613776c050"
HiC_scaffold_1	RepeatMasker	Retroposon?	60089638	60090064	1069	+	.	ID="SINE2-1_AP";Tend="485";Tstart="1";shortTE="F";uid="2c85977c-786e-47c9-8722-631f0fe1a786"
HiC_scaffold_1	RepeatMasker	RC/Helitron	49205875	49206509	4354	+	.	ID="RND-5_FAMILY-4351";Tend="1395";Tstart="784";shortTE="F";uid="27c0629c-7f1e-4355-a964-862934490ce6"
HiC_scaffold_1	RepeatMasker	DNA/PIF-Harbinger	46023046	46023487	640	+	.	ID="RND-6_FAMILY-3788";Tend="873";Tstart="439";shortTE="F";uid="3a4e6c97-086d-4188-80a5-7792a5a71693"
HiC_scaffold_1	RepeatMasker	DNA	43304627	43305030	976	+	.	ID="TTAA2D_AP";Tend="431";Tstart="2";shortTE="F";uid="c53d5e42-25ce-4b8f-93a5-86050b7ddeae"
HiC_scaffold_1	RepeatMasker	DNA/MULE-MuDR	81477843	81479514	1522	+	.	ID="RND-6_FAMILY-10869";TEgroup="ctg_1%7CRND-6_FAMILY-10869%7C9";Tend="2970";Tstart="1169";shortTE="F";uid="2b08e4f7-c83c-4ebf-ae51-475a28c7ec5f"
HiC_scaffold_1	RepeatMasker	DNA/Ginger-1	94809908	94810468	789	+	.	ID="RND-1_FAMILY-255";Tend="626";Tstart="95";shortTE="F";uid="634e6c03-8edf-49eb-816a-7463d941c654"
HiC_scaffold_1	RepeatMasker	LTR/Gypsy	83629443	83630236	6585	+	.	ID="RND-6_FAMILY-10677";Tend="5421";Tstart="4632";shortTE="F";uid="b1b1087a-a450-413c-824d-2dfd8c396b46"
HiC_scaffold_1	RepeatMasker	DNA/hAT-hAT19	77215551	77215675	418	+	.	ID="RND-6_FAMILY-13221";Tend="1066";Tstart="943";shortTE="F";uid="34adc611-0bac-400f-a941-cc474b01cced"
HiC_scaffold_1	RepeatMasker	Unknown	62757947	62758233	2453	+	.	ID="RND-6_FAMILY-1351";Tend="1693";Tstart="1407";shortTE="F";uid="b3676114-f77c-4c17-b4fe-25b4d7b2c240"
HiC_scaffold_1	RepeatMasker	DNA	54116296	54116399	423	+	.	ID="RND-6_FAMILY-5765";Tend="1402";Tstart="1305";shortTE="F";uid="c12e0442-070d-48f2-8621-736aa4a4f6ba"
HiC_scaffold_1	RepeatMasker	Unknown	76189398	76189631	952	+	.	ID="RND-5_FAMILY-1273";Tend="1089";Tstart="856";shortTE="F";uid="52cd584f-2d15-4959-8b6d-1051ef731ccf"
HiC_scaffold_1	RepeatMasker	DNA	84099297	84099718	1536	+	.	ID="RND-5_FAMILY-227";Tend="1391";Tstart="886";shortTE="F";uid="1100e4ca-71ef-4e75-a3c3-e25fed06206f"
HiC_scaffold_1	RepeatMasker	DNA/hAT	95704088	95704264	959	+	.	ID="RND-6_FAMILY-606";Tend="442";Tstart="262";shortTE="F";uid="bbd2d123-1da5-4e01-9a8d-ddbbbda866ac"
HiC_scaffold_1	RepeatMasker	DNA/hAT	64511327	64511990	437	+	.	ID="RND-6_FAMILY-606";TEgroup="ctg_1%7CRND-6_FAMILY-606%7C10";Tend="1485";Tstart="389";shortTE="F";uid="b9047915-553a-46f9-93c6-6b53a3437c1f"
HiC_scaffold_1	RepeatMasker	DNA/MULE-MuDR	70396415	70396527	457	+	.	ID="RND-6_FAMILY-5969";Tend="2462";Tstart="2361";shortTE="F";uid="80b5af3b-ea18-4ef0-9aa3-9e52b8006330"
HiC_scaffold_1	RepeatMasker	DNA/hAT-hAT19	73869540	73870354	1216	+	.	ID="HAT-1_RPR";Tend="1322";Tstart="513";shortTE="F";uid="4d8b99e4-f5e2-4171-8bb4-6348ee5ebaa0"
HiC_scaffold_1	RepeatMasker	Retroposon?	65159988	65160684	2217	+	.	ID="SINE2-1_AP";Tend="1998";Tstart="1";shortTE="F";uid="a467cabd-254d-4570-91e7-d720a61ca669"
HiC_scaffold_1	RepeatMasker	DNA/hAT-Tip100	90158609	90158895	414	+	.	ID="RND-6_FAMILY-3839";TEgroup="ctg_1%7CRND-6_FAMILY-3839%7C3";Tend="2778";Tstart="617";shortTE="T";uid="f3fe6268-e6bc-4434-a46d-7e375fc32b60"
HiC_scaffold_1	RepeatMasker	Retroposon?	12575597	12575765	621	+	.	ID="RND-6_FAMILY-6896";Tend="794";Tstart="614";shortTE="F";uid="0ef6ee7e-4ea4-447d-9b7c-de649ac0acb0"
HiC_scaffold_1	RepeatMasker	DNA/Maverick	6379680	6382975	27539	+	.	ID="RND-6_FAMILY-2164";Tend="7350";Tstart="4049";shortTE="F";uid="c09b9269-e0fd-449d-abd4-9b0d9743e98f"
HiC_scaffold_1	RepeatMasker	Retroposon?	72098920	72099150	525	+	.	ID="RND-6_FAMILY-1191";Tend="1292";Tstart="1076";shortTE="F";uid="7f9f4b71-b145-4d4b-887d-b081a349fe03"
HiC_scaffold_1	RepeatMasker	LINE/CR1	87804194	87805073	6647	+	.	ID="RND-6_FAMILY-13349";Tend="2818";Tstart="1989";shortTE="F";uid="da4e6c32-c59f-44f4-a011-88a12d2f8a1a"
HiC_scaffold_1	RepeatMasker	DNA/TcMar-m44?	76793971	76794143	1093	+	.	ID="DNA4-9B_AP";Tend="183";Tstart="1";shortTE="F";uid="522793fe-096e-42be-a93e-598102e28cfc"
HiC_scaffold_1	RepeatMasker	DNA/hAT-Ac	43626214	43626708	791	+	.	ID="RND-5_FAMILY-3613";Tend="1989";Tstart="1497";shortTE="F";uid="35ec85b1-0858-41fd-9d0d-2e2963b363e2"
HiC_scaffold_1	RepeatMasker	DNA	74690063	74690360	447	+	.	ID="RND-1_FAMILY-102";Tend="1099";Tstart="818";shortTE="F";uid="1c5c8ffd-a264-44ef-8a8e-324a31e6426b"
HiC_scaffold_1	RepeatMasker	DNA	80204957	80205164	984	+	.	ID="DNAX-10_AP";Tend="224";Tstart="3";shortTE="F";uid="9b1ef7ec-25e9-43f1-894e-b5d88fc5bd67"
HiC_scaffold_1	RepeatMasker	LINE/R1	96920880	96921020	541	+	.	ID="SART-9_API";Tend="141";Tstart="1";shortTE="F";uid="99a8581c-0f99-4d32-9760-858bdb2563b9"
HiC_scaffold_1	RepeatMasker	Retroposon?	62049996	62050659	407	+	.	ID="SINE2-1_AP";Tend="1467";Tstart="853";shortTE="F";uid="d392fe1e-3b62-4b7e-b8fc-aa8a76a37187"
HiC_scaffold_1	RepeatMasker	Retroposon?	60699368	60699720	819	+	.	ID="RND-6_FAMILY-1191";Tend="1345";Tstart="983";shortTE="F";uid="d32874dc-4168-4d40-a11f-33570a4261bc"
HiC_scaffold_1	RepeatMasker	DNA/hAT-Charlie	34456098	34457382	939	+	.	ID="HAT-2_RPR";Tend="2216";Tstart="933";shortTE="F";uid="29dc7478-0b0e-4c99-9aa4-920c03642095"
HiC_scaffold_1	RepeatMasker	DNA/Kolobok-E	35453581	35453894	992	+	.	ID="RND-6_FAMILY-1716";Tend="1401";Tstart="1156";shortTE="F";uid="cf97037d-63e1-40e9-839f-eb1811467f98"
HiC_scaffold_1	RepeatMasker	DNA	15314572	15314730	1061	+	.	ID="RND-5_FAMILY-84";Tend="3722";Tstart="3560";shortTE="F";uid="bde22e5e-1e3d-4cbb-a3ab-8d6c10400e55"
HiC_scaffold_1	RepeatMasker	DNA	11616915	11617521	3439	+	.	ID="RND-5_FAMILY-2079";Tend="4539";Tstart="3936";shortTE="F";uid="3c664cdf-2e81-4232-ba28-b951187ea756"
HiC_scaffold_1	RepeatMasker	Retroposon?	50047733	50048072	1670	+	.	ID="SINE2-1_AP";Tend="398";Tstart="19";shortTE="F";uid="babc0d87-b0db-46fd-b086-99f20bc5f2c9"
HiC_scaffold_1	RepeatMasker	DNA	75109471	75109671	1137	+	.	ID="ttaa3b_ap";Tend="201";Tstart="1";shortTE="F";uid="2dd2d819-23c0-4a66-b784-a22da56c5ff5"
HiC_scaffold_1	RepeatMasker	DNA	38360227	38360335	487	+	.	ID="RND-6_FAMILY-1285";Tend="1326";Tstart="1222";shortTE="F";uid="13a7b198-ecd7-40d5-9182-c08ffd2de399"
HiC_scaffold_1	RepeatMasker	Unknown	42089440	42089772	905	+	.	ID="RND-6_FAMILY-18047";Tend="657";Tstart="422";shortTE="F";uid="33a425b4-2e11-461f-8b87-08df07481a86"
HiC_scaffold_1	RepeatMasker	Retroposon?	84113740	84114136	404	+	.	ID="RND-6_FAMILY-589";Tend="696";Tstart="291";shortTE="F";uid="2c547d6b-2d59-4807-a08a-d6b79e2247cd"
HiC_scaffold_1	RepeatMasker	DNA/Sola-2	59056439	59056643	785	+	.	ID="RND-6_FAMILY-16715";Tend="3770";Tstart="3568";shortTE="F";uid="71f395a0-124b-4d26-8d7d-f8b040af7c26"
HiC_scaffold_1	RepeatMasker	LINE/I	73854913	73855424	420	+	.	ID="RND-6_FAMILY-6593";Tend="899";Tstart="408";shortTE="F";uid="1b406e24-c59a-4b33-96b8-0c88972b1e32"
HiC_scaffold_1	RepeatMasker	DNA/CMC-Transib	72454740	72458733	21827	+	.	ID="RND-6_FAMILY-3063";Tend="3446";Tstart="2";shortTE="F";uid="ac491ede-2a2d-48e1-94d1-d54440928f0a"
HiC_scaffold_1	RepeatMasker	LINE/I-Jockey	89611800	89612068	1645	+	.	ID="RND-6_FAMILY-3269";Tend="1783";Tstart="1514";shortTE="F";uid="4ca1672d-67ee-497b-b37d-08ebe9a8b8a6"
HiC_scaffold_1	RepeatMasker	LTR/Gypsy	98186047	98187107	6692	+	.	ID="RND-6_FAMILY-10679";Tend="6352";Tstart="5444";shortTE="F";uid="1bac0545-582a-4f91-8490-328bf2220275"
HiC_scaffold_1	RepeatMasker	DNA	10047519	10047958	979	+	.	ID="TTAA2_AP";Tend="427";Tstart="1";shortTE="F";uid="5bc78792-8870-47bf-abf5-ba5a520ff224"
HiC_scaffold_1	RepeatMasker	RC/Helitron	49536280	49536976	733	+	.	ID="RND-5_FAMILY-254";TEgroup="ctg_1%7CRND-5_FAMILY-254%7C5";Tend="1738";Tstart="644";shortTE="F";uid="5a27b575-8ea9-4722-8d56-d3dc0f111ecc"
HiC_scaffold_1	RepeatMasker	DNA/hAT-hAT19	67030522	67030793	540	+	.	ID="HAT-N15_AP";Tend="585";Tstart="255";shortTE="F";uid="5635cda7-a934-4f7f-9607-a77f97a6b26d"
HiC_scaffold_1	RepeatMasker	Unknown	91263106	91263377	867	+	.	ID="RND-1_FAMILY-112";Tend="526";Tstart="270";shortTE="F";uid="03652a7d-5862-4b41-b0cb-ed90245b6f7f"
HiC_scaffold_1	RepeatMasker	Retroposon?	17987946	17988337	1283	+	.	ID="SINE2-1_AP";Tend="581";Tstart="148";shortTE="F";uid="3627ed4b-f479-4963-a006-7412df28d70c"
HiC_scaffold_1	RepeatMasker	DNA/Ginger-2	74504720	74504975	1702	+	.	ID="RND-6_FAMILY-273";Tend="1169";Tstart="915";shortTE="F";uid="73e7a153-4700-40ff-81bc-bdc7e310dc9b"
HiC_scaffold_1	RepeatMasker	DNA	49790072	49790201	929	+	.	ID="RND-6_FAMILY-11413";Tend="1682";Tstart="1552";shortTE="F";uid="c52a0eb4-7b08-4493-b076-c0b20859718e"
HiC_scaffold_1	RepeatMasker	Unknown	63107080	63107304	1213	+	.	ID="RND-6_FAMILY-3487";Tend="1539";Tstart="1316";shortTE="F";uid="0401cf19-7e58-4e24-ac33-984deee4c1f2"
HiC_scaffold_1	RepeatMasker	DNA/MULE-MuDR	38629963	38630165	511	+	.	ID="DNA8-28B_AP";Tend="228";Tstart="30";shortTE="F";uid="a0bc5b88-8349-4ca5-ba74-9ed45b7ae56a"
HiC_scaffold_1	RepeatMasker	LTR/Pao	32061259	32061506	419	+	.	ID="RND-1_FAMILY-197";Tend="7311";Tstart="7066";shortTE="F";uid="6e42996c-093b-4918-8b06-ceed129ac1dc"
HiC_scaffold_1	RepeatMasker	LINE/I-Jockey	24218642	24218796	557	+	.	ID="RND-6_FAMILY-2926";Tend="1447";Tstart="1296";shortTE="F";uid="d2d86947-71ed-406c-ac09-042d75bf39f4"
HiC_scaffold_1	RepeatMasker	DNA/Ginger-1	16089128	16089552	489	+	.	ID="RND-5_FAMILY-9227";Tend="4551";Tstart="4120";shortTE="F";uid="eec51e74-4877-47dd-946e-26f625a0c6e7"
HiC_scaffold_1	RepeatMasker	LINE/CR1	54883705	54885024	11630	+	.	ID="RND-6_FAMILY-4764";Tend="2208";Tstart="893";shortTE="F";uid="a50968c9-1563-470d-9304-7a8b1b8bc84e"
HiC_scaffold_1	RepeatMasker	DNA/hAT-hAT19	73471698	73472363	3418	+	.	ID="RND-6_FAMILY-9197";Tend="2842";Tstart="2290";shortTE="F";uid="d8d0eb99-192f-4d99-9433-ae5639c9fab8"
HiC_scaffold_1	RepeatMasker	DNA	22723518	22724328	2008	+	.	ID="DNA4-2_AP";Tend="769";Tstart="1";shortTE="F";uid="831481a2-8205-4d17-9359-255d358a9ab7"
HiC_scaffold_1	RepeatMasker	DNA/MULE-MuDR	77265679	77266476	5305	+	.	ID="RND-6_FAMILY-22769";Tend="2089";Tstart="1332";shortTE="F";uid="d4572853-3340-4b30-8107-23fc6e4c1b90"
HiC_scaffold_1	RepeatMasker	RC/Helitron	55100372	55100540	656	+	.	ID="RND-6_FAMILY-9910";Tend="579";Tstart="394";shortTE="F";uid="a6f72a6b-93f6-474e-bfa4-9c2b032ab41a"
HiC_scaffold_1	RepeatMasker	DNA/hAT?	74428096	74428299	591	+	.	ID="RND-5_FAMILY-4908";Tend="1520";Tstart="1316";shortTE="F";uid="d8099c27-0168-494c-b087-fb0274de85a5"
HiC_scaffold_1	RepeatMasker	DNA/hAT-hAT19	74684734	74684939	791	+	.	ID="RND-1_FAMILY-70";Tend="6201";Tstart="5995";shortTE="F";uid="9dd39b00-4f74-4b25-ab1d-8c4735be2324"
HiC_scaffold_1	RepeatMasker	DNA	21805968	21806590	568	+	.	ID="RND-6_FAMILY-1285";Tend="1709";Tstart="1137";shortTE="F";uid="faa858cd-a35d-4848-9f2f-92c8c0babd3b"
HiC_scaffold_1	RepeatMasker	Retroposon?	72725970	72727027	2152	+	.	ID="RND-6_FAMILY-38466";TEgroup="ctg_1%7CRND-6_FAMILY-38466%7C2";Tend="1494";Tstart="248";shortTE="F";uid="2cd008df-14b8-4aa1-bafa-7d8264b52a99"
HiC_scaffold_1	RepeatMasker	Unknown	25783467	25784238	5575	+	.	ID="RND-1_FAMILY-224";Tend="1750";Tstart="985";shortTE="F";uid="44e129e7-8cab-4546-bfc1-d928bfb91d37"
HiC_scaffold_1	RepeatMasker	LTR/Pao	17191343	17191940	424	+	.	ID="RND-6_FAMILY-1226";TEgroup="ctg_1%7CRND-6_FAMILY-1226%7C4";Tend="1942";Tstart="1195";shortTE="T";uid="98193d6f-efa4-49e9-8c1f-025024f21f4b"
HiC_scaffold_1	RepeatMasker	DNA/hAT-hAT19	72878586	72878807	741	+	.	ID="HAT-N13_AP";Tend="249";Tstart="14";shortTE="F";uid="89ff0f74-086b-425c-8883-6e1dfbec2f50"
HiC_scaffold_1	RepeatMasker	DNA	92447985	92448391	1611	+	.	ID="TTAA3_AP";Tend="418";Tstart="1";shortTE="F";uid="716a5375-8584-44ff-8e97-86a20cdefea0"
HiC_scaffold_1	RepeatMasker	Retroposon?	59765971	59766367	463	+	.	ID="RND-6_FAMILY-2026";Tend="1360";Tstart="961";shortTE="F";uid="eddad60d-fb28-4a88-9191-32eb8d61997d"
HiC_scaffold_1	RepeatMasker	LINE/I	73835760	73836118	2989	+	.	ID="RND-5_FAMILY-421";Tend="1288";Tstart="930";shortTE="F";uid="53690ef0-65d4-4c12-9a64-4ce6cf8d7217"
HiC_scaffold_1	RepeatMasker	DNA	51204304	51204912	615	+	.	ID="DNA4-2_AP";TEgroup="ctg_1%7CDNA4-2_AP%7C6";Tend="764";Tstart="40";shortTE="F";uid="8170c2bf-415c-46dd-8327-035969b6574f"
HiC_scaffold_1	RepeatMasker	LTR/Pao	98721465	98721760	1008	+	.	ID="RND-5_FAMILY-4608";Tend="1760";Tstart="1449";shortTE="F";uid="1415f272-3517-46c9-9771-d151ae10283b"
HiC_scaffold_1	RepeatMasker	Unknown	31143722	31144109	1293	+	.	ID="RND-6_FAMILY-208";Tend="877";Tstart="480";shortTE="F";uid="10fc5deb-143c-4041-8dd6-5b5cafb4003b"
HiC_scaffold_1	RepeatMasker	LINE/Penelope	31267934	31268043	441	+	.	ID="RND-6_FAMILY-32250";Tend="1263";Tstart="1149";shortTE="F";uid="1ffe9515-3811-4a25-a9c9-1f3a6eb92941"
HiC_scaffold_1	RepeatMasker	DNA/TcMar-Tc1	8223576	8223801	543	+	.	ID="rnd-6_family-1302";Tend="2535";Tstart="2358";shortTE="F";uid="c0dc6587-a97e-4566-9e88-37de3c4a5215"
HiC_scaffold_1	RepeatMasker	Retroposon?	79237645	79237995	809	+	.	ID="SINE2-1_AP";Tend="1463";Tstart="1109";shortTE="F";uid="4a751e33-2335-4ab2-ab8e-7c978587b905"
HiC_scaffold_1	RepeatMasker	DNA/hAT-Tip100	53772065	53772577	656	+	.	ID="HAT-3_AP";Tend="1574";Tstart="1053";shortTE="F";uid="69c80cad-0ac6-4f74-bd1c-e1ea2fc240d3"
HiC_scaffold_1	RepeatMasker	Retroposon?	68533477	68534154	730	+	.	ID="SINE2-1_AP";TEgroup="ctg_1%7CSINE2-1_AP%7C95";Tend="1277";Tstart="240";shortTE="F";uid="be0941f5-59c7-406d-9a85-f62a60bf6bac"
HiC_scaffold_1	RepeatMasker	LINE/R1	33913432	33914742	2108	+	.	ID="SART-5_API";Tend="1603";Tstart="284";shortTE="F";uid="66fe9b58-77d0-4853-9801-d0974de27fb7"
HiC_scaffold_1	RepeatMasker	RC/Helitron	91763711	91763856	703	+	.	ID="RND-6_FAMILY-7689";Tend="980";Tstart="840";shortTE="F";uid="02c2b049-2508-4a78-8127-053e85a83d8d"
HiC_scaffold_1	RepeatMasker	DNA/TcMar-Pogo?	66804051	66804164	606	+	.	ID="DNA2-8_AP";Tend="111";Tstart="1";shortTE="F";uid="63768108-299c-49a1-91f9-d5d2893f07c4"
HiC_scaffold_1	RepeatMasker	RC/Helitron	30408917	30409105	734	+	.	ID="RND-5_FAMILY-6366";Tend="899";Tstart="750";shortTE="F";uid="be30d538-8ca1-4443-b49b-76ae7ef5b1ea"
HiC_scaffold_1	RepeatMasker	Retroposon?	72896778	72897091	452	+	.	ID="RND-5_FAMILY-293";Tend="1240";Tstart="943";shortTE="F";uid="7d5821bf-677a-44e6-a23c-ce69d5a6d116"
HiC_scaffold_1	RepeatMasker	DNA/hAT-Tip100	94231808	94232112	454	+	.	ID="DNA8-81_AP";Tend="559";Tstart="250";shortTE="F";uid="319be395-34db-4855-94b9-b9c0cf402a3c"
HiC_scaffold_1	RepeatMasker	Retroposon?	82656447	82656659	516	+	.	ID="SINE2-1_AP";Tend="305";Tstart="89";shortTE="F";uid="eef314b1-ce9d-42ec-a549-cd5ebefd27fc"
HiC_scaffold_1	RepeatMasker	Retroposon?	21117865	21119397	5339	+	.	ID="RND-6_FAMILY-3202";Tend="2393";Tstart="851";shortTE="F";uid="84bd586e-945b-4610-ab73-d76ff61e72be"
HiC_scaffold_1	RepeatMasker	Unknown	57365766	57366156	1108	+	.	ID="RND-6_FAMILY-9634";Tend="1394";Tstart="1039";shortTE="F";uid="6fc088e2-d757-45f4-bb61-586bfdf632a4"
HiC_scaffold_1	RepeatMasker	DNA/P	50868118	50868258	533	+	.	ID="RND-6_FAMILY-2476";Tend="981";Tstart="841";shortTE="F";uid="7c0b4561-9bb5-4603-a4b8-96a748136a69"
HiC_scaffold_1	RepeatMasker	DNA/Ginger-1	72290465	72290754	421	+	.	ID="RND-6_FAMILY-5266";Tend="1419";Tstart="1130";shortTE="F";uid="45c17a27-72ab-4ede-abd9-6de1af81a33a"
HiC_scaffold_1	RepeatMasker	DNA/hAT-Charlie	71976396	71976768	1515	+	.	ID="HAT-N19_AP";Tend="349";Tstart="1";shortTE="F";uid="30546fa4-60c7-4c28-a995-229b04f6ff4c"
HiC_scaffold_1	RepeatMasker	LTR/Pao	52980898	52981182	449	+	.	ID="RND-6_FAMILY-1226";Tend="1942";Tstart="1695";shortTE="F";uid="20ba9362-8aa1-484f-8ef6-d3c49d839a96"
[truncated: 134,111 more rows]
