# Supplementary material for: Transposon accumulation at xenobiotic gene family loci in aphids
Source: Genome Res. 2023 Oct;33(10):1718–33. doi: 10.1101/gr.277820.123 (PMC10691553; doi:10.1101/gr.277820.123)
Supplement: Supplement 13 [file Supplemental_File_S2.tar.gz › Supplemental_File_S2/diaphorinaCitri_GCF_000475195.1.filteredRepeats.gff]

NW_007377440.1	RepeatMasker	Unknown	1028890	1029103	1860	+	.	ID="RND-1_FAMILY-467";Tend="1435";Tstart="1222";shortTE="F";uid="38c69478-2640-4318-b586-10e12a112927"
NW_007377440.1	RepeatMasker	SINE/5S	490002	490114	449	+	.	ID="RND-1_FAMILY-103";Tend="775";Tstart="647";shortTE="F";uid="dd36007a-5fd5-4d0a-9adc-402554a1e16e"
NW_007377440.1	RepeatMasker	LTR/Gypsy	870632	870752	411	+	.	ID="RND-1_FAMILY-60";Tend="1220";Tstart="1098";shortTE="F";uid="f4f04780-4abd-4e8d-88fc-d6e8eb673b48"
NW_007377440.1	RepeatMasker	DNA/Sola-2	732416	732553	515	+	.	ID="RND-1_FAMILY-789";Tend="1277";Tstart="1138";shortTE="F";uid="ad941884-75d4-45bf-a300-39fa729ed88e"
NW_007377440.1	RepeatMasker	Unknown	767290	767434	755	+	.	ID="RND-1_FAMILY-70";Tend="1041";Tstart="917";shortTE="F";uid="e61fb3a9-3331-4e59-861b-f0ce1f5af917"
NW_007377440.1	RepeatMasker	Unknown	881837	881994	1104	+	.	ID="RND-6_FAMILY-5187";Tend="1029";Tstart="872";shortTE="F";uid="f258aea7-95dc-440c-ac72-49613f6eaf9d"
NW_007377440.1	RepeatMasker	DNA/Sola-2	727846	728092	1659	+	.	ID="RND-1_FAMILY-789";Tend="973";Tstart="704";shortTE="F";uid="167e98c5-b4a6-4bac-b3ee-c02fbd6d9ad6"
NW_007377440.1	RepeatMasker	SINE/tRNA-RTE	730306	730420	585	+	.	ID="RND-1_FAMILY-79";Tend="1792";Tstart="1686";shortTE="F";uid="fcaf602a-f311-4793-b2cf-2e5343d8a2da"
NW_007377440.1	RepeatMasker	Unknown	392713	393324	4275	+	.	ID="RND-1_FAMILY-620";Tend="1487";Tstart="871";shortTE="F";uid="7abfb1cb-0648-42eb-adff-b75aea90fea7"
NW_007377440.1	RepeatMasker	Unknown	288088	288611	3741	+	.	ID="RND-1_FAMILY-155";Tend="1178";Tstart="646";shortTE="F";uid="71e72cb8-d938-4795-998c-639bc47f5442"
NW_007377440.1	RepeatMasker	Unknown	459283	459490	797	+	.	ID="RND-6_FAMILY-6789";Tend="1160";Tstart="905";shortTE="F";uid="15172720-2e01-47ca-805e-a4d1e2543ed2"
NW_007377440.1	RepeatMasker	LINE/RTE-BovB	965684	965871	911	+	.	ID="RND-6_FAMILY-4311";Tend="603";Tstart="434";shortTE="F";uid="1105c2d9-b9dd-4d07-935d-1771a2d92b7e"
NW_007377440.1	RepeatMasker	Unknown	186830	186974	863	+	.	ID="RND-5_FAMILY-5906";Tend="1090";Tstart="945";shortTE="F";uid="b9466312-2eda-4bcf-8e37-2b6f45e1d6b6"
NW_007377440.1	RepeatMasker	Unknown	927398	927923	3902	+	.	ID="RND-5_FAMILY-2144";Tend="1404";Tstart="902";shortTE="F";uid="0c8be88a-fcd5-42f7-8c3e-7478b8fd5282"
NW_007377440.1	RepeatMasker	Unknown	1066561	1066809	844	+	.	ID="RND-1_FAMILY-166";TEgroup="ctg_1%7CRND-1_FAMILY-166%7C1";Tend="943";Tstart="789";shortTE="F";uid="d4e1d286-6dff-4657-aa6f-cd442c6fb27d"
NW_007377440.1	RepeatMasker	Unknown	409157	409532	3388	+	.	ID="RND-6_FAMILY-14860";Tend="926";Tstart="551";shortTE="F";uid="7c5dc9fb-f195-42dc-b228-4cd78750df2a"
NW_007377440.1	RepeatMasker	LTR/Copia	1053529	1053661	974	+	.	ID="RND-6_FAMILY-6344";Tend="1156";Tstart="1022";shortTE="F";uid="c8130d0f-8dcf-4fa2-8c65-e21051a0c2ed"
NW_007377440.1	RepeatMasker	Unknown	1016143	1016794	4481	+	.	ID="RND-1_FAMILY-130";Tend="1461";Tstart="801";shortTE="F";uid="e8973065-018b-4446-b9f7-78f5c21e9494"
NW_007377440.1	RepeatMasker	SINE/tRNA-RTE	26701	26840	1015	+	.	ID="RND-1_FAMILY-88";Tend="1218";Tstart="1079";shortTE="F";uid="27dd26dc-fb2f-4af3-ac71-b97da39068ba"
NW_007377440.1	RepeatMasker	Unknown	1033563	1033688	962	+	.	ID="RND-1_FAMILY-70";Tend="1041";Tstart="915";shortTE="F";uid="bc58d78e-a7a4-4a8e-bc50-aa86819a4a9d"
NW_007377440.1	RepeatMasker	Unknown	709626	709727	639	+	.	ID="RND-1_FAMILY-402";Tend="1233";Tstart="1132";shortTE="F";uid="2afe92e7-cb6a-4c7b-8d7a-75b52734f179"
NW_007377440.1	RepeatMasker	DNA/hAT-Blackjack	508242	508896	4504	+	.	ID="rnd-1_family-83";Tend="1884";Tstart="1137";shortTE="F";uid="aff22dee-ab07-4e99-be87-bdd01b1b4774"
NW_007377440.1	RepeatMasker	SINE/tRNA-Meta	744344	744469	637	+	.	ID="RND-1_FAMILY-97";Tend="958";Tstart="831";shortTE="F";uid="44fc6b33-822c-47cd-8d7a-a393507f6f4f"
NW_007377440.1	RepeatMasker	SINE/ID	90333	90511	705	+	.	ID="RND-1_FAMILY-16";Tend="1083";Tstart="858";shortTE="F";uid="4d884150-3de9-452f-8aee-c9471bfe2d04"
NW_007377440.1	RepeatMasker	SINE/ID	820471	820663	805	+	.	ID="RND-1_FAMILY-5";Tend="1753";Tstart="1562";shortTE="F";uid="43c6825d-0141-4658-b48d-58d7feca5cae"
NW_007377440.1	RepeatMasker	RC/Helitron	635367	635633	1885	+	.	ID="RND-1_FAMILY-362";Tend="612";Tstart="356";shortTE="F";uid="b84b1704-41d7-4ee5-8fcd-6a8ad1da1eb3"
NW_007377440.1	RepeatMasker	SINE/tRNA-Meta	711718	711871	1158	+	.	ID="RND-1_FAMILY-97";Tend="989";Tstart="837";shortTE="F";uid="cb1159a3-a8fe-45a3-bd03-a5f4a81169a9"
NW_007377440.1	RepeatMasker	Unknown	845682	845865	1349	+	.	ID="RND-6_FAMILY-62244";Tend="1107";Tstart="912";shortTE="F";uid="d00dd499-0f81-4972-aadc-70c36e73fcaf"
NW_007377440.1	RepeatMasker	Unknown	515813	516331	4083	+	.	ID="RND-1_FAMILY-129";Tend="1283";Tstart="779";shortTE="F";uid="b0959c81-ff2c-4c37-aa6c-935183c2fbfb"
NW_007377440.1	RepeatMasker	Unknown	73372	73475	428	+	.	ID="RND-6_FAMILY-45419";Tend="1384";Tstart="1257";shortTE="F";uid="570bed14-97e3-4727-aaeb-2a219de447b7"
NW_007377440.1	RepeatMasker	LTR/Gypsy	584059	584182	500	+	.	ID="RND-6_FAMILY-5186";Tend="900";Tstart="783";shortTE="F";uid="3be59e67-e16c-4edf-8e88-85a902bbe8bc"
NW_007377440.1	RepeatMasker	Unknown	939318	939450	490	+	.	ID="RND-1_FAMILY-316";Tend="1241";Tstart="1087";shortTE="F";uid="531b6049-b2ac-456e-a7b5-9032b80b9d2b"
NW_007377440.1	RepeatMasker	Unknown	106368	106470	516	+	.	ID="RND-1_FAMILY-206";Tend="980";Tstart="878";shortTE="F";uid="b29e0605-8166-4952-a13b-7b9ba70bbf62"
NW_007377440.1	RepeatMasker	Unknown	241476	241704	1073	+	.	ID="RND-6_FAMILY-3021";Tend="802";Tstart="572";shortTE="F";uid="6eddedf7-c3f8-4731-8d0c-ef9798dcd56f"
NW_007377440.1	RepeatMasker	Unknown	815821	815946	1033	+	.	ID="RND-1_FAMILY-256";Tend="793";Tstart="668";shortTE="F";uid="26d6bd4e-1495-44f1-b02a-5754146a7782"
NW_007377440.1	RepeatMasker	Unknown	43448	43551	850	+	.	ID="RND-6_FAMILY-17515";Tend="1267";Tstart="1166";shortTE="F";uid="62a5fc77-bf2a-4c49-9294-d88894dd8117"
NW_007377440.1	RepeatMasker	SINE/5S	1076017	1076252	1209	+	.	ID="RND-1_FAMILY-103";Tend="894";Tstart="655";shortTE="F";uid="fc3d59e0-9721-42f7-9a87-08d344b390b5"
NW_007377440.1	RepeatMasker	SINE/tRNA-Meta	328017	328189	739	+	.	ID="RND-1_FAMILY-97";Tend="1005";Tstart="838";shortTE="F";uid="8179c8b8-4922-4771-9638-051b77a321b1"
NW_007377440.1	RepeatMasker	LINE/R2	717785	717918	1114	+	.	ID="RND-6_FAMILY-23569";Tend="1000";Tstart="867";shortTE="F";uid="fd7b265f-261c-41da-8e05-82fa0f1dfc20"
NW_007377440.1	RepeatMasker	Unknown	745504	745620	481	+	.	ID="RND-1_FAMILY-256";Tend="862";Tstart="753";shortTE="F";uid="cd663431-95f5-4bf6-be84-ca8c453f0e7a"
NW_007377440.1	RepeatMasker	Unknown	759502	759688	679	+	.	ID="RND-6_FAMILY-5034";Tend="182";Tstart="12";shortTE="F";uid="891498d6-63f4-408d-9b14-923eb61f66a4"
NW_007377440.1	RepeatMasker	Unknown	11188	11405	1769	+	.	ID="RND-1_FAMILY-850";Tend="1634";Tstart="1417";shortTE="F";uid="8f36a9a9-7dd2-4499-a1cb-8437c7b43feb"
NW_007377440.1	RepeatMasker	DNA/MULE-MuDR	829125	829419	1970	+	.	ID="RND-5_FAMILY-284";Tend="633";Tstart="343";shortTE="F";uid="6dc49248-e933-4e7c-8896-f2e4d868697f"
NW_007377440.1	RepeatMasker	RC/Helitron	806601	806713	527	+	.	ID="RND-6_FAMILY-8282";Tend="927";Tstart="814";shortTE="F";uid="4caddaa0-a3bd-4fbf-9a74-aebcdcc9302f"
NW_007377440.1	RepeatMasker	SINE/ID	997615	997716	637	+	.	ID="RND-6_FAMILY-766";Tend="1173";Tstart="1072";shortTE="F";uid="bccb1624-3947-466e-9d63-fd6da66aeb0e"
NW_007377440.1	RepeatMasker	Satellite	763600	763716	588	+	.	ID="RND-1_FAMILY-51";Tend="1033";Tstart="935";shortTE="F";uid="96ca6431-7bea-44f5-b857-25ff9acf345f"
NW_007377440.1	RepeatMasker	Unknown	796824	796926	595	+	.	ID="RND-1_FAMILY-190";Tend="766";Tstart="664";shortTE="F";uid="57537227-95f7-4c33-9d89-6215dc5210e2"
NW_007377440.1	RepeatMasker	Unknown	1058307	1058571	2133	+	.	ID="RND-1_FAMILY-130";Tend="1552";Tstart="1287";shortTE="F";uid="ad32b234-91af-4870-bc2c-094ecde1281e"
NW_007377440.1	RepeatMasker	Unknown	448148	448318	551	+	.	ID="RND-1_FAMILY-191";Tend="890";Tstart="740";shortTE="F";uid="18bb94ba-fb1c-4c15-bf18-2bdb60c08ed1"
NW_007377440.1	RepeatMasker	SINE/tRNA-Meta	96645	96809	1001	+	.	ID="RND-1_FAMILY-97";Tend="987";Tstart="833";shortTE="F";uid="fe587513-5a02-4934-8bfe-918b4d49e197"
NW_007377440.1	RepeatMasker	Unknown	952310	952724	1521	+	.	ID="RND-1_FAMILY-201";TEgroup="ctg_1%7CRND-1_FAMILY-201%7C1";Tend="1154";Tstart="917";shortTE="F";uid="a76f577b-8a29-48b2-810e-da224dab89c0"
NW_007377440.1	RepeatMasker	LINE/CRE	503025	503167	707	+	.	ID="RND-6_FAMILY-18296";Tend="343";Tstart="174";shortTE="F";uid="2f3f84ef-7d7a-457b-b7cc-d93546acc337"
NW_007377440.1	RepeatMasker	DNA/hAT-hATm	522696	522899	912	+	.	ID="RND-6_FAMILY-23";Tend="1861";Tstart="1645";shortTE="F";uid="439bd7c3-d55c-425e-8438-7e67a57a8627"
NW_007377440.1	RepeatMasker	Unknown	258731	259086	2920	+	.	ID="RND-1_FAMILY-129";Tend="1398";Tstart="1043";shortTE="F";uid="f538d8f6-38de-4a3d-8d02-586a6bace5fc"
NW_007377440.1	RepeatMasker	SINE/tRNA-Core	62161	62308	1288	+	.	ID="RND-6_FAMILY-3547";Tend="1854";Tstart="1707";shortTE="F";uid="91d35f8e-366f-4541-9408-e3e69ec57ae9"
NW_007377440.1	RepeatMasker	SINE/tRNA-RTE	459488	459667	1264	+	.	ID="RND-5_FAMILY-620";Tend="1191";Tstart="1012";shortTE="F";uid="21f1dc91-0f69-49b1-a570-57461bcc4e6c"
NW_007377440.1	RepeatMasker	LTR/Gypsy	842047	842190	610	+	.	ID="RND-1_FAMILY-232";Tend="1239";Tstart="1101";shortTE="F";uid="5b7a2155-6c8a-47d1-b87d-6cf48a456e6f"
NW_007377440.1	RepeatMasker	Unknown	746659	746759	456	+	.	ID="RND-1_FAMILY-256";Tend="862";Tstart="759";shortTE="F";uid="af4005c8-fe65-4965-a717-9fc8aef8b139"
NW_007377440.1	RepeatMasker	Unknown	496747	496909	559	+	.	ID="RND-1_FAMILY-52";Tend="1077";Tstart="935";shortTE="F";uid="816bd5a3-b4af-4bc6-a023-b23a89c09aee"
NW_007377440.1	RepeatMasker	DNA/PIF-Harbinger	856538	857059	2763	+	.	ID="RND-1_FAMILY-258";TEgroup="ctg_1%7CRND-1_FAMILY-258%7C1";Tend="1458";Tstart="1019";shortTE="F";uid="e1d45cda-9727-46ac-85e6-3ac973613496"
NW_007377440.1	RepeatMasker	Satellite	515091	515706	4384	+	.	ID="RND-5_FAMILY-12829";Tend="946";Tstart="337";shortTE="F";uid="ee51c521-39f1-45df-91c3-55e2fdba6784"
NW_007377440.1	RepeatMasker	Unknown	831412	831752	2853	+	.	ID="RND-6_FAMILY-62244";Tend="1029";Tstart="689";shortTE="F";uid="b9fb97e5-5586-4a6d-9d81-98fa3a64c0f8"
NW_007377440.1	RepeatMasker	Unknown	273124	273417	1657	+	.	ID="RND-1_FAMILY-65";TEgroup="ctg_1%7CRND-1_FAMILY-65%7C1";Tend="1135";Tstart="914";shortTE="F";uid="897c73c5-6e40-4927-81f5-af153b5197bc"
NW_007377440.1	RepeatMasker	DNA/hAT-Charlie	741907	742096	1306	+	.	ID="RND-6_FAMILY-3808";Tend="1051";Tstart="872";shortTE="F";uid="9b4bb2d3-46c5-4085-954e-a5545b02ab5c"
NW_007377440.1	RepeatMasker	SINE/ID	866825	867156	1382	+	.	ID="RND-1_FAMILY-4";Tend="1077";Tstart="718";shortTE="F";uid="07f9ffff-01a5-476b-9968-d1d324f736db"
NW_007377440.1	RepeatMasker	RC/Helitron	651324	651610	1418	+	.	ID="RND-6_FAMILY-8282";Tend="1108";Tstart="801";shortTE="F";uid="2cee0590-3b4a-4b9a-82a2-eaa9642e4498"
NW_007377440.1	RepeatMasker	SINE/tRNA-RTE	888547	888775	417	+	.	ID="RND-6_FAMILY-31686";TEgroup="ctg_1%7CRND-6_FAMILY-31686%7C1";Tend="1267";Tstart="1203";shortTE="T";uid="ac053ad1-9673-4ac9-aad4-1dda6b353dfd"
NW_007377440.1	RepeatMasker	SINE/tRNA-RTE	337118	337250	758	+	.	ID="RND-6_FAMILY-31686";Tend="1292";Tstart="1156";shortTE="F";uid="142a9259-dcea-46ef-b7ec-094c417febcc"
NW_007377440.1	RepeatMasker	Unknown	1068476	1068651	716	+	.	ID="RND-6_FAMILY-23725";Tend="1334";Tstart="1154";shortTE="F";uid="b5b5ce05-1826-4e3c-bbef-8fa475a0b963"
NW_007377440.1	RepeatMasker	Unknown	240905	241484	3347	+	.	ID="RND-1_FAMILY-131";Tend="1189";Tstart="653";shortTE="F";uid="d54da824-d61c-4ce1-acfb-72d43942d440"
NW_007377440.1	RepeatMasker	Unknown	479115	479557	2345	+	.	ID="RND-1_FAMILY-177";Tend="1656";Tstart="1193";shortTE="F";uid="1324c514-9a23-43ab-87fa-6c58ed0bbe3f"
NW_007377440.1	RepeatMasker	LINE/CRE	79162	79309	1281	+	.	ID="RND-5_FAMILY-3277";Tend="955";Tstart="808";shortTE="F";uid="90e8295b-fa8f-4da1-8b3d-64cf64772456"
NW_007377440.1	RepeatMasker	LINE/CRE	465662	465782	852	+	.	ID="RND-1_FAMILY-607";Tend="1370";Tstart="1250";shortTE="F";uid="4b1ba8ca-e36e-4ae5-a13c-3a7194d62331"
NW_007377440.1	RepeatMasker	DNA/Maverick	307936	308048	485	+	.	ID="RND-1_FAMILY-84";Tend="894";Tstart="782";shortTE="F";uid="6f4900c8-a2fa-4fac-af3a-7ff40fc12a7b"
NW_007377440.1	RepeatMasker	Unknown	488051	488607	4189	+	.	ID="RND-1_FAMILY-123";Tend="1233";Tstart="657";shortTE="F";uid="34d4da06-95ca-437a-80ca-5bcdae3da692"
NW_007377440.1	RepeatMasker	RC/Helitron	907254	907367	930	+	.	ID="RND-1_FAMILY-202";Tend="987";Tstart="874";shortTE="F";uid="ff07b8da-371c-4857-a949-49dfc7c782d8"
NW_007377440.1	RepeatMasker	SINE/ID	731301	731459	1133	+	.	ID="RND-1_FAMILY-6";Tend="1255";Tstart="1094";shortTE="F";uid="3f8fb3f1-85c3-4051-87cc-0a3ff9c13f7d"
NW_007377440.1	RepeatMasker	SINE/ID	690839	691059	1616	+	.	ID="RND-1_FAMILY-6";Tend="1318";Tstart="1098";shortTE="F";uid="b090651a-6621-4038-8dff-3f6169450ae9"
NW_007377440.1	RepeatMasker	Unknown	1072351	1072752	3233	+	.	ID="RND-6_FAMILY-62244";Tend="1106";Tstart="691";shortTE="F";uid="a124bb89-8766-4c56-b88c-4237958c0720"
NW_007377440.1	RepeatMasker	Unknown	95722	96227	513	+	.	ID="RND-6_FAMILY-19971";Tend="1430";Tstart="979";shortTE="F";uid="f8d160f2-3e29-4090-bb64-92cbdba3da94"
NW_007377440.1	RepeatMasker	SINE/ID	968226	968369	681	+	.	ID="RND-1_FAMILY-28";Tend="1017";Tstart="870";shortTE="F";uid="a427546c-727b-47ac-9d01-5b6c48e6fdf9"
NW_007377440.1	RepeatMasker	DNA/Maverick	751998	752102	419	+	.	ID="POLINTON-8_NVI";Tend="8210";Tstart="8111";shortTE="F";uid="0d4fe00f-9566-4110-833d-550530944029"
NW_007377440.1	RepeatMasker	Unknown	1061809	1062482	2838	+	.	ID="RND-1_FAMILY-64";Tend="1469";Tstart="855";shortTE="F";uid="ecfb1d8b-4f17-4773-99ad-7d5cbbf2e40c"
NW_007377440.1	RepeatMasker	Unknown	193705	193805	706	+	.	ID="RND-1_FAMILY-52";Tend="1127";Tstart="1029";shortTE="F";uid="5cfaa0a2-d73f-43c5-bac0-785f773e875c"
NW_007377440.1	RepeatMasker	SINE/tRNA-RTE	811577	811781	817	+	.	ID="RND-6_FAMILY-31686";Tend="1165";Tstart="972";shortTE="F";uid="4ddd240f-98d1-4050-9990-e80d2b8adc22"
NW_007377440.1	RepeatMasker	DNA/PIF-Harbinger	805396	805661	2258	+	.	ID="RND-6_FAMILY-16749";Tend="1305";Tstart="1040";shortTE="F";uid="514ae6b2-b72f-47f1-be7b-1149d16dadf8"
NW_007377440.1	RepeatMasker	LINE/L2	455461	455599	888	+	.	ID="RND-6_FAMILY-697";Tend="1352";Tstart="1222";shortTE="F";uid="d1d2820c-3dfd-4233-bd62-3f20fc6bd2a8"
NW_007377440.1	RepeatMasker	RC/Helitron	862425	862692	1593	+	.	ID="RND-6_FAMILY-8282";Tend="1111";Tstart="828";shortTE="F";uid="197b808b-1c74-4cf6-a99c-6de72ca03ae7"
NW_007377440.1	RepeatMasker	LINE/L1-Tx1	794424	794780	479	+	.	ID="RND-4_FAMILY-112";TEgroup="ctg_1%7CRND-4_FAMILY-112%7C1";Tend="1438";Tstart="1061";shortTE="T";uid="c8975b33-fc25-45f3-b764-658e67bdfd28"
NW_007377440.1	RepeatMasker	Unknown	262621	262845	1809	+	.	ID="RND-6_FAMILY-4482";Tend="2348";Tstart="2113";shortTE="F";uid="ac1f793d-2a62-4a50-9e27-74051efe82f4"
NW_007377440.1	RepeatMasker	LINE/RTE-BovB	131418	131705	830	+	.	ID="RND-5_FAMILY-2858";Tend="899";Tstart="610";shortTE="F";uid="15bc6222-033d-4a2e-af81-0cb8f94c6632"
NW_007377440.1	RepeatMasker	DNA/Sola-2	129468	130064	4314	+	.	ID="RND-1_FAMILY-789";Tend="1282";Tstart="690";shortTE="F";uid="e5e9bd1a-16d5-4348-b640-fa9d776efb43"
NW_007377440.1	RepeatMasker	RC/Helitron	94102	94242	948	+	.	ID="RND-6_FAMILY-8282";Tend="967";Tstart="826";shortTE="F";uid="74abc528-8ce7-46d6-ac6b-01c011fb4155"
NW_007377440.1	RepeatMasker	DNA/Sola-2	517781	518038	1642	+	.	ID="RND-1_FAMILY-789";Tend="981";Tstart="703";shortTE="F";uid="93ea78bb-1fc0-4625-9bd5-581a58e1b24b"
NW_007377440.1	RepeatMasker	LINE/RTE-BovB	38885	39118	1719	+	.	ID="RND-6_FAMILY-54328";Tend="1025";Tstart="793";shortTE="F";uid="1b6d78bc-e7d0-454e-a57f-19e249ada7c2"
NW_007377440.1	RepeatMasker	Unknown	847831	848247	1564	+	.	ID="RND-1_FAMILY-96";Tend="1327";Tstart="961";shortTE="F";uid="765026be-06ff-4b28-a4ed-54ddb7da6c27"
NW_007377440.1	RepeatMasker	LINE/RTE-BovB	629260	629473	1545	+	.	ID="RND-6_FAMILY-4311";Tend="616";Tstart="403";shortTE="F";uid="624e49aa-c438-41f8-95bf-a86650120947"
NW_007377440.1	RepeatMasker	Unknown	1054250	1054424	1320	+	.	ID="RND-1_FAMILY-48";Tend="862";Tstart="688";shortTE="F";uid="a8bc7efe-9fa1-4bb4-80e3-77cbf33bbe78"
NW_007377440.1	RepeatMasker	SINE/ID	687915	688136	1677	+	.	ID="RND-1_FAMILY-6";Tend="1319";Tstart="1098";shortTE="F";uid="85d98b85-2f1f-4c8e-9ed7-a180f236e31f"
NW_007377440.1	RepeatMasker	SINE/5S	950093	950241	634	+	.	ID="RND-1_FAMILY-103";Tend="847";Tstart="703";shortTE="F";uid="d549efd6-6d22-4659-a24e-9661e7f1a271"
NW_007377440.1	RepeatMasker	Unknown	960665	960821	958	+	.	ID="RND-1_FAMILY-137";Tend="1453";Tstart="1295";shortTE="F";uid="f148eef5-7906-442d-93b5-372f88ad8adf"
NW_007377440.1	RepeatMasker	SINE/tRNA-Meta	267168	267320	1261	+	.	ID="RND-1_FAMILY-97";Tend="986";Tstart="834";shortTE="F";uid="f5e88da5-fcd6-4f66-a0ee-95ba6e0eee0b"
NW_007377440.1	RepeatMasker	Unknown	635153	635382	489	+	.	ID="RND-1_FAMILY-575";TEgroup="ctg_1%7CRND-1_FAMILY-575%7C1";Tend="1649";Tstart="1164";shortTE="T";uid="08040680-f86c-44f3-a68a-796f08eeb016"
NW_007377440.1	RepeatMasker	SINE/ID	492738	492945	783	+	.	ID="RND-1_FAMILY-5";Tend="1747";Tstart="1538";shortTE="F";uid="14cc07ad-49c8-4b0b-9d31-113efbee399b"
NW_007377440.1	RepeatMasker	SINE/ID	786515	786628	483	+	.	ID="RND-1_FAMILY-16";Tend="1083";Tstart="991";shortTE="F";uid="4c44c4bb-d59c-459c-816b-97c71cb17684"
NW_007377440.1	RepeatMasker	LINE/RTE-BovB	137800	138082	863	+	.	ID="RND-5_FAMILY-2858";Tend="899";Tstart="618";shortTE="F";uid="826e31a2-c486-463e-8521-70cadc5a8dca"
NW_007377440.1	RepeatMasker	RC/Helitron	262535	262639	780	+	.	ID="RND-1_FAMILY-560";Tend="997";Tstart="809";shortTE="F";uid="a1c02183-9531-46e9-87ea-765a5e24a44d"
NW_007377440.1	RepeatMasker	SINE/tRNA-RTE	696355	696503	939	+	.	ID="RND-5_FAMILY-620";Tend="1207";Tstart="1054";shortTE="F";uid="40d59d91-190b-418b-835c-80e7abc42457"
NW_007377440.1	RepeatMasker	Unknown	62121	62257	488	+	.	ID="RND-6_FAMILY-6789";Tend="1727";Tstart="1585";shortTE="F";uid="fc006340-d1fa-4132-8168-f9b821c4bc3c"
NW_007377440.1	RepeatMasker	DNA/hAT-Charlie	655316	655530	578	+	.	ID="RND-6_FAMILY-12929";Tend="1012";Tstart="741";shortTE="F";uid="d6ccf282-12da-4817-b5e3-2ddf36057aa0"
NW_007377440.1	RepeatMasker	RC/Helitron	839859	840188	1033	+	.	ID="RND-6_FAMILY-7347";Tend="1376";Tstart="1005";shortTE="F";uid="c6aa899b-9d73-4e55-a578-7293ff754fcd"
NW_007377440.1	RepeatMasker	SINE/tRNA-Deu	675591	675730	921	+	.	ID="RND-6_FAMILY-17372";Tend="1185";Tstart="1038";shortTE="F";uid="b10e4857-319e-44cb-a49e-05ec945214b6"
NW_007377440.1	RepeatMasker	Unknown	282612	282748	809	+	.	ID="RND-1_FAMILY-138";Tend="745";Tstart="625";shortTE="F";uid="e34f52b8-c226-461c-9d44-e3d52e99c5bf"
NW_007377440.1	RepeatMasker	RC/Helitron	259739	259858	636	+	.	ID="RND-1_FAMILY-670";Tend="364";Tstart="221";shortTE="F";uid="e9247d68-6072-4336-af53-30af6b9a0231"
NW_007377440.1	RepeatMasker	Unknown	203218	203430	1083	+	.	ID="RND-1_FAMILY-123";Tend="873";Tstart="660";shortTE="F";uid="51d24b6d-e7bb-493c-a694-5dc17f33c6ee"
NW_007377440.1	RepeatMasker	DNA/hAT-Tip100	759329	759591	1095	+	.	ID="rnd-1_family-273";Tend="1283";Tstart="938";shortTE="F";uid="564f2c13-3b24-48f3-a8d3-477dce235f58"
NW_007377440.1	RepeatMasker	Unknown	782146	782764	4092	+	.	ID="RND-1_FAMILY-129";Tend="1400";Tstart="783";shortTE="F";uid="c16d326b-7601-40c7-aa7d-7a9b82df1275"
NW_007377440.1	RepeatMasker	Unknown	26402	26700	2651	+	.	ID="RND-1_FAMILY-19";Tend="1096";Tstart="798";shortTE="F";uid="7d481b84-cc90-452a-ba78-40600be6430c"
NW_007377440.1	RepeatMasker	Unknown	662033	663742	4855	+	.	ID="RND-5_FAMILY-178";Tend="2011";Tstart="827";shortTE="F";uid="a34d9762-8e71-470d-a5a1-6c84363f50a9"
NW_007377440.1	RepeatMasker	Unknown	1089589	1089741	1154	+	.	ID="RND-6_FAMILY-30900";Tend="1306";Tstart="1151";shortTE="F";uid="6004ce65-9f2e-4b48-951b-2b9578fa6f1d"
NW_007377440.1	RepeatMasker	SINE/5S	684030	684174	664	+	.	ID="RND-1_FAMILY-103";Tend="814";Tstart="658";shortTE="F";uid="7c323ede-d412-46f9-a1b2-bd2eefb93fcc"
NW_007377440.1	RepeatMasker	SINE/ID	889586	889808	1256	+	.	ID="RND-1_FAMILY-15";Tend="862";Tstart="643";shortTE="F";uid="591e2124-c13b-4086-9e8b-9e18263811c1"
NW_007377440.1	RepeatMasker	LTR/Gypsy	814280	814430	425	+	.	ID="RND-1_FAMILY-60";Tend="1223";Tstart="1074";shortTE="F";uid="67a2c603-afd7-48ff-ad3a-7cf57b4fad05"
NW_007377440.1	RepeatMasker	DNA/hAT-Tip100	758356	758696	2714	+	.	ID="RND-1_FAMILY-615";Tend="1131";Tstart="781";shortTE="F";uid="5fc6cd42-27d2-4af9-a3e4-95b672b24470"
NW_007377440.1	RepeatMasker	Unknown	601004	601104	547	+	.	ID="RND-1_FAMILY-52";Tend="1017";Tstart="923";shortTE="F";uid="04af8ff8-60ad-42db-8b77-fc9bb9e67681"
NW_007377440.1	RepeatMasker	Unknown	835520	835699	1225	+	.	ID="RND-5_FAMILY-3298";Tend="1080";Tstart="902";shortTE="F";uid="2f142450-79f5-4803-b09a-f02bcbfd5c5f"
NW_007377440.1	RepeatMasker	Unknown	440665	440778	659	+	.	ID="RND-6_FAMILY-20204";Tend="1598";Tstart="1482";shortTE="F";uid="f0019b96-11c0-43c4-9ed6-804b1d84d3d8"
NW_007377440.1	RepeatMasker	Unknown	797621	797944	2665	+	.	ID="RND-6_FAMILY-30900";Tend="1139";Tstart="815";shortTE="F";uid="dcfd769d-6daa-44c5-a463-303893eb906e"
NW_007377440.1	RepeatMasker	DNA/TcMar-Tc1	1086437	1086760	1612	+	.	ID="RND-1_FAMILY-366";TEgroup="ctg_1%7CRND-1_FAMILY-366%7C1";Tend="1578";Tstart="1037";shortTE="F";uid="682ff5eb-ae3e-4694-861c-bbb79e408b92"
NW_007377440.1	RepeatMasker	Unknown	1059344	1059915	542	+	.	ID="RND-1_FAMILY-0";TEgroup="ctg_1%7CRND-1_FAMILY-0%7C1";Tend="653";Tstart="339";shortTE="F";uid="518b20b3-cdf2-4286-9ce6-47e3aebfd071"
NW_007377440.1	RepeatMasker	Unknown	502769	503002	1018	+	.	ID="RND-1_FAMILY-227";Tend="1174";Tstart="895";shortTE="F";uid="f03f66a0-33c4-46b5-b28a-1eeb56b632ea"
NW_007377440.1	RepeatMasker	Unknown	846035	846337	2233	+	.	ID="RND-6_FAMILY-62244";Tend="1105";Tstart="788";shortTE="F";uid="ddcf8161-5cb9-4cce-95ce-ed89200f0559"
NW_007377440.1	RepeatMasker	Unknown	1039648	1039758	425	+	.	ID="RND-1_FAMILY-0";Tend="616";Tstart="513";shortTE="F";uid="b8f5c661-e4b8-4693-933d-0e5f676a0bc5"
NW_007377440.1	RepeatMasker	DNA/Crypton-I	1048048	1048271	837	+	.	ID="RND-5_FAMILY-277";Tend="557";Tstart="334";shortTE="F";uid="faaeb4b6-251e-4e7c-be98-d37ac523dd0a"
NW_007377440.1	RepeatMasker	Unknown	692573	692805	535	+	.	ID="RND-6_FAMILY-6145";Tend="273";Tstart="37";shortTE="F";uid="6c5d0c19-8cf9-4ab6-853b-b6087a6135f9"
NW_007377440.1	RepeatMasker	Unknown	501633	501762	835	+	.	ID="RND-1_FAMILY-177";Tend="1453";Tstart="1324";shortTE="F";uid="da443392-deb2-40a0-b9b7-bebb25379d8f"
NW_007377440.1	RepeatMasker	SINE/ID	985350	985564	1018	+	.	ID="RND-1_FAMILY-6";Tend="1309";Tstart="1095";shortTE="F";uid="489aba63-0820-49bc-9225-2b96af9074ff"
NW_007377440.1	RepeatMasker	Unknown	753103	753289	1304	+	.	ID="RND-6_FAMILY-10216";Tend="867";Tstart="690";shortTE="F";uid="04cfa814-f64d-4da7-8742-8dc32da64419"
NW_007377440.1	RepeatMasker	SINE/tRNA-Core	73886	74155	2320	+	.	ID="RND-6_FAMILY-3547";Tend="1906";Tstart="1636";shortTE="F";uid="f665e85b-c3c1-4bde-968f-72784db8882c"
NW_007377440.1	RepeatMasker	LINE/RTE-BovB	882382	882611	520	+	.	ID="RTE-54_LMI";Tend="3496";Tstart="3267";shortTE="F";uid="41746831-ff5a-4b64-a714-7b212a19d44f"
NW_007377440.1	RepeatMasker	LINE/I-Jockey	621030	621190	1114	+	.	ID="RND-5_FAMILY-2907";Tend="1067";Tstart="908";shortTE="F";uid="43b65667-13eb-43a6-b5bc-53ce35eeb809"
NW_007377440.1	RepeatMasker	Unknown	243526	243728	885	+	.	ID="RND-5_FAMILY-10489";Tend="1106";Tstart="889";shortTE="F";uid="ca91af68-ce9a-4080-8f4a-f0b9810a27e7"
NW_007377440.1	RepeatMasker	Unknown	100872	101013	1129	+	.	ID="RND-6_FAMILY-8826";Tend="969";Tstart="828";shortTE="F";uid="dd4d3cdf-c357-47ea-97ce-00ce281913c6"
NW_007377440.1	RepeatMasker	Unknown	66876	67086	789	+	.	ID="RND-5_FAMILY-8766";Tend="1074";Tstart="929";shortTE="F";uid="67af8a8a-6213-45ed-aa84-08e7f2be6766"
NW_007377440.1	RepeatMasker	Unknown	839022	839230	845	+	.	ID="RND-6_FAMILY-47864";Tend="1923";Tstart="1726";shortTE="F";uid="ef1396b0-c941-4790-bee3-dfa81fb01710"
NW_007377440.1	RepeatMasker	Unknown	875360	875807	970	+	.	ID="RND-1_FAMILY-227";TEgroup="ctg_1%7CRND-1_FAMILY-227%7C1";Tend="1155";Tstart="915";shortTE="F";uid="31c70c19-5200-4dc7-ac76-23f82e1c1512"
NW_007377440.1	RepeatMasker	Unknown	1073395	1073534	1149	+	.	ID="RND-6_FAMILY-62244";Tend="1109";Tstart="970";shortTE="F";uid="cddb2692-a47e-4de5-ab2d-098ebc969365"
NW_007377440.1	RepeatMasker	Unknown	769430	769933	507	+	.	ID="RND-6_FAMILY-17202";TEgroup="ctg_1%7CRND-6_FAMILY-17202%7C1";Tend="742";Tstart="345";shortTE="F";uid="36811f5c-e764-4f76-8f80-c90ce6bcfa47"
NW_007377440.1	RepeatMasker	Unknown	513899	514112	1885	+	.	ID="RND-6_FAMILY-1666";Tend="1024";Tstart="811";shortTE="F";uid="fba49560-3261-41c4-9061-4d24a2df9e6e"
NW_007377440.1	RepeatMasker	SINE/ID	784012	784235	1185	+	.	ID="RND-1_FAMILY-5";Tend="1733";Tstart="1538";shortTE="F";uid="b414e7dd-d9e6-41dd-9e72-44817561d1f9"
NW_007377440.1	RepeatMasker	SINE/5S	752894	753046	810	+	.	ID="RND-1_FAMILY-103";Tend="839";Tstart="687";shortTE="F";uid="99dba0e7-dce5-4434-8898-afd3589df477"
NW_007377440.1	RepeatMasker	Unknown	133638	133748	581	+	.	ID="RND-1_FAMILY-107";Tend="397";Tstart="294";shortTE="F";uid="5f7764fd-2280-4b5f-8c3f-c4351cb3846b"
NW_007377440.1	RepeatMasker	SINE/tRNA-RTE	337861	337995	770	+	.	ID="RND-6_FAMILY-31686";Tend="1294";Tstart="1156";shortTE="F";uid="d942c507-602e-4fae-9e49-d837013d8c2a"
NW_007377440.1	RepeatMasker	LINE/L2	1057246	1057446	425	+	.	ID="DAPHNE-79_LMI";Tend="3956";Tstart="3756";shortTE="F";uid="4a6774ec-8393-4794-9c80-910589e8400b"
NW_007377440.1	RepeatMasker	Unknown	244227	244333	413	+	.	ID="RND-6_FAMILY-1855";Tend="755";Tstart="648";shortTE="F";uid="ae81149e-a2aa-4d4f-abfd-d31fb7d97c99"
NW_007377440.1	RepeatMasker	RC/Helitron	887093	887564	551	+	.	ID="RND-1_FAMILY-277";TEgroup="ctg_1%7CRND-1_FAMILY-277%7C1";Tend="1300";Tstart="958";shortTE="T";uid="b664c44b-4c9d-4b84-8000-e4cad604f9f2"
NW_007377440.1	RepeatMasker	Unknown	1032549	1032674	972	+	.	ID="RND-1_FAMILY-70";Tend="1041";Tstart="915";shortTE="F";uid="1a54561f-5170-415b-ae2a-96a390ff81b5"
NW_007377440.1	RepeatMasker	Unknown	1097625	1097769	945	+	.	ID="RND-6_FAMILY-45419";Tend="1406";Tstart="1265";shortTE="F";uid="86e2b46c-a9f2-4af1-afd3-b1ef98830986"
NW_007377440.1	RepeatMasker	Unknown	260076	261196	7255	+	.	ID="RND-1_FAMILY-800";Tend="1528";Tstart="500";shortTE="F";uid="b965b3e1-d195-49c7-9bf0-e398bead1716"
NW_007377440.1	RepeatMasker	Unknown	240753	240904	1061	+	.	ID="RND-1_FAMILY-94";Tend="785";Tstart="644";shortTE="F";uid="415029aa-7b96-4e73-87b4-1e75c84cac1d"
NW_007377440.1	RepeatMasker	Unknown	1087046	1087231	1519	+	.	ID="RND-6_FAMILY-1666";Tend="980";Tstart="794";shortTE="F";uid="0c9b2249-e957-47bb-8fae-c6fa706ba333"
NW_007377440.1	RepeatMasker	RC/Helitron	711967	712390	684	+	.	ID="RND-1_FAMILY-118";TEgroup="ctg_1%7CRND-1_FAMILY-118%7C1";Tend="1493";Tstart="646";shortTE="T";uid="a3c10174-7797-45fc-8ed0-1d0b639e9300"
NW_007377440.1	RepeatMasker	Unknown	838049	838257	738	+	.	ID="RND-6_FAMILY-30900";Tend="1143";Tstart="935";shortTE="F";uid="5080659d-8cb4-418b-b81b-53f931f36007"
NW_007377440.1	RepeatMasker	Unknown	415213	415404	1021	+	.	ID="RND-5_FAMILY-214";Tend="1088";Tstart="892";shortTE="F";uid="07b0f384-a843-44ae-83a7-b7f1165e9c19"
NW_007377440.1	RepeatMasker	Unknown	786220	786460	1565	+	.	ID="RND-5_FAMILY-3298";Tend="1095";Tstart="857";shortTE="F";uid="f4976f29-519e-4e11-88da-e9c6e0ba13c3"
NW_007377440.1	RepeatMasker	LINE/L1-Tx1	787870	787993	612	+	.	ID="RND-4_FAMILY-112";Tend="1795";Tstart="1673";shortTE="F";uid="2910607c-b6cb-4762-af38-ab5f5ea4e6fb"
NW_007377440.1	RepeatMasker	SINE/B4	844699	844916	742	+	.	ID="RND-5_FAMILY-761";Tend="971";Tstart="757";shortTE="F";uid="6eca392c-22a1-4e1e-94f7-17602f5f3308"
NW_007377440.1	RepeatMasker	SINE/ID	785900	786100	1037	+	.	ID="RND-1_FAMILY-16";TEgroup="ctg_1%7CRND-1_FAMILY-16%7C1";Tend="1097";Tstart="891";shortTE="T";uid="38dbe2ec-e5b0-43ea-b5d4-98178408e300"
NW_007377440.1	RepeatMasker	Unknown	890426	890640	1230	+	.	ID="RND-1_FAMILY-227";Tend="1155";Tstart="915";shortTE="F";uid="5c5eebd8-92d0-42a9-a7cd-3b3318a139fc"
NW_007377440.1	RepeatMasker	SINE/ID	775726	775930	706	+	.	ID="RND-1_FAMILY-26";Tend="1322";Tstart="1104";shortTE="F";uid="f495a201-f2ce-4303-8572-7568942c5119"
NW_007377440.1	RepeatMasker	RC/Helitron	525615	525913	1771	+	.	ID="RND-1_FAMILY-500";Tend="830";Tstart="536";shortTE="F";uid="ee9a0c0c-f896-4239-89d1-b2d710d7ac89"
NW_007377440.1	RepeatMasker	SINE/ID	844019	844206	876	+	.	ID="RND-1_FAMILY-16";Tend="1060";Tstart="870";shortTE="F";uid="3ee32422-586e-4cd3-b10b-ac5f1ae145ad"
NW_007377440.1	RepeatMasker	SINE/5S	281568	281703	447	+	.	ID="RND-1_FAMILY-103";Tend="795";Tstart="657";shortTE="F";uid="4893f869-4c3a-4c2d-b8e4-9ee395eb4b81"
NW_007377440.1	RepeatMasker	Unknown	1080528	1080779	1270	+	.	ID="RND-1_FAMILY-96";Tend="1101";Tstart="842";shortTE="F";uid="5bea1007-7b98-4f05-ab66-3361fa724a1a"
NW_007377440.1	RepeatMasker	Unknown	1080839	1081143	1886	+	.	ID="RND-1_FAMILY-301";Tend="1253";Tstart="809";shortTE="F";uid="a7fdc1dc-2982-433f-8958-ed56e95b1366"
NW_007377440.1	RepeatMasker	DNA/hAT-Blackjack	100918	101053	627	+	.	ID="RND-1_FAMILY-66";Tend="919";Tstart="784";shortTE="F";uid="76f6c864-4ae4-4fd5-983f-aa33041cfc32"
NW_007377440.1	RepeatMasker	SINE/ID	870663	870843	681	+	.	ID="RND-1_FAMILY-4";Tend="1345";Tstart="1142";shortTE="F";uid="d4915eac-a2a1-48e6-97d0-845a82baa045"
NW_007377440.1	RepeatMasker	Unknown	939142	939253	738	+	.	ID="RND-1_FAMILY-132";Tend="1836";Tstart="1725";shortTE="F";uid="9632c662-a484-43c2-99d3-66017c9de328"
NW_007377440.1	RepeatMasker	Unknown	695794	696001	1568	+	.	ID="RND-1_FAMILY-65";Tend="1129";Tstart="921";shortTE="F";uid="693f654b-aba7-485f-b0c7-d63cc868cc46"
NW_007377440.1	RepeatMasker	LTR/Gypsy	92552	92677	612	+	.	ID="RND-1_FAMILY-232";Tend="1227";Tstart="1107";shortTE="F";uid="98ab955f-c2d5-4e9e-8034-c1ccf06d6a61"
NW_007377440.1	RepeatMasker	SINE/tRNA-Meta	411559	411665	428	+	.	ID="RND-1_FAMILY-97";Tend="949";Tstart="852";shortTE="F";uid="89014039-7e1a-4696-b691-60dd190bc7bc"
NW_007377440.1	RepeatMasker	Unknown	519193	519333	1194	+	.	ID="RND-1_FAMILY-634";Tend="854";Tstart="714";shortTE="F";uid="020ddae5-43e0-4460-b231-680450fc7a14"
NW_007377440.1	RepeatMasker	Unknown	264901	265036	956	+	.	ID="RND-1_FAMILY-295";Tend="901";Tstart="766";shortTE="F";uid="c3e5a999-2968-4b02-858c-6583ad6ef1df"
NW_007377440.1	RepeatMasker	DNA/TcMar-Tc1	841525	841772	2029	+	.	ID="RND-1_FAMILY-453";Tend="792";Tstart="545";shortTE="F";uid="6e9d8667-484c-4a60-8c4b-d2c5d3078f0d"
NW_007377440.1	RepeatMasker	Unknown	1064489	1064664	1378	+	.	ID="RND-1_FAMILY-708";Tend="972";Tstart="800";shortTE="F";uid="418d2292-527a-4e58-a16b-a045d1fb9a4a"
NW_007377440.1	RepeatMasker	SINE/ID	772615	772762	443	+	.	ID="RND-1_FAMILY-16";Tend="1027";Tstart="780";shortTE="F";uid="d75db819-9ec3-47ce-b19f-25e6aa3dcd77"
NW_007377440.1	RepeatMasker	SINE/tRNA-Meta	888447	888559	491	+	.	ID="RND-1_FAMILY-97";Tend="966";Tstart="857";shortTE="F";uid="200f6ab1-fdf9-4f69-bf88-1e713371d302"
NW_007377440.1	RepeatMasker	SINE/ID	1047098	1047508	2017	+	.	ID="RND-6_FAMILY-766";Tend="1915";Tstart="1555";shortTE="F";uid="a1c2d59e-ffda-4520-8dbf-324613d1c19d"
NW_007377440.1	RepeatMasker	SINE/tRNA-Core	809675	809907	1546	+	.	ID="RND-1_FAMILY-87";Tend="1017";Tstart="792";shortTE="F";uid="b0e21ffc-2ee9-49c4-bd8b-573d276bf4fe"
NW_007377440.1	RepeatMasker	Unknown	687355	687475	541	+	.	ID="RND-1_FAMILY-70";Tend="1032";Tstart="911";shortTE="F";uid="c72e3780-6175-4fc1-97eb-ef2e71eba5e1"
NW_007377440.1	RepeatMasker	SINE/ID	1021160	1021304	912	+	.	ID="RND-1_FAMILY-10";Tend="822";Tstart="674";shortTE="F";uid="951629ed-1ef9-458b-9bc0-532345eaf078"
NW_007377440.1	RepeatMasker	DNA/TcMar-Tc1	559620	560025	2441	+	.	ID="RND-1_FAMILY-519";Tend="1429";Tstart="1023";shortTE="F";uid="3b407c2f-82eb-4fef-bd3a-0b37ed744a72"
NW_007377440.1	RepeatMasker	Unknown	395236	395451	969	+	.	ID="RND-1_FAMILY-129";Tend="1206";Tstart="885";shortTE="F";uid="ea333c22-a9c8-4086-8a63-aac52fd64248"
NW_007377440.1	RepeatMasker	SINE/B4	815184	815444	1091	+	.	ID="RND-5_FAMILY-761";Tend="980";Tstart="753";shortTE="F";uid="af0a3c14-b3a7-4438-bc1f-8efa3acb069a"
NW_007377440.1	RepeatMasker	SINE/ID	650356	650623	545	+	.	ID="RND-1_FAMILY-28";Tend="1077";Tstart="841";shortTE="F";uid="333b84eb-61d2-4b64-ac8d-cfa0bd6e16d5"
NW_007377440.1	RepeatMasker	Unknown	278617	278745	679	+	.	ID="RND-1_FAMILY-459";Tend="771";Tstart="643";shortTE="F";uid="d6dbbd56-2783-4848-aec0-6c5af31c11d7"
NW_007377440.1	RepeatMasker	Unknown	795236	795906	1687	+	.	ID="RND-6_FAMILY-62244";TEgroup="ctg_1%7CRND-6_FAMILY-62244%7C1";Tend="998";Tstart="688";shortTE="F";uid="f7e44fd6-9fed-4821-b75d-324cb5c2bede"
NW_007377440.1	RepeatMasker	Unknown	900231	900369	497	+	.	ID="RND-1_FAMILY-177";Tend="775";Tstart="641";shortTE="F";uid="fa64353f-dc2b-4900-a018-925b6bac2eda"
NW_007377440.1	RepeatMasker	SINE/B4	874633	874830	1267	+	.	ID="RND-5_FAMILY-761";Tend="965";Tstart="769";shortTE="F";uid="226bd61d-fc30-4860-babf-e55cc65bf996"
NW_007377440.1	RepeatMasker	RC/Helitron	888961	889219	1853	+	.	ID="RND-1_FAMILY-277";Tend="1215";Tstart="958";shortTE="F";uid="e40ada59-52b7-4bcb-8199-3299a20d1b88"
NW_007377440.1	RepeatMasker	SINE/tRNA-Meta	13047	13206	1281	+	.	ID="RND-1_FAMILY-97";Tend="989";Tstart="835";shortTE="F";uid="861d0336-b24a-4907-a986-80be8142a139"
NW_007377440.1	RepeatMasker	Unknown	1057934	1058108	1335	+	.	ID="RND-1_FAMILY-48";Tend="862";Tstart="688";shortTE="F";uid="72668c7a-52be-4605-b731-34f3d9615367"
NW_007377440.1	RepeatMasker	Unknown	821644	821754	525	+	.	ID="RND-5_FAMILY-3298";Tend="979";Tstart="860";shortTE="F";uid="7cf112e1-082e-488f-b734-5e0db2f4db60"
NW_007377440.1	RepeatMasker	Unknown	164896	165147	1057	+	.	ID="RND-1_FAMILY-530";Tend="1388";Tstart="1205";shortTE="F";uid="33913464-823c-4d96-9ff6-f4136958437b"
NW_007377440.1	RepeatMasker	DNA/PIF-Harbinger	653563	653686	502	+	.	ID="RND-1_FAMILY-258";Tend="800";Tstart="674";shortTE="F";uid="06b67577-7bfb-4547-b8d5-dcd134466fe0"
NW_007377440.1	RepeatMasker	Unknown	1013196	1013366	1224	+	.	ID="RND-6_FAMILY-562";Tend="865";Tstart="671";shortTE="F";uid="e99ae685-ec14-4f4d-ae59-198fb9097458"
NW_007377440.1	RepeatMasker	SINE/ID	856247	856370	673	+	.	ID="RND-1_FAMILY-10";Tend="818";Tstart="693";shortTE="F";uid="853e01c2-7088-44f9-9167-c065c1a650ca"
NW_007377440.1	RepeatMasker	Unknown	945782	946032	1713	+	.	ID="RND-1_FAMILY-201";Tend="1158";Tstart="916";shortTE="F";uid="2390ed75-ffa7-4069-b57e-e3e11483238b"
NW_007377440.1	RepeatMasker	Unknown	252091	252411	834	+	.	ID="RND-6_FAMILY-3384";TEgroup="ctg_1%7CRND-6_FAMILY-3384%7C1";Tend="1855";Tstart="1688";shortTE="F";uid="b6da44e7-28e6-40e8-a143-baf60b77cd9d"
NW_007377440.1	RepeatMasker	DNA/hAT-Tip100	537733	538051	2436	+	.	ID="RND-1_FAMILY-615";Tend="1131";Tstart="781";shortTE="F";uid="00a22c71-1d73-43d1-9997-e40612beb182"
NW_007377440.1	RepeatMasker	Unknown	1026773	1026897	1074	+	.	ID="RND-1_FAMILY-52";Tend="1049";Tstart="924";shortTE="F";uid="7c280773-a252-4875-b81f-e7082ca12406"
NW_007377440.1	RepeatMasker	Unknown	961167	961405	1571	+	.	ID="RND-5_FAMILY-8766";Tend="1149";Tstart="917";shortTE="F";uid="051c91eb-ea9b-4300-9e6b-b92153b09ce2"
NW_007377440.1	RepeatMasker	DNA/Sola-1	330209	330805	4463	+	.	ID="RND-6_FAMILY-1864";Tend="1122";Tstart="493";shortTE="F";uid="9ea28df7-e814-440c-9178-09baf71289fd"
NW_007377440.1	RepeatMasker	DNA/Academ-1	220387	220828	3960	+	.	ID="RND-5_FAMILY-5434";Tend="1445";Tstart="998";shortTE="F";uid="c982aec7-35ec-452c-bc6e-10e32c0b4e76"
NW_007377440.1	RepeatMasker	Unknown	947325	947471	588	+	.	ID="RND-1_FAMILY-52";Tend="1095";Tstart="926";shortTE="F";uid="b54459c8-6d55-4e8f-9b36-e32f272f2375"
NW_007377440.1	RepeatMasker	RC/Helitron	813539	813708	1443	+	.	ID="RND-6_FAMILY-7347";Tend="1055";Tstart="885";shortTE="F";uid="eec28c83-ccb5-4762-a03e-898a7202de96"
NW_007377440.1	RepeatMasker	SINE/ID	698606	698745	611	+	.	ID="RND-1_FAMILY-6";Tend="1241";Tstart="1106";shortTE="F";uid="06d15a9d-3327-4d30-8a06-665c8ce816d9"
NW_007377440.1	RepeatMasker	Unknown	388872	389007	649	+	.	ID="RND-6_FAMILY-29318";Tend="1299";Tstart="1164";shortTE="F";uid="3658510d-dc56-46e4-9876-ba48587d4a89"
NW_007377440.1	RepeatMasker	Unknown	87397	87504	675	+	.	ID="RND-1_FAMILY-733";Tend="559";Tstart="456";shortTE="F";uid="d99b9001-9413-4a8f-ae9e-10d76c7b7931"
NW_007377440.1	RepeatMasker	Unknown	411693	411968	1121	+	.	ID="RND-1_FAMILY-52";Tend="1385";Tstart="1110";shortTE="F";uid="96787606-5690-4b71-9b72-99b658f66708"
NW_007377440.1	RepeatMasker	Unknown	740951	741153	657	+	.	ID="RND-6_FAMILY-11907";Tend="1189";Tstart="1031";shortTE="F";uid="6fa7c6c4-de6a-4b4a-85f2-785ba8a2078b"
NW_007377440.1	RepeatMasker	Unknown	1097311	1097532	593	+	.	ID="RND-6_FAMILY-48653";Tend="1131";Tstart="901";shortTE="F";uid="5724142b-64fb-4820-be8c-664ca52b58c7"
NW_007377440.1	RepeatMasker	Unknown	371054	371159	426	+	.	ID="RND-1_FAMILY-144";Tend="977";Tstart="881";shortTE="F";uid="88bf191e-25df-4c13-afd3-0fe9c4277bf1"
NW_007377440.1	RepeatMasker	SINE/tRNA-RTE	217959	218258	2204	+	.	ID="RND-1_FAMILY-22";Tend="1555";Tstart="1256";shortTE="F";uid="39228d4d-eacc-4f4f-9642-bb3f313f9f2d"
NW_007377440.1	RepeatMasker	Satellite	758148	758273	693	+	.	ID="RND-1_FAMILY-51";Tend="1033";Tstart="922";shortTE="F";uid="e8b2981e-4154-44c5-81e3-5591350610bf"
NW_007377440.1	RepeatMasker	Unknown	1008731	1008958	462	+	.	ID="RND-6_FAMILY-8031";TEgroup="ctg_1%7CRND-6_FAMILY-8031%7C1";Tend="978";Tstart="903";shortTE="T";uid="bccb308e-e381-40f4-8e3c-e7580465ce75"
NW_007377440.1	RepeatMasker	SINE/tRNA-Core	840935	841094	1065	+	.	ID="RND-1_FAMILY-72";Tend="1116";Tstart="816";shortTE="F";uid="129e2399-c839-48f1-93fe-f1986709c125"
NW_007377440.1	RepeatMasker	LTR/Gypsy	840774	840934	1070	+	.	ID="RND-6_FAMILY-18136";Tend="1564";Tstart="1405";shortTE="F";uid="8eca54a7-42d7-46a6-b3f8-090a208d77fa"
NW_007377440.1	RepeatMasker	SINE/tRNA-RTE	997552	997705	1061	+	.	ID="RND-1_FAMILY-2";Tend="1628";Tstart="1476";shortTE="F";uid="9fae2de1-ab11-4d8e-8c8d-0ed386c20af5"
NW_007377440.1	RepeatMasker	Unknown	278486	278616	1029	+	.	ID="RND-1_FAMILY-138";Tend="776";Tstart="632";shortTE="F";uid="4669d193-ab1a-4be4-939f-b03895e2719c"
NW_007377440.1	RepeatMasker	LINE/RTE-BovB	394586	394720	775	+	.	ID="RND-6_FAMILY-4645";Tend="852";Tstart="713";shortTE="F";uid="f4ab55ab-281f-466f-8834-48e4e35d6d7d"
NW_007377440.1	RepeatMasker	DNA/PIF-Harbinger	805975	806105	916	+	.	ID="RND-6_FAMILY-16749";Tend="1458";Tstart="1306";shortTE="F";uid="6e18e6b9-2fa5-4ee8-9e34-87ff9a98c744"
NW_007377440.1	RepeatMasker	DNA/Sola-2	783108	783396	1472	+	.	ID="RND-1_FAMILY-789";Tend="973";Tstart="662";shortTE="F";uid="7b1184d6-a027-41bf-addf-d5e1e446d8fa"
NW_007377440.1	RepeatMasker	RC/Helitron	878927	879332	2790	+	.	ID="RND-1_FAMILY-277";Tend="1342";Tstart="958";shortTE="F";uid="1534e768-0172-4524-b441-0b6bdeddc582"
NW_007377440.1	RepeatMasker	Unknown	489217	489383	1209	+	.	ID="RND-5_FAMILY-4152";Tend="1284";Tstart="1113";shortTE="F";uid="9a8c051e-9899-429f-8674-34b591825709"
NW_007377440.1	RepeatMasker	Unknown	515713	515827	847	+	.	ID="RND-1_FAMILY-344";Tend="988";Tstart="875";shortTE="F";uid="b37e72e4-8856-4e6f-bf0e-5eda6efc37da"
NW_007377440.1	RepeatMasker	Unknown	144875	144983	489	+	.	ID="RND-6_FAMILY-7449";Tend="352";Tstart="238";shortTE="F";uid="a9c0180d-5660-4711-a122-2ff7129fabd0"
NW_007377440.1	RepeatMasker	DNA/hAT-Charlie	236935	237370	3026	+	.	ID="RND-6_FAMILY-3808";Tend="1406";Tstart="924";shortTE="F";uid="8436e885-fc8e-433d-bf45-fd2263f98913"
NW_007377440.1	RepeatMasker	SINE/tRNA-Deu	93020	93155	609	+	.	ID="RND-1_FAMILY-835";Tend="842";Tstart="718";shortTE="F";uid="8d872e1e-02b2-4da8-bf47-af657d15e1fd"
NW_007377440.1	RepeatMasker	DNA/PIF-Harbinger	288589	288781	827	+	.	ID="RND-5_FAMILY-1762";Tend="1547";Tstart="1366";shortTE="F";uid="dc4c7bc0-58a5-443e-9cd2-53628a7637fa"
NW_007377440.1	RepeatMasker	LTR/Gypsy	710501	710695	587	+	.	ID="RND-6_FAMILY-7101";Tend="973";Tstart="810";shortTE="F";uid="eb7b5886-1a34-477d-bc85-fd0493bbe67a"
NW_007377440.1	RepeatMasker	Unknown	266200	266326	915	+	.	ID="RND-1_FAMILY-206";Tend="980";Tstart="851";shortTE="F";uid="14b00051-21a5-4d43-be95-435fdfa99145"
NW_007377440.1	RepeatMasker	LINE/L1-Tx1	792833	792956	612	+	.	ID="RND-4_FAMILY-112";Tend="1795";Tstart="1673";shortTE="F";uid="d98a192d-3bfe-4d75-b22d-4c5280230e51"
NW_007377440.1	RepeatMasker	Unknown	671426	671654	1020	+	.	ID="RND-1_FAMILY-0";Tend="612";Tstart="392";shortTE="F";uid="24dc307b-98a3-4af6-8aaa-508cfe08aa11"
NW_007377440.1	RepeatMasker	Unknown	938214	938323	746	+	.	ID="RND-1_FAMILY-316";Tend="591";Tstart="482";shortTE="F";uid="73ad1fc0-8737-406f-9f2c-cb2380762fc3"
NW_007377440.1	RepeatMasker	LTR/Gypsy	247862	248017	422	+	.	ID="GYPSY61-I_AG";Tend="4392";Tstart="4227";shortTE="F";uid="b6f46d50-3cd5-4df8-afa4-3bb67b157e43"
NW_007377440.1	RepeatMasker	SINE/tRNA-Meta	190309	190474	1258	+	.	ID="RND-1_FAMILY-97";Tend="994";Tstart="835";shortTE="F";uid="f5f81d9c-ec9d-4dd8-964e-5259e6dcec88"
NW_007377440.1	RepeatMasker	SINE/5S	809930	810066	724	+	.	ID="RND-1_FAMILY-103";Tend="801";Tstart="661";shortTE="F";uid="10c03012-4862-460c-8493-227e45a40e42"
NW_007377440.1	RepeatMasker	Unknown	243723	244032	624	+	.	ID="RND-6_FAMILY-9731";TEgroup="ctg_1%7CRND-6_FAMILY-9731%7C1";Tend="1258";Tstart="116";shortTE="F";uid="faca29bb-f8bc-4663-96ac-a104d213b831"
NW_007377440.1	RepeatMasker	SINE/ID	833848	834058	1748	+	.	ID="RND-1_FAMILY-16";Tend="1076";Tstart="866";shortTE="F";uid="95ecefb0-195d-4152-ac6d-7f0051b2675a"
NW_007377440.1	RepeatMasker	Unknown	190857	190984	757	+	.	ID="RND-1_FAMILY-48";Tend="856";Tstart="689";shortTE="F";uid="b4f2573b-af84-4a92-9b86-bee156e66ade"
NW_007377440.1	RepeatMasker	Unknown	891162	891299	965	+	.	ID="RND-6_FAMILY-5187";Tend="1029";Tstart="892";shortTE="F";uid="87161915-e137-4244-8d01-83909a3b9a22"
NW_007377440.1	RepeatMasker	Unknown	258424	258730	2410	+	.	ID="RND-1_FAMILY-195";Tend="1476";Tstart="1170";shortTE="F";uid="9b7abd90-5c12-4870-968c-8bcef38c2d6f"
NW_007377440.1	RepeatMasker	SINE/tRNA-RTE	259373	259691	2349	+	.	ID="RND-6_FAMILY-31686";Tend="1298";Tstart="975";shortTE="F";uid="e6224b6f-75f5-4d93-9905-6224c626ca98"
NW_007377440.1	RepeatMasker	Unknown	838532	838717	1161	+	.	ID="RND-5_FAMILY-3298";Tend="1080";Tstart="902";shortTE="F";uid="6b575587-fe9e-4c01-966c-5211ef44c4ac"
NW_007377440.1	RepeatMasker	Unknown	924870	925008	1021	+	.	ID="RND-1_FAMILY-388";Tend="648";Tstart="510";shortTE="F";uid="9171c342-b681-43c1-96c9-9feb9c3a3dd3"
NW_007377440.1	RepeatMasker	LINE/RTE-BovB	725661	725807	466	+	.	ID="RND-5_FAMILY-2858";Tend="900";Tstart="754";shortTE="F";uid="7272340b-7fda-490d-9617-9f907a63d545"
NW_007377440.1	RepeatMasker	Unknown	621957	622188	1745	+	.	ID="RND-6_FAMILY-2708";Tend="877";Tstart="642";shortTE="F";uid="bfe21035-d371-494e-b377-dd6535184cbd"
NW_007377440.1	RepeatMasker	LINE/L1-Tx1	975163	975432	610	+	.	ID="RND-1_FAMILY-1";Tend="1838";Tstart="1598";shortTE="F";uid="b9e27f9e-9a24-4b55-9ec2-b80e8127dbf4"
NW_007377440.1	RepeatMasker	SINE/ID	809365	809594	1895	+	.	ID="RND-1_FAMILY-16";Tend="1098";Tstart="866";shortTE="F";uid="2261466a-c997-40e8-b53e-90995385c220"
NW_007377440.1	RepeatMasker	Unknown	368353	368494	508	+	.	ID="RND-1_FAMILY-70";Tend="1040";Tstart="915";shortTE="F";uid="961cd141-e4df-42eb-a44d-b1359d342cbf"
NW_007377440.1	RepeatMasker	DNA/Sola-1	366314	366682	1660	+	.	ID="RND-6_FAMILY-44371";TEgroup="ctg_1%7CRND-6_FAMILY-44371%7C1";Tend="1261";Tstart="585";shortTE="F";uid="13535e0c-9cc0-44b3-b169-d4c3ab43d874"
NW_007377440.1	RepeatMasker	Unknown	879722	879835	430	+	.	ID="RND-1_FAMILY-196";Tend="832";Tstart="719";shortTE="F";uid="b3cf69fa-f0ca-4875-a68c-452794d35f21"
NW_007377440.1	RepeatMasker	Unknown	1063047	1063315	896	+	.	ID="RND-1_FAMILY-415";TEgroup="ctg_1%7CRND-1_FAMILY-415%7C1";Tend="1567";Tstart="1233";shortTE="F";uid="e87ca4e9-94ad-4d73-8e5a-e7b4ad8f36d2"
NW_007377440.1	RepeatMasker	Unknown	287839	288088	1213	+	.	ID="RND-5_FAMILY-5725";Tend="807";Tstart="571";shortTE="F";uid="f1de2d3c-7203-42b3-adbe-6b049e9143c0"
NW_007377440.1	RepeatMasker	Unknown	16887	17215	2835	+	.	ID="RND-1_FAMILY-850";Tend="1634";Tstart="1306";shortTE="F";uid="32970275-a12b-4c08-9287-12d21dbb1bc7"
NW_007377440.1	RepeatMasker	Unknown	720903	721059	535	+	.	ID="RND-6_FAMILY-3384";Tend="1870";Tstart="1706";shortTE="F";uid="fd38b83a-db72-4254-aab1-fe69617decc9"
NW_007377440.1	RepeatMasker	DNA/hAT-Charlie	142581	142830	1305	+	.	ID="RND-5_FAMILY-6244";Tend="1071";Tstart="846";shortTE="F";uid="39b56b6a-1af0-487c-af74-fec08e0f5da8"
NW_007377440.1	RepeatMasker	LINE/L1	217124	217228	669	+	.	ID="RND-6_FAMILY-36073";Tend="743";Tstart="641";shortTE="F";uid="bcc902c2-c53b-4dd1-b309-a4653ee2296d"
NW_007377440.1	RepeatMasker	Unknown	923460	923841	2767	+	.	ID="RND-6_FAMILY-6470";Tend="1286";Tstart="879";shortTE="F";uid="2e195529-8a4e-4fce-83b7-c369dc95180d"
NW_007377440.1	RepeatMasker	Unknown	300562	300671	738	+	.	ID="RND-1_FAMILY-52";Tend="1033";Tstart="924";shortTE="F";uid="e26eee2e-d0d4-48de-8633-b900b18318ae"
NW_007377440.1	RepeatMasker	SINE/tRNA-Meta	743542	743667	714	+	.	ID="RND-1_FAMILY-97";Tend="958";Tstart="831";shortTE="F";uid="3d06b474-b69c-4dcf-933f-95c5eaadb59e"
NW_007377440.1	RepeatMasker	Unknown	529366	529528	950	+	.	ID="RND-5_FAMILY-4401";Tend="909";Tstart="743";shortTE="F";uid="3d4c304e-e4a9-4f3a-a48c-c75c4d27fd30"
NW_007377440.1	RepeatMasker	SINE/5S	1053135	1053236	500	-	.	ID="RND-1_FAMILY-103";Tend="903";Tstart="809";shortTE="F";uid="885966dc-156a-42ab-a97d-3f7beb670fe8"
NW_007377440.1	RepeatMasker	Unknown	361252	361355	873	-	.	ID="RND-1_FAMILY-80";Tend="1031";Tstart="929";shortTE="F";uid="84d29970-6bc4-4284-8ae6-5c5aff3de978"
NW_007377440.1	RepeatMasker	LINE/L1	793705	793808	740	-	.	ID="RND-6_FAMILY-36073";Tend="743";Tstart="640";shortTE="F";uid="7f6c842a-9142-4d8f-92ac-3c1300193c10"
NW_007377440.1	RepeatMasker	Unknown	451551	451754	708	-	.	ID="RND-1_FAMILY-177";Tend="1619";Tstart="1419";shortTE="F";uid="a4aa0e75-a6b8-4a69-9c17-a862bac2ead3"
NW_007377440.1	RepeatMasker	RC/Helitron	849913	850302	1876	-	.	ID="RND-1_FAMILY-118";Tend="1493";Tstart="1187";shortTE="F";uid="57ac73bb-8b29-4457-af40-eab0f6d82112"
NW_007377440.1	RepeatMasker	Unknown	493141	493286	722	-	.	ID="RND-1_FAMILY-70";Tend="1042";Tstart="915";shortTE="F";uid="8696c65e-54ec-4a45-b9d8-75fc4f9082ec"
NW_007377440.1	RepeatMasker	Unknown	518200	518703	3686	-	.	ID="RND-6_FAMILY-1833";Tend="1426";Tstart="916";shortTE="F";uid="77269a8b-6957-4869-9db8-5498920c143c"
NW_007377440.1	RepeatMasker	Satellite	1057906	1058087	966	-	.	ID="RND-1_FAMILY-51";Tend="1068";Tstart="885";shortTE="F";uid="e828b2b3-0560-4c7d-85dc-7ae4fa79804b"
NW_007377440.1	RepeatMasker	Unknown	117549	117655	602	-	.	ID="RND-1_FAMILY-70";Tend="1043";Tstart="935";shortTE="F";uid="9d92beeb-5a1a-4575-95bf-ddaa0ec63012"
NW_007377440.1	RepeatMasker	Unknown	562027	562140	457	-	.	ID="RND-1_FAMILY-459";Tend="747";Tstart="633";shortTE="F";uid="5a069830-7564-4b3c-b4ef-b4c6be7d61b4"
NW_007377440.1	RepeatMasker	Unknown	449924	450480	4843	-	.	ID="RND-6_FAMILY-2666";Tend="1209";Tstart="656";shortTE="F";uid="ab1fe40f-f9d5-4911-b278-d9783060aea3"
NW_007377440.1	RepeatMasker	Unknown	258029	258526	3936	-	.	ID="RND-6_FAMILY-41055";Tend="520";Tstart="46";shortTE="F";uid="69332b47-e460-4587-a9e0-f79ff651a7b4"
NW_007377440.1	RepeatMasker	LINE/L1-Tx1	791348	791728	2673	-	.	ID="RND-1_FAMILY-1";Tend="1844";Tstart="1330";shortTE="F";uid="449c7676-4058-4244-a0d5-2cd8ef40e55e"
NW_007377440.1	RepeatMasker	Unknown	832318	832459	1159	-	.	ID="RND-1_FAMILY-278";Tend="820";Tstart="679";shortTE="F";uid="ed8cea3c-55b2-4235-a4c4-fa109a8d7928"
NW_007377440.1	RepeatMasker	Unknown	802607	802767	858	-	.	ID="RND-1_FAMILY-191";Tend="890";Tstart="739";shortTE="F";uid="3e0e282e-c4f2-420f-8bba-31abc7f7bbe7"
NW_007377440.1	RepeatMasker	Unknown	966528	966646	568	-	.	ID="RND-1_FAMILY-131";Tend="1189";Tstart="1069";shortTE="F";uid="c1b7084e-d053-4add-ae27-f547b40b64fb"
NW_007377440.1	RepeatMasker	SINE/ID	94243	94457	1812	-	.	ID="RND-1_FAMILY-5";Tend="1751";Tstart="1537";shortTE="F";uid="7f740d36-df35-41e5-9fe9-a89a27304e0c"
NW_007377440.1	RepeatMasker	DNA/TcMar-Tc1	513590	513746	432	-	.	ID="RND-1_FAMILY-519";Tend="1523";Tstart="1373";shortTE="F";uid="a9e082e7-1ba1-4105-b2b9-c7ad6ac3ceb9"
NW_007377440.1	RepeatMasker	Unknown	486294	487909	993	-	.	ID="RND-6_FAMILY-2500";TEgroup="ctg_1%7CRND-6_FAMILY-2500%7C1";Tend="1334";Tstart="226";shortTE="F";uid="4a623c2f-6678-4c33-b2ad-913c3432060f"
NW_007377440.1	RepeatMasker	DNA/hAT-Blackjack	955309	955537	480	-	.	ID="RND-1_FAMILY-83";Tend="1553";Tstart="1332";shortTE="F";uid="d48f799f-c204-447c-ba9c-c5716424e287"
NW_007377440.1	RepeatMasker	Unknown	27434	27628	584	-	.	ID="RND-1_FAMILY-244";TEgroup="ctg_1%7CRND-1_FAMILY-244%7C1";Tend="1154";Tstart="1079";shortTE="T";uid="8b7c57c4-76e5-4317-8856-1db89ee7395d"
NW_007377440.1	RepeatMasker	SINE/tRNA-RTE	1046276	1046458	594	-	.	ID="RND-6_FAMILY-31686";TEgroup="ctg_1%7CRND-6_FAMILY-31686%7C2";Tend="1276";Tstart="1171";shortTE="T";uid="0f0090b4-3792-4888-9ba6-1c6cba29b717"
NW_007377440.1	RepeatMasker	Unknown	1097335	1097599	898	-	.	ID="RND-1_FAMILY-388";Tend="806";Tstart="567";shortTE="F";uid="84c6a97f-ecbf-454c-a973-37f4caa29975"
NW_007377440.1	RepeatMasker	LINE/L2	179699	179816	720	-	.	ID="RND-6_FAMILY-6152";Tend="1001";Tstart="867";shortTE="F";uid="be7a7b27-c3be-47aa-aa07-f15440462149"
NW_007377440.1	RepeatMasker	Unknown	137308	137624	675	-	.	ID="RND-5_FAMILY-8766";TEgroup="ctg_1%7CRND-5_FAMILY-8766%7C1";Tend="1115";Tstart="981";shortTE="F";uid="e366ec0a-65b9-4daa-9626-d40d3ef2f865"
NW_007377440.1	RepeatMasker	Unknown	692488	692846	1783	-	.	ID="RND-1_FAMILY-133";TEgroup="ctg_1%7CRND-1_FAMILY-133%7C1";Tend="1103";Tstart="890";shortTE="F";uid="c2b610fc-e20b-4213-a783-d98102642d09"
NW_007377440.1	RepeatMasker	RC/Helitron	654240	654690	2555	-	.	ID="RND-6_FAMILY-7347";Tend="1377";Tstart="874";shortTE="F";uid="4c33d348-6586-47ea-8e48-c643421d4684"
NW_007377440.1	RepeatMasker	RC/Helitron	692290	692487	745	-	.	ID="RND-6_FAMILY-8282";Tend="1112";Tstart="890";shortTE="F";uid="6da61848-6ad6-4695-86cc-897e7d08635c"
NW_007377440.1	RepeatMasker	SINE/ID	764629	764833	1063	-	.	ID="RND-1_FAMILY-16";Tend="1071";Tstart="866";shortTE="F";uid="aabb5173-1007-4af7-ac93-0f47b6a8c3cb"
NW_007377440.1	RepeatMasker	SINE/tRNA-Meta	1070909	1071059	955	-	.	ID="RND-1_FAMILY-97";Tend="988";Tstart="834";shortTE="F";uid="e0c1067c-4f02-46d2-9ddc-abbbd095b8ce"
NW_007377440.1	RepeatMasker	Unknown	1048097	1048334	821	-	.	ID="RND-6_FAMILY-55917";Tend="328";Tstart="88";shortTE="F";uid="ba2b0d3f-25de-422f-844b-af8fc8f9d0b8"
NW_007377440.1	RepeatMasker	Unknown	953393	953532	970	-	.	ID="RND-6_FAMILY-427";Tend="1017";Tstart="880";shortTE="F";uid="1a56fe06-73e4-4a17-a147-4b641b7c3a6b"
NW_007377440.1	RepeatMasker	Unknown	707646	707754	447	-	.	ID="RND-6_FAMILY-1855";Tend="764";Tstart="647";shortTE="F";uid="d66ec3e4-09cc-4362-9b28-2831b4681579"
NW_007377440.1	RepeatMasker	SINE/tRNA-RTE	138716	139045	1239	-	.	ID="RND-5_FAMILY-620";TEgroup="ctg_1%7CRND-5_FAMILY-620%7C1";Tend="1135";Tstart="955";shortTE="F";uid="63b7d2df-fd39-43bf-9a1f-3c68874108db"
NW_007377440.1	RepeatMasker	Unknown	687886	688013	582	-	.	ID="RND-5_FAMILY-2193";Tend="1373";Tstart="1252";shortTE="F";uid="57e21f29-f1b6-4d82-80be-762a449818db"
NW_007377440.1	RepeatMasker	Unknown	728093	728224	1889	-	.	ID="RND-6_FAMILY-44247";Tend="980";Tstart="321";shortTE="F";uid="a02a6802-d674-42af-ba0a-c18dd340bbb0"
NW_007377440.1	RepeatMasker	SINE/tRNA-Deu	300547	300669	725	-	.	ID="RND-1_FAMILY-54";Tend="1063";Tstart="947";shortTE="F";uid="b967bd0c-e27e-47e0-8b5c-e7d563279dce"
NW_007377440.1	RepeatMasker	Unknown	480643	480767	650	-	.	ID="RND-1_FAMILY-70";Tend="1043";Tstart="915";shortTE="F";uid="fda10554-2687-4cf6-8027-0cb21fe54208"
NW_007377440.1	RepeatMasker	Unknown	802241	802402	860	-	.	ID="RND-1_FAMILY-191";Tend="891";Tstart="739";shortTE="F";uid="c7fcff09-202f-4d3b-a877-28f292411ca7"
NW_007377440.1	RepeatMasker	SINE/ID	753573	754105	3670	-	.	ID="RND-6_FAMILY-766";Tend="1916";Tstart="1384";shortTE="F";uid="2c62f06f-668b-4667-bf88-a1a503041690"
NW_007377440.1	RepeatMasker	Unknown	263221	263355	628	-	.	ID="RND-1_FAMILY-70";Tend="1041";Tstart="905";shortTE="F";uid="5039eeae-a23d-4647-8c8d-5eba5554683e"
NW_007377440.1	RepeatMasker	Unknown	234795	234950	938	-	.	ID="RND-5_FAMILY-8766";Tend="1151";Tstart="977";shortTE="F";uid="434cddaf-afd9-42a8-9788-5042a84b8a7a"
NW_007377440.1	RepeatMasker	Unknown	730881	731003	697	-	.	ID="RND-1_FAMILY-120";Tend="1867";Tstart="1749";shortTE="F";uid="fbafd418-a734-4519-a404-6f15e0bccc2f"
NW_007377440.1	RepeatMasker	SINE/tRNA-Core	1092517	1092775	1285	-	.	ID="RND-6_FAMILY-6951";TEgroup="ctg_1%7CRND-6_FAMILY-6951%7C1";Tend="1018";Tstart="866";shortTE="F";uid="480a2d70-3095-4d5a-8014-37ea4f557e50"
NW_007377440.1	RepeatMasker	LTR/Gypsy	748953	749357	2171	-	.	ID="RND-4_FAMILY-360";Tend="1414";Tstart="1001";shortTE="F";uid="191c84cd-6278-4b63-8c4b-9e93cda029d8"
NW_007377440.1	RepeatMasker	Unknown	474461	474596	630	-	.	ID="RND-1_FAMILY-70";Tend="1065";Tstart="915";shortTE="F";uid="82f0a69d-99c8-42c1-9afb-cb5942435406"
NW_007377440.1	RepeatMasker	DNA/hAT-Blackjack	789478	789583	829	-	.	ID="RND-1_FAMILY-66";Tend="885";Tstart="781";shortTE="F";uid="e2abe31a-3e44-4ab3-94c4-70a73e260d77"
NW_007377440.1	RepeatMasker	SINE/tRNA-RTE	265510	265705	1211	-	.	ID="RND-1_FAMILY-22";Tend="1458";Tstart="1255";shortTE="F";uid="564a6fcd-1c52-474f-8c7b-f48884187f44"
NW_007377440.1	RepeatMasker	RC/Helitron	871965	872091	407	-	.	ID="RND-1_FAMILY-308";Tend="1328";Tstart="1210";shortTE="F";uid="2f546cad-4676-4ddd-a9c4-5329d6a1ebb4"
NW_007377440.1	RepeatMasker	RC/Helitron	261595	262228	5251	-	.	ID="RND-1_FAMILY-560";Tend="1553";Tstart="912";shortTE="F";uid="18b04d10-924c-408f-bcb6-569cc3af85e7"
NW_007377440.1	RepeatMasker	Unknown	404777	405023	908	-	.	ID="RND-5_FAMILY-329";Tend="521";Tstart="275";shortTE="F";uid="c895f115-cddc-4cb6-8b22-6c403689023f"
NW_007377440.1	RepeatMasker	Unknown	778697	778889	946	-	.	ID="RND-5_FAMILY-3298";Tend="1050";Tstart="861";shortTE="F";uid="30bf4b21-aa0a-41ea-957c-bfdb81ceb0eb"
NW_007377440.1	RepeatMasker	SINE/ID	816856	817043	1060	-	.	ID="RND-1_FAMILY-5";Tend="1750";Tstart="1562";shortTE="F";uid="07fea43f-a498-4530-8a9a-3d71d6dda83b"
NW_007377440.1	RepeatMasker	DNA/Maverick	353735	353876	632	-	.	ID="RND-1_FAMILY-84";Tend="938";Tstart="778";shortTE="F";uid="49603261-066f-4648-b869-325a3172d085"
NW_007377440.1	RepeatMasker	LTR/Gypsy	679004	679172	500	-	.	ID="RND-1_FAMILY-60";Tend="1234";Tstart="1018";shortTE="F";uid="372585fb-8c51-48cc-82b6-d002d6e25dc4"
NW_007377440.1	RepeatMasker	SINE/tRNA-Deu	142133	142313	412	-	.	ID="RND-1_FAMILY-54";Tend="1048";Tstart="800";shortTE="F";uid="c0031f6a-1326-4553-8fdf-6aff0e78bdef"
NW_007377440.1	RepeatMasker	SINE/ID	792614	792854	1255	-	.	ID="RND-1_FAMILY-5";Tend="1758";Tstart="1537";shortTE="F";uid="f99ecef3-2859-446f-952e-810510a25e2e"
NW_007377440.1	RepeatMasker	SINE/tRNA-Deu	677675	677803	617	-	.	ID="RND-6_FAMILY-17372";Tend="1164";Tstart="1036";shortTE="F";uid="04771cd8-8638-48e3-8644-ed46341742f1"
NW_007377440.1	RepeatMasker	Unknown	414701	414856	505	-	.	ID="RND-1_FAMILY-430";Tend="903";Tstart="743";shortTE="F";uid="14a4e212-e4e8-4411-9aa7-99f0e748b9fb"
NW_007377440.1	RepeatMasker	Unknown	877025	877253	1566	-	.	ID="RND-5_FAMILY-3298";Tend="1080";Tstart="855";shortTE="F";uid="5b20b120-5464-4c4b-81f8-1eceb2be8fcb"
NW_007377440.1	RepeatMasker	SINE/tRNA-RTE	467745	467954	1784	-	.	ID="RND-1_FAMILY-111";Tend="1144";Tstart="933";shortTE="F";uid="7fff7bc1-2095-435a-9dbb-246eebb6e16c"
NW_007377440.1	RepeatMasker	Unknown	1075093	1075206	445	-	.	ID="RND-6_FAMILY-20514";Tend="1295";Tstart="1183";shortTE="F";uid="13cac445-bdef-4ec3-a374-a0516a380e31"
NW_007377440.1	RepeatMasker	DNA/Crypton-I	1038279	1038390	556	-	.	ID="RND-5_FAMILY-277";Tend="481";Tstart="368";shortTE="F";uid="48b6945e-2dc5-4da1-a77c-214352773a33"
NW_007377440.1	RepeatMasker	SINE/ID	782879	783109	1327	-	.	ID="RND-1_FAMILY-10";Tend="938";Tstart="710";shortTE="F";uid="f2932b02-82c5-4ba7-9546-042a0426f191"
NW_007377440.1	RepeatMasker	Unknown	510000	510117	816	-	.	ID="RND-1_FAMILY-70";Tend="1045";Tstart="917";shortTE="F";uid="ce6b74fe-6abb-4eff-a663-8aedcd63df2b"
NW_007377440.1	RepeatMasker	Unknown	798582	798701	770	-	.	ID="RND-1_FAMILY-848";Tend="1834";Tstart="1714";shortTE="F";uid="6b388066-1f35-4b20-ba11-8b4334990160"
NW_007377440.1	RepeatMasker	SINE/ID	863029	863187	1083	-	.	ID="RND-1_FAMILY-5";Tend="1751";Tstart="1594";shortTE="F";uid="48c52982-b7e7-4289-9ef1-26b2a2b4a727"
NW_007377440.1	RepeatMasker	Unknown	768293	768437	738	-	.	ID="RND-1_FAMILY-70";Tend="1041";Tstart="917";shortTE="F";uid="3cc39560-2262-425c-8632-fdd94aa28388"
NW_007377440.1	RepeatMasker	LINE/CR1	756630	756788	1041	-	.	ID="RND-6_FAMILY-8030";Tend="988";Tstart="835";shortTE="F";uid="ef99fa61-95e2-4464-8e65-ece4580013d2"
NW_007377440.1	RepeatMasker	SINE/tRNA-RTE	960506	960640	1102	-	.	ID="RND-1_FAMILY-100";Tend="899";Tstart="764";shortTE="F";uid="d948cb30-cf55-4661-a144-2fac16d4d034"
NW_007377440.1	RepeatMasker	SINE/tRNA-RTE	730266	730381	729	-	.	ID="RND-6_FAMILY-31686";Tend="1316";Tstart="1201";shortTE="F";uid="71dabdd5-d0eb-4e89-958c-fe8a90067ee6"
NW_007377440.1	RepeatMasker	Unknown	1086175	1086590	2161	-	.	ID="RND-1_FAMILY-155";Tend="1715";Tstart="1182";shortTE="F";uid="0a818241-2df6-4755-8afa-7295faaf27f9"
NW_007377440.1	RepeatMasker	LINE/R1	721230	721411	1646	-	.	ID="RND-1_FAMILY-690";Tend="1030";Tstart="849";shortTE="F";uid="52813018-8afd-496c-af41-3160085d41b9"
NW_007377440.1	RepeatMasker	Unknown	803214	803314	573	-	.	ID="RND-1_FAMILY-70";Tend="1023";Tstart="918";shortTE="F";uid="ab884954-27b8-479c-821c-991c6f7b326c"
NW_007377440.1	RepeatMasker	DNA/Sola-2	183192	183739	3816	-	.	ID="RND-1_FAMILY-789";Tend="1229";Tstart="700";shortTE="F";uid="1b77aa71-b79d-4220-8557-e8f5533b838d"
NW_007377440.1	RepeatMasker	Unknown	689780	689995	1738	-	.	ID="RND-1_FAMILY-133";Tend="1103";Tstart="890";shortTE="F";uid="454cbea9-b5a5-45cb-b9c3-9e0c984a5cca"
NW_007377440.1	RepeatMasker	LTR/Copia	704363	704787	516	-	.	ID="COPIA-9_DWIL-I";Tend="1891";Tstart="1467";shortTE="F";uid="ee93cdfe-8779-4b7d-a756-07a754f07a51"
NW_007377440.1	RepeatMasker	RC/Helitron	872600	872772	866	-	.	ID="RND-1_FAMILY-118";Tend="1524";Tstart="1352";shortTE="F";uid="883837a6-0295-4a29-b9ae-ea4160ed90fa"
NW_007377440.1	RepeatMasker	Unknown	865792	865945	496	-	.	ID="RND-1_FAMILY-358";Tend="839";Tstart="685";shortTE="F";uid="af093e8f-14d1-48bb-8678-0ebb40a5b978"
NW_007377440.1	RepeatMasker	Unknown	785968	786075	417	-	.	ID="RND-6_FAMILY-37627";Tend="1198";Tstart="1089";shortTE="F";uid="a4804e46-c19a-4f9b-a264-48a0b5349d27"
NW_007377440.1	RepeatMasker	DNA/hAT-hAT19	480344	480486	416	-	.	ID="RND-6_FAMILY-24860";Tend="1960";Tstart="1799";shortTE="F";uid="66f13f71-7a22-499d-b19a-0ed47874ed4f"
NW_007377440.1	RepeatMasker	Unknown	1088310	1088455	547	-	.	ID="RND-1_FAMILY-195";Tend="1143";Tstart="1000";shortTE="F";uid="9afead0a-c4a1-4fae-a00c-ddc67d0a89aa"
NW_007377440.1	RepeatMasker	Unknown	203249	203748	3465	-	.	ID="RND-1_FAMILY-96";Tend="1335";Tstart="840";shortTE="F";uid="be2129b9-3048-4c05-b22e-328fc7f77e0e"
NW_007377440.1	RepeatMasker	Unknown	484230	484999	993	-	.	ID="RND-6_FAMILY-2500";Tend="1334";Tstart="752";shortTE="F";uid="8d59a770-7941-4f25-b72c-2045c0bcb799"
NW_007377440.1	RepeatMasker	LINE/CRE	634081	634235	1174	-	.	ID="RND-1_FAMILY-607";Tend="1377";Tstart="1226";shortTE="F";uid="c00568b4-987d-47ea-9e33-58a7eb32502c"
NW_007377440.1	RepeatMasker	SINE/5S	899552	899700	978	-	.	ID="RND-1_FAMILY-103";Tend="808";Tstart="658";shortTE="F";uid="d01550b5-b47e-4444-a2b9-1fe379a503b1"
NW_007377440.1	RepeatMasker	Unknown	785121	785255	1127	-	.	ID="RND-5_FAMILY-3163";Tend="1343";Tstart="1209";shortTE="F";uid="6f874ef9-4ecc-4284-8a3e-7cdeba10a291"
NW_007377440.1	RepeatMasker	DNA/TcMar-Tc1	288611	288783	1397	-	.	ID="RND-1_FAMILY-366";Tend="985";Tstart="811";shortTE="F";uid="d87ed65c-316e-4729-a7c7-f412f555cd29"
NW_007377440.1	RepeatMasker	LTR	274772	274939	467	-	.	ID="RND-6_FAMILY-548";Tend="1134";Tstart="959";shortTE="F";uid="a42addc0-ea6d-4d7b-98b6-6fbdb7e3ca36"
NW_007377440.1	RepeatMasker	Unknown	194406	194532	617	-	.	ID="RND-1_FAMILY-61";Tend="1021";Tstart="921";shortTE="F";uid="91325d0b-4758-4fc5-abea-f6cfd8160220"
NW_007377440.1	RepeatMasker	DNA/P	320431	321057	2546	-	.	ID="RND-6_FAMILY-25590";TEgroup="ctg_1%7CRND-6_FAMILY-25590%7C1";Tend="1266";Tstart="284";shortTE="F";uid="6c9f4e4a-4826-4a1a-85e9-bb8fed4a3c18"
NW_007377440.1	RepeatMasker	Unknown	652554	652758	1599	-	.	ID="RND-1_FAMILY-52";Tend="1125";Tstart="924";shortTE="F";uid="3c63bace-0a84-4168-a641-b1e6f9691487"
NW_007377440.1	RepeatMasker	Unknown	208033	208224	1543	-	.	ID="RND-1_FAMILY-129";Tend="971";Tstart="782";shortTE="F";uid="8ec1bac1-233c-4e96-ad46-7418e81c7aed"
NW_007377440.1	RepeatMasker	Unknown	861005	861245	866	-	.	ID="RND-6_FAMILY-2666";Tend="1735";Tstart="1493";shortTE="F";uid="9de2850e-5011-4854-971f-5224902a6905"
NW_007377440.1	RepeatMasker	Unknown	944381	944680	1785	-	.	ID="RND-1_FAMILY-195";Tend="1477";Tstart="1173";shortTE="F";uid="64f9b3a6-efed-4315-93ef-9966b700ff9c"
NW_007377440.1	RepeatMasker	Unknown	1013304	1013539	1513	-	.	ID="RND-5_FAMILY-3163";Tend="1094";Tstart="802";shortTE="F";uid="c474242f-1e7e-4131-9d1e-77ac48025f0f"
NW_007377440.1	RepeatMasker	DNA/Sola-2	1062239	1062644	1474	-	.	ID="RND-1_FAMILY-789";Tend="1123";Tstart="712";shortTE="F";uid="9bfeeca3-7c62-485e-9dc8-5a98558c3dbf"
NW_007377440.1	RepeatMasker	SINE/B4	762395	762626	881	-	.	ID="RND-5_FAMILY-761";Tend="986";Tstart="756";shortTE="F";uid="ed39dc50-d424-468f-9bfd-57baa291aa04"
NW_007377440.1	RepeatMasker	SINE/tRNA-RTE	347214	347338	629	-	.	ID="RND-6_FAMILY-31686";Tend="1292";Tstart="1168";shortTE="F";uid="7f585a77-a61d-47c4-ba75-2aff7fd5c121"
NW_007377440.1	RepeatMasker	SINE/5S	834990	835091	401	-	.	ID="RND-1_FAMILY-103";Tend="754";Tstart="659";shortTE="F";uid="3315b7af-b586-4cdd-8f9b-2b0f68cac00b"
NW_007377440.1	RepeatMasker	Unknown	485549	485861	1656	-	.	ID="RND-6_FAMILY-2503";Tend="917";Tstart="607";shortTE="F";uid="a623e91a-cfd0-411d-8fde-8208da4c0385"
NW_007377440.1	RepeatMasker	Unknown	104611	104717	847	-	.	ID="RND-1_FAMILY-52";Tend="1030";Tstart="924";shortTE="F";uid="672f30e5-942e-43dc-b2e3-bf7d4b40da4b"
NW_007377440.1	RepeatMasker	SINE/B4	757496	757734	806	-	.	ID="RND-5_FAMILY-761";Tend="986";Tstart="756";shortTE="F";uid="3ca158f9-3b86-43a0-b753-27dd5a3dfdf3"
NW_007377440.1	RepeatMasker	SINE/tRNA-RTE	756183	756288	429	-	.	ID="RND-5_FAMILY-947";Tend="972";Tstart="850";shortTE="F";uid="0b19237b-04d2-490c-8de3-5ce46727318a"
NW_007377440.1	RepeatMasker	LINE/L1-Tx1	1074930	1075192	907	-	.	ID="RND-4_FAMILY-112";Tend="1790";Tstart="1468";shortTE="F";uid="9b67c87e-12f2-4529-8df9-aa53be544b65"
NW_007377440.1	RepeatMasker	Unknown	830963	831092	709	-	.	ID="RND-5_FAMILY-3298";Tend="1080";Tstart="961";shortTE="F";uid="f935c48c-8269-4372-ad33-3f20e0419b39"
NW_007377440.1	RepeatMasker	DNA/Maverick	1041543	1041725	837	-	.	ID="RND-1_FAMILY-185";Tend="855";Tstart="672";shortTE="F";uid="0fcc6b61-c39b-474f-9ecb-f13e08d9f90c"
NW_007377440.1	RepeatMasker	Unknown	448659	448790	803	-	.	ID="RND-1_FAMILY-106";Tend="1165";Tstart="1031";shortTE="F";uid="63ab7fbe-004e-4b00-b249-069eb0099caf"
NW_007377440.1	RepeatMasker	Unknown	838944	839200	1598	-	.	ID="RND-6_FAMILY-62244";Tend="943";Tstart="697";shortTE="F";uid="e0bb840c-ee59-4cf9-81bf-15ca7c4cf9b6"
NW_007377440.1	RepeatMasker	DNA/Maverick	178321	178491	1326	-	.	ID="RND-1_FAMILY-185";Tend="840";Tstart="664";shortTE="F";uid="bc684f13-28c2-439d-abe0-1e063ea77737"
NW_007377440.1	RepeatMasker	DNA/hAT-Blackjack	789780	789885	814	-	.	ID="RND-1_FAMILY-66";Tend="885";Tstart="781";shortTE="F";uid="0716b152-7ed6-49af-a9eb-aac0e82a7541"
NW_007377440.1	RepeatMasker	Unknown	876376	876567	1178	-	.	ID="RND-1_FAMILY-129";Tend="958";Tstart="777";shortTE="F";uid="4276af5f-a38f-4ed2-bde0-c2ad47657a4a"
NW_007377440.1	RepeatMasker	Unknown	805245	805369	771	-	.	ID="RND-1_FAMILY-70";Tend="1043";Tstart="915";shortTE="F";uid="892f3fff-e1b3-44a3-87be-78e056f025be"
NW_007377440.1	RepeatMasker	Unknown	783147	783553	2231	-	.	ID="RND-1_FAMILY-130";Tend="1260";Tstart="969";shortTE="F";uid="caa32c15-7813-42eb-b5a9-c09c3f873521"
NW_007377440.1	RepeatMasker	SINE/B4	921555	921693	661	-	.	ID="RND-5_FAMILY-761";Tend="961";Tstart="807";shortTE="F";uid="6d29b1e4-4f40-4538-a119-43a13014cb6f"
NW_007377440.1	RepeatMasker	DNA/Academ-1	219982	220393	3541	-	.	ID="RND-6_FAMILY-15514";Tend="1368";Tstart="930";shortTE="F";uid="689cdcff-9ba1-497d-a403-7544bd6b46e8"
NW_007377440.1	RepeatMasker	DNA/TcMar-m44	933941	934047	908	-	.	ID="RND-6_FAMILY-3866";Tend="1770";Tstart="1664";shortTE="F";uid="6c9ea26f-3738-46b9-9754-1fe003d7fea4"
NW_007377440.1	RepeatMasker	RC/Helitron	877995	878121	407	-	.	ID="RND-1_FAMILY-308";Tend="1328";Tstart="1210";shortTE="F";uid="d5659b45-6fc5-43d8-9480-75df9c5a5d4a"
NW_007377440.1	RepeatMasker	Unknown	482540	482895	1405	-	.	ID="RND-6_FAMILY-2503";Tend="1328";Tstart="1005";shortTE="F";uid="3b7c4a49-1e89-4c24-b4d7-48bee521432c"
NW_007377440.1	RepeatMasker	Unknown	719301	719491	1337	-	.	ID="RND-6_FAMILY-6799";Tend="959";Tstart="767";shortTE="F";uid="a6e053da-7020-454b-9daf-7f721f369650"
NW_007377440.1	RepeatMasker	Unknown	777716	777914	1235	-	.	ID="RND-1_FAMILY-138";Tend="1650";Tstart="1443";shortTE="F";uid="17d195c1-a0d0-4c87-bb55-652bb97ec9e6"
NW_007377440.1	RepeatMasker	SINE/ID	754106	754240	914	-	.	ID="RND-1_FAMILY-15";Tend="783";Tstart="655";shortTE="F";uid="57db9854-6ba7-48b0-869d-6ff576be4aba"
NW_007377440.1	RepeatMasker	LTR/Gypsy	888615	888722	538	-	.	ID="RND-6_FAMILY-7101";Tend="952";Tstart="845";shortTE="F";uid="69316e3d-1bf5-4121-9241-87d32ab45c94"
NW_007377440.1	RepeatMasker	LTR/Gypsy	878662	878769	538	-	.	ID="RND-6_FAMILY-7101";Tend="952";Tstart="845";shortTE="F";uid="05c78d51-cbb7-4563-be61-d3798dc5a280"
NW_007377440.1	RepeatMasker	LINE/L1-Tx1	92566	92677	806	-	.	ID="RND-4_FAMILY-112";Tend="1791";Tstart="1675";shortTE="F";uid="0caabc77-1c0d-4222-8125-7179bdd706c6"
NW_007377440.1	RepeatMasker	SINE/tRNA-Core	1066575	1066789	473	-	.	ID="RND-1_FAMILY-561";TEgroup="ctg_1%7CRND-1_FAMILY-561%7C1";Tend="1896";Tstart="1770";shortTE="F";uid="d48c662f-7c51-4b18-8861-dc0ed75bc1e0"
NW_007377440.1	RepeatMasker	RC/Helitron	689590	689779	840	-	.	ID="RND-6_FAMILY-8282";Tend="1112";Tstart="890";shortTE="F";uid="948bfe08-058f-4432-ac76-ae4a2f52b025"
NW_007377440.1	RepeatMasker	Unknown	807231	807429	685	-	.	ID="RND-1_FAMILY-0";Tend="661";Tstart="452";shortTE="F";uid="eab4fe41-5c24-4c20-b2b1-afd9770275f1"
NW_007377440.1	RepeatMasker	RC/Helitron	1064052	1064188	768	-	.	ID="HELITRON-N19_LMI";Tend="1106";Tstart="975";shortTE="F";uid="16cd9ca5-e55d-453a-8b50-61dab7fe660e"
NW_007377440.1	RepeatMasker	LTR/Copia	704111	704318	490	-	.	ID="COPIA-13_SI-I";Tend="1993";Tstart="1748";shortTE="F";uid="2550d75e-fe09-4664-b753-38b53e8dbb71"
NW_007377440.1	RepeatMasker	SINE/tRNA-Core	1083549	1084174	5206	-	.	ID="RND-6_FAMILY-6951";Tend="1492";Tstart="867";shortTE="F";uid="6e5e62a5-93b6-4bc9-91bf-910a322e090e"
NW_007377440.1	RepeatMasker	SINE/tRNA-RTE	873154	873620	1862	-	.	ID="RND-1_FAMILY-100";TEgroup="ctg_1%7CRND-1_FAMILY-100%7C1";Tend="1036";Tstart="737";shortTE="F";uid="c3d7aaeb-60ae-4374-b9d1-c077102b2079"
NW_007377440.1	RepeatMasker	Unknown	823182	823380	1683	-	.	ID="RND-1_FAMILY-52";Tend="1127";Tstart="929";shortTE="F";uid="e12b7661-65ce-48bb-aa07-6c3686fefda8"
NW_007377440.1	RepeatMasker	SINE/tRNA-Deu	823296	823399	762	-	.	ID="RND-1_FAMILY-320";Tend="879";Tstart="775";shortTE="F";uid="0c925f44-c857-4f39-b4c7-516bd77f0af2"
NW_007377440.1	RepeatMasker	SINE/ID	653600	653716	742	-	.	ID="RND-1_FAMILY-6";Tend="1268";Tstart="1152";shortTE="F";uid="efe014dd-0b4d-4ec9-9abf-f45649b465bf"
NW_007377440.1	RepeatMasker	Unknown	224249	224801	2671	-	.	ID="RND-5_FAMILY-798";Tend="1004";Tstart="571";shortTE="F";uid="13052de3-4a89-4ad1-8eba-4870c4018463"
NW_007377440.1	RepeatMasker	LINE/RTE-BovB	972234	972523	1014	-	.	ID="RND-6_FAMILY-54328";Tend="893";Tstart="425";shortTE="F";uid="3ebfad72-59cc-4d4f-9b09-6459095de4cf"
NW_007377440.1	RepeatMasker	DNA/Sola-2	1085966	1086173	1756	-	.	ID="RND-1_FAMILY-95";Tend="1029";Tstart="822";shortTE="F";uid="a7d9e7c2-dce7-4130-9cae-d096e28dd0e4"
NW_007377440.1	RepeatMasker	SINE/tRNA-Meta	2222	2370	1192	-	.	ID="RND-1_FAMILY-97";Tend="989";Tstart="835";shortTE="F";uid="91d37e9b-64eb-4271-8624-60f4dd8dc914"
NW_007377440.1	RepeatMasker	Satellite	730162	730284	1015	-	.	ID="RND-6_FAMILY-20968";Tend="669";Tstart="550";shortTE="F";uid="56d23f54-7b26-4bdf-a126-6f0032524712"
NW_007377440.1	RepeatMasker	Unknown	854467	854669	1649	-	.	ID="RND-5_FAMILY-4411";Tend="1183";Tstart="988";shortTE="F";uid="264a7d78-5d47-4be9-a5a2-d483c2f9e847"
NW_007377440.1	RepeatMasker	DNA/TcMar-Tc1	1069646	1069835	1538	-	.	ID="RND-1_FAMILY-574";Tend="1050";Tstart="861";shortTE="F";uid="0e01996b-f68f-44be-bce9-32dcba80d77a"
NW_007377440.1	RepeatMasker	SINE/tRNA-RTE	957139	957324	881	-	.	ID="RND-1_FAMILY-2";Tend="1323";Tstart="1141";shortTE="F";uid="deeca3aa-6e4f-4b10-a776-19de32a044ae"
NW_007377440.1	RepeatMasker	Unknown	825088	825240	768	-	.	ID="RND-1_FAMILY-31";Tend="1637";Tstart="1483";shortTE="F";uid="ea7bb782-7dd0-4e95-8cef-8ef50e7fd032"
NW_007377440.1	RepeatMasker	LTR	891144	891296	513	-	.	ID="RND-6_FAMILY-9736";Tend="1405";Tstart="1246";shortTE="F";uid="3af2d8f8-4641-4aa9-becf-3a7a58d6b5ac"
NW_007377440.1	RepeatMasker	DNA/Crypton-I	1033298	1033409	564	-	.	ID="RND-5_FAMILY-277";Tend="481";Tstart="368";shortTE="F";uid="ff26fa9f-6b08-4293-bf56-34f0b656d259"
NW_007377440.1	RepeatMasker	Unknown	861649	861757	872	-	.	ID="RND-6_FAMILY-1666";Tend="1034";Tstart="924";shortTE="F";uid="5500ba8c-c253-4a62-893f-7bc013ace9ca"
NW_007377440.1	RepeatMasker	Unknown	310142	310714	4965	-	.	ID="RND-6_FAMILY-2666";Tend="1209";Tstart="636";shortTE="F";uid="a295dbe9-02ac-40c5-a54f-a65081f8b01f"
NW_007377440.1	RepeatMasker	SINE/tRNA-RTE	518738	518940	1046	-	.	ID="RND-5_FAMILY-620";Tend="1179";Tstart="977";shortTE="F";uid="6f3fc81c-a788-4607-a4ae-9ededaed0342"
NW_007377440.1	RepeatMasker	SINE/5S	906377	906606	1376	-	.	ID="RND-1_FAMILY-103";Tend="900";Tstart="658";shortTE="F";uid="9f1f9be2-1300-4649-a7b5-e469e1d88c65"
NW_007377440.1	RepeatMasker	SINE/tRNA-RTE	861936	862094	1029	-	.	ID="RND-1_FAMILY-100";Tend="902";Tstart="739";shortTE="F";uid="32eea954-5467-4518-a45a-a79f66dd0b7e"
NW_007377440.1	RepeatMasker	Satellite	190880	190990	768	-	.	ID="RND-1_FAMILY-51";Tend="911";Tstart="788";shortTE="F";uid="7c20ff80-8b15-480d-b9a3-f26d9fca3c89"
NW_007377440.1	RepeatMasker	Unknown	238290	238445	938	-	.	ID="RND-5_FAMILY-8766";Tend="1151";Tstart="977";shortTE="F";uid="0c5a68cf-8e2d-46b6-a8a9-a62bc05afa7c"
NW_007377440.1	RepeatMasker	Unknown	947643	947781	693	-	.	ID="RND-6_FAMILY-8012";Tend="499";Tstart="370";shortTE="F";uid="0acaa9ed-b272-44f3-8e08-0d4b4968befb"
NW_007377440.1	RepeatMasker	DNA/hAT-Blackjack	792283	792441	1108	-	.	ID="RND-1_FAMILY-66";Tend="879";Tstart="720";shortTE="F";uid="342ef731-40f8-4189-b3e2-f81312270d37"
NW_007377440.1	RepeatMasker	Unknown	957528	957988	2177	-	.	ID="RND-6_FAMILY-44247";Tend="1554";Tstart="677";shortTE="F";uid="359c428f-c8fe-424e-9c2e-33603098b43d"
NW_007377440.1	RepeatMasker	LTR/Gypsy	776520	776837	2496	-	.	ID="RND-6_FAMILY-24921";Tend="348";Tstart="31";shortTE="F";uid="edd559a8-e2a1-4740-a1bf-73ec0f777e68"
NW_007377440.1	RepeatMasker	SINE/tRNA-RTE	834462	834719	994	-	.	ID="RND-6_FAMILY-31686";Tend="1264";Tstart="1006";shortTE="F";uid="0a39ba93-457c-426b-acba-e270d94af842"
NW_007377440.1	RepeatMasker	RC/Helitron	1052669	1052806	689	-	.	ID="HELITRON-N19_LMI";Tend="1111";Tstart="977";shortTE="F";uid="b016dfc9-66da-4bd8-b4fb-e0ee735d2d74"
NW_007377440.1	RepeatMasker	Unknown	831233	831350	618	-	.	ID="RND-1_FAMILY-70";Tend="1039";Tstart="921";shortTE="F";uid="1a7a5bb4-0db0-43a5-b8ff-13c4f53e5010"
NW_007377440.1	RepeatMasker	Unknown	812393	812562	1382	-	.	ID="RND-1_FAMILY-94";Tend="832";Tstart="656";shortTE="F";uid="03512a27-5149-4b01-9734-accdf15f32da"
NW_007377440.1	RepeatMasker	Unknown	868410	868891	1050	-	.	ID="RND-1_FAMILY-56";TEgroup="ctg_1%7CRND-1_FAMILY-56%7C1";Tend="1667";Tstart="1483";shortTE="F";uid="c8e5ef57-4f90-46d0-94d6-cbba0ae70df8"
NW_007377440.1	RepeatMasker	Unknown	194521	194905	1522	-	.	ID="RND-1_FAMILY-52";Tend="1494";Tstart="1110";shortTE="F";uid="0761c958-7608-4839-a7ed-46bb5e646163"
NW_007377440.1	RepeatMasker	Unknown	814313	814437	451	-	.	ID="RND-6_FAMILY-2666";Tend="1627";Tstart="1512";shortTE="F";uid="e2789868-6616-43b0-a564-496a6b30ad5c"
NW_007377440.1	RepeatMasker	Unknown	686607	686866	1661	-	.	ID="RND-5_FAMILY-2144";Tend="1495";Tstart="1245";shortTE="F";uid="9e1b2c78-9bed-49c6-975a-d4c0e860d188"
NW_007377440.1	RepeatMasker	SINE/ID	837466	837644	660	-	.	ID="RND-1_FAMILY-13";Tend="1856";Tstart="1679";shortTE="F";uid="1691ddd8-0634-4bca-a7d1-ae358833399d"
NW_007377440.1	RepeatMasker	DNA/Sola-2	1064832	1065048	1601	-	.	ID="RND-1_FAMILY-95";Tend="1496";Tstart="1289";shortTE="F";uid="32ed7e84-319a-406f-ba13-68c6e585bd42"
NW_007377440.1	RepeatMasker	LINE/RTE-BovB	531847	532128	1242	-	.	ID="RND-6_FAMILY-8137";Tend="1041";Tstart="761";shortTE="F";uid="b19afc84-58b3-4137-804f-520f3b84dc9f"
NW_007377440.1	RepeatMasker	SINE/tRNA-RTE	824331	824634	2388	-	.	ID="RND-1_FAMILY-100";Tend="1035";Tstart="737";shortTE="F";uid="e4741e9a-f78d-4b94-8d21-62f3428f7a23"
NW_007377440.1	RepeatMasker	DNA/hAT-Charlie	655394	655548	653	-	.	ID="RND-6_FAMILY-3808";Tend="1014";Tstart="864";shortTE="F";uid="61fbf861-c211-4460-bdc2-fcfec0608b27"
NW_007377440.1	RepeatMasker	SINE/ID	787654	787891	1383	-	.	ID="RND-1_FAMILY-5";Tend="1758";Tstart="1537";shortTE="F";uid="7fbf7e9d-fec9-4c5c-aa9d-80565dbd2632"
NW_007377440.1	RepeatMasker	SINE/tRNA-RTE	697965	698230	1759	-	.	ID="RND-6_FAMILY-31686";Tend="1263";Tstart="993";shortTE="F";uid="6823c178-3461-4926-9e90-34078df885be"
NW_007377440.1	RepeatMasker	RC/Helitron	584029	584163	840	-	.	ID="RND-6_FAMILY-8282";Tend="1029";Tstart="890";shortTE="F";uid="55adc7fd-81e3-4a00-9dc9-231b338c664a"
NW_007377440.1	RepeatMasker	Unknown	848341	848446	668	-	.	ID="RND-6_FAMILY-8012";Tend="467";Tstart="363";shortTE="F";uid="0692f64f-1e8e-43d8-ab78-4443d2abeeba"
NW_007377440.1	RepeatMasker	Unknown	299947	300094	788	-	.	ID="RND-1_FAMILY-311";Tend="4989";Tstart="4837";shortTE="F";uid="08e95366-6500-4d73-b3c6-ed03911199c3"
NW_007377440.1	RepeatMasker	Unknown	476656	476884	670	-	.	ID="RND-1_FAMILY-52";Tend="1075";Tstart="835";shortTE="F";uid="5071a020-c97e-4509-9501-44ba06082e80"
NW_007377440.1	RepeatMasker	SINE/tRNA-Meta	1070567	1070717	983	-	.	ID="RND-1_FAMILY-97";Tend="988";Tstart="834";shortTE="F";uid="d2872e9b-4ef3-4d41-9816-356df1315aca"
NW_007377440.1	RepeatMasker	LINE/RTE-BovB	971784	972074	914	-	.	ID="RND-6_FAMILY-54328";Tend="893";Tstart="425";shortTE="F";uid="1ce97113-979b-40a8-86da-11965c68e3e3"
NW_007377440.1	RepeatMasker	RC/Helitron	85807	85946	473	-	.	ID="RND-6_FAMILY-8282";Tend="955";Tstart="807";shortTE="F";uid="7df245be-e2e5-4b71-8322-ff136ebbf42b"
NW_007377440.1	RepeatMasker	SINE/tRNA-RTE	720255	720359	781	-	.	ID="RND-1_FAMILY-2";Tend="1298";Tstart="1195";shortTE="F";uid="5a6236bc-58d7-4665-902c-c649087aacef"
NW_007377440.1	RepeatMasker	Unknown	820443	820651	440	-	.	ID="RND-1_FAMILY-31";Tend="1671";Tstart="1483";shortTE="F";uid="4b19c3f8-3ed8-4196-9447-07ebd590f40f"
NW_007377440.1	RepeatMasker	Unknown	804279	804440	891	-	.	ID="RND-6_FAMILY-1666";Tend="1047";Tstart="881";shortTE="F";uid="93e47e42-f766-4b9f-a350-ad5ac470e6f8"
NW_007377440.1	RepeatMasker	LINE/L1	244265	244392	784	-	.	ID="RND-6_FAMILY-36073";Tend="747";Tstart="612";shortTE="F";uid="6817c706-222f-48e9-8b03-2888cec682bc"
NW_007377440.1	RepeatMasker	SINE/tRNA-Meta	789887	790031	905	-	.	ID="RND-1_FAMILY-97";Tend="968";Tstart="823";shortTE="F";uid="24e7db8a-96d2-427d-817e-c6304e7c0e8a"
NW_007377440.1	RepeatMasker	Unknown	876258	876385	1049	-	.	ID="RND-5_FAMILY-2144";Tend="1531";Tstart="1404";shortTE="F";uid="79c713f7-ce6e-4302-9315-fc28b6c5c5e5"
NW_007377440.1	RepeatMasker	Unknown	860764	860980	1545	-	.	ID="RND-5_FAMILY-3298";Tend="1074";Tstart="861";shortTE="F";uid="1e19754a-8c44-4ca6-a1eb-402e49c05320"
NW_007377440.1	RepeatMasker	SINE/5S	731142	731311	988	-	.	ID="RND-1_FAMILY-103";Tend="884";Tstart="711";shortTE="F";uid="60e01653-ee55-4c99-bc09-b99174ea51d7"
NW_007377440.1	RepeatMasker	SINE/tRNA-Deu	125756	125884	586	-	.	ID="RND-6_FAMILY-17372";Tend="1171";Tstart="1041";shortTE="F";uid="dc64e716-94fd-4b1c-9ff3-7e75ebc176c2"
NW_007377440.1	RepeatMasker	LINE/RTE-BovB	963690	964096	978	-	.	ID="RND-1_FAMILY-159";Tend="1035";Tstart="425";shortTE="F";uid="e7cad2ed-c52d-4ff2-9410-f9128283fe70"
NW_007377440.1	RepeatMasker	LTR	675503	675715	1887	-	.	ID="RND-6_FAMILY-548";Tend="1167";Tstart="955";shortTE="F";uid="41a6ee69-3417-4a35-8cfc-be0b5072748f"
NW_007377440.1	RepeatMasker	Unknown	488469	488719	1221	-	.	ID="RND-1_FAMILY-96";Tend="1101";Tstart="841";shortTE="F";uid="25489a3e-1386-4e8b-a015-0dde6f52f3f1"
NW_007377440.1	RepeatMasker	SINE/ID	686937	687157	912	-	.	ID="RND-1_FAMILY-16";Tend="1078";Tstart="866";shortTE="F";uid="9cd93456-695d-4262-8c50-d08fa1ecc0ea"
NW_007377440.1	RepeatMasker	SINE/tRNA-Core	1082867	1083537	4553	-	.	ID="RND-1_FAMILY-561";Tend="1122";Tstart="508";shortTE="F";uid="67208cb0-a6c6-4b79-9733-eb41ac1a92d0"
NW_007377440.1	RepeatMasker	Unknown	634290	635154	6927	-	.	ID="RND-1_FAMILY-462";Tend="1757";Tstart="878";shortTE="F";uid="7ab0af83-8712-4be9-a4c4-261c23816d0f"
NW_007377440.1	RepeatMasker	Unknown	453312	453431	465	-	.	ID="RND-1_FAMILY-70";Tend="1030";Tstart="917";shortTE="F";uid="8bf14614-25a4-4f04-b80a-88eac31c7e6f"
NW_007377440.1	RepeatMasker	SINE/B4	96823	97022	1099	-	.	ID="RND-5_FAMILY-761";Tend="953";Tstart="754";shortTE="F";uid="3bd6a266-8d32-403b-9d46-2b24298d3567"
NW_007377440.1	RepeatMasker	Unknown	832591	832708	635	-	.	ID="RND-1_FAMILY-70";Tend="1039";Tstart="921";shortTE="F";uid="43c8da0a-13b6-4ef5-b5ad-9e9473d4ab27"
NW_007377440.1	RepeatMasker	RC/Helitron	870844	870961	636	-	.	ID="RND-1_FAMILY-118";Tend="1534";Tstart="1415";shortTE="F";uid="83cfc0a2-9caf-482c-8ee7-f3bef996498f"
NW_007377440.1	RepeatMasker	Unknown	775157	775346	954	-	.	ID="RND-5_FAMILY-3298";Tend="1050";Tstart="864";shortTE="F";uid="d4239ecb-2685-4f67-b614-e1de27a3d731"
NW_007377440.1	RepeatMasker	SINE/5S	731704	731893	1053	-	.	ID="RND-1_FAMILY-103";Tend="884";Tstart="693";shortTE="F";uid="2a08b571-d1bf-4ed8-9e66-c5742c25f6fd"
NW_007377440.1	RepeatMasker	Unknown	483144	483468	1037	-	.	ID="RND-6_FAMILY-2503";Tend="823";Tstart="550";shortTE="F";uid="2ab9f791-2c20-47bc-8620-c9ec58166d46"
NW_007377440.1	RepeatMasker	Unknown	1059305	1059442	456	-	.	ID="RND-1_FAMILY-311";Tend="4768";Tstart="4637";shortTE="F";uid="595cb68a-5af6-45ca-b63a-7c0743ace527"
NW_007377440.1	RepeatMasker	Unknown	906641	906777	911	-	.	ID="RND-1_FAMILY-206";Tend="980";Tstart="842";shortTE="F";uid="c04eb23e-2dc1-4c8f-82a6-f5a060ac5c02"
NW_007377440.1	RepeatMasker	Unknown	259857	260067	596	-	.	ID="RND-1_FAMILY-314";Tend="1546";Tstart="1334";shortTE="F";uid="0df34477-7fdf-4949-8728-18d4d3029ba7"
NW_007377440.1	RepeatMasker	SINE/5S	1053421	1053522	539	-	.	ID="RND-1_FAMILY-103";Tend="903";Tstart="809";shortTE="F";uid="1e2e1365-bb32-4005-bb22-4f1ef67be0f5"
NW_007377440.1	RepeatMasker	LTR/Gypsy	891564	891866	507	-	.	ID="RND-6_FAMILY-7101";TEgroup="ctg_1%7CRND-6_FAMILY-7101%7C1";Tend="960";Tstart="869";shortTE="T";uid="13df3789-db87-4782-aafb-052771af71a1"
NW_007377440.1	RepeatMasker	SINE/tRNA-RTE	186434	186719	917	-	.	ID="RND-1_FAMILY-22";Tend="1555";Tstart="1255";shortTE="F";uid="a2e81c11-d131-4500-92b9-1c146412d823"
NW_007377440.1	RepeatMasker	Unknown	490123	490263	1178	-	.	ID="RND-1_FAMILY-64";Tend="1018";Tstart="878";shortTE="F";uid="6b71759b-99ce-4d10-bfb1-119b721091c0"
NW_007377440.1	RepeatMasker	Unknown	652051	652169	866	-	.	ID="RND-1_FAMILY-52";Tend="1128";Tstart="1013";shortTE="F";uid="f9b8cf66-8c36-4be6-ac16-cead7391fb61"
NW_007377440.1	RepeatMasker	SINE/tRNA-Meta	850398	850551	1101	-	.	ID="RND-1_FAMILY-97";Tend="989";Tstart="837";shortTE="F";uid="e4e8158f-e6e5-4bcf-b831-8dbf4dc4b34c"
NW_007377440.1	RepeatMasker	DNA/hAT-Charlie	368889	369281	2309	-	.	ID="RND-1_FAMILY-495";Tend="1171";Tstart="817";shortTE="F";uid="88202ac8-3fa3-4977-a87c-88e2f8d04fc1"
NW_007377440.1	RepeatMasker	Unknown	260217	261432	7966	-	.	ID="RND-1_FAMILY-733";Tend="1862";Tstart="724";shortTE="F";uid="25cfad7a-9010-4843-8565-89080aad878d"
NW_007377440.1	RepeatMasker	Unknown	719680	719866	1224	-	.	ID="RND-6_FAMILY-6799";Tend="959";Tstart="767";shortTE="F";uid="31cdbff6-e601-414a-b730-bc9d455f44e6"
NW_007377440.1	RepeatMasker	Unknown	77596	77708	794	-	.	ID="RND-1_FAMILY-70";Tend="1038";Tstart="915";shortTE="F";uid="c5111fe9-7f21-4b9a-a42a-e2ba36c85e35"
NW_007377440.1	RepeatMasker	Unknown	877278	877515	807	-	.	ID="RND-6_FAMILY-2666";Tend="1735";Tstart="1493";shortTE="F";uid="c106a210-1710-4e85-8fb7-afd1a28bb479"
NW_007377440.1	RepeatMasker	Unknown	257392	258035	5237	-	.	ID="RND-1_FAMILY-94";Tend="1282";Tstart="651";shortTE="F";uid="ed25cfc7-d750-49d8-a79b-5ce4206fa9c9"
NW_007377440.1	RepeatMasker	RC/Helitron	489647	489767	828	-	.	ID="RND-6_FAMILY-8282";Tend="1037";Tstart="914";shortTE="F";uid="259fea95-c4cd-4388-86a1-45dead15157b"
NW_007377440.1	RepeatMasker	DNA/TcMar-Tc1	606155	606727	4709	-	.	ID="RND-1_FAMILY-574";Tend="1442";Tstart="860";shortTE="F";uid="79e9be6e-961a-42b0-a80d-4881a285f7a0"
NW_007377440.1	RepeatMasker	LINE/L1-Tx1	731444	731566	767	-	.	ID="RND-4_FAMILY-112";Tend="1798";Tstart="1680";shortTE="F";uid="648a94ca-a72a-4d5f-ba2f-17cdd583f54d"
NW_007377440.1	RepeatMasker	RC/Helitron	872969	873153	495	-	.	ID="RND-1_FAMILY-118";TEgroup="ctg_1%7CRND-1_FAMILY-118%7C2";Tend="1524";Tstart="1388";shortTE="T";uid="83f3c632-f2e8-4456-87d5-8997026eac48"
NW_007377440.1	RepeatMasker	RC/Helitron	275213	275400	1189	-	.	ID="RND-6_FAMILY-8282";Tend="998";Tstart="809";shortTE="F";uid="b81e7fd4-7408-4418-8730-95d52a9bd56d"
NW_007377440.1	RepeatMasker	SINE/ID	842066	842285	1017	-	.	ID="RND-1_FAMILY-5";Tend="1749";Tstart="1522";shortTE="F";uid="3e08b79e-043a-49a7-9bc5-66aacf068661"
NW_007377440.1	RepeatMasker	DNA/hAT-Blackjack	1032877	1033194	2164	-	.	ID="RND-1_FAMILY-66";Tend="886";Tstart="602";shortTE="F";uid="e3d6088c-1ac7-4806-9360-061b7190c2b4"
NW_007377440.1	RepeatMasker	Unknown	525907	526315	1935	-	.	ID="RND-1_FAMILY-138";Tend="1471";Tstart="1093";shortTE="F";uid="050bc2e8-1b22-4ecc-9cbb-8a8e98b5ce8c"
NW_007377440.1	RepeatMasker	LINE/L1-Tx1	1032208	1032399	588	-	.	ID="RND-1_FAMILY-1";Tend="1786";Tstart="1595";shortTE="F";uid="4738280e-4da4-4cd0-a5d5-e4a52a1d2b31"
NW_007377440.1	RepeatMasker	Unknown	16438	16894	3334	-	.	ID="RND-6_FAMILY-44247";Tend="1134";Tstart="674";shortTE="F";uid="574956cd-f30a-4dd5-87f8-92905d60fde9"
NW_007377440.1	RepeatMasker	Unknown	433046	433378	730	-	.	ID="RND-1_FAMILY-430";TEgroup="ctg_1%7CRND-1_FAMILY-430%7C1";Tend="901";Tstart="729";shortTE="F";uid="17308835-d712-4b0d-8e94-7241ad05a5c5"
NW_007377440.1	RepeatMasker	SINE/ID	783578	783775	971	-	.	ID="RND-1_FAMILY-5";Tend="1751";Tstart="1538";shortTE="F";uid="d35a7e19-be81-4258-adbd-dc3f4537a0c3"
NW_007377440.1	RepeatMasker	SINE/ID	847296	847468	698	-	.	ID="RND-1_FAMILY-13";Tend="1856";Tstart="1686";shortTE="F";uid="a0ea29f8-4922-4872-80d6-2c978937cace"
NW_007377440.1	RepeatMasker	RC/Helitron	700730	701528	4237	-	.	ID="RND-1_FAMILY-305";Tend="1631";Tstart="1145";shortTE="F";uid="ba5a46ab-2a33-420d-9d6c-57e0deae373a"
NW_007377440.1	RepeatMasker	Unknown	316935	317186	727	-	.	ID="RND-5_FAMILY-7554";Tend="1191";Tstart="940";shortTE="F";uid="e87e1cec-98e5-45f8-bfce-5523f5af5c85"
NW_007377440.1	RepeatMasker	Unknown	1093798	1094045	881	-	.	ID="RND-1_FAMILY-19";Tend="1043";Tstart="790";shortTE="F";uid="1f193cba-ee70-467d-87e2-afd98f4f74ed"
NW_007377440.1	RepeatMasker	DNA/hAT-Blackjack	244811	244968	650	-	.	ID="RND-1_FAMILY-66";Tend="886";Tstart="728";shortTE="F";uid="6ee14023-a1ae-4e0f-a9e7-699aaf4bfabe"
NW_007377440.1	RepeatMasker	Unknown	906781	906951	1370	-	.	ID="RND-6_FAMILY-47864";Tend="1570";Tstart="1400";shortTE="F";uid="5e3233cc-1141-4c4b-9c97-b096a6422219"
NW_007377440.1	RepeatMasker	Unknown	822684	822847	1185	-	.	ID="RND-5_FAMILY-3298";Tend="1040";Tstart="881";shortTE="F";uid="36bc25e9-5bb8-4bdc-8d9b-70f475ac2f16"
NW_007377440.1	RepeatMasker	Satellite	448935	449092	505	-	.	ID="RND-6_FAMILY-2981";TEgroup="ctg_1%7CRND-6_FAMILY-2981%7C1";Tend="631";Tstart="458";shortTE="F";uid="dc4e70f4-e2f2-404b-bc3a-ac62e12ed31d"
NW_007377440.1	RepeatMasker	SINE/tRNA-Meta	1023640	1023752	416	-	.	ID="RND-1_FAMILY-97";Tend="950";Tstart="833";shortTE="F";uid="5c0ae172-08ba-4c4c-afa3-937c79c38db1"
NW_007377440.1	RepeatMasker	Unknown	449407	449631	1765	-	.	ID="RND-1_FAMILY-177";Tend="1440";Tstart="1216";shortTE="F";uid="e3844241-8e71-4574-af53-b80a8972815d"
NW_007377440.1	RepeatMasker	Unknown	956114	956232	568	-	.	ID="RND-1_FAMILY-131";Tend="1189";Tstart="1069";shortTE="F";uid="8f21e7e0-e13c-4bce-b4c0-6d6ae34187f2"
NW_007377440.1	RepeatMasker	LINE/I	207227	207890	3091	-	.	ID="RND-6_FAMILY-19116";Tend="1296";Tstart="312";shortTE="F";uid="8dca0653-ed9e-4a14-bb45-25125382d9ad"
NW_007377440.1	RepeatMasker	Unknown	188089	188310	602	-	.	ID="RND-1_FAMILY-253";Tend="927";Tstart="738";shortTE="F";uid="ef515df4-ce33-4901-a383-ee8487931276"
NW_007377440.1	RepeatMasker	DNA/hAT-Charlie	733125	733453	836	-	.	ID="RND-6_FAMILY-3808";TEgroup="ctg_1%7CRND-6_FAMILY-3808%7C1";Tend="1568";Tstart="881";shortTE="F";uid="bd2fbfd0-7908-447d-942a-53b60039ff1f"
NW_007377440.1	RepeatMasker	SINE/tRNA-Deu	710173	710494	1140	-	.	ID="RND-1_FAMILY-835";TEgroup="ctg_1%7CRND-1_FAMILY-835%7C1";Tend="911";Tstart="750";shortTE="F";uid="6cebd735-6554-42fb-8238-bd6c49c17e40"
NW_007377440.1	RepeatMasker	SINE/ID	36551	36824	2426	-	.	ID="RND-1_FAMILY-9";Tend="1059";Tstart="786";shortTE="F";uid="23cde8bb-ac41-4dc3-b4e5-c806f42fcf5d"
NW_007377440.1	RepeatMasker	Unknown	755086	755401	1505	-	.	ID="RND-5_FAMILY-3163";Tend="1106";Tstart="803";shortTE="F";uid="9773bce3-2ad2-4192-a002-c4ef3995c46e"
NW_007377440.1	RepeatMasker	Satellite	395212	395350	705	-	.	ID="RND-6_FAMILY-2981";Tend="1980";Tstart="1853";shortTE="F";uid="fd11e93d-0351-46e2-b1fc-a60b64ce9a58"
NW_007377440.1	RepeatMasker	Unknown	822332	822475	1100	-	.	ID="RND-1_FAMILY-278";Tend="816";Tstart="676";shortTE="F";uid="02db3cff-d67a-461a-91a8-ce90edc76e94"
NW_007377440.1	RepeatMasker	Unknown	437972	438107	636	-	.	ID="RND-1_FAMILY-70";Tend="1038";Tstart="908";shortTE="F";uid="262dcb88-b192-4f61-ab60-f9486597a8b8"
NW_007377440.1	RepeatMasker	Unknown	786980	787287	1981	-	.	ID="RND-1_FAMILY-106";Tend="1158";Tstart="868";shortTE="F";uid="9f8862af-23f5-4324-9e03-24f42ebfdba8"
NW_007377440.1	RepeatMasker	LINE/RTE-BovB	787346	787529	1003	-	.	ID="RND-6_FAMILY-4311";Tend="565";Tstart="381";shortTE="F";uid="6babde28-77b9-41d6-86aa-70502b89e502"
NW_007377440.1	RepeatMasker	DNA/Maverick	749563	749672	413	-	.	ID="POLINTON-8_NVI";Tend="8187";Tstart="8068";shortTE="F";uid="00cc7e58-a02f-4ed4-9f1d-36ab582862ee"
NW_007377440.1	RepeatMasker	Unknown	1093243	1093344	691	-	.	ID="RND-1_FAMILY-65";Tend="1015";Tstart="914";shortTE="F";uid="ce38d1f9-5339-4d3b-ac2a-9c8ab0baf786"
NW_007377440.1	RepeatMasker	Unknown	840275	840397	656	-	.	ID="RND-6_FAMILY-8012";Tend="467";Tstart="352";shortTE="F";uid="d4176347-d100-4cde-849d-f146b6755aec"
NW_007377440.1	RepeatMasker	Unknown	72862	73068	541	-	.	ID="RND-1_FAMILY-52";Tend="1126";Tstart="903";shortTE="F";uid="4ff10403-2f42-4391-b2e5-4b717ab5b10d"
NW_007377440.1	RepeatMasker	Unknown	557644	557757	457	-	.	ID="RND-1_FAMILY-459";Tend="747";Tstart="633";shortTE="F";uid="a43013bc-1e56-4e28-89ee-92a065976b29"
NW_007377440.1	RepeatMasker	LINE/I	696477	696601	646	-	.	ID="RND-5_FAMILY-2097";Tend="1288";Tstart="1161";shortTE="F";uid="e569a1b9-8c91-4dc6-b65f-4f6764274723"
NW_007377440.1	RepeatMasker	DNA/TcMar-Tc1	1069113	1069624	1105	-	.	ID="RND-1_FAMILY-574";TEgroup="ctg_1%7CRND-1_FAMILY-574%7C1";Tend="1264";Tstart="861";shortTE="F";uid="86000057-6299-4a36-8d0d-496f15553e74"
NW_007377440.1	RepeatMasker	DNA/Maverick	994491	994672	767	-	.	ID="RND-1_FAMILY-185";Tend="854";Tstart="672";shortTE="F";uid="1eb71aa1-1da5-4f63-a780-0b1543104bb5"
NW_007377440.1	RepeatMasker	SINE/ID	793933	794307	1391	-	.	ID="RND-1_FAMILY-16";Tend="1587";Tstart="866";shortTE="F";uid="3324f897-663c-4dce-990b-9a07b8b5b012"
NW_007377440.1	RepeatMasker	Unknown	794666	794837	671	-	.	ID="RND-1_FAMILY-31";Tend="1670";Tstart="1494";shortTE="F";uid="71bc7d7d-4f3a-4f82-91ab-a094faf6db34"
NW_007377440.1	RepeatMasker	SINE/ID	817284	817471	1099	-	.	ID="RND-1_FAMILY-5";Tend="1750";Tstart="1562";shortTE="F";uid="a0d9cbc6-52fd-409e-92b8-b2c61515e8d8"
NW_007377440.1	RepeatMasker	LTR/Gypsy	132278	132480	1617	-	.	ID="RND-6_FAMILY-7101";Tend="991";Tstart="789";shortTE="F";uid="df0f57f0-4ff3-4419-834b-2ac9dc8463d9"
NW_007377440.1	RepeatMasker	SINE/tRNA-Deu	124420	124548	569	-	.	ID="RND-6_FAMILY-17372";Tend="1171";Tstart="1041";shortTE="F";uid="d97716a6-9998-4151-ac06-4d7f83d444a5"
NW_007377440.1	RepeatMasker	LTR/Gypsy	794210	794320	695	-	.	ID="RND-1_FAMILY-60";Tend="1211";Tstart="1098";shortTE="F";uid="13d6fba5-34bd-4ab1-b085-46bf0ac9b9eb"
NW_007377440.1	RepeatMasker	Unknown	795057	795176	711	-	.	ID="RND-1_FAMILY-70";Tend="1046";Tstart="924";shortTE="F";uid="73cfc78f-9032-407d-8eb0-51e00c8b7cfd"
NW_007377440.1	RepeatMasker	Unknown	832181	832308	704	-	.	ID="RND-5_FAMILY-3298";Tend="1080";Tstart="963";shortTE="F";uid="362700ea-2811-48a8-870e-74ada2562b3e"
NW_007377440.1	RepeatMasker	Unknown	899735	899881	955	-	.	ID="RND-1_FAMILY-206";Tend="983";Tstart="835";shortTE="F";uid="cd3ecd98-c780-485f-89cc-99105b05efcc"
NW_007377440.1	RepeatMasker	Unknown	433631	433762	1030	-	.	ID="RND-1_FAMILY-70";Tend="1041";Tstart="911";shortTE="F";uid="f3d3bac1-0dcd-4b40-935e-e4fca9213e25"
NW_007377440.1	RepeatMasker	Unknown	302624	302766	1084	-	.	ID="RND-6_FAMILY-29318";Tend="1298";Tstart="1161";shortTE="F";uid="4b9a81ff-1c62-415e-a251-49e1f298451e"
NW_007377440.1	RepeatMasker	Unknown	265134	265234	487	-	.	ID="RND-1_FAMILY-80";Tend="1014";Tstart="934";shortTE="F";uid="306da45a-4862-4eed-859a-e126caab57db"
NW_007377440.1	RepeatMasker	Unknown	1021178	1021325	760	-	.	ID="RND-5_FAMILY-708";Tend="1457";Tstart="1316";shortTE="F";uid="11ff6b05-4fd7-411c-b1d4-49bc04051a06"
NW_007377440.1	RepeatMasker	SINE/tRNA-RTE	132528	132715	1269	-	.	ID="RND-5_FAMILY-620";Tend="1135";Tstart="955";shortTE="F";uid="ea1b3f18-9ca2-41c3-8075-695554e42eff"
NW_007377440.1	RepeatMasker	DNA/TcMar-Tc1	751042	751199	1219	-	.	ID="RND-1_FAMILY-366";Tend="966";Tstart="813";shortTE="F";uid="2cb44b47-9e83-4384-be1c-736e206eedc6"
NW_007377440.1	RepeatMasker	Unknown	695541	695727	1032	-	.	ID="RND-6_FAMILY-1666";Tend="1037";Tstart="845";shortTE="F";uid="90848dab-31d8-484e-868a-b7c5713619fa"
NW_007377440.1	RepeatMasker	SINE/tRNA-RTE	969812	969954	997	-	.	ID="RND-6_FAMILY-31686";Tend="1277";Tstart="1129";shortTE="F";uid="a88712d5-aaaf-4868-a70f-883d752d32ad"
NW_007377440.1	RepeatMasker	Unknown	919966	920130	978	-	.	ID="RND-1_FAMILY-48";Tend="858";Tstart="687";shortTE="F";uid="d34f7793-7929-45d7-9de8-e8e40cf5b8d9"
NW_007377440.1	RepeatMasker	SINE/ID	809057	809275	1859	-	.	ID="RND-1_FAMILY-5";Tend="1755";Tstart="1537";shortTE="F";uid="2bd6fb45-6156-429c-8789-310b5bc3c81c"
NW_007377440.1	RepeatMasker	Unknown	1081877	1082082	1582	-	.	ID="RND-1_FAMILY-133";Tend="1103";Tstart="898";shortTE="F";uid="2e6d2944-6c4c-4775-a4b4-f7ade5d231c8"
NW_007377440.1	RepeatMasker	LINE/RTE-BovB	572458	572615	421	-	.	ID="RND-1_FAMILY-593";Tend="750";Tstart="596";shortTE="F";uid="0b8c5101-e4c3-48bb-a6fc-d1fb17dff926"
NW_007377440.1	RepeatMasker	DNA/Maverick	784193	784341	525	-	.	ID="POLINTON-8_NVI";Tend="8213";Tstart="8066";shortTE="F";uid="a8114ca0-91f9-4aa9-a0e8-6d03ee4b955a"
NW_007377440.1	RepeatMasker	Unknown	297771	298189	3299	-	.	ID="RND-6_FAMILY-62244";Tend="1107";Tstart="689";shortTE="F";uid="b9fea550-acb6-4230-82db-c9307c7e1d50"
NW_007377440.1	RepeatMasker	DNA/hAT-Charlie	168764	168977	1463	-	.	ID="RND-6_FAMILY-12929";Tend="1011";Tstart="800";shortTE="F";uid="c010b2c4-9d17-44c3-b64c-b482ed41eaaf"
NW_007377440.1	RepeatMasker	Unknown	380919	381024	718	-	.	ID="RND-1_FAMILY-70";Tend="1043";Tstart="917";shortTE="F";uid="2bc7e60f-a8df-4cb2-aef8-0eeb510102c5"
NW_007377440.1	RepeatMasker	Unknown	330927	331059	645	-	.	ID="RND-5_FAMILY-94";Tend="1010";Tstart="884";shortTE="F";uid="37a14b38-80d0-41a8-859f-33d404307d36"
NW_007377440.1	RepeatMasker	Unknown	1080642	1080797	1305	-	.	ID="RND-1_FAMILY-136";Tend="1331";Tstart="1169";shortTE="F";uid="7a968b11-5fd1-4026-9518-e8049d5cf7d0"
NW_007377440.1	RepeatMasker	DNA/TcMar-Tc1	755620	756051	1896	-	.	ID="RND-1_FAMILY-366";Tend="1426";Tstart="1007";shortTE="F";uid="4d6c8143-bf1b-4f5d-a149-af1ba6c7904e"
NW_007377440.1	RepeatMasker	LINE/RTE-BovB	692904	693086	594	-	.	ID="RND-6_FAMILY-4311";Tend="628";Tstart="419";shortTE="F";uid="ad14d986-9406-4192-a5d9-e4099635497b"
NW_007377440.1	RepeatMasker	SINE/ID	690140	690345	905	-	.	ID="RND-1_FAMILY-16";Tend="1073";Tstart="873";shortTE="F";uid="6684b6e5-7725-4741-ac80-2abfd7a74ead"
NW_007377440.1	RepeatMasker	Unknown	261473	261595	899	-	.	ID="RND-6_FAMILY-1836";Tend="614";Tstart="492";shortTE="F";uid="e5178952-30cf-49b6-b998-2a3e5fabc0ae"
NW_007377440.1	RepeatMasker	SINE/tRNA-RTE	968581	968717	1095	-	.	ID="RND-1_FAMILY-111";Tend="1144";Tstart="1009";shortTE="F";uid="c1c2b882-c83f-4409-b908-3f66c66901a8"
NW_007377440.1	RepeatMasker	Unknown	434026	434159	723	-	.	ID="RND-1_FAMILY-70";Tend="1041";Tstart="897";shortTE="F";uid="ef7ffaa4-53ab-4dd5-a4d7-bc96d116e868"
NW_007377440.1	RepeatMasker	DNA	517272	517386	927	-	.	ID="RND-5_FAMILY-305";Tend="740";Tstart="626";shortTE="F";uid="62ebeaff-a310-40a2-8dfa-6dd57e3828a2"
NW_007377440.1	RepeatMasker	Unknown	308095	308324	1465	-	.	ID="RND-5_FAMILY-8766";Tend="1123";Tstart="899";shortTE="F";uid="27abe266-fde7-4ca3-a043-526065f557bb"
NW_007377440.1	RepeatMasker	Unknown	798678	798817	977	-	.	ID="RND-1_FAMILY-136";Tend="990";Tstart="816";shortTE="F";uid="67414ad5-dbb2-4cae-b96a-3234fbd9a275"
NW_007377440.1	RepeatMasker	RC/Helitron	718798	718998	1499	-	.	ID="RND-1_FAMILY-570";Tend="1270";Tstart="1080";shortTE="F";uid="ab913529-0cba-453b-8814-27ce6096df75"
NW_007377440.1	RepeatMasker	Unknown	819928	820034	749	-	.	ID="RND-6_FAMILY-4482";Tend="2353";Tstart="2213";shortTE="F";uid="91cbc94a-0659-4ee7-b55a-011b2f4eca3e"
NW_007377440.1	RepeatMasker	Unknown	694647	695281	4379	-	.	ID="RND-5_FAMILY-2144";Tend="1529";Tstart="900";shortTE="F";uid="c376934d-04d1-4fdc-8aa4-869daad6bd92"
NW_007377440.1	RepeatMasker	LTR/Gypsy	147808	147945	861	-	.	ID="RND-6_FAMILY-3685";Tend="787";Tstart="641";shortTE="F";uid="e3c1170a-0123-4a71-9413-5c36f4c882a7"
NW_007377440.1	RepeatMasker	DNA/TcMar-Tc1	1067552	1067772	1546	-	.	ID="RND-1_FAMILY-574";Tend="1459";Tstart="1239";shortTE="F";uid="a5d88994-3c03-404f-80d2-ab856a0f3afc"
NW_007377440.1	RepeatMasker	SINE/ID	790432	790672	1255	-	.	ID="RND-1_FAMILY-5";Tend="1758";Tstart="1537";shortTE="F";uid="37eec9c3-09f2-471c-9824-9f9c37acf12f"
NW_007377440.1	RepeatMasker	LINE/RTE-BovB	305323	306017	5013	-	.	ID="RND-5_FAMILY-2258";Tend="971";Tstart="276";shortTE="F";uid="cf2cc4bb-7403-434e-86bd-26ae40f902c5"
NW_007377440.1	RepeatMasker	Unknown	294555	294798	1559	-	.	ID="RND-1_FAMILY-637";Tend="1064";Tstart="812";shortTE="F";uid="0cbd2714-8e5e-4d18-b327-00c79abaea80"
NW_007377440.1	RepeatMasker	SINE/tRNA-Core	652665	652774	709	-	.	ID="RND-6_FAMILY-6951";Tend="1267";Tstart="1161";shortTE="F";uid="4f6a16fb-43b3-4164-b806-2fff258c22c9"
NW_007377440.1	RepeatMasker	LTR/Gypsy	781416	781637	1727	-	.	ID="RND-6_FAMILY-24921";Tend="222";Tstart="1";shortTE="F";uid="33c2362f-f5dd-4f7f-be03-eb9e47eb747d"
NW_007377440.1	RepeatMasker	DNA/TcMar-Tc1	1060988	1061204	1281	-	.	ID="RND-1_FAMILY-574";Tend="1254";Tstart="1045";shortTE="F";uid="6eb722a1-c017-4d95-a8cc-52603cd58dda"
NW_007377440.1	RepeatMasker	DNA/Maverick	126180	126394	721	-	.	ID="RND-1_FAMILY-185";Tend="881";Tstart="673";shortTE="F";uid="0428793b-8379-4521-95b5-73ecc4a901c3"
NW_007377440.1	RepeatMasker	Satellite	287202	287618	3236	-	.	ID="RND-6_FAMILY-2981";Tend="1704";Tstart="1292";shortTE="F";uid="66f0af6c-d4cd-47f9-ab0d-cce6a5d0d98c"
NW_007377440.1	RepeatMasker	RC/Helitron	341777	342096	2338	-	.	ID="RND-5_FAMILY-1977";Tend="1502";Tstart="1188";shortTE="F";uid="8039ee93-a9b5-4d03-a72e-8adef2834369"
NW_007377440.1	RepeatMasker	Unknown	990941	991146	1702	-	.	ID="RND-1_FAMILY-52";Tend="1130";Tstart="924";shortTE="F";uid="3ad2db16-75b8-47b3-b9b4-d8c199f6874d"
NW_007377440.1	RepeatMasker	Unknown	731315	731494	598	-	.	ID="RND-6_FAMILY-17515";Tend="1242";Tstart="1039";shortTE="F";uid="6beb4a49-469e-4317-82d8-03e210e8b058"
NW_007377440.1	RepeatMasker	Unknown	414324	414497	917	-	.	ID="RND-1_FAMILY-70";Tend="1067";Tstart="902";shortTE="F";uid="57d9233a-bc30-4b6a-83b0-0c9fa1e049af"
NW_007377440.1	RepeatMasker	DNA/PIF-Harbinger	784839	785013	603	-	.	ID="RND-1_FAMILY-258";Tend="680";Tstart="506";shortTE="F";uid="f55fcb17-ee2b-4f12-ba60-bf08176d2caa"
NW_007377440.1	RepeatMasker	LTR	968965	969066	408	-	.	ID="RND-6_FAMILY-548";Tend="1163";Tstart="1051";shortTE="F";uid="e56ab224-e00b-465d-b123-c334a06c6936"
NW_007377449.1	RepeatMasker	Unknown	460379	460512	621	+	.	ID="RND-1_FAMILY-70";Tend="1039";Tstart="915";shortTE="F";uid="36e39026-b60d-4728-964b-d92f208e5f71"
NW_007377449.1	RepeatMasker	DNA/TcMar-Tc1	402921	403141	1091	+	.	ID="RND-1_FAMILY-366";Tend="1578";Tstart="1307";shortTE="F";uid="dac66a59-12a7-40d2-87ce-15e199c48aec"
NW_007377449.1	RepeatMasker	Unknown	47863	48041	1213	+	.	ID="RND-5_FAMILY-94";Tend="1399";Tstart="1176";shortTE="F";uid="fe15f2de-bf94-4fcb-83b8-3bead593dc02"
NW_007377449.1	RepeatMasker	RC/Helitron	557387	557580	1444	+	.	ID="RND-6_FAMILY-8282";Tend="1111";Tstart="914";shortTE="F";uid="0ba603d0-8808-44f0-b013-230f82a0f045"
NW_007377449.1	RepeatMasker	LINE/Penelope	238865	239047	1109	+	.	ID="RND-6_FAMILY-3738";Tend="958";Tstart="772";shortTE="F";uid="621d657a-a3d6-4e3f-9e50-c8a94a0f831d"
NW_007377449.1	RepeatMasker	Unknown	147089	147347	809	+	.	ID="RND-6_FAMILY-62244";Tend="903";Tstart="687";shortTE="F";uid="d131a699-703b-4f57-b454-a5e9288214c3"
NW_007377449.1	RepeatMasker	SINE/tRNA-Deu	467629	467735	460	+	.	ID="RND-1_FAMILY-835";Tend="841";Tstart="733";shortTE="F";uid="8251fdef-8ca7-4d1e-94f6-f92279b70221"
NW_007377449.1	RepeatMasker	SINE/ID	549110	549400	1232	+	.	ID="RND-1_FAMILY-16";Tend="1076";Tstart="670";shortTE="F";uid="333224a1-a4ff-4cc7-9f2a-1eae8594b124"
NW_007377449.1	RepeatMasker	LINE/RTE-BovB	511906	512086	910	+	.	ID="RND-6_FAMILY-4311";Tend="618";Tstart="442";shortTE="F";uid="f6834e2b-fec4-4f30-82b3-6ac494553f80"
NW_007377449.1	RepeatMasker	Unknown	566508	566632	518	+	.	ID="RND-1_FAMILY-458";Tend="2104";Tstart="2001";shortTE="F";uid="ad664589-2ba3-4543-baaa-fc04c4258c49"
NW_007377449.1	RepeatMasker	Unknown	220965	221150	1111	+	.	ID="RND-1_FAMILY-131";Tend="602";Tstart="415";shortTE="F";uid="a4c192da-177e-4ba8-8188-b9d6b308af19"
NW_007377449.1	RepeatMasker	LTR	155384	155489	503	+	.	ID="RND-6_FAMILY-548";Tend="1086";Tstart="957";shortTE="F";uid="11592baf-4aa8-4e3e-a0b0-cb28a1fdbddb"
NW_007377449.1	RepeatMasker	Satellite	595089	595329	1747	+	.	ID="RND-6_FAMILY-2981";Tend="1703";Tstart="1450";shortTE="F";uid="8db49b8e-9b0c-481d-89c8-90f42d3e934a"
NW_007377449.1	RepeatMasker	SINE/ID	539652	539925	1354	+	.	ID="RND-1_FAMILY-28";Tend="1102";Tstart="756";shortTE="F";uid="895da215-355b-4c11-a973-ab24d503bc9b"
NW_007377449.1	RepeatMasker	Unknown	523155	523293	477	+	.	ID="RND-6_FAMILY-20204";Tend="1642";Tstart="1491";shortTE="F";uid="1d82fe21-1cdc-40ab-a449-3042429885d6"
NW_007377449.1	RepeatMasker	Unknown	265586	265716	670	+	.	ID="RND-1_FAMILY-27";Tend="789";Tstart="665";shortTE="F";uid="f334b4b3-d388-45c2-8e65-a364027ac25e"
NW_007377449.1	RepeatMasker	SINE/tRNA-RTE	226982	227155	902	+	.	ID="RND-6_FAMILY-31686";Tend="1283";Tstart="1111";shortTE="F";uid="7c9321d5-d030-4af6-9242-15ca751dc119"
NW_007377449.1	RepeatMasker	Unknown	584437	584555	605	+	.	ID="RND-1_FAMILY-163";Tend="1012";Tstart="919";shortTE="F";uid="7dabd176-863b-4389-afd0-3daccdf21462"
NW_007377449.1	RepeatMasker	SINE/tRNA-Core	546831	547024	922	+	.	ID="RND-1_FAMILY-87";Tend="1338";Tstart="1159";shortTE="F";uid="8bb90051-3eaf-4b6e-be56-7a65afc4a6c0"
NW_007377449.1	RepeatMasker	Unknown	575940	576162	531	+	.	ID="RND-1_FAMILY-93";TEgroup="ctg_10%7CRND-1_FAMILY-93%7C1";Tend="1153";Tstart="798";shortTE="T";uid="fb281f61-119d-4d40-987a-e31f5337a77a"
NW_007377449.1	RepeatMasker	LINE/RTE-BovB	523702	523843	1214	+	.	ID="RND-6_FAMILY-4311";Tend="529";Tstart="388";shortTE="F";uid="1b33962d-f751-4468-87be-3cd34e988c70"
NW_007377449.1	RepeatMasker	LTR/Copia	333403	333505	443	+	.	ID="RND-6_FAMILY-18820";Tend="236";Tstart="134";shortTE="F";uid="2858efeb-13bb-4fa1-a904-1585334569b1"
NW_007377449.1	RepeatMasker	Unknown	647415	647545	979	+	.	ID="RND-1_FAMILY-201";Tend="1139";Tstart="1012";shortTE="F";uid="ba991ee3-cdbc-4714-a796-dbccbd54a157"
NW_007377449.1	RepeatMasker	Unknown	209117	209526	3199	+	.	ID="RND-6_FAMILY-62244";Tend="1095";Tstart="683";shortTE="F";uid="7ab14165-13b2-4ad8-8355-4d003e0a90c7"
NW_007377449.1	RepeatMasker	LINE/RTE-BovB	330530	330720	1409	+	.	ID="RND-6_FAMILY-4311";Tend="621";Tstart="431";shortTE="F";uid="24adb269-213f-4def-816c-94f91dfc136a"
NW_007377449.1	RepeatMasker	SINE/tRNA-RTE	238018	238144	1059	+	.	ID="RND-5_FAMILY-620";Tend="1207";Tstart="1081";shortTE="F";uid="c4b16c06-ece3-431e-804e-b5d4f9909b5d"
NW_007377449.1	RepeatMasker	RC/Helitron	379940	380077	468	+	.	ID="RND-1_FAMILY-683";Tend="1617";Tstart="1494";shortTE="F";uid="29cb5c5a-3995-44e5-a95e-2c63016a8400"
NW_007377449.1	RepeatMasker	Satellite	429180	429287	748	+	.	ID="RND-1_FAMILY-674";Tend="108";Tstart="1";shortTE="F";uid="9c61a7d9-080a-449c-b939-a7620c4cf50d"
NW_007377449.1	RepeatMasker	RC/Helitron	456712	456863	461	+	.	ID="RND-6_FAMILY-8282";Tend="975";Tstart="809";shortTE="F";uid="fa5d7867-6a8c-4dbe-9c1b-0544ada507db"
NW_007377449.1	RepeatMasker	SINE/5S	525688	525827	509	+	.	ID="RND-1_FAMILY-103";Tend="863";Tstart="715";shortTE="F";uid="a78c926e-3173-4807-a964-d2145d445b6e"
NW_007377449.1	RepeatMasker	Unknown	643969	644194	1198	+	.	ID="RND-1_FAMILY-155";Tend="838";Tstart="648";shortTE="F";uid="16e9a8aa-052a-4ca5-9515-332b047aab48"
NW_007377449.1	RepeatMasker	LINE/CR1	598093	598202	730	+	.	ID="RND-6_FAMILY-16542";Tend="1132";Tstart="1030";shortTE="F";uid="2e5fa37c-7f31-4df1-94cf-f66218084ae4"
NW_007377449.1	RepeatMasker	LTR/Gypsy	484978	485369	1668	+	.	ID="RND-5_FAMILY-3276";Tend="1247";Tstart="896";shortTE="F";uid="184a6b28-0c26-48a6-a55e-bd9b50f74f3f"
NW_007377449.1	RepeatMasker	Unknown	560604	560707	457	+	.	ID="RND-1_FAMILY-70";Tend="1023";Tstart="905";shortTE="F";uid="b38d2ebb-5cdb-4ea9-8be9-79f68eed6751"
NW_007377449.1	RepeatMasker	SINE/ID	575679	575956	1251	+	.	ID="RND-1_FAMILY-5";Tend="1742";Tstart="1538";shortTE="F";uid="7734294e-71c5-43e4-ad55-8c0928f4ad1d"
NW_007377449.1	RepeatMasker	DNA/Maverick	239230	239362	1024	+	.	ID="RND-1_FAMILY-84";Tend="918";Tstart="787";shortTE="F";uid="3af9e60c-f470-4b93-86c0-6b3429dc9564"
NW_007377449.1	RepeatMasker	Unknown	232264	232389	471	+	.	ID="RND-5_FAMILY-2193";Tend="1357";Tstart="1239";shortTE="F";uid="93eba24e-01b3-424a-8661-e02aa8932c58"
NW_007377449.1	RepeatMasker	SINE/tRNA-RTE	547271	547560	1286	+	.	ID="RND-5_FAMILY-620";Tend="1206";Tstart="899";shortTE="F";uid="30990d0b-1cce-41b7-ab4f-13271f10e475"
NW_007377449.1	RepeatMasker	SINE/tRNA-Deu	482267	482436	1075	+	.	ID="RND-1_FAMILY-835";Tend="892";Tstart="713";shortTE="F";uid="a70ccfef-7f26-489f-9eda-d74bca24c74a"
NW_007377449.1	RepeatMasker	SINE/5S	500061	500203	840	+	.	ID="RND-1_FAMILY-103";Tend="838";Tstart="675";shortTE="F";uid="eeb4d75f-3383-43f2-b1b9-93ac40d19c9b"
NW_007377449.1	RepeatMasker	Unknown	596472	596703	2005	+	.	ID="RND-1_FAMILY-94";Tend="981";Tstart="754";shortTE="F";uid="7beb1c67-d0df-4015-8062-da49b971c6ee"
NW_007377449.1	RepeatMasker	Unknown	320831	321033	1716	+	.	ID="RND-6_FAMILY-4972";Tend="784";Tstart="582";shortTE="F";uid="f351e26c-348e-441d-89f5-c60e16d0d307"
NW_007377449.1	RepeatMasker	Unknown	282122	282511	3069	+	.	ID="RND-1_FAMILY-334";Tend="1155";Tstart="767";shortTE="F";uid="fdc45ef7-93c2-4909-9b08-c33609a9b03d"
NW_007377449.1	RepeatMasker	RC/Helitron	168042	168608	1751	+	.	ID="RND-1_FAMILY-277";TEgroup="ctg_10%7CRND-1_FAMILY-277%7C1";Tend="1358";Tstart="873";shortTE="F";uid="12aa467f-6b80-4570-97d5-0f4651b468ab"
NW_007377449.1	RepeatMasker	Unknown	198015	198154	433	+	.	ID="RND-1_FAMILY-278";Tend="803";Tstart="678";shortTE="F";uid="3581c94c-6894-4d22-b772-4e017334fbfa"
NW_007377449.1	RepeatMasker	Unknown	13803	13997	1329	+	.	ID="RND-1_FAMILY-27";Tend="841";Tstart="647";shortTE="F";uid="2bd8986a-4de1-40d7-92d9-3093cce4ae30"
NW_007377449.1	RepeatMasker	Unknown	47012	47157	767	+	.	ID="RND-5_FAMILY-94";TEgroup="ctg_10%7CRND-5_FAMILY-94%7C1";Tend="975";Tstart="882";shortTE="T";uid="4ac476fb-0d5e-4063-bddc-ed9a2481da06"
NW_007377449.1	RepeatMasker	DNA/Maverick	312195	312367	1136	+	.	ID="RND-1_FAMILY-185";Tend="844";Tstart="673";shortTE="F";uid="14f39065-2157-4d16-8b98-fa57c9f63d37"
NW_007377449.1	RepeatMasker	Unknown	581396	581515	658	+	.	ID="RND-1_FAMILY-163";Tend="1012";Tstart="919";shortTE="F";uid="04201e03-7353-4617-93d5-6376420e8b09"
NW_007377449.1	RepeatMasker	LINE/RTE-BovB	68734	68890	597	+	.	ID="RND-6_FAMILY-4311";Tend="557";Tstart="386";shortTE="F";uid="a90aae63-8289-426b-82cc-a0f32430251a"
NW_007377449.1	RepeatMasker	SINE/5S	163634	163828	866	+	.	ID="RND-1_FAMILY-103";Tend="875";Tstart="671";shortTE="F";uid="03889b80-b61c-4cc3-8e0d-d173f13a8f63"
NW_007377449.1	RepeatMasker	Unknown	209535	209866	1917	+	.	ID="RND-5_FAMILY-607";Tend="1703";Tstart="1378";shortTE="F";uid="9e598076-1c23-4594-8732-dd6aa950e861"
NW_007377449.1	RepeatMasker	Unknown	389227	389460	815	+	.	ID="RND-6_FAMILY-3384";Tend="1855";Tstart="1650";shortTE="F";uid="ad1b752b-e66b-4998-8739-6ed49d8df560"
NW_007377449.1	RepeatMasker	Unknown	524052	524239	948	+	.	ID="RND-1_FAMILY-106";Tend="1080";Tstart="873";shortTE="F";uid="7b18fdd4-86d0-4447-a6d5-94d55b044d7e"
NW_007377449.1	RepeatMasker	DNA/hAT-hATm	54410	54632	1327	+	.	ID="RND-6_FAMILY-23";Tend="1903";Tstart="1674";shortTE="F";uid="6391e01e-819c-498a-83de-0c8744153559"
NW_007377449.1	RepeatMasker	Unknown	568492	568595	638	+	.	ID="RND-6_FAMILY-17515";Tend="259";Tstart="149";shortTE="F";uid="9547841a-bff9-4cc9-b2ff-8929aa641e94"
NW_007377449.1	RepeatMasker	Unknown	328678	328825	892	+	.	ID="RND-1_FAMILY-206";Tend="976";Tstart="821";shortTE="F";uid="9cab8e7c-7a69-4ed3-92f2-2e3ace140ad3"
NW_007377449.1	RepeatMasker	SINE/tRNA-RTE	107180	107455	2288	+	.	ID="RND-1_FAMILY-88";Tend="1224";Tstart="949";shortTE="F";uid="8efdda3f-0a62-418c-bd83-6b6eaeb0ed21"
NW_007377449.1	RepeatMasker	LINE/RTE-BovB	525831	526076	1839	+	.	ID="RND-6_FAMILY-4311";Tend="625";Tstart="388";shortTE="F";uid="a7980266-2f1e-419f-a633-09731992f6d1"
NW_007377449.1	RepeatMasker	Unknown	656690	656820	979	+	.	ID="RND-1_FAMILY-201";Tend="1139";Tstart="1012";shortTE="F";uid="b68fc96c-1bec-4e6d-b572-c82a1573c2f8"
NW_007377449.1	RepeatMasker	SINE/B4	174090	174203	874	+	.	ID="RND-5_FAMILY-761";Tend="984";Tstart="872";shortTE="F";uid="5b3e228c-2261-441d-9b3c-abd9a4edc676"
NW_007377449.1	RepeatMasker	DNA/hAT-hAT19	538861	538980	664	+	.	ID="RND-6_FAMILY-24860";Tend="1902";Tstart="1778";shortTE="F";uid="a61d450f-9e33-4b1c-aeb7-4c47c749215a"
NW_007377449.1	RepeatMasker	LINE/RTE-BovB	509418	509598	910	+	.	ID="RND-6_FAMILY-4311";Tend="618";Tstart="442";shortTE="F";uid="c39bd3f8-30d7-4289-a893-75e275ef0cf7"
NW_007377449.1	RepeatMasker	DNA/Maverick	104329	104515	1335	+	.	ID="RND-1_FAMILY-84";Tend="972";Tstart="786";shortTE="F";uid="e5333c4f-3318-434e-ab47-64a6a3a17e3c"
NW_007377449.1	RepeatMasker	RC/Helitron	369179	369578	2236	+	.	ID="RND-1_FAMILY-228";Tend="1378";Tstart="995";shortTE="F";uid="e58e6adc-1fb6-46cb-a40b-548651d45079"
NW_007377449.1	RepeatMasker	Unknown	248501	248608	584	+	.	ID="RND-5_FAMILY-9448";Tend="1103";Tstart="995";shortTE="F";uid="0f5a16bd-db88-4124-a323-d6e6a7d0706d"
NW_007377449.1	RepeatMasker	DNA/Sola-2	106020	106298	2032	+	.	ID="RND-1_FAMILY-789";Tend="1044";Tstart="739";shortTE="F";uid="76ed858f-8642-4646-b0c7-9ae3feafd0e8"
NW_007377449.1	RepeatMasker	SINE/tRNA-RTE	336007	336186	859	+	.	ID="RND-1_FAMILY-88";Tend="1485";Tstart="1276";shortTE="F";uid="e47d0b43-35be-499f-b6ff-034278af6b58"
NW_007377449.1	RepeatMasker	SINE/ID	140347	140520	1236	+	.	ID="RND-1_FAMILY-16";Tend="1076";Tstart="903";shortTE="F";uid="eea471a1-0e04-4fb1-b586-cfdd448a3f80"
NW_007377449.1	RepeatMasker	Unknown	359228	359440	1696	+	.	ID="RND-1_FAMILY-65";Tend="1133";Tstart="921";shortTE="F";uid="f61d5247-bbb0-412e-b37b-a9c990d79010"
NW_007377449.1	RepeatMasker	SINE/5S	523555	523698	555	+	.	ID="RND-1_FAMILY-103";Tend="863";Tstart="715";shortTE="F";uid="98f3cb01-6f41-405f-9186-762e7bc6b899"
NW_007377449.1	RepeatMasker	SINE/tRNA-RTE	191963	192151	935	+	.	ID="RND-1_FAMILY-2";Tend="1659";Tstart="1474";shortTE="F";uid="6d5aeed0-76d8-4521-bb1f-46268c9d04c3"
NW_007377449.1	RepeatMasker	DNA/hAT-hATm	522475	522616	922	+	.	ID="RND-6_FAMILY-23";Tend="1890";Tstart="1731";shortTE="F";uid="c64c4729-3921-44fd-8355-8d5e3ede46c8"
NW_007377449.1	RepeatMasker	Unknown	248781	248932	994	+	.	ID="RND-5_FAMILY-9448";Tend="1154";Tstart="992";shortTE="F";uid="3e05520a-9a61-459f-8155-e99ccc08b9bd"
NW_007377449.1	RepeatMasker	DNA/hAT-hATm	58617	58869	606	+	.	ID="RND-6_FAMILY-23";Tend="974";Tstart="764";shortTE="F";uid="6a6d8d9c-38f7-4165-8c08-f530d933bd89"
NW_007377449.1	RepeatMasker	Unknown	521417	521607	1044	+	.	ID="RND-1_FAMILY-106";Tend="1068";Tstart="868";shortTE="F";uid="ebe3978e-f295-4e16-98d6-20f9226543f8"
NW_007377449.1	RepeatMasker	RC/Helitron	484654	484764	688	+	.	ID="RND-1_FAMILY-305";Tend="1629";Tstart="1519";shortTE="F";uid="44b2177e-1a43-4233-a800-a1219a9604c6"
NW_007377449.1	RepeatMasker	Unknown	548122	548348	1644	+	.	ID="RND-1_FAMILY-490";Tend="846";Tstart="604";shortTE="F";uid="135213ac-9af6-40c3-afe8-608cf4ba7635"
NW_007377449.1	RepeatMasker	Unknown	99255	99419	709	+	.	ID="RND-1_FAMILY-80";Tend="1031";Tstart="821";shortTE="F";uid="494b99c1-ee83-4771-aeb7-03a35627ccb1"
NW_007377449.1	RepeatMasker	DNA/hAT-Blackjack	98047	98202	1039	+	.	ID="RND-5_FAMILY-887";Tend="939";Tstart="781";shortTE="F";uid="8bc0ee7d-bef5-4251-9c85-d2a81febe35f"
NW_007377449.1	RepeatMasker	Unknown	262774	262922	440	+	.	ID="RND-5_FAMILY-3288";Tend="939";Tstart="804";shortTE="F";uid="c94ba03e-da19-4c2d-a9e2-adeeb93b6b7a"
NW_007377449.1	RepeatMasker	Unknown	16936	17083	1281	+	.	ID="RND-1_FAMILY-278";Tend="823";Tstart="676";shortTE="F";uid="2157fbf0-6c6f-4704-bbf5-773a19035d03"
NW_007377449.1	RepeatMasker	Unknown	216955	217430	3467	+	.	ID="RND-6_FAMILY-44247";Tend="1118";Tstart="667";shortTE="F";uid="3fdca33d-feb1-4ecf-b0a1-2394546df8cc"
NW_007377449.1	RepeatMasker	Unknown	118336	118436	488	+	.	ID="RND-5_FAMILY-708";Tend="1440";Tstart="1340";shortTE="F";uid="35c985c8-d31b-4cbc-accc-46570b93521d"
NW_007377449.1	RepeatMasker	LINE/CR1	143469	143909	834	+	.	ID="RND-6_FAMILY-1753";Tend="437";Tstart="55";shortTE="F";uid="45d5c4b4-70ff-4f1b-968b-bb7e254a4b15"
NW_007377449.1	RepeatMasker	SINE/ID	530975	531213	1296	+	.	ID="RND-1_FAMILY-9";Tend="989";Tstart="756";shortTE="F";uid="66c62af0-c096-42ca-8082-46acf813fe58"
NW_007377449.1	RepeatMasker	Unknown	233678	233939	1550	+	.	ID="RND-5_FAMILY-3298";Tend="1122";Tstart="852";shortTE="F";uid="f1ca4b64-b947-4dfa-afeb-426be410371c"
NW_007377449.1	RepeatMasker	Unknown	114286	114468	710	+	.	ID="RND-6_FAMILY-20204";Tend="1751";Tstart="1564";shortTE="F";uid="a7994b77-772b-438d-816a-66311203c674"
NW_007377449.1	RepeatMasker	LINE/Dong-R4	571863	572058	1309	+	.	ID="RND-6_FAMILY-9997";Tend="408";Tstart="213";shortTE="F";uid="eeb6427f-af64-4e93-88b5-3f7eeb4daab3"
NW_007377449.1	RepeatMasker	SINE/5S	69430	69577	767	+	.	ID="RND-1_FAMILY-103";Tend="818";Tstart="659";shortTE="F";uid="b19ae310-1207-4132-9528-f4ba936f0660"
NW_007377449.1	RepeatMasker	Unknown	647964	648174	986	+	.	ID="RND-6_FAMILY-40438";Tend="298";Tstart="78";shortTE="F";uid="1620c433-47f3-4c91-bb70-c362d846bfad"
NW_007377449.1	RepeatMasker	Unknown	214531	214758	537	+	.	ID="RND-5_FAMILY-3298";TEgroup="ctg_10%7CRND-5_FAMILY-3298%7C1";Tend="1130";Tstart="1041";shortTE="F";uid="ed8bf4e3-b928-48f6-b084-d5b7f32886c1"
NW_007377449.1	RepeatMasker	DNA/TcMar-Tc1	201877	202418	3921	+	.	ID="RND-1_FAMILY-867";Tend="1421";Tstart="879";shortTE="F";uid="99a46962-2b40-4fd4-88ca-9fd9a8c7a9b9"
NW_007377449.1	RepeatMasker	Unknown	220112	220259	1180	+	.	ID="RND-1_FAMILY-278";Tend="832";Tstart="683";shortTE="F";uid="1f9ebd03-1c8d-4106-8b3d-1bc371fae537"
NW_007377449.1	RepeatMasker	Unknown	439768	439970	1472	+	.	ID="RND-1_FAMILY-65";Tend="1134";Tstart="922";shortTE="F";uid="9a17641b-1882-49fe-a834-5de5daede057"
NW_007377449.1	RepeatMasker	SINE/5S	303475	303604	431	+	.	ID="RND-1_FAMILY-103";Tend="869";Tstart="749";shortTE="F";uid="f01cd1f7-58a0-4661-a54c-1a52bdd36d8d"
NW_007377449.1	RepeatMasker	Unknown	570724	570992	2059	+	.	ID="RND-1_FAMILY-136";Tend="1135";Tstart="867";shortTE="F";uid="af79654c-63b6-4fda-b5bf-7de3f380ee69"
NW_007377449.1	RepeatMasker	Unknown	27037	27231	1329	+	.	ID="RND-1_FAMILY-27";Tend="841";Tstart="647";shortTE="F";uid="898b8d61-e697-4c2c-aef7-503bf8fedb3c"
NW_007377449.1	RepeatMasker	Unknown	563553	563656	638	+	.	ID="RND-6_FAMILY-17515";Tend="259";Tstart="149";shortTE="F";uid="dd4241c9-f8fa-42c2-9ce1-fc24becfb4b4"
NW_007377449.1	RepeatMasker	SINE/tRNA-RTE	371639	371822	553	+	.	ID="RND-1_FAMILY-2";Tend="1714";Tstart="1488";shortTE="F";uid="7bfc9970-bc60-4004-a47f-6546c5e632ef"
NW_007377449.1	RepeatMasker	Unknown	267695	267829	833	+	.	ID="RND-1_FAMILY-605";Tend="1042";Tstart="910";shortTE="F";uid="c6ad30fc-bedb-414c-aaf1-7bced5756a3f"
NW_007377449.1	RepeatMasker	SINE/tRNA-Meta	493054	493173	570	+	.	ID="RND-1_FAMILY-97";Tend="993";Tstart="880";shortTE="F";uid="dfe6f2db-1be7-4d69-88c0-c9825f24a231"
NW_007377449.1	RepeatMasker	RC/Helitron	600204	600335	801	+	.	ID="HELITRON-N19_LMI";Tend="1106";Tstart="976";shortTE="F";uid="43ee93d2-9eb7-4f05-9a1c-5f86ce81c88d"
NW_007377449.1	RepeatMasker	RC/Helitron	413456	414580	8263	+	.	ID="RND-1_FAMILY-548";Tend="1770";Tstart="568";shortTE="F";uid="475c97e6-9af9-417e-bc71-07d5eb083a6a"
NW_007377449.1	RepeatMasker	SINE/tRNA-RTE	202389	202496	717	+	.	ID="RND-1_FAMILY-22";Tend="801";Tstart="692";shortTE="F";uid="9ffab712-795b-4ee0-b09a-31dc30c0959d"
NW_007377449.1	RepeatMasker	LINE/L1-Tx1	545983	546161	1046	+	.	ID="RND-4_FAMILY-112";Tend="1796";Tstart="1625";shortTE="F";uid="747fb634-8df6-4b56-8ad5-4038d2abcd26"
NW_007377449.1	RepeatMasker	SINE/tRNA-RTE	198118	198299	880	+	.	ID="RND-1_FAMILY-2";Tend="1659";Tstart="1474";shortTE="F";uid="2e45d6b4-1e81-4818-82b1-826df51f65f8"
NW_007377449.1	RepeatMasker	Unknown	350177	350314	724	+	.	ID="RND-1_FAMILY-70";Tend="1043";Tstart="908";shortTE="F";uid="652d0e95-94d8-4470-8562-086aee0ff4a4"
NW_007377449.1	RepeatMasker	RC/Helitron	577108	577520	2368	+	.	ID="RND-1_FAMILY-548";Tend="1860";Tstart="1451";shortTE="F";uid="995888d5-4d1e-4a1c-a6dd-812ec2a47a81"
NW_007377449.1	RepeatMasker	Unknown	464860	465025	1236	+	.	ID="RND-6_FAMILY-3129";Tend="556";Tstart="389";shortTE="F";uid="41d0e022-b975-4286-b257-fe8d3f0c00f4"
NW_007377449.1	RepeatMasker	Unknown	155488	155751	2320	+	.	ID="RND-5_FAMILY-629";Tend="1228";Tstart="965";shortTE="F";uid="08be21bb-f434-46f7-82b2-d49e3ba95d81"
NW_007377449.1	RepeatMasker	Unknown	465766	466479	2454	+	.	ID="RND-1_FAMILY-634";TEgroup="ctg_10%7CRND-1_FAMILY-634%7C1";Tend="1053";Tstart="672";shortTE="F";uid="9f0b207c-ffe0-43cc-b42a-e882cf43b0c3"
NW_007377449.1	RepeatMasker	Satellite	430673	430907	1901	+	.	ID="RND-1_FAMILY-674";Tend="1283";Tstart="1049";shortTE="F";uid="06bb2c41-5be3-4889-9e06-9dbe893bd907"
NW_007377449.1	RepeatMasker	Unknown	564885	564993	640	+	.	ID="RND-6_FAMILY-2262";Tend="658";Tstart="552";shortTE="F";uid="dcb6df1d-6d9d-4958-a5ae-d55a52f4a71b"
NW_007377449.1	RepeatMasker	Unknown	563952	564147	1738	+	.	ID="RND-1_FAMILY-52";Tend="1121";Tstart="926";shortTE="F";uid="076ec299-9007-4c88-8daa-22bf194c98d2"
NW_007377449.1	RepeatMasker	SINE/ID	245577	245682	623	+	.	ID="RND-1_FAMILY-5";Tend="1749";Tstart="1638";shortTE="F";uid="55a5937f-1c53-4341-8588-29881367fba5"
NW_007377449.1	RepeatMasker	SINE/ID	210701	210881	721	+	.	ID="RND-1_FAMILY-5";Tend="1769";Tstart="1574";shortTE="F";uid="949f5f55-b961-4ae1-b169-1f1c69f1948a"
NW_007377449.1	RepeatMasker	SINE/tRNA-Meta	329023	329191	1112	+	.	ID="RND-1_FAMILY-97";Tend="989";Tstart="823";shortTE="F";uid="ff845f41-62ac-489a-be6c-0e25a4bb56a0"
NW_007377449.1	RepeatMasker	LINE/RTE-BovB	371956	372075	611	+	.	ID="RND-6_FAMILY-24119";Tend="724";Tstart="602";shortTE="F";uid="a080f34e-f6ad-4d8e-830c-616d57a293cb"
NW_007377449.1	RepeatMasker	SINE/5S	157015	157144	612	+	.	ID="RND-1_FAMILY-103";Tend="806";Tstart="671";shortTE="F";uid="955e665e-9d19-45b0-b0e8-edc2f5b586df"
NW_007377449.1	RepeatMasker	SINE/ID	225843	226067	1381	+	.	ID="RND-1_FAMILY-5";Tend="1769";Tstart="1539";shortTE="F";uid="03176aec-29e1-4c64-8f1c-d09a0827c744"
NW_007377449.1	RepeatMasker	Unknown	593355	593514	1007	+	.	ID="RND-5_FAMILY-3169";Tend="1467";Tstart="1291";shortTE="F";uid="e91bc1f9-0d47-4471-8438-b2a3b4f5931c"
NW_007377449.1	RepeatMasker	Unknown	110078	110211	421	+	.	ID="RND-1_FAMILY-177";Tend="1716";Tstart="1574";shortTE="F";uid="9050b88d-2f44-4f74-b213-7c74c92bf7dc"
NW_007377449.1	RepeatMasker	Unknown	274683	274797	836	+	.	ID="RND-1_FAMILY-206";Tend="977";Tstart="866";shortTE="F";uid="37c5f21c-0b10-4b09-b646-dafd2f0707bd"
NW_007377449.1	RepeatMasker	Unknown	217699	217833	643	+	.	ID="RND-1_FAMILY-227";Tend="1159";Tstart="1032";shortTE="F";uid="a2d14091-a630-49e8-8adc-82623066dbf8"
NW_007377449.1	RepeatMasker	SINE/B4	213510	213654	668	+	.	ID="RND-5_FAMILY-761";Tend="952";Tstart="802";shortTE="F";uid="21aaae44-6df1-48a4-a3f5-c3eb2c143460"
NW_007377449.1	RepeatMasker	SINE/B4	176111	176222	915	+	.	ID="RND-5_FAMILY-761";Tend="983";Tstart="872";shortTE="F";uid="f4c28fe4-7b7e-4340-ad9f-a38b620941d6"
NW_007377449.1	RepeatMasker	Unknown	352237	352361	864	+	.	ID="RND-1_FAMILY-70";Tend="1039";Tstart="911";shortTE="F";uid="0c334b86-caee-4f1d-83cf-9b5a54a0a5fc"
NW_007377449.1	RepeatMasker	Unknown	144339	144526	577	+	.	ID="RND-4_FAMILY-252";Tend="972";Tstart="782";shortTE="F";uid="97b4ec05-c828-436e-bdef-7af0b39ce0f9"
NW_007377449.1	RepeatMasker	Unknown	238458	238869	3107	+	.	ID="RND-1_FAMILY-633";Tend="1282";Tstart="888";shortTE="F";uid="b2921e8e-529f-4565-a08a-3111b59175e9"
NW_007377449.1	RepeatMasker	Unknown	98203	98506	1888	+	.	ID="RND-6_FAMILY-6202";Tend="984";Tstart="702";shortTE="F";uid="d6f6bb09-2477-4608-8ec0-920c6d02af58"
NW_007377449.1	RepeatMasker	DNA/P	241186	241490	1563	+	.	ID="RND-5_FAMILY-7514";Tend="1225";Tstart="946";shortTE="F";uid="faf887b2-1cb0-44ca-afb2-75316ffa04e8"
NW_007377449.1	RepeatMasker	SINE/tRNA-RTE	230188	230483	2260	+	.	ID="RND-1_FAMILY-100";Tend="1023";Tstart="736";shortTE="F";uid="3453f003-d6a7-473e-844f-761489410144"
NW_007377449.1	RepeatMasker	Unknown	282509	282610	793	+	.	ID="RND-1_FAMILY-133";Tend="1106";Tstart="995";shortTE="F";uid="4d129064-1cd1-4a2d-a761-f442108ac2c9"
NW_007377449.1	RepeatMasker	Unknown	255873	256041	1261	+	.	ID="RND-5_FAMILY-9448";Tend="1164";Tstart="995";shortTE="F";uid="327819b5-a73a-43ef-a5d0-e4ce3cc55156"
NW_007377449.1	RepeatMasker	Unknown	486313	486506	991	+	.	ID="RND-5_FAMILY-19269";Tend="1110";Tstart="903";shortTE="F";uid="3dc3191e-2b88-4178-8272-9b05c59b82e6"
NW_007377449.1	RepeatMasker	Unknown	150580	150830	1554	+	.	ID="RND-5_FAMILY-8766";Tend="1155";Tstart="907";shortTE="F";uid="b45e98d9-036e-4a6b-8ee3-ffdfe3f4b11d"
NW_007377449.1	RepeatMasker	DNA/hAT-hATm	524778	524919	922	+	.	ID="RND-6_FAMILY-23";Tend="1890";Tstart="1731";shortTE="F";uid="8350ffd1-6e49-4a02-b34c-88819f781e62"
NW_007377449.1	RepeatMasker	Satellite	58484	58616	1394	+	.	ID="RND-1_FAMILY-51";Tend="296";Tstart="1";shortTE="F";uid="afba66ba-7989-46bc-a45c-a38fc5ff293b"
NW_007377449.1	RepeatMasker	Unknown	555034	555158	528	+	.	ID="RND-1_FAMILY-70";Tend="1035";Tstart="916";shortTE="F";uid="662f8c75-4262-472d-a339-ee076851ede0"
NW_007377449.1	RepeatMasker	LTR/Gypsy	111033	111195	474	+	.	ID="RND-1_FAMILY-232";Tend="1505";Tstart="1333";shortTE="F";uid="3d9c9324-46c7-42b3-a4c8-44bc7656973b"
NW_007377449.1	RepeatMasker	RC/Helitron	361637	361756	419	+	.	ID="RND-6_FAMILY-8282";Tend="1116";Tstart="995";shortTE="F";uid="c475c350-4983-4d75-844f-4b3d3f65b848"
NW_007377449.1	RepeatMasker	SINE/ID	228467	228616	838	+	.	ID="RND-1_FAMILY-5";Tend="1724";Tstart="1578";shortTE="F";uid="14806d76-3458-4956-b27c-e416fa812544"
NW_007377449.1	RepeatMasker	LINE/RTE-BovB	124917	125036	557	+	.	ID="RND-6_FAMILY-4311";Tend="632";Tstart="521";shortTE="F";uid="0226789d-0965-4007-870f-e96dc7cc4b40"
NW_007377449.1	RepeatMasker	SINE/ID	125213	125330	561	+	.	ID="RND-1_FAMILY-6";Tend="1342";Tstart="1232";shortTE="F";uid="86d2f24e-43cc-4ab6-8552-321a148f7bab"
NW_007377449.1	RepeatMasker	RC/Helitron	559719	560188	3459	+	.	ID="RND-6_FAMILY-7347";Tend="1377";Tstart="892";shortTE="F";uid="34d6eec6-041e-41d2-81d5-c1d79c22e43a"
NW_007377449.1	RepeatMasker	Unknown	303071	303488	3604	+	.	ID="RND-6_FAMILY-62244";Tend="1106";Tstart="689";shortTE="F";uid="6071c710-c6a6-4f4a-9f9e-1cbe1d83723c"
NW_007377449.1	RepeatMasker	RC/Helitron	208241	208361	716	+	.	ID="RND-1_FAMILY-202";Tend="1531";Tstart="1413";shortTE="F";uid="a146c231-0ed1-41c4-9e26-732d5f2c216a"
NW_007377449.1	RepeatMasker	SINE/tRNA-RTE	220245	220433	1293	+	.	ID="RND-5_FAMILY-620";Tend="1205";Tstart="1028";shortTE="F";uid="7c7a9dd9-6a93-4efa-8dcf-b395d34a3224"
NW_007377449.1	RepeatMasker	LINE/R1	419419	419586	1269	+	.	ID="RND-1_FAMILY-690";Tend="1022";Tstart="857";shortTE="F";uid="9e5db4dc-4f02-4150-9196-5f24cf7ede15"
NW_007377449.1	RepeatMasker	Unknown	561853	562546	4067	+	.	ID="RND-6_FAMILY-12407";Tend="1414";Tstart="669";shortTE="F";uid="378bdcd0-cd03-4c24-9f8b-da6ec9e3279a"
NW_007377449.1	RepeatMasker	DNA/Maverick	324356	324474	784	+	.	ID="RND-1_FAMILY-185";Tend="817";Tstart="698";shortTE="F";uid="52187507-5784-41c5-8f98-bc2ae5f82715"
NW_007377449.1	RepeatMasker	SINE/ID	137232	137421	1236	+	.	ID="RND-1_FAMILY-16";Tend="1076";Tstart="903";shortTE="F";uid="86735b2f-b751-4ed9-81c1-75f9d1bfb943"
NW_007377449.1	RepeatMasker	LTR	160408	160606	956	+	.	ID="RND-6_FAMILY-548";Tend="1167";Tstart="941";shortTE="F";uid="0c290b3b-db1f-4f9b-b84d-9c241f4c0fbd"
NW_007377449.1	RepeatMasker	SINE/tRNA-Deu	331323	331465	854	+	.	ID="RND-6_FAMILY-17372";Tend="1160";Tstart="1022";shortTE="F";uid="0fe11f65-f578-4847-8ae2-3e6110867998"
NW_007377449.1	RepeatMasker	LTR/Gypsy	207954	208143	1136	+	.	ID="RND-6_FAMILY-6192";Tend="1811";Tstart="1620";shortTE="F";uid="bd758282-69ed-4cde-b29d-6b67e181b209"
NW_007377449.1	RepeatMasker	DNA/Maverick	228955	229260	1548	+	.	ID="RND-1_FAMILY-84";Tend="1104";Tstart="769";shortTE="F";uid="748ca899-a2c2-47ac-a3c3-640e78a5c8a8"
NW_007377449.1	RepeatMasker	DNA/hAT-Blackjack	98507	98874	2528	+	.	ID="RND-5_FAMILY-887";Tend="1193";Tstart="837";shortTE="F";uid="63be2179-5963-4c21-b28b-e7bc5b91c6b2"
NW_007377449.1	RepeatMasker	SINE/ID	81160	81410	1957	+	.	ID="RND-1_FAMILY-5";Tend="1773";Tstart="1522";shortTE="F";uid="e5d4a30a-34c0-4e59-a23b-85aede76dc8a"
NW_007377449.1	RepeatMasker	SINE/ID	105402	105620	1332	+	.	ID="RND-1_FAMILY-28";Tend="1081";Tstart="855";shortTE="F";uid="b6a03b71-2078-480e-b4da-5d0f4a95bfbb"
NW_007377449.1	RepeatMasker	Unknown	378961	379083	603	+	.	ID="RND-1_FAMILY-127";Tend="1042";Tstart="880";shortTE="F";uid="3d2e25dd-ae54-4a19-b30c-159a8fe6274e"
NW_007377449.1	RepeatMasker	RC/Helitron	237495	237661	1025	+	.	ID="RND-1_FAMILY-199";Tend="865";Tstart="698";shortTE="F";uid="f1d9a546-8517-4738-8188-9dba513f4ec0"
NW_007377449.1	RepeatMasker	SINE/ID	265619	265724	829	+	.	ID="RND-6_FAMILY-766";Tend="1351";Tstart="1246";shortTE="F";uid="eb55fabf-0d3d-401b-97cc-5253e1970c0a"
NW_007377449.1	RepeatMasker	DNA/hAT-Blackjack	21248	21401	727	+	.	ID="RND-1_FAMILY-91";Tend="1692";Tstart="1544";shortTE="F";uid="d9b4c1e6-13a8-432d-9e1d-1d40dabee858"
NW_007377449.1	RepeatMasker	RC/Helitron	137796	137898	403	+	.	ID="RND-1_FAMILY-670";Tend="1089";Tstart="986";shortTE="F";uid="31e1fbd3-e51b-4f0d-ba22-105803d3ee11"
NW_007377449.1	RepeatMasker	Unknown	9643	9835	1379	+	.	ID="RND-1_FAMILY-27";Tend="843";Tstart="647";shortTE="F";uid="b3e38c34-48e2-46f0-b960-825b76578d2a"
NW_007377449.1	RepeatMasker	Unknown	347531	347637	564	+	.	ID="RND-4_FAMILY-1007";Tend="722";Tstart="617";shortTE="F";uid="f29d7bda-ff0f-4246-be9f-45e58a7fd882"
NW_007377449.1	RepeatMasker	Unknown	219308	219515	1210	+	.	ID="RND-5_FAMILY-8766";Tend="1057";Tstart="866";shortTE="F";uid="38060871-2579-4678-bd64-f502c1cc939c"
NW_007377449.1	RepeatMasker	Unknown	212823	213197	474	+	.	ID="RND-6_FAMILY-314";TEgroup="ctg_10%7CRND-6_FAMILY-314%7C1";Tend="981";Tstart="671";shortTE="T";uid="b17c1783-a9a0-4f00-9197-e1395edb69c3"
NW_007377449.1	RepeatMasker	RC/Helitron	140895	141008	446	+	.	ID="RND-1_FAMILY-670";Tend="1098";Tstart="986";shortTE="F";uid="ef74bb95-cb94-49a7-8e5f-7249fd3249cc"
NW_007377449.1	RepeatMasker	Unknown	31966	32097	1151	+	.	ID="RND-6_FAMILY-47864";Tend="1532";Tstart="1401";shortTE="F";uid="57f0d664-19d2-41bb-8589-c1be682518be"
NW_007377449.1	RepeatMasker	SINE/ID	572163	572318	802	+	.	ID="RND-1_FAMILY-5";Tend="1724";Tstart="1560";shortTE="F";uid="e9304bb3-d1a5-4689-b47f-d347c92244ae"
NW_007377449.1	RepeatMasker	Unknown	516400	516587	951	+	.	ID="RND-1_FAMILY-106";Tend="1080";Tstart="873";shortTE="F";uid="ddf23056-d1d5-4313-aefe-112098912f63"
NW_007377449.1	RepeatMasker	SINE/5S	126763	126918	602	+	.	ID="RND-1_FAMILY-103";Tend="903";Tstart="741";shortTE="F";uid="866a9a19-5c35-4cd0-ac08-71563f34410d"
NW_007377449.1	RepeatMasker	SINE/ID	340976	341201	1166	+	.	ID="RND-1_FAMILY-5";Tend="1759";Tstart="1521";shortTE="F";uid="1772e962-775e-4b69-a7c9-a1a0eb974916"
NW_007377449.1	RepeatMasker	Unknown	442559	442856	2322	+	.	ID="RND-1_FAMILY-195";Tend="1478";Tstart="1160";shortTE="F";uid="480dc590-1245-46eb-866b-76861a4fa7f9"
NW_007377449.1	RepeatMasker	Unknown	217883	217990	723	+	.	ID="RND-1_FAMILY-166";Tend="910";Tstart="802";shortTE="F";uid="365d6f8f-7feb-4863-9e06-3670231a9274"
NW_007377449.1	RepeatMasker	LINE/R1	614921	615240	515	+	.	ID="R1_ELE7";Tend="2352";Tstart="2034";shortTE="F";uid="81feac40-831a-423e-ad0a-48f8f7f33b54"
NW_007377449.1	RepeatMasker	LTR	322187	322326	466	+	.	ID="RND-6_FAMILY-9736";Tend="1367";Tstart="1228";shortTE="F";uid="3585aaec-5e87-443f-84f3-967d79fd972a"
NW_007377449.1	RepeatMasker	Unknown	47242	47563	2364	+	.	ID="RND-5_FAMILY-94";Tend="1188";Tstart="887";shortTE="F";uid="51a5ddef-34b9-4b8f-816a-eb2f3f1bdb1b"
NW_007377449.1	RepeatMasker	SINE/5S	446472	446704	1229	+	.	ID="RND-1_FAMILY-103";Tend="894";Tstart="659";shortTE="F";uid="f4a4fbee-970c-4d7a-8beb-89ac3e68587d"
NW_007377449.1	RepeatMasker	Unknown	235892	236048	726	+	.	ID="RND-1_FAMILY-24";Tend="1959";Tstart="1813";shortTE="F";uid="2e099962-d468-4429-872d-c217b605f535"
NW_007377449.1	RepeatMasker	DNA/hAT-Blackjack	470078	470377	2555	+	.	ID="RND-1_FAMILY-91";Tend="1089";Tstart="789";shortTE="F";uid="3b0665c5-8097-451f-9fa4-d90584e65f8e"
NW_007377449.1	RepeatMasker	Unknown	436429	436555	760	+	.	ID="RND-1_FAMILY-70";Tend="1044";Tstart="917";shortTE="F";uid="c9dcb681-65fb-40c6-bee4-8169efb34ff4"
NW_007377449.1	RepeatMasker	SINE/5S	60271	60405	709	+	.	ID="RND-1_FAMILY-103";Tend="805";Tstart="659";shortTE="F";uid="9fc032cc-8acf-4d15-99ac-0f8609629227"
NW_007377449.1	RepeatMasker	Unknown	474426	474823	3156	+	.	ID="RND-1_FAMILY-633";Tend="1292";Tstart="893";shortTE="F";uid="fcba660d-7177-403f-9686-008e0bab6488"
NW_007377449.1	RepeatMasker	Unknown	362106	362416	2515	+	.	ID="RND-5_FAMILY-3790";Tend="1051";Tstart="740";shortTE="F";uid="2805c01e-1ff1-4172-932c-91392076c8b0"
NW_007377449.1	RepeatMasker	DNA/hAT-hATm	36180	36402	1308	+	.	ID="RND-6_FAMILY-23";Tend="1903";Tstart="1674";shortTE="F";uid="cf465d2d-e282-4dfc-a43c-937483f9798d"
NW_007377449.1	RepeatMasker	SINE/tRNA-RTE	490598	490792	848	+	.	ID="RND-1_FAMILY-2";Tend="1718";Tstart="1526";shortTE="F";uid="44de8b8b-7456-4b6d-81ca-78f21c8fe4f9"
NW_007377449.1	RepeatMasker	DNA/P	379010	379120	630	+	.	ID="RND-5_FAMILY-7514";Tend="1224";Tstart="1116";shortTE="F";uid="cb6d027d-35bf-486c-9c2d-ef51082c0309"
NW_007377449.1	RepeatMasker	Unknown	430473	430676	549	+	.	ID="RND-6_FAMILY-1516";Tend="927";Tstart="623";shortTE="F";uid="b9bc56f4-162e-4eb1-8894-55b5c531eaba"
NW_007377449.1	RepeatMasker	Unknown	162835	162953	645	+	.	ID="RND-1_FAMILY-80";Tend="1030";Tstart="860";shortTE="F";uid="1ffc9146-7b09-407f-b5b0-d8faed02abc0"
NW_007377449.1	RepeatMasker	Unknown	81468	81595	618	+	.	ID="RND-6_FAMILY-16300";Tend="1294";Tstart="1171";shortTE="F";uid="a02cda46-3048-4396-9345-efc4455de907"
NW_007377449.1	RepeatMasker	Unknown	148853	149102	1886	+	.	ID="RND-5_FAMILY-8766";Tend="1150";Tstart="900";shortTE="F";uid="abbac00f-0a7b-4ec9-9e79-df6dd582416c"
NW_007377449.1	RepeatMasker	SINE/tRNA-RTE	239888	240077	1225	-	.	ID="RND-1_FAMILY-100";Tend="921";Tstart="736";shortTE="F";uid="1b430df8-8e35-4005-98e7-5552000162c4"
NW_007377449.1	RepeatMasker	SINE/ID	457304	457519	1839	-	.	ID="RND-1_FAMILY-5";Tend="1752";Tstart="1537";shortTE="F";uid="66ac7416-d1fd-4ab7-a950-c9fb7ad7d803"
NW_007377449.1	RepeatMasker	RC/Helitron	182041	182151	685	-	.	ID="RND-1_FAMILY-500";Tend="538";Tstart="436";shortTE="F";uid="ef191d11-d187-4e45-b773-120b563facd1"
NW_007377449.1	RepeatMasker	Unknown	323874	324097	1065	-	.	ID="RND-1_FAMILY-133";Tend="1106";Tstart="893";shortTE="F";uid="d481ab54-363c-4593-b1e3-7336ce56df45"
NW_007377449.1	RepeatMasker	Unknown	582265	582392	803	-	.	ID="RND-1_FAMILY-191";Tend="883";Tstart="739";shortTE="F";uid="5dc356cb-1768-43b0-8adc-adc4652185c1"
NW_007377449.1	RepeatMasker	Unknown	17197	17328	431	-	.	ID="RND-6_FAMILY-8012";Tend="519";Tstart="393";shortTE="F";uid="e3fde750-5da8-44e0-b834-40fb73901402"
NW_007377449.1	RepeatMasker	DNA/hAT-Blackjack	122184	122332	838	-	.	ID="RND-1_FAMILY-66";Tend="881";Tstart="736";shortTE="F";uid="0a61f10f-18f3-4b5c-9357-20e75d183973"
NW_007377449.1	RepeatMasker	RC/Helitron	487810	488010	1155	-	.	ID="RND-1_FAMILY-118";Tend="1352";Tstart="1185";shortTE="F";uid="843c3cf0-0843-429f-a51b-1cc7b3ac0afd"
NW_007377449.1	RepeatMasker	SINE/tRNA-RTE	489473	489784	2634	-	.	ID="RND-1_FAMILY-111";Tend="1147";Tstart="835";shortTE="F";uid="b14bd0b6-df53-4985-8ce2-72cca9b70c2a"
NW_007377449.1	RepeatMasker	DNA/TcMar-Tc1	213658	214292	2325	-	.	ID="RND-1_FAMILY-627";TEgroup="ctg_10%7CRND-1_FAMILY-627%7C1";Tend="1053";Tstart="695";shortTE="F";uid="633ff962-abdd-4bb5-a073-76f2a3bc1e85"
NW_007377449.1	RepeatMasker	LINE/RTE-BovB	507065	507196	672	-	.	ID="RND-6_FAMILY-4311";Tend="580";Tstart="446";shortTE="F";uid="044ca01b-c6f7-49ab-9085-2032638ceace"
NW_007377449.1	RepeatMasker	Unknown	244354	244464	651	-	.	ID="RND-1_FAMILY-206";Tend="978";Tstart="873";shortTE="F";uid="ec6cb46c-5df3-4561-83c5-a4f4536eff7d"
NW_007377449.1	RepeatMasker	SINE/ID	203293	203513	745	-	.	ID="RND-1_FAMILY-26";Tend="1344";Tstart="1236";shortTE="F";uid="c02802b8-77cf-45d4-9068-dded913f36d0"
NW_007377449.1	RepeatMasker	SINE/5S	65362	65468	567	-	.	ID="RND-1_FAMILY-103";Tend="800";Tstart="691";shortTE="F";uid="23cabd08-f725-4eec-aae4-b114f536581e"
NW_007377449.1	RepeatMasker	RC/Helitron	538441	538543	603	-	.	ID="RND-6_FAMILY-9380";Tend="599";Tstart="500";shortTE="F";uid="04d98c54-1806-47ce-8aea-0d2d59ec4ae7"
NW_007377449.1	RepeatMasker	Unknown	250376	250591	1784	-	.	ID="RND-6_FAMILY-44";Tend="782";Tstart="568";shortTE="F";uid="0e1a28d2-2458-4aeb-8bc9-520c3abf0b4e"
NW_007377449.1	RepeatMasker	DNA/TcMar-Tc1	488177	488367	1125	-	.	ID="RND-1_FAMILY-747";Tend="1120";Tstart="929";shortTE="F";uid="1d97a6ba-9737-4787-add6-f1fd703db636"
NW_007377449.1	RepeatMasker	SINE/tRNA-Core	640209	640386	434	-	.	ID="RND-1_FAMILY-72";Tend="1120";Tstart="911";shortTE="F";uid="1288c442-34c2-41e4-b978-cde6e8387333"
NW_007377449.1	RepeatMasker	Unknown	20113	20230	858	-	.	ID="RND-4_FAMILY-1007";Tend="931";Tstart="807";shortTE="F";uid="d0a79bb7-fc6a-4d35-ae33-667171d9e966"
NW_007377449.1	RepeatMasker	Unknown	486645	486854	824	-	.	ID="RND-1_FAMILY-127";Tend="1110";Tstart="880";shortTE="F";uid="cf27c454-bd99-46ea-aa79-56fe500579ee"
NW_007377449.1	RepeatMasker	SINE/tRNA-RTE	117808	118096	2033	-	.	ID="RND-1_FAMILY-22";Tend="1544";Tstart="1255";shortTE="F";uid="cf4f42c5-3e11-40a5-8c6c-88e0a933d391"
NW_007377449.1	RepeatMasker	RC/Helitron	120467	121165	5237	-	.	ID="RND-1_FAMILY-442";Tend="1856";Tstart="1151";shortTE="F";uid="9b146936-bb44-4dc4-ae92-56ddfac78d20"
NW_007377449.1	RepeatMasker	SINE/ID	525436	525693	1008	-	.	ID="RND-1_FAMILY-10";Tend="970";Tstart="705";shortTE="F";uid="dd4c7357-0548-4d23-bb0c-2535539b7304"
NW_007377449.1	RepeatMasker	Unknown	235162	235275	617	-	.	ID="RND-1_FAMILY-295";Tend="898";Tstart="766";shortTE="F";uid="c329d70f-8c37-414d-bcb6-8028ca1555d8"
NW_007377449.1	RepeatMasker	Unknown	30114	30250	591	-	.	ID="RND-1_FAMILY-70";Tend="1044";Tstart="911";shortTE="F";uid="40d8c1a7-93e9-4f50-a4dd-db9ee8330fe9"
NW_007377449.1	RepeatMasker	LINE/L1	220814	220930	803	-	.	ID="RND-6_FAMILY-36073";Tend="761";Tstart="648";shortTE="F";uid="7ee7eda9-41f0-4e34-ab54-b9322cabfcc3"
NW_007377449.1	RepeatMasker	Unknown	196073	196475	2535	-	.	ID="RND-6_FAMILY-13874";Tend="410";Tstart="28";shortTE="F";uid="e40dfc80-bee3-4020-bdb6-58b6396dd777"
NW_007377449.1	RepeatMasker	Unknown	222599	225023	11959	-	.	ID="RND-6_FAMILY-3099";Tend="1815";Tstart="155";shortTE="F";uid="326c79c4-cf61-40d5-86d2-0fdf41ffffae"
NW_007377449.1	RepeatMasker	Unknown	201438	201663	1381	-	.	ID="RND-1_FAMILY-227";Tend="1160";Tstart="915";shortTE="F";uid="e4a3437f-ab2c-46bd-a31d-858377ce5ff1"
NW_007377449.1	RepeatMasker	RC/Helitron	376686	376909	614	-	.	ID="RND-1_FAMILY-683";Tend="1616";Tstart="1404";shortTE="F";uid="0d0fdbae-31a1-4698-82f1-8871c8390d9f"
NW_007377449.1	RepeatMasker	LINE/I-Jockey	241658	241834	1548	-	.	ID="RND-6_FAMILY-8096";Tend="1158";Tstart="982";shortTE="F";uid="9554d460-a39b-414a-8f3e-44013f95acbc"
NW_007377449.1	RepeatMasker	SINE/tRNA-Core	169024	169192	1231	-	.	ID="RND-6_FAMILY-3547";Tend="1892";Tstart="1724";shortTE="F";uid="413f52d1-66c2-41d1-91be-afd2c156ddc0"
NW_007377449.1	RepeatMasker	LINE/L1-Tx1	162597	162809	621	-	.	ID="RND-1_FAMILY-1";Tend="1805";Tstart="1598";shortTE="F";uid="d368b092-af40-4c07-9176-ff2b54c245c9"
NW_007377449.1	RepeatMasker	Unknown	596239	596628	1570	-	.	ID="RND-1_FAMILY-170";Tend="2350";Tstart="2029";shortTE="F";uid="0fcee6ba-51ae-4990-b2eb-1ac0a4eb9138"
NW_007377449.1	RepeatMasker	RC/Helitron	610545	610768	472	-	.	ID="RND-1_FAMILY-500";TEgroup="ctg_10%7CRND-1_FAMILY-500%7C1";Tend="538";Tstart="473";shortTE="T";uid="2f9cde12-2700-448b-b111-2ad202a0a377"
NW_007377449.1	RepeatMasker	Unknown	161385	161570	1369	-	.	ID="RND-1_FAMILY-52";Tend="1109";Tstart="925";shortTE="F";uid="e9237a09-8863-4876-91d3-c45522aacc4b"
NW_007377449.1	RepeatMasker	Unknown	302451	302615	525	-	.	ID="RND-1_FAMILY-281";Tend="1186";Tstart="1023";shortTE="F";uid="6eafe426-806f-48a3-be27-16012c4c6444"
NW_007377449.1	RepeatMasker	SINE/ID	108843	109092	1235	-	.	ID="RND-1_FAMILY-9";Tend="1004";Tstart="787";shortTE="F";uid="a3130710-8676-4857-b321-a1e1e27153d5"
NW_007377449.1	RepeatMasker	Unknown	567130	567246	450	-	.	ID="RND-1_FAMILY-70";Tend="1020";Tstart="918";shortTE="F";uid="cb126d5f-ab06-442d-b65e-16304d3191e4"
NW_007377449.1	RepeatMasker	Unknown	449047	449235	1481	-	.	ID="RND-1_FAMILY-256";Tend="857";Tstart="672";shortTE="F";uid="2d5fd985-45c7-4281-a355-b0d248c20386"
NW_007377449.1	RepeatMasker	SINE/tRNA-RTE	165047	165242	435	-	.	ID="RND-6_FAMILY-31686";TEgroup="ctg_10%7CRND-6_FAMILY-31686%7C2";Tend="1058";Tstart="968";shortTE="T";uid="acedf7dc-62c9-4790-bd1a-34febdb42e80"
NW_007377449.1	RepeatMasker	DNA/TcMar-Tc1	485373	485599	1306	-	.	ID="RND-1_FAMILY-627";Tend="1012";Tstart="772";shortTE="F";uid="ddc341fb-102d-458c-93bf-06fe3201ac56"
NW_007377449.1	RepeatMasker	LINE/Penelope	212612	212759	1133	-	.	ID="RND-1_FAMILY-482";Tend="904";Tstart="758";shortTE="F";uid="ba07972e-f4e3-473b-834a-569edb4c8235"
NW_007377449.1	RepeatMasker	Unknown	185936	186086	951	-	.	ID="RND-6_FAMILY-10676";Tend="1073";Tstart="921";shortTE="F";uid="da79327a-0901-48cc-99a3-c3c41b53896f"
NW_007377449.1	RepeatMasker	SINE/tRNA-Meta	24896	25024	618	-	.	ID="RND-1_FAMILY-97";Tend="953";Tstart="837";shortTE="F";uid="59872bfb-3b9b-413a-832b-43002ce001b9"
NW_007377449.1	RepeatMasker	SINE/tRNA-Deu	539988	540191	1063	-	.	ID="RND-1_FAMILY-835";Tend="915";Tstart="738";shortTE="F";uid="cc24bbab-7f70-4846-b065-61f27290bd06"
NW_007377449.1	RepeatMasker	DNA/TcMar-Tc1	485989	486138	695	-	.	ID="RND-6_FAMILY-18991";Tend="786";Tstart="614";shortTE="F";uid="b09cb0bc-041d-45ba-8d34-dd8c69633cd3"
NW_007377449.1	RepeatMasker	Unknown	530183	530328	785	-	.	ID="RND-1_FAMILY-195";Tend="1143";Tstart="1001";shortTE="F";uid="d9f5e2df-f2f8-4818-bf10-16a1600a1308"
NW_007377449.1	RepeatMasker	SINE/tRNA-Deu	64937	65091	830	-	.	ID="RND-1_FAMILY-835";Tend="873";Tstart="720";shortTE="F";uid="8d11a842-318c-436b-b591-85e04227f9fb"
NW_007377449.1	RepeatMasker	Unknown	535911	536336	3379	-	.	ID="RND-6_FAMILY-62244";Tend="1107";Tstart="689";shortTE="F";uid="75095494-5b2a-4162-a67d-a1017b68a061"
NW_007377449.1	RepeatMasker	DNA/hAT-Blackjack	555863	555963	722	-	.	ID="RND-1_FAMILY-66";Tend="883";Tstart="781";shortTE="F";uid="a84be65b-93f6-4585-a4c9-c40dcc70aed9"
NW_007377449.1	RepeatMasker	Unknown	541312	541466	693	-	.	ID="RND-1_FAMILY-195";Tend="1143";Tstart="997";shortTE="F";uid="84225e1b-f24a-42b8-ac49-5d0a6a5911dd"
NW_007377449.1	RepeatMasker	Unknown	434072	434190	765	-	.	ID="RND-1_FAMILY-196";Tend="825";Tstart="707";shortTE="F";uid="59774e77-fc5d-4285-a5e5-41e403be901a"
NW_007377449.1	RepeatMasker	DNA/Academ-1	50781	51939	6796	-	.	ID="RND-5_FAMILY-639";Tend="1366";Tstart="259";shortTE="F";uid="680e8662-dea2-479f-846e-b338fbc1a25f"
NW_007377449.1	RepeatMasker	DNA/Crypton-I	215504	215684	670	-	.	ID="RND-5_FAMILY-277";Tend="547";Tstart="368";shortTE="F";uid="2db95303-4d0d-4624-9aed-864a4ac0e7bb"
NW_007377449.1	RepeatMasker	SINE/ID	418877	419120	726	-	.	ID="RND-1_FAMILY-10";Tend="952";Tstart="715";shortTE="F";uid="4424dc94-6715-4483-acce-34d34edd96c1"
NW_007377449.1	RepeatMasker	RC/Helitron	173555	173747	803	-	.	ID="RND-1_FAMILY-500";Tend="564";Tstart="436";shortTE="F";uid="0f3d2946-85ab-42bd-a267-23ea95f1f8d3"
NW_007377449.1	RepeatMasker	SINE/tRNA-RTE	12029	12443	1539	-	.	ID="RND-6_FAMILY-31686";TEgroup="ctg_10%7CRND-6_FAMILY-31686%7C1";Tend="1284";Tstart="1104";shortTE="F";uid="45f78fd9-fd4c-429f-aece-fc91d73ccb13"
NW_007377449.1	RepeatMasker	Unknown	582461	582680	1051	-	.	ID="RND-6_FAMILY-20204";Tend="1722";Tstart="1472";shortTE="F";uid="799212d0-92fc-439b-8d0d-620a8a55f44f"
NW_007377449.1	RepeatMasker	SINE/ID	501687	501904	850	-	.	ID="RND-1_FAMILY-16";Tend="1086";Tstart="913";shortTE="F";uid="456d8a3a-9284-4564-8706-392e183a293f"
NW_007377449.1	RepeatMasker	Unknown	11880	12029	1283	-	.	ID="RND-1_FAMILY-297";Tend="1088";Tstart="939";shortTE="F";uid="3e81402e-4669-4f8b-8b5a-7fae8265f475"
NW_007377449.1	RepeatMasker	DNA/hAT	214843	214962	401	-	.	ID="RND-1_FAMILY-307";Tend="613";Tstart="509";shortTE="F";uid="3044ade5-ed83-4311-9ec6-80fbf0280d1a"
NW_007377449.1	RepeatMasker	Unknown	531012	531252	1281	-	.	ID="RND-6_FAMILY-20204";Tend="1725";Tstart="1485";shortTE="F";uid="134dbf63-d9c1-47f9-9ca1-e4dcbd91f352"
NW_007377449.1	RepeatMasker	LINE/RTE-BovB	491791	491957	700	-	.	ID="RND-6_FAMILY-4645";Tend="849";Tstart="696";shortTE="F";uid="1c6e7497-43f5-4708-8119-be8cbb47b116"
NW_007377449.1	RepeatMasker	SINE/B4	166929	167056	615	-	.	ID="RND-5_FAMILY-761";Tend="1004";Tstart="873";shortTE="F";uid="6def6120-2e89-4fff-aaea-bbff5093b84d"
NW_007377449.1	RepeatMasker	Unknown	141980	142552	763	-	.	ID="RND-6_FAMILY-25310";Tend="601";Tstart="6";shortTE="F";uid="d8d41449-6c7e-4fc5-a869-e343e1427df2"
NW_007377449.1	RepeatMasker	Unknown	15737	15859	603	-	.	ID="RND-1_FAMILY-70";Tend="1044";Tstart="911";shortTE="F";uid="2294d0f0-7c97-4d43-9226-0095535b7b57"
NW_007377449.1	RepeatMasker	SINE/tRNA-Deu	435536	435729	1488	-	.	ID="RND-1_FAMILY-835";Tend="906";Tstart="717";shortTE="F";uid="b8122cfe-3166-4a97-b211-5ed42531b70b"
NW_007377449.1	RepeatMasker	Unknown	618442	618765	2701	-	.	ID="RND-1_FAMILY-848";Tend="1830";Tstart="1505";shortTE="F";uid="55a23fa4-5a7f-49d0-8660-df50ff2dcf5f"
NW_007377449.1	RepeatMasker	RC/Helitron	215431	215534	682	-	.	ID="RND-1_FAMILY-228";Tend="1724";Tstart="1618";shortTE="F";uid="eaee8074-5a45-45e4-8a9d-1189870ceb97"
NW_007377449.1	RepeatMasker	LINE/L1	339317	339444	984	-	.	ID="RND-6_FAMILY-36073";Tend="761";Tstart="635";shortTE="F";uid="71060d1c-8275-4c8d-9e39-a2b3daca4dc5"
NW_007377449.1	RepeatMasker	LTR/Gypsy	539521	539670	580	-	.	ID="RND-6_FAMILY-7101";Tend="979";Tstart="842";shortTE="F";uid="1deb66cd-a32a-40e0-b56f-7da63ffa52fd"
NW_007377449.1	RepeatMasker	Unknown	19066	19191	645	-	.	ID="RND-1_FAMILY-70";Tend="1052";Tstart="905";shortTE="F";uid="3f7553b3-47a6-461f-bf5b-1ae879d0f347"
NW_007377449.1	RepeatMasker	DNA/Academ-1	38984	39445	3713	-	.	ID="RND-5_FAMILY-639";Tend="1122";Tstart="677";shortTE="F";uid="4a9aa110-c0af-4f50-8a66-4958dc96d961"
NW_007377449.1	RepeatMasker	Unknown	538645	538757	802	-	.	ID="RND-1_FAMILY-295";Tend="870";Tstart="760";shortTE="F";uid="af2bac2f-08c9-4672-af1a-037656e8fed0"
NW_007377449.1	RepeatMasker	SINE/tRNA-RTE	186820	187305	1571	-	.	ID="RND-5_FAMILY-620";TEgroup="ctg_10%7CRND-5_FAMILY-620%7C1";Tend="1199";Tstart="899";shortTE="F";uid="a1cebe3c-60ed-42ce-9a04-1fd255e36a36"
NW_007377449.1	RepeatMasker	LINE/R1	348294	348411	957	-	.	ID="RND-1_FAMILY-690";Tend="967";Tstart="850";shortTE="F";uid="85cf32f3-e7b3-42db-a393-4ead6f7b3de3"
NW_007377449.1	RepeatMasker	Unknown	236525	236643	883	-	.	ID="RND-1_FAMILY-144";Tend="979";Tstart="864";shortTE="F";uid="2a0995b8-ebc1-4595-b73a-b80807e86ab2"
NW_007377449.1	RepeatMasker	Unknown	578582	578691	459	-	.	ID="RND-1_FAMILY-70";Tend="1041";Tstart="921";shortTE="F";uid="30afd143-a0df-4015-9dff-21e4ea1e50b7"
NW_007377449.1	RepeatMasker	Unknown	228345	228465	900	-	.	ID="RND-1_FAMILY-27";Tend="835";Tstart="714";shortTE="F";uid="a0d18612-1eff-4f95-ad58-0449f2960af1"
NW_007377449.1	RepeatMasker	Unknown	230495	230949	2948	-	.	ID="RND-6_FAMILY-52966";Tend="1170";Tstart="723";shortTE="F";uid="bf15c4a7-ddfd-4a39-a3dc-3939fd43b0c9"
NW_007377449.1	RepeatMasker	Unknown	535689	535840	696	-	.	ID="RND-1_FAMILY-19";Tend="1000";Tstart="858";shortTE="F";uid="6c738872-3eee-4ee4-97f2-6026fc7bfab3"
NW_007377449.1	RepeatMasker	LINE/RTE-BovB	400524	400745	1114	-	.	ID="RND-6_FAMILY-12150";Tend="839";Tstart="617";shortTE="F";uid="58d1032f-1c3f-4804-824c-ad3f8ecbd4d9"
NW_007377449.1	RepeatMasker	SINE/tRNA-RTE	104383	104531	794	-	.	ID="RND-1_FAMILY-22";Tend="2131";Tstart="1992";shortTE="F";uid="db4af315-cfd3-45e5-9748-095fdc4b3e30"
NW_007377449.1	RepeatMasker	RC/Helitron	16094	16197	436	-	.	ID="RND-1_FAMILY-670";Tend="1085";Tstart="994";shortTE="F";uid="02be0578-dcf6-4da8-80dd-94ace8d49f11"
NW_007377449.1	RepeatMasker	SINE/tRNA-RTE	240784	240975	1553	-	.	ID="RND-1_FAMILY-100";Tend="1041";Tstart="858";shortTE="F";uid="ceffe8d2-4d17-4fc2-917c-915bdedace45"
NW_007377449.1	RepeatMasker	Unknown	179751	179862	504	-	.	ID="RND-1_FAMILY-107";Tend="405";Tstart="301";shortTE="F";uid="daaf2c0d-c8dd-4964-9aa2-28cd16f98023"
NW_007377449.1	RepeatMasker	Unknown	542834	543000	879	-	.	ID="RND-1_FAMILY-52";Tend="1086";Tstart="919";shortTE="F";uid="a9b899de-ca55-4b03-bc41-080e311509f4"
NW_007377449.1	RepeatMasker	SINE/tRNA-Deu	149714	149877	1033	-	.	ID="RND-1_FAMILY-835";Tend="916";Tstart="754";shortTE="F";uid="f83739c4-f383-4718-846c-899c0f5c452f"
NW_007377449.1	RepeatMasker	Unknown	535255	535406	703	-	.	ID="RND-1_FAMILY-19";Tend="1000";Tstart="858";shortTE="F";uid="71235822-df2c-4aaf-a4cb-a5048ad36a64"
NW_007377449.1	RepeatMasker	Unknown	620840	621065	498	-	.	ID="RND-6_FAMILY-8826";TEgroup="ctg_10%7CRND-6_FAMILY-8826%7C1";Tend="971";Tstart="895";shortTE="T";uid="628edb96-5690-409c-80b9-21a40f208817"
NW_007377449.1	RepeatMasker	Unknown	106648	106864	1776	-	.	ID="RND-5_FAMILY-3163";Tend="1015";Tstart="803";shortTE="F";uid="04b33784-58ca-4023-b3d3-9f8a1140f2b8"
NW_007377449.1	RepeatMasker	SINE/tRNA-Meta	189702	189871	1085	-	.	ID="RND-1_FAMILY-97";Tend="991";Tstart="825";shortTE="F";uid="e32bc722-d6aa-4aab-b792-c46889694c36"
NW_007377449.1	RepeatMasker	Unknown	39446	39827	3106	-	.	ID="RND-6_FAMILY-39907";Tend="745";Tstart="68";shortTE="F";uid="c8c27b4c-0dfd-4e4b-ad94-5dd95c2222c2"
NW_007377449.1	RepeatMasker	Unknown	129086	129290	929	-	.	ID="RND-6_FAMILY-1666";Tend="1092";Tstart="809";shortTE="F";uid="724883bc-0525-4475-9d4f-85f73077f34a"
NW_007377449.1	RepeatMasker	Unknown	25256	25629	2700	-	.	ID="RND-5_FAMILY-2144";Tend="1297";Tstart="903";shortTE="F";uid="ec744f35-f24d-4219-ba6a-b066d86dd397"
NW_007377449.1	RepeatMasker	LINE/RTE-BovB	378141	378343	849	-	.	ID="RTE-14_LMI";Tend="338";Tstart="132";shortTE="F";uid="9fb7b453-6b07-49b9-b6c1-9474d51d461f"
NW_007377449.1	RepeatMasker	Unknown	572732	573007	783	-	.	ID="RND-1_FAMILY-70";TEgroup="ctg_10%7CRND-1_FAMILY-70%7C1";Tend="1039";Tstart="917";shortTE="F";uid="02d77370-416b-400b-94a1-0e863d57c342"
NW_007377449.1	RepeatMasker	Unknown	215242	215429	1009	-	.	ID="RND-5_FAMILY-5906";Tend="1301";Tstart="1120";shortTE="F";uid="5d8bf047-1a4a-4fd9-bec3-277ea92e5839"
NW_007377449.1	RepeatMasker	DNA/hAT-Blackjack	13126	13306	1220	-	.	ID="RND-1_FAMILY-91";Tend="926";Tstart="753";shortTE="F";uid="db11b8f4-ce9f-4424-af5c-cdade76d250c"
NW_007377449.1	RepeatMasker	Unknown	166969	167341	1187	-	.	ID="RND-1_FAMILY-0";Tend="770";Tstart="456";shortTE="F";uid="2e3c8192-84f9-42d3-9c37-8e88808df28e"
NW_007377449.1	RepeatMasker	Unknown	283346	283757	1857	-	.	ID="RND-6_FAMILY-62244";Tend="1306";Tstart="756";shortTE="F";uid="cbacd54d-7414-46de-82ce-28be114c095f"
NW_007377449.1	RepeatMasker	Unknown	164821	165049	883	-	.	ID="RND-1_FAMILY-96";Tend="1308";Tstart="1123";shortTE="F";uid="71644e57-cd39-44a1-967b-1479413b3dfe"
NW_007377449.1	RepeatMasker	Unknown	122997	123250	1252	-	.	ID="RND-1_FAMILY-144";Tend="993";Tstart="743";shortTE="F";uid="c7775fd3-6a0b-45ba-8a88-5c63a875ae1b"
NW_007377449.1	RepeatMasker	Unknown	6850	6956	801	-	.	ID="RND-1_FAMILY-163";Tend="1029";Tstart="927";shortTE="F";uid="fbfd7afa-daa0-4cee-9d32-4ac186f8d135"
NW_007377449.1	RepeatMasker	LINE/L1-Tx1	92190	92297	572	-	.	ID="RND-4_FAMILY-112";Tend="1532";Tstart="1422";shortTE="F";uid="987a2030-3732-4f97-89e6-399f6fd4bdf4"
NW_007377449.1	RepeatMasker	SINE/ID	114231	114445	720	-	.	ID="RND-1_FAMILY-5";Tend="1736";Tstart="1538";shortTE="F";uid="cbc6c94d-f4f7-4882-b79c-153eeb7032cc"
NW_007377449.1	RepeatMasker	DNA	161624	161896	1986	-	.	ID="RND-1_FAMILY-523";Tend="1207";Tstart="918";shortTE="F";uid="8f2a1640-997b-4085-af04-3305a8d145b9"
NW_007377449.1	RepeatMasker	DNA/hAT-Blackjack	246522	246644	416	-	.	ID="RND-1_FAMILY-66";Tend="905";Tstart="783";shortTE="F";uid="5c7d8c5e-6fd1-451f-b81d-901029c9f681"
NW_007377449.1	RepeatMasker	SINE/ID	506472	506652	464	-	.	ID="RND-1_FAMILY-16";Tend="1035";Tstart="834";shortTE="F";uid="16777736-9440-4a4f-89a4-82cc6f9a6694"
NW_007377449.1	RepeatMasker	SINE/B4	508315	508510	1079	-	.	ID="RND-5_FAMILY-761";Tend="958";Tstart="754";shortTE="F";uid="e6807a7d-51ee-4a7a-8702-d37472b9b055"
NW_007377449.1	RepeatMasker	Unknown	308005	308291	713	-	.	ID="RND-1_FAMILY-518";TEgroup="ctg_10%7CRND-1_FAMILY-518%7C1";Tend="1046";Tstart="651";shortTE="F";uid="58b25caa-4879-4d86-a962-358049d769c3"
NW_007377449.1	RepeatMasker	SINE/ID	102878	103169	1172	-	.	ID="RND-1_FAMILY-15";Tend="1081";Tstart="675";shortTE="F";uid="317fe3dc-38d1-4eea-8acb-858d9474edb1"
NW_007377449.1	RepeatMasker	SINE/B4	515155	515367	1186	-	.	ID="RND-5_FAMILY-761";Tend="976";Tstart="754";shortTE="F";uid="38e3524e-6325-415b-b863-6788bf27f79f"
NW_007377449.1	RepeatMasker	Unknown	110558	110777	1585	-	.	ID="RND-6_FAMILY-1666";Tend="1032";Tstart="813";shortTE="F";uid="46030991-bbdc-4e92-8b62-160673a51756"
NW_007377449.1	RepeatMasker	SINE/tRNA-Meta	197165	197327	1210	-	.	ID="RND-1_FAMILY-97";Tend="993";Tstart="832";shortTE="F";uid="93a1cd2f-e90c-406a-a831-88fa9d8dfebf"
NW_007377449.1	RepeatMasker	SINE/ID	935	1051	833	-	.	ID="RND-1_FAMILY-5";Tend="1767";Tstart="1648";shortTE="F";uid="eb9ec745-ee13-4678-8af5-970448cc30c7"
NW_007377449.1	RepeatMasker	Unknown	574651	574820	1124	-	.	ID="RND-1_FAMILY-52";Tend="1121";Tstart="948";shortTE="F";uid="a2d3da64-b996-4004-9383-a1d565a4353d"
NW_007377449.1	RepeatMasker	Unknown	494352	494456	692	-	.	ID="RND-1_FAMILY-48";Tend="880";Tstart="777";shortTE="F";uid="96afb0ff-bbce-4d97-a2d8-a6ce0f8bbfda"
NW_007377449.1	RepeatMasker	SINE/tRNA-RTE	172059	172254	435	-	.	ID="RND-6_FAMILY-31686";TEgroup="ctg_10%7CRND-6_FAMILY-31686%7C3";Tend="1058";Tstart="968";shortTE="T";uid="b766e981-611c-4d5b-821d-783385ef05a1"
NW_007377449.1	RepeatMasker	Unknown	165668	165918	2003	-	.	ID="RND-5_FAMILY-3298";Tend="1119";Tstart="868";shortTE="F";uid="65991aa7-f4f0-4740-bf28-e2c8ac7c02c2"
NW_007377449.1	RepeatMasker	SINE/tRNA-Meta	13272	13400	618	-	.	ID="RND-1_FAMILY-97";Tend="953";Tstart="837";shortTE="F";uid="5fb9553d-467a-4d37-b855-2539f852399e"
NW_007377449.1	RepeatMasker	Unknown	447383	447507	657	-	.	ID="RND-1_FAMILY-52";Tend="1051";Tstart="925";shortTE="F";uid="b79564ef-4ef0-477e-bf91-412dd4d8d9ca"
NW_007377449.1	RepeatMasker	RC/Helitron	469650	469785	623	-	.	ID="RND-1_FAMILY-202";Tend="1048";Tstart="907";shortTE="F";uid="b4c9b8ce-8d0a-431b-a8d4-13047d2c8128"
NW_007377449.1	RepeatMasker	Unknown	573525	573677	840	-	.	ID="RND-5_FAMILY-8766";Tend="1012";Tstart="885";shortTE="F";uid="c923f715-6245-4ce2-9370-dfee9b149f75"
NW_007377449.1	RepeatMasker	Unknown	8239	8609	1284	-	.	ID="RND-1_FAMILY-129";Tend="1146";Tstart="778";shortTE="F";uid="58ddde78-a4c3-4b07-9583-49b4fca2ae70"
NW_007377449.1	RepeatMasker	Unknown	208499	208608	678	-	.	ID="RND-6_FAMILY-1855";Tend="155";Tstart="46";shortTE="F";uid="c2566c6a-d7e0-4f9e-b0a3-77a2f0e4af7b"
NW_007377449.1	RepeatMasker	Unknown	492270	492372	598	-	.	ID="RND-1_FAMILY-107";Tend="398";Tstart="291";shortTE="F";uid="57eb15ca-8805-482b-9bc2-a1460c600bb4"
NW_007377449.1	RepeatMasker	SINE/ID	163250	163444	1052	-	.	ID="RND-1_FAMILY-16";Tend="1092";Tstart="866";shortTE="F";uid="91371416-b3d0-4e65-84d6-b390132aa7bd"
NW_007377449.1	RepeatMasker	SINE/ID	501191	501406	809	-	.	ID="RND-1_FAMILY-16";Tend="1084";Tstart="907";shortTE="F";uid="a9c4d27e-14cc-4711-a15d-034476e5c1f2"
NW_007377449.1	RepeatMasker	Unknown	202563	202751	1120	-	.	ID="RND-6_FAMILY-45419";Tend="1382";Tstart="1101";shortTE="F";uid="a0828bdc-71ce-4f63-9e3d-9eba69c78d7c"
NW_007377449.1	RepeatMasker	LINE/R1-LOA	6724	6831	771	-	.	ID="RND-6_FAMILY-23876";Tend="1237";Tstart="1130";shortTE="F";uid="ee19cf19-5a79-4082-ac60-ab9369f1c036"
NW_007377449.1	RepeatMasker	SINE/ID	599738	599966	1257	-	.	ID="RND-1_FAMILY-5";Tend="1760";Tstart="1525";shortTE="F";uid="3979f189-2c9d-4aa2-b908-ec16cbf08ef9"
NW_007377449.1	RepeatMasker	Unknown	499431	499777	1211	-	.	ID="RND-1_FAMILY-52";Tend="1705";Tstart="1355";shortTE="F";uid="24ca7c38-9799-4435-8ee1-d1b60aa7d846"
NW_007377449.1	RepeatMasker	Unknown	576271	576381	810	-	.	ID="RND-1_FAMILY-70";Tend="1033";Tstart="915";shortTE="F";uid="f1841169-34ab-4ce4-8856-b1af273a350d"
NW_007377449.1	RepeatMasker	Unknown	266115	266389	2107	-	.	ID="RND-6_FAMILY-47864";Tend="1902";Tstart="1620";shortTE="F";uid="5338ee08-3267-4e1d-b1e0-324a66a4255e"
NW_007377449.1	RepeatMasker	Unknown	207975	208151	1204	-	.	ID="RND-6_FAMILY-20204";Tend="1671";Tstart="1490";shortTE="F";uid="122001ec-5498-4ee4-b664-03685b6db7a7"
NW_007377449.1	RepeatMasker	LTR	47566	47794	1367	-	.	ID="RND-6_FAMILY-46408";Tend="1812";Tstart="1590";shortTE="F";uid="7c8fef5d-99bf-4f97-91b0-8423e0c58422"
NW_007377449.1	RepeatMasker	RC/Helitron	531959	532062	508	-	.	ID="RND-6_FAMILY-9380";Tend="597";Tstart="500";shortTE="F";uid="77425bca-1481-429c-8bdd-0e636af20e58"
NW_007377449.1	RepeatMasker	LINE/RTE-BovB	167740	167974	515	-	.	ID="RND-1_FAMILY-159";TEgroup="ctg_10%7CRND-1_FAMILY-159%7C1";Tend="1043";Tstart="877";shortTE="T";uid="765759a5-6b47-4f8a-8c06-a24ddcf065a1"
NW_007377449.1	RepeatMasker	Unknown	540878	541029	784	-	.	ID="RND-1_FAMILY-195";Tend="1143";Tstart="1000";shortTE="F";uid="01c5e4d0-1e02-4f2a-8644-b3e1255fd1ca"
NW_007377449.1	RepeatMasker	DNA/MULE-MuDR	40274	40430	1232	-	.	ID="RND-5_FAMILY-284";Tend="859";Tstart="704";shortTE="F";uid="1177aca0-ddfd-4603-8e9b-8a66a0cc020e"
NW_007377449.1	RepeatMasker	Unknown	266562	267083	981	-	.	ID="RND-1_FAMILY-129";TEgroup="ctg_10%7CRND-1_FAMILY-129%7C1";Tend="1410";Tstart="873";shortTE="F";uid="a11c6c41-65c3-46c4-b2e9-24d2ee0428e1"
NW_007377449.1	RepeatMasker	SINE/ID	523207	523560	927	-	.	ID="RND-1_FAMILY-10";Tend="1044";Tstart="705";shortTE="F";uid="4086ad27-696a-4f8e-a28e-6da3a70185be"
NW_007377449.1	RepeatMasker	Unknown	466106	466247	503	-	.	ID="RND-1_FAMILY-52";Tend="1231";Tstart="1085";shortTE="F";uid="a8e24e8a-d2f6-40a6-bcdc-7b0596fd8952"
NW_007377449.1	RepeatMasker	SINE/5S	496553	496695	801	-	.	ID="RND-1_FAMILY-103";Tend="838";Tstart="675";shortTE="F";uid="79e775a6-3649-4f93-a431-cc475d824b80"
NW_007377449.1	RepeatMasker	Unknown	214612	214742	600	-	.	ID="RND-5_FAMILY-8766";Tend="977";Tstart="866";shortTE="F";uid="a6a4d85b-8027-4d18-a0d4-51ac6807b1f4"
NW_007377449.1	RepeatMasker	Unknown	598659	598786	887	-	.	ID="RND-1_FAMILY-295";Tend="895";Tstart="766";shortTE="F";uid="d3f39889-a412-450d-8be3-86fd1deca842"
NW_007377449.1	RepeatMasker	Unknown	123564	123693	907	-	.	ID="RND-1_FAMILY-318";Tend="492";Tstart="363";shortTE="F";uid="606b845f-e1b9-4900-8ff1-61985cc300c0"
NW_007377449.1	RepeatMasker	LINE/RTE-BovB	605261	605365	630	-	.	ID="RND-6_FAMILY-1521";Tend="126";Tstart="18";shortTE="F";uid="bdd67ce8-d480-4f52-bae5-83311e3972e6"
NW_007377449.1	RepeatMasker	DNA/Maverick	233166	233321	1116	-	.	ID="RND-1_FAMILY-185";Tend="827";Tstart="673";shortTE="F";uid="d3856409-5505-4689-a431-3cf85391c2b1"
NW_007377449.1	RepeatMasker	Unknown	225815	226040	935	-	.	ID="RND-5_FAMILY-708";Tend="1473";Tstart="1243";shortTE="F";uid="5f41be07-56a4-45c1-aa18-c8d9407a7af3"
NW_007377449.1	RepeatMasker	DNA/hAT-Blackjack	118763	118877	774	-	.	ID="RND-1_FAMILY-66";Tend="881";Tstart="765";shortTE="F";uid="37a1e2ad-48ac-4449-83c3-52712131649a"
NW_007377449.1	RepeatMasker	Unknown	383572	383758	706	-	.	ID="RND-5_FAMILY-94";Tend="1401";Tstart="1171";shortTE="F";uid="1f6f527e-0746-42e6-b7d5-1d92ad8dda9e"
NW_007377449.1	RepeatMasker	SINE/ID	598483	598601	496	-	.	ID="RND-1_FAMILY-5";TEgroup="ctg_10%7CRND-1_FAMILY-5%7C1";Tend="1700";Tstart="1601";shortTE="T";uid="da7414d0-e37a-4e89-a6a2-730159555d95"
NW_007377449.1	RepeatMasker	Unknown	335852	335984	945	-	.	ID="RND-1_FAMILY-70";Tend="1036";Tstart="911";shortTE="F";uid="259cbcb9-9192-45a8-947a-1ca6b475a17c"
NW_007377449.1	RepeatMasker	Unknown	61108	61210	456	-	.	ID="RND-6_FAMILY-55917";Tend="308";Tstart="208";shortTE="F";uid="52d3e946-bba2-4dac-907c-84373c0ff899"
NW_007377449.1	RepeatMasker	Unknown	38815	38983	3106	-	.	ID="RND-6_FAMILY-39907";Tend="1043";Tstart="746";shortTE="F";uid="269821fe-b6e1-450c-b04b-840273091a45"
NW_007377449.1	RepeatMasker	RC/Helitron	541265	541368	508	-	.	ID="RND-6_FAMILY-9380";Tend="597";Tstart="500";shortTE="F";uid="a14e379f-7080-4777-ba47-60e6688dfdb2"
NW_007377449.1	RepeatMasker	Unknown	526333	526887	4543	-	.	ID="RND-1_FAMILY-93";Tend="1412";Tstart="834";shortTE="F";uid="c7c38ba8-85a5-4e48-a45e-b52bd85d73bf"
NW_007377449.1	RepeatMasker	SINE/ID	599131	599359	1257	-	.	ID="RND-1_FAMILY-5";Tend="1760";Tstart="1525";shortTE="F";uid="a88d641d-7980-4c41-96f2-775bed5a49ff"
NW_007377449.1	RepeatMasker	SINE/tRNA-Deu	57999	58148	805	-	.	ID="RND-1_FAMILY-835";Tend="869";Tstart="720";shortTE="F";uid="3dec6939-f784-4823-b4a9-6db65254d2d3"
NW_007377449.1	RepeatMasker	SINE/ID	21381	21502	449	-	.	ID="RND-1_FAMILY-15";Tend="770";Tstart="659";shortTE="F";uid="0a2c82b6-edd9-4363-bf88-ee2220b3aacd"
NW_007377449.1	RepeatMasker	SINE/ID	497547	497764	850	-	.	ID="RND-1_FAMILY-16";Tend="1086";Tstart="913";shortTE="F";uid="e552d4e5-67cd-4514-ada3-1a32399b59f5"
NW_007377449.1	RepeatMasker	Unknown	114578	114840	2133	-	.	ID="RND-6_FAMILY-2688";Tend="1259";Tstart="997";shortTE="F";uid="63777272-26a3-40b7-8e9c-6d0b8581c15b"
NW_007377449.1	RepeatMasker	LINE/RTE-BovB	503428	503581	973	-	.	ID="RND-6_FAMILY-4311";Tend="607";Tstart="453";shortTE="F";uid="f28624f0-d26c-4016-9417-15dc5975a9ad"
NW_007377449.1	RepeatMasker	DNA/hAT-Charlie	188615	189605	6098	-	.	ID="RND-1_FAMILY-419";Tend="1503";Tstart="537";shortTE="F";uid="59f52d62-2a6b-42bf-9c06-893c069eab70"
NW_007377449.1	RepeatMasker	DNA/hAT-Blackjack	24577	24759	760	-	.	ID="RND-1_FAMILY-91";TEgroup="ctg_10%7CRND-1_FAMILY-91%7C1";Tend="926";Tstart="823";shortTE="T";uid="e817750a-c89d-40a8-aced-538037114c47"
NW_007377449.1	RepeatMasker	Unknown	361035	361249	1004	-	.	ID="RND-1_FAMILY-227";Tend="1158";Tstart="893";shortTE="F";uid="176b814c-e478-4997-a40b-f8c574afffaa"
NW_007377449.1	RepeatMasker	DNA/hAT-hATm	461642	462328	1391	-	.	ID="RND-6_FAMILY-3297";TEgroup="ctg_10%7CRND-6_FAMILY-3297%7C1";Tend="1294";Tstart="633";shortTE="F";uid="0f4d1b8d-b716-4a51-b6d7-e8068d7de9cc"
NW_007377449.1	RepeatMasker	SINE/ID	43851	44028	660	-	.	ID="RND-1_FAMILY-15";Tend="831";Tstart="655";shortTE="F";uid="96debce3-e6c4-4db5-9595-6a01f280158c"
NW_007377449.1	RepeatMasker	DNA/hAT	66822	66976	739	-	.	ID="RND-1_FAMILY-307";Tend="681";Tstart="509";shortTE="F";uid="8798df82-8041-4f02-af01-b86c07093ae7"
NW_007377449.1	RepeatMasker	SINE/ID	610183	610290	573	-	.	ID="RND-1_FAMILY-16";Tend="950";Tstart="842";shortTE="F";uid="960e95ba-1e72-40eb-a9c1-d9bb397c5569"
NW_007377449.1	RepeatMasker	DNA/TcMar-Pogo	210446	210641	962	-	.	ID="RND-6_FAMILY-30048";Tend="985";Tstart="796";shortTE="F";uid="0768c6c9-c5ec-46a0-824f-5c1a171f3d63"
NW_007377449.1	RepeatMasker	Unknown	226043	226425	1302	-	.	ID="RND-1_FAMILY-52";Tend="1366";Tstart="948";shortTE="F";uid="eb1e4d4d-45b5-4dff-99a7-23b32fafcef8"
NW_007377449.1	RepeatMasker	DNA/Maverick	241842	241989	583	-	.	ID="RND-1_FAMILY-84";Tend="997";Tstart="832";shortTE="F";uid="ddfb664f-244a-4e39-97f4-c903d7790a18"
NW_007377449.1	RepeatMasker	SINE/ID	111095	111331	860	-	.	ID="RND-1_FAMILY-4";Tend="903";Tstart="675";shortTE="F";uid="cc6de473-7dcd-4e61-a4c7-854f7123368b"
NW_007377449.1	RepeatMasker	Unknown	285832	285952	880	-	.	ID="RND-1_FAMILY-138";Tend="765";Tstart="631";shortTE="F";uid="5cb38d99-1b41-441c-afd3-5e1a5b1b78c9"
NW_007377449.1	RepeatMasker	SINE/ID	331882	332099	1460	-	.	ID="RND-1_FAMILY-16";Tend="1075";Tstart="866";shortTE="F";uid="fe1d113a-693b-426c-b99a-76d15e6ba09f"
NW_007377449.1	RepeatMasker	SINE/tRNA-RTE	257740	258016	2113	-	.	ID="RND-1_FAMILY-100";Tend="1042";Tstart="771";shortTE="F";uid="5dee1f07-e338-4068-a544-ff34f4b42ff8"
NW_007377449.1	RepeatMasker	Unknown	15336	15519	1372	-	.	ID="RND-6_FAMILY-12407";Tend="984";Tstart="796";shortTE="F";uid="1d89df33-31ff-429b-bc2a-fe45c5aa5501"
NW_007377449.1	RepeatMasker	LINE/RTE-BovB	376944	377561	1013	-	.	ID="RTE-33_LMI";Tend="3294";Tstart="2678";shortTE="F";uid="41850588-b309-48e1-974a-8e208a3493ac"
NW_007377449.1	RepeatMasker	Unknown	387523	388319	3599	-	.	ID="RND-1_FAMILY-37";Tend="1295";Tstart="420";shortTE="F";uid="d80528b1-ea0b-4d38-ab0d-7ba94c58c341"
NW_007377449.1	RepeatMasker	Unknown	426117	426241	403	-	.	ID="RND-6_FAMILY-7712";Tend="637";Tstart="511";shortTE="F";uid="c03f7501-3bbc-43d5-bb6b-126647c0ee7b"
NW_007377449.1	RepeatMasker	SINE/ID	124025	124201	601	-	.	ID="RND-1_FAMILY-10";Tend="951";Tstart="773";shortTE="F";uid="734d820b-ab6c-41d9-80e6-8d0994120384"
NW_007377449.1	RepeatMasker	Unknown	555417	555546	854	-	.	ID="RND-1_FAMILY-295";Tend="886";Tstart="766";shortTE="F";uid="76c233d6-36b9-4773-80a6-7c5db32895f3"
NW_007377449.1	RepeatMasker	SINE/ID	68285	68431	1037	-	.	ID="RND-1_FAMILY-3";Tend="982";Tstart="842";shortTE="F";uid="3e85bf0f-f1e7-449c-bcdc-917b2583c239"
NW_007377449.1	RepeatMasker	SINE/ID	92063	92283	1127	-	.	ID="RND-1_FAMILY-4";Tend="1670";Tstart="1439";shortTE="F";uid="68c8045a-1a18-4454-941c-fa43389ae797"
NW_007377449.1	RepeatMasker	SINE/5S	130515	130640	401	-	.	ID="RND-1_FAMILY-103";Tend="849";Tstart="710";shortTE="F";uid="5810e9c7-889d-4303-9f18-a2e0f521faab"
NW_007377449.1	RepeatMasker	SINE/5S	58948	59100	873	-	.	ID="RND-1_FAMILY-103";Tend="846";Tstart="691";shortTE="F";uid="0bfccb85-505e-42bd-ab96-5742b8af874f"
NW_007377449.1	RepeatMasker	DNA/Crypton-I	150712	150936	842	-	.	ID="RND-5_FAMILY-277";Tend="664";Tstart="460";shortTE="F";uid="b6cffdcf-ac91-4247-90d9-e43004551ce2"
NW_007377449.1	RepeatMasker	LINE/L1	382936	383094	1187	-	.	ID="RND-6_FAMILY-36073";Tend="752";Tstart="595";shortTE="F";uid="07306db4-6b70-4dd8-9f09-d5a4e4a53be7"
NW_007377449.1	RepeatMasker	SINE/5S	493335	493464	945	-	.	ID="RND-1_FAMILY-103";Tend="785";Tstart="656";shortTE="F";uid="a393db96-52c3-4272-b16a-71d9c27959b2"
NW_007377449.1	RepeatMasker	SINE/tRNA-RTE	199457	199612	927	-	.	ID="RND-5_FAMILY-620";Tend="1205";Tstart="1057";shortTE="F";uid="f0e65317-3347-4a18-a8bf-2c5595182c3d"
NW_007377449.1	RepeatMasker	RC/Helitron	556811	556973	1102	-	.	ID="RND-1_FAMILY-570";Tend="1037";Tstart="875";shortTE="F";uid="d97081d2-a7ed-422f-b2b2-45fe35282eae"
NW_007377449.1	RepeatMasker	RC/Helitron	30467	30576	482	-	.	ID="RND-1_FAMILY-670";Tend="1094";Tstart="994";shortTE="F";uid="f4bd2eb8-2f54-46fa-97db-192b529a8afd"
NW_007377449.1	RepeatMasker	Unknown	142553	142685	755	-	.	ID="RND-1_FAMILY-0";Tend="437";Tstart="301";shortTE="F";uid="78471e23-d023-4065-b55a-0ef8ee94bf78"
NW_007377449.1	RepeatMasker	LINE/L1-Tx1	156852	156957	749	-	.	ID="RND-4_FAMILY-112";Tend="1791";Tstart="1686";shortTE="F";uid="ceca315b-c41c-4ee9-b9fd-045b7283704a"
NW_007377449.1	RepeatMasker	Unknown	532006	532160	693	-	.	ID="RND-1_FAMILY-195";Tend="1143";Tstart="997";shortTE="F";uid="6063f73a-a056-40c2-bc6a-8a7a86db7e7b"
NW_007377449.1	RepeatMasker	DNA/hAT	66445	66585	888	-	.	ID="RND-1_FAMILY-307";Tend="681";Tstart="509";shortTE="F";uid="1e49e8bb-d733-413b-af26-5e3236b955dd"
NW_007377449.1	RepeatMasker	LINE/I	232107	232368	1053	-	.	ID="RND-5_FAMILY-2097";Tend="1299";Tstart="1057";shortTE="F";uid="0491256f-3790-4333-99d9-7219da6374f4"
NW_007377449.1	RepeatMasker	Unknown	360811	361028	1475	-	.	ID="RND-5_FAMILY-8766";Tend="1106";Tstart="898";shortTE="F";uid="8d9340ed-e3e6-4667-a1b0-a895dd8220f5"
NW_007377449.1	RepeatMasker	Unknown	560717	560828	638	-	.	ID="RND-6_FAMILY-8012";Tend="443";Tstart="352";shortTE="F";uid="7cfd2aff-db7c-4246-83dd-c523658f25b1"
NW_007377449.1	RepeatMasker	DNA/hAT-Charlie	16063	16167	405	-	.	ID="RND-6_FAMILY-12929";Tend="928";Tstart="827";shortTE="F";uid="da6468da-2e9c-4b8c-944f-c7ac1bd357fa"
NW_007377449.1	RepeatMasker	LINE/RTE-BovB	174041	174164	461	-	.	ID="RND-6_FAMILY-18905";Tend="445";Tstart="318";shortTE="F";uid="3e8e644d-42bf-4e96-a37a-2df7e0ddd0f7"
NW_007377449.1	RepeatMasker	Unknown	345462	345789	2116	-	.	ID="RND-1_FAMILY-177";Tend="1840";Tstart="1486";shortTE="F";uid="d995df8b-18b1-4709-83d4-0d4a1eabc7b0"
NW_007377449.1	RepeatMasker	Unknown	573699	573844	913	-	.	ID="RND-1_FAMILY-132";Tend="1836";Tstart="1691";shortTE="F";uid="bcd780d7-a8d2-431d-85ee-c6516b90435f"
NW_007377449.1	RepeatMasker	Unknown	99247	99376	623	-	.	ID="RND-6_FAMILY-1855";Tend="790";Tstart="672";shortTE="F";uid="8031e775-87e1-4173-a539-19c63523d25c"
NW_007377449.1	RepeatMasker	SINE/5S	16769	16880	466	-	.	ID="RND-1_FAMILY-103";Tend="809";Tstart="697";shortTE="F";uid="86fababd-c823-4d01-9005-07ebaf6870b1"
NW_007377449.1	RepeatMasker	Unknown	174091	174227	681	-	.	ID="RND-6_FAMILY-55917";Tend="242";Tstart="108";shortTE="F";uid="071d3b5e-69ba-4ee9-aea9-d0778e13c0e6"
NW_007377449.1	RepeatMasker	DNA/hAT-Blackjack	208770	208939	1436	-	.	ID="RND-1_FAMILY-66";Tend="886";Tstart="717";shortTE="F";uid="3a3e59e8-0cf8-459d-a9c0-efbafb745f9e"
NW_007377449.1	RepeatMasker	Unknown	515712	515812	475	-	.	ID="RND-1_FAMILY-70";Tend="1042";Tstart="917";shortTE="F";uid="55bbb9f8-783a-4f37-8700-eabc706e9d3c"
NW_007377449.1	RepeatMasker	DNA/TcMar-Tc1	484768	484947	1079	-	.	ID="RND-1_FAMILY-627";Tend="1568";Tstart="1395";shortTE="F";uid="0e343e35-d642-4566-811a-c12aa1d84112"
NW_007377449.1	RepeatMasker	Unknown	579145	579272	782	-	.	ID="RND-1_FAMILY-191";Tend="883";Tstart="739";shortTE="F";uid="6a09f22e-1650-48f6-897b-6b6e3934c7ed"
NW_007377449.1	RepeatMasker	RC/Helitron	115201	115342	835	-	.	ID="RND-1_FAMILY-570";Tend="1020";Tstart="875";shortTE="F";uid="385bea18-e104-4701-89bb-b2066e9173cb"
NW_007377449.1	RepeatMasker	Unknown	93287	93492	614	-	.	ID="RND-1_FAMILY-107";TEgroup="ctg_10%7CRND-1_FAMILY-107%7C1";Tend="397";Tstart="298";shortTE="F";uid="882670e5-5c84-4423-994b-3b3fe927cf35"
NW_007377449.1	RepeatMasker	Unknown	470220	470488	709	-	.	ID="RND-6_FAMILY-5387";Tend="792";Tstart="554";shortTE="F";uid="a8200e17-2362-4fa0-948a-fdc642ff8392"
NW_007377449.1	RepeatMasker	Unknown	171833	172061	883	-	.	ID="RND-1_FAMILY-96";Tend="1308";Tstart="1123";shortTE="F";uid="f6078815-a2e7-4bde-a785-6ef37ad05933"
NW_007377449.1	RepeatMasker	Unknown	136738	136942	929	-	.	ID="RND-6_FAMILY-1666";Tend="1092";Tstart="809";shortTE="F";uid="1c5a1cbf-1674-4ed2-9007-9ab2fcbdb864"
NW_007377539.1	RepeatMasker	LINE/L1-Tx1	284210	284315	662	+	.	ID="RND-4_FAMILY-112";Tend="1789";Tstart="1679";shortTE="F";uid="a3ec976a-4b76-40ef-8deb-a2d47e38bea8"
NW_007377539.1	RepeatMasker	SINE/ID	260725	260964	1647	+	.	ID="RND-1_FAMILY-9";Tend="1004";Tstart="721";shortTE="F";uid="b528f41f-d049-45eb-86c2-ee8d8c22dd2d"
NW_007377539.1	RepeatMasker	SINE/ID	313923	314177	648	+	.	ID="RND-1_FAMILY-10";Tend="977";Tstart="706";shortTE="F";uid="ff9fb475-f59d-4bb4-9350-83bca7b0d971"
NW_007377539.1	RepeatMasker	SINE/tRNA-RTE	232527	232809	698	+	.	ID="RND-6_FAMILY-31686";TEgroup="ctg_100%7CRND-6_FAMILY-31686%7C3";Tend="1302";Tstart="1197";shortTE="F";uid="ec8cbb47-50bf-4534-9afe-e7f33357af45"
NW_007377539.1	RepeatMasker	Unknown	138657	138902	477	+	.	ID="RND-1_FAMILY-70";TEgroup="ctg_100%7CRND-1_FAMILY-70%7C1";Tend="1047";Tstart="920";shortTE="F";uid="8dff0c64-479f-423d-877f-6e491c5c634b"
NW_007377539.1	RepeatMasker	SINE/tRNA-Deu	146501	146859	531	+	.	ID="RND-6_FAMILY-17372";TEgroup="ctg_100%7CRND-6_FAMILY-17372%7C1";Tend="1147";Tstart="1019";shortTE="F";uid="571a3634-d586-46f7-abbe-5d0de138ef93"
NW_007377539.1	RepeatMasker	LTR/Gypsy	292224	292415	1592	+	.	ID="RND-1_FAMILY-232";Tend="1854";Tstart="1640";shortTE="F";uid="5525112e-751c-4667-bcf2-641013211386"
NW_007377539.1	RepeatMasker	RC/Helitron	195945	197201	9096	+	.	ID="RND-5_FAMILY-1977";Tend="1527";Tstart="328";shortTE="F";uid="ed6357b5-3e64-4cc9-828e-100ecac5dae0"
NW_007377539.1	RepeatMasker	Unknown	282963	283071	828	+	.	ID="RND-6_FAMILY-1235";Tend="939";Tstart="834";shortTE="F";uid="49de00d2-9abb-4bf5-ab42-50d22ebe8dc1"
NW_007377539.1	RepeatMasker	SINE/ID	244009	244249	1048	+	.	ID="RND-1_FAMILY-5";Tend="1774";Tstart="1539";shortTE="F";uid="cda04e8d-4cc2-4c94-b374-158496a1ee6a"
NW_007377539.1	RepeatMasker	Unknown	275464	275567	819	+	.	ID="RND-6_FAMILY-1235";Tend="933";Tstart="830";shortTE="F";uid="270f931f-59a4-4229-97c6-2a52618f0f06"
NW_007377539.1	RepeatMasker	Unknown	272354	272495	930	+	.	ID="RND-1_FAMILY-48";Tend="860";Tstart="693";shortTE="F";uid="a9e22a88-fe0a-48c5-a19d-3857cc7f4485"
NW_007377539.1	RepeatMasker	Unknown	307721	307823	494	+	.	ID="RND-1_FAMILY-106";Tend="1168";Tstart="1045";shortTE="F";uid="ca1feb7b-c84b-48ea-adbb-602148fe0f8b"
NW_007377539.1	RepeatMasker	LINE/RTE-BovB	309983	310169	673	+	.	ID="RND-6_FAMILY-4311";Tend="588";Tstart="381";shortTE="F";uid="5004a606-4e00-4acb-901b-de4c68664197"
NW_007377539.1	RepeatMasker	Unknown	316872	317288	1509	+	.	ID="RND-1_FAMILY-608";TEgroup="ctg_100%7CRND-1_FAMILY-608%7C1";Tend="1461";Tstart="996";shortTE="F";uid="590dac15-3d93-4fdc-af3c-93fdce8b5cc7"
NW_007377539.1	RepeatMasker	Unknown	96007	96453	3445	+	.	ID="RND-6_FAMILY-62244";Tend="1105";Tstart="661";shortTE="F";uid="b3eff171-e743-4a7a-a01c-5e4c24d1ec38"
NW_007377539.1	RepeatMasker	Unknown	335003	335208	1373	+	.	ID="RND-6_FAMILY-1666";Tend="1023";Tstart="812";shortTE="F";uid="a72ca7f3-4403-4d3c-afd0-71728ab767a7"
NW_007377539.1	RepeatMasker	Unknown	266486	266651	1298	+	.	ID="RND-1_FAMILY-48";Tend="861";Tstart="691";shortTE="F";uid="500bbe82-54ff-4d9c-a46b-8ad169776dee"
NW_007377539.1	RepeatMasker	Unknown	11307	11467	1036	+	.	ID="RND-5_FAMILY-830";Tend="959";Tstart="757";shortTE="F";uid="7e606f48-b725-4f7d-921c-a886fc8d29cd"
NW_007377539.1	RepeatMasker	Unknown	220494	220686	986	+	.	ID="RND-1_FAMILY-106";Tend="1153";Tstart="948";shortTE="F";uid="a62c5fef-9002-4cb7-86cd-ec24f5458a05"
NW_007377539.1	RepeatMasker	SINE/tRNA-Core	212372	212605	905	+	.	ID="RND-1_FAMILY-72";Tend="1050";Tstart="785";shortTE="F";uid="867d54ed-7a78-490a-a9a6-f7091ba4407a"
NW_007377539.1	RepeatMasker	SINE/tRNA-Deu	144823	144944	586	+	.	ID="RND-6_FAMILY-17372";Tend="1147";Tstart="1019";shortTE="F";uid="0ab8b6a7-d491-4282-9022-c76d6bdc1604"
NW_007377539.1	RepeatMasker	Unknown	52614	52857	1459	+	.	ID="RND-5_FAMILY-5906";Tend="1316";Tstart="1080";shortTE="F";uid="836e0da9-94ac-40bf-a3ac-7b30f9fd42b3"
NW_007377539.1	RepeatMasker	RC/Helitron	169224	169353	637	+	.	ID="RND-1_FAMILY-426";Tend="1611";Tstart="1478";shortTE="F";uid="d32e1d3f-a9a3-431f-ae41-0f0e2b63843a"
NW_007377539.1	RepeatMasker	Unknown	155980	156117	548	+	.	ID="RND-1_FAMILY-70";Tend="1041";Tstart="916";shortTE="F";uid="3c3736e4-40fc-4c15-ad1f-e12c143e1e04"
NW_007377539.1	RepeatMasker	SINE/tRNA-RTE	268982	269165	1299	+	.	ID="RND-1_FAMILY-100";Tend="946";Tstart="756";shortTE="F";uid="8fc8e9cb-ca2b-4e96-8ccc-21e063300a75"
NW_007377539.1	RepeatMasker	LINE/RTE-BovB	272765	272971	938	+	.	ID="RND-6_FAMILY-12150";Tend="810";Tstart="589";shortTE="F";uid="0ad4d151-6f26-4377-9e9e-ac233e7f25e2"
NW_007377539.1	RepeatMasker	LINE/L1	246237	246390	489	+	.	ID="RND-6_FAMILY-36073";TEgroup="ctg_100%7CRND-6_FAMILY-36073%7C1";Tend="746";Tstart="684";shortTE="T";uid="d81951f9-db49-4287-bcab-55323fc01064"
NW_007377539.1	RepeatMasker	Unknown	233479	233672	1589	+	.	ID="RND-5_FAMILY-4411";Tend="1183";Tstart="988";shortTE="F";uid="6d18e2e0-8c27-4948-8f1d-b7e811b5cbbc"
NW_007377539.1	RepeatMasker	SINE/5S	26127	26328	1268	+	.	ID="RND-1_FAMILY-103";Tend="870";Tstart="662";shortTE="F";uid="002113b2-38dc-4945-bd20-90ef22b2be51"
NW_007377539.1	RepeatMasker	Unknown	309411	309578	997	+	.	ID="RND-5_FAMILY-8766";Tend="1153";Tstart="986";shortTE="F";uid="224cc5fd-145d-4ed0-8ba6-6bb2683259c8"
NW_007377539.1	RepeatMasker	DNA/hAT-Charlie	9612	10171	1095	+	.	ID="RND-5_FAMILY-6244";TEgroup="ctg_100%7CRND-5_FAMILY-6244%7C1";Tend="1109";Tstart="848";shortTE="F";uid="efa8ef00-f06d-49e0-bc82-398ec708a48a"
NW_007377539.1	RepeatMasker	LTR/Gypsy	299978	300109	408	+	.	ID="RND-1_FAMILY-60";Tend="1224";Tstart="1091";shortTE="F";uid="073544a3-4cc8-4a6a-acab-5760f166ef18"
NW_007377539.1	RepeatMasker	LTR	294430	294542	891	+	.	ID="RND-6_FAMILY-548";Tend="1074";Tstart="958";shortTE="F";uid="c637b848-8640-43ba-8df0-07620cd2f917"
NW_007377539.1	RepeatMasker	LTR	294069	294177	725	+	.	ID="RND-6_FAMILY-548";Tend="1066";Tstart="958";shortTE="F";uid="dd48f404-9eb7-43bc-8070-60a6fd7d25a7"
NW_007377539.1	RepeatMasker	Unknown	4912	5239	422	+	.	ID="RND-1_FAMILY-314";Tend="1622";Tstart="1334";shortTE="F";uid="08349da2-bca7-44ae-b95e-dc785700f0af"
NW_007377539.1	RepeatMasker	Unknown	291360	291495	1101	+	.	ID="RND-1_FAMILY-80";Tend="1033";Tstart="903";shortTE="F";uid="b849098b-4e73-4eb8-899b-3d4753c19d72"
NW_007377539.1	RepeatMasker	Unknown	143395	143507	820	+	.	ID="RND-1_FAMILY-117";Tend="1072";Tstart="960";shortTE="F";uid="e50c8cf1-3ee6-4916-8133-6217d5cf7319"
NW_007377539.1	RepeatMasker	Unknown	9129	9424	2324	+	.	ID="RND-1_FAMILY-735";Tend="1306";Tstart="1022";shortTE="F";uid="58717c70-5a71-4f6e-ad88-79726e1208cd"
NW_007377539.1	RepeatMasker	LINE/RTE-BovB	288133	288319	974	+	.	ID="RND-6_FAMILY-4311";Tend="585";Tstart="394";shortTE="F";uid="c6868ada-73ff-40ed-b8e6-569aad4e57ff"
NW_007377539.1	RepeatMasker	Unknown	344038	344173	519	+	.	ID="RND-1_FAMILY-48";Tend="856";Tstart="693";shortTE="F";uid="03b2418f-da36-42ba-9868-de443f62d557"
NW_007377539.1	RepeatMasker	LTR	338974	339086	626	+	.	ID="RND-6_FAMILY-548";Tend="1066";Tstart="957";shortTE="F";uid="9202d138-a588-4fef-a119-ba23f04fe237"
NW_007377539.1	RepeatMasker	Unknown	102399	102503	426	+	.	ID="RND-6_FAMILY-17515";Tend="256";Tstart="155";shortTE="F";uid="5d4c62cb-e462-4bf5-9204-7ff872573e57"
NW_007377539.1	RepeatMasker	SINE/5S	140709	140849	792	+	.	ID="RND-1_FAMILY-103";Tend="875";Tstart="733";shortTE="F";uid="8906a063-9eaf-4cac-b207-5aaf99205bb7"
NW_007377539.1	RepeatMasker	SINE/tRNA-RTE	271471	271751	1960	+	.	ID="RND-1_FAMILY-100";Tend="1042";Tstart="746";shortTE="F";uid="4cee88dd-9270-4256-8d7d-d1c004302871"
NW_007377539.1	RepeatMasker	LINE/L1-Tx1	234591	234726	492	+	.	ID="RND-1_FAMILY-1";Tend="1839";Tstart="1718";shortTE="F";uid="1f6ceaa2-71e1-4996-ad2a-2a2058c8c813"
NW_007377539.1	RepeatMasker	Unknown	230100	230284	1429	+	.	ID="RND-1_FAMILY-243";Tend="942";Tstart="763";shortTE="F";uid="5db6a5ad-5437-4dee-bda0-53851660fca7"
NW_007377539.1	RepeatMasker	LINE/RTE-RTE	209184	209294	556	+	.	ID="RND-6_FAMILY-17347";Tend="1058";Tstart="914";shortTE="F";uid="9ee0f5de-b66c-41e0-93fa-2d7971d9f3be"
NW_007377539.1	RepeatMasker	DNA/TcMar-Tc1	301251	301357	429	+	.	ID="RND-6_FAMILY-7251";Tend="3219";Tstart="3112";shortTE="F";uid="fc622b2d-b0a6-4cb1-bf83-ba65c786f602"
NW_007377539.1	RepeatMasker	Unknown	179857	180015	545	+	.	ID="RND-6_FAMILY-36580";Tend="1445";Tstart="1288";shortTE="F";uid="06f3c166-9c19-4f22-a9ca-2a8a6b15d5f3"
NW_007377539.1	RepeatMasker	Unknown	296402	296561	495	+	.	ID="RND-1_FAMILY-227";TEgroup="ctg_100%7CRND-1_FAMILY-227%7C3";Tend="1157";Tstart="1046";shortTE="T";uid="d47f9fa0-a249-4694-98bb-d55d4aa512e1"
NW_007377539.1	RepeatMasker	Unknown	304381	304553	401	+	.	ID="RND-1_FAMILY-191";Tend="891";Tstart="736";shortTE="F";uid="a726105d-b381-4453-aa8f-7224f474f54c"
NW_007377539.1	RepeatMasker	SINE/ID	332741	332872	547	+	.	ID="RND-1_FAMILY-28";Tend="992";Tstart="861";shortTE="F";uid="ea99a4a3-07a3-49fb-a586-ac8e2959b261"
NW_007377539.1	RepeatMasker	LTR/Gypsy	241529	241862	731	+	.	ID="RND-1_FAMILY-232";Tend="1502";Tstart="1106";shortTE="F";uid="0b329cb2-789d-4c05-a1d6-9b1e661b7cee"
NW_007377539.1	RepeatMasker	Unknown	307013	307133	463	+	.	ID="RND-6_FAMILY-55917";Tend="263";Tstart="143";shortTE="F";uid="33699ff7-bc7d-457f-814f-2d2b1faaf8c2"
NW_007377539.1	RepeatMasker	Unknown	334281	334407	766	+	.	ID="RND-1_FAMILY-70";Tend="1047";Tstart="917";shortTE="F";uid="3a8be32f-26a0-472a-8926-5c868c151eef"
NW_007377539.1	RepeatMasker	Unknown	88428	88541	936	+	.	ID="RND-1_FAMILY-129";Tend="1400";Tstart="1287";shortTE="F";uid="df1a3892-9135-4a02-8a5c-df2d9f1c8283"
NW_007377539.1	RepeatMasker	Unknown	307521	307637	931	+	.	ID="RND-1_FAMILY-93";Tend="950";Tstart="832";shortTE="F";uid="a591aca7-872a-4949-af02-ba04e8d91edd"
NW_007377539.1	RepeatMasker	Unknown	299408	299533	553	+	.	ID="RND-6_FAMILY-5187";Tend="1012";Tstart="872";shortTE="F";uid="d9e346d5-ccc0-4f72-81eb-78a114200e0f"
NW_007377539.1	RepeatMasker	Unknown	276076	276233	1217	+	.	ID="RND-1_FAMILY-48";Tend="861";Tstart="691";shortTE="F";uid="be31a5cd-a6d4-43be-aab0-1eb7ef270c66"
NW_007377539.1	RepeatMasker	Unknown	252107	252207	935	+	.	ID="RND-5_FAMILY-4411";Tend="947";Tstart="847";shortTE="F";uid="3576eb6a-2409-48d7-b902-9e79753d63ed"
NW_007377539.1	RepeatMasker	SINE/ID	244478	244709	1181	+	.	ID="RND-1_FAMILY-5";Tend="1774";Tstart="1539";shortTE="F";uid="6518b6e8-7dfe-4062-ba53-a686c019ffbb"
NW_007377539.1	RepeatMasker	Unknown	200193	200301	827	+	.	ID="RND-6_FAMILY-562";Tend="769";Tstart="659";shortTE="F";uid="0e911a16-d4d3-4dcf-8e4b-8a6b22fe2a63"
NW_007377539.1	RepeatMasker	Unknown	1889	2147	1777	+	.	ID="RND-5_FAMILY-2342";Tend="718";Tstart="462";shortTE="F";uid="a0334b99-8dde-469f-b9ba-c77fdc83dfe3"
NW_007377539.1	RepeatMasker	Unknown	18179	18344	482	+	.	ID="RND-6_FAMILY-36580";Tend="1445";Tstart="1283";shortTE="F";uid="6bbc446e-64ab-4f84-b261-4918b17759cd"
NW_007377539.1	RepeatMasker	Unknown	24884	25118	1053	+	.	ID="RND-1_FAMILY-177";Tend="1820";Tstart="1587";shortTE="F";uid="7cd8253f-909f-4be5-9e08-4a35a96b9062"
NW_007377539.1	RepeatMasker	Unknown	198784	199334	3494	+	.	ID="RND-5_FAMILY-2144";Tend="1520";Tstart="903";shortTE="F";uid="029546de-016e-4bfc-922f-1bc96158f393"
NW_007377539.1	RepeatMasker	DNA/TcMar-Tc1	300975	301076	479	+	.	ID="RND-6_FAMILY-7251";Tend="3219";Tstart="3112";shortTE="F";uid="84e50fa4-e356-4de5-a760-e128750402b7"
NW_007377539.1	RepeatMasker	Unknown	338143	338247	548	+	.	ID="RND-1_FAMILY-93";Tend="1410";Tstart="1302";shortTE="F";uid="d1725cc9-b0b1-4bc3-8ba0-1cfe3a609226"
NW_007377539.1	RepeatMasker	Unknown	258133	258431	1722	+	.	ID="RND-6_FAMILY-62244";Tend="1088";Tstart="691";shortTE="F";uid="7ce589b7-a7bf-49d7-bca5-7af4cc6d2e02"
NW_007377539.1	RepeatMasker	Unknown	288684	288803	838	+	.	ID="RND-1_FAMILY-496";Tend="848";Tstart="725";shortTE="F";uid="69460df8-8438-4543-9307-57850cae5133"
NW_007377539.1	RepeatMasker	Unknown	291728	291888	483	+	.	ID="RND-1_FAMILY-227";TEgroup="ctg_100%7CRND-1_FAMILY-227%7C2";Tend="1158";Tstart="1046";shortTE="T";uid="9f0a8da6-5e37-47b5-b442-4e234a11c182"
NW_007377539.1	RepeatMasker	Unknown	143954	144115	997	+	.	ID="RND-1_FAMILY-117";Tend="1207";Tstart="1054";shortTE="F";uid="03b0bd4d-5326-46b9-9d4c-d82f92a423c8"
NW_007377539.1	RepeatMasker	LTR/Gypsy	296832	296963	479	+	.	ID="RND-1_FAMILY-60";Tend="1224";Tstart="1091";shortTE="F";uid="23e43167-87be-42a8-8464-3f91dc161e97"
NW_007377539.1	RepeatMasker	Unknown	318974	319196	917	+	.	ID="RND-1_FAMILY-52";Tend="1118";Tstart="900";shortTE="F";uid="a372fcb2-d6fa-4208-be30-1e891978bc29"
NW_007377539.1	RepeatMasker	Unknown	295100	295224	581	+	.	ID="RND-6_FAMILY-5187";Tend="1012";Tstart="872";shortTE="F";uid="42b851c2-d646-4a0d-b839-3370fdbf2f36"
NW_007377539.1	RepeatMasker	Unknown	245723	245894	825	+	.	ID="RND-1_FAMILY-352";Tend="745";Tstart="580";shortTE="F";uid="9cc0c348-e4d4-48b1-b3f2-39c2a666ddd2"
NW_007377539.1	RepeatMasker	LTR/Gypsy	59969	60141	792	+	.	ID="RND-6_FAMILY-7101";Tend="986";Tstart="823";shortTE="F";uid="8bcb8df3-8319-4180-8b79-e971c35336a9"
NW_007377539.1	RepeatMasker	SINE/5S	139920	140027	536	+	.	ID="RND-1_FAMILY-103";Tend="759";Tstart="652";shortTE="F";uid="6d225d9e-6c91-426f-a2c6-3b586918dc6f"
NW_007377539.1	RepeatMasker	Unknown	250233	250556	2290	+	.	ID="RND-6_FAMILY-72788";Tend="1150";Tstart="833";shortTE="F";uid="d061f4d2-3436-4630-ace3-6e626d5e7c7a"
NW_007377539.1	RepeatMasker	Unknown	253653	253758	948	+	.	ID="RND-5_FAMILY-4411";Tend="1183";Tstart="1077";shortTE="F";uid="43df3044-58b7-4684-84e6-ade3f8f263de"
NW_007377539.1	RepeatMasker	SINE/tRNA-RTE	334992	335095	845	+	.	ID="RND-1_FAMILY-22";Tend="1650";Tstart="1320";shortTE="F";uid="8cd0278f-fe70-49d2-9bf0-b675cd5f49d9"
NW_007377539.1	RepeatMasker	Unknown	293795	294027	1833	+	.	ID="RND-6_FAMILY-62244";Tend="921";Tstart="687";shortTE="F";uid="3d0a18ca-c81b-476c-833e-a0950d9e5149"
NW_007377539.1	RepeatMasker	Unknown	270690	270822	762	+	.	ID="RND-1_FAMILY-496";Tend="848";Tstart="716";shortTE="F";uid="0922eb59-e217-4abd-b57c-1d66ad8feac4"
NW_007377539.1	RepeatMasker	SINE/tRNA-RTE	278728	279017	2018	+	.	ID="RND-1_FAMILY-100";Tend="1042";Tstart="756";shortTE="F";uid="30d6dfbb-46f2-4f16-9fed-2f77fd88f866"
NW_007377539.1	RepeatMasker	RC/Helitron	316059	316170	797	+	.	ID="RND-1_FAMILY-670";Tend="1314";Tstart="1205";shortTE="F";uid="10d09c8e-b25b-46e2-a3c9-02fd6f23deee"
NW_007377539.1	RepeatMasker	Unknown	260869	260976	539	+	.	ID="RND-6_FAMILY-27997";Tend="113";Tstart="1";shortTE="F";uid="7bf72051-54ea-42ed-86ba-885c6de76ae6"
NW_007377539.1	RepeatMasker	Unknown	138263	138516	1667	+	.	ID="RND-1_FAMILY-117";Tend="1207";Tstart="960";shortTE="F";uid="b60ef923-fcb7-42cd-b6e3-b10255c5c0b8"
NW_007377539.1	RepeatMasker	SINE/ID	259946	260191	1078	+	.	ID="RND-1_FAMILY-5";Tend="1774";Tstart="1525";shortTE="F";uid="09fc2b59-b1e9-4af2-b5c4-70b71ca4b9a1"
NW_007377539.1	RepeatMasker	Unknown	53537	53672	1010	+	.	ID="RND-6_FAMILY-22466";Tend="939";Tstart="783";shortTE="F";uid="612fc3cc-c99a-4997-b172-9651cddc7da5"
NW_007377539.1	RepeatMasker	LINE/RTE-BovB	315780	316039	566	+	.	ID="RND-1_FAMILY-718";Tend="1081";Tstart="815";shortTE="F";uid="ae419e7c-3712-4d2b-8fd3-a547978aaf1e"
NW_007377539.1	RepeatMasker	LINE/RTE-BovB	210055	210270	1216	+	.	ID="RND-6_FAMILY-4311";Tend="611";Tstart="381";shortTE="F";uid="6922b00a-5334-42b5-8169-9e5ffd00b00c"
NW_007377539.1	RepeatMasker	Unknown	121286	121768	4216	+	.	ID="RND-6_FAMILY-20204";Tend="1748";Tstart="1266";shortTE="F";uid="9c94ed81-7c8d-4e18-af97-fb5e41a2c86a"
NW_007377539.1	RepeatMasker	Unknown	285840	285999	495	+	.	ID="RND-1_FAMILY-227";TEgroup="ctg_100%7CRND-1_FAMILY-227%7C1";Tend="1157";Tstart="1046";shortTE="T";uid="7754cbc8-844b-4e91-9f4e-019f49f3200a"
NW_007377539.1	RepeatMasker	LINE/RTE-RTE	210588	210713	781	+	.	ID="RND-6_FAMILY-17347";Tend="1058";Tstart="924";shortTE="F";uid="7126c5c7-adcc-458a-8297-21c8b148ec53"
NW_007377539.1	RepeatMasker	Unknown	141814	142013	781	+	.	ID="RND-1_FAMILY-168";Tend="884";Tstart="686";shortTE="F";uid="84a6ace8-e3d5-42c0-a3a8-6ef4004bf728"
NW_007377539.1	RepeatMasker	Unknown	219918	220429	1307	+	.	ID="RND-1_FAMILY-106";TEgroup="ctg_100%7CRND-1_FAMILY-106%7C1";Tend="1153";Tstart="868";shortTE="F";uid="2309e3d7-16c7-4244-8609-009f5d2466df"
NW_007377539.1	RepeatMasker	LINE/L1-Tx1	16961	17153	648	+	.	ID="RND-4_FAMILY-112";Tend="1836";Tstart="1642";shortTE="F";uid="78f5ad53-57f7-4212-9742-cc9b070a140f"
NW_007377539.1	RepeatMasker	LINE/L1-Tx1	310282	310390	542	+	.	ID="RND-4_FAMILY-112";Tend="830";Tstart="706";shortTE="F";uid="e342f148-c841-4390-8a9f-db65f41749ca"
NW_007377539.1	RepeatMasker	LTR/Gypsy	298860	298991	461	+	.	ID="RND-1_FAMILY-60";Tend="1224";Tstart="1091";shortTE="F";uid="5ab41aaa-9f35-4aba-891e-2aa5fad9baf4"
NW_007377539.1	RepeatMasker	SINE/tRNA-RTE	293275	293572	2556	+	.	ID="RND-1_FAMILY-111";Tend="1110";Tstart="812";shortTE="F";uid="a9decd2b-a0a0-4434-bd0d-8c6b3601e0c4"
NW_007377539.1	RepeatMasker	LINE/L2	56593	58310	5747	+	.	ID="RND-5_FAMILY-272";Tend="1340";Tstart="1";shortTE="F";uid="128c3515-ac79-4a3f-a154-74a0b1dd4c0a"
NW_007377539.1	RepeatMasker	Unknown	341907	342104	1614	+	.	ID="RND-1_FAMILY-52";Tend="1122";Tstart="921";shortTE="F";uid="45c6ff8c-45b5-4464-974f-4fe4ca8325ee"
NW_007377539.1	RepeatMasker	DNA/hAT-hAT19	342310	342465	762	+	.	ID="RND-6_FAMILY-24860";Tend="1913";Tstart="1767";shortTE="F";uid="5eb6b526-4c45-4225-ad0b-7cabdd97a116"
NW_007377539.1	RepeatMasker	RC/Helitron	334756	334991	1141	+	.	ID="RND-6_FAMILY-8282";Tend="1106";Tstart="874";shortTE="F";uid="417a1078-4664-4be5-a47b-57a4c2a7c1c9"
NW_007377539.1	RepeatMasker	Unknown	290356	290464	828	+	.	ID="RND-6_FAMILY-1235";Tend="939";Tstart="834";shortTE="F";uid="543c4260-1c97-4fab-bd62-3d45b379e9bd"
NW_007377539.1	RepeatMasker	Unknown	337472	337590	965	+	.	ID="RND-1_FAMILY-301";Tend="1121";Tstart="1003";shortTE="F";uid="7e8abfa8-679c-4cb9-9171-b86e476bf99b"
NW_007377539.1	RepeatMasker	Unknown	261406	261544	769	+	.	ID="RND-1_FAMILY-27";Tend="833";Tstart="642";shortTE="F";uid="99330290-c489-46b3-aca2-2070b00c19da"
NW_007377539.1	RepeatMasker	Unknown	156599	156737	549	+	.	ID="RND-1_FAMILY-70";Tend="1029";Tstart="903";shortTE="F";uid="5d2cf125-a096-442f-95d0-c0daa6674ba7"
NW_007377539.1	RepeatMasker	Unknown	198577	198756	1017	+	.	ID="RND-1_FAMILY-131";Tend="629";Tstart="415";shortTE="F";uid="de2c9067-5707-4bf0-8d86-f15e382a7128"
NW_007377539.1	RepeatMasker	Unknown	255449	255699	635	+	.	ID="RND-6_FAMILY-8012";TEgroup="ctg_100%7CRND-6_FAMILY-8012%7C1";Tend="441";Tstart="361";shortTE="T";uid="e0b1871c-c8aa-4701-a885-3cf22ec3bfe6"
NW_007377539.1	RepeatMasker	Unknown	286550	287062	4143	+	.	ID="RND-1_FAMILY-136";Tend="1378";Tstart="867";shortTE="F";uid="33c76f0d-f759-4aa4-9ea7-2e4e8f00488d"
NW_007377539.1	RepeatMasker	SINE/tRNA-RTE	308492	308895	723	+	.	ID="RND-5_FAMILY-620";TEgroup="ctg_100%7CRND-5_FAMILY-620%7C1";Tend="1203";Tstart="875";shortTE="T";uid="7fd192cc-d6de-4570-a23f-567cff0ec139"
NW_007377539.1	RepeatMasker	LINE/RTE-BovB	312459	312645	699	+	.	ID="RND-6_FAMILY-4311";Tend="588";Tstart="381";shortTE="F";uid="9367c551-eedb-4ad6-b353-09c46133eb07"
NW_007377539.1	RepeatMasker	Unknown	298428	298588	483	+	.	ID="RND-1_FAMILY-227";TEgroup="ctg_100%7CRND-1_FAMILY-227%7C4";Tend="1158";Tstart="1046";shortTE="T";uid="e92e5c10-c458-49c0-8df3-b7f0bcb253cd"
NW_007377539.1	RepeatMasker	SINE/tRNA-RTE	301457	301595	944	+	.	ID="RND-5_FAMILY-620";Tend="1205";Tstart="1071";shortTE="F";uid="abbc2b1e-80f1-4a54-bca0-f53562aba1ed"
NW_007377539.1	RepeatMasker	RC/Helitron	339697	339805	628	+	.	ID="RND-1_FAMILY-118";Tend="734";Tstart="624";shortTE="F";uid="eb483729-b4dd-46a0-a447-e637816a05cf"
NW_007377539.1	RepeatMasker	Unknown	288117	288221	506	+	.	ID="RND-1_FAMILY-0";Tend="426";Tstart="322";shortTE="F";uid="f32eb9c9-c366-464a-b66c-36b4aa4d70de"
NW_007377539.1	RepeatMasker	Unknown	100674	100894	1299	+	.	ID="RND-1_FAMILY-155";Tend="856";Tstart="648";shortTE="F";uid="169f5286-03f5-4046-a377-976b9eb58a7c"
NW_007377539.1	RepeatMasker	Unknown	303153	303548	679	+	.	ID="RND-1_FAMILY-177";Tend="827";Tstart="436";shortTE="F";uid="a820ead7-6a17-48fb-bc69-9033b8c451e0"
NW_007377539.1	RepeatMasker	Unknown	245924	246028	434	+	.	ID="RND-1_FAMILY-494";Tend="765";Tstart="658";shortTE="F";uid="5b41034b-6dc2-45f9-86f3-6444832238df"
NW_007377539.1	RepeatMasker	Unknown	314869	315057	1069	+	.	ID="RND-1_FAMILY-608";Tend="1766";Tstart="1585";shortTE="F";uid="73d716f4-a61e-42a6-8fef-7c2d6f23f9e0"
NW_007377539.1	RepeatMasker	SINE/ID	295597	295815	838	-	.	ID="RND-6_FAMILY-766";Tend="1154";Tstart="961";shortTE="F";uid="ecb65621-9655-4378-a9a7-46870b093081"
NW_007377539.1	RepeatMasker	Satellite	344050	344189	496	-	.	ID="RND-1_FAMILY-51";Tend="945";Tstart="779";shortTE="F";uid="9bc67b72-7b2c-498c-9349-42ca570c2ce1"
NW_007377539.1	RepeatMasker	SINE/ID	164406	164667	1383	-	.	ID="RND-1_FAMILY-5";Tend="1790";Tstart="1525";shortTE="F";uid="84447541-34d6-42e6-b565-72db3ea06856"
NW_007377539.1	RepeatMasker	RC/Helitron	248923	249038	546	-	.	ID="RND-6_FAMILY-8282";Tend="979";Tstart="852";shortTE="F";uid="43f22ec7-9780-4d9f-bdae-efb9d8e6d880"
NW_007377539.1	RepeatMasker	SINE/tRNA-RTE	185531	185735	637	-	.	ID="RND-1_FAMILY-88";TEgroup="ctg_100%7CRND-1_FAMILY-88%7C1";Tend="1413";Tstart="1196";shortTE="T";uid="1d5c4908-0324-4170-bc34-7921aa3461d9"
NW_007377539.1	RepeatMasker	Unknown	53091	53331	1505	-	.	ID="RND-1_FAMILY-138";Tend="1614";Tstart="1359";shortTE="F";uid="8f6d8cb7-5009-4345-bbd2-43818e0a2ad8"
NW_007377539.1	RepeatMasker	SINE/ID	171808	171941	592	-	.	ID="RND-1_FAMILY-5";Tend="1653";Tstart="1521";shortTE="F";uid="074baf49-974d-4e5d-b78d-230aa821585e"
NW_007377539.1	RepeatMasker	SINE/ID	295223	295358	659	-	.	ID="RND-1_FAMILY-16";Tend="1078";Tstart="955";shortTE="F";uid="c89a39fe-1ec2-46c4-bb41-70a7479f51be"
NW_007377539.1	RepeatMasker	Unknown	182725	182936	1457	-	.	ID="RND-5_FAMILY-8766";Tend="1152";Tstart="911";shortTE="F";uid="6d47c6f9-b6c3-4610-a730-d29f032b6a10"
NW_007377539.1	RepeatMasker	Unknown	64842	65090	460	-	.	ID="RND-1_FAMILY-107";TEgroup="ctg_100%7CRND-1_FAMILY-107%7C1";Tend="390";Tstart="303";shortTE="T";uid="c6b90ce8-8d38-4a12-807d-7bdc5c026e74"
NW_007377539.1	RepeatMasker	SINE/tRNA-RTE	173039	173334	480	-	.	ID="RND-6_FAMILY-31686";TEgroup="ctg_100%7CRND-6_FAMILY-31686%7C1";Tend="1249";Tstart="1160";shortTE="T";uid="a01ce49c-cc0f-4cdb-8ec3-ea8c709598f1"
NW_007377539.1	RepeatMasker	DNA/hAT-hATm	236818	237096	2338	-	.	ID="RND-6_FAMILY-23";Tend="1889";Tstart="1608";shortTE="F";uid="a0573622-5bc0-4b35-9812-6fbb0af8541b"
NW_007377539.1	RepeatMasker	LINE/I-Jockey	292412	292515	668	-	.	ID="RND-6_FAMILY-131";Tend="637";Tstart="542";shortTE="F";uid="4aff1d01-2207-4980-b211-5edbf0e9a41f"
NW_007377539.1	RepeatMasker	Unknown	199478	199703	1717	-	.	ID="RND-1_FAMILY-132";Tend="1195";Tstart="967";shortTE="F";uid="e295825d-46c8-4985-ab5e-809a01a11d38"
NW_007377539.1	RepeatMasker	Unknown	55613	55920	1074	-	.	ID="RND-5_FAMILY-17";Tend="824";Tstart="382";shortTE="F";uid="646a25cb-893a-4ab7-a2c3-062ec9586642"
NW_007377539.1	RepeatMasker	LINE/I	83235	83658	1327	-	.	ID="RND-1_FAMILY-663";TEgroup="ctg_100%7CRND-1_FAMILY-663%7C1";Tend="1236";Tstart="976";shortTE="F";uid="6daadd20-8ec3-47d9-b8e8-a650a6da8108"
NW_007377539.1	RepeatMasker	SINE/5S	142098	142267	846	-	.	ID="RND-1_FAMILY-103";Tend="855";Tstart="668";shortTE="F";uid="d20f03db-9702-49f1-b355-40eb4bd42c76"
NW_007377539.1	RepeatMasker	RC/Helitron	169164	169279	641	-	.	ID="RND-6_FAMILY-7347";Tend="1381";Tstart="1262";shortTE="F";uid="445eb409-75ea-46d9-a3d8-cc47ebe1adea"
NW_007377539.1	RepeatMasker	Unknown	257916	258017	767	-	.	ID="RND-1_FAMILY-96";Tend="1350";Tstart="1249";shortTE="F";uid="9ce273b2-d304-46a1-a553-140b862432d7"
NW_007377539.1	RepeatMasker	Unknown	97783	98333	4561	-	.	ID="RND-1_FAMILY-723";Tend="1546";Tstart="999";shortTE="F";uid="12908475-ffef-4bc1-96fb-d0352557f3c4"
NW_007377539.1	RepeatMasker	SINE/5S	11728	11976	1021	-	.	ID="RND-1_FAMILY-103";Tend="897";Tstart="670";shortTE="F";uid="fe7163fb-5dec-4801-87a4-cd3fbe022dab"
NW_007377539.1	RepeatMasker	Unknown	347324	347631	2457	-	.	ID="RND-1_FAMILY-301";Tend="1313";Tstart="1005";shortTE="F";uid="3a41af0b-4a4d-445a-b533-c69ca079cc73"
NW_007377539.1	RepeatMasker	Unknown	344523	344674	1134	-	.	ID="RND-6_FAMILY-1666";Tend="944";Tstart="792";shortTE="F";uid="355d7b4e-9bcc-4adc-9439-d7f0bfc2d5ad"
NW_007377539.1	RepeatMasker	Unknown	243963	244218	685	-	.	ID="RND-1_FAMILY-31";Tend="1724";Tstart="1488";shortTE="F";uid="4ca0d25e-850c-4ffe-9102-edc038cbc83c"
NW_007377539.1	RepeatMasker	Unknown	54286	55597	575	-	.	ID="RND-6_FAMILY-25310";Tend="596";Tstart="258";shortTE="F";uid="c4ebf7f1-4497-4e4b-a272-b20a901bb8c3"
NW_007377539.1	RepeatMasker	DNA/hAT-hATm	314353	314540	1161	-	.	ID="RND-6_FAMILY-23";Tend="1861";Tstart="1665";shortTE="F";uid="76896981-ef57-49df-b025-9eb18c1bbb00"
NW_007377539.1	RepeatMasker	DNA/hAT-Ac	180381	180757	1611	-	.	ID="RND-6_FAMILY-7841";TEgroup="ctg_100%7CRND-6_FAMILY-7841%7C1";Tend="744";Tstart="416";shortTE="F";uid="8170e1a4-a826-4b5c-8099-478e49859e27"
NW_007377539.1	RepeatMasker	Unknown	212926	213296	2985	-	.	ID="RND-5_FAMILY-5246";Tend="1082";Tstart="715";shortTE="F";uid="7384485a-3f71-439d-a469-ef2a7799eef8"
NW_007377539.1	RepeatMasker	Unknown	163262	163634	2004	-	.	ID="RND-1_FAMILY-462";Tend="894";Tstart="489";shortTE="F";uid="5c1b3dcb-667e-4b1d-87e2-72ec468da648"
NW_007377539.1	RepeatMasker	RC/Helitron	337829	338022	1131	-	.	ID="RND-1_FAMILY-442";Tend="766";Tstart="579";shortTE="F";uid="f283874c-a0b9-4638-afae-6243ba9ef9d9"
NW_007377539.1	RepeatMasker	SINE/tRNA-RTE	300632	300746	665	-	.	ID="RND-5_FAMILY-620";Tend="1088";Tstart="978";shortTE="F";uid="8aa285af-2801-4c68-9e02-dac148fda25c"
NW_007377539.1	RepeatMasker	Unknown	152186	152443	2327	-	.	ID="RND-1_FAMILY-93";Tend="1412";Tstart="1155";shortTE="F";uid="6c114ce1-3bb6-45ac-b3b1-d60c30b9fac8"
NW_007377539.1	RepeatMasker	DNA/Crypton-I	241724	242151	809	-	.	ID="RND-5_FAMILY-277";Tend="557";Tstart="116";shortTE="F";uid="b2a888e7-4e57-4386-a3c2-71830ddd9830"
NW_007377539.1	RepeatMasker	SINE/ID	333914	334149	834	-	.	ID="RND-1_FAMILY-9";Tend="982";Tstart="771";shortTE="F";uid="61eb9dba-878f-4dad-9307-adb073033530"
NW_007377539.1	RepeatMasker	SINE/5S	170627	170882	1157	-	.	ID="RND-1_FAMILY-103";Tend="902";Tstart="661";shortTE="F";uid="5d1fecfc-10aa-4ba6-8876-daa4185cd3f0"
NW_007377539.1	RepeatMasker	SINE/ID	305805	305961	642	-	.	ID="RND-6_FAMILY-766";Tend="1124";Tstart="961";shortTE="F";uid="eae7f969-cf94-4311-961e-9777cb5d1eaa"
NW_007377539.1	RepeatMasker	SINE/tRNA-RTE	345857	346125	1964	-	.	ID="RND-1_FAMILY-100";Tend="1045";Tstart="776";shortTE="F";uid="ad62a83d-5e15-4014-bd5e-5cfc1cc85d63"
NW_007377539.1	RepeatMasker	Unknown	240378	240754	1156	-	.	ID="RND-1_FAMILY-106";TEgroup="ctg_100%7CRND-1_FAMILY-106%7C2";Tend="1164";Tstart="971";shortTE="F";uid="fa67ddc3-d260-4d9d-b9ac-e3f13a68729d"
NW_007377539.1	RepeatMasker	Unknown	259082	259285	1031	-	.	ID="RND-5_FAMILY-8766";Tend="1137";Tstart="925";shortTE="F";uid="424f8132-8d68-4519-8edc-5eaa06bc9d32"
NW_007377539.1	RepeatMasker	SINE/tRNA-RTE	232957	233162	993	-	.	ID="RND-6_FAMILY-31686";Tend="1232";Tstart="1005";shortTE="F";uid="1660e4ef-8e97-4d2b-98c0-d341c546ebad"
NW_007377539.1	RepeatMasker	DNA/TcMar-Tc1	299015	299125	898	-	.	ID="RND-1_FAMILY-366";Tend="918";Tstart="812";shortTE="F";uid="27c3dc1d-626e-463f-849a-0b92587f8870"
NW_007377539.1	RepeatMasker	SINE/tRNA-RTE	177695	178069	921	-	.	ID="RND-6_FAMILY-31686";TEgroup="ctg_100%7CRND-6_FAMILY-31686%7C2";Tend="1243";Tstart="1059";shortTE="F";uid="0e16026b-d3b4-4e9c-b2d9-3ce1c3900c56"
NW_007377539.1	RepeatMasker	DNA	186407	186606	458	-	.	ID="RND-1_FAMILY-23";Tend="1371";Tstart="1121";shortTE="F";uid="f703388a-e399-4297-b974-f369c7cc0cd2"
NW_007377539.1	RepeatMasker	Unknown	252961	253174	1637	-	.	ID="RND-1_FAMILY-133";Tend="1104";Tstart="894";shortTE="F";uid="249191fa-42d2-483b-a45f-5a38784c5141"
NW_007377539.1	RepeatMasker	Satellite	269923	270119	1214	-	.	ID="RND-1_FAMILY-51";Tend="1035";Tstart="786";shortTE="F";uid="beb950e9-4bc6-427b-af24-5bd6c9778fda"
NW_007377539.1	RepeatMasker	Unknown	234610	234726	556	-	.	ID="RND-6_FAMILY-2666";Tend="1635";Tstart="1530";shortTE="F";uid="d720a16c-ad35-484d-8dbb-ff42eae84cdc"
NW_007377539.1	RepeatMasker	Unknown	163636	163887	1492	-	.	ID="RND-5_FAMILY-271";Tend="860";Tstart="622";shortTE="F";uid="6418d9cf-724f-4ed4-955e-9b7c9cf428fb"
NW_007377539.1	RepeatMasker	Unknown	262337	262595	720	-	.	ID="RND-1_FAMILY-0";Tend="571";Tstart="346";shortTE="F";uid="1bb898fa-1ef5-4bfe-9fbc-fc6fbcdb3582"
NW_007377539.1	RepeatMasker	Unknown	335010	335245	1122	-	.	ID="RND-5_FAMILY-5665";Tend="848";Tstart="621";shortTE="F";uid="b7a313e9-dc53-40dd-a9a7-a49f00bd59c8"
NW_007377539.1	RepeatMasker	LINE/RTE-BovB	267004	267186	1172	-	.	ID="RND-5_FAMILY-2858";Tend="904";Tstart="723";shortTE="F";uid="7593f5df-023c-4120-a8c5-f108b3f0809b"
NW_007377539.1	RepeatMasker	Unknown	207507	207657	764	-	.	ID="RND-1_FAMILY-70";Tend="1041";Tstart="895";shortTE="F";uid="a2afd553-bef4-481c-be63-216dd2bb3934"
NW_007377539.1	RepeatMasker	Unknown	264482	264602	1024	-	.	ID="RND-1_FAMILY-56";Tend="1737";Tstart="1617";shortTE="F";uid="f9afb98d-4971-4996-8634-ca63c0524b82"
NW_007377539.1	RepeatMasker	LINE/RTE-BovB	345143	345322	961	-	.	ID="RND-6_FAMILY-4311";Tend="623";Tstart="436";shortTE="F";uid="b52d2092-09b5-473b-a91b-52816c7afc39"
NW_007377539.1	RepeatMasker	DNA/TcMar-Tc1	95522	95832	2398	-	.	ID="RND-1_FAMILY-627";Tend="1160";Tstart="841";shortTE="F";uid="9d75508e-e764-49ce-a918-8edb262e7e40"
NW_007377539.1	RepeatMasker	RC/Helitron	269169	269430	1930	-	.	ID="RND-1_FAMILY-202";Tend="1137";Tstart="872";shortTE="F";uid="093dfb97-2c7d-4ffc-bff3-ec8fba98ba6e"
NW_007377539.1	RepeatMasker	DNA/hAT-Ac	253816	254339	2488	-	.	ID="RND-6_FAMILY-5641";Tend="1175";Tstart="660";shortTE="F";uid="38f5d145-b395-4521-8ef1-1dc31f873011"
NW_007377539.1	RepeatMasker	Unknown	301944	302064	448	-	.	ID="RND-6_FAMILY-55917";Tend="263";Tstart="143";shortTE="F";uid="dd80b3b1-8801-48ce-b231-d6641b6153d5"
NW_007377539.1	RepeatMasker	RC/Helitron	314525	314863	2365	-	.	ID="RND-6_FAMILY-9017";Tend="1308";Tstart="985";shortTE="F";uid="98ac87a6-371a-412a-8427-370fec3e8003"
NW_007377539.1	RepeatMasker	SINE/ID	299534	299666	654	-	.	ID="RND-1_FAMILY-16";Tend="1075";Tstart="955";shortTE="F";uid="fb2bfc3d-d4f1-481f-92c5-157393fef056"
NW_007377539.1	RepeatMasker	SINE/ID	262596	262801	597	-	.	ID="RND-6_FAMILY-766";Tend="1227";Tstart="739";shortTE="F";uid="7c7fc8fc-ca99-4f40-a0ae-a35e7f3c8e45"
NW_007377539.1	RepeatMasker	SINE/tRNA-RTE	239537	240066	947	-	.	ID="RND-6_FAMILY-31686";TEgroup="ctg_100%7CRND-6_FAMILY-31686%7C4";Tend="1232";Tstart="1005";shortTE="F";uid="ea1bb75c-20de-4ec7-acc2-86ad1dbfc20b"
NW_007377539.1	RepeatMasker	Unknown	98333	98442	581	-	.	ID="RND-1_FAMILY-98";Tend="986";Tstart="876";shortTE="F";uid="20ae0c4b-bb84-4c49-9859-700b87f94acb"
NW_007377539.1	RepeatMasker	Unknown	131325	131500	832	-	.	ID="RND-1_FAMILY-98";Tend="1029";Tstart="845";shortTE="F";uid="80e6b23f-a703-4c4e-b683-c1e52dfb598b"
NW_007377539.1	RepeatMasker	Unknown	103471	103634	1023	-	.	ID="RND-1_FAMILY-295";Tend="898";Tstart="738";shortTE="F";uid="c8664541-2e2b-48f9-bbd1-fbb0d04ca44a"
NW_007377539.1	RepeatMasker	Unknown	336389	336560	847	-	.	ID="RND-6_FAMILY-30900";Tend="1018";Tstart="885";shortTE="F";uid="797058f6-ba11-47ac-8be6-14ec3ec89464"
NW_007377539.1	RepeatMasker	DNA/Crypton-I	309464	309737	1060	-	.	ID="RND-5_FAMILY-277";Tend="666";Tstart="412";shortTE="F";uid="aac059f2-26a1-4650-8e3b-14f986d2cf70"
NW_007377539.1	RepeatMasker	LINE/RTE-BovB	307902	308019	503	-	.	ID="RND-6_FAMILY-1521";Tend="1569";Tstart="1449";shortTE="F";uid="0d8953a4-4dbd-44e8-b888-d5087a555099"
NW_007377539.1	RepeatMasker	RC/Helitron	27930	28328	3310	-	.	ID="RND-1_FAMILY-228";Tend="1378";Tstart="987";shortTE="F";uid="bfeb1aa0-9989-403a-b31d-e642de003853"
NW_007377539.1	RepeatMasker	Unknown	190465	190587	785	-	.	ID="RND-6_FAMILY-30900";Tend="941";Tstart="811";shortTE="F";uid="5929b5c3-5839-4bb6-89a2-5595bd288f51"
NW_007377539.1	RepeatMasker	LINE/RTE-BovB	276557	276736	1196	-	.	ID="RND-5_FAMILY-2858";Tend="901";Tstart="723";shortTE="F";uid="68f6f425-00ed-4b22-9922-ae4ea29fe813"
NW_007377539.1	RepeatMasker	DNA/hAT-Blackjack	151263	151401	1093	-	.	ID="RND-4_FAMILY-73";Tend="1175";Tstart="1037";shortTE="F";uid="8afe4b0f-a691-4afb-9c31-e5e3387ec653"
NW_007377539.1	RepeatMasker	LINE/RTE-BovB	18207	18377	952	-	.	ID="RND-6_FAMILY-4311";Tend="601";Tstart="431";shortTE="F";uid="163db586-8c45-4820-b040-aca66a8f3092"
NW_007377539.1	RepeatMasker	Unknown	258436	258988	3909	-	.	ID="RND-1_FAMILY-96";Tend="1346";Tstart="830";shortTE="F";uid="fb8034ae-7b03-4782-84fd-694d61cdbfe2"
NW_007377539.1	RepeatMasker	Unknown	259915	260160	697	-	.	ID="RND-1_FAMILY-31";Tend="1724";Tstart="1488";shortTE="F";uid="99771a39-2d2b-45af-b850-f6cce5da1b39"
NW_007377539.1	RepeatMasker	SINE/ID	263384	263623	1393	-	.	ID="RND-1_FAMILY-9";Tend="1002";Tstart="819";shortTE="F";uid="8e4475b4-502e-492c-8109-beef342fbd6e"
NW_007377539.1	RepeatMasker	SINE/ID	257632	257925	1276	-	.	ID="RND-1_FAMILY-3";Tend="1119";Tstart="851";shortTE="F";uid="c91a0768-9130-49fb-8b60-3a27dde54900"
NW_007377539.1	RepeatMasker	RC/Helitron	1	145	838	-	.	ID="RND-1_FAMILY-228";Tend="1168";Tstart="1024";shortTE="F";uid="dffec110-942f-4771-bfd0-98491a4e39d1"
NW_007377539.1	RepeatMasker	Unknown	270387	270499	588	-	.	ID="RND-1_FAMILY-122";Tend="1081";Tstart="971";shortTE="F";uid="d94ae539-1e07-41dc-913b-2c5f757ca809"
NW_007377539.1	RepeatMasker	LINE/CR1	290181	290315	729	-	.	ID="RND-6_FAMILY-5947";Tend="1166";Tstart="1049";shortTE="F";uid="7824da99-7340-4cf6-8786-065f62b56693"
NW_007377539.1	RepeatMasker	DNA/hAT-Charlie	56269	56537	1436	-	.	ID="rnd-5_family-138";Tend="1160";Tstart="795";shortTE="F";uid="1443f758-b890-440b-8455-f737f155c81f"
NW_007377539.1	RepeatMasker	Satellite	277096	277290	1038	-	.	ID="RND-1_FAMILY-51";Tend="1035";Tstart="786";shortTE="F";uid="38839184-dd84-4527-84c1-10acf5424ce3"
NW_007377539.1	RepeatMasker	Satellite	267875	268083	1108	-	.	ID="RND-1_FAMILY-51";Tend="1035";Tstart="786";shortTE="F";uid="b6c841c4-d7ab-4f4d-96d5-ad467c9c9e8e"
NW_007377539.1	RepeatMasker	Unknown	237083	237405	2411	-	.	ID="RND-1_FAMILY-312";Tend="1095";Tstart="777";shortTE="F";uid="8960f80c-e5a8-4104-bb0e-736174439e53"
NW_007377539.1	RepeatMasker	DNA/hAT-Blackjack	305689	305808	982	-	.	ID="RND-4_FAMILY-73";Tend="1161";Tstart="1042";shortTE="F";uid="984e5c75-0393-4ea1-b02e-fa6388da0e76"
NW_007377539.1	RepeatMasker	DNA/hAT-hATm	267556	267686	488	-	.	ID="RND-6_FAMILY-23";Tend="975";Tstart="786";shortTE="F";uid="26c693d4-2397-4e40-a7d4-bb5993f5d238"
NW_007377539.1	RepeatMasker	DNA/hAT-Blackjack	210941	211142	953	-	.	ID="RND-1_FAMILY-66";TEgroup="ctg_100%7CRND-1_FAMILY-66%7C1";Tend="886";Tstart="769";shortTE="F";uid="d0a227c8-744c-4063-a19b-eb6358111e64"
NW_007377539.1	RepeatMasker	Unknown	154920	155096	839	-	.	ID="RND-1_FAMILY-98";Tend="1029";Tstart="845";shortTE="F";uid="9078eea5-33c4-46f5-b563-77cacfe3188e"
NW_007377539.1	RepeatMasker	SINE/ID	172619	172752	591	-	.	ID="RND-1_FAMILY-5";Tend="1653";Tstart="1521";shortTE="F";uid="e1babbce-dd0f-4c8f-bdea-816db81b9870"
NW_007377539.1	RepeatMasker	RC/Helitron	31644	32246	4607	-	.	ID="RND-1_FAMILY-308";Tend="1428";Tstart="814";shortTE="F";uid="e5e46208-3646-45a2-89b3-4b5a5676446a"
NW_007377539.1	RepeatMasker	Unknown	245464	245716	1620	-	.	ID="RND-1_FAMILY-106";Tend="1173";Tstart="917";shortTE="F";uid="d152c93b-675b-402e-afbf-dc484152e1de"
NW_007377539.1	RepeatMasker	Unknown	311441	311595	604	-	.	ID="RND-1_FAMILY-191";Tend="882";Tstart="745";shortTE="F";uid="95a1139a-9e93-420a-aa7e-8a92941886b3"
NW_007377539.1	RepeatMasker	Unknown	260488	260634	656	-	.	ID="RND-1_FAMILY-106";Tend="1192";Tstart="1044";shortTE="F";uid="08687fbe-8798-496d-9ca7-2302fccd26ee"
NW_007377539.1	RepeatMasker	LINE/RTE-BovB	285645	285824	1136	-	.	ID="RND-5_FAMILY-2858";Tend="901";Tstart="723";shortTE="F";uid="1aa689f2-51d7-4cc4-af3d-0d4e981c1efd"
NW_007377539.1	RepeatMasker	DNA/TcMar-Tc1	95799	95935	819	-	.	ID="RND-1_FAMILY-453";Tend="732";Tstart="590";shortTE="F";uid="e81e6e46-970b-40d8-a7c8-6f554a48aaf0"
NW_007377539.1	RepeatMasker	LINE/RTE-BovB	305447	305580	592	-	.	ID="RND-6_FAMILY-1521";Tend="1585";Tstart="1449";shortTE="F";uid="f389d3b7-6a70-4491-b5ff-f2f435266e66"
NW_007377539.1	RepeatMasker	DNA/TcMar-Tc1	296987	297093	937	-	.	ID="RND-1_FAMILY-366";Tend="918";Tstart="812";shortTE="F";uid="cbe97480-2ade-4cee-af92-f84d25fa7fd1"
NW_007377539.1	RepeatMasker	SINE/tRNA-RTE	315174	315345	953	-	.	ID="RND-1_FAMILY-79";Tend="1940";Tstart="1768";shortTE="F";uid="99ef7cfa-f26b-4ab7-baf3-dc973a42785c"
NW_007377539.1	RepeatMasker	Unknown	159848	159953	580	-	.	ID="RND-5_FAMILY-1582";Tend="1120";Tstart="1041";shortTE="F";uid="6bdb49f1-d279-4f23-aea1-9e17694e0423"
NW_007377539.1	RepeatMasker	Unknown	239181	239283	547	-	.	ID="RND-5_FAMILY-214";Tend="1008";Tstart="905";shortTE="F";uid="1a763d49-b441-4d4d-83c2-a7c7e8ee3a7e"
NW_007377539.1	RepeatMasker	SINE/ID	297620	297838	816	-	.	ID="RND-6_FAMILY-766";Tend="1154";Tstart="961";shortTE="F";uid="357fcb77-6ca6-45ca-8758-efea720722b6"
NW_007377539.1	RepeatMasker	Unknown	325	516	801	-	.	ID="RND-1_FAMILY-24";Tend="812";Tstart="632";shortTE="F";uid="8d4b8dc0-ac3d-45d0-af41-6deea96fcf1b"
NW_007377539.1	RepeatMasker	Satellite	171257	171409	1261	-	.	ID="RND-1_FAMILY-754";Tend="668";Tstart="516";shortTE="F";uid="092fa50b-bbfc-4099-ac00-f79a0d32d36e"
NW_007377539.1	RepeatMasker	SINE/5S	128016	128161	813	-	.	ID="RND-1_FAMILY-103";Tend="879";Tstart="733";shortTE="F";uid="f3f7d5bd-177e-4a36-8cda-5c8f7f5a0e43"
NW_007377539.1	RepeatMasker	Unknown	345360	345490	750	-	.	ID="RND-1_FAMILY-206";Tend="966";Tstart="827";shortTE="F";uid="dfee5d78-017e-46d1-8913-c8185481c4f4"
NW_007377539.1	RepeatMasker	Unknown	342972	343163	792	-	.	ID="RND-1_FAMILY-166";TEgroup="ctg_100%7CRND-1_FAMILY-166%7C1";Tend="941";Tstart="786";shortTE="F";uid="a17fe57c-cc26-4a38-b466-fced172886c5"
NW_007377539.1	RepeatMasker	Unknown	161179	161488	2599	-	.	ID="RND-5_FAMILY-7727";Tend="1084";Tstart="754";shortTE="F";uid="1c86f331-92ed-4e05-8181-c37e624f5c9c"
NW_007377539.1	RepeatMasker	LINE/I-Jockey	216989	217754	2839	-	.	ID="RND-6_FAMILY-131";Tend="891";Tstart="157";shortTE="F";uid="49ecdd70-4cb0-4941-a864-fb476dc91a63"
NW_007377539.1	RepeatMasker	Unknown	321603	321705	545	-	.	ID="RND-1_FAMILY-52";Tend="1029";Tstart="938";shortTE="F";uid="e3aeaaf6-1a82-4a1f-a816-8deb0254b739"
NW_007377539.1	RepeatMasker	Unknown	21251	21405	1116	-	.	ID="RND-6_FAMILY-44247";Tend="880";Tstart="742";shortTE="F";uid="364b6f91-af69-4b4c-b07f-cf607b6e61b6"
NW_007377539.1	RepeatMasker	LINE/I-Jockey	221121	222511	2213	-	.	ID="RND-6_FAMILY-131";TEgroup="ctg_100%7CRND-6_FAMILY-131%7C1";Tend="891";Tstart="83";shortTE="F";uid="691625fb-ab86-41f3-b3b6-8794e4bcc8cf"
NW_007377539.1	RepeatMasker	Unknown	328366	328556	889	-	.	ID="RND-6_FAMILY-8685";Tend="1083";Tstart="907";shortTE="F";uid="63a471d1-a994-4753-a4c2-55e4d2db2fa1"
NW_007377539.1	RepeatMasker	LINE/I-Jockey	292088	292223	843	-	.	ID="RND-6_FAMILY-131";Tend="771";Tstart="633";shortTE="F";uid="6a599158-8ee3-4626-87c9-bd4184d76905"
NW_007377539.1	RepeatMasker	SINE/ID	152444	152608	818	-	.	ID="RND-1_FAMILY-16";Tend="1031";Tstart="862";shortTE="F";uid="67fe8674-8505-4b9c-b2b4-45855763557e"
NW_007377539.1	RepeatMasker	Unknown	128659	128864	773	-	.	ID="RND-6_FAMILY-2666";Tend="1749";Tstart="1563";shortTE="F";uid="e5e83f4c-c265-4702-a6d0-c4a090890457"
NW_007377539.1	RepeatMasker	DNA	179882	180118	577	-	.	ID="RND-1_FAMILY-23";Tend="1401";Tstart="1121";shortTE="F";uid="97e974c7-d86c-405b-ba30-4692eb71522a"
NW_007377539.1	RepeatMasker	LINE/CR1	282788	282922	729	-	.	ID="RND-6_FAMILY-5947";Tend="1166";Tstart="1049";shortTE="F";uid="7a5ed634-6938-432e-b949-d34ce3964b9a"
NW_007377539.1	RepeatMasker	Unknown	232383	232497	535	-	.	ID="RND-5_FAMILY-214";Tend="1008";Tstart="899";shortTE="F";uid="190c136b-80ff-41be-ba4b-11fb185549d3"
NW_007377539.1	RepeatMasker	Unknown	317456	317561	551	-	.	ID="RND-6_FAMILY-1235";Tend="939";Tstart="836";shortTE="F";uid="3dedf023-9464-426b-8520-51ffdab13818"
NW_007377539.1	RepeatMasker	Unknown	179378	179479	719	-	.	ID="RND-5_FAMILY-7797";Tend="864";Tstart="765";shortTE="F";uid="e3947aaf-cc5d-49b4-be2d-f0f92cf1432c"
NW_007377539.1	RepeatMasker	DNA/Sola-1	15086	15343	1639	-	.	ID="RND-5_FAMILY-12589";Tend="750";Tstart="488";shortTE="F";uid="67314868-bbb1-47a4-9590-0b45b2b98630"
NW_007377539.1	RepeatMasker	Unknown	189206	189424	1451	-	.	ID="RND-5_FAMILY-8766";Tend="1152";Tstart="907";shortTE="F";uid="b8967402-0bbd-4873-96ae-ec062fbbe5f8"
NW_007377539.1	RepeatMasker	Unknown	256844	256979	818	-	.	ID="RND-5_FAMILY-1917";Tend="894";Tstart="759";shortTE="F";uid="a2b7fdeb-87cd-4a87-90dc-4c7ae286c15e"
NW_007377539.1	RepeatMasker	DNA/TcMar-Tc1	300133	300243	834	-	.	ID="RND-1_FAMILY-366";Tend="918";Tstart="812";shortTE="F";uid="b941902d-bd37-4a73-aeb0-9c5310f6e667"
NW_007377539.1	RepeatMasker	Unknown	144838	144944	586	-	.	ID="RND-1_FAMILY-52";Tend="1046";Tstart="939";shortTE="F";uid="662684cf-f35e-4757-a048-0e35ac54ce95"
NW_007377539.1	RepeatMasker	Unknown	259436	259640	1060	-	.	ID="RND-5_FAMILY-8766";Tend="1138";Tstart="925";shortTE="F";uid="37372334-cd12-4ba7-9d09-a5f6ade03b6d"
NW_007377539.1	RepeatMasker	Unknown	262994	263256	829	-	.	ID="RND-1_FAMILY-0";Tend="571";Tstart="342";shortTE="F";uid="bf9a330e-8a84-40d2-8488-7fedf943d3c0"
NW_007378439.1	RepeatMasker	Unknown	27002	27145	461	+	.	ID="RND-1_FAMILY-371";Tend="510";Tstart="392";shortTE="F";uid="5137558c-6f0c-4523-80d3-97dd7c9119b8"
NW_007378439.1	RepeatMasker	SINE/tRNA-Meta	66156	66325	1019	+	.	ID="RND-1_FAMILY-97";Tend="987";Tstart="835";shortTE="F";uid="cc367bef-01e1-403e-ab03-6590d80949ee"
NW_007378439.1	RepeatMasker	Unknown	95331	95445	882	+	.	ID="RND-1_FAMILY-52";Tend="1135";Tstart="1021";shortTE="F";uid="2a6b96fe-7bf0-4fee-a3d7-0374dede6cad"
NW_007378439.1	RepeatMasker	Unknown	47767	48089	2355	+	.	ID="RND-1_FAMILY-844";Tend="1076";Tstart="753";shortTE="F";uid="93b3ce1a-b2bb-4197-b68f-9ca5d3371e36"
NW_007378439.1	RepeatMasker	Unknown	49211	49316	455	+	.	ID="RND-6_FAMILY-3384";Tend="1780";Tstart="1661";shortTE="F";uid="a5226aef-1775-45f0-930f-ccbd3d080a47"
NW_007378439.1	RepeatMasker	DNA/Academ-1	59154	59333	568	+	.	ID="RND-6_FAMILY-734";Tend="1906";Tstart="1730";shortTE="F";uid="a168ef99-195c-4192-bef8-72ce08034e2b"
NW_007378439.1	RepeatMasker	Unknown	49324	49574	1435	+	.	ID="RND-6_FAMILY-562";Tend="942";Tstart="671";shortTE="F";uid="517cd176-71e0-4b81-a31f-e54a0dd98267"
NW_007378439.1	RepeatMasker	Unknown	95682	95788	739	+	.	ID="RND-1_FAMILY-70";Tend="1039";Tstart="921";shortTE="F";uid="bffeaf48-f9c3-44c8-a723-e60536033b17"
NW_007378439.1	RepeatMasker	Unknown	87811	87914	660	+	.	ID="RND-1_FAMILY-206";Tend="940";Tstart="836";shortTE="F";uid="8e2ab180-ac13-459f-8b32-917ef6508177"
NW_007378439.1	RepeatMasker	SINE/ID	48460	48696	1509	+	.	ID="RND-1_FAMILY-6";Tend="1548";Tstart="1105";shortTE="F";uid="8fc9e1f0-1a39-426e-a89d-002851acce57"
NW_007378439.1	RepeatMasker	Unknown	78358	78465	719	+	.	ID="RND-1_FAMILY-70";Tend="1039";Tstart="921";shortTE="F";uid="3d6daaab-03f3-4af1-ba52-90b0504a6e81"
NW_007378439.1	RepeatMasker	Unknown	43362	43555	636	+	.	ID="RND-6_FAMILY-2472";TEgroup="ctg_1000%7CRND-6_FAMILY-2472%7C1";Tend="136";Tstart="41";shortTE="T";uid="1bc377ed-d304-4d11-a7ce-d4604a0e94bd"
NW_007378439.1	RepeatMasker	Unknown	103305	103439	915	+	.	ID="RND-6_FAMILY-1666";Tend="1022";Tstart="886";shortTE="F";uid="cea23c54-9d80-4d8a-8109-c53913446c44"
NW_007378439.1	RepeatMasker	LINE/RTE-BovB	57506	57645	460	+	.	ID="RND-1_FAMILY-593";Tend="747";Tstart="593";shortTE="F";uid="9daf4a93-d34a-415e-9a0c-d4f9ac325534"
NW_007378439.1	RepeatMasker	Unknown	44442	44650	1764	+	.	ID="RND-1_FAMILY-52";Tend="1127";Tstart="923";shortTE="F";uid="e14583ff-bcf3-4d39-9b3c-2029ccbee4d2"
NW_007378439.1	RepeatMasker	LINE/L1-Tx1	112432	112638	958	+	.	ID="RND-4_FAMILY-112";Tend="821";Tstart="629";shortTE="F";uid="cb308bbc-d3a8-4335-9004-fb3a79b4f493"
NW_007378439.1	RepeatMasker	DNA/hAT-Blackjack	47533	47662	451	+	.	ID="RND-1_FAMILY-727";Tend="1415";Tstart="1294";shortTE="F";uid="243f0d1c-a7c9-4c78-8628-12300dbf4a26"
NW_007378439.1	RepeatMasker	SINE/ID	94768	94887	487	+	.	ID="RND-1_FAMILY-16";Tend="968";Tstart="852";shortTE="F";uid="21b4665b-6c93-40c5-9861-83113555caac"
NW_007378439.1	RepeatMasker	Unknown	28321	28500	908	+	.	ID="RND-1_FAMILY-73";Tend="807";Tstart="369";shortTE="F";uid="a24e3389-e2ef-4c43-8398-625d6e9bcac0"
NW_007378439.1	RepeatMasker	Unknown	104336	104530	1053	+	.	ID="RND-5_FAMILY-3298";Tend="1079";Tstart="851";shortTE="F";uid="1c8b2c47-7401-4b52-b16d-711bee9f8d46"
NW_007378439.1	RepeatMasker	Unknown	18410	18685	432	+	.	ID="RND-1_FAMILY-633";Tend="1019";Tstart="560";shortTE="F";uid="ad5d6849-ec6c-4762-ac8d-16a8473ac7be"
NW_007378439.1	RepeatMasker	SINE/tRNA-Meta	62938	63093	1179	+	.	ID="RND-1_FAMILY-97";Tend="987";Tstart="835";shortTE="F";uid="ba43c189-791d-4712-87dd-556090d72cb6"
NW_007378439.1	RepeatMasker	Unknown	12270	12437	1419	+	.	ID="RND-1_FAMILY-243";Tend="933";Tstart="771";shortTE="F";uid="66bd36d3-eafe-4004-9f19-934f007fed1b"
NW_007378439.1	RepeatMasker	Unknown	43008	43266	1426	+	.	ID="RND-1_FAMILY-168";Tend="950";Tstart="710";shortTE="F";uid="ad71ab0c-713c-4fce-9d36-464198d0236b"
NW_007378439.1	RepeatMasker	Unknown	56471	56652	821	+	.	ID="RND-1_FAMILY-633";Tend="995";Tstart="894";shortTE="F";uid="3db2022e-b57e-4f50-8216-02c8e1a9f4e9"
NW_007378439.1	RepeatMasker	Unknown	42659	42790	790	+	.	ID="RND-1_FAMILY-166";Tend="923";Tstart="781";shortTE="F";uid="644c72da-b27a-44f8-8b56-69518776524a"
NW_007378439.1	RepeatMasker	SINE/tRNA-RTE	32276	32455	1476	+	.	ID="RND-6_FAMILY-31686";Tend="1145";Tstart="968";shortTE="F";uid="bfa9e047-47ec-467c-9fa4-b019065bf457"
NW_007378439.1	RepeatMasker	Unknown	19929	20062	454	+	.	ID="RND-1_FAMILY-371";Tend="510";Tstart="380";shortTE="F";uid="10fc9f2d-ae76-4a23-b586-d4286dbf74cc"
NW_007378439.1	RepeatMasker	DNA/hAT-hAT19	49837	49956	738	+	.	ID="RND-6_FAMILY-24860";Tend="1917";Tstart="1800";shortTE="F";uid="093e395f-1973-4fbe-a8db-2516a561456e"
NW_007378439.1	RepeatMasker	DNA	106717	106863	811	+	.	ID="RND-6_FAMILY-33607";Tend="1175";Tstart="1028";shortTE="F";uid="664d3e49-7800-4add-8bda-135b0512fde3"
NW_007378439.1	RepeatMasker	Unknown	48193	48339	822	+	.	ID="RND-1_FAMILY-166";Tend="923";Tstart="781";shortTE="F";uid="7e413318-ca04-472b-8c55-a10ab55dab2b"
NW_007378439.1	RepeatMasker	Unknown	45435	45815	2940	+	.	ID="RND-6_FAMILY-562";Tend="1055";Tstart="671";shortTE="F";uid="b2f78cd4-6e8c-43ef-af36-c87b28483cf1"
NW_007378439.1	RepeatMasker	Unknown	103678	103835	570	+	.	ID="RND-1_FAMILY-256";Tend="794";Tstart="648";shortTE="F";uid="1ee1171a-af1b-4ba0-933b-d5e03ef9290e"
NW_007378439.1	RepeatMasker	Unknown	24087	24261	741	+	.	ID="RND-1_FAMILY-27";Tend="838";Tstart="658";shortTE="F";uid="97f96a1a-9006-483e-b515-9b244ee5c099"
NW_007378439.1	RepeatMasker	DNA/Maverick	110245	110354	423	+	.	ID="RND-6_FAMILY-12032";Tend="1581";Tstart="1475";shortTE="F";uid="fee73a55-e791-4644-90c1-516e0fca2019"
NW_007378439.1	RepeatMasker	Unknown	33438	33617	1533	+	.	ID="RND-6_FAMILY-1666";Tend="1033";Tstart="854";shortTE="F";uid="c12742bc-a5ed-496d-b3d9-50e23ad99e32"
NW_007378439.1	RepeatMasker	Unknown	84715	84822	719	+	.	ID="RND-1_FAMILY-70";Tend="1039";Tstart="921";shortTE="F";uid="8e218946-94c7-4749-8beb-3e45635beac5"
NW_007378439.1	RepeatMasker	Unknown	102259	102391	813	+	.	ID="RND-1_FAMILY-166";Tend="923";Tstart="781";shortTE="F";uid="49552bab-a157-4e81-9e7a-660115b525a3"
NW_007378439.1	RepeatMasker	SINE/5S	41294	41433	704	+	.	ID="RND-1_FAMILY-103";Tend="850";Tstart="697";shortTE="F";uid="7f888523-33c8-48b9-9484-daec1864caaa"
NW_007378439.1	RepeatMasker	LINE/L1-Tx1	8731	8955	667	+	.	ID="RND-4_FAMILY-112";Tend="1436";Tstart="1205";shortTE="F";uid="98488d2e-7242-44c2-a8a0-c037d3fe76ee"
NW_007378439.1	RepeatMasker	DNA/Academ-1	46422	46701	1613	+	.	ID="RND-6_FAMILY-3652";Tend="923";Tstart="634";shortTE="F";uid="1ad15d34-ccf1-411a-91da-78ea5ff00698"
NW_007378439.1	RepeatMasker	Unknown	31084	31258	690	+	.	ID="RND-1_FAMILY-27";Tend="838";Tstart="658";shortTE="F";uid="b597276b-09b7-49d7-81c9-1f630f805064"
NW_007378439.1	RepeatMasker	Unknown	44962	45087	493	+	.	ID="RND-6_FAMILY-3384";Tend="1780";Tstart="1661";shortTE="F";uid="f528af85-794c-4a12-962a-b742a067e038"
NW_007378439.1	RepeatMasker	Unknown	30827	30936	408	+	.	ID="RND-1_FAMILY-762";Tend="744";Tstart="639";shortTE="F";uid="b15d2f34-1869-4eb4-bf98-212df7f79a66"
NW_007378439.1	RepeatMasker	Unknown	103076	103264	801	+	.	ID="RND-1_FAMILY-166";Tend="923";Tstart="731";shortTE="F";uid="d341f68d-13c8-40b9-842d-e1222bf3e087"
NW_007378439.1	RepeatMasker	SINE/5S	17345	17453	441	+	.	ID="RND-1_FAMILY-103";Tend="784";Tstart="671";shortTE="F";uid="276548e5-6499-4d56-952e-09ee2dea5430"
NW_007378439.1	RepeatMasker	SINE/tRNA-RTE	16866	16966	511	+	.	ID="RND-1_FAMILY-88";Tend="1115";Tstart="1020";shortTE="F";uid="fe13515a-1887-4baa-9966-412c0e6ac17e"
NW_007378439.1	RepeatMasker	LINE/Penelope	107334	107494	407	+	.	ID="PENELOPE-50_LMI";Tend="2733";Tstart="2571";shortTE="F";uid="ffc504a0-9b53-4944-b1bd-b06d418954c6"
NW_007378439.1	RepeatMasker	Unknown	102432	102566	955	+	.	ID="RND-6_FAMILY-1666";Tend="1022";Tstart="886";shortTE="F";uid="5579834a-8ab0-41cb-92e4-799e2416da65"
NW_007378439.1	RepeatMasker	LINE/L2	23804	23922	543	+	.	ID="RND-6_FAMILY-31816";Tend="891";Tstart="782";shortTE="F";uid="e15ddf0a-b519-46b8-bb0a-e11fbed93212"
NW_007378439.1	RepeatMasker	SINE/5S-Deu-L2	112877	113301	3572	+	.	ID="RND-5_FAMILY-494";Tend="1080";Tstart="650";shortTE="F";uid="8d6ac65a-40e0-426f-aaa0-ee3903cc3dde"
NW_007378439.1	RepeatMasker	LINE/L1-Tx1	25962	26100	410	-	.	ID="RND-4_FAMILY-112";Tend="831";Tstart="695";shortTE="F";uid="2cfb55fd-882c-4009-ba06-63632970d6a5"
NW_007378439.1	RepeatMasker	LINE/L1-Tx1	34208	34766	4154	-	.	ID="RND-4_FAMILY-112";Tend="1275";Tstart="671";shortTE="F";uid="419e8029-8714-491e-a50f-e336db4ccb85"
NW_007378439.1	RepeatMasker	Unknown	25930	26042	500	-	.	ID="RND-1_FAMILY-168";Tend="908";Tstart="810";shortTE="F";uid="e001f973-1210-4b21-a7a7-225c69bb39a6"
NW_007378439.1	RepeatMasker	DNA/Academ-1	45187	45345	1350	-	.	ID="RND-6_FAMILY-3652";Tend="929";Tstart="771";shortTE="F";uid="1637cb7c-104a-45e8-b561-42356765ad90"
NW_007378439.1	RepeatMasker	SINE/tRNA-Meta	74875	74991	439	-	.	ID="RND-1_FAMILY-97";Tend="962";Tstart="850";shortTE="F";uid="37d50850-9eb8-47d3-8366-8b62d7db5f8b"
NW_007378439.1	RepeatMasker	Unknown	106032	106146	799	-	.	ID="RND-1_FAMILY-191";Tend="851";Tstart="745";shortTE="F";uid="8ab53fae-a00a-4a1b-9b44-7cb03594b014"
NW_007378439.1	RepeatMasker	Unknown	64890	65008	781	-	.	ID="RND-1_FAMILY-70";Tend="1046";Tstart="917";shortTE="F";uid="469c6f47-72e2-4c76-a430-788f72de944d"
NW_007378439.1	RepeatMasker	DNA/hAT-hATm	6461	6690	797	-	.	ID="RND-6_FAMILY-23";Tend="1885";Tstart="1656";shortTE="F";uid="8c5fe56a-c67c-4527-8356-64a9b38ee212"
NW_007378439.1	RepeatMasker	Unknown	32891	33003	492	-	.	ID="RND-1_FAMILY-168";Tend="908";Tstart="812";shortTE="F";uid="4a599191-f03e-41fb-aaf5-41fccfdc1c1d"
NW_007378439.1	RepeatMasker	SINE/ID	34031	34207	3801	-	.	ID="RND-6_FAMILY-766";Tend="1916";Tstart="952";shortTE="F";uid="fc9010c1-5ba7-4147-a7e0-37081f26580a"
NW_007378439.1	RepeatMasker	LINE/RTE-BovB	17490	17603	785	-	.	ID="RND-6_FAMILY-42841";Tend="803";Tstart="690";shortTE="F";uid="17e15fe2-4a6f-4b91-8af9-427cc9adc750"
NW_007378439.1	RepeatMasker	Unknown	21419	21587	906	-	.	ID="RND-6_FAMILY-1666";Tend="953";Tstart="793";shortTE="F";uid="cc56565f-8347-4b29-99e5-a93fdaf5bcf0"
NW_007378439.1	RepeatMasker	Unknown	27152	27264	714	-	.	ID="RND-1_FAMILY-120";Tend="1873";Tstart="1757";shortTE="F";uid="357d02f2-6dce-4860-8893-1f5eb3121907"
NW_007378439.1	RepeatMasker	Unknown	43373	43544	835	-	.	ID="RND-5_FAMILY-6200";TEgroup="ctg_1000%7CRND-5_FAMILY-6200%7C1";Tend="575";Tstart="471";shortTE="F";uid="e51238a3-a6e8-45f6-9937-d9a97dc3f510"
NW_007378439.1	RepeatMasker	Satellite	39579	39763	557	-	.	ID="RND-1_FAMILY-51";Tend="1034";Tstart="796";shortTE="F";uid="b890e990-720c-405f-875c-3f73337e917c"
NW_007378439.1	RepeatMasker	Unknown	22397	22537	1109	-	.	ID="RND-6_FAMILY-29318";Tend="1301";Tstart="1165";shortTE="F";uid="f0794820-a807-4682-a3de-9f0859b48afe"
NW_007378439.1	RepeatMasker	SINE/tRNA-Deu	2513	2631	645	-	.	ID="RND-1_FAMILY-54";Tend="1026";Tstart="887";shortTE="F";uid="212aa05c-e02e-4ac0-845d-65d182edce23"
NW_007378439.1	RepeatMasker	Unknown	49575	49731	2457	-	.	ID="RND-5_FAMILY-3163";Tend="1092";Tstart="281";shortTE="F";uid="569e9599-db1f-4079-a543-fad96ec44e21"
NW_007378439.1	RepeatMasker	Unknown	43651	43909	1426	-	.	ID="RND-1_FAMILY-168";Tend="950";Tstart="710";shortTE="F";uid="540786ee-cdae-44b0-96ed-5b92183d68e9"
NW_007378439.1	RepeatMasker	Unknown	32108	32218	603	-	.	ID="RND-6_FAMILY-1666";Tend="944";Tstart="835";shortTE="F";uid="fda67a80-fe1d-4666-9818-c152bf7edb38"
NW_007378439.1	RepeatMasker	SINE/ID	47558	47678	755	-	.	ID="RND-1_FAMILY-5";Tend="1769";Tstart="1648";shortTE="F";uid="cb1c64ff-5a6e-49bf-8bdc-ae9990b45127"
NW_007378439.1	RepeatMasker	SINE/B4	50042	50155	547	-	.	ID="RND-2_FAMILY-91";Tend="1039";Tstart="926";shortTE="F";uid="986ca925-fc66-493f-ba3a-7fea0dd32080"
NW_007378439.1	RepeatMasker	DNA/PIF-Harbinger	102410	102541	446	-	.	ID="RND-1_FAMILY-258";Tend="818";Tstart="694";shortTE="F";uid="7e8786fb-487b-47b5-830a-eb19eaa79fd9"
NW_007378439.1	RepeatMasker	DNA/Academ-1	47028	47375	2249	-	.	ID="RND-6_FAMILY-3652";Tend="986";Tstart="634";shortTE="F";uid="3c3d740a-7a46-4a8f-86d5-a6475cbf1400"
NW_007378439.1	RepeatMasker	DNA/PIF-Harbinger	103283	103414	437	-	.	ID="RND-1_FAMILY-258";Tend="818";Tstart="694";shortTE="F";uid="9d8bd2a1-a0d6-410f-bac4-53710f9de7ff"
NW_007378439.1	RepeatMasker	DNA/hAT	58391	58564	1138	-	.	ID="RND-1_FAMILY-307";Tend="679";Tstart="519";shortTE="F";uid="c173a177-9d7a-49a8-96a8-f8c2307d4d79"
NW_007378439.1	RepeatMasker	DNA	58021	58162	1079	-	.	ID="RND-6_FAMILY-33607";Tend="1166";Tstart="1027";shortTE="F";uid="807125e3-9231-45af-bfb3-7700bd0f9d22"
NW_007378439.1	RepeatMasker	Unknown	28501	28666	973	-	.	ID="RND-1_FAMILY-69";Tend="911";Tstart="750";shortTE="F";uid="d6c726da-0d5c-414d-bd11-049a387d1206"
NW_007378439.1	RepeatMasker	LINE/L1-Tx1	32924	33232	405	-	.	ID="RND-4_FAMILY-112";TEgroup="ctg_1000%7CRND-4_FAMILY-112%7C1";Tend="1750";Tstart="695";shortTE="F";uid="66d4cde7-d98b-4af5-8d93-85ae1c505903"
NW_007378439.1	RepeatMasker	Unknown	25481	25593	648	-	.	ID="RND-6_FAMILY-1666";Tend="944";Tstart="833";shortTE="F";uid="c59adb11-6781-4b96-87c8-e8ef4c4ba4a1"
NW_007378439.1	RepeatMasker	SINE/ID	28294	28485	1213	-	.	ID="RND-1_FAMILY-5";Tend="1723";Tstart="1534";shortTE="F";uid="b93ec6ec-2b9a-4be7-b0d1-5fd01fd10e95"
NW_007378439.1	RepeatMasker	Unknown	44758	44870	543	-	.	ID="RND-1_FAMILY-439";Tend="1063";Tstart="947";shortTE="F";uid="737e9c11-4bd4-4504-832f-7b2273599522"
NW_007378439.1	RepeatMasker	SINE/tRNA-RTE	99	199	511	-	.	ID="RND-1_FAMILY-88";Tend="1115";Tstart="1020";shortTE="F";uid="4b2fbcbe-ac4e-46b2-a22c-3a1a2281ed8e"
NW_007378439.1	RepeatMasker	DNA	100309	100414	628	-	.	ID="RND-6_FAMILY-33607";Tend="1128";Tstart="1023";shortTE="F";uid="c9e0d24b-d8b3-4791-9a22-7787136861ca"
NW_007378439.1	RepeatMasker	Unknown	101820	101991	1127	-	.	ID="RND-1_FAMILY-69";Tend="914";Tstart="748";shortTE="F";uid="34d06441-3237-4301-8370-bd5968007d7e"
NW_007387439.1	RepeatMasker	DNA/hAT-Charlie	188	328	802	+	.	ID="RND-5_FAMILY-6244";Tend="992";Tstart="844";shortTE="F";uid="3ffe159a-07b7-4985-aead-a033e3258e06"
NW_007387439.1	RepeatMasker	SINE/ID	370	510	727	-	.	ID="RND-1_FAMILY-5";Tend="1663";Tstart="1521";shortTE="F";uid="bd1adc80-eb32-4b90-9031-dbca4f72e50b"
NW_007477439.1	RepeatMasker	Unknown	1	306	2542	-	.	ID="RND-6_FAMILY-13086";Tend="745";Tstart="442";shortTE="F";uid="a4653bf6-9001-4978-b2c6-de02c18ca1b2"
NW_007477440.1	RepeatMasker	Unknown	7	168	671	+	.	ID="RND-1_FAMILY-19";TEgroup="ctg_100001%7CRND-1_FAMILY-19%7C1";Tend="889";Tstart="591";shortTE="T";uid="a532a6a7-45ac-4acb-9e54-b83f203ecf87"
NW_007477442.1	RepeatMasker	DNA/hAT-Charlie	32	138	724	-	.	ID="RND-4_FAMILY-1112";Tend="877";Tstart="771";shortTE="F";uid="26b7eb8e-ffde-4fa6-8ea4-d7c8ced20078"
NW_007477446.1	RepeatMasker	RC/Helitron	113	286	1046	-	.	ID="RND-1_FAMILY-683";Tend="1616";Tstart="1430";shortTE="F";uid="20f71f61-0a4d-4d4d-8f8c-cfbf8a2c62dc"
NW_007477448.1	RepeatMasker	Unknown	61	171	624	+	.	ID="RND-1_FAMILY-81";Tend="1052";Tstart="949";shortTE="F";uid="6c815464-0a5f-4143-bf40-3633fe65ebaf"
NW_007387440.1	RepeatMasker	Unknown	1	220	1148	-	.	ID="RND-1_FAMILY-0";Tend="569";Tstart="337";shortTE="F";uid="f1c7d756-43d8-4bcb-aa75-7c801101380e"
NW_007477454.1	RepeatMasker	SINE/tRNA-Core	151	306	1190	-	.	ID="RND-1_FAMILY-87";Tend="1708";Tstart="1553";shortTE="F";uid="95e6dbe5-6fa4-4760-8c4f-708e1afc3e0e"
NW_007477454.1	RepeatMasker	RC/Helitron	1	153	781	-	.	ID="RND-6_FAMILY-5151";Tend="498";Tstart="245";shortTE="F";uid="90515c85-75a0-4889-88d2-e8c754ffcd9d"
NW_007477456.1	RepeatMasker	LINE/L2	1	120	565	+	.	ID="RND-6_FAMILY-21461";Tend="535";Tstart="403";shortTE="F";uid="fefa7253-80f5-48ba-908e-f20387087e42"
NW_007387441.1	RepeatMasker	Unknown	194	321	894	+	.	ID="RND-1_FAMILY-580";Tend="898";Tstart="764";shortTE="F";uid="1af6fd7a-7553-4f02-bebe-a2ae48f42ade"
NW_007387441.1	RepeatMasker	SINE/5S	1267	1469	1319	+	.	ID="RND-1_FAMILY-103";Tend="905";Tstart="703";shortTE="F";uid="8964edec-984b-4fff-98e2-27bca50db31b"
NW_007387441.1	RepeatMasker	SINE/Alu	1105	1234	1016	+	.	ID="RND-6_FAMILY-15290";Tend="1012";Tstart="883";shortTE="F";uid="4e147a1e-2a1b-4d68-b344-452d7b5b9c66"
NW_007477465.1	RepeatMasker	Unknown	90	306	1470	-	.	ID="RND-1_FAMILY-490";Tend="847";Tstart="629";shortTE="F";uid="1d1b50b6-56a9-4c28-a17d-0a1cf1f5ca48"
NW_007477469.1	RepeatMasker	DNA/hAT-hAT19	1	306	2457	+	.	ID="RND-5_FAMILY-289";Tend="1061";Tstart="758";shortTE="F";uid="6956460c-e5c8-4bc3-9018-ead6bbeb3208"
NW_007477474.1	RepeatMasker	Unknown	1	173	1242	-	.	ID="RND-5_FAMILY-8766";Tend="1052";Tstart="781";shortTE="F";uid="c6bebb39-7ad9-432f-89a9-701f7d3bb01b"
NW_007477476.1	RepeatMasker	Unknown	115	259	731	-	.	ID="RND-1_FAMILY-378";Tend="1364";Tstart="1230";shortTE="F";uid="5c3d71c2-ddd3-4722-b07b-e3cbf96cfd2a"
NW_007477477.1	RepeatMasker	LINE/I	138	294	458	+	.	ID="RND-5_FAMILY-2097";Tend="1267";Tstart="1053";shortTE="F";uid="90c5ddbf-9cf2-430c-bfd4-99dea1636af8"
NW_007387443.1	RepeatMasker	DNA/TcMar-Mariner	1866	2069	734	+	.	ID="RND-1_FAMILY-231";Tend="770";Tstart="562";shortTE="F";uid="9339d0c8-6f56-4d85-8818-b5f89b467440"
NW_007477481.1	RepeatMasker	SINE/tRNA-Deu	130	252	626	+	.	ID="RND-1_FAMILY-54";Tend="1075";Tstart="944";shortTE="F";uid="6ed1268e-d0b6-4dca-9fa0-65a26567840d"
NW_007477481.1	RepeatMasker	Unknown	24	232	1517	-	.	ID="RND-1_FAMILY-65";Tend="1137";Tstart="922";shortTE="F";uid="894bb580-aa5f-4ce8-bebf-eb94adb2f84b"
NW_007477485.1	RepeatMasker	Unknown	195	306	698	+	.	ID="RND-1_FAMILY-129";Tend="864";Tstart="748";shortTE="F";uid="98bbf1db-1975-4699-8804-2d4a93f427a6"
NW_007387444.1	RepeatMasker	DNA/Academ-1	1	823	4206	-	.	ID="rnd-6_family-3652";Tend="1459";Tstart="782";shortTE="F";uid="a59b21a6-4263-4c8b-b4e2-467a010df125"
NW_007477494.1	RepeatMasker	DNA/TcMar-Tc1	1	112	757	-	.	ID="RND-1_FAMILY-627";Tend="941";Tstart="825";shortTE="F";uid="40a5eb3d-ccdb-4c46-9c65-a69e656fcc19"
NW_007477497.1	RepeatMasker	LINE/CR1	1	306	2468	+	.	ID="RND-6_FAMILY-5051";Tend="555";Tstart="245";shortTE="F";uid="a474a194-2dc6-4a38-90ee-be579aadae1c"
NW_007387445.1	RepeatMasker	Unknown	1795	1963	1161	-	.	ID="RND-1_FAMILY-106";Tend="1161";Tstart="972";shortTE="F";uid="d944598d-8249-4f62-be3e-ec664eb4f02c"
NW_007477501.1	RepeatMasker	Unknown	1	155	676	+	.	ID="RND-1_FAMILY-467";TEgroup="ctg_100062%7CRND-1_FAMILY-467%7C1";Tend="1434";Tstart="964";shortTE="F";uid="6e0e6194-4e54-4883-ac7b-f77aa639d04a"
NW_007477502.1	RepeatMasker	LTR	11	132	853	-	.	ID="RND-6_FAMILY-548";Tend="1066";Tstart="943";shortTE="F";uid="eb3883e4-5cb2-4f09-8b04-5ccc67859bce"
NW_007477504.1	RepeatMasker	Unknown	1	128	1012	-	.	ID="RND-1_FAMILY-278";Tend="803";Tstart="676";shortTE="F";uid="d154a62a-a1c9-4a0c-b3cd-0db54b692ddc"
NW_007477508.1	RepeatMasker	SINE/ID	108	306	1764	+	.	ID="RND-1_FAMILY-9";Tend="985";Tstart="787";shortTE="F";uid="bc05c38f-de38-4ac6-92ae-e602415a42a5"
NW_007387446.1	RepeatMasker	Unknown	1625	1743	760	+	.	ID="RND-1_FAMILY-70";Tend="1005";Tstart="915";shortTE="F";uid="082a8f31-6516-4e76-aeb5-752faf38d909"
NW_007477511.1	RepeatMasker	LINE/RTE-BovB	2	160	418	+	.	ID="RND-6_FAMILY-12150";Tend="782";Tstart="628";shortTE="F";uid="668aea68-fc1b-4257-9451-842a7c1a4deb"
NW_007477514.1	RepeatMasker	Unknown	2	293	1071	+	.	ID="RND-6_FAMILY-427";Tend="694";Tstart="438";shortTE="F";uid="5febb517-1d36-4348-b048-932b2d50b72f"
NW_007477516.1	RepeatMasker	DNA/Maverick	2	139	823	-	.	ID="RND-1_FAMILY-185";Tend="809";Tstart="670";shortTE="F";uid="ba3067b4-52d7-4408-98a1-3f40fac22bc4"
NW_007477520.1	RepeatMasker	Unknown	31	189	1124	-	.	ID="RND-1_FAMILY-65";Tend="1131";Tstart="971";shortTE="F";uid="7f563cd2-1741-453c-81ff-941962cbcec1"
NW_007477523.1	RepeatMasker	Unknown	74	306	1983	-	.	ID="RND-1_FAMILY-680";Tend="993";Tstart="769";shortTE="F";uid="0611e24f-ed14-472f-829b-bde2db41cf78"
NW_007477527.1	RepeatMasker	SINE/ID	9	249	782	+	.	ID="RND-1_FAMILY-4";Tend="903";Tstart="674";shortTE="F";uid="a1da2893-aa93-4357-874a-f01564b7e215"
NW_007477527.1	RepeatMasker	Unknown	96	284	849	-	.	ID="RND-6_FAMILY-20204";Tend="1725";Tstart="1538";shortTE="F";uid="c9bf56cc-52e5-4df5-ab86-0abefd558c6f"
NW_007387448.1	RepeatMasker	DNA/Academ-1	33	203	426	+	.	ID="RND-1_FAMILY-355";Tend="684";Tstart="512";shortTE="F";uid="a01e504b-2c19-45ee-9c6c-498c8c6a15ce"
NW_007387448.1	RepeatMasker	Unknown	1216	1526	1838	-	.	ID="RND-6_FAMILY-1666";Tend="1130";Tstart="788";shortTE="F";uid="b1b2a7d5-13b6-4f26-a6b8-ad3840986d5c"
NW_007477530.1	RepeatMasker	DNA/TcMar-Tc1	1	306	2053	-	.	ID="RND-1_FAMILY-366";Tend="1524";Tstart="1159";shortTE="F";uid="c9979c65-27c6-46ef-993c-1d33ba0d1b5b"
NW_007477533.1	RepeatMasker	RC/Helitron	1	223	1386	+	.	ID="RND-6_FAMILY-8282";Tend="1110";Tstart="890";shortTE="F";uid="d6cd99ed-0e4e-4fb7-80ae-a7e58493ff5d"
NW_007378440.1	RepeatMasker	SINE/ID	141752	141893	659	+	.	ID="RND-1_FAMILY-4";Tend="1586";Tstart="1345";shortTE="F";uid="eaba4dc9-7fcc-4725-ae75-6419beed5de3"
NW_007378440.1	RepeatMasker	Unknown	141065	141558	2187	+	.	ID="RND-5_FAMILY-1917";TEgroup="ctg_1001%7CRND-5_FAMILY-1917%7C1";Tend="1046";Tstart="729";shortTE="F";uid="9ce3027a-5612-475c-9c46-51c7287cf75a"
NW_007378440.1	RepeatMasker	Unknown	6849	6949	477	+	.	ID="RND-1_FAMILY-106";Tend="1203";Tstart="1106";shortTE="F";uid="17028b1f-043f-4e73-a44a-589b069109dc"
NW_007378440.1	RepeatMasker	Unknown	1	600	2885	+	.	ID="RND-6_FAMILY-45419";Tend="1571";Tstart="811";shortTE="F";uid="f75544c1-99c4-4eb8-ade6-d9ccd7fb6364"
NW_007378440.1	RepeatMasker	Unknown	33597	33804	1500	+	.	ID="RND-1_FAMILY-190";Tend="908";Tstart="695";shortTE="F";uid="644f65fc-822a-4b70-9808-998196c21cac"
NW_007378440.1	RepeatMasker	Unknown	249241	249438	1149	+	.	ID="RND-6_FAMILY-1666";Tend="1012";Tstart="807";shortTE="F";uid="712e0a0a-3857-4b90-938f-b4df255dd568"
NW_007378440.1	RepeatMasker	Unknown	262054	262156	892	+	.	ID="RND-5_FAMILY-2342";Tend="1036";Tstart="933";shortTE="F";uid="5ef52f9d-eb1d-4a9b-bccd-c7836837aee2"
NW_007378440.1	RepeatMasker	DNA/Crypton-I	251481	251794	1047	+	.	ID="RND-5_FAMILY-277";Tend="643";Tstart="370";shortTE="F";uid="f605a7c4-20bd-441f-92b8-95e2343413a8"
NW_007378440.1	RepeatMasker	DNA/TcMar-Tc1	127150	127542	2263	+	.	ID="RND-1_FAMILY-366";Tend="1160";Tstart="812";shortTE="F";uid="c617644a-552c-48cb-a6d3-9f227ab32790"
NW_007378440.1	RepeatMasker	DNA/Maverick	249743	249873	471	+	.	ID="POLINTON-8_NVI";Tend="8203";Tstart="8079";shortTE="F";uid="a4f6d16d-424c-425f-ab8e-cb490dd0427a"
NW_007378440.1	RepeatMasker	DNA/Sola-2	96692	97232	3825	+	.	ID="RND-1_FAMILY-789";Tend="1277";Tstart="703";shortTE="F";uid="9d996585-a3e9-4336-a14e-6541642ff71e"
NW_007378440.1	RepeatMasker	LINE/L1-Tx1	140514	140631	515	+	.	ID="RND-4_FAMILY-112";Tend="1809";Tstart="1683";shortTE="F";uid="82165fb1-6174-42e9-b979-f61fb702d6a6"
NW_007378440.1	RepeatMasker	DNA/Sola-2	42580	42912	592	+	.	ID="sola2-3_nvi";Tend="1461";Tstart="1143";shortTE="F";uid="d1d060a5-468c-40bd-a14b-b25028e29ca4"
NW_007378440.1	RepeatMasker	Unknown	143117	143304	568	+	.	ID="RND-1_FAMILY-166";Tend="939";Tstart="775";shortTE="F";uid="e525557d-f96a-4bdb-875d-ff129f84c5c1"
NW_007378440.1	RepeatMasker	Unknown	224095	224241	510	+	.	ID="RND-6_FAMILY-55917";Tend="285";Tstart="150";shortTE="F";uid="c8e320fd-03d7-49dd-8808-81e4e7149163"
NW_007378440.1	RepeatMasker	DNA/P	165851	165959	638	+	.	ID="RND-5_FAMILY-7514";Tend="1226";Tstart="1116";shortTE="F";uid="e08da6a4-9c1a-4079-a149-d51ea29567b6"
NW_007378440.1	RepeatMasker	Unknown	14019	14401	2906	+	.	ID="RND-1_FAMILY-639";Tend="1276";Tstart="910";shortTE="F";uid="c8e78572-62ac-4bc8-8006-850ee024b3af"
NW_007378440.1	RepeatMasker	DNA/TcMar-Mariner	177574	177687	965	+	.	ID="RND-6_FAMILY-25567";Tend="453";Tstart="340";shortTE="F";uid="98886458-99c6-4c1b-915e-9d334a6936ce"
NW_007378440.1	RepeatMasker	SINE/tRNA-Core	130757	130907	786	+	.	ID="RND-6_FAMILY-6951";Tend="1486";Tstart="1332";shortTE="F";uid="9d23d466-49e7-49f1-addf-0424a9cf09f5"
NW_007378440.1	RepeatMasker	SINE/tRNA-Core	261588	261859	2272	+	.	ID="RND-1_FAMILY-87";Tend="1050";Tstart="769";shortTE="F";uid="a64f47a3-2c35-4952-aef9-2fa155a3a0cd"
NW_007378440.1	RepeatMasker	DNA/P	184377	184484	687	+	.	ID="RND-5_FAMILY-7514";Tend="1225";Tstart="1116";shortTE="F";uid="e7cfbaa3-d80a-4ed5-abac-6a2f075840eb"
NW_007378440.1	RepeatMasker	SINE/5S	282855	282959	555	+	.	ID="RND-1_FAMILY-103";Tend="763";Tstart="659";shortTE="F";uid="48c5a8f6-619a-428d-ad51-8cde626b8567"
NW_007378440.1	RepeatMasker	Unknown	191129	191383	2131	+	.	ID="RND-1_FAMILY-427";Tend="893";Tstart="639";shortTE="F";uid="34249d69-465e-4fbf-b67f-e06e8fa7b82f"
NW_007378440.1	RepeatMasker	Unknown	29212	29429	1508	+	.	ID="RND-1_FAMILY-129";Tend="1001";Tstart="783";shortTE="F";uid="8bb89b1b-fbdd-4d82-959d-bfef9f32739a"
NW_007378440.1	RepeatMasker	Unknown	238113	238220	679	+	.	ID="RND-1_FAMILY-166";Tend="921";Tstart="799";shortTE="F";uid="8daaeac8-682d-4117-9219-6bfb6c38aa36"
NW_007378440.1	RepeatMasker	Satellite	173853	174087	1864	+	.	ID="RND-6_FAMILY-2981";Tend="1205";Tstart="972";shortTE="F";uid="aef214cc-fa26-4b8a-8b4f-dc3ee1e4287a"
NW_007378440.1	RepeatMasker	Unknown	205991	206192	1683	+	.	ID="RND-1_FAMILY-427";Tend="893";Tstart="692";shortTE="F";uid="98032631-1bb4-4903-9e34-576d2b2c5c7d"
NW_007378440.1	RepeatMasker	Unknown	171101	171234	849	+	.	ID="RND-1_FAMILY-206";Tend="976";Tstart="850";shortTE="F";uid="5b809e3b-055c-4400-ae0b-66de079f2bac"
NW_007378440.1	RepeatMasker	Unknown	134131	134232	402	+	.	ID="RND-6_FAMILY-3099";Tend="315";Tstart="214";shortTE="F";uid="14969562-8484-426a-a66c-7ded2a5e7093"
NW_007378440.1	RepeatMasker	Unknown	237631	237761	589	+	.	ID="RND-1_FAMILY-70";Tend="1035";Tstart="891";shortTE="F";uid="420725e9-e729-4072-981d-f199b90f935b"
NW_007378440.1	RepeatMasker	SINE/ID	254430	254599	1125	+	.	ID="RND-1_FAMILY-16";Tend="1080";Tstart="911";shortTE="F";uid="552d664a-e309-46ba-88a3-a1574288536a"
NW_007378440.1	RepeatMasker	Unknown	157347	157520	1043	+	.	ID="RND-1_FAMILY-131";Tend="1067";Tstart="916";shortTE="F";uid="eaa4809e-0740-4c10-a2ce-2d5ea5649c6f"
NW_007378440.1	RepeatMasker	RC/Helitron	146634	147010	1409	+	.	ID="RND-1_FAMILY-277";Tend="1164";Tstart="838";shortTE="F";uid="c43c840e-f7d4-4eb9-b91b-b448b3610c65"
NW_007378440.1	RepeatMasker	Unknown	166965	167172	1409	+	.	ID="RND-1_FAMILY-129";Tend="978";Tstart="779";shortTE="F";uid="03d0b6de-afa2-4c60-a169-294c1cd8bf91"
NW_007378440.1	RepeatMasker	Unknown	168851	168979	899	+	.	ID="RND-1_FAMILY-206";Tend="976";Tstart="850";shortTE="F";uid="24b8658b-f0b3-440b-a7f9-edf9205a31f6"
NW_007378440.1	RepeatMasker	Unknown	184345	184446	574	+	.	ID="RND-1_FAMILY-127";Tend="1044";Tstart="939";shortTE="F";uid="0e015937-06ef-4c7d-b3cb-5b5479248a2d"
NW_007378440.1	RepeatMasker	DNA/Maverick	124738	125020	1548	+	.	ID="RND-1_FAMILY-84";Tend="1070";Tstart="782";shortTE="F";uid="0c8e66be-f870-4eaa-9958-8ab774e22525"
NW_007378440.1	RepeatMasker	Unknown	212920	213056	827	+	.	ID="RND-1_FAMILY-206";Tend="976";Tstart="850";shortTE="F";uid="e7cf77f6-b851-4a59-9292-e03eb176c8c8"
NW_007378440.1	RepeatMasker	LINE/L1-Tx1	182980	183094	721	+	.	ID="RND-4_FAMILY-112";Tend="1793";Tstart="1679";shortTE="F";uid="51a7650d-bc3e-4929-9630-ad78faf17d04"
NW_007378440.1	RepeatMasker	DNA/Sola-2	80294	80616	1725	+	.	ID="RND-1_FAMILY-789";Tend="1217";Tstart="835";shortTE="F";uid="68958db8-0cf6-4e9e-b8e4-4ffc54defb49"
NW_007378440.1	RepeatMasker	DNA/Maverick	260690	260932	452	+	.	ID="RND-6_FAMILY-12032";Tend="1033";Tstart="795";shortTE="F";uid="94414004-3d61-4c49-8e7e-894017477e64"
NW_007378440.1	RepeatMasker	DNA/TcMar-Mariner	236075	236276	1612	+	.	ID="RND-6_FAMILY-25567";Tend="565";Tstart="361";shortTE="F";uid="7a41fe1a-d01f-4b02-8993-6102c5ec8836"
NW_007378440.1	RepeatMasker	DNA/PIF-Harbinger	71899	72074	1455	+	.	ID="RND-6_FAMILY-16749";Tend="1213";Tstart="1040";shortTE="F";uid="a844f4be-56e2-42a6-b9e0-7fc85c0804d3"
NW_007378440.1	RepeatMasker	Unknown	165819	165920	600	+	.	ID="RND-1_FAMILY-127";Tend="1044";Tstart="939";shortTE="F";uid="0a0a546f-5809-4a1d-944d-6853eef43333"
NW_007378440.1	RepeatMasker	Unknown	277837	278483	4159	+	.	ID="RND-1_FAMILY-136";TEgroup="ctg_1001%7CRND-1_FAMILY-136%7C2";Tend="1369";Tstart="869";shortTE="F";uid="b53ab87e-13b7-42fe-9d56-a695d02fd7d3"
NW_007378440.1	RepeatMasker	Unknown	53623	53761	1112	+	.	ID="RND-1_FAMILY-278";Tend="820";Tstart="682";shortTE="F";uid="477ced1b-9d21-4302-af95-41106c47f5a7"
NW_007378440.1	RepeatMasker	Unknown	126278	126470	1278	+	.	ID="RND-6_FAMILY-44247";Tend="1280";Tstart="1056";shortTE="F";uid="c4d62de2-c0f4-484b-9512-04a7c82e32ba"
NW_007378440.1	RepeatMasker	Unknown	177985	178093	526	+	.	ID="RND-1_FAMILY-70";Tend="1043";Tstart="915";shortTE="F";uid="c8d82ba6-8467-4415-8594-63f10360cacf"
NW_007378440.1	RepeatMasker	Unknown	177006	177579	3982	+	.	ID="RND-6_FAMILY-45419";Tend="1383";Tstart="810";shortTE="F";uid="b5ad30d9-c094-4159-aed7-ff29e0d0a512"
NW_007378440.1	RepeatMasker	DNA/hAT-Tip100	259794	259952	900	+	.	ID="RND-6_FAMILY-8627";Tend="685";Tstart="550";shortTE="F";uid="0900f347-85f5-4532-9979-845bef0517a1"
NW_007378440.1	RepeatMasker	LINE/RTE-BovB	5699	5871	744	+	.	ID="RND-6_FAMILY-4311";Tend="588";Tstart="417";shortTE="F";uid="bf6189e2-933b-4974-af14-53a30d25e594"
NW_007378440.1	RepeatMasker	Unknown	182008	182124	758	+	.	ID="RND-6_FAMILY-1666";Tend="1027";Tstart="911";shortTE="F";uid="397a780d-7a91-4dea-8a2c-7c02707d161e"
NW_007378440.1	RepeatMasker	Unknown	221576	221680	678	+	.	ID="RND-1_FAMILY-131";Tend="591";Tstart="483";shortTE="F";uid="7888976a-59ae-48b5-9e83-5c6f148774e2"
NW_007378440.1	RepeatMasker	Unknown	125646	125760	790	+	.	ID="RND-6_FAMILY-2262";Tend="658";Tstart="546";shortTE="F";uid="154711d1-2fc3-4174-b188-f70b348e7e31"
NW_007378440.1	RepeatMasker	Unknown	272964	273500	2639	+	.	ID="RND-1_FAMILY-136";TEgroup="ctg_1001%7CRND-1_FAMILY-136%7C1";Tend="1189";Tstart="869";shortTE="F";uid="4e8902fa-7a18-48d7-ae2c-2329ebd2f740"
NW_007378440.1	RepeatMasker	SINE/B4	179442	179631	1690	+	.	ID="RND-2_FAMILY-91";Tend="1076";Tstart="887";shortTE="F";uid="43de093e-35ca-4975-b7f7-585ed27aaa0e"
NW_007378440.1	RepeatMasker	Unknown	152581	152928	567	+	.	ID="RND-6_FAMILY-562";TEgroup="ctg_1001%7CRND-6_FAMILY-562%7C1";Tend="942";Tstart="647";shortTE="F";uid="524a483a-409a-470f-9d13-785ac5d61ee5"
NW_007378440.1	RepeatMasker	RC/Helitron	147233	147390	965	+	.	ID="RND-1_FAMILY-277";Tend="1282";Tstart="1083";shortTE="F";uid="263be3d8-dce0-4be1-84c7-35741df2e49b"
NW_007378440.1	RepeatMasker	Unknown	190931	191074	919	+	.	ID="RND-1_FAMILY-70";Tend="1044";Tstart="915";shortTE="F";uid="78e30eaa-91a7-45ad-a093-dd3f61b0a840"
NW_007378440.1	RepeatMasker	LTR/Gypsy	264810	264954	571	+	.	ID="RND-1_FAMILY-232";Tend="1520";Tstart="1352";shortTE="F";uid="6d3b18df-4b78-4e94-b1c3-c75c1a4b56b5"
NW_007378440.1	RepeatMasker	Unknown	160570	160820	1386	+	.	ID="RND-6_FAMILY-9731";Tend="1223";Tstart="976";shortTE="F";uid="b842265b-0791-4e7b-b2b6-21bacb51b6ae"
NW_007378440.1	RepeatMasker	Unknown	127544	127762	1328	+	.	ID="RND-6_FAMILY-3964";Tend="1228";Tstart="1026";shortTE="F";uid="b494c59d-c893-4fb5-b246-1262b610e153"
NW_007378440.1	RepeatMasker	Unknown	201512	201682	1051	+	.	ID="RND-1_FAMILY-98";Tend="1049";Tstart="873";shortTE="F";uid="86abf6e2-e503-4a50-87ad-1aee42dd0737"
NW_007378440.1	RepeatMasker	Unknown	135251	135415	1201	+	.	ID="RND-6_FAMILY-1666";Tend="988";Tstart="824";shortTE="F";uid="3c6ffcc5-aa9a-43c4-acc5-a8c55c6e120e"
NW_007378440.1	RepeatMasker	Satellite	151854	152088	1772	+	.	ID="RND-6_FAMILY-2981";Tend="1205";Tstart="972";shortTE="F";uid="e3337934-0907-49df-ad11-6dba5d60257d"
NW_007378440.1	RepeatMasker	Unknown	119174	120242	5203	+	.	ID="RND-6_FAMILY-18499";Tend="1985";Tstart="961";shortTE="F";uid="fedf1772-984c-432c-b650-7e5108a1e0f5"
NW_007378440.1	RepeatMasker	LINE/L1	256190	256345	520	+	.	ID="RND-6_FAMILY-36073";Tend="761";Tstart="588";shortTE="F";uid="9687775a-095b-4c5c-8766-72324eaaaf19"
NW_007378440.1	RepeatMasker	Unknown	259623	259790	1462	+	.	ID="RND-1_FAMILY-243";Tend="936";Tstart="769";shortTE="F";uid="d76bc8a1-0883-4796-a229-580ffee23efe"
NW_007378440.1	RepeatMasker	DNA/Maverick	258560	258777	433	+	.	ID="RND-6_FAMILY-12032";Tend="1012";Tstart="795";shortTE="F";uid="61c2f1ee-246e-4438-b810-1439141b0c2d"
NW_007378440.1	RepeatMasker	Unknown	167376	167505	1042	+	.	ID="RND-1_FAMILY-94";Tend="984";Tstart="855";shortTE="F";uid="2f80622d-089f-478e-8eaa-c49d7a22e747"
NW_007378440.1	RepeatMasker	Unknown	1507	1608	412	+	.	ID="RND-1_FAMILY-518";Tend="1039";Tstart="933";shortTE="F";uid="029c294f-15f6-4485-add9-f5c90788411d"
NW_007378440.1	RepeatMasker	Unknown	108413	108549	1220	+	.	ID="RND-1_FAMILY-220";Tend="814";Tstart="678";shortTE="F";uid="0e96f2ce-db85-44c7-b8c7-d970d9f3384e"
NW_007378440.1	RepeatMasker	LINE/I-Jockey	37741	40870	1283	+	.	ID="VINGI-22_LMI";TEgroup="ctg_1001%7CVINGI-22_LMI%7C1";Tend="3041";Tstart="151";shortTE="F";uid="56afd896-79ae-462b-a033-9c840a4c3a6c"
NW_007378440.1	RepeatMasker	DNA/Maverick	240128	240467	531	+	.	ID="RND-6_FAMILY-12032";Tend="953";Tstart="576";shortTE="F";uid="8a3552d0-1f54-4e7c-9c56-5d0d1983a648"
NW_007378440.1	RepeatMasker	LINE/RTE-BovB	271301	271566	1124	+	.	ID="RND-6_FAMILY-4311";Tend="618";Tstart="350";shortTE="F";uid="9dcdac8c-9c3d-4179-b333-2b326880984c"
NW_007378440.1	RepeatMasker	Unknown	109897	110017	1024	+	.	ID="RND-6_FAMILY-21178";Tend="333";Tstart="213";shortTE="F";uid="f9f5ddc9-c17d-4ba7-86c3-bf7c09486b36"
NW_007378440.1	RepeatMasker	Unknown	104230	104687	1271	+	.	ID="RND-5_FAMILY-3298";TEgroup="ctg_1001%7CRND-5_FAMILY-3298%7C1";Tend="1050";Tstart="858";shortTE="F";uid="c55ab60b-dc38-4f06-8e35-4cf630d854e0"
NW_007378440.1	RepeatMasker	Unknown	181382	181849	794	+	.	ID="RND-6_FAMILY-13725";TEgroup="ctg_1001%7CRND-6_FAMILY-13725%7C1";Tend="974";Tstart="641";shortTE="F";uid="7e4c58b3-b8e9-406b-a9d2-ed9922dd4056"
NW_007378440.1	RepeatMasker	SINE/tRNA-Deu	106839	106947	882	+	.	ID="RND-1_FAMILY-54";Tend="1176";Tstart="840";shortTE="F";uid="9b29bf36-44fd-4c68-aaea-a24ff46b167d"
NW_007378440.1	RepeatMasker	Unknown	156691	157076	2709	+	.	ID="RND-1_FAMILY-129";Tend="1160";Tstart="779";shortTE="F";uid="eb576992-8ab9-4d58-91b0-76c98e44e86d"
NW_007378440.1	RepeatMasker	Unknown	18009	18135	859	+	.	ID="RND-1_FAMILY-838";Tend="1091";Tstart="959";shortTE="F";uid="8f1a3c1d-3ac2-4234-9a8e-23c49224d032"
NW_007378440.1	RepeatMasker	Unknown	144626	144727	571	+	.	ID="RND-1_FAMILY-358";Tend="807";Tstart="688";shortTE="F";uid="a530edf4-344c-4721-9a9c-675b3f568d74"
NW_007378440.1	RepeatMasker	Unknown	179664	179915	1480	+	.	ID="RND-6_FAMILY-9731";Tend="1223";Tstart="976";shortTE="F";uid="c58058c4-7499-4304-9c20-e66c8ade4c9a"
NW_007378440.1	RepeatMasker	Unknown	112246	112400	1302	+	.	ID="RND-1_FAMILY-243";Tend="933";Tstart="771";shortTE="F";uid="d51ea91f-a0ed-46b0-9a23-db34c3b46a4e"
NW_007378440.1	RepeatMasker	Unknown	18200	18314	849	+	.	ID="RND-1_FAMILY-93";Tend="946";Tstart="832";shortTE="F";uid="079c0ea9-bf58-4961-abeb-34fe8ceacf1d"
NW_007378440.1	RepeatMasker	Unknown	255692	255852	900	+	.	ID="RND-6_FAMILY-1666";Tend="975";Tstart="807";shortTE="F";uid="0e7e9366-44a6-4b58-9f90-9fdceea1fa4f"
NW_007378440.1	RepeatMasker	SINE/tRNA-RTE	139890	140004	701	+	.	ID="RND-1_FAMILY-100";Tend="1718";Tstart="1605";shortTE="F";uid="db7f2613-3733-42a6-ad19-902e1be5f4b8"
NW_007378440.1	RepeatMasker	DNA/Sola-2	145925	146200	612	+	.	ID="RND-1_FAMILY-95";TEgroup="ctg_1001%7CRND-1_FAMILY-95%7C1";Tend="1045";Tstart="908";shortTE="F";uid="b3bba855-488b-4db0-8029-895aa1b7339d"
NW_007378440.1	RepeatMasker	Unknown	197365	197502	789	+	.	ID="RND-1_FAMILY-70";Tend="1046";Tstart="915";shortTE="F";uid="d74a4d5c-d7a2-496b-9a93-cc26d0c95825"
NW_007378440.1	RepeatMasker	DNA/TcMar-Mariner	23236	23344	831	+	.	ID="RND-6_FAMILY-25567";Tend="586";Tstart="478";shortTE="F";uid="9a505809-4f6c-4fca-a633-7dc7557a2012"
NW_007378440.1	RepeatMasker	Unknown	159119	159223	552	+	.	ID="RND-1_FAMILY-256";Tend="839";Tstart="744";shortTE="F";uid="85b8917b-a13c-460d-b754-4a2f85f43bfc"
NW_007378440.1	RepeatMasker	LINE/RTE-BovB	108277	108413	814	+	.	ID="RND-6_FAMILY-4311";Tend="479";Tstart="353";shortTE="F";uid="1d584cfc-d429-43e0-aa54-51c3b5767280"
NW_007378440.1	RepeatMasker	DNA/Maverick	249944	250607	876	+	.	ID="RND-6_FAMILY-12032";TEgroup="ctg_1001%7CRND-6_FAMILY-12032%7C1";Tend="1012";Tstart="559";shortTE="F";uid="3d00a525-121b-475f-bba5-a5d20f62b396"
NW_007378440.1	RepeatMasker	SINE/tRNA-Deu	247146	247407	2369	+	.	ID="RND-1_FAMILY-835";Tend="978";Tstart="717";shortTE="F";uid="97f2f05c-5dd1-4bd1-b2b0-6da118993a22"
NW_007378440.1	RepeatMasker	Unknown	174082	174483	2819	+	.	ID="RND-6_FAMILY-22466";Tend="1146";Tstart="779";shortTE="F";uid="832c876f-6fd2-45e1-b96e-d8847fd1679e"
NW_007378440.1	RepeatMasker	DNA/hAT-hAT19	86313	86487	581	+	.	ID="RND-6_FAMILY-24860";TEgroup="ctg_1001%7CRND-6_FAMILY-24860%7C1";Tend="1913";Tstart="1743";shortTE="T";uid="50261be5-1eb6-40a3-8df0-b5a3f76a5b39"
NW_007378440.1	RepeatMasker	SINE/tRNA-RTE	138971	139655	545	+	.	ID="RND-6_FAMILY-31686";TEgroup="ctg_1001%7CRND-6_FAMILY-31686%7C1";Tend="1268";Tstart="693";shortTE="F";uid="aba280ed-bc9a-4d73-91fc-7e83acff1c0f"
NW_007378440.1	RepeatMasker	Unknown	47633	47735	584	+	.	ID="RND-1_FAMILY-70";Tend="1041";Tstart="936";shortTE="F";uid="b67ff36b-dccb-4cab-9423-f3ee076bb4e9"
NW_007378440.1	RepeatMasker	Unknown	279499	279656	455	+	.	ID="RND-6_FAMILY-55917";Tend="322";Tstart="169";shortTE="F";uid="4ffa8dd1-3c5b-401d-b2a8-c2ddc6be8e1e"
NW_007378440.1	RepeatMasker	SINE/tRNA-RTE	155605	156088	1461	+	.	ID="RND-6_FAMILY-31686";TEgroup="ctg_1001%7CRND-6_FAMILY-31686%7C2";Tend="1246";Tstart="965";shortTE="F";uid="002cec46-47d1-4296-a903-1cf9f98b9096"
NW_007378440.1	RepeatMasker	Unknown	260245	260375	1077	+	.	ID="RND-5_FAMILY-2342";Tend="1062";Tstart="934";shortTE="F";uid="2f591613-9275-4ce9-90b9-1dedd86e557f"
NW_007378440.1	RepeatMasker	LINE/RTE-BovB	189421	189633	1137	+	.	ID="RND-6_FAMILY-12150";Tend="795";Tstart="581";shortTE="F";uid="93afe769-02ff-4a28-b624-09e208e54444"
NW_007378440.1	RepeatMasker	DNA/hAT-Tip100	261359	261494	1113	+	.	ID="RND-6_FAMILY-8627";Tend="685";Tstart="550";shortTE="F";uid="53b58d06-2594-4801-b264-f4527f239f8d"
NW_007378440.1	RepeatMasker	Unknown	48042	48143	559	+	.	ID="RND-1_FAMILY-70";Tend="1039";Tstart="936";shortTE="F";uid="bfd25f06-96df-43e7-bd25-47db8114408d"
NW_007378440.1	RepeatMasker	DNA/Sola-2	37613	37754	515	+	.	ID="SOLA2-3_NVI";Tend="1431";Tstart="1285";shortTE="F";uid="6f33622b-0bbe-41bc-8bab-1975fc7e7694"
NW_007378440.1	RepeatMasker	SINE/tRNA-RTE	149068	149303	2046	+	.	ID="RND-1_FAMILY-88";Tend="1194";Tstart="959";shortTE="F";uid="71c1b39e-43ed-49f2-ba9a-432e38268a14"
NW_007378440.1	RepeatMasker	RC/Helitron	67707	68428	4621	+	.	ID="RND-6_FAMILY-9017";Tend="1495";Tstart="824";shortTE="F";uid="bd2b5e94-6f98-4a33-b334-da990e0bce82"
NW_007378440.1	RepeatMasker	Unknown	149775	149905	749	+	.	ID="RND-6_FAMILY-9731";Tend="1262";Tstart="1132";shortTE="F";uid="f0d1a78b-79c9-49d5-8801-096ab66f05cf"
NW_007378440.1	RepeatMasker	SINE/ID	142397	142507	766	+	.	ID="RND-1_FAMILY-16";Tend="1085";Tstart="981";shortTE="F";uid="6f58fe72-5b24-4499-8c1b-52bc80b6660d"
NW_007378440.1	RepeatMasker	Unknown	267669	268045	563	+	.	ID="RND-6_FAMILY-431";Tend="1357";Tstart="966";shortTE="F";uid="f752144b-6b11-472a-a655-93302574a5ed"
NW_007378440.1	RepeatMasker	DNA/hAT-Ac	131701	132181	891	+	.	ID="RND-6_FAMILY-7841";TEgroup="ctg_1001%7CRND-6_FAMILY-7841%7C1";Tend="999";Tstart="773";shortTE="F";uid="3d252b62-6d82-4c9a-96b8-b3b6252bbe8c"
NW_007378440.1	RepeatMasker	DNA/Maverick	124251	124533	1573	+	.	ID="RND-1_FAMILY-84";Tend="1070";Tstart="782";shortTE="F";uid="7fe63c27-fa2a-4fbf-923e-7740693f3b0a"
NW_007378440.1	RepeatMasker	Unknown	141581	141751	576	+	.	ID="RND-1_FAMILY-27";Tend="833";Tstart="653";shortTE="F";uid="26d7a9c2-4548-4e75-99d7-665d03942e5a"
NW_007378440.1	RepeatMasker	Unknown	163486	163594	479	+	.	ID="RND-1_FAMILY-70";Tend="1043";Tstart="915";shortTE="F";uid="2f12d142-e0a7-4998-b409-34f9e25c1a32"
NW_007378440.1	RepeatMasker	Unknown	159960	160104	1055	+	.	ID="RND-1_FAMILY-131";Tend="610";Tstart="452";shortTE="F";uid="31d89059-366f-47a0-9fb8-24e9d7934d36"
NW_007378440.1	RepeatMasker	Unknown	201274	201467	1149	+	.	ID="RND-5_FAMILY-3298";Tend="1031";Tstart="836";shortTE="F";uid="2264760c-7f0e-41cf-983b-52ff95db44b3"
NW_007378440.1	RepeatMasker	DNA	36115	36372	1297	+	.	ID="RND-5_FAMILY-3648";Tend="1012";Tstart="792";shortTE="F";uid="2e0ee5c8-5243-4327-a0ee-5d6d68685098"
NW_007378440.1	RepeatMasker	SINE/tRNA-RTE	237322	237620	2658	+	.	ID="RND-6_FAMILY-31686";Tend="1286";Tstart="988";shortTE="F";uid="3e74555d-5ec9-42c9-898d-b291d7a8fd36"
NW_007378440.1	RepeatMasker	Unknown	133667	134096	1872	+	.	ID="RND-6_FAMILY-62244";Tend="1104";Tstart="687";shortTE="F";uid="a7bfbc56-db1e-45ba-9f0c-d19c2c737e4f"
NW_007378440.1	RepeatMasker	Unknown	153077	153417	1986	+	.	ID="RND-5_FAMILY-2144";Tend="1238";Tstart="940";shortTE="F";uid="1b79332d-5e24-4a85-b71c-c642bbc1a513"
NW_007378440.1	RepeatMasker	Unknown	140621	140735	674	+	.	ID="RND-5_FAMILY-708";Tend="1244";Tstart="1130";shortTE="F";uid="5debcc37-aab4-41b0-87f5-5e52d6dfa53e"
NW_007378440.1	RepeatMasker	Unknown	3141	3317	991	+	.	ID="RND-1_FAMILY-256";Tend="848";Tstart="673";shortTE="F";uid="4713dc79-c76e-4732-97f5-9fa73f0208fc"
NW_007378440.1	RepeatMasker	Unknown	132879	133132	1551	+	.	ID="RND-6_FAMILY-3964";Tend="1228";Tstart="992";shortTE="F";uid="ae1986fb-7cbd-4b8a-b451-2637cd013c91"
NW_007378440.1	RepeatMasker	DNA/Crypton-I	281490	281602	638	+	.	ID="RND-5_FAMILY-277";Tend="488";Tstart="384";shortTE="F";uid="78c66dd3-8421-4bea-bd72-199ef987ea0a"
NW_007378440.1	RepeatMasker	Unknown	152083	152446	752	+	.	ID="RND-6_FAMILY-22466";TEgroup="ctg_1001%7CRND-6_FAMILY-22466%7C1";Tend="1029";Tstart="779";shortTE="T";uid="70687e44-b5d8-4359-b17d-271fce2aa53b"
NW_007378440.1	RepeatMasker	DNA/TcMar-Tc1	126811	126940	1021	+	.	ID="RND-1_FAMILY-366";Tend="942";Tstart="812";shortTE="F";uid="a01e6b2c-3cd4-459f-afb6-a5e8c3a3fa88"
NW_007378440.1	RepeatMasker	DNA/Academ-1	107915	108018	411	+	.	ID="RND-6_FAMILY-3652";Tend="2177";Tstart="2070";shortTE="F";uid="5a417303-299b-42c0-ad42-c567e73e909d"
NW_007378440.1	RepeatMasker	Unknown	147375	147622	1766	+	.	ID="RND-1_FAMILY-344";Tend="1111";Tstart="863";shortTE="F";uid="bd823e71-1bf2-4d1a-9204-1a6bdbde4c01"
NW_007378440.1	RepeatMasker	Unknown	145728	145886	787	+	.	ID="RND-1_FAMILY-139";Tend="916";Tstart="721";shortTE="F";uid="e59c65bb-1088-45b1-b226-8952b9ef8fbb"
NW_007378440.1	RepeatMasker	SINE/ID	108079	108184	853	-	.	ID="RND-1_FAMILY-16";Tend="1092";Tstart="989";shortTE="F";uid="bc24c7d8-e228-4b1f-a351-0e4a411335ac"
NW_007378440.1	RepeatMasker	Unknown	137187	137287	725	-	.	ID="RND-1_FAMILY-275";Tend="1062";Tstart="978";shortTE="F";uid="12014ad7-d4fc-42dc-9723-c89a99a9aec8"
NW_007378440.1	RepeatMasker	Unknown	121096	121278	1474	-	.	ID="RND-5_FAMILY-3563";Tend="1088";Tstart="907";shortTE="F";uid="0f7cd281-2743-4df2-9825-76976d87318f"
NW_007378440.1	RepeatMasker	Unknown	76980	77084	555	-	.	ID="RND-1_FAMILY-107";Tend="406";Tstart="302";shortTE="F";uid="6266ee38-19f5-440f-8a7f-533e628c40e9"
NW_007378440.1	RepeatMasker	Unknown	180194	180479	2020	-	.	ID="RND-1_FAMILY-195";Tend="1476";Tstart="1170";shortTE="F";uid="4f04f8de-1bfb-400d-b9f0-768271ce3eb0"
NW_007378440.1	RepeatMasker	Unknown	71596	71794	1365	-	.	ID="RND-1_FAMILY-129";Tend="1004";Tstart="808";shortTE="F";uid="e7149b90-3432-42b2-814b-89a0367ced6a"
NW_007378440.1	RepeatMasker	Unknown	139904	140010	863	-	.	ID="RND-6_FAMILY-62244";Tend="1106";Tstart="1000";shortTE="F";uid="06e38990-2072-497e-a72c-8816051a3bb3"
NW_007378440.1	RepeatMasker	Unknown	160103	160536	1573	-	.	ID="RND-5_FAMILY-8709";TEgroup="ctg_1001%7CRND-5_FAMILY-8709%7C1";Tend="1161";Tstart="821";shortTE="F";uid="194ec376-d6fb-4eae-8eac-8c0744deea5a"
NW_007378440.1	RepeatMasker	Unknown	137446	137561	573	-	.	ID="RND-1_FAMILY-138";Tend="1650";Tstart="1540";shortTE="F";uid="b758d603-62fa-4630-8466-11c3234cc071"
NW_007378440.1	RepeatMasker	Unknown	97806	97924	984	-	.	ID="RND-1_FAMILY-61";Tend="1009";Tstart="891";shortTE="F";uid="c60716b4-97f9-4903-b30a-22d8aaab311b"
NW_007378440.1	RepeatMasker	Unknown	264809	264937	791	-	.	ID="RND-6_FAMILY-1666";Tend="1008";Tstart="871";shortTE="F";uid="4b07ce1f-166b-473e-a41d-7c7e81b2835f"
NW_007378440.1	RepeatMasker	DNA/hAT-hAT19	155013	155115	510	-	.	ID="RND-6_FAMILY-24860";Tend="1911";Tstart="1799";shortTE="F";uid="8cc51d55-1ca1-43ca-8f71-5d89943e8766"
NW_007378440.1	RepeatMasker	DNA/Maverick	252977	253617	859	-	.	ID="RND-6_FAMILY-12032";TEgroup="ctg_1001%7CRND-6_FAMILY-12032%7C2";Tend="998";Tstart="560";shortTE="F";uid="90ffee13-ab7b-4402-a4da-eac600b3a515"
NW_007378440.1	RepeatMasker	DNA/Maverick	136120	136274	1178	-	.	ID="RND-1_FAMILY-84";Tend="1078";Tstart="928";shortTE="F";uid="e5005132-327c-4b14-bfe1-ee820a0c59b0"
NW_007378440.1	RepeatMasker	Unknown	76575	76679	571	-	.	ID="RND-1_FAMILY-107";Tend="406";Tstart="302";shortTE="F";uid="65c168f8-6777-44df-802e-d5e3e45d12e3"
NW_007378440.1	RepeatMasker	Unknown	137072	137187	607	-	.	ID="RND-1_FAMILY-138";Tend="1650";Tstart="1540";shortTE="F";uid="b62fef6d-bed9-4250-a5f1-300bc558a969"
NW_007378440.1	RepeatMasker	Unknown	33806	34130	654	-	.	ID="RND-5_FAMILY-2144";TEgroup="ctg_1001%7CRND-5_FAMILY-2144%7C2";Tend="1396";Tstart="1150";shortTE="T";uid="f367372b-48b5-4d88-8e36-a3911c6fc25d"
NW_007378440.1	RepeatMasker	RC/Helitron	205299	205510	743	-	.	ID="RND-1_FAMILY-118";Tend="1279";Tstart="1033";shortTE="F";uid="15921801-40b5-4f33-822e-20342b81c607"
NW_007378440.1	RepeatMasker	SINE/ID	96472	96689	1163	-	.	ID="RND-1_FAMILY-5";Tend="1758";Tstart="1532";shortTE="F";uid="9b1832bc-a6da-4fc9-9b28-576325c53deb"
NW_007378440.1	RepeatMasker	SINE/B4	43710	43836	445	-	.	ID="RND-5_FAMILY-761";Tend="863";Tstart="723";shortTE="F";uid="4523fe55-4bd1-45a6-946e-a7cfa157830f"
NW_007378440.1	RepeatMasker	Unknown	98230	98366	1003	-	.	ID="RND-5_FAMILY-3298";Tend="1005";Tstart="863";shortTE="F";uid="7fd68fd5-f802-4164-b248-6b5ae12a7afc"
NW_007378440.1	RepeatMasker	Unknown	130858	131266	599	-	.	ID="RND-1_FAMILY-139";Tend="1866";Tstart="1510";shortTE="F";uid="fadbf64e-756d-48dd-8647-dbffb6b9c55f"
NW_007378440.1	RepeatMasker	Unknown	86333	86468	650	-	.	ID="RND-1_FAMILY-195";Tend="1129";Tstart="998";shortTE="F";uid="7f8bc89e-5f1d-4b29-94b6-b6ac1b286b01"
NW_007378440.1	RepeatMasker	SINE/tRNA-RTE	225964	226115	809	-	.	ID="RND-1_FAMILY-79";Tend="1972";Tstart="1817";shortTE="F";uid="8431464b-e01b-4eaf-9433-6bf78f5881dd"
NW_007378440.1	RepeatMasker	LINE/RTE-BovB	208085	208189	474	-	.	ID="RND-6_FAMILY-6429";Tend="949";Tstart="843";shortTE="F";uid="8cad58e9-08d6-4ed4-bc69-7fdce722f19b"
NW_007378440.1	RepeatMasker	DNA/hAT-hATm	55121	55321	718	-	.	ID="RND-6_FAMILY-23";Tend="1890";Tstart="1697";shortTE="F";uid="9960e1e6-648a-4c38-ac67-93769fe2ec94"
NW_007378440.1	RepeatMasker	RC/Helitron	101534	101796	1818	-	.	ID="RND-6_FAMILY-8282";Tend="1099";Tstart="838";shortTE="F";uid="b60d03cd-4166-4a47-815a-6ed570ec2872"
NW_007378440.1	RepeatMasker	DNA/TcMar-Tc1	90308	90499	1503	-	.	ID="RND-1_FAMILY-366";Tend="1008";Tstart="812";shortTE="F";uid="d29052fd-ecaf-4388-b7b6-c720f354b685"
NW_007378440.1	RepeatMasker	DNA/Maverick	264326	264604	467	-	.	ID="RND-6_FAMILY-12032";Tend="991";Tstart="742";shortTE="F";uid="81ba8351-b2c9-454a-b06f-9ad9990b2053"
NW_007378440.1	RepeatMasker	SINE/ID	224075	224241	457	-	.	ID="RND-1_FAMILY-16";Tend="1076";Tstart="922";shortTE="F";uid="d30732ee-3a53-4244-8030-a18aa8212c60"
NW_007378440.1	RepeatMasker	SINE/tRNA-RTE	130361	130658	1729	-	.	ID="RND-1_FAMILY-100";Tend="1036";Tstart="751";shortTE="F";uid="ade9a591-d1cf-4781-95f2-4a0198ae1da6"
NW_007378440.1	RepeatMasker	LTR	189756	189932	970	-	.	ID="RND-6_FAMILY-548";Tend="1180";Tstart="1036";shortTE="F";uid="0f303694-c531-4b1a-85cc-5d77d23688b2"
NW_007378440.1	RepeatMasker	Unknown	129163	129377	1746	-	.	ID="RND-6_FAMILY-1666";Tend="1023";Tstart="809";shortTE="F";uid="d1bee11a-7483-4632-8c81-9693219b8ca0"
NW_007378440.1	RepeatMasker	SINE/tRNA-RTE	196890	197084	1290	-	.	ID="RND-1_FAMILY-100";Tend="907";Tstart="709";shortTE="F";uid="d533df9e-e8b0-4a4a-8cba-a832bbd95b60"
NW_007378440.1	RepeatMasker	Unknown	132453	132782	591	-	.	ID="RND-1_FAMILY-61";TEgroup="ctg_1001%7CRND-1_FAMILY-61%7C1";Tend="1011";Tstart="817";shortTE="T";uid="63c55a9a-60b4-403f-880e-73c31a7d5fb1"
NW_007378440.1	RepeatMasker	Unknown	79960	80293	2816	-	.	ID="RND-1_FAMILY-64";Tend="1488";Tstart="915";shortTE="F";uid="998e62b2-bf7a-4294-81a3-da0b62eebdcb"
NW_007378440.1	RepeatMasker	DNA/Kolobok-Hydra	256474	256968	1215	-	.	ID="RND-5_FAMILY-266";TEgroup="ctg_1001%7CRND-5_FAMILY-266%7C1";Tend="897";Tstart="638";shortTE="F";uid="e96cac7a-295c-43bf-b0a7-d145e463a05b"
NW_007378440.1	RepeatMasker	Unknown	54230	54345	713	-	.	ID="RND-1_FAMILY-129";Tend="1409";Tstart="1291";shortTE="F";uid="63e3fe53-a8ac-4a28-bfef-f693e9b72ab1"
NW_007378440.1	RepeatMasker	SINE/tRNA-Meta	142532	142687	1284	-	.	ID="RND-1_FAMILY-97";Tend="990";Tstart="835";shortTE="F";uid="86ac3655-be4e-4234-8d11-272f8d83543a"
NW_007378440.1	RepeatMasker	Unknown	148026	148288	1979	-	.	ID="RND-1_FAMILY-195";Tend="1436";Tstart="1170";shortTE="F";uid="0abb3834-37d6-487f-a507-4b5334275869"
NW_007378440.1	RepeatMasker	SINE/tRNA-RTE	122939	123243	1764	-	.	ID="RND-1_FAMILY-100";Tend="1036";Tstart="737";shortTE="F";uid="efc6d748-d499-4986-ab15-15593362b494"
NW_007378440.1	RepeatMasker	Unknown	29803	30005	1697	-	.	ID="RND-5_FAMILY-3163";Tend="1384";Tstart="1182";shortTE="F";uid="806cf971-af46-492e-b178-eb8877d086de"
NW_007378440.1	RepeatMasker	SINE/5S	232704	232836	782	-	.	ID="RND-1_FAMILY-103";Tend="830";Tstart="698";shortTE="F";uid="2a6cf7ed-9c12-4a68-a670-07d1732d80e9"
NW_007378440.1	RepeatMasker	Unknown	46269	46371	717	-	.	ID="RND-1_FAMILY-838";Tend="1064";Tstart="959";shortTE="F";uid="3bf43c82-8644-4b12-899e-9339d5b4fbc0"
NW_007378440.1	RepeatMasker	SINE/5S	246787	247125	484	-	.	ID="RND-1_FAMILY-103";TEgroup="ctg_1001%7CRND-1_FAMILY-103%7C1";Tend="904";Tstart="666";shortTE="T";uid="cc9ceed1-57f2-474a-ab32-657c6899c2ef"
NW_007378440.1	RepeatMasker	DNA/TcMar-Mariner	34133	34265	598	-	.	ID="RND-1_FAMILY-231";Tend="694";Tstart="562";shortTE="F";uid="1882ce6d-f9ad-482e-a260-e1f8cbbc0d32"
NW_007378440.1	RepeatMasker	SINE/tRNA-RTE	74506	74808	2582	-	.	ID="RND-1_FAMILY-100";Tend="1038";Tstart="735";shortTE="F";uid="5d734427-9ba0-4688-b4b7-f8b941752a29"
NW_007378440.1	RepeatMasker	Unknown	136276	136834	4154	-	.	ID="RND-1_FAMILY-634";Tend="1255";Tstart="714";shortTE="F";uid="34a0d6a8-b5c7-4da6-8f29-ff0c6bdb9c1f"
NW_007378440.1	RepeatMasker	Unknown	157960	158320	1561	-	.	ID="RND-1_FAMILY-131";Tend="973";Tstart="661";shortTE="F";uid="97811ab9-e818-4ee7-a24c-687b5afb4914"
NW_007378440.1	RepeatMasker	RC/Helitron	98994	99290	1997	-	.	ID="RND-6_FAMILY-8282";Tend="1104";Tstart="810";shortTE="F";uid="551f0ddc-7d59-4b56-9044-73bfb0b037e5"
NW_007378440.1	RepeatMasker	Unknown	272913	273124	469	-	.	ID="RND-6_FAMILY-23686";Tend="1054";Tstart="846";shortTE="F";uid="53c11e0f-cc5f-4260-8fa4-f9eaf1d43025"
NW_007378440.1	RepeatMasker	RC/Helitron	134303	134733	2067	-	.	ID="RND-6_FAMILY-7347";Tend="1377";Tstart="886";shortTE="F";uid="9bc2963d-1dc6-422c-8a27-b17b2599c952"
NW_007378440.1	RepeatMasker	SINE/tRNA-RTE	4227	4336	480	-	.	ID="RND-1_FAMILY-79";Tend="1109";Tstart="993";shortTE="F";uid="a1525b48-7f98-46c3-86b8-a52c3363c661"
NW_007378440.1	RepeatMasker	DNA/hAT-hAT19	183859	183976	549	-	.	ID="RND-6_FAMILY-24860";Tend="1925";Tstart="1799";shortTE="F";uid="fc455db4-b320-4f1c-9787-622b953c1b30"
NW_007378440.1	RepeatMasker	Satellite	281772	282003	1034	-	.	ID="RND-5_FAMILY-1961";Tend="1430";Tstart="1190";shortTE="F";uid="0e3ba975-05e6-4bac-9f46-8630c075e85e"
NW_007378440.1	RepeatMasker	Unknown	127356	127686	1592	-	.	ID="RND-1_FAMILY-138";Tend="1513";Tstart="1112";shortTE="F";uid="e82accf9-7f34-4bce-a63d-3629876aaf8d"
NW_007378440.1	RepeatMasker	DNA/hAT	251858	251998	985	-	.	ID="RND-1_FAMILY-307";Tend="679";Tstart="522";shortTE="F";uid="c038fde1-9d3a-4ba8-bb6e-0b6cfa2ba2f8"
NW_007378440.1	RepeatMasker	Unknown	116518	116700	1461	-	.	ID="RND-1_FAMILY-52";Tend="1103";Tstart="923";shortTE="F";uid="0fa8c264-7272-445d-99aa-2a96bce2cf66"
NW_007378440.1	RepeatMasker	SINE/tRNA-RTE	50028	50210	460	-	.	ID="RND-1_FAMILY-88";Tend="1466";Tstart="1278";shortTE="F";uid="a3a103c7-205a-4433-8253-684b9b371163"
NW_007378440.1	RepeatMasker	Unknown	108737	108886	1201	-	.	ID="RND-1_FAMILY-402";Tend="1071";Tstart="913";shortTE="F";uid="4d01c718-5790-434b-a355-5efd1d7996fa"
NW_007378440.1	RepeatMasker	Unknown	104704	104812	522	-	.	ID="RND-1_FAMILY-404";Tend="899";Tstart="791";shortTE="F";uid="ea4d30ce-b78f-4642-8467-82ed4c05d668"
NW_007378440.1	RepeatMasker	Unknown	90888	91035	701	-	.	ID="RND-1_FAMILY-195";Tend="1143";Tstart="998";shortTE="F";uid="4e6a1385-69ad-41fd-b59a-66496615ef76"
NW_007378440.1	RepeatMasker	Unknown	189370	189619	1098	-	.	ID="RND-1_FAMILY-122";Tend="1120";Tstart="901";shortTE="F";uid="c566353a-f1aa-4a58-8a28-21ba2daf052e"
NW_007378440.1	RepeatMasker	SINE/tRNA-RTE	232555	232707	585	-	.	ID="RND-1_FAMILY-89";Tend="989";Tstart="855";shortTE="F";uid="c41bf7e5-66eb-4d72-bcb9-89932999d80e"
NW_007378440.1	RepeatMasker	Unknown	183635	183751	413	-	.	ID="RND-6_FAMILY-6204";Tend="773";Tstart="660";shortTE="F";uid="4019dc80-2a1d-4916-8823-6337b9f889c6"
NW_007378440.1	RepeatMasker	SINE/tRNA-RTE	190554	190665	654	-	.	ID="RND-1_FAMILY-100";Tend="823";Tstart="709";shortTE="F";uid="7236904d-41d5-422a-95a4-e13d2ff1966e"
NW_007378440.1	RepeatMasker	Unknown	14969	15139	932	-	.	ID="RND-1_FAMILY-256";Tend="852";Tstart="692";shortTE="F";uid="482ae960-8c84-4f97-9cf3-fadf45829e3a"
NW_007378440.1	RepeatMasker	SINE/ID	49687	49800	545	-	.	ID="RND-1_FAMILY-16";Tend="1074";Tstart="961";shortTE="F";uid="1ec78064-7f7e-4c42-931d-c1bcd722d5a9"
NW_007378440.1	RepeatMasker	Unknown	201238	201457	1038	-	.	ID="RND-1_FAMILY-122";Tend="1120";Tstart="901";shortTE="F";uid="6c413baa-10de-4989-8952-075b68325311"
NW_007378440.1	RepeatMasker	DNA/TcMar-Tc1	68623	68789	1503	-	.	ID="RND-1_FAMILY-366";Tend="979";Tstart="813";shortTE="F";uid="a73ef541-c104-437b-970e-8f980b38d64b"
NW_007378440.1	RepeatMasker	Unknown	159473	159908	1253	-	.	ID="RND-1_FAMILY-334";Tend="743";Tstart="281";shortTE="F";uid="895539b0-7e84-4ba3-a94e-9e2a0caf2cff"
NW_007378440.1	RepeatMasker	SINE/tRNA-RTE	273648	273770	605	-	.	ID="RND-5_FAMILY-620";Tend="1222";Tstart="1097";shortTE="F";uid="75db28f2-8af9-47d8-9b7b-e63fd9eaf4ee"
NW_007378440.1	RepeatMasker	Unknown	140870	141012	568	-	.	ID="RND-1_FAMILY-127";Tend="1045";Tstart="764";shortTE="F";uid="684ac053-b108-43d9-9e7c-cfd015e25ed0"
NW_007378440.1	RepeatMasker	Unknown	279527	279657	920	-	.	ID="RND-6_FAMILY-1666";Tend="961";Tstart="833";shortTE="F";uid="f807a916-616a-4225-ab8c-a1ec78c0e6c2"
NW_007378440.1	RepeatMasker	SINE/tRNA-RTE	79398	79698	2418	-	.	ID="RND-1_FAMILY-100";Tend="1041";Tstart="731";shortTE="F";uid="5be5e061-1122-4cff-93ba-b471c0396464"
NW_007378440.1	RepeatMasker	Unknown	125287	125460	915	-	.	ID="RND-1_FAMILY-131";Tend="541";Tstart="415";shortTE="F";uid="c9bbb821-22c2-46ae-ae58-32ee5d2fbc3d"
NW_007378440.1	RepeatMasker	Unknown	80617	80762	2816	-	.	ID="RND-1_FAMILY-64";Tend="914";Tstart="660";shortTE="F";uid="44212616-bf8b-4298-b163-6f535070c2a5"
NW_007378440.1	RepeatMasker	LINE/L2	217200	217900	2219	-	.	ID="RND-6_FAMILY-28560";TEgroup="ctg_1001%7CRND-6_FAMILY-28560%7C1";Tend="1101";Tstart="542";shortTE="F";uid="01728740-ab40-4d73-b728-e189e96543ba"
NW_007378440.1	RepeatMasker	Unknown	146197	146446	1512	-	.	ID="RND-1_FAMILY-131";Tend="669";Tstart="415";shortTE="F";uid="a99b509f-11e1-4cf9-a0fa-1e136ed52c61"
NW_007378440.1	RepeatMasker	SINE/tRNA-RTE	134149	134353	696	-	.	ID="RND-1_FAMILY-2";Tend="1590";Tstart="1380";shortTE="F";uid="84bb90cd-178c-4537-8ea1-1e9a6825c4dc"
NW_007378440.1	RepeatMasker	Unknown	245244	246407	1362	-	.	ID="RND-1_FAMILY-138";TEgroup="ctg_1001%7CRND-1_FAMILY-138%7C1";Tend="1644";Tstart="416";shortTE="F";uid="2beb8b60-58a0-4fab-807e-ceeae264b3e9"
NW_007378440.1	RepeatMasker	Unknown	25684	26648	4386	-	.	ID="RND-5_FAMILY-2144";TEgroup="ctg_1001%7CRND-5_FAMILY-2144%7C1";Tend="1538";Tstart="808";shortTE="F";uid="91b298ae-57c1-45f5-acba-701f0f51020e"
NW_007378440.1	RepeatMasker	Unknown	152929	153081	1088	-	.	ID="RND-1_FAMILY-64";Tend="1383";Tstart="1139";shortTE="F";uid="cfffabbc-2a66-413e-ad62-e5e9459626c9"
NW_007378440.1	RepeatMasker	Unknown	121821	122033	1789	-	.	ID="RND-6_FAMILY-1666";Tend="1023";Tstart="811";shortTE="F";uid="35c262f9-44fe-43aa-b4ac-aaf9e4bd9b92"
NW_007378440.1	RepeatMasker	SINE/tRNA-Core	106706	106838	1153	-	.	ID="RND-6_FAMILY-3547";Tend="1857";Tstart="1725";shortTE="F";uid="d596b634-5c5e-46c0-8679-90cc0aa8abba"
NW_007378440.1	RepeatMasker	DNA	264797	264906	577	-	.	ID="RND-1_FAMILY-23";Tend="1408";Tstart="1294";shortTE="F";uid="d126c882-c3a3-4db0-9bf1-7f1e87d4815c"
NW_007378440.1	RepeatMasker	SINE/tRNA-RTE	198640	198798	1173	-	.	ID="RND-1_FAMILY-100";Tend="895";Tstart="737";shortTE="F";uid="9133cee3-efb3-45e3-afbb-b956dd6d7b3b"
NW_007378440.1	RepeatMasker	Unknown	164693	164949	1820	-	.	ID="RND-1_FAMILY-195";Tend="1470";Tstart="1190";shortTE="F";uid="41650974-f426-4d41-b286-8d992dec9cda"
NW_007378440.1	RepeatMasker	RC/Helitron	85920	86022	418	-	.	ID="RND-1_FAMILY-305";Tend="1285";Tstart="1185";shortTE="F";uid="0d4ee458-2fcc-4bca-8493-b77e7f90363f"
NW_007378440.1	RepeatMasker	Unknown	157521	157930	2820	-	.	ID="RND-1_FAMILY-94";Tend="1093";Tstart="656";shortTE="F";uid="611d1f12-26ee-42e3-80d5-55d90c8e5909"
NW_007378440.1	RepeatMasker	Unknown	143909	144324	895	-	.	ID="RND-1_FAMILY-427";TEgroup="ctg_1001%7CRND-1_FAMILY-427%7C1";Tend="893";Tstart="632";shortTE="F";uid="79a1e991-3913-45e9-aae7-8aba7aa7d8e0"
NW_007378440.1	RepeatMasker	SINE/tRNA-RTE	190201	190359	1150	-	.	ID="RND-1_FAMILY-100";Tend="895";Tstart="737";shortTE="F";uid="dbd8cbc6-e1f7-4df5-a587-f17a69bdc69f"
NW_007378440.1	RepeatMasker	Unknown	137713	137899	948	-	.	ID="RND-1_FAMILY-61";Tend="914";Tstart="723";shortTE="F";uid="5df5ea2a-15e3-45e0-9985-df639d153309"
NW_007378440.1	RepeatMasker	RC/Helitron	87012	87166	636	-	.	ID="RND-1_FAMILY-305";Tend="1285";Tstart="1134";shortTE="F";uid="7a9b610a-1fc7-4c69-9009-537525bf8883"
NW_007378440.1	RepeatMasker	Unknown	69362	69611	1715	-	.	ID="RND-1_FAMILY-129";Tend="1042";Tstart="784";shortTE="F";uid="22822201-8a1f-4ba1-aa58-c49c5dc0ae2e"
NW_007378440.1	RepeatMasker	Unknown	21599	21921	2370	-	.	ID="RND-1_FAMILY-415";Tend="1556";Tstart="1223";shortTE="F";uid="e3aa3116-4805-4a85-b7d3-2c97d8ac884f"
NW_007378440.1	RepeatMasker	Unknown	239391	239599	1709	-	.	ID="RND-1_FAMILY-52";Tend="1132";Tstart="923";shortTE="F";uid="1f4f05fa-770f-46c3-9f45-d22e0190d069"
NW_007378440.1	RepeatMasker	LINE/L1-Tx1	149505	149765	1974	-	.	ID="RND-1_FAMILY-1";Tend="1853";Tstart="1599";shortTE="F";uid="224c4240-2d98-40c0-8edb-e228998aca40"
NW_007378440.1	RepeatMasker	RC/Helitron	123665	123792	764	-	.	ID="HELITRON-N19_LMI";Tend="1106";Tstart="974";shortTE="F";uid="902d2cb2-2678-46fa-8e5c-9d2a595d7f06"
NW_007378440.1	RepeatMasker	SINE/ID	233591	233707	497	-	.	ID="RND-1_FAMILY-4";TEgroup="ctg_1001%7CRND-1_FAMILY-4%7C1";Tend="1605";Tstart="1504";shortTE="T";uid="4087396e-258e-432e-9679-45f88d747965"
NW_007378440.1	RepeatMasker	SINE/ID	116271	116390	573	-	.	ID="RND-1_FAMILY-16";Tend="1169";Tstart="965";shortTE="F";uid="c87d1be4-6b0d-41ba-ad00-998de3a72479"
NW_007378440.1	RepeatMasker	Unknown	277788	277997	472	-	.	ID="RND-6_FAMILY-23686";Tend="1052";Tstart="846";shortTE="F";uid="0bf46caf-1994-4dd6-9181-164ffe8e5b68"
NW_007378440.1	RepeatMasker	Unknown	227584	227720	959	-	.	ID="RND-1_FAMILY-48";Tend="835";Tstart="703";shortTE="F";uid="3cb3f674-91c0-42a7-bfaa-d0c01cf6c787"
NW_007378440.1	RepeatMasker	Unknown	154102	154274	1312	-	.	ID="RND-1_FAMILY-94";Tend="1284";Tstart="1103";shortTE="F";uid="f3f711a9-523d-4737-927b-67b89a34b802"
NW_007378440.1	RepeatMasker	DNA/TcMar-Tc1	121320	121596	637	-	.	ID="RND-1_FAMILY-366";TEgroup="ctg_1001%7CRND-1_FAMILY-366%7C1";Tend="887";Tstart="813";shortTE="T";uid="1aff63cd-461b-4026-b76a-5d792a2ec865"
NW_007477543.1	RepeatMasker	Unknown	161	306	1234	+	.	ID="RND-6_FAMILY-30900";Tend="958";Tstart="813";shortTE="F";uid="cc287450-b9dc-47b2-afab-0870b10e1bd5"
NW_007477545.1	RepeatMasker	LTR/Gypsy	189	302	469	+	.	ID="RND-6_FAMILY-24921";Tend="984";Tstart="869";shortTE="F";uid="70de807d-fb46-4f55-8b40-b74d2c3cf92b"
NW_007477546.1	RepeatMasker	LINE/Penelope	104	220	745	+	.	ID="RND-6_FAMILY-5640";Tend="1180";Tstart="1067";shortTE="F";uid="193e3fc7-04b8-4bf4-a3ae-fce77ced230c"
NW_007387450.1	RepeatMasker	Unknown	1	167	1415	+	.	ID="RND-6_FAMILY-13234";Tend="1236";Tstart="1070";shortTE="F";uid="d9d0d93d-d531-46df-a3e1-47bd5e07a479"
NW_007387450.1	RepeatMasker	SINE/tRNA-Core	1608	1874	1017	+	.	ID="RND-1_FAMILY-72";Tend="1123";Tstart="785";shortTE="F";uid="8327e320-2a86-46a6-8e9c-c663917d81a4"
NW_007387450.1	RepeatMasker	RC/Helitron	1180	1410	1778	-	.	ID="RND-1_FAMILY-202";Tend="1087";Tstart="865";shortTE="F";uid="ff7225fc-f15d-47dd-82ef-70c5d375a91b"
NW_007387450.1	RepeatMasker	DNA/Maverick	1469	1607	629	-	.	ID="RND-1_FAMILY-185";Tend="753";Tstart="617";shortTE="F";uid="3b543188-31ba-493b-a9a1-cacdbf43c8e6"
NW_007477552.1	RepeatMasker	Unknown	1	220	1238	+	.	ID="RND-6_FAMILY-5488";Tend="562";Tstart="368";shortTE="F";uid="47321d4d-90b1-42dd-9296-c03603103ad0"
NW_007477555.1	RepeatMasker	SINE/tRNA-RTE	164	306	1079	-	.	ID="RND-1_FAMILY-79";Tend="2005";Tstart="1864";shortTE="F";uid="8d1175ad-fd12-4045-ae0e-03852ab1aafc"
NW_007387451.1	RepeatMasker	Unknown	1506	1622	578	+	.	ID="RND-6_FAMILY-55917";Tend="314";Tstart="212";shortTE="F";uid="84707420-ca11-407d-a5ae-730ceb7fb55d"
NW_007387451.1	RepeatMasker	SINE/ID	189	374	1431	+	.	ID="RND-1_FAMILY-9";Tend="965";Tstart="773";shortTE="F";uid="86185673-03a7-4a94-8c85-6908830227e4"
NW_007387451.1	RepeatMasker	Unknown	1933	2057	985	+	.	ID="RND-4_FAMILY-1007";Tend="741";Tstart="617";shortTE="F";uid="fa43464f-9a02-4d5f-8b52-943aa411e179"
NW_007387451.1	RepeatMasker	LINE/L1-Tx1	1392	1605	505	-	.	ID="RND-4_FAMILY-112";Tend="1510";Tstart="1330";shortTE="F";uid="dd856637-b09c-4121-8116-171c297cd08d"
NW_007477559.1	RepeatMasker	SINE/ID	201	306	867	+	.	ID="RND-1_FAMILY-6";Tend="1210";Tstart="1105";shortTE="F";uid="b06a7bee-8aed-4b5f-bb93-b3a3c2dedb3b"
NW_007477560.1	RepeatMasker	SINE/tRNA-Meta	149	294	508	+	.	ID="RND-1_FAMILY-97";Tend="961";Tstart="837";shortTE="F";uid="8622bb74-fbbb-4b8b-b352-2a6309b8bb4d"
NW_007477568.1	RepeatMasker	Unknown	95	199	673	-	.	ID="RND-5_FAMILY-3298";Tend="960";Tstart="854";shortTE="F";uid="f99467cc-2986-43b4-b1b2-a7a30c55a74a"
NW_007387452.1	RepeatMasker	SINE/5S	1821	1925	720	+	.	ID="RND-1_FAMILY-103";Tend="761";Tstart="655";shortTE="F";uid="bbca763e-a709-45a1-8345-00fe056cc619"
NW_007387452.1	RepeatMasker	Unknown	1965	2065	798	+	.	ID="RND-1_FAMILY-136";Tend="1038";Tstart="939";shortTE="F";uid="f98f7f44-b19d-4aba-ba6a-2a4d4b6774a2"
NW_007387452.1	RepeatMasker	Unknown	691	1081	3233	+	.	ID="RND-1_FAMILY-136";Tend="1246";Tstart="865";shortTE="F";uid="fb0c858b-9b52-4428-8322-3eeca5dd21e3"
NW_007387452.1	RepeatMasker	SINE/ID	1368	1789	1508	-	.	ID="RND-1_FAMILY-4";Tend="1066";Tstart="746";shortTE="F";uid="d995b136-2372-4ae7-b3fc-5348de62d4c3"
NW_007477573.1	RepeatMasker	Unknown	1	106	569	+	.	ID="RND-6_FAMILY-1666";Tend="1049";Tstart="940";shortTE="F";uid="e88d054b-04ab-4660-88ec-06c4091df754"
NW_007477576.1	RepeatMasker	DNA/Ginger-2	56	305	1455	+	.	ID="RND-5_FAMILY-727";Tend="950";Tstart="716";shortTE="F";uid="74a99557-dd1d-4d15-93ee-52baac64cccd"
NW_007387453.1	RepeatMasker	Unknown	1225	1414	1510	-	.	ID="RND-1_FAMILY-52";Tend="1108";Tstart="923";shortTE="F";uid="35344c14-8666-4477-8a3e-14269e7d5bf3"
NW_007477579.1	RepeatMasker	SINE/ID	187	306	816	+	.	ID="RND-1_FAMILY-15";Tend="768";Tstart="655";shortTE="F";uid="9e359a63-0603-45cf-a2b8-b2736079006d"
NW_007477581.1	RepeatMasker	DNA/MULE-MuDR	1	225	1712	-	.	ID="RND-6_FAMILY-4114";Tend="525";Tstart="302";shortTE="F";uid="06910cc4-a2b2-4a8b-bd32-cfb1b1934d5d"
NW_007477584.1	RepeatMasker	Unknown	71	229	1386	-	.	ID="RND-6_FAMILY-8984";Tend="1093";Tstart="935";shortTE="F";uid="99e56fef-b536-41f2-8849-b12bc423f55b"
NW_007477588.1	RepeatMasker	Unknown	9	109	583	-	.	ID="RND-1_FAMILY-27";Tend="710";Tstart="610";shortTE="F";uid="59392c50-8d05-488a-992f-81584531bcfb"
NW_007387454.1	RepeatMasker	DNA/TcMar-Tc1	478	640	621	+	.	ID="RND-1_FAMILY-366";Tend="976";Tstart="814";shortTE="F";uid="9cfee883-d17a-4da1-8631-0fd056b726f3"
NW_007387454.1	RepeatMasker	Unknown	463	607	690	-	.	ID="RND-1_FAMILY-155";Tend="1727";Tstart="1589";shortTE="F";uid="22386ca7-2f25-4532-a2ec-ec0531d98bbe"
NW_007477590.1	RepeatMasker	Unknown	21	286	2038	-	.	ID="RND-5_FAMILY-8766";Tend="1163";Tstart="899";shortTE="F";uid="db4fb38a-b81a-4fb6-ab7d-1461b1662ff0"
NW_007477594.1	RepeatMasker	Unknown	1	306	2719	-	.	ID="RND-1_FAMILY-138";Tend="1334";Tstart="1028";shortTE="F";uid="e7183a2e-cda5-4f72-ba22-c98ffd7fdea7"
NW_007477598.1	RepeatMasker	Unknown	1	151	1188	+	.	ID="RND-1_FAMILY-316";Tend="1782";Tstart="1630";shortTE="F";uid="3465e9c4-b93b-4cda-a842-8a38ecdd150d"
NW_007477598.1	RepeatMasker	DNA	138	306	1409	+	.	ID="RND-5_FAMILY-190";Tend="981";Tstart="795";shortTE="F";uid="af6b02d9-e405-4159-8a10-853ada868944"
NW_007477599.1	RepeatMasker	SINE/ID	1	118	721	-	.	ID="RND-1_FAMILY-4";Tend="743";Tstart="626";shortTE="F";uid="1bbbda1d-fa35-40dc-9cbc-49bb3c18b67e"
NW_007477602.1	RepeatMasker	Unknown	1	174	1347	-	.	ID="RND-6_FAMILY-1666";Tend="973";Tstart="808";shortTE="F";uid="dc2edde7-3e1c-4b24-9be3-caef1cd91b9d"
NW_007477606.1	RepeatMasker	DNA/hAT-Blackjack	1	306	2386	-	.	ID="RND-1_FAMILY-83";Tend="1438";Tstart="1125";shortTE="F";uid="f99bc91a-6f16-4f7a-87ae-979c801cc230"
NW_007477607.1	RepeatMasker	SINE/tRNA-RTE	1	111	650	-	.	ID="RND-1_FAMILY-100";Tend="804";Tstart="691";shortTE="F";uid="b52f36f2-9ea3-4ca8-8c1d-31711c95ca51"
NW_007477608.1	RepeatMasker	SINE/tRNA-RTE	1	274	2073	-	.	ID="RND-1_FAMILY-100";Tend="993";Tstart="711";shortTE="F";uid="452bac75-2579-4cee-84f4-ffefc98b5e54"
NW_007477609.1	RepeatMasker	Unknown	156	301	1035	+	.	ID="RND-5_FAMILY-8766";Tend="1079";Tstart="937";shortTE="F";uid="fcdd45b0-f687-4689-b8c9-852328c067d7"
NW_007387457.1	RepeatMasker	Unknown	1907	2063	1261	+	.	ID="RND-5_FAMILY-8766";Tend="1052";Tstart="896";shortTE="F";uid="506ffacd-7899-4d19-9909-ba88844d1564"
NW_007387457.1	RepeatMasker	Unknown	1467	1614	486	-	.	ID="RND-1_FAMILY-65";Tend="1075";Tstart="929";shortTE="F";uid="76721c4f-b36f-4b1e-b632-062423fdfbf9"
NW_007387457.1	RepeatMasker	Unknown	1203	1398	1011	-	.	ID="RND-1_FAMILY-166";Tend="945";Tstart="743";shortTE="F";uid="cb85866f-e557-47d1-8a4a-6f67a59bd96a"
NW_007387457.1	RepeatMasker	LINE/I-Jockey	868	1042	639	-	.	ID="RND-5_FAMILY-9783";Tend="915";Tstart="750";shortTE="F";uid="e431e172-7454-4819-a3c5-b3c96c848bbc"
NW_007477622.1	RepeatMasker	Unknown	1	153	1329	+	.	ID="RND-6_FAMILY-75740";Tend="745";Tstart="593";shortTE="F";uid="93057513-d92e-40d4-ab8a-16cd92f1f226"
NW_007477623.1	RepeatMasker	Unknown	56	306	2110	+	.	ID="RND-6_FAMILY-62244";Tend="939";Tstart="689";shortTE="F";uid="8ada347e-eb21-4327-ae48-bc4f77afaf09"
NW_007477624.1	RepeatMasker	Unknown	176	306	1106	+	.	ID="RND-1_FAMILY-27";Tend="782";Tstart="647";shortTE="F";uid="f5346ca5-d394-44cd-a05b-cd2641e9c8f1"
NW_007477627.1	RepeatMasker	Unknown	132	239	696	-	.	ID="RND-1_FAMILY-628";Tend="966";Tstart="867";shortTE="F";uid="85361759-e892-4eb1-837b-7bea0acd8ae5"
NW_007477628.1	RepeatMasker	Unknown	31	306	2129	-	.	ID="RND-6_FAMILY-3528";Tend="990";Tstart="726";shortTE="F";uid="80d2f336-ad35-494c-93bf-54bc656b5a28"
NW_007387458.1	RepeatMasker	DNA/hAT-Blackjack	1	103	870	+	.	ID="RND-1_FAMILY-91";Tend="1841";Tstart="1739";shortTE="F";uid="95d23450-5b08-407c-bfe0-c105557b0470"
NW_007387458.1	RepeatMasker	DNA/Maverick	598	1048	743	+	.	ID="rnd-6_family-12032";Tend="995";Tstart="576";shortTE="F";uid="053b93cb-00ed-4445-b10b-5e06a25c1f07"
NW_007387458.1	RepeatMasker	DNA/Maverick	721	1110	580	-	.	ID="RND-6_FAMILY-12032";Tend="1005";Tstart="639";shortTE="F";uid="77ddc8f9-b2b0-4aa8-b614-1b4576d29a14"
NW_007477637.1	RepeatMasker	DNA/hAT-hAT19	39	193	768	-	.	ID="rnd-6_family-24860";Tend="1341";Tstart="1208";shortTE="F";uid="db4844c5-ae37-4d3c-980d-ffb0f2be1975"
NW_007477638.1	RepeatMasker	Unknown	114	306	1588	-	.	ID="RND-1_FAMILY-427";Tend="893";Tstart="702";shortTE="F";uid="9c533929-7658-4a6f-8d2c-1adcefcc3106"
NW_007378441.1	RepeatMasker	Unknown	89395	89534	1043	+	.	ID="RND-1_FAMILY-295";Tend="903";Tstart="764";shortTE="F";uid="c9c4c57e-a5b6-4c54-a5db-52becc663c5e"
NW_007378441.1	RepeatMasker	DNA/TcMar-Tc1	59361	59567	1576	+	.	ID="RND-1_FAMILY-366";Tend="1012";Tstart="812";shortTE="F";uid="13f2bcf5-cbba-4e8b-afc8-7ea76fa48614"
NW_007378441.1	RepeatMasker	SINE/5S	18289	18455	616	+	.	ID="RND-1_FAMILY-103";Tend="897";Tstart="726";shortTE="F";uid="8f99346f-39e5-44dc-850f-a20fa4a5d9f8"
NW_007378441.1	RepeatMasker	Unknown	102775	103056	1982	+	.	ID="RND-5_FAMILY-7104";Tend="989";Tstart="718";shortTE="F";uid="edfb0a3b-b7c0-469d-8cb1-f3c0f494b573"
NW_007378441.1	RepeatMasker	Unknown	112449	112631	829	+	.	ID="RND-6_FAMILY-52966";Tend="863";Tstart="681";shortTE="F";uid="330632e8-9e1e-4eb8-9b6d-8ae0a5382754"
NW_007378441.1	RepeatMasker	SINE/tRNA-RTE	7571	7863	1928	+	.	ID="RND-1_FAMILY-22";Tend="1546";Tstart="1254";shortTE="F";uid="8fdf2141-4233-4bd6-9c0c-3e517a47acad"
NW_007378441.1	RepeatMasker	Unknown	77603	77780	1424	+	.	ID="RND-6_FAMILY-3775";Tend="379";Tstart="210";shortTE="F";uid="31b5013f-5d09-4cc7-b9f5-9990b6e90fb7"
NW_007378441.1	RepeatMasker	SINE/5S	13886	14052	618	+	.	ID="RND-1_FAMILY-103";Tend="897";Tstart="726";shortTE="F";uid="447cf657-2b8d-46d4-9b65-c8712315ce97"
NW_007378441.1	RepeatMasker	Unknown	4642	4881	1740	+	.	ID="RND-6_FAMILY-2666";Tend="1743";Tstart="1506";shortTE="F";uid="e99d8abd-56a2-4743-9315-1ae64eefa2ed"
NW_007378441.1	RepeatMasker	Unknown	86083	86211	803	+	.	ID="RND-6_FAMILY-8012";Tend="453";Tstart="358";shortTE="F";uid="884afc95-043a-4ba7-871b-13b8fe3407a5"
NW_007378441.1	RepeatMasker	RC/Helitron	6369	6540	933	+	.	ID="RND-1_FAMILY-683";Tend="1610";Tstart="1429";shortTE="F";uid="eda7fe9f-4060-48f4-a1f6-e4f6cf7b4a9e"
NW_007378441.1	RepeatMasker	Unknown	4973	5076	664	+	.	ID="RND-6_FAMILY-3720";Tend="928";Tstart="830";shortTE="F";uid="2d3ec9ea-8c8b-4716-946e-78b55fe17060"
NW_007378441.1	RepeatMasker	Unknown	56828	56974	1264	+	.	ID="RND-6_FAMILY-8012";Tend="504";Tstart="358";shortTE="F";uid="bda25bfd-f82e-42f0-9dbb-39125930ff2f"
NW_007378441.1	RepeatMasker	Unknown	802	1053	1816	+	.	ID="RND-5_FAMILY-3298";Tend="1079";Tstart="834";shortTE="F";uid="75393b03-1ec8-4816-a21d-b223b9f33a2d"
NW_007378441.1	RepeatMasker	Unknown	83477	84368	5690	+	.	ID="RND-1_FAMILY-415";Tend="1803";Tstart="917";shortTE="F";uid="104994f5-db04-481e-bc9a-d1990a6ab67b"
NW_007378441.1	RepeatMasker	Unknown	23828	24031	1118	+	.	ID="RND-1_FAMILY-166";Tend="941";Tstart="720";shortTE="F";uid="3105f2e3-a0ea-4d1f-8a6f-63b8e7939979"
NW_007378441.1	RepeatMasker	DNA	22786	22902	769	+	.	ID="RND-6_FAMILY-33607";Tend="1177";Tstart="1056";shortTE="F";uid="4d84cf1c-a753-411b-a9e1-c25cff20da40"
NW_007378441.1	RepeatMasker	SINE/5S	54421	54531	617	-	.	ID="RND-1_FAMILY-103";Tend="765";Tstart="654";shortTE="F";uid="3c18c813-2fb6-4f9b-a1a3-7699b9fdeb38"
NW_007378441.1	RepeatMasker	Unknown	55626	55763	764	-	.	ID="RND-6_FAMILY-23725";Tend="1347";Tstart="1207";shortTE="F";uid="8ef20158-5583-4b3e-b51d-6d80623005fb"
NW_007378441.1	RepeatMasker	LINE/CR1	20340	20714	519	-	.	ID="RND-6_FAMILY-7184";Tend="824";Tstart="451";shortTE="F";uid="0324b1bd-4b7a-42d8-9712-3d3dbfb1dd2d"
NW_007378441.1	RepeatMasker	DNA/TcMar-Tc1	59772	60081	1689	-	.	ID="RND-1_FAMILY-366";Tend="1011";Tstart="704";shortTE="F";uid="2751b34b-cfa2-47fd-96e4-4ca70466ea71"
NW_007378441.1	RepeatMasker	Unknown	56972	57463	4347	-	.	ID="RND-1_FAMILY-415";Tend="1417";Tstart="926";shortTE="F";uid="b4b7ee37-1aa0-4bca-969a-efe67f36a3da"
NW_007378441.1	RepeatMasker	Unknown	2306	3511	3251	-	.	ID="RND-1_FAMILY-244";Tend="1158";Tstart="13";shortTE="F";uid="8a868213-2642-43ab-9fa5-25536bcb30a1"
NW_007378441.1	RepeatMasker	SINE/tRNA-RTE	12010	12236	1909	-	.	ID="RND-1_FAMILY-111";Tend="1145";Tstart="920";shortTE="F";uid="f7ac63fb-cc96-4bf5-8dfb-ba58fe1d026e"
NW_007378441.1	RepeatMasker	DNA/hAT-Charlie	35390	35501	715	-	.	ID="RND-5_FAMILY-2781";Tend="1420";Tstart="1307";shortTE="F";uid="6fa1f731-4efa-42b0-b786-d3ed81597baa"
NW_007378441.1	RepeatMasker	LINE/CR1	19739	20136	1017	-	.	ID="RND-6_FAMILY-13858";Tend="754";Tstart="357";shortTE="F";uid="178630a7-f890-4745-829e-469ef7883f3c"
NW_007378441.1	RepeatMasker	Unknown	24477	24697	1004	-	.	ID="RND-1_FAMILY-195";Tend="1170";Tstart="1000";shortTE="F";uid="70012904-b7f7-4ffe-b65c-a67f0649f408"
NW_007378441.1	RepeatMasker	RC/Helitron	32619	33318	6066	-	.	ID="RND-1_FAMILY-442";Tend="1843";Tstart="1152";shortTE="F";uid="789d7c87-9689-47b3-8373-0165efec421b"
NW_007378441.1	RepeatMasker	RC/Helitron	43272	43476	1786	-	.	ID="RND-6_FAMILY-3143";Tend="1690";Tstart="1486";shortTE="F";uid="82d7b4df-527f-4fa4-aedd-20c918e7850c"
NW_007378441.1	RepeatMasker	Unknown	84644	84789	722	-	.	ID="RND-6_FAMILY-1666";Tend="1033";Tstart="881";shortTE="F";uid="c4556b95-e2cf-4de8-a2f6-8afbd5ff9ab6"
NW_007378441.1	RepeatMasker	Unknown	15065	16282	3279	-	.	ID="RND-1_FAMILY-244";Tend="1170";Tstart="13";shortTE="F";uid="e5337508-7974-4382-8765-b888ef1fada5"
NW_007378441.1	RepeatMasker	SINE/5S	83105	83215	612	-	.	ID="RND-1_FAMILY-103";Tend="765";Tstart="654";shortTE="F";uid="5b866bc3-4740-498f-bf2c-3efd17f05806"
NW_007378441.1	RepeatMasker	Unknown	71370	71485	416	-	.	ID="RND-6_FAMILY-2262";Tend="657";Tstart="536";shortTE="F";uid="5e2f93bb-964c-401d-b70c-86480a88b322"
NW_007378441.1	RepeatMasker	SINE/5S	79421	79531	612	-	.	ID="RND-1_FAMILY-103";Tend="765";Tstart="654";shortTE="F";uid="a3408109-c8b8-4dcd-bc9f-6d07642446ff"
NW_007378441.1	RepeatMasker	Unknown	87484	87614	812	-	.	ID="RND-6_FAMILY-44247";Tend="814";Tstart="665";shortTE="F";uid="b6c66150-b85e-4ca1-ac4a-9312f3926386"
NW_007378441.1	RepeatMasker	SINE/tRNA-RTE	24760	24898	550	-	.	ID="RND-5_FAMILY-620";Tend="1035";Tstart="898";shortTE="F";uid="1d8ce6a9-b79f-4188-980f-40300d73ba79"
NW_007378441.1	RepeatMasker	Unknown	53317	53436	457	-	.	ID="RND-1_FAMILY-314";Tend="1438";Tstart="1319";shortTE="F";uid="66615422-ab7f-4a1f-bc44-df8d5772732d"
NW_007378441.1	RepeatMasker	Unknown	58584	58705	837	-	.	ID="RND-1_FAMILY-64";Tend="971";Tstart="838";shortTE="F";uid="92df048d-f5e0-4259-9137-065e7178213c"
NW_007378441.1	RepeatMasker	SINE/tRNA-RTE	25066	25202	504	-	.	ID="RND-5_FAMILY-620";Tend="1035";Tstart="900";shortTE="F";uid="5feb5211-9dec-4b6d-89ad-b10d1b2660e0"
NW_007378441.1	RepeatMasker	DNA/Maverick	2023	2268	1343	-	.	ID="RND-1_FAMILY-84";Tend="1070";Tstart="814";shortTE="F";uid="3a3834c3-ef41-4c83-a800-4cc5ec03c4c7"
NW_007387459.1	RepeatMasker	Unknown	1833	2061	1594	-	.	ID="RND-1_FAMILY-96";Tend="1347";Tstart="1097";shortTE="F";uid="20a6e3c7-4482-4c38-8a93-1c75228404a4"
NW_007477639.1	RepeatMasker	Unknown	1	306	2638	-	.	ID="RND-5_FAMILY-3163";Tend="1313";Tstart="1006";shortTE="F";uid="3d80d413-bf2c-47ba-a07b-c73a0d7fbb69"
NW_007477640.1	RepeatMasker	DNA/Maverick	134	302	1193	-	.	ID="RND-1_FAMILY-185";Tend="837";Tstart="671";shortTE="F";uid="b1605ee3-2efb-4fb0-9ee4-1fb4bb14478a"
NW_007477643.1	RepeatMasker	DNA/Academ-1	2	305	1736	+	.	ID="RND-6_FAMILY-3652";Tend="1057";Tstart="757";shortTE="F";uid="f9b16b1b-3237-43d3-8edf-6cc2766d42fc"
NW_007477649.1	RepeatMasker	DNA/hAT-Blackjack	165	270	852	+	.	ID="RND-1_FAMILY-66";Tend="882";Tstart="778";shortTE="F";uid="36da6263-5afb-4968-8b7a-b50e1a08c664"
NW_007477649.1	RepeatMasker	Unknown	177	287	664	-	.	ID="RND-1_FAMILY-73";Tend="841";Tstart="735";shortTE="F";uid="b14e50b7-63ff-4e5d-8844-784f183f1ab7"
NW_007477652.1	RepeatMasker	Unknown	51	194	900	+	.	ID="RND-1_FAMILY-166";Tend="941";Tstart="801";shortTE="F";uid="1c80c53c-6c41-4f9a-8cbb-bf7fa2630ca7"
NW_007477653.1	RepeatMasker	Unknown	62	162	532	+	.	ID="RND-5_FAMILY-8766";Tend="1152";Tstart="1042";shortTE="F";uid="30f67e78-2107-45bd-96fb-6a278dab317d"
NW_007477654.1	RepeatMasker	Unknown	1	120	1041	+	.	ID="RND-1_FAMILY-656";Tend="1242";Tstart="1123";shortTE="F";uid="0f8eb876-e68a-4a17-941b-1277207e9944"
NW_007387461.1	RepeatMasker	LINE/RTE-BovB	239	395	1359	+	.	ID="RND-6_FAMILY-4311";Tend="606";Tstart="454";shortTE="F";uid="47b2b97d-3d5a-432d-b4d9-92a282c40637"
NW_007387461.1	RepeatMasker	SINE/tRNA-RTE	461	715	1833	+	.	ID="RND-6_FAMILY-31686";Tend="1224";Tstart="973";shortTE="F";uid="8ccc32a1-322e-4c92-aca0-08e85fde0dfd"
NW_007387461.1	RepeatMasker	DNA/Maverick	713	820	796	-	.	ID="RND-1_FAMILY-185";Tend="786";Tstart="675";shortTE="F";uid="b1ca1436-7a8f-4097-9f51-876dec13c62f"
NW_007387461.1	RepeatMasker	SINE/ID	1212	1441	936	-	.	ID="RND-1_FAMILY-13";Tend="1896";Tstart="1645";shortTE="F";uid="f69b03a3-0c76-4953-a596-7bdcbde885c7"
NW_007387461.1	RepeatMasker	Unknown	1832	1946	568	-	.	ID="RND-1_FAMILY-52";Tend="1138";Tstart="1027";shortTE="F";uid="653a5a69-5d0b-4f2f-b90d-7fead28a8675"
NW_007477661.1	RepeatMasker	RC/Helitron	1	306	2246	-	.	ID="RND-1_FAMILY-199";Tend="1469";Tstart="1165";shortTE="F";uid="589c409e-eda9-4dd6-802a-087766da0a20"
NW_007477667.1	RepeatMasker	Unknown	1	154	1284	+	.	ID="RND-1_FAMILY-195";Tend="1483";Tstart="1330";shortTE="F";uid="470b5d66-0fd7-41a8-ab61-0b882156c33e"
NW_007477668.1	RepeatMasker	RC/Helitron	118	296	1149	+	.	ID="RND-1_FAMILY-570";Tend="1036";Tstart="857";shortTE="F";uid="ade0e3df-699d-4898-b246-08150299835b"
NW_007387462.1	RepeatMasker	SINE/ID	737	1431	5016	+	.	ID="RND-1_FAMILY-4";Tend="1435";Tstart="639";shortTE="F";uid="8809a4db-bfdf-48b5-8cd9-4de166d004fd"
NW_007387462.1	RepeatMasker	DNA/Crypton-I	1481	1617	429	-	.	ID="RND-5_FAMILY-277";Tend="1768";Tstart="1643";shortTE="F";uid="e0311266-3d6e-486b-899b-163cd7ac769c"
NW_007387462.1	RepeatMasker	SINE/ID	1716	1839	817	-	.	ID="RND-1_FAMILY-28";Tend="1053";Tstart="923";shortTE="F";uid="4fd43ac5-51e5-4da6-814c-14a1e757938c"
NW_007387462.1	RepeatMasker	Unknown	1840	2060	1713	-	.	ID="RND-1_FAMILY-297";Tend="988";Tstart="784";shortTE="F";uid="171d9ad5-b7b0-4bc8-8b61-0d6afb099138"
NW_007477672.1	RepeatMasker	SINE/ID	127	259	475	+	.	ID="RND-1_FAMILY-3";Tend="941";Tstart="844";shortTE="F";uid="6a0ef5dd-3b2b-4969-9344-c8783050c709"
NW_007477674.1	RepeatMasker	Unknown	78	296	522	-	.	ID="RND-1_FAMILY-314";Tend="1548";Tstart="1334";shortTE="F";uid="8a02237c-1a12-4843-8eb9-92122a59ebce"
NW_007477676.1	RepeatMasker	Unknown	4	295	473	-	.	ID="RND-1_FAMILY-314";Tend="1625";Tstart="1334";shortTE="F";uid="3957da7f-be7b-466a-bef2-f7af1dae8e9d"
NW_007477677.1	RepeatMasker	DNA/PIF-Harbinger	194	303	552	-	.	ID="RND-1_FAMILY-258";Tend="2325";Tstart="2217";shortTE="F";uid="88d6427e-6fb1-49fc-a7d2-cfe867467f18"
NW_007387463.1	RepeatMasker	LINE/I	306	2054	3196	+	.	ID="VINGI-1_BTA";Tend="1949";Tstart="199";shortTE="F";uid="6e9b1e70-d1ae-4502-848b-40950d4786bb"
NW_007387463.1	RepeatMasker	LINE/I	1	1170	5833	-	.	ID="RND-6_FAMILY-3578";Tend="1199";Tstart="10";shortTE="F";uid="5ab60c18-6cea-4db9-bfc4-62fc57215938"
NW_007477687.1	RepeatMasker	LTR/Gypsy	1	244	1183	-	.	ID="RND-6_FAMILY-6192";Tend="1800";Tstart="1531";shortTE="F";uid="4dc4876d-3af3-4013-a464-94ed5c425014"
NW_007387464.1	RepeatMasker	Unknown	1523	2059	1819	+	.	ID="RND-1_FAMILY-131";Tend="1000";Tstart="415";shortTE="F";uid="f9874610-e049-4c53-8fa3-b29a77729f13"
NW_007387464.1	RepeatMasker	Unknown	702	802	422	+	.	ID="RND-6_FAMILY-20204";Tend="1124";Tstart="1007";shortTE="F";uid="595c315f-c4ae-4f68-b14a-b7ad49373fd9"
NW_007387464.1	RepeatMasker	SINE/ID	713	821	564	-	.	ID="RND-1_FAMILY-16";Tend="962";Tstart="846";shortTE="F";uid="2e320ac6-354a-48ec-96a5-6b0153ca1470"
NW_007387464.1	RepeatMasker	Unknown	1460	1740	1677	-	.	ID="RND-6_FAMILY-4482";Tend="2389";Tstart="2066";shortTE="F";uid="32490af0-466c-4e10-bef6-c240ff165ab1"
NW_007387465.1	RepeatMasker	DNA/Academ-1	1	430	3609	+	.	ID="RND-5_FAMILY-639";Tend="1368";Tstart="934";shortTE="F";uid="23569a99-601a-41bf-9fef-14bf93a353fa"
NW_007477699.1	RepeatMasker	Unknown	136	282	612	-	.	ID="RND-4_FAMILY-1278";Tend="957";Tstart="820";shortTE="F";uid="d465afe6-13b4-4122-8490-d89db264994a"
NW_007477701.1	RepeatMasker	Unknown	2	251	1098	-	.	ID="RND-6_FAMILY-20204";Tend="1718";Tstart="1458";shortTE="F";uid="6f60b08a-93d2-46e7-9adb-2eba35d24a89"
NW_007477701.1	RepeatMasker	DNA/Crypton-I	162	306	463	-	.	ID="RND-5_FAMILY-277";Tend="261";Tstart="118";shortTE="F";uid="4e4dd5a8-01bb-4cad-8bf6-dcccc19ecf79"
NW_007477706.1	RepeatMasker	Unknown	3	104	683	+	.	ID="RND-1_FAMILY-166";Tend="943";Tstart="842";shortTE="F";uid="470a4f95-2a23-4cdc-9a17-7626a7fcc930"
NW_007477706.1	RepeatMasker	Unknown	157	306	541	-	.	ID="RND-5_FAMILY-8766";TEgroup="ctg_100267%7CRND-5_FAMILY-8766%7C1";Tend="979";Tstart="885";shortTE="T";uid="43e3e6ce-9cb9-48e3-94bb-99a1e0efd09e"
NW_007477708.1	RepeatMasker	Unknown	125	305	1513	-	.	ID="RND-6_FAMILY-62244";Tend="1105";Tstart="920";shortTE="F";uid="e6dde256-c43c-41e8-a6bc-daec92955c74"
NW_007387466.1	RepeatMasker	DNA/hAT-Ac	1719	1837	947	+	.	ID="RND-1_FAMILY-660";Tend="896";Tstart="768";shortTE="F";uid="a72df63b-e221-4e5d-94fc-682ca07fd215"
NW_007387466.1	RepeatMasker	Unknown	189	773	2260	+	.	ID="RND-1_FAMILY-427";Tend="1116";Tstart="562";shortTE="F";uid="b1ac64f1-eb20-41f2-9476-f67583511abf"
NW_007387466.1	RepeatMasker	Unknown	939	1074	436	-	.	ID="RND-1_FAMILY-80";Tend="1078";Tstart="943";shortTE="F";uid="1da88609-ad2e-4863-9021-179e38579de4"
NW_007477709.1	RepeatMasker	DNA	81	223	1179	+	.	ID="RND-6_FAMILY-33607";Tend="1019";Tstart="877";shortTE="F";uid="3c43798f-7bba-48a5-9db8-e33615c38339"
NW_007477712.1	RepeatMasker	Unknown	24	305	2432	-	.	ID="RND-1_FAMILY-390";Tend="1255";Tstart="971";shortTE="F";uid="cdd4d21a-e58f-463f-999d-2b3a46cd39fa"
NW_007477714.1	RepeatMasker	Unknown	1	108	607	+	.	ID="RND-6_FAMILY-20204";Tend="1625";Tstart="1497";shortTE="F";uid="d5fd8cf4-6e47-4fe0-89cc-5276f0487dfa"
NW_007477714.1	RepeatMasker	LINE/L1-Tx1	10	188	715	-	.	ID="RND-1_FAMILY-1";Tend="1812";Tstart="1593";shortTE="F";uid="77db64d1-acbf-40f1-b1c7-28c8f0a56939"
NW_007477716.1	RepeatMasker	Unknown	54	227	648	+	.	ID="RND-5_FAMILY-8766";TEgroup="ctg_100277%7CRND-5_FAMILY-8766%7C1";Tend="979";Tstart="854";shortTE="T";uid="24061de4-a096-47be-856e-2402bcf444f5"
NW_007477716.1	RepeatMasker	Unknown	149	250	419	-	.	ID="RND-1_FAMILY-195";Tend="1475";Tstart="1376";shortTE="F";uid="6246cfa9-c6de-4350-b244-c8153afb8f68"
NW_007477718.1	RepeatMasker	DNA/hAT-Ac	1	236	1927	+	.	ID="RND-6_FAMILY-1214";Tend="726";Tstart="492";shortTE="F";uid="d4ea2d0e-7972-4c9b-8194-966abf112c26"
NW_007387467.1	RepeatMasker	RC/Helitron	342	544	560	+	.	ID="RND-6_FAMILY-8282";Tend="992";Tstart="809";shortTE="F";uid="63664926-6eaf-48f2-b30b-c7549151f4fb"
NW_007477723.1	RepeatMasker	Unknown	1	305	2706	+	.	ID="RND-6_FAMILY-12407";Tend="1163";Tstart="859";shortTE="F";uid="b96cd22a-5187-4043-b2f0-4bec6116f414"
NW_007477724.1	RepeatMasker	Unknown	81	191	875	+	.	ID="RND-1_FAMILY-48";Tend="795";Tstart="685";shortTE="F";uid="4643a7b8-c601-4a02-9704-da2004780c88"
NW_007477728.1	RepeatMasker	Unknown	12	235	1528	+	.	ID="RND-1_FAMILY-56";Tend="1732";Tstart="1504";shortTE="F";uid="b172c54f-7627-45d3-bfa0-267afa58e9e1"
NW_007477730.1	RepeatMasker	Unknown	148	305	485	-	.	ID="RND-5_FAMILY-8766";Tend="1123";Tstart="926";shortTE="F";uid="b07076a5-e99c-41d4-8923-09165998bdcc"
NW_007477731.1	RepeatMasker	RC/Helitron	1	130	669	+	.	ID="RND-6_FAMILY-8282";Tend="954";Tstart="825";shortTE="F";uid="9c5b733e-1c60-44ac-825a-609077f0f3d0"
NW_007477737.1	RepeatMasker	RC/Helitron	1	101	652	+	.	ID="RND-6_FAMILY-3143";Tend="964";Tstart="856";shortTE="F";uid="248c4c5e-4056-420e-9271-641b70dbab8b"
NW_007378442.1	RepeatMasker	LINE/RTE-BovB	11753	11921	713	+	.	ID="RND-6_FAMILY-4645";Tend="864";Tstart="711";shortTE="F";uid="24a82e95-f05d-4769-b6c6-896ef674b1fc"
NW_007378442.1	RepeatMasker	Unknown	15394	15497	443	+	.	ID="RND-6_FAMILY-4153";Tend="1217";Tstart="1119";shortTE="F";uid="856832b9-76b1-4ec9-bdb9-43742a4b2c41"
NW_007378442.1	RepeatMasker	SINE/ID	48523	48781	1679	+	.	ID="RND-1_FAMILY-28";Tend="1079";Tstart="826";shortTE="F";uid="3892471c-3a2f-4f78-aa0e-2f02674126aa"
NW_007378442.1	RepeatMasker	DNA/hAT-Charlie	101874	102283	713	+	.	ID="RND-6_FAMILY-3808";TEgroup="ctg_1003%7CRND-6_FAMILY-3808%7C1";Tend="1564";Tstart="879";shortTE="F";uid="9741c2b8-5254-44d1-85c2-aee33900a361"
NW_007378442.1	RepeatMasker	SINE/5S	11028	11158	692	+	.	ID="RND-1_FAMILY-103";Tend="798";Tstart="654";shortTE="F";uid="1c20681e-8a34-44fe-a4e2-a0a6be138b95"
NW_007378442.1	RepeatMasker	SINE/ID	67356	67578	943	+	.	ID="RND-1_FAMILY-3";Tend="1071";Tstart="844";shortTE="F";uid="c72d96f4-240e-471a-818c-a1d6727bfa1e"
NW_007378442.1	RepeatMasker	LINE/I	33657	34015	1635	+	.	ID="RND-6_FAMILY-4406";TEgroup="ctg_1003%7CRND-6_FAMILY-4406%7C1";Tend="605";Tstart="1";shortTE="F";uid="3d7180f3-835a-4f3c-b881-86dfaa7acefd"
NW_007378442.1	RepeatMasker	Unknown	56509	56810	1614	+	.	ID="RND-1_FAMILY-633";Tend="1280";Tstart="894";shortTE="F";uid="54e32856-69ec-4d6b-acf9-c896d8e0535e"
NW_007378442.1	RepeatMasker	SINE/ID	49849	50180	1674	+	.	ID="RND-1_FAMILY-28";Tend="1080";Tstart="826";shortTE="F";uid="b0632047-2031-4bf8-8178-c00b8dc62a3c"
NW_007378442.1	RepeatMasker	SINE/5S	62929	63106	1061	+	.	ID="RND-1_FAMILY-103";Tend="847";Tstart="659";shortTE="F";uid="038a7e97-b334-4e16-82ae-8036a12e9877"
NW_007378442.1	RepeatMasker	LINE/I	32029	32160	913	+	.	ID="RND-6_FAMILY-16228";Tend="1026";Tstart="895";shortTE="F";uid="699997f8-b9c0-4802-90b8-c822cbeb3930"
NW_007378442.1	RepeatMasker	Unknown	362	476	673	+	.	ID="RND-1_FAMILY-31";Tend="1606";Tstart="1488";shortTE="F";uid="5ead1279-8963-471b-a38c-c80ba540fa1e"
NW_007378442.1	RepeatMasker	Unknown	25410	25718	805	+	.	ID="RND-1_FAMILY-0";Tend="772";Tstart="537";shortTE="F";uid="297f95bf-e8bb-4b3d-8838-6977f7484517"
NW_007378442.1	RepeatMasker	DNA	1439	1872	761	+	.	ID="RND-5_FAMILY-190";Tend="759";Tstart="321";shortTE="F";uid="6696a3e4-b2e0-4a49-8388-edd9e0cd9183"
NW_007378442.1	RepeatMasker	Unknown	73493	73835	1054	+	.	ID="RND-1_FAMILY-334";Tend="741";Tstart="372";shortTE="F";uid="43dcff44-9659-4901-b7bc-7e904d0aeb27"
NW_007378442.1	RepeatMasker	DNA/Maverick	50937	51157	412	+	.	ID="RND-6_FAMILY-12032";Tend="988";Tstart="768";shortTE="F";uid="af813f2e-6096-413a-b9f6-0b5ac874d46b"
NW_007378442.1	RepeatMasker	RC/Helitron	66560	66825	1699	+	.	ID="RND-6_FAMILY-8282";Tend="1085";Tstart="816";shortTE="F";uid="d53ce39c-e48e-45ca-9a6d-981fa2964b61"
NW_007378442.1	RepeatMasker	Unknown	20894	21011	663	+	.	ID="RND-1_FAMILY-31";Tend="1606";Tstart="1488";shortTE="F";uid="e17ae9cf-0846-473b-a9da-55cfc8bf8622"
NW_007378442.1	RepeatMasker	Unknown	23299	23652	1493	+	.	ID="RND-6_FAMILY-44247";Tend="956";Tstart="677";shortTE="F";uid="d0e94c6d-0672-45e0-9e24-d3752dd14baf"
NW_007378442.1	RepeatMasker	DNA/TcMar-Tc1	55641	55854	1419	+	.	ID="RND-1_FAMILY-366";Tend="1565";Tstart="1350";shortTE="F";uid="8491b4fe-b611-4747-9728-434e64e18003"
NW_007378442.1	RepeatMasker	DNA/hAT-Blackjack	58898	59061	889	+	.	ID="RND-5_FAMILY-887";Tend="939";Tstart="784";shortTE="F";uid="d17d62e0-cb08-40a8-92b9-76b3de30bdf0"
NW_007378442.1	RepeatMasker	Unknown	20773	20880	454	+	.	ID="RND-5_FAMILY-708";Tend="1444";Tstart="1337";shortTE="F";uid="4352f3e7-565c-4178-9396-a4562dac52b4"
NW_007378442.1	RepeatMasker	Satellite	54141	54854	1492	+	.	ID="RND-5_FAMILY-1961";Tend="1765";Tstart="1111";shortTE="F";uid="7c4d8d61-09f2-48e1-a86c-fe9872d29c0e"
NW_007378442.1	RepeatMasker	DNA	7857	8460	1085	+	.	ID="rnd-5_family-190";Tend="765";Tstart="321";shortTE="F";uid="5461cace-51e3-4f24-ac01-f9f651d531b2"
NW_007378442.1	RepeatMasker	SINE/ID	46135	46293	1063	+	.	ID="RND-1_FAMILY-28";Tend="990";Tstart="826";shortTE="F";uid="fb7aa265-d6fb-4344-bf7d-91a609d151da"
NW_007378442.1	RepeatMasker	DNA/hAT-hATm	4606	5094	2749	+	.	ID="RND-6_FAMILY-3297";Tend="1116";Tstart="633";shortTE="F";uid="4b190c30-f789-4b59-83d3-fdefed1f72f1"
NW_007378442.1	RepeatMasker	SINE/ID	34013	34231	1733	+	.	ID="RND-1_FAMILY-16";Tend="1082";Tstart="866";shortTE="F";uid="abb06c37-bab8-45f8-8113-fb1a370ad8c3"
NW_007378442.1	RepeatMasker	SINE/5S	4047	4345	587	+	.	ID="RND-1_FAMILY-103";TEgroup="ctg_1003%7CRND-1_FAMILY-103%7C1";Tend="757";Tstart="653";shortTE="F";uid="4d2d0836-be11-48c1-a839-bb5ae5c947a0"
NW_007378442.1	RepeatMasker	LINE/I	14916	15254	698	+	.	ID="RND-6_FAMILY-16228";TEgroup="ctg_1003%7CRND-6_FAMILY-16228%7C1";Tend="1026";Tstart="895";shortTE="T";uid="496a78fc-3196-4634-898a-6d41a0611cee"
NW_007378442.1	RepeatMasker	Unknown	32283	32398	548	+	.	ID="RND-6_FAMILY-4153";Tend="1217";Tstart="1103";shortTE="F";uid="5a4315dd-890e-4ad9-b8d3-7622ba7b98ee"
NW_007378442.1	RepeatMasker	SINE/tRNA-RTE	4387	4495	731	+	.	ID="RND-1_FAMILY-88";Tend="1111";Tstart="994";shortTE="F";uid="37950df3-211c-4745-abfa-a7ba6b0648ca"
NW_007378442.1	RepeatMasker	DNA/hAT-Charlie	94208	94318	529	+	.	ID="RND-6_FAMILY-3808";Tend="1592";Tstart="1481";shortTE="F";uid="acd03f8e-760a-42e1-a015-ccd6ff154c81"
NW_007378442.1	RepeatMasker	Unknown	25169	25427	1416	+	.	ID="RND-5_FAMILY-4264";Tend="472";Tstart="247";shortTE="F";uid="8f48ad5a-dad5-49a9-a457-84938d3f00cb"
NW_007378442.1	RepeatMasker	LINE/I	34232	34476	540	+	.	ID="RND-6_FAMILY-4406";TEgroup="ctg_1003%7CRND-6_FAMILY-4406%7C2";Tend="656";Tstart="533";shortTE="T";uid="2fd8ab30-11f4-495c-9934-f42dbc6bd2ce"
NW_007378442.1	RepeatMasker	SINE/ID	51995	52326	1674	+	.	ID="RND-1_FAMILY-28";Tend="1080";Tstart="826";shortTE="F";uid="8812cbaf-d200-493d-847a-a4e45575c932"
NW_007378442.1	RepeatMasker	DNA	18631	18796	410	+	.	ID="RND-5_FAMILY-190";Tend="1426";Tstart="1262";shortTE="F";uid="f68b5ab2-538d-49ca-b5c1-389413a6fb17"
NW_007378442.1	RepeatMasker	DNA	103632	103938	2159	+	.	ID="RND-1_FAMILY-523";Tend="1207";Tstart="914";shortTE="F";uid="42b7d405-c764-4268-ad36-e119b0b53eca"
NW_007378442.1	RepeatMasker	SINE/5S	906	1026	699	+	.	ID="RND-1_FAMILY-103";Tend="813";Tstart="683";shortTE="F";uid="d7d3bd17-8e5c-4471-8f37-a33cd18cee06"
NW_007378442.1	RepeatMasker	SINE/tRNA-Core	2552	3246	2799	+	.	ID="RND-1_FAMILY-87";TEgroup="ctg_1003%7CRND-1_FAMILY-87%7C1";Tend="1708";Tstart="1355";shortTE="F";uid="1786d717-3bc7-4285-91b2-2df97b8bc31e"
NW_007378442.1	RepeatMasker	DNA	17669	18094	453	+	.	ID="rnd-5_family-190";Tend="1518";Tstart="1265";shortTE="F";uid="99879ce1-15e7-43e0-b594-94219b3f5c28"
NW_007378442.1	RepeatMasker	Unknown	77108	77574	1776	+	.	ID="RND-1_FAMILY-64";Tend="1126";Tstart="287";shortTE="F";uid="2afedf2f-1fa3-4c48-a300-2e29df40c2f3"
NW_007378442.1	RepeatMasker	RC/Helitron	48871	49595	6263	+	.	ID="RND-6_FAMILY-6592";Tend="1533";Tstart="809";shortTE="F";uid="70f10c66-7a4b-418c-ac6d-36eca90b310e"
NW_007378442.1	RepeatMasker	LINE/I	24281	24412	913	+	.	ID="RND-6_FAMILY-16228";Tend="1026";Tstart="895";shortTE="F";uid="4d511442-604a-4fe9-9364-b1378bb8d0ee"
NW_007378442.1	RepeatMasker	Unknown	14022	14534	1642	+	.	ID="RND-6_FAMILY-44247";Tend="977";Tstart="281";shortTE="F";uid="4b46e2db-50a0-484e-8395-ead069a81167"
NW_007378442.1	RepeatMasker	SINE/ID	16507	16688	764	+	.	ID="RND-6_FAMILY-766";Tend="1919";Tstart="1745";shortTE="F";uid="e55f51c3-262f-4bda-ad28-7a778a82cb8c"
NW_007378442.1	RepeatMasker	Unknown	82070	82452	1768	+	.	ID="RND-1_FAMILY-130";Tend="1548";Tstart="1098";shortTE="F";uid="99823484-40ae-4377-a050-ee7cbcda0250"
NW_007378442.1	RepeatMasker	Unknown	5272	5508	781	+	.	ID="RND-1_FAMILY-31";Tend="1667";Tstart="1443";shortTE="F";uid="8d51c699-145c-4ba5-aca8-a8acb51c4a23"
NW_007378442.1	RepeatMasker	Unknown	100549	100783	1925	+	.	ID="RND-5_FAMILY-2138";Tend="983";Tstart="747";shortTE="F";uid="b99affe5-1e2f-4b30-8437-0db912d1f55b"
NW_007378442.1	RepeatMasker	DNA/Maverick	111776	112353	741	+	.	ID="RND-6_FAMILY-12032";TEgroup="ctg_1003%7CRND-6_FAMILY-12032%7C1";Tend="998";Tstart="559";shortTE="F";uid="3882a693-4cfc-4ce2-ae4c-6f4dda6260bd"
NW_007378442.1	RepeatMasker	SINE/tRNA-Deu	22437	22721	1715	+	.	ID="RND-1_FAMILY-54";Tend="1053";Tstart="803";shortTE="F";uid="ea06b2fc-63b4-4432-99d2-299292bd1057"
NW_007378442.1	RepeatMasker	Satellite	69025	69737	1594	+	.	ID="RND-5_FAMILY-1961";Tend="1762";Tstart="1111";shortTE="F";uid="addfd728-a3a1-463a-b698-aab7b0688063"
NW_007378442.1	RepeatMasker	Unknown	24774	24902	952	+	.	ID="RND-5_FAMILY-8766";Tend="1158";Tstart="1029";shortTE="F";uid="98620c0e-1f34-481e-a1b4-b0de5a35af37"
NW_007378442.1	RepeatMasker	SINE/ID	17448	17637	956	-	.	ID="RND-1_FAMILY-28";Tend="1028";Tstart="838";shortTE="F";uid="a45e518e-be70-4db5-bd08-31fe95750592"
NW_007378442.1	RepeatMasker	Unknown	16270	16513	509	-	.	ID="RND-1_FAMILY-0";Tend="550";Tstart="339";shortTE="F";uid="9c96a485-9767-48a5-bfe5-940452febbe8"
NW_007378442.1	RepeatMasker	DNA/Sola-2	73541	73836	2006	-	.	ID="RND-1_FAMILY-789";Tend="994";Tstart="700";shortTE="F";uid="465cdc0d-0d20-4772-b6e6-388a786ebed2"
NW_007378442.1	RepeatMasker	SINE/tRNA-Core	61886	62011	601	-	.	ID="RND-1_FAMILY-87";Tend="1322";Tstart="1184";shortTE="F";uid="37a5a2a2-6a09-41f2-ac83-b2187d57c7f3"
NW_007378442.1	RepeatMasker	DNA/P	67667	67810	915	-	.	ID="RND-6_FAMILY-25590";Tend="1266";Tstart="1126";shortTE="F";uid="e3fb7ad6-5eb1-4bfb-a90c-b910f29fcd3e"
NW_007378442.1	RepeatMasker	LINE/L2	10424	10536	491	-	.	ID="RND-1_FAMILY-428";Tend="770";Tstart="661";shortTE="F";uid="a44bf6c6-e875-4849-9e08-d2f16c69fa06"
NW_007378442.1	RepeatMasker	DNA/hAT-hATm	21086	21389	2321	-	.	ID="RND-6_FAMILY-3297";Tend="934";Tstart="637";shortTE="F";uid="2a2db3df-3d84-41e6-aa34-e45b3b41e88a"
NW_007378442.1	RepeatMasker	DNA/hAT-Charlie	94035	94291	1593	-	.	ID="RND-4_FAMILY-1112";Tend="1064";Tstart="794";shortTE="F";uid="428ca6c9-f724-4675-802a-8a60850a0a7b"
NW_007378442.1	RepeatMasker	Unknown	49621	49764	728	-	.	ID="RND-6_FAMILY-10467";Tend="553";Tstart="403";shortTE="F";uid="864425e6-40e0-44bb-9bc1-b073365fdb8d"
NW_007378442.1	RepeatMasker	SINE/ID	26711	26941	1436	-	.	ID="RND-1_FAMILY-16";Tend="1092";Tstart="867";shortTE="F";uid="b864d317-7c94-439a-bd8d-45c706609f50"
NW_007378442.1	RepeatMasker	SINE/tRNA-Meta	67812	67978	1021	-	.	ID="RND-1_FAMILY-97";Tend="982";Tstart="829";shortTE="F";uid="22daa36d-5398-445e-91e9-c032ad6e5f6f"
NW_007378442.1	RepeatMasker	DNA/Sola-2	8528	8840	2092	-	.	ID="RND-1_FAMILY-789";Tend="999";Tstart="690";shortTE="F";uid="464c5b22-38c4-4c10-a7c2-c160779f1d46"
NW_007378442.1	RepeatMasker	Unknown	91469	91914	1438	-	.	ID="RND-1_FAMILY-409";TEgroup="ctg_1003%7CRND-1_FAMILY-409%7C1";Tend="968";Tstart="781";shortTE="F";uid="b51c835b-b874-49c2-8c46-b32287e8ac9b"
NW_007378442.1	RepeatMasker	DNA/hAT-Charlie	88075	88214	1070	-	.	ID="RND-4_FAMILY-1112";Tend="1064";Tstart="926";shortTE="F";uid="e1348c95-9524-4e10-9ddb-6116999104a5"
NW_007378442.1	RepeatMasker	Unknown	38861	38967	712	-	.	ID="RND-6_FAMILY-10467";Tend="1593";Tstart="1487";shortTE="F";uid="a57df930-3b10-4253-a44f-4268d91f63dc"
NW_007378442.1	RepeatMasker	SINE/tRNA-Core	12994	13268	1545	-	.	ID="RND-1_FAMILY-72";Tend="1120";Tstart="785";shortTE="F";uid="73098e14-6926-4a1a-98f2-999ad5e3a68c"
NW_007378442.1	RepeatMasker	Unknown	79783	80504	2950	-	.	ID="RND-1_FAMILY-64";Tend="1478";Tstart="897";shortTE="F";uid="3ed5a45b-2294-479a-bcf8-d1602d532701"
NW_007378442.1	RepeatMasker	DNA/Sola-2	77282	77575	1981	-	.	ID="RND-1_FAMILY-789";Tend="994";Tstart="700";shortTE="F";uid="332060a5-cb62-4461-802c-1ac3704ac7d3"
NW_007378442.1	RepeatMasker	DNA/Sola-2	14230	14547	2133	-	.	ID="RND-1_FAMILY-789";Tend="1005";Tstart="690";shortTE="F";uid="781736fb-06e4-4ad3-bf9f-4044a5661618"
NW_007378442.1	RepeatMasker	Unknown	100038	100406	3032	-	.	ID="RND-5_FAMILY-5246";Tend="1083";Tstart="715";shortTE="F";uid="5478d1b7-a7a4-47ee-abe9-766737d71d1e"
NW_007378442.1	RepeatMasker	SINE/tRNA-RTE	93387	93562	1039	-	.	ID="RND-6_FAMILY-31686";Tend="1240";Tstart="1071";shortTE="F";uid="d58b667c-9bce-43cf-b9da-9301e3fcce01"
NW_007378442.1	RepeatMasker	Unknown	94976	95178	1186	-	.	ID="RND-6_FAMILY-6075";Tend="1033";Tstart="820";shortTE="F";uid="e93ddd92-7be8-4e84-a62b-515f17b32591"
NW_007378442.1	RepeatMasker	Unknown	60695	60830	1000	-	.	ID="RND-1_FAMILY-409";Tend="913";Tstart="779";shortTE="F";uid="04e00759-ac62-4cf7-a053-6a07d3f7bd0a"
NW_007378442.1	RepeatMasker	Unknown	81167	81786	4043	-	.	ID="RND-5_FAMILY-2144";Tend="1533";Tstart="913";shortTE="F";uid="165341e0-f9a5-4cec-b3ee-2d80d091105a"
NW_007378442.1	RepeatMasker	LINE/RTE-BovB	45755	46030	2063	-	.	ID="RND-5_FAMILY-2627";Tend="1053";Tstart="778";shortTE="F";uid="84926829-c013-4ac4-8c5e-5c2992a30041"
NW_007378442.1	RepeatMasker	Unknown	74467	74758	1493	-	.	ID="RND-6_FAMILY-45419";Tend="1416";Tstart="1129";shortTE="F";uid="c874de23-ca90-4d82-8a7b-60700698591f"
NW_007378442.1	RepeatMasker	SINE/ID	5303	5514	1382	-	.	ID="RND-1_FAMILY-16";Tend="1076";Tstart="867";shortTE="F";uid="5d8c6d97-4f92-4c6b-97d7-a3a13454c656"
NW_007378442.1	RepeatMasker	Unknown	63205	63311	708	-	.	ID="RND-1_FAMILY-106";Tend="1194";Tstart="1088";shortTE="F";uid="48814594-104b-4a00-8f3e-54531b3be646"
NW_007378442.1	RepeatMasker	Unknown	23688	24050	1204	-	.	ID="RND-1_FAMILY-0";Tend="647";Tstart="340";shortTE="F";uid="c2b516d2-1909-4bbc-b7e9-efcd75083534"
NW_007378442.1	RepeatMasker	RC/Helitron	22967	23241	1157	-	.	ID="RND-6_FAMILY-8282";Tend="1112";Tstart="828";shortTE="F";uid="01b3bb6c-f828-405a-80f6-b11b1ab677f8"
NW_007378442.1	RepeatMasker	Unknown	80865	81002	886	-	.	ID="RND-1_FAMILY-130";Tend="1248";Tstart="1115";shortTE="F";uid="a28bfe10-7489-487d-a9c1-c3bc56a6a200"
NW_007378442.1	RepeatMasker	DNA/hAT-Blackjack	72623	73095	715	-	.	ID="RND-5_FAMILY-887";TEgroup="ctg_1003%7CRND-5_FAMILY-887%7C1";Tend="1224";Tstart="908";shortTE="F";uid="c6bf4265-ebf9-48ef-b279-7dd870b0b72a"
NW_007378442.1	RepeatMasker	LINE/Penelope	106352	106482	738	-	.	ID="RND-6_FAMILY-1904";Tend="1102";Tstart="975";shortTE="F";uid="9e79dd36-6c81-4c4f-94e3-49db6f06aed6"
NW_007378442.1	RepeatMasker	SINE/tRNA-RTE	44660	45029	2095	-	.	ID="RND-1_FAMILY-100";Tend="1040";Tstart="735";shortTE="F";uid="153ca5a7-250e-45f7-a1c2-7104f6a0651b"
NW_007378442.1	RepeatMasker	Satellite	62236	62837	1052	-	.	ID="RND-5_FAMILY-1961";Tend="1762";Tstart="1111";shortTE="F";uid="d44ed705-f2a3-4195-aafb-c217786e69e4"
NW_007378442.1	RepeatMasker	Unknown	28560	28768	1592	-	.	ID="RND-1_FAMILY-728";Tend="994";Tstart="790";shortTE="F";uid="1ca5d191-bb2b-412c-9d36-dea46db7f918"
NW_007378442.1	RepeatMasker	SINE/ID	38968	39188	1431	-	.	ID="RND-1_FAMILY-16";Tend="1081";Tstart="867";shortTE="F";uid="8b6d3ec3-f00a-489d-869e-06b77b8d7b50"
NW_007378442.1	RepeatMasker	SINE/tRNA-RTE	34752	35007	1169	-	.	ID="RND-1_FAMILY-111";Tend="1150";Tstart="957";shortTE="F";uid="3ab32665-d838-4d92-90d6-7b83b8a47ab8"
NW_007378442.1	RepeatMasker	Unknown	20857	20994	624	-	.	ID="RND-6_FAMILY-1666";Tend="1048";Tstart="906";shortTE="F";uid="4c7d043b-26a2-4174-a4bf-fc96ad3247d1"
NW_007378442.1	RepeatMasker	Unknown	58771	58884	630	-	.	ID="RND-6_FAMILY-23725";Tend="1330";Tstart="1217";shortTE="F";uid="aef2d815-21eb-4134-b9bd-54bbdbbc2b52"
NW_007378442.1	RepeatMasker	LINE/RTE-BovB	48166	48419	1769	-	.	ID="RND-5_FAMILY-2627";Tend="1053";Tstart="788";shortTE="F";uid="8c43c11c-2d9d-48ff-997a-21d6b2428881"
NW_007378442.1	RepeatMasker	LINE/L2	109233	109579	561	-	.	ID="RND-6_FAMILY-2213";Tend="1461";Tstart="1115";shortTE="F";uid="156ff89d-4415-49ac-8741-c1123cabed90"
NW_007378442.1	RepeatMasker	SINE/ID	12331	12538	1341	-	.	ID="RND-1_FAMILY-16";Tend="1076";Tstart="869";shortTE="F";uid="ff5be16c-9842-4281-a0e0-9d9cdfd8f410"
NW_007378442.1	RepeatMasker	LINE/RTE-BovB	38544	38720	1368	-	.	ID="RND-5_FAMILY-2627";Tend="955";Tstart="779";shortTE="F";uid="7d1b3aed-87df-4fa5-98e2-93ef279c9eb8"
NW_007378442.1	RepeatMasker	Unknown	66338	66482	776	-	.	ID="RND-1_FAMILY-27";Tend="841";Tstart="688";shortTE="F";uid="4b087fd4-7e9b-4aa3-a5ee-911425833fa2"
NW_007378442.1	RepeatMasker	RC/Helitron	13690	13964	1157	-	.	ID="RND-6_FAMILY-8282";Tend="1112";Tstart="828";shortTE="F";uid="80420172-120a-4db0-b91b-a3e84b4ac445"
NW_007378442.1	RepeatMasker	DNA/Sola-2	84114	84405	1983	-	.	ID="RND-1_FAMILY-789";Tend="994";Tstart="703";shortTE="F";uid="aeafb72b-83bb-40ef-a01a-11010151c6c7"
NW_007378442.1	RepeatMasker	Unknown	78206	78497	1493	-	.	ID="RND-6_FAMILY-45419";Tend="1416";Tstart="1129";shortTE="F";uid="0f24f5c2-0aab-4d9c-979c-f1183dfb01c1"
NW_007378442.1	RepeatMasker	SINE/tRNA-RTE	87641	87919	1498	-	.	ID="RND-6_FAMILY-31686";Tend="1240";Tstart="973";shortTE="F";uid="807e8c76-a18b-47f6-89ca-78854f4a314f"
NW_007378442.1	RepeatMasker	Unknown	325	485	651	-	.	ID="RND-6_FAMILY-1666";Tend="1048";Tstart="880";shortTE="F";uid="ba9525eb-6228-4fda-b2c9-1dd6448a2cc6"
NW_007378442.1	RepeatMasker	SINE/tRNA-RTE	110609	110795	682	-	.	ID="RND-6_FAMILY-31686";Tend="1201";Tstart="1037";shortTE="F";uid="e31ae0b2-c3a9-453f-94a2-02adc218d60d"
NW_007378442.1	RepeatMasker	Unknown	104469	104648	864	-	.	ID="RND-1_FAMILY-52";Tend="1086";Tstart="923";shortTE="F";uid="43874ba2-45d4-4ddd-9591-99a2d61188fc"
NW_007378442.1	RepeatMasker	SINE/ID	24051	24154	1301	-	.	ID="RND-1_FAMILY-16";Tend="1580";Tstart="871";shortTE="F";uid="b75017fc-20bf-495f-b1e3-87c53058cc8f"
NW_007378442.1	RepeatMasker	RC/Helitron	30472	30593	695	-	.	ID="HELITRON-N9_LMI";Tend="121";Tstart="1";shortTE="F";uid="d0601210-a63e-4afa-bbec-fd44b3eca5c5"
NW_007378442.1	RepeatMasker	DNA/hAT-Blackjack	73196	73470	1973	-	.	ID="RND-5_FAMILY-887";Tend="1224";Tstart="950";shortTE="F";uid="5eee3960-3fbe-4263-a206-4bb4d9de415e"
NW_007477739.1	RepeatMasker	DNA/TcMar-Tc1	50	305	1821	-	.	ID="RND-6_FAMILY-3797";Tend="1390";Tstart="1135";shortTE="F";uid="04e8d2b8-77ce-4c95-b5f8-e45269922820"
NW_007477742.1	RepeatMasker	RC/Helitron	1	305	2614	+	.	ID="RND-1_FAMILY-179";Tend="1504";Tstart="1199";shortTE="F";uid="307736fd-c22d-48b7-a513-8755eb2d5850"
NW_007477744.1	RepeatMasker	Unknown	1	106	896	-	.	ID="RND-5_FAMILY-8766";Tend="1102";Tstart="998";shortTE="F";uid="0098fbfd-02da-4fb6-a8b1-d0eaaa368e7f"
NW_007387470.1	RepeatMasker	Unknown	560	702	525	+	.	ID="RND-5_FAMILY-94";Tend="996";Tstart="884";shortTE="F";uid="95172ed2-e800-44c5-b5ef-d5833a1d3b0f"
NW_007387470.1	RepeatMasker	Unknown	176	377	1501	+	.	ID="RND-6_FAMILY-46417";Tend="789";Tstart="588";shortTE="F";uid="387a3a31-c4bc-479a-9962-e39ca6c23743"
NW_007387470.1	RepeatMasker	DNA/Maverick	707	1296	749	-	.	ID="RND-6_FAMILY-12032";TEgroup="ctg_10031%7CRND-6_FAMILY-12032%7C1";Tend="1000";Tstart="558";shortTE="F";uid="ebd020d1-f156-463f-9d4a-1497da883502"
NW_007477749.1	RepeatMasker	SINE/tRNA-RTE	4	247	1356	-	.	ID="RND-5_FAMILY-620";Tend="1174";Tstart="922";shortTE="F";uid="ee247bb2-bd3a-4fe3-8990-a2dc36486c52"
NW_007477752.1	RepeatMasker	Unknown	1	302	1613	+	.	ID="RND-6_FAMILY-44247";Tend="979";Tstart="742";shortTE="F";uid="bc25acd7-f562-4878-9729-315043e97fb7"
NW_007477752.1	RepeatMasker	Unknown	107	305	1700	-	.	ID="RND-6_FAMILY-12407";Tend="1102";Tstart="904";shortTE="F";uid="e791e580-4fcc-4f51-a7af-22b4c3feeeba"
NW_007477754.1	RepeatMasker	SINE/tRNA-RTE	194	305	580	-	.	ID="RND-1_FAMILY-2";Tend="760";Tstart="648";shortTE="F";uid="b4e13b93-5322-4653-ac78-b57a14a9a786"
NW_007477757.1	RepeatMasker	SINE/tRNA-RTE	8560	8886	1657	+	.	ID="RND-1_FAMILY-22";Tend="1553";Tstart="1255";shortTE="F";uid="5788694a-401b-4953-861a-c47b512ac802"
NW_007477757.1	RepeatMasker	RC/Helitron	7702	8107	2038	+	.	ID="RND-1_FAMILY-442";Tend="1843";Tstart="1430";shortTE="F";uid="6348014d-bb4c-4d78-8980-27cca44644fa"
NW_007477757.1	RepeatMasker	Unknown	9763	9914	766	+	.	ID="RND-1_FAMILY-371";Tend="532";Tstart="373";shortTE="F";uid="b39abdd7-3b8d-47df-a5fe-1668f35bb76d"
NW_007477757.1	RepeatMasker	Unknown	1	115	655	+	.	ID="RND-1_FAMILY-371";Tend="532";Tstart="411";shortTE="F";uid="1d8fc64a-27d5-4e20-bb51-ed2ef5425a4c"
NW_007477757.1	RepeatMasker	Unknown	9494	9647	769	-	.	ID="RND-1_FAMILY-191";Tend="882";Tstart="735";shortTE="F";uid="1690a29e-fcf3-4565-b3f8-75265541faa7"
NW_007477757.1	RepeatMasker	Unknown	229	447	1570	-	.	ID="RND-1_FAMILY-275";Tend="1064";Tstart="860";shortTE="F";uid="3af416ed-fefd-46e7-a2ac-78c1f3251678"
NW_007387471.1	RepeatMasker	RC/Helitron	1831	2056	2048	+	.	ID="RND-1_FAMILY-570";Tend="1094";Tstart="869";shortTE="F";uid="45635598-48f3-4b33-8a60-e6acfd1cb26a"
NW_007477762.1	RepeatMasker	Unknown	188	305	638	-	.	ID="RND-6_FAMILY-12047";Tend="1167";Tstart="1046";shortTE="F";uid="9524b9de-b0b7-4792-b74f-fe96938b82a2"
NW_007387472.1	RepeatMasker	Unknown	121	252	1066	+	.	ID="RND-1_FAMILY-344";Tend="1501";Tstart="1366";shortTE="F";uid="0ebe13d3-fadc-4c10-bb0d-ea30fd05d8cc"
NW_007387472.1	RepeatMasker	Unknown	264	424	1158	+	.	ID="RND-6_FAMILY-27571";Tend="827";Tstart="673";shortTE="F";uid="1ec4ee27-2f84-424b-9180-c9c7ad679d7a"
NW_007387472.1	RepeatMasker	Unknown	716	1166	1345	-	.	ID="RND-1_FAMILY-227";TEgroup="ctg_10033%7CRND-1_FAMILY-227%7C1";Tend="1168";Tstart="911";shortTE="F";uid="0454158f-0351-4adb-bb1e-8436a92c04a2"
NW_007477771.1	RepeatMasker	RC/Helitron	34	152	403	+	.	ID="RND-6_FAMILY-8282";Tend="1091";Tstart="991";shortTE="F";uid="c25cdcf4-db62-4b4d-bd52-d32041f42cf1"
NW_007477771.1	RepeatMasker	LINE/RTE-BovB	202	305	722	-	.	ID="RND-6_FAMILY-4311";Tend="1422";Tstart="1331";shortTE="F";uid="84468a64-791f-4bce-93fe-3bf6306ac5e7"
NW_007477772.1	RepeatMasker	LINE/RTE-BovB	12	243	1678	-	.	ID="RND-6_FAMILY-4311";Tend="615";Tstart="387";shortTE="F";uid="ddaf34bf-48d1-4538-a661-ed75f4f6c792"
NW_007387473.1	RepeatMasker	SINE/tRNA-RTE	741	956	760	+	.	ID="RND-5_FAMILY-620";Tend="1199";Tstart="1005";shortTE="F";uid="bd449976-73af-4fe5-85f7-c36d489e5b2a"
NW_007387473.1	RepeatMasker	RC/Helitron	1194	1680	1100	+	.	ID="RND-6_FAMILY-9380";TEgroup="ctg_10034%7CRND-6_FAMILY-9380%7C1";Tend="1053";Tstart="681";shortTE="F";uid="6b3e8c93-e62b-4bfa-be7c-ad04abf893f6"
NW_007477781.1	RepeatMasker	SINE/B4	1	149	776	-	.	ID="RND-5_FAMILY-761";Tend="904";Tstart="757";shortTE="F";uid="9ed954f8-0c88-4111-b0d4-e9e9569640c0"
NW_007387474.1	RepeatMasker	DNA/Maverick	204	675	421	-	.	ID="RND-6_FAMILY-12032";Tend="995";Tstart="563";shortTE="F";uid="89b7de43-9557-43ee-ba2e-3fb6e529bc31"
NW_007477791.1	RepeatMasker	Unknown	89	305	1937	-	.	ID="RND-6_FAMILY-6187";Tend="1580";Tstart="1364";shortTE="F";uid="c8b1aa2c-c0ac-4d25-9002-fa9c3a722fb6"
NW_007477792.1	RepeatMasker	Unknown	154	305	1317	+	.	ID="RND-5_FAMILY-11547";Tend="1106";Tstart="955";shortTE="F";uid="bef6a52f-6075-491a-86e1-e017cfd0c24a"
NW_007477792.1	RepeatMasker	DNA/hAT-Charlie	1	178	1072	-	.	ID="RND-1_FAMILY-734";Tend="817";Tstart="640";shortTE="F";uid="6e055b50-3237-458e-8bb8-cf279c4c648f"
NW_007477795.1	RepeatMasker	Unknown	35	143	813	-	.	ID="RND-1_FAMILY-628";Tend="926";Tstart="815";shortTE="F";uid="5c656fa5-c8f4-49c7-b4b6-c567b7b01d4b"
NW_007477798.1	RepeatMasker	SINE/ID	1	101	688	-	.	ID="RND-1_FAMILY-3";Tend="935";Tstart="835";shortTE="F";uid="1c9d6cc5-669b-4226-a6d5-53460cec43ce"
NW_007387475.1	RepeatMasker	Unknown	1390	1526	574	+	.	ID="RND-1_FAMILY-31";Tend="1597";Tstart="1488";shortTE="F";uid="f5053690-d6d9-4fb8-8860-7dd5f275a328"
NW_007477802.1	RepeatMasker	SINE/tRNA-Meta	2	108	521	+	.	ID="RND-1_FAMILY-97";Tend="989";Tstart="887";shortTE="F";uid="82bfb2d9-8e68-4318-9f08-8fc89328ef30"
NW_007387476.1	RepeatMasker	Unknown	222	346	924	-	.	ID="RND-1_FAMILY-201";Tend="1165";Tstart="1035";shortTE="F";uid="c93de77d-3420-4831-8910-5cb2f1670db3"
NW_007387476.1	RepeatMasker	SINE/ID	488	730	944	-	.	ID="RND-1_FAMILY-15";Tend="888";Tstart="646";shortTE="F";uid="a55766f2-3267-4ab7-bcd0-bcccdabb5df0"
NW_007477812.1	RepeatMasker	Unknown	130	305	1095	-	.	ID="RND-6_FAMILY-20204";Tend="1752";Tstart="1575";shortTE="F";uid="41a3df04-890a-4714-ac22-f57c4a111693"
NW_007477813.1	RepeatMasker	RC/Helitron	1	203	1278	+	.	ID="RND-1_FAMILY-188";Tend="1227";Tstart="1024";shortTE="F";uid="e603e5db-2675-4b7a-836d-39b41fae664b"
NW_007477813.1	RepeatMasker	Unknown	204	305	1262	-	.	ID="RND-1_FAMILY-388";Tend="799";Tstart="553";shortTE="F";uid="4fcf4c5c-dca9-4d39-bfef-1b4d418d829b"
NW_007477817.1	RepeatMasker	Unknown	2	305	2044	+	.	ID="RND-1_FAMILY-575";Tend="1531";Tstart="1256";shortTE="F";uid="d3f3b127-de61-44ea-b217-37717387756c"
NW_007477818.1	RepeatMasker	Unknown	132	305	1285	-	.	ID="RND-1_FAMILY-133";Tend="1128";Tstart="956";shortTE="F";uid="7f3581d2-671d-47ae-96a3-c95661db369e"
NW_007387477.1	RepeatMasker	Satellite	1582	1689	682	-	.	ID="RND-1_FAMILY-51";Tend="925";Tstart="808";shortTE="F";uid="289e8841-ddb1-4e79-8f0c-6c20e6adb33b"
NW_007387477.1	RepeatMasker	DNA/hAT-Blackjack	1686	1802	1026	-	.	ID="RND-1_FAMILY-66";Tend="883";Tstart="767";shortTE="F";uid="878783b4-d6d7-4d9d-9fb4-cc19709bf6a1"
NW_007387477.1	RepeatMasker	LTR	85	218	886	-	.	ID="RND-6_FAMILY-548";Tend="1090";Tstart="954";shortTE="F";uid="8321b87a-52ae-49c6-8928-c0c3dc77e131"
NW_007387477.1	RepeatMasker	LINE/RTE-BovB	375	516	1105	-	.	ID="RND-6_FAMILY-4311";Tend="604";Tstart="464";shortTE="F";uid="28db221b-5099-446d-9a74-980487c25f67"
NW_007477821.1	RepeatMasker	Unknown	99	304	1704	-	.	ID="RND-6_FAMILY-562";Tend="980";Tstart="770";shortTE="F";uid="c551a158-49b6-4527-a9b2-3402fd7397e3"
NW_007477822.1	RepeatMasker	DNA/Maverick	120	247	854	+	.	ID="RND-1_FAMILY-185";Tend="844";Tstart="724";shortTE="F";uid="be10deee-d9ee-4fc4-b593-e0d334592b49"
NW_007477828.1	RepeatMasker	Unknown	1	220	898	+	.	ID="RND-1_FAMILY-129";Tend="1400";Tstart="1295";shortTE="F";uid="17cac594-7f28-4e36-9a16-5e87286c2484"
NW_007477832.1	RepeatMasker	Unknown	98	246	1062	+	.	ID="RND-5_FAMILY-8766";Tend="1095";Tstart="941";shortTE="F";uid="7449fd74-ac4b-443c-a13b-9b9207207853"
NW_007378443.1	RepeatMasker	SINE/ID	163183	163399	1123	+	.	ID="RND-1_FAMILY-6";Tend="1303";Tstart="1103";shortTE="F";uid="d65372a8-0598-4b1d-89b4-3e27576f2368"
NW_007378443.1	RepeatMasker	Unknown	133089	133317	1181	+	.	ID="RND-6_FAMILY-20204";Tend="1751";Tstart="1502";shortTE="F";uid="7cb8e398-8898-4001-8043-4df28958f614"
NW_007378443.1	RepeatMasker	DNA/hAT-Blackjack	65981	66105	762	+	.	ID="RND-1_FAMILY-66";Tend="886";Tstart="762";shortTE="F";uid="36ad5fde-1d61-47a3-b64d-d2a06419d45d"
NW_007378443.1	RepeatMasker	SINE/tRNA-Meta	62585	62735	826	+	.	ID="RND-1_FAMILY-97";Tend="990";Tstart="837";shortTE="F";uid="bae6bcde-cd3a-46e0-978f-13b93549000d"
NW_007378443.1	RepeatMasker	Unknown	70010	70173	1215	+	.	ID="RND-1_FAMILY-401";Tend="905";Tstart="738";shortTE="F";uid="7c815d12-e215-4128-8973-5f8e0ee53fb8"
NW_007378443.1	RepeatMasker	SINE/tRNA-Deu	95419	95523	640	+	.	ID="RND-1_FAMILY-320";Tend="879";Tstart="777";shortTE="F";uid="d4bef455-7ae4-4231-92b9-7c93057279fc"
NW_007378443.1	RepeatMasker	Unknown	164810	165171	2924	+	.	ID="RND-6_FAMILY-1666";Tend="1155";Tstart="812";shortTE="F";uid="025ceaf9-c895-431e-86bf-9545534267d8"
NW_007378443.1	RepeatMasker	Unknown	165166	166291	9803	+	.	ID="RND-1_FAMILY-120";Tend="1869";Tstart="744";shortTE="F";uid="18afae63-bcb3-4ae6-bdd1-3f87e95bd3c2"
NW_007378443.1	RepeatMasker	Unknown	91078	91237	1178	+	.	ID="RND-1_FAMILY-243";Tend="933";Tstart="770";shortTE="F";uid="93e0f502-f9c5-442f-b4fe-799f63a65490"
NW_007378443.1	RepeatMasker	RC/Helitron	166533	166803	1946	+	.	ID="RND-5_FAMILY-3149";Tend="1124";Tstart="827";shortTE="F";uid="59233ae4-e9a8-4156-ac16-dd53ad67de0f"
NW_007378443.1	RepeatMasker	SINE/ID	61046	61263	1175	+	.	ID="RND-1_FAMILY-16";Tend="1076";Tstart="862";shortTE="F";uid="6730c265-af6c-4be6-b5a1-f7c674e7004f"
NW_007378443.1	RepeatMasker	Unknown	105540	105801	2087	+	.	ID="RND-1_FAMILY-122";Tend="1058";Tstart="802";shortTE="F";uid="a9af73a9-df4a-4414-aff9-27b304721e3f"
NW_007378443.1	RepeatMasker	Unknown	40356	40511	1090	+	.	ID="RND-1_FAMILY-388";Tend="663";Tstart="509";shortTE="F";uid="5e376510-d546-4920-82eb-808c739dfb53"
NW_007378443.1	RepeatMasker	DNA/hAT-Charlie	32685	32843	976	+	.	ID="RND-6_FAMILY-3808";Tend="1567";Tstart="1403";shortTE="F";uid="da412ec4-03c5-41d3-bc89-302da7727d0c"
NW_007378443.1	RepeatMasker	SINE/tRNA-RTE	49873	50170	2297	+	.	ID="RND-1_FAMILY-100";Tend="1041";Tstart="736";shortTE="F";uid="3169757c-faa2-4b1d-bef1-ff70fc5bd569"
NW_007378443.1	RepeatMasker	SINE/tRNA-RTE	169542	169737	1498	+	.	ID="RND-1_FAMILY-111";Tend="1124";Tstart="930";shortTE="F";uid="7f2e0af2-89a9-4f7a-835d-bebe63d0fd36"
NW_007378443.1	RepeatMasker	Unknown	73657	74007	734	+	.	ID="RND-1_FAMILY-65";TEgroup="ctg_1004%7CRND-1_FAMILY-65%7C1";Tend="1136";Tstart="922";shortTE="F";uid="120eb0fa-fd5b-4c68-b778-e3293aa37d51"
NW_007378443.1	RepeatMasker	SINE/tRNA-RTE	64363	64481	507	+	.	ID="RND-6_FAMILY-12848";Tend="1032";Tstart="913";shortTE="F";uid="65eb5a31-5ec2-4789-ac98-7c3f0706f5dc"
NW_007378443.1	RepeatMasker	SINE/tRNA-RTE	94985	95260	1789	+	.	ID="RND-5_FAMILY-620";Tend="1203";Tstart="907";shortTE="F";uid="5442b780-b4f9-4002-98ca-a5eea2abc898"
NW_007378443.1	RepeatMasker	LTR	135861	135964	510	+	.	ID="RND-6_FAMILY-548";Tend="1070";Tstart="969";shortTE="F";uid="21949be4-1ae2-4548-ac3d-396d9fe3b450"
NW_007378443.1	RepeatMasker	Unknown	60072	60574	1150	+	.	ID="RND-1_FAMILY-668";TEgroup="ctg_1004%7CRND-1_FAMILY-668%7C1";Tend="1200";Tstart="998";shortTE="F";uid="8d523383-73f0-4664-8f89-c7007b68de24"
NW_007378443.1	RepeatMasker	Unknown	140907	141381	1231	+	.	ID="RND-6_FAMILY-1666";Tend="1024";Tstart="451";shortTE="F";uid="23001fd3-e916-4a15-ad71-8516149f394a"
NW_007378443.1	RepeatMasker	Unknown	91967	92150	1313	+	.	ID="RND-1_FAMILY-96";Tend="1347";Tstart="1164";shortTE="F";uid="2b46d7ec-449c-480c-a0e4-5101419e201d"
NW_007378443.1	RepeatMasker	Unknown	65616	65724	520	+	.	ID="RND-1_FAMILY-31";Tend="1667";Tstart="1552";shortTE="F";uid="fc934e50-d407-46b4-88e1-b67a327ebd68"
NW_007378443.1	RepeatMasker	Unknown	69188	69310	944	+	.	ID="RND-1_FAMILY-212";Tend="859";Tstart="737";shortTE="F";uid="933b93f4-aff1-45f2-9a8b-8a5d49ed5f8a"
NW_007378443.1	RepeatMasker	Unknown	66603	66796	691	+	.	ID="RND-6_FAMILY-3964";Tend="1119";Tstart="885";shortTE="F";uid="18cb0899-c2b1-4e75-bb37-2f5756fa815d"
NW_007378443.1	RepeatMasker	Unknown	70893	71970	3197	+	.	ID="RND-5_FAMILY-16865";Tend="1133";Tstart="83";shortTE="F";uid="247fcb09-0628-4558-ad2f-c78bab1d2f81"
NW_007378443.1	RepeatMasker	LINE/RTE-BovB	49355	49487	815	+	.	ID="RND-6_FAMILY-4311";Tend="564";Tstart="430";shortTE="F";uid="be9a22d4-580e-48a8-8722-981a85a90274"
NW_007378443.1	RepeatMasker	Satellite	172244	172427	793	+	.	ID="RND-1_FAMILY-51";Tend="1008";Tstart="791";shortTE="F";uid="75cc88e9-9727-4aa2-a413-ef7b11e15c5b"
NW_007378443.1	RepeatMasker	SINE/5S	118735	118855	659	+	.	ID="RND-1_FAMILY-103";Tend="892";Tstart="767";shortTE="F";uid="b4c329f0-d90c-4f8f-af3b-2e1ad7dc0400"
NW_007378443.1	RepeatMasker	SINE/tRNA-Meta	30422	30532	401	+	.	ID="RND-1_FAMILY-97";Tend="1035";Tstart="934";shortTE="F";uid="0fae22f6-4a4d-4870-aad6-bf511d1ac18c"
NW_007378443.1	RepeatMasker	Unknown	77329	77509	1096	+	.	ID="RND-1_FAMILY-385";Tend="1270";Tstart="1088";shortTE="F";uid="4bc041ef-4493-4e06-9cce-8fa7fc841c68"
NW_007378443.1	RepeatMasker	Unknown	64656	64946	2342	+	.	ID="RND-1_FAMILY-195";Tend="1478";Tstart="1179";shortTE="F";uid="0ab31fe1-02c8-436b-abd9-18a0d7c65669"
NW_007378443.1	RepeatMasker	DNA/hAT-Blackjack	56135	56237	765	+	.	ID="RND-1_FAMILY-66";Tend="886";Tstart="784";shortTE="F";uid="cd33622c-e78e-4243-9809-d5108076feef"
NW_007378443.1	RepeatMasker	Unknown	76942	77096	409	+	.	ID="RND-1_FAMILY-385";TEgroup="ctg_1004%7CRND-1_FAMILY-385%7C1";Tend="1180";Tstart="867";shortTE="T";uid="4be873e5-4e89-4584-9e26-caf4e97ac8a6"
NW_007378443.1	RepeatMasker	LINE/RTE-BovB	141933	142155	1106	+	.	ID="RND-6_FAMILY-4311";Tend="620";Tstart="397";shortTE="F";uid="8cf35f6c-54fe-4ea0-b0c0-33916ce6e2e2"
NW_007378443.1	RepeatMasker	Unknown	122335	122530	1480	+	.	ID="RND-1_FAMILY-52";Tend="1125";Tstart="930";shortTE="F";uid="e0d6f109-4fc3-4219-ac09-542c421771f2"
NW_007378443.1	RepeatMasker	Unknown	144036	144255	829	+	.	ID="RND-1_FAMILY-344";Tend="1736";Tstart="1534";shortTE="F";uid="4e8f3d37-a652-499a-8e5e-ff7213b68c6f"
NW_007378443.1	RepeatMasker	SINE/tRNA-RTE	94714	94873	853	+	.	ID="RND-1_FAMILY-88";Tend="1037";Tstart="884";shortTE="F";uid="38cf3474-1de6-4c2b-9de6-0c4bfee0b17e"
NW_007378443.1	RepeatMasker	Unknown	78074	78245	540	+	.	ID="RND-6_FAMILY-10216";TEgroup="ctg_1004%7CRND-6_FAMILY-10216%7C1";Tend="873";Tstart="731";shortTE="T";uid="2f52cfe1-37b7-44e3-992a-17cfac83e956"
NW_007378443.1	RepeatMasker	Unknown	43996	44112	807	+	.	ID="RND-1_FAMILY-191";Tend="883";Tstart="767";shortTE="F";uid="e086e1e7-82db-49df-b583-7f74ec7aac32"
NW_007378443.1	RepeatMasker	SINE/ID	171238	171493	781	+	.	ID="RND-1_FAMILY-3";Tend="1088";Tstart="858";shortTE="F";uid="703ee77b-db8b-4661-bab4-baa886f37593"
NW_007378443.1	RepeatMasker	DNA/hAT-hATm	80086	80273	1023	+	.	ID="RND-6_FAMILY-23";Tend="1857";Tstart="1666";shortTE="F";uid="e98a1798-a1f9-418f-9130-2f39948cc31b"
NW_007378443.1	RepeatMasker	Unknown	152841	153129	2242	+	.	ID="RND-6_FAMILY-28315";Tend="771";Tstart="483";shortTE="F";uid="6bf16fb3-ddce-4e5c-8720-2d5d9e3169a2"
NW_007378443.1	RepeatMasker	SINE/ID	75852	76087	1296	+	.	ID="RND-1_FAMILY-4";Tend="1935";Tstart="1692";shortTE="F";uid="e1cfe956-d923-48b1-b392-fe20c49b17e8"
NW_007378443.1	RepeatMasker	LINE/RTE-BovB	119006	119168	496	+	.	ID="RND-5_FAMILY-2858";Tend="897";Tstart="743";shortTE="F";uid="e2582c1e-77b5-4a0f-affd-5ffe428990be"
NW_007378443.1	RepeatMasker	Unknown	95434	95627	1548	+	.	ID="RND-1_FAMILY-52";Tend="1117";Tstart="924";shortTE="F";uid="83ba373c-448e-4d79-af38-dff7ac272661"
NW_007378443.1	RepeatMasker	SINE/tRNA-Deu	88685	88873	1319	+	.	ID="RND-1_FAMILY-835";Tend="904";Tstart="714";shortTE="F";uid="95b6dcf1-1159-4315-ae8e-5ef54755fe97"
NW_007378443.1	RepeatMasker	SINE/ID	80602	80729	917	+	.	ID="RND-1_FAMILY-3";Tend="971";Tstart="844";shortTE="F";uid="c2af27d3-e7f3-45e9-ad1a-57d63c5ea19a"
NW_007378443.1	RepeatMasker	LINE/RTE-BovB	118558	118720	496	+	.	ID="RND-5_FAMILY-2858";Tend="897";Tstart="743";shortTE="F";uid="9ea3ee9a-3167-4d96-92ca-9f9bb334dd6d"
NW_007378443.1	RepeatMasker	Unknown	152124	152330	935	+	.	ID="RND-6_FAMILY-1666";Tend="1005";Tstart="825";shortTE="F";uid="0f6dbd0e-094f-4dd9-8439-474be7e6fc60"
NW_007378443.1	RepeatMasker	Unknown	145546	145774	1181	+	.	ID="RND-6_FAMILY-20204";Tend="1751";Tstart="1502";shortTE="F";uid="95a1e385-461e-4a0c-bb84-ea1ea8dc8a09"
NW_007378443.1	RepeatMasker	SINE/tRNA-RTE	119771	120055	1743	+	.	ID="RND-5_FAMILY-620";Tend="1211";Tstart="907";shortTE="F";uid="730df373-3cb9-4849-aae3-aa28838fa025"
NW_007378443.1	RepeatMasker	SINE/5S	54610	54762	409	+	.	ID="RND-1_FAMILY-103";Tend="893";Tstart="731";shortTE="F";uid="fdaa227b-2d48-4bed-9a73-f7a6d9dad783"
NW_007378443.1	RepeatMasker	Unknown	143083	143284	1061	+	.	ID="RND-1_FAMILY-52";Tend="1124";Tstart="923";shortTE="F";uid="96a53c24-8443-4f36-bdb2-2d6dc77fe182"
NW_007378443.1	RepeatMasker	DNA/Maverick	153333	153481	541	+	.	ID="RND-1_FAMILY-185";Tend="844";Tstart="697";shortTE="F";uid="823fd9be-0d8b-424b-a4e8-ce1554e821f5"
NW_007378443.1	RepeatMasker	Unknown	72677	73342	1603	+	.	ID="RND-5_FAMILY-16865";Tend="949";Tstart="307";shortTE="F";uid="c7ae9e45-36bc-4b5e-b773-6e466a0cfa42"
NW_007378443.1	RepeatMasker	SINE/tRNA-Meta	95788	95907	518	+	.	ID="RND-1_FAMILY-97";Tend="962";Tstart="835";shortTE="F";uid="f1d3c23a-a825-4fcf-adfb-8f61e38945dd"
NW_007378443.1	RepeatMasker	DNA/hAT-Charlie	86773	86990	1180	+	.	ID="RND-1_FAMILY-515";Tend="725";Tstart="499";shortTE="F";uid="c1f888b5-8d5d-4b5b-b447-c29647fda067"
NW_007378443.1	RepeatMasker	Unknown	63322	63496	923	+	.	ID="RND-1_FAMILY-166";Tend="941";Tstart="789";shortTE="F";uid="dad58d43-f717-4417-83b9-cb7c5e953994"
NW_007378443.1	RepeatMasker	Unknown	114322	114747	1133	+	.	ID="RND-1_FAMILY-27";Tend="1303";Tstart="632";shortTE="F";uid="c306698e-27c9-48a7-bb62-9c693c01e76e"
NW_007378443.1	RepeatMasker	DNA/TcMar-Tc1	80291	80396	776	+	.	ID="RND-1_FAMILY-366";Tend="910";Tstart="812";shortTE="F";uid="971ad31d-6c31-46a0-b109-24347d4bdc4f"
NW_007378443.1	RepeatMasker	Unknown	121315	121502	1009	+	.	ID="RND-5_FAMILY-8766";Tend="1076";Tstart="893";shortTE="F";uid="bd7d1edc-122d-4d2d-9bb7-a7541065190f"
NW_007378443.1	RepeatMasker	RC/Helitron	51808	52090	2026	+	.	ID="RND-6_FAMILY-7347";Tend="1377";Tstart="1103";shortTE="F";uid="e2d5142c-0868-40bd-8dc6-061f6c78e915"
NW_007378443.1	RepeatMasker	SINE/5S	119183	119303	659	+	.	ID="RND-1_FAMILY-103";Tend="892";Tstart="767";shortTE="F";uid="c6439e2f-bad8-41d1-be4f-613a4302f3a7"
NW_007378443.1	RepeatMasker	Satellite	170176	170574	1209	+	.	ID="RND-1_FAMILY-51";Tend="410";Tstart="1";shortTE="F";uid="baf85e86-59e4-407b-a1f2-2b0f2412fcbe"
NW_007378443.1	RepeatMasker	SINE/ID	134867	135104	1096	+	.	ID="RND-1_FAMILY-15";Tend="898";Tstart="665";shortTE="F";uid="365db6e1-9a4b-4e94-aeea-9e091ea7a6b4"
NW_007378443.1	RepeatMasker	Unknown	69487	69637	717	+	.	ID="RND-6_FAMILY-36580";Tend="1447";Tstart="1298";shortTE="F";uid="e81f96c3-b6db-4bb1-a12e-2ce72d184c71"
NW_007378443.1	RepeatMasker	DNA/Sola-2	74679	75362	5390	+	.	ID="RND-1_FAMILY-95";Tend="1598";Tstart="908";shortTE="F";uid="1f18c367-f7d1-4061-8ea0-506ad7a58b7d"
NW_007378443.1	RepeatMasker	Unknown	22633	22805	971	+	.	ID="RND-1_FAMILY-48";Tend="856";Tstart="690";shortTE="F";uid="5f564076-77dc-414b-8b88-9161a70cc0cf"
NW_007378443.1	RepeatMasker	DNA/hAT-Charlie	74570	74683	556	+	.	ID="RND-1_FAMILY-515";Tend="618";Tstart="499";shortTE="F";uid="51be2983-1700-476a-8718-c4370b013589"
NW_007378443.1	RepeatMasker	Unknown	172855	173229	2234	+	.	ID="RND-6_FAMILY-28315";Tend="748";Tstart="371";shortTE="F";uid="7df85a14-e8e5-482f-88d2-834dac9eb022"
NW_007378443.1	RepeatMasker	Unknown	79608	79717	857	+	.	ID="RND-6_FAMILY-10216";Tend="840";Tstart="731";shortTE="F";uid="d71b45ab-1abf-4bbd-acbd-3012ad057df8"
NW_007378443.1	RepeatMasker	LINE/I	156709	156956	1934	+	.	ID="RND-6_FAMILY-11333";Tend="1428";Tstart="1171";shortTE="F";uid="eb5a698e-c032-45fb-991b-df92b1b95a25"
NW_007378443.1	RepeatMasker	RC/Helitron	171738	171856	852	+	.	ID="RND-5_FAMILY-3149";Tend="942";Tstart="827";shortTE="F";uid="c3375d61-3217-4420-82db-7fa6b0ea6a54"
NW_007378443.1	RepeatMasker	Unknown	67259	67384	995	+	.	ID="RND-1_FAMILY-212";Tend="862";Tstart="737";shortTE="F";uid="0ce80098-c9f0-4985-81a8-5dd220d37cbf"
NW_007378443.1	RepeatMasker	SINE/ID	48648	48813	836	+	.	ID="RND-1_FAMILY-10";Tend="919";Tstart="752";shortTE="F";uid="5103c6ee-ba27-4b93-a0fb-1fa5ade96184"
NW_007378443.1	RepeatMasker	RC/Helitron	113624	113908	1338	-	.	ID="RND-6_FAMILY-8282";Tend="1109";Tstart="809";shortTE="F";uid="57d43650-1224-4451-9dac-86670687d5d4"
NW_007378443.1	RepeatMasker	SINE/tRNA-Meta	65418	65572	1276	-	.	ID="RND-1_FAMILY-97";Tend="989";Tstart="835";shortTE="F";uid="9ee854bc-636e-4862-805a-4a7ae54879e2"
NW_007378443.1	RepeatMasker	LINE/L1-Tx1	132056	132467	840	-	.	ID="RND-1_FAMILY-1";Tend="1737";Tstart="1372";shortTE="F";uid="6619c2a5-ae13-4291-9330-77d3b4aa62af"
NW_007378443.1	RepeatMasker	Unknown	9453	9762	791	-	.	ID="RND-1_FAMILY-496";TEgroup="ctg_1004%7CRND-1_FAMILY-496%7C1";Tend="847";Tstart="720";shortTE="F";uid="56095570-1ca5-437d-bcc7-0cdd10aebdd4"
NW_007378443.1	RepeatMasker	Unknown	72468	72570	462	-	.	ID="RND-1_FAMILY-404";Tend="883";Tstart="772";shortTE="F";uid="3de13378-c809-4471-a171-05dc2d50e4cd"
NW_007378443.1	RepeatMasker	SINE/tRNA-RTE	11156	11470	537	-	.	ID="RND-6_FAMILY-31686";TEgroup="ctg_1004%7CRND-6_FAMILY-31686%7C1";Tend="1272";Tstart="1152";shortTE="F";uid="e6f9fa44-9b95-4923-a40b-f941927c60bb"
NW_007378443.1	RepeatMasker	Unknown	109762	109989	1885	-	.	ID="RND-1_FAMILY-195";Tend="1464";Tstart="1237";shortTE="F";uid="62ce76bc-5233-48d7-b7eb-eac3eeff551a"
[truncated: 384,959 more rows]
