# Supplementary material for: Transposon accumulation at xenobiotic gene family loci in aphids
Source: Genome Res. 2023 Oct;33(10):1718–33. doi: 10.1101/gr.277820.123 (PMC10691553; doi:10.1101/gr.277820.123)
Supplement: Supplement 13 [file Supplemental_File_S2.tar.gz › Supplemental_File_S2/rhopalosiphumPadi.filteredRepeats.gff]

VSBO01000001.1	RepeatMasker	DNA	3075234	3075737	586	+	.	ID="RND-5_FAMILY-129";Tend="1838";Tstart="1307";shortTE="F";uid="52df452c-08e1-466b-aa89-031df2f0b366"
VSBO01000001.1	RepeatMasker	DNA	9525367	9526108	1456	+	.	ID="DNA4-2_AP";Tend="769";Tstart="15";shortTE="F";uid="78f494a1-2cc2-4464-8fd3-af5707027c7f"
VSBO01000001.1	RepeatMasker	DNA/MULE-MuDR	14104590	14104959	541	+	.	ID="RND-6_FAMILY-5653";Tend="1551";Tstart="1185";shortTE="F";uid="933bb562-d804-416a-b267-8393f61d7ac7"
VSBO01000001.1	RepeatMasker	DNA	11561622	11562387	1284	+	.	ID="DNA4-2_AP";Tend="769";Tstart="93";shortTE="F";uid="e1587414-d8d1-4598-b193-8fee1ebafe9a"
VSBO01000001.1	RepeatMasker	DNA/hAT?	3622368	3622501	705	+	.	ID="RND-5_FAMILY-2013";Tend="425";Tstart="294";shortTE="F";uid="0f26807b-1373-4286-bf66-6f65222d000f"
VSBO01000001.1	RepeatMasker	DNA/hAT-Charlie	8638580	8638887	519	+	.	ID="hat-7_lmi";Tend="1465";Tstart="1204";shortTE="F";uid="6a33b89c-00f7-41c5-960d-3e0da474db3b"
VSBO01000001.1	RepeatMasker	DNA	6660784	6661203	1366	+	.	ID="TTAA4B_AP";Tend="430";Tstart="1";shortTE="F";uid="b6fe5a7c-4f0d-4c5d-b7cd-9f25397c0787"
VSBO01000001.1	RepeatMasker	DNA	14329167	14329565	2164	+	.	ID="DNA-TTAA-1_AP";Tend="414";Tstart="3";shortTE="F";uid="51c869b7-44cc-4b6e-bcbc-78972e730de9"
VSBO01000001.1	RepeatMasker	Unknown	79242	81256	12222	+	.	ID="RND-6_FAMILY-4106";Tend="2196";Tstart="320";shortTE="F";uid="271d32bf-582b-4d16-8bab-943d70128759"
VSBO01000001.1	RepeatMasker	DNA/MULE-MuDR	133718	133843	473	+	.	ID="RND-6_FAMILY-10690";Tend="743";Tstart="623";shortTE="F";uid="0f69ce3d-99e8-4d86-a318-17c974a8a0c3"
VSBO01000001.1	RepeatMasker	DNA/hAT-Charlie	3816281	3816586	2065	+	.	ID="RND-1_FAMILY-157";Tend="1274";Tstart="977";shortTE="F";uid="a2eae008-474a-4840-89a3-ff4ae0e99cc9"
VSBO01000001.1	RepeatMasker	RC/Helitron	1583613	1583917	411	+	.	ID="HELITRON-3_RPR";Tend="2806";Tstart="2502";shortTE="F";uid="6b3b48cd-e54c-4e50-b2b1-6ed144271d22"
VSBO01000001.1	RepeatMasker	DNA/Kolobok-E	6572273	6572393	623	+	.	ID="KOLOBOKE-2_AP";Tend="1249";Tstart="1119";shortTE="F";uid="c7790914-77fb-47eb-8b61-7386d95ea583"
VSBO01000001.1	RepeatMasker	DNA	157640	157854	444	+	.	ID="TTAA3C_AP";Tend="231";Tstart="10";shortTE="F";uid="3cfa3f46-089b-4de2-8b60-c687cc92b66e"
VSBO01000001.1	RepeatMasker	Retroposon?	13051890	13052038	591	+	.	ID="RND-5_FAMILY-4364";Tend="1127";Tstart="980";shortTE="F";uid="4748927a-5b1b-406d-aa9a-0011e48f4d67"
VSBO01000001.1	RepeatMasker	DNA	14454035	14454383	1062	+	.	ID="DNA4-2_AP";Tend="370";Tstart="1";shortTE="F";uid="8b7da8fb-9bf7-4d6f-b8fb-5eb8dbd0eabc"
VSBO01000001.1	RepeatMasker	DNA	3071542	3071879	411	+	.	ID="RND-5_FAMILY-129";Tend="367";Tstart="31";shortTE="F";uid="c20b017e-4e6f-419e-b238-f63a38fc14f2"
VSBO01000001.1	RepeatMasker	DNA/Kolobok-E	7674714	7674839	495	+	.	ID="RND-6_FAMILY-691";Tend="1146";Tstart="879";shortTE="F";uid="78bb6c1b-606f-461e-bcc9-aac448e85c76"
VSBO01000001.1	RepeatMasker	Unknown	13104353	13104505	702	+	.	ID="RND-4_FAMILY-447";Tend="1514";Tstart="1379";shortTE="F";uid="78182860-340a-46a7-98a2-0bb05b59bd98"
VSBO01000001.1	RepeatMasker	LINE/L2	13771060	13771193	401	+	.	ID="L2-10_HMEL";Tend="2177";Tstart="2047";shortTE="F";uid="a3dc6910-97ee-451f-ac57-8acb410c3dbb"
VSBO01000001.1	RepeatMasker	Retroposon?	5784011	5784587	2169	+	.	ID="RND-5_FAMILY-4364";TEgroup="ctg_1%7CRND-5_FAMILY-4364%7C2";Tend="1153";Tstart="697";shortTE="F";uid="8d9bb619-b8fb-4681-84c9-0e251f3f93ec"
VSBO01000001.1	RepeatMasker	DNA	6003199	6003599	1049	+	.	ID="TTAA2D_AP";Tend="431";Tstart="15";shortTE="F";uid="32968f5c-9b28-461f-9dd7-d259be44acb7"
VSBO01000001.1	RepeatMasker	DNA/hAT-Charlie	2396992	2397127	585	+	.	ID="RND-6_FAMILY-675";Tend="1202";Tstart="1065";shortTE="F";uid="21bf8726-32f3-4813-b9cd-0aa75d1d5da4"
VSBO01000001.1	RepeatMasker	LINE/I	12437295	12437501	466	+	.	ID="RND-6_FAMILY-2723";Tend="2810";Tstart="2614";shortTE="F";uid="ab179452-6b4a-4742-8db7-71dfd2b15ab7"
VSBO01000001.1	RepeatMasker	Unknown	2558	3652	6216	+	.	ID="RND-5_FAMILY-7831";Tend="1920";Tstart="879";shortTE="F";uid="ac4d3473-67b7-4227-a78b-5af19182bda7"
VSBO01000001.1	RepeatMasker	Retroposon?	3547221	3547650	1962	+	.	ID="RND-5_FAMILY-4364";Tend="1140";Tstart="703";shortTE="F";uid="3b85dc2d-8f52-4bc1-9f00-2dbe506cbd0c"
VSBO01000001.1	RepeatMasker	DNA	7674840	7675103	519	+	.	ID="DNA4-3_AP";Tend="427";Tstart="176";shortTE="F";uid="4a548fd7-c99e-455f-94b5-f16f58e215b7"
VSBO01000001.1	RepeatMasker	DNA/hAT-hAT19	9379423	9380062	2023	+	.	ID="DNA8-64_AP";TEgroup="ctg_1%7CDNA8-64_AP%7C2";Tend="543";Tstart="4";shortTE="F";uid="84a2e2f1-d41a-40b3-a7ca-d1e67fbe761b"
VSBO01000001.1	RepeatMasker	Retroposon?	2890990	2891329	415	+	.	ID="SINE2-1_AP";TEgroup="ctg_1%7CSINE2-1_AP%7C2";Tend="1770";Tstart="855";shortTE="F";uid="66b79138-077b-48a5-b37d-f2ecdf8e310d"
VSBO01000001.1	RepeatMasker	DNA/Kolobok-E	8444383	8444633	590	+	.	ID="KOLOBOKE-2_AP";Tend="1380";Tstart="1118";shortTE="F";uid="3fcc7f07-5d70-4a45-be7a-ea7461399dec"
VSBO01000001.1	RepeatMasker	DNA	5104424	5104864	524	+	.	ID="DNA4-2_AP";Tend="454";Tstart="1";shortTE="F";uid="bb0f0d85-b0e6-45f7-b320-1eaf5a348f84"
VSBO01000001.1	RepeatMasker	DNA	14506857	14506969	502	+	.	ID="dna4-2_ap";Tend="768";Tstart="652";shortTE="F";uid="220622cd-400a-4dee-b427-430c75ed77ee"
VSBO01000001.1	RepeatMasker	DNA/TcMar-Tc1	2312146	2313289	5462	+	.	ID="RND-5_FAMILY-2268";Tend="1735";Tstart="626";shortTE="F";uid="41e94cf0-d739-4f38-866d-58f2ef145a4b"
VSBO01000001.1	RepeatMasker	Retroposon?	7127454	7128620	1809	+	.	ID="SINE2-1_AP";Tend="1470";Tstart="298";shortTE="F";uid="059d6a3e-697a-48fd-8976-76d9b540e8b6"
VSBO01000001.1	RepeatMasker	DNA	15028864	15029103	819	+	.	ID="TTAA4B_AP";Tend="284";Tstart="32";shortTE="F";uid="44bdc77d-b1f1-45de-a901-628e36ca1b71"
VSBO01000001.1	RepeatMasker	Retroposon?	6892239	6892626	556	+	.	ID="SINE2-2_AP";Tend="599";Tstart="220";shortTE="F";uid="3a6715d7-5c8c-49ee-aa21-00920b002333"
VSBO01000001.1	RepeatMasker	DNA/PIF-Harbinger	4630235	4630486	626	+	.	ID="HARB-1_AP";Tend="506";Tstart="266";shortTE="F";uid="c3ccba01-bd6b-444a-a264-de25506b809a"
VSBO01000001.1	RepeatMasker	DNA/CMC-EnSpm	25792	25943	514	+	.	ID="RND-6_FAMILY-3043";Tend="397";Tstart="246";shortTE="F";uid="d0f67214-4c32-4fe7-8157-019395a47a02"
VSBO01000001.1	RepeatMasker	DNA/Kolobok-E	14291534	14291705	436	+	.	ID="KOLOBOKE-2_AP";Tend="2049";Tstart="1876";shortTE="F";uid="ad53cd81-0081-4f98-b2f9-3f71f23ff847"
VSBO01000001.1	RepeatMasker	Unknown	9901676	9902101	2020	+	.	ID="RND-6_FAMILY-6885";Tend="1356";Tstart="959";shortTE="F";uid="c5e46a92-37e1-4b53-bc18-f8bcda59324f"
VSBO01000001.1	RepeatMasker	DNA/hAT-Tip100	9784497	9784669	1298	+	.	ID="RND-1_FAMILY-40";Tend="1141";Tstart="966";shortTE="F";uid="43321f21-bb47-48ef-a953-6c34a2cd6b6b"
VSBO01000001.1	RepeatMasker	Retroposon?	10774421	10774597	859	+	.	ID="RND-1_FAMILY-81";Tend="2154";Tstart="1983";shortTE="F";uid="df040baf-acc2-4186-bcc8-b63b01d77b42"
VSBO01000001.1	RepeatMasker	DNA/MULE-MuDR	13849134	13849637	403	+	.	ID="RND-6_FAMILY-47";TEgroup="ctg_1%7CRND-6_FAMILY-47%7C1";Tend="1378";Tstart="1045";shortTE="T";uid="4886e8f9-e394-461e-ab4e-db77377ef8c6"
VSBO01000001.1	RepeatMasker	DNA/Kolobok-E	8814259	8814588	527	+	.	ID="KOLOBOKE-2_AP";Tend="2117";Tstart="1768";shortTE="F";uid="d1c3fa36-d8cc-4928-ab6b-c66a5b5148d4"
VSBO01000001.1	RepeatMasker	DNA	9403513	9404041	1013	+	.	ID="TTAA2C_AP";TEgroup="ctg_1%7CTTAA2C_AP%7C1";Tend="423";Tstart="190";shortTE="F";uid="9d484ec9-5c22-4ea5-beeb-20a0ff01ca64"
VSBO01000001.1	RepeatMasker	Unknown	9115944	9116347	1559	+	.	ID="RND-6_FAMILY-21542";Tend="1887";Tstart="1473";shortTE="F";uid="4f5900f4-08e8-4d7e-9fae-ff41b9daf43f"
VSBO01000001.1	RepeatMasker	Retroposon?	3083225	3083357	420	+	.	ID="SINE2-1_AP";Tend="1770";Tstart="1631";shortTE="F";uid="f027b1e9-58b6-4875-bdcb-06fa4404550f"
VSBO01000001.1	RepeatMasker	DNA/Kolobok-E	6733112	6733473	2308	+	.	ID="RND-1_FAMILY-20";Tend="1482";Tstart="1103";shortTE="F";uid="f5df3b70-afb5-4b76-9756-fbdb229fae2b"
VSBO01000001.1	RepeatMasker	DNA/Kolobok-E	15027306	15027506	601	+	.	ID="RND-1_FAMILY-20";Tend="1128";Tstart="926";shortTE="F";uid="083947cd-6ee2-410a-a25b-569df5c5f1fc"
VSBO01000001.1	RepeatMasker	DNA	7569931	7570360	1254	+	.	ID="TTAA2C_AP";Tend="423";Tstart="26";shortTE="F";uid="d7f4a2c7-b786-47ba-95b7-5eb58e2c8c85"
VSBO01000001.1	RepeatMasker	DNA/hAT	1565227	1565339	550	+	.	ID="DNA8-52_AP";Tend="821";Tstart="707";shortTE="F";uid="1ee5d8af-79ad-4a3c-b9c7-8fa46ab2defc"
VSBO01000001.1	RepeatMasker	DNA	197968	198093	678	+	.	ID="DNA-TTAA-1_AP";Tend="423";Tstart="298";shortTE="F";uid="66ac6fa4-ca78-40cb-9bf9-adc9d0b22404"
VSBO01000001.1	RepeatMasker	DNA/Kolobok-E	3098847	3099421	806	+	.	ID="RND-6_FAMILY-691";Tend="1498";Tstart="901";shortTE="F";uid="e236e34f-d9a9-4871-a640-d4e8326be311"
VSBO01000001.1	RepeatMasker	Unknown	6405122	6405531	2388	+	.	ID="RND-5_FAMILY-201";TEgroup="ctg_1%7CRND-5_FAMILY-201%7C1";Tend="1553";Tstart="1017";shortTE="F";uid="613e272b-5e89-4a59-9626-d74cfa97fa82"
VSBO01000001.1	RepeatMasker	DNA	1352351	1353059	2246	+	.	ID="DNA4-2_AP";Tend="766";Tstart="14";shortTE="F";uid="9388f3fa-085b-48ba-a60d-18220c339e6c"
VSBO01000001.1	RepeatMasker	Retroposon?	14920935	14921391	513	+	.	ID="SINE2-1_AP";Tend="630";Tstart="114";shortTE="F";uid="bb9ba5fb-7955-45af-aeb2-c47aeaf1dcdb"
VSBO01000001.1	RepeatMasker	Unknown	10289849	10290060	972	+	.	ID="RND-6_FAMILY-1527";Tend="1439";Tstart="1229";shortTE="F";uid="5387c21e-ce78-4b15-bced-8c56488579b5"
VSBO01000001.1	RepeatMasker	DNA	4609462	4609738	413	+	.	ID="DNA4-2_AP";Tend="490";Tstart="226";shortTE="F";uid="98b5f6b6-7080-48ec-a605-901e3355aa2e"
VSBO01000001.1	RepeatMasker	Retroposon?	14550453	14550622	428	+	.	ID="SINE2-1_AP";Tend="1770";Tstart="1593";shortTE="F";uid="b502606f-f683-47a9-8f5d-8408e2f7d5e7"
VSBO01000001.1	RepeatMasker	DNA/Kolobok-E	8418354	8418456	488	+	.	ID="KOLOBOKE-3_AP";Tend="2186";Tstart="2081";shortTE="F";uid="ede14aad-314c-46e8-b571-40cc9953ba0f"
VSBO01000001.1	RepeatMasker	DNA/hAT-Charlie	3178136	3178319	918	+	.	ID="RND-6_FAMILY-526";Tend="1008";Tstart="825";shortTE="F";uid="792df2e8-0afd-4b58-87e0-d3fa991d9b2c"
VSBO01000001.1	RepeatMasker	DNA	7590530	7590740	1022	+	.	ID="dna-ttaa-1_ap";Tend="419";Tstart="200";shortTE="F";uid="91329c11-0714-4886-9f43-dd7867de7281"
VSBO01000001.1	RepeatMasker	DNA/Ginger-1	81268	81397	498	+	.	ID="GINGER1-1_AP";Tend="3410";Tstart="3268";shortTE="F";uid="3747009b-dc23-4ea5-8c9e-7c3ed11dc27d"
VSBO01000001.1	RepeatMasker	DNA/MULE-MuDR	8095021	8095186	644	+	.	ID="RND-6_FAMILY-3530";Tend="1643";Tstart="1495";shortTE="F";uid="dc8a402b-1959-46bb-86a0-a7637bf73925"
VSBO01000001.1	RepeatMasker	Unknown	13823081	13823451	1138	+	.	ID="RND-6_FAMILY-4716";Tend="373";Tstart="4";shortTE="F";uid="96f5e03e-5619-42be-a930-ec6c53928eea"
VSBO01000001.1	RepeatMasker	DNA/hAT-hAT19	8099127	8099269	476	+	.	ID="RND-6_FAMILY-930";Tend="1096";Tstart="956";shortTE="F";uid="a03f6795-cb57-49a6-b0f3-15b056a41852"
VSBO01000001.1	RepeatMasker	DNA	6866869	6867402	1329	+	.	ID="DNA4-2_AP";Tend="767";Tstart="161";shortTE="F";uid="d3bcd90f-99fd-4733-81e5-42baaf48dc8b"
VSBO01000001.1	RepeatMasker	DNA	5137844	5138147	585	+	.	ID="DNA4-2_AP";Tend="331";Tstart="4";shortTE="F";uid="272d6cea-04be-483c-8714-320421231781"
VSBO01000001.1	RepeatMasker	DNA/hAT-Charlie	9205242	9205522	554	+	.	ID="RND-6_FAMILY-7632";TEgroup="ctg_1%7CRND-6_FAMILY-7632%7C1";Tend="1273";Tstart="637";shortTE="T";uid="623ab4c0-1f1c-4906-8135-935cf1d0d19e"
VSBO01000001.1	RepeatMasker	DNA/hAT-Tip100	13008514	13009082	3417	+	.	ID="RND-6_FAMILY-726";Tend="1483";Tstart="882";shortTE="F";uid="17a56e9e-237c-4c1c-8e0f-a1998602a7fb"
VSBO01000001.1	RepeatMasker	DNA	2282827	2283253	2851	+	.	ID="TTAA2C_AP";Tend="423";Tstart="3";shortTE="F";uid="6d47839c-5d89-4592-8dfb-cdeb935000eb"
VSBO01000001.1	RepeatMasker	DNA	3474741	3474935	527	+	.	ID="TTAA7_AP";Tend="198";Tstart="6";shortTE="F";uid="134af339-58a3-454f-b2df-0c7f44ef9ca7"
VSBO01000001.1	RepeatMasker	DNA/Kolobok-E	2124032	2124211	624	+	.	ID="RND-6_FAMILY-691";Tend="1363";Tstart="1187";shortTE="F";uid="b1c1e182-014e-4fa1-a08f-954722fd3ff8"
VSBO01000001.1	RepeatMasker	Unknown	11652060	11652413	1577	+	.	ID="RND-6_FAMILY-4595";Tend="684";Tstart="360";shortTE="F";uid="86d3dad2-7c12-401f-94cc-940bed944d1e"
VSBO01000001.1	RepeatMasker	DNA	9748607	9748831	506	+	.	ID="DNA8-75_AP";TEgroup="ctg_1%7CDNA8-75_AP%7C1";Tend="266";Tstart="76";shortTE="T";uid="92d72a99-a3fc-4223-a948-777068ab7ba2"
VSBO01000001.1	RepeatMasker	Retroposon?	14583020	14583208	682	+	.	ID="SINE2-1_AP";Tend="1770";Tstart="1595";shortTE="F";uid="3723b724-8f32-4e97-8e0a-e1f0b3e85110"
VSBO01000001.1	RepeatMasker	DNA/hAT-Charlie	4002681	4002834	503	+	.	ID="DNA8-33_AP";Tend="172";Tstart="1";shortTE="F";uid="902344f8-2e73-4bb4-ad24-3c3b5efe661a"
VSBO01000001.1	RepeatMasker	DNA	4700644	4700954	431	+	.	ID="DNA4-2_AP";Tend="325";Tstart="1";shortTE="F";uid="199d2475-c909-477f-aa9d-b92e15f8ddad"
VSBO01000001.1	RepeatMasker	DNA/MULE-MuDR	14460822	14461532	4559	+	.	ID="RND-6_FAMILY-1131";Tend="1672";Tstart="927";shortTE="F";uid="f12f1084-c848-4ace-9405-7f04aba54728"
VSBO01000001.1	RepeatMasker	Unknown	6326011	6328225	14582	+	.	ID="RND-6_FAMILY-14021";Tend="2174";Tstart="1";shortTE="F";uid="3aa02585-c311-4bb4-bd8e-6d78a8f144c5"
VSBO01000001.1	RepeatMasker	Retroposon?	81561	81712	722	+	.	ID="RND-5_FAMILY-4364";Tend="1301";Tstart="1149";shortTE="F";uid="4e1a8302-5c48-47fe-a154-f34c82e01a66"
VSBO01000001.1	RepeatMasker	DNA/MULE-NOF	1514046	1514495	3285	+	.	ID="RND-5_FAMILY-950";Tend="1463";Tstart="981";shortTE="F";uid="31c81c80-f48c-4e37-af7f-58c5d29227ce"
VSBO01000001.1	RepeatMasker	LINE/I-Jockey	4378666	4378983	703	+	.	ID="RND-6_FAMILY-14513";Tend="326";Tstart="13";shortTE="F";uid="fea775c6-9c9b-4c8e-a9f2-6ce51e522227"
VSBO01000001.1	RepeatMasker	DNA/Kolobok-E	13663194	13663325	418	+	.	ID="KOLOBOKE-2_AP";Tend="1644";Tstart="1512";shortTE="F";uid="552bb96e-4078-43ec-b182-cf2708726e3f"
VSBO01000001.1	RepeatMasker	Unknown	5831317	5831536	419	+	.	ID="RND-6_FAMILY-5093";Tend="1745";Tstart="1535";shortTE="F";uid="370b33a3-1c72-4f18-9593-f7717a9cebd1"
VSBO01000001.1	RepeatMasker	Unknown	1040405	1040775	445	+	.	ID="RND-5_FAMILY-7144";Tend="1148";Tstart="793";shortTE="F";uid="3b4eb370-d8a4-4bcd-9c3c-dfae01b72892"
VSBO01000001.1	RepeatMasker	Retroposon?	9498683	9498828	561	+	.	ID="SINE2-1_AP";Tend="1770";Tstart="1629";shortTE="F";uid="95d7a320-0784-4054-ba8d-8db54411ed44"
VSBO01000001.1	RepeatMasker	DNA/MULE-MuDR	9731875	9732199	2012	+	.	ID="RND-5_FAMILY-7338";Tend="1624";Tstart="1322";shortTE="F";uid="6ea36468-5a4d-4785-b9d6-fd7711e55893"
VSBO01000001.1	RepeatMasker	Retroposon?	884896	885223	755	+	.	ID="SINE2-2_AP";Tend="347";Tstart="1";shortTE="F";uid="5d93b0cf-89f3-42a5-b94f-c2a13c6b3e80"
VSBO01000001.1	RepeatMasker	Retroposon?	10200311	10200618	512	+	.	ID="RND-1_FAMILY-29";Tend="2335";Tstart="2012";shortTE="F";uid="a8f31fa2-e5e9-496d-83b6-8eb92e8c38fd"
VSBO01000001.1	RepeatMasker	DNA/Kolobok-E	3557077	3557409	549	+	.	ID="KOLOBOKE-2_AP";Tend="2256";Tstart="1895";shortTE="F";uid="9787522f-2130-4933-8ba7-f6fe9177c290"
VSBO01000001.1	RepeatMasker	DNA/Kolobok-E	12503165	12503338	483	+	.	ID="KOLOBOKE-3_AP";Tend="5313";Tstart="5095";shortTE="F";uid="993df47d-0634-4995-bc2b-e274ae1cdc80"
VSBO01000001.1	RepeatMasker	Unknown	14192019	14192221	698	+	.	ID="RND-1_FAMILY-31";Tend="551";Tstart="351";shortTE="F";uid="5c9aadae-7500-4c36-b2ed-2bf4acf9de8d"
VSBO01000001.1	RepeatMasker	DNA	5458963	5459303	2097	+	.	ID="TTAA4B_AP";Tend="345";Tstart="1";shortTE="F";uid="4e59b587-fedc-4216-8b5c-cc3d52292053"
VSBO01000001.1	RepeatMasker	DNA/Kolobok-E	3663806	3664182	1441	+	.	ID="RND-6_FAMILY-691";TEgroup="ctg_1%7CRND-6_FAMILY-691%7C1";Tend="1265";Tstart="911";shortTE="F";uid="1804aa98-7fcf-409d-a2fb-2149693ff3e8"
VSBO01000001.1	RepeatMasker	DNA/hAT-hAT19	14480612	14481073	2084	+	.	ID="DNA8-80_AP";Tend="591";Tstart="111";shortTE="F";uid="996a507d-c268-4169-a31b-095653321788"
VSBO01000001.1	RepeatMasker	DNA/hAT-Tip100	1088887	1089058	1065	+	.	ID="RND-1_FAMILY-67";Tend="1105";Tstart="934";shortTE="F";uid="be5425a2-66bf-4931-86e5-316cc5844439"
VSBO01000001.1	RepeatMasker	DNA	2441271	2442080	4625	+	.	ID="RND-6_FAMILY-10601";Tend="1128";Tstart="330";shortTE="F";uid="848fd316-9309-44bb-8275-b8d4a7cc7196"
VSBO01000001.1	RepeatMasker	DNA/TcMar-m44	5611955	5612102	445	+	.	ID="dnax-3b_ap";Tend="136";Tstart="4";shortTE="F";uid="decb7c26-a28d-4d23-a334-5392d1de6d10"
VSBO01000001.1	RepeatMasker	DNA/hAT-Charlie	14216555	14216662	421	+	.	ID="rnd-5_family-298";Tend="1187";Tstart="1046";shortTE="F";uid="67008fd1-6a8a-4e22-8290-9f64e957dac6"
VSBO01000001.1	RepeatMasker	DNA	9648399	9648721	405	+	.	ID="DNA4-2_AP";TEgroup="ctg_1%7CDNA4-2_AP%7C4";Tend="769";Tstart="472";shortTE="F";uid="6551541c-944d-4319-befc-45dbd1306f52"
VSBO01000001.1	RepeatMasker	DNA	3199433	3199764	814	+	.	ID="TTAA7_AP";Tend="425";Tstart="66";shortTE="F";uid="b63a54ca-c6e5-4454-869a-ae69ab821f88"
VSBO01000001.1	RepeatMasker	Unknown	10380463	10380721	1278	+	.	ID="RND-1_FAMILY-76";Tend="1179";Tstart="932";shortTE="F";uid="c89cee90-c29a-4f97-9849-60ff56dd1189"
VSBO01000001.1	RepeatMasker	DNA/TcMar-m44?	2435674	2435824	576	+	.	ID="dnax-4b_ap";Tend="173";Tstart="27";shortTE="F";uid="b406abda-235c-4504-a547-3f1e5d2a32ab"
VSBO01000001.1	RepeatMasker	Unknown	6460022	6460143	430	+	.	ID="RND-6_FAMILY-11814";Tend="1044";Tstart="915";shortTE="F";uid="d968dbb7-855d-4889-befb-82f644e8e91a"
VSBO01000001.1	RepeatMasker	DNA	8409702	8409840	466	+	.	ID="DNA4-2_AP";Tend="360";Tstart="217";shortTE="F";uid="6710563c-9090-43da-8c11-7f13d4bca313"
VSBO01000001.1	RepeatMasker	DNA	3237350	3237605	404	+	.	ID="dna4-2_ap";Tend="281";Tstart="17";shortTE="F";uid="f172279a-2fc9-4e06-8a3a-6eb056e1919e"
VSBO01000001.1	RepeatMasker	DNA/Kolobok-E	3405869	3406344	2465	+	.	ID="RND-1_FAMILY-20";Tend="1453";Tstart="991";shortTE="F";uid="4ff4bf94-52d9-4e9a-b54b-9d0fd6d75ddc"
VSBO01000001.1	RepeatMasker	Retroposon?	1930651	1931569	411	+	.	ID="SINE2-1_AP";Tend="1459";Tstart="548";shortTE="F";uid="cfbdacd2-c4b2-4a36-acda-208e9d40692d"
VSBO01000001.1	RepeatMasker	LTR/Copia	9422225	9422482	471	+	.	ID="RND-6_FAMILY-2022";Tend="275";Tstart="28";shortTE="F";uid="aa69dc1f-c1d6-48d9-bee3-662d376fe9e3"
VSBO01000001.1	RepeatMasker	Retroposon?	4599709	4599893	511	+	.	ID="SINE2-2_AP";TEgroup="ctg_1%7CSINE2-2_AP%7C2";Tend="1968";Tstart="1846";shortTE="F";uid="26506cb6-fc58-467f-9e4a-25fc25326607"
VSBO01000001.1	RepeatMasker	Retroposon?	13562410	13562649	529	+	.	ID="SINE2-1_AP";Tend="1430";Tstart="1204";shortTE="F";uid="ba7e796c-23d8-4c3f-8cc5-45d6f9bfd73d"
VSBO01000001.1	RepeatMasker	DNA/hAT-Blackjack	8406287	8406502	1089	+	.	ID="RND-5_FAMILY-12422";Tend="1565";Tstart="1338";shortTE="F";uid="5c72b5b4-e90b-4bea-8f33-80381c65eec3"
VSBO01000001.1	RepeatMasker	DNA/Kolobok-E	9998057	9998345	731	+	.	ID="KOLOBOKE-2_AP";Tend="1412";Tstart="1120";shortTE="F";uid="61ba5014-cf80-48f9-b379-0e1b15e197a1"
VSBO01000001.1	RepeatMasker	DNA/MULE-MuDR	6846320	6846507	797	+	.	ID="MUDR5X_AP";Tend="663";Tstart="476";shortTE="F";uid="bf1859d8-a87a-4795-97e8-966e05a9ea20"
VSBO01000001.1	RepeatMasker	Unknown	3078966	3079237	1047	+	.	ID="RND-5_FAMILY-3006";Tend="448";Tstart="164";shortTE="F";uid="999ec0f4-0531-4b56-84ab-0724b2c93567"
VSBO01000001.1	RepeatMasker	Unknown	14549763	14549984	552	+	.	ID="RND-5_FAMILY-2551";Tend="1174";Tstart="965";shortTE="F";uid="81e9c18c-8cfe-446f-a69b-4d57841056b1"
VSBO01000001.1	RepeatMasker	DNA/Kolobok-T2	10889658	10889760	440	+	.	ID="REP-4_PBA";Tend="655";Tstart="551";shortTE="F";uid="262840bd-eb7e-4fff-bdcc-4be3327ea2ba"
VSBO01000001.1	RepeatMasker	DNA	1054527	1054676	586	+	.	ID="dna4-2_ap";Tend="129";Tstart="1";shortTE="F";uid="7342a95d-979b-458d-ba1e-3ee3d29a0a4e"
VSBO01000001.1	RepeatMasker	Unknown	110561	114209	11118	+	.	ID="RND-6_FAMILY-4106";TEgroup="ctg_1%7CRND-6_FAMILY-4106%7C2";Tend="2206";Tstart="25";shortTE="F";uid="264fe434-5db0-4dce-9924-52daa89fe47f"
VSBO01000001.1	RepeatMasker	DNA/MULE-NOF	10297223	10297655	692	+	.	ID="RND-5_FAMILY-1003";Tend="1311";Tstart="849";shortTE="F";uid="6172de87-290b-409e-abc0-6234554b77ee"
VSBO01000001.1	RepeatMasker	DNA/Kolobok-E	4841498	4841895	451	+	.	ID="KOLOBOKE-2_AP";Tend="2120";Tstart="1705";shortTE="F";uid="77262b98-e366-45cf-b4f8-fe1fd53ea53f"
VSBO01000001.1	RepeatMasker	Retroposon?	11976787	11976996	991	+	.	ID="RND-5_FAMILY-4364";Tend="905";Tstart="697";shortTE="F";uid="97f7eeb9-59f6-4327-a5ec-e9023ff7e088"
VSBO01000001.1	RepeatMasker	Unknown	8532234	8532611	908	+	.	ID="RND-6_FAMILY-5122";Tend="1388";Tstart="1039";shortTE="F";uid="579ac8ad-a7ff-40c2-955a-e1f02c7ea8f4"
VSBO01000001.1	RepeatMasker	DNA/Kolobok-E	14508058	14508431	469	+	.	ID="KOLOBOKE-4_AP";Tend="2933";Tstart="2523";shortTE="F";uid="b9e173b2-b41e-4ce3-bf6b-12dc1bade477"
VSBO01000001.1	RepeatMasker	DNA	3568899	3569441	3107	+	.	ID="RND-6_FAMILY-10601";Tend="1542";Tstart="1067";shortTE="F";uid="273a1f23-a329-47e2-b839-d0860dc4f143"
VSBO01000001.1	RepeatMasker	DNA/Kolobok-E	5891481	5891781	539	+	.	ID="RND-6_FAMILY-691";Tend="1418";Tstart="1137";shortTE="F";uid="94518a4d-e74d-4ad4-8fa6-279290ae40ba"
VSBO01000001.1	RepeatMasker	Retroposon?	11961333	11961777	2208	+	.	ID="RND-5_FAMILY-4364";Tend="1155";Tstart="697";shortTE="F";uid="30739a67-f8a3-4154-8657-630b4c0fbe37"
VSBO01000001.1	RepeatMasker	DNA	5528940	5529311	2879	+	.	ID="RND-1_FAMILY-161";Tend="983";Tstart="605";shortTE="F";uid="60725d80-76d6-4fb4-9be3-bd55e7a110c9"
VSBO01000001.1	RepeatMasker	DNA/hAT-Charlie	9685684	9686014	453	+	.	ID="RND-1_FAMILY-87";Tend="1336";Tstart="1012";shortTE="F";uid="a11b8ef5-3161-41c1-ab03-b6dc3e9ef874"
VSBO01000001.1	RepeatMasker	DNA	593823	594602	1056	+	.	ID="DNA4-1_AP";Tend="781";Tstart="4";shortTE="F";uid="fafbcf99-f0ec-4c61-9bbf-ac94a6b9b425"
VSBO01000001.1	RepeatMasker	DNA/hAT-hAT19	14066274	14066602	1252	+	.	ID="HAT-N18_AP";Tend="811";Tstart="220";shortTE="F";uid="7454a6ba-2a02-48cf-a37b-d9942fb73973"
VSBO01000001.1	RepeatMasker	Unknown	774587	776820	14864	+	.	ID="RND-6_FAMILY-486";Tend="2609";Tstart="340";shortTE="F";uid="990aeaa5-636e-4955-94f3-0db3541edc6c"
VSBO01000001.1	RepeatMasker	DNA/Sola-1	43128	43744	1254	+	.	ID="SOLA1-1_AP";Tend="3038";Tstart="2430";shortTE="F";uid="5986d28d-c186-4891-aa85-6048912c4da6"
VSBO01000001.1	RepeatMasker	Unknown	6509342	6509960	2123	+	.	ID="RND-6_FAMILY-2670";Tend="1535";Tstart="938";shortTE="F";uid="e7570e7d-ef0c-4806-b622-d8e5a9315115"
VSBO01000001.1	RepeatMasker	DNA	14833774	14834387	1059	+	.	ID="dna4-2_ap";Tend="769";Tstart="1";shortTE="F";uid="25eb4556-6633-40f4-a883-064c0b09cd1b"
VSBO01000001.1	RepeatMasker	DNA/hAT-hAT19	3934508	3934655	693	+	.	ID="DNA8-88_AP";Tend="139";Tstart="3";shortTE="F";uid="01de6ca3-e023-4c0e-9d44-1d383d9aeefe"
VSBO01000001.1	RepeatMasker	Retroposon?	7519729	7519881	494	+	.	ID="SINE2-2_AP";Tend="1141";Tstart="987";shortTE="F";uid="856a1b9d-08c4-4880-b1d8-c47d6a4d7a4b"
VSBO01000001.1	RepeatMasker	LTR/Gypsy	55939	58683	1216	+	.	ID="GYPSY4-I_AP";TEgroup="ctg_1%7CGYPSY4-I_AP%7C1";Tend="4533";Tstart="317";shortTE="F";uid="2dd389da-bd52-4cf2-a663-4b476c3dffe2"
VSBO01000001.1	RepeatMasker	DNA	7200401	7201222	647	+	.	ID="DNA4-2_AP";Tend="769";Tstart="5";shortTE="F";uid="fce5f9ca-cbc7-4395-9c8d-615d4f8dd67c"
VSBO01000001.1	RepeatMasker	Retroposon?	1696104	1696627	452	+	.	ID="SINE2-1_AP";Tend="1150";Tstart="663";shortTE="F";uid="0a80edf8-e63a-468c-85da-3e6e2c9861a0"
VSBO01000001.1	RepeatMasker	Unknown	6005274	6005495	637	+	.	ID="RND-6_FAMILY-11814";Tend="1335";Tstart="1133";shortTE="F";uid="f7fda61c-253d-4136-ba0f-ee83dd53485e"
VSBO01000001.1	RepeatMasker	DNA	4198613	4199254	1526	+	.	ID="DNA4-2_AP";Tend="716";Tstart="62";shortTE="F";uid="83d49f01-ca88-43fd-b880-fbfb4f7d08fe"
VSBO01000001.1	RepeatMasker	DNA	7102566	7102768	605	+	.	ID="ttaa3c_ap";Tend="410";Tstart="216";shortTE="F";uid="7f226873-4784-4335-91c2-68a85b70af7e"
VSBO01000001.1	RepeatMasker	DNA/MULE-MuDR	8334195	8334855	3821	+	.	ID="RND-5_FAMILY-613";Tend="1574";Tstart="898";shortTE="F";uid="a8109bb0-c504-4131-84c3-0b4a81d56d24"
VSBO01000001.1	RepeatMasker	DNA/hAT-Tip100	103768	104026	1548	+	.	ID="RND-5_FAMILY-3137";Tend="1207";Tstart="953";shortTE="F";uid="d1c49349-efbf-4ff1-9b57-7fbc7aec4403"
VSBO01000001.1	RepeatMasker	DNA	8102870	8103161	656	+	.	ID="DNA4-2_AP";Tend="303";Tstart="3";shortTE="F";uid="8917852c-9768-474d-ae02-7ff40cbca099"
VSBO01000001.1	RepeatMasker	DNA/hAT-hAT19	11898020	11898204	800	+	.	ID="HAT-N7_AP";Tend="188";Tstart="2";shortTE="F";uid="ad48863e-ec6b-4ba3-bab1-7fd513c48cd4"
VSBO01000001.1	RepeatMasker	DNA/Ginger-1	11104702	11104870	402	+	.	ID="GINGER1-1_AP";Tend="4378";Tstart="4194";shortTE="F";uid="7e0fa7d1-8fb9-4040-9aac-94d4835deb4a"
VSBO01000001.1	RepeatMasker	Unknown	13847594	13847924	1218	+	.	ID="RND-5_FAMILY-11699";Tend="1473";Tstart="1163";shortTE="F";uid="3af399e7-afb5-4f33-a47e-d830fb169de5"
VSBO01000001.1	RepeatMasker	DNA/hAT-hAT19	2422090	2422247	1004	+	.	ID="DNA8-88_AP";Tend="619";Tstart="460";shortTE="F";uid="460cd281-cade-4b90-8566-21a68912ade0"
VSBO01000001.1	RepeatMasker	DNA	6071432	6072011	2048	+	.	ID="DNA4-2_AP";Tend="769";Tstart="203";shortTE="F";uid="f3082784-abd6-4030-8b83-9abc5bfb7c92"
VSBO01000001.1	RepeatMasker	DNA/hAT?	13484172	13484352	890	+	.	ID="RND-5_FAMILY-2013";Tend="593";Tstart="418";shortTE="F";uid="51e81b21-09f8-49b1-8cca-197e6d78f2d1"
VSBO01000001.1	RepeatMasker	DNA/hAT	7169743	7170092	1917	+	.	ID="RND-6_FAMILY-8044";Tend="1427";Tstart="1087";shortTE="F";uid="478d70c1-8592-44ec-955c-8e4f19b0a08d"
VSBO01000001.1	RepeatMasker	Unknown	7059216	7059319	572	+	.	ID="RND-1_FAMILY-61";Tend="754";Tstart="650";shortTE="F";uid="85c7241c-dbe3-4f20-b57e-1c53845196a2"
VSBO01000001.1	RepeatMasker	Unknown	14575397	14575977	4252	+	.	ID="RND-1_FAMILY-52";Tend="1450";Tstart="874";shortTE="F";uid="4bd8375a-a99f-4046-b168-abd60eb2d984"
VSBO01000001.1	RepeatMasker	DNA/MULE-NOF	10298175	10298335	653	+	.	ID="RND-5_FAMILY-950";Tend="1463";Tstart="1310";shortTE="F";uid="37c9db69-56da-4941-9a11-96f422d1604e"
VSBO01000001.1	RepeatMasker	DNA	7179832	7180389	717	+	.	ID="DNA4-2_AP";Tend="736";Tstart="186";shortTE="F";uid="804bdb08-78ef-4553-bff7-726df9a7deca"
VSBO01000001.1	RepeatMasker	DNA/TcMar-Tc1	3912187	3912741	2357	+	.	ID="rnd-6_family-8563";Tend="1416";Tstart="873";shortTE="F";uid="895d5867-d9c5-4343-8712-c649a89e4352"
VSBO01000001.1	RepeatMasker	DNA/MULE-MuDR	13904102	13904522	1036	+	.	ID="MUDR1X_AP";TEgroup="ctg_1%7CMUDR1X_AP%7C2";Tend="2394";Tstart="1";shortTE="F";uid="65fb56b3-8b72-4d85-bfd9-0edede1ec7d3"
VSBO01000001.1	RepeatMasker	Retroposon?	2474491	2475161	783	+	.	ID="SINE2-1_AP";Tend="1770";Tstart="1065";shortTE="F";uid="e6623ba1-7a06-443f-87c3-bbc10ca1430d"
VSBO01000001.1	RepeatMasker	DNA	4496824	4497106	657	+	.	ID="DNA4-2_AP";Tend="288";Tstart="1";shortTE="F";uid="e9f16e6c-8412-4612-8e44-fc187f945519"
VSBO01000001.1	RepeatMasker	DNA	6507742	6508575	3863	+	.	ID="RND-6_FAMILY-10601";TEgroup="ctg_1%7CRND-6_FAMILY-10601%7C1";Tend="1903";Tstart="330";shortTE="F";uid="cb7ac555-8a31-4d03-ba96-65bd39b7eeae"
VSBO01000001.1	RepeatMasker	DNA	9419354	9419454	496	+	.	ID="TTAA18B_AP";Tend="99";Tstart="6";shortTE="F";uid="1c48d2fb-91be-4ef8-8c33-64a783b2951d"
VSBO01000001.1	RepeatMasker	Unknown	606	726	602	+	.	ID="RND-5_FAMILY-7831";Tend="868";Tstart="755";shortTE="F";uid="620a208a-02ec-4a22-a1ce-54a2426e57dc"
VSBO01000001.1	RepeatMasker	LTR/Gypsy	10284656	10285975	9940	+	.	ID="RND-6_FAMILY-1480";Tend="1410";Tstart="109";shortTE="F";uid="b94a01c4-004b-4949-aa52-f5a3497a7bc2"
VSBO01000001.1	RepeatMasker	DNA/TcMar-Tc1	2644625	2644741	415	+	.	ID="mariner-n22_ag";Tend="184";Tstart="85";shortTE="F";uid="276b7b2c-7903-4bc0-831a-be45a81f8191"
VSBO01000001.1	RepeatMasker	DNA/hAT-Tip100	12382628	12382868	1639	+	.	ID="RND-1_FAMILY-67";Tend="1174";Tstart="934";shortTE="F";uid="9e859293-ab77-4cd4-941e-2d53816811c3"
VSBO01000001.1	RepeatMasker	DNA/hAT-Charlie	6520063	6520205	717	+	.	ID="DNA8-51_AP";Tend="507";Tstart="353";shortTE="F";uid="614f3641-5b3c-4a87-8190-678fc8e42dcb"
VSBO01000001.1	RepeatMasker	RC/Helitron	11217063	11217230	591	+	.	ID="HELITRON-1_ETAL";Tend="588";Tstart="422";shortTE="F";uid="8cbc5675-4212-485f-a6ab-1865829cfadd"
VSBO01000001.1	RepeatMasker	DNA	133147	133713	1225	+	.	ID="DNA4-3_AP";Tend="580";Tstart="7";shortTE="F";uid="f8f4e68d-d579-40fb-9778-65be44465c46"
VSBO01000001.1	RepeatMasker	DNA/PIF-Harbinger	2457754	2457931	643	+	.	ID="ISL2EU-7_CFL";Tend="1605";Tstart="1428";shortTE="F";uid="df8fbaa9-a22d-49ec-bdd6-67d8ed2b4296"
VSBO01000001.1	RepeatMasker	DNA/hAT	1773599	1774113	1223	+	.	ID="DNA8-105_AP";TEgroup="ctg_1%7CDNA8-105_AP%7C1";Tend="650";Tstart="1";shortTE="F";uid="6692c2d3-4ff9-4c45-8d20-187b35683837"
VSBO01000001.1	RepeatMasker	DNA/Kolobok-E	4158511	4158719	477	+	.	ID="KOLOBOKE-2_AP";Tend="1337";Tstart="1125";shortTE="F";uid="a230f0e8-3139-46dd-b9c6-efa5bd270e32"
VSBO01000001.1	RepeatMasker	DNA/Ginger-1	11864993	11865109	456	+	.	ID="GINGER1-1_AP";Tend="3385";Tstart="3267";shortTE="F";uid="67660dd9-e8cf-4387-bf4b-6c9dfa60eda2"
VSBO01000001.1	RepeatMasker	DNA	10280284	10280782	1518	+	.	ID="DNA4-2_AP";Tend="679";Tstart="161";shortTE="F";uid="fc474148-1680-4ef0-b875-533dae3fd41f"
VSBO01000001.1	RepeatMasker	DNA	8900175	8900615	769	+	.	ID="ttaa18_ap";Tend="487";Tstart="20";shortTE="F";uid="a612800e-bc7c-43d2-bcd6-c0d84586eb8d"
VSBO01000001.1	RepeatMasker	DNA	7446342	7446709	1400	+	.	ID="TTAA2C_AP";Tend="422";Tstart="23";shortTE="F";uid="bb1cf8ba-f63a-48c0-b833-fdf9dd902edc"
VSBO01000001.1	RepeatMasker	Unknown	12963565	12963699	452	+	.	ID="RND-6_FAMILY-14021";Tend="765";Tstart="638";shortTE="F";uid="9a2ac7b1-12c8-4792-8888-b84249e423a1"
VSBO01000001.1	RepeatMasker	DNA/hAT-hAT19	13829902	13830208	1730	+	.	ID="RND-5_FAMILY-2977";Tend="1284";Tstart="945";shortTE="F";uid="feb3aa61-d075-4ed4-94c0-5865aca5540e"
VSBO01000001.1	RepeatMasker	Retroposon?	12091000	12091210	415	+	.	ID="SINE2-1_AP";Tend="227";Tstart="1";shortTE="F";uid="997eea28-d379-42ff-ba19-8c0878c99e22"
VSBO01000001.1	RepeatMasker	Unknown	3585307	3585493	628	+	.	ID="RND-4_FAMILY-405";TEgroup="ctg_1%7CRND-4_FAMILY-405%7C1";Tend="1172";Tstart="913";shortTE="F";uid="31f6efd1-8bae-4547-9bb9-1d2c9eee6c2d"
VSBO01000001.1	RepeatMasker	DNA/hAT-hAT19	9842838	9843545	4456	+	.	ID="RND-5_FAMILY-802";Tend="1575";Tstart="901";shortTE="F";uid="be8b7ad8-f837-403d-a2a5-cedb0cbe9af5"
VSBO01000001.1	RepeatMasker	DNA	6703986	6704389	1415	+	.	ID="DNA-TTAA-1_AP";Tend="417";Tstart="2";shortTE="F";uid="1b633ae1-95b7-4658-8c50-fc2fc1eaa79a"
VSBO01000001.1	RepeatMasker	DNA	13666256	13666356	450	+	.	ID="DNA3-9_AP";Tend="140";Tstart="41";shortTE="F";uid="96e4971d-4592-4a79-9fe2-0acb66a2403f"
VSBO01000001.1	RepeatMasker	DNA	9454983	9455110	522	+	.	ID="dna4-2_ap";Tend="769";Tstart="644";shortTE="F";uid="dfb2fd22-1e2c-4611-804e-debefe1680ab"
VSBO01000001.1	RepeatMasker	Unknown	5967861	5968032	489	+	.	ID="RND-5_FAMILY-2551";Tend="1157";Tstart="964";shortTE="F";uid="dbbdf47b-bf3c-4542-bdc8-d45ab3330522"
VSBO01000001.1	RepeatMasker	Retroposon?	2065900	2066088	719	+	.	ID="SINE2-1_AP";Tend="1770";Tstart="1595";shortTE="F";uid="ac48401d-b9ec-40db-86ae-3ca6e17cfed8"
VSBO01000001.1	RepeatMasker	DNA	7900925	7901141	1184	+	.	ID="TTAAC_AP";Tend="438";Tstart="228";shortTE="F";uid="de90ef80-320e-4e9e-94b0-a57c3f7c99bd"
VSBO01000001.1	RepeatMasker	Retroposon?	14582272	14583008	2860	+	.	ID="SINE2-2_AP";Tend="808";Tstart="63";shortTE="F";uid="147831e5-54f0-41fd-b19f-e94f1fb5ab36"
VSBO01000001.1	RepeatMasker	Unknown	12446228	12447766	6153	+	.	ID="RND-6_FAMILY-4106";Tend="2144";Tstart="659";shortTE="F";uid="6c57e81b-c541-4fec-a87c-20e01336f19f"
VSBO01000001.1	RepeatMasker	DNA/hAT-hAT19	10180665	10180839	427	+	.	ID="RND-5_FAMILY-537";Tend="951";Tstart="769";shortTE="F";uid="193f1aeb-78ee-4b3b-8a77-7e39ae041794"
VSBO01000001.1	RepeatMasker	Retroposon?	1580812	1581119	576	+	.	ID="SINE2-1_AP";Tend="411";Tstart="105";shortTE="F";uid="155183a4-1821-49b4-b422-50daa39ae1f2"
VSBO01000001.1	RepeatMasker	Unknown	6639449	6640125	1196	+	.	ID="RND-4_FAMILY-447";TEgroup="ctg_1%7CRND-4_FAMILY-447%7C2";Tend="1508";Tstart="1135";shortTE="F";uid="3777ad3a-a38b-4351-aab3-b3743322d120"
VSBO01000001.1	RepeatMasker	Unknown	5239821	5240157	1532	+	.	ID="RND-1_FAMILY-90";Tend="1353";Tstart="1001";shortTE="F";uid="400bce8b-408e-4390-a150-1b5d7644edfb"
VSBO01000001.1	RepeatMasker	DNA/Kolobok-T2	11440564	11440683	469	+	.	ID="REP-4_PBA";Tend="710";Tstart="586";shortTE="F";uid="d7456b67-2594-4b79-9b78-1337b7be406e"
VSBO01000001.1	RepeatMasker	Retroposon?	7871423	7871965	755	+	.	ID="SINE2-1_AP";Tend="1720";Tstart="1108";shortTE="F";uid="6d82a462-9da9-4fec-942d-b2ff6e552e8b"
VSBO01000001.1	RepeatMasker	RC/Helitron	1619671	1619806	580	+	.	ID="HELITRON-N1B_BM";Tend="131";Tstart="1";shortTE="F";uid="3003f70e-cee3-4718-8bec-384b6114a00e"
VSBO01000001.1	RepeatMasker	DNA/hAT-Charlie	4049914	4050045	535	+	.	ID="RND-6_FAMILY-675";Tend="1334";Tstart="1205";shortTE="F";uid="452e8690-0424-43d8-bcec-b172b3067005"
VSBO01000001.1	RepeatMasker	DNA	14098043	14098470	1959	+	.	ID="TTAA8_AP";Tend="438";Tstart="1";shortTE="F";uid="cb41704b-48a9-4967-b7c2-71390c6d40b9"
VSBO01000001.1	RepeatMasker	DNA/hAT-Tip100	3484992	3485348	931	+	.	ID="RND-6_FAMILY-1830";TEgroup="ctg_1%7CRND-6_FAMILY-1830%7C1";Tend="1133";Tstart="980";shortTE="F";uid="56b7b214-3a69-4bc7-8e9d-2ed826e3396f"
VSBO01000001.1	RepeatMasker	LTR/Gypsy	13033191	13033353	413	+	.	ID="GYPSY-39_AA-I";Tend="2753";Tstart="2588";shortTE="F";uid="1aa65068-2ba8-4914-9b84-3c76bfe9811a"
VSBO01000001.1	RepeatMasker	Retroposon?	128217	128460	430	+	.	ID="RND-5_FAMILY-4364";TEgroup="ctg_1%7CRND-5_FAMILY-4364%7C1";Tend="1157";Tstart="697";shortTE="F";uid="364b92e0-9566-4dc8-b80d-8054c7626313"
VSBO01000001.1	RepeatMasker	Retroposon?	9566572	9566781	449	+	.	ID="SINE2-1_AP";Tend="1352";Tstart="1152";shortTE="F";uid="4112561b-1ba5-4f8e-b2a6-82ef5bc6d7f2"
VSBO01000001.1	RepeatMasker	Unknown	4301688	4302027	2384	+	.	ID="RND-5_FAMILY-3222";Tend="1772";Tstart="1434";shortTE="F";uid="aac6d8c6-6da9-4f1c-8308-e12e54408c33"
VSBO01000001.1	RepeatMasker	DNA	7106213	7106582	402	+	.	ID="DNA4-1_AP";Tend="823";Tstart="473";shortTE="F";uid="68be3477-6388-461f-be40-cd1a29cadcd3"
VSBO01000001.1	RepeatMasker	DNA/hAT?	11815796	11816173	2000	+	.	ID="RND-5_FAMILY-2013";Tend="1229";Tstart="859";shortTE="F";uid="8d7aa3a5-08dd-49a6-be39-023bf64449b7"
VSBO01000001.1	RepeatMasker	DNA	14495793	14496435	1757	+	.	ID="DNA4-2_AP";Tend="767";Tstart="42";shortTE="F";uid="9b909f43-c9ab-434a-ba33-e4344ca6d053"
VSBO01000001.1	RepeatMasker	DNA/MULE-MuDR	14745306	14745459	477	+	.	ID="RND-6_FAMILY-1131";TEgroup="ctg_1%7CRND-6_FAMILY-1131%7C1";Tend="1658";Tstart="942";shortTE="T";uid="1cb32b03-a491-4a95-85a8-f3e6fc3fbda0"
VSBO01000001.1	RepeatMasker	Retroposon?	3619173	3620072	3329	+	.	ID="SINE2-2_AP";Tend="887";Tstart="1";shortTE="F";uid="db36d713-a831-41ac-aa60-eb131bb17d6f"
VSBO01000001.1	RepeatMasker	Retroposon?	14617251	14617398	463	+	.	ID="SINE2-1_AP";Tend="1770";Tstart="1621";shortTE="F";uid="c0e858af-d899-40b3-b93b-cbfb2b931b5f"
VSBO01000001.1	RepeatMasker	Retroposon?	14251164	14252252	808	+	.	ID="SINE2-1_AP";Tend="1136";Tstart="1";shortTE="F";uid="6757a784-f9a9-4dc8-b026-701f40d7cf76"
VSBO01000001.1	RepeatMasker	DNA/hAT-hAT19	13018309	13018972	2722	+	.	ID="DNA8-109_AP";Tend="674";Tstart="1";shortTE="F";uid="66960d78-1993-4c61-a0ae-d8fcfe433965"
VSBO01000001.1	RepeatMasker	Unknown	9987619	9988160	1643	+	.	ID="RND-6_FAMILY-8000";Tend="1238";Tstart="689";shortTE="F";uid="26293ebe-0419-417b-afed-f7df637c1d0e"
VSBO01000001.1	RepeatMasker	Unknown	3038290	3038508	629	+	.	ID="RND-4_FAMILY-1474";Tend="1733";Tstart="1504";shortTE="F";uid="a4b89118-caa8-46d9-b547-3f27f3ef188d"
VSBO01000001.1	RepeatMasker	DNA/TcMar-Tc1	6802245	6802668	455	+	.	ID="RND-5_FAMILY-405";TEgroup="ctg_1%7CRND-5_FAMILY-405%7C1";Tend="1426";Tstart="274";shortTE="T";uid="494d8ca5-5f9a-487f-bb83-6ef2f0447ece"
VSBO01000001.1	RepeatMasker	DNA	5550769	5551141	2767	+	.	ID="RND-1_FAMILY-72";Tend="3014";Tstart="2644";shortTE="F";uid="6c9c0122-7ef8-4806-a19a-6496b3fb724b"
VSBO01000001.1	RepeatMasker	Unknown	108958	109623	2419	+	.	ID="RND-1_FAMILY-68";Tend="1291";Tstart="607";shortTE="F";uid="3c3745d0-5be5-4e4e-b02e-3687e0981f47"
VSBO01000001.1	RepeatMasker	Unknown	3020479	3020891	853	+	.	ID="RND-5_FAMILY-11699";Tend="1584";Tstart="1194";shortTE="F";uid="9c9ff6ed-db05-4d71-917a-219cc703ed7b"
VSBO01000001.1	RepeatMasker	Unknown	3514027	3514696	1552	+	.	ID="RND-4_FAMILY-447";TEgroup="ctg_1%7CRND-4_FAMILY-447%7C1";Tend="1518";Tstart="1127";shortTE="F";uid="4f545c9c-c03f-4acd-8930-2a356c6303d1"
VSBO01000001.1	RepeatMasker	DNA	9802541	9802896	530	+	.	ID="TTAA3_AP";Tend="418";Tstart="23";shortTE="F";uid="804aed93-e099-4277-9ede-16aea012cac7"
VSBO01000001.1	RepeatMasker	DNA/MULE-MuDR	14349710	14350046	403	+	.	ID="RND-6_FAMILY-1131";Tend="1606";Tstart="1317";shortTE="F";uid="111607a4-4101-4ea7-a21d-746e18679fb3"
VSBO01000001.1	RepeatMasker	DNA	445410	445841	2389	+	.	ID="DNA-TTAA-1_AP";Tend="423";Tstart="1";shortTE="F";uid="3e8afb3f-4929-4e7e-b730-6fb502c056cf"
VSBO01000001.1	RepeatMasker	DNA	852868	853104	463	+	.	ID="dna4-2b_ap";Tend="772";Tstart="547";shortTE="F";uid="2731fe59-e531-40cb-afca-3f8273ccb6c0"
VSBO01000001.1	RepeatMasker	RC/Helitron	9101104	9101256	521	+	.	ID="RND-6_FAMILY-3243";Tend="900";Tstart="760";shortTE="F";uid="770084f2-85f2-4dde-a41c-2e309f569524"
VSBO01000001.1	RepeatMasker	Unknown	5873482	5873800	448	+	.	ID="RND-6_FAMILY-11814";Tend="1436";Tstart="1132";shortTE="F";uid="6b4f84c4-8751-4509-861b-117099248dbf"
VSBO01000001.1	RepeatMasker	DNA/hAT-Charlie	14231513	14231639	419	+	.	ID="RND-1_FAMILY-116";Tend="1285";Tstart="1160";shortTE="F";uid="d142dcae-0b90-4cf6-871e-9974158664ac"
VSBO01000001.1	RepeatMasker	DNA	4809189	4809667	783	+	.	ID="DNA4-2_AP";Tend="645";Tstart="116";shortTE="F";uid="d0f03c59-b8cc-4879-b669-b2b438760025"
VSBO01000001.1	RepeatMasker	Retroposon?	2065413	2065766	1427	+	.	ID="SINE2-2_AP";Tend="352";Tstart="1";shortTE="F";uid="f2315393-0530-4098-85f1-8ccac5ed4242"
VSBO01000001.1	RepeatMasker	DNA/Kolobok-E	2044074	2044218	765	+	.	ID="RND-4_FAMILY-202";Tend="1400";Tstart="1246";shortTE="F";uid="2e395207-1e7b-430e-b77e-823df7a20e20"
VSBO01000001.1	RepeatMasker	Retroposon?	9055897	9056438	933	+	.	ID="SINE2-1_AP";Tend="1405";Tstart="853";shortTE="F";uid="71f91535-dbcc-4245-806d-58a8a9cafc91"
VSBO01000001.1	RepeatMasker	DNA/hAT-Tip100	14415789	14415957	676	+	.	ID="RND-6_FAMILY-9088";Tend="1511";Tstart="1337";shortTE="F";uid="827e226a-08c6-470d-beed-9ce53f24d800"
VSBO01000001.1	RepeatMasker	DNA/hAT-Tip100	8556941	8557079	761	+	.	ID="RND-6_FAMILY-45";Tend="1711";Tstart="1580";shortTE="F";uid="bf3c748b-0d0a-4251-9a77-f343fbf62411"
VSBO01000001.1	RepeatMasker	Retroposon?	13372598	13373378	981	+	.	ID="SINE2-1_AP";Tend="833";Tstart="1";shortTE="F";uid="d21359bd-780c-4d05-8845-75223df9ad57"
VSBO01000001.1	RepeatMasker	DNA	14666552	14666878	754	+	.	ID="TTAA22_AP";Tend="362";Tstart="1";shortTE="F";uid="16bc655f-15d2-4cc5-b3c2-195aa08c7345"
VSBO01000001.1	RepeatMasker	Unknown	3033788	3034103	420	+	.	ID="RND-4_FAMILY-1474";Tend="1376";Tstart="1007";shortTE="F";uid="775003ad-f0fd-42a7-8f04-f171b6685303"
VSBO01000001.1	RepeatMasker	Unknown	13837629	13837917	1914	+	.	ID="RND-1_FAMILY-57";Tend="1202";Tstart="923";shortTE="F";uid="b46f32ae-1d22-40f0-82de-c0bfbedde702"
VSBO01000001.1	RepeatMasker	DNA	7128757	7129243	705	+	.	ID="DNA4-2_AP";Tend="768";Tstart="295";shortTE="F";uid="aae2a660-fe7d-4ad7-a11b-15b1c67c28bf"
VSBO01000001.1	RepeatMasker	DNA/hAT-Tip100	7397402	7397641	835	+	.	ID="RND-6_FAMILY-30501";Tend="1733";Tstart="1485";shortTE="F";uid="23f361e7-177d-4c81-8ca3-3df5cd038fd6"
VSBO01000001.1	RepeatMasker	Unknown	3014929	3015049	403	+	.	ID="RND-6_FAMILY-4595";Tend="1870";Tstart="1755";shortTE="F";uid="5383a3bf-3c72-4340-85b8-830601accaad"
VSBO01000001.1	RepeatMasker	DNA/hAT-Charlie	7446711	7447101	1349	+	.	ID="RND-1_FAMILY-87";Tend="1361";Tstart="980";shortTE="F";uid="9dfa43a7-3231-4c76-89f4-aef89aea62c8"
VSBO01000001.1	RepeatMasker	LINE/R1	12059043	12059258	502	+	.	ID="RTAG4";Tend="2265";Tstart="2047";shortTE="F";uid="d2bddafb-16f2-43bf-b88a-44f5121e8933"
VSBO01000001.1	RepeatMasker	DNA/Ginger-2	1578967	1579430	1135	+	.	ID="GINGER2-N2_AP";Tend="1679";Tstart="1190";shortTE="F";uid="0e6f5667-853b-493b-8fdf-b7ce63cad5ba"
VSBO01000001.1	RepeatMasker	DNA/hAT-Tip100	14070976	14071212	1413	+	.	ID="RND-1_FAMILY-67";Tend="1175";Tstart="931";shortTE="F";uid="f2e8590d-fcd0-4815-927e-7a78a72df943"
VSBO01000001.1	RepeatMasker	LTR/Gypsy	7798109	7798246	460	+	.	ID="GYPSY-43_DWIL-I";Tend="747";Tstart="610";shortTE="F";uid="7a148b7b-f36a-4b06-872d-d986a720d965"
VSBO01000001.1	RepeatMasker	Unknown	6499135	6499297	637	+	.	ID="RND-6_FAMILY-827";Tend="722";Tstart="567";shortTE="F";uid="e5242e42-757d-4284-ac8c-cf987cd1d058"
VSBO01000001.1	RepeatMasker	Retroposon?	13525378	13525829	814	+	.	ID="SINE2-1_AP";Tend="1005";Tstart="580";shortTE="F";uid="18698cb7-38f1-4749-bcd7-4a2125910605"
VSBO01000001.1	RepeatMasker	DNA/Kolobok-E	5602633	5603223	1753	+	.	ID="RND-6_FAMILY-691";Tend="1500";Tstart="901";shortTE="F";uid="27603582-1bbd-4607-b5a4-c415a12d09aa"
VSBO01000001.1	RepeatMasker	Unknown	1209602	1209900	1846	+	.	ID="RND-1_FAMILY-120";Tend="1252";Tstart="941";shortTE="F";uid="59f7ca86-a181-4ddc-9975-076933664c0c"
VSBO01000001.1	RepeatMasker	DNA/hAT-hAT19	13445428	13445603	873	+	.	ID="RND-1_FAMILY-99";Tend="1053";Tstart="881";shortTE="F";uid="bc159197-adf5-406c-a758-fd2905676bce"
VSBO01000001.1	RepeatMasker	Retroposon?	14572322	14572637	420	+	.	ID="SINE2-1_AP";Tend="927";Tstart="602";shortTE="F";uid="c628fad5-983b-463e-b95b-8189c623e6eb"
VSBO01000001.1	RepeatMasker	DNA/hAT-hAT19	6907434	6907938	597	+	.	ID="DNA8-74_AP";TEgroup="ctg_1%7CDNA8-74_AP%7C1";Tend="902";Tstart="15";shortTE="F";uid="13b244a7-79c5-44f4-8817-59e636814518"
VSBO01000001.1	RepeatMasker	DNA	7806064	7806430	603	+	.	ID="TTAA2D_AP";Tend="413";Tstart="33";shortTE="F";uid="3898457a-d272-4085-b0cc-a21d59f7390c"
VSBO01000001.1	RepeatMasker	DNA/Ginger-1	2640955	2641063	420	+	.	ID="GINGER1-1_AP";Tend="3370";Tstart="3243";shortTE="F";uid="393a68e5-9037-4ef0-b9dc-2af063a6bc16"
VSBO01000001.1	RepeatMasker	Unknown	7554913	7555764	3777	+	.	ID="RND-5_FAMILY-4956";Tend="1556";Tstart="609";shortTE="F";uid="4dd75b83-274d-465e-a055-2c83ab7777de"
VSBO01000001.1	RepeatMasker	DNA/hAT-hAT19	3934862	3935003	783	+	.	ID="DNA8-88_AP";Tend="620";Tstart="459";shortTE="F";uid="26c4bc93-6674-452d-8b67-f9e6e5f1cfc1"
VSBO01000001.1	RepeatMasker	Unknown	47250	47488	684	+	.	ID="RND-5_FAMILY-3140";Tend="1133";Tstart="920";shortTE="F";uid="7533edf4-21b8-4e3b-9811-5639d93bf30d"
VSBO01000001.1	RepeatMasker	DNA	9757608	9758035	926	+	.	ID="TTAA2D_AP";Tend="414";Tstart="1";shortTE="F";uid="3e7338a2-1bcb-4c7b-9889-659b45caa8e5"
VSBO01000001.1	RepeatMasker	DNA/hAT	14459243	14459920	3582	+	.	ID="RND-6_FAMILY-8631";Tend="1664";Tstart="963";shortTE="F";uid="9afc537b-a6bb-4437-9c86-361876655e91"
VSBO01000001.1	RepeatMasker	DNA	5619802	5620225	506	+	.	ID="TTAA18C_AP";Tend="449";Tstart="1";shortTE="F";uid="33f40a23-f35c-4398-b418-6b7b54b280d0"
VSBO01000001.1	RepeatMasker	Retroposon?	100467	100582	556	+	.	ID="SINE2-2_AP";Tend="212";Tstart="1";shortTE="F";uid="5d7f1b85-c9a7-4abb-b45b-5d4bb7ac3173"
VSBO01000001.1	RepeatMasker	DNA	7156576	7156744	538	+	.	ID="DNA4-2_AP";Tend="481";Tstart="35";shortTE="F";uid="cde64ebb-e1ea-4ae2-8897-3c145a2d9e6d"
VSBO01000001.1	RepeatMasker	Unknown	7225612	7226296	3025	+	.	ID="RND-1_FAMILY-113";Tend="1588";Tstart="955";shortTE="F";uid="525eb8d2-fc9f-4065-83a4-1d73dfff0d90"
VSBO01000001.1	RepeatMasker	DNA	4746763	4746952	471	+	.	ID="TTAA27_AP";Tend="229";Tstart="28";shortTE="F";uid="cfb05de1-cbf2-4bba-b549-131202ef0dd0"
VSBO01000001.1	RepeatMasker	Unknown	1878164	1878424	1355	+	.	ID="RND-5_FAMILY-2551";Tend="1599";Tstart="1341";shortTE="F";uid="98aee0f8-058f-425d-98f0-a2d91d2a2418"
VSBO01000001.1	RepeatMasker	Unknown	14357919	14358179	742	+	.	ID="RND-6_FAMILY-5093";Tend="1113";Tstart="859";shortTE="F";uid="63cc9d5b-3238-4316-b435-a22936f65e4f"
VSBO01000001.1	RepeatMasker	DNA	11712346	11712622	890	+	.	ID="dna4-2_ap";Tend="265";Tstart="1";shortTE="F";uid="59ba9228-d5bd-4c62-ab24-0cc4365e778b"
VSBO01000001.1	RepeatMasker	DNA/Kolobok-T2	13454399	13454984	2513	+	.	ID="RND-5_FAMILY-4688";TEgroup="ctg_1%7CRND-5_FAMILY-4688%7C2";Tend="1795";Tstart="1274";shortTE="F";uid="21e45c0d-6f35-47fb-b6cb-7f92a6ad2008"
VSBO01000001.1	RepeatMasker	DNA/hAT-Ac	7225404	7225610	1076	+	.	ID="RND-6_FAMILY-433";Tend="1320";Tstart="1116";shortTE="F";uid="041cf0c8-0592-4101-a6b3-b86645a178f2"
VSBO01000001.1	RepeatMasker	DNA	6368482	6368679	762	+	.	ID="dna-ttaa-1_ap";Tend="425";Tstart="237";shortTE="F";uid="9c89c8ee-bec7-450e-bbe4-514971090b0c"
VSBO01000001.1	RepeatMasker	DNA	9643991	9644409	1122	+	.	ID="DNA4-2_AP";Tend="769";Tstart="342";shortTE="F";uid="9af0fae8-f762-4fc0-a02b-599b0611b5ad"
VSBO01000001.1	RepeatMasker	DNA	3026368	3026620	827	+	.	ID="TTAA2C_AP";Tend="422";Tstart="172";shortTE="F";uid="2859be61-1460-455d-a1df-cf814900689f"
VSBO01000001.1	RepeatMasker	DNA/Ginger-1	4758855	4759011	555	+	.	ID="GINGER1-1_AP";Tend="4354";Tstart="3835";shortTE="F";uid="5a299047-bb33-4120-a075-0f1aceda6f58"
VSBO01000001.1	RepeatMasker	DNA/hAT-Tip100	5857170	5857391	496	+	.	ID="DNA8-87_AP";Tend="822";Tstart="598";shortTE="F";uid="088618ba-777f-43b5-a55d-720db4c8e014"
VSBO01000001.1	RepeatMasker	LTR	21478	21673	724	+	.	ID="RND-6_FAMILY-7539";Tend="581";Tstart="388";shortTE="F";uid="4d3618d2-44e7-43cb-9aad-4754cea3d0f1"
VSBO01000001.1	RepeatMasker	Retroposon?	8660173	8660311	440	+	.	ID="SINE2-1_AP";Tend="1769";Tstart="1633";shortTE="F";uid="93c9358f-43b6-4c19-a35a-2676f35c5606"
VSBO01000001.1	RepeatMasker	DNA	5990126	5990302	449	+	.	ID="DNA4-2B_AP";Tend="184";Tstart="3";shortTE="F";uid="e1ff26a5-c278-4e6c-bc7a-99ba22d532e0"
VSBO01000001.1	RepeatMasker	Unknown	9365223	9365787	4437	+	.	ID="RND-5_FAMILY-1219";Tend="1663";Tstart="1107";shortTE="F";uid="4bb410b0-04f6-46fe-b011-d258164cfd19"
VSBO01000001.1	RepeatMasker	Retroposon?	4805397	4805563	437	+	.	ID="SINE2-1_AP";Tend="1769";Tstart="1622";shortTE="F";uid="5b084dcd-66ed-4736-a772-cf662af06a78"
VSBO01000001.1	RepeatMasker	DNA/hAT-hAT19	13449497	13450059	2937	+	.	ID="RND-5_FAMILY-2977";Tend="1568";Tstart="1027";shortTE="F";uid="1e12ee44-6f98-4194-8294-a2928ae92240"
VSBO01000001.1	RepeatMasker	DNA	8522023	8522189	429	+	.	ID="ttaa2b_ap";Tend="336";Tstart="165";shortTE="F";uid="797de200-0f58-4bfa-bdf3-2a0c66cdb240"
VSBO01000001.1	RepeatMasker	DNA/Ginger-1	8814489	8814634	484	+	.	ID="GINGER1-1_AP";Tend="4352";Tstart="3926";shortTE="F";uid="befe070c-4fb4-47a8-8ebd-8513c1aeded9"
VSBO01000001.1	RepeatMasker	DNA/Kolobok-E	449314	449461	418	+	.	ID="KOLOBOKE-3_AP";Tend="2173";Tstart="2034";shortTE="F";uid="f2b51881-8580-496b-93c6-319a57cdf6e2"
VSBO01000001.1	RepeatMasker	Retroposon?	7084290	7085113	516	+	.	ID="SINE2-1_AP";Tend="1334";Tstart="499";shortTE="F";uid="9034d7f3-fee0-433e-ad0b-d3a87bcb2e76"
VSBO01000001.1	RepeatMasker	DNA	7878924	7879340	2031	+	.	ID="ttaa4c_ap";Tend="418";Tstart="1";shortTE="F";uid="bab23384-a075-4a9c-b158-bcb978fdf8a0"
VSBO01000001.1	RepeatMasker	DNA/hAT-Charlie	9867332	9867690	2637	+	.	ID="RND-1_FAMILY-157";Tend="1320";Tstart="957";shortTE="F";uid="56c172b7-d11a-40ab-a705-a5184af4d532"
VSBO01000001.1	RepeatMasker	DNA	5548773	5550774	15607	+	.	ID="RND-1_FAMILY-105";Tend="2590";Tstart="536";shortTE="F";uid="25a60438-d183-44a7-a326-222256f860f8"
VSBO01000001.1	RepeatMasker	DNA	11768550	11769059	908	+	.	ID="DNA4-2_AP";Tend="739";Tstart="244";shortTE="F";uid="a7285638-a39a-4561-8de8-a1d0d7b71ad7"
VSBO01000001.1	RepeatMasker	DNA/hAT-Tip100	9789134	9789373	507	+	.	ID="HAT-3_AP";Tend="1588";Tstart="1347";shortTE="F";uid="5048a2ac-9580-4935-b84e-6165ddeea2be"
VSBO01000001.1	RepeatMasker	Unknown	126410	128142	11999	+	.	ID="RND-6_FAMILY-4106";Tend="2196";Tstart="514";shortTE="F";uid="8fd84fbd-b355-46e9-a1b3-907a308c05d1"
VSBO01000001.1	RepeatMasker	DNA	13823588	13823705	497	+	.	ID="RND-5_FAMILY-696";Tend="1620";Tstart="1486";shortTE="F";uid="efab5225-45bf-4cb3-98fc-f308fdec34b0"
VSBO01000001.1	RepeatMasker	DNA/TcMar-m44?	124909	125137	716	+	.	ID="RND-6_FAMILY-7964";Tend="206";Tstart="1";shortTE="F";uid="c918b095-1a9d-401c-b1fd-73132e17cb3c"
VSBO01000001.1	RepeatMasker	DNA	5821769	5822266	977	+	.	ID="TTAA2C_AP";Tend="423";Tstart="1";shortTE="F";uid="f2fa93a7-e9d3-4465-a1fb-e5173ff82b4b"
VSBO01000001.1	RepeatMasker	DNA/hAT-Tip100	14183631	14184341	4341	+	.	ID="RND-6_FAMILY-45";Tend="1656";Tstart="898";shortTE="F";uid="ce78a85e-34c7-43f7-9f78-dc04da1f5e69"
VSBO01000001.1	RepeatMasker	DNA/Kolobok-E	9947694	9948720	3321	+	.	ID="RND-6_FAMILY-691";TEgroup="ctg_1%7CRND-6_FAMILY-691%7C2";Tend="1381";Tstart="905";shortTE="F";uid="b0409e30-94ce-4ffe-ad6d-52bd6d5e0c5e"
VSBO01000001.1	RepeatMasker	DNA	8651920	8652481	843	+	.	ID="DNA4-2_AP";TEgroup="ctg_1%7CDNA4-2_AP%7C3";Tend="769";Tstart="466";shortTE="F";uid="765c807f-9c46-4adf-8641-8a9424f7f9f3"
VSBO01000001.1	RepeatMasker	DNA	9627154	9627768	554	+	.	ID="DNA4-2_AP";Tend="719";Tstart="68";shortTE="F";uid="d7303603-1cb4-4f4c-9a7a-21acff55fa2b"
VSBO01000001.1	RepeatMasker	DNA/Kolobok-E	4395274	4395434	426	+	.	ID="RND-6_FAMILY-691";Tend="1408";Tstart="1261";shortTE="F";uid="0bbce06e-5a75-4163-9aba-3465e0d3211d"
VSBO01000001.1	RepeatMasker	Unknown	141814	142179	2011	+	.	ID="RND-1_FAMILY-57";Tend="1199";Tstart="833";shortTE="F";uid="77947086-6658-4f03-a2be-7f8f9e6c1925"
VSBO01000001.1	RepeatMasker	Unknown	1130922	1131409	3501	+	.	ID="RND-1_FAMILY-52";Tend="1450";Tstart="933";shortTE="F";uid="ed11c4ef-8196-4a8a-9eff-4726ef9ea921"
VSBO01000001.1	RepeatMasker	Unknown	3050867	3051568	1196	+	.	ID="RND-6_FAMILY-7089";Tend="1529";Tstart="775";shortTE="F";uid="d5491f42-6840-451c-b394-7f731f4ddedc"
VSBO01000001.1	RepeatMasker	DNA/Ginger-1	3625467	3625573	502	+	.	ID="GINGER1-1_AP";Tend="4357";Tstart="4243";shortTE="F";uid="be7b7e36-b667-4288-9c40-93f4b74f40c9"
VSBO01000001.1	RepeatMasker	DNA	6377029	6377240	421	+	.	ID="ttaa3c_ap";Tend="388";Tstart="190";shortTE="F";uid="a66d4f93-db90-495f-bec8-19630ee62411"
VSBO01000001.1	RepeatMasker	DNA/hAT-Tip100	4048272	4048447	1038	+	.	ID="RND-6_FAMILY-9710";Tend="1348";Tstart="1185";shortTE="F";uid="7e73e5b4-b4f5-42b0-a796-580cfb8d299d"
VSBO01000001.1	RepeatMasker	DNA/TcMar-Tigger	1598535	1598686	500	+	.	ID="RND-5_FAMILY-253";Tend="1471";Tstart="1325";shortTE="F";uid="c5e679f7-3604-4a0c-99f3-b64034e82751"
VSBO01000001.1	RepeatMasker	Unknown	47821	48558	5945	+	.	ID="RND-5_FAMILY-1571";Tend="1646";Tstart="928";shortTE="F";uid="27987b51-81d1-47e7-abd7-b7e1435bd288"
VSBO01000001.1	RepeatMasker	DNA	4003203	4003584	942	+	.	ID="TTAA2B_AP";Tend="426";Tstart="47";shortTE="F";uid="29b0794b-2acc-47ec-81b8-d3e0736c65ad"
VSBO01000001.1	RepeatMasker	DNA/hAT-Tip100	7459119	7459306	678	+	.	ID="RND-5_FAMILY-17";Tend="1676";Tstart="1494";shortTE="F";uid="ca769729-145b-4da8-85a1-49bdbbb5daf3"
VSBO01000001.1	RepeatMasker	DNA/MULE-MuDR	14905299	14905456	404	+	.	ID="RND-6_FAMILY-6197";Tend="1262";Tstart="1115";shortTE="F";uid="d5ee907c-ea2d-4c87-9807-b1c639af1f68"
VSBO01000001.1	RepeatMasker	Unknown	7678929	7679146	1302	+	.	ID="RND-1_FAMILY-73";Tend="1739";Tstart="1551";shortTE="F";uid="4d72b7fe-b96d-41cb-918c-994c3785ca1c"
VSBO01000001.1	RepeatMasker	DNA	12841908	12842077	701	+	.	ID="DNA4-2_AP";Tend="387";Tstart="218";shortTE="F";uid="1cfada1d-8b43-403c-915b-2dfc1823317a"
VSBO01000001.1	RepeatMasker	DNA	6143514	6143756	400	+	.	ID="dna4-2_ap";Tend="275";Tstart="6";shortTE="F";uid="687e6e4f-9dd1-4358-b483-fdd4cfff0c8e"
VSBO01000001.1	RepeatMasker	Unknown	1763711	1763854	547	+	.	ID="RND-6_FAMILY-7132";Tend="1285";Tstart="1139";shortTE="F";uid="92b751d8-5751-4938-adeb-ed0b5a24ec79"
VSBO01000001.1	RepeatMasker	DNA/TcMar-m44?	8528697	8528869	672	+	.	ID="dnax-4b_ap";Tend="173";Tstart="1";shortTE="F";uid="9d820887-ce2a-4628-b7c4-d1b31fd4d6b6"
VSBO01000001.1	RepeatMasker	DNA	3060220	3060473	756	+	.	ID="TTAA2C_AP";Tend="423";Tstart="172";shortTE="F";uid="5a8a977c-ff0a-422f-9bd4-c3eb109f2c24"
VSBO01000001.1	RepeatMasker	DNA	4264684	4264878	427	+	.	ID="DNA4-2_AP";Tend="766";Tstart="577";shortTE="F";uid="8df8fe82-60ce-4861-85bc-beb3dfa4dfab"
VSBO01000001.1	RepeatMasker	Unknown	13392587	13392932	875	+	.	ID="RND-6_FAMILY-11814";Tend="1457";Tstart="1107";shortTE="F";uid="4cbf7148-009b-4919-bce0-d408ea2f4bbd"
VSBO01000001.1	RepeatMasker	DNA/Kolobok-E	13512591	13512843	470	+	.	ID="RND-6_FAMILY-691";Tend="1290";Tstart="1038";shortTE="F";uid="a108589e-f2dc-4c56-a2b2-f6ed1598e82c"
VSBO01000001.1	RepeatMasker	Retroposon?	2246702	2247086	634	+	.	ID="SINE2-2_AP";Tend="432";Tstart="1";shortTE="F";uid="9d6d39e8-09a4-46f2-b5e6-887a2e0402f8"
VSBO01000001.1	RepeatMasker	DNA	9711166	9711497	682	+	.	ID="ttaa2c_ap";Tend="408";Tstart="58";shortTE="F";uid="d783ed4b-2ebf-4e43-af94-2cded258c8a9"
VSBO01000001.1	RepeatMasker	DNA	7269951	7270091	420	+	.	ID="TTAA2D_AP";Tend="185";Tstart="51";shortTE="F";uid="920086c7-ac48-4b94-a831-e3be35f0d0c3"
VSBO01000001.1	RepeatMasker	DNA/Ginger-1	128147	128269	540	+	.	ID="GINGER1-1_AP";Tend="3403";Tstart="3268";shortTE="F";uid="95102235-63da-41cc-8ac3-6e48834e67f5"
VSBO01000001.1	RepeatMasker	DNA	14962461	14962669	441	+	.	ID="TTAA2C_AP";Tend="422";Tstart="208";shortTE="F";uid="677bfe7b-49d7-498a-a39d-f87b7d052f85"
VSBO01000001.1	RepeatMasker	Unknown	8524563	8524984	1599	+	.	ID="RND-6_FAMILY-2593";Tend="1366";Tstart="920";shortTE="F";uid="dc38f9c0-ccb9-4547-8ee0-18777af46e7f"
VSBO01000001.1	RepeatMasker	RC/Helitron	3633000	3633348	1457	+	.	ID="RND-6_FAMILY-10826";TEgroup="ctg_1%7CRND-6_FAMILY-10826%7C1";Tend="1441";Tstart="881";shortTE="F";uid="df7b25fb-21cb-4f64-bf64-404292b659f6"
VSBO01000001.1	RepeatMasker	DNA/hAT-hAT19	2320650	2321036	1314	+	.	ID="DNA8-43_AP";Tend="394";Tstart="1";shortTE="F";uid="f716da32-4cbd-40ec-904c-b7cb8dcb5d1a"
VSBO01000001.1	RepeatMasker	DNA/MULE-MuDR	5946768	5949475	12825	+	.	ID="RND-5_FAMILY-540";TEgroup="ctg_1%7CRND-5_FAMILY-540%7C1";Tend="2458";Tstart="1";shortTE="F";uid="286869ba-ce7b-4720-bdf4-d8af6876dac5"
VSBO01000001.1	RepeatMasker	Unknown	3669679	3670406	4605	+	.	ID="RND-1_FAMILY-19";TEgroup="ctg_1%7CRND-1_FAMILY-19%7C2";Tend="1792";Tstart="950";shortTE="F";uid="a2f54535-a681-4f92-8428-22505edc4c60"
VSBO01000001.1	RepeatMasker	DNA/MULE-NOF	9524101	9524224	702	+	.	ID="RND-5_FAMILY-950";Tend="1463";Tstart="1350";shortTE="F";uid="73b90f83-e8d4-4620-a0cc-2b8e33137a7f"
VSBO01000001.1	RepeatMasker	Unknown	6406661	6406828	747	+	.	ID="RND-6_FAMILY-1782";Tend="1726";Tstart="1577";shortTE="F";uid="a4ecdafc-ebe4-48d4-a444-c34b0041bde2"
VSBO01000001.1	RepeatMasker	DNA	3508461	3508902	2746	+	.	ID="TTAA2C_AP";Tend="423";Tstart="1";shortTE="F";uid="37246dec-efe9-422d-a3dc-dd90eba19044"
VSBO01000001.1	RepeatMasker	DNA/MULE-MuDR	5551748	5551875	481	+	.	ID="RND-6_FAMILY-3530";Tend="1678";Tstart="1563";shortTE="F";uid="8e801516-1498-4b77-b561-51655a84a599"
VSBO01000001.1	RepeatMasker	RC/Helitron	11201168	11203067	10936	+	.	ID="RND-5_FAMILY-4793";Tend="2142";Tstart="238";shortTE="F";uid="ecc9cf49-f64b-420d-81c2-e950a0b10bfb"
VSBO01000001.1	RepeatMasker	Retroposon?	4515935	4516697	1015	+	.	ID="SINE2-1_AP";Tend="1155";Tstart="401";shortTE="F";uid="f98a3c5d-a493-4bb3-8cb7-9d52f9497711"
VSBO01000001.1	RepeatMasker	DNA	8520215	8520650	1076	+	.	ID="TTAA2C_AP";Tend="423";Tstart="5";shortTE="F";uid="2bc2824a-7a45-49f0-be21-ea9d2ffe25e9"
VSBO01000001.1	RepeatMasker	DNA/Ginger-2	1578486	1578796	1217	+	.	ID="GINGER2-N2_AP";Tend="600";Tstart="270";shortTE="F";uid="bda63485-facb-4877-bd8d-1587a4916ce2"
VSBO01000001.1	RepeatMasker	Unknown	951840	952153	431	+	.	ID="RND-5_FAMILY-2551";Tend="1257";Tstart="962";shortTE="F";uid="8905daaa-417a-4a38-959c-bd453329f9e8"
VSBO01000001.1	RepeatMasker	Unknown	9971434	9972049	3241	+	.	ID="RND-6_FAMILY-4247";Tend="1431";Tstart="900";shortTE="F";uid="7f564116-ef77-48dc-930d-641417cce2dd"
VSBO01000001.1	RepeatMasker	LINE/I-Jockey	10436212	10436757	4808	+	.	ID="RND-6_FAMILY-3170";Tend="1168";Tstart="629";shortTE="F";uid="2818b74b-c29d-426c-b3da-ac91aeace680"
VSBO01000001.1	RepeatMasker	DNA	11108206	11108473	400	+	.	ID="TTAA3B_AP";Tend="436";Tstart="148";shortTE="F";uid="7250a762-0302-4aaf-b7b3-84b32a5f0f81"
VSBO01000001.1	RepeatMasker	Unknown	13663407	13664051	3338	+	.	ID="RND-4_FAMILY-451";Tend="1487";Tstart="884";shortTE="F";uid="fc279121-e649-42bd-8717-cb5c640f9ee7"
VSBO01000001.1	RepeatMasker	Retroposon?	11999560	12000207	568	+	.	ID="SINE2-1_AP";TEgroup="ctg_1%7CSINE2-1_AP%7C5";Tend="1767";Tstart="1";shortTE="F";uid="cbf06fdf-7439-46e3-806b-344beba790e7"
VSBO01000001.1	RepeatMasker	DNA/MULE-MuDR	9871800	9872518	4044	+	.	ID="RND-6_FAMILY-1131";Tend="1602";Tstart="925";shortTE="F";uid="25433979-aa55-4275-acea-1514c3b42412"
VSBO01000001.1	RepeatMasker	Unknown	7110169	7110692	762	+	.	ID="RND-6_FAMILY-827";TEgroup="ctg_1%7CRND-6_FAMILY-827%7C1";Tend="1165";Tstart="547";shortTE="F";uid="012ad51d-f1a6-4c3a-a6d3-e02931a3a4fe"
VSBO01000001.1	RepeatMasker	Unknown	6820463	6820838	546	+	.	ID="RND-4_FAMILY-447";TEgroup="ctg_1%7CRND-4_FAMILY-447%7C4";Tend="1508";Tstart="1106";shortTE="F";uid="e67e071e-b24b-4d43-a5af-b5d72abc3c3b"
VSBO01000001.1	RepeatMasker	DNA/Ginger-1	7922386	7922673	964	+	.	ID="GINGER1-1_AP";Tend="4351";Tstart="4049";shortTE="F";uid="50f59f24-9c0a-49ca-9d5c-32842d663fa3"
VSBO01000001.1	RepeatMasker	DNA	9288662	9289095	1220	+	.	ID="DNA4-2_AP";Tend="769";Tstart="304";shortTE="F";uid="e5617ece-7eae-43f0-851f-818a9f8addf8"
VSBO01000001.1	RepeatMasker	DNA	3430064	3430675	1163	+	.	ID="DNA4-2_AP";Tend="769";Tstart="169";shortTE="F";uid="1a353dc0-02ae-4994-9afb-16bec70baf9d"
VSBO01000001.1	RepeatMasker	DNA	7108756	7109030	527	+	.	ID="TTAA2D_AP";Tend="294";Tstart="5";shortTE="F";uid="326e32cf-b4ba-4b6e-9f73-4268b93897b7"
VSBO01000001.1	RepeatMasker	DNA/hAT-hAT19	1477505	1477641	419	+	.	ID="RND-6_FAMILY-1547";Tend="1446";Tstart="1298";shortTE="F";uid="b7970ec7-60d1-4760-a429-20d3c961c34a"
VSBO01000001.1	RepeatMasker	Unknown	12075579	12075744	1066	+	.	ID="RND-6_FAMILY-12523";Tend="1012";Tstart="852";shortTE="F";uid="40ef0da9-679f-4bed-a652-bbea15131c1a"
VSBO01000001.1	RepeatMasker	Unknown	1451854	1452074	1048	+	.	ID="RND-6_FAMILY-11482";Tend="1219";Tstart="953";shortTE="F";uid="89db0318-c187-458c-8f8d-cb8bc610b692"
VSBO01000001.1	RepeatMasker	DNA/hAT-Tip100	3472575	3472726	936	+	.	ID="RND-6_FAMILY-15573";Tend="1793";Tstart="1644";shortTE="F";uid="84e01ad7-ba3a-4457-ac4e-ee8f0d53129c"
VSBO01000001.1	RepeatMasker	Unknown	8753264	8753541	759	+	.	ID="RND-6_FAMILY-827";Tend="823";Tstart="564";shortTE="F";uid="7dc458d7-4fae-47a2-a2ea-503918056e15"
VSBO01000001.1	RepeatMasker	DNA/MULE-MuDR	9739288	9739471	1170	+	.	ID="RND-5_FAMILY-540";Tend="2313";Tstart="2145";shortTE="F";uid="4c03ce6a-4489-4c3e-9712-15063cc798da"
VSBO01000001.1	RepeatMasker	Retroposon?	6614793	6615450	484	+	.	ID="SINE2-1_AP";Tend="1343";Tstart="687";shortTE="F";uid="609b889b-ab65-47e1-a27b-f2a793579656"
VSBO01000001.1	RepeatMasker	Retroposon?	5968606	5968744	525	+	.	ID="SINE2-1_AP";Tend="1770";Tstart="1631";shortTE="F";uid="e202536b-58ce-437d-b7bf-51e4d0cd05cd"
VSBO01000001.1	RepeatMasker	DNA/hAT-Tip100	9402901	9403068	1139	+	.	ID="RND-6_FAMILY-1830";Tend="1150";Tstart="980";shortTE="F";uid="16525673-75c7-47f1-abe7-a1f5934ef577"
VSBO01000001.1	RepeatMasker	DNA/hAT-hAT19	477689	478030	551	+	.	ID="hat-n6b_ap";Tend="315";Tstart="1";shortTE="F";uid="61298210-d95b-45f9-9011-3f9cf0085ee3"
VSBO01000001.1	RepeatMasker	DNA/hAT-hAT19	13000356	13000497	908	+	.	ID="DNA8-88_AP";Tend="620";Tstart="477";shortTE="F";uid="1d8476c0-6217-402d-94b2-3fd872e8a1a0"
VSBO01000001.1	RepeatMasker	Retroposon?	200417	201058	486	+	.	ID="SINE2-2_AP";Tend="653";Tstart="1";shortTE="F";uid="65c17bdd-f071-4a23-915f-e02b734ce35e"
VSBO01000001.1	RepeatMasker	RC/Helitron	3617105	3617313	1436	+	.	ID="RND-1_FAMILY-154";Tend="1179";Tstart="951";shortTE="F";uid="83b33f5a-8c63-4985-ad1b-117c2add5e82"
VSBO01000001.1	RepeatMasker	Unknown	13588209	13588421	565	+	.	ID="RND-6_FAMILY-9015";Tend="1476";Tstart="1262";shortTE="F";uid="eb82dafc-ffad-4b52-b295-0c6f0bb3d98b"
VSBO01000001.1	RepeatMasker	DNA/Kolobok-E	12045497	12045648	412	+	.	ID="KOLOBOKE-2_AP";Tend="1267";Tstart="1119";shortTE="F";uid="b9c9965a-5445-4c78-bb78-79b25b255272"
VSBO01000001.1	RepeatMasker	DNA	12050335	12050582	720	+	.	ID="ttaa7_ap";Tend="433";Tstart="185";shortTE="F";uid="e6021c0d-3090-4a2a-aa5f-2a38d1331986"
VSBO01000001.1	RepeatMasker	DNA/Ginger-2	2914462	2915265	5309	+	.	ID="RND-5_FAMILY-545";Tend="1624";Tstart="841";shortTE="F";uid="6ba3a70e-cab5-40d3-bd21-ad75a49c32b6"
VSBO01000001.1	RepeatMasker	Unknown	13088657	13089155	1248	+	.	ID="RND-6_FAMILY-4106";Tend="1366";Tstart="874";shortTE="F";uid="c96355a8-83c3-4a20-a427-019d34051555"
VSBO01000001.1	RepeatMasker	DNA/Kolobok-E	8700014	8700194	493	+	.	ID="KOLOBOKE-4_AP";Tend="2932";Tstart="2524";shortTE="F";uid="6baac8b8-bf25-4342-81aa-a70eaaa7c274"
VSBO01000001.1	RepeatMasker	Unknown	3484064	3484236	605	+	.	ID="RND-5_FAMILY-719";TEgroup="ctg_1%7CRND-5_FAMILY-719%7C1";Tend="1023";Tstart="921";shortTE="T";uid="53ed5d20-48bd-4438-9169-154f3e856b26"
VSBO01000001.1	RepeatMasker	Retroposon?	743505	743705	550	+	.	ID="SINE2-1_AP";Tend="356";Tstart="149";shortTE="F";uid="890f3002-4cd5-44ca-b97e-15139cc36ed8"
VSBO01000001.1	RepeatMasker	Retroposon?	2885861	2886200	534	+	.	ID="SINE2-1_AP";Tend="1469";Tstart="1132";shortTE="F";uid="63182c28-5cc1-44c3-ba7f-0dc672d98959"
VSBO01000001.1	RepeatMasker	DNA/Kolobok-E	3412612	3412845	483	+	.	ID="KOLOBOKE-3_AP";TEgroup="ctg_1%7CKOLOBOKE-3_AP%7C1";Tend="2181";Tstart="1968";shortTE="T";uid="9490630f-d646-4e70-b389-83bbb120515f"
VSBO01000001.1	RepeatMasker	DNA/Kolobok-E	1949746	1949977	671	+	.	ID="KOLOBOKE-2_AP";Tend="2100";Tstart="1864";shortTE="F";uid="7f9f9e4e-9cbf-4b34-83ef-e0201e1cfee1"
VSBO01000001.1	RepeatMasker	Retroposon?	7922222	7922380	590	+	.	ID="RND-5_FAMILY-4364";Tend="845";Tstart="697";shortTE="F";uid="34812814-2a6a-490f-a6ca-78bf9c993d81"
VSBO01000001.1	RepeatMasker	DNA/hAT-hAT19	4908131	4908283	509	+	.	ID="DNA8-64B_AP";Tend="154";Tstart="1";shortTE="F";uid="00628269-cfa5-4923-9821-466cdb44403b"
VSBO01000001.1	RepeatMasker	Unknown	96456	97348	2671	+	.	ID="RND-6_FAMILY-4106";TEgroup="ctg_1%7CRND-6_FAMILY-4106%7C1";Tend="2196";Tstart="337";shortTE="F";uid="ce1f4277-0edc-4411-9c62-79a4e7ddfc8d"
VSBO01000001.1	RepeatMasker	RC/Helitron	8166113	8166374	952	+	.	ID="RND-5_FAMILY-7141";Tend="1337";Tstart="1094";shortTE="F";uid="742009af-5829-4d34-8a2a-fd814ee091c9"
VSBO01000001.1	RepeatMasker	Retroposon?	10161097	10161599	2022	+	.	ID="SINE2-2_AP";Tend="496";Tstart="1";shortTE="F";uid="48120dac-1721-4601-8615-1fc3ebb32100"
VSBO01000001.1	RepeatMasker	DNA	7176916	7177028	404	+	.	ID="dna4-2b_ap";Tend="135";Tstart="21";shortTE="F";uid="0d06f469-49fd-466c-9b36-a5c9b9bc22d5"
VSBO01000001.1	RepeatMasker	Unknown	11715877	11716302	1030	+	.	ID="RND-5_FAMILY-1592";Tend="1376";Tstart="960";shortTE="F";uid="c993cb35-963a-41fe-a9d7-8a3c280786f6"
VSBO01000001.1	RepeatMasker	DNA	4815531	4816066	531	+	.	ID="DNA4-2_AP";Tend="765";Tstart="199";shortTE="F";uid="0c54f996-a5cc-44c3-b0ac-1f415435a7e0"
VSBO01000001.1	RepeatMasker	DNA	4296545	4296723	773	+	.	ID="TTAA22_AP";Tend="435";Tstart="255";shortTE="F";uid="1a8876f5-96e3-4d47-acd2-ccfca25f5079"
VSBO01000001.1	RepeatMasker	DNA	5166652	5166752	409	+	.	ID="dna4-2_ap";Tend="769";Tstart="663";shortTE="F";uid="895b4901-a373-40fc-99ee-65931587b9ad"
VSBO01000001.1	RepeatMasker	Unknown	3035997	3036167	544	+	.	ID="RND-4_FAMILY-1474";Tend="2508";Tstart="2330";shortTE="F";uid="0705b8f8-c92e-4240-b582-71f85cf09542"
VSBO01000001.1	RepeatMasker	DNA	5111704	5111923	872	+	.	ID="DNA4-2_AP";Tend="765";Tstart="549";shortTE="F";uid="d41dd237-1515-4f92-99f8-68124fb9c022"
VSBO01000001.1	RepeatMasker	LINE/I-Jockey	7555864	7556710	733	+	.	ID="JOCKEY-2_RPR";Tend="3644";Tstart="2888";shortTE="F";uid="01af6c54-82d6-4bb2-869f-0f20c66ea6a5"
VSBO01000001.1	RepeatMasker	DNA	8029498	8029798	517	+	.	ID="DNA4-2B_AP";Tend="301";Tstart="4";shortTE="F";uid="a40916d6-3bc7-4590-90b3-b89c6eaf68d1"
VSBO01000001.1	RepeatMasker	DNA/Ginger-2	12229606	12229801	535	+	.	ID="GINGER2-N2_AP";Tend="1692";Tstart="1502";shortTE="F";uid="447ce2c5-6f1b-43a6-b02f-ba659b267d70"
VSBO01000001.1	RepeatMasker	DNA/Kolobok-E	13027893	13028062	510	+	.	ID="RND-6_FAMILY-691";Tend="1375";Tstart="1218";shortTE="F";uid="bc27c075-752c-468e-af91-3976a9cf97da"
VSBO01000001.1	RepeatMasker	DNA/hAT-Tip100	14650092	14650282	562	+	.	ID="DNA8-18_AP";Tend="566";Tstart="375";shortTE="F";uid="2b28a273-1f5f-4390-b526-0d6ef32b72bb"
VSBO01000001.1	RepeatMasker	DNA/hAT-hAT19	5499665	5500180	1793	+	.	ID="HAT-N9_AP";Tend="588";Tstart="2";shortTE="F";uid="8c569e5e-b846-4315-806c-37cd564384ff"
VSBO01000001.1	RepeatMasker	DNA/hAT-hAT19	13403370	13403661	549	+	.	ID="DNA8-73_AP";TEgroup="ctg_1%7CDNA8-73_AP%7C1";Tend="608";Tstart="1";shortTE="F";uid="6c05de55-243d-41af-9afe-123292a05a1f"
VSBO01000001.1	RepeatMasker	Unknown	13429050	13429325	740	+	.	ID="RND-4_FAMILY-447";Tend="1503";Tstart="1127";shortTE="F";uid="42380432-eed3-4887-b622-ab0b54c03023"
VSBO01000001.1	RepeatMasker	DNA	8039376	8039608	489	+	.	ID="DNA4-3_AP";Tend="619";Tstart="387";shortTE="F";uid="ca06de01-86df-4d98-b2f8-fb850ef87eb6"
VSBO01000001.1	RepeatMasker	Unknown	11912525	11912941	1149	+	.	ID="RND-5_FAMILY-1727";Tend="647";Tstart="183";shortTE="F";uid="0f28941c-3ede-40ce-90c3-903a0a6f3ff8"
VSBO01000001.1	RepeatMasker	Unknown	8807746	8807899	975	+	.	ID="RND-6_FAMILY-2144";Tend="1097";Tstart="942";shortTE="F";uid="531cbd83-35b4-4f6f-82fa-dfad4b2357f6"
VSBO01000001.1	RepeatMasker	DNA	14542059	14542821	803	+	.	ID="DNA4-2_AP";Tend="769";Tstart="1";shortTE="F";uid="db0c438f-1f4c-47c3-9893-fd1aea113770"
VSBO01000001.1	RepeatMasker	DNA/hAT-Charlie	9009842	9010228	826	+	.	ID="RND-6_FAMILY-16085";TEgroup="ctg_1%7CRND-6_FAMILY-16085%7C1";Tend="1239";Tstart="874";shortTE="F";uid="ccea825d-19f6-49c7-ad7c-9afa3ebaa5db"
VSBO01000001.1	RepeatMasker	Retroposon?	13937221	13937999	1466	+	.	ID="SINE2-1_AP";Tend="929";Tstart="107";shortTE="F";uid="8f07bcaf-415c-4c23-9064-e90d9687648b"
VSBO01000001.1	RepeatMasker	Unknown	12491854	12492007	648	+	.	ID="RND-1_FAMILY-68";Tend="1846";Tstart="1692";shortTE="F";uid="498aed95-8cbb-43c9-865e-fc48160aefe0"
VSBO01000001.1	RepeatMasker	Retroposon?	7102847	7103128	441	+	.	ID="SINE2-1_AP";Tend="276";Tstart="1";shortTE="F";uid="9002c73e-d263-474a-b99a-13d4aebbe99b"
VSBO01000001.1	RepeatMasker	DNA/hAT-Tip100	11883805	11883988	460	+	.	ID="RND-6_FAMILY-2542";Tend="1638";Tstart="1473";shortTE="F";uid="ec98619d-2ad7-41b8-84fb-ef2b3d0fd4ba"
VSBO01000001.1	RepeatMasker	Unknown	3412175	3412327	447	+	.	ID="RND-5_FAMILY-2551";Tend="1154";Tstart="1009";shortTE="F";uid="b623f5ee-ec1a-42f2-97ab-7350df298a22"
VSBO01000001.1	RepeatMasker	DNA/MULE-MuDR	8648662	8649118	810	+	.	ID="MUDR1X_AP";TEgroup="ctg_1%7CMUDR1X_AP%7C1";Tend="2339";Tstart="1";shortTE="F";uid="e6db6a17-397d-48fe-a616-3d895b452ff1"
VSBO01000001.1	RepeatMasker	DNA/hAT-Charlie	14725924	14726250	1750	+	.	ID="RND-1_FAMILY-92";Tend="1265";Tstart="948";shortTE="F";uid="584aae03-a685-4e25-8961-ceb7cc686bea"
VSBO01000001.1	RepeatMasker	Unknown	3018499	3018809	1401	+	.	ID="RND-5_FAMILY-2551";Tend="1592";Tstart="1299";shortTE="F";uid="2e6f3ddb-24ea-4b18-a0eb-3f558e0e1205"
VSBO01000001.1	RepeatMasker	DNA	9730483	9730652	1113	+	.	ID="RND-1_FAMILY-85";Tend="1110";Tstart="929";shortTE="F";uid="1380d1b2-fa12-4327-9f30-b4df3b88d360"
VSBO01000001.1	RepeatMasker	DNA/MULE-MuDR	6846909	6847113	637	+	.	ID="MUDR5X_AP";Tend="1872";Tstart="1668";shortTE="F";uid="2d90c2f2-6b46-4512-a5f3-5f5e0d2df5d2"
VSBO01000001.1	RepeatMasker	LTR	28901	29216	700	+	.	ID="RND-6_FAMILY-7539";Tend="809";Tstart="491";shortTE="F";uid="326492b6-b8f9-4918-83c7-5c4687be4b4d"
VSBO01000001.1	RepeatMasker	DNA/Kolobok-E	7950601	7950826	427	+	.	ID="KOLOBOKE-2_AP";Tend="1364";Tstart="1119";shortTE="F";uid="92e75447-abff-4dc9-b997-93542ecf957a"
VSBO01000001.1	RepeatMasker	DNA	12026198	12026601	1092	+	.	ID="DNA4-2_AP";Tend="769";Tstart="350";shortTE="F";uid="36049550-de95-405a-9bb1-a71979750707"
VSBO01000001.1	RepeatMasker	Unknown	14919147	14919399	1879	+	.	ID="RND-6_FAMILY-12669";Tend="1496";Tstart="1244";shortTE="F";uid="1e3ed759-c96b-4b02-9089-147ae8240fd5"
VSBO01000001.1	RepeatMasker	Retroposon?	14636354	14636511	434	+	.	ID="SINE2-1_AP";Tend="1769";Tstart="1611";shortTE="F";uid="c5c9471d-bb9a-4ac4-a253-4b28f172285e"
VSBO01000001.1	RepeatMasker	DNA	10046817	10047275	524	+	.	ID="ttaa2c_ap";Tend="429";Tstart="1";shortTE="F";uid="8ecddc2d-5188-4ee3-b288-2d40836b71e9"
VSBO01000001.1	RepeatMasker	DNA	13346245	13346449	1004	+	.	ID="DNA-TTAA-1_AP";Tend="423";Tstart="219";shortTE="F";uid="97ec1a62-dd8c-4cc5-9a54-0332ef4f2164"
VSBO01000001.1	RepeatMasker	DNA/Kolobok-E	2439008	2439494	2110	+	.	ID="RND-1_FAMILY-20";Tend="1438";Tstart="989";shortTE="F";uid="b63b6910-e1cf-47ff-9eca-7bb174dcdefe"
VSBO01000001.1	RepeatMasker	LINE/RTE-BovB	6811379	6811542	445	+	.	ID="RND-6_FAMILY-3306";Tend="1196";Tstart="1033";shortTE="F";uid="7b4eed8b-62bf-460a-b1bd-74af2e8a415a"
VSBO01000001.1	RepeatMasker	Retroposon?	1937347	1937583	569	+	.	ID="SINE2-1_AP";Tend="1483";Tstart="1242";shortTE="F";uid="a01ea6f2-f86c-42bf-a3c8-76941529832a"
VSBO01000001.1	RepeatMasker	DNA/hAT	7315229	7315740	1522	+	.	ID="DNA8-97_AP";Tend="696";Tstart="3";shortTE="F";uid="3ec1f8c5-76c8-45e5-845f-44bc018b8d78"
VSBO01000001.1	RepeatMasker	DNA/hAT-Charlie	197617	197741	540	+	.	ID="RND-6_FAMILY-2499";Tend="1560";Tstart="1441";shortTE="F";uid="7982d008-090f-424c-b350-bf0ba31b2dfa"
VSBO01000001.1	RepeatMasker	DNA/MULE-MuDR	14793779	14794263	2147	+	.	ID="RND-6_FAMILY-3826";Tend="1521";Tstart="1034";shortTE="F";uid="a8554000-e83b-42fe-849c-0ba868841bd9"
VSBO01000001.1	RepeatMasker	Unknown	9014835	9015152	503	+	.	ID="RND-6_FAMILY-21542";TEgroup="ctg_1%7CRND-6_FAMILY-21542%7C2";Tend="1628";Tstart="1155";shortTE="F";uid="86f4a55c-e770-4ba1-b6de-a3dcbff81416"
VSBO01000001.1	RepeatMasker	Unknown	14786471	14787052	1890	+	.	ID="RND-4_FAMILY-666";TEgroup="ctg_1%7CRND-4_FAMILY-666%7C1";Tend="1401";Tstart="938";shortTE="F";uid="79720056-b120-4c46-999f-a12ef5bc8567"
VSBO01000001.1	RepeatMasker	DNA	14007441	14007842	750	+	.	ID="TTAA2C_AP";Tend="423";Tstart="81";shortTE="F";uid="0aad0f68-2ce2-43f0-b049-b538fa6086e2"
VSBO01000001.1	RepeatMasker	DNA/Kolobok-E	1841597	1841882	696	+	.	ID="RND-6_FAMILY-691";Tend="1347";Tstart="1022";shortTE="F";uid="ce2a9519-3329-48b7-8a1e-7153bba35354"
VSBO01000001.1	RepeatMasker	Retroposon?	7451489	7451919	448	+	.	ID="SINE2-1_AP";Tend="1770";Tstart="1326";shortTE="F";uid="bbd37ba2-058e-42d0-a181-31c2402f6e2f"
VSBO01000001.1	RepeatMasker	Unknown	9067019	9067670	4795	+	.	ID="RND-1_FAMILY-152";Tend="1002";Tstart="334";shortTE="F";uid="73a73332-b616-46fb-a296-fb69e7036488"
VSBO01000001.1	RepeatMasker	Unknown	7498255	7498393	465	+	.	ID="RND-5_FAMILY-2551";Tend="1111";Tstart="982";shortTE="F";uid="abb456d4-1dc0-43b1-964c-12303421992f"
VSBO01000001.1	RepeatMasker	DNA	10902700	10903011	1053	+	.	ID="DNA4-2_AP";Tend="769";Tstart="473";shortTE="F";uid="b3cd42cb-be90-4728-a5ef-1c765cb20ca4"
VSBO01000001.1	RepeatMasker	LTR/Gypsy	8347932	8348146	514	+	.	ID="GYPSY-7_LVA-LTR";Tend="1570";Tstart="1355";shortTE="F";uid="17c61008-26c0-4a4f-bc65-8043f8f30b06"
VSBO01000001.1	RepeatMasker	DNA	10525950	10526179	667	+	.	ID="dna4-2b_ap";Tend="259";Tstart="29";shortTE="F";uid="89ac6a97-bcf1-41e6-8a8e-495aa6aa1313"
VSBO01000001.1	RepeatMasker	Unknown	3556600	3557023	603	+	.	ID="RND-1_FAMILY-59";TEgroup="ctg_1%7CRND-1_FAMILY-59%7C1";Tend="1161";Tstart="927";shortTE="F";uid="de0bcaaf-2150-43b4-936f-1cf075b2d1e1"
VSBO01000001.1	RepeatMasker	DNA/Kolobok-E	3998150	3998461	1396	+	.	ID="rnd-4_family-202";Tend="1229";Tstart="924";shortTE="F";uid="1abf59be-6553-4c7d-ad52-9b1801120f8c"
VSBO01000001.1	RepeatMasker	DNA/hAT-Tip100	9778343	9778508	594	+	.	ID="RND-1_FAMILY-40";Tend="1236";Tstart="1070";shortTE="F";uid="e2a753cf-b5b4-4bb2-bd9d-097fff947a23"
VSBO01000001.1	RepeatMasker	Retroposon?	7391903	7392010	466	+	.	ID="SINE2-2_AP";Tend="1960";Tstart="1843";shortTE="F";uid="75416d6e-adad-4607-ac88-ee8daa55bebe"
VSBO01000001.1	RepeatMasker	Unknown	12980489	12980629	808	+	.	ID="RND-5_FAMILY-2551";Tend="1597";Tstart="1458";shortTE="F";uid="596428d3-ba39-4a45-a972-17faffab0a53"
VSBO01000001.1	RepeatMasker	Unknown	1525615	1526275	3377	+	.	ID="RND-6_FAMILY-2670";Tend="1548";Tstart="927";shortTE="F";uid="ea914d10-df5b-4bd7-8e0c-06377136cbad"
VSBO01000001.1	RepeatMasker	Unknown	14692180	14692399	547	+	.	ID="RND-6_FAMILY-827";Tend="1126";Tstart="927";shortTE="F";uid="8ca3c8f0-2be9-40fc-961b-bd9877f2d666"
VSBO01000001.1	RepeatMasker	DNA/MULE-MuDR	8340850	8341441	770	+	.	ID="MUDR12X_AP";TEgroup="ctg_1%7CMUDR12X_AP%7C2";Tend="404";Tstart="2";shortTE="F";uid="41d756e4-5e7b-4487-a1c8-2fa8deb711b0"
VSBO01000001.1	RepeatMasker	DNA/Kolobok-E	1729810	1730082	522	+	.	ID="KOLOBOKE-3_AP";Tend="275";Tstart="2";shortTE="F";uid="af421775-a79c-4bf1-a88d-5dff12dc68ed"
VSBO01000001.1	RepeatMasker	DNA	264879	265127	536	+	.	ID="DNA4-2_AP";Tend="530";Tstart="3";shortTE="F";uid="593cdbbe-a8aa-470d-af12-abaa1f98ebfa"
VSBO01000001.1	RepeatMasker	DNA/hAT-Tip100	12941698	12941865	461	+	.	ID="DNA8-16_AP";Tend="176";Tstart="1";shortTE="F";uid="24ca686d-b5ec-44f2-829e-0b767fc61c60"
VSBO01000001.1	RepeatMasker	DNA/hAT-Charlie	4760950	4761364	2627	+	.	ID="RND-1_FAMILY-116";Tend="1321";Tstart="925";shortTE="F";uid="8975526d-1757-4aac-a14c-940b571bd798"
VSBO01000001.1	RepeatMasker	Retroposon?	2927834	2927997	462	+	.	ID="SINE2-1_AP";Tend="1770";Tstart="1611";shortTE="F";uid="a82932e0-e044-41ff-832a-10f2cf2db654"
VSBO01000001.1	RepeatMasker	Retroposon?	14127213	14127707	883	+	.	ID="SINE2-1_AP";Tend="1410";Tstart="884";shortTE="F";uid="5dabfbbd-eb45-4652-a6ff-97ee0f737e38"
VSBO01000001.1	RepeatMasker	DNA	11896060	11896401	1073	+	.	ID="TTAA7_AP";Tend="420";Tstart="42";shortTE="F";uid="4271568a-521e-40a4-8c72-8806b4e0543d"
VSBO01000001.1	RepeatMasker	DNA/Kolobok-E	9699683	9699788	829	+	.	ID="RND-1_FAMILY-44";Tend="352";Tstart="246";shortTE="F";uid="6e21b5cd-690f-4f5d-8382-c9178c96ca4c"
VSBO01000001.1	RepeatMasker	DNA	6436593	6436771	685	+	.	ID="dna4-2_ap";Tend="769";Tstart="598";shortTE="F";uid="2e1fab4d-7c07-4bd0-b8a9-61a5daccd389"
VSBO01000001.1	RepeatMasker	Unknown	3035571	3035705	545	+	.	ID="RND-4_FAMILY-1474";Tend="1947";Tstart="1815";shortTE="F";uid="a1b61cb9-e77a-4f21-b4fa-545e30b4030d"
VSBO01000001.1	RepeatMasker	Unknown	14350281	14351092	5501	+	.	ID="RND-1_FAMILY-19";Tend="1838";Tstart="1001";shortTE="F";uid="d763ef54-1106-4f41-8085-257e47365b29"
VSBO01000001.1	RepeatMasker	Retroposon?	7844291	7844542	412	+	.	ID="SINE2-2_AP";Tend="275";Tstart="1";shortTE="F";uid="b82cc7f9-b5fb-4de6-92d4-79d510d77032"
VSBO01000001.1	RepeatMasker	DNA/hAT-hAT19	1885221	1885738	2899	+	.	ID="DNA8-64B_AP";TEgroup="ctg_1%7CDNA8-64B_AP%7C1";Tend="922";Tstart="3";shortTE="F";uid="73bb1422-9f7a-4d9c-ab9a-85f4ca5f6ecc"
VSBO01000001.1	RepeatMasker	DNA	13773185	13773397	734	+	.	ID="dna4-2_ap";Tend="211";Tstart="1";shortTE="F";uid="acf0046f-7b50-4130-8921-dadc012bf04a"
VSBO01000001.1	RepeatMasker	Retroposon?	13050330	13050526	482	+	.	ID="RND-5_FAMILY-4364";Tend="930";Tstart="697";shortTE="F";uid="e1081130-abd3-430d-b9ca-12e8166fe2c5"
VSBO01000001.1	RepeatMasker	DNA/hAT-Charlie	1656137	1656491	1488	+	.	ID="HAT-N14_AP";Tend="302";Tstart="1";shortTE="F";uid="da9d6f35-50c1-4775-8f5d-490d3e3bc0c7"
VSBO01000001.1	RepeatMasker	Retroposon?	14067626	14068344	568	+	.	ID="SINE2-1_AP";Tend="1365";Tstart="557";shortTE="F";uid="f29699ac-5c9c-41e2-a3a0-ffc4ccba167f"
VSBO01000001.1	RepeatMasker	Unknown	1225433	1226022	3202	+	.	ID="RND-6_FAMILY-2670";Tend="1514";Tstart="942";shortTE="F";uid="889a1250-4649-40ad-a30d-b9098ea79c81"
VSBO01000001.1	RepeatMasker	Retroposon?	3500601	3500991	839	+	.	ID="SINE2-2_AP";Tend="394";Tstart="1";shortTE="F";uid="c270dabb-efeb-4ff8-9602-a373ee8e9994"
VSBO01000001.1	RepeatMasker	Retroposon?	8659018	8659160	570	+	.	ID="SINE2-1_AP";Tend="1770";Tstart="1628";shortTE="F";uid="3a778f97-84f0-4f6b-8d51-5e64d9a38b3c"
VSBO01000001.1	RepeatMasker	DNA/Kolobok-T2	10565239	10565353	453	+	.	ID="REP-4_PBA";Tend="654";Tstart="547";shortTE="F";uid="e1c39bc5-3f86-45f8-a9c3-e430f89e9946"
VSBO01000001.1	RepeatMasker	DNA	6783285	6783455	486	+	.	ID="ttaa3b_ap";Tend="257";Tstart="80";shortTE="F";uid="5d74822a-8340-4d7f-a724-19c44b180546"
VSBO01000001.1	RepeatMasker	DNA/hAT-hAT19	13091666	13091808	701	+	.	ID="RND-6_FAMILY-1244";Tend="1359";Tstart="1218";shortTE="F";uid="de390c52-6b4b-4b3c-a871-6237c4d0cce4"
VSBO01000001.1	RepeatMasker	Unknown	1770980	1771303	2237	+	.	ID="RND-1_FAMILY-120";Tend="1269";Tstart="943";shortTE="F";uid="6f0b3f45-8134-4ed1-9b2c-97e5bacc9fcb"
VSBO01000001.1	RepeatMasker	DNA/MULE-MuDR	10139954	10140604	4216	+	.	ID="RND-6_FAMILY-1131";Tend="1604";Tstart="932";shortTE="F";uid="20814c6c-ef7d-47c9-9c2b-94c96e4034bf"
VSBO01000001.1	RepeatMasker	DNA	9503319	9503602	884	+	.	ID="dna4-2_ap";Tend="280";Tstart="1";shortTE="F";uid="ad15fa48-64d1-41ed-a89d-db29243a72f6"
VSBO01000001.1	RepeatMasker	Unknown	162061	162179	897	+	.	ID="RND-1_FAMILY-59";Tend="1077";Tstart="959";shortTE="F";uid="86ff3183-126d-4b8e-adcd-8ca80de1e0f2"
VSBO01000001.1	RepeatMasker	DNA/MULE-MuDR	6756476	6756884	2846	+	.	ID="RND-6_FAMILY-1131";Tend="1653";Tstart="1246";shortTE="F";uid="f62bec8e-6d32-4231-a571-dbcfd8eb7859"
VSBO01000001.1	RepeatMasker	DNA	1315950	1316138	779	+	.	ID="ttaa3b_ap";Tend="188";Tstart="1";shortTE="F";uid="6c6564cd-f234-48e8-9171-69b928240d9e"
VSBO01000001.1	RepeatMasker	Unknown	14469097	14469254	830	+	.	ID="RND-1_FAMILY-61";Tend="754";Tstart="590";shortTE="F";uid="283f0a12-c287-428a-896a-7c563d7ca067"
VSBO01000001.1	RepeatMasker	Unknown	8462681	8462916	423	+	.	ID="RND-5_FAMILY-2551";Tend="1250";Tstart="995";shortTE="F";uid="bb9607db-382b-4a1d-8197-c512f9389392"
VSBO01000001.1	RepeatMasker	RC/Helitron	9859443	9859629	533	+	.	ID="RND-6_FAMILY-329";Tend="1147";Tstart="966";shortTE="F";uid="ead7f80e-c05f-4919-9667-c81040b3a868"
VSBO01000001.1	RepeatMasker	Retroposon?	1680384	1680825	716	+	.	ID="SINE2-1_AP";TEgroup="ctg_1%7CSINE2-1_AP%7C1";Tend="1770";Tstart="1113";shortTE="F";uid="e04cf13d-4b80-452d-a75f-af8e2ccbe582"
VSBO01000001.1	RepeatMasker	DNA	7543245	7543508	870	+	.	ID="DNA-TTAA-1_AP";Tend="422";Tstart="154";shortTE="F";uid="5376923b-c397-4449-918d-92c7eacddcb2"
VSBO01000001.1	RepeatMasker	DNA	5288532	5288718	477	+	.	ID="DNA4-3_AP";Tend="474";Tstart="297";shortTE="F";uid="a717a05d-66ee-4012-a892-1b1b74986528"
VSBO01000001.1	RepeatMasker	DNA	2332919	2333443	495	+	.	ID="DNA4-2_AP";Tend="767";Tstart="294";shortTE="F";uid="0f097706-dc6d-48df-9056-48c959dd6992"
VSBO01000001.1	RepeatMasker	DNA/Kolobok-E	4628845	4629041	567	+	.	ID="KOLOBOKE-3_AP";Tend="2180";Tstart="1999";shortTE="F";uid="0f972cd4-0a86-4458-8723-5098d8075c6c"
VSBO01000001.1	RepeatMasker	DNA/hAT-Charlie	6767755	6767988	1231	+	.	ID="HAT-N1_AP";Tend="561";Tstart="324";shortTE="F";uid="4aca2854-fec2-401f-bfc6-8c1ea859fc0e"
VSBO01000001.1	RepeatMasker	Unknown	118117	119889	9839	+	.	ID="RND-6_FAMILY-4106";Tend="1984";Tstart="327";shortTE="F";uid="945e40ed-4769-4c96-a607-d06a77cda910"
VSBO01000001.1	RepeatMasker	DNA/Maverick	3008105	3009017	6618	+	.	ID="RND-6_FAMILY-3462";Tend="1536";Tstart="668";shortTE="F";uid="10fe5ca3-79ca-4f66-9176-97126abd47ad"
VSBO01000001.1	RepeatMasker	DNA/hAT-Tip100	9303900	9304395	3578	+	.	ID="RND-6_FAMILY-17227";Tend="1370";Tstart="879";shortTE="F";uid="f270aeda-6529-464a-b348-e04c18d5b8fe"
VSBO01000001.1	RepeatMasker	DNA/Kolobok-E	13879908	13880499	1189	+	.	ID="RND-6_FAMILY-691";Tend="1519";Tstart="960";shortTE="F";uid="39e03408-1612-42b8-ab56-ca67017a39bc"
VSBO01000001.1	RepeatMasker	DNA/hAT-hAT19	7223382	7223723	657	+	.	ID="HAT-N7_AP";Tend="373";Tstart="1";shortTE="F";uid="a1badb5b-729c-4ac9-8f97-9ff43afb9f71"
VSBO01000001.1	RepeatMasker	Retroposon?	7759647	7759884	527	+	.	ID="SINE2-1_AP";Tend="1473";Tstart="1232";shortTE="F";uid="56bd6185-e69e-4107-9d9a-3db87ce9cd2e"
VSBO01000001.1	RepeatMasker	DNA/Ginger-2	3228096	3228558	679	+	.	ID="GINGER2-N2_AP";Tend="1439";Tstart="1017";shortTE="F";uid="e652ab2e-3cb4-42d9-83fb-e727a02a449a"
VSBO01000001.1	RepeatMasker	Retroposon?	13361338	13361803	2146	+	.	ID="RND-5_FAMILY-4364";Tend="1153";Tstart="697";shortTE="F";uid="bfa86591-25d4-4497-8161-83e7b093c8b6"
VSBO01000001.1	RepeatMasker	LINE/CR1	142995	143346	544	+	.	ID="RND-5_FAMILY-4523";Tend="1216";Tstart="837";shortTE="F";uid="d0050efc-3b69-4900-8ecb-ba53ef394ef4"
VSBO01000001.1	RepeatMasker	DNA/Kolobok-E	7628287	7628482	418	+	.	ID="KOLOBOKE-3_AP";TEgroup="ctg_1%7CKOLOBOKE-3_AP%7C2";Tend="2181";Tstart="1986";shortTE="T";uid="78ec2132-239c-438d-993d-864abfbd25cb"
VSBO01000001.1	RepeatMasker	Retroposon?	135084	135220	438	+	.	ID="RND-1_FAMILY-12";Tend="870";Tstart="720";shortTE="F";uid="aeb946b0-0ce1-4c73-960b-ad022a67dc2b"
VSBO01000001.1	RepeatMasker	Retroposon?	8067576	8068010	1040	+	.	ID="SINE2-2_AP";Tend="484";Tstart="2";shortTE="F";uid="931d9ed8-2e64-48c4-98af-58319ac23b8b"
VSBO01000001.1	RepeatMasker	DNA/hAT-Tip100	13992621	13993042	1856	+	.	ID="RND-6_FAMILY-17360";Tend="1184";Tstart="758";shortTE="F";uid="b1bcfcb1-a520-4a3e-b05d-c0e780d72268"
VSBO01000001.1	RepeatMasker	Retroposon?	302905	303036	498	+	.	ID="SINE2-1_AP";Tend="1769";Tstart="1627";shortTE="F";uid="1ff948fc-ae78-4c2a-addb-11cb8a8f8b8d"
VSBO01000001.1	RepeatMasker	DNA	8507349	8507785	1663	+	.	ID="DNA-TTAA-1_AP";Tend="423";Tstart="1";shortTE="F";uid="1a39e2cb-3237-4f9d-b821-f7dd75dbeccb"
VSBO01000001.1	RepeatMasker	DNA	9528294	9528734	1295	+	.	ID="DNA-TTAA-1_AP";Tend="423";Tstart="1";shortTE="F";uid="d1488b05-8a6e-4d9b-b004-5145f95388c3"
VSBO01000001.1	RepeatMasker	DNA/TcMar-Tigger	14693126	14693263	555	+	.	ID="DNAX-5_AP";Tend="141";Tstart="1";shortTE="F";uid="d0413fe3-6430-4982-9983-0ccb5503579f"
VSBO01000001.1	RepeatMasker	DNA	14658420	14658527	430	+	.	ID="DNA8-25_AP";Tend="613";Tstart="512";shortTE="F";uid="786bb5d5-4d8f-42c2-9451-7714daa95bbe"
VSBO01000001.1	RepeatMasker	DNA	3675641	3676083	2659	+	.	ID="TTAA4B_AP";Tend="430";Tstart="3";shortTE="F";uid="97aeec31-d2fa-4d64-b2e1-4033bc215135"
VSBO01000001.1	RepeatMasker	DNA	506855	507064	425	+	.	ID="dna4-2_ap";Tend="225";Tstart="1";shortTE="F";uid="8d41a13e-912a-418a-aa44-c396d6a78530"
VSBO01000001.1	RepeatMasker	DNA/Academ-1	5785881	5786479	1458	+	.	ID="rnd-6_family-49";Tend="593";Tstart="62";shortTE="F";uid="48df2885-6126-48ae-9fd7-d4eec083e0f3"
VSBO01000001.1	RepeatMasker	Retroposon?	13002230	13002460	484	+	.	ID="RND-5_FAMILY-5927";Tend="2951";Tstart="2792";shortTE="F";uid="df7662b4-7579-40e3-ac82-2015ab6670c4"
VSBO01000001.1	RepeatMasker	DNA/hAT-Tip100	2439494	2439698	523	+	.	ID="RND-6_FAMILY-1885";Tend="1285";Tstart="1112";shortTE="F";uid="dd0abf4c-76d9-43e1-849c-977061afc0c9"
VSBO01000001.1	RepeatMasker	DNA	5604902	5605154	647	+	.	ID="TTAA2C_AP";Tend="422";Tstart="179";shortTE="F";uid="689e8a8e-58e3-4b25-8eb1-5bcac6157cff"
VSBO01000001.1	RepeatMasker	DNA	816601	817242	4425	+	.	ID="RND-1_FAMILY-72";Tend="2655";Tstart="1936";shortTE="F";uid="307c1437-6858-4f74-9aa0-b69eb32bb4c6"
VSBO01000001.1	RepeatMasker	Unknown	940425	942009	9658	+	.	ID="RND-6_FAMILY-4106";Tend="1984";Tstart="415";shortTE="F";uid="dd05ea22-c4c3-4426-97ee-c20477417810"
VSBO01000001.1	RepeatMasker	DNA	6769087	6769509	1734	+	.	ID="DNA-TTAA-1_AP";Tend="423";Tstart="1";shortTE="F";uid="b2b26a89-7c18-4e65-ae01-c46a0be0dcbd"
VSBO01000001.1	RepeatMasker	DNA/hAT-Charlie	767608	768105	815	+	.	ID="DNA8-34_AP";TEgroup="ctg_1%7CDNA8-34_AP%7C1";Tend="191";Tstart="1";shortTE="F";uid="960a5419-5bb2-4039-83ec-61b35249838b"
VSBO01000001.1	RepeatMasker	Unknown	8700195	8700367	498	+	.	ID="RND-5_FAMILY-2551";Tend="1145";Tstart="968";shortTE="F";uid="91eb872d-6331-4ae4-a78f-0a75d1d3c25a"
VSBO01000001.1	RepeatMasker	DNA/hAT-Charlie	129832	129992	859	+	.	ID="RND-5_FAMILY-1806";Tend="1101";Tstart="918";shortTE="F";uid="c1823b7f-0536-46c7-b337-84b412128def"
VSBO01000001.1	RepeatMasker	Unknown	7453043	7453174	570	+	.	ID="RND-1_FAMILY-78";Tend="1572";Tstart="1424";shortTE="F";uid="e485ade9-a028-47ee-bd86-65ece4e2a24a"
VSBO01000001.1	RepeatMasker	DNA/hAT-Tip100	14904942	14905122	1039	+	.	ID="RND-5_FAMILY-848";Tend="1116";Tstart="931";shortTE="F";uid="d1fd8565-5347-4481-9bf8-1084d2e6604f"
VSBO01000001.1	RepeatMasker	Retroposon?	7564588	7565113	1062	+	.	ID="SINE2-1_AP";Tend="708";Tstart="149";shortTE="F";uid="a4e2dec6-7330-46ca-9f7d-79705913645f"
VSBO01000001.1	RepeatMasker	DNA/hAT-hAT19	1812796	1812966	551	+	.	ID="DNA8-82_AP";Tend="749";Tstart="563";shortTE="F";uid="8149d42e-e9fa-4850-921d-d916c5841066"
VSBO01000001.1	RepeatMasker	DNA	3065319	3065512	716	+	.	ID="ttaa2c_ap";Tend="391";Tstart="193";shortTE="F";uid="e1308df1-80a7-4ba3-8b3c-1ffc61142062"
VSBO01000001.1	RepeatMasker	DNA	13603287	13604158	3292	+	.	ID="RND-5_FAMILY-696";TEgroup="ctg_1%7CRND-5_FAMILY-696%7C1";Tend="1858";Tstart="934";shortTE="F";uid="7fbd5f05-9b78-4a52-b5f5-ef55ab48b0b0"
VSBO01000001.1	RepeatMasker	Unknown	15021626	15022385	4782	+	.	ID="RND-1_FAMILY-19";Tend="1793";Tstart="951";shortTE="F";uid="bcb09210-5a95-4092-809c-cbe020ea20ea"
VSBO01000001.1	RepeatMasker	Unknown	13097478	13097856	1108	+	.	ID="RND-6_FAMILY-4106";Tend="1289";Tstart="891";shortTE="F";uid="63c8deec-af24-4a19-831e-b4519712f023"
VSBO01000001.1	RepeatMasker	DNA	10360053	10360465	1288	+	.	ID="DNA-TTAA-1_AP";Tend="396";Tstart="7";shortTE="F";uid="c8051b43-9f8a-4693-a219-c4bf9b29ca18"
VSBO01000001.1	RepeatMasker	RC/Helitron	8710756	8711056	484	+	.	ID="HELITRON-2_BTA";Tend="1136";Tstart="837";shortTE="F";uid="252361c1-9e8d-4c57-ba34-d232732b1ece"
VSBO01000001.1	RepeatMasker	DNA/hAT-hAT19	15012425	15012730	464	+	.	ID="DNA8-96_AP";TEgroup="ctg_1%7CDNA8-96_AP%7C1";Tend="662";Tstart="236";shortTE="F";uid="99f662a1-39ae-4a78-a5bf-7baa9522bfba"
VSBO01000001.1	RepeatMasker	DNA/hAT-Tip100	13021794	13022400	3036	+	.	ID="RND-6_FAMILY-17227";Tend="1576";Tstart="915";shortTE="F";uid="57e7c66b-0425-40a4-a22c-e5115923d73e"
VSBO01000001.1	RepeatMasker	DNA	3064963	3065155	841	+	.	ID="TTAA2C_AP";Tend="419";Tstart="224";shortTE="F";uid="d6d6d141-3a44-4a5b-8ae9-03f4d3ae07ee"
VSBO01000001.1	RepeatMasker	Retroposon?	11871447	11872052	1186	+	.	ID="SINE2-2_AP";Tend="702";Tstart="99";shortTE="F";uid="3a2f5379-bb68-4c26-b90a-af2d04769381"
VSBO01000001.1	RepeatMasker	Retroposon?	4541227	4541581	410	+	.	ID="SINE2-1_AP";Tend="1241";Tstart="887";shortTE="F";uid="507d41d7-c587-4407-826f-77aae53c3de9"
VSBO01000001.1	RepeatMasker	Unknown	9014123	9014397	972	+	.	ID="RND-6_FAMILY-21542";Tend="1172";Tstart="893";shortTE="F";uid="33e3e985-0ad7-4b57-a7c2-9968769abe57"
VSBO01000001.1	RepeatMasker	DNA/hAT-hAT19	11302	12375	1631	+	.	ID="HAT-1_RPR";Tend="1588";Tstart="511";shortTE="F";uid="f2799db3-cf0c-40f1-a6da-eab2cffe6bc6"
VSBO01000001.1	RepeatMasker	DNA	1502470	1502631	674	+	.	ID="DNA-TTAA-1_AP";Tend="423";Tstart="253";shortTE="F";uid="d4dd75a3-6089-48e6-a2d2-fbc6a6065531"
VSBO01000001.1	RepeatMasker	DNA/Kolobok-E	2710044	2710538	539	+	.	ID="RND-6_FAMILY-691";Tend="1511";Tstart="1028";shortTE="F";uid="4033d514-3297-4cec-a1f5-c48a749ba318"
VSBO01000001.1	RepeatMasker	Unknown	8816877	8818471	3290	+	.	ID="RND-6_FAMILY-1325";Tend="2230";Tstart="600";shortTE="F";uid="31877383-a533-4993-a1ba-54ba697297cf"
VSBO01000001.1	RepeatMasker	DNA/hAT-Charlie	871200	871423	1264	+	.	ID="RND-6_FAMILY-9138";Tend="1124";Tstart="919";shortTE="F";uid="147aee56-404d-4a30-8c9b-40b8e5bad3dd"
VSBO01000001.1	RepeatMasker	DNA/hAT-Charlie	12097521	12097646	428	+	.	ID="RND-6_FAMILY-1917";Tend="1710";Tstart="1586";shortTE="F";uid="bd9a21e1-48fb-43fd-978f-e64c959cc252"
VSBO01000001.1	RepeatMasker	DNA/Kolobok-E	7073255	7073377	704	+	.	ID="RND-6_FAMILY-691";Tend="1364";Tstart="879";shortTE="F";uid="bcb719ae-6fb1-4cea-a110-4a4194e8e1e6"
VSBO01000001.1	RepeatMasker	DNA/MULE-MuDR	7912085	7912335	434	+	.	ID="MUDR-1X_TCA";Tend="1591";Tstart="1338";shortTE="F";uid="0894849d-3c2c-45fb-8b31-1fc5c9aa4fe0"
VSBO01000001.1	RepeatMasker	DNA/hAT-Ac	11205820	11205988	911	+	.	ID="DNA8-91B_AP";Tend="646";Tstart="479";shortTE="F";uid="25ab7fa2-2fd4-408d-ad6c-7df8b3af5aa5"
VSBO01000001.1	RepeatMasker	DNA/hAT-hATm	12129808	12130023	479	+	.	ID="HAT-4D_AP";Tend="215";Tstart="4";shortTE="F";uid="44b924f6-d3ab-4c93-860f-44c0a54a86ef"
VSBO01000001.1	RepeatMasker	DNA	8194805	8194951	427	+	.	ID="ttaa2d_ap";Tend="420";Tstart="282";shortTE="F";uid="9b617622-afff-43af-8cfb-30f327d04c9c"
VSBO01000001.1	RepeatMasker	Retroposon?	2650045	2650163	2574	+	.	ID="SINE2-2_AP";Tend="805";Tstart="603";shortTE="F";uid="8b3b7808-255d-4ece-b72a-417043cecfc6"
VSBO01000001.1	RepeatMasker	DNA	1856306	1856649	562	+	.	ID="TTAA2D_AP";Tend="406";Tstart="51";shortTE="F";uid="e992f6ad-b818-4e09-8540-236440229577"
VSBO01000001.1	RepeatMasker	DNA	12495784	12495910	509	+	.	ID="DNA8-31_AP";Tend="573";Tstart="443";shortTE="F";uid="50f262b7-82d4-4d6c-94fb-7b4424827a9d"
VSBO01000001.1	RepeatMasker	DNA	6597536	6597745	567	+	.	ID="ttaa3c_ap";Tend="325";Tstart="118";shortTE="F";uid="95f9e083-f850-45a0-afad-f30d2b7308e9"
VSBO01000001.1	RepeatMasker	Unknown	9004415	9004580	859	+	.	ID="RND-1_FAMILY-76";Tend="1105";Tstart="928";shortTE="F";uid="519ac27d-9dcd-4fab-a095-88a802c33a51"
VSBO01000001.1	RepeatMasker	Unknown	8613455	8613576	708	+	.	ID="RND-4_FAMILY-1374";Tend="1043";Tstart="921";shortTE="F";uid="8f73d0f4-df29-40d1-bc22-c179d43fdef6"
VSBO01000001.1	RepeatMasker	DNA	8689761	8689918	451	+	.	ID="TTAA3C_AP";Tend="155";Tstart="7";shortTE="F";uid="9951b029-a61d-4786-beaf-7b750192f98d"
VSBO01000001.1	RepeatMasker	DNA	11416722	11417221	472	+	.	ID="DNA4-2_AP";TEgroup="ctg_1%7CDNA4-2_AP%7C5";Tend="768";Tstart="101";shortTE="F";uid="e02e8066-7be8-4ba2-aac0-36b96984fdde"
VSBO01000001.1	RepeatMasker	DNA/hAT-Tip100	6396854	6397259	1404	+	.	ID="RND-6_FAMILY-726";TEgroup="ctg_1%7CRND-6_FAMILY-726%7C1";Tend="1428";Tstart="910";shortTE="F";uid="7fc30962-1b5d-4229-8fd2-004619540363"
VSBO01000001.1	RepeatMasker	DNA/Kolobok-E	3130485	3130994	797	+	.	ID="RND-6_FAMILY-691";Tend="1491";Tstart="977";shortTE="F";uid="99960901-8db5-443a-819f-1b7377735ba3"
VSBO01000001.1	RepeatMasker	DNA/Kolobok-E	14144480	14144622	452	+	.	ID="RND-6_FAMILY-691";Tend="1501";Tstart="1360";shortTE="F";uid="4ee5b4a8-6f9f-48ac-9c48-8cf291aea872"
VSBO01000001.1	RepeatMasker	DNA	6964424	6964757	1268	+	.	ID="DNA4-2_AP";Tend="769";Tstart="436";shortTE="F";uid="9a7a5a2b-2ce3-4e5b-adf3-c6c4db4bb5ca"
VSBO01000001.1	RepeatMasker	Retroposon?	14650823	14651008	725	+	.	ID="SINE2-2_AP";Tend="1997";Tstart="1842";shortTE="F";uid="76441751-30fd-476d-9b65-81b8f8e2d4e0"
VSBO01000001.1	RepeatMasker	LTR/Gypsy	3696321	3696613	693	+	.	ID="RND-6_FAMILY-10961";Tend="3822";Tstart="3540";shortTE="F";uid="30676d1f-ee73-4dee-9a63-f2c36bfa957d"
VSBO01000001.1	RepeatMasker	DNA	13061621	13061982	851	+	.	ID="ttaa3c_ap";Tend="425";Tstart="12";shortTE="F";uid="c3b4db37-d122-468f-978d-937d8cf490b4"
VSBO01000001.1	RepeatMasker	DNA	7103141	7103371	678	+	.	ID="DNA4-2_AP";Tend="473";Tstart="250";shortTE="F";uid="214c4253-d1c0-4001-b9ce-296616b6189c"
VSBO01000001.1	RepeatMasker	LINE/I-Jockey	1075029	1075255	447	+	.	ID="AG-JOCK-1";Tend="1466";Tstart="1244";shortTE="F";uid="b0724b26-1529-40fa-b258-30834a2bb5ff"
VSBO01000001.1	RepeatMasker	DNA	10188898	10189026	404	+	.	ID="TTAA2D_AP";Tend="384";Tstart="257";shortTE="F";uid="8b30196f-fc47-465d-95e1-47d5a73b1137"
VSBO01000001.1	RepeatMasker	DNA/Kolobok-E	14774790	14775007	446	+	.	ID="KOLOBOKE-2_AP";Tend="1344";Tstart="1119";shortTE="F";uid="d070173c-1e8b-4af8-b8f9-908180fe1da3"
VSBO01000001.1	RepeatMasker	DNA	14894098	14894344	956	+	.	ID="TTAA5_AP";Tend="435";Tstart="220";shortTE="F";uid="92b353a3-1bf9-40fb-bd7f-95c462dc50e4"
VSBO01000001.1	RepeatMasker	DNA/TcMar-Mariner	10896984	10897114	483	+	.	ID="MARINER-N13_HSAL";Tend="476";Tstart="350";shortTE="F";uid="9be2d8bf-a255-4a63-900d-4de1a1f1130d"
VSBO01000001.1	RepeatMasker	DNA/MULE-MuDR	7450577	7451505	1506	+	.	ID="RND-6_FAMILY-987";TEgroup="ctg_1%7CRND-6_FAMILY-987%7C1";Tend="1301";Tstart="705";shortTE="F";uid="cd37b7cc-9a15-41e3-bd3f-add440ab06f0"
VSBO01000001.1	RepeatMasker	DNA	12073664	12074142	623	+	.	ID="DNA4-2_AP";Tend="604";Tstart="155";shortTE="F";uid="2c7848e8-46ed-41f0-aabf-7ea3a3a4ee14"
VSBO01000001.1	RepeatMasker	DNA/hAT-Tip100	12190581	12190770	1288	+	.	ID="RND-1_FAMILY-67";Tend="1197";Tstart="1020";shortTE="F";uid="12813ab4-f9dc-48f9-8d44-8ff4da40c8e0"
VSBO01000001.1	RepeatMasker	Retroposon?	7758158	7758646	714	+	.	ID="SINE2-1_AP";Tend="978";Tstart="452";shortTE="F";uid="d854519b-e2bf-4cd3-9b85-a6788c553817"
VSBO01000001.1	RepeatMasker	DNA/hAT-Tip100	9896818	9897162	1754	+	.	ID="RND-1_FAMILY-53";Tend="1247";Tstart="895";shortTE="F";uid="e87972e7-7cf4-4ffe-9d6f-4ebb8d605462"
VSBO01000001.1	RepeatMasker	DNA	14059099	14059451	1786	+	.	ID="TTAA2C_AP";Tend="423";Tstart="1";shortTE="F";uid="e17eac15-754a-4d5e-bd0a-97b7eab074f9"
VSBO01000001.1	RepeatMasker	DNA	3067125	3067354	819	+	.	ID="TTAA2C_AP";Tend="423";Tstart="189";shortTE="F";uid="559c5e5f-c12d-44d0-bd92-f4ee233119b1"
VSBO01000001.1	RepeatMasker	Retroposon?	14037191	14037358	442	+	.	ID="SINE2-1_AP";Tend="1770";Tstart="1618";shortTE="F";uid="4cd280c2-8511-45a8-ab4c-9e2af8453d38"
VSBO01000001.1	RepeatMasker	Retroposon?	13715355	13715494	509	+	.	ID="SINE2-2_AP";Tend="1998";Tstart="1859";shortTE="F";uid="0c38d265-b4e6-42ba-80a3-4ae6e28c9c9c"
VSBO01000001.1	RepeatMasker	DNA/Kolobok-E	13014237	13014501	1150	+	.	ID="RND-6_FAMILY-5132";Tend="1205";Tstart="931";shortTE="F";uid="a18fd6d0-749d-41fe-9875-71c8e9b62bda"
VSBO01000001.1	RepeatMasker	DNA/hAT-hAT19	2841689	2841830	456	+	.	ID="hat-n6b_ap";Tend="138";Tstart="1";shortTE="F";uid="43dd468a-9577-43eb-8d52-70bed7342ab3"
VSBO01000001.1	RepeatMasker	DNA/hAT-Charlie	2823342	2823524	639	+	.	ID="DNA8-55B_AP";Tend="174";Tstart="1";shortTE="F";uid="2f3ceb96-a452-431c-8858-ffc67ab55519"
VSBO01000001.1	RepeatMasker	DNA/Kolobok-E	8134025	8134157	426	+	.	ID="KOLOBOKE-4_AP";Tend="2679";Tstart="2547";shortTE="F";uid="7a7823a2-ab60-4d74-8b1b-82c89b575c02"
VSBO01000001.1	RepeatMasker	DNA	1669404	1669521	648	+	.	ID="RND-6_FAMILY-10601";Tend="183";Tstart="63";shortTE="F";uid="03137c4d-3b27-4595-9bb1-0df30434093f"
VSBO01000001.1	RepeatMasker	DNA/Ginger-1	14200414	14200514	429	+	.	ID="GINGER1-1_AP";Tend="3381";Tstart="3268";shortTE="F";uid="5f5e3e48-f213-431a-b727-7b914ff88273"
VSBO01000001.1	RepeatMasker	DNA	7648533	7648768	427	+	.	ID="dna4-2_ap";Tend="226";Tstart="1";shortTE="F";uid="eb7a4c96-39bc-4d21-8a98-2ba86848c260"
VSBO01000001.1	RepeatMasker	DNA	14306529	14306942	2560	+	.	ID="TTAA2C_AP";Tend="423";Tstart="1";shortTE="F";uid="67351938-d003-4472-8ecb-d71d3840ff73"
VSBO01000001.1	RepeatMasker	DNA	6428430	6428623	561	+	.	ID="DNA4-2_AP";Tend="769";Tstart="582";shortTE="F";uid="f277de09-3db9-4f2e-91a6-1d975a943623"
VSBO01000001.1	RepeatMasker	DNA	10364534	10364946	1685	+	.	ID="DNA-TTAA-1_AP";Tend="423";Tstart="1";shortTE="F";uid="9d42bc94-058c-4c7e-bddd-d02ee4c08dcc"
VSBO01000001.1	RepeatMasker	LINE/CR1	6477592	6479697	9023	+	.	ID="RND-5_FAMILY-2909";Tend="2138";Tstart="78";shortTE="F";uid="a09d9cca-8478-4e69-87ff-5dbf32aac27b"
VSBO01000001.1	RepeatMasker	DNA	1770470	1770602	727	+	.	ID="RND-6_FAMILY-10601";Tend="230";Tstart="99";shortTE="F";uid="3946eae5-fea2-4fd7-b86e-5325caccb0f9"
VSBO01000001.1	RepeatMasker	Retroposon?	12924314	12924618	482	+	.	ID="SINE2-1_AP";Tend="297";Tstart="1";shortTE="F";uid="1bc01363-146a-430e-b491-54c384cfdb2f"
VSBO01000001.1	RepeatMasker	DNA/Kolobok-E	8489454	8490003	480	+	.	ID="KOLOBOKE-3_AP";Tend="2150";Tstart="1637";shortTE="F";uid="6808b6c3-11f8-4923-aee0-8932756563cc"
VSBO01000001.1	RepeatMasker	DNA/hAT	1774422	1774918	1246	+	.	ID="DNA8-105_AP";TEgroup="ctg_1%7CDNA8-105_AP%7C2";Tend="650";Tstart="1";shortTE="F";uid="c721b358-a553-4d64-8503-d1de70b09a4c"
VSBO01000001.1	RepeatMasker	Unknown	4860167	4860278	403	+	.	ID="RND-5_FAMILY-2551";Tend="1090";Tstart="969";shortTE="F";uid="4d0a4578-b340-4b16-99fe-a140b4256e5b"
VSBO01000001.1	RepeatMasker	DNA/hAT-hAT19	7513654	7514174	1724	+	.	ID="RND-6_FAMILY-1244";Tend="1376";Tstart="818";shortTE="F";uid="d58a8581-d850-45a0-b977-91674afcd980"
VSBO01000001.1	RepeatMasker	DNA	12379070	12379534	709	+	.	ID="DNA4-3_AP";Tend="615";Tstart="146";shortTE="F";uid="d53dcd40-4270-4604-9719-d9e9cc1aaf4d"
VSBO01000001.1	RepeatMasker	DNA	900936	901302	2003	+	.	ID="DNA-TTAA-1_AP";Tend="423";Tstart="1";shortTE="F";uid="7c2e9d4a-1c89-4e1e-8820-40b6c9bc2c89"
VSBO01000001.1	RepeatMasker	DNA	9233574	9233807	720	+	.	ID="TTAA2D_AP";Tend="248";Tstart="5";shortTE="F";uid="45e31603-dd2e-44ce-86c0-e2ee4cc94102"
VSBO01000001.1	RepeatMasker	DNA/hAT-hAT19	1536948	1537521	2107	+	.	ID="RND-6_FAMILY-2240";Tend="847";Tstart="330";shortTE="F";uid="71418935-af62-4baa-aed4-142e4dfc9b5a"
VSBO01000001.1	RepeatMasker	DNA	3065719	3065911	841	+	.	ID="TTAA2C_AP";Tend="419";Tstart="224";shortTE="F";uid="4173f556-11dd-40c4-aeaf-7bde01cd8df9"
VSBO01000001.1	RepeatMasker	Unknown	6474515	6474700	509	+	.	ID="RND-1_FAMILY-59";Tend="1216";Tstart="1035";shortTE="F";uid="f539204d-bb0e-4eca-8d49-86b0a15fe3af"
VSBO01000001.1	RepeatMasker	Retroposon?	13002845	13002967	517	+	.	ID="SINE2-1_AP";Tend="1770";Tstart="1638";shortTE="F";uid="da557326-8f96-4eba-a581-2a2b06d9ef8d"
VSBO01000001.1	RepeatMasker	Retroposon?	12943846	12944277	2228	+	.	ID="RND-5_FAMILY-4364";Tend="1150";Tstart="697";shortTE="F";uid="237a82d5-486c-4640-bc10-f93f29e6322f"
VSBO01000001.1	RepeatMasker	Unknown	13724556	13724759	1233	+	.	ID="RND-4_FAMILY-666";Tend="1406";Tstart="1205";shortTE="F";uid="905bf75b-8e40-4edc-bb5a-bc3286b1ca01"
VSBO01000001.1	RepeatMasker	DNA	3751063	3751309	424	+	.	ID="TTAA2D_AP";Tend="426";Tstart="207";shortTE="F";uid="1e52a5a2-ba1f-45c7-9bf4-0d8b912e23ba"
VSBO01000001.1	RepeatMasker	Retroposon?	6817622	6817913	458	+	.	ID="RND-6_FAMILY-1936";Tend="767";Tstart="454";shortTE="F";uid="bb61c27a-12d5-46e3-9cff-61c6cb8f70ea"
VSBO01000001.1	RepeatMasker	Retroposon?	13705524	13705782	1121	+	.	ID="RND-5_FAMILY-4364";Tend="1153";Tstart="891";shortTE="F";uid="17fb85f8-fb07-4121-940e-20e9b009714e"
VSBO01000001.1	RepeatMasker	DNA/hAT	2121402	2121578	1013	+	.	ID="RND-5_FAMILY-1524";Tend="1118";Tstart="959";shortTE="F";uid="8ecf966a-2b2c-4dc5-872f-4d1a6d94ca76"
VSBO01000001.1	RepeatMasker	DNA/hAT-Tip100	14998861	14999524	3647	+	.	ID="RND-6_FAMILY-10825";Tend="1559";Tstart="866";shortTE="F";uid="3e3d14e8-39d1-4e09-b2b2-a73f6ec9f0fb"
VSBO01000001.1	RepeatMasker	DNA	6104900	6105509	936	+	.	ID="DNA4-3_AP";Tend="635";Tstart="1";shortTE="F";uid="96285705-71cc-43b7-8f81-11de163591b8"
VSBO01000001.1	RepeatMasker	DNA/MULE-MuDR	5337424	5337911	2789	+	.	ID="RND-5_FAMILY-5515";Tend="1315";Tstart="821";shortTE="F";uid="400fb440-4030-466b-b3f7-b0216c7d30c4"
VSBO01000001.1	RepeatMasker	DNA	12687448	12687801	586	+	.	ID="DNA4-3_AP";Tend="520";Tstart="114";shortTE="F";uid="ea9ca162-e3ff-4b5b-8274-c9db50ae664b"
VSBO01000001.1	RepeatMasker	DNA/Maverick	39163	40298	2871	+	.	ID="RND-6_FAMILY-3053";TEgroup="ctg_1%7CRND-6_FAMILY-3053%7C1";Tend="1588";Tstart="705";shortTE="F";uid="62eed47c-a9ca-457b-81bd-f359e735e586"
VSBO01000001.1	RepeatMasker	Unknown	2121584	2121730	928	+	.	ID="RND-1_FAMILY-52";Tend="1477";Tstart="1337";shortTE="F";uid="caa7d67b-9555-410b-9668-9047bbae2e14"
VSBO01000001.1	RepeatMasker	DNA/hAT-Tip100	4413658	4414259	3553	+	.	ID="RND-6_FAMILY-9088";Tend="1544";Tstart="947";shortTE="F";uid="116b87f6-21e2-4349-8c71-80d200b65d22"
VSBO01000001.1	RepeatMasker	Retroposon?	101129	101318	510	+	.	ID="SINE2-1_AP";Tend="1770";Tstart="1598";shortTE="F";uid="508ade26-8515-4921-acd0-ff6ba94ce6e2"
VSBO01000001.1	RepeatMasker	Retroposon?	14954012	14954319	470	+	.	ID="SINE2-2_AP";Tend="1214";Tstart="884";shortTE="F";uid="f35ba93d-7753-488b-a1b5-b7d263c701d0"
VSBO01000001.1	RepeatMasker	DNA	5138187	5138326	507	+	.	ID="dna4-2_ap";Tend="769";Tstart="627";shortTE="F";uid="b408c954-db11-4a5a-a51e-41641f5971c5"
VSBO01000001.1	RepeatMasker	DNA	11504119	11504537	1962	+	.	ID="DNA-TTAA-1_AP";Tend="423";Tstart="1";shortTE="F";uid="cff08719-e2e9-411b-8ace-7e9f5a0ef0b2"
VSBO01000001.1	RepeatMasker	DNA	8020573	8020786	467	+	.	ID="dna4-2_ap";Tend="205";Tstart="2";shortTE="F";uid="b70ee8ec-6bdb-4b6a-9c34-ddd116ba326e"
VSBO01000001.1	RepeatMasker	DNA/hAT-Tip100	9700161	9700293	591	+	.	ID="DNA8-113_AP";Tend="162";Tstart="2";shortTE="F";uid="353cde65-e9fc-4b1c-9f48-f3138085e96e"
VSBO01000001.1	RepeatMasker	DNA/hAT-hAT19	81718	82276	2768	+	.	ID="HAT-N13_AP";Tend="626";Tstart="6";shortTE="F";uid="570296a9-a343-4d6e-988d-bce1b4b5bd78"
VSBO01000001.1	RepeatMasker	DNA	698274	698900	542	+	.	ID="DNA4-2_AP";Tend="671";Tstart="1";shortTE="F";uid="62c9047f-bcc1-4109-8e2a-68c77de6c3d6"
VSBO01000001.1	RepeatMasker	DNA/hAT-Charlie	14559010	14559257	884	+	.	ID="DNA8-33_AP";Tend="301";Tstart="40";shortTE="F";uid="d0bf355f-269e-45a1-881c-ad4ac6bd7791"
VSBO01000001.1	RepeatMasker	DNA/hAT	12139894	12140052	476	+	.	ID="DNA8-85_AP";Tend="301";Tstart="144";shortTE="F";uid="371a8fe6-32e7-44af-89d5-927701dc9bc7"
VSBO01000001.1	RepeatMasker	DNA	14175329	14175510	1234	+	.	ID="RND-1_FAMILY-85";Tend="1111";Tstart="933";shortTE="F";uid="eb41765d-077f-4ea8-8f03-d98331df11b0"
VSBO01000001.1	RepeatMasker	DNA	14114013	14114357	1438	+	.	ID="TTAA4B_AP";Tend="430";Tstart="62";shortTE="F";uid="af1fbed8-b04d-4e23-b4de-78fd1437695d"
VSBO01000001.1	RepeatMasker	DNA/TcMar-Tigger	11842135	11842281	486	+	.	ID="RND-6_FAMILY-1909";Tend="1223";Tstart="1074";shortTE="F";uid="aa97f2b4-f6b0-442b-acbd-41de975badec"
VSBO01000001.1	RepeatMasker	DNA/TcMar-Tc1	5216878	5217415	3986	+	.	ID="RND-6_FAMILY-10659";Tend="1550";Tstart="997";shortTE="F";uid="386a9422-8718-442c-9a91-32f6a3171b13"
VSBO01000001.1	RepeatMasker	DNA/hAT-Charlie	9881263	9882110	4283	+	.	ID="RND-5_FAMILY-1508";TEgroup="ctg_1%7CRND-5_FAMILY-1508%7C1";Tend="1548";Tstart="932";shortTE="F";uid="5c55a5c6-9035-457d-a8cb-e384014f05f7"
VSBO01000001.1	RepeatMasker	DNA/hAT-hAT19	10342739	10343318	1470	+	.	ID="RND-5_FAMILY-1225";Tend="1433";Tstart="940";shortTE="F";uid="c13b3b29-f9ac-4d29-a844-e37484666e40"
VSBO01000001.1	RepeatMasker	DNA	5154594	5154777	548	+	.	ID="RND-6_FAMILY-13406";Tend="1347";Tstart="1159";shortTE="F";uid="aabe3c03-a25b-4480-8c60-82e7ba92f2ca"
VSBO01000001.1	RepeatMasker	DNA	5768222	5768993	1558	+	.	ID="DNA4-2_AP";Tend="769";Tstart="1";shortTE="F";uid="0b365d68-7372-4cbb-a7ff-ed3ecd73f52b"
VSBO01000001.1	RepeatMasker	LINE/CR1	7333862	7334858	1894	+	.	ID="RND-5_FAMILY-2909";Tend="1999";Tstart="980";shortTE="F";uid="d1f68316-0fe0-4924-a040-3ccea9e679b8"
VSBO01000001.1	RepeatMasker	LINE/I-Jockey	10749156	10749290	473	+	.	ID="AG-JOCK-1";Tend="1450";Tstart="1315";shortTE="F";uid="d9e351bc-218a-4bfa-a8fd-76f604909291"
VSBO01000001.1	RepeatMasker	DNA/hAT-hAT19	1620539	1620669	462	+	.	ID="RND-5_FAMILY-5494";Tend="1158";Tstart="1041";shortTE="F";uid="755c0fee-6849-4f84-bd35-efa4959a5592"
VSBO01000001.1	RepeatMasker	RC/Helitron	12386536	12386681	1079	+	.	ID="RND-1_FAMILY-154";Tend="1172";Tstart="1026";shortTE="F";uid="cfc96d36-7ba3-4214-b2fe-8b6f9d988f76"
VSBO01000001.1	RepeatMasker	DNA	6428202	6428400	623	+	.	ID="DNA4-1_AP";Tend="188";Tstart="1";shortTE="F";uid="0451bf2f-5a18-4f30-a0b6-857b7d77ec34"
VSBO01000001.1	RepeatMasker	LTR/Pao	93463	93986	868	+	.	ID="BEL4-I_AP";Tend="1347";Tstart="823";shortTE="F";uid="ca99bc83-09c7-4c13-9ffa-410efc8cf771"
VSBO01000001.1	RepeatMasker	Retroposon?	11221677	11222120	2112	+	.	ID="RND-5_FAMILY-4364";Tend="1153";Tstart="697";shortTE="F";uid="30bc3e2b-8d65-45f1-aad4-5f8d5b622544"
VSBO01000001.1	RepeatMasker	Retroposon?	6559849	6559990	540	+	.	ID="SINE2-1_AP";Tend="1770";Tstart="1627";shortTE="F";uid="8759f867-d389-471f-803e-afd25a67da5e"
VSBO01000001.1	RepeatMasker	DNA/Kolobok-E	835824	836058	615	+	.	ID="KOLOBOKE-2_AP";Tend="1364";Tstart="1123";shortTE="F";uid="86dc5eeb-f78f-43c5-b7d9-49eaf08ea547"
VSBO01000001.1	RepeatMasker	Unknown	4051497	4051664	1009	+	.	ID="RND-6_FAMILY-12523";Tend="1027";Tstart="854";shortTE="F";uid="096c57a8-b6fc-4d8d-b63a-372b9a2027c3"
VSBO01000001.1	RepeatMasker	DNA/hAT	6847493	6847687	562	+	.	ID="DNA8-76_AP";Tend="259";Tstart="7";shortTE="F";uid="a4869695-909f-4431-98ad-08f5b446669a"
VSBO01000001.1	RepeatMasker	DNA/MULE-MuDR	4018371	4018550	707	+	.	ID="RND-6_FAMILY-3530";Tend="1640";Tstart="1477";shortTE="F";uid="d7529252-b061-4797-a99a-3615890d1727"
VSBO01000001.1	RepeatMasker	DNA	3655812	3656366	2715	+	.	ID="TTAA14_AP";Tend="552";Tstart="1";shortTE="F";uid="1a06c352-3512-42e4-81be-ef801b8b178f"
VSBO01000001.1	RepeatMasker	DNA/hAT-Tip100	4080611	4080733	475	+	.	ID="DNA8-87_AP";Tend="822";Tstart="708";shortTE="F";uid="318b2b0b-e082-426c-9853-95075a0cd3aa"
VSBO01000001.1	RepeatMasker	Retroposon?	7565204	7565569	429	+	.	ID="SINE2-2_AP";Tend="1370";Tstart="974";shortTE="F";uid="c85c8325-c04c-46f3-8dd3-7a2c1a636707"
VSBO01000001.1	RepeatMasker	Unknown	9066569	9066798	1211	+	.	ID="RND-6_FAMILY-18458";Tend="1151";Tstart="939";shortTE="F";uid="a0d3a22a-3e62-45bd-91e9-39c220a7401f"
VSBO01000001.1	RepeatMasker	Unknown	4103445	4103660	459	+	.	ID="RND-5_FAMILY-2551";Tend="1191";Tstart="972";shortTE="F";uid="ffaeb5fb-d567-4ee8-be1a-4f833f98ce0b"
VSBO01000001.1	RepeatMasker	DNA	10098787	10099116	662	+	.	ID="TTAA2C_AP";TEgroup="ctg_1%7CTTAA2C_AP%7C2";Tend="422";Tstart="174";shortTE="T";uid="e4401b01-ab5c-41f5-98e0-8bfc990ec398"
VSBO01000001.1	RepeatMasker	DNA	13488882	13489075	520	+	.	ID="dna4-2b_ap";Tend="206";Tstart="19";shortTE="F";uid="0d4c02d6-52f1-4420-b38e-dcd51b54b589"
VSBO01000001.1	RepeatMasker	Unknown	12490491	12491678	4187	+	.	ID="RND-1_FAMILY-68";Tend="1630";Tstart="464";shortTE="F";uid="d2f6ebf3-88ae-4123-9cf8-b7890ea830f4"
VSBO01000001.1	RepeatMasker	DNA/MULE-MuDR	6500276	6500438	1062	+	.	ID="RND-6_FAMILY-622";Tend="1321";Tstart="1147";shortTE="F";uid="b1ab6017-5a9e-4cf3-9e08-d18c741c13de"
VSBO01000001.1	RepeatMasker	DNA	7162195	7162340	540	+	.	ID="dna4-2_ap";Tend="769";Tstart="635";shortTE="F";uid="4578e02e-d320-4201-a200-7fb0b461b6ff"
VSBO01000001.1	RepeatMasker	DNA	12899678	12899858	412	+	.	ID="DNA4-2B_AP";Tend="208";Tstart="1";shortTE="F";uid="344569c9-85bb-4eac-98af-7f5b945a45b1"
VSBO01000001.1	RepeatMasker	Unknown	13454988	13455113	745	+	.	ID="RND-6_FAMILY-2273";Tend="133";Tstart="1";shortTE="F";uid="ad5a4d3d-ee1d-43d1-a12c-642f91e46002"
VSBO01000001.1	RepeatMasker	DNA	14531047	14531624	567	+	.	ID="DNA4-2_AP";TEgroup="ctg_1%7CDNA4-2_AP%7C7";Tend="769";Tstart="23";shortTE="F";uid="6df893fe-2139-4b44-939e-0ea37b982450"
VSBO01000001.1	RepeatMasker	Unknown	9936337	9937347	7597	+	.	ID="RND-6_FAMILY-5649";Tend="1817";Tstart="803";shortTE="F";uid="93685638-e6a3-4b1a-8fb4-44a2c1fb319e"
VSBO01000001.1	RepeatMasker	DNA/hAT	14173862	14174281	413	+	.	ID="RND-5_FAMILY-203";Tend="1396";Tstart="969";shortTE="F";uid="fd867c8b-55f5-48f9-9248-a97cdc35dc84"
VSBO01000001.1	RepeatMasker	DNA/Kolobok-E	6861690	6862057	488	+	.	ID="KOLOBOKE-3_AP";Tend="2144";Tstart="1772";shortTE="F";uid="fb096d6e-8383-43cc-a78c-8c7b5900b3ed"
VSBO01000001.1	RepeatMasker	Unknown	8675807	8676107	1481	+	.	ID="RND-4_FAMILY-447";Tend="1508";Tstart="1226";shortTE="F";uid="e05e0453-5010-4f94-bc06-f95aedc61fab"
VSBO01000001.1	RepeatMasker	DNA/hAT-Tip100	3725252	3725362	541	+	.	ID="RND-6_FAMILY-9717";Tend="777";Tstart="669";shortTE="F";uid="816bc9c5-0fef-4789-9902-c3e28d16cc8e"
VSBO01000001.1	RepeatMasker	Retroposon?	4671868	4672764	828	+	.	ID="SINE2-1_AP";Tend="958";Tstart="1";shortTE="F";uid="95a8f8b2-cb41-4b1c-85e3-0352df0953ff"
VSBO01000001.1	RepeatMasker	DNA	7073378	7073736	763	+	.	ID="DNA4-3_AP";Tend="482";Tstart="126";shortTE="F";uid="c9b03345-6d3a-43bc-b605-a366e1696245"
VSBO01000001.1	RepeatMasker	Unknown	215860	216038	1133	+	.	ID="RND-6_FAMILY-3087";Tend="1449";Tstart="1274";shortTE="F";uid="a456c16a-89ec-43da-b7d9-be34eea7d609"
VSBO01000001.1	RepeatMasker	DNA/hAT-Charlie	14118722	14119014	1597	+	.	ID="RND-5_FAMILY-1806";Tend="1231";Tstart="932";shortTE="F";uid="24d02de7-2006-4a2f-86cf-99f7a1d7133e"
VSBO01000001.1	RepeatMasker	Retroposon?	4747611	4747746	651	+	.	ID="RND-1_FAMILY-28";Tend="2328";Tstart="2184";shortTE="F";uid="2f65f7ab-dbf2-4b4c-8c67-f51e9b26be93"
VSBO01000001.1	RepeatMasker	Retroposon?	6369459	6369877	2012	+	.	ID="RND-5_FAMILY-4364";Tend="1153";Tstart="697";shortTE="F";uid="ef54ece5-c511-4b9e-95aa-5e3c4b240aa6"
VSBO01000001.1	RepeatMasker	DNA/Kolobok-E	13763443	13763763	963	+	.	ID="RND-6_FAMILY-691";Tend="1446";Tstart="1133";shortTE="F";uid="4e27aa01-cd10-41c7-a31e-c2eb3d088b0d"
VSBO01000001.1	RepeatMasker	Unknown	12449939	12450250	467	+	.	ID="RND-6_FAMILY-23358";Tend="406";Tstart="124";shortTE="F";uid="1ee7254b-c956-4b87-8243-1091be2af079"
VSBO01000001.1	RepeatMasker	DNA/hAT-Charlie	1762113	1762301	1319	+	.	ID="RND-6_FAMILY-4364";Tend="1148";Tstart="965";shortTE="F";uid="7408a9f4-5450-45df-8cbd-a146160317b2"
VSBO01000001.1	RepeatMasker	DNA	11115924	11116349	1407	+	.	ID="TTAA2C_AP";Tend="422";Tstart="1";shortTE="F";uid="abdbf47d-bc86-472e-bfb3-48e654a4a1df"
VSBO01000001.1	RepeatMasker	DNA/hAT	3792379	3792621	553	+	.	ID="RND-6_FAMILY-7500";Tend="1809";Tstart="1567";shortTE="F";uid="da5105ef-22cb-45d9-899c-7e7e7756df0a"
VSBO01000001.1	RepeatMasker	Retroposon?	14615551	14616002	2300	+	.	ID="RND-5_FAMILY-4364";Tend="1152";Tstart="697";shortTE="F";uid="91eafb16-0958-4060-9ae8-93c26dbe1642"
VSBO01000001.1	RepeatMasker	Unknown	13846916	13847295	1914	+	.	ID="RND-1_FAMILY-14";Tend="417";Tstart="35";shortTE="F";uid="d5a6f210-22ad-4b05-bcda-f0cfde8dc6b9"
VSBO01000001.1	RepeatMasker	Retroposon?	14035682	14036234	707	+	.	ID="SINE2-2_AP";Tend="618";Tstart="1";shortTE="F";uid="cbdcd920-af97-4879-93a3-42f7d4daa930"
VSBO01000001.1	RepeatMasker	DNA	2216844	2217251	685	+	.	ID="DNA4-2_AP";Tend="766";Tstart="316";shortTE="F";uid="4e4ed08b-1234-48e5-a285-200c2138e3e8"
VSBO01000001.1	RepeatMasker	DNA/hAT-hAT19	5456999	5457113	509	+	.	ID="DNA8-109_AP";Tend="674";Tstart="566";shortTE="F";uid="57af4f89-5616-4801-bd6a-3e4684fd434a"
VSBO01000001.1	RepeatMasker	DNA/hAT-Charlie	6437315	6437597	778	+	.	ID="RND-1_FAMILY-116";Tend="1295";Tstart="1017";shortTE="F";uid="de7dc725-caea-4b15-b11d-53a9915254db"
VSBO01000001.1	RepeatMasker	LINE/CR1	2933846	2934371	1938	+	.	ID="RND-5_FAMILY-4523";Tend="2460";Tstart="1958";shortTE="F";uid="e04d8bf4-f117-4350-b44d-41f1c798beb4"
VSBO01000001.1	RepeatMasker	DNA/Kolobok-E	4450067	4450432	912	+	.	ID="RND-6_FAMILY-691";Tend="1267";Tstart="904";shortTE="F";uid="3c7a6fe4-c4b4-4dbf-b307-961651088dac"
VSBO01000001.1	RepeatMasker	Unknown	7465143	7465400	1073	+	.	ID="RND-5_FAMILY-1163";Tend="1121";Tstart="887";shortTE="F";uid="6480769b-c185-4c7f-b840-50380c01cb22"
VSBO01000001.1	RepeatMasker	DNA/hAT-Charlie	11733623	11733732	536	+	.	ID="DNA8-72_AP";Tend="111";Tstart="1";shortTE="F";uid="0fbcef66-f98d-49d6-8d83-cefbd27c3125"
VSBO01000001.1	RepeatMasker	Retroposon?	8547321	8547716	1227	+	.	ID="RND-5_FAMILY-1500";Tend="1219";Tstart="903";shortTE="F";uid="245aff3a-cb7e-40b5-87ad-33887ad2bba7"
VSBO01000001.1	RepeatMasker	Retroposon?	3620116	3620271	642	+	.	ID="SINE2-1_AP";Tend="1770";Tstart="1621";shortTE="F";uid="a0991ee2-5bc5-4901-a497-8715d710c1ef"
VSBO01000001.1	RepeatMasker	DNA/Kolobok-E	9705780	9706105	632	+	.	ID="RND-1_FAMILY-20";Tend="1166";Tstart="819";shortTE="F";uid="31eb59c3-3d7a-4111-9b58-56f42f7d0a54"
VSBO01000001.1	RepeatMasker	Retroposon?	6732105	6732578	2439	+	.	ID="RND-5_FAMILY-4364";Tend="1155";Tstart="697";shortTE="F";uid="9ec8e279-28cb-49f9-9ac4-67400634a135"
VSBO01000001.1	RepeatMasker	DNA/Kolobok-E	4573123	4573246	483	+	.	ID="KOLOBOKE-2_AP";Tend="1246";Tstart="1119";shortTE="F";uid="d01db963-6328-42b9-81ed-e0845d8c56cd"
VSBO01000001.1	RepeatMasker	DNA	10188270	10188451	641	+	.	ID="RND-5_FAMILY-4713";Tend="1086";Tstart="919";shortTE="F";uid="627b16ce-2266-4599-bda8-cf9d107ab31a"
VSBO01000001.1	RepeatMasker	Unknown	1815872	1816491	2519	+	.	ID="RND-6_FAMILY-16438";Tend="1195";Tstart="577";shortTE="F";uid="8462ff20-0fab-4569-9e69-bd9a788e9e1c"
VSBO01000001.1	RepeatMasker	Unknown	13800752	13800886	706	+	.	ID="RND-6_FAMILY-4716";Tend="164";Tstart="34";shortTE="F";uid="440fa28e-325c-48bc-8578-cb322ab78bbb"
VSBO01000001.1	RepeatMasker	DNA	9671551	9672292	2486	+	.	ID="DNA4-2_AP";Tend="764";Tstart="1";shortTE="F";uid="0cc670cf-109d-4523-9063-32154698328a"
VSBO01000001.1	RepeatMasker	DNA/hAT-hAT19	4294219	4294942	1874	+	.	ID="DNA8-43_AP";TEgroup="ctg_1%7CDNA8-43_AP%7C1";Tend="869";Tstart="1";shortTE="F";uid="79734527-2441-4139-a5c3-69e4ae338d1f"
VSBO01000001.1	RepeatMasker	Retroposon?	11956886	11957722	2242	+	.	ID="SINE2-2_AP";Tend="704";Tstart="39";shortTE="F";uid="f62ba2e7-4709-4552-b367-85d26ddafa7f"
VSBO01000001.1	RepeatMasker	DNA	14658835	14658986	452	+	.	ID="ttaa3c_ap";Tend="190";Tstart="22";shortTE="F";uid="2f97fba3-fd5b-492b-b158-73d2609e8f74"
VSBO01000001.1	RepeatMasker	DNA/Kolobok-E	14670613	14671194	1391	+	.	ID="RND-6_FAMILY-691";Tend="1498";Tstart="903";shortTE="F";uid="c8381e47-5012-4a4f-9fa8-0bc7bf6b49c5"
VSBO01000001.1	RepeatMasker	Retroposon?	8856765	8857643	1734	+	.	ID="SINE2-2_AP";TEgroup="ctg_1%7CSINE2-2_AP%7C4";Tend="1998";Tstart="1";shortTE="F";uid="8e34ba48-2a8f-4b65-91a2-df2ab34425c4"
VSBO01000001.1	RepeatMasker	Unknown	3901161	3901573	1909	+	.	ID="RND-4_FAMILY-447";Tend="1544";Tstart="1123";shortTE="F";uid="783cc996-0612-4e61-b653-7c9a75dccb63"
VSBO01000001.1	RepeatMasker	DNA	507045	507397	508	+	.	ID="DNA4-2_AP";Tend="769";Tstart="414";shortTE="F";uid="a946d6dd-4d90-4ebd-b260-574923789fea"
VSBO01000001.1	RepeatMasker	DNA/Kolobok-E	9889884	9890522	3561	+	.	ID="RND-6_FAMILY-691";Tend="1498";Tstart="881";shortTE="F";uid="5a2fcff1-730c-49f5-b211-1a2f355e9f97"
VSBO01000001.1	RepeatMasker	DNA/hAT	14574605	14575396	4028	+	.	ID="RND-5_FAMILY-1524";Tend="1475";Tstart="151";shortTE="F";uid="fabdbc25-2410-4408-be5c-c9f2ecb9ea0e"
VSBO01000001.1	RepeatMasker	Unknown	8756609	8756917	1733	+	.	ID="RND-5_FAMILY-2551";Tend="1150";Tstart="848";shortTE="F";uid="4f49a392-bda6-4c11-aa37-64369da06081"
VSBO01000001.1	RepeatMasker	DNA	4747263	4747452	471	+	.	ID="TTAA27_AP";Tend="229";Tstart="28";shortTE="F";uid="1036993e-43f9-441a-977f-d5def479647e"
VSBO01000001.1	RepeatMasker	DNA	851937	852356	934	+	.	ID="ttaa3c_ap";Tend="425";Tstart="21";shortTE="F";uid="5388ea3b-c72c-41d0-95c7-986b57989863"
VSBO01000001.1	RepeatMasker	Unknown	781963	782154	1260	+	.	ID="RND-1_FAMILY-155";Tend="1170";Tstart="962";shortTE="F";uid="e2d5d345-25bd-40e4-a17c-e183062a7067"
VSBO01000001.1	RepeatMasker	DNA/Maverick	11210703	11210870	520	+	.	ID="polinton-1_ace";TEgroup="ctg_1%7Cpolinton-1_ace%7C1";Tend="6695";Tstart="6529";shortTE="T";uid="83a7fbae-78e6-41cd-b73a-6a5a5d0c754e"
VSBO01000001.1	RepeatMasker	DNA/PiggyBac	8028	8225	529	+	.	ID="RND-6_FAMILY-7528";Tend="1094";Tstart="897";shortTE="F";uid="e99fe0b6-77da-46d8-85e2-4ffdc15c1517"
VSBO01000001.1	RepeatMasker	DNA	1749084	1749270	972	+	.	ID="DNA8-25_AP";Tend="198";Tstart="1";shortTE="F";uid="1d3d1e55-7406-4a6b-8db3-e072519d90c3"
VSBO01000001.1	RepeatMasker	DNA/Kolobok-E	1198599	1199184	1575	+	.	ID="RND-6_FAMILY-691";Tend="1468";Tstart="902";shortTE="F";uid="616b716b-6986-42cd-9290-60f66b923317"
VSBO01000001.1	RepeatMasker	Unknown	5803917	5804327	594	+	.	ID="RND-6_FAMILY-11814";Tend="1437";Tstart="1037";shortTE="F";uid="10997e22-8c18-47e8-aea4-8c923ed0ae88"
VSBO01000001.1	RepeatMasker	DNA/hAT-hAT19	3022023	3022135	472	+	.	ID="HAT-N4_AP";Tend="146";Tstart="40";shortTE="F";uid="eccfe5b3-940a-4f4d-987c-406aefdbc46b"
VSBO01000001.1	RepeatMasker	LTR/Pao	132314	132958	1600	+	.	ID="BEL4-I_AP";Tend="5406";Tstart="4766";shortTE="F";uid="0556857e-d78e-4ba5-bb14-8ba80900da34"
VSBO01000001.1	RepeatMasker	DNA/Kolobok-E	2263191	2263368	508	+	.	ID="KOLOBOKE-2_AP";Tend="1300";Tstart="1119";shortTE="F";uid="4dfa9d3d-aa5f-4951-b304-846b0fb6533d"
VSBO01000001.1	RepeatMasker	DNA	3032147	3032332	534	+	.	ID="ttaa2c_ap";Tend="372";Tstart="190";shortTE="F";uid="10886456-6242-4069-badd-b131ee8c2c81"
VSBO01000001.1	RepeatMasker	DNA	3540031	3540163	571	+	.	ID="dna4-2_ap";Tend="765";Tstart="635";shortTE="F";uid="501df87e-020f-4e84-8eb3-5fa7c45eb376"
VSBO01000001.1	RepeatMasker	DNA/MULE-MuDR	9871469	9871781	1816	+	.	ID="RND-5_FAMILY-540";Tend="2347";Tstart="2026";shortTE="F";uid="c12ef1a3-5c4c-481e-9e6a-3e7fb0efb423"
VSBO01000001.1	RepeatMasker	DNA	7862511	7863057	1158	+	.	ID="DNA4-2_AP";TEgroup="ctg_1%7CDNA4-2_AP%7C2";Tend="769";Tstart="130";shortTE="F";uid="d6788812-4d91-410d-a7c4-cd1b5363f60f"
VSBO01000001.1	RepeatMasker	Unknown	13754306	13754501	780	+	.	ID="RND-1_FAMILY-163";Tend="1532";Tstart="1335";shortTE="F";uid="31440fb5-46fa-49eb-b3a9-bba947b597b6"
VSBO01000001.1	RepeatMasker	Unknown	12430682	12431418	4862	+	.	ID="RND-6_FAMILY-23448";Tend="1656";Tstart="926";shortTE="F";uid="8ed96918-a789-45be-9836-1df0c054cd78"
VSBO01000001.1	RepeatMasker	DNA	6966045	6966707	513	+	.	ID="DNA4-2_AP";Tend="698";Tstart="13";shortTE="F";uid="eac7f7d1-e41c-4487-a5fa-9a8f2d73bd1e"
VSBO01000001.1	RepeatMasker	LINE/CR1	6736497	6736644	1075	+	.	ID="RND-6_FAMILY-4193";Tend="1204";Tstart="1056";shortTE="F";uid="8e5f8805-20ba-44ed-a010-4e2cfbf14856"
VSBO01000001.1	RepeatMasker	Unknown	171087	171476	658	+	.	ID="RND-6_FAMILY-8000";Tend="1034";Tstart="635";shortTE="F";uid="006e2e73-c3b0-4b90-8460-14527a9c61d5"
VSBO01000001.1	RepeatMasker	Unknown	13407754	13407997	1026	+	.	ID="RND-5_FAMILY-6544";Tend="817";Tstart="616";shortTE="F";uid="e8c79fad-0505-4c87-bbae-85922f63ae85"
VSBO01000001.1	RepeatMasker	DNA/hAT	12725723	12725969	444	+	.	ID="RND-5_FAMILY-1524";Tend="1280";Tstart="989";shortTE="F";uid="d9dd8bd0-1582-4025-bdfb-b8df7e88509f"
VSBO01000001.1	RepeatMasker	DNA	11789981	11790570	1207	+	.	ID="DNA4-3_AP";Tend="635";Tstart="1";shortTE="F";uid="1fa3076e-b587-4df7-9afe-459c6ad885ac"
VSBO01000001.1	RepeatMasker	DNA	9288418	9288648	476	+	.	ID="dna4-1_ap";Tend="221";Tstart="1";shortTE="F";uid="5c39bc10-3073-4403-af12-282bb2098ad9"
VSBO01000001.1	RepeatMasker	Unknown	9301800	9302385	1401	+	.	ID="RND-6_FAMILY-827";Tend="1126";Tstart="519";shortTE="F";uid="eee516b5-8443-4ba4-8bdd-0c45d6d1c124"
VSBO01000001.1	RepeatMasker	DNA/hAT-Ac	2985322	2985945	4573	+	.	ID="RND-5_FAMILY-3935";Tend="1321";Tstart="698";shortTE="F";uid="1f25d3d0-1e52-48c3-8f48-7e1e53b9650c"
VSBO01000001.1	RepeatMasker	DNA	10241946	10242193	781	+	.	ID="dna4-2_ap";Tend="254";Tstart="1";shortTE="F";uid="799eafe5-54e5-4cb9-b8ac-27f7d41328b8"
VSBO01000001.1	RepeatMasker	DNA/MULE-MuDR	8691934	8692744	593	+	.	ID="MUDR1X_AP";Tend="1777";Tstart="1006";shortTE="F";uid="15a9009a-8099-4576-b9b8-61cb62df9fb1"
VSBO01000001.1	RepeatMasker	DNA	11876978	11877397	1794	+	.	ID="DNA-TTAA-1_AP";Tend="423";Tstart="1";shortTE="F";uid="ad4b596c-3405-4383-89c2-10bedfbdc9c6"
VSBO01000001.1	RepeatMasker	DNA	9275076	9275453	1471	+	.	ID="DNA-TTAA-1_AP";Tend="423";Tstart="2";shortTE="F";uid="8118a16f-de8d-4dfd-aedd-4341d19e1a78"
VSBO01000001.1	RepeatMasker	DNA	12834458	12834753	403	+	.	ID="TTAA2D_AP";Tend="359";Tstart="34";shortTE="F";uid="face5264-ad27-4ca5-814d-857cc0f673b7"
VSBO01000001.1	RepeatMasker	DNA/hAT-hAT19	2320517	2320646	456	+	.	ID="DNA8-78_AP";Tend="164";Tstart="1";shortTE="F";uid="299f90cb-4966-4c40-92ab-a20ccf303a47"
VSBO01000001.1	RepeatMasker	LINE/R1	6494747	6495018	747	+	.	ID="SART-9_API";Tend="3671";Tstart="3399";shortTE="F";uid="dbca2009-f737-4326-a4cc-f48d3f3ccdaf"
VSBO01000001.1	RepeatMasker	DNA	12109878	12110291	1775	+	.	ID="DNAX-2_AP";Tend="420";Tstart="1";shortTE="F";uid="a1b9eeff-0448-4c56-ad57-e17906c0a8f4"
VSBO01000001.1	RepeatMasker	DNA	3076477	3076724	558	+	.	ID="RND-5_FAMILY-129";Tend="2424";Tstart="2197";shortTE="F";uid="003f4275-92bc-4025-b85a-0c6d52a95483"
VSBO01000001.1	RepeatMasker	DNA/Kolobok-E	14265944	14266235	559	+	.	ID="KOLOBOKE-2_AP";Tend="2127";Tstart="1835";shortTE="F";uid="f9cd6436-fe5f-4d07-877c-af442f2d458e"
VSBO01000001.1	RepeatMasker	DNA	14409440	14409826	1482	+	.	ID="DNA-TTAA-1_AP";Tend="423";Tstart="1";shortTE="F";uid="25d55290-4adf-485a-8861-ab65689e73cb"
VSBO01000001.1	RepeatMasker	LTR/Pao	130009	131975	3360	+	.	ID="BEL4-I_AP";Tend="4754";Tstart="2797";shortTE="F";uid="8089c8bf-d506-4627-adef-d90a01f72ad9"
VSBO01000001.1	RepeatMasker	Retroposon?	1656494	1656631	710	+	.	ID="SINE2-1_AP";Tend="1765";Tstart="1626";shortTE="F";uid="7f7f600d-2422-4e07-aa18-27d2c9064d36"
VSBO01000001.1	RepeatMasker	DNA/hAT-Blackjack	5057888	5058013	406	+	.	ID="HAT-4_PBA";Tend="5983";Tstart="5851";shortTE="F";uid="b6abcc0d-c657-467b-8dbb-9259ba27ad39"
VSBO01000001.1	RepeatMasker	DNA/hAT-Charlie	10852739	10852937	1140	+	.	ID="RND-6_FAMILY-9138";Tend="1118";Tstart="931";shortTE="F";uid="750edf29-a044-4bc1-b0d5-040cd6b7d1a4"
VSBO01000001.1	RepeatMasker	LINE/I	14000608	14000794	405	+	.	ID="RND-6_FAMILY-2723";Tend="2245";Tstart="2052";shortTE="F";uid="7a767bfc-2a66-4ef4-8b44-8f664c45812e"
VSBO01000001.1	RepeatMasker	Unknown	486928	487304	1050	+	.	ID="RND-5_FAMILY-1592";Tend="1351";Tstart="951";shortTE="F";uid="6117c94f-ab2b-4974-8ee8-d2ea14dcedd6"
VSBO01000001.1	RepeatMasker	Retroposon?	4626773	4627111	592	+	.	ID="SINE2-2_AP";Tend="361";Tstart="19";shortTE="F";uid="b46ecedb-f44a-4f0b-96ed-576c2ee9a3ac"
VSBO01000001.1	RepeatMasker	Retroposon?	8564002	8564881	2116	+	.	ID="SINE2-2_AP";Tend="732";Tstart="1";shortTE="F";uid="4cb3e3d3-b799-444f-979f-e83918e15611"
VSBO01000001.1	RepeatMasker	DNA	7248810	7249578	934	+	.	ID="DNA4-2_AP";Tend="769";Tstart="5";shortTE="F";uid="08e5eff7-73ed-49b4-acdc-50c3164522c4"
VSBO01000001.1	RepeatMasker	Unknown	1457707	1457809	766	+	.	ID="RND-1_FAMILY-32";Tend="1216";Tstart="1114";shortTE="F";uid="8d0e1bbe-d10e-4775-8e51-b13a1d067f48"
VSBO01000001.1	RepeatMasker	DNA/hAT-Tip100	4047676	4048074	2430	+	.	ID="RND-6_FAMILY-9710";Tend="1174";Tstart="801";shortTE="F";uid="cff2c2fe-d948-4dd0-9213-a024b361352f"
VSBO01000001.1	RepeatMasker	Unknown	1743854	1744135	870	+	.	ID="RND-6_FAMILY-6885";Tend="1362";Tstart="1124";shortTE="F";uid="eb220aac-57ee-4d3f-aeac-7159bf449b86"
VSBO01000001.1	RepeatMasker	LINE/I-Jockey	9158524	9158962	414	+	.	ID="RND-6_FAMILY-3170";Tend="1070";Tstart="638";shortTE="F";uid="3baf6a3a-4154-413d-9dfb-a018b78ca292"
VSBO01000001.1	RepeatMasker	DNA	6711214	6711616	938	+	.	ID="TTAA2C_AP";Tend="409";Tstart="1";shortTE="F";uid="c6218f75-9084-43db-843f-514ad88dd829"
VSBO01000001.1	RepeatMasker	Unknown	3054130	3054401	1028	+	.	ID="RND-5_FAMILY-3006";Tend="448";Tstart="164";shortTE="F";uid="d838f210-10d3-44a0-b0c9-490aa5a3f82d"
VSBO01000001.1	RepeatMasker	DNA/hAT-Tip100	472977	474308	8684	+	.	ID="RND-5_FAMILY-2747";Tend="1768";Tstart="422";shortTE="F";uid="d08693a7-5eeb-4594-8968-078d006276d1"
VSBO01000001.1	RepeatMasker	Unknown	6721672	6721959	710	+	.	ID="RND-5_FAMILY-1372";Tend="1085";Tstart="803";shortTE="F";uid="f94f22e8-5103-49d7-a7d7-5d6e4cf49534"
VSBO01000001.1	RepeatMasker	DNA/hAT-hAT19	7977300	7977625	402	+	.	ID="DNA8-78_AP";TEgroup="ctg_1%7CDNA8-78_AP%7C1";Tend="624";Tstart="1";shortTE="T";uid="21ed14d4-af01-41b3-88bc-5b38890f31f1"
VSBO01000001.1	RepeatMasker	Unknown	5280414	5280869	669	+	.	ID="RND-5_FAMILY-1592";Tend="1355";Tstart="958";shortTE="F";uid="c4e84a47-a18c-4690-adb2-cec6e42b8577"
VSBO01000001.1	RepeatMasker	LINE/I-Jockey	3888901	3889252	429	+	.	ID="RND-5_FAMILY-3937";Tend="1339";Tstart="1034";shortTE="F";uid="a46a2aea-b9da-4d8c-a826-56de9a45bf70"
VSBO01000001.1	RepeatMasker	DNA/hAT-Tip100	13107791	13107939	658	+	.	ID="RND-5_FAMILY-848";Tend="1068";Tstart="931";shortTE="F";uid="4b17a568-17de-4fad-be5f-ef8be06f824b"
VSBO01000001.1	RepeatMasker	DNA	1250631	1250945	409	+	.	ID="DNA4-2_AP";Tend="288";Tstart="1";shortTE="F";uid="2ff2fc79-56b6-4382-b8c0-fdaf372959a3"
VSBO01000001.1	RepeatMasker	DNA/Kolobok-E	4461836	4462148	542	+	.	ID="RND-6_FAMILY-691";Tend="1394";Tstart="1091";shortTE="F";uid="b9f981bf-c7fc-4f03-ae15-9e7bd1a3a119"
VSBO01000001.1	RepeatMasker	DNA	3050200	3050434	508	+	.	ID="RND-5_FAMILY-129";Tend="2411";Tstart="2197";shortTE="F";uid="5a7d3941-3651-4375-87cc-87b495adc7a5"
VSBO01000001.1	RepeatMasker	Unknown	6372022	6372241	439	+	.	ID="RND-6_FAMILY-17681";TEgroup="ctg_1%7CRND-6_FAMILY-17681%7C2";Tend="1379";Tstart="649";shortTE="T";uid="6304cda4-1e09-48d3-80ef-a893615592b7"
VSBO01000001.1	RepeatMasker	DNA	13072899	13073279	1034	+	.	ID="ttaa3c_ap";Tend="425";Tstart="12";shortTE="F";uid="fba7446f-9e5a-4f7e-9948-62dec1a28741"
VSBO01000001.1	RepeatMasker	Unknown	13805323	13805451	418	+	.	ID="RND-5_FAMILY-2551";Tend="1089";Tstart="962";shortTE="F";uid="b63547ca-25d8-4ff6-b896-417079bc044d"
VSBO01000001.1	RepeatMasker	Unknown	1959944	1960105	734	+	.	ID="RND-4_FAMILY-1374";Tend="1044";Tstart="889";shortTE="F";uid="01aa80bf-574a-43ad-beab-0b065cecd5fd"
VSBO01000001.1	RepeatMasker	LINE/I-Jockey	11678961	11679386	579	+	.	ID="RND-6_FAMILY-3170";Tend="1069";Tstart="652";shortTE="F";uid="e71da82a-d9bc-4964-ae5a-476c27881b19"
VSBO01000001.1	RepeatMasker	Unknown	6833219	6833520	1905	+	.	ID="RND-4_FAMILY-447";Tend="1521";Tstart="1215";shortTE="F";uid="3561ee65-5807-45d4-94e0-99fbfc35a759"
VSBO01000001.1	RepeatMasker	LTR/Gypsy	10283237	10283443	767	+	.	ID="RND-6_FAMILY-1479";Tend="527";Tstart="304";shortTE="F";uid="5e2a8af0-da1d-479b-baa2-7c34d08bac70"
VSBO01000001.1	RepeatMasker	DNA/hAT-Tip100	14175954	14176737	3463	+	.	ID="RND-5_FAMILY-1791";Tend="1693";Tstart="818";shortTE="F";uid="edf503bc-324b-42e4-bb46-d0074f07fe49"
VSBO01000001.1	RepeatMasker	DNA	9702959	9703378	1094	+	.	ID="TTAA2C_AP";Tend="423";Tstart="12";shortTE="F";uid="07952677-8f03-4f7a-81d2-9a173c74d9b2"
VSBO01000001.1	RepeatMasker	Unknown	6976710	6977263	1284	+	.	ID="RND-6_FAMILY-827";Tend="1117";Tstart="566";shortTE="F";uid="608b2491-ca08-4efb-a287-228387241501"
VSBO01000001.1	RepeatMasker	LINE/L2	2923064	2923416	775	+	.	ID="RND-6_FAMILY-2565";Tend="1984";Tstart="1640";shortTE="F";uid="f887063a-2577-4bf5-bab7-da67197c3a1d"
VSBO01000001.1	RepeatMasker	DNA/hAT-Tip100	14134785	14135250	1345	+	.	ID="RND-6_FAMILY-1601";Tend="1389";Tstart="990";shortTE="F";uid="3c49b077-e777-473d-aca6-fc83649cf753"
VSBO01000001.1	RepeatMasker	Unknown	8840916	8841074	453	+	.	ID="RND-5_FAMILY-51";Tend="1066";Tstart="900";shortTE="F";uid="589e0797-7ef1-4048-a06a-d808f8c2e698"
VSBO01000001.1	RepeatMasker	DNA/hAT-Charlie	14336022	14336141	621	+	.	ID="HAT-N19_AP";Tend="349";Tstart="229";shortTE="F";uid="515a02ab-67e8-46e2-8c16-982c57fa2d9e"
VSBO01000001.1	RepeatMasker	Unknown	10605837	10605958	444	+	.	ID="RND-5_FAMILY-4821";Tend="836";Tstart="720";shortTE="F";uid="64c96e39-d8b5-425b-ba97-e1306775237e"
VSBO01000001.1	RepeatMasker	DNA/Kolobok-E	11444358	11444703	1620	+	.	ID="rnd-4_family-202";Tend="1466";Tstart="1110";shortTE="F";uid="4d61c096-2e2d-4c23-9601-b0b31d66dd59"
VSBO01000001.1	RepeatMasker	DNA/hAT-Tip100	7557058	7557292	1393	+	.	ID="RND-6_FAMILY-6024";Tend="1006";Tstart="776";shortTE="F";uid="d66dbd29-753e-4f17-ac04-de9365f08cac"
VSBO01000001.1	RepeatMasker	DNA	7284694	7284881	447	+	.	ID="DNA4-2_AP";Tend="480";Tstart="284";shortTE="F";uid="853fa674-80bd-461a-9b86-258c8a385f55"
VSBO01000001.1	RepeatMasker	DNA/Kolobok-E	13851502	13851699	743	+	.	ID="RND-6_FAMILY-691";Tend="1372";Tstart="1175";shortTE="F";uid="86c18860-fad4-48ab-a763-c099e932b52a"
VSBO01000001.1	RepeatMasker	Retroposon?	4694719	4695142	442	+	.	ID="SINE2-1_AP";Tend="591";Tstart="186";shortTE="F";uid="460e0862-618a-43c6-8f4e-fdbc06b77da1"
VSBO01000001.1	RepeatMasker	Unknown	13081761	13082421	960	+	.	ID="RND-6_FAMILY-4106";Tend="1598";Tstart="937";shortTE="F";uid="cfe428d9-ba2b-4197-b070-1dc9b99391c9"
VSBO01000001.1	RepeatMasker	Unknown	15009032	15009331	919	+	.	ID="RND-1_FAMILY-76";Tend="1293";Tstart="952";shortTE="F";uid="c13f4aa1-a6b4-4e36-b858-7282e3440c5e"
VSBO01000001.1	RepeatMasker	DNA	141669	141908	713	+	.	ID="DNA-TTAA-1_AP";Tend="269";Tstart="1";shortTE="F";uid="f1ac7094-70b9-4c62-a823-9d325fd0bccb"
VSBO01000001.1	RepeatMasker	Unknown	12186170	12186285	761	+	.	ID="RND-6_FAMILY-12523";Tend="971";Tstart="854";shortTE="F";uid="e32b2533-50aa-4fb4-acef-26e70a758cdd"
VSBO01000001.1	RepeatMasker	DNA/hAT-Tip100	1673315	1673446	494	+	.	ID="DNA8-87_AP";Tend="822";Tstart="706";shortTE="F";uid="b5d3f2cc-226f-4ace-81f3-405b2d37568e"
VSBO01000001.1	RepeatMasker	Retroposon?	14330715	14332003	1574	+	.	ID="SINE2-1_AP";Tend="1429";Tstart="1";shortTE="F";uid="34443c5d-22eb-4278-8bd6-6073fb05ec38"
VSBO01000001.1	RepeatMasker	Unknown	3068478	3068790	452	+	.	ID="RND-4_FAMILY-1474";Tend="1376";Tstart="1007";shortTE="F";uid="044ee03b-4c9b-4b90-94a8-999fac186fe5"
VSBO01000001.1	RepeatMasker	DNA/hAT-Tip100	1683887	1684137	1319	+	.	ID="RND-6_FAMILY-9088";Tend="1544";Tstart="1297";shortTE="F";uid="4bdcf08d-19c0-4022-bbfd-ac62258e6fcc"
VSBO01000001.1	RepeatMasker	DNA/Kolobok-E	4911033	4911157	485	+	.	ID="RND-6_FAMILY-691";Tend="1152";Tstart="1027";shortTE="F";uid="4b536231-46e4-4981-a7f6-1fdc814c5bb0"
VSBO01000001.1	RepeatMasker	DNA/hAT-hAT19	1810890	1811014	404	+	.	ID="DNA8-82_AP";Tend="468";Tstart="332";shortTE="F";uid="a3733e34-bb90-47c5-9b7e-81eef5ebb994"
VSBO01000001.1	RepeatMasker	Retroposon?	8658540	8658791	489	+	.	ID="SINE2-1_AP";Tend="1471";Tstart="1199";shortTE="F";uid="cc4b21d6-808b-4cf7-86a8-39b66d5dfea1"
VSBO01000001.1	RepeatMasker	DNA	7966079	7966427	1764	+	.	ID="RND-6_FAMILY-13406";Tend="1351";Tstart="918";shortTE="F";uid="9b558275-b9d0-4a14-a46e-456457eb07d3"
VSBO01000001.1	RepeatMasker	Retroposon?	8063351	8063483	524	+	.	ID="SINE2-1_AP";Tend="1770";Tstart="1638";shortTE="F";uid="2eb2b5e0-bfa8-47fd-88e2-bfc23089b60e"
VSBO01000001.1	RepeatMasker	DNA/TcMar-Tc1	271947	272114	518	+	.	ID="MARINER-N22_AG";Tend="1380";Tstart="1208";shortTE="F";uid="fa189f05-3e9c-41fb-82ad-6d4ca776969a"
VSBO01000001.1	RepeatMasker	Unknown	12146726	12146908	763	+	.	ID="RND-1_FAMILY-76";Tend="1140";Tstart="904";shortTE="F";uid="3c35de28-3c8b-4eb2-abd4-c7eb261ec94e"
VSBO01000001.1	RepeatMasker	DNA	9475995	9476460	619	+	.	ID="DNA4-2_AP";Tend="766";Tstart="300";shortTE="F";uid="3634f02f-4d9a-4fe7-a1b6-86986a16fe25"
VSBO01000001.1	RepeatMasker	DNA	10041453	10041775	454	+	.	ID="DNA-TTAA-1_AP";Tend="421";Tstart="133";shortTE="F";uid="649fb0b0-f406-4b54-962c-169382553e72"
VSBO01000001.1	RepeatMasker	DNA/Kolobok-T2	1814918	1815254	1059	+	.	ID="RND-6_FAMILY-1619";TEgroup="ctg_1%7CRND-6_FAMILY-1619%7C1";Tend="1766";Tstart="830";shortTE="F";uid="971c902c-7184-4b5c-a7cd-00033be08545"
VSBO01000001.1	RepeatMasker	Unknown	13105612	13106238	698	+	.	ID="RND-6_FAMILY-4106";TEgroup="ctg_1%7CRND-6_FAMILY-4106%7C3";Tend="1282";Tstart="870";shortTE="F";uid="d9cddc65-5f3b-4800-9633-702e5df7fa06"
VSBO01000001.1	RepeatMasker	DNA/hAT	4902733	4902964	761	+	.	ID="RND-5_FAMILY-1524";Tend="1177";Tstart="946";shortTE="F";uid="a2e96948-9e72-49db-9747-62ba82be5138"
VSBO01000001.1	RepeatMasker	Retroposon?	11102140	11102380	949	+	.	ID="RND-1_FAMILY-28";Tend="2405";Tstart="2183";shortTE="F";uid="aa49169a-c3a8-4bc5-8505-de386c3a143b"
VSBO01000001.1	RepeatMasker	DNA	9628153	9628302	405	+	.	ID="dna4-2_ap";Tend="769";Tstart="626";shortTE="F";uid="d2e070c2-37b5-4c5e-ad02-5784b709b132"
VSBO01000001.1	RepeatMasker	DNA/hAT-Tip100	10203713	10203870	519	+	.	ID="DNA8-100B_AP";Tend="460";Tstart="299";shortTE="F";uid="a29219ee-d47d-44eb-889c-e01b7c36e341"
VSBO01000001.1	RepeatMasker	DNA	8249875	8250634	4633	+	.	ID="RND-1_FAMILY-17";Tend="1723";Tstart="945";shortTE="F";uid="cb3fdb00-978f-4223-9c3b-c35c06f0387e"
VSBO01000001.1	RepeatMasker	DNA/PIF-Harbinger	2455182	2455464	679	+	.	ID="ISL2EU-7_CFL";Tend="592";Tstart="310";shortTE="F";uid="ce5fbbbb-3dee-4f3c-bf19-d0ec5fff8cd9"
VSBO01000001.1	RepeatMasker	Unknown	6297463	6297718	610	+	.	ID="RND-6_FAMILY-21542";Tend="1153";Tstart="891";shortTE="F";uid="2a0d0b2a-8a34-4fe9-afdc-26cf4fb0ceba"
VSBO01000001.1	RepeatMasker	Retroposon?	13025440	13025663	415	+	.	ID="SINE2-2_AP";Tend="1429";Tstart="1216";shortTE="F";uid="4d37460c-8e9a-4542-9e55-0d42d43aea75"
VSBO01000001.1	RepeatMasker	DNA	3522078	3522191	432	+	.	ID="dna4-3_ap";Tend="290";Tstart="185";shortTE="F";uid="f55054b0-739d-4d8f-a033-77373de7f5a3"
VSBO01000001.1	RepeatMasker	Retroposon?	8484934	8485119	426	+	.	ID="SINE2-2_AP";Tend="519";Tstart="336";shortTE="F";uid="0b375490-90e3-47c9-af16-99f2f6d1f344"
VSBO01000001.1	RepeatMasker	DNA	14753145	14753539	760	+	.	ID="RND-6_FAMILY-6122";Tend="1789";Tstart="1492";shortTE="F";uid="c2d62620-f1e1-4b8e-882c-93e09c6ec072"
VSBO01000001.1	RepeatMasker	DNA/hAT-Charlie	9842447	9842661	559	+	.	ID="DNA8-32_AP";Tend="240";Tstart="1";shortTE="F";uid="d33aa3ab-0ea8-4283-92b5-687e8fc76cbd"
VSBO01000001.1	RepeatMasker	Retroposon?	1092523	1092663	600	+	.	ID="RND-5_FAMILY-4364";Tend="416";Tstart="291";shortTE="F";uid="2e62f086-6f75-45ae-859c-3d54549a39d8"
VSBO01000001.1	RepeatMasker	DNA/Kolobok-E	1867899	1868167	725	+	.	ID="RND-6_FAMILY-691";Tend="1404";Tstart="1139";shortTE="F";uid="38a9659d-c648-4a6f-9c63-f1f779faab3b"
VSBO01000001.1	RepeatMasker	DNA	2474035	2474186	413	+	.	ID="ttaa3c_ap";Tend="421";Tstart="278";shortTE="F";uid="c64f0f05-7d63-447c-8737-d47a335aa3ab"
VSBO01000001.1	RepeatMasker	Retroposon?	8613849	8614582	2604	+	.	ID="SINE2-2_AP";Tend="704";Tstart="1";shortTE="F";uid="c671da16-f479-439d-8b07-a2395e498c86"
VSBO01000001.1	RepeatMasker	LINE/RTE-BovB	9947497	9947651	551	+	.	ID="RTE-48_LMI";Tend="439";Tstart="288";shortTE="F";uid="e178d225-00e5-41bb-aae3-9d776c97add0"
VSBO01000001.1	RepeatMasker	DNA	5983290	5983709	527	+	.	ID="DNA4-2B_AP";Tend="768";Tstart="342";shortTE="F";uid="55ffda9f-34ba-43d0-96d4-d1103001bd30"
VSBO01000001.1	RepeatMasker	DNA	4109234	4109703	409	+	.	ID="DNA4-3_AP";Tend="614";Tstart="105";shortTE="F";uid="829b7dbf-d509-4cb1-8463-daa6470515b5"
VSBO01000001.1	RepeatMasker	DNA/MULE-MuDR	14469327	14469446	429	+	.	ID="RND-5_FAMILY-2139";Tend="1677";Tstart="1561";shortTE="F";uid="65a3a012-de68-4e18-974a-4258e3c5e06a"
VSBO01000001.1	RepeatMasker	DNA	14323614	14324034	2587	+	.	ID="TTAA3_AP";Tend="429";Tstart="2";shortTE="F";uid="22c89cdd-2171-44e9-8a93-d8be7de4f546"
VSBO01000001.1	RepeatMasker	Unknown	7391248	7391564	1897	+	.	ID="RND-1_FAMILY-76";Tend="1193";Tstart="898";shortTE="F";uid="3dc7abc9-d07f-48a4-84cc-01cbd42d7217"
VSBO01000001.1	RepeatMasker	DNA/TcMar-Tc1	8350475	8350731	497	+	.	ID="RND-5_FAMILY-405";Tend="1445";Tstart="1186";shortTE="F";uid="b7451e62-69e5-4598-9d9b-317ec3cecd3a"
VSBO01000001.1	RepeatMasker	DNA/hAT-Tip100	6872629	6872778	800	+	.	ID="RND-6_FAMILY-2233";Tend="1183";Tstart="1001";shortTE="F";uid="dc160126-9003-4b42-ab3b-a3562948fff6"
VSBO01000001.1	RepeatMasker	Retroposon?	8062014	8062597	403	+	.	ID="SINE2-2_AP";Tend="590";Tstart="1";shortTE="F";uid="8f31f09c-c4af-4878-a06a-aa7dfd357fb3"
VSBO01000001.1	RepeatMasker	Retroposon?	12502449	12502896	2101	+	.	ID="RND-5_FAMILY-4364";Tend="1153";Tstart="697";shortTE="F";uid="3c7f1949-c039-4763-977d-f7155030ddb4"
VSBO01000001.1	RepeatMasker	DNA	4328150	4328440	614	+	.	ID="DNA4-3_AP";Tend="304";Tstart="3";shortTE="F";uid="0a49e602-8f04-438a-9953-dde452941d66"
VSBO01000001.1	RepeatMasker	DNA/hAT-Ac	7333254	7333411	450	+	.	ID="DNA8-99_AP";Tend="756";Tstart="539";shortTE="F";uid="c7718e84-8d7e-4ef3-9dee-c0c85b65872c"
VSBO01000001.1	RepeatMasker	DNA/Kolobok-E	14395930	14396323	558	+	.	ID="KOLOBOKE-2_AP";Tend="2154";Tstart="1775";shortTE="F";uid="5bfbc7b3-aa05-4993-a4cd-6dd35a048205"
VSBO01000001.1	RepeatMasker	DNA	5985974	5986637	691	+	.	ID="DNA4-2_AP";Tend="694";Tstart="31";shortTE="F";uid="49ae88eb-8ad0-4e03-bb83-32c54511a623"
VSBO01000001.1	RepeatMasker	DNA/Kolobok-E	6681070	6681268	402	+	.	ID="KOLOBOKE-2_AP";Tend="1335";Tstart="1118";shortTE="F";uid="35fe62ed-5384-4e66-8aa5-99225224f2d1"
VSBO01000001.1	RepeatMasker	DNA/hAT-Tip100	4089693	4089854	990	+	.	ID="RND-5_FAMILY-848";Tend="1082";Tstart="929";shortTE="F";uid="5d2d9552-c4ec-4e87-b85e-b41359c59bc8"
VSBO01000001.1	RepeatMasker	DNA/Ginger-1	5503347	5503672	660	+	.	ID="GINGER1-1_AP";Tend="3516";Tstart="3175";shortTE="F";uid="3801906b-a18f-488f-a8d5-b25f72c9a677"
VSBO01000001.1	RepeatMasker	Retroposon?	7976427	7976533	437	+	.	ID="SINE2-2_AP";Tend="1981";Tstart="1877";shortTE="F";uid="40a2512a-3913-49f6-a0f9-1149b0d21dc3"
VSBO01000001.1	RepeatMasker	DNA/hAT-hAT19	9523687	9523995	2219	+	.	ID="HAT-9_AP";Tend="300";Tstart="1";shortTE="F";uid="2ab0e9a3-76fb-4f33-91f8-901cdd914745"
VSBO01000001.1	RepeatMasker	DNA/Kolobok-E	5341376	5341525	437	+	.	ID="KOLOBOKE-2_AP";Tend="1271";Tstart="1119";shortTE="F";uid="a3ef8449-789d-437b-8eea-73c015ecb5a3"
VSBO01000001.1	RepeatMasker	DNA	13179202	13179537	953	+	.	ID="DNA4-3_AP";Tend="338";Tstart="1";shortTE="F";uid="be1446a0-a4fe-43b9-bf5d-71a5877634ff"
VSBO01000001.1	RepeatMasker	Retroposon?	6582679	6582805	575	+	.	ID="SINE2-1_AP";Tend="1770";Tstart="1638";shortTE="F";uid="70a53bfa-4825-4dd2-bf2d-807cb9d0feb6"
VSBO01000001.1	RepeatMasker	Retroposon?	7594526	7594801	760	+	.	ID="SINE2-1_AP";Tend="1436";Tstart="847";shortTE="F";uid="82b6dce7-44a0-4bae-9787-e54a27555960"
VSBO01000001.1	RepeatMasker	DNA	4406664	4407043	425	+	.	ID="TTAA8_AP";Tend="435";Tstart="3";shortTE="F";uid="90449177-1b1b-45bc-b7c7-20f964bfd349"
VSBO01000001.1	RepeatMasker	DNA/MULE-MuDR	14209179	14209699	547	+	.	ID="MUDR2X_AP";TEgroup="ctg_1%7CMUDR2X_AP%7C1";Tend="1860";Tstart="20";shortTE="F";uid="7602e2ae-9d49-4fad-b56a-4c24654d387c"
VSBO01000001.1	RepeatMasker	RC/Helitron	3022248	3022530	2381	+	.	ID="RND-6_FAMILY-7808";Tend="1012";Tstart="730";shortTE="F";uid="0de859b3-6b7e-499e-9f30-66f2a8174548"
VSBO01000001.1	RepeatMasker	Unknown	3069958	3070229	406	+	.	ID="RND-4_FAMILY-1474";TEgroup="ctg_1%7CRND-4_FAMILY-1474%7C1";Tend="1947";Tstart="1504";shortTE="T";uid="4cbaadd7-340f-4215-9c27-9796f706abcd"
VSBO01000001.1	RepeatMasker	Unknown	13024287	13024393	556	+	.	ID="RND-6_FAMILY-18458";Tend="1043";Tstart="935";shortTE="F";uid="0cf91922-97e0-4093-98f2-7466de1b6caa"
VSBO01000001.1	RepeatMasker	DNA	13069237	13069386	497	+	.	ID="TTAA18C_AP";Tend="449";Tstart="308";shortTE="F";uid="67a1137e-241e-49e7-9052-019cf1a8cce9"
VSBO01000001.1	RepeatMasker	DNA/Ginger-2	12228621	12229503	551	+	.	ID="GINGER2-N2_AP";TEgroup="ctg_1%7CGINGER2-N2_AP%7C1";Tend="1692";Tstart="83";shortTE="F";uid="2310bb68-a968-4af1-abaf-616b9b65f0b2"
VSBO01000001.1	RepeatMasker	Retroposon?	3749452	3749594	458	+	.	ID="SINE2-2_AP";Tend="1981";Tstart="1852";shortTE="F";uid="57673e24-df90-4728-9e3f-d1b7299ea1b1"
VSBO01000001.1	RepeatMasker	Retroposon?	7903833	7904007	421	+	.	ID="SINE2-1_AP";Tend="1034";Tstart="857";shortTE="F";uid="afc6cbd8-ce0e-45e3-8bbc-73411461610f"
VSBO01000001.1	RepeatMasker	Retroposon?	5660852	5661159	622	+	.	ID="SINE2-1_AP";Tend="1427";Tstart="1106";shortTE="F";uid="786629ab-ac73-407e-ba40-268ede6882cc"
VSBO01000001.1	RepeatMasker	DNA	5726346	5726696	720	+	.	ID="DNA4-2B_AP";Tend="773";Tstart="439";shortTE="F";uid="9604f4f4-f9fd-42a9-afba-820004c1a7a5"
VSBO01000001.1	RepeatMasker	Retroposon?	13387223	13387430	700	+	.	ID="RND-6_FAMILY-5626";Tend="1322";Tstart="1125";shortTE="F";uid="9d7ce79e-cc89-41e8-8f65-a99a8e482bf6"
VSBO01000001.1	RepeatMasker	Unknown	13629115	13629378	764	+	.	ID="RND-5_FAMILY-6544";TEgroup="ctg_1%7CRND-5_FAMILY-6544%7C1";Tend="813";Tstart="620";shortTE="F";uid="2532b73b-7f72-43da-86b8-867c1367dab4"
VSBO01000001.1	RepeatMasker	DNA/hAT-hAT19	3015787	3016038	831	+	.	ID="RND-5_FAMILY-1225";Tend="1457";Tstart="1162";shortTE="F";uid="9d53a6e1-f123-487b-a6de-9c7dca97ead3"
VSBO01000001.1	RepeatMasker	DNA	5586830	5587357	1164	+	.	ID="DNA4-2_AP";Tend="500";Tstart="3";shortTE="F";uid="4ebd0785-0114-4bbf-ae45-126d814b1108"
VSBO01000001.1	RepeatMasker	DNA/hAT-Ac	8706301	8706620	463	+	.	ID="DNA8-99_AP";Tend="292";Tstart="1";shortTE="F";uid="281254ea-c866-4f40-b8fd-cf4824a8a4ee"
VSBO01000001.1	RepeatMasker	Retroposon?	8579718	8579874	527	+	.	ID="SINE2-1_AP";Tend="1770";Tstart="1617";shortTE="F";uid="2214cde3-99cf-47c8-9053-eeea0f0db04b"
VSBO01000001.1	RepeatMasker	Unknown	1478106	1478760	4450	+	.	ID="RND-1_FAMILY-113";Tend="1601";Tstart="967";shortTE="F";uid="c3657beb-35dc-495f-8095-304476493f16"
VSBO01000001.1	RepeatMasker	DNA/Kolobok-E	1782916	1783046	577	+	.	ID="RND-6_FAMILY-5132";Tend="1213";Tstart="1073";shortTE="F";uid="ea4e6c40-28b7-4274-be29-54d99351909f"
VSBO01000001.1	RepeatMasker	DNA	3053024	3053296	1027	+	.	ID="TTAA2C_AP";Tend="285";Tstart="10";shortTE="F";uid="5231f706-cf12-4f75-a253-058ed53ff037"
VSBO01000001.1	RepeatMasker	Retroposon?	8736164	8736518	611	+	.	ID="SINE2-1_AP";Tend="524";Tstart="172";shortTE="F";uid="4a643584-89c8-4a87-979c-a2bebff0ad38"
VSBO01000001.1	RepeatMasker	DNA	12098881	12099302	1673	+	.	ID="DNA-TTAA-1_AP";Tend="423";Tstart="1";shortTE="F";uid="08b7a19b-b369-45fa-aea3-37eaf3efb22a"
VSBO01000001.1	RepeatMasker	Retroposon?	5260658	5260875	419	+	.	ID="SINE2-1_AP";Tend="371";Tstart="160";shortTE="F";uid="2e7d96e3-040e-47da-8ea5-f6b530fd702d"
VSBO01000001.1	RepeatMasker	DNA	14339952	14340202	1600	+	.	ID="RND-5_FAMILY-4713";Tend="1656";Tstart="1416";shortTE="F";uid="ab13bdce-9bd7-4f19-a972-100e4cb7bc27"
VSBO01000001.1	RepeatMasker	DNA	14553371	14553545	442	+	.	ID="DNA4-2_AP";Tend="765";Tstart="569";shortTE="F";uid="ac121f71-92d8-4a3b-9914-c67e02b75409"
VSBO01000001.1	RepeatMasker	DNA	7550954	7551178	1393	+	.	ID="RND-4_FAMILY-213";Tend="2564";Tstart="2336";shortTE="F";uid="d46f8c9d-7cb6-4b82-82e5-e419c4d016a2"
VSBO01000001.1	RepeatMasker	DNA/TcMar-Mariner	15323	15723	1223	+	.	ID="MARINER-6_LMI";Tend="401";Tstart="1";shortTE="F";uid="468c0d1d-97c7-4ce2-88aa-8234fec78574"
VSBO01000001.1	RepeatMasker	Retroposon?	8775261	8775439	447	+	.	ID="SINE2-1_AP";Tend="221";Tstart="1";shortTE="F";uid="361546e0-a925-4651-a6a2-30c6f34f517e"
VSBO01000001.1	RepeatMasker	DNA/Kolobok-E	3689103	3689217	805	+	.	ID="RND-5_FAMILY-15287";Tend="1498";Tstart="1380";shortTE="F";uid="5c46f6a8-aec8-4a55-b2f5-74ac25ecde0b"
VSBO01000001.1	RepeatMasker	DNA/hAT-hAT19	60527	61197	693	+	.	ID="HAT-4_LMI";Tend="1475";Tstart="813";shortTE="F";uid="9715cdca-b361-4d68-8599-b6c335e9dc45"
VSBO01000001.1	RepeatMasker	Unknown	215552	215691	771	+	.	ID="RND-6_FAMILY-3087";Tend="1045";Tstart="903";shortTE="F";uid="15b377de-3e79-4ab8-b9d1-7aa994aca5db"
VSBO01000001.1	RepeatMasker	DNA	9761884	9762045	975	+	.	ID="RND-6_FAMILY-7278";Tend="1113";Tstart="956";shortTE="F";uid="12d93a0e-0334-4e5c-bb9f-41a1e3d9e75b"
VSBO01000001.1	RepeatMasker	DNA/Kolobok-E	3544143	3544347	659	+	.	ID="RND-6_FAMILY-691";Tend="1130";Tstart="904";shortTE="F";uid="25e1d4df-673a-4833-9774-f135fd96ecc7"
VSBO01000001.1	RepeatMasker	DNA	1898582	1899363	1097	+	.	ID="DNA4-2_AP";Tend="759";Tstart="1";shortTE="F";uid="da1ba6cf-ddb8-4aa5-8d29-a302116aa386"
VSBO01000001.1	RepeatMasker	DNA/Kolobok-E	10190070	10190393	2136	+	.	ID="RND-4_FAMILY-202";Tend="1408";Tstart="1101";shortTE="F";uid="2a9a7044-82e7-4241-a158-ba5bba15c7f4"
VSBO01000001.1	RepeatMasker	DNA/hAT-hAT19	7058943	7059172	547	+	.	ID="hat-n7_ap";Tend="581";Tstart="380";shortTE="F";uid="e829f1b1-5314-45a4-92fb-959f15dc475e"
VSBO01000001.1	RepeatMasker	DNA/hAT-Tip100	8338056	8338414	682	+	.	ID="DNA8-18_AP";Tend="681";Tstart="316";shortTE="F";uid="6b34a44b-f6fb-42e7-9faf-84d842b2a99d"
VSBO01000001.1	RepeatMasker	DNA	11232824	11233279	1144	+	.	ID="DNA4-3_AP";Tend="485";Tstart="3";shortTE="F";uid="e4cfa8cf-4685-4e29-bfd7-a9ae1eb7a8bf"
VSBO01000001.1	RepeatMasker	DNA	10186460	10186838	2053	+	.	ID="TTAA11_AP";Tend="374";Tstart="1";shortTE="F";uid="df2270da-2cf6-4b7e-9ae0-48c682709347"
VSBO01000001.1	RepeatMasker	DNA/hAT	9778194	9778341	1110	+	.	ID="RND-6_FAMILY-8044";Tend="1070";Tstart="915";shortTE="F";uid="a3c08845-cc26-4ca1-b872-ca93864d5f24"
VSBO01000001.1	RepeatMasker	DNA/Kolobok-E	8468191	8468460	512	+	.	ID="KOLOBOKE-2_AP";Tend="2133";Tstart="1852";shortTE="F";uid="1008b01d-2a0a-43b6-9750-a55218ec4f55"
VSBO01000001.1	RepeatMasker	DNA	14119678	14119904	1542	+	.	ID="TTAA2C_AP";Tend="421";Tstart="196";shortTE="F";uid="2738ca65-9712-421c-89fa-79a5ae250217"
VSBO01000001.1	RepeatMasker	Unknown	77724	79040	9197	+	.	ID="RND-6_FAMILY-4106";Tend="2206";Tstart="904";shortTE="F";uid="09dbba3b-e144-444d-ace2-3b6ce3554835"
VSBO01000001.1	RepeatMasker	DNA/MULE-MuDR	10359195	10359549	1580	+	.	ID="MUDR11X_AP";Tend="2169";Tstart="1799";shortTE="F";uid="8aa979a0-3e9d-411f-9f9b-638f6908e789"
VSBO01000001.1	RepeatMasker	DNA	10626971	10627393	1802	+	.	ID="DNA-TTAA-1_AP";Tend="423";Tstart="1";shortTE="F";uid="fe2e2e07-425c-4296-9fd9-3cd4622ea086"
VSBO01000001.1	RepeatMasker	Retroposon?	9116350	9116714	640	+	.	ID="SINE2-1_AP";Tend="1428";Tstart="1048";shortTE="F";uid="27f0adf2-311f-4b55-a598-6b1c9f089aae"
VSBO01000001.1	RepeatMasker	DNA/Kolobok-E	5106407	5106819	701	+	.	ID="RND-6_FAMILY-691";Tend="1380";Tstart="975";shortTE="F";uid="0ec499c5-bd4d-4f4d-8bd8-6e376687e844"
VSBO01000001.1	RepeatMasker	Unknown	5962002	5962222	575	+	.	ID="RND-5_FAMILY-6544";Tend="813";Tstart="620";shortTE="F";uid="55e1bf11-7692-46e3-84d7-4e4fe008b45e"
VSBO01000001.1	RepeatMasker	Unknown	4043654	4043832	731	+	.	ID="RND-6_FAMILY-1854";Tend="1056";Tstart="889";shortTE="F";uid="8cffd81c-e983-45e8-bd4c-5e6bf15a2ab2"
VSBO01000001.1	RepeatMasker	DNA	14323464	14323598	466	+	.	ID="DNA-TTAA-1_AP";Tend="186";Tstart="45";shortTE="F";uid="3f973721-0fe5-481b-8cc6-a09ba0b802c6"
VSBO01000001.1	RepeatMasker	Unknown	13574783	13574980	416	+	.	ID="RND-5_FAMILY-2551";Tend="1172";Tstart="982";shortTE="F";uid="d1e58196-8c4d-4989-a623-59e6f366e65d"
VSBO01000001.1	RepeatMasker	Unknown	7687565	7687814	487	+	.	ID="RND-5_FAMILY-2551";Tend="1261";Tstart="1009";shortTE="F";uid="75085724-1576-4184-95ce-60794b3d1727"
VSBO01000001.1	RepeatMasker	DNA	6823416	6823744	564	+	.	ID="DNA-TTAA-1_AP";Tend="306";Tstart="1";shortTE="F";uid="e31463c2-42c8-44f2-9a02-67d30982b85d"
VSBO01000001.1	RepeatMasker	DNA	12875814	12876067	896	+	.	ID="ttaa2c_ap";Tend="405";Tstart="163";shortTE="F";uid="c5348713-9de7-4f80-8c6b-523801397568"
VSBO01000001.1	RepeatMasker	DNA/Kolobok-E	14463009	14463213	521	+	.	ID="KOLOBOKE-2_AP";Tend="1334";Tstart="1119";shortTE="F";uid="cf72d83e-d007-4479-91df-09b85574d4f9"
VSBO01000001.1	RepeatMasker	DNA	10016445	10016608	415	+	.	ID="dna4-2b_ap";Tend="773";Tstart="613";shortTE="F";uid="b838a5db-f6f9-4996-8cac-d8002108c5b1"
VSBO01000001.1	RepeatMasker	DNA	8053301	8053475	420	+	.	ID="DNA4-2_AP";Tend="367";Tstart="174";shortTE="F";uid="1067b91c-dcd2-4e90-a5e8-424b83f9799c"
VSBO01000001.1	RepeatMasker	Unknown	4316382	4316493	524	+	.	ID="RND-6_FAMILY-7043";Tend="974";Tstart="864";shortTE="F";uid="7183eca9-7f5d-4ac0-951d-5d5099882b83"
VSBO01000001.1	RepeatMasker	DNA/hAT-Blackjack	10068083	10068334	590	+	.	ID="RND-5_FAMILY-4993";Tend="1251";Tstart="1003";shortTE="F";uid="909b273e-0ecb-4f87-8d9a-bed2a7d3da45"
VSBO01000001.1	RepeatMasker	DNA	7502845	7503118	779	+	.	ID="TTAA3C_AP";Tend="259";Tstart="1";shortTE="F";uid="329629c0-4d40-46f7-af18-1c94b6a8356f"
VSBO01000001.1	RepeatMasker	DNA	8706884	8708034	4912	+	.	ID="rnd-1_family-16";Tend="1745";Tstart="557";shortTE="F";uid="bf1c0ae1-b194-4682-a20f-39ec1506ffdb"
VSBO01000001.1	RepeatMasker	Unknown	12980114	12980242	520	+	.	ID="RND-5_FAMILY-2551";Tend="963";Tstart="841";shortTE="F";uid="7a218285-d874-4b81-9f5f-be80abee2a89"
VSBO01000001.1	RepeatMasker	Unknown	13806138	13806367	1005	+	.	ID="RND-1_FAMILY-59";Tend="1148";Tstart="925";shortTE="F";uid="bae8cb8b-7540-4d98-81bd-9078a30f9513"
VSBO01000001.1	RepeatMasker	Unknown	8513702	8514007	1513	+	.	ID="RND-5_FAMILY-2551";Tend="1597";Tstart="1278";shortTE="F";uid="97036fb4-edb6-40b5-bbc5-f093195ee4e1"
VSBO01000001.1	RepeatMasker	DNA	13408191	13408325	521	+	.	ID="dna4-2_ap";Tend="768";Tstart="636";shortTE="F";uid="e8885240-55c0-4f59-9b99-4a616eac082a"
VSBO01000001.1	RepeatMasker	DNA	5166094	5166534	574	+	.	ID="DNA4-2_AP";Tend="428";Tstart="18";shortTE="F";uid="f76ac4a8-be61-4d7f-a9af-f1b0660945f8"
VSBO01000001.1	RepeatMasker	DNA/Kolobok-E	14646140	14646378	611	+	.	ID="KOLOBOKE-2_AP";Tend="2077";Tstart="1833";shortTE="F";uid="25224a8e-868e-4337-a99a-beea09a8aefd"
VSBO01000001.1	RepeatMasker	Retroposon?	9065289	9065525	418	+	.	ID="SINE2-2_AP";Tend="634";Tstart="403";shortTE="F";uid="b3619b89-be4d-4c9b-acee-80f401c39b02"
VSBO01000001.1	RepeatMasker	DNA/Kolobok-E	9393358	9393486	581	+	.	ID="KOLOBOKE-3_AP";Tend="454";Tstart="324";shortTE="F";uid="722ae033-bc5b-4e87-aa12-a7ea57de1675"
VSBO01000001.1	RepeatMasker	Unknown	12454519	12454646	530	+	.	ID="RND-6_FAMILY-4106";Tend="811";Tstart="686";shortTE="F";uid="c584e27f-3cab-4232-af5c-81431b047fcd"
VSBO01000001.1	RepeatMasker	DNA/Kolobok-E	10290276	10290727	1891	+	.	ID="rnd-6_family-691";Tend="1514";Tstart="1188";shortTE="F";uid="76aa4fa4-e32c-43c5-9081-a52ed3216e60"
VSBO01000001.1	RepeatMasker	DNA/hAT-Tip100	8331119	8331954	665	+	.	ID="RND-6_FAMILY-6024";TEgroup="ctg_1%7CRND-6_FAMILY-6024%7C2";Tend="1382";Tstart="797";shortTE="F";uid="b2651e03-2f52-4c63-95fc-8ccc5d0e02ab"
VSBO01000001.1	RepeatMasker	DNA/hAT-Charlie	2748067	2748396	514	+	.	ID="HAT-N20_RPR";TEgroup="ctg_1%7CHAT-N20_RPR%7C1";Tend="740";Tstart="1";shortTE="F";uid="b605768f-44ab-4964-b7c5-5bb9864f4a9e"
VSBO01000001.1	RepeatMasker	Retroposon?	13028037	13028628	2058	+	.	ID="RND-5_FAMILY-4364";Tend="1153";Tstart="697";shortTE="F";uid="100bbedb-3591-439f-b772-979631475ab5"
VSBO01000001.1	RepeatMasker	Unknown	7338955	7339584	1187	+	.	ID="RND-4_FAMILY-447";TEgroup="ctg_1%7CRND-4_FAMILY-447%7C5";Tend="1506";Tstart="1183";shortTE="F";uid="5eab0353-de82-4105-a38c-c69358325d7a"
VSBO01000001.1	RepeatMasker	DNA/MULE-MuDR	7080594	7080804	1035	+	.	ID="RND-6_FAMILY-622";Tend="1352";Tstart="1144";shortTE="F";uid="b6d04062-19f5-4151-906b-e2d4993d74c1"
VSBO01000001.1	RepeatMasker	DNA	1114423	1115094	564	+	.	ID="DNA4-2_AP";Tend="652";Tstart="1";shortTE="F";uid="b4618e1a-718a-4c8b-9b15-768328ad516b"
VSBO01000001.1	RepeatMasker	DNA/TcMar-Mariner	14883526	14883891	1828	+	.	ID="RND-6_FAMILY-2051";Tend="1131";Tstart="781";shortTE="F";uid="33412fca-73f7-4e06-be1e-e80c34fbb013"
VSBO01000001.1	RepeatMasker	DNA	13032939	13033165	503	+	.	ID="ttaa3c_ap";Tend="334";Tstart="53";shortTE="F";uid="4b7c8b8a-cce6-4400-9743-2ce8eebb1aea"
VSBO01000001.1	RepeatMasker	Unknown	2589650	2590395	1767	+	.	ID="RND-6_FAMILY-21542";TEgroup="ctg_1%7CRND-6_FAMILY-21542%7C1";Tend="1889";Tstart="892";shortTE="F";uid="3b3c35a6-3b23-40f8-8c87-ea27b8917ed3"
VSBO01000001.1	RepeatMasker	Retroposon?	3449412	3450279	4359	+	.	ID="RND-6_FAMILY-6482";Tend="1617";Tstart="750";shortTE="F";uid="79af0024-661d-470b-9b19-94d3f9ff3d07"
VSBO01000001.1	RepeatMasker	Retroposon?	7140758	7141043	423	+	.	ID="SINE2-1_AP";Tend="1144";Tstart="850";shortTE="F";uid="088335b8-4aef-468c-b780-1e61f1b6918f"
VSBO01000001.1	RepeatMasker	Unknown	3070521	3070687	562	+	.	ID="RND-4_FAMILY-1474";Tend="2508";Tstart="2330";shortTE="F";uid="6107fee3-7f2f-4561-822e-2dad8b3dd8ee"
VSBO01000001.1	RepeatMasker	DNA/MULE-NOF	10159307	10159524	927	+	.	ID="RND-6_FAMILY-8641";Tend="987";Tstart="768";shortTE="F";uid="29d4e702-12fb-43e7-908c-5740d61a88a7"
VSBO01000001.1	RepeatMasker	DNA/hAT-hAT19	7198497	7198991	2612	+	.	ID="RND-6_FAMILY-930";Tend="1536";Tstart="959";shortTE="F";uid="3a0797b3-ad19-42fb-9133-933a35ca9cea"
VSBO01000001.1	RepeatMasker	Unknown	9398915	9399540	4975	+	.	ID="RND-6_FAMILY-26140";Tend="1545";Tstart="909";shortTE="F";uid="d5ab841a-cc53-4965-86f0-94f2623a4cb7"
VSBO01000001.1	RepeatMasker	DNA	7267917	7268714	1228	+	.	ID="DNA4-2_AP";Tend="765";Tstart="10";shortTE="F";uid="7eaeb700-e915-4b9b-98a2-3627d7ebb818"
VSBO01000001.1	RepeatMasker	DNA	10663296	10663522	460	+	.	ID="ttaa3c_ap";Tend="425";Tstart="230";shortTE="F";uid="efde5d7d-c9ab-4b9d-9cf3-388c0380ca78"
VSBO01000001.1	RepeatMasker	DNA	674698	674866	702	+	.	ID="dna4-2_ap";Tend="768";Tstart="603";shortTE="F";uid="1fae89ae-103d-4f7c-b66e-c04a82fe69a1"
VSBO01000001.1	RepeatMasker	DNA/Kolobok-E	1204984	1205322	487	+	.	ID="RND-6_FAMILY-691";Tend="1504";Tstart="1203";shortTE="F";uid="29b2e27c-8554-42db-9818-e41efecfe0a7"
VSBO01000001.1	RepeatMasker	DNA/hAT-hAT19	14040577	14041274	3753	+	.	ID="RND-6_FAMILY-16384";Tend="1482";Tstart="764";shortTE="F";uid="790d0adf-7138-4758-a3ff-ae461d838c09"
VSBO01000001.1	RepeatMasker	DNA	2352306	2352688	554	+	.	ID="TTAA2D_AP";Tend="390";Tstart="48";shortTE="F";uid="abf54675-498f-4b2e-b8cc-c6eb307697ec"
VSBO01000001.1	RepeatMasker	Retroposon?	12955073	12955333	1198	+	.	ID="SINE2-2_AP";Tend="256";Tstart="1";shortTE="F";uid="56fa14b2-3dc5-4341-83d3-291563f9a6b6"
VSBO01000001.1	RepeatMasker	DNA	4220496	4220787	720	+	.	ID="TTAA3_AP";Tend="413";Tstart="99";shortTE="F";uid="69dd565b-2dc3-4f18-a73a-354092fc1926"
VSBO01000001.1	RepeatMasker	RC/Helitron	12207654	12208330	1169	+	.	ID="HELITRON-2_DF";Tend="1910";Tstart="1247";shortTE="F";uid="1589f6a9-21ac-40e6-9365-1155bfa65a33"
VSBO01000001.1	RepeatMasker	DNA	3065164	3065316	1000	+	.	ID="TTAA22_AP";Tend="153";Tstart="1";shortTE="F";uid="c8b3f232-30e1-416f-905f-84642528bc7e"
VSBO01000001.1	RepeatMasker	Retroposon?	14571905	14572165	555	+	.	ID="SINE2-2_AP";Tend="255";Tstart="1";shortTE="F";uid="f2c96c6a-6867-4f8e-b1da-870a0e5e5bc5"
VSBO01000001.1	RepeatMasker	DNA/Ginger-2	1577083	1577359	930	+	.	ID="GINGER2-N2_AP";Tend="286";Tstart="12";shortTE="F";uid="67d26393-04e3-48b6-b363-c70fd909a5d8"
VSBO01000001.1	RepeatMasker	Unknown	8699091	8699488	648	+	.	ID="RND-4_FAMILY-447";TEgroup="ctg_1%7CRND-4_FAMILY-447%7C6";Tend="1509";Tstart="1111";shortTE="F";uid="23839c89-246a-49a8-88fe-94cc1d91a759"
VSBO01000001.1	RepeatMasker	Unknown	4218087	4218502	1954	+	.	ID="RND-6_FAMILY-6885";Tend="1356";Tstart="962";shortTE="F";uid="a441c570-cecb-46d6-805c-cbe33566da27"
VSBO01000001.1	RepeatMasker	DNA	1535894	1536591	1491	+	.	ID="DNA4-2_AP";Tend="690";Tstart="25";shortTE="F";uid="fb0667a1-f438-4d22-9274-8baafd4027e3"
VSBO01000001.1	RepeatMasker	DNA/Kolobok-E	6573520	6573979	449	+	.	ID="KOLOBOKE-2_AP";TEgroup="ctg_1%7CKOLOBOKE-2_AP%7C1";Tend="2211";Tstart="1139";shortTE="F";uid="9c9c6ff2-1d4b-4a5b-bb7e-8532435e9a6b"
VSBO01000001.1	RepeatMasker	LINE/I-Jockey	6727374	6727534	493	+	.	ID="TART_DV";Tend="11584";Tstart="11374";shortTE="F";uid="33cafece-15ad-4d09-b4b4-8820c3e6ce59"
VSBO01000001.1	RepeatMasker	DNA/Kolobok-E	14615003	14615283	476	+	.	ID="KOLOBOKE-4_AP";Tend="2848";Tstart="2523";shortTE="F";uid="5d700ce6-155a-4978-bd59-f61ccbb73adb"
VSBO01000001.1	RepeatMasker	Unknown	7529113	7529551	2878	+	.	ID="RND-6_FAMILY-29342";Tend="1273";Tstart="835";shortTE="F";uid="8894d382-5fd8-4443-9eb0-9f548f6bdf63"
VSBO01000001.1	RepeatMasker	DNA	5760004	5760315	545	+	.	ID="dna4-1_ap";Tend="730";Tstart="343";shortTE="F";uid="fca4b91a-f92b-4e5b-be51-01b9aa4b6cc4"
VSBO01000001.1	RepeatMasker	Retroposon?	7975877	7976071	464	+	.	ID="SINE2-1_AP";Tend="1447";Tstart="1247";shortTE="F";uid="c79aa72a-9167-4fbf-b941-efea0140d69c"
VSBO01000001.1	RepeatMasker	DNA	11950010	11950418	1138	+	.	ID="TTAA3B_AP";Tend="436";Tstart="25";shortTE="F";uid="3977ab33-7340-4154-b696-df775848f2aa"
VSBO01000001.1	RepeatMasker	Unknown	12381922	12382156	406	+	.	ID="RND-6_FAMILY-16438";Tend="1242";Tstart="971";shortTE="F";uid="067247ee-73da-413c-953d-38b598332d9c"
VSBO01000001.1	RepeatMasker	Unknown	14348895	14349100	1249	+	.	ID="RND-1_FAMILY-59";Tend="1141";Tstart="942";shortTE="F";uid="f74925ea-45bc-4f9b-9095-4db1e3c5ec15"
VSBO01000001.1	RepeatMasker	DNA	7115744	7116280	1808	+	.	ID="DNA4-2_AP";Tend="560";Tstart="5";shortTE="F";uid="137c049c-a8ed-46e2-8da0-978fd2867862"
VSBO01000001.1	RepeatMasker	DNA/hAT?	1599020	1599172	467	+	.	ID="RND-5_FAMILY-2013";Tend="677";Tstart="541";shortTE="F";uid="48247105-97b2-4fa0-9fca-62c7c9049b0b"
VSBO01000001.1	RepeatMasker	Retroposon?	10667073	10667514	2160	+	.	ID="RND-5_FAMILY-4364";Tend="1153";Tstart="697";shortTE="F";uid="0e1d5132-6250-4fdb-adca-8707ae5e9d82"
VSBO01000001.1	RepeatMasker	Retroposon?	2813567	2814149	502	+	.	ID="SINE2-2_AP";Tend="1141";Tstart="1";shortTE="F";uid="3015a8c2-78b6-444f-b98a-7a09adda7add"
VSBO01000001.1	RepeatMasker	Unknown	5492766	5493100	2166	+	.	ID="RND-5_FAMILY-719";Tend="1247";Tstart="921";shortTE="F";uid="e5bc7a72-c249-4343-bbbc-136c18308e7a"
VSBO01000001.1	RepeatMasker	DNA	12359454	12359555	706	+	.	ID="TTAA24_AP";Tend="102";Tstart="1";shortTE="F";uid="538d9329-55f5-4340-8c03-c58f1719eac8"
VSBO01000001.1	RepeatMasker	DNA/Kolobok-T2	11051829	11051957	444	+	.	ID="REP-4_PBA";Tend="655";Tstart="539";shortTE="F";uid="d2803fa2-67b8-4385-af15-9224b0330065"
VSBO01000001.1	RepeatMasker	Unknown	3462820	3463408	2326	+	.	ID="RND-5_FAMILY-182";Tend="1521";Tstart="938";shortTE="F";uid="2de9cfec-121f-49f5-b49b-3cab218ced72"
VSBO01000001.1	RepeatMasker	DNA/TcMar-m44?	4656599	4656746	407	+	.	ID="dnax-4b_ap";Tend="149";Tstart="30";shortTE="F";uid="5dbc5fef-7011-4cc0-88a9-5a55aa81ce02"
VSBO01000001.1	RepeatMasker	DNA	6422001	6422690	1875	+	.	ID="DNA4-2_AP";Tend="679";Tstart="1";shortTE="F";uid="c1c99d1d-bc04-46cd-baed-5810c9a56d3a"
VSBO01000001.1	RepeatMasker	DNA/hAT-hAT19	3951499	3951702	645	+	.	ID="HAT-N9_AP";Tend="589";Tstart="348";shortTE="F";uid="39612cb8-b0b0-4ae4-9ba8-9aac131417d4"
VSBO01000001.1	RepeatMasker	DNA	2669841	2670028	572	+	.	ID="DNA-TTAA-1_AP";Tend="423";Tstart="235";shortTE="F";uid="3d1bdcd1-dba1-471b-b6e9-89c9447430aa"
VSBO01000001.1	RepeatMasker	DNA/hAT-hAT19	13447644	13448234	3561	+	.	ID="RND-5_FAMILY-2977";Tend="1558";Tstart="949";shortTE="F";uid="50b3d47c-236a-4683-a775-ef9bb6c626b5"
VSBO01000001.1	RepeatMasker	DNA/hAT	14056776	14057312	902	+	.	ID="RND-5_FAMILY-203";Tend="1542";Tstart="880";shortTE="F";uid="bf541cd4-4ec0-41eb-8af3-6aeca54afc06"
VSBO01000001.1	RepeatMasker	DNA	1606399	1606755	819	+	.	ID="TTAA2D_AP";Tend="377";Tstart="1";shortTE="F";uid="47e1e11a-a6a1-475b-917d-9ee836fff078"
VSBO01000001.1	RepeatMasker	DNA/hAT-Tip100	133888	133999	402	+	.	ID="RND-5_FAMILY-2747";Tend="839";Tstart="709";shortTE="F";uid="df8fe588-57a4-417c-94e6-ded26b533201"
VSBO01000001.1	RepeatMasker	DNA	7034970	7035316	915	+	.	ID="DNA4-2_AP";Tend="612";Tstart="248";shortTE="F";uid="cbdc09f3-67e5-4718-ac78-a25c65042338"
VSBO01000001.1	RepeatMasker	DNA/hAT?	13536405	13536572	742	+	.	ID="RND-5_FAMILY-2013";Tend="1443";Tstart="1277";shortTE="F";uid="af6f4e00-411b-4ec8-b278-725969e2505d"
VSBO01000001.1	RepeatMasker	Unknown	12462317	12464177	7602	+	.	ID="RND-6_FAMILY-4106";Tend="2039";Tstart="337";shortTE="F";uid="e867aea2-cd88-4176-a06d-53cca08a01c2"
VSBO01000001.1	RepeatMasker	DNA/hAT-Tip100	7838070	7838244	757	+	.	ID="RND-6_FAMILY-2542";Tend="1631";Tstart="1471";shortTE="F";uid="3767a4f7-5a5e-4881-8981-2e27503a79b1"
VSBO01000001.1	RepeatMasker	DNA/hAT-hAT19	1002690	1002857	660	+	.	ID="RND-5_FAMILY-802";Tend="1107";Tstart="922";shortTE="F";uid="916bdd13-009d-4b41-89a4-80cf7bc5a097"
VSBO01000001.1	RepeatMasker	Unknown	3038895	3039035	523	+	.	ID="RND-4_FAMILY-1474";Tend="2508";Tstart="2369";shortTE="F";uid="08e37328-b580-4050-b8de-0542794149fd"
VSBO01000001.1	RepeatMasker	DNA	9099010	9099343	791	+	.	ID="DNA-TTAA-1_AP";Tend="408";Tstart="61";shortTE="F";uid="0f1004d5-d155-4c32-8c38-e89f79faa5d2"
VSBO01000001.1	RepeatMasker	Unknown	14232951	14234569	5259	+	.	ID="RND-6_FAMILY-7324";Tend="1566";Tstart="3";shortTE="F";uid="f5558c86-a1fa-4bb3-bb90-c43495dfd96d"
VSBO01000001.1	RepeatMasker	DNA	9997180	9997617	1201	+	.	ID="TTAA8_AP";Tend="438";Tstart="1";shortTE="F";uid="8f28eb0f-f9cb-4601-84e4-c86e6d50457d"
VSBO01000001.1	RepeatMasker	Unknown	9769927	9770159	1805	+	.	ID="RND-1_FAMILY-76";Tend="1179";Tstart="946";shortTE="F";uid="ee90eb72-1fe6-4e2f-9638-9c059266c382"
VSBO01000001.1	RepeatMasker	Unknown	12080491	12080706	462	+	.	ID="RND-5_FAMILY-2551";Tend="1178";Tstart="965";shortTE="F";uid="56548fb7-1bba-47e1-af2f-b88cbd94ebe7"
VSBO01000001.1	RepeatMasker	DNA	14959684	14960030	592	+	.	ID="TTAA3_AP";TEgroup="ctg_1%7CTTAA3_AP%7C1";Tend="428";Tstart="265";shortTE="F";uid="cc5544b9-8086-4c17-abfb-d168764d1593"
VSBO01000001.1	RepeatMasker	Unknown	13999410	13999797	2842	+	.	ID="RND-1_FAMILY-19";Tend="1797";Tstart="1392";shortTE="F";uid="4c309097-9615-4117-bd89-07580d8474e3"
VSBO01000001.1	RepeatMasker	DNA/hAT-Tip100	2665610	2666089	2654	+	.	ID="RND-6_FAMILY-10825";Tend="1449";Tstart="962";shortTE="F";uid="f5c6b649-ef70-417b-af08-9dbd8f72bab3"
VSBO01000001.1	RepeatMasker	DNA	3595586	3596024	2194	+	.	ID="TTAA5_AP";Tend="442";Tstart="1";shortTE="F";uid="3e552417-0b6e-4845-941f-1648ac9a3b47"
VSBO01000001.1	RepeatMasker	Retroposon?	8062602	8062876	493	+	.	ID="SINE2-1_AP";Tend="1037";Tstart="775";shortTE="F";uid="cb161ee6-cbae-4679-a030-0eab725a7a7f"
VSBO01000001.1	RepeatMasker	Unknown	6754547	6754867	1769	+	.	ID="RND-4_FAMILY-447";Tend="1521";Tstart="1202";shortTE="F";uid="589170d8-09ce-41b4-b404-2de356fd2c78"
VSBO01000001.1	RepeatMasker	Unknown	7223934	7224215	1849	+	.	ID="RND-1_FAMILY-104";TEgroup="ctg_1%7CRND-1_FAMILY-104%7C1";Tend="1257";Tstart="986";shortTE="F";uid="314b58f8-c74d-42ba-8302-8c495cf2d17d"
VSBO01000001.1	RepeatMasker	LINE/CR1	143501	143758	594	+	.	ID="RND-5_FAMILY-4523";Tend="2124";Tstart="1780";shortTE="F";uid="852fbea1-0f61-4388-b978-a65789574c5d"
VSBO01000001.1	RepeatMasker	DNA/Kolobok-E	8600705	8601106	2156	+	.	ID="RND-1_FAMILY-20";Tend="1431";Tstart="970";shortTE="F";uid="80da93e2-4d66-41b6-8f61-2c0dc2f9eb62"
VSBO01000001.1	RepeatMasker	DNA/hAT-hAT19	6658507	6660622	3964	+	.	ID="RND-5_FAMILY-5494";Tend="2015";Tstart="12";shortTE="F";uid="ace241ea-9f4c-4359-9553-6f6ca78ac0fe"
VSBO01000001.1	RepeatMasker	DNA	9614426	9615117	1436	+	.	ID="DNA4-2_AP";Tend="769";Tstart="34";shortTE="F";uid="52d56688-33e0-487e-8a93-c09bcaa4883d"
VSBO01000001.1	RepeatMasker	DNA/hAT-Tip100	9768787	9769395	1251	+	.	ID="RND-6_FAMILY-11068";Tend="1363";Tstart="836";shortTE="F";uid="17f9e373-9a96-458c-be7c-23f12f118a1d"
VSBO01000001.1	RepeatMasker	DNA	9473755	9474304	1937	+	.	ID="DNA4-2_AP";Tend="766";Tstart="157";shortTE="F";uid="7362d75e-ac55-4f84-b9c1-088f2f41e5a2"
VSBO01000001.1	RepeatMasker	DNA	13509346	13509560	1315	+	.	ID="DNA-TTAA-1_AP";Tend="218";Tstart="1";shortTE="F";uid="948408c3-42eb-46da-b13c-89c1d639a3f2"
VSBO01000001.1	RepeatMasker	Unknown	7700903	7701076	457	+	.	ID="RND-5_FAMILY-2551";Tend="1155";Tstart="982";shortTE="F";uid="9b829958-cb23-466a-a4b7-083b7a74867f"
VSBO01000001.1	RepeatMasker	DNA/hAT-hAT19	5263047	5263574	1460	+	.	ID="RND-5_FAMILY-1225";Tend="1450";Tstart="983";shortTE="F";uid="93c311bc-0757-4e0d-855c-61f49ae202de"
VSBO01000001.1	RepeatMasker	DNA/Kolobok-E	5341746	5341901	401	+	.	ID="KOLOBOKE-2_AP";Tend="1271";Tstart="1119";shortTE="F";uid="719e62fd-9a89-455d-9b58-6d8396713868"
VSBO01000001.1	RepeatMasker	DNA	14203072	14203557	2942	+	.	ID="DNA4-3_AP";Tend="572";Tstart="77";shortTE="F";uid="7a2b733d-65c5-46e6-933b-f05668120916"
VSBO01000001.1	RepeatMasker	DNA/hAT	10478418	10478848	1792	+	.	ID="RND-1_FAMILY-47";Tend="2858";Tstart="2466";shortTE="F";uid="72ffb55b-00f2-437d-a565-174dffc9c333"
VSBO01000001.1	RepeatMasker	DNA/Kolobok-E	9392453	9392741	1188	+	.	ID="KOLOBOKE-2_AP";Tend="301";Tstart="1";shortTE="F";uid="8895f187-b191-4b18-826b-42609f8c9f34"
VSBO01000001.1	RepeatMasker	DNA	3919126	3919463	495	+	.	ID="TTAA2D_AP";Tend="375";Tstart="5";shortTE="F";uid="fed70a70-f3b6-4cb6-8ea9-13b13c091997"
VSBO01000001.1	RepeatMasker	DNA/hAT-hAT19	120281	120912	3033	+	.	ID="HAT-N13_AP";Tend="626";Tstart="1";shortTE="F";uid="f0a2dd14-c993-4051-a896-64cda988f81e"
VSBO01000001.1	RepeatMasker	DNA/TcMar-Mariner	2565185	2565306	410	+	.	ID="MARINER-N13_HSAL";Tend="497";Tstart="375";shortTE="F";uid="974c203d-6eab-4023-af27-faab798d0474"
VSBO01000001.1	RepeatMasker	DNA/Kolobok-E	7212453	7213042	815	+	.	ID="RND-6_FAMILY-691";Tend="1504";Tstart="906";shortTE="F";uid="7d1b8f64-f75e-4193-9240-8db4809db60b"
VSBO01000001.1	RepeatMasker	DNA/Ginger-1	8531739	8531882	479	+	.	ID="RND-6_FAMILY-2443";Tend="837";Tstart="684";shortTE="F";uid="2a7cf9b9-24b4-4b5a-93dc-e1b64e5369df"
VSBO01000001.1	RepeatMasker	DNA/hAT-Charlie	5225992	5226097	837	+	.	ID="RND-6_FAMILY-2430";Tend="1114";Tstart="1009";shortTE="F";uid="12f9f6ba-35fd-4ea3-8894-2e0d3c2cb018"
VSBO01000001.1	RepeatMasker	Unknown	10403597	10403880	469	+	.	ID="RND-1_FAMILY-90";Tend="1287";Tstart="1001";shortTE="F";uid="770b44a5-10e0-42f0-a36b-60c4a0be6ac0"
VSBO01000001.1	RepeatMasker	LINE/L2	6378215	6378729	820	+	.	ID="RND-6_FAMILY-965";Tend="1459";Tstart="966";shortTE="F";uid="9636804e-ef34-483d-8c56-7bde05044d68"
VSBO01000001.1	RepeatMasker	Unknown	944105	944266	868	+	.	ID="RND-6_FAMILY-4106";Tend="675";Tstart="514";shortTE="F";uid="bf81359f-e178-47ff-ba75-6b742f05bf48"
VSBO01000001.1	RepeatMasker	DNA/hAT-Tip100	11894609	11894777	840	+	.	ID="RND-1_FAMILY-40";Tend="1144";Tstart="986";shortTE="F";uid="b9329a45-f8c0-4860-acf3-b6316e1b0cf0"
VSBO01000001.1	RepeatMasker	DNA/hAT-hAT19	8874391	8874899	506	+	.	ID="HAT-9_AP";Tend="943";Tstart="453";shortTE="F";uid="8e5c68bc-2593-4daf-81a6-37142a4e21d2"
VSBO01000001.1	RepeatMasker	Unknown	2458911	2459145	917	+	.	ID="RND-1_FAMILY-90";Tend="1075";Tstart="838";shortTE="F";uid="2e6b6156-b558-42fd-83b3-7ace1b9cf6cc"
VSBO01000001.1	RepeatMasker	DNA/hAT-Tip100	14029650	14029818	651	+	.	ID="DNA8-113_AP";Tend="176";Tstart="1";shortTE="F";uid="907f9d5d-536d-49a3-9466-25e51ef0c660"
VSBO01000001.1	RepeatMasker	Unknown	4305564	4306276	3246	+	.	ID="RND-6_FAMILY-8336";Tend="1722";Tstart="1035";shortTE="F";uid="03ec8050-a985-4afb-9c69-a15da852fef9"
VSBO01000001.1	RepeatMasker	RC/Helitron	23477	23829	565	+	.	ID="HELITRON-4_DRH";Tend="3853";Tstart="3492";shortTE="F";uid="ca9f6f1e-53ed-4c6a-8976-5ce020d1d089"
VSBO01000001.1	RepeatMasker	DNA/Kolobok-E	5642817	5643069	521	+	.	ID="RND-6_FAMILY-691";Tend="1499";Tstart="1256";shortTE="F";uid="ee3fc592-1c03-414f-a4f8-5950bfcba54e"
VSBO01000001.1	RepeatMasker	DNA/Merlin	1577628	1578218	909	+	.	ID="halyomorpha_halys-5_family-9382";Tend="923";Tstart="9";shortTE="F";uid="6469ce80-73f3-42d7-a7af-54dc0b103901"
VSBO01000001.1	RepeatMasker	Unknown	13029438	13029566	563	+	.	ID="RND-6_FAMILY-4106";Tend="813";Tstart="687";shortTE="F";uid="2862e9c2-0a9d-4edb-a3a6-8d01d3f68a82"
VSBO01000001.1	RepeatMasker	Retroposon?	7519884	7519990	426	+	.	ID="SINE2-1_AP";Tend="1770";Tstart="1656";shortTE="F";uid="f3e54f10-d5de-4bd9-a5b9-6aaa5517e2d2"
VSBO01000001.1	RepeatMasker	DNA/hAT-hAT19	13051338	13051851	1728	+	.	ID="RND-6_FAMILY-2240";Tend="841";Tstart="304";shortTE="F";uid="768dafa6-e44f-4f53-bc68-309a44eca5ed"
VSBO01000001.1	RepeatMasker	DNA	9643874	9643989	456	+	.	ID="DNA4-2B_AP";Tend="118";Tstart="1";shortTE="F";uid="57c5c0a9-0286-439d-ac9b-dc82323ab387"
VSBO01000001.1	RepeatMasker	DNA	14826033	14826567	605	+	.	ID="DNA4-2_AP";Tend="446";Tstart="1";shortTE="F";uid="38541c15-a5eb-4e84-b259-46a18d553c4b"
VSBO01000001.1	RepeatMasker	DNA/Kolobok-E	8238069	8238279	441	+	.	ID="KOLOBOKE-2_AP";Tend="1333";Tstart="1117";shortTE="F";uid="d38ee42b-bdb6-4523-a8c8-f295ebc23ada"
VSBO01000001.1	RepeatMasker	Retroposon?	10161821	10161974	641	+	.	ID="SINE2-2_AP";Tend="1997";Tstart="1842";shortTE="F";uid="45987dba-bb23-44d5-8dd5-e2d92ac2bb10"
VSBO01000001.1	RepeatMasker	Unknown	939890	940083	1107	+	.	ID="RND-1_FAMILY-155";Tend="1169";Tstart="960";shortTE="F";uid="39c696f6-ff0c-4765-ac5a-ebcdd9d31933"
VSBO01000001.1	RepeatMasker	DNA	7456414	7456836	1904	+	.	ID="DNA-TTAA-1_AP";Tend="423";Tstart="1";shortTE="F";uid="466483d2-dfdb-42fe-a5f0-7b7538d5c019"
VSBO01000001.1	RepeatMasker	DNA	4232623	4233044	1337	+	.	ID="DNA4-3_AP";Tend="634";Tstart="209";shortTE="F";uid="ca07e08c-b61f-41e0-9bbb-c1698d414e34"
VSBO01000001.1	RepeatMasker	Unknown	14006639	14007133	2015	+	.	ID="RND-1_FAMILY-158";Tend="1460";Tstart="971";shortTE="F";uid="e87a909a-5af5-4208-bfe5-7a51b1f54755"
VSBO01000001.1	RepeatMasker	Unknown	1743545	1743696	898	+	.	ID="RND-6_FAMILY-6885";Tend="1130";Tstart="961";shortTE="F";uid="24f0dd35-d894-4d14-83b1-90eef42feaf8"
VSBO01000001.1	RepeatMasker	Retroposon?	14000086	14000254	459	+	.	ID="SINE2-1_AP";Tend="1770";Tstart="1608";shortTE="F";uid="d690e891-8d87-4d77-a743-36938385ceb8"
VSBO01000001.1	RepeatMasker	RC/Helitron	13890314	13890556	818	+	.	ID="RND-1_FAMILY-154";Tend="1183";Tstart="936";shortTE="F";uid="0b650c5b-461c-4fd6-805c-dcd8b14ffd7f"
VSBO01000001.1	RepeatMasker	DNA/MULE-MuDR	2234267	2234485	445	+	.	ID="RND-5_FAMILY-540";Tend="1323";Tstart="1075";shortTE="F";uid="7375f0eb-2dcc-403d-95ba-86000dc00ede"
VSBO01000001.1	RepeatMasker	DNA/hAT?	7026113	7026228	404	+	.	ID="DNA8-60_AP";Tend="228";Tstart="104";shortTE="F";uid="630dd2ad-1124-4b6a-8ea8-93cdcda2c670"
VSBO01000001.1	RepeatMasker	LINE/CR1	4721106	4721345	436	+	.	ID="RND-5_FAMILY-4523";Tend="2124";Tstart="1904";shortTE="F";uid="bb23682d-b3ad-4fcb-99be-423121c3566e"
VSBO01000001.1	RepeatMasker	DNA	5160626	5161066	573	+	.	ID="DNA4-2_AP";Tend="428";Tstart="18";shortTE="F";uid="c471084c-5a92-4fa2-b0d5-1aaeed8068ba"
VSBO01000001.1	RepeatMasker	Unknown	2459623	2460426	5420	+	.	ID="RND-1_FAMILY-90";Tend="1646";Tstart="838";shortTE="F";uid="851172fc-4366-44fb-a20b-f828dd6ccf35"
VSBO01000001.1	RepeatMasker	Unknown	7594227	7594525	672	+	.	ID="RND-5_FAMILY-2551";Tend="1251";Tstart="970";shortTE="F";uid="b0883d70-4d11-45cf-953a-de89abba0cb6"
VSBO01000001.1	RepeatMasker	Unknown	9791493	9792057	626	+	.	ID="HALYOMORPHA_HALYS-1_FAMILY-43";Tend="804";Tstart="238";shortTE="F";uid="6caa897f-fd72-4c10-8052-a69b014c5254"
VSBO01000001.1	RepeatMasker	DNA	9818556	9819036	979	+	.	ID="DNA4-3_AP";Tend="615";Tstart="109";shortTE="F";uid="09d4a001-9693-477c-80d2-3283534b75cb"
VSBO01000001.1	RepeatMasker	DNA/hAT?	10060397	10061527	5022	+	.	ID="RND-5_FAMILY-2013";Tend="1466";Tstart="280";shortTE="F";uid="87ddefbd-094e-4650-ade4-b362b8f76999"
VSBO01000001.1	RepeatMasker	DNA	3045224	3045458	552	+	.	ID="RND-5_FAMILY-129";Tend="2411";Tstart="2197";shortTE="F";uid="4dfcd3e2-b0db-4e17-946f-a34a2082fa4a"
VSBO01000001.1	RepeatMasker	DNA/MULE-MuDR	3021330	3021488	686	+	.	ID="RND-6_FAMILY-47";Tend="1211";Tstart="1045";shortTE="F";uid="3fbcea07-7c67-4de6-a9a0-6b734b1d97bd"
VSBO01000001.1	RepeatMasker	DNA	10561652	10562104	1034	+	.	ID="DNA4-2_AP";Tend="447";Tstart="5";shortTE="F";uid="fef806be-c6e8-4337-a7fb-b7af511d5740"
VSBO01000001.1	RepeatMasker	Retroposon?	8792079	8792256	416	+	.	ID="SINE2-1_AP";Tend="419";Tstart="238";shortTE="F";uid="c949fcb6-f598-4023-8586-fcb80695eb70"
VSBO01000001.1	RepeatMasker	Retroposon?	3638581	3639573	3231	+	.	ID="SINE2-2_AP";Tend="1915";Tstart="1";shortTE="F";uid="18477594-6ca3-4af1-bf21-aea4ab4a5621"
VSBO01000001.1	RepeatMasker	DNA/TcMar-Tigger	5552889	5553028	526	+	.	ID="RND-6_FAMILY-1909";Tend="1229";Tstart="1075";shortTE="F";uid="475bac7d-4686-486a-a48a-97b45599bf02"
VSBO01000001.1	RepeatMasker	Unknown	1727871	1728268	547	+	.	ID="RND-5_FAMILY-1372";Tend="1079";Tstart="686";shortTE="F";uid="b8e4251a-70c1-4f35-b5eb-ee570ab9ee53"
VSBO01000001.1	RepeatMasker	DNA	1764320	1764715	2369	+	.	ID="RND-6_FAMILY-7707";Tend="1305";Tstart="916";shortTE="F";uid="6e243281-f82e-4170-b8bc-37691997e1da"
VSBO01000001.1	RepeatMasker	DNA	3064554	3064756	743	+	.	ID="ttaa2c_ap";Tend="391";Tstart="185";shortTE="F";uid="b30e7ba6-c855-461d-8cd6-d35f5885c47b"
VSBO01000001.1	RepeatMasker	DNA	13074945	13075325	1084	+	.	ID="ttaa3c_ap";Tend="425";Tstart="12";shortTE="F";uid="09fc7f66-60ed-4277-8be6-3f6392111ba4"
VSBO01000001.1	RepeatMasker	DNA/Kolobok-E	4794214	4794393	436	+	.	ID="RND-6_FAMILY-691";Tend="1249";Tstart="1068";shortTE="F";uid="1cf82328-4ea3-43ed-98f0-e0309350c8af"
VSBO01000001.1	RepeatMasker	Unknown	9961681	9961991	2017	+	.	ID="RND-1_FAMILY-138";Tend="1277";Tstart="966";shortTE="F";uid="0b1b96dd-b430-4a15-92cf-44aec29bd927"
VSBO01000001.1	RepeatMasker	DNA/hAT-Charlie	10729859	10730507	2911	+	.	ID="RND-1_FAMILY-92";Tend="1282";Tstart="631";shortTE="F";uid="f3b9b698-824f-4b68-b29f-482916a8a1a1"
VSBO01000001.1	RepeatMasker	DNA/hAT-Tip100	9740335	9740458	796	+	.	ID="RND-6_FAMILY-2230";Tend="928";Tstart="807";shortTE="F";uid="e7d967ce-ec8c-4752-9751-8d3aff2a05e4"
VSBO01000001.1	RepeatMasker	LTR/Gypsy	6817959	6818207	559	+	.	ID="GYPSY-12_TCA-I";Tend="3445";Tstart="3248";shortTE="F";uid="187ce0e7-e08a-4b74-bcb6-5f746f402add"
VSBO01000001.1	RepeatMasker	DNA	12842080	12842251	810	+	.	ID="dna4-2_ap";Tend="769";Tstart="603";shortTE="F";uid="92e320c5-5d50-487f-81a0-08c187e0bb51"
VSBO01000001.1	RepeatMasker	Retroposon?	6871708	6872474	2861	+	.	ID="SINE2-2_AP";Tend="808";Tstart="1";shortTE="F";uid="f609e5be-b7b7-41e2-94ef-39bf479edc1a"
VSBO01000001.1	RepeatMasker	DNA/Sola-1	12140179	12140586	461	+	.	ID="SOLA1-7_AP";Tend="1475";Tstart="846";shortTE="F";uid="dd7b8672-fa3a-4987-a8ca-068388030bf1"
VSBO01000001.1	RepeatMasker	DNA/MULE-MuDR	12118818	12119067	670	+	.	ID="MUDR5X_AP";Tend="2073";Tstart="1827";shortTE="F";uid="e8267e6c-ea9b-4f93-b905-7acf9dd25a34"
VSBO01000001.1	RepeatMasker	DNA	8879864	8880392	1337	+	.	ID="DNA4-2_AP";Tend="767";Tstart="201";shortTE="F";uid="f4daa265-caa1-4d7f-b56e-8e15259ebcd5"
VSBO01000001.1	RepeatMasker	Unknown	208476	208729	665	+	.	ID="RND-6_FAMILY-13593";Tend="854";Tstart="602";shortTE="F";uid="3498463e-9613-4fc6-b545-2be1ba2ef7a5"
VSBO01000001.1	RepeatMasker	DNA	9503812	9504183	1203	+	.	ID="DNA4-2_AP";Tend="769";Tstart="394";shortTE="F";uid="79259fba-3bb8-4e59-a66a-82fc2e61dc0f"
VSBO01000001.1	RepeatMasker	Unknown	13076824	13077007	449	+	.	ID="RND-6_FAMILY-4106";Tend="2030";Tstart="1863";shortTE="F";uid="8cab5934-b91c-42dd-a863-11994c8cc251"
VSBO01000001.1	RepeatMasker	Unknown	12273917	12274576	1512	+	.	ID="RND-4_FAMILY-447";TEgroup="ctg_1%7CRND-4_FAMILY-447%7C7";Tend="1520";Tstart="1127";shortTE="F";uid="44e596b1-8b3e-475a-8808-634da77e92af"
VSBO01000001.1	RepeatMasker	DNA/hAT-hAT19	12224315	12224416	472	+	.	ID="DNA8-88_AP";Tend="344";Tstart="236";shortTE="F";uid="33ec9654-37ca-4e18-9a94-e06db6bfeed6"
VSBO01000001.1	RepeatMasker	DNA	7064912	7065301	870	+	.	ID="TTAA2D_AP";Tend="426";Tstart="5";shortTE="F";uid="b5c231fd-c8a1-4a97-ab57-05af3a65b962"
VSBO01000001.1	RepeatMasker	DNA/TcMar-Mariner	8302511	8302973	514	+	.	ID="MARINER-1_HMM";Tend="1321";Tstart="860";shortTE="F";uid="3e9791c1-6639-4812-ad4e-3b001f70dfcf"
VSBO01000001.1	RepeatMasker	Unknown	6994271	6994401	555	+	.	ID="RND-5_FAMILY-392";Tend="744";Tstart="613";shortTE="F";uid="8d0edbaf-e030-4069-9a13-8200039b28d7"
VSBO01000001.1	RepeatMasker	DNA	9946356	9946784	1816	+	.	ID="DNA-TTAA-1_AP";Tend="423";Tstart="1";shortTE="F";uid="c96bccd5-8329-4d37-a649-54d5dd397f1c"
VSBO01000001.1	RepeatMasker	DNA/MULE-MuDR	4274841	4275416	1021	+	.	ID="MUDR9X_AP";TEgroup="ctg_1%7CMUDR9X_AP%7C1";Tend="2125";Tstart="1";shortTE="F";uid="7157d9b7-43b9-4203-a2a5-23e7a8742c79"
VSBO01000001.1	RepeatMasker	Unknown	7914099	7914217	599	+	.	ID="RND-6_FAMILY-10569";Tend="985";Tstart="868";shortTE="F";uid="a1ea7398-27f7-4adc-9fa9-0c6476872f8c"
VSBO01000001.1	RepeatMasker	DNA	12873799	12873995	584	+	.	ID="ttaa3c_ap";Tend="416";Tstart="218";shortTE="F";uid="215a8e1e-e2dc-472d-bc4a-d993fdb09b57"
VSBO01000001.1	RepeatMasker	Retroposon?	11865063	11865510	2159	+	.	ID="RND-5_FAMILY-4364";Tend="1154";Tstart="697";shortTE="F";uid="04b33582-a1b6-4cd3-9808-675e53d9acc4"
VSBO01000001.1	RepeatMasker	Unknown	2149934	2150343	2850	+	.	ID="RND-1_FAMILY-138";Tend="1406";Tstart="970";shortTE="F";uid="bf990d6b-8c4e-4720-aa59-b226189a4b8e"
VSBO01000001.1	RepeatMasker	Unknown	6405705	6406341	3213	+	.	ID="RND-6_FAMILY-1782";Tend="1543";Tstart="941";shortTE="F";uid="66f3a9e3-213f-466e-a59e-8002e11b5430"
VSBO01000001.1	RepeatMasker	Retroposon?	9714519	9714938	603	+	.	ID="SINE2-1_AP";Tend="677";Tstart="242";shortTE="F";uid="09e5eb00-44bb-4db0-818c-c29ca4673db9"
VSBO01000001.1	RepeatMasker	Unknown	2059021	2059156	773	+	.	ID="RND-4_FAMILY-447";Tend="1523";Tstart="1392";shortTE="F";uid="ae4a21e7-3ff8-4746-abb4-92c29f2327ee"
VSBO01000001.1	RepeatMasker	Retroposon?	9056791	9056950	521	+	.	ID="SINE2-1_AP";Tend="1770";Tstart="1627";shortTE="F";uid="11ff1d11-fdf6-4620-b4f6-75c1489dcd51"
VSBO01000001.1	RepeatMasker	DNA	14262886	14263267	1368	+	.	ID="TTAA2C_AP";Tend="409";Tstart="5";shortTE="F";uid="ad0aa06f-6ba0-44a4-a22e-6b168e1ae459"
VSBO01000001.1	RepeatMasker	DNA/Kolobok-E	9825183	9825612	891	+	.	ID="RND-6_FAMILY-691";Tend="1491";Tstart="1090";shortTE="F";uid="ed15081d-42a9-4af5-bde6-931faf0f76d6"
VSBO01000001.1	RepeatMasker	DNA	9748089	9748602	823	+	.	ID="DNA4-2_AP";Tend="648";Tstart="24";shortTE="F";uid="95709577-43c7-4e4d-a509-f537a6238bb2"
VSBO01000001.1	RepeatMasker	DNA	878646	879054	1169	+	.	ID="TTAA8_AP";Tend="435";Tstart="8";shortTE="F";uid="f49610e7-cc00-4a8b-88c3-6353aa34e3cf"
VSBO01000001.1	RepeatMasker	DNA	13065606	13065967	856	+	.	ID="ttaa3c_ap";Tend="425";Tstart="12";shortTE="F";uid="467c0874-7bc1-45e4-a1e4-41cfbe4494e2"
VSBO01000001.1	RepeatMasker	Unknown	7458671	7459030	450	+	.	ID="RND-6_FAMILY-1639";Tend="2129";Tstart="1788";shortTE="F";uid="9b56ce52-7330-4fb0-a844-7e5602956623"
VSBO01000001.1	RepeatMasker	DNA/TcMar-Tigger	13615470	13615620	655	+	.	ID="DNAX-5_AP";Tend="155";Tstart="1";shortTE="F";uid="6190babf-0216-4f6b-85d1-5078e0ab768f"
VSBO01000001.1	RepeatMasker	Unknown	11643109	11644230	4022	+	.	ID="RND-6_FAMILY-1138";Tend="1837";Tstart="762";shortTE="F";uid="bf995690-fc28-4dd0-827d-448a7bf31491"
VSBO01000001.1	RepeatMasker	DNA/hAT-Tip100	4436684	4436879	1076	+	.	ID="RND-6_FAMILY-1830";Tend="1167";Tstart="971";shortTE="F";uid="f018b3f5-207b-4ca1-b472-38f7a0edb369"
VSBO01000001.1	RepeatMasker	DNA	2684149	2684654	1530	+	.	ID="DNA4-3_AP";Tend="535";Tstart="4";shortTE="F";uid="b53f2fae-1ed0-44ae-8c6b-113a0f9d4d8f"
VSBO01000001.1	RepeatMasker	DNA/hAT-Tip100	10161963	10162099	412	+	.	ID="DNA8-83_AP";Tend="797";Tstart="632";shortTE="F";uid="7625f8d8-aa88-480d-92f1-c056932f60f0"
VSBO01000001.1	RepeatMasker	Unknown	3077776	3078638	1213	+	.	ID="RND-6_FAMILY-7089";Tend="1529";Tstart="597";shortTE="F";uid="667ce217-bb34-4588-bd1f-e4480cd89fc4"
VSBO01000001.1	RepeatMasker	Unknown	12077139	12077603	1597	+	.	ID="RND-6_FAMILY-17681";TEgroup="ctg_1%7CRND-6_FAMILY-17681%7C3";Tend="1383";Tstart="611";shortTE="F";uid="3de87235-2d0e-4391-9510-53e366562ff2"
VSBO01000001.1	RepeatMasker	DNA/Ginger-1	10666905	10667091	478	+	.	ID="GINGER1-1_AP";Tend="5182";Tstart="4976";shortTE="F";uid="5ac6ce82-4365-4bfd-a900-b96cc679cd9c"
VSBO01000001.1	RepeatMasker	DNA	9247785	9248118	478	+	.	ID="TTAA25_AP";Tend="350";Tstart="4";shortTE="F";uid="29f0e9e2-ecf3-4f95-abcf-d533112ff677"
VSBO01000001.1	RepeatMasker	DNA	8158493	8158721	580	+	.	ID="TTAA2B_AP";Tend="426";Tstart="201";shortTE="F";uid="15906cda-0c9b-48d4-8934-d336151c04e9"
VSBO01000001.1	RepeatMasker	DNA/TcMar-Tigger	8422335	8422450	517	+	.	ID="RND-5_FAMILY-253";Tend="1080";Tstart="956";shortTE="F";uid="3620d6d9-40b6-4c02-940f-c6ebf477fa0a"
VSBO01000001.1	RepeatMasker	DNA/Kolobok-E	3200900	3201221	578	+	.	ID="KOLOBOKE-4_AP";Tend="2848";Tstart="2523";shortTE="F";uid="18ef914c-91b3-42e4-bda4-c68ab131b69d"
VSBO01000001.1	RepeatMasker	DNA/Kolobok-T2	2193173	2193281	428	+	.	ID="REP-4_PBA";Tend="657";Tstart="552";shortTE="F";uid="673aaec1-eb08-4a77-aec5-b1e8d120e1ba"
VSBO01000001.1	RepeatMasker	Unknown	6816076	6816549	1789	+	.	ID="RND-1_FAMILY-104";Tend="1303";Tstart="824";shortTE="F";uid="e9bed7af-3be1-44a8-a993-358d52dfa994"
VSBO01000001.1	RepeatMasker	DNA	13287	13569	1209	+	.	ID="TTAA22_AP";Tend="288";Tstart="3";shortTE="F";uid="72989a7b-b849-4975-8360-c2a788e9ad82"
VSBO01000001.1	RepeatMasker	LINE/I-Jockey	9741094	9741569	701	+	.	ID="JOCKEY-2_RPR";Tend="3355";Tstart="2880";shortTE="F";uid="1501465e-0f63-423b-b487-9c945f424860"
VSBO01000001.1	RepeatMasker	DNA	2233007	2233387	414	+	.	ID="DNA4-2_AP";Tend="768";Tstart="426";shortTE="F";uid="6abe6281-15f4-45fd-9c9d-94142266c50b"
VSBO01000001.1	RepeatMasker	Retroposon?	30059	30255	853	+	.	ID="RND-6_FAMILY-5310";Tend="245";Tstart="65";shortTE="F";uid="90ffd99c-ff67-42d9-8dda-a5911a640683"
VSBO01000001.1	RepeatMasker	RC/Helitron	4058135	4058768	495	+	.	ID="HELITRON-3_RPR";Tend="3118";Tstart="2508";shortTE="F";uid="2ff585d7-dbb3-43e6-abc1-5161102511d5"
VSBO01000001.1	RepeatMasker	Retroposon?	12781979	12782401	475	+	.	ID="SINE2-1_AP";Tend="525";Tstart="84";shortTE="F";uid="2c4f5aac-6c33-4591-a2e1-739b2135ce0a"
VSBO01000001.1	RepeatMasker	DNA	5161181	5161283	439	+	.	ID="dna4-2_ap";Tend="769";Tstart="661";shortTE="F";uid="e149973f-d389-45be-85d1-33ffa7f8f37b"
VSBO01000001.1	RepeatMasker	DNA/TcMar-m44	6525224	6525367	541	+	.	ID="dnax-3b_ap";Tend="134";Tstart="1";shortTE="F";uid="6a34b688-c866-4846-89ef-3e25b9145fc0"
VSBO01000001.1	RepeatMasker	DNA/Kolobok-T2	9962337	9962939	2985	+	.	ID="RND-5_FAMILY-4688";TEgroup="ctg_1%7CRND-5_FAMILY-4688%7C1";Tend="1803";Tstart="1264";shortTE="F";uid="befaf4b0-e4d6-4c33-b7b1-56ae844211a5"
VSBO01000001.1	RepeatMasker	DNA	9757021	9757307	719	+	.	ID="DNA-TTAA-1_AP";Tend="272";Tstart="2";shortTE="F";uid="0e425f17-eef2-4aa3-b3ed-6b81a9036a48"
VSBO01000001.1	RepeatMasker	Retroposon?	5661529	5661645	528	+	.	ID="SINE2-1_AP";Tend="1734";Tstart="1628";shortTE="F";uid="ba26933c-1e17-4829-a159-7e1d03ce9690"
VSBO01000001.1	RepeatMasker	DNA/hAT	8606822	8607479	1798	+	.	ID="RND-5_FAMILY-203";TEgroup="ctg_1%7CRND-5_FAMILY-203%7C1";Tend="1552";Tstart="892";shortTE="F";uid="dcba231f-37b1-4977-82a0-5e66ec014abe"
VSBO01000001.1	RepeatMasker	DNA/hAT-Charlie	7862249	7862382	452	+	.	ID="RND-1_FAMILY-116";Tend="1280";Tstart="1137";shortTE="F";uid="811000f5-37f3-4979-abfd-4e5331939bb2"
VSBO01000001.1	RepeatMasker	Retroposon?	8801746	8801916	440	+	.	ID="SINE2-1_AP";Tend="408";Tstart="236";shortTE="F";uid="d0303692-82c0-4b6c-8c74-eb521d14f018"
VSBO01000001.1	RepeatMasker	Retroposon?	7433199	7433432	765	+	.	ID="RND-1_FAMILY-28";Tend="2409";Tstart="1962";shortTE="F";uid="921f2bb4-9bc2-4263-b7cb-e4704a90723a"
VSBO01000001.1	RepeatMasker	DNA/hAT-hAT19	13803186	13803826	2499	+	.	ID="DNA8-64_AP";Tend="622";Tstart="5";shortTE="F";uid="9f5cd1cc-90e7-401f-abd8-5bd2ea8d7615"
VSBO01000001.1	RepeatMasker	DNA/Kolobok-E	4498804	4498987	405	+	.	ID="KOLOBOKE-3_AP";Tend="2179";Tstart="1998";shortTE="F";uid="e1f176f9-0620-428f-88f4-69409458bb35"
VSBO01000001.1	RepeatMasker	Retroposon?	4346382	4346571	438	+	.	ID="SINE2-2_AP";Tend="194";Tstart="1";shortTE="F";uid="36e38aae-5256-4e6a-8aa3-a588e64ab415"
VSBO01000001.1	RepeatMasker	DNA/hAT-Tip100	1633291	1633710	869	+	.	ID="RND-6_FAMILY-9088";TEgroup="ctg_1%7CRND-6_FAMILY-9088%7C1";Tend="1544";Tstart="931";shortTE="F";uid="abbab600-d486-4829-8abf-284e9f961fb7"
VSBO01000001.1	RepeatMasker	DNA/TcMar-Tc1	4714075	4714251	455	+	.	ID="MARINER-N12_RPR";Tend="238";Tstart="58";shortTE="F";uid="1cb4447f-844a-43cc-9d8e-7fef1cb9a009"
VSBO01000001.1	RepeatMasker	DNA/MULE-MuDR	14651006	14651185	587	+	.	ID="rnd-6_family-730";Tend="670";Tstart="508";shortTE="F";uid="c1cac76d-7697-4f94-a153-106dc3d2d251"
VSBO01000001.1	RepeatMasker	DNA	9271396	9271688	722	+	.	ID="DNA4-2_AP";Tend="768";Tstart="470";shortTE="F";uid="75fb6b12-2700-4612-891f-04d1d37f39ca"
VSBO01000001.1	RepeatMasker	Retroposon?	6116574	6116695	439	+	.	ID="SINE2-2_AP";Tend="116";Tstart="1";shortTE="F";uid="3cda0e60-9bb2-43bc-a419-28615df82303"
VSBO01000001.1	RepeatMasker	DNA	4398608	4399181	983	+	.	ID="DNA4-2_AP";Tend="769";Tstart="201";shortTE="F";uid="9c2a224e-1f25-473f-a714-abbe5a5cbead"
VSBO01000001.1	RepeatMasker	DNA/Ginger-1	6711946	6712115	444	+	.	ID="rnd-6_family-2443";Tend="820";Tstart="662";shortTE="F";uid="ed170877-f734-40b9-8900-5c1a529e1069"
VSBO01000001.1	RepeatMasker	DNA	6438068	6438676	1182	+	.	ID="DNA4-2_AP";Tend="768";Tstart="133";shortTE="F";uid="1bd3fd57-13bc-44ce-a808-1faf9d0dd114"
VSBO01000001.1	RepeatMasker	DNA/MULE-MuDR	12419563	12420053	3178	+	.	ID="RND-5_FAMILY-5515";Tend="1431";Tstart="958";shortTE="F";uid="5aff76bb-ceb4-4d7e-847d-18ded9c4bb1a"
VSBO01000001.1	RepeatMasker	DNA/Ginger-2	7394384	7394907	723	+	.	ID="GINGER2-N2_AP";Tend="1485";Tstart="970";shortTE="F";uid="ebc39d8c-d284-46e8-af0e-51706b511d40"
VSBO01000001.1	RepeatMasker	Unknown	13419374	13419488	468	+	.	ID="RND-5_FAMILY-719";Tend="1023";Tstart="914";shortTE="F";uid="ca9b982b-ac5f-4937-b0cb-e4cc915530ca"
VSBO01000001.1	RepeatMasker	Unknown	1956845	1957094	522	+	.	ID="RND-6_FAMILY-2144";Tend="1085";Tstart="854";shortTE="F";uid="f4ebb75c-a4a4-4581-8b76-838c4db3fb45"
VSBO01000001.1	RepeatMasker	DNA/hAT-hAT19	11841028	11841235	763	+	.	ID="RND-5_FAMILY-5494";Tend="1525";Tstart="1336";shortTE="F";uid="d8037180-4e6a-4c72-919f-1c31d3ad442a"
VSBO01000001.1	RepeatMasker	DNA/hAT-Charlie	1940240	1940708	969	+	.	ID="RND-6_FAMILY-8967";TEgroup="ctg_1%7CRND-6_FAMILY-8967%7C1";Tend="1169";Tstart="867";shortTE="F";uid="da6944e3-36c3-468a-9e76-5c0ba38954d9"
VSBO01000001.1	RepeatMasker	DNA	14449078	14449490	1909	+	.	ID="ttaa4c_ap";Tend="420";Tstart="1";shortTE="F";uid="d2d1bfe7-9a71-4426-bceb-b7303aedfe02"
VSBO01000001.1	RepeatMasker	Unknown	9870679	9871265	2218	+	.	ID="RND-6_FAMILY-486";Tend="2087";Tstart="1521";shortTE="F";uid="6c2f96a5-1c18-4096-9706-6d4674f903fd"
VSBO01000001.1	RepeatMasker	DNA/MULE-MuDR	13109215	13109354	494	+	.	ID="RND-5_FAMILY-540";Tend="333";Tstart="206";shortTE="F";uid="d170dcf4-4919-41bc-8a08-7ae4d2495aa2"
VSBO01000001.1	RepeatMasker	DNA/hAT	13429323	13429831	3675	+	.	ID="RND-5_FAMILY-1524";Tend="1476";Tstart="962";shortTE="F";uid="64d3c764-eaf8-4faa-9c82-cc4ebf8ef596"
VSBO01000001.1	RepeatMasker	Retroposon?	11	203	947	+	.	ID="RND-6_FAMILY-5310";Tend="1167";Tstart="974";shortTE="F";uid="e85033d5-b45f-4092-8cce-0bdf7fb15a36"
VSBO01000001.1	RepeatMasker	Unknown	1486124	1486362	1103	+	.	ID="RND-5_FAMILY-719";Tend="1375";Tstart="1135";shortTE="F";uid="2a7b3fb7-5cb5-4de1-baf9-12c8c271db26"
VSBO01000001.1	RepeatMasker	DNA/Kolobok-E	7438096	7438513	619	+	.	ID="RND-6_FAMILY-691";Tend="1491";Tstart="1009";shortTE="F";uid="86de24bd-5ccc-436a-acb4-30e759e4cfb6"
VSBO01000001.1	RepeatMasker	Retroposon?	4724505	4724636	408	+	.	ID="SINE2-1_AP";Tend="1770";Tstart="1638";shortTE="F";uid="fb091f7b-b597-4684-927d-9ec9a772eaaf"
VSBO01000001.1	RepeatMasker	DNA/hAT-hAT19	942359	942991	2978	+	.	ID="HAT-N13_AP";Tend="626";Tstart="1";shortTE="F";uid="2d8d0fc5-0e22-449e-96b5-96c779d0cc4a"
VSBO01000001.1	RepeatMasker	Retroposon?	8339820	8340073	554	+	.	ID="SINE2-2_AP";Tend="271";Tstart="1";shortTE="F";uid="405a3b66-ffe9-42b8-bfc6-051f643b2943"
VSBO01000001.1	RepeatMasker	Unknown	7905443	7905809	2229	+	.	ID="RND-6_FAMILY-2144";Tend="1288";Tstart="856";shortTE="F";uid="fe20afa4-67c9-4e06-a09f-ae0f4a4d55ce"
VSBO01000001.1	RepeatMasker	RC/Helitron	6575048	6575271	781	+	.	ID="RND-5_FAMILY-7141";Tend="1526";Tstart="1307";shortTE="F";uid="280d7f5b-a0e9-4e50-88e5-0535fbd6d038"
VSBO01000001.1	RepeatMasker	DNA	3044285	3044575	558	+	.	ID="RND-5_FAMILY-129";Tend="1686";Tstart="1394";shortTE="F";uid="cdbcedec-3e3b-4a3a-bb77-307ae23315e0"
VSBO01000001.1	RepeatMasker	DNA/MULE-MuDR	7937325	7937716	1929	+	.	ID="MUDR6X_AP";Tend="2344";Tstart="1896";shortTE="F";uid="ddbfdccf-117b-4ba2-bc37-bef5dae571b6"
VSBO01000001.1	RepeatMasker	DNA/Ginger-1	12022507	12022662	544	+	.	ID="RND-6_FAMILY-2443";Tend="854";Tstart="679";shortTE="F";uid="8c251e4e-31c0-4770-b948-bed98ec9768e"
VSBO01000001.1	RepeatMasker	DNA/hAT?	4170832	4170941	431	+	.	ID="DNA8-60_AP";Tend="189";Tstart="84";shortTE="F";uid="3c0e3b2f-3c96-4c90-8b3c-7e7b84aeeb92"
VSBO01000001.1	RepeatMasker	DNA	2267162	2267352	422	+	.	ID="TTAA8_AP";Tend="436";Tstart="201";shortTE="F";uid="2a7e2a03-3675-4714-9725-ec32e41e3e51"
VSBO01000001.1	RepeatMasker	Unknown	12450457	12452019	5104	+	.	ID="RND-6_FAMILY-4106";Tend="2146";Tstart="659";shortTE="F";uid="8e9a4c32-9fb9-476b-af70-fd11b9653ed0"
VSBO01000001.1	RepeatMasker	Retroposon?	7816888	7817656	434	+	.	ID="SINE2-1_AP";TEgroup="ctg_1%7CSINE2-1_AP%7C3";Tend="1073";Tstart="1";shortTE="F";uid="c88430f9-c541-44b1-bafd-1c95b5f7e11c"
VSBO01000001.1	RepeatMasker	Unknown	6653503	6653751	565	+	.	ID="RND-4_FAMILY-53";Tend="1550";Tstart="1298";shortTE="F";uid="3ac332a5-fa08-4fea-8cde-1f4c2540fc3e"
VSBO01000001.1	RepeatMasker	DNA/Kolobok-E	9294405	9294516	464	+	.	ID="KOLOBOKE-2_AP";Tend="1235";Tstart="1119";shortTE="F";uid="975b66cc-4f35-469e-a78c-20edefc8f881"
VSBO01000001.1	RepeatMasker	DNA	3563541	3563843	685	+	.	ID="dna-ttaa-1_ap";Tend="425";Tstart="30";shortTE="F";uid="a9b7f849-d2db-41a9-9376-a7854ee187e0"
VSBO01000001.1	RepeatMasker	DNA	12296105	12296656	881	+	.	ID="DNA4-2_AP";Tend="509";Tstart="2";shortTE="F";uid="80213de5-4172-45c6-9033-2f463f097db2"
VSBO01000001.1	RepeatMasker	DNA/Kolobok-E	2576868	2577108	502	+	.	ID="KOLOBOKE-2_AP";Tend="1359";Tstart="1118";shortTE="F";uid="4a0b4f46-4b71-4468-b8f1-f8eea48ddea1"
VSBO01000001.1	RepeatMasker	Unknown	122334	122621	1363	+	.	ID="RND-6_FAMILY-4106";Tend="1216";Tstart="902";shortTE="F";uid="7e8cc611-0006-4112-b667-fefd06914166"
VSBO01000001.1	RepeatMasker	DNA	9807371	9807648	1133	+	.	ID="RND-5_FAMILY-4713";Tend="1656";Tstart="1402";shortTE="F";uid="f700731d-b6fa-4d56-b003-caa5576367d3"
VSBO01000001.1	RepeatMasker	DNA	13404511	13404935	1055	+	.	ID="TTAA8_AP";Tend="438";Tstart="9";shortTE="F";uid="3252950d-05a2-4a8c-b4d9-95478306e419"
VSBO01000001.1	RepeatMasker	DNA/Kolobok-T2?	11570809	11570953	415	+	.	ID="KOLOBOK-N1_AEC";Tend="7531";Tstart="7395";shortTE="F";uid="2e0c3220-7b0b-431e-a458-3785c440bb29"
VSBO01000001.1	RepeatMasker	DNA	13996998	13997257	654	+	.	ID="ttaa3c_ap";Tend="425";Tstart="126";shortTE="F";uid="66fd2611-06b1-4287-9147-0301048bfb5b"
VSBO01000001.1	RepeatMasker	DNA/hAT-hAT19	13322840	13322964	765	+	.	ID="RND-5_FAMILY-2977";Tend="1553";Tstart="1430";shortTE="F";uid="ffd33c6c-7442-4e5f-9ad7-a12f501ca710"
VSBO01000001.1	RepeatMasker	DNA	6469682	6469902	605	+	.	ID="DNA4-3_AP";Tend="613";Tstart="391";shortTE="F";uid="d83bd5cb-5017-48a8-945c-e88eca2b6d95"
VSBO01000001.1	RepeatMasker	DNA/Ginger-2	5287051	5287233	457	+	.	ID="GINGER2-N2_AP";Tend="1469";Tstart="1287";shortTE="F";uid="58adc6db-ab85-42bd-b2e8-c5a3c3f1c16e"
VSBO01000001.1	RepeatMasker	DNA	12285830	12286321	1465	+	.	ID="DNA4-2_AP";Tend="769";Tstart="272";shortTE="F";uid="6bc086cf-aa74-424e-a478-2bf102d63ac8"
VSBO01000001.1	RepeatMasker	DNA/hAT-Charlie	15014083	15014338	1182	+	.	ID="RND-5_FAMILY-3706";Tend="1305";Tstart="1025";shortTE="F";uid="5e1247ab-947d-4a25-a1df-0715c551e8ea"
VSBO01000001.1	RepeatMasker	DNA/hAT-hAT19	13404157	13404290	775	+	.	ID="DNA8-73_AP";Tend="784";Tstart="652";shortTE="F";uid="9818abb0-ff99-4467-ab4d-4fe7cfe41a56"
VSBO01000001.1	RepeatMasker	DNA	4194025	4194362	995	+	.	ID="ttaa3c_ap";Tend="401";Tstart="28";shortTE="F";uid="e59bc913-066d-4f70-8115-df7cc63ee903"
VSBO01000001.1	RepeatMasker	DNA	3957926	3958635	968	+	.	ID="DNA4-2_AP";Tend="687";Tstart="11";shortTE="F";uid="71a8e061-719c-4b5e-94d2-922c143cc41e"
VSBO01000001.1	RepeatMasker	LINE/I	2817106	2817542	516	+	.	ID="RND-5_FAMILY-4592";Tend="899";Tstart="521";shortTE="F";uid="e6963963-5785-41b7-80c5-8c1a959efb78"
VSBO01000001.1	RepeatMasker	DNA/Ginger-2	14919438	14919874	568	+	.	ID="ginger2-2_lmi";Tend="1773";Tstart="1177";shortTE="F";uid="f3032b14-6473-46a9-ac99-3d890ce63c8d"
VSBO01000001.1	RepeatMasker	Retroposon?	8981908	8982550	1836	+	.	ID="SINE2-2_AP";TEgroup="ctg_1%7CSINE2-2_AP%7C5";Tend="1998";Tstart="1";shortTE="F";uid="74aee032-90c8-449d-bdcf-0e858fd88202"
VSBO01000001.1	RepeatMasker	DNA/hAT-Tip100	7782472	7782591	580	+	.	ID="RND-6_FAMILY-9717";Tend="776";Tstart="664";shortTE="F";uid="76f4ea25-b42a-4c41-881b-c6ac162411d7"
VSBO01000001.1	RepeatMasker	DNA	6399694	6400094	2716	+	.	ID="TTAA3_AP";Tend="406";Tstart="6";shortTE="F";uid="4bc89f24-466d-458c-8d0d-5a0be9ec8803"
VSBO01000001.1	RepeatMasker	DNA/Maverick	38131	39050	5653	+	.	ID="rnd-6_family-3053";Tend="682";Tstart="1";shortTE="F";uid="315e79de-14e1-4725-9205-8130ed97df00"
VSBO01000001.1	RepeatMasker	Unknown	8059672	8059926	939	+	.	ID="RND-1_FAMILY-104";Tend="1236";Tstart="966";shortTE="F";uid="f1df269f-0eeb-43d8-9ac8-072e98706983"
VSBO01000001.1	RepeatMasker	DNA/hAT-Charlie	14530652	14530985	2450	+	.	ID="RND-5_FAMILY-3706";Tend="1305";Tstart="972";shortTE="F";uid="39a0cb37-9a98-4650-abc0-5caf10b13f8b"
VSBO01000001.1	RepeatMasker	DNA	13260005	13260358	639	+	.	ID="TTAA2C_AP";Tend="422";Tstart="54";shortTE="F";uid="d98b2743-b094-4e93-97bf-38ea68d7dec8"
VSBO01000001.1	RepeatMasker	DNA	13229562	13229766	541	+	.	ID="dna2-2_ap";Tend="243";Tstart="44";shortTE="F";uid="f2d94011-1895-4743-8030-240f66745e62"
VSBO01000001.1	RepeatMasker	DNA/hAT-hAT19	3057162	3057276	450	+	.	ID="HAT-N4_AP";Tend="148";Tstart="40";shortTE="F";uid="1f9de049-e88f-4085-93fa-743440f265b1"
VSBO01000001.1	RepeatMasker	Unknown	4792372	4792473	425	+	.	ID="RND-1_FAMILY-76";Tend="1046";Tstart="951";shortTE="F";uid="6ddcaeba-2d1d-4730-b70e-16687dfc6a57"
VSBO01000001.1	RepeatMasker	DNA/MULE-MuDR	14609121	14609301	1184	+	.	ID="RND-6_FAMILY-622";Tend="1135";Tstart="953";shortTE="F";uid="60856f0f-1967-45ec-b184-579a9611dd51"
VSBO01000001.1	RepeatMasker	DNA/hAT-Tip100	9972069	9972551	3285	+	.	ID="RND-6_FAMILY-10825";Tend="1410";Tstart="935";shortTE="F";uid="9237f37f-5736-40fc-a37b-db91ae304d71"
VSBO01000001.1	RepeatMasker	Unknown	12183716	12184384	4549	+	.	ID="RND-1_FAMILY-152";Tend="2652";Tstart="1995";shortTE="F";uid="4a064dac-9915-4058-bc63-68b8d2ffade4"
VSBO01000001.1	RepeatMasker	DNA	13447292	13447649	1301	+	.	ID="DNA-TTAA-1_AP";Tend="376";Tstart="20";shortTE="F";uid="2d47288b-d54d-4075-963a-603c06dd6120"
VSBO01000001.1	RepeatMasker	DNA/hAT-Tip100	11959016	11959183	423	+	.	ID="DNA8-16_AP";Tend="176";Tstart="1";shortTE="F";uid="affe835e-866f-4638-9ba5-48e05adfcb24"
VSBO01000001.1	RepeatMasker	DNA/TcMar-Tc1	6890682	6891508	1318	+	.	ID="rnd-6_family-169";TEgroup="ctg_1%7Crnd-6_family-169%7C1";Tend="1346";Tstart="779";shortTE="F";uid="e570cf13-196e-4159-8de2-b8e5af2fd885"
VSBO01000001.1	RepeatMasker	Retroposon?	1655273	1656080	2892	+	.	ID="SINE2-2_AP";Tend="808";Tstart="1";shortTE="F";uid="cc20eede-730b-42a3-b12e-2ce6a4cbd190"
VSBO01000001.1	RepeatMasker	DNA/hAT-Charlie	6558985	6559182	1094	+	.	ID="DNA8-55B_AP";Tend="186";Tstart="1";shortTE="F";uid="ca1f3377-c897-4abf-9019-e33201166e05"
VSBO01000001.1	RepeatMasker	DNA/MULE-MuDR	6155755	6156089	1384	+	.	ID="RND-5_FAMILY-7338";Tend="1256";Tstart="955";shortTE="F";uid="c5921aaf-6a8c-4424-b90c-a0ad80678128"
VSBO01000001.1	RepeatMasker	DNA	2635449	2635687	739	+	.	ID="DNA4-2_AP";Tend="767";Tstart="521";shortTE="F";uid="ed97b0dd-8bf4-42e6-b2b5-514255cdff15"
VSBO01000001.1	RepeatMasker	Retroposon?	12782593	12782715	453	+	.	ID="SINE2-1_AP";Tend="1770";Tstart="1645";shortTE="F";uid="de92fa47-e54b-48b1-be55-2631a57163a0"
VSBO01000001.1	RepeatMasker	Unknown	6630642	6630904	428	+	.	ID="RND-5_FAMILY-1372";Tend="1618";Tstart="1357";shortTE="F";uid="985e2525-d3b1-47a0-953e-976e589e7255"
VSBO01000001.1	RepeatMasker	Unknown	14358474	14358943	1295	+	.	ID="RND-6_FAMILY-1403";Tend="1607";Tstart="1127";shortTE="F";uid="5b713831-3880-41f5-9d0d-f1239458e430"
VSBO01000001.1	RepeatMasker	Unknown	1960317	1960491	695	+	.	ID="RND-4_FAMILY-1374";Tend="1447";Tstart="1269";shortTE="F";uid="eae7a3ee-796a-46f5-b1ca-fa0259da9d1e"
VSBO01000001.1	RepeatMasker	Unknown	13604693	13604890	419	+	.	ID="RND-5_FAMILY-2551";Tend="1147";Tstart="965";shortTE="F";uid="a2da9372-e960-48e5-8593-3a8e6c83cbc1"
VSBO01000001.1	RepeatMasker	DNA/TcMar-m44	8618556	8618659	438	+	.	ID="dnax-3b_ap";Tend="144";Tstart="47";shortTE="F";uid="c7afc70c-146b-4b1a-86b1-85c29e99b455"
VSBO01000001.1	RepeatMasker	RC/Helitron	4695825	4695990	610	+	.	ID="HELITRON-N22_LMI";Tend="313";Tstart="3";shortTE="F";uid="b648cdbc-4c82-49c0-a8ac-ebdf651e3f15"
VSBO01000001.1	RepeatMasker	DNA/hAT	6987405	6988053	935	+	.	ID="RND-5_FAMILY-203";Tend="1591";Tstart="892";shortTE="F";uid="eaaf08b6-1d55-4b88-bd2c-a532759e1281"
VSBO01000001.1	RepeatMasker	Unknown	10469294	10469739	642	+	.	ID="RND-6_FAMILY-11814";Tend="1515";Tstart="1051";shortTE="F";uid="662f8644-4747-4cf9-b734-bf10ab6a18e2"
VSBO01000001.1	RepeatMasker	Unknown	14920139	14920923	5192	+	.	ID="RND-1_FAMILY-31";Tend="1433";Tstart="649";shortTE="F";uid="0dda1fe6-13d9-4915-8fc3-17086e88ce8b"
VSBO01000001.1	RepeatMasker	DNA/hAT-Tip100	9731725	9731850	887	+	.	ID="RND-6_FAMILY-2542";Tend="1597";Tstart="1475";shortTE="F";uid="827ac663-0bfa-45bc-a9dd-324d897058d9"
VSBO01000001.1	RepeatMasker	DNA/Kolobok-E	11644242	11644650	1954	+	.	ID="RND-4_FAMILY-202";Tend="1394";Tstart="1015";shortTE="F";uid="a7b66a11-69f1-4aaa-a847-1f5168f39e1e"
VSBO01000001.1	RepeatMasker	DNA	11852720	11853020	456	+	.	ID="RND-1_FAMILY-161";Tend="1200";Tstart="859";shortTE="F";uid="ae62edf2-5c91-4e8f-a059-2932c35e892f"
VSBO01000001.1	RepeatMasker	DNA	5188335	5188931	1014	+	.	ID="DNA4-2_AP";Tend="762";Tstart="98";shortTE="F";uid="000795ef-09a7-418e-99a1-398139653c5d"
VSBO01000001.1	RepeatMasker	DNA	13250144	13250877	1972	+	.	ID="DNA4-2_AP";Tend="754";Tstart="1";shortTE="F";uid="33fa5ea0-f66e-42f5-ba52-24d8704e0382"
VSBO01000001.1	RepeatMasker	Retroposon?	8484300	8484710	741	+	.	ID="SINE2-2_AP";Tend="428";Tstart="2";shortTE="F";uid="896aea98-aa75-43df-aafb-98dcf946a238"
VSBO01000001.1	RepeatMasker	DNA	6988006	6988271	462	+	.	ID="DNA4-3_AP";Tend="635";Tstart="365";shortTE="F";uid="dccc6875-da96-410f-921c-117486342305"
VSBO01000001.1	RepeatMasker	Retroposon?	4782572	4782976	1304	+	.	ID="SINE2-2_AP";Tend="614";Tstart="242";shortTE="F";uid="be510d9d-550c-45dd-846e-a41bd1f4fc94"
VSBO01000001.1	RepeatMasker	Unknown	129179	129539	1705	+	.	ID="RND-6_FAMILY-4106";Tend="1288";Tstart="902";shortTE="F";uid="8d8359d1-ddff-4ab4-bb7c-f9864f63b0cf"
VSBO01000001.1	RepeatMasker	Retroposon?	4403300	4403497	583	+	.	ID="SINE2-2_AP";Tend="216";Tstart="1";shortTE="F";uid="0f464992-3d33-44d0-8f01-6fe83f33e78e"
VSBO01000001.1	RepeatMasker	DNA/hAT-Ac	2219859	2219997	412	+	.	ID="DNA8-39_AP";Tend="866";Tstart="725";shortTE="F";uid="12d324a8-4465-4ed7-8755-768053b5c532"
VSBO01000001.1	RepeatMasker	DNA	3181765	3182243	731	+	.	ID="DNA4-2_AP";Tend="569";Tstart="37";shortTE="F";uid="e03e0655-fcf7-4b12-973d-50e243afd00f"
VSBO01000001.1	RepeatMasker	DNA	3048937	3049439	504	+	.	ID="RND-5_FAMILY-129";Tend="1838";Tstart="1307";shortTE="F";uid="fc02b6fc-9a68-447b-b932-ae7483149c44"
VSBO01000001.1	RepeatMasker	Retroposon?	14349097	14349465	698	+	.	ID="SINE2-2_AP";TEgroup="ctg_1%7CSINE2-2_AP%7C9";Tend="1998";Tstart="1842";shortTE="F";uid="b351553e-97f0-4e3d-a801-b8f5f00c854b"
VSBO01000001.1	RepeatMasker	DNA	14338952	14339526	799	+	.	ID="RND-5_FAMILY-4713";TEgroup="ctg_1%7CRND-5_FAMILY-4713%7C2";Tend="1418";Tstart="920";shortTE="F";uid="f4488cbf-5e0a-4062-867a-c8ee5680b786"
VSBO01000001.1	RepeatMasker	DNA	14040083	14040365	885	+	.	ID="TTAA8_AP";Tend="394";Tstart="114";shortTE="F";uid="93cbdcdc-021b-4826-9dbc-1a1fda3291ea"
VSBO01000001.1	RepeatMasker	DNA	5977993	5978258	537	+	.	ID="ttaa2b_ap";Tend="379";Tstart="135";shortTE="F";uid="f1cde451-2f3e-4bd9-931a-fbf64c2a7030"
VSBO01000001.1	RepeatMasker	LINE/R1	3055037	3055235	555	+	.	ID="SART-5_API";Tend="1041";Tstart="842";shortTE="F";uid="6a132e48-ec15-42d8-9938-b868d3535aa2"
VSBO01000001.1	RepeatMasker	DNA/MULE-MuDR	12447921	12448464	2238	+	.	ID="RND-5_FAMILY-5183";Tend="1519";Tstart="977";shortTE="F";uid="f0c8a36b-5344-4905-aa9d-7c7c65b1d1b2"
VSBO01000001.1	RepeatMasker	DNA/hAT-hAT19	9848436	9848647	601	+	.	ID="HAT-N5_AP";Tend="218";Tstart="1";shortTE="F";uid="2014a621-5a8c-4ff6-9a89-527a9f3eb97f"
VSBO01000001.1	RepeatMasker	Unknown	2928744	2929545	3895	+	.	ID="RND-6_FAMILY-1370";Tend="1847";Tstart="945";shortTE="F";uid="740b00f8-8c65-4316-ac55-f91752fc57e0"
VSBO01000001.1	RepeatMasker	DNA	4781843	4782047	1563	+	.	ID="RND-1_FAMILY-85";Tend="1108";Tstart="909";shortTE="F";uid="df8c15a2-decc-4c49-822e-f1ef9043a736"
VSBO01000001.1	RepeatMasker	DNA/hAT-hAT19	2239932	2240069	520	+	.	ID="DNA8-71_AP";Tend="132";Tstart="1";shortTE="F";uid="e6ddc02f-c481-4dbe-8055-208de788d4d1"
VSBO01000001.1	RepeatMasker	Unknown	6437794	6438073	674	+	.	ID="RND-1_FAMILY-19";TEgroup="ctg_1%7CRND-1_FAMILY-19%7C3";Tend="1805";Tstart="951";shortTE="F";uid="45b7b2ae-9697-4b1a-aef0-de8bfe0c6204"
VSBO01000001.1	RepeatMasker	Unknown	11781844	11782057	609	+	.	ID="RND-6_FAMILY-9015";Tend="1463";Tstart="1262";shortTE="F";uid="dc90e633-f584-4cfe-8ffb-9b6181976e11"
VSBO01000001.1	RepeatMasker	DNA/hAT-Charlie	476409	476610	1638	+	.	ID="RND-6_FAMILY-4364";Tend="1171";Tstart="971";shortTE="F";uid="58ae29a6-228a-489e-813e-40c643828b61"
VSBO01000001.1	RepeatMasker	DNA/hAT?	7288090	7288318	1223	+	.	ID="DNA8-48_AP";Tend="733";Tstart="489";shortTE="F";uid="99d0ede8-8f8f-4565-a8c2-5a9663d25afb"
VSBO01000001.1	RepeatMasker	DNA/hAT-hAT19	430016	430358	709	+	.	ID="hat-n6b_ap";TEgroup="ctg_1%7Chat-n6b_ap%7C1";Tend="132";Tstart="8";shortTE="F";uid="00870c99-8a5d-44ca-950a-b15ed80db94e"
VSBO01000001.1	RepeatMasker	DNA	7105553	7106151	729	+	.	ID="dna4-2_ap";Tend="610";Tstart="5";shortTE="F";uid="00e8b382-b301-4bec-b607-9cec4e4a0f69"
VSBO01000001.1	RepeatMasker	DNA/Kolobok-E	2043566	2043788	449	+	.	ID="KOLOBOKE-2_AP";Tend="1334";Tstart="1111";shortTE="F";uid="f32b510a-4203-42b2-9478-d47f93cc7117"
VSBO01000001.1	RepeatMasker	DNA	12185706	12186144	554	+	.	ID="RND-5_FAMILY-4713";TEgroup="ctg_1%7CRND-5_FAMILY-4713%7C1";Tend="1656";Tstart="1102";shortTE="F";uid="6fd081c2-bfae-4389-86a0-93aaaa057d0f"
VSBO01000001.1	RepeatMasker	DNA	8258939	8259397	2048	+	.	ID="DNAX-2_AP";Tend="467";Tstart="1";shortTE="F";uid="040c322c-0bf8-4bc8-9066-368635eff04a"
VSBO01000001.1	RepeatMasker	DNA/hAT?	7331479	7332238	5515	+	.	ID="RND-6_FAMILY-7748";Tend="1609";Tstart="856";shortTE="F";uid="74412b42-97e9-451b-bbb5-1e0824d50158"
VSBO01000001.1	RepeatMasker	DNA/hAT-Ac	3031215	3031404	539	+	.	ID="DNA8-99_AP";Tend="748";Tstart="542";shortTE="F";uid="b5323e83-3011-4fae-b0c4-cfd3ab893dbf"
VSBO01000001.1	RepeatMasker	Unknown	4107051	4107186	433	+	.	ID="RND-1_FAMILY-59";Tend="1082";Tstart="945";shortTE="F";uid="530eeb28-a2b7-4e45-9e31-6fc4041a155b"
VSBO01000001.1	RepeatMasker	DNA/hAT-Charlie	5812579	5812879	1116	+	.	ID="DNA8-33_AP";Tend="328";Tstart="1";shortTE="F";uid="354867b3-adbb-4008-a615-3f80deff3805"
VSBO01000001.1	RepeatMasker	DNA/hAT-Charlie	14489039	14489254	784	+	.	ID="DNA8-32_AP";Tend="240";Tstart="1";shortTE="F";uid="97c39788-e9e6-4f0f-a0eb-2507ada8930d"
VSBO01000001.1	RepeatMasker	Unknown	13492507	13493307	989	+	.	ID="RND-4_FAMILY-53";TEgroup="ctg_1%7CRND-4_FAMILY-53%7C1";Tend="1531";Tstart="602";shortTE="F";uid="7c80735b-a1b5-4893-980c-d913cb0c9232"
VSBO01000001.1	RepeatMasker	DNA	13968617	13968922	680	+	.	ID="TTAA7_AP";Tend="319";Tstart="1";shortTE="F";uid="6be8b8f4-e14a-4578-878d-01d3dc36605b"
VSBO01000001.1	RepeatMasker	Unknown	4274668	4274789	573	+	.	ID="RND-6_FAMILY-4106";Tend="999";Tstart="879";shortTE="F";uid="a94f71c7-c224-4cf8-bd3b-07e151204b53"
VSBO01000001.1	RepeatMasker	DNA/hAT-Tip100	9768470	9768736	1274	+	.	ID="RND-6_FAMILY-2043";Tend="1283";Tstart="974";shortTE="F";uid="38361e2d-9179-4193-b7bc-b9f1b089fa75"
VSBO01000001.1	RepeatMasker	DNA/hAT-Charlie	11785043	11785166	626	+	.	ID="RND-6_FAMILY-526";Tend="1027";Tstart="897";shortTE="F";uid="5827c116-fcea-4c85-ba67-bec867dd37ef"
VSBO01000001.1	RepeatMasker	Unknown	13392983	13393216	512	+	.	ID="RND-6_FAMILY-1639";Tend="932";Tstart="718";shortTE="F";uid="048f39e2-58c7-472a-8eaf-90e8b72ac5a0"
VSBO01000001.1	RepeatMasker	Retroposon?	4077293	4077834	751	+	.	ID="SINE2-2_AP";Tend="689";Tstart="293";shortTE="F";uid="1077881f-0e10-4e73-8de6-22c62f9ba08b"
VSBO01000001.1	RepeatMasker	Retroposon?	2649235	2649592	2574	+	.	ID="SINE2-2_AP";Tend="602";Tstart="1";shortTE="F";uid="9dfc34e2-e06e-4c51-8f54-ee574a62a9bc"
VSBO01000001.1	RepeatMasker	DNA/Kolobok-E	13600654	13600813	445	+	.	ID="KOLOBOKE-2_AP";Tend="1270";Tstart="1116";shortTE="F";uid="5e3fb795-6bf7-4724-b642-a3bc32081e21"
VSBO01000001.1	RepeatMasker	Retroposon?	855065	855624	819	+	.	ID="SINE2-1_AP";Tend="1151";Tstart="557";shortTE="F";uid="676597d4-f5de-43cb-ac27-caf2be2670bf"
VSBO01000001.1	RepeatMasker	DNA/TcMar-Tigger	8135125	8135263	670	+	.	ID="RND-5_FAMILY-9872";Tend="1088";Tstart="952";shortTE="F";uid="42eaf5a5-5951-4eae-be64-8694db6bc545"
VSBO01000001.1	RepeatMasker	DNA/Kolobok-E	9699310	9699584	1172	+	.	ID="RND-4_FAMILY-202";Tend="1218";Tstart="955";shortTE="F";uid="7f8cd783-e694-4d2c-99bb-e42a44615160"
VSBO01000001.1	RepeatMasker	Retroposon?	6860394	6860742	1025	+	.	ID="RND-6_FAMILY-5626";Tend="458";Tstart="118";shortTE="F";uid="2b46ceb2-5ad4-460a-83ec-964af1c50868"
VSBO01000001.1	RepeatMasker	DNA	7673846	7674247	1214	+	.	ID="ttaa3c_ap";Tend="425";Tstart="40";shortTE="F";uid="b45f5fc2-3670-4d8a-b08a-15cf2febba76"
VSBO01000001.1	RepeatMasker	DNA/MULE-MuDR	8114699	8115092	473	+	.	ID="RND-6_FAMILY-2644";Tend="1185";Tstart="736";shortTE="F";uid="6bec3fb2-097f-4590-b361-cb3ccb44e624"
VSBO01000001.1	RepeatMasker	Retroposon?	106643	106891	623	+	.	ID="SINE2-2_AP";Tend="1997";Tstart="1785";shortTE="F";uid="138c3e47-35b4-4912-a9f4-1dccd6ac0c08"
VSBO01000001.1	RepeatMasker	DNA/TcMar-m44?	14644877	14645054	624	+	.	ID="dnax-4b_ap";Tend="173";Tstart="2";shortTE="F";uid="9f46e58d-b632-47a0-b577-5fc01cb56f96"
VSBO01000001.1	RepeatMasker	Unknown	12994809	12995033	831	+	.	ID="RND-6_FAMILY-23358";Tend="406";Tstart="158";shortTE="F";uid="6495ccf9-ba74-4cea-98e8-7025163e5bb3"
VSBO01000001.1	RepeatMasker	Retroposon?	10363181	10363937	844	+	.	ID="SINE2-1_AP";Tend="805";Tstart="1";shortTE="F";uid="a2b56125-893a-41fd-a29e-af162dad97b7"
VSBO01000001.1	RepeatMasker	Retroposon?	2605325	2605562	485	+	.	ID="SINE2-1_AP";Tend="1030";Tstart="777";shortTE="F";uid="400da9a2-5680-4dea-9b93-e750a03c34be"
VSBO01000001.1	RepeatMasker	DNA	13799826	13800556	2304	+	.	ID="RND-5_FAMILY-696";Tend="1623";Tstart="949";shortTE="F";uid="9a1193e5-8dd0-46a2-8b6e-2a9401020e11"
VSBO01000001.1	RepeatMasker	DNA/Kolobok-E	11471312	11471883	681	+	.	ID="RND-6_FAMILY-691";Tend="1498";Tstart="901";shortTE="F";uid="64a894f6-af5c-4e51-a4e5-c9dc933edee6"
VSBO01000001.1	RepeatMasker	Unknown	98038	98505	3428	+	.	ID="RND-6_FAMILY-4106";Tend="1124";Tstart="659";shortTE="F";uid="470e8cab-a637-4c26-a566-ebae73838c50"
VSBO01000001.1	RepeatMasker	Unknown	9739565	9739812	1796	+	.	ID="RND-1_FAMILY-76";Tend="1207";Tstart="962";shortTE="F";uid="f7f21e31-7bc0-4acb-80da-8e4db3a32763"
VSBO01000001.1	RepeatMasker	DNA	7543639	7543813	894	+	.	ID="DNA8-25_AP";Tend="175";Tstart="1";shortTE="F";uid="4a58b2ce-bec4-4d87-8c81-691edffeb54e"
VSBO01000001.1	RepeatMasker	DNA	15022380	15022634	1009	+	.	ID="RND-1_FAMILY-17";Tend="1266";Tstart="1009";shortTE="F";uid="6b97e099-9c55-4ba7-a68c-f1f124560e66"
VSBO01000001.1	RepeatMasker	Unknown	3484360	3484461	436	+	.	ID="RND-5_FAMILY-719";Tend="1023";Tstart="919";shortTE="F";uid="065838b8-6dea-439e-9647-1bc7a97ded4a"
VSBO01000001.1	RepeatMasker	DNA	7039148	7039293	511	+	.	ID="DNA-TTAA-1_AP";Tend="422";Tstart="277";shortTE="F";uid="888eb949-781a-4c04-8c4c-6b7d1dbc9c1f"
VSBO01000001.1	RepeatMasker	DNA/hAT-hAT19	14180344	14180906	4727	+	.	ID="RND-6_FAMILY-465";Tend="1419";Tstart="862";shortTE="F";uid="aa0be01a-eec9-427b-8af3-7e31847e411a"
VSBO01000001.1	RepeatMasker	Retroposon?	14200486	14200902	1589	+	.	ID="RND-5_FAMILY-4364";Tend="1153";Tstart="699";shortTE="F";uid="d142791e-d722-445f-86d3-c3fe6dce9972"
VSBO01000001.1	RepeatMasker	DNA/hAT-Tip100	10813485	10813628	1042	+	.	ID="RND-6_FAMILY-2233";Tend="1151";Tstart="1008";shortTE="F";uid="1981e3e8-3c26-43f8-8854-50e542c93f69"
VSBO01000001.1	RepeatMasker	DNA/Kolobok-E	7445362	7445829	3315	+	.	ID="RND-1_FAMILY-20";Tend="1445";Tstart="970";shortTE="F";uid="fa8a9992-1b01-4474-a2c9-29860b7286b6"
VSBO01000001.1	RepeatMasker	Unknown	9521840	9521966	402	+	.	ID="RND-5_FAMILY-11699";Tend="320";Tstart="202";shortTE="F";uid="4697bf4e-add4-41f2-83ee-b52ab15d6adc"
VSBO01000001.1	RepeatMasker	DNA	13145461	13145660	510	+	.	ID="dna4-2_ap";Tend="220";Tstart="2";shortTE="F";uid="a7d288db-29db-449d-95d7-438882fec0ce"
VSBO01000001.1	RepeatMasker	Unknown	7936859	7937330	2347	+	.	ID="RND-6_FAMILY-16438";Tend="1257";Tstart="817";shortTE="F";uid="26263610-370f-40b9-866e-d3627dc57af2"
VSBO01000001.1	RepeatMasker	Unknown	14268295	14269240	3949	+	.	ID="RND-6_FAMILY-303";Tend="1756";Tstart="864";shortTE="F";uid="b525a15d-8186-4b56-85a2-b102a3fa6ab2"
VSBO01000001.1	RepeatMasker	Unknown	9707271	9707486	580	+	.	ID="RND-6_FAMILY-2670";Tend="1121";Tstart="903";shortTE="F";uid="1510d820-9f5d-4a4a-a8d0-106e217a05a0"
VSBO01000001.1	RepeatMasker	DNA/PIF-Spy	1302805	1302942	441	+	.	ID="ISL2EU-3N1_CFL";Tend="345";Tstart="207";shortTE="F";uid="9195257d-b6f4-4723-a1b9-a9b2463e3709"
VSBO01000001.1	RepeatMasker	Retroposon?	3201220	3201808	783	+	.	ID="SINE2-1_AP";Tend="1165";Tstart="553";shortTE="F";uid="ec99f232-5678-4e73-9ae8-1c3c4728ab49"
VSBO01000001.1	RepeatMasker	Unknown	9650285	9650748	794	+	.	ID="RND-6_FAMILY-10569";Tend="1485";Tstart="1023";shortTE="F";uid="2210fc2f-8cc4-4113-b1aa-a3b5317c9f6f"
VSBO01000001.1	RepeatMasker	DNA	3028531	3028764	832	+	.	ID="TTAA2C_AP";Tend="423";Tstart="190";shortTE="F";uid="b3108730-218d-456e-9a00-6e55089a4d90"
VSBO01000001.1	RepeatMasker	DNA/TcMar-m44?	12494755	12494935	861	+	.	ID="DNA4-9B_AP";Tend="183";Tstart="2";shortTE="F";uid="1eb6e7d3-5fb6-47a2-92a7-18625fd7e4af"
VSBO01000001.1	RepeatMasker	Retroposon?	10164964	10165495	1201	+	.	ID="SINE2-2_AP";TEgroup="ctg_1%7CSINE2-2_AP%7C6";Tend="1925";Tstart="63";shortTE="F";uid="6734fffb-610b-4fcb-a2dd-2b8ef0d7dcfe"
VSBO01000001.1	RepeatMasker	DNA/TcMar-m44?	14735486	14735650	511	+	.	ID="dnax-4b_ap";Tend="172";Tstart="4";shortTE="F";uid="40227e2f-e22e-4409-a690-800949a1776e"
VSBO01000001.1	RepeatMasker	RC/Helitron	9707483	9707612	443	+	.	ID="HELITRON-N23_LMI";Tend="637";Tstart="496";shortTE="F";uid="7ad5fa5b-75c3-42f2-a970-68be45ed272e"
VSBO01000001.1	RepeatMasker	DNA/hAT-hAT19	2743983	2744101	886	+	.	ID="HAT-N2_AP";Tend="114";Tstart="1";shortTE="F";uid="eb8eee66-d36b-4bed-a06a-4e38090b9d7c"
VSBO01000001.1	RepeatMasker	DNA/Kolobok-E	7675104	7675274	495	+	.	ID="RND-6_FAMILY-691";Tend="1515";Tstart="1147";shortTE="F";uid="dec5bd8d-41ad-41fa-8e5a-f5e23af964a4"
VSBO01000001.1	RepeatMasker	DNA	2429279	2429488	599	+	.	ID="TTAA7_AP";Tend="318";Tstart="89";shortTE="F";uid="03c5bee3-ac9c-4ea1-81ab-10de1e3b8075"
VSBO01000001.1	RepeatMasker	DNA/Kolobok-E	8188878	8189242	1039	+	.	ID="RND-6_FAMILY-691";Tend="1223";Tstart="893";shortTE="F";uid="50779f81-198b-4129-b2c8-963c2ce3ff21"
VSBO01000001.1	RepeatMasker	DNA	13030532	13030845	668	+	.	ID="ttaa3c_ap";Tend="425";Tstart="53";shortTE="F";uid="adf0cdbf-6738-467c-973c-cf7588f7ffb5"
VSBO01000001.1	RepeatMasker	Unknown	12487840	12489016	4745	+	.	ID="RND-1_FAMILY-68";Tend="1630";Tstart="469";shortTE="F";uid="225a8ce7-b636-4ea1-b079-d4431cc25ad9"
VSBO01000001.1	RepeatMasker	DNA/MULE-MuDR	3023694	3023852	677	+	.	ID="RND-6_FAMILY-47";Tend="1211";Tstart="1045";shortTE="F";uid="e9a7362e-6eae-4eef-84a2-557b37599e45"
VSBO01000001.1	RepeatMasker	DNA	11118267	11118506	661	+	.	ID="dna4-2_ap";Tend="288";Tstart="14";shortTE="F";uid="a3f478f9-45e5-474b-ac31-f08b024ce221"
VSBO01000001.1	RepeatMasker	DNA/hAT-Tip100	13090629	13090776	704	+	.	ID="RND-5_FAMILY-848";Tend="1068";Tstart="931";shortTE="F";uid="08532070-3329-4a27-9294-20aa09f9d53b"
VSBO01000001.1	RepeatMasker	DNA/Ginger-1	13361173	13361368	613	+	.	ID="GINGER1-1_AP";Tend="3381";Tstart="3150";shortTE="F";uid="24807d1e-cc0e-4c01-8575-c9fecc66b637"
VSBO01000001.1	RepeatMasker	Unknown	104038	104531	2162	+	.	ID="RND-1_FAMILY-68";Tend="1843";Tstart="1364";shortTE="F";uid="6fc070d6-2485-4d9f-8aa9-f0714617ba04"
VSBO01000001.1	RepeatMasker	DNA/hAT-Tip100	13463726	13464611	1080	+	.	ID="RND-6_FAMILY-6024";TEgroup="ctg_1%7CRND-6_FAMILY-6024%7C3";Tend="1366";Tstart="774";shortTE="F";uid="edd9de1b-78c4-4bfb-9344-58aafe43d969"
VSBO01000001.1	RepeatMasker	DNA/hAT-hAT19	934767	935011	455	+	.	ID="HAT-N4_AP";Tend="252";Tstart="3";shortTE="F";uid="73fa5da2-0b22-4499-be7c-f2e5fb7a224b"
VSBO01000001.1	RepeatMasker	LTR/Gypsy	13033602	13033746	432	+	.	ID="GYPSY-39_AA-I";Tend="2936";Tstart="2791";shortTE="F";uid="8308a95f-25f8-4c0e-864f-16416a1d616e"
VSBO01000001.1	RepeatMasker	Retroposon?	3230507	3231121	1057	+	.	ID="SINE2-1_AP";Tend="1447";Tstart="850";shortTE="F";uid="598f9f5e-aae5-4ecb-b179-ef9251d4f376"
VSBO01000001.1	RepeatMasker	DNA/hAT-Charlie	14438081	14438269	1073	-	.	ID="DNA8-55B_AP";Tend="180";Tstart="1";shortTE="F";uid="1dbeefef-d062-477f-870b-114c04044bb8"
VSBO01000001.1	RepeatMasker	DNA/hAT	12960955	12961497	2455	-	.	ID="RND-5_FAMILY-207";Tend="1569";Tstart="941";shortTE="F";uid="8796679a-d282-47dc-9f20-f9dd228c3e0d"
VSBO01000001.1	RepeatMasker	Unknown	4379776	4380088	671	-	.	ID="RND-6_FAMILY-1403";Tend="1683";Tstart="1393";shortTE="F";uid="41a245c1-c4fd-4beb-b302-c4a64c2c84f2"
VSBO01000001.1	RepeatMasker	Unknown	101266	103078	11382	-	.	ID="RND-6_FAMILY-4106";Tend="2196";Tstart="505";shortTE="F";uid="ed12575d-bda7-437c-9538-f5143db025b9"
VSBO01000001.1	RepeatMasker	Retroposon?	6724177	6724410	502	-	.	ID="SINE2-1_AP";Tend="717";Tstart="491";shortTE="F";uid="c4bd2c62-6e16-4c0c-baec-28afe531b906"
VSBO01000001.1	RepeatMasker	DNA/MULE-MuDR	8496507	8496749	726	-	.	ID="MUDR8X_AP";Tend="218";Tstart="4";shortTE="F";uid="d406f835-d3ac-4356-b2a6-4c67f147f576"
VSBO01000001.1	RepeatMasker	DNA/hAT-hAT19	3073982	3075105	4051	-	.	ID="rnd-5_family-121";Tend="1103";Tstart="143";shortTE="F";uid="88b11c8e-b566-47f6-bd63-6dce1815815e"
VSBO01000001.1	RepeatMasker	Retroposon?	942032	942358	993	-	.	ID="SINE2-2_AP";Tend="468";Tstart="96";shortTE="F";uid="79e07c32-9074-4ebd-adda-060a314f23c6"
VSBO01000001.1	RepeatMasker	DNA/MULE-MuDR	7936664	7936871	1044	-	.	ID="MUDR6X_AP";Tend="2386";Tstart="2189";shortTE="F";uid="023a2ef5-f7f8-4a55-91bb-d85a27acd0c7"
VSBO01000001.1	RepeatMasker	Unknown	12472644	12474402	7828	-	.	ID="RND-1_FAMILY-68";Tend="2129";Tstart="452";shortTE="F";uid="5e59de52-99d5-4b29-9637-c02539b8d8b0"
VSBO01000001.1	RepeatMasker	Retroposon?	12948610	12949077	421	-	.	ID="SINE2-2_AP";Tend="464";Tstart="1";shortTE="F";uid="4289cbd3-5eab-4eb7-8a1a-179fba2f33b9"
VSBO01000001.1	RepeatMasker	DNA/TcMar-Tc1	9040211	9040939	3745	-	.	ID="RND-6_FAMILY-3988";Tend="1637";Tstart="899";shortTE="F";uid="62e5ab1c-14dd-4707-aa8d-88e0b9afb19b"
VSBO01000001.1	RepeatMasker	DNA/MULE-MuDR	10007041	10007181	818	-	.	ID="RND-6_FAMILY-9076";Tend="758";Tstart="620";shortTE="F";uid="a3918fea-0931-4003-8cdb-799d8aac0351"
VSBO01000001.1	RepeatMasker	Unknown	13083594	13084487	1602	-	.	ID="RND-1_FAMILY-68";Tend="1628";Tstart="759";shortTE="F";uid="d688252d-984a-4bc2-afab-bd7bbfd04eee"
VSBO01000001.1	RepeatMasker	Unknown	14469359	14469900	1636	-	.	ID="RND-5_FAMILY-7144";Tend="1216";Tstart="683";shortTE="F";uid="4151ac7b-1778-4339-919d-a694a05c896e"
VSBO01000001.1	RepeatMasker	Unknown	2452929	2453900	2022	-	.	ID="RND-6_FAMILY-17681";TEgroup="ctg_1%7CRND-6_FAMILY-17681%7C1";Tend="1379";Tstart="638";shortTE="F";uid="7420f866-d35f-48e5-a0f8-93026bc5e193"
VSBO01000001.1	RepeatMasker	Unknown	6787872	6788235	2174	-	.	ID="RND-5_FAMILY-449";Tend="1353";Tstart="997";shortTE="F";uid="d9f2280d-050c-4c6b-9fe1-43449816a176"
VSBO01000001.1	RepeatMasker	Retroposon?	3060949	3061173	473	-	.	ID="RND-5_FAMILY-7013";Tend="975";Tstart="762";shortTE="F";uid="95ea1e83-6238-4e7a-8ff9-c74b331841b7"
VSBO01000001.1	RepeatMasker	Retroposon?	8154961	8155137	538	-	.	ID="SINE2-2_AP";Tend="197";Tstart="1";shortTE="F";uid="92630777-2804-44c2-954f-b78354328717"
VSBO01000001.1	RepeatMasker	DNA	7984168	7984540	493	-	.	ID="TTAA2D_AP";Tend="360";Tstart="1";shortTE="F";uid="41edbdc9-93ca-40d2-bfe5-f4d3f9a6855b"
VSBO01000001.1	RepeatMasker	DNA/MULE-MuDR	10006664	10006849	537	-	.	ID="RND-6_FAMILY-9076";Tend="1490";Tstart="1323";shortTE="F";uid="d83b8168-f880-488a-a66c-7b83e9011be0"
VSBO01000001.1	RepeatMasker	DNA	3065920	3066351	2286	-	.	ID="TTAA22_AP";Tend="435";Tstart="1";shortTE="F";uid="1d2d8184-e67e-450b-b227-8dc3432c190e"
VSBO01000001.1	RepeatMasker	DNA	13906377	13906552	408	-	.	ID="dna4-2_ap";Tend="303";Tstart="135";shortTE="F";uid="a3001cf8-da33-463a-adad-4d771d09df49"
VSBO01000001.1	RepeatMasker	Unknown	3884987	3885310	1814	-	.	ID="RND-1_FAMILY-76";Tend="1239";Tstart="940";shortTE="F";uid="3b823c00-dcc9-4b29-a364-17292300515f"
VSBO01000001.1	RepeatMasker	Retroposon?	10367547	10368239	930	-	.	ID="SINE2-1_AP";Tend="1366";Tstart="149";shortTE="F";uid="7207276a-9591-471d-8414-430a28a52001"
VSBO01000001.1	RepeatMasker	DNA/TcMar-m44	10132359	10132669	1573	-	.	ID="MARINERN-2_AP";Tend="447";Tstart="150";shortTE="F";uid="9ffec011-4b97-4502-bac2-39310c1cbfc7"
VSBO01000001.1	RepeatMasker	DNA	2864340	2864748	2125	-	.	ID="TTAA3_AP";Tend="429";Tstart="2";shortTE="F";uid="d5aa0f63-60e9-4ebc-975f-16b023aa7520"
VSBO01000001.1	RepeatMasker	DNA/MULE-MuDR	13032716	13032933	1127	-	.	ID="RND-5_FAMILY-5515";Tend="1142";Tstart="945";shortTE="F";uid="5a8017af-76ee-4615-b70b-3384839b10f2"
VSBO01000001.1	RepeatMasker	Retroposon?	4127433	4127617	400	-	.	ID="SINE2-1_AP";Tend="1770";Tstart="1590";shortTE="F";uid="13b01518-1200-4bd5-9a26-3f3e63191cd9"
VSBO01000001.1	RepeatMasker	Retroposon?	13039024	13041538	11897	-	.	ID="RND-6_FAMILY-5626";Tend="2388";Tstart="1";shortTE="F";uid="6501b12f-cc0d-49bb-ab3b-97650c69f888"
VSBO01000001.1	RepeatMasker	Unknown	4309372	4309541	564	-	.	ID="RND-5_FAMILY-8551";Tend="2620";Tstart="2446";shortTE="F";uid="3ebd3354-f8a2-43cb-ab52-00ed8d27cdb0"
VSBO01000001.1	RepeatMasker	DNA	12107466	12108247	1676	-	.	ID="DNA4-2_AP";Tend="769";Tstart="6";shortTE="F";uid="3463d42f-0464-4996-af01-95c3d153c4fd"
VSBO01000001.1	RepeatMasker	DNA/Sola-1	118078	118183	667	-	.	ID="RND-6_FAMILY-4678";Tend="1518";Tstart="1413";shortTE="F";uid="2ee0d41e-a7ca-45b3-8cad-528867c37fa7"
VSBO01000001.1	RepeatMasker	DNA/hAT-hAT19	3075160	3075311	460	-	.	ID="RND-5_FAMILY-121";Tend="140";Tstart="13";shortTE="F";uid="7c84ee13-42bd-4fb7-8f5e-f69d387648d0"
VSBO01000001.1	RepeatMasker	DNA	14611803	14612115	926	-	.	ID="TTAA11_AP";Tend="374";Tstart="54";shortTE="F";uid="32db7dc0-5c18-40f2-87c9-18b0b6fbaabf"
VSBO01000001.1	RepeatMasker	DNA/hAT-Tip100	9789995	9790838	7208	-	.	ID="RND-6_FAMILY-1378";Tend="1534";Tstart="692";shortTE="F";uid="d560e452-c89a-4b84-9b58-f17db94c6f59"
VSBO01000001.1	RepeatMasker	Retroposon?	3060518	3060757	848	-	.	ID="RND-5_FAMILY-7013";Tend="1899";Tstart="1661";shortTE="F";uid="b75f400f-eeb0-4e88-a8f7-ee018a6fbdd1"
VSBO01000001.1	RepeatMasker	DNA/hAT-hAT19	1764947	1765357	1591	-	.	ID="RND-5_FAMILY-537";Tend="1616";Tstart="1254";shortTE="F";uid="290157c3-869b-4952-b099-06b57608787b"
VSBO01000001.1	RepeatMasker	DNA/Kolobok-E	3642925	3643497	754	-	.	ID="RND-6_FAMILY-691";Tend="1498";Tstart="910";shortTE="F";uid="a6582607-63ae-4ddf-9dd6-b0659f8c4541"
VSBO01000001.1	RepeatMasker	DNA/Kolobok-E	9098101	9098240	1078	-	.	ID="RND-5_FAMILY-15287";Tend="1495";Tstart="1357";shortTE="F";uid="51a8fbea-96fd-44be-8bb4-d2f42e42d806"
VSBO01000001.1	RepeatMasker	Retroposon?	11963660	11964136	438	-	.	ID="SINE2-2_AP";Tend="482";Tstart="1";shortTE="F";uid="03568796-326e-45f1-8833-0f26c5a7cd29"
VSBO01000001.1	RepeatMasker	LINE/I-Jockey	9766273	9766784	718	-	.	ID="JOCKEY-7_RPR";Tend="1515";Tstart="1004";shortTE="F";uid="39c95dc0-8c3f-444c-943c-21bb6d90559e"
VSBO01000001.1	RepeatMasker	DNA	13374017	13374496	555	-	.	ID="DNA4-2_AP";Tend="467";Tstart="8";shortTE="F";uid="940519ec-45ad-4745-8fcc-900d00aaa63a"
VSBO01000001.1	RepeatMasker	DNA/hAT-Tip100	4616297	4616471	879	-	.	ID="RND-6_FAMILY-9088";Tend="1511";Tstart="1343";shortTE="F";uid="1145c32b-13e5-4b83-a217-487dd2df95bb"
VSBO01000001.1	RepeatMasker	DNA/Kolobok-E	12501361	12501686	1141	-	.	ID="RND-5_FAMILY-15287";Tend="821";Tstart="506";shortTE="F";uid="2cf5206b-f24d-4f60-8637-185a4d813c2a"
VSBO01000001.1	RepeatMasker	RC/Helitron	7270813	7270934	412	-	.	ID="HELITRON-N1_PBA";Tend="666";Tstart="543";shortTE="F";uid="0453a830-4a9d-42fc-9b64-3fe0e939b3d7"
VSBO01000001.1	RepeatMasker	Unknown	3618836	3619172	1282	-	.	ID="RND-6_FAMILY-827";Tend="1165";Tstart="797";shortTE="F";uid="831f7a2e-59ca-473d-a1fa-293b417ceca1"
VSBO01000001.1	RepeatMasker	Unknown	6754243	6754557	827	-	.	ID="RND-4_FAMILY-447";TEgroup="ctg_1%7CRND-4_FAMILY-447%7C3";Tend="1521";Tstart="1101";shortTE="F";uid="b543e9c5-e631-430d-aeaf-d7357c53982f"
VSBO01000001.1	RepeatMasker	DNA/hAT-hAT19	9475341	9475461	545	-	.	ID="RND-5_FAMILY-802";Tend="1510";Tstart="1390";shortTE="F";uid="960c8ae9-a046-4779-82d3-abe4cfd5d3d5"
VSBO01000001.1	RepeatMasker	DNA	9648722	9648956	523	-	.	ID="dna4-2b_ap";Tend="228";Tstart="1";shortTE="F";uid="ee8e6799-d511-4060-a175-8536fdae0eac"
VSBO01000001.1	RepeatMasker	DNA/Kolobok-E	8232223	8232428	495	-	.	ID="RND-6_FAMILY-691";Tend="1306";Tstart="1096";shortTE="F";uid="173ef269-094b-4416-bf8c-8dd01814d569"
VSBO01000001.1	RepeatMasker	DNA/hAT	12480481	12480721	573	-	.	ID="DNA8-1_AP";Tend="476";Tstart="241";shortTE="F";uid="d4cb9393-a065-4d2f-b3d0-516552f46ff2"
VSBO01000001.1	RepeatMasker	DNA	7046091	7046484	1003	-	.	ID="DNA-TTAA-1_AP";Tend="423";Tstart="21";shortTE="F";uid="c490c3b9-7b8d-4894-a708-48ac2e56dea5"
VSBO01000001.1	RepeatMasker	DNA	13643221	13643598	636	-	.	ID="TTAA2C_AP";Tend="412";Tstart="5";shortTE="F";uid="8c5f9ca6-bdaf-41bf-a603-7f1a1f7e63ed"
VSBO01000001.1	RepeatMasker	Retroposon?	9613020	9613315	426	-	.	ID="SINE2-1_AP";Tend="1461";Tstart="1128";shortTE="F";uid="e755d11a-735b-4f67-8777-ae18899051a2"
VSBO01000001.1	RepeatMasker	Unknown	14626370	14627023	1432	-	.	ID="RND-4_FAMILY-447";TEgroup="ctg_1%7CRND-4_FAMILY-447%7C10";Tend="1525";Tstart="1153";shortTE="F";uid="9aca212d-6cfd-40bd-8bbd-6a8835160097"
VSBO01000001.1	RepeatMasker	Unknown	14118592	14118722	918	-	.	ID="RND-1_FAMILY-138";Tend="1405";Tstart="1281";shortTE="F";uid="5ee7fede-7c15-410e-b3df-4c0d6929d75d"
VSBO01000001.1	RepeatMasker	DNA	5652428	5652633	606	-	.	ID="DNA4-2_AP";Tend="635";Tstart="422";shortTE="F";uid="2059f781-c83e-48a5-81fb-f249196b1b7e"
VSBO01000001.1	RepeatMasker	Unknown	14036239	14036901	1480	-	.	ID="RND-4_FAMILY-447";TEgroup="ctg_1%7CRND-4_FAMILY-447%7C9";Tend="1535";Tstart="1084";shortTE="F";uid="20e16e90-8357-4b43-9d16-3744aec50595"
VSBO01000001.1	RepeatMasker	Unknown	8371665	8371945	538	-	.	ID="RND-6_FAMILY-5122";Tend="1316";Tstart="1078";shortTE="F";uid="9bf3501c-3839-4172-b341-c25e376be2dc"
VSBO01000001.1	RepeatMasker	DNA/MULE-MuDR	12253625	12253775	498	-	.	ID="MUDR11X_AP";Tend="2183";Tstart="2026";shortTE="F";uid="7fe0973c-1bfb-4841-985b-a78028a878c1"
VSBO01000001.1	RepeatMasker	DNA	9673302	9673975	1469	-	.	ID="DNA4-2_AP";Tend="769";Tstart="1";shortTE="F";uid="1c734b5d-c733-46f8-8225-3d767069e008"
VSBO01000001.1	RepeatMasker	DNA/MULE-MuDR	7242195	7242312	430	-	.	ID="RND-6_FAMILY-1131";Tend="1423";Tstart="1302";shortTE="F";uid="506e9b12-5128-40f5-8608-cd888d4f27eb"
VSBO01000001.1	RepeatMasker	DNA/hAT-hAT19	4783712	4783953	591	-	.	ID="DNA8-64B_AP";Tend="265";Tstart="6";shortTE="F";uid="53f95462-bc1e-4eba-ab76-604d1775b39e"
VSBO01000001.1	RepeatMasker	DNA	7516023	7516389	548	-	.	ID="TTAA2C_AP";Tend="412";Tstart="12";shortTE="F";uid="61b63c5c-37cb-4be1-84b4-7af6108a4143"
VSBO01000001.1	RepeatMasker	DNA/Kolobok-E	388989	389350	1102	-	.	ID="RND-5_FAMILY-15287";Tend="841";Tstart="496";shortTE="F";uid="55160c9c-1c0d-44d5-8d72-74726458d3f9"
VSBO01000001.1	RepeatMasker	DNA	9091418	9091844	1224	-	.	ID="TTAA2C_AP";Tend="422";Tstart="16";shortTE="F";uid="7526c717-52b8-4d92-a3de-853d6ea1caa1"
VSBO01000001.1	RepeatMasker	Retroposon?	6872114	6872554	2296	-	.	ID="RND-5_FAMILY-4364";Tend="1153";Tstart="697";shortTE="F";uid="d3f5c700-05a3-4698-ab94-4107f321ae88"
VSBO01000001.1	RepeatMasker	DNA/Ginger-1	13092892	13094833	4159	-	.	ID="RND-6_FAMILY-2443";Tend="2071";Tstart="4";shortTE="F";uid="1b772a5e-e6f9-49d1-b1ac-c49f772bc2f2"
VSBO01000001.1	RepeatMasker	DNA	5778492	5778745	410	-	.	ID="dna4-2b_ap";Tend="769";Tstart="503";shortTE="F";uid="b841a772-8783-4478-9ead-43377a885d6e"
VSBO01000001.1	RepeatMasker	DNA/hAT-hAT19	12139915	12140178	824	-	.	ID="RND-5_FAMILY-2977";Tend="1554";Tstart="1307";shortTE="F";uid="f0818c9a-5c04-4702-97b1-7bd9265ef3be"
VSBO01000001.1	RepeatMasker	Retroposon?	8541062	8541586	869	-	.	ID="SINE2-2_AP";Tend="524";Tstart="1";shortTE="F";uid="ac7e229b-7001-47c9-93f3-8393cfd8b1ba"
VSBO01000001.1	RepeatMasker	DNA/hAT-Tip100	7291920	7292092	1190	-	.	ID="RND-1_FAMILY-40";Tend="1146";Tstart="974";shortTE="F";uid="a12a919f-9437-4160-ab9b-7c0aeeabd253"
VSBO01000001.1	RepeatMasker	DNA/Academ-1	7459342	7459455	472	-	.	ID="RND-6_FAMILY-49";Tend="984";Tstart="883";shortTE="F";uid="d6b25b91-54cd-421f-971c-08ed7e898dd9"
VSBO01000001.1	RepeatMasker	DNA	5977996	5978318	408	-	.	ID="TTAA2_AP";Tend="291";Tstart="5";shortTE="F";uid="85b2278d-d65b-4861-b138-f9d728a75093"
VSBO01000001.1	RepeatMasker	DNA	9842298	9842444	589	-	.	ID="DNA-TTAA-1_AP";Tend="423";Tstart="276";shortTE="F";uid="35cfccb9-2394-476f-bcf2-07fe6dd264ed"
VSBO01000001.1	RepeatMasker	Retroposon?	14084503	14084663	428	-	.	ID="SINE2-1_AP";Tend="1463";Tstart="1294";shortTE="F";uid="036dc329-fe08-49cc-aa2a-8d8595634108"
VSBO01000001.1	RepeatMasker	DNA	5514205	5514612	1498	-	.	ID="DNA-TTAA-1_AP";Tend="423";Tstart="1";shortTE="F";uid="b7fc0197-a6f8-48e8-9e13-eda9b940344d"
VSBO01000001.1	RepeatMasker	DNA/Maverick	3005595	3006025	776	-	.	ID="RND-6_FAMILY-2102";Tend="1236";Tstart="825";shortTE="F";uid="fdcab9f3-9572-4ed3-a995-bf4348d940af"
VSBO01000001.1	RepeatMasker	DNA	2953706	2954101	1557	-	.	ID="TTAA8_AP";Tend="438";Tstart="6";shortTE="F";uid="e8d709b3-6884-4ab4-8307-4707d8b8128c"
VSBO01000001.1	RepeatMasker	DNA/TcMar-m44?	11830774	11830957	882	-	.	ID="DNA4-9B_AP";Tend="185";Tstart="1";shortTE="F";uid="678ac488-00dc-4532-ac35-35570d7d8901"
VSBO01000001.1	RepeatMasker	Retroposon?	13232064	13232598	445	-	.	ID="SINE2-1_AP";Tend="1176";Tstart="611";shortTE="F";uid="283c22b8-bb6f-4fc7-80ef-d1748a9fb465"
VSBO01000001.1	RepeatMasker	DNA/Ginger-1	6515687	6517931	17054	-	.	ID="RND-6_FAMILY-677";Tend="2286";Tstart="102";shortTE="F";uid="20a033ea-d920-43db-a0f5-e8e7be6b8303"
VSBO01000001.1	RepeatMasker	DNA/MULE-MuDR	8341808	8341930	599	-	.	ID="RND-5_FAMILY-540";Tend="333";Tstart="219";shortTE="F";uid="28030381-075a-4b6c-81de-b90507be1b24"
VSBO01000001.1	RepeatMasker	Retroposon?	6732579	6733007	3096	-	.	ID="SINE2-2_AP";Tend="668";Tstart="1";shortTE="F";uid="6fbe7177-a245-4cb6-ac5d-1b233b3f7e90"
VSBO01000001.1	RepeatMasker	DNA/hAT-hAT19	12470151	12470363	594	-	.	ID="HAT-N9_AP";Tend="215";Tstart="2";shortTE="F";uid="fa35cb0c-640c-4932-b1be-0f7e2d27a9a4"
VSBO01000001.1	RepeatMasker	DNA/Ginger-1	9814394	9814602	618	-	.	ID="GINGER1-1_AP";Tend="3740";Tstart="3548";shortTE="F";uid="823fbfed-6bbb-40e8-b9aa-90d76896c482"
VSBO01000001.1	RepeatMasker	DNA	9440480	9441078	768	-	.	ID="DNA4-2_AP";Tend="751";Tstart="168";shortTE="F";uid="31cfd623-c7b7-43ef-bfab-233655f98794"
VSBO01000001.1	RepeatMasker	DNA/Kolobok-E	12401348	12401652	681	-	.	ID="RND-6_FAMILY-691";Tend="1495";Tstart="1199";shortTE="F";uid="1f5ff1a2-53e9-410c-bcad-b45a117a0fd6"
VSBO01000001.1	RepeatMasker	LINE/I-Jockey	1926793	1927023	671	-	.	ID="RND-5_FAMILY-3937";Tend="1348";Tstart="1126";shortTE="F";uid="ee86c7c7-bf0e-4657-8f13-068eebcb69ba"
VSBO01000001.1	RepeatMasker	DNA/Maverick	3062927	3063303	672	-	.	ID="RND-6_FAMILY-3462";Tend="1520";Tstart="1144";shortTE="F";uid="0d6e8943-01e7-4ae3-9cce-e99533c51ab6"
VSBO01000001.1	RepeatMasker	DNA	10273422	10273623	882	-	.	ID="DNA4-2_AP";Tend="738";Tstart="535";shortTE="F";uid="2d3b1ddd-4439-4374-93ed-95f41ee6acd6"
VSBO01000001.1	RepeatMasker	Unknown	78874	81210	11646	-	.	ID="RND-1_FAMILY-68";Tend="2436";Tstart="359";shortTE="F";uid="576d0649-b8bd-4be6-80ec-5d54306f3ef5"
VSBO01000001.1	RepeatMasker	DNA/hAT-hAT19	9225349	9225674	1372	-	.	ID="DNA8-71B_AP";Tend="649";Tstart="280";shortTE="F";uid="e9f579ea-a91c-46c8-a3f7-bc516d0b08ac"
VSBO01000001.1	RepeatMasker	Unknown	11652244	11652715	890	-	.	ID="RND-5_FAMILY-529";Tend="1853";Tstart="1446";shortTE="F";uid="bfd57328-d175-451e-8182-31159d649188"
VSBO01000001.1	RepeatMasker	DNA/MULE-MuDR	9363966	9364657	2915	-	.	ID="MUDR9X_AP";Tend="2125";Tstart="1407";shortTE="F";uid="cd447ef4-37e9-432d-bcb0-94b68883e102"
VSBO01000001.1	RepeatMasker	RC/Helitron	13869620	13869776	400	-	.	ID="HELITRON-N4_LMI";Tend="178";Tstart="1";shortTE="F";uid="d965a349-a618-435d-8c28-cf36d8e11cf4"
VSBO01000001.1	RepeatMasker	DNA	2851559	2851775	680	-	.	ID="TTAA2C_AP";Tend="410";Tstart="182";shortTE="F";uid="6fa477e2-311b-43ed-8872-99cd77584765"
VSBO01000001.1	RepeatMasker	Unknown	12951180	12951299	512	-	.	ID="RND-1_FAMILY-104";Tend="1236";Tstart="1118";shortTE="F";uid="ab229cb5-5018-4c54-8458-7a50a229a690"
VSBO01000001.1	RepeatMasker	LINE/RTE-BovB	2989445	2990321	10250	-	.	ID="RND-6_FAMILY-4478";Tend="2315";Tstart="314";shortTE="F";uid="2e5644b3-20df-48f2-b172-15be6b69c67f"
VSBO01000001.1	RepeatMasker	Retroposon?	10180286	10180611	490	-	.	ID="SINE2-1_AP";Tend="1242";Tstart="907";shortTE="F";uid="129785ae-44f3-42c4-9b69-b5832d88a1db"
VSBO01000001.1	RepeatMasker	DNA	1780998	1781419	2730	-	.	ID="TTAA2C_AP";Tend="423";Tstart="1";shortTE="F";uid="8e4478d8-6171-4046-b18c-94d2932c9e74"
VSBO01000001.1	RepeatMasker	LTR/Pao	50342	51289	905	-	.	ID="BEL3-I_AP";Tend="6306";Tstart="5362";shortTE="F";uid="b40f625d-a297-4350-83aa-085a95cc8f17"
VSBO01000001.1	RepeatMasker	Unknown	12489996	12490387	1078	-	.	ID="RND-4_FAMILY-53";Tend="1057";Tstart="663";shortTE="F";uid="4a8332a2-a638-4f28-b58b-71843318f237"
VSBO01000001.1	RepeatMasker	DNA	14816800	14817220	1839	-	.	ID="DNA-TTAA-1_AP";Tend="421";Tstart="1";shortTE="F";uid="8079e51b-dbea-4120-bd14-d8065ecfbf0c"
VSBO01000001.1	RepeatMasker	RC/Helitron	7376582	7376688	422	-	.	ID="HELITRON-N1_PBA";Tend="685";Tstart="579";shortTE="F";uid="7f57b722-fcb4-48c6-94d8-dfb9b6c6428e"
VSBO01000001.1	RepeatMasker	DNA/hAT-hAT19	14080102	14080671	949	-	.	ID="HAT-N8_AP";TEgroup="ctg_1%7CHAT-N8_AP%7C1";Tend="864";Tstart="2";shortTE="F";uid="5ea28355-2023-4c5c-8597-32096cdceec2"
VSBO01000001.1	RepeatMasker	Retroposon?	13041838	13043250	5073	-	.	ID="RND-6_FAMILY-5626";TEgroup="ctg_1%7CRND-6_FAMILY-5626%7C1";Tend="1810";Tstart="812";shortTE="F";uid="d99d0fcd-a5d0-4c47-801d-e381fd26413d"
VSBO01000001.1	RepeatMasker	DNA	2442736	2442903	473	-	.	ID="TTAA4B_AP";Tend="401";Tstart="213";shortTE="F";uid="0963eb43-61fe-4a52-be09-48320187959c"
VSBO01000001.1	RepeatMasker	Unknown	6992049	6992528	1475	-	.	ID="RND-6_FAMILY-1854";Tend="915";Tstart="447";shortTE="F";uid="5e36de48-c6eb-4cbf-abf8-240d795798cd"
VSBO01000001.1	RepeatMasker	Retroposon?	562663	562887	783	-	.	ID="RND-1_FAMILY-28";Tend="2395";Tstart="2179";shortTE="F";uid="0596daf4-2913-4c56-b58b-5409f41cfd4d"
VSBO01000001.1	RepeatMasker	DNA	4575412	4575677	1008	-	.	ID="TTAA2C_AP";Tend="276";Tstart="1";shortTE="F";uid="74c596bf-b79e-4972-b695-c39bb36c9cca"
VSBO01000001.1	RepeatMasker	Unknown	12464629	12465401	679	-	.	ID="RND-1_FAMILY-68";TEgroup="ctg_1%7CRND-1_FAMILY-68%7C3";Tend="1153";Tstart="469";shortTE="F";uid="8b916a65-cf6c-4665-a1ba-8eed72d30cab"
VSBO01000001.1	RepeatMasker	Retroposon?	4693947	4694524	477	-	.	ID="SINE2-1_AP";Tend="1206";Tstart="631";shortTE="F";uid="8b061aef-dc4e-47c0-bb06-f1d1d900c47c"
VSBO01000001.1	RepeatMasker	DNA	6051431	6052154	1562	-	.	ID="DNA4-2_AP";Tend="750";Tstart="1";shortTE="F";uid="9c34fa85-efa2-4a85-abf4-87877458adf4"
VSBO01000001.1	RepeatMasker	DNA	4490497	4491181	755	-	.	ID="DNA4-2_AP";Tend="769";Tstart="63";shortTE="F";uid="082e1d10-fe27-4e4c-9bd9-33c82cf41fb9"
VSBO01000001.1	RepeatMasker	Retroposon?	128356	128721	1312	-	.	ID="SINE2-2_AP";Tend="538";Tstart="152";shortTE="F";uid="47f2d6f3-53d5-4daa-8bef-04840c4835de"
VSBO01000001.1	RepeatMasker	DNA	10585059	10585210	516	-	.	ID="dna4-2_ap";Tend="765";Tstart="614";shortTE="F";uid="bd9eee4a-dc7b-4eff-a4b7-a641a3aa8dd7"
VSBO01000001.1	RepeatMasker	Unknown	10532705	10533069	1459	-	.	ID="RND-5_FAMILY-1372";Tend="1597";Tstart="1230";shortTE="F";uid="a4be440e-0645-46e5-879c-7c1db8f33b5f"
VSBO01000001.1	RepeatMasker	Unknown	12413152	12413396	936	-	.	ID="RND-6_FAMILY-827";Tend="1124";Tstart="885";shortTE="F";uid="851e00d3-f512-4d60-b5cf-958da01ec6ae"
VSBO01000001.1	RepeatMasker	DNA/TcMar-Tigger	12343686	12343854	922	-	.	ID="DNAX-5_AP";Tend="155";Tstart="1";shortTE="F";uid="e0bf5626-6731-49a4-ac5c-6632fbddc891"
VSBO01000001.1	RepeatMasker	DNA/hAT	9169007	9169527	4107	-	.	ID="RND-5_FAMILY-1524";Tend="1477";Tstart="963";shortTE="F";uid="a425b640-d048-49c0-87c9-23077f21e5ef"
VSBO01000001.1	RepeatMasker	DNA/hAT-Tip100	8546363	8546512	456	-	.	ID="RND-1_FAMILY-40";Tend="1140";Tstart="984";shortTE="F";uid="5ab38c20-9920-4cb1-b63c-94f6c55f40eb"
VSBO01000001.1	RepeatMasker	DNA	6984080	6984679	1287	-	.	ID="DNA4-2_AP";Tend="769";Tstart="6";shortTE="F";uid="3db152eb-31bc-4b9a-ae05-49cf3fad6fe9"
VSBO01000001.1	RepeatMasker	DNA	6755707	6755888	568	-	.	ID="dna4-2_ap";Tend="279";Tstart="95";shortTE="F";uid="a8a09e8d-b9d7-41d2-aa15-f239ea5f4a80"
VSBO01000001.1	RepeatMasker	DNA/hAT-hAT19	8873641	8873838	849	-	.	ID="HAT-N18_AP";Tend="813";Tstart="617";shortTE="F";uid="e53bf57b-e783-4b61-8c16-02ccb84f19fc"
VSBO01000001.1	RepeatMasker	DNA/hAT	815206	816610	10484	-	.	ID="RND-1_FAMILY-86";Tend="3260";Tstart="1918";shortTE="F";uid="38ae36d7-d8d6-4663-b718-65d39b9aae25"
VSBO01000001.1	RepeatMasker	DNA/Kolobok-E	11956557	11956682	431	-	.	ID="RND-6_FAMILY-691";Tend="1010";Tstart="883";shortTE="F";uid="b168f812-6043-409b-b642-5477b18f99ea"
VSBO01000001.1	RepeatMasker	DNA/TcMar-Tigger	14609364	14609624	1518	-	.	ID="RND-5_FAMILY-5132";Tend="1245";Tstart="1011";shortTE="F";uid="5d532b9f-935b-4e90-8d42-f55d1c208e51"
VSBO01000001.1	RepeatMasker	RC/Helitron	9101272	9101418	855	-	.	ID="RND-5_FAMILY-7141";Tend="1308";Tstart="1163";shortTE="F";uid="14cf09e0-a4dd-4439-bac1-2c9d9e9f6136"
VSBO01000001.1	RepeatMasker	DNA	10538835	10539404	1348	-	.	ID="DNA4-2_AP";Tend="769";Tstart="95";shortTE="F";uid="e8e8594a-f545-42a4-aa97-587ae3f0c826"
VSBO01000001.1	RepeatMasker	DNA	12144265	12144596	1083	-	.	ID="TTAA2C_AP";Tend="314";Tstart="1";shortTE="F";uid="f7491aa6-d750-47b6-b3f2-6706d2c518b4"
VSBO01000001.1	RepeatMasker	Unknown	9067671	9068525	5976	-	.	ID="RND-5_FAMILY-8551";Tend="1489";Tstart="626";shortTE="F";uid="5fbedfb7-a401-4eb0-ac3e-5eb97dd2aef8"
VSBO01000001.1	RepeatMasker	Unknown	3023745	3023955	727	-	.	ID="RND-5_FAMILY-3006";Tend="432";Tstart="215";shortTE="F";uid="f96f54f5-793d-45a8-820f-946032f78e5b"
VSBO01000001.1	RepeatMasker	Unknown	12994213	12994330	545	-	.	ID="RND-6_FAMILY-23358";Tend="434";Tstart="323";shortTE="F";uid="6f9af78a-8ecb-4232-80a0-1e0ce3c28d38"
VSBO01000001.1	RepeatMasker	LTR/Gypsy	1662541	1662648	440	-	.	ID="GYPSY61-I_AG";Tend="4342";Tstart="4235";shortTE="F";uid="a41e6de2-8072-43b9-9d0b-f7a0085747ff"
VSBO01000001.1	RepeatMasker	DNA	9948084	9948258	568	-	.	ID="RND-6_FAMILY-1713";Tend="1568";Tstart="1407";shortTE="F";uid="6ffdd6a7-dbf2-4c5e-8c00-69e9306f6a67"
VSBO01000001.1	RepeatMasker	DNA/MULE-MuDR	13767945	13768068	566	-	.	ID="RND-6_FAMILY-622";Tend="1335";Tstart="1201";shortTE="F";uid="4de2eb78-8316-443c-9dae-861283bc5aed"
VSBO01000001.1	RepeatMasker	Retroposon?	7728730	7728952	420	-	.	ID="SINE2-2_AP";Tend="245";Tstart="1";shortTE="F";uid="b3e0b29b-b370-444e-b1c8-ac152f7df6d0"
VSBO01000001.1	RepeatMasker	Retroposon?	13662583	13662732	594	-	.	ID="SINE2-1_AP";Tend="1767";Tstart="1627";shortTE="F";uid="59485880-0670-4078-8b2a-4333bbd6d6a1"
VSBO01000001.1	RepeatMasker	DNA/Ginger-1	14349309	14349507	470	-	.	ID="GINGER1-1_AP";Tend="5190";Tstart="5001";shortTE="F";uid="79a9e759-5242-4a0b-b6cb-853699b093a6"
VSBO01000001.1	RepeatMasker	Retroposon?	13601090	13601443	461	-	.	ID="SINE2-2_AP";Tend="389";Tstart="1";shortTE="F";uid="dca85aa3-e01c-4919-910d-d1892c07427d"
VSBO01000001.1	RepeatMasker	Unknown	14896581	14896920	1167	-	.	ID="RND-1_FAMILY-152";Tend="2404";Tstart="2036";shortTE="F";uid="c6fca0a9-6120-4ed9-a078-05ef4ca5d9fa"
VSBO01000001.1	RepeatMasker	DNA/Ginger-2	5514844	5515329	1356	-	.	ID="RND-6_FAMILY-4389";Tend="1121";Tstart="580";shortTE="F";uid="3949ac98-3f7c-4284-a7a8-f1f47fc35942"
VSBO01000001.1	RepeatMasker	RC/Helitron	13931734	13931937	1408	-	.	ID="RND-5_FAMILY-7141";Tend="1127";Tstart="911";shortTE="F";uid="53909024-4850-498f-80c6-dea5aa6e1a2c"
VSBO01000001.1	RepeatMasker	DNA/Kolobok-E	4898467	4898927	592	-	.	ID="RND-6_FAMILY-691";Tend="1490";Tstart="1014";shortTE="F";uid="af26ebf5-f0a1-43ac-b884-b041404af2fd"
VSBO01000001.1	RepeatMasker	Retroposon?	974236	974840	511	-	.	ID="SINE2-2_AP";Tend="1474";Tstart="284";shortTE="F";uid="e6bb3965-84f5-4b24-99ff-ee0bce403318"
VSBO01000001.1	RepeatMasker	DNA	14041614	14042102	718	-	.	ID="dna4-1_ap";Tend="487";Tstart="1";shortTE="F";uid="4447e062-392e-448a-a084-9cb8e6492ea6"
VSBO01000001.1	RepeatMasker	DNA	14425296	14425484	1345	-	.	ID="RND-1_FAMILY-85";Tend="1108";Tstart="922";shortTE="F";uid="f55335b6-ec28-45ff-81f5-c3e57d143db6"
VSBO01000001.1	RepeatMasker	Retroposon?	13091806	13092134	760	-	.	ID="RND-6_FAMILY-5626";Tend="1309";Tstart="974";shortTE="F";uid="7a74c916-bb3c-46e6-830f-ce600b01f5bb"
VSBO01000001.1	RepeatMasker	Unknown	13463361	13463723	909	-	.	ID="RND-4_FAMILY-447";TEgroup="ctg_1%7CRND-4_FAMILY-447%7C8";Tend="1531";Tstart="1123";shortTE="F";uid="3df5893e-3543-4e01-8b11-8928e86a9786"
VSBO01000001.1	RepeatMasker	DNA	316550	316892	509	-	.	ID="dna-ttaa-1_ap";Tend="391";Tstart="49";shortTE="F";uid="78f3ecc6-c9ad-46eb-b3a1-b2432008524f"
VSBO01000001.1	RepeatMasker	DNA	14631589	14632333	999	-	.	ID="DNA4-2_AP";Tend="769";Tstart="18";shortTE="F";uid="aa6d86b4-4cfc-44a2-8c8b-19835920ad50"
VSBO01000001.1	RepeatMasker	Unknown	4002855	4003125	635	-	.	ID="RND-6_FAMILY-827";Tend="849";Tstart="612";shortTE="F";uid="d142f899-b2d2-4d6f-a2dc-5d7018adef75"
VSBO01000001.1	RepeatMasker	DNA/hAT-Charlie	6518425	6518586	1500	-	.	ID="RND-6_FAMILY-675";Tend="1994";Tstart="1778";shortTE="F";uid="b0cc9d24-0874-46b5-bfe8-90c757a68216"
VSBO01000001.1	RepeatMasker	DNA/hAT-Charlie	1486428	1486748	1489	-	.	ID="RND-1_FAMILY-157";Tend="1295";Tstart="968";shortTE="F";uid="1918a3ff-768c-4256-9a17-c8d9750de945"
VSBO01000001.1	RepeatMasker	Unknown	11966936	11967100	883	-	.	ID="RND-6_FAMILY-1527";Tend="1441";Tstart="1277";shortTE="F";uid="50523b77-69e1-4d09-8c4a-d5eafe08ce19"
VSBO01000001.1	RepeatMasker	Unknown	12489192	12489342	740	-	.	ID="RND-6_FAMILY-4106";Tend="811";Tstart="666";shortTE="F";uid="a39ed536-e039-422d-b2f7-a21c1f7d81b7"
VSBO01000001.1	RepeatMasker	DNA/Kolobok-E	2604974	2605293	834	-	.	ID="KOLOBOKE-2_AP";Tend="2211";Tstart="1853";shortTE="F";uid="adb392a4-e101-4310-905b-312f626de018"
VSBO01000001.1	RepeatMasker	DNA/Academ-1	14899672	14900541	3440	-	.	ID="RND-6_FAMILY-49";Tend="1374";Tstart="619";shortTE="F";uid="8947be02-6afa-4bc3-9acb-a2a9822148bb"
VSBO01000001.1	RepeatMasker	Unknown	7191940	7192056	440	-	.	ID="RND-4_FAMILY-53";Tend="1501";Tstart="1377";shortTE="F";uid="05f3fd75-38b5-42b1-9171-217cbf4d2bf3"
VSBO01000001.1	RepeatMasker	DNA	4133505	4134186	1479	-	.	ID="DNA4-2_AP";Tend="769";Tstart="1";shortTE="F";uid="32f52fb4-a43e-4665-8bb1-5971b5af37ad"
VSBO01000001.1	RepeatMasker	DNA/Kolobok-E	7636648	7637012	474	-	.	ID="KOLOBOKE-4_AP";Tend="2877";Tstart="2520";shortTE="F";uid="a9709b8d-406d-4e24-b63e-679c55f64496"
VSBO01000001.1	RepeatMasker	DNA/Kolobok-E	1580767	1581014	530	-	.	ID="KOLOBOKE-2_AP";Tend="2141";Tstart="1892";shortTE="F";uid="b41d1ddb-56c7-4407-aab7-1cd25f604ff1"
VSBO01000001.1	RepeatMasker	Unknown	11716954	11717311	2374	-	.	ID="RND-1_FAMILY-19";Tend="1344";Tstart="989";shortTE="F";uid="0da7eac2-fe7e-403a-af9b-66abd3baff28"
VSBO01000001.1	RepeatMasker	DNA/hAT-Charlie	7225019	7225215	813	-	.	ID="DNA8-34_AP";Tend="194";Tstart="1";shortTE="F";uid="9296554a-0d52-4b71-9914-52457b3b2463"
VSBO01000001.1	RepeatMasker	DNA/hAT-Ac	2242027	2242608	511	-	.	ID="DNA8-99_AP";TEgroup="ctg_1%7CDNA8-99_AP%7C1";Tend="758";Tstart="1";shortTE="F";uid="e39691d6-6b46-4ddf-96bc-3a87a6798966"
VSBO01000001.1	RepeatMasker	DNA/hAT-Tip100	83230	83387	437	-	.	ID="HAT-1_LMI";Tend="4549";Tstart="4386";shortTE="F";uid="e5a2f01a-dc20-4e50-816d-2723b67b9e5f"
VSBO01000001.1	RepeatMasker	Unknown	6746287	6746516	1280	-	.	ID="RND-1_FAMILY-163";Tend="1605";Tstart="1366";shortTE="F";uid="0b0cb633-8a31-4b92-9196-5ccf75a33048"
VSBO01000001.1	RepeatMasker	DNA	8851576	8851770	642	-	.	ID="DNA4-3_AP";Tend="613";Tstart="424";shortTE="F";uid="ab1c50e1-ee8e-4a48-95b7-be23e1776bd2"
VSBO01000001.1	RepeatMasker	Retroposon?	10666954	10667072	2441	-	.	ID="SINE2-2_AP";Tend="808";Tstart="603";shortTE="F";uid="ea33f68d-4e00-4d03-ba78-0584d4e16edc"
VSBO01000001.1	RepeatMasker	DNA	14081794	14082231	2160	-	.	ID="TTAA5_AP";Tend="441";Tstart="1";shortTE="F";uid="19068ab6-a522-4dea-a2c5-fd03857f6a13"
VSBO01000001.1	RepeatMasker	DNA/hAT-Charlie	13718225	13718525	1554	-	.	ID="DNA8-33_AP";Tend="328";Tstart="1";shortTE="F";uid="00ff6d85-cad9-4bcc-afc5-e292144ea929"
VSBO01000001.1	RepeatMasker	DNA	12885445	12886236	1451	-	.	ID="DNA4-2_AP";Tend="769";Tstart="2";shortTE="F";uid="f989255c-ae61-4182-b5bb-c94831aadba5"
VSBO01000001.1	RepeatMasker	DNA/hAT-hAT19	2456912	2457148	455	-	.	ID="RND-6_FAMILY-5401";Tend="1219";Tstart="987";shortTE="F";uid="7e05ffa7-41e0-4e50-9650-199f80e6f4a8"
VSBO01000001.1	RepeatMasker	DNA/MULE-MuDR	9365781	9366039	894	-	.	ID="MUDR9X_AP";Tend="288";Tstart="1";shortTE="F";uid="18712477-177a-4631-b9e4-d91c7b17f0c7"
VSBO01000001.1	RepeatMasker	DNA	429663	429973	1536	-	.	ID="RND-6_FAMILY-13406";Tend="1253";Tstart="930";shortTE="F";uid="3238449f-4a04-4504-8df5-7d42eae089b0"
VSBO01000001.1	RepeatMasker	Retroposon?	3612384	3612628	779	-	.	ID="SINE2-1_AP";Tend="1370";Tstart="951";shortTE="F";uid="0fa2fc5e-1c49-407e-b657-58a2d7714ea9"
VSBO01000001.1	RepeatMasker	DNA	7889719	7889895	941	-	.	ID="TTAA3_AP";Tend="198";Tstart="2";shortTE="F";uid="2f3de669-ddfc-49a0-b31a-b4d10197f439"
VSBO01000001.1	RepeatMasker	DNA/PIF-Spy	271945	272084	521	-	.	ID="ISL2EU-3N1_CFL";Tend="343";Tstart="207";shortTE="F";uid="0eab17b6-c906-4600-83e4-d7ef69d0c92b"
VSBO01000001.1	RepeatMasker	Retroposon?	4196086	4196666	2060	-	.	ID="RND-6_FAMILY-5626";Tend="1450";Tstart="938";shortTE="F";uid="d392edc4-4e01-4698-a210-c83a9e654dc0"
VSBO01000001.1	RepeatMasker	DNA/hAT-Tip100	8793283	8793599	1974	-	.	ID="RND-6_FAMILY-1885";Tend="1451";Tstart="1137";shortTE="F";uid="86f65fa3-f041-4ece-b31a-535a128f2b49"
VSBO01000001.1	RepeatMasker	DNA/hAT-Charlie	9864980	9865889	3680	-	.	ID="RND-6_FAMILY-4953";Tend="1633";Tstart="747";shortTE="F";uid="61c2b962-65b8-4dac-ac76-c9df6b7e6013"
VSBO01000001.1	RepeatMasker	Retroposon?	10476171	10476346	460	-	.	ID="SINE2-1_AP";Tend="1366";Tstart="1202";shortTE="F";uid="d1526073-c9ea-40e6-900c-adf3122d8a7c"
VSBO01000001.1	RepeatMasker	DNA	14984492	14984778	904	-	.	ID="DNA-TTAA-1_AP";Tend="305";Tstart="1";shortTE="F";uid="7ed3a95f-1436-4339-8b95-90abf1878d97"
VSBO01000001.1	RepeatMasker	DNA/Kolobok-E	236961	237338	1213	-	.	ID="RND-6_FAMILY-691";Tend="1501";Tstart="1088";shortTE="F";uid="fcbeebcf-ce6e-40b6-9fac-d1fee9961bcd"
VSBO01000001.1	RepeatMasker	DNA	13435868	13436014	503	-	.	ID="TTAA8_AP";Tend="278";Tstart="118";shortTE="F";uid="4dbc0fe3-f56b-4986-9059-06f2b4e500d0"
VSBO01000001.1	RepeatMasker	DNA	12246004	12246706	829	-	.	ID="DNA4-2_AP";Tend="705";Tstart="1";shortTE="F";uid="5450f972-f8c5-4c03-a329-be336e6e2956"
VSBO01000001.1	RepeatMasker	DNA	11271650	11272042	777	-	.	ID="TTAA2D_AP";Tend="384";Tstart="3";shortTE="F";uid="0f04c1fa-f4b4-414f-aaf4-1d54f7108077"
VSBO01000001.1	RepeatMasker	Retroposon?	6962528	6963130	589	-	.	ID="SINE2-1_AP";Tend="1458";Tstart="850";shortTE="F";uid="bc2c5857-1187-494b-94c1-fee23c017785"
VSBO01000001.1	RepeatMasker	DNA/hAT-Tip100	13147982	13148424	1761	-	.	ID="RND-6_FAMILY-726";Tend="1361";Tstart="909";shortTE="F";uid="5a4e4260-4f99-4c32-811a-c1df9690ca5e"
VSBO01000001.1	RepeatMasker	Unknown	10848121	10848390	939	-	.	ID="RND-5_FAMILY-1592";Tend="1214";Tstart="959";shortTE="F";uid="9aef2b43-1443-43c2-800c-6e0fb2eb7f08"
VSBO01000001.1	RepeatMasker	DNA	9416843	9417130	1599	-	.	ID="TTAA4B_AP";Tend="429";Tstart="144";shortTE="F";uid="bbbfe2d4-8327-4671-b9fa-78d1b39ed3a4"
VSBO01000001.1	RepeatMasker	DNA/MULE-MuDR	2945768	2946077	631	-	.	ID="RND-6_FAMILY-4567";Tend="366";Tstart="93";shortTE="F";uid="a4f7b23f-111e-4b9f-970f-59a166b77648"
VSBO01000001.1	RepeatMasker	DNA/hAT-Tip100	537224	537482	466	-	.	ID="RND-6_FAMILY-6024";Tend="1037";Tstart="784";shortTE="F";uid="cde50cad-1b9f-45ef-b8aa-131c9fbbe56d"
VSBO01000001.1	RepeatMasker	Retroposon?	13361207	13361337	3381	-	.	ID="SINE2-2_AP";Tend="1998";Tstart="1536";shortTE="F";uid="ebcc971f-f2db-413c-97ec-962fc2c737f0"
VSBO01000001.1	RepeatMasker	DNA	1926566	1926761	688	-	.	ID="DNA4-2_AP";Tend="765";Tstart="569";shortTE="F";uid="55b4ac8e-b82d-41b3-acac-42f0c7b1e642"
VSBO01000001.1	RepeatMasker	DNA/hAT-Ac	8570581	8570685	476	-	.	ID="DNA8-99_AP";Tend="126";Tstart="18";shortTE="F";uid="0bfb74d3-5346-4f0b-ba7f-17a573b3434e"
VSBO01000001.1	RepeatMasker	DNA	11864874	11864988	541	-	.	ID="RND-6_FAMILY-7707";Tend="706";Tstart="600";shortTE="F";uid="ffb359bb-2d58-47c2-99cd-eff014b6879e"
VSBO01000001.1	RepeatMasker	DNA/hAT-Tip100	8088112	8088476	873	-	.	ID="RND-6_FAMILY-1885";Tend="1518";Tstart="1211";shortTE="F";uid="2704ed29-4fc9-4612-847b-e1a3763d7c40"
VSBO01000001.1	RepeatMasker	DNA/hAT?	1876100	1876246	412	-	.	ID="DNA8-60_AP";Tend="746";Tstart="599";shortTE="F";uid="27711ff5-e7b8-4258-9fc2-d4f0f63e3858"
VSBO01000001.1	RepeatMasker	DNA/MULE-NOF	1514349	1514514	618	-	.	ID="RND-5_FAMILY-1003";Tend="922";Tstart="713";shortTE="F";uid="e5b684fb-6539-404f-a115-8b9398aabe66"
VSBO01000001.1	RepeatMasker	DNA/Kolobok-E	4448979	4449454	613	-	.	ID="RND-6_FAMILY-691";Tend="1428";Tstart="905";shortTE="F";uid="71a67ff1-2cb1-4876-af62-c059b9f1f14d"
VSBO01000001.1	RepeatMasker	LINE/L2	11210719	11210851	554	-	.	ID="DAPHNE-7_HMM";Tend="3324";Tstart="3189";shortTE="F";uid="4fd52b99-9e39-469d-8f6d-84330bbd6c96"
VSBO01000001.1	RepeatMasker	DNA	6249880	6250109	764	-	.	ID="dna4-2_ap";Tend="234";Tstart="1";shortTE="F";uid="a3a8caa6-a5b6-4d07-bfcb-49ca3a4da199"
VSBO01000001.1	RepeatMasker	DNA	440417	440871	2198	-	.	ID="DNAX-2_AP";Tend="467";Tstart="6";shortTE="F";uid="ab2bbee5-d57a-4f52-8b66-36ae476408dd"
VSBO01000001.1	RepeatMasker	DNA/hAT-hAT19	11985737	11985961	1113	-	.	ID="DNA8-78_AP";Tend="623";Tstart="417";shortTE="F";uid="ade96e83-28c4-48c8-946c-3c9373c5381f"
VSBO01000001.1	RepeatMasker	DNA	5251977	5252708	1162	-	.	ID="DNA4-2_AP";Tend="769";Tstart="1";shortTE="F";uid="e6c122d5-827d-4b09-9599-0fb08d292eec"
VSBO01000001.1	RepeatMasker	DNA/Kolobok-E	14943899	14944555	3867	-	.	ID="RND-6_FAMILY-691";Tend="1498";Tstart="893";shortTE="F";uid="d7736738-aa36-408a-8a91-29a208907ab0"
VSBO01000001.1	RepeatMasker	DNA/hAT-Tip100	116216	116476	1499	-	.	ID="RND-5_FAMILY-3137";Tend="1216";Tstart="953";shortTE="F";uid="0c558187-0698-495e-a266-81a0e3dd4eaa"
VSBO01000001.1	RepeatMasker	DNA	6968865	6969111	501	-	.	ID="DNA4-3_AP";Tend="296";Tstart="54";shortTE="F";uid="80807ccf-ef1e-4b38-873a-a2eb31310837"
VSBO01000001.1	RepeatMasker	DNA/hAT-Charlie	13713223	13715044	7517	-	.	ID="RND-5_FAMILY-1347";Tend="1906";Tstart="38";shortTE="F";uid="03379ebe-c6f0-4e79-9262-60dafcd2c415"
VSBO01000001.1	RepeatMasker	DNA/Kolobok-E	3656369	3656547	744	-	.	ID="RND-1_FAMILY-20";Tend="1168";Tstart="997";shortTE="F";uid="05414ba0-9776-4a33-a83d-34292afaf0e4"
VSBO01000001.1	RepeatMasker	DNA	8726697	8727116	2145	-	.	ID="ttaa4c_ap";Tend="420";Tstart="2";shortTE="F";uid="980dfe1a-40b9-48ea-bb09-722605bdb313"
VSBO01000001.1	RepeatMasker	DNA/hAT-hAT19	3056212	3056354	559	-	.	ID="HAT-N4_AP";Tend="177";Tstart="41";shortTE="F";uid="8e254dd1-ec06-4f1c-88bc-6b550fe2bfa5"
VSBO01000001.1	RepeatMasker	DNA/hAT-Tip100	13845375	13845785	2882	-	.	ID="RND-6_FAMILY-10825";Tend="1471";Tstart="1046";shortTE="F";uid="63874a15-a4fc-4a22-9cd1-5f8d62ffeafd"
VSBO01000001.1	RepeatMasker	DNA/Kolobok-E	9027980	9028338	832	-	.	ID="RND-6_FAMILY-691";Tend="1223";Tstart="869";shortTE="F";uid="29eb3b48-eb3a-4a76-87bc-1518be774129"
VSBO01000001.1	RepeatMasker	DNA/hAT-Charlie	2614497	2614678	910	-	.	ID="RND-6_FAMILY-526";Tend="1008";Tstart="820";shortTE="F";uid="fb51a4d3-3f28-4610-bd2a-e67b92753b0f"
VSBO01000001.1	RepeatMasker	DNA	75427	75597	507	-	.	ID="TTAA2D_AP";Tend="231";Tstart="55";shortTE="F";uid="45aa84af-e0c6-4a3c-8836-1ebc51982f41"
VSBO01000001.1	RepeatMasker	DNA	6496463	6496876	2008	-	.	ID="TTAA5_AP";Tend="442";Tstart="21";shortTE="F";uid="27445b80-893d-4b40-bbdb-1648032c890e"
VSBO01000001.1	RepeatMasker	Retroposon?	12047652	12048090	969	-	.	ID="SINE2-2_AP";Tend="470";Tstart="1";shortTE="F";uid="f13ec97d-58a2-4e94-9385-8a83be6f4e61"
VSBO01000001.1	RepeatMasker	Unknown	10197882	10198203	751	-	.	ID="RND-6_FAMILY-7089";Tend="2074";Tstart="1773";shortTE="F";uid="027ce6f4-e2ba-4a05-8a14-6cab9d174475"
VSBO01000001.1	RepeatMasker	Unknown	6710403	6710951	4151	-	.	ID="RND-5_FAMILY-201";Tend="1553";Tstart="1003";shortTE="F";uid="6cc77a34-0136-440c-959e-6481db5cd0bd"
VSBO01000001.1	RepeatMasker	Retroposon?	9714834	9714958	599	-	.	ID="RND-5_FAMILY-4364";Tend="1044";Tstart="912";shortTE="F";uid="eacf86b5-64c3-4d3f-9ffb-e406fbdb970c"
VSBO01000001.1	RepeatMasker	DNA	14745830	14745955	455	-	.	ID="TTAA14_AP";TEgroup="ctg_1%7CTTAA14_AP%7C1";Tend="552";Tstart="192";shortTE="F";uid="d998da1a-5a22-4b65-b06c-59f6f25b5980"
VSBO01000001.1	RepeatMasker	DNA/Ginger-1	1507857	1508198	654	-	.	ID="GINGER1-1_AP";Tend="4358";Tstart="4018";shortTE="F";uid="f23ed7dc-dc16-4efc-94b3-bbfb865e6b75"
VSBO01000001.1	RepeatMasker	Unknown	12573488	12573691	570	-	.	ID="RND-6_FAMILY-827";Tend="1133";Tstart="938";shortTE="F";uid="b9cb79a3-7894-41ff-b1d1-c0b877d1c790"
VSBO01000001.1	RepeatMasker	Retroposon?	13055932	13056533	2451	-	.	ID="RND-6_FAMILY-5626";Tend="1558";Tstart="989";shortTE="F";uid="e5bbbe3d-02a2-43bd-92b4-91bee557e68a"
VSBO01000001.1	RepeatMasker	Retroposon?	5736002	5736195	862	-	.	ID="RND-1_FAMILY-28";Tend="2366";Tstart="2175";shortTE="F";uid="16dfe5fd-0cd4-4f99-b3a0-f4e7554b100f"
VSBO01000001.1	RepeatMasker	DNA/hAT-Blackjack	3400142	3400298	481	-	.	ID="RND-5_FAMILY-12422";Tend="1522";Tstart="1356";shortTE="F";uid="e09956e5-82c8-4851-986b-4918580c6df4"
VSBO01000001.1	RepeatMasker	Retroposon?	15034723	15035156	3478	-	.	ID="RND-1_FAMILY-21";Tend="3675";Tstart="3245";shortTE="F";uid="9adb5e7a-050a-45bf-b583-0d8247c92d0d"
VSBO01000001.1	RepeatMasker	DNA/hAT-hAT19	3042622	3044039	5651	-	.	ID="rnd-5_family-121";Tend="1236";Tstart="157";shortTE="F";uid="d35b78e6-1ffb-45dc-ad63-86275b6b68fb"
VSBO01000001.1	RepeatMasker	DNA	14649706	14650063	1044	-	.	ID="TTAA11_AP";Tend="374";Tstart="1";shortTE="F";uid="2072ef43-fc91-42ea-81fc-431b4c5754c0"
VSBO01000001.1	RepeatMasker	DNA/hAT-Charlie	1671762	1671929	810	-	.	ID="RND-6_FAMILY-4953";Tend="1117";Tstart="953";shortTE="F";uid="53391b96-039f-4012-aea0-817045b4c2bf"
VSBO01000001.1	RepeatMasker	DNA/Kolobok-E	3143125	3143333	400	-	.	ID="RND-6_FAMILY-691";Tend="1500";Tstart="1302";shortTE="F";uid="ddc21c8d-f5ce-41d5-bcfb-40211155ada8"
VSBO01000001.1	RepeatMasker	Retroposon?	13043510	13044155	1399	-	.	ID="RND-6_FAMILY-5626";Tend="928";Tstart="259";shortTE="F";uid="71b11521-11e4-4a8a-9923-0e787affb8d9"
VSBO01000001.1	RepeatMasker	Unknown	7641401	7641694	1824	-	.	ID="RND-4_FAMILY-447";Tend="1508";Tstart="1215";shortTE="F";uid="f740f098-37aa-40f4-b134-66e61866b6bb"
VSBO01000001.1	RepeatMasker	DNA	5434516	5434731	606	-	.	ID="TTAA18B_AP";Tend="190";Tstart="10";shortTE="F";uid="174fa77a-a229-4e6d-8bdf-06271e1184d3"
VSBO01000001.1	RepeatMasker	DNA/hAT-hAT19	3072043	3072863	6053	-	.	ID="RND-5_FAMILY-121";Tend="1344";Tstart="538";shortTE="F";uid="93e8a74c-4869-4296-b106-3d87ea033b34"
VSBO01000001.1	RepeatMasker	DNA	13979818	13980268	1313	-	.	ID="DNA-TTAA-1_AP";Tend="423";Tstart="1";shortTE="F";uid="c06a8050-908a-4c4d-a472-1af2557e708f"
VSBO01000001.1	RepeatMasker	DNA	6345399	6345994	639	-	.	ID="DNA4-2_AP";Tend="764";Tstart="1";shortTE="F";uid="882b0091-0205-4d8d-b8f2-748710a04ba9"
VSBO01000001.1	RepeatMasker	DNA/hAT-Tip100	3918467	3918695	838	-	.	ID="RND-6_FAMILY-6024";Tend="1021";Tstart="793";shortTE="F";uid="33a7e3d8-699e-45a9-94b9-6da6802e02cf"
VSBO01000001.1	RepeatMasker	DNA/MULE-MuDR	9052912	9053582	1486	-	.	ID="RND-5_FAMILY-5515";TEgroup="ctg_1%7CRND-5_FAMILY-5515%7C1";Tend="1504";Tstart="962";shortTE="F";uid="650497c2-b210-4801-8bc8-d7272958c726"
VSBO01000001.1	RepeatMasker	Unknown	6786407	6786520	726	-	.	ID="RND-5_FAMILY-6544";Tend="738";Tstart="620";shortTE="F";uid="ad09c2ee-5f08-4a94-a606-bc4e550ebfe5"
VSBO01000001.1	RepeatMasker	DNA/hAT-hAT19	6127548	6128088	3056	-	.	ID="RND-6_FAMILY-930";Tend="1524";Tstart="953";shortTE="F";uid="3fd532dd-b086-40ed-819e-e907b20864fd"
VSBO01000001.1	RepeatMasker	DNA/Ginger-1	55142	55328	505	-	.	ID="GINGER1-1_AP";TEgroup="ctg_1%7CGINGER1-1_AP%7C1";Tend="4354";Tstart="3276";shortTE="T";uid="1f00540f-4bd7-41c1-bba7-d7a3c56efbd1"
VSBO01000001.1	RepeatMasker	DNA	9948832	9949288	2197	-	.	ID="RND-4_FAMILY-213";Tend="839";Tstart="285";shortTE="F";uid="9f541882-f6df-497e-838c-880baf307bbf"
VSBO01000001.1	RepeatMasker	DNA	8770270	8770664	1039	-	.	ID="DNA-TTAA-1_AP";Tend="423";Tstart="21";shortTE="F";uid="fa13f21c-9175-4ba0-ba66-bcad4020f336"
VSBO01000001.1	RepeatMasker	Unknown	1551631	1552339	4402	-	.	ID="RND-6_FAMILY-4217";Tend="1654";Tstart="977";shortTE="F";uid="f0b06ccb-70ff-430e-9e2e-75872da6c42a"
VSBO01000001.1	RepeatMasker	Retroposon?	4624943	4625098	555	-	.	ID="SINE2-1_AP";Tend="1770";Tstart="1629";shortTE="F";uid="a0acfd9b-2b8c-4ba2-a340-78035ace5778"
VSBO01000001.1	RepeatMasker	DNA/hAT-hAT19	2252220	2252394	504	-	.	ID="DNA8-43_AP";Tend="869";Tstart="703";shortTE="F";uid="825a4267-7b24-48f3-a4ac-09e726e3e438"
VSBO01000001.1	RepeatMasker	RC/Helitron	3622817	3622936	744	-	.	ID="RND-5_FAMILY-7141";Tend="1089";Tstart="977";shortTE="F";uid="3c6f406a-43b2-4b5c-beec-78a8912c077a"
VSBO01000001.1	RepeatMasker	Unknown	105166	106224	6866	-	.	ID="RND-6_FAMILY-4106";Tend="1709";Tstart="611";shortTE="F";uid="bd11ffba-c95e-4d7e-9eea-8c01805bab26"
VSBO01000001.1	RepeatMasker	Retroposon?	13705552	13706231	2618	-	.	ID="SINE2-2_AP";Tend="666";Tstart="1";shortTE="F";uid="f5d276af-7189-493e-ad54-44b3c47e3df6"
VSBO01000001.1	RepeatMasker	DNA/Kolobok-T2	9102037	9102465	580	-	.	ID="KOLOBOK-3_AP";TEgroup="ctg_1%7CKOLOBOK-3_AP%7C1";Tend="3433";Tstart="900";shortTE="F";uid="5e887bea-3cd7-4412-ae9d-c2c5dee5ba50"
VSBO01000001.1	RepeatMasker	DNA	13871443	13871832	1869	-	.	ID="RND-6_FAMILY-7278";Tend="1702";Tstart="1307";shortTE="F";uid="4565f4c9-96f3-4e1f-a0aa-5906ee414737"
VSBO01000001.1	RepeatMasker	DNA/hAT-hAT19	3037164	3037817	4792	-	.	ID="RND-5_FAMILY-121";Tend="1348";Tstart="695";shortTE="F";uid="0da5d9a1-6e7b-4fab-b647-3758cc56b841"
VSBO01000001.1	RepeatMasker	DNA	13246750	13246902	734	-	.	ID="TTAA18B_AP";Tend="154";Tstart="10";shortTE="F";uid="dd2ca05c-523a-4097-986e-9f83bb37038e"
VSBO01000001.1	RepeatMasker	DNA/Ginger-1	9949707	9950859	6987	-	.	ID="RND-6_FAMILY-677";Tend="1553";Tstart="378";shortTE="F";uid="3808238f-096a-4fc1-a6bb-dfc854e1a511"
VSBO01000001.1	RepeatMasker	DNA/Academ-1	11179584	11179726	546	-	.	ID="RND-6_FAMILY-49";Tend="286";Tstart="147";shortTE="F";uid="4e42a265-2ac1-4348-88cb-40fdec05f911"
VSBO01000001.1	RepeatMasker	DNA	4564424	4565023	636	-	.	ID="DNA4-2_AP";Tend="684";Tstart="68";shortTE="F";uid="bb4b4a32-2b64-4849-90f0-d462ae5902dd"
VSBO01000001.1	RepeatMasker	DNA/P	13428357	13428498	461	-	.	ID="DNA8-36_AP";Tend="138";Tstart="8";shortTE="F";uid="a9b5adc4-3f14-4c8e-bdf7-ad5f2693fc62"
VSBO01000001.1	RepeatMasker	DNA/hAT-hAT19	13009356	13009885	1481	-	.	ID="hat-n9_ap";Tend="545";Tstart="1";shortTE="F";uid="f1027866-3fd3-4c7c-9ec6-7196cb320e75"
VSBO01000001.1	RepeatMasker	Unknown	14898307	14898722	1367	-	.	ID="RND-5_FAMILY-3006";Tend="1095";Tstart="402";shortTE="F";uid="88ce1d29-13ae-4a73-8ab2-fc7d785bceee"
VSBO01000001.1	RepeatMasker	DNA	12353243	12353920	430	-	.	ID="DNA4-2_AP";Tend="764";Tstart="5";shortTE="F";uid="5e5f0c5b-5f54-44d8-8d7c-9a05b5e402d2"
VSBO01000001.1	RepeatMasker	DNA/Kolobok-E	2385223	2385349	484	-	.	ID="KOLOBOKE-2_AP";Tend="2103";Tstart="1984";shortTE="F";uid="07b5c47c-49b2-409c-9a94-cc6675623d76"
VSBO01000001.1	RepeatMasker	DNA/hAT-hAT19	14010980	14011561	1231	-	.	ID="DNA8-49_AP";TEgroup="ctg_1%7CDNA8-49_AP%7C1";Tend="864";Tstart="1";shortTE="F";uid="63b454f9-d4eb-4442-b1de-aff6f6989750"
VSBO01000001.1	RepeatMasker	DNA/MULE-NOF	10280792	10281170	2390	-	.	ID="RND-6_FAMILY-905";Tend="394";Tstart="6";shortTE="F";uid="b7b76154-3a3a-4701-bcb0-319b188fdb4b"
VSBO01000001.1	RepeatMasker	DNA/hAT-Tip100	1566420	1566585	878	-	.	ID="DNA8-113_AP";Tend="176";Tstart="1";shortTE="F";uid="e30ff918-f559-4d98-8a84-10407a9d1cc3"
VSBO01000001.1	RepeatMasker	LTR/Gypsy	10286235	10286726	1666	-	.	ID="RND-6_FAMILY-1480";Tend="867";Tstart="392";shortTE="F";uid="62142b14-8cc3-4bc1-acec-5a01fefa9f0f"
VSBO01000001.1	RepeatMasker	DNA	14721506	14721916	2618	-	.	ID="TTAA7_AP";Tend="434";Tstart="24";shortTE="F";uid="30cc0c33-6af2-49b9-87ca-aaa1282c3e79"
VSBO01000001.1	RepeatMasker	DNA/Merlin	13848196	13849080	6034	-	.	ID="RND-5_FAMILY-3245";Tend="1563";Tstart="683";shortTE="F";uid="5820828e-7180-432f-ae1f-e47f934c4d0b"
VSBO01000001.1	RepeatMasker	DNA	5925070	5925351	834	-	.	ID="DNA4-2_AP";Tend="769";Tstart="486";shortTE="F";uid="c9771166-9b32-41ee-af9d-64b6ea3c52d1"
VSBO01000001.1	RepeatMasker	DNA	9443925	9444061	560	-	.	ID="dna4-2_ap";Tend="769";Tstart="643";shortTE="F";uid="e5109c0c-efdc-438f-b8b5-045f63e6a668"
VSBO01000001.1	RepeatMasker	DNA	3698059	3698431	567	-	.	ID="DNA4-2_AP";Tend="769";Tstart="403";shortTE="F";uid="f819ce5c-708a-48d9-b9c6-b752c1fb0236"
VSBO01000001.1	RepeatMasker	DNA/hAT-Charlie	12004596	12005269	3839	-	.	ID="RND-5_FAMILY-1508";Tend="1547";Tstart="853";shortTE="F";uid="ccebcc4d-c0fd-4f58-8b54-3d0f281315e4"
VSBO01000001.1	RepeatMasker	DNA/Sola-1	12458020	12458196	560	-	.	ID="RND-6_FAMILY-4678";Tend="1554";Tstart="1377";shortTE="F";uid="2fa8a11e-6e66-437b-92d8-2ca3bf225ff7"
VSBO01000001.1	RepeatMasker	Retroposon?	11221750	11222500	2839	-	.	ID="SINE2-2_AP";Tend="808";Tstart="1";shortTE="F";uid="3ddf3eb1-f738-48f0-a581-2fd935d47a14"
VSBO01000001.1	RepeatMasker	DNA/hAT-hAT19	3042106	3042277	650	-	.	ID="RND-5_FAMILY-121";Tend="707";Tstart="538";shortTE="F";uid="8be7a99b-9f9c-433e-ab0c-e8a54f435555"
VSBO01000001.1	RepeatMasker	DNA/hAT-Tip100	67282	68171	855	-	.	ID="hat-15_lmi";Tend="4429";Tstart="3147";shortTE="F";uid="c80c0384-44a5-4e7f-9b6d-ffd0e3da5123"
VSBO01000001.1	RepeatMasker	DNA/Kolobok-E	10585364	10585670	984	-	.	ID="RND-6_FAMILY-691";Tend="1446";Tstart="1155";shortTE="F";uid="3e8bd48f-5b7b-4563-a7e7-9f7d0cc95759"
VSBO01000001.1	RepeatMasker	LINE/RTE-BovB	2990802	2990936	10250	-	.	ID="RND-6_FAMILY-4478";Tend="313";Tstart="1";shortTE="F";uid="d8c6d37a-ff91-45cb-b747-c76e19704568"
VSBO01000001.1	RepeatMasker	DNA/hAT-Tip100	2811524	2811784	1390	-	.	ID="RND-1_FAMILY-53";Tend="1254";Tstart="981";shortTE="F";uid="ff02b45c-055e-42a7-877f-679889dcd2bf"
VSBO01000001.1	RepeatMasker	DNA/hAT-hAT19	13059131	13059318	1214	-	.	ID="HAT-N12_AP";Tend="181";Tstart="1";shortTE="F";uid="4103dff1-ddd6-4fb8-b129-5a888e4844a0"
VSBO01000001.1	RepeatMasker	DNA/hAT-hAT19	3070688	3070973	1916	-	.	ID="RND-5_FAMILY-121";Tend="2121";Tstart="1841";shortTE="F";uid="5b3f64dc-b9fa-42c9-aa36-1d6d48b99e6f"
VSBO01000001.1	RepeatMasker	DNA	264585	264878	584	-	.	ID="DNA4-2B_AP";Tend="772";Tstart="481";shortTE="F";uid="2bbf5d2d-76e4-4701-84d8-1c37db9bf61c"
VSBO01000001.1	RepeatMasker	Unknown	7373308	7373411	685	-	.	ID="RND-4_FAMILY-447";Tend="1504";Tstart="1401";shortTE="F";uid="c206a44f-1cc2-46e6-a44d-21ebf889ca3a"
VSBO01000001.1	RepeatMasker	DNA/hAT-Blackjack	7143885	7143989	445	-	.	ID="HAT-4_PBA";Tend="818";Tstart="714";shortTE="F";uid="41242c2e-68a4-4cc2-82fa-8f550a996bee"
VSBO01000001.1	RepeatMasker	DNA/hAT-hAT19	13055378	13055745	1768	-	.	ID="RND-6_FAMILY-1547";Tend="1198";Tstart="884";shortTE="F";uid="d724494e-82cf-40f4-b9e6-19b510f29b79"
VSBO01000001.1	RepeatMasker	DNA	9444789	9445170	1175	-	.	ID="DNA4-2_AP";Tend="410";Tstart="1";shortTE="F";uid="191ef3fe-ab7a-4052-8c96-f2cec13a633c"
VSBO01000001.1	RepeatMasker	DNA/Kolobok-E	11790121	11790595	1761	-	.	ID="RND-6_FAMILY-691";Tend="1373";Tstart="886";shortTE="F";uid="096272f7-24da-4786-81ae-c9b67b30c1bb"
VSBO01000001.1	RepeatMasker	Retroposon?	11943860	11944018	611	-	.	ID="RND-5_FAMILY-4364";Tend="425";Tstart="280";shortTE="F";uid="92d64672-c9f0-4407-977c-9dfd6de1fa2b"
VSBO01000001.1	RepeatMasker	Unknown	5197102	5197288	496	-	.	ID="RND-1_FAMILY-61";Tend="1598";Tstart="1423";shortTE="F";uid="5391808a-12ae-427c-b2d7-f23687ad9292"
VSBO01000001.1	RepeatMasker	Unknown	6590496	6590852	702	-	.	ID="RND-6_FAMILY-827";Tend="960";Tstart="619";shortTE="F";uid="ce455903-dd2e-4941-8796-c84b51750d2f"
VSBO01000001.1	RepeatMasker	DNA/hAT-Tip100	3811915	3812084	832	-	.	ID="DNA8-113_AP";Tend="176";Tstart="1";shortTE="F";uid="db5d6531-0702-4b34-befb-47c3611ccf4c"
VSBO01000001.1	RepeatMasker	DNA/hAT	9847318	9847501	1132	-	.	ID="RND-6_FAMILY-8044";Tend="1122";Tstart="941";shortTE="F";uid="33a14273-e35e-4c52-b2ac-19cb5f80296a"
VSBO01000001.1	RepeatMasker	DNA	4487993	4488172	700	-	.	ID="DNA8-25_AP";Tend="179";Tstart="11";shortTE="F";uid="6b9d2c2e-3f22-4de8-9998-11d050fb758a"
VSBO01000001.1	RepeatMasker	Unknown	14702676	14703007	1123	-	.	ID="RND-6_FAMILY-18458";Tend="1210";Tstart="947";shortTE="F";uid="e3a3c4cb-3dc0-4da3-9d3b-cfca051c687e"
VSBO01000001.1	RepeatMasker	Unknown	11816308	11816433	801	-	.	ID="RND-6_FAMILY-2670";Tend="1540";Tstart="1415";shortTE="F";uid="120dace8-e3cb-47ed-93bd-e7e9b3d7c8c0"
VSBO01000001.1	RepeatMasker	Retroposon?	2920718	2920996	573	-	.	ID="SINE2-1_AP";Tend="1431";Tstart="852";shortTE="F";uid="26308161-6b25-4af2-a1ba-54cb57977e73"
VSBO01000001.1	RepeatMasker	DNA	14616476	14616776	777	-	.	ID="DNAX-2_AP";Tend="333";Tstart="28";shortTE="F";uid="62ae058c-2ff9-4c51-916e-b54487e6c381"
VSBO01000001.1	RepeatMasker	DNA/hAT-hAT19	94578	95106	1349	-	.	ID="HAT-N9_AP";Tend="587";Tstart="2";shortTE="F";uid="ed25f3a2-35d0-4b08-bb87-6235e010373d"
VSBO01000001.1	RepeatMasker	DNA/MULE-MuDR	13224964	13225156	450	-	.	ID="MUDR8X_AP";Tend="1407";Tstart="1222";shortTE="F";uid="975fb003-b888-4665-8290-27af0d203897"
VSBO01000001.1	RepeatMasker	DNA	6812385	6813006	1873	-	.	ID="DNA8-27_AP";Tend="763";Tstart="1";shortTE="F";uid="0d51dc9a-c33a-4d93-9109-e08a466081ae"
VSBO01000001.1	RepeatMasker	Retroposon?	8519904	8520074	403	-	.	ID="SINE2-2_AP";Tend="174";Tstart="1";shortTE="F";uid="0ade0cc5-b013-428c-bc35-67a07adccd5f"
VSBO01000001.1	RepeatMasker	Unknown	71156	71826	2723	-	.	ID="RND-1_FAMILY-90";Tend="1645";Tstart="957";shortTE="F";uid="51d30990-8a07-46d2-800b-0116d2b2895e"
VSBO01000001.1	RepeatMasker	DNA	14978796	14979183	1049	-	.	ID="TTAA2D_AP";Tend="430";Tstart="1";shortTE="F";uid="b2ecf2e2-b833-4fe2-adeb-3d88ddbe5b31"
VSBO01000001.1	RepeatMasker	DNA/hAT-Charlie	6518795	6518946	1500	-	.	ID="RND-6_FAMILY-675";Tend="1777";Tstart="1572";shortTE="F";uid="07429f14-b826-4606-97eb-77b90d3010d8"
VSBO01000001.1	RepeatMasker	DNA	8738377	8738703	887	-	.	ID="DNA3-8_AP";Tend="350";Tstart="2";shortTE="F";uid="173787a0-0407-4e7f-a216-ec5c7c3a7bf9"
VSBO01000001.1	RepeatMasker	DNA/hAT-Tip100	7916261	7917313	3987	-	.	ID="RND-6_FAMILY-887";TEgroup="ctg_1%7CRND-6_FAMILY-887%7C1";Tend="1623";Tstart="450";shortTE="F";uid="1c1142a7-664a-42d8-9fa6-2f71418f5bc3"
VSBO01000001.1	RepeatMasker	Unknown	940118	940443	1152	-	.	ID="RND-6_FAMILY-486";Tend="2609";Tstart="2235";shortTE="F";uid="c98252ee-d3bc-48b3-bb64-b0b4aecd4284"
VSBO01000001.1	RepeatMasker	DNA/hAT-Tip100	14724701	14724875	801	-	.	ID="RND-6_FAMILY-2542";Tend="1635";Tstart="1475";shortTE="F";uid="ffc9c028-7e07-4452-8891-5b5e905cb4b2"
VSBO01000001.1	RepeatMasker	DNA	13836420	13836723	640	-	.	ID="TTAA2C_AP";Tend="422";Tstart="92";shortTE="F";uid="1d169edb-dedf-444a-a28f-6fc69bdbc4cf"
VSBO01000001.1	RepeatMasker	Retroposon?	9505967	9506708	645	-	.	ID="SINE2-1_AP";Tend="1366";Tstart="1";shortTE="F";uid="69d359f6-8931-4263-bad6-c2b740899b36"
VSBO01000001.1	RepeatMasker	Retroposon?	7218528	7218930	621	-	.	ID="SINE2-1_AP";Tend="415";Tstart="4";shortTE="F";uid="a8b951a8-a1d0-40f1-93e1-310b58371be4"
VSBO01000001.1	RepeatMasker	DNA/Maverick	533091	533213	446	-	.	ID="POLINTON-1_ACE";Tend="6696";Tstart="6581";shortTE="F";uid="139fe9ee-9ce7-4e09-ad87-21078365f3f2"
VSBO01000001.1	RepeatMasker	Unknown	7785126	7786259	2743	-	.	ID="RND-6_FAMILY-3702";Tend="1037";Tstart="1";shortTE="F";uid="2a3787aa-8799-45eb-90e7-b0e977398365"
VSBO01000001.1	RepeatMasker	Unknown	3470430	3470638	944	-	.	ID="RND-5_FAMILY-6544";Tend="813";Tstart="620";shortTE="F";uid="4511adac-0145-4eb9-9e2c-6fb2ca244ac8"
VSBO01000001.1	RepeatMasker	DNA/Kolobok-E	7395268	7395618	2423	-	.	ID="RND-6_FAMILY-691";Tend="1498";Tstart="1175";shortTE="F";uid="d3ab11fd-3307-4579-872c-3e4340a14884"
VSBO01000001.1	RepeatMasker	RC/Helitron	6575013	6575227	448	-	.	ID="RND-6_FAMILY-3243";Tend="835";Tstart="645";shortTE="F";uid="6be7df6d-ec70-4dba-b5e9-381da40e6183"
VSBO01000001.1	RepeatMasker	Unknown	10245992	10246781	5239	-	.	ID="RND-1_FAMILY-19";Tend="1797";Tstart="948";shortTE="F";uid="b075a5f7-c475-463d-9239-a15e21faab2f"
VSBO01000001.1	RepeatMasker	DNA	9074796	9075058	417	-	.	ID="DNA4-3_AP";Tend="357";Tstart="120";shortTE="F";uid="52bf317d-b779-4bf4-b933-260ea5fe77ff"
VSBO01000001.1	RepeatMasker	Retroposon?	4682856	4683501	699	-	.	ID="SINE2-2_AP";Tend="711";Tstart="1";shortTE="F";uid="810a94ca-13be-4e7c-859a-12ac3d8a6a46"
VSBO01000001.1	RepeatMasker	DNA	674294	674701	899	-	.	ID="DNA4-1_AP";Tend="821";Tstart="415";shortTE="F";uid="0ae94302-40e6-4dd6-881c-0eafa1d65db9"
VSBO01000001.1	RepeatMasker	DNA/hAT-Tip100	6185700	6185881	443	-	.	ID="RND-5_FAMILY-376";Tend="1124";Tstart="962";shortTE="F";uid="0514d19e-c610-4a8e-b2c6-58b0776cf4c7"
VSBO01000001.1	RepeatMasker	DNA	4464273	4464449	424	-	.	ID="dna4-1_ap";Tend="301";Tstart="113";shortTE="F";uid="ca70ca1f-0d2a-4a1b-9cc5-dbb43d5dedd2"
VSBO01000001.1	RepeatMasker	Retroposon?	2649593	2650044	2118	-	.	ID="RND-5_FAMILY-4364";Tend="1152";Tstart="698";shortTE="F";uid="50801df5-4430-4852-ab8c-6820e92f8101"
VSBO01000001.1	RepeatMasker	DNA/Kolobok-E	14617235	14617350	406	-	.	ID="KOLOBOKE-2_AP";Tend="1239";Tstart="1118";shortTE="F";uid="71bf90b2-6a95-4558-9ffa-af133dad38e4"
VSBO01000001.1	RepeatMasker	DNA/hAT-hAT19	89969	90692	531	-	.	ID="DNA8-80_AP";TEgroup="ctg_1%7CDNA8-80_AP%7C1";Tend="849";Tstart="114";shortTE="F";uid="69877097-6fe7-43cb-822f-c8596a3f3e47"
VSBO01000001.1	RepeatMasker	DNA/TcMar-m44	5490740	5490887	810	-	.	ID="dnax-3b_ap";Tend="138";Tstart="1";shortTE="F";uid="1aae6db5-2c6d-49ed-ac85-4b189954a20c"
VSBO01000001.1	RepeatMasker	Unknown	8164886	8165269	1380	-	.	ID="RND-6_FAMILY-2670";Tend="1485";Tstart="1142";shortTE="F";uid="7aafe74a-8cda-41ec-a261-6cd376c4ab37"
VSBO01000001.1	RepeatMasker	Retroposon?	2263143	2263307	544	-	.	ID="SINE2-1_AP";Tend="1770";Tstart="1611";shortTE="F";uid="bc9bf3a4-5589-4638-aaac-ded69f38c2f0"
VSBO01000001.1	RepeatMasker	Retroposon?	3026665	3026884	800	-	.	ID="RND-5_FAMILY-7013";Tend="1899";Tstart="1681";shortTE="F";uid="aee816dc-8f76-4151-b10e-a96b9cdf0519"
VSBO01000001.1	RepeatMasker	Unknown	10135608	10135804	1246	-	.	ID="RND-6_FAMILY-4595";Tend="607";Tstart="406";shortTE="F";uid="2b7acd21-39b8-4ae5-8f29-6e2024ffcd3f"
VSBO01000001.1	RepeatMasker	Unknown	2594984	2595507	405	-	.	ID="RND-1_FAMILY-31";Tend="1436";Tstart="889";shortTE="F";uid="7d4889d4-ffcd-4632-bc6e-286c9580c5d2"
VSBO01000001.1	RepeatMasker	Unknown	10266885	10267219	2373	-	.	ID="RND-6_FAMILY-4595";Tend="566";Tstart="250";shortTE="F";uid="51570003-0820-4ebc-a232-936320011f79"
VSBO01000001.1	RepeatMasker	Retroposon?	6711973	6712119	741	-	.	ID="SINE2-1_AP";Tend="1770";Tstart="1617";shortTE="F";uid="9e2b73fa-3186-4351-a460-ac1dfc38a66c"
VSBO01000001.1	RepeatMasker	DNA/Kolobok-E	14205854	14206261	1097	-	.	ID="RND-6_FAMILY-691";Tend="1357";Tstart="913";shortTE="F";uid="1063988c-3cdb-485c-8371-5956090af5ee"
VSBO01000001.1	RepeatMasker	Retroposon?	10014059	10014409	1004	-	.	ID="SINE2-2_AP";Tend="347";Tstart="1";shortTE="F";uid="30390c27-c8f2-4506-82c9-d9f0e70b37d4"
VSBO01000001.1	RepeatMasker	Unknown	2395183	2395748	2704	-	.	ID="RND-6_FAMILY-4595";Tend="1696";Tstart="1156";shortTE="F";uid="2ed00ff6-515f-4ae5-8719-cf1bcfc1cb3c"
VSBO01000001.1	RepeatMasker	DNA/Ginger-1	4682497	4682766	483	-	.	ID="GINGER1-1_AP";Tend="4354";Tstart="4079";shortTE="F";uid="2d37e849-0dc8-4f48-a80f-d9efcfbfe2f8"
VSBO01000001.1	RepeatMasker	DNA/hAT-hAT19	10230710	10230835	478	-	.	ID="HAT-N6_AP";Tend="588";Tstart="461";shortTE="F";uid="25f7ce0b-cfa7-4334-bb6c-f2d768a5b47b"
VSBO01000001.1	RepeatMasker	Retroposon?	11671299	11671479	475	-	.	ID="SINE2-2_AP";Tend="189";Tstart="1";shortTE="F";uid="f73f6785-1b25-44e1-817d-fd13909220b6"
VSBO01000001.1	RepeatMasker	DNA/hAT-Charlie	3571778	3572096	2449	-	.	ID="RND-5_FAMILY-13942";Tend="1275";Tstart="959";shortTE="F";uid="bf470bb2-0c88-4bf4-b62e-8f59f08cedf7"
VSBO01000001.1	RepeatMasker	DNA/TcMar-Tc1	14902495	14902634	788	-	.	ID="RND-6_FAMILY-8563";Tend="1287";Tstart="1155";shortTE="F";uid="2914255b-c630-4edd-a567-349a5d87ffa7"
VSBO01000001.1	RepeatMasker	DNA	1877739	1878058	1156	-	.	ID="TTAA4B_AP";Tend="379";Tstart="52";shortTE="F";uid="7cfb6ac6-cdb7-4aff-acac-3f89f55be0f8"
VSBO01000001.1	RepeatMasker	Unknown	12462739	12464214	7719	-	.	ID="RND-1_FAMILY-68";Tend="1887";Tstart="430";shortTE="F";uid="a274125e-49d2-43d2-bbf5-9dced397ec75"
VSBO01000001.1	RepeatMasker	DNA	5734675	5735430	1246	-	.	ID="DNA4-2_AP";Tend="763";Tstart="2";shortTE="F";uid="3ce89d44-31ca-45bb-9066-f6479cefb4b6"
VSBO01000001.1	RepeatMasker	Retroposon?	1541233	1541549	555	-	.	ID="SINE2-1_AP";Tend="1447";Tstart="1101";shortTE="F";uid="bd9d19f1-b8fc-40ee-9fa8-fe6db83f1694"
VSBO01000001.1	RepeatMasker	LINE/L2	8478331	8478670	1651	-	.	ID="RND-6_FAMILY-965";Tend="1456";Tstart="1133";shortTE="F";uid="a315f8bf-87a0-45ac-a337-f85e618e8c55"
VSBO01000001.1	RepeatMasker	Unknown	12487339	12487728	1153	-	.	ID="RND-4_FAMILY-53";Tend="1051";Tstart="658";shortTE="F";uid="c5c739a5-93a8-4e62-bdee-cb1b4f4dc4ad"
VSBO01000001.1	RepeatMasker	Retroposon?	13799246	13799552	464	-	.	ID="SINE2-1_AP";Tend="1458";Tstart="1138";shortTE="F";uid="69ffa01f-b670-480c-a2d9-1f27629f4160"
VSBO01000001.1	RepeatMasker	DNA/MULE-MuDR	5405769	5405906	512	-	.	ID="RND-6_FAMILY-2182";Tend="967";Tstart="841";shortTE="F";uid="6a8ce539-56a3-4359-9e8b-10e5f6260112"
VSBO01000001.1	RepeatMasker	DNA/Ginger-1	3546989	3547243	1002	-	.	ID="RND-6_FAMILY-2443";Tend="1130";Tstart="905";shortTE="F";uid="5dd7c9a2-1ef3-43e2-921f-5d5237e6080e"
VSBO01000001.1	RepeatMasker	DNA/MULE-NOF	14082461	14083300	3913	-	.	ID="rnd-5_family-950";Tend="1573";Tstart="732";shortTE="F";uid="03cb9b74-f419-4fb4-9d7f-3de229ab597f"
VSBO01000001.1	RepeatMasker	Retroposon?	14650542	14650822	1807	-	.	ID="RND-5_FAMILY-4364";Tend="1047";Tstart="711";shortTE="F";uid="cbbfc5de-b864-4187-817c-e84b88d422ad"
VSBO01000001.1	RepeatMasker	DNA/Kolobok-E	6458004	6458542	1235	-	.	ID="RND-6_FAMILY-691";Tend="1432";Tstart="901";shortTE="F";uid="d1ae1d1e-9bfc-496d-86e5-078855d5e33c"
VSBO01000001.1	RepeatMasker	DNA	8216019	8216308	445	-	.	ID="DNA4-3_AP";Tend="295";Tstart="3";shortTE="F";uid="9cd73ba5-7696-4624-98ea-af9ee0b72de4"
VSBO01000001.1	RepeatMasker	DNA/Kolobok-E	4670301	4670422	454	-	.	ID="RND-6_FAMILY-691";Tend="1172";Tstart="1053";shortTE="F";uid="5030f2a0-7a3f-4c79-8bc7-a468f1912afd"
VSBO01000001.1	RepeatMasker	Retroposon?	3689882	3690399	675	-	.	ID="SINE2-2_AP";Tend="576";Tstart="46";shortTE="F";uid="c4a859b5-d522-41ec-880b-0296f27e75b6"
VSBO01000001.1	RepeatMasker	DNA/hAT-Ac	7556808	7556972	927	-	.	ID="DNA8-91B_AP";Tend="646";Tstart="479";shortTE="F";uid="194101c7-5c6a-4662-b6f6-261e6288b667"
VSBO01000001.1	RepeatMasker	Unknown	12485843	12485995	624	-	.	ID="RND-6_FAMILY-4106";Tend="811";Tstart="663";shortTE="F";uid="827c78a9-bba6-4456-b944-1f3b12d29eea"
VSBO01000001.1	RepeatMasker	DNA/hAT	1747919	1748831	6781	-	.	ID="RND-1_FAMILY-47";Tend="2423";Tstart="1501";shortTE="F";uid="3335ee23-3bf8-4b30-a7e3-7389037bdb14"
VSBO01000001.1	RepeatMasker	DNA/Kolobok-E	9657075	9657273	501	-	.	ID="RND-6_FAMILY-691";Tend="1335";Tstart="1158";shortTE="F";uid="d51a55b8-0787-465b-8a47-ee9337ed72a1"
VSBO01000001.1	RepeatMasker	DNA/Kolobok-E	14921761	14921890	402	-	.	ID="KOLOBOKE-2_AP";Tend="1267";Tstart="1139";shortTE="F";uid="af5d510a-8a76-48e4-b957-d39d25b18a85"
VSBO01000001.1	RepeatMasker	DNA/hAT-hAT19	3048080	3048778	2366	-	.	ID="rnd-5_family-121";Tend="1103";Tstart="157";shortTE="F";uid="a88cf5ee-b495-433b-baa1-0a4067ee13b5"
VSBO01000001.1	RepeatMasker	Unknown	6746678	6747109	2804	-	.	ID="RND-5_FAMILY-793";Tend="1355";Tstart="919";shortTE="F";uid="5b91121b-f0fb-4e71-9f6d-d673fa444903"
VSBO01000001.1	RepeatMasker	Unknown	13409260	13409527	443	-	.	ID="RND-5_FAMILY-1372";Tend="1597";Tstart="1328";shortTE="F";uid="779e66ef-0ae4-4d7f-b2a5-283d6602e8a8"
VSBO01000001.1	RepeatMasker	RC/Helitron	12183491	12183714	1333	-	.	ID="RND-5_FAMILY-7141";Tend="1143";Tstart="906";shortTE="F";uid="386f54ee-670a-4661-91a7-8d96b802d320"
VSBO01000001.1	RepeatMasker	Unknown	14235029	14235492	3225	-	.	ID="RND-4_FAMILY-1374";Tend="1389";Tstart="923";shortTE="F";uid="aca54a9b-7224-4481-82dd-4609b5697d8a"
VSBO01000001.1	RepeatMasker	LINE/I-Jockey	2866363	2866501	539	-	.	ID="RND-5_FAMILY-3937";Tend="1358";Tstart="1225";shortTE="F";uid="f1c2cd5c-c3da-4da4-9972-d32423383b0d"
VSBO01000001.1	RepeatMasker	Unknown	8092422	8092885	681	-	.	ID="RND-5_FAMILY-5416";Tend="1363";Tstart="875";shortTE="F";uid="2ba1ba97-1919-4b67-8426-a232467dffb1"
VSBO01000001.1	RepeatMasker	Unknown	14119023	14119378	2329	-	.	ID="RND-1_FAMILY-138";Tend="1290";Tstart="947";shortTE="F";uid="7cf879a2-b49b-4398-a5da-df394d8c5a58"
VSBO01000001.1	RepeatMasker	DNA	12899698	12900192	456	-	.	ID="DNA4-2_AP";TEgroup="ctg_1%7CDNA4-2_AP%7C6";Tend="731";Tstart="33";shortTE="F";uid="6e4aaf91-d02a-4b32-b9c7-eee77de11ad0"
VSBO01000001.1	RepeatMasker	RC/Helitron	9100930	9101106	980	-	.	ID="HELITRON-1_DIUL";Tend="262";Tstart="84";shortTE="F";uid="931aa905-962e-4fdb-8d2d-41074ed050d1"
VSBO01000001.1	RepeatMasker	DNA/hAT-hAT19	4771730	4772028	832	-	.	ID="HAT-N6B_AP";Tend="289";Tstart="4";shortTE="F";uid="46fd6123-7362-48b5-beff-3393879d6a8f"
VSBO01000001.1	RepeatMasker	DNA	2402985	2403217	1469	-	.	ID="TTAA5_AP";Tend="236";Tstart="1";shortTE="F";uid="ec359518-1317-4da1-b13f-38c2aa44adb9"
VSBO01000001.1	RepeatMasker	Retroposon?	6369532	6370096	1797	-	.	ID="SINE2-2_AP";Tend="808";Tstart="232";shortTE="F";uid="4b71fb67-0e4f-4af6-8f09-270e617bdef1"
VSBO01000001.1	RepeatMasker	Unknown	3668876	3669402	3502	-	.	ID="RND-5_FAMILY-201";Tend="1551";Tstart="988";shortTE="F";uid="267d0cc6-6901-43bf-8ae5-72264e006bcb"
VSBO01000001.1	RepeatMasker	DNA	8003874	8004114	512	-	.	ID="TTAA7_AP";Tend="316";Tstart="72";shortTE="F";uid="a72a4848-3290-41ea-b67f-09a830776d13"
VSBO01000001.1	RepeatMasker	DNA/TcMar-m44?	3585958	3586093	535	-	.	ID="dnax-4b_ap";Tend="173";Tstart="38";shortTE="F";uid="d658997f-0607-4f90-a16c-9074a0854b35"
VSBO01000001.1	RepeatMasker	Retroposon?	12479464	12479893	1865	-	.	ID="SINE2-2_AP";Tend="431";Tstart="1";shortTE="F";uid="eeabba32-29c7-443d-b325-aacbbc49f41e"
VSBO01000001.1	RepeatMasker	Unknown	7291277	7291801	515	-	.	ID="RND-6_FAMILY-8336";Tend="1735";Tstart="1226";shortTE="F";uid="548f5dde-cda2-47dd-96ce-e88d90a393dd"
VSBO01000001.1	RepeatMasker	Retroposon?	8646557	8647177	611	-	.	ID="SINE2-1_AP";Tend="1417";Tstart="859";shortTE="F";uid="5d164cb2-061c-4ecb-ac60-438b99190b1e"
VSBO01000001.1	RepeatMasker	DNA/hAT	9948316	9948774	1583	-	.	ID="DNA8-1_AP";Tend="523";Tstart="89";shortTE="F";uid="b1031e7f-3a6b-414f-8da7-7c39d5991b9a"
VSBO01000001.1	RepeatMasker	DNA/hAT-Charlie	552743	553225	709	-	.	ID="RND-1_FAMILY-116";Tend="1277";Tstart="804";shortTE="F";uid="8a9d615c-fa49-4564-beb8-8b3cc3e50af5"
VSBO01000001.1	RepeatMasker	Unknown	6722627	6723015	1776	-	.	ID="RND-6_FAMILY-1138";Tend="1226";Tstart="833";shortTE="F";uid="5ca5015b-423d-427a-80be-72a5a75fa3f4"
VSBO01000001.1	RepeatMasker	Unknown	5529785	5529971	508	-	.	ID="RND-4_FAMILY-405";TEgroup="ctg_1%7CRND-4_FAMILY-405%7C2";Tend="1172";Tstart="921";shortTE="T";uid="e24e21da-d2a0-4c1a-bee2-5ceff0129423"
VSBO01000001.1	RepeatMasker	Retroposon?	14615418	14615550	3554	-	.	ID="SINE2-2_AP";Tend="1998";Tstart="1542";shortTE="F";uid="8c9271e0-fcd4-4efe-8e78-de68c5e85203"
VSBO01000001.1	RepeatMasker	DNA/MULE-MuDR	606577	606927	637	-	.	ID="RND-6_FAMILY-1131";Tend="1592";Tstart="1248";shortTE="F";uid="97767143-9f7b-4784-8227-a853a68f082c"
VSBO01000001.1	RepeatMasker	DNA/Kolobok-E	12041671	12041872	427	-	.	ID="KOLOBOKE-2_AP";Tend="2218";Tstart="2007";shortTE="F";uid="0fbc83ad-899d-436e-8ae6-0165bd6702fa"
VSBO01000001.1	RepeatMasker	DNA/TcMar-m44	13430985	13431132	682	-	.	ID="dnax-3b_ap";Tend="138";Tstart="1";shortTE="F";uid="14c1a39d-0db3-4be1-a023-b4e6b9950e1f"
VSBO01000001.1	RepeatMasker	DNA/Kolobok-E	3620073	3620218	1166	-	.	ID="KOLOBOKE-2_AP";Tend="2209";Tstart="1119";shortTE="F";uid="5a6b00e7-2224-4760-b508-37ebae97f244"
VSBO01000001.1	RepeatMasker	DNA	10964867	10964983	576	-	.	ID="dna4-2_ap";Tend="116";Tstart="1";shortTE="F";uid="a50af7d6-0a80-42c2-91c1-fc88277f3d44"
VSBO01000001.1	RepeatMasker	DNA	5561494	5561684	430	-	.	ID="dna4-2_ap";Tend="201";Tstart="1";shortTE="F";uid="0500c4e8-c42c-49bc-b964-c4fe5af1b87a"
VSBO01000001.1	RepeatMasker	DNA	4365972	4366415	1173	-	.	ID="DNA4-3_AP";Tend="633";Tstart="176";shortTE="F";uid="a9d1a8b8-1b4e-4158-b548-7ab9129a007d"
VSBO01000001.1	RepeatMasker	DNA	4425558	4425795	670	-	.	ID="TTAA2C_AP";Tend="259";Tstart="1";shortTE="F";uid="22b1ef00-61ad-4c02-923a-6963290f5ba9"
VSBO01000001.1	RepeatMasker	DNA/hAT-Tip100	3448665	3449405	478	-	.	ID="RND-6_FAMILY-1885";TEgroup="ctg_1%7CRND-6_FAMILY-1885%7C1";Tend="1566";Tstart="1092";shortTE="F";uid="e0638fe4-4ed3-449b-a97d-52a98498d6d4"
VSBO01000001.1	RepeatMasker	Retroposon?	13028062	13029032	3079	-	.	ID="SINE2-2_AP";Tend="808";Tstart="1";shortTE="F";uid="5331d631-4bbd-423b-a76b-85f5a32926fd"
VSBO01000001.1	RepeatMasker	Unknown	13103464	13103700	865	-	.	ID="RND-1_FAMILY-68";Tend="1629";Tstart="1395";shortTE="F";uid="c3279168-8ff8-4728-8309-ad9bcc73c1fb"
VSBO01000001.1	RepeatMasker	DNA/Ginger-1	8857422	8857592	577	-	.	ID="GINGER1-1_AP";Tend="3442";Tstart="3266";shortTE="F";uid="866456e8-578b-42ad-8298-abbe7d546ccf"
VSBO01000001.1	RepeatMasker	DNA/Kolobok-E	6986601	6986779	411	-	.	ID="RND-6_FAMILY-691";Tend="1504";Tstart="1301";shortTE="F";uid="cde37b06-d29c-402c-a445-7bd9cfe7f0c8"
VSBO01000001.1	RepeatMasker	DNA	2106448	2106810	1773	-	.	ID="RND-6_FAMILY-13406";Tend="1358";Tstart="915";shortTE="F";uid="00d1c77a-7594-4710-a6a6-43dfac16fd9c"
VSBO01000001.1	RepeatMasker	DNA	9560056	9560343	711	-	.	ID="dna4-2_ap";Tend="280";Tstart="3";shortTE="F";uid="31bd9f0e-756f-4e87-a74d-f709bc26a481"
VSBO01000001.1	RepeatMasker	DNA	7148502	7148960	1318	-	.	ID="DNA4-2_AP";Tend="473";Tstart="1";shortTE="F";uid="087811dc-8ddd-467f-b79e-bd8f7c44f464"
VSBO01000001.1	RepeatMasker	DNA/hAT-hAT19	2735711	2736403	2147	-	.	ID="rnd-5_family-537";Tend="1593";Tstart="765";shortTE="F";uid="9a7c6de2-ef3a-438e-ade0-b033e9eb2af1"
VSBO01000001.1	RepeatMasker	DNA	5872755	5873088	799	-	.	ID="DNA4-2_AP";Tend="769";Tstart="424";shortTE="F";uid="8e7a1b20-a469-4896-9813-067b734c8b7d"
VSBO01000001.1	RepeatMasker	DNA/hAT-Charlie	4887920	4888291	2658	-	.	ID="RND-1_FAMILY-87";Tend="1341";Tstart="982";shortTE="F";uid="f5540d02-8e32-4548-b8e0-b706801bc040"
VSBO01000001.1	RepeatMasker	DNA	1581348	1581772	2107	-	.	ID="DNA-TTAA-1_AP";Tend="423";Tstart="1";shortTE="F";uid="f4aa14ca-2920-4c13-8be6-2461b884c020"
VSBO01000001.1	RepeatMasker	DNA	12939103	12939461	1504	-	.	ID="TTAA7_AP";Tend="434";Tstart="1";shortTE="F";uid="7427e1e1-d3d3-4542-ba89-6df116854045"
VSBO01000001.1	RepeatMasker	Retroposon?	6441942	6442259	536	-	.	ID="SINE2-1_AP";Tend="1446";Tstart="1106";shortTE="F";uid="6d7fdb8d-bc74-4b8d-870d-bc6e980eb43d"
VSBO01000001.1	RepeatMasker	DNA/hAT-hAT19	14898898	14899677	4326	-	.	ID="RND-5_FAMILY-2977";Tend="1679";Tstart="930";shortTE="F";uid="330842be-2f98-4984-b9c7-3794c2060f6a"
VSBO01000001.1	RepeatMasker	DNA	7745703	7746484	2267	-	.	ID="DNA4-2_AP";Tend="764";Tstart="7";shortTE="F";uid="a29b3f14-f62c-46b7-97f6-9734f7693a2d"
VSBO01000001.1	RepeatMasker	Unknown	11277469	11277708	1552	-	.	ID="RND-1_FAMILY-19";Tend="1550";Tstart="1304";shortTE="F";uid="5cfeeb8c-1f7b-4d70-b75b-5b276945ae6f"
VSBO01000001.1	RepeatMasker	DNA/Ginger-2	13795024	13795544	764	-	.	ID="GINGER2-N2_AP";Tend="1485";Tstart="970";shortTE="F";uid="ef84433d-a9f5-4e86-818e-7f5fa2413b35"
VSBO01000001.1	RepeatMasker	Retroposon?	3061379	3061808	588	-	.	ID="RND-5_FAMILY-7013";Tend="494";Tstart="32";shortTE="F";uid="521d3e0f-883a-426d-a4d7-5f1347fc4b0b"
VSBO01000001.1	RepeatMasker	Unknown	55440	55622	640	-	.	ID="RND-4_FAMILY-447";Tend="1394";Tstart="1184";shortTE="F";uid="9e56250b-d6c9-4789-a52e-46ac02a9b89a"
VSBO01000001.1	RepeatMasker	DNA	13909378	13909534	452	-	.	ID="dna4-2_ap";Tend="225";Tstart="30";shortTE="F";uid="07eb5818-7c38-4e33-834e-31d81a1e31d1"
VSBO01000001.1	RepeatMasker	DNA/TcMar-Tigger	14164058	14164186	446	-	.	ID="RND-5_FAMILY-5132";Tend="1251";Tstart="1123";shortTE="F";uid="24b922ee-bbf1-480c-ac04-43b681de89cc"
VSBO01000001.1	RepeatMasker	Unknown	2295149	2295628	1279	-	.	ID="RND-6_FAMILY-827";Tend="1117";Tstart="674";shortTE="F";uid="38fc28e8-e4ea-46bb-aba6-defc576b5721"
VSBO01000001.1	RepeatMasker	DNA	9674850	9675396	940	-	.	ID="DNA4-3_AP";Tend="614";Tstart="25";shortTE="F";uid="6c357b1c-2dd7-4a9c-afe6-c8d530d025a3"
VSBO01000001.1	RepeatMasker	DNA/hAT-Tip100	7335563	7335726	855	-	.	ID="RND-6_FAMILY-2542";Tend="1639";Tstart="1475";shortTE="F";uid="0a0f5fc2-2675-4452-976b-e0c1ae5fa909"
VSBO01000001.1	RepeatMasker	Unknown	11959712	11961066	3542	-	.	ID="RND-5_FAMILY-3140";Tend="2224";Tstart="922";shortTE="F";uid="508ea26c-3e3f-42ef-a326-4d57a804ca38"
VSBO01000001.1	RepeatMasker	DNA/hAT-Charlie	6323891	6324122	714	-	.	ID="DNA8-32_AP";Tend="240";Tstart="1";shortTE="F";uid="53d69757-8f12-4134-9814-0204535f4519"
VSBO01000001.1	RepeatMasker	DNA/hAT-hAT19	8874477	8874913	1507	-	.	ID="HAT-N18_AP";Tend="454";Tstart="1";shortTE="F";uid="a67221c2-c8e6-4790-81df-bc70c87583f4"
VSBO01000001.1	RepeatMasker	DNA/hAT-hAT19	7544592	7544789	780	-	.	ID="RND-6_FAMILY-16384";Tend="1478";Tstart="1226";shortTE="F";uid="897460c8-984e-4e1e-80f4-0be77532ec86"
VSBO01000001.1	RepeatMasker	DNA/Kolobok-E	1779531	1780058	2853	-	.	ID="RND-6_FAMILY-691";Tend="1424";Tstart="904";shortTE="F";uid="3ad78651-1e8e-47ac-b847-9b982f2c39c5"
VSBO01000001.1	RepeatMasker	Unknown	1989169	1989620	2852	-	.	ID="RND-1_FAMILY-138";Tend="1416";Tstart="967";shortTE="F";uid="d6bf827a-6c2e-4832-b1bd-e70182c3478d"
VSBO01000001.1	RepeatMasker	DNA/Kolobok-E	6559811	6559946	553	-	.	ID="KOLOBOKE-2_AP";Tend="1250";Tstart="1119";shortTE="F";uid="2a7a731d-b31d-4633-89b4-3fecb7b5d6d0"
VSBO01000001.1	RepeatMasker	DNA	14473049	14473319	412	-	.	ID="DNA4-2_AP";Tend="767";Tstart="505";shortTE="F";uid="d39a1f6f-d21c-4bd0-8cfd-82c0c8aadedd"
VSBO01000001.1	RepeatMasker	DNA/Kolobok-E	9967717	9967863	761	-	.	ID="RND-6_FAMILY-691";Tend="1504";Tstart="1359";shortTE="F";uid="1cf646e1-bb38-4f7c-8411-45632a038258"
VSBO01000001.1	RepeatMasker	Unknown	817298	818258	7851	-	.	ID="RND-6_FAMILY-4344";Tend="1686";Tstart="699";shortTE="F";uid="7c97e88f-ba86-46d1-b3ad-d77d85427b42"
VSBO01000001.1	RepeatMasker	DNA/Kolobok-E	8792603	8792760	409	-	.	ID="KOLOBOKE-2_AP";Tend="1272";Tstart="1128";shortTE="F";uid="0a20914d-788f-4470-bcf3-c4eff433263d"
VSBO01000001.1	RepeatMasker	DNA/hAT-Tip100	7921854	7922049	761	-	.	ID="RND-6_FAMILY-642";Tend="1162";Tstart="960";shortTE="F";uid="5ba83dc2-5464-4e14-b5f6-bac12252f686"
VSBO01000001.1	RepeatMasker	RC/Helitron	11648295	11648536	1229	-	.	ID="RND-6_FAMILY-3243";Tend="824";Tstart="593";shortTE="F";uid="7dfe3c24-fddf-4117-af64-3869f4192da8"
VSBO01000001.1	RepeatMasker	Unknown	1561543	1561831	464	-	.	ID="RND-5_FAMILY-2551";Tend="1258";Tstart="965";shortTE="F";uid="54add9c6-5e3f-493f-843d-17d11f6b0922"
VSBO01000001.1	RepeatMasker	LINE/L2	6404709	6405067	1138	-	.	ID="RND-6_FAMILY-2565";Tend="1401";Tstart="1043";shortTE="F";uid="7ef382f2-f463-4204-a8e0-ca9d4b332c46"
VSBO01000001.1	RepeatMasker	DNA/TcMar-Tc1	3300659	3300787	411	-	.	ID="MARINER-N22_AG";Tend="1301";Tstart="1175";shortTE="F";uid="bd550a25-8d6b-4828-ac7a-5344d90c41c3"
VSBO01000001.1	RepeatMasker	Unknown	6991381	6991780	1434	-	.	ID="RND-6_FAMILY-1854";Tend="1296";Tstart="894";shortTE="F";uid="58a096ca-653a-4a47-acc1-3cb7d10aa6d0"
VSBO01000001.1	RepeatMasker	LINE/I-Jockey	9922672	9922794	412	-	.	ID="RND-5_FAMILY-3937";Tend="1353";Tstart="1225";shortTE="F";uid="577a7da2-82f4-4a66-a5ac-f9490a8a4d18"
VSBO01000001.1	RepeatMasker	DNA/hAT-hAT19	9775710	9776216	898	-	.	ID="HAT-4_LMI";Tend="1478";Tstart="972";shortTE="F";uid="b0152f1a-8a9e-44c7-bb78-97ecfbfaa2a1"
VSBO01000001.1	RepeatMasker	DNA	9444223	9444571	1147	-	.	ID="DNA4-2_AP";Tend="769";Tstart="434";shortTE="F";uid="2556ca6b-7816-4362-8b9f-59a85ff36d2d"
VSBO01000001.1	RepeatMasker	DNA	9316260	9316893	555	-	.	ID="DNA4-2_AP";Tend="763";Tstart="198";shortTE="F";uid="d0809b8e-f4b6-4fcc-8489-5ccc21406006"
VSBO01000001.1	RepeatMasker	DNA/hAT-hAT19	3039036	3039798	5354	-	.	ID="RND-5_FAMILY-121";Tend="2121";Tstart="1363";shortTE="F";uid="8fa79801-c873-4667-b52d-f3d8b786a677"
VSBO01000001.1	RepeatMasker	LTR/Gypsy	9951235	9952062	5191	-	.	ID="RND-6_FAMILY-1480";Tend="1531";Tstart="801";shortTE="F";uid="f6c4085d-26b5-423d-af88-363a6e12c051"
VSBO01000001.1	RepeatMasker	DNA/Kolobok-E	5151784	5151888	679	-	.	ID="RND-6_FAMILY-5132";Tend="1155";Tstart="1050";shortTE="F";uid="9b83e2d7-2efa-40a0-a5ee-a0fcb7769d41"
VSBO01000001.1	RepeatMasker	Retroposon?	14370695	14371078	469	-	.	ID="SINE2-1_AP";Tend="1445";Tstart="1051";shortTE="F";uid="cd3ae48f-7b36-40cb-834c-5360ac2a8f41"
VSBO01000001.1	RepeatMasker	Unknown	13652055	13652464	2397	-	.	ID="RND-6_FAMILY-532";Tend="1355";Tstart="968";shortTE="F";uid="ee233190-dc9a-4d03-83d7-ecbefe798f15"
VSBO01000001.1	RepeatMasker	DNA	13771844	13772230	1242	-	.	ID="DNA-TTAA-1_AP";Tend="420";Tstart="62";shortTE="F";uid="755c3190-5ff5-4461-aaf5-40cdfa108c72"
VSBO01000001.1	RepeatMasker	Retroposon?	2347267	2347738	795	-	.	ID="SINE2-2_AP";Tend="524";Tstart="1";shortTE="F";uid="bbec0028-6aaa-452a-aef0-be8338f9839c"
VSBO01000001.1	RepeatMasker	DNA	7247382	7247545	583	-	.	ID="TTAA8_AP";Tend="190";Tstart="19";shortTE="F";uid="4e0ee629-6834-45a0-8948-5f85ebf20603"
VSBO01000001.1	RepeatMasker	DNA/Ginger-1	9056792	9056973	430	-	.	ID="GINGER1-1_AP";Tend="5184";Tstart="5019";shortTE="F";uid="953a5d0a-efad-444e-b18d-0d89e86df4b6"
VSBO01000001.1	RepeatMasker	DNA/hAT-hAT19	1231396	1232029	722	-	.	ID="DNA8-64_AP";TEgroup="ctg_1%7CDNA8-64_AP%7C1";Tend="535";Tstart="1";shortTE="F";uid="f7c7e9d5-190b-422c-bd07-d82f5bea498e"
VSBO01000001.1	RepeatMasker	DNA/Sola-1	7895569	7895930	2170	-	.	ID="SOLA1-11_AP";Tend="392";Tstart="31";shortTE="F";uid="f0be940f-fa4f-4295-9cf1-f6319f06ffeb"
VSBO01000001.1	RepeatMasker	DNA	4344963	4345249	683	-	.	ID="DNA4-2_AP";Tend="769";Tstart="474";shortTE="F";uid="f3dd38e4-4a97-4796-90be-842f74b36a00"
VSBO01000001.1	RepeatMasker	Retroposon?	11961407	11962222	3401	-	.	ID="SINE2-2_AP";Tend="808";Tstart="1";shortTE="F";uid="892bf9f4-2e7e-40ff-a9a4-2094776e7b1d"
VSBO01000001.1	RepeatMasker	DNA	4019000	4019158	436	-	.	ID="dna4-2_ap";Tend="313";Tstart="153";shortTE="F";uid="e5977a1f-f144-45ce-9e54-7040c8353973"
VSBO01000001.1	RepeatMasker	DNA/hAT-hAT19	13055073	13055219	713	-	.	ID="RND-6_FAMILY-1547";Tend="1357";Tstart="1211";shortTE="F";uid="51629acf-d64e-4360-9d48-051a484db790"
VSBO01000001.1	RepeatMasker	DNA/TcMar-Tigger	13273291	13273423	481	-	.	ID="RND-6_FAMILY-2547";Tend="1093";Tstart="973";shortTE="F";uid="9b19ce33-b317-4a1c-a660-a2819fe19f50"
VSBO01000001.1	RepeatMasker	Retroposon?	13410741	13411263	1287	-	.	ID="RND-6_FAMILY-5626";Tend="1477";Tstart="969";shortTE="F";uid="edb87d91-fc5c-4f50-88ee-462936f41d2e"
VSBO01000001.1	RepeatMasker	Unknown	14907734	14907900	655	-	.	ID="RND-5_FAMILY-11430";Tend="2577";Tstart="2403";shortTE="F";uid="1553d8c6-651f-49fa-9ec3-6d09b2c680cb"
VSBO01000001.1	RepeatMasker	DNA/Kolobok-E	13655014	13655621	1066	-	.	ID="RND-6_FAMILY-691";Tend="1501";Tstart="871";shortTE="F";uid="7bbc9e48-9692-4c34-b185-12888a7de0e5"
VSBO01000001.1	RepeatMasker	DNA/hAT-Charlie	9769437	9769895	1845	-	.	ID="HAT-N11_AP";Tend="631";Tstart="145";shortTE="F";uid="c7efa258-4118-482d-80d9-b8360ed8bce7"
VSBO01000001.1	RepeatMasker	DNA/Kolobok-E	3639611	3639743	594	-	.	ID="RND-6_FAMILY-691";Tend="1306";Tstart="1177";shortTE="F";uid="1a7cf407-f5c5-4443-b418-dec3cc55250e"
VSBO01000001.1	RepeatMasker	Retroposon?	3547296	3548110	3119	-	.	ID="SINE2-2_AP";Tend="806";Tstart="3";shortTE="F";uid="6a1d4f0a-101a-473c-8539-569a259c2c98"
VSBO01000001.1	RepeatMasker	DNA/MULE-MuDR	14105496	14105714	488	-	.	ID="RND-6_FAMILY-2644";Tend="1428";Tstart="1203";shortTE="F";uid="cd89b247-4de5-4f28-a26b-90150b60bd02"
VSBO01000001.1	RepeatMasker	Unknown	4701	4928	813	-	.	ID="RND-6_FAMILY-469";Tend="1805";Tstart="1567";shortTE="F";uid="c567dd95-3e07-4503-b837-12e782a100fa"
VSBO01000001.1	RepeatMasker	DNA/hAT-Ac	8570232	8570382	457	-	.	ID="DNA8-99_AP";Tend="758";Tstart="582";shortTE="F";uid="e914d2ed-a7f3-4c54-a235-1567ad4df439"
VSBO01000001.1	RepeatMasker	DNA/Kolobok-E	11716549	11716938	440	-	.	ID="RND-6_FAMILY-691";Tend="1400";Tstart="1027";shortTE="F";uid="05dc57c4-dda1-4525-b9f4-f72ff7f0532a"
VSBO01000001.1	RepeatMasker	DNA	12938207	12938587	1009	-	.	ID="ttaa2c_ap";Tend="401";Tstart="18";shortTE="F";uid="3bd91442-48d8-4e4f-9ba0-abb3ee6a75a7"
VSBO01000001.1	RepeatMasker	Retroposon?	14616003	14616446	3554	-	.	ID="SINE2-2_AP";Tend="1541";Tstart="1";shortTE="F";uid="dc71d566-008d-4b66-9e7b-d9de990f275c"
VSBO01000001.1	RepeatMasker	DNA	11866578	11866779	1059	-	.	ID="RND-6_FAMILY-13406";Tend="1122";Tstart="918";shortTE="F";uid="669bf201-340d-46c1-aa19-0971022375d5"
VSBO01000001.1	RepeatMasker	Unknown	7909535	7909888	1723	-	.	ID="RND-6_FAMILY-10569";Tend="1221";Tstart="868";shortTE="F";uid="9cf30c9b-3bb4-4bba-a627-d2bee5190df9"
VSBO01000001.1	RepeatMasker	Unknown	6095711	6095964	1532	-	.	ID="RND-4_FAMILY-405";Tend="1172";Tstart="915";shortTE="F";uid="2eea34c8-4f26-42ec-91df-9b57fae33449"
VSBO01000001.1	RepeatMasker	Retroposon?	14395375	14395507	540	-	.	ID="SINE2-1_AP";Tend="1770";Tstart="1627";shortTE="F";uid="a348c7fd-0a50-42f9-acdb-4e6737da59e0"
VSBO01000001.1	RepeatMasker	DNA/hAT-Tip100	6514744	6514966	1193	-	.	ID="RND-6_FAMILY-1830";Tend="1133";Tstart="915";shortTE="F";uid="dca24314-c221-44a7-ab66-ce8248c80ee7"
VSBO01000001.1	RepeatMasker	DNA	11934565	11935147	1314	-	.	ID="DNA4-2_AP";Tend="571";Tstart="2";shortTE="F";uid="f0f46946-5156-4c25-ab91-dd53be7a921d"
VSBO01000001.1	RepeatMasker	DNA	14113356	14113523	1357	-	.	ID="RND-1_FAMILY-85";Tend="1097";Tstart="933";shortTE="F";uid="ed8a9bd9-234e-4687-95fb-2b44c839e0c5"
VSBO01000001.1	RepeatMasker	Unknown	3620283	3620593	490	-	.	ID="RND-6_FAMILY-827";Tend="789";Tstart="488";shortTE="F";uid="2d6d1d87-3931-4579-82c7-28d7f1c7e660"
VSBO01000001.1	RepeatMasker	Unknown	9847502	9847787	1839	-	.	ID="RND-6_FAMILY-11482";Tend="1217";Tstart="948";shortTE="F";uid="7ad0169f-62bd-4a41-8658-af4e84c282ea"
VSBO01000001.1	RepeatMasker	DNA/TcMar-m44	52532	52842	1742	-	.	ID="MARINERN-2_AP";Tend="452";Tstart="150";shortTE="F";uid="a32e846f-9ec6-4d5a-b09c-cf9ccc4b664f"
VSBO01000001.1	RepeatMasker	DNA	3921812	3922175	757	-	.	ID="TTAA2C_AP";Tend="423";Tstart="32";shortTE="F";uid="9e12bed0-6f15-4cb4-941f-a5a8e7208d79"
VSBO01000001.1	RepeatMasker	DNA/Ginger-1	8066305	8066440	455	-	.	ID="GINGER1-1_AP";Tend="4225";Tstart="4097";shortTE="F";uid="badfca15-4cb7-4f79-a256-15a746b1a426"
VSBO01000001.1	RepeatMasker	DNA/hAT-Charlie	14082278	14082463	621	-	.	ID="DNA8-34_AP";Tend="194";Tstart="21";shortTE="F";uid="15438e50-47fc-4f90-ab4e-3599a1ae1f92"
VSBO01000001.1	RepeatMasker	DNA	7099349	7100208	675	-	.	ID="DNA4-2_AP";Tend="762";Tstart="24";shortTE="F";uid="ec064d14-596b-428f-9ca0-b8c688ccfede"
VSBO01000001.1	RepeatMasker	Retroposon?	14348469	14348906	1106	-	.	ID="RND-5_FAMILY-4364";TEgroup="ctg_1%7CRND-5_FAMILY-4364%7C3";Tend="1336";Tstart="738";shortTE="F";uid="e9b298b0-c0c4-4c65-8124-7d777455b09c"
VSBO01000001.1	RepeatMasker	LINE/R1	8987283	8987463	447	-	.	ID="RTAG4";Tend="2287";Tstart="2107";shortTE="F";uid="cd16bac0-c4a4-42b8-9c7b-6ab0e3d5298a"
VSBO01000001.1	RepeatMasker	DNA/hAT-Tip100	7284877	7285597	2750	-	.	ID="RND-6_FAMILY-726";TEgroup="ctg_1%7CRND-6_FAMILY-726%7C2";Tend="1487";Tstart="1002";shortTE="F";uid="8d9559ae-b4f3-486a-8c54-1d2307429793"
VSBO01000001.1	RepeatMasker	DNA/hAT-Tip100	890720	891693	6515	-	.	ID="RND-6_FAMILY-2219";Tend="1745";Tstart="814";shortTE="F";uid="ce12af05-4055-4fe1-a29c-41a38fa5b1cd"
VSBO01000001.1	RepeatMasker	DNA	9070281	9070596	1068	-	.	ID="DNA4-2_AP";Tend="768";Tstart="458";shortTE="F";uid="d6a1060c-42ab-49db-947a-5f64ef8ed80d"
VSBO01000001.1	RepeatMasker	DNA/Kolobok-E	5098954	5099394	1354	-	.	ID="RND-6_FAMILY-691";Tend="1556";Tstart="1087";shortTE="F";uid="a5ea77ca-da5f-49d8-899f-59ee937cc056"
VSBO01000001.1	RepeatMasker	DNA/TcMar-Mariner	3867815	3868220	1866	-	.	ID="RND-6_FAMILY-2051";Tend="1146";Tstart="782";shortTE="F";uid="e0fd15b7-9bcb-4639-87da-b7a3d2c63138"
VSBO01000001.1	RepeatMasker	DNA/hAT-Tip100	6739243	6739392	845	-	.	ID="RND-5_FAMILY-848";Tend="1082";Tstart="931";shortTE="F";uid="4b2ea7e9-2950-4063-8bec-d62726262765"
VSBO01000001.1	RepeatMasker	DNA/Maverick	37979	38130	568	-	.	ID="POLINTON-3_RPR";Tend="4718";Tstart="4566";shortTE="F";uid="e56beff5-cca1-42c9-9dc8-4c0ee0968cca"
VSBO01000001.1	RepeatMasker	DNA	8885845	8885997	468	-	.	ID="DNA8-30_AP";Tend="582";Tstart="392";shortTE="F";uid="932ca987-952e-4670-abe9-8ce1e251ce55"
VSBO01000001.1	RepeatMasker	DNA/hAT-Tip100	2420232	2420443	1756	-	.	ID="RND-6_FAMILY-1378";Tend="1515";Tstart="1305";shortTE="F";uid="92b5e5b0-44b8-4de8-9c5c-5ae2be1eca3f"
VSBO01000001.1	RepeatMasker	DNA/MULE-MuDR	9737572	9737776	1177	-	.	ID="RND-5_FAMILY-540";Tend="2331";Tstart="2145";shortTE="F";uid="1e4456f9-8a90-4034-9890-b8f65506f51d"
VSBO01000001.1	RepeatMasker	Retroposon?	5784022	5784963	732	-	.	ID="SINE2-2_AP";TEgroup="ctg_1%7CSINE2-2_AP%7C3";Tend="1997";Tstart="1";shortTE="F";uid="9b0bdeaa-bb49-442a-a5d3-1625d85187a9"
VSBO01000001.1	RepeatMasker	DNA/hAT-Ac	6406506	6406676	785	-	.	ID="DNA8-91B_AP";Tend="638";Tstart="466";shortTE="F";uid="7bdf8cba-092c-4312-b1f2-9541d2830979"
VSBO01000001.1	RepeatMasker	DNA	6931018	6931329	616	-	.	ID="DNA3-8_AP";Tend="307";Tstart="9";shortTE="F";uid="5373874c-33e5-481d-b6e4-7c931a8b2be7"
VSBO01000001.1	RepeatMasker	DNA/hAT-Tip100	1399700	1399918	1492	-	.	ID="RND-1_FAMILY-67";Tend="1171";Tstart="959";shortTE="F";uid="5c3dc883-7600-46c3-b83d-0ff2e1e87cfb"
VSBO01000001.1	RepeatMasker	Unknown	1949731	1949843	497	-	.	ID="RND-5_FAMILY-2551";Tend="1082";Tstart="964";shortTE="F";uid="cdf6d16d-4dc1-4490-92a4-dc32b3760ded"
VSBO01000001.1	RepeatMasker	Retroposon?	3067398	3067784	1034	-	.	ID="RND-5_FAMILY-7013";Tend="1899";Tstart="1475";shortTE="F";uid="7939d9c1-5373-4ce6-bae1-cf8c3a2c2331"
VSBO01000001.1	RepeatMasker	DNA	8697987	8698193	1220	-	.	ID="DNA-TTAA-1_AP";Tend="234";Tstart="31";shortTE="F";uid="e881d056-a970-4983-a3ae-7045df2ffdb0"
VSBO01000001.1	RepeatMasker	DNA/Kolobok-E	13544533	13544905	856	-	.	ID="RND-6_FAMILY-691";Tend="1375";Tstart="996";shortTE="F";uid="0f8c7c48-52b1-429e-be06-5c52e5fa2cc9"
VSBO01000001.1	RepeatMasker	DNA	12856059	12856258	502	-	.	ID="dna4-2_ap";Tend="222";Tstart="1";shortTE="F";uid="02bc20e9-1720-41fd-bd37-2521bad3fcfd"
VSBO01000001.1	RepeatMasker	DNA	10789598	10790037	2840	-	.	ID="RND-6_FAMILY-13406";Tend="1348";Tstart="919";shortTE="F";uid="25f19f01-b35d-4e96-bb82-51c689720fe4"
VSBO01000001.1	RepeatMasker	Retroposon?	4573080	4573221	633	-	.	ID="SINE2-1_AP";Tend="1769";Tstart="1622";shortTE="F";uid="91caf305-1b3e-4114-88f6-f82daf643a07"
VSBO01000001.1	RepeatMasker	DNA/hAT-hAT19	3191921	3192152	1191	-	.	ID="RND-5_FAMILY-5494";Tend="1216";Tstart="962";shortTE="F";uid="07398f5f-6f37-40f3-9523-02ba4e4db1e6"
VSBO01000001.1	RepeatMasker	DNA	12079127	12079430	862	-	.	ID="DNA4-3_AP";Tend="612";Tstart="268";shortTE="F";uid="a597a79c-9355-4569-9582-b962ae3e62f0"
VSBO01000001.1	RepeatMasker	Unknown	12461358	12461704	1515	-	.	ID="RND-1_FAMILY-68";Tend="795";Tstart="452";shortTE="F";uid="939917c2-65fe-4e86-bdcd-82d5b93d3d18"
VSBO01000001.1	RepeatMasker	DNA/hAT-hAT19	11866269	11866533	1074	-	.	ID="RND-6_FAMILY-2240";Tend="560";Tstart="310";shortTE="F";uid="1309ff7c-727b-48d3-820b-37b684aa94cd"
VSBO01000001.1	RepeatMasker	Retroposon?	7786908	7787090	473	-	.	ID="SINE2-1_AP";Tend="1352";Tstart="1166";shortTE="F";uid="90a47cd1-6491-405f-9bb2-a73592232ed4"
VSBO01000001.1	RepeatMasker	Unknown	12455025	12455920	3473	-	.	ID="RND-1_FAMILY-68";Tend="1561";Tstart="662";shortTE="F";uid="45653e2a-96d4-4575-9f7a-14b3a686ee68"
VSBO01000001.1	RepeatMasker	Unknown	13830982	13831238	1341	-	.	ID="RND-6_FAMILY-13580";Tend="376";Tstart="116";shortTE="F";uid="6f646247-405f-4e78-81e1-9c373be3acd3"
VSBO01000001.1	RepeatMasker	DNA/hAT-Charlie	14182989	14183188	1272	-	.	ID="RND-5_FAMILY-298";Tend="1192";Tstart="991";shortTE="F";uid="f61da7ce-3e3a-48bb-84e8-1c837e3e9c85"
VSBO01000001.1	RepeatMasker	DNA/Kolobok-E	15027378	15027606	748	-	.	ID="RND-4_FAMILY-202";Tend="1394";Tstart="1149";shortTE="F";uid="4c9c58ba-d2e6-4ec4-885d-a1e621bca961"
VSBO01000001.1	RepeatMasker	Unknown	4441915	4442915	7592	-	.	ID="RND-5_FAMILY-3490";Tend="1782";Tstart="760";shortTE="F";uid="fcf59fc3-6f59-424e-bacc-4f529b3004d9"
VSBO01000001.1	RepeatMasker	DNA/hAT-hAT19	2321301	2321505	795	-	.	ID="DNA8-64B_AP";Tend="212";Tstart="1";shortTE="F";uid="6c286ba3-275c-4e25-8e35-2fca2eab22e6"
VSBO01000001.1	RepeatMasker	DNA	4957986	4958389	1205	-	.	ID="DNA-TTAA-1_AP";Tend="410";Tstart="1";shortTE="F";uid="15b5f247-1684-4652-9a82-40fe1a6d990f"
VSBO01000001.1	RepeatMasker	Unknown	13781342	13781713	1343	-	.	ID="RND-5_FAMILY-1372";Tend="1598";Tstart="1233";shortTE="F";uid="3b329f3f-34e4-448b-8673-3aa92062ce25"
VSBO01000001.1	RepeatMasker	Unknown	3219872	3220109	1193	-	.	ID="RND-6_FAMILY-12523";Tend="1094";Tstart="854";shortTE="F";uid="be4e6d66-e8f3-40d9-8939-9bdd5369f162"
VSBO01000001.1	RepeatMasker	DNA	15017301	15017491	477	-	.	ID="TTAA3_AP";Tend="312";Tstart="98";shortTE="F";uid="5d43d1d0-7be6-46c8-83e8-4db253282b93"
VSBO01000001.1	RepeatMasker	LINE/CR1	1762449	1762701	1948	-	.	ID="RND-6_FAMILY-4193";Tend="1197";Tstart="952";shortTE="F";uid="3a246c19-c280-49a7-9ad6-cc6248664a40"
VSBO01000001.1	RepeatMasker	DNA/hAT	10199123	10199338	1094	-	.	ID="RND-1_FAMILY-86";Tend="959";Tstart="727";shortTE="F";uid="d7431fc0-405e-441e-9aa9-d9a0b756c6f0"
VSBO01000001.1	RepeatMasker	DNA/MULE-MuDR	13803982	13804523	1661	-	.	ID="RND-6_FAMILY-6197";Tend="544";Tstart="3";shortTE="F";uid="49d6b268-12da-418c-9c1a-fca0cde777da"
VSBO01000001.1	RepeatMasker	DNA	9607708	9608269	1609	-	.	ID="DNA4-2_AP";Tend="579";Tstart="15";shortTE="F";uid="63694db8-5987-4e3b-9c82-34f1321ebbba"
VSBO01000001.1	RepeatMasker	DNA/Kolobok-E	8519472	8519784	1015	-	.	ID="RND-6_FAMILY-691";Tend="1498";Tstart="1179";shortTE="F";uid="d9f9d0d2-d5c5-4dea-9070-3fabbc9a1dc7"
VSBO01000001.1	RepeatMasker	Retroposon?	12502897	12503305	3497	-	.	ID="SINE2-2_AP";Tend="708";Tstart="1";shortTE="F";uid="9d5c162a-d7cd-4085-9c93-a7861b18c8af"
VSBO01000001.1	RepeatMasker	DNA/hAT-hAT19	3036168	3036931	5536	-	.	ID="RND-5_FAMILY-121";Tend="2121";Tstart="1362";shortTE="F";uid="ac532fec-eb2f-471b-9f03-5b0afb1b98e8"
VSBO01000001.1	RepeatMasker	DNA/hAT-Charlie	12297316	12297626	1915	-	.	ID="RND-1_FAMILY-92";Tend="1271";Tstart="942";shortTE="F";uid="29e1c060-5c41-4a0e-b513-ced2f2011509"
VSBO01000001.1	RepeatMasker	Retroposon?	8857142	8857520	1609	-	.	ID="RND-5_FAMILY-4364";Tend="1096";Tstart="697";shortTE="F";uid="8245f868-ba58-406d-9221-f1b28af2e35b"
VSBO01000001.1	RepeatMasker	DNA	12028836	12029193	1266	-	.	ID="DNA4-2_AP";Tend="401";Tstart="55";shortTE="F";uid="dc2c68af-3743-416f-9854-f9b11cb9efd7"
VSBO01000001.1	RepeatMasker	DNA/TcMar-m44	53136	53678	1927	-	.	ID="MARINER-2_AP";Tend="1672";Tstart="1130";shortTE="F";uid="f0bc3bee-ad86-470f-83cd-59a3f249e59f"
VSBO01000001.1	RepeatMasker	DNA	9615749	9616139	649	-	.	ID="DNA4-3_AP";Tend="405";Tstart="1";shortTE="F";uid="c71d5e06-30b7-414e-a9a6-2788396dbb2d"
VSBO01000001.1	RepeatMasker	DNA/Kolobok-E	5950971	5951182	1111	-	.	ID="RND-4_FAMILY-202";Tend="1167";Tstart="957";shortTE="F";uid="fa4b2266-3735-418d-a2ee-a6edd87563bf"
VSBO01000001.1	RepeatMasker	DNA	11410060	11410244	476	-	.	ID="dna4-2_ap";Tend="185";Tstart="1";shortTE="F";uid="3f529dbd-8dd6-422e-bc38-b45779622a19"
VSBO01000001.1	RepeatMasker	DNA/hAT-Tip100	6641674	6641909	1584	-	.	ID="RND-6_FAMILY-17360";Tend="1184";Tstart="937";shortTE="F";uid="41c3d38c-2797-482b-a9e8-756452cdd3c6"
VSBO01000001.1	RepeatMasker	Retroposon?	13069581	13071928	9789	-	.	ID="RND-6_FAMILY-5626";Tend="2420";Tstart="1";shortTE="F";uid="233678f7-5637-437e-aac0-e2362800529d"
VSBO01000001.1	RepeatMasker	DNA	14127708	14128135	1347	-	.	ID="DNA-TTAA-1_AP";Tend="423";Tstart="5";shortTE="F";uid="954f05d1-ce8e-471d-8a81-5f6b8bcc008f"
VSBO01000001.1	RepeatMasker	Retroposon?	10137666	10139876	8431	-	.	ID="RND-1_FAMILY-81";Tend="2655";Tstart="440";shortTE="F";uid="27862715-52be-4dde-9c5f-be4a7e9c50e5"
VSBO01000001.1	RepeatMasker	Unknown	1092085	1092296	1345	-	.	ID="RND-1_FAMILY-155";Tend="1173";Tstart="956";shortTE="F";uid="9b9ae9f9-ae56-463e-9db6-5cc9738393d0"
VSBO01000001.1	RepeatMasker	DNA/MULE-MuDR	8404332	8404433	632	-	.	ID="RND-5_FAMILY-5515";Tend="1058";Tstart="962";shortTE="F";uid="67addbaa-3632-49a8-8483-b6685b4f2cdd"
VSBO01000001.1	RepeatMasker	Unknown	1099028	1099242	1060	-	.	ID="RND-6_FAMILY-486";Tend="378";Tstart="179";shortTE="F";uid="79797ce8-6d13-4219-b5e2-c67fee64efda"
VSBO01000001.1	RepeatMasker	DNA/hAT	818264	819049	6403	-	.	ID="RND-1_FAMILY-47";Tend="1486";Tstart="699";shortTE="F";uid="dabfd917-70f1-4b7c-980e-2c3628d3decb"
VSBO01000001.1	RepeatMasker	DNA/Kolobok-E	4498782	4498933	467	-	.	ID="KOLOBOKE-2_AP";Tend="1279";Tstart="1119";shortTE="F";uid="9c6612f9-22ac-46a3-970c-acdf2c6ffba4"
VSBO01000001.1	RepeatMasker	Retroposon?	13099605	13100097	1059	-	.	ID="RND-6_FAMILY-5626";Tend="1499";Tstart="975";shortTE="F";uid="e6c7a159-980c-40db-a907-30327b654343"
VSBO01000001.1	RepeatMasker	DNA/Kolobok-E	11872049	11872422	2730	-	.	ID="RND-4_FAMILY-202";Tend="1402";Tstart="1019";shortTE="F";uid="9ac6ad54-e5d4-44dd-9b52-9a5bc6da048a"
VSBO01000001.1	RepeatMasker	Retroposon?	3032401	3032669	860	-	.	ID="RND-5_FAMILY-7013";Tend="1886";Tstart="1642";shortTE="F";uid="ecd3e99e-06cd-41f9-8432-7f5fc5edd482"
VSBO01000001.1	RepeatMasker	Unknown	160802	161801	4844	-	.	ID="RND-5_FAMILY-2377";Tend="1874";Tstart="895";shortTE="F";uid="deaf1a4e-a20b-47e2-9553-b97f6abbb79a"
VSBO01000001.1	RepeatMasker	DNA/TcMar-Tc1	12908225	12908565	899	-	.	ID="RND-6_FAMILY-169";Tend="1344";Tstart="1024";shortTE="F";uid="b51c0d31-3d6c-4135-93d7-ad4641e0da43"
VSBO01000001.1	RepeatMasker	DNA/hAT-Tip100	15020809	15021551	2554	-	.	ID="RND-6_FAMILY-6024";TEgroup="ctg_1%7CRND-6_FAMILY-6024%7C4";Tend="1902";Tstart="864";shortTE="F";uid="d5b64384-527a-4473-8c8e-64a7dfdbccd6"
VSBO01000001.1	RepeatMasker	DNA	8695305	8695555	492	-	.	ID="TTAA2D_AP";Tend="258";Tstart="6";shortTE="F";uid="c5c4b4c6-6f49-4832-936a-34bab1d95c79"
VSBO01000001.1	RepeatMasker	Retroposon?	4158895	4159659	946	-	.	ID="SINE2-1_AP";Tend="1458";Tstart="718";shortTE="F";uid="0bd5904d-e023-4f35-9d03-efe13197f475"
VSBO01000001.1	RepeatMasker	Unknown	6646683	6646836	727	-	.	ID="RND-5_FAMILY-4269";Tend="1513";Tstart="1370";shortTE="F";uid="12e2220a-96db-4ac4-828e-c14cac08d172"
VSBO01000001.1	RepeatMasker	Unknown	13378601	13378829	405	-	.	ID="RND-5_FAMILY-51";Tend="1130";Tstart="896";shortTE="F";uid="51ec3691-d0b4-4d04-9d87-d996b7d544d5"
VSBO01000001.1	RepeatMasker	DNA	2712264	2712381	462	-	.	ID="dna4-2_ap";Tend="724";Tstart="608";shortTE="F";uid="003f17f0-241b-42b2-93ad-021d40dbdb1d"
VSBO01000001.1	RepeatMasker	Unknown	7469062	7469296	483	-	.	ID="RND-5_FAMILY-2551";Tend="1247";Tstart="1024";shortTE="F";uid="da302f5f-0fd8-4b86-9834-d24d09fb631d"
VSBO01000001.1	RepeatMasker	Retroposon?	8556592	8556778	1235	-	.	ID="RND-5_FAMILY-4364";Tend="1339";Tstart="1149";shortTE="F";uid="b6c18064-48ad-45d9-9a75-975c3fe80aba"
VSBO01000001.1	RepeatMasker	Retroposon?	3993965	3994820	1067	-	.	ID="SINE2-1_AP";Tend="1174";Tstart="267";shortTE="F";uid="88fb9317-30e5-4060-878c-f89f86e02058"
VSBO01000001.1	RepeatMasker	DNA/TcMar-m44	9410865	9411777	693	-	.	ID="MARINER-33_LMI";Tend="1325";Tstart="398";shortTE="F";uid="246c798f-ee0c-46ff-9ed1-9b5e706584bb"
VSBO01000001.1	RepeatMasker	DNA/hAT-Tip100	83908	84956	989	-	.	ID="hat-15_lmi";Tend="4429";Tstart="2929";shortTE="F";uid="6183da80-5bf6-4a8b-8b96-dec79051f983"
VSBO01000001.1	RepeatMasker	Retroposon?	8238362	8238696	593	-	.	ID="SINE2-1_AP";Tend="543";Tstart="249";shortTE="F";uid="502dc5ba-4b56-4b90-9e57-653a3757dfbd"
VSBO01000001.1	RepeatMasker	DNA/Kolobok-E	6895897	6896337	1145	-	.	ID="RND-6_FAMILY-691";Tend="1343";Tstart="917";shortTE="F";uid="56818ebb-6402-4d43-9611-18ca4b5e50cb"
VSBO01000001.1	RepeatMasker	DNA/hAT-Tip100	8491312	8492084	4845	-	.	ID="RND-6_FAMILY-45";Tend="1703";Tstart="909";shortTE="F";uid="5cb0b71d-0227-4ee3-8d54-cf86a02c51d7"
VSBO01000001.1	RepeatMasker	DNA	3905079	3905409	1134	-	.	ID="TTAA7_AP";Tend="335";Tstart="2";shortTE="F";uid="cd1207f8-775d-4976-97ea-3cb59a9fd6b0"
VSBO01000001.1	RepeatMasker	Unknown	12216482	12216670	616	-	.	ID="RND-6_FAMILY-1854";Tend="1295";Tstart="1074";shortTE="F";uid="9dbada2c-1d89-432c-97c3-98f018295ce2"
VSBO01000001.1	RepeatMasker	DNA	9748951	9749301	1009	-	.	ID="RND-1_FAMILY-159";Tend="1275";Tstart="932";shortTE="F";uid="7bca19be-7d3c-4095-b7af-2c3b3493e842"
VSBO01000001.1	RepeatMasker	DNA	7156282	7156575	633	-	.	ID="DNA4-1_AP";Tend="805";Tstart="517";shortTE="F";uid="bfc94f39-c204-4b4c-88e3-7c0260cae4a2"
VSBO01000001.1	RepeatMasker	Retroposon?	6349081	6349210	419	-	.	ID="SINE2-1_AP";Tend="1770";Tstart="1646";shortTE="F";uid="4c7f00ac-49bf-4079-9415-0fce6cb143ac"
VSBO01000001.1	RepeatMasker	Retroposon?	2065767	2065960	909	-	.	ID="RND-5_FAMILY-4364";Tend="896";Tstart="698";shortTE="F";uid="4ecbe45e-3425-48cd-a096-96b68d3f05a1"
VSBO01000001.1	RepeatMasker	DNA	4920855	4921143	568	-	.	ID="DNA4-2_AP";Tend="651";Tstart="364";shortTE="F";uid="40fe0957-c6f6-40f6-879a-7ca9572703c1"
VSBO01000001.1	RepeatMasker	DNA/Kolobok-E	8522298	8522624	623	-	.	ID="RND-6_FAMILY-691";Tend="1260";Tstart="900";shortTE="F";uid="b1b98529-86fe-41d9-8237-d8f7fcc5955f"
VSBO01000001.1	RepeatMasker	DNA	6139531	6140103	620	-	.	ID="DNA4-2_AP";Tend="630";Tstart="136";shortTE="F";uid="a1787eae-c6d9-466f-9dc9-a0237f76c057"
VSBO01000001.1	RepeatMasker	Retroposon?	11976666	11976817	664	-	.	ID="SINE2-2_AP";Tend="1998";Tstart="1842";shortTE="F";uid="dd3ac79f-9551-4325-a460-df9b4393fe77"
VSBO01000001.1	RepeatMasker	Unknown	14348293	14348449	515	-	.	ID="RND-6_FAMILY-5395";Tend="693";Tstart="539";shortTE="F";uid="a1318494-81d7-4a8c-9c08-054c3bda83ea"
VSBO01000001.1	RepeatMasker	DNA	12853710	12854142	516	-	.	ID="dna4-2_ap";TEgroup="ctg_1%7Cdna4-2_ap%7C1";Tend="255";Tstart="1";shortTE="F";uid="dafc5076-cf51-430a-a32e-51199d606e8b"
VSBO01000001.1	RepeatMasker	DNA	14788644	14789054	1453	-	.	ID="DNA4-2_AP";Tend="701";Tstart="257";shortTE="F";uid="e65adb40-39ba-4ee4-b19c-624e1a0358a4"
VSBO01000001.1	RepeatMasker	DNA/hAT-hAT19	11967931	11968289	2173	-	.	ID="RND-6_FAMILY-1547";Tend="1337";Tstart="972";shortTE="F";uid="51bf580a-d2c3-43be-b4d7-93abaabc11c3"
VSBO01000001.1	RepeatMasker	DNA/hAT	3571635	3571779	1001	-	.	ID="RND-6_FAMILY-6228";Tend="1233";Tstart="1080";shortTE="F";uid="4f583629-17fe-4050-bc10-82f93ee0f2ce"
VSBO01000001.1	RepeatMasker	DNA	7509172	7509533	920	-	.	ID="DNA4-2_AP";Tend="685";Tstart="366";shortTE="F";uid="b1b14af4-ec18-4dee-be31-26b8e22f5b5f"
VSBO01000001.1	RepeatMasker	DNA	3417790	3418399	827	-	.	ID="DNA4-2_AP";Tend="556";Tstart="5";shortTE="F";uid="869cdcb1-55ea-4a40-a811-219cef2f4f4c"
VSBO01000001.1	RepeatMasker	Unknown	14438443	14438739	840	-	.	ID="RND-6_FAMILY-13580";Tend="1705";Tstart="1422";shortTE="F";uid="ffe52491-1f2f-4f8b-99c6-fea4cf8355c9"
VSBO01000001.1	RepeatMasker	Unknown	9535129	9535670	432	-	.	ID="RND-5_FAMILY-1372";TEgroup="ctg_1%7CRND-5_FAMILY-1372%7C1";Tend="1598";Tstart="1240";shortTE="F";uid="0bf4b46b-2b42-40ef-8ab9-30cac329c3de"
VSBO01000001.1	RepeatMasker	Unknown	3592673	3593214	449	-	.	ID="RND-5_FAMILY-7831";Tend="1366";Tstart="780";shortTE="F";uid="0647e3b3-d842-4452-ad51-2053bf0b63cb"
VSBO01000001.1	RepeatMasker	DNA/MULE-MuDR	12186217	12186823	3180	-	.	ID="RND-5_FAMILY-5515";Tend="1571";Tstart="956";shortTE="F";uid="b06849b4-2d60-4903-9346-e7de45b34f1d"
VSBO01000001.1	RepeatMasker	DNA/Kolobok-E	13049691	13049896	404	-	.	ID="RND-6_FAMILY-691";Tend="1187";Tstart="999";shortTE="F";uid="bf7a2554-e017-46fe-8765-f10970511396"
VSBO01000001.1	RepeatMasker	Retroposon?	6540868	6541083	492	-	.	ID="SINE2-1_AP";Tend="1429";Tstart="1217";shortTE="F";uid="c6282a0a-63a7-4e13-98da-faf960e53d16"
VSBO01000001.1	RepeatMasker	DNA	8194401	8194678	512	-	.	ID="ttaa2c_ap";Tend="412";Tstart="131";shortTE="F";uid="c286eb7f-ef8e-48d2-bc5b-206f4421fef5"
VSBO01000001.1	RepeatMasker	DNA	14588817	14589136	465	-	.	ID="DNA4-2_AP";Tend="697";Tstart="376";shortTE="F";uid="ece5ef79-5f44-434d-aa49-77ce24191540"
VSBO01000001.1	RepeatMasker	Retroposon?	10667515	10667747	2441	-	.	ID="SINE2-2_AP";Tend="602";Tstart="195";shortTE="F";uid="4dc2a0bf-878f-44b1-a4df-0c2cab0b522b"
VSBO01000001.1	RepeatMasker	DNA/hAT-Charlie	14683865	14684158	1100	-	.	ID="RND-6_FAMILY-8967";Tend="1222";Tstart="840";shortTE="F";uid="8c59a342-a674-407b-bad3-f704442c95ef"
VSBO01000001.1	RepeatMasker	DNA	6895435	6895695	1611	-	.	ID="TTAAC_AP";Tend="437";Tstart="179";shortTE="F";uid="87d39c11-97c4-4216-99af-69cc6865239c"
VSBO01000001.1	RepeatMasker	DNA/hAT-Tip100	8173877	8174790	551	-	.	ID="RND-6_FAMILY-6024";TEgroup="ctg_1%7CRND-6_FAMILY-6024%7C1";Tend="1356";Tstart="777";shortTE="F";uid="61be39ba-7bbc-4c56-987e-653f24f8a659"
VSBO01000001.1	RepeatMasker	Unknown	8760097	8760490	1724	-	.	ID="RND-5_FAMILY-2551";Tend="1607";Tstart="1176";shortTE="F";uid="3221e473-5c65-4ca9-a16d-9d07a183c4e7"
VSBO01000001.1	RepeatMasker	Unknown	98503	99394	3327	-	.	ID="RND-1_FAMILY-68";TEgroup="ctg_1%7CRND-1_FAMILY-68%7C2";Tend="1813";Tstart="631";shortTE="F";uid="a30877b4-9960-4b55-b05c-71dd5460e45a"
VSBO01000001.1	RepeatMasker	DNA/Sola-1	12472561	12472737	520	-	.	ID="RND-6_FAMILY-4678";Tend="1554";Tstart="1377";shortTE="F";uid="f77c0d8c-2c69-40e7-bae9-a1a0fedaeaaf"
VSBO01000001.1	RepeatMasker	Unknown	12474933	12475603	2363	-	.	ID="RND-1_FAMILY-68";Tend="1509";Tstart="766";shortTE="F";uid="11981efa-3e26-4b28-a202-93da242d29c2"
VSBO01000001.1	RepeatMasker	DNA/Ginger-1	14312803	14313123	555	-	.	ID="GINGER1-1_AP";Tend="4356";Tstart="4022";shortTE="F";uid="721a9140-83e0-47ac-9c0a-ecf5a8886c8e"
VSBO01000001.1	RepeatMasker	Retroposon?	10135368	10135573	618	-	.	ID="RND-5_FAMILY-4364";Tend="1153";Tstart="922";shortTE="F";uid="739475b8-0d03-41ce-a99b-890807f45366"
VSBO01000001.1	RepeatMasker	DNA/hAT-hAT19	2272497	2272677	401	-	.	ID="RND-5_FAMILY-663";Tend="1118";Tstart="948";shortTE="F";uid="10ffbe5f-63eb-482f-96d1-0c5ae39eb7ce"
VSBO01000001.1	RepeatMasker	Unknown	9900150	9900315	779	-	.	ID="RND-1_FAMILY-152";Tend="503";Tstart="335";shortTE="F";uid="ec2c1ae5-1639-45c8-95bf-232d4027599f"
VSBO01000001.1	RepeatMasker	DNA	14010522	14010764	636	-	.	ID="ttaa3c_ap";Tend="425";Tstart="173";shortTE="F";uid="b348125a-f297-41a1-8be6-7993151cde71"
VSBO01000001.1	RepeatMasker	Unknown	6518587	6518794	1664	-	.	ID="RND-1_FAMILY-136";Tend="208";Tstart="1";shortTE="F";uid="89150559-88bd-45f0-8286-edbe58a263c1"
VSBO01000001.1	RepeatMasker	Unknown	8127377	8127499	684	-	.	ID="RND-6_FAMILY-14021";Tend="768";Tstart="646";shortTE="F";uid="a6e550bc-19d5-4532-b2ab-600bebfaa848"
VSBO01000001.1	RepeatMasker	DNA	9223281	9223661	767	-	.	ID="DNA4-2_AP";Tend="769";Tstart="375";shortTE="F";uid="c0e6dffa-1eb5-4531-8886-8e042dd5e5b1"
VSBO01000001.1	RepeatMasker	Retroposon?	5357013	5357182	446	-	.	ID="SINE2-1_AP";Tend="1770";Tstart="1621";shortTE="F";uid="65c80f6f-dd0b-4e3d-bf5f-0190340da764"
VSBO01000001.1	RepeatMasker	DNA/hAT-Tip100	7335067	7335389	2086	-	.	ID="RND-6_FAMILY-2043";Tend="1285";Tstart="944";shortTE="F";uid="cc5f32d0-1710-4d8a-9db2-9ecf0bd27702"
VSBO01000001.1	RepeatMasker	DNA	5809850	5810000	506	-	.	ID="dna4-2_ap";Tend="149";Tstart="2";shortTE="F";uid="4c8a1ad9-3941-4302-af5c-1ff1d3be9d54"
VSBO01000001.1	RepeatMasker	Unknown	8350338	8350703	824	-	.	ID="RND-5_FAMILY-1372";Tend="1177";Tstart="810";shortTE="F";uid="cfb75d88-dfae-4848-be79-1b311d9a6070"
VSBO01000001.1	RepeatMasker	LINE/CR1	6415106	6415349	560	-	.	ID="RND-5_FAMILY-2909";Tend="1199";Tstart="972";shortTE="F";uid="3274eadc-c9a1-4893-8ae7-ead2d23a116e"
VSBO01000001.1	RepeatMasker	DNA/Ginger-1	4782992	4783177	495	-	.	ID="GINGER1-1_AP";Tend="3381";Tstart="3183";shortTE="F";uid="2d6de715-c5ae-4d95-83c1-6dc727e50838"
VSBO01000001.1	RepeatMasker	DNA/TcMar-m44	10132977	10134172	3541	-	.	ID="MARINER-2_AP";Tend="1713";Tstart="526";shortTE="F";uid="3e7bb078-7381-4474-9079-9b7716201e6d"
VSBO01000001.1	RepeatMasker	DNA/hAT-hAT19	14909695	14910056	461	-	.	ID="RND-6_FAMILY-2034";Tend="1316";Tstart="897";shortTE="F";uid="2426c9e7-8721-4a43-b2fb-8fd3793b5941"
VSBO01000001.1	RepeatMasker	Unknown	12942392	12943746	3915	-	.	ID="RND-5_FAMILY-3140";Tend="2224";Tstart="922";shortTE="F";uid="152854e3-bdc3-4196-87c8-9e42affdb4af"
VSBO01000001.1	RepeatMasker	DNA/Kolobok-T2	9719920	9720236	1542	-	.	ID="RND-6_FAMILY-1619";Tend="1179";Tstart="865";shortTE="F";uid="e2e65ae9-50ed-4583-a25b-a61a7c185a04"
VSBO01000001.1	RepeatMasker	DNA	9431571	9432189	1843	-	.	ID="DNA4-3_AP";Tend="635";Tstart="1";shortTE="F";uid="f6ef9e40-214d-4a12-8080-ba329e225093"
VSBO01000001.1	RepeatMasker	DNA	9748647	9748772	839	-	.	ID="RND-1_FAMILY-159";Tend="1657";Tstart="1531";shortTE="F";uid="9da887a7-52e3-487e-aba9-0d626d232c6f"
VSBO01000001.1	RepeatMasker	DNA/hAT-hAT19	778155	778267	725	-	.	ID="RND-6_FAMILY-5401";Tend="1173";Tstart="1061";shortTE="F";uid="750d4b57-935f-4996-bc5a-5b1e539b758d"
VSBO01000001.1	RepeatMasker	DNA/hAT-hAT19	4081891	4082593	3338	-	.	ID="HAT-N2_AP";Tend="735";Tstart="1";shortTE="F";uid="88af0471-6afe-4611-bc7a-c00208c5e455"
VSBO01000001.1	RepeatMasker	Unknown	6780823	6782779	11011	-	.	ID="RND-6_FAMILY-15148";Tend="2052";Tstart="274";shortTE="F";uid="fd2e3602-6042-4d07-b0fa-f9697a7d18c7"
VSBO01000001.1	RepeatMasker	Retroposon?	13050208	13050362	670	-	.	ID="SINE2-2_AP";Tend="1998";Tstart="1841";shortTE="F";uid="6ebb4e8a-9d13-4aaf-a812-7fc399551dc9"
VSBO01000001.1	RepeatMasker	DNA	6642851	6643175	620	-	.	ID="DNA4-2_AP";Tend="769";Tstart="392";shortTE="F";uid="33817caf-6144-40f1-89ef-982735405b69"
VSBO01000001.1	RepeatMasker	DNA/hAT-hAT19	3044123	3044284	441	-	.	ID="RND-5_FAMILY-121";Tend="141";Tstart="4";shortTE="F";uid="8237831b-31cd-4bcb-9017-f8c24f6fb18c"
VSBO01000001.1	RepeatMasker	Unknown	3214953	3217163	5075	-	.	ID="RND-6_FAMILY-23448";Tend="2384";Tstart="196";shortTE="F";uid="d05503c9-19b9-4e10-9a08-4c91252edacb"
VSBO01000001.1	RepeatMasker	Unknown	13086947	13087316	979	-	.	ID="RND-1_FAMILY-68";Tend="1629";Tstart="1265";shortTE="F";uid="b6785c7d-7080-4eec-aeba-6029e30aeb26"
VSBO01000001.1	RepeatMasker	DNA/hAT	10198759	10198979	1438	-	.	ID="RND-1_FAMILY-97";Tend="3178";Tstart="2956";shortTE="F";uid="95aa0a3d-1b27-45d4-ad91-d2842c30ee22"
VSBO01000001.1	RepeatMasker	DNA	4663176	4663628	944	-	.	ID="TTAA7_AP";Tend="434";Tstart="15";shortTE="F";uid="d59fbc72-ffd1-4c62-8577-12f43ebca5f5"
VSBO01000001.1	RepeatMasker	DNA	12211277	12212087	1130	-	.	ID="DNA4-2_AP";Tend="763";Tstart="2";shortTE="F";uid="3941ce83-11d3-480b-91ba-5738512fc2a2"
VSBO01000001.1	RepeatMasker	Unknown	9068521	9068706	1265	-	.	ID="RND-5_FAMILY-11430";Tend="477";Tstart="283";shortTE="F";uid="48bf3684-c16b-41d0-ae62-5f121a26c0ce"
VSBO01000001.1	RepeatMasker	DNA/hAT-Charlie	14910943	14911280	2440	-	.	ID="RND-5_FAMILY-3706";Tend="1304";Tstart="968";shortTE="F";uid="d9a39c2e-39fa-4ff7-98a0-6672e5e84257"
VSBO01000001.1	RepeatMasker	DNA/hAT-Blackjack	13362723	13362832	475	-	.	ID="HAT-4_PBA";Tend="5981";Tstart="5869";shortTE="F";uid="81a70846-2ffc-4278-a1bd-8b2c01d818bf"
VSBO01000001.1	RepeatMasker	DNA/hAT-hAT19	1868883	1869097	447	-	.	ID="RND-6_FAMILY-7956";Tend="1402";Tstart="1194";shortTE="F";uid="bdfc5e0f-eeb9-42fb-86e0-d42b8e334e10"
VSBO01000001.1	RepeatMasker	DNA/hAT	3572106	3572514	2083	-	.	ID="RND-6_FAMILY-6228";Tend="1091";Tstart="662";shortTE="F";uid="d7e02af6-0862-4e83-a057-8987ba6ea744"
VSBO01000001.1	RepeatMasker	Unknown	14441948	14442494	1067	-	.	ID="RND-4_FAMILY-1374";Tend="1458";Tstart="940";shortTE="F";uid="a85ff954-524d-4382-b9c6-1c24906f660c"
VSBO01000001.1	RepeatMasker	Retroposon?	6572680	6573038	734	-	.	ID="SINE2-1_AP";Tend="1451";Tstart="1106";shortTE="F";uid="394d4058-b398-493a-a967-ab4343e47a38"
VSBO01000001.1	RepeatMasker	DNA/Kolobok-E	5967726	5968010	459	-	.	ID="KOLOBOKE-2_AP";Tend="2093";Tstart="1805";shortTE="F";uid="44b3ebe1-4c95-434c-811a-eb4ed98ecdd6"
VSBO01000001.1	RepeatMasker	DNA/hAT-hAT19	4783427	4783529	447	-	.	ID="DNA8-64B_AP";Tend="922";Tstart="826";shortTE="F";uid="4e23a833-ceaa-4aee-af03-09593e747be5"
VSBO01000001.1	RepeatMasker	DNA	3078730	3078905	968	-	.	ID="DNA-TTAA-1_AP";Tend="422";Tstart="249";shortTE="F";uid="8a85d8ce-8d8a-46cd-abb0-68a97c178740"
VSBO01000001.1	RepeatMasker	DNA/hAT-hAT19	3048862	3049014	490	-	.	ID="RND-5_FAMILY-121";Tend="141";Tstart="13";shortTE="F";uid="51d54c01-25ca-43ac-9c12-c8654f8753d3"
VSBO01000001.1	RepeatMasker	DNA/hAT-hAT19	3041571	3041700	763	-	.	ID="RND-5_FAMILY-121";Tend="1847";Tstart="1718";shortTE="F";uid="98f89962-4e1a-43b5-a49f-a75af48e6c20"
VSBO01000001.1	RepeatMasker	Unknown	621526	621702	633	-	.	ID="RND-6_FAMILY-2144";Tend="1816";Tstart="1647";shortTE="F";uid="869115ad-1301-4f75-98c9-e3337e981b39"
VSBO01000001.1	RepeatMasker	DNA/hAT-hAT19	4519498	4519806	1263	-	.	ID="RND-6_FAMILY-2240";Tend="1158";Tstart="862";shortTE="F";uid="9bbde0d2-57ab-46fd-82a8-c532b61fb18c"
VSBO01000001.1	RepeatMasker	DNA	5403100	5403643	825	-	.	ID="DNA4-2_AP";Tend="578";Tstart="12";shortTE="F";uid="e944ab99-29f5-4f52-bb14-12ae7548b94a"
VSBO01000001.1	RepeatMasker	Retroposon?	12948213	12948483	516	-	.	ID="SINE2-1_AP";Tend="1037";Tstart="775";shortTE="F";uid="4461c343-6a6c-46cf-bf40-81a62a71aab9"
VSBO01000001.1	RepeatMasker	Unknown	13994299	13994806	1462	-	.	ID="RND-5_FAMILY-719";Tend="1422";Tstart="923";shortTE="F";uid="7d14fe42-fe21-4738-b206-0e10f17ee116"
VSBO01000001.1	RepeatMasker	DNA	9651708	9651979	1118	-	.	ID="dna4-2_ap";Tend="269";Tstart="1";shortTE="F";uid="627d9ca3-1f0c-4c3c-b7a0-476169e24d5b"
VSBO01000001.1	RepeatMasker	LINE/CR1	14873593	14876188	12976	-	.	ID="RND-5_FAMILY-4523";Tend="2460";Tstart="42";shortTE="F";uid="5872b045-52e3-4b7a-900d-410c8ca1d0e9"
VSBO01000001.1	RepeatMasker	Unknown	8350091	8350211	723	-	.	ID="RND-1_FAMILY-58";Tend="1403";Tstart="1280";shortTE="F";uid="7171c47e-ef9f-4f71-a04f-dfced5230e0f"
VSBO01000001.1	RepeatMasker	DNA/MULE-MuDR	449763	450159	664	-	.	ID="MUDR12X_AP";TEgroup="ctg_1%7CMUDR12X_AP%7C1";Tend="470";Tstart="24";shortTE="F";uid="1e45dfef-a7e3-42c2-8704-71d2aecfb13b"
VSBO01000001.1	RepeatMasker	Unknown	3612629	3612912	657	-	.	ID="RND-5_FAMILY-2551";Tend="1257";Tstart="969";shortTE="F";uid="6fb94649-42fc-40c8-a8a4-50b2e5090365"
VSBO01000001.1	RepeatMasker	Retroposon?	14462965	14463113	507	-	.	ID="SINE2-1_AP";Tend="1770";Tstart="1629";shortTE="F";uid="82f1b08e-0a99-4c53-8a4f-0f947be5197d"
VSBO01000001.1	RepeatMasker	DNA/hAT-hAT19	14095169	14095321	415	-	.	ID="HAT-N15_AP";Tend="158";Tstart="1";shortTE="F";uid="1f263e68-82cd-40a7-b8a0-2d21f56fe1a4"
VSBO01000001.1	RepeatMasker	Unknown	13073563	13073715	967	-	.	ID="RND-1_FAMILY-68";Tend="1630";Tstart="1481";shortTE="F";uid="a86979ae-3b51-42e2-a4cd-d029e7fddf78"
VSBO01000001.1	RepeatMasker	DNA	1584006	1584433	1985	-	.	ID="DNA-TTAA-1_AP";Tend="423";Tstart="1";shortTE="F";uid="45961786-8b4d-42e8-81b0-b6e6389471ad"
VSBO01000001.1	RepeatMasker	DNA	782373	782746	2167	-	.	ID="TTAA2C_AP";Tend="422";Tstart="1";shortTE="F";uid="09dc70ea-e95c-4c17-8365-c5987916d839"
VSBO01000001.1	RepeatMasker	DNA	14166350	14166545	460	-	.	ID="ttaa3b_ap";Tend="354";Tstart="160";shortTE="F";uid="a1b4adbe-7a36-45bf-9647-f34a097fded4"
VSBO01000001.1	RepeatMasker	DNA/hAT-Ac	12438375	12439133	1877	-	.	ID="DNA8-91B_AP";Tend="860";Tstart="118";shortTE="F";uid="ed587367-beac-4440-9368-721049ae7df6"
VSBO01000001.1	RepeatMasker	LINE/I-Jockey	11206147	11206455	467	-	.	ID="JOCKEY-8_RPR";Tend="967";Tstart="656";shortTE="F";uid="bf7e1615-3748-4087-8664-2868563ffc8d"
VSBO01000001.1	RepeatMasker	LTR/Gypsy	6647683	6647905	501	-	.	ID="GYPSY-43_DWIL-I";Tend="794";Tstart="580";shortTE="F";uid="2feb9dba-9b99-4b24-971c-6bc4e3d0c7a5"
VSBO01000001.1	RepeatMasker	Retroposon?	7900772	7900921	535	-	.	ID="SINE2-2_AP";Tend="396";Tstart="240";shortTE="F";uid="827346e6-5e50-4357-9aa1-d6576d71a2db"
VSBO01000001.1	RepeatMasker	DNA/MULE-MuDR	8134483	8134964	933	-	.	ID="RND-5_FAMILY-540";Tend="1948";Tstart="1439";shortTE="F";uid="a9d50807-57db-4e3f-84c4-79ff313ac785"
VSBO01000001.1	RepeatMasker	Unknown	12453159	12453424	1492	-	.	ID="RND-1_FAMILY-138";Tend="1260";Tstart="973";shortTE="F";uid="f392db19-f664-40f7-aa31-5d0617a1e844"
VSBO01000001.1	RepeatMasker	Unknown	68366	68477	449	-	.	ID="RND-1_FAMILY-163";Tend="1000";Tstart="896";shortTE="F";uid="8d52f2e3-9ef9-4d82-a66d-227cdb55ac1b"
VSBO01000001.1	RepeatMasker	DNA/hAT-Tip100	5253542	5253670	496	-	.	ID="DNA8-24_AP";Tend="738";Tstart="609";shortTE="F";uid="aa021a4b-4cf7-45d5-ac7e-4b39115d4902"
VSBO01000001.1	RepeatMasker	LINE/I	12437303	12437717	405	-	.	ID="RND-5_FAMILY-4592";Tend="868";Tstart="494";shortTE="F";uid="b41c876e-6d23-4045-beff-fd726f6f65dd"
VSBO01000001.1	RepeatMasker	DNA	6684690	6684898	1395	-	.	ID="RND-1_FAMILY-72";Tend="3008";Tstart="2791";shortTE="F";uid="c3629459-a916-4495-b089-7c06ab9da60e"
VSBO01000001.1	RepeatMasker	DNA/hAT-hAT19	7491812	7492490	2940	-	.	ID="RND-5_FAMILY-802";Tend="1520";Tstart="894";shortTE="F";uid="92b0fabe-6546-4e0a-9e40-d79a17939ef0"
VSBO01000001.1	RepeatMasker	DNA/TcMar-Tigger	9500723	9500838	500	-	.	ID="RND-5_FAMILY-5132";Tend="1257";Tstart="1140";shortTE="F";uid="20775859-9070-4fec-a39b-4d32397d10aa"
VSBO01000001.1	RepeatMasker	DNA	10429725	10430230	537	-	.	ID="DNA4-2_AP";Tend="616";Tstart="207";shortTE="F";uid="b5ea4943-f790-4127-82a5-e56f69c94528"
VSBO01000001.1	RepeatMasker	DNA/TcMar-m44	3895659	3895804	711	-	.	ID="dnax-3b_ap";Tend="138";Tstart="1";shortTE="F";uid="1ff7d14e-130c-48cb-85d8-d894ca9530a4"
VSBO01000001.1	RepeatMasker	DNA/Kolobok-E	13830206	13830599	2210	-	.	ID="RND-6_FAMILY-691";Tend="1254";Tstart="897";shortTE="F";uid="b27369a8-450a-41b9-905f-f997e1b0f561"
VSBO01000001.1	RepeatMasker	DNA/hAT-Tip100	508164	508543	1591	-	.	ID="RND-6_FAMILY-2230";Tend="1342";Tstart="962";shortTE="F";uid="5007f7e7-2d49-4ff0-9e69-92e2c9650d23"
VSBO01000001.1	RepeatMasker	DNA/hAT	13322843	13322993	627	-	.	ID="DNA8-85_AP";Tend="285";Tstart="138";shortTE="F";uid="178dc3d3-4ee4-4cdf-8bec-9d7e83f1b84a"
VSBO01000001.1	RepeatMasker	DNA/hAT-hAT19	5541077	5541556	1208	-	.	ID="RND-6_FAMILY-3212";TEgroup="ctg_1%7CRND-6_FAMILY-3212%7C1";Tend="1524";Tstart="945";shortTE="F";uid="3c0eb561-c7df-4900-a9e2-e00ca4259029"
VSBO01000001.1	RepeatMasker	DNA	1538978	1539236	561	-	.	ID="DNA4-3_AP";Tend="613";Tstart="349";shortTE="F";uid="81091424-221e-456e-8124-6fc68b90119f"
VSBO01000001.1	RepeatMasker	DNA	8353063	8353699	593	-	.	ID="DNA4-2_AP";Tend="754";Tstart="148";shortTE="F";uid="01cf726a-e887-45c4-8290-89f2589914a7"
VSBO01000001.1	RepeatMasker	Unknown	106838	108775	10625	-	.	ID="RND-6_FAMILY-4106";Tend="2292";Tstart="629";shortTE="F";uid="967b1440-7eef-45a5-aa23-f63825b7740c"
VSBO01000001.1	RepeatMasker	Retroposon?	6572227	6572365	600	-	.	ID="SINE2-1_AP";Tend="1770";Tstart="1627";shortTE="F";uid="e30bee96-4667-42dc-ba7b-dfe3f2a3addc"
VSBO01000001.1	RepeatMasker	DNA/hAT-Blackjack	13787107	13787325	556	-	.	ID="RND-5_FAMILY-4993";Tend="1189";Tstart="972";shortTE="F";uid="a124de8e-4622-479c-9250-cdc3849d161c"
VSBO01000001.1	RepeatMasker	DNA/hAT-Charlie	3911761	3912016	469	-	.	ID="DNA8-32_AP";Tend="238";Tstart="1";shortTE="F";uid="8bae4e11-7419-48ee-b564-5b1114e6d188"
VSBO01000001.1	RepeatMasker	Unknown	13408430	13409190	1191	-	.	ID="RND-1_FAMILY-68";Tend="1629";Tstart="897";shortTE="F";uid="d3151327-6c51-4313-bd62-d4e2d912dfb1"
VSBO01000001.1	RepeatMasker	Unknown	4182646	4183034	1994	-	.	ID="RND-4_FAMILY-1374";Tend="1360";Tstart="952";shortTE="F";uid="2cc69b6a-ca45-4b14-882a-926b42711286"
VSBO01000001.1	RepeatMasker	DNA/hAT-hAT19	10279862	10280173	1319	-	.	ID="DNA8-79_AP";Tend="285";Tstart="1";shortTE="F";uid="e867a36e-9924-43ed-983d-1915f48bbad4"
VSBO01000001.1	RepeatMasker	DNA/MULE-MuDR	6964059	6964391	1735	-	.	ID="RND-6_FAMILY-3826";Tend="1177";Tstart="837";shortTE="F";uid="0b0f7ebe-3e44-42fa-8b83-53eb25512aca"
VSBO01000001.1	RepeatMasker	LINE/I-Jockey	769340	769471	824	-	.	ID="RND-5_FAMILY-3937";Tend="1180";Tstart="1048";shortTE="F";uid="683e505a-881c-4ecb-8477-ab121b46916c"
VSBO01000001.1	RepeatMasker	Unknown	95107	95620	540	-	.	ID="RND-1_FAMILY-68";TEgroup="ctg_1%7CRND-1_FAMILY-68%7C1";Tend="1867";Tstart="1462";shortTE="T";uid="71e179aa-7d28-40fd-b972-18d1f0079f6a"
VSBO01000001.1	RepeatMasker	DNA/Kolobok-E	14249915	14250367	1137	-	.	ID="RND-6_FAMILY-691";Tend="1383";Tstart="901";shortTE="F";uid="4a1a437d-12b0-48b2-96ba-913e1f243e0e"
VSBO01000001.1	RepeatMasker	Unknown	7907425	7907754	2477	-	.	ID="RND-6_FAMILY-2144";Tend="1145";Tstart="831";shortTE="F";uid="6dd7b217-416e-4850-ad34-35ec414d9a7d"
VSBO01000001.1	RepeatMasker	Retroposon?	7922102	7922252	724	-	.	ID="SINE2-2_AP";Tend="1998";Tstart="1842";shortTE="F";uid="8f4536ee-1d64-4350-958c-abdc9aae8693"
VSBO01000001.1	RepeatMasker	Retroposon?	3066395	3066842	556	-	.	ID="RND-5_FAMILY-7013";TEgroup="ctg_1%7CRND-5_FAMILY-7013%7C1";Tend="1899";Tstart="1151";shortTE="F";uid="ab99d4e0-700a-46d3-bc32-6377b24e4846"
VSBO01000001.1	RepeatMasker	DNA	3699359	3699616	427	-	.	ID="DNA4-2_AP";Tend="424";Tstart="184";shortTE="F";uid="151bed5c-c7c8-448b-a5d9-a6bd0543e16e"
VSBO01000001.1	RepeatMasker	DNA/Kolobok-E	6582565	6582761	418	-	.	ID="KOLOBOKE-2_AP";Tend="1335";Tstart="1119";shortTE="F";uid="88fe2d2e-fd7c-4fe8-884d-d78bd5a2a95d"
VSBO01000001.1	RepeatMasker	Retroposon?	4591772	4591895	412	-	.	ID="SINE2-1_AP";Tend="1767";Tstart="1638";shortTE="F";uid="92a90932-5188-4808-a762-059ddec00e0b"
VSBO01000001.1	RepeatMasker	Unknown	14406358	14406639	732	-	.	ID="RND-5_FAMILY-2551";Tend="1257";Tstart="989";shortTE="F";uid="901e1c17-77e4-41a1-96a8-b14b9754d3be"
VSBO01000001.1	RepeatMasker	DNA/hAT-Tip100	8148632	8148811	695	-	.	ID="RND-6_FAMILY-2542";Tend="1635";Tstart="1475";shortTE="F";uid="257fe6e9-1116-48e7-a3e2-8c157f3cfe5d"
VSBO01000001.1	RepeatMasker	DNA	3492720	3493140	1457	-	.	ID="TTAA22_AP";Tend="430";Tstart="3";shortTE="F";uid="77bd72d2-6a45-4b77-be3f-f09377286fc5"
VSBO01000001.1	RepeatMasker	DNA	1925825	1926201	1118	-	.	ID="TTAA2C_AP";Tend="328";Tstart="9";shortTE="F";uid="ec33732f-7a05-4de8-a681-a64abe0e79bf"
VSBO01000001.1	RepeatMasker	DNA	12046722	12047490	5828	-	.	ID="RND-5_FAMILY-4713";Tend="1656";Tstart="895";shortTE="F";uid="a38aca45-6aa2-4f3a-8b0c-1003d375ced7"
VSBO01000001.1	RepeatMasker	Retroposon?	3556073	3556481	606	-	.	ID="SINE2-1_AP";Tend="1428";Tstart="1002";shortTE="F";uid="c88a5d81-85fc-4d72-8b36-913dd21c0479"
VSBO01000001.1	RepeatMasker	DNA	7447094	7447323	483	-	.	ID="dna4-2_ap";Tend="237";Tstart="6";shortTE="F";uid="dd554a19-00ed-458d-babb-7b8adb95b18e"
VSBO01000001.1	RepeatMasker	DNA/MULE-MuDR	11734787	11735254	3277	-	.	ID="RND-6_FAMILY-622";Tend="1288";Tstart="834";shortTE="F";uid="ab34168a-2bad-4fe8-a8bb-284525374de3"
VSBO01000001.1	RepeatMasker	DNA	142190	142372	516	-	.	ID="DNA-TTAA-1_AP";Tend="161";Tstart="10";shortTE="F";uid="c199534b-69ab-4f21-8aa7-4131f63cbd35"
VSBO01000001.1	RepeatMasker	DNA/MULE-MuDR	9922443	9922655	594	-	.	ID="RND-6_FAMILY-6197";Tend="1256";Tstart="1049";shortTE="F";uid="6e5d0692-c8cf-4515-b43f-be9eac6490c6"
VSBO01000001.1	RepeatMasker	DNA/hAT-hAT19	12474568	12474926	531	-	.	ID="HAT-N9_AP";TEgroup="ctg_1%7CHAT-N9_AP%7C1";Tend="588";Tstart="79";shortTE="F";uid="ce2066a6-dad5-48a8-ae63-0c04be252944"
VSBO01000001.1	RepeatMasker	RC/Helitron	8702517	8702925	2628	-	.	ID="RND-5_FAMILY-7141";Tend="1313";Tstart="889";shortTE="F";uid="44456183-9223-4a00-a9ce-ab3e4a0d21ee"
VSBO01000001.1	RepeatMasker	DNA/hAT	14281995	14282178	440	-	.	ID="DNA8-1_AP";Tend="460";Tstart="270";shortTE="F";uid="00db84a6-efe9-4430-a902-b55549918b0f"
VSBO01000001.1	RepeatMasker	DNA	4633179	4633469	427	-	.	ID="DNA4-3_AP";Tend="302";Tstart="3";shortTE="F";uid="547498aa-c515-4216-b608-75354f1c2c3c"
VSBO01000001.1	RepeatMasker	DNA/TcMar-Tigger	4530015	4530297	1381	-	.	ID="RND-5_FAMILY-5132";Tend="1208";Tstart="946";shortTE="F";uid="c599cfc6-08c2-458f-bf8d-3251b99da1c9"
VSBO01000001.1	RepeatMasker	DNA	6377028	6377200	431	-	.	ID="DNA-TTAA-1_AP";Tend="236";Tstart="76";shortTE="F";uid="e7618a00-1449-4e0a-992e-686067aac5ec"
VSBO01000001.1	RepeatMasker	DNA	12297108	12297266	567	-	.	ID="dna4-2_ap";Tend="769";Tstart="602";shortTE="F";uid="92a4d63e-785e-4b53-8ebc-9077a8da4de5"
VSBO01000001.1	RepeatMasker	DNA/hAT-Blackjack	12927873	12927976	496	-	.	ID="HAT-4_PBA";Tend="5984";Tstart="5885";shortTE="F";uid="55116594-b89d-409b-a927-5a2d1fe81253"
VSBO01000001.1	RepeatMasker	DNA/Merlin	3224012	3224928	6873	-	.	ID="RND-5_FAMILY-3245";Tend="1519";Tstart="606";shortTE="F";uid="bfc65700-4201-4b27-8a2b-d4f8a127d1cd"
VSBO01000001.1	RepeatMasker	DNA/TcMar-Tc1	14126145	14126676	3840	-	.	ID="RND-6_FAMILY-614";Tend="1548";Tstart="986";shortTE="F";uid="f9c35910-50f5-4694-b255-5601768eedfb"
VSBO01000001.1	RepeatMasker	DNA/hAT	2478051	2478159	425	-	.	ID="DNA8-44_AP";Tend="665";Tstart="563";shortTE="F";uid="eed0f47e-ea8e-4ea6-9b3d-5b7717e4fc9c"
VSBO01000001.1	RepeatMasker	DNA/hAT-hAT19	11823240	11823920	2556	-	.	ID="DNA8-109_AP";Tend="674";Tstart="1";shortTE="F";uid="27e33d63-748f-4385-9602-303445ec3b32"
VSBO01000001.1	RepeatMasker	Unknown	7464463	7464627	722	-	.	ID="RND-5_FAMILY-11430";Tend="2564";Tstart="2387";shortTE="F";uid="f19b839f-341f-4920-a192-2dc95d454d80"
VSBO01000001.1	RepeatMasker	DNA/hAT-Tip100	3450102	3450381	535	-	.	ID="RND-6_FAMILY-1885";Tend="1111";Tstart="838";shortTE="F";uid="d80a7f1b-8170-419c-bed3-5a88eb4bb86e"
VSBO01000001.1	RepeatMasker	DNA/Kolobok-E	14206608	14206765	964	-	.	ID="RND-5_FAMILY-15287";Tend="1517";Tstart="1343";shortTE="F";uid="5d0f55ba-1376-44fd-b029-671e0e9e3fb5"
[truncated: 76,574 more rows]
