# Supplementary material for: Transposon accumulation at xenobiotic gene family loci in aphids
Source: Genome Res. 2023 Oct;33(10):1718–33. doi: 10.1101/gr.277820.123 (PMC10691553; doi:10.1101/gr.277820.123)
Supplement: Supplement 13 [file Supplemental_File_S2.tar.gz › Supplemental_File_S2/dysaphisPlantaginea.filteredRepeats.gff]

Super-Scaffold_19	RepeatMasker	DNA	86793989	86794367	1530	+	.	ID="TTAA11_AP";Tend="374";Tstart="1";shortTE="F";uid="c81ac71c-8910-46c9-a2f0-95838e8c1496"
Super-Scaffold_19	RepeatMasker	LTR/Pao	18150381	18151092	922	+	.	ID="RND-6_FAMILY-8023";Tend="2785";Tstart="2079";shortTE="F";uid="38094312-1e3b-4fa9-91ab-a6ff9bac249f"
Super-Scaffold_19	RepeatMasker	DNA/MULE-NOF	82636974	82637167	583	+	.	ID="RND-6_FAMILY-3572";Tend="3652";Tstart="3468";shortTE="F";uid="1334dd55-1499-40d5-8319-b534572e744a"
Super-Scaffold_19	RepeatMasker	LTR/Gypsy	12315371	12315633	1024	+	.	ID="RND-5_FAMILY-3878";Tend="1429";Tstart="1154";shortTE="F";uid="327c7013-525a-4e16-8566-6fb702fbf90d"
Super-Scaffold_19	RepeatMasker	DNA/Ginger-2	62363968	62364596	841	+	.	ID="ginger2-n1_ap";Tend="1703";Tstart="709";shortTE="F";uid="44fad1e7-035a-4d05-9cee-fed774b1f391"
Super-Scaffold_19	RepeatMasker	Unknown	67427527	67429056	7816	+	.	ID="RND-5_FAMILY-1598";Tend="1601";Tstart="190";shortTE="F";uid="a8b4476f-fd14-4ab9-a364-b3b738818242"
Super-Scaffold_19	RepeatMasker	Unknown	69274086	69274410	1042	+	.	ID="RND-6_FAMILY-4505";Tend="1224";Tstart="923";shortTE="F";uid="31e177d3-9ed0-4269-9d15-c22ced3daba1"
Super-Scaffold_19	RepeatMasker	Unknown	62591185	62591312	648	+	.	ID="RND-6_FAMILY-14093";Tend="1864";Tstart="1742";shortTE="F";uid="01c5f0c6-1b14-4f3f-b7fa-d171c696f496"
Super-Scaffold_19	RepeatMasker	DNA/Ginger-1	50059143	50059276	572	+	.	ID="RND-6_FAMILY-15982";Tend="742";Tstart="602";shortTE="F";uid="60793eec-6288-462e-85e9-a09190ef0d66"
Super-Scaffold_19	RepeatMasker	DNA/Ginger-1	9308216	9308551	1528	+	.	ID="RND-6_FAMILY-1352";Tend="1977";Tstart="1635";shortTE="F";uid="424ebfd0-02c4-40ca-a450-e2a9f4c97b7e"
Super-Scaffold_19	RepeatMasker	DNA/hAT-Ac	73113964	73114642	4576	+	.	ID="RND-6_FAMILY-11783";Tend="1310";Tstart="525";shortTE="F";uid="10a76148-1269-4b2d-8ff6-beac6fd293c7"
Super-Scaffold_19	RepeatMasker	DNA	30894391	30894594	615	+	.	ID="ttaa13b_ap";Tend="221";Tstart="5";shortTE="F";uid="bdee6db3-51dc-45ad-a955-47925b0809c2"
Super-Scaffold_19	RepeatMasker	DNA/Ginger-1	12311740	12312087	488	+	.	ID="RND-6_FAMILY-1352";Tend="2008";Tstart="1644";shortTE="F";uid="5c13e3e3-5d4b-4fe0-a341-1265f8524129"
Super-Scaffold_19	RepeatMasker	LINE/I	20503143	20504200	8430	+	.	ID="RND-5_FAMILY-959";Tend="1594";Tstart="547";shortTE="F";uid="b3ff0fa8-197a-434f-a5bc-305632ca9bcf"
Super-Scaffold_19	RepeatMasker	DNA/Kolobok-T2	31753516	31753958	3334	+	.	ID="RND-6_FAMILY-9761";Tend="1388";Tstart="937";shortTE="F";uid="39ad5d1c-afd8-4096-9643-99343944a571"
Super-Scaffold_19	RepeatMasker	DNA/hAT-hAT19	74637661	74637872	616	+	.	ID="RND-6_FAMILY-1798";Tend="1948";Tstart="1752";shortTE="F";uid="623ca3db-ed6d-47b5-8ba6-a1b5c3830276"
Super-Scaffold_19	RepeatMasker	LINE/I	22337711	22337856	435	+	.	ID="RND-5_FAMILY-1734";Tend="1469";Tstart="1323";shortTE="F";uid="663b4b67-86f0-41e0-a146-3d116ad5512d"
Super-Scaffold_19	RepeatMasker	LINE/R1	52862616	52862904	1030	+	.	ID="RND-6_FAMILY-5209";Tend="1188";Tstart="876";shortTE="F";uid="4e11176f-cc6d-40af-879e-b681b5607300"
Super-Scaffold_19	RepeatMasker	DNA	24500632	24501046	2589	+	.	ID="DNA-TTAA-1_AP";Tend="423";Tstart="2";shortTE="F";uid="7949c735-be4c-47d8-93fb-773cad68a1c4"
Super-Scaffold_19	RepeatMasker	LINE/I-Jockey	82032978	82033210	420	+	.	ID="RND-6_FAMILY-1263";Tend="4503";Tstart="4301";shortTE="F";uid="e6497a3e-96a5-4cd6-ae1f-c6aff15cf48c"
Super-Scaffold_19	RepeatMasker	DNA/hAT-Tip100	6604212	6604522	418	+	.	ID="RND-1_FAMILY-539";Tend="1408";Tstart="1101";shortTE="F";uid="4ba7801d-74d0-4954-b58b-e6ec17e0efaa"
Super-Scaffold_19	RepeatMasker	DNA/hAT-hAT19	21646850	21647004	454	+	.	ID="RND-6_FAMILY-13269";Tend="3972";Tstart="3832";shortTE="F";uid="52f37a0d-1f02-40bc-bbc0-e0dd123facff"
Super-Scaffold_19	RepeatMasker	LINE/I	70833883	70837063	5232	+	.	ID="RND-6_FAMILY-3925";Tend="5498";Tstart="200";shortTE="F";uid="d01458c9-e875-4758-9546-d10e0ef128ea"
Super-Scaffold_19	RepeatMasker	RC/Helitron	40751070	40751326	1175	+	.	ID="RND-5_FAMILY-6677";Tend="1548";Tstart="1299";shortTE="F";uid="64ede662-1c7c-4645-85a0-e4ef30ae63c3"
Super-Scaffold_19	RepeatMasker	Unknown	50499066	50499540	1259	+	.	ID="RND-1_FAMILY-60";Tend="1609";Tstart="1054";shortTE="F";uid="6e9b90a2-d99c-4740-8e3f-4460e76738e7"
Super-Scaffold_19	RepeatMasker	DNA/Kolobok-E	14062657	14062790	412	+	.	ID="RND-1_FAMILY-142";Tend="828";Tstart="683";shortTE="F";uid="426486bb-535a-4238-8430-2a16eb4d4c27"
Super-Scaffold_19	RepeatMasker	DNA/hAT-Charlie	28257532	28257878	421	+	.	ID="HAT-3_RPR";Tend="1622";Tstart="1285";shortTE="F";uid="6d4d7e4d-434e-4f13-b3cd-3389ce735a1c"
Super-Scaffold_19	RepeatMasker	Retroposon?	31477850	31478062	650	+	.	ID="RND-6_FAMILY-11158";Tend="2870";Tstart="2647";shortTE="F";uid="e585f146-0d76-47cb-a592-6901e5a591ae"
Super-Scaffold_19	RepeatMasker	Unknown	59128972	59129432	3089	+	.	ID="RND-1_FAMILY-349";Tend="1442";Tstart="933";shortTE="F";uid="5040f562-ba90-48a9-b071-5459025792a6"
Super-Scaffold_19	RepeatMasker	RC/Helitron	26285197	26285409	952	+	.	ID="RND-5_FAMILY-1249";Tend="1543";Tstart="1335";shortTE="F";uid="3c3b9586-fa06-4f9c-b42f-1aa2b26de4b7"
Super-Scaffold_19	RepeatMasker	RC/Helitron	52116679	52116867	689	+	.	ID="RND-5_FAMILY-5971";Tend="1136";Tstart="953";shortTE="F";uid="9dd2489b-8eaa-42fb-92b4-1b69bf565066"
Super-Scaffold_19	RepeatMasker	DNA/TcMar-Tigger	53037160	53037283	707	+	.	ID="DNA2-8_AP";Tend="765";Tstart="642";shortTE="F";uid="da86c86c-b2e6-45a4-a732-4e29c531a4e2"
Super-Scaffold_19	RepeatMasker	DNA	51368501	51368716	510	+	.	ID="dna4-2_ap";Tend="212";Tstart="1";shortTE="F";uid="c0bd23d3-da86-4d5e-ab75-a920430db998"
Super-Scaffold_19	RepeatMasker	DNA	71122698	71122973	756	+	.	ID="DNAX-2_AP";Tend="282";Tstart="3";shortTE="F";uid="2e3599da-12c0-442a-a9bd-fb835c6896ec"
Super-Scaffold_19	RepeatMasker	RC/Helitron	60512539	60513355	2628	+	.	ID="RND-6_FAMILY-32308";Tend="1484";Tstart="642";shortTE="F";uid="30cee3a9-566d-48ba-8fe4-24f4d70f1f0a"
Super-Scaffold_19	RepeatMasker	DNA/Ginger-2	7175252	7175533	580	+	.	ID="RND-5_FAMILY-7379";Tend="1443";Tstart="1163";shortTE="F";uid="1f2b7632-ce97-428d-b316-1818602d3562"
Super-Scaffold_19	RepeatMasker	Retroposon?	10111684	10111786	428	+	.	ID="RND-6_FAMILY-11158";Tend="3001";Tstart="2911";shortTE="F";uid="f5139a5a-d356-47c9-8aa2-91fbafdf1362"
Super-Scaffold_19	RepeatMasker	Retroposon?	33969631	33970019	571	+	.	ID="RND-5_FAMILY-2063";Tend="2838";Tstart="2459";shortTE="F";uid="6df47171-41a0-4f52-8877-2d27e5e4621b"
Super-Scaffold_19	RepeatMasker	DNA/MULE-NOF	71406208	71406355	414	+	.	ID="RND-1_FAMILY-395";Tend="4449";Tstart="4301";shortTE="F";uid="69a5e4cb-7233-4f9e-b8fd-c20c276dc0f9"
Super-Scaffold_19	RepeatMasker	DNA	12153680	12153990	726	+	.	ID="TTAA20_AP";Tend="663";Tstart="353";shortTE="F";uid="a0b2a769-605b-420d-b2f8-6914f9960549"
Super-Scaffold_19	RepeatMasker	DNA/TcMar-m44	68931507	68931944	776	+	.	ID="RND-6_FAMILY-8311";Tend="3601";Tstart="3213";shortTE="F";uid="3cb14af0-3607-4774-8d2b-a3b7b8b8f716"
Super-Scaffold_19	RepeatMasker	LINE/I-Jockey	51181823	51182269	740	+	.	ID="RND-6_FAMILY-15578";Tend="1189";Tstart="743";shortTE="F";uid="e9da54f8-b510-4832-b0f1-76726542fba9"
Super-Scaffold_19	RepeatMasker	LTR/Gypsy	13256861	13257008	445	+	.	ID="GYPSY68-I_AG";Tend="2269";Tstart="2115";shortTE="F";uid="5601e8d6-1c2c-4060-a465-950b2f4c814a"
Super-Scaffold_19	RepeatMasker	DNA	44420759	44421145	620	+	.	ID="DNA4-2_AP";Tend="556";Tstart="219";shortTE="F";uid="945df604-f5e5-4239-bb0d-98aaee2d3ca0"
Super-Scaffold_19	RepeatMasker	Unknown	67168675	67168830	653	+	.	ID="RND-6_FAMILY-14663";Tend="1763";Tstart="1609";shortTE="F";uid="ce90d65b-e4b6-45fc-b92d-9bf1bf5725ab"
Super-Scaffold_19	RepeatMasker	LINE/I-Jockey	32707886	32708018	434	+	.	ID="TART_DV";Tend="2870";Tstart="2747";shortTE="F";uid="738f7002-8d7e-4b66-b703-5c639ed1f77d"
Super-Scaffold_19	RepeatMasker	DNA/MULE-MuDR	87286421	87287333	1093	+	.	ID="RND-6_FAMILY-6163";Tend="979";Tstart="77";shortTE="F";uid="68fc4834-f604-4798-8e43-656e3c87e91b"
Super-Scaffold_19	RepeatMasker	Unknown	10704516	10704672	594	+	.	ID="RND-1_FAMILY-17";Tend="1191";Tstart="1031";shortTE="F";uid="82048d2c-19ae-4a9e-a3d2-2918d289a214"
Super-Scaffold_19	RepeatMasker	DNA/Ginger-1	59091485	59094071	16243	+	.	ID="RND-6_FAMILY-1837";Tend="3221";Tstart="721";shortTE="F";uid="46c81912-0f31-4951-a027-c8c1e95b3580"
Super-Scaffold_19	RepeatMasker	DNA	7959634	7960257	494	+	.	ID="DNA4-3_AP";Tend="580";Tstart="3";shortTE="F";uid="a802388e-18f3-4d67-8f41-d610fb6cf941"
Super-Scaffold_19	RepeatMasker	DNA/hAT-Charlie	80514008	80514385	2140	+	.	ID="RND-5_FAMILY-3229";Tend="1387";Tstart="948";shortTE="F";uid="0dab4bb6-d7e6-47af-b973-e3563d580563"
Super-Scaffold_19	RepeatMasker	DNA/Ginger-1	72984286	72984560	857	+	.	ID="RND-5_FAMILY-110";Tend="1170";Tstart="874";shortTE="F";uid="080aadec-c00a-4c5c-a8b9-34ca7da66df2"
Super-Scaffold_19	RepeatMasker	DNA/Ginger-1	35489292	35490410	1977	+	.	ID="ginger1-1_ap";Tend="3515";Tstart="3177";shortTE="F";uid="dee20ce3-1b41-4fa3-9039-709fab7727f8"
Super-Scaffold_19	RepeatMasker	DNA	71937265	71937485	771	+	.	ID="RND-1_FAMILY-64";Tend="2333";Tstart="2122";shortTE="F";uid="51e77093-75d5-4404-92d0-6137cc5d95ae"
Super-Scaffold_19	RepeatMasker	DNA/Ginger-1	77687819	77687982	429	+	.	ID="RND-6_FAMILY-1352";Tend="1419";Tstart="1250";shortTE="F";uid="52483af8-c6b9-473a-b7da-ea8f5210adfe"
Super-Scaffold_19	RepeatMasker	DNA	61867897	61868079	514	+	.	ID="RND-6_FAMILY-26358";Tend="2313";Tstart="2130";shortTE="F";uid="db6d5555-2ef1-4d23-82bf-0be5ea268156"
Super-Scaffold_19	RepeatMasker	LINE/I	14547597	14547885	632	+	.	ID="RND-5_FAMILY-757";Tend="1494";Tstart="1253";shortTE="F";uid="6f36a059-f577-4431-8d97-f92d6f2acf61"
Super-Scaffold_19	RepeatMasker	DNA/MULE-MuDR	51271074	51271195	812	+	.	ID="RND-5_FAMILY-1864";Tend="1243";Tstart="1124";shortTE="F";uid="9b06ca72-598c-473a-9f6b-007f4ea963da"
Super-Scaffold_19	RepeatMasker	DNA/P	42802223	42802523	1088	+	.	ID="RND-6_FAMILY-5425";Tend="4849";Tstart="4550";shortTE="F";uid="31837d2e-6d24-46fe-87d8-34427683310a"
Super-Scaffold_19	RepeatMasker	Unknown	48574668	48575194	926	+	.	ID="RND-6_FAMILY-9274";Tend="1068";Tstart="552";shortTE="F";uid="255a8536-6955-4caa-be8a-139acef09fb7"
Super-Scaffold_19	RepeatMasker	RC/Helitron	70808744	70809029	1664	+	.	ID="RND-1_FAMILY-138";Tend="1452";Tstart="1098";shortTE="F";uid="a45ce966-c687-49f3-8c8f-10bc9bc565ea"
Super-Scaffold_19	RepeatMasker	Unknown	71553001	71553152	458	+	.	ID="RND-5_FAMILY-1368";Tend="1423";Tstart="1260";shortTE="F";uid="500a3241-a28d-4df1-ab21-0dc7ea38d7a0"
Super-Scaffold_19	RepeatMasker	DNA	88542175	88542707	1079	+	.	ID="DNA4-3_AP";Tend="636";Tstart="105";shortTE="F";uid="3003a441-542a-4fea-bcb1-d875c5eaa9b8"
Super-Scaffold_19	RepeatMasker	DNA	20871281	20871393	407	+	.	ID="DNA4-3_AP";Tend="635";Tstart="515";shortTE="F";uid="be33d0f9-a439-41b6-b2bd-5e7846982085"
Super-Scaffold_19	RepeatMasker	Unknown	36342302	36342456	897	+	.	ID="RND-1_FAMILY-17";Tend="1131";Tstart="979";shortTE="F";uid="82162ca9-be8d-45bd-94bd-b62442d0d19e"
Super-Scaffold_19	RepeatMasker	Unknown	86105593	86106005	605	+	.	ID="RND-5_FAMILY-4340";Tend="1546";Tstart="1200";shortTE="F";uid="4414963d-bdf2-4b59-8e77-283e7a020e06"
Super-Scaffold_19	RepeatMasker	DNA/Ginger-1	15091170	15091309	656	+	.	ID="RND-6_FAMILY-1352";Tend="895";Tstart="736";shortTE="F";uid="a36e14e7-12fb-45cf-940d-3f6e3321decc"
Super-Scaffold_19	RepeatMasker	Retroposon?	33489839	33490461	867	+	.	ID="SINE2-2_AP";Tend="599";Tstart="5";shortTE="F";uid="04f9e0c8-a63c-412c-a2a5-53bfc42b8843"
Super-Scaffold_19	RepeatMasker	DNA	60788003	60795465	57966	+	.	ID="RND-6_FAMILY-3248";Tend="7930";Tstart="594";shortTE="F";uid="d21c07ab-291d-4992-87e6-fc5eabe5e046"
Super-Scaffold_19	RepeatMasker	DNA/TcMar-m44	59429489	59429791	1411	+	.	ID="RND-6_FAMILY-5168";Tend="929";Tstart="630";shortTE="F";uid="4c7c9988-2407-41e9-8c3b-fbce6694e965"
Super-Scaffold_19	RepeatMasker	DNA	71931580	71931700	470	+	.	ID="TTAA3_AP";Tend="420";Tstart="309";shortTE="F";uid="1c06049f-77cd-4a52-a3e5-dca40420f78a"
Super-Scaffold_19	RepeatMasker	LINE/I-Jockey	1545953	1546075	491	+	.	ID="RND-6_FAMILY-3854";Tend="1351";Tstart="1230";shortTE="F";uid="be9fad64-c2a8-496d-b413-6fbd45e1b0f3"
Super-Scaffold_19	RepeatMasker	LTR/Gypsy	59058574	59058701	450	+	.	ID="RND-5_FAMILY-2297";Tend="569";Tstart="422";shortTE="F";uid="0bb62c7f-3e86-412f-98ba-930fa2ca9a50"
Super-Scaffold_19	RepeatMasker	DNA/Ginger-1	68947077	68947405	556	+	.	ID="RND-6_FAMILY-6948";Tend="2146";Tstart="1821";shortTE="F";uid="c93857a4-9dc7-4479-b03c-c7b898c773aa"
Super-Scaffold_19	RepeatMasker	RC/Helitron	40003624	40003869	1274	+	.	ID="RND-5_FAMILY-5971";Tend="1298";Tstart="1056";shortTE="F";uid="d80a5610-d18b-40c8-9842-f48135ad913b"
Super-Scaffold_19	RepeatMasker	DNA/PIF-Harbinger	60194909	60195261	630	+	.	ID="RND-1_FAMILY-521";Tend="2290";Tstart="1935";shortTE="F";uid="e89b1de1-4433-4fe0-9a7a-47f7a9f68442"
Super-Scaffold_19	RepeatMasker	DNA/Ginger-1	29644446	29644576	2872	+	.	ID="RND-6_FAMILY-15982";Tend="2113";Tstart="1225";shortTE="F";uid="eacf58a2-8d73-49e0-a1d7-cd22ef4c2089"
Super-Scaffold_19	RepeatMasker	DNA/Kolobok-E	12652028	12652362	401	+	.	ID="RND-6_FAMILY-46695";Tend="1635";Tstart="1293";shortTE="F";uid="41966880-2cc1-4443-b667-a752cfb4d3fa"
Super-Scaffold_19	RepeatMasker	Retroposon?	63349676	63349792	534	+	.	ID="SINE2-1_AP";Tend="1234";Tstart="908";shortTE="F";uid="0cdbe4e0-34c9-4176-a6aa-9ed6b114610e"
Super-Scaffold_19	RepeatMasker	DNA/Ginger-1	16220189	16220880	2422	+	.	ID="RND-6_FAMILY-1837";Tend="2701";Tstart="1989";shortTE="F";uid="0c39d4b5-5db2-4cb7-8f6b-3659857253d4"
Super-Scaffold_19	RepeatMasker	DNA	18238334	18238724	1954	+	.	ID="TTAA3_AP";Tend="429";Tstart="1";shortTE="F";uid="fd55b2ed-4b82-4cc6-804f-613d660b1315"
Super-Scaffold_19	RepeatMasker	DNA/hAT-Tip100	35663497	35665774	19859	+	.	ID="RND-6_FAMILY-3944";Tend="2278";Tstart="1";shortTE="F";uid="1943f6b2-72f9-46bc-b0bf-00547b19043d"
Super-Scaffold_19	RepeatMasker	DNA/MULE-MuDR	82243847	82244560	767	+	.	ID="RND-6_FAMILY-5989";Tend="2879";Tstart="2157";shortTE="F";uid="c6800844-c06b-43f4-bb86-9d2cbbace869"
Super-Scaffold_19	RepeatMasker	DNA/TcMar-Tc1	41349920	41350112	491	+	.	ID="mariner-n22_ag";Tend="1335";Tstart="1155";shortTE="F";uid="8a7bfb9f-4c38-44af-99df-a2dc1b932d46"
Super-Scaffold_19	RepeatMasker	LTR/Gypsy	60538603	60539364	6672	+	.	ID="RND-6_FAMILY-28700";Tend="1595";Tstart="835";shortTE="F";uid="35e75c74-d49b-4802-b79f-96eae73c18d9"
Super-Scaffold_19	RepeatMasker	LTR/Gypsy	50108416	50108657	831	+	.	ID="GYPSY-24_DEL-I";Tend="2818";Tstart="2580";shortTE="F";uid="c908e11f-b0a0-4426-a3bc-9fc9a33b9ed6"
Super-Scaffold_19	RepeatMasker	DNA/Ginger-1	72296573	72296843	511	+	.	ID="RND-6_FAMILY-1352";Tend="1372";Tstart="1144";shortTE="F";uid="90ffda92-d9b7-4c1a-911d-72b8ce40d236"
Super-Scaffold_19	RepeatMasker	DNA/hAT-Tip100	84795675	84795829	551	+	.	ID="RND-6_FAMILY-738";Tend="5180";Tstart="5011";shortTE="F";uid="66014c14-a200-4186-98cb-76b4706f7753"
Super-Scaffold_19	RepeatMasker	DNA/TcMar-m44	27284	27703	2241	+	.	ID="RND-6_FAMILY-8681";Tend="2313";Tstart="1890";shortTE="F";uid="da40eebd-2302-43be-9a66-f295b8621bd9"
Super-Scaffold_19	RepeatMasker	DNA/TcMar-m44?	47115889	47116054	1033	+	.	ID="dnax-4b_ap";Tend="173";Tstart="1";shortTE="F";uid="2e33fb67-1479-4ab8-ad59-9586f06c7d3e"
Super-Scaffold_19	RepeatMasker	Unknown	11356541	11357019	1615	+	.	ID="RND-1_FAMILY-478";Tend="981";Tstart="625";shortTE="F";uid="0c76acb3-243a-4e23-bbed-b5397d0223b2"
Super-Scaffold_19	RepeatMasker	Unknown	80927805	80928035	469	+	.	ID="RND-6_FAMILY-12225";Tend="1811";Tstart="1575";shortTE="F";uid="28c9c040-cb29-4385-b3be-2b664497e40c"
Super-Scaffold_19	RepeatMasker	Retroposon?	22074737	22075132	474	+	.	ID="SINE2-1_AP";Tend="1353";Tstart="965";shortTE="F";uid="d0b579a2-4fd0-470d-acdd-73c1779d96aa"
Super-Scaffold_19	RepeatMasker	Unknown	18765310	18765410	479	+	.	ID="RND-5_FAMILY-2669";Tend="1124";Tstart="1027";shortTE="F";uid="c1492ed6-f70a-47a5-9c80-e4c20a9a657f"
Super-Scaffold_19	RepeatMasker	DNA/hAT-Charlie	60240951	60241387	424	+	.	ID="SPIN-1_LSAL";Tend="1037";Tstart="599";shortTE="F";uid="31d22bcb-3fad-4b0f-8dc9-56ebc5aa858e"
Super-Scaffold_19	RepeatMasker	DNA	71009935	71010223	1520	+	.	ID="TTAA3_AP";Tend="390";Tstart="94";shortTE="F";uid="adf9e635-663b-4b87-bbfb-49f7dde8f246"
Super-Scaffold_19	RepeatMasker	DNA	24519939	24520163	609	+	.	ID="RND-6_FAMILY-34263";Tend="1565";Tstart="1343";shortTE="F";uid="9db36753-eebe-4d7d-a900-db7b7412a339"
Super-Scaffold_19	RepeatMasker	Unknown	76468077	76468217	712	+	.	ID="RND-1_FAMILY-168";Tend="1693";Tstart="1554";shortTE="F";uid="90a7a9c5-0b5d-4ff5-8f97-bd098ba536d4"
Super-Scaffold_19	RepeatMasker	Unknown	13503343	13503749	2074	+	.	ID="RND-1_FAMILY-172";Tend="1605";Tstart="1157";shortTE="F";uid="d2bc6892-44bb-4f40-a71b-f4e72905ed0a"
Super-Scaffold_19	RepeatMasker	DNA/MULE-MuDR	50443249	50443432	439	+	.	ID="DNA8-28B_AP";Tend="759";Tstart="601";shortTE="F";uid="e4a3cbf9-703c-41d3-a10d-ad9ae1bf596d"
Super-Scaffold_19	RepeatMasker	Unknown	13976092	13976406	1319	+	.	ID="RND-4_FAMILY-83";Tend="1358";Tstart="977";shortTE="F";uid="6284c3f9-ddad-4728-b184-cf7506e0de61"
Super-Scaffold_19	RepeatMasker	DNA/hAT-Tip100	60204488	60204741	1568	+	.	ID="RND-6_FAMILY-3513";Tend="2240";Tstart="1978";shortTE="F";uid="d8b76e9a-cec3-45ac-b685-66927c829081"
Super-Scaffold_19	RepeatMasker	DNA	7701116	7701685	1159	+	.	ID="DNA4-3_AP";Tend="635";Tstart="1";shortTE="F";uid="5f2cd47b-08f8-44f4-9428-7370fc79e51e"
Super-Scaffold_19	RepeatMasker	DNA/Kolobok-E	58558299	58558557	543	+	.	ID="RND-1_FAMILY-548";Tend="3990";Tstart="3737";shortTE="F";uid="2606320e-769d-44ea-ba68-839ca5ac1f5f"
Super-Scaffold_19	RepeatMasker	DNA	983239	983504	1226	+	.	ID="ttaa3c_ap";Tend="418";Tstart="212";shortTE="F";uid="4d706160-b486-4585-b9a3-8290b7747a59"
Super-Scaffold_19	RepeatMasker	Unknown	20944310	20945111	5777	+	.	ID="RND-1_FAMILY-208";Tend="1663";Tstart="891";shortTE="F";uid="c805668c-4158-4be1-812d-197adbf6d03c"
Super-Scaffold_19	RepeatMasker	DNA	77282696	77283068	781	+	.	ID="TTAA2C_AP";Tend="410";Tstart="1";shortTE="F";uid="6b8f4fff-03b1-4f8b-89d4-8f57317f73fc"
Super-Scaffold_19	RepeatMasker	Unknown	36578091	36578191	652	+	.	ID="RND-5_FAMILY-1101";Tend="1184";Tstart="1091";shortTE="F";uid="9fb27d60-6803-426f-b0d0-9acce4647f13"
Super-Scaffold_19	RepeatMasker	Unknown	3807750	3808269	585	+	.	ID="RND-6_FAMILY-15193";TEgroup="ctg_1%7CRND-6_FAMILY-15193%7C1";Tend="1702";Tstart="1063";shortTE="T";uid="b127688e-1bfb-42af-8c01-68c06c0eebba"
Super-Scaffold_19	RepeatMasker	DNA/hAT-Tip100	46318073	46318526	433	+	.	ID="DNA8-87_AP";TEgroup="ctg_1%7CDNA8-87_AP%7C1";Tend="813";Tstart="10";shortTE="F";uid="5af520dd-0b1e-4bbf-ac4d-d522db95ab76"
Super-Scaffold_19	RepeatMasker	LINE/I-Jockey	57300730	57301183	846	+	.	ID="RND-6_FAMILY-15578";Tend="1187";Tstart="742";shortTE="F";uid="f7aff58b-63cf-4082-8058-b82183abcee0"
Super-Scaffold_19	RepeatMasker	LTR/Gypsy	13863249	13863626	3457	+	.	ID="RND-6_FAMILY-4706";Tend="5107";Tstart="4730";shortTE="F";uid="9abeb703-8462-4ce4-8627-4464ba40dfcc"
Super-Scaffold_19	RepeatMasker	DNA	80782136	80782484	757	+	.	ID="ttaa2c_ap";Tend="422";Tstart="81";shortTE="F";uid="ccae8493-fe6e-43d3-9e95-1611c570f073"
Super-Scaffold_19	RepeatMasker	Unknown	27618822	27619005	668	+	.	ID="RND-6_FAMILY-13603";Tend="1506";Tstart="1325";shortTE="F";uid="7060f488-7b3d-425f-b968-858484ad7766"
Super-Scaffold_19	RepeatMasker	DNA/CMC-EnSpm	25432708	25432828	442	+	.	ID="RND-6_FAMILY-2460";Tend="1624";Tstart="1504";shortTE="F";uid="9cd20dfa-84a8-4d3b-869b-e59df3b9f143"
Super-Scaffold_19	RepeatMasker	DNA/hAT	21878580	21879151	1603	+	.	ID="RND-6_FAMILY-8690";Tend="1279";Tstart="731";shortTE="F";uid="c0a8d723-77e0-4dfc-b2a0-409ea04db796"
Super-Scaffold_19	RepeatMasker	DNA	43842072	43842500	1363	+	.	ID="RND-5_FAMILY-3007";Tend="1423";Tstart="898";shortTE="F";uid="2d23e696-9a90-4373-b73e-3d7be4ea696b"
Super-Scaffold_19	RepeatMasker	DNA/Ginger-1	82007560	82007737	407	+	.	ID="RND-6_FAMILY-12966";Tend="849";Tstart="673";shortTE="F";uid="2dacd5b7-8220-4f88-9349-ed7414fcebe1"
Super-Scaffold_19	RepeatMasker	DNA/hAT-Ac	18499614	18499946	2237	+	.	ID="RND-6_FAMILY-9633";Tend="1714";Tstart="1371";shortTE="F";uid="0f32632f-cffe-43ce-9cd1-3e5a67e9f271"
Super-Scaffold_19	RepeatMasker	DNA	19425012	19425324	643	+	.	ID="DNA4-2_AP";Tend="363";Tstart="32";shortTE="F";uid="379b77ae-9aeb-4288-ac0d-860096ff93b6"
Super-Scaffold_19	RepeatMasker	RC/Helitron	6084142	6084309	671	+	.	ID="RND-1_FAMILY-138";Tend="1064";Tstart="887";shortTE="F";uid="f708313a-3a68-4bb4-b8a1-a1b2a60eec05"
Super-Scaffold_19	RepeatMasker	DNA/Ginger-2	14170151	14170579	2285	+	.	ID="RND-6_FAMILY-5547";Tend="1481";Tstart="981";shortTE="F";uid="9da831f2-429c-4b71-b89a-fc8ef404fc30"
Super-Scaffold_19	RepeatMasker	DNA	52274135	52274838	2787	+	.	ID="DNA4-2_AP";Tend="751";Tstart="6";shortTE="F";uid="ecf0162e-19c2-4a51-a866-c61012342d8c"
Super-Scaffold_19	RepeatMasker	DNA/Ginger-2	71116287	71116529	1715	+	.	ID="RND-6_FAMILY-5547";Tend="1463";Tstart="1228";shortTE="F";uid="ff285748-3302-48de-a65d-6b4050dde6ed"
Super-Scaffold_19	RepeatMasker	Unknown	32386399	32386729	497	+	.	ID="RND-6_FAMILY-693";Tend="1647";Tstart="1326";shortTE="F";uid="cdbce25f-5620-41b1-bcbc-e9ce668fdf6b"
Super-Scaffold_19	RepeatMasker	LTR/Pao	53925442	53928401	2760	+	.	ID="RND-6_FAMILY-11033";Tend="3533";Tstart="659";shortTE="F";uid="02b5b9b9-1677-4cd5-91b7-2938ce843eac"
Super-Scaffold_19	RepeatMasker	DNA/PIF-Harbinger	35783943	35784253	2652	+	.	ID="RND-6_FAMILY-3786";Tend="1872";Tstart="1563";shortTE="F";uid="ff4d8275-7c7a-4839-b891-a8a19cfd4e61"
Super-Scaffold_19	RepeatMasker	Unknown	40070806	40071023	923	+	.	ID="RND-1_FAMILY-17";Tend="1200";Tstart="980";shortTE="F";uid="69be29c6-eb69-4044-aa94-7bd0c42b7054"
Super-Scaffold_19	RepeatMasker	Unknown	69151196	69151550	1985	+	.	ID="RND-5_FAMILY-1367";Tend="1365";Tstart="969";shortTE="F";uid="46f5a018-7622-4771-8bf0-e76d004cbccb"
Super-Scaffold_19	RepeatMasker	DNA/PIF-Harbinger	14548741	14549307	708	+	.	ID="HARB-1_AP";Tend="554";Tstart="1";shortTE="F";uid="8e7c735b-bc84-47ea-ae81-82a6f4b36662"
Super-Scaffold_19	RepeatMasker	DNA/hAT-Ac	35235610	35235804	412	+	.	ID="RND-6_FAMILY-3628";Tend="1011";Tstart="823";shortTE="F";uid="86e170d2-e2d9-4a60-870b-46e16a3971e3"
Super-Scaffold_19	RepeatMasker	DNA/hAT-hAT19	49311712	49312427	2551	+	.	ID="RND-6_FAMILY-6632";Tend="2194";Tstart="1513";shortTE="F";uid="2c020475-6683-4964-9090-dca7313b6f53"
Super-Scaffold_19	RepeatMasker	DNA/MULE-MuDR	2676476	2676648	1521	+	.	ID="RND-6_FAMILY-20727";Tend="2381";Tstart="2209";shortTE="F";uid="7786614c-65d0-46b0-a7bd-a9358befd29d"
Super-Scaffold_19	RepeatMasker	DNA	59718267	59718967	4877	+	.	ID="RND-6_FAMILY-29605";Tend="1641";Tstart="953";shortTE="F";uid="58783a39-2893-463b-a8c0-03fd6288cdd4"
Super-Scaffold_19	RepeatMasker	Unknown	60198041	60198713	2102	+	.	ID="RND-6_FAMILY-9274";Tend="1074";Tstart="547";shortTE="F";uid="8bfdae2d-2bb1-492a-9b8f-ce7b8afee5c9"
Super-Scaffold_19	RepeatMasker	DNA	39847579	39848261	5079	+	.	ID="RND-6_FAMILY-6833";Tend="1644";Tstart="908";shortTE="F";uid="646c155c-ad23-4352-b861-af8d48494852"
Super-Scaffold_19	RepeatMasker	DNA/PIF-Harbinger	38891804	38892337	508	+	.	ID="RND-6_FAMILY-5669";Tend="3277";Tstart="2659";shortTE="F";uid="ba4347f6-8e59-4aa1-8e8a-a6366755f364"
Super-Scaffold_19	RepeatMasker	DNA	9276481	9276887	1369	+	.	ID="TTAA4B_AP";Tend="429";Tstart="1";shortTE="F";uid="faf6bd19-b33d-4dfc-8405-726c2f297fa2"
Super-Scaffold_19	RepeatMasker	DNA/hAT-Charlie	41989209	41989361	1255	+	.	ID="HAT-N17_AP";Tend="297";Tstart="146";shortTE="F";uid="1d5fd8f9-5662-4155-8d62-2296c8b78025"
Super-Scaffold_19	RepeatMasker	DNA/Kolobok-E	77839131	77839339	473	+	.	ID="RND-6_FAMILY-1369";Tend="1330";Tstart="1113";shortTE="F";uid="59527482-9e0b-4f46-8be0-ac22cae8562c"
Super-Scaffold_19	RepeatMasker	DNA/MULE-MuDR	7100853	7101268	1226	+	.	ID="RND-6_FAMILY-6776";Tend="548";Tstart="160";shortTE="F";uid="7c5c94ae-943f-45e0-8925-8b185462b4e0"
Super-Scaffold_19	RepeatMasker	DNA	18240699	18241041	1326	+	.	ID="DNA4-2_AP";Tend="769";Tstart="426";shortTE="F";uid="151be6b9-3a5f-4333-b01f-4b6a003bf55c"
Super-Scaffold_19	RepeatMasker	DNA	62247814	62247953	460	+	.	ID="RND-6_FAMILY-19899";Tend="868";Tstart="735";shortTE="F";uid="e9bdd501-5c18-426c-941d-febcabe8ca95"
Super-Scaffold_19	RepeatMasker	RC/Helitron	43233752	43233902	485	+	.	ID="RND-5_FAMILY-1249";Tend="1498";Tstart="1358";shortTE="F";uid="045295f5-9469-4e72-93d0-94d71a77deff"
Super-Scaffold_19	RepeatMasker	DNA/hAT-Tip100	62892511	62893997	13240	+	.	ID="RND-6_FAMILY-3513";Tend="2217";Tstart="732";shortTE="F";uid="7b5ff769-43c8-40aa-8575-a34711c602ca"
Super-Scaffold_19	RepeatMasker	DNA/PIF-Harbinger	84772302	84776229	34506	+	.	ID="RND-6_FAMILY-27969";TEgroup="ctg_1%7CRND-6_FAMILY-27969%7C3";Tend="4608";Tstart="682";shortTE="F";uid="24e3332c-9c3e-4194-8a5a-c423433d7249"
Super-Scaffold_19	RepeatMasker	Unknown	36199143	36199681	546	+	.	ID="RND-6_FAMILY-5717";TEgroup="ctg_1%7CRND-6_FAMILY-5717%7C1";Tend="2127";Tstart="354";shortTE="F";uid="741ec5d4-b877-46b9-9e2c-d6e262499773"
Super-Scaffold_19	RepeatMasker	Unknown	32339421	32339823	915	+	.	ID="RND-6_FAMILY-10519";Tend="1120";Tstart="802";shortTE="F";uid="f814074b-9d80-4737-94ea-d8a03de7a406"
Super-Scaffold_19	RepeatMasker	LINE/I-Jockey	84442115	84442390	746	+	.	ID="RND-5_FAMILY-2628";Tend="1226";Tstart="966";shortTE="F";uid="ccead551-cf4c-45d9-9e7d-8ce21b3b1221"
Super-Scaffold_19	RepeatMasker	DNA/hAT-Tip100	54931179	54931514	2391	+	.	ID="RND-6_FAMILY-1466";TEgroup="ctg_1%7CRND-6_FAMILY-1466%7C5";Tend="1560";Tstart="1014";shortTE="F";uid="abfe2bf0-c02a-42ea-9695-daf3e70e2d2d"
Super-Scaffold_19	RepeatMasker	RC/Helitron	78801902	78802835	1762	+	.	ID="RND-5_FAMILY-2212";TEgroup="ctg_1%7CRND-5_FAMILY-2212%7C10";Tend="2113";Tstart="693";shortTE="F";uid="dc087466-2faf-498d-9b75-7e668719cc83"
Super-Scaffold_19	RepeatMasker	Unknown	83600240	83600379	1134	+	.	ID="RND-6_FAMILY-518";Tend="1135";Tstart="997";shortTE="F";uid="cea686f5-c128-45fa-b17b-95de04ef8894"
Super-Scaffold_19	RepeatMasker	LINE/I-Jockey	44413350	44413911	425	+	.	ID="RND-5_FAMILY-2628";Tend="1409";Tstart="853";shortTE="F";uid="fb8b0ad7-225e-46d7-9cd6-b48c852ec6d7"
Super-Scaffold_19	RepeatMasker	Unknown	51044225	51045416	987	+	.	ID="RND-6_FAMILY-4539";Tend="2180";Tstart="966";shortTE="F";uid="069e1f93-710b-4d8c-ba95-dbe6c0048f9d"
Super-Scaffold_19	RepeatMasker	LINE/L2	51575603	51575969	441	+	.	ID="RND-6_FAMILY-6154";Tend="1356";Tstart="971";shortTE="F";uid="f7476250-2634-4979-b49b-c7cec1ea04d1"
Super-Scaffold_19	RepeatMasker	DNA	70628282	70628495	1168	+	.	ID="dna4-1_ap";Tend="322";Tstart="106";shortTE="F";uid="07f064aa-f3d4-49cb-92e8-7b3bab6f733a"
Super-Scaffold_19	RepeatMasker	DNA	19475578	19476277	2010	+	.	ID="DNA4-2_AP";TEgroup="ctg_1%7CDNA4-2_AP%7C9";Tend="769";Tstart="1";shortTE="F";uid="43675ed3-26c0-4fa0-bcbd-506b82283276"
Super-Scaffold_19	RepeatMasker	Retroposon?	15895095	15895567	592	+	.	ID="RND-5_FAMILY-2063";Tend="2672";Tstart="2449";shortTE="F";uid="790ec28c-4eac-4d83-bdce-77880773f9be"
Super-Scaffold_19	RepeatMasker	DNA/Kolobok-E	60126347	60126605	1013	+	.	ID="RND-6_FAMILY-7915";Tend="1729";Tstart="1477";shortTE="F";uid="75a7408d-212c-4c7d-b002-3629d509bebc"
Super-Scaffold_19	RepeatMasker	Unknown	14830221	14830569	1173	+	.	ID="RND-1_FAMILY-7";Tend="952";Tstart="625";shortTE="F";uid="64dc20a1-3264-4d27-98a7-550120538325"
Super-Scaffold_19	RepeatMasker	DNA	31414762	31415146	1438	+	.	ID="TTAA22_AP";Tend="420";Tstart="2";shortTE="F";uid="655ba745-258a-4af4-a203-70d28d11deaf"
Super-Scaffold_19	RepeatMasker	DNA	34316888	34317002	689	+	.	ID="TTAA3_AP";Tend="429";Tstart="312";shortTE="F";uid="f0158bd5-42c2-42c0-9abf-1f4cfcd2a416"
Super-Scaffold_19	RepeatMasker	DNA	80775120	80775242	482	+	.	ID="dna4-2_ap";Tend="694";Tstart="568";shortTE="F";uid="c72969f2-ba45-4307-91f5-621e6b11cac1"
Super-Scaffold_19	RepeatMasker	DNA	37066250	37066646	2151	+	.	ID="TTAA2D_AP";Tend="428";Tstart="1";shortTE="F";uid="e130572e-79f7-40fc-bc3f-3beaa0b1a965"
Super-Scaffold_19	RepeatMasker	DNA/TcMar-Pogo	41802222	41802347	612	+	.	ID="RND-5_FAMILY-7167";Tend="1037";Tstart="914";shortTE="F";uid="30b3666a-4d61-4cd1-9030-cb6e322b0969"
Super-Scaffold_19	RepeatMasker	DNA/Ginger-1	64293814	64294075	559	+	.	ID="RND-6_FAMILY-1352";Tend="1885";Tstart="1568";shortTE="F";uid="9d88ceca-1201-4957-be7f-ff047f2fbdf6"
Super-Scaffold_19	RepeatMasker	Unknown	25761596	25761710	739	+	.	ID="RND-6_FAMILY-11489";Tend="854";Tstart="746";shortTE="F";uid="51329186-a85d-47df-8090-8659941c2605"
Super-Scaffold_19	RepeatMasker	DNA/MULE-MuDR	5635092	5635630	1180	+	.	ID="MUDR1X_AP";TEgroup="ctg_1%7CMUDR1X_AP%7C6";Tend="2394";Tstart="1";shortTE="F";uid="1f47189f-cbec-4a8d-bfbe-54bfc427ceef"
Super-Scaffold_19	RepeatMasker	DNA/TcMar-Tc1	83100609	83100719	430	+	.	ID="MARINER-N22_AG";Tend="205";Tstart="89";shortTE="F";uid="4f42b874-19e9-4163-8c24-0265b191910e"
Super-Scaffold_19	RepeatMasker	DNA/hAT-Tip100	73269886	73270005	489	+	.	ID="RND-5_FAMILY-4211";Tend="2790";Tstart="2554";shortTE="F";uid="46741b2d-8d9e-4774-b99b-0f41334f998b"
Super-Scaffold_19	RepeatMasker	Unknown	25968868	25969391	1141	+	.	ID="RND-6_FAMILY-9851";Tend="1871";Tstart="1346";shortTE="F";uid="fb2e4927-8d78-4167-8f10-a625aa71f669"
Super-Scaffold_19	RepeatMasker	DNA/hAT-Ac	60193018	60193237	625	+	.	ID="DNA8-91_AP";Tend="465";Tstart="241";shortTE="F";uid="0a335797-8fc0-425b-ab58-806561ba987b"
Super-Scaffold_19	RepeatMasker	DNA/hAT-Tip100	9101946	9102584	621	+	.	ID="RND-6_FAMILY-2569";Tend="3262";Tstart="2623";shortTE="F";uid="1912ebfc-183e-4c1d-977a-b0dd1125b008"
Super-Scaffold_19	RepeatMasker	Retroposon?	38599491	38599999	445	+	.	ID="RND-6_FAMILY-6579";Tend="860";Tstart="379";shortTE="F";uid="a7def4b0-fd05-4aba-8ac9-7e1e25164a69"
Super-Scaffold_19	RepeatMasker	RC/Helitron	11723193	11723425	1416	+	.	ID="RND-6_FAMILY-4755";Tend="1084";Tstart="847";shortTE="F";uid="382c6520-891b-4b0b-99d2-2f438ae32166"
Super-Scaffold_19	RepeatMasker	DNA/hAT-Tip100	41363092	41363223	533	+	.	ID="RND-6_FAMILY-1466";Tend="1488";Tstart="1344";shortTE="F";uid="afefbf7d-ddb3-46c6-812a-9d11f15588d6"
Super-Scaffold_19	RepeatMasker	DNA/MULE-NOF	88373044	88375901	27937	+	.	ID="rnd-6_family-3572";Tend="3731";Tstart="397";shortTE="F";uid="6db3f9b8-d38b-4d2a-90d9-a6c96ed44254"
Super-Scaffold_19	RepeatMasker	DNA	71952395	71952798	1765	+	.	ID="TTAA7_AP";Tend="425";Tstart="28";shortTE="F";uid="73478db1-1358-4d3b-b727-859b1ebb8f7e"
Super-Scaffold_19	RepeatMasker	Unknown	76303851	76304006	686	+	.	ID="RND-6_FAMILY-1206";Tend="238";Tstart="75";shortTE="F";uid="a00c7169-2be5-4f35-9b1e-b880b9b80014"
Super-Scaffold_19	RepeatMasker	Unknown	40812783	40813364	2920	+	.	ID="RND-5_FAMILY-3346";Tend="1473";Tstart="951";shortTE="F";uid="592369b4-8029-415b-9c19-3bb57d8ffef1"
Super-Scaffold_19	RepeatMasker	RC/Helitron	52738612	52738742	565	+	.	ID="RND-1_FAMILY-477";Tend="1866";Tstart="1735";shortTE="F";uid="bd2c555b-923b-4929-8212-6ecfe13402fa"
Super-Scaffold_19	RepeatMasker	LINE/I	13214827	13215236	588	+	.	ID="RND-6_FAMILY-1833";Tend="1552";Tstart="1140";shortTE="F";uid="af632646-58e7-42a3-a943-c4d4dea3d90c"
Super-Scaffold_19	RepeatMasker	Unknown	13222739	13224434	7454	+	.	ID="RND-6_FAMILY-4887";Tend="2506";Tstart="896";shortTE="F";uid="e5827663-d7b9-4ada-99c0-05c859585cae"
Super-Scaffold_19	RepeatMasker	DNA/MULE-MuDR	9437803	9438398	2544	+	.	ID="RND-6_FAMILY-1428";TEgroup="ctg_1%7CRND-6_FAMILY-1428%7C1";Tend="3136";Tstart="876";shortTE="F";uid="969b4410-dd7a-4589-a9eb-f82a3f33548d"
Super-Scaffold_19	RepeatMasker	DNA/hAT-Tip100	44652900	44653752	1836	+	.	ID="RND-6_FAMILY-1137";Tend="1363";Tstart="456";shortTE="F";uid="1762bff6-0ed5-4b96-8459-903fc412b050"
Super-Scaffold_19	RepeatMasker	DNA/hAT-Ac	85882442	85882856	627	+	.	ID="RND-6_FAMILY-18531";Tend="2148";Tstart="1739";shortTE="F";uid="40c2b406-0e75-4a84-b93a-906ab942262d"
Super-Scaffold_19	RepeatMasker	Unknown	15682716	15683597	5538	+	.	ID="RND-4_FAMILY-295";Tend="1780";Tstart="887";shortTE="F";uid="30741ad7-bc6c-49c5-8dd5-468aaca91395"
Super-Scaffold_19	RepeatMasker	Unknown	22426258	22426700	551	+	.	ID="RND-1_FAMILY-527";Tend="1533";Tstart="1019";shortTE="F";uid="126876dc-9a82-4907-9708-c23d1e45829a"
Super-Scaffold_19	RepeatMasker	DNA/hAT-hAT19	78543055	78543229	563	+	.	ID="RND-6_FAMILY-13269";Tend="3979";Tstart="3828";shortTE="F";uid="3f5a146f-d703-49a4-8bb2-713fdf04c056"
Super-Scaffold_19	RepeatMasker	DNA/Kolobok-E	45510761	45511185	953	+	.	ID="RND-6_FAMILY-1804";Tend="1951";Tstart="1545";shortTE="F";uid="e29fe8d0-55af-4fb2-93ea-b426279ffe2e"
Super-Scaffold_19	RepeatMasker	DNA/MULE-MuDR	60787334	60787674	1442	+	.	ID="RND-6_FAMILY-8366";Tend="1285";Tstart="981";shortTE="F";uid="cd8ee205-41de-48d8-b35f-98966d2f5d60"
Super-Scaffold_19	RepeatMasker	DNA/hAT-Tip100	4316826	4316938	546	+	.	ID="RND-6_FAMILY-17010";Tend="1336";Tstart="1222";shortTE="F";uid="a36710a6-f229-4477-a317-3d4c647a38b0"
Super-Scaffold_19	RepeatMasker	DNA	36339143	36339413	799	+	.	ID="DNA4-2_AP";Tend="469";Tstart="189";shortTE="F";uid="dbcc8f44-aafb-459c-aa11-6ad2b6c401e9"
Super-Scaffold_19	RepeatMasker	Unknown	60756078	60756207	425	+	.	ID="RND-5_FAMILY-2844";Tend="1346";Tstart="1225";shortTE="F";uid="66a5ec79-d6f9-4710-8df4-e29d2d14ab76"
Super-Scaffold_19	RepeatMasker	DNA/Ginger-1	68055921	68056548	836	+	.	ID="RND-6_FAMILY-15982";Tend="1297";Tstart="604";shortTE="F";uid="60eb50a0-2d5f-42d6-a23b-5e11ce09e59e"
Super-Scaffold_19	RepeatMasker	RC/Helitron	21206145	21206454	872	+	.	ID="RND-1_FAMILY-138";Tend="1532";Tstart="1224";shortTE="F";uid="21488486-fe30-439f-a369-d028cd9a39a3"
Super-Scaffold_19	RepeatMasker	Retroposon?	31913024	31913555	610	+	.	ID="RND-5_FAMILY-9490";Tend="1573";Tstart="1042";shortTE="F";uid="2d71d613-b1cd-4725-a050-3c6dd9683747"
Super-Scaffold_19	RepeatMasker	LINE/I	37414213	37415012	4439	+	.	ID="RND-6_FAMILY-2447";Tend="1399";Tstart="588";shortTE="F";uid="5a4b7a7a-2f37-4409-9aab-0f7d8ffbbf8f"
Super-Scaffold_19	RepeatMasker	DNA/MULE-NOF	10323378	10323882	2828	+	.	ID="RND-1_FAMILY-431";Tend="1097";Tstart="584";shortTE="F";uid="de73bb41-27c0-49b3-846d-f95ca53c79c4"
Super-Scaffold_19	RepeatMasker	Unknown	84147050	84147308	612	+	.	ID="RND-6_FAMILY-9850";Tend="1914";Tstart="1672";shortTE="F";uid="a5a7cc3e-debb-4ecb-ac93-9bb4cc859933"
Super-Scaffold_19	RepeatMasker	DNA/hAT-Charlie	80109963	80110091	812	+	.	ID="RND-5_FAMILY-17006";Tend="1210";Tstart="1090";shortTE="F";uid="04553f9b-3db4-41d2-9f09-72a3f04f3b14"
Super-Scaffold_19	RepeatMasker	DNA/MULE-MuDR	35614848	35615569	6072	+	.	ID="RND-5_FAMILY-1952";Tend="2430";Tstart="1686";shortTE="F";uid="b8c98ddd-77a8-4909-b382-6a5cccf40917"
Super-Scaffold_19	RepeatMasker	RC/Helitron	71186798	71187120	1575	+	.	ID="RND-5_FAMILY-2153";Tend="1704";Tstart="1386";shortTE="F";uid="57d96f13-e418-41bf-a6d7-148a8ee6cc6b"
Super-Scaffold_19	RepeatMasker	DNA/Ginger-1	7537200	7537309	403	+	.	ID="RND-5_FAMILY-110";Tend="514";Tstart="403";shortTE="F";uid="364cbc10-252d-40b9-a860-ede257bcac9e"
Super-Scaffold_19	RepeatMasker	DNA/hAT-Tip100	17903280	17904784	10356	+	.	ID="RND-6_FAMILY-9033";Tend="1800";Tstart="439";shortTE="F";uid="5188732a-8a5b-4f10-87a8-0d8c506d857a"
Super-Scaffold_19	RepeatMasker	DNA/hAT-Charlie	85563178	85563485	1612	+	.	ID="RND-6_FAMILY-11980";Tend="1291";Tstart="967";shortTE="F";uid="b223246e-cf04-4793-950f-ffe727e6a781"
Super-Scaffold_19	RepeatMasker	DNA/Kolobok-T2	45494775	45494880	413	+	.	ID="REP-4_PBA";Tend="604";Tstart="499";shortTE="F";uid="cc6f948f-a5f2-4256-9aca-b1cf625c4cb0"
Super-Scaffold_19	RepeatMasker	DNA	11810527	11810676	464	+	.	ID="dnax-2_ap";Tend="283";Tstart="133";shortTE="F";uid="b2095de0-d708-43c8-8c86-9e8afc363cb6"
Super-Scaffold_19	RepeatMasker	DNA/hAT-hAT19	37812015	37812182	610	+	.	ID="RND-6_FAMILY-2974";Tend="1249";Tstart="1086";shortTE="F";uid="1918c238-f19d-4d80-b1a8-ccb56af6f6c7"
Super-Scaffold_19	RepeatMasker	DNA	9376883	9377303	2515	+	.	ID="TTAA2C_AP";Tend="423";Tstart="1";shortTE="F";uid="3b98d78e-0de1-4df3-967b-f1d9be8f7660"
Super-Scaffold_19	RepeatMasker	LTR/Gypsy	6284087	6286869	22386	+	.	ID="RND-5_FAMILY-70";Tend="8647";Tstart="5901";shortTE="F";uid="bcf7dfa6-e27a-4310-b7fb-62f24e2596f1"
Super-Scaffold_19	RepeatMasker	DNA/PIF-Harbinger	10106410	10106724	709	+	.	ID="RND-6_FAMILY-5669";Tend="2989";Tstart="2646";shortTE="F";uid="ca31ab76-81de-4d26-8759-30fcc3309250"
Super-Scaffold_19	RepeatMasker	DNA/MULE-MuDR	69405933	69406223	2543	+	.	ID="RND-6_FAMILY-16007";Tend="3021";Tstart="2729";shortTE="F";uid="64261d83-3bd1-4534-a45e-a3670e246487"
Super-Scaffold_19	RepeatMasker	DNA/hAT-Tip100	4175355	4175539	879	+	.	ID="DNA8-62_AP";Tend="223";Tstart="1";shortTE="F";uid="4de10435-27ac-4be7-a7db-3f7ad3b8d847"
Super-Scaffold_19	RepeatMasker	DNA/hAT-Tip100	74356274	74356387	459	+	.	ID="RND-4_FAMILY-91";Tend="2576";Tstart="2461";shortTE="F";uid="6d48222a-5b85-4881-ba2e-302be2771e02"
Super-Scaffold_19	RepeatMasker	DNA	47181199	47181601	2125	+	.	ID="TTAA2_AP";Tend="421";Tstart="4";shortTE="F";uid="91abde7e-e410-4b41-8773-03ac96463de2"
Super-Scaffold_19	RepeatMasker	DNA/Kolobok-E	68216808	68217084	616	+	.	ID="KOLOBOKE-2_AP";Tend="1395";Tstart="1119";shortTE="F";uid="32ecc922-0816-4998-a4b1-5c12eda65506"
Super-Scaffold_19	RepeatMasker	DNA/Ginger-1	54695187	54695301	413	+	.	ID="RND-6_FAMILY-1352";Tend="850";Tstart="745";shortTE="F";uid="2fad5e47-6040-4d99-a252-63c04a64cbce"
Super-Scaffold_19	RepeatMasker	DNA	46083864	46084113	681	+	.	ID="TTAA2D_AP";Tend="424";Tstart="184";shortTE="F";uid="041e6526-352a-4f94-a8ce-3b47e17c85f3"
Super-Scaffold_19	RepeatMasker	Unknown	9240673	9241034	2030	+	.	ID="RND-1_FAMILY-531";Tend="1494";Tstart="1127";shortTE="F";uid="a3473797-9f30-4585-9308-7b53d0a7f920"
Super-Scaffold_19	RepeatMasker	DNA/hAT-Charlie	60174326	60174738	1469	+	.	ID="hat-n20_rpr";Tend="808";Tstart="199";shortTE="F";uid="185368bf-e4fa-4803-9b21-89176263c700"
Super-Scaffold_19	RepeatMasker	DNA	81066291	81066430	452	+	.	ID="TTAA16_AP";Tend="369";Tstart="230";shortTE="F";uid="72f00773-b0c1-414f-a716-ff87d10a3ee8"
Super-Scaffold_19	RepeatMasker	DNA/MULE-MuDR	46876690	46877877	2170	+	.	ID="RND-6_FAMILY-33908";Tend="2221";Tstart="1022";shortTE="F";uid="283b4b33-b2d5-48e1-90ac-3f0ae99e51ac"
Super-Scaffold_19	RepeatMasker	Unknown	87292618	87292922	564	+	.	ID="RND-5_FAMILY-1715";Tend="1011";Tstart="707";shortTE="F";uid="38dc76df-4ec4-49f3-8dba-846dc5097c8d"
Super-Scaffold_19	RepeatMasker	DNA/Kolobok-E	76630932	76632305	8847	+	.	ID="RND-5_FAMILY-4895";TEgroup="ctg_1%7CRND-5_FAMILY-4895%7C3";Tend="2378";Tstart="752";shortTE="F";uid="d87e9aad-b262-4dca-b079-0f9e6011891b"
Super-Scaffold_19	RepeatMasker	DNA/PIF-Spy	15447639	15447747	459	+	.	ID="ISL2EU-3N1_CFL";Tend="299";Tstart="190";shortTE="F";uid="e9d30fb7-bf82-4146-a844-2a13da766624"
Super-Scaffold_19	RepeatMasker	LINE/CR1	7448766	7449197	506	+	.	ID="RND-6_FAMILY-23279";Tend="4141";Tstart="3698";shortTE="F";uid="04079003-74b2-4a70-8bfd-a85b78a4dca9"
Super-Scaffold_19	RepeatMasker	DNA/Ginger-2	66936363	66936494	483	+	.	ID="RND-6_FAMILY-20998";Tend="2640";Tstart="2530";shortTE="F";uid="50d598fb-1dbf-49f8-b2a2-b0922ef0515f"
Super-Scaffold_19	RepeatMasker	DNA	34856466	34856882	1758	+	.	ID="RND-5_FAMILY-3007";Tend="1357";Tstart="900";shortTE="F";uid="afe35f50-4f62-428c-9501-ba21f593bc6b"
Super-Scaffold_19	RepeatMasker	DNA/Kolobok-E	15697192	15697473	924	+	.	ID="RND-4_FAMILY-2210";Tend="1229";Tstart="919";shortTE="F";uid="13f78bdd-d18e-46c0-a5c0-4a590f46397b"
Super-Scaffold_19	RepeatMasker	DNA/hAT-Ac	86717904	86719213	7399	+	.	ID="RND-6_FAMILY-3628";Tend="2065";Tstart="748";shortTE="F";uid="3da52e6c-62d8-4dc8-9d82-dfbe6985aeff"
Super-Scaffold_19	RepeatMasker	DNA/hAT-Tip100	23691846	23692050	710	+	.	ID="RND-6_FAMILY-4240";Tend="4137";Tstart="3929";shortTE="F";uid="24dbd9a2-6cc3-4427-a2c8-6e30b2b3abd1"
Super-Scaffold_19	RepeatMasker	Unknown	40798117	40798316	1700	+	.	ID="RND-6_FAMILY-8622";Tend="1158";Tstart="959";shortTE="F";uid="a15a96d2-3026-4af4-8d52-f0a1fc606d60"
Super-Scaffold_19	RepeatMasker	DNA/Ginger-1	22437544	22438216	3396	+	.	ID="RND-6_FAMILY-1352";Tend="2183";Tstart="1482";shortTE="F";uid="7f04faec-b9af-4a2e-95f9-6628ac969a84"
Super-Scaffold_19	RepeatMasker	Unknown	70145722	70145970	981	+	.	ID="RND-6_FAMILY-19350";Tend="1400";Tstart="1176";shortTE="F";uid="09800125-e0b4-4c7c-bab4-ee95d9c3e99c"
Super-Scaffold_19	RepeatMasker	Unknown	34725426	34725915	2770	+	.	ID="RND-6_FAMILY-4149";Tend="1584";Tstart="1105";shortTE="F";uid="d717bee2-77b5-4def-9060-932d54d88947"
Super-Scaffold_19	RepeatMasker	DNA/TcMar-Tc1	82266032	82266923	2129	+	.	ID="RND-1_FAMILY-44";Tend="2399";Tstart="1508";shortTE="F";uid="5ba3efd8-4a96-4d2f-9697-3d50fb19da7f"
Super-Scaffold_19	RepeatMasker	DNA	12738995	12739455	2354	+	.	ID="TTAA3_AP";Tend="429";Tstart="1";shortTE="F";uid="a2a678d7-f544-45be-8b33-37cd676415fe"
Super-Scaffold_19	RepeatMasker	Unknown	59890970	59891388	3636	+	.	ID="RND-6_FAMILY-15738";Tend="1469";Tstart="1051";shortTE="F";uid="61c3a2d7-1db1-4e25-99a0-c618cca10227"
Super-Scaffold_19	RepeatMasker	DNA/Ginger-1	54595030	54595221	475	+	.	ID="RND-6_FAMILY-6948";Tend="2122";Tstart="1904";shortTE="F";uid="954c94ba-2d95-4045-ac74-812edd644476"
Super-Scaffold_19	RepeatMasker	LTR/Gypsy	44564248	44568564	17628	+	.	ID="RND-6_FAMILY-9988";Tend="3441";Tstart="673";shortTE="F";uid="474d9dab-b7e7-4444-ac21-2c50a09a653c"
Super-Scaffold_19	RepeatMasker	DNA	69202970	69203294	1798	+	.	ID="TTAA3_AP";Tend="409";Tstart="74";shortTE="F";uid="a6b5c63e-a1ee-4460-91c9-e0489b291b1c"
Super-Scaffold_19	RepeatMasker	Unknown	46751389	46751729	1222	+	.	ID="RND-1_FAMILY-7";Tend="1919";Tstart="1626";shortTE="F";uid="87859738-ac3d-4471-a0b3-87bd972e55ed"
Super-Scaffold_19	RepeatMasker	DNA/hAT-Tip100	23391213	23393026	15819	+	.	ID="RND-6_FAMILY-16375";Tend="1813";Tstart="1";shortTE="F";uid="aad9f972-e056-4205-8671-7a9ef23ebf90"
Super-Scaffold_19	RepeatMasker	Unknown	20489871	20490590	2226	+	.	ID="RND-6_FAMILY-46";Tend="1343";Tstart="742";shortTE="F";uid="652f6921-4bb3-4e81-91f3-ac59b15e0957"
Super-Scaffold_19	RepeatMasker	LINE/L2	78442613	78443077	3010	+	.	ID="RND-6_FAMILY-4154";Tend="2638";Tstart="2172";shortTE="F";uid="05dc39a6-11c0-45dc-9853-54cca1623534"
Super-Scaffold_19	RepeatMasker	Unknown	39070192	39071407	8925	+	.	ID="RND-6_FAMILY-102";Tend="1953";Tstart="737";shortTE="F";uid="2eb73132-51ed-4e86-8717-95165854c704"
Super-Scaffold_19	RepeatMasker	RC/Helitron	40154348	40154545	1024	+	.	ID="RND-6_FAMILY-4802";Tend="653";Tstart="459";shortTE="F";uid="cdd8828d-cf47-4a68-84c5-7bdd9fbf7bb9"
Super-Scaffold_19	RepeatMasker	Unknown	6086359	6086469	595	+	.	ID="RND-6_FAMILY-24099";Tend="1375";Tstart="1265";shortTE="F";uid="737674fa-7d68-45ef-862d-6678e59997b8"
Super-Scaffold_19	RepeatMasker	DNA/PIF-Harbinger	83448127	83448228	413	+	.	ID="RND-6_FAMILY-5669";Tend="2647";Tstart="2546";shortTE="F";uid="06362daf-0936-4849-9c69-2e60484395bc"
Super-Scaffold_19	RepeatMasker	DNA	1054465	1054794	913	+	.	ID="DNA4-3_AP";Tend="473";Tstart="180";shortTE="F";uid="8c9e3b85-1291-4f2e-9233-ba35883f4e70"
Super-Scaffold_19	RepeatMasker	DNA/Kolobok-E	84026415	84026567	405	+	.	ID="KOLOBOKE-3_AP";Tend="2191";Tstart="2041";shortTE="F";uid="6e6a8bf7-0a5a-4394-a120-13eedc62bc81"
Super-Scaffold_19	RepeatMasker	Unknown	80457630	80457828	1336	+	.	ID="RND-5_FAMILY-1367";Tend="1166";Tstart="969";shortTE="F";uid="aa233691-71ee-43f9-aed8-2388a7eb35c2"
Super-Scaffold_19	RepeatMasker	Unknown	82680436	82680672	1563	+	.	ID="RND-6_FAMILY-4702";Tend="996";Tstart="760";shortTE="F";uid="8e7c483b-5952-486d-8aa2-5990bb1a315c"
Super-Scaffold_19	RepeatMasker	RC/Helitron	13272787	13272968	1143	+	.	ID="RND-5_FAMILY-6677";Tend="1162";Tstart="982";shortTE="F";uid="fee048d8-315e-438c-8e36-c230eb48370b"
Super-Scaffold_19	RepeatMasker	Unknown	50943168	50943336	1182	+	.	ID="RND-6_FAMILY-46";Tend="1325";Tstart="1157";shortTE="F";uid="f8fbf708-93ff-4ab8-90c7-a55f12c7a691"
Super-Scaffold_19	RepeatMasker	LINE/I-Jockey	82594445	82594713	571	+	.	ID="RND-6_FAMILY-15578";Tend="1380";Tstart="1109";shortTE="F";uid="f8b489c6-8721-4fbd-8731-1056314b23fd"
Super-Scaffold_19	RepeatMasker	DNA	35059164	35059367	542	+	.	ID="RND-6_FAMILY-18684";Tend="1454";Tstart="1262";shortTE="F";uid="29f8aaa9-9512-4720-8b8b-2f0f7899a311"
Super-Scaffold_19	RepeatMasker	Unknown	26787314	26787499	679	+	.	ID="RND-6_FAMILY-2829";Tend="1270";Tstart="1096";shortTE="F";uid="ce51016b-3efe-48f8-b2cf-566647bfd666"
Super-Scaffold_19	RepeatMasker	Retroposon?	8412635	8412786	436	+	.	ID="RND-1_FAMILY-202";Tend="301";Tstart="153";shortTE="F";uid="2d6e2af0-387c-4b97-9b68-63feedead019"
Super-Scaffold_19	RepeatMasker	DNA/hAT-Tip100	78076614	78077184	598	+	.	ID="RND-1_FAMILY-308";Tend="4792";Tstart="4221";shortTE="F";uid="3398f76a-f58b-420f-b989-6252317d153e"
Super-Scaffold_19	RepeatMasker	LTR/Gypsy	71119903	71120024	814	+	.	ID="RND-6_FAMILY-7501";Tend="826";Tstart="708";shortTE="F";uid="48a8c131-ed58-4278-ab48-345e5c86e9e0"
Super-Scaffold_19	RepeatMasker	DNA/TcMar-Tc1	51996528	51996649	408	+	.	ID="MARINER-N22_AG";Tend="188";Tstart="68";shortTE="F";uid="4468614e-7be0-48a4-9b41-56c727ada6f6"
Super-Scaffold_19	RepeatMasker	Unknown	10154866	10157294	20350	+	.	ID="RND-1_FAMILY-492";Tend="2482";Tstart="75";shortTE="F";uid="70f02597-e422-4cc9-a2f5-374f31448bd6"
Super-Scaffold_19	RepeatMasker	RC/Helitron	77621614	77621807	757	+	.	ID="RND-5_FAMILY-5971";Tend="1245";Tstart="1013";shortTE="F";uid="44be3d68-6793-4030-93db-5fdab9c4b6e3"
Super-Scaffold_19	RepeatMasker	DNA/MULE-MuDR	69350465	69350616	656	+	.	ID="MUDR4X_AP";Tend="2049";Tstart="1880";shortTE="F";uid="60971c44-c67c-48d2-a19b-089f1390e7ea"
Super-Scaffold_19	RepeatMasker	DNA/MULE-MuDR	83977307	83977959	5404	+	.	ID="RND-1_FAMILY-465";Tend="1549";Tstart="897";shortTE="F";uid="45e07920-5831-4588-a349-7a67e77a79a7"
Super-Scaffold_19	RepeatMasker	DNA/Ginger-1	33482243	33482447	467	+	.	ID="RND-6_FAMILY-15982";Tend="2206";Tstart="2011";shortTE="F";uid="8e13e5f8-e2f1-4afa-b800-80621848dc21"
Super-Scaffold_19	RepeatMasker	DNA/Kolobok-E	10336123	10336287	730	+	.	ID="RND-5_FAMILY-5284";Tend="964";Tstart="807";shortTE="F";uid="a2adbe0d-b409-4c9b-9807-c9d9a1066057"
Super-Scaffold_19	RepeatMasker	Unknown	77051432	77051564	462	+	.	ID="RND-6_FAMILY-11108";Tend="1048";Tstart="917";shortTE="F";uid="92414928-8bdd-45a4-b4e8-9976584bd619"
Super-Scaffold_19	RepeatMasker	DNA	63342869	63343309	868	+	.	ID="DNA4-3_AP";Tend="590";Tstart="194";shortTE="F";uid="0124f668-ce32-4ea9-b267-71741b0c539b"
Super-Scaffold_19	RepeatMasker	Retroposon?	20466249	20466717	610	+	.	ID="RND-1_FAMILY-326";Tend="4553";Tstart="4089";shortTE="F";uid="cdc6ad95-7cda-435e-a6e1-f27f7aff8f66"
Super-Scaffold_19	RepeatMasker	DNA	68388389	68388698	1127	+	.	ID="TTAA2C_AP";Tend="423";Tstart="81";shortTE="F";uid="64c9c876-217c-459f-a182-9d8138aa0415"
Super-Scaffold_19	RepeatMasker	DNA/hAT-Tip100	79697993	79698336	686	+	.	ID="DNA8-107_AP";Tend="1026";Tstart="703";shortTE="F";uid="cb3ec9a6-3c86-4274-98a3-67d75df0c420"
Super-Scaffold_19	RepeatMasker	DNA/Ginger-1	889671	889848	474	+	.	ID="rnd-6_family-6948";Tend="2241";Tstart="1994";shortTE="F";uid="9b562ab4-e9fa-4bd2-a135-1623e8903dce"
Super-Scaffold_19	RepeatMasker	Unknown	14485631	14486043	3358	+	.	ID="RND-1_FAMILY-193";Tend="1392";Tstart="985";shortTE="F";uid="8e36662e-b627-4db3-a0ac-fefb4ef3bf64"
Super-Scaffold_19	RepeatMasker	DNA	17415634	17416364	4085	+	.	ID="DNA4-2_AP";Tend="769";Tstart="1";shortTE="F";uid="c5eadf75-b2c3-47e3-b235-94304d90c7bf"
Super-Scaffold_19	RepeatMasker	DNA	22655223	22655954	529	+	.	ID="DNA4-2_AP";Tend="728";Tstart="1";shortTE="F";uid="72b57078-0daf-42c1-b610-5e03608e679f"
Super-Scaffold_19	RepeatMasker	Retroposon?	25231397	25231979	1030	+	.	ID="RND-6_FAMILY-4581";Tend="1929";Tstart="1351";shortTE="F";uid="92869324-057c-4b68-af4b-adf2f09e6cd0"
Super-Scaffold_19	RepeatMasker	DNA/hAT-Charlie	62758622	62758928	1259	+	.	ID="RND-6_FAMILY-13624";Tend="1155";Tstart="915";shortTE="F";uid="c8b8d6d5-f37f-409d-a004-e22f66b68ac4"
Super-Scaffold_19	RepeatMasker	DNA/hAT-Ac	85944584	85945096	993	+	.	ID="DNA8-99_AP";TEgroup="ctg_1%7CDNA8-99_AP%7C3";Tend="758";Tstart="8";shortTE="F";uid="cc76a2eb-ceb2-4001-9517-a0df9fe00b76"
Super-Scaffold_19	RepeatMasker	DNA/Ginger-1	38016936	38017114	1350	+	.	ID="RND-6_FAMILY-8078";Tend="462";Tstart="287";shortTE="F";uid="c17d8a3e-8f24-47a2-927b-0108a3a8b80f"
Super-Scaffold_19	RepeatMasker	DNA/Kolobok-E	85109629	85109729	459	+	.	ID="RND-6_FAMILY-1369";Tend="1275";Tstart="1076";shortTE="F";uid="49f572b8-ec0f-456c-a4d6-7d9eb88257ed"
Super-Scaffold_19	RepeatMasker	Unknown	42857481	42857822	1079	+	.	ID="RND-6_FAMILY-693";Tend="1647";Tstart="1315";shortTE="F";uid="5f92af57-7903-48ce-b8aa-96f4eca516cf"
Super-Scaffold_19	RepeatMasker	LTR/Pao	12435564	12439649	18033	+	.	ID="BEL1-I_AP";TEgroup="ctg_1%7CBEL1-I_AP%7C1";Tend="4412";Tstart="1";shortTE="F";uid="2fbc8e35-e52e-4bdd-b387-d22bde249860"
Super-Scaffold_19	RepeatMasker	DNA	46181825	46181960	444	+	.	ID="TTAA18B_AP";Tend="114";Tstart="1";shortTE="F";uid="6a7c7c0b-0eca-41b5-b00d-d10d42e3afd1"
Super-Scaffold_19	RepeatMasker	DNA/Ginger-2	24423178	24424223	7645	+	.	ID="RND-6_FAMILY-60";Tend="1821";Tstart="772";shortTE="F";uid="3f064ee7-71e5-4ca9-b0e3-251339b94b22"
Super-Scaffold_19	RepeatMasker	Retroposon?	67976333	67976606	520	+	.	ID="RND-6_FAMILY-2591";Tend="1391";Tstart="1094";shortTE="F";uid="3c7b151c-5ead-425d-b902-ff7581aebdf0"
Super-Scaffold_19	RepeatMasker	RC/Helitron	46299946	46300179	645	+	.	ID="RND-5_FAMILY-2153";Tend="773";Tstart="578";shortTE="F";uid="5f27cdce-be7d-47bb-b11b-391de13483c5"
Super-Scaffold_19	RepeatMasker	DNA/hAT-Charlie	70118019	70118186	930	+	.	ID="DNA8-55B_AP";Tend="186";Tstart="1";shortTE="F";uid="542e6a64-48ae-4872-8252-fda5ea064d3a"
Super-Scaffold_19	RepeatMasker	LTR/Pao	80908711	80910533	16588	+	.	ID="RND-6_FAMILY-1882";Tend="1823";Tstart="1";shortTE="F";uid="cfcae909-dbfd-4311-967c-dff50ded3121"
Super-Scaffold_19	RepeatMasker	LINE/I-Jockey	58597744	58608206	57874	+	.	ID="RND-1_FAMILY-24";Tend="7880";Tstart="275";shortTE="F";uid="c017f110-3e44-4128-b857-50c8ba3c844e"
Super-Scaffold_19	RepeatMasker	DNA/Kolobok-T2	60174833	60175198	1448	+	.	ID="RND-6_FAMILY-1087";Tend="860";Tstart="495";shortTE="F";uid="5b5c9a3c-49bb-4f5a-a7c2-46de6fcb7479"
Super-Scaffold_19	RepeatMasker	DNA	57598958	57599746	6317	+	.	ID="RND-1_FAMILY-232";Tend="1725";Tstart="938";shortTE="F";uid="f0068efb-0a68-40f6-8397-7f9ab9df69d0"
Super-Scaffold_19	RepeatMasker	RC/Helitron	24228056	24228537	492	+	.	ID="RND-6_FAMILY-8687";Tend="5270";Tstart="4819";shortTE="F";uid="9aa78570-bc14-49d1-ab45-7b1402ceb99e"
Super-Scaffold_19	RepeatMasker	Unknown	24604479	24604849	1969	+	.	ID="RND-4_FAMILY-83";Tend="1360";Tstart="970";shortTE="F";uid="de8616fd-dbbd-4039-a06a-9c57bdab741a"
Super-Scaffold_19	RepeatMasker	DNA	31762338	31762979	5118	+	.	ID="RND-1_FAMILY-85";Tend="2939";Tstart="2302";shortTE="F";uid="b6d0a0fa-683e-412c-82bb-3aa0deb1d3de"
Super-Scaffold_19	RepeatMasker	DNA/P	13613677	13615980	4513	+	.	ID="RND-1_FAMILY-190";Tend="4540";Tstart="2227";shortTE="F";uid="8fb8a454-4071-4ee7-b89d-598940b4d3ef"
Super-Scaffold_19	RepeatMasker	DNA	82846548	82846712	442	+	.	ID="DNA8-31_AP";Tend="595";Tstart="432";shortTE="F";uid="b47b0565-1025-46e1-b081-b9cfbc6bf2c4"
Super-Scaffold_19	RepeatMasker	DNA/hAT-Blackjack	547906	548177	638	+	.	ID="RND-1_FAMILY-334";Tend="1293";Tstart="996";shortTE="F";uid="2c6b6f2d-c79b-41a5-8bd3-a01343a4a058"
Super-Scaffold_19	RepeatMasker	DNA/hAT-Charlie	77876241	77876758	1323	+	.	ID="DNA8-86_AP";Tend="466";Tstart="1";shortTE="F";uid="b83febf8-8f2b-4ebf-a0a4-34fe6978632a"
Super-Scaffold_19	RepeatMasker	DNA/Kolobok-E	15038141	15038382	408	+	.	ID="KOLOBOKE-3_AP";Tend="1952";Tstart="1713";shortTE="F";uid="733c3d2b-482f-49dd-af5e-a2fb89ff5bbc"
Super-Scaffold_19	RepeatMasker	DNA/Maverick	84979355	85023492	41999	+	.	ID="rnd-6_family-25265";Tend="4688";Tstart="1";shortTE="F";uid="1a4ad0ce-e835-43c9-8a3e-698a375e9b87"
Super-Scaffold_19	RepeatMasker	DNA	78567599	78567881	503	+	.	ID="dna4-2_ap";Tend="245";Tstart="1";shortTE="F";uid="e8eba92d-7185-4dba-ad27-ade1a899b2ee"
Super-Scaffold_19	RepeatMasker	DNA	17627257	17627458	672	+	.	ID="TTAA16_AP";Tend="363";Tstart="139";shortTE="F";uid="d9fc1ac2-dbb9-4a10-9ccc-fd2a92eba845"
Super-Scaffold_19	RepeatMasker	Unknown	14719467	14719778	467	+	.	ID="RND-1_FAMILY-156";Tend="1169";Tstart="833";shortTE="F";uid="5e938f31-3efc-4811-932d-0a05575a4271"
Super-Scaffold_19	RepeatMasker	DNA/Ginger-1	51616733	51616994	428	+	.	ID="RND-6_FAMILY-6948";Tend="1325";Tstart="1052";shortTE="F";uid="9e9980ce-65e3-4100-b84c-279413b5b198"
Super-Scaffold_19	RepeatMasker	Unknown	63674350	63675637	10584	+	.	ID="RND-1_FAMILY-7";Tend="1923";Tstart="622";shortTE="F";uid="1034eb87-aede-45fe-aa33-c47949ad6cf7"
Super-Scaffold_19	RepeatMasker	DNA/Ginger-1	57532785	57533299	936	+	.	ID="RND-6_FAMILY-15982";Tend="2140";Tstart="1616";shortTE="F";uid="b5082c25-d5e5-4a3e-845b-ece4af9e7d23"
Super-Scaffold_19	RepeatMasker	DNA/Kolobok-E	40906604	40906832	529	+	.	ID="RND-6_FAMILY-1804";Tend="1958";Tstart="1720";shortTE="F";uid="03b8eb50-da43-4849-837b-e91910a46140"
Super-Scaffold_19	RepeatMasker	Unknown	43929348	43929769	2648	+	.	ID="RND-5_FAMILY-1367";Tend="1389";Tstart="970";shortTE="F";uid="7f7afcae-f4bf-47c8-900a-61ed72eb4cdd"
Super-Scaffold_19	RepeatMasker	Unknown	35129534	35129639	423	+	.	ID="RND-1_FAMILY-463";Tend="1078";Tstart="973";shortTE="F";uid="71950acf-43f5-4c5e-b453-0c80b123b221"
Super-Scaffold_19	RepeatMasker	Unknown	77804757	77805589	1327	+	.	ID="RND-6_FAMILY-1396";TEgroup="ctg_1%7CRND-6_FAMILY-1396%7C8";Tend="2083";Tstart="1382";shortTE="F";uid="9db9d84c-a008-485b-9ac2-c4b065ba807f"
Super-Scaffold_19	RepeatMasker	DNA	50480095	50480233	932	+	.	ID="RND-6_FAMILY-5722";Tend="1075";Tstart="948";shortTE="F";uid="a81a29dc-432b-43da-92ed-d699f1446730"
Super-Scaffold_19	RepeatMasker	DNA/hAT-Tip100	86037340	86037517	1316	+	.	ID="DNA8-65_AP";Tend="168";Tstart="1";shortTE="F";uid="dea69afd-8af0-4b29-bc55-8975e774f56b"
Super-Scaffold_19	RepeatMasker	DNA/hAT-hAT19	32879227	32879745	780	+	.	ID="RND-6_FAMILY-6598";Tend="1597";Tstart="1120";shortTE="F";uid="c10d5d3c-959d-4334-ba86-8552702e6bb8"
Super-Scaffold_19	RepeatMasker	Retroposon?	29812256	29812534	908	+	.	ID="RND-6_FAMILY-6579";Tend="1009";Tstart="748";shortTE="F";uid="810ff3a6-7311-4e75-bf34-947f6d7762c6"
Super-Scaffold_19	RepeatMasker	DNA	88206401	88206835	1057	+	.	ID="RND-6_FAMILY-13648";TEgroup="ctg_1%7CRND-6_FAMILY-13648%7C2";Tend="1856";Tstart="1021";shortTE="F";uid="d3339299-ddb8-41a7-868c-6488b4e0d62b"
Super-Scaffold_19	RepeatMasker	DNA	2735445	2735727	470	+	.	ID="DNA4-2_AP";TEgroup="ctg_1%7CDNA4-2_AP%7C4";Tend="668";Tstart="136";shortTE="F";uid="80858cc9-c0e6-4f82-87dc-fe667c1ab6d0"
Super-Scaffold_19	RepeatMasker	DNA	50699109	50699878	3682	+	.	ID="DNA4-2_AP";Tend="769";Tstart="1";shortTE="F";uid="da7c358f-748c-46fc-82c7-671e30ecf1b1"
Super-Scaffold_19	RepeatMasker	DNA/Kolobok-E	55092112	55092242	511	+	.	ID="RND-5_FAMILY-5311";Tend="1959";Tstart="1817";shortTE="F";uid="9f54ebaf-b922-47fc-a2d4-54501d2d83b1"
Super-Scaffold_19	RepeatMasker	DNA	51440887	51441218	574	+	.	ID="DNA4-2_AP";Tend="769";Tstart="399";shortTE="F";uid="1a4e7b65-0a05-4121-81f1-3b6485e80ae0"
Super-Scaffold_19	RepeatMasker	Unknown	78064352	78064669	1669	+	.	ID="RND-6_FAMILY-18365";TEgroup="ctg_1%7CRND-6_FAMILY-18365%7C12";Tend="526";Tstart="287";shortTE="F";uid="e2145fa0-4624-4355-8876-441b354d3218"
Super-Scaffold_19	RepeatMasker	Unknown	6051656	6051933	607	+	.	ID="RND-6_FAMILY-15403";Tend="1400";Tstart="1107";shortTE="F";uid="11663e40-20d4-4c48-ba3e-8bfb15cc692a"
Super-Scaffold_19	RepeatMasker	LTR/Gypsy	7251340	7254017	46978	+	.	ID="RND-1_FAMILY-403";Tend="5302";Tstart="2187";shortTE="F";uid="aca5e3ec-05be-41f2-b6b6-a0b7da8e36fc"
Super-Scaffold_19	RepeatMasker	DNA/Ginger-1	41182638	41182866	719	+	.	ID="RND-6_FAMILY-6249";Tend="1155";Tstart="901";shortTE="F";uid="dee1e818-7cb7-496d-8dfb-7868146e9e13"
Super-Scaffold_19	RepeatMasker	DNA	47414378	47414786	1622	+	.	ID="TTAA2D_AP";Tend="431";Tstart="1";shortTE="F";uid="db7d3ab8-3ebb-48e2-af45-705021122915"
Super-Scaffold_19	RepeatMasker	RC/Helitron	47924127	47924301	635	+	.	ID="RND-5_FAMILY-1249";Tend="1522";Tstart="1358";shortTE="F";uid="3a27edad-6c76-44e3-ad06-4dfe1791e501"
Super-Scaffold_19	RepeatMasker	DNA/hAT-Tip100	51240550	51241605	2442	+	.	ID="RND-6_FAMILY-1733";Tend="5185";Tstart="4117";shortTE="F";uid="0b3d20dd-3474-4d39-9e7a-974fefb18ac8"
Super-Scaffold_19	RepeatMasker	DNA/Ginger-1	6856125	6856226	424	+	.	ID="RND-5_FAMILY-110";Tend="1170";Tstart="1060";shortTE="F";uid="9ad6c219-b08e-4893-9678-c03b8e9ae364"
Super-Scaffold_19	RepeatMasker	LINE/I-Jockey	42987680	42989076	4197	+	.	ID="RND-6_FAMILY-9500";Tend="2291";Tstart="1014";shortTE="F";uid="7be24dc0-d746-4485-8221-a69bf60065df"
Super-Scaffold_19	RepeatMasker	DNA/hAT-Charlie	7225527	7225962	1325	+	.	ID="HALYOMORPHA_HALYS-5_FAMILY-257";Tend="628";Tstart="190";shortTE="F";uid="15786a9a-a85b-4d92-afda-dce964072927"
Super-Scaffold_19	RepeatMasker	DNA/PIF-Spy	28926220	28926361	449	+	.	ID="ISL2EU-3N1_CFL";Tend="342";Tstart="201";shortTE="F";uid="d6028f67-e230-4348-89fa-eb4743ab961f"
Super-Scaffold_19	RepeatMasker	DNA/hAT-hAT19	50481354	50481521	424	+	.	ID="DNA8-73_AP";Tend="774";Tstart="599";shortTE="F";uid="11d0ef16-9163-40ed-ab91-0eb6cfa50730"
Super-Scaffold_19	RepeatMasker	DNA/Sola-1	32538621	32538913	888	+	.	ID="SOLA1-7_AP";Tend="1098";Tstart="821";shortTE="F";uid="5e3035ac-420e-4077-b81b-11aead0ceeca"
Super-Scaffold_19	RepeatMasker	LTR/Pao	68525959	68527183	10851	+	.	ID="RND-6_FAMILY-11033";Tend="4403";Tstart="3180";shortTE="F";uid="76c157fb-3eae-468b-b279-13b159464208"
Super-Scaffold_19	RepeatMasker	DNA	55089987	55090193	703	+	.	ID="TTAA2D_AP";Tend="431";Tstart="242";shortTE="F";uid="689d9c41-6059-41c8-ae81-7fdf1407a1c9"
Super-Scaffold_19	RepeatMasker	Unknown	43055933	43056080	614	+	.	ID="RND-6_FAMILY-4645";Tend="785";Tstart="648";shortTE="F";uid="c56939d3-8281-42c1-bc0b-5d2888258052"
Super-Scaffold_19	RepeatMasker	DNA/hAT-Charlie	38201319	38201858	1463	+	.	ID="HAT-N1_AP";Tend="561";Tstart="1";shortTE="F";uid="3a5e46ce-b271-4db5-b883-ec78f2a50edc"
Super-Scaffold_19	RepeatMasker	Retroposon?	40105886	40106129	1293	+	.	ID="RND-6_FAMILY-6579";Tend="1008";Tstart="756";shortTE="F";uid="09a15e2d-521e-49cd-82db-80284f154e99"
Super-Scaffold_19	RepeatMasker	DNA/hAT-Tip100	48629020	48629134	449	+	.	ID="DNA8-63_AP";Tend="123";Tstart="1";shortTE="F";uid="a871da08-ea7b-468a-a66a-d8dbc6ff92a3"
Super-Scaffold_19	RepeatMasker	DNA/TcMar-m44?	26346540	26346704	1026	+	.	ID="dnax-4_ap";Tend="172";Tstart="7";shortTE="F";uid="f05f20bb-e020-472a-82dc-40a93965fdc4"
Super-Scaffold_19	RepeatMasker	DNA/hAT-Charlie	41184328	41184604	2385	+	.	ID="RND-1_FAMILY-404";Tend="1245";Tstart="968";shortTE="F";uid="fdf9b2f0-9178-4dfb-b139-d1c1e83eabdc"
Super-Scaffold_19	RepeatMasker	Retroposon?	65711383	65712533	1611	+	.	ID="SINE2-1_AP";Tend="1712";Tstart="438";shortTE="F";uid="e8bfb397-b84f-47bd-a439-043295ba9539"
Super-Scaffold_19	RepeatMasker	DNA/hAT	58581521	58581711	481	+	.	ID="RND-6_FAMILY-10294";Tend="1358";Tstart="1155";shortTE="F";uid="9cfeb3b2-5b34-482b-a5a6-85ce4a86a4bd"
Super-Scaffold_19	RepeatMasker	Unknown	22643404	22643774	2454	+	.	ID="RND-4_FAMILY-83";Tend="1360";Tstart="977";shortTE="F";uid="17ce65a7-dcf0-40cf-ab33-5f580957958c"
Super-Scaffold_19	RepeatMasker	DNA/Kolobok-E	6240078	6241030	1078	+	.	ID="KOLOBOKE-5_AP";Tend="2279";Tstart="1328";shortTE="F";uid="bfc12d20-40c5-4bcc-b707-ab9b02a596c5"
Super-Scaffold_19	RepeatMasker	DNA/TcMar-Mariner	35329346	35331503	15487	+	.	ID="RND-6_FAMILY-12233";Tend="2698";Tstart="725";shortTE="F";uid="7c0039b3-231d-48e8-baae-8e32d1d76504"
Super-Scaffold_19	RepeatMasker	RC/Helitron	51275782	51276082	1589	+	.	ID="RND-6_FAMILY-4802";Tend="750";Tstart="487";shortTE="F";uid="fbed2894-2e8e-4c2d-9e2a-b096a65d8823"
Super-Scaffold_19	RepeatMasker	DNA/TcMar-Mariner	42299549	42300075	3794	+	.	ID="RND-6_FAMILY-4092";Tend="1503";Tstart="981";shortTE="F";uid="bf5c498c-7f5e-4ebe-8c35-02e503b71d82"
Super-Scaffold_19	RepeatMasker	DNA	39602966	39603166	579	+	.	ID="DNA2-3_AP";Tend="632";Tstart="457";shortTE="F";uid="c663ef97-230f-4528-8b58-78b952c699e5"
Super-Scaffold_19	RepeatMasker	DNA/hAT-Tag1	79739528	79739766	454	+	.	ID="RND-6_FAMILY-17730";Tend="2934";Tstart="2695";shortTE="F";uid="cbb57069-93ff-41c8-b999-122fb43b6fe2"
Super-Scaffold_19	RepeatMasker	Retroposon?	13017245	13017974	4571	+	.	ID="RND-1_FAMILY-23";Tend="1842";Tstart="1073";shortTE="F";uid="82a66255-75e1-401f-bcb8-d827198f0381"
Super-Scaffold_19	RepeatMasker	DNA/Ginger-1	46527152	46527856	1440	+	.	ID="RND-6_FAMILY-15982";Tend="2204";Tstart="1471";shortTE="F";uid="377121e7-3fb8-48f3-83ce-ee22dc03e875"
Super-Scaffold_19	RepeatMasker	Unknown	3914945	3915870	5425	+	.	ID="RND-6_FAMILY-27810";Tend="1692";Tstart="755";shortTE="F";uid="33c530c6-c88a-45ec-a7b9-428f9f53dd47"
Super-Scaffold_19	RepeatMasker	RC/Helitron	11660985	11661128	400	+	.	ID="HELITRON-3_HMM";Tend="2724";Tstart="2586";shortTE="F";uid="9f94bf4a-0665-4d87-bf49-b8ac66d37dd5"
Super-Scaffold_19	RepeatMasker	DNA	85945570	85945898	2725	+	.	ID="RND-6_FAMILY-27256";Tend="796";Tstart="466";shortTE="F";uid="7f98bfa4-cdcf-4050-877a-5ef74a7ce70d"
Super-Scaffold_19	RepeatMasker	DNA/hAT-hAT19	59836025	59836371	1029	+	.	ID="RND-6_FAMILY-6838";Tend="1295";Tstart="950";shortTE="F";uid="26ecdf75-666f-4150-bfed-9c10e29e4a99"
Super-Scaffold_19	RepeatMasker	DNA/Zisupton	36173266	36174236	4330	+	.	ID="RND-6_FAMILY-12620";Tend="1802";Tstart="932";shortTE="F";uid="3ac7fd49-c941-4760-be62-770fdf307cb9"
Super-Scaffold_19	RepeatMasker	DNA	16008549	16009171	1701	+	.	ID="DNA4-2_AP";TEgroup="ctg_1%7CDNA4-2_AP%7C7";Tend="769";Tstart="1";shortTE="F";uid="d910e2ac-9057-42b4-a402-a6f17d086d75"
Super-Scaffold_19	RepeatMasker	Unknown	27925946	27926143	842	+	.	ID="RND-6_FAMILY-11108";Tend="1050";Tstart="840";shortTE="F";uid="2c999945-7e43-408e-ab57-215d200aff61"
Super-Scaffold_19	RepeatMasker	Unknown	57283376	57283522	691	+	.	ID="RND-6_FAMILY-24950";Tend="1346";Tstart="1196";shortTE="F";uid="428c7148-bd85-4cf0-9c24-99f1bd2efaad"
Super-Scaffold_19	RepeatMasker	Unknown	47758802	47758933	499	+	.	ID="RND-1_FAMILY-17";Tend="1154";Tstart="1020";shortTE="F";uid="ce7a4c00-6677-49f4-8ce4-6423e2456684"
Super-Scaffold_19	RepeatMasker	DNA/TcMar-Mariner	757934	758064	728	+	.	ID="RND-6_FAMILY-12233";Tend="934";Tstart="803";shortTE="F";uid="23ab4df8-1664-4a11-bc04-e6129e18dea4"
Super-Scaffold_19	RepeatMasker	DNA/hAT-Tip100	81658	84857	27784	+	.	ID="RND-6_FAMILY-738";Tend="5178";Tstart="1979";shortTE="F";uid="a6852f20-cb2d-48b6-9ae6-3153e5a57445"
Super-Scaffold_19	RepeatMasker	Unknown	60061873	60063711	11419	+	.	ID="RND-1_FAMILY-11";Tend="1889";Tstart="102";shortTE="F";uid="d80ed18e-34c6-4c7d-b960-ccc2f2392d94"
Super-Scaffold_19	RepeatMasker	LTR/Gypsy	11226028	11226340	600	+	.	ID="GYPSY6-LTR_AP";Tend="616";Tstart="252";shortTE="F";uid="6ebd395b-5cf8-4617-9504-765a2d126df3"
Super-Scaffold_19	RepeatMasker	Unknown	80847123	80847517	985	+	.	ID="RND-4_FAMILY-1804";Tend="1374";Tstart="1179";shortTE="F";uid="f1cb3696-23a0-42c9-9bd0-d7ef5b504424"
Super-Scaffold_19	RepeatMasker	DNA	3847752	3848140	1986	+	.	ID="TTAA2B_AP";Tend="340";Tstart="1";shortTE="F";uid="a93379ff-319c-4c20-9c67-22e84bd240de"
Super-Scaffold_19	RepeatMasker	LTR/Pao	20032042	20033928	15643	+	.	ID="RND-6_FAMILY-756";Tend="2594";Tstart="785";shortTE="F";uid="e8c6af56-dcf1-43c0-a8a6-e78e46dcd4b8"
Super-Scaffold_19	RepeatMasker	DNA/MULE-MuDR	88214970	88215150	1302	+	.	ID="RND-5_FAMILY-12451";Tend="1532";Tstart="1355";shortTE="F";uid="44c9ff6f-f5ea-42dc-a127-f1f0f355e198"
Super-Scaffold_19	RepeatMasker	Unknown	30867790	30867925	448	+	.	ID="RND-6_FAMILY-23";Tend="1644";Tstart="1501";shortTE="F";uid="4a048815-df8e-41f6-8704-2dbad6934da8"
Super-Scaffold_19	RepeatMasker	Retroposon?	56272084	56273641	4502	+	.	ID="SINE2-1_AP";Tend="1770";Tstart="1";shortTE="F";uid="ce8535b6-2a76-43fa-9432-9591e7fac325"
Super-Scaffold_19	RepeatMasker	DNA/hAT-Tip100	38329306	38329425	523	+	.	ID="RND-4_FAMILY-91";Tend="2043";Tstart="1936";shortTE="F";uid="f2cf9ca5-eb79-4f9e-ac51-b4f2bacc21f7"
Super-Scaffold_19	RepeatMasker	DNA/PIF-Spy	20651408	20651685	471	+	.	ID="ISL2EU-3N1_CFL";Tend="561";Tstart="275";shortTE="F";uid="441fb501-3d2e-4a9e-a204-a27958339194"
Super-Scaffold_19	RepeatMasker	DNA/Ginger-1	9875289	9875429	671	+	.	ID="RND-6_FAMILY-15982";Tend="1996";Tstart="1359";shortTE="F";uid="d36649fa-856d-4dce-b815-197b81479b1d"
Super-Scaffold_19	RepeatMasker	Retroposon?	4537927	4538620	1343	+	.	ID="RND-6_FAMILY-8671";Tend="1171";Tstart="275";shortTE="F";uid="40ecd0c7-7604-4381-a18e-159128df3e31"
Super-Scaffold_19	RepeatMasker	DNA/hAT-Charlie	83595251	83595659	2319	+	.	ID="RND-6_FAMILY-14051";Tend="1356";Tstart="932";shortTE="F";uid="d8116e82-0ec9-4f8e-bef5-c319e656733f"
Super-Scaffold_19	RepeatMasker	Unknown	24357695	24358119	2658	+	.	ID="RND-5_FAMILY-1367";Tend="1385";Tstart="969";shortTE="F";uid="d144e451-33a2-4542-a081-623e634a38c3"
Super-Scaffold_19	RepeatMasker	Unknown	48399996	48400647	5678	+	.	ID="RND-6_FAMILY-24950";Tend="1586";Tstart="938";shortTE="F";uid="1f99781f-41aa-4354-81f5-4247805c5273"
Super-Scaffold_19	RepeatMasker	DNA	73740929	73741242	1474	+	.	ID="RND-6_FAMILY-2704";TEgroup="ctg_1%7CRND-6_FAMILY-2704%7C4";Tend="1331";Tstart="824";shortTE="F";uid="03318d91-0111-4488-8bc9-fc8a8bd0ac4c"
Super-Scaffold_19	RepeatMasker	Unknown	50997383	50997738	2057	+	.	ID="RND-4_FAMILY-83";Tend="1354";Tstart="978";shortTE="F";uid="948ff4d8-67bb-452f-a267-8df28dab8caa"
Super-Scaffold_19	RepeatMasker	DNA/MULE-MuDR	88214420	88214523	736	+	.	ID="RND-5_FAMILY-12451";Tend="976";Tstart="876";shortTE="F";uid="b282ede0-3f07-4d59-a653-99e037917a99"
Super-Scaffold_19	RepeatMasker	Unknown	49341443	49342191	4697	+	.	ID="RND-6_FAMILY-56";Tend="2907";Tstart="2137";shortTE="F";uid="8455527d-2efb-4288-9b52-ec8eeb06fcaf"
Super-Scaffold_19	RepeatMasker	DNA/MULE-MuDR	41981972	41982207	867	+	.	ID="RND-6_FAMILY-1565";Tend="720";Tstart="497";shortTE="F";uid="6b5e46aa-50ad-4762-abc9-8b06d984cf09"
Super-Scaffold_19	RepeatMasker	Retroposon?	690833	692305	4397	+	.	ID="SINE2-1_AP";Tend="1770";Tstart="235";shortTE="F";uid="fa9fa161-3169-49b5-94a9-b581d16e4aa2"
Super-Scaffold_19	RepeatMasker	DNA/hAT-hAT19	71176679	71176856	500	+	.	ID="DNA8-74_AP";Tend="261";Tstart="66";shortTE="F";uid="2a921247-380a-47d8-99e6-245f845ac2a5"
Super-Scaffold_19	RepeatMasker	DNA	19259360	19259677	733	+	.	ID="ttaa3c_ap";TEgroup="ctg_1%7Cttaa3c_ap%7C2";Tend="425";Tstart="25";shortTE="F";uid="aa6afa66-3911-4653-ba0f-5f57143c655a"
Super-Scaffold_19	RepeatMasker	Unknown	13141882	13142167	649	+	.	ID="RND-6_FAMILY-20567";Tend="1178";Tstart="884";shortTE="F";uid="e1aa0c2b-3b67-4168-a69c-a089cd59b4cd"
Super-Scaffold_19	RepeatMasker	Unknown	810156	810670	2450	+	.	ID="RND-5_FAMILY-4034";Tend="1363";Tstart="850";shortTE="F";uid="cc82e4fd-e1b3-43cd-af3c-e64546f26a68"
Super-Scaffold_19	RepeatMasker	LTR/Gypsy	7865990	7873894	70612	+	.	ID="RND-6_FAMILY-251";Tend="8143";Tstart="240";shortTE="F";uid="4a08e901-5298-4485-ae4f-e599a2b2a339"
Super-Scaffold_19	RepeatMasker	Unknown	8548485	8548644	495	+	.	ID="RND-6_FAMILY-16279";Tend="1306";Tstart="1127";shortTE="F";uid="a824242a-72cc-4ea7-9461-72ff26923d33"
Super-Scaffold_19	RepeatMasker	DNA/hAT-hAT19	48102854	48103067	652	+	.	ID="HAT-N2_AP";Tend="199";Tstart="1";shortTE="F";uid="4e727816-2f99-4612-b177-c5e06c53e48a"
Super-Scaffold_19	RepeatMasker	DNA/Ginger-1	26433367	26433955	5139	+	.	ID="RND-6_FAMILY-9648";Tend="1818";Tstart="1231";shortTE="F";uid="6331c8ff-39f3-4e65-b586-bc8744345caa"
Super-Scaffold_19	RepeatMasker	Unknown	26664779	26665081	2388	+	.	ID="RND-6_FAMILY-15738";Tend="576";Tstart="275";shortTE="F";uid="49aa491c-22ae-4418-8c9a-1f35203ea940"
Super-Scaffold_19	RepeatMasker	Retroposon?	79368244	79368458	655	+	.	ID="RND-5_FAMILY-9490";Tend="1428";Tstart="1215";shortTE="F";uid="994b936b-2bb6-43b7-a7c5-2aacc8aef30b"
Super-Scaffold_19	RepeatMasker	DNA/MULE-NOF	45556947	45557343	3275	+	.	ID="RND-1_FAMILY-337";Tend="727";Tstart="332";shortTE="F";uid="588ff754-5529-465c-9c1a-833d62d8eac0"
Super-Scaffold_19	RepeatMasker	Unknown	44651269	44651475	465	+	.	ID="RND-6_FAMILY-18365";Tend="514";Tstart="297";shortTE="F";uid="da1e2bc9-e945-4ec2-bde6-8fc56947b815"
Super-Scaffold_19	RepeatMasker	DNA/hAT-Tip100	1403148	1403286	1025	+	.	ID="RND-6_FAMILY-9340";Tend="1358";Tstart="1220";shortTE="F";uid="5ebbecf0-2f39-488f-906d-696bfb835952"
Super-Scaffold_19	RepeatMasker	DNA/hAT-Charlie	70444957	70445057	669	+	.	ID="RND-6_FAMILY-13624";Tend="1012";Tstart="919";shortTE="F";uid="90450d84-4419-4959-b304-40f4d16523a7"
Super-Scaffold_19	RepeatMasker	Unknown	68972774	68972989	1435	+	.	ID="RND-1_FAMILY-17";Tend="1191";Tstart="977";shortTE="F";uid="698dea80-587e-4644-9eb1-d86afd2d357b"
Super-Scaffold_19	RepeatMasker	DNA/hAT-Tip100	62097600	62097709	620	+	.	ID="RND-6_FAMILY-12830";Tend="1225";Tstart="1119";shortTE="F";uid="7b297337-4c04-4012-a59f-f425e5593b03"
Super-Scaffold_19	RepeatMasker	DNA/MULE-MuDR	24870756	24871871	2247	+	.	ID="RND-5_FAMILY-1952";Tend="6003";Tstart="4938";shortTE="F";uid="751bfb12-432e-47cc-adf9-236c5f5c9511"
Super-Scaffold_19	RepeatMasker	Unknown	85710713	85711418	1531	+	.	ID="RND-6_FAMILY-3022";Tend="1528";Tstart="881";shortTE="F";uid="cee10b71-cd7f-468b-8d06-9bb7ef7a1fb6"
Super-Scaffold_19	RepeatMasker	LINE/I	70291511	70291796	1464	+	.	ID="RND-5_FAMILY-1747";Tend="1188";Tstart="906";shortTE="F";uid="ad1a6ba5-e567-49ce-91c4-f00a9b01852d"
Super-Scaffold_19	RepeatMasker	Unknown	13169313	13169469	624	+	.	ID="RND-6_FAMILY-4887";Tend="222";Tstart="64";shortTE="F";uid="46fb2319-59c7-4684-be56-dd6af09a560c"
Super-Scaffold_19	RepeatMasker	DNA	35516139	35516761	3670	+	.	ID="DNA4-3_AP";Tend="635";Tstart="3";shortTE="F";uid="f22d0d7a-874f-47d9-8c24-df8f8502df4e"
Super-Scaffold_19	RepeatMasker	DNA/hAT-hAT19	31671981	31672199	1252	+	.	ID="DNA8-71_AP";Tend="550";Tstart="337";shortTE="F";uid="19d468d3-1cc1-4a3a-9a05-43f4d5b8a48c"
Super-Scaffold_19	RepeatMasker	DNA/TcMar-Mariner	29306904	29307019	485	+	.	ID="RND-6_FAMILY-1021";Tend="636";Tstart="532";shortTE="F";uid="c1ea2d37-062f-427c-b9e7-c571224a8929"
Super-Scaffold_19	RepeatMasker	DNA	83500705	83501069	1007	+	.	ID="ttaa7_ap";Tend="434";Tstart="1";shortTE="F";uid="ee63e926-8f44-489f-91cb-f8991b60e7ca"
Super-Scaffold_19	RepeatMasker	DNA/hAT-Tip100	64579647	64580402	763	+	.	ID="RND-6_FAMILY-1392";Tend="1219";Tstart="455";shortTE="F";uid="6ec4b933-f9ea-4725-b93c-f9b72eb2ed3a"
Super-Scaffold_19	RepeatMasker	Retroposon?	13595237	13595461	944	+	.	ID="RND-6_FAMILY-8671";Tend="1134";Tstart="895";shortTE="F";uid="77eaad1f-dda5-4e4e-b4f3-0913fbed45e3"
Super-Scaffold_19	RepeatMasker	Unknown	813924	814086	442	+	.	ID="RND-6_FAMILY-16279";Tend="1295";Tstart="1133";shortTE="F";uid="35f1e5fd-3eee-4a7a-9d58-dca792f3c7ab"
Super-Scaffold_19	RepeatMasker	DNA/hAT-Tip100	53697145	53697564	760	+	.	ID="dna8-81_ap";Tend="734";Tstart="444";shortTE="F";uid="27fd5ff0-0baf-44a1-8d47-c90f376f6e0b"
Super-Scaffold_19	RepeatMasker	DNA/hAT?	14364147	14364311	784	+	.	ID="RND-6_FAMILY-3477";Tend="2339";Tstart="2165";shortTE="F";uid="d5363caa-ecac-4dc9-9c4c-2f09c9295db6"
Super-Scaffold_19	RepeatMasker	DNA/hAT-Charlie	228896	229225	578	+	.	ID="RND-6_FAMILY-8738";Tend="3587";Tstart="3245";shortTE="F";uid="3e2be1b4-2ba9-4718-9603-531ff2c0f34a"
Super-Scaffold_19	RepeatMasker	RC/Helitron	11560048	11560279	768	+	.	ID="RND-5_FAMILY-1249";Tend="1540";Tstart="1331";shortTE="F";uid="007c9d93-ff3e-47cc-b463-120f46742ccb"
Super-Scaffold_19	RepeatMasker	DNA/hAT-hAT19	35430649	35430878	511	+	.	ID="RND-6_FAMILY-2414";Tend="867";Tstart="653";shortTE="F";uid="1ef3c258-3583-4783-bf68-a71a4353eac8"
Super-Scaffold_19	RepeatMasker	Unknown	83686516	83686679	1393	+	.	ID="RND-1_FAMILY-316";Tend="1687";Tstart="1524";shortTE="F";uid="7add0b84-b8cb-41b8-9c52-4d0ddea1bd0f"
Super-Scaffold_19	RepeatMasker	DNA/hAT-Blackjack	20747556	20747747	657	+	.	ID="RND-1_FAMILY-334";Tend="1290";Tstart="1069";shortTE="F";uid="da364a6a-a5df-40d2-983d-5a9719bae10b"
Super-Scaffold_19	RepeatMasker	DNA/TcMar-Tc1	7904438	7904733	473	+	.	ID="MARINER-N12_RPR";Tend="320";Tstart="26";shortTE="F";uid="2a1a8358-562c-4ca1-9e39-f6db55f1a74e"
Super-Scaffold_19	RepeatMasker	Unknown	38262518	38262618	494	+	.	ID="RND-1_FAMILY-60";Tend="1092";Tstart="999";shortTE="F";uid="c26b5981-e9af-499b-881d-66390b0b7af8"
Super-Scaffold_19	RepeatMasker	Unknown	33599651	33602079	19805	+	.	ID="RND-5_FAMILY-4340";Tend="2695";Tstart="296";shortTE="F";uid="fbb03d47-4486-4a49-836d-ad7749493f02"
Super-Scaffold_19	RepeatMasker	Unknown	70624353	70624723	1692	+	.	ID="RND-6_FAMILY-24950";Tend="1342";Tstart="940";shortTE="F";uid="7b579e45-3aa8-4efd-9ab5-27a0944f1014"
Super-Scaffold_19	RepeatMasker	DNA	9986254	9986607	957	+	.	ID="DNA4-3_AP";Tend="351";Tstart="5";shortTE="F";uid="5bce1478-8c09-4926-b37e-cc7e5fae9717"
Super-Scaffold_19	RepeatMasker	DNA/hAT-Charlie	63570157	63570417	1312	+	.	ID="RND-5_FAMILY-2917";Tend="1470";Tstart="1146";shortTE="F";uid="0f0d52e5-937f-4991-9a96-aab9637d30e9"
Super-Scaffold_19	RepeatMasker	DNA	61865064	61865180	552	+	.	ID="RND-1_FAMILY-64";Tend="2243";Tstart="2125";shortTE="F";uid="b3702f04-abc3-4841-be06-55e3500e2541"
Super-Scaffold_19	RepeatMasker	DNA/Ginger-1	38876643	38876918	1107	+	.	ID="RND-6_FAMILY-1352";Tend="1910";Tstart="1644";shortTE="F";uid="80f6e633-5add-4303-8cd4-30f85d79a006"
Super-Scaffold_19	RepeatMasker	RC/Helitron	18089060	18089385	1072	+	.	ID="RND-5_FAMILY-1249";Tend="1615";Tstart="1290";shortTE="F";uid="3ec2322e-31e6-4d12-ba07-e688183f2300"
Super-Scaffold_19	RepeatMasker	Unknown	43056188	43056303	772	+	.	ID="RND-5_FAMILY-3346";Tend="1068";Tstart="954";shortTE="F";uid="2d0f61bf-8e1d-4a39-af30-44db845d0e81"
Super-Scaffold_19	RepeatMasker	Unknown	70873787	70874162	2428	+	.	ID="RND-5_FAMILY-1367";Tend="1353";Tstart="971";shortTE="F";uid="139f64cc-aeb2-49cd-9811-048a4a0d4d57"
Super-Scaffold_19	RepeatMasker	RC/Helitron	77296674	77297717	8234	+	.	ID="RND-6_FAMILY-4929";Tend="2084";Tstart="1037";shortTE="F";uid="406c7723-25ba-4abb-b424-aa292714b18c"
Super-Scaffold_19	RepeatMasker	DNA/hAT?	68426641	68426755	433	+	.	ID="DNA8-60_AP";Tend="356";Tstart="253";shortTE="F";uid="1d83dcf0-9973-4222-81b4-15383efb0e43"
Super-Scaffold_19	RepeatMasker	LINE/CR1	70744620	70744745	426	+	.	ID="RND-5_FAMILY-1164";Tend="3618";Tstart="3500";shortTE="F";uid="94a78f74-8ae9-4fdd-abfa-bfbefd5c641b"
Super-Scaffold_19	RepeatMasker	DNA/hAT-Tip100	58959740	58959935	889	+	.	ID="dna8-113_ap";Tend="176";Tstart="42";shortTE="F";uid="2da68ce6-b465-4656-a83b-79532504f830"
Super-Scaffold_19	RepeatMasker	DNA/hAT-hAT19	48770822	48771178	746	+	.	ID="RND-5_FAMILY-3214";Tend="1285";Tstart="948";shortTE="F";uid="6cab5875-49f2-46fd-a9c8-e6f26c4dd426"
Super-Scaffold_19	RepeatMasker	DNA/hAT-hAT19	54128055	54128229	603	+	.	ID="HAT-N4_AP";Tend="618";Tstart="463";shortTE="F";uid="9e322071-a23f-4d41-8e48-fcde4476f563"
Super-Scaffold_19	RepeatMasker	DNA/hAT-Tip100	43833284	43833766	1731	+	.	ID="RND-6_FAMILY-20603";Tend="1135";Tstart="682";shortTE="F";uid="e89b9757-58d9-4f8c-a27a-8b12e1bb49b4"
Super-Scaffold_19	RepeatMasker	Unknown	23945585	23946237	2531	+	.	ID="RND-1_FAMILY-51";Tend="1247";Tstart="586";shortTE="F";uid="213fe21d-6809-4022-9f37-0490fe06b4e9"
Super-Scaffold_19	RepeatMasker	LINE/CR1	34963250	34963631	720	+	.	ID="RND-6_FAMILY-1779";Tend="1518";Tstart="1142";shortTE="F";uid="61461f81-aa13-4452-ba87-1d6a65b4593c"
Super-Scaffold_19	RepeatMasker	DNA/hAT-hAT19	72004222	72004463	489	+	.	ID="dna8-96_ap";Tend="236";Tstart="15";shortTE="F";uid="863b35c1-55b4-4211-8b85-1f6776cb1688"
Super-Scaffold_19	RepeatMasker	DNA	45481512	45482153	1247	+	.	ID="DNA4-3_AP";Tend="635";Tstart="1";shortTE="F";uid="c7c0b05a-757c-43dd-aaac-eb5c8444d019"
Super-Scaffold_19	RepeatMasker	Retroposon?	12824353	12824500	656	+	.	ID="RND-6_FAMILY-2591";Tend="1219";Tstart="1078";shortTE="F";uid="d6bef5d7-cb6f-438c-bff3-70a2630c9279"
Super-Scaffold_19	RepeatMasker	Unknown	30198893	30199132	585	+	.	ID="RND-4_FAMILY-1804";Tend="794";Tstart="561";shortTE="F";uid="67a89a53-b614-4f06-87b9-38c5a5b510d0"
Super-Scaffold_19	RepeatMasker	DNA/MULE-MuDR	87382354	87382741	513	+	.	ID="mudr1x_ap";Tend="1777";Tstart="1445";shortTE="F";uid="be6fdadb-88a4-40fe-b9e1-6e0953420cd6"
Super-Scaffold_19	RepeatMasker	LINE/R1	71485036	71485363	1609	+	.	ID="RND-6_FAMILY-11786";Tend="1080";Tstart="770";shortTE="F";uid="823ff408-4e09-40e9-82f6-c99d3e21e32c"
Super-Scaffold_19	RepeatMasker	DNA/MULE-MuDR	27824076	27824227	915	+	.	ID="RND-1_FAMILY-424";Tend="2633";Tstart="2480";shortTE="F";uid="e9cf4a59-fa38-4a5c-af9a-dd81e81ebd47"
Super-Scaffold_19	RepeatMasker	DNA	60753027	60753660	4000	+	.	ID="DNA4-3_AP";Tend="635";Tstart="3";shortTE="F";uid="bb758b71-4729-4949-8c8d-a85fa4485922"
Super-Scaffold_19	RepeatMasker	DNA	78644389	78644548	654	+	.	ID="dna4-2_ap";Tend="769";Tstart="609";shortTE="F";uid="100a51d9-416a-4a36-a092-43e402ff13c3"
Super-Scaffold_19	RepeatMasker	DNA/MULE-MuDR	77079588	77081082	13324	+	.	ID="RND-1_FAMILY-169";Tend="2264";Tstart="769";shortTE="F";uid="4836fa8e-b9e7-47f2-b701-1b1e19ea5069"
Super-Scaffold_19	RepeatMasker	RC/Helitron	30341377	30341558	972	+	.	ID="RND-5_FAMILY-2153";Tend="1731";Tstart="1557";shortTE="F";uid="e6b0c814-b424-4f58-b625-9d940ef28b77"
Super-Scaffold_19	RepeatMasker	Unknown	34202031	34202195	656	+	.	ID="RND-1_FAMILY-349";Tend="1441";Tstart="1231";shortTE="F";uid="77d39f7d-94c2-43e0-b8e7-12363f2ca138"
Super-Scaffold_19	RepeatMasker	DNA	46443168	46443702	2367	+	.	ID="TTAA25_AP";Tend="512";Tstart="1";shortTE="F";uid="15b7d467-e6aa-484e-9939-71777ed31187"
Super-Scaffold_19	RepeatMasker	DNA/TcMar-Tc1	26965901	26966529	2059	+	.	ID="RND-1_FAMILY-44";TEgroup="ctg_1%7CRND-1_FAMILY-44%7C3";Tend="1639";Tstart="640";shortTE="F";uid="bddf929c-aa1c-4d02-9e41-a59894f09f9d"
Super-Scaffold_19	RepeatMasker	DNA	27403562	27403915	2334	+	.	ID="DNA4-2_AP";Tend="358";Tstart="1";shortTE="F";uid="18870e2f-ddb7-4071-a21e-91a6222c0401"
Super-Scaffold_19	RepeatMasker	DNA/hAT-Ac	72754633	72756686	16821	+	.	ID="RND-6_FAMILY-16035";Tend="3048";Tstart="999";shortTE="F";uid="fedac434-08d2-4d1f-9d68-8ac352bc5a4f"
Super-Scaffold_19	RepeatMasker	Retroposon?	26977120	26977529	545	+	.	ID="RND-6_FAMILY-15663";Tend="1761";Tstart="1322";shortTE="F";uid="f6893196-b5c2-43bf-bf39-61103070dcaf"
Super-Scaffold_19	RepeatMasker	LINE/CR1	44709460	44710440	3811	+	.	ID="RND-6_FAMILY-2588";Tend="1688";Tstart="691";shortTE="F";uid="853dc766-f04d-4e28-b46d-5e3c6cd3cefb"
Super-Scaffold_19	RepeatMasker	RC/Helitron	54171540	54171707	410	+	.	ID="RND-5_FAMILY-1249";Tend="1487";Tstart="1313";shortTE="F";uid="df9b6670-85d1-4143-a451-b3500c0759c1"
Super-Scaffold_19	RepeatMasker	DNA	16605445	16606315	1117	+	.	ID="DNA4-2_AP";Tend="760";Tstart="5";shortTE="F";uid="7f6e24a4-be2c-4dbd-a121-f154b25aeda5"
Super-Scaffold_19	RepeatMasker	DNA	14139643	14139869	605	+	.	ID="DNA4-3_AP";Tend="637";Tstart="397";shortTE="F";uid="3ffe5249-b6fe-4c19-b5b1-29ec211d6d35"
Super-Scaffold_19	RepeatMasker	DNA	45063304	45063658	716	+	.	ID="DNA4-3_AP";Tend="486";Tstart="156";shortTE="F";uid="110e436d-7027-4c72-98f2-995a4b6da2e6"
Super-Scaffold_19	RepeatMasker	DNA/hAT-Charlie	24595133	24595244	811	+	.	ID="RND-6_FAMILY-36684";Tend="1286";Tstart="1175";shortTE="F";uid="2523a7c6-dcaf-465b-b6e7-ce95f6be4b90"
Super-Scaffold_19	RepeatMasker	Unknown	6074400	6075567	4961	+	.	ID="RND-6_FAMILY-15403";Tend="1262";Tstart="39";shortTE="F";uid="978e04df-45ce-46d3-9934-c29cb7127007"
Super-Scaffold_19	RepeatMasker	DNA	66810285	66810878	1840	+	.	ID="DNA4-2_AP";Tend="601";Tstart="2";shortTE="F";uid="da28a14f-3f94-4075-a764-b9da99ea53bf"
Super-Scaffold_19	RepeatMasker	DNA/Ginger-1	50452828	50452931	461	+	.	ID="RND-6_FAMILY-1352";Tend="896";Tstart="796";shortTE="F";uid="20414d0e-cc98-4d00-8f83-fecb4e99b0ce"
Super-Scaffold_19	RepeatMasker	DNA/hAT-Charlie	30972952	30973136	417	+	.	ID="RND-6_FAMILY-11898";Tend="1596";Tstart="1409";shortTE="F";uid="73b6cd83-0f3f-4dcd-bdaa-fa6ed060cf75"
Super-Scaffold_19	RepeatMasker	DNA	17098785	17099043	1489	+	.	ID="TTAA3B_AP";Tend="434";Tstart="196";shortTE="F";uid="c9200a43-7a5b-4153-887c-36437fb231e7"
Super-Scaffold_19	RepeatMasker	DNA	25394427	25394890	1178	+	.	ID="DNA4-2_AP";Tend="444";Tstart="1";shortTE="F";uid="29510a47-e16b-4d19-abd3-0e1f94583ef4"
Super-Scaffold_19	RepeatMasker	DNA/MULE-MuDR	76447568	76449312	4788	+	.	ID="RND-6_FAMILY-4223";TEgroup="ctg_1%7CRND-6_FAMILY-4223%7C2";Tend="2472";Tstart="74";shortTE="F";uid="f09a773f-f624-4d27-b12c-8984e6598633"
Super-Scaffold_19	RepeatMasker	DNA	64316528	64317048	3464	+	.	ID="rnd-6_family-2704";Tend="1331";Tstart="881";shortTE="F";uid="13609831-d5eb-4107-b3e4-ec282aa37787"
Super-Scaffold_19	RepeatMasker	DNA/Sola-1	78424334	78425125	528	+	.	ID="SOLA1-11_AP";TEgroup="ctg_1%7CSOLA1-11_AP%7C7";Tend="4186";Tstart="37";shortTE="T";uid="6e6f6ce3-56b9-42ba-904a-20f28e385d72"
Super-Scaffold_19	RepeatMasker	RC/Helitron	71324642	71324971	458	+	.	ID="RND-6_FAMILY-32308";Tend="1462";Tstart="1181";shortTE="F";uid="e7080d3a-53e8-44a1-9358-b68a15787fdc"
Super-Scaffold_19	RepeatMasker	DNA	28975636	28976015	1078	+	.	ID="TTAA8_AP";Tend="438";Tstart="24";shortTE="F";uid="7cea8e8a-4d99-4b39-8766-b8bf8e31566c"
Super-Scaffold_19	RepeatMasker	DNA	26581732	26581934	428	+	.	ID="DNA-TTAA-1_AP";Tend="421";Tstart="223";shortTE="F";uid="f68deb11-2427-413e-9e37-a1269200067d"
Super-Scaffold_19	RepeatMasker	DNA/Kolobok-E	14100543	14100752	954	+	.	ID="RND-4_FAMILY-2210";Tend="1376";Tstart="1162";shortTE="F";uid="a1880ca6-01ce-4667-b0cf-0da9d659fd29"
Super-Scaffold_19	RepeatMasker	LINE/L2	58064516	58064872	1078	+	.	ID="RND-6_FAMILY-15346";Tend="2416";Tstart="2065";shortTE="F";uid="bee78b9a-2474-4d2e-9ec2-cc82e1a93b2d"
Super-Scaffold_19	RepeatMasker	Retroposon?	68659977	68660082	421	+	.	ID="RND-6_FAMILY-2591";Tend="1072";Tstart="967";shortTE="F";uid="488649df-cf0b-42d9-a54a-3b8928b6c61f"
Super-Scaffold_19	RepeatMasker	Unknown	19104726	19104881	546	+	.	ID="RND-1_FAMILY-17";Tend="1131";Tstart="976";shortTE="F";uid="d1d2d4f7-edab-4869-9360-1f74a5049266"
Super-Scaffold_19	RepeatMasker	DNA/Ginger-1	71590596	71590802	511	+	.	ID="RND-6_FAMILY-2193";Tend="2652";Tstart="2454";shortTE="F";uid="06395850-5419-4268-a8b3-0f6bb6f672b0"
Super-Scaffold_19	RepeatMasker	LTR/Gypsy	73843005	73843353	1016	+	.	ID="GYPSY2-I_AP";Tend="472";Tstart="126";shortTE="F";uid="e14e262c-036b-4964-8445-831b27c9f21c"
Super-Scaffold_19	RepeatMasker	Unknown	31428628	31428765	417	+	.	ID="RND-6_FAMILY-1206";Tend="164";Tstart="30";shortTE="F";uid="51dca81a-4874-4b13-a00d-329db639b583"
Super-Scaffold_19	RepeatMasker	DNA	74232904	74233275	430	+	.	ID="DNA4-3_AP";Tend="507";Tstart="157";shortTE="F";uid="5e23e96b-8f14-4887-b545-7b17327c6d67"
Super-Scaffold_19	RepeatMasker	Unknown	12195533	12196027	1948	+	.	ID="RND-5_FAMILY-1367";Tend="1374";Tstart="912";shortTE="F";uid="ae75a583-01bc-4a02-a2b2-e6dbc6b24253"
Super-Scaffold_19	RepeatMasker	RC/Helitron	47209274	47209569	1869	+	.	ID="RND-1_FAMILY-68";Tend="1037";Tstart="741";shortTE="F";uid="e9193fb5-8034-4e0f-b394-f141998f19c6"
Super-Scaffold_19	RepeatMasker	Retroposon?	83093345	83093761	501	+	.	ID="SINE2-2_AP";Tend="400";Tstart="1";shortTE="F";uid="e83834bc-668a-4068-8632-707358f53d22"
Super-Scaffold_19	RepeatMasker	DNA/Ginger-1	26016940	26017053	549	+	.	ID="RND-5_FAMILY-110";Tend="1013";Tstart="898";shortTE="F";uid="81630bf9-77ad-4616-94ec-9e16b4a810d9"
Super-Scaffold_19	RepeatMasker	Unknown	20693118	20693686	3248	+	.	ID="RND-6_FAMILY-11032";Tend="2497";Tstart="1964";shortTE="F";uid="cb28f735-29f1-477f-8029-942b7edab2ce"
Super-Scaffold_19	RepeatMasker	DNA/hAT-Charlie	13701068	13701306	1046	+	.	ID="RND-5_FAMILY-8319";Tend="1140";Tstart="908";shortTE="F";uid="df12add0-f54d-4679-9e32-317ec627808b"
Super-Scaffold_19	RepeatMasker	DNA/Kolobok-T2	4442786	4442950	596	+	.	ID="REP-4_PBA";Tend="628";Tstart="466";shortTE="F";uid="26ca4e68-bab8-41e9-8edf-585286a6a61e"
Super-Scaffold_19	RepeatMasker	DNA/Ginger-2	86107846	86107959	723	+	.	ID="RND-6_FAMILY-60";Tend="1818";Tstart="1707";shortTE="F";uid="644a68eb-3229-4e5c-b1e1-ad2329e94fb9"
Super-Scaffold_19	RepeatMasker	DNA	72115864	72116314	1171	+	.	ID="TTAA8_AP";Tend="425";Tstart="1";shortTE="F";uid="4b7e8885-7022-4ec7-b456-f986d81c324a"
Super-Scaffold_19	RepeatMasker	LINE/I	41823750	41825574	1746	+	.	ID="RND-5_FAMILY-1734";Tend="1864";Tstart="39";shortTE="F";uid="7c055b00-d387-4d2d-8047-f1a3ce3341c8"
Super-Scaffold_19	RepeatMasker	Unknown	74473020	74473386	889	+	.	ID="RND-1_FAMILY-156";Tend="1869";Tstart="1462";shortTE="F";uid="de52b1f8-41b1-4dc2-b5f2-de4b92b9ca78"
Super-Scaffold_19	RepeatMasker	LINE/CR1	85058422	85058676	1876	+	.	ID="RND-5_FAMILY-3812";Tend="4498";Tstart="4243";shortTE="F";uid="830d1ea0-3dc7-4e71-88e6-53e6f204271b"
Super-Scaffold_19	RepeatMasker	DNA	66817366	66817641	1648	+	.	ID="RND-5_FAMILY-11747";Tend="1198";Tstart="917";shortTE="F";uid="49f143de-4ccc-4d97-958d-fa9281924a87"
Super-Scaffold_19	RepeatMasker	RC/Helitron	24669252	24669653	2158	+	.	ID="RND-1_FAMILY-138";TEgroup="ctg_1%7CRND-1_FAMILY-138%7C7";Tend="1833";Tstart="967";shortTE="F";uid="ffb95cd3-4040-47a3-8e1e-6e298bf35c31"
Super-Scaffold_19	RepeatMasker	RC/Helitron	75863577	75864387	6680	+	.	ID="RND-6_FAMILY-6242";Tend="1644";Tstart="846";shortTE="F";uid="3f829951-7c31-4ee3-b17a-72600ee0bd2e"
Super-Scaffold_19	RepeatMasker	RC/Helitron	6810211	6810366	575	+	.	ID="RND-5_FAMILY-5971";Tend="1113";Tstart="957";shortTE="F";uid="6212c03c-aa4e-48b2-83c3-7f6c142e86a2"
Super-Scaffold_19	RepeatMasker	Unknown	42632281	42633042	2919	+	.	ID="RND-5_FAMILY-1816";Tend="1614";Tstart="786";shortTE="F";uid="dc432489-f4dd-4553-a8b3-5b60e26c9d1d"
Super-Scaffold_19	RepeatMasker	DNA/MULE-NOF	69462984	69463425	765	+	.	ID="RND-5_FAMILY-266";Tend="2254";Tstart="1843";shortTE="F";uid="8f55e7dd-535d-48dd-a368-ec374ffd19cc"
Super-Scaffold_19	RepeatMasker	DNA	53861206	53861515	1752	+	.	ID="RND-6_FAMILY-7491";Tend="1200";Tstart="908";shortTE="F";uid="1b51196e-91af-44f9-9941-70afebd05260"
Super-Scaffold_19	RepeatMasker	LINE/I	73300691	73301309	823	+	.	ID="RND-6_FAMILY-927";Tend="1534";Tstart="919";shortTE="F";uid="4e064301-45f8-4eea-a510-bfe728027cce"
Super-Scaffold_19	RepeatMasker	LINE/I	33837569	33837746	508	+	.	ID="RND-6_FAMILY-6002";Tend="1361";Tstart="1179";shortTE="F";uid="ce896ae9-6ef2-4776-bb14-bd0b08edda4e"
Super-Scaffold_19	RepeatMasker	DNA/TcMar?	62682892	62683032	654	+	.	ID="RND-6_FAMILY-7571";Tend="1571";Tstart="1440";shortTE="F";uid="29157feb-3ede-4e2e-829f-cc41d84e1b94"
Super-Scaffold_19	RepeatMasker	Unknown	84401217	84401750	3223	+	.	ID="RND-1_FAMILY-420";Tend="1430";Tstart="946";shortTE="F";uid="25021eba-8a40-402d-8c94-01a23c265355"
Super-Scaffold_19	RepeatMasker	DNA/hAT-Tip100	70721574	70722551	1165	+	.	ID="RND-6_FAMILY-4240";Tend="2766";Tstart="1786";shortTE="F";uid="bb3fa24d-e7f4-4f3f-9b43-973903b3fb15"
Super-Scaffold_19	RepeatMasker	DNA/Ginger-2	12802502	12802755	1753	+	.	ID="RND-6_FAMILY-60";Tend="1814";Tstart="1554";shortTE="F";uid="8d1716ef-8061-4c44-b527-2c7a522ed8cf"
Super-Scaffold_19	RepeatMasker	DNA/hAT-Tip100	17113331	17113500	555	+	.	ID="RND-6_FAMILY-1615";Tend="1973";Tstart="1799";shortTE="F";uid="d09ef9b8-8efe-4fbb-8564-3bf2de2e3b3a"
Super-Scaffold_19	RepeatMasker	DNA/hAT-Tip100	32140662	32141320	4178	+	.	ID="RND-6_FAMILY-12830";Tend="1632";Tstart="972";shortTE="F";uid="53a7c20e-3bbc-4ca5-be5b-2be99dee089b"
Super-Scaffold_19	RepeatMasker	DNA/hAT	79030956	79031126	433	+	.	ID="DNA8-101_AP";Tend="567";Tstart="401";shortTE="F";uid="dc61697e-ab08-4b34-9778-b7501ee4580a"
Super-Scaffold_19	RepeatMasker	DNA/hAT-Tip100	47220492	47221814	1928	+	.	ID="rnd-6_family-9943";Tend="1680";Tstart="833";shortTE="F";uid="8d0cfc4e-d9b3-4570-aecc-fd46cfdc856c"
Super-Scaffold_19	RepeatMasker	Unknown	27511059	27511282	1466	+	.	ID="RND-1_FAMILY-17";Tend="1213";Tstart="982";shortTE="F";uid="d543ffb9-f343-4359-a5f8-79bd3e2a5405"
Super-Scaffold_19	RepeatMasker	DNA/hAT-Blackjack	80897397	80898061	1672	+	.	ID="RND-6_FAMILY-1870";Tend="6731";Tstart="6074";shortTE="F";uid="080674ac-c301-4a23-9d4c-1bf39fe429b3"
Super-Scaffold_19	RepeatMasker	DNA	9965745	9965909	622	+	.	ID="dna4-2_ap";Tend="162";Tstart="1";shortTE="F";uid="984ae9dd-b8cb-44dc-832c-9e481adc4c8c"
Super-Scaffold_19	RepeatMasker	DNA/hAT-hAT19	42627863	42628053	486	+	.	ID="RND-6_FAMILY-2414";Tend="1776";Tstart="1585";shortTE="F";uid="ac9c2980-741f-485f-88c8-18337f68aed5"
Super-Scaffold_19	RepeatMasker	Unknown	26313523	26314213	3672	+	.	ID="RND-5_FAMILY-1816";Tend="1256";Tstart="608";shortTE="F";uid="2b46d5c0-a7a8-4498-bae0-f39bb84cbf7e"
Super-Scaffold_19	RepeatMasker	DNA	78369622	78370193	2298	+	.	ID="RND-5_FAMILY-5541";Tend="1261";Tstart="687";shortTE="F";uid="c7c2a9f7-3fe3-4cb4-a834-eb2d701fe8a9"
Super-Scaffold_19	RepeatMasker	DNA/Ginger-1	77697957	77698146	499	+	.	ID="RND-6_FAMILY-1352";Tend="1190";Tstart="1019";shortTE="F";uid="fcf00ec8-f9c8-4ccc-ab84-cd838cb06260"
Super-Scaffold_19	RepeatMasker	DNA/TcMar-Fot1	16439647	16440474	752	+	.	ID="RND-6_FAMILY-5468";Tend="1580";Tstart="753";shortTE="F";uid="111ac952-6c3a-445f-bce7-785d471b06e4"
Super-Scaffold_19	RepeatMasker	RC/Helitron	72094268	72094575	1550	+	.	ID="RND-5_FAMILY-2212";Tend="980";Tstart="702";shortTE="F";uid="f2461734-8d9b-4fec-abac-b62142db431e"
Super-Scaffold_19	RepeatMasker	DNA/hAT-hAT19	72378232	72378364	400	+	.	ID="RND-6_FAMILY-13269";Tend="4466";Tstart="4330";shortTE="F";uid="7836390e-e6fc-4a82-873d-90cd7d676f87"
Super-Scaffold_19	RepeatMasker	LTR/Pao	11872239	11878495	30425	+	.	ID="RND-6_FAMILY-6684";Tend="5394";Tstart="514";shortTE="F";uid="d6a0903b-5327-4342-8972-91557ec9ac95"
Super-Scaffold_19	RepeatMasker	DNA	39983003	39983340	553	+	.	ID="DNA8-15_AP";TEgroup="ctg_1%7CDNA8-15_AP%7C1";Tend="243";Tstart="3";shortTE="F";uid="6f59f913-563a-45e7-9aa7-59da09db7f59"
Super-Scaffold_19	RepeatMasker	DNA/PIF-Harbinger	53388727	53388877	955	+	.	ID="RND-6_FAMILY-8673";Tend="5616";Tstart="5222";shortTE="F";uid="62ceba75-02d3-4686-a456-7d2eddfff7c8"
Super-Scaffold_19	RepeatMasker	DNA	43492738	43492991	1548	+	.	ID="RND-6_FAMILY-4747";Tend="2021";Tstart="1773";shortTE="F";uid="f9faf02b-f11b-4883-a76a-1b655e4b2ce0"
Super-Scaffold_19	RepeatMasker	LTR/Gypsy	60185318	60186379	5457	+	.	ID="RND-6_FAMILY-4739";Tend="885";Tstart="1";shortTE="F";uid="c1f58e42-8208-4f45-bd61-eace5a60993e"
Super-Scaffold_19	RepeatMasker	DNA/Kolobok-E	10600535	10601028	637	+	.	ID="RND-4_FAMILY-2210";TEgroup="ctg_1%7CRND-4_FAMILY-2210%7C1";Tend="1321";Tstart="916";shortTE="F";uid="948e0cbe-5b14-4d47-8531-4d8d45732e12"
Super-Scaffold_19	RepeatMasker	DNA/hAT-Charlie	27604159	27604513	2410	+	.	ID="RND-5_FAMILY-2917";Tend="1341";Tstart="962";shortTE="F";uid="d2b38c57-9148-4502-b020-364a232abd0f"
Super-Scaffold_19	RepeatMasker	Retroposon?	17324801	17325944	4542	+	.	ID="SINE2-1_AP";Tend="1411";Tstart="256";shortTE="F";uid="5c812a7c-ab6e-4a9b-a11a-a4a08805d92e"
Super-Scaffold_19	RepeatMasker	Unknown	31312234	31312580	2527	+	.	ID="RND-1_FAMILY-174";Tend="1307";Tstart="961";shortTE="F";uid="e386ca21-d4dc-4fde-bf79-675b92fb6104"
Super-Scaffold_19	RepeatMasker	Retroposon?	60156785	60157460	1567	+	.	ID="RND-6_FAMILY-15663";TEgroup="ctg_1%7CRND-6_FAMILY-15663%7C5";Tend="1840";Tstart="1007";shortTE="F";uid="afbf5183-42d3-4538-af3e-8398ad061b48"
Super-Scaffold_19	RepeatMasker	RC/Helitron	72095037	72095204	623	+	.	ID="RND-5_FAMILY-2212";Tend="2498";Tstart="2304";shortTE="F";uid="c52f5ed7-8efb-4a94-9a14-9b1795e5769f"
Super-Scaffold_19	RepeatMasker	DNA/Maverick	35594448	35596940	7729	+	.	ID="RND-6_FAMILY-12720";Tend="5479";Tstart="2966";shortTE="F";uid="8b2800fe-f49b-433b-92ca-5adfd6787109"
Super-Scaffold_19	RepeatMasker	DNA/MULE-NOF	11031530	11032508	2150	+	.	ID="rnd-6_family-3572";Tend="1404";Tstart="365";shortTE="F";uid="c78373e8-4fc6-4afa-a190-c0b6fa5b2a19"
Super-Scaffold_19	RepeatMasker	DNA/P	79706844	79707483	495	+	.	ID="RND-6_FAMILY-9742";Tend="3461";Tstart="2834";shortTE="F";uid="0b92eb4e-5be5-4d63-b514-5800ecb38b1d"
Super-Scaffold_19	RepeatMasker	DNA/Ginger-1	45341386	45341942	2793	+	.	ID="RND-6_FAMILY-1352";Tend="2084";Tstart="1471";shortTE="F";uid="0729ace5-0234-48aa-b2e8-aff145eab3e7"
Super-Scaffold_19	RepeatMasker	LINE/L2	60443657	60443810	511	+	.	ID="RND-5_FAMILY-712";Tend="901";Tstart="748";shortTE="F";uid="86eb3bd2-f502-4e64-9ed5-acbddcadc931"
Super-Scaffold_19	RepeatMasker	LTR/Gypsy	6558020	6558588	3631	+	.	ID="RND-5_FAMILY-70";Tend="8647";Tstart="8111";shortTE="F";uid="795924a7-e4ea-46a1-a5af-c1d36ea9e00b"
Super-Scaffold_19	RepeatMasker	DNA/hAT-hAT19	58895734	58896147	1742	+	.	ID="RND-5_FAMILY-4213";Tend="1431";Tstart="964";shortTE="F";uid="a5052951-9407-4a3c-89f6-1172502159f0"
Super-Scaffold_19	RepeatMasker	LTR/Gypsy	25275346	25275935	1792	+	.	ID="RND-6_FAMILY-7501";Tend="3128";Tstart="2539";shortTE="F";uid="1444fc59-110c-429c-8a83-0c37aa106d6b"
Super-Scaffold_19	RepeatMasker	RC/Helitron	48401060	48401278	479	+	.	ID="RND-1_FAMILY-323";Tend="1106";Tstart="929";shortTE="F";uid="2527a73b-b2e7-49c1-b5d4-22ed547ec88e"
Super-Scaffold_19	RepeatMasker	Unknown	32654036	32654605	3124	+	.	ID="RND-5_FAMILY-3346";Tend="1489";Tstart="932";shortTE="F";uid="23a0aabe-ee42-4b6a-ae92-d23489fb3bb1"
Super-Scaffold_19	RepeatMasker	DNA	80551275	80551613	662	+	.	ID="TTAA2C_AP";Tend="316";Tstart="1";shortTE="F";uid="72b02898-b77f-4179-83bd-98665e2d8edd"
Super-Scaffold_19	RepeatMasker	DNA/Kolobok-E	15836227	15836391	408	+	.	ID="RND-6_FAMILY-1804";Tend="2486";Tstart="2309";shortTE="F";uid="5b87712d-15b7-438d-957e-e2e24a1092c2"
Super-Scaffold_19	RepeatMasker	DNA/TcMar-Tigger	25078526	25078755	1001	+	.	ID="RND-6_FAMILY-1180";Tend="1097";Tstart="867";shortTE="F";uid="e4abc759-21d1-499b-bd85-3edae89da43e"
Super-Scaffold_19	RepeatMasker	DNA	73270006	73270177	608	+	.	ID="RND-1_FAMILY-452";Tend="1085";Tstart="914";shortTE="F";uid="963a7e17-2eec-4bb0-bbcf-020c25a59d58"
Super-Scaffold_19	RepeatMasker	DNA/Academ-1	20455501	20455745	739	+	.	ID="RND-6_FAMILY-13583";Tend="1197";Tstart="945";shortTE="F";uid="7eace737-e740-4e69-910a-6894ba8b309b"
Super-Scaffold_19	RepeatMasker	DNA/hAT-Charlie	21542459	21542649	527	+	.	ID="RND-5_FAMILY-3229";Tend="1417";Tstart="1201";shortTE="F";uid="3b83b7c3-4ad8-47b7-a8bd-91a09175c755"
Super-Scaffold_19	RepeatMasker	DNA/Kolobok-E	66537698	66538720	1729	+	.	ID="RND-6_FAMILY-1804";Tend="2073";Tstart="990";shortTE="F";uid="82fc8438-0f86-4db1-98fe-ee69817c1d10"
Super-Scaffold_19	RepeatMasker	DNA/Ginger-1	34911938	34912263	1053	+	.	ID="RND-6_FAMILY-1352";Tend="1355";Tstart="1031";shortTE="F";uid="68cff33b-001e-4b39-be63-cec5bd9b2995"
Super-Scaffold_19	RepeatMasker	DNA/MULE-Ricksha	582066	582375	2554	+	.	ID="RND-6_FAMILY-6072";Tend="991";Tstart="680";shortTE="F";uid="b6affdd2-032b-40e5-87d8-b1d9080da29a"
Super-Scaffold_19	RepeatMasker	DNA	67503108	67503714	1279	+	.	ID="DNA4-3_AP";Tend="635";Tstart="2";shortTE="F";uid="ddb2e351-2a20-4cbe-a8df-6f6892056056"
Super-Scaffold_19	RepeatMasker	Unknown	40817145	40817367	907	+	.	ID="RND-6_FAMILY-11108";Tend="1110";Tstart="872";shortTE="F";uid="93633259-dc50-4969-9372-99a99c6b1046"
Super-Scaffold_19	RepeatMasker	DNA/MULE-MuDR	27527264	27528233	1154	+	.	ID="RND-6_FAMILY-16615";Tend="1414";Tstart="455";shortTE="F";uid="c75d29e9-b584-486a-8bf2-1163e2b55f30"
Super-Scaffold_19	RepeatMasker	DNA	57254669	57255185	2078	+	.	ID="RND-6_FAMILY-4091";Tend="1945";Tstart="1439";shortTE="F";uid="76069194-af18-4134-a747-794b30c4d56f"
Super-Scaffold_19	RepeatMasker	DNA/Maverick	30592220	30593375	7554	+	.	ID="RND-6_FAMILY-2457";Tend="4543";Tstart="3362";shortTE="F";uid="64ce6e2f-a76f-488b-9792-c480bc638e0b"
Super-Scaffold_19	RepeatMasker	DNA/hAT-Blackjack	85050510	85050949	569	+	.	ID="HAT-27_LSAL";Tend="630";Tstart="189";shortTE="F";uid="4e2dc5f6-c883-43e7-a589-e863f6c5447c"
Super-Scaffold_19	RepeatMasker	DNA/Ginger-1	23683486	23684200	923	+	.	ID="RND-6_FAMILY-1352";Tend="2141";Tstart="1403";shortTE="F";uid="a9a7aacd-e316-4ef8-b1bf-cb0c0d168354"
Super-Scaffold_19	RepeatMasker	Unknown	10909764	10912031	19538	+	.	ID="RND-1_FAMILY-22";Tend="2979";Tstart="712";shortTE="F";uid="f2ab657d-9853-48ac-bcf8-4477b3f4047c"
Super-Scaffold_19	RepeatMasker	DNA/Ginger-1	36785552	36785698	514	+	.	ID="RND-6_FAMILY-1352";Tend="1897";Tstart="1753";shortTE="F";uid="026aacd4-89dd-46d9-a268-0679bbdb411f"
Super-Scaffold_19	RepeatMasker	DNA/hAT-Tip100	23968860	23969960	3117	+	.	ID="HAT-3_AP";TEgroup="ctg_1%7CHAT-3_AP%7C1";Tend="2321";Tstart="1000";shortTE="F";uid="913f67a8-72de-4bbc-ac94-aa62bad78834"
Super-Scaffold_19	RepeatMasker	DNA/Kolobok-E	39660066	39660366	410	+	.	ID="KOLOBOKE-2_AP";Tend="1415";Tstart="1128";shortTE="F";uid="70303469-dd97-4bdd-992f-c4bd1741a1a9"
Super-Scaffold_19	RepeatMasker	DNA	40282657	40282829	427	+	.	ID="TTAA18_AP";Tend="560";Tstart="372";shortTE="F";uid="7188628c-599c-41eb-a8da-7e84fad1a82a"
Super-Scaffold_19	RepeatMasker	DNA	24116280	24116456	436	+	.	ID="dna4-1_ap";Tend="233";Tstart="38";shortTE="F";uid="00ad6a35-20a8-46ed-85ed-c79e1b0655ba"
Super-Scaffold_19	RepeatMasker	DNA	82100880	82101159	741	+	.	ID="DNA4-2_AP";Tend="286";Tstart="1";shortTE="F";uid="2c372b5b-de10-4e28-9b24-479f6c162d98"
Super-Scaffold_19	RepeatMasker	DNA/hAT-Tip100	47141150	47141346	774	+	.	ID="RND-6_FAMILY-9653";Tend="2076";Tstart="1890";shortTE="F";uid="9fe0656e-c43b-4b4f-8a22-7955fe790529"
Super-Scaffold_19	RepeatMasker	DNA	56493529	56493632	422	+	.	ID="RND-6_FAMILY-13054";Tend="2414";Tstart="2310";shortTE="F";uid="f96adf30-615f-48a9-8db9-66824d3aa84f"
Super-Scaffold_19	RepeatMasker	DNA/hAT	69817841	69818366	3772	+	.	ID="RND-5_FAMILY-901";Tend="1479";Tstart="943";shortTE="F";uid="8ce855e6-8934-4e1b-b96e-08e94140e095"
Super-Scaffold_19	RepeatMasker	Unknown	32535786	32535949	465	+	.	ID="RND-4_FAMILY-932";Tend="930";Tstart="758";shortTE="F";uid="67ef36b5-e5df-40b4-8491-633f53f54c8e"
Super-Scaffold_19	RepeatMasker	DNA	46298659	46298860	413	+	.	ID="RND-5_FAMILY-3928";Tend="5006";Tstart="4805";shortTE="F";uid="ecaa7e56-f0b9-42c8-80db-d51acc9d085b"
Super-Scaffold_19	RepeatMasker	Unknown	2243949	2247076	20971	+	.	ID="RND-6_FAMILY-10319";Tend="2683";Tstart="1";shortTE="F";uid="e04dea10-bbd5-4aab-beb0-c2f27e9a96e2"
Super-Scaffold_19	RepeatMasker	DNA/Ginger-1	27267047	27267737	4199	+	.	ID="RND-6_FAMILY-1352";Tend="2140";Tstart="1414";shortTE="F";uid="3fd08d5a-0e70-4e26-a85b-a6264f830e48"
Super-Scaffold_19	RepeatMasker	DNA/hAT-hAT19	30319005	30319251	448	+	.	ID="RND-6_FAMILY-10041";Tend="2909";Tstart="2655";shortTE="F";uid="e52d75b0-6831-4180-8426-5fe919cbae56"
Super-Scaffold_19	RepeatMasker	DNA/TcMar-Fot1	85205376	85205847	576	+	.	ID="MARINER-22_RPR";Tend="1520";Tstart="1049";shortTE="F";uid="2f106594-c824-4789-9918-b2b62c14d4da"
Super-Scaffold_19	RepeatMasker	DNA	46301646	46302050	2621	+	.	ID="RND-1_FAMILY-30";Tend="1621";Tstart="1196";shortTE="F";uid="5883d224-cf4e-43e5-a903-ade673306123"
Super-Scaffold_19	RepeatMasker	DNA/Ginger-1	56563189	56563351	642	+	.	ID="RND-6_FAMILY-2193";Tend="2617";Tstart="2452";shortTE="F";uid="8004c59a-e494-4408-9383-1d3b0aa6771c"
Super-Scaffold_19	RepeatMasker	Retroposon?	58651147	58651409	1140	+	.	ID="SINE2-1_AP";Tend="840";Tstart="585";shortTE="F";uid="d9e35b65-9509-429e-b974-a91a380e6c5a"
Super-Scaffold_19	RepeatMasker	Unknown	43550019	43550133	462	+	.	ID="RND-1_FAMILY-17";Tend="1147";Tstart="1032";shortTE="F";uid="8e088d28-f0d8-49a2-b3c2-94970e2ec3ef"
Super-Scaffold_19	RepeatMasker	DNA	79488514	79488646	1116	+	.	ID="RND-1_FAMILY-49";Tend="1137";Tstart="1005";shortTE="F";uid="8c37c351-9c2b-4fbd-90ff-61489b9e16b2"
Super-Scaffold_19	RepeatMasker	DNA/MULE-MuDR	60273593	60274386	6654	+	.	ID="RND-5_FAMILY-548";Tend="6856";Tstart="6063";shortTE="F";uid="27e5b9d2-38ac-406d-8cc7-54aef0af230c"
Super-Scaffold_19	RepeatMasker	DNA	24563691	24563932	1467	+	.	ID="TTAA3_AP";Tend="429";Tstart="189";shortTE="F";uid="9283dfec-a11a-42c9-99a0-83986df3a5c1"
Super-Scaffold_19	RepeatMasker	Unknown	68782237	68783004	1283	+	.	ID="RND-1_FAMILY-394";TEgroup="ctg_1%7CRND-1_FAMILY-394%7C2";Tend="2203";Tstart="751";shortTE="F";uid="b23b08ac-135f-420d-a606-7c029c1ce2a2"
Super-Scaffold_19	RepeatMasker	LTR/Copia	30859217	30860049	755	+	.	ID="RND-6_FAMILY-7007";TEgroup="ctg_1%7CRND-6_FAMILY-7007%7C1";Tend="2967";Tstart="867";shortTE="F";uid="5373e09b-adca-42f8-ae1d-93c50d0c4afe"
Super-Scaffold_19	RepeatMasker	DNA	26949741	26949945	500	+	.	ID="RND-5_FAMILY-11747";Tend="1182";Tstart="1009";shortTE="F";uid="dc932fc5-70d5-4aba-bb45-a3f2c691cc5a"
Super-Scaffold_19	RepeatMasker	DNA	84735622	84736141	2019	+	.	ID="TTAA23_AP";Tend="586";Tstart="93";shortTE="F";uid="86e8c5c3-0e81-4e63-86d3-5b55a50c3dd4"
Super-Scaffold_19	RepeatMasker	Retroposon?	16417696	16417847	481	+	.	ID="RND-6_FAMILY-2591";Tend="1364";Tstart="1229";shortTE="F";uid="4afaf6dd-2867-4cba-8aa5-62fc4f501674"
Super-Scaffold_19	RepeatMasker	Unknown	6126689	6127773	5840	+	.	ID="RND-6_FAMILY-15403";Tend="1116";Tstart="69";shortTE="F";uid="00c97c4c-0c00-4f14-a70f-1165ad087ded"
Super-Scaffold_19	RepeatMasker	DNA/Kolobok-E	38936350	38936706	971	+	.	ID="RND-6_FAMILY-1804";Tend="2648";Tstart="2298";shortTE="F";uid="c32c99f7-c30e-40a3-975d-34e1fdac8e94"
Super-Scaffold_19	RepeatMasker	DNA/P	84912730	84913579	652	+	.	ID="RND-6_FAMILY-7867";Tend="2939";Tstart="2085";shortTE="F";uid="59486854-4e12-4baf-9768-c3a4945be604"
Super-Scaffold_19	RepeatMasker	Unknown	85075433	85075743	1168	+	.	ID="RND-1_FAMILY-420";Tend="1424";Tstart="1137";shortTE="F";uid="4a38bcbf-b62c-4996-9021-8ddf4e1749ed"
Super-Scaffold_19	RepeatMasker	DNA	2754450	2754788	2080	+	.	ID="DNA4-2_AP";Tend="769";Tstart="444";shortTE="F";uid="38127d71-9786-4dbf-8196-420277134605"
Super-Scaffold_19	RepeatMasker	DNA	76546994	76547150	622	+	.	ID="DNAX-10_AP";Tend="222";Tstart="49";shortTE="F";uid="f3772436-2449-4c80-be75-538501bb3bf8"
Super-Scaffold_19	RepeatMasker	LINE/I	52383177	52383363	1599	+	.	ID="RND-5_FAMILY-2048";Tend="1604";Tstart="1418";shortTE="F";uid="ead4b726-e46f-42eb-97cc-322cef5063e1"
Super-Scaffold_19	RepeatMasker	DNA/Kolobok-E	19459798	19459922	599	+	.	ID="RND-6_FAMILY-5666";Tend="1149";Tstart="994";shortTE="F";uid="8c7cec3d-ddc8-441a-a238-cce1077915af"
Super-Scaffold_19	RepeatMasker	DNA	42118376	42118974	1491	+	.	ID="RND-6_FAMILY-2283";Tend="1045";Tstart="302";shortTE="F";uid="6b8df45a-40e4-4c92-8310-0b51517fda8c"
Super-Scaffold_19	RepeatMasker	LTR/Pao	48009876	48011698	16588	+	.	ID="RND-6_FAMILY-1882";Tend="1823";Tstart="1";shortTE="F";uid="8be23472-c80b-4778-9dbd-1251c320510a"
Super-Scaffold_19	RepeatMasker	DNA	60053102	60053340	782	+	.	ID="RND-6_FAMILY-34263";Tend="1348";Tstart="1107";shortTE="F";uid="c536f802-6a30-4b59-862e-e65c7ce632ff"
Super-Scaffold_19	RepeatMasker	DNA	22921302	22921921	2436	+	.	ID="DNA4-1_AP";Tend="643";Tstart="1";shortTE="F";uid="0dc75e15-d60c-4f8b-9786-3d10d2b1d4b5"
Super-Scaffold_19	RepeatMasker	DNA/MULE-MuDR	39225397	39225732	515	+	.	ID="RND-1_FAMILY-353";Tend="3043";Tstart="2703";shortTE="F";uid="edd6466f-1c1c-4c2e-b15b-5309c59e3dc5"
Super-Scaffold_19	RepeatMasker	DNA/hAT-hAT19	70818491	70818682	410	+	.	ID="HAT-N7_AP";Tend="234";Tstart="36";shortTE="F";uid="1223a363-1d57-4f44-b031-caf6740fc224"
Super-Scaffold_19	RepeatMasker	Retroposon?	13438909	13439206	431	+	.	ID="RND-6_FAMILY-4581";Tend="2833";Tstart="2540";shortTE="F";uid="b136600d-fa88-40e3-9e0f-e81023ccb82a"
Super-Scaffold_19	RepeatMasker	DNA	69107907	69108421	1588	+	.	ID="DNA4-2_AP";Tend="765";Tstart="246";shortTE="F";uid="a0b5d31b-7d03-4b23-a5f7-8eae81712698"
Super-Scaffold_19	RepeatMasker	DNA/MULE-NOF	43117253	43117657	747	+	.	ID="RND-1_FAMILY-337";Tend="3001";Tstart="2577";shortTE="F";uid="b069c95b-fe21-4bbe-b566-94a34bc26261"
Super-Scaffold_19	RepeatMasker	Retroposon?	61204850	61204965	402	+	.	ID="RND-6_FAMILY-3916";Tend="2790";Tstart="2675";shortTE="F";uid="455ddd47-33a7-457b-a53a-01aa41343cc8"
Super-Scaffold_19	RepeatMasker	Unknown	50569116	50569425	474	+	.	ID="RND-5_FAMILY-4565";Tend="1459";Tstart="1166";shortTE="F";uid="1c65d137-fe9f-42d5-bed4-83a8b158a81c"
Super-Scaffold_19	RepeatMasker	DNA	73277848	73278093	451	+	.	ID="RND-5_FAMILY-2476";Tend="2388";Tstart="2143";shortTE="F";uid="09f7879e-a597-400c-ba30-54bf3d7ee854"
Super-Scaffold_19	RepeatMasker	LTR/Gypsy	61863735	61863937	789	+	.	ID="RND-1_FAMILY-14";Tend="2997";Tstart="2784";shortTE="F";uid="24a4dddc-93f7-4317-9b92-331e6d7c18fd"
Super-Scaffold_19	RepeatMasker	DNA/Kolobok-E	83519044	83519331	679	+	.	ID="RND-6_FAMILY-46695";Tend="1816";Tstart="1576";shortTE="F";uid="0708a715-848a-4b3e-82b1-2ac1eed88e7e"
Super-Scaffold_19	RepeatMasker	DNA/hAT	87139649	87139959	464	+	.	ID="RND-6_FAMILY-14990";Tend="2546";Tstart="2233";shortTE="F";uid="099bcd62-e19d-4ac4-af33-2671e1894936"
Super-Scaffold_19	RepeatMasker	RC/Helitron	87000787	87001167	682	+	.	ID="RND-6_FAMILY-32308";Tend="1312";Tstart="945";shortTE="F";uid="430eb7e1-b9cb-40f7-94d9-735e49b162a6"
Super-Scaffold_19	RepeatMasker	DNA/TcMar-Tc1	11144319	11144438	439	+	.	ID="MARINER-N22_AG";Tend="183";Tstart="64";shortTE="F";uid="ca6872a8-1978-4a6a-8f0e-ef46b8b50f98"
Super-Scaffold_19	RepeatMasker	DNA/hAT-Tip100	51439123	51439356	884	+	.	ID="HAT-N1_LMI";Tend="436";Tstart="203";shortTE="F";uid="64fbe065-a3b5-4b24-bf33-d830fa966f46"
Super-Scaffold_19	RepeatMasker	DNA/hAT-Charlie	12970971	12971426	3840	+	.	ID="RND-6_FAMILY-24056";Tend="1064";Tstart="613";shortTE="F";uid="fa78b932-ab13-4e6b-9cf1-133efec7b4b9"
Super-Scaffold_19	RepeatMasker	DNA/hAT-Tip100	23968266	23968529	1231	+	.	ID="HAT-3_AP";Tend="904";Tstart="586";shortTE="F";uid="05f1dbd1-e918-4674-b1cd-99babec60c29"
Super-Scaffold_19	RepeatMasker	DNA/MULE-MuDR	38627965	38628879	2914	+	.	ID="RND-6_FAMILY-20727";Tend="1241";Tstart="327";shortTE="F";uid="24e1e89f-976c-4c78-a004-505877ff6b0a"
Super-Scaffold_19	RepeatMasker	DNA/MULE-MuDR	35524532	35525075	7079	+	.	ID="rnd-5_family-4821";Tend="1910";Tstart="851";shortTE="F";uid="640af0c0-4ded-406b-a141-71afb449ecf7"
Super-Scaffold_19	RepeatMasker	DNA	66028507	66028729	716	+	.	ID="DNA4-2_AP";Tend="456";Tstart="247";shortTE="F";uid="80ab3a4e-835b-4c32-a83c-bcc51fb4b5e9"
Super-Scaffold_19	RepeatMasker	DNA	65475045	65475265	658	+	.	ID="dna4-2_ap";Tend="219";Tstart="1";shortTE="F";uid="abd4a632-7dbd-4f10-aefd-f523e0e8b8f4"
Super-Scaffold_19	RepeatMasker	DNA/hAT-Tip100	1553012	1553195	498	+	.	ID="RND-6_FAMILY-16354";Tend="2438";Tstart="2248";shortTE="F";uid="f95951bc-c545-494f-b1eb-750d718349c4"
Super-Scaffold_19	RepeatMasker	Unknown	84771712	84771862	600	+	.	ID="RND-5_FAMILY-5028";Tend="395";Tstart="270";shortTE="F";uid="d38acd56-c808-402a-bb14-8fb4f8c572c2"
Super-Scaffold_19	RepeatMasker	DNA	44462253	44462996	2029	+	.	ID="DNA4-2_AP";Tend="769";Tstart="1";shortTE="F";uid="caea8aac-0baf-49e5-8ecc-8374df78313a"
Super-Scaffold_19	RepeatMasker	DNA/Ginger-1	8019117	8019275	599	+	.	ID="RND-6_FAMILY-1352";Tend="900";Tstart="742";shortTE="F";uid="034eb5a3-c53d-44df-9f00-f787845f7702"
Super-Scaffold_19	RepeatMasker	DNA	69678828	69679178	794	+	.	ID="DNA4-3_AP";Tend="492";Tstart="155";shortTE="F";uid="dc9a3227-1c34-43cc-b6ca-d2eb2b6c30e3"
Super-Scaffold_19	RepeatMasker	DNA	73263761	73264033	524	+	.	ID="DNA4-3_AP";Tend="319";Tstart="60";shortTE="F";uid="8f28c2fd-441d-4929-96af-14d3dfa3214c"
Super-Scaffold_19	RepeatMasker	Unknown	47021008	47021600	1042	+	.	ID="RND-6_FAMILY-11694";TEgroup="ctg_1%7CRND-6_FAMILY-11694%7C1";Tend="1514";Tstart="732";shortTE="F";uid="7788ecbd-7c04-41df-8bf0-58f65826db89"
Super-Scaffold_19	RepeatMasker	DNA/P	36887998	36888118	406	+	.	ID="RND-5_FAMILY-6130";Tend="4853";Tstart="4743";shortTE="F";uid="21520b0d-ac4c-43e0-b550-bda09f7c2369"
Super-Scaffold_19	RepeatMasker	DNA/Maverick	86144810	86145194	2606	+	.	ID="RND-1_FAMILY-373";Tend="3973";Tstart="3602";shortTE="F";uid="846a3349-bb9d-44c9-974d-c6922611ef12"
Super-Scaffold_19	RepeatMasker	LTR/Gypsy	32804911	32805270	1191	+	.	ID="RND-6_FAMILY-318";Tend="9518";Tstart="9166";shortTE="F";uid="2891844a-ec7c-4188-86c7-133a97b1a940"
Super-Scaffold_19	RepeatMasker	Unknown	65931071	65931274	415	+	.	ID="RND-5_FAMILY-3154";Tend="1161";Tstart="948";shortTE="F";uid="4fbe843f-0ddb-4731-b112-075d9bcad4b7"
Super-Scaffold_19	RepeatMasker	RC/Helitron	5995515	5995696	803	+	.	ID="RND-5_FAMILY-5971";Tend="1133";Tstart="949";shortTE="F";uid="9f9653e3-2798-412a-ab5b-176798679aee"
Super-Scaffold_19	RepeatMasker	DNA/MULE-MuDR	86289480	86290405	7643	+	.	ID="RND-6_FAMILY-978";Tend="2186";Tstart="1293";shortTE="F";uid="769a0f7f-5cc0-4a5f-89a9-aebf7e8fd1c4"
Super-Scaffold_19	RepeatMasker	Unknown	38428556	38428936	727	+	.	ID="RND-4_FAMILY-1804";Tend="963";Tstart="566";shortTE="F";uid="d9426bd1-a6f2-476e-8127-3649966f0b2d"
Super-Scaffold_19	RepeatMasker	DNA/Ginger-1	18807636	18808248	457	+	.	ID="RND-6_FAMILY-6948";TEgroup="ctg_1%7CRND-6_FAMILY-6948%7C2";Tend="2117";Tstart="1140";shortTE="F";uid="bf140399-6dbd-4f77-9e5d-54a1b8536010"
Super-Scaffold_19	RepeatMasker	DNA/hAT-hAT19	46233292	46233918	4914	+	.	ID="RND-6_FAMILY-4483";Tend="1456";Tstart="814";shortTE="F";uid="268321e1-0a6e-48f4-96ed-af0fb119c6c8"
Super-Scaffold_19	RepeatMasker	Unknown	50327993	50328183	606	+	.	ID="RND-6_FAMILY-19920";Tend="1169";Tstart="1000";shortTE="F";uid="97e5d058-de1c-4693-98e5-acf9a713a560"
Super-Scaffold_19	RepeatMasker	Unknown	6046536	6047375	2592	+	.	ID="RND-5_FAMILY-5028";Tend="1499";Tstart="730";shortTE="F";uid="e3f9bbb2-9fd4-4e75-aa58-9828a57d8356"
Super-Scaffold_19	RepeatMasker	DNA/hAT-hAT19	49304065	49304219	499	+	.	ID="RND-6_FAMILY-10041";Tend="1028";Tstart="877";shortTE="F";uid="0689ebbd-7e0f-438a-81c9-f7cb4ad2c130"
Super-Scaffold_19	RepeatMasker	DNA/hAT-Tip100	63078436	63078596	445	+	.	ID="RND-1_FAMILY-235";Tend="1499";Tstart="1332";shortTE="F";uid="c70dda9f-e819-4207-9bc0-7cfbf6e0a34d"
Super-Scaffold_19	RepeatMasker	LINE/L2	31070425	31072485	1739	+	.	ID="RND-5_FAMILY-9709";Tend="3542";Tstart="1486";shortTE="F";uid="379f84c7-1231-4eed-95b4-ab264fdda40e"
Super-Scaffold_19	RepeatMasker	Unknown	34175413	34175562	732	+	.	ID="RND-5_FAMILY-2669";Tend="1159";Tstart="1021";shortTE="F";uid="0b9fe313-8f0e-476d-bf1e-b9372ca219d8"
Super-Scaffold_19	RepeatMasker	DNA/Kolobok-E	34547667	34547814	533	+	.	ID="RND-6_FAMILY-10295";Tend="1850";Tstart="1675";shortTE="F";uid="dd53f117-4910-4c61-a459-0d0a4a60e8d4"
Super-Scaffold_19	RepeatMasker	DNA/hAT-hAT19	29270465	29270956	1016	+	.	ID="RND-6_FAMILY-6598";Tend="1794";Tstart="1305";shortTE="F";uid="c133701d-5921-4f10-b2bf-5ee3de01d36a"
Super-Scaffold_19	RepeatMasker	DNA	16845769	16846026	1345	+	.	ID="TTAA8_AP";Tend="259";Tstart="1";shortTE="F";uid="3456a2ba-3a5f-499f-9e1d-ebf5587bd66f"
Super-Scaffold_19	RepeatMasker	DNA	14667453	14667605	465	+	.	ID="DNA4-3_AP";Tend="623";Tstart="469";shortTE="F";uid="a61acb0b-3d28-4562-8f21-226ad065e73a"
Super-Scaffold_19	RepeatMasker	Unknown	66489349	66489705	2121	+	.	ID="RND-4_FAMILY-83";Tend="1357";Tstart="982";shortTE="F";uid="bb50234e-1aef-43b3-ba7b-bcff5732df59"
Super-Scaffold_19	RepeatMasker	Retroposon?	88583767	88583887	449	+	.	ID="RND-6_FAMILY-14092";Tend="3361";Tstart="3241";shortTE="F";uid="b2fb0a21-aba2-443f-9eb3-ef3dfa1f049e"
Super-Scaffold_19	RepeatMasker	Retroposon?	10145458	10146203	2925	+	.	ID="SINE2-1_AP";Tend="1452";Tstart="693";shortTE="F";uid="d0f6d6c3-3dfe-453c-a7d4-c33f15b6e2c2"
Super-Scaffold_19	RepeatMasker	DNA	67130655	67131014	2000	+	.	ID="TTAA3_AP";Tend="384";Tstart="1";shortTE="F";uid="306678ef-2d3d-44fd-aa41-391fc3f43738"
Super-Scaffold_19	RepeatMasker	DNA	51252912	51253205	1216	+	.	ID="TTAA4B_AP";Tend="430";Tstart="126";shortTE="F";uid="e58307f5-f01c-4a1e-8962-c2ecdb0f49cf"
Super-Scaffold_19	RepeatMasker	DNA	36375699	36375844	590	+	.	ID="dna4-2_ap";Tend="707";Tstart="556";shortTE="F";uid="6099e526-c86e-43bb-874f-867b12b29d8c"
Super-Scaffold_19	RepeatMasker	LINE/CR1	7295107	7295554	467	+	.	ID="RND-6_FAMILY-3658";Tend="1591";Tstart="1155";shortTE="F";uid="716e12f7-03b3-4ab3-bbfb-0c024e4e9572"
Super-Scaffold_19	RepeatMasker	DNA/Ginger-1	43644021	43644284	683	+	.	ID="RND-5_FAMILY-110";Tend="1178";Tstart="871";shortTE="F";uid="283e0b4e-fad5-4002-a0a6-4838dba7e4e9"
Super-Scaffold_19	RepeatMasker	DNA/Kolobok-E	43774441	43774673	1386	+	.	ID="KOLOBOKE-2_AP";Tend="234";Tstart="1";shortTE="F";uid="54262dd5-e073-43c4-8e2e-283eadb3210f"
Super-Scaffold_19	RepeatMasker	Retroposon?	36007843	36008204	1953	+	.	ID="SINE2-1_AP";Tend="386";Tstart="15";shortTE="F";uid="fc8ee4bd-0096-4c00-9584-07662c102584"
Super-Scaffold_19	RepeatMasker	Retroposon?	23525462	23525719	589	+	.	ID="SINE2-1_AP";Tend="1406";Tstart="1167";shortTE="F";uid="30ad0764-dee0-4fac-858e-3ff8852d0d97"
Super-Scaffold_19	RepeatMasker	Unknown	30101260	30101450	482	+	.	ID="RND-6_FAMILY-11516";Tend="1131";Tstart="920";shortTE="F";uid="b8b2e4a1-fa61-4130-ac2e-d57120867976"
Super-Scaffold_19	RepeatMasker	Unknown	71563458	71563938	1572	+	.	ID="RND-6_FAMILY-5164";Tend="1162";Tstart="657";shortTE="F";uid="6b4609bd-5101-41af-9e3c-7a13d26e7382"
Super-Scaffold_19	RepeatMasker	RC/Helitron	73805697	73805918	1011	+	.	ID="RND-1_FAMILY-477";Tend="931";Tstart="722";shortTE="F";uid="a75a1dbf-b08c-497a-bb00-3c54c2df6c78"
Super-Scaffold_19	RepeatMasker	Retroposon?	48938940	48939129	584	+	.	ID="RND-6_FAMILY-3916";Tend="3544";Tstart="3338";shortTE="F";uid="aa01eac2-8b83-4290-adea-737fd6b34de5"
Super-Scaffold_19	RepeatMasker	LINE/R1	71628276	71628624	431	+	.	ID="RND-6_FAMILY-13577";Tend="320";Tstart="69";shortTE="F";uid="c66e01ac-2024-408d-bb65-3ed7236e6d4b"
Super-Scaffold_19	RepeatMasker	DNA/hAT-Tag1	86470332	86473014	13214	+	.	ID="RND-6_FAMILY-1989";Tend="2626";Tstart="25";shortTE="F";uid="da5d95b0-eeac-4633-a6a2-c7ca089fc23e"
Super-Scaffold_19	RepeatMasker	DNA/Kolobok-E	87245254	87248002	12403	+	.	ID="RND-6_FAMILY-32311";Tend="2890";Tstart="225";shortTE="F";uid="3c147b95-d0f0-453a-9561-4b422a4ab362"
Super-Scaffold_19	RepeatMasker	DNA	43712892	43713014	610	+	.	ID="dna4-2_ap";Tend="126";Tstart="1";shortTE="F";uid="836ceeb4-f088-4c50-8f55-bcaac49f865d"
Super-Scaffold_19	RepeatMasker	DNA	28544849	28544990	481	+	.	ID="ttaa2c_ap";Tend="274";Tstart="143";shortTE="F";uid="f5376cd0-2c99-42dd-9f60-b01adad60607"
Super-Scaffold_19	RepeatMasker	DNA/Zator	70827452	70827705	812	+	.	ID="RND-6_FAMILY-16775";Tend="572";Tstart="353";shortTE="F";uid="f2bd7ba4-8677-47c6-8007-6b88ea0d2d7e"
Super-Scaffold_19	RepeatMasker	LTR/Copia	41453957	41460870	60229	+	.	ID="RND-6_FAMILY-16779";Tend="7624";Tstart="711";shortTE="F";uid="3e85f20a-5082-47c3-9d95-c5c9cf7ec190"
Super-Scaffold_19	RepeatMasker	DNA/Ginger-1	13355516	13356146	3638	+	.	ID="RND-6_FAMILY-1352";Tend="1367";Tstart="740";shortTE="F";uid="a2e4ba2d-990c-45bc-b1c0-6aae388f953a"
Super-Scaffold_19	RepeatMasker	DNA	36526505	36526864	559	+	.	ID="RND-6_FAMILY-2844";Tend="2025";Tstart="1763";shortTE="F";uid="e81f5be0-8074-4e9f-bf97-0918dceccf4f"
Super-Scaffold_19	RepeatMasker	LINE/R1-LOA	38141600	38141742	1040	+	.	ID="RND-5_FAMILY-1560";Tend="1305";Tstart="1163";shortTE="F";uid="b2257b65-de6c-4b8a-b4ec-a7928b922c33"
Super-Scaffold_19	RepeatMasker	DNA	86030242	86030437	712	+	.	ID="TTAA2D_AP";Tend="426";Tstart="246";shortTE="F";uid="4e29892f-43f0-49a2-97c1-23971284ec6e"
Super-Scaffold_19	RepeatMasker	DNA/Ginger-1	86357454	86357701	1063	+	.	ID="RND-6_FAMILY-1352";Tend="2050";Tstart="1806";shortTE="F";uid="38bb07da-c6f6-4cd3-aec2-76d18878ea33"
Super-Scaffold_19	RepeatMasker	DNA/Ginger-1	45226465	45227281	3971	+	.	ID="RND-6_FAMILY-2263";Tend="1541";Tstart="696";shortTE="F";uid="2de1cf30-5d58-4eea-8245-aa070dca6f9c"
Super-Scaffold_19	RepeatMasker	DNA	64944465	64944866	617	+	.	ID="DNA4-2_AP";Tend="358";Tstart="1";shortTE="F";uid="9eb3a2cd-bae4-4f09-8af1-191c8c9b66e6"
Super-Scaffold_19	RepeatMasker	DNA	78178201	78178732	1221	+	.	ID="RND-5_FAMILY-5541";Tend="1257";Tstart="697";shortTE="F";uid="e28bcdd0-0f45-42f0-9743-7632e8fa43dd"
Super-Scaffold_19	RepeatMasker	DNA/P	86553079	86554345	3117	+	.	ID="RND-1_FAMILY-399";Tend="2187";Tstart="877";shortTE="F";uid="6681d922-b31f-4285-b503-b212a72256cd"
Super-Scaffold_19	RepeatMasker	Unknown	8210773	8210873	488	+	.	ID="RND-1_FAMILY-156";Tend="955";Tstart="852";shortTE="F";uid="79b53d50-b08d-4e4a-94b4-7e5c16f47422"
Super-Scaffold_19	RepeatMasker	DNA/TcMar-m44?	35159024	35159167	515	+	.	ID="dnax-4b_ap";Tend="173";Tstart="1";shortTE="F";uid="ae9bda9a-de61-4c03-a860-651b641c3a67"
Super-Scaffold_19	RepeatMasker	DNA	52399200	52399411	400	+	.	ID="DNA4-3_AP";Tend="284";Tstart="81";shortTE="F";uid="baa8dc2d-2b48-47bd-9e23-11b06395c95b"
Super-Scaffold_19	RepeatMasker	DNA	33826608	33827328	2347	+	.	ID="DNA4-2_AP";Tend="769";Tstart="3";shortTE="F";uid="6ff353bb-858d-4f70-be19-683835f1b0c5"
Super-Scaffold_19	RepeatMasker	DNA	71568851	71569077	733	+	.	ID="RND-5_FAMILY-6922";Tend="1274";Tstart="981";shortTE="F";uid="1a230e06-2ea5-48d6-9d82-0a613432dd61"
Super-Scaffold_19	RepeatMasker	DNA	74950471	74952566	1657	+	.	ID="RND-6_FAMILY-5471";TEgroup="ctg_1%7CRND-6_FAMILY-5471%7C5";Tend="3419";Tstart="970";shortTE="F";uid="104b8643-a132-49f0-b686-5ff7f48f2fdd"
Super-Scaffold_19	RepeatMasker	DNA/Ginger-1	43083115	43083275	699	+	.	ID="RND-6_FAMILY-6948";Tend="676";Tstart="509";shortTE="F";uid="e536378d-aebb-4fb9-8355-7e3e0d5aa155"
Super-Scaffold_19	RepeatMasker	DNA/hAT-Charlie	25159172	25159320	936	+	.	ID="RND-6_FAMILY-36684";Tend="1097";Tstart="952";shortTE="F";uid="88827573-8fd1-4158-bc32-ac3936be2adc"
Super-Scaffold_19	RepeatMasker	DNA/Sola-1	43209154	43209317	805	+	.	ID="SOLA1-7_AP";Tend="997";Tstart="839";shortTE="F";uid="ac18f08f-4b6c-48f6-9819-3fde5ab68121"
Super-Scaffold_19	RepeatMasker	LTR/Pao	14034494	14035079	1035	+	.	ID="BEL4-I_AP";Tend="5166";Tstart="4545";shortTE="F";uid="8d8fca03-462a-48ee-8403-75b8c826f159"
Super-Scaffold_19	RepeatMasker	DNA/Kolobok-E	79526366	79526511	501	+	.	ID="RND-6_FAMILY-29409";Tend="1054";Tstart="900";shortTE="F";uid="c0945ac5-8d1b-4ba1-a720-fed02997f804"
Super-Scaffold_19	RepeatMasker	DNA/Ginger-1	382946	383607	1280	+	.	ID="RND-6_FAMILY-1352";Tend="2137";Tstart="1390";shortTE="F";uid="e6db07bf-6137-4f9d-a3e1-f5e956359e4f"
Super-Scaffold_19	RepeatMasker	DNA/Kolobok-E	72630508	72630862	544	+	.	ID="RND-6_FAMILY-10295";Tend="2846";Tstart="2499";shortTE="F";uid="9c71c2fc-e777-4f65-bbf8-1efcb55b4c67"
Super-Scaffold_19	RepeatMasker	Unknown	17890092	17890236	546	+	.	ID="RND-1_FAMILY-7";Tend="736";Tstart="604";shortTE="F";uid="5e8afbd5-bf18-4f47-91e6-2fe2ed785f57"
Super-Scaffold_19	RepeatMasker	DNA/hAT-Tip100	190975	191367	2199	+	.	ID="RND-6_FAMILY-18258";Tend="1300";Tstart="955";shortTE="F";uid="2817ce28-b25c-4afa-803b-294465e51244"
Super-Scaffold_19	RepeatMasker	DNA/hAT	2589367	2589509	605	+	.	ID="DNA8-49_AP";Tend="139";Tstart="9";shortTE="F";uid="de1b2d2b-358b-4f72-b811-ea5abb5f9d9e"
Super-Scaffold_19	RepeatMasker	DNA/Ginger-1	87879954	87880341	662	+	.	ID="RND-6_FAMILY-15982";Tend="2203";Tstart="1799";shortTE="F";uid="280a33f0-98a8-4cf8-9022-2ffb20797b6e"
Super-Scaffold_19	RepeatMasker	Retroposon?	27732779	27733059	517	+	.	ID="RND-5_FAMILY-2063";Tend="2689";Tstart="2408";shortTE="F";uid="82273829-7352-4e11-9635-6b569722e143"
Super-Scaffold_19	RepeatMasker	LINE/L2	67637	69035	3011	+	.	ID="RND-5_FAMILY-6525";Tend="3125";Tstart="1760";shortTE="F";uid="251295b2-9363-4d91-9273-16fb2e49783a"
Super-Scaffold_19	RepeatMasker	Unknown	44197412	44197772	1161	+	.	ID="RND-6_FAMILY-15632";Tend="1330";Tstart="958";shortTE="F";uid="8163f5f9-920b-4670-9146-f99dca45c599"
Super-Scaffold_19	RepeatMasker	DNA	4794983	4795771	6339	+	.	ID="RND-1_FAMILY-232";Tend="1730";Tstart="942";shortTE="F";uid="c51f28eb-fc73-482e-bd76-3134554f8cca"
Super-Scaffold_19	RepeatMasker	DNA	19059231	19059495	556	+	.	ID="TTAA2D_AP";Tend="284";Tstart="38";shortTE="F";uid="a8900519-b50f-4de4-b3f1-9681bb6fa5d0"
Super-Scaffold_19	RepeatMasker	DNA/hAT-Charlie	72415652	72415763	421	+	.	ID="RND-6_FAMILY-3711";Tend="2390";Tstart="2287";shortTE="F";uid="cb1e2c95-b945-4d0e-9a43-424553de461e"
Super-Scaffold_19	RepeatMasker	DNA/hAT-Ac	40799672	40799853	695	+	.	ID="RND-5_FAMILY-1049";Tend="1819";Tstart="1644";shortTE="F";uid="333d6459-f000-4e1c-80af-287bc58cc3f1"
Super-Scaffold_19	RepeatMasker	DNA/hAT-Charlie	64460804	64461029	427	+	.	ID="RND-1_FAMILY-506";Tend="841";Tstart="641";shortTE="F";uid="caf43b9a-db60-4e0f-aaab-1f289301bef6"
Super-Scaffold_19	RepeatMasker	LINE/CR1	55758060	55758274	621	+	.	ID="RND-6_FAMILY-165";Tend="5271";Tstart="5067";shortTE="F";uid="f87538fc-471a-4ae0-9e55-ee0db066c05c"
Super-Scaffold_19	RepeatMasker	RC/Helitron	34178924	34179293	2702	+	.	ID="RND-6_FAMILY-2356";Tend="1349";Tstart="975";shortTE="F";uid="bd9459b5-cc1a-4ef5-8433-33bcbf0a83f1"
Super-Scaffold_19	RepeatMasker	DNA/hAT-hAT19	63694128	63694340	544	+	.	ID="RND-5_FAMILY-3961";Tend="1529";Tstart="1328";shortTE="F";uid="91d0bd6b-fca4-424f-833d-5add9e7dd19c"
Super-Scaffold_19	RepeatMasker	DNA/Ginger-1	44655931	44656051	517	+	.	ID="RND-6_FAMILY-6948";Tend="651";Tstart="522";shortTE="F";uid="6cad7be3-e624-4942-b78c-e17d4e5a9c86"
Super-Scaffold_19	RepeatMasker	DNA	28626088	28626300	478	+	.	ID="RND-5_FAMILY-2476";Tend="1451";Tstart="1266";shortTE="F";uid="959eb56d-2a9c-4cad-aa58-de474b83a702"
Super-Scaffold_19	RepeatMasker	DNA/hAT	3201597	3202081	1496	+	.	ID="RND-5_FAMILY-678";Tend="1848";Tstart="1325";shortTE="F";uid="5da345a0-d66c-43f1-86e7-1d8a82790951"
Super-Scaffold_19	RepeatMasker	DNA	60785318	60785515	529	+	.	ID="rnd-5_family-30";Tend="1006";Tstart="710";shortTE="F";uid="8c619d8e-00e4-49c7-bc55-bef20d3977a8"
Super-Scaffold_19	RepeatMasker	DNA/MULE-MuDR	39690229	39690371	485	+	.	ID="RND-6_FAMILY-1565";TEgroup="ctg_1%7CRND-6_FAMILY-1565%7C3";Tend="2124";Tstart="1904";shortTE="T";uid="10a883f8-401f-4ef6-b3d7-bbb55f76bb6b"
Super-Scaffold_19	RepeatMasker	DNA	77849980	77850360	1151	+	.	ID="DNA4-2_AP";Tend="366";Tstart="1";shortTE="F";uid="3f02bf3d-72e9-4f27-b4ec-334f83791eec"
Super-Scaffold_19	RepeatMasker	Unknown	80865928	80866714	4427	+	.	ID="RND-1_FAMILY-108";Tend="1627";Tstart="891";shortTE="F";uid="910c36f1-7412-4ab6-8f1b-7b4a363c671b"
Super-Scaffold_19	RepeatMasker	DNA/TcMar-Tc1	39895246	39895346	436	+	.	ID="MARINER-N22_AG";TEgroup="ctg_1%7CMARINER-N22_AG%7C6";Tend="1337";Tstart="70";shortTE="F";uid="af7b9525-b2a8-49c6-8097-1697b5425080"
Super-Scaffold_19	RepeatMasker	LINE/I	18361471	18366940	11025	+	.	ID="RND-5_FAMILY-2048";Tend="4298";Tstart="175";shortTE="F";uid="3b5488c5-c850-4f5a-892d-b63c102a2f39"
Super-Scaffold_19	RepeatMasker	DNA/Kolobok-T2	18438982	18439115	753	+	.	ID="REP-4_PBA";Tend="641";Tstart="507";shortTE="F";uid="eb89f14a-6aba-439a-bd25-fe5453873d0a"
Super-Scaffold_19	RepeatMasker	Unknown	8846429	8846616	1030	+	.	ID="RND-1_FAMILY-224";Tend="1704";Tstart="1493";shortTE="F";uid="390fc735-18d5-4b5b-8c30-fa3dfd88c7ca"
Super-Scaffold_19	RepeatMasker	RC/Helitron	46602473	46602728	2216	+	.	ID="RND-1_FAMILY-125";Tend="587";Tstart="332";shortTE="F";uid="f57dd017-d563-450c-b51d-3295e0b57e3e"
Super-Scaffold_19	RepeatMasker	Unknown	75780428	75780556	924	+	.	ID="RND-6_FAMILY-19012";Tend="2061";Tstart="1426";shortTE="F";uid="1a9e5b1a-e2ba-4e5a-97ca-21d9ac30bed7"
Super-Scaffold_19	RepeatMasker	Unknown	26332852	26333074	1274	+	.	ID="RND-4_FAMILY-83";Tend="1211";Tstart="978";shortTE="F";uid="0249ddc5-9771-4e7f-964b-42c544787fa9"
Super-Scaffold_19	RepeatMasker	DNA/PIF-Harbinger	43983910	43984295	792	+	.	ID="RND-6_FAMILY-5669";Tend="3036";Tstart="2650";shortTE="F";uid="42530303-271a-46d5-b054-cb34228d5dec"
Super-Scaffold_19	RepeatMasker	DNA/PIF-Harbinger	58826120	58826260	980	+	.	ID="harb-1_ap";Tend="331";Tstart="5";shortTE="F";uid="baaf6264-33d0-41b1-9b9e-e76eae5654e9"
Super-Scaffold_19	RepeatMasker	DNA/hAT-Charlie	72774268	72774538	1764	+	.	ID="RND-1_FAMILY-161";Tend="1231";Tstart="981";shortTE="F";uid="e96f2a5a-f467-41c2-8655-47c090bba1b8"
Super-Scaffold_19	RepeatMasker	DNA	31946751	31947660	7567	+	.	ID="RND-1_FAMILY-257";Tend="1929";Tstart="1004";shortTE="F";uid="744b78e0-c8a4-4296-a4ef-22ebdba3638d"
Super-Scaffold_19	RepeatMasker	DNA/Ginger-1	85340334	85340554	622	+	.	ID="RND-6_FAMILY-1352";Tend="2171";Tstart="1938";shortTE="F";uid="8cc42d12-80ac-4e72-b4f5-d00cac46bb23"
Super-Scaffold_19	RepeatMasker	LINE/I	15346364	15346687	2358	+	.	ID="RND-5_FAMILY-6407";Tend="2225";Tstart="1930";shortTE="F";uid="d7f804c9-5d3c-41d1-bfda-2d5ad6b700c9"
Super-Scaffold_19	RepeatMasker	Unknown	70851525	70851708	625	+	.	ID="RND-5_FAMILY-2003";Tend="1172";Tstart="996";shortTE="F";uid="1f32ab82-41ac-400a-ad3e-03e24478a5d0"
Super-Scaffold_19	RepeatMasker	DNA/Ginger-1	27993615	27993938	761	+	.	ID="RND-6_FAMILY-1352";Tend="1911";Tstart="1573";shortTE="F";uid="fa172eaa-850c-4b99-afd6-f51626f88d26"
Super-Scaffold_19	RepeatMasker	DNA/Sola-1	12507507	12507899	700	+	.	ID="SOLA1-2_AP";Tend="397";Tstart="5";shortTE="F";uid="04150465-0bcf-436a-9f6b-c2c1f62964c3"
Super-Scaffold_19	RepeatMasker	Retroposon?	73690173	73690651	738	+	.	ID="SINE2-1_AP";Tend="1362";Tstart="882";shortTE="F";uid="5b68e251-def5-4e5f-824b-13464c3c2268"
Super-Scaffold_19	RepeatMasker	DNA/Ginger-1	50461976	50462338	1212	+	.	ID="RND-6_FAMILY-1352";Tend="2137";Tstart="1768";shortTE="F";uid="07a6c21b-ac1f-4d65-b8cc-1a178029a13f"
Super-Scaffold_19	RepeatMasker	Unknown	9089268	9089459	508	+	.	ID="RND-6_FAMILY-9851";Tend="1234";Tstart="1052";shortTE="F";uid="d0ec2b96-0e6b-46e3-9e3c-88e888f4705d"
Super-Scaffold_19	RepeatMasker	DNA	16932395	16932498	436	+	.	ID="RND-6_FAMILY-2125";Tend="5536";Tstart="5437";shortTE="F";uid="74782af0-1079-4a6f-8288-576501e94bca"
Super-Scaffold_19	RepeatMasker	Unknown	64384224	64384641	2744	+	.	ID="RND-5_FAMILY-1367";Tend="1367";Tstart="963";shortTE="F";uid="636deb24-2513-4217-935f-59524eac04e3"
Super-Scaffold_19	RepeatMasker	DNA/P	6984580	6985483	1800	+	.	ID="RND-1_FAMILY-190";TEgroup="ctg_1%7CRND-1_FAMILY-190%7C1";Tend="4810";Tstart="811";shortTE="F";uid="79dd341d-0749-4727-b51c-fe490f1bfe7d"
Super-Scaffold_19	RepeatMasker	DNA/hAT-hAT19	43758993	43759107	548	+	.	ID="DNA8-74_AP";Tend="133";Tstart="22";shortTE="F";uid="7bd0bda4-ca5d-43ee-867c-9eea3b705f49"
Super-Scaffold_19	RepeatMasker	DNA/TcMar-m44	79533078	79534891	4047	+	.	ID="RND-1_FAMILY-243";Tend="5709";Tstart="3902";shortTE="F";uid="8af2a4bb-71a6-4b83-b3e8-7221ff87c3f7"
Super-Scaffold_19	RepeatMasker	DNA/Ginger-2	49552211	49553121	2545	+	.	ID="RND-6_FAMILY-20998";Tend="1465";Tstart="631";shortTE="F";uid="84f52821-d74b-4b45-8687-d8c095959f27"
Super-Scaffold_19	RepeatMasker	DNA/hAT-hAT19	78162209	78162725	3592	+	.	ID="RND-6_FAMILY-168";Tend="1490";Tstart="932";shortTE="F";uid="0c655272-10c1-42fb-b779-8e3d4ddc1b1d"
Super-Scaffold_19	RepeatMasker	RC/Helitron	27919313	27919482	703	+	.	ID="RND-5_FAMILY-6677";Tend="1095";Tstart="932";shortTE="F";uid="3c76c297-d5bd-4912-92b1-07a58f82bdb6"
Super-Scaffold_19	RepeatMasker	LTR/Pao	57983869	57984501	1432	+	.	ID="RND-6_FAMILY-8023";Tend="2694";Tstart="2070";shortTE="F";uid="0bb692aa-cf5d-4bd9-8835-481e50f6e845"
Super-Scaffold_19	RepeatMasker	DNA/MULE-NOF	57104553	57105902	4886	+	.	ID="RND-1_FAMILY-431";TEgroup="ctg_1%7CRND-1_FAMILY-431%7C4";Tend="2404";Tstart="564";shortTE="F";uid="7b50b878-e6f3-4203-9e1c-6c61ef30eac4"
Super-Scaffold_19	RepeatMasker	Unknown	40331976	40332307	927	+	.	ID="RND-6_FAMILY-20617";Tend="258";Tstart="58";shortTE="F";uid="decbed82-976f-48dd-b947-cde51f0a1b91"
Super-Scaffold_19	RepeatMasker	DNA/MULE-MuDR	38563127	38563229	456	+	.	ID="RND-6_FAMILY-11798";Tend="519";Tstart="418";shortTE="F";uid="68ca33bf-25b8-400c-8b48-9d29d8b0a35b"
Super-Scaffold_19	RepeatMasker	Unknown	51076934	51077165	1254	+	.	ID="RND-4_FAMILY-1804";Tend="1383";Tstart="1161";shortTE="F";uid="9a9baf1e-504e-4737-ada8-bf0e53574da4"
Super-Scaffold_19	RepeatMasker	DNA/MULE-MuDR	16667069	16667226	580	+	.	ID="RND-6_FAMILY-41734";Tend="215";Tstart="88";shortTE="F";uid="31f17c96-0f5f-4c6f-a817-2ad3d4408e8e"
Super-Scaffold_19	RepeatMasker	LINE/I-Jockey	3517225	3517650	535	+	.	ID="RND-6_FAMILY-3854";Tend="1366";Tstart="962";shortTE="F";uid="3a4d3189-af07-40c4-9064-fc7906a67bbd"
Super-Scaffold_19	RepeatMasker	Retroposon?	81001161	81001586	466	+	.	ID="SINE2-2_AP";Tend="570";Tstart="101";shortTE="F";uid="90f53a36-7f7a-4fb1-a12e-a400d58a9fc5"
Super-Scaffold_19	RepeatMasker	DNA/Kolobok-E	3034522	3035647	1786	+	.	ID="RND-6_FAMILY-10295";Tend="2808";Tstart="1694";shortTE="F";uid="41002bee-bf90-4c57-beb2-712fa76d0c00"
Super-Scaffold_19	RepeatMasker	DNA	47659482	47659915	1054	+	.	ID="TTAA2C_AP";Tend="423";Tstart="1";shortTE="F";uid="1e13b8d0-1958-4a9c-a6e6-3e0d072c0ef3"
Super-Scaffold_19	RepeatMasker	Retroposon?	77792611	77792832	611	+	.	ID="RND-5_FAMILY-2063";Tend="2716";Tstart="2508";shortTE="F";uid="5d067688-a340-4f26-9d37-b99eea0b10cb"
Super-Scaffold_19	RepeatMasker	DNA	6212181	6212642	607	+	.	ID="TTAA2C_AP";Tend="423";Tstart="3";shortTE="F";uid="0e372425-e6d7-44fd-894d-1beee5071a10"
Super-Scaffold_19	RepeatMasker	DNA/Ginger-1	69829533	69829840	852	+	.	ID="RND-6_FAMILY-6948";Tend="2112";Tstart="1827";shortTE="F";uid="95b3cdc2-4a25-438d-9a17-c6d51e4dcee0"
Super-Scaffold_19	RepeatMasker	Unknown	11528491	11528704	583	+	.	ID="RND-5_FAMILY-2022";Tend="1380";Tstart="1157";shortTE="F";uid="4b610395-eda5-4a06-bb26-5a660e435305"
Super-Scaffold_19	RepeatMasker	Unknown	81046596	81047099	954	+	.	ID="RND-4_FAMILY-1804";TEgroup="ctg_1%7CRND-4_FAMILY-1804%7C9";Tend="1400";Tstart="805";shortTE="F";uid="c3b0ae0e-59c6-4a26-8670-c60664343f71"
Super-Scaffold_19	RepeatMasker	Unknown	64506989	64507467	581	+	.	ID="RND-6_FAMILY-56";TEgroup="ctg_1%7CRND-6_FAMILY-56%7C4";Tend="6635";Tstart="6209";shortTE="F";uid="126ccd27-e3cb-43b8-8bfd-e21d58ce0bf8"
Super-Scaffold_19	RepeatMasker	Unknown	540960	542067	5278	+	.	ID="RND-5_FAMILY-9929";Tend="1518";Tstart="241";shortTE="F";uid="eef39dc2-73b5-4c28-b3e3-f1985af2f7b6"
Super-Scaffold_19	RepeatMasker	DNA	20462553	20462969	2404	+	.	ID="TTAA2_AP";Tend="427";Tstart="2";shortTE="F";uid="c0ebd3c8-885a-40ab-ac06-a37f30ee1435"
Super-Scaffold_19	RepeatMasker	Unknown	71619737	71619982	1835	+	.	ID="RND-6_FAMILY-281";Tend="1149";Tstart="907";shortTE="F";uid="78b3e877-424d-4339-834c-e8681ad90823"
Super-Scaffold_19	RepeatMasker	DNA/Ginger-1	15234115	15234793	3772	+	.	ID="RND-6_FAMILY-1352";Tend="2135";Tstart="1475";shortTE="F";uid="768e61a1-d7a0-4698-a790-84406006ea1b"
Super-Scaffold_19	RepeatMasker	Retroposon?	88300846	88301217	890	+	.	ID="SINE2-1_AP";Tend="1463";Tstart="1043";shortTE="F";uid="90d22cd6-b446-43ca-a0fa-555798fc1f16"
Super-Scaffold_19	RepeatMasker	DNA	45414975	45415396	914	+	.	ID="TTAA3_AP";Tend="420";Tstart="36";shortTE="F";uid="bda7d3b4-fdb6-499c-b680-793ba03ebd60"
Super-Scaffold_19	RepeatMasker	DNA/hAT-hAT19	23418649	23418822	405	+	.	ID="RND-6_FAMILY-5410";Tend="507";Tstart="334";shortTE="F";uid="d4ad249c-018b-4dea-beae-674a7f214c32"
Super-Scaffold_19	RepeatMasker	DNA/hAT-Ac	22018934	22019670	704	+	.	ID="hat-2_dk";Tend="1350";Tstart="679";shortTE="F";uid="e4faa46a-9060-4bfa-8ad7-4fc044b29795"
Super-Scaffold_19	RepeatMasker	DNA/Ginger-1	34935579	34935733	500	+	.	ID="RND-6_FAMILY-1352";Tend="876";Tstart="726";shortTE="F";uid="97f93194-b9b5-401b-9bd6-82be0d1a4740"
Super-Scaffold_19	RepeatMasker	DNA/MULE-MuDR	82503324	82503436	493	+	.	ID="RND-1_FAMILY-353";Tend="3042";Tstart="2928";shortTE="F";uid="86f2defa-54f4-4097-8aeb-b785106b82da"
Super-Scaffold_19	RepeatMasker	Unknown	39069321	39070142	5790	+	.	ID="RND-5_FAMILY-3995";Tend="1626";Tstart="752";shortTE="F";uid="63207fda-0e63-401e-b0a5-5a5e9e1861b7"
Super-Scaffold_19	RepeatMasker	DNA/Kolobok-E	14026297	14026409	415	+	.	ID="KOLOBOKE-2_AP";Tend="1278";Tstart="1169";shortTE="F";uid="ce2913c5-28ce-44de-8928-bf4307dec79b"
Super-Scaffold_19	RepeatMasker	DNA/PIF-Harbinger	61883032	61883283	1126	+	.	ID="RND-6_FAMILY-5669";Tend="3273";Tstart="3031";shortTE="F";uid="86e29855-8d7d-41d8-b88c-147774d581fe"
Super-Scaffold_19	RepeatMasker	DNA/Kolobok-E	83286105	83286219	447	+	.	ID="KOLOBOKE-2_AP";Tend="1238";Tstart="1119";shortTE="F";uid="6e342c29-afc3-4676-bf0b-c0d60fc375d1"
Super-Scaffold_19	RepeatMasker	DNA	68426256	68426372	512	+	.	ID="RND-6_FAMILY-2125";Tend="5349";Tstart="5227";shortTE="F";uid="31a4fcca-84e7-4ec9-8fd7-dcddf5a05238"
Super-Scaffold_19	RepeatMasker	DNA/hAT-Tip100	33603443	33604010	786	+	.	ID="RND-6_FAMILY-20766";Tend="2748";Tstart="2209";shortTE="F";uid="ab4c9928-ecb9-4278-aed6-78edf2e0ff6d"
Super-Scaffold_19	RepeatMasker	DNA	78621516	78621831	882	+	.	ID="DNA4-3_AP";Tend="511";Tstart="191";shortTE="F";uid="61f97ee0-b524-427d-9bc6-1503e059b119"
Super-Scaffold_19	RepeatMasker	DNA/Ginger-2	62346759	62347299	789	+	.	ID="GINGER2-N2_AP";Tend="1490";Tstart="957";shortTE="F";uid="48f713ec-a95c-4fb0-91f2-efabd528ea96"
Super-Scaffold_19	RepeatMasker	DNA	47888497	47888831	439	+	.	ID="dna4-2_ap";TEgroup="ctg_1%7Cdna4-2_ap%7C14";Tend="769";Tstart="509";shortTE="F";uid="f6e89811-b6c2-4a1c-a989-036cc11921d2"
Super-Scaffold_19	RepeatMasker	RC/Helitron	33770404	33770609	822	+	.	ID="RND-1_FAMILY-138";Tend="1088";Tstart="891";shortTE="F";uid="aeaa8b74-af9e-4006-80ec-8beb45c9c2e2"
Super-Scaffold_19	RepeatMasker	Unknown	38789655	38789834	1075	+	.	ID="RND-5_FAMILY-1816";Tend="783";Tstart="605";shortTE="F";uid="fc2ad2b2-0709-4cfd-8489-a8556361f6f3"
Super-Scaffold_19	RepeatMasker	LINE/L2	52404141	52404626	1840	+	.	ID="RND-6_FAMILY-9660";Tend="2799";Tstart="2275";shortTE="F";uid="dffcbffa-459d-4fbd-affc-38d443df362a"
Super-Scaffold_19	RepeatMasker	DNA/hAT-Charlie	72468640	72469300	4769	+	.	ID="RND-6_FAMILY-17235";Tend="1531";Tstart="883";shortTE="F";uid="4ae86cc5-088b-4642-951a-230b539d3ad8"
Super-Scaffold_19	RepeatMasker	DNA/hAT-Charlie	36398708	36398959	658	+	.	ID="RND-6_FAMILY-889";TEgroup="ctg_1%7CRND-6_FAMILY-889%7C5";Tend="1442";Tstart="401";shortTE="T";uid="e616dd5c-0885-4647-9599-48a24b6cf1dd"
Super-Scaffold_19	RepeatMasker	DNA/hAT-hAT19	43148648	43149034	1570	+	.	ID="RND-5_FAMILY-3214";Tend="1438";Tstart="1082";shortTE="F";uid="3252c36e-b44c-46ff-a97a-b7a5e7c5c3d7"
Super-Scaffold_19	RepeatMasker	Unknown	58707489	58708127	4681	+	.	ID="RND-1_FAMILY-333";Tend="1526";Tstart="885";shortTE="F";uid="eb7cc89d-881b-4c4e-b366-9b83fc4e28e9"
Super-Scaffold_19	RepeatMasker	DNA	40769776	40770171	1848	+	.	ID="ttaa4_ap";Tend="427";Tstart="1";shortTE="F";uid="0ef0902e-b7dc-4773-af7d-842818f13b66"
Super-Scaffold_19	RepeatMasker	Retroposon?	43892106	43892264	445	+	.	ID="RND-6_FAMILY-8671";TEgroup="ctg_1%7CRND-6_FAMILY-8671%7C2";Tend="1048";Tstart="893";shortTE="F";uid="a0c57641-6010-48f4-8966-6a4d2286b146"
Super-Scaffold_19	RepeatMasker	DNA/MULE-MuDR	65903156	65903381	461	+	.	ID="RND-6_FAMILY-4916";Tend="2125";Tstart="1903";shortTE="F";uid="9c0d733d-fb84-4b48-a4f1-64cf693f8d8b"
Super-Scaffold_19	RepeatMasker	Retroposon?	16259969	16260241	1114	+	.	ID="RND-6_FAMILY-6579";Tend="1021";Tstart="765";shortTE="F";uid="eb20184d-cf7d-4e5a-86b7-de31551b1a05"
Super-Scaffold_19	RepeatMasker	DNA/Ginger-1	73762315	73762431	441	+	.	ID="GINGER1-1_AP";Tend="3943";Tstart="3826";shortTE="F";uid="7ff72d73-70f1-41dc-b85a-1dd51c42cd66"
Super-Scaffold_19	RepeatMasker	Unknown	1165793	1165920	633	+	.	ID="RND-5_FAMILY-2669";Tend="1151";Tstart="1021";shortTE="F";uid="b0ca1f76-c8dc-4ec4-9c60-182742da498c"
Super-Scaffold_19	RepeatMasker	DNA	55729220	55729921	4047	+	.	ID="DNA4-2_AP";Tend="769";Tstart="81";shortTE="F";uid="d817ca7f-9069-483a-8ac0-d3021500302f"
Super-Scaffold_19	RepeatMasker	DNA	62271319	62274146	12542	+	.	ID="RND-6_FAMILY-3671";TEgroup="ctg_1%7CRND-6_FAMILY-3671%7C15";Tend="3515";Tstart="452";shortTE="F";uid="a774f6b2-ff65-4fa4-aade-f90c9bc8ae2f"
Super-Scaffold_19	RepeatMasker	DNA/P	77662754	77663080	623	+	.	ID="RND-1_FAMILY-340";Tend="3925";Tstart="3588";shortTE="F";uid="2ddfba32-6639-456c-ae6b-42988a5393b6"
Super-Scaffold_19	RepeatMasker	DNA	76506172	76506704	1960	+	.	ID="DNA4-1_AP";Tend="822";Tstart="303";shortTE="F";uid="989de6b4-2b2f-47b7-ad2a-b4ad8e556a38"
Super-Scaffold_19	RepeatMasker	DNA	87841706	87842007	626	+	.	ID="TTAA7_AP";Tend="309";Tstart="17";shortTE="F";uid="f5739426-dd69-4519-ba72-6a53cc2e2f33"
Super-Scaffold_19	RepeatMasker	Unknown	50652042	50652227	468	+	.	ID="RND-1_FAMILY-17";Tend="1235";Tstart="1049";shortTE="F";uid="62f947fe-2f85-4e32-a23b-5d978141cd8a"
Super-Scaffold_19	RepeatMasker	Unknown	81773389	81773641	705	+	.	ID="RND-6_FAMILY-1323";Tend="1207";Tstart="1001";shortTE="F";uid="099de90a-3a76-4481-8647-c13f96df722e"
Super-Scaffold_19	RepeatMasker	DNA/hAT-Tip100	2075095	2075288	460	+	.	ID="RND-6_FAMILY-7361";Tend="2796";Tstart="2611";shortTE="F";uid="d204f6d0-80ab-4cbf-a56c-c418ffc577f6"
Super-Scaffold_19	RepeatMasker	DNA	81034016	81034298	421	+	.	ID="DNA4-3_AP";Tend="548";Tstart="271";shortTE="F";uid="06ccd291-c66c-4747-bdcb-0b247968cdc4"
Super-Scaffold_19	RepeatMasker	DNA/MULE-MuDR	14298462	14299142	2917	+	.	ID="rnd-6_family-2668";Tend="1602";Tstart="578";shortTE="F";uid="23aaec56-89c0-479a-a8f6-68127c43da7f"
Super-Scaffold_19	RepeatMasker	DNA/Kolobok-E	85030072	85030231	407	+	.	ID="RND-1_FAMILY-548";Tend="4035";Tstart="3876";shortTE="F";uid="11d279af-df14-47b6-81b4-b7fd8d6d7d8f"
Super-Scaffold_19	RepeatMasker	RC/Helitron	44932177	44932386	536	+	.	ID="RND-1_FAMILY-138";Tend="1531";Tstart="1330";shortTE="F";uid="91d09bd8-6f66-449e-b97b-65fbe9c57a53"
Super-Scaffold_19	RepeatMasker	RC/Helitron	54329598	54330200	2161	+	.	ID="RND-5_FAMILY-5971";Tend="1163";Tstart="563";shortTE="F";uid="b0a863bb-71da-499b-80a4-a93e982e9d9f"
Super-Scaffold_19	RepeatMasker	DNA/hAT-Charlie	26313297	26313461	802	+	.	ID="RND-6_FAMILY-36684";Tend="1264";Tstart="1089";shortTE="F";uid="82ccec26-ce78-4fdc-915f-8e90ade78d8d"
Super-Scaffold_19	RepeatMasker	Unknown	8927615	8927960	1508	+	.	ID="RND-5_FAMILY-1367";Tend="1360";Tstart="970";shortTE="F";uid="cfd16578-47ef-40e9-9a41-6dc588910882"
Super-Scaffold_19	RepeatMasker	DNA/TcMar-m44	83495085	83495749	1507	+	.	ID="MARINER-3_AP";Tend="1817";Tstart="1149";shortTE="F";uid="d078eb00-dc1b-478c-9db9-246f67d4cedb"
Super-Scaffold_19	RepeatMasker	Unknown	78691753	78692601	2569	+	.	ID="RND-5_FAMILY-3791";Tend="2172";Tstart="1323";shortTE="F";uid="15ea479d-c32b-4d00-9780-ea18f942af57"
Super-Scaffold_19	RepeatMasker	RC/Helitron	5745792	5745935	556	+	.	ID="RND-5_FAMILY-5971";Tend="1297";Tstart="1158";shortTE="F";uid="a31df429-0e37-4d10-9785-23bdeef5f7d5"
Super-Scaffold_19	RepeatMasker	LTR/Pao	35695215	35695929	1679	+	.	ID="RND-6_FAMILY-8023";Tend="2785";Tstart="2079";shortTE="F";uid="63e219ef-f8ac-46bb-ac18-12774f4d62ef"
Super-Scaffold_19	RepeatMasker	Unknown	69662284	69662486	1043	+	.	ID="RND-4_FAMILY-83";Tend="1357";Tstart="1139";shortTE="F";uid="4d97bdf4-3199-4920-a9a7-9ce4faa4c4d7"
Super-Scaffold_19	RepeatMasker	LINE/R1-LOA	64737942	64738069	464	+	.	ID="RND-1_FAMILY-128";Tend="5379";Tstart="5248";shortTE="F";uid="8394764e-0751-4227-b025-15f895ce4245"
Super-Scaffold_19	RepeatMasker	Unknown	42655510	42655689	988	+	.	ID="RND-1_FAMILY-17";Tend="1169";Tstart="979";shortTE="F";uid="02cf31ee-af15-4115-89b8-39dab9671d9d"
Super-Scaffold_19	RepeatMasker	LINE/CR1	7803434	7807341	34060	+	.	ID="RND-5_FAMILY-3050";Tend="4630";Tstart="725";shortTE="F";uid="7f4fbdee-c52b-4a4d-9888-3ba839431048"
Super-Scaffold_19	RepeatMasker	DNA/MULE-MuDR	67585569	67586791	1539	+	.	ID="mudr7x_ap";Tend="1627";Tstart="445";shortTE="F";uid="cb2a0c30-ddfb-4cd0-99a1-afcee6d91874"
Super-Scaffold_19	RepeatMasker	DNA/hAT-Tip100	49758452	49759095	5415	+	.	ID="RND-6_FAMILY-9352";Tend="1307";Tstart="667";shortTE="F";uid="c260d24a-76c9-47b3-83ef-38328cb97bc4"
Super-Scaffold_19	RepeatMasker	DNA/TcMar-Pogo	79510763	79511003	1030	+	.	ID="RND-6_FAMILY-4283";Tend="1701";Tstart="1472";shortTE="F";uid="2f9a350f-58d2-4233-a1aa-3e86f5cbdd02"
Super-Scaffold_19	RepeatMasker	DNA/hAT-Charlie	7195321	7195759	3125	+	.	ID="RND-5_FAMILY-3229";Tend="1404";Tstart="959";shortTE="F";uid="eac68b50-f6c4-47e5-b880-f20cb51e11b7"
Super-Scaffold_19	RepeatMasker	LINE/I-Jockey	15026817	15027491	1883	+	.	ID="RND-6_FAMILY-5914";Tend="1450";Tstart="744";shortTE="F";uid="d378d1b8-cead-4267-b810-b2c4f9c4ead3"
Super-Scaffold_19	RepeatMasker	LTR/Gypsy	1466831	1467019	748	+	.	ID="RND-1_FAMILY-14";Tend="4719";Tstart="4535";shortTE="F";uid="fbc29c58-ca10-4511-8f77-23850f204bc8"
Super-Scaffold_19	RepeatMasker	DNA/Kolobok-E	42279087	42279192	679	+	.	ID="RND-5_FAMILY-5311";Tend="2374";Tstart="1954";shortTE="F";uid="c6e6a89d-caa5-429f-8914-8bb878c2a0b6"
Super-Scaffold_19	RepeatMasker	DNA/hAT-Tip100	23911989	23912181	727	+	.	ID="RND-6_FAMILY-6397";Tend="237";Tstart="48";shortTE="F";uid="425fbfe3-e4ad-4497-a72d-fa942587b202"
Super-Scaffold_19	RepeatMasker	DNA/Kolobok-E	87702334	87702477	599	+	.	ID="RND-6_FAMILY-1804";Tend="1134";Tstart="991";shortTE="F";uid="500cc43c-a9b8-4341-b78f-97cee039813a"
Super-Scaffold_19	RepeatMasker	LINE/I	65281304	65281636	473	+	.	ID="RND-6_FAMILY-6002";Tend="1251";Tstart="917";shortTE="F";uid="4fce423f-e7fb-4ade-bef6-4dd0b2ca982c"
Super-Scaffold_19	RepeatMasker	Unknown	65503313	65503763	1020	+	.	ID="RND-6_FAMILY-7414";Tend="1610";Tstart="1180";shortTE="F";uid="41aa3ea4-e4be-478c-a0bf-10085f3afbd0"
Super-Scaffold_19	RepeatMasker	DNA/TcMar-Tigger	20375860	20376050	522	+	.	ID="DNA2-8_AP";TEgroup="ctg_1%7CDNA2-8_AP%7C4";Tend="765";Tstart="1";shortTE="T";uid="67ba7930-56e2-460a-8182-72313c9a60ad"
Super-Scaffold_19	RepeatMasker	DNA/Kolobok-E	8038883	8039034	411	+	.	ID="RND-5_FAMILY-3341";Tend="1504";Tstart="1357";shortTE="F";uid="7cc3f556-6c3c-45ce-a0a6-dc4766fa06ae"
Super-Scaffold_19	RepeatMasker	Retroposon?	83503815	83504652	3072	+	.	ID="RND-6_FAMILY-8671";Tend="1173";Tstart="311";shortTE="F";uid="d443dd18-e22b-4c7c-88b1-c80a1ddc6db8"
Super-Scaffold_19	RepeatMasker	DNA/hAT-Tip100	56004103	56004799	5910	+	.	ID="RND-6_FAMILY-3513";Tend="1433";Tstart="727";shortTE="F";uid="2769803e-7dec-425d-b059-993b9f324280"
Super-Scaffold_19	RepeatMasker	LINE/I	12977216	12977625	588	+	.	ID="RND-6_FAMILY-1833";Tend="1552";Tstart="1140";shortTE="F";uid="07676ca9-8ff2-4d38-9d37-6641da4c407e"
Super-Scaffold_19	RepeatMasker	DNA/hAT-Tip100	19854604	19855287	1434	+	.	ID="RND-5_FAMILY-4240";TEgroup="ctg_1%7CRND-5_FAMILY-4240%7C1";Tend="1462";Tstart="529";shortTE="F";uid="1018a412-c2aa-4e3d-bc2d-e70c726158e1"
Super-Scaffold_19	RepeatMasker	LINE/I-Jockey	64272145	64272692	687	+	.	ID="RND-6_FAMILY-15578";Tend="1397";Tstart="788";shortTE="F";uid="78b07d0c-29b4-42b3-bb89-3acecf13d395"
Super-Scaffold_19	RepeatMasker	DNA/hAT?	83475651	83475823	762	+	.	ID="DNA8-60_AP";Tend="734";Tstart="550";shortTE="F";uid="a6b3c1b7-3a96-487a-8050-d191963fab55"
Super-Scaffold_19	RepeatMasker	DNA	50742433	50742580	917	+	.	ID="ttaa3b_ap";Tend="148";Tstart="1";shortTE="F";uid="c05942e8-c4ee-4706-978d-c1f0e3dd090e"
Super-Scaffold_19	RepeatMasker	DNA/MULE-NOF	48570066	48570560	800	+	.	ID="rnd-1_family-38";Tend="4437";Tstart="4118";shortTE="F";uid="6b41ec20-b100-4c3f-84d9-f8e3571d59fe"
Super-Scaffold_19	RepeatMasker	DNA	75282986	75283104	573	+	.	ID="RND-6_FAMILY-17791";Tend="1080";Tstart="960";shortTE="F";uid="8bba9c4d-a1ae-462a-9540-434c89d08ca2"
Super-Scaffold_19	RepeatMasker	LINE/L2	79896406	79896519	588	+	.	ID="RND-5_FAMILY-532";Tend="1326";Tstart="1214";shortTE="F";uid="e8e8552d-181e-4ee9-90f7-2807268513d5"
Super-Scaffold_19	RepeatMasker	DNA	41921947	41922322	569	+	.	ID="ttaa3b_ap";Tend="405";Tstart="3";shortTE="F";uid="8c941bb0-3b82-4169-91af-6070559866ad"
Super-Scaffold_19	RepeatMasker	Unknown	36737797	36737972	427	+	.	ID="RND-6_FAMILY-20567";Tend="1322";Tstart="1167";shortTE="F";uid="bfd51258-853d-473e-b5fd-4b00dbca37fe"
Super-Scaffold_19	RepeatMasker	DNA	86932343	86932452	1981	+	.	ID="RND-6_FAMILY-4747";Tend="1326";Tstart="837";shortTE="F";uid="4f4a587a-d916-4aaf-9eec-068c054cfb8c"
Super-Scaffold_19	RepeatMasker	DNA/Ginger-1	69337617	69337867	1515	+	.	ID="RND-6_FAMILY-9648";Tend="1492";Tstart="1241";shortTE="F";uid="66c8d50d-53a5-49b3-a1f1-f5c1e9343ede"
Super-Scaffold_19	RepeatMasker	DNA/MULE-MuDR	43944806	43945281	1472	+	.	ID="MUDR1X_AP";Tend="462";Tstart="32";shortTE="F";uid="cff3248b-65f3-49c9-986b-444564007ae9"
Super-Scaffold_19	RepeatMasker	DNA	31700271	31700449	668	+	.	ID="RND-6_FAMILY-3747";Tend="6445";Tstart="6287";shortTE="F";uid="7c96cb2b-3777-4d4b-9223-c76fb4f9dc75"
Super-Scaffold_19	RepeatMasker	Unknown	18322975	18323090	486	+	.	ID="RND-1_FAMILY-156";Tend="961";Tstart="853";shortTE="F";uid="0bc61570-675c-495f-b3c7-ba8cc2081fe6"
Super-Scaffold_19	RepeatMasker	DNA/Ginger-2	7125755	7126287	1303	+	.	ID="RND-6_FAMILY-1093";Tend="1487";Tstart="871";shortTE="F";uid="6007bb92-6e82-444d-a595-8ed3104c320b"
Super-Scaffold_19	RepeatMasker	DNA	77769424	77769590	1407	+	.	ID="DNA3-3_AP";Tend="169";Tstart="1";shortTE="F";uid="caae733a-0660-4deb-8364-bf73b648ae98"
Super-Scaffold_19	RepeatMasker	DNA	43884934	43885169	490	+	.	ID="dna4-1_ap";Tend="262";Tstart="42";shortTE="F";uid="07b384f6-2358-4289-b610-4ec4e03f3442"
Super-Scaffold_19	RepeatMasker	DNA/PIF-Spy	33771915	33772060	482	+	.	ID="ISL2EU-3N1_CFL";Tend="290";Tstart="148";shortTE="F";uid="d1315519-8a4f-4c2e-b6fb-c49609fab1f9"
Super-Scaffold_19	RepeatMasker	DNA	71577823	71578514	3718	+	.	ID="DNA4-2_AP";Tend="769";Tstart="4";shortTE="F";uid="927358f8-94f3-4836-b271-2c1635435b14"
Super-Scaffold_19	RepeatMasker	DNA	15267218	15267824	2989	+	.	ID="DNA4-2_AP";Tend="769";Tstart="161";shortTE="F";uid="d10ea976-102a-42e1-a704-108aa5313e01"
Super-Scaffold_19	RepeatMasker	DNA/Sola-1	61901579	61902117	1159	+	.	ID="SOLA1-1_AP";Tend="3316";Tstart="2782";shortTE="F";uid="ce1034db-44c6-4aed-8339-98c8b12330d1"
Super-Scaffold_19	RepeatMasker	DNA/Ginger-1	2212876	2213233	523	+	.	ID="RND-6_FAMILY-1352";Tend="2149";Tstart="1794";shortTE="F";uid="669da797-a9ea-4576-81b4-554d364efc2c"
Super-Scaffold_19	RepeatMasker	DNA/hAT-Tip100	22749478	22749678	764	+	.	ID="RND-6_FAMILY-16375";Tend="1173";Tstart="979";shortTE="F";uid="cd0c0cba-ea04-4c21-b5ec-94c5c3ec07dc"
Super-Scaffold_19	RepeatMasker	DNA/hAT	26254505	26254614	493	+	.	ID="RND-6_FAMILY-5713";Tend="1155";Tstart="1049";shortTE="F";uid="b34cf08e-0a7e-4c27-a105-b4948eefb31c"
Super-Scaffold_19	RepeatMasker	DNA/Ginger-1	32576797	32576935	495	+	.	ID="RND-6_FAMILY-1352";Tend="873";Tstart="731";shortTE="F";uid="751bdb47-8ec7-4c0d-b966-cf18ff60f56a"
Super-Scaffold_19	RepeatMasker	DNA/TcMar-Tigger	22950448	22950633	407	+	.	ID="DNA2-8_AP";TEgroup="ctg_1%7CDNA2-8_AP%7C5";Tend="764";Tstart="1";shortTE="T";uid="665367c6-0ea0-440e-b315-99a4e44d0e4d"
Super-Scaffold_19	RepeatMasker	DNA/TcMar-Mariner	77120170	77120533	1488	+	.	ID="RND-1_FAMILY-530";TEgroup="ctg_1%7CRND-1_FAMILY-530%7C3";Tend="1460";Tstart="900";shortTE="F";uid="002aa6a8-2de2-4dcf-86d6-08a9ad98a5fd"
Super-Scaffold_19	RepeatMasker	RC/Helitron	23322554	23322740	1237	+	.	ID="RND-6_FAMILY-4802";Tend="665";Tstart="481";shortTE="F";uid="f7357722-1664-477a-9762-34982b217aa9"
Super-Scaffold_19	RepeatMasker	LINE/CR1	11822305	11824286	440	+	.	ID="RND-6_FAMILY-10050";Tend="3974";Tstart="1974";shortTE="F";uid="984ae692-f515-420e-b1ec-9ef7c23126b6"
Super-Scaffold_19	RepeatMasker	DNA/hAT-hATm	17481440	17481661	606	+	.	ID="HAT-4C_AP";Tend="4014";Tstart="3794";shortTE="F";uid="539f50ed-02ff-42d6-9247-eec246ec8bdd"
Super-Scaffold_19	RepeatMasker	DNA/MULE-MuDR	67252892	67253142	411	+	.	ID="rnd-1_family-424";Tend="1379";Tstart="1200";shortTE="F";uid="63f20a00-08a2-48db-96c2-55369c1c12d1"
Super-Scaffold_19	RepeatMasker	DNA/hAT	3118885	3119641	1426	+	.	ID="RND-5_FAMILY-678";Tend="2052";Tstart="1305";shortTE="F";uid="21fa116f-53e0-4266-a724-71c6ac96a7e5"
Super-Scaffold_19	RepeatMasker	RC/Helitron	87647555	87648583	883	+	.	ID="RND-6_FAMILY-32308";Tend="1484";Tstart="644";shortTE="F";uid="6c54c0fa-1cbc-4c58-aa92-d44d50af7997"
Super-Scaffold_19	RepeatMasker	DNA	21626889	21627056	690	+	.	ID="ttaa4_ap";Tend="325";Tstart="152";shortTE="F";uid="674b4176-dcb3-41eb-9ead-4bbab99b1896"
Super-Scaffold_19	RepeatMasker	DNA	24633724	24634423	2392	+	.	ID="DNA4-1_AP";Tend="823";Tstart="1";shortTE="F";uid="71131c4d-5209-49d7-861c-1a05e5dbfc8a"
Super-Scaffold_19	RepeatMasker	DNA/hAT-hAT19	23285655	23285938	1452	+	.	ID="DNA8-84_AP";Tend="562";Tstart="296";shortTE="F";uid="a88ebf11-76fe-4773-92d4-798c0f726db3"
Super-Scaffold_19	RepeatMasker	DNA/P	48908018	48908713	958	+	.	ID="RND-1_FAMILY-314";Tend="3185";Tstart="2505";shortTE="F";uid="47eb10c9-9a13-4445-80d5-54ddc092dc11"
Super-Scaffold_19	RepeatMasker	DNA/P	76386514	76386939	575	+	.	ID="RND-1_FAMILY-263";Tend="464";Tstart="48";shortTE="F";uid="260a8cfa-41af-42e5-be52-2d791bee7fe5"
Super-Scaffold_19	RepeatMasker	DNA/MULE-MuDR	29545949	29546128	478	+	.	ID="RND-5_FAMILY-3965";Tend="787";Tstart="601";shortTE="F";uid="5e6c5ecf-b0c9-4553-9170-acca164b9519"
Super-Scaffold_19	RepeatMasker	DNA	7022210	7022365	991	+	.	ID="DNA3-3_AP";Tend="169";Tstart="1";shortTE="F";uid="763097ca-2fba-4387-acbd-a742175d1d15"
Super-Scaffold_19	RepeatMasker	DNA/MULE-MuDR	29487021	29487249	1255	+	.	ID="RND-1_FAMILY-65";Tend="4987";Tstart="4772";shortTE="F";uid="d47a29ca-8299-4222-919f-af6f2861f0b7"
Super-Scaffold_19	RepeatMasker	DNA/MULE-MuDR	81920372	81920671	1885	+	.	ID="MUDR6X_AP";Tend="2092";Tstart="1790";shortTE="F";uid="9eafdea5-d922-4c9b-baff-7ec0d41bff7f"
Super-Scaffold_19	RepeatMasker	DNA	88527350	88527729	474	+	.	ID="DNA4-3_AP";Tend="453";Tstart="125";shortTE="F";uid="fbbf3a17-ec32-4ffd-b9c4-fa0a86b0e850"
Super-Scaffold_19	RepeatMasker	Unknown	25184169	25184767	974	+	.	ID="RND-6_FAMILY-15738";TEgroup="ctg_1%7CRND-6_FAMILY-15738%7C5";Tend="1489";Tstart="251";shortTE="F";uid="3f32ca1a-3bac-45c2-a193-5fbba90fe5fc"
Super-Scaffold_19	RepeatMasker	Unknown	9573334	9573550	496	+	.	ID="RND-1_FAMILY-17";Tend="1185";Tstart="980";shortTE="F";uid="78a1c97f-7394-4a50-84b2-14ef9c116de1"
Super-Scaffold_19	RepeatMasker	DNA/MULE-MuDR	71700855	71701434	1390	+	.	ID="MUDR1X_AP";TEgroup="ctg_1%7CMUDR1X_AP%7C20";Tend="2394";Tstart="1";shortTE="F";uid="58a12a4e-a9d5-4806-b168-c7afab5d5f21"
Super-Scaffold_19	RepeatMasker	Unknown	81807773	81808164	1259	+	.	ID="RND-4_FAMILY-1804";Tend="948";Tstart="562";shortTE="F";uid="33637418-29c9-4ade-8d9a-ba9587af0e7d"
Super-Scaffold_19	RepeatMasker	DNA/P	66035604	66035951	406	+	.	ID="RND-5_FAMILY-6130";Tend="534";Tstart="208";shortTE="F";uid="ddad95ae-d3ea-4c68-8a38-dd1dec0986e8"
Super-Scaffold_19	RepeatMasker	DNA/Maverick	87602483	87605242	14736	+	.	ID="RND-6_FAMILY-28045";Tend="2590";Tstart="2";shortTE="F";uid="dc4b285e-9ba1-4cfc-b66a-09364840fdb9"
Super-Scaffold_19	RepeatMasker	LTR/Gypsy	65618838	65619455	1077	+	.	ID="RND-6_FAMILY-1245";Tend="1808";Tstart="1200";shortTE="F";uid="47ec3a64-983b-4274-b06d-2e6faad08df7"
Super-Scaffold_19	RepeatMasker	RC/Helitron	40650814	40650937	633	+	.	ID="RND-5_FAMILY-5971";Tend="1265";Tstart="1143";shortTE="F";uid="da99ba87-d259-4851-b1f9-7b914424fd06"
Super-Scaffold_19	RepeatMasker	Unknown	624627	624999	3276	+	.	ID="RND-1_FAMILY-193";Tend="1357";Tstart="985";shortTE="F";uid="cc22eb7f-7df9-4ac8-a5d4-83656ff7e689"
Super-Scaffold_19	RepeatMasker	DNA	50643506	50643897	1867	+	.	ID="TTAA3_AP";Tend="423";Tstart="1";shortTE="F";uid="12a9a58f-5304-42af-a03d-e2f0939a9424"
Super-Scaffold_19	RepeatMasker	DNA/hAT-hAT19	32503734	32504530	2030	+	.	ID="RND-5_FAMILY-3961";Tend="1215";Tstart="372";shortTE="F";uid="c2cabffc-837d-490f-96a0-03970f06cfe1"
Super-Scaffold_19	RepeatMasker	Unknown	24203866	24204055	1084	+	.	ID="RND-1_FAMILY-463";Tend="1175";Tstart="983";shortTE="F";uid="124e1b4c-7a32-43ec-aee0-0abfacc22839"
Super-Scaffold_19	RepeatMasker	DNA/Ginger-1	68120388	68120537	507	+	.	ID="RND-6_FAMILY-6948";Tend="1188";Tstart="1036";shortTE="F";uid="33010ff1-e0b1-4a6c-a783-c182e86eacb0"
Super-Scaffold_19	RepeatMasker	DNA/hAT-hAT19	73271711	73271950	1205	+	.	ID="RND-6_FAMILY-2414";Tend="592";Tstart="384";shortTE="F";uid="688633c8-6672-4271-bfc5-b3730c16cdd2"
Super-Scaffold_19	RepeatMasker	DNA/Kolobok-E	26656223	26656462	1318	+	.	ID="RND-4_FAMILY-2210";Tend="1148";Tstart="919";shortTE="F";uid="7034ed62-8ec8-4e93-bfd5-bfc25bcc760a"
Super-Scaffold_19	RepeatMasker	DNA	62300285	62300677	1627	+	.	ID="ttaa4c_ap";Tend="419";Tstart="1";shortTE="F";uid="72cb60f3-87f8-4dc5-bb6c-297e352945b8"
Super-Scaffold_19	RepeatMasker	DNA	67499191	67499883	2713	+	.	ID="DNA4-2_AP";Tend="769";Tstart="53";shortTE="F";uid="fc87f7b9-9db9-4117-8db1-15c640dbd361"
Super-Scaffold_19	RepeatMasker	DNA	59492331	59492754	3516	+	.	ID="RND-6_FAMILY-2704";Tend="1315";Tstart="892";shortTE="F";uid="fd3336ad-b08a-4554-bd00-88d30e012d73"
Super-Scaffold_19	RepeatMasker	LINE/I-Jockey	60250564	60251185	2303	+	.	ID="RND-6_FAMILY-1263";Tend="1605";Tstart="959";shortTE="F";uid="569cc886-38f1-490e-9772-32f271e9c728"
Super-Scaffold_19	RepeatMasker	Unknown	73977310	73977629	2813	+	.	ID="RND-1_FAMILY-11";Tend="549";Tstart="230";shortTE="F";uid="20614fa8-5533-4a16-aa54-827f0202cf74"
Super-Scaffold_19	RepeatMasker	LINE/I	47059204	47059565	1220	+	.	ID="RND-6_FAMILY-6002";Tend="1291";Tstart="934";shortTE="F";uid="de649015-0ac4-4785-8694-373f8e732151"
Super-Scaffold_19	RepeatMasker	Unknown	22510496	22510843	2027	+	.	ID="RND-4_FAMILY-83";Tend="1362";Tstart="978";shortTE="F";uid="a0420b50-5c80-4cd6-a481-907dd8dfca24"
Super-Scaffold_19	RepeatMasker	DNA/hAT	58325477	58325645	492	+	.	ID="RND-5_FAMILY-678";Tend="5414";Tstart="5254";shortTE="F";uid="48af41b1-0fc6-4ba1-a941-14051febbca9"
Super-Scaffold_19	RepeatMasker	Unknown	53167855	53168050	448	+	.	ID="RND-6_FAMILY-2218";Tend="1582";Tstart="1393";shortTE="F";uid="416759af-e5c0-47ee-a84a-2715e5449b47"
Super-Scaffold_19	RepeatMasker	DNA/Kolobok-E	9529433	9529672	598	+	.	ID="KOLOBOKE-2_AP";Tend="1377";Tstart="1123";shortTE="F";uid="0f42e4c4-8d84-458a-b74e-546876a37c14"
Super-Scaffold_19	RepeatMasker	Unknown	69689831	69690136	2399	+	.	ID="RND-6_FAMILY-16250";Tend="1254";Tstart="942";shortTE="F";uid="e41d461a-524d-4990-b61b-53fbca146f59"
Super-Scaffold_19	RepeatMasker	DNA	33415707	33416255	496	+	.	ID="DNA4-2_AP";TEgroup="ctg_1%7CDNA4-2_AP%7C12";Tend="769";Tstart="433";shortTE="F";uid="b476a8c5-bb9c-44c8-a590-46f7a0193d7c"
Super-Scaffold_19	RepeatMasker	RC/Helitron	77584995	77585105	421	+	.	ID="RND-1_FAMILY-86";Tend="1168";Tstart="1055";shortTE="F";uid="11cdda71-432e-4ca6-9a6b-46267126658d"
Super-Scaffold_19	RepeatMasker	DNA/hAT-hAT19	51182350	51182468	421	+	.	ID="DNA8-73_AP";Tend="139";Tstart="1";shortTE="F";uid="3087a1b9-13d3-49cb-895e-7f3fd7412c46"
Super-Scaffold_19	RepeatMasker	DNA	83604679	83605068	1420	+	.	ID="TTAA3_AP";Tend="429";Tstart="13";shortTE="F";uid="ce9e6eef-9e9f-42d8-aaa6-f33eb044146a"
Super-Scaffold_19	RepeatMasker	DNA/Maverick	55750016	55754932	42003	+	.	ID="RND-1_FAMILY-223";Tend="4911";Tstart="29";shortTE="F";uid="76dfb36f-5e46-407e-bfe2-0b010ddee280"
Super-Scaffold_19	RepeatMasker	Unknown	7189780	7190106	703	+	.	ID="RND-6_FAMILY-7414";Tend="1597";Tstart="1289";shortTE="F";uid="c05d6afd-350b-4094-9f1a-f048d9c03679"
Super-Scaffold_19	RepeatMasker	Unknown	78552239	78552972	5496	+	.	ID="RND-4_FAMILY-543";Tend="1696";Tstart="952";shortTE="F";uid="9b38ad6a-7115-4537-bf2b-6b9a5b932399"
Super-Scaffold_19	RepeatMasker	DNA	58692665	58693153	3485	+	.	ID="TTAA13B_AP";Tend="595";Tstart="106";shortTE="F";uid="49e30828-3c18-4888-897e-044a6f126d41"
Super-Scaffold_19	RepeatMasker	Unknown	42543368	42543571	690	+	.	ID="RND-6_FAMILY-6515";Tend="1624";Tstart="1413";shortTE="F";uid="9759ff17-1902-4304-8b51-a1df2531b81f"
Super-Scaffold_19	RepeatMasker	DNA	18266602	18267005	2269	+	.	ID="TTAA3_AP";Tend="429";Tstart="1";shortTE="F";uid="67f8284e-4cfc-47aa-b1fa-cccb9b5c3e48"
Super-Scaffold_19	RepeatMasker	DNA/TcMar-Mariner	41393722	41394105	1406	+	.	ID="RND-6_FAMILY-2424";Tend="1281";Tstart="919";shortTE="F";uid="5ac8ee28-7b63-4b3b-afdf-a685f7e0c1ae"
Super-Scaffold_19	RepeatMasker	Unknown	25115217	25115364	461	+	.	ID="RND-6_FAMILY-2829";Tend="1254";Tstart="1097";shortTE="F";uid="6fae68fb-01d7-46c7-b2dc-04d5767f581d"
Super-Scaffold_19	RepeatMasker	DNA/hAT-Ac	50120034	50120595	4274	+	.	ID="RND-5_FAMILY-372";Tend="1860";Tstart="1302";shortTE="F";uid="dc141b56-e50c-4640-b0c2-8a57c7df0b91"
Super-Scaffold_19	RepeatMasker	DNA/Sola-1	25678096	25678275	538	+	.	ID="RND-6_FAMILY-1505";Tend="219";Tstart="53";shortTE="F";uid="883885d7-836b-47f7-b23c-de916d336421"
Super-Scaffold_19	RepeatMasker	LINE/R1	58796628	58796779	449	+	.	ID="SART-5_API";Tend="4394";Tstart="4243";shortTE="F";uid="90355966-e9d5-41cc-af98-d15956bc07d4"
Super-Scaffold_19	RepeatMasker	DNA/Ginger-1	82828434	82829131	1077	+	.	ID="RND-6_FAMILY-15982";Tend="1452";Tstart="598";shortTE="F";uid="ece2d45c-b5ae-4433-b6fd-3a48d77deedd"
Super-Scaffold_19	RepeatMasker	DNA/hAT-Ac	3084479	3085138	4460	+	.	ID="RND-6_FAMILY-9633";Tend="1692";Tstart="1022";shortTE="F";uid="e6d9fba9-c74b-4512-ac5c-ccd9169f76e4"
Super-Scaffold_19	RepeatMasker	DNA/hAT-hAT19	82356705	82357241	3899	+	.	ID="RND-6_FAMILY-168";Tend="1490";Tstart="932";shortTE="F";uid="bacb479b-75bd-42f3-a78e-0aecacc16267"
Super-Scaffold_19	RepeatMasker	DNA/hAT-Charlie	65125912	65126167	689	+	.	ID="RND-6_FAMILY-14051";Tend="1356";Tstart="1096";shortTE="F";uid="f73fcfb5-6689-4698-8d53-3bc9f14745b2"
Super-Scaffold_19	RepeatMasker	DNA/MULE-MuDR	42312243	42312590	1954	+	.	ID="RND-6_FAMILY-25701";Tend="717";Tstart="369";shortTE="F";uid="ad153930-682e-4fc7-a44b-75204ae38ec0"
Super-Scaffold_19	RepeatMasker	DNA/hAT-hAT19	3905936	3906124	686	+	.	ID="DNA8-64_AP";Tend="187";Tstart="1";shortTE="F";uid="16e50ed8-41b4-4b6b-8497-494118c7dae4"
Super-Scaffold_19	RepeatMasker	DNA/hAT-Charlie	9681254	9681643	1068	+	.	ID="RND-4_FAMILY-2260";Tend="1262";Tstart="888";shortTE="F";uid="e9bff893-5e9d-42f2-a681-5eeec0694a69"
Super-Scaffold_19	RepeatMasker	Retroposon?	47112525	47112800	428	+	.	ID="RND-5_FAMILY-2063";Tend="2850";Tstart="2553";shortTE="F";uid="70bb8a30-f9e4-49cc-88ca-916a98d34a4b"
Super-Scaffold_19	RepeatMasker	DNA	30600298	30600455	723	+	.	ID="DNA8-77_AP";Tend="841";Tstart="696";shortTE="F";uid="ebf070d4-d584-4f2a-9282-f2d9a4524cba"
Super-Scaffold_19	RepeatMasker	DNA	81455710	81455893	851	+	.	ID="RND-6_FAMILY-6620";Tend="1588";Tstart="1403";shortTE="F";uid="7cb4d6ec-1e3b-41e0-a422-b929579365b9"
Super-Scaffold_19	RepeatMasker	DNA/hAT-Charlie	16215228	16215535	1075	+	.	ID="HAT-N11_AP";Tend="520";Tstart="219";shortTE="F";uid="4bafdbac-102b-4140-a068-f1565e5560dd"
Super-Scaffold_19	RepeatMasker	DNA/hAT	43630649	43630857	413	+	.	ID="RND-6_FAMILY-10294";Tend="1345";Tstart="1118";shortTE="F";uid="b480c8e8-cf52-4d04-a5e2-d386d8012dd7"
Super-Scaffold_19	RepeatMasker	RC/Helitron	71893362	71893539	1563	+	.	ID="RND-6_FAMILY-8687";Tend="474";Tstart="295";shortTE="F";uid="936cd7f3-ee6f-433c-93c6-c169f9b8ab5d"
Super-Scaffold_19	RepeatMasker	Unknown	17900387	17900641	420	+	.	ID="RND-5_FAMILY-1715";Tend="941";Tstart="689";shortTE="F";uid="7d49142b-8ca8-4249-9916-65ec2e550068"
Super-Scaffold_19	RepeatMasker	Unknown	64170220	64171994	1226	+	.	ID="RND-6_FAMILY-4910";TEgroup="ctg_1%7CRND-6_FAMILY-4910%7C3";Tend="3187";Tstart="597";shortTE="F";uid="f28e699a-cf7a-4274-8ba7-f8107e96a018"
Super-Scaffold_19	RepeatMasker	DNA/hAT-Charlie	72686318	72686456	466	+	.	ID="RND-6_FAMILY-14051";Tend="1424";Tstart="1288";shortTE="F";uid="c0380ac8-1756-4204-921e-9d4bc97da826"
Super-Scaffold_19	RepeatMasker	LINE/I-Jockey	31032569	31033099	747	+	.	ID="VINGI-41_LMI";Tend="2602";Tstart="2074";shortTE="F";uid="72d0e682-2a91-4e70-aa5b-b4b8e3fadc03"
Super-Scaffold_19	RepeatMasker	Unknown	41416148	41417242	3603	+	.	ID="RND-1_FAMILY-7";TEgroup="ctg_1%7CRND-1_FAMILY-7%7C10";Tend="1922";Tstart="569";shortTE="F";uid="da283ede-b39d-4a08-b1bc-e82e80215062"
Super-Scaffold_19	RepeatMasker	DNA/Ginger-1	50829671	50830580	917	+	.	ID="rnd-6_family-1352";Tend="2202";Tstart="1284";shortTE="F";uid="ef4827c2-fc85-4917-a755-a78d3a153060"
Super-Scaffold_19	RepeatMasker	DNA	325309	325443	632	+	.	ID="RND-1_FAMILY-30";Tend="1621";Tstart="1499";shortTE="F";uid="35279efa-34b5-4c19-948f-2e8b614ae1f1"
Super-Scaffold_19	RepeatMasker	DNA/P	322468	322584	545	+	.	ID="P-4_AP";Tend="4074";Tstart="3960";shortTE="F";uid="20eafa84-0041-40ca-9437-309a4a533df9"
Super-Scaffold_19	RepeatMasker	Retroposon?	83122579	83123017	413	+	.	ID="SINE2-2_AP";Tend="581";Tstart="115";shortTE="F";uid="1dafa5bb-4780-4ec9-8346-16eece8e3cd1"
Super-Scaffold_19	RepeatMasker	DNA/Ginger-1	50840218	50840499	475	+	.	ID="RND-6_FAMILY-6948";Tend="2137";Tstart="1860";shortTE="F";uid="1b10ae19-22fb-43b1-99bd-62518d70264c"
Super-Scaffold_19	RepeatMasker	DNA	17415035	17415600	497	+	.	ID="dna4-2_ap";Tend="783";Tstart="184";shortTE="F";uid="73fe4b4d-7317-4849-ac56-604ed95e7e75"
Super-Scaffold_19	RepeatMasker	DNA	49905872	49906285	2381	+	.	ID="TTAA2C_AP";Tend="418";Tstart="1";shortTE="F";uid="a3689b4e-b131-4bb0-a8fc-4e54a5b93ff5"
Super-Scaffold_19	RepeatMasker	Retroposon?	53200932	53201161	801	+	.	ID="SINE2-1_AP";Tend="1463";Tstart="1246";shortTE="F";uid="fd8d7b8c-a1b1-4ec3-bc61-81b48257ce4e"
Super-Scaffold_19	RepeatMasker	DNA/hAT	61639219	61639670	1032	+	.	ID="DNA8-109_AP";TEgroup="ctg_1%7CDNA8-109_AP%7C4";Tend="617";Tstart="3";shortTE="F";uid="817cc06b-4f16-4b51-ac43-6487d4c27cb4"
Super-Scaffold_19	RepeatMasker	LTR/Gypsy	58505797	58506685	1966	+	.	ID="RND-6_FAMILY-7501";Tend="5121";Tstart="4147";shortTE="F";uid="4ae38587-96a5-418d-90f9-e09776ef0856"
Super-Scaffold_19	RepeatMasker	DNA/Kolobok-E	33654624	33654744	440	+	.	ID="RND-6_FAMILY-1369";Tend="787";Tstart="671";shortTE="F";uid="c39d52b7-62b6-448d-863e-e43210f47b26"
Super-Scaffold_19	RepeatMasker	DNA/TcMar-Tc1	37160491	37162969	21567	+	.	ID="RND-1_FAMILY-44";Tend="3124";Tstart="646";shortTE="F";uid="9fd09ff7-6f96-4eee-8468-a4793bc80d16"
Super-Scaffold_19	RepeatMasker	DNA/Ginger-1	42828912	42829034	464	+	.	ID="RND-6_FAMILY-1352";Tend="883";Tstart="753";shortTE="F";uid="548b5a79-44b3-4c8b-a762-138ec36146a9"
Super-Scaffold_19	RepeatMasker	DNA	66951117	66951539	1899	+	.	ID="TTAA8_AP";Tend="436";Tstart="1";shortTE="F";uid="6a69a3d4-3172-4851-a9a8-b160a527cf10"
Super-Scaffold_19	RepeatMasker	Unknown	15248493	15248609	464	+	.	ID="RND-5_FAMILY-3154";Tend="1199";Tstart="1085";shortTE="F";uid="07e02f56-9477-436e-8a1c-47940fd9e43d"
Super-Scaffold_19	RepeatMasker	DNA/Ginger-1	45511321	45511482	462	+	.	ID="RND-5_FAMILY-7457";Tend="2241";Tstart="2078";shortTE="F";uid="35f12f5b-81a2-41a1-be8e-7aca2857e38b"
Super-Scaffold_19	RepeatMasker	LINE/CR1	71257509	71257738	564	+	.	ID="RND-5_FAMILY-10846";Tend="1686";Tstart="1470";shortTE="F";uid="f617eea1-abe7-4299-8df6-4d6ce02aeaf0"
Super-Scaffold_19	RepeatMasker	DNA/hAT-Tip100	6064678	6064905	1779	+	.	ID="RND-6_FAMILY-1615";Tend="603";Tstart="368";shortTE="F";uid="290de4ab-69e0-4e3f-9f73-d27ff9d97a53"
Super-Scaffold_19	RepeatMasker	DNA/Ginger-1	35471926	35472138	552	+	.	ID="RND-6_FAMILY-15982";Tend="1294";Tstart="1081";shortTE="F";uid="1e8f7b93-9c46-4d1d-9fc7-48f6742ea55c"
Super-Scaffold_19	RepeatMasker	Unknown	32871091	32871310	1567	+	.	ID="RND-6_FAMILY-23";Tend="1052";Tstart="832";shortTE="F";uid="cd4cd1f1-94e0-4f7b-91c4-28e99892fd21"
Super-Scaffold_19	RepeatMasker	DNA/hAT-Tip100	13672142	13672681	633	+	.	ID="HAT-3_AP";Tend="1586";Tstart="1039";shortTE="F";uid="08f26a9b-bfd8-4567-a67e-955a899e2d5f"
Super-Scaffold_19	RepeatMasker	DNA	27723955	27724391	606	+	.	ID="DNAX-2_AP";Tend="467";Tstart="31";shortTE="F";uid="0ef0ffad-768a-4444-99f1-314eb6c8fe27"
Super-Scaffold_19	RepeatMasker	DNA/hAT-Charlie	72793798	72794284	1138	+	.	ID="RND-6_FAMILY-18024";TEgroup="ctg_1%7CRND-6_FAMILY-18024%7C4";Tend="1550";Tstart="949";shortTE="F";uid="386ecbd1-ffb3-40d5-9283-100c8f810126"
Super-Scaffold_19	RepeatMasker	DNA/TcMar-m44?	63065910	63066067	590	+	.	ID="DNA4-10_AP";Tend="160";Tstart="1";shortTE="F";uid="a1581881-350f-4968-ba7b-60ca96dc714a"
Super-Scaffold_19	RepeatMasker	DNA	45384945	45385435	2597	+	.	ID="ttaa3_ap";Tend="429";Tstart="1";shortTE="F";uid="65a4defc-6ade-498e-aef0-12ca370227ce"
Super-Scaffold_19	RepeatMasker	DNA	13298022	13298170	714	+	.	ID="dna2-2_ap";Tend="160";Tstart="3";shortTE="F";uid="c0d8a774-2dc6-41a4-b43a-4983466a034b"
Super-Scaffold_19	RepeatMasker	LINE/CR1	50788180	50788677	3432	+	.	ID="RND-5_FAMILY-10846";Tend="1279";Tstart="785";shortTE="F";uid="33ffb757-b777-4928-bb80-c342e397f49f"
Super-Scaffold_19	RepeatMasker	DNA/P	17903012	17903252	1095	+	.	ID="RND-6_FAMILY-5472";Tend="233";Tstart="9";shortTE="F";uid="96d7878b-5610-4580-92b6-a1ee7ad97b54"
Super-Scaffold_19	RepeatMasker	DNA/TcMar-Tc1	77925269	77925416	772	+	.	ID="MARINER-N22_AG";TEgroup="ctg_1%7CMARINER-N22_AG%7C9";Tend="1309";Tstart="37";shortTE="F";uid="9e4f844b-70a6-46f4-ac89-df16c96c7447"
Super-Scaffold_19	RepeatMasker	DNA/hAT-hATm	86649027	86649429	1989	+	.	ID="RND-6_FAMILY-16820";Tend="1224";Tstart="829";shortTE="F";uid="a30aacae-1467-4b64-ae02-65e3946705f6"
Super-Scaffold_19	RepeatMasker	DNA/Kolobok-T2?	9514469	9514569	407	+	.	ID="KOLOBOK-N1_AEC";Tend="7477";Tstart="7370";shortTE="F";uid="a4c63fc8-91f2-4262-b661-66b601631fc5"
Super-Scaffold_19	RepeatMasker	Retroposon?	82313928	82314224	465	+	.	ID="RND-6_FAMILY-4089";Tend="1202";Tstart="911";shortTE="F";uid="49eaabca-5f24-413a-a4b9-6e546b2903c2"
Super-Scaffold_19	RepeatMasker	DNA	43754676	43755095	2563	+	.	ID="TTAA4B_AP";Tend="421";Tstart="1";shortTE="F";uid="f052089d-7c7f-40c8-bb40-09372b70e912"
Super-Scaffold_19	RepeatMasker	Unknown	52346262	52346612	1291	+	.	ID="RND-1_FAMILY-7";Tend="935";Tstart="580";shortTE="F";uid="80806e48-5086-4a7d-97e4-78e056389f1b"
Super-Scaffold_19	RepeatMasker	DNA	72932944	72933687	3076	+	.	ID="DNA4-1_AP";Tend="823";Tstart="1";shortTE="F";uid="0e59c446-5852-4643-80d9-2f526c2efe07"
Super-Scaffold_19	RepeatMasker	DNA/Kolobok-E	13989952	13990325	2240	+	.	ID="RND-5_FAMILY-5284";Tend="1758";Tstart="1388";shortTE="F";uid="0db40bb3-60ec-4112-bce1-85542d41d6cc"
Super-Scaffold_19	RepeatMasker	DNA	32073759	32074401	3843	+	.	ID="RND-1_FAMILY-30";Tend="1621";Tstart="977";shortTE="F";uid="1b2bf4fe-526c-4912-a846-db4870fccbd6"
Super-Scaffold_19	RepeatMasker	DNA/MULE-MuDR	86454923	86455941	1181	+	.	ID="RND-5_FAMILY-5056";TEgroup="ctg_1%7CRND-5_FAMILY-5056%7C10";Tend="4083";Tstart="3060";shortTE="F";uid="d4a06dbd-88fb-4ec3-b8cc-45e6c659089d"
Super-Scaffold_19	RepeatMasker	DNA/PIF-Spy	65545332	65545460	441	+	.	ID="ISL2EU-3N1_CFL";Tend="322";Tstart="192";shortTE="F";uid="087333c7-7574-4438-b81d-a515a790c93b"
Super-Scaffold_19	RepeatMasker	Retroposon?	85554714	85555644	1177	+	.	ID="SINE2-1_AP";Tend="1766";Tstart="848";shortTE="F";uid="1064cfa5-7d6d-4c9b-8333-9e6a4df711f4"
Super-Scaffold_19	RepeatMasker	DNA/hAT-hAT19	41741068	41741319	1040	+	.	ID="RND-6_FAMILY-4278";Tend="1156";Tstart="916";shortTE="F";uid="9a825b54-92e3-4861-bd93-8cc571f1540e"
Super-Scaffold_19	RepeatMasker	DNA/hAT-Tip100	66962922	66966399	30896	+	.	ID="RND-6_FAMILY-8324";Tend="4022";Tstart="545";shortTE="F";uid="bf985d65-ea2b-4312-9fc6-a93447505cb5"
Super-Scaffold_19	RepeatMasker	Retroposon?	72287686	72288180	982	+	.	ID="RND-5_FAMILY-2063";Tend="2954";Tstart="2506";shortTE="F";uid="4dd6c58d-1250-4895-abb7-591af2981b65"
Super-Scaffold_19	RepeatMasker	Unknown	63619208	63619656	1255	+	.	ID="RND-6_FAMILY-4910";Tend="3189";Tstart="2726";shortTE="F";uid="6525c57d-08a3-4d39-ac3a-ddcfcf6c8d0f"
Super-Scaffold_19	RepeatMasker	DNA/P	72378366	72378675	561	+	.	ID="RND-6_FAMILY-12489";TEgroup="ctg_1%7CRND-6_FAMILY-12489%7C4";Tend="1458";Tstart="818";shortTE="F";uid="8407a166-5b35-4766-8904-a18e512108c8"
Super-Scaffold_19	RepeatMasker	Unknown	7047818	7047933	465	+	.	ID="RND-5_FAMILY-7061";Tend="1074";Tstart="959";shortTE="F";uid="0485fc7f-ea8c-4cfa-a4fa-fa79c74e27c5"
Super-Scaffold_19	RepeatMasker	DNA/Maverick	79360632	79364401	16450	+	.	ID="RND-5_FAMILY-5469";TEgroup="ctg_1%7CRND-5_FAMILY-5469%7C1";Tend="4775";Tstart="963";shortTE="F";uid="0e76531a-8f70-4ee1-bc0e-d8de458b8e92"
Super-Scaffold_19	RepeatMasker	DNA/MULE-MuDR	9685890	9686063	466	+	.	ID="RND-1_FAMILY-1";Tend="2071";Tstart="1886";shortTE="F";uid="bdfc571d-62de-4d4e-b6c4-34f199547d00"
Super-Scaffold_19	RepeatMasker	RC/Helitron	13708962	13713603	1670	+	.	ID="RND-6_FAMILY-8687";TEgroup="ctg_1%7CRND-6_FAMILY-8687%7C4";Tend="6369";Tstart="295";shortTE="F";uid="3ada205c-af91-409d-99ea-4ca9118f3c42"
Super-Scaffold_19	RepeatMasker	LINE/CR1	50339451	50339895	735	+	.	ID="RND-1_FAMILY-217";Tend="3105";Tstart="2680";shortTE="F";uid="8af67f46-c668-42aa-b0c0-e135b12bdfc7"
Super-Scaffold_19	RepeatMasker	RC/Helitron	26698578	26698681	494	+	.	ID="RND-6_FAMILY-2109";Tend="1848";Tstart="1735";shortTE="F";uid="1f15b0ac-6310-4ee1-a97b-bbb35775c8e6"
Super-Scaffold_19	RepeatMasker	DNA	51723562	51724297	1965	+	.	ID="DNA4-2_AP";Tend="769";Tstart="11";shortTE="F";uid="d80b65e8-f189-42aa-8cb7-069d5ad243cf"
Super-Scaffold_19	RepeatMasker	LTR/Gypsy	12181333	12181744	1010	+	.	ID="RND-5_FAMILY-2297";Tend="844";Tstart="417";shortTE="F";uid="e2be31c3-7978-4cce-961d-0c0197fd6f93"
Super-Scaffold_19	RepeatMasker	DNA	68513798	68514126	534	+	.	ID="DNA4-3_AP";Tend="591";Tstart="266";shortTE="F";uid="77412ea3-4161-413b-98b1-30eac9396610"
Super-Scaffold_19	RepeatMasker	Unknown	3966444	3966885	2273	+	.	ID="RND-1_FAMILY-224";Tend="1435";Tstart="1003";shortTE="F";uid="30340142-1828-42ad-a671-a988b96d033f"
Super-Scaffold_19	RepeatMasker	DNA/TcMar-Tigger	2478050	2478725	5371	+	.	ID="RND-5_FAMILY-5722";Tend="1665";Tstart="996";shortTE="F";uid="0ccb7eb8-f94d-48bb-92b2-6d5608257137"
Super-Scaffold_19	RepeatMasker	DNA	72421766	72422121	741	+	.	ID="TTAA2D_AP";Tend="415";Tstart="14";shortTE="F";uid="040486b9-2e9e-4dc2-b7ce-2cb27db2690a"
Super-Scaffold_19	RepeatMasker	DNA/Merlin	64736627	64736754	535	+	.	ID="RND-6_FAMILY-447";Tend="747";Tstart="620";shortTE="F";uid="8b3588f0-38cc-4afe-92ac-dbda9c9c14af"
Super-Scaffold_19	RepeatMasker	Retroposon?	69115106	69115606	1400	+	.	ID="SINE2-1_AP";Tend="1770";Tstart="1257";shortTE="F";uid="0edead71-ce91-4281-8412-eb7f6c69bfbb"
Super-Scaffold_19	RepeatMasker	Unknown	29773053	29773242	1269	+	.	ID="RND-1_FAMILY-17";Tend="1168";Tstart="976";shortTE="F";uid="3c7d3dde-012a-4611-951f-b34939a3f394"
Super-Scaffold_19	RepeatMasker	Unknown	14120306	14120428	614	+	.	ID="RND-6_FAMILY-15738";Tend="431";Tstart="308";shortTE="F";uid="45759b14-629a-4f9a-8173-214566a93cae"
Super-Scaffold_19	RepeatMasker	Unknown	85595107	85595219	434	+	.	ID="RND-6_FAMILY-8625";Tend="680";Tstart="565";shortTE="F";uid="a7fe6140-22b3-43f0-bf78-51c8a52279dd"
Super-Scaffold_19	RepeatMasker	RC/Helitron	35024216	35024378	1046	+	.	ID="RND-5_FAMILY-2153";Tend="1712";Tstart="1543";shortTE="F";uid="ab489d5a-4b92-43d6-995e-9c710b5a64af"
Super-Scaffold_19	RepeatMasker	Retroposon?	7311952	7312061	440	+	.	ID="RND-6_FAMILY-3916";Tend="1373";Tstart="1270";shortTE="F";uid="c59e05e7-111c-4f93-95a5-24102c620f4b"
Super-Scaffold_19	RepeatMasker	DNA/MULE-NOF	35469702	35470117	892	+	.	ID="RND-5_FAMILY-364";Tend="2778";Tstart="2361";shortTE="F";uid="974269cc-39d7-4c4a-a6bc-4fa4047ffb25"
Super-Scaffold_19	RepeatMasker	DNA	64675102	64675202	494	+	.	ID="RND-6_FAMILY-5217";Tend="1734";Tstart="1635";shortTE="F";uid="10daf4d5-3d8b-481c-abcd-1e5e0b0688a6"
Super-Scaffold_19	RepeatMasker	DNA/hAT-hAT19	53844780	53845312	4023	+	.	ID="RND-6_FAMILY-168";Tend="1486";Tstart="933";shortTE="F";uid="cd51020c-dc42-4b1d-bb99-fe659a1f013d"
Super-Scaffold_19	RepeatMasker	DNA/Kolobok-E	42248326	42248708	471	+	.	ID="RND-6_FAMILY-10295";Tend="2649";Tstart="2290";shortTE="F";uid="dca11ea6-2284-4db8-895e-844dd14e0e2f"
Super-Scaffold_19	RepeatMasker	DNA/hAT-Charlie	70734143	70734427	1626	+	.	ID="DNA8-104_AP";Tend="340";Tstart="37";shortTE="F";uid="7f84aa6c-efcd-4f2e-8b3d-7a018e57dacb"
Super-Scaffold_19	RepeatMasker	Unknown	44144065	44144869	5765	+	.	ID="RND-1_FAMILY-208";Tend="1665";Tstart="892";shortTE="F";uid="c0fd8809-1382-4485-9767-ee91dc0b4f71"
Super-Scaffold_19	RepeatMasker	DNA/P	36980006	36980120	485	+	.	ID="RND-1_FAMILY-321";Tend="2127";Tstart="2010";shortTE="F";uid="940d320e-5281-411d-9a44-6ba2d9f8fdd2"
Super-Scaffold_19	RepeatMasker	DNA	2124045	2124321	549	+	.	ID="DNA4-2_AP";Tend="305";Tstart="2";shortTE="F";uid="b2166896-475c-4b5e-abb9-57e7eeeab10d"
Super-Scaffold_19	RepeatMasker	RC/Helitron	41581542	41581828	425	+	.	ID="RND-1_FAMILY-138";TEgroup="ctg_1%7CRND-1_FAMILY-138%7C10";Tend="1417";Tstart="1102";shortTE="T";uid="a6252c7c-2385-483c-907e-999d4a130116"
Super-Scaffold_19	RepeatMasker	Retroposon?	53195554	53195896	708	+	.	ID="RND-5_FAMILY-2063";Tend="2844";Tstart="2469";shortTE="F";uid="b65a759d-2265-43bf-838c-3e58d9694168"
Super-Scaffold_19	RepeatMasker	Retroposon?	14605856	14606125	458	+	.	ID="RND-6_FAMILY-2591";Tend="1215";Tstart="948";shortTE="F";uid="a865d38e-d72a-4fda-a793-b5eca2cc1928"
Super-Scaffold_19	RepeatMasker	RC/Helitron	38021241	38021377	477	+	.	ID="HELITRON-3_HNUM";Tend="198";Tstart="59";shortTE="F";uid="59f0f0ae-c80a-47e8-91a3-b294b917b65d"
Super-Scaffold_19	RepeatMasker	DNA	6751230	6751724	1132	+	.	ID="DNA4-2_AP";Tend="769";Tstart="276";shortTE="F";uid="8c7c2def-6e5c-439f-a898-2dca9b44d339"
Super-Scaffold_19	RepeatMasker	DNA	50411662	50412027	891	+	.	ID="ttaa3c_ap";Tend="425";Tstart="22";shortTE="F";uid="6ddfa51b-bb82-48fa-9050-bb94465a57a2"
Super-Scaffold_19	RepeatMasker	DNA/TcMar-m44	3468929	3469049	433	+	.	ID="dnax-3b_ap";Tend="138";Tstart="18";shortTE="F";uid="3278ed49-7164-428c-a4e7-f3ee855c1a42"
Super-Scaffold_19	RepeatMasker	DNA	61246983	61247403	898	+	.	ID="TTAA8_AP";Tend="433";Tstart="3";shortTE="F";uid="58e4e1ea-181d-4548-80fc-991fc8917dca"
Super-Scaffold_19	RepeatMasker	DNA/hAT-Charlie	81732767	81733039	661	+	.	ID="RND-6_FAMILY-7471";TEgroup="ctg_1%7CRND-6_FAMILY-7471%7C2";Tend="1494";Tstart="939";shortTE="F";uid="8e1a2048-27c7-4aaa-8f2e-7d1ba14e4b76"
Super-Scaffold_19	RepeatMasker	Unknown	31645727	31646467	422	+	.	ID="RND-6_FAMILY-25016";TEgroup="ctg_1%7CRND-6_FAMILY-25016%7C1";Tend="998";Tstart="274";shortTE="F";uid="60758c8e-b2a5-43ec-938d-34e9cc46f12b"
Super-Scaffold_19	RepeatMasker	DNA/TcMar-m44	3873285	3873727	728	+	.	ID="RND-6_FAMILY-8681";TEgroup="ctg_1%7CRND-6_FAMILY-8681%7C1";Tend="2313";Tstart="697";shortTE="F";uid="a1c09b3a-4d9d-4f78-80bd-8ff54e0f4559"
Super-Scaffold_19	RepeatMasker	Unknown	41489124	41489332	989	+	.	ID="RND-5_FAMILY-1598";Tend="1686";Tstart="1463";shortTE="F";uid="bf84082e-b9cb-443a-ba24-e80078cb29ff"
Super-Scaffold_19	RepeatMasker	Unknown	43747562	43748460	4629	+	.	ID="RND-6_FAMILY-10007";TEgroup="ctg_1%7CRND-6_FAMILY-10007%7C3";Tend="1901";Tstart="876";shortTE="F";uid="5539e720-6182-43ac-bc78-91657d06884b"
Super-Scaffold_19	RepeatMasker	DNA/hAT-hAT19	63147972	63148508	1595	+	.	ID="RND-6_FAMILY-8737";Tend="4602";Tstart="4066";shortTE="F";uid="11d4dae6-573a-4ecd-9a51-3123b9b522ad"
Super-Scaffold_19	RepeatMasker	RC/Helitron	71197521	71198239	5839	+	.	ID="RND-6_FAMILY-655";Tend="1905";Tstart="1176";shortTE="F";uid="179f0584-a4eb-4d95-a589-1704379a8635"
Super-Scaffold_19	RepeatMasker	Unknown	84041825	84042221	575	+	.	ID="RND-5_FAMILY-1715";Tend="1078";Tstart="680";shortTE="F";uid="87421fe3-c68b-4413-8de6-ba336f47280e"
Super-Scaffold_19	RepeatMasker	DNA/PiggyBac	85196871	85198280	998	+	.	ID="piggybac-3_lmi";Tend="2706";Tstart="578";shortTE="F";uid="cad68ef4-53af-48cf-a735-33ba7c72bed7"
Super-Scaffold_19	RepeatMasker	Retroposon?	21828562	21829123	803	+	.	ID="RND-6_FAMILY-6579";Tend="993";Tstart="427";shortTE="F";uid="ced2e5e2-6683-4520-b383-405822a95206"
Super-Scaffold_19	RepeatMasker	DNA/PIF-Spy	22367660	22367819	561	+	.	ID="ISL2EU-3N1_CFL";Tend="339";Tstart="185";shortTE="F";uid="e253dc23-cd97-4c26-8c67-a83a4e51a5c0"
Super-Scaffold_19	RepeatMasker	DNA	30843342	30843568	1160	+	.	ID="RND-6_FAMILY-34263";Tend="948";Tstart="722";shortTE="F";uid="74989574-db41-47b1-a1d6-b15046722a70"
Super-Scaffold_19	RepeatMasker	LINE/L2	60223470	60226764	5270	+	.	ID="RND-5_FAMILY-712";Tend="4008";Tstart="738";shortTE="F";uid="ca332612-5417-43b2-b21c-864fc34523d4"
Super-Scaffold_19	RepeatMasker	DNA/MULE-MuDR	70061704	70061843	792	+	.	ID="RND-5_FAMILY-1864";Tend="1237";Tstart="1080";shortTE="F";uid="51097f6d-a55d-45b2-9921-db2b2bebba9d"
Super-Scaffold_19	RepeatMasker	LINE/R2	8830825	8831029	522	+	.	ID="RND-6_FAMILY-25954";Tend="559";Tstart="390";shortTE="F";uid="cb75efb6-43ac-4424-99d5-b278e6c38bc0"
Super-Scaffold_19	RepeatMasker	Unknown	63751447	63751934	4039	+	.	ID="RND-1_FAMILY-331";Tend="1653";Tstart="1161";shortTE="F";uid="58c991e4-f5fd-4bc6-9da1-de8e16bf244b"
Super-Scaffold_19	RepeatMasker	DNA/Kolobok-E	86154377	86154553	752	+	.	ID="RND-6_FAMILY-29409";Tend="1858";Tstart="1671";shortTE="F";uid="7b3b551c-7cb0-42d8-9442-500def936852"
Super-Scaffold_19	RepeatMasker	Unknown	53415989	53416491	3731	+	.	ID="RND-1_FAMILY-227";Tend="1435";Tstart="932";shortTE="F";uid="2a19e6f2-7e0c-4425-bef5-ca78b80c7bc4"
Super-Scaffold_19	RepeatMasker	DNA/TcMar-Tc1	58528944	58529253	535	+	.	ID="RND-1_FAMILY-44";Tend="912";Tstart="594";shortTE="F";uid="360defa7-bfc0-470c-a8c9-fde185ac7e45"
Super-Scaffold_19	RepeatMasker	DNA	83256112	83256292	605	+	.	ID="dna4-2_ap";Tend="768";Tstart="592";shortTE="F";uid="de868ff5-29d1-4de2-ae04-88b844bfee40"
Super-Scaffold_19	RepeatMasker	DNA/hAT	88203830	88203931	425	+	.	ID="RND-5_FAMILY-53";Tend="1702";Tstart="1611";shortTE="F";uid="009ef1e4-d0b2-416c-bf99-b02577fb5805"
Super-Scaffold_19	RepeatMasker	DNA/hAT-Tip100	62310071	62310183	716	+	.	ID="DNA8-113_AP";Tend="164";Tstart="52";shortTE="F";uid="1f16a35d-a58e-41d0-956c-9cb1ac5b8cfc"
Super-Scaffold_19	RepeatMasker	DNA/Ginger-1	19401775	19402126	449	+	.	ID="RND-6_FAMILY-6948";Tend="2079";Tstart="1701";shortTE="F";uid="e0650288-1087-4f5a-8c44-0d837f555b56"
Super-Scaffold_19	RepeatMasker	DNA/Ginger-1	69373221	69374596	2985	+	.	ID="RND-6_FAMILY-5692";Tend="4488";Tstart="3105";shortTE="F";uid="a21fa6cd-e58f-40b5-b4a7-4618dd30772d"
Super-Scaffold_19	RepeatMasker	DNA/PIF-Harbinger	10954374	10955278	820	+	.	ID="rnd-5_family-579";Tend="2495";Tstart="1340";shortTE="F";uid="047ab80d-8456-4707-960b-b4d62f7e1c36"
Super-Scaffold_19	RepeatMasker	LINE/I-Jockey	27458998	27459468	408	+	.	ID="RND-6_FAMILY-5914";Tend="1684";Tstart="1210";shortTE="F";uid="b7f95e9c-47a3-4b43-b927-62af94eea3f5"
Super-Scaffold_19	RepeatMasker	RC/Helitron	29566408	29566596	707	+	.	ID="RND-5_FAMILY-5971";Tend="1140";Tstart="958";shortTE="F";uid="f61e513f-726a-42a4-894f-454c7c8c230a"
Super-Scaffold_19	RepeatMasker	DNA	304939	305235	624	+	.	ID="DNA4-2_AP";Tend="300";Tstart="1";shortTE="F";uid="47fab83f-bbf5-434c-a40e-bc7ba96722dc"
Super-Scaffold_19	RepeatMasker	DNA	63094721	63095223	2784	+	.	ID="RND-5_FAMILY-3007";Tend="1415";Tstart="900";shortTE="F";uid="1ff381da-9f33-4f1c-a09d-a706daa19c9c"
Super-Scaffold_19	RepeatMasker	DNA	54460897	54461226	2073	+	.	ID="RND-6_FAMILY-4708";Tend="1057";Tstart="726";shortTE="F";uid="591e219d-489d-4c03-bc40-81e05e28511b"
Super-Scaffold_19	RepeatMasker	DNA/Ginger-1	71153197	71154127	895	+	.	ID="RND-6_FAMILY-1352";TEgroup="ctg_1%7CRND-6_FAMILY-1352%7C28";Tend="1970";Tstart="1378";shortTE="F";uid="c652e215-b230-4cf5-b098-0e04ae582bb5"
Super-Scaffold_19	RepeatMasker	DNA/Ginger-1	85320889	85321177	701	+	.	ID="rnd-6_family-1352";Tend="1823";Tstart="1564";shortTE="F";uid="6ff77a28-a908-4dc6-9524-898293851260"
Super-Scaffold_19	RepeatMasker	Unknown	47091171	47091853	4242	+	.	ID="RND-1_FAMILY-354";Tend="1474";Tstart="784";shortTE="F";uid="5c5e4e3f-814a-4317-aacd-3971a64d0302"
Super-Scaffold_19	RepeatMasker	DNA	77331715	77331954	631	+	.	ID="DNA4-3_AP";Tend="303";Tstart="3";shortTE="F";uid="e91c8945-5fb2-45ae-b639-59eb25d19383"
Super-Scaffold_19	RepeatMasker	DNA/P	79566642	79571913	45534	+	.	ID="RND-6_FAMILY-7867";Tend="5791";Tstart="520";shortTE="F";uid="7e2a8e5d-b6f4-4a00-af7e-06d165888940"
Super-Scaffold_19	RepeatMasker	LINE/CR1	35837079	35840996	34084	+	.	ID="RND-5_FAMILY-3050";Tend="4622";Tstart="703";shortTE="F";uid="efe0b38e-cfcb-4cf0-becd-ea3efb89454e"
Super-Scaffold_19	RepeatMasker	RC/Helitron	54209275	54209379	558	+	.	ID="RND-5_FAMILY-1249";Tend="1547";Tstart="1444";shortTE="F";uid="bf900d56-32e5-4b55-bff5-5b99c1ec0caa"
Super-Scaffold_19	RepeatMasker	DNA	75465246	75465522	1020	+	.	ID="DNAX-2_AP";Tend="460";Tstart="199";shortTE="F";uid="939e90fc-5726-4536-8e8f-fea93db223b0"
Super-Scaffold_19	RepeatMasker	DNA/MULE-NOF	35443622	35444144	1022	+	.	ID="RND-5_FAMILY-266";Tend="1211";Tstart="693";shortTE="F";uid="aca78037-2e05-48c3-8f22-1d63bc2b5e80"
Super-Scaffold_19	RepeatMasker	LINE/R1	86787740	86787895	1198	+	.	ID="RND-6_FAMILY-11026";Tend="1666";Tstart="1511";shortTE="F";uid="56b7aa99-8ccc-4e32-9a9c-1121770b848e"
Super-Scaffold_19	RepeatMasker	LINE/R1-LOA	27995742	27996079	790	+	.	ID="RND-1_FAMILY-460";Tend="1370";Tstart="1031";shortTE="F";uid="84c0501b-b9fb-4c60-a26a-44c8044c621f"
Super-Scaffold_19	RepeatMasker	DNA/P	83493824	83493928	536	+	.	ID="RND-1_FAMILY-92";Tend="789";Tstart="694";shortTE="F";uid="053eed05-55e4-4953-805c-2aa28008d4bf"
Super-Scaffold_19	RepeatMasker	Unknown	30223272	30223475	1415	+	.	ID="RND-1_FAMILY-17";Tend="1188";Tstart="983";shortTE="F";uid="ce106c43-3940-423d-a39b-7945b76ee3ba"
Super-Scaffold_19	RepeatMasker	DNA/hAT	81725715	81725874	964	+	.	ID="RND-6_FAMILY-5713";Tend="942";Tstart="761";shortTE="F";uid="a580a192-29ba-41ce-a16c-874451d393aa"
Super-Scaffold_19	RepeatMasker	DNA	43713006	43713429	1187	+	.	ID="DNA4-2_AP";Tend="765";Tstart="216";shortTE="F";uid="fafc9e7b-e610-4f12-8de7-50c697744b16"
Super-Scaffold_19	RepeatMasker	Retroposon?	35208344	35208813	3347	+	.	ID="RND-6_FAMILY-8671";Tend="1142";Tstart="323";shortTE="F";uid="62b960aa-8217-4a18-9316-e5ef4c79be3a"
Super-Scaffold_19	RepeatMasker	DNA/P	60470561	60470869	2378	+	.	ID="RND-6_FAMILY-13956";Tend="356";Tstart="57";shortTE="F";uid="e2f1cd79-e172-40d7-97d8-bc5762f10089"
Super-Scaffold_19	RepeatMasker	DNA	43491954	43492552	2957	+	.	ID="RND-6_FAMILY-4747";Tend="1554";Tstart="869";shortTE="F";uid="69d66bab-0cbf-4ffe-8ab0-609af65ce3c7"
Super-Scaffold_19	RepeatMasker	Retroposon?	68863352	68863927	707	+	.	ID="SINE2-1_AP";Tend="1463";Tstart="847";shortTE="F";uid="f604c409-9ec0-4f8c-bf4a-64a55d4c00b9"
Super-Scaffold_19	RepeatMasker	DNA	21539515	21539633	661	+	.	ID="DNA3-4_AP";Tend="126";Tstart="2";shortTE="F";uid="42fea8d8-9ed0-4654-989c-3d404cabdd51"
Super-Scaffold_19	RepeatMasker	DNA/MULE-MuDR	6513628	6513857	515	+	.	ID="RND-6_FAMILY-4223";Tend="532";Tstart="286";shortTE="F";uid="4502ea52-b1bd-4e8f-b2c6-a77041dae5b9"
Super-Scaffold_19	RepeatMasker	DNA/hAT-Tip100	88275424	88275631	784	+	.	ID="RND-1_FAMILY-163";Tend="1085";Tstart="862";shortTE="F";uid="e44bb90d-5a10-4d24-b812-45dbb342d742"
Super-Scaffold_19	RepeatMasker	Unknown	71396730	71397452	917	+	.	ID="RND-5_FAMILY-3791";Tend="744";Tstart="2";shortTE="F";uid="276832f1-a8a2-47d8-bed4-f199b6621452"
Super-Scaffold_19	RepeatMasker	DNA/hAT-Tip100	79639374	79639992	537	+	.	ID="RND-6_FAMILY-16288";Tend="3363";Tstart="2751";shortTE="F";uid="afebfbcc-d46c-4d59-a9dc-b8f1e08779be"
Super-Scaffold_19	RepeatMasker	DNA	49795974	49796132	483	+	.	ID="TTAA2D_AP";Tend="199";Tstart="48";shortTE="F";uid="1680c9fc-9306-4b27-b374-b19b19cce802"
Super-Scaffold_19	RepeatMasker	DNA	66568798	66569081	2356	+	.	ID="RND-5_FAMILY-6922";Tend="1257";Tstart="974";shortTE="F";uid="44e5546b-c3dd-4f01-ab80-0559c87db647"
Super-Scaffold_19	RepeatMasker	LINE/I	56995824	56996252	3424	+	.	ID="RND-5_FAMILY-2048";Tend="1645";Tstart="1224";shortTE="F";uid="090127ac-d628-452c-a7d6-5466c608f5b8"
Super-Scaffold_19	RepeatMasker	DNA	24447979	24448182	1129	+	.	ID="RND-6_FAMILY-6585";Tend="1780";Tstart="1575";shortTE="F";uid="a749a6c0-7777-45ea-889c-f376b6abf5f0"
Super-Scaffold_19	RepeatMasker	RC/Helitron	75517335	75517515	943	+	.	ID="RND-5_FAMILY-1249";Tend="1288";Tstart="1110";shortTE="F";uid="d0fd4f17-f56f-48a5-99f8-5397cb626e49"
Super-Scaffold_19	RepeatMasker	DNA/hAT-Tip100	17718636	17718804	926	+	.	ID="DNA8-100_AP";Tend="182";Tstart="1";shortTE="F";uid="56ce4ee5-258f-44a2-9973-28e06acac958"
Super-Scaffold_19	RepeatMasker	RC/Helitron	27006244	27006806	4409	+	.	ID="RND-6_FAMILY-6653";Tend="1538";Tstart="928";shortTE="F";uid="afbb9831-3750-4dab-8e7e-e934a6409f3a"
Super-Scaffold_19	RepeatMasker	DNA/hAT	8314272	8314610	2387	+	.	ID="RND-6_FAMILY-38121";Tend="1234";Tstart="896";shortTE="F";uid="53cae729-b6b8-4741-8f39-90fdb2acd692"
Super-Scaffold_19	RepeatMasker	DNA/PIF-Harbinger	567817	568118	929	+	.	ID="RND-6_FAMILY-5669";Tend="4751";Tstart="4456";shortTE="F";uid="82aa6c22-c019-44bc-bb03-d775d50e5116"
Super-Scaffold_19	RepeatMasker	Unknown	34008221	34008422	509	+	.	ID="RND-6_FAMILY-3029";Tend="1108";Tstart="914";shortTE="F";uid="55fdf805-5d3b-4a20-892b-cabd822a4b1a"
Super-Scaffold_19	RepeatMasker	DNA/Kolobok-E	23800162	23800639	1594	+	.	ID="RND-6_FAMILY-10295";Tend="2835";Tstart="2356";shortTE="F";uid="6f11331c-80dc-456e-8a84-6f1bc431f879"
Super-Scaffold_19	RepeatMasker	DNA/Maverick	71402788	71403370	3867	+	.	ID="rnd-6_family-22298";Tend="1824";Tstart="1284";shortTE="F";uid="599caa27-6d8f-4183-a84f-9a9f40b0c536"
Super-Scaffold_19	RepeatMasker	Unknown	82015307	82015570	485	+	.	ID="RND-6_FAMILY-8625";TEgroup="ctg_1%7CRND-6_FAMILY-8625%7C1";Tend="668";Tstart="567";shortTE="T";uid="7e429628-c24a-4290-8b0b-e93bcb43f4d8"
Super-Scaffold_19	RepeatMasker	DNA/hAT	64248217	64248381	542	+	.	ID="RND-1_FAMILY-412";Tend="630";Tstart="432";shortTE="F";uid="394727ae-14db-41c8-837b-446393b64494"
Super-Scaffold_19	RepeatMasker	DNA/MULE-MuDR	12903662	12904542	598	+	.	ID="rnd-6_family-23826";Tend="1880";Tstart="823";shortTE="F";uid="5fc0fc9b-d38e-4843-a724-3a9a3175cdb0"
Super-Scaffold_19	RepeatMasker	DNA	22438637	22439086	1467	+	.	ID="TTAA4B_AP";Tend="430";Tstart="15";shortTE="F";uid="5673a186-ad9d-423d-97ea-99b02ddfdafe"
Super-Scaffold_19	RepeatMasker	LINE/I	72452287	72453572	1210	+	.	ID="RND-5_FAMILY-1473";Tend="2555";Tstart="1278";shortTE="F";uid="062dc511-f45e-4bf9-a95e-6ce71f8f453a"
Super-Scaffold_19	RepeatMasker	DNA	79461227	79461448	1158	+	.	ID="TTAA7_AP";Tend="434";Tstart="227";shortTE="F";uid="e3ea8996-c147-4167-ba75-ec6d4289d65d"
Super-Scaffold_19	RepeatMasker	DNA	37887076	37887435	1241	+	.	ID="DNA4-2_AP";Tend="390";Tstart="47";shortTE="F";uid="2e3fa45a-38de-4839-9fc4-6555b790512b"
Super-Scaffold_19	RepeatMasker	DNA/IS3EU	24893282	24893505	1203	+	.	ID="RND-6_FAMILY-8275";Tend="4970";Tstart="4750";shortTE="F";uid="24309026-74a0-4119-b4bb-02de3151443d"
Super-Scaffold_19	RepeatMasker	DNA	73862219	73862701	1209	+	.	ID="DNA8-27_AP";Tend="763";Tstart="176";shortTE="F";uid="d37f6f69-adc4-4bfc-9cd8-dfa070438214"
Super-Scaffold_19	RepeatMasker	DNA/Kolobok-E	17085941	17086115	635	+	.	ID="KOLOBOKE-2_AP";Tend="1299";Tstart="1124";shortTE="F";uid="67d2ddbf-c36b-4590-a7ee-f460f634cb06"
Super-Scaffold_19	RepeatMasker	DNA/TcMar-m44	66153400	66153550	463	+	.	ID="dnax-3b_ap";Tend="138";Tstart="1";shortTE="F";uid="048d4013-55cf-4a68-bb51-f295c3ce7117"
Super-Scaffold_19	RepeatMasker	DNA/Kolobok-E	61776306	61777133	1518	+	.	ID="RND-6_FAMILY-1812";Tend="2302";Tstart="1501";shortTE="F";uid="a325a03c-edf8-4192-8097-f83491b626dd"
Super-Scaffold_19	RepeatMasker	DNA/Sola-1	12372773	12372988	580	+	.	ID="RND-6_FAMILY-6647";Tend="6385";Tstart="6177";shortTE="F";uid="afae582a-c73a-4943-8576-2eefc3b724cb"
Super-Scaffold_19	RepeatMasker	DNA/P	31830611	31830746	677	+	.	ID="RND-5_FAMILY-6130";Tend="4892";Tstart="4756";shortTE="F";uid="01f3396a-b916-47b3-977c-65b8cfee43ec"
Super-Scaffold_19	RepeatMasker	DNA/Ginger-1	56722837	56723247	785	+	.	ID="rnd-6_family-6948";Tend="1776";Tstart="1171";shortTE="F";uid="2c5fe53f-9d9c-4f66-8704-599cd531b760"
Super-Scaffold_19	RepeatMasker	DNA/PIF-Harbinger	64850333	64850533	415	+	.	ID="RND-6_FAMILY-22875";Tend="2337";Tstart="2139";shortTE="F";uid="fa11409b-d30a-46d8-b4a9-32535927885d"
Super-Scaffold_19	RepeatMasker	DNA/hAT-Charlie	25072460	25072598	607	+	.	ID="DNA8-104_AP";Tend="339";Tstart="193";shortTE="F";uid="ac635d82-36f5-4ce2-a44f-0e73d07b3069"
Super-Scaffold_19	RepeatMasker	Unknown	25601712	25602228	3746	+	.	ID="RND-6_FAMILY-62019";Tend="1427";Tstart="888";shortTE="F";uid="f2099950-30f8-4c6a-8538-9a383a643d8b"
Super-Scaffold_19	RepeatMasker	Unknown	76015612	76015725	777	+	.	ID="RND-5_FAMILY-3791";Tend="1138";Tstart="1029";shortTE="F";uid="e9841d9c-b0d1-4ae5-a5e6-9a7e5e60b196"
Super-Scaffold_19	RepeatMasker	DNA/MULE-MuDR	76301625	76301915	690	+	.	ID="RND-6_FAMILY-9899";TEgroup="ctg_1%7CRND-6_FAMILY-9899%7C1";Tend="1601";Tstart="1160";shortTE="F";uid="067aa6cf-9cca-4029-8434-4b216580c94f"
Super-Scaffold_19	RepeatMasker	DNA/hAT-Tip100	42620965	42621092	484	+	.	ID="RND-1_FAMILY-163";Tend="959";Tstart="821";shortTE="F";uid="b4bab595-0d61-40f3-a3e1-30894143ebfd"
Super-Scaffold_19	RepeatMasker	DNA	25449057	25449385	449	+	.	ID="DNA4-3_AP";Tend="635";Tstart="316";shortTE="F";uid="64091352-9287-433d-9a63-2a8fb83894f6"
Super-Scaffold_19	RepeatMasker	DNA/Zator	61725520	61725670	401	+	.	ID="RND-6_FAMILY-16775";Tend="571";Tstart="457";shortTE="F";uid="50ce5bf3-f3df-4ed0-9614-16dd060953e6"
Super-Scaffold_19	RepeatMasker	Unknown	59184592	59184810	834	+	.	ID="RND-5_FAMILY-4565";Tend="1133";Tstart="939";shortTE="F";uid="3bc53565-75ab-4ce1-9723-31306f01bdd9"
Super-Scaffold_19	RepeatMasker	DNA/Ginger-1	23848945	23849129	1405	+	.	ID="RND-6_FAMILY-8078";Tend="462";Tstart="278";shortTE="F";uid="f6900aa0-0332-488c-a42a-f34ef659887f"
Super-Scaffold_19	RepeatMasker	LTR/Gypsy	13129413	13138198	79071	+	.	ID="RND-6_FAMILY-138";Tend="9357";Tstart="554";shortTE="F";uid="2b923728-225a-459c-985a-f3ab1bbef6a9"
Super-Scaffold_19	RepeatMasker	DNA/PIF-Spy	78511979	78512389	3217	+	.	ID="RND-6_FAMILY-15343";Tend="4400";Tstart="3993";shortTE="F";uid="3fbfbf21-6044-47b9-9155-c2136593f749"
Super-Scaffold_19	RepeatMasker	DNA/MULE-NOF	70764612	70764822	1241	+	.	ID="RND-6_FAMILY-9551";Tend="1492";Tstart="1271";shortTE="F";uid="e22a2e97-e83c-4f50-8e34-5e517c1a51df"
Super-Scaffold_19	RepeatMasker	Unknown	84942553	84942703	592	+	.	ID="RND-6_FAMILY-11694";Tend="858";Tstart="735";shortTE="F";uid="39a952b7-8150-4429-bc5f-e3a98eb9b5e2"
Super-Scaffold_19	RepeatMasker	DNA/Ginger-1	66346242	66346509	649	+	.	ID="RND-6_FAMILY-6948";Tend="2141";Tstart="1880";shortTE="F";uid="8ecb232d-dded-4e68-9419-cd4bb704bd95"
Super-Scaffold_19	RepeatMasker	RC/Helitron	70039822	70040092	560	+	.	ID="RND-5_FAMILY-1249";Tend="1547";Tstart="1274";shortTE="F";uid="afa1bab0-f0a9-46f0-b8db-00870cecd8c5"
Super-Scaffold_19	RepeatMasker	DNA/hAT-Ac	30966480	30966650	584	+	.	ID="RND-5_FAMILY-1049";Tend="1820";Tstart="1664";shortTE="F";uid="4c9bd4bf-ca49-457a-8555-984dc1210676"
Super-Scaffold_19	RepeatMasker	DNA	31642850	31643104	1018	+	.	ID="TTAA8_AP";Tend="437";Tstart="189";shortTE="F";uid="5570ebe6-fc6e-4850-8c2a-455a5eb59bbe"
Super-Scaffold_19	RepeatMasker	DNA	56340007	56340573	765	+	.	ID="rnd-1_family-49";Tend="2265";Tstart="1723";shortTE="F";uid="3c735622-f05a-4502-8ec8-5ed22e376551"
Super-Scaffold_19	RepeatMasker	DNA	87839702	87840298	5180	+	.	ID="RND-6_FAMILY-8919";Tend="1523";Tstart="869";shortTE="F";uid="4d2cec80-d30d-45f1-b198-d4f44f3c53c2"
Super-Scaffold_19	RepeatMasker	DNA	31453091	31453526	2921	+	.	ID="RND-6_FAMILY-2704";Tend="1337";Tstart="886";shortTE="F";uid="c894a783-c583-4b48-ba48-d32e98ed42f1"
Super-Scaffold_19	RepeatMasker	DNA	17805768	17806156	1119	+	.	ID="ttaa3c_ap";Tend="425";Tstart="36";shortTE="F";uid="0ae0f8a6-c2ce-4513-a954-a013cf2a1902"
Super-Scaffold_19	RepeatMasker	Unknown	2097745	2100194	21812	+	.	ID="RND-6_FAMILY-8285";Tend="2979";Tstart="531";shortTE="F";uid="a2925d4c-0480-4aad-a148-28e982d62daa"
Super-Scaffold_19	RepeatMasker	DNA/TcMar-m44	1657264	1657400	667	+	.	ID="dnax-3b_ap";Tend="138";Tstart="1";shortTE="F";uid="946069b6-1f6b-4872-baf2-0ffd488fbbb2"
Super-Scaffold_19	RepeatMasker	Unknown	22142167	22142368	874	+	.	ID="RND-1_FAMILY-17";Tend="1200";Tstart="941";shortTE="F";uid="16d353e3-be87-45b3-9a73-63f0c2e624d9"
Super-Scaffold_19	RepeatMasker	DNA/Ginger-2	86061866	86061979	723	+	.	ID="RND-6_FAMILY-60";Tend="1818";Tstart="1707";shortTE="F";uid="e2f0a64f-76e0-447e-855f-a3b00a51b171"
Super-Scaffold_19	RepeatMasker	DNA/MULE-MuDR	66643270	66643595	1021	+	.	ID="RND-5_FAMILY-5056";Tend="2417";Tstart="2091";shortTE="F";uid="81d871cc-7637-4a0e-8ad1-fb3e1cfda0c7"
Super-Scaffold_19	RepeatMasker	RC/Helitron	59867934	59869126	7049	+	.	ID="RND-5_FAMILY-2212";TEgroup="ctg_1%7CRND-5_FAMILY-2212%7C7";Tend="2479";Tstart="666";shortTE="F";uid="331adafe-3998-41c4-a0b7-f488ef5b173d"
Super-Scaffold_19	RepeatMasker	Unknown	16262211	16262697	2440	+	.	ID="RND-4_FAMILY-543";Tend="1690";Tstart="1065";shortTE="F";uid="fd6c7bf6-431f-4c5f-86b6-3064cf172fa3"
Super-Scaffold_19	RepeatMasker	Unknown	75963977	75964555	5094	+	.	ID="RND-1_FAMILY-60";Tend="1600";Tstart="1000";shortTE="F";uid="f69284aa-bddf-4c97-8754-b2df5a4ce789"
Super-Scaffold_19	RepeatMasker	DNA/P	54243465	54243634	572	+	.	ID="RND-1_FAMILY-340";Tend="3730";Tstart="3564";shortTE="F";uid="65f4501e-2102-47de-903a-876f7d336732"
Super-Scaffold_19	RepeatMasker	DNA/TcMar-Mariner	45129692	45129915	995	+	.	ID="RND-6_FAMILY-12233";Tend="1067";Tstart="843";shortTE="F";uid="aebe26c5-6b0d-4195-8f77-ccc9d71a9a62"
Super-Scaffold_19	RepeatMasker	DNA	4014028	4014408	1450	+	.	ID="TTAA2C_AP";Tend="411";Tstart="26";shortTE="F";uid="c2992bbf-6a77-4cee-86ad-c64aa8fb9842"
Super-Scaffold_19	RepeatMasker	DNA/PIF-Harbinger	79367196	79368025	3502	+	.	ID="RND-6_FAMILY-5669";Tend="3273";Tstart="2433";shortTE="F";uid="165755dc-ee7b-4e23-a310-9cacc9540bdb"
Super-Scaffold_19	RepeatMasker	DNA/hAT-Tip100	54372226	54373371	7587	+	.	ID="RND-6_FAMILY-9943";Tend="1836";Tstart="759";shortTE="F";uid="81e78923-c4e3-44e2-91aa-aa384c1de4c0"
Super-Scaffold_19	RepeatMasker	Unknown	66836471	66836686	453	+	.	ID="RND-6_FAMILY-12225";Tend="1905";Tstart="1683";shortTE="F";uid="9517317d-48fb-4bd5-a534-f2d406a64a10"
Super-Scaffold_19	RepeatMasker	DNA/TcMar-Tc1	61549966	61550198	11617	+	.	ID="RND-6_FAMILY-11444";Tend="2159";Tstart="574";shortTE="F";uid="98d33cd5-a51d-4e37-a2a5-8944d3d6cfe4"
Super-Scaffold_19	RepeatMasker	DNA	33055097	33055412	725	+	.	ID="DNA4-3_AP";Tend="615";Tstart="264";shortTE="F";uid="50131b39-1b2b-4401-a5d1-a7875179676b"
Super-Scaffold_19	RepeatMasker	DNA/hAT	51221473	51221575	449	+	.	ID="RND-6_FAMILY-19592";Tend="151";Tstart="61";shortTE="F";uid="8d72f674-2a77-401d-b89d-66c7e040024b"
Super-Scaffold_19	RepeatMasker	Retroposon?	28587652	28587879	677	+	.	ID="RND-6_FAMILY-2591";Tend="1185";Tstart="958";shortTE="F";uid="8b697413-1ba5-4fec-93bf-41c1da5303ef"
Super-Scaffold_19	RepeatMasker	LINE/R1-LOA	37842600	37843113	2379	+	.	ID="RND-1_FAMILY-460";Tend="1360";Tstart="813";shortTE="F";uid="30248923-b0e1-4163-ab0f-6419405a9a65"
Super-Scaffold_19	RepeatMasker	DNA	46359771	46359879	493	+	.	ID="TTAA4B_AP";Tend="429";Tstart="325";shortTE="F";uid="02919f3e-9014-449b-b402-3f49d8abf3df"
Super-Scaffold_19	RepeatMasker	DNA/Ginger-1	68516021	68516673	1015	+	.	ID="rnd-6_family-6948";Tend="1624";Tstart="999";shortTE="F";uid="66f57a52-9d26-464a-a655-63d3823821b7"
Super-Scaffold_19	RepeatMasker	DNA/Kolobok-T2	30600452	30600559	712	+	.	ID="RND-6_FAMILY-12645";Tend="1094";Tstart="980";shortTE="F";uid="982096ef-95a2-4cd0-8773-44aca43bb43a"
Super-Scaffold_19	RepeatMasker	RC/Helitron	39080778	39081162	2715	+	.	ID="RND-1_FAMILY-86";Tend="1384";Tstart="1030";shortTE="F";uid="e91299c7-15df-4b14-b0f7-987852b5e141"
Super-Scaffold_19	RepeatMasker	DNA/Sola-1	31793041	31793279	579	+	.	ID="RND-6_FAMILY-8209";Tend="861";Tstart="619";shortTE="F";uid="18773868-0bce-4ea6-8527-24932083ae5a"
Super-Scaffold_19	RepeatMasker	RC/Helitron	64928555	64928960	440	+	.	ID="HELITRON-1_AP";Tend="1059";Tstart="640";shortTE="F";uid="31215418-1a53-46bf-a8a2-f568504f64af"
Super-Scaffold_19	RepeatMasker	DNA/PIF-Harbinger	16404660	16404846	473	+	.	ID="RND-6_FAMILY-8590";Tend="1332";Tstart="1163";shortTE="F";uid="e3e9647d-3167-49de-8a95-950f569f1f11"
Super-Scaffold_19	RepeatMasker	DNA	38591582	38591758	418	+	.	ID="RND-6_FAMILY-3747";Tend="6454";Tstart="6285";shortTE="F";uid="7cf99b6b-8754-4bb2-b5d4-12d4c8e59013"
Super-Scaffold_19	RepeatMasker	DNA/Ginger-1	68472360	68472981	1061	+	.	ID="RND-6_FAMILY-6948";Tend="2142";Tstart="1442";shortTE="F";uid="3ac4f355-e42a-4fcb-a7a5-1a008baa5b8d"
Super-Scaffold_19	RepeatMasker	RC/Helitron	43083578	43083968	2524	+	.	ID="RND-6_FAMILY-6173";Tend="1687";Tstart="1262";shortTE="F";uid="c1578e28-35a9-471d-8452-572d18067c2c"
Super-Scaffold_19	RepeatMasker	DNA/MULE-MuDR	17873172	17873613	600	+	.	ID="RND-5_FAMILY-2447";Tend="1661";Tstart="1234";shortTE="F";uid="54caf34f-b8d7-4565-ab35-f75383f63438"
Super-Scaffold_19	RepeatMasker	DNA	54348875	54349159	493	+	.	ID="ttaa3b_ap";Tend="303";Tstart="2";shortTE="F";uid="8d4c7de6-8308-43ce-83d0-cc23de8a9942"
Super-Scaffold_19	RepeatMasker	Unknown	23176995	23177742	5888	+	.	ID="RND-5_FAMILY-3443";Tend="1658";Tstart="907";shortTE="F";uid="6ef1d7a2-00be-451a-8571-44403503fa93"
Super-Scaffold_19	RepeatMasker	DNA/MULE-MuDR	4326743	4327283	1337	+	.	ID="MUDR1X_AP";TEgroup="ctg_1%7CMUDR1X_AP%7C4";Tend="2394";Tstart="1";shortTE="F";uid="6f3a9f48-a741-4d08-8a75-0ac3be063034"
Super-Scaffold_19	RepeatMasker	LINE/I	5021076	5021514	1043	+	.	ID="RND-5_FAMILY-13614";Tend="1252";Tstart="856";shortTE="F";uid="d40f2834-aa0d-4abb-bc7b-f1faec70bea8"
Super-Scaffold_19	RepeatMasker	DNA/hAT-hAT19	47346633	47346829	855	+	.	ID="DNA8-90_AP";Tend="198";Tstart="1";shortTE="F";uid="44acab65-85fa-4d0f-99a7-d7ef994cf7e4"
Super-Scaffold_19	RepeatMasker	DNA/P	79469450	79471816	4987	+	.	ID="rnd-1_family-190";Tend="4540";Tstart="691";shortTE="F";uid="bf592c7e-fb4a-40dd-8879-87996f0579d2"
Super-Scaffold_19	RepeatMasker	DNA/TcMar-Tc1	80677281	80677636	678	+	.	ID="RND-5_FAMILY-9354";Tend="5234";Tstart="4822";shortTE="F";uid="0d85d5e0-6135-432f-985f-e08778a65f7e"
Super-Scaffold_19	RepeatMasker	LINE/I-Jockey	47023576	47023688	552	+	.	ID="JOCKEY-5_RPR";Tend="259";Tstart="102";shortTE="F";uid="68287e80-87af-4852-b8cc-d60c2abd73b2"
Super-Scaffold_19	RepeatMasker	DNA	49801933	49802373	2053	+	.	ID="TTAA2D_AP";Tend="431";Tstart="1";shortTE="F";uid="70fd61a4-cb87-4ee1-81e4-b61c9e7c9b68"
Super-Scaffold_19	RepeatMasker	DNA	80821550	80821960	2516	+	.	ID="TTAA3_AP";Tend="429";Tstart="1";shortTE="F";uid="d12b2692-0cf2-48fb-bfcb-3e1e4322bcb1"
Super-Scaffold_19	RepeatMasker	Unknown	27784079	27784200	424	+	.	ID="RND-6_FAMILY-16279";Tend="1261";Tstart="1133";shortTE="F";uid="3500aef1-b200-4fac-8c66-dece2b6fa5b0"
Super-Scaffold_19	RepeatMasker	LINE/CR1	61506315	61506707	566	+	.	ID="RND-6_FAMILY-1779";Tend="1468";Tstart="1045";shortTE="F";uid="f9c38870-b13d-45ba-8da8-ea3bfaa2fd19"
Super-Scaffold_19	RepeatMasker	DNA/MULE-MuDR	6263017	6267158	15146	+	.	ID="RND-1_FAMILY-65";TEgroup="ctg_1%7CRND-1_FAMILY-65%7C1";Tend="5426";Tstart="1097";shortTE="F";uid="aa6da116-bb52-49bd-8a53-0f1d877ee00d"
Super-Scaffold_19	RepeatMasker	DNA/hAT-Charlie	31681027	31681292	1511	+	.	ID="RND-1_FAMILY-161";Tend="1227";Tstart="986";shortTE="F";uid="0574ccf1-a224-4957-b2ad-01115971f052"
Super-Scaffold_19	RepeatMasker	DNA	59486829	59487221	1452	+	.	ID="DNA4-2_AP";Tend="366";Tstart="1";shortTE="F";uid="867fcf83-9a28-47d8-9952-8949a3218862"
Super-Scaffold_19	RepeatMasker	DNA	53388878	53389074	1017	+	.	ID="TTAA3_AP";Tend="429";Tstart="235";shortTE="F";uid="3ee96482-2aa1-43dc-8931-e3bb5243314f"
Super-Scaffold_19	RepeatMasker	Unknown	30176497	30177463	4469	+	.	ID="RND-1_FAMILY-15";TEgroup="ctg_1%7CRND-1_FAMILY-15%7C1";Tend="1265";Tstart="685";shortTE="F";uid="2cdc19d2-31e7-4109-b346-4e2001dae082"
Super-Scaffold_19	RepeatMasker	RC/Helitron	43083411	43083512	419	+	.	ID="HALYOMORPHA_HALYS-6_FAMILY-881";Tend="152";Tstart="54";shortTE="F";uid="10a7d4a4-f892-406c-bac0-dfe4044d074c"
Super-Scaffold_19	RepeatMasker	Unknown	83840306	83840454	437	+	.	ID="RND-6_FAMILY-13072";Tend="490";Tstart="339";shortTE="F";uid="9906a5b1-d5cc-4a74-b117-34542bd091f0"
Super-Scaffold_19	RepeatMasker	DNA/MULE-NOF	23708601	23708847	467	+	.	ID="RND-5_FAMILY-364";Tend="2133";Tstart="1867";shortTE="F";uid="f149d064-fe07-42bf-97a0-c6e60bad11a1"
Super-Scaffold_19	RepeatMasker	LINE/CR1	51836275	51839089	24342	+	.	ID="RND-5_FAMILY-1164";Tend="3616";Tstart="801";shortTE="F";uid="17df3ef7-027d-4758-86ce-1187d6b1f17b"
Super-Scaffold_19	RepeatMasker	Unknown	5676589	5676727	747	+	.	ID="RND-1_FAMILY-17";Tend="1191";Tstart="1044";shortTE="F";uid="c5c74693-4f75-456c-97ca-43cdc78b4c4d"
Super-Scaffold_19	RepeatMasker	DNA/PIF-Harbinger	64756463	64756829	500	+	.	ID="RND-6_FAMILY-5669";Tend="1860";Tstart="1497";shortTE="F";uid="22b27d0e-b9dd-4282-9b32-aa5e6738ed92"
Super-Scaffold_19	RepeatMasker	Unknown	13758041	13758209	745	+	.	ID="RND-5_FAMILY-2016";Tend="1492";Tstart="1318";shortTE="F";uid="ac0972cc-5a14-4d7d-aa6c-c579595e3ee6"
Super-Scaffold_19	RepeatMasker	DNA/MULE-MuDR	38567081	38567307	575	+	.	ID="RND-6_FAMILY-22047";Tend="636";Tstart="430";shortTE="F";uid="556e77af-0934-4cfa-a973-661790128361"
Super-Scaffold_19	RepeatMasker	DNA/TcMar-Tc1	3883949	3884822	6764	+	.	ID="RND-1_FAMILY-103";Tend="1906";Tstart="1042";shortTE="F";uid="bfc156ad-ce99-4a85-9a52-f55035c59140"
Super-Scaffold_19	RepeatMasker	DNA/Kolobok-T2	30601257	30601637	1895	+	.	ID="RND-6_FAMILY-12645";Tend="1507";Tstart="1087";shortTE="F";uid="914c274a-2f94-45f2-9db7-37eefca2162b"
Super-Scaffold_19	RepeatMasker	LTR/Gypsy	11419283	11419758	1078	+	.	ID="RND-6_FAMILY-10632";Tend="1758";Tstart="1283";shortTE="F";uid="c472447a-cb66-4bf2-9626-46c6df65f86f"
Super-Scaffold_19	RepeatMasker	Unknown	64491487	64491746	566	+	.	ID="RND-6_FAMILY-56";Tend="1596";Tstart="1327";shortTE="F";uid="cbb0602e-974f-4042-ba00-693f4dab2523"
Super-Scaffold_19	RepeatMasker	Unknown	26658234	26658934	4456	+	.	ID="RND-6_FAMILY-514";Tend="1442";Tstart="745";shortTE="F";uid="026f3453-fffd-4c9c-970c-bd8a68ec5723"
Super-Scaffold_19	RepeatMasker	DNA/Kolobok-E	72799941	72800165	1683	+	.	ID="RND-4_FAMILY-2210";Tend="1355";Tstart="1131";shortTE="F";uid="06662719-460e-481f-97ff-c7bce92b3f99"
Super-Scaffold_19	RepeatMasker	DNA	31017367	31017841	3437	+	.	ID="RND-6_FAMILY-2704";Tend="1331";Tstart="888";shortTE="F";uid="5682605c-1b86-4af0-920c-891e3f496757"
Super-Scaffold_19	RepeatMasker	LINE/CR1	3206081	3206336	1175	+	.	ID="RND-6_FAMILY-1134";Tend="1584";Tstart="1327";shortTE="F";uid="f5a440f8-2ffc-4d65-bef7-093448c520ef"
Super-Scaffold_19	RepeatMasker	DNA	84276546	84276743	1227	+	.	ID="DNA4-2_AP";Tend="769";Tstart="574";shortTE="F";uid="efac9a04-6f92-487a-af25-7f57b7b78a2b"
Super-Scaffold_19	RepeatMasker	LINE/L2	82389921	82390118	1484	+	.	ID="RND-5_FAMILY-6525";Tend="3129";Tstart="2932";shortTE="F";uid="49f722fa-39f0-4ea2-b175-40bba249aded"
Super-Scaffold_19	RepeatMasker	DNA/PIF-Harbinger	53404127	53404351	779	+	.	ID="RND-5_FAMILY-1158";Tend="4505";Tstart="4281";shortTE="F";uid="64cdb9af-9067-4e15-b9e1-810eeb73a96c"
Super-Scaffold_19	RepeatMasker	Unknown	11733720	11734204	1356	+	.	ID="RND-1_FAMILY-429";Tend="2152";Tstart="1685";shortTE="F";uid="6051b2a6-5bfd-430e-986b-e9710c4ff5c6"
Super-Scaffold_19	RepeatMasker	DNA/P	31588507	31590556	16480	+	.	ID="RND-1_FAMILY-430";Tend="2004";Tstart="1";shortTE="F";uid="0a149278-fe8d-406c-8a9e-244eab846504"
Super-Scaffold_19	RepeatMasker	DNA/hAT	16082834	16084087	2070	+	.	ID="RND-6_FAMILY-8067";Tend="1466";Tstart="269";shortTE="F";uid="1b7eb95e-80e3-4705-84f7-83e517253bb4"
Super-Scaffold_19	RepeatMasker	DNA	67821668	67822123	689	+	.	ID="dna4-2_ap";TEgroup="ctg_1%7Cdna4-2_ap%7C22";Tend="213";Tstart="1";shortTE="F";uid="1c147fa8-5b2f-43a3-b082-ff97be087410"
Super-Scaffold_19	RepeatMasker	DNA	16525266	16525986	427	+	.	ID="DNA4-2B_AP";Tend="773";Tstart="1";shortTE="F";uid="b342741f-89bf-4961-84b8-78941cf8129c"
Super-Scaffold_19	RepeatMasker	DNA/Ginger-2	30384748	30385524	5621	+	.	ID="RND-1_FAMILY-388";Tend="1784";Tstart="977";shortTE="F";uid="e3b4c9cc-2435-4398-b9c8-2297516415dd"
Super-Scaffold_19	RepeatMasker	DNA	50717739	50718102	1541	+	.	ID="TTAA2_AP";Tend="423";Tstart="1";shortTE="F";uid="654838dd-96cc-425c-b8aa-09eaa952d2d8"
Super-Scaffold_19	RepeatMasker	Unknown	86983172	86983306	584	+	.	ID="RND-5_FAMILY-7648";Tend="1618";Tstart="1486";shortTE="F";uid="869fbd6a-d93c-40cc-9046-c3112d1c2614"
Super-Scaffold_19	RepeatMasker	DNA	54739377	54739773	2281	+	.	ID="TTAA2D_AP";Tend="431";Tstart="1";shortTE="F";uid="e00c37c7-9da7-4ff3-820a-7d74d170ca97"
Super-Scaffold_19	RepeatMasker	Unknown	53230521	53230736	1389	+	.	ID="RND-6_FAMILY-7894";Tend="1413";Tstart="1202";shortTE="F";uid="635a853f-ffa2-46a3-93c2-5670cf4c2559"
Super-Scaffold_19	RepeatMasker	DNA/MULE-MuDR	30716587	30716888	713	+	.	ID="RND-1_FAMILY-293";Tend="1109";Tstart="793";shortTE="F";uid="0276c656-3664-4c24-a242-0cd63e68ce35"
Super-Scaffold_19	RepeatMasker	DNA/hAT-Tag1	71174803	71175273	519	+	.	ID="RND-6_FAMILY-1989";Tend="2110";Tstart="1607";shortTE="F";uid="a76f6579-41b9-4694-987e-1c6dd9ef63ea"
Super-Scaffold_19	RepeatMasker	DNA/hAT-Tip100	50147899	50148120	1305	+	.	ID="DNA8-62_AP";Tend="223";Tstart="1";shortTE="F";uid="11703aa6-4f10-48b8-82af-4389781f3904"
Super-Scaffold_19	RepeatMasker	DNA/Ginger-2	40871745	40872200	3502	+	.	ID="RND-6_FAMILY-15814";Tend="1812";Tstart="1363";shortTE="F";uid="8e529b93-09ab-4185-805a-28c1048d8e18"
Super-Scaffold_19	RepeatMasker	Retroposon?	82907816	82908139	947	+	.	ID="RND-5_FAMILY-2063";Tend="2829";Tstart="2493";shortTE="F";uid="27f52721-6e16-4ec1-bcd7-e5ffaf861d3b"
Super-Scaffold_19	RepeatMasker	DNA/hAT-Tip100	68222166	68222296	490	+	.	ID="RND-6_FAMILY-6377";Tend="371";Tstart="225";shortTE="F";uid="4f1669f9-748d-41b3-a07b-0eba0608f674"
Super-Scaffold_19	RepeatMasker	Retroposon?	884954	885071	504	+	.	ID="RND-5_FAMILY-2063";Tend="3034";Tstart="2908";shortTE="F";uid="a41dd022-997e-43d4-a536-375af7cd8e0e"
Super-Scaffold_19	RepeatMasker	Retroposon?	79477326	79478720	4104	+	.	ID="SINE2-2_AP";Tend="1241";Tstart="1";shortTE="F";uid="9370f3b4-73ed-4572-a548-1ff5468bad12"
Super-Scaffold_19	RepeatMasker	DNA/Kolobok-E	43422814	43423362	4155	+	.	ID="RND-1_FAMILY-528";Tend="1131";Tstart="534";shortTE="F";uid="071fb7c9-2008-45e2-a8e2-56dd52c39455"
Super-Scaffold_19	RepeatMasker	LINE/L2	29740206	29740594	534	+	.	ID="RND-6_FAMILY-4154";Tend="2589";Tstart="2222";shortTE="F";uid="3d92e6ac-abe5-44bd-adf5-fbbfd2863e80"
Super-Scaffold_19	RepeatMasker	DNA/Ginger-1	51218105	51218363	741	+	.	ID="rnd-6_family-15982";Tend="2202";Tstart="1919";shortTE="F";uid="2d6ca373-22df-4838-a040-3da93e695282"
Super-Scaffold_19	RepeatMasker	DNA	58737511	58738049	830	+	.	ID="DNA4-2_AP";Tend="646";Tstart="188";shortTE="F";uid="114de59a-de82-4274-92d9-2028c7361359"
Super-Scaffold_19	RepeatMasker	DNA/hAT	52997839	52997951	761	+	.	ID="RND-6_FAMILY-1148";Tend="1025";Tstart="913";shortTE="F";uid="bc640ba6-a070-4578-9974-ec7a8d530e61"
Super-Scaffold_19	RepeatMasker	Retroposon?	39104879	39105216	2701	+	.	ID="RND-6_FAMILY-8671";Tend="985";Tstart="323";shortTE="F";uid="1e9b2cf7-d6f7-44e6-b6f8-0103f95eaa22"
Super-Scaffold_19	RepeatMasker	LINE/R1	60284687	60284848	568	+	.	ID="RND-6_FAMILY-7676";Tend="809";Tstart="668";shortTE="F";uid="4e27346a-f252-4b64-a1f3-7b8a065c700b"
Super-Scaffold_19	RepeatMasker	LTR/Pao	71309320	71316107	61717	+	.	ID="RND-6_FAMILY-1842";Tend="7352";Tstart="569";shortTE="F";uid="c74b9672-7e46-486f-98a3-d4d5736c11cc"
Super-Scaffold_19	RepeatMasker	DNA/MULE-NOF	52023550	52023976	1748	+	.	ID="RND-5_FAMILY-266";TEgroup="ctg_1%7CRND-5_FAMILY-266%7C14";Tend="2802";Tstart="2264";shortTE="F";uid="5eeb82c4-827b-4d1b-bc5c-f0e81b662ea2"
Super-Scaffold_19	RepeatMasker	DNA/MULE-Ricksha	582552	582935	3126	+	.	ID="RND-6_FAMILY-6072";Tend="1498";Tstart="1116";shortTE="F";uid="81edcf84-fdae-4ef7-b58c-7be2c81ac7c6"
Super-Scaffold_19	RepeatMasker	DNA/MULE-MuDR	24926729	24926899	899	+	.	ID="RND-6_FAMILY-15363";Tend="1278";Tstart="1112";shortTE="F";uid="4a1a06fa-8108-4688-96bb-666c895213be"
Super-Scaffold_19	RepeatMasker	DNA	78168102	78168587	779	+	.	ID="ttaa3c_ap";Tend="401";Tstart="14";shortTE="F";uid="b6121c39-461f-4204-8a34-cc7bdd6a6097"
Super-Scaffold_19	RepeatMasker	DNA/Ginger-1	37172886	37173304	596	+	.	ID="RND-6_FAMILY-1352";Tend="2150";Tstart="1705";shortTE="F";uid="f1b98082-13a3-45fd-8dc9-eda25fd1545f"
Super-Scaffold_19	RepeatMasker	Unknown	31301465	31301673	813	+	.	ID="RND-6_FAMILY-10519";Tend="1119";Tstart="920";shortTE="F";uid="062f73be-c658-4d17-b374-fa0b16f7d01d"
Super-Scaffold_19	RepeatMasker	DNA/Ginger-1	41895352	41895493	438	+	.	ID="RND-6_FAMILY-6948";Tend="2130";Tstart="1984";shortTE="F";uid="ebb6c05c-5c0f-4669-94ab-0a4aab1db469"
Super-Scaffold_19	RepeatMasker	DNA	48399025	48399137	647	+	.	ID="TTAA12_AP";Tend="117";Tstart="6";shortTE="F";uid="fb273685-8e43-4fdb-bb1f-4cc958ef2abb"
Super-Scaffold_19	RepeatMasker	Unknown	69266222	69266368	912	+	.	ID="RND-5_FAMILY-3791";Tend="1175";Tstart="1027";shortTE="F";uid="923f0ef0-9758-45a0-a265-1301a2404c78"
Super-Scaffold_19	RepeatMasker	DNA	60606165	60606858	981	+	.	ID="DNA4-2_AP";Tend="742";Tstart="4";shortTE="F";uid="4b7b16a0-5d6e-4b3a-b41f-822394bb3568"
Super-Scaffold_19	RepeatMasker	DNA/hAT-Tip100	24506626	24506795	496	+	.	ID="RND-6_FAMILY-7062";Tend="153";Tstart="1";shortTE="F";uid="20f9065e-0d9e-47c3-99c5-af9293826d4f"
Super-Scaffold_19	RepeatMasker	LTR/Gypsy	35784709	35788753	35644	+	.	ID="RND-6_FAMILY-13958";Tend="5350";Tstart="1306";shortTE="F";uid="ca5d41c0-303b-44d4-a165-1d07d8db6191"
Super-Scaffold_19	RepeatMasker	DNA	27148652	27148913	628	+	.	ID="ttaa3b_ap";Tend="427";Tstart="175";shortTE="F";uid="b60ee08d-0bbd-43f7-9928-cb2ee96feab9"
Super-Scaffold_19	RepeatMasker	LINE/I-Jockey	77483020	77483240	535	+	.	ID="RND-5_FAMILY-4099";Tend="4230";Tstart="4066";shortTE="F";uid="a37de803-31a2-4ccd-abf3-d09c587fa19c"
Super-Scaffold_19	RepeatMasker	DNA	32089321	32089725	1393	+	.	ID="RND-5_FAMILY-3007";Tend="1297";Tstart="893";shortTE="F";uid="84c255fc-15e0-4fee-a976-e360f45d4d32"
Super-Scaffold_19	RepeatMasker	Unknown	42381108	42381474	820	+	.	ID="RND-1_FAMILY-316";TEgroup="ctg_1%7CRND-1_FAMILY-316%7C3";Tend="1680";Tstart="1138";shortTE="F";uid="96e64e27-b9a4-4567-8822-7529d18d5728"
Super-Scaffold_19	RepeatMasker	DNA/hAT-Tip100	24517617	24517855	1491	+	.	ID="RND-6_FAMILY-46837";Tend="1235";Tstart="1004";shortTE="F";uid="56a0cba4-c1c0-4946-a92a-e354edb0d239"
Super-Scaffold_19	RepeatMasker	Unknown	70280874	70281524	3012	+	.	ID="RND-6_FAMILY-14811";Tend="1516";Tstart="879";shortTE="F";uid="d9a74ad2-19a0-4504-b139-1f52b61605c3"
Super-Scaffold_19	RepeatMasker	DNA/Kolobok-E	50941311	50941416	461	+	.	ID="KOLOBOKE-2_AP";Tend="1229";Tstart="1124";shortTE="F";uid="169f28ea-0f07-46a5-8051-102b7a3d80ad"
Super-Scaffold_19	RepeatMasker	DNA/MULE-MuDR	42203943	42205156	928	+	.	ID="RND-5_FAMILY-495";Tend="2304";Tstart="1094";shortTE="F";uid="0238ce1b-ec9e-4614-80ca-73bb96e999b5"
Super-Scaffold_19	RepeatMasker	DNA/Ginger-1	1568827	1569960	466	+	.	ID="RND-6_FAMILY-6948";Tend="2122";Tstart="990";shortTE="F";uid="c2ad342e-bf77-4f9f-af20-b07cffc05a8b"
Super-Scaffold_19	RepeatMasker	DNA/Kolobok-E	51743304	51743465	404	+	.	ID="RND-6_FAMILY-5708";Tend="197";Tstart="26";shortTE="F";uid="ef18214d-2fcf-4468-bd67-1dc5dfdcac12"
Super-Scaffold_19	RepeatMasker	DNA/hAT	51324155	51324333	624	+	.	ID="DNA8-92_AP";Tend="600";Tstart="415";shortTE="F";uid="6cda8141-f4c1-42ef-a16a-5f3e798bc02e"
Super-Scaffold_19	RepeatMasker	DNA/hAT-Tip100	26304483	26304606	530	+	.	ID="RND-1_FAMILY-197";Tend="953";Tstart="838";shortTE="F";uid="2d0b63df-c0a7-45e9-b3c6-6e833088ccf1"
Super-Scaffold_19	RepeatMasker	DNA/Ginger-1	53506309	53506459	504	+	.	ID="RND-6_FAMILY-1352";Tend="2150";Tstart="1989";shortTE="F";uid="9e4c58f8-68b4-4176-ad06-a27b196557ff"
Super-Scaffold_19	RepeatMasker	Unknown	40471110	40471483	664	+	.	ID="RND-1_FAMILY-149";TEgroup="ctg_1%7CRND-1_FAMILY-149%7C3";Tend="1498";Tstart="658";shortTE="T";uid="08245fb5-f782-4f51-b77a-de5d54fd4bd0"
Super-Scaffold_19	RepeatMasker	DNA/hAT	71584871	71585180	2080	+	.	ID="RND-6_FAMILY-38121";Tend="1229";Tstart="925";shortTE="F";uid="557f603a-cb34-45e3-92b6-628ea1bddcb1"
Super-Scaffold_19	RepeatMasker	RC/Helitron	42160560	42160792	652	+	.	ID="RND-5_FAMILY-5282";TEgroup="ctg_1%7CRND-5_FAMILY-5282%7C2";Tend="1424";Tstart="897";shortTE="F";uid="2756d70c-8872-433b-a3b6-d9702e634c4b"
Super-Scaffold_19	RepeatMasker	DNA/hAT-Tip100	7077930	7078141	868	+	.	ID="DNA8-18B_AP";Tend="432";Tstart="220";shortTE="F";uid="6904a290-86d1-494b-a187-e80a18128701"
Super-Scaffold_19	RepeatMasker	DNA	20761249	20761426	576	+	.	ID="RND-6_FAMILY-664";Tend="1365";Tstart="1198";shortTE="F";uid="da73bc68-0234-4123-b3ae-f4dd02388030"
Super-Scaffold_19	RepeatMasker	DNA/TcMar-Pogo	71693235	71693737	1131	+	.	ID="RND-6_FAMILY-15228";Tend="1280";Tstart="755";shortTE="F";uid="87e395fe-84bf-4ba6-83df-8527e9284090"
Super-Scaffold_19	RepeatMasker	Unknown	59812001	59812264	403	+	.	ID="RND-6_FAMILY-13072";Tend="887";Tstart="602";shortTE="F";uid="d937f25d-8c94-432e-a285-042dcc134c81"
Super-Scaffold_19	RepeatMasker	Unknown	48966472	48966577	712	+	.	ID="RND-5_FAMILY-969";Tend="10199";Tstart="10096";shortTE="F";uid="31ad7676-f288-449f-b7af-858ffc984392"
Super-Scaffold_19	RepeatMasker	LINE/I-Jockey	43857194	43858253	1843	+	.	ID="RND-6_FAMILY-5914";Tend="1705";Tstart="602";shortTE="F";uid="2563ecf7-9a19-43a5-9ff0-42d8e9433a7c"
Super-Scaffold_19	RepeatMasker	DNA/MULE-NOF	15161480	15162536	9167	+	.	ID="RND-6_FAMILY-3572";Tend="3744";Tstart="2691";shortTE="F";uid="ed9786cd-e3ac-4b0d-a121-23cff1e24d28"
Super-Scaffold_19	RepeatMasker	Unknown	50941897	50942967	8654	+	.	ID="RND-1_FAMILY-156";Tend="1915";Tstart="850";shortTE="F";uid="622b20cd-dafe-450c-8497-449ae1af4958"
Super-Scaffold_19	RepeatMasker	Unknown	12994743	12996104	6096	+	.	ID="RND-6_FAMILY-11335";Tend="1352";Tstart="19";shortTE="F";uid="b8bc8e8e-008b-43f1-b37d-9c80224626b5"
Super-Scaffold_19	RepeatMasker	Unknown	69600686	69601018	2258	+	.	ID="RND-1_FAMILY-174";Tend="1306";Tstart="955";shortTE="F";uid="d2cd4543-abcd-4564-8553-085dc1016d34"
Super-Scaffold_19	RepeatMasker	DNA/hAT-hAT19	31654070	31654308	629	+	.	ID="RND-6_FAMILY-1839";Tend="1321";Tstart="1102";shortTE="F";uid="05e219cd-e96c-4cbe-bede-773b4c542c96"
Super-Scaffold_19	RepeatMasker	DNA/Ginger-1	60091411	60091559	437	+	.	ID="RND-6_FAMILY-1352";Tend="1905";Tstart="1757";shortTE="F";uid="63a108bd-ed22-4c76-bc0d-886064f82ab2"
Super-Scaffold_19	RepeatMasker	DNA/Ginger-1	59378559	59378951	865	+	.	ID="RND-6_FAMILY-15982";Tend="2203";Tstart="1808";shortTE="F";uid="a14b4f51-ff1b-4a28-aad4-3ef4864e6ee7"
Super-Scaffold_19	RepeatMasker	DNA	11813095	11813276	410	+	.	ID="DNA8-27_AP";Tend="755";Tstart="585";shortTE="F";uid="1f35942c-2f88-4212-be32-0d79ea8eef61"
Super-Scaffold_19	RepeatMasker	DNA	87613099	87613396	971	+	.	ID="RND-5_FAMILY-4396";Tend="835";Tstart="542";shortTE="F";uid="ef93dd9b-8381-4906-9834-645ee835058f"
Super-Scaffold_19	RepeatMasker	DNA/TcMar-Tc1	31747421	31747777	2359	+	.	ID="rnd-6_family-11444";Tend="1120";Tstart="591";shortTE="F";uid="01895a38-7ac4-4383-87ad-789758a4dd70"
Super-Scaffold_19	RepeatMasker	DNA/hAT-hAT19	9098277	9100423	10927	+	.	ID="rnd-6_family-33022";Tend="2066";Tstart="258";shortTE="F";uid="828599b6-302b-4a4c-913b-a09f15f4b6c2"
Super-Scaffold_19	RepeatMasker	DNA/Ginger-1	80147931	80148312	1123	+	.	ID="RND-6_FAMILY-1352";Tend="1894";Tstart="1530";shortTE="F";uid="7992369a-f0c8-4bfd-9089-89f7c174be37"
Super-Scaffold_19	RepeatMasker	Retroposon?	18371655	18371767	464	+	.	ID="RND-6_FAMILY-5149";Tend="1736";Tstart="1626";shortTE="F";uid="a1899aa3-439e-4a9b-b612-aa36682bb021"
Super-Scaffold_19	RepeatMasker	DNA/hAT-Charlie	26105760	26106255	3984	+	.	ID="RND-5_FAMILY-2917";Tend="1464";Tstart="972";shortTE="F";uid="821b0317-0f32-4600-8e8e-8c53672b792b"
Super-Scaffold_19	RepeatMasker	Unknown	6982192	6982393	921	+	.	ID="RND-1_FAMILY-328";Tend="1025";Tstart="839";shortTE="F";uid="5036568d-777c-4162-84f9-418114a524e8"
Super-Scaffold_19	RepeatMasker	DNA/hAT-Tip100	7905916	7906072	677	+	.	ID="DNA8-100_AP";Tend="610";Tstart="446";shortTE="F";uid="1ec8e982-8696-4177-9300-e39d6a439f99"
Super-Scaffold_19	RepeatMasker	LINE/Penelope	76770899	76771130	727	+	.	ID="PENELOPE-N1_PH";Tend="239";Tstart="3";shortTE="F";uid="3a54b1d8-2b40-46fc-b94a-6ccbbb98b168"
Super-Scaffold_19	RepeatMasker	DNA/hAT	36644376	36644677	841	+	.	ID="rnd-6_family-5280";Tend="1220";Tstart="804";shortTE="F";uid="0e618d21-52d7-4a30-905a-a1df8e749974"
Super-Scaffold_19	RepeatMasker	DNA/PIF-Spy	80319877	80320002	442	+	.	ID="ISL2EU-3N1_CFL";Tend="338";Tstart="215";shortTE="F";uid="32cd1aff-0c95-48f3-9544-1c98de0cca7b"
Super-Scaffold_19	RepeatMasker	DNA/Ginger-1	80149047	80149251	686	+	.	ID="RND-6_FAMILY-15982";Tend="2202";Tstart="1995";shortTE="F";uid="a2206b2c-888c-4d1c-acc4-90704fc8599b"
Super-Scaffold_19	RepeatMasker	DNA/TcMar-m44?	36355012	36355178	637	+	.	ID="DNA4-9B_AP";Tend="184";Tstart="17";shortTE="F";uid="fbcd1db3-1494-4dac-bd8e-11c20eef5fee"
Super-Scaffold_19	RepeatMasker	DNA/Merlin	54614860	54615027	668	+	.	ID="RND-6_FAMILY-447";Tend="793";Tstart="628";shortTE="F";uid="11cd9290-c77c-4a1a-840d-b088c7f097ad"
Super-Scaffold_19	RepeatMasker	DNA/hAT-Blackjack	72061503	72061937	2614	+	.	ID="RND-6_FAMILY-2558";Tend="1438";Tstart="1001";shortTE="F";uid="8ffdd221-520b-4921-97fb-b901ee8b9393"
Super-Scaffold_19	RepeatMasker	Unknown	50050305	50050798	2751	+	.	ID="RND-6_FAMILY-2287";Tend="1344";Tstart="868";shortTE="F";uid="e11c4604-25d7-4126-a864-a4a3f44e6b31"
Super-Scaffold_19	RepeatMasker	LINE/CR1	28429917	28430188	1002	+	.	ID="RND-6_FAMILY-23697";Tend="1379";Tstart="1132";shortTE="F";uid="2de8da3f-e45c-4a00-9496-4a26a44d52b4"
Super-Scaffold_19	RepeatMasker	Unknown	13977841	13978090	497	+	.	ID="RND-4_FAMILY-1804";Tend="817";Tstart="553";shortTE="F";uid="329bfbe3-1df4-4f61-977c-80dd421cd093"
Super-Scaffold_19	RepeatMasker	DNA/Ginger-1	32603645	32603792	492	+	.	ID="RND-5_FAMILY-110";Tend="522";Tstart="374";shortTE="F";uid="79c8f19d-978d-4599-b27b-72d80128c9f3"
Super-Scaffold_19	RepeatMasker	Unknown	79310908	79311595	2439	+	.	ID="RND-6_FAMILY-56";Tend="2170";Tstart="1335";shortTE="F";uid="96a932c2-7ba5-4b1d-ab6d-c303984f9673"
Super-Scaffold_19	RepeatMasker	DNA/hAT	83847121	83847263	465	+	.	ID="DNA8-112_AP";Tend="1310";Tstart="1174";shortTE="F";uid="36757983-7cd2-4241-9fb1-78d89bae9e11"
Super-Scaffold_19	RepeatMasker	LINE/L2	71511600	71511877	687	+	.	ID="RND-5_FAMILY-6525";Tend="333";Tstart="103";shortTE="F";uid="ac086390-c0a9-4b7f-b08b-cb36bd2e284d"
Super-Scaffold_19	RepeatMasker	Unknown	56698101	56698720	1732	+	.	ID="RND-5_FAMILY-509";Tend="2262";Tstart="1568";shortTE="F";uid="0e385568-5362-46e3-ab0d-8c0cf49866a0"
Super-Scaffold_19	RepeatMasker	Retroposon?	69817487	69817743	579	+	.	ID="RND-6_FAMILY-2591";Tend="1327";Tstart="1037";shortTE="F";uid="dc4450cf-151d-4d7c-ac62-3165c066265b"
Super-Scaffold_19	RepeatMasker	DNA/MULE-NOF	59762117	59762802	1220	+	.	ID="rnd-6_family-14864";Tend="1094";Tstart="429";shortTE="F";uid="b1504a25-a045-4628-be87-93582ed94fc6"
Super-Scaffold_19	RepeatMasker	DNA	9091406	9091543	607	+	.	ID="ttaa24_ap";Tend="136";Tstart="1";shortTE="F";uid="3c63ee19-1d2a-496f-9893-da89683809b9"
Super-Scaffold_19	RepeatMasker	DNA/hAT-Tip100	85261884	85262382	1123	+	.	ID="RND-6_FAMILY-7709";Tend="1869";Tstart="1389";shortTE="F";uid="70b799a9-fcba-4211-b118-17cf00cef955"
Super-Scaffold_19	RepeatMasker	DNA/hAT-hATm	87364381	87366742	4781	+	.	ID="HAT-4C_AP";Tend="3250";Tstart="874";shortTE="F";uid="8af8795c-d5c5-47eb-8e7d-073c062f20bb"
Super-Scaffold_19	RepeatMasker	DNA	34109801	34110580	3454	+	.	ID="dna4-2_ap";Tend="769";Tstart="1";shortTE="F";uid="c7b02062-8af3-404b-88b2-332c21b878c2"
Super-Scaffold_19	RepeatMasker	Unknown	70762341	70762611	949	+	.	ID="RND-6_FAMILY-693";Tend="1646";Tstart="1376";shortTE="F";uid="54a22fe2-42b0-4d1e-b28c-d81cc318d289"
Super-Scaffold_19	RepeatMasker	LINE/I	26989797	26990009	584	+	.	ID="RND-6_FAMILY-6002";Tend="1353";Tstart="1158";shortTE="F";uid="398f8ed6-0ca2-423f-b714-b34afd0cbcea"
Super-Scaffold_19	RepeatMasker	DNA/Maverick	10842783	10845406	2791	+	.	ID="rnd-1_family-275";Tend="3682";Tstart="1129";shortTE="F";uid="88e78512-ebfa-48b8-b359-bdc606d63e2a"
Super-Scaffold_19	RepeatMasker	Unknown	22926751	22927023	1585	+	.	ID="RND-6_FAMILY-14811";Tend="1302";Tstart="1012";shortTE="F";uid="ffd65d44-6284-4460-80e8-ae9de469b463"
Super-Scaffold_19	RepeatMasker	DNA/TcMar-Tc1	26966713	26967098	1085	+	.	ID="RND-1_FAMILY-42";Tend="2260";Tstart="1853";shortTE="F";uid="aac1b94f-b4c8-4636-bd7b-71f636290bbe"
Super-Scaffold_19	RepeatMasker	DNA/Ginger-1	64895689	64896084	1180	+	.	ID="RND-5_FAMILY-110";Tend="605";Tstart="233";shortTE="F";uid="368e0f72-f951-46ce-9ca8-8947189569b9"
Super-Scaffold_19	RepeatMasker	Unknown	27182236	27182483	1677	+	.	ID="RND-1_FAMILY-17";Tend="1218";Tstart="965";shortTE="F";uid="7b8bcb09-84a9-490c-acc0-41608ab28bc0"
Super-Scaffold_19	RepeatMasker	DNA	43724233	43724372	436	+	.	ID="DNAX-2_AP";Tend="158";Tstart="5";shortTE="F";uid="fb13318d-77c4-49b2-b9a3-54e8bd94928c"
Super-Scaffold_19	RepeatMasker	DNA/Kolobok-E	48944555	48944666	410	+	.	ID="RND-6_FAMILY-1369";Tend="788";Tstart="671";shortTE="F";uid="2159617a-98d3-44ea-8d7a-81912531a496"
Super-Scaffold_19	RepeatMasker	Unknown	28598178	28598439	1860	+	.	ID="RND-6_FAMILY-693";Tend="1643";Tstart="1380";shortTE="F";uid="83291532-0402-4b90-b0df-af15919abdc7"
Super-Scaffold_19	RepeatMasker	DNA/hAT-Tip100	82386611	82386787	764	+	.	ID="RND-6_FAMILY-17010";Tend="1336";Tstart="1155";shortTE="F";uid="ab71a296-a160-4fad-bcc2-27b1980591e2"
Super-Scaffold_19	RepeatMasker	DNA	34186145	34186577	1995	+	.	ID="ttaa4c_ap";Tend="419";Tstart="1";shortTE="F";uid="1755d9d5-7892-4aa1-9f57-1705b0f2162f"
Super-Scaffold_19	RepeatMasker	DNA/Ginger-1	25319948	25320100	702	+	.	ID="RND-6_FAMILY-1352";Tend="895";Tstart="740";shortTE="F";uid="063b2d23-60df-4d67-885b-22a356018d3a"
Super-Scaffold_19	RepeatMasker	Retroposon?	34355330	34355731	532	+	.	ID="RND-6_FAMILY-1861";Tend="2251";Tstart="1894";shortTE="F";uid="cc5246e1-b944-4887-a613-4753353747c0"
Super-Scaffold_19	RepeatMasker	LTR/Pao	60264020	60264238	441	+	.	ID="RND-6_FAMILY-35770";Tend="542";Tstart="340";shortTE="F";uid="0013decf-d6c7-4339-b76d-d587eac22fba"
Super-Scaffold_19	RepeatMasker	DNA	32700604	32700738	828	+	.	ID="ttaa3b_ap";Tend="153";Tstart="1";shortTE="F";uid="08ae6976-3da4-4e9b-ac86-ce0214624d96"
Super-Scaffold_19	RepeatMasker	DNA/hAT	58751719	58751823	531	+	.	ID="DNA8-37_AP";Tend="404";Tstart="291";shortTE="F";uid="38ee721b-b3d3-467b-bba6-9b5763fd1890"
Super-Scaffold_19	RepeatMasker	DNA/Ginger-1	30338650	30338869	406	+	.	ID="RND-6_FAMILY-1352";TEgroup="ctg_1%7CRND-6_FAMILY-1352%7C10";Tend="1774";Tstart="1136";shortTE="F";uid="b814a3b2-2243-45c5-8710-7faac501ce14"
Super-Scaffold_19	RepeatMasker	Unknown	33488051	33488895	7097	+	.	ID="RND-1_FAMILY-7";Tend="1922";Tstart="1080";shortTE="F";uid="617d7147-cf76-41aa-9799-3f0a51e0cc60"
Super-Scaffold_19	RepeatMasker	DNA/MULE-MuDR	14681786	14681943	499	+	.	ID="RND-6_FAMILY-2668";Tend="726";Tstart="577";shortTE="F";uid="a05bad53-645b-43ce-8bfc-544c85e8dd16"
Super-Scaffold_19	RepeatMasker	Unknown	61872778	61873017	1842	+	.	ID="RND-6_FAMILY-27437";Tend="1909";Tstart="1674";shortTE="F";uid="728b310a-9ce6-4fe8-ae76-793bd3762baf"
Super-Scaffold_19	RepeatMasker	DNA/hAT	39079459	39079770	456	+	.	ID="RND-6_FAMILY-2253";Tend="1369";Tstart="1055";shortTE="F";uid="380b42c8-a3c6-4a74-9b36-cb2bb4239a58"
Super-Scaffold_19	RepeatMasker	DNA/Kolobok-E	22110867	22111231	895	+	.	ID="RND-6_FAMILY-10295";Tend="2633";Tstart="2291";shortTE="F";uid="0b0dcb6c-7afb-44fd-86fc-3def584952ce"
Super-Scaffold_19	RepeatMasker	DNA	43824972	43825395	1573	+	.	ID="ttaa3b_ap";Tend="421";Tstart="1";shortTE="F";uid="71555ab6-ed0a-4e05-81aa-4500de807cd9"
Super-Scaffold_19	RepeatMasker	Unknown	2238880	2239952	9624	+	.	ID="RND-6_FAMILY-10319";Tend="2690";Tstart="1618";shortTE="F";uid="450f7a24-15ee-4c2f-bdec-4fffce829e53"
Super-Scaffold_19	RepeatMasker	DNA/Kolobok-T2	78253207	78253337	464	+	.	ID="REP-4_PBA";Tend="584";Tstart="450";shortTE="F";uid="4efc45b5-7a4a-4d38-9b1f-97e2b5a4902a"
Super-Scaffold_19	RepeatMasker	DNA/PIF-Spy	804505	807506	23081	+	.	ID="RND-6_FAMILY-15343";Tend="4419";Tstart="1419";shortTE="F";uid="ff0344db-e6fd-45b6-a7ff-2719618c760b"
Super-Scaffold_19	RepeatMasker	Unknown	70498092	70498462	2117	+	.	ID="RND-5_FAMILY-1367";Tend="1361";Tstart="970";shortTE="F";uid="14a1f767-ecb7-4127-878b-a6036c37c774"
Super-Scaffold_19	RepeatMasker	DNA	80816265	80816392	702	+	.	ID="TTAA20_AP";Tend="129";Tstart="1";shortTE="F";uid="2f294d9f-ac12-498a-8314-3974f5848f48"
Super-Scaffold_19	RepeatMasker	DNA/hAT-Tag1	43428119	43428384	1198	+	.	ID="RND-6_FAMILY-17730";Tend="2566";Tstart="2275";shortTE="F";uid="952f884a-6fff-4aad-ada9-13a985699762"
Super-Scaffold_19	RepeatMasker	DNA/MULE-MuDR	1913887	1916263	20844	+	.	ID="RND-6_FAMILY-13658";Tend="2738";Tstart="362";shortTE="F";uid="c390108a-6b50-4b80-846e-803d82e9ef75"
Super-Scaffold_19	RepeatMasker	Unknown	7729340	7729515	1062	+	.	ID="RND-1_FAMILY-17";Tend="1191";Tstart="1007";shortTE="F";uid="81e3320d-c876-43db-96aa-664b817b7000"
Super-Scaffold_19	RepeatMasker	DNA	66150851	66150961	408	+	.	ID="RND-6_FAMILY-5217";Tend="1692";Tstart="1580";shortTE="F";uid="a7999267-52d4-4fde-ab24-8dec7f9c7e85"
Super-Scaffold_19	RepeatMasker	DNA	63185500	63186108	1678	+	.	ID="DNA4-3_AP";Tend="635";Tstart="18";shortTE="F";uid="4f36128d-a09b-44c4-8e41-7a727dd69048"
Super-Scaffold_19	RepeatMasker	Retroposon?	13664908	13665545	2175	+	.	ID="SINE2-1_AP";Tend="1307";Tstart="649";shortTE="F";uid="5a9ac62f-2ac0-4dbe-8f34-971814f1617d"
Super-Scaffold_19	RepeatMasker	DNA/MULE-MuDR	58475454	58476662	984	+	.	ID="RND-6_FAMILY-12827";Tend="3715";Tstart="2525";shortTE="F";uid="ad1ba44e-ac0a-498d-b74e-440d67597da3"
Super-Scaffold_19	RepeatMasker	DNA/TcMar-m44?	28973505	28973642	423	+	.	ID="DNA4-9B_AP";Tend="149";Tstart="1";shortTE="F";uid="bd77ef40-349b-4095-b88c-eb2f714eb0f0"
Super-Scaffold_19	RepeatMasker	DNA	84424695	84424839	788	+	.	ID="dna4-2_ap";Tend="762";Tstart="607";shortTE="F";uid="50b3a6f1-6e63-42f7-a381-d0e9b7015f17"
Super-Scaffold_19	RepeatMasker	DNA/hAT-hAT19	64753911	64754456	4288	+	.	ID="RND-6_FAMILY-168";Tend="1481";Tstart="935";shortTE="F";uid="65b546d2-8df8-40a5-ab35-712b6c1da516"
Super-Scaffold_19	RepeatMasker	DNA	54515543	54515795	1431	+	.	ID="ttaa2d_ap";Tend="253";Tstart="1";shortTE="F";uid="42e618cf-93b2-4ce9-a042-a4686613b22b"
Super-Scaffold_19	RepeatMasker	DNA/MULE-MuDR	35124046	35124491	659	+	.	ID="MUDR1X_AP";TEgroup="ctg_1%7CMUDR1X_AP%7C12";Tend="251";Tstart="8";shortTE="F";uid="31b38cd2-e6e4-4f65-828f-9a5ada63c666"
Super-Scaffold_19	RepeatMasker	DNA/TcMar-Tc1	67812704	67812979	1618	+	.	ID="RND-1_FAMILY-292";Tend="1906";Tstart="1635";shortTE="F";uid="57aec1bc-384d-4bed-9f56-c5ee4ac2de87"
Super-Scaffold_19	RepeatMasker	DNA/Kolobok-E	11504935	11505277	1296	+	.	ID="RND-5_FAMILY-5284";Tend="1749";Tstart="1384";shortTE="F";uid="e8256041-af42-4c2b-8fd8-904d54fe19cd"
Super-Scaffold_19	RepeatMasker	DNA/MULE-MuDR	84081804	84082015	597	+	.	ID="RND-1_FAMILY-1";TEgroup="ctg_1%7CRND-1_FAMILY-1%7C13";Tend="2069";Tstart="599";shortTE="F";uid="92eda05b-9904-4d25-a25a-6fbd167d03d3"
Super-Scaffold_19	RepeatMasker	LTR/Pao	39946660	39948630	9019	+	.	ID="RND-5_FAMILY-1001";TEgroup="ctg_1%7CRND-5_FAMILY-1001%7C2";Tend="3226";Tstart="1015";shortTE="F";uid="cdb1e79d-b5c6-419a-85aa-e38d78c18570"
Super-Scaffold_19	RepeatMasker	DNA/Sola-1	85136596	85137836	1488	+	.	ID="SOLA1-2_AP";Tend="3106";Tstart="1881";shortTE="F";uid="9857ceb4-3333-4b5d-b28b-547e2fdea2d3"
Super-Scaffold_19	RepeatMasker	DNA/Ginger-2	37033917	37034265	2266	+	.	ID="RND-6_FAMILY-5547";Tend="1460";Tstart="1110";shortTE="F";uid="1be97120-212a-4bb5-a545-2e632151a544"
Super-Scaffold_19	RepeatMasker	LINE/I-Jockey	41834296	41834587	531	+	.	ID="RND-6_FAMILY-15578";Tend="1043";Tstart="756";shortTE="F";uid="9105d193-d99f-49ac-ae9b-3ce0866fc5a8"
Super-Scaffold_19	RepeatMasker	Unknown	86398219	86399335	10699	+	.	ID="RND-6_FAMILY-3332";Tend="1477";Tstart="364";shortTE="F";uid="cc6549b2-6b0d-4666-b602-078245a412f1"
Super-Scaffold_19	RepeatMasker	Unknown	11592092	11592223	608	+	.	ID="RND-6_FAMILY-27810";Tend="1124";Tstart="994";shortTE="F";uid="777175e4-77f9-4351-8941-d45ced4218a7"
Super-Scaffold_19	RepeatMasker	Unknown	77536299	77536683	2055	+	.	ID="RND-4_FAMILY-83";Tend="1354";Tstart="974";shortTE="F";uid="17948355-9bdb-4337-af71-9c4ddd1fd359"
Super-Scaffold_19	RepeatMasker	Unknown	79598896	79599158	1341	+	.	ID="RND-5_FAMILY-471";Tend="497";Tstart="229";shortTE="F";uid="3f2d08d1-b924-4374-9906-de1e8bea6dfe"
Super-Scaffold_19	RepeatMasker	DNA/TcMar-Tc1	14544244	14544564	676	+	.	ID="mariner-32_lmi";Tend="1116";Tstart="779";shortTE="F";uid="9b911072-77e7-428a-94ef-b0c9db7b6376"
Super-Scaffold_19	RepeatMasker	DNA/hAT-hAT19	84765741	84765898	420	+	.	ID="HAT-N2_AP";Tend="275";Tstart="108";shortTE="F";uid="9fe8da7f-7614-4270-9ec1-d5f0b0a2d135"
Super-Scaffold_19	RepeatMasker	DNA/Ginger-1	51497023	51497186	675	+	.	ID="RND-6_FAMILY-1352";Tend="928";Tstart="745";shortTE="F";uid="fb6c668b-9f93-4fc9-b04d-78c4a2f7c288"
Super-Scaffold_19	RepeatMasker	RC/Helitron	61447247	61447396	552	+	.	ID="RND-5_FAMILY-5971";Tend="1164";Tstart="1000";shortTE="F";uid="c24b453a-25cd-4bcf-9532-1089bee12adf"
Super-Scaffold_19	RepeatMasker	DNA	29482096	29482725	931	+	.	ID="DNA4-2_AP";Tend="769";Tstart="163";shortTE="F";uid="8e803913-ef17-4c9d-a4b6-4bd6abe2aedd"
Super-Scaffold_19	RepeatMasker	DNA/hAT	88495431	88496091	2876	+	.	ID="RND-6_FAMILY-1148";Tend="1553";Tstart="951";shortTE="F";uid="3bf7fe5c-c380-4ed1-a929-d4ba8180f1c0"
Super-Scaffold_19	RepeatMasker	DNA/hAT-hAT19	46228868	46229362	1066	+	.	ID="DNA8-88_AP";Tend="444";Tstart="1";shortTE="F";uid="2c0c1c5a-028d-4ae2-b62e-66200f6d9880"
Super-Scaffold_19	RepeatMasker	LINE/I	49964059	49964635	2527	+	.	ID="RND-6_FAMILY-2447";Tend="1400";Tstart="798";shortTE="F";uid="d4e103b3-72be-4486-a7db-4513e4f8d06d"
Super-Scaffold_19	RepeatMasker	Unknown	34994483	34994701	658	+	.	ID="RND-1_FAMILY-389";Tend="1297";Tstart="1027";shortTE="F";uid="0ece4367-af66-4012-83c8-f4c16c2303e7"
Super-Scaffold_19	RepeatMasker	DNA/hAT-hAT19	32244385	32244606	1284	+	.	ID="HAT-N4_AP";Tend="285";Tstart="72";shortTE="F";uid="98ca07f4-736e-4359-ba7e-6f61a2c68128"
Super-Scaffold_19	RepeatMasker	DNA/hAT	65933547	65933666	868	+	.	ID="DNA8-37_AP";Tend="404";Tstart="285";shortTE="F";uid="289a3c38-aba3-44f1-8238-cf3fa840d044"
Super-Scaffold_19	RepeatMasker	Unknown	77807899	77808784	2826	+	.	ID="RND-6_FAMILY-3332";Tend="1883";Tstart="951";shortTE="F";uid="354584bd-2e49-46f4-9468-5b8dd3a6e5fe"
Super-Scaffold_19	RepeatMasker	Retroposon?	13805025	13817566	44935	+	.	ID="RND-1_FAMILY-178";Tend="5648";Tstart="1";shortTE="F";uid="3f907044-1bf3-4cd6-b1e6-991ff67db97a"
Super-Scaffold_19	RepeatMasker	DNA/Kolobok-E	83030716	83031121	1585	+	.	ID="RND-4_FAMILY-2210";Tend="1373";Tstart="920";shortTE="F";uid="fa3881c5-c3e3-4b45-b060-38e36f019404"
Super-Scaffold_19	RepeatMasker	DNA/Ginger-1	81445150	81445786	1619	+	.	ID="RND-6_FAMILY-6948";Tend="1616";Tstart="965";shortTE="F";uid="91c1d237-3703-47ef-87cc-d45071f7c716"
Super-Scaffold_19	RepeatMasker	Unknown	59418607	59418717	443	+	.	ID="RND-1_FAMILY-189";Tend="1001";Tstart="891";shortTE="F";uid="20f0902f-67ed-4563-913f-df791a85b209"
Super-Scaffold_19	RepeatMasker	DNA/Kolobok-E	71332425	71333054	1253	+	.	ID="RND-5_FAMILY-210";Tend="1889";Tstart="1302";shortTE="F";uid="a4fc05d1-2fce-435b-a21d-29dd0ae85ccb"
Super-Scaffold_19	RepeatMasker	Unknown	2922652	2923314	2278	+	.	ID="RND-6_FAMILY-1502";Tend="1644";Tstart="995";shortTE="F";uid="b10c9f86-90d4-4a4f-b393-e0b1981a3cb7"
Super-Scaffold_19	RepeatMasker	RC/Helitron	70039370	70039648	865	+	.	ID="RND-5_FAMILY-1249";Tend="1540";Tstart="1284";shortTE="F";uid="4d74f1af-bed3-438d-9a2c-891111737cb1"
Super-Scaffold_19	RepeatMasker	Retroposon?	9367851	9368483	1365	+	.	ID="RND-6_FAMILY-8671";Tend="1121";Tstart="441";shortTE="F";uid="2eb4c4cb-d982-49bc-8271-93939d4c88f6"
Super-Scaffold_19	RepeatMasker	LINE/RTE-RTE	3497057	3497180	417	+	.	ID="RND-1_FAMILY-246";Tend="8312";Tstart="8188";shortTE="F";uid="7fd62180-0517-4b0e-9ca5-48d5a4489691"
Super-Scaffold_19	RepeatMasker	Retroposon?	72881327	72881447	409	+	.	ID="RND-5_FAMILY-2063";Tend="2838";Tstart="2723";shortTE="F";uid="6dcc2d68-9f00-4024-ac7f-92933152fec6"
Super-Scaffold_19	RepeatMasker	DNA/Academ-1	55715948	55716511	3224	+	.	ID="RND-6_FAMILY-13583";Tend="1510";Tstart="961";shortTE="F";uid="261eee50-bc79-4055-9f6a-09e6557d3d4b"
Super-Scaffold_19	RepeatMasker	LTR/Gypsy	85476602	85476875	656	+	.	ID="GYPSY-24_DEL-I";Tend="2820";Tstart="2564";shortTE="F";uid="905dd5ae-809e-4f7e-89d4-5fd34656927b"
Super-Scaffold_19	RepeatMasker	DNA	21477691	21477910	1176	+	.	ID="DNA-TTAA-1_AP";Tend="213";Tstart="1";shortTE="F";uid="ff52f7d9-341c-4107-8d17-c19d6547716d"
Super-Scaffold_19	RepeatMasker	RC/Helitron	32212964	32213281	2162	+	.	ID="RND-6_FAMILY-4802";Tend="811";Tstart="501";shortTE="F";uid="625072bc-86f8-43aa-9202-a4db063570a0"
Super-Scaffold_19	RepeatMasker	DNA/Ginger-1	76773171	76773958	1584	+	.	ID="RND-6_FAMILY-15982";Tend="2161";Tstart="1245";shortTE="F";uid="81ba78d3-7c69-4ab9-8a90-9f392c282181"
Super-Scaffold_19	RepeatMasker	Unknown	35962878	35963052	490	+	.	ID="RND-6_FAMILY-17168";Tend="945";Tstart="734";shortTE="F";uid="62c0a6bd-2aab-4376-b917-490c65036b48"
Super-Scaffold_19	RepeatMasker	DNA/MULE-MuDR	42090157	42090435	416	+	.	ID="RND-1_FAMILY-1";Tend="898";Tstart="599";shortTE="F";uid="f5d724a6-1217-42c2-8bff-d06652d0fdfc"
Super-Scaffold_19	RepeatMasker	LINE/R1-LOA	1728714	1729108	464	+	.	ID="RND-1_FAMILY-128";TEgroup="ctg_1%7CRND-1_FAMILY-128%7C1";Tend="1487";Tstart="318";shortTE="T";uid="a241519b-9f92-4659-9be0-e966b88fc8eb"
Super-Scaffold_19	RepeatMasker	Unknown	652504	652812	460	+	.	ID="RND-1_FAMILY-162";Tend="1965";Tstart="1674";shortTE="F";uid="4a1b2264-1103-4962-8f35-e3a34373704f"
Super-Scaffold_19	RepeatMasker	DNA	24219909	24220281	656	+	.	ID="DNA4-2_AP";Tend="384";Tstart="1";shortTE="F";uid="90011af9-740c-4638-adb9-6d18cf90f782"
Super-Scaffold_19	RepeatMasker	Unknown	12694317	12694853	4444	+	.	ID="RND-1_FAMILY-60";Tend="1589";Tstart="991";shortTE="F";uid="df473a2c-bfd1-4f52-95b0-a73b82c05044"
Super-Scaffold_19	RepeatMasker	Unknown	24424857	24425191	1646	+	.	ID="RND-4_FAMILY-295";Tend="1743";Tstart="1369";shortTE="F";uid="35f2d784-063c-4941-9f5c-733b303dbcdd"
Super-Scaffold_19	RepeatMasker	DNA	87022277	87022505	1205	+	.	ID="RND-6_FAMILY-4747";Tend="1049";Tstart="835";shortTE="F";uid="22da24a7-dc22-4201-93f3-a9c5011e48a7"
Super-Scaffold_19	RepeatMasker	Unknown	26659237	26659726	3656	+	.	ID="RND-1_FAMILY-10";Tend="3084";Tstart="2586";shortTE="F";uid="f0b28658-14d3-40e0-adc3-3c3060c3601d"
Super-Scaffold_19	RepeatMasker	RC/Helitron	20454134	20454461	1265	+	.	ID="RND-6_FAMILY-10684";Tend="1427";Tstart="1132";shortTE="F";uid="700ed127-fef3-4db0-bec7-4d5ac6abc20f"
Super-Scaffold_19	RepeatMasker	LTR/Gypsy	30225043	30225391	3120	+	.	ID="RND-1_FAMILY-179";Tend="4905";Tstart="4556";shortTE="F";uid="e581f604-b76e-461b-9e98-325b7c17a8a0"
Super-Scaffold_19	RepeatMasker	DNA	58542386	58542750	2474	+	.	ID="TTAA25_AP";Tend="364";Tstart="1";shortTE="F";uid="bf8538c9-fbdf-4a50-b8be-e25ba9e1884a"
Super-Scaffold_19	RepeatMasker	DNA/hAT-Tip100	27523671	27524158	2693	+	.	ID="RND-6_FAMILY-11098";Tend="1073";Tstart="690";shortTE="F";uid="eecc1e95-1d3e-4098-b337-ef783f4ea0a8"
Super-Scaffold_19	RepeatMasker	DNA/Ginger-2	47962372	47962526	512	+	.	ID="RND-6_FAMILY-20998";Tend="2637";Tstart="2474";shortTE="F";uid="9a53ee49-8388-45a2-96d4-5397e2e3fd2c"
Super-Scaffold_19	RepeatMasker	Unknown	21606806	21607005	1092	+	.	ID="RND-1_FAMILY-463";Tend="1149";Tstart="950";shortTE="F";uid="0bf1579c-080c-4734-9dc8-90fd9e1a4080"
Super-Scaffold_19	RepeatMasker	DNA/hAT-Tip100	802118	802424	427	+	.	ID="RND-6_FAMILY-20610";Tend="2156";Tstart="1832";shortTE="F";uid="30bd1712-5f87-4d75-9958-22fabb003acb"
Super-Scaffold_19	RepeatMasker	Unknown	82452433	82452657	1751	+	.	ID="RND-6_FAMILY-11694";Tend="1810";Tstart="1593";shortTE="F";uid="952bba34-fd0d-46d9-83b2-44867a4def33"
Super-Scaffold_19	RepeatMasker	DNA	43608126	43609058	780	+	.	ID="DNA4-2_AP";TEgroup="ctg_1%7CDNA4-2_AP%7C15";Tend="767";Tstart="23";shortTE="F";uid="1aff96a7-8a91-4dc2-946e-deb3e20d98bc"
Super-Scaffold_19	RepeatMasker	DNA	69247170	69247476	1060	+	.	ID="TTAA3B_AP";Tend="436";Tstart="99";shortTE="F";uid="9a471de5-4ec8-48ae-8e03-fa88d2aa80fc"
Super-Scaffold_19	RepeatMasker	DNA/Ginger-1	62211237	62211489	614	+	.	ID="RND-6_FAMILY-1352";Tend="1693";Tstart="1436";shortTE="F";uid="ca3b3683-e834-40a0-bbab-d2384002e98e"
Super-Scaffold_19	RepeatMasker	DNA/MULE-MuDR	76774644	76774774	854	+	.	ID="RND-5_FAMILY-3965";Tend="2274";Tstart="2147";shortTE="F";uid="c1ace410-3765-49e3-a479-b9236fad6e79"
Super-Scaffold_19	RepeatMasker	DNA	22753408	22753610	596	+	.	ID="RND-6_FAMILY-2704";Tend="1109";Tstart="909";shortTE="F";uid="0b55538b-525d-4ff2-b800-9192993b1f67"
Super-Scaffold_19	RepeatMasker	LINE/I	25156498	25156910	900	+	.	ID="RND-5_FAMILY-1062";Tend="1290";Tstart="868";shortTE="F";uid="41342bd7-0b36-412e-9e74-d9c76000c8ab"
Super-Scaffold_19	RepeatMasker	Unknown	86059614	86060025	553	+	.	ID="RND-5_FAMILY-4340";Tend="1546";Tstart="1200";shortTE="F";uid="7d2a4a42-6322-4b53-8dfd-0c769328be0d"
Super-Scaffold_19	RepeatMasker	Retroposon?	14993442	14993764	972	+	.	ID="RND-6_FAMILY-1861";Tend="1083";Tstart="740";shortTE="F";uid="ff254fd2-f813-4d2d-8b78-74180fb5e376"
Super-Scaffold_19	RepeatMasker	DNA	80043	80178	488	+	.	ID="TTAA20_AP";Tend="129";Tstart="4";shortTE="F";uid="99e274b9-b07e-4efc-9ae3-043c9c3636ae"
Super-Scaffold_19	RepeatMasker	LTR/Gypsy	37773298	37773420	429	+	.	ID="GYPSY-6_AEC-LTR";Tend="1771";Tstart="1655";shortTE="F";uid="2a6dd553-956b-4789-97db-37a8d43aa4e4"
Super-Scaffold_19	RepeatMasker	DNA/Ginger-1	26884301	26884438	599	+	.	ID="RND-6_FAMILY-6948";Tend="677";Tstart="528";shortTE="F";uid="0aa8902c-2762-4add-aaa5-5c2b86a790fe"
Super-Scaffold_19	RepeatMasker	DNA/Ginger-1	55611177	55611295	430	+	.	ID="RND-6_FAMILY-1352";Tend="2144";Tstart="2022";shortTE="F";uid="7760aefd-1bdd-4056-b3b2-12fe49a094be"
Super-Scaffold_19	RepeatMasker	DNA/Ginger-1	27236369	27236539	583	+	.	ID="RND-6_FAMILY-15982";Tend="755";Tstart="576";shortTE="F";uid="399dd9e8-ac3f-4c43-8dee-eb22f1a9510a"
Super-Scaffold_19	RepeatMasker	DNA	33728925	33729205	1325	+	.	ID="DNA-TTAA-1_AP";Tend="326";Tstart="42";shortTE="F";uid="27d0b54c-2730-4e70-86d5-a704d5b44e40"
Super-Scaffold_19	RepeatMasker	Unknown	8884679	8884919	1407	+	.	ID="RND-1_FAMILY-17";Tend="1205";Tstart="972";shortTE="F";uid="c3c500d6-b07e-4237-8955-9ee0f036df28"
Super-Scaffold_19	RepeatMasker	Retroposon?	59438037	59438294	520	+	.	ID="RND-6_FAMILY-8671";Tend="1054";Tstart="784";shortTE="F";uid="08530740-d6b7-4564-843a-8e3462620966"
Super-Scaffold_19	RepeatMasker	Unknown	16086496	16086633	415	+	.	ID="RND-6_FAMILY-10137";Tend="1708";Tstart="1582";shortTE="F";uid="3535f8cf-9c67-415a-9cd0-8dd12821ab06"
Super-Scaffold_19	RepeatMasker	DNA	56496915	56497273	1376	+	.	ID="DNA4-2_AP";Tend="769";Tstart="403";shortTE="F";uid="d4213d71-2b85-4c3a-ab8d-e1ac7fc9189e"
Super-Scaffold_19	RepeatMasker	DNA/hAT-Tip100	58821146	58821522	544	+	.	ID="RND-6_FAMILY-2102";Tend="2153";Tstart="1772";shortTE="F";uid="b2b467b2-0ca5-4b47-8e13-0abf62e03444"
Super-Scaffold_19	RepeatMasker	Retroposon?	37261608	37261941	1289	+	.	ID="RND-5_FAMILY-2063";Tend="2883";Tstart="2527";shortTE="F";uid="6e60e040-8590-4879-ab67-48f8e7139428"
Super-Scaffold_19	RepeatMasker	DNA	1753955	1754117	621	+	.	ID="dna4-2_ap";Tend="262";Tstart="93";shortTE="F";uid="c433c71a-c257-408e-81a1-66f7a2bf47ab"
Super-Scaffold_19	RepeatMasker	Retroposon?	83886622	83886807	433	+	.	ID="RND-6_FAMILY-17079";Tend="2003";Tstart="1821";shortTE="F";uid="b23eb978-27ac-4cf6-a198-19fd2cb6d0d2"
Super-Scaffold_19	RepeatMasker	DNA	55853582	55854245	823	+	.	ID="DNA4-3_AP";Tend="633";Tstart="5";shortTE="F";uid="a5b26a4d-240c-4f03-95a8-9165bbc70332"
Super-Scaffold_19	RepeatMasker	LINE/I-Jockey	31886532	31887455	8135	+	.	ID="RND-1_FAMILY-97";Tend="1776";Tstart="851";shortTE="F";uid="56c77028-cfc7-4660-abf7-475d4654adfe"
Super-Scaffold_19	RepeatMasker	Unknown	81398164	81398750	4220	+	.	ID="RND-1_FAMILY-84";Tend="1620";Tstart="1036";shortTE="F";uid="469ded85-876c-4ec4-bd29-bf02fe00007b"
Super-Scaffold_19	RepeatMasker	DNA	73220334	73220822	1157	+	.	ID="RND-1_FAMILY-64";Tend="1735";Tstart="1194";shortTE="F";uid="0ce7d588-e164-400f-a2bb-c6a3bd57a4c3"
Super-Scaffold_19	RepeatMasker	LINE/CR1	45275640	45275992	2076	+	.	ID="RND-6_FAMILY-3093";Tend="1785";Tstart="1434";shortTE="F";uid="0437b10a-5883-406d-8bce-f47f066f3e90"
Super-Scaffold_19	RepeatMasker	DNA/MULE-MuDR	22237318	22238038	3650	+	.	ID="RND-1_FAMILY-65";Tend="5421";Tstart="4770";shortTE="F";uid="f648c7b6-e7cd-45d0-a7c6-67ee95bd2d66"
Super-Scaffold_19	RepeatMasker	DNA/TcMar-Fot1	12601502	12602344	6638	+	.	ID="RND-6_FAMILY-2625";Tend="2125";Tstart="1306";shortTE="F";uid="9f9b3a7f-0f1f-427e-8ffd-958351c854f7"
Super-Scaffold_19	RepeatMasker	Unknown	87646936	87647543	2592	+	.	ID="RND-6_FAMILY-11789";Tend="1053";Tstart="484";shortTE="F";uid="a1b00aba-da4c-40f5-81aa-a46ede24f402"
Super-Scaffold_19	RepeatMasker	DNA	69786943	69787158	546	+	.	ID="RND-5_FAMILY-11747";Tend="1171";Tstart="966";shortTE="F";uid="58f396ce-979f-4005-ad6f-70a3d757f05d"
Super-Scaffold_19	RepeatMasker	DNA/hAT-Tip100	1295842	1295961	451	+	.	ID="DNA8-28_AP";Tend="359";Tstart="236";shortTE="F";uid="cb645480-9460-4785-8e9b-0f06827564e5"
Super-Scaffold_19	RepeatMasker	DNA/PIF-Harbinger	27964194	27964746	1000	+	.	ID="RND-6_FAMILY-5669";Tend="3101";Tstart="2546";shortTE="F";uid="08105940-d7c8-4ad0-947e-33e7ef7411c0"
Super-Scaffold_19	RepeatMasker	DNA/hAT-Tip100	58833696	58833872	404	+	.	ID="RND-4_FAMILY-91";Tend="2174";Tstart="1986";shortTE="F";uid="fb22e0f0-e953-493a-9317-2b53714b29a6"
Super-Scaffold_19	RepeatMasker	LTR/Gypsy	23348164	23352947	17924	+	.	ID="RND-6_FAMILY-4739";Tend="5459";Tstart="692";shortTE="F";uid="1716f81c-b5bf-4f57-89e7-0f78c18303d1"
Super-Scaffold_19	RepeatMasker	Unknown	74682656	74683114	2419	+	.	ID="RND-4_FAMILY-543";Tend="1690";Tstart="1223";shortTE="F";uid="82d1047a-7996-4902-926d-8db35daa7868"
Super-Scaffold_19	RepeatMasker	Unknown	1628036	1629457	5622	+	.	ID="RND-5_FAMILY-3154";TEgroup="ctg_1%7CRND-5_FAMILY-3154%7C1";Tend="2091";Tstart="875";shortTE="F";uid="b043d3b0-a18a-4ec3-ae5f-a88cf4cf012e"
Super-Scaffold_19	RepeatMasker	DNA/hAT-Ac	77762354	77762487	1107	+	.	ID="RND-6_FAMILY-17093";Tend="595";Tstart="462";shortTE="F";uid="f0cf553f-bab7-46e0-96a0-6df5f199c83c"
Super-Scaffold_19	RepeatMasker	Retroposon?	13020370	13021765	5752	+	.	ID="RND-1_FAMILY-23";TEgroup="ctg_1%7CRND-1_FAMILY-23%7C2";Tend="1688";Tstart="14";shortTE="F";uid="a61a188c-e270-4a12-8363-b33ed4feade4"
Super-Scaffold_19	RepeatMasker	DNA	83293365	83293542	446	+	.	ID="ttaa2c_ap";Tend="294";Tstart="98";shortTE="F";uid="97a58fa1-f9ef-4656-b6da-6a08e3316066"
Super-Scaffold_19	RepeatMasker	DNA/Zisupton	37131033	37131391	773	+	.	ID="RND-6_FAMILY-12620";TEgroup="ctg_1%7CRND-6_FAMILY-12620%7C1";Tend="1912";Tstart="1320";shortTE="F";uid="8b244237-0da4-484a-a236-f0f3809c61f7"
Super-Scaffold_19	RepeatMasker	Unknown	50650591	50652034	5054	+	.	ID="RND-6_FAMILY-9851";TEgroup="ctg_1%7CRND-6_FAMILY-9851%7C4";Tend="1951";Tstart="349";shortTE="F";uid="7df3c87c-1cea-4b39-904b-b093a621f8df"
Super-Scaffold_19	RepeatMasker	LINE/R1-LOA	33075576	33076854	5936	+	.	ID="RND-1_FAMILY-128";Tend="5201";Tstart="3902";shortTE="F";uid="6b807c78-c093-4fb3-9ad9-5a29a054f1a5"
Super-Scaffold_19	RepeatMasker	LTR/Gypsy	12940617	12940741	551	+	.	ID="GYPSY-24_DEL-I";Tend="2709";Tstart="2586";shortTE="F";uid="3ae99573-c758-4c17-b72a-5f92472ed477"
Super-Scaffold_19	RepeatMasker	DNA/Ginger-1	43421167	43421665	2084	+	.	ID="RND-6_FAMILY-6948";Tend="1539";Tstart="999";shortTE="F";uid="ac06345c-e60b-45b9-a764-67abd280b9bd"
Super-Scaffold_19	RepeatMasker	DNA/Ginger-1	55120056	55120250	662	+	.	ID="RND-6_FAMILY-1352";Tend="1849";Tstart="1602";shortTE="F";uid="17a01457-a991-4f4f-a4da-c82dffcef2fb"
Super-Scaffold_19	RepeatMasker	Retroposon?	74710185	74710497	611	+	.	ID="SINE2-1_AP";Tend="1436";Tstart="1127";shortTE="F";uid="d362d38b-69fc-444e-a185-ef05829d6399"
Super-Scaffold_19	RepeatMasker	DNA/Sola-1	84949543	84949761	538	+	.	ID="RND-6_FAMILY-8209";Tend="861";Tstart="642";shortTE="F";uid="b26df99d-b0b1-4cb3-b6c9-ab99a2f806c2"
Super-Scaffold_19	RepeatMasker	Unknown	56053341	56053545	628	+	.	ID="RND-6_FAMILY-6643";Tend="1165";Tstart="967";shortTE="F";uid="edc90772-7a81-4b7f-b00d-e34ed0187991"
Super-Scaffold_19	RepeatMasker	DNA/Ginger-1	56505484	56505635	577	+	.	ID="RND-6_FAMILY-15982";Tend="2035";Tstart="1884";shortTE="F";uid="3da5d583-d246-43f6-8e5d-218882002dcc"
Super-Scaffold_19	RepeatMasker	DNA/hAT-Tip100	73228408	73228544	484	+	.	ID="DNA8-63_AP";Tend="168";Tstart="1";shortTE="F";uid="f425421b-a1d2-4204-bb95-193fea0f6dd0"
Super-Scaffold_19	RepeatMasker	DNA	67418180	67418325	596	+	.	ID="RND-6_FAMILY-2125";Tend="5558";Tstart="5418";shortTE="F";uid="fa6c6d8c-a1fe-43c1-a421-76060905f140"
Super-Scaffold_19	RepeatMasker	Unknown	19372718	19372911	485	+	.	ID="RND-6_FAMILY-665";Tend="578";Tstart="390";shortTE="F";uid="a20c4192-7812-4058-8cf9-c814da54dea4"
Super-Scaffold_19	RepeatMasker	DNA/hAT-hAT19	12504786	12506285	2475	+	.	ID="hat-9_ap";Tend="1803";Tstart="316";shortTE="F";uid="dafd8bfc-1363-4515-aa23-74b628424691"
Super-Scaffold_19	RepeatMasker	Unknown	32028373	32029008	2991	+	.	ID="RND-5_FAMILY-427";Tend="1753";Tstart="1183";shortTE="F";uid="ca38a8db-244a-462c-976b-03850c3aa47d"
Super-Scaffold_19	RepeatMasker	Unknown	45995763	45995927	524	+	.	ID="RND-6_FAMILY-18365";Tend="769";Tstart="605";shortTE="F";uid="1646c31c-f144-42ae-b1ae-bc4f2da0db09"
Super-Scaffold_19	RepeatMasker	Unknown	66225030	66225306	2063	+	.	ID="RND-1_FAMILY-236";Tend="1779";Tstart="1502";shortTE="F";uid="5d3aadc7-a5e3-43b1-8a21-4abd8a5efe0a"
Super-Scaffold_19	RepeatMasker	Unknown	87515839	87515971	594	+	.	ID="RND-5_FAMILY-7648";Tend="1622";Tstart="1493";shortTE="F";uid="89755380-21c0-4dff-ae6b-ac53ac76cef5"
Super-Scaffold_19	RepeatMasker	DNA	7100557	7100738	421	+	.	ID="RND-5_FAMILY-6922";Tend="1273";Tstart="1083";shortTE="F";uid="fb49e933-df99-46e1-8c19-27cf6060dd4f"
Super-Scaffold_19	RepeatMasker	DNA	26487089	26487196	472	+	.	ID="RND-6_FAMILY-2704";Tend="1357";Tstart="1246";shortTE="F";uid="bdefd2d4-86ef-4536-bb69-b4462661094d"
Super-Scaffold_19	RepeatMasker	Unknown	31060287	31060886	5427	+	.	ID="RND-1_FAMILY-60";Tend="1599";Tstart="999";shortTE="F";uid="e6c49f2c-bb07-4d3f-8ec9-8d6ea4db088c"
Super-Scaffold_19	RepeatMasker	Unknown	31880159	31881214	5174	+	.	ID="RND-6_FAMILY-18838";Tend="2063";Tstart="989";shortTE="F";uid="d587589b-6686-4401-b2f3-bb93339ef484"
Super-Scaffold_19	RepeatMasker	DNA/hAT-hAT19	25126019	25126153	445	+	.	ID="DNA8-74_AP";Tend="135";Tstart="1";shortTE="F";uid="89f2dfef-c29b-45a1-839a-5f5a6cac42ff"
Super-Scaffold_19	RepeatMasker	DNA/TcMar-Mariner	17009901	17010013	413	+	.	ID="MARINER-N13_HSAL";Tend="497";Tstart="386";shortTE="F";uid="a8fe1c2d-8c02-4cfc-9ef3-ed5670d3cdc2"
Super-Scaffold_19	RepeatMasker	DNA/hAT-hAT19	26579083	26579204	437	+	.	ID="DNA8-96_AP";Tend="658";Tstart="521";shortTE="F";uid="fbebb595-e9e7-4512-b7dd-434bb127c344"
Super-Scaffold_19	RepeatMasker	DNA/TcMar-Tigger	1035971	1036204	1041	+	.	ID="DNA2-8_AP";Tend="764";Tstart="530";shortTE="F";uid="ca9ffd78-4a1b-4063-9769-204b1fb4f74c"
Super-Scaffold_19	RepeatMasker	DNA	25981640	25981799	649	+	.	ID="TTAA3C_AP";Tend="145";Tstart="1";shortTE="F";uid="6236b92a-5be4-42d0-b154-3dc6d9229603"
Super-Scaffold_19	RepeatMasker	Unknown	86363644	86364105	3440	+	.	ID="RND-6_FAMILY-693";Tend="1642";Tstart="1171";shortTE="F";uid="155cf180-aaed-4cb8-be84-35e2b3aa3f0f"
Super-Scaffold_19	RepeatMasker	Unknown	49902815	49903524	4990	+	.	ID="RND-5_FAMILY-1368";Tend="1508";Tstart="818";shortTE="F";uid="bfdfa968-bcd1-497a-9f66-c4bc5cf9936e"
Super-Scaffold_19	RepeatMasker	Unknown	57591114	57591528	2421	+	.	ID="RND-5_FAMILY-1367";Tend="1353";Tstart="954";shortTE="F";uid="058744da-d943-4f52-a8d0-dca309b25d03"
Super-Scaffold_19	RepeatMasker	Unknown	60800339	60800719	721	+	.	ID="RND-6_FAMILY-3024";Tend="951";Tstart="574";shortTE="F";uid="2428ca91-29ca-4f7f-b334-feabe296d002"
Super-Scaffold_19	RepeatMasker	DNA/Ginger-1	40542341	40542561	577	+	.	ID="RND-6_FAMILY-1837";Tend="3221";Tstart="2994";shortTE="F";uid="bc596fc3-3c7f-476c-bce7-682cef82d61e"
Super-Scaffold_19	RepeatMasker	DNA/Ginger-1	39525994	39526566	1578	+	.	ID="RND-6_FAMILY-1352";Tend="1996";Tstart="1432";shortTE="F";uid="58709d5a-e598-4006-a1af-f90123398903"
Super-Scaffold_19	RepeatMasker	DNA	46232191	46232437	670	+	.	ID="RND-5_FAMILY-3007";Tend="1157";Tstart="903";shortTE="F";uid="62042023-667a-4ca7-85b4-42446001dcd8"
Super-Scaffold_19	RepeatMasker	DNA	71258708	71258938	880	+	.	ID="RND-6_FAMILY-2844";Tend="2513";Tstart="2281";shortTE="F";uid="21ace12b-d67e-4229-886c-30e8fb74dc22"
Super-Scaffold_19	RepeatMasker	RC/Helitron	77585381	77586286	5558	+	.	ID="HELITRON-3_HMM";Tend="4651";Tstart="3746";shortTE="F";uid="e5941747-7cae-4408-ad42-d49b6db54349"
Super-Scaffold_19	RepeatMasker	DNA/MULE-NOF	60126053	60126353	2096	+	.	ID="RND-6_FAMILY-9551";Tend="1499";Tstart="1207";shortTE="F";uid="abbd767d-e352-47f7-afc3-bd439672b03d"
Super-Scaffold_19	RepeatMasker	DNA	73271951	73272125	961	+	.	ID="RND-6_FAMILY-93";Tend="1703";Tstart="1331";shortTE="F";uid="2a3026d8-2787-4925-aeec-bfd8da79422e"
Super-Scaffold_19	RepeatMasker	LINE/CR1	10237905	10238465	412	+	.	ID="RND-6_FAMILY-2588";Tend="1380";Tstart="806";shortTE="F";uid="cfd4d09a-0e41-46d3-9122-5938e2dbbe99"
Super-Scaffold_19	RepeatMasker	DNA/hAT-hAT19	66723059	66723217	466	+	.	ID="DNA8-88_AP";Tend="614";Tstart="450";shortTE="F";uid="889fb189-23a3-4d71-b87c-d6d71db8253b"
Super-Scaffold_19	RepeatMasker	DNA/TcMar-Mariner	3655454	3656275	5653	+	.	ID="RND-1_FAMILY-530";Tend="1742";Tstart="902";shortTE="F";uid="77082cb6-7ef3-4d34-9813-de5678a24cd5"
Super-Scaffold_19	RepeatMasker	LTR/Gypsy	13818671	13818795	554	+	.	ID="GYPSY-24_DEL-I";Tend="2709";Tstart="2586";shortTE="F";uid="a6d41328-8158-45ab-bb84-1bebc29cfb63"
Super-Scaffold_19	RepeatMasker	DNA/Maverick	34999267	34999369	651	+	.	ID="RND-6_FAMILY-2457";Tend="5531";Tstart="5431";shortTE="F";uid="1bf446ec-4e0c-4010-8cf3-0f0ae0ba3c31"
Super-Scaffold_19	RepeatMasker	DNA/hAT-Ac	30253385	30253649	877	+	.	ID="DNA8-20_AP";Tend="249";Tstart="3";shortTE="F";uid="3d0c800a-4785-402c-9e7e-f24b34d9920c"
Super-Scaffold_19	RepeatMasker	DNA	16636757	16637212	623	+	.	ID="TTAA14_AP";TEgroup="ctg_1%7CTTAA14_AP%7C1";Tend="552";Tstart="5";shortTE="T";uid="adcad831-5e5e-455c-ab83-e926ac124a3e"
Super-Scaffold_19	RepeatMasker	Unknown	50377640	50378035	816	+	.	ID="RND-6_FAMILY-693";Tend="1636";Tstart="1225";shortTE="F";uid="c7453706-00ea-4292-a090-629da6da1eb2"
Super-Scaffold_19	RepeatMasker	DNA	17963659	17963820	519	+	.	ID="DNA-TTAA-1_AP";Tend="423";Tstart="278";shortTE="F";uid="a55948ca-e8b0-45f5-8e6e-a34a21716dd7"
Super-Scaffold_19	RepeatMasker	DNA/Ginger-1	84355673	84356019	629	+	.	ID="RND-6_FAMILY-15982";Tend="2203";Tstart="1853";shortTE="F";uid="629fdd8f-cfd3-45b5-95ab-8e3cd6ed20b5"
Super-Scaffold_19	RepeatMasker	DNA/Ginger-1	66727483	66727640	630	+	.	ID="RND-6_FAMILY-6948";Tend="679";Tstart="527";shortTE="F";uid="910afe53-ad92-493e-9b4e-ea12396a346d"
Super-Scaffold_19	RepeatMasker	LINE/L2	65134487	65134963	4064	+	.	ID="RND-6_FAMILY-26610";Tend="908";Tstart="435";shortTE="F";uid="f0657ac5-ff11-488c-8428-3abf468c3ce4"
Super-Scaffold_19	RepeatMasker	DNA/hAT	48666481	48666884	2363	+	.	ID="RND-1_FAMILY-342";Tend="755";Tstart="376";shortTE="F";uid="8f9e82b0-4579-4cba-9e6b-627f9d0b6241"
Super-Scaffold_19	RepeatMasker	DNA/TcMar-Tc1	9064426	9064540	402	+	.	ID="MARINER-N22_AG";Tend="182";Tstart="68";shortTE="F";uid="7dbf2aaf-60fb-4433-bfdd-6b0f60bdd0f3"
Super-Scaffold_19	RepeatMasker	DNA/hAT-hAT19	69287552	69287705	638	+	.	ID="rnd-6_family-12035";Tend="801";Tstart="651";shortTE="F";uid="fd08ff8c-2b21-4828-bce7-c09379a8c3d8"
Super-Scaffold_19	RepeatMasker	DNA/hAT-Tip100	59350115	59350300	494	+	.	ID="DNA8-87_AP";Tend="821";Tstart="679";shortTE="F";uid="c28a6d4f-ce28-4015-b1e4-d193fbce66b2"
Super-Scaffold_19	RepeatMasker	DNA/hAT-Charlie	44719201	44719441	1906	+	.	ID="RND-5_FAMILY-1128";Tend="1035";Tstart="777";shortTE="F";uid="500fa430-574a-4c76-8ccd-8b661e83a192"
Super-Scaffold_19	RepeatMasker	Retroposon?	44003058	44003499	476	+	.	ID="SINE2-2_AP";Tend="1996";Tstart="1601";shortTE="F";uid="bb2e5c9c-9241-4a6f-a62c-12d00d15a0a6"
Super-Scaffold_19	RepeatMasker	DNA	60751145	60751434	1712	+	.	ID="DNA4-2_AP";Tend="769";Tstart="482";shortTE="F";uid="bc1f4318-7544-4f39-9d44-09d962c1b857"
Super-Scaffold_19	RepeatMasker	RC/Helitron	66222076	66222185	530	+	.	ID="RND-5_FAMILY-2153";Tend="1352";Tstart="1250";shortTE="F";uid="f492eaa9-94a5-4f7d-a4f7-38549b5af8eb"
Super-Scaffold_19	RepeatMasker	DNA/P	37085529	37085762	587	+	.	ID="DNA8-26_AP";Tend="260";Tstart="44";shortTE="F";uid="6702230c-48e8-40b6-a260-56ba2b2bcb48"
Super-Scaffold_19	RepeatMasker	DNA	22586144	22586286	413	+	.	ID="ttaa2c_ap";Tend="363";Tstart="217";shortTE="F";uid="5eb89539-0743-447f-9b0e-aa90f6d677e5"
Super-Scaffold_19	RepeatMasker	Unknown	22627	23099	3906	+	.	ID="RND-1_FAMILY-356";Tend="1449";Tstart="977";shortTE="F";uid="90786568-9167-436a-a6b1-7a05da907ec1"
Super-Scaffold_19	RepeatMasker	DNA/Kolobok-E	34019	34737	2654	+	.	ID="RND-6_FAMILY-2652";Tend="1660";Tstart="1016";shortTE="F";uid="7cbab6be-b7be-4e7a-925f-817be594cd11"
Super-Scaffold_19	RepeatMasker	Unknown	54125766	54125977	1327	+	.	ID="RND-5_FAMILY-4340";Tend="2699";Tstart="2488";shortTE="F";uid="dc21c512-0f2a-4e06-aafb-0830dd2b8f16"
Super-Scaffold_19	RepeatMasker	DNA/MULE-NOF	59772719	59773182	711	+	.	ID="REHAVKUS1_AP";Tend="4928";Tstart="4465";shortTE="F";uid="8e0d38c3-bd21-437b-95dc-2e27cc839c91"
Super-Scaffold_19	RepeatMasker	DNA	28288903	28289358	1237	+	.	ID="DNA4-2_AP";Tend="769";Tstart="276";shortTE="F";uid="218faa69-6c94-4665-aea3-98360cd25817"
Super-Scaffold_19	RepeatMasker	DNA/MULE-MuDR	60410430	60410796	614	+	.	ID="RND-6_FAMILY-23826";Tend="2518";Tstart="2138";shortTE="F";uid="c6366ab6-aeb7-4dd4-8538-bfdc24374a1c"
Super-Scaffold_19	RepeatMasker	LINE/I-Jockey	55078691	55078851	724	+	.	ID="RND-6_FAMILY-7596";Tend="4506";Tstart="4342";shortTE="F";uid="8ca0b690-c959-4446-bbbc-a15266a4158c"
Super-Scaffold_19	RepeatMasker	DNA/hAT	58667721	58668755	8830	+	.	ID="RND-1_FAMILY-196";Tend="4877";Tstart="3843";shortTE="F";uid="3ad10551-4e23-464b-9736-3104fb74f0fb"
Super-Scaffold_19	RepeatMasker	DNA	15609901	15610327	1533	+	.	ID="TTAA2C_AP";Tend="423";Tstart="1";shortTE="F";uid="2c6de2ee-8964-46d0-8193-b6d2c67f54bc"
Super-Scaffold_19	RepeatMasker	Unknown	60598235	60598459	929	+	.	ID="RND-6_FAMILY-14663";Tend="214";Tstart="46";shortTE="F";uid="af4df748-7ced-4640-b02b-8913246df5e6"
Super-Scaffold_19	RepeatMasker	LINE/R1	64719082	64719703	4491	+	.	ID="RND-6_FAMILY-7369";Tend="1658";Tstart="999";shortTE="F";uid="a4cf502c-baa2-43df-a2b2-14147d0927e0"
Super-Scaffold_19	RepeatMasker	Unknown	76053219	76053884	1705	+	.	ID="RND-1_FAMILY-17";Tend="1191";Tstart="543";shortTE="F";uid="b1bf1c23-5d5f-40f5-b902-38acfea2804d"
Super-Scaffold_19	RepeatMasker	DNA/MULE-MuDR	30931448	30931626	726	+	.	ID="RND-6_FAMILY-30787";Tend="582";Tstart="413";shortTE="F";uid="02ad08c0-c97a-417c-8d34-d97bcc5fc159"
Super-Scaffold_19	RepeatMasker	DNA	73794585	73795185	1727	+	.	ID="dna4-1_ap";Tend="805";Tstart="403";shortTE="F";uid="6a53c962-0c1b-4b00-856f-2040a9c4a339"
Super-Scaffold_19	RepeatMasker	Retroposon?	84050251	84050441	736	+	.	ID="SINE2-2_AP";Tend="722";Tstart="543";shortTE="F";uid="3b1396db-9482-45f2-880d-842bd50ad659"
Super-Scaffold_19	RepeatMasker	Unknown	83949634	83950350	4820	+	.	ID="RND-1_FAMILY-328";Tend="1252";Tstart="580";shortTE="F";uid="fe3e1482-bda6-47a5-88a9-e30c6190c1b2"
Super-Scaffold_19	RepeatMasker	DNA	84015169	84015737	3518	+	.	ID="RND-6_FAMILY-4747";Tend="1378";Tstart="825";shortTE="F";uid="0b5ba1e8-a5a2-4111-8993-242bf27ef04b"
Super-Scaffold_19	RepeatMasker	DNA	7036677	7036971	507	+	.	ID="dna4-2_ap";Tend="282";Tstart="1";shortTE="F";uid="d16888e3-9641-499c-b019-6dd7356486b4"
Super-Scaffold_19	RepeatMasker	Retroposon?	60246837	60248651	1008	+	.	ID="RND-6_FAMILY-17079";TEgroup="ctg_1%7CRND-6_FAMILY-17079%7C2";Tend="2269";Tstart="106";shortTE="F";uid="07236022-dc1d-43f0-94f1-b2c7f88c83bd"
Super-Scaffold_19	RepeatMasker	Unknown	45430172	45430447	552	+	.	ID="RND-6_FAMILY-9850";Tend="1982";Tstart="1707";shortTE="F";uid="823fdca1-cb82-40e9-a683-9a7bcb1c909d"
Super-Scaffold_19	RepeatMasker	RC/Helitron	24593293	24593553	677	+	.	ID="RND-6_FAMILY-4755";Tend="840";Tstart="715";shortTE="F";uid="12815f3c-1621-4737-95fb-a7f104f77110"
Super-Scaffold_19	RepeatMasker	Retroposon?	9338866	9339230	428	+	.	ID="SINE2-1_AP";Tend="1083";Tstart="718";shortTE="F";uid="99ae67e5-2cdb-401a-bd16-eaeafd983a8f"
Super-Scaffold_19	RepeatMasker	DNA/Ginger-1	29619774	29620495	2841	+	.	ID="RND-6_FAMILY-1352";Tend="2013";Tstart="1244";shortTE="F";uid="58de9d26-39c1-4f3b-9391-835ec3259c15"
Super-Scaffold_19	RepeatMasker	Unknown	6064525	6064680	818	+	.	ID="RND-6_FAMILY-11578";TEgroup="ctg_1%7CRND-6_FAMILY-11578%7C1";Tend="1827";Tstart="973";shortTE="F";uid="5b8faf40-6c46-4e4b-8b22-9d71ee04927c"
Super-Scaffold_19	RepeatMasker	DNA	38269448	38269904	1848	+	.	ID="DNA4-1_AP";Tend="495";Tstart="5";shortTE="F";uid="6101be4d-3dc3-4afc-80b9-874f50c0535c"
Super-Scaffold_19	RepeatMasker	DNA	36339902	36340346	1603	+	.	ID="TTAA2C_AP";Tend="423";Tstart="1";shortTE="F";uid="6555ff92-1b4b-4f58-9407-c2b07ccd8284"
Super-Scaffold_19	RepeatMasker	Unknown	17671591	17671714	626	+	.	ID="RND-1_FAMILY-11";Tend="312";Tstart="218";shortTE="F";uid="d4e89ee6-94d6-487b-81dd-5a24b1fa048c"
Super-Scaffold_19	RepeatMasker	DNA	85943630	85943891	529	+	.	ID="RND-6_FAMILY-5471";Tend="5439";Tstart="5186";shortTE="F";uid="536a52bb-2ee4-44e0-80b0-f798fd89f50c"
Super-Scaffold_19	RepeatMasker	DNA/Ginger-1	28059699	28059968	1008	+	.	ID="RND-6_FAMILY-6948";Tend="1424";Tstart="1155";shortTE="F";uid="58e871cd-7feb-4dfe-871c-96a774d59924"
Super-Scaffold_19	RepeatMasker	DNA	28255107	28255414	979	+	.	ID="ttaa3b_ap";Tend="284";Tstart="21";shortTE="F";uid="b2a1eb48-1dde-4f9f-8b92-f9b74c2a6601"
Super-Scaffold_19	RepeatMasker	LINE/I	71642333	71642762	1352	+	.	ID="RND-5_FAMILY-3266";Tend="1325";Tstart="892";shortTE="F";uid="f94b5fc6-5e08-4492-827e-47302d77a4a5"
Super-Scaffold_19	RepeatMasker	DNA/hAT-Tip100	81496541	81496675	581	+	.	ID="DNA8-63_AP";Tend="163";Tstart="6";shortTE="F";uid="3421b59f-4e4e-4304-bf46-1c26f70b0928"
Super-Scaffold_19	RepeatMasker	DNA/Ginger-1	3679383	3679720	1144	+	.	ID="RND-6_FAMILY-1352";Tend="1980";Tstart="1539";shortTE="F";uid="a142a7b9-5e25-4f97-a17d-5ccf84d4a039"
Super-Scaffold_19	RepeatMasker	DNA/Sola-1	34331230	34331480	409	+	.	ID="SOLA1-1_AP";Tend="260";Tstart="7";shortTE="F";uid="bd693409-3152-443d-9db5-960d7629c8ce"
Super-Scaffold_19	RepeatMasker	DNA/Ginger-1	54741316	54741570	602	+	.	ID="RND-6_FAMILY-15982";Tend="2203";Tstart="1892";shortTE="F";uid="516873d6-c32d-4c75-947f-a4a1731800f7"
Super-Scaffold_19	RepeatMasker	LINE/I	11387394	11387537	766	+	.	ID="RND-5_FAMILY-1747";Tend="1249";Tstart="1101";shortTE="F";uid="f4000e5a-dac4-44c0-8a87-061040f5e1d2"
Super-Scaffold_19	RepeatMasker	LINE/I-Jockey	83405047	83405238	478	+	.	ID="AG-JOCK-1";Tend="1469";Tstart="1279";shortTE="F";uid="2bb46ed6-260b-423e-bcf8-9cde08ef94c4"
Super-Scaffold_19	RepeatMasker	DNA/hAT-Charlie	67246454	67246608	891	+	.	ID="RND-6_FAMILY-3711";Tend="2201";Tstart="2063";shortTE="F";uid="c6072fd0-c2b6-4844-9774-1a76156f9e4a"
Super-Scaffold_19	RepeatMasker	DNA	61090882	61091642	3409	+	.	ID="DNA4-2_AP";Tend="769";Tstart="1";shortTE="F";uid="fd911740-f827-4a6e-a852-6ce96abc8f5c"
Super-Scaffold_19	RepeatMasker	Unknown	72558169	72558480	451	+	.	ID="RND-6_FAMILY-13072";Tend="887";Tstart="586";shortTE="F";uid="171471ba-1b59-4f63-a7bd-b0104f7a28e0"
Super-Scaffold_19	RepeatMasker	DNA	11339971	11340089	504	+	.	ID="DNA4-3_AP";Tend="264";Tstart="147";shortTE="F";uid="daa66dad-f1d3-4c02-967e-67c1ce367f62"
Super-Scaffold_19	RepeatMasker	LINE/I	3249803	3250173	1344	+	.	ID="RND-5_FAMILY-2353";Tend="1262";Tstart="876";shortTE="F";uid="e4e5b6bd-9350-4803-a189-998617748e86"
Super-Scaffold_19	RepeatMasker	DNA	74747820	74748303	2634	+	.	ID="ttaa3b_ap";Tend="526";Tstart="1";shortTE="F";uid="08e8362d-88a0-4b89-9f9b-a5cad12e8460"
Super-Scaffold_19	RepeatMasker	DNA	68664749	68665021	1656	+	.	ID="ttaa18_ap";Tend="482";Tstart="212";shortTE="F";uid="9af0037a-de25-4efc-ac7a-3acdc39f7369"
Super-Scaffold_19	RepeatMasker	DNA	43588272	43588411	623	+	.	ID="TTAA2D_AP";Tend="429";Tstart="299";shortTE="F";uid="5e0c92c0-a324-4b11-a49e-b3734d063f30"
Super-Scaffold_19	RepeatMasker	DNA/hAT-hATm	4279655	4282016	4781	+	.	ID="HAT-4C_AP";Tend="3250";Tstart="874";shortTE="F";uid="f1c866e6-75ee-4faa-b8fd-714a7aca879f"
Super-Scaffold_19	RepeatMasker	LINE/R1	31923232	31923656	416	+	.	ID="SART-4_API";Tend="2233";Tstart="1818";shortTE="F";uid="37e379e5-1f87-44bc-bbc1-03592cf63ea2"
Super-Scaffold_19	RepeatMasker	LINE/I-Jockey	11396827	11397189	1936	+	.	ID="RND-1_FAMILY-97";Tend="6227";Tstart="5886";shortTE="F";uid="28fe489e-09a7-4dfa-9465-91502892c9de"
Super-Scaffold_19	RepeatMasker	Retroposon?	7222248	7222354	495	+	.	ID="RND-6_FAMILY-3916";Tend="1373";Tstart="1270";shortTE="F";uid="907f6194-f94a-419f-a011-32fa9912b19f"
Super-Scaffold_19	RepeatMasker	RC/Helitron	18696188	18696318	602	+	.	ID="RND-5_FAMILY-5971";Tend="1285";Tstart="1157";shortTE="F";uid="58a89d5f-6e5a-42ca-af5b-095edbecb25e"
Super-Scaffold_19	RepeatMasker	DNA/hAT-Tip100	4466348	4466558	1693	+	.	ID="RND-1_FAMILY-300";Tend="1201";Tstart="975";shortTE="F";uid="7f33ca1c-9b1c-4515-9459-5204888781f7"
Super-Scaffold_19	RepeatMasker	LTR/Gypsy	35456422	35456898	49237	+	.	ID="RND-1_FAMILY-496";Tend="6459";Tstart="4289";shortTE="F";uid="c17a98ed-6a06-419e-a971-702031b5cdd3"
Super-Scaffold_19	RepeatMasker	DNA/hAT-Tip100	15343089	15346363	29078	+	.	ID="RND-6_FAMILY-14955";Tend="3796";Tstart="522";shortTE="F";uid="4df932e0-ed2f-4e7e-81a5-c3534f02d822"
Super-Scaffold_19	RepeatMasker	DNA/PIF-Spy	48566917	48567059	432	+	.	ID="ISL2EU-3N1_CFL";TEgroup="ctg_1%7CISL2EU-3N1_CFL%7C2";Tend="409";Tstart="256";shortTE="T";uid="79b4cb6d-e8c7-445a-91f3-754bebc6ebcb"
Super-Scaffold_19	RepeatMasker	DNA	46302147	46303388	1741	+	.	ID="RND-5_FAMILY-3928";Tend="6469";Tstart="5210";shortTE="F";uid="19948b21-f0e2-44c7-ba6c-94d89f57f23f"
Super-Scaffold_19	RepeatMasker	LINE/I	85780330	85780714	1119	+	.	ID="RND-6_FAMILY-2447";Tend="1406";Tstart="1005";shortTE="F";uid="5160d193-842a-462c-a1ed-c55f26668971"
Super-Scaffold_19	RepeatMasker	DNA/hAT-Tip100	34211973	34212430	3026	+	.	ID="RND-6_FAMILY-5575";Tend="1400";Tstart="907";shortTE="F";uid="f315bbcd-b209-4a90-a174-5b02a5e4703c"
Super-Scaffold_19	RepeatMasker	Retroposon?	63350330	63350713	593	+	.	ID="RND-5_FAMILY-2063";Tend="2871";Tstart="2434";shortTE="F";uid="141cb210-d1f9-4972-ab9f-e96ec22d96ba"
Super-Scaffold_19	RepeatMasker	RC/Helitron	86336361	86339725	29763	+	.	ID="RND-5_FAMILY-1630";Tend="4881";Tstart="818";shortTE="F";uid="dec81153-e6a6-4a6c-9f40-cfcbe81f1019"
Super-Scaffold_19	RepeatMasker	DNA/Ginger-1	76757503	76757889	1534	+	.	ID="RND-6_FAMILY-15982";Tend="1586";Tstart="1198";shortTE="F";uid="f1182418-414d-4596-89b0-b12fec7bf58f"
Super-Scaffold_19	RepeatMasker	RC/Helitron	22640523	22640976	1924	+	.	ID="RND-5_FAMILY-5282";Tend="1427";Tstart="904";shortTE="F";uid="5a32f3c2-d587-49fd-9f86-0667750cfd49"
Super-Scaffold_19	RepeatMasker	DNA	13649615	13649957	1357	+	.	ID="TTAA4B_AP";Tend="376";Tstart="5";shortTE="F";uid="4858ddfe-48da-4f99-9f20-d7134010dfad"
Super-Scaffold_19	RepeatMasker	Unknown	42251999	42252191	818	+	.	ID="RND-6_FAMILY-15632";Tend="1165";Tstart="969";shortTE="F";uid="e8588606-08f0-40e0-a070-fb6094abf4b5"
Super-Scaffold_19	RepeatMasker	DNA/hAT-Charlie	82288790	82288897	436	+	.	ID="RND-6_FAMILY-13960";Tend="193";Tstart="95";shortTE="F";uid="b01a7e3c-3db8-47c3-9799-e7129b85d228"
Super-Scaffold_19	RepeatMasker	DNA/hAT	20101095	20101679	3289	+	.	ID="RND-1_FAMILY-412";Tend="4995";Tstart="4424";shortTE="F";uid="43d65ccd-87c1-4832-a40d-460c37798b72"
Super-Scaffold_19	RepeatMasker	DNA	67267416	67267963	853	+	.	ID="DNA4-2_AP";Tend="605";Tstart="18";shortTE="F";uid="6f579265-8324-4cac-8177-1acd315be5fb"
Super-Scaffold_19	RepeatMasker	DNA	19895529	19895643	444	+	.	ID="RND-1_FAMILY-64";Tend="1359";Tstart="1244";shortTE="F";uid="c275ac0e-59e2-45b7-bfbd-2bd5b7496f2c"
Super-Scaffold_19	RepeatMasker	DNA/Ginger-1	32398830	32399372	465	+	.	ID="RND-6_FAMILY-1352";Tend="2165";Tstart="1620";shortTE="F";uid="7f33be18-07f1-4855-bdcb-b1bebdeb563d"
Super-Scaffold_19	RepeatMasker	DNA/Kolobok-E	77331999	77332566	1637	+	.	ID="RND-6_FAMILY-1804";Tend="2668";Tstart="2089";shortTE="F";uid="62774e88-0f38-4d75-bbc5-20d6dfe26a6c"
Super-Scaffold_19	RepeatMasker	DNA/MULE-MuDR	26492205	26492464	420	+	.	ID="MUDR9X_AP";Tend="1849";Tstart="1594";shortTE="F";uid="dd8acca8-6bbf-455a-85db-dec4ab161dcf"
Super-Scaffold_19	RepeatMasker	LINE/I	42888913	42889434	1897	+	.	ID="RND-5_FAMILY-2048";Tend="1596";Tstart="1073";shortTE="F";uid="d2c70396-0914-4f7d-be8f-abd2d13673b3"
Super-Scaffold_19	RepeatMasker	Unknown	83178570	83178969	2484	+	.	ID="RND-5_FAMILY-1367";Tend="1355";Tstart="963";shortTE="F";uid="6319969d-042c-48cf-9613-bf1767931d75"
Super-Scaffold_19	RepeatMasker	DNA/Maverick	41130619	41131076	2138	+	.	ID="RND-5_FAMILY-816";Tend="1889";Tstart="1432";shortTE="F";uid="f1701253-3ed5-4a5f-853e-4a29fcb8184c"
Super-Scaffold_19	RepeatMasker	Unknown	60611666	60611835	430	+	.	ID="HALYOMORPHA_HALYS-5_FAMILY-1369";Tend="194";Tstart="6";shortTE="F";uid="c2932187-f706-4715-a4ab-10375f0182bf"
Super-Scaffold_19	RepeatMasker	DNA/Ginger-1	46399585	46399993	793	+	.	ID="RND-5_FAMILY-110";Tend="692";Tstart="298";shortTE="F";uid="7d48a4b5-e445-4b2c-8a01-c764ee036e85"
Super-Scaffold_19	RepeatMasker	Unknown	80707195	80707838	5437	+	.	ID="RND-6_FAMILY-24050";Tend="2589";Tstart="1952";shortTE="F";uid="337b1694-15c5-4d84-bb6c-1a5c801cda44"
Super-Scaffold_19	RepeatMasker	DNA	77437609	77437832	612	+	.	ID="DNA4-3_AP";Tend="260";Tstart="23";shortTE="F";uid="d9b91f1e-4cdb-4700-bba4-b8f947252f7d"
Super-Scaffold_19	RepeatMasker	DNA/hAT-hAT19	35368763	35368933	420	+	.	ID="RND-6_FAMILY-6598";Tend="1296";Tstart="1140";shortTE="F";uid="3cbb9b79-9791-4881-8e8b-59581df6fd16"
Super-Scaffold_19	RepeatMasker	DNA/hAT-hAT19	6148017	6149537	13175	+	.	ID="RND-6_FAMILY-2046";Tend="2201";Tstart="676";shortTE="F";uid="df605958-ae9c-4823-ac73-88320800f6e6"
Super-Scaffold_19	RepeatMasker	DNA/hAT	19838852	19839131	901	+	.	ID="DNA8-109_AP";Tend="674";Tstart="402";shortTE="F";uid="feeba842-f5bb-4ac2-8fa3-779a7ce86896"
Super-Scaffold_19	RepeatMasker	Retroposon?	70296038	70296221	530	+	.	ID="SINE2-1_AP";Tend="1462";Tstart="1271";shortTE="F";uid="bdf256a0-894b-44f6-b2b4-6aea066c3dd8"
Super-Scaffold_19	RepeatMasker	DNA/MULE-NOF	59771276	59771677	684	+	.	ID="RND-6_FAMILY-9551";Tend="569";Tstart="162";shortTE="F";uid="a0e464cb-c72a-4a3b-b730-eb3b5e27806c"
Super-Scaffold_19	RepeatMasker	LTR/Gypsy	85254964	85255470	3497	+	.	ID="RND-5_FAMILY-5526";Tend="2424";Tstart="1913";shortTE="F";uid="ba8d8e98-4fd4-40f0-bc66-9171e104bd65"
Super-Scaffold_19	RepeatMasker	Retroposon?	39660452	39660654	486	+	.	ID="RND-6_FAMILY-2591";Tend="1213";Tstart="1008";shortTE="F";uid="55f981c2-cb65-4429-96ee-dc9ee81768d4"
Super-Scaffold_19	RepeatMasker	Unknown	77659169	77659544	2748	+	.	ID="RND-4_FAMILY-83";Tend="1354";Tstart="975";shortTE="F";uid="c9a84600-c3ef-411e-b8e3-35a67fe4f7fa"
Super-Scaffold_19	RepeatMasker	DNA	18285678	18286161	2312	+	.	ID="DNA4-2_AP";Tend="488";Tstart="1";shortTE="F";uid="2c0b8a52-297d-4a5f-82af-985c98a010cc"
Super-Scaffold_19	RepeatMasker	DNA/hAT-Charlie	45911379	45911596	919	+	.	ID="RND-6_FAMILY-8738";Tend="803";Tstart="200";shortTE="F";uid="9bfb5b27-1f4d-4a17-8187-ac0291fce7da"
Super-Scaffold_19	RepeatMasker	DNA	83449872	83450221	1286	+	.	ID="ttaa2c_ap";Tend="409";Tstart="85";shortTE="F";uid="4b1e6832-6a25-44fb-848b-c9ab589b73dd"
Super-Scaffold_19	RepeatMasker	DNA/hAT	72586500	72586848	439	+	.	ID="RND-6_FAMILY-14990";Tend="2543";Tstart="2233";shortTE="F";uid="36573560-2675-42d0-b656-85695635fc7e"
Super-Scaffold_19	RepeatMasker	Unknown	87208198	87208418	1804	+	.	ID="RND-1_FAMILY-316";Tend="1140";Tstart="919";shortTE="F";uid="4a237444-45df-4e8a-9ce8-bf0c5298e299"
Super-Scaffold_19	RepeatMasker	DNA/Ginger-1	44825504	44826113	3650	+	.	ID="RND-6_FAMILY-1352";Tend="2140";Tstart="1555";shortTE="F";uid="93269bcd-d86e-44b3-bf22-39bed8d9c588"
Super-Scaffold_19	RepeatMasker	Unknown	14827601	14827951	2442	+	.	ID="RND-1_FAMILY-174";Tend="1304";Tstart="962";shortTE="F";uid="1f9eca55-1ff9-41da-b280-2fa7fec04a65"
Super-Scaffold_19	RepeatMasker	LTR/Gypsy	6056321	6056513	839	+	.	ID="RND-6_FAMILY-4706";Tend="5071";Tstart="4884";shortTE="F";uid="18ead49d-ad04-46a6-a0f7-d5e5b04f5cae"
Super-Scaffold_19	RepeatMasker	DNA/MULE-NOF	44884304	44884796	2968	+	.	ID="RND-1_FAMILY-431";Tend="1095";Tstart="583";shortTE="F";uid="62e4e26b-0f0b-43e6-9e0c-6020f21e758f"
Super-Scaffold_19	RepeatMasker	DNA/hAT-Tip100	60137642	60137957	456	+	.	ID="RND-6_FAMILY-13862";Tend="5401";Tstart="5124";shortTE="F";uid="fa46b1c0-0d6d-44ad-a2a5-3ecb06d2ae4c"
Super-Scaffold_19	RepeatMasker	DNA	72327241	72327512	9541	+	.	ID="RND-1_FAMILY-491";Tend="2145";Tstart="1874";shortTE="F";uid="a8c8c6cd-0790-4c2f-91dd-4b25194660c8"
Super-Scaffold_19	RepeatMasker	DNA	30011974	30012158	465	+	.	ID="DNA4-3_AP";Tend="413";Tstart="235";shortTE="F";uid="7072500f-a104-40a1-8b1b-ffdd730cc584"
Super-Scaffold_19	RepeatMasker	Retroposon?	73311492	73311613	492	+	.	ID="RND-6_FAMILY-1861";Tend="837";Tstart="719";shortTE="F";uid="5b090d1b-5673-4904-ad37-d442bddb8a1f"
Super-Scaffold_19	RepeatMasker	DNA/MULE-NOF	19714015	19715232	919	+	.	ID="RND-4_FAMILY-113";Tend="2736";Tstart="1529";shortTE="F";uid="fafbf929-96a6-4ac9-a4e5-66dc8094d6fa"
Super-Scaffold_19	RepeatMasker	DNA/hAT-Tip100	11238542	11238838	2042	+	.	ID="RND-6_FAMILY-1615";Tend="635";Tstart="334";shortTE="F";uid="d6af3504-3b6a-4eb3-a255-93330b655777"
Super-Scaffold_19	RepeatMasker	Unknown	73072616	73075110	19977	+	.	ID="RND-1_FAMILY-4";Tend="2961";Tstart="351";shortTE="F";uid="ec669730-6965-4e78-82cf-224d420124c7"
Super-Scaffold_19	RepeatMasker	RC/Helitron	15207582	15208326	1975	+	.	ID="RND-1_FAMILY-138";Tend="1829";Tstart="1105";shortTE="F";uid="cb33e59b-28dc-47f9-9f47-b24a8b5c26a6"
Super-Scaffold_19	RepeatMasker	Unknown	42806085	42806193	500	+	.	ID="RND-6_FAMILY-11516";Tend="1061";Tstart="950";shortTE="F";uid="78161cbf-b138-4726-a12b-d1c51cad4e8c"
Super-Scaffold_19	RepeatMasker	Unknown	80690884	80691046	466	+	.	ID="RND-6_FAMILY-514";Tend="1411";Tstart="1261";shortTE="F";uid="07dc566b-aeb7-4f82-a796-876ecdb21b26"
Super-Scaffold_19	RepeatMasker	DNA	28010537	28011054	751	+	.	ID="DNA4-3_AP";Tend="530";Tstart="23";shortTE="F";uid="6fafeef6-9625-46d2-a275-138d2f50ebfa"
Super-Scaffold_19	RepeatMasker	Unknown	54247375	54247603	1444	+	.	ID="RND-6_FAMILY-4702";Tend="989";Tstart="761";shortTE="F";uid="a00d029a-f80b-49e0-84ec-fb9cbf62c337"
Super-Scaffold_19	RepeatMasker	DNA/hAT-Tip100	61743351	61743517	471	+	.	ID="hat-n16_ap";Tend="615";Tstart="460";shortTE="F";uid="ac9c20ca-d5fa-4ca3-93a0-847d78e80530"
Super-Scaffold_19	RepeatMasker	DNA/hAT-Charlie	29903793	29903949	576	+	.	ID="RND-1_FAMILY-338";Tend="1105";Tstart="949";shortTE="F";uid="70ba0512-ec2e-49f1-b6f0-98fe911c1335"
Super-Scaffold_19	RepeatMasker	DNA/Ginger-2	66609083	66610625	9560	+	.	ID="RND-6_FAMILY-7226";TEgroup="ctg_1%7CRND-6_FAMILY-7226%7C2";Tend="2399";Tstart="783";shortTE="F";uid="8d5024c8-d3fe-4c20-821a-78c34bdedc58"
Super-Scaffold_19	RepeatMasker	DNA	24630098	24630201	453	+	.	ID="ttaa3b_ap";Tend="251";Tstart="142";shortTE="F";uid="7da3e83d-0716-465a-999f-35bc923a629b"
Super-Scaffold_19	RepeatMasker	DNA/Ginger-1	54685025	54685172	412	+	.	ID="RND-6_FAMILY-1352";Tend="2175";Tstart="2022";shortTE="F";uid="f56d7c5e-bcfa-4079-8202-1a13c1effcd9"
Super-Scaffold_19	RepeatMasker	LINE/I-Jockey	22875862	22876410	1781	+	.	ID="RND-6_FAMILY-7596";Tend="5229";Tstart="4704";shortTE="F";uid="a2a7112b-8ab8-4827-953b-19d88de5873d"
Super-Scaffold_19	RepeatMasker	DNA/hAT-hAT19	23326299	23326472	405	+	.	ID="RND-6_FAMILY-5410";Tend="507";Tstart="334";shortTE="F";uid="49660fc5-d5dd-456d-a72c-5edc960c180b"
Super-Scaffold_19	RepeatMasker	RC/Helitron	30122287	30122411	572	+	.	ID="RND-6_FAMILY-2109";Tend="1848";Tstart="1701";shortTE="F";uid="75753687-765c-44a1-8a9a-db84130a999c"
Super-Scaffold_19	RepeatMasker	LINE/I	1520776	1520932	975	+	.	ID="RND-6_FAMILY-1833";Tend="1203";Tstart="1052";shortTE="F";uid="0abb8d31-dae5-45cb-9be5-28bdb5714a1c"
Super-Scaffold_19	RepeatMasker	Unknown	77814817	77815030	733	+	.	ID="RND-5_FAMILY-10051";Tend="366";Tstart="157";shortTE="F";uid="f3253038-5eb2-4979-ba46-b5e2f8ad0236"
Super-Scaffold_19	RepeatMasker	DNA/Ginger-1	34376062	34376626	600	+	.	ID="RND-6_FAMILY-1352";Tend="2134";Tstart="1540";shortTE="F";uid="917ba65d-27f7-4d08-b1d2-fc216a170bcc"
Super-Scaffold_19	RepeatMasker	DNA	55696128	55696401	618	+	.	ID="RND-6_FAMILY-19899";Tend="898";Tstart="615";shortTE="F";uid="8019eae6-31b7-4e1e-94fe-944afb5e05cc"
Super-Scaffold_19	RepeatMasker	DNA/PIF-Harbinger	60254252	60258499	38219	+	.	ID="RND-6_FAMILY-5669";Tend="4956";Tstart="709";shortTE="F";uid="0c5229de-efc6-468c-953d-86f3bf928d0a"
Super-Scaffold_19	RepeatMasker	DNA	37002680	37003120	1736	+	.	ID="TTAA4B_AP";Tend="430";Tstart="1";shortTE="F";uid="e7351c80-b83a-45ff-8f99-7956e514a84e"
Super-Scaffold_19	RepeatMasker	DNA/hAT-hAT19	59440882	59441576	5302	+	.	ID="RND-6_FAMILY-6838";Tend="1630";Tstart="934";shortTE="F";uid="fccd1dbe-eb7d-49ee-b40a-e27e9504f548"
Super-Scaffold_19	RepeatMasker	Retroposon?	33923840	33924124	487	+	.	ID="RND-5_FAMILY-2063";Tend="2829";Tstart="2543";shortTE="F";uid="db32ff9c-b484-4b49-ac08-d327ffa9bfbb"
Super-Scaffold_19	RepeatMasker	Retroposon	62796916	62797281	520	+	.	ID="RND-6_FAMILY-17789";Tend="1272";Tstart="905";shortTE="F";uid="c34cdb0d-a121-438a-b00b-19c8502a2478"
Super-Scaffold_19	RepeatMasker	DNA	29839747	29840161	1988	+	.	ID="TTAA2D_AP";Tend="431";Tstart="6";shortTE="F";uid="49c23eed-47ec-4b8a-9131-dfe76acc932a"
Super-Scaffold_19	RepeatMasker	Unknown	50132221	50132558	1602	+	.	ID="RND-1_FAMILY-149";Tend="1299";Tstart="658";shortTE="F";uid="86abc90c-1ff8-4702-9eee-cfc0b3da9446"
Super-Scaffold_19	RepeatMasker	DNA/hAT	51010557	51011230	3750	+	.	ID="RND-6_FAMILY-1271";Tend="1455";Tstart="744";shortTE="F";uid="09aa7b47-8780-49a6-8209-d3561cfc2be3"
Super-Scaffold_19	RepeatMasker	Retroposon?	49246529	49247874	7467	+	.	ID="RND-6_FAMILY-1861";Tend="1880";Tstart="556";shortTE="F";uid="a931e26c-d46e-480b-91f3-3b5116c27965"
Super-Scaffold_19	RepeatMasker	DNA/PIF-Harbinger	85957840	85958620	1833	+	.	ID="RND-6_FAMILY-5669";Tend="3279";Tstart="2570";shortTE="F";uid="1865d755-5e16-4a18-87d2-1c5b6100df79"
Super-Scaffold_19	RepeatMasker	DNA/hAT-hAT19	68479691	68480032	1656	+	.	ID="dna8-71b_ap";Tend="253";Tstart="1";shortTE="F";uid="c1ec7e0b-6222-4a28-bcf7-5d4f0aa47293"
Super-Scaffold_19	RepeatMasker	Unknown	8825178	8825352	459	+	.	ID="RND-6_FAMILY-1502";Tend="1611";Tstart="1464";shortTE="F";uid="2701979a-2a3c-4cae-96bd-353ad908bea4"
Super-Scaffold_19	RepeatMasker	DNA/TcMar-m44	52090037	52090170	561	+	.	ID="RND-6_FAMILY-5168";Tend="768";Tstart="615";shortTE="F";uid="f435dc2f-4369-4894-8466-4bbf9e2dc34c"
Super-Scaffold_19	RepeatMasker	DNA	4022331	4022432	415	+	.	ID="ttaa3c_ap";Tend="371";Tstart="268";shortTE="F";uid="bc481f73-2e2a-4fe4-ad18-832d865318a2"
Super-Scaffold_19	RepeatMasker	DNA	43404979	43405434	1475	+	.	ID="RND-6_FAMILY-19460";TEgroup="ctg_1%7CRND-6_FAMILY-19460%7C2";Tend="1267";Tstart="931";shortTE="F";uid="ee3fd203-fda4-4366-8760-5710597fdec6"
Super-Scaffold_19	RepeatMasker	DNA/hAT-Tip100	31800042	31802695	458	+	.	ID="RND-1_FAMILY-539";TEgroup="ctg_1%7CRND-1_FAMILY-539%7C1";Tend="2572";Tstart="21";shortTE="F";uid="1e10c60c-2b35-4042-8888-8b089658acab"
Super-Scaffold_19	RepeatMasker	Unknown	2201429	2201783	1348	+	.	ID="RND-4_FAMILY-1804";Tend="1355";Tstart="977";shortTE="F";uid="362828db-14b7-4016-adea-cc46fe76049b"
Super-Scaffold_19	RepeatMasker	Unknown	22866154	22866499	1781	+	.	ID="RND-4_FAMILY-83";Tend="1356";Tstart="978";shortTE="F";uid="f8dcc6f5-d578-41a7-933d-cb60dcd42ce1"
Super-Scaffold_19	RepeatMasker	DNA/hAT-hATm	45861412	45862962	2298	+	.	ID="HAT-4_AP";Tend="2936";Tstart="1378";shortTE="F";uid="cefe2169-60b9-48e0-ad6d-3204aab1d1af"
Super-Scaffold_19	RepeatMasker	Retroposon?	3118164	3118496	465	+	.	ID="RND-5_FAMILY-2063";Tend="2767";Tstart="2442";shortTE="F";uid="23e98094-5857-4367-99a8-a6458b8bdc8c"
Super-Scaffold_19	RepeatMasker	Unknown	66162335	66162553	758	+	.	ID="RND-1_FAMILY-463";Tend="1137";Tstart="916";shortTE="F";uid="28b50792-b586-4fa4-9277-8bf8665c4366"
Super-Scaffold_19	RepeatMasker	Unknown	12809141	12809625	1527	+	.	ID="RND-6_FAMILY-3029";Tend="1407";Tstart="928";shortTE="F";uid="809eb103-3b47-4920-bfa3-28e504b35b31"
Super-Scaffold_19	RepeatMasker	DNA/Sola-1	59759177	59759503	464	+	.	ID="RND-5_FAMILY-12648";Tend="1036";Tstart="682";shortTE="F";uid="ffe79c22-4647-431e-a786-306acddc0610"
Super-Scaffold_19	RepeatMasker	DNA	35198355	35198563	554	+	.	ID="ttaa2c_ap";Tend="257";Tstart="69";shortTE="F";uid="bf9474ac-de00-4eab-9d2b-b709eaa57679"
Super-Scaffold_19	RepeatMasker	Unknown	67158553	67158923	2071	+	.	ID="RND-4_FAMILY-83";Tend="1355";Tstart="973";shortTE="F";uid="840633c3-6e81-4841-a8ff-b2cef03bbbdf"
Super-Scaffold_19	RepeatMasker	DNA	34054476	34054804	1090	+	.	ID="DNA4-2_AP";Tend="321";Tstart="1";shortTE="F";uid="dbe98076-863a-4fa3-aaef-ba3bf0d37128"
Super-Scaffold_19	RepeatMasker	RC/Helitron	8840533	8840819	955	+	.	ID="RND-6_FAMILY-6242";Tend="1649";Tstart="1332";shortTE="F";uid="57dcf6a1-5911-4e64-abed-1ab1d7228711"
Super-Scaffold_19	RepeatMasker	DNA	64719700	64721003	7743	+	.	ID="RND-6_FAMILY-471";TEgroup="ctg_1%7CRND-6_FAMILY-471%7C4";Tend="2584";Tstart="1226";shortTE="F";uid="e624b73b-f43b-447c-a200-1a4a7d4894cb"
Super-Scaffold_19	RepeatMasker	Unknown	53809237	53809609	2147	+	.	ID="RND-5_FAMILY-1367";Tend="1351";Tstart="970";shortTE="F";uid="54c2a831-7dc4-48ed-aba3-e84c370cd4de"
Super-Scaffold_19	RepeatMasker	Unknown	46811141	46811306	979	+	.	ID="RND-5_FAMILY-4340";Tend="2064";Tstart="1899";shortTE="F";uid="29afa229-7fbe-4582-8e8c-1ac89697c5a4"
Super-Scaffold_19	RepeatMasker	RC/Helitron	41868905	41869027	601	+	.	ID="RND-5_FAMILY-5971";Tend="1272";Tstart="1152";shortTE="F";uid="12d0f0c5-77c4-49e4-9878-5f57ac145742"
Super-Scaffold_19	RepeatMasker	DNA/Kolobok-E	70381087	70381334	400	+	.	ID="RND-6_FAMILY-10295";Tend="2590";Tstart="2356";shortTE="F";uid="8b55049a-d09e-4ff0-9254-757fda1855d8"
Super-Scaffold_19	RepeatMasker	DNA/hAT-hAT19	24862894	24863478	3666	+	.	ID="RND-5_FAMILY-3961";Tend="1525";Tstart="944";shortTE="F";uid="6d0b68b0-42aa-4a63-9b94-85bd994636aa"
Super-Scaffold_19	RepeatMasker	Unknown	17262693	17263027	2357	+	.	ID="RND-1_FAMILY-174";Tend="1306";Tstart="961";shortTE="F";uid="4c1f2429-cf1f-44cb-8300-1b1f73d959b5"
Super-Scaffold_19	RepeatMasker	DNA	46773375	46773554	1203	+	.	ID="TTAA3_AP";Tend="429";Tstart="250";shortTE="F";uid="2021a731-ee64-405c-ae79-26fbedf210d6"
Super-Scaffold_19	RepeatMasker	DNA	24842473	24842937	1348	+	.	ID="RND-6_FAMILY-2704";Tend="1344";Tstart="889";shortTE="F";uid="373873f7-3b70-489e-8361-4b87179b3dca"
Super-Scaffold_19	RepeatMasker	DNA	22385683	22386284	2971	+	.	ID="RND-6_FAMILY-3671";Tend="3261";Tstart="2696";shortTE="F";uid="030ffcb2-2ec2-4e81-8a0b-02a2e382269d"
Super-Scaffold_19	RepeatMasker	Unknown	61980403	61980836	2165	+	.	ID="RND-5_FAMILY-4565";Tend="1393";Tstart="939";shortTE="F";uid="6a04592a-c6f5-4860-8935-7ebe2b55de24"
Super-Scaffold_19	RepeatMasker	Retroposon?	16361275	16361417	569	+	.	ID="SINE2-1_AP";Tend="936";Tstart="776";shortTE="F";uid="7deefce3-7364-41e1-b73f-256b038102b9"
Super-Scaffold_19	RepeatMasker	Unknown	31867845	31868088	432	+	.	ID="RND-1_FAMILY-107";Tend="2192";Tstart="1984";shortTE="F";uid="23662a0b-c2fe-4cde-8a48-88da0bdd9ee6"
Super-Scaffold_19	RepeatMasker	Retroposon?	17925264	17925439	519	+	.	ID="RND-6_FAMILY-3916";Tend="1117";Tstart="940";shortTE="F";uid="84465d7d-9e71-42c6-aabc-0d89f3957ab7"
Super-Scaffold_19	RepeatMasker	Unknown	19204070	19204253	726	+	.	ID="RND-1_FAMILY-463";Tend="1308";Tstart="1130";shortTE="F";uid="941239e1-8664-4b93-9419-90d9a742704a"
Super-Scaffold_19	RepeatMasker	DNA	37829355	37829966	1963	+	.	ID="DNA4-2_AP";Tend="764";Tstart="183";shortTE="F";uid="9c194cb6-462f-4dab-bc9c-e57d591c6d3e"
Super-Scaffold_19	RepeatMasker	DNA/TcMar?	67587356	67588226	5879	+	.	ID="RND-6_FAMILY-7571";Tend="1816";Tstart="952";shortTE="F";uid="7aee6470-95e8-4e26-b80a-f0f41780989e"
Super-Scaffold_19	RepeatMasker	DNA	58921521	58921763	712	+	.	ID="dna4-2_ap";Tend="267";Tstart="6";shortTE="F";uid="3b66c4cc-bb0a-4eae-92e6-895460e9f805"
Super-Scaffold_19	RepeatMasker	DNA/Ginger-1	74619486	74620341	4751	+	.	ID="RND-6_FAMILY-1352";Tend="1628";Tstart="728";shortTE="F";uid="b4d7fea3-212d-4803-9b18-f4a241d97205"
Super-Scaffold_19	RepeatMasker	Unknown	76041731	76041997	1861	+	.	ID="RND-6_FAMILY-1427";Tend="1119";Tstart="857";shortTE="F";uid="eb3aaef6-8aad-4708-98c5-df38e5a979cf"
Super-Scaffold_19	RepeatMasker	RC/Helitron	40426005	40426162	548	+	.	ID="RND-5_FAMILY-6677";Tend="1551";Tstart="1404";shortTE="F";uid="524026ac-dad1-4548-8604-611c5e293344"
Super-Scaffold_19	RepeatMasker	LINE/L2	36801500	36801846	400	+	.	ID="RND-6_FAMILY-14071";Tend="1707";Tstart="1311";shortTE="F";uid="18355abb-4b95-455d-87fe-f37856c96994"
Super-Scaffold_19	RepeatMasker	DNA	13560400	13560684	1324	+	.	ID="RND-5_FAMILY-1012";Tend="1187";Tstart="916";shortTE="F";uid="0d123279-9a5c-4305-9e12-2049ff22677a"
Super-Scaffold_19	RepeatMasker	Unknown	42277722	42277846	663	+	.	ID="RND-6_FAMILY-683";Tend="1602";Tstart="1478";shortTE="F";uid="2dcdd11d-8284-4aff-b59c-66afe3673f92"
Super-Scaffold_19	RepeatMasker	RC/Helitron	72574339	72574531	611	+	.	ID="RND-6_FAMILY-32308";Tend="1325";Tstart="1144";shortTE="F";uid="7ed615fb-ba28-46f4-8637-94132d59e441"
Super-Scaffold_19	RepeatMasker	DNA/Academ-1	13686862	13687394	4166	+	.	ID="RND-6_FAMILY-13583";Tend="1474";Tstart="954";shortTE="F";uid="55d07deb-a2d9-43f1-a645-01fb59515e8d"
Super-Scaffold_19	RepeatMasker	DNA	28973189	28973325	401	+	.	ID="TTAA2D_AP";Tend="363";Tstart="227";shortTE="F";uid="cfc62059-9dac-4642-a136-9d94025fdf59"
Super-Scaffold_19	RepeatMasker	DNA	62007001	62007195	584	+	.	ID="RND-5_FAMILY-2476";Tend="2140";Tstart="1941";shortTE="F";uid="1fa828c1-42a5-41c1-a9ff-afdcb5d30ef5"
Super-Scaffold_19	RepeatMasker	DNA/hAT-Charlie	79634402	79634894	1940	+	.	ID="HALYOMORPHA_HALYS-5_FAMILY-257";Tend="628";Tstart="140";shortTE="F";uid="a63e0e24-a74a-4d7f-bd0d-ba8f120fc46e"
Super-Scaffold_19	RepeatMasker	DNA/P	60471276	60473707	14693	+	.	ID="RND-6_FAMILY-13956";TEgroup="ctg_1%7CRND-6_FAMILY-13956%7C1";Tend="2565";Tstart="369";shortTE="F";uid="ac870b18-a1b3-468d-9b48-5e3126d16014"
Super-Scaffold_19	RepeatMasker	DNA/hAT-Tip100	17074706	17074920	866	+	.	ID="RND-6_FAMILY-17010";Tend="1208";Tstart="1011";shortTE="F";uid="ce284512-ed23-452e-80d9-1dc8f9eab6de"
Super-Scaffold_19	RepeatMasker	DNA/hAT	34598174	34598287	783	+	.	ID="DNA8-37_AP";Tend="404";Tstart="291";shortTE="F";uid="77ec2469-fd1a-48e0-9821-3a7dbc7cfac5"
Super-Scaffold_19	RepeatMasker	DNA/Ginger-2	22738340	22738559	796	+	.	ID="RND-6_FAMILY-5547";TEgroup="ctg_1%7CRND-6_FAMILY-5547%7C3";Tend="1379";Tstart="1011";shortTE="F";uid="9406497e-cdc2-49fa-83d5-a64ca3d2049f"
Super-Scaffold_19	RepeatMasker	DNA/Ginger-1	19042675	19043281	702	+	.	ID="RND-6_FAMILY-1352";Tend="2112";Tstart="1424";shortTE="F";uid="a56f1915-0c99-453a-b422-7eaf456b33ed"
Super-Scaffold_19	RepeatMasker	DNA	31661065	31662291	8390	+	.	ID="RND-6_FAMILY-3248";Tend="1730";Tstart="594";shortTE="F";uid="dbf65e03-663a-4a53-a036-fc4e8ce3e944"
Super-Scaffold_19	RepeatMasker	Unknown	68738144	68738375	1181	+	.	ID="RND-6_FAMILY-3841";Tend="1295";Tstart="1068";shortTE="F";uid="f248ba56-c543-4ec5-b324-fd543bcd0442"
Super-Scaffold_19	RepeatMasker	DNA	65398410	65398909	1209	+	.	ID="DNA4-3_AP";Tend="635";Tstart="167";shortTE="F";uid="a1339a1b-d020-4a96-94b5-0cfc434418da"
Super-Scaffold_19	RepeatMasker	DNA	64301565	64301923	2115	+	.	ID="RND-6_FAMILY-6620";Tend="1579";Tstart="1208";shortTE="F";uid="eda0a98e-81a4-4cc8-bf5e-1824d4379901"
Super-Scaffold_19	RepeatMasker	DNA	46460429	46465340	42032	+	.	ID="RND-6_FAMILY-2422";Tend="5565";Tstart="663";shortTE="F";uid="1492c0a5-99c3-4114-969e-a029715f3c37"
Super-Scaffold_19	RepeatMasker	DNA/hAT	19201545	19202035	1735	+	.	ID="RND-5_FAMILY-678";TEgroup="ctg_1%7CRND-5_FAMILY-678%7C1";Tend="5372";Tstart="481";shortTE="F";uid="ba1794ab-9936-415c-9b29-12dd08af0410"
Super-Scaffold_19	RepeatMasker	DNA/hAT-Charlie	66312695	66312856	1030	+	.	ID="RND-6_FAMILY-11980";Tend="1138";Tstart="974";shortTE="F";uid="9b287806-b8f7-44e3-a5d8-051589aaafb7"
Super-Scaffold_19	RepeatMasker	DNA/Kolobok-E	69480622	69480884	1194	+	.	ID="RND-4_FAMILY-2210";Tend="1231";Tstart="915";shortTE="F";uid="7eaa244f-7530-4927-ac89-36eb840bc183"
Super-Scaffold_19	RepeatMasker	LINE/I-Jockey	54323753	54324001	1174	+	.	ID="RND-6_FAMILY-7031";Tend="1107";Tstart="913";shortTE="F";uid="9fbf34d9-f7f7-473a-af1b-e105d4f7a967"
Super-Scaffold_19	RepeatMasker	RC/Helitron	59623785	59625031	10944	+	.	ID="RND-5_FAMILY-3391";Tend="2074";Tstart="828";shortTE="F";uid="e36c416c-d4d8-44df-95c0-c4036e573445"
Super-Scaffold_19	RepeatMasker	Retroposon?	30342054	30342229	508	+	.	ID="RND-6_FAMILY-2591";Tend="1167";Tstart="1000";shortTE="F";uid="d45237e5-508e-4381-b057-4fa68824af25"
Super-Scaffold_19	RepeatMasker	DNA/MULE-MuDR	121615	123398	4078	+	.	ID="RND-6_FAMILY-12827";Tend="3709";Tstart="1905";shortTE="F";uid="dfaded5d-dd54-4d4a-a41b-91fb3210c9fd"
Super-Scaffold_19	RepeatMasker	DNA/Ginger-1	1699347	1699696	400	+	.	ID="RND-6_FAMILY-15982";Tend="1381";Tstart="1032";shortTE="F";uid="3a0c3b04-1445-44a4-9237-efa8e0ae13fd"
Super-Scaffold_19	RepeatMasker	RC/Helitron	82705009	82705230	805	+	.	ID="RND-5_FAMILY-1249";Tend="1584";Tstart="1360";shortTE="F";uid="ed6ba478-5126-4081-853c-6b77dd621c44"
Super-Scaffold_19	RepeatMasker	Unknown	11519502	11519819	1332	+	.	ID="RND-6_FAMILY-14737";Tend="1453";Tstart="1149";shortTE="F";uid="3dcf42e6-8856-4ef8-80b0-9460cd117615"
Super-Scaffold_19	RepeatMasker	DNA/MULE-NOF	46528017	46529115	851	+	.	ID="rehavkus1_ap";Tend="1364";Tstart="5";shortTE="F";uid="c72ef594-b9c3-4256-9e9c-e0c90f59e3ea"
Super-Scaffold_19	RepeatMasker	Unknown	65698009	65700106	17569	+	.	ID="RND-1_FAMILY-22";Tend="2979";Tstart="868";shortTE="F";uid="a8d3ce07-70ee-47e5-a090-cf568a9c7357"
Super-Scaffold_19	RepeatMasker	LINE/RTE-BovB	65691340	65691613	406	+	.	ID="RTE-4_LMI";Tend="3150";Tstart="2880";shortTE="F";uid="f8e9a509-2427-46d4-aa44-49b338abe83b"
Super-Scaffold_19	RepeatMasker	Retroposon?	13984311	13984788	546	+	.	ID="RND-6_FAMILY-5149";Tend="1394";Tstart="881";shortTE="F";uid="78227107-6310-4ad2-b61d-9aac08455d59"
Super-Scaffold_19	RepeatMasker	LTR/Gypsy	32156485	32156909	2008	+	.	ID="RND-6_FAMILY-4707";Tend="1757";Tstart="1293";shortTE="F";uid="55dc3a60-2835-4361-b2f2-9c235a65edd3"
Super-Scaffold_19	RepeatMasker	DNA	70602740	70602934	472	+	.	ID="dnax-2_ap";Tend="339";Tstart="142";shortTE="F";uid="79bfdc93-50a4-4474-803c-94bafcbd3588"
Super-Scaffold_19	RepeatMasker	DNA/hAT-Tip100	60170229	60170429	1657	+	.	ID="RND-6_FAMILY-5704";Tend="1032";Tstart="833";shortTE="F";uid="846f4cf9-4e34-425c-8094-aef5e6b1a8f2"
Super-Scaffold_19	RepeatMasker	LTR/Pao	30988957	30989607	570	+	.	ID="BEL-83_AA-I";Tend="3379";Tstart="2473";shortTE="F";uid="e30e3514-a718-4f4b-93b4-080da839eab8"
Super-Scaffold_19	RepeatMasker	DNA/Ginger-2	69743626	69744248	1277	+	.	ID="RND-6_FAMILY-5547";TEgroup="ctg_1%7CRND-6_FAMILY-5547%7C10";Tend="1466";Tstart="1014";shortTE="F";uid="830f653e-afce-4f2d-b790-2c2f02877a3b"
Super-Scaffold_19	RepeatMasker	DNA/hAT-hAT19	79608234	79608466	1141	+	.	ID="HAT-N4_AP";Tend="802";Tstart="573";shortTE="F";uid="407d1669-1992-4c1e-aded-bd61a213aef9"
Super-Scaffold_19	RepeatMasker	DNA/Kolobok-E	57405940	57406654	1331	+	.	ID="rnd-6_family-10295";Tend="2845";Tstart="2267";shortTE="F";uid="e3cd62ae-712e-4b39-be02-30be54c76906"
Super-Scaffold_19	RepeatMasker	DNA/Ginger-1	9768356	9768579	1844	+	.	ID="rnd-6_family-15982";TEgroup="ctg_1%7Crnd-6_family-15982%7C1";Tend="1910";Tstart="607";shortTE="T";uid="c7d6d47f-1c68-404a-82d4-5641586183b3"
Super-Scaffold_19	RepeatMasker	DNA/hAT-Charlie	45269209	45269775	2795	+	.	ID="RND-6_FAMILY-14051";Tend="1489";Tstart="926";shortTE="F";uid="4814aea2-cc7b-445a-8c95-14517111f8d4"
Super-Scaffold_19	RepeatMasker	DNA/Academ-1	84201987	84202168	443	+	.	ID="RND-6_FAMILY-13583";Tend="1188";Tstart="1018";shortTE="F";uid="2c9c10ef-f4bf-4f18-af3d-c9baacfcb145"
Super-Scaffold_19	RepeatMasker	DNA	382163	382449	1237	+	.	ID="TTAA18_AP";Tend="260";Tstart="1";shortTE="F";uid="963ba0bb-5194-48d6-872b-9d7830aaa27b"
Super-Scaffold_19	RepeatMasker	DNA/P	85175771	85178137	4987	+	.	ID="rnd-1_family-190";Tend="4540";Tstart="691";shortTE="F";uid="95dfee46-30ad-4135-803c-b04f2cf688f7"
Super-Scaffold_19	RepeatMasker	DNA/P	74841114	74842819	3226	+	.	ID="RND-1_FAMILY-190";Tend="4540";Tstart="2825";shortTE="F";uid="08b189b1-c051-4476-a82a-a4087060145a"
Super-Scaffold_19	RepeatMasker	Unknown	9501342	9501651	1436	+	.	ID="RND-6_FAMILY-19012";Tend="1609";Tstart="1209";shortTE="F";uid="7b6414f3-fcd6-4aa2-858c-be539a60cf4f"
Super-Scaffold_19	RepeatMasker	DNA	71494252	71494375	890	+	.	ID="RND-5_FAMILY-2910";Tend="1113";Tstart="985";shortTE="F";uid="43ba8075-2cf6-4058-93a7-aa406d6609cb"
Super-Scaffold_19	RepeatMasker	Unknown	44799593	44800068	2244	+	.	ID="RND-5_FAMILY-4034";Tend="1390";Tstart="844";shortTE="F";uid="6d7be966-5adb-4389-abf6-0642e23b45f6"
Super-Scaffold_19	RepeatMasker	DNA/Ginger-1	58574064	58575406	1226	+	.	ID="RND-6_FAMILY-5692";Tend="4486";Tstart="3195";shortTE="F";uid="4b834c1b-0c79-4e99-99d1-d931a6c83e49"
Super-Scaffold_19	RepeatMasker	DNA	40325006	40326042	1192	+	.	ID="RND-6_FAMILY-5471";TEgroup="ctg_1%7CRND-6_FAMILY-5471%7C4";Tend="5423";Tstart="969";shortTE="F";uid="f980333a-dd97-4acd-9bc3-d64002ecd17e"
Super-Scaffold_19	RepeatMasker	LINE/L2	77040626	77041557	1979	+	.	ID="RND-5_FAMILY-9709";Tend="3807";Tstart="2898";shortTE="F";uid="f3ce6dfc-2170-4821-a2ab-af9b2f94024e"
Super-Scaffold_19	RepeatMasker	Unknown	41602236	41602431	587	+	.	ID="RND-6_FAMILY-22157";Tend="2535";Tstart="2341";shortTE="F";uid="aea38080-3b94-45ab-ba0c-fc516451aacc"
Super-Scaffold_19	RepeatMasker	Retroposon?	23194557	23194704	418	+	.	ID="RND-5_FAMILY-2063";Tend="2651";Tstart="2503";shortTE="F";uid="898f1025-44fa-4d4d-91c2-6fc8b6b3641d"
Super-Scaffold_19	RepeatMasker	LINE/I-Jockey	48898974	48899244	687	+	.	ID="RND-6_FAMILY-3854";Tend="1361";Tstart="1098";shortTE="F";uid="96fc3591-1738-46a8-a303-0ffcb050cde1"
Super-Scaffold_19	RepeatMasker	DNA/Ginger-1	7146015	7146162	498	+	.	ID="RND-6_FAMILY-6948";Tend="1153";Tstart="996";shortTE="F";uid="93abe3f5-551c-4b53-a628-53b5fe446ccb"
Super-Scaffold_19	RepeatMasker	Unknown	37432236	37432388	715	+	.	ID="RND-6_FAMILY-2690";Tend="1165";Tstart="1016";shortTE="F";uid="95b261d3-6247-436b-ae12-e9b135d87607"
Super-Scaffold_19	RepeatMasker	DNA/hAT-Tip100	79536879	79537044	574	+	.	ID="DNA8-28_AP";Tend="148";Tstart="1";shortTE="F";uid="463a237f-d425-46ff-9c87-b1c4e73323c2"
Super-Scaffold_19	RepeatMasker	DNA	27916530	27917585	6557	+	.	ID="RND-6_FAMILY-28845";Tend="2023";Tstart="961";shortTE="F";uid="5b28b8d9-8192-48e9-9670-9c0dac6b3f48"
Super-Scaffold_19	RepeatMasker	DNA/hAT-Tip100	64722987	64723149	671	+	.	ID="RND-5_FAMILY-1792";TEgroup="ctg_1%7CRND-5_FAMILY-1792%7C1";Tend="1200";Tstart="959";shortTE="F";uid="600596eb-54a8-471d-a574-6bd7e3e87e25"
Super-Scaffold_19	RepeatMasker	LINE/CR1	73272823	73273268	628	+	.	ID="RND-6_FAMILY-2378";Tend="3312";Tstart="2866";shortTE="F";uid="12a414da-76fb-4d42-836a-5ef86c4ebb10"
Super-Scaffold_19	RepeatMasker	DNA	14082567	14082677	789	+	.	ID="RND-6_FAMILY-13692";Tend="1860";Tstart="1750";shortTE="F";uid="6cc390d3-a483-430c-84ec-f4179a0f4944"
Super-Scaffold_19	RepeatMasker	RC/Helitron	72399657	72399842	436	+	.	ID="RND-1_FAMILY-93";Tend="6946";Tstart="6769";shortTE="F";uid="561c0a5a-3df5-4fb1-b263-5fa4adc9b834"
Super-Scaffold_19	RepeatMasker	DNA/Ginger-1	78605088	78605528	989	+	.	ID="RND-6_FAMILY-6948";Tend="1533";Tstart="1075";shortTE="F";uid="31878c76-be5e-4f5f-b6fb-2cc0d2c91a8d"
Super-Scaffold_19	RepeatMasker	Unknown	71015054	71015391	2153	+	.	ID="RND-1_FAMILY-174";Tend="1307";Tstart="964";shortTE="F";uid="e6b043da-b84d-4228-ace8-04e06cb1cb82"
Super-Scaffold_19	RepeatMasker	DNA/P	17773854	17774136	1117	+	.	ID="RND-1_FAMILY-340";Tend="3863";Tstart="3588";shortTE="F";uid="32fd71e0-923f-43b8-a1b3-1a2b2e156c87"
Super-Scaffold_19	RepeatMasker	DNA/hAT-Tip100	61611688	61611853	451	+	.	ID="RND-1_FAMILY-482";Tend="4025";Tstart="3853";shortTE="F";uid="e2b3a973-d593-4fce-a524-19859f234540"
Super-Scaffold_19	RepeatMasker	Unknown	46370763	46371404	3383	+	.	ID="RND-6_FAMILY-683";Tend="1607";Tstart="962";shortTE="F";uid="7c617586-832e-40fe-974d-e2abbed4843b"
Super-Scaffold_19	RepeatMasker	DNA/hAT-Ac	74389256	74389594	833	+	.	ID="RND-6_FAMILY-14570";Tend="2224";Tstart="1922";shortTE="F";uid="e7744b07-9028-4d7d-a33a-103fccf7e8d8"
Super-Scaffold_19	RepeatMasker	DNA/MULE-NOF	1398906	1400365	6697	+	.	ID="RND-6_FAMILY-3572";TEgroup="ctg_1%7CRND-6_FAMILY-3572%7C1";Tend="3586";Tstart="707";shortTE="F";uid="69abbb53-3208-4790-bf02-39a339a1c537"
Super-Scaffold_19	RepeatMasker	DNA/Ginger-1	26685343	26685478	541	+	.	ID="rnd-6_family-15982";Tend="2202";Tstart="2023";shortTE="F";uid="7c71b3dc-8e3f-4b48-9b85-b9bbebd45066"
Super-Scaffold_19	RepeatMasker	DNA/P	60359030	60362408	979	+	.	ID="RND-1_FAMILY-190";TEgroup="ctg_1%7CRND-1_FAMILY-190%7C2";Tend="4568";Tstart="1244";shortTE="F";uid="3ab3584d-0d2f-4362-8fe2-eaf1fc0bd0c6"
Super-Scaffold_19	RepeatMasker	DNA	74878005	74878437	861	+	.	ID="DNA4-2_AP";Tend="565";Tstart="154";shortTE="F";uid="3678d4cc-b1b6-46d5-aba0-e441d4ade47f"
Super-Scaffold_19	RepeatMasker	Unknown	41216323	41216981	682	+	.	ID="RND-1_FAMILY-11";TEgroup="ctg_1%7CRND-1_FAMILY-11%7C5";Tend="1870";Tstart="455";shortTE="T";uid="c95419c6-65bd-42ee-8fc2-44ddf3519df3"
Super-Scaffold_19	RepeatMasker	DNA	4525441	4525780	1498	+	.	ID="DNA4-2_AP";Tend="719";Tstart="369";shortTE="F";uid="2d78c007-cd9e-40d8-9b72-33b69519bd09"
Super-Scaffold_19	RepeatMasker	LINE/I-Jockey	67073216	67075014	1910	+	.	ID="RND-6_FAMILY-15578";Tend="1407";Tstart="432";shortTE="F";uid="2f4c620b-8ced-4d09-b459-3e3024efee2a"
Super-Scaffold_19	RepeatMasker	Unknown	79778513	79780328	8619	+	.	ID="RND-1_FAMILY-258";TEgroup="ctg_1%7CRND-1_FAMILY-258%7C1";Tend="2047";Tstart="179";shortTE="F";uid="c546c133-20e0-4730-9eee-d5a0842f8c02"
Super-Scaffold_19	RepeatMasker	LINE/R1	88602978	88606583	6466	+	.	ID="SART-5_API";Tend="3624";Tstart="3";shortTE="F";uid="d8bcbf28-ec21-4503-8eb8-9a50fc414274"
Super-Scaffold_19	RepeatMasker	Unknown	51267969	51268536	4160	+	.	ID="RND-5_FAMILY-6423";Tend="1456";Tstart="889";shortTE="F";uid="1a1f1edb-19ac-4067-818f-1f98db3f9fee"
Super-Scaffold_19	RepeatMasker	DNA/Kolobok-E	37963203	37963413	1219	+	.	ID="RND-5_FAMILY-3341";Tend="1508";Tstart="1289";shortTE="F";uid="0d5d837c-4779-4d88-a026-5ce1d9106b34"
Super-Scaffold_19	RepeatMasker	DNA/hAT-Tip100	449598	450577	6738	+	.	ID="RND-6_FAMILY-2491";Tend="1914";Tstart="945";shortTE="F";uid="c189c7ec-b3cc-430f-bad1-25b885ad3ee6"
Super-Scaffold_19	RepeatMasker	DNA/MULE-MuDR	12472446	12472662	676	+	.	ID="MUDR-2X_AP";Tend="2999";Tstart="2765";shortTE="F";uid="655d6fb6-7816-463b-8831-dc8b5ddce56d"
Super-Scaffold_19	RepeatMasker	DNA/Kolobok-E	40611249	40611406	492	+	.	ID="RND-1_FAMILY-528";Tend="2246";Tstart="2086";shortTE="F";uid="8ec1994b-88cb-4e5c-aaa7-b2c51c45a92e"
Super-Scaffold_19	RepeatMasker	DNA	27971226	27971382	556	+	.	ID="RND-1_FAMILY-64";Tend="2291";Tstart="2123";shortTE="F";uid="1ca48631-fcc8-45b7-a998-a7c106e1699f"
Super-Scaffold_19	RepeatMasker	Unknown	67607613	67607812	1097	+	.	ID="RND-1_FAMILY-17";Tend="1170";Tstart="974";shortTE="F";uid="3ffde9c5-75c9-47e7-9672-e2b3ccf443cc"
Super-Scaffold_19	RepeatMasker	DNA/MULE-MuDR	24987809	24988003	1121	+	.	ID="RND-5_FAMILY-3677";Tend="1490";Tstart="1256";shortTE="F";uid="c72217e6-036b-41ed-95de-e2b8307ad1a5"
Super-Scaffold_19	RepeatMasker	Unknown	20274874	20275091	529	+	.	ID="RND-6_FAMILY-7414";Tend="934";Tstart="720";shortTE="F";uid="0ff20f1a-5187-4234-bd45-36e42e4d33f0"
Super-Scaffold_19	RepeatMasker	DNA/hAT-hAT19	64664672	64664832	452	+	.	ID="hat-6_lmi";Tend="1941";Tstart="1813";shortTE="F";uid="bf9bdc2b-a4d2-46a7-bac7-bebc64f5514c"
Super-Scaffold_19	RepeatMasker	Retroposon?	18355572	18355709	436	+	.	ID="RND-6_FAMILY-2133";Tend="814";Tstart="674";shortTE="F";uid="cb5c1a45-4376-41c8-928c-65a718dc9786"
Super-Scaffold_19	RepeatMasker	DNA	8821182	8821397	1152	+	.	ID="DNAX-10_AP";Tend="217";Tstart="1";shortTE="F";uid="424d245a-6c31-4a97-9eec-093a20853d53"
Super-Scaffold_19	RepeatMasker	Unknown	30255387	30255546	1288	+	.	ID="RND-5_FAMILY-726";Tend="1570";Tstart="1411";shortTE="F";uid="3c78c0a0-9cc4-47e1-aa47-786cd42ccf5a"
Super-Scaffold_19	RepeatMasker	DNA/hAT?	69364716	69364877	489	+	.	ID="DNA8-60_AP";Tend="730";Tstart="558";shortTE="F";uid="3c970678-e64f-4792-a370-02951b69acf4"
Super-Scaffold_19	RepeatMasker	LTR/Copia	76071799	76072511	1167	+	.	ID="RND-6_FAMILY-3424";Tend="2268";Tstart="1565";shortTE="F";uid="f4ab4f03-fbb2-459a-bd89-ebfe1ba58dd1"
Super-Scaffold_19	RepeatMasker	DNA	51012618	51013040	2181	+	.	ID="TTAA2_AP";Tend="427";Tstart="25";shortTE="F";uid="6cd6c7cf-2722-4438-9419-e8b248d15d0a"
Super-Scaffold_19	RepeatMasker	LINE/I	68161212	68161331	449	+	.	ID="RND-6_FAMILY-2737";Tend="5511";Tstart="5398";shortTE="F";uid="fc46e253-bf75-4063-be53-7032cde4bea6"
Super-Scaffold_19	RepeatMasker	DNA/Ginger-1	44362189	44362309	436	+	.	ID="RND-6_FAMILY-1352";Tend="914";Tstart="791";shortTE="F";uid="1da3b816-fef7-447d-af47-8ae6b8d3f741"
Super-Scaffold_19	RepeatMasker	DNA	33119116	33119417	546	+	.	ID="DNA4-3_AP";Tend="356";Tstart="54";shortTE="F";uid="e4a476cf-082e-484c-bb28-4ca828761e72"
Super-Scaffold_19	RepeatMasker	DNA/IS3EU	33071131	33071310	1416	+	.	ID="RND-6_FAMILY-8275";Tend="4973";Tstart="4795";shortTE="F";uid="d8621688-364e-4907-8fc3-e7c3697ec58a"
Super-Scaffold_19	RepeatMasker	DNA/MULE-MuDR	8787619	8787827	443	+	.	ID="RND-5_FAMILY-1952";Tend="905";Tstart="728";shortTE="F";uid="9c7f492c-50d6-4a3a-80c1-6bcbd07b03bc"
Super-Scaffold_19	RepeatMasker	DNA	25104010	25104549	3018	+	.	ID="TTAA14_AP";Tend="552";Tstart="1";shortTE="F";uid="83277a3c-aed1-417e-90d5-524ad618412d"
Super-Scaffold_19	RepeatMasker	LINE/L2	20007064	20007181	502	+	.	ID="DAPHNE-7_HMM";Tend="3309";Tstart="3192";shortTE="F";uid="29166365-c248-4ed2-bddc-4482c2bffe2f"
Super-Scaffold_19	RepeatMasker	DNA	58738116	58738664	2685	+	.	ID="DNA4-1_AP";Tend="604";Tstart="1";shortTE="F";uid="b9dfa37e-d655-47b6-a35b-64d6341c7d9b"
Super-Scaffold_19	RepeatMasker	DNA	66558123	66558388	522	+	.	ID="DNA4-3_AP";Tend="453";Tstart="198";shortTE="F";uid="4a4fef95-f92c-4a8a-8f59-5c97a006ff85"
Super-Scaffold_19	RepeatMasker	DNA	61557421	61557861	2037	+	.	ID="TTAA8_AP";Tend="438";Tstart="1";shortTE="F";uid="da821d1e-4027-44ef-965e-121b21732b74"
Super-Scaffold_19	RepeatMasker	DNA/PIF-Spy	21414524	21414661	541	+	.	ID="ISL2EU-3N1_CFL";Tend="342";Tstart="206";shortTE="F";uid="0278d456-a426-4763-a550-19575192ed60"
Super-Scaffold_19	RepeatMasker	DNA/MULE-MuDR	32076176	32076840	4223	+	.	ID="RND-1_FAMILY-70";Tend="2461";Tstart="1788";shortTE="F";uid="8099ac90-ebcb-4097-972f-cc3853ca39d7"
Super-Scaffold_19	RepeatMasker	DNA/hAT-hAT19	31361594	31361728	818	+	.	ID="RND-6_FAMILY-7291";Tend="1245";Tstart="977";shortTE="F";uid="4e9a842c-d731-4541-ad0b-360687b05b1b"
Super-Scaffold_19	RepeatMasker	DNA/MULE-MuDR	74644457	74644654	839	+	.	ID="DNA8-110_AP";Tend="566";Tstart="363";shortTE="F";uid="ed1bfef9-a120-4431-b6e5-cc5e6e07e199"
Super-Scaffold_19	RepeatMasker	Unknown	19849654	19849874	498	+	.	ID="RND-6_FAMILY-4887";Tend="1063";Tstart="848";shortTE="F";uid="8d7423a0-55eb-4619-b60f-e485ead241e8"
Super-Scaffold_19	RepeatMasker	Retroposon?	25162987	25163485	869	+	.	ID="SINE2-1_AP";Tend="1463";Tstart="947";shortTE="F";uid="3d9e0c13-56fc-424d-9220-ddd9d2a2761d"
Super-Scaffold_19	RepeatMasker	DNA/hAT	21457211	21457973	6449	+	.	ID="RND-1_FAMILY-517";Tend="1740";Tstart="977";shortTE="F";uid="c377addc-9a33-4853-9a57-009177c1dd60"
Super-Scaffold_19	RepeatMasker	DNA/MULE-NOF	63490860	63493650	19194	+	.	ID="rnd-1_family-431";Tend="3035";Tstart="587";shortTE="F";uid="6acf3800-6ac4-449f-aca7-cbe0f189be77"
Super-Scaffold_19	RepeatMasker	DNA	32316782	32316978	1119	+	.	ID="DNAX-10_AP";Tend="224";Tstart="3";shortTE="F";uid="220bb2a4-4f66-4e8b-97f6-098e2b34d40b"
Super-Scaffold_19	RepeatMasker	DNA/Ginger-1	8545286	8545584	512	+	.	ID="RND-6_FAMILY-6948";Tend="2167";Tstart="1826";shortTE="F";uid="00806737-d6b4-4376-b6b7-f1722de5471e"
Super-Scaffold_19	RepeatMasker	DNA/hAT	43038776	43038916	443	+	.	ID="RND-6_FAMILY-10387";Tend="642";Tstart="506";shortTE="F";uid="3a898bf3-3727-479c-8b51-e5957c7200a3"
Super-Scaffold_19	RepeatMasker	LTR/Gypsy	25037329	25037627	2338	+	.	ID="RND-6_FAMILY-7501";Tend="849";Tstart="551";shortTE="F";uid="46e14c10-0c9f-4ac9-963f-28a9ce227d1c"
Super-Scaffold_19	RepeatMasker	DNA	4048989	4049115	430	+	.	ID="DNA3-9_AP";Tend="140";Tstart="10";shortTE="F";uid="dae8b5ff-938e-4e7a-ab45-188837bf8036"
Super-Scaffold_19	RepeatMasker	DNA/MULE-MuDR	12689977	12690893	7166	+	.	ID="RND-5_FAMILY-3677";Tend="1819";Tstart="896";shortTE="F";uid="9748028a-feb9-4753-8723-294898449016"
Super-Scaffold_19	RepeatMasker	DNA/Ginger-2	83530519	83530893	555	+	.	ID="RND-6_FAMILY-15814";TEgroup="ctg_1%7CRND-6_FAMILY-15814%7C2";Tend="1497";Tstart="833";shortTE="F";uid="cd52627c-2399-488b-b327-022b3b84d4c3"
Super-Scaffold_19	RepeatMasker	DNA/hAT	45154109	45154465	960	+	.	ID="RND-6_FAMILY-7456";Tend="619";Tstart="263";shortTE="F";uid="6ec1296d-cf84-4e86-9e92-56bc782f9618"
Super-Scaffold_19	RepeatMasker	DNA/MULE-MuDR	31708915	31709252	566	+	.	ID="RND-1_FAMILY-65";TEgroup="ctg_1%7CRND-1_FAMILY-65%7C2";Tend="5989";Tstart="4468";shortTE="T";uid="1e5f8963-905d-4cab-b43e-0180f4f02457"
Super-Scaffold_19	RepeatMasker	DNA	12005864	12006277	850	+	.	ID="TTAA2D_AP";Tend="431";Tstart="1";shortTE="F";uid="8ace25f1-3bdc-47e1-ae5b-c5c34e2a453c"
Super-Scaffold_19	RepeatMasker	DNA/hAT-hAT19	11962394	11962726	1964	+	.	ID="RND-5_FAMILY-770";Tend="5097";Tstart="4761";shortTE="F";uid="9ecec5e7-c5d5-4d63-8ba2-fe76f51f8c00"
Super-Scaffold_19	RepeatMasker	DNA	43136566	43136964	1218	+	.	ID="TTAA4B_AP";Tend="429";Tstart="1";shortTE="F";uid="dd1a3e7b-c7f5-47cb-8d97-0e30f15d97bb"
Super-Scaffold_19	RepeatMasker	DNA/hAT-Blackjack	60593669	60593883	455	+	.	ID="rnd-6_family-2558";Tend="1256";Tstart="1025";shortTE="F";uid="0bfb81c8-4b95-41fd-9dfd-152135674c44"
Super-Scaffold_19	RepeatMasker	DNA/MULE-MuDR	8082470	8083155	1436	+	.	ID="MUDR3X_AP";Tend="618";Tstart="1";shortTE="F";uid="79eebad3-97ea-4a54-a9d8-2d54240a95bc"
Super-Scaffold_19	RepeatMasker	Retroposon?	12802832	12803269	2363	+	.	ID="SINE2-1_AP";Tend="841";Tstart="408";shortTE="F";uid="df2c66cb-76c5-41dc-ad01-8565c64bfcb0"
Super-Scaffold_19	RepeatMasker	LINE/RTE-BovB	78204834	78205546	556	+	.	ID="HALYOMORPHA_HALYS-5_FAMILY-102";Tend="1037";Tstart="92";shortTE="F";uid="b4b04714-6245-437f-960d-5c0ff12cac4b"
Super-Scaffold_19	RepeatMasker	DNA/MULE-MuDR	32267087	32267393	1365	+	.	ID="RND-5_FAMILY-495";Tend="1560";Tstart="755";shortTE="F";uid="c129abab-7165-489e-8f8a-2805b7918bdd"
Super-Scaffold_19	RepeatMasker	Unknown	14059803	14060099	405	+	.	ID="RND-6_FAMILY-48647";Tend="1288";Tstart="991";shortTE="F";uid="5ebbdbf6-d9f8-4d5f-9886-b2682b7c9eaf"
Super-Scaffold_19	RepeatMasker	Retroposon?	59801826	59802195	455	+	.	ID="RND-6_FAMILY-3916";Tend="3391";Tstart="2984";shortTE="F";uid="c1df90c6-717a-42d8-800f-0be2fafa6f7a"
Super-Scaffold_19	RepeatMasker	DNA/Sola-1	1166050	1166217	548	+	.	ID="SOLA1-7_AP";Tend="1014";Tstart="839";shortTE="F";uid="eeca9b57-e1ac-4408-9676-5ee0d697a171"
Super-Scaffold_19	RepeatMasker	Unknown	57049314	57050036	5405	+	.	ID="RND-4_FAMILY-543";Tend="1695";Tstart="951";shortTE="F";uid="5e94894f-ce1c-4968-a547-5463bdefa10a"
Super-Scaffold_19	RepeatMasker	Unknown	87443819	87446092	16498	+	.	ID="RND-6_FAMILY-13072";TEgroup="ctg_1%7CRND-6_FAMILY-13072%7C11";Tend="2054";Tstart="11";shortTE="F";uid="bc31a66d-b4e4-44ff-afb5-6094acbb4ddc"
Super-Scaffold_19	RepeatMasker	LINE/I-Jockey	83882410	83882899	485	+	.	ID="JOCKEY-1_RPR";Tend="1680";Tstart="1193";shortTE="F";uid="eae448d5-aa05-41ab-b05d-72b594c4107a"
Super-Scaffold_19	RepeatMasker	DNA	29514401	29515137	2972	+	.	ID="DNA4-2_AP";Tend="758";Tstart="2";shortTE="F";uid="c815d157-11f1-4d35-8e97-1d1d6e1d9b8d"
Super-Scaffold_19	RepeatMasker	DNA/Ginger-1	10337870	10337977	605	+	.	ID="RND-6_FAMILY-1352";Tend="846";Tstart="736";shortTE="F";uid="34d25bac-51b2-484f-8f07-7adc7aaafb02"
Super-Scaffold_19	RepeatMasker	Unknown	37087017	37087175	851	+	.	ID="RND-4_FAMILY-295";Tend="1055";Tstart="896";shortTE="F";uid="0e0a5b70-653a-4429-9397-961d97ceaf47"
Super-Scaffold_19	RepeatMasker	DNA	33577919	33578295	1909	+	.	ID="TTAA3_AP";Tend="429";Tstart="27";shortTE="F";uid="3fa51a46-ed50-4eae-9ce4-ef7c23487762"
Super-Scaffold_19	RepeatMasker	LTR/Gypsy	65476083	65476847	6207	+	.	ID="RND-5_FAMILY-2297";Tend="1216";Tstart="418";shortTE="F";uid="fd5fffee-4484-41b8-9b7f-b2cee9e44fa0"
Super-Scaffold_19	RepeatMasker	DNA	23505692	23506132	665	+	.	ID="DNA4-3_AP";Tend="614";Tstart="155";shortTE="F";uid="49480d05-e254-43fb-af10-226c3f37e2b8"
Super-Scaffold_19	RepeatMasker	DNA/Ginger-1	48359790	48360614	2712	+	.	ID="RND-6_FAMILY-1352";Tend="2137";Tstart="1237";shortTE="F";uid="d282bda9-61f5-4ecd-bbe5-5e3bf28d9747"
Super-Scaffold_19	RepeatMasker	Unknown	38979409	38980217	5906	+	.	ID="RND-6_FAMILY-5164";Tend="1458";Tstart="651";shortTE="F";uid="f9165a0b-8471-4268-ba64-08ef7d426f21"
Super-Scaffold_19	RepeatMasker	DNA/PiggyBac	79637443	79638357	709	+	.	ID="IFP2";Tend="1761";Tstart="851";shortTE="F";uid="075fcb2e-71e5-4555-b2bc-2fe1f7e92a31"
Super-Scaffold_19	RepeatMasker	Unknown	72265896	72266264	2459	+	.	ID="RND-5_FAMILY-1367";Tend="1353";Tstart="968";shortTE="F";uid="15f801c7-f0ba-4300-88d7-de51ef6a6933"
Super-Scaffold_19	RepeatMasker	LTR/Gypsy	80519817	80520096	2107	+	.	ID="RND-6_FAMILY-7501";Tend="828";Tstart="544";shortTE="F";uid="9151d917-50c0-442b-a208-334987ca7684"
Super-Scaffold_19	RepeatMasker	DNA/Ginger-1	23705713	23705942	508	+	.	ID="RND-6_FAMILY-1352";Tend="946";Tstart="744";shortTE="F";uid="ef435b45-f60b-4eb6-a3b2-5c0137daf1bb"
Super-Scaffold_19	RepeatMasker	DNA/Ginger-1	52032475	52032776	895	+	.	ID="RND-6_FAMILY-6948";Tend="1374";Tstart="1028";shortTE="F";uid="eb03edac-6ee6-45ab-a39d-9a3170c82330"
Super-Scaffold_19	RepeatMasker	DNA/P	65630053	65630289	467	+	.	ID="RND-6_FAMILY-1621";Tend="2685";Tstart="2450";shortTE="F";uid="3e5c6331-8ce3-4111-a48d-0da206317b55"
Super-Scaffold_19	RepeatMasker	LTR/Pao	61750841	61751354	558	+	.	ID="RND-5_FAMILY-6159";Tend="3616";Tstart="3212";shortTE="F";uid="edecdd37-175f-4a5b-bade-6c931a995215"
Super-Scaffold_19	RepeatMasker	DNA/TcMar-Tc4	5065317	5065966	893	+	.	ID="RND-6_FAMILY-10766";Tend="1983";Tstart="1419";shortTE="F";uid="a8795091-a815-42dd-a488-7905a0f12a03"
Super-Scaffold_19	RepeatMasker	DNA/Sola-1	12476401	12478331	810	+	.	ID="RND-6_FAMILY-6647";TEgroup="ctg_1%7CRND-6_FAMILY-6647%7C1";Tend="4255";Tstart="1100";shortTE="F";uid="c5c24b9f-2786-43f0-afb4-6ed97fdee99a"
Super-Scaffold_19	RepeatMasker	DNA/MULE-MuDR	12196346	12196693	477	+	.	ID="RND-5_FAMILY-5056";Tend="3051";Tstart="2705";shortTE="F";uid="ad2d9b22-991d-411b-aa59-7ad162b081f1"
Super-Scaffold_19	RepeatMasker	DNA	67048365	67049008	5547	+	.	ID="RND-5_FAMILY-5494";Tend="1569";Tstart="926";shortTE="F";uid="5e933943-4cd5-4212-b7fe-c1c15aee1561"
Super-Scaffold_19	RepeatMasker	DNA/Ginger-1	43149737	43150094	1161	+	.	ID="RND-6_FAMILY-1352";Tend="1920";Tstart="1530";shortTE="F";uid="7eed2ef5-4683-408a-ae0c-0bee2374f402"
Super-Scaffold_19	RepeatMasker	DNA	60096474	60096821	1609	+	.	ID="dna4-1_ap";Tend="739";Tstart="395";shortTE="F";uid="fe7b528d-178e-41fc-8bfe-75483adce74a"
Super-Scaffold_19	RepeatMasker	Unknown	37873101	37873474	1000	+	.	ID="RND-5_FAMILY-509";Tend="1148";Tstart="764";shortTE="F";uid="7d647a11-0205-4be0-aaab-7085639a37d5"
Super-Scaffold_19	RepeatMasker	DNA/Ginger-1	42882441	42882865	1644	+	.	ID="RND-6_FAMILY-6948";Tend="1554";Tstart="1121";shortTE="F";uid="e9f677ab-adb1-4ee0-9246-5f8d0ef27cc9"
Super-Scaffold_19	RepeatMasker	Unknown	10648074	10648249	740	+	.	ID="RND-5_FAMILY-2003";Tend="1482";Tstart="1316";shortTE="F";uid="41045a02-63bd-4385-960f-6fc74dca3a12"
Super-Scaffold_19	RepeatMasker	DNA	76197852	76198167	1580	+	.	ID="DNA-TTAA-1_AP";Tend="422";Tstart="96";shortTE="F";uid="6ad4e506-d4f7-49d5-8784-7ebe419df9c2"
Super-Scaffold_19	RepeatMasker	DNA/Ginger-1	70776251	70776403	626	+	.	ID="RND-6_FAMILY-1352";Tend="881";Tstart="729";shortTE="F";uid="9f0ddb03-fc1f-40f4-9c20-cc42fa9fb203"
Super-Scaffold_19	RepeatMasker	DNA/TcMar-m44?	51192298	51192453	541	+	.	ID="DNA4-10_AP";Tend="160";Tstart="1";shortTE="F";uid="58e380df-8477-4833-a464-50fdf4411f47"
Super-Scaffold_19	RepeatMasker	DNA/TcMar-Tc1	54887291	54887458	418	+	.	ID="MARINER-N22_AG";Tend="1371";Tstart="1205";shortTE="F";uid="b5b704f7-726c-432e-be5f-faea9e3549a2"
Super-Scaffold_19	RepeatMasker	DNA/hAT-Charlie	33494669	33494824	618	+	.	ID="RND-5_FAMILY-8319";Tend="1140";Tstart="994";shortTE="F";uid="90901a81-2d32-4e55-a973-30a32e6f16e1"
Super-Scaffold_19	RepeatMasker	LTR/Gypsy	80388981	80393463	33586	+	.	ID="RND-1_FAMILY-14";Tend="4742";Tstart="672";shortTE="F";uid="843e7c03-cc93-49f4-b1df-13e07373ac9a"
Super-Scaffold_19	RepeatMasker	DNA	14633278	14633512	1503	+	.	ID="RND-5_FAMILY-11747";Tend="1169";Tstart="934";shortTE="F";uid="00c4413f-4666-455c-8fbe-8009661d7e09"
Super-Scaffold_19	RepeatMasker	DNA/Kolobok-T2	74422730	74422894	739	+	.	ID="KOLOBOK-3_AP";Tend="204";Tstart="56";shortTE="F";uid="a0322567-8791-4239-98b1-1cea5d341fa0"
Super-Scaffold_19	RepeatMasker	RC/Helitron	2990520	2990794	1509	+	.	ID="RND-5_FAMILY-5971";Tend="1271";Tstart="978";shortTE="F";uid="c95b155e-5563-4e75-9431-e8fa525576df"
Super-Scaffold_19	RepeatMasker	DNA	22440553	22440761	1231	+	.	ID="TTAA13_AP";Tend="574";Tstart="340";shortTE="F";uid="d7d2f8ff-86df-4adf-8847-103f6d21704a"
Super-Scaffold_19	RepeatMasker	DNA/Kolobok-E	42645289	42645419	609	+	.	ID="RND-6_FAMILY-1804";Tend="2635";Tstart="2505";shortTE="F";uid="d6debbd8-6815-42e3-99fd-b0c84307590a"
Super-Scaffold_19	RepeatMasker	LTR/Gypsy	86420687	86420921	1986	+	.	ID="RND-6_FAMILY-117";Tend="763";Tstart="533";shortTE="F";uid="b07f264d-c673-40ee-824e-cb66195b2dea"
Super-Scaffold_19	RepeatMasker	Unknown	19528510	19528648	546	+	.	ID="RND-3_FAMILY-1164";Tend="4513";Tstart="4387";shortTE="F";uid="7cc433aa-7287-4472-9a49-62023946bf82"
Super-Scaffold_19	RepeatMasker	Unknown	17747491	17747933	1989	+	.	ID="RND-5_FAMILY-1367";Tend="1347";Tstart="875";shortTE="F";uid="47d3929c-c821-4c27-9416-3b7d45d1e64b"
Super-Scaffold_19	RepeatMasker	LTR/Gypsy	73836639	73836985	973	+	.	ID="GYPSY2-I_AP";Tend="469";Tstart="126";shortTE="F";uid="d6cc588c-5c85-4c0b-af74-aa988cde26c8"
Super-Scaffold_19	RepeatMasker	Unknown	87240172	87240807	2927	+	.	ID="RND-6_FAMILY-11789";Tend="1078";Tstart="484";shortTE="F";uid="f2ac1d66-e381-4608-9c6a-5a61affef5b5"
Super-Scaffold_19	RepeatMasker	DNA/Ginger-1	67568682	67568997	495	+	.	ID="RND-5_FAMILY-7457";Tend="1441";Tstart="1137";shortTE="F";uid="18cb8e6d-6cc3-47e1-982c-6fbbc607cbff"
Super-Scaffold_19	RepeatMasker	DNA/hAT-hAT19	32490740	32491409	896	+	.	ID="dna8-90_ap";Tend="690";Tstart="1";shortTE="F";uid="992d6c40-c89b-4109-99b3-023d0a66758e"
Super-Scaffold_19	RepeatMasker	DNA/MULE-MuDR	66839981	66840463	1352	+	.	ID="RND-1_FAMILY-1";TEgroup="ctg_1%7CRND-1_FAMILY-1%7C10";Tend="2235";Tstart="640";shortTE="F";uid="e01533cf-a044-42aa-9ad8-fd7075601a0c"
Super-Scaffold_19	RepeatMasker	DNA/TcMar-m44?	21828345	21828521	850	+	.	ID="dnax-4b_ap";Tend="173";Tstart="2";shortTE="F";uid="1e52ee92-9322-4842-bffd-bc5fc76b733b"
Super-Scaffold_19	RepeatMasker	Unknown	13110301	13111662	6066	+	.	ID="RND-6_FAMILY-11335";Tend="1352";Tstart="19";shortTE="F";uid="0758a8d7-748f-450e-9838-421591b0715d"
Super-Scaffold_19	RepeatMasker	DNA/Kolobok-E	14251110	14251246	406	+	.	ID="RND-6_FAMILY-7915";Tend="1112";Tstart="982";shortTE="F";uid="49631be3-94e8-4a43-ba67-81d2bf4e6864"
Super-Scaffold_19	RepeatMasker	DNA	42437836	42437967	442	+	.	ID="RND-1_FAMILY-64";Tend="1517";Tstart="1378";shortTE="F";uid="53782ee5-8f6f-404e-98f9-5c4144cbf7e0"
Super-Scaffold_19	RepeatMasker	DNA/MULE-MuDR	69602949	69603241	497	+	.	ID="RND-6_FAMILY-10852";Tend="2794";Tstart="2494";shortTE="F";uid="4cab8246-eafd-45d7-9530-0df9fa3c424e"
Super-Scaffold_19	RepeatMasker	Unknown	46920158	46920286	741	+	.	ID="RND-1_FAMILY-17";Tend="1182";Tstart="1056";shortTE="F";uid="e837cd44-4c25-4aac-bfec-4bf917826304"
Super-Scaffold_19	RepeatMasker	DNA/Kolobok-E	31479672	31480136	2455	+	.	ID="RND-4_FAMILY-2210";Tend="1373";Tstart="919";shortTE="F";uid="f3206ca5-cdef-4858-8376-14c6dfa4d390"
Super-Scaffold_19	RepeatMasker	DNA	36894523	36894760	1566	+	.	ID="DNA-TTAA-1_AP";Tend="423";Tstart="187";shortTE="F";uid="81f941d9-f61c-4dfc-b871-bb4585039d91"
Super-Scaffold_19	RepeatMasker	Unknown	40329357	40331921	14777	+	.	ID="RND-5_FAMILY-4340";Tend="2499";Tstart="271";shortTE="F";uid="f500fd91-14f1-4a53-8aca-b4010c4f5d25"
Super-Scaffold_19	RepeatMasker	Retroposon?	87275937	87276412	661	+	.	ID="RND-6_FAMILY-3916";Tend="3547";Tstart="3077";shortTE="F";uid="b34f5866-da8e-4b33-b035-627452f978d8"
Super-Scaffold_19	RepeatMasker	DNA/hAT-hAT19	11922014	11922346	1964	+	.	ID="RND-5_FAMILY-770";Tend="5097";Tstart="4761";shortTE="F";uid="accdcf0e-8f01-4784-bcc7-dff09ab1ce64"
Super-Scaffold_19	RepeatMasker	DNA	16303925	16304837	7904	+	.	ID="RND-6_FAMILY-3072";Tend="2312";Tstart="1404";shortTE="F";uid="267004c6-3b45-46d9-a085-3fe3ba0b4453"
Super-Scaffold_19	RepeatMasker	DNA	82121506	82121982	1597	+	.	ID="DNA4-2_AP";Tend="769";Tstart="301";shortTE="F";uid="e67937c8-4775-426c-9c11-2f0df171be32"
Super-Scaffold_19	RepeatMasker	LINE/I-Jockey	77743073	77746300	28521	+	.	ID="RND-5_FAMILY-4809";Tend="4902";Tstart="1682";shortTE="F";uid="de029603-3b33-4bda-a3da-dc5a16d36331"
Super-Scaffold_19	RepeatMasker	DNA	68723748	68724622	1481	+	.	ID="RND-1_FAMILY-64";Tend="2271";Tstart="1385";shortTE="F";uid="d70afe48-0d85-48bd-af40-bcf9e95235f3"
Super-Scaffold_19	RepeatMasker	DNA	70566969	70567228	915	+	.	ID="ttaa3c_ap";Tend="183";Tstart="2";shortTE="F";uid="9d848fad-3c23-4c7b-b403-8ffe7bd4b404"
Super-Scaffold_19	RepeatMasker	DNA/PIF-Harbinger	16232023	16232497	1440	+	.	ID="RND-6_FAMILY-5669";Tend="2834";Tstart="2378";shortTE="F";uid="9b8f2923-f05b-4d83-a5b7-6ca7a4dbd3ab"
Super-Scaffold_19	RepeatMasker	Retroposon?	60336388	60336796	442	+	.	ID="RND-6_FAMILY-17079";Tend="735";Tstart="330";shortTE="F";uid="1cc3cfcc-cdcf-4648-b6ec-316fb0d98aee"
Super-Scaffold_19	RepeatMasker	DNA/MULE-MuDR	29087241	29087587	1482	+	.	ID="RND-6_FAMILY-536";Tend="1154";Tstart="819";shortTE="F";uid="9d68385d-4ef1-43e3-a96d-aca43c73a861"
Super-Scaffold_19	RepeatMasker	DNA/hAT-Tip100	17912112	17912383	621	+	.	ID="RND-6_FAMILY-1696";Tend="2734";Tstart="2460";shortTE="F";uid="953f0a8d-0d74-4e77-bef2-743d7ee8a1ea"
Super-Scaffold_19	RepeatMasker	Unknown	635376	635945	3963	+	.	ID="RND-5_FAMILY-3346";Tend="1511";Tstart="953";shortTE="F";uid="f22a0027-cc69-4635-b111-d2893198c76a"
Super-Scaffold_19	RepeatMasker	Unknown	32149812	32150100	958	+	.	ID="RND-5_FAMILY-4340";Tend="2048";Tstart="1761";shortTE="F";uid="a1577478-9025-4594-a452-47e27f1e4c45"
Super-Scaffold_19	RepeatMasker	DNA/Ginger-1	79293914	79294044	458	+	.	ID="GINGER1-2_AP";Tend="963";Tstart="833";shortTE="F";uid="35130dd3-3b3f-49b1-a19a-d952f2bd4d51"
Super-Scaffold_19	RepeatMasker	RC/Helitron	65111758	65111875	783	+	.	ID="RND-5_FAMILY-5282";Tend="1022";Tstart="906";shortTE="F";uid="afb9ce0c-8a97-4270-9daf-d63757e746d8"
Super-Scaffold_19	RepeatMasker	DNA/hAT-hAT19	7117489	7118058	893	+	.	ID="RND-6_FAMILY-6027";TEgroup="ctg_1%7CRND-6_FAMILY-6027%7C1";Tend="2612";Tstart="258";shortTE="F";uid="e2ed69e1-025c-457e-8f70-60a46e918f62"
Super-Scaffold_19	RepeatMasker	DNA	19716018	19724071	66037	+	.	ID="RND-6_FAMILY-7523";Tend="8380";Tstart="320";shortTE="F";uid="91434520-3b23-4ae5-9582-62233a12f4ed"
Super-Scaffold_19	RepeatMasker	DNA/P	20023631	20023781	858	+	.	ID="RND-5_FAMILY-6130";Tend="4899";Tstart="4742";shortTE="F";uid="40b8b3bf-0bcb-4291-9314-b1099002db95"
Super-Scaffold_19	RepeatMasker	DNA/Kolobok-E	24805692	24806162	1733	+	.	ID="RND-6_FAMILY-1369";Tend="1558";Tstart="1075";shortTE="F";uid="47fb7be5-27ed-4b13-b669-210953a5ac04"
Super-Scaffold_19	RepeatMasker	DNA/hAT	38008770	38008943	1398	+	.	ID="RND-1_FAMILY-313";Tend="1101";Tstart="930";shortTE="F";uid="1043ad12-1724-493e-ad5d-85f79ba5b5c2"
Super-Scaffold_19	RepeatMasker	Unknown	23165162	23165538	2716	+	.	ID="RND-6_FAMILY-14811";Tend="1307";Tstart="930";shortTE="F";uid="c805c0df-97b2-4522-ab1b-798f43a47997"
Super-Scaffold_19	RepeatMasker	DNA	64876060	64876504	2277	+	.	ID="ttaa4_ap";Tend="430";Tstart="1";shortTE="F";uid="fad0a3db-1e63-49d0-90b1-4077d127a74d"
Super-Scaffold_19	RepeatMasker	LINE/I-Jockey	23890340	23890505	500	+	.	ID="VINGI-1_APIS";Tend="165";Tstart="1";shortTE="F";uid="2e34eafe-2c69-4f15-946d-23cb695176d3"
Super-Scaffold_19	RepeatMasker	Unknown	86758620	86758782	729	+	.	ID="RND-6_FAMILY-17962";Tend="1067";Tstart="909";shortTE="F";uid="1326b729-d9b3-4dcd-851d-7519da713577"
Super-Scaffold_19	RepeatMasker	RC/Helitron	70756678	70757882	8615	+	.	ID="RND-1_FAMILY-86";Tend="1990";Tstart="811";shortTE="F";uid="e7579e41-1989-42f4-9a63-77ad0653ded6"
Super-Scaffold_19	RepeatMasker	DNA	59472400	59472803	780	+	.	ID="RND-6_FAMILY-3671";TEgroup="ctg_1%7CRND-6_FAMILY-3671%7C13";Tend="3622";Tstart="2104";shortTE="F";uid="309e65f4-2ebe-4179-ac27-1998490ec962"
Super-Scaffold_19	RepeatMasker	DNA	36953612	36954406	6474	+	.	ID="RND-6_FAMILY-5217";Tend="1532";Tstart="739";shortTE="F";uid="14758afc-35c9-42b4-a493-3d1bf89b75f9"
Super-Scaffold_19	RepeatMasker	DNA/hAT	87557313	87559930	13451	+	.	ID="rnd-6_family-14990";Tend="2807";Tstart="1";shortTE="F";uid="6896d4ea-bc1e-482a-b72a-52a3599b65d9"
Super-Scaffold_19	RepeatMasker	DNA/P	79482706	79485626	25859	+	.	ID="RND-6_FAMILY-9535";Tend="3872";Tstart="952";shortTE="F";uid="7eba559c-2bc1-4273-939a-2899e6f06991"
Super-Scaffold_19	RepeatMasker	DNA/hAT?	6324092	6324247	624	+	.	ID="DNA8-60_AP";Tend="252";Tstart="114";shortTE="F";uid="1e5bea08-cb50-431d-9852-a8f5e3ce45f2"
Super-Scaffold_19	RepeatMasker	DNA	12016042	12016390	1226	+	.	ID="dna4-1_ap";Tend="823";Tstart="433";shortTE="F";uid="9d468e51-37f5-4345-a0bb-338b1d290c9b"
Super-Scaffold_19	RepeatMasker	DNA/hAT-hAT19	66061276	66062060	6158	+	.	ID="DNA8-52B_AP";Tend="782";Tstart="1";shortTE="F";uid="2aa959e3-701c-4c25-800b-f804578b86ad"
Super-Scaffold_19	RepeatMasker	DNA	65823469	65823678	1208	+	.	ID="DNA-TTAA-1_AP";Tend="227";Tstart="7";shortTE="F";uid="67e006ff-abc3-443b-a693-1f69c80d37c5"
Super-Scaffold_19	RepeatMasker	DNA/hAT-Tip100	12212829	12212981	421	+	.	ID="RND-5_FAMILY-4211";Tend="2769";Tstart="2617";shortTE="F";uid="ddcd7804-368f-48f3-a943-9ddab37f1807"
Super-Scaffold_19	RepeatMasker	DNA	15972089	15972750	2709	+	.	ID="DNA4-2_AP";Tend="752";Tstart="1";shortTE="F";uid="b4ec8324-5020-46df-a838-a4cf24ff3359"
Super-Scaffold_19	RepeatMasker	LINE/R1	77803699	77804405	3212	+	.	ID="RND-6_FAMILY-11786";Tend="1757";Tstart="1097";shortTE="F";uid="e6a5d41f-a98d-4f1d-bf3f-0ddf016cf384"
Super-Scaffold_19	RepeatMasker	DNA	53028270	53028432	526	+	.	ID="TTAA11_AP";Tend="237";Tstart="73";shortTE="F";uid="e592ee19-2a0d-4aad-b299-bde00ae10351"
Super-Scaffold_19	RepeatMasker	DNA/Kolobok-E	12371341	12371619	495	+	.	ID="RND-5_FAMILY-5311";Tend="1755";Tstart="1425";shortTE="F";uid="0874a00d-3215-4223-839d-bde898d6d9b2"
Super-Scaffold_19	RepeatMasker	Retroposon?	56267748	56268299	1029	+	.	ID="RND-6_FAMILY-14486";Tend="1497";Tstart="1002";shortTE="F";uid="01918f37-e600-4d90-aac2-b5a69894c5de"
Super-Scaffold_19	RepeatMasker	LTR/Gypsy	76375791	76376128	470	+	.	ID="RND-6_FAMILY-4739";Tend="2367";Tstart="2030";shortTE="F";uid="423bdfc8-c448-4d67-a30b-e568786cf46b"
Super-Scaffold_19	RepeatMasker	DNA/Maverick	38068192	38068507	828	+	.	ID="RND-6_FAMILY-2457";Tend="5371";Tstart="5043";shortTE="F";uid="4cba1334-e0bb-422d-af48-9003598b5e1a"
Super-Scaffold_19	RepeatMasker	DNA/Kolobok-E	31870440	31870700	962	+	.	ID="RND-6_FAMILY-16485";Tend="4484";Tstart="4252";shortTE="F";uid="1b88b364-1073-4006-aede-3406c11f060f"
Super-Scaffold_19	RepeatMasker	DNA	22597737	22597865	419	+	.	ID="RND-6_FAMILY-2125";Tend="5564";Tstart="5421";shortTE="F";uid="786b1862-b5ab-44a7-8deb-354c46ceba27"
Super-Scaffold_19	RepeatMasker	Unknown	28158221	28158628	1907	+	.	ID="RND-4_FAMILY-1804";Tend="1376";Tstart="949";shortTE="F";uid="1ebef31c-1295-413b-becf-4b3a7f1860fa"
Super-Scaffold_19	RepeatMasker	RC/Helitron	88174434	88174566	726	+	.	ID="RND-5_FAMILY-5282";Tend="1020";Tstart="890";shortTE="F";uid="e909071e-ae93-4195-b079-fc4a71796d26"
Super-Scaffold_19	RepeatMasker	DNA/hAT-Tip100	120229	120494	506	+	.	ID="hat-11_lmi";Tend="5712";Tstart="5478";shortTE="F";uid="5cd400ab-d068-4b72-92ce-892bb77a6ee5"
Super-Scaffold_19	RepeatMasker	DNA/hAT-Charlie	63655329	63655447	899	+	.	ID="RND-1_FAMILY-161";Tend="1229";Tstart="1111";shortTE="F";uid="23c09e78-6627-4bf1-9c68-3d0bd838bb2c"
Super-Scaffold_19	RepeatMasker	Unknown	84435529	84436622	4749	+	.	ID="RND-5_FAMILY-509";TEgroup="ctg_1%7CRND-5_FAMILY-509%7C9";Tend="2262";Tstart="763";shortTE="F";uid="3ebea492-b64f-4bbf-a043-8837608db2c5"
Super-Scaffold_19	RepeatMasker	DNA	42992103	42992462	672	+	.	ID="DNA4-2_AP";Tend="414";Tstart="33";shortTE="F";uid="ada87ef5-6bc7-48ae-9f12-e4a763e7bcd6"
Super-Scaffold_19	RepeatMasker	DNA	75770514	75770852	531	+	.	ID="RND-1_FAMILY-64";Tend="2269";Tstart="1932";shortTE="F";uid="a3d05ea1-a610-4702-a484-a6abe9dc7d02"
Super-Scaffold_19	RepeatMasker	DNA/TcMar-Tigger	60650114	60650803	5760	+	.	ID="RND-5_FAMILY-5722";Tend="1665";Tstart="973";shortTE="F";uid="5856115a-382f-4e95-b59d-2edf83001601"
Super-Scaffold_19	RepeatMasker	DNA/hAT-Charlie	59349233	59349661	2979	+	.	ID="RND-4_FAMILY-2260";Tend="1269";Tstart="838";shortTE="F";uid="ed8ddf9a-e284-49af-a656-96ae62798677"
Super-Scaffold_19	RepeatMasker	Unknown	10791698	10791801	413	+	.	ID="RND-1_FAMILY-17";Tend="1130";Tstart="1023";shortTE="F";uid="6fd9260d-85a4-411e-9137-9eb000ce1252"
Super-Scaffold_19	RepeatMasker	Unknown	37075764	37075925	1199	+	.	ID="RND-1_FAMILY-27";Tend="3379";Tstart="3218";shortTE="F";uid="5b4df3ec-ca12-47ca-9108-8d3c75b2b316"
Super-Scaffold_19	RepeatMasker	DNA	82135425	82135819	871	+	.	ID="DNA4-3_AP";Tend="399";Tstart="2";shortTE="F";uid="314317df-dbde-42ae-88b7-2a02f23e4542"
Super-Scaffold_19	RepeatMasker	DNA/Ginger-1	72431333	72431477	672	+	.	ID="RND-6_FAMILY-1352";Tend="889";Tstart="746";shortTE="F";uid="fb4e1646-7972-4ed8-b40b-45daaa957075"
Super-Scaffold_19	RepeatMasker	Unknown	65114966	65115328	1366	+	.	ID="RND-6_FAMILY-15738";Tend="573";Tstart="222";shortTE="F";uid="0a444799-1313-4a38-a4ed-7e7318690620"
Super-Scaffold_19	RepeatMasker	Retroposon?	50474927	50475181	2002	+	.	ID="RND-1_FAMILY-202";Tend="719";Tstart="458";shortTE="F";uid="3b75818c-070e-4388-846d-01f71ede1a85"
Super-Scaffold_19	RepeatMasker	LTR/Pao	10988115	10993013	6883	+	.	ID="BEL4-I_AP";Tend="5691";Tstart="805";shortTE="F";uid="06776580-c5d6-41a9-9c26-830c52147947"
Super-Scaffold_19	RepeatMasker	DNA	46998082	46998209	567	+	.	ID="dnax-2_ap";Tend="248";Tstart="121";shortTE="F";uid="87cf92e8-bfdc-442b-937a-ccb9da21eb63"
Super-Scaffold_19	RepeatMasker	Unknown	71306982	71307401	1161	+	.	ID="RND-6_FAMILY-13072";Tend="998";Tstart="570";shortTE="F";uid="667cb630-9a06-4462-aa2b-12113c5f031e"
Super-Scaffold_19	RepeatMasker	DNA	16424211	16424677	1631	+	.	ID="TTAA8_AP";Tend="438";Tstart="1";shortTE="F";uid="b0b235c2-7552-4009-aa0f-0e0ef566998c"
Super-Scaffold_19	RepeatMasker	DNA	60942548	60942710	601	+	.	ID="RND-6_FAMILY-2125";Tend="5573";Tstart="5420";shortTE="F";uid="b374fb32-9eb4-4bf7-8808-f19041edfa50"
Super-Scaffold_19	RepeatMasker	DNA	46183780	46184074	976	+	.	ID="TTAA8_AP";Tend="349";Tstart="55";shortTE="F";uid="1fac719d-4c0d-4ffe-84e7-7cf4f2a12b45"
Super-Scaffold_19	RepeatMasker	DNA	10440363	10440510	419	+	.	ID="RND-6_FAMILY-2125";Tend="5558";Tstart="5413";shortTE="F";uid="e295f930-a153-42ed-b92c-77eaafcd6bca"
Super-Scaffold_19	RepeatMasker	RC/Helitron	37080948	37081522	2868	+	.	ID="RND-5_FAMILY-2153";Tend="1696";Tstart="1198";shortTE="F";uid="dacf0562-4711-4713-9b2e-adcf1200f6f6"
Super-Scaffold_19	RepeatMasker	Retroposon?	4483919	4484115	492	+	.	ID="RND-6_FAMILY-8671";Tend="934";Tstart="739";shortTE="F";uid="da111c08-c2eb-4aa5-9649-ccaa75e2e92a"
Super-Scaffold_19	RepeatMasker	DNA/MULE-MuDR	85254591	85254964	3384	+	.	ID="RND-6_FAMILY-24582";Tend="1294";Tstart="921";shortTE="F";uid="1cbd9b5c-d9d7-4263-801b-05e4dfc190cd"
Super-Scaffold_19	RepeatMasker	RC/Helitron	71190496	71190607	506	+	.	ID="RND-1_FAMILY-138";Tend="1088";Tstart="977";shortTE="F";uid="b0afee93-f300-424a-975d-06c499a1bfbc"
Super-Scaffold_19	RepeatMasker	Unknown	63075925	63076266	483	+	.	ID="RND-5_FAMILY-5076";Tend="1824";Tstart="1486";shortTE="F";uid="0f0d2358-4ccf-4f21-93dc-d2f8237d4f29"
Super-Scaffold_19	RepeatMasker	Retroposon?	54131502	54131766	589	+	.	ID="RND-6_FAMILY-8671";Tend="1037";Tstart="786";shortTE="F";uid="5ffb697b-fb56-4ee7-8620-ab1393a3b827"
Super-Scaffold_19	RepeatMasker	DNA/Ginger-1	51692968	51693131	432	+	.	ID="GINGER1-2_AP";Tend="3997";Tstart="3835";shortTE="F";uid="2afe8545-944a-498e-ba43-bc988ce1efdf"
Super-Scaffold_19	RepeatMasker	DNA	46736594	46737370	2698	+	.	ID="DNA4-2_AP";Tend="768";Tstart="1";shortTE="F";uid="af1d2aae-666e-442e-b3d8-a2736c43b92e"
Super-Scaffold_19	RepeatMasker	Unknown	20495500	20495873	2350	+	.	ID="RND-4_FAMILY-83";Tend="1358";Tstart="978";shortTE="F";uid="96eb7c02-243c-48a5-a0a0-67aaf7432624"
Super-Scaffold_19	RepeatMasker	RC/Helitron	2450305	2450523	1380	+	.	ID="RND-6_FAMILY-4802";Tend="709";Tstart="500";shortTE="F";uid="b7fd4cb7-0dc9-4048-9258-20876f747ad7"
Super-Scaffold_19	RepeatMasker	DNA/hAT-Tip100	36246607	36246754	481	+	.	ID="DNA8-87_AP";Tend="402";Tstart="260";shortTE="F";uid="202183f0-e081-4ffe-baca-c7dc27723360"
Super-Scaffold_19	RepeatMasker	DNA/Ginger-1	7156153	7156286	465	+	.	ID="RND-6_FAMILY-1352";Tend="1676";Tstart="1533";shortTE="F";uid="beb27831-c51e-47db-973f-b74a57220590"
Super-Scaffold_19	RepeatMasker	LINE/R1	36299007	36299171	637	+	.	ID="RND-6_FAMILY-7676";Tend="826";Tstart="668";shortTE="F";uid="ba9d8420-223b-4986-95f6-f116267770fe"
Super-Scaffold_19	RepeatMasker	DNA	18284009	18284426	2027	+	.	ID="TTAA4B_AP";Tend="430";Tstart="1";shortTE="F";uid="d51330af-fa7e-4f23-99e5-343181be98e0"
Super-Scaffold_19	RepeatMasker	DNA/Kolobok-E	45255478	45255903	402	+	.	ID="RND-5_FAMILY-5284";TEgroup="ctg_1%7CRND-5_FAMILY-5284%7C8";Tend="1739";Tstart="1190";shortTE="T";uid="5ef4f7d6-ac75-4479-82d1-08b5874a9380"
Super-Scaffold_19	RepeatMasker	Retroposon?	73730384	73730544	475	+	.	ID="RND-1_FAMILY-326";Tend="2664";Tstart="2504";shortTE="F";uid="6d212df7-d8cc-430e-8567-08d52d6278f4"
Super-Scaffold_19	RepeatMasker	DNA	24638173	24639211	4634	+	.	ID="RND-6_FAMILY-4747";TEgroup="ctg_1%7CRND-6_FAMILY-4747%7C4";Tend="2027";Tstart="853";shortTE="F";uid="5a8901dc-2d5b-47a2-900f-cca9fb17e5f5"
Super-Scaffold_19	RepeatMasker	DNA/hAT-hAT19	39260213	39260407	1152	+	.	ID="HAT-N18_AP";Tend="813";Tstart="617";shortTE="F";uid="69da7036-5163-402f-8abe-44bbe19d47bb"
Super-Scaffold_19	RepeatMasker	DNA/P	26263224	26263555	1078	+	.	ID="P-4_AP";Tend="3205";Tstart="2877";shortTE="F";uid="9e0f910b-bf16-4013-b562-738b3e533ca1"
Super-Scaffold_19	RepeatMasker	Retroposon?	48299861	48300046	570	+	.	ID="SINE2-1_AP";Tend="1770";Tstart="1581";shortTE="F";uid="64f969c6-eeb6-45b0-8664-9a64a3c3da67"
Super-Scaffold_19	RepeatMasker	Unknown	21351948	21352107	774	+	.	ID="RND-1_FAMILY-17";Tend="1191";Tstart="1040";shortTE="F";uid="8d124d84-4274-4bbc-a2e7-cbefa07fa862"
Super-Scaffold_19	RepeatMasker	DNA	3873072	3873245	1020	+	.	ID="TTAA3_AP";Tend="429";Tstart="263";shortTE="F";uid="b769b877-96d9-4012-b1c0-a16fe1ea7d25"
Super-Scaffold_19	RepeatMasker	DNA/Sola-1	71469496	71469821	648	+	.	ID="RND-6_FAMILY-6647";Tend="6506";Tstart="6180";shortTE="F";uid="9c9c7817-b71f-4e0d-81ae-7f1b3d2b21bd"
Super-Scaffold_19	RepeatMasker	DNA	26955334	26956195	2457	+	.	ID="RND-6_FAMILY-2283";Tend="969";Tstart="204";shortTE="F";uid="af7f5023-f3b6-4fc7-b7cd-09e6f904d338"
Super-Scaffold_19	RepeatMasker	Unknown	54612321	54612917	2548	+	.	ID="RND-6_FAMILY-11108";Tend="1416";Tstart="845";shortTE="F";uid="15c77602-aeb2-402e-a60c-1c8f1a17168c"
Super-Scaffold_19	RepeatMasker	DNA	77637369	77637782	2494	+	.	ID="TTAA3B_AP";Tend="436";Tstart="24";shortTE="F";uid="e1ed325a-ae1e-46d6-b308-ab463eae285f"
Super-Scaffold_19	RepeatMasker	LINE/I	79646853	79647269	1828	+	.	ID="RND-6_FAMILY-4082";Tend="1285";Tstart="882";shortTE="F";uid="96a4c4f1-7495-4269-92a4-156eee15d0d3"
Super-Scaffold_19	RepeatMasker	DNA	43073817	43074060	842	+	.	ID="TTAA3C_AP";Tend="227";Tstart="1";shortTE="F";uid="f907495d-57b1-4f01-bb18-72a9bbbd7119"
Super-Scaffold_19	RepeatMasker	Unknown	33571825	33572242	2619	+	.	ID="RND-5_FAMILY-1367";Tend="1380";Tstart="958";shortTE="F";uid="7f6d1f04-4be0-4001-8ab3-1dde9f3567de"
Super-Scaffold_19	RepeatMasker	Retroposon?	40280309	40280549	885	+	.	ID="RND-5_FAMILY-2063";Tend="2781";Tstart="2529";shortTE="F";uid="9743813b-f7fe-4fc1-a8fb-ba794e4e0d79"
Super-Scaffold_19	RepeatMasker	DNA/Kolobok-E	78466522	78466906	791	+	.	ID="KOLOBOKE-2_AP";Tend="2029";Tstart="1119";shortTE="F";uid="769c71eb-1fa2-4243-afa1-724fcc540a5e"
Super-Scaffold_19	RepeatMasker	DNA/hAT	11582741	11583049	2023	+	.	ID="RND-6_FAMILY-1162";Tend="1211";Tstart="904";shortTE="F";uid="3277a7c9-aa84-4618-baa0-38df43d4d80c"
Super-Scaffold_19	RepeatMasker	DNA/PIF-Harbinger	7279261	7279417	463	+	.	ID="RND-6_FAMILY-5669";Tend="2725";Tstart="2569";shortTE="F";uid="a37fdba5-aad2-44bf-97fd-69132f4bcbe7"
Super-Scaffold_19	RepeatMasker	DNA/MULE-MuDR	12201093	12201204	508	+	.	ID="RND-6_FAMILY-689";Tend="1164";Tstart="925";shortTE="F";uid="5a16f342-b098-46d4-a18b-5690bd7a2edb"
Super-Scaffold_19	RepeatMasker	DNA/hAT-Tip100	70715982	70716658	5792	+	.	ID="RND-1_FAMILY-295";Tend="1644";Tstart="966";shortTE="F";uid="9e3bb8d0-30bc-4cc5-9c09-2da5a12099e7"
Super-Scaffold_19	RepeatMasker	DNA/TcMar-Mariner	8743539	8743677	526	+	.	ID="MARINER-N13_HSAL";Tend="512";Tstart="380";shortTE="F";uid="79c9413e-631a-4b9f-9315-dcb538517915"
Super-Scaffold_19	RepeatMasker	Retroposon?	36869705	36870069	1053	+	.	ID="RND-5_FAMILY-2063";Tend="2906";Tstart="2542";shortTE="F";uid="2b7db042-f375-40e0-b86e-fa67d0a80a10"
Super-Scaffold_19	RepeatMasker	DNA	22020991	22021203	1466	+	.	ID="RND-6_FAMILY-7614";Tend="1981";Tstart="1762";shortTE="F";uid="8e430446-fd98-4242-8ef0-eb5b58653518"
Super-Scaffold_19	RepeatMasker	DNA/Merlin	85330353	85330830	4271	+	.	ID="RND-6_FAMILY-4861";Tend="1323";Tstart="846";shortTE="F";uid="9f0b49cc-405c-4e43-a2c7-c3d65c578383"
Super-Scaffold_19	RepeatMasker	DNA/hAT-Ac	42385499	42385680	1027	+	.	ID="DNA8-39_AP";Tend="176";Tstart="1";shortTE="F";uid="dfefd6bd-d53c-41a6-a3e4-ea769d1ddbfe"
Super-Scaffold_19	RepeatMasker	Unknown	66576448	66576594	472	+	.	ID="RND-1_FAMILY-60";Tend="1150";Tstart="996";shortTE="F";uid="bd8a1ed5-fd85-49c6-baff-bee1c7711389"
Super-Scaffold_19	RepeatMasker	Retroposon?	20258674	20259251	1091	+	.	ID="RND-6_FAMILY-6579";Tend="1009";Tstart="391";shortTE="F";uid="f536a4cf-72f1-48bb-9f2b-4bfb96ed6a84"
Super-Scaffold_19	RepeatMasker	DNA/hAT-hAT19	69372816	69373097	1345	+	.	ID="dna8-74_ap";Tend="225";Tstart="1";shortTE="F";uid="449eb595-aad0-4459-a27c-33c5e5216dcc"
Super-Scaffold_19	RepeatMasker	DNA	30048538	30049233	1191	+	.	ID="DNA4-2_AP";Tend="705";Tstart="1";shortTE="F";uid="f50e0a9f-9e94-413c-8f02-09a5e49b7f93"
Super-Scaffold_19	RepeatMasker	Unknown	83883102	83883245	409	+	.	ID="HALYOMORPHA_HALYS-6_FAMILY-17";Tend="485";Tstart="342";shortTE="F";uid="b4b1679d-c446-4698-afe9-6b1cdf2e6d67"
Super-Scaffold_19	RepeatMasker	DNA	37481441	37482205	2930	+	.	ID="DNA4-2_AP";Tend="768";Tstart="1";shortTE="F";uid="2e35f5a1-2181-4ba4-a695-d5df143d829a"
Super-Scaffold_19	RepeatMasker	DNA/MULE-NOF	11758346	11759012	2001	+	.	ID="RND-5_FAMILY-364";Tend="3361";Tstart="2808";shortTE="F";uid="a9c8b9af-2564-4497-9644-b566b58eb80c"
Super-Scaffold_19	RepeatMasker	DNA/hAT	60549216	60549721	1356	+	.	ID="RND-6_FAMILY-14990";Tend="2630";Tstart="2193";shortTE="F";uid="3d919aa2-d467-45fc-b81d-85a8437a3432"
Super-Scaffold_19	RepeatMasker	DNA/PIF-Harbinger	86024163	86024273	543	+	.	ID="RND-6_FAMILY-5669";Tend="3284";Tstart="3170";shortTE="F";uid="27ff697b-75cf-41e3-a809-d5bcc9e09492"
Super-Scaffold_19	RepeatMasker	DNA/TcMar-Pogo	10483040	10483150	572	+	.	ID="RND-5_FAMILY-7167";Tend="972";Tstart="865";shortTE="F";uid="d50b92a9-360f-42e8-8059-6473b25082f9"
Super-Scaffold_19	RepeatMasker	DNA/hAT-hAT19	7632528	7632764	521	+	.	ID="dna8-43_ap";Tend="868";Tstart="485";shortTE="F";uid="bcf442c4-a2ef-4752-b37b-5a0852758c32"
Super-Scaffold_19	RepeatMasker	DNA	65243604	65243716	496	+	.	ID="TTAA20_AP";Tend="662";Tstart="556";shortTE="F";uid="63f5f1ee-0216-4b6b-9101-486e08bba1f3"
Super-Scaffold_19	RepeatMasker	LINE/RTE-RTE	60449159	60449837	1066	+	.	ID="RND-1_FAMILY-246";Tend="7438";Tstart="6722";shortTE="F";uid="6fd8a583-5931-45ab-89bb-04ddafacb134"
Super-Scaffold_19	RepeatMasker	DNA/Ginger-1	10097589	10098511	1723	+	.	ID="rnd-6_family-1352";Tend="2022";Tstart="960";shortTE="F";uid="d656c33d-c487-4b48-a6ab-c0fb1d67fde5"
Super-Scaffold_19	RepeatMasker	DNA/P	36369664	36369817	423	+	.	ID="RND-1_FAMILY-340";Tend="3721";Tstart="3563";shortTE="F";uid="2d85d456-5bc9-48e4-a483-a9d12f941be1"
Super-Scaffold_19	RepeatMasker	DNA/P	4529751	4529854	429	+	.	ID="RND-6_FAMILY-12489";Tend="1235";Tstart="1127";shortTE="F";uid="46ba9de0-6283-4b7d-91c4-ff3aaaddb0a2"
Super-Scaffold_19	RepeatMasker	Retroposon?	10935097	10935462	697	+	.	ID="SINE2-2_AP";Tend="519";Tstart="159";shortTE="F";uid="fd231b38-a928-42d9-a05b-a0b79939aa9b"
Super-Scaffold_19	RepeatMasker	LINE/R1	7193060	7193973	6700	+	.	ID="RND-6_FAMILY-7369";Tend="1702";Tstart="788";shortTE="F";uid="9f351e35-e33c-4f94-bd52-4d85bc0300b1"
Super-Scaffold_19	RepeatMasker	DNA	64762306	64762458	719	+	.	ID="DNA3-7_AP";Tend="339";Tstart="182";shortTE="F";uid="8138100f-905c-4a35-a82e-d7e074f72874"
Super-Scaffold_19	RepeatMasker	DNA	79607166	79607381	1037	+	.	ID="ttaa3b_ap";Tend="213";Tstart="1";shortTE="F";uid="53d9d7cb-137f-4f87-ae09-be7ef3d1fbf4"
Super-Scaffold_19	RepeatMasker	Unknown	6306970	6307345	1973	+	.	ID="RND-6_FAMILY-15403";Tend="1283";Tstart="906";shortTE="F";uid="3d868b54-ca20-458b-89dc-b7a9d84de3b1"
Super-Scaffold_19	RepeatMasker	Unknown	8093463	8093824	546	+	.	ID="RND-5_FAMILY-3443";TEgroup="ctg_1%7CRND-5_FAMILY-3443%7C1";Tend="1373";Tstart="920";shortTE="T";uid="a0f147f9-591f-4ea5-adb6-28484dcfa432"
Super-Scaffold_19	RepeatMasker	DNA/PIF-Harbinger	38309002	38309154	639	+	.	ID="HARB-1_AP";Tend="1330";Tstart="1177";shortTE="F";uid="b7580dba-8d85-4ff7-899a-ee8d97cd5123"
Super-Scaffold_19	RepeatMasker	RC/Helitron	72582934	72583236	1847	+	.	ID="RND-1_FAMILY-86";TEgroup="ctg_1%7CRND-1_FAMILY-86%7C3";Tend="1300";Tstart="861";shortTE="T";uid="859cdb38-5073-4dd6-9598-71d6c92820e3"
Super-Scaffold_19	RepeatMasker	DNA/MULE-MuDR	31168747	31169095	1032	+	.	ID="RND-6_FAMILY-9540";TEgroup="ctg_1%7CRND-6_FAMILY-9540%7C1";Tend="1697";Tstart="299";shortTE="F";uid="b7b7aef7-3e50-4972-a3cc-652bd681449e"
Super-Scaffold_19	RepeatMasker	DNA	43099772	43100047	2420	+	.	ID="RND-6_FAMILY-29792";Tend="1230";Tstart="955";shortTE="F";uid="9190cf5f-272a-4822-bb30-205fa8287028"
Super-Scaffold_19	RepeatMasker	DNA/MULE-MuDR	60550545	60550752	478	+	.	ID="RND-5_FAMILY-5056";Tend="1061";Tstart="843";shortTE="F";uid="2361082e-40bd-414f-9175-bf02af808cb5"
Super-Scaffold_19	RepeatMasker	DNA	9076434	9076814	2697	+	.	ID="ttaa26b_ap";Tend="572";Tstart="186";shortTE="F";uid="95d66bba-9ed1-4e76-9abd-0137d2a06a1b"
Super-Scaffold_19	RepeatMasker	Unknown	5180632	5180917	832	+	.	ID="RND-6_FAMILY-3841";Tend="1288";Tstart="1032";shortTE="F";uid="52794fa0-82b6-42a8-8e4a-e9e906410757"
Super-Scaffold_19	RepeatMasker	DNA/Ginger-2	9369069	9369235	677	+	.	ID="RND-6_FAMILY-17268";Tend="1647";Tstart="1495";shortTE="F";uid="28581fc9-95bd-4ae6-89f4-f757af50d8e9"
Super-Scaffold_19	RepeatMasker	DNA/hAT-hAT19	23388028	23388253	420	+	.	ID="HAT-N5_AP";Tend="665";Tstart="437";shortTE="F";uid="603378fb-4b3a-485f-92ef-8cba1d93d92d"
Super-Scaffold_19	RepeatMasker	DNA/hAT-Charlie	21726500	21726740	1487	+	.	ID="RND-1_FAMILY-161";Tend="1233";Tstart="996";shortTE="F";uid="bfa67fe1-0075-4bfc-83c2-f64b07133285"
Super-Scaffold_19	RepeatMasker	DNA/Kolobok-E	71764862	71765298	1895	+	.	ID="RND-4_FAMILY-2210";Tend="1394";Tstart="919";shortTE="F";uid="86355029-3ee8-486b-9c35-4bba9ab0b055"
Super-Scaffold_19	RepeatMasker	LINE/I-Jockey	42570846	42571319	4285	+	.	ID="RND-1_FAMILY-28";Tend="8548";Tstart="8075";shortTE="F";uid="e9cb7507-aab9-43f4-b603-8ea4bad7cd36"
Super-Scaffold_19	RepeatMasker	DNA/hAT	12471381	12471525	843	+	.	ID="RND-6_FAMILY-2253";Tend="1585";Tstart="1425";shortTE="F";uid="2456afdc-c595-4186-b7ff-b741472c9246"
Super-Scaffold_19	RepeatMasker	DNA/hAT-Charlie	49216983	49218264	9464	+	.	ID="RND-6_FAMILY-11898";Tend="1822";Tstart="557";shortTE="F";uid="f2174a82-46bb-4b18-aa19-eb71b2b1580f"
Super-Scaffold_19	RepeatMasker	DNA	39371383	39373864	17066	+	.	ID="RND-6_FAMILY-471";Tend="2584";Tstart="256";shortTE="F";uid="209d2c5a-fc14-4d26-acc7-6a163f681a43"
Super-Scaffold_19	RepeatMasker	Unknown	9049166	9049415	801	+	.	ID="RND-1_FAMILY-60";Tend="1616";Tstart="1259";shortTE="F";uid="66d24f19-32d9-4fa3-af1e-6894299fa32c"
Super-Scaffold_19	RepeatMasker	DNA/MULE-MuDR	5140512	5140634	611	+	.	ID="mudr12x_ap";Tend="1397";Tstart="1291";shortTE="F";uid="06727f11-6649-47d0-ba0a-b3369fb869bb"
Super-Scaffold_19	RepeatMasker	Unknown	86045787	86045889	556	+	.	ID="RND-6_FAMILY-13281";Tend="1769";Tstart="1648";shortTE="F";uid="8b71eeae-988d-49e0-9341-fca178314711"
Super-Scaffold_19	RepeatMasker	DNA/hAT-Charlie	61344262	61344457	847	+	.	ID="RND-5_FAMILY-8319";Tend="1125";Tstart="941";shortTE="F";uid="4e39bbb7-5476-473b-9cb6-02528c06a402"
Super-Scaffold_19	RepeatMasker	DNA	25578886	25579006	468	+	.	ID="dna4-2_ap";Tend="113";Tstart="1";shortTE="F";uid="7acf373a-071c-4294-a016-96c868b35a4d"
Super-Scaffold_19	RepeatMasker	RC/Helitron	68217900	68218029	554	+	.	ID="RND-6_FAMILY-4929";Tend="2321";Tstart="2191";shortTE="F";uid="8e72deae-e16b-4bf9-8b05-ab6ff124b669"
Super-Scaffold_19	RepeatMasker	DNA	65749152	65749592	707	+	.	ID="ttaa2c_ap";Tend="423";Tstart="1";shortTE="F";uid="b1448a54-5576-492c-8dbd-88deed06738f"
Super-Scaffold_19	RepeatMasker	RC/Helitron	62996932	62997166	488	+	.	ID="RND-1_FAMILY-138";Tend="1519";Tstart="1286";shortTE="F";uid="e2f4075f-21dd-4d96-9123-668deb49cbd4"
Super-Scaffold_19	RepeatMasker	DNA/MULE-NOF	57594957	57597206	17924	+	.	ID="RND-6_FAMILY-3572";Tend="3737";Tstart="1502";shortTE="F";uid="6df01829-4e84-4256-81a8-54949d67d86b"
Super-Scaffold_19	RepeatMasker	DNA/hAT-hAT19	24457973	24458234	1289	+	.	ID="HAT-N7_AP";Tend="263";Tstart="1";shortTE="F";uid="94c218d1-5419-41b9-88f5-d9901704d792"
Super-Scaffold_19	RepeatMasker	DNA/MULE-MuDR	25192071	25192183	429	+	.	ID="RND-1_FAMILY-424";Tend="3457";Tstart="3351";shortTE="F";uid="71b8f4d7-7e61-4df4-89c5-a5cc34df110b"
Super-Scaffold_19	RepeatMasker	DNA/hAT	23700316	23700606	2099	+	.	ID="RND-6_FAMILY-38121";Tend="1229";Tstart="931";shortTE="F";uid="7d61d0f7-6e74-451a-bd02-4b70bf12920b"
Super-Scaffold_19	RepeatMasker	DNA/hAT-Tip100	31492336	31492530	690	+	.	ID="RND-5_FAMILY-295";Tend="1339";Tstart="1159";shortTE="F";uid="d30ff8fc-459e-48de-a945-1cbb53ebab6c"
Super-Scaffold_19	RepeatMasker	DNA/Kolobok-E	1414882	1415103	769	+	.	ID="KOLOBOKE-2_AP";Tend="1355";Tstart="1119";shortTE="F";uid="8c0147c9-59a3-4696-a8b7-9a6b3ad643b0"
Super-Scaffold_19	RepeatMasker	DNA	24566744	24567151	839	+	.	ID="TTAA2D_AP";Tend="412";Tstart="4";shortTE="F";uid="f4fe618b-add3-4b27-baf2-a9c9bf5c51a3"
Super-Scaffold_19	RepeatMasker	DNA	11725290	11725435	651	+	.	ID="RND-6_FAMILY-16974";Tend="325";Tstart="190";shortTE="F";uid="1a7c2ad1-8b99-4a9c-a6f0-f0972d35141e"
Super-Scaffold_19	RepeatMasker	DNA/MULE-MuDR	51820131	51820338	976	+	.	ID="RND-5_FAMILY-1864";Tend="749";Tstart="533";shortTE="F";uid="8d3ed1b1-b215-411d-87fa-ad976f1df1ca"
Super-Scaffold_19	RepeatMasker	Unknown	58805961	58806857	5757	+	.	ID="RND-5_FAMILY-509";Tend="1758";Tstart="216";shortTE="F";uid="ac2e6ca9-4fef-4e97-85cb-c1efaaf66c96"
Super-Scaffold_19	RepeatMasker	DNA	75332280	75332483	783	+	.	ID="ttaa3b_ap";Tend="217";Tstart="12";shortTE="F";uid="6598c8ed-0527-4897-962e-a60d13361e13"
Super-Scaffold_19	RepeatMasker	DNA	23582332	23582671	2416	+	.	ID="DNA3-8_AP";Tend="350";Tstart="1";shortTE="F";uid="2e405275-bd80-4fa3-b936-e84688b60fbe"
Super-Scaffold_19	RepeatMasker	DNA/hAT-Tip100	59040321	59040746	1321	+	.	ID="RND-4_FAMILY-91";Tend="2404";Tstart="1936";shortTE="F";uid="f142a420-4a5c-49bd-ada9-7bcff2dcb5bb"
Super-Scaffold_19	RepeatMasker	DNA/Ginger-1	1157873	1158152	493	+	.	ID="RND-6_FAMILY-6948";Tend="2141";Tstart="1880";shortTE="F";uid="de30a44d-7089-4be5-aa7e-a5fc57c14d87"
Super-Scaffold_19	RepeatMasker	Unknown	3482429	3482623	724	+	.	ID="RND-6_FAMILY-534";Tend="192";Tstart="1";shortTE="F";uid="a67afe84-2a12-48f2-a79a-e1f97f4fe36a"
Super-Scaffold_19	RepeatMasker	RC/Helitron	83918373	83918636	1371	+	.	ID="RND-6_FAMILY-4802";Tend="3943";Tstart="3689";shortTE="F";uid="43c88610-95ff-4a13-8ede-0e8fa125a723"
Super-Scaffold_19	RepeatMasker	Unknown	60571099	60571499	2994	+	.	ID="RND-6_FAMILY-4636";Tend="1279";Tstart="880";shortTE="F";uid="421cda67-e2e6-4beb-8814-4c4de592d851"
Super-Scaffold_19	RepeatMasker	DNA/Kolobok-E	35337001	35337371	455	+	.	ID="KOLOBOKE-1_TC";Tend="4157";Tstart="3766";shortTE="F";uid="b021388f-5bc7-4332-baea-1c78773b3444"
Super-Scaffold_19	RepeatMasker	DNA	32934625	32935063	420	+	.	ID="DNA4-3_AP";Tend="519";Tstart="33";shortTE="F";uid="e1e6867f-ba78-490e-8ab3-02c4bfc0579f"
Super-Scaffold_19	RepeatMasker	DNA	82035514	82036010	480	+	.	ID="RND-6_FAMILY-3950";Tend="2888";Tstart="2396";shortTE="F";uid="7a70eb11-fdab-42d3-99c5-87df5bea10e0"
Super-Scaffold_19	RepeatMasker	RC/Helitron	69180942	69181225	570	+	.	ID="HELITRON-N1_LMI";Tend="1149";Tstart="856";shortTE="F";uid="bd5c555c-fd76-4ee1-a200-09ae1d024262"
Super-Scaffold_19	RepeatMasker	Unknown	57393768	57394464	3042	+	.	ID="RND-5_FAMILY-4234";Tend="1399";Tstart="685";shortTE="F";uid="17936f24-9f24-47e0-943e-007d2922a23a"
Super-Scaffold_19	RepeatMasker	DNA/Ginger-1	32121888	32122481	1290	+	.	ID="RND-6_FAMILY-1352";TEgroup="ctg_1%7CRND-6_FAMILY-1352%7C12";Tend="1855";Tstart="1409";shortTE="F";uid="8fe3a2b9-4806-4356-9c09-f2cf290ff6f2"
Super-Scaffold_19	RepeatMasker	DNA/hAT-hAT19	24449925	24450561	1964	+	.	ID="RND-6_FAMILY-23758";Tend="2346";Tstart="1689";shortTE="F";uid="bd1d5edc-d5c6-4236-a8c3-d543aad5a591"
Super-Scaffold_19	RepeatMasker	DNA/Ginger-2	19111242	19111707	568	+	.	ID="rnd-6_family-20998";Tend="1665";Tstart="951";shortTE="F";uid="4866537d-3b46-400b-8383-a7cd223636d5"
Super-Scaffold_19	RepeatMasker	DNA	65353098	65353460	1100	+	.	ID="TTAA25_AP";Tend="512";Tstart="170";shortTE="F";uid="c6cc34e9-3f3e-4087-9981-4f45033fae44"
Super-Scaffold_19	RepeatMasker	DNA/Ginger-1	74488183	74488425	1553	+	.	ID="RND-6_FAMILY-1837";Tend="2695";Tstart="2453";shortTE="F";uid="82679794-cfd0-4411-8464-4645cfa1aec7"
Super-Scaffold_19	RepeatMasker	RC/Helitron	58614346	58620299	51397	+	.	ID="RND-1_FAMILY-34";Tend="6458";Tstart="533";shortTE="F";uid="95f6a09c-da5f-4760-9937-c95699efa5da"
Super-Scaffold_19	RepeatMasker	DNA/Ginger-1	73981244	73981492	618	+	.	ID="rnd-6_family-1352";Tend="1708";Tstart="1392";shortTE="F";uid="e4825e64-082b-4b6d-b801-c13705e86915"
[truncated: 178,762 more rows]
