# Supplementary material for: Transposon accumulation at xenobiotic gene family loci in aphids
Source: Genome Res. 2023 Oct;33(10):1718–33. doi: 10.1101/gr.277820.123 (PMC10691553; doi:10.1101/gr.277820.123)
Supplement: Supplement 13 [file Supplemental_File_S2.tar.gz › Supplemental_File_S2/pachypsyllaVenusta_GCA_012654025.1.filteredRepeats.gff]

CM022874.1	RepeatMasker	RC/Helitron	49387280	49388032	5248	+	.	ID="RND-1_FAMILY-694";Tend="1713";Tstart="926";shortTE="F";uid="4bf5eae3-3533-41f4-97e6-282c97dcfeeb"
CM022874.1	RepeatMasker	Unknown	7132148	7132321	538	+	.	ID="RND-4_FAMILY-45";Tend="993";Tstart="819";shortTE="F";uid="5c554473-df76-4c1d-8739-8bded21f8ec2"
CM022874.1	RepeatMasker	Unknown	5735285	5735481	979	+	.	ID="RND-6_FAMILY-2857";Tend="1210";Tstart="968";shortTE="F";uid="ae421d01-1d94-4213-9176-2ae8d5317065"
CM022874.1	RepeatMasker	LINE/R1-LOA	1538249	1538534	1849	+	.	ID="RND-1_FAMILY-938";Tend="912";Tstart="627";shortTE="F";uid="492a4d55-58eb-4a28-bf3c-048e724e7023"
CM022874.1	RepeatMasker	Unknown	33325378	33326270	4334	+	.	ID="RND-1_FAMILY-191";Tend="2087";Tstart="1133";shortTE="F";uid="8466a2a2-9992-4996-80bd-fce29d1abd62"
CM022874.1	RepeatMasker	DNA/hAT-Tip100	9056488	9056613	453	+	.	ID="RND-1_FAMILY-809";Tend="2439";Tstart="2296";shortTE="F";uid="835e3d67-e882-43e1-9c9c-7c2c730cfb58"
CM022874.1	RepeatMasker	Unknown	16917494	16917694	1547	+	.	ID="RND-6_FAMILY-7290";Tend="1090";Tstart="881";shortTE="F";uid="0321ad38-93c1-4c65-b94c-993a6c968623"
CM022874.1	RepeatMasker	RC/Helitron	5233338	5233612	1862	+	.	ID="RND-1_FAMILY-151";Tend="1214";Tstart="935";shortTE="F";uid="3a3ef5da-ff5e-43e5-a878-70d0322d8a3a"
CM022874.1	RepeatMasker	RC/Helitron	47021639	47022214	1969	+	.	ID="RND-6_FAMILY-4124";Tend="1753";Tstart="1156";shortTE="F";uid="8a8914fb-66d9-4c13-8ae0-6015ec3b1cc9"
CM022874.1	RepeatMasker	Unknown	20654718	20654929	625	+	.	ID="RND-6_FAMILY-713";Tend="1133";Tstart="883";shortTE="F";uid="40137173-833d-4cf2-bcf7-e41ea0a45392"
CM022874.1	RepeatMasker	Unknown	35344293	35344599	492	+	.	ID="RND-5_FAMILY-2629";Tend="2017";Tstart="1772";shortTE="F";uid="cf727f36-38a5-40be-b904-5aa1a1debabf"
CM022874.1	RepeatMasker	Unknown	52050571	52050701	1122	+	.	ID="RND-1_FAMILY-115";Tend="1269";Tstart="1139";shortTE="F";uid="dbad989f-4cab-41b4-b5b6-3a6279310550"
CM022874.1	RepeatMasker	Unknown	7135958	7136099	514	+	.	ID="RND-6_FAMILY-7290";Tend="1293";Tstart="1153";shortTE="F";uid="62b72dfb-acbe-4e98-b15d-95fb4bae2da4"
CM022874.1	RepeatMasker	Unknown	6566426	6567741	3031	+	.	ID="RND-1_FAMILY-199";TEgroup="ctg_1%7CRND-1_FAMILY-199%7C2";Tend="2396";Tstart="500";shortTE="F";uid="884cafa3-aa1e-43a8-b336-057a9e9f2138"
CM022874.1	RepeatMasker	DNA	22546748	22546893	503	+	.	ID="RND-4_FAMILY-311";Tend="2041";Tstart="1894";shortTE="F";uid="a8724695-6268-49f3-bf24-b83a003458f7"
CM022874.1	RepeatMasker	Unknown	31184161	31184455	2162	+	.	ID="RND-3_FAMILY-254";Tend="1210";Tstart="917";shortTE="F";uid="0630a198-7135-4e5e-bfb8-40a4d36b50ba"
CM022874.1	RepeatMasker	Unknown	11357339	11357481	784	+	.	ID="RND-1_FAMILY-191";Tend="872";Tstart="727";shortTE="F";uid="8f55e33e-35b4-4963-8b73-e5135755633e"
CM022874.1	RepeatMasker	LINE/R1	9640886	9641016	528	+	.	ID="RND-6_FAMILY-308";Tend="1485";Tstart="1356";shortTE="F";uid="e543eb3b-f920-498e-9ce6-2161dbf599e9"
CM022874.1	RepeatMasker	Unknown	20509731	20510042	1632	+	.	ID="RND-1_FAMILY-92";Tend="1059";Tstart="749";shortTE="F";uid="24c3b929-b929-422f-8611-606a388329c1"
CM022874.1	RepeatMasker	LTR	47410779	47411732	7253	+	.	ID="RND-6_FAMILY-934";Tend="1556";Tstart="556";shortTE="F";uid="13953816-3ca9-45c8-81cb-59ead0588e58"
CM022874.1	RepeatMasker	LINE/CRE	40094048	40094509	2563	+	.	ID="RND-5_FAMILY-546";Tend="1251";Tstart="774";shortTE="F";uid="541b106f-b28c-412f-8130-eb264a815361"
CM022874.1	RepeatMasker	LINE/CR1	44447717	44448321	4656	+	.	ID="RND-6_FAMILY-1576";Tend="1572";Tstart="965";shortTE="F";uid="99bba46a-53ea-4bd4-b4fe-61c58ed33205"
CM022874.1	RepeatMasker	LINE/Penelope	26042565	26042912	937	+	.	ID="RND-1_FAMILY-304";TEgroup="ctg_1%7CRND-1_FAMILY-304%7C8";Tend="1565";Tstart="1325";shortTE="F";uid="b231ecf9-83c9-47cd-9cc9-75c442de5b6b"
CM022874.1	RepeatMasker	Unknown	37712050	37712418	1899	+	.	ID="RND-2_FAMILY-87";Tend="1312";Tstart="945";shortTE="F";uid="c7744c59-5812-4ab5-b485-8d80c5149236"
CM022874.1	RepeatMasker	LINE/CR1	20283223	20283903	3209	+	.	ID="RND-5_FAMILY-254";TEgroup="ctg_1%7CRND-5_FAMILY-254%7C1";Tend="1513";Tstart="616";shortTE="F";uid="b12c47d1-de97-4c18-a40f-bb058bd95503"
CM022874.1	RepeatMasker	Unknown	41114350	41114572	1468	+	.	ID="RND-1_FAMILY-337";Tend="1130";Tstart="908";shortTE="F";uid="c45a97d9-8031-4545-821c-17ab1a36244b"
CM022874.1	RepeatMasker	Satellite	27830878	27831053	673	+	.	ID="RND-3_FAMILY-672";Tend="1129";Tstart="931";shortTE="F";uid="a07f9048-f27e-4932-9635-4cc810212a4f"
CM022874.1	RepeatMasker	RC/Helitron	47381132	47381527	843	+	.	ID="RND-1_FAMILY-234";Tend="2271";Tstart="1740";shortTE="F";uid="7376748c-bd5f-4dc4-9865-190e7e2624ba"
CM022874.1	RepeatMasker	Unknown	16299757	16300100	2142	+	.	ID="RND-1_FAMILY-221";Tend="1314";Tstart="946";shortTE="F";uid="311f02e5-9efa-407e-9658-d86e3e603f35"
CM022874.1	RepeatMasker	Unknown	41753307	41753459	667	+	.	ID="RND-5_FAMILY-1523";Tend="1067";Tstart="916";shortTE="F";uid="3422faa4-ebe6-4cce-a667-e54638bdca11"
CM022874.1	RepeatMasker	Unknown	50925960	50926100	843	+	.	ID="RND-2_FAMILY-22";Tend="1095";Tstart="956";shortTE="F";uid="dee310cf-423f-4528-ba80-f5a1bd58e0a6"
CM022874.1	RepeatMasker	DNA/hAT-Tip100	3619528	3619709	431	+	.	ID="RND-6_FAMILY-4173";TEgroup="ctg_1%7CRND-6_FAMILY-4173%7C1";Tend="422";Tstart="329";shortTE="T";uid="aed59eaa-16f7-4e39-b581-3fa2d1f1d2cf"
CM022874.1	RepeatMasker	SINE/tRNA-RTE	42120889	42121101	1133	+	.	ID="RND-1_FAMILY-48";Tend="1183";Tstart="972";shortTE="F";uid="0e8d9971-3e06-44cc-b0e1-5631e7529a9a"
CM022874.1	RepeatMasker	Unknown	44952932	44953088	864	+	.	ID="RND-6_FAMILY-7290";Tend="1427";Tstart="1257";shortTE="F";uid="ea29f07d-2399-4799-96f9-42a9c7a32061"
CM022874.1	RepeatMasker	Unknown	1080208	1080602	1406	+	.	ID="RND-1_FAMILY-342";Tend="1284";Tstart="870";shortTE="F";uid="ad1a7515-9b6e-4a51-8c79-ab8bf83a72f1"
CM022874.1	RepeatMasker	DNA/TcMar-Tc1	22579457	22579902	3514	+	.	ID="RND-5_FAMILY-2403";Tend="1630";Tstart="1189";shortTE="F";uid="31fb196d-c51e-4154-a266-0538b8d26499"
CM022874.1	RepeatMasker	RC/Helitron	7712931	7713199	833	+	.	ID="RND-1_FAMILY-50";Tend="1194";Tstart="920";shortTE="F";uid="2c9cfef1-bd5d-4768-9210-37d3068515d8"
CM022874.1	RepeatMasker	DNA/hAT-Charlie	24165421	24165559	423	+	.	ID="RND-6_FAMILY-2166";Tend="1407";Tstart="1278";shortTE="F";uid="5520cad3-275e-4d83-a0d6-433ae9404f49"
CM022874.1	RepeatMasker	LINE/CR1	4284792	4285017	1903	+	.	ID="RND-5_FAMILY-1630";Tend="1276";Tstart="1051";shortTE="F";uid="218847fa-f172-420f-855a-ec1d8a6ffaad"
CM022874.1	RepeatMasker	RC/Helitron	4425467	4425624	421	+	.	ID="RND-4_FAMILY-269";Tend="1599";Tstart="1431";shortTE="F";uid="b5f673cc-7041-4f71-aafc-68d20845e26b"
CM022874.1	RepeatMasker	DNA/TcMar-Tc1	23280553	23280761	757	+	.	ID="RND-1_FAMILY-114";Tend="1762";Tstart="1548";shortTE="F";uid="c45ba5e9-414d-48cc-8e35-fef99d70439e"
CM022874.1	RepeatMasker	Unknown	49908912	49909156	620	+	.	ID="RND-6_FAMILY-446";Tend="1419";Tstart="1176";shortTE="F";uid="7d61363c-0f09-4478-b611-9d8c62009a88"
CM022874.1	RepeatMasker	LINE/RTE-BovB	14186781	14186911	646	+	.	ID="RND-6_FAMILY-380";Tend="1248";Tstart="1116";shortTE="F";uid="1321de5e-c2ec-4ab3-9c23-2becdb01a672"
CM022874.1	RepeatMasker	Unknown	31944448	31944549	671	+	.	ID="RND-5_FAMILY-2990";Tend="946";Tstart="835";shortTE="F";uid="5b25d97d-9359-41d3-b665-9c597065cd5a"
CM022874.1	RepeatMasker	Unknown	42775041	42775240	1160	+	.	ID="RND-5_FAMILY-591";Tend="1020";Tstart="813";shortTE="F";uid="2015be9a-5899-4e70-92b2-dfc8dce66e43"
CM022874.1	RepeatMasker	SINE/tRNA-RTE	34021063	34021222	895	+	.	ID="RND-6_FAMILY-11569";Tend="1178";Tstart="988";shortTE="F";uid="29feaf55-abdb-4926-a978-7dccc674f94f"
CM022874.1	RepeatMasker	DNA/CMC-Chapaev-3	10731006	10731111	488	+	.	ID="RND-6_FAMILY-2378";Tend="1142";Tstart="1032";shortTE="F";uid="73c092d7-5640-431d-a275-1302b1285d5e"
CM022874.1	RepeatMasker	LINE/I	21605251	21605417	456	+	.	ID="RND-4_FAMILY-214";Tend="1225";Tstart="1063";shortTE="F";uid="875c94ac-e8a7-4d29-9914-f48aea4affc4"
CM022874.1	RepeatMasker	Unknown	51175008	51175206	1322	+	.	ID="RND-5_FAMILY-2473";Tend="1582";Tstart="1397";shortTE="F";uid="f8cc5f78-520b-486f-996c-14b4d7649c9b"
CM022874.1	RepeatMasker	DNA/TcMar-Tc1	32744243	32744388	1145	+	.	ID="RND-5_FAMILY-2403";Tend="1067";Tstart="920";shortTE="F";uid="3c1c4226-77b7-42b0-8232-69a137cb78b0"
CM022874.1	RepeatMasker	Unknown	3201390	3201829	1571	+	.	ID="RND-6_FAMILY-9040";Tend="1555";Tstart="963";shortTE="F";uid="3bc8fe66-274e-450f-8df7-cd02d9467017"
CM022874.1	RepeatMasker	Satellite	19065176	19065492	1081	+	.	ID="RND-6_FAMILY-577";Tend="349";Tstart="1";shortTE="F";uid="de938487-274e-4245-985d-320d5bba88c3"
CM022874.1	RepeatMasker	Unknown	44272240	44272412	427	+	.	ID="RND-4_FAMILY-190";Tend="1347";Tstart="1185";shortTE="F";uid="16fb956f-b1a9-4989-80f3-9f5ddda17dd5"
CM022874.1	RepeatMasker	Unknown	4195518	4196173	4785	+	.	ID="RND-1_FAMILY-450";Tend="1565";Tstart="902";shortTE="F";uid="43c04b31-0507-4156-bb5c-65724c0416c4"
CM022874.1	RepeatMasker	Unknown	21045535	21045932	3273	+	.	ID="RND-1_FAMILY-654";Tend="1387";Tstart="991";shortTE="F";uid="789a0a84-ff5b-4576-8e47-7d2c921b1046"
CM022874.1	RepeatMasker	LINE/I-Jockey	48522412	48522664	2003	+	.	ID="RND-1_FAMILY-416";Tend="1348";Tstart="1090";shortTE="F";uid="cc87cddb-9822-4528-b1ac-e864c7263abe"
CM022874.1	RepeatMasker	RC/Helitron	23172995	23173797	5015	+	.	ID="RND-6_FAMILY-4711";Tend="1624";Tstart="899";shortTE="F";uid="936cd4a2-1529-4a6f-b35f-2b77a989f4ea"
CM022874.1	RepeatMasker	Unknown	38580617	38580897	1094	+	.	ID="RND-5_FAMILY-539";Tend="1204";Tstart="869";shortTE="F";uid="5eb2d82e-9f61-441f-bfa0-f5b8084a8ecd"
CM022874.1	RepeatMasker	DNA/PIF-Harbinger	51591024	51591184	1087	+	.	ID="RND-1_FAMILY-229";Tend="1598";Tstart="1435";shortTE="F";uid="abb816db-f82b-410e-8db5-0f91de1da189"
CM022874.1	RepeatMasker	Unknown	8635652	8635968	971	+	.	ID="RND-6_FAMILY-2400";Tend="1368";Tstart="958";shortTE="F";uid="335c618c-7961-4932-9456-42f381c10a78"
CM022874.1	RepeatMasker	Unknown	52422061	52422362	1240	+	.	ID="RND-6_FAMILY-2082";Tend="1168";Tstart="814";shortTE="F";uid="97b7b976-3ff8-483c-972c-f8e713b097a2"
CM022874.1	RepeatMasker	SINE/tRNA-RTE	31453047	31453364	2058	+	.	ID="RND-4_FAMILY-339";Tend="1193";Tstart="890";shortTE="F";uid="80b76eb1-a682-4da3-87f4-34b79d44b17e"
CM022874.1	RepeatMasker	RC/Helitron	16964584	16964687	758	+	.	ID="RND-6_FAMILY-20544";Tend="1494";Tstart="1391";shortTE="F";uid="19d10d22-2986-4edf-a0af-def7a2f4ee04"
CM022874.1	RepeatMasker	SINE/tRNA-RTE	36989714	36989967	810	+	.	ID="RND-1_FAMILY-65";Tend="1136";Tstart="927";shortTE="F";uid="b44ee335-3154-40ff-8ec2-de31eaa47903"
CM022874.1	RepeatMasker	LINE/RTE-BovB	30480828	30481009	1003	+	.	ID="RND-1_FAMILY-75";Tend="1823";Tstart="1604";shortTE="F";uid="f0101192-1dc5-4643-b0c5-24ab506520e3"
CM022874.1	RepeatMasker	Unknown	5953414	5953606	778	+	.	ID="RND-2_FAMILY-22";Tend="1141";Tstart="957";shortTE="F";uid="0fab1019-30bc-4cb6-a366-7fb609339371"
CM022874.1	RepeatMasker	LINE/RTE-BovB	36310828	36310994	952	+	.	ID="RND-5_FAMILY-1885";Tend="1226";Tstart="1059";shortTE="F";uid="ea6f6bf5-cc02-47b2-b57d-39390ade315b"
CM022874.1	RepeatMasker	RC/Helitron	25330166	25330355	1217	+	.	ID="RND-6_FAMILY-317";Tend="1163";Tstart="934";shortTE="F";uid="cbc17e96-7bad-4cf2-ac2e-e8635d8b8f11"
CM022874.1	RepeatMasker	Unknown	30913557	30913799	1398	+	.	ID="RND-1_FAMILY-164";Tend="913";Tstart="675";shortTE="F";uid="222b55d4-8746-4032-af63-d813dcf86dc8"
CM022874.1	RepeatMasker	DNA/TcMar-Tc1	30383840	30384380	2546	+	.	ID="RND-1_FAMILY-961";Tend="1401";Tstart="872";shortTE="F";uid="808c1a6f-38eb-48aa-9988-5b7d769007b5"
CM022874.1	RepeatMasker	Unknown	11867031	11867222	534	+	.	ID="RND-4_FAMILY-190";Tend="1058";Tstart="859";shortTE="F";uid="68066d5b-a618-444b-b0e3-951f9305c867"
CM022874.1	RepeatMasker	Unknown	27415996	27416103	505	+	.	ID="RND-1_FAMILY-485";Tend="648";Tstart="547";shortTE="F";uid="820f6d6a-c376-4845-b959-f81c4fd54150"
CM022874.1	RepeatMasker	LINE/RTE-BovB	40274108	40274464	1980	+	.	ID="RND-1_FAMILY-75";Tend="1834";Tstart="1465";shortTE="F";uid="d4b065be-62cb-4a2d-b0cc-635e6f84516e"
CM022874.1	RepeatMasker	LINE/R1-LOA	2153453	2153764	657	+	.	ID="RND-6_FAMILY-3612";Tend="3479";Tstart="3119";shortTE="F";uid="c394586c-05aa-4cce-97a1-49a533ea88e2"
CM022874.1	RepeatMasker	Unknown	47943908	47944179	1632	+	.	ID="RND-6_FAMILY-4999";Tend="1305";Tstart="1008";shortTE="F";uid="1002d162-0eb4-4fbb-ae78-839399140d2f"
CM022874.1	RepeatMasker	Unknown	19316454	19316627	656	+	.	ID="RND-4_FAMILY-560";Tend="1038";Tstart="849";shortTE="F";uid="5469e2db-8994-43b6-8dec-c32c27fb3a8c"
CM022874.1	RepeatMasker	SINE/tRNA-RTE	12455195	12455420	598	+	.	ID="RND-4_FAMILY-384";Tend="1148";Tstart="914";shortTE="F";uid="a648711f-15ed-4566-b455-dd116c55aa27"
CM022874.1	RepeatMasker	Unknown	39723015	39723289	1483	+	.	ID="RND-5_FAMILY-539";Tend="1142";Tstart="873";shortTE="F";uid="5c153b1d-b6eb-4a4d-afe6-137e8c6d5167"
CM022874.1	RepeatMasker	Unknown	7007639	7007963	2758	+	.	ID="RND-6_FAMILY-682";Tend="1022";Tstart="694";shortTE="F";uid="51b02835-c10e-47d9-8e88-d87fda1beb8e"
CM022874.1	RepeatMasker	LINE/CR1	21626977	21627215	1239	+	.	ID="RND-5_FAMILY-303";Tend="386";Tstart="157";shortTE="F";uid="cfa68b13-353e-47a8-a21a-cb6e74064d6d"
CM022874.1	RepeatMasker	DNA/TcMar-Mariner	12811411	12811691	1148	+	.	ID="RND-5_FAMILY-240";Tend="1210";Tstart="926";shortTE="F";uid="e314b2b3-087f-4697-b290-01bc1edc0d2e"
CM022874.1	RepeatMasker	Unknown	40127620	40127727	427	+	.	ID="RND-1_FAMILY-279";Tend="1289";Tstart="1175";shortTE="F";uid="2d76cbc7-79e3-40f7-a1b9-857a623d9933"
CM022874.1	RepeatMasker	LINE/CR1	13725232	13725700	1405	+	.	ID="RND-1_FAMILY-569";Tend="970";Tstart="562";shortTE="F";uid="3a472734-76eb-49ef-be9b-3adff6e9545f"
CM022874.1	RepeatMasker	LINE/I-Jockey	43163072	43163770	1598	+	.	ID="RND-1_FAMILY-531";Tend="1615";Tstart="893";shortTE="F";uid="0b0e87e5-cf46-4c6b-b7c8-91a595b47bd6"
CM022874.1	RepeatMasker	DNA/hAT-Blackjack	40943803	40944183	2266	+	.	ID="RND-4_FAMILY-1024";Tend="1443";Tstart="1071";shortTE="F";uid="dac7141e-6ddf-4188-a2b5-3ec6891563da"
CM022874.1	RepeatMasker	Unknown	34022449	34022642	662	+	.	ID="RND-6_FAMILY-232";Tend="1743";Tstart="1506";shortTE="F";uid="c90762fa-fa85-471f-b5fb-77a3aa4c8c4e"
CM022874.1	RepeatMasker	Unknown	716974	717143	1053	+	.	ID="RND-1_FAMILY-121";Tend="1056";Tstart="885";shortTE="F";uid="fc7b91c0-7c38-4364-a628-839698f0fc60"
CM022874.1	RepeatMasker	Unknown	19494502	19494694	488	+	.	ID="RND-6_FAMILY-1647";Tend="736";Tstart="527";shortTE="F";uid="9d4f5843-d108-45c9-9d71-9e078e62ff66"
CM022874.1	RepeatMasker	DNA/TcMar-Tc1	2094652	2095366	5562	+	.	ID="RND-1_FAMILY-288";Tend="1692";Tstart="978";shortTE="F";uid="4e15dec1-61bc-45d0-a407-62375399526d"
CM022874.1	RepeatMasker	Unknown	50340715	50341269	2146	+	.	ID="RND-1_FAMILY-492";TEgroup="ctg_1%7CRND-1_FAMILY-492%7C1";Tend="1325";Tstart="888";shortTE="F";uid="034a9f3d-19cd-43b3-9293-5ecf7d901c61"
CM022874.1	RepeatMasker	RC/Helitron	10954117	10954515	1510	+	.	ID="RND-1_FAMILY-95";Tend="1581";Tstart="884";shortTE="F";uid="72af3e1d-a35c-47d3-82cf-5575659b094e"
CM022874.1	RepeatMasker	LINE/CR1	41952179	41952384	769	+	.	ID="RND-6_FAMILY-198";Tend="1387";Tstart="1185";shortTE="F";uid="f4c24822-861e-40f0-ae15-16eca4b27ce2"
CM022874.1	RepeatMasker	Unknown	49316455	49316650	570	+	.	ID="RND-1_FAMILY-846";Tend="1737";Tstart="1526";shortTE="F";uid="b7ac8d83-33db-4488-bb42-b98d626bc1a4"
CM022874.1	RepeatMasker	LINE/Penelope	41095623	41095793	427	+	.	ID="RND-6_FAMILY-3156";Tend="1116";Tstart="956";shortTE="F";uid="3ed01f93-8c78-44a6-ac0f-12cf0378955f"
CM022874.1	RepeatMasker	DNA/TcMar-Tc1	15095938	15097178	9911	+	.	ID="RND-1_FAMILY-873";Tend="2494";Tstart="1253";shortTE="F";uid="1eccd627-30ff-4b68-a8a3-e8888c231890"
CM022874.1	RepeatMasker	DNA/hAT-Tip100	46521944	46522917	5730	+	.	ID="RND-1_FAMILY-1071";Tend="1776";Tstart="790";shortTE="F";uid="c6c0681f-8b7a-47a9-acad-fc33ec7f3aa2"
CM022874.1	RepeatMasker	SINE/tRNA-RTE	1240860	1241113	1126	+	.	ID="RND-4_FAMILY-384";Tend="1177";Tstart="918";shortTE="F";uid="20eadb7c-62e4-439a-bac1-e0543b10af64"
CM022874.1	RepeatMasker	Unknown	48422161	48422297	925	+	.	ID="RND-1_FAMILY-210";Tend="1587";Tstart="1451";shortTE="F";uid="37b42beb-6156-4a6d-958e-997567f2f551"
CM022874.1	RepeatMasker	Unknown	22837353	22837506	462	+	.	ID="RND-1_FAMILY-159";Tend="1136";Tstart="987";shortTE="F";uid="7db88c71-bb16-46ee-8bd7-1e714e880f6d"
CM022874.1	RepeatMasker	SINE/tRNA-RTE	48813216	48813524	2248	+	.	ID="RND-4_FAMILY-632";Tend="1108";Tstart="792";shortTE="F";uid="88a002fa-1602-4999-85d2-fa80509fdd49"
CM022874.1	RepeatMasker	LINE/CR1	3119544	3119685	539	+	.	ID="RND-1_FAMILY-367";Tend="1429";Tstart="1288";shortTE="F";uid="c3b8d468-1355-4c04-a29c-2e7b2982b78e"
CM022874.1	RepeatMasker	LTR/Copia	29996052	29996840	3744	+	.	ID="RND-6_FAMILY-2605";Tend="1411";Tstart="587";shortTE="F";uid="61975c97-6d1a-424a-ae9b-8a75cd80eec4"
CM022874.1	RepeatMasker	Unknown	33089449	33089615	565	+	.	ID="RND-6_FAMILY-232";Tend="1741";Tstart="1556";shortTE="F";uid="cf4d3ff8-c6d2-41a3-bf13-7ca78e2065b7"
CM022874.1	RepeatMasker	Unknown	14593703	14593873	676	+	.	ID="RND-6_FAMILY-1901";Tend="1639";Tstart="1432";shortTE="F";uid="1892896f-4962-48fb-964d-9bfd6d2611f5"
CM022874.1	RepeatMasker	LINE/Penelope	22763567	22764744	6663	+	.	ID="RND-1_FAMILY-145";Tend="1533";Tstart="293";shortTE="F";uid="563657cf-d022-4bf5-9268-48d7dca93346"
CM022874.1	RepeatMasker	Satellite	19229921	19230189	2233	+	.	ID="RND-6_FAMILY-46";Tend="1194";Tstart="925";shortTE="F";uid="ad9acb23-507d-41bc-baf9-7831a428766e"
CM022874.1	RepeatMasker	Unknown	9442534	9442700	1026	+	.	ID="RND-6_FAMILY-5252";Tend="1037";Tstart="871";shortTE="F";uid="33ca8407-b51e-48ee-a86c-fa09fa5c6ac2"
CM022874.1	RepeatMasker	DNA/hAT-Blackjack	49331113	49331308	811	+	.	ID="RND-5_FAMILY-3008";TEgroup="ctg_1%7CRND-5_FAMILY-3008%7C3";Tend="1113";Tstart="819";shortTE="F";uid="cae31403-e91d-42f6-9915-3bce04aab569"
CM022874.1	RepeatMasker	RC/Helitron	5334261	5334392	497	+	.	ID="RND-6_FAMILY-20544";Tend="968";Tstart="845";shortTE="F";uid="93abaeff-4afb-4db1-9fcf-25c84a823c99"
CM022874.1	RepeatMasker	LINE/CRE	50222444	50222553	895	+	.	ID="RND-5_FAMILY-1280";Tend="1302";Tstart="1193";shortTE="F";uid="1f44303a-5937-4785-b143-984e999d416a"
CM022874.1	RepeatMasker	Unknown	28194061	28194356	2269	+	.	ID="RND-1_FAMILY-96";Tend="1286";Tstart="970";shortTE="F";uid="c488df8b-2e95-48eb-88a6-00a84832660e"
CM022874.1	RepeatMasker	RC/Helitron	18314300	18314440	732	+	.	ID="RND-6_FAMILY-20544";Tend="1541";Tstart="1384";shortTE="F";uid="83953189-b266-4eb8-bdba-653b9927d0bc"
CM022874.1	RepeatMasker	Unknown	21903090	21903272	488	+	.	ID="RND-1_FAMILY-66";Tend="1099";Tstart="942";shortTE="F";uid="63c01051-86f4-4d84-be76-843df0b7b1cf"
CM022874.1	RepeatMasker	LINE/RTE-BovB	42304738	42304916	452	+	.	ID="RND-1_FAMILY-30";Tend="1122";Tstart="893";shortTE="F";uid="14a1e5b1-5f26-4ae8-bbd6-21007af3b672"
CM022874.1	RepeatMasker	RC/Helitron	37310227	37310509	1200	+	.	ID="RND-6_FAMILY-6367";Tend="1298";Tstart="923";shortTE="F";uid="ce53189f-68e3-45bc-8efc-76e6670da01d"
CM022874.1	RepeatMasker	LINE/Penelope	7843584	7843804	1456	+	.	ID="RND-1_FAMILY-304";Tend="1530";Tstart="1288";shortTE="F";uid="98181db8-bfad-4913-8bd4-fbea8a13e513"
CM022874.1	RepeatMasker	RC/Helitron	35199051	35199259	1047	+	.	ID="RND-5_FAMILY-470";Tend="1648";Tstart="1436";shortTE="F";uid="0f70395c-94e6-4a60-a31c-41493e64bc8b"
CM022874.1	RepeatMasker	SINE/tRNA-RTE	8653680	8653826	713	+	.	ID="RND-6_FAMILY-1330";Tend="1119";Tstart="958";shortTE="F";uid="ce790db0-288f-4e62-aac5-8bbca434ad20"
CM022874.1	RepeatMasker	Unknown	49399143	49399308	1086	+	.	ID="RND-1_FAMILY-191";Tend="2101";Tstart="1931";shortTE="F";uid="4aed34ee-9cd3-417e-8bee-97a16dcb8d63"
CM022874.1	RepeatMasker	LINE/I-Jockey	42041539	42041727	711	+	.	ID="RND-4_FAMILY-1457";Tend="1253";Tstart="1076";shortTE="F";uid="91c09fb3-6475-4851-90dc-97d293e1c536"
CM022874.1	RepeatMasker	Unknown	39934632	39934889	1054	+	.	ID="RND-1_FAMILY-39";Tend="1377";Tstart="1053";shortTE="F";uid="26b04866-ba24-4d52-8dfb-1c66d0eed194"
CM022874.1	RepeatMasker	Satellite	17730754	17731174	2502	+	.	ID="RND-6_FAMILY-46";Tend="1357";Tstart="921";shortTE="F";uid="3393d2bf-ad6f-4689-a7d8-b6a65860d268"
CM022874.1	RepeatMasker	DNA/hAT-Charlie	3777072	3777479	2518	+	.	ID="RND-2_FAMILY-110";Tend="1325";Tstart="937";shortTE="F";uid="8309fe38-2ac2-40a8-8e41-dab0815c6e6f"
CM022874.1	RepeatMasker	Unknown	42871981	42872241	794	+	.	ID="RND-4_FAMILY-132";Tend="1543";Tstart="1258";shortTE="F";uid="5c6a648c-0224-4a5f-aa63-4ee37c781168"
CM022874.1	RepeatMasker	Unknown	3079353	3079693	2639	+	.	ID="RND-6_FAMILY-222";Tend="1689";Tstart="1353";shortTE="F";uid="0fd5fe79-f94f-4e06-89f0-ecd0d742fe76"
CM022874.1	RepeatMasker	LINE/RTE-BovB	4607281	4607658	456	+	.	ID="RTE-9_LMI";Tend="2873";Tstart="2496";shortTE="F";uid="6f7fe2c0-baeb-42db-a669-033e1eb5a017"
CM022874.1	RepeatMasker	LINE/CR1	36773994	36774162	1403	+	.	ID="RND-1_FAMILY-571";Tend="1994";Tstart="1826";shortTE="F";uid="39d5220e-ff40-44da-ace6-9f698d97c82a"
CM022874.1	RepeatMasker	SINE/tRNA-RTE	14081846	14082165	2370	+	.	ID="RND-4_FAMILY-632";Tend="1116";Tstart="792";shortTE="F";uid="8fae0fb7-2c7c-4965-ba43-f27816cacc23"
CM022874.1	RepeatMasker	Unknown	383749	383878	661	+	.	ID="RND-6_FAMILY-6615";Tend="1064";Tstart="918";shortTE="F";uid="f4ea7e6c-18d6-48aa-9ac6-a73ecce7fd98"
CM022874.1	RepeatMasker	Unknown	11962482	11962769	1063	+	.	ID="RND-1_FAMILY-39";Tend="1391";Tstart="1135";shortTE="F";uid="d40d6056-9d15-48ea-aa5b-656b0ab8183b"
CM022874.1	RepeatMasker	Unknown	19141494	19141788	1422	+	.	ID="RND-6_FAMILY-1126";Tend="818";Tstart="480";shortTE="F";uid="90fd5971-1647-4cdd-bac6-ee2635eb5d54"
CM022874.1	RepeatMasker	SINE/5S	37205140	37205279	547	+	.	ID="RND-5_FAMILY-710";Tend="1150";Tstart="1011";shortTE="F";uid="97cd262f-764f-4234-a2ca-e8568ec0e9b1"
CM022874.1	RepeatMasker	Unknown	15899717	15899877	497	+	.	ID="RND-6_FAMILY-370";Tend="1990";Tstart="1816";shortTE="F";uid="5503dc17-22d9-465f-85fe-5c72e35d5ba8"
CM022874.1	RepeatMasker	LINE/Penelope	16059589	16059714	567	+	.	ID="RND-6_FAMILY-236";Tend="1571";Tstart="1437";shortTE="F";uid="b9c446b9-f8a1-4528-8767-f0c161fdf4c5"
CM022874.1	RepeatMasker	Unknown	2482939	2483323	3252	+	.	ID="RND-2_FAMILY-87";Tend="1313";Tstart="928";shortTE="F";uid="f722ecbb-3319-41a7-8bd9-d5df46f3b361"
CM022874.1	RepeatMasker	LINE/Penelope	43908648	43908874	1113	+	.	ID="RND-6_FAMILY-236";Tend="1613";Tstart="1401";shortTE="F";uid="10c7f3cb-de9e-4ae4-910a-14c48720e69d"
CM022874.1	RepeatMasker	DNA/Ginger-2	12340424	12340735	2006	+	.	ID="RND-1_FAMILY-113";Tend="1196";Tstart="895";shortTE="F";uid="6f9f1d2e-1676-4ad9-9dac-f7b797eaa6fb"
CM022874.1	RepeatMasker	LINE/CR1	27275459	27275617	418	+	.	ID="RND-6_FAMILY-198";Tend="1174";Tstart="1020";shortTE="F";uid="96b173a5-054e-4287-97f3-41e9bb9ed030"
CM022874.1	RepeatMasker	Unknown	33253604	33253927	1403	+	.	ID="RND-5_FAMILY-3498";Tend="1700";Tstart="1402";shortTE="F";uid="127c0973-5e3d-48f9-8598-37f3bdd7074b"
CM022874.1	RepeatMasker	Unknown	18980475	18980625	473	+	.	ID="RND-1_FAMILY-66";Tend="1109";Tstart="939";shortTE="F";uid="2fcd3c1b-149e-462b-87ff-c8a58de3470b"
CM022874.1	RepeatMasker	RC/Helitron	47080595	47081071	3724	+	.	ID="RND-6_FAMILY-20544";Tend="1327";Tstart="846";shortTE="F";uid="0d98b397-c01a-46fe-a21b-7a9f6c4f80ad"
CM022874.1	RepeatMasker	Unknown	14895162	14895367	585	+	.	ID="RND-2_FAMILY-22";Tend="1138";Tstart="937";shortTE="F";uid="d3978358-a509-429a-9efe-c6d55b2d93e4"
CM022874.1	RepeatMasker	Unknown	34881315	34881773	3867	+	.	ID="RND-6_FAMILY-5435";Tend="1312";Tstart="853";shortTE="F";uid="d9e2d752-c596-473f-bf88-2d55466dcac8"
CM022874.1	RepeatMasker	Unknown	40213206	40213457	1284	+	.	ID="RND-5_FAMILY-2328";Tend="1142";Tstart="883";shortTE="F";uid="f2c2a22b-d70c-44f9-b818-e4f96130ae3d"
CM022874.1	RepeatMasker	Unknown	43342716	43342867	825	+	.	ID="RND-6_FAMILY-5252";Tend="1053";Tstart="862";shortTE="F";uid="e49c7221-72c2-4406-aec4-4c1c2364b0ad"
CM022874.1	RepeatMasker	Unknown	25867017	25868248	8883	+	.	ID="RND-1_FAMILY-28";Tend="1911";Tstart="658";shortTE="F";uid="524ca709-f16b-4f6a-a966-8471a97416d7"
CM022874.1	RepeatMasker	Unknown	9084959	9085366	2939	+	.	ID="RND-1_FAMILY-441";Tend="1328";Tstart="924";shortTE="F";uid="87136ed0-f4c5-42b5-bff6-13a770954d40"
CM022874.1	RepeatMasker	Unknown	1101269	1101450	745	+	.	ID="RND-1_FAMILY-99";Tend="1064";Tstart="881";shortTE="F";uid="1970fb1d-eeea-4659-a898-1c031c4fadcf"
CM022874.1	RepeatMasker	SINE/tRNA-RTE	46149930	46150179	1385	+	.	ID="RND-1_FAMILY-48";Tend="1186";Tstart="886";shortTE="F";uid="98d7d030-aca0-4e11-bc37-057ec8b549a4"
CM022874.1	RepeatMasker	LINE/I-Jockey	52449054	52449251	512	+	.	ID="RND-5_FAMILY-2634";Tend="843";Tstart="627";shortTE="F";uid="79f69939-9df2-41d9-95a8-7688673f5e86"
CM022874.1	RepeatMasker	Unknown	21463511	21463696	698	+	.	ID="RND-1_FAMILY-251";Tend="901";Tstart="721";shortTE="F";uid="2ba59d38-46d6-4958-acfe-c9d490ce1cfe"
CM022874.1	RepeatMasker	LINE/I-Jockey	447329	448007	658	+	.	ID="RND-1_FAMILY-781";TEgroup="ctg_1%7CRND-1_FAMILY-781%7C1";Tend="1260";Tstart="654";shortTE="T";uid="c734aa73-0fc6-4ea6-a456-65196c7dd1f9"
CM022874.1	RepeatMasker	DNA/TcMar-Mariner	12950733	12951128	668	+	.	ID="MARINER-N11_RPR";Tend="924";Tstart="510";shortTE="F";uid="939e7a58-34dd-4615-b549-3c32153c6029"
CM022874.1	RepeatMasker	DNA/TcMar-Tc1	714202	714454	1954	+	.	ID="RND-5_FAMILY-1880";Tend="1649";Tstart="1393";shortTE="F";uid="0c79561e-e837-4342-9de5-730db25aad32"
CM022874.1	RepeatMasker	Unknown	20799974	20800292	1070	+	.	ID="RND-5_FAMILY-574";Tend="1018";Tstart="646";shortTE="F";uid="94d806bd-7696-4273-86e7-95809932a1b1"
CM022874.1	RepeatMasker	Unknown	45963095	45963242	932	+	.	ID="RND-4_FAMILY-560";Tend="999";Tstart="857";shortTE="F";uid="84f18b96-13b1-4343-96da-365fbb440232"
CM022874.1	RepeatMasker	Unknown	42359097	42359287	668	+	.	ID="RND-6_FAMILY-6755";Tend="1235";Tstart="984";shortTE="F";uid="7e076142-e423-471c-81f9-d5ef9bf444c3"
CM022874.1	RepeatMasker	Unknown	30177874	30178121	1284	+	.	ID="RND-5_FAMILY-1058";Tend="1185";Tstart="895";shortTE="F";uid="fab4d619-6c9c-4e5c-b9f4-1b3d69882ece"
CM022874.1	RepeatMasker	DNA/TcMar-Mariner	4452162	4452360	1039	+	.	ID="RND-5_FAMILY-1509";Tend="842";Tstart="669";shortTE="F";uid="54931344-45c7-41ac-8ff1-d9b599334d5c"
CM022874.1	RepeatMasker	SINE/tRNA-RTE	31438407	31438594	752	+	.	ID="RND-4_FAMILY-384";Tend="1150";Tstart="967";shortTE="F";uid="63131e09-7630-4333-9792-dba3b5bfb9e3"
CM022874.1	RepeatMasker	DNA/MULE-MuDR	2572444	2572612	476	+	.	ID="RND-1_FAMILY-161";Tend="1108";Tstart="941";shortTE="F";uid="d16e3529-cee3-4226-82ed-e07e408d0f8a"
CM022874.1	RepeatMasker	LTR/ERV1	39491671	39491944	1734	+	.	ID="RND-1_FAMILY-174";Tend="1125";Tstart="930";shortTE="F";uid="bc51f604-e0e3-4bd1-b232-74085340a726"
CM022874.1	RepeatMasker	Unknown	9365018	9365172	898	+	.	ID="RND-4_FAMILY-1951";Tend="865";Tstart="703";shortTE="F";uid="64c4f543-9cf4-400c-80dc-00aa9489ed81"
CM022874.1	RepeatMasker	Unknown	64833	64938	666	+	.	ID="RND-6_FAMILY-7290";Tend="1259";Tstart="1163";shortTE="F";uid="3fbbacad-8373-474d-b48e-748997d22d68"
CM022874.1	RepeatMasker	SINE/tRNA-RTE	36551848	36551968	722	+	.	ID="RND-1_FAMILY-65";Tend="1130";Tstart="1013";shortTE="F";uid="eef1cb06-445c-40f3-8b31-2997524045ef"
CM022874.1	RepeatMasker	DNA/hAT-Tip100	18593137	18593276	879	+	.	ID="RND-6_FAMILY-2368";Tend="756";Tstart="635";shortTE="F";uid="47ae98f3-1b10-4361-b0d0-706e20816309"
CM022874.1	RepeatMasker	Unknown	35223374	35223516	770	+	.	ID="RND-6_FAMILY-232";Tend="1651";Tstart="1503";shortTE="F";uid="99f5f4d6-3ea4-42ad-b5f7-8812e73ba3c9"
CM022874.1	RepeatMasker	Unknown	8139197	8139437	1608	+	.	ID="RND-1_FAMILY-41";Tend="1130";Tstart="902";shortTE="F";uid="ccb1fdef-56e5-4abc-a72f-2dde42fe5feb"
CM022874.1	RepeatMasker	DNA/Kolobok-T2	40976042	40976274	735	+	.	ID="RND-1_FAMILY-20";TEgroup="ctg_1%7CRND-1_FAMILY-20%7C1";Tend="1380";Tstart="843";shortTE="F";uid="610d5c9b-4aec-4351-adc4-52ee9deba48f"
CM022874.1	RepeatMasker	Unknown	21283278	21283717	2136	+	.	ID="RND-6_FAMILY-2918";Tend="1600";Tstart="1117";shortTE="F";uid="7ee6889a-4d2b-4cf2-9ca3-ce43767433c6"
CM022874.1	RepeatMasker	DNA/TcMar-Tc1	43366047	43366326	1708	+	.	ID="RND-1_FAMILY-698";Tend="1178";Tstart="871";shortTE="F";uid="a62729b2-180a-4ef5-aa69-454a578453dd"
CM022874.1	RepeatMasker	DNA/TcMar-Tc1	43869147	43869270	576	+	.	ID="rnd-1_family-360";Tend="1229";Tstart="1136";shortTE="F";uid="91c56766-174a-4e7b-b7ad-481c3f9929fc"
CM022874.1	RepeatMasker	Satellite	42486389	42486515	666	+	.	ID="RND-5_FAMILY-399";Tend="766";Tstart="641";shortTE="F";uid="02e84c37-629f-40bf-a5d2-883c3a9af808"
CM022874.1	RepeatMasker	RC/Helitron	27731306	27731788	2693	+	.	ID="RND-6_FAMILY-4124";Tend="1760";Tstart="1235";shortTE="F";uid="7336e156-bd70-4d7d-986e-9f33d02876cd"
CM022874.1	RepeatMasker	Unknown	50993244	50993559	1320	+	.	ID="RND-1_FAMILY-342";Tend="1522";Tstart="1100";shortTE="F";uid="84fcd55a-307e-40e5-b85a-ae78674d70ce"
CM022874.1	RepeatMasker	DNA/hAT-Tip100	30318178	30318769	3727	+	.	ID="RND-1_FAMILY-688";Tend="1626";Tstart="957";shortTE="F";uid="771580a7-0563-4772-865b-6aaacca48eb0"
CM022874.1	RepeatMasker	Unknown	23419915	23420377	530	+	.	ID="RND-1_FAMILY-251";Tend="1900";Tstart="1354";shortTE="F";uid="59e5e505-29fe-4930-8bf4-066c22bbb4a5"
CM022874.1	RepeatMasker	DNA/TcMar-Tc1	40242717	40243483	3717	+	.	ID="RND-1_FAMILY-377";TEgroup="ctg_1%7CRND-1_FAMILY-377%7C20";Tend="1156";Tstart="575";shortTE="F";uid="64565190-3ba0-4026-9357-120cec9e9906"
CM022874.1	RepeatMasker	Unknown	50481353	50481620	893	+	.	ID="RND-6_FAMILY-1696";Tend="2222";Tstart="1980";shortTE="F";uid="4b92cb35-a506-4fc3-b948-c6b4fcc59417"
CM022874.1	RepeatMasker	DNA/TcMar-Mariner	2525362	2525875	893	+	.	ID="RND-1_FAMILY-346";TEgroup="ctg_1%7CRND-1_FAMILY-346%7C3";Tend="1379";Tstart="959";shortTE="F";uid="e484753c-36c0-4979-a987-8e978a1b1ff8"
CM022874.1	RepeatMasker	LINE/I-Jockey	48059914	48060177	2029	+	.	ID="RND-6_FAMILY-11637";Tend="1072";Tstart="810";shortTE="F";uid="01f47849-eea6-4895-ace4-51ed697bbe98"
CM022874.1	RepeatMasker	Satellite	612485	612643	1095	+	.	ID="RND-6_FAMILY-577";Tend="1211";Tstart="1031";shortTE="F";uid="9987eebd-93ff-4cbb-9b54-73d8955d4e0c"
CM022874.1	RepeatMasker	Unknown	2311546	2311663	590	+	.	ID="RND-1_FAMILY-627";Tend="1232";Tstart="1113";shortTE="F";uid="42e7e4fe-5d2a-44c3-913f-38028c61a6d1"
CM022874.1	RepeatMasker	Unknown	22442105	22442329	714	+	.	ID="RND-5_FAMILY-336";Tend="1436";Tstart="1237";shortTE="F";uid="080d55b3-9b35-45a5-be54-9f41a51aa90a"
CM022874.1	RepeatMasker	RC/Helitron	5437540	5437952	2829	+	.	ID="RND-6_FAMILY-2083";Tend="1601";Tstart="1155";shortTE="F";uid="b9ec84ac-f5d4-446e-be30-b8ad0c332197"
CM022874.1	RepeatMasker	Unknown	8163023	8163295	760	+	.	ID="RND-1_FAMILY-294";TEgroup="ctg_1%7CRND-1_FAMILY-294%7C2";Tend="1556";Tstart="81";shortTE="F";uid="8d252676-ea53-48bf-b035-b9d861422caa"
CM022874.1	RepeatMasker	Unknown	14514545	14514662	609	+	.	ID="RND-2_FAMILY-22";Tend="1145";Tstart="1033";shortTE="F";uid="650d8fe9-7ff6-4bc9-a986-3234fcc0e07e"
CM022874.1	RepeatMasker	Unknown	34320506	34320709	948	+	.	ID="RND-1_FAMILY-49";Tend="1618";Tstart="1369";shortTE="F";uid="baa7a715-b093-4892-8237-bd21c555451f"
CM022874.1	RepeatMasker	DNA/Sola-2	40066717	40067144	1160	+	.	ID="RND-6_FAMILY-2584";TEgroup="ctg_1%7CRND-6_FAMILY-2584%7C4";Tend="2053";Tstart="1688";shortTE="F";uid="d9fb7611-e921-4db7-a218-585849894519"
CM022874.1	RepeatMasker	LINE	43052425	43052840	1313	+	.	ID="RND-6_FAMILY-1888";Tend="1345";Tstart="865";shortTE="F";uid="f47e875c-928c-47d1-a51f-58622615cbd1"
CM022874.1	RepeatMasker	Unknown	28221803	28221988	791	+	.	ID="RND-6_FAMILY-6755";Tend="1231";Tstart="1043";shortTE="F";uid="e94aaae7-6c42-4fe2-8b35-264ce3463c46"
CM022874.1	RepeatMasker	LTR/Gypsy	43225835	43226056	858	+	.	ID="RND-6_FAMILY-8386";Tend="711";Tstart="494";shortTE="F";uid="1731ad9f-7825-48c6-bee1-a70c46f7d31e"
CM022874.1	RepeatMasker	Unknown	40174657	40174836	933	+	.	ID="RND-5_FAMILY-656";Tend="957";Tstart="778";shortTE="F";uid="be6af772-09d4-4049-adf9-0d73d91b2ae8"
CM022874.1	RepeatMasker	RC/Helitron	11694155	11694289	408	+	.	ID="RND-6_FAMILY-707";Tend="1477";Tstart="1355";shortTE="F";uid="e60d16d4-1e55-464c-81c6-2f4420249587"
CM022874.1	RepeatMasker	LINE/I	11671520	11671686	582	+	.	ID="RND-4_FAMILY-819";Tend="1596";Tstart="1415";shortTE="F";uid="5ca94dc4-7121-4e77-a309-1df4abb904e5"
CM022874.1	RepeatMasker	Unknown	9984714	9984885	571	+	.	ID="RND-6_FAMILY-232";Tend="1742";Tstart="1526";shortTE="F";uid="df89b7c4-6694-4398-9779-97974a01eef8"
CM022874.1	RepeatMasker	LINE/R1-LOA	35113322	35113921	1673	+	.	ID="RND-6_FAMILY-13449";Tend="3637";Tstart="2946";shortTE="F";uid="69b87920-c28e-4683-8fe3-60db26871413"
CM022874.1	RepeatMasker	Unknown	15381752	15381967	1037	+	.	ID="RND-4_FAMILY-30";Tend="1218";Tstart="976";shortTE="F";uid="463da0c5-1c32-4f09-86f5-15daa117874f"
CM022874.1	RepeatMasker	Unknown	20076485	20076729	1172	+	.	ID="RND-6_FAMILY-7290";Tend="1430";Tstart="1165";shortTE="F";uid="f3fa111c-d2dd-41e6-a8df-c4306d2b31e5"
CM022874.1	RepeatMasker	Unknown	38724618	38724777	939	+	.	ID="RND-3_FAMILY-37";Tend="1098";Tstart="944";shortTE="F";uid="f3a3c137-e0e0-4706-841d-57e3a4fcb230"
CM022874.1	RepeatMasker	Unknown	43372107	43372496	2665	+	.	ID="RND-4_FAMILY-132";Tend="1527";Tstart="1142";shortTE="F";uid="2ccc539e-27a3-4a74-8cdb-806e13b00b9e"
CM022874.1	RepeatMasker	Unknown	38895862	38896006	921	+	.	ID="RND-1_FAMILY-49";Tend="1111";Tstart="964";shortTE="F";uid="0b950434-a5b0-4aca-98ae-4dc911ace418"
CM022874.1	RepeatMasker	DNA/TcMar-Mariner	12320046	12320779	5472	+	.	ID="RND-1_FAMILY-346";Tend="1694";Tstart="957";shortTE="F";uid="6e7a328a-c49b-43b8-b8e5-41091de89036"
CM022874.1	RepeatMasker	Unknown	15864491	15864647	1194	+	.	ID="RND-4_FAMILY-734";Tend="876";Tstart="728";shortTE="F";uid="63560acd-c221-4b57-9f03-0e3d047852b9"
CM022874.1	RepeatMasker	DNA/CMC-Chapaev-3	39683003	39683364	1871	+	.	ID="RND-6_FAMILY-2378";Tend="1258";Tstart="833";shortTE="F";uid="c3d6176a-2e7b-4ca5-8675-b03cf2bccfc7"
CM022874.1	RepeatMasker	Unknown	25605144	25605436	2354	+	.	ID="RND-1_FAMILY-201";Tend="1038";Tstart="744";shortTE="F";uid="1123e669-971c-4828-9469-33fb610b0d93"
CM022874.1	RepeatMasker	Unknown	14490907	14491038	604	+	.	ID="RND-4_FAMILY-190";Tend="1339";Tstart="1205";shortTE="F";uid="42755560-96b6-4ae1-bcb8-3affe3b9baa1"
CM022874.1	RepeatMasker	Unknown	2818219	2818579	1451	+	.	ID="RND-1_FAMILY-49";Tend="1351";Tstart="966";shortTE="F";uid="cc5975aa-2a81-46ca-b457-b04cddd4ab36"
CM022874.1	RepeatMasker	Unknown	10062841	10063369	3024	+	.	ID="RND-5_FAMILY-751";Tend="545";Tstart="50";shortTE="F";uid="5b9d5192-6630-42f4-99be-f9c80a881f3a"
CM022874.1	RepeatMasker	LINE/R1-LOA	10974344	10974481	654	+	.	ID="RND-1_FAMILY-938";Tend="973";Tstart="838";shortTE="F";uid="ba1f8cdc-6e89-407c-87c9-dba7338280e9"
CM022874.1	RepeatMasker	Unknown	16242672	16242867	936	+	.	ID="RND-3_FAMILY-254";Tend="1255";Tstart="1065";shortTE="F";uid="02ebca6e-ea3f-45c7-af0b-7cb084bfe7c9"
CM022874.1	RepeatMasker	DNA/hAT-Tip100	49624913	49625218	2654	+	.	ID="RND-1_FAMILY-490";Tend="1181";Tstart="877";shortTE="F";uid="0c4aa5ee-5421-441b-ad51-23393f8a4244"
CM022874.1	RepeatMasker	DNA/hAT-Charlie	10556741	10556996	433	+	.	ID="RND-6_FAMILY-2166";TEgroup="ctg_1%7CRND-6_FAMILY-2166%7C5";Tend="1547";Tstart="1200";shortTE="F";uid="490ca632-2cf7-4f5e-bed1-8438719db7f9"
CM022874.1	RepeatMasker	Unknown	17514217	17514859	4234	+	.	ID="RND-5_FAMILY-2473";Tend="1393";Tstart="727";shortTE="F";uid="854be620-4670-4d0c-aa6d-914f2f5c929e"
CM022874.1	RepeatMasker	DNA/Kolobok-T2	48822055	48822165	658	+	.	ID="RND-1_FAMILY-20";Tend="1367";Tstart="1255";shortTE="F";uid="85b326ce-1429-4e5c-b79b-2fc70ddb4caa"
CM022874.1	RepeatMasker	Unknown	41880688	41881117	722	+	.	ID="RND-6_FAMILY-3656";TEgroup="ctg_1%7CRND-6_FAMILY-3656%7C9";Tend="1563";Tstart="927";shortTE="F";uid="5e4ba01b-afea-4866-9481-73c085696212"
CM022874.1	RepeatMasker	RC/Helitron	38108384	38108593	943	+	.	ID="RND-6_FAMILY-4124";Tend="1458";Tstart="1085";shortTE="F";uid="b1ae0e8e-7eec-436f-ba3e-cd888996fe46"
CM022874.1	RepeatMasker	Unknown	22156371	22157419	8510	+	.	ID="RND-1_FAMILY-348";Tend="1542";Tstart="496";shortTE="F";uid="143fd83d-3efa-40af-a52d-89c1b2879b8a"
CM022874.1	RepeatMasker	Unknown	18324913	18325284	2713	+	.	ID="RND-6_FAMILY-5221";Tend="1405";Tstart="1021";shortTE="F";uid="90129cd8-1b26-464b-a3ae-2a11603e3e93"
CM022874.1	RepeatMasker	Unknown	52214027	52215335	4326	+	.	ID="RND-5_FAMILY-1793";TEgroup="ctg_1%7CRND-5_FAMILY-1793%7C21";Tend="2011";Tstart="1342";shortTE="F";uid="59cc0c30-fff3-4bc4-bb44-833623982eb6"
CM022874.1	RepeatMasker	RC/Helitron	12824723	12824898	1079	+	.	ID="RND-4_FAMILY-269";Tend="976";Tstart="804";shortTE="F";uid="c1e150ec-0d2c-4b2a-a122-e36b79bc358d"
CM022874.1	RepeatMasker	Unknown	2147986	2148238	1660	+	.	ID="RND-1_FAMILY-604";Tend="1185";Tstart="939";shortTE="F";uid="1ab5edb0-f674-459e-957a-1a41e3158b14"
CM022874.1	RepeatMasker	SINE/tRNA-RTE	43516003	43516229	1337	+	.	ID="RND-4_FAMILY-384";Tend="1077";Tstart="863";shortTE="F";uid="bc062bf3-6834-4fed-8bc4-6a4b68b84522"
CM022874.1	RepeatMasker	LINE/Penelope	32791689	32791833	549	+	.	ID="RND-1_FAMILY-304";Tend="1401";Tstart="1236";shortTE="F";uid="b508671a-93ee-4b2c-ad1b-ee314549c5fb"
CM022874.1	RepeatMasker	LINE/Penelope	43212163	43212305	904	+	.	ID="RND-1_FAMILY-207";Tend="1027";Tstart="883";shortTE="F";uid="f5a02408-da69-4b0b-b77b-5ddb126a7dc1"
CM022874.1	RepeatMasker	Unknown	48883628	48883856	1472	+	.	ID="RND-3_FAMILY-254";Tend="1237";Tstart="1009";shortTE="F";uid="fe593bfb-90dc-458f-97de-d43eeb0f9e37"
CM022874.1	RepeatMasker	LINE/Penelope	3822588	3822722	970	+	.	ID="RND-1_FAMILY-194";Tend="1823";Tstart="1690";shortTE="F";uid="c3a56416-97d9-4fe4-a377-4efae6f7cc4d"
CM022874.1	RepeatMasker	DNA/PIF-Harbinger	34220975	34221631	5432	+	.	ID="RND-1_FAMILY-229";Tend="1536";Tstart="879";shortTE="F";uid="4f0f4cc0-dcc2-4d7f-98c3-17e17e3b1e82"
CM022874.1	RepeatMasker	SINE/5S	49401474	49401623	1035	+	.	ID="RND-6_FAMILY-4694";Tend="1009";Tstart="860";shortTE="F";uid="ac2e006c-cadc-4837-8819-f52d796b77a2"
CM022874.1	RepeatMasker	Unknown	15532891	15533778	6721	+	.	ID="RND-5_FAMILY-2056";Tend="1820";Tstart="928";shortTE="F";uid="2c6dea2d-a7c4-4af2-b79d-5382ebfd4076"
CM022874.1	RepeatMasker	Satellite	52191425	52191614	1441	+	.	ID="RND-6_FAMILY-46";Tend="1471";Tstart="1283";shortTE="F";uid="a0230328-8c4a-4497-ad25-f7440582cb9f"
CM022874.1	RepeatMasker	Unknown	28772302	28772778	3104	+	.	ID="RND-6_FAMILY-10514";Tend="1261";Tstart="781";shortTE="F";uid="b7475a83-92c5-4a20-bbde-af0c227f84e1"
CM022874.1	RepeatMasker	DNA/hAT-Tip100	47851753	47851900	975	+	.	ID="RND-5_FAMILY-697";Tend="1164";Tstart="1019";shortTE="F";uid="33eacdf5-5eab-4cf7-ab5c-9b87ab3a9388"
CM022874.1	RepeatMasker	Unknown	28922000	28922568	2299	+	.	ID="RND-5_FAMILY-580";Tend="1260";Tstart="723";shortTE="F";uid="1fcfb38b-11a2-437c-9b5d-69df9be99fca"
CM022874.1	RepeatMasker	Unknown	15819375	15820480	8269	+	.	ID="RND-1_FAMILY-189";Tend="2427";Tstart="1345";shortTE="F";uid="9a39b4c6-18a8-4152-af70-fd57e9a6526f"
CM022874.1	RepeatMasker	Unknown	29661047	29661517	2310	+	.	ID="RND-1_FAMILY-203";Tend="1300";Tstart="734";shortTE="F";uid="68eac254-6bb9-4946-bd0e-6c5cb0cfaea6"
CM022874.1	RepeatMasker	SINE/tRNA-RTE	4381419	4381657	405	+	.	ID="RND-6_FAMILY-5487";Tend="1833";Tstart="1603";shortTE="F";uid="9b79196e-ad84-4405-a0cf-9533aee72168"
CM022874.1	RepeatMasker	RC/Helitron	43145236	43145371	483	+	.	ID="RND-6_FAMILY-2083";Tend="1077";Tstart="940";shortTE="F";uid="aa8875b6-edde-4cf6-aa77-ceed63a265b0"
CM022874.1	RepeatMasker	Unknown	41097400	41097675	544	+	.	ID="RND-6_FAMILY-4736";Tend="1957";Tstart="1679";shortTE="F";uid="b25fe5a2-ae6e-41f7-9eae-e6edbbc093f5"
CM022874.1	RepeatMasker	Unknown	44986184	44986324	1193	+	.	ID="RND-1_FAMILY-116";Tend="1102";Tstart="962";shortTE="F";uid="5ae80b3b-7056-4823-b6d4-12690a6390d9"
CM022874.1	RepeatMasker	SINE/tRNA-RTE	27690340	27690461	681	+	.	ID="RND-6_FAMILY-1330";Tend="1052";Tstart="921";shortTE="F";uid="174b6815-d580-4f1a-96a0-fa49b430849f"
CM022874.1	RepeatMasker	LINE/Penelope	11349516	11349633	408	+	.	ID="RND-6_FAMILY-2976";Tend="598";Tstart="461";shortTE="F";uid="c528f8c0-4ca8-4ee7-afa7-c93e46bb0acf"
CM022874.1	RepeatMasker	RC/Helitron	40542358	40542815	2037	+	.	ID="RND-4_FAMILY-1";Tend="971";Tstart="474";shortTE="F";uid="a3184e7a-061f-44c2-9c9e-187b6ffda11b"
CM022874.1	RepeatMasker	Unknown	42405344	42405685	2229	+	.	ID="RND-2_FAMILY-87";Tend="1291";Tstart="942";shortTE="F";uid="d23dcee0-2617-4642-a9bc-9d0850a7f6c9"
CM022874.1	RepeatMasker	Unknown	26622040	26622147	565	+	.	ID="RND-4_FAMILY-859";Tend="1101";Tstart="983";shortTE="F";uid="9ca6d4c9-eac1-40f1-b9c5-ea20ece397a7"
CM022874.1	RepeatMasker	Unknown	50698869	50699020	1105	+	.	ID="RND-6_FAMILY-92";Tend="1470";Tstart="1319";shortTE="F";uid="bbe01daf-2bd7-4aa7-b2ae-8e5d311fb469"
CM022874.1	RepeatMasker	Unknown	32149436	32149898	604	+	.	ID="RND-1_FAMILY-358";TEgroup="ctg_1%7CRND-1_FAMILY-358%7C11";Tend="1972";Tstart="1207";shortTE="T";uid="1d81ea22-9ffa-412f-a0b5-0be9d0eea61c"
CM022874.1	RepeatMasker	Unknown	13677673	13677865	815	+	.	ID="RND-3_FAMILY-183";Tend="1093";Tstart="897";shortTE="F";uid="539dbe33-9750-4739-86e3-1b98085b3db9"
CM022874.1	RepeatMasker	Unknown	8508153	8508344	416	+	.	ID="RND-1_FAMILY-483";Tend="1865";Tstart="1626";shortTE="F";uid="aee1f491-d7e5-493e-a772-86a8cb6d61f5"
CM022874.1	RepeatMasker	Unknown	32065776	32065887	541	+	.	ID="RND-5_FAMILY-4504";Tend="772";Tstart="652";shortTE="F";uid="43ec4d78-d8a6-4d28-842f-e1b24e2df0d6"
CM022874.1	RepeatMasker	LINE/CR1	33957520	33957811	1476	+	.	ID="RND-5_FAMILY-435";Tend="1385";Tstart="1049";shortTE="F";uid="538db524-df2a-494d-b5ba-a5ba971aa7cc"
CM022874.1	RepeatMasker	SINE/5S	6778372	6778583	1631	+	.	ID="RND-4_FAMILY-2290";Tend="1020";Tstart="809";shortTE="F";uid="8e1b5069-78c5-4274-b399-e3247f4a80f5"
CM022874.1	RepeatMasker	Unknown	38530926	38531211	2222	+	.	ID="RND-6_FAMILY-7290";Tend="1162";Tstart="880";shortTE="F";uid="2d3b445e-2553-4b48-84c1-03fb28568bb6"
CM022874.1	RepeatMasker	Unknown	47028872	47029021	1266	+	.	ID="RND-5_FAMILY-3139";Tend="1012";Tstart="863";shortTE="F";uid="6562736b-7d0a-4439-a376-1d110478d562"
CM022874.1	RepeatMasker	Unknown	4845616	4845853	1006	+	.	ID="RND-3_FAMILY-37";Tend="1369";Tstart="1132";shortTE="F";uid="d7b5fd14-e70e-4a40-ad7f-97c7764780da"
CM022874.1	RepeatMasker	Unknown	5086038	5086188	1074	+	.	ID="RND-1_FAMILY-176";Tend="1714";Tstart="1564";shortTE="F";uid="1e1c2c33-b722-4907-8067-f78c872b5379"
CM022874.1	RepeatMasker	DNA/TcMar-Tc1	13786097	13787433	4742	+	.	ID="RND-1_FAMILY-640";TEgroup="ctg_1%7CRND-1_FAMILY-640%7C4";Tend="2249";Tstart="760";shortTE="F";uid="d1be21ba-a48e-4e4b-9547-2c19c97eed25"
CM022874.1	RepeatMasker	Unknown	26833797	26834174	1566	+	.	ID="RND-1_FAMILY-294";TEgroup="ctg_1%7CRND-1_FAMILY-294%7C10";Tend="1546";Tstart="49";shortTE="F";uid="c8be08bb-47e4-4966-9e6f-5ad878a0c6d0"
CM022874.1	RepeatMasker	DNA/PIF-Spy	48368891	48369043	484	+	.	ID="RND-4_FAMILY-830";Tend="836";Tstart="692";shortTE="F";uid="10f8800e-76b0-45d0-9bef-be3b9a8544b3"
CM022874.1	RepeatMasker	Unknown	44309036	44309196	408	+	.	ID="RND-6_FAMILY-732";Tend="1123";Tstart="962";shortTE="F";uid="2a07a1bc-c098-4ccd-ae93-fdb703c5c06e"
CM022874.1	RepeatMasker	Unknown	1524946	1525251	2298	+	.	ID="RND-6_FAMILY-222";Tend="1156";Tstart="851";shortTE="F";uid="e8ef15e0-e6ee-47d6-8940-bb1246f80d7d"
CM022874.1	RepeatMasker	Satellite	46538967	46539202	1715	+	.	ID="RND-6_FAMILY-577";Tend="1302";Tstart="1097";shortTE="F";uid="bd0a8c1e-7189-48e0-a6b4-03f8469d662e"
CM022874.1	RepeatMasker	LINE/I-Jockey	3875934	3876037	824	+	.	ID="RND-1_FAMILY-230";Tend="956";Tstart="853";shortTE="F";uid="05e9c86d-e58d-42f7-8b79-9ee413ed49dc"
CM022874.1	RepeatMasker	Satellite	8843538	8844330	1999	+	.	ID="RND-6_FAMILY-7016";Tend="1442";Tstart="666";shortTE="F";uid="8077f822-316d-42b4-a36e-27bd373f9838"
CM022874.1	RepeatMasker	Unknown	29698616	29698969	1114	+	.	ID="RND-6_FAMILY-9040";TEgroup="ctg_1%7CRND-6_FAMILY-9040%7C14";Tend="1291";Tstart="1068";shortTE="F";uid="98b5da80-0060-4192-af54-2385de15cd45"
CM022874.1	RepeatMasker	SINE/tRNA-RTE	26264388	26264606	1103	+	.	ID="RND-1_FAMILY-65";Tend="1156";Tstart="898";shortTE="F";uid="a2d56e10-cc9e-4017-9022-fafa5ca46388"
CM022874.1	RepeatMasker	Unknown	20570803	20570911	465	+	.	ID="RND-6_FAMILY-2576";Tend="1788";Tstart="1679";shortTE="F";uid="bfc13cc2-ad5c-42d8-b616-303b00597349"
CM022874.1	RepeatMasker	Satellite	21156199	21156400	1408	+	.	ID="RND-6_FAMILY-577";Tend="1014";Tstart="808";shortTE="F";uid="ba3849e3-e2f1-4e29-a412-eeef903bc968"
CM022874.1	RepeatMasker	Unknown	30288794	30288973	1031	+	.	ID="RND-6_FAMILY-9040";Tend="1234";Tstart="1040";shortTE="F";uid="f80edd6b-e9ec-4dd2-8ac1-d0d97493cb39"
CM022874.1	RepeatMasker	Unknown	14975468	14975644	1271	+	.	ID="RND-5_FAMILY-1523";Tend="1114";Tstart="928";shortTE="F";uid="b5788f9d-4053-4758-a0cc-f4b5aa5212ec"
CM022874.1	RepeatMasker	Unknown	1747877	1748311	1938	+	.	ID="RND-4_FAMILY-832";Tend="1334";Tstart="903";shortTE="F";uid="8d186aed-9ef9-47ca-b8a4-4352b2845755"
CM022874.1	RepeatMasker	Unknown	46704400	46704515	937	+	.	ID="RND-6_FAMILY-8794";Tend="994";Tstart="878";shortTE="F";uid="3342892f-e928-4e58-bfe7-5c5edd97b033"
CM022874.1	RepeatMasker	SINE/tRNA-RTE	32295382	32295589	599	+	.	ID="RND-4_FAMILY-384";Tend="1181";Tstart="957";shortTE="F";uid="1db56d5a-e5e8-4e5e-a7d6-4a7cb6c27684"
CM022874.1	RepeatMasker	LTR/Gypsy	862296	862822	1564	+	.	ID="RND-6_FAMILY-551";Tend="2980";Tstart="2373";shortTE="F";uid="a7cbe71b-717a-4459-ad5d-c49c94e56233"
CM022874.1	RepeatMasker	Unknown	9249667	9249770	470	+	.	ID="RND-5_FAMILY-871";Tend="1016";Tstart="914";shortTE="F";uid="a5fcbebd-81fa-43e2-9260-a8f44f98c936"
CM022874.1	RepeatMasker	Unknown	42073365	42073647	1072	+	.	ID="RND-1_FAMILY-394";Tend="1289";Tstart="988";shortTE="F";uid="bfea4f39-7e1b-4290-a226-07d7b4d3a807"
CM022874.1	RepeatMasker	DNA/hAT-Tip100	31983473	31983709	2054	+	.	ID="RND-6_FAMILY-2368";Tend="1454";Tstart="1218";shortTE="F";uid="95f8b1f5-7081-4d78-a3c1-ebb6bc690283"
CM022874.1	RepeatMasker	Unknown	3169632	3169742	993	+	.	ID="RND-1_FAMILY-472";Tend="1050";Tstart="940";shortTE="F";uid="c0f1d1d7-7bdb-46a4-8d32-b106fa285f74"
CM022874.1	RepeatMasker	RC/Helitron	29204727	29204952	1544	+	.	ID="RND-6_FAMILY-317";Tend="1155";Tstart="935";shortTE="F";uid="b39a5c58-b9f8-4626-a7ae-fe4cf47c1c36"
CM022874.1	RepeatMasker	SINE/tRNA-RTE	48930724	48930953	926	+	.	ID="RND-4_FAMILY-384";TEgroup="ctg_1%7CRND-4_FAMILY-384%7C12";Tend="1188";Tstart="850";shortTE="F";uid="d4dc50a7-86bf-4422-beaf-e44f35ffca09"
CM022874.1	RepeatMasker	Unknown	5065010	5065255	1727	+	.	ID="RND-5_FAMILY-2398";Tend="1094";Tstart="836";shortTE="F";uid="8a5ea2f8-7e34-4ba0-87f1-d526113994d3"
CM022874.1	RepeatMasker	SINE/5S	49569796	49570058	2160	+	.	ID="RND-6_FAMILY-4694";Tend="1164";Tstart="899";shortTE="F";uid="9237c7e5-a926-496b-8117-dd73a030ea1a"
CM022874.1	RepeatMasker	Unknown	19318622	19318747	480	+	.	ID="RND-4_FAMILY-1056";Tend="552";Tstart="427";shortTE="F";uid="5aed6bea-5bed-4400-b05b-221b31062433"
CM022874.1	RepeatMasker	DNA/hAT-Tip100	40491014	40491234	995	+	.	ID="RND-3_FAMILY-262";Tend="1124";Tstart="911";shortTE="F";uid="383d310c-640f-4255-9c4c-e174b0ac427d"
CM022874.1	RepeatMasker	Unknown	52162860	52163007	528	+	.	ID="RND-1_FAMILY-375";Tend="1024";Tstart="866";shortTE="F";uid="4a158990-d04d-4af1-9873-768c3741e63c"
CM022874.1	RepeatMasker	Unknown	39706694	39707086	1518	+	.	ID="RND-5_FAMILY-502";Tend="1418";Tstart="1053";shortTE="F";uid="8f688ca8-92c0-449f-80ff-d7ab30034172"
CM022874.1	RepeatMasker	LINE/RTE-BovB	20622233	20622552	417	+	.	ID="RTE-27_LMI";Tend="1926";Tstart="1599";shortTE="F";uid="ad4900a6-8cf6-46d4-b0b4-dc40f2066136"
CM022874.1	RepeatMasker	Unknown	23989447	23989583	807	+	.	ID="RND-1_FAMILY-42";Tend="1774";Tstart="1646";shortTE="F";uid="788edfb1-8b3b-421b-9ded-e5bd4f77e92b"
CM022874.1	RepeatMasker	Unknown	21925937	21926052	587	+	.	ID="RND-4_FAMILY-560";Tend="963";Tstart="849";shortTE="F";uid="731e3b5e-984e-462c-a0d4-78a3d665e82d"
CM022874.1	RepeatMasker	Unknown	52311564	52311966	1442	+	.	ID="RND-6_FAMILY-1126";Tend="1607";Tstart="1096";shortTE="F";uid="d611c28b-a455-42b7-8ed1-98bf9b73b2a2"
CM022874.1	RepeatMasker	LTR	20555371	20555941	1098	+	.	ID="RND-1_FAMILY-800";TEgroup="ctg_1%7CRND-1_FAMILY-800%7C4";Tend="3238";Tstart="982";shortTE="F";uid="7c39ebfb-d52e-4884-bd7c-6a366459a030"
CM022874.1	RepeatMasker	Satellite	5339951	5340256	1876	+	.	ID="RND-6_FAMILY-577";Tend="1062";Tstart="749";shortTE="F";uid="659ffaeb-05fd-4fc3-92f0-fb2793fd3f34"
CM022874.1	RepeatMasker	Satellite	37483926	37484137	1311	+	.	ID="RND-6_FAMILY-577";Tend="965";Tstart="751";shortTE="F";uid="f039e18e-15ae-4945-924a-b94bd5135a26"
CM022874.1	RepeatMasker	Unknown	48724714	48724822	860	+	.	ID="RND-1_FAMILY-281";Tend="1340";Tstart="1232";shortTE="F";uid="8f7c91b6-4139-4fd9-8cec-8f0d7bfbb8ef"
CM022874.1	RepeatMasker	Unknown	49782701	49783563	1723	+	.	ID="RND-4_FAMILY-132";TEgroup="ctg_1%7CRND-4_FAMILY-132%7C9";Tend="1518";Tstart="949";shortTE="F";uid="ad6f2767-11a9-40b3-b64f-2225ad866775"
CM022874.1	RepeatMasker	Unknown	16929423	16929675	1415	+	.	ID="RND-5_FAMILY-949";Tend="649";Tstart="371";shortTE="F";uid="cca4dd21-55c2-4fd1-b5ec-2dfe1cab5129"
CM022874.1	RepeatMasker	RC/Helitron	31253774	31254045	1989	+	.	ID="RND-1_FAMILY-31";Tend="1530";Tstart="1260";shortTE="F";uid="e9c90f10-4441-4ee0-86b1-3e7e09a27140"
CM022874.1	RepeatMasker	DNA/hAT-Charlie	35353445	35353602	1303	+	.	ID="RND-2_FAMILY-110";Tend="1327";Tstart="1170";shortTE="F";uid="562f9e53-62b2-45c2-9f8c-accd3c80904b"
CM022874.1	RepeatMasker	LINE/Dong-R4	22161830	22162021	1511	+	.	ID="RND-1_FAMILY-263";Tend="2697";Tstart="2507";shortTE="F";uid="17012d7f-e587-4542-8225-3241443b6540"
CM022874.1	RepeatMasker	DNA/TcMar-Mariner	50902154	50902290	1169	+	.	ID="RND-1_FAMILY-380";Tend="1324";Tstart="1189";shortTE="F";uid="c826f2c2-66ed-4bc4-9385-c0b433bdfec6"
CM022874.1	RepeatMasker	Unknown	45833366	45833655	1550	+	.	ID="RND-6_FAMILY-6755";Tend="1404";Tstart="1116";shortTE="F";uid="0b394e4b-6037-4269-a618-06c04da4127d"
CM022874.1	RepeatMasker	Unknown	4161440	4161580	621	+	.	ID="RND-4_FAMILY-4275";Tend="1086";Tstart="938";shortTE="F";uid="d5a28d7c-a391-4ffc-a90c-2ab1f1322c47"
CM022874.1	RepeatMasker	Unknown	23933627	23933856	1455	+	.	ID="RND-6_FAMILY-7290";Tend="1423";Tstart="1164";shortTE="F";uid="78bea420-6d1f-4bb6-9cad-1b82585deadd"
CM022874.1	RepeatMasker	DNA/hAT-Tip100	44018675	44019010	1518	+	.	ID="RND-1_FAMILY-412";Tend="1330";Tstart="1006";shortTE="F";uid="2f06855f-c3b4-4203-b17c-3cd7c3843d34"
CM022874.1	RepeatMasker	Unknown	12860172	12860396	754	+	.	ID="RND-6_FAMILY-6755";Tend="1258";Tstart="1028";shortTE="F";uid="b549cb0c-0611-4997-ba4b-11a4c41eccb0"
CM022874.1	RepeatMasker	Unknown	25845850	25846989	2444	+	.	ID="RND-1_FAMILY-358";TEgroup="ctg_1%7CRND-1_FAMILY-358%7C8";Tend="1392";Tstart="497";shortTE="F";uid="aa197950-aabb-4f10-abcc-b276ac4e3c57"
CM022874.1	RepeatMasker	Unknown	11188230	11188504	1865	+	.	ID="RND-1_FAMILY-41";Tend="1279";Tstart="1002";shortTE="F";uid="b60fc2af-62b9-46b3-8a64-d24c262f47cc"
CM022874.1	RepeatMasker	Unknown	41980424	41980585	539	+	.	ID="RND-5_FAMILY-4504";Tend="761";Tstart="620";shortTE="F";uid="19de4f84-447f-4bb2-aa6d-a3fab5832633"
CM022874.1	RepeatMasker	SINE/tRNA-RTE	38807694	38807846	519	+	.	ID="RND-4_FAMILY-384";Tend="1173";Tstart="971";shortTE="F";uid="404d4938-b158-4cde-a46d-8c22b0e31feb"
CM022874.1	RepeatMasker	LINE/RTE-BovB	30496570	30496671	498	+	.	ID="RND-1_FAMILY-30";Tend="889";Tstart="790";shortTE="F";uid="2b10b5a4-f7a1-4fff-bc3d-4f4db26470a2"
CM022874.1	RepeatMasker	LINE/RTE-BovB	21062237	21062515	1292	+	.	ID="RND-4_FAMILY-310";Tend="1495";Tstart="1183";shortTE="F";uid="4ce4a0e5-d35e-4cbb-965e-0e72d90bc67f"
CM022874.1	RepeatMasker	RC/Helitron	39465467	39465596	607	+	.	ID="RND-6_FAMILY-3129";Tend="2611";Tstart="2469";shortTE="F";uid="792be167-f48d-4e0e-a179-a3ec553fb510"
CM022874.1	RepeatMasker	DNA/hAT-Tip100	10778224	10778333	431	+	.	ID="RND-5_FAMILY-97";Tend="1677";Tstart="1564";shortTE="F";uid="997b5f6d-2c7a-4fb5-96f1-264376e64d59"
CM022874.1	RepeatMasker	DNA/TcMar-Tc1	46285057	46285545	3151	+	.	ID="RND-6_FAMILY-6911";Tend="1270";Tstart="816";shortTE="F";uid="27ef18a6-a677-42fe-8a1b-eac1cfcb1708"
CM022874.1	RepeatMasker	Unknown	5537342	5537966	4338	+	.	ID="RND-1_FAMILY-903";Tend="1676";Tstart="1067";shortTE="F";uid="21d26be7-24ea-44cc-801e-ee3c2a3731c6"
CM022874.1	RepeatMasker	DNA/TcMar-Tc1	2637878	2638373	3741	+	.	ID="RND-1_FAMILY-226";Tend="1777";Tstart="1275";shortTE="F";uid="5874060e-7121-4520-8e6c-f47608c6076e"
CM022874.1	RepeatMasker	Unknown	8015754	8016162	968	+	.	ID="RND-2_FAMILY-22";TEgroup="ctg_1%7CRND-2_FAMILY-22%7C8";Tend="1124";Tstart="955";shortTE="F";uid="6442325c-12f7-49eb-95c2-0acab3591c92"
CM022874.1	RepeatMasker	DNA/hAT-Blackjack	50280091	50280754	409	+	.	ID="RND-1_FAMILY-576";TEgroup="ctg_1%7CRND-1_FAMILY-576%7C2";Tend="1532";Tstart="948";shortTE="T";uid="dc5fd93c-6739-4da4-8144-4ceccd2ffe59"
CM022874.1	RepeatMasker	Unknown	25790042	25790195	729	+	.	ID="RND-6_FAMILY-6755";Tend="1236";Tstart="1072";shortTE="F";uid="17ea89f7-65ac-45cf-bde8-63fea3710e35"
CM022874.1	RepeatMasker	DNA/TcMar-Tc1	11145828	11146311	2810	+	.	ID="RND-4_FAMILY-404";Tend="1449";Tstart="956";shortTE="F";uid="00c341a8-7896-4920-bf24-59580f574af4"
CM022874.1	RepeatMasker	DNA/Kolobok-T2	16563295	16563404	720	+	.	ID="RND-1_FAMILY-20";Tend="955";Tstart="846";shortTE="F";uid="101efa6f-af29-49b6-8310-06e48ee31511"
CM022874.1	RepeatMasker	SINE/tRNA-RTE	28865613	28865917	509	+	.	ID="RND-4_FAMILY-384";Tend="1166";Tstart="810";shortTE="F";uid="8983388c-fab2-4474-9595-128f6881007b"
CM022874.1	RepeatMasker	SINE/tRNA-RTE	9801890	9802086	457	+	.	ID="RND-4_FAMILY-384";Tend="1104";Tstart="858";shortTE="F";uid="7b6dc14f-21a9-407e-9d4a-141a1b4f3cf7"
CM022874.1	RepeatMasker	SINE/MIR	7603118	7603226	485	+	.	ID="RND-1_FAMILY-44";Tend="973";Tstart="867";shortTE="F";uid="12f3e857-5cf7-4e86-b395-818220b047c7"
CM022874.1	RepeatMasker	Unknown	42315600	42315740	671	+	.	ID="RND-1_FAMILY-251";Tend="859";Tstart="723";shortTE="F";uid="c1da5de8-472d-4831-8ad1-19ff165f433e"
CM022874.1	RepeatMasker	DNA/TcMar-Tc1	33712685	33713306	2759	+	.	ID="rnd-1_family-1118";Tend="1478";Tstart="913";shortTE="F";uid="a3c79bba-45a3-40b3-acc5-c9cca6cba19b"
CM022874.1	RepeatMasker	RC/Helitron	38006334	38006524	1119	+	.	ID="RND-6_FAMILY-20544";Tend="1516";Tstart="1334";shortTE="F";uid="3e66c53c-221e-42ad-97cc-8a4fa3bfc915"
CM022874.1	RepeatMasker	LINE/CR1	2473318	2473423	847	+	.	ID="RND-6_FAMILY-854";Tend="1057";Tstart="952";shortTE="F";uid="86aa1f47-40d7-46ef-a010-210cd53572c2"
CM022874.1	RepeatMasker	Unknown	42248958	42249076	591	+	.	ID="RND-6_FAMILY-2803";Tend="1116";Tstart="1000";shortTE="F";uid="553cf962-c983-4dec-bcdc-a30322e5ee18"
CM022874.1	RepeatMasker	Unknown	38839892	38840035	778	+	.	ID="RND-1_FAMILY-49";Tend="1115";Tstart="964";shortTE="F";uid="1fc2b565-5861-409c-8167-9d0320373372"
CM022874.1	RepeatMasker	Satellite	22155397	22155522	590	+	.	ID="SAT-1_LVA";Tend="356";Tstart="229";shortTE="F";uid="899c2173-5848-4dea-8469-6545daa6383f"
CM022874.1	RepeatMasker	Unknown	17867115	17867377	1929	+	.	ID="RND-6_FAMILY-7290";Tend="1415";Tstart="1155";shortTE="F";uid="7cbb48a8-cac9-42ee-add5-16d2eb3ddfeb"
CM022874.1	RepeatMasker	Unknown	29357052	29357255	503	+	.	ID="RND-6_FAMILY-1126";Tend="1580";Tstart="1354";shortTE="F";uid="2fa7c29e-5ac6-4f93-9132-27f894aefd89"
CM022874.1	RepeatMasker	Unknown	2937778	2937926	839	+	.	ID="RND-6_FAMILY-4";Tend="1607";Tstart="1463";shortTE="F";uid="1c5701d0-1453-450d-b074-04ad29d23f51"
CM022874.1	RepeatMasker	RC/Helitron	31248710	31248845	724	+	.	ID="RND-6_FAMILY-4124";Tend="682";Tstart="569";shortTE="F";uid="884ec2bc-a995-4f64-b3c6-c809c0269e6d"
CM022874.1	RepeatMasker	Unknown	42939813	42939946	686	+	.	ID="RND-1_FAMILY-66";Tend="1065";Tstart="937";shortTE="F";uid="82c11ab1-4507-43a7-b577-6c6170e0a9ed"
CM022874.1	RepeatMasker	DNA/TcMar-Mariner	48094194	48095058	2831	+	.	ID="MARINER-N15_RPR";Tend="906";Tstart="1";shortTE="F";uid="ef6853fc-a367-4607-986a-30c5b686e004"
CM022874.1	RepeatMasker	Unknown	40273309	40273504	1003	+	.	ID="RND-3_FAMILY-183";Tend="957";Tstart="777";shortTE="F";uid="763d29c3-928e-4dcc-a212-d3f312231ead"
CM022874.1	RepeatMasker	Satellite	46353085	46353362	2070	+	.	ID="RND-6_FAMILY-577";Tend="1022";Tstart="745";shortTE="F";uid="0830806a-04b3-4d58-be70-daa0b011fcd6"
CM022874.1	RepeatMasker	RC/Helitron	49661479	49662559	4581	+	.	ID="RND-1_FAMILY-95";Tend="1970";Tstart="937";shortTE="F";uid="391a1d1e-3939-41c4-b3a5-09fd154235a3"
CM022874.1	RepeatMasker	SINE/MIR	43812546	43812986	1740	+	.	ID="RND-1_FAMILY-44";TEgroup="ctg_1%7CRND-1_FAMILY-44%7C17";Tend="1184";Tstart="873";shortTE="F";uid="f7244c0f-5a9a-4b50-89e2-f22a86c43674"
CM022874.1	RepeatMasker	Unknown	21749324	21749691	908	+	.	ID="RND-1_FAMILY-206";TEgroup="ctg_1%7CRND-1_FAMILY-206%7C2";Tend="1809";Tstart="42";shortTE="F";uid="9dfba624-bea3-455e-b345-d7ee21af808d"
CM022874.1	RepeatMasker	DNA/hAT-Ac	10793580	10794928	11015	+	.	ID="RND-1_FAMILY-18";Tend="2170";Tstart="786";shortTE="F";uid="07768704-8fd7-46da-8e3f-822713863181"
CM022874.1	RepeatMasker	DNA	29534999	29535443	3020	+	.	ID="RND-4_FAMILY-311";Tend="943";Tstart="463";shortTE="F";uid="6388e6dc-79e3-46de-a1ba-0351ace870d1"
CM022874.1	RepeatMasker	Unknown	28723885	28724043	1016	+	.	ID="RND-6_FAMILY-2436";Tend="1258";Tstart="1113";shortTE="F";uid="4e5b9538-f5b1-493d-aaca-29c141e877a3"
CM022874.1	RepeatMasker	Unknown	29175679	29175854	1311	+	.	ID="RND-1_FAMILY-28";Tend="821";Tstart="637";shortTE="F";uid="1eb4e8c0-6484-44bf-b2d1-13931fe62e4f"
CM022874.1	RepeatMasker	Unknown	43279788	43280029	672	+	.	ID="RND-1_FAMILY-336";TEgroup="ctg_1%7CRND-1_FAMILY-336%7C1";Tend="1158";Tstart="972";shortTE="F";uid="db071e54-96ee-4b6f-837b-b3d8d3e63034"
CM022874.1	RepeatMasker	Unknown	39811500	39811600	769	+	.	ID="RND-2_FAMILY-87";Tend="1064";Tstart="963";shortTE="F";uid="6cf8bc17-080e-4ec4-b5be-4c12ddd172e3"
CM022874.1	RepeatMasker	RC/Helitron	25870605	25871465	6145	+	.	ID="RND-6_FAMILY-671";Tend="2253";Tstart="1334";shortTE="F";uid="4dbae8f8-b68c-4565-b6cd-ad08cb3401d4"
CM022874.1	RepeatMasker	Unknown	10417268	10417726	2050	+	.	ID="RND-6_FAMILY-6343";Tend="1373";Tstart="882";shortTE="F";uid="8e1c913b-4211-4f8f-ae08-c63b398971bc"
CM022874.1	RepeatMasker	Unknown	47370959	47371089	932	+	.	ID="RND-5_FAMILY-215";Tend="1327";Tstart="1190";shortTE="F";uid="638e463f-a8b4-442a-b474-1e7c4a250da4"
CM022874.1	RepeatMasker	Unknown	39295368	39295498	855	+	.	ID="RND-6_FAMILY-3805";Tend="1516";Tstart="1388";shortTE="F";uid="d8894488-37a1-43ab-9299-5119f7c15fe0"
CM022874.1	RepeatMasker	Unknown	31347225	31347793	4206	+	.	ID="RND-1_FAMILY-138";Tend="1400";Tstart="794";shortTE="F";uid="5c5949fe-cadd-4120-994a-3b486686ae71"
CM022874.1	RepeatMasker	DNA/TcMar-Tc1	17951627	17953034	7876	+	.	ID="RND-1_FAMILY-658";Tend="2305";Tstart="750";shortTE="F";uid="7b22a7fb-effb-4b8e-aec1-e8efb221a9de"
CM022874.1	RepeatMasker	DNA/CMC-Chapaev-3	46503042	46503459	3014	+	.	ID="RND-1_FAMILY-68";Tend="1411";Tstart="916";shortTE="F";uid="e316ce23-ce1d-487a-9f8b-12b7bb1ec725"
CM022874.1	RepeatMasker	Unknown	44056371	44056493	690	+	.	ID="RND-1_FAMILY-176";Tend="695";Tstart="576";shortTE="F";uid="53535deb-ad56-491f-b0ec-4cf4468d3d9c"
CM022874.1	RepeatMasker	LINE/CR1	17575602	17575702	509	+	.	ID="RND-5_FAMILY-2246";Tend="1363";Tstart="1265";shortTE="F";uid="81946f40-e1b6-45fd-8272-d620ba576ffd"
CM022874.1	RepeatMasker	LINE/L2	52387410	52387787	1819	+	.	ID="RND-5_FAMILY-207";Tend="1453";Tstart="1089";shortTE="F";uid="68f8783c-502b-4e3e-b06d-712989f5f239"
CM022874.1	RepeatMasker	LINE/CR1	4943002	4943117	609	+	.	ID="RND-5_FAMILY-1384";Tend="2139";Tstart="2028";shortTE="F";uid="d134e5d2-4927-45e9-87e2-fcf98f390d38"
CM022874.1	RepeatMasker	Unknown	17450365	17450704	1488	+	.	ID="RND-1_FAMILY-55";Tend="738";Tstart="366";shortTE="F";uid="50e913af-39bc-4203-8e15-f77820a48751"
CM022874.1	RepeatMasker	Unknown	23415613	23415717	521	+	.	ID="RND-6_FAMILY-6755";Tend="1196";Tstart="1098";shortTE="F";uid="e9bf3b7b-88a9-4493-8a22-7bcbbe0bc980"
CM022874.1	RepeatMasker	Satellite	19805558	19805874	1017	+	.	ID="RND-6_FAMILY-577";Tend="1100";Tstart="757";shortTE="F";uid="bd7feaab-43f6-44fc-8237-5d9e7dfaa182"
CM022874.1	RepeatMasker	DNA/PIF-Spy	2369469	2369656	1625	+	.	ID="RND-4_FAMILY-830";Tend="818";Tstart="631";shortTE="F";uid="0f95dad8-a7c3-4ca3-9293-984bcbde7206"
CM022874.1	RepeatMasker	Unknown	27572840	27573258	2843	+	.	ID="RND-1_FAMILY-941";Tend="2517";Tstart="2070";shortTE="F";uid="b8a89312-c285-412c-afb9-5b62e3583f72"
CM022874.1	RepeatMasker	Satellite	38455395	38455546	529	+	.	ID="RND-3_FAMILY-672";Tend="1009";Tstart="867";shortTE="F";uid="3af86658-301b-44cd-bf50-6f61f03ca64b"
CM022874.1	RepeatMasker	RC/Helitron	795528	795659	827	+	.	ID="RND-6_FAMILY-8344";Tend="1241";Tstart="1062";shortTE="F";uid="e8a5977e-9428-44cb-aed7-b1807b5869e4"
CM022874.1	RepeatMasker	DNA/TcMar-Tc1	46655275	46655752	2782	+	.	ID="RND-4_FAMILY-1191";Tend="1412";Tstart="928";shortTE="F";uid="5a03ae6c-a19b-44ce-b5d7-7d2a11b03fe1"
CM022874.1	RepeatMasker	RC/Helitron	9048614	9048991	1708	+	.	ID="RND-6_FAMILY-4124";Tend="1666";Tstart="1267";shortTE="F";uid="dc850a1d-5161-4b88-9a95-62c7db4679c2"
CM022874.1	RepeatMasker	Unknown	47007254	47007368	494	+	.	ID="RND-5_FAMILY-4504";Tend="766";Tstart="652";shortTE="F";uid="33121e3e-263d-4710-85d1-32cb98094e23"
CM022874.1	RepeatMasker	RC/Helitron	12593907	12594139	1014	+	.	ID="RND-1_FAMILY-197";TEgroup="ctg_1%7CRND-1_FAMILY-197%7C3";Tend="1745";Tstart="848";shortTE="F";uid="6c671e2d-b036-4167-bd25-27821dc20c75"
CM022874.1	RepeatMasker	RC/Helitron	48798139	48798710	3748	+	.	ID="RND-6_FAMILY-4711";Tend="1501";Tstart="905";shortTE="F";uid="dba778bb-5eb8-4a6c-af70-7a493232a155"
CM022874.1	RepeatMasker	Unknown	34134665	34134838	527	+	.	ID="RND-6_FAMILY-370";Tend="1945";Tstart="1810";shortTE="F";uid="5f42de5f-1de3-458d-9666-710431b3371c"
CM022874.1	RepeatMasker	DNA/hAT-Charlie	5581273	5581405	420	+	.	ID="RND-6_FAMILY-2166";Tend="1540";Tstart="1410";shortTE="F";uid="9d57664b-187e-4077-bfa3-770f2aab5472"
CM022874.1	RepeatMasker	DNA/hAT-hATx	14818639	14819393	5830	+	.	ID="RND-1_FAMILY-390";Tend="1678";Tstart="916";shortTE="F";uid="b007a70c-7ea2-4c6a-b966-ace5997054dc"
CM022874.1	RepeatMasker	LINE/RTE-BovB	13162989	13163285	1389	+	.	ID="RND-1_FAMILY-30";Tend="1119";Tstart="813";shortTE="F";uid="0e3dbf77-f596-406c-8f9a-c1b59f48e2dc"
CM022874.1	RepeatMasker	SINE/tRNA-RTE	49193581	49193761	1262	+	.	ID="RND-6_FAMILY-1330";Tend="1093";Tstart="911";shortTE="F";uid="9d4a98a4-3129-414f-b8f9-afde7a64026e"
CM022874.1	RepeatMasker	SINE/tRNA-RTE	7937711	7937846	401	+	.	ID="RND-4_FAMILY-339";Tend="1010";Tstart="877";shortTE="F";uid="b057e4ca-45ca-40f9-904e-b56375b84530"
CM022874.1	RepeatMasker	Satellite	49263089	49263350	1611	+	.	ID="RND-6_FAMILY-46";Tend="1485";Tstart="1225";shortTE="F";uid="d0d744eb-eacd-4119-a99a-ae3dea4d4ef4"
CM022874.1	RepeatMasker	DNA/TcMar-Tc1	1047926	1048400	3830	+	.	ID="RND-1_FAMILY-376";Tend="1697";Tstart="1227";shortTE="F";uid="37a3bd0b-065d-4fff-8fe4-345c552f39fb"
CM022874.1	RepeatMasker	Unknown	43708451	43708768	2232	+	.	ID="RND-6_FAMILY-9040";Tend="1338";Tstart="1010";shortTE="F";uid="810a9a0f-6bea-4e1c-a409-670d86a1681d"
CM022874.1	RepeatMasker	DNA/TcMar-Mariner	30071703	30071869	1238	+	.	ID="RND-6_FAMILY-2715";Tend="1058";Tstart="891";shortTE="F";uid="27f4ba64-23a4-43b0-95c5-b05032d15fa0"
CM022874.1	RepeatMasker	DNA/TcMar-Tc1	25801627	25802008	2684	+	.	ID="RND-6_FAMILY-514";Tend="1326";Tstart="917";shortTE="F";uid="4d4dca19-aae6-4769-a3d4-cd53aa642c49"
CM022874.1	RepeatMasker	DNA/hAT-hATx	28782904	28783613	4136	+	.	ID="RND-1_FAMILY-390";Tend="1685";Tstart="914";shortTE="F";uid="b0a03140-5bfa-47b2-b2dd-6133f0180744"
CM022874.1	RepeatMasker	DNA	19000923	19001257	1952	+	.	ID="RND-3_FAMILY-44";Tend="671";Tstart="355";shortTE="F";uid="cc3689cd-7542-43ab-90f8-71f985e73b6a"
CM022874.1	RepeatMasker	RC/Helitron	18073153	18074185	3762	+	.	ID="RND-6_FAMILY-2083";TEgroup="ctg_1%7CRND-6_FAMILY-2083%7C3";Tend="1712";Tstart="968";shortTE="F";uid="2c162c43-143b-44cb-ad04-397a974afc5f"
CM022874.1	RepeatMasker	DNA/hAT-Tip100	21747534	21747785	1624	+	.	ID="rnd-1_family-412";Tend="1358";Tstart="1116";shortTE="F";uid="4bc473c2-78e2-4e35-a2b7-d0d1195b871b"
CM022874.1	RepeatMasker	DNA/hAT-Tip100	11719257	11719908	4602	+	.	ID="RND-1_FAMILY-267";Tend="1364";Tstart="723";shortTE="F";uid="7f53b9cc-12d8-4cd1-af38-5f7c9aff210a"
CM022874.1	RepeatMasker	Unknown	444075	444185	781	+	.	ID="RND-4_FAMILY-832";Tend="1337";Tstart="1219";shortTE="F";uid="d79562a0-d1ed-4ba9-952a-fc182052ef4f"
CM022874.1	RepeatMasker	Unknown	44117791	44118043	1409	+	.	ID="RND-1_FAMILY-91";Tend="1155";Tstart="875";shortTE="F";uid="4f771dd0-1e68-43df-a0f9-4fa5aa8413de"
CM022874.1	RepeatMasker	RC/Helitron	30614775	30614898	577	+	.	ID="RND-6_FAMILY-2083";Tend="1114";Tstart="981";shortTE="F";uid="aad60969-5dc2-4a33-88bc-8516b996103e"
CM022874.1	RepeatMasker	DNA/hAT-Charlie	38981672	38982025	1548	+	.	ID="RND-1_FAMILY-582";Tend="1239";Tstart="949";shortTE="F";uid="f368cbb9-58e7-4f35-9365-2d4d33a95c4a"
CM022874.1	RepeatMasker	DNA/hAT-Charlie	41064429	41064720	982	+	.	ID="RND-1_FAMILY-582";Tend="1175";Tstart="943";shortTE="F";uid="3e07bf32-092b-4d78-a81b-65f8a7a25ed0"
CM022874.1	RepeatMasker	LINE/Penelope	40831076	40831210	717	+	.	ID="RND-1_FAMILY-172";Tend="1474";Tstart="1337";shortTE="F";uid="f96a6ab9-ba98-4199-a6d1-61bbe94d4838"
CM022874.1	RepeatMasker	DNA/PIF-Harbinger	4434251	4434744	3871	+	.	ID="RND-6_FAMILY-8175";Tend="1586";Tstart="1128";shortTE="F";uid="6d8bdbb7-710d-4833-af41-9bc7982a7ae0"
CM022874.1	RepeatMasker	Unknown	26591116	26592128	7523	+	.	ID="RND-1_FAMILY-109";Tend="1844";Tstart="818";shortTE="F";uid="3465d413-4bbc-4196-8852-1de382081016"
CM022874.1	RepeatMasker	SINE/tRNA-RTE	38614100	38614277	865	+	.	ID="RND-1_FAMILY-65";Tend="1132";Tstart="962";shortTE="F";uid="3524c171-99a5-40e4-9a0f-712bf47534c8"
CM022874.1	RepeatMasker	DNA/hAT-Charlie	49066955	49067411	1911	+	.	ID="RND-2_FAMILY-110";Tend="1327";Tstart="929";shortTE="F";uid="063903af-68e6-4786-a471-5f805bfe1773"
CM022874.1	RepeatMasker	Unknown	3086601	3086763	582	+	.	ID="RND-4_FAMILY-70";Tend="1291";Tstart="1110";shortTE="F";uid="3aa7a64e-f721-4962-b99c-e7dbd30d9b5d"
CM022874.1	RepeatMasker	DNA/TcMar-Tc1	42078598	42079122	1525	+	.	ID="RND-1_FAMILY-288";TEgroup="ctg_1%7CRND-1_FAMILY-288%7C1";Tend="1693";Tstart="970";shortTE="F";uid="ab8a4fe3-6d97-4d57-9f09-ff537927998f"
CM022874.1	RepeatMasker	RC/Helitron	4211605	4211725	612	+	.	ID="HELITRON-N7_PXU";Tend="121";Tstart="1";shortTE="F";uid="b65b91a5-24e7-443c-a7be-213cecbe3a34"
CM022874.1	RepeatMasker	Unknown	43790776	43791382	3827	+	.	ID="RND-1_FAMILY-39";Tend="1383";Tstart="759";shortTE="F";uid="a7720f82-0238-4790-99b3-e18198d87f8b"
CM022874.1	RepeatMasker	LINE/RTE-BovB	51140793	51141153	2457	+	.	ID="RND-1_FAMILY-75";Tend="1821";Tstart="1449";shortTE="F";uid="c173cc04-3d99-449c-a000-404ce34370e3"
CM022874.1	RepeatMasker	Unknown	42549612	42549757	417	+	.	ID="RND-3_FAMILY-37";TEgroup="ctg_1%7CRND-3_FAMILY-37%7C22";Tend="1370";Tstart="1288";shortTE="T";uid="35eb1a1a-72f6-469f-b259-e32d10d2fbbd"
CM022874.1	RepeatMasker	LINE/RTE-BovB	30287566	30287733	951	+	.	ID="RND-6_FAMILY-380";Tend="1074";Tstart="909";shortTE="F";uid="f8e8c4e0-4f1f-4a89-b249-7bd92753a940"
CM022874.1	RepeatMasker	LINE/L2	11178058	11178566	3532	+	.	ID="RND-1_FAMILY-484";Tend="1333";Tstart="838";shortTE="F";uid="9b2f9e07-9fd7-4b16-8d27-73ddac84df95"
CM022874.1	RepeatMasker	Unknown	5099798	5100439	2376	+	.	ID="RND-1_FAMILY-39";Tend="1376";Tstart="763";shortTE="F";uid="50b2f829-c071-4efe-81d0-86cc9de447e5"
CM022874.1	RepeatMasker	DNA/TcMar-Tc1	48873392	48873873	3362	+	.	ID="RND-5_FAMILY-701";Tend="1466";Tstart="990";shortTE="F";uid="5cd4a544-7aac-4e6f-9842-b89fc8e2d5e1"
CM022874.1	RepeatMasker	Satellite	50386805	50387077	2296	+	.	ID="RND-6_FAMILY-577";Tend="1290";Tstart="1022";shortTE="F";uid="96d9974b-91e8-425e-89c8-564cb7fa1bf1"
CM022874.1	RepeatMasker	DNA/MULE-MuDR	49261180	49261313	1042	+	.	ID="RND-1_FAMILY-161";Tend="1087";Tstart="956";shortTE="F";uid="af8e5aaf-1b51-49d6-b95d-4d99ffc9bd3c"
CM022874.1	RepeatMasker	DNA/TcMar-Tc1	5691994	5692190	1061	+	.	ID="RND-1_FAMILY-19";Tend="1942";Tstart="1744";shortTE="F";uid="eed1958e-22c8-4f10-9266-858d0e205853"
CM022874.1	RepeatMasker	DNA/Academ-1	22797446	22797695	2014	+	.	ID="RND-5_FAMILY-209";Tend="1032";Tstart="784";shortTE="F";uid="3ea70aab-1861-48e0-a489-ea786b13ec7b"
CM022874.1	RepeatMasker	Unknown	11269165	11269465	1777	+	.	ID="RND-6_FAMILY-154";Tend="1542";Tstart="1243";shortTE="F";uid="f8986adb-bacf-45ca-a5d1-d0c3796c1b4d"
CM022874.1	RepeatMasker	Unknown	39832371	39832736	489	+	.	ID="RND-5_FAMILY-523";TEgroup="ctg_1%7CRND-5_FAMILY-523%7C1";Tend="1157";Tstart="850";shortTE="F";uid="2421e49b-38d8-469e-b0d0-98c1b9766d97"
CM022874.1	RepeatMasker	RC/Helitron	21339929	21340271	2958	+	.	ID="RND-1_FAMILY-197";Tend="1190";Tstart="848";shortTE="F";uid="51cd8426-7b94-4ee7-863e-ea25a90dbcf3"
CM022874.1	RepeatMasker	Unknown	30147897	30148069	1185	+	.	ID="RND-5_FAMILY-502";Tend="1342";Tstart="1169";shortTE="F";uid="0a49e8bd-b7d3-4772-b869-d659f086b755"
CM022874.1	RepeatMasker	Unknown	8852264	8852452	1204	+	.	ID="RND-5_FAMILY-277";Tend="891";Tstart="690";shortTE="F";uid="2a5cb573-f12d-416d-8c9e-782865e247a3"
CM022874.1	RepeatMasker	LINE/Penelope	47616439	47616584	445	+	.	ID="RND-6_FAMILY-3156";Tend="1141";Tstart="996";shortTE="F";uid="5d22eb41-18c4-43fb-8f5d-b4fa0e3baac3"
CM022874.1	RepeatMasker	Unknown	28631449	28631600	492	+	.	ID="RND-1_FAMILY-865";Tend="847";Tstart="679";shortTE="F";uid="6b75660c-4af8-4ff9-b7bb-099478f226b0"
CM022874.1	RepeatMasker	Unknown	27445179	27445305	450	+	.	ID="RND-1_FAMILY-627";Tend="1249";Tstart="1116";shortTE="F";uid="80a04d48-a2b5-443a-b03a-fb96eae3f08e"
CM022874.1	RepeatMasker	LINE/Penelope	740669	740877	1339	+	.	ID="RND-1_FAMILY-923";Tend="1483";Tstart="1270";shortTE="F";uid="8e6517c0-ab61-45a3-9142-ef4c823bc097"
CM022874.1	RepeatMasker	Unknown	38807378	38807532	763	+	.	ID="RND-1_FAMILY-472";Tend="1052";Tstart="928";shortTE="F";uid="f7abf111-8417-439d-8811-91dca8f755eb"
CM022874.1	RepeatMasker	Unknown	32190942	32191079	631	+	.	ID="RND-6_FAMILY-87";Tend="1165";Tstart="1020";shortTE="F";uid="2279654d-f45f-4f15-85ec-eab919927589"
CM022874.1	RepeatMasker	DNA/TcMar-Tc1	50747415	50747815	2694	+	.	ID="RND-1_FAMILY-32";Tend="1568";Tstart="1168";shortTE="F";uid="855a40b8-f748-43bb-a955-9bce79f5f905"
CM022874.1	RepeatMasker	RC/Helitron	35512049	35512363	1616	+	.	ID="RND-1_FAMILY-193";Tend="1167";Tstart="855";shortTE="F";uid="ce6b2432-20ec-464a-a996-f4767e11337a"
CM022874.1	RepeatMasker	DNA/hAT-Tip100	44900756	44901263	2291	+	.	ID="RND-1_FAMILY-209";Tend="1365";Tstart="872";shortTE="F";uid="450d4795-bdab-426b-ae7b-85acede0b835"
CM022874.1	RepeatMasker	Unknown	50375916	50376342	1992	+	.	ID="RND-3_FAMILY-254";Tend="1430";Tstart="976";shortTE="F";uid="1d2eef1c-80ea-4da6-bbdb-f4ee3964828f"
CM022874.1	RepeatMasker	Unknown	19142233	19142839	3421	+	.	ID="RND-4_FAMILY-132";Tend="1517";Tstart="958";shortTE="F";uid="57bb94af-7487-4bca-bd78-cb190bdc977b"
CM022874.1	RepeatMasker	Unknown	11829413	11830729	3083	+	.	ID="RND-1_FAMILY-92";Tend="1837";Tstart="614";shortTE="F";uid="da831d4b-f914-40a1-9f9e-7cc4731ec10c"
CM022874.1	RepeatMasker	Unknown	12819335	12819808	2088	+	.	ID="RND-6_FAMILY-1126";Tend="1014";Tstart="472";shortTE="F";uid="b5164609-3f96-4568-85fb-7ccc6bf0582d"
CM022874.1	RepeatMasker	RC/Helitron	37715727	37716106	1592	+	.	ID="RND-1_FAMILY-170";Tend="1402";Tstart="995";shortTE="F";uid="19691488-55f5-4503-8b19-0809e21fe447"
CM022874.1	RepeatMasker	RC/Helitron	43282776	43283053	1136	+	.	ID="RND-4_FAMILY-808";Tend="1158";Tstart="885";shortTE="F";uid="d13e79fa-c95e-463d-bfc2-f416c9694d8c"
CM022874.1	RepeatMasker	Unknown	18069220	18069455	401	+	.	ID="RND-6_FAMILY-370";TEgroup="ctg_1%7CRND-6_FAMILY-370%7C3";Tend="1958";Tstart="1806";shortTE="F";uid="683f4307-b9e3-447b-8afc-6e575a8ff53b"
CM022874.1	RepeatMasker	Unknown	51079385	51079664	447	+	.	ID="RND-5_FAMILY-555";Tend="1247";Tstart="1029";shortTE="F";uid="7efc5c20-d177-4539-8232-b567ef118ab7"
CM022874.1	RepeatMasker	LINE/RTE-BovB	7796429	7796558	579	+	.	ID="RND-5_FAMILY-292";Tend="1329";Tstart="1187";shortTE="F";uid="983a6d5f-fdd2-4f12-9ecb-55a0110a53c1"
CM022874.1	RepeatMasker	Unknown	17646515	17646672	599	+	.	ID="RND-5_FAMILY-574";Tend="987";Tstart="766";shortTE="F";uid="56495a74-0485-4d1e-a020-864252309f3b"
CM022874.1	RepeatMasker	Unknown	42856593	42856702	682	+	.	ID="RND-6_FAMILY-7290";Tend="1212";Tstart="1097";shortTE="F";uid="d74506f6-2769-49f5-b360-c8c0fd1fbf67"
CM022874.1	RepeatMasker	Unknown	28256674	28256883	627	+	.	ID="RND-6_FAMILY-6755";Tend="1246";Tstart="1035";shortTE="F";uid="324af8dd-f85d-482d-9c12-94582f390b9d"
CM022874.1	RepeatMasker	Unknown	5254435	5255004	3399	+	.	ID="RND-4_FAMILY-132";Tend="1528";Tstart="954";shortTE="F";uid="2701b802-0db7-4715-9348-14ac8eea8070"
CM022874.1	RepeatMasker	Unknown	29965885	29966696	3054	+	.	ID="RND-5_FAMILY-2732";Tend="1699";Tstart="1046";shortTE="F";uid="8133dcf6-2ccc-4142-a53c-423ed107a22b"
CM022874.1	RepeatMasker	DNA/hAT-Tip100	47760779	47761221	3510	+	.	ID="RND-1_FAMILY-217";Tend="1302";Tstart="845";shortTE="F";uid="e7d84d1b-8c08-4423-8ea0-9a0f1f97ed59"
CM022874.1	RepeatMasker	Unknown	15931384	15932516	2838	+	.	ID="RND-5_FAMILY-3581";Tend="2470";Tstart="1331";shortTE="F";uid="a542f912-24bd-4f06-ac42-d1f9d7efb6a1"
CM022874.1	RepeatMasker	LINE/CR1	22239970	22240252	836	+	.	ID="RND-6_FAMILY-2535";Tend="646";Tstart="340";shortTE="F";uid="cfda2197-02fb-4a26-9e7d-fe7a516e2a31"
CM022874.1	RepeatMasker	Unknown	43539224	43539387	544	+	.	ID="RND-6_FAMILY-232";Tend="1344";Tstart="1200";shortTE="F";uid="8a4c7b2a-ece3-4b5e-93a7-eb845c60f251"
CM022874.1	RepeatMasker	Unknown	868610	868769	1007	+	.	ID="RND-6_FAMILY-7290";Tend="1352";Tstart="1162";shortTE="F";uid="f58283ad-8cbd-43a4-9ace-ffe81d805cf0"
CM022874.1	RepeatMasker	Unknown	51342032	51342181	546	+	.	ID="RND-6_FAMILY-8384";Tend="1332";Tstart="1180";shortTE="F";uid="83971677-f90d-440e-b8fa-d2a5b2e8a63b"
CM022874.1	RepeatMasker	LINE/CR1	44193074	44193200	618	+	.	ID="RND-6_FAMILY-8660";Tend="1715";Tstart="1592";shortTE="F";uid="df5178e7-ffe0-4e5f-8535-da358d9e707e"
CM022874.1	RepeatMasker	RC/Helitron	28476348	28476579	1769	+	.	ID="RND-6_FAMILY-317";Tend="1155";Tstart="934";shortTE="F";uid="2fd165be-97f8-4d5c-970a-18a4f0ba4574"
CM022874.1	RepeatMasker	RC/Helitron	36067556	36067715	458	+	.	ID="RND-1_FAMILY-314";Tend="475";Tstart="274";shortTE="F";uid="131cfc88-f426-4e37-a42a-2b1f6baa7955"
CM022874.1	RepeatMasker	DNA/hAT-Tip100	24378460	24378605	524	+	.	ID="RND-6_FAMILY-4173";Tend="464";Tstart="326";shortTE="F";uid="e1b6f979-5dfc-4ca1-8dd3-1a8833554adf"
CM022874.1	RepeatMasker	Satellite	47279741	47279856	885	+	.	ID="RND-6_FAMILY-46";Tend="1356";Tstart="1244";shortTE="F";uid="7cf80f94-3c7a-429c-a1c9-44285d283e4a"
CM022874.1	RepeatMasker	Unknown	47259337	47259495	904	+	.	ID="RND-1_FAMILY-342";Tend="1047";Tstart="895";shortTE="F";uid="ad57739e-d61b-4887-b2b5-9af962048038"
CM022874.1	RepeatMasker	RC/Helitron	19268349	19268538	1089	+	.	ID="RND-6_FAMILY-6367";Tend="1025";Tstart="852";shortTE="F";uid="d363662d-6326-4e28-b7fe-9b5acb72399a"
CM022874.1	RepeatMasker	DNA/hAT-Tip100	27953741	27954146	2618	+	.	ID="rnd-1_family-217";Tend="1316";Tstart="702";shortTE="F";uid="8b87c58d-4c8a-4acd-9833-64b7bd7f267f"
CM022874.1	RepeatMasker	Unknown	9663778	9663903	591	+	.	ID="RND-2_FAMILY-87";Tend="1137";Tstart="1013";shortTE="F";uid="e2dbed7d-c24a-4e9e-a8c4-2a3ad00f24f4"
CM022874.1	RepeatMasker	RC/Helitron	12385361	12385886	3558	+	.	ID="RND-6_FAMILY-5746";Tend="1754";Tstart="1244";shortTE="F";uid="2ce7b630-8231-45fc-ab93-2864daf29913"
CM022874.1	RepeatMasker	RC/Helitron	42726362	42726839	3017	+	.	ID="RND-6_FAMILY-2083";Tend="1709";Tstart="1199";shortTE="F";uid="ca0d2ed9-2a99-4c2d-ae17-07347c2a501d"
CM022874.1	RepeatMasker	SINE/tRNA-RTE	41356385	41356535	982	+	.	ID="RND-1_FAMILY-65";Tend="1125";Tstart="975";shortTE="F";uid="3fd1354a-ec57-43df-ba0c-a18d3f1f14b3"
CM022874.1	RepeatMasker	Unknown	3835185	3835949	3710	+	.	ID="RND-6_FAMILY-7358";Tend="2458";Tstart="937";shortTE="F";uid="a2b0e181-b860-4abf-97fd-02cb6d6595f3"
CM022874.1	RepeatMasker	RC/Helitron	28808179	28808687	2103	+	.	ID="RND-1_FAMILY-95";Tend="1619";Tstart="883";shortTE="F";uid="6351ec6f-17e6-48d2-8eba-d0df8c211fae"
CM022874.1	RepeatMasker	RC/Helitron	3434353	3434644	1810	+	.	ID="RND-1_FAMILY-193";Tend="1947";Tstart="1644";shortTE="F";uid="8a435cdc-05ac-4ef9-a43d-386a6d1bd792"
CM022874.1	RepeatMasker	LTR/ERV1	23218999	23219226	1488	+	.	ID="RND-1_FAMILY-268";Tend="1077";Tstart="861";shortTE="F";uid="ef0f7b0a-7517-4a33-b2e3-9b86fadc6423"
CM022874.1	RepeatMasker	Unknown	49150127	49150498	666	+	.	ID="RND-4_FAMILY-560";TEgroup="ctg_1%7CRND-4_FAMILY-560%7C30";Tend="1397";Tstart="871";shortTE="F";uid="502f1bdb-7f12-4319-909a-26ac1d16dc61"
CM022874.1	RepeatMasker	Unknown	31601868	31602503	707	+	.	ID="RND-6_FAMILY-154";TEgroup="ctg_1%7CRND-6_FAMILY-154%7C1";Tend="1729";Tstart="1275";shortTE="F";uid="e2e31f8f-e931-4ba3-9fd8-c668f53bc755"
CM022874.1	RepeatMasker	Unknown	16742504	16742806	1852	+	.	ID="RND-6_FAMILY-2803";Tend="1247";Tstart="917";shortTE="F";uid="6d21f910-3878-4a90-a566-e6770a91e648"
CM022874.1	RepeatMasker	DNA/CMC-Chapaev-3	1120363	1120803	3163	+	.	ID="RND-6_FAMILY-672";Tend="1373";Tstart="900";shortTE="F";uid="2444f36d-188f-43b8-9bb5-fd141b29f4f3"
CM022874.1	RepeatMasker	LINE/RTE-BovB	2963885	2964216	1727	+	.	ID="RND-5_FAMILY-1885";Tend="1218";Tstart="910";shortTE="F";uid="789e673e-ec76-4809-a94b-9142782e5d73"
CM022874.1	RepeatMasker	RC/Helitron	41134764	41134879	801	+	.	ID="RND-1_FAMILY-496";Tend="1268";Tstart="1156";shortTE="F";uid="2ebcaa2a-995a-4285-b18d-0a8f9aa08da4"
CM022874.1	RepeatMasker	LINE/RTE-BovB	39700213	39700522	1521	+	.	ID="RND-1_FAMILY-30";Tend="1124";Tstart="800";shortTE="F";uid="e4c11a78-ea30-48c4-9939-2287b6c1b9f8"
CM022874.1	RepeatMasker	DNA/TcMar-Tc1	981965	982187	1604	+	.	ID="RND-1_FAMILY-423";Tend="1129";Tstart="910";shortTE="F";uid="d420f46a-0720-4491-8fd4-b76334b1327e"
CM022874.1	RepeatMasker	Unknown	13679127	13680131	4778	+	.	ID="RND-1_FAMILY-92";Tend="1678";Tstart="599";shortTE="F";uid="044a0136-b7de-4275-9047-d81df4cf315b"
CM022874.1	RepeatMasker	Unknown	47815405	47815676	1582	+	.	ID="RND-3_FAMILY-254";Tend="1210";Tstart="919";shortTE="F";uid="298b5c75-4245-4331-9945-646ac0e62bb1"
CM022874.1	RepeatMasker	LINE/Penelope	48134276	48134434	405	+	.	ID="RND-1_FAMILY-172";TEgroup="ctg_1%7CRND-1_FAMILY-172%7C11";Tend="1522";Tstart="1410";shortTE="T";uid="b17166d3-7a1d-4ab2-bd7c-3691cfd5064f"
CM022874.1	RepeatMasker	LINE/RTE-BovB	13367752	13367994	733	+	.	ID="RND-5_FAMILY-1267";Tend="1486";Tstart="1200";shortTE="F";uid="7b70b376-f1fb-46e6-a556-7437b0597dc7"
CM022874.1	RepeatMasker	RC/Helitron	5715133	5715371	1812	+	.	ID="RND-6_FAMILY-2083";Tend="1712";Tstart="1459";shortTE="F";uid="b3385685-2b0e-457a-ab77-5a7923e0eacd"
CM022874.1	RepeatMasker	RC/Helitron	47463229	47463470	1651	+	.	ID="RND-6_FAMILY-317";Tend="1178";Tstart="935";shortTE="F";uid="008a45ed-2959-4e39-bac3-1e806ec3366c"
CM022874.1	RepeatMasker	Unknown	51722682	51722864	815	+	.	ID="RND-1_FAMILY-49";Tend="1523";Tstart="1346";shortTE="F";uid="e0451523-04b5-4036-aafe-d744e4acdd67"
CM022874.1	RepeatMasker	Unknown	22046858	22047028	538	+	.	ID="RND-1_FAMILY-49";Tend="1132";Tstart="959";shortTE="F";uid="bffaf62d-5ef6-407c-b26d-06d4a237f697"
CM022874.1	RepeatMasker	SINE/tRNA-RTE	19332488	19332781	1837	+	.	ID="RND-4_FAMILY-632";Tend="1107";Tstart="795";shortTE="F";uid="46c1408c-3e1c-47aa-b9ee-52cf8b0cf949"
CM022874.1	RepeatMasker	SINE/tRNA-RTE	39362787	39362971	955	+	.	ID="RND-1_FAMILY-65";Tend="1132";Tstart="896";shortTE="F";uid="0c8badcf-7e3e-46fe-9d62-142ef765b075"
CM022874.1	RepeatMasker	LTR/Gypsy	17305610	17305727	498	+	.	ID="RND-5_FAMILY-5855";Tend="1895";Tstart="1785";shortTE="F";uid="156ab8e7-8e72-4a2b-bfe8-00cbefb33e57"
CM022874.1	RepeatMasker	Unknown	38785063	38785212	631	+	.	ID="RND-4_FAMILY-2111";Tend="1120";Tstart="970";shortTE="F";uid="0cabdf3d-b469-4862-bc76-294ea34ed23d"
CM022874.1	RepeatMasker	Unknown	11975694	11976301	1231	+	.	ID="RND-6_FAMILY-2878";TEgroup="ctg_1%7CRND-6_FAMILY-2878%7C1";Tend="1183";Tstart="937";shortTE="F";uid="89139a82-d73f-43cb-bbfe-525257cbfef1"
CM022874.1	RepeatMasker	DNA/hAT-Tip100	48769750	48770013	1945	+	.	ID="RND-1_FAMILY-209";Tend="1137";Tstart="875";shortTE="F";uid="4e307758-0f1a-410b-85b9-2e0891d00435"
CM022874.1	RepeatMasker	Unknown	21491926	21492083	524	+	.	ID="RND-6_FAMILY-370";Tend="1958";Tstart="1806";shortTE="F";uid="131dd211-210c-4a87-b160-db5b2650d512"
CM022874.1	RepeatMasker	DNA/hAT-Tip100	26708908	26709045	806	+	.	ID="rnd-6_family-8566";Tend="2030";Tstart="1912";shortTE="F";uid="d1e4cbec-11e0-4507-88f4-7cc35c4a4886"
CM022874.1	RepeatMasker	Unknown	30279615	30280649	7535	+	.	ID="RND-6_FAMILY-13993";Tend="2776";Tstart="1767";shortTE="F";uid="9076aa35-1d90-4a07-8c4c-2ec18678a2cd"
CM022874.1	RepeatMasker	LTR/Copia	50841428	50841611	650	+	.	ID="RND-6_FAMILY-2605";Tend="1354";Tstart="1181";shortTE="F";uid="8adaaece-dad9-484f-9435-430e89570f84"
CM022874.1	RepeatMasker	Unknown	46148896	46149015	805	+	.	ID="RND-5_FAMILY-336";Tend="2144";Tstart="2015";shortTE="F";uid="d4ec8707-dc9d-4c11-9726-78d873799b1e"
CM022874.1	RepeatMasker	LTR/Gypsy	31581445	31582110	693	+	.	ID="GYPSY-108_AA-I";Tend="3921";Tstart="3248";shortTE="F";uid="bcab88d6-98fa-4a6e-bd93-993ac2436e81"
CM022874.1	RepeatMasker	Unknown	9225920	9226035	545	+	.	ID="RND-5_FAMILY-34";Tend="1139";Tstart="1003";shortTE="F";uid="9449da18-873a-4c63-8a0a-ea4f6e4473bf"
CM022874.1	RepeatMasker	DNA/hAT-Tip100	40140154	40140457	1449	+	.	ID="RND-5_FAMILY-697";Tend="1156";Tstart="877";shortTE="F";uid="af455824-ceed-4b19-94a5-fe159b71aaf2"
CM022874.1	RepeatMasker	RC/Helitron	24386787	24387950	3758	+	.	ID="RND-1_FAMILY-734";TEgroup="ctg_1%7CRND-1_FAMILY-734%7C1";Tend="2297";Tstart="72";shortTE="F";uid="6a383bd6-02c7-470a-9c46-a6ce51cd4908"
CM022874.1	RepeatMasker	Unknown	10360281	10360614	1499	+	.	ID="RND-5_FAMILY-523";Tend="1180";Tstart="848";shortTE="F";uid="7e2ab669-169e-4fc1-94ad-e3b8dd6f85d7"
CM022874.1	RepeatMasker	DNA/TcMar-Tc1	51437225	51437892	731	+	.	ID="MARINER-13_CFL";TEgroup="ctg_1%7CMARINER-13_CFL%7C7";Tend="1301";Tstart="824";shortTE="F";uid="c8d23874-fb59-4084-a01f-8174c1586d19"
CM022874.1	RepeatMasker	DNA/CMC-Chapaev-3	44257888	44259469	681	+	.	ID="RND-6_FAMILY-11181";TEgroup="ctg_1%7CRND-6_FAMILY-11181%7C2";Tend="2320";Tstart="647";shortTE="F";uid="c18e872b-28e3-4d98-bf83-e240b481e5e8"
CM022874.1	RepeatMasker	LINE/CR1	11409334	11409712	2059	+	.	ID="RND-5_FAMILY-1493";Tend="1230";Tstart="852";shortTE="F";uid="44962669-646a-4cb4-b45b-f7f9f99d58ca"
CM022874.1	RepeatMasker	DNA/hAT-Charlie	47827825	47827982	1129	+	.	ID="RND-1_FAMILY-1135";Tend="1623";Tstart="1462";shortTE="F";uid="44899124-55f4-43a8-ba3c-8fcca020a1cb"
CM022874.1	RepeatMasker	Unknown	8064438	8064752	1884	+	.	ID="RND-6_FAMILY-1901";Tend="1199";Tstart="602";shortTE="F";uid="a0d2edc0-c620-4637-86ae-04fe24a00c67"
CM022874.1	RepeatMasker	Unknown	1517186	1517302	790	+	.	ID="RND-6_FAMILY-6615";Tend="1131";Tstart="975";shortTE="F";uid="800a5caa-27bf-4edf-89b3-5bc5df7c82e0"
CM022874.1	RepeatMasker	Satellite	25015829	25016138	1957	+	.	ID="RND-6_FAMILY-46";Tend="1506";Tstart="1214";shortTE="F";uid="0fee7f99-a2d9-4fde-bcb6-7efa78002117"
CM022874.1	RepeatMasker	DNA/Kolobok-T2	3607606	3607762	1068	+	.	ID="RND-1_FAMILY-20";Tend="977";Tstart="818";shortTE="F";uid="1567edcb-6656-4b26-a3c6-6b0155710d7f"
CM022874.1	RepeatMasker	Unknown	227073	227192	1023	+	.	ID="RND-1_FAMILY-472";Tend="1050";Tstart="932";shortTE="F";uid="288c7b97-b882-4b95-9576-0b693e57cf1c"
CM022874.1	RepeatMasker	DNA/TcMar-Tc1	12130302	12131029	858	+	.	ID="MARINER-13_CFL";TEgroup="ctg_1%7CMARINER-13_CFL%7C2";Tend="1299";Tstart="824";shortTE="F";uid="f812298a-dc72-4033-b967-a6ac8cbcf6c4"
CM022874.1	RepeatMasker	Unknown	11525941	11526166	1693	+	.	ID="RND-6_FAMILY-1750";Tend="1123";Tstart="901";shortTE="F";uid="1cd014ad-8d03-43f8-a3a4-e7119547c885"
CM022874.1	RepeatMasker	Unknown	45623236	45623598	2744	+	.	ID="RND-1_FAMILY-581";Tend="1294";Tstart="893";shortTE="F";uid="c2f79516-9752-4b6c-bd81-6a21f5d564c9"
CM022874.1	RepeatMasker	Unknown	1323175	1323474	1600	+	.	ID="RND-4_FAMILY-176";Tend="1262";Tstart="940";shortTE="F";uid="ac43c84c-1f4a-4052-ac0d-0581f61a49dc"
CM022874.1	RepeatMasker	Satellite	51369196	51369470	2062	+	.	ID="RND-5_FAMILY-2656";Tend="894";Tstart="619";shortTE="F";uid="b6e3467b-a345-4fba-b94d-984aa23b8e05"
CM022874.1	RepeatMasker	SINE/tRNA-RTE	28934523	28934755	1260	+	.	ID="RND-1_FAMILY-65";Tend="1142";Tstart="905";shortTE="F";uid="3a7b673a-7ca1-4331-8d26-c218ff71c453"
CM022874.1	RepeatMasker	Unknown	43436522	43437306	1508	+	.	ID="RND-6_FAMILY-154";Tend="1743";Tstart="735";shortTE="F";uid="62e134a6-e8d6-49f6-a2c1-eb1687f2f25c"
CM022874.1	RepeatMasker	Unknown	5510901	5511334	2223	+	.	ID="RND-5_FAMILY-1058";Tend="1345";Tstart="901";shortTE="F";uid="2cbac648-43dc-434e-8624-0342ee3767a4"
CM022874.1	RepeatMasker	DNA/TcMar-Tc1	9212541	9213579	7337	+	.	ID="RND-6_FAMILY-4109";Tend="2088";Tstart="923";shortTE="F";uid="81256411-abfb-4364-bc1d-826cada761ef"
CM022874.1	RepeatMasker	Unknown	5822824	5823339	1219	+	.	ID="RND-1_FAMILY-188";TEgroup="ctg_1%7CRND-1_FAMILY-188%7C2";Tend="1004";Tstart="803";shortTE="F";uid="a178a1fe-30ca-4327-a2e8-0a893e249b10"
CM022874.1	RepeatMasker	LINE/RTE-BovB	47481358	47481525	547	+	.	ID="RND-5_FAMILY-1267";Tend="1189";Tstart="1011";shortTE="F";uid="b0bb5a95-d9f4-4d88-ae3f-cbb03ef8631d"
CM022874.1	RepeatMasker	Unknown	43256297	43256524	884	+	.	ID="RND-1_FAMILY-49";Tend="1194";Tstart="964";shortTE="F";uid="4bef8871-fc9e-401d-a3e6-342593c6df1e"
CM022874.1	RepeatMasker	LINE/I-Jockey	40708300	40708832	4692	+	.	ID="RND-5_FAMILY-870";Tend="1371";Tstart="840";shortTE="F";uid="c0b4b735-9c21-4f4a-a6ea-9d1454489a6b"
CM022874.1	RepeatMasker	Unknown	31595544	31595659	423	+	.	ID="RND-1_FAMILY-865";Tend="774";Tstart="658";shortTE="F";uid="42c06207-e049-47b9-a1a3-4d0bc6569f7b"
CM022874.1	RepeatMasker	LTR/Gypsy	27877114	27877327	566	+	.	ID="RND-6_FAMILY-8386";Tend="2446";Tstart="2215";shortTE="F";uid="91123414-6037-48b5-9c34-82a743dc2998"
CM022874.1	RepeatMasker	Unknown	28909032	28909193	1245	+	.	ID="RND-4_FAMILY-734";Tend="876";Tstart="723";shortTE="F";uid="f24160af-ad17-4b5f-b9b0-7d26e6572f8a"
CM022874.1	RepeatMasker	SINE/tRNA-RTE	19681846	19682130	1003	+	.	ID="RND-4_FAMILY-632";Tend="1123";Tstart="819";shortTE="F";uid="0534aff9-59f4-4686-bb1e-d13a55a48ddf"
CM022874.1	RepeatMasker	LINE/CR1	34746206	34747788	6426	+	.	ID="RND-5_FAMILY-2246";Tend="1484";Tstart="2";shortTE="F";uid="6b66e533-3577-4c9d-a65f-e108b97740ba"
CM022874.1	RepeatMasker	Unknown	48095130	48095360	1662	+	.	ID="RND-4_FAMILY-2680";Tend="1543";Tstart="1291";shortTE="F";uid="ce648d7a-1395-40ae-a395-cfb02bdba986"
CM022874.1	RepeatMasker	LINE/CR1	38521724	38521845	777	+	.	ID="RND-6_FAMILY-198";Tend="1349";Tstart="1218";shortTE="F";uid="c260ad1c-20e3-4087-9e08-3610008ff2cc"
CM022874.1	RepeatMasker	Unknown	13158393	13160339	10579	+	.	ID="RND-1_FAMILY-199";Tend="2416";Tstart="324";shortTE="F";uid="8e6480fc-5f3c-4b05-bab2-e1f0b34f9111"
CM022874.1	RepeatMasker	DNA/hAT-Charlie	51670311	51670531	2025	+	.	ID="RND-6_FAMILY-5076";Tend="1389";Tstart="1169";shortTE="F";uid="dbbdf587-5ee3-47b5-956e-65e74aae90ae"
CM022874.1	RepeatMasker	LINE/L2	6144350	6144598	857	+	.	ID="RND-4_FAMILY-1748";Tend="2232";Tstart="1979";shortTE="F";uid="0ac28b3d-ffd5-4534-9b14-1cff10587ce2"
CM022874.1	RepeatMasker	DNA/TcMar-Tc1	47003878	47004207	1902	+	.	ID="RND-4_FAMILY-404";Tend="1454";Tstart="1136";shortTE="F";uid="af11f1b3-2649-4b44-a6c4-9fe6f0d10aec"
CM022874.1	RepeatMasker	DNA/TcMar-Mariner	52341288	52341910	3317	+	.	ID="halyomorpha_halys-6_family-2440";Tend="1069";Tstart="99";shortTE="F";uid="1a6d62c5-749b-4069-a730-beafb1955d3b"
CM022874.1	RepeatMasker	DNA/TcMar-Tc1	33272164	33272850	1563	+	.	ID="RND-1_FAMILY-226";TEgroup="ctg_1%7CRND-1_FAMILY-226%7C10";Tend="1776";Tstart="895";shortTE="F";uid="99f0732a-63a0-4abd-848f-3d97cd7e845e"
CM022874.1	RepeatMasker	Unknown	42376703	42377323	2145	+	.	ID="RND-1_FAMILY-483";TEgroup="ctg_1%7CRND-1_FAMILY-483%7C1";Tend="1880";Tstart="1075";shortTE="F";uid="a2f99ef0-ea0b-466f-8fa9-3f5cf0cc6d5e"
CM022874.1	RepeatMasker	LINE/R1-LOA	50370625	50371502	4595	+	.	ID="RND-1_FAMILY-938";Tend="1470";Tstart="620";shortTE="F";uid="3f2ba04b-3f33-4a08-8160-8e1faf2d81de"
CM022874.1	RepeatMasker	LINE/RTE-BovB	40266467	40266701	1533	+	.	ID="RND-1_FAMILY-75";Tend="1823";Tstart="1588";shortTE="F";uid="d6300257-53ce-41f9-a298-bfe9bb384077"
CM022874.1	RepeatMasker	Unknown	40778271	40778552	1397	+	.	ID="RND-6_FAMILY-6755";Tend="1338";Tstart="1022";shortTE="F";uid="2a05b493-4e39-4700-85e0-fb8aea41a6bb"
CM022874.1	RepeatMasker	Satellite	47338511	47338705	1166	+	.	ID="RND-6_FAMILY-46";Tend="1389";Tstart="1198";shortTE="F";uid="67f2485a-0471-4282-a9ee-3228c695cfed"
CM022874.1	RepeatMasker	DNA/TcMar-Tc1	37389245	37389786	2507	+	.	ID="rnd-4_family-404";Tend="1354";Tstart="320";shortTE="F";uid="3634266f-9210-4304-87d2-b171316db629"
CM022874.1	RepeatMasker	Unknown	24192997	24193193	407	+	.	ID="RND-5_FAMILY-16";Tend="1608";Tstart="1388";shortTE="F";uid="65aede20-3833-45bb-b0e7-4dc4a1451ce3"
CM022874.1	RepeatMasker	Unknown	27029388	27029663	1681	+	.	ID="RND-6_FAMILY-10";Tend="1350";Tstart="1084";shortTE="F";uid="25e27669-56ac-4b98-a744-a54e1e8ea6fc"
CM022874.1	RepeatMasker	DNA/hAT-Charlie	45681774	45682040	2060	+	.	ID="RND-2_FAMILY-110";Tend="1325";Tstart="1060";shortTE="F";uid="fd27b82e-9149-4fb6-a141-0ea52224a711"
CM022874.1	RepeatMasker	Unknown	29154640	29155418	3540	+	.	ID="RND-1_FAMILY-189";Tend="2338";Tstart="1545";shortTE="F";uid="123f0630-fe0d-4e67-b6c2-d9a4bd8da8f7"
CM022874.1	RepeatMasker	Unknown	32887361	32887567	424	+	.	ID="RND-5_FAMILY-3189";TEgroup="ctg_1%7CRND-5_FAMILY-3189%7C6";Tend="3112";Tstart="3024";shortTE="T";uid="676e2535-dbf0-456e-8222-5b7edead59e6"
CM022874.1	RepeatMasker	Satellite	783246	783493	1874	+	.	ID="RND-6_FAMILY-46";Tend="1458";Tstart="1211";shortTE="F";uid="c16518c6-2c07-496b-acc5-4eb6edcb1943"
CM022874.1	RepeatMasker	DNA/MULE-MuDR	20739468	20739653	1193	+	.	ID="RND-5_FAMILY-444";Tend="1096";Tstart="908";shortTE="F";uid="c9321e15-ad02-4750-bfd7-f2c22d6cf238"
CM022874.1	RepeatMasker	Unknown	38532423	38532645	1350	+	.	ID="RND-6_FAMILY-7290";Tend="1410";Tstart="1182";shortTE="F";uid="3e4c4eea-6c7b-424f-ae30-37b417f1116a"
CM022874.1	RepeatMasker	DNA	23323497	23324500	3479	+	.	ID="rnd-3_family-44";Tend="2529";Tstart="1230";shortTE="F";uid="bf56f684-56e9-4243-a61b-f12cb91af1f5"
CM022874.1	RepeatMasker	Unknown	5824864	5825088	832	+	.	ID="RND-1_FAMILY-164";Tend="920";Tstart="682";shortTE="F";uid="2601fa2e-39c3-406d-8d5f-fcce4ad5a18f"
CM022874.1	RepeatMasker	Unknown	37893627	37894104	2349	+	.	ID="RND-4_FAMILY-1041";Tend="1363";Tstart="848";shortTE="F";uid="bc0d7022-a2ad-4b51-b638-01ca8dfb741d"
CM022874.1	RepeatMasker	DNA/hAT-Charlie	17776993	17777127	935	+	.	ID="RND-1_FAMILY-582";Tend="1087";Tstart="948";shortTE="F";uid="e634e476-4a2c-4614-8733-11bf689f4548"
CM022874.1	RepeatMasker	DNA/TcMar-Tc1	36342156	36342882	5132	+	.	ID="RND-1_FAMILY-423";Tend="1693";Tstart="923";shortTE="F";uid="13288ba0-08f5-483a-8b62-2b730224c143"
CM022874.1	RepeatMasker	LINE/RTE-BovB	189184	189386	1419	+	.	ID="RND-1_FAMILY-30";Tend="1003";Tstart="801";shortTE="F";uid="e2c31d3c-9bc2-46bb-a982-a9182849b176"
CM022874.1	RepeatMasker	DNA/hAT-Charlie	21027535	21027895	2467	+	.	ID="RND-2_FAMILY-110";Tend="1325";Tstart="968";shortTE="F";uid="e411f980-2709-4cb2-86b7-b04af31f3358"
CM022874.1	RepeatMasker	RC/Helitron	26787480	26787637	1330	+	.	ID="RND-5_FAMILY-1099";Tend="757";Tstart="600";shortTE="F";uid="01c65176-882e-4a1e-8c51-96d688e10653"
CM022874.1	RepeatMasker	Unknown	23763600	23763870	488	+	.	ID="RND-6_FAMILY-6725";Tend="681";Tstart="377";shortTE="F";uid="b6526d7b-b218-4a15-960c-e860ad0b5297"
CM022874.1	RepeatMasker	RC/Helitron	1849843	1850543	4505	+	.	ID="RND-1_FAMILY-35";Tend="1572";Tstart="883";shortTE="F";uid="0294e31d-e3c8-494d-a64a-82b7eca1fd92"
CM022874.1	RepeatMasker	LINE/I-Jockey	37720386	37721930	10832	+	.	ID="RND-6_FAMILY-3093";Tend="1889";Tstart="402";shortTE="F";uid="89adc830-2058-435b-a07c-74a6befde7c2"
CM022874.1	RepeatMasker	Unknown	52270396	52271253	6097	+	.	ID="RND-1_FAMILY-323";Tend="3151";Tstart="2281";shortTE="F";uid="7f05590c-a5d4-4d38-93b9-578554fcecd5"
CM022874.1	RepeatMasker	Unknown	51397212	51397490	2089	+	.	ID="RND-1_FAMILY-281";Tend="1342";Tstart="1066";shortTE="F";uid="024d087f-efc2-4386-a613-4d0026cd4e7b"
CM022874.1	RepeatMasker	Unknown	18605970	18606858	3439	+	.	ID="RND-1_FAMILY-651";Tend="1876";Tstart="969";shortTE="F";uid="07f67615-aca7-4e5f-9d75-f4411d07a0a5"
CM022874.1	RepeatMasker	Unknown	50733651	50733880	1786	+	.	ID="RND-6_FAMILY-3656";Tend="1413";Tstart="1176";shortTE="F";uid="279deb06-1f85-4685-ae4e-d10e7983ed0a"
CM022874.1	RepeatMasker	Unknown	21933153	21933352	1461	+	.	ID="RND-1_FAMILY-138";Tend="993";Tstart="793";shortTE="F";uid="9008ba83-436a-48e3-9d0f-f50e75e74eaa"
CM022874.1	RepeatMasker	Unknown	13590416	13590647	578	+	.	ID="RND-6_FAMILY-370";Tend="2006";Tstart="1802";shortTE="F";uid="f7487ae8-0f69-48b9-aeb8-f256709d9e8e"
CM022874.1	RepeatMasker	DNA/Ginger-2	33480103	33480394	1650	+	.	ID="RND-1_FAMILY-113";Tend="1201";Tstart="930";shortTE="F";uid="e8051cd7-3571-4b1d-bc8e-1768d2899776"
CM022874.1	RepeatMasker	Unknown	47344232	47344361	590	+	.	ID="RND-4_FAMILY-30";Tend="1161";Tstart="1035";shortTE="F";uid="aa0d6857-0cea-4519-8683-c8eb89f1e11b"
CM022874.1	RepeatMasker	DNA/hAT-Tip100	34017901	34018843	6764	+	.	ID="RND-4_FAMILY-2323";Tend="1613";Tstart="737";shortTE="F";uid="ab4d68be-e65c-4a99-90c6-51559a28e6e8"
CM022874.1	RepeatMasker	Unknown	51110428	51110624	1069	+	.	ID="RND-6_FAMILY-8384";Tend="1337";Tstart="1136";shortTE="F";uid="b77155b0-354c-4a9b-b17c-9dfcfaf909d0"
CM022874.1	RepeatMasker	Unknown	2749287	2749443	1024	+	.	ID="RND-4_FAMILY-560";Tend="1008";Tstart="853";shortTE="F";uid="32a1a0ff-4389-4daf-a0e2-cf158e954202"
CM022874.1	RepeatMasker	SINE/5S	18769140	18769296	712	+	.	ID="RND-5_FAMILY-710";Tend="1162";Tstart="1003";shortTE="F";uid="be0fdced-30fe-4064-bd6f-22bf23f5a01b"
CM022874.1	RepeatMasker	Unknown	45992215	45992362	435	+	.	ID="RND-5_FAMILY-1380";Tend="644";Tstart="510";shortTE="F";uid="60714d08-03c5-47b0-8192-a617a63df1b0"
CM022874.1	RepeatMasker	Unknown	48485917	48486027	463	+	.	ID="RND-1_FAMILY-49";Tend="1082";Tstart="970";shortTE="F";uid="a7f9d312-9b09-4126-a83a-ecfbac736cf6"
CM022874.1	RepeatMasker	Unknown	48811987	48812566	3673	+	.	ID="RND-6_FAMILY-1527";TEgroup="ctg_1%7CRND-6_FAMILY-1527%7C10";Tend="1372";Tstart="908";shortTE="F";uid="e7daa629-3f77-4f0f-b088-2b9df02892e6"
CM022874.1	RepeatMasker	Unknown	36720557	36720657	535	+	.	ID="RND-1_FAMILY-66";Tend="1128";Tstart="1031";shortTE="F";uid="1a446678-c5c0-477f-96e1-01620366e324"
CM022874.1	RepeatMasker	LINE/R1-LOA	8962725	8962825	638	+	.	ID="RND-1_FAMILY-938";Tend="724";Tstart="623";shortTE="F";uid="67546e8c-1d89-4330-991d-393caa0967f9"
CM022874.1	RepeatMasker	Unknown	5229697	5229814	713	+	.	ID="RND-1_FAMILY-1090";Tend="1031";Tstart="914";shortTE="F";uid="14dab78f-fbd6-4855-805e-8148a5c3c44c"
CM022874.1	RepeatMasker	LINE/Penelope	37947043	37947542	536	+	.	ID="RND-1_FAMILY-923";TEgroup="ctg_1%7CRND-1_FAMILY-923%7C6";Tend="1411";Tstart="1039";shortTE="F";uid="74a13640-ae52-4a37-a1d9-3ed914d219c9"
CM022874.1	RepeatMasker	Unknown	49802455	49802594	1191	+	.	ID="RND-1_FAMILY-152";Tend="1380";Tstart="1241";shortTE="F";uid="0f7a3bbb-e8d2-4bc6-a4da-5dd1ea42589d"
CM022874.1	RepeatMasker	Unknown	25971627	25971909	1123	+	.	ID="RND-5_FAMILY-502";Tend="1244";Tstart="958";shortTE="F";uid="13cbbac0-0858-4941-8d5d-67e1b24334dc"
CM022874.1	RepeatMasker	RC/Helitron	38662439	38662923	1939	+	.	ID="RND-6_FAMILY-7275";Tend="1350";Tstart="916";shortTE="F";uid="076b3d40-2627-45b7-b51c-f7afc171a078"
CM022874.1	RepeatMasker	Unknown	33530052	33530179	576	+	.	ID="RND-2_FAMILY-238";Tend="1055";Tstart="938";shortTE="F";uid="b90ceea5-5c86-4a68-a8c0-ab4a9bf8fe6d"
CM022874.1	RepeatMasker	Unknown	51118983	51119468	876	+	.	ID="RND-5_FAMILY-336";Tend="2193";Tstart="1441";shortTE="F";uid="3783a9c6-5c91-4838-810a-c5c7468a490f"
CM022874.1	RepeatMasker	Unknown	43681390	43681970	4510	+	.	ID="RND-4_FAMILY-132";Tend="1525";Tstart="952";shortTE="F";uid="e111d4b4-bdc5-4796-9878-ec460d6709a9"
CM022874.1	RepeatMasker	LINE/CR1	32609995	32610096	598	+	.	ID="RND-5_FAMILY-435";Tend="1138";Tstart="1040";shortTE="F";uid="fdba9158-7ab7-4409-bc23-45badd49682d"
CM022874.1	RepeatMasker	LINE/RTE-BovB	24784569	24784752	408	+	.	ID="RND-6_FAMILY-401";Tend="1281";Tstart="1079";shortTE="F";uid="e32a5e08-3edc-4443-a56d-f74eaee4e3b2"
CM022874.1	RepeatMasker	Unknown	10253750	10253940	446	+	.	ID="RND-6_FAMILY-11688";Tend="994";Tstart="780";shortTE="F";uid="d2837345-b7b8-4959-93fc-cf2d2d4d5498"
CM022874.1	RepeatMasker	Unknown	17197908	17198033	1051	+	.	ID="RND-1_FAMILY-138";Tend="978";Tstart="853";shortTE="F";uid="f053cf7b-6a24-43b3-a268-99d0659e683f"
CM022874.1	RepeatMasker	Unknown	4784299	4784762	1220	+	.	ID="RND-1_FAMILY-11";Tend="1390";Tstart="932";shortTE="F";uid="2a925708-c18c-46de-987d-85c24dbe74da"
CM022874.1	RepeatMasker	Unknown	2596027	2596151	542	+	.	ID="RND-6_FAMILY-3679";Tend="1199";Tstart="1097";shortTE="F";uid="9759484c-67ea-4bcd-a607-bc7ecd0dc429"
CM022874.1	RepeatMasker	Unknown	50210523	50211033	3305	+	.	ID="RND-1_FAMILY-49";Tend="1528";Tstart="964";shortTE="F";uid="b44e95fa-e335-49fb-9e20-8da4bb52473f"
CM022874.1	RepeatMasker	Unknown	4783136	4783339	1060	+	.	ID="RND-2_FAMILY-22";Tend="1154";Tstart="956";shortTE="F";uid="47575814-c059-4298-bb5a-b482b2834a14"
CM022874.1	RepeatMasker	Unknown	24316196	24316368	703	+	.	ID="RND-6_FAMILY-9040";Tend="1159";Tstart="986";shortTE="F";uid="9ac7fe3e-3b90-4926-9643-a6beb24a03a5"
CM022874.1	RepeatMasker	LINE/I-Jockey	39128959	39129194	782	+	.	ID="RND-4_FAMILY-1457";Tend="1252";Tstart="975";shortTE="F";uid="d10f8656-6127-46c1-a4eb-3b2be3ff2774"
CM022874.1	RepeatMasker	DNA/hAT-Tip100	31983283	31983433	983	+	.	ID="RND-1_FAMILY-490";Tend="1006";Tstart="873";shortTE="F";uid="a055665d-4c55-4847-bdc8-bf988e393248"
CM022874.1	RepeatMasker	LINE/Penelope	38784426	38784562	629	+	.	ID="RND-1_FAMILY-207";Tend="1014";Tstart="888";shortTE="F";uid="b2abaa3a-f9e6-483d-9bd3-9152f125c1b5"
CM022874.1	RepeatMasker	Unknown	38152450	38152558	835	+	.	ID="RND-4_FAMILY-560";Tend="1887";Tstart="1783";shortTE="F";uid="d1cdd4e0-11a6-4f67-9eab-24492e9a3c96"
CM022874.1	RepeatMasker	Unknown	48275848	48275993	510	+	.	ID="RND-4_FAMILY-1056";Tend="553";Tstart="397";shortTE="F";uid="fce25250-0120-49c0-b6d9-88b7e914f53b"
CM022874.1	RepeatMasker	Unknown	39708423	39708734	1577	+	.	ID="RND-1_FAMILY-281";Tend="1339";Tstart="966";shortTE="F";uid="4b27d96a-6fbe-4210-bda1-d78455045bb2"
CM022874.1	RepeatMasker	Unknown	6895554	6895754	1041	+	.	ID="RND-2_FAMILY-87";Tend="1277";Tstart="1071";shortTE="F";uid="065e6554-0716-4287-aaf8-ad74937b4cfe"
CM022874.1	RepeatMasker	LINE/RTE-BovB	797452	797600	916	+	.	ID="RND-6_FAMILY-380";Tend="1057";Tstart="901";shortTE="F";uid="b340f206-cc06-40d7-978f-5080dd76e717"
CM022874.1	RepeatMasker	LINE/Penelope	43079513	43079708	795	+	.	ID="RND-6_FAMILY-2976";Tend="754";Tstart="561";shortTE="F";uid="6d1f4ef1-a655-4dbf-adec-8e693a5ece4a"
CM022874.1	RepeatMasker	Unknown	51015060	51015453	2672	+	.	ID="RND-1_FAMILY-152";Tend="1386";Tstart="965";shortTE="F";uid="de58e90d-6ca4-4b21-8d8c-1c8b63654e54"
CM022874.1	RepeatMasker	RC/Helitron	49557202	49557434	1963	+	.	ID="RND-6_FAMILY-317";Tend="1155";Tstart="928";shortTE="F";uid="027375ab-2276-414d-bea3-b01964980baf"
CM022874.1	RepeatMasker	Unknown	30902403	30902630	1153	+	.	ID="RND-1_FAMILY-11";Tend="1236";Tstart="851";shortTE="F";uid="6c8b4ec3-a5b5-482d-b47d-4372d178a967"
CM022874.1	RepeatMasker	DNA/MULE-MuDR	8933134	8933305	1247	+	.	ID="RND-5_FAMILY-444";Tend="1079";Tstart="909";shortTE="F";uid="03175210-fdd0-4001-8ce2-68ef79739498"
CM022874.1	RepeatMasker	Unknown	34316093	34316846	5743	+	.	ID="RND-1_FAMILY-28";Tend="2299";Tstart="1536";shortTE="F";uid="bad038b0-6c36-47e1-8dc3-aedbc60a3ecc"
CM022874.1	RepeatMasker	DNA	12568754	12569451	4684	+	.	ID="RND-5_FAMILY-2114";Tend="2639";Tstart="1840";shortTE="F";uid="b9ddb174-b5fe-479c-894c-056e733d7d65"
CM022874.1	RepeatMasker	Unknown	839729	839876	628	+	.	ID="RND-4_FAMILY-30";Tend="1073";Tstart="922";shortTE="F";uid="25682280-a84c-4129-8967-ebc614f5dfbb"
CM022874.1	RepeatMasker	Unknown	12524050	12524505	1656	+	.	ID="RND-1_FAMILY-549";Tend="994";Tstart="527";shortTE="F";uid="9bf3053e-54b8-4d86-8ba7-ced376dfa8e8"
CM022874.1	RepeatMasker	Unknown	22892543	22892648	415	+	.	ID="RND-6_FAMILY-2576";Tend="1820";Tstart="1712";shortTE="F";uid="827d564e-a141-4dcb-b9cb-22282f9aa59c"
CM022874.1	RepeatMasker	Unknown	26854776	26855327	3270	+	.	ID="RND-4_FAMILY-132";Tend="1499";Tstart="951";shortTE="F";uid="c4fa9d3a-24b3-4091-9ff4-0b57dae3c6a2"
CM022874.1	RepeatMasker	Unknown	1869270	1869411	556	+	.	ID="RND-6_FAMILY-8017";Tend="1423";Tstart="1302";shortTE="F";uid="522dfcb3-8014-467f-b71b-109286f560cb"
CM022874.1	RepeatMasker	Unknown	35154942	35155261	2083	+	.	ID="RND-1_FAMILY-11";Tend="1364";Tstart="993";shortTE="F";uid="9f0e5227-4291-4a32-adf2-293390cc0f7f"
CM022874.1	RepeatMasker	Unknown	40627576	40627735	611	+	.	ID="RND-1_FAMILY-506";Tend="1006";Tstart="856";shortTE="F";uid="af3a49d7-4650-4ccb-96a9-7bc9be155e41"
CM022874.1	RepeatMasker	Unknown	42246436	42246636	1366	+	.	ID="RND-6_FAMILY-7290";Tend="1393";Tstart="1161";shortTE="F";uid="aa7cfbaf-666e-46a1-9a0d-7d2781e07254"
CM022874.1	RepeatMasker	Unknown	15019208	15019706	1972	+	.	ID="RND-6_FAMILY-222";TEgroup="ctg_1%7CRND-6_FAMILY-222%7C3";Tend="1705";Tstart="1007";shortTE="F";uid="ff2a0aba-fbc8-4b1a-8718-16db72867d5b"
CM022874.1	RepeatMasker	SINE/tRNA-RTE	37452983	37453108	892	+	.	ID="RND-1_FAMILY-29";Tend="1130";Tstart="1003";shortTE="F";uid="4e952bda-fb7f-42c7-a10f-dda43eb68945"
CM022874.1	RepeatMasker	LINE/L2	37436435	37436621	1223	+	.	ID="RND-4_FAMILY-1748";Tend="2509";Tstart="2332";shortTE="F";uid="087255c7-0c65-482e-b87e-24fe39abaeed"
CM022874.1	RepeatMasker	Unknown	7530371	7530603	1291	+	.	ID="RND-6_FAMILY-7290";Tend="1427";Tstart="1185";shortTE="F";uid="ffdd89b3-a041-4ea4-b1fa-4a71f3d19b7f"
CM022874.1	RepeatMasker	Unknown	3722654	3722938	1067	+	.	ID="RND-1_FAMILY-11";Tend="1340";Tstart="1019";shortTE="F";uid="77e96091-e3ab-458a-9b70-c411e7aaf28f"
CM022874.1	RepeatMasker	RC/Helitron	22523782	22524291	3836	+	.	ID="RND-6_FAMILY-707";Tend="1472";Tstart="924";shortTE="F";uid="0c0f0fd9-ff28-4fa2-b14c-7e81fe7a3015"
CM022874.1	RepeatMasker	Unknown	43326163	43326311	823	+	.	ID="RND-3_FAMILY-183";TEgroup="ctg_1%7CRND-3_FAMILY-183%7C17";Tend="1444";Tstart="761";shortTE="F";uid="097a2832-aba1-410a-b8e9-62a808d193a2"
CM022874.1	RepeatMasker	Unknown	22955414	22956187	3035	+	.	ID="RND-5_FAMILY-1023";Tend="1428";Tstart="746";shortTE="F";uid="7bdb4819-c930-48cc-9bc0-87faeae9b29e"
CM022874.1	RepeatMasker	Unknown	27522047	27522152	470	+	.	ID="RND-6_FAMILY-3679";Tend="1707";Tstart="1604";shortTE="F";uid="db2ab2b3-8701-49a3-a11a-e38145060606"
CM022874.1	RepeatMasker	RC/Helitron	47911775	47912099	1595	+	.	ID="RND-6_FAMILY-4124";Tend="1530";Tstart="1156";shortTE="F";uid="7f4d698c-f753-468e-b29e-b7e1b9074b6b"
CM022874.1	RepeatMasker	Unknown	40994977	40995153	975	+	.	ID="RND-6_FAMILY-6615";Tend="1070";Tstart="903";shortTE="F";uid="3ee3d95d-b43e-4a18-8dfe-42a04f4928a0"
CM022874.1	RepeatMasker	DNA/TcMar-Tc1	36718351	36718555	898	+	.	ID="RND-1_FAMILY-1118";Tend="1479";Tstart="923";shortTE="F";uid="b08ab74b-1f88-4817-a7e0-5d6a22717bb9"
CM022874.1	RepeatMasker	Unknown	48811142	48811293	1346	+	.	ID="RND-1_FAMILY-115";Tend="1273";Tstart="1122";shortTE="F";uid="9586c17c-7d8d-4494-8aed-4ffa2c2118c7"
CM022874.1	RepeatMasker	DNA/hAT-Ac	5922557	5922742	1601	+	.	ID="RND-1_FAMILY-18";Tend="969";Tstart="783";shortTE="F";uid="d583a158-7524-49fa-a804-dcd928dee469"
CM022874.1	RepeatMasker	Unknown	12114612	12114783	873	+	.	ID="RND-5_FAMILY-1251";Tend="852";Tstart="649";shortTE="F";uid="b10eb480-9dde-42f0-a8de-26f61fceccac"
CM022874.1	RepeatMasker	Unknown	50914981	50915224	502	+	.	ID="RND-1_FAMILY-452";Tend="3131";Tstart="2910";shortTE="F";uid="3abd7e8b-8b14-43c4-9e00-8bc8b915cb3e"
CM022874.1	RepeatMasker	Unknown	39693074	39693239	1046	+	.	ID="RND-5_FAMILY-1920";Tend="1402";Tstart="1237";shortTE="F";uid="664d3e1f-2c98-4425-8ecb-d35bd21ee4c3"
CM022874.1	RepeatMasker	SINE/tRNA-RTE	46238823	46239143	1547	+	.	ID="RND-4_FAMILY-384";Tend="1185";Tstart="853";shortTE="F";uid="7b5bdfaa-b319-40a4-95bc-5f72c6cbc3ca"
CM022874.1	RepeatMasker	DNA/TcMar-Tc1	22157432	22157699	1993	+	.	ID="RND-6_FAMILY-1003";Tend="1305";Tstart="1014";shortTE="F";uid="5a56f2dc-b200-4258-abc5-e59bafbcadbd"
CM022874.1	RepeatMasker	LINE/RTE-BovB	5347084	5347417	1905	+	.	ID="RND-1_FAMILY-30";Tend="1128";Tstart="797";shortTE="F";uid="06a4ae97-9327-430e-bca2-7c2cfac18139"
CM022874.1	RepeatMasker	Unknown	2058478	2058749	2129	+	.	ID="RND-5_FAMILY-215";Tend="1198";Tstart="911";shortTE="F";uid="78e04d7e-76cf-4d8f-aff9-2f7fd484cb1b"
CM022874.1	RepeatMasker	Unknown	5943394	5943594	741	+	.	ID="RND-6_FAMILY-7290";Tend="1380";Tstart="1167";shortTE="F";uid="132032f0-f260-4fe8-b0d6-62958570ccb5"
CM022874.1	RepeatMasker	DNA/TcMar-Tc1	26315002	26315111	484	+	.	ID="RND-1_FAMILY-339";Tend="608";Tstart="501";shortTE="F";uid="fc2c056d-a88b-4712-aa42-ede44083a5e3"
CM022874.1	RepeatMasker	Unknown	11698177	11698447	1679	+	.	ID="RND-3_FAMILY-254";Tend="1219";Tstart="929";shortTE="F";uid="93eb88f5-c33d-450f-a088-0313076aa244"
CM022874.1	RepeatMasker	Unknown	2942358	2942556	406	+	.	ID="RND-6_FAMILY-2400";Tend="1313";Tstart="1096";shortTE="F";uid="afd15dac-a331-4b47-ac68-feca2531ba70"
CM022874.1	RepeatMasker	Unknown	48059479	48059856	451	+	.	ID="RND-1_FAMILY-11";TEgroup="ctg_1%7CRND-1_FAMILY-11%7C7";Tend="1297";Tstart="726";shortTE="F";uid="70287c48-c115-4d91-bc6b-d0fd273fa522"
CM022874.1	RepeatMasker	Unknown	49647922	49648060	480	+	.	ID="RND-6_FAMILY-1647";Tend="746";Tstart="615";shortTE="F";uid="fd562701-3538-4f5f-835d-b428a04c0f1d"
CM022874.1	RepeatMasker	DNA/hAT-Charlie	7146508	7146796	1273	+	.	ID="hat-1_dan";Tend="2963";Tstart="2753";shortTE="F";uid="a5b3aacc-3420-416e-b89b-7901b54c05e6"
CM022874.1	RepeatMasker	Satellite	9684125	9684332	1524	+	.	ID="RND-6_FAMILY-46";Tend="1419";Tstart="1215";shortTE="F";uid="7df83e58-9dcb-4381-ad98-d3b2136bef0c"
CM022874.1	RepeatMasker	RC/Helitron	14870766	14870954	1190	+	.	ID="RND-1_FAMILY-193";Tend="848";Tstart="659";shortTE="F";uid="601a8d36-68f6-467e-8e41-926c0c5f2e1d"
CM022874.1	RepeatMasker	Unknown	43467819	43468053	1024	+	.	ID="RND-5_FAMILY-502";Tend="1309";Tstart="860";shortTE="F";uid="cc496986-3c62-4361-b877-1e376823a578"
CM022874.1	RepeatMasker	Unknown	21313612	21313749	1014	+	.	ID="RND-1_FAMILY-298";Tend="1668";Tstart="1554";shortTE="F";uid="ebf77aa2-6a72-4557-9a6f-0e3b23be78f6"
CM022874.1	RepeatMasker	DNA/hAT-Tip100	15112674	15112874	1334	+	.	ID="RND-1_FAMILY-51";Tend="890";Tstart="694";shortTE="F";uid="9b436b88-0f72-404f-8c65-ed6522615e87"
CM022874.1	RepeatMasker	Unknown	3944640	3944799	795	+	.	ID="RND-1_FAMILY-66";Tend="1094";Tstart="928";shortTE="F";uid="7417dd66-09d9-4304-9ace-af27df5dfa9d"
CM022874.1	RepeatMasker	Unknown	21367605	21367773	1324	+	.	ID="RND-1_FAMILY-355";Tend="1562";Tstart="1389";shortTE="F";uid="cc48b8eb-f810-4852-8fce-a4af2c91602b"
CM022874.1	RepeatMasker	Unknown	46892070	46892467	1875	+	.	ID="RND-1_FAMILY-281";Tend="1342";Tstart="936";shortTE="F";uid="38c4b303-3a06-4ed7-9f6a-06729b9688a5"
CM022874.1	RepeatMasker	Unknown	22987314	22987452	1130	+	.	ID="RND-1_FAMILY-39";Tend="767";Tstart="628";shortTE="F";uid="ba42ddc3-b154-4f92-a6f6-11b58f64b952"
CM022874.1	RepeatMasker	Unknown	3952998	3953103	557	+	.	ID="RND-2_FAMILY-22";Tend="1146";Tstart="1038";shortTE="F";uid="f1273bfa-cab8-4333-b486-43be07c1ad36"
CM022874.1	RepeatMasker	DNA/TcMar-Tc1	18072345	18072637	1407	+	.	ID="RND-5_FAMILY-963";Tend="1093";Tstart="778";shortTE="F";uid="f83ebce6-48c2-49fe-b026-52f84211b812"
CM022874.1	RepeatMasker	DNA/TcMar-Tc1	17495620	17496328	4741	+	.	ID="RND-6_FAMILY-1851";Tend="1627";Tstart="929";shortTE="F";uid="beb83b9d-93a3-4224-bdad-e15dfd3c669f"
CM022874.1	RepeatMasker	DNA/TcMar-Tc1	42230254	42230358	487	+	.	ID="RND-6_FAMILY-8643";Tend="411";Tstart="308";shortTE="F";uid="f465680a-d4e7-4bfa-9959-02c26285467a"
CM022874.1	RepeatMasker	LINE/R1-LOA	41853667	41853809	848	+	.	ID="RND-4_FAMILY-377";Tend="531";Tstart="389";shortTE="F";uid="f1c10307-f2ea-438e-aca3-2dbb8fddcb82"
CM022874.1	RepeatMasker	Unknown	31583983	31584103	481	+	.	ID="RND-4_FAMILY-45";Tend="1079";Tstart="959";shortTE="F";uid="1a153181-8e43-4d80-ac52-d1ef9bd83b51"
CM022874.1	RepeatMasker	DNA/TcMar-Tc1	29377891	29379902	14458	+	.	ID="RND-1_FAMILY-1007";Tend="2403";Tstart="424";shortTE="F";uid="c37e2bd6-e894-4839-a443-1330cf413fa1"
CM022874.1	RepeatMasker	Unknown	44117613	44117765	799	+	.	ID="RND-1_FAMILY-651";Tend="1326";Tstart="1160";shortTE="F";uid="e756c938-9c86-4c7b-bd53-b0dad2c359ac"
CM022874.1	RepeatMasker	LINE/L2	10148954	10149097	463	+	.	ID="RND-1_FAMILY-900";Tend="727";Tstart="566";shortTE="F";uid="66489649-96d5-4e25-9f15-586c89f2ed94"
CM022874.1	RepeatMasker	LINE/I-Jockey	558292	558783	3165	+	.	ID="RND-6_FAMILY-2665";Tend="1604";Tstart="1058";shortTE="F";uid="175c0a93-22a0-48a9-87b2-ab24a097db8a"
CM022874.1	RepeatMasker	LINE/Dong-R4	39061609	39061914	1451	+	.	ID="RND-6_FAMILY-2661";Tend="1137";Tstart="818";shortTE="F";uid="08f3cacb-dae4-4e98-a634-e4a8241cd87d"
CM022874.1	RepeatMasker	RC/Helitron	5926709	5926972	2221	+	.	ID="RND-6_FAMILY-8344";Tend="822";Tstart="559";shortTE="F";uid="ac59ee3c-73e9-4288-b12c-3b02af8f192d"
CM022874.1	RepeatMasker	Unknown	47681055	47681233	420	+	.	ID="RND-6_FAMILY-2414";Tend="1245";Tstart="1059";shortTE="F";uid="e1089b80-1154-4b41-90f8-38dc13dae40d"
CM022874.1	RepeatMasker	RC/Helitron	40801821	40802195	2076	+	.	ID="RND-6_FAMILY-2083";Tend="1717";Tstart="1334";shortTE="F";uid="558886f5-f242-475e-a4fe-88ef6db7c039"
CM022874.1	RepeatMasker	Unknown	22650180	22650459	1809	+	.	ID="RND-6_FAMILY-5365";Tend="2122";Tstart="1827";shortTE="F";uid="33e1cf38-b571-4635-aed3-7aaba7529ca3"
CM022874.1	RepeatMasker	Unknown	4368829	4369051	424	+	.	ID="RND-6_FAMILY-6755";TEgroup="ctg_1%7CRND-6_FAMILY-6755%7C3";Tend="1261";Tstart="995";shortTE="T";uid="d6cb819e-1c8a-4e82-b3df-d59b7c4b2c13"
CM022874.1	RepeatMasker	Unknown	42333413	42333675	732	+	.	ID="RND-1_FAMILY-604";Tend="1204";Tstart="931";shortTE="F";uid="2d36381f-78df-412e-a1cd-faa6e8cc7dfa"
CM022874.1	RepeatMasker	LINE/CR1	40896346	40896678	1501	+	.	ID="RND-5_FAMILY-235";Tend="1540";Tstart="1211";shortTE="F";uid="b4111108-c3aa-4179-bf45-6799c491fdb5"
CM022874.1	RepeatMasker	RC/Helitron	18542740	18543015	2350	+	.	ID="RND-6_FAMILY-12178";Tend="1506";Tstart="1230";shortTE="F";uid="46cfac81-44d4-4ec1-bdc6-72f78731d53b"
CM022874.1	RepeatMasker	Satellite	512673	512943	2121	+	.	ID="RND-6_FAMILY-46";Tend="1191";Tstart="921";shortTE="F";uid="4d8fc779-baeb-4e57-8194-2afc0235c051"
CM022874.1	RepeatMasker	Unknown	7374573	7374942	2597	+	.	ID="RND-1_FAMILY-281";Tend="1341";Tstart="963";shortTE="F";uid="616fe674-49ec-42ae-ac05-31333d89ab53"
CM022874.1	RepeatMasker	DNA/TcMar-Tc1	21459349	21459482	556	+	.	ID="RND-5_FAMILY-1382";Tend="858";Tstart="708";shortTE="F";uid="8f3fd227-f8b9-4b27-9534-0d784d0dfdf8"
CM022874.1	RepeatMasker	Satellite	23923818	23924083	2249	+	.	ID="RND-6_FAMILY-577";Tend="1302";Tstart="1036";shortTE="F";uid="d3241667-5b69-4482-8431-00325c7c6ec7"
CM022874.1	RepeatMasker	DNA/TcMar-Tc1	49323615	49323749	819	+	.	ID="RND-5_FAMILY-1880";Tend="1084";Tstart="924";shortTE="F";uid="ec565d9f-4ccf-4f9f-94b9-7cbe1412d06e"
CM022874.1	RepeatMasker	Unknown	46231280	46231823	3882	+	.	ID="RND-1_FAMILY-63";Tend="1244";Tstart="675";shortTE="F";uid="bcd74270-a326-4ea0-9eb0-8817a807b7b8"
CM022874.1	RepeatMasker	DNA/hAT-Charlie	33346126	33346889	4704	+	.	ID="RND-5_FAMILY-2667";TEgroup="ctg_1%7CRND-5_FAMILY-2667%7C1";Tend="1293";Tstart="623";shortTE="F";uid="39e6b7bf-b68f-41a3-be15-50c42b303d2c"
CM022874.1	RepeatMasker	Unknown	45200100	45200446	2531	+	.	ID="RND-1_FAMILY-678";Tend="1260";Tstart="899";shortTE="F";uid="be143c92-6e18-4be7-b300-94c0591f6cff"
CM022874.1	RepeatMasker	Unknown	16654946	16655133	649	+	.	ID="RND-6_FAMILY-1735";Tend="1063";Tstart="823";shortTE="F";uid="4db56115-a2b6-4695-a480-0e7ec02aab48"
CM022874.1	RepeatMasker	SINE/tRNA-RTE	43662965	43663085	952	+	.	ID="RND-6_FAMILY-1330";Tend="1082";Tstart="962";shortTE="F";uid="a3bd2415-9e1f-4a82-9fa8-75a6f25d1cf2"
CM022874.1	RepeatMasker	Satellite	28350904	28351228	1401	+	.	ID="RND-6_FAMILY-577";Tend="325";Tstart="1";shortTE="F";uid="4ec7a3ea-6fdd-496c-bc66-f7f92abb0077"
CM022874.1	RepeatMasker	Unknown	51404650	51405046	1806	+	.	ID="RND-6_FAMILY-154";Tend="1613";Tstart="1215";shortTE="F";uid="5c9cbe4b-a71e-4ec0-a750-c6d6ff305820"
CM022874.1	RepeatMasker	Unknown	21267701	21268077	1625	+	.	ID="RND-1_FAMILY-164";Tend="1646";Tstart="1270";shortTE="F";uid="f3d3fea8-e5f1-4c31-b6f1-c2db11c84b18"
CM022874.1	RepeatMasker	SINE/tRNA-RTE	2860916	2861163	1623	+	.	ID="RND-1_FAMILY-65";Tend="1132";Tstart="882";shortTE="F";uid="c0b312fb-3b62-4fd6-8391-53802978aba8"
CM022874.1	RepeatMasker	DNA/TcMar-Tc1	40780133	40780918	5866	+	.	ID="RND-5_FAMILY-2403";Tend="1834";Tstart="989";shortTE="F";uid="7c4f2bee-948b-4000-b4b3-71320da576eb"
CM022874.1	RepeatMasker	DNA/CMC-Chapaev-3	43726177	43726582	2336	+	.	ID="RND-6_FAMILY-2378";Tend="1251";Tstart="834";shortTE="F";uid="f656117b-0731-4b33-98f5-1a9009a02b45"
CM022874.1	RepeatMasker	Unknown	45722691	45722958	1223	+	.	ID="RND-1_FAMILY-282";TEgroup="ctg_1%7CRND-1_FAMILY-282%7C10";Tend="859";Tstart="709";shortTE="F";uid="b13f65eb-25ba-4299-9af6-e496e0f953e1"
CM022874.1	RepeatMasker	DNA/TcMar-Tc1	37194479	37195071	3705	+	.	ID="RND-6_FAMILY-1003";Tend="1642";Tstart="954";shortTE="F";uid="b235be9d-f940-4259-92f3-b1ff104413b5"
CM022874.1	RepeatMasker	Unknown	45927127	45927443	532	+	.	ID="RND-1_FAMILY-678";TEgroup="ctg_1%7CRND-1_FAMILY-678%7C3";Tend="1266";Tstart="955";shortTE="T";uid="0abf0185-006a-4c05-bfe0-2e15f19e9b3e"
CM022874.1	RepeatMasker	Unknown	50434713	50434841	490	+	.	ID="RND-6_FAMILY-4111";Tend="1220";Tstart="1107";shortTE="F";uid="359a323b-20ba-4c56-aee8-424954c27879"
CM022874.1	RepeatMasker	LINE/RTE-BovB	49000204	49000449	929	+	.	ID="RND-5_FAMILY-1885";Tend="1163";Tstart="916";shortTE="F";uid="f03654f6-ea74-4396-b799-dd5db489631e"
CM022874.1	RepeatMasker	RC/Helitron	5005398	5005658	1769	+	.	ID="RND-5_FAMILY-848";Tend="1173";Tstart="907";shortTE="F";uid="60c8882e-d804-4531-b07f-d94b59063b37"
CM022874.1	RepeatMasker	Satellite	6920225	6920469	1355	+	.	ID="RND-6_FAMILY-46";Tend="307";Tstart="1";shortTE="F";uid="b0f53289-9ebb-4cc1-9445-4084ebb6d595"
CM022874.1	RepeatMasker	LINE/RTE-BovB	11652159	11652602	949	+	.	ID="RND-5_FAMILY-1267";Tend="1475";Tstart="925";shortTE="F";uid="514544f4-e3bf-4e2d-bc99-45080e9159ff"
CM022874.1	RepeatMasker	DNA/TcMar-Tc1	10907145	10907638	1788	+	.	ID="RND-1_FAMILY-114";Tend="1657";Tstart="1177";shortTE="F";uid="11d7cece-cd76-49dd-b7e9-2995b7090d51"
CM022874.1	RepeatMasker	LINE/L2	12880814	12881155	1872	+	.	ID="RND-1_FAMILY-1057";Tend="1416";Tstart="1040";shortTE="F";uid="7fbda85a-ed5a-4fcc-8434-b7ff2f0ef396"
CM022874.1	RepeatMasker	RC/Helitron	468882	469204	2469	+	.	ID="RND-3_FAMILY-589";Tend="1337";Tstart="1005";shortTE="F";uid="0d467969-9ff2-4619-acd3-09d057b9f4f8"
CM022874.1	RepeatMasker	Unknown	31137618	31137966	1743	+	.	ID="RND-6_FAMILY-1527";TEgroup="ctg_1%7CRND-6_FAMILY-1527%7C2";Tend="1369";Tstart="911";shortTE="F";uid="bece5f98-5793-4b68-a57f-6d6f1f6bce2b"
CM022874.1	RepeatMasker	Unknown	12120340	12120561	538	+	.	ID="RND-5_FAMILY-782";Tend="1870";Tstart="1660";shortTE="F";uid="0fd3c7f3-8d2b-4482-8d44-2c34b4b694aa"
CM022874.1	RepeatMasker	Unknown	49947534	49947734	993	+	.	ID="RND-1_FAMILY-251";Tend="319";Tstart="101";shortTE="F";uid="47077df1-ffef-4893-a10d-c3cabbd1f6ea"
CM022874.1	RepeatMasker	Unknown	8744503	8744610	495	+	.	ID="RND-6_FAMILY-7290";Tend="1320";Tstart="1194";shortTE="F";uid="f8aa3b8a-ee3a-4972-b0a0-944b88ab4e66"
CM022874.1	RepeatMasker	LINE/CRE	5094592	5094702	716	+	.	ID="RND-5_FAMILY-51";Tend="1046";Tstart="936";shortTE="F";uid="07242ff7-073c-4f75-8abd-148b77e6de8d"
CM022874.1	RepeatMasker	Unknown	37508846	37509141	835	+	.	ID="RND-6_FAMILY-2400";Tend="1321";Tstart="969";shortTE="F";uid="b2638247-483a-4ff2-9522-d161b518a316"
CM022874.1	RepeatMasker	RC/Helitron	33857054	33857301	847	+	.	ID="RND-1_FAMILY-193";TEgroup="ctg_1%7CRND-1_FAMILY-193%7C35";Tend="843";Tstart="661";shortTE="F";uid="90b14a66-531a-4671-9e74-f0fba644ef1c"
CM022874.1	RepeatMasker	Unknown	23140116	23140582	3188	+	.	ID="RND-1_FAMILY-601";Tend="1689";Tstart="1234";shortTE="F";uid="30034a93-b84e-4015-a26a-acbc18fa8530"
CM022874.1	RepeatMasker	Satellite	50865728	50865899	1230	+	.	ID="RND-6_FAMILY-46";Tend="1447";Tstart="1276";shortTE="F";uid="5fd603a0-df49-4724-9255-7785d2e48009"
CM022874.1	RepeatMasker	Unknown	48561151	48561523	3148	+	.	ID="RND-5_FAMILY-806";Tend="1277";Tstart="906";shortTE="F";uid="4b1bb042-a6c8-47c5-9c34-3a7ff2843c30"
CM022874.1	RepeatMasker	DNA/TcMar-Tc1	44482379	44482504	922	+	.	ID="RND-4_FAMILY-404";Tend="1449";Tstart="1324";shortTE="F";uid="c2abe5fc-ba2b-4d50-958c-04bb908bcfeb"
CM022874.1	RepeatMasker	Unknown	40955451	40955713	1033	+	.	ID="RND-1_FAMILY-279";Tend="1150";Tstart="817";shortTE="F";uid="595847f5-9f11-4926-9c70-7d7363e6eaf7"
CM022874.1	RepeatMasker	RC/Helitron	3198815	3199037	1868	+	.	ID="RND-6_FAMILY-317";Tend="1158";Tstart="935";shortTE="F";uid="f66d5c78-0a7f-4b96-8ecb-11d464d4a94c"
CM022874.1	RepeatMasker	RC/Helitron	51414062	51414212	946	+	.	ID="RND-1_FAMILY-234";Tend="2195";Tstart="2038";shortTE="F";uid="64491a88-417b-4831-bfad-2f11c30c971e"
CM022874.1	RepeatMasker	DNA/TcMar-Tc1	2723187	2723442	1975	+	.	ID="RND-1_FAMILY-423";Tend="1696";Tstart="1446";shortTE="F";uid="2f23ed12-334a-46aa-9c94-13781fa9fc36"
CM022874.1	RepeatMasker	Satellite	36528660	36528908	2169	+	.	ID="RND-6_FAMILY-577";Tend="1296";Tstart="1046";shortTE="F";uid="b7752ce9-7493-46be-80de-887f5e346205"
CM022874.1	RepeatMasker	DNA/hAT-Charlie	15403872	15403997	468	+	.	ID="RND-6_FAMILY-2166";Tend="1331";Tstart="1208";shortTE="F";uid="16dd49af-575f-44cf-9041-ca809027eb78"
CM022874.1	RepeatMasker	Satellite	46240736	46240881	725	+	.	ID="RND-6_FAMILY-577";Tend="936";Tstart="785";shortTE="F";uid="98085307-4758-4417-ae82-415a3284c4e8"
CM022874.1	RepeatMasker	Unknown	38215597	38215805	1126	+	.	ID="RND-4_FAMILY-30";Tend="1123";Tstart="911";shortTE="F";uid="0bbfb99f-0461-4f45-bf30-b38cc44eb050"
CM022874.1	RepeatMasker	Unknown	4629299	4630056	6086	+	.	ID="RND-1_FAMILY-1119";Tend="1695";Tstart="937";shortTE="F";uid="0a9e8d9d-1433-40c8-9704-fe30fb021b87"
CM022874.1	RepeatMasker	DNA/hAT-Tip100	23916782	23916938	526	+	.	ID="RND-6_FAMILY-1832";Tend="1083";Tstart="917";shortTE="F";uid="7635f53e-ef6a-48a3-88d6-cbd0e0690072"
CM022874.1	RepeatMasker	DNA	4059808	4060223	2813	+	.	ID="RND-1_FAMILY-722";Tend="1375";Tstart="966";shortTE="F";uid="6fffc657-5347-47c9-89ac-141d3eabd567"
CM022874.1	RepeatMasker	Unknown	49214318	49215036	4913	+	.	ID="RND-1_FAMILY-52";Tend="1615";Tstart="911";shortTE="F";uid="6fd191a0-58fe-4c5a-9eca-30ccd6183d71"
CM022874.1	RepeatMasker	RC/Helitron	51930420	51931003	3621	+	.	ID="RND-6_FAMILY-4124";Tend="1787";Tstart="1155";shortTE="F";uid="6d254742-2b3a-4ce6-84e0-329d4e9e2929"
CM022874.1	RepeatMasker	DNA/TcMar-Mariner	16346397	16346876	2573	+	.	ID="MARINER-25_SIN";Tend="1324";Tstart="796";shortTE="F";uid="97d6bd0a-5177-4a54-998d-6dc955d1b4e3"
CM022874.1	RepeatMasker	DNA/hAT-Tip100	12554247	12554733	3335	+	.	ID="RND-1_FAMILY-209";Tend="1365";Tstart="877";shortTE="F";uid="49032284-c52a-4fd8-9e0d-9e915ea1b9d7"
CM022874.1	RepeatMasker	Unknown	22269751	22269948	1577	+	.	ID="RND-1_FAMILY-138";Tend="995";Tstart="797";shortTE="F";uid="e06b2bb2-f56d-4482-950a-63e32069241a"
CM022874.1	RepeatMasker	DNA/TcMar-Tc4	20924870	20925232	2186	+	.	ID="rnd-1_family-456";Tend="781";Tstart="487";shortTE="F";uid="0daf3974-46b4-4e09-8a8c-5ecd214daa60"
CM022874.1	RepeatMasker	Unknown	52029228	52029525	957	+	.	ID="RND-5_FAMILY-502";Tend="1229";Tstart="951";shortTE="F";uid="73088396-34da-4471-bbe5-6efbeb35ea95"
CM022874.1	RepeatMasker	Unknown	48757615	48758073	2895	+	.	ID="RND-1_FAMILY-963";Tend="1340";Tstart="890";shortTE="F";uid="80b12432-3b00-4fa6-adef-4a3c1b4af438"
CM022874.1	RepeatMasker	Unknown	8974910	8975062	892	+	.	ID="RND-6_FAMILY-14642";Tend="1275";Tstart="1124";shortTE="F";uid="b5b8a642-bbe2-45b8-917f-eaec186eadaa"
CM022874.1	RepeatMasker	Unknown	24506948	24507876	3986	+	.	ID="RND-4_FAMILY-560";Tend="1872";Tstart="844";shortTE="F";uid="05e79a63-c3a3-4023-90a3-1a001132abe3"
CM022874.1	RepeatMasker	Unknown	33532460	33532632	1522	+	.	ID="RND-1_FAMILY-123";Tend="894";Tstart="722";shortTE="F";uid="4eaf449c-082f-4675-b0f6-b0f5d50eea9f"
CM022874.1	RepeatMasker	Unknown	32660368	32660687	1305	+	.	ID="RND-3_FAMILY-183";Tend="1494";Tstart="1193";shortTE="F";uid="e018c108-3c46-46e0-ac1f-ca431e6d21cd"
CM022874.1	RepeatMasker	RC/Helitron	15556701	15556857	758	+	.	ID="RND-1_FAMILY-95";Tend="1038";Tstart="897";shortTE="F";uid="efcde012-d03b-4d62-b538-0be7b8d28f15"
CM022874.1	RepeatMasker	LINE/I	50827568	50828020	2418	+	.	ID="RND-5_FAMILY-991";Tend="1110";Tstart="658";shortTE="F";uid="c4457020-1bb9-4753-861e-5b483d59596d"
CM022874.1	RepeatMasker	LINE/I	26441105	26441259	568	+	.	ID="RND-5_FAMILY-2";Tend="960";Tstart="807";shortTE="F";uid="41ea0df2-758c-4fd5-93e8-b79d79ab8ec5"
CM022874.1	RepeatMasker	Unknown	22409936	22410188	1673	+	.	ID="RND-6_FAMILY-5580";Tend="878";Tstart="624";shortTE="F";uid="595a5569-f6b2-4c29-98d7-907c62017ff6"
CM022874.1	RepeatMasker	Unknown	7673583	7673844	1417	+	.	ID="RND-5_FAMILY-3189";Tend="3122";Tstart="2850";shortTE="F";uid="ec2fe603-6577-4671-ab6f-3ee2c536271a"
CM022874.1	RepeatMasker	RC/Helitron	22085115	22085227	946	+	.	ID="RND-6_FAMILY-2083";Tend="1713";Tstart="1601";shortTE="F";uid="9dc2456b-9f31-4765-9be0-88ca674a37e8"
CM022874.1	RepeatMasker	Unknown	22679465	22679573	710	+	.	ID="RND-1_FAMILY-156";Tend="1168";Tstart="985";shortTE="F";uid="7d1b5c4b-c068-4947-a926-b9e472149ff0"
CM022874.1	RepeatMasker	LINE/CR1	41582096	41582464	2623	+	.	ID="RND-6_FAMILY-15289";Tend="1280";Tstart="905";shortTE="F";uid="70b2f099-f482-4b6d-9a2c-93f6d308a54d"
CM022874.1	RepeatMasker	RC/Helitron	50358240	50358575	2910	+	.	ID="RND-6_FAMILY-12178";Tend="1475";Tstart="1144";shortTE="F";uid="c8571af8-2bdc-4f57-82db-3a4677a33645"
CM022874.1	RepeatMasker	Unknown	1916895	1917074	1135	+	.	ID="RND-1_FAMILY-66";Tend="1142";Tstart="935";shortTE="F";uid="6bc0751e-c0aa-40d5-a008-6d1121124d3d"
CM022874.1	RepeatMasker	SINE/5S	19368995	19369247	1039	+	.	ID="RND-6_FAMILY-1021";Tend="1141";Tstart="882";shortTE="F";uid="3c205689-b709-49ef-9a0a-096918989333"
CM022874.1	RepeatMasker	Unknown	12297243	12297473	477	+	.	ID="RND-5_FAMILY-698";Tend="1373";Tstart="1123";shortTE="F";uid="9381f0e5-de6f-4cb4-a4c7-863be178eedb"
CM022874.1	RepeatMasker	DNA/Academ-1	4284673	4284786	712	+	.	ID="RND-1_FAMILY-347";Tend="2138";Tstart="2016";shortTE="F";uid="00158772-b428-4793-9b2f-9d854a044890"
CM022874.1	RepeatMasker	Unknown	14165372	14165935	4566	+	.	ID="RND-4_FAMILY-132";Tend="1518";Tstart="953";shortTE="F";uid="07fc6d53-0910-4a99-a6fe-e6fe15e2ece2"
CM022874.1	RepeatMasker	Unknown	6829682	6829968	1516	+	.	ID="RND-1_FAMILY-49";Tend="1281";Tstart="962";shortTE="F";uid="ea6eb4ae-1a05-425e-bd68-0086ea6a13f9"
CM022874.1	RepeatMasker	LINE/R1-LOA	17573390	17573520	1132	+	.	ID="RND-6_FAMILY-3612";Tend="3495";Tstart="3365";shortTE="F";uid="d8601886-1944-4d28-a62f-c0aa86bda186"
CM022874.1	RepeatMasker	RC/Helitron	1773998	1774330	2274	+	.	ID="RND-1_FAMILY-496";Tend="1263";Tstart="935";shortTE="F";uid="4a1a7e42-4025-453a-993a-7888d95c25ac"
CM022874.1	RepeatMasker	DNA/TcMar-Tc1	36876526	36876712	554	+	.	ID="RND-5_FAMILY-20";Tend="1680";Tstart="1459";shortTE="F";uid="bd9c0c9a-8519-4e83-9f84-081b8ae4f992"
CM022874.1	RepeatMasker	Unknown	9361375	9361492	768	+	.	ID="RND-1_FAMILY-115";Tend="1275";Tstart="1158";shortTE="F";uid="2eaa4b10-ead0-48c4-b55c-2fb514af3655"
CM022874.1	RepeatMasker	Satellite	50703437	50703633	1380	+	.	ID="RND-6_FAMILY-577";Tend="961";Tstart="757";shortTE="F";uid="125dbfe5-da91-409a-b32b-4f5f914aabd1"
CM022874.1	RepeatMasker	DNA/hAT-Charlie	38375321	38375852	891	+	.	ID="RND-2_FAMILY-110";TEgroup="ctg_1%7CRND-2_FAMILY-110%7C38";Tend="1326";Tstart="925";shortTE="F";uid="e00af0ed-4096-4a09-8047-4feded68dc91"
CM022874.1	RepeatMasker	DNA/MULE-MuDR	41317607	41317780	1320	+	.	ID="RND-1_FAMILY-161";Tend="1110";Tstart="938";shortTE="F";uid="b50eacb3-c957-4bb9-89e8-cea4f8f20597"
CM022874.1	RepeatMasker	Satellite	47328978	47329209	1684	+	.	ID="RND-6_FAMILY-577";Tend="1296";Tstart="1035";shortTE="F";uid="f14b702a-636c-4059-bf6d-ff2bccef1d21"
CM022874.1	RepeatMasker	Unknown	7486688	7486852	402	+	.	ID="RND-5_FAMILY-1590";Tend="1652";Tstart="1453";shortTE="F";uid="6456db8d-401d-4561-8f26-ffdcd7984d68"
CM022874.1	RepeatMasker	LTR/Gypsy	43689362	43689468	710	+	.	ID="RND-6_FAMILY-8386";Tend="1008";Tstart="906";shortTE="F";uid="006c3f36-f751-4daf-a99b-da4966e23fa3"
CM022874.1	RepeatMasker	LINE/Dong-R4	11058506	11058940	2146	+	.	ID="RND-1_FAMILY-689";Tend="1131";Tstart="615";shortTE="F";uid="67de6442-4588-4bf8-92f5-3eabbb0e618c"
CM022874.1	RepeatMasker	SINE/tRNA-RTE	36587333	36587552	908	+	.	ID="RND-1_FAMILY-48";Tend="1197";Tstart="966";shortTE="F";uid="36c5f205-0ee1-4b94-9688-398205896b1f"
CM022874.1	RepeatMasker	Unknown	20160543	20160674	1099	+	.	ID="RND-5_FAMILY-698";Tend="933";Tstart="802";shortTE="F";uid="5544c081-afe7-4054-87b1-eda9456228a7"
CM022874.1	RepeatMasker	Unknown	7213193	7213380	427	+	.	ID="RND-6_FAMILY-1647";Tend="736";Tstart="530";shortTE="F";uid="207b5c52-8944-4332-8240-e6c35555fe51"
CM022874.1	RepeatMasker	SINE/MIR	29655888	29656162	1174	+	.	ID="RND-1_FAMILY-44";Tend="1177";Tstart="902";shortTE="F";uid="1752254b-8bbb-4650-964b-dbad32c27b96"
CM022874.1	RepeatMasker	RC/Helitron	31575186	31575826	4694	+	.	ID="RND-6_FAMILY-20544";Tend="1544";Tstart="845";shortTE="F";uid="96d06bab-7091-4d05-8845-895d8d051f9d"
CM022874.1	RepeatMasker	LINE/L2	7086383	7086705	2270	+	.	ID="RND-1_FAMILY-361";Tend="1375";Tstart="1060";shortTE="F";uid="cead15a4-9bf2-4c52-bdb4-897bce559fe7"
CM022874.1	RepeatMasker	RC/Helitron	38336946	38337046	536	+	.	ID="RND-6_FAMILY-707";Tend="1382";Tstart="1280";shortTE="F";uid="6f30f42b-17f5-4327-ae17-7124c5859d59"
CM022874.1	RepeatMasker	Unknown	5018961	5019177	614	+	.	ID="RND-1_FAMILY-67";Tend="2401";Tstart="2168";shortTE="F";uid="accad8d4-7b40-479f-a3b7-16435a4d9ff3"
CM022874.1	RepeatMasker	Unknown	11274439	11274714	1086	+	.	ID="RND-6_FAMILY-2400";Tend="1332";Tstart="1029";shortTE="F";uid="6209dc6c-2b0d-402e-899e-a3f1ccbaa481"
CM022874.1	RepeatMasker	LINE/RTE-BovB	30467782	30467901	854	+	.	ID="RND-1_FAMILY-75";Tend="1820";Tstart="1694";shortTE="F";uid="d338f3f8-15c8-4767-99ea-cc2029fd72ca"
CM022874.1	RepeatMasker	Unknown	162363	162531	561	+	.	ID="RND-1_FAMILY-433";Tend="2985";Tstart="2806";shortTE="F";uid="4d7cb090-1ec7-4799-9911-224d289fbf62"
CM022874.1	RepeatMasker	DNA/hAT-Tip100	44212115	44212932	6584	+	.	ID="RND-6_FAMILY-5418";Tend="1766";Tstart="945";shortTE="F";uid="b470aa42-cf31-4b76-a031-c5007d317ff3"
CM022874.1	RepeatMasker	Unknown	49006432	49006638	466	+	.	ID="RND-5_FAMILY-9339";Tend="2436";Tstart="2248";shortTE="F";uid="b23c3c1f-54d5-4249-8afd-ff4c097f268e"
CM022874.1	RepeatMasker	Unknown	16483863	16484041	1073	+	.	ID="RND-1_FAMILY-188";Tend="1003";Tstart="803";shortTE="F";uid="dd9ab578-a146-456b-9ad2-4f6942be5ba8"
CM022874.1	RepeatMasker	Unknown	40326639	40327402	5767	+	.	ID="RND-1_FAMILY-208";Tend="1660";Tstart="941";shortTE="F";uid="77599b99-531f-4533-91fd-df7d02414eea"
CM022874.1	RepeatMasker	LINE/R1	38524725	38524840	591	+	.	ID="RND-5_FAMILY-1256";Tend="1297";Tstart="1185";shortTE="F";uid="e7ee85e8-3529-4214-932f-5e1ce8280083"
CM022874.1	RepeatMasker	DNA/hAT-Tip100	42024393	42024724	1946	+	.	ID="RND-3_FAMILY-262";Tend="1121";Tstart="808";shortTE="F";uid="faa1ebc4-bb9e-48ef-ba5d-7a250802df61"
CM022874.1	RepeatMasker	DNA/hAT-Blackjack	40847172	40848909	11512	+	.	ID="RND-5_FAMILY-925";Tend="1974";Tstart="214";shortTE="F";uid="79a55d0f-ad4c-4a29-950b-a53fdb491402"
CM022874.1	RepeatMasker	LINE/I	50943309	50943608	2368	+	.	ID="RND-6_FAMILY-430";Tend="1295";Tstart="1000";shortTE="F";uid="20d4d5fb-a84a-46a1-b1bb-a4518389a9c1"
CM022874.1	RepeatMasker	SINE/tRNA-RTE	39125140	39125301	769	+	.	ID="RND-4_FAMILY-384";Tend="1183";Tstart="995";shortTE="F";uid="c4fdca7a-c8b3-4e3c-82c0-cdbca9bfddc3"
CM022874.1	RepeatMasker	Unknown	10458621	10458735	705	+	.	ID="RND-1_FAMILY-337";Tend="1137";Tstart="1024";shortTE="F";uid="1558178d-05d7-4fc8-aa01-e048a3099348"
CM022874.1	RepeatMasker	Satellite	4552755	4553029	1804	+	.	ID="RND-6_FAMILY-577";Tend="1301";Tstart="1019";shortTE="F";uid="060b914c-ff68-45e9-9068-1d2b884f834d"
CM022874.1	RepeatMasker	Unknown	40446154	40446349	1517	+	.	ID="RND-1_FAMILY-219";Tend="1091";Tstart="896";shortTE="F";uid="f178d140-aa68-4b95-b11f-1124c3b15a2c"
CM022874.1	RepeatMasker	Unknown	8795853	8796188	1301	+	.	ID="RND-1_FAMILY-251";Tend="448";Tstart="113";shortTE="F";uid="93b399e4-3d19-43f4-b653-bb33aef46a4f"
CM022874.1	RepeatMasker	DNA	42524981	42525136	535	+	.	ID="RND-4_FAMILY-966";Tend="2563";Tstart="2409";shortTE="F";uid="e247f0ae-8e1f-48a3-8fc2-c00ce4585070"
CM022874.1	RepeatMasker	RC/Helitron	33079216	33079353	1004	+	.	ID="RND-6_FAMILY-707";Tend="1502";Tstart="1363";shortTE="F";uid="f4b64f26-6e53-4f7f-9829-5669d5cdba33"
CM022874.1	RepeatMasker	RC/Helitron	22141398	22142029	4736	+	.	ID="RND-1_FAMILY-171";Tend="2638";Tstart="1997";shortTE="F";uid="904f02a5-ad7d-40c5-9423-27643f4dfba0"
CM022874.1	RepeatMasker	DNA/TcMar-Tc1	36776419	36777058	3337	+	.	ID="RND-6_FAMILY-514";TEgroup="ctg_1%7CRND-6_FAMILY-514%7C8";Tend="1326";Tstart="918";shortTE="F";uid="9f5f4006-7385-43f6-b16d-8b1045dbea79"
CM022874.1	RepeatMasker	Unknown	45439736	45439892	532	+	.	ID="RND-6_FAMILY-7290";Tend="1370";Tstart="1198";shortTE="F";uid="52b94ca1-5fde-4867-92e2-3290db70538b"
CM022874.1	RepeatMasker	RC/Helitron	43751621	43751898	1591	+	.	ID="RND-4_FAMILY-269";Tend="1082";Tstart="806";shortTE="F";uid="fbc17e14-5779-4a67-af43-79f8e88e9bd3"
CM022874.1	RepeatMasker	Unknown	43606093	43606296	410	+	.	ID="RND-6_FAMILY-2064";TEgroup="ctg_1%7CRND-6_FAMILY-2064%7C2";Tend="1205";Tstart="993";shortTE="T";uid="793a8246-6fd4-4f28-bb7c-a1a43bf5cb87"
CM022874.1	RepeatMasker	Unknown	45481642	45481936	1032	+	.	ID="RND-1_FAMILY-11";Tend="1297";Tstart="1007";shortTE="F";uid="59629d1b-5c47-4c5c-bf50-06e8aedc2486"
CM022874.1	RepeatMasker	RC/Helitron	21065349	21065848	1908	+	.	ID="RND-6_FAMILY-5746";Tend="2630";Tstart="2118";shortTE="F";uid="0a31ddd9-184d-4e59-bc6c-def9f7ed04e0"
CM022874.1	RepeatMasker	DNA/hAT-Tip100	3779855	3780086	1637	+	.	ID="RND-5_FAMILY-1669";Tend="1263";Tstart="1030";shortTE="F";uid="ee812795-fc90-4e1d-8782-dce7d82fdbaa"
CM022874.1	RepeatMasker	DNA/hAT-hATx	1507925	1508105	509	+	.	ID="RND-1_FAMILY-405";TEgroup="ctg_1%7CRND-1_FAMILY-405%7C1";Tend="1022";Tstart="940";shortTE="T";uid="7f352b29-cba0-43dd-9714-bac2ffb202cc"
CM022874.1	RepeatMasker	Unknown	45962397	45963074	2619	+	.	ID="RND-1_FAMILY-368";TEgroup="ctg_1%7CRND-1_FAMILY-368%7C4";Tend="1435";Tstart="836";shortTE="F";uid="b4a22030-21bd-4d2f-811f-3005470d64cd"
CM022874.1	RepeatMasker	DNA	18171065	18171575	2317	+	.	ID="RND-4_FAMILY-1031";Tend="827";Tstart="260";shortTE="F";uid="e88c9c8c-f737-4daa-9821-59b70317a791"
CM022874.1	RepeatMasker	LINE/I-Jockey	25401888	25402420	1410	+	.	ID="RND-6_FAMILY-2439";Tend="1912";Tstart="1373";shortTE="F";uid="d54b8fed-b5a9-43f8-88cf-91999cff50f4"
CM022874.1	RepeatMasker	DNA/PIF-Harbinger	51590870	51591030	1076	+	.	ID="RND-1_FAMILY-229";Tend="1598";Tstart="1435";shortTE="F";uid="98d135b8-76e1-4299-a4b4-6454e4b42beb"
CM022874.1	RepeatMasker	Unknown	39401764	39401933	415	+	.	ID="RND-1_FAMILY-651";Tend="1644";Tstart="1481";shortTE="F";uid="fd9d1814-caa7-4dbc-babf-327a6f642763"
CM022874.1	RepeatMasker	SINE/tRNA-RTE	40359582	40359778	1578	+	.	ID="RND-6_FAMILY-1330";Tend="1112";Tstart="916";shortTE="F";uid="e091fab7-89ce-4fda-9147-2523606a6b1a"
CM022874.1	RepeatMasker	Satellite	7803592	7803848	1805	+	.	ID="RND-5_FAMILY-399";Tend="1208";Tstart="939";shortTE="F";uid="f81e5fc3-6a82-4ee1-b97c-28cda2618220"
CM022874.1	RepeatMasker	LINE/L2	39679177	39679435	1288	+	.	ID="RND-1_FAMILY-904";Tend="1052";Tstart="749";shortTE="F";uid="bb7a3281-ef84-47bc-824b-8f48bd8bf99b"
CM022874.1	RepeatMasker	Unknown	15546432	15546547	635	+	.	ID="RND-1_FAMILY-66";Tend="1136";Tstart="1022";shortTE="F";uid="d2ae202e-d167-42f7-97fa-c3e796ee3817"
CM022874.1	RepeatMasker	Unknown	47581153	47581266	487	+	.	ID="RND-1_FAMILY-39";Tend="1260";Tstart="1139";shortTE="F";uid="12d5a954-8569-4c49-a120-303966398011"
CM022874.1	RepeatMasker	Unknown	14751129	14751797	1907	+	.	ID="RND-5_FAMILY-2088";TEgroup="ctg_1%7CRND-5_FAMILY-2088%7C2";Tend="1485";Tstart="888";shortTE="F";uid="fcb97f44-2339-4b3d-bc87-707589ae0034"
CM022874.1	RepeatMasker	DNA/CMC-Chapaev-3	41496996	41497444	2033	+	.	ID="RND-6_FAMILY-2378";Tend="1292";Tstart="831";shortTE="F";uid="db6711fc-c566-495c-822a-796060420b89"
CM022874.1	RepeatMasker	Satellite	35355273	35355552	1111	+	.	ID="RND-6_FAMILY-46";Tend="1172";Tstart="895";shortTE="F";uid="e62a34a9-5596-4656-9afb-174d6d81ba52"
CM022874.1	RepeatMasker	RC/Helitron	49333843	49334302	3494	+	.	ID="RND-6_FAMILY-4711";Tend="1364";Tstart="890";shortTE="F";uid="8565aca4-40a7-42a8-9621-ea01c43e25b5"
CM022874.1	RepeatMasker	LINE/RTE-BovB	24187421	24187848	3053	+	.	ID="RND-6_FAMILY-4335";Tend="1314";Tstart="886";shortTE="F";uid="34ef3dbd-49e7-4db8-8ca0-0d1e4fbf62b1"
CM022874.1	RepeatMasker	RC/Helitron	49958225	49958402	1432	+	.	ID="RND-6_FAMILY-317";Tend="1126";Tstart="935";shortTE="F";uid="4eb5f4c2-7254-4f51-9925-ecf999d1ade1"
CM022874.1	RepeatMasker	Unknown	45735142	45735795	4857	+	.	ID="RND-1_FAMILY-126";Tend="1562";Tstart="927";shortTE="F";uid="642e7ffa-5ffb-48e3-90a8-12976eb6da01"
CM022874.1	RepeatMasker	Unknown	48923619	48923850	1801	+	.	ID="RND-6_FAMILY-11707";Tend="1575";Tstart="1344";shortTE="F";uid="dbfc5965-7d93-4611-9212-6b71a62bf09b"
CM022874.1	RepeatMasker	Unknown	1689760	1689963	406	+	.	ID="RND-6_FAMILY-370";Tend="2006";Tstart="1827";shortTE="F";uid="7c14cdc8-a733-4c6e-b0dd-4e680dbc253d"
CM022874.1	RepeatMasker	Unknown	31305035	31305412	2067	+	.	ID="RND-4_FAMILY-560";Tend="1219";Tstart="849";shortTE="F";uid="b452a108-fb7f-413a-a632-88753762a98d"
CM022874.1	RepeatMasker	Unknown	33051940	33052170	1603	+	.	ID="RND-6_FAMILY-1126";Tend="1254";Tstart="1013";shortTE="F";uid="93e5d41c-4f53-4ef3-8eb6-b0d211bbbaac"
CM022874.1	RepeatMasker	DNA/hAT-Tip100	48491245	48491368	925	+	.	ID="RND-6_FAMILY-9224";Tend="894";Tstart="771";shortTE="F";uid="e2b5477f-e5fe-4a2b-99fd-69abf4cda848"
CM022874.1	RepeatMasker	Unknown	10082918	10083069	769	+	.	ID="RND-6_FAMILY-8473";Tend="653";Tstart="514";shortTE="F";uid="fd2c66eb-f53b-4f59-be2c-6782ff975052"
CM022874.1	RepeatMasker	DNA	9220695	9220797	464	+	.	ID="RND-5_FAMILY-3669";Tend="1175";Tstart="1072";shortTE="F";uid="c7d41eea-813e-445a-8685-2af9f9d1ab9d"
CM022874.1	RepeatMasker	DNA/TcMar-Tc1	22002041	22002841	4881	+	.	ID="RND-5_FAMILY-701";Tend="1758";Tstart="990";shortTE="F";uid="7e5525d8-7a66-48dd-9515-2bebf77d5591"
CM022874.1	RepeatMasker	LINE/R1-LOA	25574283	25574443	1140	+	.	ID="RND-4_FAMILY-377";Tend="502";Tstart="344";shortTE="F";uid="964f295c-92c3-4641-a066-08c1351f5e91"
CM022874.1	RepeatMasker	Unknown	46222590	46222786	1500	+	.	ID="RND-1_FAMILY-49";Tend="1175";Tstart="963";shortTE="F";uid="ede23de8-e04e-4aa3-a516-61842949c051"
CM022874.1	RepeatMasker	DNA/MULE-MuDR	27156817	27156962	784	+	.	ID="RND-1_FAMILY-161";Tend="1106";Tstart="936";shortTE="F";uid="de186ad3-1c3a-4a4a-bfce-24bd98405b4a"
CM022874.1	RepeatMasker	RC/Helitron	8901435	8901690	1784	+	.	ID="RND-6_FAMILY-317";Tend="1165";Tstart="929";shortTE="F";uid="02d9c73c-2d84-4152-9b7c-98ac9bba7776"
CM022874.1	RepeatMasker	Unknown	10631967	10632136	502	+	.	ID="RND-6_FAMILY-3995";Tend="1289";Tstart="1102";shortTE="F";uid="0166f971-e189-41fa-b9e9-d102e2367e79"
CM022874.1	RepeatMasker	Unknown	48899858	48900087	1325	+	.	ID="RND-5_FAMILY-2048";Tend="1603";Tstart="1349";shortTE="F";uid="55e838f1-2a56-4c65-8f20-5f09c20d23dc"
CM022874.1	RepeatMasker	Satellite	23475560	23475671	607	+	.	ID="RND-1_FAMILY-677";Tend="2285";Tstart="2176";shortTE="F";uid="38ae2d89-d26e-44de-93da-c8c09af95759"
CM022874.1	RepeatMasker	SINE/tRNA-RTE	1729274	1729451	1292	+	.	ID="RND-4_FAMILY-632";Tend="1107";Tstart="930";shortTE="F";uid="bf563736-6de7-4632-b2a1-6def49c950ce"
CM022874.1	RepeatMasker	RC/Helitron	17216442	17216870	1420	+	.	ID="RND-4_FAMILY-269";TEgroup="ctg_1%7CRND-4_FAMILY-269%7C11";Tend="1793";Tstart="807";shortTE="F";uid="92800639-955a-4e59-8153-e966bcd430ee"
CM022874.1	RepeatMasker	SINE/tRNA-RTE	37764493	37764642	588	+	.	ID="RND-6_FAMILY-1330";Tend="1081";Tstart="933";shortTE="F";uid="f3235ffe-86ea-48e1-b794-f375ba1cdffb"
CM022874.1	RepeatMasker	Unknown	33361864	33361990	582	+	.	ID="RND-6_FAMILY-3679";Tend="1710";Tstart="1583";shortTE="F";uid="f8665c4a-a4cb-4feb-af28-e8b642f58d04"
CM022874.1	RepeatMasker	SINE/5S	49598028	49598334	2194	+	.	ID="RND-6_FAMILY-1850";Tend="1228";Tstart="924";shortTE="F";uid="e22eced1-a55b-4b19-bf29-73d6ccb5c5d3"
CM022874.1	RepeatMasker	SINE/MIR	33871803	33871903	496	+	.	ID="RND-1_FAMILY-44";Tend="990";Tstart="874";shortTE="F";uid="3f7ba3ca-56ea-4532-8ce1-0dbae1bb8ee4"
CM022874.1	RepeatMasker	Unknown	31017655	31017875	762	+	.	ID="RND-5_FAMILY-2473";Tend="1117";Tstart="866";shortTE="F";uid="229dca99-9e9a-4093-9459-c05180d84629"
CM022874.1	RepeatMasker	Unknown	48163840	48163987	1104	+	.	ID="RND-4_FAMILY-859";Tend="1073";Tstart="926";shortTE="F";uid="1973ad99-0b7f-4cd9-bd7c-0aa36dfacf2c"
CM022874.1	RepeatMasker	Unknown	21286650	21286978	1968	+	.	ID="RND-6_FAMILY-92";Tend="1496";Tstart="1155";shortTE="F";uid="8421091d-8705-4d21-85d9-53a9ee3155c9"
CM022874.1	RepeatMasker	Unknown	42479036	42479256	1437	+	.	ID="RND-1_FAMILY-422";Tend="1043";Tstart="816";shortTE="F";uid="09db3f10-5509-461d-87ba-15212609436f"
CM022874.1	RepeatMasker	LINE/RTE-BovB	38955656	38955976	2249	+	.	ID="RND-1_FAMILY-30";Tend="1122";Tstart="796";shortTE="F";uid="c535734a-b1aa-43e0-b39c-e648e9237f63"
CM022874.1	RepeatMasker	Unknown	5561927	5562448	2494	+	.	ID="RND-1_FAMILY-323";Tend="3154";Tstart="2780";shortTE="F";uid="53f0768d-fbea-4fa4-9374-822ac844f121"
CM022874.1	RepeatMasker	Unknown	47741400	47741597	1423	+	.	ID="RND-1_FAMILY-66";Tend="1140";Tstart="942";shortTE="F";uid="659fb7c5-d970-4d4d-9860-d3ea277c41fb"
CM022874.1	RepeatMasker	DNA	12843732	12843854	692	+	.	ID="RND-4_FAMILY-1031";Tend="348";Tstart="242";shortTE="F";uid="a5595525-f886-4779-92bd-3224e709e51e"
CM022874.1	RepeatMasker	Unknown	24129859	24130105	1884	+	.	ID="RND-6_FAMILY-11719";Tend="1679";Tstart="1401";shortTE="F";uid="545b6dbb-2032-4df9-b4e5-6a4fcafb6ddc"
CM022874.1	RepeatMasker	LINE/RTE-BovB	203090	203224	771	+	.	ID="RND-1_FAMILY-30";Tend="1002";Tstart="862";shortTE="F";uid="8d980df3-6bc3-4a6e-bb52-f00c80084833"
CM022874.1	RepeatMasker	Unknown	3800937	3801593	1682	+	.	ID="HALYOMORPHA_HALYS-5_FAMILY-2001";Tend="573";Tstart="9";shortTE="F";uid="0c6f5f1b-3e52-41ab-be8c-4d0a11acff30"
CM022874.1	RepeatMasker	DNA/TcMar-Mariner	48003479	48004217	1125	+	.	ID="mariner-57_lmi";Tend="1322";Tstart="554";shortTE="F";uid="4d8fd9c1-7b9d-46d0-8c77-77a0cb9f3e60"
CM022874.1	RepeatMasker	DNA/hAT-Blackjack	51003759	51004485	3886	+	.	ID="RND-1_FAMILY-978";Tend="1755";Tstart="1000";shortTE="F";uid="4b1169c2-c4f7-4e3e-87e5-97c62f2d57ff"
CM022874.1	RepeatMasker	SINE/tRNA-RTE	45887495	45887825	2421	+	.	ID="RND-1_FAMILY-48";Tend="1208";Tstart="878";shortTE="F";uid="0e2c5557-717d-4c2f-852f-d5d63a09686e"
CM022874.1	RepeatMasker	Unknown	28377767	28378045	1942	+	.	ID="RND-6_FAMILY-7290";Tend="1444";Tstart="1163";shortTE="F";uid="a264c2f5-6b86-4663-ba96-a039bb98c2c5"
CM022874.1	RepeatMasker	Unknown	51174177	51174568	2992	+	.	ID="RND-5_FAMILY-2799";Tend="1379";Tstart="991";shortTE="F";uid="f3cb056f-e7b0-4b83-bb1f-ab80309ba522"
CM022874.1	RepeatMasker	Unknown	42330270	42330523	1062	+	.	ID="RND-6_FAMILY-9040";Tend="1302";Tstart="1043";shortTE="F";uid="731f0403-943b-4b7c-96e4-3169714c9e29"
CM022874.1	RepeatMasker	Unknown	51241812	51242258	2586	+	.	ID="RND-1_FAMILY-232";Tend="1206";Tstart="803";shortTE="F";uid="3cdcd092-1229-472b-845c-9216f149d6f4"
CM022874.1	RepeatMasker	DNA/TcMar-Tc1	3545433	3545788	2797	+	.	ID="RND-4_FAMILY-1141";Tend="972";Tstart="616";shortTE="F";uid="40d888b4-3ab7-4377-bdc5-346f297823de"
CM022874.1	RepeatMasker	RC/Helitron	52022735	52022926	662	+	.	ID="RND-1_FAMILY-615";Tend="2169";Tstart="1993";shortTE="F";uid="9b5c576a-dac6-4686-8f6f-a9269549ed76"
CM022874.1	RepeatMasker	DNA/CMC-Chapaev-3	43037151	43037495	2024	+	.	ID="RND-1_FAMILY-68";Tend="1263";Tstart="918";shortTE="F";uid="38931e21-465b-4c8a-96af-bf5360a8bf45"
CM022874.1	RepeatMasker	SINE/tRNA-RTE	156766	157016	672	+	.	ID="RND-4_FAMILY-384";TEgroup="ctg_1%7CRND-4_FAMILY-384%7C1";Tend="1179";Tstart="861";shortTE="F";uid="5079081d-d5d5-4510-b219-101d8a215822"
CM022874.1	RepeatMasker	RC/Helitron	46257476	46257600	576	+	.	ID="HELITRON-N7_PXU";Tend="125";Tstart="1";shortTE="F";uid="20dd8476-c838-4ccb-b997-b9bded7f4e34"
CM022874.1	RepeatMasker	SINE/tRNA-RTE	7976586	7976773	709	+	.	ID="RND-6_FAMILY-1330";Tend="1118";Tstart="927";shortTE="F";uid="dc08a71c-5c41-4192-bcdc-9f976fb1a38b"
CM022874.1	RepeatMasker	Unknown	46041530	46042173	4151	+	.	ID="RND-1_FAMILY-49";Tend="1617";Tstart="964";shortTE="F";uid="f8b6e226-9907-488c-bd15-7de462983528"
CM022874.1	RepeatMasker	DNA/hAT-Tip100	47851411	47851750	1147	+	.	ID="RND-3_FAMILY-262";TEgroup="ctg_1%7CRND-3_FAMILY-262%7C13";Tend="1113";Tstart="917";shortTE="F";uid="db4bf72e-11af-4e03-aa26-9b968954c58e"
CM022874.1	RepeatMasker	Unknown	6962778	6962926	717	+	.	ID="RND-6_FAMILY-5006";Tend="1390";Tstart="1244";shortTE="F";uid="c88d4b79-ae90-419a-b0b4-7dc5d3394363"
CM022874.1	RepeatMasker	DNA/TcMar-Tc1	22354230	22354912	3462	+	.	ID="RND-1_FAMILY-339";Tend="2447";Tstart="1804";shortTE="F";uid="ae812bc9-6973-4a7b-80f7-0e736e2c9cd0"
CM022874.1	RepeatMasker	Satellite	17505936	17506485	3127	+	.	ID="RND-6_FAMILY-46";Tend="1497";Tstart="935";shortTE="F";uid="a3939ad1-765a-40ec-98af-f22d8112e4a7"
CM022874.1	RepeatMasker	Satellite	25072520	25072687	719	+	.	ID="RND-6_FAMILY-577";Tend="1029";Tstart="850";shortTE="F";uid="f331b2ef-eed5-4951-95f0-836d92239414"
CM022874.1	RepeatMasker	DNA/hAT-Ac	153432	153980	4286	+	.	ID="RND-1_FAMILY-18";Tend="2170";Tstart="1614";shortTE="F";uid="e61f6276-0ea4-4b9b-803a-e96efd90d8d9"
CM022874.1	RepeatMasker	LINE/I	19076327	19076434	631	+	.	ID="RND-6_FAMILY-7186";Tend="1173";Tstart="1069";shortTE="F";uid="a8a96edf-75fe-40c4-bb98-738d506bc488"
CM022874.1	RepeatMasker	LTR/Gypsy	10810668	10810824	700	+	.	ID="RND-5_FAMILY-5855";Tend="1044";Tstart="898";shortTE="F";uid="8f47c956-bbdf-4d68-bda6-801cc73cb1a6"
CM022874.1	RepeatMasker	LTR	3424246	3424465	538	+	.	ID="LTR8_HERA";TEgroup="ctg_1%7CLTR8_HERA%7C1";Tend="211";Tstart="20";shortTE="F";uid="9fb30fa1-c8d5-4c7d-8910-b5e7f702a356"
CM022874.1	RepeatMasker	RC/Helitron	8790433	8790823	2505	+	.	ID="RND-4_FAMILY-2756";Tend="1363";Tstart="927";shortTE="F";uid="373e34ae-c258-492c-b9d6-e3472cb9a12c"
CM022874.1	RepeatMasker	RC/Helitron	47396366	47396589	1700	+	.	ID="RND-1_FAMILY-193";Tend="882";Tstart="659";shortTE="F";uid="f574f368-5d66-4eb4-9298-6a95a747ea05"
CM022874.1	RepeatMasker	DNA/TcMar-Fot1	3474709	3474858	1318	+	.	ID="RND-5_FAMILY-326";Tend="1350";Tstart="1201";shortTE="F";uid="91c1642d-2287-4284-9108-ef65e615b271"
CM022874.1	RepeatMasker	LINE/RTE-BovB	12116304	12116505	1176	+	.	ID="RND-1_FAMILY-75";Tend="1823";Tstart="1604";shortTE="F";uid="74c57c6e-b80a-4388-b528-64d6e079265e"
CM022874.1	RepeatMasker	Satellite	50734140	50734312	912	+	.	ID="RND-3_FAMILY-672";Tend="1167";Tstart="953";shortTE="F";uid="81e7be65-aa4a-4402-bf73-43615d0b17e5"
CM022874.1	RepeatMasker	Unknown	27568013	27568156	1159	+	.	ID="RND-1_FAMILY-55";Tend="2323";Tstart="2178";shortTE="F";uid="52ae584a-5867-4972-9043-7a602cacf1c4"
CM022874.1	RepeatMasker	Unknown	51431581	51431831	1765	+	.	ID="RND-1_FAMILY-49";Tend="1617";Tstart="1364";shortTE="F";uid="ec512dd3-6b8d-4cd6-bfb8-dc92566a3139"
CM022874.1	RepeatMasker	RC/Helitron	45465578	45466319	5927	+	.	ID="RND-6_FAMILY-7275";Tend="1650";Tstart="904";shortTE="F";uid="31865aff-5337-416c-97b4-d1d200712725"
CM022874.1	RepeatMasker	RC/Helitron	1324280	1324534	562	+	.	ID="RND-6_FAMILY-8344";Tend="1511";Tstart="1265";shortTE="F";uid="e234bcc0-fa58-4e60-8861-acae68128969"
CM022874.1	RepeatMasker	RC/Helitron	25020040	25021033	7351	+	.	ID="RND-4_FAMILY-269";Tend="1985";Tstart="967";shortTE="F";uid="acd703c6-493c-43bf-a1ae-5bbd83df7a20"
CM022874.1	RepeatMasker	Unknown	21257453	21257875	2161	+	.	ID="RND-6_FAMILY-10417";Tend="1234";Tstart="787";shortTE="F";uid="3ed38793-0727-442d-97dc-ad1e1037ffbf"
CM022874.1	RepeatMasker	RC/Helitron	51898733	51899070	2539	+	.	ID="RND-6_FAMILY-4124";Tend="1754";Tstart="1414";shortTE="F";uid="b1c41e4d-584c-44da-aaea-874d712985a5"
CM022874.1	RepeatMasker	RC/Helitron	8529567	8529738	455	+	.	ID="RND-6_FAMILY-4124";Tend="1358";Tstart="1156";shortTE="F";uid="135d3847-546d-427d-a41f-18ce266b001b"
CM022874.1	RepeatMasker	RC/Helitron	2556809	2556957	1034	+	.	ID="RND-1_FAMILY-35";Tend="1029";Tstart="874";shortTE="F";uid="5301663e-012d-4b47-9ea6-abfc970ba7e4"
CM022874.1	RepeatMasker	Unknown	15606644	15606800	648	+	.	ID="RND-2_FAMILY-22";Tend="1141";Tstart="959";shortTE="F";uid="d4d2e0e9-bdab-4f61-9b27-6dc273e6e30f"
CM022874.1	RepeatMasker	LINE/Penelope	36833470	36833594	452	+	.	ID="RND-5_FAMILY-5224";Tend="1800";Tstart="1574";shortTE="F";uid="ee130867-e9ce-403a-9714-ced916cbe232"
CM022874.1	RepeatMasker	Unknown	49868520	49868747	1986	+	.	ID="RND-1_FAMILY-443";Tend="1172";Tstart="945";shortTE="F";uid="2b7ccae4-42bc-4782-a2b1-c000aab4dda8"
CM022874.1	RepeatMasker	Unknown	31485187	31485304	720	+	.	ID="RND-6_FAMILY-232";Tend="788";Tstart="663";shortTE="F";uid="b16441a8-3389-495a-a5fa-9cdb64a967b4"
CM022874.1	RepeatMasker	Unknown	39824470	39824608	833	+	.	ID="RND-1_FAMILY-219";Tend="1026";Tstart="897";shortTE="F";uid="bd5ce7f1-929c-4e37-b26d-772ffa9a709b"
CM022874.1	RepeatMasker	Unknown	14711465	14711622	594	+	.	ID="RND-5_FAMILY-2473";Tend="1453";Tstart="1281";shortTE="F";uid="0a2c0296-fdab-4fa3-96ed-3b4102c443a5"
CM022874.1	RepeatMasker	LINE/CR1	5468260	5468662	2070	+	.	ID="RND-1_FAMILY-569";Tend="967";Tstart="563";shortTE="F";uid="1d9fd665-e8aa-4fee-9490-eb6d6bbc1f5e"
CM022874.1	RepeatMasker	Unknown	39412002	39412368	1174	+	.	ID="RND-6_FAMILY-11688";Tend="1331";Tstart="790";shortTE="F";uid="8fb3ddaf-a2c1-4c23-921b-774bd703f6b9"
CM022874.1	RepeatMasker	Unknown	48770012	48770217	419	+	.	ID="RND-6_FAMILY-11719";TEgroup="ctg_1%7CRND-6_FAMILY-11719%7C7";Tend="1675";Tstart="1523";shortTE="T";uid="248af1d1-c2b0-44b8-9b33-ddb943d7077d"
CM022874.1	RepeatMasker	Unknown	27795625	27796237	4167	+	.	ID="RND-1_FAMILY-41";Tend="1531";Tstart="904";shortTE="F";uid="3628f0e6-0235-4110-b6c9-94541117e34d"
CM022874.1	RepeatMasker	Unknown	1715135	1715344	427	+	.	ID="RND-6_FAMILY-1647";Tend="734";Tstart="516";shortTE="F";uid="3a8bb6a1-3916-4048-8710-e8e8b125d139"
CM022874.1	RepeatMasker	Unknown	28026988	28027650	3541	+	.	ID="RND-5_FAMILY-277";Tend="1260";Tstart="594";shortTE="F";uid="3fe0663c-ff6d-485c-ba5a-9de4081f5f4b"
CM022874.1	RepeatMasker	RC/Helitron	2018054	2018321	1805	+	.	ID="RND-1_FAMILY-193";Tend="964";Tstart="658";shortTE="F";uid="6c251092-ac6b-409e-ac4b-8a6001fa9fc1"
CM022874.1	RepeatMasker	LINE/I	50345859	50346025	860	+	.	ID="RND-1_FAMILY-867";Tend="1719";Tstart="1547";shortTE="F";uid="98cd8fe5-88be-4662-832f-a824a6ec8a1e"
CM022874.1	RepeatMasker	LINE/R1-LOA	13002936	13003069	779	+	.	ID="RND-4_FAMILY-994";Tend="1108";Tstart="980";shortTE="F";uid="fea1f955-96f1-4b31-8614-f5365c1adc75"
CM022874.1	RepeatMasker	LINE/RTE-BovB	42731475	42731806	1911	+	.	ID="RND-1_FAMILY-30";Tend="1120";Tstart="801";shortTE="F";uid="5fef007c-1593-44b5-a9cd-0097a5978a1a"
CM022874.1	RepeatMasker	Unknown	3285997	3286099	549	+	.	ID="RND-1_FAMILY-256";Tend="1249";Tstart="1133";shortTE="F";uid="02939e47-5985-42f0-bec3-105a4995a2e8"
CM022874.1	RepeatMasker	RC/Helitron	31079100	31079237	1067	+	.	ID="RND-1_FAMILY-761";Tend="1360";Tstart="1214";shortTE="F";uid="4eba112f-7405-4855-9c24-ad63ce0142ff"
CM022874.1	RepeatMasker	Unknown	47237502	47238156	4586	+	.	ID="RND-1_FAMILY-109";Tend="1844";Tstart="1118";shortTE="F";uid="594bdb4b-819b-4d7d-b267-523462af3584"
CM022874.1	RepeatMasker	Unknown	25233648	25233859	983	+	.	ID="RND-3_FAMILY-183";Tend="1444";Tstart="1230";shortTE="F";uid="353f6c96-0b20-4683-bb51-2a2d7c21ef47"
CM022874.1	RepeatMasker	DNA/Academ-1	30317972	30318180	959	+	.	ID="RND-6_FAMILY-655";Tend="987";Tstart="759";shortTE="F";uid="1e0ae557-86ab-4149-be0b-bf4015b3161d"
CM022874.1	RepeatMasker	Unknown	42250279	42250531	727	+	.	ID="RND-6_FAMILY-713";Tend="1083";Tstart="834";shortTE="F";uid="d9270e93-6c7e-4a48-978e-8660a7992123"
CM022874.1	RepeatMasker	DNA/TcMar-Tc1	28797224	28797351	438	+	.	ID="RND-1_FAMILY-360";Tend="1597";Tstart="1472";shortTE="F";uid="aba6231c-5771-48fd-8a8d-7872b7076bbb"
CM022874.1	RepeatMasker	Unknown	50257874	50257986	655	+	.	ID="RND-1_FAMILY-49";Tend="1178";Tstart="1065";shortTE="F";uid="ff9ebe7f-5f92-43b9-9e70-330d974f8c34"
CM022874.1	RepeatMasker	LINE/R1-LOA	26045979	26046213	744	+	.	ID="RND-1_FAMILY-180";Tend="2877";Tstart="2666";shortTE="F";uid="9b955588-64af-402c-81ef-50902dac8908"
CM022874.1	RepeatMasker	Unknown	33472903	33473849	3915	+	.	ID="RND-1_FAMILY-191";Tend="2112";Tstart="1010";shortTE="F";uid="22ed2a3c-c891-4532-ba30-4878fe28a2ee"
CM022874.1	RepeatMasker	LINE/R1-LOA	2318771	2318883	564	+	.	ID="RND-4_FAMILY-994";Tend="1316";Tstart="1206";shortTE="F";uid="bc1cbb53-5e84-473a-9a1b-cbcb661d5dc6"
CM022874.1	RepeatMasker	RC/Helitron	39817789	39818402	4259	+	.	ID="RND-1_FAMILY-6";Tend="2035";Tstart="1381";shortTE="F";uid="d8c4d65b-ab7b-4401-8906-db34a742d6aa"
CM022874.1	RepeatMasker	LINE/Penelope	457668	457811	755	+	.	ID="RND-1_FAMILY-172";Tend="1503";Tstart="1336";shortTE="F";uid="a8757074-885b-44ad-986b-cfcf47ffec69"
CM022874.1	RepeatMasker	Unknown	38424064	38426329	18002	+	.	ID="RND-5_FAMILY-751";Tend="2406";Tstart="47";shortTE="F";uid="f089e1d1-8690-4152-a617-48435f63f592"
CM022874.1	RepeatMasker	Unknown	11971404	11971678	2025	+	.	ID="RND-1_FAMILY-206";Tend="1797";Tstart="1523";shortTE="F";uid="891af7b0-8762-4900-b22f-d605c8920566"
CM022874.1	RepeatMasker	Unknown	42614247	42614423	836	+	.	ID="RND-1_FAMILY-49";Tend="1160";Tstart="962";shortTE="F";uid="c68d4eec-b985-4e21-a7e6-ad9878a030a3"
CM022874.1	RepeatMasker	DNA/TcMar-Tc1	40522094	40522235	543	+	.	ID="RND-5_FAMILY-1382";Tend="1378";Tstart="1228";shortTE="F";uid="530b37a9-9817-4474-a12c-048772b12cdf"
CM022874.1	RepeatMasker	RC/Helitron	14186190	14186410	871	+	.	ID="RND-4_FAMILY-1";Tend="2348";Tstart="2137";shortTE="F";uid="012b09f8-c68b-46ef-992f-a9c08a0c7850"
CM022874.1	RepeatMasker	DNA/TcMar-Tc1	10812640	10812865	590	+	.	ID="RND-6_FAMILY-783";TEgroup="ctg_1%7CRND-6_FAMILY-783%7C7";Tend="1251";Tstart="776";shortTE="F";uid="6e7d4fbb-2b07-4f42-b0ff-612f5a910672"
CM022874.1	RepeatMasker	Unknown	15772843	15772972	638	+	.	ID="RND-5_FAMILY-1523";Tend="1113";Tstart="965";shortTE="F";uid="ab8ab764-36f6-44d1-9b2a-9fbce5c1bc35"
CM022874.1	RepeatMasker	DNA/hAT-Charlie	31145632	31145837	1775	+	.	ID="RND-1_FAMILY-582";Tend="1857";Tstart="1655";shortTE="F";uid="8df42e81-4fd7-4737-a68b-a006dd4a44ac"
CM022874.1	RepeatMasker	Unknown	17832487	17832722	1065	+	.	ID="RND-1_FAMILY-835";Tend="1044";Tstart="775";shortTE="F";uid="dd67e4f1-a598-44b9-96aa-305b3a79a10a"
CM022874.1	RepeatMasker	RC/Helitron	48315342	48315564	1316	+	.	ID="RND-1_FAMILY-95";Tend="1110";Tstart="871";shortTE="F";uid="4c8f51ed-7032-4bef-94f0-264bdd359c2f"
CM022874.1	RepeatMasker	LINE/L2	37476981	37477151	726	+	.	ID="RND-6_FAMILY-14305";Tend="1780";Tstart="1633";shortTE="F";uid="5a92e632-1f59-4ed4-8465-bfa300449937"
CM022874.1	RepeatMasker	Unknown	41503404	41503507	517	+	.	ID="RND-2_FAMILY-22";Tend="1071";Tstart="955";shortTE="F";uid="fa516084-a870-44a6-80f0-30610b49d2b1"
CM022874.1	RepeatMasker	LINE/RTE-BovB	19950579	19951727	2610	+	.	ID="RND-6_FAMILY-1669";Tend="1839";Tstart="758";shortTE="F";uid="1a06f468-c16c-4f07-aaf2-7ce41b93ea3f"
CM022874.1	RepeatMasker	DNA/TcMar-Mariner	5732510	5733236	5319	+	.	ID="RND-1_FAMILY-346";Tend="1685";Tstart="960";shortTE="F";uid="b056c721-6d66-4d99-ae0c-9f2c86e0f897"
CM022874.1	RepeatMasker	DNA/hAT-Tip100	40011921	40012413	3279	+	.	ID="RND-1_FAMILY-209";Tend="1373";Tstart="870";shortTE="F";uid="0c9611ff-e2c9-4d12-ad29-c6a0cc45f90c"
CM022874.1	RepeatMasker	DNA/TcMar-Tc1	15477067	15477359	1163	+	.	ID="RND-1_FAMILY-377";TEgroup="ctg_1%7CRND-1_FAMILY-377%7C7";Tend="1130";Tstart="578";shortTE="F";uid="3cf31f9a-c3a2-408d-bc44-d0581bc40807"
CM022874.1	RepeatMasker	Unknown	20667639	20667813	962	+	.	ID="RND-5_FAMILY-1523";Tend="1114";Tstart="934";shortTE="F";uid="5e51fdb7-78c7-4504-a77e-21b74df9e6f6"
CM022874.1	RepeatMasker	LTR/Copia	15488043	15489077	554	+	.	ID="RND-6_FAMILY-889";Tend="1474";Tstart="461";shortTE="F";uid="cdcfae05-b54a-454b-b10c-254a000c3e8f"
CM022874.1	RepeatMasker	RC/Helitron	14182924	14183185	1197	+	.	ID="RND-1_FAMILY-6";Tend="1218";Tstart="994";shortTE="F";uid="c6211651-a6cb-407f-aafa-52f79ff6de34"
CM022874.1	RepeatMasker	Unknown	30104415	30104621	707	+	.	ID="RND-1_FAMILY-191";Tend="2086";Tstart="1820";shortTE="F";uid="a6b39086-e610-4fa8-88e1-41251efe6145"
CM022874.1	RepeatMasker	RC/Helitron	17585167	17585388	1195	+	.	ID="RND-6_FAMILY-317";Tend="1173";Tstart="923";shortTE="F";uid="87809156-e259-46b7-a29d-f6b27bf7a5ec"
CM022874.1	RepeatMasker	Satellite	4790178	4790304	705	+	.	ID="RND-3_FAMILY-672";Tend="1086";Tstart="935";shortTE="F";uid="b1cff971-b670-4d50-b216-30d022f5837c"
CM022874.1	RepeatMasker	Satellite	43804136	43804248	534	+	.	ID="RND-3_FAMILY-672";Tend="1009";Tstart="894";shortTE="F";uid="3c52d165-4189-4331-9341-d50b3dc9e8f0"
CM022874.1	RepeatMasker	RC/Helitron	30899862	30900088	1909	+	.	ID="RND-4_FAMILY-269";Tend="1031";Tstart="806";shortTE="F";uid="f992826a-3e59-4fda-9f44-eb6fc80992e1"
CM022874.1	RepeatMasker	Unknown	52325844	52327307	10245	+	.	ID="RND-1_FAMILY-474";Tend="2329";Tstart="806";shortTE="F";uid="2f0a8095-0551-4bce-b5eb-13d29dd433bb"
CM022874.1	RepeatMasker	RC/Helitron	29185678	29185900	669	+	.	ID="RND-1_FAMILY-6";Tend="1006";Tstart="783";shortTE="F";uid="0e6a03ac-5a41-4ac3-a65d-b2aa5f964e10"
CM022874.1	RepeatMasker	LTR/ERV1	37197632	37197854	1519	+	.	ID="RND-1_FAMILY-268";Tend="1090";Tstart="878";shortTE="F";uid="a9241e90-5dc6-42f4-8ec3-578ce40e2e87"
CM022874.1	RepeatMasker	Unknown	45902157	45902800	4969	+	.	ID="RND-1_FAMILY-654";Tend="1644";Tstart="992";shortTE="F";uid="fc858263-31bb-4464-9a43-eef7fd3fa8f4"
CM022874.1	RepeatMasker	Unknown	40810322	40810510	911	+	.	ID="RND-1_FAMILY-49";Tend="1176";Tstart="958";shortTE="F";uid="dabfdb82-b9ec-492c-b285-f5b1d9708477"
CM022874.1	RepeatMasker	RC/Helitron	18030162	18030401	1450	+	.	ID="RND-6_FAMILY-5746";Tend="967";Tstart="727";shortTE="F";uid="f62781b0-eced-4c68-aa02-536bde296cb6"
CM022874.1	RepeatMasker	RC/Helitron	12861905	12862950	2116	+	.	ID="RND-1_FAMILY-193";TEgroup="ctg_1%7CRND-1_FAMILY-193%7C18";Tend="2287";Tstart="659";shortTE="F";uid="f841ef55-88f4-4a9f-ac36-c937b2f21e39"
CM022874.1	RepeatMasker	LINE/I	9225430	9225683	713	+	.	ID="RND-5_FAMILY-586";Tend="1518";Tstart="1265";shortTE="F";uid="99cd02bf-5131-4948-a663-2bb2034391a9"
CM022874.1	RepeatMasker	Unknown	16101416	16101688	536	+	.	ID="RND-6_FAMILY-5664";TEgroup="ctg_1%7CRND-6_FAMILY-5664%7C2";Tend="1237";Tstart="835";shortTE="T";uid="f1abf4e6-bcca-4e68-9c4f-38f0eb8f01a8"
CM022874.1	RepeatMasker	DNA/TcMar-Tc1	21642325	21642881	680	+	.	ID="mariner-18_lsal";Tend="1216";Tstart="738";shortTE="F";uid="17badebd-bb4a-44b7-b621-0d622696880f"
CM022874.1	RepeatMasker	Unknown	49042433	49042916	3186	+	.	ID="RND-4_FAMILY-56";Tend="1439";Tstart="943";shortTE="F";uid="dc6c9cd3-a55a-4069-ae61-6964064678db"
CM022874.1	RepeatMasker	Unknown	38561792	38562457	4416	+	.	ID="RND-1_FAMILY-864";Tend="1566";Tstart="919";shortTE="F";uid="b16f27a4-ab29-45cf-a1d4-b88fde8d4152"
CM022874.1	RepeatMasker	Unknown	26088014	26088139	806	+	.	ID="RND-5_FAMILY-574";Tend="1033";Tstart="882";shortTE="F";uid="54d582b6-942a-4b6e-9132-5a30eae1a941"
CM022874.1	RepeatMasker	Unknown	35624036	35624224	1076	+	.	ID="RND-1_FAMILY-795";Tend="2083";Tstart="1903";shortTE="F";uid="6976315b-d53d-4daa-a919-9ed9cecd7cb3"
CM022874.1	RepeatMasker	Unknown	8638864	8638995	471	+	.	ID="RND-5_FAMILY-832";Tend="883";Tstart="765";shortTE="F";uid="5b476132-dac3-4dae-8b23-d52a742d36db"
CM022874.1	RepeatMasker	LINE/L2	28411858	28412319	2122	+	.	ID="RND-1_FAMILY-484";Tend="2162";Tstart="1703";shortTE="F";uid="c7a1736f-ad65-4bb4-9efc-d2a1d0f374fe"
CM022874.1	RepeatMasker	SINE/5S	50667264	50667373	949	+	.	ID="RND-3_FAMILY-220";Tend="1067";Tstart="958";shortTE="F";uid="201fbe96-35d4-43a4-90fd-b4256f60840d"
CM022874.1	RepeatMasker	Unknown	29265193	29265463	1906	+	.	ID="RND-6_FAMILY-7290";Tend="1427";Tstart="1152";shortTE="F";uid="7e41a713-9c4c-4a41-88ca-75362cfd7a2f"
CM022874.1	RepeatMasker	DNA	14790751	14791281	2001	+	.	ID="rnd-4_family-966";Tend="1507";Tstart="1180";shortTE="F";uid="2c79bf45-2b4a-406f-96d5-47581adf9979"
CM022874.1	RepeatMasker	Unknown	20025129	20025516	429	+	.	ID="RND-5_FAMILY-3189";TEgroup="ctg_1%7CRND-5_FAMILY-3189%7C3";Tend="3118";Tstart="2669";shortTE="T";uid="e31aacb1-fa05-4d55-a43e-b3eb8660d1c2"
CM022874.1	RepeatMasker	Unknown	36704092	36704224	753	+	.	ID="RND-1_FAMILY-492";Tend="1322";Tstart="1186";shortTE="F";uid="c9e90fc4-4487-42f7-b3d3-1ed8ce0d2c8d"
CM022874.1	RepeatMasker	DNA/hAT-Tip100	16342446	16342582	435	+	.	ID="RND-5_FAMILY-97";Tend="1651";Tstart="1523";shortTE="F";uid="4c422777-bda9-46fb-a1a0-f797082b5440"
CM022874.1	RepeatMasker	Unknown	41391604	41391752	739	+	.	ID="RND-2_FAMILY-22";Tend="1142";Tstart="991";shortTE="F";uid="5e21b46b-0bd1-4200-abf2-e7bdcea981cf"
CM022874.1	RepeatMasker	Unknown	31906243	31906356	454	+	.	ID="RND-4_FAMILY-209";Tend="1436";Tstart="1320";shortTE="F";uid="302b19a2-4d89-4629-9219-33d7e7935d0f"
CM022874.1	RepeatMasker	Unknown	10899795	10899964	1209	+	.	ID="RND-4_FAMILY-734";Tend="889";Tstart="729";shortTE="F";uid="ab755ce4-8182-4ac0-9362-09d7d782153d"
CM022874.1	RepeatMasker	Unknown	1748403	1748764	3042	+	.	ID="RND-6_FAMILY-11707";Tend="1334";Tstart="963";shortTE="F";uid="e4cde1ca-7077-4400-91ee-51edad4aaee7"
CM022874.1	RepeatMasker	Unknown	39845438	39845669	582	+	.	ID="RND-1_FAMILY-49";Tend="1202";Tstart="970";shortTE="F";uid="923b6210-2cc3-449d-bfdd-947e231ce33b"
CM022874.1	RepeatMasker	Unknown	22488411	22488563	1061	+	.	ID="RND-1_FAMILY-66";Tend="1105";Tstart="954";shortTE="F";uid="00b4fb5f-f497-4bb0-b322-3837eb565c64"
CM022874.1	RepeatMasker	RC/Helitron	16860605	16861057	3360	+	.	ID="RND-1_FAMILY-389";Tend="1968";Tstart="1463";shortTE="F";uid="2b7aa99f-32ca-4209-9114-6a94f6478bc8"
CM022874.1	RepeatMasker	Unknown	26408229	26408356	403	+	.	ID="RND-6_FAMILY-4632";Tend="2218";Tstart="2100";shortTE="F";uid="c54bab95-cf1a-4b8c-a6f6-967ee82e8b32"
CM022874.1	RepeatMasker	DNA/hAT-Charlie	103216	103345	1013	+	.	ID="RND-2_FAMILY-110";Tend="1052";Tstart="925";shortTE="F";uid="cc752feb-b05b-440e-8e7d-158b6e9d4c5b"
CM022874.1	RepeatMasker	Satellite	28896954	28897232	2143	+	.	ID="RND-6_FAMILY-46";Tend="1199";Tstart="925";shortTE="F";uid="69729521-1eba-4f24-bbb8-ae1e6b090627"
CM022874.1	RepeatMasker	Unknown	14211842	14212042	928	+	.	ID="RND-4_FAMILY-560";Tend="1133";Tstart="892";shortTE="F";uid="9e258351-402f-4276-b368-e39395e1b303"
CM022874.1	RepeatMasker	Unknown	1556679	1557410	4679	+	.	ID="RND-1_FAMILY-665";Tend="1665";Tstart="915";shortTE="F";uid="9fa5ee0b-3375-465c-8800-069ee91579a7"
CM022874.1	RepeatMasker	DNA/hAT-Tip100	1983482	1983706	1244	+	.	ID="RND-5_FAMILY-697";Tend="1156";Tstart="907";shortTE="F";uid="7988020f-a5b8-4505-9481-81f3f93b0f4d"
CM022874.1	RepeatMasker	Unknown	42962111	42962335	1192	+	.	ID="RND-1_FAMILY-336";Tend="1198";Tstart="977";shortTE="F";uid="eba15453-a25c-41cb-baba-a652a44eda14"
CM022874.1	RepeatMasker	DNA/TcMar-Mariner	39425005	39425165	525	+	.	ID="MARINER-N11_RPR";Tend="743";Tstart="571";shortTE="F";uid="30a1fd30-d745-4a5c-a18f-7cce178e9100"
CM022874.1	RepeatMasker	RC/Helitron	42172665	42173252	4367	+	.	ID="RND-1_FAMILY-31";Tend="1544";Tstart="942";shortTE="F";uid="4a5b11bf-22d0-4823-ba2a-37f3b856f6c2"
CM022874.1	RepeatMasker	DNA/TcMar-Mariner	20018943	20019487	1314	+	.	ID="NMAR-15_HMEL";TEgroup="ctg_1%7CNMAR-15_HMEL%7C4";Tend="459";Tstart="1";shortTE="F";uid="694439cc-22f1-4126-bb30-f57c8e1c53dc"
CM022874.1	RepeatMasker	Unknown	49050294	49050773	1817	+	.	ID="RND-5_FAMILY-4241";TEgroup="ctg_1%7CRND-5_FAMILY-4241%7C7";Tend="1198";Tstart="922";shortTE="F";uid="fd337882-0251-443a-8588-8225cbdc6e9a"
CM022874.1	RepeatMasker	Satellite	47032046	47032278	1836	+	.	ID="RND-6_FAMILY-46";Tend="1186";Tstart="954";shortTE="F";uid="1928700e-4da5-4e06-94a2-b8c73b479c8c"
CM022874.1	RepeatMasker	DNA/TcMar-Mariner	28644323	28644456	423	+	.	ID="MARINER-23_AEC";Tend="1066";Tstart="934";shortTE="F";uid="4df0077a-ed2f-4b13-b2d6-2033ddc2f6cd"
CM022874.1	RepeatMasker	LINE/L2	32213058	32213163	409	+	.	ID="RND-1_FAMILY-904";Tend="599";Tstart="506";shortTE="F";uid="a7339f13-f9a3-428b-bef6-d851203f4a21"
CM022874.1	RepeatMasker	Unknown	5416600	5416745	666	+	.	ID="RND-4_FAMILY-2111";Tend="1082";Tstart="926";shortTE="F";uid="beef1beb-f82f-4e6f-961f-8130cad97a6c"
CM022874.1	RepeatMasker	Unknown	42796829	42797778	6309	+	.	ID="RND-5_FAMILY-3189";Tend="3109";Tstart="2155";shortTE="F";uid="09eaf3de-7354-4495-88bc-2beaab114fc4"
CM022874.1	RepeatMasker	Unknown	29327078	29327190	590	+	.	ID="RND-6_FAMILY-2337";Tend="1273";Tstart="1167";shortTE="F";uid="c4a705a8-90d8-4f08-94e0-a7de3ad59b89"
CM022874.1	RepeatMasker	Unknown	11119641	11119910	1861	+	.	ID="RND-6_FAMILY-7290";Tend="1443";Tstart="1164";shortTE="F";uid="03f14225-0e89-4125-a7f5-27c6f121b5c7"
CM022874.1	RepeatMasker	Unknown	43643209	43643322	435	+	.	ID="RND-6_FAMILY-4111";Tend="1179";Tstart="1082";shortTE="F";uid="e8bc007e-04dd-4a5a-8dad-5856824fa22c"
CM022874.1	RepeatMasker	Unknown	32574054	32574684	4706	+	.	ID="RND-5_FAMILY-698";TEgroup="ctg_1%7CRND-5_FAMILY-698%7C16";Tend="1382";Tstart="790";shortTE="F";uid="4e1ac2f6-c794-4dc8-9ee6-4e77556664de"
CM022874.1	RepeatMasker	Unknown	36665724	36665881	688	+	.	ID="RND-2_FAMILY-22";Tend="1152";Tstart="1003";shortTE="F";uid="a470bd2c-b5b2-4a55-8897-fe5a7fa1121c"
CM022874.1	RepeatMasker	RC/Helitron	21479276	21479584	2364	+	.	ID="RND-1_FAMILY-6";Tend="1135";Tstart="823";shortTE="F";uid="6787f34c-7446-4f27-897d-819556009e98"
CM022874.1	RepeatMasker	Satellite	7217451	7217733	2335	+	.	ID="RND-6_FAMILY-46";Tend="1210";Tstart="929";shortTE="F";uid="2650c154-4503-4c70-8ee5-a9ab649ca8aa"
CM022874.1	RepeatMasker	LTR/Copia	25589793	25590506	762	+	.	ID="COPIA-1_LMI-I";Tend="2249";Tstart="1565";shortTE="F";uid="5a5ee780-6b33-4a6e-806d-cdebc1412654"
CM022874.1	RepeatMasker	Unknown	4723904	4724009	633	+	.	ID="RND-4_FAMILY-30";Tend="1100";Tstart="996";shortTE="F";uid="7fdfbda8-b27d-4849-ad3b-b602b7528590"
CM022874.1	RepeatMasker	Unknown	40009160	40009261	459	+	.	ID="RND-5_FAMILY-641";Tend="1163";Tstart="1074";shortTE="F";uid="bf1e9dc6-ded6-4744-8dda-38ec302e3a4e"
CM022874.1	RepeatMasker	RC/Helitron	33801056	33801264	1437	+	.	ID="RND-4_FAMILY-2756";Tend="1360";Tstart="1147";shortTE="F";uid="57c4c40d-a165-4889-9811-49b25ebf7005"
CM022874.1	RepeatMasker	Unknown	2810484	2810617	710	+	.	ID="RND-6_FAMILY-370";Tend="958";Tstart="816";shortTE="F";uid="f14f9f0e-e60b-4cc9-bf31-3e07c1d34dea"
CM022874.1	RepeatMasker	Unknown	31362602	31363370	1207	+	.	ID="RND-1_FAMILY-11";Tend="1555";Tstart="801";shortTE="F";uid="7f01a686-de1d-4b09-9033-0f4e4caa2ba1"
CM022874.1	RepeatMasker	Satellite	1852290	1852557	2076	+	.	ID="RND-6_FAMILY-46";Tend="1194";Tstart="930";shortTE="F";uid="189ad36a-f4ea-47c0-a2a2-b063ff93d971"
CM022874.1	RepeatMasker	Unknown	38683776	38683948	622	+	.	ID="RND-1_FAMILY-422";Tend="1116";Tstart="929";shortTE="F";uid="f69cb544-a763-4a35-b9f9-a804c357fb4d"
CM022874.1	RepeatMasker	RC/Helitron	23900705	23901148	1515	+	.	ID="RND-1_FAMILY-95";Tend="1796";Tstart="1237";shortTE="F";uid="95ae6ff7-6083-4b2c-b981-394c2d65aca2"
CM022874.1	RepeatMasker	Unknown	10332732	10332863	1011	+	.	ID="RND-6_FAMILY-7290";Tend="1292";Tstart="1161";shortTE="F";uid="76f91f7b-fc4c-4c5e-b687-70345d9f30ab"
CM022874.1	RepeatMasker	Satellite	3763364	3763692	1093	+	.	ID="RND-6_FAMILY-46";Tend="1237";Tstart="919";shortTE="F";uid="403af615-34f0-45e8-91a9-97dde54b5f87"
CM022874.1	RepeatMasker	Unknown	11507143	11507458	1180	+	.	ID="RND-2_FAMILY-87";Tend="1310";Tstart="946";shortTE="F";uid="93ab1e8f-7e2e-4589-95d4-f1954f47ff88"
CM022874.1	RepeatMasker	SINE/tRNA-RTE	4652510	4652828	1845	+	.	ID="RND-4_FAMILY-384";Tend="1208";Tstart="855";shortTE="F";uid="b1ae5df1-119e-4103-b1a9-51ad84b20a3f"
CM022874.1	RepeatMasker	Unknown	46118445	46118590	1078	+	.	ID="RND-1_FAMILY-121";Tend="1068";Tstart="923";shortTE="F";uid="68725c2a-018f-4341-8d7b-5188749ed29e"
CM022874.1	RepeatMasker	DNA/hAT-Tip100	17877780	17878009	1039	+	.	ID="RND-3_FAMILY-262";Tend="1043";Tstart="812";shortTE="F";uid="897d39b4-890c-464d-b228-d6da5f3bc38e"
CM022874.1	RepeatMasker	DNA/hAT-Charlie	25055783	25056011	1190	+	.	ID="rnd-2_family-110";Tend="1328";Tstart="1038";shortTE="F";uid="3dda80a3-3db0-413b-ae26-6f63e5027b72"
CM022874.1	RepeatMasker	RC/Helitron	29520809	29520927	542	+	.	ID="RND-5_FAMILY-848";Tend="1035";Tstart="897";shortTE="F";uid="39600c94-affa-4b42-9e2c-40dd4deab585"
CM022874.1	RepeatMasker	DNA/hAT-Charlie	47856310	47856760	3651	+	.	ID="RND-1_FAMILY-582";Tend="1858";Tstart="1405";shortTE="F";uid="68be96d0-f043-4e11-8115-61c6824d9c28"
CM022874.1	RepeatMasker	Unknown	6254217	6254329	494	+	.	ID="RND-6_FAMILY-3679";Tend="1707";Tstart="1600";shortTE="F";uid="028489ab-02d0-48d4-bed8-080c7a231301"
CM022874.1	RepeatMasker	DNA/TcMar-Tc1	26249491	26250915	7308	+	.	ID="rnd-4_family-629";Tend="1846";Tstart="770";shortTE="F";uid="09f2e096-51b7-4c2e-b03c-072891470b54"
CM022874.1	RepeatMasker	DNA/hAT-Charlie	48134472	48134611	410	+	.	ID="RND-6_FAMILY-2166";Tend="1544";Tstart="1409";shortTE="F";uid="703f8e89-d1a5-4f81-8490-783406e36757"
CM022874.1	RepeatMasker	DNA/TcMar-Tc1	52319227	52319423	698	+	.	ID="RND-6_FAMILY-783";Tend="1090";Tstart="885";shortTE="F";uid="98fa9f11-ebc6-41bc-a886-299a9b78a228"
CM022874.1	RepeatMasker	RC/Helitron	12767195	12767941	5236	+	.	ID="RND-1_FAMILY-1108";Tend="1714";Tstart="911";shortTE="F";uid="c6c4b371-5958-4e8f-b7bc-e86a811b545d"
CM022874.1	RepeatMasker	RC/Helitron	46225199	46225618	2384	+	.	ID="RND-6_FAMILY-6367";Tend="1299";Tstart="847";shortTE="F";uid="b856a165-8daf-4ffe-b8bd-6dd12a6992e7"
CM022874.1	RepeatMasker	Unknown	40733105	40733321	1263	+	.	ID="RND-6_FAMILY-5252";Tend="1053";Tstart="824";shortTE="F";uid="b3cec783-1b1c-4001-9f8d-a0fa18e9913c"
CM022874.1	RepeatMasker	Unknown	140893	141078	1126	+	.	ID="RND-1_FAMILY-188";Tend="1000";Tstart="800";shortTE="F";uid="fcbd7dea-5ffe-44c6-800f-c7b7caf065ff"
CM022874.1	RepeatMasker	SINE/5S	45532273	45532562	1059	+	.	ID="RND-6_FAMILY-1021";Tend="1203";Tstart="904";shortTE="F";uid="616e9869-ebdf-4f68-82af-9f474a3bb3f0"
CM022874.1	RepeatMasker	SINE/tRNA-RTE	45237318	45237611	2119	+	.	ID="RND-4_FAMILY-384";Tend="1181";Tstart="861";shortTE="F";uid="2907471c-3b3c-41d6-a8a0-1b9164fae6c4"
CM022874.1	RepeatMasker	Unknown	33301978	33302082	486	+	.	ID="RND-5_FAMILY-2791";Tend="1040";Tstart="940";shortTE="F";uid="0e1f1c26-98bd-45f9-9cd7-9858c09b0787"
CM022874.1	RepeatMasker	LTR/Gypsy	1400843	1400943	471	+	.	ID="RND-6_FAMILY-8386";Tend="798";Tstart="700";shortTE="F";uid="96799422-ad3f-49c0-8ab0-418918d1509e"
CM022874.1	RepeatMasker	RC/Helitron	3651703	3652319	3869	+	.	ID="RND-5_FAMILY-470";Tend="1661";Tstart="998";shortTE="F";uid="415260e3-3b57-4868-b223-4d696a422b08"
CM022874.1	RepeatMasker	LINE/R2	14571422	14571549	1144	+	.	ID="RND-1_FAMILY-868";Tend="1348";Tstart="1221";shortTE="F";uid="826817ea-48e9-4920-b7dd-6824a83db948"
CM022874.1	RepeatMasker	Unknown	40172839	40173424	2840	+	.	ID="RND-1_FAMILY-11";Tend="1363";Tstart="676";shortTE="F";uid="02661cb9-ef8b-4ada-a27f-cfec148bd10a"
CM022874.1	RepeatMasker	Unknown	1722830	1723344	2564	+	.	ID="RND-5_FAMILY-502";Tend="1527";Tstart="1026";shortTE="F";uid="c6c2f1cc-e6f9-40cc-a17f-8dc030bb0c58"
CM022874.1	RepeatMasker	Unknown	5004747	5005238	3360	+	.	ID="RND-6_FAMILY-1901";Tend="1634";Tstart="926";shortTE="F";uid="26db27f5-b7a1-49ba-ab7b-0f93416222e5"
CM022874.1	RepeatMasker	RC/Helitron	35247571	35247935	2358	+	.	ID="RND-4_FAMILY-269";Tend="1583";Tstart="1229";shortTE="F";uid="24648dd3-257e-48cb-bc3a-88b8236a6991"
CM022874.1	RepeatMasker	RC/Helitron	11134790	11135739	4440	+	.	ID="RND-1_FAMILY-95";Tend="1908";Tstart="947";shortTE="F";uid="78c28ffe-5d7f-46f5-9892-c951324fd8c0"
CM022874.1	RepeatMasker	Unknown	1274469	1274581	478	+	.	ID="RND-4_FAMILY-1056";Tend="542";Tstart="438";shortTE="F";uid="9cdcc158-1d36-4298-acf1-e977ff1cd873"
CM022874.1	RepeatMasker	LINE/R1	50382968	50383073	847	+	.	ID="RND-6_FAMILY-128";Tend="307";Tstart="193";shortTE="F";uid="eb73a5bb-9f30-4f2b-817b-0095c108bc78"
CM022874.1	RepeatMasker	LINE/RTE-BovB	10796841	10797177	1053	+	.	ID="RND-6_FAMILY-1079";Tend="1217";Tstart="886";shortTE="F";uid="ada0f684-e31b-4852-ac75-74103e7c1db7"
CM022874.1	RepeatMasker	DNA/TcMar-Tc1	14654104	14654852	5453	+	.	ID="RND-1_FAMILY-54";Tend="1682";Tstart="912";shortTE="F";uid="430198aa-5e08-4340-927a-e8bddf92b0cb"
CM022874.1	RepeatMasker	Unknown	35794395	35794623	1356	+	.	ID="RND-1_FAMILY-323";Tend="562";Tstart="308";shortTE="F";uid="a2412179-9f1f-4f27-aff2-efba57c655bd"
CM022874.1	RepeatMasker	RC/Helitron	18338381	18338535	2166	+	.	ID="RND-1_FAMILY-171";Tend="911";Tstart="107";shortTE="F";uid="6b08df3a-805a-4944-bf13-20c84fa722b2"
CM022874.1	RepeatMasker	Unknown	3786581	3786832	706	+	.	ID="RND-1_FAMILY-99";Tend="1103";Tstart="879";shortTE="F";uid="afe296e8-5c4f-4ba7-a5b7-2beee3e29e9c"
CM022874.1	RepeatMasker	LINE/I	32465220	32465471	540	+	.	ID="RND-5_FAMILY-991";Tend="1151";Tstart="699";shortTE="F";uid="1f3d253b-085c-4f98-b0f5-5470ed3cc460"
CM022874.1	RepeatMasker	Unknown	42664949	42665106	791	+	.	ID="RND-1_FAMILY-39";Tend="1378";Tstart="1212";shortTE="F";uid="d36c9426-7b80-4b21-bccf-0bca22ec8579"
CM022874.1	RepeatMasker	Unknown	51492559	51492748	1629	+	.	ID="RND-1_FAMILY-152";Tend="1152";Tstart="962";shortTE="F";uid="bfcad408-dfcc-4d07-8b88-c574869aa3eb"
CM022874.1	RepeatMasker	Unknown	32088317	32088477	953	+	.	ID="RND-1_FAMILY-49";Tend="1131";Tstart="964";shortTE="F";uid="03d90521-99ef-47e3-992f-59cd96cfef1c"
CM022874.1	RepeatMasker	Satellite	47690026	47690294	1952	+	.	ID="RND-6_FAMILY-577";Tend="1015";Tstart="753";shortTE="F";uid="f1e7eaf3-5830-4dbe-a75f-227823aa0aaf"
CM022874.1	RepeatMasker	Unknown	49171797	49172431	3170	+	.	ID="RND-4_FAMILY-132";Tend="1531";Tstart="600";shortTE="F";uid="e1dd36ca-4c04-459b-94ff-053a2ee7884a"
CM022874.1	RepeatMasker	Unknown	684017	684128	957	+	.	ID="RND-5_FAMILY-502";Tend="1061";Tstart="950";shortTE="F";uid="4b9e5780-42a2-43e3-aee6-7a27c4194cb0"
CM022874.1	RepeatMasker	DNA/TcMar-Tc1	14277940	14278455	3003	+	.	ID="RND-1_FAMILY-698";Tend="1406";Tstart="876";shortTE="F";uid="be925fd3-a321-4b61-ba98-28a4a1e57d50"
CM022874.1	RepeatMasker	Unknown	4766614	4766813	1276	+	.	ID="RND-1_FAMILY-443";Tend="1491";Tstart="1299";shortTE="F";uid="d3045ca6-68e9-4f8c-b3a6-12141007d62b"
CM022874.1	RepeatMasker	DNA/TcMar-Tc1	29825788	29826691	5400	+	.	ID="RND-1_FAMILY-961";Tend="1756";Tstart="876";shortTE="F";uid="92e9ae46-a5ea-43e5-b4fe-97f8ddcf649b"
CM022874.1	RepeatMasker	LINE/RTE-BovB	37440734	37440940	1168	+	.	ID="RND-5_FAMILY-1885";Tend="1224";Tstart="1009";shortTE="F";uid="8f48af3a-f428-4be6-9701-e99cec9dfd74"
CM022874.1	RepeatMasker	Satellite	7553432	7553645	684	+	.	ID="RND-3_FAMILY-672";Tend="1157";Tstart="931";shortTE="F";uid="cb5fd935-569d-444d-b42c-7d8cdd42e35a"
CM022874.1	RepeatMasker	Unknown	4345601	4345791	1612	+	.	ID="RND-1_FAMILY-53";Tend="1096";Tstart="905";shortTE="F";uid="367992be-ca4b-4c30-9a05-69db8b10890b"
CM022874.1	RepeatMasker	Unknown	18952528	18953111	4366	+	.	ID="RND-6_FAMILY-3656";Tend="1553";Tstart="921";shortTE="F";uid="943e7957-8142-4e54-8e5a-1259683b30ae"
CM022874.1	RepeatMasker	Unknown	21493511	21493704	787	+	.	ID="RND-6_FAMILY-7290";Tend="1409";Tstart="1183";shortTE="F";uid="d94eee48-ff48-4a47-8b28-2b73ba87d1da"
CM022874.1	RepeatMasker	Unknown	43404739	43405035	1272	+	.	ID="RND-4_FAMILY-209";Tend="1256";Tstart="951";shortTE="F";uid="23f9a740-81b5-4fed-b54e-cf0ad00206c9"
CM022874.1	RepeatMasker	DNA/TcMar-Tc1	49246152	49246739	4598	+	.	ID="RND-6_FAMILY-4360";Tend="1369";Tstart="790";shortTE="F";uid="2eeb570f-31ca-4c15-94ae-ac421c93999b"
CM022874.1	RepeatMasker	Unknown	4535222	4535368	511	+	.	ID="RND-5_FAMILY-580";Tend="962";Tstart="816";shortTE="F";uid="4ebb8128-eddf-47d9-a2ea-b19be4738189"
CM022874.1	RepeatMasker	DNA/CMC-Chapaev-3	47380658	47380855	1202	+	.	ID="RND-6_FAMILY-2378";Tend="1292";Tstart="1081";shortTE="F";uid="0e4deb81-6a41-47f0-81cd-2e031a3057a0"
CM022874.1	RepeatMasker	LINE/R1-LOA	39694386	39694913	3328	+	.	ID="RND-1_FAMILY-938";Tend="1131";Tstart="622";shortTE="F";uid="0ab3dae9-74f3-436c-a7f5-315030f7ff37"
CM022874.1	RepeatMasker	DNA/hAT-Tip100	46139693	46140131	2678	+	.	ID="RND-6_FAMILY-6216";Tend="1387";Tstart="890";shortTE="F";uid="6082db56-3be8-497f-8470-9b8b6266a7dc"
CM022874.1	RepeatMasker	Unknown	11144956	11145227	1824	+	.	ID="RND-1_FAMILY-281";Tend="1269";Tstart="960";shortTE="F";uid="0d1f324b-15a2-4a8d-84d9-6efdb3eeec9f"
CM022874.1	RepeatMasker	Unknown	9758773	9758915	594	+	.	ID="RND-1_FAMILY-90";Tend="861";Tstart="719";shortTE="F";uid="862f7917-2ee7-4006-ba5d-56a192963093"
CM022874.1	RepeatMasker	DNA/hAT-Tip100	42369575	42369765	1215	+	.	ID="RND-4_FAMILY-13";Tend="1112";Tstart="923";shortTE="F";uid="663e20e1-59a9-4986-93a3-4955c9b68036"
CM022874.1	RepeatMasker	DNA/TcMar-Tc1	35512621	35512732	477	+	.	ID="RND-6_FAMILY-783";Tend="1150";Tstart="1038";shortTE="F";uid="5881afd7-83d9-406c-9bdb-d84931c30616"
CM022874.1	RepeatMasker	Unknown	18475791	18475938	458	+	.	ID="RND-4_FAMILY-452";Tend="1087";Tstart="903";shortTE="F";uid="eea93e5e-5b69-4589-96e2-ace79d0e20c3"
CM022874.1	RepeatMasker	SINE/tRNA-RTE	24852673	24852774	479	+	.	ID="RND-1_FAMILY-48";Tend="992";Tstart="890";shortTE="F";uid="3f74fbef-1e88-42e1-8a99-5ed7e0095df7"
CM022874.1	RepeatMasker	Unknown	42844420	42844636	1332	+	.	ID="RND-5_FAMILY-591";Tend="1123";Tstart="906";shortTE="F";uid="eebaf279-83fe-46ab-a48a-8b9456b91852"
CM022874.1	RepeatMasker	RC/Helitron	2532810	2532988	1077	+	.	ID="RND-1_FAMILY-285";Tend="981";Tstart="819";shortTE="F";uid="c79bc875-fd4c-437d-bf5e-809400b498ec"
CM022874.1	RepeatMasker	SINE/tRNA-RTE	16534132	16534283	909	+	.	ID="RND-6_FAMILY-11569";Tend="1194";Tstart="1039";shortTE="F";uid="fefb969b-2719-4e38-9296-633bbcb3a64c"
CM022874.1	RepeatMasker	DNA/TcMar-Tc1	1303852	1304437	4315	+	.	ID="RND-1_FAMILY-288";Tend="1694";Tstart="1075";shortTE="F";uid="f5f0a8df-f25b-4f78-b6fb-09542e079c39"
CM022874.1	RepeatMasker	Unknown	844791	844955	992	+	.	ID="RND-6_FAMILY-2420";Tend="1098";Tstart="927";shortTE="F";uid="d66ac8f4-4baf-460a-8b82-e98fc86da390"
CM022874.1	RepeatMasker	DNA/TcMar-Tc1	2827143	2828003	7028	+	.	ID="RND-6_FAMILY-4109";Tend="1933";Tstart="1065";shortTE="F";uid="e518ebfc-182f-4af6-940d-08a0809ef264"
CM022874.1	RepeatMasker	Unknown	50152128	50152505	3008	+	.	ID="RND-1_FAMILY-678";Tend="1261";Tstart="878";shortTE="F";uid="548758e6-e3e3-43ac-8005-449ffdd1c814"
CM022874.1	RepeatMasker	LTR	7437641	7438294	5323	+	.	ID="RND-1_FAMILY-150";Tend="1579";Tstart="904";shortTE="F";uid="36000584-ad7f-44ed-96b6-34cd86be05d9"
CM022874.1	RepeatMasker	RC/Helitron	42845123	42845553	2803	+	.	ID="RND-6_FAMILY-6367";Tend="1295";Tstart="852";shortTE="F";uid="c9907234-f910-4938-9965-71940323e029"
CM022874.1	RepeatMasker	DNA/TcMar-Mariner	267315	267955	994	+	.	ID="MARINER-25_SIN";TEgroup="ctg_1%7CMARINER-25_SIN%7C1";Tend="1324";Tstart="1";shortTE="F";uid="b64430a0-c372-4268-98b6-493be763e286"
CM022874.1	RepeatMasker	RC/Helitron	38854498	38854734	2060	+	.	ID="RND-1_FAMILY-38";Tend="1244";Tstart="1007";shortTE="F";uid="43ceb260-6d97-47e0-b36e-8f87d9489f40"
CM022874.1	RepeatMasker	SINE/tRNA-RTE	42120455	42120581	478	+	.	ID="RND-1_FAMILY-48";Tend="1025";Tstart="885";shortTE="F";uid="d2c54607-ea4a-4a57-afa5-9a7794b47487"
CM022874.1	RepeatMasker	LINE/I-Jockey	26247784	26247908	795	+	.	ID="RND-6_FAMILY-2665";Tend="355";Tstart="240";shortTE="F";uid="17f08f30-16ef-406c-8738-fb1a527eb4f6"
CM022874.1	RepeatMasker	Unknown	39895934	39896275	1913	+	.	ID="RND-6_FAMILY-6755";Tend="1401";Tstart="1027";shortTE="F";uid="99e8c187-be14-40e4-be92-e9bf1583148a"
CM022874.1	RepeatMasker	Unknown	43698644	43698816	787	+	.	ID="RND-1_FAMILY-336";Tend="1169";Tstart="981";shortTE="F";uid="29e65ec1-84ee-4a0f-863e-d2c21d5a148c"
CM022874.1	RepeatMasker	Unknown	46791939	46792200	1947	+	.	ID="RND-5_FAMILY-28";Tend="1182";Tstart="923";shortTE="F";uid="c8736abc-1e10-4757-a57d-fbfa15963cc9"
CM022874.1	RepeatMasker	Unknown	36788264	36788455	1051	+	.	ID="RND-4_FAMILY-560";Tend="1046";Tstart="847";shortTE="F";uid="38662574-b0f1-43cc-85c4-f69945026673"
CM022874.1	RepeatMasker	RC/Helitron	40629022	40630284	8318	+	.	ID="RND-1_FAMILY-324";Tend="2841";Tstart="1514";shortTE="F";uid="2945b456-6f87-41d2-a35d-4ad9c82fca46"
CM022874.1	RepeatMasker	Unknown	41959321	41959533	1053	+	.	ID="RND-2_FAMILY-87";Tend="1149";Tstart="937";shortTE="F";uid="707c7288-6d6c-4c84-a6ae-4d9a226b59c0"
CM022874.1	RepeatMasker	DNA/TcMar-Tc1	15265580	15266128	4508	+	.	ID="RND-5_FAMILY-2403";Tend="1474";Tstart="927";shortTE="F";uid="bd195c73-a883-4002-bf23-646e367a8521"
CM022874.1	RepeatMasker	Unknown	44599687	44599890	495	+	.	ID="RND-6_FAMILY-713";Tend="971";Tstart="759";shortTE="F";uid="36f48779-25bc-4c45-883a-01b6d17cd161"
CM022874.1	RepeatMasker	Unknown	22480508	22480640	650	+	.	ID="RND-1_FAMILY-203";Tend="1213";Tstart="1080";shortTE="F";uid="07003c68-d23e-4228-bbc4-04a56bb612aa"
CM022874.1	RepeatMasker	Unknown	531060	531271	1599	+	.	ID="RND-6_FAMILY-1633";Tend="1634";Tstart="1421";shortTE="F";uid="cd7fb271-d087-4038-888d-403b6473a0a2"
CM022874.1	RepeatMasker	LINE/RTE-BovB	5448004	5448147	858	+	.	ID="RND-5_FAMILY-1885";Tend="1212";Tstart="1070";shortTE="F";uid="672222f2-3a3c-4fb7-bd06-7ae9f35b64e9"
CM022874.1	RepeatMasker	DNA/TcMar-Tc1	42419444	42419632	936	+	.	ID="RND-5_FAMILY-1880";Tend="1103";Tstart="924";shortTE="F";uid="fb2066a8-ee7c-4841-91f2-9dd5a6a5579a"
CM022874.1	RepeatMasker	LINE/CR1	24571233	24571881	4731	+	.	ID="RND-6_FAMILY-9880";Tend="1821";Tstart="1181";shortTE="F";uid="4087bc2f-d489-4c3c-8fe0-4a1b576ac83e"
CM022874.1	RepeatMasker	LINE/RTE-BovB	40527578	40528039	2747	+	.	ID="RND-6_FAMILY-8770";Tend="1517";Tstart="1044";shortTE="F";uid="d60b83de-8d42-4881-9322-83fc6fd92c31"
CM022874.1	RepeatMasker	DNA	14506690	14507176	2320	+	.	ID="RND-4_FAMILY-966";Tend="2408";Tstart="1918";shortTE="F";uid="0b42b0fc-d911-44c3-8e55-e4dbb3594be8"
CM022874.1	RepeatMasker	Satellite	8495781	8495958	1569	+	.	ID="RND-6_FAMILY-577";Tend="1295";Tstart="1118";shortTE="F";uid="16c94094-d790-4bd6-8bdb-5662fb4801b3"
CM022874.1	RepeatMasker	Unknown	1480131	1480271	878	+	.	ID="RND-1_FAMILY-310";Tend="1089";Tstart="949";shortTE="F";uid="f78596ee-ef6a-4b3e-adc7-832319f5fc5c"
CM022874.1	RepeatMasker	RC/Helitron	31778759	31779852	8113	+	.	ID="RND-1_FAMILY-171";Tend="2593";Tstart="1508";shortTE="F";uid="95d8b8f5-56d1-478a-b038-2b0272f8e174"
CM022874.1	RepeatMasker	Unknown	10055885	10056042	884	+	.	ID="RND-3_FAMILY-254";Tend="1090";Tstart="924";shortTE="F";uid="600f5f34-7164-40ac-b3c6-f54920b6563f"
CM022874.1	RepeatMasker	Unknown	12635252	12635419	1120	+	.	ID="RND-1_FAMILY-39";Tend="816";Tstart="622";shortTE="F";uid="b3842afb-5aa9-4ef3-9ff9-673596dad983"
CM022874.1	RepeatMasker	Unknown	13883829	13884281	2649	+	.	ID="RND-6_FAMILY-3042";Tend="807";Tstart="320";shortTE="F";uid="6468a164-eb1d-4b5f-88ba-f04776581013"
CM022874.1	RepeatMasker	DNA/hAT-Charlie	41441216	41441833	2625	+	.	ID="RND-4_FAMILY-36";TEgroup="ctg_1%7CRND-4_FAMILY-36%7C1";Tend="1499";Tstart="920";shortTE="F";uid="19048256-8a43-46fa-a442-60db8dac6524"
CM022874.1	RepeatMasker	Unknown	19516060	19516643	3460	+	.	ID="RND-1_FAMILY-203";Tend="1711";Tstart="1122";shortTE="F";uid="537de535-e19a-4610-b66d-74a31d7f977b"
CM022874.1	RepeatMasker	RC/Helitron	33331151	33331716	2579	+	.	ID="RND-1_FAMILY-95";Tend="1380";Tstart="884";shortTE="F";uid="9ba3fd54-b82c-40c2-9680-49810de7ad52"
CM022874.1	RepeatMasker	LINE/RTE-BovB	30349917	30350312	941	+	.	ID="RND-6_FAMILY-8770";Tend="1428";Tstart="1048";shortTE="F";uid="115de23d-66a1-42a5-a9a5-d49bb627713f"
CM022874.1	RepeatMasker	Unknown	26406590	26407889	5625	+	.	ID="RND-4_FAMILY-737";Tend="2197";Tstart="876";shortTE="F";uid="7025d720-a770-44c8-92db-bf55712b9d90"
CM022874.1	RepeatMasker	Unknown	10273000	10273473	2133	+	.	ID="RND-4_FAMILY-132";Tend="1533";Tstart="1023";shortTE="F";uid="6384124a-f2c7-4b77-afdb-190b6735bb98"
CM022874.1	RepeatMasker	Unknown	47411766	47411969	1409	+	.	ID="RND-6_FAMILY-62";Tend="1215";Tstart="1008";shortTE="F";uid="40aa0665-8c5f-4ccb-8a3e-bcc24a659b68"
CM022874.1	RepeatMasker	Unknown	43980859	43981042	671	+	.	ID="RND-3_FAMILY-332";Tend="1563";Tstart="1363";shortTE="F";uid="ce8b2a34-96a7-4bd6-8e5a-c50e186239b9"
CM022874.1	RepeatMasker	DNA/Academ-1	25655926	25656130	517	+	.	ID="RND-6_FAMILY-655";Tend="1341";Tstart="1136";shortTE="F";uid="b9d0e2bf-78af-4510-87b2-966f49276ac4"
CM022874.1	RepeatMasker	Unknown	43651291	43651460	1279	+	.	ID="RND-6_FAMILY-4736";Tend="1131";Tstart="949";shortTE="F";uid="57d2158d-18d9-489b-a303-310d4691e72c"
CM022874.1	RepeatMasker	Unknown	37498476	37498624	808	+	.	ID="RND-1_FAMILY-99";Tend="1108";Tstart="968";shortTE="F";uid="b7ff1326-dd4d-4994-9ad5-5e5d2dbee8ab"
CM022874.1	RepeatMasker	Satellite	46346670	46346876	1072	+	.	ID="RND-6_FAMILY-577";Tend="1379";Tstart="1159";shortTE="F";uid="e7cbc920-c768-43a7-8498-85d3827ad79d"
CM022874.1	RepeatMasker	Unknown	42443707	42444230	2832	+	.	ID="RND-4_FAMILY-132";Tend="1504";Tstart="953";shortTE="F";uid="651f9c68-ec00-463e-bd57-d65fa513172d"
CM022874.1	RepeatMasker	Unknown	21637059	21637277	1674	+	.	ID="RND-1_FAMILY-28";Tend="2265";Tstart="2048";shortTE="F";uid="bd8632e1-d895-4a59-81f6-4c88467a3dac"
CM022874.1	RepeatMasker	DNA/Academ-1	34704196	34707544	29338	+	.	ID="RND-5_FAMILY-208";Tend="3607";Tstart="272";shortTE="F";uid="12ae4251-3aa2-4e93-b515-c5bb32c9f2a7"
CM022874.1	RepeatMasker	DNA/TcMar-Tc1	31152064	31152668	2904	+	.	ID="RND-1_FAMILY-873";Tend="983";Tstart="392";shortTE="F";uid="20f828d4-276f-4acc-b943-306547ab2a80"
CM022874.1	RepeatMasker	RC/Helitron	21207045	21207367	645	+	.	ID="RND-6_FAMILY-20544";Tend="1611";Tstart="1292";shortTE="F";uid="8068a35a-c1c8-4d44-8306-66781e130816"
CM022874.1	RepeatMasker	DNA/hAT-hATx	7900792	7901582	5223	+	.	ID="RND-1_FAMILY-405";Tend="1763";Tstart="953";shortTE="F";uid="bd04cc58-66e3-4dfb-8b01-b81e79dca5c9"
CM022874.1	RepeatMasker	LINE/CR1	3651377	3651689	850	+	.	ID="RND-1_FAMILY-571";TEgroup="ctg_1%7CRND-1_FAMILY-571%7C2";Tend="2667";Tstart="2323";shortTE="T";uid="0a8cebd9-d144-4f97-879a-0d01ce4d49f1"
CM022874.1	RepeatMasker	Unknown	11748395	11748590	664	+	.	ID="RND-4_FAMILY-45";Tend="1089";Tstart="863";shortTE="F";uid="e4179e98-0f71-410a-b959-51ae82967fac"
CM022874.1	RepeatMasker	Unknown	31182434	31183082	3484	+	.	ID="RND-1_FAMILY-191";Tend="1506";Tstart="826";shortTE="F";uid="34c49785-603e-43d0-a79c-52fb5a6685b6"
CM022874.1	RepeatMasker	DNA/hAT-Tip100	8074029	8074199	517	+	.	ID="RND-6_FAMILY-1832";Tend="1085";Tstart="921";shortTE="F";uid="4ffa8db0-70d6-45ce-b9ed-075908029787"
CM022874.1	RepeatMasker	DNA/TcMar-Tc1	35597370	35598130	5473	+	.	ID="RND-1_FAMILY-423";Tend="1712";Tstart="924";shortTE="F";uid="ad029271-1c98-461b-a87d-ce7b8f460b74"
CM022874.1	RepeatMasker	Unknown	31800771	31800989	850	+	.	ID="RND-4_FAMILY-2111";Tend="1214";Tstart="923";shortTE="F";uid="52a76096-33da-4deb-beeb-eeda8084d751"
CM022874.1	RepeatMasker	Unknown	44291743	44292177	2692	+	.	ID="RND-4_FAMILY-132";Tend="1532";Tstart="1087";shortTE="F";uid="f27b9585-0800-420b-8c40-8aa21300a67b"
CM022874.1	RepeatMasker	Satellite	48307751	48307954	1538	+	.	ID="RND-6_FAMILY-46";Tend="1431";Tstart="1225";shortTE="F";uid="e43d726f-830e-4a87-a7e4-112a7261cae3"
CM022874.1	RepeatMasker	SINE/5S	388	548	1259	+	.	ID="RND-5_FAMILY-566";Tend="1002";Tstart="842";shortTE="F";uid="807b733f-71b9-4c4f-9d00-22102f263b72"
CM022874.1	RepeatMasker	Unknown	51065219	51065363	1091	+	.	ID="RND-1_FAMILY-53";Tend="1047";Tstart="904";shortTE="F";uid="5ac5ac63-05b0-401e-927c-a3b5f3728af7"
CM022874.1	RepeatMasker	Unknown	8412666	8412840	553	+	.	ID="RND-6_FAMILY-2963";Tend="1187";Tstart="1023";shortTE="F";uid="50e7a130-3e44-4d33-ba72-dbb5709214e3"
CM022874.1	RepeatMasker	Unknown	549378	550008	838	+	.	ID="RND-6_FAMILY-1391";Tend="1498";Tstart="886";shortTE="F";uid="4d0d2842-67e2-4845-83a9-01df102e83d6"
CM022874.1	RepeatMasker	RC/Helitron	29150098	29150324	1208	+	.	ID="RND-1_FAMILY-95";Tend="1346";Tstart="1113";shortTE="F";uid="80809c04-7d18-4ecd-88e5-77817f2e9dd0"
CM022874.1	RepeatMasker	Unknown	24768290	24768555	1398	+	.	ID="RND-2_FAMILY-87";Tend="1214";Tstart="939";shortTE="F";uid="7d183b06-3063-45fd-85e0-68183c3f5194"
CM022874.1	RepeatMasker	RC/Helitron	13063467	13064379	4920	+	.	ID="RND-1_FAMILY-95";Tend="2012";Tstart="1107";shortTE="F";uid="3d07d973-2c80-4713-b847-7d2d70a6bd11"
CM022874.1	RepeatMasker	Unknown	3409316	3409561	532	+	.	ID="RND-6_FAMILY-6755";Tend="1235";Tstart="967";shortTE="F";uid="33200ce4-3da0-4a1d-b10f-fdb3a0dcc86c"
CM022874.1	RepeatMasker	DNA/TcMar-Mariner	13102869	13104183	4547	+	.	ID="MARINER-21_AEC";Tend="1322";Tstart="1";shortTE="F";uid="1e5ec0ca-31f9-49b5-b7fd-6890aa081bfe"
CM022874.1	RepeatMasker	DNA/TcMar-Tc1	15353121	15353784	658	+	.	ID="RND-5_FAMILY-963";TEgroup="ctg_1%7CRND-5_FAMILY-963%7C1";Tend="1143";Tstart="820";shortTE="F";uid="0e4ebb72-27d7-4167-91ea-7b62ac8005d5"
CM022874.1	RepeatMasker	Unknown	10755611	10756267	2557	+	.	ID="RND-6_FAMILY-6037";Tend="1462";Tstart="765";shortTE="F";uid="eb28fd0c-df59-4be3-9ac4-8419531a62a6"
CM022874.1	RepeatMasker	Unknown	24960583	24960753	844	+	.	ID="RND-1_FAMILY-66";Tend="1176";Tstart="1006";shortTE="F";uid="4decdc54-031b-4054-8f6b-729dc38e54f8"
CM022874.1	RepeatMasker	RC/Helitron	1320766	1320925	1420	+	.	ID="RND-4_FAMILY-269";Tend="978";Tstart="819";shortTE="F";uid="6424a112-bf25-4faa-a7ca-3d94b15c7f32"
CM022874.1	RepeatMasker	Unknown	19121353	19121832	770	+	.	ID="RND-1_FAMILY-124";TEgroup="ctg_1%7CRND-1_FAMILY-124%7C1";Tend="1595";Tstart="911";shortTE="F";uid="d8521e63-08c8-4a49-9a6c-abe8cf50487d"
CM022874.1	RepeatMasker	RC/Helitron	3277684	3277966	1728	+	.	ID="RND-1_FAMILY-50";Tend="1190";Tstart="902";shortTE="F";uid="d775ebb1-7b90-4e4a-9261-a46133b1015f"
CM022874.1	RepeatMasker	Unknown	43801452	43801722	828	+	.	ID="RND-6_FAMILY-1126";Tend="801";Tstart="481";shortTE="F";uid="ae3e1dac-0959-4c91-9773-d89019951c6e"
CM022874.1	RepeatMasker	DNA/TcMar-Tc1	6470301	6471069	6035	+	.	ID="RND-5_FAMILY-701";Tend="1757";Tstart="973";shortTE="F";uid="08c7b403-8579-4fcb-8655-fdc031d4e8fd"
CM022874.1	RepeatMasker	Unknown	52201704	52201834	716	+	.	ID="RND-5_FAMILY-3848";Tend="495";Tstart="361";shortTE="F";uid="856036d5-4bcf-4288-b2ad-5f9a60ef9c93"
CM022874.1	RepeatMasker	LINE/R1-LOA	30365344	30367600	12363	+	.	ID="RND-6_FAMILY-1308";TEgroup="ctg_1%7CRND-6_FAMILY-1308%7C1";Tend="3103";Tstart="68";shortTE="F";uid="1c122621-0623-487b-93bb-b83e90fb7a44"
CM022874.1	RepeatMasker	LTR/ERV1	46394005	46394189	1079	+	.	ID="RND-1_FAMILY-268";Tend="1092";Tstart="876";shortTE="F";uid="4423fa8d-5de8-46c5-ba57-c2d0989e0a4b"
CM022874.1	RepeatMasker	LINE/L2	22984262	22984639	2600	+	.	ID="RND-5_FAMILY-190";Tend="1209";Tstart="832";shortTE="F";uid="fada7a6a-7baf-47f5-a0bf-38b18e18b41a"
CM022874.1	RepeatMasker	Unknown	5869478	5869590	476	+	.	ID="RND-3_FAMILY-37";Tend="1370";Tstart="1253";shortTE="F";uid="bb46223a-e56b-44da-bf9a-15f4bf45fdb2"
CM022874.1	RepeatMasker	LINE/RTE-RTE	27249792	27250051	1510	+	.	ID="RND-6_FAMILY-14697";Tend="986";Tstart="728";shortTE="F";uid="3481a814-1b1d-4770-8a6f-2a8a286587d9"
CM022874.1	RepeatMasker	LINE/R1-LOA	7651955	7652213	986	+	.	ID="RND-1_FAMILY-180";Tend="3209";Tstart="2959";shortTE="F";uid="7daaf45a-316e-480c-b9e5-8682e9dd7bf3"
CM022874.1	RepeatMasker	RC/Helitron	39540240	39540871	3387	+	.	ID="RND-1_FAMILY-193";Tend="1327";Tstart="666";shortTE="F";uid="5806f501-3986-4726-8373-92b4ef4fb286"
CM022874.1	RepeatMasker	Satellite	10413180	10413319	500	+	.	ID="RND-3_FAMILY-672";Tend="1124";Tstart="978";shortTE="F";uid="3406359b-f877-425f-9d39-2c009b61edbc"
CM022874.1	RepeatMasker	DNA/TcMar-Tc1	46016260	46016417	822	+	.	ID="RND-5_FAMILY-1382";Tend="1821";Tstart="981";shortTE="F";uid="4e71c54b-0fbd-4d05-8501-5351816bc059"
CM022874.1	RepeatMasker	Unknown	38997616	38997790	987	+	.	ID="RND-5_FAMILY-113";Tend="1204";Tstart="1034";shortTE="F";uid="ab89559b-475f-4117-9976-5dbedeab8144"
CM022874.1	RepeatMasker	RC/Helitron	14082518	14082745	1036	+	.	ID="RND-5_FAMILY-848";Tend="1597";Tstart="974";shortTE="F";uid="f4a61a96-31e9-4a7f-aec5-2e9cc13494a0"
CM022874.1	RepeatMasker	LINE/Penelope	41615536	41615822	501	+	.	ID="RND-1_FAMILY-923";TEgroup="ctg_1%7CRND-1_FAMILY-923%7C10";Tend="1468";Tstart="1358";shortTE="F";uid="5d9b5693-c107-417f-b400-99019c12f5e5"
CM022874.1	RepeatMasker	DNA/hAT-Tip100	28136906	28137285	2235	+	.	ID="RND-1_FAMILY-412";Tend="1329";Tstart="893";shortTE="F";uid="ea66661c-86f3-40ab-a197-6a62233f3760"
CM022874.1	RepeatMasker	SINE/5S	15723615	15723718	835	+	.	ID="RND-6_FAMILY-4694";Tend="984";Tstart="880";shortTE="F";uid="4573c658-1df8-46f5-8f45-6ea7591d453e"
CM022874.1	RepeatMasker	RC/Helitron	25951921	25952240	1201	+	.	ID="RND-4_FAMILY-269";TEgroup="ctg_1%7CRND-4_FAMILY-269%7C14";Tend="1212";Tstart="977";shortTE="F";uid="77746d06-0b84-4c53-9f06-b3b095e308d3"
CM022874.1	RepeatMasker	SINE/tRNA-RTE	2836991	2837279	1599	+	.	ID="RND-1_FAMILY-48";Tend="1172";Tstart="874";shortTE="F";uid="dfb1867b-9195-4291-bd8a-5caf2b0bdf26"
CM022874.1	RepeatMasker	RC/Helitron	49083494	49084157	4571	+	.	ID="RND-3_FAMILY-589";Tend="1654";Tstart="939";shortTE="F";uid="0bb53dc5-3faa-4222-95e5-da701c4eaa35"
CM022874.1	RepeatMasker	LINE/RTE-BovB	2094150	2094551	1023	+	.	ID="RND-6_FAMILY-4175";Tend="2793";Tstart="2391";shortTE="F";uid="8b862700-21a4-4543-9daa-505e9f31be9a"
CM022874.1	RepeatMasker	RC/Helitron	40391391	40391636	1645	+	.	ID="RND-6_FAMILY-20544";Tend="1544";Tstart="1309";shortTE="F";uid="44d7fa2a-bc50-41ba-9099-42c90a54aa78"
CM022874.1	RepeatMasker	LINE/CRE	49627884	49628217	2679	+	.	ID="RND-5_FAMILY-973";Tend="1468";Tstart="1129";shortTE="F";uid="396b5a0a-05b0-419e-bfe3-a1e39d81f4c1"
CM022874.1	RepeatMasker	LINE/R1-LOA	18609356	18609487	957	+	.	ID="RND-4_FAMILY-377";Tend="2503";Tstart="2372";shortTE="F";uid="9f2074cc-22f4-443a-b6b0-c5354dfc8b64"
CM022874.1	RepeatMasker	Unknown	51527003	51527209	1576	+	.	ID="RND-1_FAMILY-497";Tend="1118";Tstart="914";shortTE="F";uid="b9f603f0-56ee-42b3-ac20-278280bba948"
CM022874.1	RepeatMasker	DNA/hAT-Tip100	16892166	16892341	854	+	.	ID="RND-1_FAMILY-936";Tend="2410";Tstart="2215";shortTE="F";uid="abc6d46f-d1de-4da7-b30e-131796d9fc95"
CM022874.1	RepeatMasker	LINE/Penelope	9646380	9646653	843	+	.	ID="RND-5_FAMILY-2116";TEgroup="ctg_1%7CRND-5_FAMILY-2116%7C1";Tend="1539";Tstart="1328";shortTE="F";uid="a18cad52-c4d8-4cc4-9966-22b71466a54d"
CM022874.1	RepeatMasker	DNA/hAT-Tip100	43322214	43322579	952	+	.	ID="RND-3_FAMILY-262";Tend="1118";Tstart="785";shortTE="F";uid="eea8875b-1373-4146-b5ce-49f0eea2dd54"
CM022874.1	RepeatMasker	LINE/CR1	13778194	13778454	1249	+	.	ID="RND-6_FAMILY-3382";Tend="744";Tstart="475";shortTE="F";uid="60bbdf73-e354-42bc-b3ba-e163eec7af65"
CM022874.1	RepeatMasker	LINE/RTE-BovB	49581762	49582043	1309	+	.	ID="RND-1_FAMILY-30";Tend="1118";Tstart="800";shortTE="F";uid="0c69b72d-bd9a-4881-bbbd-4b6740467947"
CM022874.1	RepeatMasker	LTR/Gypsy	17412414	17412569	402	+	.	ID="GYPSY-69_AA-I";Tend="3780";Tstart="3625";shortTE="F";uid="eee831c9-0410-44b6-b4ce-f5d457d626a3"
CM022874.1	RepeatMasker	Unknown	3866114	3866218	459	+	.	ID="RND-1_FAMILY-203";Tend="826";Tstart="720";shortTE="F";uid="714e40d7-425e-456e-9109-edc354454212"
CM022874.1	RepeatMasker	Unknown	33076739	33077770	7401	+	.	ID="RND-1_FAMILY-28";Tend="1679";Tstart="655";shortTE="F";uid="c3aa180b-7b08-42e7-8bdd-b0a17f1e889a"
CM022874.1	RepeatMasker	DNA	21413537	21413754	789	+	.	ID="RND-4_FAMILY-1031";Tend="2673";Tstart="2428";shortTE="F";uid="9b518cda-ee8c-4a91-9f10-8a6a2855b1a4"
CM022874.1	RepeatMasker	Unknown	31328874	31329006	682	+	.	ID="RND-4_FAMILY-45";Tend="1125";Tstart="990";shortTE="F";uid="923ed1a4-5320-4ef7-b1bb-94da9107f963"
CM022874.1	RepeatMasker	Unknown	37095296	37095418	610	+	.	ID="RND-5_FAMILY-3189";Tend="2950";Tstart="2826";shortTE="F";uid="0ed7259e-3420-4d6f-a25a-cec61dda2900"
CM022874.1	RepeatMasker	RC/Helitron	33761799	33762662	6740	+	.	ID="RND-4_FAMILY-269";Tend="1854";Tstart="968";shortTE="F";uid="cf759883-df89-4207-ac0e-09d3106ba985"
CM022874.1	RepeatMasker	SINE/MIR	43171714	43172013	1036	+	.	ID="RND-1_FAMILY-44";Tend="1191";Tstart="855";shortTE="F";uid="16119f72-8e58-436e-b783-71082eb33617"
CM022874.1	RepeatMasker	Unknown	38977575	38977784	1764	+	.	ID="RND-4_FAMILY-734";Tend="931";Tstart="720";shortTE="F";uid="c446c11a-45a7-4839-a6ff-2603966c0005"
CM022874.1	RepeatMasker	Satellite	12205215	12205328	891	+	.	ID="RND-5_FAMILY-985";Tend="2113";Tstart="1999";shortTE="F";uid="e2bca6af-5d01-441e-a5bc-fdfb15eb1c1e"
CM022874.1	RepeatMasker	Unknown	6393983	6394111	992	+	.	ID="RND-1_FAMILY-189";Tend="224";Tstart="91";shortTE="F";uid="614fa0c4-0bea-4d14-8031-1f7673ba7725"
CM022874.1	RepeatMasker	Unknown	24781748	24782018	2068	+	.	ID="RND-6_FAMILY-7290";Tend="1419";Tstart="1150";shortTE="F";uid="ff838ff6-4d7a-4215-9458-1b4d3e087555"
CM022874.1	RepeatMasker	LINE/I-Jockey	7697913	7698100	639	+	.	ID="RND-4_FAMILY-1457";Tend="1101";Tstart="886";shortTE="F";uid="fb094cdc-8565-4d80-95f0-6a4078e099af"
CM022874.1	RepeatMasker	Unknown	4310177	4310512	1625	+	.	ID="RND-1_FAMILY-497";Tend="1352";Tstart="919";shortTE="F";uid="d4e42b87-8680-4632-a8e7-ae3c0a7e80f4"
CM022874.1	RepeatMasker	Unknown	16451151	16451294	423	+	.	ID="RND-1_FAMILY-362";Tend="1506";Tstart="1366";shortTE="F";uid="62200a96-824d-46d3-af53-811005afc38e"
CM022874.1	RepeatMasker	RC/Helitron	4347870	4348146	1809	+	.	ID="RND-4_FAMILY-269";Tend="1083";Tstart="806";shortTE="F";uid="86cdd34b-8fb7-40cc-ac7b-5291e092e887"
CM022874.1	RepeatMasker	Unknown	40490683	40490918	1264	+	.	ID="RND-5_FAMILY-562";Tend="1023";Tstart="722";shortTE="F";uid="7bb80d93-2851-4dd8-90d4-d277eb808204"
CM022874.1	RepeatMasker	Unknown	48312996	48313594	3620	+	.	ID="RND-4_FAMILY-132";Tend="1518";Tstart="933";shortTE="F";uid="3c945fd4-43b2-47ff-8f49-d433117561ed"
CM022874.1	RepeatMasker	LINE/RTE-BovB	50009286	50009486	1003	+	.	ID="RND-5_FAMILY-1885";Tend="1120";Tstart="909";shortTE="F";uid="332df5c9-bb6e-4c0d-b355-ceaebfa2ccd9"
CM022874.1	RepeatMasker	Satellite	51001829	51001959	439	+	.	ID="RND-5_FAMILY-2631";Tend="1638";Tstart="1510";shortTE="F";uid="5634015f-9754-490d-a09d-ea819bad3bf8"
CM022874.1	RepeatMasker	Unknown	14516830	14517156	1167	+	.	ID="RND-6_FAMILY-9040";Tend="1345";Tstart="982";shortTE="F";uid="a375db32-34c9-45ad-bde2-0beb112dd061"
CM022874.1	RepeatMasker	Unknown	1386933	1387128	868	+	.	ID="RND-6_FAMILY-5252";Tend="1063";Tstart="824";shortTE="F";uid="7b88e2f4-427d-4fea-b26d-c227e2f4961f"
CM022874.1	RepeatMasker	DNA/TcMar-Tc1	24183643	24183924	2001	+	.	ID="RND-5_FAMILY-1880";Tend="1652";Tstart="1353";shortTE="F";uid="a7aba677-4d33-45d1-a131-92ddc01184a0"
CM022874.1	RepeatMasker	LINE/CR1	41429177	41429340	590	+	.	ID="RND-1_FAMILY-367";Tend="1600";Tstart="1430";shortTE="F";uid="5c0d7077-fe6c-47f7-bb16-2557abad9840"
CM022874.1	RepeatMasker	Unknown	17140612	17140719	436	+	.	ID="RND-6_FAMILY-1647";Tend="690";Tstart="595";shortTE="F";uid="52749c81-c3b5-416d-8907-24cd3f0a6439"
CM022874.1	RepeatMasker	Satellite	7250691	7250925	1396	+	.	ID="RND-6_FAMILY-46";Tend="1478";Tstart="1233";shortTE="F";uid="158c2720-1745-4078-85b1-f386b50cb9db"
CM022874.1	RepeatMasker	RC/Helitron	47364450	47364679	1691	+	.	ID="RND-6_FAMILY-317";Tend="1165";Tstart="923";shortTE="F";uid="ea562046-3bcc-44eb-ad10-9a00a55df70c"
CM022874.1	RepeatMasker	DNA/hAT-Tip100	16115826	16116044	1690	+	.	ID="RND-6_FAMILY-3329";Tend="1044";Tstart="829";shortTE="F";uid="66f3491d-a8ae-4a24-a73e-d5424560f63e"
CM022874.1	RepeatMasker	Unknown	3963864	3964276	560	+	.	ID="RND-1_FAMILY-570";TEgroup="ctg_1%7CRND-1_FAMILY-570%7C1";Tend="1192";Tstart="973";shortTE="T";uid="aa3777ea-3ce3-43bd-b4bb-6c2cb2e8a076"
CM022874.1	RepeatMasker	Unknown	9982501	9983201	3284	+	.	ID="RND-6_FAMILY-1126";Tend="1220";Tstart="474";shortTE="F";uid="69555e5e-4f66-4cf1-a080-77a193a64089"
CM022874.1	RepeatMasker	DNA/TcMar-Tc1	23822674	23822824	662	+	.	ID="RND-1_FAMILY-640";Tend="898";Tstart="752";shortTE="F";uid="90467847-49c2-4b6e-ad06-b53d33085728"
CM022874.1	RepeatMasker	Unknown	38900362	38900515	639	+	.	ID="RND-3_FAMILY-37";Tend="1154";Tstart="987";shortTE="F";uid="42c7db4d-e873-490f-8e11-6261e0f72b40"
CM022874.1	RepeatMasker	LINE/CR1	11235611	11235845	1164	+	.	ID="RND-5_FAMILY-1384";Tend="2136";Tstart="1939";shortTE="F";uid="e611fa4b-ab7f-4903-80cd-4b72cf9ced5c"
CM022874.1	RepeatMasker	Unknown	39129718	39129925	463	+	.	ID="RND-6_FAMILY-1647";Tend="736";Tstart="529";shortTE="F";uid="a391e6b9-0f68-4f3f-9733-9c74c033d7af"
CM022874.1	RepeatMasker	RC/Helitron	44648776	44649003	730	+	.	ID="RND-1_FAMILY-984";Tend="1754";Tstart="1540";shortTE="F";uid="47c0a026-9417-41c2-b680-bc839fc9a789"
CM022874.1	RepeatMasker	SINE/tRNA-RTE	1832211	1832412	1155	+	.	ID="RND-1_FAMILY-48";Tend="1073";Tstart="880";shortTE="F";uid="5e148dbc-a3a9-4a39-afa5-9dd4449fd923"
CM022874.1	RepeatMasker	Unknown	4155858	4156064	1204	+	.	ID="RND-6_FAMILY-5252";Tend="1039";Tstart="824";shortTE="F";uid="b6bd929a-6988-421a-9dc7-703080d85206"
CM022874.1	RepeatMasker	LINE/CR1	32609899	32610007	667	+	.	ID="RND-5_FAMILY-435";Tend="1138";Tstart="1029";shortTE="F";uid="94f73762-06a2-425b-99e1-62391dbf9f8a"
CM022874.1	RepeatMasker	LINE/L2	41259402	41259599	1482	+	.	ID="RND-1_FAMILY-970";Tend="1628";Tstart="1430";shortTE="F";uid="4f295d00-ea23-416f-863c-15ff4940f83c"
CM022874.1	RepeatMasker	Unknown	33513325	33513634	1036	+	.	ID="RND-3_FAMILY-254";Tend="1245";Tstart="956";shortTE="F";uid="38bde1cd-d010-4b8f-a83f-5b6c2ab9297c"
CM022874.1	RepeatMasker	Unknown	29121271	29121824	738	+	.	ID="RND-1_FAMILY-201";Tend="2955";Tstart="2422";shortTE="F";uid="b9bc25e4-cbf2-4636-8c57-10ffed9c7225"
CM022874.1	RepeatMasker	RC/Helitron	10343845	10344102	1347	+	.	ID="RND-6_FAMILY-20544";Tend="1582";Tstart="1329";shortTE="F";uid="9fa0cca5-28ca-4e07-b390-e90bd4797b0a"
CM022874.1	RepeatMasker	Unknown	2038085	2038261	913	+	.	ID="RND-4_FAMILY-132";Tend="1518";Tstart="1331";shortTE="F";uid="874745a3-5f63-43e2-ab31-9d2d3ce38521"
CM022874.1	RepeatMasker	SINE/tRNA-RTE	31432	31621	1162	+	.	ID="RND-4_FAMILY-339";Tend="1066";Tstart="868";shortTE="F";uid="1fcdbdf8-371d-447a-9739-77e0b36295b6"
CM022874.1	RepeatMasker	Satellite	7891354	7891842	2509	+	.	ID="RND-6_FAMILY-577";Tend="1295";Tstart="758";shortTE="F";uid="bf4b841a-3a1c-42c3-974d-2123ebf4ce17"
CM022874.1	RepeatMasker	Unknown	39188662	39188808	998	+	.	ID="RND-1_FAMILY-90";Tend="909";Tstart="765";shortTE="F";uid="5b49584b-5ff9-4f08-85cf-abd6dd101e8a"
CM022874.1	RepeatMasker	Unknown	16234510	16234791	1637	+	.	ID="RND-1_FAMILY-203";Tend="2092";Tstart="1789";shortTE="F";uid="35cf6b90-99ab-46c5-a231-ad9a7e748c13"
CM022874.1	RepeatMasker	DNA/hAT-Tip100	51111465	51111736	741	+	.	ID="RND-3_FAMILY-262";Tend="1026";Tstart="813";shortTE="F";uid="13c059ac-a234-4422-9db4-74a9f4a61f12"
CM022874.1	RepeatMasker	Unknown	2333827	2333963	492	+	.	ID="RND-6_FAMILY-370";Tend="1958";Tstart="1821";shortTE="F";uid="cf9b195a-0439-4af0-bfe4-61e3bc8bd1ef"
CM022874.1	RepeatMasker	Unknown	43786276	43786640	1686	+	.	ID="RND-5_FAMILY-1294";Tend="1305";Tstart="987";shortTE="F";uid="9244c0dc-d26e-408b-b566-d8fe51288bdd"
CM022874.1	RepeatMasker	SINE/MIR	45724953	45725172	711	+	.	ID="RND-1_FAMILY-44";Tend="1110";Tstart="874";shortTE="F";uid="bc920960-ad7f-4bb7-88d5-924e259ea4b4"
CM022874.1	RepeatMasker	LINE/Penelope	189380	189491	443	+	.	ID="RND-5_FAMILY-5224";Tend="1649";Tstart="1544";shortTE="F";uid="66cb8d8e-725e-4da9-9e72-4826663f6197"
CM022874.1	RepeatMasker	Unknown	39806811	39807094	1424	+	.	ID="RND-4_FAMILY-30";Tend="1288";Tstart="1001";shortTE="F";uid="8f5aab2d-f2bb-4a15-967c-29642a37bfdb"
CM022874.1	RepeatMasker	DNA/hAT-Tip100	2403420	2403922	3191	+	.	ID="RND-1_FAMILY-209";Tend="1365";Tstart="869";shortTE="F";uid="98b417f1-03c7-4f2a-ac91-4d6975b6f654"
CM022874.1	RepeatMasker	Unknown	33258713	33258885	750	+	.	ID="RND-1_FAMILY-627";Tend="1222";Tstart="1053";shortTE="F";uid="364b4eb1-6796-4ad9-bd91-5c71ade1bfd1"
CM022874.1	RepeatMasker	RC/Helitron	19124589	19125248	3044	+	.	ID="RND-1_FAMILY-95";Tend="1583";Tstart="902";shortTE="F";uid="be7165d0-1720-4ec9-b08b-01532d34e6d8"
CM022874.1	RepeatMasker	Unknown	45992838	45992963	495	+	.	ID="RND-5_FAMILY-9339";Tend="799";Tstart="678";shortTE="F";uid="5e0d2689-de0e-4c00-b570-d1be506bc9d6"
CM022874.1	RepeatMasker	Unknown	10816544	10816759	1025	+	.	ID="RND-5_FAMILY-513";Tend="1465";Tstart="1232";shortTE="F";uid="158b566e-667a-45e0-9105-274ff9a562af"
CM022874.1	RepeatMasker	Unknown	10265693	10266315	3588	+	.	ID="RND-4_FAMILY-132";Tend="1527";Tstart="716";shortTE="F";uid="8e07f84d-c636-473a-b457-11f137166607"
CM022874.1	RepeatMasker	Unknown	43977800	43978111	1999	+	.	ID="RND-6_FAMILY-1688";Tend="1541";Tstart="1207";shortTE="F";uid="c93d24b2-92c3-4cd6-abd6-51e1cce95300"
CM022874.1	RepeatMasker	DNA/hAT-Tip100	6856774	6857013	546	+	.	ID="RND-1_FAMILY-51";Tend="1908";Tstart="1663";shortTE="F";uid="d42d2326-6c7f-43df-9aa9-3b4a9d5764bb"
CM022874.1	RepeatMasker	SINE/MIR	48467547	48467819	1803	+	.	ID="RND-1_FAMILY-44";Tend="1181";Tstart="904";shortTE="F";uid="751e9731-d49c-4f4b-a137-fb505d3e49dd"
CM022874.1	RepeatMasker	Unknown	32644144	32644755	1287	+	.	ID="RND-5_FAMILY-116";TEgroup="ctg_1%7CRND-5_FAMILY-116%7C1";Tend="1770";Tstart="727";shortTE="F";uid="8ddb5b98-fe20-4179-a3e5-a61eac64b141"
CM022874.1	RepeatMasker	DNA/TcMar-Tc1	34648142	34648355	577	+	.	ID="RND-1_FAMILY-19";Tend="1933";Tstart="1690";shortTE="F";uid="d1d49995-c86c-4d2f-9c18-d5ac70244c4c"
CM022874.1	RepeatMasker	Unknown	44591198	44591321	468	+	.	ID="RND-6_FAMILY-6725";Tend="112";Tstart="3";shortTE="F";uid="b01a919e-422e-4fe5-bd48-d461695bc87b"
CM022874.1	RepeatMasker	Unknown	12744499	12744606	555	+	.	ID="RND-6_FAMILY-3679";Tend="1706";Tstart="1602";shortTE="F";uid="43a2976c-4cff-48ba-9a1a-066310163946"
CM022874.1	RepeatMasker	Unknown	3187684	3187791	469	+	.	ID="RND-5_FAMILY-2473";Tend="818";Tstart="701";shortTE="F";uid="6a1677b5-37d3-4cf1-8fdb-27dc3c6501cc"
CM022874.1	RepeatMasker	Unknown	51965424	51966142	1722	+	.	ID="RND-6_FAMILY-1527";TEgroup="ctg_1%7CRND-6_FAMILY-1527%7C15";Tend="1267";Tstart="909";shortTE="F";uid="366d6830-b390-4f78-9deb-93c033e637b9"
CM022874.1	RepeatMasker	Unknown	31942577	31942740	1044	+	.	ID="RND-5_FAMILY-1523";Tend="1103";Tstart="935";shortTE="F";uid="7c66e522-8c25-4e98-8ba2-c67eb45b9a8b"
CM022874.1	RepeatMasker	DNA/hAT-Charlie	403299	403699	1217	+	.	ID="RND-2_FAMILY-110";TEgroup="ctg_1%7CRND-2_FAMILY-110%7C1";Tend="1325";Tstart="1068";shortTE="F";uid="0e97af23-5d69-4daf-a0f8-67081f7bf45f"
CM022874.1	RepeatMasker	Unknown	29603624	29603750	479	+	.	ID="RND-6_FAMILY-7290";Tend="1014";Tstart="888";shortTE="F";uid="13c25446-6c87-4109-9d7d-f33880db6e89"
CM022874.1	RepeatMasker	SINE/5S	49477552	49477725	1528	+	.	ID="RND-6_FAMILY-1850";Tend="1222";Tstart="1049";shortTE="F";uid="bdabfd7c-7b3d-4bea-970e-f00eb9ae6596"
CM022874.1	RepeatMasker	RC/Helitron	10388199	10388549	2001	+	.	ID="RND-1_FAMILY-234";Tend="2264";Tstart="1855";shortTE="F";uid="468b7d08-8674-4420-a9fc-12fd4f9d150a"
CM022874.1	RepeatMasker	Unknown	52028061	52028176	498	+	.	ID="RND-6_FAMILY-6687";Tend="1067";Tstart="951";shortTE="F";uid="818b3899-096e-471f-a821-acf11adda9fe"
CM022874.1	RepeatMasker	SINE/5S	50055558	50055738	1513	+	.	ID="RND-6_FAMILY-1850";Tend="1133";Tstart="952";shortTE="F";uid="4341e530-fae2-494a-8f20-9f65247d26df"
CM022874.1	RepeatMasker	LINE/RTE-BovB	41177629	41177911	1661	+	.	ID="RND-1_FAMILY-30";Tend="1118";Tstart="799";shortTE="F";uid="bedf6280-b018-43c8-a076-a9885685eacb"
CM022874.1	RepeatMasker	Unknown	1759093	1759326	1123	+	.	ID="RND-4_FAMILY-560";Tend="1143";Tstart="903";shortTE="F";uid="e2520b23-fe70-4732-a8c8-80ad7aeb29e7"
CM022874.1	RepeatMasker	Unknown	45170037	45170204	1363	+	.	ID="RND-6_FAMILY-7290";Tend="1328";Tstart="1161";shortTE="F";uid="9cbaa7cd-1ceb-4967-bc64-323e59fda63a"
CM022874.1	RepeatMasker	Unknown	44678777	44678976	619	+	.	ID="HALYOMORPHA_HALYS-4_FAMILY-1301";Tend="530";Tstart="349";shortTE="F";uid="b3b9b2c0-9273-42d8-8ffb-9a632e6a7745"
CM022874.1	RepeatMasker	LINE/CR1	47687351	47687550	545	+	.	ID="RND-6_FAMILY-2966";Tend="1509";Tstart="1299";shortTE="F";uid="d8f1fb04-e487-41b9-96e8-35a4ff912de3"
CM022874.1	RepeatMasker	Unknown	37952512	37952879	1951	+	.	ID="RND-6_FAMILY-1735";Tend="1213";Tstart="865";shortTE="F";uid="4b2ef1d6-adab-4a34-b7a9-3b1339701716"
CM022874.1	RepeatMasker	Unknown	26126582	26126694	546	+	.	ID="RND-2_FAMILY-22";Tend="1135";Tstart="1018";shortTE="F";uid="6f538321-2634-458e-95fb-4087ecf5ff55"
CM022874.1	RepeatMasker	Unknown	47714559	47714747	1228	+	.	ID="RND-1_FAMILY-337";Tend="1139";Tstart="951";shortTE="F";uid="a19a7509-7cc8-45f5-95e9-f20260d12e76"
CM022874.1	RepeatMasker	Unknown	47891681	47891861	705	+	.	ID="RND-1_FAMILY-164";Tend="1338";Tstart="1158";shortTE="F";uid="f723839e-20a4-4c03-8b54-d3b35dda6a04"
CM022874.1	RepeatMasker	RC/Helitron	19344740	19345333	4240	+	.	ID="RND-1_FAMILY-31";Tend="1530";Tstart="914";shortTE="F";uid="cd4d38a0-1bb6-4473-af3b-07064dfffda6"
CM022874.1	RepeatMasker	DNA/TcMar-Fot1	52323926	52325124	5347	+	.	ID="RND-5_FAMILY-1898";TEgroup="ctg_1%7CRND-5_FAMILY-1898%7C7";Tend="1682";Tstart="325";shortTE="F";uid="d8ea585d-c25a-460e-9ea7-d213db23b483"
CM022874.1	RepeatMasker	DNA/TcMar-Tc1	17968788	17969010	1797	+	.	ID="RND-4_FAMILY-1141";Tend="868";Tstart="647";shortTE="F";uid="af1410d1-7a13-4700-9ae9-1e0ff42967f2"
CM022874.1	RepeatMasker	DNA/hAT-hATm	17679307	17679641	2841	+	.	ID="RND-5_FAMILY-1446";Tend="493";Tstart="160";shortTE="F";uid="ed15abf0-6b95-4bd1-bb46-7d168bd1e69f"
CM022874.1	RepeatMasker	RC/Helitron	29996917	29997458	3836	+	.	ID="RND-6_FAMILY-20544";Tend="1546";Tstart="983";shortTE="F";uid="c6ab08f6-a42b-4eea-a801-3ebbdab3d0a3"
CM022874.1	RepeatMasker	Unknown	43880745	43881074	2572	+	.	ID="RND-1_FAMILY-86";Tend="1204";Tstart="867";shortTE="F";uid="971654a5-4e9f-40b5-9515-583ebf4af8f6"
CM022874.1	RepeatMasker	SINE/tRNA-RTE	6283924	6284047	544	+	.	ID="RND-6_FAMILY-1330";Tend="1070";Tstart="922";shortTE="F";uid="b9f4095e-8c84-454e-823d-173d53669c18"
CM022874.1	RepeatMasker	SINE/tRNA-RTE	43613341	43613467	886	+	.	ID="RND-1_FAMILY-87";Tend="1093";Tstart="966";shortTE="F";uid="51bc5186-875d-489d-a67a-2f5afce0eb24"
CM022874.1	RepeatMasker	LINE/RTE-BovB	13890571	13890867	1869	+	.	ID="RND-5_FAMILY-1885";Tend="1216";Tstart="909";shortTE="F";uid="cf908db2-bb1f-4f72-804f-0e3c30b72678"
CM022874.1	RepeatMasker	Unknown	14820168	14820393	1323	+	.	ID="RND-6_FAMILY-5252";Tend="1042";Tstart="826";shortTE="F";uid="75aa6be0-9fce-4cc4-a948-c3218f8a04b6"
CM022874.1	RepeatMasker	RC/Helitron	2287592	2287761	543	+	.	ID="RND-4_FAMILY-77";Tend="1086";Tstart="944";shortTE="F";uid="d7d5fff2-2ddc-4378-bfcb-8a8f268de558"
CM022874.1	RepeatMasker	Unknown	7453218	7453358	946	+	.	ID="RND-6_FAMILY-7290";Tend="1390";Tstart="1247";shortTE="F";uid="7deedd8c-f402-483e-9e8f-ceb0a783a8d4"
CM022874.1	RepeatMasker	Unknown	2421867	2422090	646	+	.	ID="RND-1_FAMILY-394";Tend="1178";Tstart="946";shortTE="F";uid="213f6d21-e57f-490e-b899-c4673aa4b99b"
CM022874.1	RepeatMasker	DNA/MULE-MuDR	47548743	47548856	846	+	.	ID="RND-1_FAMILY-161";Tend="1052";Tstart="936";shortTE="F";uid="65df7918-34cb-4e57-b4c1-87e8b2f70b87"
CM022874.1	RepeatMasker	SINE/tRNA-RTE	39968660	39968997	1341	+	.	ID="RND-4_FAMILY-339";Tend="1165";Tstart="803";shortTE="F";uid="71bee2ee-0b1e-46e2-a2bb-76c019d02d5b"
CM022874.1	RepeatMasker	Satellite	3080193	3080420	1744	+	.	ID="RND-5_FAMILY-399";Tend="228";Tstart="1";shortTE="F";uid="53d7ccee-b76c-449d-ac5d-a83a3907da79"
CM022874.1	RepeatMasker	Unknown	7182577	7182702	561	+	.	ID="RND-6_FAMILY-7290";Tend="1316";Tstart="1179";shortTE="F";uid="612dbe7d-360c-455b-9798-2d02a91a7cdf"
CM022874.1	RepeatMasker	Unknown	3747986	3748698	4546	+	.	ID="RND-1_FAMILY-665";Tend="1667";Tstart="913";shortTE="F";uid="5e17263a-9810-4165-8718-4de7e1efa833"
CM022874.1	RepeatMasker	LINE/RTE-BovB	10071919	10072125	1201	+	.	ID="RND-1_FAMILY-30";Tend="1031";Tstart="801";shortTE="F";uid="0e6981aa-177f-44eb-9abe-dab00135f666"
CM022874.1	RepeatMasker	LINE/L2	41334551	41334748	678	+	.	ID="RND-1_FAMILY-904";Tend="675";Tstart="507";shortTE="F";uid="9c8235b1-87a6-4c1b-a428-bceaf42950c5"
CM022874.1	RepeatMasker	Unknown	22468278	22469485	6377	+	.	ID="RND-1_FAMILY-55";Tend="1612";Tstart="366";shortTE="F";uid="25b3b703-79d9-41c2-bfa2-479cef96d02e"
CM022874.1	RepeatMasker	Unknown	4302472	4302600	761	+	.	ID="RND-4_FAMILY-30";Tend="1289";Tstart="1162";shortTE="F";uid="e1514a19-9448-4d25-aa41-af5102928991"
CM022874.1	RepeatMasker	DNA/hAT-Charlie	42404151	42404292	417	+	.	ID="RND-6_FAMILY-2166";Tend="1389";Tstart="1246";shortTE="F";uid="a744d5ee-564a-4c96-a5d6-e27516771226"
CM022874.1	RepeatMasker	SINE/MIR	36289357	36289644	1013	+	.	ID="RND-1_FAMILY-44";Tend="1190";Tstart="873";shortTE="F";uid="52fa6dbd-e20e-45c2-b09f-8514a5da076f"
CM022874.1	RepeatMasker	Unknown	3777947	3778189	1479	+	.	ID="RND-1_FAMILY-49";Tend="1193";Tstart="951";shortTE="F";uid="eb5cc167-d14d-496e-bc02-ac4de7c7ab79"
CM022874.1	RepeatMasker	Unknown	27676278	27676442	814	+	.	ID="RND-1_FAMILY-137";Tend="1185";Tstart="997";shortTE="F";uid="5354df2a-22f0-4810-b54c-fe2ed74fee8e"
CM022874.1	RepeatMasker	LTR	30907400	30908611	9703	+	.	ID="RND-6_FAMILY-934";Tend="3302";Tstart="2077";shortTE="F";uid="958d8057-df0a-438d-a622-7d22acaeb1a1"
CM022874.1	RepeatMasker	Unknown	40185891	40186734	4359	+	.	ID="RND-1_FAMILY-323";TEgroup="ctg_1%7CRND-1_FAMILY-323%7C13";Tend="2350";Tstart="306";shortTE="F";uid="aa03423e-bea4-4c9c-9670-1020ab114035"
CM022874.1	RepeatMasker	RC/Helitron	9377909	9378137	1486	+	.	ID="RND-1_FAMILY-193";Tend="1995";Tstart="1781";shortTE="F";uid="6de539c3-db21-446f-8d48-8db99324a7fc"
CM022874.1	RepeatMasker	Unknown	28776913	28777899	5279	+	.	ID="RND-1_FAMILY-67";Tend="2445";Tstart="1026";shortTE="F";uid="5f7a5f38-e1c4-4265-ac3e-468e7249dc75"
CM022874.1	RepeatMasker	Unknown	14128339	14128507	862	+	.	ID="RND-5_FAMILY-2473";Tend="1646";Tstart="1476";shortTE="F";uid="edbd82a3-6e93-44ed-82d3-4afd1964a36a"
CM022874.1	RepeatMasker	Unknown	50234618	50234764	961	+	.	ID="RND-4_FAMILY-4275";Tend="1085";Tstart="939";shortTE="F";uid="8cfa5bd1-a8cc-49b5-accf-17400f625cfc"
CM022874.1	RepeatMasker	Unknown	17775343	17775531	620	+	.	ID="RND-1_FAMILY-66";Tend="1137";Tstart="938";shortTE="F";uid="50defd04-70ce-4cbd-a4e8-10687cbf2e3f"
CM022874.1	RepeatMasker	DNA/TcMar-Tc1	47911095	47911770	4897	+	.	ID="RND-5_FAMILY-701";Tend="1759";Tstart="992";shortTE="F";uid="d78dc05b-3cb7-4f91-8e97-e74c8c745a88"
CM022874.1	RepeatMasker	LINE/L2	22804397	22804639	1199	+	.	ID="RND-4_FAMILY-587";Tend="817";Tstart="602";shortTE="F";uid="99c52d35-756f-4203-875c-a59f4f30e12a"
CM022874.1	RepeatMasker	SINE/tRNA-RTE	7297161	7297482	1950	+	.	ID="RND-4_FAMILY-384";Tend="1150";Tstart="834";shortTE="F";uid="ef8a04a0-27d5-4806-9bcc-9ca7d41f67ef"
CM022874.1	RepeatMasker	Unknown	48949763	48950147	1731	+	.	ID="RND-5_FAMILY-656";Tend="1101";Tstart="700";shortTE="F";uid="0af232aa-8b0d-4ba6-acf9-84003c66795e"
CM022874.1	RepeatMasker	DNA/TcMar-Tc1	38702464	38702578	666	+	.	ID="RND-4_FAMILY-714";Tend="1348";Tstart="1237";shortTE="F";uid="42f9c70a-a95c-4780-ada6-72c89b8c3144"
CM022874.1	RepeatMasker	DNA/CMC-Chapaev-3	40350185	40350446	1615	+	.	ID="RND-6_FAMILY-2378";Tend="1300";Tstart="1028";shortTE="F";uid="2de1a429-936b-446d-a4f9-1d1c51fbadac"
CM022874.1	RepeatMasker	Unknown	45829454	45829886	1092	+	.	ID="RND-6_FAMILY-6755";Tend="1639";Tstart="1209";shortTE="F";uid="ab5584e3-19f6-4dab-996b-8ff0a6ae8e9e"
CM022874.1	RepeatMasker	Unknown	49247118	49247282	1085	+	.	ID="RND-1_FAMILY-428";Tend="1017";Tstart="860";shortTE="F";uid="de616583-99ab-4e5c-926e-610c4f9fffd3"
CM022874.1	RepeatMasker	DNA/Sola-2	30450953	30451450	1440	+	.	ID="RND-6_FAMILY-2584";Tend="2056";Tstart="1468";shortTE="F";uid="924660b9-feb6-493a-9850-71479e4d55a7"
CM022874.1	RepeatMasker	Unknown	27853417	27853552	538	+	.	ID="RND-6_FAMILY-370";Tend="2229";Tstart="2104";shortTE="F";uid="2238c051-1c2d-460f-bf5d-ccaeeea1d8e0"
CM022874.1	RepeatMasker	SINE/tRNA-RTE	22962951	22963130	552	+	.	ID="RND-4_FAMILY-632";Tend="1083";Tstart="885";shortTE="F";uid="487bdfe5-055c-4503-98cb-c57ed58651db"
CM022874.1	RepeatMasker	RC/Helitron	17663444	17664352	6346	+	.	ID="RND-1_FAMILY-38";Tend="2295";Tstart="1373";shortTE="F";uid="dfef5eff-2ee5-4526-b212-e410d222f13c"
CM022874.1	RepeatMasker	Unknown	40650624	40651140	1995	+	.	ID="RND-1_FAMILY-549";Tend="1784";Tstart="1227";shortTE="F";uid="49c2ed48-347e-430e-a762-453798b71611"
CM022874.1	RepeatMasker	Unknown	48507663	48507809	791	+	.	ID="RND-4_FAMILY-737";Tend="2196";Tstart="2032";shortTE="F";uid="efee583a-7972-4629-b38c-b48651238d22"
CM022874.1	RepeatMasker	Unknown	15081410	15082094	3296	+	.	ID="RND-1_FAMILY-49";Tend="1631";Tstart="349";shortTE="F";uid="89faf147-f46b-4510-8c60-58df69aaf16f"
CM022874.1	RepeatMasker	DNA/hAT-hATx	1708094	1708483	3077	+	.	ID="RND-1_FAMILY-405";Tend="1771";Tstart="1370";shortTE="F";uid="cc9a3322-bea9-4ea5-b74c-d69ca711e9f2"
CM022874.1	RepeatMasker	Unknown	39543219	39543444	703	+	.	ID="RND-6_FAMILY-2460";Tend="1075";Tstart="841";shortTE="F";uid="d06d78ea-eca3-4ba1-a8c2-4e933ca3279b"
CM022874.1	RepeatMasker	Unknown	22780394	22780724	1865	+	.	ID="RND-6_FAMILY-1126";Tend="852";Tstart="480";shortTE="F";uid="339b6f97-26e6-4e1a-ae3c-06621990bab3"
CM022874.1	RepeatMasker	Unknown	49670905	49671043	968	+	.	ID="RND-1_FAMILY-89";Tend="1103";Tstart="968";shortTE="F";uid="ad334207-65e9-4305-ab8c-70fbba74d053"
CM022874.1	RepeatMasker	LINE/CR1	39945690	39945839	475	+	.	ID="RND-5_FAMILY-235";Tend="1680";Tstart="1518";shortTE="F";uid="c6cbed55-a6b5-43ca-9dcc-c9de0313e6ed"
CM022874.1	RepeatMasker	Unknown	52060903	52061125	1760	+	.	ID="RND-1_FAMILY-159";Tend="1183";Tstart="967";shortTE="F";uid="e81ccd6c-c2a2-4a83-b503-5cc94ac64155"
CM022874.1	RepeatMasker	RC/Helitron	43546377	43546562	1197	+	.	ID="RND-1_FAMILY-50";Tend="1188";Tstart="989";shortTE="F";uid="637c2e01-6704-4d3c-affb-08c13d21c2a8"
CM022874.1	RepeatMasker	Satellite	1061123	1061379	1777	+	.	ID="RND-6_FAMILY-46";Tend="1188";Tstart="935";shortTE="F";uid="46bbdc09-c833-4caa-861c-a4df7273c77c"
CM022874.1	RepeatMasker	LINE/L2	24717687	24717894	600	+	.	ID="RND-5_FAMILY-624";Tend="1417";Tstart="1208";shortTE="F";uid="c2a60ec3-1b16-4877-a746-f1f079c20371"
CM022874.1	RepeatMasker	LINE/Penelope	28686164	28687045	2910	+	.	ID="RND-6_FAMILY-621";Tend="1234";Tstart="346";shortTE="F";uid="c704ed8a-c8c7-4f13-9310-08f6613afa9f"
CM022874.1	RepeatMasker	SINE/tRNA-RTE	5198177	5198286	799	+	.	ID="RND-6_FAMILY-1330";Tend="1052";Tstart="943";shortTE="F";uid="7121f2a0-e893-45da-82d4-76455cf24bd9"
CM022874.1	RepeatMasker	SINE/tRNA-RTE	5399958	5400100	763	+	.	ID="RND-4_FAMILY-384";Tend="1006";Tstart="861";shortTE="F";uid="abbd4b2c-865d-4cca-9d76-41fee37075f7"
CM022874.1	RepeatMasker	LINE/RTE-BovB	2250267	2250374	519	+	.	ID="RND-6_FAMILY-4175";Tend="2505";Tstart="2400";shortTE="F";uid="ac14df91-31ef-4e7d-8700-9d971ac29182"
CM022874.1	RepeatMasker	Unknown	35140626	35140947	1204	+	.	ID="RND-6_FAMILY-6755";Tend="1658";Tstart="1025";shortTE="F";uid="99b991fc-fdbe-4096-a268-6fa145341116"
CM022874.1	RepeatMasker	DNA/hAT-Tip100	48654711	48654928	1578	+	.	ID="RND-1_FAMILY-51";Tend="932";Tstart="716";shortTE="F";uid="a716fea7-af88-4b1e-8f75-ca9d8dd51366"
CM022874.1	RepeatMasker	Unknown	25701525	25701745	1155	+	.	ID="RND-5_FAMILY-574";Tend="1030";Tstart="781";shortTE="F";uid="296f3d84-f783-42ae-9ee4-01433d0275a5"
CM022874.1	RepeatMasker	Unknown	52439824	52440040	570	+	.	ID="RND-1_FAMILY-99";Tend="1139";Tstart="895";shortTE="F";uid="83efbd66-a9ca-480a-8bb9-fd545e74973a"
CM022874.1	RepeatMasker	DNA/TcMar-Tc1	21642056	21642197	545	+	.	ID="MARINER-18_LSAL";Tend="733";Tstart="587";shortTE="F";uid="b088bc3b-9a8b-4351-92ec-0bddd0de7aba"
CM022874.1	RepeatMasker	RC/Helitron	40016926	40017251	1861	+	.	ID="RND-6_FAMILY-6367";Tend="1298";Tstart="973";shortTE="F";uid="6de67f82-552e-4e32-bf5c-a05d7190051e"
CM022874.1	RepeatMasker	DNA/hAT-Charlie	43329653	43329787	425	+	.	ID="RND-5_FAMILY-3055";Tend="1296";Tstart="1171";shortTE="F";uid="084fa1fa-1606-41bb-b067-6ac6fbaaabdf"
CM022874.1	RepeatMasker	LINE/RTE-BovB	41648285	41648429	892	+	.	ID="RND-5_FAMILY-1885";Tend="1217";Tstart="1073";shortTE="F";uid="8446cb42-6be7-4a75-af86-27c5f73ac8dd"
CM022874.1	RepeatMasker	RC/Helitron	22480029	22480320	1307	+	.	ID="RND-4_FAMILY-269";Tend="1120";Tstart="821";shortTE="F";uid="588112ab-df17-4e96-b7ba-c0a6558840ad"
CM022874.1	RepeatMasker	Unknown	10935086	10935289	450	+	.	ID="RND-6_FAMILY-1647";Tend="743";Tstart="527";shortTE="F";uid="1705c6f9-cb83-46b4-a4c6-45be44d4e40a"
CM022874.1	RepeatMasker	Unknown	502032	502307	1088	+	.	ID="RND-6_FAMILY-8384";Tend="1380";Tstart="1133";shortTE="F";uid="f77e4fac-75d0-43ac-a7af-d1223167d671"
CM022874.1	RepeatMasker	LINE/R1-LOA	39643036	39643504	2403	+	.	ID="RND-6_FAMILY-3612";Tend="3496";Tstart="2976";shortTE="F";uid="de133c42-69aa-4b6c-b2b6-cd9ed98f9d42"
CM022874.1	RepeatMasker	Unknown	38486188	38486372	694	+	.	ID="RND-6_FAMILY-8017";Tend="1425";Tstart="1270";shortTE="F";uid="81ce7f39-ecc9-4fbc-bbd5-8ca2b120c5e4"
CM022874.1	RepeatMasker	Unknown	44685196	44685363	1309	+	.	ID="RND-6_FAMILY-1633";Tend="781";Tstart="611";shortTE="F";uid="d1ce03e0-d9ce-425c-a418-aaec684ffef2"
CM022874.1	RepeatMasker	RC/Helitron	5149654	5149804	1218	+	.	ID="RND-4_FAMILY-269";Tend="1907";Tstart="1757";shortTE="F";uid="1827e76b-9155-43c3-84de-30e12ed24880"
CM022874.1	RepeatMasker	Unknown	41377828	41377968	430	+	.	ID="RND-1_FAMILY-39";Tend="1377";Tstart="1271";shortTE="F";uid="9e34b93b-1473-4457-b141-694282dc929d"
CM022874.1	RepeatMasker	DNA/PIF-Harbinger	6877913	6878161	1528	+	.	ID="RND-6_FAMILY-12336";Tend="1109";Tstart="871";shortTE="F";uid="f0d52506-3392-4150-ac1b-c84de8012f5e"
CM022874.1	RepeatMasker	LINE/I-Jockey	46856464	46856731	881	+	.	ID="RND-6_FAMILY-14566";Tend="1503";Tstart="1231";shortTE="F";uid="5c7e384f-38ff-4751-a144-12f8a756a0e5"
CM022874.1	RepeatMasker	Unknown	34281827	34282591	2550	+	.	ID="RND-4_FAMILY-560";Tend="1687";Tstart="878";shortTE="F";uid="6e3f2cd9-4d07-483a-8dfc-e82528a6ac15"
CM022874.1	RepeatMasker	Unknown	33501489	33501959	2727	+	.	ID="RND-6_FAMILY-50";TEgroup="ctg_1%7CRND-6_FAMILY-50%7C2";Tend="1404";Tstart="574";shortTE="F";uid="4f5c3c96-3ed8-456e-b8e1-9c89f0ac91ba"
CM022874.1	RepeatMasker	SINE/tRNA-RTE	32381450	32381574	628	+	.	ID="RND-6_FAMILY-1330";Tend="1032";Tstart="912";shortTE="F";uid="984ede94-732b-43a1-a0cc-18522a032f35"
CM022874.1	RepeatMasker	RC/Helitron	36698562	36698851	1393	+	.	ID="RND-1_FAMILY-50";Tend="1180";Tstart="886";shortTE="F";uid="5317ad93-f258-46c8-8a79-88eddf11e4dc"
CM022874.1	RepeatMasker	LINE/RTE-BovB	35079655	35079809	742	+	.	ID="RND-4_FAMILY-543";Tend="1580";Tstart="1386";shortTE="F";uid="7f772c38-d9f7-4787-8ca8-8994bba5cc55"
CM022874.1	RepeatMasker	DNA	742620	742865	1207	+	.	ID="RND-5_FAMILY-3669";Tend="1324";Tstart="1074";shortTE="F";uid="99563c01-357c-4106-8ac9-17bb48109136"
CM022874.1	RepeatMasker	Unknown	34326981	34327422	2413	+	.	ID="RND-5_FAMILY-502";Tend="1412";Tstart="956";shortTE="F";uid="a4be07b6-ac3e-4f5f-82c7-2903d0ed7ab4"
CM022874.1	RepeatMasker	DNA/TcMar-Mariner	42065961	42066698	1246	+	.	ID="NMAR-15_HMEL";TEgroup="ctg_1%7CNMAR-15_HMEL%7C7";Tend="459";Tstart="1";shortTE="F";uid="51c5b17b-1554-4722-85e1-35f07bda93a5"
CM022874.1	RepeatMasker	DNA/TcMar-Mariner	46853354	46853667	771	+	.	ID="RND-6_FAMILY-2715";TEgroup="ctg_1%7CRND-6_FAMILY-2715%7C2";Tend="1176";Tstart="996";shortTE="F";uid="9c98ea07-44fe-401f-8e97-a71255270e93"
CM022874.1	RepeatMasker	Unknown	2998075	2998256	814	+	.	ID="RND-2_FAMILY-22";Tend="1141";Tstart="955";shortTE="F";uid="1b5f2534-e6a3-48a4-abf1-ee496ede672f"
CM022874.1	RepeatMasker	RC/Helitron	48300205	48300460	603	+	.	ID="RND-6_FAMILY-8344";TEgroup="ctg_1%7CRND-6_FAMILY-8344%7C15";Tend="1210";Tstart="559";shortTE="T";uid="c2f4563a-625e-4b55-8981-96e0a9d500d6"
CM022874.1	RepeatMasker	Unknown	3974464	3974670	1603	+	.	ID="RND-1_FAMILY-66";Tend="1139";Tstart="938";shortTE="F";uid="56a9ba9a-b90f-44fb-996a-a0f0908b8f2d"
CM022874.1	RepeatMasker	Unknown	19412362	19412494	435	+	.	ID="RND-6_FAMILY-1658";Tend="979";Tstart="849";shortTE="F";uid="75fb0251-508b-4f55-a0eb-4c8bbe322794"
CM022874.1	RepeatMasker	DNA/TcMar-Tc1	4767569	4768666	6591	+	.	ID="RND-5_FAMILY-20";Tend="1850";Tstart="751";shortTE="F";uid="4cf1c0e4-8cc8-43ad-87e3-143a54645161"
CM022874.1	RepeatMasker	DNA/hAT-Tip100	49087869	49088061	413	+	.	ID="rnd-3_family-262";Tend="1031";Tstart="888";shortTE="F";uid="84e0896f-15e1-405c-be4b-8664c8172e53"
CM022874.1	RepeatMasker	SINE/tRNA-RTE	814180	814363	1244	+	.	ID="RND-6_FAMILY-1330";Tend="1110";Tstart="922";shortTE="F";uid="2d71d1f8-651a-42e2-bff9-de8e08e6a4a6"
CM022874.1	RepeatMasker	Unknown	14946317	14946501	1137	+	.	ID="RND-1_FAMILY-66";Tend="1134";Tstart="942";shortTE="F";uid="4463bf1c-d2e4-4063-a761-0cb25f5a5735"
CM022874.1	RepeatMasker	LINE/I-Jockey	40118306	40119664	4043	+	.	ID="RND-1_FAMILY-419";TEgroup="ctg_1%7CRND-1_FAMILY-419%7C2";Tend="1873";Tstart="916";shortTE="F";uid="59e6c501-52c7-4463-9dac-9d510ecb73f5"
CM022874.1	RepeatMasker	Unknown	43601028	43601151	1067	+	.	ID="RND-1_FAMILY-472";Tend="1052";Tstart="929";shortTE="F";uid="b70fc637-010c-417a-9ee0-b87f2a3d6dfc"
CM022874.1	RepeatMasker	Unknown	2794307	2794563	752	+	.	ID="RND-6_FAMILY-7290";Tend="1409";Tstart="1166";shortTE="F";uid="44988729-c8cd-425b-929c-2082f0323a7b"
CM022874.1	RepeatMasker	LTR	10984445	10984856	3165	+	.	ID="RND-1_FAMILY-565";Tend="3291";Tstart="2869";shortTE="F";uid="6b095976-7586-44a9-b8f5-0a032cce746e"
CM022874.1	RepeatMasker	DNA/PIF-Spy	44298751	44298880	936	+	.	ID="RND-4_FAMILY-830";Tend="1124";Tstart="995";shortTE="F";uid="35a198f4-c56f-453b-ba74-05e54d928c45"
CM022874.1	RepeatMasker	RC/Helitron	358608	358887	2071	+	.	ID="RND-1_FAMILY-285";Tend="1094";Tstart="815";shortTE="F";uid="a3f1c537-2d92-413a-b078-32a3dc292617"
CM022874.1	RepeatMasker	Unknown	38383111	38383225	840	+	.	ID="RND-4_FAMILY-132";Tend="1063";Tstart="953";shortTE="F";uid="3458d3d2-bf04-48a5-b363-6e210ae08210"
CM022874.1	RepeatMasker	LINE/L2	51956162	51956327	636	+	.	ID="RND-5_FAMILY-83";Tend="1549";Tstart="1383";shortTE="F";uid="413d37b0-eead-4835-b37a-8c58babf75ca"
CM022874.1	RepeatMasker	Unknown	2802482	2802656	1283	+	.	ID="RND-6_FAMILY-1582";Tend="1128";Tstart="953";shortTE="F";uid="b3f147f1-3f12-4b81-be5c-5680fa1c0298"
CM022874.1	RepeatMasker	Unknown	9551398	9551548	584	+	.	ID="RND-6_FAMILY-11688";Tend="956";Tstart="796";shortTE="F";uid="0c999f8b-941e-4076-a761-beb8862ff982"
CM022874.1	RepeatMasker	Unknown	50778041	50778572	2384	+	.	ID="RND-3_FAMILY-332";Tend="1552";Tstart="926";shortTE="F";uid="be53ab92-2f53-4d60-af4b-b5b7d943b4c4"
CM022874.1	RepeatMasker	DNA/TcMar-Mariner	50649823	50650393	1220	+	.	ID="MARINER-19_SIN";Tend="1335";Tstart="756";shortTE="F";uid="8b063b30-2579-4dfb-8b1e-c8569311ee30"
CM022874.1	RepeatMasker	Unknown	14036363	14036557	472	+	.	ID="RND-4_FAMILY-190";Tend="1082";Tstart="873";shortTE="F";uid="00dfe10d-d89c-4f48-94ac-840af1ee2ce5"
CM022874.1	RepeatMasker	DNA/hAT-Tip100	20962741	20963232	2543	+	.	ID="RND-4_FAMILY-2323";Tend="2332";Tstart="1794";shortTE="F";uid="393b36c1-aa73-43d6-87ce-2830097b83f8"
CM022874.1	RepeatMasker	Unknown	38337642	38337807	988	+	.	ID="RND-1_FAMILY-49";Tend="1121";Tstart="964";shortTE="F";uid="30a598fa-6ab6-4bf0-9e6f-52a8e8fc91fb"
CM022874.1	RepeatMasker	RC/Helitron	32998046	32998168	424	+	.	ID="RND-4_FAMILY-77";Tend="787";Tstart="667";shortTE="F";uid="261bbf96-42d4-4d93-90d7-fe422d03968c"
CM022874.1	RepeatMasker	RC/Helitron	19819579	19819701	415	+	.	ID="RND-1_FAMILY-204";Tend="2676";Tstart="2557";shortTE="F";uid="ad976fe3-b192-465e-8d37-236403adc4e9"
CM022874.1	RepeatMasker	RC/Helitron	18117697	18117831	758	+	.	ID="RND-1_FAMILY-898";Tend="824";Tstart="694";shortTE="F";uid="cd3ed8e8-5565-4847-8a49-d95c3fa2eab0"
CM022874.1	RepeatMasker	LINE/L2	51357870	51358233	473	+	.	ID="RND-1_FAMILY-484";TEgroup="ctg_1%7CRND-1_FAMILY-484%7C2";Tend="2222";Tstart="2117";shortTE="F";uid="daf8c0fc-1695-450a-b492-bedfef6ecd81"
CM022874.1	RepeatMasker	Unknown	22371116	22371263	1325	+	.	ID="RND-6_FAMILY-1416";Tend="747";Tstart="600";shortTE="F";uid="6a89a73f-a0d5-42f0-9b7c-785493ecebe0"
CM022874.1	RepeatMasker	Unknown	5605857	5606546	2877	+	.	ID="RND-6_FAMILY-2963";Tend="1324";Tstart="635";shortTE="F";uid="c6a78db9-d596-4dca-bc91-182a5d2db9f6"
CM022874.1	RepeatMasker	Unknown	11559122	11559353	1211	+	.	ID="RND-5_FAMILY-264";Tend="1122";Tstart="912";shortTE="F";uid="0d708604-1c13-4350-9e0e-46bd89d51e70"
CM022874.1	RepeatMasker	RC/Helitron	50774864	50775219	2953	+	.	ID="RND-5_FAMILY-322";Tend="1339";Tstart="982";shortTE="F";uid="2ab901b0-3486-4a87-8c93-4470b580c709"
CM022874.1	RepeatMasker	Unknown	51703806	51704163	2844	+	.	ID="RND-1_FAMILY-281";Tend="1341";Tstart="963";shortTE="F";uid="3e88e967-2526-452c-a7bf-aef7e5b1a2f6"
CM022874.1	RepeatMasker	Unknown	4364525	4364737	605	+	.	ID="RND-4_FAMILY-1056";Tend="577";Tstart="351";shortTE="F";uid="6607bfb4-acb7-4324-a59e-2d52772c59b9"
CM022874.1	RepeatMasker	DNA/hAT-Charlie	28375726	28375832	565	+	.	ID="RND-6_FAMILY-2166";Tend="1402";Tstart="1296";shortTE="F";uid="34d925f3-c789-4585-b9ac-f5f96d228999"
CM022874.1	RepeatMasker	LINE/L2	50957828	50958148	2096	+	.	ID="RND-4_FAMILY-1748";Tend="2509";Tstart="2200";shortTE="F";uid="ede37a76-4ce4-4156-8ce2-682ff1ff48f7"
CM022874.1	RepeatMasker	LTR/ERV1	38312576	38312768	562	+	.	ID="RND-6_FAMILY-2543";Tend="395";Tstart="183";shortTE="F";uid="56a0556a-e1ad-4f6e-99f8-d314e8d78724"
CM022874.1	RepeatMasker	SINE/tRNA-RTE	9897258	9897529	2098	+	.	ID="RND-1_FAMILY-48";Tend="1170";Tstart="886";shortTE="F";uid="a4fec55e-1055-473d-a43d-0653cc9907a7"
CM022874.1	RepeatMasker	DNA/TcMar-Tc1	22738295	22738412	536	+	.	ID="rnd-1_family-360";Tend="994";Tstart="889";shortTE="F";uid="8053134f-4497-4e21-892f-94a8650cf0df"
CM022874.1	RepeatMasker	LINE/RTE-BovB	27040805	27041109	2358	+	.	ID="RND-1_FAMILY-75";Tend="1824";Tstart="1523";shortTE="F";uid="7542a8ea-681a-4a71-9381-e603a592ac8c"
CM022874.1	RepeatMasker	Unknown	11587175	11587357	643	+	.	ID="RND-6_FAMILY-1735";Tend="1074";Tstart="880";shortTE="F";uid="60d4f98e-047d-4ed0-a648-ebf629f40467"
CM022874.1	RepeatMasker	Unknown	13491355	13491518	416	+	.	ID="RND-6_FAMILY-4632";Tend="2241";Tstart="2058";shortTE="F";uid="8b6d61af-6d6a-4383-a907-9f347c9159a3"
CM022874.1	RepeatMasker	RC/Helitron	15365082	15365199	552	+	.	ID="RND-5_FAMILY-1099";Tend="1757";Tstart="1641";shortTE="F";uid="94b3cabe-7ac6-483f-a291-1c7b2e7d5f74"
CM022874.1	RepeatMasker	Unknown	42547635	42547766	594	+	.	ID="RND-5_FAMILY-1001";Tend="1404";Tstart="1276";shortTE="F";uid="23989764-2b61-4a70-be70-128bae0789a7"
CM022874.1	RepeatMasker	RC/Helitron	24086620	24086875	1222	+	.	ID="RND-5_FAMILY-429";Tend="1209";Tstart="941";shortTE="F";uid="d3b82465-8530-4aea-8b35-7bc9e8de6b06"
CM022874.1	RepeatMasker	RC/Helitron	31823961	31824128	618	+	.	ID="RND-6_FAMILY-4124";Tend="1318";Tstart="1146";shortTE="F";uid="c323103e-f877-4de6-9649-a706ba6979bb"
CM022874.1	RepeatMasker	RC/Helitron	38388698	38389237	2153	+	.	ID="RND-1_FAMILY-6";Tend="1333";Tstart="803";shortTE="F";uid="745742dd-a628-48e0-aae6-3f731fcf0403"
CM022874.1	RepeatMasker	DNA/hAT-Tip100	12102034	12102272	1186	+	.	ID="RND-6_FAMILY-8566";Tend="979";Tstart="712";shortTE="F";uid="3bb22060-3100-40d1-a503-a6b1e7be824c"
CM022874.1	RepeatMasker	Unknown	44668078	44668224	665	+	.	ID="RND-1_FAMILY-903";Tend="1191";Tstart="1026";shortTE="F";uid="9035c706-39d7-4bf9-9549-4874d1683ffd"
CM022874.1	RepeatMasker	SINE/5S	46666705	46666807	493	+	.	ID="RND-6_FAMILY-1850";Tend="1036";Tstart="933";shortTE="F";uid="4bd45590-152f-465d-b0db-5f548ab2917d"
CM022874.1	RepeatMasker	Unknown	40053205	40053370	563	+	.	ID="RND-1_FAMILY-279";Tend="1014";Tstart="829";shortTE="F";uid="bcc874e0-01d3-442a-80ab-570a210d3247"
CM022874.1	RepeatMasker	LINE/L2	45728977	45729260	2112	+	.	ID="RND-1_FAMILY-977";Tend="850";Tstart="570";shortTE="F";uid="86da72da-d027-4a8d-9ee2-3a040024afb7"
CM022874.1	RepeatMasker	DNA/hAT-Tip100	25216641	25216926	2130	+	.	ID="RND-6_FAMILY-220";Tend="1131";Tstart="833";shortTE="F";uid="9c7a9b6e-b25d-4d63-a217-ef370ddc5618"
CM022874.1	RepeatMasker	Unknown	16610415	16610595	1197	+	.	ID="RND-2_FAMILY-22";Tend="1136";Tstart="956";shortTE="F";uid="ee2e2bc0-45ba-4ecb-a4f4-f30cadb712e3"
CM022874.1	RepeatMasker	Unknown	16122919	16123705	2762	+	.	ID="RND-6_FAMILY-3033";Tend="2201";Tstart="1562";shortTE="F";uid="fdf08f6e-e57b-4c00-96da-5b6d3739eebd"
CM022874.1	RepeatMasker	Unknown	17247014	17247116	513	+	.	ID="RND-6_FAMILY-9040";Tend="1292";Tstart="1191";shortTE="F";uid="22b2d54f-a64d-4d11-a920-e2c71e892c6a"
CM022874.1	RepeatMasker	DNA/hAT-Tip100	17495390	17495492	586	+	.	ID="RND-6_FAMILY-4173";Tend="429";Tstart="329";shortTE="F";uid="f451cf52-39dd-41fd-a08d-2cec79b1176b"
CM022874.1	RepeatMasker	LTR/Gypsy	48439955	48440280	2505	+	.	ID="RND-6_FAMILY-6263";Tend="1226";Tstart="903";shortTE="F";uid="fd34aad3-7f09-4c62-92d4-7f1d09ff2151"
CM022874.1	RepeatMasker	Unknown	21471397	21471515	716	+	.	ID="RND-1_FAMILY-266";Tend="1401";Tstart="1273";shortTE="F";uid="6230a3d3-abfd-48e6-8855-0e9d5fe5863e"
CM022874.1	RepeatMasker	SINE/tRNA-RTE	18544249	18544545	1228	+	.	ID="RND-4_FAMILY-632";Tend="1102";Tstart="784";shortTE="F";uid="026fbc37-e6f1-4f53-aaaf-cec19c6fc63c"
CM022874.1	RepeatMasker	DNA/TcMar-Tc1	32655089	32655507	2288	+	.	ID="RND-1_FAMILY-339";Tend="728";Tstart="283";shortTE="F";uid="2a38785c-a6ea-40eb-b911-4784772e39f5"
CM022874.1	RepeatMasker	DNA/hAT-Tip100	13724157	13724529	2297	+	.	ID="RND-1_FAMILY-785";Tend="1533";Tstart="1152";shortTE="F";uid="7d13a345-4287-46c1-9f94-a9995481acaa"
CM022874.1	RepeatMasker	SINE/5S	13183972	13184141	1392	+	.	ID="RND-6_FAMILY-4694";Tend="1058";Tstart="885";shortTE="F";uid="b865552a-e7f8-448a-8a70-2768cbc08e06"
CM022874.1	RepeatMasker	Unknown	48399117	48399313	1248	+	.	ID="RND-1_FAMILY-483";Tend="1880";Tstart="1657";shortTE="F";uid="6f541e33-77ed-4586-a836-8557a7e7cd31"
CM022874.1	RepeatMasker	LINE/Penelope	40782613	40782857	485	+	.	ID="RND-1_FAMILY-923";TEgroup="ctg_1%7CRND-1_FAMILY-923%7C8";Tend="1467";Tstart="1348";shortTE="F";uid="b72bb2cd-c2f3-485d-ab17-0035688556d2"
CM022874.1	RepeatMasker	Satellite	20599029	20599303	2364	+	.	ID="RND-5_FAMILY-399";Tend="1198";Tstart="920";shortTE="F";uid="c4393f06-f771-4417-ac5f-0f94308594ca"
CM022874.1	RepeatMasker	Unknown	35960064	35960286	450	+	.	ID="RND-6_FAMILY-9040";Tend="1243";Tstart="1025";shortTE="F";uid="812d7398-2da0-471a-961a-c7e6fa7b8454"
CM022874.1	RepeatMasker	Unknown	7298470	7298666	1474	+	.	ID="RND-6_FAMILY-5252";Tend="1040";Tstart="826";shortTE="F";uid="fc3b0d65-9d08-4cca-abb1-6d8db9c8b0ae"
CM022874.1	RepeatMasker	RC/Helitron	30130152	30130315	1302	+	.	ID="RND-6_FAMILY-12178";Tend="1509";Tstart="1349";shortTE="F";uid="dc496d77-91c6-4a28-80b0-df77bd6e38b9"
CM022874.1	RepeatMasker	Unknown	36168260	36168540	655	+	.	ID="RND-6_FAMILY-9040";Tend="1314";Tstart="975";shortTE="F";uid="ab16fa97-e562-4c57-b47d-4961455b16df"
CM022874.1	RepeatMasker	DNA/TcMar-Tc1	31272260	31272446	528	+	.	ID="RND-6_FAMILY-783";Tend="1240";Tstart="982";shortTE="F";uid="d7a8737d-b8c7-4d2e-86d8-a26953676a63"
CM022874.1	RepeatMasker	Satellite	46337790	46337987	1581	+	.	ID="RND-6_FAMILY-577";Tend="953";Tstart="756";shortTE="F";uid="4c8a2d67-58a6-4ada-9b59-865f5d284f55"
CM022874.1	RepeatMasker	SINE/tRNA-RTE	40351039	40351155	733	+	.	ID="RND-1_FAMILY-65";Tend="1026";Tstart="896";shortTE="F";uid="805dc5bc-0810-4d72-b14d-01bdbc35d7a4"
CM022874.1	RepeatMasker	Unknown	38318920	38319673	2634	+	.	ID="RND-1_FAMILY-55";Tend="1034";Tstart="196";shortTE="F";uid="b0f4d3a7-0bbb-4258-bdb3-fcd9d286ad75"
CM022874.1	RepeatMasker	Unknown	36559910	36560405	2613	+	.	ID="RND-6_FAMILY-6755";Tend="1620";Tstart="1017";shortTE="F";uid="8c7a770e-65ba-4ef9-b2e1-267d58b8eb9a"
CM022874.1	RepeatMasker	DNA/hAT	40831226	40831621	2480	+	.	ID="RND-1_FAMILY-436";Tend="1243";Tstart="845";shortTE="F";uid="0f0bb00f-5a1e-4545-aac1-791569d3d342"
CM022874.1	RepeatMasker	DNA/hAT-Tip100	43234045	43234440	1368	+	.	ID="RND-3_FAMILY-262";Tend="1121";Tstart="812";shortTE="F";uid="5626a39d-31bf-4ed5-b441-a067eb3db2d4"
CM022874.1	RepeatMasker	Unknown	14590351	14590504	407	+	.	ID="RND-6_FAMILY-11280";Tend="747";Tstart="601";shortTE="F";uid="99ff60eb-470c-4cbc-9797-febb5aee8216"
CM022874.1	RepeatMasker	Unknown	27558719	27558924	1011	+	.	ID="RND-5_FAMILY-2188";Tend="1188";Tstart="961";shortTE="F";uid="e115c04b-2680-4454-ac85-018dbd5839fe"
CM022874.1	RepeatMasker	Unknown	13616822	13617029	827	+	.	ID="RND-6_FAMILY-1126";Tend="1919";Tstart="1721";shortTE="F";uid="909e6542-556f-4215-9b1d-5646dee32130"
CM022874.1	RepeatMasker	DNA	16397410	16399898	16703	+	.	ID="RND-4_FAMILY-1031";Tend="2619";Tstart="242";shortTE="F";uid="5b0dab38-c995-40be-b6e5-db63971cafa3"
CM022874.1	RepeatMasker	Unknown	40293927	40294055	1130	+	.	ID="RND-1_FAMILY-716";Tend="1154";Tstart="1026";shortTE="F";uid="482af478-0c89-458b-8cbe-d9fa4396aec6"
CM022874.1	RepeatMasker	Unknown	44623070	44623332	2005	+	.	ID="RND-1_FAMILY-86";Tend="1204";Tstart="926";shortTE="F";uid="119ef243-ff54-4221-9195-01d690262806"
CM022874.1	RepeatMasker	Unknown	36545032	36545150	405	+	.	ID="RND-6_FAMILY-3033";Tend="1542";Tstart="1421";shortTE="F";uid="71205dfe-8be7-4ac2-83b3-83312116a4db"
CM022874.1	RepeatMasker	DNA/TcMar-Tc1	46125841	46126062	1309	+	.	ID="RND-1_FAMILY-114";Tend="2440";Tstart="2223";shortTE="F";uid="6506afab-0757-4bed-b8cc-d185f7f8da18"
CM022874.1	RepeatMasker	Unknown	2471996	2472150	794	+	.	ID="RND-4_FAMILY-30";Tend="1085";Tstart="912";shortTE="F";uid="faa1429c-177e-4415-b34f-1a4f3ca09391"
CM022874.1	RepeatMasker	Satellite	31638378	31638655	2233	+	.	ID="RND-6_FAMILY-577";Tend="1311";Tstart="1038";shortTE="F";uid="3221964b-ec9e-4592-8cbc-083d75f9b2a2"
CM022874.1	RepeatMasker	DNA/TcMar-Tc1	27698519	27698879	647	+	.	ID="RND-5_FAMILY-863";Tend="1290";Tstart="953";shortTE="F";uid="3389c05d-438c-4f8f-9225-16db91f8613b"
CM022874.1	RepeatMasker	RC/Helitron	47361983	47362250	1580	+	.	ID="RND-1_FAMILY-8";Tend="1089";Tstart="840";shortTE="F";uid="e76c5362-8145-47a8-8f31-c8c829d61d5b"
CM022874.1	RepeatMasker	RC/Helitron	21696764	21697551	3041	+	.	ID="RND-1_FAMILY-193";Tend="1473";Tstart="711";shortTE="F";uid="8b98fea9-3094-4222-b113-1d0023f552ae"
CM022874.1	RepeatMasker	Unknown	41688815	41688971	637	+	.	ID="RND-6_FAMILY-1901";Tend="1638";Tstart="1461";shortTE="F";uid="50f10ca2-e7d0-435f-9b76-32e53712bd41"
CM022874.1	RepeatMasker	Unknown	49307658	49308121	1986	+	.	ID="RND-6_FAMILY-3759";TEgroup="ctg_1%7CRND-6_FAMILY-3759%7C2";Tend="1180";Tstart="682";shortTE="F";uid="53497dbf-572a-4bb0-a26a-d7d69871dc87"
CM022874.1	RepeatMasker	DNA/TcMar-Tc1	44956263	44956617	2458	+	.	ID="RND-1_FAMILY-873";Tend="770";Tstart="413";shortTE="F";uid="294dbfac-de65-4291-abd1-6da2a348e762"
CM022874.1	RepeatMasker	Unknown	33971214	33971463	977	+	.	ID="RND-1_FAMILY-1045";Tend="1217";Tstart="928";shortTE="F";uid="81eb9ee2-22bf-4cca-ab3b-c08abf782eb0"
CM022874.1	RepeatMasker	Unknown	52173976	52174202	1590	+	.	ID="RND-1_FAMILY-86";Tend="1201";Tstart="983";shortTE="F";uid="f97ddb1b-a527-4a6d-a13f-83b6c97e19dc"
CM022874.1	RepeatMasker	LTR	26969533	26970519	7543	+	.	ID="RND-6_FAMILY-934";Tend="3302";Tstart="2226";shortTE="F";uid="13221a81-4d28-44d3-ab04-81f28b9a8515"
CM022874.1	RepeatMasker	Unknown	48469666	48470160	2872	+	.	ID="RND-4_FAMILY-737";Tend="1278";Tstart="807";shortTE="F";uid="dd1ee67c-1d1e-4602-aada-2feed6392768"
CM022874.1	RepeatMasker	Unknown	23475890	23476067	697	+	.	ID="RND-6_FAMILY-4999";Tend="1507";Tstart="1345";shortTE="F";uid="640da778-5c8a-40c7-98a1-b67f9ed806d2"
CM022874.1	RepeatMasker	DNA/TcMar-Tc1	20452728	20452883	587	+	.	ID="RND-6_FAMILY-1757";Tend="2413";Tstart="2269";shortTE="F";uid="b3f3c606-cffe-4079-9c9a-27bff822336d"
CM022874.1	RepeatMasker	Unknown	9221679	9221818	538	+	.	ID="RND-4_FAMILY-190";Tend="1331";Tstart="1179";shortTE="F";uid="32815066-24ea-4afd-b359-338797fd1cc0"
CM022874.1	RepeatMasker	Unknown	12129653	12129833	695	+	.	ID="RND-1_FAMILY-78";Tend="4747";Tstart="4544";shortTE="F";uid="e1698874-5279-4230-a0b7-6d0aaaca0d0e"
CM022874.1	RepeatMasker	SINE/tRNA-RTE	23889272	23889482	1037	+	.	ID="RND-6_FAMILY-11569";Tend="1178";Tstart="942";shortTE="F";uid="b33d9567-acfb-4fac-8a65-263e4f338a4d"
CM022874.1	RepeatMasker	Unknown	22894256	22894587	1524	+	.	ID="RND-5_FAMILY-650";Tend="474";Tstart="71";shortTE="F";uid="d6214727-f2fc-4713-a58c-e6e508e97ee1"
CM022874.1	RepeatMasker	Unknown	33815572	33815725	570	+	.	ID="RND-6_FAMILY-370";Tend="1966";Tstart="1795";shortTE="F";uid="595c4964-9838-4a18-a3f2-ed4513712a4f"
CM022874.1	RepeatMasker	RC/Helitron	25103864	25104072	784	+	.	ID="RND-6_FAMILY-6367";TEgroup="ctg_1%7CRND-6_FAMILY-6367%7C13";Tend="1296";Tstart="848";shortTE="F";uid="cdaac05f-610d-424d-8f20-5112c6009c15"
CM022874.1	RepeatMasker	Satellite	13011414	13011653	1071	+	.	ID="RND-5_FAMILY-1876";Tend="2524";Tstart="2257";shortTE="F";uid="839638ce-0137-4a3d-8f22-2a530936f390"
CM022874.1	RepeatMasker	Unknown	50119311	50119427	706	+	.	ID="RND-1_FAMILY-156";Tend="1110";Tstart="987";shortTE="F";uid="a01aac9a-c203-48bb-92c2-d92d5d22fb48"
CM022874.1	RepeatMasker	LINE/RTE-BovB	38950596	38950768	789	+	.	ID="RND-1_FAMILY-75";Tend="1815";Tstart="1634";shortTE="F";uid="26e3cdec-da36-4cff-b4dd-1b8cc062d96c"
CM022874.1	RepeatMasker	Unknown	27005275	27005387	2574	+	.	ID="RND-1_FAMILY-362";Tend="2132";Tstart="1912";shortTE="F";uid="d928c840-f6dc-4438-bf0a-6ecce5375b5f"
CM022874.1	RepeatMasker	DNA/hAT-Charlie	23965055	23965457	2926	+	.	ID="RND-2_FAMILY-110";Tend="1326";Tstart="930";shortTE="F";uid="7a7eeb87-6dca-4c66-8e47-a5de2115b22c"
CM022874.1	RepeatMasker	Unknown	47424984	47425191	1807	+	.	ID="RND-1_FAMILY-443";Tend="1176";Tstart="969";shortTE="F";uid="accdd48d-9422-4538-afd4-3e492afed9bc"
CM022874.1	RepeatMasker	Unknown	2569823	2570008	1039	+	.	ID="RND-5_FAMILY-806";Tend="1144";Tstart="909";shortTE="F";uid="e55d0abf-feaa-447a-a057-789eb972ce0a"
CM022874.1	RepeatMasker	DNA/hAT-Blackjack	6311317	6311419	433	+	.	ID="RND-6_FAMILY-203";Tend="203";Tstart="99";shortTE="F";uid="f201b085-d5bd-4475-a1fe-0c3f7e0ce211"
CM022874.1	RepeatMasker	Unknown	50707010	50707152	1042	+	.	ID="RND-1_FAMILY-337";Tend="1049";Tstart="912";shortTE="F";uid="f9906c11-3de1-4a25-ba73-e89382a204d2"
CM022874.1	RepeatMasker	Unknown	3380237	3380431	1357	+	.	ID="RND-1_FAMILY-336";Tend="1170";Tstart="977";shortTE="F";uid="037294a1-be4a-4135-93d3-d745810f7dc4"
CM022874.1	RepeatMasker	DNA/Maverick	19756092	19756384	710	+	.	ID="RND-1_FAMILY-595";Tend="830";Tstart="598";shortTE="F";uid="ce8346f6-b8cf-4dcd-b17b-5aa5b70e1a2d"
CM022874.1	RepeatMasker	LINE/RTE-BovB	4942088	4942287	1351	+	.	ID="RND-1_FAMILY-75";Tend="1799";Tstart="1603";shortTE="F";uid="b53d57f4-9538-4dbb-bc99-9d69249ccf18"
CM022874.1	RepeatMasker	RC/Helitron	47795651	47796221	2831	+	.	ID="RND-1_FAMILY-46";Tend="1446";Tstart="834";shortTE="F";uid="774f5d4e-9871-4e10-9050-7a5fcefa32d0"
CM022874.1	RepeatMasker	Unknown	49894332	49894626	799	+	.	ID="RND-1_FAMILY-99";Tend="1166";Tstart="902";shortTE="F";uid="290bc3a1-afcf-41fe-9196-c4d379ae837c"
CM022874.1	RepeatMasker	Unknown	10925727	10925942	967	+	.	ID="RND-2_FAMILY-22";Tend="1144";Tstart="866";shortTE="F";uid="c37899a4-59c6-43c1-8f63-f51a9491d11f"
CM022874.1	RepeatMasker	Unknown	39062292	39062604	1027	+	.	ID="RND-1_FAMILY-11";Tend="1256";Tstart="1005";shortTE="F";uid="b3fcd398-9048-4113-9bf8-fc19de8d9238"
CM022874.1	RepeatMasker	DNA/TcMar-Mariner	35501442	35501833	2768	+	.	ID="rnd-1_family-380";Tend="1329";Tstart="832";shortTE="F";uid="4acb1d65-40c3-41ac-9d60-24bddb252e9a"
CM022874.1	RepeatMasker	Unknown	32876394	32876649	997	+	.	ID="RND-6_FAMILY-2909";Tend="3196";Tstart="2859";shortTE="F";uid="1e44719c-61ac-43f6-8b28-348f0f3157ac"
CM022874.1	RepeatMasker	LINE/R2	8281016	8281192	473	+	.	ID="RND-6_FAMILY-7056";Tend="885";Tstart="709";shortTE="F";uid="304aae72-9fd2-46fa-906f-1173269cd073"
CM022874.1	RepeatMasker	Unknown	20749160	20749600	3437	+	.	ID="RND-5_FAMILY-1351";Tend="1310";Tstart="869";shortTE="F";uid="a28139ba-f8fd-490e-8476-7e4b3c1bc70e"
CM022874.1	RepeatMasker	DNA/hAT-Blackjack	42898862	42899095	1402	+	.	ID="RND-1_FAMILY-493";Tend="1231";Tstart="964";shortTE="F";uid="a7e84b94-544b-4f11-abdd-c25d16a06fd1"
CM022874.1	RepeatMasker	LINE/I	3742997	3743377	3145	+	.	ID="RND-1_FAMILY-786";Tend="1933";Tstart="1553";shortTE="F";uid="c47a7506-fbd1-45d2-a61c-81f15c84e40e"
CM022874.1	RepeatMasker	Unknown	50528165	50528532	1810	+	.	ID="RND-6_FAMILY-6755";Tend="1404";Tstart="1020";shortTE="F";uid="1660cebd-0926-4d2d-902a-6d6f03bc225a"
CM022874.1	RepeatMasker	Unknown	51574068	51574284	484	+	.	ID="RND-1_FAMILY-342";TEgroup="ctg_1%7CRND-1_FAMILY-342%7C9";Tend="1234";Tstart="872";shortTE="T";uid="6dc639e8-041e-4e9d-bc79-70207b52b46f"
CM022874.1	RepeatMasker	Unknown	17792551	17792651	445	+	.	ID="RND-6_FAMILY-15185";TEgroup="ctg_1%7CRND-6_FAMILY-15185%7C2";Tend="396";Tstart="302";shortTE="T";uid="abe5a991-6073-4423-a1d2-22da2d706a02"
CM022874.1	RepeatMasker	Unknown	32037214	32037573	2977	+	.	ID="RND-5_FAMILY-806";Tend="1273";Tstart="915";shortTE="F";uid="4e7d8404-d729-47c5-8881-a66a25731dcc"
CM022874.1	RepeatMasker	Unknown	14181133	14181519	1939	+	.	ID="RND-4_FAMILY-734";Tend="1141";Tstart="728";shortTE="F";uid="87af231b-e0b3-4eaa-8028-8734976e9346"
CM022874.1	RepeatMasker	RC/Helitron	42608352	42608600	1056	+	.	ID="RND-6_FAMILY-20544";Tend="1547";Tstart="1287";shortTE="F";uid="bcd0f4e8-27ed-4491-b5dc-891ceffa55b3"
CM022874.1	RepeatMasker	LINE/CR1	20941066	20941457	3324	+	.	ID="RND-5_FAMILY-254";Tend="1000";Tstart="609";shortTE="F";uid="8466f015-0bb0-415a-ac7c-13d2cffafda3"
CM022874.1	RepeatMasker	Unknown	43127792	43127987	1159	+	.	ID="RND-4_FAMILY-30";Tend="1281";Tstart="1084";shortTE="F";uid="0045ac65-8005-4072-85f8-2cc86a714e0e"
CM022874.1	RepeatMasker	Unknown	50657345	50657687	1549	+	.	ID="RND-1_FAMILY-152";Tend="1173";Tstart="808";shortTE="F";uid="b9213a20-1e99-455e-ac13-795553133ecd"
CM022874.1	RepeatMasker	LTR/Gypsy	15877948	15878199	522	+	.	ID="RND-6_FAMILY-1213";Tend="1255";Tstart="1014";shortTE="F";uid="68c480b2-156f-45d9-8e98-0685fec228ea"
CM022874.1	RepeatMasker	Unknown	45759987	45760101	636	+	.	ID="RND-6_FAMILY-3656";Tend="1555";Tstart="1441";shortTE="F";uid="6b173a32-9204-4d9c-af95-4d56de9857a6"
CM022874.1	RepeatMasker	RC/Helitron	8070004	8070187	1035	+	.	ID="RND-1_FAMILY-694";Tend="1088";Tstart="919";shortTE="F";uid="ffc34789-2ef3-41a6-b221-342ca5e51730"
CM022874.1	RepeatMasker	DNA/hAT-Charlie	45071374	45071662	1746	+	.	ID="RND-2_FAMILY-110";Tend="1327";Tstart="1052";shortTE="F";uid="514181b1-7467-47bb-8502-11b68285cfb5"
CM022874.1	RepeatMasker	LINE/RTE-BovB	38478610	38478743	578	+	.	ID="RND-6_FAMILY-380";Tend="1088";Tstart="954";shortTE="F";uid="e776524f-5909-4f1a-a72e-b48f6d5bf78d"
CM022874.1	RepeatMasker	Unknown	49027863	49028498	4891	+	.	ID="RND-6_FAMILY-3656";Tend="1558";Tstart="920";shortTE="F";uid="354760dd-3b35-46be-9602-d4a9fc9ec066"
CM022874.1	RepeatMasker	RC/Helitron	20991354	20991512	1177	+	.	ID="RND-1_FAMILY-151";Tend="919";Tstart="761";shortTE="F";uid="0fb80df3-c5e7-41cd-bc52-f12ef9d156fd"
CM022874.1	RepeatMasker	SINE/tRNA-RTE	51459860	51460195	2135	+	.	ID="RND-1_FAMILY-29";Tend="1126";Tstart="794";shortTE="F";uid="ff7bd9b2-a134-4ade-8e76-172c4337199b"
CM022874.1	RepeatMasker	LINE/RTE-BovB	31655221	31655534	1741	+	.	ID="RND-1_FAMILY-30";Tend="1121";Tstart="801";shortTE="F";uid="1b79e22d-e2cb-4829-a0ee-6bd1905d74a9"
CM022874.1	RepeatMasker	DNA/hAT-Tip100	389250	389407	1176	+	.	ID="RND-1_FAMILY-819";Tend="1529";Tstart="1375";shortTE="F";uid="8beaf1fa-bc7f-4036-af3f-702ab04c1df5"
CM022874.1	RepeatMasker	DNA/hAT-Charlie	48598577	48598716	1050	+	.	ID="RND-1_FAMILY-417";Tend="1009";Tstart="863";shortTE="F";uid="6291172a-01c0-4e51-ab05-664a7effedeb"
CM022874.1	RepeatMasker	LINE/I-Jockey	454717	455067	3158	+	.	ID="RND-5_FAMILY-870";Tend="1376";Tstart="1026";shortTE="F";uid="b71188d8-f7b7-498c-8b71-4d08f50cfa9a"
CM022874.1	RepeatMasker	Unknown	45904531	45904679	883	+	.	ID="RND-6_FAMILY-3559";Tend="1056";Tstart="904";shortTE="F";uid="f022642f-6345-4e9c-b7dc-af066449a899"
CM022874.1	RepeatMasker	Unknown	34615686	34616035	581	+	.	ID="RND-1_FAMILY-201";Tend="2918";Tstart="2590";shortTE="F";uid="8e015d53-45dd-4a6f-9054-8dcad0ec56e5"
CM022874.1	RepeatMasker	Unknown	13232051	13232233	662	+	.	ID="RND-4_FAMILY-190";Tend="1379";Tstart="1181";shortTE="F";uid="1fe70072-e157-4f44-8513-5c3479487bf8"
CM022874.1	RepeatMasker	Unknown	31706387	31706557	1005	+	.	ID="RND-5_FAMILY-4504";Tend="772";Tstart="605";shortTE="F";uid="84943968-bf16-4937-9af3-58cb448b1c0a"
CM022874.1	RepeatMasker	LINE/RTE-BovB	2931736	2931973	872	+	.	ID="RND-6_FAMILY-380";Tend="1211";Tstart="934";shortTE="F";uid="1364842f-b727-4281-ab01-83db67f17a40"
CM022874.1	RepeatMasker	RC/Helitron	36818818	36819333	1621	+	.	ID="RND-6_FAMILY-707";Tend="1467";Tstart="877";shortTE="F";uid="aeeb628b-d4d3-4eb5-ba38-217dd058585d"
CM022874.1	RepeatMasker	RC/Helitron	11157171	11157328	484	+	.	ID="RND-1_FAMILY-324";Tend="2983";Tstart="2886";shortTE="F";uid="e10eb0b3-aa03-41b8-bb05-0d0e389c128d"
CM022874.1	RepeatMasker	Unknown	38884326	38884642	1851	+	.	ID="RND-1_FAMILY-232";Tend="1093";Tstart="787";shortTE="F";uid="3e8f3ad6-fa04-45b4-8833-d5e075f2d89d"
CM022874.1	RepeatMasker	DNA/TcMar-Tc1	33510373	33510906	2932	+	.	ID="RND-6_FAMILY-881";Tend="1677";Tstart="1114";shortTE="F";uid="834eab38-5f3a-4bc4-a234-445fb8706f1e"
CM022874.1	RepeatMasker	Unknown	9835683	9836119	3280	+	.	ID="RND-1_FAMILY-199";Tend="2407";Tstart="1968";shortTE="F";uid="fba290c7-69d7-4757-81ab-c411908ead66"
CM022874.1	RepeatMasker	Unknown	42697129	42697281	530	+	.	ID="RND-1_FAMILY-49";Tend="1165";Tstart="999";shortTE="F";uid="5570041c-6482-42bd-8453-a2d5be04d8bd"
CM022874.1	RepeatMasker	LINE/Penelope	52253112	52253213	400	+	.	ID="RND-5_FAMILY-178";Tend="1536";Tstart="1451";shortTE="F";uid="61d26c85-b0a5-4cb4-90b4-4a7545677bdf"
CM022874.1	RepeatMasker	Unknown	44038109	44038370	1991	+	.	ID="RND-1_FAMILY-654";Tend="1645";Tstart="1358";shortTE="F";uid="5cc80835-ca4c-45d2-8343-30f02d239921"
CM022874.1	RepeatMasker	RC/Helitron	27163964	27164206	1963	+	.	ID="RND-1_FAMILY-6";Tend="1052";Tstart="811";shortTE="F";uid="e65d9750-76a4-4f3f-8234-79fdaf2611ed"
CM022874.1	RepeatMasker	Satellite	21291273	21291499	1709	+	.	ID="RND-6_FAMILY-46";Tend="1461";Tstart="1230";shortTE="F";uid="44d0b629-4814-44c2-a0ca-6a1a48542ae3"
CM022874.1	RepeatMasker	Unknown	44452242	44452359	515	+	.	ID="RND-2_FAMILY-22";Tend="1081";Tstart="957";shortTE="F";uid="66e845e6-caf2-47b7-beef-d53da719803d"
CM022874.1	RepeatMasker	Unknown	23486402	23486678	1592	+	.	ID="RND-6_FAMILY-232";Tend="939";Tstart="671";shortTE="F";uid="ca2794cf-0e36-4952-a2a7-64d35faaac88"
CM022874.1	RepeatMasker	Unknown	27926775	27926915	509	+	.	ID="RND-6_FAMILY-7290";Tend="1004";Tstart="862";shortTE="F";uid="bb33c8c3-f6c2-403e-a9fb-3766264979f3"
CM022874.1	RepeatMasker	Unknown	40526311	40526435	632	+	.	ID="RND-6_FAMILY-13939";Tend="2240";Tstart="2112";shortTE="F";uid="68c82b64-70f4-4b4b-8b43-6654cec0e752"
CM022874.1	RepeatMasker	LINE/I	43189362	43189646	1222	+	.	ID="RND-6_FAMILY-8245";Tend="1341";Tstart="1026";shortTE="F";uid="4ffb0974-59a3-4bd9-972b-0389fbaf99a6"
CM022874.1	RepeatMasker	Unknown	16180199	16180342	447	+	.	ID="RND-4_FAMILY-1056";Tend="550";Tstart="399";shortTE="F";uid="757525c5-a3f2-4945-bb05-d3c6e2626d30"
CM022874.1	RepeatMasker	Unknown	4113967	4114196	1794	+	.	ID="RND-6_FAMILY-11272";Tend="1356";Tstart="1127";shortTE="F";uid="9bcfc2b6-6dc7-443e-b163-2872e620ac7a"
CM022874.1	RepeatMasker	Unknown	32704446	32704549	607	+	.	ID="RND-4_FAMILY-560";Tend="1176";Tstart="1060";shortTE="F";uid="eda315ad-b791-4e8a-a3b9-4a34588e019f"
CM022874.1	RepeatMasker	DNA/hAT-Tip100	51632370	51632846	3497	+	.	ID="RND-1_FAMILY-209";Tend="1368";Tstart="877";shortTE="F";uid="2add9159-8a34-4d22-b274-f4eaf45acea7"
CM022874.1	RepeatMasker	Satellite	33907710	33908029	1131	+	.	ID="RND-6_FAMILY-577";Tend="1050";Tstart="760";shortTE="F";uid="0160c921-27d5-4804-ad44-2fa21275137e"
CM022874.1	RepeatMasker	DNA	16400984	16401156	599	+	.	ID="RND-4_FAMILY-966";Tend="2286";Tstart="2090";shortTE="F";uid="6567250f-b4b3-4e39-84d6-777ec2d36853"
CM022874.1	RepeatMasker	RC/Helitron	11759445	11759818	2755	+	.	ID="RND-6_FAMILY-20544";Tend="1544";Tstart="1177";shortTE="F";uid="ed31737e-f22f-4794-8543-8a16dd2d8e86"
CM022874.1	RepeatMasker	Unknown	13363459	13363594	1007	+	.	ID="RND-1_FAMILY-116";Tend="1109";Tstart="962";shortTE="F";uid="2fa7bb9c-6777-49b8-be3b-c88b6dc83b5a"
CM022874.1	RepeatMasker	Unknown	34366515	34366698	1166	+	.	ID="RND-5_FAMILY-34";Tend="1113";Tstart="922";shortTE="F";uid="84b3f4d9-020b-45a2-9e03-15f191964749"
CM022874.1	RepeatMasker	DNA/hAT-Tip100	10809837	10810048	441	+	.	ID="RND-1_FAMILY-585";Tend="1825";Tstart="1616";shortTE="F";uid="a1280107-3797-45ae-b139-8227f121dc6f"
CM022874.1	RepeatMasker	LINE/CR1	286342	286475	563	+	.	ID="RND-1_FAMILY-382";Tend="1979";Tstart="1858";shortTE="F";uid="2a57b2de-06ad-4ef3-afc3-75dba192b96e"
CM022874.1	RepeatMasker	LINE/Dong-R4	18350269	18350464	549	+	.	ID="RND-5_FAMILY-2006";Tend="1305";Tstart="1114";shortTE="F";uid="62214d21-5d4b-4c6b-b520-d6b8023c7482"
CM022874.1	RepeatMasker	Unknown	48746517	48746743	766	+	.	ID="RND-6_FAMILY-7290";Tend="1436";Tstart="1161";shortTE="F";uid="70524a55-fe2f-4667-be0d-408fb8142db6"
CM022874.1	RepeatMasker	Unknown	18404700	18405458	3563	+	.	ID="RND-1_FAMILY-63";Tend="1559";Tstart="683";shortTE="F";uid="16157333-eb2c-47c7-b6b3-32848125691f"
CM022874.1	RepeatMasker	Satellite	50186109	50186372	2216	+	.	ID="RND-6_FAMILY-577";Tend="1296";Tstart="1033";shortTE="F";uid="b8a8d119-18e9-40aa-b433-527ebe2c8a17"
CM022874.1	RepeatMasker	DNA/TcMar-Tc1	35548099	35548694	1869	+	.	ID="RND-1_FAMILY-339";Tend="2434";Tstart="1711";shortTE="F";uid="92fc42c2-0ef9-4f6b-9a0a-92df823e11ed"
CM022874.1	RepeatMasker	RC/Helitron	19219918	19220078	613	+	.	ID="RND-1_FAMILY-193";Tend="1104";Tstart="935";shortTE="F";uid="4ddad9a7-9a2c-4592-a0e1-6975d93ca54e"
CM022874.1	RepeatMasker	Unknown	5186186	5186465	1470	+	.	ID="RND-1_FAMILY-199";Tend="2381";Tstart="2096";shortTE="F";uid="377e52da-924b-466c-902b-ca3251030d33"
CM022874.1	RepeatMasker	Unknown	43057446	43058469	3426	+	.	ID="RND-6_FAMILY-7358";Tend="2435";Tstart="851";shortTE="F";uid="ae42f2de-3eb8-4da5-a194-73dd91fe9a57"
CM022874.1	RepeatMasker	DNA/TcMar-Tc1	32059953	32060123	1055	+	.	ID="RND-6_FAMILY-1003";Tend="1670";Tstart="1495";shortTE="F";uid="ac006cc1-62b3-45c0-8747-cc0a114ff7f2"
CM022874.1	RepeatMasker	RC/Helitron	21167758	21169159	8650	+	.	ID="RND-6_FAMILY-3129";Tend="3091";Tstart="1832";shortTE="F";uid="9961b042-0743-4d5b-a1f9-0f94de197169"
CM022874.1	RepeatMasker	Unknown	37662783	37663516	3043	+	.	ID="RND-1_FAMILY-191";TEgroup="ctg_1%7CRND-1_FAMILY-191%7C26";Tend="2088";Tstart="1431";shortTE="F";uid="8371d20e-e4e2-42db-a3ea-9fe3a8556b1c"
CM022874.1	RepeatMasker	Satellite	12253611	12253955	649	+	.	ID="RND-6_FAMILY-46";Tend="1475";Tstart="1027";shortTE="F";uid="3dcf5fb3-3433-4d0b-bbbd-5dd3147eba98"
CM022874.1	RepeatMasker	Unknown	561345	561642	2012	+	.	ID="RND-1_FAMILY-86";Tend="1141";Tstart="851";shortTE="F";uid="e06c22f8-8de7-4b31-b5fc-39a1891ce1ee"
CM022874.1	RepeatMasker	Satellite	15561022	15561363	1320	+	.	ID="RND-6_FAMILY-46";Tend="1465";Tstart="1075";shortTE="F";uid="7de85b0f-ec9e-477b-95e4-07eaa246a5df"
CM022874.1	RepeatMasker	DNA/TcMar-Tc1	43247597	43247716	763	+	.	ID="RND-5_FAMILY-1880";Tend="1654";Tstart="1535";shortTE="F";uid="cf1e072d-c389-46a2-ae1f-51905f968399"
CM022874.1	RepeatMasker	Unknown	44179309	44179453	470	+	.	ID="RND-1_FAMILY-941";Tend="1684";Tstart="1545";shortTE="F";uid="cfcb90ea-9904-4861-aacb-d442a5121656"
CM022874.1	RepeatMasker	DNA/hAT-Charlie	46582341	46582686	2050	+	.	ID="RND-2_FAMILY-110";Tend="1328";Tstart="921";shortTE="F";uid="35dcc1e7-49f5-44f6-98a2-02e95118d2e5"
CM022874.1	RepeatMasker	Unknown	49254775	49255299	2945	+	.	ID="RND-5_FAMILY-502";Tend="1515";Tstart="957";shortTE="F";uid="8c7cf191-d321-4e7a-b91e-29177c53fd37"
CM022874.1	RepeatMasker	Unknown	18730314	18730689	517	+	.	ID="RND-6_FAMILY-9040";TEgroup="ctg_1%7CRND-6_FAMILY-9040%7C8";Tend="1292";Tstart="970";shortTE="F";uid="94993733-0aa6-411e-b319-6bdd3c3aca43"
CM022874.1	RepeatMasker	DNA/hAT-Tip100	1379943	1380116	1295	+	.	ID="RND-1_FAMILY-585";Tend="1016";Tstart="842";shortTE="F";uid="01211141-1f3a-4d28-a955-0f249cedaa5d"
CM022874.1	RepeatMasker	Unknown	48008253	48008364	725	+	.	ID="RND-6_FAMILY-503";Tend="1825";Tstart="1700";shortTE="F";uid="b6f6ae99-8577-42ae-8a66-89dac359c840"
CM022874.1	RepeatMasker	Unknown	41508246	41508541	1095	+	.	ID="RND-1_FAMILY-39";Tend="1220";Tstart="778";shortTE="F";uid="caeb0dbd-ed3a-4d8d-96cc-e4a2dab3e1fe"
CM022874.1	RepeatMasker	Unknown	5514569	5514918	2215	+	.	ID="RND-1_FAMILY-281";Tend="1341";Tstart="1004";shortTE="F";uid="de69256c-deb0-475d-a098-1303884c36e0"
CM022874.1	RepeatMasker	Unknown	40611561	40611667	713	+	.	ID="RND-1_FAMILY-337";Tend="1130";Tstart="1035";shortTE="F";uid="c769b747-935e-4418-91c0-f67699552f7d"
CM022874.1	RepeatMasker	Unknown	17429521	17429680	668	+	.	ID="RND-1_FAMILY-122";Tend="1153";Tstart="999";shortTE="F";uid="972d9294-5bcc-4040-9c9d-9a947a910ef9"
CM022874.1	RepeatMasker	Unknown	41598712	41598854	409	+	.	ID="RND-5_FAMILY-782";Tend="1847";Tstart="1704";shortTE="F";uid="a61c44ae-04e2-4a23-92de-b1a15a72b449"
CM022874.1	RepeatMasker	Unknown	44813327	44813447	841	+	.	ID="RND-2_FAMILY-87";Tend="1061";Tstart="941";shortTE="F";uid="992a0276-d98f-44a8-aa3e-1a572a7a22e8"
CM022874.1	RepeatMasker	Unknown	9948499	9948956	2516	+	.	ID="RND-5_FAMILY-2473";Tend="1202";Tstart="698";shortTE="F";uid="de36d5a7-1159-4162-a7b0-b3be35119f1d"
CM022874.1	RepeatMasker	LINE/RTE-BovB	34457	34702	1240	+	.	ID="RND-5_FAMILY-1885";Tend="1218";Tstart="955";shortTE="F";uid="fbdfc94f-beb6-4df5-80e9-cf30f4f43bd2"
CM022874.1	RepeatMasker	RC/Helitron	21597460	21598399	2604	+	.	ID="RND-1_FAMILY-95";TEgroup="ctg_1%7CRND-1_FAMILY-95%7C8";Tend="1745";Tstart="884";shortTE="F";uid="bff7d2e9-edec-4ca8-b26c-b43d6d9bce5d"
CM022874.1	RepeatMasker	Unknown	34980004	34980189	421	+	.	ID="RND-5_FAMILY-4308";Tend="1183";Tstart="992";shortTE="F";uid="17eab74f-589b-4e93-809c-6b8322a76e60"
CM022874.1	RepeatMasker	SINE/5S	36088208	36088475	2226	+	.	ID="RND-5_FAMILY-96";Tend="1109";Tstart="846";shortTE="F";uid="8864f447-9e5d-48c1-a3ac-4f99728e75d2"
CM022874.1	RepeatMasker	Unknown	47018526	47018985	3409	+	.	ID="RND-5_FAMILY-1354";Tend="1708";Tstart="1221";shortTE="F";uid="b3d54443-5ffa-48e0-bcbd-7aedf2b9e23a"
CM022874.1	RepeatMasker	Unknown	45045264	45045622	772	+	.	ID="RND-6_FAMILY-9040";TEgroup="ctg_1%7CRND-6_FAMILY-9040%7C20";Tend="1253";Tstart="1026";shortTE="F";uid="e89607ce-a947-4978-8daf-5d22c65a7d9c"
CM022874.1	RepeatMasker	DNA/CMC-Chapaev-3	51445235	51445756	3938	+	.	ID="RND-1_FAMILY-68";Tend="1425";Tstart="901";shortTE="F";uid="cfc89721-14a6-45cc-a29d-3e0bd53bdba4"
CM022874.1	RepeatMasker	SINE/5S	7824130	7824261	663	+	.	ID="RND-5_FAMILY-96";Tend="1161";Tstart="1026";shortTE="F";uid="ae38288f-8672-48cb-86d4-7b6a62473443"
CM022874.1	RepeatMasker	LINE/Penelope	46482677	46483063	2820	+	.	ID="RND-6_FAMILY-6586";Tend="1525";Tstart="1158";shortTE="F";uid="f2b3b503-c4db-484e-813c-bfa95c843dd9"
CM022874.1	RepeatMasker	Unknown	14463996	14464364	1454	+	.	ID="RND-4_FAMILY-832";Tend="1267";Tstart="903";shortTE="F";uid="d054cf6c-b714-4cc1-bd5a-b3ed0a662e70"
CM022874.1	RepeatMasker	RC/Helitron	24145268	24145921	3701	+	.	ID="RND-6_FAMILY-2083";Tend="1647";Tstart="970";shortTE="F";uid="ea5a37e8-ed37-4e9f-ad4b-c0b05633998d"
CM022874.1	RepeatMasker	DNA/hAT-Ac	16249379	16249695	1024	+	.	ID="RND-6_FAMILY-3740";Tend="2718";Tstart="2471";shortTE="F";uid="56021277-b3d6-4bf9-928f-ecc892bece2a"
CM022874.1	RepeatMasker	DNA/hAT-Tip100	49000888	49001574	5637	+	.	ID="RND-1_FAMILY-762";Tend="1512";Tstart="833";shortTE="F";uid="144d859d-fc88-4389-8d89-d5b052c902d6"
CM022874.1	RepeatMasker	DNA/hAT-Tip100	25194618	25194845	431	+	.	ID="HAT-1_LMI";Tend="4567";Tstart="4334";shortTE="F";uid="c634123a-5db1-4f35-8ac7-499496dc6e5e"
CM022874.1	RepeatMasker	Unknown	40081320	40081460	877	+	.	ID="RND-1_FAMILY-49";Tend="1619";Tstart="1488";shortTE="F";uid="62543a70-08d8-480f-8fa7-2bd8ff8afc67"
CM022874.1	RepeatMasker	Unknown	2377753	2377897	780	+	.	ID="RND-6_FAMILY-2344";Tend="902";Tstart="769";shortTE="F";uid="e394eeb4-a53c-4173-9815-02bb79962f84"
CM022874.1	RepeatMasker	LINE/RTE-BovB	16392923	16393176	560	+	.	ID="RND-5_FAMILY-109";Tend="1353";Tstart="1083";shortTE="F";uid="e8f5cef2-d52f-44b0-9652-122e4de98cbe"
CM022874.1	RepeatMasker	Satellite	30481946	30482098	648	+	.	ID="RND-6_FAMILY-46";Tend="1374";Tstart="1218";shortTE="F";uid="1b154326-1b64-435c-8a99-40509f9188ee"
CM022874.1	RepeatMasker	Unknown	28453556	28453676	728	+	.	ID="RND-1_FAMILY-777";Tend="1471";Tstart="1354";shortTE="F";uid="f531ee69-0530-4fd0-a3ad-a198efe71e7f"
CM022874.1	RepeatMasker	DNA/TcMar-Tc1	48912683	48913139	3592	+	.	ID="RND-5_FAMILY-701";Tend="1758";Tstart="1298";shortTE="F";uid="3d2c2e06-50cd-4718-9433-213a0188d6e1"
CM022874.1	RepeatMasker	RC/Helitron	50359978	50360208	1897	+	.	ID="RND-6_FAMILY-317";Tend="1157";Tstart="927";shortTE="F";uid="5295e908-fc10-4da0-b4f3-d0e17c709843"
CM022874.1	RepeatMasker	Unknown	48571574	48571804	1163	+	.	ID="RND-6_FAMILY-2064";Tend="1186";Tstart="959";shortTE="F";uid="d202ef53-3b76-4b87-897f-df2a2bc82deb"
CM022874.1	RepeatMasker	Unknown	3468183	3468317	558	+	.	ID="RND-1_FAMILY-191";Tend="1562";Tstart="1428";shortTE="F";uid="84dce205-bba0-4879-b57f-2165f490634e"
CM022874.1	RepeatMasker	DNA/TcMar-Tc1	52106605	52106716	843	+	.	ID="RND-5_FAMILY-701";Tend="1246";Tstart="1135";shortTE="F";uid="e4303ff8-b55c-4c2d-aea8-f5cbf2ab1ced"
CM022874.1	RepeatMasker	Unknown	34417408	34417700	1453	+	.	ID="RND-5_FAMILY-2473";Tend="1031";Tstart="698";shortTE="F";uid="65179f2c-3425-4f75-a8d4-3e36db348583"
CM022874.1	RepeatMasker	SINE/MIR	40161098	40161363	1156	+	.	ID="RND-1_FAMILY-44";Tend="1133";Tstart="861";shortTE="F";uid="252da700-dd0b-47f1-a384-fc7c8af62742"
CM022874.1	RepeatMasker	RC/Helitron	33234326	33234459	592	+	.	ID="RND-1_FAMILY-50";Tend="1025";Tstart="888";shortTE="F";uid="d2b9119e-d1c0-408a-a0c9-5d7a61c21257"
CM022874.1	RepeatMasker	LINE/RTE-BovB	46319434	46320099	2056	+	.	ID="RND-6_FAMILY-2777";Tend="2164";Tstart="1508";shortTE="F";uid="92f34a24-eb17-4767-a909-1caa871c8101"
CM022874.1	RepeatMasker	RC/Helitron	1517565	1517824	1848	+	.	ID="RND-1_FAMILY-193";Tend="903";Tstart="644";shortTE="F";uid="a3d9870a-86cf-440b-8e6a-99e90ec093b8"
CM022874.1	RepeatMasker	Unknown	28652790	28653307	829	+	.	ID="RND-5_FAMILY-277";TEgroup="ctg_1%7CRND-5_FAMILY-277%7C9";Tend="1989";Tstart="1682";shortTE="F";uid="c5d2f6d4-9164-482c-99c2-6ef06422df06"
CM022874.1	RepeatMasker	Unknown	8072041	8072517	2007	+	.	ID="RND-1_FAMILY-67";Tend="2399";Tstart="1894";shortTE="F";uid="72325c4f-8f53-44c3-90dc-7136e5770c93"
CM022874.1	RepeatMasker	Unknown	51535398	51535711	4378	+	.	ID="RND-6_FAMILY-7358";Tend="2462";Tstart="878";shortTE="F";uid="e493855e-4e17-4349-bf19-1e0affa5c103"
CM022874.1	RepeatMasker	LINE/I	44155116	44155370	586	+	.	ID="RND-4_FAMILY-214";Tend="1335";Tstart="881";shortTE="F";uid="31a185ed-85bc-461c-9929-f5f89fd8a754"
CM022874.1	RepeatMasker	Satellite	2650872	2651366	2960	+	.	ID="RND-5_FAMILY-399";Tend="1465";Tstart="954";shortTE="F";uid="d1500913-d498-4064-a73f-a5cf907d3c99"
CM022874.1	RepeatMasker	DNA/hAT-Tip100	41285985	41286439	2744	+	.	ID="RND-1_FAMILY-412";Tend="1328";Tstart="876";shortTE="F";uid="ffa7df54-b945-4fbc-9063-d3c27c09385f"
CM022874.1	RepeatMasker	DNA/hAT-Charlie	35781721	35781835	541	+	.	ID="RND-2_FAMILY-110";Tend="1074";Tstart="937";shortTE="F";uid="60f03db6-e716-4630-a38d-7e628fe6eb39"
CM022874.1	RepeatMasker	Unknown	46715562	46715747	1135	+	.	ID="RND-6_FAMILY-7290";Tend="1449";Tstart="1251";shortTE="F";uid="8536ba7b-0470-42ec-bcfb-afb7d1a89a4a"
CM022874.1	RepeatMasker	DNA/hAT-Tip100	44934674	44935300	3579	+	.	ID="RND-1_FAMILY-688";Tend="1626";Tstart="963";shortTE="F";uid="97890c2c-ba9f-426a-96b4-45771a59dbdb"
CM022874.1	RepeatMasker	DNA/TcMar-Tc1	34535889	34536452	1514	+	.	ID="RND-1_FAMILY-19";TEgroup="ctg_1%7CRND-1_FAMILY-19%7C1";Tend="1938";Tstart="713";shortTE="F";uid="ff0c5760-d243-42e6-afb2-8ba9112d654a"
CM022874.1	RepeatMasker	Unknown	50221325	50221789	3142	+	.	ID="RND-1_FAMILY-49";Tend="1617";Tstart="1117";shortTE="F";uid="662fcd52-d41a-4b5e-8880-3b3ef67639a3"
CM022874.1	RepeatMasker	Unknown	1801224	1801436	1607	+	.	ID="RND-1_FAMILY-66";Tend="1149";Tstart="935";shortTE="F";uid="92f17c59-d279-4edd-af9d-1d2e50dc3a29"
CM022874.1	RepeatMasker	Satellite	25184416	25184583	433	+	.	ID="RND-3_FAMILY-672";Tend="1154";Tstart="931";shortTE="F";uid="a6e36d33-83e6-4fbc-97e8-14e7a799cb50"
CM022874.1	RepeatMasker	RC/Helitron	37275142	37275293	1046	+	.	ID="RND-1_FAMILY-496";Tend="1108";Tstart="947";shortTE="F";uid="16e0eec3-25f9-4636-805c-8d4b4a414fe9"
CM022874.1	RepeatMasker	RC/Helitron	49316981	49317584	4348	+	.	ID="RND-1_FAMILY-8";Tend="1480";Tstart="873";shortTE="F";uid="a0d30fc2-89d0-4d39-b9aa-bfb267863bfd"
CM022874.1	RepeatMasker	Unknown	15053704	15053992	2190	+	.	ID="RND-1_FAMILY-428";Tend="1140";Tstart="860";shortTE="F";uid="18a7e738-5f6a-4789-8147-1fbe723e04d0"
CM022874.1	RepeatMasker	Unknown	40303365	40303470	551	+	.	ID="RND-1_FAMILY-11";Tend="738";Tstart="631";shortTE="F";uid="3e71969a-c468-4baa-972b-1f18de179aa5"
CM022874.1	RepeatMasker	Unknown	768165	768454	2294	+	.	ID="RND-1_FAMILY-428";Tend="1142";Tstart="859";shortTE="F";uid="b264f3aa-1c80-4090-aa86-cba0a6a4ecd6"
CM022874.1	RepeatMasker	LINE/I-Jockey	11560053	11560164	751	+	.	ID="RND-6_FAMILY-4577";Tend="1145";Tstart="1034";shortTE="F";uid="a597269a-fc78-4855-a61f-1640fbde56c0"
CM022874.1	RepeatMasker	Unknown	38963902	38964188	1520	+	.	ID="RND-3_FAMILY-254";Tend="1213";Tstart="917";shortTE="F";uid="d99213dc-3cea-4d26-bbeb-f66d103c29e9"
CM022874.1	RepeatMasker	Unknown	4147188	4147317	652	+	.	ID="RND-1_FAMILY-443";Tend="1491";Tstart="1383";shortTE="F";uid="2c44ffc3-1ba0-493e-9789-54095b431b1e"
CM022874.1	RepeatMasker	RC/Helitron	3632757	3633005	862	+	.	ID="RND-6_FAMILY-4124";Tend="1473";Tstart="1226";shortTE="F";uid="3244230a-da32-43e8-812c-e2fb29453ba3"
CM022874.1	RepeatMasker	Unknown	9905288	9905441	948	+	.	ID="RND-1_FAMILY-90";Tend="1950";Tstart="1794";shortTE="F";uid="85a31b0e-d3b3-4948-8c3a-8ff02d028927"
CM022874.1	RepeatMasker	Unknown	50505670	50505856	538	+	.	ID="RND-1_FAMILY-49";Tend="1199";Tstart="964";shortTE="F";uid="1e49ee12-1868-4025-a558-e1133e062622"
CM022874.1	RepeatMasker	Unknown	851340	851545	1549	+	.	ID="RND-1_FAMILY-66";Tend="1147";Tstart="939";shortTE="F";uid="ed02dba0-ce6e-49a0-ad83-89262c856164"
CM022874.1	RepeatMasker	Unknown	48459484	48459680	1422	+	.	ID="RND-6_FAMILY-7290";Tend="1068";Tstart="871";shortTE="F";uid="25dce5e2-3981-48fb-bceb-5b1e4e5e213c"
CM022874.1	RepeatMasker	Satellite	33463257	33463382	401	+	.	ID="RND-3_FAMILY-672";Tend="1109";Tstart="973";shortTE="F";uid="65919e7c-9a41-4d1a-b601-fabb4efdabee"
CM022874.1	RepeatMasker	Unknown	51357531	51357743	1088	+	.	ID="RND-1_FAMILY-422";Tend="1005";Tstart="809";shortTE="F";uid="6412b512-ac51-46a3-8362-8fb414251f2b"
CM022874.1	RepeatMasker	LINE/RTE-BovB	50824071	50824563	1760	+	.	ID="RND-6_FAMILY-380";TEgroup="ctg_1%7CRND-6_FAMILY-380%7C9";Tend="1206";Tstart="860";shortTE="F";uid="f135cbb5-2056-4db4-9042-6498160b2213"
CM022874.1	RepeatMasker	Unknown	673783	674130	2472	+	.	ID="RND-6_FAMILY-1688";Tend="1542";Tstart="1168";shortTE="F";uid="658f7295-da9d-497d-a306-08c4b56dd9f9"
CM022874.1	RepeatMasker	Unknown	50002542	50002646	641	+	.	ID="RND-2_FAMILY-22";Tend="1058";Tstart="957";shortTE="F";uid="e588a3fa-6c44-4590-8f94-b4e0565a296c"
CM022874.1	RepeatMasker	Unknown	49960495	49960771	1995	+	.	ID="RND-6_FAMILY-7290";Tend="1422";Tstart="1152";shortTE="F";uid="e4720430-888e-4f39-a9b1-b3a92ae3ece3"
CM022874.1	RepeatMasker	RC/Helitron	17898088	17898270	461	+	.	ID="RND-6_FAMILY-2083";Tend="1161";Tstart="970";shortTE="F";uid="93881418-7a77-4d62-9d6a-7725d5844d6c"
CM022874.1	RepeatMasker	SINE/5S	1568076	1568257	1568	+	.	ID="RND-6_FAMILY-1021";Tend="1125";Tstart="944";shortTE="F";uid="092c1f44-bfa9-4ef1-b283-bee18942bb32"
CM022874.1	RepeatMasker	Unknown	36617898	36618129	658	+	.	ID="RND-6_FAMILY-6755";Tend="1407";Tstart="1088";shortTE="F";uid="b88912a3-991b-416c-be25-497a931775a5"
CM022874.1	RepeatMasker	SINE/tRNA-RTE	4162065	4162231	1007	+	.	ID="RND-6_FAMILY-11569";Tend="1152";Tstart="956";shortTE="F";uid="1681f8a9-8af1-482f-8817-22e5e1cb875a"
CM022874.1	RepeatMasker	RC/Helitron	2464831	2465087	1400	+	.	ID="RND-1_FAMILY-234";Tend="2310";Tstart="2058";shortTE="F";uid="1c30254d-b193-4ea1-b04d-8c2dfe2ccb91"
CM022874.1	RepeatMasker	Unknown	49344787	49345017	1856	+	.	ID="RND-6_FAMILY-7290";Tend="1149";Tstart="891";shortTE="F";uid="cd603be0-7ccd-4951-9a49-34ddcd2d1dd0"
CM022874.1	RepeatMasker	DNA/hAT-Charlie	29257776	29258252	1731	+	.	ID="RND-2_FAMILY-110";TEgroup="ctg_1%7CRND-2_FAMILY-110%7C35";Tend="1325";Tstart="991";shortTE="F";uid="4be919e3-6847-4403-b578-9564daa1e241"
CM022874.1	RepeatMasker	Unknown	22619777	22621855	16365	+	.	ID="RND-1_FAMILY-596";Tend="2685";Tstart="589";shortTE="F";uid="8af5e2ad-0c9d-4a6e-8c78-64dbd5f48f7d"
CM022874.1	RepeatMasker	Unknown	34776926	34777115	508	+	.	ID="RND-1_FAMILY-358";Tend="1856";Tstart="1700";shortTE="F";uid="710b4d77-be1c-4df1-83c3-8c28836b5d98"
CM022874.1	RepeatMasker	Unknown	42987231	42987721	1422	+	.	ID="RND-4_FAMILY-1697";TEgroup="ctg_1%7CRND-4_FAMILY-1697%7C2";Tend="1255";Tstart="919";shortTE="F";uid="a13008a3-3997-42ee-9494-e34a8791243f"
CM022874.1	RepeatMasker	LINE/Penelope	41229515	41229615	597	+	.	ID="RND-6_FAMILY-1806";Tend="1274";Tstart="1171";shortTE="F";uid="0299141b-5681-4d53-ab89-02e407f1401e"
CM022874.1	RepeatMasker	Unknown	41556684	41556888	1734	+	.	ID="RND-6_FAMILY-7290";Tend="1095";Tstart="891";shortTE="F";uid="c39e37d3-8263-42a8-a06e-26e6eff94555"
CM022874.1	RepeatMasker	LINE/CR1	43904506	43904958	3716	+	.	ID="RND-5_FAMILY-1630";Tend="1434";Tstart="972";shortTE="F";uid="aed5d972-3cc8-4286-ad25-dc586a449019"
CM022874.1	RepeatMasker	DNA/TcMar-Tc1	33130115	33130315	574	+	.	ID="RND-1_FAMILY-9";Tend="722";Tstart="506";shortTE="F";uid="5fa255ec-b6d6-48c3-ae90-6b045633f94a"
CM022874.1	RepeatMasker	Unknown	50718443	50718618	968	+	.	ID="RND-6_FAMILY-87";Tend="1126";Tstart="974";shortTE="F";uid="aec883c2-c159-4cfb-a815-593aadd386a1"
CM022874.1	RepeatMasker	Unknown	40220390	40220581	1099	+	.	ID="RND-1_FAMILY-49";Tend="1171";Tstart="966";shortTE="F";uid="53f7af97-f0d6-40fa-bc04-26d070999935"
CM022874.1	RepeatMasker	Unknown	51923479	51924291	2838	+	.	ID="RND-1_FAMILY-221";Tend="1413";Tstart="870";shortTE="F";uid="41842edc-9db9-440b-8bff-004ab03223b0"
CM022874.1	RepeatMasker	Satellite	34458286	34458706	3735	+	.	ID="RND-5_FAMILY-417";Tend="1090";Tstart="670";shortTE="F";uid="4e10e10e-7649-4a95-a26c-d1abd8907638"
CM022874.1	RepeatMasker	Unknown	8642349	8642458	723	+	.	ID="RND-6_FAMILY-5183";Tend="1289";Tstart="1187";shortTE="F";uid="2a103d9b-b1ea-4c54-8bcf-f0c665fdb4b4"
CM022874.1	RepeatMasker	Unknown	2972388	2972589	476	+	.	ID="RND-1_FAMILY-39";Tend="1383";Tstart="1136";shortTE="F";uid="99235cfa-45e1-446b-afad-489cc87f5d58"
CM022874.1	RepeatMasker	DNA/hAT-Charlie	27201316	27201439	1778	+	.	ID="RND-2_FAMILY-110";Tend="1147";Tstart="936";shortTE="F";uid="788499f7-3955-485d-9e85-6f1c0fe8b8c8"
CM022874.1	RepeatMasker	Unknown	40033171	40033299	461	+	.	ID="RND-6_FAMILY-713";Tend="1014";Tstart="875";shortTE="F";uid="5424a549-74d9-4a0d-8dd7-6a48526b0284"
CM022874.1	RepeatMasker	LINE/CR1	4439509	4439832	1588	+	.	ID="RND-5_FAMILY-235";Tend="1616";Tstart="1329";shortTE="F";uid="151a3e56-fba4-4b92-993c-7bba920f72d1"
CM022874.1	RepeatMasker	Unknown	46699189	46699571	2625	+	.	ID="RND-5_FAMILY-806";Tend="1277";Tstart="910";shortTE="F";uid="46b7bc0f-3336-4e10-8062-71835e6c49a8"
CM022874.1	RepeatMasker	LINE/RTE-BovB	41362879	41363529	1564	+	.	ID="RND-6_FAMILY-1079";Tend="1215";Tstart="561";shortTE="F";uid="ab077427-7b26-48e3-ae99-90fcf0b013c3"
CM022874.1	RepeatMasker	Unknown	42039742	42041521	6742	+	.	ID="RND-1_FAMILY-117";Tend="1250";Tstart="62";shortTE="F";uid="a0ae714c-953c-454a-a12b-b8fee042e8fa"
CM022874.1	RepeatMasker	Unknown	35407301	35407420	962	+	.	ID="RND-6_FAMILY-399";Tend="2162";Tstart="1738";shortTE="F";uid="d33ebce4-c0e0-482e-8c53-a4c2bffbacab"
CM022874.1	RepeatMasker	RC/Helitron	28774321	28774682	2077	+	.	ID="RND-6_FAMILY-4124";Tend="1498";Tstart="1156";shortTE="F";uid="46ae9067-2ab5-490e-b83c-61f41093c375"
CM022874.1	RepeatMasker	Unknown	3093374	3093847	2867	+	.	ID="RND-6_FAMILY-222";Tend="1715";Tstart="1162";shortTE="F";uid="ee5c7219-913a-4015-90ed-1956bcbf84cf"
CM022874.1	RepeatMasker	Unknown	1939467	1939927	2975	+	.	ID="RND-4_FAMILY-737";Tend="2120";Tstart="1632";shortTE="F";uid="29f235ef-61d9-4d52-a730-1e46af4c4dc4"
CM022874.1	RepeatMasker	SINE/tRNA-RTE	27542553	27542666	569	+	.	ID="RND-6_FAMILY-1330";Tend="1119";Tstart="996";shortTE="F";uid="734eac6d-42a4-4d42-9f30-9b530c6d5df4"
CM022874.1	RepeatMasker	Unknown	3908453	3908661	1026	+	.	ID="RND-1_FAMILY-787";Tend="714";Tstart="528";shortTE="F";uid="8df12e24-fd0c-4852-ba8c-a1f0b75f4fd1"
CM022874.1	RepeatMasker	DNA/TcMar-Tc4	50349507	50350105	3056	+	.	ID="rnd-5_family-127";Tend="1070";Tstart="487";shortTE="F";uid="0f4eb03a-7067-4d54-b82e-f28d9806988f"
CM022874.1	RepeatMasker	Unknown	33020586	33020764	577	+	.	ID="RND-1_FAMILY-251";Tend="364";Tstart="155";shortTE="F";uid="c311fe93-a0db-4925-8b7f-fe2655992178"
CM022874.1	RepeatMasker	Unknown	11590347	11590549	646	+	.	ID="RND-1_FAMILY-604";Tend="1196";Tstart="994";shortTE="F";uid="1e41ca8e-73c1-4c6d-80e2-4b25a0fd0df6"
CM022874.1	RepeatMasker	Unknown	7703979	7704096	544	+	.	ID="RND-6_FAMILY-3422";Tend="734";Tstart="580";shortTE="F";uid="73f51dd3-2824-4f91-bb4d-21ff25e8e67f"
CM022874.1	RepeatMasker	Unknown	32681017	32681265	1071	+	.	ID="RND-1_FAMILY-203";Tend="1400";Tstart="1160";shortTE="F";uid="52c2f548-0c32-4c67-9611-7830b3c9775e"
CM022874.1	RepeatMasker	Unknown	50084698	50084827	525	+	.	ID="RND-4_FAMILY-30";Tend="1283";Tstart="1114";shortTE="F";uid="0442551e-b96c-4742-ad8d-c7be93095fbd"
CM022874.1	RepeatMasker	DNA/TcMar-Fot1	20565050	20565292	507	+	.	ID="RND-5_FAMILY-52";TEgroup="ctg_1%7CRND-5_FAMILY-52%7C2";Tend="1018";Tstart="943";shortTE="T";uid="6d4df05d-6321-4af0-9556-9e7d7f8bb515"
CM022874.1	RepeatMasker	Unknown	7991783	7991917	711	+	.	ID="RND-1_FAMILY-593";Tend="1231";Tstart="1081";shortTE="F";uid="c0002993-5f19-457b-aaf4-ba6e0a851d97"
CM022874.1	RepeatMasker	Satellite	47170862	47171069	1552	+	.	ID="RND-6_FAMILY-46";Tend="1426";Tstart="1221";shortTE="F";uid="9a2e1711-65d1-44cd-a118-caed210d476f"
CM022874.1	RepeatMasker	RC/Helitron	47759617	47759753	874	+	.	ID="RND-1_FAMILY-8";Tend="1291";Tstart="899";shortTE="F";uid="7a05ab5c-db4d-46d3-9a2b-d04903486529"
CM022874.1	RepeatMasker	DNA/TcMar-Tc1	11175041	11175229	1253	+	.	ID="RND-6_FAMILY-514";Tend="1074";Tstart="885";shortTE="F";uid="88b83c4f-403e-4fcc-9b59-d57025060f7d"
CM022874.1	RepeatMasker	Unknown	41226332	41226588	836	+	.	ID="RND-3_FAMILY-37";Tend="1371";Tstart="1089";shortTE="F";uid="69fc3013-8d25-43df-9b44-bd33d979d20e"
CM022874.1	RepeatMasker	Unknown	46358263	46358412	921	+	.	ID="RND-1_FAMILY-159";Tend="1183";Tstart="998";shortTE="F";uid="167a1685-861c-4ac5-85f3-5aaead923408"
CM022874.1	RepeatMasker	Unknown	4353178	4353440	1959	+	.	ID="RND-6_FAMILY-7290";Tend="1416";Tstart="1153";shortTE="F";uid="1fc8903f-cc4e-49bb-ac18-5596b11f95d3"
CM022874.1	RepeatMasker	Unknown	49794148	49794538	2639	+	.	ID="RND-1_FAMILY-152";Tend="1405";Tstart="973";shortTE="F";uid="d7ea32be-8af8-4bde-9855-2a6ce3dcd481"
CM022874.1	RepeatMasker	RC/Helitron	23791812	23792074	2028	+	.	ID="RND-5_FAMILY-1514";Tend="1646";Tstart="1366";shortTE="F";uid="54da72fd-0bd5-4df9-8675-c8492a03d028"
CM022874.1	RepeatMasker	DNA/PIF-Spy	15793528	15793728	788	+	.	ID="RND-4_FAMILY-830";Tend="1309";Tstart="1114";shortTE="F";uid="3bfd6b34-580b-4223-9dfd-22dddc2635e3"
CM022874.1	RepeatMasker	DNA/CMC-Chapaev-3	40175737	40175837	551	+	.	ID="RND-6_FAMILY-2378";Tend="947";Tstart="838";shortTE="F";uid="61aede19-8578-4f1b-9ebc-5de46f9cb65a"
CM022874.1	RepeatMasker	Unknown	12090827	12091251	1264	+	.	ID="RND-1_FAMILY-323";Tend="2985";Tstart="2527";shortTE="F";uid="d085a101-f689-48ff-9180-490b0c631fe0"
CM022874.1	RepeatMasker	SINE/tRNA-RTE	4181505	4181735	1331	+	.	ID="RND-1_FAMILY-65";Tend="1128";Tstart="904";shortTE="F";uid="ec8ea8f3-f0e0-456a-9ca3-8d38d8551b94"
CM022874.1	RepeatMasker	LTR/Pao	1221875	1222245	2254	+	.	ID="RND-6_FAMILY-475";TEgroup="ctg_1%7CRND-6_FAMILY-475%7C1";Tend="1219";Tstart="578";shortTE="F";uid="1ba75500-edaa-4ca7-a83f-a3ccff1d9e96"
CM022874.1	RepeatMasker	DNA/TcMar-Mariner	40762553	40762823	873	+	.	ID="MARINER-14_RPR";Tend="1249";Tstart="972";shortTE="F";uid="7101aace-0ac5-43a7-8ea8-f0a1140c4b5f"
CM022874.1	RepeatMasker	LINE/I-Jockey	7698680	7698924	904	+	.	ID="RND-4_FAMILY-1457";Tend="1261";Tstart="1021";shortTE="F";uid="910e2a03-62ba-4bf8-9b0d-9df5773b6927"
CM022874.1	RepeatMasker	Unknown	8145835	8145997	698	+	.	ID="RND-2_FAMILY-22";Tend="1118";Tstart="956";shortTE="F";uid="2fb11402-825b-49a7-8e26-7ed950f58e23"
CM022874.1	RepeatMasker	Unknown	37196247	37196382	475	+	.	ID="RND-1_FAMILY-282";Tend="834";Tstart="703";shortTE="F";uid="f4cdf7e3-3363-44c7-961d-4c9d20270b39"
CM022874.1	RepeatMasker	Unknown	24116177	24116345	973	+	.	ID="RND-2_FAMILY-22";Tend="1141";Tstart="963";shortTE="F";uid="596e8acd-6a41-4d5d-b466-8505377ba7ce"
CM022874.1	RepeatMasker	RC/Helitron	11112514	11112684	1042	+	.	ID="RND-4_FAMILY-2756";Tend="1368";Tstart="1162";shortTE="F";uid="8bf26bed-e85e-4128-bc06-2083f624d74e"
CM022874.1	RepeatMasker	DNA/TcMar-Tc1	19625907	19626015	920	+	.	ID="RND-6_FAMILY-8643";Tend="568";Tstart="373";shortTE="F";uid="d389ea43-b09c-4747-971b-b9ba38c3af62"
CM022874.1	RepeatMasker	LINE/I-Jockey	49595744	49596119	1251	+	.	ID="RND-1_FAMILY-831";Tend="1615";Tstart="1247";shortTE="F";uid="572427e9-a3c0-4953-b8bc-9ef1394fc4d1"
CM022874.1	RepeatMasker	Unknown	4838845	4839118	646	+	.	ID="RND-4_FAMILY-560";TEgroup="ctg_1%7CRND-4_FAMILY-560%7C5";Tend="1055";Tstart="915";shortTE="F";uid="0341dc16-5e8b-42ce-a8ab-9002ed345e94"
CM022874.1	RepeatMasker	Unknown	29397083	29399029	11810	+	.	ID="RND-1_FAMILY-55";Tend="2319";Tstart="452";shortTE="F";uid="e9da9328-c835-4aa3-85d0-ae882c173b41"
CM022874.1	RepeatMasker	Unknown	41591239	41591384	733	+	.	ID="RND-3_FAMILY-183";Tend="1453";Tstart="1306";shortTE="F";uid="e1890ac8-a15d-4aa6-a62b-d0d8165ea738"
CM022874.1	RepeatMasker	DNA/TcMar-Tc1	30247891	30247992	546	+	.	ID="MARINER-6_HSAL";Tend="136";Tstart="32";shortTE="F";uid="927bdc9e-080a-4875-bf86-eb2e51be5a7d"
CM022874.1	RepeatMasker	Unknown	4624985	4625086	511	+	.	ID="RND-4_FAMILY-560";Tend="1811";Tstart="1712";shortTE="F";uid="1f6a033d-1f6f-4c79-95c2-4f5d82e8c427"
CM022874.1	RepeatMasker	RC/Helitron	14921992	14922102	570	+	.	ID="RND-4_FAMILY-269";Tend="1206";Tstart="1092";shortTE="F";uid="9f278180-36ec-41bd-942a-154a0f821069"
CM022874.1	RepeatMasker	DNA/hAT-Ac	5318322	5319041	3190	+	.	ID="RND-1_FAMILY-69";Tend="1916";Tstart="1267";shortTE="F";uid="95ae8c60-5512-4e83-9ee7-4c3fce539a5c"
CM022874.1	RepeatMasker	RC/Helitron	5563195	5563345	767	+	.	ID="RND-1_FAMILY-476";Tend="1091";Tstart="949";shortTE="F";uid="242ca993-ffdb-4177-8ba4-026e75bd0429"
CM022874.1	RepeatMasker	Unknown	21635029	21635398	2583	+	.	ID="RND-4_FAMILY-734";Tend="1090";Tstart="725";shortTE="F";uid="6ede98ef-aac8-4e34-b416-a3051e8db299"
CM022874.1	RepeatMasker	Unknown	40128208	40128776	2815	+	.	ID="RND-1_FAMILY-287";Tend="1471";Tstart="876";shortTE="F";uid="ff031760-bb41-4d32-a6ec-e4aa4dce3052"
CM022874.1	RepeatMasker	DNA/hAT-Tip100	5129307	5129487	1435	+	.	ID="RND-1_FAMILY-412";Tend="1329";Tstart="1149";shortTE="F";uid="2063bc7b-aeaa-454d-8c38-f8faa6a5d199"
CM022874.1	RepeatMasker	Unknown	27543709	27544067	2901	+	.	ID="RND-1_FAMILY-63";Tend="1045";Tstart="683";shortTE="F";uid="64524de7-ce2f-4b7d-a2ef-d5ab09e3895f"
CM022874.1	RepeatMasker	Unknown	39644431	39644669	1050	+	.	ID="RND-3_FAMILY-332";Tend="1567";Tstart="1320";shortTE="F";uid="cde859c8-dfae-4cbb-819f-d7e960babff3"
CM022874.1	RepeatMasker	Unknown	3362982	3363294	1190	+	.	ID="RND-5_FAMILY-116";Tend="1032";Tstart="701";shortTE="F";uid="d9c07fba-5a7c-4922-b8d9-772d7965d919"
CM022874.1	RepeatMasker	Unknown	50613143	50613386	1400	+	.	ID="RND-4_FAMILY-132";Tend="1500";Tstart="1263";shortTE="F";uid="00aa8c9b-7e7a-4cbc-a364-c2812e3eefd1"
CM022874.1	RepeatMasker	Unknown	19119129	19119340	1656	+	.	ID="RND-1_FAMILY-138";Tend="1006";Tstart="794";shortTE="F";uid="a84aa476-47e1-4190-b9b7-e1db07808b7a"
CM022874.1	RepeatMasker	Unknown	43343228	43343598	2122	+	.	ID="RND-1_FAMILY-49";Tend="1323";Tstart="962";shortTE="F";uid="3a75ef9a-ae8d-4550-ab3c-104a9dbbe396"
CM022874.1	RepeatMasker	Unknown	21094659	21094806	716	+	.	ID="RND-1_FAMILY-92";Tend="1719";Tstart="1573";shortTE="F";uid="d70ffc9e-f416-424c-80c7-557bf8aa5278"
CM022874.1	RepeatMasker	Unknown	31704098	31704241	1032	+	.	ID="RND-6_FAMILY-7290";Tend="1392";Tstart="1249";shortTE="F";uid="7318a8d3-e8e4-4edc-bb02-839f46d60c5d"
CM022874.1	RepeatMasker	LINE/RTE-BovB	9425696	9425831	1094	+	.	ID="RND-6_FAMILY-4335";Tend="1294";Tstart="1159";shortTE="F";uid="03b33071-eec4-47b5-b512-6b3bcad8ad98"
CM022874.1	RepeatMasker	Unknown	12053426	12053549	435	+	.	ID="RND-1_FAMILY-49";Tend="1097";Tstart="970";shortTE="F";uid="345af4f4-6b6c-40eb-a4b6-1d60bd99c83f"
CM022874.1	RepeatMasker	Unknown	8814521	8814629	422	+	.	ID="RND-2_FAMILY-87";Tend="1256";Tstart="1149";shortTE="F";uid="493636d8-a966-4e9f-8193-61137e246f97"
CM022874.1	RepeatMasker	DNA	8436598	8436891	1234	+	.	ID="RND-5_FAMILY-2114";Tend="1982";Tstart="1673";shortTE="F";uid="d638c926-1856-4f4c-9a66-c51e719bb7b9"
CM022874.1	RepeatMasker	DNA/hAT-Tip100	29023430	29023935	1417	+	.	ID="RND-6_FAMILY-9224";Tend="1277";Tstart="878";shortTE="F";uid="4c1ddd2c-8eb8-4c5f-a06d-758ddda2994e"
CM022874.1	RepeatMasker	Unknown	38154186	38154753	4078	+	.	ID="RND-5_FAMILY-502";Tend="1516";Tstart="952";shortTE="F";uid="059db20e-2573-4b26-918e-492eae70fc60"
CM022874.1	RepeatMasker	Unknown	344339	344644	1910	+	.	ID="RND-5_FAMILY-806";Tend="1262";Tstart="916";shortTE="F";uid="fe051def-5ac3-4672-a082-68a05bb71c92"
CM022874.1	RepeatMasker	Unknown	30545930	30546054	585	+	.	ID="RND-1_FAMILY-777";Tend="1473";Tstart="1345";shortTE="F";uid="2409846f-0435-417b-8acb-e33db271b872"
CM022874.1	RepeatMasker	Unknown	43753155	43753273	451	+	.	ID="RND-6_FAMILY-6037";Tend="642";Tstart="512";shortTE="F";uid="b03a2c60-0ef0-4849-9c3c-ab2f6f9627a4"
CM022874.1	RepeatMasker	Unknown	2185820	2185965	1029	+	.	ID="RND-4_FAMILY-832";Tend="1100";Tstart="945";shortTE="F";uid="d9872437-3d26-4d74-bfe8-1a4a42eca8db"
CM022874.1	RepeatMasker	Unknown	43962575	43962682	872	+	.	ID="RND-1_FAMILY-472";Tend="1050";Tstart="944";shortTE="F";uid="922ccee1-664d-4a28-8b77-934713318c5f"
CM022874.1	RepeatMasker	Unknown	6163197	6163379	673	+	.	ID="RND-5_FAMILY-687";Tend="1558";Tstart="1388";shortTE="F";uid="1895b4a1-9e2d-479b-ad60-89c498b26b66"
CM022874.1	RepeatMasker	Unknown	31699568	31699803	863	+	.	ID="RND-5_FAMILY-88";Tend="1585";Tstart="1221";shortTE="F";uid="c3f52140-d0ff-43d4-9f24-cade60961517"
CM022874.1	RepeatMasker	Unknown	2582083	2582465	2454	+	.	ID="RND-5_FAMILY-2398";Tend="1006";Tstart="593";shortTE="F";uid="88fdac1c-90dd-4a74-9d1f-358c1d541a4e"
CM022874.1	RepeatMasker	Unknown	23380204	23381154	3312	+	.	ID="RND-1_FAMILY-55";Tend="1067";Tstart="146";shortTE="F";uid="1688880b-16ab-42e4-8d0a-748af230a876"
CM022874.1	RepeatMasker	Unknown	28053647	28053747	434	+	.	ID="RND-6_FAMILY-92";Tend="1452";Tstart="1352";shortTE="F";uid="2b9d4941-53de-4fe0-8262-a50d0b2d77ee"
CM022874.1	RepeatMasker	RC/Helitron	376508	376614	608	+	.	ID="RND-1_FAMILY-234";Tend="2218";Tstart="2117";shortTE="F";uid="4db9580d-64b3-4b2c-9fd5-599e4c5d8a20"
CM022874.1	RepeatMasker	LINE/R1-LOA	16798475	16798575	540	+	.	ID="RND-6_FAMILY-9082";Tend="1492";Tstart="1387";shortTE="F";uid="21a0801a-2867-45c8-9da4-af68d0f86e2e"
CM022874.1	RepeatMasker	Satellite	1709604	1709813	1667	+	.	ID="RND-6_FAMILY-577";Tend="1005";Tstart="789";shortTE="F";uid="bd0823df-d7ec-40cb-bf26-5371f6b9dc08"
CM022874.1	RepeatMasker	DNA/hAT-hATm	20519395	20519499	824	+	.	ID="RND-1_FAMILY-1004";Tend="763";Tstart="659";shortTE="F";uid="ab3c3a80-8094-4511-bd1f-f424890c7956"
CM022874.1	RepeatMasker	Unknown	48962831	48963181	1371	+	.	ID="RND-1_FAMILY-49";Tend="1478";Tstart="1099";shortTE="F";uid="edc543a7-59db-4c22-9b86-234c71e34e09"
CM022874.1	RepeatMasker	LINE/L2	18246482	18246624	807	+	.	ID="RND-6_FAMILY-8066";Tend="1544";Tstart="1409";shortTE="F";uid="589d59ee-4ad0-474d-a7b4-9b237e1858b9"
CM022874.1	RepeatMasker	Unknown	37901432	37901589	492	+	.	ID="RND-2_FAMILY-87";Tend="1308";Tstart="1141";shortTE="F";uid="674d3c92-1dbf-4ec2-b67c-ad7e7b64c66a"
CM022874.1	RepeatMasker	Unknown	11329565	11329711	460	+	.	ID="RND-6_FAMILY-370";Tend="1958";Tstart="1813";shortTE="F";uid="8a416336-a6dc-4d5a-b84a-5d5b25b35cce"
CM022874.1	RepeatMasker	RC/Helitron	15111637	15111989	746	+	.	ID="RND-5_FAMILY-470";Tend="1331";Tstart="917";shortTE="F";uid="4d9971f4-8f4b-4cb1-bf2f-d22e6890c951"
CM022874.1	RepeatMasker	DNA/TcMar-Tc1	47440874	47441193	2284	+	.	ID="RND-1_FAMILY-423";Tend="1694";Tstart="1365";shortTE="F";uid="a7f036c2-75b4-4a4c-84af-000d7c82e33a"
CM022874.1	RepeatMasker	Unknown	10541925	10542224	1278	+	.	ID="RND-1_FAMILY-903";Tend="1218";Tstart="965";shortTE="F";uid="841d7f4d-15a7-486b-ae07-50f7ddfef162"
CM022874.1	RepeatMasker	Unknown	44737763	44738302	3411	+	.	ID="RND-1_FAMILY-191";Tend="2094";Tstart="1546";shortTE="F";uid="6cd33d29-74c2-405d-95e5-f19bd1fcb3b3"
CM022874.1	RepeatMasker	LINE/RTE-X	38294613	38294916	1415	+	.	ID="RND-6_FAMILY-847";Tend="1399";Tstart="1023";shortTE="F";uid="ba6b2c5b-3718-4a84-99d1-4753afa9f741"
CM022874.1	RepeatMasker	Unknown	36301253	36301460	449	+	.	ID="RND-4_FAMILY-560";Tend="1146";Tstart="964";shortTE="F";uid="06ecb8eb-187c-4f8d-8a25-4ea0cc6bfd5e"
CM022874.1	RepeatMasker	Unknown	50979071	50979597	3702	+	.	ID="RND-1_FAMILY-287";Tend="1465";Tstart="910";shortTE="F";uid="8bb82f21-e8c0-49e5-a08e-d554b50d06d7"
CM022874.1	RepeatMasker	Unknown	24154497	24154950	2572	+	.	ID="RND-6_FAMILY-1126";Tend="1456";Tstart="995";shortTE="F";uid="da374e1e-6b69-4b3d-bc14-4b55f091ff9e"
CM022874.1	RepeatMasker	DNA/hAT-Charlie	39836892	39837525	1436	+	.	ID="RND-2_FAMILY-110";TEgroup="ctg_1%7CRND-2_FAMILY-110%7C39";Tend="1275";Tstart="937";shortTE="F";uid="a2c9256c-2b45-4193-808c-2fba79ebb60b"
CM022874.1	RepeatMasker	SINE/tRNA-RTE	41447916	41448289	1908	+	.	ID="RND-4_FAMILY-632";Tend="1177";Tstart="787";shortTE="F";uid="836568d9-1418-439f-ac72-b84cbdbac4cd"
CM022874.1	RepeatMasker	RC/Helitron	19752776	19752963	1224	+	.	ID="RND-1_FAMILY-234";Tend="2280";Tstart="2093";shortTE="F";uid="743c895a-fff0-4110-a51a-0f5d91d7cc2c"
CM022874.1	RepeatMasker	Unknown	44962621	44962759	467	+	.	ID="RND-2_FAMILY-22";Tend="1137";Tstart="1000";shortTE="F";uid="77d71e20-b69c-4132-afd5-84b64626e945"
CM022874.1	RepeatMasker	LINE/CR1	18874374	18874550	883	+	.	ID="RND-1_FAMILY-382";TEgroup="ctg_1%7CRND-1_FAMILY-382%7C2";Tend="1990";Tstart="1163";shortTE="T";uid="101d91f6-ff11-4ad4-87bc-f7058c235e62"
CM022874.1	RepeatMasker	Unknown	45897116	45897336	1323	+	.	ID="RND-6_FAMILY-3995";Tend="1359";Tstart="1119";shortTE="F";uid="f2ffce93-6cd3-4e18-aaf9-a4f8ef6f65bd"
CM022874.1	RepeatMasker	Unknown	4210680	4210884	1289	+	.	ID="RND-1_FAMILY-52";Tend="1463";Tstart="1247";shortTE="F";uid="f27dfe41-74b6-47aa-afa8-adbaecf74d68"
CM022874.1	RepeatMasker	LINE/RTE-BovB	36308962	36309130	1003	+	.	ID="RND-1_FAMILY-75";Tend="1824";Tstart="1638";shortTE="F";uid="050cc79a-ad97-41a2-91e3-cc7bfd84e0fa"
CM022874.1	RepeatMasker	LINE/CRE	11401099	11401388	1871	+	.	ID="RND-5_FAMILY-973";Tend="1467";Tstart="1134";shortTE="F";uid="2a7bcf04-2f5a-4115-88d4-2f488f4f367b"
CM022874.1	RepeatMasker	Unknown	40433765	40433895	609	+	.	ID="RND-5_FAMILY-650";Tend="1188";Tstart="1059";shortTE="F";uid="82300b6f-8073-4ab3-9033-2cc2aea25508"
CM022874.1	RepeatMasker	LINE/RTE-BovB	24546670	24547119	719	+	.	ID="RND-5_FAMILY-109";Tend="1357";Tstart="926";shortTE="F";uid="ae071db0-f60b-4ddf-9c34-061efd6b86f4"
CM022874.1	RepeatMasker	Unknown	39144526	39144852	1443	+	.	ID="RND-4_FAMILY-30";Tend="1281";Tstart="944";shortTE="F";uid="2406922f-a300-4a10-b889-5472d76cb22f"
CM022874.1	RepeatMasker	Unknown	48063291	48063481	1523	+	.	ID="RND-5_FAMILY-34";Tend="1122";Tstart="925";shortTE="F";uid="0ab94ea2-9b19-476f-9443-5b60e424525a"
CM022874.1	RepeatMasker	Unknown	50791421	50791566	523	+	.	ID="RND-6_FAMILY-1688";Tend="1555";Tstart="1418";shortTE="F";uid="787abd39-def7-4b35-8303-276818b0971c"
CM022874.1	RepeatMasker	LINE/RTE-BovB	2081772	2082016	553	+	.	ID="RND-4_FAMILY-670";Tend="1273";Tstart="1026";shortTE="F";uid="42e9429b-eee7-4d14-b84f-cf0120c88cd1"
CM022874.1	RepeatMasker	RC/Helitron	27572572	27572847	1686	+	.	ID="RND-1_FAMILY-46";Tend="2191";Tstart="1943";shortTE="F";uid="f9cdca0f-1b5a-4b0e-a076-d3581c48fd8c"
CM022874.1	RepeatMasker	Unknown	45512563	45513338	5982	+	.	ID="RND-6_FAMILY-4789";Tend="1566";Tstart="765";shortTE="F";uid="3a3c07c8-6fd8-444e-85b0-78e9e7714d45"
CM022874.1	RepeatMasker	SINE/tRNA-RTE	28938442	28938612	669	+	.	ID="RND-6_FAMILY-1330";Tend="1125";Tstart="955";shortTE="F";uid="b98fa6da-41b5-4591-80eb-5eb0f3d0af42"
CM022874.1	RepeatMasker	DNA/hAT-Blackjack	7868096	7868510	2742	+	.	ID="RND-6_FAMILY-3050";Tend="1180";Tstart="783";shortTE="F";uid="f9636a96-2625-4b63-a899-be5936cd5e11"
CM022874.1	RepeatMasker	Unknown	8435713	8436444	2141	+	.	ID="RND-1_FAMILY-11";Tend="1509";Tstart="745";shortTE="F";uid="bb03b4bd-7082-4914-b016-f94af0aa6f2b"
CM022874.1	RepeatMasker	Unknown	7395487	7395715	1027	+	.	ID="RND-1_FAMILY-233";TEgroup="ctg_1%7CRND-1_FAMILY-233%7C1";Tend="1358";Tstart="797";shortTE="F";uid="7878bcc5-2a57-41ec-925d-94426e6b6db2"
CM022874.1	RepeatMasker	LINE/CR1	12991186	12991311	438	+	.	ID="RND-6_FAMILY-8660";Tend="1619";Tstart="1502";shortTE="F";uid="ce9f8e90-f2c8-457a-a6f2-d500e987f4dc"
CM022874.1	RepeatMasker	Unknown	39310027	39310245	670	+	.	ID="RND-1_FAMILY-92";Tend="1378";Tstart="967";shortTE="F";uid="c3a1314b-78b3-418b-b63d-8a672533f7d2"
CM022874.1	RepeatMasker	RC/Helitron	14227872	14227992	535	+	.	ID="HELITRON-N7_PXU";Tend="121";Tstart="1";shortTE="F";uid="d395b12d-7ab6-44da-aa39-a9a3ffcf9d73"
CM022874.1	RepeatMasker	Unknown	26449940	26450445	2632	+	.	ID="RND-1_FAMILY-55";Tend="1044";Tstart="532";shortTE="F";uid="28e5309c-c098-4e57-b739-9b56a3c34278"
CM022874.1	RepeatMasker	Unknown	48300568	48301002	3069	+	.	ID="RND-6_FAMILY-1527";Tend="1372";Tstart="911";shortTE="F";uid="c4bddd7f-b0fa-4850-8f64-e75a9e8f0e29"
CM022874.1	RepeatMasker	DNA/hAT-Tip100	50261227	50261523	822	+	.	ID="RND-3_FAMILY-262";Tend="1023";Tstart="775";shortTE="F";uid="414a5ae4-b124-423c-a6c6-935b71aaa2ab"
CM022874.1	RepeatMasker	Unknown	35347745	35347999	1598	+	.	ID="RND-1_FAMILY-28";Tend="922";Tstart="657";shortTE="F";uid="cc218175-3308-449e-9c33-6dd5c14f37ab"
CM022874.1	RepeatMasker	Unknown	49664703	49664988	2330	+	.	ID="RND-6_FAMILY-1374";Tend="1050";Tstart="773";shortTE="F";uid="d2fb7303-b975-47bb-ab34-147bd3b88f84"
CM022874.1	RepeatMasker	RC/Helitron	42891790	42892254	3332	+	.	ID="RND-1_FAMILY-31";Tend="1374";Tstart="905";shortTE="F";uid="37711132-73c4-4c4d-b326-975ed759a558"
CM022874.1	RepeatMasker	Unknown	26745594	26745927	1161	+	.	ID="RND-2_FAMILY-87";Tend="1312";Tstart="946";shortTE="F";uid="995510ff-82a8-4bbe-9356-0ae2688ff6aa"
CM022874.1	RepeatMasker	RC/Helitron	35596396	35596808	2394	+	.	ID="RND-4_FAMILY-2756";Tend="1367";Tstart="954";shortTE="F";uid="30f9f7a7-598b-40bf-980f-5a5bf9106dc3"
CM022874.1	RepeatMasker	LINE/R2	2901026	2901141	495	+	.	ID="RND-1_FAMILY-868";Tend="1280";Tstart="1159";shortTE="F";uid="b664681b-bcb6-4f19-8c63-09804feee9f4"
CM022874.1	RepeatMasker	DNA/hAT-Charlie	14059722	14060066	539	+	.	ID="RND-2_FAMILY-110";TEgroup="ctg_1%7CRND-2_FAMILY-110%7C21";Tend="1326";Tstart="889";shortTE="F";uid="f5ea0125-7d09-48ca-99e3-a65f8848c66d"
CM022874.1	RepeatMasker	DNA/TcMar-Tc1	34389160	34389406	1269	+	.	ID="RND-1_FAMILY-339";Tend="1580";Tstart="1328";shortTE="F";uid="9a6530ce-b71d-4eb6-956c-0ab3a977028b"
CM022874.1	RepeatMasker	LINE/RTE-BovB	3794023	3794172	1062	+	.	ID="RND-1_FAMILY-30";Tend="1121";Tstart="966";shortTE="F";uid="575683b4-dd40-404a-8200-0b26214210ff"
CM022874.1	RepeatMasker	Unknown	40636097	40636581	1715	+	.	ID="RND-5_FAMILY-2473";Tend="2132";Tstart="1643";shortTE="F";uid="6d7035c2-4c2b-4f4b-9e98-ac04fa8f5049"
CM022874.1	RepeatMasker	LINE/R1-LOA	44506423	44507212	5580	+	.	ID="RND-1_FAMILY-938";Tend="1472";Tstart="623";shortTE="F";uid="b55c3437-3177-4a0d-b0e3-85fc1cea9590"
CM022874.1	RepeatMasker	Unknown	40097638	40098117	1086	+	.	ID="RND-3_FAMILY-37";TEgroup="ctg_1%7CRND-3_FAMILY-37%7C21";Tend="1155";Tstart="843";shortTE="F";uid="566ba72b-9e7b-4b91-95af-3fc2a2160ac1"
CM022874.1	RepeatMasker	LINE/R1-LOA	338967	339122	603	+	.	ID="RND-6_FAMILY-1615";Tend="2207";Tstart="2030";shortTE="F";uid="9879dfbe-e892-4721-846f-ecf6a1c81578"
CM022874.1	RepeatMasker	Unknown	12831089	12831218	447	+	.	ID="RND-6_FAMILY-370";Tend="1958";Tstart="1830";shortTE="F";uid="27539a1f-5c55-4dbc-a0fd-7f6406291bf5"
CM022874.1	RepeatMasker	DNA/TcMar-Tc1	37528	38439	7409	+	.	ID="RND-4_FAMILY-761";Tend="1851";Tstart="934";shortTE="F";uid="a39be596-f076-4e63-abaa-3274b2fa9622"
CM022874.1	RepeatMasker	Unknown	2651791	2651912	976	+	.	ID="RND-1_FAMILY-152";Tend="1089";Tstart="967";shortTE="F";uid="ced5525b-fda2-4348-bc17-de418149bda2"
CM022874.1	RepeatMasker	Unknown	51691820	51691935	761	+	.	ID="RND-6_FAMILY-3656";Tend="1202";Tstart="1099";shortTE="F";uid="79237a12-be4e-4f1c-9962-13a140ddd9c4"
CM022874.1	RepeatMasker	Unknown	32126192	32126694	2703	+	.	ID="RND-6_FAMILY-1126";Tend="944";Tstart="471";shortTE="F";uid="7d9b9107-3e5f-424a-9daf-a93cb65ed86f"
CM022874.1	RepeatMasker	Satellite	43835056	43835271	1203	+	.	ID="RND-6_FAMILY-46";Tend="1493";Tstart="1274";shortTE="F";uid="c29d91e7-e910-4f4c-9aac-2fd20c32df1b"
CM022874.1	RepeatMasker	DNA	18616143	18616469	1635	+	.	ID="RND-4_FAMILY-1031";Tend="613";Tstart="242";shortTE="F";uid="298feebe-0dcf-4d54-87a6-a3fae8449c1c"
CM022874.1	RepeatMasker	DNA/Ginger-2	15116635	15116923	2287	+	.	ID="RND-5_FAMILY-1152";Tend="1294";Tstart="1005";shortTE="F";uid="24f46e85-7fad-492a-b9b0-07b76c0c0325"
CM022874.1	RepeatMasker	Unknown	43287076	43287245	530	+	.	ID="RND-6_FAMILY-6755";Tend="1261";Tstart="1112";shortTE="F";uid="cc5516f4-5453-4e05-bc01-00461075366e"
CM022874.1	RepeatMasker	Unknown	29063485	29064255	3415	+	.	ID="RND-5_FAMILY-277";Tend="2035";Tstart="1267";shortTE="F";uid="f1cd4cd4-86b4-4398-bef6-14ade63562b8"
CM022874.1	RepeatMasker	Unknown	38799602	38799715	441	+	.	ID="RND-1_FAMILY-1024";Tend="2410";Tstart="2292";shortTE="F";uid="44055b39-4a63-483f-8c14-9ce8ee0d1d17"
CM022874.1	RepeatMasker	Unknown	8776798	8776977	912	+	.	ID="RND-2_FAMILY-22";Tend="1143";Tstart="963";shortTE="F";uid="9670611a-0531-43a7-860e-b22ea2d190be"
CM022874.1	RepeatMasker	Unknown	41024463	41024628	1370	+	.	ID="RND-5_FAMILY-574";Tend="1036";Tstart="871";shortTE="F";uid="e38a375b-8699-44e7-9434-cdd6e59717e4"
CM022874.1	RepeatMasker	Unknown	40823493	40823771	758	+	.	ID="RND-6_FAMILY-6755";TEgroup="ctg_1%7CRND-6_FAMILY-6755%7C14";Tend="1261";Tstart="1073";shortTE="F";uid="3a464628-9cbc-430d-8780-fb1fce44c566"
CM022874.1	RepeatMasker	Unknown	12105007	12105390	3271	+	.	ID="RND-6_FAMILY-713";Tend="1100";Tstart="711";shortTE="F";uid="d66646d3-881e-487f-9ec5-7a0b890570ff"
CM022874.1	RepeatMasker	Unknown	31194650	31194841	1147	+	.	ID="RND-2_FAMILY-22";Tend="1144";Tstart="956";shortTE="F";uid="1529a9bd-d5f8-4796-b896-46ac16462fa8"
CM022874.1	RepeatMasker	Unknown	52224644	52224976	670	+	.	ID="RND-5_FAMILY-1642";Tend="2213";Tstart="1946";shortTE="F";uid="52dbc4b3-7a44-42e2-bac2-f781d907a317"
CM022874.1	RepeatMasker	RC/Helitron	51929424	51930013	427	+	.	ID="RND-6_FAMILY-671";TEgroup="ctg_1%7CRND-6_FAMILY-671%7C4";Tend="2285";Tstart="1000";shortTE="T";uid="5509e48b-9dd2-4128-b253-671d04dfb56a"
CM022874.1	RepeatMasker	RC/Helitron	5337940	5338046	524	+	.	ID="HELITRON-N7_PXU";Tend="110";Tstart="1";shortTE="F";uid="c76f0c5d-bf26-44e1-9bce-56eec3b2a3a0"
CM022874.1	RepeatMasker	Satellite	9260635	9260940	1870	+	.	ID="RND-6_FAMILY-577";Tend="1071";Tstart="745";shortTE="F";uid="a93dd124-69fb-4642-8d31-2f2bbb4fbc65"
CM022874.1	RepeatMasker	Unknown	39735054	39735250	824	+	.	ID="RND-1_FAMILY-66";Tend="1138";Tstart="937";shortTE="F";uid="2e747fac-f156-46f6-a115-1f615fd3ba5f"
CM022874.1	RepeatMasker	Unknown	10408927	10409066	974	+	.	ID="RND-6_FAMILY-2420";Tend="1067";Tstart="923";shortTE="F";uid="b0522dfe-4460-4e60-86fa-29e1375deddd"
CM022874.1	RepeatMasker	Unknown	10603663	10603784	559	+	.	ID="RND-5_FAMILY-197";Tend="1407";Tstart="1292";shortTE="F";uid="00bc60e5-45e6-4e7c-a590-97aabd17b0a9"
CM022874.1	RepeatMasker	RC/Helitron	43246300	43247122	3775	+	.	ID="RND-1_FAMILY-95";Tend="1998";Tstart="1156";shortTE="F";uid="65cd4622-73fa-4fe3-a9f4-4d2e22a416de"
CM022874.1	RepeatMasker	RC/Helitron	26320456	26321073	4662	+	.	ID="RND-1_FAMILY-31";Tend="1533";Tstart="931";shortTE="F";uid="de57f73a-38f6-4b0e-a377-183bfa1c7eea"
CM022874.1	RepeatMasker	Unknown	44644037	44644151	624	+	.	ID="RND-1_FAMILY-256";Tend="1250";Tstart="1136";shortTE="F";uid="36ba91c3-52ae-4ac2-93a8-97ae78c80d48"
CM022874.1	RepeatMasker	Satellite	16262948	16263169	1004	+	.	ID="RND-6_FAMILY-577";Tend="1003";Tstart="756";shortTE="F";uid="1aacaf8d-5ddb-4db8-b2d6-fba613077a69"
CM022874.1	RepeatMasker	DNA/hAT-Tag1	10502098	10502393	1832	+	.	ID="RND-1_FAMILY-756";Tend="1208";Tstart="870";shortTE="F";uid="852eafdf-eea8-4d20-ace2-13a54c6de502"
CM022874.1	RepeatMasker	DNA/hAT-Charlie	48504863	48504989	992	+	.	ID="RND-2_FAMILY-110";Tend="1325";Tstart="1200";shortTE="F";uid="f018fc1c-899d-48fa-b24d-fc4e71094bef"
CM022874.1	RepeatMasker	Unknown	18020022	18020189	680	+	.	ID="RND-4_FAMILY-30";Tend="1106";Tstart="922";shortTE="F";uid="73d0968b-4f4d-4210-a7e1-51391463c317"
CM022874.1	RepeatMasker	RC/Helitron	5614601	5614794	807	+	.	ID="RND-1_FAMILY-50";Tend="1068";Tstart="881";shortTE="F";uid="b321bb44-afcd-4a11-bead-4d92916fd894"
CM022874.1	RepeatMasker	Unknown	48670314	48670429	753	+	.	ID="RND-1_FAMILY-115";Tend="1024";Tstart="912";shortTE="F";uid="775efae8-7091-47d3-b0a8-0089efe2eb62"
CM022874.1	RepeatMasker	Unknown	41487563	41487759	1336	+	.	ID="RND-1_FAMILY-66";Tend="1138";Tstart="935";shortTE="F";uid="58e7edfc-1d6a-4e5e-a822-7dfac3890972"
CM022874.1	RepeatMasker	Unknown	7901996	7902159	952	+	.	ID="RND-1_FAMILY-191";Tend="1854";Tstart="1690";shortTE="F";uid="731a75cc-ff3c-43be-9ae5-4506261ae817"
CM022874.1	RepeatMasker	RC/Helitron	12179469	12179645	766	+	.	ID="RND-1_FAMILY-999";Tend="2158";Tstart="1963";shortTE="F";uid="3e555c69-cfe8-4768-ad0a-a31af907868b"
CM022874.1	RepeatMasker	DNA/hAT-Tip100	2311325	2311457	1064	+	.	ID="RND-1_FAMILY-412";Tend="1333";Tstart="1201";shortTE="F";uid="4179fe38-771a-4444-9a04-a3ab73964f8b"
CM022874.1	RepeatMasker	Unknown	51942351	51942485	1048	+	.	ID="RND-3_FAMILY-332";Tend="1050";Tstart="919";shortTE="F";uid="b0a24eae-bb55-4fb9-a5b0-14d973b16fcc"
CM022874.1	RepeatMasker	Unknown	31697285	31698297	3914	+	.	ID="RND-1_FAMILY-298";Tend="1274";Tstart="326";shortTE="F";uid="80d32a00-e126-4c64-b629-bd3b5a994413"
CM022874.1	RepeatMasker	DNA/TcMar-Tc1	14690129	14690421	528	+	.	ID="RND-6_FAMILY-137";Tend="1606";Tstart="1318";shortTE="F";uid="3384fa0e-3653-45cd-915f-f799c12602de"
CM022874.1	RepeatMasker	LINE/RTE-BovB	45813392	45813570	1089	+	.	ID="RND-6_FAMILY-380";Tend="1198";Tstart="1026";shortTE="F";uid="71d28b99-8adb-44da-b9ef-a89d0bed30b5"
CM022874.1	RepeatMasker	SINE/5S	13063273	13063411	588	+	.	ID="RND-5_FAMILY-566";Tend="993";Tstart="851";shortTE="F";uid="41f0b8cf-9665-4053-a57d-302eec05497b"
CM022874.1	RepeatMasker	Unknown	36140485	36140703	446	+	.	ID="RND-5_FAMILY-4405";Tend="1198";Tstart="929";shortTE="F";uid="dc39e763-05fa-4b0f-a543-a27c97e300a2"
CM022874.1	RepeatMasker	Unknown	42715371	42715582	554	+	.	ID="RND-6_FAMILY-87";Tend="1193";Tstart="974";shortTE="F";uid="44f9de18-3d5e-4bb6-9567-e492e7ca752a"
CM022874.1	RepeatMasker	Unknown	328209	328382	1035	+	.	ID="RND-6_FAMILY-793";Tend="1113";Tstart="935";shortTE="F";uid="a3678ceb-e726-49a8-9b25-05bf0a215228"
CM022874.1	RepeatMasker	Unknown	14807994	14808238	1796	+	.	ID="RND-5_FAMILY-574";Tend="1071";Tstart="821";shortTE="F";uid="aabe186a-38a8-4118-91ec-52f1cd23b90b"
CM022874.1	RepeatMasker	Unknown	13211157	13211406	1665	+	.	ID="RND-1_FAMILY-91";Tend="1159";Tstart="916";shortTE="F";uid="fcb18ea5-eca3-499a-8677-b6375c2c1ce1"
CM022874.1	RepeatMasker	SINE/tRNA-RTE	38701401	38701688	1460	+	.	ID="RND-1_FAMILY-29";Tend="1135";Tstart="815";shortTE="F";uid="bb78ce97-eb01-4a7b-977c-b963fd09ff01"
CM022874.1	RepeatMasker	Satellite	3303237	3303492	2062	+	.	ID="RND-5_FAMILY-2656";Tend="895";Tstart="633";shortTE="F";uid="097febb0-838c-44f7-b33a-6827fffc2b8b"
CM022874.1	RepeatMasker	RC/Helitron	33321539	33321736	1500	+	.	ID="RND-1_FAMILY-197";Tend="1486";Tstart="1289";shortTE="F";uid="c9685bcf-e34b-475b-b0fe-1bcd54cc4e96"
CM022874.1	RepeatMasker	SINE/tRNA-RTE	43198453	43198608	944	+	.	ID="RND-6_FAMILY-11569";Tend="1175";Tstart="1024";shortTE="F";uid="22229cb0-f74c-48b3-a042-fdf006632f58"
CM022874.1	RepeatMasker	DNA/hAT-hATx	14217257	14218134	739	+	.	ID="RND-1_FAMILY-405";TEgroup="ctg_1%7CRND-1_FAMILY-405%7C3";Tend="1724";Tstart="959";shortTE="F";uid="8cb07f31-47d4-4ae7-b9ea-d2f704371da1"
CM022874.1	RepeatMasker	Unknown	40209554	40209698	774	+	.	ID="RND-5_FAMILY-2328";Tend="1025";Tstart="883";shortTE="F";uid="a801788d-17ba-46c4-ae75-27550bc47c45"
CM022874.1	RepeatMasker	Unknown	43387257	43387890	2802	+	.	ID="RND-6_FAMILY-1126";Tend="1460";Tstart="864";shortTE="F";uid="8fa30086-ba4e-48ad-a76d-0bef73a767d8"
CM022874.1	RepeatMasker	DNA/hAT-Blackjack	11958061	11958476	2822	+	.	ID="RND-5_FAMILY-595";Tend="1242";Tstart="828";shortTE="F";uid="dbe673d2-5671-4bca-953a-5ab5cfeafc18"
CM022874.1	RepeatMasker	DNA/TcMar-Tc1	29789235	29789512	517	+	.	ID="rnd-6_family-5564";Tend="1312";Tstart="1096";shortTE="F";uid="b6e597b1-5f3d-4e0c-85f9-74c83bd5cc52"
CM022874.1	RepeatMasker	RC/Helitron	31097608	31097823	534	+	.	ID="RND-6_FAMILY-4233";TEgroup="ctg_1%7CRND-6_FAMILY-4233%7C1";Tend="1743";Tstart="854";shortTE="T";uid="8ed9034b-e224-4f7e-96d2-9ccf772d4830"
CM022874.1	RepeatMasker	SINE/5S	49959740	49959868	610	+	.	ID="RND-4_FAMILY-2290";Tend="908";Tstart="780";shortTE="F";uid="e1d8dcc0-c9ab-4ecb-8c24-31a0a72e37c9"
CM022874.1	RepeatMasker	Unknown	22087160	22087317	1203	+	.	ID="RND-4_FAMILY-734";Tend="876";Tstart="727";shortTE="F";uid="0ea6d787-2e1a-4bf6-bfbb-e101f2ddb445"
CM022874.1	RepeatMasker	Unknown	20324401	20324630	1313	+	.	ID="RND-1_FAMILY-281";Tend="1342";Tstart="1126";shortTE="F";uid="912a362f-a782-4cc0-acdf-a00268d25a59"
CM022874.1	RepeatMasker	Unknown	51090335	51090513	1368	+	.	ID="RND-1_FAMILY-116";Tend="1136";Tstart="962";shortTE="F";uid="298ed170-1dc5-4d10-bb9c-4f8240e99f48"
CM022874.1	RepeatMasker	Unknown	51055826	51056195	1094	+	.	ID="RND-1_FAMILY-251";Tend="507";Tstart="108";shortTE="F";uid="7278bf57-cf1e-493b-9f16-9a95c64abd96"
CM022874.1	RepeatMasker	LINE/Penelope	32651297	32652731	11431	+	.	ID="RND-6_FAMILY-6586";Tend="1455";Tstart="27";shortTE="F";uid="582d7bc8-38a1-4c64-ab88-3f8e7e6f01d7"
CM022874.1	RepeatMasker	Unknown	24140605	24141022	2976	+	.	ID="RND-1_FAMILY-152";Tend="1385";Tstart="967";shortTE="F";uid="b6f75de4-2516-4f93-8acd-85c422daaba7"
CM022874.1	RepeatMasker	SINE/tRNA-RTE	33720391	33720747	1590	+	.	ID="RND-1_FAMILY-29";Tend="1216";Tstart="797";shortTE="F";uid="ea12f5d7-dd50-4886-931a-5c96f054d813"
CM022874.1	RepeatMasker	RC/Helitron	34322140	34322422	1831	+	.	ID="RND-1_FAMILY-285";Tend="1094";Tstart="822";shortTE="F";uid="1bde9bf9-2e89-4286-8420-db8e9ef84ed2"
CM022874.1	RepeatMasker	Unknown	6172465	6172799	1054	+	.	ID="RND-2_FAMILY-87";Tend="1323";Tstart="947";shortTE="F";uid="7de71724-15f4-4d15-a471-dc586d7fa023"
CM022874.1	RepeatMasker	Unknown	24463671	24463787	677	+	.	ID="RND-1_FAMILY-337";Tend="1036";Tstart="916";shortTE="F";uid="0bab7e9f-558b-48c5-bd27-464a3faa056d"
CM022874.1	RepeatMasker	DNA/TcMar-Tc1	658181	658812	2434	+	.	ID="RND-4_FAMILY-404";Tend="977";Tstart="315";shortTE="F";uid="5e2886c5-03a6-40be-954c-6a71fa1fe9b4"
CM022874.1	RepeatMasker	Unknown	43968583	43968811	1363	+	.	ID="RND-5_FAMILY-502";Tend="1525";Tstart="1300";shortTE="F";uid="e931143d-ee43-4764-b574-a6cdebadb2e7"
CM022874.1	RepeatMasker	Unknown	9661101	9661309	864	+	.	ID="RND-2_FAMILY-87";Tend="1164";Tstart="951";shortTE="F";uid="d93d22a5-b16f-4659-b959-c71f8d2ef40e"
CM022874.1	RepeatMasker	Unknown	20128988	20129166	1460	+	.	ID="RND-6_FAMILY-7290";Tend="1051";Tstart="872";shortTE="F";uid="b7e632fd-f60b-44e8-87e5-aa3973f6d97b"
CM022874.1	RepeatMasker	Unknown	25351235	25351377	491	+	.	ID="RND-6_FAMILY-7290";Tend="1403";Tstart="1255";shortTE="F";uid="6fc09fa2-98ca-4d37-87b5-d7b1d78653e5"
CM022874.1	RepeatMasker	Unknown	962022	962245	1430	+	.	ID="RND-1_FAMILY-690";Tend="1170";Tstart="908";shortTE="F";uid="b1dfd30c-4d5d-4c39-9fc8-52247e4882ae"
CM022874.1	RepeatMasker	Unknown	2142133	2142922	4263	+	.	ID="RND-1_FAMILY-199";Tend="2378";Tstart="934";shortTE="F";uid="94dc7850-e3eb-4f21-895e-338a3f2d62f8"
CM022874.1	RepeatMasker	Unknown	43555431	43555626	1437	+	.	ID="RND-1_FAMILY-66";Tend="1137";Tstart="930";shortTE="F";uid="2ade69d3-948f-4c99-8f97-76e8ee712dc9"
CM022874.1	RepeatMasker	LINE/L2	41033317	41033497	492	+	.	ID="RND-1_FAMILY-484";Tend="2063";Tstart="1866";shortTE="F";uid="a99a77bf-fec7-46c6-951f-bbde6407783f"
CM022874.1	RepeatMasker	Unknown	48814081	48814428	2670	+	.	ID="RND-5_FAMILY-215";Tend="1277";Tstart="911";shortTE="F";uid="c639ae04-35f7-4f92-bf47-8bfd8bf570da"
CM022874.1	RepeatMasker	Unknown	17226739	17226858	546	+	.	ID="RND-6_FAMILY-6755";Tend="1243";Tstart="1130";shortTE="F";uid="f63536ae-3385-4632-82c6-4cb0b92b5fce"
CM022874.1	RepeatMasker	Unknown	34876820	34876921	413	+	.	ID="RND-6_FAMILY-1647";Tend="713";Tstart="608";shortTE="F";uid="ee1db8fa-8e5a-4510-a7a6-43ef99ccf82d"
CM022874.1	RepeatMasker	LINE/I	34856100	34856377	629	+	.	ID="RND-6_FAMILY-1301";Tend="1080";Tstart="743";shortTE="F";uid="3ec1a501-0d5f-4c9a-a142-7d8745a413bb"
CM022874.1	RepeatMasker	LINE/Dong-R4	39863299	39864293	7692	+	.	ID="RND-6_FAMILY-3597";Tend="1772";Tstart="813";shortTE="F";uid="a71096d4-42a1-45e4-894d-a4868e5a1670"
CM022874.1	RepeatMasker	Unknown	33236495	33236753	1346	+	.	ID="RND-1_FAMILY-49";Tend="1256";Tstart="958";shortTE="F";uid="0c3d8812-5a58-43a3-a99f-a461033ae2c4"
CM022874.1	RepeatMasker	RC/Helitron	24444772	24444912	645	+	.	ID="RND-1_FAMILY-193";Tend="801";Tstart="655";shortTE="F";uid="aaac0f2d-d78e-4268-8e22-3fd24c351477"
CM022874.1	RepeatMasker	Unknown	21689428	21689739	606	+	.	ID="RND-6_FAMILY-2843";Tend="1745";Tstart="1427";shortTE="F";uid="a8f83ccd-dd1f-4ee2-8018-bdbccb09202a"
CM022874.1	RepeatMasker	Unknown	11941401	11941825	2830	+	.	ID="RND-5_FAMILY-215";Tend="1333";Tstart="913";shortTE="F";uid="95120d01-2307-46cf-9371-966889e1f0c9"
CM022874.1	RepeatMasker	Unknown	32447927	32448132	904	+	.	ID="RND-6_FAMILY-713";Tend="1014";Tstart="764";shortTE="F";uid="49b0b389-0ba3-4229-a394-4b1edb9bac66"
CM022874.1	RepeatMasker	DNA/CMC-Chapaev-3	52357223	52357726	3927	+	.	ID="RND-1_FAMILY-68";Tend="1412";Tstart="904";shortTE="F";uid="d31989c4-2e88-478a-b2b2-fd057c10b850"
CM022874.1	RepeatMasker	Unknown	31650384	31650642	460	+	.	ID="RND-2_FAMILY-87";Tend="1186";Tstart="943";shortTE="F";uid="1ea87728-5792-4874-9592-472a544fb010"
CM022874.1	RepeatMasker	DNA/TcMar-Tc1	42754926	42755051	626	+	.	ID="RND-1_FAMILY-19";Tend="1897";Tstart="1766";shortTE="F";uid="b6af5aee-ba00-46b1-98c1-14b18bc9f0b0"
CM022874.1	RepeatMasker	RC/Helitron	10932087	10932291	1077	+	.	ID="RND-4_FAMILY-2756";Tend="1341";Tstart="1147";shortTE="F";uid="09254b16-cc7e-477a-aa25-4b0bdbb54dd7"
CM022874.1	RepeatMasker	Satellite	6751655	6751915	1568	+	.	ID="RND-6_FAMILY-46";Tend="266";Tstart="1";shortTE="F";uid="a7f227d8-d322-4e3b-b9d3-46823b9ed242"
CM022874.1	RepeatMasker	Unknown	43348147	43348271	789	+	.	ID="RND-5_FAMILY-264";Tend="1125";Tstart="984";shortTE="F";uid="0b838437-bebf-42e3-afa4-f632477c3a3b"
CM022874.1	RepeatMasker	Unknown	10057270	10057492	620	+	.	ID="RND-1_FAMILY-11";Tend="1267";Tstart="1006";shortTE="F";uid="1ce79a02-c471-4579-b32a-e7cfac711367"
CM022874.1	RepeatMasker	Unknown	46191332	46191494	752	+	.	ID="RND-2_FAMILY-22";Tend="1137";Tstart="974";shortTE="F";uid="175d9a27-7c31-48b2-b137-826bb29f4436"
CM022874.1	RepeatMasker	RC/Helitron	12723694	12724157	1437	+	.	ID="RND-1_FAMILY-171";TEgroup="ctg_1%7CRND-1_FAMILY-171%7C1";Tend="2675";Tstart="2218";shortTE="F";uid="c2b0ffb6-b34f-4e1d-ae57-0d5982e4cf0f"
CM022874.1	RepeatMasker	Unknown	52235985	52236317	736	+	.	ID="RND-5_FAMILY-1642";Tend="2213";Tstart="1946";shortTE="F";uid="e38dea66-c0ac-4045-b1df-b0c6e044e276"
CM022874.1	RepeatMasker	LTR/Gypsy	30414218	30414581	3124	+	.	ID="RND-6_FAMILY-5844";Tend="547";Tstart="185";shortTE="F";uid="4e8bb47c-ebca-4239-b64f-f27d766efb9d"
CM022874.1	RepeatMasker	DNA/TcMar-Tc1	44613657	44614056	3032	+	.	ID="RND-5_FAMILY-1880";Tend="1332";Tstart="924";shortTE="F";uid="0d29505a-00cc-4389-86d0-b89a140126e6"
CM022874.1	RepeatMasker	RC/Helitron	34322429	34322671	1373	+	.	ID="RND-1_FAMILY-193";Tend="903";Tstart="643";shortTE="F";uid="095e2756-affd-4224-907c-e1eb9352cef1"
CM022874.1	RepeatMasker	Unknown	18986527	18986635	709	+	.	ID="RND-5_FAMILY-1421";Tend="1655";Tstart="1544";shortTE="F";uid="a3c1caa5-5313-422a-8bef-da1eb72b6995"
CM022874.1	RepeatMasker	LINE/L2	28601712	28601897	931	+	.	ID="RND-4_FAMILY-1395";Tend="773";Tstart="561";shortTE="F";uid="261e1381-ef46-402b-b8a4-5656758762b6"
CM022874.1	RepeatMasker	Unknown	16329724	16329956	720	+	.	ID="RND-5_FAMILY-613";Tend="1809";Tstart="1575";shortTE="F";uid="18e266eb-839f-4a08-93a1-199a14374715"
CM022874.1	RepeatMasker	DNA/hAT-Charlie	47633471	47633620	1117	+	.	ID="RND-2_FAMILY-110";Tend="1123";Tstart="970";shortTE="F";uid="ffd40b3c-90e3-4900-b540-ee7df2dbd86e"
CM022874.1	RepeatMasker	Unknown	778230	778373	639	+	.	ID="RND-5_FAMILY-173";Tend="1220";Tstart="1088";shortTE="F";uid="45828013-21da-4bce-bd9c-210727894add"
CM022874.1	RepeatMasker	Unknown	35593035	35593285	980	+	.	ID="RND-6_FAMILY-9040";Tend="1326";Tstart="1089";shortTE="F";uid="7040b6aa-5aa8-4b8c-81d8-9f9f3c4cae3c"
CM022874.1	RepeatMasker	RC/Helitron	8996628	8997591	7988	+	.	ID="RND-1_FAMILY-389";Tend="1973";Tstart="992";shortTE="F";uid="fe24a6df-5724-4ad8-9f1d-caac0091d518"
CM022874.1	RepeatMasker	Unknown	1786107	1786389	1895	+	.	ID="RND-6_FAMILY-92";Tend="1514";Tstart="1208";shortTE="F";uid="f569c03e-4c0f-4d86-a5a5-d10d8da438d5"
CM022874.1	RepeatMasker	Satellite	40364698	40364959	1890	+	.	ID="RND-5_FAMILY-399";Tend="1203";Tstart="941";shortTE="F";uid="d03d5323-d519-4da6-a6d9-e060371bbc43"
CM022874.1	RepeatMasker	DNA/TcMar-Tc1	44052401	44052515	630	+	.	ID="RND-1_FAMILY-1007";Tend="2002";Tstart="1889";shortTE="F";uid="721ed173-4e28-4180-92c9-b5fe3380f0b5"
CM022874.1	RepeatMasker	LINE/RTE-BovB	4946228	4946542	1909	+	.	ID="RND-1_FAMILY-75";Tend="1809";Tstart="1481";shortTE="F";uid="2d250518-3f4f-4f87-9439-672b4cf64f1f"
CM022874.1	RepeatMasker	SINE/tRNA-RTE	34023844	34024003	881	+	.	ID="RND-6_FAMILY-11569";Tend="1178";Tstart="988";shortTE="F";uid="4434162f-aba1-49d4-b4e2-b0d509be9262"
CM022874.1	RepeatMasker	RC/Helitron	42615757	42615912	994	+	.	ID="RND-1_FAMILY-95";Tend="1038";Tstart="882";shortTE="F";uid="3dc2efe8-ab54-4f92-b3d6-311fdde62b97"
CM022874.1	RepeatMasker	DNA/CMC-Chapaev-3	34387766	34387866	566	+	.	ID="RND-6_FAMILY-2378";Tend="1303";Tstart="1209";shortTE="F";uid="0aa63e35-ebc8-4bf7-884c-a49f18d63f61"
CM022874.1	RepeatMasker	Unknown	17768801	17769073	868	+	.	ID="RND-4_FAMILY-337";TEgroup="ctg_1%7CRND-4_FAMILY-337%7C4";Tend="1157";Tstart="1014";shortTE="F";uid="de3c0755-54bc-416f-b4eb-f86e88f439cd"
CM022874.1	RepeatMasker	RC/Helitron	24007308	24007932	3282	+	.	ID="RND-5_FAMILY-688";Tend="1516";Tstart="930";shortTE="F";uid="3dd9a7c4-e1b0-414f-b823-287a616d15cf"
CM022874.1	RepeatMasker	SINE/tRNA-RTE	1700140	1700326	701	+	.	ID="RND-6_FAMILY-1330";Tend="1117";Tstart="927";shortTE="F";uid="6811b887-6844-4da0-a265-bcd0bcbda716"
CM022874.1	RepeatMasker	LINE/I	40614139	40614738	712	+	.	ID="VINGI-1_BTA";Tend="931";Tstart="287";shortTE="F";uid="5c7de095-3868-43f0-9d76-58b9ba2db509"
CM022874.1	RepeatMasker	Unknown	44695356	44695538	1173	+	.	ID="RND-5_FAMILY-1523";Tend="1111";Tstart="930";shortTE="F";uid="1779302f-527c-4273-9924-9e65f0fa1d5e"
CM022874.1	RepeatMasker	Unknown	20527944	20528159	842	+	.	ID="RND-4_FAMILY-859";Tend="1144";Tstart="927";shortTE="F";uid="7fa96ae7-0941-48a7-8750-e0c295ea0def"
CM022874.1	RepeatMasker	RC/Helitron	13088739	13089293	2236	+	.	ID="RND-1_FAMILY-193";Tend="1712";Tstart="1152";shortTE="F";uid="c4c647fc-55b0-475c-bfc2-80dfefec526a"
CM022874.1	RepeatMasker	LTR	37708387	37708870	3632	+	.	ID="RND-6_FAMILY-934";Tend="1576";Tstart="1097";shortTE="F";uid="ae42b1f2-a5bc-4c19-ba7b-e18a7e6cc73b"
CM022874.1	RepeatMasker	Unknown	40191037	40191343	1465	+	.	ID="RND-6_FAMILY-4999";Tend="1309";Tstart="1019";shortTE="F";uid="e7740846-c2fd-4e43-977d-2338941bf759"
CM022874.1	RepeatMasker	Unknown	44619367	44619515	1274	+	.	ID="RND-6_FAMILY-682";Tend="846";Tstart="694";shortTE="F";uid="7a2d46e6-b9a2-47ed-8633-fb7c917ef5f5"
CM022874.1	RepeatMasker	Satellite	3940622	3940766	1214	+	.	ID="RND-3_FAMILY-672";Tend="1183";Tstart="1039";shortTE="F";uid="c0943328-d8fb-42b1-a05f-0f992085db30"
CM022874.1	RepeatMasker	DNA/hAT-Tip100	2730651	2731385	3485	+	.	ID="RND-5_FAMILY-649";Tend="1768";Tstart="1096";shortTE="F";uid="a94a273b-4896-48fb-8ce3-fa0cc5a02376"
CM022874.1	RepeatMasker	DNA/hAT-Ac	49456876	49456984	729	+	.	ID="RND-5_FAMILY-599";Tend="1032";Tstart="923";shortTE="F";uid="9b81ed74-078a-4593-b9a0-90665808648f"
CM022874.1	RepeatMasker	Unknown	42802351	42802645	1426	+	.	ID="RND-4_FAMILY-737";Tend="1087";Tstart="749";shortTE="F";uid="c42bf60e-8b6e-4410-bcf9-a392a949c3d5"
CM022874.1	RepeatMasker	LINE/Penelope	44660393	44660537	584	+	.	ID="RND-1_FAMILY-829";Tend="285";Tstart="138";shortTE="F";uid="fde2b4e4-425a-4ee0-a876-63a22512ab77"
CM022874.1	RepeatMasker	Unknown	46455106	46455474	2634	+	.	ID="RND-6_FAMILY-1527";Tend="1307";Tstart="911";shortTE="F";uid="a17ec763-38e5-4172-8f99-0f75bc772760"
CM022874.1	RepeatMasker	LINE/RTE-BovB	15114765	15115066	2028	+	.	ID="RND-1_FAMILY-30";Tend="1121";Tstart="801";shortTE="F";uid="b5200917-2b6b-4a9a-bdcd-cb67c4e840bc"
CM022874.1	RepeatMasker	Unknown	47885644	47885979	2390	+	.	ID="RND-1_FAMILY-394";Tend="1295";Tstart="960";shortTE="F";uid="3ae00f8f-e366-4a3d-bdcf-80de8d3a528a"
CM022874.1	RepeatMasker	RC/Helitron	28035294	28035422	473	+	.	ID="RND-6_FAMILY-707";Tend="1118";Tstart="989";shortTE="F";uid="95994839-3c47-436a-ac92-1657cae5e238"
CM022874.1	RepeatMasker	Unknown	45097831	45098274	3638	+	.	ID="RND-1_FAMILY-924";Tend="1376";Tstart="931";shortTE="F";uid="3daef242-cf2b-47be-bf7b-b51e74308b32"
CM022874.1	RepeatMasker	DNA/hAT-Charlie	26211094	26211313	1590	+	.	ID="RND-2_FAMILY-110";Tend="1220";Tstart="991";shortTE="F";uid="b127ff37-6165-4277-a5a3-d4e099bbb469"
CM022874.1	RepeatMasker	Unknown	14431089	14431227	456	+	.	ID="RND-6_FAMILY-370";Tend="1958";Tstart="1810";shortTE="F";uid="c94ffa3b-6578-4f4f-9e1f-d4974f537aa6"
CM022874.1	RepeatMasker	RC/Helitron	40423651	40423790	2422	+	.	ID="RND-4_FAMILY-269";Tend="1459";Tstart="834";shortTE="F";uid="4b960f30-5c97-4cf4-a149-fbd097982aca"
CM022874.1	RepeatMasker	Unknown	38399022	38399217	1600	+	.	ID="RND-1_FAMILY-53";Tend="1100";Tstart="905";shortTE="F";uid="ab4ff21e-aa47-4e94-aca4-4c58d2547a0f"
CM022874.1	RepeatMasker	Unknown	20751905	20752259	2870	+	.	ID="RND-6_FAMILY-2400";Tend="1338";Tstart="987";shortTE="F";uid="f8721c77-c0e3-433f-acaf-b57233a8fea9"
CM022874.1	RepeatMasker	Unknown	7987687	7987812	520	+	.	ID="RND-6_FAMILY-6615";Tend="1064";Tstart="903";shortTE="F";uid="eb3899ce-92e1-4351-97f7-a993018e70dc"
CM022874.1	RepeatMasker	Unknown	51368841	51369214	2833	+	.	ID="RND-6_FAMILY-8794";Tend="1243";Tstart="867";shortTE="F";uid="75243d78-83df-47d6-9037-9bc3c58bb159"
CM022874.1	RepeatMasker	Satellite	38510969	38511237	1292	+	.	ID="RND-6_FAMILY-5508";Tend="1635";Tstart="1346";shortTE="F";uid="ffec308e-633e-446e-b739-2d464c5ca417"
CM022874.1	RepeatMasker	Unknown	18896572	18897490	4819	+	.	ID="RND-1_FAMILY-67";Tend="2097";Tstart="901";shortTE="F";uid="c8651343-a8f5-4add-86ee-27bddf9b1812"
CM022874.1	RepeatMasker	RC/Helitron	28388299	28388686	2010	+	.	ID="RND-4_FAMILY-77";Tend="2159";Tstart="1762";shortTE="F";uid="51d0932c-3652-4264-bbb7-abaad10698f4"
CM022874.1	RepeatMasker	Unknown	24270995	24271266	976	+	.	ID="RND-5_FAMILY-2891";Tend="1347";Tstart="1038";shortTE="F";uid="d2c67bf3-2e4f-4a37-8d01-414808d4cd01"
CM022874.1	RepeatMasker	DNA/TcMar-Tc1	33788446	33788554	764	+	.	ID="RND-5_FAMILY-1880";Tend="1420";Tstart="1318";shortTE="F";uid="1d69e5f4-6fc1-4997-8715-6bbd6970e2ad"
CM022874.1	RepeatMasker	LINE/RTE-BovB	35963515	35963666	1278	+	.	ID="RND-6_FAMILY-1630";Tend="1034";Tstart="883";shortTE="F";uid="65c3dca0-81cd-4d0c-ab18-d62d78c05e68"
CM022874.1	RepeatMasker	DNA/hAT-Tip100	5214829	5214936	510	+	.	ID="RND-1_FAMILY-585";Tend="948";Tstart="842";shortTE="F";uid="c5cec97b-c974-4698-abc8-ad043b40d30e"
CM022874.1	RepeatMasker	Unknown	35481854	35482189	1240	+	.	ID="RND-1_FAMILY-49";Tend="1361";Tstart="966";shortTE="F";uid="63f7ef2a-eb0b-445e-b621-5fa18b494e68"
CM022874.1	RepeatMasker	Unknown	25469337	25469578	1686	+	.	ID="RND-6_FAMILY-7290";Tend="1152";Tstart="885";shortTE="F";uid="346c6c2e-09a2-45a8-a177-8620b7a275dc"
CM022874.1	RepeatMasker	Unknown	10303978	10304079	729	+	.	ID="RND-5_FAMILY-2398";Tend="1096";Tstart="996";shortTE="F";uid="3bf0da6f-767b-467c-92f1-1693284635b5"
CM022874.1	RepeatMasker	DNA/Sola-1	1438805	1438930	578	+	.	ID="RND-6_FAMILY-924";Tend="1324";Tstart="1171";shortTE="F";uid="ad1b044e-cf6b-40b3-ad36-6c28a71ee608"
CM022874.1	RepeatMasker	Unknown	42412003	42412375	2331	+	.	ID="RND-1_FAMILY-49";Tend="1376";Tstart="966";shortTE="F";uid="78f7cb1a-ceda-4b6f-9ab6-6f4b0a37f583"
CM022874.1	RepeatMasker	RC/Helitron	45532584	45532950	1832	+	.	ID="RND-6_FAMILY-8344";Tend="1245";Tstart="560";shortTE="F";uid="e448dd60-bbd8-4c30-87bd-e21bc54a65dc"
CM022874.1	RepeatMasker	Unknown	50745549	50745679	764	+	.	ID="RND-1_FAMILY-915";Tend="947";Tstart="813";shortTE="F";uid="75f003a6-7d17-420c-a61d-95b8338e8a26"
CM022874.1	RepeatMasker	Unknown	43017677	43017852	1116	+	.	ID="RND-5_FAMILY-215";Tend="1124";Tstart="913";shortTE="F";uid="b8de9161-bac7-4159-9924-a46856fde4fd"
CM022874.1	RepeatMasker	Unknown	47718349	47718586	1403	+	.	ID="RND-1_FAMILY-109";Tend="1013";Tstart="798";shortTE="F";uid="0c18daf2-e313-4f94-8574-d0f780934652"
CM022874.1	RepeatMasker	DNA/hAT-Tip100	27796933	27797496	3287	+	.	ID="RND-1_FAMILY-461";Tend="1402";Tstart="817";shortTE="F";uid="32b0bf69-5fd9-493d-aac6-64b6df1d9ec9"
CM022874.1	RepeatMasker	Unknown	4926219	4926481	2081	+	.	ID="RND-6_FAMILY-7290";Tend="1425";Tstart="1163";shortTE="F";uid="f4b7d255-938c-4153-9d0f-e8f77237caee"
CM022874.1	RepeatMasker	Unknown	12916679	12917473	3905	+	.	ID="RND-4_FAMILY-337";Tend="1821";Tstart="1029";shortTE="F";uid="02ebb0e3-6edb-4984-ba3b-d7a74169a46f"
CM022874.1	RepeatMasker	Unknown	21164617	21164987	1461	+	.	ID="RND-5_FAMILY-594";Tend="907";Tstart="515";shortTE="F";uid="4fc0e33d-f270-45d4-a4db-e29fef727377"
CM022874.1	RepeatMasker	Unknown	5827976	5828136	1015	+	.	ID="RND-1_FAMILY-116";Tend="1126";Tstart="960";shortTE="F";uid="894812e2-3d42-42f3-96f2-d1d854b8fe9a"
CM022874.1	RepeatMasker	Unknown	43645895	43646293	2014	+	.	ID="RND-5_FAMILY-502";Tend="1390";Tstart="951";shortTE="F";uid="01dd4764-c7b9-4fcd-9505-5d44466b868a"
CM022874.1	RepeatMasker	DNA/hAT-Tip100	10644350	10644544	432	+	.	ID="RND-4_FAMILY-2323";Tend="1308";Tstart="1111";shortTE="F";uid="f1a9be98-dbd7-4c16-8da4-c653728d5919"
CM022874.1	RepeatMasker	Satellite	35234692	35234814	1020	+	.	ID="RND-6_FAMILY-577";Tend="1297";Tstart="1177";shortTE="F";uid="f41584d1-26bc-4832-8aa7-9457eadabee8"
CM022874.1	RepeatMasker	Unknown	38318287	38318918	4002	+	.	ID="RND-5_FAMILY-1653";Tend="1431";Tstart="770";shortTE="F";uid="c013ea3e-7199-4191-8864-09e6ac5e0d26"
CM022874.1	RepeatMasker	Unknown	43909209	43909782	4891	+	.	ID="RND-4_FAMILY-142";Tend="1216";Tstart="645";shortTE="F";uid="5e1ded41-89e7-44d8-87a3-d8ed48ed944d"
CM022874.1	RepeatMasker	Satellite	15206493	15206631	685	+	.	ID="RND-6_FAMILY-46";Tend="1492";Tstart="1333";shortTE="F";uid="497e4205-1c91-4170-9675-208cc6b5a63d"
CM022874.1	RepeatMasker	Unknown	40594894	40595238	2484	+	.	ID="RND-1_FAMILY-716";Tend="1387";Tstart="1014";shortTE="F";uid="7fb02df3-8204-465e-91b5-a62a6e10ed7e"
CM022874.1	RepeatMasker	LINE/CR1	28436658	28438044	10197	+	.	ID="RND-6_FAMILY-15256";Tend="2133";Tstart="761";shortTE="F";uid="2acc017b-5226-47e4-92b7-82db2e3ea7d9"
CM022874.1	RepeatMasker	DNA/hAT-Charlie	4367518	4367682	422	+	.	ID="RND-6_FAMILY-2166";Tend="1392";Tstart="1231";shortTE="F";uid="0550ee3e-3f37-465d-b936-de121a08f867"
CM022874.1	RepeatMasker	Unknown	4182621	4182737	471	+	.	ID="RND-6_FAMILY-87";Tend="1108";Tstart="974";shortTE="F";uid="a4010a19-99cb-4ab0-b3b5-d3ecfdbbc9bd"
CM022874.1	RepeatMasker	RC/Helitron	40580647	40581047	2167	+	.	ID="RND-4_FAMILY-2756";Tend="1366";Tstart="951";shortTE="F";uid="8a4e84fc-0f33-45a9-9bb4-8be26c400471"
CM022874.1	RepeatMasker	DNA/hAT-Tip100	38949635	38949872	1530	+	.	ID="RND-4_FAMILY-13";Tend="1095";Tstart="860";shortTE="F";uid="25997b58-a4aa-4534-a8ab-1ad4b2d6144f"
CM022874.1	RepeatMasker	Unknown	32114172	32115312	8766	+	.	ID="RND-6_FAMILY-370";Tend="2083";Tstart="962";shortTE="F";uid="4ec483cd-ceea-4004-9425-f34a2ac868ad"
CM022874.1	RepeatMasker	DNA/hAT-Tip100	42076898	42077141	1374	+	.	ID="RND-3_FAMILY-262";Tend="1129";Tstart="881";shortTE="F";uid="06bd667b-615c-4351-961e-3ed5de26047a"
CM022874.1	RepeatMasker	RC/Helitron	27207715	27207862	1245	+	.	ID="RND-6_FAMILY-8344";Tend="1247";Tstart="1099";shortTE="F";uid="c84945d1-bf13-456a-a7f4-ad7b4ead2066"
CM022874.1	RepeatMasker	DNA/hAT-Charlie	50648395	50648597	722	+	.	ID="RND-6_FAMILY-829";Tend="665";Tstart="469";shortTE="F";uid="8565be48-783e-43f8-952b-8e3b00a794cf"
CM022874.1	RepeatMasker	LTR/Pao	18325980	18326488	457	+	.	ID="RND-6_FAMILY-3364";Tend="1279";Tstart="772";shortTE="F";uid="640b7daf-6db1-4a3e-8451-0f42896c1d19"
CM022874.1	RepeatMasker	Unknown	40686042	40686144	420	+	.	ID="RND-4_FAMILY-734";Tend="776";Tstart="677";shortTE="F";uid="723c6aea-3453-417a-8127-ffd6396be850"
CM022874.1	RepeatMasker	Unknown	37288342	37288864	3573	+	.	ID="RND-5_FAMILY-574";Tend="1054";Tstart="528";shortTE="F";uid="f0cbed6a-6a77-4275-b803-413d53ea4284"
CM022874.1	RepeatMasker	Unknown	14593557	14593718	1150	+	.	ID="RND-6_FAMILY-9342";Tend="1116";Tstart="948";shortTE="F";uid="b2521bc7-4575-4b9b-a57a-55b716ac880c"
CM022874.1	RepeatMasker	DNA/PiggyBac	4953466	4953640	1382	+	.	ID="RND-6_FAMILY-11224";Tend="1798";Tstart="1623";shortTE="F";uid="015c2ce8-49c1-4dc2-b200-c3bf6247dc38"
CM022874.1	RepeatMasker	Satellite	41262241	41262452	1103	+	.	ID="RND-6_FAMILY-46";Tend="1520";Tstart="1273";shortTE="F";uid="d284ddfa-ea44-48f2-a947-875327cae2aa"
CM022874.1	RepeatMasker	Unknown	51467331	51467512	818	+	.	ID="RND-4_FAMILY-452";Tend="1148";Tstart="929";shortTE="F";uid="7c8631d8-edd7-43cc-8994-cb2e52df9dea"
CM022874.1	RepeatMasker	Unknown	6753431	6753653	527	+	.	ID="RND-4_FAMILY-190";Tend="1012";Tstart="783";shortTE="F";uid="55da8c47-8cea-45e4-b401-11c44bee88c6"
CM022874.1	RepeatMasker	DNA/TcMar-Tc1	21507633	21508366	2551	+	.	ID="RND-6_FAMILY-6188";Tend="923";Tstart="247";shortTE="F";uid="c5364f19-6487-4efc-bd50-90d55a3077bb"
CM022874.1	RepeatMasker	Unknown	7974803	7975025	498	+	.	ID="RND-6_FAMILY-370";Tend="2013";Tstart="1783";shortTE="F";uid="5957fce8-8e5b-4951-b540-a6448cbd177e"
CM022874.1	RepeatMasker	Unknown	29633586	29633994	2763	+	.	ID="RND-1_FAMILY-189";Tend="2441";Tstart="2052";shortTE="F";uid="7c9aef01-65b6-4846-afcf-7611cb5e5fa2"
CM022874.1	RepeatMasker	Unknown	43495363	43495486	606	+	.	ID="RND-6_FAMILY-11688";Tend="903";Tstart="793";shortTE="F";uid="d72a436b-b99c-48dc-9086-e326747af1c7"
CM022874.1	RepeatMasker	Satellite	7531226	7531493	1727	+	.	ID="RND-6_FAMILY-577";Tend="1029";Tstart="759";shortTE="F";uid="50e6ae19-4c81-4f6b-b8ae-e35f5c5cb126"
CM022874.1	RepeatMasker	RC/Helitron	27061995	27062105	777	+	.	ID="RND-1_FAMILY-31";Tend="1529";Tstart="1382";shortTE="F";uid="97f81b3c-a1b5-4343-8a91-153970c61017"
CM022874.1	RepeatMasker	Unknown	44405600	44405872	1886	+	.	ID="RND-1_FAMILY-266";Tend="1236";Tstart="968";shortTE="F";uid="eb18c0c8-34c9-497b-ac70-4c3fec172c55"
CM022874.1	RepeatMasker	DNA/hAT-Tip100	17989523	17989674	631	+	.	ID="RND-5_FAMILY-649";Tend="1097";Tstart="948";shortTE="F";uid="78acbe39-3e5d-43c1-b68e-fb8e6944809e"
CM022874.1	RepeatMasker	LTR/Gypsy	29897319	29897431	721	+	.	ID="RND-5_FAMILY-5855";Tend="1018";Tstart="903";shortTE="F";uid="29d8b3ae-be21-4c56-a735-2c71ca1b4ad0"
CM022874.1	RepeatMasker	LINE/RTE-BovB	8393221	8393443	1530	+	.	ID="RND-6_FAMILY-380";Tend="1098";Tstart="875";shortTE="F";uid="285ceb0e-8100-4f3c-ba09-0fd607cd52ff"
CM022874.1	RepeatMasker	Unknown	17083216	17083398	530	+	.	ID="RND-1_FAMILY-147";TEgroup="ctg_1%7CRND-1_FAMILY-147%7C6";Tend="1280";Tstart="1211";shortTE="T";uid="e65b012f-078a-4d93-bd03-6aa07a66f041"
CM022874.1	RepeatMasker	DNA	22706320	22707063	2929	+	.	ID="RND-3_FAMILY-44";Tend="1706";Tstart="970";shortTE="F";uid="1eaba77a-2d9f-4e7e-b279-6ceaee1bf8a5"
CM022874.1	RepeatMasker	LINE/I	30560776	30562448	7258	+	.	ID="RND-6_FAMILY-1732";Tend="1751";Tstart="77";shortTE="F";uid="d2b94879-49ce-4684-a532-0d2d26d5f733"
CM022874.1	RepeatMasker	Unknown	26982261	26983181	3099	+	.	ID="RND-6_FAMILY-1317";Tend="1598";Tstart="803";shortTE="F";uid="43499dd6-9d04-41ec-89ec-f4deefbb732d"
CM022874.1	RepeatMasker	Unknown	19981950	19982433	2406	+	.	ID="RND-1_FAMILY-596";Tend="2680";Tstart="2245";shortTE="F";uid="f458c556-66aa-4c4f-b065-329c7de56781"
CM022874.1	RepeatMasker	DNA/hAT-Tip100	14184313	14184532	1218	+	.	ID="RND-1_FAMILY-217";Tend="1031";Tstart="845";shortTE="F";uid="ae1097fe-8a64-475a-a70b-eb6ac72a8d86"
CM022874.1	RepeatMasker	DNA	40621262	40621418	434	+	.	ID="RND-4_FAMILY-1031";Tend="357";Tstart="239";shortTE="F";uid="76dfd44d-0021-4b96-b18a-041cfbcd4785"
CM022874.1	RepeatMasker	RC/Helitron	4521487	4521599	490	+	.	ID="RND-6_FAMILY-6367";Tend="1008";Tstart="889";shortTE="F";uid="393d804f-e2b0-4ac9-b789-df16d6861975"
CM022874.1	RepeatMasker	DNA/hAT-Tip100	47014077	47014182	697	+	.	ID="RND-5_FAMILY-3248";Tend="1527";Tstart="1428";shortTE="F";uid="04855aa7-24c9-486c-b64b-c446b770f25c"
CM022874.1	RepeatMasker	SINE/tRNA-RTE	6476797	6476985	1001	+	.	ID="RND-1_FAMILY-65";Tend="1100";Tstart="905";shortTE="F";uid="31f739b7-b725-4ea7-838c-3e7af99c4c0e"
CM022874.1	RepeatMasker	SINE/tRNA-RTE	43559755	43559862	526	+	.	ID="RND-4_FAMILY-384";Tend="1055";Tstart="956";shortTE="F";uid="3f4a139c-a471-4fe5-8ad2-922a7283317c"
CM022874.1	RepeatMasker	Unknown	51386754	51387079	815	+	.	ID="RND-6_FAMILY-2576";TEgroup="ctg_1%7CRND-6_FAMILY-2576%7C2";Tend="1761";Tstart="1664";shortTE="T";uid="c778e84d-6250-4336-ae92-56a4e030e927"
CM022874.1	RepeatMasker	Unknown	5899679	5899901	759	+	.	ID="RND-6_FAMILY-9040";Tend="1355";Tstart="1160";shortTE="F";uid="a0c97ddc-747c-4fcc-976c-ffc669324aa0"
CM022874.1	RepeatMasker	RC/Helitron	13814631	13814965	1664	+	.	ID="RND-6_FAMILY-6367";Tend="1309";Tstart="989";shortTE="F";uid="763342ee-b53b-417c-a0bf-3d7d66c8efe5"
CM022874.1	RepeatMasker	Unknown	23531982	23532675	5215	+	.	ID="RND-1_FAMILY-102";Tend="1659";Tstart="967";shortTE="F";uid="52a38f9d-e6f4-4917-ae72-3740044c8672"
CM022874.1	RepeatMasker	Satellite	16140536	16140879	2360	+	.	ID="RND-5_FAMILY-1876";Tend="2503";Tstart="2153";shortTE="F";uid="c76b7524-a3f8-4d3e-a524-fd33ccdce0e5"
CM022874.1	RepeatMasker	LINE/I-Jockey	18503556	18504106	3473	+	.	ID="RND-6_FAMILY-2441";Tend="1311";Tstart="724";shortTE="F";uid="0053310e-1716-4f55-8615-4b8c79e5aeb4"
CM022874.1	RepeatMasker	LTR/ERV1	11811240	11811550	987	+	.	ID="RND-1_FAMILY-268";Tend="1126";Tstart="883";shortTE="F";uid="fbcbfa86-86a3-483f-a49b-dddab38e73f8"
CM022874.1	RepeatMasker	DNA/hAT-Tip100	36208365	36208605	1258	+	.	ID="RND-5_FAMILY-3574";Tend="1275";Tstart="1041";shortTE="F";uid="7b6acc04-e1e6-460f-8aad-4c399a9da1d8"
CM022874.1	RepeatMasker	Unknown	42090127	42090328	1566	+	.	ID="RND-1_FAMILY-66";Tend="1147";Tstart="943";shortTE="F";uid="55fa49f4-bbb0-4bc3-b3d8-9ceff15713d6"
CM022874.1	RepeatMasker	Unknown	36258980	36259136	983	+	.	ID="RND-6_FAMILY-154";Tend="1376";Tstart="1215";shortTE="F";uid="a5ee40de-9783-4c73-9d16-438eb44405e0"
CM022874.1	RepeatMasker	Unknown	42895330	42895569	922	+	.	ID="RND-4_FAMILY-70";Tend="1095";Tstart="898";shortTE="F";uid="8aa2aa6a-921a-4ca0-87ae-b96f8fba3af3"
CM022874.1	RepeatMasker	RC/Helitron	18590813	18590995	750	+	.	ID="RND-6_FAMILY-4124";Tend="1326";Tstart="1133";shortTE="F";uid="f97cf1c2-f01c-4a37-a1ba-77875f55e287"
CM022874.1	RepeatMasker	Unknown	52024108	52024411	2112	+	.	ID="RND-1_FAMILY-102";Tend="1637";Tstart="1301";shortTE="F";uid="c1a9a85d-6ce8-4e4f-96d4-9ed127249a9e"
CM022874.1	RepeatMasker	SINE/MIR	3157764	3158005	715	+	.	ID="RND-1_FAMILY-44";Tend="1183";Tstart="884";shortTE="F";uid="4d006fca-d6e7-4ac6-8e0d-8010fd4a6668"
CM022874.1	RepeatMasker	RC/Helitron	3958711	3958837	538	+	.	ID="RND-1_FAMILY-204";Tend="2673";Tstart="2539";shortTE="F";uid="64916001-057e-4f0c-94fb-f375057a5618"
CM022874.1	RepeatMasker	Unknown	44894593	44894730	846	+	.	ID="RND-4_FAMILY-4275";Tend="1085";Tstart="938";shortTE="F";uid="3a7630bf-4c9b-484f-b3e1-de8cd25abe4a"
CM022874.1	RepeatMasker	RC/Helitron	11878362	11878494	608	+	.	ID="RND-1_FAMILY-171";Tend="224";Tstart="90";shortTE="F";uid="2e88cd52-d819-4d59-822c-d5094527bb87"
CM022874.1	RepeatMasker	DNA/hAT-Tip100	26458720	26459174	2844	+	.	ID="RND-1_FAMILY-566";Tend="1357";Tstart="892";shortTE="F";uid="13c8c1ff-fc58-42e6-852c-b9662b391930"
CM022874.1	RepeatMasker	Unknown	23958517	23958617	432	+	.	ID="RND-6_FAMILY-3679";Tend="1690";Tstart="1590";shortTE="F";uid="d07f1f6a-28fd-43e2-a56f-342334ba8712"
CM022874.1	RepeatMasker	RC/Helitron	3675203	3675408	1694	+	.	ID="RND-6_FAMILY-2083";Tend="1185";Tstart="970";shortTE="F";uid="046ed954-9f1d-4fee-8d1c-9580967d083e"
CM022874.1	RepeatMasker	SINE/5S	48898292	48898537	2231	+	.	ID="RND-6_FAMILY-1021";Tend="1200";Tstart="955";shortTE="F";uid="a50fd4c9-8ba0-414b-b5a8-07aaf26aae46"
CM022874.1	RepeatMasker	LINE/CR1	20335762	20336536	1419	+	.	ID="RND-1_FAMILY-382";TEgroup="ctg_1%7CRND-1_FAMILY-382%7C3";Tend="1986";Tstart="802";shortTE="F";uid="33ae430b-1957-4e2b-a8ea-28c4ab90cc0c"
CM022874.1	RepeatMasker	Unknown	2569306	2569479	1032	+	.	ID="RND-1_FAMILY-147";Tend="1292";Tstart="1132";shortTE="F";uid="93fec739-c32a-4097-96af-0c9b82a20317"
CM022874.1	RepeatMasker	Unknown	30288389	30288548	401	+	.	ID="RND-6_FAMILY-1647";Tend="712";Tstart="529";shortTE="F";uid="924e40b5-0461-45b0-92ff-f9767c62ee49"
CM022874.1	RepeatMasker	Unknown	2915814	2915981	953	+	.	ID="RND-2_FAMILY-22";Tend="1131";Tstart="954";shortTE="F";uid="e1b1f21a-1bbb-4208-ac2e-f14cdeaad1b2"
CM022874.1	RepeatMasker	SINE/tRNA-RTE	20592252	20592546	1648	+	.	ID="RND-1_FAMILY-48";Tend="1184";Tstart="888";shortTE="F";uid="7707030d-ed25-4452-8c1f-4226979e5050"
CM022874.1	RepeatMasker	Unknown	51271250	51271690	992	+	.	ID="RND-1_FAMILY-654";TEgroup="ctg_1%7CRND-1_FAMILY-654%7C2";Tend="1654";Tstart="992";shortTE="F";uid="b42ff1d5-4cbd-42f1-8727-d2c759220f30"
CM022874.1	RepeatMasker	Unknown	38896023	38896791	3994	+	.	ID="RND-1_FAMILY-117";Tend="923";Tstart="62";shortTE="F";uid="3e50eff3-4ca1-4c2e-9331-b9c50b66e1ef"
CM022874.1	RepeatMasker	DNA/CMC-Chapaev-3	45099497	45099933	3274	+	.	ID="RND-6_FAMILY-672";Tend="1350";Tstart="917";shortTE="F";uid="fed58b3f-2d6e-40b8-a51d-1d2924e311ca"
CM022874.1	RepeatMasker	DNA	14412546	14413099	2944	+	.	ID="rnd-4_family-966";Tend="1519";Tstart="571";shortTE="F";uid="91861dfd-09d3-4e52-9882-d20c682d7dc0"
CM022874.1	RepeatMasker	Unknown	19260541	19260779	1994	+	.	ID="RND-1_FAMILY-452";Tend="631";Tstart="393";shortTE="F";uid="70a04c6d-54aa-4479-b744-fdf82ed28cef"
CM022874.1	RepeatMasker	RC/Helitron	51297542	51298035	4086	+	.	ID="RND-5_FAMILY-322";Tend="1135";Tstart="643";shortTE="F";uid="fdc50670-49ad-4b7e-94f8-983ed25621b9"
CM022874.1	RepeatMasker	Unknown	34215837	34215939	498	+	.	ID="RND-4_FAMILY-1056";Tend="554";Tstart="443";shortTE="F";uid="8261b4ab-16e7-45c3-bbeb-4e284737ca37"
CM022874.1	RepeatMasker	LINE/RTE-BovB	31711738	31712322	572	+	.	ID="RTE-34_LMI";Tend="1409";Tstart="836";shortTE="F";uid="5b1455c3-d822-49e7-8671-3d62bfd962ea"
CM022874.1	RepeatMasker	Unknown	18098454	18100396	11002	+	.	ID="RND-6_FAMILY-10370";TEgroup="ctg_1%7CRND-6_FAMILY-10370%7C1";Tend="2457";Tstart="643";shortTE="F";uid="29a1ab0f-94a4-4983-8a9f-59c0a508b4f1"
CM022874.1	RepeatMasker	Unknown	51511657	51511982	2010	+	.	ID="RND-6_FAMILY-3656";Tend="1486";Tstart="1197";shortTE="F";uid="d83457c0-56c1-4a0f-84c7-4c7aa1ae29b0"
CM022874.1	RepeatMasker	Unknown	21472021	21472495	3432	+	.	ID="RND-6_FAMILY-1647";Tend="1179";Tstart="677";shortTE="F";uid="fd17c487-6d6c-4a3a-bb33-dbe39d295360"
CM022874.1	RepeatMasker	Unknown	20215947	20216134	458	+	.	ID="RND-2_FAMILY-238";Tend="1048";Tstart="830";shortTE="F";uid="f8ae093c-fad4-4d15-9720-755d87a66e35"
CM022874.1	RepeatMasker	SINE/5S	48690182	48690428	2142	+	.	ID="RND-6_FAMILY-1021";Tend="1190";Tstart="944";shortTE="F";uid="025428dc-dd75-4b00-b607-e680560fe6b8"
CM022874.1	RepeatMasker	Satellite	30103448	30103670	823	+	.	ID="RND-3_FAMILY-672";Tend="1153";Tstart="888";shortTE="F";uid="1b5b3292-e854-4a88-b66a-abf6a7802c95"
CM022874.1	RepeatMasker	Unknown	23278028	23278210	616	+	.	ID="RND-6_FAMILY-3995";Tend="1293";Tstart="1107";shortTE="F";uid="78759a0a-38ca-42d5-9997-1bcd7810cb80"
CM022874.1	RepeatMasker	Unknown	27132894	27133057	1332	+	.	ID="RND-1_FAMILY-28";Tend="893";Tstart="730";shortTE="F";uid="29cb1da2-dd0d-4f35-b169-56133535082c"
CM022874.1	RepeatMasker	Unknown	12079599	12080008	1301	+	.	ID="RND-6_FAMILY-3992";Tend="1539";Tstart="1084";shortTE="F";uid="5d2a0bac-ef6b-47fe-af82-f06f75e0e332"
CM022874.1	RepeatMasker	LINE/Penelope	36689080	36689193	837	+	.	ID="RND-6_FAMILY-1806";Tend="1599";Tstart="1507";shortTE="F";uid="e26a43c4-9413-4831-83e2-387af46090f5"
CM022874.1	RepeatMasker	Unknown	22816233	22816424	1501	+	.	ID="RND-4_FAMILY-734";Tend="910";Tstart="727";shortTE="F";uid="2a5ea229-1a3c-48b9-a023-f09cf6fd8f72"
CM022874.1	RepeatMasker	Unknown	51076345	51077080	726	+	.	ID="RND-1_FAMILY-441";Tend="1684";Tstart="1025";shortTE="F";uid="78c8e585-ff3b-4da7-8693-edf36b37195c"
CM022874.1	RepeatMasker	LINE/RTE-BovB	49151191	49151463	1132	+	.	ID="RND-6_FAMILY-380";Tend="1198";Tstart="971";shortTE="F";uid="7a44156e-4b3e-446f-9be0-437ca4b278a5"
CM022874.1	RepeatMasker	DNA/TcMar-Tc1	2801887	2802371	3999	+	.	ID="RND-6_FAMILY-4109";Tend="1284";Tstart="802";shortTE="F";uid="1184f9c2-2f08-4e5d-ac28-7969f5c5b41d"
[truncated: 612,039 more rows]
