# Supplementary material for: Transposon accumulation at xenobiotic gene family loci in aphids
Source: Genome Res. 2023 Oct;33(10):1718–33. doi: 10.1101/gr.277820.123 (PMC10691553; doi:10.1101/gr.277820.123)
Supplement: Supplement 13 [file Supplemental_File_S2.tar.gz › Supplemental_File_S2/sogatellaFurcifera_GCA_017141385.1.filteredRepeats.gff]

CM029546.1	RepeatMasker	Unknown	1	784	3592	+	NA	Tstart=887;Tend=1679;ID=RND-1_FAMILY-22;shortTE=F
CM029546.1	RepeatMasker	DNA/P	1005	3201	17973	+	NA	Tstart=372;Tend=2569;ID=RND-6_FAMILY-2101;shortTE=F
CM029546.1	RepeatMasker	LINE/RTE-BovB	3386	3683	418	-	NA	Tstart=307;Tend=606;ID=RTE-27_LMI;shortTE=F
CM029546.1	RepeatMasker	Unknown	4033	4911	5664	-	NA	Tstart=776;Tend=1660;ID=RND-1_FAMILY-757;shortTE=F
CM029546.1	RepeatMasker	Unknown	4991	5703	1245	+	NA	Tstart=2534;Tend=3006;ID=RND-1_FAMILY-270;shortTE=F
CM029546.1	RepeatMasker	DNA	6667	6861	700	+	NA	Tstart=1491;Tend=1695;ID=RND-1_FAMILY-196;shortTE=F
CM029546.1	RepeatMasker	Unknown	6891	7026	404	+	NA	Tstart=2348;Tend=2488;ID=RND-1_FAMILY-56;shortTE=F
CM029546.1	RepeatMasker	RC/Helitron	7217	8034	6305	+	NA	Tstart=1359;Tend=2186;ID=RND-4_FAMILY-19;shortTE=F
CM029546.1	RepeatMasker	Unknown	8843	9250	988	+	NA	Tstart=2575;Tend=2959;ID=RND-6_FAMILY-1277;shortTE=F
CM029546.1	RepeatMasker	LINE/RTE-X	11505	11621	625	-	NA	Tstart=1441;Tend=1573;ID=RND-6_FAMILY-1790;shortTE=F
CM029546.1	RepeatMasker	LTR/Pao	11778	12484	5063	-	NA	Tstart=906;Tend=1636;ID=RND-4_FAMILY-53;shortTE=F
CM029546.1	RepeatMasker	Unknown	14320	14426	478	+	NA	Tstart=898;Tend=1001;ID=RND-1_FAMILY-137;shortTE=F
CM029546.1	RepeatMasker	Unknown	14446	15461	7621	+	NA	Tstart=566;Tend=1622;ID=RND-5_FAMILY-589;shortTE=F
CM029546.1	RepeatMasker	Unknown	15953	16076	786	-	NA	Tstart=922;Tend=1041;ID=RND-1_FAMILY-151;shortTE=F
CM029546.1	RepeatMasker	Unknown	16721	16896	461	-	NA	Tstart=2332;Tend=2477;ID=RND-1_FAMILY-56;shortTE=F
CM029546.1	RepeatMasker	Unknown	16913	17137	544	+	NA	Tstart=97;Tend=336;ID=RND-1_FAMILY-137;shortTE=F
CM029546.1	RepeatMasker	LTR/ERV1	16937	17168	1188	-	NA	Tstart=847;Tend=1100;ID=RND-6_FAMILY-1988;shortTE=F
CM029546.1	RepeatMasker	Unknown	16967	17216	1449	-	NA	Tstart=874;Tend=1129;ID=RND-6_FAMILY-425;shortTE=F
CM029546.1	RepeatMasker	Unknown	17222	17644	3393	+	NA	Tstart=943;Tend=1358;ID=RND-6_FAMILY-7320;shortTE=F
CM029546.1	RepeatMasker	Unknown	17747	17899	603	-	NA	Tstart=909;Tend=1055;ID=RND-1_FAMILY-801;shortTE=F
CM029546.1	RepeatMasker	LINE/RTE-BovB	18841	19122	564	+	NA	Tstart=5349;Tend=5615;ID=RND-5_FAMILY-2046;shortTE=F
CM029546.1	RepeatMasker	LTR/ERV1	18906	19124	1577	+	NA	Tstart=846;Tend=1064;ID=RND-6_FAMILY-1988;shortTE=F
CM029546.1	RepeatMasker	Unknown	19645	19817	619	-	NA	Tstart=2324;Tend=2477;ID=RND-1_FAMILY-56;shortTE=F
CM029546.1	RepeatMasker	Unknown	19696	19861	547	+	NA	Tstart=909;Tend=1063;ID=RND-1_FAMILY-801;shortTE=F
CM029546.1	RepeatMasker	Unknown	22688	22839	974	+	NA	Tstart=3699;Tend=3847;ID=RND-1_FAMILY-512;shortTE=F
CM029546.1	RepeatMasker	Unknown	22712	22871	782	-	NA	Tstart=785;Tend=950;ID=RND-1_FAMILY-75;shortTE=F
CM029546.1	RepeatMasker	Unknown	23806	24695	5403	-	NA	Tstart=869;Tend=1684;ID=RND-5_FAMILY-2266;shortTE=F
CM029546.1	RepeatMasker	Unknown	24885	25074	590	-	NA	Tstart=2289;Tend=2474;ID=RND-1_FAMILY-56;shortTE=F
CM029546.1	RepeatMasker	Unknown	26446	26630	1122	+	NA	Tstart=492;Tend=669;ID=RND-6_FAMILY-7922;shortTE=F
CM029546.1	RepeatMasker	Unknown	27193	27517	2492	-	NA	Tstart=864;Tend=1186;ID=RND-6_FAMILY-41;shortTE=F
CM029546.1	RepeatMasker	Unknown	27745	28012	984	-	NA	Tstart=2000;Tend=2238;ID=RND-5_FAMILY-347;shortTE=F
CM029546.1	RepeatMasker	Unknown	28234	28414	820	-	NA	Tstart=1228;Tend=1412;ID=RND-1_FAMILY-125;shortTE=F
CM029546.1	RepeatMasker	DNA/hAT-Ac	28930	29062	452	+	NA	Tstart=1311;Tend=1446;ID=RND-1_FAMILY-649;shortTE=F
CM029546.1	RepeatMasker	Unknown	29543	29665	782	-	NA	Tstart=1054;Tend=1143;ID=RND-6_FAMILY-5246;shortTE=F
CM029546.1	RepeatMasker	LINE/L2	30066	30337	987	-	NA	Tstart=1782;Tend=2073;ID=RND-6_FAMILY-6312;shortTE=F
CM029546.1	RepeatMasker	Unknown	30470	30779	2378	-	NA	Tstart=574;Tend=886;ID=RND-6_FAMILY-4261;shortTE=F
CM029546.1	RepeatMasker	Unknown	30905	31069	918	-	NA	Tstart=1783;Tend=1949;ID=RND-5_FAMILY-1633;shortTE=F
CM029546.1	RepeatMasker	Unknown	31327	32036	5233	-	NA	Tstart=864;Tend=1545;ID=RND-1_FAMILY-379;shortTE=F
CM029546.1	RepeatMasker	LTR/ERV1	32324	32603	1697	-	NA	Tstart=842;Tend=1160;ID=RND-6_FAMILY-1988;shortTE=F
CM029546.1	RepeatMasker	Unknown	33017	33926	604	+	NA	Tstart=813;Tend=1678;ID=RND-6_FAMILY-49;shortTE=F;TEgroup=ctg_1|RND-6_FAMILY-49|1
CM029546.1	RepeatMasker	Unknown	34093	34314	1377	+	NA	Tstart=906;Tend=1122;ID=RND-6_FAMILY-425;shortTE=F
CM029546.1	RepeatMasker	LINE/I-Jockey	34104	34348	758	-	NA	Tstart=1260;Tend=1506;ID=RND-6_FAMILY-9435;shortTE=F
CM029546.1	RepeatMasker	Unknown	34470	35320	6656	+	NA	Tstart=789;Tend=1653;ID=RND-1_FAMILY-299;shortTE=F
CM029546.1	RepeatMasker	Unknown	35316	37538	19412	+	NA	Tstart=687;Tend=2929;ID=RND-6_FAMILY-4074;shortTE=F
CM029546.1	RepeatMasker	Unknown	38995	39731	5739	-	NA	Tstart=895;Tend=1662;ID=RND-1_FAMILY-125;shortTE=F
CM029546.1	RepeatMasker	Unknown	39889	40085	410	+	NA	Tstart=2223;Tend=2420;ID=RND-6_FAMILY-2528;shortTE=T;TEgroup=ctg_1|RND-6_FAMILY-2528|1
CM029546.1	RepeatMasker	Unknown	39910	40052	591	-	NA	Tstart=1845;Tend=1988;ID=RND-6_FAMILY-3929;shortTE=F
CM029546.1	RepeatMasker	Unknown	40433	40691	1922	-	NA	Tstart=1037;Tend=1296;ID=RND-1_FAMILY-42;shortTE=F
CM029546.1	RepeatMasker	Unknown	40800	41631	5147	+	NA	Tstart=998;Tend=1878;ID=RND-6_FAMILY-6551;shortTE=F
CM029546.1	RepeatMasker	Unknown	42076	42565	650	+	NA	Tstart=1233;Tend=1990;ID=RND-5_FAMILY-483;shortTE=F
CM029546.1	RepeatMasker	Unknown	42555	42833	2143	+	NA	Tstart=970;Tend=1268;ID=RND-1_FAMILY-16;shortTE=F
CM029546.1	RepeatMasker	Unknown	42953	43361	3129	-	NA	Tstart=864;Tend=1263;ID=RND-6_FAMILY-43;shortTE=F
CM029546.1	RepeatMasker	RC/Helitron	44043	44853	4520	-	NA	Tstart=585;Tend=1368;ID=RND-4_FAMILY-19;shortTE=F
CM029546.1	RepeatMasker	Unknown	44933	45124	1013	-	NA	Tstart=2231;Tend=2422;ID=RND-6_FAMILY-2528;shortTE=F
CM029546.1	RepeatMasker	Unknown	45538	45729	1347	-	NA	Tstart=928;Tend=1119;ID=RND-6_FAMILY-5246;shortTE=F
CM029546.1	RepeatMasker	Unknown	46724	47072	855	+	NA	Tstart=575;Tend=1235;ID=RND-6_FAMILY-425;shortTE=F
CM029546.1	RepeatMasker	Unknown	47603	48248	858	-	NA	Tstart=878;Tend=1393;ID=RND-5_FAMILY-356;shortTE=F;TEgroup=ctg_1|RND-5_FAMILY-356|1
CM029546.1	RepeatMasker	Unknown	48246	48505	2129	-	NA	Tstart=969;Tend=1228;ID=RND-1_FAMILY-198;shortTE=F
CM029546.1	RepeatMasker	Unknown	48651	48838	611	-	NA	Tstart=2021;Tend=2174;ID=RND-1_FAMILY-119;shortTE=F
CM029546.1	RepeatMasker	Unknown	49002	49855	5315	+	NA	Tstart=997;Tend=1878;ID=RND-6_FAMILY-6551;shortTE=F
CM029546.1	RepeatMasker	Unknown	49859	50016	788	-	NA	Tstart=2012;Tend=2166;ID=RND-1_FAMILY-119;shortTE=F
CM029546.1	RepeatMasker	SINE	50397	50613	1443	+	NA	Tstart=838;Tend=1055;ID=RND-6_FAMILY-1645;shortTE=F
CM029546.1	RepeatMasker	Unknown	50777	51315	4256	-	NA	Tstart=998;Tend=1550;ID=RND-6_FAMILY-6551;shortTE=F
CM029546.1	RepeatMasker	LINE/L2	51398	51694	2319	+	NA	Tstart=1015;Tend=1309;ID=RND-6_FAMILY-494;shortTE=F
CM029546.1	RepeatMasker	Unknown	51773	51902	628	-	NA	Tstart=2348;Tend=2475;ID=RND-1_FAMILY-56;shortTE=F
CM029546.1	RepeatMasker	Unknown	51819	51964	516	+	NA	Tstart=909;Tend=1041;ID=RND-1_FAMILY-801;shortTE=F
CM029546.1	RepeatMasker	Unknown	52095	52339	1685	-	NA	Tstart=816;Tend=1167;ID=RND-5_FAMILY-1487;shortTE=F
CM029546.1	RepeatMasker	LINE/RTE-BovB	52715	53421	3864	-	NA	Tstart=2057;Tend=2722;ID=RND-6_FAMILY-2083;shortTE=F
CM029546.1	RepeatMasker	Unknown	54925	55217	2507	-	NA	Tstart=748;Tend=1039;ID=RND-4_FAMILY-349;shortTE=F
CM029546.1	RepeatMasker	Unknown	55233	55476	1698	+	NA	Tstart=2144;Tend=2388;ID=RND-5_FAMILY-727;shortTE=F
CM029546.1	RepeatMasker	Unknown	55691	55903	1749	-	NA	Tstart=907;Tend=1119;ID=RND-6_FAMILY-425;shortTE=F
CM029546.1	RepeatMasker	LINE/RTE-RTE	55692	55948	750	+	NA	Tstart=1530;Tend=1779;ID=RND-6_FAMILY-2555;shortTE=F
CM029546.1	RepeatMasker	Unknown	55932	56228	2489	+	NA	Tstart=747;Tend=1041;ID=RND-4_FAMILY-349;shortTE=F
CM029546.1	RepeatMasker	Unknown	56252	56501	1382	-	NA	Tstart=916;Tend=1138;ID=RND-6_FAMILY-5246;shortTE=F
CM029546.1	RepeatMasker	Unknown	56576	56777	704	-	NA	Tstart=2286;Tend=2476;ID=RND-1_FAMILY-56;shortTE=F
CM029546.1	RepeatMasker	Unknown	57252	57741	3132	-	NA	Tstart=995;Tend=1470;ID=RND-1_FAMILY-247;shortTE=F
CM029546.1	RepeatMasker	Unknown	57862	58069	565	+	NA	Tstart=2298;Tend=2478;ID=RND-1_FAMILY-56;shortTE=F
CM029546.1	RepeatMasker	Unknown	58265	58391	687	-	NA	Tstart=1715;Tend=1838;ID=RND-5_FAMILY-2079;shortTE=F
CM029546.1	RepeatMasker	Unknown	58440	58965	3988	-	NA	Tstart=935;Tend=1478;ID=RND-5_FAMILY-2820;shortTE=F
CM029546.1	RepeatMasker	Unknown	59477	59675	858	-	NA	Tstart=2262;Tend=2510;ID=RND-1_FAMILY-427;shortTE=F
CM029546.1	RepeatMasker	Unknown	59818	60067	1440	-	NA	Tstart=999;Tend=1264;ID=RND-5_FAMILY-3217;shortTE=F
CM029546.1	RepeatMasker	Unknown	60643	60744	523	+	NA	Tstart=779;Tend=880;ID=RND-1_FAMILY-179;shortTE=F
CM029546.1	RepeatMasker	LINE/L2	61629	61731	734	-	NA	Tstart=1619;Tend=1721;ID=RND-6_FAMILY-22;shortTE=F
CM029546.1	RepeatMasker	Unknown	63079	63583	1191	+	NA	Tstart=1897;Tend=2232;ID=RND-5_FAMILY-347;shortTE=F;TEgroup=ctg_1|RND-5_FAMILY-347|1
CM029546.1	RepeatMasker	Unknown	63863	64109	1451	-	NA	Tstart=951;Tend=1193;ID=RND-5_FAMILY-1487;shortTE=F
CM029546.1	RepeatMasker	SINE	63889	64131	1549	+	NA	Tstart=837;Tend=1076;ID=RND-6_FAMILY-1645;shortTE=F
CM029546.1	RepeatMasker	Unknown	64423	65027	4331	+	NA	Tstart=1911;Tend=2505;ID=RND-1_FAMILY-50;shortTE=F
CM029546.1	RepeatMasker	Unknown	65029	65526	2741	+	NA	Tstart=775;Tend=1469;ID=RND-1_FAMILY-675;shortTE=F
CM029546.1	RepeatMasker	DNA/hAT-Charlie	66234	66455	1534	-	NA	Tstart=954;Tend=1175;ID=RND-6_FAMILY-6777;shortTE=F
CM029546.1	RepeatMasker	SINE	66237	66496	1287	-	NA	Tstart=1410;Tend=1663;ID=RND-6_FAMILY-1645;shortTE=F
CM029546.1	RepeatMasker	Unknown	68621	69448	6956	-	NA	Tstart=814;Tend=1641;ID=RND-6_FAMILY-49;shortTE=F
CM029546.1	RepeatMasker	Unknown	69941	70093	673	+	NA	Tstart=965;Tend=1103;ID=RND-6_FAMILY-1939;shortTE=F
CM029546.1	RepeatMasker	Unknown	71224	71518	1264	-	NA	Tstart=203;Tend=482;ID=RND-5_FAMILY-4284;shortTE=F
CM029546.1	RepeatMasker	DNA/hAT-Charlie	71300	71516	1717	+	NA	Tstart=957;Tend=1173;ID=RND-6_FAMILY-6777;shortTE=F
CM029546.1	RepeatMasker	DNA/TcMar-Tigger	71994	72249	792	-	NA	Tstart=661;Tend=916;ID=RND-6_FAMILY-1492;shortTE=F
CM029546.1	RepeatMasker	Unknown	72030	72323	1756	+	NA	Tstart=2452;Tend=2672;ID=RND-6_FAMILY-3739;shortTE=F
CM029546.1	RepeatMasker	Unknown	72696	72956	1211	+	NA	Tstart=50;Tend=331;ID=RND-6_FAMILY-1499;shortTE=F
CM029546.1	RepeatMasker	SINE	74399	74631	1743	-	NA	Tstart=837;Tend=1069;ID=RND-6_FAMILY-1645;shortTE=F
CM029546.1	RepeatMasker	Unknown	74426	74668	963	-	NA	Tstart=3214;Tend=3450;ID=RND-6_FAMILY-2528;shortTE=F
CM029546.1	RepeatMasker	LTR/Gypsy	74914	75017	429	-	NA	Tstart=4216;Tend=4327;ID=GYPSY61-I_AG;shortTE=F
CM029546.1	RepeatMasker	Unknown	75529	75800	703	-	NA	Tstart=732;Tend=1052;ID=RND-6_FAMILY-4920;shortTE=F
CM029546.1	RepeatMasker	Unknown	76977	77268	2075	+	NA	Tstart=909;Tend=1205;ID=RND-1_FAMILY-580;shortTE=F
CM029546.1	RepeatMasker	Unknown	77357	77492	662	+	NA	Tstart=2348;Tend=2478;ID=RND-1_FAMILY-56;shortTE=F
CM029546.1	RepeatMasker	Unknown	77374	77539	489	-	NA	Tstart=1839;Tend=1990;ID=RND-6_FAMILY-7922;shortTE=F
CM029546.1	RepeatMasker	SINE	78552	78773	1531	-	NA	Tstart=837;Tend=1069;ID=RND-6_FAMILY-1645;shortTE=F
CM029546.1	RepeatMasker	Unknown	78579	78810	775	-	NA	Tstart=3214;Tend=3450;ID=RND-6_FAMILY-2528;shortTE=F
CM029546.1	RepeatMasker	LTR/Gypsy	79056	79196	417	-	NA	Tstart=4207;Tend=4348;ID=GYPSY61-I_AG;shortTE=F
CM029546.1	RepeatMasker	Unknown	79656	79928	699	-	NA	Tstart=732;Tend=1052;ID=RND-6_FAMILY-4920;shortTE=F
CM029546.1	RepeatMasker	Unknown	81083	81375	2091	+	NA	Tstart=909;Tend=1205;ID=RND-1_FAMILY-580;shortTE=F
CM029546.1	RepeatMasker	Unknown	81468	81603	649	+	NA	Tstart=2348;Tend=2478;ID=RND-1_FAMILY-56;shortTE=F
CM029546.1	RepeatMasker	SINE	82514	82721	1462	-	NA	Tstart=836;Tend=1054;ID=RND-6_FAMILY-1645;shortTE=F
CM029546.1	RepeatMasker	Unknown	82527	82781	811	-	NA	Tstart=3194;Tend=3449;ID=RND-6_FAMILY-2528;shortTE=F
CM029546.1	RepeatMasker	Unknown	83169	83355	739	-	NA	Tstart=492;Tend=670;ID=RND-6_FAMILY-7922;shortTE=F
CM029546.1	RepeatMasker	Unknown	83565	83757	535	+	NA	Tstart=2298;Tend=2478;ID=RND-1_FAMILY-56;shortTE=F
CM029546.1	RepeatMasker	LTR/Copia	84059	84246	499	+	NA	Tstart=1450;Tend=1646;ID=RND-5_FAMILY-736;shortTE=F
CM029546.1	RepeatMasker	Unknown	84079	84265	611	+	NA	Tstart=2230;Tend=2396;ID=RND-6_FAMILY-2528;shortTE=F
CM029546.1	RepeatMasker	LTR/ERV1	84262	84480	1736	+	NA	Tstart=1088;Tend=1306;ID=RND-6_FAMILY-1988;shortTE=F
CM029546.1	RepeatMasker	Unknown	84266	84508	1544	-	NA	Tstart=892;Tend=1132;ID=RND-5_FAMILY-866;shortTE=F
CM029546.1	RepeatMasker	Unknown	84681	84981	2484	+	NA	Tstart=866;Tend=1167;ID=RND-6_FAMILY-41;shortTE=F
CM029546.1	RepeatMasker	DNA/hAT-Tip100	84974	85485	1840	-	NA	Tstart=1020;Tend=1539;ID=RND-5_FAMILY-2940;shortTE=F
CM029546.1	RepeatMasker	Unknown	85487	86125	2885	-	NA	Tstart=1128;Tend=1782;ID=RND-5_FAMILY-1838;shortTE=F
CM029546.1	RepeatMasker	Unknown	86178	86383	1664	-	NA	Tstart=951;Tend=1167;ID=RND-5_FAMILY-1487;shortTE=F
CM029546.1	RepeatMasker	Unknown	86418	86556	517	-	NA	Tstart=917;Tend=1047;ID=RND-1_FAMILY-801;shortTE=F
CM029546.1	RepeatMasker	Unknown	87933	88191	910	-	NA	Tstart=952;Tend=1739;ID=RND-1_FAMILY-232;shortTE=F;TEgroup=ctg_1|RND-1_FAMILY-232|1
CM029546.1	RepeatMasker	Unknown	88392	89157	6323	-	NA	Tstart=956;Tend=1719;ID=RND-1_FAMILY-464;shortTE=F
CM029546.1	RepeatMasker	LINE/L2	89446	90418	7053	+	NA	Tstart=2093;Tend=3025;ID=RND-5_FAMILY-184;shortTE=F
CM029546.1	RepeatMasker	Unknown	90336	90634	1530	-	NA	Tstart=950;Tend=1196;ID=RND-5_FAMILY-1487;shortTE=F
CM029546.1	RepeatMasker	Unknown	91128	91274	1029	+	NA	Tstart=854;Tend=999;ID=RND-6_FAMILY-1098;shortTE=F
CM029546.1	RepeatMasker	Unknown	91680	91886	714	+	NA	Tstart=3609;Tend=4218;ID=RND-6_FAMILY-6534;shortTE=F;TEgroup=ctg_1|RND-6_FAMILY-6534|1
CM029546.1	RepeatMasker	Unknown	91957	92152	712	-	NA	Tstart=975;Tend=1093;ID=RND-6_FAMILY-2033;shortTE=F
CM029546.1	RepeatMasker	Unknown	92182	92313	440	-	NA	Tstart=2297;Tend=2413;ID=RND-1_FAMILY-56;shortTE=F
CM029546.1	RepeatMasker	Unknown	92481	92606	1001	+	NA	Tstart=784;Tend=909;ID=RND-1_FAMILY-179;shortTE=F
CM029546.1	RepeatMasker	Unknown	92722	93214	3797	-	NA	Tstart=936;Tend=1431;ID=RND-5_FAMILY-2820;shortTE=F
CM029546.1	RepeatMasker	Unknown	94053	94295	1396	+	NA	Tstart=906;Tend=1130;ID=RND-6_FAMILY-425;shortTE=F
CM029546.1	RepeatMasker	Unknown	94288	94504	1054	-	NA	Tstart=2207;Tend=2421;ID=RND-6_FAMILY-2528;shortTE=F
CM029546.1	RepeatMasker	Unknown	94644	95029	2708	-	NA	Tstart=982;Tend=1388;ID=RND-3_FAMILY-549;shortTE=F
CM029546.1	RepeatMasker	LTR/ERV1	95234	95760	1549	-	NA	Tstart=844;Tend=1762;ID=RND-6_FAMILY-1988;shortTE=F;TEgroup=ctg_1|RND-6_FAMILY-1988|1
CM029546.1	RepeatMasker	DNA/Academ-1	95789	95923	606	+	NA	Tstart=992;Tend=1123;ID=RND-5_FAMILY-346;shortTE=F
CM029546.1	RepeatMasker	Unknown	95839	95983	417	+	NA	Tstart=1036;Tend=1173;ID=RND-6_FAMILY-2755;shortTE=F
CM029546.1	RepeatMasker	DNA/hAT-Charlie	96400	96611	1535	+	NA	Tstart=960;Tend=1173;ID=RND-6_FAMILY-6777;shortTE=F
CM029546.1	RepeatMasker	Unknown	97077	97317	498	-	NA	Tstart=1827;Tend=1988;ID=RND-6_FAMILY-3929;shortTE=F
CM029546.1	RepeatMasker	Unknown	97395	97601	976	-	NA	Tstart=1000;Tend=1203;ID=RND-6_FAMILY-118;shortTE=F
CM029546.1	RepeatMasker	LTR/ERV1	98161	98375	1719	+	NA	Tstart=1090;Tend=1305;ID=RND-6_FAMILY-1988;shortTE=F
CM029546.1	RepeatMasker	RC/Helitron	100408	101045	4599	+	NA	Tstart=1066;Tend=1701;ID=RND-4_FAMILY-36;shortTE=F
CM029546.1	RepeatMasker	Unknown	102233	102832	2078	+	NA	Tstart=922;Tend=1776;ID=RND-1_FAMILY-400;shortTE=F;TEgroup=ctg_1|RND-1_FAMILY-400|1
CM029546.1	RepeatMasker	DNA/hAT-Charlie	103154	103996	5319	-	NA	Tstart=667;Tend=1562;ID=RND-6_FAMILY-1609;shortTE=F
CM029546.1	RepeatMasker	Unknown	104001	104205	1559	-	NA	Tstart=908;Tend=1122;ID=RND-6_FAMILY-425;shortTE=F
CM029546.1	RepeatMasker	Unknown	104352	104911	3787	+	NA	Tstart=839;Tend=1407;ID=RND-5_FAMILY-246;shortTE=F
CM029546.1	RepeatMasker	Unknown	108429	108661	682	-	NA	Tstart=808;Tend=1098;ID=RND-6_FAMILY-4706;shortTE=F
CM029546.1	RepeatMasker	Unknown	109267	109533	2080	+	NA	Tstart=963;Tend=1234;ID=RND-1_FAMILY-198;shortTE=F
CM029546.1	RepeatMasker	LINE/CR1	110165	111369	9809	-	NA	Tstart=477;Tend=1674;ID=RND-6_FAMILY-6393;shortTE=F
CM029546.1	RepeatMasker	DNA/hAT-Charlie	111364	112359	6665	-	NA	Tstart=814;Tend=1859;ID=RND-6_FAMILY-1351;shortTE=F
CM029546.1	RepeatMasker	LINE/CR1	112350	113445	1986	-	NA	Tstart=66;Tend=1762;ID=RND-6_FAMILY-3725;shortTE=F
CM029546.1	RepeatMasker	Unknown	115462	115618	654	+	NA	Tstart=204;Tend=360;ID=RND-6_FAMILY-3999;shortTE=F
CM029546.1	RepeatMasker	LINE/L2	115725	117994	16587	+	NA	Tstart=3;Tend=2157;ID=RND-5_FAMILY-329;shortTE=F
CM029546.1	RepeatMasker	LINE/L2	118809	119002	464	+	NA	Tstart=1667;Tend=1868;ID=RND-5_FAMILY-308;shortTE=F
CM029546.1	RepeatMasker	DNA/Academ-1	121177	121308	466	+	NA	Tstart=1629;Tend=1761;ID=RND-6_FAMILY-2507;shortTE=F
CM029546.1	RepeatMasker	Unknown	121317	121497	502	+	NA	Tstart=1684;Tend=1828;ID=RND-1_FAMILY-244;shortTE=T;TEgroup=ctg_1|RND-1_FAMILY-244|1
CM029546.1	RepeatMasker	Unknown	122269	122448	1202	+	NA	Tstart=950;Tend=1138;ID=RND-6_FAMILY-5056;shortTE=F
CM029546.1	RepeatMasker	Unknown	122450	122644	523	+	NA	Tstart=1073;Tend=1288;ID=RND-1_FAMILY-290;shortTE=F
CM029546.1	RepeatMasker	Unknown	123100	123428	1863	+	NA	Tstart=835;Tend=1168;ID=RND-6_FAMILY-41;shortTE=F
CM029546.1	RepeatMasker	Unknown	123578	124359	6570	+	NA	Tstart=920;Tend=1699;ID=RND-1_FAMILY-121;shortTE=F
CM029546.1	RepeatMasker	Unknown	124577	124947	2997	-	NA	Tstart=860;Tend=1231;ID=RND-6_FAMILY-43;shortTE=F
CM029546.1	RepeatMasker	Unknown	125299	125552	2161	+	NA	Tstart=913;Tend=1166;ID=RND-6_FAMILY-3469;shortTE=F
CM029546.1	RepeatMasker	Unknown	125595	125778	1124	+	NA	Tstart=492;Tend=669;ID=RND-6_FAMILY-7922;shortTE=F
CM029546.1	RepeatMasker	LINE/L2	125864	126670	7166	-	NA	Tstart=2367;Tend=3172;ID=RND-6_FAMILY-2396;shortTE=F
CM029546.1	RepeatMasker	Unknown	127198	127355	577	-	NA	Tstart=2850;Tend=3007;ID=RND-5_FAMILY-3489;shortTE=F
CM029546.1	RepeatMasker	Unknown	127491	127658	1179	-	NA	Tstart=852;Tend=1021;ID=RND-4_FAMILY-875;shortTE=F
CM029546.1	RepeatMasker	LTR/ERV1	127893	128110	1602	-	NA	Tstart=843;Tend=1059;ID=RND-6_FAMILY-1988;shortTE=F
CM029546.1	RepeatMasker	Unknown	128354	128775	2686	-	NA	Tstart=936;Tend=1379;ID=RND-3_FAMILY-549;shortTE=F
CM029546.1	RepeatMasker	DNA/TcMar-Tc1	129047	129163	568	+	NA	Tstart=1053;Tend=1169;ID=RND-4_FAMILY-109;shortTE=F
CM029546.1	RepeatMasker	DNA/TcMar-Tc1	129173	129697	3535	-	NA	Tstart=1187;Tend=1711;ID=RND-5_FAMILY-1080;shortTE=F
CM029546.1	RepeatMasker	Unknown	130024	130277	2035	+	NA	Tstart=950;Tend=1210;ID=RND-1_FAMILY-223;shortTE=F
CM029546.1	RepeatMasker	Unknown	130278	130515	1537	-	NA	Tstart=890;Tend=1126;ID=RND-6_FAMILY-1098;shortTE=F
CM029546.1	RepeatMasker	Unknown	130811	131352	1002	+	NA	Tstart=947;Tend=1167;ID=RND-5_FAMILY-1487;shortTE=F;TEgroup=ctg_1|RND-5_FAMILY-1487|1
CM029546.1	RepeatMasker	Unknown	131413	131560	880	-	NA	Tstart=6387;Tend=6534;ID=RND-6_FAMILY-825;shortTE=F
CM029546.1	RepeatMasker	Unknown	131627	131879	1558	-	NA	Tstart=4220;Tend=4479;ID=RND-6_FAMILY-1277;shortTE=F
CM029546.1	RepeatMasker	Unknown	132649	132846	817	+	NA	Tstart=1002;Tend=1201;ID=RND-6_FAMILY-118;shortTE=F
CM029546.1	RepeatMasker	Unknown	132829	133068	955	-	NA	Tstart=1220;Tend=1452;ID=RND-1_FAMILY-530;shortTE=F
CM029546.1	RepeatMasker	Unknown	134977	135257	1298	-	NA	Tstart=261;Tend=1090;ID=RND-5_FAMILY-153;shortTE=F;TEgroup=ctg_1|RND-5_FAMILY-153|1
CM029546.1	RepeatMasker	DNA/Crypton-I	135724	135935	659	+	NA	Tstart=131;Tend=339;ID=RND-1_FAMILY-254;shortTE=F
CM029546.1	RepeatMasker	Unknown	136968	137198	849	+	NA	Tstart=1950;Tend=2183;ID=RND-6_FAMILY-14731;shortTE=F
CM029546.1	RepeatMasker	Unknown	137460	137646	755	-	NA	Tstart=1652;Tend=1853;ID=RND-4_FAMILY-875;shortTE=F
CM029546.1	RepeatMasker	Unknown	138385	138940	1443	-	NA	Tstart=1336;Tend=1799;ID=RND-5_FAMILY-1838;shortTE=F
CM029546.1	RepeatMasker	Unknown	138963	139556	2436	+	NA	Tstart=979;Tend=1434;ID=RND-1_FAMILY-576;shortTE=F;TEgroup=ctg_1|RND-1_FAMILY-576|1
CM029546.1	RepeatMasker	Unknown	140252	140717	928	+	NA	Tstart=1012;Tend=1654;ID=RND-5_FAMILY-3157;shortTE=F
CM029546.1	RepeatMasker	Unknown	140497	140742	1540	-	NA	Tstart=925;Tend=1148;ID=RND-6_FAMILY-2033;shortTE=F
CM029546.1	RepeatMasker	Unknown	141557	141814	1303	-	NA	Tstart=951;Tend=1203;ID=RND-5_FAMILY-1487;shortTE=F
CM029546.1	RepeatMasker	Unknown	141586	141844	1504	+	NA	Tstart=1650;Tend=1876;ID=RND-4_FAMILY-875;shortTE=F
CM029546.1	RepeatMasker	Unknown	141964	142291	1129	+	NA	Tstart=912;Tend=1188;ID=RND-5_FAMILY-481;shortTE=F
CM029546.1	RepeatMasker	Unknown	142497	142778	1660	-	NA	Tstart=947;Tend=1166;ID=RND-5_FAMILY-1487;shortTE=F
CM029546.1	RepeatMasker	RC/Helitron	143015	143379	2914	+	NA	Tstart=1828;Tend=2194;ID=RND-4_FAMILY-19;shortTE=F
CM029546.1	RepeatMasker	LTR/ERV1	143837	144056	1763	-	NA	Tstart=846;Tend=1064;ID=RND-6_FAMILY-1988;shortTE=F
CM029546.1	RepeatMasker	DNA/hAT-Charlie	144501	144718	1492	+	NA	Tstart=957;Tend=1174;ID=RND-6_FAMILY-6777;shortTE=F
CM029546.1	RepeatMasker	Unknown	145214	145316	443	+	NA	Tstart=1165;Tend=1267;ID=RND-5_FAMILY-2829;shortTE=F
CM029546.1	RepeatMasker	Unknown	145226	145337	709	-	NA	Tstart=2652;Tend=2742;ID=RND-6_FAMILY-3090;shortTE=F
CM029546.1	RepeatMasker	DNA/TcMar-Mariner	145883	146090	913	-	NA	Tstart=953;Tend=1164;ID=RND-5_FAMILY-1015;shortTE=F
CM029546.1	RepeatMasker	Unknown	146162	146482	1377	-	NA	Tstart=924;Tend=1245;ID=RND-5_FAMILY-2820;shortTE=F
CM029546.1	RepeatMasker	Unknown	146513	146931	2834	+	NA	Tstart=1721;Tend=2122;ID=RND-1_FAMILY-215;shortTE=F
CM029546.1	RepeatMasker	Unknown	147329	147458	876	+	NA	Tstart=1122;Tend=1244;ID=RND-1_FAMILY-257;shortTE=F
CM029546.1	RepeatMasker	Unknown	147475	147576	471	-	NA	Tstart=879;Tend=989;ID=RND-4_FAMILY-12;shortTE=F
CM029546.1	RepeatMasker	Unknown	147940	148893	7960	-	NA	Tstart=937;Tend=1891;ID=RND-5_FAMILY-2820;shortTE=F
CM029546.1	RepeatMasker	Unknown	148970	149547	2073	+	NA	Tstart=2454;Tend=2927;ID=RND-4_FAMILY-104;shortTE=F
CM029546.1	RepeatMasker	Unknown	150169	150665	653	+	NA	Tstart=1982;Tend=2228;ID=RND-6_FAMILY-1364;shortTE=F;TEgroup=ctg_1|RND-6_FAMILY-1364|1
CM029546.1	RepeatMasker	Unknown	151317	151471	500	-	NA	Tstart=2332;Tend=2477;ID=RND-1_FAMILY-56;shortTE=F
CM029546.1	RepeatMasker	Unknown	151388	151505	516	+	NA	Tstart=943;Tend=1041;ID=RND-1_FAMILY-801;shortTE=F
CM029546.1	RepeatMasker	Unknown	152014	153597	11512	-	NA	Tstart=768;Tend=2333;ID=RND-5_FAMILY-1838;shortTE=F
CM029546.1	RepeatMasker	Unknown	166139	166288	746	+	NA	Tstart=1562;Tend=1710;ID=RND-5_FAMILY-727;shortTE=F
CM029546.1	RepeatMasker	Unknown	166338	166621	1039	+	NA	Tstart=468;Tend=681;ID=RND-5_FAMILY-2829;shortTE=F
CM029546.1	RepeatMasker	Unknown	166823	167768	7286	+	NA	Tstart=931;Tend=1886;ID=RND-6_FAMILY-1216;shortTE=F
CM029546.1	RepeatMasker	Unknown	168399	168838	3454	+	NA	Tstart=855;Tend=1277;ID=RND-6_FAMILY-43;shortTE=F
CM029546.1	RepeatMasker	DNA/hAT-Charlie	168923	169136	1499	-	NA	Tstart=956;Tend=1169;ID=RND-6_FAMILY-6777;shortTE=F
CM029546.1	RepeatMasker	Unknown	169201	169411	672	+	NA	Tstart=2210;Tend=2420;ID=RND-6_FAMILY-2528;shortTE=F
CM029546.1	RepeatMasker	Unknown	170703	170953	1495	-	NA	Tstart=814;Tend=1035;ID=RND-4_FAMILY-12;shortTE=F
CM029546.1	RepeatMasker	Unknown	170735	170986	1079	+	NA	Tstart=920;Tend=1171;ID=RND-5_FAMILY-866;shortTE=F
CM029546.1	RepeatMasker	Unknown	172553	173780	9245	+	NA	Tstart=1170;Tend=2443;ID=RND-6_FAMILY-14;shortTE=F
CM029546.1	RepeatMasker	Unknown	174253	174472	1688	+	NA	Tstart=1979;Tend=2197;ID=RND-5_FAMILY-916;shortTE=F
CM029546.1	RepeatMasker	Unknown	174488	174591	635	+	NA	Tstart=657;Tend=767;ID=RND-6_FAMILY-569;shortTE=F
CM029546.1	RepeatMasker	DNA	174656	175261	2216	-	NA	Tstart=348;Tend=971;ID=RND-6_FAMILY-1340;shortTE=F
CM029546.1	RepeatMasker	Unknown	176449	177216	4332	-	NA	Tstart=922;Tend=1624;ID=RND-5_FAMILY-268;shortTE=F
CM029546.1	RepeatMasker	Unknown	177382	177641	1376	-	NA	Tstart=956;Tend=1215;ID=RND-1_FAMILY-232;shortTE=F
CM029546.1	RepeatMasker	LTR/ERV1	177426	177883	2657	+	NA	Tstart=847;Tend=1318;ID=RND-6_FAMILY-1988;shortTE=F
CM029546.1	RepeatMasker	Unknown	178238	178466	1700	-	NA	Tstart=2441;Tend=2667;ID=RND-6_FAMILY-3739;shortTE=F
CM029546.1	RepeatMasker	Unknown	180084	180324	1449	-	NA	Tstart=825;Tend=1036;ID=RND-4_FAMILY-12;shortTE=F
CM029546.1	RepeatMasker	Unknown	180104	180492	1039	+	NA	Tstart=528;Tend=975;ID=RND-5_FAMILY-2127;shortTE=F
CM029546.1	RepeatMasker	Unknown	180744	180866	574	-	NA	Tstart=2352;Tend=2471;ID=RND-1_FAMILY-56;shortTE=F
CM029546.1	RepeatMasker	LTR/ERV1	180958	181184	1673	+	NA	Tstart=842;Tend=1068;ID=RND-6_FAMILY-1988;shortTE=F
CM029546.1	RepeatMasker	Unknown	180960	181215	1360	-	NA	Tstart=2496;Tend=2740;ID=RND-1_FAMILY-512;shortTE=F
CM029546.1	RepeatMasker	Unknown	181423	181559	566	-	NA	Tstart=905;Tend=1040;ID=RND-3_FAMILY-190;shortTE=F
CM029546.1	RepeatMasker	Unknown	181601	181832	1362	-	NA	Tstart=1806;Tend=2032;ID=RND-5_FAMILY-2829;shortTE=F
CM029546.1	RepeatMasker	LINE/RTE-BovB	182086	182219	957	+	NA	Tstart=1787;Tend=1920;ID=RND-6_FAMILY-51;shortTE=F
CM029546.1	RepeatMasker	Unknown	182618	182775	478	-	NA	Tstart=2332;Tend=2478;ID=RND-1_FAMILY-56;shortTE=F
CM029546.1	RepeatMasker	Unknown	182667	182779	489	+	NA	Tstart=909;Tend=1022;ID=RND-1_FAMILY-801;shortTE=F
CM029546.1	RepeatMasker	Unknown	182797	183014	1606	+	NA	Tstart=923;Tend=1140;ID=RND-6_FAMILY-5246;shortTE=F
CM029546.1	RepeatMasker	Unknown	183420	183663	1555	-	NA	Tstart=864;Tend=1101;ID=RND-6_FAMILY-1098;shortTE=F
CM029546.1	RepeatMasker	Unknown	183963	184219	1620	-	NA	Tstart=915;Tend=1137;ID=RND-6_FAMILY-5246;shortTE=F
CM029546.1	RepeatMasker	SINE	186394	186670	1209	+	NA	Tstart=826;Tend=1055;ID=RND-6_FAMILY-1645;shortTE=F
CM029546.1	RepeatMasker	Unknown	186406	186712	995	-	NA	Tstart=228;Tend=486;ID=RND-1_FAMILY-204;shortTE=F
CM029546.1	RepeatMasker	Unknown	187335	188377	9111	+	NA	Tstart=839;Tend=1884;ID=RND-5_FAMILY-775;shortTE=F
CM029546.1	RepeatMasker	LINE/L2	188378	188686	578	+	NA	Tstart=814;Tend=1005;ID=RND-1_FAMILY-360;shortTE=T;TEgroup=ctg_1|RND-1_FAMILY-360|1
CM029546.1	RepeatMasker	LINE/RTE-BovB	188740	188926	844	-	NA	Tstart=5537;Tend=5725;ID=RND-5_FAMILY-2046;shortTE=F
CM029546.1	RepeatMasker	Unknown	188930	189088	747	-	NA	Tstart=904;Tend=1061;ID=RND-4_FAMILY-12;shortTE=F
CM029546.1	RepeatMasker	LINE/L2	189089	189192	735	-	NA	Tstart=4394;Tend=4721;ID=RND-5_FAMILY-587;shortTE=F
CM029546.1	RepeatMasker	Unknown	189606	190048	633	+	NA	Tstart=636;Tend=1050;ID=RND-6_FAMILY-1374;shortTE=F
CM029546.1	RepeatMasker	Unknown	190261	190513	807	+	NA	Tstart=1187;Tend=1430;ID=RND-1_FAMILY-530;shortTE=F
CM029546.1	RepeatMasker	Unknown	190296	190528	1438	-	NA	Tstart=857;Tend=1089;ID=RND-5_FAMILY-153;shortTE=F
CM029546.1	RepeatMasker	LINE/L2	190887	191113	1485	-	NA	Tstart=1047;Tend=1272;ID=RND-5_FAMILY-1756;shortTE=F
CM029546.1	RepeatMasker	Unknown	191158	192301	8877	-	NA	Tstart=871;Tend=2019;ID=RND-1_FAMILY-143;shortTE=F
CM029546.1	RepeatMasker	LINE/L2	192302	192562	2194	-	NA	Tstart=790;Tend=1050;ID=RND-5_FAMILY-1756;shortTE=F
CM029546.1	RepeatMasker	LINE/L2	192759	192991	1397	-	NA	Tstart=578;Tend=791;ID=RND-5_FAMILY-1756;shortTE=F
CM029546.1	RepeatMasker	LINE/L2	193231	193564	524	-	NA	Tstart=132;Tend=434;ID=RND-5_FAMILY-1756;shortTE=F
CM029546.1	RepeatMasker	DNA/hAT-Charlie	193382	193593	1474	-	NA	Tstart=958;Tend=1164;ID=RND-6_FAMILY-6777;shortTE=F
CM029546.1	RepeatMasker	Unknown	194006	194130	477	+	NA	Tstart=2239;Tend=2356;ID=RND-1_FAMILY-238;shortTE=F
CM029546.1	RepeatMasker	Unknown	194251	194833	2152	+	NA	Tstart=1858;Tend=2456;ID=RND-5_FAMILY-862;shortTE=F
CM029546.1	RepeatMasker	Unknown	194894	195061	964	-	NA	Tstart=891;Tend=1044;ID=RND-6_FAMILY-1439;shortTE=F
CM029546.1	RepeatMasker	Unknown	195053	195177	564	-	NA	Tstart=2350;Tend=2472;ID=RND-1_FAMILY-56;shortTE=F
CM029546.1	RepeatMasker	Unknown	195099	195199	534	+	NA	Tstart=909;Tend=1013;ID=RND-1_FAMILY-801;shortTE=F
CM029546.1	RepeatMasker	Unknown	195972	196920	6733	+	NA	Tstart=927;Tend=1886;ID=RND-6_FAMILY-1216;shortTE=F
CM029546.1	RepeatMasker	Unknown	197286	197542	1691	-	NA	Tstart=948;Tend=1164;ID=RND-5_FAMILY-1487;shortTE=F
CM029546.1	RepeatMasker	Unknown	197557	197707	586	+	NA	Tstart=1829;Tend=1988;ID=RND-6_FAMILY-3929;shortTE=F
CM029546.1	RepeatMasker	SINE	198481	198686	1320	+	NA	Tstart=835;Tend=1050;ID=RND-6_FAMILY-1645;shortTE=F
CM029546.1	RepeatMasker	Unknown	199551	200017	2480	+	NA	Tstart=975;Tend=1933;ID=RND-5_FAMILY-2096;shortTE=F;TEgroup=ctg_1|RND-5_FAMILY-2096|1
CM029546.1	RepeatMasker	Unknown	200396	200539	512	-	NA	Tstart=2332;Tend=2477;ID=RND-1_FAMILY-56;shortTE=F
CM029546.1	RepeatMasker	Unknown	200687	200831	463	+	NA	Tstart=1826;Tend=1975;ID=RND-6_FAMILY-3929;shortTE=F
CM029546.1	RepeatMasker	Unknown	200880	201568	5402	-	NA	Tstart=859;Tend=1549;ID=RND-1_FAMILY-379;shortTE=F
CM029546.1	RepeatMasker	Unknown	202135	202329	940	+	NA	Tstart=850;Tend=1041;ID=RND-1_FAMILY-427;shortTE=F
CM029546.1	RepeatMasker	LINE/L2	203352	203752	536	-	NA	Tstart=1483;Tend=1760;ID=RND-5_FAMILY-1768;shortTE=F;TEgroup=ctg_1|RND-5_FAMILY-1768|1
CM029546.1	RepeatMasker	Unknown	204106	204334	737	-	NA	Tstart=1551;Tend=1927;ID=RND-5_FAMILY-2871;shortTE=F
CM029546.1	RepeatMasker	Unknown	204901	205277	1835	-	NA	Tstart=644;Tend=1043;ID=RND-5_FAMILY-4647;shortTE=F
CM029546.1	RepeatMasker	Unknown	205355	205526	884	-	NA	Tstart=2084;Tend=2232;ID=RND-5_FAMILY-347;shortTE=F
CM029546.1	RepeatMasker	Unknown	206605	206964	3066	+	NA	Tstart=358;Tend=712;ID=RND-5_FAMILY-1083;shortTE=F
CM029546.1	RepeatMasker	Unknown	207602	207778	724	-	NA	Tstart=1055;Tend=1231;ID=RND-6_FAMILY-12312;shortTE=F
CM029546.1	RepeatMasker	Unknown	207847	207960	799	-	NA	Tstart=919;Tend=1028;ID=RND-6_FAMILY-656;shortTE=F
CM029546.1	RepeatMasker	Unknown	207993	208227	940	-	NA	Tstart=2248;Tend=2493;ID=RND-1_FAMILY-488;shortTE=F
CM029546.1	RepeatMasker	Unknown	208524	208954	2997	+	NA	Tstart=940;Tend=1358;ID=RND-6_FAMILY-7320;shortTE=F
CM029546.1	RepeatMasker	Unknown	209193	209416	621	-	NA	Tstart=2288;Tend=2478;ID=RND-1_FAMILY-56;shortTE=F
CM029546.1	RepeatMasker	LTR/Pao	209781	210058	828	-	NA	Tstart=229;Tend=507;ID=RND-4_FAMILY-53;shortTE=F
CM029546.1	RepeatMasker	SINE	209837	210068	1559	+	NA	Tstart=840;Tend=1070;ID=RND-6_FAMILY-1645;shortTE=F
CM029546.1	RepeatMasker	LTR/ERV1	210580	210799	1500	-	NA	Tstart=842;Tend=1062;ID=RND-6_FAMILY-1988;shortTE=F
CM029546.1	RepeatMasker	Unknown	210901	211011	437	+	NA	Tstart=1105;Tend=1210;ID=RND-6_FAMILY-7922;shortTE=F
CM029546.1	RepeatMasker	Unknown	211213	211508	2431	-	NA	Tstart=973;Tend=1268;ID=RND-1_FAMILY-16;shortTE=F
CM029546.1	RepeatMasker	Unknown	212642	212812	609	-	NA	Tstart=1023;Tend=1194;ID=RND-6_FAMILY-118;shortTE=F
CM029546.1	RepeatMasker	Unknown	212817	213013	1099	+	NA	Tstart=2595;Tend=2826;ID=RND-5_FAMILY-1083;shortTE=F
CM029546.1	RepeatMasker	Unknown	213197	213448	1102	-	NA	Tstart=927;Tend=1139;ID=RND-6_FAMILY-5246;shortTE=F
CM029546.1	RepeatMasker	LTR/ERV1	213224	213482	964	+	NA	Tstart=1545;Tend=1789;ID=RND-6_FAMILY-1988;shortTE=F
CM029546.1	RepeatMasker	Unknown	213225	213836	805	+	NA	Tstart=313;Tend=1041;ID=RND-4_FAMILY-349;shortTE=F
CM029546.1	RepeatMasker	DNA	214368	214643	1273	-	NA	Tstart=756;Tend=1026;ID=RND-6_FAMILY-1340;shortTE=F
CM029546.1	RepeatMasker	Unknown	214427	214646	1604	-	NA	Tstart=920;Tend=1138;ID=RND-6_FAMILY-5246;shortTE=F
CM029546.1	RepeatMasker	Unknown	214838	215896	6243	-	NA	Tstart=788;Tend=1833;ID=RND-1_FAMILY-299;shortTE=F
CM029546.1	RepeatMasker	DNA	217914	218475	2140	+	NA	Tstart=343;Tend=971;ID=RND-6_FAMILY-1340;shortTE=F
CM029546.1	RepeatMasker	Unknown	218520	218652	457	+	NA	Tstart=2256;Tend=2400;ID=RND-6_FAMILY-2528;shortTE=F
CM029546.1	RepeatMasker	Unknown	218771	218948	426	-	NA	Tstart=1644;Tend=1839;ID=RND-1_FAMILY-271;shortTE=F
CM029546.1	RepeatMasker	Unknown	219761	219909	434	-	NA	Tstart=2058;Tend=2208;ID=RND-6_FAMILY-1097;shortTE=F
CM029546.1	RepeatMasker	LINE/L2	219922	220032	427	+	NA	Tstart=2005;Tend=2130;ID=RND-5_FAMILY-594;shortTE=F
CM029546.1	RepeatMasker	Unknown	220205	222250	8531	+	NA	Tstart=786;Tend=2072;ID=RND-6_FAMILY-7841;shortTE=F
CM029546.1	RepeatMasker	Unknown	222281	222785	868	-	NA	Tstart=2126;Tend=2653;ID=RND-1_FAMILY-119;shortTE=F
CM029546.1	RepeatMasker	DNA	222750	222998	898	-	NA	Tstart=1491;Tend=1740;ID=RND-1_FAMILY-196;shortTE=F
CM029546.1	RepeatMasker	Unknown	222784	223029	1729	-	NA	Tstart=951;Tend=1167;ID=RND-5_FAMILY-1487;shortTE=F
CM029546.1	RepeatMasker	Unknown	223030	223877	6067	+	NA	Tstart=198;Tend=1755;ID=RND-5_FAMILY-1305;shortTE=F
CM029546.1	RepeatMasker	RC/Helitron	224341	224995	5136	+	NA	Tstart=1516;Tend=2186;ID=RND-4_FAMILY-19;shortTE=F
CM029546.1	RepeatMasker	DNA/hAT	225040	225518	3305	-	NA	Tstart=447;Tend=909;ID=RND-5_FAMILY-2448;shortTE=F
CM029546.1	RepeatMasker	Unknown	225524	226195	1748	-	NA	Tstart=1880;Tend=2607;ID=RND-1_FAMILY-119;shortTE=F
CM029546.1	RepeatMasker	Unknown	226474	226685	587	-	NA	Tstart=970;Tend=1196;ID=RND-6_FAMILY-884;shortTE=F
CM029546.1	RepeatMasker	Unknown	226506	226705	653	+	NA	Tstart=1005;Tend=1195;ID=RND-6_FAMILY-118;shortTE=F
CM029546.1	RepeatMasker	Unknown	227489	227696	537	-	NA	Tstart=1447;Tend=1669;ID=RND-1_FAMILY-413;shortTE=F
CM029546.1	RepeatMasker	Unknown	227693	227848	719	-	NA	Tstart=2332;Tend=2483;ID=RND-1_FAMILY-56;shortTE=F
CM029546.1	RepeatMasker	Unknown	227750	227899	563	+	NA	Tstart=909;Tend=1061;ID=RND-1_FAMILY-801;shortTE=F
CM029546.1	RepeatMasker	LTR/ERV1	227894	228109	1722	+	NA	Tstart=1090;Tend=1307;ID=RND-6_FAMILY-1988;shortTE=F
CM029546.1	RepeatMasker	Unknown	228213	228611	1433	-	NA	Tstart=744;Tend=1031;ID=RND-4_FAMILY-349;shortTE=F
CM029546.1	RepeatMasker	DNA/hAT-Charlie	228882	229116	1017	+	NA	Tstart=958;Tend=1176;ID=RND-6_FAMILY-6777;shortTE=F
CM029546.1	RepeatMasker	Unknown	229198	229905	3873	-	NA	Tstart=1241;Tend=1886;ID=RND-6_FAMILY-2873;shortTE=F
CM029546.1	RepeatMasker	Unknown	230193	230337	1074	+	NA	Tstart=947;Tend=1109;ID=RND-1_FAMILY-223;shortTE=F
CM029546.1	RepeatMasker	Unknown	230429	230645	1733	-	NA	Tstart=906;Tend=1119;ID=RND-6_FAMILY-425;shortTE=F
CM029546.1	RepeatMasker	Unknown	230787	231534	6230	+	NA	Tstart=979;Tend=1747;ID=RND-5_FAMILY-1305;shortTE=F
CM029546.1	RepeatMasker	Unknown	231613	231753	443	+	NA	Tstart=1200;Tend=1364;ID=RND-6_FAMILY-7320;shortTE=F
CM029546.1	RepeatMasker	Unknown	231955	232141	535	+	NA	Tstart=960;Tend=1152;ID=RND-1_FAMILY-124;shortTE=F
CM029546.1	RepeatMasker	Unknown	232150	232572	3590	-	NA	Tstart=949;Tend=1369;ID=RND-6_FAMILY-7320;shortTE=F
CM029546.1	RepeatMasker	Unknown	232600	232746	505	-	NA	Tstart=984;Tend=1135;ID=RND-5_FAMILY-347;shortTE=F
CM029546.1	RepeatMasker	Unknown	232666	232780	492	+	NA	Tstart=2361;Tend=2478;ID=RND-1_FAMILY-56;shortTE=F
CM029546.1	RepeatMasker	Unknown	232940	233179	840	-	NA	Tstart=199;Tend=451;ID=RND-6_FAMILY-4706;shortTE=F
CM029546.1	RepeatMasker	Unknown	232967	233207	1598	+	NA	Tstart=943;Tend=1167;ID=RND-5_FAMILY-1487;shortTE=F
CM029546.1	RepeatMasker	Unknown	233705	234138	546	-	NA	Tstart=815;Tend=1024;ID=RND-4_FAMILY-875;shortTE=F;TEgroup=ctg_1|RND-4_FAMILY-875|1
CM029546.1	RepeatMasker	SINE	233827	234070	1527	-	NA	Tstart=832;Tend=1069;ID=RND-6_FAMILY-1645;shortTE=F
CM029546.1	RepeatMasker	LINE/L2	234360	234790	599	-	NA	Tstart=2158;Tend=2507;ID=RND-5_FAMILY-3146;shortTE=F;TEgroup=ctg_1|RND-5_FAMILY-3146|1
CM029546.1	RepeatMasker	Unknown	235646	236037	2495	-	NA	Tstart=866;Tend=1238;ID=RND-6_FAMILY-1297;shortTE=F
CM029546.1	RepeatMasker	Unknown	236285	236523	605	+	NA	Tstart=878;Tend=1116;ID=RND-6_FAMILY-41;shortTE=F
CM029546.1	RepeatMasker	Unknown	236767	236926	428	+	NA	Tstart=2333;Tend=2478;ID=RND-1_FAMILY-56;shortTE=F
CM029546.1	RepeatMasker	LINE/L2	237117	237318	758	+	NA	Tstart=1921;Tend=2159;ID=RND-5_FAMILY-329;shortTE=F
CM029546.1	RepeatMasker	Unknown	238871	238989	439	+	NA	Tstart=878;Tend=998;ID=RND-1_FAMILY-386;shortTE=F
CM029546.1	RepeatMasker	LINE/L2	239154	239686	573	+	NA	Tstart=306;Tend=1332;ID=RND-5_FAMILY-78;shortTE=F
CM029546.1	RepeatMasker	Unknown	239694	240644	6927	+	NA	Tstart=931;Tend=1892;ID=RND-5_FAMILY-2820;shortTE=F
CM029546.1	RepeatMasker	Unknown	240812	241032	1659	-	NA	Tstart=1691;Tend=1926;ID=RND-5_FAMILY-3217;shortTE=F
CM029546.1	RepeatMasker	LINE/L2	241038	241403	2881	+	NA	Tstart=2681;Tend=3051;ID=RND-6_FAMILY-11132;shortTE=F
CM029546.1	RepeatMasker	Unknown	241409	241954	3360	-	NA	Tstart=998;Tend=1556;ID=RND-5_FAMILY-3217;shortTE=F
CM029546.1	RepeatMasker	Unknown	242665	242920	1749	+	NA	Tstart=905;Tend=1122;ID=RND-6_FAMILY-425;shortTE=F
CM029546.1	RepeatMasker	Unknown	243350	243478	459	-	NA	Tstart=2095;Tend=2219;ID=RND-1_FAMILY-270;shortTE=F
CM029546.1	RepeatMasker	Unknown	244322	244482	1038	+	NA	Tstart=750;Tend=943;ID=RND-4_FAMILY-349;shortTE=F
CM029546.1	RepeatMasker	Unknown	245467	245968	4010	+	NA	Tstart=999;Tend=1496;ID=RND-6_FAMILY-2174;shortTE=F
CM029546.1	RepeatMasker	Unknown	246062	246271	624	-	NA	Tstart=2289;Tend=2486;ID=RND-1_FAMILY-56;shortTE=F
CM029546.1	RepeatMasker	DNA/CMC-EnSpm	246712	246862	810	-	NA	Tstart=3806;Tend=3954;ID=RND-6_FAMILY-9514;shortTE=F
CM029546.1	RepeatMasker	Unknown	248270	248541	1828	+	NA	Tstart=913;Tend=1125;ID=RND-6_FAMILY-425;shortTE=F
CM029546.1	RepeatMasker	Unknown	248722	248995	1897	+	NA	Tstart=594;Tend=916;ID=RND-1_FAMILY-179;shortTE=F
CM029546.1	RepeatMasker	Unknown	249148	249448	1312	-	NA	Tstart=3360;Tend=3619;ID=RND-5_FAMILY-727;shortTE=F
CM029546.1	RepeatMasker	Unknown	249558	249869	722	+	NA	Tstart=996;Tend=1266;ID=RND-1_FAMILY-508;shortTE=F
CM029546.1	RepeatMasker	DNA/hAT-Charlie	249655	249869	1557	+	NA	Tstart=958;Tend=1171;ID=RND-6_FAMILY-6777;shortTE=F
CM029546.1	RepeatMasker	LINE/I-Jockey	250853	251036	601	-	NA	Tstart=1307;Tend=1513;ID=RND-6_FAMILY-9435;shortTE=F
CM029546.1	RepeatMasker	Unknown	251582	251790	1584	+	NA	Tstart=917;Tend=1125;ID=RND-6_FAMILY-425;shortTE=F
CM029546.1	RepeatMasker	DNA/hAT-Charlie	252333	252546	1574	+	NA	Tstart=958;Tend=1171;ID=RND-6_FAMILY-6777;shortTE=F
CM029546.1	RepeatMasker	Unknown	253422	253837	3107	-	NA	Tstart=860;Tend=1277;ID=RND-6_FAMILY-43;shortTE=F
CM029546.1	RepeatMasker	LINE/I-Jockey	253932	254115	563	-	NA	Tstart=1307;Tend=1513;ID=RND-6_FAMILY-9435;shortTE=F
CM029546.1	RepeatMasker	Unknown	254671	255477	5074	-	NA	Tstart=1003;Tend=1757;ID=RND-1_FAMILY-624;shortTE=F
CM029546.1	RepeatMasker	Unknown	255835	256020	1311	+	NA	Tstart=1708;Tend=1887;ID=RND-6_FAMILY-6551;shortTE=F
CM029546.1	RepeatMasker	Unknown	256680	256847	459	-	NA	Tstart=909;Tend=1054;ID=RND-1_FAMILY-801;shortTE=F
CM029546.1	RepeatMasker	Unknown	256730	256911	585	+	NA	Tstart=2332;Tend=2491;ID=RND-1_FAMILY-56;shortTE=F
CM029546.1	RepeatMasker	Unknown	256904	257363	794	+	NA	Tstart=893;Tend=1047;ID=RND-6_FAMILY-1439;shortTE=F
CM029546.1	RepeatMasker	Unknown	257364	257725	2561	-	NA	Tstart=866;Tend=1235;ID=RND-6_FAMILY-1297;shortTE=F
CM029546.1	RepeatMasker	Unknown	258066	258212	801	+	NA	Tstart=6390;Tend=6536;ID=RND-6_FAMILY-825;shortTE=F
CM029546.1	RepeatMasker	LTR/ERV1	259561	259827	1454	-	NA	Tstart=845;Tend=1294;ID=RND-6_FAMILY-1988;shortTE=F
CM029546.1	RepeatMasker	Unknown	260299	260406	437	-	NA	Tstart=1128;Tend=1235;ID=RND-6_FAMILY-1297;shortTE=F
CM029546.1	RepeatMasker	Unknown	260773	260987	1605	+	NA	Tstart=907;Tend=1122;ID=RND-6_FAMILY-425;shortTE=F
CM029546.1	RepeatMasker	Unknown	262420	262686	1141	+	NA	Tstart=865;Tend=1147;ID=RND-6_FAMILY-41;shortTE=F
CM029546.1	RepeatMasker	Unknown	263017	263893	5747	-	NA	Tstart=929;Tend=1749;ID=RND-1_FAMILY-363;shortTE=F
CM029546.1	RepeatMasker	Unknown	264199	264340	628	+	NA	Tstart=2560;Tend=2700;ID=RND-1_FAMILY-712;shortTE=F
CM029546.1	RepeatMasker	DNA/hAT-Charlie	264533	264696	1160	+	NA	Tstart=956;Tend=1118;ID=RND-6_FAMILY-6777;shortTE=F
CM029546.1	RepeatMasker	DNA/hAT-Charlie	264817	265400	4027	-	NA	Tstart=962;Tend=1603;ID=RND-6_FAMILY-1609;shortTE=F
CM029546.1	RepeatMasker	Unknown	265400	265895	3755	-	NA	Tstart=998;Tend=1496;ID=RND-6_FAMILY-6551;shortTE=F
CM029546.1	RepeatMasker	Unknown	266127	266718	3259	+	NA	Tstart=5156;Tend=6045;ID=RND-1_FAMILY-108;shortTE=F;TEgroup=ctg_1|RND-1_FAMILY-108|1
CM029546.1	RepeatMasker	LTR/ERV1	267169	267390	987	+	NA	Tstart=2087;Tend=2335;ID=RND-6_FAMILY-3171;shortTE=F
CM029546.1	RepeatMasker	LINE/L2	269372	269763	1700	-	NA	Tstart=2773;Tend=3162;ID=RND-5_FAMILY-1263;shortTE=F
CM029546.1	RepeatMasker	Unknown	269770	269973	691	+	NA	Tstart=725;Tend=920;ID=RND-6_FAMILY-4346;shortTE=F
CM029546.1	RepeatMasker	Unknown	269975	271004	6158	+	NA	Tstart=102;Tend=1078;ID=RND-6_FAMILY-2379;shortTE=F
CM029546.1	RepeatMasker	Unknown	271282	271930	6681	+	NA	Tstart=727;Tend=1618;ID=RND-6_FAMILY-652;shortTE=F
CM029546.1	RepeatMasker	Unknown	271931	272370	2007	-	NA	Tstart=1750;Tend=2188;ID=RND-6_FAMILY-14731;shortTE=F
CM029546.1	RepeatMasker	Unknown	273046	274530	3161	-	NA	Tstart=1311;Tend=2281;ID=RND-6_FAMILY-652;shortTE=F;TEgroup=ctg_1|RND-6_FAMILY-652|1
CM029546.1	RepeatMasker	Unknown	275141	275409	1982	-	NA	Tstart=1233;Tend=1507;ID=RND-6_FAMILY-6551;shortTE=F
CM029546.1	RepeatMasker	Unknown	275647	275894	1865	-	NA	Tstart=993;Tend=1240;ID=RND-6_FAMILY-6551;shortTE=F
CM029546.1	RepeatMasker	Unknown	277794	277936	1035	+	NA	Tstart=924;Tend=1064;ID=RND-6_FAMILY-656;shortTE=F
CM029546.1	RepeatMasker	Unknown	279123	279332	1431	+	NA	Tstart=906;Tend=1099;ID=RND-6_FAMILY-425;shortTE=F
CM029546.1	RepeatMasker	Unknown	279990	280097	692	-	NA	Tstart=5815;Tend=5921;ID=RND-1_FAMILY-678;shortTE=F
CM029546.1	RepeatMasker	Unknown	281352	287027	45180	+	NA	Tstart=840;Tend=6512;ID=RND-6_FAMILY-772;shortTE=F
CM029546.1	RepeatMasker	Unknown	287072	287253	889	+	NA	Tstart=2250;Tend=2427;ID=RND-6_FAMILY-1277;shortTE=F
CM029546.1	RepeatMasker	Unknown	287247	287449	422	-	NA	Tstart=2976;Tend=3207;ID=RND-1_FAMILY-119;shortTE=F
CM029546.1	RepeatMasker	Unknown	287766	288335	2731	+	NA	Tstart=788;Tend=1888;ID=RND-5_FAMILY-1169;shortTE=F
CM029546.1	RepeatMasker	Unknown	288824	289503	5460	+	NA	Tstart=2329;Tend=3012;ID=RND-6_FAMILY-1742;shortTE=F
CM029546.1	RepeatMasker	LINE/I-Jockey	289611	289728	402	+	NA	Tstart=1242;Tend=1353;ID=RND-6_FAMILY-9435;shortTE=F
CM029546.1	RepeatMasker	LINE/Penelope	290382	291234	503	+	NA	Tstart=2252;Tend=3023;ID=RND-6_FAMILY-2881;shortTE=T;TEgroup=ctg_1|RND-6_FAMILY-2881|1
CM029546.1	RepeatMasker	Unknown	291607	292036	2812	+	NA	Tstart=964;Tend=1378;ID=RND-3_FAMILY-549;shortTE=F
CM029546.1	RepeatMasker	Unknown	292031	292483	3715	-	NA	Tstart=771;Tend=1223;ID=RND-1_FAMILY-849;shortTE=F
CM029546.1	RepeatMasker	Unknown	292490	293153	2045	-	NA	Tstart=937;Tend=1378;ID=RND-3_FAMILY-549;shortTE=F;TEgroup=ctg_1|RND-3_FAMILY-549|1
CM029546.1	RepeatMasker	Unknown	293152	293335	1538	-	NA	Tstart=936;Tend=1119;ID=RND-3_FAMILY-549;shortTE=F
CM029546.1	RepeatMasker	Unknown	298099	298559	2820	-	NA	Tstart=1960;Tend=2389;ID=RND-5_FAMILY-727;shortTE=F
CM029546.1	RepeatMasker	Unknown	300396	302357	15919	-	NA	Tstart=835;Tend=2764;ID=RND-1_FAMILY-642;shortTE=F
CM029546.1	RepeatMasker	Unknown	303618	303982	2936	-	NA	Tstart=864;Tend=1230;ID=RND-6_FAMILY-1297;shortTE=F
CM029546.1	RepeatMasker	Unknown	304079	305036	6978	-	NA	Tstart=1239;Tend=2185;ID=RND-1_FAMILY-293;shortTE=F
CM029546.1	RepeatMasker	Unknown	305173	305389	1173	+	NA	Tstart=2250;Tend=2427;ID=RND-6_FAMILY-1277;shortTE=F
CM029546.1	RepeatMasker	Unknown	305346	305545	418	-	NA	Tstart=2976;Tend=3207;ID=RND-1_FAMILY-119;shortTE=F
CM029546.1	RepeatMasker	Unknown	306234	306639	1515	+	NA	Tstart=787;Tend=1291;ID=RND-5_FAMILY-1169;shortTE=F
CM029546.1	RepeatMasker	LINE/L2	308262	309567	6382	-	NA	Tstart=3863;Tend=5129;ID=RND-1_FAMILY-360;shortTE=F
CM029546.1	RepeatMasker	LINE/L2	309935	310613	5369	-	NA	Tstart=3222;Tend=3887;ID=RND-1_FAMILY-360;shortTE=F
CM029546.1	RepeatMasker	Unknown	310617	316200	48616	-	NA	Tstart=842;Tend=6512;ID=RND-6_FAMILY-772;shortTE=F
CM029546.1	RepeatMasker	LINE/Dong-R4	316526	317992	1354	-	NA	Tstart=1332;Tend=3574;ID=DONG-1_MMA;shortTE=F
CM029546.1	RepeatMasker	DNA/TcMar-Pogo	318381	318692	677	-	NA	Tstart=1890;Tend=2195;ID=RND-6_FAMILY-3089;shortTE=F
CM029546.1	RepeatMasker	Unknown	318480	318692	1653	+	NA	Tstart=953;Tend=1165;ID=RND-5_FAMILY-1487;shortTE=F
CM029546.1	RepeatMasker	Unknown	319233	319717	2756	+	NA	Tstart=854;Tend=1281;ID=RND-6_FAMILY-43;shortTE=F
CM029546.1	RepeatMasker	DNA/hAT-Charlie	319792	320004	1509	+	NA	Tstart=957;Tend=1170;ID=RND-6_FAMILY-6777;shortTE=F
CM029546.1	RepeatMasker	Unknown	320202	320715	2263	+	NA	Tstart=2670;Tend=3072;ID=RND-6_FAMILY-772;shortTE=F
CM029546.1	RepeatMasker	Unknown	320723	320832	474	+	NA	Tstart=2376;Tend=2477;ID=RND-1_FAMILY-56;shortTE=F
CM029546.1	RepeatMasker	Unknown	321019	321194	775	+	NA	Tstart=1027;Tend=1182;ID=RND-6_FAMILY-2174;shortTE=F
CM029546.1	RepeatMasker	RC/Helitron	321266	322044	5770	-	NA	Tstart=1368;Tend=2186;ID=RND-4_FAMILY-19;shortTE=F
CM029546.1	RepeatMasker	Unknown	322815	324088	9546	+	NA	Tstart=837;Tend=2148;ID=RND-1_FAMILY-430;shortTE=F
CM029546.1	RepeatMasker	Unknown	325844	325954	484	-	NA	Tstart=2333;Tend=2431;ID=RND-1_FAMILY-56;shortTE=F
CM029546.1	RepeatMasker	Unknown	326063	326198	846	-	NA	Tstart=994;Tend=1132;ID=RND-6_FAMILY-6551;shortTE=F
CM029546.1	RepeatMasker	Unknown	326224	327014	5313	+	NA	Tstart=926;Tend=1742;ID=RND-6_FAMILY-1216;shortTE=F
CM029546.1	RepeatMasker	Unknown	327036	327227	482	+	NA	Tstart=1836;Tend=1931;ID=RND-5_FAMILY-318;shortTE=F
CM029546.1	RepeatMasker	DNA/Kolobok-T2	328073	328204	624	+	NA	Tstart=478;Tend=611;ID=REP-4_PBA;shortTE=F
CM029546.1	RepeatMasker	Unknown	328239	332590	16291	+	NA	Tstart=1231;Tend=3829;ID=RND-5_FAMILY-870;shortTE=F;TEgroup=ctg_1|RND-5_FAMILY-870|1
CM029546.1	RepeatMasker	Unknown	334261	334478	1508	-	NA	Tstart=920;Tend=1137;ID=RND-6_FAMILY-5246;shortTE=F
CM029546.1	RepeatMasker	LINE/L2	334604	334992	2351	-	NA	Tstart=4672;Tend=5095;ID=RND-1_FAMILY-157;shortTE=F
CM029546.1	RepeatMasker	Unknown	337604	338342	2866	+	NA	Tstart=2239;Tend=3006;ID=RND-6_FAMILY-1121;shortTE=F
CM029546.1	RepeatMasker	Unknown	338633	339122	1564	+	NA	Tstart=3553;Tend=4490;ID=RND-6_FAMILY-1121;shortTE=F
CM029546.1	RepeatMasker	Unknown	339134	339329	994	+	NA	Tstart=1037;Tend=1225;ID=RND-1_FAMILY-35;shortTE=F
CM029546.1	RepeatMasker	RC/Helitron	339418	340198	6161	+	NA	Tstart=871;Tend=1691;ID=RND-4_FAMILY-36;shortTE=F
CM029546.1	RepeatMasker	Unknown	341193	341404	1729	+	NA	Tstart=923;Tend=1137;ID=RND-6_FAMILY-3469;shortTE=F
CM029546.1	RepeatMasker	Unknown	341588	341727	750	-	NA	Tstart=2818;Tend=2920;ID=RND-6_FAMILY-4261;shortTE=F
CM029546.1	RepeatMasker	DNA/hAT-Charlie	342475	342686	1157	-	NA	Tstart=1445;Tend=1657;ID=RND-1_FAMILY-396;shortTE=F
CM029546.1	RepeatMasker	DNA/hAT-Tip100	342695	342885	629	+	NA	Tstart=1716;Tend=1886;ID=RND-6_FAMILY-1651;shortTE=F
CM029546.1	RepeatMasker	DNA/hAT-Charlie	342888	343403	1785	-	NA	Tstart=956;Tend=1450;ID=RND-1_FAMILY-396;shortTE=F
CM029546.1	RepeatMasker	Unknown	343509	343612	659	-	NA	Tstart=2821;Tend=2911;ID=RND-6_FAMILY-4261;shortTE=F
CM029546.1	RepeatMasker	Unknown	345526	345920	483	+	NA	Tstart=2543;Tend=2928;ID=RND-6_FAMILY-7701;shortTE=F
CM029546.1	RepeatMasker	RC/Helitron	346451	346736	1871	+	NA	Tstart=840;Tend=1147;ID=RND-4_FAMILY-19;shortTE=F
CM029546.1	RepeatMasker	Unknown	346972	347084	703	+	NA	Tstart=2821;Tend=2911;ID=RND-6_FAMILY-4261;shortTE=F
CM029546.1	RepeatMasker	Unknown	347218	347413	621	-	NA	Tstart=2677;Tend=2833;ID=RND-6_FAMILY-772;shortTE=F
CM029546.1	RepeatMasker	Unknown	347490	347751	688	-	NA	Tstart=508;Tend=706;ID=RND-5_FAMILY-2829;shortTE=F
CM029546.1	RepeatMasker	Unknown	347878	348749	5922	+	NA	Tstart=1045;Tend=1803;ID=RND-6_FAMILY-84;shortTE=F
CM029546.1	RepeatMasker	Unknown	349038	349291	1134	+	NA	Tstart=920;Tend=1135;ID=RND-6_FAMILY-5246;shortTE=F
CM029546.1	RepeatMasker	Unknown	350125	350387	640	+	NA	Tstart=899;Tend=1103;ID=RND-6_FAMILY-1939;shortTE=F
CM029546.1	RepeatMasker	RC/Helitron	350439	351234	6136	-	NA	Tstart=1368;Tend=2186;ID=RND-4_FAMILY-19;shortTE=F
CM029546.1	RepeatMasker	Unknown	351318	351566	1162	+	NA	Tstart=970;Tend=1208;ID=RND-6_FAMILY-5056;shortTE=F
CM029546.1	RepeatMasker	Unknown	351743	351958	1565	-	NA	Tstart=898;Tend=1113;ID=RND-6_FAMILY-425;shortTE=F
CM029546.1	RepeatMasker	LTR/ERV1	355843	356210	1982	+	NA	Tstart=962;Tend=1307;ID=RND-6_FAMILY-1988;shortTE=F
CM029546.1	RepeatMasker	Unknown	357324	357573	1570	-	NA	Tstart=950;Tend=1251;ID=RND-5_FAMILY-1487;shortTE=F
CM029546.1	RepeatMasker	Unknown	357576	357720	661	-	NA	Tstart=304;Tend=447;ID=RND-5_FAMILY-2288;shortTE=F
CM029546.1	RepeatMasker	Unknown	358143	358469	707	-	NA	Tstart=1531;Tend=1785;ID=RND-5_FAMILY-2871;shortTE=F
CM029546.1	RepeatMasker	Unknown	359803	359997	1219	+	NA	Tstart=932;Tend=1129;ID=RND-1_FAMILY-410;shortTE=F
CM029546.1	RepeatMasker	Unknown	360194	360365	935	+	NA	Tstart=1122;Tend=1308;ID=RND-6_FAMILY-1224;shortTE=F
CM029546.1	RepeatMasker	LINE/Penelope	360651	361238	826	-	NA	Tstart=777;Tend=1122;ID=RND-6_FAMILY-5891;shortTE=F;TEgroup=ctg_1|RND-6_FAMILY-5891|1
CM029546.1	RepeatMasker	DNA	361315	361534	1950	-	NA	Tstart=754;Tend=973;ID=RND-6_FAMILY-1340;shortTE=F
CM029546.1	RepeatMasker	Unknown	361316	361592	1303	-	NA	Tstart=867;Tend=1334;ID=RND-6_FAMILY-767;shortTE=F
CM029546.1	RepeatMasker	LTR/Gypsy	362948	363384	3914	-	NA	Tstart=1160;Tend=1596;ID=RND-6_FAMILY-8243;shortTE=F
CM029546.1	RepeatMasker	Unknown	364959	366416	4861	+	NA	Tstart=764;Tend=2979;ID=RND-1_FAMILY-628;shortTE=F;TEgroup=ctg_1|RND-1_FAMILY-628|1
CM029546.1	RepeatMasker	LTR/ERV1	365565	365812	1623	-	NA	Tstart=848;Tend=1062;ID=RND-6_FAMILY-1988;shortTE=F
CM029546.1	RepeatMasker	Unknown	366761	367480	1501	-	NA	Tstart=770;Tend=1465;ID=RND-1_FAMILY-5;shortTE=F
CM029546.1	RepeatMasker	Unknown	368376	368545	574	+	NA	Tstart=1154;Tend=1316;ID=RND-6_FAMILY-7041;shortTE=F
CM029546.1	RepeatMasker	Unknown	369948	370162	1333	-	NA	Tstart=795;Tend=1002;ID=RND-1_FAMILY-797;shortTE=F
CM029546.1	RepeatMasker	Unknown	370524	370642	634	+	NA	Tstart=1479;Tend=1591;ID=RND-6_FAMILY-7041;shortTE=F
CM029546.1	RepeatMasker	Unknown	372473	373596	2412	+	NA	Tstart=280;Tend=1293;ID=RND-6_FAMILY-7041;shortTE=F
CM029546.1	RepeatMasker	Unknown	375162	375479	831	+	NA	Tstart=976;Tend=1113;ID=RND-6_FAMILY-5354;shortTE=F
CM029546.1	RepeatMasker	Unknown	377189	379945	23628	-	NA	Tstart=342;Tend=3091;ID=RND-5_FAMILY-2568;shortTE=F
CM029546.1	RepeatMasker	Unknown	380782	380908	486	+	NA	Tstart=1471;Tend=1591;ID=RND-6_FAMILY-7041;shortTE=F
CM029546.1	RepeatMasker	Unknown	383965	384184	582	+	NA	Tstart=280;Tend=511;ID=RND-6_FAMILY-7041;shortTE=F
CM029546.1	RepeatMasker	Unknown	386167	386405	614	+	NA	Tstart=2129;Tend=2375;ID=RND-5_FAMILY-866;shortTE=F
CM029546.1	RepeatMasker	Unknown	387257	387383	812	+	NA	Tstart=1471;Tend=1591;ID=RND-6_FAMILY-7041;shortTE=F
CM029546.1	RepeatMasker	LINE/L2	388586	391611	8615	-	NA	Tstart=118;Tend=3863;ID=RND-6_FAMILY-15198;shortTE=F
CM029546.1	RepeatMasker	LINE/L2	392080	392544	2142	-	NA	Tstart=56;Tend=502;ID=RND-6_FAMILY-3049;shortTE=F
CM029546.1	RepeatMasker	Unknown	392812	393083	760	+	NA	Tstart=280;Tend=511;ID=RND-6_FAMILY-7041;shortTE=F
CM029546.1	RepeatMasker	LINE/RTE-X	393350	393641	1092	+	NA	Tstart=1502;Tend=1949;ID=RND-5_FAMILY-1062;shortTE=F
CM029546.1	RepeatMasker	Unknown	394644	394761	714	+	NA	Tstart=1471;Tend=1582;ID=RND-6_FAMILY-7041;shortTE=F
CM029546.1	RepeatMasker	Unknown	396875	397192	719	+	NA	Tstart=2798;Tend=2976;ID=RND-6_FAMILY-600;shortTE=F
CM029546.1	RepeatMasker	Unknown	398990	400758	10138	+	NA	Tstart=214;Tend=1962;ID=RND-6_FAMILY-7041;shortTE=F;TEgroup=ctg_1|RND-6_FAMILY-7041|1
CM029546.1	RepeatMasker	Unknown	401047	401234	549	+	NA	Tstart=1224;Tend=1408;ID=RND-6_FAMILY-7041;shortTE=F
CM029546.1	RepeatMasker	LTR/Gypsy	402541	404342	15868	-	NA	Tstart=1077;Tend=2883;ID=RND-6_FAMILY-4321;shortTE=F
CM029546.1	RepeatMasker	Unknown	405723	405839	849	+	NA	Tstart=1429;Tend=1545;ID=RND-1_FAMILY-527;shortTE=F
CM029546.1	RepeatMasker	Unknown	405840	406316	1040	-	NA	Tstart=675;Tend=1328;ID=RND-1_FAMILY-5;shortTE=F
CM029546.1	RepeatMasker	Unknown	406464	407040	4705	+	NA	Tstart=2061;Tend=2979;ID=RND-1_FAMILY-628;shortTE=F
CM029546.1	RepeatMasker	Unknown	407392	407514	626	+	NA	Tstart=1471;Tend=1587;ID=RND-6_FAMILY-7041;shortTE=F
CM029546.1	RepeatMasker	LTR/Gypsy	407596	408430	6958	-	NA	Tstart=1;Tend=831;ID=RND-6_FAMILY-4321;shortTE=F
CM029546.1	RepeatMasker	LTR/Gypsy	410287	410399	425	-	NA	Tstart=3097;Tend=3209;ID=GYPSY-57_CQ-I;shortTE=F
CM029546.1	RepeatMasker	LTR/Gypsy	413588	415810	16093	-	NA	Tstart=1077;Tend=3251;ID=RND-6_FAMILY-4321;shortTE=F
CM029546.1	RepeatMasker	Unknown	417191	417307	849	+	NA	Tstart=1429;Tend=1545;ID=RND-1_FAMILY-527;shortTE=F
CM029546.1	RepeatMasker	Unknown	417308	418008	1658	-	NA	Tstart=675;Tend=1579;ID=RND-1_FAMILY-5;shortTE=F
CM029546.1	RepeatMasker	Unknown	418130	418732	4669	-	NA	Tstart=1783;Tend=2374;ID=RND-5_FAMILY-721;shortTE=F
CM029546.1	RepeatMasker	Unknown	419084	419206	626	+	NA	Tstart=1471;Tend=1587;ID=RND-6_FAMILY-7041;shortTE=F
CM029546.1	RepeatMasker	Unknown	419769	419895	785	+	NA	Tstart=1471;Tend=1591;ID=RND-6_FAMILY-7041;shortTE=F
CM029546.1	RepeatMasker	Unknown	420179	420294	621	+	NA	Tstart=1475;Tend=1584;ID=RND-6_FAMILY-7041;shortTE=F
CM029546.1	RepeatMasker	Unknown	421344	422824	546	+	NA	Tstart=214;Tend=1326;ID=RND-6_FAMILY-7041;shortTE=F;TEgroup=ctg_1|RND-6_FAMILY-7041|2
CM029546.1	RepeatMasker	Unknown	422828	424524	12021	+	NA	Tstart=1294;Tend=2983;ID=RND-4_FAMILY-788;shortTE=F
CM029546.1	RepeatMasker	Unknown	424526	425528	7233	+	NA	Tstart=568;Tend=1597;ID=RND-6_FAMILY-7041;shortTE=F
CM029546.1	RepeatMasker	Unknown	425695	425849	455	+	NA	Tstart=1651;Tend=1796;ID=RND-6_FAMILY-7041;shortTE=F
CM029546.1	RepeatMasker	Unknown	426529	426780	911	+	NA	Tstart=1154;Tend=1401;ID=RND-6_FAMILY-7041;shortTE=F
CM029546.1	RepeatMasker	Unknown	427020	427166	1060	-	NA	Tstart=906;Tend=1051;ID=RND-6_FAMILY-4920;shortTE=F
CM029546.1	RepeatMasker	Unknown	427305	427424	687	+	NA	Tstart=1471;Tend=1584;ID=RND-6_FAMILY-7041;shortTE=F
CM029546.1	RepeatMasker	Unknown	428331	428551	556	+	NA	Tstart=1154;Tend=1411;ID=RND-6_FAMILY-7041;shortTE=F
CM029546.1	RepeatMasker	Unknown	434518	436660	8540	-	NA	Tstart=710;Tend=2242;ID=RND-1_FAMILY-688;shortTE=F
CM029546.1	RepeatMasker	Unknown	437068	437303	876	+	NA	Tstart=1154;Tend=1385;ID=RND-6_FAMILY-7041;shortTE=F
CM029546.1	RepeatMasker	Unknown	437550	437664	835	-	NA	Tstart=937;Tend=1051;ID=RND-6_FAMILY-4920;shortTE=F
CM029546.1	RepeatMasker	Unknown	437828	437943	655	+	NA	Tstart=1475;Tend=1584;ID=RND-6_FAMILY-7041;shortTE=F
CM029546.1	RepeatMasker	Unknown	440435	440799	1354	+	NA	Tstart=295;Tend=626;ID=RND-6_FAMILY-7041;shortTE=F
CM029546.1	RepeatMasker	Unknown	441188	441667	3719	-	NA	Tstart=1783;Tend=2244;ID=RND-5_FAMILY-721;shortTE=F
CM029546.1	RepeatMasker	Unknown	442013	442135	615	+	NA	Tstart=1471;Tend=1587;ID=RND-6_FAMILY-7041;shortTE=F
CM029546.1	RepeatMasker	Unknown	442675	443558	3884	+	NA	Tstart=673;Tend=1526;ID=RND-5_FAMILY-2643;shortTE=F
CM029546.1	RepeatMasker	Unknown	443564	443874	1963	+	NA	Tstart=1304;Tend=1653;ID=RND-1_FAMILY-125;shortTE=F
CM029546.1	RepeatMasker	Unknown	443878	444561	5879	-	NA	Tstart=884;Tend=1564;ID=RND-5_FAMILY-1585;shortTE=F
CM029546.1	RepeatMasker	Unknown	444792	444935	674	+	NA	Tstart=1537;Tend=1681;ID=RND-5_FAMILY-2871;shortTE=F
CM029546.1	RepeatMasker	Unknown	445466	445600	1041	+	NA	Tstart=958;Tend=1092;ID=RND-6_FAMILY-35;shortTE=F
CM029546.1	RepeatMasker	Unknown	446622	446816	840	+	NA	Tstart=1791;Tend=1958;ID=RND-5_FAMILY-1633;shortTE=F
CM029546.1	RepeatMasker	LINE/L2	446976	447139	597	+	NA	Tstart=948;Tend=1109;ID=RND-6_FAMILY-3497;shortTE=F
CM029546.1	RepeatMasker	Unknown	447236	448630	1690	-	NA	Tstart=795;Tend=2557;ID=RND-1_FAMILY-797;shortTE=F;TEgroup=ctg_1|RND-1_FAMILY-797|1
CM029546.1	RepeatMasker	Unknown	448634	448869	1164	-	NA	Tstart=817;Tend=1036;ID=RND-4_FAMILY-12;shortTE=F
CM029546.1	RepeatMasker	RC/Helitron	449396	450026	3515	-	NA	Tstart=871;Tend=1704;ID=RND-4_FAMILY-36;shortTE=F
CM029546.1	RepeatMasker	Unknown	450163	450291	532	-	NA	Tstart=128;Tend=254;ID=RND-3_FAMILY-190;shortTE=F
CM029546.1	RepeatMasker	SINE	450508	450763	875	-	NA	Tstart=11;Tend=264;ID=RND-6_FAMILY-1645;shortTE=F
CM029546.1	RepeatMasker	DNA/hAT-Charlie	450539	450765	1342	-	NA	Tstart=954;Tend=1174;ID=RND-6_FAMILY-6777;shortTE=F
CM029546.1	RepeatMasker	Unknown	450575	450917	501	-	NA	Tstart=3180;Tend=3568;ID=RND-6_FAMILY-1201;shortTE=F
CM029546.1	RepeatMasker	Unknown	451480	451727	1794	+	NA	Tstart=919;Tend=1166;ID=RND-5_FAMILY-1487;shortTE=F
CM029546.1	RepeatMasker	Unknown	452431	452664	1461	-	NA	Tstart=968;Tend=1166;ID=RND-5_FAMILY-1487;shortTE=F
CM029546.1	RepeatMasker	DNA/hAT-Charlie	452691	453525	3711	+	NA	Tstart=945;Tend=1652;ID=RND-1_FAMILY-396;shortTE=F;TEgroup=ctg_1|RND-1_FAMILY-396|1
CM029546.1	RepeatMasker	Unknown	453527	454475	7343	+	NA	Tstart=934;Tend=1891;ID=RND-5_FAMILY-2820;shortTE=F
CM029546.1	RepeatMasker	Unknown	455159	455353	1228	+	NA	Tstart=960;Tend=1148;ID=RND-1_FAMILY-273;shortTE=F
CM029546.1	RepeatMasker	DNA/hAT-Charlie	456508	456796	663	+	NA	Tstart=1395;Tend=1674;ID=RND-6_FAMILY-6777;shortTE=F
CM029546.1	RepeatMasker	LINE/L2	457118	457277	1316	-	NA	Tstart=1276;Tend=1435;ID=RND-6_FAMILY-506;shortTE=F
CM029546.1	RepeatMasker	LTR/ERV1	457720	458102	2333	-	NA	Tstart=845;Tend=1230;ID=RND-6_FAMILY-1988;shortTE=F
CM029546.1	RepeatMasker	Unknown	457886	458132	1654	+	NA	Tstart=951;Tend=1198;ID=RND-5_FAMILY-1487;shortTE=F
CM029546.1	RepeatMasker	Unknown	458403	458597	1472	+	NA	Tstart=1990;Tend=2184;ID=RND-1_FAMILY-598;shortTE=F
CM029546.1	RepeatMasker	DNA/hAT-Charlie	460179	460399	1342	-	NA	Tstart=956;Tend=1176;ID=RND-6_FAMILY-6777;shortTE=F
CM029546.1	RepeatMasker	Unknown	461384	461642	1530	+	NA	Tstart=833;Tend=1089;ID=RND-5_FAMILY-153;shortTE=F
CM029546.1	RepeatMasker	LTR/ERV1	461426	461642	1711	-	NA	Tstart=1090;Tend=1305;ID=RND-6_FAMILY-1988;shortTE=F
CM029546.1	RepeatMasker	Unknown	462073	462224	591	-	NA	Tstart=6390;Tend=6538;ID=RND-6_FAMILY-825;shortTE=F
CM029546.1	RepeatMasker	Unknown	462615	462783	1398	-	NA	Tstart=899;Tend=1067;ID=RND-6_FAMILY-1098;shortTE=F
CM029546.1	RepeatMasker	Unknown	462788	463604	6747	+	NA	Tstart=911;Tend=1736;ID=RND-6_FAMILY-62;shortTE=F
CM029546.1	RepeatMasker	Unknown	464850	465060	846	-	NA	Tstart=1285;Tend=1492;ID=RND-4_FAMILY-12;shortTE=F
CM029546.1	RepeatMasker	Unknown	465250	465564	1343	-	NA	Tstart=980;Tend=1281;ID=RND-6_FAMILY-7320;shortTE=F
CM029546.1	RepeatMasker	Unknown	465644	465757	454	-	NA	Tstart=3612;Tend=3715;ID=RND-6_FAMILY-6534;shortTE=F
CM029546.1	RepeatMasker	Unknown	465759	465864	836	-	NA	Tstart=1213;Tend=1318;ID=RND-6_FAMILY-2652;shortTE=F
CM029546.1	RepeatMasker	DNA	466313	466561	1351	+	NA	Tstart=712;Tend=971;ID=RND-6_FAMILY-1340;shortTE=F
CM029546.1	RepeatMasker	Unknown	466352	466589	1541	+	NA	Tstart=943;Tend=1169;ID=RND-5_FAMILY-1487;shortTE=F
CM029546.1	RepeatMasker	Unknown	466407	466591	988	-	NA	Tstart=1914;Tend=2108;ID=RND-1_FAMILY-647;shortTE=F
CM029546.1	RepeatMasker	Unknown	466611	466720	473	+	NA	Tstart=957;Tend=1062;ID=RND-1_FAMILY-149;shortTE=F
CM029546.1	RepeatMasker	Unknown	466729	467075	2673	-	NA	Tstart=847;Tend=1193;ID=RND-5_FAMILY-433;shortTE=F
CM029546.1	RepeatMasker	Unknown	467325	467665	1353	+	NA	Tstart=136;Tend=481;ID=RND-5_FAMILY-153;shortTE=F
CM029546.1	RepeatMasker	LTR/ERV1	469206	469456	1489	-	NA	Tstart=844;Tend=1099;ID=RND-6_FAMILY-1988;shortTE=F
CM029546.1	RepeatMasker	Unknown	469240	469484	1703	+	NA	Tstart=1430;Tend=1668;ID=RND-1_FAMILY-527;shortTE=F
CM029546.1	RepeatMasker	LINE/L2	469868	470039	1363	-	NA	Tstart=2022;Tend=2191;ID=RND-5_FAMILY-86;shortTE=F
CM029546.1	RepeatMasker	Unknown	470138	470251	445	-	NA	Tstart=2286;Tend=2463;ID=RND-1_FAMILY-56;shortTE=F
CM029546.1	RepeatMasker	Unknown	470435	473688	18164	-	NA	Tstart=18;Tend=2695;ID=RND-6_FAMILY-738;shortTE=F;TEgroup=ctg_1|RND-6_FAMILY-738|1
CM029546.1	RepeatMasker	Unknown	474703	474805	560	+	NA	Tstart=2821;Tend=2908;ID=RND-6_FAMILY-4261;shortTE=F
CM029546.1	RepeatMasker	LINE/L2	475598	475770	962	-	NA	Tstart=843;Tend=1051;ID=RND-1_FAMILY-765;shortTE=F
CM029546.1	RepeatMasker	Unknown	477944	478138	1175	+	NA	Tstart=979;Tend=1184;ID=RND-6_FAMILY-2755;shortTE=F
CM029546.1	RepeatMasker	Unknown	478378	478570	1422	+	NA	Tstart=959;Tend=1166;ID=RND-5_FAMILY-1487;shortTE=F
CM029546.1	RepeatMasker	Unknown	478999	479539	1874	+	NA	Tstart=575;Tend=1090;ID=RND-5_FAMILY-866;shortTE=F
CM029546.1	RepeatMasker	LTR/ERV1	479196	479965	2424	-	NA	Tstart=854;Tend=1717;ID=RND-6_FAMILY-1988;shortTE=F
CM029546.1	RepeatMasker	Unknown	480552	481156	3152	+	NA	Tstart=5155;Tend=6049;ID=RND-1_FAMILY-108;shortTE=F;TEgroup=ctg_1|RND-1_FAMILY-108|2
CM029546.1	RepeatMasker	LTR/ERV1	482318	483247	2543	-	NA	Tstart=839;Tend=1762;ID=RND-6_FAMILY-1988;shortTE=F;TEgroup=ctg_1|RND-6_FAMILY-1988|2
CM029546.1	RepeatMasker	DNA	482354	482624	2353	-	NA	Tstart=351;Tend=1292;ID=RND-6_FAMILY-1340;shortTE=F
CM029546.1	RepeatMasker	Unknown	484468	485053	2997	+	NA	Tstart=5161;Tend=6046;ID=RND-1_FAMILY-108;shortTE=F;TEgroup=ctg_1|RND-1_FAMILY-108|3
CM029546.1	RepeatMasker	Unknown	485188	485447	1369	+	NA	Tstart=881;Tend=1107;ID=RND-6_FAMILY-1939;shortTE=F
CM029546.1	RepeatMasker	Unknown	485800	485973	716	+	NA	Tstart=903;Tend=1090;ID=RND-6_FAMILY-4614;shortTE=F
CM029546.1	RepeatMasker	LINE/Penelope	486357	486596	1120	+	NA	Tstart=832;Tend=1087;ID=RND-6_FAMILY-5891;shortTE=F
CM029546.1	RepeatMasker	Unknown	486631	486923	1309	-	NA	Tstart=906;Tend=1171;ID=RND-6_FAMILY-5246;shortTE=F
CM029546.1	RepeatMasker	DNA/hAT-Charlie	487337	487559	1552	+	NA	Tstart=953;Tend=1175;ID=RND-6_FAMILY-6777;shortTE=F
CM029546.1	RepeatMasker	Unknown	488065	488311	1052	+	NA	Tstart=999;Tend=1248;ID=RND-1_FAMILY-712;shortTE=F
CM029546.1	RepeatMasker	LINE/Penelope	489111	489741	2914	+	NA	Tstart=2431;Tend=2985;ID=RND-6_FAMILY-2881;shortTE=F
CM029546.1	RepeatMasker	Unknown	490082	490310	1307	-	NA	Tstart=891;Tend=1169;ID=RND-6_FAMILY-41;shortTE=F
CM029546.1	RepeatMasker	Unknown	490511	490803	1970	+	NA	Tstart=804;Tend=1093;ID=RND-1_FAMILY-537;shortTE=F
CM029546.1	RepeatMasker	Unknown	491818	492597	1507	+	NA	Tstart=955;Tend=1696;ID=RND-1_FAMILY-232;shortTE=F;TEgroup=ctg_1|RND-1_FAMILY-232|2
CM029546.1	RepeatMasker	Unknown	492804	493005	1677	+	NA	Tstart=878;Tend=1079;ID=RND-1_FAMILY-386;shortTE=F
CM029546.1	RepeatMasker	LINE/L2	493366	493518	1023	-	NA	Tstart=4600;Tend=4754;ID=RND-6_FAMILY-1716;shortTE=F
CM029546.1	RepeatMasker	LINE/L2	493693	493916	1712	+	NA	Tstart=682;Tend=907;ID=RND-1_FAMILY-360;shortTE=F
CM029546.1	RepeatMasker	Unknown	494424	494528	654	+	NA	Tstart=2819;Tend=2911;ID=RND-6_FAMILY-4261;shortTE=F
CM029546.1	RepeatMasker	Unknown	494856	495871	8828	-	NA	Tstart=1168;Tend=2175;ID=RND-5_FAMILY-444;shortTE=F
CM029546.1	RepeatMasker	Unknown	495963	496733	6061	+	NA	Tstart=900;Tend=1718;ID=RND-6_FAMILY-535;shortTE=F
CM029546.1	RepeatMasker	Unknown	496844	497265	3325	-	NA	Tstart=860;Tend=1277;ID=RND-6_FAMILY-43;shortTE=F
CM029546.1	RepeatMasker	Unknown	497266	497369	1731	+	NA	Tstart=980;Tend=1388;ID=RND-6_FAMILY-6012;shortTE=F
CM029546.1	RepeatMasker	RC/Helitron	497583	498340	6266	+	NA	Tstart=1414;Tend=2189;ID=RND-4_FAMILY-19;shortTE=F
CM029546.1	RepeatMasker	Unknown	498712	498852	658	-	NA	Tstart=2819;Tend=2911;ID=RND-6_FAMILY-4261;shortTE=F
CM029546.1	RepeatMasker	Unknown	499077	499251	1054	-	NA	Tstart=1051;Tend=1226;ID=RND-6_FAMILY-2727;shortTE=F
CM029546.1	RepeatMasker	LINE/L2	499346	499451	648	-	NA	Tstart=3743;Tend=3847;ID=RND-1_FAMILY-664;shortTE=F
CM029546.1	RepeatMasker	DNA/hAT-Charlie	501069	501308	1360	+	NA	Tstart=925;Tend=1173;ID=RND-6_FAMILY-6777;shortTE=F
CM029546.1	RepeatMasker	Unknown	501102	501308	1565	-	NA	Tstart=906;Tend=1122;ID=RND-6_FAMILY-425;shortTE=F
CM029546.1	RepeatMasker	LINE/Penelope	501723	501865	990	+	NA	Tstart=2420;Tend=2560;ID=RND-5_FAMILY-918;shortTE=F
CM029546.1	RepeatMasker	Unknown	502589	503197	1961	-	NA	Tstart=923;Tend=1505;ID=RND-6_FAMILY-5246;shortTE=F
CM029546.1	RepeatMasker	Unknown	503598	503699	767	-	NA	Tstart=2809;Tend=2911;ID=RND-6_FAMILY-4261;shortTE=F
CM029546.1	RepeatMasker	Unknown	503937	504193	595	+	NA	Tstart=793;Tend=1163;ID=RND-5_FAMILY-866;shortTE=F;TEgroup=ctg_1|RND-5_FAMILY-866|1
CM029546.1	RepeatMasker	LTR/ERV1	503951	504165	1620	-	NA	Tstart=1093;Tend=1307;ID=RND-6_FAMILY-1988;shortTE=F
CM029546.1	RepeatMasker	DNA/hAT-Charlie	505939	506161	1526	-	NA	Tstart=959;Tend=1179;ID=RND-6_FAMILY-6777;shortTE=F
CM029546.1	RepeatMasker	LTR/ERV1	505941	506189	1284	+	NA	Tstart=1540;Tend=1786;ID=RND-6_FAMILY-1988;shortTE=F
CM029546.1	RepeatMasker	Unknown	506226	506435	704	+	NA	Tstart=2291;Tend=2477;ID=RND-1_FAMILY-56;shortTE=F
CM029546.1	RepeatMasker	DNA/hAT-Charlie	506467	506684	1595	+	NA	Tstart=956;Tend=1173;ID=RND-6_FAMILY-6777;shortTE=F
CM029546.1	RepeatMasker	Unknown	506951	507063	843	+	NA	Tstart=574;Tend=686;ID=RND-6_FAMILY-1027;shortTE=F
CM029546.1	RepeatMasker	Unknown	508399	508615	1419	-	NA	Tstart=907;Tend=1122;ID=RND-6_FAMILY-425;shortTE=F
CM029546.1	RepeatMasker	Unknown	509118	509282	931	+	NA	Tstart=2252;Tend=2425;ID=RND-6_FAMILY-1277;shortTE=F
CM029546.1	RepeatMasker	Unknown	509427	509631	1561	-	NA	Tstart=950;Tend=1169;ID=RND-5_FAMILY-1487;shortTE=F
CM029546.1	RepeatMasker	Unknown	509933	510192	1299	+	NA	Tstart=882;Tend=1132;ID=RND-5_FAMILY-866;shortTE=F
CM029546.1	RepeatMasker	LTR/ERV1	509978	510194	1538	-	NA	Tstart=1090;Tend=1306;ID=RND-6_FAMILY-1988;shortTE=F
CM029546.1	RepeatMasker	Unknown	511682	511947	1172	+	NA	Tstart=785;Tend=1052;ID=RND-6_FAMILY-4920;shortTE=F
CM029546.1	RepeatMasker	Unknown	511963	512135	947	-	NA	Tstart=723;Tend=886;ID=RND-1_FAMILY-531;shortTE=F
CM029546.1	RepeatMasker	Unknown	512370	512486	574	-	NA	Tstart=2391;Tend=2489;ID=RND-6_FAMILY-732;shortTE=F
CM029546.1	RepeatMasker	Unknown	513186	513433	691	-	NA	Tstart=819;Tend=1060;ID=RND-1_FAMILY-537;shortTE=F
CM029546.1	RepeatMasker	Unknown	514026	514249	815	-	NA	Tstart=2206;Tend=2422;ID=RND-6_FAMILY-2528;shortTE=F
CM029546.1	RepeatMasker	SINE	514248	514463	1409	-	NA	Tstart=841;Tend=1054;ID=RND-6_FAMILY-1645;shortTE=F
CM029546.1	RepeatMasker	Unknown	515656	516058	2616	+	NA	Tstart=1072;Tend=1727;ID=RND-5_FAMILY-1838;shortTE=F
CM029546.1	RepeatMasker	Unknown	516059	516271	602	-	NA	Tstart=277;Tend=499;ID=RND-6_FAMILY-4706;shortTE=F
CM029546.1	RepeatMasker	Unknown	516622	516735	690	+	NA	Tstart=2812;Tend=2911;ID=RND-6_FAMILY-4261;shortTE=F
CM029546.1	RepeatMasker	Unknown	516799	517731	6461	+	NA	Tstart=931;Tend=1886;ID=RND-6_FAMILY-1216;shortTE=F
CM029546.1	RepeatMasker	LTR/ERV1	518377	518592	1693	-	NA	Tstart=846;Tend=1061;ID=RND-6_FAMILY-1988;shortTE=F
CM029546.1	RepeatMasker	LINE/L2	518747	519009	828	-	NA	Tstart=4789;Tend=5014;ID=RND-5_FAMILY-714;shortTE=F
CM029546.1	RepeatMasker	Unknown	519275	519455	916	+	NA	Tstart=910;Tend=1093;ID=RND-5_FAMILY-481;shortTE=F
CM029546.1	RepeatMasker	Unknown	520342	520455	601	-	NA	Tstart=2652;Tend=2770;ID=RND-6_FAMILY-3090;shortTE=F
CM029546.1	RepeatMasker	LTR/ERV1	520607	520811	1309	+	NA	Tstart=1090;Tend=1307;ID=RND-6_FAMILY-1988;shortTE=F
CM029546.1	RepeatMasker	DNA/hAT-Charlie	521669	521887	1569	-	NA	Tstart=954;Tend=1173;ID=RND-6_FAMILY-6777;shortTE=F
CM029546.1	RepeatMasker	Unknown	523111	523324	1710	-	NA	Tstart=909;Tend=1122;ID=RND-6_FAMILY-425;shortTE=F
CM029546.1	RepeatMasker	Unknown	523569	524238	3668	+	NA	Tstart=3349;Tend=4103;ID=RND-6_FAMILY-1007;shortTE=F
CM029546.1	RepeatMasker	Unknown	524242	524441	965	-	NA	Tstart=2593;Tend=2826;ID=RND-5_FAMILY-1083;shortTE=F;TEgroup=ctg_1|RND-5_FAMILY-1083|1
CM029546.1	RepeatMasker	RC/Helitron	524774	525571	6539	+	NA	Tstart=1367;Tend=2186;ID=RND-4_FAMILY-19;shortTE=F
CM029546.1	RepeatMasker	Unknown	526367	526541	725	-	NA	Tstart=910;Tend=1073;ID=RND-1_FAMILY-801;shortTE=F
CM029546.1	RepeatMasker	DNA/Academ-1	526434	526589	628	+	NA	Tstart=1657;Tend=1857;ID=RND-6_FAMILY-2507;shortTE=F
CM029546.1	RepeatMasker	Unknown	526712	526958	911	+	NA	Tstart=492;Tend=742;ID=RND-6_FAMILY-1816;shortTE=F
CM029546.1	RepeatMasker	LTR/ERV1	526743	526961	1571	+	NA	Tstart=846;Tend=1064;ID=RND-6_FAMILY-1988;shortTE=F
CM029546.1	RepeatMasker	Unknown	526747	527012	1361	-	NA	Tstart=3445;Tend=3706;ID=RND-6_FAMILY-2528;shortTE=F
CM029546.1	RepeatMasker	DNA/CMC-EnSpm	528839	529081	1045	+	NA	Tstart=4176;Tend=4419;ID=RND-6_FAMILY-9514;shortTE=F
CM029546.1	RepeatMasker	Unknown	529100	529447	1673	+	NA	Tstart=1864;Tend=2231;ID=RND-6_FAMILY-1364;shortTE=F
CM029546.1	RepeatMasker	RC/Helitron	530413	531247	6269	+	NA	Tstart=872;Tend=1749;ID=RND-4_FAMILY-36;shortTE=F
CM029546.1	RepeatMasker	Unknown	531481	531595	724	-	NA	Tstart=2817;Tend=2918;ID=RND-6_FAMILY-4261;shortTE=F
CM029546.1	RepeatMasker	Unknown	531768	531978	1463	+	NA	Tstart=909;Tend=1119;ID=RND-6_FAMILY-425;shortTE=F
CM029546.1	RepeatMasker	Unknown	532204	532850	1760	-	NA	Tstart=3495;Tend=3973;ID=RND-6_FAMILY-2528;shortTE=F
CM029546.1	RepeatMasker	Unknown	534224	534341	468	-	NA	Tstart=2650;Tend=2758;ID=RND-6_FAMILY-3090;shortTE=F
CM029546.1	RepeatMasker	Unknown	534241	534352	751	+	NA	Tstart=2822;Tend=2912;ID=RND-6_FAMILY-4261;shortTE=F
CM029546.1	RepeatMasker	Unknown	534802	534952	444	-	NA	Tstart=912;Tend=1054;ID=RND-1_FAMILY-801;shortTE=F
CM029546.1	RepeatMasker	DNA/hAT-Charlie	534941	535131	1116	-	NA	Tstart=953;Tend=1143;ID=RND-6_FAMILY-6777;shortTE=F
CM029546.1	RepeatMasker	Unknown	536728	536836	662	-	NA	Tstart=917;Tend=1027;ID=RND-5_FAMILY-2310;shortTE=F
CM029546.1	RepeatMasker	Unknown	538956	539194	1132	+	NA	Tstart=4329;Tend=4570;ID=RND-6_FAMILY-4001;shortTE=F
CM029546.1	RepeatMasker	DNA/hAT-Charlie	538985	539194	1407	+	NA	Tstart=956;Tend=1173;ID=RND-6_FAMILY-6777;shortTE=F
CM029546.1	RepeatMasker	Unknown	539693	540140	2722	+	NA	Tstart=349;Tend=787;ID=RND-5_FAMILY-1370;shortTE=F
CM029546.1	RepeatMasker	Unknown	540242	540510	1113	+	NA	Tstart=817;Tend=1031;ID=RND-4_FAMILY-12;shortTE=F
CM029546.1	RepeatMasker	Unknown	540781	540984	1617	+	NA	Tstart=895;Tend=1098;ID=RND-5_FAMILY-2310;shortTE=F
CM029546.1	RepeatMasker	Unknown	540987	541269	1451	-	NA	Tstart=757;Tend=1045;ID=RND-4_FAMILY-2208;shortTE=F
CM029546.1	RepeatMasker	Unknown	541515	541754	1587	+	NA	Tstart=800;Tend=1125;ID=RND-6_FAMILY-425;shortTE=F
CM029546.1	RepeatMasker	LINE/L2	542054	542187	702	-	NA	Tstart=3201;Tend=3334;ID=RND-5_FAMILY-852;shortTE=F
CM029546.1	RepeatMasker	Unknown	542204	542621	2165	-	NA	Tstart=1940;Tend=2343;ID=RND-5_FAMILY-727;shortTE=F
CM029546.1	RepeatMasker	LINE/Penelope	542964	543225	1750	-	NA	Tstart=831;Tend=1091;ID=RND-6_FAMILY-5891;shortTE=F
CM029546.1	RepeatMasker	LTR/ERV1	543252	543504	1708	-	NA	Tstart=845;Tend=1096;ID=RND-6_FAMILY-1988;shortTE=F
CM029546.1	RepeatMasker	Unknown	543861	543982	510	-	NA	Tstart=1560;Tend=1678;ID=RND-1_FAMILY-121;shortTE=F
CM029546.1	RepeatMasker	Unknown	545181	545732	668	+	NA	Tstart=387;Tend=930;ID=RND-6_FAMILY-1561;shortTE=F
CM029546.1	RepeatMasker	DNA/hAT-Charlie	545511	545731	1474	+	NA	Tstart=953;Tend=1172;ID=RND-6_FAMILY-6777;shortTE=F
CM029546.1	RepeatMasker	Unknown	546015	546455	1479	+	NA	Tstart=1111;Tend=1491;ID=RND-6_FAMILY-2174;shortTE=F
CM029546.1	RepeatMasker	Unknown	546547	546814	1077	+	NA	Tstart=955;Tend=1201;ID=RND-6_FAMILY-35;shortTE=F
CM029546.1	RepeatMasker	Unknown	547265	549251	7338	-	NA	Tstart=1022;Tend=3039;ID=RND-6_FAMILY-1121;shortTE=F
CM029546.1	RepeatMasker	LTR/ERV1	549251	549496	1504	-	NA	Tstart=1075;Tend=1319;ID=RND-6_FAMILY-1988;shortTE=F
CM029546.1	RepeatMasker	Unknown	549504	549655	542	-	NA	Tstart=155;Tend=314;ID=RND-3_FAMILY-190;shortTE=F
CM029546.1	RepeatMasker	Unknown	551035	551159	774	+	NA	Tstart=982;Tend=1192;ID=RND-1_FAMILY-508;shortTE=F
CM029546.1	RepeatMasker	Unknown	551160	551376	1463	-	NA	Tstart=906;Tend=1122;ID=RND-6_FAMILY-425;shortTE=F
CM029546.1	RepeatMasker	Unknown	551530	552047	1347	-	NA	Tstart=976;Tend=1240;ID=RND-1_FAMILY-198;shortTE=F;TEgroup=ctg_1|RND-1_FAMILY-198|1
CM029546.1	RepeatMasker	Unknown	552638	553057	2571	+	NA	Tstart=289;Tend=1039;ID=RND-4_FAMILY-349;shortTE=F
CM029546.1	RepeatMasker	Unknown	553058	553347	2592	-	NA	Tstart=777;Tend=1066;ID=RND-5_FAMILY-4284;shortTE=F
CM029546.1	RepeatMasker	Unknown	554648	554809	597	+	NA	Tstart=909;Tend=1060;ID=RND-1_FAMILY-801;shortTE=F
CM029546.1	RepeatMasker	Unknown	554787	554903	705	+	NA	Tstart=2821;Tend=2919;ID=RND-6_FAMILY-4261;shortTE=F
CM029546.1	RepeatMasker	Unknown	554805	554915	457	-	NA	Tstart=2361;Tend=2471;ID=RND-6_FAMILY-9584;shortTE=F
CM029546.1	RepeatMasker	Unknown	555067	555198	631	+	NA	Tstart=4012;Tend=4131;ID=RND-1_FAMILY-427;shortTE=T;TEgroup=ctg_1|RND-1_FAMILY-427|1
CM029546.1	RepeatMasker	DNA/hAT-Charlie	555374	555595	1479	+	NA	Tstart=953;Tend=1171;ID=RND-6_FAMILY-6777;shortTE=F
CM029546.1	RepeatMasker	Unknown	555798	555944	503	-	NA	Tstart=2815;Tend=2914;ID=RND-6_FAMILY-4261;shortTE=F
CM029546.1	RepeatMasker	Unknown	556429	556733	1502	-	NA	Tstart=920;Tend=1194;ID=RND-5_FAMILY-1487;shortTE=F
CM029546.1	RepeatMasker	Unknown	556941	557665	2496	+	NA	Tstart=774;Tend=1734;ID=RND-1_FAMILY-675;shortTE=F
CM029546.1	RepeatMasker	Unknown	558167	558407	1422	+	NA	Tstart=814;Tend=1034;ID=RND-4_FAMILY-12;shortTE=F
CM029546.1	RepeatMasker	Unknown	558195	558438	1197	-	NA	Tstart=1646;Tend=1872;ID=RND-4_FAMILY-875;shortTE=F
CM029546.1	RepeatMasker	RC/Helitron	559852	560612	5939	+	NA	Tstart=939;Tend=1716;ID=RND-5_FAMILY-1089;shortTE=F
CM029546.1	RepeatMasker	Unknown	560888	561104	666	-	NA	Tstart=2167;Tend=2380;ID=RND-6_FAMILY-7701;shortTE=F
CM029546.1	RepeatMasker	Unknown	561319	561579	1234	+	NA	Tstart=912;Tend=1122;ID=RND-6_FAMILY-425;shortTE=F
CM029546.1	RepeatMasker	Unknown	561775	561923	456	-	NA	Tstart=1946;Tend=2050;ID=RND-1_FAMILY-801;shortTE=F
CM029546.1	RepeatMasker	Unknown	562344	562478	877	+	NA	Tstart=1084;Tend=1228;ID=RND-1_FAMILY-198;shortTE=F
CM029546.1	RepeatMasker	LINE/RTE-RTE	562978	563217	753	-	NA	Tstart=1528;Tend=1753;ID=RND-6_FAMILY-2555;shortTE=F
CM029546.1	RepeatMasker	Unknown	563005	563231	1646	+	NA	Tstart=925;Tend=1137;ID=RND-6_FAMILY-5246;shortTE=F
CM029546.1	RepeatMasker	Unknown	564220	565118	3485	+	NA	Tstart=1555;Tend=2416;ID=RND-6_FAMILY-938;shortTE=F
CM029546.1	RepeatMasker	Unknown	565179	565314	413	+	NA	Tstart=1212;Tend=1336;ID=RND-6_FAMILY-2652;shortTE=F
CM029546.1	RepeatMasker	Unknown	565439	565722	1613	-	NA	Tstart=906;Tend=1172;ID=RND-6_FAMILY-425;shortTE=F
CM029546.1	RepeatMasker	Unknown	566387	566503	607	+	NA	Tstart=913;Tend=1012;ID=RND-1_FAMILY-580;shortTE=F
CM029546.1	RepeatMasker	RC/Helitron	566590	567340	5576	+	NA	Tstart=1381;Tend=2189;ID=RND-4_FAMILY-19;shortTE=F
CM029546.1	RepeatMasker	Unknown	568117	568397	1011	+	NA	Tstart=26;Tend=307;ID=RND-4_FAMILY-875;shortTE=F
CM029546.1	RepeatMasker	Unknown	569243	569366	439	+	NA	Tstart=2558;Tend=2694;ID=RND-1_FAMILY-712;shortTE=F
CM029546.1	RepeatMasker	LINE/L2	570770	572072	2463	-	NA	Tstart=529;Tend=1839;ID=RND-1_FAMILY-633;shortTE=F
CM029546.1	RepeatMasker	Unknown	572356	572538	1156	-	NA	Tstart=2236;Tend=2422;ID=RND-6_FAMILY-1277;shortTE=F
CM029546.1	RepeatMasker	Unknown	572622	572879	1172	-	NA	Tstart=1756;Tend=2014;ID=RND-1_FAMILY-204;shortTE=F
CM029546.1	RepeatMasker	DNA/hAT-Charlie	572660	572881	1432	-	NA	Tstart=954;Tend=1175;ID=RND-6_FAMILY-6777;shortTE=F
CM029546.1	RepeatMasker	Unknown	573182	573424	1100	-	NA	Tstart=980;Tend=1217;ID=RND-1_FAMILY-804;shortTE=F
CM029546.1	RepeatMasker	Unknown	573425	573559	677	+	NA	Tstart=1091;Tend=1370;ID=RND-1_FAMILY-508;shortTE=F
CM029546.1	RepeatMasker	Unknown	573455	573564	762	-	NA	Tstart=2808;Tend=2916;ID=RND-6_FAMILY-4261;shortTE=F
CM029546.1	RepeatMasker	Unknown	574031	574357	1222	-	NA	Tstart=907;Tend=1234;ID=RND-1_FAMILY-580;shortTE=F
CM029546.1	RepeatMasker	Unknown	574407	574864	3606	-	NA	Tstart=937;Tend=1378;ID=RND-3_FAMILY-549;shortTE=F
CM029546.1	RepeatMasker	DNA/hAT-Charlie	575186	575397	1559	-	NA	Tstart=961;Tend=1172;ID=RND-6_FAMILY-6777;shortTE=F
CM029546.1	RepeatMasker	Unknown	575187	575424	1081	-	NA	Tstart=1736;Tend=1974;ID=RND-5_FAMILY-862;shortTE=F
CM029546.1	RepeatMasker	Unknown	575856	576109	1386	-	NA	Tstart=1413;Tend=1670;ID=RND-6_FAMILY-1499;shortTE=F
CM029546.1	RepeatMasker	LINE/L2	576497	576875	2918	-	NA	Tstart=740;Tend=1118;ID=RND-6_FAMILY-3497;shortTE=F
CM029546.1	RepeatMasker	Unknown	577095	577200	713	-	NA	Tstart=2819;Tend=2911;ID=RND-6_FAMILY-4261;shortTE=F
CM029546.1	RepeatMasker	Unknown	577412	577530	604	+	NA	Tstart=2091;Tend=2212;ID=RND-5_FAMILY-612;shortTE=F
CM029546.1	RepeatMasker	Unknown	577439	577546	736	-	NA	Tstart=2821;Tend=2912;ID=RND-6_FAMILY-4261;shortTE=F
CM029546.1	RepeatMasker	DNA/hAT-Charlie	577874	578120	1508	+	NA	Tstart=919;Tend=1167;ID=RND-6_FAMILY-6777;shortTE=F
CM029546.1	RepeatMasker	Unknown	577904	578120	1508	-	NA	Tstart=1661;Tend=1877;ID=RND-4_FAMILY-875;shortTE=F
CM029546.1	RepeatMasker	Unknown	578390	578497	704	+	NA	Tstart=2820;Tend=2911;ID=RND-6_FAMILY-4261;shortTE=F
CM029546.1	RepeatMasker	Unknown	578690	578912	1079	-	NA	Tstart=803;Tend=1034;ID=RND-3_FAMILY-190;shortTE=F
CM029546.1	RepeatMasker	Unknown	579034	579158	677	+	NA	Tstart=2636;Tend=2742;ID=RND-6_FAMILY-3090;shortTE=F
CM029546.1	RepeatMasker	DNA/hAT-Charlie	579567	579789	1474	+	NA	Tstart=953;Tend=1175;ID=RND-6_FAMILY-6777;shortTE=F
CM029546.1	RepeatMasker	Unknown	580526	581045	2761	+	NA	Tstart=1285;Tend=1799;ID=RND-5_FAMILY-1838;shortTE=F
CM029546.1	RepeatMasker	Unknown	581636	581912	1911	-	NA	Tstart=708;Tend=999;ID=RND-6_FAMILY-1374;shortTE=F
CM029546.1	RepeatMasker	LINE/L2	581947	582228	1364	+	NA	Tstart=4765;Tend=5032;ID=RND-5_FAMILY-714;shortTE=F
CM029546.1	RepeatMasker	Unknown	582441	582673	1620	+	NA	Tstart=907;Tend=1134;ID=RND-6_FAMILY-425;shortTE=F
CM029546.1	RepeatMasker	Unknown	583012	583229	1697	+	NA	Tstart=951;Tend=1166;ID=RND-5_FAMILY-1487;shortTE=F
CM029546.1	RepeatMasker	Unknown	583472	584665	7061	+	NA	Tstart=931;Tend=2128;ID=RND-6_FAMILY-1216;shortTE=F
CM029546.1	RepeatMasker	Unknown	584696	584819	444	+	NA	Tstart=1043;Tend=1169;ID=RND-6_FAMILY-118;shortTE=F
CM029546.1	RepeatMasker	SINE	585119	585331	1516	+	NA	Tstart=842;Tend=1055;ID=RND-6_FAMILY-1645;shortTE=F
CM029546.1	RepeatMasker	RC/Helitron	585854	586675	6787	+	NA	Tstart=1367;Tend=2186;ID=RND-4_FAMILY-19;shortTE=F
CM029546.1	RepeatMasker	LINE/RTE-X	586978	587107	683	+	NA	Tstart=2108;Tend=2238;ID=RND-5_FAMILY-1062;shortTE=F
CM029546.1	RepeatMasker	Unknown	587015	587122	762	-	NA	Tstart=2804;Tend=2914;ID=RND-6_FAMILY-4261;shortTE=F
CM029546.1	RepeatMasker	LTR/ERV1	587688	587909	1655	-	NA	Tstart=1088;Tend=1309;ID=RND-6_FAMILY-1988;shortTE=F
CM029546.1	RepeatMasker	Unknown	587696	587935	1226	-	NA	Tstart=4326;Tend=4565;ID=RND-6_FAMILY-4001;shortTE=F
CM029546.1	RepeatMasker	Unknown	588749	588953	803	-	NA	Tstart=1570;Tend=1781;ID=RND-5_FAMILY-2871;shortTE=F
CM029546.1	RepeatMasker	Unknown	589165	589340	494	-	NA	Tstart=2223;Tend=2400;ID=RND-6_FAMILY-2528;shortTE=F
CM029546.1	RepeatMasker	DNA/hAT-Charlie	589716	589935	1517	-	NA	Tstart=953;Tend=1172;ID=RND-6_FAMILY-6777;shortTE=F
CM029546.1	RepeatMasker	Unknown	590333	590528	546	+	NA	Tstart=2205;Tend=2400;ID=RND-6_FAMILY-2528;shortTE=F
CM029546.1	RepeatMasker	Unknown	590365	590550	618	-	NA	Tstart=1827;Tend=1983;ID=RND-6_FAMILY-3929;shortTE=F
CM029546.1	RepeatMasker	Unknown	590563	590821	1636	-	NA	Tstart=827;Tend=1182;ID=RND-1_FAMILY-232;shortTE=F
CM029546.1	RepeatMasker	DNA/hAT-Tip100	591181	591371	778	-	NA	Tstart=835;Tend=1023;ID=RND-5_FAMILY-2940;shortTE=F
CM029546.1	RepeatMasker	Unknown	591870	592095	1607	-	NA	Tstart=951;Tend=1166;ID=RND-5_FAMILY-1487;shortTE=F
CM029546.1	RepeatMasker	Unknown	592105	592462	2241	+	NA	Tstart=1140;Tend=1501;ID=RND-5_FAMILY-3157;shortTE=F
CM029546.1	RepeatMasker	Unknown	592874	592977	648	-	NA	Tstart=2821;Tend=2913;ID=RND-6_FAMILY-4261;shortTE=F
CM029546.1	RepeatMasker	Unknown	593670	593921	1919	+	NA	Tstart=925;Tend=1177;ID=RND-1_FAMILY-152;shortTE=F
CM029546.1	RepeatMasker	Unknown	593971	594098	701	+	NA	Tstart=1028;Tend=1136;ID=RND-6_FAMILY-5246;shortTE=F
CM029546.1	RepeatMasker	Unknown	594391	594666	1586	+	NA	Tstart=922;Tend=1141;ID=RND-6_FAMILY-5246;shortTE=F
CM029546.1	RepeatMasker	Unknown	594444	594689	1315	-	NA	Tstart=950;Tend=1193;ID=RND-1_FAMILY-804;shortTE=F
CM029546.1	RepeatMasker	Unknown	595102	595236	976	+	NA	Tstart=996;Tend=1129;ID=RND-1_FAMILY-410;shortTE=F
CM029546.1	RepeatMasker	Unknown	595237	595480	801	+	NA	Tstart=1252;Tend=1470;ID=RND-1_FAMILY-247;shortTE=F
CM029546.1	RepeatMasker	DNA/hAT-Charlie	595831	596045	1499	-	NA	Tstart=954;Tend=1169;ID=RND-6_FAMILY-6777;shortTE=F
CM029546.1	RepeatMasker	Unknown	596313	596507	1176	+	NA	Tstart=1402;Tend=1593;ID=RND-6_FAMILY-2307;shortTE=F
CM029546.1	RepeatMasker	Unknown	596588	596824	1657	-	NA	Tstart=2592;Tend=2830;ID=RND-5_FAMILY-1083;shortTE=F
CM029546.1	RepeatMasker	Unknown	596873	597087	1227	+	NA	Tstart=940;Tend=1194;ID=RND-6_FAMILY-425;shortTE=F
CM029546.1	RepeatMasker	Unknown	598662	598775	424	-	NA	Tstart=909;Tend=1018;ID=RND-1_FAMILY-801;shortTE=F
CM029546.1	RepeatMasker	Unknown	598687	598834	517	+	NA	Tstart=2348;Tend=2478;ID=RND-1_FAMILY-56;shortTE=F
CM029546.1	RepeatMasker	Unknown	599352	599455	587	-	NA	Tstart=2817;Tend=2900;ID=RND-6_FAMILY-4261;shortTE=F
CM029546.1	RepeatMasker	Unknown	599615	599896	1490	-	NA	Tstart=948;Tend=1205;ID=RND-5_FAMILY-1487;shortTE=F;TEgroup=ctg_1|RND-5_FAMILY-1487|3
CM029546.1	RepeatMasker	Unknown	600074	600291	1000	-	NA	Tstart=2205;Tend=2422;ID=RND-6_FAMILY-2528;shortTE=F
CM029546.1	RepeatMasker	Unknown	600442	600659	1376	-	NA	Tstart=919;Tend=1149;ID=RND-6_FAMILY-5246;shortTE=F
CM029546.1	RepeatMasker	DNA/hAT-Charlie	600454	600699	1335	-	NA	Tstart=909;Tend=1169;ID=RND-6_FAMILY-6777;shortTE=F
CM029546.1	RepeatMasker	Unknown	600973	601468	4040	-	NA	Tstart=881;Tend=1364;ID=RND-1_FAMILY-204;shortTE=F
CM029546.1	RepeatMasker	DNA/hAT-Charlie	603316	603514	1394	-	NA	Tstart=959;Tend=1166;ID=RND-6_FAMILY-6777;shortTE=F
CM029546.1	RepeatMasker	Unknown	603780	604430	5512	-	NA	Tstart=868;Tend=1533;ID=RND-1_FAMILY-249;shortTE=F
CM029546.1	RepeatMasker	Unknown	604960	605277	1595	-	NA	Tstart=907;Tend=1134;ID=RND-6_FAMILY-425;shortTE=F
CM029546.1	RepeatMasker	LTR/Pao	606293	607013	4920	+	NA	Tstart=903;Tend=1666;ID=RND-4_FAMILY-53;shortTE=F
CM029546.1	RepeatMasker	Unknown	607192	607412	1650	+	NA	Tstart=1428;Tend=1648;ID=RND-1_FAMILY-527;shortTE=F
CM029546.1	RepeatMasker	DNA/TcMar-Tigger	607194	607439	926	-	NA	Tstart=635;Tend=875;ID=RND-6_FAMILY-1492;shortTE=F
CM029546.1	RepeatMasker	DNA	608188	608445	1135	-	NA	Tstart=754;Tend=1015;ID=RND-6_FAMILY-1340;shortTE=F
CM029546.1	RepeatMasker	DNA/hAT-Charlie	608238	608451	1342	+	NA	Tstart=956;Tend=1180;ID=RND-6_FAMILY-6777;shortTE=F
CM029546.1	RepeatMasker	Unknown	608559	608725	1333	-	NA	Tstart=2258;Tend=2424;ID=RND-6_FAMILY-1277;shortTE=F
CM029546.1	RepeatMasker	Unknown	610607	610715	693	+	NA	Tstart=2819;Tend=2912;ID=RND-6_FAMILY-4261;shortTE=F
CM029546.1	RepeatMasker	Unknown	610932	611164	764	-	NA	Tstart=984;Tend=1203;ID=RND-1_FAMILY-210;shortTE=F
CM029546.1	RepeatMasker	Unknown	611400	611656	1711	+	NA	Tstart=942;Tend=1166;ID=RND-5_FAMILY-1487;shortTE=F
CM029546.1	RepeatMasker	LINE/L2	611440	611700	1068	-	NA	Tstart=1725;Tend=1986;ID=RND-6_FAMILY-6312;shortTE=F
CM029546.1	RepeatMasker	RC/Helitron	611831	612504	4561	-	NA	Tstart=907;Tend=1612;ID=RND-1_FAMILY-69;shortTE=F
CM029546.1	RepeatMasker	LTR/Copia	612582	612781	435	+	NA	Tstart=1423;Tend=1631;ID=RND-5_FAMILY-736;shortTE=F
CM029546.1	RepeatMasker	Unknown	612645	612805	561	-	NA	Tstart=1827;Tend=1988;ID=RND-6_FAMILY-3929;shortTE=F
CM029546.1	RepeatMasker	SINE	612831	613074	1411	-	NA	Tstart=838;Tend=1082;ID=RND-6_FAMILY-1645;shortTE=F
CM029546.1	RepeatMasker	Unknown	612859	613509	2386	-	NA	Tstart=816;Tend=1483;ID=RND-4_FAMILY-12;shortTE=F
CM029546.1	RepeatMasker	Unknown	613865	613996	690	+	NA	Tstart=3983;Tend=4114;ID=RND-1_FAMILY-427;shortTE=T;TEgroup=ctg_1|RND-1_FAMILY-427|2
CM029546.1	RepeatMasker	LINE/Penelope	614692	614832	1123	+	NA	Tstart=1647;Tend=1787;ID=RND-6_FAMILY-195;shortTE=F
CM029546.1	RepeatMasker	RC/Helitron	615140	615825	5334	-	NA	Tstart=857;Tend=1537;ID=RND-4_FAMILY-36;shortTE=F
CM029546.1	RepeatMasker	DNA/hAT-Charlie	615845	616136	735	+	NA	Tstart=1911;Tend=2194;ID=RND-1_FAMILY-396;shortTE=F
CM029546.1	RepeatMasker	Unknown	615923	616137	1723	-	NA	Tstart=915;Tend=1129;ID=RND-6_FAMILY-425;shortTE=F
CM029546.1	RepeatMasker	SINE	616319	616532	1568	+	NA	Tstart=840;Tend=1053;ID=RND-6_FAMILY-1645;shortTE=F
CM029546.1	RepeatMasker	Unknown	616328	616568	1060	-	NA	Tstart=97;Tend=329;ID=RND-6_FAMILY-2200;shortTE=F
CM029546.1	RepeatMasker	Unknown	616770	616963	559	-	NA	Tstart=1668;Tend=1894;ID=RND-6_FAMILY-4370;shortTE=F
CM029546.1	RepeatMasker	Unknown	616828	616983	458	+	NA	Tstart=1750;Tend=1940;ID=RND-1_FAMILY-503;shortTE=F
CM029546.1	RepeatMasker	Unknown	617292	617409	428	+	NA	Tstart=1367;Tend=1467;ID=RND-1_FAMILY-247;shortTE=F
CM029546.1	RepeatMasker	Unknown	617686	617968	2194	+	NA	Tstart=1577;Tend=1852;ID=RND-1_FAMILY-35;shortTE=F
CM029546.1	RepeatMasker	SINE	618280	618498	1598	-	NA	Tstart=838;Tend=1055;ID=RND-6_FAMILY-1645;shortTE=F
CM029546.1	RepeatMasker	Unknown	618281	618525	970	-	NA	Tstart=1605;Tend=1848;ID=RND-1_FAMILY-152;shortTE=F
CM029546.1	RepeatMasker	RC/Helitron	618763	619310	3244	-	NA	Tstart=1672;Tend=2238;ID=RND-4_FAMILY-19;shortTE=F
CM029546.1	RepeatMasker	Unknown	619620	619735	737	+	NA	Tstart=4152;Tend=4269;ID=RND-1_FAMILY-427;shortTE=F
CM029546.1	RepeatMasker	Unknown	619750	619975	1444	-	NA	Tstart=906;Tend=1125;ID=RND-6_FAMILY-425;shortTE=F
CM029546.1	RepeatMasker	LTR/ERV1	619752	620010	1353	+	NA	Tstart=845;Tend=1098;ID=RND-6_FAMILY-1988;shortTE=F
CM029546.1	RepeatMasker	Unknown	619976	620198	1059	+	NA	Tstart=4285;Tend=4498;ID=RND-1_FAMILY-427;shortTE=F
CM029546.1	RepeatMasker	Unknown	620539	620876	1120	+	NA	Tstart=1557;Tend=1944;ID=RND-1_FAMILY-180;shortTE=F
CM029546.1	RepeatMasker	SINE	621035	621276	1420	-	NA	Tstart=813;Tend=1054;ID=RND-6_FAMILY-1645;shortTE=F
CM029546.1	RepeatMasker	LINE/Penelope	623187	623501	1247	-	NA	Tstart=802;Tend=1111;ID=RND-6_FAMILY-5891;shortTE=F
CM029546.1	RepeatMasker	Unknown	623657	624422	5111	-	NA	Tstart=1446;Tend=2214;ID=RND-1_FAMILY-533;shortTE=F
CM029546.1	RepeatMasker	LINE/Penelope	624423	625418	5377	-	NA	Tstart=472;Tend=1391;ID=RND-6_FAMILY-935;shortTE=F
CM029546.1	RepeatMasker	DNA/hAT-Charlie	625845	626052	1190	-	NA	Tstart=965;Tend=1172;ID=RND-6_FAMILY-6777;shortTE=F
CM029546.1	RepeatMasker	Unknown	626427	626993	4562	+	NA	Tstart=1327;Tend=1891;ID=RND-5_FAMILY-2820;shortTE=F
CM029546.1	RepeatMasker	Unknown	627160	627526	1675	-	NA	Tstart=724;Tend=1084;ID=RND-6_FAMILY-2328;shortTE=F
CM029546.1	RepeatMasker	Unknown	627964	628204	911	+	NA	Tstart=1018;Tend=1262;ID=RND-5_FAMILY-628;shortTE=F
CM029546.1	RepeatMasker	Unknown	628453	628935	3906	-	NA	Tstart=996;Tend=1479;ID=RND-1_FAMILY-247;shortTE=F
CM029546.1	RepeatMasker	LTR/ERV1	628985	629450	2300	-	NA	Tstart=848;Tend=1315;ID=RND-6_FAMILY-1988;shortTE=F
CM029546.1	RepeatMasker	Unknown	629217	629832	1742	-	NA	Tstart=925;Tend=1517;ID=RND-6_FAMILY-5246;shortTE=F
CM029546.1	RepeatMasker	Unknown	630089	630820	4399	-	NA	Tstart=936;Tend=1774;ID=RND-5_FAMILY-2820;shortTE=F
CM029546.1	RepeatMasker	DNA/Academ-1	630862	630967	488	-	NA	Tstart=982;Tend=1085;ID=RND-5_FAMILY-346;shortTE=F
CM029546.1	RepeatMasker	Unknown	631062	631303	1158	-	NA	Tstart=1533;Tend=1768;ID=RND-6_FAMILY-1439;shortTE=F
CM029546.1	RepeatMasker	DNA/hAT-Charlie	631093	631303	1403	+	NA	Tstart=956;Tend=1167;ID=RND-6_FAMILY-6777;shortTE=F
CM029546.1	RepeatMasker	Unknown	631671	631874	1405	+	NA	Tstart=672;Tend=873;ID=RND-1_FAMILY-178;shortTE=F
CM029546.1	RepeatMasker	RC/Helitron	632207	632585	2900	+	NA	Tstart=1118;Tend=1497;ID=RND-4_FAMILY-36;shortTE=F
CM029546.1	RepeatMasker	Unknown	632587	632845	2091	-	NA	Tstart=999;Tend=1257;ID=RND-6_FAMILY-6551;shortTE=F
CM029546.1	RepeatMasker	DNA/hAT-Charlie	633293	633510	1623	-	NA	Tstart=958;Tend=1175;ID=RND-6_FAMILY-6777;shortTE=F
CM029546.1	RepeatMasker	LTR/ERV1	634060	634550	2334	+	NA	Tstart=845;Tend=1305;ID=RND-6_FAMILY-1988;shortTE=F
CM029546.1	RepeatMasker	SINE	634326	634616	1374	-	NA	Tstart=801;Tend=1054;ID=RND-6_FAMILY-1645;shortTE=F
CM029546.1	RepeatMasker	RC/Helitron	638047	638724	4682	-	NA	Tstart=1488;Tend=2217;ID=RND-4_FAMILY-19;shortTE=F
CM029546.1	RepeatMasker	LTR/ERV1	639193	639556	1321	+	NA	Tstart=916;Tend=1307;ID=RND-6_FAMILY-1988;shortTE=F
CM029546.1	RepeatMasker	DNA/hAT-Charlie	639339	639557	1537	+	NA	Tstart=953;Tend=1175;ID=RND-6_FAMILY-6777;shortTE=F
CM029546.1	RepeatMasker	Unknown	639608	639837	1030	-	NA	Tstart=1004;Tend=1198;ID=RND-6_FAMILY-118;shortTE=F
CM029546.1	RepeatMasker	Unknown	639871	640505	2348	-	NA	Tstart=817;Tend=1483;ID=RND-4_FAMILY-12;shortTE=F
CM029546.1	RepeatMasker	Unknown	640291	640903	1886	+	NA	Tstart=925;Tend=1510;ID=RND-6_FAMILY-5246;shortTE=F
CM029546.1	RepeatMasker	LINE/Penelope	641130	641349	1399	-	NA	Tstart=871;Tend=1081;ID=RND-6_FAMILY-5891;shortTE=F
CM029546.1	RepeatMasker	SINE	642311	642499	961	+	NA	Tstart=840;Tend=1025;ID=RND-6_FAMILY-1645;shortTE=F
CM029546.1	RepeatMasker	Unknown	642500	642809	810	+	NA	Tstart=96;Tend=713;ID=RND-4_FAMILY-875;shortTE=F
CM029546.1	RepeatMasker	Unknown	642836	643052	1635	-	NA	Tstart=923;Tend=1139;ID=RND-6_FAMILY-5246;shortTE=F
CM029546.1	RepeatMasker	Unknown	643251	643388	652	-	NA	Tstart=3021;Tend=3143;ID=RND-6_FAMILY-2528;shortTE=F
CM029546.1	RepeatMasker	Unknown	643541	643643	719	+	NA	Tstart=2818;Tend=2920;ID=RND-6_FAMILY-4261;shortTE=F
CM029546.1	RepeatMasker	Unknown	643914	644133	1555	-	NA	Tstart=922;Tend=1141;ID=RND-6_FAMILY-5246;shortTE=F
CM029546.1	RepeatMasker	Unknown	644419	644577	731	+	NA	Tstart=2332;Tend=2478;ID=RND-1_FAMILY-56;shortTE=F
CM029546.1	RepeatMasker	SINE	644865	645082	1540	-	NA	Tstart=837;Tend=1054;ID=RND-6_FAMILY-1645;shortTE=F
CM029546.1	RepeatMasker	Unknown	645537	646411	4812	+	NA	Tstart=856;Tend=1847;ID=RND-1_FAMILY-35;shortTE=F
CM029546.1	RepeatMasker	Unknown	646792	646907	471	-	NA	Tstart=909;Tend=1018;ID=RND-1_FAMILY-801;shortTE=F
CM029546.1	RepeatMasker	Unknown	646822	646960	633	+	NA	Tstart=2348;Tend=2478;ID=RND-1_FAMILY-56;shortTE=F
CM029546.1	RepeatMasker	Unknown	647354	648185	6073	-	NA	Tstart=946;Tend=1764;ID=RND-4_FAMILY-218;shortTE=F
CM029546.1	RepeatMasker	SINE	648342	648573	1519	+	NA	Tstart=835;Tend=1066;ID=RND-6_FAMILY-1645;shortTE=F
CM029546.1	RepeatMasker	Unknown	648345	648617	1351	-	NA	Tstart=205;Tend=477;ID=RND-5_FAMILY-153;shortTE=F
CM029546.1	RepeatMasker	Unknown	648892	649039	497	-	NA	Tstart=1828;Tend=1980;ID=RND-6_FAMILY-3929;shortTE=F
CM029546.1	RepeatMasker	Unknown	649548	649813	1733	-	NA	Tstart=951;Tend=1166;ID=RND-5_FAMILY-1487;shortTE=F
CM029546.1	RepeatMasker	SINE	649585	649830	1379	-	NA	Tstart=1416;Tend=1667;ID=RND-6_FAMILY-1645;shortTE=F
CM029546.1	RepeatMasker	Unknown	649969	650165	565	-	NA	Tstart=2300;Tend=2478;ID=RND-1_FAMILY-56;shortTE=F
CM029546.1	RepeatMasker	Unknown	650446	650705	881	-	NA	Tstart=213;Tend=448;ID=RND-1_FAMILY-801;shortTE=F
CM029546.1	RepeatMasker	Unknown	650489	650737	1747	+	NA	Tstart=951;Tend=1220;ID=RND-5_FAMILY-1487;shortTE=F
CM029546.1	RepeatMasker	Unknown	651512	651710	1520	-	NA	Tstart=955;Tend=1153;ID=RND-6_FAMILY-5056;shortTE=F
CM029546.1	RepeatMasker	Unknown	651708	652041	2285	-	NA	Tstart=711;Tend=1042;ID=RND-4_FAMILY-349;shortTE=F;TEgroup=ctg_1|RND-4_FAMILY-349|1
CM029546.1	RepeatMasker	Unknown	652031	652290	1017	-	NA	Tstart=956;Tend=1209;ID=RND-6_FAMILY-35;shortTE=F
CM029546.1	RepeatMasker	Unknown	653335	653988	2371	+	NA	Tstart=817;Tend=1487;ID=RND-4_FAMILY-12;shortTE=F
CM029546.1	RepeatMasker	DNA/Crypton-I	653770	654016	727	+	NA	Tstart=128;Tend=372;ID=RND-1_FAMILY-254;shortTE=F
CM029546.1	RepeatMasker	Unknown	654355	654939	2152	+	NA	Tstart=923;Tend=1511;ID=RND-6_FAMILY-5246;shortTE=F
CM029546.1	RepeatMasker	Unknown	655557	655828	1955	-	NA	Tstart=958;Tend=1227;ID=RND-6_FAMILY-35;shortTE=F
CM029546.1	RepeatMasker	RC/Helitron	656291	657104	6523	-	NA	Tstart=872;Tend=1691;ID=RND-4_FAMILY-36;shortTE=F
CM029546.1	RepeatMasker	DNA	659158	659768	1955	-	NA	Tstart=354;Tend=973;ID=RND-6_FAMILY-1340;shortTE=F
CM029546.1	RepeatMasker	Unknown	661531	661747	1445	+	NA	Tstart=923;Tend=1144;ID=RND-6_FAMILY-5246;shortTE=F
CM029546.1	RepeatMasker	Unknown	661753	666479	34155	+	NA	Tstart=759;Tend=4701;ID=RND-1_FAMILY-512;shortTE=F;TEgroup=ctg_1|RND-1_FAMILY-512|1
CM029546.1	RepeatMasker	Unknown	667951	671062	26976	-	NA	Tstart=760;Tend=3867;ID=RND-1_FAMILY-512;shortTE=F
CM029546.1	RepeatMasker	RC/Helitron	673008	673826	6564	-	NA	Tstart=1358;Tend=2186;ID=RND-4_FAMILY-19;shortTE=F
CM029546.1	RepeatMasker	Unknown	674160	674418	1390	-	NA	Tstart=270;Tend=525;ID=RND-1_FAMILY-204;shortTE=F
CM029546.1	RepeatMasker	LTR/ERV1	674202	675180	3456	+	NA	Tstart=846;Tend=1762;ID=RND-6_FAMILY-1988;shortTE=F
CM029546.1	RepeatMasker	SINE	674964	675227	1550	+	NA	Tstart=838;Tend=1101;ID=RND-6_FAMILY-1645;shortTE=F
CM029546.1	RepeatMasker	SINE	676243	676459	1655	+	NA	Tstart=837;Tend=1052;ID=RND-6_FAMILY-1645;shortTE=F
CM029546.1	RepeatMasker	Unknown	676697	676948	826	-	NA	Tstart=1686;Tend=1935;ID=RND-6_FAMILY-35;shortTE=F
CM029546.1	RepeatMasker	Unknown	676730	677347	1823	+	NA	Tstart=856;Tend=1495;ID=RND-6_FAMILY-5676;shortTE=F
CM029546.1	RepeatMasker	Unknown	677734	677850	434	+	NA	Tstart=1883;Tend=1990;ID=RND-6_FAMILY-7922;shortTE=F
CM029546.1	RepeatMasker	Unknown	678462	678574	540	+	NA	Tstart=588;Tend=859;ID=RND-5_FAMILY-866;shortTE=F
CM029546.1	RepeatMasker	DNA/TcMar-Pogo	678575	678802	876	+	NA	Tstart=1862;Tend=2088;ID=RND-6_FAMILY-3089;shortTE=F
CM029546.1	RepeatMasker	Unknown	678599	678815	1593	-	NA	Tstart=927;Tend=1143;ID=RND-6_FAMILY-5246;shortTE=F
CM029546.1	RepeatMasker	Unknown	679026	680326	7908	+	NA	Tstart=206;Tend=1566;ID=RND-5_FAMILY-3570;shortTE=F
CM029546.1	RepeatMasker	Unknown	680401	680581	944	-	NA	Tstart=623;Tend=798;ID=RND-1_FAMILY-658;shortTE=F
CM029546.1	RepeatMasker	Unknown	680693	681172	822	-	NA	Tstart=1050;Tend=1493;ID=RND-6_FAMILY-2504;shortTE=F
CM029546.1	RepeatMasker	Unknown	681943	682047	595	+	NA	Tstart=3390;Tend=3494;ID=RND-5_FAMILY-727;shortTE=F
CM029546.1	RepeatMasker	Unknown	682921	683290	951	+	NA	Tstart=886;Tend=1284;ID=RND-6_FAMILY-2303;shortTE=F
CM029546.1	RepeatMasker	Unknown	683982	685178	7487	+	NA	Tstart=713;Tend=2615;ID=RND-5_FAMILY-2871;shortTE=F;TEgroup=ctg_1|RND-5_FAMILY-2871|1
CM029546.1	RepeatMasker	Unknown	685707	685815	415	-	NA	Tstart=899;Tend=1021;ID=RND-6_FAMILY-2652;shortTE=F
CM029546.1	RepeatMasker	Unknown	686035	686677	1274	+	NA	Tstart=1974;Tend=2646;ID=RND-6_FAMILY-2504;shortTE=F
CM029546.1	RepeatMasker	Unknown	686697	686808	707	-	NA	Tstart=794;Tend=905;ID=RND-1_FAMILY-212;shortTE=F
CM029546.1	RepeatMasker	Unknown	687938	688171	528	-	NA	Tstart=958;Tend=1199;ID=RND-6_FAMILY-2344;shortTE=F
CM029546.1	RepeatMasker	Unknown	689767	689879	451	+	NA	Tstart=1665;Tend=1775;ID=RND-5_FAMILY-2871;shortTE=F
CM029546.1	RepeatMasker	Unknown	691103	691794	4041	-	NA	Tstart=797;Tend=1487;ID=RND-1_FAMILY-42;shortTE=F
CM029546.1	RepeatMasker	Unknown	692075	693245	4953	-	NA	Tstart=846;Tend=2507;ID=RND-1_FAMILY-804;shortTE=F;TEgroup=ctg_1|RND-1_FAMILY-804|1
CM029546.1	RepeatMasker	Unknown	693490	694310	5636	+	NA	Tstart=647;Tend=2667;ID=RND-5_FAMILY-868;shortTE=F;TEgroup=ctg_1|RND-5_FAMILY-868|1
CM029546.1	RepeatMasker	Unknown	699260	699626	1839	-	NA	Tstart=3641;Tend=4025;ID=RND-6_FAMILY-953;shortTE=F
CM029546.1	RepeatMasker	Unknown	699937	700127	855	-	NA	Tstart=1222;Tend=1416;ID=RND-6_FAMILY-6114;shortTE=F
CM029546.1	RepeatMasker	Unknown	700423	700745	648	-	NA	Tstart=523;Tend=824;ID=RND-6_FAMILY-6114;shortTE=F
CM029546.1	RepeatMasker	Unknown	702254	704960	14103	-	NA	Tstart=16;Tend=2677;ID=RND-5_FAMILY-3570;shortTE=F
CM029546.1	RepeatMasker	Unknown	705014	705790	6329	+	NA	Tstart=865;Tend=1643;ID=RND-6_FAMILY-49;shortTE=F
CM029546.1	RepeatMasker	Unknown	706652	706942	1737	+	NA	Tstart=1652;Tend=1880;ID=RND-4_FAMILY-875;shortTE=F
CM029546.1	RepeatMasker	SINE	706682	706988	1588	+	NA	Tstart=1415;Tend=1719;ID=RND-6_FAMILY-1645;shortTE=F
CM029546.1	RepeatMasker	Unknown	707058	707216	474	-	NA	Tstart=909;Tend=1055;ID=RND-1_FAMILY-801;shortTE=F
CM029546.1	RepeatMasker	Unknown	707132	707268	599	+	NA	Tstart=2348;Tend=2478;ID=RND-1_FAMILY-56;shortTE=F
CM029546.1	RepeatMasker	Unknown	707996	708163	549	-	NA	Tstart=957;Tend=1125;ID=RND-6_FAMILY-2344;shortTE=F
CM029546.1	RepeatMasker	Unknown	708260	708430	1353	-	NA	Tstart=965;Tend=1136;ID=RND-1_FAMILY-273;shortTE=F
CM029546.1	RepeatMasker	Unknown	708608	709450	4665	-	NA	Tstart=931;Tend=1799;ID=RND-5_FAMILY-268;shortTE=F
CM029546.1	RepeatMasker	Unknown	710152	710270	445	+	NA	Tstart=3773;Tend=3904;ID=RND-4_FAMILY-104;shortTE=F
CM029546.1	RepeatMasker	LTR/ERV1	710994	711114	966	+	NA	Tstart=847;Tend=967;ID=RND-6_FAMILY-1988;shortTE=F
CM029546.1	RepeatMasker	LINE/L2	711118	713689	20529	-	NA	Tstart=172;Tend=4387;ID=RND-5_FAMILY-2378;shortTE=F
CM029546.1	RepeatMasker	DNA	714890	715160	1382	+	NA	Tstart=472;Tend=967;ID=RND-6_FAMILY-1340;shortTE=F
CM029546.1	RepeatMasker	LTR/ERV1	715161	715363	1411	+	NA	Tstart=843;Tend=1058;ID=RND-6_FAMILY-1988;shortTE=F
CM029546.1	RepeatMasker	Unknown	715753	716026	1396	+	NA	Tstart=949;Tend=1166;ID=RND-5_FAMILY-1487;shortTE=F
CM029546.1	RepeatMasker	Unknown	716590	717281	2181	+	NA	Tstart=816;Tend=1927;ID=RND-4_FAMILY-12;shortTE=F
CM029546.1	RepeatMasker	Unknown	717901	718013	1551	-	NA	Tstart=1319;Tend=1509;ID=RND-4_FAMILY-12;shortTE=F
CM029546.1	RepeatMasker	DNA/hAT-Charlie	718014	718231	1642	+	NA	Tstart=956;Tend=1173;ID=RND-6_FAMILY-6777;shortTE=F
CM029546.1	RepeatMasker	SINE	719030	719249	1494	-	NA	Tstart=829;Tend=1050;ID=RND-6_FAMILY-1645;shortTE=F
CM029546.1	RepeatMasker	SINE	719691	719900	1389	+	NA	Tstart=835;Tend=1053;ID=RND-6_FAMILY-1645;shortTE=F
CM029546.1	RepeatMasker	Unknown	720611	720934	1611	-	NA	Tstart=881;Tend=1172;ID=RND-6_FAMILY-5246;shortTE=F
CM029546.1	RepeatMasker	LTR/ERV1	723004	723221	1604	+	NA	Tstart=845;Tend=1062;ID=RND-6_FAMILY-1988;shortTE=F
CM029546.1	RepeatMasker	Unknown	723005	723264	1421	+	NA	Tstart=974;Tend=1227;ID=RND-1_FAMILY-804;shortTE=F
CM029546.1	RepeatMasker	Unknown	725390	725649	1469	+	NA	Tstart=2594;Tend=2826;ID=RND-5_FAMILY-1083;shortTE=F
CM029546.1	RepeatMasker	Unknown	727688	728057	415	-	NA	Tstart=885;Tend=1361;ID=RND-1_FAMILY-204;shortTE=T;TEgroup=ctg_1|RND-1_FAMILY-204|1
CM029546.1	RepeatMasker	Unknown	728941	729225	1717	-	NA	Tstart=1589;Tend=1873;ID=RND-6_FAMILY-2873;shortTE=F
CM029546.1	RepeatMasker	Unknown	729647	729906	742	-	NA	Tstart=1424;Tend=1699;ID=RND-1_FAMILY-232;shortTE=F
CM029546.1	RepeatMasker	Unknown	730063	730479	3485	-	NA	Tstart=847;Tend=1262;ID=RND-1_FAMILY-325;shortTE=F
CM029546.1	RepeatMasker	Unknown	732596	732924	1245	+	NA	Tstart=4198;Tend=4473;ID=RND-6_FAMILY-1277;shortTE=F
CM029546.1	RepeatMasker	Unknown	733363	733507	869	-	NA	Tstart=3684;Tend=3838;ID=RND-1_FAMILY-512;shortTE=F
CM029546.1	RepeatMasker	Unknown	733715	733973	907	+	NA	Tstart=2218;Tend=2491;ID=RND-1_FAMILY-488;shortTE=F
CM029546.1	RepeatMasker	Unknown	733743	733981	1444	-	NA	Tstart=951;Tend=1165;ID=RND-5_FAMILY-1487;shortTE=F
CM029546.1	RepeatMasker	Unknown	734127	734405	747	-	NA	Tstart=838;Tend=1076;ID=RND-4_FAMILY-875;shortTE=F
CM029546.1	RepeatMasker	DNA/CMC-EnSpm	735033	735267	662	-	NA	Tstart=4231;Tend=4468;ID=RND-6_FAMILY-9514;shortTE=F
CM029546.1	RepeatMasker	Unknown	736545	736778	851	+	NA	Tstart=1273;Tend=1506;ID=RND-5_FAMILY-738;shortTE=F
CM029546.1	RepeatMasker	Unknown	736775	736965	1632	-	NA	Tstart=932;Tend=1122;ID=RND-1_FAMILY-152;shortTE=F
CM029546.1	RepeatMasker	LTR/ERV1	737012	737264	1741	+	NA	Tstart=1089;Tend=1305;ID=RND-6_FAMILY-1988;shortTE=F
CM029546.1	RepeatMasker	Unknown	737048	737296	1568	-	NA	Tstart=1621;Tend=1872;ID=RND-4_FAMILY-875;shortTE=F
CM029546.1	RepeatMasker	DNA/hAT-Charlie	738116	738333	1454	+	NA	Tstart=937;Tend=1173;ID=RND-6_FAMILY-6777;shortTE=F
CM029546.1	RepeatMasker	Unknown	738135	738405	1043	+	NA	Tstart=45;Tend=290;ID=RND-1_FAMILY-709;shortTE=F
CM029546.1	RepeatMasker	LINE	740758	740929	430	+	NA	Tstart=2375;Tend=2558;ID=RND-6_FAMILY-291;shortTE=F
CM029546.1	RepeatMasker	Unknown	741070	741257	733	+	NA	Tstart=982;Tend=1162;ID=RND-5_FAMILY-433;shortTE=F
CM029546.1	RepeatMasker	DNA/Crypton-I	741291	741418	748	+	NA	Tstart=3358;Tend=3503;ID=RND-6_FAMILY-2481;shortTE=F
CM029546.1	RepeatMasker	DNA	742000	742588	1848	+	NA	Tstart=351;Tend=978;ID=RND-6_FAMILY-1340;shortTE=F
CM029546.1	RepeatMasker	LTR/ERV1	742366	742839	2500	-	NA	Tstart=843;Tend=1305;ID=RND-6_FAMILY-1988;shortTE=F
CM029546.1	RepeatMasker	Unknown	742616	742873	1103	-	NA	Tstart=1187;Tend=1432;ID=RND-1_FAMILY-530;shortTE=F
CM029546.1	RepeatMasker	Unknown	742623	742846	752	+	NA	Tstart=1251;Tend=1661;ID=RND-6_FAMILY-2328;shortTE=F
CM029546.1	RepeatMasker	Unknown	743024	743168	787	+	NA	Tstart=2851;Tend=3009;ID=RND-5_FAMILY-3489;shortTE=F
CM029546.1	RepeatMasker	Unknown	743550	743669	419	-	NA	Tstart=2357;Tend=2478;ID=RND-1_FAMILY-56;shortTE=F
CM029546.1	RepeatMasker	LTR/ERV1	743685	743933	1768	-	NA	Tstart=845;Tend=1306;ID=RND-6_FAMILY-1988;shortTE=F
CM029546.1	RepeatMasker	Unknown	743713	744007	574	+	NA	Tstart=1936;Tend=2210;ID=RND-1_FAMILY-242;shortTE=F
CM029546.1	RepeatMasker	Unknown	745081	745191	402	+	NA	Tstart=2811;Tend=2918;ID=RND-6_FAMILY-4261;shortTE=F
CM029546.1	RepeatMasker	Unknown	745277	745965	3691	+	NA	Tstart=698;Tend=2020;ID=RND-6_FAMILY-1374;shortTE=F;TEgroup=ctg_1|RND-6_FAMILY-1374|1
CM029546.1	RepeatMasker	DNA/Academ-1	746639	746779	458	+	NA	Tstart=1007;Tend=1138;ID=RND-5_FAMILY-346;shortTE=F
CM029546.1	RepeatMasker	Unknown	747013	747140	781	+	NA	Tstart=683;Tend=811;ID=RND-1_FAMILY-825;shortTE=F
CM029546.1	RepeatMasker	Unknown	747223	747440	906	+	NA	Tstart=781;Tend=1052;ID=RND-6_FAMILY-4920;shortTE=F
CM029546.1	RepeatMasker	LINE/RTE-X	747819	747929	429	+	NA	Tstart=2130;Tend=2238;ID=RND-5_FAMILY-1062;shortTE=F
CM029546.1	RepeatMasker	Unknown	748396	748588	592	+	NA	Tstart=964;Tend=1130;ID=RND-6_FAMILY-35;shortTE=F
CM029546.1	RepeatMasker	Unknown	748977	749117	586	-	NA	Tstart=909;Tend=1172;ID=RND-1_FAMILY-801;shortTE=F
CM029546.1	RepeatMasker	Unknown	749034	749156	543	+	NA	Tstart=2348;Tend=2467;ID=RND-1_FAMILY-56;shortTE=F
CM029546.1	RepeatMasker	SINE	749942	750186	1503	-	NA	Tstart=1436;Tend=1680;ID=RND-6_FAMILY-1645;shortTE=F
CM029546.1	RepeatMasker	LINE/RTE-X	750550	750658	555	-	NA	Tstart=2129;Tend=2237;ID=RND-5_FAMILY-1062;shortTE=F
CM029546.1	RepeatMasker	Unknown	750827	750962	623	-	NA	Tstart=1079;Tend=1204;ID=RND-4_FAMILY-875;shortTE=F
CM029546.1	RepeatMasker	Unknown	751540	751762	559	-	NA	Tstart=2294;Tend=2478;ID=RND-1_FAMILY-56;shortTE=F
CM029546.1	RepeatMasker	Unknown	753230	753800	1200	-	NA	Tstart=1397;Tend=1890;ID=RND-5_FAMILY-2820;shortTE=F
CM029546.1	RepeatMasker	DNA	754598	754809	1739	-	NA	Tstart=755;Tend=973;ID=RND-6_FAMILY-1340;shortTE=F
CM029546.1	RepeatMasker	Unknown	754840	755152	603	-	NA	Tstart=383;Tend=1370;ID=RND-6_FAMILY-1561;shortTE=F
CM029546.1	RepeatMasker	Unknown	755595	756282	3702	+	NA	Tstart=1115;Tend=1886;ID=RND-6_FAMILY-1216;shortTE=F
CM029546.1	RepeatMasker	LTR/ERV1	756395	756906	2191	-	NA	Tstart=846;Tend=1305;ID=RND-6_FAMILY-1988;shortTE=F
CM029546.1	RepeatMasker	Unknown	756409	757040	1324	-	NA	Tstart=583;Tend=1241;ID=RND-6_FAMILY-1561;shortTE=F
CM029546.1	RepeatMasker	Unknown	757118	757230	813	+	NA	Tstart=2821;Tend=2930;ID=RND-6_FAMILY-4261;shortTE=F
CM029546.1	RepeatMasker	Unknown	759108	759288	1084	-	NA	Tstart=495;Tend=669;ID=RND-6_FAMILY-7922;shortTE=F
CM029546.1	RepeatMasker	Unknown	760134	760640	3955	+	NA	Tstart=873;Tend=1364;ID=RND-1_FAMILY-204;shortTE=F
CM029546.1	RepeatMasker	Unknown	761660	761874	1539	-	NA	Tstart=949;Tend=1166;ID=RND-5_FAMILY-1487;shortTE=F
CM029546.1	RepeatMasker	Unknown	762053	762240	1374	+	NA	Tstart=3289;Tend=3482;ID=RND-6_FAMILY-7265;shortTE=F
CM029546.1	RepeatMasker	Unknown	762247	762501	1666	+	NA	Tstart=942;Tend=1166;ID=RND-5_FAMILY-1487;shortTE=F
CM029546.1	RepeatMasker	Unknown	762765	762894	1415	+	NA	Tstart=866;Tend=1051;ID=RND-6_FAMILY-5246;shortTE=F
CM029546.1	RepeatMasker	SINE	762895	763115	1430	+	NA	Tstart=838;Tend=1054;ID=RND-6_FAMILY-1645;shortTE=F
CM029546.1	RepeatMasker	Unknown	763481	763713	1483	-	NA	Tstart=860;Tend=1172;ID=RND-1_FAMILY-232;shortTE=F
CM029546.1	RepeatMasker	Unknown	764073	764226	484	-	NA	Tstart=2321;Tend=2473;ID=RND-1_FAMILY-56;shortTE=F
CM029546.1	RepeatMasker	Unknown	764441	764706	1174	-	NA	Tstart=2826;Tend=2977;ID=RND-6_FAMILY-600;shortTE=F
CM029546.1	RepeatMasker	Unknown	765387	765513	508	-	NA	Tstart=933;Tend=1054;ID=RND-6_FAMILY-5056;shortTE=F
CM029546.1	RepeatMasker	Unknown	765515	765894	2626	+	NA	Tstart=675;Tend=1064;ID=RND-6_FAMILY-1374;shortTE=F
CM029546.1	RepeatMasker	Unknown	765963	766079	766	-	NA	Tstart=951;Tend=1041;ID=RND-5_FAMILY-1487;shortTE=F
CM029546.1	RepeatMasker	Unknown	766235	766372	658	+	NA	Tstart=909;Tend=1044;ID=RND-1_FAMILY-801;shortTE=F
CM029546.1	RepeatMasker	Unknown	766692	766825	747	+	NA	Tstart=2348;Tend=2478;ID=RND-1_FAMILY-56;shortTE=F
CM029546.1	RepeatMasker	Unknown	766875	767134	1055	+	NA	Tstart=165;Tend=404;ID=RND-1_FAMILY-801;shortTE=F
CM029546.1	RepeatMasker	SINE	766919	767134	1620	-	NA	Tstart=838;Tend=1053;ID=RND-6_FAMILY-1645;shortTE=F
CM029546.1	RepeatMasker	SINE	767431	767647	1326	+	NA	Tstart=837;Tend=1051;ID=RND-6_FAMILY-1645;shortTE=F
CM029546.1	RepeatMasker	Unknown	768026	768548	2909	-	NA	Tstart=489;Tend=1012;ID=RND-6_FAMILY-1375;shortTE=F
CM029546.1	RepeatMasker	Unknown	769109	770165	7675	+	NA	Tstart=826;Tend=1886;ID=RND-6_FAMILY-1216;shortTE=F
CM029546.1	RepeatMasker	Unknown	770718	770875	502	+	NA	Tstart=1875;Tend=2040;ID=RND-1_FAMILY-801;shortTE=F
CM029546.1	RepeatMasker	Unknown	771416	771624	1490	-	NA	Tstart=905;Tend=1121;ID=RND-6_FAMILY-425;shortTE=F
CM029546.1	RepeatMasker	LTR/ERV1	773262	773702	2155	-	NA	Tstart=884;Tend=1306;ID=RND-6_FAMILY-1988;shortTE=F
CM029546.1	RepeatMasker	Unknown	773277	773791	1237	-	NA	Tstart=659;Tend=1241;ID=RND-6_FAMILY-1561;shortTE=F
CM029546.1	RepeatMasker	DNA	775209	775643	3686	+	NA	Tstart=922;Tend=1350;ID=RND-1_FAMILY-196;shortTE=F
CM029546.1	RepeatMasker	Unknown	777542	777672	793	-	NA	Tstart=1075;Tend=1206;ID=RND-5_FAMILY-433;shortTE=F
CM029546.1	RepeatMasker	Unknown	777902	778091	605	+	NA	Tstart=898;Tend=1123;ID=RND-6_FAMILY-4706;shortTE=F
CM029546.1	RepeatMasker	Unknown	778111	778548	973	+	NA	Tstart=1290;Tend=1641;ID=RND-5_FAMILY-4284;shortTE=F
CM029546.1	RepeatMasker	Unknown	778285	778568	1216	-	NA	Tstart=860;Tend=1089;ID=RND-5_FAMILY-153;shortTE=F
CM029546.1	RepeatMasker	Unknown	779310	779719	3114	+	NA	Tstart=860;Tend=1280;ID=RND-6_FAMILY-43;shortTE=F
CM029546.1	RepeatMasker	Unknown	779713	780829	8096	+	NA	Tstart=771;Tend=1920;ID=RND-5_FAMILY-1838;shortTE=F
CM029546.1	RepeatMasker	LTR/ERV1	780989	781238	1629	+	NA	Tstart=846;Tend=1066;ID=RND-6_FAMILY-1988;shortTE=F
CM029546.1	RepeatMasker	Unknown	780994	781295	810	-	NA	Tstart=33;Tend=344;ID=RND-6_FAMILY-49;shortTE=F
CM029546.1	RepeatMasker	LTR/ERV1	781753	782006	1466	+	NA	Tstart=1088;Tend=1313;ID=RND-6_FAMILY-1988;shortTE=F
CM029546.1	RepeatMasker	Unknown	782007	782543	1300	+	NA	Tstart=538;Tend=1233;ID=RND-4_FAMILY-875;shortTE=F;TEgroup=ctg_1|RND-4_FAMILY-875|4
CM029546.1	RepeatMasker	Unknown	782700	782943	1266	-	NA	Tstart=958;Tend=1202;ID=RND-1_FAMILY-232;shortTE=F
CM029546.1	RepeatMasker	Unknown	782729	782953	1571	+	NA	Tstart=906;Tend=1130;ID=RND-6_FAMILY-425;shortTE=F
CM029546.1	RepeatMasker	Unknown	783563	783783	1715	-	NA	Tstart=919;Tend=1139;ID=RND-6_FAMILY-5246;shortTE=F
CM029546.1	RepeatMasker	DNA/hAT-Charlie	784088	784312	1449	-	NA	Tstart=959;Tend=1172;ID=RND-6_FAMILY-6777;shortTE=F
CM029546.1	RepeatMasker	Unknown	784583	784720	422	-	NA	Tstart=937;Tend=1018;ID=RND-1_FAMILY-801;shortTE=F
CM029546.1	RepeatMasker	Unknown	784722	785321	4582	+	NA	Tstart=997;Tend=1611;ID=RND-6_FAMILY-6551;shortTE=F
CM029546.1	RepeatMasker	Unknown	785326	785571	1907	-	NA	Tstart=918;Tend=1169;ID=RND-6_FAMILY-3469;shortTE=F
CM029546.1	RepeatMasker	Unknown	785756	786055	1456	-	NA	Tstart=906;Tend=1122;ID=RND-6_FAMILY-425;shortTE=F
CM029546.1	RepeatMasker	SINE	786221	786430	1425	-	NA	Tstart=845;Tend=1054;ID=RND-6_FAMILY-1645;shortTE=F
CM029546.1	RepeatMasker	Unknown	788816	789027	1462	+	NA	Tstart=960;Tend=1172;ID=RND-1_FAMILY-232;shortTE=F
CM029546.1	RepeatMasker	Unknown	789149	789348	638	-	NA	Tstart=962;Tend=1163;ID=RND-6_FAMILY-884;shortTE=F
CM029546.1	RepeatMasker	Unknown	790886	792446	6995	+	NA	Tstart=930;Tend=2586;ID=RND-6_FAMILY-1121;shortTE=F
CM029546.1	RepeatMasker	LINE/Penelope	792588	792699	970	-	NA	Tstart=1847;Tend=1958;ID=RND-6_FAMILY-195;shortTE=F
CM029546.1	RepeatMasker	Unknown	792924	793030	838	+	NA	Tstart=874;Tend=979;ID=RND-6_FAMILY-1939;shortTE=F
CM029546.1	RepeatMasker	Unknown	793670	793800	823	+	NA	Tstart=865;Tend=993;ID=RND-6_FAMILY-1297;shortTE=F
CM029546.1	RepeatMasker	LTR/Gypsy	794191	794396	1066	-	NA	Tstart=757;Tend=959;ID=RND-6_FAMILY-911;shortTE=F
CM029546.1	RepeatMasker	Unknown	794685	794950	892	-	NA	Tstart=790;Tend=1050;ID=RND-1_FAMILY-585;shortTE=F
CM029546.1	RepeatMasker	LTR/ERV1	794733	795207	2329	-	NA	Tstart=846;Tend=1306;ID=RND-6_FAMILY-1988;shortTE=F
CM029546.1	RepeatMasker	DNA	794992	795238	1381	-	NA	Tstart=729;Tend=971;ID=RND-6_FAMILY-1340;shortTE=F
CM029546.1	RepeatMasker	LINE/L2	796127	796229	530	-	NA	Tstart=4915;Tend=5015;ID=RND-5_FAMILY-643;shortTE=F
CM029546.1	RepeatMasker	Unknown	796739	796853	443	+	NA	Tstart=2356;Tend=2475;ID=RND-1_FAMILY-56;shortTE=F
CM029546.1	RepeatMasker	Unknown	796876	797828	7522	+	NA	Tstart=930;Tend=1886;ID=RND-6_FAMILY-1216;shortTE=F
CM029546.1	RepeatMasker	Unknown	797940	798117	1133	+	NA	Tstart=936;Tend=1125;ID=RND-6_FAMILY-425;shortTE=F
CM029546.1	RepeatMasker	Unknown	798562	798817	1194	-	NA	Tstart=2527;Tend=2770;ID=RND-1_FAMILY-512;shortTE=F
CM029546.1	RepeatMasker	SINE	798601	798813	1574	+	NA	Tstart=841;Tend=1054;ID=RND-6_FAMILY-1645;shortTE=F
CM029546.1	RepeatMasker	Unknown	799095	799342	1156	-	NA	Tstart=950;Tend=1194;ID=RND-5_FAMILY-1487;shortTE=F
CM029546.1	RepeatMasker	DNA/hAT-Charlie	799125	799341	1327	+	NA	Tstart=957;Tend=1172;ID=RND-6_FAMILY-6777;shortTE=F
CM029546.1	RepeatMasker	Unknown	799494	799916	2057	-	NA	Tstart=833;Tend=1252;ID=RND-4_FAMILY-875;shortTE=F;TEgroup=ctg_1|RND-4_FAMILY-875|5
CM029546.1	RepeatMasker	Unknown	800889	800999	753	-	NA	Tstart=2817;Tend=2913;ID=RND-6_FAMILY-4261;shortTE=F
CM029546.1	RepeatMasker	Unknown	801383	801503	542	+	NA	Tstart=1039;Tend=1169;ID=RND-6_FAMILY-41;shortTE=F
CM029546.1	RepeatMasker	Unknown	801698	801831	1014	-	NA	Tstart=571;Tend=704;ID=RND-6_FAMILY-1174;shortTE=F
CM029546.1	RepeatMasker	Unknown	804162	804284	459	+	NA	Tstart=2352;Tend=2474;ID=RND-1_FAMILY-56;shortTE=F
CM029546.1	RepeatMasker	Unknown	806269	806512	598	-	NA	Tstart=1482;Tend=1729;ID=RND-1_FAMILY-537;shortTE=F
CM029546.1	RepeatMasker	DNA/hAT-Charlie	806300	806514	1153	+	NA	Tstart=956;Tend=1174;ID=RND-6_FAMILY-6777;shortTE=F
CM029546.1	RepeatMasker	Unknown	806302	806542	1050	+	NA	Tstart=117;Tend=359;ID=RND-6_FAMILY-1499;shortTE=F
CM029546.1	RepeatMasker	Unknown	806911	807060	446	-	NA	Tstart=2324;Tend=2466;ID=RND-1_FAMILY-56;shortTE=T;TEgroup=ctg_1|RND-1_FAMILY-56|1
CM029546.1	RepeatMasker	Unknown	807118	807433	2601	-	NA	Tstart=751;Tend=1062;ID=RND-4_FAMILY-349;shortTE=F
CM029546.1	RepeatMasker	DNA	807441	807687	849	-	NA	Tstart=282;Tend=526;ID=RND-1_FAMILY-196;shortTE=F
CM029546.1	RepeatMasker	LTR/ERV1	807469	807688	1738	+	NA	Tstart=844;Tend=1063;ID=RND-6_FAMILY-1988;shortTE=F
CM029546.1	RepeatMasker	LTR/ERV1	808318	808529	1498	+	NA	Tstart=1090;Tend=1305;ID=RND-6_FAMILY-1988;shortTE=F
CM029546.1	RepeatMasker	Unknown	809357	809871	1559	-	NA	Tstart=445;Tend=1122;ID=RND-6_FAMILY-425;shortTE=F
CM029546.1	RepeatMasker	Unknown	809916	810086	1126	+	NA	Tstart=1481;Tend=1654;ID=RND-1_FAMILY-527;shortTE=F
CM029546.1	RepeatMasker	Unknown	811421	811669	1488	-	NA	Tstart=873;Tend=1119;ID=RND-5_FAMILY-153;shortTE=F
CM029546.1	RepeatMasker	SINE	811452	811671	1633	-	NA	Tstart=836;Tend=1055;ID=RND-6_FAMILY-1645;shortTE=F
CM029546.1	RepeatMasker	Unknown	811768	811876	418	-	NA	Tstart=909;Tend=1015;ID=RND-1_FAMILY-801;shortTE=F
CM029546.1	RepeatMasker	DNA/Academ-1	811789	811930	670	-	NA	Tstart=992;Tend=1127;ID=RND-5_FAMILY-346;shortTE=F
CM029546.1	RepeatMasker	Unknown	811931	812600	1751	+	NA	Tstart=1121;Tend=1813;ID=RND-1_FAMILY-58;shortTE=F
CM029546.1	RepeatMasker	Unknown	812717	812948	1651	+	NA	Tstart=888;Tend=1122;ID=RND-6_FAMILY-425;shortTE=F
CM029546.1	RepeatMasker	DNA	812735	813022	797	+	NA	Tstart=1491;Tend=1772;ID=RND-1_FAMILY-196;shortTE=F
CM029546.1	RepeatMasker	Unknown	815284	815506	1109	+	NA	Tstart=790;Tend=1022;ID=RND-4_FAMILY-12;shortTE=F
CM029546.1	RepeatMasker	LTR/ERV1	815311	815728	2051	-	NA	Tstart=846;Tend=1306;ID=RND-6_FAMILY-1988;shortTE=F
CM029546.1	RepeatMasker	Unknown	815507	815945	693	-	NA	Tstart=1750;Tend=2389;ID=RND-6_FAMILY-6551;shortTE=F;TEgroup=ctg_1|RND-6_FAMILY-6551|1
CM029546.1	RepeatMasker	Unknown	817068	817181	652	+	NA	Tstart=2820;Tend=2912;ID=RND-6_FAMILY-4261;shortTE=F
CM029546.1	RepeatMasker	LINE/Penelope	817207	817351	967	-	NA	Tstart=781;Tend=925;ID=RND-6_FAMILY-5891;shortTE=F
CM029546.1	RepeatMasker	LINE/L2	819389	820212	457	-	NA	Tstart=4525;Tend=5039;ID=RND-1_FAMILY-157;shortTE=F;TEgroup=ctg_1|RND-1_FAMILY-157|1
CM029546.1	RepeatMasker	Unknown	819568	819688	577	+	NA	Tstart=2353;Tend=2473;ID=RND-6_FAMILY-9584;shortTE=F
CM029546.1	RepeatMasker	Unknown	819593	819702	780	-	NA	Tstart=2820;Tend=2914;ID=RND-6_FAMILY-4261;shortTE=F
CM029546.1	RepeatMasker	Unknown	820510	820763	1236	-	NA	Tstart=313;Tend=563;ID=RND-4_FAMILY-349;shortTE=F
CM029546.1	RepeatMasker	LTR/ERV1	820545	820763	1667	-	NA	Tstart=1090;Tend=1306;ID=RND-6_FAMILY-1988;shortTE=F
CM029546.1	RepeatMasker	Unknown	821473	821573	547	-	NA	Tstart=1886;Tend=2030;ID=RND-1_FAMILY-801;shortTE=F
CM029546.1	RepeatMasker	Unknown	821972	822217	1783	-	NA	Tstart=952;Tend=1182;ID=RND-1_FAMILY-232;shortTE=F
CM029546.1	RepeatMasker	SINE	821997	822245	1777	-	NA	Tstart=806;Tend=1054;ID=RND-6_FAMILY-1645;shortTE=F
CM029546.1	RepeatMasker	LTR/Gypsy	822733	822906	955	-	NA	Tstart=108;Tend=282;ID=RND-1_FAMILY-777;shortTE=F
CM029546.1	RepeatMasker	Unknown	823070	823256	811	-	NA	Tstart=4321;Tend=4494;ID=RND-6_FAMILY-1277;shortTE=F
CM029546.1	RepeatMasker	Unknown	823404	823658	1054	-	NA	Tstart=1481;Tend=1739;ID=RND-1_FAMILY-232;shortTE=F
CM029546.1	RepeatMasker	Unknown	823439	823728	1677	+	NA	Tstart=920;Tend=1207;ID=RND-6_FAMILY-5246;shortTE=F
CM029546.1	RepeatMasker	Unknown	824628	824835	1603	+	NA	Tstart=913;Tend=1122;ID=RND-6_FAMILY-425;shortTE=F
CM029546.1	RepeatMasker	Unknown	825025	825149	715	+	NA	Tstart=2819;Tend=2920;ID=RND-6_FAMILY-4261;shortTE=F
CM029546.1	RepeatMasker	Unknown	825324	825581	956	-	NA	Tstart=2244;Tend=2484;ID=RND-5_FAMILY-862;shortTE=F
CM029546.1	RepeatMasker	SINE	825354	825583	1419	-	NA	Tstart=1447;Tend=1662;ID=RND-6_FAMILY-1645;shortTE=F
CM029546.1	RepeatMasker	Unknown	826622	827039	3329	-	NA	Tstart=860;Tend=1276;ID=RND-6_FAMILY-43;shortTE=F
CM029546.1	RepeatMasker	Unknown	827166	827266	696	-	NA	Tstart=2811;Tend=2912;ID=RND-6_FAMILY-4261;shortTE=F
CM029546.1	RepeatMasker	Unknown	827580	827830	1218	+	NA	Tstart=919;Tend=1167;ID=RND-5_FAMILY-1487;shortTE=F
CM029546.1	RepeatMasker	Unknown	827894	828003	721	+	NA	Tstart=1185;Tend=1294;ID=RND-5_FAMILY-2829;shortTE=F
CM029546.1	RepeatMasker	Unknown	828296	828496	1055	-	NA	Tstart=2247;Tend=2449;ID=RND-6_FAMILY-1277;shortTE=F
CM029546.1	RepeatMasker	Unknown	828814	829051	1442	+	NA	Tstart=995;Tend=1238;ID=RND-4_FAMILY-875;shortTE=F
CM029546.1	RepeatMasker	SINE	829304	829521	1576	+	NA	Tstart=838;Tend=1055;ID=RND-6_FAMILY-1645;shortTE=F
CM029546.1	RepeatMasker	Unknown	830018	830145	427	-	NA	Tstart=945;Tend=1055;ID=RND-1_FAMILY-801;shortTE=F
CM029546.1	RepeatMasker	Unknown	830254	830990	2623	-	NA	Tstart=1118;Tend=2426;ID=RND-5_FAMILY-3157;shortTE=F
CM029546.1	RepeatMasker	Unknown	831259	831606	2495	-	NA	Tstart=1032;Tend=1735;ID=RND-5_FAMILY-1838;shortTE=F
CM029546.1	RepeatMasker	Unknown	831664	831999	795	+	NA	Tstart=1381;Tend=1717;ID=RND-6_FAMILY-2033;shortTE=F
CM029546.1	RepeatMasker	Unknown	832140	832250	646	+	NA	Tstart=2821;Tend=2911;ID=RND-6_FAMILY-4261;shortTE=F
CM029546.1	RepeatMasker	Unknown	832481	832772	1729	+	NA	Tstart=951;Tend=1209;ID=RND-5_FAMILY-1487;shortTE=F
CM029546.1	RepeatMasker	Unknown	833013	833244	643	+	NA	Tstart=306;Tend=551;ID=RND-1_FAMILY-301;shortTE=F
CM029546.1	RepeatMasker	LTR/ERV1	833043	833299	1414	+	NA	Tstart=849;Tend=1114;ID=RND-6_FAMILY-1988;shortTE=F
CM029546.1	RepeatMasker	LTR/ERV1	833689	834140	2754	+	NA	Tstart=842;Tend=1307;ID=RND-6_FAMILY-1988;shortTE=F
CM029546.1	RepeatMasker	Unknown	834466	834717	1309	+	NA	Tstart=238;Tend=486;ID=RND-1_FAMILY-204;shortTE=F
CM029546.1	RepeatMasker	DNA/hAT-Charlie	834500	834719	1559	-	NA	Tstart=954;Tend=1170;ID=RND-6_FAMILY-6777;shortTE=F
CM029546.1	RepeatMasker	Unknown	834946	835073	522	+	NA	Tstart=904;Tend=1036;ID=RND-3_FAMILY-190;shortTE=F
CM029546.1	RepeatMasker	Unknown	835399	835647	1527	-	NA	Tstart=916;Tend=1148;ID=RND-6_FAMILY-5246;shortTE=F
CM029546.1	RepeatMasker	Unknown	835415	835683	846	+	NA	Tstart=1474;Tend=1742;ID=RND-1_FAMILY-232;shortTE=F
CM029546.1	RepeatMasker	Unknown	836008	836999	5892	+	NA	Tstart=789;Tend=1792;ID=RND-1_FAMILY-299;shortTE=F
CM029546.1	RepeatMasker	Unknown	837285	837414	582	-	NA	Tstart=2347;Tend=2477;ID=RND-1_FAMILY-56;shortTE=F
CM029546.1	RepeatMasker	Unknown	837507	837776	1650	+	NA	Tstart=951;Tend=1214;ID=RND-5_FAMILY-1487;shortTE=F
CM029546.1	RepeatMasker	SINE	838231	838438	1402	-	NA	Tstart=837;Tend=1055;ID=RND-6_FAMILY-1645;shortTE=F
CM029546.1	RepeatMasker	Unknown	838617	839432	7109	-	NA	Tstart=770;Tend=1586;ID=RND-1_FAMILY-849;shortTE=F
CM029546.1	RepeatMasker	Unknown	839546	839843	2440	-	NA	Tstart=865;Tend=1166;ID=RND-6_FAMILY-41;shortTE=F
CM029546.1	RepeatMasker	Unknown	840439	840664	1590	-	NA	Tstart=926;Tend=1151;ID=RND-6_FAMILY-5246;shortTE=F
CM029546.1	RepeatMasker	Unknown	840692	840981	2486	+	NA	Tstart=780;Tend=1068;ID=RND-5_FAMILY-4284;shortTE=F
CM029546.1	RepeatMasker	LTR/ERV1	842464	842682	1508	+	NA	Tstart=845;Tend=1063;ID=RND-6_FAMILY-1988;shortTE=F
CM029546.1	RepeatMasker	DNA/TcMar-Tigger	842465	842722	1101	-	NA	Tstart=627;Tend=875;ID=RND-6_FAMILY-1492;shortTE=F
CM029546.1	RepeatMasker	Unknown	842890	843229	2000	+	NA	Tstart=903;Tend=1242;ID=RND-4_FAMILY-875;shortTE=F
CM029546.1	RepeatMasker	Unknown	843240	843359	664	-	NA	Tstart=2820;Tend=2911;ID=RND-6_FAMILY-4261;shortTE=F
CM029546.1	RepeatMasker	Unknown	843370	844201	6921	+	NA	Tstart=813;Tend=1641;ID=RND-6_FAMILY-49;shortTE=F
CM029546.1	RepeatMasker	Unknown	845072	845234	540	-	NA	Tstart=2332;Tend=2478;ID=RND-1_FAMILY-56;shortTE=F
CM029546.1	RepeatMasker	Unknown	845124	845279	519	+	NA	Tstart=909;Tend=1052;ID=RND-1_FAMILY-801;shortTE=F
CM029546.1	RepeatMasker	LTR/Copia	845431	845612	417	-	NA	Tstart=1448;Tend=1640;ID=RND-5_FAMILY-736;shortTE=F
CM029546.1	RepeatMasker	LTR/ERV1	845694	846122	2585	+	NA	Tstart=849;Tend=1287;ID=RND-6_FAMILY-1988;shortTE=F
CM029546.1	RepeatMasker	Unknown	846684	846880	1352	+	NA	Tstart=920;Tend=1111;ID=RND-1_FAMILY-152;shortTE=F
CM029546.1	RepeatMasker	LTR/ERV1	846882	847160	1591	-	NA	Tstart=846;Tend=1062;ID=RND-6_FAMILY-1988;shortTE=F
CM029546.1	RepeatMasker	Unknown	849087	849250	1492	+	NA	Tstart=631;Tend=1302;ID=RND-5_FAMILY-866;shortTE=F
CM029546.1	RepeatMasker	LTR/ERV1	849251	849599	1852	+	NA	Tstart=958;Tend=1306;ID=RND-6_FAMILY-1988;shortTE=F
CM029546.1	RepeatMasker	Unknown	849964	850577	3242	+	NA	Tstart=5139;Tend=6045;ID=RND-1_FAMILY-108;shortTE=F;TEgroup=ctg_1|RND-1_FAMILY-108|4
CM029546.1	RepeatMasker	Unknown	850646	850933	1640	-	NA	Tstart=882;Tend=1169;ID=RND-5_FAMILY-1487;shortTE=F
CM029546.1	RepeatMasker	Unknown	851198	852018	6418	-	NA	Tstart=903;Tend=1737;ID=RND-6_FAMILY-535;shortTE=F
CM029546.1	RepeatMasker	Unknown	852506	852752	978	+	NA	Tstart=3447;Tend=3701;ID=RND-6_FAMILY-2528;shortTE=F
CM029546.1	RepeatMasker	Unknown	853185	853431	1253	-	NA	Tstart=977;Tend=1222;ID=RND-1_FAMILY-804;shortTE=F
CM029546.1	RepeatMasker	DNA/hAT-Charlie	853215	853440	1541	+	NA	Tstart=953;Tend=1178;ID=RND-6_FAMILY-6777;shortTE=F
CM029546.1	RepeatMasker	Unknown	854031	854191	1022	-	NA	Tstart=995;Tend=1163;ID=RND-6_FAMILY-425;shortTE=F
CM029546.1	RepeatMasker	DNA/hAT-Charlie	854678	854895	1628	-	NA	Tstart=953;Tend=1170;ID=RND-6_FAMILY-6777;shortTE=F
CM029546.1	RepeatMasker	Unknown	854963	855246	2523	-	NA	Tstart=750;Tend=1033;ID=RND-4_FAMILY-349;shortTE=F
CM029546.1	RepeatMasker	DNA/hAT-Tip100	855757	855912	631	+	NA	Tstart=1716;Tend=1848;ID=RND-6_FAMILY-1651;shortTE=F
CM029546.1	RepeatMasker	Unknown	855960	856196	933	-	NA	Tstart=477;Tend=715;ID=RND-6_FAMILY-2200;shortTE=F
CM029546.1	RepeatMasker	DNA/hAT-Charlie	855998	856208	1310	+	NA	Tstart=954;Tend=1172;ID=RND-6_FAMILY-6777;shortTE=F
CM029546.1	RepeatMasker	Unknown	856000	856233	1286	+	NA	Tstart=923;Tend=1167;ID=RND-6_FAMILY-5246;shortTE=F
CM029546.1	RepeatMasker	Unknown	856901	857465	1730	-	NA	Tstart=332;Tend=1241;ID=RND-6_FAMILY-1561;shortTE=F
CM029546.1	RepeatMasker	Unknown	857634	857875	1228	-	NA	Tstart=1017;Tend=1247;ID=RND-4_FAMILY-875;shortTE=F
CM029546.1	RepeatMasker	Unknown	859431	859639	613	+	NA	Tstart=871;Tend=1084;ID=RND-6_FAMILY-1939;shortTE=F
CM029546.1	RepeatMasker	Unknown	860361	861321	1876	-	NA	Tstart=137;Tend=1512;ID=RND-5_FAMILY-866;shortTE=F
CM029546.1	RepeatMasker	Unknown	861322	861585	971	+	NA	Tstart=140;Tend=402;ID=RND-1_FAMILY-151;shortTE=F
CM029546.1	RepeatMasker	Unknown	862456	862817	1129	-	NA	Tstart=575;Tend=891;ID=RND-5_FAMILY-866;shortTE=F
CM029546.1	RepeatMasker	DNA/hAT-Charlie	862627	862818	1334	+	NA	Tstart=979;Tend=1172;ID=RND-6_FAMILY-6777;shortTE=F
CM029546.1	RepeatMasker	Unknown	862829	862958	464	+	NA	Tstart=2348;Tend=2478;ID=RND-1_FAMILY-56;shortTE=F
CM029546.1	RepeatMasker	SINE	863163	863420	1498	-	NA	Tstart=837;Tend=1094;ID=RND-6_FAMILY-1645;shortTE=F
CM029546.1	RepeatMasker	Unknown	863203	863462	1731	+	NA	Tstart=950;Tend=1169;ID=RND-5_FAMILY-1487;shortTE=F
CM029546.1	RepeatMasker	Unknown	864500	864732	538	-	NA	Tstart=1125;Tend=1336;ID=RND-6_FAMILY-7320;shortTE=F
CM029546.1	RepeatMasker	LINE/L2	864929	865245	2416	-	NA	Tstart=5407;Tend=5721;ID=RND-5_FAMILY-10;shortTE=F
CM029546.1	RepeatMasker	Unknown	865767	865902	432	-	NA	Tstart=972;Tend=1113;ID=RND-6_FAMILY-884;shortTE=F
CM029546.1	RepeatMasker	Unknown	867416	867648	684	+	NA	Tstart=1219;Tend=1505;ID=RND-1_FAMILY-804;shortTE=F
CM029546.1	RepeatMasker	Unknown	867847	868065	1711	-	NA	Tstart=906;Tend=1122;ID=RND-6_FAMILY-425;shortTE=F
CM029546.1	RepeatMasker	Unknown	869308	869421	694	+	NA	Tstart=2796;Tend=2911;ID=RND-6_FAMILY-4261;shortTE=F
CM029546.1	RepeatMasker	Unknown	869528	869707	615	+	NA	Tstart=976;Tend=1152;ID=RND-1_FAMILY-209;shortTE=F
CM029546.1	RepeatMasker	Unknown	869708	869948	1366	-	NA	Tstart=1756;Tend=2027;ID=RND-1_FAMILY-204;shortTE=F
CM029546.1	RepeatMasker	LTR/ERV1	869731	869948	1695	+	NA	Tstart=1089;Tend=1305;ID=RND-6_FAMILY-1988;shortTE=F
CM029546.1	RepeatMasker	LTR/ERV1	871976	872386	1372	-	NA	Tstart=843;Tend=1313;ID=RND-6_FAMILY-1988;shortTE=F
CM029546.1	RepeatMasker	RC/Helitron	874115	874503	2524	+	NA	Tstart=968;Tend=1364;ID=RND-4_FAMILY-19;shortTE=F
CM029546.1	RepeatMasker	Unknown	874563	874701	594	-	NA	Tstart=994;Tend=1134;ID=RND-6_FAMILY-6551;shortTE=F
CM029546.1	RepeatMasker	Unknown	874713	874894	535	-	NA	Tstart=752;Tend=936;ID=RND-6_FAMILY-2231;shortTE=F
CM029546.1	RepeatMasker	Unknown	875324	875493	1187	+	NA	Tstart=1787;Tend=1955;ID=RND-5_FAMILY-1633;shortTE=F
CM029546.1	RepeatMasker	LTR/ERV1	876467	876629	901	+	NA	Tstart=1080;Tend=1231;ID=RND-6_FAMILY-1988;shortTE=F
CM029546.1	RepeatMasker	Unknown	877414	877658	1300	-	NA	Tstart=974;Tend=1218;ID=RND-1_FAMILY-804;shortTE=F
CM029546.1	RepeatMasker	Unknown	877440	877706	1673	+	NA	Tstart=906;Tend=1311;ID=RND-6_FAMILY-425;shortTE=F
CM029546.1	RepeatMasker	Unknown	878228	878384	1335	-	NA	Tstart=959;Tend=1115;ID=RND-1_FAMILY-273;shortTE=F
CM029546.1	RepeatMasker	Unknown	878721	878961	714	+	NA	Tstart=212;Tend=444;ID=RND-1_FAMILY-849;shortTE=F
CM029546.1	RepeatMasker	Unknown	878724	878990	1466	-	NA	Tstart=844;Tend=1086;ID=RND-5_FAMILY-153;shortTE=F
CM029546.1	RepeatMasker	SINE	878748	878964	1615	-	NA	Tstart=835;Tend=1051;ID=RND-6_FAMILY-1645;shortTE=F
CM029546.1	RepeatMasker	Unknown	879223	879417	507	+	NA	Tstart=1826;Tend=2014;ID=RND-6_FAMILY-3929;shortTE=F
CM029546.1	RepeatMasker	LTR/ERV1	880682	881188	2410	-	NA	Tstart=845;Tend=1305;ID=RND-6_FAMILY-1988;shortTE=F
CM029546.1	RepeatMasker	Unknown	881194	881306	505	+	NA	Tstart=828;Tend=939;ID=RND-4_FAMILY-875;shortTE=F
CM029546.1	RepeatMasker	RC/Helitron	881457	882283	6839	+	NA	Tstart=872;Tend=1702;ID=RND-4_FAMILY-36;shortTE=F
CM029546.1	RepeatMasker	Unknown	883060	883500	2218	-	NA	Tstart=964;Tend=1389;ID=RND-3_FAMILY-549;shortTE=F
CM029546.1	RepeatMasker	Unknown	886175	886279	411	+	NA	Tstart=2817;Tend=2920;ID=RND-6_FAMILY-4261;shortTE=F
CM029546.1	RepeatMasker	Unknown	886444	886939	4101	-	NA	Tstart=883;Tend=1364;ID=RND-1_FAMILY-204;shortTE=F
CM029546.1	RepeatMasker	Unknown	887714	888042	1982	-	NA	Tstart=1339;Tend=1666;ID=RND-6_FAMILY-1773;shortTE=F
CM029546.1	RepeatMasker	Unknown	888073	888561	2658	+	NA	Tstart=1637;Tend=2136;ID=RND-1_FAMILY-469;shortTE=F
CM029546.1	RepeatMasker	SINE	888768	888993	1478	+	NA	Tstart=837;Tend=1063;ID=RND-6_FAMILY-1645;shortTE=F
CM029546.1	RepeatMasker	Unknown	889155	889510	2000	+	NA	Tstart=828;Tend=1204;ID=RND-4_FAMILY-875;shortTE=F
CM029546.1	RepeatMasker	Unknown	889520	890182	1907	+	NA	Tstart=855;Tend=1977;ID=RND-6_FAMILY-5676;shortTE=F
CM029546.1	RepeatMasker	LTR/ERV1	890902	891367	2588	-	NA	Tstart=846;Tend=1304;ID=RND-6_FAMILY-1988;shortTE=F
CM029546.1	RepeatMasker	Unknown	891152	891397	1085	-	NA	Tstart=1419;Tend=1665;ID=RND-1_FAMILY-149;shortTE=F
CM029546.1	RepeatMasker	DNA/hAT-Charlie	892727	892947	1514	-	NA	Tstart=953;Tend=1173;ID=RND-6_FAMILY-6777;shortTE=F
CM029546.1	RepeatMasker	Unknown	892730	893101	1238	+	NA	Tstart=576;Tend=891;ID=RND-5_FAMILY-866;shortTE=F
CM029546.1	RepeatMasker	Unknown	894335	894711	981	+	NA	Tstart=575;Tend=895;ID=RND-5_FAMILY-866;shortTE=F
CM029546.1	RepeatMasker	DNA/Academ-1	894838	894938	417	+	NA	Tstart=992;Tend=1085;ID=RND-5_FAMILY-346;shortTE=F
CM029546.1	RepeatMasker	Unknown	895266	895377	741	-	NA	Tstart=2819;Tend=2912;ID=RND-6_FAMILY-4261;shortTE=F
CM029546.1	RepeatMasker	Unknown	895366	895732	1713	-	NA	Tstart=1280;Tend=1664;ID=RND-5_FAMILY-1838;shortTE=F
CM029546.1	RepeatMasker	Unknown	895809	896019	1538	+	NA	Tstart=872;Tend=1082;ID=RND-1_FAMILY-386;shortTE=F
CM029546.1	RepeatMasker	DNA/hAT-Charlie	896281	896495	1443	-	NA	Tstart=959;Tend=1174;ID=RND-6_FAMILY-6777;shortTE=F
CM029546.1	RepeatMasker	Unknown	896286	896529	738	+	NA	Tstart=919;Tend=1153;ID=RND-1_FAMILY-293;shortTE=F
CM029546.1	RepeatMasker	Unknown	897945	898493	1666	-	NA	Tstart=971;Tend=1505;ID=RND-1_FAMILY-804;shortTE=F
CM029546.1	RepeatMasker	Unknown	898609	898775	1301	-	NA	Tstart=967;Tend=1133;ID=RND-6_FAMILY-2755;shortTE=F
CM029546.1	RepeatMasker	Unknown	899032	899281	1504	-	NA	Tstart=952;Tend=1174;ID=RND-1_FAMILY-232;shortTE=F
CM029546.1	RepeatMasker	Unknown	899595	899716	836	-	NA	Tstart=2386;Tend=2507;ID=RND-1_FAMILY-427;shortTE=F
CM029546.1	RepeatMasker	Unknown	900279	900618	2453	+	NA	Tstart=699;Tend=1087;ID=RND-5_FAMILY-4284;shortTE=F
CM029546.1	RepeatMasker	Unknown	900760	901186	1593	+	NA	Tstart=1087;Tend=1873;ID=RND-4_FAMILY-875;shortTE=F
CM029546.1	RepeatMasker	Unknown	902872	902985	407	-	NA	Tstart=944;Tend=1048;ID=RND-1_FAMILY-801;shortTE=F
CM029546.1	RepeatMasker	DNA/TcMar-Pogo	903125	903363	648	+	NA	Tstart=1898;Tend=2133;ID=RND-6_FAMILY-3089;shortTE=F
CM029546.1	RepeatMasker	Unknown	903468	903782	1755	+	NA	Tstart=886;Tend=1207;ID=RND-6_FAMILY-1098;shortTE=F
CM029546.1	RepeatMasker	DNA/hAT-Charlie	905041	905259	1553	+	NA	Tstart=954;Tend=1172;ID=RND-6_FAMILY-6777;shortTE=F
CM029546.1	RepeatMasker	Unknown	905355	906299	7708	+	NA	Tstart=931;Tend=1886;ID=RND-6_FAMILY-1216;shortTE=F
CM029546.1	RepeatMasker	Unknown	906461	906813	1792	+	NA	Tstart=818;Tend=1174;ID=RND-1_FAMILY-75;shortTE=F
CM029546.1	RepeatMasker	Unknown	906837	907059	429	-	NA	Tstart=924;Tend=1064;ID=RND-1_FAMILY-801;shortTE=T;TEgroup=ctg_1|RND-1_FAMILY-801|1
CM029546.1	RepeatMasker	Unknown	907411	907706	2278	-	NA	Tstart=703;Tend=999;ID=RND-6_FAMILY-1374;shortTE=F
CM029546.1	RepeatMasker	DNA/hAT-Charlie	908337	908552	1326	+	NA	Tstart=957;Tend=1172;ID=RND-6_FAMILY-6777;shortTE=F
CM029546.1	RepeatMasker	Unknown	908339	908710	1106	+	NA	Tstart=666;Tend=1055;ID=RND-5_FAMILY-481;shortTE=F
CM029546.1	RepeatMasker	Unknown	908932	909235	1837	+	NA	Tstart=896;Tend=1196;ID=RND-6_FAMILY-4614;shortTE=F
CM029546.1	RepeatMasker	Unknown	909265	909443	1580	+	NA	Tstart=994;Tend=1172;ID=RND-6_FAMILY-3469;shortTE=F
CM029546.1	RepeatMasker	LTR/ERV1	909693	909952	1091	+	NA	Tstart=800;Tend=1062;ID=RND-6_FAMILY-1988;shortTE=F
CM029546.1	RepeatMasker	Unknown	909740	910310	1913	+	NA	Tstart=924;Tend=1513;ID=RND-6_FAMILY-5246;shortTE=F
CM029546.1	RepeatMasker	LTR/ERV1	910765	910987	1807	+	NA	Tstart=845;Tend=1067;ID=RND-6_FAMILY-1988;shortTE=F
CM029546.1	RepeatMasker	Unknown	911333	911588	1222	-	NA	Tstart=855;Tend=1103;ID=RND-6_FAMILY-5676;shortTE=F
CM029546.1	RepeatMasker	DNA/hAT-Charlie	911371	911590	1703	+	NA	Tstart=956;Tend=1175;ID=RND-6_FAMILY-6777;shortTE=F
CM029546.1	RepeatMasker	Unknown	915088	915303	1678	-	NA	Tstart=904;Tend=1119;ID=RND-6_FAMILY-425;shortTE=F
CM029546.1	RepeatMasker	Unknown	917878	918131	977	+	NA	Tstart=1653;Tend=1905;ID=RND-1_FAMILY-7;shortTE=F
CM029546.1	RepeatMasker	Unknown	917913	918142	1343	-	NA	Tstart=917;Tend=1145;ID=RND-6_FAMILY-5246;shortTE=F
CM029546.1	RepeatMasker	Unknown	918567	918786	1671	-	NA	Tstart=815;Tend=1035;ID=RND-4_FAMILY-12;shortTE=F
CM029546.1	RepeatMasker	Unknown	919638	919905	1562	+	NA	Tstart=1640;Tend=1880;ID=RND-4_FAMILY-875;shortTE=F
CM029546.1	RepeatMasker	Unknown	920689	920820	426	-	NA	Tstart=2165;Tend=2303;ID=RND-1_FAMILY-587;shortTE=F
CM029546.1	RepeatMasker	DNA	921105	921505	1101	-	NA	Tstart=271;Tend=973;ID=RND-6_FAMILY-1340;shortTE=F;TEgroup=ctg_1|RND-6_FAMILY-1340|1
CM029546.1	RepeatMasker	DNA/hAT-Charlie	921178	921437	1338	-	NA	Tstart=954;Tend=1174;ID=RND-6_FAMILY-6777;shortTE=F
CM029546.1	RepeatMasker	Unknown	921909	922026	720	+	NA	Tstart=2821;Tend=2912;ID=RND-6_FAMILY-4261;shortTE=F
CM029546.1	RepeatMasker	Unknown	922364	922770	2033	-	NA	Tstart=839;Tend=1241;ID=RND-4_FAMILY-875;shortTE=F
CM029546.1	RepeatMasker	Unknown	923080	923249	894	+	NA	Tstart=900;Tend=1123;ID=RND-6_FAMILY-4706;shortTE=F
CM029546.1	RepeatMasker	Unknown	923715	923901	1442	-	NA	Tstart=2239;Tend=2424;ID=RND-6_FAMILY-1277;shortTE=F
CM029546.1	RepeatMasker	Unknown	923878	924229	1608	-	NA	Tstart=951;Tend=1166;ID=RND-5_FAMILY-1487;shortTE=F
CM029546.1	RepeatMasker	DNA/hAT-Charlie	923975	924232	1433	+	NA	Tstart=931;Tend=1175;ID=RND-6_FAMILY-6777;shortTE=F
CM029546.1	RepeatMasker	Unknown	925634	926139	4261	-	NA	Tstart=929;Tend=1434;ID=RND-6_FAMILY-1216;shortTE=F
CM029546.1	RepeatMasker	Unknown	927016	927175	724	+	NA	Tstart=2203;Tend=2371;ID=RND-6_FAMILY-2528;shortTE=F
CM029546.1	RepeatMasker	Unknown	928563	928692	478	-	NA	Tstart=2066;Tend=2192;ID=RND-6_FAMILY-6331;shortTE=F
CM029546.1	RepeatMasker	Unknown	929688	929852	831	-	NA	Tstart=873;Tend=1046;ID=RND-6_FAMILY-1439;shortTE=F
CM029546.1	RepeatMasker	DNA/hAT-Charlie	930122	930357	1663	+	NA	Tstart=937;Tend=1172;ID=RND-6_FAMILY-6777;shortTE=F
CM029546.1	RepeatMasker	Unknown	930141	930398	1166	+	NA	Tstart=2713;Tend=2975;ID=RND-4_FAMILY-104;shortTE=F
CM029546.1	RepeatMasker	LINE/Penelope	931045	931221	701	-	NA	Tstart=2930;Tend=3023;ID=RND-6_FAMILY-2881;shortTE=T;TEgroup=ctg_1|RND-6_FAMILY-2881|2
CM029546.1	RepeatMasker	Unknown	931372	931625	1569	-	NA	Tstart=1650;Tend=1941;ID=RND-4_FAMILY-875;shortTE=F
CM029546.1	RepeatMasker	LTR/ERV1	931420	931652	727	-	NA	Tstart=365;Tend=581;ID=RND-6_FAMILY-1988;shortTE=F
CM029546.1	RepeatMasker	Unknown	932515	932739	1596	-	NA	Tstart=922;Tend=1147;ID=RND-6_FAMILY-5246;shortTE=F
CM029546.1	RepeatMasker	Unknown	932523	932788	1330	+	NA	Tstart=1756;Tend=2023;ID=RND-1_FAMILY-204;shortTE=F
CM029546.1	RepeatMasker	SINE	933073	933294	1724	+	NA	Tstart=834;Tend=1055;ID=RND-6_FAMILY-1645;shortTE=F
CM029546.1	RepeatMasker	Unknown	933694	933843	651	-	NA	Tstart=909;Tend=1051;ID=RND-1_FAMILY-801;shortTE=F
CM029546.1	RepeatMasker	Unknown	933737	933895	742	+	NA	Tstart=2332;Tend=2478;ID=RND-1_FAMILY-56;shortTE=F
CM029546.1	RepeatMasker	Unknown	933941	934222	760	-	NA	Tstart=266;Tend=560;ID=RND-4_FAMILY-12;shortTE=F
CM029546.1	RepeatMasker	DNA	933997	934234	1969	+	NA	Tstart=734;Tend=971;ID=RND-6_FAMILY-1340;shortTE=F
CM029546.1	RepeatMasker	Unknown	934409	934638	1578	+	NA	Tstart=877;Tend=1115;ID=RND-6_FAMILY-1939;shortTE=F
CM029546.1	RepeatMasker	Unknown	937576	937745	629	+	NA	Tstart=2860;Tend=3012;ID=RND-5_FAMILY-3489;shortTE=F
CM029546.1	RepeatMasker	Unknown	938203	938366	1304	-	NA	Tstart=1005;Tend=1168;ID=RND-5_FAMILY-1487;shortTE=F
CM029546.1	RepeatMasker	DNA/TcMar-Tc1	938930	939176	657	+	NA	Tstart=1904;Tend=2150;ID=RND-6_FAMILY-12238;shortTE=F
CM029546.1	RepeatMasker	DNA/hAT-Charlie	938963	939180	1523	-	NA	Tstart=953;Tend=1170;ID=RND-6_FAMILY-6777;shortTE=F
CM029546.1	RepeatMasker	Unknown	939683	940149	3709	+	NA	Tstart=876;Tend=1368;ID=RND-1_FAMILY-204;shortTE=F
CM029546.1	RepeatMasker	Unknown	940238	940494	1457	+	NA	Tstart=926;Tend=1139;ID=RND-6_FAMILY-5246;shortTE=F
CM029546.1	RepeatMasker	Unknown	940687	941307	1839	-	NA	Tstart=1324;Tend=2456;ID=RND-5_FAMILY-862;shortTE=F
CM029546.1	RepeatMasker	Unknown	941360	941506	468	+	NA	Tstart=2332;Tend=2478;ID=RND-1_FAMILY-56;shortTE=F
CM029546.1	RepeatMasker	Unknown	941524	942065	3975	+	NA	Tstart=1037;Tend=1582;ID=RND-1_FAMILY-42;shortTE=F
CM029546.1	RepeatMasker	Unknown	942497	942647	758	+	NA	Tstart=925;Tend=1112;ID=RND-6_FAMILY-2033;shortTE=F
CM029546.1	RepeatMasker	LTR/ERV1	942535	943061	2007	+	NA	Tstart=1190;Tend=1764;ID=RND-6_FAMILY-1988;shortTE=F
CM029546.1	RepeatMasker	Unknown	942846	943092	1501	-	NA	Tstart=1624;Tend=1869;ID=RND-4_FAMILY-875;shortTE=F
CM029546.1	RepeatMasker	Unknown	943819	943950	590	-	NA	Tstart=682;Tend=803;ID=RND-6_FAMILY-1375;shortTE=F
CM029546.1	RepeatMasker	RC/Helitron	943960	944766	5805	+	NA	Tstart=872;Tend=1705;ID=RND-4_FAMILY-36;shortTE=F
CM029546.1	RepeatMasker	Unknown	944776	944934	1063	-	NA	Tstart=2251;Tend=2393;ID=RND-6_FAMILY-1277;shortTE=F
CM029546.1	RepeatMasker	Unknown	945080	945197	736	+	NA	Tstart=2821;Tend=2911;ID=RND-6_FAMILY-4261;shortTE=F
CM029546.1	RepeatMasker	Unknown	945201	945389	676	+	NA	Tstart=921;Tend=1103;ID=RND-1_FAMILY-537;shortTE=F
CM029546.1	RepeatMasker	Unknown	945599	945840	999	-	NA	Tstart=202;Tend=444;ID=RND-6_FAMILY-4706;shortTE=F
CM029546.1	RepeatMasker	Unknown	945627	945864	1471	+	NA	Tstart=923;Tend=1136;ID=RND-6_FAMILY-5246;shortTE=F
CM029546.1	RepeatMasker	Unknown	946221	947051	5171	+	NA	Tstart=916;Tend=1886;ID=RND-6_FAMILY-1216;shortTE=F
CM029546.1	RepeatMasker	Unknown	948620	948748	464	-	NA	Tstart=935;Tend=1057;ID=RND-1_FAMILY-801;shortTE=F
CM029546.1	RepeatMasker	Unknown	948756	948984	716	-	NA	Tstart=930;Tend=1155;ID=RND-1_FAMILY-293;shortTE=F
CM029546.1	RepeatMasker	LTR/ERV1	948786	949168	1561	-	NA	Tstart=846;Tend=1307;ID=RND-6_FAMILY-1988;shortTE=F
CM029546.1	RepeatMasker	Unknown	950138	950425	2179	-	NA	Tstart=754;Tend=1040;ID=RND-4_FAMILY-349;shortTE=F
CM029546.1	RepeatMasker	Unknown	950145	950499	1568	+	NA	Tstart=783;Tend=1145;ID=RND-5_FAMILY-4284;shortTE=F
CM029546.1	RepeatMasker	Unknown	951365	952516	1201	+	NA	Tstart=833;Tend=1482;ID=RND-4_FAMILY-12;shortTE=F
CM029546.1	RepeatMasker	SINE	952321	952559	1117	+	NA	Tstart=851;Tend=1095;ID=RND-6_FAMILY-1645;shortTE=F
CM029546.1	RepeatMasker	LINE/RTE-X	952995	953100	424	+	NA	Tstart=2123;Tend=2231;ID=RND-5_FAMILY-1062;shortTE=F
CM029546.1	RepeatMasker	Unknown	955471	955588	510	+	NA	Tstart=1120;Tend=1241;ID=RND-1_FAMILY-84;shortTE=F
CM029546.1	RepeatMasker	Unknown	955488	955609	626	-	NA	Tstart=5662;Tend=5782;ID=RND-1_FAMILY-108;shortTE=F
CM029546.1	RepeatMasker	Unknown	955698	955948	1585	-	NA	Tstart=950;Tend=1169;ID=RND-5_FAMILY-1487;shortTE=F
CM029546.1	RepeatMasker	Unknown	955984	956180	813	+	NA	Tstart=1006;Tend=1200;ID=RND-6_FAMILY-118;shortTE=F
CM029546.1	RepeatMasker	Unknown	956397	956625	1635	+	NA	Tstart=951;Tend=1169;ID=RND-5_FAMILY-1487;shortTE=F
CM029546.1	RepeatMasker	Unknown	956407	956654	1451	-	NA	Tstart=837;Tend=1090;ID=RND-5_FAMILY-153;shortTE=F
CM029546.1	RepeatMasker	Unknown	956973	957906	6847	-	NA	Tstart=931;Tend=1886;ID=RND-6_FAMILY-1216;shortTE=F
CM029546.1	RepeatMasker	Unknown	958164	958285	555	-	NA	Tstart=2353;Tend=2478;ID=RND-1_FAMILY-56;shortTE=F
CM029546.1	RepeatMasker	Unknown	959777	960279	3890	-	NA	Tstart=1384;Tend=1886;ID=RND-6_FAMILY-1216;shortTE=F
CM029546.1	RepeatMasker	SINE	961175	961476	1078	+	NA	Tstart=1344;Tend=1655;ID=RND-6_FAMILY-1645;shortTE=F
CM029546.1	RepeatMasker	Unknown	961540	961679	924	+	NA	Tstart=942;Tend=1093;ID=RND-6_FAMILY-4706;shortTE=F
CM029546.1	RepeatMasker	Unknown	961861	962092	1190	+	NA	Tstart=1091;Tend=1334;ID=RND-6_FAMILY-767;shortTE=F
CM029546.1	RepeatMasker	LTR/ERV1	961888	962370	2219	+	NA	Tstart=846;Tend=1305;ID=RND-6_FAMILY-1988;shortTE=F
CM029546.1	RepeatMasker	Unknown	962606	962707	410	+	NA	Tstart=2370;Tend=2476;ID=RND-6_FAMILY-9584;shortTE=F
CM029546.1	RepeatMasker	Unknown	963669	963854	769	+	NA	Tstart=1669;Tend=1847;ID=RND-1_FAMILY-7;shortTE=F
CM029546.1	RepeatMasker	DNA/hAT-Charlie	967712	967969	1350	+	NA	Tstart=915;Tend=1173;ID=RND-6_FAMILY-6777;shortTE=F;TEgroup=ctg_1|RND-6_FAMILY-6777|1
CM029546.1	RepeatMasker	Unknown	968339	968551	647	+	NA	Tstart=866;Tend=1081;ID=RND-6_FAMILY-600;shortTE=F
CM029546.1	RepeatMasker	Unknown	968552	969197	5249	-	NA	Tstart=864;Tend=1545;ID=RND-1_FAMILY-379;shortTE=F
CM029546.1	RepeatMasker	Unknown	969412	969609	572	+	NA	Tstart=1827;Tend=1983;ID=RND-6_FAMILY-3929;shortTE=F
CM029546.1	RepeatMasker	Unknown	971455	971621	1015	-	NA	Tstart=1322;Tend=1507;ID=RND-6_FAMILY-2174;shortTE=F
CM029546.1	RepeatMasker	Unknown	971843	971993	646	-	NA	Tstart=2335;Tend=2476;ID=RND-1_FAMILY-56;shortTE=F
CM029546.1	RepeatMasker	Unknown	972180	972291	529	-	NA	Tstart=2348;Tend=2456;ID=RND-1_FAMILY-56;shortTE=F
CM029546.1	RepeatMasker	Unknown	972210	972312	521	+	NA	Tstart=909;Tend=1013;ID=RND-1_FAMILY-801;shortTE=F
CM029546.1	RepeatMasker	Unknown	972364	972652	1419	+	NA	Tstart=907;Tend=1334;ID=RND-6_FAMILY-425;shortTE=F
CM029546.1	RepeatMasker	LTR/ERV1	972958	973494	2530	+	NA	Tstart=842;Tend=1306;ID=RND-6_FAMILY-1988;shortTE=F
CM029546.1	RepeatMasker	Unknown	973275	973529	499	-	NA	Tstart=1325;Tend=1576;ID=RND-5_FAMILY-1485;shortTE=F
CM029546.1	RepeatMasker	Unknown	973623	974159	1043	-	NA	Tstart=909;Tend=1294;ID=RND-6_FAMILY-1216;shortTE=F;TEgroup=ctg_1|RND-6_FAMILY-1216|1
CM029546.1	RepeatMasker	Unknown	974710	975832	9109	+	NA	Tstart=613;Tend=1755;ID=RND-1_FAMILY-22;shortTE=F
CM029546.1	RepeatMasker	Unknown	976539	976784	1232	-	NA	Tstart=260;Tend=505;ID=RND-1_FAMILY-204;shortTE=F
CM029546.1	RepeatMasker	DNA/hAT-Charlie	976558	976777	1339	+	NA	Tstart=956;Tend=1175;ID=RND-6_FAMILY-6777;shortTE=F
CM029546.1	RepeatMasker	Unknown	977493	978280	6064	+	NA	Tstart=945;Tend=1765;ID=RND-4_FAMILY-218;shortTE=F
CM029546.1	RepeatMasker	LTR/ERV1	978430	978649	1616	+	NA	Tstart=843;Tend=1062;ID=RND-6_FAMILY-1988;shortTE=F
CM029546.1	RepeatMasker	Unknown	978431	978683	1403	-	NA	Tstart=226;Tend=479;ID=RND-5_FAMILY-153;shortTE=F
CM029546.1	RepeatMasker	LTR/ERV1	979405	979636	1758	+	NA	Tstart=1088;Tend=1318;ID=RND-6_FAMILY-1988;shortTE=F
CM029546.1	RepeatMasker	LINE/Penelope	979788	980060	1517	+	NA	Tstart=804;Tend=1082;ID=RND-6_FAMILY-5891;shortTE=F
CM029546.1	RepeatMasker	Unknown	980082	980185	746	+	NA	Tstart=2819;Tend=2911;ID=RND-6_FAMILY-4261;shortTE=F
CM029546.1	RepeatMasker	Unknown	980182	980533	1539	+	NA	Tstart=419;Tend=790;ID=RND-6_FAMILY-1375;shortTE=F
CM029546.1	RepeatMasker	LINE/L2	981173	981284	522	+	NA	Tstart=5626;Tend=5720;ID=RND-5_FAMILY-10;shortTE=F
CM029546.1	RepeatMasker	Unknown	981285	981580	2492	-	NA	Tstart=512;Tend=807;ID=RND-5_FAMILY-3309;shortTE=F
CM029546.1	RepeatMasker	Unknown	981795	982752	7489	-	NA	Tstart=919;Tend=1889;ID=RND-6_FAMILY-1216;shortTE=F
CM029546.1	RepeatMasker	DNA/hAT-Charlie	983175	983438	1520	+	NA	Tstart=908;Tend=1172;ID=RND-6_FAMILY-6777;shortTE=F
CM029546.1	RepeatMasker	LTR/ERV1	983222	983438	1608	-	NA	Tstart=846;Tend=1062;ID=RND-6_FAMILY-1988;shortTE=F
CM029546.1	RepeatMasker	Unknown	984155	984267	421	-	NA	Tstart=2818;Tend=2929;ID=RND-6_FAMILY-4261;shortTE=F
CM029546.1	RepeatMasker	LTR/ERV1	984427	985081	2550	-	NA	Tstart=1092;Tend=1761;ID=RND-6_FAMILY-1988;shortTE=F
CM029546.1	RepeatMasker	LINE/RTE-X	985158	985261	583	-	NA	Tstart=2149;Tend=2249;ID=RND-5_FAMILY-1062;shortTE=F
CM029546.1	RepeatMasker	Unknown	985260	985485	830	+	NA	Tstart=2198;Tend=2422;ID=RND-6_FAMILY-2528;shortTE=F
CM029546.1	RepeatMasker	Unknown	985754	986405	5114	+	NA	Tstart=927;Tend=1589;ID=RND-6_FAMILY-1216;shortTE=F
CM029546.1	RepeatMasker	Unknown	987171	987384	1518	-	NA	Tstart=926;Tend=1139;ID=RND-6_FAMILY-5246;shortTE=F
CM029546.1	RepeatMasker	Unknown	988013	988304	1226	-	NA	Tstart=856;Tend=1109;ID=RND-5_FAMILY-153;shortTE=F
CM029546.1	RepeatMasker	LTR/ERV1	988670	988892	1196	+	NA	Tstart=846;Tend=1062;ID=RND-6_FAMILY-1988;shortTE=F
CM029546.1	RepeatMasker	Unknown	988893	989345	828	-	NA	Tstart=26;Tend=1242;ID=RND-4_FAMILY-875;shortTE=T;TEgroup=ctg_1|RND-4_FAMILY-875|6
CM029546.1	RepeatMasker	Unknown	989910	990157	1372	+	NA	Tstart=929;Tend=1169;ID=RND-1_FAMILY-232;shortTE=F
CM029546.1	RepeatMasker	DNA/hAT-Charlie	989937	990212	1447	+	NA	Tstart=953;Tend=1224;ID=RND-6_FAMILY-6777;shortTE=F
CM029546.1	RepeatMasker	LINE/Penelope	990623	990751	712	-	NA	Tstart=1048;Tend=1168;ID=RND-6_FAMILY-1559;shortTE=F
CM029546.1	RepeatMasker	Unknown	991382	991664	995	-	NA	Tstart=927;Tend=1201;ID=RND-6_FAMILY-2033;shortTE=F
CM029546.1	RepeatMasker	Unknown	991444	991689	1270	+	NA	Tstart=791;Tend=1087;ID=RND-5_FAMILY-153;shortTE=F
CM029546.1	RepeatMasker	Unknown	994680	994947	1642	-	NA	Tstart=907;Tend=1122;ID=RND-6_FAMILY-425;shortTE=F
CM029546.1	RepeatMasker	Unknown	995220	995516	1528	-	NA	Tstart=907;Tend=1122;ID=RND-6_FAMILY-425;shortTE=F
CM029546.1	RepeatMasker	Unknown	995534	996043	729	-	NA	Tstart=820;Tend=1242;ID=RND-4_FAMILY-875;shortTE=F;TEgroup=ctg_1|RND-4_FAMILY-875|7
CM029546.1	RepeatMasker	Unknown	996722	997104	2171	+	NA	Tstart=867;Tend=1242;ID=RND-4_FAMILY-875;shortTE=F
CM029546.1	RepeatMasker	Unknown	997214	997675	3381	+	NA	Tstart=920;Tend=1376;ID=RND-6_FAMILY-2170;shortTE=F
CM029546.1	RepeatMasker	Unknown	997737	997903	732	-	NA	Tstart=2821;Tend=2947;ID=RND-6_FAMILY-4261;shortTE=T;TEgroup=ctg_1|RND-6_FAMILY-4261|1
CM029546.1	RepeatMasker	SINE	998108	998326	1341	+	NA	Tstart=828;Tend=1048;ID=RND-6_FAMILY-1645;shortTE=F
CM029546.1	RepeatMasker	Unknown	998122	998354	1279	+	NA	Tstart=265;Tend=502;ID=RND-5_FAMILY-153;shortTE=F
CM029546.1	RepeatMasker	Unknown	999246	999487	1340	-	NA	Tstart=951;Tend=1193;ID=RND-5_FAMILY-1487;shortTE=F
CM029546.1	RepeatMasker	DNA	999273	999790	1818	+	NA	Tstart=351;Tend=905;ID=RND-6_FAMILY-1340;shortTE=F
CM029546.1	RepeatMasker	Unknown	999930	1000156	1854	-	NA	Tstart=1015;Tend=1239;ID=RND-1_FAMILY-198;shortTE=F
CM029546.1	RepeatMasker	LINE/Penelope	1001034	1003393	8281	+	NA	Tstart=2039;Tend=3386;ID=RND-6_FAMILY-3148;shortTE=F;TEgroup=ctg_1|RND-6_FAMILY-3148|1
CM029546.1	RepeatMasker	DNA/hAT-Charlie	1004408	1004647	1478	+	NA	Tstart=954;Tend=1172;ID=RND-6_FAMILY-6777;shortTE=F
CM029546.1	RepeatMasker	Unknown	1004410	1004686	1448	-	NA	Tstart=837;Tend=1089;ID=RND-5_FAMILY-153;shortTE=F
CM029546.1	RepeatMasker	Unknown	1005003	1005110	731	-	NA	Tstart=1673;Tend=1792;ID=RND-1_FAMILY-299;shortTE=F
CM029546.1	RepeatMasker	LTR/ERV1	1005708	1005925	1287	-	NA	Tstart=845;Tend=1062;ID=RND-6_FAMILY-1988;shortTE=F
CM029546.1	RepeatMasker	Unknown	1005937	1006132	929	-	NA	Tstart=1008;Tend=1203;ID=RND-6_FAMILY-118;shortTE=F
CM029546.1	RepeatMasker	Unknown	1006131	1006348	1559	-	NA	Tstart=956;Tend=1174;ID=RND-1_FAMILY-232;shortTE=F
CM029546.1	RepeatMasker	Unknown	1007756	1007973	1464	+	NA	Tstart=922;Tend=1140;ID=RND-6_FAMILY-5246;shortTE=F
CM029546.1	RepeatMasker	LINE/L2	1009141	1009544	3085	+	NA	Tstart=5275;Tend=5671;ID=RND-5_FAMILY-10;shortTE=F
CM029546.1	RepeatMasker	Unknown	1009607	1010024	1839	+	NA	Tstart=5317;Tend=5739;ID=RND-6_FAMILY-7091;shortTE=F
CM029546.1	RepeatMasker	Unknown	1010035	1010334	1707	-	NA	Tstart=512;Tend=808;ID=RND-5_FAMILY-3309;shortTE=F
CM029546.1	RepeatMasker	Unknown	1011092	1011457	1563	+	NA	Tstart=815;Tend=1236;ID=RND-4_FAMILY-875;shortTE=F
CM029546.1	RepeatMasker	Unknown	1011562	1011669	723	-	NA	Tstart=2821;Tend=2911;ID=RND-6_FAMILY-4261;shortTE=F
CM029546.1	RepeatMasker	LTR/ERV1	1011882	1012372	2689	+	NA	Tstart=845;Tend=1306;ID=RND-6_FAMILY-1988;shortTE=F
CM029546.1	RepeatMasker	Unknown	1012663	1012869	1067	-	NA	Tstart=1653;Tend=1874;ID=RND-4_FAMILY-875;shortTE=F
CM029546.1	RepeatMasker	Unknown	1012674	1012955	896	+	NA	Tstart=2540;Tend=2824;ID=RND-1_FAMILY-512;shortTE=F
CM029546.1	RepeatMasker	LTR/ERV1	1013290	1013758	2123	+	NA	Tstart=846;Tend=1265;ID=RND-6_FAMILY-1988;shortTE=F
CM029546.1	RepeatMasker	Unknown	1014219	1014430	665	+	NA	Tstart=1131;Tend=1337;ID=RND-6_FAMILY-1517;shortTE=F
CM029546.1	RepeatMasker	Unknown	1014449	1014554	464	+	NA	Tstart=2811;Tend=2916;ID=RND-6_FAMILY-4261;shortTE=F
CM029546.1	RepeatMasker	Unknown	1014555	1015010	2385	-	NA	Tstart=1340;Tend=1802;ID=RND-5_FAMILY-1838;shortTE=F
CM029546.1	RepeatMasker	Unknown	1015026	1015244	1473	-	NA	Tstart=906;Tend=1122;ID=RND-6_FAMILY-425;shortTE=F
CM029546.1	RepeatMasker	Unknown	1015030	1015324	648	+	NA	Tstart=1102;Tend=1388;ID=RND-6_FAMILY-2653;shortTE=F
CM029546.1	RepeatMasker	Unknown	1017610	1018009	1116	+	NA	Tstart=1167;Tend=1645;ID=RND-5_FAMILY-4284;shortTE=F
CM029546.1	RepeatMasker	Unknown	1019012	1019365	537	+	NA	Tstart=390;Tend=926;ID=RND-6_FAMILY-1561;shortTE=F
CM029546.1	RepeatMasker	DNA/hAT-Charlie	1019366	1019580	1510	+	NA	Tstart=954;Tend=1169;ID=RND-6_FAMILY-6777;shortTE=F
CM029546.1	RepeatMasker	Unknown	1019369	1019614	988	-	NA	Tstart=1729;Tend=1974;ID=RND-5_FAMILY-862;shortTE=F
CM029546.1	RepeatMasker	Unknown	1020138	1020629	3724	+	NA	Tstart=898;Tend=1385;ID=RND-3_FAMILY-549;shortTE=F
CM029546.1	RepeatMasker	Unknown	1021105	1021353	1437	-	NA	Tstart=872;Tend=1138;ID=RND-5_FAMILY-153;shortTE=F
CM029546.1	RepeatMasker	LINE/L2	1022891	1023182	1805	-	NA	Tstart=5409;Tend=5717;ID=RND-5_FAMILY-10;shortTE=F
CM029546.1	RepeatMasker	Unknown	1023400	1023578	1229	+	NA	Tstart=968;Tend=1146;ID=RND-5_FAMILY-1487;shortTE=F
CM029546.1	RepeatMasker	Unknown	1023902	1024098	625	+	NA	Tstart=905;Tend=1074;ID=RND-6_FAMILY-5;shortTE=F
CM029546.1	RepeatMasker	DNA/hAT-Charlie	1024101	1024357	618	-	NA	Tstart=1998;Tend=2254;ID=RND-1_FAMILY-396;shortTE=F
CM029546.1	RepeatMasker	Unknown	1024395	1024547	414	+	NA	Tstart=910;Tend=1054;ID=RND-1_FAMILY-801;shortTE=F
CM029546.1	RepeatMasker	Unknown	1025741	1026234	2014	-	NA	Tstart=936;Tend=1479;ID=RND-5_FAMILY-2820;shortTE=F
CM029546.1	RepeatMasker	DNA	1026387	1026566	998	-	NA	Tstart=756;Tend=919;ID=RND-6_FAMILY-1340;shortTE=F
CM029546.1	RepeatMasker	LTR/ERV1	1028039	1028257	1843	-	NA	Tstart=1089;Tend=1307;ID=RND-6_FAMILY-1988;shortTE=F
CM029546.1	RepeatMasker	Unknown	1028044	1028287	1243	+	NA	Tstart=853;Tend=1090;ID=RND-6_FAMILY-5991;shortTE=F
CM029546.1	RepeatMasker	Unknown	1028524	1028629	414	+	NA	Tstart=3961;Tend=4069;ID=RND-1_FAMILY-356;shortTE=F
CM029546.1	RepeatMasker	Unknown	1028539	1028743	1177	-	NA	Tstart=907;Tend=1122;ID=RND-6_FAMILY-425;shortTE=F
CM029546.1	RepeatMasker	Unknown	1028738	1029030	2395	+	NA	Tstart=747;Tend=1040;ID=RND-4_FAMILY-349;shortTE=F
CM029546.1	RepeatMasker	Unknown	1029296	1029481	1023	-	NA	Tstart=906;Tend=1100;ID=RND-6_FAMILY-425;shortTE=F
CM029546.1	RepeatMasker	Unknown	1030471	1030788	1427	-	NA	Tstart=1034;Tend=1276;ID=RND-6_FAMILY-43;shortTE=F
CM029546.1	RepeatMasker	Unknown	1030829	1030946	408	-	NA	Tstart=491;Tend=609;ID=RND-6_FAMILY-7922;shortTE=F
CM029546.1	RepeatMasker	Unknown	1030948	1031360	1290	-	NA	Tstart=861;Tend=1293;ID=RND-6_FAMILY-43;shortTE=F
CM029546.1	RepeatMasker	LTR/ERV1	1031166	1031823	1710	+	NA	Tstart=1095;Tend=1763;ID=RND-6_FAMILY-1988;shortTE=F
CM029546.1	RepeatMasker	Unknown	1031609	1031850	1108	+	NA	Tstart=853;Tend=1100;ID=RND-6_FAMILY-5676;shortTE=F
CM029546.1	RepeatMasker	LTR/ERV1	1032412	1032660	1345	-	NA	Tstart=1551;Tend=1795;ID=RND-6_FAMILY-1988;shortTE=F
CM029546.1	RepeatMasker	DNA/Academ-1	1032886	1033855	7352	+	NA	Tstart=842;Tend=1822;ID=RND-1_FAMILY-96;shortTE=F
CM029546.1	RepeatMasker	LINE/L2	1033858	1034320	1015	-	NA	Tstart=1964;Tend=2371;ID=RND-1_FAMILY-863;shortTE=F
CM029546.1	RepeatMasker	Unknown	1034868	1035180	2361	+	NA	Tstart=774;Tend=1069;ID=RND-5_FAMILY-4284;shortTE=F
CM029546.1	RepeatMasker	Unknown	1035522	1035630	729	+	NA	Tstart=2818;Tend=2924;ID=RND-6_FAMILY-4261;shortTE=F
CM029546.1	RepeatMasker	LTR/ERV1	1035817	1036348	2503	+	NA	Tstart=846;Tend=1306;ID=RND-6_FAMILY-1988;shortTE=F
CM029546.1	RepeatMasker	Unknown	1036852	1036986	759	+	NA	Tstart=2354;Tend=2485;ID=RND-6_FAMILY-9584;shortTE=F
CM029546.1	RepeatMasker	Unknown	1036996	1037822	6986	-	NA	Tstart=815;Tend=1643;ID=RND-6_FAMILY-49;shortTE=F
CM029546.1	RepeatMasker	Unknown	1037823	1037954	598	+	NA	Tstart=374;Tend=477;ID=RND-5_FAMILY-153;shortTE=F
CM029546.1	RepeatMasker	Unknown	1038293	1038565	1609	-	NA	Tstart=920;Tend=1143;ID=RND-6_FAMILY-5246;shortTE=F
CM029546.1	RepeatMasker	LINE/L2	1039024	1039180	743	-	NA	Tstart=4698;Tend=4849;ID=RND-5_FAMILY-643;shortTE=F
CM029546.1	RepeatMasker	RC/Helitron	1043489	1044309	6620	-	NA	Tstart=871;Tend=1701;ID=RND-4_FAMILY-36;shortTE=F
CM029546.1	RepeatMasker	Unknown	1044375	1044508	493	-	NA	Tstart=2352;Tend=2478;ID=RND-1_FAMILY-56;shortTE=F
CM029546.1	RepeatMasker	Unknown	1044427	1044571	448	+	NA	Tstart=909;Tend=1041;ID=RND-1_FAMILY-801;shortTE=F
CM029546.1	RepeatMasker	DNA/Crypton-I	1044570	1044802	614	-	NA	Tstart=128;Tend=368;ID=RND-1_FAMILY-254;shortTE=F
CM029546.1	RepeatMasker	DNA	1044598	1045192	1631	-	NA	Tstart=340;Tend=971;ID=RND-6_FAMILY-1340;shortTE=F
CM029546.1	RepeatMasker	Unknown	1045247	1045835	4404	+	NA	Tstart=2903;Tend=3494;ID=RND-5_FAMILY-898;shortTE=F
CM029546.1	RepeatMasker	Unknown	1046414	1047231	7036	+	NA	Tstart=772;Tend=1587;ID=RND-1_FAMILY-849;shortTE=F
CM029546.1	RepeatMasker	Unknown	1047627	1047873	1228	+	NA	Tstart=998;Tend=1241;ID=RND-4_FAMILY-875;shortTE=F
CM029546.1	RepeatMasker	Unknown	1049202	1049421	1631	+	NA	Tstart=905;Tend=1124;ID=RND-6_FAMILY-425;shortTE=F
CM029546.1	RepeatMasker	Unknown	1049203	1049480	1168	-	NA	Tstart=2477;Tend=2739;ID=RND-1_FAMILY-512;shortTE=F
CM029546.1	RepeatMasker	DNA/hAT-Charlie	1049655	1049932	957	+	NA	Tstart=936;Tend=1172;ID=RND-6_FAMILY-6777;shortTE=F
CM029546.1	RepeatMasker	LTR/ERV1	1049794	1050357	1959	+	NA	Tstart=1170;Tend=1763;ID=RND-6_FAMILY-1988;shortTE=F
CM029546.1	RepeatMasker	Unknown	1051111	1051509	1795	+	NA	Tstart=831;Tend=1226;ID=RND-4_FAMILY-875;shortTE=F
CM029546.1	RepeatMasker	Unknown	1052259	1052509	1644	-	NA	Tstart=948;Tend=1163;ID=RND-5_FAMILY-1487;shortTE=F
CM029546.1	RepeatMasker	DNA/Academ-1	1052581	1052771	574	+	NA	Tstart=1659;Tend=1861;ID=RND-6_FAMILY-2507;shortTE=F
CM029546.1	RepeatMasker	Unknown	1052811	1052915	799	+	NA	Tstart=2818;Tend=2922;ID=RND-6_FAMILY-4261;shortTE=F
CM029546.1	RepeatMasker	LTR/ERV1	1053249	1053470	1474	+	NA	Tstart=845;Tend=1066;ID=RND-6_FAMILY-1988;shortTE=F
CM029546.1	RepeatMasker	Unknown	1053250	1053510	1191	+	NA	Tstart=1449;Tend=1711;ID=RND-1_FAMILY-149;shortTE=F
CM029546.1	RepeatMasker	Unknown	1054947	1055643	3437	+	NA	Tstart=1634;Tend=2274;ID=RND-5_FAMILY-916;shortTE=F
CM029546.1	RepeatMasker	RC/Helitron	1055150	1055648	4046	+	NA	Tstart=1676;Tend=2186;ID=RND-4_FAMILY-19;shortTE=F
CM029546.1	RepeatMasker	DNA	1055987	1056237	718	+	NA	Tstart=244;Tend=496;ID=RND-1_FAMILY-196;shortTE=F
CM029546.1	RepeatMasker	Unknown	1056024	1056237	1735	-	NA	Tstart=909;Tend=1122;ID=RND-6_FAMILY-425;shortTE=F
CM029546.1	RepeatMasker	Unknown	1056265	1056397	457	-	NA	Tstart=988;Tend=1082;ID=RND-5_FAMILY-347;shortTE=F
CM029546.1	RepeatMasker	DNA/TcMar-Tigger	1059491	1059718	786	+	NA	Tstart=634;Tend=875;ID=RND-6_FAMILY-1492;shortTE=F
CM029546.1	RepeatMasker	Unknown	1059520	1060187	1707	-	NA	Tstart=819;Tend=1483;ID=RND-4_FAMILY-12;shortTE=F
CM029546.1	RepeatMasker	Unknown	1060216	1060417	484	-	NA	Tstart=2191;Tend=2394;ID=RND-6_FAMILY-2528;shortTE=F
CM029546.1	RepeatMasker	Unknown	1060463	1060709	1145	-	NA	Tstart=1404;Tend=1641;ID=RND-1_FAMILY-527;shortTE=F
CM029546.1	RepeatMasker	Unknown	1062274	1062394	602	+	NA	Tstart=2348;Tend=2465;ID=RND-1_FAMILY-56;shortTE=F
CM029546.1	RepeatMasker	LTR/ERV1	1063038	1063558	1100	+	NA	Tstart=1235;Tend=1762;ID=RND-6_FAMILY-1988;shortTE=F
CM029546.1	RepeatMasker	Unknown	1063342	1063558	1573	-	NA	Tstart=907;Tend=1122;ID=RND-6_FAMILY-425;shortTE=F
CM029546.1	RepeatMasker	LTR/ERV1	1064064	1064280	1676	+	NA	Tstart=846;Tend=1062;ID=RND-6_FAMILY-1988;shortTE=F
CM029546.1	RepeatMasker	Unknown	1064836	1064972	1052	+	NA	Tstart=6388;Tend=6527;ID=RND-6_FAMILY-825;shortTE=F
CM029546.1	RepeatMasker	LTR/ERV1	1065566	1065783	1578	+	NA	Tstart=846;Tend=1063;ID=RND-6_FAMILY-1988;shortTE=F
CM029546.1	RepeatMasker	Unknown	1066086	1066395	967	-	NA	Tstart=3499;Tend=3793;ID=RND-6_FAMILY-2528;shortTE=F
CM029546.1	RepeatMasker	Unknown	1066184	1066423	1327	+	NA	Tstart=924;Tend=1135;ID=RND-6_FAMILY-5246;shortTE=F
CM029546.1	RepeatMasker	Unknown	1067825	1068082	1060	+	NA	Tstart=2499;Tend=2740;ID=RND-1_FAMILY-512;shortTE=F
CM029546.1	RepeatMasker	DNA/hAT-Charlie	1067864	1068083	1517	-	NA	Tstart=953;Tend=1172;ID=RND-6_FAMILY-6777;shortTE=F
CM029546.1	RepeatMasker	Unknown	1068343	1068560	1547	+	NA	Tstart=922;Tend=1139;ID=RND-6_FAMILY-5246;shortTE=F
CM029546.1	RepeatMasker	Unknown	1068817	1069059	453	+	NA	Tstart=806;Tend=1050;ID=RND-1_FAMILY-801;shortTE=F
CM029546.1	RepeatMasker	Unknown	1069141	1069463	1080	-	NA	Tstart=828;Tend=1097;ID=RND-4_FAMILY-875;shortTE=F;TEgroup=ctg_1|RND-4_FAMILY-875|8
CM029546.1	RepeatMasker	Unknown	1069462	1069644	757	+	NA	Tstart=982;Tend=1263;ID=RND-1_FAMILY-508;shortTE=F
CM029546.1	RepeatMasker	LTR/ERV1	1069645	1069861	1656	+	NA	Tstart=849;Tend=1065;ID=RND-6_FAMILY-1988;shortTE=F
CM029546.1	RepeatMasker	Unknown	1071209	1071389	1118	+	NA	Tstart=3694;Tend=3872;ID=RND-1_FAMILY-512;shortTE=F
CM029546.1	RepeatMasker	Unknown	1071759	1072120	760	+	NA	Tstart=1121;Tend=1523;ID=RND-1_FAMILY-58;shortTE=F
CM029546.1	RepeatMasker	Unknown	1071955	1072529	3377	-	NA	Tstart=998;Tend=1493;ID=RND-6_FAMILY-6551;shortTE=F
CM029546.1	RepeatMasker	Unknown	1073881	1073991	799	+	NA	Tstart=2819;Tend=2923;ID=RND-6_FAMILY-4261;shortTE=F
CM029546.1	RepeatMasker	DNA/Academ-1	1074266	1074420	631	-	NA	Tstart=1659;Tend=1857;ID=RND-6_FAMILY-2507;shortTE=F
CM029546.1	RepeatMasker	RC/Helitron	1074489	1075300	6409	+	NA	Tstart=1358;Tend=2186;ID=RND-4_FAMILY-19;shortTE=F
CM029546.1	RepeatMasker	Unknown	1075522	1075652	402	-	NA	Tstart=964;Tend=1089;ID=RND-6_FAMILY-2344;shortTE=F
CM029546.1	RepeatMasker	Unknown	1075653	1075894	1109	-	NA	Tstart=840;Tend=1097;ID=RND-4_FAMILY-875;shortTE=F
CM029546.1	RepeatMasker	Unknown	1075921	1076103	1119	-	NA	Tstart=2231;Tend=2407;ID=RND-6_FAMILY-1277;shortTE=F
CM029546.1	RepeatMasker	Unknown	1076470	1077316	2442	+	NA	Tstart=577;Tend=1372;ID=RND-5_FAMILY-866;shortTE=F
CM029546.1	RepeatMasker	LTR/ERV1	1076835	1077331	2493	+	NA	Tstart=846;Tend=1318;ID=RND-6_FAMILY-1988;shortTE=F
CM029546.1	RepeatMasker	Unknown	1077427	1077617	698	-	NA	Tstart=1011;Tend=1200;ID=RND-6_FAMILY-118;shortTE=F
CM029546.1	RepeatMasker	DNA	1077867	1078123	1214	+	NA	Tstart=714;Tend=968;ID=RND-6_FAMILY-1340;shortTE=F
CM029546.1	RepeatMasker	Unknown	1077907	1078151	1517	-	NA	Tstart=876;Tend=1092;ID=RND-5_FAMILY-153;shortTE=F
CM029546.1	RepeatMasker	Unknown	1078367	1078585	1402	+	NA	Tstart=919;Tend=1137;ID=RND-6_FAMILY-5246;shortTE=F
CM029546.1	RepeatMasker	Unknown	1078371	1078637	1145	-	NA	Tstart=1473;Tend=1743;ID=RND-6_FAMILY-1439;shortTE=F
CM029546.1	RepeatMasker	Unknown	1079189	1079476	2197	-	NA	Tstart=865;Tend=1171;ID=RND-6_FAMILY-41;shortTE=F
CM029546.1	RepeatMasker	Unknown	1080034	1080231	738	+	NA	Tstart=2292;Tend=2461;ID=RND-1_FAMILY-56;shortTE=F
CM029546.1	RepeatMasker	DNA/Academ-1	1080115	1080254	664	-	NA	Tstart=986;Tend=1123;ID=RND-5_FAMILY-346;shortTE=F
CM029546.1	RepeatMasker	Unknown	1080642	1080857	1472	+	NA	Tstart=817;Tend=1031;ID=RND-4_FAMILY-12;shortTE=F
CM029546.1	RepeatMasker	Unknown	1081259	1081371	779	-	NA	Tstart=1123;Tend=1236;ID=RND-4_FAMILY-875;shortTE=F
CM029546.1	RepeatMasker	Unknown	1081370	1082320	6625	-	NA	Tstart=855;Tend=1844;ID=RND-1_FAMILY-35;shortTE=F
CM029546.1	RepeatMasker	Unknown	1082333	1082601	1315	-	NA	Tstart=831;Tend=1109;ID=RND-4_FAMILY-875;shortTE=F
CM029546.1	RepeatMasker	SINE	1083909	1084030	479	+	NA	Tstart=1560;Tend=1679;ID=RND-6_FAMILY-1645;shortTE=F
CM029546.1	RepeatMasker	Unknown	1084692	1084964	1560	+	NA	Tstart=873;Tend=1090;ID=RND-5_FAMILY-153;shortTE=F
CM029546.1	RepeatMasker	Unknown	1085258	1085444	1381	+	NA	Tstart=957;Tend=1116;ID=RND-1_FAMILY-273;shortTE=F
CM029546.1	RepeatMasker	Unknown	1085417	1085714	1835	+	NA	Tstart=888;Tend=1205;ID=RND-5_FAMILY-433;shortTE=F
CM029546.1	RepeatMasker	Unknown	1086068	1086185	404	-	NA	Tstart=1758;Tend=1872;ID=RND-5_FAMILY-721;shortTE=F
CM029546.1	RepeatMasker	LTR/ERV1	1086558	1086807	1169	-	NA	Tstart=1092;Tend=1349;ID=RND-6_FAMILY-1988;shortTE=F
CM029546.1	RepeatMasker	Unknown	1086604	1086820	1511	+	NA	Tstart=908;Tend=1134;ID=RND-6_FAMILY-425;shortTE=F
CM029546.1	RepeatMasker	Unknown	1087685	1087944	870	-	NA	Tstart=1382;Tend=1645;ID=RND-5_FAMILY-1390;shortTE=F
CM029546.1	RepeatMasker	Unknown	1087716	1087952	1519	+	NA	Tstart=948;Tend=1184;ID=RND-1_FAMILY-232;shortTE=F
CM029546.1	RepeatMasker	Unknown	1088144	1088896	5944	+	NA	Tstart=887;Tend=1628;ID=RND-4_FAMILY-23;shortTE=F
CM029546.1	RepeatMasker	Unknown	1089043	1089330	2114	-	NA	Tstart=744;Tend=1045;ID=RND-4_FAMILY-349;shortTE=F
CM029546.1	RepeatMasker	DNA/hAT-Charlie	1089701	1089921	1512	-	NA	Tstart=956;Tend=1176;ID=RND-6_FAMILY-6777;shortTE=F
CM029546.1	RepeatMasker	Unknown	1090356	1090611	2188	+	NA	Tstart=913;Tend=1171;ID=RND-6_FAMILY-3469;shortTE=F
CM029546.1	RepeatMasker	Unknown	1091210	1091422	1379	-	NA	Tstart=864;Tend=1077;ID=RND-5_FAMILY-153;shortTE=F
CM029546.1	RepeatMasker	Unknown	1091700	1093130	3801	+	NA	Tstart=1121;Tend=2456;ID=RND-6_FAMILY-1216;shortTE=F
CM029546.1	RepeatMasker	DNA/hAT-Charlie	1093209	1093451	1408	-	NA	Tstart=964;Tend=1206;ID=RND-6_FAMILY-6777;shortTE=F
CM029546.1	RepeatMasker	Unknown	1093834	1093983	1115	+	NA	Tstart=917;Tend=1063;ID=RND-6_FAMILY-656;shortTE=F
CM029546.1	RepeatMasker	Unknown	1094159	1094413	1459	+	NA	Tstart=956;Tend=1181;ID=RND-1_FAMILY-232;shortTE=F
CM029546.1	RepeatMasker	Unknown	1094785	1095270	4079	+	NA	Tstart=997;Tend=1482;ID=RND-6_FAMILY-6551;shortTE=F
CM029546.1	RepeatMasker	Unknown	1095559	1095688	675	-	NA	Tstart=889;Tend=1019;ID=RND-6_FAMILY-4920;shortTE=F
CM029546.1	RepeatMasker	Unknown	1096068	1096313	1603	+	NA	Tstart=904;Tend=1118;ID=RND-6_FAMILY-425;shortTE=F
CM029546.1	RepeatMasker	Unknown	1096101	1096349	877	-	NA	Tstart=704;Tend=950;ID=RND-5_FAMILY-2127;shortTE=F
CM029546.1	RepeatMasker	Unknown	1097706	1097851	911	+	NA	Tstart=1107;Tend=1246;ID=RND-1_FAMILY-149;shortTE=F
CM029546.1	RepeatMasker	Unknown	1098066	1098214	663	-	NA	Tstart=2845;Tend=3010;ID=RND-5_FAMILY-3489;shortTE=F
CM029546.1	RepeatMasker	Unknown	1098519	1098647	744	-	NA	Tstart=2357;Tend=2485;ID=RND-6_FAMILY-9584;shortTE=F
CM029546.1	RepeatMasker	Unknown	1099047	1099205	455	-	NA	Tstart=2329;Tend=2478;ID=RND-1_FAMILY-56;shortTE=F
CM029546.1	RepeatMasker	LTR/ERV1	1099226	1099445	1701	+	NA	Tstart=847;Tend=1066;ID=RND-6_FAMILY-1988;shortTE=F
CM029546.1	RepeatMasker	Unknown	1099792	1099894	493	+	NA	Tstart=2353;Tend=2451;ID=RND-1_FAMILY-56;shortTE=F
CM029546.1	RepeatMasker	DNA/hAT-Charlie	1100396	1100603	1407	-	NA	Tstart=966;Tend=1173;ID=RND-6_FAMILY-6777;shortTE=F
CM029546.1	RepeatMasker	Unknown	1100704	1100915	881	+	NA	Tstart=2208;Tend=2419;ID=RND-6_FAMILY-2528;shortTE=F
CM029546.1	RepeatMasker	Unknown	1101717	1102053	1044	+	NA	Tstart=835;Tend=1491;ID=RND-6_FAMILY-5676;shortTE=F
CM029546.1	RepeatMasker	Unknown	1101845	1102055	1274	-	NA	Tstart=813;Tend=1027;ID=RND-4_FAMILY-12;shortTE=F
CM029546.1	RepeatMasker	Unknown	1102080	1102542	4065	+	NA	Tstart=979;Tend=1441;ID=RND-1_FAMILY-576;shortTE=F
CM029546.1	RepeatMasker	Unknown	1104474	1104664	1090	+	NA	Tstart=1701;Tend=1893;ID=RND-4_FAMILY-875;shortTE=F
CM029546.1	RepeatMasker	LTR/ERV1	1105038	1105295	1371	+	NA	Tstart=1501;Tend=1763;ID=RND-6_FAMILY-1988;shortTE=F
CM029546.1	RepeatMasker	Unknown	1105078	1105316	1751	+	NA	Tstart=813;Tend=1124;ID=RND-6_FAMILY-425;shortTE=F
CM029546.1	RepeatMasker	Unknown	1105313	1106614	7963	-	NA	Tstart=787;Tend=1969;ID=RND-5_FAMILY-1838;shortTE=F;TEgroup=ctg_1|RND-5_FAMILY-1838|1
CM029546.1	RepeatMasker	Unknown	1106413	1106515	672	-	NA	Tstart=1173;Tend=1273;ID=RND-5_FAMILY-2829;shortTE=F
CM029546.1	RepeatMasker	Unknown	1107379	1107645	992	-	NA	Tstart=1473;Tend=1745;ID=RND-6_FAMILY-1439;shortTE=F
CM029546.1	RepeatMasker	LTR/ERV1	1109634	1110104	2295	+	NA	Tstart=844;Tend=1306;ID=RND-6_FAMILY-1988;shortTE=F
CM029546.1	RepeatMasker	Unknown	1110212	1110349	698	+	NA	Tstart=2821;Tend=2911;ID=RND-6_FAMILY-4261;shortTE=F
CM029546.1	RepeatMasker	Unknown	1111106	1111805	3432	+	NA	Tstart=1688;Tend=2349;ID=RND-6_FAMILY-1517;shortTE=F
CM029546.1	RepeatMasker	Unknown	1113462	1113647	1254	+	NA	Tstart=403;Tend=682;ID=RND-5_FAMILY-3309;shortTE=F
CM029546.1	RepeatMasker	Unknown	1114260	1114467	1435	-	NA	Tstart=903;Tend=1104;ID=RND-6_FAMILY-656;shortTE=F
CM029546.1	RepeatMasker	Unknown	1114550	1114901	923	+	NA	Tstart=854;Tend=1082;ID=RND-1_FAMILY-386;shortTE=F;TEgroup=ctg_1|RND-1_FAMILY-386|1
CM029546.1	RepeatMasker	Unknown	1114701	1114910	1635	-	NA	Tstart=872;Tend=1082;ID=RND-1_FAMILY-386;shortTE=F
CM029546.1	RepeatMasker	Unknown	1115205	1115445	1431	+	NA	Tstart=3472;Tend=3705;ID=RND-6_FAMILY-2528;shortTE=F
CM029546.1	RepeatMasker	Unknown	1115235	1115451	1632	-	NA	Tstart=950;Tend=1167;ID=RND-5_FAMILY-1487;shortTE=F
CM029546.1	RepeatMasker	Unknown	1115788	1116009	1552	-	NA	Tstart=873;Tend=1094;ID=RND-5_FAMILY-153;shortTE=F
CM029546.1	RepeatMasker	Unknown	1117611	1117817	513	+	NA	Tstart=1981;Tend=2168;ID=RND-1_FAMILY-242;shortTE=F
CM029546.1	RepeatMasker	LINE/L2	1118184	1118309	467	-	NA	Tstart=7244;Tend=7369;ID=RND-5_FAMILY-587;shortTE=T;TEgroup=ctg_1|RND-5_FAMILY-587|1
CM029546.1	RepeatMasker	Unknown	1118334	1118552	1530	+	NA	Tstart=907;Tend=1122;ID=RND-6_FAMILY-425;shortTE=F
CM029546.1	RepeatMasker	Unknown	1118792	1119024	460	+	NA	Tstart=852;Tend=1236;ID=RND-4_FAMILY-875;shortTE=T;TEgroup=ctg_1|RND-4_FAMILY-875|9
CM029546.1	RepeatMasker	Unknown	1119296	1119549	1535	+	NA	Tstart=1652;Tend=1872;ID=RND-4_FAMILY-875;shortTE=F
CM029546.1	RepeatMasker	LTR/ERV1	1119937	1120155	1672	-	NA	Tstart=845;Tend=1063;ID=RND-6_FAMILY-1988;shortTE=F
CM029546.1	RepeatMasker	Unknown	1119939	1120188	1033	+	NA	Tstart=1633;Tend=1886;ID=RND-1_FAMILY-152;shortTE=F
CM029546.1	RepeatMasker	Unknown	1120335	1120467	439	-	NA	Tstart=2348;Tend=2478;ID=RND-1_FAMILY-56;shortTE=F
CM029546.1	RepeatMasker	Unknown	1120601	1120812	1616	+	NA	Tstart=915;Tend=1125;ID=RND-6_FAMILY-425;shortTE=F
CM029546.1	RepeatMasker	LTR/Copia	1120888	1121106	448	+	NA	Tstart=1444;Tend=1675;ID=RND-5_FAMILY-736;shortTE=F
CM029546.1	RepeatMasker	Unknown	1120908	1121108	624	+	NA	Tstart=1827;Tend=1981;ID=RND-6_FAMILY-3929;shortTE=F
CM029546.1	RepeatMasker	Unknown	1121104	1121388	1395	+	NA	Tstart=1653;Tend=1969;ID=RND-4_FAMILY-875;shortTE=F
CM029546.1	RepeatMasker	DNA	1123513	1124130	2235	+	NA	Tstart=351;Tend=968;ID=RND-6_FAMILY-1340;shortTE=F
CM029546.1	RepeatMasker	Unknown	1123968	1124151	580	+	NA	Tstart=1103;Tend=1279;ID=RND-6_FAMILY-5355;shortTE=F
CM029546.1	RepeatMasker	DNA	1125791	1126037	1105	-	NA	Tstart=754;Tend=998;ID=RND-6_FAMILY-1340;shortTE=F
CM029546.1	RepeatMasker	Unknown	1125818	1126035	1484	+	NA	Tstart=907;Tend=1122;ID=RND-6_FAMILY-425;shortTE=F
CM029546.1	RepeatMasker	DNA/hAT-Charlie	1126318	1126534	1461	-	NA	Tstart=958;Tend=1174;ID=RND-6_FAMILY-6777;shortTE=F
CM029546.1	RepeatMasker	Unknown	1126529	1126733	547	-	NA	Tstart=1023;Tend=1203;ID=RND-6_FAMILY-118;shortTE=F
CM029546.1	RepeatMasker	Unknown	1126557	1126751	766	+	NA	Tstart=1827;Tend=1989;ID=RND-6_FAMILY-3929;shortTE=F
CM029546.1	RepeatMasker	Unknown	1126775	1127125	1800	-	NA	Tstart=2455;Tend=2668;ID=RND-6_FAMILY-3739;shortTE=F
CM029546.1	RepeatMasker	SINE	1128501	1128715	1448	+	NA	Tstart=840;Tend=1055;ID=RND-6_FAMILY-1645;shortTE=F
CM029546.1	RepeatMasker	Unknown	1130632	1130785	799	-	NA	Tstart=663;Tend=814;ID=RND-6_FAMILY-1375;shortTE=F
CM029546.1	RepeatMasker	Unknown	1130796	1131273	3311	-	NA	Tstart=1340;Tend=1890;ID=RND-6_FAMILY-1216;shortTE=F
CM029546.1	RepeatMasker	Unknown	1131467	1131767	1438	-	NA	Tstart=518;Tend=813;ID=RND-5_FAMILY-3309;shortTE=F
CM029546.1	RepeatMasker	LTR/ERV1	1131802	1132018	1560	-	NA	Tstart=848;Tend=1064;ID=RND-6_FAMILY-1988;shortTE=F
CM029546.1	RepeatMasker	DNA/hAT-Charlie	1131811	1132052	1350	-	NA	Tstart=925;Tend=1165;ID=RND-6_FAMILY-6777;shortTE=F
CM029546.1	RepeatMasker	Unknown	1132734	1132958	936	-	NA	Tstart=925;Tend=1159;ID=RND-6_FAMILY-41;shortTE=F
CM029546.1	RepeatMasker	Unknown	1133082	1133365	1678	+	NA	Tstart=951;Tend=1166;ID=RND-5_FAMILY-1487;shortTE=F
CM029546.1	RepeatMasker	Unknown	1133639	1133902	1627	-	NA	Tstart=940;Tend=1445;ID=RND-1_FAMILY-232;shortTE=F
CM029546.1	RepeatMasker	Unknown	1134144	1134407	1606	-	NA	Tstart=1652;Tend=1874;ID=RND-4_FAMILY-875;shortTE=F
CM029546.1	RepeatMasker	Unknown	1134712	1135054	1667	+	NA	Tstart=820;Tend=1182;ID=RND-4_FAMILY-875;shortTE=F
CM029546.1	RepeatMasker	Unknown	1135290	1135593	1164	-	NA	Tstart=819;Tend=1033;ID=RND-4_FAMILY-12;shortTE=F
CM029546.1	RepeatMasker	LTR/ERV1	1136734	1136952	1809	-	NA	Tstart=845;Tend=1063;ID=RND-6_FAMILY-1988;shortTE=F
CM029546.1	RepeatMasker	Unknown	1137688	1137813	542	+	NA	Tstart=2351;Tend=2478;ID=RND-1_FAMILY-56;shortTE=F
CM029546.1	RepeatMasker	DNA	1138248	1138881	1804	+	NA	Tstart=348;Tend=961;ID=RND-6_FAMILY-1340;shortTE=F
CM029546.1	RepeatMasker	Unknown	1138959	1139120	623	-	NA	Tstart=2332;Tend=2476;ID=RND-1_FAMILY-56;shortTE=F
CM029546.1	RepeatMasker	Unknown	1139169	1140120	7199	-	NA	Tstart=931;Tend=1886;ID=RND-6_FAMILY-1216;shortTE=F
CM029546.1	RepeatMasker	Unknown	1140797	1140943	1160	-	NA	Tstart=1438;Tend=1584;ID=RND-6_FAMILY-7701;shortTE=F
CM029546.1	RepeatMasker	DNA/hAT-Charlie	1141542	1141752	1582	+	NA	Tstart=954;Tend=1164;ID=RND-6_FAMILY-6777;shortTE=F
CM029546.1	RepeatMasker	Unknown	1142101	1143064	7118	+	NA	Tstart=1332;Tend=2333;ID=RND-5_FAMILY-1838;shortTE=F
CM029546.1	RepeatMasker	LTR/ERV1	1144441	1144914	2794	-	NA	Tstart=843;Tend=1305;ID=RND-6_FAMILY-1988;shortTE=F
CM029546.1	RepeatMasker	Unknown	1145108	1145249	618	-	NA	Tstart=909;Tend=1040;ID=RND-1_FAMILY-801;shortTE=F
CM029546.1	RepeatMasker	Unknown	1145353	1145592	577	+	NA	Tstart=1214;Tend=1506;ID=RND-1_FAMILY-804;shortTE=T;TEgroup=ctg_1|RND-1_FAMILY-804|2
CM029546.1	RepeatMasker	Unknown	1145367	1145500	742	-	NA	Tstart=1039;Tend=1174;ID=RND-6_FAMILY-41;shortTE=F
CM029546.1	RepeatMasker	Unknown	1145667	1146493	6976	+	NA	Tstart=815;Tend=1639;ID=RND-6_FAMILY-49;shortTE=F
CM029546.1	RepeatMasker	DNA/hAT-Charlie	1147858	1148079	1504	-	NA	Tstart=954;Tend=1172;ID=RND-6_FAMILY-6777;shortTE=F
CM029546.1	RepeatMasker	Unknown	1148573	1149405	5178	+	NA	Tstart=995;Tend=1882;ID=RND-6_FAMILY-6551;shortTE=F
CM029546.1	RepeatMasker	Unknown	1149399	1149601	663	+	NA	Tstart=2297;Tend=2478;ID=RND-1_FAMILY-56;shortTE=F
CM029546.1	RepeatMasker	LINE/L2	1149943	1150231	1049	-	NA	Tstart=2611;Tend=2893;ID=RND-6_FAMILY-3591;shortTE=F
CM029546.1	RepeatMasker	Unknown	1150233	1150443	1809	-	NA	Tstart=970;Tend=1180;ID=RND-6_FAMILY-2755;shortTE=F
CM029546.1	RepeatMasker	Unknown	1150714	1150847	1047	+	NA	Tstart=1110;Tend=1244;ID=RND-1_FAMILY-197;shortTE=F
CM029546.1	RepeatMasker	Unknown	1151582	1151930	579	+	NA	Tstart=1163;Tend=1506;ID=RND-6_FAMILY-2664;shortTE=F
CM029546.1	RepeatMasker	Unknown	1152155	1152648	3923	+	NA	Tstart=1000;Tend=1501;ID=RND-6_FAMILY-6551;shortTE=F
CM029546.1	RepeatMasker	Unknown	1153106	1153339	957	-	NA	Tstart=2206;Tend=2438;ID=RND-6_FAMILY-2528;shortTE=F
CM029546.1	RepeatMasker	Unknown	1153496	1153804	1488	+	NA	Tstart=4181;Tend=4498;ID=RND-1_FAMILY-427;shortTE=F
CM029546.1	RepeatMasker	Unknown	1154303	1154556	2206	-	NA	Tstart=913;Tend=1166;ID=RND-6_FAMILY-3469;shortTE=F
CM029546.1	RepeatMasker	Unknown	1155048	1155201	482	-	NA	Tstart=583;Tend=913;ID=RND-1_FAMILY-179;shortTE=T;TEgroup=ctg_1|RND-1_FAMILY-179|1
CM029546.1	RepeatMasker	Unknown	1156252	1156453	877	+	NA	Tstart=1002;Tend=1203;ID=RND-6_FAMILY-118;shortTE=F
CM029546.1	RepeatMasker	Unknown	1156588	1156719	598	-	NA	Tstart=2349;Tend=2476;ID=RND-1_FAMILY-56;shortTE=F
CM029546.1	RepeatMasker	Unknown	1157079	1157326	1535	-	NA	Tstart=906;Tend=1218;ID=RND-6_FAMILY-425;shortTE=F
CM029546.1	RepeatMasker	RC/Helitron	1157415	1158190	5791	-	NA	Tstart=927;Tend=1717;ID=RND-5_FAMILY-1089;shortTE=F
CM029546.1	RepeatMasker	SINE	1158549	1158754	1467	-	NA	Tstart=835;Tend=1038;ID=RND-6_FAMILY-1645;shortTE=F
CM029546.1	RepeatMasker	Unknown	1158846	1158946	750	+	NA	Tstart=2812;Tend=2912;ID=RND-6_FAMILY-4261;shortTE=F
CM029546.1	RepeatMasker	LINE/Penelope	1160902	1161323	1477	-	NA	Tstart=857;Tend=1288;ID=RND-6_FAMILY-5891;shortTE=F
CM029546.1	RepeatMasker	Unknown	1163245	1163750	3683	-	NA	Tstart=1003;Tend=1525;ID=RND-6_FAMILY-6551;shortTE=F
CM029546.1	RepeatMasker	Unknown	1165020	1165553	605	+	NA	Tstart=387;Tend=929;ID=RND-6_FAMILY-1561;shortTE=F
CM029546.1	RepeatMasker	LTR/ERV1	1165334	1165554	1758	-	NA	Tstart=845;Tend=1065;ID=RND-6_FAMILY-1988;shortTE=F
CM029546.1	RepeatMasker	DNA	1165337	1165582	1399	-	NA	Tstart=321;Tend=566;ID=RND-6_FAMILY-1340;shortTE=F
CM029546.1	RepeatMasker	Unknown	1166866	1167202	1420	+	NA	Tstart=600;Tend=1170;ID=RND-1_FAMILY-232;shortTE=F
CM029546.1	RepeatMasker	DNA/hAT-Charlie	1167272	1168105	1731	+	NA	Tstart=948;Tend=1654;ID=RND-1_FAMILY-396;shortTE=F;TEgroup=ctg_1|RND-1_FAMILY-396|2
CM029546.1	RepeatMasker	Unknown	1168118	1168266	544	-	NA	Tstart=1010;Tend=1164;ID=RND-6_FAMILY-118;shortTE=F
CM029546.1	RepeatMasker	Unknown	1168721	1168931	1595	-	NA	Tstart=875;Tend=1085;ID=RND-5_FAMILY-153;shortTE=F
CM029546.1	RepeatMasker	DNA	1169336	1169560	1510	+	NA	Tstart=749;Tend=973;ID=RND-6_FAMILY-1340;shortTE=F
CM029546.1	RepeatMasker	Unknown	1171722	1171883	411	+	NA	Tstart=2228;Tend=2389;ID=RND-6_FAMILY-2528;shortTE=F
CM029546.1	RepeatMasker	Unknown	1172129	1172348	1211	-	NA	Tstart=845;Tend=1078;ID=RND-4_FAMILY-875;shortTE=F
CM029546.1	RepeatMasker	Unknown	1173010	1173265	1755	-	NA	Tstart=906;Tend=1200;ID=RND-6_FAMILY-425;shortTE=F
CM029546.1	RepeatMasker	Unknown	1173388	1173589	477	-	NA	Tstart=1827;Tend=1988;ID=RND-6_FAMILY-3929;shortTE=F
CM029546.1	RepeatMasker	LTR/ERV1	1173816	1174037	1450	+	NA	Tstart=843;Tend=1062;ID=RND-6_FAMILY-1988;shortTE=F
CM029546.1	RepeatMasker	SINE	1173817	1174064	973	+	NA	Tstart=9;Tend=254;ID=RND-6_FAMILY-1645;shortTE=F
CM029546.1	RepeatMasker	Unknown	1174382	1174525	688	+	NA	Tstart=2437;Tend=2575;ID=RND-6_FAMILY-3739;shortTE=F
CM029546.1	RepeatMasker	Unknown	1174527	1174820	2236	-	NA	Tstart=886;Tend=1178;ID=RND-4_FAMILY-23;shortTE=F
CM029546.1	RepeatMasker	Unknown	1174891	1175111	1473	-	NA	Tstart=903;Tend=1122;ID=RND-6_FAMILY-425;shortTE=F
CM029546.1	RepeatMasker	Unknown	1177239	1178035	6578	+	NA	Tstart=904;Tend=1708;ID=RND-6_FAMILY-535;shortTE=F
CM029546.1	RepeatMasker	LTR/ERV1	1178900	1179382	2396	-	NA	Tstart=843;Tend=1313;ID=RND-6_FAMILY-1988;shortTE=F
CM029546.1	RepeatMasker	Unknown	1179162	1179517	768	-	NA	Tstart=982;Tend=1268;ID=RND-1_FAMILY-508;shortTE=F
CM029546.1	RepeatMasker	LINE/L2	1179884	1180148	1232	-	NA	Tstart=1770;Tend=2032;ID=RND-6_FAMILY-6312;shortTE=F
CM029546.1	RepeatMasker	LTR/ERV1	1179932	1180149	1768	+	NA	Tstart=1089;Tend=1306;ID=RND-6_FAMILY-1988;shortTE=F
CM029546.1	RepeatMasker	LINE/L2	1180185	1180310	687	-	NA	Tstart=4790;Tend=4925;ID=RND-1_FAMILY-157;shortTE=F
CM029546.1	RepeatMasker	LINE/L2	1180311	1180621	1189	-	NA	Tstart=4681;Tend=5016;ID=RND-5_FAMILY-643;shortTE=F
CM029546.1	RepeatMasker	Unknown	1180663	1181079	2543	+	NA	Tstart=424;Tend=813;ID=RND-5_FAMILY-3309;shortTE=F
CM029546.1	RepeatMasker	Unknown	1181335	1181957	4524	-	NA	Tstart=796;Tend=1345;ID=RND-1_FAMILY-42;shortTE=F
CM029546.1	RepeatMasker	Unknown	1182587	1182727	532	+	NA	Tstart=932;Tend=1042;ID=RND-6_FAMILY-1216;shortTE=F
CM029546.1	RepeatMasker	Unknown	1183625	1183748	532	+	NA	Tstart=1190;Tend=1311;ID=RND-6_FAMILY-6551;shortTE=F
CM029546.1	RepeatMasker	LINE/Penelope	1183753	1183854	444	+	NA	Tstart=1069;Tend=1166;ID=RND-6_FAMILY-1559;shortTE=T;TEgroup=ctg_1|RND-6_FAMILY-1559|1
CM029546.1	RepeatMasker	DNA/TcMar-Tigger	1184569	1184821	1194	-	NA	Tstart=661;Tend=909;ID=RND-6_FAMILY-1492;shortTE=F
CM029546.1	RepeatMasker	Unknown	1184603	1184833	1559	-	NA	Tstart=860;Tend=1089;ID=RND-5_FAMILY-153;shortTE=F
CM029546.1	RepeatMasker	Unknown	1186150	1186285	435	-	NA	Tstart=2348;Tend=2484;ID=RND-1_FAMILY-56;shortTE=T;TEgroup=ctg_1|RND-1_FAMILY-56|2
CM029546.1	RepeatMasker	Unknown	1186938	1187097	742	+	NA	Tstart=1799;Tend=1955;ID=RND-5_FAMILY-1633;shortTE=F
CM029546.1	RepeatMasker	Unknown	1187295	1188110	7223	-	NA	Tstart=923;Tend=1740;ID=RND-1_FAMILY-446;shortTE=F
CM029546.1	RepeatMasker	LINE/RTE-X	1188376	1188482	595	-	NA	Tstart=2149;Tend=2249;ID=RND-5_FAMILY-1062;shortTE=F
CM029546.1	RepeatMasker	Unknown	1188393	1188500	704	+	NA	Tstart=2822;Tend=2927;ID=RND-6_FAMILY-4261;shortTE=F
CM029546.1	RepeatMasker	Unknown	1191159	1191355	1011	+	NA	Tstart=819;Tend=1030;ID=RND-4_FAMILY-12;shortTE=F
CM029546.1	RepeatMasker	SINE	1191172	1191388	827	-	NA	Tstart=1417;Tend=1637;ID=RND-6_FAMILY-1645;shortTE=F
CM029546.1	RepeatMasker	Unknown	1191453	1191846	2187	+	NA	Tstart=868;Tend=1230;ID=RND-6_FAMILY-1297;shortTE=F
CM029546.1	RepeatMasker	Unknown	1192128	1193024	2561	+	NA	Tstart=575;Tend=1360;ID=RND-5_FAMILY-866;shortTE=F
CM029546.1	RepeatMasker	Unknown	1193070	1193262	911	+	NA	Tstart=2209;Tend=2401;ID=RND-6_FAMILY-2528;shortTE=F
CM029546.1	RepeatMasker	Unknown	1193432	1193714	1270	+	NA	Tstart=841;Tend=1122;ID=RND-6_FAMILY-425;shortTE=F
CM029546.1	RepeatMasker	LTR/ERV1	1193496	1193717	1596	-	NA	Tstart=843;Tend=1064;ID=RND-6_FAMILY-1988;shortTE=F
CM029546.1	RepeatMasker	DNA	1193499	1193760	1309	+	NA	Tstart=351;Tend=614;ID=RND-6_FAMILY-1340;shortTE=F
CM029546.1	RepeatMasker	Unknown	1194011	1194507	1498	-	NA	Tstart=445;Tend=1166;ID=RND-5_FAMILY-1487;shortTE=F
CM029546.1	RepeatMasker	Unknown	1197918	1198569	1576	-	NA	Tstart=994;Tend=1428;ID=RND-6_FAMILY-6551;shortTE=F;TEgroup=ctg_1|RND-6_FAMILY-6551|2
CM029546.1	RepeatMasker	Unknown	1199321	1199633	882	+	NA	Tstart=263;Tend=476;ID=RND-5_FAMILY-153;shortTE=F
CM029546.1	RepeatMasker	Unknown	1200994	1201504	2732	-	NA	Tstart=1501;Tend=1961;ID=RND-1_FAMILY-145;shortTE=F
CM029546.1	RepeatMasker	Unknown	1202237	1202351	808	-	NA	Tstart=764;Tend=878;ID=RND-5_FAMILY-655;shortTE=F
CM029546.1	RepeatMasker	Unknown	1202445	1202607	1005	-	NA	Tstart=164;Tend=330;ID=RND-6_FAMILY-1499;shortTE=F
CM029546.1	RepeatMasker	Unknown	1202974	1203115	832	+	NA	Tstart=527;Tend=826;ID=RND-6_FAMILY-1561;shortTE=F
CM029546.1	RepeatMasker	Unknown	1203116	1203333	1499	-	NA	Tstart=873;Tend=1090;ID=RND-5_FAMILY-153;shortTE=F
CM029546.1	RepeatMasker	Unknown	1203759	1204046	2292	-	NA	Tstart=965;Tend=1260;ID=RND-1_FAMILY-266;shortTE=F
CM029546.1	RepeatMasker	Unknown	1204470	1204605	724	+	NA	Tstart=2349;Tend=2478;ID=RND-1_FAMILY-56;shortTE=F
CM029546.1	RepeatMasker	RC/Helitron	1204876	1205609	5478	+	NA	Tstart=1357;Tend=2186;ID=RND-4_FAMILY-19;shortTE=F
CM029546.1	RepeatMasker	Unknown	1206572	1206787	1750	+	NA	Tstart=951;Tend=1166;ID=RND-5_FAMILY-1487;shortTE=F
CM029546.1	RepeatMasker	Unknown	1207386	1207500	751	+	NA	Tstart=2819;Tend=2916;ID=RND-6_FAMILY-4261;shortTE=F
CM029546.1	RepeatMasker	Unknown	1207509	1207648	431	+	NA	Tstart=1358;Tend=1498;ID=RND-6_FAMILY-6551;shortTE=F
CM029546.1	RepeatMasker	Unknown	1208002	1208251	1077	-	NA	Tstart=925;Tend=1144;ID=RND-6_FAMILY-2033;shortTE=F
CM029546.1	RepeatMasker	DNA/hAT-Charlie	1208035	1208253	1722	-	NA	Tstart=954;Tend=1172;ID=RND-6_FAMILY-6777;shortTE=F
CM029546.1	RepeatMasker	Unknown	1208553	1208867	1208	+	NA	Tstart=916;Tend=1457;ID=RND-1_FAMILY-530;shortTE=F
CM029546.1	RepeatMasker	SINE	1208617	1208891	1202	+	NA	Tstart=834;Tend=1108;ID=RND-6_FAMILY-1645;shortTE=F
CM029546.1	RepeatMasker	Unknown	1209228	1209362	669	+	NA	Tstart=1039;Tend=1175;ID=RND-6_FAMILY-41;shortTE=F
CM029546.1	RepeatMasker	DNA	1209424	1210067	2397	-	NA	Tstart=351;Tend=971;ID=RND-6_FAMILY-1340;shortTE=F
CM029546.1	RepeatMasker	Unknown	1210351	1210505	907	-	NA	Tstart=2253;Tend=2424;ID=RND-6_FAMILY-1277;shortTE=F
CM029546.1	RepeatMasker	Unknown	1211123	1211342	1426	-	NA	Tstart=917;Tend=1136;ID=RND-6_FAMILY-5246;shortTE=F
CM029546.1	RepeatMasker	Unknown	1211735	1212062	903	-	NA	Tstart=575;Tend=1024;ID=RND-6_FAMILY-425;shortTE=F
CM029546.1	RepeatMasker	Unknown	1212802	1213052	1173	+	NA	Tstart=2508;Tend=2739;ID=RND-1_FAMILY-512;shortTE=F
CM029546.1	RepeatMasker	LTR/ERV1	1212835	1213052	1659	+	NA	Tstart=846;Tend=1063;ID=RND-6_FAMILY-1988;shortTE=F
CM029546.1	RepeatMasker	Unknown	1213053	1213168	924	-	NA	Tstart=599;Tend=929;ID=RND-6_FAMILY-1561;shortTE=F
CM029546.1	RepeatMasker	Unknown	1213571	1214132	1942	+	NA	Tstart=572;Tend=1131;ID=RND-5_FAMILY-866;shortTE=F
CM029546.1	RepeatMasker	DNA/hAT-Charlie	1214530	1214741	1569	-	NA	Tstart=959;Tend=1170;ID=RND-6_FAMILY-6777;shortTE=F
CM029546.1	RepeatMasker	Unknown	1215020	1215258	745	-	NA	Tstart=867;Tend=1069;ID=RND-6_FAMILY-1939;shortTE=F
CM029546.1	RepeatMasker	Unknown	1215383	1215693	1224	-	NA	Tstart=575;Tend=891;ID=RND-5_FAMILY-866;shortTE=F
CM029546.1	RepeatMasker	Unknown	1215996	1216224	1498	-	NA	Tstart=955;Tend=1171;ID=RND-1_FAMILY-232;shortTE=F
CM029546.1	RepeatMasker	DNA/Crypton-I	1216010	1216251	689	+	NA	Tstart=128;Tend=367;ID=RND-1_FAMILY-254;shortTE=F
CM029546.1	RepeatMasker	Unknown	1216697	1216807	729	+	NA	Tstart=2820;Tend=2911;ID=RND-6_FAMILY-4261;shortTE=F
CM029546.1	RepeatMasker	LTR/Copia	1216791	1216996	417	+	NA	Tstart=1446;Tend=1664;ID=RND-5_FAMILY-736;shortTE=F
CM029546.1	RepeatMasker	Unknown	1217034	1217289	1585	-	NA	Tstart=906;Tend=1127;ID=RND-6_FAMILY-425;shortTE=F
CM029546.1	RepeatMasker	Unknown	1217285	1217414	480	-	NA	Tstart=2354;Tend=2477;ID=RND-1_FAMILY-56;shortTE=F
CM029546.1	RepeatMasker	DNA/hAT-Charlie	1217559	1217785	1497	-	NA	Tstart=957;Tend=1179;ID=RND-6_FAMILY-6777;shortTE=F
CM029546.1	RepeatMasker	Unknown	1217569	1217838	1372	-	NA	Tstart=1211;Tend=1483;ID=RND-4_FAMILY-12;shortTE=F
CM029546.1	RepeatMasker	Unknown	1218128	1218301	468	+	NA	Tstart=1052;Tend=1195;ID=RND-6_FAMILY-118;shortTE=F
CM029546.1	RepeatMasker	LTR/ERV1	1218334	1218855	2690	-	NA	Tstart=846;Tend=1301;ID=RND-6_FAMILY-1988;shortTE=F
CM029546.1	RepeatMasker	SINE	1218639	1218921	1482	+	NA	Tstart=1447;Tend=1729;ID=RND-6_FAMILY-1645;shortTE=F
CM029546.1	RepeatMasker	Unknown	1219104	1219848	5928	-	NA	Tstart=976;Tend=1747;ID=RND-5_FAMILY-1305;shortTE=F
CM029546.1	RepeatMasker	LINE/Penelope	1220412	1220516	539	+	NA	Tstart=2935;Tend=3032;ID=RND-6_FAMILY-2881;shortTE=F
CM029546.1	RepeatMasker	Unknown	1220875	1221131	1280	+	NA	Tstart=782;Tend=1055;ID=RND-6_FAMILY-4920;shortTE=F
CM029546.1	RepeatMasker	DNA/Maverick	1222025	1222190	1125	+	NA	Tstart=6964;Tend=7125;ID=RND-6_FAMILY-5365;shortTE=F
CM029546.1	RepeatMasker	DNA/hAT-Charlie	1222765	1222981	1591	+	NA	Tstart=956;Tend=1173;ID=RND-6_FAMILY-6777;shortTE=F
CM029546.1	RepeatMasker	DNA/hAT-Charlie	1223310	1223528	1568	+	NA	Tstart=954;Tend=1172;ID=RND-6_FAMILY-6777;shortTE=F
CM029546.1	RepeatMasker	Unknown	1223529	1224066	1556	-	NA	Tstart=1652;Tend=1861;ID=RND-4_FAMILY-875;shortTE=F
CM029546.1	RepeatMasker	Unknown	1223846	1224095	1531	+	NA	Tstart=923;Tend=1169;ID=RND-6_FAMILY-5246;shortTE=F
CM029546.1	RepeatMasker	Unknown	1224082	1224710	2788	+	NA	Tstart=768;Tend=1474;ID=RND-6_FAMILY-139;shortTE=F
CM029546.1	RepeatMasker	LINE/L2	1225100	1225481	1768	-	NA	Tstart=4652;Tend=5021;ID=RND-5_FAMILY-643;shortTE=F
CM029546.1	RepeatMasker	Unknown	1225750	1225878	472	-	NA	Tstart=850;Tend=988;ID=RND-6_FAMILY-5991;shortTE=F
CM029546.1	RepeatMasker	DNA/hAT-Charlie	1227271	1227486	1571	-	NA	Tstart=953;Tend=1169;ID=RND-6_FAMILY-6777;shortTE=F
CM029546.1	RepeatMasker	Unknown	1227487	1227622	825	-	NA	Tstart=578;Tend=926;ID=RND-6_FAMILY-1561;shortTE=F
CM029546.1	RepeatMasker	Unknown	1229976	1230257	1300	+	NA	Tstart=966;Tend=1233;ID=RND-6_FAMILY-35;shortTE=F
CM029546.1	RepeatMasker	Unknown	1230264	1230478	1555	+	NA	Tstart=949;Tend=1168;ID=RND-5_FAMILY-1487;shortTE=F
CM029546.1	RepeatMasker	Unknown	1230597	1230740	907	-	NA	Tstart=926;Tend=1111;ID=RND-1_FAMILY-90;shortTE=F
CM029546.1	RepeatMasker	Unknown	1230752	1231585	6212	+	NA	Tstart=902;Tend=1877;ID=RND-6_FAMILY-535;shortTE=F
CM029546.1	RepeatMasker	Unknown	1232083	1232222	440	+	NA	Tstart=1343;Tend=1485;ID=RND-1_FAMILY-843;shortTE=F
CM029546.1	RepeatMasker	Unknown	1232387	1232525	672	-	NA	Tstart=2819;Tend=2911;ID=RND-6_FAMILY-4261;shortTE=F
CM029546.1	RepeatMasker	Unknown	1232708	1232925	1757	-	NA	Tstart=905;Tend=1122;ID=RND-6_FAMILY-425;shortTE=F
CM029546.1	RepeatMasker	LTR/ERV1	1233856	1234097	1580	-	NA	Tstart=845;Tend=1060;ID=RND-6_FAMILY-1988;shortTE=F
CM029546.1	RepeatMasker	Unknown	1234328	1234590	1439	+	NA	Tstart=1602;Tend=1872;ID=RND-4_FAMILY-875;shortTE=F
CM029546.1	RepeatMasker	Unknown	1234371	1235016	2099	-	NA	Tstart=820;Tend=1487;ID=RND-4_FAMILY-12;shortTE=F
CM029546.1	RepeatMasker	DNA	1235418	1235664	1442	+	NA	Tstart=727;Tend=972;ID=RND-6_FAMILY-1340;shortTE=F
CM029546.1	RepeatMasker	LTR/ERV1	1235446	1235916	2510	-	NA	Tstart=846;Tend=1306;ID=RND-6_FAMILY-1988;shortTE=F
CM029546.1	RepeatMasker	Unknown	1236037	1236229	821	-	NA	Tstart=2212;Tend=2403;ID=RND-6_FAMILY-2528;shortTE=F
CM029546.1	RepeatMasker	Unknown	1237597	1237715	436	+	NA	Tstart=1870;Tend=1991;ID=RND-6_FAMILY-7922;shortTE=F
CM029546.1	RepeatMasker	DNA	1237845	1238397	2251	-	NA	Tstart=394;Tend=971;ID=RND-6_FAMILY-1340;shortTE=F
CM029546.1	RepeatMasker	Unknown	1238660	1238764	478	-	NA	Tstart=2382;Tend=2484;ID=RND-6_FAMILY-9584;shortTE=F
CM029546.1	RepeatMasker	DNA/Maverick	1240552	1240715	1261	+	NA	Tstart=6962;Tend=7124;ID=RND-6_FAMILY-5365;shortTE=F
CM029546.1	RepeatMasker	LINE/CR1	1241082	1241546	2433	-	NA	Tstart=1142;Tend=1553;ID=RND-5_FAMILY-399;shortTE=F
CM029546.1	RepeatMasker	Unknown	1241713	1241825	616	+	NA	Tstart=939;Tend=1050;ID=RND-4_FAMILY-1013;shortTE=F
CM029546.1	RepeatMasker	Unknown	1242115	1242332	1446	+	NA	Tstart=955;Tend=1172;ID=RND-1_FAMILY-232;shortTE=F
CM029546.1	RepeatMasker	Unknown	1242662	1242872	643	-	NA	Tstart=2292;Tend=2478;ID=RND-1_FAMILY-56;shortTE=F
CM029546.1	RepeatMasker	Unknown	1242915	1243256	2541	+	NA	Tstart=900;Tend=1233;ID=RND-5_FAMILY-120;shortTE=F
CM029546.1	RepeatMasker	SINE	1244145	1244349	1364	-	NA	Tstart=846;Tend=1050;ID=RND-6_FAMILY-1645;shortTE=F
CM029546.1	RepeatMasker	Unknown	1244764	1244880	995	-	NA	Tstart=2861;Tend=2977;ID=RND-6_FAMILY-600;shortTE=F
CM029546.1	RepeatMasker	Unknown	1244881	1245505	4574	-	NA	Tstart=964;Tend=1650;ID=RND-1_FAMILY-323;shortTE=F
CM029546.1	RepeatMasker	Unknown	1246162	1246435	1373	-	NA	Tstart=802;Tend=1035;ID=RND-4_FAMILY-2208;shortTE=F
CM029546.1	RepeatMasker	Unknown	1248127	1248356	1462	-	NA	Tstart=923;Tend=1142;ID=RND-6_FAMILY-5246;shortTE=F
CM029546.1	RepeatMasker	Unknown	1248687	1249045	526	-	NA	Tstart=1176;Tend=1416;ID=RND-6_FAMILY-49;shortTE=F
CM029546.1	RepeatMasker	Unknown	1249070	1249175	579	+	NA	Tstart=4782;Tend=4896;ID=RND-5_FAMILY-318;shortTE=F
CM029546.1	RepeatMasker	Unknown	1250734	1250855	648	+	NA	Tstart=1052;Tend=1172;ID=RND-6_FAMILY-5056;shortTE=F
CM029546.1	RepeatMasker	Unknown	1252547	1252650	472	-	NA	Tstart=940;Tend=1041;ID=RND-1_FAMILY-801;shortTE=F
CM029546.1	RepeatMasker	Unknown	1252906	1253085	455	-	NA	Tstart=2168;Tend=2333;ID=RND-6_FAMILY-2528;shortTE=F
CM029546.1	RepeatMasker	LTR/ERV1	1253093	1253408	1628	-	NA	Tstart=848;Tend=1165;ID=RND-6_FAMILY-1988;shortTE=F
CM029546.1	RepeatMasker	Unknown	1253512	1254465	7700	-	NA	Tstart=922;Tend=1886;ID=RND-6_FAMILY-1216;shortTE=F
CM029546.1	RepeatMasker	Unknown	1255315	1255421	708	+	NA	Tstart=2374;Tend=2478;ID=RND-6_FAMILY-9584;shortTE=F
CM029546.1	RepeatMasker	Unknown	1255417	1255543	690	-	NA	Tstart=921;Tend=1053;ID=RND-6_FAMILY-1885;shortTE=F
CM029546.1	RepeatMasker	Unknown	1255806	1256776	7489	-	NA	Tstart=934;Tend=1908;ID=RND-5_FAMILY-2820;shortTE=F
CM029546.1	RepeatMasker	Unknown	1257654	1257787	692	-	NA	Tstart=2819;Tend=2910;ID=RND-6_FAMILY-4261;shortTE=F
CM029546.1	RepeatMasker	Unknown	1257865	1257994	426	+	NA	Tstart=2351;Tend=2479;ID=RND-1_FAMILY-56;shortTE=F
CM029546.1	RepeatMasker	LINE/L2	1259203	1259548	2983	-	NA	Tstart=4580;Tend=4925;ID=RND-5_FAMILY-643;shortTE=F
CM029546.1	RepeatMasker	Unknown	1259551	1259657	1351	+	NA	Tstart=249;Tend=379;ID=RND-4_FAMILY-12;shortTE=F
CM029546.1	RepeatMasker	Unknown	1259658	1259915	785	-	NA	Tstart=2713;Tend=2970;ID=RND-4_FAMILY-104;shortTE=F
CM029546.1	RepeatMasker	Unknown	1259916	1260449	1351	+	NA	Tstart=380;Tend=1041;ID=RND-4_FAMILY-12;shortTE=F
CM029546.1	RepeatMasker	LINE/L2	1261015	1261286	710	+	NA	Tstart=4652;Tend=4922;ID=RND-5_FAMILY-643;shortTE=F
CM029546.1	RepeatMasker	Unknown	1261408	1262254	480	-	NA	Tstart=803;Tend=1643;ID=RND-6_FAMILY-49;shortTE=F;TEgroup=ctg_1|RND-6_FAMILY-49|2
CM029546.1	RepeatMasker	Unknown	1262259	1263076	7166	-	NA	Tstart=923;Tend=1740;ID=RND-1_FAMILY-446;shortTE=F
CM029546.1	RepeatMasker	LTR/Pao	1263291	1263539	750	+	NA	Tstart=198;Tend=451;ID=RND-4_FAMILY-53;shortTE=F
CM029546.1	RepeatMasker	LTR/ERV1	1263325	1263825	2531	+	NA	Tstart=848;Tend=1305;ID=RND-6_FAMILY-1988;shortTE=F
CM029546.1	RepeatMasker	Unknown	1263540	1264115	1754	-	NA	Tstart=448;Tend=1574;ID=RND-6_FAMILY-5676;shortTE=F
CM029546.1	RepeatMasker	Unknown	1264896	1265110	1760	-	NA	Tstart=951;Tend=1165;ID=RND-5_FAMILY-1487;shortTE=F
CM029546.1	RepeatMasker	DNA	1265380	1265631	1144	-	NA	Tstart=352;Tend=609;ID=RND-6_FAMILY-1340;shortTE=F
CM029546.1	RepeatMasker	Unknown	1265425	1265657	1400	-	NA	Tstart=1407;Tend=1645;ID=RND-1_FAMILY-527;shortTE=F
CM029546.1	RepeatMasker	Unknown	1267573	1268004	3254	-	NA	Tstart=846;Tend=1276;ID=RND-6_FAMILY-43;shortTE=F
CM029546.1	RepeatMasker	Unknown	1268533	1268811	1328	-	NA	Tstart=907;Tend=1115;ID=RND-6_FAMILY-425;shortTE=F
CM029546.1	RepeatMasker	Unknown	1269112	1269216	567	+	NA	Tstart=2099;Tend=2194;ID=RND-6_FAMILY-1439;shortTE=F
CM029546.1	RepeatMasker	Unknown	1269274	1269884	4589	-	NA	Tstart=2460;Tend=3075;ID=RND-1_FAMILY-42;shortTE=F
CM029546.1	RepeatMasker	Unknown	1270795	1271032	1188	-	NA	Tstart=1459;Tend=1700;ID=RND-6_FAMILY-1499;shortTE=F
CM029546.1	RepeatMasker	SINE	1270820	1271033	1356	-	NA	Tstart=840;Tend=1054;ID=RND-6_FAMILY-1645;shortTE=F
CM029546.1	RepeatMasker	Unknown	1271056	1271517	3575	+	NA	Tstart=994;Tend=1470;ID=RND-1_FAMILY-247;shortTE=F
CM029546.1	RepeatMasker	Unknown	1271523	1271669	434	-	NA	Tstart=2332;Tend=2476;ID=RND-1_FAMILY-56;shortTE=F
CM029546.1	RepeatMasker	Unknown	1272548	1272689	517	-	NA	Tstart=918;Tend=1055;ID=RND-1_FAMILY-801;shortTE=F
CM029546.1	RepeatMasker	Unknown	1273209	1273475	1649	-	NA	Tstart=813;Tend=1033;ID=RND-4_FAMILY-12;shortTE=F
CM029546.1	RepeatMasker	LTR/Gypsy	1273747	1273851	407	+	NA	Tstart=4222;Tend=4326;ID=GYPSY61-I_AG;shortTE=F
CM029546.1	RepeatMasker	LINE/Penelope	1275038	1275181	1044	+	NA	Tstart=781;Tend=924;ID=RND-6_FAMILY-5891;shortTE=F
CM029546.1	RepeatMasker	Unknown	1275309	1276157	1949	+	NA	Tstart=410;Tend=1526;ID=RND-6_FAMILY-5246;shortTE=F
CM029546.1	RepeatMasker	Unknown	1276815	1277250	3314	-	NA	Tstart=859;Tend=1284;ID=RND-6_FAMILY-43;shortTE=F
CM029546.1	RepeatMasker	Unknown	1277526	1277645	404	-	NA	Tstart=958;Tend=1076;ID=RND-6_FAMILY-884;shortTE=F
CM029546.1	RepeatMasker	LTR/ERV1	1277674	1278152	2876	+	NA	Tstart=826;Tend=1306;ID=RND-6_FAMILY-1988;shortTE=F
CM029546.1	RepeatMasker	Unknown	1277934	1278554	2133	+	NA	Tstart=922;Tend=1517;ID=RND-6_FAMILY-5246;shortTE=F
CM029546.1	RepeatMasker	SINE	1279123	1279340	1603	+	NA	Tstart=837;Tend=1054;ID=RND-6_FAMILY-1645;shortTE=F
CM029546.1	RepeatMasker	Unknown	1280052	1280214	592	-	NA	Tstart=909;Tend=1064;ID=RND-1_FAMILY-801;shortTE=F
CM029546.1	RepeatMasker	Unknown	1280111	1280266	770	+	NA	Tstart=2332;Tend=2478;ID=RND-1_FAMILY-56;shortTE=F
CM029546.1	RepeatMasker	LTR/ERV1	1280714	1281206	2214	+	NA	Tstart=846;Tend=1305;ID=RND-6_FAMILY-1988;shortTE=F
CM029546.1	RepeatMasker	Unknown	1281347	1281575	637	-	NA	Tstart=2212;Tend=2437;ID=RND-6_FAMILY-2528;shortTE=F
CM029546.1	RepeatMasker	Unknown	1282697	1283509	5515	+	NA	Tstart=917;Tend=1741;ID=RND-6_FAMILY-1216;shortTE=F
CM029546.1	RepeatMasker	LINE/I-Jockey	1283562	1283837	878	-	NA	Tstart=1289;Tend=1570;ID=RND-6_FAMILY-9435;shortTE=F
CM029546.1	RepeatMasker	Unknown	1284168	1284361	1347	+	NA	Tstart=838;Tend=1031;ID=RND-4_FAMILY-12;shortTE=F
CM029546.1	RepeatMasker	Unknown	1284819	1285025	1523	+	NA	Tstart=950;Tend=1166;ID=RND-5_FAMILY-1487;shortTE=F
CM029546.1	RepeatMasker	Unknown	1285957	1286115	637	+	NA	Tstart=1369;Tend=1516;ID=RND-5_FAMILY-685;shortTE=F
CM029546.1	RepeatMasker	Unknown	1287902	1288111	1347	+	NA	Tstart=905;Tend=1114;ID=RND-6_FAMILY-425;shortTE=F
CM029546.1	RepeatMasker	Unknown	1287915	1288149	783	-	NA	Tstart=302;Tend=537;ID=RND-5_FAMILY-2715;shortTE=F
CM029546.1	RepeatMasker	Unknown	1288223	1288862	5246	+	NA	Tstart=887;Tend=1558;ID=RND-5_FAMILY-1585;shortTE=F
CM029546.1	RepeatMasker	Unknown	1288949	1289049	411	+	NA	Tstart=2816;Tend=2921;ID=RND-6_FAMILY-4261;shortTE=F
CM029546.1	RepeatMasker	Unknown	1289243	1289680	3400	+	NA	Tstart=829;Tend=1259;ID=RND-1_FAMILY-234;shortTE=F
CM029546.1	RepeatMasker	Unknown	1289861	1290123	1559	+	NA	Tstart=814;Tend=1170;ID=RND-4_FAMILY-12;shortTE=F
CM029546.1	RepeatMasker	Unknown	1290950	1291493	597	+	NA	Tstart=418;Tend=932;ID=RND-6_FAMILY-1561;shortTE=F
CM029546.1	RepeatMasker	LTR/ERV1	1291271	1291493	1698	-	NA	Tstart=843;Tend=1062;ID=RND-6_FAMILY-1988;shortTE=F
CM029546.1	RepeatMasker	Unknown	1291698	1292393	5530	+	NA	Tstart=838;Tend=1564;ID=RND-5_FAMILY-1585;shortTE=F;TEgroup=ctg_1|RND-5_FAMILY-1585|1
CM029546.1	RepeatMasker	Unknown	1292394	1292646	1629	+	NA	Tstart=920;Tend=1143;ID=RND-6_FAMILY-5246;shortTE=F
CM029546.1	RepeatMasker	Unknown	1292924	1293085	620	-	NA	Tstart=2333;Tend=2478;ID=RND-1_FAMILY-56;shortTE=F
CM029546.1	RepeatMasker	Unknown	1292976	1293162	614	+	NA	Tstart=909;Tend=1089;ID=RND-1_FAMILY-801;shortTE=F
CM029546.1	RepeatMasker	Unknown	1294223	1294421	572	+	NA	Tstart=998;Tend=1197;ID=RND-6_FAMILY-118;shortTE=F
CM029546.1	RepeatMasker	Unknown	1294422	1294663	1222	-	NA	Tstart=1695;Tend=1936;ID=RND-1_FAMILY-7;shortTE=F
CM029546.1	RepeatMasker	DNA/hAT-Charlie	1294449	1294668	1579	-	NA	Tstart=954;Tend=1172;ID=RND-6_FAMILY-6777;shortTE=F
CM029546.1	RepeatMasker	Unknown	1294889	1295798	1393	-	NA	Tstart=939;Tend=1669;ID=RND-1_FAMILY-14;shortTE=F;TEgroup=ctg_1|RND-1_FAMILY-14|1
CM029546.1	RepeatMasker	Unknown	1295812	1295914	421	+	NA	Tstart=2926;Tend=3018;ID=RND-5_FAMILY-3489;shortTE=F
CM029546.1	RepeatMasker	Unknown	1296114	1296335	1577	+	NA	Tstart=907;Tend=1127;ID=RND-6_FAMILY-425;shortTE=F
CM029546.1	RepeatMasker	Unknown	1296372	1296500	426	+	NA	Tstart=1859;Tend=1988;ID=RND-6_FAMILY-3929;shortTE=F
CM029546.1	RepeatMasker	Unknown	1297192	1297380	1111	-	NA	Tstart=964;Tend=1122;ID=RND-6_FAMILY-425;shortTE=F
CM029546.1	RepeatMasker	Unknown	1297220	1297479	874	+	NA	Tstart=849;Tend=973;ID=RND-6_FAMILY-1939;shortTE=F
CM029546.1	RepeatMasker	Unknown	1297617	1297961	1200	+	NA	Tstart=612;Tend=1120;ID=RND-6_FAMILY-425;shortTE=F
CM029546.1	RepeatMasker	Unknown	1297955	1298092	636	-	NA	Tstart=2332;Tend=2455;ID=RND-1_FAMILY-56;shortTE=F
CM029546.1	RepeatMasker	Unknown	1297984	1298126	601	+	NA	Tstart=909;Tend=1041;ID=RND-1_FAMILY-801;shortTE=F
CM029546.1	RepeatMasker	Unknown	1299148	1299294	406	-	NA	Tstart=905;Tend=1070;ID=RND-6_FAMILY-5;shortTE=F
CM029546.1	RepeatMasker	LINE/RTE-RTE	1299701	1299981	625	-	NA	Tstart=1569;Tend=1808;ID=RND-6_FAMILY-2555;shortTE=F
CM029546.1	RepeatMasker	Unknown	1301068	1301364	460	+	NA	Tstart=828;Tend=1259;ID=RND-4_FAMILY-875;shortTE=F;TEgroup=ctg_1|RND-4_FAMILY-875|10
CM029546.1	RepeatMasker	Unknown	1301482	1301607	729	+	NA	Tstart=1107;Tend=1242;ID=RND-4_FAMILY-875;shortTE=F
CM029546.1	RepeatMasker	DNA/hAT-Charlie	1301810	1302029	1344	-	NA	Tstart=953;Tend=1172;ID=RND-6_FAMILY-6777;shortTE=F
CM029546.1	RepeatMasker	Unknown	1302110	1302282	534	+	NA	Tstart=972;Tend=1144;ID=RND-6_FAMILY-884;shortTE=F
CM029546.1	RepeatMasker	Unknown	1302277	1302530	1755	+	NA	Tstart=906;Tend=1122;ID=RND-6_FAMILY-425;shortTE=F
CM029546.1	RepeatMasker	DNA	1302313	1302555	1371	+	NA	Tstart=755;Tend=1004;ID=RND-6_FAMILY-1340;shortTE=F
CM029546.1	RepeatMasker	Unknown	1302608	1302800	697	+	NA	Tstart=1011;Tend=1203;ID=RND-6_FAMILY-118;shortTE=F
CM029546.1	RepeatMasker	Unknown	1302943	1303203	795	-	NA	Tstart=917;Tend=1178;ID=RND-1_FAMILY-293;shortTE=F
CM029546.1	RepeatMasker	LTR/ERV1	1302988	1303478	2801	-	NA	Tstart=847;Tend=1305;ID=RND-6_FAMILY-1988;shortTE=F
CM029546.1	RepeatMasker	Unknown	1303879	1304072	477	-	NA	Tstart=2298;Tend=2480;ID=RND-1_FAMILY-56;shortTE=F
CM029546.1	RepeatMasker	Unknown	1303939	1304078	639	+	NA	Tstart=932;Tend=1058;ID=RND-1_FAMILY-801;shortTE=F
CM029546.1	RepeatMasker	Unknown	1304436	1304586	631	-	NA	Tstart=786;Tend=894;ID=RND-6_FAMILY-4920;shortTE=F
CM029546.1	RepeatMasker	Unknown	1304697	1304973	1504	+	NA	Tstart=1652;Tend=1876;ID=RND-4_FAMILY-875;shortTE=F
CM029546.1	RepeatMasker	Unknown	1305498	1306334	2623	+	NA	Tstart=2182;Tend=2931;ID=RND-4_FAMILY-104;shortTE=F
CM029546.1	RepeatMasker	LTR/Copia	1306346	1306555	506	+	NA	Tstart=1454;Tend=1675;ID=RND-5_FAMILY-736;shortTE=F
CM029546.1	RepeatMasker	Unknown	1307092	1307342	1137	-	NA	Tstart=989;Tend=1242;ID=RND-1_FAMILY-124;shortTE=F
CM029546.1	RepeatMasker	Unknown	1307384	1307684	1467	-	NA	Tstart=907;Tend=1122;ID=RND-6_FAMILY-425;shortTE=F
CM029546.1	RepeatMasker	Unknown	1307442	1307724	1105	+	NA	Tstart=261;Tend=513;ID=RND-5_FAMILY-153;shortTE=F
CM029546.1	RepeatMasker	Unknown	1307836	1307944	559	+	NA	Tstart=955;Tend=1052;ID=RND-1_FAMILY-801;shortTE=F
CM029546.1	RepeatMasker	Unknown	1308185	1308335	1014	+	NA	Tstart=1053;Tend=1201;ID=RND-5_FAMILY-433;shortTE=F
CM029546.1	RepeatMasker	SINE	1308984	1309234	818	+	NA	Tstart=824;Tend=1004;ID=RND-6_FAMILY-1645;shortTE=F
CM029546.1	RepeatMasker	Unknown	1309348	1309524	1289	-	NA	Tstart=2255;Tend=2426;ID=RND-6_FAMILY-1277;shortTE=F
CM029546.1	RepeatMasker	Unknown	1309758	1309978	1509	+	NA	Tstart=952;Tend=1172;ID=RND-1_FAMILY-232;shortTE=F
CM029546.1	RepeatMasker	Unknown	1310252	1310540	1427	+	NA	Tstart=955;Tend=1216;ID=RND-1_FAMILY-232;shortTE=F;TEgroup=ctg_1|RND-1_FAMILY-232|3
CM029546.1	RepeatMasker	Unknown	1310570	1310741	1185	-	NA	Tstart=917;Tend=1085;ID=RND-6_FAMILY-656;shortTE=F
CM029546.1	RepeatMasker	Unknown	1310862	1311074	724	-	NA	Tstart=2282;Tend=2473;ID=RND-1_FAMILY-56;shortTE=F
CM029546.1	RepeatMasker	Unknown	1311183	1311431	1110	-	NA	Tstart=955;Tend=1215;ID=RND-1_FAMILY-232;shortTE=F
CM029546.1	RepeatMasker	LTR/ERV1	1311227	1311671	1984	+	NA	Tstart=846;Tend=1305;ID=RND-6_FAMILY-1988;shortTE=F
CM029546.1	RepeatMasker	Unknown	1311473	1311951	1078	+	NA	Tstart=794;Tend=1073;ID=RND-1_FAMILY-299;shortTE=F
CM029546.1	RepeatMasker	Unknown	1311973	1312219	1557	+	NA	Tstart=949;Tend=1334;ID=RND-5_FAMILY-1487;shortTE=F
CM029546.1	RepeatMasker	SINE	1312752	1312972	1262	+	NA	Tstart=836;Tend=1055;ID=RND-6_FAMILY-1645;shortTE=F
CM029546.1	RepeatMasker	Unknown	1312765	1313030	942	-	NA	Tstart=1715;Tend=1978;ID=RND-1_FAMILY-379;shortTE=F
CM029546.1	RepeatMasker	Unknown	1315728	1315978	769	-	NA	Tstart=2156;Tend=2403;ID=RND-1_FAMILY-150;shortTE=F
CM029546.1	RepeatMasker	DNA/hAT-Charlie	1315755	1315968	1438	-	NA	Tstart=956;Tend=1169;ID=RND-6_FAMILY-6777;shortTE=F
CM029546.1	RepeatMasker	Unknown	1316517	1316783	1354	+	NA	Tstart=816;Tend=1089;ID=RND-5_FAMILY-153;shortTE=F
CM029546.1	RepeatMasker	Unknown	1316567	1316787	1746	-	NA	Tstart=947;Tend=1169;ID=RND-5_FAMILY-1487;shortTE=F
CM029546.1	RepeatMasker	DNA	1316570	1316813	1285	-	NA	Tstart=320;Tend=566;ID=RND-6_FAMILY-1340;shortTE=F
CM029546.1	RepeatMasker	Unknown	1317024	1317374	494	-	NA	Tstart=1056;Tend=1484;ID=RND-6_FAMILY-6551;shortTE=F
CM029546.1	RepeatMasker	Unknown	1317993	1318099	650	-	NA	Tstart=917;Tend=1024;ID=RND-6_FAMILY-656;shortTE=F
CM029546.1	RepeatMasker	LTR/ERV1	1318172	1318390	1606	-	NA	Tstart=845;Tend=1061;ID=RND-6_FAMILY-1988;shortTE=F
CM029546.1	RepeatMasker	Unknown	1318404	1319086	400	+	NA	Tstart=679;Tend=2366;ID=RND-1_FAMILY-119;shortTE=F;TEgroup=ctg_1|RND-1_FAMILY-119|1
CM029546.1	RepeatMasker	Unknown	1319918	1320558	5187	-	NA	Tstart=868;Tend=1542;ID=RND-1_FAMILY-249;shortTE=F
CM029546.1	RepeatMasker	Unknown	1320723	1321149	2938	-	NA	Tstart=1308;Tend=1734;ID=RND-1_FAMILY-215;shortTE=F
CM029546.1	RepeatMasker	LTR/ERV1	1323301	1323975	1500	-	NA	Tstart=846;Tend=1655;ID=RND-6_FAMILY-1988;shortTE=F;TEgroup=ctg_1|RND-6_FAMILY-1988|3
CM029546.1	RepeatMasker	SINE	1323976	1324134	1258	-	NA	Tstart=859;Tend=1017;ID=RND-6_FAMILY-1645;shortTE=F
CM029546.1	RepeatMasker	DNA/TcMar-Mariner	1324950	1325709	982	-	NA	Tstart=1;Tend=1298;ID=mariner-n6_lmi;shortTE=F
CM029546.1	RepeatMasker	Unknown	1325928	1326059	669	+	NA	Tstart=486;Tend=626;ID=RND-6_FAMILY-7922;shortTE=F
CM029546.1	RepeatMasker	Unknown	1327086	1327476	2526	+	NA	Tstart=845;Tend=1234;ID=RND-6_FAMILY-1297;shortTE=F
CM029546.1	RepeatMasker	Unknown	1328208	1328387	1400	-	NA	Tstart=919;Tend=1101;ID=RND-1_FAMILY-151;shortTE=F
CM029546.1	RepeatMasker	Unknown	1328600	1328749	1243	+	NA	Tstart=2825;Tend=2973;ID=RND-6_FAMILY-600;shortTE=F
CM029546.1	RepeatMasker	LINE/L2	1328952	1329122	1291	+	NA	Tstart=2544;Tend=2715;ID=RND-5_FAMILY-925;shortTE=F
CM029546.1	RepeatMasker	Unknown	1329563	1329817	1541	+	NA	Tstart=951;Tend=1158;ID=RND-5_FAMILY-1487;shortTE=F
CM029546.1	RepeatMasker	DNA	1329596	1329855	1415	+	NA	Tstart=754;Tend=1012;ID=RND-6_FAMILY-1340;shortTE=F
CM029546.1	RepeatMasker	DNA/hAT-Charlie	1331790	1332007	1161	+	NA	Tstart=953;Tend=1172;ID=RND-6_FAMILY-6777;shortTE=F
CM029546.1	RepeatMasker	Unknown	1332815	1333207	816	-	NA	Tstart=2539;Tend=2944;ID=RND-6_FAMILY-1277;shortTE=F
CM029546.1	RepeatMasker	LINE/L2	1335212	1335857	5069	+	NA	Tstart=803;Tend=1446;ID=RND-6_FAMILY-5092;shortTE=F
CM029546.1	RepeatMasker	Unknown	1336205	1336321	449	+	NA	Tstart=1883;Tend=1992;ID=RND-6_FAMILY-7922;shortTE=F
CM029546.1	RepeatMasker	Unknown	1336341	1336462	442	+	NA	Tstart=1135;Tend=1263;ID=RND-1_FAMILY-266;shortTE=F
CM029546.1	RepeatMasker	Unknown	1336474	1337330	7169	-	NA	Tstart=926;Tend=1778;ID=RND-1_FAMILY-400;shortTE=F
CM029546.1	RepeatMasker	Unknown	1337685	1337929	1089	+	NA	Tstart=1004;Tend=1203;ID=RND-6_FAMILY-118;shortTE=F
CM029546.1	RepeatMasker	Unknown	1337922	1338595	2061	-	NA	Tstart=814;Tend=1483;ID=RND-4_FAMILY-12;shortTE=F
CM029546.1	RepeatMasker	Unknown	1338728	1339119	1543	-	NA	Tstart=1096;Tend=1485;ID=RND-6_FAMILY-2174;shortTE=F
CM029546.1	RepeatMasker	Unknown	1339965	1340655	1560	+	NA	Tstart=211;Tend=1290;ID=RND-6_FAMILY-7320;shortTE=F
CM029546.1	RepeatMasker	DNA/hAT-Charlie	1340946	1341165	1535	-	NA	Tstart=959;Tend=1175;ID=RND-6_FAMILY-6777;shortTE=F
CM029546.1	RepeatMasker	Unknown	1341301	1341405	505	-	NA	Tstart=909;Tend=1015;ID=RND-1_FAMILY-801;shortTE=F
CM029546.1	RepeatMasker	Unknown	1341315	1341467	606	+	NA	Tstart=2338;Tend=2478;ID=RND-1_FAMILY-56;shortTE=F
CM029546.1	RepeatMasker	LINE/Penelope	1341506	1342634	4871	+	NA	Tstart=2195;Tend=3342;ID=RND-6_FAMILY-3148;shortTE=F;TEgroup=ctg_1|RND-6_FAMILY-3148|2
CM029546.1	RepeatMasker	LINE/Penelope	1342761	1342917	1117	+	NA	Tstart=2339;Tend=2518;ID=RND-6_FAMILY-3148;shortTE=F
CM029546.1	RepeatMasker	Unknown	1343390	1343554	521	+	NA	Tstart=634;Tend=796;ID=RND-6_FAMILY-1035;shortTE=F
CM029546.1	RepeatMasker	Unknown	1343560	1344031	3077	+	NA	Tstart=723;Tend=1186;ID=RND-1_FAMILY-531;shortTE=F
CM029546.1	RepeatMasker	Unknown	1344038	1344300	1024	-	NA	Tstart=2263;Tend=2530;ID=RND-5_FAMILY-93;shortTE=F
CM029546.1	RepeatMasker	Unknown	1344485	1344741	1284	-	NA	Tstart=856;Tend=1114;ID=RND-6_FAMILY-5676;shortTE=F
CM029546.1	RepeatMasker	DNA/hAT-Charlie	1345064	1345270	1402	-	NA	Tstart=957;Tend=1163;ID=RND-6_FAMILY-6777;shortTE=F
CM029546.1	RepeatMasker	Unknown	1345655	1345778	550	-	NA	Tstart=2348;Tend=2472;ID=RND-1_FAMILY-56;shortTE=F
CM029546.1	RepeatMasker	Unknown	1345664	1345803	572	+	NA	Tstart=1946;Tend=2049;ID=RND-1_FAMILY-801;shortTE=F
CM029546.1	RepeatMasker	Unknown	1345967	1346075	858	-	NA	Tstart=917;Tend=1025;ID=RND-6_FAMILY-656;shortTE=F
CM029546.1	RepeatMasker	Unknown	1346687	1347124	1979	+	NA	Tstart=828;Tend=1240;ID=RND-4_FAMILY-875;shortTE=F
CM029546.1	RepeatMasker	LTR/ERV1	1347167	1347410	1628	-	NA	Tstart=842;Tend=1084;ID=RND-6_FAMILY-1988;shortTE=F
CM029546.1	RepeatMasker	Unknown	1347651	1347803	900	-	NA	Tstart=1791;Tend=1954;ID=RND-5_FAMILY-1633;shortTE=F
CM029546.1	RepeatMasker	Unknown	1348441	1348544	591	-	NA	Tstart=1019;Tend=1118;ID=RND-5_FAMILY-153;shortTE=F
CM029546.1	RepeatMasker	Unknown	1348798	1348962	871	-	NA	Tstart=930;Tend=1101;ID=RND-1_FAMILY-232;shortTE=F
CM029546.1	RepeatMasker	Unknown	1348999	1349492	729	-	NA	Tstart=980;Tend=1360;ID=RND-6_FAMILY-7320;shortTE=F;TEgroup=ctg_1|RND-6_FAMILY-7320|1
CM029546.1	RepeatMasker	Unknown	1349492	1349927	2066	+	NA	Tstart=899;Tend=1347;ID=RND-6_FAMILY-2652;shortTE=F
CM029546.1	RepeatMasker	Unknown	1351100	1351413	2421	-	NA	Tstart=676;Tend=1069;ID=RND-5_FAMILY-4284;shortTE=F
CM029546.1	RepeatMasker	Unknown	1351716	1352501	4237	+	NA	Tstart=1006;Tend=1774;ID=RND-1_FAMILY-843;shortTE=F
CM029546.1	RepeatMasker	Unknown	1352806	1352939	455	+	NA	Tstart=963;Tend=1202;ID=RND-1_FAMILY-102;shortTE=F;TEgroup=ctg_1|RND-1_FAMILY-102|1
CM029546.1	RepeatMasker	Unknown	1353204	1353561	1824	+	NA	Tstart=942;Tend=1289;ID=RND-1_FAMILY-232;shortTE=F
CM029546.1	RepeatMasker	Unknown	1353942	1354379	3359	-	NA	Tstart=942;Tend=1809;ID=RND-6_FAMILY-7320;shortTE=F
CM029546.1	RepeatMasker	Unknown	1354639	1354963	2190	-	NA	Tstart=934;Tend=1263;ID=RND-6_FAMILY-2344;shortTE=F
CM029546.1	RepeatMasker	Unknown	1354936	1355142	1419	+	NA	Tstart=4277;Tend=4485;ID=RND-6_FAMILY-1277;shortTE=F
CM029546.1	RepeatMasker	DNA/CMC-EnSpm	1355157	1355302	635	+	NA	Tstart=3806;Tend=3949;ID=RND-6_FAMILY-9514;shortTE=F
CM029546.1	RepeatMasker	LTR/ERV1	1355732	1356237	2295	+	NA	Tstart=846;Tend=1303;ID=RND-6_FAMILY-1988;shortTE=F
CM029546.1	RepeatMasker	LINE/L2	1356229	1356848	3634	-	NA	Tstart=1430;Tend=2021;ID=RND-6_FAMILY-1687;shortTE=F
CM029546.1	RepeatMasker	Unknown	1357347	1357447	777	+	NA	Tstart=1098;Tend=1198;ID=RND-1_FAMILY-210;shortTE=F
CM029546.1	RepeatMasker	Unknown	1357560	1357731	1026	-	NA	Tstart=1544;Tend=1717;ID=RND-1_FAMILY-363;shortTE=F
CM029546.1	RepeatMasker	Unknown	1357772	1359249	4172	-	NA	Tstart=982;Tend=2358;ID=RND-1_FAMILY-119;shortTE=F
CM029546.1	RepeatMasker	Unknown	1359264	1359475	1061	-	NA	Tstart=866;Tend=1078;ID=RND-4_FAMILY-875;shortTE=F
CM029546.1	RepeatMasker	SINE	1359975	1360189	1554	+	NA	Tstart=840;Tend=1054;ID=RND-6_FAMILY-1645;shortTE=F
CM029546.1	RepeatMasker	Unknown	1360634	1360737	726	+	NA	Tstart=917;Tend=1023;ID=RND-4_FAMILY-1013;shortTE=F
CM029546.1	RepeatMasker	Unknown	1360756	1360863	403	+	NA	Tstart=699;Tend=796;ID=RND-6_FAMILY-7543;shortTE=F
CM029546.1	RepeatMasker	Unknown	1360950	1361231	2412	+	NA	Tstart=746;Tend=1036;ID=RND-4_FAMILY-349;shortTE=F
CM029546.1	RepeatMasker	DNA	1361329	1361600	896	+	NA	Tstart=1427;Tend=1705;ID=RND-1_FAMILY-196;shortTE=F
CM029546.1	RepeatMasker	SINE	1361383	1361642	1530	+	NA	Tstart=837;Tend=1096;ID=RND-6_FAMILY-1645;shortTE=F
CM029546.1	RepeatMasker	Unknown	1362035	1362202	606	-	NA	Tstart=912;Tend=1058;ID=RND-1_FAMILY-801;shortTE=F
CM029546.1	RepeatMasker	Unknown	1362093	1362237	489	+	NA	Tstart=2332;Tend=2469;ID=RND-1_FAMILY-56;shortTE=F
CM029546.1	RepeatMasker	Unknown	1362290	1362508	840	-	NA	Tstart=2204;Tend=2432;ID=RND-6_FAMILY-2528;shortTE=F
CM029546.1	RepeatMasker	RC/Helitron	1362541	1363305	5291	-	NA	Tstart=1464;Tend=2186;ID=RND-4_FAMILY-19;shortTE=F
CM029546.1	RepeatMasker	LTR/ERV1	1363416	1363709	1268	+	NA	Tstart=845;Tend=1106;ID=RND-6_FAMILY-1988;shortTE=F;TEgroup=ctg_1|RND-6_FAMILY-1988|4
CM029546.1	RepeatMasker	DNA/hAT-Charlie	1363450	1363668	1567	-	NA	Tstart=954;Tend=1172;ID=RND-6_FAMILY-6777;shortTE=F
CM029546.1	RepeatMasker	LINE/L2	1363809	1364004	1597	-	NA	Tstart=2043;Tend=2240;ID=RND-5_FAMILY-2510;shortTE=F
CM029546.1	RepeatMasker	Unknown	1364609	1365376	1427	-	NA	Tstart=907;Tend=1830;ID=RND-1_FAMILY-16;shortTE=F;TEgroup=ctg_1|RND-1_FAMILY-16|1
CM029546.1	RepeatMasker	DNA/CMC-EnSpm	1365543	1365724	532	-	NA	Tstart=3795;Tend=3979;ID=RND-6_FAMILY-9514;shortTE=F
CM029546.1	RepeatMasker	Unknown	1366067	1367054	8012	+	NA	Tstart=787;Tend=1792;ID=RND-1_FAMILY-299;shortTE=F
CM029546.1	RepeatMasker	LINE/L2	1367156	1367411	1218	-	NA	Tstart=1770;Tend=2025;ID=RND-6_FAMILY-6312;shortTE=F
CM029546.1	RepeatMasker	LTR/ERV1	1367192	1367871	2744	-	NA	Tstart=1087;Tend=1765;ID=RND-6_FAMILY-1988;shortTE=F
CM029546.1	RepeatMasker	LTR/ERV1	1368515	1369045	2285	+	NA	Tstart=843;Tend=1309;ID=RND-6_FAMILY-1988;shortTE=F
CM029546.1	RepeatMasker	Unknown	1368826	1369079	1298	+	NA	Tstart=1222;Tend=1461;ID=RND-1_FAMILY-530;shortTE=F
CM029546.1	RepeatMasker	Unknown	1369318	1369510	495	-	NA	Tstart=2228;Tend=2429;ID=RND-6_FAMILY-2528;shortTE=T;TEgroup=ctg_1|RND-6_FAMILY-2528|2
CM029546.1	RepeatMasker	Unknown	1369518	1369693	725	+	NA	Tstart=974;Tend=1106;ID=RND-6_FAMILY-5354;shortTE=F
CM029546.1	RepeatMasker	Unknown	1369810	1370496	2338	+	NA	Tstart=813;Tend=1483;ID=RND-4_FAMILY-12;shortTE=F
CM029546.1	RepeatMasker	Unknown	1370588	1370919	2478	+	NA	Tstart=829;Tend=1166;ID=RND-6_FAMILY-41;shortTE=F
CM029546.1	RepeatMasker	Unknown	1371188	1371312	728	-	NA	Tstart=2817;Tend=2922;ID=RND-6_FAMILY-4261;shortTE=F
CM029546.1	RepeatMasker	Unknown	1371458	1371723	1089	+	NA	Tstart=903;Tend=1128;ID=RND-6_FAMILY-4030;shortTE=F
CM029546.1	RepeatMasker	Unknown	1371782	1371944	589	-	NA	Tstart=807;Tend=969;ID=RND-6_FAMILY-2231;shortTE=F
CM029546.1	RepeatMasker	Unknown	1372007	1372253	997	+	NA	Tstart=3204;Tend=3450;ID=RND-6_FAMILY-2528;shortTE=F
CM029546.1	RepeatMasker	LTR/ERV1	1372045	1372266	1664	+	NA	Tstart=842;Tend=1063;ID=RND-6_FAMILY-1988;shortTE=F
CM029546.1	RepeatMasker	LINE/L2	1373196	1373493	2417	-	NA	Tstart=5414;Tend=5713;ID=RND-5_FAMILY-10;shortTE=F
CM029546.1	RepeatMasker	Unknown	1373502	1373886	2257	-	NA	Tstart=838;Tend=1205;ID=RND-4_FAMILY-875;shortTE=F
CM029546.1	RepeatMasker	LTR/ERV1	1374594	1374766	1177	+	NA	Tstart=1090;Tend=1264;ID=RND-6_FAMILY-1988;shortTE=F
CM029546.1	RepeatMasker	LINE/L2	1374771	1375179	2624	-	NA	Tstart=1475;Tend=1866;ID=RND-6_FAMILY-5865;shortTE=F
CM029546.1	RepeatMasker	Unknown	1376013	1376272	1234	-	NA	Tstart=4191;Tend=4463;ID=RND-6_FAMILY-1277;shortTE=F
CM029546.1	RepeatMasker	DNA/hAT-Tip100	1376326	1376490	666	-	NA	Tstart=852;Tend=1028;ID=RND-5_FAMILY-2940;shortTE=F
CM029546.1	RepeatMasker	Unknown	1376877	1377369	2067	-	NA	Tstart=1127;Tend=1673;ID=RND-5_FAMILY-1838;shortTE=F
CM029546.1	RepeatMasker	DNA	1377472	1377700	989	+	NA	Tstart=348;Tend=597;ID=RND-6_FAMILY-1340;shortTE=F
CM029546.1	RepeatMasker	Unknown	1377791	1377972	1445	+	NA	Tstart=2244;Tend=2425;ID=RND-6_FAMILY-1277;shortTE=F
CM029546.1	RepeatMasker	Unknown	1378065	1378412	897	-	NA	Tstart=285;Tend=563;ID=RND-1_FAMILY-222;shortTE=F
CM029546.1	RepeatMasker	Unknown	1378168	1378415	1607	+	NA	Tstart=891;Tend=1139;ID=RND-6_FAMILY-5246;shortTE=F
CM029546.1	RepeatMasker	LTR/ERV1	1378200	1378454	1563	-	NA	Tstart=1053;Tend=1305;ID=RND-6_FAMILY-1988;shortTE=F
CM029546.1	RepeatMasker	LTR/ERV1	1379136	1379571	2289	+	NA	Tstart=846;Tend=1339;ID=RND-6_FAMILY-1988;shortTE=F
CM029546.1	RepeatMasker	Unknown	1379648	1379772	481	-	NA	Tstart=1861;Tend=1980;ID=RND-6_FAMILY-3929;shortTE=F
CM029546.1	RepeatMasker	SINE	1380317	1380526	1378	-	NA	Tstart=845;Tend=1054;ID=RND-6_FAMILY-1645;shortTE=F
CM029546.1	RepeatMasker	DNA/Academ-1	1380592	1380705	493	+	NA	Tstart=992;Tend=1099;ID=RND-5_FAMILY-346;shortTE=F
CM029546.1	RepeatMasker	Unknown	1380706	1381343	3166	+	NA	Tstart=5158;Tend=6054;ID=RND-1_FAMILY-108;shortTE=F;TEgroup=ctg_1|RND-1_FAMILY-108|5
CM029546.1	RepeatMasker	Unknown	1381929	1382055	673	+	NA	Tstart=2365;Tend=2490;ID=RND-6_FAMILY-9584;shortTE=F
CM029546.1	RepeatMasker	Unknown	1382224	1382343	558	+	NA	Tstart=2311;Tend=2428;ID=RND-5_FAMILY-3489;shortTE=F
CM029546.1	RepeatMasker	Unknown	1382521	1383450	3726	-	NA	Tstart=985;Tend=1889;ID=RND-6_FAMILY-6551;shortTE=F
CM029546.1	RepeatMasker	Unknown	1384027	1384148	625	-	NA	Tstart=956;Tend=1074;ID=RND-1_FAMILY-282;shortTE=F
CM029546.1	RepeatMasker	Unknown	1384359	1384610	1371	-	NA	Tstart=923;Tend=1148;ID=RND-6_FAMILY-5246;shortTE=F
CM029546.1	RepeatMasker	Unknown	1385297	1385874	880	-	NA	Tstart=5157;Tend=6045;ID=RND-1_FAMILY-108;shortTE=F;TEgroup=ctg_1|RND-1_FAMILY-108|6
CM029546.1	RepeatMasker	Unknown	1386621	1386863	1658	+	NA	Tstart=817;Tend=1146;ID=RND-4_FAMILY-12;shortTE=F
CM029546.1	RepeatMasker	Unknown	1388079	1388218	682	-	NA	Tstart=924;Tend=1054;ID=RND-1_FAMILY-801;shortTE=F
CM029546.1	RepeatMasker	Unknown	1388633	1389382	5977	-	NA	Tstart=1016;Tend=1760;ID=RND-4_FAMILY-218;shortTE=F
CM029546.1	RepeatMasker	LINE/L2	1390038	1390521	3860	+	NA	Tstart=3589;Tend=4084;ID=RND-5_FAMILY-800;shortTE=F
CM029546.1	RepeatMasker	Unknown	1390915	1391669	1968	+	NA	Tstart=1121;Tend=1813;ID=RND-1_FAMILY-58;shortTE=F
CM029546.1	RepeatMasker	LINE/L2	1392758	1392996	855	+	NA	Tstart=4733;Tend=4993;ID=RND-5_FAMILY-643;shortTE=F
CM029546.1	RepeatMasker	Unknown	1393334	1393480	527	+	NA	Tstart=2570;Tend=2727;ID=RND-1_FAMILY-512;shortTE=F
CM029546.1	RepeatMasker	Unknown	1394244	1394435	670	+	NA	Tstart=2296;Tend=2465;ID=RND-1_FAMILY-56;shortTE=F
CM029546.1	RepeatMasker	Unknown	1394732	1394951	1741	+	NA	Tstart=902;Tend=1122;ID=RND-6_FAMILY-425;shortTE=F
CM029546.1	RepeatMasker	Unknown	1395358	1395476	725	-	NA	Tstart=2823;Tend=2911;ID=RND-6_FAMILY-4261;shortTE=F
CM029546.1	RepeatMasker	LTR/Pao	1395534	1395777	569	-	NA	Tstart=2324;Tend=2570;ID=RND-4_FAMILY-53;shortTE=F
CM029546.1	RepeatMasker	Unknown	1395570	1395777	1690	+	NA	Tstart=959;Tend=1166;ID=RND-5_FAMILY-1487;shortTE=F
CM029546.1	RepeatMasker	Unknown	1395826	1396233	3278	-	NA	Tstart=964;Tend=1378;ID=RND-3_FAMILY-549;shortTE=F
CM029546.1	RepeatMasker	LINE/L2	1396224	1396361	646	+	NA	Tstart=3192;Tend=3331;ID=DAPHNE-7_HMM;shortTE=F
CM029546.1	RepeatMasker	Unknown	1396395	1396865	1275	-	NA	Tstart=1343;Tend=1821;ID=RND-5_FAMILY-1838;shortTE=F
CM029546.1	RepeatMasker	Unknown	1397775	1398014	1731	-	NA	Tstart=922;Tend=1162;ID=RND-6_FAMILY-3469;shortTE=F
CM029546.1	RepeatMasker	LINE/I-Jockey	1397999	1398471	3703	-	NA	Tstart=2782;Tend=3257;ID=RND-6_FAMILY-2262;shortTE=F
CM029546.1	RepeatMasker	Unknown	1398976	1399936	7600	-	NA	Tstart=931;Tend=1893;ID=RND-6_FAMILY-1216;shortTE=F
CM029546.1	RepeatMasker	LTR/ERV1	1400360	1400579	1747	+	NA	Tstart=843;Tend=1062;ID=RND-6_FAMILY-1988;shortTE=F
CM029546.1	RepeatMasker	Unknown	1400778	1401061	2447	-	NA	Tstart=753;Tend=1036;ID=RND-4_FAMILY-349;shortTE=F
CM029546.1	RepeatMasker	Unknown	1402042	1402321	1704	-	NA	Tstart=830;Tend=1118;ID=RND-4_FAMILY-875;shortTE=F
CM029546.1	RepeatMasker	Unknown	1402946	1403341	728	-	NA	Tstart=540;Tend=1245;ID=RND-4_FAMILY-875;shortTE=F;TEgroup=ctg_1|RND-4_FAMILY-875|11
CM029546.1	RepeatMasker	Unknown	1403098	1403346	1883	+	NA	Tstart=856;Tend=1076;ID=RND-6_FAMILY-5676;shortTE=F
CM029546.1	RepeatMasker	DNA/TcMar-Pogo	1403126	1403375	776	+	NA	Tstart=1889;Tend=2140;ID=RND-6_FAMILY-3089;shortTE=F
CM029546.1	RepeatMasker	Unknown	1403477	1403740	1883	-	NA	Tstart=1008;Tend=1253;ID=RND-1_FAMILY-234;shortTE=F
CM029546.1	RepeatMasker	Unknown	1403904	1404343	3308	+	NA	Tstart=854;Tend=1282;ID=RND-6_FAMILY-43;shortTE=F
CM029546.1	RepeatMasker	LTR/ERV1	1404870	1405405	861	+	NA	Tstart=847;Tend=1305;ID=RND-6_FAMILY-1988;shortTE=F;TEgroup=ctg_1|RND-6_FAMILY-1988|5
CM029546.1	RepeatMasker	LTR/ERV1	1405975	1406222	1453	-	NA	Tstart=1514;Tend=1762;ID=RND-6_FAMILY-1988;shortTE=F
CM029546.1	RepeatMasker	Unknown	1406223	1406457	1790	-	NA	Tstart=445;Tend=1194;ID=RND-5_FAMILY-1487;shortTE=F
CM029546.1	RepeatMasker	DNA/Academ-1	1406769	1406994	481	+	NA	Tstart=1657;Tend=1857;ID=RND-6_FAMILY-2507;shortTE=F
CM029546.1	RepeatMasker	LINE/L2	1407353	1407655	2544	+	NA	Tstart=4717;Tend=5019;ID=RND-5_FAMILY-714;shortTE=F
CM029546.1	RepeatMasker	LINE/L2	1407660	1408030	2535	+	NA	Tstart=4650;Tend=5016;ID=RND-5_FAMILY-643;shortTE=F
CM029546.1	RepeatMasker	LINE/L2	1408041	1408335	2456	+	NA	Tstart=4790;Tend=5084;ID=RND-1_FAMILY-157;shortTE=F
CM029546.1	RepeatMasker	Unknown	1408720	1408830	681	+	NA	Tstart=2823;Tend=2911;ID=RND-6_FAMILY-4261;shortTE=F
CM029546.1	RepeatMasker	Unknown	1409820	1409926	749	-	NA	Tstart=2819;Tend=2911;ID=RND-6_FAMILY-4261;shortTE=F
CM029546.1	RepeatMasker	DNA/hAT-Charlie	1410095	1410271	1213	-	NA	Tstart=956;Tend=1136;ID=RND-6_FAMILY-6777;shortTE=F
CM029546.1	RepeatMasker	Unknown	1410513	1410762	2089	+	NA	Tstart=919;Tend=1168;ID=RND-6_FAMILY-3469;shortTE=F
CM029546.1	RepeatMasker	RC/Helitron	1410796	1411638	5496	-	NA	Tstart=1359;Tend=2237;ID=RND-4_FAMILY-19;shortTE=F
CM029546.1	RepeatMasker	Unknown	1411673	1411903	1203	-	NA	Tstart=1004;Tend=1230;ID=RND-4_FAMILY-875;shortTE=F
CM029546.1	RepeatMasker	LTR/ERV1	1412198	1412429	1624	+	NA	Tstart=831;Tend=1062;ID=RND-6_FAMILY-1988;shortTE=F
CM029546.1	RepeatMasker	Unknown	1412654	1413154	4082	+	NA	Tstart=878;Tend=1371;ID=RND-1_FAMILY-204;shortTE=F
CM029546.1	RepeatMasker	Unknown	1413894	1414847	7138	-	NA	Tstart=931;Tend=1888;ID=RND-6_FAMILY-1216;shortTE=F
CM029546.1	RepeatMasker	Unknown	1415417	1415567	894	+	NA	Tstart=4177;Tend=4318;ID=RND-1_FAMILY-427;shortTE=F
CM029546.1	RepeatMasker	Unknown	1415565	1415901	1664	+	NA	Tstart=910;Tend=1230;ID=RND-1_FAMILY-580;shortTE=F
CM029546.1	RepeatMasker	Unknown	1417045	1417201	581	+	NA	Tstart=2839;Tend=3010;ID=RND-5_FAMILY-3489;shortTE=F
CM029546.1	RepeatMasker	Unknown	1418365	1418542	611	+	NA	Tstart=867;Tend=1046;ID=RND-6_FAMILY-2328;shortTE=F
CM029546.1	RepeatMasker	Unknown	1418614	1419050	2635	+	NA	Tstart=1961;Tend=2391;ID=RND-5_FAMILY-727;shortTE=F
CM029546.1	RepeatMasker	Unknown	1422855	1423635	5856	+	NA	Tstart=903;Tend=1705;ID=RND-6_FAMILY-535;shortTE=F
CM029546.1	RepeatMasker	Unknown	1423839	1424116	1664	-	NA	Tstart=950;Tend=1168;ID=RND-5_FAMILY-1487;shortTE=F
CM029546.1	RepeatMasker	LINE/L2	1424309	1424421	811	+	NA	Tstart=2926;Tend=3038;ID=RND-5_FAMILY-1091;shortTE=F
CM029546.1	RepeatMasker	Unknown	1424712	1424995	1423	+	NA	Tstart=873;Tend=1120;ID=RND-5_FAMILY-153;shortTE=F;TEgroup=ctg_1|RND-5_FAMILY-153|2
CM029546.1	RepeatMasker	Unknown	1425541	1425699	598	-	NA	Tstart=122;Tend=238;ID=RND-6_FAMILY-1499;shortTE=T;TEgroup=ctg_1|RND-6_FAMILY-1499|1
CM029546.1	RepeatMasker	Unknown	1425821	1426004	840	+	NA	Tstart=2208;Tend=2395;ID=RND-6_FAMILY-2528;shortTE=F
CM029546.1	RepeatMasker	Unknown	1425833	1426030	606	-	NA	Tstart=1002;Tend=1203;ID=RND-6_FAMILY-118;shortTE=F
CM029546.1	RepeatMasker	Unknown	1426929	1427139	685	+	NA	Tstart=2078;Tend=2315;ID=RND-1_FAMILY-587;shortTE=F
CM029546.1	RepeatMasker	LINE/L2	1427151	1427415	2104	+	NA	Tstart=3586;Tend=3851;ID=RND-1_FAMILY-664;shortTE=F
CM029546.1	RepeatMasker	LINE/L2	1428034	1428256	752	+	NA	Tstart=1761;Tend=1989;ID=RND-6_FAMILY-6312;shortTE=F
CM029546.1	RepeatMasker	DNA/CMC-EnSpm	1429589	1429855	1094	+	NA	Tstart=4162;Tend=4420;ID=RND-6_FAMILY-9514;shortTE=F
CM029546.1	RepeatMasker	DNA	1429640	1430303	2300	+	NA	Tstart=351;Tend=1018;ID=RND-6_FAMILY-1340;shortTE=F
CM029546.1	RepeatMasker	Unknown	1430602	1430851	1264	+	NA	Tstart=915;Tend=1166;ID=RND-5_FAMILY-1487;shortTE=F
CM029546.1	RepeatMasker	Unknown	1430638	1430874	1489	-	NA	Tstart=882;Tend=1122;ID=RND-6_FAMILY-425;shortTE=F
CM029546.1	RepeatMasker	Unknown	1431087	1431227	889	-	NA	Tstart=6387;Tend=6528;ID=RND-6_FAMILY-825;shortTE=F
CM029546.1	RepeatMasker	LTR/ERV1	1431308	1431578	1392	+	NA	Tstart=1080;Tend=1305;ID=RND-6_FAMILY-1988;shortTE=F
CM029546.1	RepeatMasker	Unknown	1431316	1431614	1209	-	NA	Tstart=837;Tend=1091;ID=RND-5_FAMILY-153;shortTE=F
CM029546.1	RepeatMasker	Unknown	1432202	1432394	1151	-	NA	Tstart=2254;Tend=2424;ID=RND-6_FAMILY-1277;shortTE=F
CM029546.1	RepeatMasker	DNA/hAT-Charlie	1432443	1432647	1356	-	NA	Tstart=953;Tend=1172;ID=RND-6_FAMILY-6777;shortTE=F
CM029546.1	RepeatMasker	Unknown	1432738	1433038	2559	-	NA	Tstart=746;Tend=1048;ID=RND-4_FAMILY-349;shortTE=F
CM029546.1	RepeatMasker	Unknown	1433293	1433458	611	+	NA	Tstart=864;Tend=1168;ID=RND-6_FAMILY-41;shortTE=F;TEgroup=ctg_1|RND-6_FAMILY-41|1
CM029546.1	RepeatMasker	LINE/L2	1433591	1433818	1561	-	NA	Tstart=1654;Tend=1897;ID=RND-5_FAMILY-2725;shortTE=F
CM029546.1	RepeatMasker	LINE/L2	1433827	1433966	987	-	NA	Tstart=808;Tend=947;ID=RND-6_FAMILY-5092;shortTE=F
CM029546.1	RepeatMasker	Unknown	1434307	1434511	1444	-	NA	Tstart=1430;Tend=1645;ID=RND-1_FAMILY-527;shortTE=F
CM029546.1	RepeatMasker	Unknown	1434631	1435276	2259	+	NA	Tstart=1843;Tend=2480;ID=RND-1_FAMILY-119;shortTE=F
CM029546.1	RepeatMasker	LTR/ERV1	1435450	1435650	1078	+	NA	Tstart=1532;Tend=1730;ID=RND-6_FAMILY-1988;shortTE=F
CM029546.1	RepeatMasker	Unknown	1435688	1435952	2308	-	NA	Tstart=970;Tend=1879;ID=RND-1_FAMILY-290;shortTE=F
CM029546.1	RepeatMasker	Unknown	1435986	1436148	1073	-	NA	Tstart=622;Tend=779;ID=RND-1_FAMILY-179;shortTE=F
CM029546.1	RepeatMasker	Unknown	1437034	1437169	583	-	NA	Tstart=874;Tend=1012;ID=RND-3_FAMILY-190;shortTE=F
CM029546.1	RepeatMasker	Unknown	1437371	1437546	408	-	NA	Tstart=909;Tend=1082;ID=RND-1_FAMILY-801;shortTE=F
CM029546.1	RepeatMasker	DNA/Academ-1	1437474	1437595	515	-	NA	Tstart=994;Tend=1123;ID=RND-5_FAMILY-346;shortTE=F
CM029546.1	RepeatMasker	Unknown	1437726	1437945	770	-	NA	Tstart=2288;Tend=2487;ID=RND-1_FAMILY-56;shortTE=F
CM029546.1	RepeatMasker	Unknown	1438824	1439053	1646	+	NA	Tstart=900;Tend=1122;ID=RND-6_FAMILY-425;shortTE=F
CM029546.1	RepeatMasker	DNA	1438831	1439097	1181	-	NA	Tstart=311;Tend=566;ID=RND-6_FAMILY-1340;shortTE=F
CM029546.1	RepeatMasker	Unknown	1439287	1439603	1050	-	NA	Tstart=584;Tend=1151;ID=RND-6_FAMILY-2033;shortTE=F
CM029546.1	RepeatMasker	Unknown	1439772	1440035	1501	+	NA	Tstart=986;Tend=1226;ID=RND-6_FAMILY-2170;shortTE=F
CM029546.1	RepeatMasker	Unknown	1440286	1440525	980	-	NA	Tstart=959;Tend=1182;ID=RND-1_FAMILY-804;shortTE=F
CM029546.1	RepeatMasker	Unknown	1440495	1441188	2009	+	NA	Tstart=595;Tend=1347;ID=RND-5_FAMILY-2643;shortTE=F
CM029546.1	RepeatMasker	LTR/ERV1	1441626	1442090	2519	+	NA	Tstart=846;Tend=1306;ID=RND-6_FAMILY-1988;shortTE=F
CM029546.1	RepeatMasker	Unknown	1442091	1442217	2484	-	NA	Tstart=1873;Tend=2345;ID=RND-5_FAMILY-862;shortTE=F
CM029546.1	RepeatMasker	Unknown	1442569	1442811	2085	+	NA	Tstart=921;Tend=1169;ID=RND-6_FAMILY-3469;shortTE=F
CM029546.1	RepeatMasker	Unknown	1444016	1444118	428	-	NA	Tstart=2652;Tend=2756;ID=RND-6_FAMILY-3090;shortTE=F
CM029546.1	RepeatMasker	Unknown	1444027	1444139	667	+	NA	Tstart=2819;Tend=2911;ID=RND-6_FAMILY-4261;shortTE=F
CM029546.1	RepeatMasker	SINE	1445144	1445353	1356	-	NA	Tstart=838;Tend=1052;ID=RND-6_FAMILY-1645;shortTE=F
CM029546.1	RepeatMasker	Unknown	1449428	1449631	991	+	NA	Tstart=989;Tend=1185;ID=RND-5_FAMILY-481;shortTE=F
CM029546.1	RepeatMasker	Unknown	1451016	1451158	417	-	NA	Tstart=1023;Tend=1156;ID=RND-5_FAMILY-433;shortTE=F
CM029546.1	RepeatMasker	Unknown	1452719	1453049	2601	-	NA	Tstart=893;Tend=1232;ID=RND-5_FAMILY-120;shortTE=F
CM029546.1	RepeatMasker	Unknown	1453120	1453444	1725	+	NA	Tstart=901;Tend=1231;ID=RND-5_FAMILY-2310;shortTE=F
CM029546.1	RepeatMasker	Unknown	1453785	1453886	430	-	NA	Tstart=909;Tend=1013;ID=RND-1_FAMILY-801;shortTE=F
CM029546.1	RepeatMasker	Unknown	1453809	1453957	657	+	NA	Tstart=2352;Tend=2495;ID=RND-1_FAMILY-56;shortTE=F
CM029546.1	RepeatMasker	Unknown	1454648	1454752	589	+	NA	Tstart=2819;Tend=2909;ID=RND-6_FAMILY-4261;shortTE=F
CM029546.1	RepeatMasker	Unknown	1455188	1455360	558	-	NA	Tstart=791;Tend=1191;ID=RND-1_FAMILY-42;shortTE=T;TEgroup=ctg_1|RND-1_FAMILY-42|1
CM029546.1	RepeatMasker	Unknown	1455398	1456110	5165	-	NA	Tstart=850;Tend=1552;ID=RND-1_FAMILY-379;shortTE=F
CM029546.1	RepeatMasker	Unknown	1456336	1456478	739	-	NA	Tstart=1248;Tend=1378;ID=RND-6_FAMILY-6233;shortTE=F
CM029546.1	RepeatMasker	LINE/L2	1458703	1458816	615	+	NA	Tstart=1609;Tend=1709;ID=RND-5_FAMILY-2725;shortTE=F
CM029546.1	RepeatMasker	LTR/ERV1	1458941	1459189	1522	-	NA	Tstart=849;Tend=1099;ID=RND-6_FAMILY-1988;shortTE=F
CM029546.1	RepeatMasker	Unknown	1459337	1459467	1505	+	NA	Tstart=867;Tend=1067;ID=RND-5_FAMILY-866;shortTE=F
CM029546.1	RepeatMasker	LINE/L2	1460265	1460456	1128	+	NA	Tstart=843;Tend=1035;ID=RND-1_FAMILY-765;shortTE=F
CM029546.1	RepeatMasker	Unknown	1460468	1461025	3121	+	NA	Tstart=926;Tend=1462;ID=RND-1_FAMILY-613;shortTE=F
CM029546.1	RepeatMasker	Unknown	1461268	1461505	1551	-	NA	Tstart=907;Tend=1122;ID=RND-6_FAMILY-425;shortTE=F
CM029546.1	RepeatMasker	Unknown	1461989	1462661	5485	+	NA	Tstart=998;Tend=1679;ID=RND-6_FAMILY-6551;shortTE=F
CM029546.1	RepeatMasker	Unknown	1463065	1463288	1451	+	NA	Tstart=929;Tend=1151;ID=RND-6_FAMILY-5246;shortTE=F
CM029546.1	RepeatMasker	LTR/Pao	1463072	1463326	722	-	NA	Tstart=2281;Tend=2527;ID=RND-4_FAMILY-53;shortTE=F
CM029546.1	RepeatMasker	Unknown	1463865	1464544	4352	-	NA	Tstart=1781;Tend=2521;ID=RND-5_FAMILY-189;shortTE=F
CM029546.1	RepeatMasker	DNA/Crypton-I	1464638	1464800	1364	+	NA	Tstart=1009;Tend=1179;ID=RND-1_FAMILY-254;shortTE=F
CM029546.1	RepeatMasker	Unknown	1464934	1465082	665	+	NA	Tstart=1528;Tend=1679;ID=RND-6_FAMILY-1439;shortTE=F
[truncated: 466,053 more rows]
