# Supplementary material for: Transposon accumulation at xenobiotic gene family loci in aphids
Source: Genome Res. 2023 Oct;33(10):1718–33. doi: 10.1101/gr.277820.123 (PMC10691553; doi:10.1101/gr.277820.123)
Supplement: Supplement 13 [file Supplemental_File_S2.tar.gz › Supplemental_File_S2/myzusCerasi.filteredRepeats.gff]

Mc1	RepeatMasker	DNA/TcMar-Pogo	230040	230692	4424	+	.	ID="RND-1_FAMILY-339";Tend="1522";Tstart="895";shortTE="F";uid="fe43b393-55cb-4a62-97b2-a657b2a578cc"
Mc1	RepeatMasker	DNA/hAT-Charlie	40364	40709	1811	+	.	ID="RND-5_FAMILY-11314";Tend="1298";Tstart="907";shortTE="F";uid="113ff4bf-7881-40a8-af26-374b2b8c285f"
Mc1	RepeatMasker	LTR/Copia	201092	201265	1165	+	.	ID="RND-5_FAMILY-7636";Tend="797";Tstart="623";shortTE="F";uid="f6ee884b-af61-47b8-a602-d7733e52d164"
Mc1	RepeatMasker	DNA/hAT-hAT19	43656	43802	667	+	.	ID="RND-4_FAMILY-782";Tend="1000";Tstart="858";shortTE="F";uid="07605300-0fbe-446c-9240-bb59564287ba"
Mc1	RepeatMasker	DNA	86100	86414	695	+	.	ID="TTAA19_AP";Tend="360";Tstart="38";shortTE="F";uid="7ca84405-5694-4ce0-b55d-be217b914b22"
Mc1	RepeatMasker	DNA	250364	250771	2125	+	.	ID="DNA4-2_AP";Tend="769";Tstart="364";shortTE="F";uid="6bcd926b-8a6d-43a9-9b8d-3184a49cfc47"
Mc1	RepeatMasker	Unknown	84942	85243	450	+	.	ID="RND-5_FAMILY-9632";Tend="1143";Tstart="855";shortTE="F";uid="6e9c1482-da90-4b08-b2c4-5c6ef35a55fe"
Mc1	RepeatMasker	DNA/Ginger-1	85614	85796	610	+	.	ID="RND-1_FAMILY-4";Tend="931";Tstart="738";shortTE="F";uid="e5a31f92-b414-42fe-9100-902349a81adf"
Mc1	RepeatMasker	Unknown	4848	5075	746	+	.	ID="RND-6_FAMILY-16540";Tend="1201";Tstart="985";shortTE="F";uid="d68207fd-0045-40c4-8c31-6d55ed3c4895"
Mc1	RepeatMasker	Unknown	134590	134857	494	+	.	ID="RND-5_FAMILY-102";Tend="1037";Tstart="775";shortTE="F";uid="008adaec-44dd-4bdc-b35b-ceb836edf423"
Mc1	RepeatMasker	DNA/hAT-Tip100	41229	41747	2467	+	.	ID="RND-5_FAMILY-692";Tend="1478";Tstart="948";shortTE="F";uid="69916d6d-c3ed-40d9-8cc4-9caffcd753d1"
Mc1	RepeatMasker	DNA/TcMar-Tc1	52520	52752	860	+	.	ID="RND-6_FAMILY-3848";Tend="1120";Tstart="908";shortTE="F";uid="27785c20-a992-4dcc-82eb-143d8e15bd39"
Mc1	RepeatMasker	DNA	186310	186878	1542	+	.	ID="dna4-1_ap";Tend="820";Tstart="2";shortTE="F";uid="c9a57d5f-51b8-4bf8-b51c-67f01acc1118"
Mc1	RepeatMasker	DNA	85857	86051	425	+	.	ID="TTAA13B_AP";Tend="184";Tstart="1";shortTE="F";uid="9903a2f3-9a51-4d08-b327-4285a84426a2"
Mc1	RepeatMasker	DNA	124055	124208	417	+	.	ID="dna4-2_ap";Tend="164";Tstart="1";shortTE="F";uid="fa4836b3-b5a8-425f-8544-76667ef9cce8"
Mc1	RepeatMasker	DNA	249775	250110	1244	+	.	ID="DNA4-2_AP";Tend="349";Tstart="8";shortTE="F";uid="47dda3f4-f50f-4224-84d6-50f63612f1d1"
Mc1	RepeatMasker	DNA/hAT-Tip100	250169	250370	1443	+	.	ID="RND-1_FAMILY-194";Tend="200";Tstart="1";shortTE="F";uid="0749bb9c-5686-4aff-ba39-aae3781d9dc1"
Mc1	RepeatMasker	DNA/TcMar-Tc1	207564	207753	571	+	.	ID="RND-6_FAMILY-1215";TEgroup="ctg_1%7CRND-6_FAMILY-1215%7C1";Tend="5814";Tstart="5632";shortTE="T";uid="e3591e20-d104-4234-889d-2428207fb4fc"
Mc1	RepeatMasker	DNA/Merlin	28265	28561	647	+	.	ID="RND-6_FAMILY-834";Tend="1386";Tstart="1088";shortTE="F";uid="f0bff0ec-6f4a-49fe-9c9b-a4e77b66b172"
Mc1	RepeatMasker	DNA	130287	130638	1164	+	.	ID="DNA4-2_AP";Tend="769";Tstart="422";shortTE="F";uid="fc587844-302a-4387-9270-add8c70dbfbe"
Mc1	RepeatMasker	DNA	26807	27087	626	+	.	ID="dna4-2_ap";Tend="268";Tstart="1";shortTE="F";uid="11f576de-8e81-48bf-bb0e-e8433f2ac5ec"
Mc1	RepeatMasker	LINE/CR1	91484	91802	572	+	.	ID="RND-6_FAMILY-8810";Tend="439";Tstart="123";shortTE="F";uid="8d461ed3-8ec0-434e-a736-606715b888fe"
Mc1	RepeatMasker	Unknown	231086	231671	4419	+	.	ID="RND-1_FAMILY-26";Tend="1518";Tstart="910";shortTE="F";uid="de0017b7-8a11-4e71-bef6-b5cc11cabcf2"
Mc1	RepeatMasker	Retroposon?	9584	9695	445	+	.	ID="SINE2-1_AP";Tend="1760";Tstart="1641";shortTE="F";uid="9a8a4f9c-d3da-47d8-abaf-aa5e06d3d9fa"
Mc1	RepeatMasker	DNA/hAT-Tip100	77524	78114	1338	+	.	ID="RND-6_FAMILY-368";Tend="2188";Tstart="1589";shortTE="F";uid="d8fffbad-7ae8-41de-a69e-cf2872737e6f"
Mc1	RepeatMasker	DNA	240814	241556	3158	+	.	ID="DNA4-1_AP";Tend="823";Tstart="1";shortTE="F";uid="ccc82de0-5e72-47ab-9d06-162f4584e195"
Mc1	RepeatMasker	DNA/Ginger-1	80096	80489	691	-	.	ID="RND-6_FAMILY-3412";Tend="1068";Tstart="681";shortTE="F";uid="0debda2d-7090-4008-ad04-3cb73edfe94a"
Mc1	RepeatMasker	DNA	200876	201076	671	-	.	ID="DNA4-3_AP";Tend="486";Tstart="276";shortTE="F";uid="b8bf2798-fcdf-4cd7-b893-2c87f24bd6d9"
Mc1	RepeatMasker	DNA	127266	127666	708	-	.	ID="DNA4-3_AP";Tend="460";Tstart="27";shortTE="F";uid="deea52a3-64bd-4034-a106-54a1c9df3b02"
Mc1	RepeatMasker	DNA	233044	233566	1323	-	.	ID="ttaa25_ap";Tend="495";Tstart="19";shortTE="F";uid="c9789af5-222d-4bbb-ae8b-13046c8ee520"
Mc1	RepeatMasker	DNA/MULE-MuDR	63448	63607	546	-	.	ID="RND-6_FAMILY-14863";Tend="399";Tstart="259";shortTE="F";uid="771cedc0-d5ec-441a-b237-8cd84e629e24"
Mc1	RepeatMasker	DNA/hAT-Tip100	97631	98179	1352	-	.	ID="RND-6_FAMILY-368";Tend="2179";Tstart="1589";shortTE="F";uid="ca03813c-1ba3-49a8-98f9-7e17b5dcf52b"
Mc1	RepeatMasker	DNA/hAT-Tip100	125261	125494	741	-	.	ID="RND-6_FAMILY-3509";Tend="1360";Tstart="1140";shortTE="F";uid="e99706ea-2873-4ac8-8cf7-71ce00b80e89"
Mc1	RepeatMasker	DNA	64214	64650	763	-	.	ID="TTAA3B_AP";Tend="436";Tstart="4";shortTE="F";uid="0052dc37-b050-4f10-8aed-cdcd2067b716"
Mc1	RepeatMasker	Unknown	77681	78198	1382	-	.	ID="RND-6_FAMILY-16540";Tend="976";Tstart="485";shortTE="F";uid="eb82fd51-7352-4021-bae9-5e86308d2f7b"
Mc1	RepeatMasker	Retroposon?	85634	85852	917	-	.	ID="RND-1_FAMILY-338";Tend="1069";Tstart="856";shortTE="F";uid="d09ce6e3-4a21-4bc0-84ad-9befaae1d95c"
Mc1	RepeatMasker	Unknown	246359	246504	488	-	.	ID="RND-6_FAMILY-2565";Tend="1460";Tstart="1318";shortTE="F";uid="6ed8be5d-e97a-455c-b88d-c9a5a68908c0"
Mc1	RepeatMasker	RC/Helitron	67706	68038	1653	-	.	ID="RND-5_FAMILY-15965";Tend="1167";Tstart="803";shortTE="F";uid="574ccdbe-39d3-4804-ae21-513e46fa56d8"
Mc1	RepeatMasker	DNA	38652	39099	1990	-	.	ID="DNA4-1_AP";Tend="516";Tstart="1";shortTE="F";uid="8f2b3f4f-c13c-4063-875a-b06ec7ffb94b"
Mc1	RepeatMasker	DNA	38058	38359	1369	-	.	ID="DNA4-1_AP";Tend="823";Tstart="528";shortTE="F";uid="adc975c4-0e2f-4717-b8e1-db68be6e3432"
Mc1	RepeatMasker	DNA	52895	53358	1423	-	.	ID="TTAA4B_AP";Tend="430";Tstart="1";shortTE="F";uid="31d4ff3c-0dc0-4dbc-bc3e-e25b9009fd6c"
Mc1	RepeatMasker	DNA/hAT	50194	50481	2185	-	.	ID="RND-6_FAMILY-11622";Tend="1108";Tstart="826";shortTE="F";uid="e240afcb-4a85-4371-9628-0a60f3715edb"
Mc1	RepeatMasker	DNA	78325	78556	910	-	.	ID="DNA4-2_AP";Tend="759";Tstart="528";shortTE="F";uid="fe0e1885-13ee-4e75-a1a6-b76571f7778d"
Mc1	RepeatMasker	DNA	58421	58541	456	-	.	ID="RND-6_FAMILY-5626";Tend="529";Tstart="416";shortTE="F";uid="018df52d-10c2-4bae-ad71-8b9ded166203"
Mc1	RepeatMasker	DNA/Ginger	264003	264259	425	-	.	ID="RND-1_FAMILY-6";Tend="934";Tstart="689";shortTE="F";uid="50de6b0a-aeca-4fe4-a6e0-9a4f49ecfd15"
Mc1	RepeatMasker	DNA/Kolobok-E	172960	173569	539	-	.	ID="KOLOBOKE-2_AP";Tend="1738";Tstart="1121";shortTE="F";uid="f884f6f7-1cbb-4520-875d-a68118eada7e"
Mc1	RepeatMasker	Retroposon?	51018	52343	4455	-	.	ID="SINE2-1_AP";Tend="1411";Tstart="1";shortTE="F";uid="800b02cc-3e73-4707-999c-2b500bc3aa79"
Mc1	RepeatMasker	DNA	46127	46516	1426	-	.	ID="TTAA2_AP";Tend="427";Tstart="1";shortTE="F";uid="347c81e0-2537-402a-9dd5-6e993972dcc7"
Mc1	RepeatMasker	DNA	231985	232400	2749	-	.	ID="TTAA8_AP";Tend="438";Tstart="1";shortTE="F";uid="665741a3-e8c4-44cb-8529-f680d4c38e8a"
Mc1	RepeatMasker	Retroposon?	86626	87138	1891	-	.	ID="SINE2-1_AP";Tend="532";Tstart="1";shortTE="F";uid="669d33d2-1225-4909-a7db-de8cebe97afb"
Mc1	RepeatMasker	DNA/hAT-hAT19	76391	76987	2574	-	.	ID="HAT-N13_AP";Tend="626";Tstart="1";shortTE="F";uid="acb95c10-a0f8-4a41-8df0-e1b902078845"
Mc1	RepeatMasker	LINE/I-Jockey	95800	96013	401	-	.	ID="RND-5_FAMILY-2860";Tend="1119";Tstart="883";shortTE="F";uid="b8ee0199-db0e-49f6-b6a7-3c1fdad9ceb0"
Mc1	RepeatMasker	DNA	188097	188840	3697	-	.	ID="DNA4-2_AP";Tend="766";Tstart="1";shortTE="F";uid="26055cc1-f525-43c4-a98a-6e0c766587ef"
Mc10	RepeatMasker	Unknown	161761	161968	474	+	.	ID="RND-5_FAMILY-4652";Tend="437";Tstart="212";shortTE="F";uid="68643e62-a31d-4d50-b328-6afcb6e4e63c"
Mc10	RepeatMasker	LINE/RTE-BovB	74899	75166	687	+	.	ID="RND-6_FAMILY-3873";Tend="1188";Tstart="924";shortTE="F";uid="f2f75484-9d50-45a6-9793-243feea663fe"
Mc10	RepeatMasker	LINE/I	126840	127192	2019	+	.	ID="RND-5_FAMILY-565";Tend="1179";Tstart="882";shortTE="F";uid="301d7d8d-307a-4d1a-afde-31fb080d52dc"
Mc10	RepeatMasker	Unknown	40016	40689	5292	+	.	ID="RND-1_FAMILY-61";Tend="1310";Tstart="661";shortTE="F";uid="fd23e8f4-5387-4410-bbef-5efbf3356dd8"
Mc10	RepeatMasker	DNA/hAT	146883	147084	737	+	.	ID="RND-6_FAMILY-19607";Tend="768";Tstart="555";shortTE="F";uid="87aee548-bb33-423c-b3e9-7af2d19ade7b"
Mc10	RepeatMasker	DNA/TcMar-Mariner	132626	132740	413	+	.	ID="MARINER-N13_HSAL";Tend="504";Tstart="391";shortTE="F";uid="87cdced3-db0d-430e-8ca7-f1c401fc78f1"
Mc10	RepeatMasker	DNA	81093	81695	727	+	.	ID="DNA4-2_AP";Tend="759";Tstart="163";shortTE="F";uid="0728c1e6-b72d-467b-9335-cef089acc632"
Mc10	RepeatMasker	LTR/Gypsy	157239	157939	5175	+	.	ID="RND-6_FAMILY-2848";Tend="1459";Tstart="764";shortTE="F";uid="bf4b0036-3fef-4649-b4b4-04ca8f91d123"
Mc10	RepeatMasker	DNA/hAT-Charlie	94234	94340	774	+	.	ID="RND-1_FAMILY-65";Tend="1033";Tstart="921";shortTE="F";uid="9b4dc1ad-f680-44d4-a1df-27843f853452"
Mc10	RepeatMasker	DNA	24548	25338	730	+	.	ID="DNA4-2_AP";Tend="769";Tstart="1";shortTE="F";uid="455d9449-c497-49c3-9c36-d9a56eaf9127"
Mc10	RepeatMasker	DNA/hAT-Ac	132388	132577	564	+	.	ID="DNA8-54_AP";Tend="588";Tstart="387";shortTE="F";uid="a59d37d7-7517-4733-a1ce-68720e043aef"
Mc10	RepeatMasker	DNA/hAT-Charlie	53084	53320	703	-	.	ID="RND-5_FAMILY-4295";Tend="1104";Tstart="868";shortTE="F";uid="b8f1df19-2fc0-4c6e-bb11-e45a47eb452c"
Mc10	RepeatMasker	DNA	155228	157244	1884	-	.	ID="RND-6_FAMILY-4184";Tend="2185";Tstart="22";shortTE="F";uid="1af52d35-ab1e-4872-a6df-f2c8b541f238"
Mc10	RepeatMasker	DNA/hAT-hAT19	30083	30427	812	-	.	ID="rnd-5_family-2308";Tend="972";Tstart="731";shortTE="F";uid="aa0f833d-b1d2-4381-81d8-d76bf9683748"
Mc10	RepeatMasker	Unknown	29839	30027	703	-	.	ID="RND-6_FAMILY-28290";Tend="190";Tstart="1";shortTE="F";uid="c3354bd4-f6dd-41f0-9bd3-9716a4af330b"
Mc10	RepeatMasker	DNA/P	6758	6949	636	-	.	ID="P-2_AP";Tend="195";Tstart="1";shortTE="F";uid="4d06edc3-e646-49d6-b962-66082d87e00d"
Mc10	RepeatMasker	DNA/Sola-1	34	299	516	-	.	ID="RND-6_FAMILY-5333";Tend="1448";Tstart="1164";shortTE="F";uid="e8988898-76a2-4901-9c51-5a5e766dd558"
Mc10	RepeatMasker	DNA/PIF-Spy	132595	132730	405	-	.	ID="ISL2EU-3N1_CFL";Tend="371";Tstart="241";shortTE="F";uid="1f20f0ee-fca3-4a82-b915-ae0b4a7241c3"
Mc10	RepeatMasker	LINE/I	454	970	515	-	.	ID="RND-6_FAMILY-12800";Tend="1059";Tstart="562";shortTE="F";uid="97fb219a-823d-4335-a0ea-a017faa863ad"
Mc10	RepeatMasker	DNA/hAT-hAT19	2929	3536	4721	-	.	ID="RND-5_FAMILY-10701";Tend="1469";Tstart="868";shortTE="F";uid="12c8f372-139c-4050-b174-3d06a348e936"
Mc10	RepeatMasker	Unknown	9350	9995	1701	-	.	ID="RND-6_FAMILY-26297";Tend="1563";Tstart="925";shortTE="F";uid="f99f3756-669c-4412-a0b6-7473d1e05f65"
Mc10	RepeatMasker	DNA	110674	111158	1310	-	.	ID="TTAA25_AP";Tend="495";Tstart="16";shortTE="F";uid="45d5dba3-bd8f-4173-9d6c-4bff0a76bfeb"
Mc10	RepeatMasker	DNA/hAT-Charlie	36893	37019	416	-	.	ID="RND-6_FAMILY-2971";Tend="1436";Tstart="1308";shortTE="F";uid="5c5ac0d3-b158-4c02-8c18-004b95f7113c"
Mc10	RepeatMasker	DNA/hAT-hAT19	160975	161544	2108	-	.	ID="DNA8-64_AP";Tend="621";Tstart="1";shortTE="F";uid="4008613f-6de7-4f09-8589-c1849a14eac9"
Mc100	RepeatMasker	DNA/PiggyBac	70703	71632	842	+	.	ID="PIGGYBAC-22_LMI";Tend="2013";Tstart="1063";shortTE="F";uid="261a630f-416e-4364-a887-726778efc8a6"
Mc100	RepeatMasker	DNA/Kolobok-T2	65453	65976	2614	+	.	ID="KOLOBOK-2_AP";TEgroup="ctg_100%7CKOLOBOK-2_AP%7C1";Tend="443";Tstart="1";shortTE="F";uid="86869344-9273-492c-af41-f4e3ba9c08df"
Mc100	RepeatMasker	DNA/Ginger	16728	17169	551	+	.	ID="RND-1_FAMILY-6";Tend="1208";Tstart="734";shortTE="F";uid="14b73fa1-d036-4e0a-846f-81522a484c40"
Mc100	RepeatMasker	DNA	63558	63795	490	+	.	ID="rnd-6_family-6648";Tend="1242";Tstart="1002";shortTE="F";uid="c779850d-da7f-4a85-93e0-e39ca06faa90"
Mc100	RepeatMasker	DNA/Kolobok-E	1	134	1120	+	.	ID="RND-6_FAMILY-850";Tend="276";Tstart="143";shortTE="F";uid="77552c26-644b-49e5-933e-3d32952ebf9e"
Mc100	RepeatMasker	Unknown	69475	69906	3340	+	.	ID="RND-1_FAMILY-199";Tend="1178";Tstart="720";shortTE="F";uid="397e3d4d-df7d-4421-ae2f-7dc01b9214ce"
Mc100	RepeatMasker	DNA	19554	19681	426	+	.	ID="DNA4-3_AP";Tend="274";Tstart="143";shortTE="F";uid="a5d18e19-abee-4d84-a012-5ebe6ad10d9c"
Mc100	RepeatMasker	DNA/Ginger-1	92152	92509	421	+	.	ID="RND-6_FAMILY-8803";Tend="2048";Tstart="1674";shortTE="F";uid="cd7521ff-757e-4fef-8d83-5ad0f1e1f0b3"
Mc100	RepeatMasker	DNA/hAT-Tip100	127	420	2202	+	.	ID="RND-5_FAMILY-1688";Tend="799";Tstart="514";shortTE="F";uid="e12ea704-b095-4b13-a91b-977f5824bbbe"
Mc100	RepeatMasker	Retroposon?	92258	92529	727	-	.	ID="SINE2-1_AP";Tend="289";Tstart="1";shortTE="F";uid="1858078c-aa03-4c20-ac46-6033142e330c"
Mc100	RepeatMasker	DNA	3992	4589	1936	-	.	ID="DNA4-3_AP";Tend="637";Tstart="1";shortTE="F";uid="6a2e6899-7fce-4398-9d1b-a759cb92d6e0"
Mc100	RepeatMasker	DNA/hAT	44914	45275	424	-	.	ID="RND-6_FAMILY-13221";Tend="1019";Tstart="664";shortTE="F";uid="9017ebab-79f4-465a-ac8a-90236b57b011"
Mc100	RepeatMasker	DNA	73483	73885	2104	-	.	ID="DNA-TTAA-1_AP";Tend="423";Tstart="1";shortTE="F";uid="6c14ca60-11dc-4ab4-8c0b-2f7d37033903"
Mc100	RepeatMasker	DNA	1820	2268	1996	-	.	ID="DNA4-3_AP";Tend="585";Tstart="145";shortTE="F";uid="6417792e-2b79-4d98-abdb-ef43cdc00b23"
Mc100	RepeatMasker	Unknown	58703	58890	1581	-	.	ID="RND-1_FAMILY-79";Tend="1109";Tstart="922";shortTE="F";uid="4b91a856-69bf-4e2a-af64-4925cca18be5"
Mc100	RepeatMasker	DNA/hAT-Tip100	54030	54464	3343	-	.	ID="RND-5_FAMILY-946";Tend="1410";Tstart="965";shortTE="F";uid="bcb51bef-fe73-49e6-afcd-af3a92528bc9"
Mc100	RepeatMasker	DNA	79577	79879	1118	-	.	ID="DNA8-75_AP";Tend="260";Tstart="1";shortTE="F";uid="cc890df2-118f-414e-a0de-1b205cda788b"
Mc100	RepeatMasker	DNA	77410	77833	587	-	.	ID="TTAA3_AP";Tend="396";Tstart="1";shortTE="F";uid="6260fa62-857c-4631-b2f0-bc0b41a0ea7a"
Mc100	RepeatMasker	DNA	79026	79271	599	-	.	ID="DNA8-75_AP";TEgroup="ctg_100%7CDNA8-75_AP%7C1";Tend="493";Tstart="76";shortTE="T";uid="1f4d22ed-94f9-4149-9ba8-2d9c07baa897"
Mc100	RepeatMasker	DNA	78496	78719	1043	-	.	ID="ttaa3_ap";Tend="414";Tstart="223";shortTE="F";uid="4389e1ad-e8bd-4a2c-8504-a52558cb8841"
Mc100	RepeatMasker	DNA/Kolobok-E	74620	74767	550	-	.	ID="KOLOBOKE-3_AP";Tend="838";Tstart="699";shortTE="F";uid="fe76ca49-e87d-4525-9398-2417c20f9ee6"
Mc100	RepeatMasker	DNA/hAT-Ac	81464	81581	486	-	.	ID="RND-5_FAMILY-5192";Tend="555";Tstart="439";shortTE="F";uid="cfb55ceb-f96f-464e-95e8-561b0ee6a99d"
Mc100	RepeatMasker	DNA/Ginger-1	88631	89009	551	-	.	ID="rnd-6_family-3412";Tend="1911";Tstart="1555";shortTE="F";uid="80577a9c-6770-4ecd-8cc0-131a25e71a82"
Mc100	RepeatMasker	DNA/hAT-Charlie	12069	12232	482	-	.	ID="RND-6_FAMILY-11173";Tend="1617";Tstart="1462";shortTE="F";uid="a7baf385-8d50-4f1e-b6d2-cef3cb4849d2"
Mc100	RepeatMasker	DNA/Kolobok-T2	68658	68896	1653	-	.	ID="KOLOBOK-2_AP";Tend="382";Tstart="137";shortTE="F";uid="640b07fc-fff2-4ff4-844d-52dd499da70d"
Mc100	RepeatMasker	Unknown	62588	62848	433	-	.	ID="RND-6_FAMILY-2290";Tend="1647";Tstart="1390";shortTE="F";uid="070411e6-7c0b-4f86-998d-31bb084de780"
Mc1000	RepeatMasker	LINE/CR1	17011	17449	499	+	.	ID="RND-5_FAMILY-11118";Tend="1752";Tstart="1347";shortTE="F";uid="55246e39-5435-45f1-8315-88b7f4b156ab"
Mc1000	RepeatMasker	DNA	44831	44961	658	+	.	ID="ttaa3c_ap";Tend="349";Tstart="212";shortTE="F";uid="27470b76-ac0e-4b02-9d59-dcf30652e9e9"
Mc1000	RepeatMasker	Unknown	38641	38828	1357	+	.	ID="RND-5_FAMILY-3963";Tend="1112";Tstart="927";shortTE="F";uid="be8e8843-dbad-406e-ba94-265ec312e718"
Mc1000	RepeatMasker	DNA/hAT-Tip100	34788	35141	1004	+	.	ID="HAT-N16_AP";Tend="564";Tstart="236";shortTE="F";uid="f60ae4f5-71ae-469f-9057-e8b143c097a2"
Mc1000	RepeatMasker	Unknown	39297	39435	507	+	.	ID="RND-6_FAMILY-1428";Tend="1391";Tstart="1258";shortTE="F";uid="2f490448-7009-4dbf-8cb0-9f01c4db3dc6"
Mc1000	RepeatMasker	DNA/Merlin	8922	9542	4817	+	.	ID="RND-6_FAMILY-834";Tend="1587";Tstart="969";shortTE="F";uid="e1ae4325-b32b-47e4-8489-d216c9ae2e03"
Mc1000	RepeatMasker	Unknown	33694	34103	1302	+	.	ID="RND-5_FAMILY-4414";Tend="766";Tstart="347";shortTE="F";uid="061e3bd9-ba12-4524-af3f-658a30bb9f6a"
Mc1000	RepeatMasker	Unknown	18916	19438	2348	+	.	ID="RND-5_FAMILY-605";Tend="1704";Tstart="1190";shortTE="F";uid="e4398089-7f30-429a-9ceb-6f769e130535"
Mc1000	RepeatMasker	Unknown	6523	6964	3622	-	.	ID="RND-1_FAMILY-299";Tend="1040";Tstart="578";shortTE="F";uid="8129bd8c-79ad-4f29-bff3-f217dbd92634"
Mc1000	RepeatMasker	DNA/MULE-MuDR	27108	27444	976	-	.	ID="RND-1_FAMILY-60";Tend="1357";Tstart="1029";shortTE="F";uid="7e19f58b-694d-4c7e-b257-52be34c0696f"
Mc1000	RepeatMasker	LINE/I-Jockey	25676	25831	581	-	.	ID="RND-6_FAMILY-16054";Tend="1273";Tstart="1118";shortTE="F";uid="8dd7f1d3-683b-458d-b1fc-e86e5f7f8898"
Mc1000	RepeatMasker	DNA	44803	44950	411	-	.	ID="ttaac_ap";Tend="240";Tstart="89";shortTE="F";uid="31691e81-7562-4a0b-a2d6-a4b2a6b6af59"
Mc1000	RepeatMasker	Retroposon?	33384	33640	914	-	.	ID="SINE2-1_AP";Tend="1463";Tstart="1195";shortTE="F";uid="0541bc82-910d-487e-846b-04a29397b03f"
Mc1000	RepeatMasker	DNA	13171	13374	674	-	.	ID="RND-6_FAMILY-1721";Tend="642";Tstart="437";shortTE="F";uid="86d5c2d7-bcfb-420f-a829-bb4851bbc093"
Mc10000	RepeatMasker	DNA/hAT-Charlie	1726	1901	1098	+	.	ID="RND-1_FAMILY-92";Tend="1166";Tstart="1002";shortTE="F";uid="74e09253-1ed7-446a-af7c-6c19e96da437"
Mc10000	RepeatMasker	DNA/hAT-Charlie	4447	4651	997	+	.	ID="RND-6_FAMILY-30936";TEgroup="ctg_10000%7CRND-6_FAMILY-30936%7C1";Tend="245";Tstart="123";shortTE="F";uid="2ca0084c-f8f3-4eab-88de-558c4d0f618d"
Mc10000	RepeatMasker	Unknown	3391	3496	407	-	.	ID="RND-5_FAMILY-4414";Tend="438";Tstart="338";shortTE="F";uid="281f5a3d-d2ac-4a33-aafb-caceeb575ead"
Mc10000	RepeatMasker	DNA	2676	3094	2120	-	.	ID="RND-5_FAMILY-2226";Tend="1282";Tstart="850";shortTE="F";uid="69cb0776-c136-41d8-9f2d-3ef976653dfc"
Mc10001	RepeatMasker	DNA/hAT-Tip100	7895	8166	684	+	.	ID="RND-6_FAMILY-3509";Tend="1373";Tstart="1142";shortTE="F";uid="2e92c33c-f419-4148-b8f5-ec15dcc06611"
Mc10002	RepeatMasker	Unknown	3697	3845	932	+	.	ID="RND-6_FAMILY-11176";Tend="654";Tstart="502";shortTE="F";uid="f59b0ed4-0379-4c2c-afe3-d7d115f793bb"
Mc10002	RepeatMasker	DNA/Ginger-2	3492	3612	476	-	.	ID="RND-5_FAMILY-1744";Tend="1789";Tstart="1675";shortTE="F";uid="dbcd1c79-75b7-46c4-9848-f5867a4a6ef0"
Mc10003	RepeatMasker	DNA/hAT-Tip100	252	653	2910	+	.	ID="RND-5_FAMILY-15252";Tend="1232";Tstart="836";shortTE="F";uid="9468beb3-cbf5-45ad-a526-112ee8f40f5d"
Mc10003	RepeatMasker	DNA/hAT-hAT19	7555	8775	9057	+	.	ID="RND-6_FAMILY-7634";Tend="1408";Tstart="235";shortTE="F";uid="e41c8580-33e8-4b84-8e65-f9e5747e67f2"
Mc10003	RepeatMasker	LINE/I-Jockey	2284	3016	1605	+	.	ID="RND-6_FAMILY-3033";Tend="770";Tstart="36";shortTE="F";uid="0eee6abb-b104-4b79-b011-4bb1da6fad05"
Mc10003	RepeatMasker	Unknown	2179	2488	601	-	.	ID="RND-6_FAMILY-14723";Tend="985";Tstart="673";shortTE="F";uid="826f447e-8048-4eb7-9b92-7feb332def4d"
Mc10003	RepeatMasker	LINE/I-Jockey	2489	2788	531	-	.	ID="JOCKEY-6_RPR";Tend="4097";Tstart="3715";shortTE="F";uid="fe5270ec-4c95-4f07-a5d8-85314ff4cc5c"
Mc10003	RepeatMasker	LINE/I-Jockey	1997	2178	531	-	.	ID="JOCKEY-6_RPR";Tend="4328";Tstart="4098";shortTE="F";uid="e6f46ec8-451e-4633-b878-d33ff73bde61"
Mc10004	RepeatMasker	DNA	3204	3456	407	+	.	ID="dna4-2_ap";Tend="284";Tstart="9";shortTE="F";uid="1a3f0192-e152-4c6a-a616-c2484210fcc4"
Mc10004	RepeatMasker	DNA	611	1058	2437	+	.	ID="ttaa4_ap";Tend="433";Tstart="1";shortTE="F";uid="904feaa7-fb7b-4b0f-89f3-ab0037bcf3b3"
Mc10004	RepeatMasker	Retroposon?	4245	5154	3182	+	.	ID="SINE2-1_AP";Tend="1208";Tstart="273";shortTE="F";uid="c0ee7040-db80-4a01-91d7-bc3ab500b09d"
Mc10004	RepeatMasker	DNA/hAT-Tip100	157	456	2263	-	.	ID="RND-6_FAMILY-4144";Tend="379";Tstart="90";shortTE="F";uid="d4d19736-e40d-4810-8df8-03859ab6fb7e"
Mc10004	RepeatMasker	DNA/hAT-Tip100	7726	7892	538	-	.	ID="RND-6_FAMILY-3612";Tend="1161";Tstart="997";shortTE="F";uid="17dd9343-32d6-42ae-a132-7f1da39ca73e"
Mc10004	RepeatMasker	DNA/Ginger-1	4286	5467	1634	-	.	ID="RND-6_FAMILY-3412";Tend="1625";Tstart="420";shortTE="F";uid="afb787c1-daf7-410b-9aab-82924d3f435f"
Mc10006	RepeatMasker	Unknown	2389	2972	679	+	.	ID="RND-6_FAMILY-9607";TEgroup="ctg_10006%7CRND-6_FAMILY-9607%7C1";Tend="386";Tstart="19";shortTE="F";uid="79b54c1a-d68b-4e1d-822a-2de395319c34"
Mc10006	RepeatMasker	Unknown	3289	4292	7859	+	.	ID="RND-6_FAMILY-9607";Tend="1173";Tstart="192";shortTE="F";uid="37048d94-8515-4c82-bf12-4bd267dd9963"
Mc10006	RepeatMasker	Unknown	3028	3235	1089	+	.	ID="RND-6_FAMILY-9607";Tend="386";Tstart="192";shortTE="F";uid="6a615ce4-044c-4b86-9001-12ebb528ba8f"
Mc10006	RepeatMasker	Unknown	945	1755	2153	-	.	ID="RND-1_FAMILY-13";TEgroup="ctg_10006%7CRND-1_FAMILY-13%7C1";Tend="636";Tstart="1";shortTE="F";uid="09fdfb6e-d55c-4d1b-b5d4-9949ef369205"
Mc10006	RepeatMasker	DNA/TcMar-m44	4736	4971	1195	-	.	ID="DNAX-7B_AP";Tend="278";Tstart="2";shortTE="F";uid="09d99289-70d9-4d5d-be54-cc5d5b9ae295"
Mc10006	RepeatMasker	LINE/R1	1756	1870	3679	-	.	ID="RND-1_FAMILY-16";Tend="1043";Tstart="810";shortTE="F";uid="68f78434-8da5-4bde-8909-74ceb3a2b39f"
Mc10006	RepeatMasker	DNA/MULE-MuDR	466	908	2404	-	.	ID="RND-6_FAMILY-12396";Tend="1686";Tstart="1275";shortTE="F";uid="605c6da0-8b47-45d2-a903-75e464dfef78"
Mc10006	RepeatMasker	RC/Helitron	7955	8891	4254	-	.	ID="RND-5_FAMILY-1214";Tend="1128";Tstart="160";shortTE="F";uid="e10adc05-d01c-49ed-9c1c-45126ef92de1"
Mc10007	RepeatMasker	Unknown	2192	2354	1106	+	.	ID="RND-1_FAMILY-284";Tend="1001";Tstart="842";shortTE="F";uid="da445c2b-e7b8-40ae-94cd-3c5c8b7067d2"
Mc10007	RepeatMasker	Unknown	6538	6815	542	+	.	ID="RND-6_FAMILY-13707";Tend="409";Tstart="153";shortTE="F";uid="634640b2-49cf-4680-8498-be9d59f737c4"
Mc10007	RepeatMasker	DNA/hAT-Tip100	6938	8040	7951	+	.	ID="RND-6_FAMILY-13467";Tend="1391";Tstart="304";shortTE="F";uid="c08d6d28-4612-4be7-b419-0aeb83e45d87"
Mc10007	RepeatMasker	Unknown	2584	3329	4079	+	.	ID="RND-1_FAMILY-249";Tend="1787";Tstart="1020";shortTE="F";uid="461d3821-58ec-4c33-b6a6-8b0c89eab9bb"
Mc10007	RepeatMasker	Unknown	3986	4599	3641	+	.	ID="RND-1_FAMILY-217";Tend="1580";Tstart="977";shortTE="F";uid="d1bd175d-38c9-43d7-9e1e-ee80928b7a9e"
Mc10007	RepeatMasker	Unknown	2242	2720	1706	-	.	ID="RND-6_FAMILY-6959";Tend="1288";Tstart="774";shortTE="F";uid="2e71f695-0559-4076-8454-313a43a79b33"
Mc10007	RepeatMasker	DNA/hAT-hAT19	5724	6393	2725	-	.	ID="RND-5_FAMILY-4095";TEgroup="ctg_10007%7CRND-5_FAMILY-4095%7C1";Tend="1809";Tstart="979";shortTE="F";uid="340cd43c-62a2-4771-bae6-1a2e6fa536ff"
Mc10007	RepeatMasker	DNA/hAT	4793	5504	3205	-	.	ID="RND-5_FAMILY-3306";Tend="1739";Tstart="1130";shortTE="F";uid="ec9d5b38-7d25-4737-b36d-9a3a6a5852b8"
Mc10008	RepeatMasker	DNA/TcMar-Mariner	1806	1917	498	-	.	ID="RND-5_FAMILY-4283";Tend="1195";Tstart="1090";shortTE="F";uid="b413fc76-fd8a-4777-aebf-31f890297787"
Mc10008	RepeatMasker	Unknown	8692	8889	1788	-	.	ID="RND-6_FAMILY-15035";Tend="1266";Tstart="1069";shortTE="F";uid="b64a068a-1da7-4400-a7b3-3388f21af78e"
Mc10008	RepeatMasker	LTR/Gypsy	1530	1703	544	-	.	ID="RND-6_FAMILY-9232";Tend="1220";Tstart="1045";shortTE="F";uid="38d65cef-fa97-4d2b-b0ff-1d4daded69d3"
Mc10009	RepeatMasker	DNA/hAT-Charlie	4851	5338	2692	+	.	ID="RND-6_FAMILY-6783";Tend="1350";Tstart="896";shortTE="F";uid="08891bc6-d307-4d47-9c87-9698b85d9b0d"
Mc10009	RepeatMasker	LTR/Gypsy	8194	8347	475	-	.	ID="GYPSY-24_DEL-I";Tend="2817";Tstart="2664";shortTE="F";uid="1d95a974-90c3-4e5d-bee9-b52ee3a98f7f"
Mc10009	RepeatMasker	DNA/hAT-Charlie	190	425	1266	-	.	ID="RND-5_FAMILY-2854";Tend="732";Tstart="500";shortTE="F";uid="ae3eddad-05b4-46e0-942c-ce985276a3e0"
Mc1001	RepeatMasker	DNA/Ginger-1	20005	20460	613	+	.	ID="RND-1_FAMILY-4";Tend="2460";Tstart="2023";shortTE="F";uid="f10b7250-9ab6-4e26-a104-223e698f1b72"
Mc1001	RepeatMasker	DNA/Ginger	51331	51545	489	+	.	ID="RND-1_FAMILY-6";Tend="2409";Tstart="2194";shortTE="F";uid="fd0cb21b-74f8-46a7-aa62-81020ccc7ed7"
Mc1001	RepeatMasker	DNA	38580	39006	747	-	.	ID="DNA4-3_AP";Tend="493";Tstart="60";shortTE="F";uid="3cfad180-3734-4e39-910f-9bac2dd6fd1a"
Mc1001	RepeatMasker	Unknown	4	198	1680	-	.	ID="RND-1_FAMILY-35";Tend="1071";Tstart="877";shortTE="F";uid="50a931f7-8977-4d1c-8eb2-f104b6efc380"
Mc10011	RepeatMasker	LINE/I-Jockey	763	1828	1322	+	.	ID="RND-6_FAMILY-1113";Tend="1274";Tstart="251";shortTE="F";uid="6e74927c-ae1f-478d-b8c4-c46d7818090e"
Mc10012	RepeatMasker	DNA/hAT-Charlie	1867	2514	4225	-	.	ID="RND-1_FAMILY-191";Tend="1568";Tstart="929";shortTE="F";uid="c2497f44-668d-4742-8beb-cda41e393433"
Mc10014	RepeatMasker	Unknown	6486	6629	672	+	.	ID="RND-6_FAMILY-42179";Tend="1004";Tstart="858";shortTE="F";uid="8edf8dc1-bb86-4a2b-9d58-7a69f963694b"
Mc10014	RepeatMasker	DNA/Ginger-1	8461	9374	6068	+	.	ID="rnd-6_family-11732";Tend="1444";Tstart="261";shortTE="F";uid="863bb849-d134-461f-bcc5-a00d3066ab5e"
Mc10014	RepeatMasker	Retroposon?	4385	4726	1057	+	.	ID="SINE2-1_AP";Tend="352";Tstart="1";shortTE="F";uid="9d82630c-6783-4d2b-aab9-65221eca0724"
Mc10014	RepeatMasker	DNA	1	326	1569	-	.	ID="DNA4-2_AP";Tend="640";Tstart="279";shortTE="F";uid="393f041d-d605-415a-9308-1db5f01dd2de"
Mc10014	RepeatMasker	Retroposon?	318	584	803	-	.	ID="SINE2-1_AP";Tend="398";Tstart="66";shortTE="F";uid="67b7dbd3-01de-49e6-8db4-e2596f0da417"
Mc10014	RepeatMasker	DNA/Ginger-1	4377	4645	1108	-	.	ID="RND-6_FAMILY-13505";Tend="2255";Tstart="1999";shortTE="F";uid="49836c84-64da-45f5-84fc-7286d8e38f94"
Mc10014	RepeatMasker	DNA/hAT	7777	8223	3477	-	.	ID="RND-1_FAMILY-314";Tend="1290";Tstart="827";shortTE="F";uid="75b18886-8b78-49ae-97aa-4dc2281399a0"
Mc10014	RepeatMasker	DNA/Ginger	8775	9615	4326	-	.	ID="RND-5_FAMILY-2916";Tend="1286";Tstart="404";shortTE="F";uid="4b05da3d-42cb-44a9-af06-ce2ad514b2f4"
Mc10014	RepeatMasker	Unknown	5484	5727	776	-	.	ID="RND-6_FAMILY-5156";Tend="1105";Tstart="881";shortTE="F";uid="e397a6fc-b62b-4388-936b-577815676136"
Mc10015	RepeatMasker	DNA/TcMar-m44	6373	6619	882	+	.	ID="RND-4_FAMILY-1477";Tend="224";Tstart="1";shortTE="F";uid="03beacc2-ccd1-4ab2-ae3c-47b18d927228"
Mc10015	RepeatMasker	DNA/PIF-Harbinger	8244	8850	470	+	.	ID="HARBINGER-3_LMI";Tend="1864";Tstart="1252";shortTE="F";uid="13f72675-6bdd-4068-9f32-b279fa778606"
Mc10015	RepeatMasker	DNA/PiggyBac	3950	5324	2978	+	.	ID="PIGGYBAC-2_LSAL";Tend="1614";Tstart="239";shortTE="F";uid="36502f1b-6892-463a-ad66-d02f2c60e5fa"
Mc10015	RepeatMasker	DNA/hAT-Tip100	555	1158	761	+	.	ID="RND-6_FAMILY-14248";Tend="831";Tstart="226";shortTE="F";uid="a900b68f-8cab-4370-ad07-b230ee728d36"
Mc10016	RepeatMasker	Retroposon?	1489	2062	865	+	.	ID="SINE2-2_AP";Tend="590";Tstart="1";shortTE="F";uid="6a918a7e-9bc0-452f-9a45-0c9bd8794806"
Mc10016	RepeatMasker	DNA/Ginger-1	5542	5696	590	+	.	ID="GINGER1-1_AP";Tend="5172";Tstart="5020";shortTE="F";uid="298dae65-6999-48b4-87eb-a8785c95ab18"
Mc10016	RepeatMasker	Unknown	2756	2896	470	+	.	ID="RND-6_FAMILY-2565";Tend="1448";Tstart="1318";shortTE="F";uid="2d5b849b-8116-44aa-ad8b-1c5efacc1ddc"
Mc10016	RepeatMasker	Retroposon?	6078	6385	568	+	.	ID="RND-6_FAMILY-15928";Tend="732";Tstart="430";shortTE="F";uid="75a21c8c-4d9b-4ce9-9452-9504022617d7"
Mc10016	RepeatMasker	DNA	4684	4887	436	+	.	ID="ttaa3c_ap";Tend="424";Tstart="219";shortTE="F";uid="8874dded-eb4c-42de-8832-64ef60bea7c9"
Mc10016	RepeatMasker	DNA/Kolobok-E	1999	2695	576	-	.	ID="KOLOBOKE-2_AP";TEgroup="ctg_10016%7CKOLOBOKE-2_AP%7C1";Tend="2212";Tstart="1119";shortTE="F";uid="a01d6b47-2572-4c0e-822a-472b0884d8e5"
Mc10016	RepeatMasker	Retroposon?	5563	6077	2474	-	.	ID="SINE2-1_AP";Tend="1998";Tstart="905";shortTE="F";uid="25422350-00c7-44b4-bd07-b7752dffadcd"
Mc10016	RepeatMasker	Retroposon?	3722	4217	1180	-	.	ID="SINE2-1_AP";Tend="598";Tstart="82";shortTE="F";uid="1075eaf5-5c4c-496a-802c-10400af97d5d"
Mc10016	RepeatMasker	LINE/I	8692	8879	969	-	.	ID="RND-6_FAMILY-2245";Tend="725";Tstart="538";shortTE="F";uid="002f9fd1-4cd5-4abc-a004-3f3ef95d865f"
Mc10016	RepeatMasker	DNA/hAT-hAT19	7544	8175	1085	-	.	ID="HAT-N6B_AP";Tend="614";Tstart="1";shortTE="F";uid="37ad3db8-613e-4104-9b3c-da180bcc92ef"
Mc10016	RepeatMasker	Retroposon?	6386	6808	2474	-	.	ID="SINE2-1_AP";Tend="904";Tstart="1";shortTE="F";uid="13acc405-bb14-4732-a63b-2ba7e66ba35e"
Mc10017	RepeatMasker	Unknown	927	1089	802	+	.	ID="RND-1_FAMILY-32";Tend="1204";Tstart="1043";shortTE="F";uid="500ebfa8-a8e5-4f55-8179-b33aed6d3dc2"
Mc10017	RepeatMasker	DNA	138	444	1207	+	.	ID="rnd-6_family-3972";Tend="1428";Tstart="1161";shortTE="F";uid="04b48177-66f7-42ab-a11d-e61224e27495"
Mc10018	RepeatMasker	DNA/P	7382	8853	11920	+	.	ID="RND-6_FAMILY-5128";Tend="1408";Tstart="1";shortTE="F";uid="7bfbd473-d6df-4fe9-b73d-ab9ad430eaca"
Mc10018	RepeatMasker	DNA/hAT-hAT19	1484	2015	560	+	.	ID="HAT-N12_AP";Tend="492";Tstart="4";shortTE="F";uid="7f3d848e-409a-440b-98e2-c56939a4f5da"
Mc10018	RepeatMasker	DNA/Sola-1	2016	2136	560	+	.	ID="rnd-6_family-15139";Tend="1853";Tstart="1689";shortTE="F";uid="cc24944b-fa14-41d4-82bf-a5009501b519"
Mc10018	RepeatMasker	DNA/hAT-Tip100	2663	3003	479	+	.	ID="RND-5_FAMILY-1785";Tend="1516";Tstart="1179";shortTE="F";uid="eb1176a9-79bd-43fc-a362-3267ae8304af"
Mc10018	RepeatMasker	DNA/MULE-MuDR	3	310	2000	-	.	ID="rnd-5_family-996";Tend="866";Tstart="263";shortTE="F";uid="9b2e7e83-1d1c-4039-a17e-f03411b309c5"
Mc10019	RepeatMasker	DNA/MULE-Ricksha	1	675	4205	+	.	ID="RND-1_FAMILY-208";Tend="1327";Tstart="688";shortTE="F";uid="fd1bd3f1-6d61-4909-85b0-198c94a399ee"
Mc10019	RepeatMasker	Unknown	3406	3558	431	+	.	ID="RND-1_FAMILY-126";Tend="1004";Tstart="849";shortTE="F";uid="0d168794-fc3d-4c39-b694-e3874c4b0a18"
Mc10019	RepeatMasker	Unknown	3031	3179	828	+	.	ID="RND-6_FAMILY-4057";Tend="1000";Tstart="853";shortTE="F";uid="4279daa2-9755-42f4-a8b7-a031ea61423f"
Mc10019	RepeatMasker	DNA/hAT	4138	4238	513	-	.	ID="RND-6_FAMILY-19607";Tend="750";Tstart="651";shortTE="F";uid="5595fc5c-f230-4753-a1d3-6aa2c69e76d9"
Mc1002	RepeatMasker	DNA/MULE-MuDR	44637	45211	1769	+	.	ID="mudr12x_ap";Tend="746";Tstart="1";shortTE="F";uid="14499821-6b01-43ad-9843-abe22be1ef95"
Mc1002	RepeatMasker	DNA/MULE-MuDR	45232	45378	601	+	.	ID="MUDR12X_AP";Tend="1088";Tstart="949";shortTE="F";uid="6dc368a5-a0ab-4861-aa11-4a21f163091c"
Mc1002	RepeatMasker	DNA/hAT-Charlie	25695	26359	4633	+	.	ID="RND-5_FAMILY-1675";Tend="1593";Tstart="921";shortTE="F";uid="27aafea6-e503-442f-8b15-2b9e8627de0c"
Mc1002	RepeatMasker	DNA/MULE-MuDR	45464	45638	1130	+	.	ID="RND-6_FAMILY-674";Tend="1730";Tstart="1558";shortTE="F";uid="b715ce5c-f323-43e5-afa4-5a8c6691cabb"
Mc1002	RepeatMasker	DNA	49606	50311	2055	+	.	ID="DNA4-2_AP";Tend="769";Tstart="5";shortTE="F";uid="f3de8011-ea1f-4bb2-bddc-9b4b175f1e14"
Mc1002	RepeatMasker	DNA	33767	34204	2756	+	.	ID="TTAA3B_AP";Tend="436";Tstart="2";shortTE="F";uid="7100d71c-c6c5-4a55-91f1-9702f0da13a6"
Mc1002	RepeatMasker	Unknown	41633	41781	704	+	.	ID="RND-6_FAMILY-8376";Tend="1268";Tstart="1121";shortTE="F";uid="2a8c9e87-38d9-45f5-9fa8-d52dd06467f5"
Mc1002	RepeatMasker	DNA/MULE-MuDR	45610	46426	6038	+	.	ID="RND-6_FAMILY-15901";Tend="1326";Tstart="538";shortTE="F";uid="e3a745fa-fd44-434e-b449-d7c51a5fa6a0"
Mc1002	RepeatMasker	DNA/MULE-MuDR	45406	45600	1101	-	.	ID="rnd-6_family-674";Tend="731";Tstart="577";shortTE="F";uid="e5fccad8-0cc3-4967-adac-ec11bf989a02"
Mc1002	RepeatMasker	DNA/hAT-Tip100	50922	51741	5788	-	.	ID="RND-6_FAMILY-8315";Tend="1302";Tstart="503";shortTE="F";uid="526a7847-988d-4fe6-bb7d-f3994d3fcf0c"
Mc1002	RepeatMasker	DNA/MULE-MuDR	41600	41870	584	-	.	ID="RND-6_FAMILY-19671";TEgroup="ctg_1002%7CRND-6_FAMILY-19671%7C1";Tend="1123";Tstart="855";shortTE="T";uid="3a5284ea-fd07-4ee4-861c-86ec44b16791"
Mc10020	RepeatMasker	LINE/R1	251	376	440	+	.	ID="SART-5_API";Tend="4403";Tstart="4281";shortTE="F";uid="50384991-9337-42b9-974d-fc1db3f0500c"
Mc10020	RepeatMasker	DNA/hAT-Charlie	9040	9371	1025	-	.	ID="dna8-32_ap";Tend="240";Tstart="1";shortTE="F";uid="a3a7b0e6-c981-401d-b0b4-99b34a9d405d"
Mc10020	RepeatMasker	DNA/Merlin	3972	4256	551	-	.	ID="RND-6_FAMILY-1758";Tend="1302";Tstart="1011";shortTE="F";uid="9e04829a-3971-4812-a7c7-d762398808aa"
Mc10020	RepeatMasker	RC/Helitron	515	1775	8074	-	.	ID="RND-1_FAMILY-283";TEgroup="ctg_10020%7CRND-1_FAMILY-283%7C1";Tend="1748";Tstart="682";shortTE="F";uid="9cca1f6a-ce43-4bc4-aa95-3d6f2e2a14b8"
Mc10020	RepeatMasker	Unknown	4649	5302	1217	-	.	ID="RND-6_FAMILY-13036";Tend="1338";Tstart="745";shortTE="F";uid="8238d798-ffd2-43bf-bc66-5d1f6f367e97"
Mc10020	RepeatMasker	Unknown	1781	1983	1084	-	.	ID="RND-6_FAMILY-15127";Tend="798";Tstart="594";shortTE="F";uid="f8891e88-ad33-4de2-9706-e592dc60293f"
Mc10021	RepeatMasker	DNA	1760	2001	517	+	.	ID="DNA4-1_AP";Tend="777";Tstart="523";shortTE="F";uid="b5102d11-66b8-45d9-8724-6d7cef514da7"
Mc10022	RepeatMasker	DNA/TcMar-Pogo	4326	4502	803	+	.	ID="rnd-6_family-14918";Tend="1448";Tstart="1333";shortTE="F";uid="95166f93-83cb-4f35-81e6-b900590f9733"
Mc10022	RepeatMasker	DNA	12945	13225	571	+	.	ID="dna4-2_ap";Tend="193";Tstart="1";shortTE="F";uid="ad80f37c-5d4d-439b-a7d0-c9fc5e07eed7"
Mc10022	RepeatMasker	DNA/TcMar-Tc1	11988	12098	429	+	.	ID="MARINER-N22_AG";Tend="176";Tstart="65";shortTE="F";uid="1d7f1d83-c2ab-4ec8-a3fb-8484ca24adbe"
Mc10022	RepeatMasker	DNA/MULE-NOF	13281	13428	415	-	.	ID="RND-6_FAMILY-6961";Tend="1497";Tstart="1364";shortTE="F";uid="bbc14a87-bfeb-495c-ae00-edc839419845"
Mc10022	RepeatMasker	DNA/hAT-Tip100	4858	5575	5397	-	.	ID="RND-5_FAMILY-2326";Tend="1476";Tstart="766";shortTE="F";uid="0f55653e-33da-4a99-877c-23c0719775cd"
Mc10023	RepeatMasker	DNA/hAT	1874	2029	809	+	.	ID="DNA8-105_AP";Tend="424";Tstart="266";shortTE="F";uid="9c99651b-8601-49fc-8f90-8ff469df471d"
Mc10023	RepeatMasker	RC/Helitron	1	585	5269	+	.	ID="RND-5_FAMILY-1918";Tend="609";Tstart="25";shortTE="F";uid="e7d1b276-7e9f-49a7-a9d3-5437e38b8d71"
Mc10023	RepeatMasker	DNA/hAT-hAT19	8226	8472	985	+	.	ID="rnd-6_family-3717";Tend="1066";Tstart="875";shortTE="F";uid="fb385137-f70e-4d6e-8d2d-83f6a617df5d"
Mc10023	RepeatMasker	Unknown	6338	7259	3009	+	.	ID="RND-6_FAMILY-379";Tend="987";Tstart="67";shortTE="F";uid="8d63487c-61e0-4d17-9e73-04f79f1b8cdb"
Mc10023	RepeatMasker	Unknown	7431	7927	881	+	.	ID="RND-6_FAMILY-379";Tend="1512";Tstart="1051";shortTE="F";uid="92fab640-9ec8-4315-8211-44e6cb846c80"
Mc10023	RepeatMasker	RC/Helitron	7715	8112	963	-	.	ID="RND-6_FAMILY-5142";Tend="863";Tstart="492";shortTE="F";uid="07dbfee7-0da2-4116-9251-9be408afb53a"
Mc10023	RepeatMasker	DNA/MULE-MuDR	2573	2712	614	-	.	ID="DNA8-28B_AP";Tend="552";Tstart="412";shortTE="F";uid="9fd920fa-8362-41a4-8da3-0a05df7beff4"
Mc10023	RepeatMasker	DNA/hAT-hAT19	4226	4952	3694	-	.	ID="RND-6_FAMILY-37714";Tend="1690";Tstart="943";shortTE="F";uid="9bfbf461-3b4f-4256-8f49-28e664f9132d"
Mc10023	RepeatMasker	DNA/MULE-MuDR	2266	2372	657	-	.	ID="RND-6_FAMILY-9183";Tend="1008";Tstart="902";shortTE="F";uid="e4c77e26-ee31-4add-b8ae-8c2427611933"
Mc10023	RepeatMasker	DNA/hAT-Tip100	5856	6007	740	-	.	ID="RND-5_FAMILY-946";Tend="1414";Tstart="1256";shortTE="F";uid="459a5b6b-6d62-41e2-8c81-45241d228389"
Mc10023	RepeatMasker	DNA/hAT-Tip100	3162	3282	434	-	.	ID="RND-5_FAMILY-4099";Tend="786";Tstart="665";shortTE="F";uid="0668dd2e-a376-4737-912a-0796f4aef593"
Mc10024	RepeatMasker	DNA	6067	6217	539	+	.	ID="dna4-2b_ap";Tend="773";Tstart="621";shortTE="F";uid="b9bd33fb-3c85-4e34-8f19-5a2fec745120"
Mc10024	RepeatMasker	DNA/TcMar-Tc1	5639	5943	705	+	.	ID="MARINER-4_HMM";Tend="1253";Tstart="954";shortTE="F";uid="13da5f3b-59b9-4be6-ab19-30f5d8681af0"
Mc10024	RepeatMasker	DNA/Kolobok-T2?	1843	1967	461	+	.	ID="KOLOBOK-N1_AEC";Tend="7523";Tstart="7397";shortTE="F";uid="51e61842-daef-4bc1-a5df-b141d5a7781d"
Mc10024	RepeatMasker	DNA/hAT-Charlie	8674	9197	4025	-	.	ID="RND-6_FAMILY-4924";Tend="977";Tstart="479";shortTE="F";uid="6f31b706-70fb-43cc-9adc-0d689010bdbf"
Mc10024	RepeatMasker	DNA/hAT-Charlie	4332	4645	1077	-	.	ID="RND-6_FAMILY-10672";TEgroup="ctg_10024%7CRND-6_FAMILY-10672%7C1";Tend="1359";Tstart="657";shortTE="F";uid="3502ed35-0ab3-460b-b942-bdf7aeefff86"
Mc10025	RepeatMasker	Retroposon?	236	1170	6646	+	.	ID="RND-6_FAMILY-21009";Tend="1278";Tstart="346";shortTE="F";uid="2649c7ac-6a29-45c9-8d9f-2086bbd58d92"
Mc10025	RepeatMasker	DNA	6436	6766	893	+	.	ID="ttaa3b_ap";Tend="344";Tstart="2";shortTE="F";uid="bafa2c0a-ac13-4e53-9a19-00bc5f7e9bf6"
Mc10025	RepeatMasker	Retroposon?	288	622	687	-	.	ID="SINE2-2_AP";Tend="1823";Tstart="1216";shortTE="F";uid="aec4a73f-2e2b-4de8-ace1-d60d0e4a70f4"
Mc10025	RepeatMasker	DNA/Ginger	1	287	1789	-	.	ID="RND-1_FAMILY-6";Tend="1950";Tstart="1668";shortTE="F";uid="5ec72988-251f-47c1-9ee3-533dd44fe783"
Mc10025	RepeatMasker	DNA/Kolobok-E	7173	7496	474	-	.	ID="RND-6_FAMILY-12898";Tend="1526";Tstart="1226";shortTE="F";uid="d46b18e7-778b-45a6-8dd5-c67e2828908c"
Mc10026	RepeatMasker	DNA/hAT-Charlie	2834	3149	759	+	.	ID="HAT-N11_AP";TEgroup="ctg_10026%7CHAT-N11_AP%7C1";Tend="631";Tstart="1";shortTE="T";uid="c1f103b6-f52c-4af3-94d6-bd4df64cb992"
Mc10026	RepeatMasker	RC/Helitron	4864	5504	1894	+	.	ID="RND-6_FAMILY-18865";Tend="1459";Tstart="861";shortTE="F";uid="c7b47384-a902-46d2-b0f7-c31f17787fa0"
Mc10026	RepeatMasker	DNA/Maverick	7212	7434	487	+	.	ID="RND-5_FAMILY-622";Tend="3523";Tstart="3295";shortTE="F";uid="820c7aa6-73ea-4b5d-99c0-3fcf77c17487"
Mc10026	RepeatMasker	Unknown	4064	4785	2592	-	.	ID="RND-6_FAMILY-5429";Tend="743";Tstart="48";shortTE="F";uid="d6dbc615-2cd4-40dd-8ea4-5fae48f161b4"
Mc10026	RepeatMasker	Unknown	1840	2522	3215	-	.	ID="RND-6_FAMILY-5429";Tend="1746";Tstart="1111";shortTE="F";uid="aca48761-5242-4a16-b3f4-efb5dad78b65"
Mc10026	RepeatMasker	DNA/Ginger-1	1	224	1742	-	.	ID="RND-6_FAMILY-8803";Tend="586";Tstart="367";shortTE="F";uid="0b7838d4-3695-448a-8d97-75e662a90cf8"
Mc10026	RepeatMasker	DNA/TcMar-m44	9998	10190	964	-	.	ID="DNAX-7B_AP";Tend="278";Tstart="45";shortTE="F";uid="8dbf5e11-c5ea-4c72-b666-6ea8e2ae5b11"
Mc10027	RepeatMasker	DNA/hAT	7994	8235	722	+	.	ID="RND-1_FAMILY-322";Tend="1436";Tstart="1190";shortTE="F";uid="6f4a905e-3a9c-40b3-99e7-5078ee709c2b"
Mc10027	RepeatMasker	DNA/PIF-Harbinger	1	474	535	+	.	ID="HARBINGER-1_DW";Tend="2624";Tstart="2158";shortTE="F";uid="87a19e90-f4b2-402e-b98d-2d7e4334e7ab"
Mc10027	RepeatMasker	Retroposon?	4998	5363	1848	+	.	ID="RND-1_FAMILY-311";Tend="1953";Tstart="1548";shortTE="F";uid="606b735a-5fa3-478c-8a3d-06963b3f6320"
Mc10027	RepeatMasker	Retroposon?	8234	8344	447	-	.	ID="SINE2-1_AP";Tend="345";Tstart="236";shortTE="F";uid="9a5c9ecb-71c6-45b6-aa4b-cd85dd32b812"
Mc10027	RepeatMasker	DNA/hAT-Blackjack	6257	6390	422	-	.	ID="HAT-4_PBA";TEgroup="ctg_10027%7CHAT-4_PBA%7C1";Tend="5969";Tstart="652";shortTE="T";uid="7906e269-8830-41f9-bf55-44f42b8d6e46"
Mc10027	RepeatMasker	DNA/hAT-Blackjack	2121	3798	529	-	.	ID="HAT-1_SIN";TEgroup="ctg_10027%7CHAT-1_SIN%7C1";Tend="2071";Tstart="484";shortTE="F";uid="d7ec7d32-4a09-42dd-8696-8fe8943d8291"
Mc10027	RepeatMasker	Unknown	5414	5648	852	-	.	ID="RND-6_FAMILY-25919";Tend="1054";Tstart="835";shortTE="F";uid="11a3b752-673c-4750-a6b6-07b3517dce1e"
Mc10027	RepeatMasker	DNA	9864	10397	2560	-	.	ID="RND-5_FAMILY-5953";TEgroup="ctg_10027%7CRND-5_FAMILY-5953%7C1";Tend="1731";Tstart="903";shortTE="F";uid="c5594008-8877-4cd8-b8b8-4bfbce278348"
Mc10028	RepeatMasker	DNA/P	7981	8366	535	-	.	ID="P-2_LMI";Tend="2132";Tstart="1753";shortTE="F";uid="a6977c9a-d0a7-40ac-9b86-4d32b1b1d174"
Mc10028	RepeatMasker	DNA/hAT-hAT19	8529	8867	2814	-	.	ID="HAT-N18_AP";Tend="813";Tstart="463";shortTE="F";uid="98326784-72a1-4340-aafc-faf6729619c0"
Mc10028	RepeatMasker	DNA/P	6930	7876	1335	-	.	ID="RND-6_FAMILY-5128";Tend="924";Tstart="1";shortTE="F";uid="e11e3df3-4316-454f-aa51-eaa0e14f3ed0"
Mc10028	RepeatMasker	DNA/hAT-Tip100	2766	2871	459	-	.	ID="RND-6_FAMILY-16075";Tend="858";Tstart="742";shortTE="F";uid="4bc06e5e-4348-4c5f-ab19-fb348efc752b"
Mc10029	RepeatMasker	LINE/I	1338	1777	756	+	.	ID="RND-6_FAMILY-20110";Tend="1275";Tstart="863";shortTE="F";uid="2dedce20-e0fb-4e40-834a-e31bf32184c9"
Mc10029	RepeatMasker	Retroposon?	19	608	1243	+	.	ID="SINE2-1_AP";TEgroup="ctg_10029%7CSINE2-1_AP%7C1";Tend="1770";Tstart="999";shortTE="F";uid="9dae8b04-f8d0-4ab7-8f89-3ff0d3312d9f"
Mc10029	RepeatMasker	DNA/hAT-Tip100	6795	6991	595	-	.	ID="RND-6_FAMILY-285";Tend="1117";Tstart="896";shortTE="F";uid="6eef2aed-273a-4e02-a811-cca084515464"
Mc10029	RepeatMasker	Retroposon?	3861	4251	925	-	.	ID="SINE2-1_AP";Tend="1462";Tstart="1051";shortTE="F";uid="a20c8ce8-eea1-4fb1-9915-843dcc7d6ff9"
Mc1003	RepeatMasker	DNA/MULE-MuDR	46285	46433	954	+	.	ID="RND-6_FAMILY-14863";TEgroup="ctg_1003%7CRND-6_FAMILY-14863%7C1";Tend="1150";Tstart="510";shortTE="F";uid="c289763e-d535-4718-8cee-74929dd7edb3"
Mc1003	RepeatMasker	DNA	35375	35513	541	+	.	ID="dna4-2_ap";Tend="151";Tstart="1";shortTE="F";uid="7de8bc15-6434-464e-a06e-94f043fb1eb0"
Mc1003	RepeatMasker	RC/Helitron	23602	23831	604	+	.	ID="RND-5_FAMILY-1918";Tend="670";Tstart="453";shortTE="F";uid="41882520-240a-4785-9495-5cfdbde94d6e"
Mc1003	RepeatMasker	Unknown	46425	46590	955	+	.	ID="RND-6_FAMILY-15562";Tend="1407";Tstart="1243";shortTE="F";uid="cf58f079-f4e1-4e82-b695-d9c9c6ceb668"
Mc1003	RepeatMasker	DNA/Ginger-1	48750	49108	866	+	.	ID="RND-6_FAMILY-3412";Tend="1911";Tstart="1553";shortTE="F";uid="7a8f7c54-41e7-4a7d-b215-203250606e1d"
Mc1003	RepeatMasker	DNA	7313	8126	1872	+	.	ID="DNA4-2_AP";Tend="731";Tstart="1";shortTE="F";uid="2e691a3a-e591-40e8-97c0-70c5ce179981"
Mc1003	RepeatMasker	DNA/hAT-Tip100	41268	41616	1421	+	.	ID="RND-5_FAMILY-12398";Tend="789";Tstart="473";shortTE="F";uid="640a1307-92f1-4afb-9b86-0efc219b57b8"
Mc1003	RepeatMasker	DNA	17237	17573	445	+	.	ID="DNA4-3_AP";Tend="600";Tstart="235";shortTE="F";uid="ab3869b0-6528-4fd8-aed1-fccdce23afb2"
Mc1003	RepeatMasker	Unknown	12774	12956	818	+	.	ID="RND-5_FAMILY-4649";Tend="1127";Tstart="940";shortTE="F";uid="9efda504-ff67-446a-9904-cd22bcf499e5"
Mc1003	RepeatMasker	Unknown	48192	48754	2602	+	.	ID="RND-4_FAMILY-2304";Tend="1233";Tstart="648";shortTE="F";uid="e19b737c-09e6-4982-b22e-7bc65cb89553"
Mc1003	RepeatMasker	DNA/MULE-MuDR	45729	45996	1382	+	.	ID="RND-6_FAMILY-14863";Tend="487";Tstart="259";shortTE="F";uid="725fb4a0-1c12-4d4a-b223-c7c6fcf9d1be"
Mc1003	RepeatMasker	DNA/hAT?	5275	5488	587	-	.	ID="DNA8-60_AP";Tend="329";Tstart="104";shortTE="F";uid="f7e31919-5713-47d6-93b9-54dc9565bc10"
Mc1003	RepeatMasker	Unknown	22302	22438	535	-	.	ID="RND-6_FAMILY-2561";Tend="541";Tstart="398";shortTE="F";uid="cfaf3a54-3ed4-4914-91e0-f268ddf9b361"
Mc1003	RepeatMasker	Unknown	31401	31720	2602	-	.	ID="RND-1_FAMILY-227";Tend="1167";Tstart="851";shortTE="F";uid="73102bff-770d-4d46-940c-4913606a95b5"
Mc1003	RepeatMasker	DNA/hAT-Ac	1	348	3002	-	.	ID="RND-5_FAMILY-5670";Tend="1171";Tstart="819";shortTE="F";uid="bcaa46e6-b1a2-4424-8008-4041155963a3"
Mc1003	RepeatMasker	Unknown	35566	36222	5219	-	.	ID="RND-5_FAMILY-3829";Tend="1046";Tstart="352";shortTE="F";uid="359952e0-d71a-4769-b7c7-1a0175bb160c"
Mc1003	RepeatMasker	Retroposon?	47959	48192	616	-	.	ID="SINE2-1_AP";Tend="1165";Tstart="931";shortTE="F";uid="f474c5a5-a60b-4970-92ba-7d6b00138a06"
Mc1003	RepeatMasker	DNA/hAT	17382	17612	401	-	.	ID="DNA8-1_AP";Tend="382";Tstart="144";shortTE="F";uid="570a74bc-b3cb-41a4-be13-4b895e7df315"
Mc1003	RepeatMasker	RC/Helitron	5058	5213	600	-	.	ID="RND-5_FAMILY-1918";Tend="599";Tstart="453";shortTE="F";uid="372dc6f7-15a2-4518-ab7e-ae4ee9316518"
Mc1003	RepeatMasker	DNA/hAT	29971	30110	569	-	.	ID="RND-6_FAMILY-19607";Tend="772";Tstart="626";shortTE="F";uid="b59dfc4a-2e34-4ef7-b529-d88d4040f91f"
Mc1003	RepeatMasker	DNA/MULE-MuDR	28759	28917	473	-	.	ID="RND-6_FAMILY-11754";Tend="885";Tstart="713";shortTE="F";uid="71e34fd3-bff6-4115-89b7-3518e7de4a2b"
Mc10030	RepeatMasker	LINE/I	4263	4992	2501	+	.	ID="RND-6_FAMILY-5269";Tend="1320";Tstart="578";shortTE="F";uid="477dcb5b-a951-4464-98b8-a7933ad47684"
Mc10030	RepeatMasker	Retroposon?	8207	8795	954	+	.	ID="SINE2-1_AP";Tend="1770";Tstart="922";shortTE="F";uid="e8b2616b-66f7-44dc-b19d-b31f0f449747"
Mc10030	RepeatMasker	DNA/Ginger-1	8551	8842	603	-	.	ID="rnd-6_family-8803";Tend="778";Tstart="327";shortTE="F";uid="abb6ee96-1ce2-4152-bb59-3add95fcb5dc"
Mc10030	RepeatMasker	Unknown	3558	3857	2259	-	.	ID="RND-1_FAMILY-34";Tend="1271";Tstart="976";shortTE="F";uid="e2a69558-d78d-41a0-a086-80fe5442266c"
Mc10031	RepeatMasker	DNA/Ginger	1	195	3195	+	.	ID="RND-1_FAMILY-6";Tend="2226";Tstart="2032";shortTE="F";uid="36bdf6d7-5044-4615-99a3-6e1f9e705401"
Mc10031	RepeatMasker	DNA	4562	4927	641	+	.	ID="DNA4-3_AP";Tend="381";Tstart="25";shortTE="F";uid="e8d743c7-be9b-4e61-80ed-76f646afe143"
Mc10031	RepeatMasker	DNA/Ginger-1	196	421	565	-	.	ID="GINGER1-1_AP";Tend="5197";Tstart="4997";shortTE="F";uid="0ffba5cc-e92c-4383-9451-d36abace50f9"
Mc10031	RepeatMasker	DNA	3092	3288	401	-	.	ID="TTAA2C_AP";Tend="423";Tstart="207";shortTE="F";uid="35b4a0f7-2263-46e6-886f-90a853992386"
Mc10031	RepeatMasker	Unknown	3890	4105	717	-	.	ID="RND-6_FAMILY-15377";Tend="215";Tstart="1";shortTE="F";uid="778cd6cd-69da-424a-b632-4c0743fac6e4"
Mc10031	RepeatMasker	Retroposon?	362	870	1933	-	.	ID="SINE2-1_AP";Tend="541";Tstart="2";shortTE="F";uid="b8dbb6d2-d970-48f4-b8cb-a37703a812c8"
Mc10032	RepeatMasker	DNA/hAT-Ac	8401	8665	1738	+	.	ID="DNA8-93_AP";Tend="260";Tstart="1";shortTE="F";uid="6ab1e3b7-ba8a-4e0c-b729-1f2c792dfcaa"
Mc10032	RepeatMasker	DNA/MULE-MuDR	8624	8862	1727	-	.	ID="RND-6_FAMILY-2484";Tend="241";Tstart="3";shortTE="F";uid="6435b266-6cb8-4e07-991f-5bd46cbd5674"
Mc10033	RepeatMasker	Unknown	8533	8860	2644	+	.	ID="RND-1_FAMILY-88";Tend="554";Tstart="227";shortTE="F";uid="02e3f47d-93e5-47d1-9329-fee73f7d88c7"
Mc10033	RepeatMasker	Retroposon?	6	210	674	+	.	ID="RND-6_FAMILY-6844";Tend="1275";Tstart="1080";shortTE="F";uid="ea6949fe-0667-4e23-aa7a-25cacc219c12"
Mc10033	RepeatMasker	DNA/hAT	2417	2843	955	-	.	ID="RND-1_FAMILY-322";Tend="1513";Tstart="1102";shortTE="F";uid="b08a38a6-164f-4455-b725-e32f5ed5bad1"
Mc10034	RepeatMasker	LINE/I-Jockey	713	971	491	+	.	ID="RND-6_FAMILY-2037";Tend="1328";Tstart="1073";shortTE="F";uid="b17e3e14-1d64-4086-80d6-ec8f6263c1d6"
Mc10034	RepeatMasker	LINE/I	7422	8280	1508	+	.	ID="RND-5_FAMILY-4374";Tend="1341";Tstart="443";shortTE="F";uid="b5474006-a6f7-4a5f-83d3-908e7a378d68"
Mc10034	RepeatMasker	DNA/hAT?	1925	2117	581	+	.	ID="DNA8-60_AP";Tend="312";Tstart="91";shortTE="F";uid="40d38843-cd94-4f82-b6de-16f1ff54dfbf"
Mc10034	RepeatMasker	DNA/hAT-Tip100	1717	1901	757	+	.	ID="RND-5_FAMILY-8055";Tend="1448";Tstart="1257";shortTE="F";uid="d1847ce5-8a59-418b-b7ac-aa5e672920f9"
Mc10036	RepeatMasker	DNA	3693	3798	415	+	.	ID="dna4-2_ap";Tend="115";Tstart="1";shortTE="F";uid="8f19fca6-5682-47f8-9f35-451ff34f6bcc"
Mc10036	RepeatMasker	Unknown	12	457	869	+	.	ID="RND-6_FAMILY-16540";Tend="976";Tstart="517";shortTE="F";uid="2fcd50ba-2b09-4f5d-8108-6524ae53ff0c"
Mc10036	RepeatMasker	DNA	6721	7039	407	+	.	ID="TTAA25_AP";Tend="331";Tstart="1";shortTE="F";uid="86a8bbb9-af9c-4b21-8b91-e15c3f2c902e"
Mc10036	RepeatMasker	Unknown	4839	5204	926	+	.	ID="RND-5_FAMILY-102";Tend="1003";Tstart="586";shortTE="F";uid="a837da84-a21e-44ed-b36c-34d578d6ab97"
Mc10036	RepeatMasker	Retroposon?	718	951	460	-	.	ID="SINE2-1_AP";Tend="548";Tstart="145";shortTE="F";uid="435eb5cb-18e2-4c91-9606-78d72626bc65"
Mc10036	RepeatMasker	DNA/hAT-Tip100	65	560	899	-	.	ID="RND-6_FAMILY-368";Tend="2185";Tstart="1624";shortTE="F";uid="3c0ce32c-cd40-42ed-bb68-1824f08b15f8"
Mc10037	RepeatMasker	Unknown	1	133	711	+	.	ID="RND-5_FAMILY-225";Tend="1443";Tstart="1318";shortTE="F";uid="80038e94-679b-4e48-8fc3-3f83ab7e3725"
Mc10037	RepeatMasker	DNA/hAT-Charlie	2272	2493	481	+	.	ID="hat-10_lmi";Tend="2579";Tstart="2384";shortTE="F";uid="5fe152a3-a528-43c0-85b4-ec96cbe4654d"
Mc10037	RepeatMasker	DNA/hAT-Charlie	3290	3452	965	+	.	ID="RND-6_FAMILY-6783";Tend="1253";Tstart="1089";shortTE="F";uid="d355b8c3-ef53-4fab-aa23-98d65d7147da"
Mc10037	RepeatMasker	DNA/MULE-MuDR	4570	5647	6751	-	.	ID="rnd-6_family-14579";Tend="1115";Tstart="230";shortTE="F";uid="5f085027-370d-4544-9b41-cc3599f52b8a"
Mc10037	RepeatMasker	LINE/I-Jockey	3435	4068	4606	-	.	ID="RND-6_FAMILY-1113";Tend="1316";Tstart="676";shortTE="F";uid="9c5ae55b-eca7-4594-962d-78425303b16b"
Mc10037	RepeatMasker	Retroposon?	11924	12323	1254	-	.	ID="SINE2-1_AP";Tend="684";Tstart="474";shortTE="F";uid="2d5fdd14-d6cf-4c4c-ab3b-e9e5be0de812"
Mc10037	RepeatMasker	DNA	10662	10980	949	-	.	ID="TTAA3B_AP";Tend="436";Tstart="123";shortTE="F";uid="738d38bc-e3c5-459e-b9c2-d4961e25a998"
Mc10038	RepeatMasker	DNA/hAT-hATm	1982	2659	698	+	.	ID="hat-7_ap";Tend="1064";Tstart="240";shortTE="F";uid="e4ba96f2-e0fa-40a5-a67c-dcc8861f2c48"
Mc10038	RepeatMasker	Unknown	3962	4102	406	-	.	ID="RND-5_FAMILY-3964";Tend="1527";Tstart="1382";shortTE="F";uid="711798ed-067a-4b0d-b9c0-3c7044347d1d"
Mc10038	RepeatMasker	DNA/hAT-Charlie	1621	1924	1129	-	.	ID="HAT-N11_AP";TEgroup="ctg_10038%7CHAT-N11_AP%7C1";Tend="631";Tstart="1";shortTE="F";uid="834079ee-8807-4832-9e4c-e419b6029edd"
Mc10039	RepeatMasker	DNA	7318	7713	1859	+	.	ID="TTAAC_AP";Tend="420";Tstart="35";shortTE="F";uid="2467abb6-656c-4bf8-b878-e8880d82b6f2"
Mc10039	RepeatMasker	LINE/I-Jockey	3915	4705	6171	-	.	ID="RND-6_FAMILY-3033";Tend="786";Tstart="1";shortTE="F";uid="2394fd42-ec35-4257-9cb0-6c5723c1febb"
Mc1004	RepeatMasker	DNA	32831	33038	539	+	.	ID="ttaa3b_ap";Tend="236";Tstart="24";shortTE="F";uid="13ba34a3-f577-44e0-aa79-04c66e247803"
Mc1004	RepeatMasker	DNA	49671	49771	482	+	.	ID="TTAA19_AP";Tend="123";Tstart="34";shortTE="F";uid="1cb0385f-c835-43f2-b977-50dfc946ad00"
Mc1004	RepeatMasker	DNA/hAT-hAT19	18353	18726	712	+	.	ID="hat-n13_ap";Tend="351";Tstart="1";shortTE="F";uid="0083626d-0898-4b43-a9e7-2f0f0c87d3fb"
Mc1004	RepeatMasker	DNA	13241	13601	1654	+	.	ID="DNA-TTAA-1_AP";Tend="422";Tstart="60";shortTE="F";uid="5703db86-9953-49e8-aa3c-97e1dbd635ed"
Mc1004	RepeatMasker	DNA/Ginger-1	34764	35010	421	+	.	ID="RND-6_FAMILY-17528";Tend="220";Tstart="14";shortTE="F";uid="dec1eb67-2b43-4b29-b085-767ab4057368"
Mc1004	RepeatMasker	Unknown	2563	2675	549	+	.	ID="RND-5_FAMILY-1401";Tend="779";Tstart="670";shortTE="F";uid="25b3e977-069e-42f5-bc64-f4decafc946f"
Mc1004	RepeatMasker	DNA/hAT-Charlie	12770	13102	1290	+	.	ID="DNA8-104_AP";Tend="340";Tstart="22";shortTE="F";uid="0835cd3b-44e0-43d6-8fb9-f755de855ffe"
Mc1004	RepeatMasker	DNA/hAT-Charlie	22860	23111	1600	+	.	ID="RND-5_FAMILY-11314";Tend="1242";Tstart="970";shortTE="F";uid="137686c8-098b-489c-bcdb-0cf53a99abf8"
Mc1004	RepeatMasker	Unknown	20667	21181	758	+	.	ID="RND-6_FAMILY-16512";Tend="1588";Tstart="1079";shortTE="F";uid="537c3c27-e81c-44fc-8c18-d6b17a6ec1a7"
Mc1004	RepeatMasker	DNA/hAT-Tip100	24523	24714	1192	+	.	ID="RND-6_FAMILY-285";Tend="1037";Tstart="847";shortTE="F";uid="3ddd793d-bb21-42c2-941e-f43c6d47dbbc"
Mc1004	RepeatMasker	DNA/Ginger-1	49894	50057	500	+	.	ID="rnd-6_family-13505";Tend="2253";Tstart="2114";shortTE="F";uid="39d0cc87-5c5c-428f-8577-ad1513ad3d81"
Mc1004	RepeatMasker	DNA/hAT-Tip100	41125	41509	1333	+	.	ID="RND-5_FAMILY-12398";Tend="789";Tstart="454";shortTE="F";uid="320de436-db17-4108-8cd5-3c180be0c90d"
Mc1004	RepeatMasker	DNA/P	10693	10969	1771	+	.	ID="RND-5_FAMILY-3975";Tend="1158";Tstart="910";shortTE="F";uid="f2e0eb9c-e6f5-4103-9cca-bd95ea722572"
Mc1004	RepeatMasker	DNA/Ginger-1	23248	24523	1049	+	.	ID="RND-6_FAMILY-11732";Tend="2316";Tstart="1041";shortTE="F";uid="7da9868d-e796-4f6d-82c2-113061aa050b"
Mc1004	RepeatMasker	DNA	49144	49547	1032	-	.	ID="TTAA8_AP";Tend="438";Tstart="7";shortTE="F";uid="3166dec2-9367-4d8a-8f89-89cc2a5561cc"
Mc1004	RepeatMasker	DNA/MULE-MuDR	20133	20355	423	-	.	ID="RND-1_FAMILY-120";Tend="1158";Tstart="917";shortTE="F";uid="edb80916-ea17-424a-a454-25f7197915f7"
Mc1004	RepeatMasker	Retroposon?	49840	50026	427	-	.	ID="SINE2-1_AP";Tend="223";Tstart="1";shortTE="F";uid="0dde3b87-746c-4bad-98ca-e3f37641de57"
Mc1004	RepeatMasker	DNA	40908	41070	658	-	.	ID="ttaa3b_ap";Tend="236";Tstart="86";shortTE="F";uid="63356364-263b-4283-af38-5d0ec0f107b1"
Mc1004	RepeatMasker	DNA	36166	36283	458	-	.	ID="TTAA8_AP";Tend="438";Tstart="325";shortTE="F";uid="0fa7344a-fd8b-41bc-a652-254ad040761b"
Mc1004	RepeatMasker	DNA	15536	15965	2017	-	.	ID="TTAA3_AP";Tend="429";Tstart="1";shortTE="F";uid="f28ff380-5fb0-448a-9e14-371dd102bb56"
Mc1004	RepeatMasker	RC/Helitron	11769	11945	530	-	.	ID="HELITRON-N4_LMI";Tend="187";Tstart="11";shortTE="F";uid="b38f653a-8d3c-45f3-9b9b-2c28a44dd7a5"
Mc1004	RepeatMasker	DNA/hAT-Tip100	50858	51026	940	-	.	ID="RND-6_FAMILY-11048";Tend="1061";Tstart="896";shortTE="F";uid="f29c1c35-cd5c-4b1d-92b1-21b696183eb0"
Mc1004	RepeatMasker	DNA/Kolobok-E	34240	34898	1503	-	.	ID="KOLOBOKE-4_AP";Tend="3206";Tstart="2524";shortTE="F";uid="fd682b5c-9b16-4938-b426-80cb4f1a48f9"
Mc1004	RepeatMasker	DNA	40650	40785	410	-	.	ID="TTAA2D_AP";Tend="430";Tstart="306";shortTE="F";uid="7c5195a5-7e03-4cc9-a103-a5d5d0d9b717"
Mc1004	RepeatMasker	DNA/hAT-Tip100	24816	25033	1881	-	.	ID="RND-5_FAMILY-1765";Tend="1096";Tstart="877";shortTE="F";uid="9d085fec-e4fc-42a0-8e90-e7f47578c040"
Mc1004	RepeatMasker	Retroposon?	23218	24368	1080	-	.	ID="SINE2-1_AP";Tend="1314";Tstart="161";shortTE="F";uid="81124510-7527-4ee3-92ed-de40d95cb632"
Mc1004	RepeatMasker	DNA	32809	33012	463	-	.	ID="ttaa3c_ap";Tend="425";Tstart="216";shortTE="F";uid="eaa69ddd-a6ba-4b70-806e-56b63c79f1f1"
Mc10040	RepeatMasker	Unknown	213	439	744	+	.	ID="RND-1_FAMILY-259";Tend="1168";Tstart="964";shortTE="F";uid="fd34e264-f1b6-4d34-803b-312f9e1ebc3a"
Mc10040	RepeatMasker	DNA/hAT-hAT19	8094	8261	762	+	.	ID="RND-6_FAMILY-3780";Tend="1804";Tstart="1644";shortTE="F";uid="e915e708-efe8-4b22-b1d8-871147aa253a"
Mc10040	RepeatMasker	DNA/hAT-Ac	8310	8489	704	+	.	ID="RND-1_FAMILY-209";Tend="1819";Tstart="1649";shortTE="F";uid="d7fa626c-8a23-4d41-ad7b-d755357632c8"
Mc10040	RepeatMasker	DNA/Kolobok-E	1473	1672	1198	+	.	ID="RND-6_FAMILY-20300";Tend="198";Tstart="13";shortTE="F";uid="d7360335-961b-4843-82af-dd9376f85c84"
Mc10040	RepeatMasker	Unknown	9758	9924	662	-	.	ID="RND-6_FAMILY-5859";Tend="1090";Tstart="946";shortTE="F";uid="2a9d9bfd-f32a-417f-a1d9-6e8b5205f222"
Mc10040	RepeatMasker	DNA/hAT-hAT19	7736	8093	1103	-	.	ID="RND-6_FAMILY-14146";TEgroup="ctg_10040%7CRND-6_FAMILY-14146%7C1";Tend="1730";Tstart="748";shortTE="F";uid="ca55ce52-32bc-494a-b0f3-22c1340886c6"
Mc10040	RepeatMasker	DNA/hAT-Charlie	7179	7421	940	-	.	ID="RND-6_FAMILY-8588";Tend="1601";Tstart="1399";shortTE="F";uid="69f550a7-bce3-4182-8e0e-35bd369a7fd1"
Mc10041	RepeatMasker	RC/Helitron	5162	5316	684	+	.	ID="RND-1_FAMILY-123";Tend="957";Tstart="628";shortTE="F";uid="ecd7912e-40ca-40f3-a332-1535687a7764"
Mc10041	RepeatMasker	DNA	2185	2345	450	+	.	ID="RND-6_FAMILY-5626";Tend="534";Tstart="380";shortTE="F";uid="98e627b3-0626-4ea4-a8c0-8d980b67f10a"
Mc10041	RepeatMasker	Unknown	3038	3233	785	+	.	ID="RND-5_FAMILY-756";Tend="898";Tstart="719";shortTE="F";uid="fda848ef-d4d9-417e-b238-9924bbdd96aa"
Mc10041	RepeatMasker	Unknown	4967	5161	802	-	.	ID="RND-6_FAMILY-27375";Tend="1551";Tstart="1360";shortTE="F";uid="24977f6e-41ea-4775-9270-7adb472a2999"
Mc10041	RepeatMasker	Unknown	6893	8516	2394	-	.	ID="RND-6_FAMILY-9654";TEgroup="ctg_10041%7CRND-6_FAMILY-9654%7C1";Tend="2194";Tstart="769";shortTE="F";uid="9babe0c2-dab4-491e-b4e5-e7044903effe"
Mc10041	RepeatMasker	DNA/hAT	4694	4928	774	-	.	ID="RND-1_FAMILY-322";Tend="1444";Tstart="1224";shortTE="F";uid="648ef580-7926-4f9b-8ff7-ce58ddc2bc2f"
Mc10041	RepeatMasker	Retroposon?	369	936	539	-	.	ID="SINE2-2_AP";Tend="544";Tstart="3";shortTE="F";uid="1ab30334-4aa1-4f94-8bc0-7f067cc1a16e"
Mc10042	RepeatMasker	Unknown	1	197	1766	+	.	ID="RND-1_FAMILY-55";Tend="200";Tstart="4";shortTE="F";uid="d84c2cb6-deb7-4ba8-8b46-1a0f1bc251bb"
Mc10042	RepeatMasker	DNA/Ginger-1	7811	8017	469	+	.	ID="RND-6_FAMILY-3412";Tend="1909";Tstart="1692";shortTE="F";uid="ad1b7702-e450-41c0-8055-d80c01e1bf95"
Mc10042	RepeatMasker	DNA/Ginger-1	5811	6029	462	-	.	ID="RND-6_FAMILY-11732";Tend="1252";Tstart="1041";shortTE="F";uid="05ac08ad-cfaf-480a-9b68-ecf107181c27"
Mc10043	RepeatMasker	DNA/Ginger	7562	8847	8475	-	.	ID="rnd-1_family-6";Tend="2403";Tstart="1117";shortTE="F";uid="3c1a2155-e58e-4cb8-b9a1-557ce4b4f77d"
Mc10044	RepeatMasker	DNA/Ginger-1	3	420	459	+	.	ID="RND-6_FAMILY-13505";TEgroup="ctg_10044%7CRND-6_FAMILY-13505%7C1";Tend="2078";Tstart="1262";shortTE="T";uid="875fe8f6-b753-4aad-81c1-3e8135f139d6"
Mc10044	RepeatMasker	DNA/hAT-hAT19	2570	2694	412	+	.	ID="RND-5_FAMILY-260";Tend="887";Tstart="755";shortTE="F";uid="3841f28d-677b-40a0-8dc7-92a9b1ebb9c1"
Mc10044	RepeatMasker	Unknown	6395	6781	1154	-	.	ID="RND-6_FAMILY-12762";Tend="416";Tstart="36";shortTE="F";uid="50856d16-4e1b-48ac-a68d-487b3f7fb6ee"
Mc10044	RepeatMasker	Unknown	6847	7585	4849	-	.	ID="RND-5_FAMILY-225";Tend="1629";Tstart="900";shortTE="F";uid="2a92c257-bf41-437d-aaab-badea0ff21df"
Mc10045	RepeatMasker	DNA	3362	3569	828	+	.	ID="RND-6_FAMILY-3972";Tend="572";Tstart="357";shortTE="F";uid="c66a0cd7-477b-49c6-9716-c8e25d8c9d80"
Mc10045	RepeatMasker	DNA	249	408	411	+	.	ID="RND-6_FAMILY-3972";Tend="1269";Tstart="1112";shortTE="F";uid="5473ee7d-bfb7-452e-9cd1-3f2af321fb12"
Mc10045	RepeatMasker	Unknown	3358	3535	995	-	.	ID="RND-6_FAMILY-28599";Tend="992";Tstart="814";shortTE="F";uid="0b20edd7-9fab-490e-8e8d-31078c1b41cf"
Mc10045	RepeatMasker	DNA	198	388	913	-	.	ID="TTAA2D_AP";Tend="192";Tstart="1";shortTE="F";uid="ae7763ad-3048-4ce4-b3ac-50068b66f5f8"
Mc10045	RepeatMasker	Unknown	3861	4335	2077	-	.	ID="RND-6_FAMILY-28599";Tend="807";Tstart="312";shortTE="F";uid="1c871c04-d041-4a81-bb42-9dd4110a751d"
Mc10046	RepeatMasker	DNA/MULE-MuDR	8483	8840	3081	+	.	ID="RND-6_FAMILY-15736";Tend="1234";Tstart="884";shortTE="F";uid="32ff766d-9bc3-4a10-bd56-65e7fb2d775b"
Mc10046	RepeatMasker	DNA	1521	1673	566	+	.	ID="RND-6_FAMILY-12417";Tend="871";Tstart="709";shortTE="F";uid="9f5306e8-a3a6-4cd1-8bb6-c0ff0127f3b0"
Mc10046	RepeatMasker	Unknown	6148	6414	686	+	.	ID="RND-4_FAMILY-56";Tend="1261";Tstart="988";shortTE="F";uid="812100b3-4843-49bb-b8df-b2e584375d57"
Mc10046	RepeatMasker	DNA	719	951	1404	+	.	ID="ttaa3b_ap";Tend="237";Tstart="1";shortTE="F";uid="a46399e8-08d6-495c-a906-b9433a0f72a5"
Mc10046	RepeatMasker	Unknown	8305	8482	3060	-	.	ID="RND-1_FAMILY-215";Tend="550";Tstart="17";shortTE="F";uid="c1399c94-0155-46ef-972b-b85d2279a7c8"
Mc10047	RepeatMasker	DNA/hAT	3405	3997	3995	+	.	ID="RND-6_FAMILY-1437";Tend="1483";Tstart="829";shortTE="F";uid="39b5be13-ba71-4545-998d-e0cec5befad8"
Mc10047	RepeatMasker	DNA	8630	8823	740	+	.	ID="TTAA2_AP";Tend="211";Tstart="14";shortTE="F";uid="d6c1b73b-a25e-4e13-959f-243c13680807"
Mc10047	RepeatMasker	LINE/I	7418	7657	816	-	.	ID="RND-5_FAMILY-4339";Tend="1162";Tstart="931";shortTE="F";uid="3180ad65-f621-41dd-b18d-f36027c017d6"
Mc10047	RepeatMasker	DNA/Ginger-1	774	947	478	-	.	ID="RND-1_FAMILY-4";Tend="901";Tstart="723";shortTE="F";uid="c31e07c4-b4f1-40ec-b2b2-06e05d7a4eea"
Mc10047	RepeatMasker	Retroposon?	980	1370	641	-	.	ID="SINE2-2_AP";Tend="1973";Tstart="1598";shortTE="F";uid="d437cb7c-9d7a-4d8d-9bcc-a17f5b851cf6"
Mc10048	RepeatMasker	DNA/MULE-MuDR	5775	5954	659	+	.	ID="rnd-6_family-674";Tend="1701";Tstart="1561";shortTE="F";uid="5b0631f0-6133-4eae-9457-916f12d5f10c"
Mc10048	RepeatMasker	Unknown	10202	10788	7396	+	.	ID="RND-5_FAMILY-8227";Tend="1744";Tstart="1140";shortTE="F";uid="4f6918bc-34af-49b4-a780-abc312c179d7"
Mc10048	RepeatMasker	DNA	11160	12980	11412	+	.	ID="rnd-6_family-15000";Tend="1580";Tstart="6";shortTE="F";uid="3148ef22-54b8-4d90-bbfe-f6629f6ded72"
Mc10048	RepeatMasker	LINE/I-Jockey	3139	3539	1091	-	.	ID="RND-5_FAMILY-371";Tend="1393";Tstart="958";shortTE="F";uid="5ed5f5c4-98fa-461d-b23d-a52bea726c6b"
Mc10048	RepeatMasker	Unknown	1470	1591	486	-	.	ID="RND-5_FAMILY-730";Tend="1014";Tstart="892";shortTE="F";uid="b8624b68-f08a-4440-a67b-a296c329898a"
Mc10048	RepeatMasker	Unknown	8247	10157	7416	-	.	ID="RND-1_FAMILY-9";Tend="2389";Tstart="1";shortTE="F";uid="b9f5d8d4-62b4-4b4f-aa1b-ecf3b4ad3a60"
Mc10048	RepeatMasker	RC/Helitron	3853	4038	611	-	.	ID="RND-1_FAMILY-95";Tend="961";Tstart="764";shortTE="F";uid="269884c3-9e88-4813-ab6d-a09cc54e43c6"
Mc10048	RepeatMasker	DNA	10789	11698	4613	-	.	ID="RND-1_FAMILY-3";Tend="2010";Tstart="1156";shortTE="F";uid="cdf75ea1-393b-4704-88ef-21bcc4fe928b"
Mc10048	RepeatMasker	DNA	12247	13910	6381	-	.	ID="rnd-1_family-307";Tend="1628";Tstart="104";shortTE="F";uid="dee51193-e894-49f8-b6fe-6b0f6e0b0886"
Mc10048	RepeatMasker	DNA/hAT-hAT19	2768	3114	2367	-	.	ID="RND-6_FAMILY-3717";Tend="1710";Tstart="1366";shortTE="F";uid="e3e46658-a22e-4971-aadc-f05c2011c662"
Mc10048	RepeatMasker	DNA/hAT-Tip100	6571	6916	868	-	.	ID="DNA8-100B_AP";Tend="435";Tstart="147";shortTE="F";uid="306e2469-74ee-42a3-ab4c-4940a5fbaf4c"
Mc10049	RepeatMasker	DNA/hAT-Tip100	8445	8651	480	+	.	ID="RND-6_FAMILY-5381";Tend="905";Tstart="703";shortTE="F";uid="37b3484e-0ed7-4e1f-9c57-a59aede0fc12"
Mc10049	RepeatMasker	DNA/hAT-Tip100	6806	6934	730	+	.	ID="RND-1_FAMILY-194";Tend="136";Tstart="1";shortTE="F";uid="25f447c5-4025-4065-bdb1-b7c4655cd023"
Mc10049	RepeatMasker	DNA/hAT-Tip100	7712	7931	440	+	.	ID="RND-6_FAMILY-1817";Tend="1005";Tstart="781";shortTE="F";uid="41518a2f-3e5a-4891-ac8c-c320b0d1dec8"
Mc10049	RepeatMasker	RC/Helitron	1	220	1016	-	.	ID="RND-6_FAMILY-6580";Tend="815";Tstart="584";shortTE="F";uid="81214e57-e804-40ce-b897-fd43377e2788"
Mc10049	RepeatMasker	Unknown	193	430	1557	-	.	ID="RND-6_FAMILY-5890";Tend="671";Tstart="434";shortTE="F";uid="b7a49ebb-1ba4-4921-b66a-940a38024f4b"
Mc10049	RepeatMasker	LINE/RTE-BovB	581	1984	1576	-	.	ID="RND-6_FAMILY-884";Tend="2654";Tstart="434";shortTE="F";uid="311d5c46-0b6d-44d4-8c95-b1816ed2770d"
Mc10049	RepeatMasker	LINE/I-Jockey	2179	2314	563	-	.	ID="RND-6_FAMILY-819";Tend="135";Tstart="14";shortTE="F";uid="615c93d9-1b4b-47aa-9872-4ead294d5780"
Mc1005	RepeatMasker	DNA	50547	50719	1046	+	.	ID="DNA2-3_AP";Tend="613";Tstart="446";shortTE="F";uid="8ed7cc4a-1b1f-470b-8f38-d2ac0d816adf"
Mc1005	RepeatMasker	Retroposon?	48883	49613	2521	+	.	ID="SINE2-1_AP";Tend="1411";Tstart="654";shortTE="F";uid="55f6ea9b-eed1-43e8-be63-69925901cd2d"
Mc1005	RepeatMasker	DNA/Kolobok-E	47817	48456	774	+	.	ID="KOLOBOKE-2_AP";Tend="1804";Tstart="1113";shortTE="F";uid="2f77bc85-9fa8-4e22-a8c1-07374bface85"
Mc1005	RepeatMasker	Unknown	6612	6869	1906	+	.	ID="RND-5_FAMILY-5708";Tend="1656";Tstart="1410";shortTE="F";uid="313fa24b-7552-452e-8efa-dcac0b0137fe"
Mc1005	RepeatMasker	DNA/Kolobok-E	9869	10047	611	+	.	ID="KOLOBOKE-2_AP";Tend="1353";Tstart="1158";shortTE="F";uid="47e0bedd-d99a-4694-ad41-97c710612722"
Mc1005	RepeatMasker	Retroposon?	27844	28525	642	+	.	ID="SINE2-1_AP";Tend="1769";Tstart="986";shortTE="F";uid="063224b0-77bd-4539-9e31-80d5a3d0dbd8"
Mc1005	RepeatMasker	DNA/Kolobok-T2	32281	32414	487	+	.	ID="REP-4_PBA";Tend="658";Tstart="534";shortTE="F";uid="28710812-1073-4474-977f-7535f7824de5"
Mc1005	RepeatMasker	DNA	35565	36000	1362	+	.	ID="ttaa2c_ap";Tend="423";Tstart="12";shortTE="F";uid="e300396a-2202-4006-b9e5-e55e1353c6b3"
Mc1005	RepeatMasker	DNA/hAT-Tip100	18079	18277	1738	+	.	ID="RND-1_FAMILY-194";Tend="199";Tstart="1";shortTE="F";uid="33a2dcc1-6049-43ad-b452-a381eaecb383"
Mc1005	RepeatMasker	DNA/Ginger	48363	48517	875	+	.	ID="RND-5_FAMILY-2916";Tend="387";Tstart="235";shortTE="F";uid="c93ebe37-de77-4240-abab-ebec61aa369e"
Mc1005	RepeatMasker	DNA/hAT-Charlie	51227	51680	3781	-	.	ID="RND-6_FAMILY-3129";Tend="1324";Tstart="871";shortTE="F";uid="3a52eb80-5825-4306-854e-c56d1cca0fa0"
Mc1005	RepeatMasker	DNA/hAT	16971	17095	602	-	.	ID="RND-6_FAMILY-19607";Tend="768";Tstart="626";shortTE="F";uid="fdca6737-dce3-4289-99db-a0bbb7242a44"
Mc1005	RepeatMasker	DNA/Kolobok-E	49079	49831	593	-	.	ID="KOLOBOKE-2_AP";Tend="1894";Tstart="1113";shortTE="F";uid="12472ecb-7de8-4bd6-ae12-b5c49eaab973"
Mc1005	RepeatMasker	DNA/Ginger-1	48899	49078	585	-	.	ID="RND-1_FAMILY-4";Tend="1812";Tstart="824";shortTE="F";uid="f4f9990b-81d8-4a03-a53a-439b0977894a"
Mc1005	RepeatMasker	LTR/Gypsy	29727	29936	479	-	.	ID="GYPSY-24_DEL-I";Tend="2807";Tstart="2608";shortTE="F";uid="6e9f22f2-c997-46fd-8c88-161b9340b3fe"
Mc1005	RepeatMasker	LINE/I-Jockey	6744	6896	431	-	.	ID="RND-6_FAMILY-6096";Tend="893";Tstart="740";shortTE="F";uid="3c088616-31ab-4d72-8ed7-e66275e8ae2d"
Mc1005	RepeatMasker	Retroposon?	10116	10329	468	-	.	ID="SINE2-1_AP";Tend="932";Tstart="693";shortTE="F";uid="18444572-8339-4495-9620-bd6ab7bfa077"
Mc1005	RepeatMasker	Retroposon?	48063	48887	919	-	.	ID="SINE2-1_AP";TEgroup="ctg_1005%7CSINE2-1_AP%7C1";Tend="1343";Tstart="3";shortTE="F";uid="c5135d90-a227-4b0f-8018-b03e0998dd6b"
Mc1005	RepeatMasker	LINE/CR1	40933	41170	980	-	.	ID="RND-6_FAMILY-13267";Tend="484";Tstart="218";shortTE="F";uid="a29d16e6-5811-4843-8471-9d4b46fb05ca"
Mc10050	RepeatMasker	DNA/Ginger-1	746	943	524	+	.	ID="rnd-6_family-13505";Tend="713";Tstart="323";shortTE="F";uid="058d539d-88cb-47c6-a61f-56270c93c444"
Mc10050	RepeatMasker	DNA	5775	6011	603	+	.	ID="DNA4-1_AP";Tend="819";Tstart="573";shortTE="F";uid="6e6149ff-fcc2-4399-a7d7-6595206a9b1c"
Mc10050	RepeatMasker	LINE/CR1	4726	4955	1237	-	.	ID="RND-6_FAMILY-7956";Tend="885";Tstart="656";shortTE="F";uid="0c2cb086-b34b-49ff-baab-7e32598c0b57"
Mc10050	RepeatMasker	Unknown	7202	7464	1989	-	.	ID="RND-5_FAMILY-867";Tend="1212";Tstart="957";shortTE="F";uid="0da8fa88-3371-47f0-9548-dc8114035aa8"
Mc10050	RepeatMasker	DNA/Kolobok-E	21	136	585	-	.	ID="KOLOBOKE-4_AP";Tend="2597";Tstart="2469";shortTE="F";uid="c1b94c2c-cb0b-420e-a457-e085282572c4"
Mc10050	RepeatMasker	DNA/hAT-Tip100	8672	8836	1350	-	.	ID="RND-6_FAMILY-18371";Tend="1131";Tstart="967";shortTE="F";uid="0d667c8e-f091-40f2-ad37-84312b760c90"
Mc10050	RepeatMasker	DNA	5673	5774	588	-	.	ID="dna4-2_ap";Tend="345";Tstart="92";shortTE="F";uid="48abcfea-f09c-426f-b21c-7f26e5146daf"
Mc10051	RepeatMasker	DNA/Crypton-I	2301	3255	653	+	.	ID="CRYPTON-1_NVI";Tend="1242";Tstart="284";shortTE="F";uid="d78c001b-7407-4e57-b797-da72f67e1f63"
Mc10051	RepeatMasker	Unknown	1475	1710	2130	+	.	ID="RND-1_FAMILY-131";Tend="852";Tstart="617";shortTE="F";uid="617d18d6-8388-4c2e-b214-412acc0d2435"
Mc10051	RepeatMasker	Unknown	1840	2163	1971	-	.	ID="RND-1_FAMILY-233";Tend="579";Tstart="362";shortTE="F";uid="f6593b9e-f4d8-4c2e-8a59-a8fb5883586b"
Mc10051	RepeatMasker	Unknown	3509	3659	864	-	.	ID="RND-6_FAMILY-27093";Tend="1009";Tstart="880";shortTE="F";uid="6feb3711-8801-4e73-97ab-a64f5349082b"
Mc10051	RepeatMasker	DNA	7261	7759	1093	-	.	ID="TTAA18_AP";Tend="560";Tstart="24";shortTE="F";uid="c081793e-d538-45f0-94f0-fd351fe1e751"
Mc10051	RepeatMasker	DNA/MULE-NOF	4876	5447	2735	-	.	ID="RND-6_FAMILY-4800";Tend="1373";Tstart="704";shortTE="F";uid="b8f91c26-ced0-4120-bad4-55fa8061b335"
Mc10053	RepeatMasker	Retroposon?	6648	6935	963	+	.	ID="SINE2-1_AP";Tend="986";Tstart="707";shortTE="F";uid="9f68576b-6ddf-4164-8d77-9de691f5e85b"
Mc10053	RepeatMasker	DNA/Ginger	1484	1628	513	+	.	ID="RND-5_FAMILY-2916";Tend="605";Tstart="459";shortTE="F";uid="f2f9c0cd-b41b-409b-82d4-b617ae4022f0"
Mc10053	RepeatMasker	Unknown	2757	3270	949	+	.	ID="RND-5_FAMILY-1093";Tend="1433";Tstart="943";shortTE="F";uid="2e0e41e5-ab01-4ca3-9e8f-f6c0690f9c5a"
Mc10053	RepeatMasker	Unknown	5942	6640	3272	+	.	ID="RND-6_FAMILY-6850";Tend="1566";Tstart="879";shortTE="F";uid="e5ff72c0-53e9-47b4-9cda-70d74a6b1588"
Mc10053	RepeatMasker	DNA	4038	4540	2008	+	.	ID="dna4-1_ap";Tend="613";Tstart="58";shortTE="F";uid="2bea9569-3b23-4e80-812d-6f7dae16b1a9"
Mc10053	RepeatMasker	Unknown	3612	3826	686	-	.	ID="RND-1_FAMILY-1";Tend="1167";Tstart="953";shortTE="F";uid="8f5843bd-5dba-4510-bc87-21f3d02cfa84"
Mc10053	RepeatMasker	Retroposon?	8487	8833	3090	-	.	ID="RND-6_FAMILY-9900";Tend="1140";Tstart="796";shortTE="F";uid="be2611d8-83b4-4771-8ed6-d4c3597abc7f"
Mc10053	RepeatMasker	DNA/hAT	7659	8446	533	-	.	ID="RND-5_FAMILY-1434";TEgroup="ctg_10053%7CRND-5_FAMILY-1434%7C1";Tend="1703";Tstart="772";shortTE="F";uid="4514ad69-a17e-467e-bbe9-a782402adb12"
Mc10053	RepeatMasker	DNA/hAT	2701	3639	1048	-	.	ID="RND-5_FAMILY-3706";TEgroup="ctg_10053%7CRND-5_FAMILY-3706%7C1";Tend="1623";Tstart="1121";shortTE="F";uid="48f3acde-4e59-4b1f-97e3-edffd1b06cff"
Mc10053	RepeatMasker	DNA/hAT	3860	4018	584	-	.	ID="RND-5_FAMILY-3706";Tend="1325";Tstart="1149";shortTE="F";uid="c5e1b392-bdf0-4fb9-8aa1-d5ecaf7270a8"
Mc10054	RepeatMasker	DNA/Kolobok-E	8691	8831	1218	+	.	ID="RND-6_FAMILY-482";Tend="141";Tstart="1";shortTE="F";uid="af7bec16-6abe-4b20-9fcc-21aef177a57c"
Mc10054	RepeatMasker	Unknown	1	1272	7848	+	.	ID="RND-6_FAMILY-9760";Tend="1289";Tstart="124";shortTE="F";uid="0800ce1a-bbae-4242-aeb8-024cbdc1ce50"
Mc10054	RepeatMasker	Unknown	901	1782	4189	-	.	ID="RND-1_FAMILY-85";Tend="2126";Tstart="1260";shortTE="F";uid="365ac82d-11b8-458b-85af-6591c80fe1a3"
Mc10054	RepeatMasker	RC/Helitron	4779	7452	1115	-	.	ID="HELITRON-2_BTA";TEgroup="ctg_10054%7CHELITRON-2_BTA%7C1";Tend="4881";Tstart="1795";shortTE="F";uid="68e194f1-ebf8-4b33-b890-125bb66e69e9"
Mc10054	RepeatMasker	LINE/I-Jockey	3424	4304	1223	-	.	ID="RND-6_FAMILY-3435";Tend="1584";Tstart="766";shortTE="F";uid="a4502979-18a0-468f-b31f-f1d695ca3d87"
Mc10054	RepeatMasker	RC/Helitron	7998	8253	553	-	.	ID="HELITRON-2_HMM";Tend="3861";Tstart="3605";shortTE="F";uid="540ee8f5-3f4d-4a8a-a4b8-a1a99037c071"
Mc10054	RepeatMasker	Unknown	1762	2514	5351	-	.	ID="RND-6_FAMILY-1090";Tend="1472";Tstart="765";shortTE="F";uid="d708c6ca-dffd-4b95-867a-c3b889ca4966"
Mc10054	RepeatMasker	RC/Helitron	7767	7916	456	-	.	ID="HELITRON2_AG";Tend="3343";Tstart="3195";shortTE="F";uid="4ee32006-fc12-4fbe-aba1-2687b91c73b6"
Mc10054	RepeatMasker	Unknown	8439	8638	1835	-	.	ID="RND-1_FAMILY-151";Tend="200";Tstart="1";shortTE="F";uid="c65d7319-1ee6-47a4-ad24-a8ee913542ce"
Mc10055	RepeatMasker	DNA/Sola-1	3506	4105	451	+	.	ID="SOLA1-4_AP";Tend="2426";Tstart="1809";shortTE="F";uid="cad810d5-1a58-42ba-af22-15c1ca7587b0"
Mc10055	RepeatMasker	Unknown	7429	7763	1625	+	.	ID="RND-6_FAMILY-13707";Tend="904";Tstart="606";shortTE="F";uid="d37fa7d3-fe70-4793-9e4e-2c1f372a60ba"
Mc10055	RepeatMasker	Unknown	1339	1701	2620	+	.	ID="RND-5_FAMILY-2643";Tend="979";Tstart="603";shortTE="F";uid="2961bf8b-c5ae-409a-9353-ed69b26e8f8f"
Mc10055	RepeatMasker	Unknown	1	751	5064	+	.	ID="RND-6_FAMILY-17249";Tend="1155";Tstart="125";shortTE="F";uid="0e6d7b6f-c8b1-4cf3-a207-9ca0e701eb74"
Mc10055	RepeatMasker	Unknown	4567	4880	2482	+	.	ID="RND-5_FAMILY-2643";Tend="1279";Tstart="968";shortTE="F";uid="01cc6ba2-6672-43a1-b8fd-863d691ff090"
Mc10055	RepeatMasker	DNA/TcMar-m44	6433	6668	1107	-	.	ID="DNAX-7B_AP";Tend="278";Tstart="2";shortTE="F";uid="ed148202-75e0-4907-8f48-49efd23a787f"
Mc10055	RepeatMasker	Unknown	746	1291	1574	-	.	ID="RND-5_FAMILY-1691";Tend="1130";Tstart="619";shortTE="F";uid="d5d538e1-db22-4bb2-9b84-a6996e6fbabc"
Mc10056	RepeatMasker	DNA/Kolobok-E	536	1104	2581	+	.	ID="rnd-6_family-22667";Tend="1246";Tstart="936";shortTE="F";uid="815e7b4a-052a-48bf-a410-7dcd57d6ba8a"
Mc10056	RepeatMasker	DNA/Ginger-1	13	1079	1194	-	.	ID="RND-1_FAMILY-4";Tend="1922";Tstart="755";shortTE="F";uid="0aec0fd2-9e2b-4642-a4cc-8c126523c0f3"
Mc10057	RepeatMasker	LINE/I	6396	6647	1984	+	.	ID="RND-6_FAMILY-1728";Tend="1502";Tstart="1259";shortTE="F";uid="e3b32560-361c-49f5-8111-c6e8cf527818"
Mc10057	RepeatMasker	DNA/hAT	6984	8828	5967	+	.	ID="RND-5_FAMILY-1098";Tend="1911";Tstart="81";shortTE="F";uid="8b5e1bf4-33a1-4a09-955b-beab4c4c76a2"
Mc10058	RepeatMasker	DNA/MULE-NOF	1910	2892	6509	+	.	ID="rnd-6_family-7820";Tend="1522";Tstart="659";shortTE="F";uid="f8db963c-e2e3-49b1-9c6f-5b3d1994c0e3"
Mc10058	RepeatMasker	DNA/hAT-Tip100	8588	8828	1942	+	.	ID="RND-5_FAMILY-1154";Tend="713";Tstart="481";shortTE="F";uid="5af47ab7-9613-4ec4-b5a3-65cee3920d54"
Mc10058	RepeatMasker	Unknown	4405	4525	484	+	.	ID="RND-6_FAMILY-17249";Tend="506";Tstart="380";shortTE="F";uid="9515e02f-908c-4f1a-9a69-c0c5098f39fd"
Mc10058	RepeatMasker	DNA	8001	8585	3070	+	.	ID="RND-6_FAMILY-10307";Tend="1094";Tstart="598";shortTE="F";uid="0e01b956-1797-4326-935c-4533a23f6d27"
Mc10058	RepeatMasker	DNA/MULE-MuDR	959	1826	2557	-	.	ID="MUDR8X_AP";TEgroup="ctg_10058%7CMUDR8X_AP%7C1";Tend="1542";Tstart="1";shortTE="F";uid="f7deacb0-978e-4c9e-ae06-e6bba98b75ab"
Mc10058	RepeatMasker	DNA/MULE-NOF	2801	2905	509	-	.	ID="RND-5_FAMILY-5276";Tend="641";Tstart="537";shortTE="F";uid="35d1e2ea-e4d2-4a45-a110-cba3c9b4d589"
Mc10058	RepeatMasker	DNA/hAT-Tip100	6919	8000	3498	-	.	ID="RND-6_FAMILY-11298";Tend="1666";Tstart="351";shortTE="F";uid="700b9520-e740-4e31-b686-341eae051b93"
Mc10058	RepeatMasker	DNA/TcMar-Tc1	2913	3195	422	-	.	ID="RND-6_FAMILY-3848";TEgroup="ctg_10058%7CRND-6_FAMILY-3848%7C1";Tend="1121";Tstart="683";shortTE="T";uid="0aa5c8f3-6810-422a-beeb-b1b5e78925ec"
Mc10058	RepeatMasker	Unknown	6583	6739	511	-	.	ID="RND-6_FAMILY-13057";Tend="1308";Tstart="1150";shortTE="F";uid="75c97079-511d-4a68-8c65-f9a1d772140a"
Mc10058	RepeatMasker	DNA	1	855	6790	-	.	ID="RND-5_FAMILY-5449";Tend="1443";Tstart="572";shortTE="F";uid="ad9d0d21-b9e5-4bd0-be83-38cfd21ffceb"
Mc10058	RepeatMasker	DNA/MULE-NOF	1835	2274	1431	-	.	ID="RND-6_FAMILY-4800";Tend="1384";Tstart="1042";shortTE="F";uid="70d31156-0386-4517-a333-ad8b42ae41f1"
Mc10059	RepeatMasker	DNA/hAT-hAT19	42	311	901	+	.	ID="DNA8-64B_AP";Tend="286";Tstart="3";shortTE="F";uid="6a2d342e-ecc6-4cc5-a7e1-52499d8c3874"
Mc10059	RepeatMasker	DNA/hAT-hAT19	508	643	485	-	.	ID="rnd-5_family-10701";Tend="986";Tstart="865";shortTE="F";uid="5baf756f-1f85-4212-804e-2c4cf6e4239d"
Mc10059	RepeatMasker	DNA	5057	5468	2175	-	.	ID="TTAA2_AP";Tend="418";Tstart="1";shortTE="F";uid="adb7ade7-23d4-4378-8960-fecfb4661f3a"
Mc1006	RepeatMasker	DNA/hAT-Tip100	36696	37461	6220	+	.	ID="RND-1_FAMILY-163";Tend="1370";Tstart="610";shortTE="F";uid="9abf65ee-245b-4455-802e-9bb09b728e7f"
Mc1006	RepeatMasker	Unknown	49350	49524	413	+	.	ID="RND-6_FAMILY-3376";Tend="1378";Tstart="1168";shortTE="F";uid="13726adc-5d71-457f-b9c7-60e2457aba0b"
Mc1006	RepeatMasker	DNA/Ginger-1	7975	8296	557	-	.	ID="RND-6_FAMILY-8803";Tend="1877";Tstart="1572";shortTE="F";uid="3c105df1-934a-46a4-b741-4ad03d9aeb61"
Mc1006	RepeatMasker	Unknown	5127	5338	670	-	.	ID="RND-4_FAMILY-56";Tend="1228";Tstart="1030";shortTE="F";uid="9449c635-291b-4e6f-876e-f1e14ba3e66d"
Mc1006	RepeatMasker	LINE/CR1	96	339	1136	-	.	ID="RND-5_FAMILY-3107";Tend="984";Tstart="748";shortTE="F";uid="84f57620-f7c2-4d2a-8f4d-0de90d95b956"
Mc1006	RepeatMasker	Unknown	49088	49213	449	-	.	ID="RND-1_FAMILY-64";Tend="977";Tstart="838";shortTE="F";uid="efb839e5-c35a-474d-9958-c874e070d48a"
Mc1006	RepeatMasker	DNA/hAT	40072	40612	1147	-	.	ID="RND-1_FAMILY-322";Tend="1440";Tstart="874";shortTE="F";uid="df760880-5df2-44c7-9b96-8e2d06c126a4"
Mc1006	RepeatMasker	DNA	15597	16376	814	-	.	ID="DNA4-2_AP";Tend="769";Tstart="7";shortTE="F";uid="a377e00f-0d15-4c78-b9bf-6ce442e8a05f"
Mc1006	RepeatMasker	DNA/Sola-1	30210	30829	1158	-	.	ID="SOLA1-4_AP";Tend="2419";Tstart="1806";shortTE="F";uid="78cfa258-1e02-4db0-9eaa-68f9fcbef4fc"
Mc1006	RepeatMasker	Unknown	3685	4192	820	-	.	ID="RND-4_FAMILY-56";Tend="1254";Tstart="782";shortTE="F";uid="d0fbf7d0-25cd-4300-a056-7a3eaeebcb4b"
Mc1006	RepeatMasker	DNA	45880	46146	1219	-	.	ID="ttaa26b_ap";Tend="329";Tstart="59";shortTE="F";uid="85628d81-1d23-4eac-a456-a877e492e8d3"
Mc10060	RepeatMasker	Unknown	8600	8825	1744	-	.	ID="RND-1_FAMILY-93";Tend="1445";Tstart="1220";shortTE="F";uid="2b310165-a0be-4552-ab7a-6ebd7af848d1"
Mc10061	RepeatMasker	LINE/Penelope	221	358	400	+	.	ID="PENELOPE-N1_PH";Tend="175";Tstart="35";shortTE="F";uid="f5e99cf1-e250-4da9-a0fc-f58218fc4de1"
Mc10061	RepeatMasker	Unknown	8829	9800	7804	+	.	ID="RND-6_FAMILY-3370";Tend="1608";Tstart="640";shortTE="F";uid="f38fe23d-0d49-44f4-bb86-48c78d92368e"
Mc10061	RepeatMasker	Unknown	8595	8829	1749	+	.	ID="RND-1_FAMILY-52";Tend="818";Tstart="575";shortTE="F";uid="42250fe0-affe-4744-90ab-34d866b3c2b3"
Mc10061	RepeatMasker	Retroposon?	2258	2796	648	+	.	ID="SINE2-1_AP";Tend="1080";Tstart="589";shortTE="F";uid="2da81d3b-cc90-46ac-9a30-428c510dce21"
Mc10061	RepeatMasker	Unknown	7891	8425	2863	+	.	ID="RND-1_FAMILY-303";Tend="534";Tstart="1";shortTE="F";uid="e826519b-a8db-4fea-b8b9-21889a0760a1"
Mc10061	RepeatMasker	Unknown	7516	7644	535	+	.	ID="RND-1_FAMILY-303";Tend="451";Tstart="212";shortTE="F";uid="4c74e364-dda8-4edf-9bc0-68a72d1af437"
Mc10061	RepeatMasker	Unknown	6706	7440	4427	+	.	ID="RND-6_FAMILY-3741";Tend="1013";Tstart="334";shortTE="F";uid="860108fa-2730-4378-918a-ba166537f02f"
Mc10061	RepeatMasker	Unknown	8478	8625	1179	-	.	ID="RND-1_FAMILY-213";Tend="613";Tstart="466";shortTE="F";uid="2b7023d7-81e6-4bc9-ab54-7d8145b81da8"
Mc10061	RepeatMasker	LINE/Penelope	4820	4947	475	-	.	ID="PENELOPE-N1_PH";Tend="253";Tstart="120";shortTE="F";uid="3ebe5878-08be-4c19-b109-da4f97fe9943"
Mc10061	RepeatMasker	Retroposon?	3482	3766	2502	-	.	ID="RND-6_FAMILY-3739";Tend="989";Tstart="705";shortTE="F";uid="af05ae0d-9cbc-4bf0-ba10-d1ad2d6ed3a6"
Mc10061	RepeatMasker	Retroposon?	2754	3235	3910	-	.	ID="RND-6_FAMILY-3739";Tend="1455";Tstart="976";shortTE="F";uid="3db680d2-d926-4f17-a922-c50b779fd469"
Mc10061	RepeatMasker	Unknown	7808	8329	2515	-	.	ID="RND-1_FAMILY-203";Tend="504";Tstart="1";shortTE="F";uid="fcfe790b-324c-4274-b803-b4f6c013a72b"
Mc10061	RepeatMasker	Unknown	7645	7772	625	-	.	ID="RND-1_FAMILY-213";Tend="990";Tstart="878";shortTE="F";uid="23763a9e-d9bb-49d0-8f57-f5132dfc326d"
Mc10061	RepeatMasker	DNA/Ginger-1	2601	2796	497	-	.	ID="RND-6_FAMILY-8803";Tend="1711";Tstart="1028";shortTE="F";uid="8c884c6c-b2cf-425b-9c34-919cd8736c89"
Mc10061	RepeatMasker	Retroposon?	4084	4770	5276	-	.	ID="RND-6_FAMILY-3739";Tend="710";Tstart="19";shortTE="F";uid="1431baa3-f63e-4e35-b693-9b4df827fe68"
Mc10061	RepeatMasker	Unknown	405	569	421	-	.	ID="RND-6_FAMILY-21582";Tend="1243";Tstart="1068";shortTE="F";uid="e7e91a5e-f374-442e-9c7e-2e0e9b2c88b1"
Mc10061	RepeatMasker	DNA/hAT-Tip100	3192	3483	1995	-	.	ID="RND-6_FAMILY-42948";Tend="1143";Tstart="851";shortTE="F";uid="980608c2-5be8-4db7-95d9-a600b3d20bef"
Mc10062	RepeatMasker	DNA/hAT-Tip100	7157	7377	559	+	.	ID="RND-5_FAMILY-4150";TEgroup="ctg_10062%7CRND-5_FAMILY-4150%7C1";Tend="1768";Tstart="1444";shortTE="F";uid="12e5c70f-5153-4a48-bc72-933d42b7736f"
Mc10062	RepeatMasker	DNA/TcMar-Tc1	357	473	405	+	.	ID="MARINER-N23_HSAL";Tend="950";Tstart="833";shortTE="F";uid="2be68fa6-db2d-44ee-9c40-e11c9ac2ee3c"
Mc10062	RepeatMasker	DNA/hAT-Tip100	4947	5200	1136	+	.	ID="RND-5_FAMILY-4150";Tend="1457";Tstart="1194";shortTE="F";uid="ce83aad7-166f-483d-ae2e-ad6070984188"
Mc10062	RepeatMasker	Retroposon?	5454	6734	5674	+	.	ID="SINE2-1_AP";Tend="1318";Tstart="1";shortTE="F";uid="83f8247f-d31e-4bcc-8216-e2de9b3fa8e1"
Mc10062	RepeatMasker	Retroposon?	1	196	1279	+	.	ID="SINE2-1_AP";Tend="1770";Tstart="1543";shortTE="F";uid="703666da-0f7c-43b1-84d5-5a7de5570bfe"
Mc10062	RepeatMasker	DNA/hAT-Tip100	1627	2054	3378	-	.	ID="RND-6_FAMILY-9379";Tend="791";Tstart="365";shortTE="F";uid="bac6a440-eb4b-4939-9814-9bd09e17b835"
Mc10062	RepeatMasker	DNA/TcMar-Tc1	592	748	445	-	.	ID="MARINER-62_HSAL";Tend="1708";Tstart="1552";shortTE="F";uid="34efc909-6e67-448a-beb5-bf6175a05bed"
Mc10062	RepeatMasker	DNA/Kolobok-E	6279	7010	1150	-	.	ID="KOLOBOKE-2_AP";Tend="1905";Tstart="1114";shortTE="F";uid="f39b7b1c-66df-4117-9ed8-e789cf0bf978"
Mc10062	RepeatMasker	DNA/Ginger-1	29	219	690	-	.	ID="RND-6_FAMILY-11732";Tend="748";Tstart="542";shortTE="F";uid="5a77dc65-6718-4e17-b45b-3af7562f1659"
Mc10062	RepeatMasker	Unknown	1023	1632	3913	-	.	ID="RND-5_FAMILY-1061";Tend="1250";Tstart="704";shortTE="F";uid="0518eb5a-2d8f-4c32-a1eb-14cb6bb7e0d8"
Mc10063	RepeatMasker	Retroposon?	6020	6484	818	+	.	ID="SINE2-1_AP";Tend="985";Tstart="512";shortTE="F";uid="1fbe86c2-6d75-455a-849d-bbfc7e9e0f58"
Mc10063	RepeatMasker	DNA/hAT-Tip100	4493	4943	1727	+	.	ID="RND-5_FAMILY-12605";Tend="1754";Tstart="1363";shortTE="F";uid="f4c00fb7-d0b9-4c04-baea-f9dbaa5695d6"
Mc10063	RepeatMasker	Unknown	7395	7663	1651	+	.	ID="RND-5_FAMILY-1061";Tend="1006";Tstart="704";shortTE="F";uid="e00020b0-f22c-46cb-8c45-1a286c5f4e2b"
Mc10063	RepeatMasker	DNA/Kolobok-E	8628	8824	1566	+	.	ID="RND-6_FAMILY-7747";Tend="1084";Tstart="888";shortTE="F";uid="990e1358-5c21-43c9-aa53-926f4cd743a4"
Mc10063	RepeatMasker	DNA/hAT-Tip100	5352	5512	522	-	.	ID="DNA8-65_AP";Tend="168";Tstart="1";shortTE="F";uid="dcea272d-f2db-4261-b00f-f26b264b59c9"
Mc10063	RepeatMasker	Unknown	7866	8410	3566	-	.	ID="RND-5_FAMILY-1061";Tend="1254";Tstart="701";shortTE="F";uid="dfbb2a13-0da4-4d23-9227-550a33851651"
Mc10063	RepeatMasker	DNA/hAT	8596	8796	611	-	.	ID="RND-5_FAMILY-4218";Tend="1453";Tstart="1261";shortTE="F";uid="397bde54-0733-43d6-a486-49e9702aa4d9"
Mc10063	RepeatMasker	LINE/R1	990	1443	433	-	.	ID="RTAG4";Tend="2287";Tstart="1889";shortTE="F";uid="ab72d12a-ebec-41a3-8885-f6d88e6be003"
Mc10064	RepeatMasker	DNA/Kolobok-E	6906	7653	1190	+	.	ID="KOLOBOKE-2_AP";Tend="1905";Tstart="1114";shortTE="F";uid="ba008741-345c-4b2f-90e8-f905753f99a4"
Mc10064	RepeatMasker	DNA/hAT-hAT19	1738	2364	2460	+	.	ID="RND-4_FAMILY-782";Tend="1508";Tstart="872";shortTE="F";uid="728ee703-1603-45cc-bf31-ee6aa2a9a46c"
Mc10064	RepeatMasker	DNA/MULE-MuDR	3444	4768	1845	-	.	ID="RND-5_FAMILY-143";Tend="2056";Tstart="808";shortTE="F";uid="71d8a2a8-f233-4188-ac20-8deadcc0815d"
Mc10064	RepeatMasker	DNA/Ginger	6809	7040	611	-	.	ID="RND-1_FAMILY-6";Tend="2447";Tstart="2206";shortTE="F";uid="c0adfa5d-24be-423f-b664-fc09749ad618"
Mc10064	RepeatMasker	DNA/TcMar-Tigger	3242	3473	435	-	.	ID="RND-6_FAMILY-1051";Tend="1481";Tstart="1260";shortTE="F";uid="311e4ac0-fcf4-415c-9357-6040ffe54ea3"
Mc10064	RepeatMasker	Retroposon?	7174	8468	5432	-	.	ID="SINE2-1_AP";Tend="1324";Tstart="43";shortTE="F";uid="87c9185b-2232-447e-88b1-e3106541c92a"
Mc10064	RepeatMasker	Unknown	8392	8824	3425	-	.	ID="RND-6_FAMILY-31514";Tend="1293";Tstart="866";shortTE="F";uid="07299478-9ddf-4e03-a6ee-f25577cbda9f"
Mc10064	RepeatMasker	DNA/MULE-MuDR	5081	5346	450	-	.	ID="RND-5_FAMILY-143";Tend="435";Tstart="167";shortTE="F";uid="c1b8811a-d4fc-414e-8608-065599eefc23"
Mc10065	RepeatMasker	DNA	4623	4990	1808	+	.	ID="DNA4-1_AP";Tend="822";Tstart="438";shortTE="F";uid="97dad6ce-33ba-44cd-a447-329a8d5b28a1"
Mc10065	RepeatMasker	DNA	3984	4375	1675	+	.	ID="DNA4-1_AP";Tend="438";Tstart="6";shortTE="F";uid="fd71a042-720f-4e42-abad-055b100d2a8e"
Mc10065	RepeatMasker	DNA/PIF-Harbinger	1457	1602	445	+	.	ID="RND-6_FAMILY-7299";Tend="1464";Tstart="1326";shortTE="F";uid="2f6bcb5e-8528-4700-af98-45fc41287171"
Mc10065	RepeatMasker	DNA/hAT-Charlie	1	206	1698	+	.	ID="RND-1_FAMILY-91";Tend="1195";Tstart="990";shortTE="F";uid="0a505dcc-5986-4eb5-9a75-cf1d96e455ea"
Mc10066	RepeatMasker	DNA/Kolobok-E	3853	4289	585	+	.	ID="KOLOBOKE-4_AP";Tend="4430";Tstart="3969";shortTE="F";uid="ca3fda06-693f-4deb-ba6b-26395d820f9c"
Mc10066	RepeatMasker	Unknown	7734	8373	1965	+	.	ID="RND-1_FAMILY-77";Tend="1359";Tstart="741";shortTE="F";uid="305ed4cc-c4d7-4ab1-901a-35537ce48d7e"
Mc10066	RepeatMasker	DNA	1077	1198	564	+	.	ID="ttaa2_ap";Tend="427";Tstart="298";shortTE="F";uid="bdbd5cc9-5634-477a-9e11-b97f8f6e83bd"
Mc10066	RepeatMasker	DNA	6004	6418	791	+	.	ID="dna4-2_ap";Tend="787";Tstart="247";shortTE="F";uid="96f2b39c-b36d-4aef-a97c-8582967ff213"
Mc10066	RepeatMasker	DNA/Ginger-1	3192	3385	423	+	.	ID="RND-6_FAMILY-16525";TEgroup="ctg_10066%7CRND-6_FAMILY-16525%7C1";Tend="668";Tstart="480";shortTE="T";uid="626dd5e4-151f-463e-b196-4cf99b425c6a"
Mc10066	RepeatMasker	DNA	95	280	837	-	.	ID="TTAA8_AP";Tend="222";Tstart="6";shortTE="F";uid="338f7eae-718b-4d44-af43-e0fffdbb543a"
Mc10066	RepeatMasker	DNA	410	731	744	-	.	ID="ttaa2c_ap";Tend="342";Tstart="16";shortTE="F";uid="169e95c7-23e8-4635-8fec-ed3a94c3f606"
Mc10066	RepeatMasker	DNA/Kolobok-E	1	143	676	-	.	ID="rnd-1_family-185";Tend="436";Tstart="353";shortTE="F";uid="6ba7b092-fa73-4345-b27d-6a010b192f21"
Mc10066	RepeatMasker	DNA/Kolobok-E	8378	8800	602	-	.	ID="rnd-6_family-8614";Tend="1165";Tstart="839";shortTE="F";uid="3e356a71-2942-4343-9faf-3efd91922347"
Mc10066	RepeatMasker	DNA/Ginger-1	3229	4216	7406	-	.	ID="RND-6_FAMILY-13505";Tend="2249";Tstart="1253";shortTE="F";uid="3ab4c00f-2aa4-4dca-be15-ea7e9e9441b6"
Mc10067	RepeatMasker	LTR/Pao	5754	8811	3592	+	.	ID="BEL3-I_AP";Tend="5387";Tstart="2315";shortTE="F";uid="79c5c57c-317f-488c-9de7-d4430a3818dd"
Mc10067	RepeatMasker	LINE/RTE-BovB	3427	3837	719	+	.	ID="RTE-32_LMI";Tend="2823";Tstart="1966";shortTE="F";uid="6808c304-0287-4247-a3b9-5ddf79262a9d"
Mc10067	RepeatMasker	LINE/RTE-BovB	1161	2644	601	+	.	ID="RTE-40_LMI";Tend="2092";Tstart="564";shortTE="F";uid="d471ea6f-7d13-4b2e-a22a-b89e60bd6300"
Mc10067	RepeatMasker	LTR/Pao	5144	5555	699	+	.	ID="BEL3-I_AP";Tend="2084";Tstart="1673";shortTE="F";uid="7c0157ba-1200-47c9-8f0a-9282832283fa"
Mc10067	RepeatMasker	Unknown	1	296	2697	-	.	ID="RND-6_FAMILY-20417";Tend="669";Tstart="374";shortTE="F";uid="974411f4-3e67-4d44-bf0c-7515f978f3f2"
Mc10067	RepeatMasker	LINE/RTE-BovB	3838	4479	443	-	.	ID="RND-6_FAMILY-6493";TEgroup="ctg_10067%7CRND-6_FAMILY-6493%7C1";Tend="1631";Tstart="908";shortTE="F";uid="6181bc78-d279-4039-82e5-925abd35dc6b"
Mc10068	RepeatMasker	Unknown	3257	3372	582	-	.	ID="RND-6_FAMILY-427";Tend="1043";Tstart="926";shortTE="F";uid="88d84489-147b-44c0-8790-faf9f76dee78"
Mc10068	RepeatMasker	RC/Helitron	2944	3237	438	-	.	ID="RND-6_FAMILY-9600";TEgroup="ctg_10068%7CRND-6_FAMILY-9600%7C1";Tend="1252";Tstart="1042";shortTE="T";uid="f5933bd3-46c3-4ba6-aa02-4006698879e6"
Mc10068	RepeatMasker	RC/Helitron	2486	2839	2252	-	.	ID="RND-6_FAMILY-428";Tend="978";Tstart="625";shortTE="F";uid="f2d7243f-f8c1-4a75-9b86-1628f670a6a9"
Mc10068	RepeatMasker	Retroposon?	12601	13220	601	-	.	ID="SINE2-1_AP";Tend="1219";Tstart="587";shortTE="F";uid="f5b0aa9c-b4b3-4509-92b7-56a9b63ebd29"
Mc10069	RepeatMasker	DNA/hAT?	1969	2199	650	+	.	ID="DNA8-60_AP";Tend="341";Tstart="91";shortTE="F";uid="a37abeb6-eb11-4a8c-959c-4e2b5d0dca97"
Mc10069	RepeatMasker	LINE/I	3419	3949	446	+	.	ID="RND-6_FAMILY-5599";Tend="1144";Tstart="674";shortTE="F";uid="39d27547-c26d-4ce2-a148-2901fee212b1"
Mc10069	RepeatMasker	DNA/Ginger-1	2	755	5777	+	.	ID="RND-6_FAMILY-13505";Tend="2248";Tstart="1491";shortTE="F";uid="9bca52e6-3ee8-43f9-aa68-adf5b70ac0bb"
Mc10069	RepeatMasker	Unknown	8418	8820	3066	-	.	ID="RND-6_FAMILY-14615";Tend="1221";Tstart="834";shortTE="F";uid="965b07a3-ec68-4e1d-9588-8b34b79d2e21"
Mc1007	RepeatMasker	Retroposon?	43815	45392	613	+	.	ID="SINE2-1_AP";TEgroup="ctg_1007%7CSINE2-1_AP%7C2";Tend="1458";Tstart="1";shortTE="F";uid="f27c2f89-1b63-4101-b616-343375ebf7c8"
Mc1007	RepeatMasker	Unknown	1573	1837	689	+	.	ID="RND-1_FAMILY-227";Tend="1086";Tstart="816";shortTE="F";uid="e39238ac-7844-401d-9fd4-4a685db7910f"
Mc1007	RepeatMasker	Retroposon?	42026	42848	3294	+	.	ID="SINE2-1_AP";Tend="1411";Tstart="588";shortTE="F";uid="46249e2e-8a56-4f19-b606-c7085cc1f184"
Mc1007	RepeatMasker	DNA/Ginger-1	19544	19772	486	+	.	ID="RND-6_FAMILY-3412";Tend="969";Tstart="723";shortTE="F";uid="aeac0078-e85f-4da5-ab0f-1edbc0e25c75"
Mc1007	RepeatMasker	Retroposon?	31900	32123	472	+	.	ID="SINE2-1_AP";Tend="1270";Tstart="1044";shortTE="F";uid="5fbb824d-8092-4733-9034-35e603926b80"
Mc1007	RepeatMasker	DNA/Kolobok-E	45634	45772	439	+	.	ID="RND-6_FAMILY-22667";Tend="1261";Tstart="1136";shortTE="F";uid="9c2b6d1f-176f-40ae-8b8f-9a3b54dc85f9"
Mc1007	RepeatMasker	DNA	30633	30888	790	+	.	ID="ttaa3c_ap";Tend="421";Tstart="180";shortTE="F";uid="0b3b6293-6d74-4f06-bee2-f28a599c4635"
Mc1007	RepeatMasker	LINE/I-Jockey	26395	26658	503	-	.	ID="RND-6_FAMILY-2203";Tend="986";Tstart="723";shortTE="F";uid="7d862d1b-e1f4-4be3-a76b-7b03ea65a2ca"
Mc1007	RepeatMasker	Retroposon?	18985	19768	444	-	.	ID="SINE2-1_AP";Tend="1770";Tstart="977";shortTE="F";uid="3eeed726-3ce0-469a-b42f-06968cceff20"
Mc1007	RepeatMasker	DNA/hAT-hAT19	12642	12820	891	-	.	ID="DNA8-52_AP";Tend="175";Tstart="1";shortTE="F";uid="460a07ca-3b78-455b-aeb7-c12d452a6d77"
Mc1007	RepeatMasker	Retroposon?	28387	28918	695	-	.	ID="SINE2-1_AP";Tend="1459";Tstart="848";shortTE="F";uid="b5e88d08-017c-444b-9349-9d4ebcc5fd8c"
Mc1007	RepeatMasker	DNA/TcMar-Tigger	15630	15894	1512	-	.	ID="RND-1_FAMILY-286";Tend="1225";Tstart="935";shortTE="F";uid="1ccab780-19a3-4b9a-b554-eaf3a3cc2399"
Mc1007	RepeatMasker	DNA/Ginger-1	44555	45354	1856	-	.	ID="RND-6_FAMILY-13505";Tend="2249";Tstart="1458";shortTE="F";uid="970dbf5d-6b8f-4f07-b013-05819bcdb142"
Mc1007	RepeatMasker	Unknown	36895	39304	9295	-	.	ID="RND-6_FAMILY-6850";TEgroup="ctg_1007%7CRND-6_FAMILY-6850%7C1";Tend="1788";Tstart="55";shortTE="F";uid="4c35e4c7-0da6-4c28-95f6-67efa8d90c22"
Mc1007	RepeatMasker	Retroposon?	8543	9199	600	-	.	ID="SINE2-1_AP";TEgroup="ctg_1007%7CSINE2-1_AP%7C1";Tend="1770";Tstart="1";shortTE="F";uid="5e0b6225-9aa3-4037-b43c-8ee3e74f16fe"
Mc1007	RepeatMasker	DNA	12044	12559	2599	-	.	ID="ttaa26b_ap";Tend="572";Tstart="22";shortTE="F";uid="1189cf6a-c829-419d-8b29-918a05799c45"
Mc1007	RepeatMasker	Unknown	6813	6995	730	-	.	ID="RND-5_FAMILY-5121";Tend="1179";Tstart="1004";shortTE="F";uid="6f064998-af2b-4ef2-9f92-a862ee74940c"
Mc1007	RepeatMasker	DNA/Ginger-1	43809	44130	944	-	.	ID="RND-6_FAMILY-3412";Tend="1912";Tstart="1570";shortTE="F";uid="23809a0b-1b81-4626-8e0f-aa12bf7626c4"
Mc1007	RepeatMasker	DNA/hAT-Tip100	19792	19989	808	-	.	ID="RND-5_FAMILY-263";Tend="1092";Tstart="889";shortTE="F";uid="2989bef8-153f-48de-8642-8496988dc5f7"
Mc1007	RepeatMasker	DNA/hAT-Tip100	18029	18219	1331	-	.	ID="RND-5_FAMILY-9082";Tend="1156";Tstart="954";shortTE="F";uid="b44a72ef-ee22-490f-b099-9980c2d4c582"
Mc10070	RepeatMasker	DNA/Kolobok-E	6796	6912	400	+	.	ID="KOLOBOKE-2_AP";Tend="7679";Tstart="7568";shortTE="F";uid="a9e9f4e0-348c-44fc-a1a8-bea8841fd64d"
Mc10070	RepeatMasker	Unknown	3207	3700	799	+	.	ID="RND-5_FAMILY-4508";Tend="1426";Tstart="895";shortTE="F";uid="8215f371-94ad-405c-ae33-c187c7d4d1ef"
Mc10070	RepeatMasker	DNA/Kolobok-T2	7651	7800	479	+	.	ID="REP-4_PBA";Tend="662";Tstart="516";shortTE="F";uid="76ff67a2-09b0-44cd-8e06-3ac26e2c8546"
Mc10070	RepeatMasker	DNA/Kolobok-E	6644	6848	429	-	.	ID="RND-6_FAMILY-5739";Tend="1418";Tstart="1215";shortTE="F";uid="f5bc7812-5c38-4354-889d-d9fa091d48b7"
Mc10070	RepeatMasker	Unknown	3156	3747	2295	-	.	ID="RND-4_FAMILY-1895";TEgroup="ctg_10070%7CRND-4_FAMILY-1895%7C1";Tend="1437";Tstart="721";shortTE="F";uid="9d0388a3-06df-4fbd-be6c-74f98d939a7c"
Mc10071	RepeatMasker	DNA/hAT-Tip100	12385	12754	502	+	.	ID="RND-5_FAMILY-497";Tend="717";Tstart="416";shortTE="F";uid="571735f3-2239-4887-9cdf-8c76b6afd600"
Mc10071	RepeatMasker	Unknown	2	3112	1909	+	.	ID="RND-1_FAMILY-132";Tend="1397";Tstart="1";shortTE="F";uid="a380ad35-e915-47b5-a40c-6eebee3c2e1d"
Mc10071	RepeatMasker	DNA/Ginger-1	8233	9365	6154	+	.	ID="RND-1_FAMILY-4";TEgroup="ctg_10071%7CRND-1_FAMILY-4%7C1";Tend="2038";Tstart="755";shortTE="F";uid="8767b87c-6312-47bc-be2d-64471061d89f"
Mc10071	RepeatMasker	Unknown	4502	5091	2865	-	.	ID="RND-6_FAMILY-5890";Tend="1005";Tstart="432";shortTE="F";uid="e42df399-2207-4fa1-adde-dacd608d7b08"
Mc10071	RepeatMasker	LINE/CR1	15440	15852	2324	-	.	ID="RND-6_FAMILY-8632";Tend="1430";Tstart="983";shortTE="F";uid="c5f49512-6876-4dc7-87cd-cbf8f3960ae5"
Mc10071	RepeatMasker	LINE/I-Jockey	13128	13245	541	-	.	ID="RND-6_FAMILY-12756";Tend="1336";Tstart="1224";shortTE="F";uid="bb92d09d-6295-4ac5-aa34-2f9c2f08ab0a"
Mc10071	RepeatMasker	Unknown	6000	6205	749	-	.	ID="RND-5_FAMILY-910";Tend="991";Tstart="781";shortTE="F";uid="147f70d0-589e-4a50-bd6c-1165a0893884"
Mc10072	RepeatMasker	LINE/I	7135	7271	634	+	.	ID="RND-6_FAMILY-15249";Tend="1104";Tstart="963";shortTE="F";uid="d5f3d8aa-6499-4263-91c1-3f120d627d8a"
Mc10072	RepeatMasker	DNA/IS3EU	15	548	1061	+	.	ID="IS3EU-1_TC";Tend="1216";Tstart="682";shortTE="F";uid="0dd555a4-109f-491f-922f-c5cd08ddae01"
Mc10072	RepeatMasker	RC/Helitron	4293	4419	771	+	.	ID="RND-6_FAMILY-428";Tend="979";Tstart="852";shortTE="F";uid="b3831669-6299-4d19-b440-1b62f35685ce"
Mc10072	RepeatMasker	Retroposon?	7430	7598	888	-	.	ID="SINE2-1_AP";Tend="167";Tstart="1";shortTE="F";uid="ea7a268b-54cb-4626-96f5-2ad509447cc1"
Mc10072	RepeatMasker	RC/Helitron	3519	3655	662	-	.	ID="RND-6_FAMILY-4638";Tend="1400";Tstart="1262";shortTE="F";uid="3c7530d0-0e34-48b1-a9a1-f66dcf1c3b85"
Mc10073	RepeatMasker	DNA/TcMar-Mariner	20	135	403	+	.	ID="MARINER-N13_HSAL";Tend="498";Tstart="384";shortTE="F";uid="0690231f-040a-4a2b-a924-233cf651211e"
Mc10073	RepeatMasker	DNA	8110	8642	736	-	.	ID="DNA4-2_AP";TEgroup="ctg_10073%7CDNA4-2_AP%7C1";Tend="768";Tstart="1";shortTE="F";uid="3c6af3df-1158-42ab-9923-f1021a61c7ff"
Mc10073	RepeatMasker	DNA/TcMar-Tc1	37	147	463	-	.	ID="MARINER-N22_AG";Tend="184";Tstart="75";shortTE="F";uid="ea97830f-5d58-4d01-b71e-af84ea324370"
Mc10073	RepeatMasker	DNA	927	1725	3613	-	.	ID="DNA4-1_AP";Tend="823";Tstart="1";shortTE="F";uid="8d00e70e-2909-4ee9-9032-d5190cd0ec34"
Mc10074	RepeatMasker	Unknown	12453	12842	2146	+	.	ID="RND-5_FAMILY-531";Tend="1439";Tstart="1076";shortTE="F";uid="a6432ad5-4a68-4cac-b213-42479f61add2"
Mc10074	RepeatMasker	DNA/hAT-Charlie	9123	9422	1350	+	.	ID="RND-6_FAMILY-12924";Tend="1248";Tstart="945";shortTE="F";uid="c2728115-8e5c-40ef-ad17-edb82bdf4e84"
Mc10074	RepeatMasker	DNA	5633	5940	555	+	.	ID="TTAA2D_AP";Tend="386";Tstart="59";shortTE="F";uid="2590d09b-74a6-4f79-ae1a-f30bc9321b31"
Mc10074	RepeatMasker	Retroposon?	11840	12444	3939	+	.	ID="RND-6_FAMILY-21009";Tend="1208";Tstart="542";shortTE="F";uid="84058a03-8247-4f01-8a73-6c878ecb8403"
Mc10074	RepeatMasker	Unknown	9471	9577	603	+	.	ID="RND-5_FAMILY-439";Tend="971";Tstart="865";shortTE="F";uid="f85ed750-13ce-46ea-843e-373b2d2965f0"
Mc10074	RepeatMasker	DNA/TcMar-m44	3124	3229	642	-	.	ID="DNAX-7_AP";Tend="307";Tstart="202";shortTE="F";uid="70bb9762-d676-4cd3-807f-113615c37fbc"
Mc10074	RepeatMasker	LINE/I-Jockey	11264	11836	644	-	.	ID="RND-6_FAMILY-1113";Tend="1313";Tstart="791";shortTE="F";uid="c6a807b4-1874-4cb3-a2bb-bd7b2121e2cc"
Mc10075	RepeatMasker	DNA/Ginger	1992	2201	637	+	.	ID="RND-1_FAMILY-6";Tend="2435";Tstart="2205";shortTE="F";uid="5c4a0cc4-097c-40b9-95d9-4219c7158a0d"
Mc10075	RepeatMasker	Retroposon?	772	1277	1279	+	.	ID="SINE2-1_AP";TEgroup="ctg_10075%7CSINE2-1_AP%7C1";Tend="1229";Tstart="1";shortTE="F";uid="9b4ba1bc-0c08-4f19-8de6-495520999363"
Mc10075	RepeatMasker	Retroposon?	7918	8816	5190	+	.	ID="SINE2-1_AP";Tend="906";Tstart="1";shortTE="F";uid="dfbf8f2e-d671-4ebc-86f3-3458edead828"
Mc10075	RepeatMasker	DNA/Kolobok-E	1278	2073	2104	+	.	ID="KOLOBOKE-4_AP";Tend="3354";Tstart="2524";shortTE="F";uid="eab6a6f8-4cea-4c59-9546-47923da61510"
Mc10075	RepeatMasker	DNA/Ginger-1	1571	2170	1091	-	.	ID="RND-6_FAMILY-3412";Tend="1057";Tstart="465";shortTE="F";uid="43df0c25-bf68-4e9a-a76d-b1f7107cf5e4"
Mc10075	RepeatMasker	DNA/Ginger-1	1	713	5263	-	.	ID="RND-6_FAMILY-11732";Tend="1233";Tstart="504";shortTE="F";uid="b840d630-5c6f-4b36-a6a0-c58f6ff5fe89"
Mc10075	RepeatMasker	DNA	3097	3478	702	-	.	ID="TTAA2D_AP";Tend="392";Tstart="2";shortTE="F";uid="14f1ed55-50bb-47de-8f6a-b39480f99bbc"
Mc10075	RepeatMasker	Retroposon?	2195	2470	1207	-	.	ID="RND-1_FAMILY-311";Tend="506";Tstart="235";shortTE="F";uid="8114958a-5f12-487d-9b3c-64f15ece9dee"
Mc10076	RepeatMasker	Unknown	6949	7358	2495	+	.	ID="RND-6_FAMILY-10817";Tend="1366";Tstart="997";shortTE="F";uid="0cab1556-df33-4521-80f2-bd15105cd74d"
Mc10076	RepeatMasker	DNA/MULE-MuDR	7389	7719	1146	+	.	ID="RND-6_FAMILY-6288";Tend="928";Tstart="499";shortTE="F";uid="34d98b07-e275-43e1-88f6-12842f57d198"
Mc10076	RepeatMasker	LINE/I-Jockey	7730	8016	1303	+	.	ID="RND-5_FAMILY-4747";Tend="1135";Tstart="849";shortTE="F";uid="ebf11cac-db0b-42e0-b470-9f2762177b63"
Mc10076	RepeatMasker	LINE/I-Jockey	4402	5993	1986	+	.	ID="RND-6_FAMILY-1859";Tend="1885";Tstart="303";shortTE="F";uid="90676204-b768-4297-b54b-0098ee64a16e"
Mc10076	RepeatMasker	LINE/I-Jockey	3754	4051	632	+	.	ID="RND-6_FAMILY-1799";Tend="1817";Tstart="1525";shortTE="F";uid="c9037a48-471b-4093-96b2-7a7f3458ead3"
Mc10076	RepeatMasker	Unknown	6134	6927	916	+	.	ID="HALYOMORPHA_HALYS-1_FAMILY-3";Tend="861";Tstart="69";shortTE="F";uid="f106e27f-6563-4c0b-9654-d22a71857274"
Mc10076	RepeatMasker	Retroposon?	2368	2567	484	+	.	ID="SINE2-1_AP";Tend="566";Tstart="362";shortTE="F";uid="93f65f03-8e63-4d02-8841-b0bdfe3a225f"
Mc10076	RepeatMasker	Unknown	14	1127	2679	-	.	ID="RND-1_FAMILY-34";Tend="1539";Tstart="379";shortTE="F";uid="b473b1ea-f615-454a-8edc-c0f17e4dc77c"
Mc10077	RepeatMasker	Unknown	2073	2362	722	+	.	ID="RND-5_FAMILY-1093";Tend="1359";Tstart="1109";shortTE="F";uid="158bd21a-fe71-4f1e-996a-5bec443397df"
Mc10077	RepeatMasker	DNA	199	1816	8792	+	.	ID="RND-6_FAMILY-10348";Tend="1589";Tstart="91";shortTE="F";uid="022a04e7-a860-46eb-a9dc-c45f12f6f3c6"
Mc10077	RepeatMasker	Retroposon?	5207	5483	1276	+	.	ID="RND-1_FAMILY-311";Tend="2067";Tstart="1759";shortTE="F";uid="332729d4-5f0e-4b15-8b70-a0a463c8e765"
Mc10077	RepeatMasker	Retroposon?	6219	6768	826	+	.	ID="SINE2-1_AP";Tend="1391";Tstart="832";shortTE="F";uid="5a0cec05-dca2-4789-bf1d-7b5791d38adc"
Mc10077	RepeatMasker	DNA/Sola-1	7431	7924	955	+	.	ID="SOLA1-2_AP";Tend="493";Tstart="1";shortTE="F";uid="8bb753ff-a417-4456-87ae-ae3bfb4d42b1"
Mc10077	RepeatMasker	Unknown	5968	6148	580	+	.	ID="RND-6_FAMILY-15284";Tend="1243";Tstart="1074";shortTE="F";uid="0a776387-3343-4462-b2ea-8f3426caa93a"
Mc10077	RepeatMasker	DNA/hAT-hAT19	7314	7430	964	+	.	ID="RND-5_FAMILY-10701";Tend="987";Tstart="871";shortTE="F";uid="338393f4-4067-437d-8a39-b43a6be1edd4"
Mc10077	RepeatMasker	DNA/Kolobok-E	1	198	1583	-	.	ID="RND-6_FAMILY-7747";Tend="1085";Tstart="888";shortTE="F";uid="4b0446d6-84b6-44b9-9843-75d423f41758"
Mc10077	RepeatMasker	DNA/hAT-hAT19	8015	8815	3816	-	.	ID="RND-5_FAMILY-10701";TEgroup="ctg_10077%7CRND-5_FAMILY-10701%7C1";Tend="1473";Tstart="984";shortTE="F";uid="9bd97469-9374-4afa-964f-96f0b624fe0e"
Mc10077	RepeatMasker	DNA/hAT-hAT19	7287	7423	454	-	.	ID="RND-6_FAMILY-37714";Tend="1721";Tstart="1581";shortTE="F";uid="c7f760f1-0b1f-42da-8b34-c19e3c034f46"
Mc10077	RepeatMasker	DNA/hAT-Tip100	4669	4825	616	-	.	ID="DNA8-24_AP";Tend="601";Tstart="443";shortTE="F";uid="3983b31a-0568-464c-8eb8-1e19fc037193"
Mc10077	RepeatMasker	Retroposon?	4890	5306	2810	-	.	ID="RND-6_FAMILY-21009";Tend="1110";Tstart="670";shortTE="F";uid="d0229c58-2098-4bbc-a73a-3cd7d6d245f0"
Mc10077	RepeatMasker	DNA/Kolobok-E	5457	6110	2225	-	.	ID="RND-5_FAMILY-3345";Tend="1576";Tstart="907";shortTE="F";uid="b5e51014-bd4e-465f-bc35-feb778529b16"
Mc10078	RepeatMasker	DNA	3324	3672	1129	+	.	ID="DNA4-3_AP";Tend="354";Tstart="4";shortTE="F";uid="e3de116c-e3c9-4c6c-8238-8b8ee0586e40"
Mc10078	RepeatMasker	DNA	7874	8019	532	+	.	ID="TTAA2D_AP";Tend="416";Tstart="262";shortTE="F";uid="14a457cc-02ae-46e3-9d71-60fb3ed81533"
Mc10078	RepeatMasker	Unknown	2842	2985	769	+	.	ID="RND-6_FAMILY-9097";Tend="930";Tstart="789";shortTE="F";uid="997978f2-88a6-491c-873c-96f437643705"
Mc10078	RepeatMasker	DNA/hAT-hAT19	8335	8813	2844	+	.	ID="RND-6_FAMILY-15395";Tend="991";Tstart="529";shortTE="F";uid="4b1ffceb-6759-459b-b9c6-e3e46dae011a"
Mc10078	RepeatMasker	Unknown	144	303	971	+	.	ID="RND-6_FAMILY-10824";Tend="1269";Tstart="1114";shortTE="F";uid="d4fcb63d-7447-43f9-af41-118ae84bfdeb"
Mc10079	RepeatMasker	DNA	8615	8818	700	+	.	ID="RND-6_FAMILY-16928";Tend="1508";Tstart="1310";shortTE="F";uid="aa0f01a6-2dbc-4c10-b7a9-63783abb72fb"
Mc10079	RepeatMasker	DNA	1496	1956	1522	+	.	ID="TTAA8_AP";Tend="433";Tstart="1";shortTE="F";uid="61e3f671-fd4e-4a84-b5e2-0d8bde0acf52"
Mc10079	RepeatMasker	DNA	8787	9348	1386	+	.	ID="ttaa25_ap";Tend="939";Tstart="19";shortTE="F";uid="9947f586-9716-4f9c-bc77-b603ea2fdeb2"
Mc10079	RepeatMasker	DNA	7628	7834	529	+	.	ID="TTAA22_AP";Tend="334";Tstart="91";shortTE="F";uid="43ce9f41-04f8-46e9-9769-6138a2757173"
Mc10079	RepeatMasker	DNA/hAT	7871	8039	1453	+	.	ID="RND-1_FAMILY-198";Tend="1088";Tstart="920";shortTE="F";uid="ffe6200e-ef78-4244-8db5-5db43a17bfa7"
Mc10079	RepeatMasker	Unknown	1	210	1839	-	.	ID="RND-6_FAMILY-29176";Tend="1158";Tstart="949";shortTE="F";uid="52f88a54-0137-4402-8798-c2f27292e0d4"
Mc1008	RepeatMasker	Unknown	23644	24179	3851	+	.	ID="RND-1_FAMILY-20";Tend="1514";Tstart="948";shortTE="F";uid="7f282383-c1a2-4f6b-bc46-ea605a2a74a8"
Mc1008	RepeatMasker	Retroposon?	13832	14715	2411	+	.	ID="SINE2-1_AP";Tend="1053";Tstart="78";shortTE="F";uid="888c2ff3-13aa-4611-9d41-88a89953fa50"
Mc1008	RepeatMasker	DNA/hAT-Tip100	9133	9235	572	+	.	ID="RND-6_FAMILY-4788";Tend="250";Tstart="133";shortTE="F";uid="01444edc-72a2-4fb8-a010-d096f7f34992"
Mc1008	RepeatMasker	DNA/hAT-Tip100	20509	20664	818	+	.	ID="RND-6_FAMILY-1519";Tend="1204";Tstart="1056";shortTE="F";uid="216a79eb-b5d1-46e5-983c-18af55bbebe6"
Mc1008	RepeatMasker	DNA/hAT-Tip100	19327	19444	630	+	.	ID="RND-6_FAMILY-1519";Tend="1033";Tstart="914";shortTE="F";uid="5187bb6e-e85a-482d-aac0-498116940f46"
Mc1008	RepeatMasker	DNA/Kolobok-E	29683	30177	1782	+	.	ID="RND-5_FAMILY-3345";Tend="1344";Tstart="907";shortTE="F";uid="b944418c-c5bf-40fc-8ab0-fdfac392f7a2"
Mc1008	RepeatMasker	DNA/hAT-hATm	32258	32592	752	+	.	ID="HAT-4C_AP";Tend="3997";Tstart="3663";shortTE="F";uid="3c25b786-2e7e-4915-bc45-99bd0097789b"
Mc1008	RepeatMasker	DNA	20674	21145	763	+	.	ID="RND-5_FAMILY-5953";TEgroup="ctg_1008%7CRND-5_FAMILY-5953%7C1";Tend="1758";Tstart="937";shortTE="F";uid="6f8254fd-e6f2-4f3d-be7a-c327221e9903"
Mc1008	RepeatMasker	DNA/hAT-Tip100	10677	11049	455	+	.	ID="RND-6_FAMILY-4788";TEgroup="ctg_1008%7CRND-6_FAMILY-4788%7C1";Tend="1673";Tstart="616";shortTE="F";uid="88f1b9da-b9a7-4374-bc32-9557c043d47c"
Mc1008	RepeatMasker	LINE/I-Jockey	17263	18076	1062	+	.	ID="RND-5_FAMILY-4747";Tend="1484";Tstart="699";shortTE="F";uid="02a66568-4c99-478c-9f8e-37b8ca3bd232"
Mc1008	RepeatMasker	Retroposon?	9473	10075	4425	+	.	ID="RND-6_FAMILY-21009";Tend="1208";Tstart="532";shortTE="F";uid="7ee116e8-c57d-4a96-a103-31a95298e1f2"
Mc1008	RepeatMasker	Unknown	32759	33456	2731	+	.	ID="RND-1_FAMILY-24";TEgroup="ctg_1008%7CRND-1_FAMILY-24%7C1";Tend="1446";Tstart="846";shortTE="F";uid="9017145f-2975-4176-ad79-caef20e91902"
Mc1008	RepeatMasker	Unknown	21160	21904	4712	+	.	ID="RND-5_FAMILY-1957";Tend="1507";Tstart="801";shortTE="F";uid="d5835420-d043-406e-b2de-31fa1e30001e"
Mc1008	RepeatMasker	DNA/hAT-Tip100	527	916	2133	+	.	ID="RND-5_FAMILY-14389";Tend="415";Tstart="1";shortTE="F";uid="83d478d5-762e-4ccd-8834-bfa96320b8df"
Mc1008	RepeatMasker	DNA/hAT-Tip100	33561	33857	2105	-	.	ID="RND-1_FAMILY-187";Tend="1223";Tstart="947";shortTE="F";uid="247e5009-a1c7-4c5d-97cf-ff0c426c75de"
Mc1008	RepeatMasker	Retroposon?	9441	9666	860	-	.	ID="SINE2-2_AP";Tend="1840";Tstart="1610";shortTE="F";uid="314cf4a3-fc03-40e2-8e24-215d130d28a8"
Mc1008	RepeatMasker	DNA	920	1033	664	-	.	ID="DNA3-3_AP";Tend="120";Tstart="8";shortTE="F";uid="1314d09d-4e3f-4422-ad54-ffe5c214a384"
Mc1008	RepeatMasker	Unknown	30181	30314	696	-	.	ID="RND-6_FAMILY-15284";Tend="821";Tstart="693";shortTE="F";uid="03303bd9-be43-4ae2-854a-3d0306e99236"
Mc1008	RepeatMasker	DNA	6154	6552	1085	-	.	ID="TTAA4B_AP";Tend="429";Tstart="10";shortTE="F";uid="f4455b05-4fc2-44e8-8437-05f3f5892881"
Mc1008	RepeatMasker	DNA/hAT-Tip100	39360	40307	5366	-	.	ID="RND-5_FAMILY-3443";Tend="1611";Tstart="683";shortTE="F";uid="6f659f11-6121-422f-bd61-e6c827d1daa7"
Mc1008	RepeatMasker	DNA/Ginger-1	10072	10484	2967	-	.	ID="RND-6_FAMILY-13505";Tend="958";Tstart="558";shortTE="F";uid="89054bd3-2aab-46de-9fa9-86143823f62b"
Mc1008	RepeatMasker	DNA	22153	22620	1713	-	.	ID="TTAA24_AP";Tend="636";Tstart="188";shortTE="F";uid="1cb325b4-9bac-4e01-803f-4961cc8bed72"
Mc1008	RepeatMasker	DNA	23087	23189	626	-	.	ID="TTAA24_AP";Tend="104";Tstart="2";shortTE="F";uid="4440ecee-71b3-4664-b6ee-0e34ad6eb067"
Mc1008	RepeatMasker	DNA/Ginger-1	9219	9476	1636	-	.	ID="RND-1_FAMILY-4";Tend="2464";Tstart="2208";shortTE="F";uid="9a9a5c18-6758-414b-978b-03037094c1fe"
Mc1008	RepeatMasker	DNA	48487	48926	1052	-	.	ID="DNAX-2_AP";Tend="464";Tstart="1";shortTE="F";uid="7b2bafc7-44bf-439b-9ae8-87d2fd880064"
Mc10080	RepeatMasker	LINE/L2	9688	9978	1507	+	.	ID="RND-6_FAMILY-18137";Tend="545";Tstart="3";shortTE="F";uid="0dde744e-fc11-415b-a43d-1ca741d797d5"
Mc10080	RepeatMasker	DNA	5858	6171	689	+	.	ID="DNA4-2_AP";Tend="769";Tstart="437";shortTE="F";uid="32dddc17-b85e-4d0c-89db-5fb6b0960845"
Mc10080	RepeatMasker	DNA/hAT	4911	5020	468	+	.	ID="RND-6_FAMILY-3545";Tend="1490";Tstart="1376";shortTE="F";uid="55a8136e-1a8a-40bd-aeed-b2e722187a11"
Mc10080	RepeatMasker	Unknown	3264	3491	1655	+	.	ID="RND-5_FAMILY-603";Tend="1473";Tstart="718";shortTE="F";uid="dc3c8e70-9cd7-4200-b918-fcd663099a71"
Mc10080	RepeatMasker	LINE/L2	10554	10877	1507	+	.	ID="RND-6_FAMILY-18137";Tend="1155";Tstart="546";shortTE="F";uid="24f39a8a-9103-4b66-982a-4726649f308d"
Mc10080	RepeatMasker	Unknown	2665	3263	1735	-	.	ID="RND-5_FAMILY-1599";Tend="1473";Tstart="871";shortTE="F";uid="99b11b5a-e5dd-45c8-bc46-061c379c9cef"
Mc10080	RepeatMasker	DNA/hAT-Tip100	9979	10553	2009	-	.	ID="RND-6_FAMILY-8189";Tend="1187";Tstart="600";shortTE="F";uid="77e21e11-dd05-4bed-acb6-174d051db0c3"
Mc10080	RepeatMasker	DNA/Ginger-1	1	303	1729	-	.	ID="rnd-6_family-13505";Tend="755";Tstart="466";shortTE="F";uid="a7453cdc-31a5-417b-969c-fb147983f5cc"
Mc10080	RepeatMasker	DNA	3228	3658	991	-	.	ID="DNA4-2_AP";Tend="458";Tstart="2";shortTE="F";uid="7ef7b8bf-12bb-498c-b103-c4cccd43a3c3"
Mc10081	RepeatMasker	DNA/hAT-Tip100	1546	1652	603	+	.	ID="RND-6_FAMILY-791";Tend="334";Tstart="229";shortTE="F";uid="9b8b0759-4000-4423-9a29-e3deb6811b3a"
Mc10081	RepeatMasker	DNA/Ginger	7133	8507	10559	+	.	ID="RND-1_FAMILY-6";Tend="2096";Tstart="722";shortTE="F";uid="ec3dfbf6-1b4f-43fe-8f4b-c1bd8cbf010f"
Mc10081	RepeatMasker	LINE/L2	2308	3225	6983	-	.	ID="RND-5_FAMILY-6561";Tend="1788";Tstart="859";shortTE="F";uid="7175e6cf-9f52-4741-8119-1e10e9873e4c"
Mc10081	RepeatMasker	DNA/Ginger-1	6967	8357	5629	-	.	ID="RND-6_FAMILY-3412";Tend="2072";Tstart="671";shortTE="F";uid="f060bf5c-7832-49a5-8ebe-6c45766dbcf0"
Mc10081	RepeatMasker	LINE/I	8508	8807	1367	-	.	ID="RND-6_FAMILY-2764";Tend="1281";Tstart="993";shortTE="F";uid="76a0487e-06a8-49a2-85a9-608dd41261b5"
Mc10082	RepeatMasker	DNA/Kolobok-E	5872	6055	788	+	.	ID="RND-6_FAMILY-12902";Tend="1344";Tstart="1127";shortTE="F";uid="13e84c9f-afae-4290-9a3f-04a4bc5db371"
Mc10082	RepeatMasker	Retroposon?	3609	3945	677	+	.	ID="SINE2-1_AP";Tend="1268";Tstart="917";shortTE="F";uid="d85080d0-6c26-4d49-8b26-f7adf6ae41d7"
Mc10082	RepeatMasker	DNA	4315	4949	676	+	.	ID="DNA4-2_AP";Tend="757";Tstart="68";shortTE="F";uid="3a9502be-2c52-42c9-8a7e-2ca4df558495"
Mc10082	RepeatMasker	DNA/hAT-hAT19	2935	3106	694	-	.	ID="RND-6_FAMILY-11336";Tend="819";Tstart="647";shortTE="F";uid="89f4adef-8141-40c1-aa12-3ed3cb42dc79"
Mc10082	RepeatMasker	Unknown	1	211	1227	-	.	ID="RND-1_FAMILY-290";Tend="993";Tstart="785";shortTE="F";uid="36b518ba-792c-4073-8d6f-0b5d8acae28f"
Mc10082	RepeatMasker	DNA/Ginger-1	6087	6324	1270	-	.	ID="RND-6_FAMILY-2746";Tend="533";Tstart="291";shortTE="F";uid="51e427a9-8bac-4c7b-89ba-989422b05507"
Mc10083	RepeatMasker	Unknown	535	1059	1718	+	.	ID="RND-6_FAMILY-1037";TEgroup="ctg_10083%7CRND-6_FAMILY-1037%7C1";Tend="1505";Tstart="873";shortTE="F";uid="1375a750-204a-4641-9bde-181ce27c5ade"
Mc10083	RepeatMasker	DNA/Ginger-1	8580	8806	1979	+	.	ID="RND-6_FAMILY-8803";Tend="597";Tstart="371";shortTE="F";uid="94e59be3-4d51-41fd-b546-1d54b410252b"
Mc10083	RepeatMasker	DNA/Kolobok-E	7457	8186	633	+	.	ID="KOLOBOKE-2_AP";Tend="1905";Tstart="1116";shortTE="F";uid="aaa55e54-c062-4a0d-9569-6a8c3c1ff7f5"
Mc10083	RepeatMasker	DNA/hAT-Tip100	1987	2290	2351	-	.	ID="RND-5_FAMILY-946";Tend="1579";Tstart="1281";shortTE="F";uid="f8d66a98-7ed8-4e89-bb68-c204ff1846f7"
Mc10083	RepeatMasker	LINE/I-Jockey	2314	2536	633	-	.	ID="RND-5_FAMILY-4747";Tend="978";Tstart="767";shortTE="F";uid="6efe6bd0-74aa-47ec-9ecd-70fac1f69eb0"
Mc10083	RepeatMasker	DNA/Ginger	7385	7591	498	-	.	ID="RND-1_FAMILY-6";Tend="2437";Tstart="2216";shortTE="F";uid="dc0eddf7-7125-4e2f-ab3c-6d81039cc356"
Mc10083	RepeatMasker	Retroposon?	7702	8387	1867	-	.	ID="SINE2-1_AP";Tend="1363";Tstart="587";shortTE="F";uid="b7506220-7335-48f3-ad50-1cee34caf6c2"
Mc10083	RepeatMasker	Unknown	5432	5550	693	-	.	ID="RND-6_FAMILY-3560";Tend="834";Tstart="716";shortTE="F";uid="0ff3f252-3462-4897-b924-bbec3d3602b0"
Mc10084	RepeatMasker	DNA/Ginger-1	454	2619	16080	+	.	ID="RND-6_FAMILY-8803";Tend="2284";Tstart="184";shortTE="F";uid="16b9d6d4-ec0e-4a68-aca5-d4b4b02ec646"
Mc10084	RepeatMasker	DNA/hAT-hAT19	10639	10784	684	+	.	ID="HAT-N18_AP";Tend="764";Tstart="619";shortTE="F";uid="f5ca45f4-93e8-4b48-b96d-abb61d19ece8"
Mc10084	RepeatMasker	Unknown	225	452	1641	-	.	ID="RND-6_FAMILY-9544";Tend="1113";Tstart="860";shortTE="F";uid="e8a22ef9-fec8-4042-840c-72f2958d0ca3"
Mc10084	RepeatMasker	Unknown	7054	7198	954	-	.	ID="RND-1_FAMILY-34";Tend="1084";Tstart="944";shortTE="F";uid="aba29d67-f95b-4139-b9bc-6d3efac43a4f"
Mc10085	RepeatMasker	DNA	5506	6188	1947	+	.	ID="DNA4-2_AP";Tend="729";Tstart="25";shortTE="F";uid="c7505426-d7ac-41a3-8811-5a28e21f512a"
Mc10085	RepeatMasker	DNA/hAT-hAT19	873	1244	2357	+	.	ID="dna8-88_ap";Tend="874";Tstart="151";shortTE="F";uid="56b11593-fbd8-4bb7-afc9-a7611a1c5b07"
Mc10085	RepeatMasker	Unknown	194	331	789	+	.	ID="RND-6_FAMILY-13612";Tend="1006";Tstart="875";shortTE="F";uid="f2b5ea7e-779f-4d50-8692-e6d5d4984ea8"
Mc10085	RepeatMasker	DNA/hAT-hAT19	1349	1597	1531	+	.	ID="RND-6_FAMILY-23688";Tend="1200";Tstart="940";shortTE="F";uid="4e128188-42a5-4d1c-aae3-b282d23e9e32"
Mc10085	RepeatMasker	DNA	1	193	1178	-	.	ID="ttaa4_ap";Tend="192";Tstart="1";shortTE="F";uid="3688a3d4-1f87-4958-87bd-bc20724d0b5d"
Mc10085	RepeatMasker	DNA/hAT-hAT19	1074	1355	404	-	.	ID="RND-6_FAMILY-8973";Tend="1471";Tstart="1191";shortTE="F";uid="b546d0ff-ca9b-4202-ba53-5276480d0ab0"
Mc10085	RepeatMasker	LINE/I-Jockey	1772	2206	591	-	.	ID="RND-6_FAMILY-16054";Tend="1242";Tstart="820";shortTE="F";uid="2e4bc426-3856-4d0f-b58e-e469396ab9c8"
Mc10086	RepeatMasker	DNA	5441	5796	1490	+	.	ID="TTAA25_AP";Tend="469";Tstart="134";shortTE="F";uid="7638ecfd-2138-4777-b310-d3679409e4b5"
Mc10086	RepeatMasker	DNA/hAT-Ac	8293	8488	671	+	.	ID="DNA8-20_AP";Tend="218";Tstart="5";shortTE="F";uid="0cd15a0e-b4a4-46ea-869d-420d30d6c3f7"
Mc10086	RepeatMasker	Unknown	7046	7243	1023	+	.	ID="RND-1_FAMILY-55";Tend="199";Tstart="1";shortTE="F";uid="c6fc7e0c-22b8-4c7a-9123-33d23ba435f8"
Mc10087	RepeatMasker	DNA/Ginger-1	1	273	1962	-	.	ID="rnd-6_family-2746";Tend="566";Tstart="317";shortTE="F";uid="35f64ef6-ecb0-42dc-9d20-9c8fdec677c3"
Mc10087	RepeatMasker	DNA	6912	7055	871	-	.	ID="dna4-1_ap";Tend="666";Tstart="519";shortTE="F";uid="9cd7ed22-40e4-4076-af64-791e7e2e84a3"
Mc10087	RepeatMasker	DNA	8359	8534	663	-	.	ID="ttaa3c_ap";Tend="425";Tstart="256";shortTE="F";uid="b02934d5-98cf-41d2-9f60-059d4c44cc60"
Mc10087	RepeatMasker	Retroposon?	1367	1699	534	-	.	ID="SINE2-1_AP";Tend="1239";Tstart="901";shortTE="F";uid="bbed2b23-4eb3-43db-9fd9-8b0aa0b98f61"
Mc10087	RepeatMasker	DNA	7040	7287	727	-	.	ID="dna2-2_ap";Tend="327";Tstart="1";shortTE="F";uid="df18c9ea-6221-4235-b7e8-382e55928e16"
Mc10087	RepeatMasker	LINE/R1-LOA	794	1373	1035	-	.	ID="RND-1_FAMILY-268";Tend="1445";Tstart="848";shortTE="F";uid="a164c50e-208d-44b3-8044-122725573615"
Mc10088	RepeatMasker	DNA/hAT-Ac	3099	3600	3825	+	.	ID="RND-5_FAMILY-1359";Tend="838";Tstart="292";shortTE="F";uid="f1aac3a0-46f8-4e74-a9c9-f69cc58f1255"
Mc10088	RepeatMasker	DNA	53	446	950	+	.	ID="TTAA4B_AP";Tend="429";Tstart="1";shortTE="F";uid="d4cbbe1d-7954-4e81-9ac2-cf8237ee0d9f"
Mc10088	RepeatMasker	DNA	1185	1463	590	+	.	ID="RND-6_FAMILY-9850";Tend="1879";Tstart="1600";shortTE="F";uid="21acb1e1-9dc7-4aa4-a9ec-1b2543b6464f"
Mc10088	RepeatMasker	Retroposon?	3575	3920	517	+	.	ID="RND-6_FAMILY-4426";Tend="1302";Tstart="944";shortTE="F";uid="57ed7a7e-ca4c-4457-88e5-9645d4705511"
Mc10088	RepeatMasker	DNA/Kolobok-E	3921	4049	1832	+	.	ID="koloboke-2_ap";Tend="2212";Tstart="1287";shortTE="F";uid="d2b8e7bd-7421-4867-9a11-aec8837d1732"
Mc10088	RepeatMasker	DNA/hAT	4282	5109	3949	+	.	ID="RND-6_FAMILY-3341";Tend="785";Tstart="67";shortTE="F";uid="7513137a-4ef9-4932-9ee1-65ff0be6127d"
Mc10088	RepeatMasker	Unknown	5926	7195	5606	-	.	ID="RND-5_FAMILY-225";Tend="1629";Tstart="379";shortTE="F";uid="bb0199cc-117f-49dc-b883-7bf51b399c87"
Mc10088	RepeatMasker	DNA/MULE-MuDR	452	731	577	-	.	ID="RND-6_FAMILY-7891";TEgroup="ctg_10088%7CRND-6_FAMILY-7891%7C1";Tend="1498";Tstart="1040";shortTE="F";uid="64c5eccc-1689-40a0-a2c2-5fb2e8f0220d"
Mc10088	RepeatMasker	Unknown	1464	2365	6361	-	.	ID="RND-5_FAMILY-725";TEgroup="ctg_10088%7CRND-5_FAMILY-725%7C1";Tend="1458";Tstart="314";shortTE="F";uid="178e55bb-e105-4d12-82ac-e3a829234af1"
Mc10089	RepeatMasker	LINE/I	7231	7384	420	+	.	ID="RND-6_FAMILY-12485";Tend="1089";Tstart="936";shortTE="F";uid="3cdd643d-4386-43f8-8d5c-6b9ece108f6f"
Mc10089	RepeatMasker	DNA/hAT	6333	6639	852	+	.	ID="RND-6_FAMILY-9061";Tend="1570";Tstart="1286";shortTE="F";uid="b5cf10a3-a804-4fdb-8a18-1d0d59b47419"
Mc10089	RepeatMasker	DNA/hAT-hAT19	4898	5162	1779	-	.	ID="RND-6_FAMILY-27267";Tend="1708";Tstart="1443";shortTE="F";uid="bf2d3999-3190-4cee-90a3-e659ed41f910"
Mc10089	RepeatMasker	DNA/hAT-hAT19	5456	5725	1542	-	.	ID="RND-6_FAMILY-27267";Tend="1206";Tstart="937";shortTE="F";uid="1850d004-25f9-4f95-9cf7-8d877798ae69"
Mc10089	RepeatMasker	DNA/hAT	6128	6332	613	-	.	ID="RND-5_FAMILY-2611";Tend="1197";Tstart="687";shortTE="F";uid="ffca9376-b03f-4bb1-834e-cd7ecbe744ca"
Mc1009	RepeatMasker	Retroposon?	33055	33161	526	+	.	ID="RND-6_FAMILY-9288";Tend="1154";Tstart="1046";shortTE="F";uid="70f0f9b5-0fdb-4299-844e-bba8e8769771"
Mc1009	RepeatMasker	LINE/I-Jockey	18723	18963	456	+	.	ID="RND-6_FAMILY-1859";Tend="915";Tstart="679";shortTE="F";uid="5c081ebb-cef5-4630-96f3-74d12b52bb65"
Mc1009	RepeatMasker	DNA/hAT	14546	14947	1080	+	.	ID="RND-5_FAMILY-6985";Tend="1098";Tstart="675";shortTE="F";uid="d2095e4c-f535-4dfa-9580-df5ab1e9dd7a"
Mc1009	RepeatMasker	Retroposon?	51165	51619	2142	+	.	ID="SINE2-1_AP";Tend="497";Tstart="1";shortTE="F";uid="6e47cd4b-b784-424c-8e9d-4eba6065bcb9"
Mc1009	RepeatMasker	DNA	13754	13949	558	+	.	ID="TTAA3C_AP";Tend="209";Tstart="1";shortTE="F";uid="ea66c102-651e-4708-aaf0-b8e59f344150"
Mc1009	RepeatMasker	Unknown	23684	23910	559	-	.	ID="RND-6_FAMILY-24931";Tend="940";Tstart="661";shortTE="F";uid="1526afb3-a454-4912-b172-2ddbd648a607"
Mc1009	RepeatMasker	DNA/Ginger-1	50796	51166	638	-	.	ID="rnd-1_family-4";Tend="2358";Tstart="1873";shortTE="F";uid="febce68f-b80d-458b-b0c6-8b930126cc5c"
Mc1009	RepeatMasker	DNA/Kolobok-E	27523	27962	686	-	.	ID="KOLOBOKE-3_AP";Tend="2173";Tstart="1740";shortTE="F";uid="0bdca664-806d-4aea-a40d-14f1a69d1482"
Mc1009	RepeatMasker	DNA/Ginger-1	37274	37791	494	-	.	ID="RND-6_FAMILY-3412";Tend="1881";Tstart="1298";shortTE="F";uid="fbdab692-b6c6-4715-878e-78ae8183110d"
Mc1009	RepeatMasker	Retroposon?	32826	33026	692	-	.	ID="SINE2-1_AP";Tend="1123";Tstart="944";shortTE="F";uid="08c1289f-801e-43b4-a652-971919c384c2"
Mc1009	RepeatMasker	DNA	16926	17338	1771	-	.	ID="TTAA2D_AP";Tend="430";Tstart="1";shortTE="F";uid="f7e293d5-531c-4946-a7a3-480a349b7a96"
Mc10090	RepeatMasker	DNA	52	476	2273	+	.	ID="TTAA2_AP";Tend="427";Tstart="1";shortTE="F";uid="9597a6ea-f814-4b8a-9287-57a39772102a"
Mc10090	RepeatMasker	DNA/hAT-Tip100	3892	4368	824	+	.	ID="RND-5_FAMILY-1688";Tend="1178";Tstart="724";shortTE="F";uid="113df035-3311-4119-80a3-609bcb3e9890"
Mc10090	RepeatMasker	DNA/hAT-Tip100	7915	8088	1347	-	.	ID="RND-6_FAMILY-7418";Tend="974";Tstart="801";shortTE="F";uid="0f1a269d-b3a0-4fc3-ac29-c9caef9203d9"
Mc10090	RepeatMasker	DNA/Kolobok-E	515	749	446	-	.	ID="RND-6_FAMILY-12898";Tend="1276";Tstart="1047";shortTE="F";uid="9035321f-7efa-45bc-9b13-0c631f0ee9ac"
Mc10090	RepeatMasker	DNA/MULE	5228	6524	1923	-	.	ID="RND-6_FAMILY-4876";Tend="1338";Tstart="12";shortTE="F";uid="889c640a-4e25-4320-a57a-c44eb8abc7dc"
Mc10090	RepeatMasker	DNA/hAT-Tip100	7303	7451	1071	-	.	ID="RND-6_FAMILY-7418";Tend="1525";Tstart="1379";shortTE="F";uid="cb4bd921-2afa-4361-81d0-1af6d1f08dee"
Mc10090	RepeatMasker	DNA	1176	1370	885	-	.	ID="TTAA14_AP";Tend="233";Tstart="35";shortTE="F";uid="2a815917-bd59-4971-aa4f-e64c642fa357"
Mc10091	RepeatMasker	LINE/I	318	835	2649	+	.	ID="RND-5_FAMILY-4339";Tend="1165";Tstart="654";shortTE="F";uid="2442a985-42f3-4e6e-a4bf-71fbd74b2f78"
Mc10091	RepeatMasker	DNA	1319	1758	822	+	.	ID="dna4-2_ap";Tend="609";Tstart="88";shortTE="F";uid="db3f6640-266f-49e9-b83e-8f63c2a7f4db"
Mc10091	RepeatMasker	LTR/Gypsy	6729	7219	2766	-	.	ID="RND-6_FAMILY-3825";Tend="1435";Tstart="885";shortTE="F";uid="da3c6da0-b1e7-4737-930f-5afe076b0ee9"
Mc10092	RepeatMasker	DNA/hAT-Charlie	8266	8502	885	+	.	ID="rnd-6_family-11141";Tend="1287";Tstart="1157";shortTE="F";uid="dd66b0a9-1259-48f9-96e6-29e8ed98425e"
Mc10092	RepeatMasker	Unknown	598	1086	1791	+	.	ID="RND-6_FAMILY-5859";Tend="1088";Tstart="576";shortTE="F";uid="f12ae528-ecc8-4073-b9b4-3bbd2b16267c"
Mc10092	RepeatMasker	Unknown	1155	1384	878	-	.	ID="RND-5_FAMILY-1691";Tend="860";Tstart="628";shortTE="F";uid="291f1171-b31d-4495-b117-a68e9b70610e"
Mc10092	RepeatMasker	Unknown	9842	10017	468	-	.	ID="RND-1_FAMILY-1";Tend="1169";Tstart="996";shortTE="F";uid="b3113d0f-49e5-44a7-9846-6e9fe0e6eb9e"
Mc10093	RepeatMasker	DNA	102	667	1348	+	.	ID="dna4-2_ap";Tend="451";Tstart="1";shortTE="F";uid="a8190802-63ba-4220-bd1e-44d02b1c4a87"
Mc10093	RepeatMasker	DNA	8497	8752	493	+	.	ID="TTAA2B_AP";Tend="257";Tstart="7";shortTE="F";uid="91250f1d-e368-4b60-b35e-77cb9bb8ffef"
Mc10093	RepeatMasker	DNA/hAT-Tip100	7372	7629	488	-	.	ID="HAT-30_LMI";Tend="8802";Tstart="8549";shortTE="F";uid="ce67d13b-13af-4bac-b0a6-01beb22f5e32"
Mc10093	RepeatMasker	LINE/CR1	3163	3982	6365	-	.	ID="RND-5_FAMILY-3107";Tend="1791";Tstart="979";shortTE="F";uid="a3ff7395-fcb8-4044-97ee-7531a9639d59"
Mc10093	RepeatMasker	LINE/R1-LOA	2238	2665	453	-	.	ID="RND-5_FAMILY-1286";Tend="1419";Tstart="986";shortTE="F";uid="eabff682-b760-42e0-92d6-9f71471afcbf"
Mc10093	RepeatMasker	DNA/Ginger-1	8136	8381	457	-	.	ID="RND-6_FAMILY-13505";Tend="774";Tstart="560";shortTE="F";uid="073be6c4-bf17-45d1-ad4c-5d377f324f6c"
Mc10094	RepeatMasker	RC/Helitron	451	1233	4030	+	.	ID="HELITRON-5_DRH";Tend="1094";Tstart="334";shortTE="F";uid="2009321c-1bb1-4e2b-a0ca-f951971a784a"
Mc10094	RepeatMasker	RC/Helitron	1228	1383	1150	+	.	ID="RND-6_FAMILY-15425";Tend="2036";Tstart="1884";shortTE="F";uid="1fef406b-da2e-4b04-996b-cb95f6f9582d"
Mc10094	RepeatMasker	Unknown	7619	7738	489	+	.	ID="RND-6_FAMILY-6837";Tend="4646";Tstart="4533";shortTE="F";uid="847abfa3-d399-4de9-b8f1-5254692f9c4e"
Mc10094	RepeatMasker	DNA/hAT-Charlie	3005	5116	7292	+	.	ID="RND-5_FAMILY-6458";Tend="2344";Tstart="236";shortTE="F";uid="13dcd2a2-8bba-46bb-8713-66fc59b4841f"
Mc10094	RepeatMasker	Unknown	5184	6269	5683	+	.	ID="RND-1_FAMILY-259";Tend="1172";Tstart="106";shortTE="F";uid="f247de8e-2bec-4129-90f2-deb60efc67f1"
Mc10094	RepeatMasker	RC/Helitron	1	392	1572	-	.	ID="RND-6_FAMILY-3387";TEgroup="ctg_10094%7CRND-6_FAMILY-3387%7C1";Tend="373";Tstart="112";shortTE="F";uid="ca8d9377-63bc-4b6f-9b6a-c1e36f7b8c1e"
Mc10094	RepeatMasker	DNA	6270	6921	5582	-	.	ID="RND-6_FAMILY-26915";Tend="1161";Tstart="509";shortTE="F";uid="88743068-1ff4-4bc8-8219-a22192fe3dc2"
Mc10095	RepeatMasker	DNA/Kolobok-E	7370	7600	488	+	.	ID="KOLOBOKE-1_AP";Tend="2511";Tstart="2173";shortTE="F";uid="2119b02d-49fe-4688-85a1-88199ed1d23c"
Mc10095	RepeatMasker	DNA	524	883	493	-	.	ID="DNA4-3_AP";Tend="369";Tstart="1";shortTE="F";uid="a21dc2df-c897-4a4f-925e-52a2b36b2554"
Mc10095	RepeatMasker	DNA/hAT-Tip100	8556	8783	1841	-	.	ID="RND-5_FAMILY-1154";Tend="2064";Tstart="1841";shortTE="F";uid="0fc6600c-814f-4fe8-8c3f-1a0158606b2c"
Mc10095	RepeatMasker	DNA/Kolobok-E	7186	7369	585	-	.	ID="RND-6_FAMILY-8236";Tend="966";Tstart="788";shortTE="F";uid="f7d059cd-c731-45a3-a05f-c36b70ce1cfa"
Mc10096	RepeatMasker	Satellite	292	1292	4659	+	.	ID="RND-6_FAMILY-15588";Tend="1219";Tstart="389";shortTE="F";uid="a490b158-0fc1-4d8f-8dea-ecea1aa6d953"
Mc10096	RepeatMasker	Satellite	1	138	512	+	.	ID="RND-6_FAMILY-15588";Tend="391";Tstart="263";shortTE="F";uid="55eb0932-500d-4742-b785-62970d790a29"
Mc10096	RepeatMasker	DNA/hAT-Ac	5750	5936	1095	+	.	ID="RND-6_FAMILY-2797";Tend="829";Tstart="645";shortTE="F";uid="1b04e637-4524-42c3-ab10-2f848151d086"
Mc10096	RepeatMasker	Retroposon?	3787	5173	633	+	.	ID="SINE2-1_AP";TEgroup="ctg_10096%7CSINE2-1_AP%7C1";Tend="1469";Tstart="178";shortTE="F";uid="4554db40-e866-4423-ae1e-ff067af1fb13"
Mc10096	RepeatMasker	Retroposon?	1646	1856	812	+	.	ID="SINE2-1_AP";Tend="393";Tstart="189";shortTE="F";uid="450f4f62-23f9-49fd-ba34-ab6c17ec2d34"
Mc10096	RepeatMasker	Retroposon?	3235	3535	774	+	.	ID="SINE2-1_AP";Tend="1297";Tstart="1014";shortTE="F";uid="265d60a8-fd7c-4650-ab01-01818ebdc661"
Mc10096	RepeatMasker	DNA/TcMar-Pogo	2973	3208	1986	-	.	ID="RND-6_FAMILY-6370";Tend="1076";Tstart="841";shortTE="F";uid="f525211c-c935-4a27-a990-7335701caffe"
Mc10096	RepeatMasker	Retroposon?	5973	6242	782	-	.	ID="SINE2-1_AP";Tend="1151";Tstart="680";shortTE="F";uid="5565e4be-63d6-4a89-a931-bd8969cb8cd7"
Mc10096	RepeatMasker	DNA/hAT-Tip100	3201	3518	638	-	.	ID="RND-5_FAMILY-1688";Tend="897";Tstart="569";shortTE="F";uid="837cd7ae-8c4c-4384-a034-0948bb6de031"
Mc10096	RepeatMasker	DNA/hAT-hAT19	6580	6853	1404	-	.	ID="RND-4_FAMILY-782";Tend="1500";Tstart="1224";shortTE="F";uid="2d89f5be-52a2-4c33-9e95-3e9b71324e43"
Mc10096	RepeatMasker	DNA/TcMar-Pogo	1808	2118	2039	-	.	ID="RND-6_FAMILY-6370";Tend="1389";Tstart="1083";shortTE="F";uid="09c9133e-43fa-428c-bd82-29be90bb74bf"
Mc10096	RepeatMasker	DNA/Ginger-1	3939	5337	521	-	.	ID="RND-6_FAMILY-11732";Tend="2141";Tstart="705";shortTE="F";uid="16cdb788-0400-498f-b73c-434b6bb42393"
Mc10097	RepeatMasker	DNA	7260	7691	2098	+	.	ID="TTAA4B_AP";Tend="430";Tstart="1";shortTE="F";uid="95538dd4-97f5-493c-98b8-6eedd78fc883"
Mc10097	RepeatMasker	DNA	1534	1976	2606	+	.	ID="ttaa26_ap";Tend="581";Tstart="132";shortTE="F";uid="b3bd7dbb-fd8e-424d-a659-801ddf362632"
Mc10097	RepeatMasker	DNA/hAT-hAT19	7692	8290	2268	+	.	ID="RND-6_FAMILY-14146";TEgroup="ctg_10097%7CRND-6_FAMILY-14146%7C1";Tend="1854";Tstart="915";shortTE="F";uid="ea4b567f-7498-40c3-aebd-c15ba52120a1"
Mc10097	RepeatMasker	DNA/Kolobok-E	669	977	1101	+	.	ID="RND-6_FAMILY-12898";Tend="1520";Tstart="1208";shortTE="F";uid="91ca7ad8-925e-4d65-b1ff-1ef02fe99eb9"
Mc10097	RepeatMasker	DNA	3682	4201	1354	-	.	ID="RND-6_FAMILY-3915";Tend="951";Tstart="526";shortTE="F";uid="679c7ee4-ef5e-4904-a14a-807a73bef364"
Mc10097	RepeatMasker	DNA/hAT-hAT19	7003	7259	1806	-	.	ID="RND-6_FAMILY-3780";Tend="1775";Tstart="1519";shortTE="F";uid="8a79ffc4-b341-4de9-b453-7d989273517c"
Mc10097	RepeatMasker	Retroposon?	978	1164	1485	-	.	ID="SINE2-1_AP";Tend="493";Tstart="26";shortTE="F";uid="f180fb8e-c160-48bf-a359-9fa3a1bdbe98"
Mc10098	RepeatMasker	Unknown	5623	6481	500	+	.	ID="RND-1_FAMILY-284";TEgroup="ctg_10098%7CRND-1_FAMILY-284%7C1";Tend="1749";Tstart="1022";shortTE="T";uid="545fe9eb-62de-40db-b5e6-da57b0d11540"
Mc10098	RepeatMasker	Unknown	1670	1885	1622	+	.	ID="RND-1_FAMILY-284";Tend="1041";Tstart="828";shortTE="F";uid="5cbaa437-6b7c-488b-b354-c40e2bb4332b"
Mc10098	RepeatMasker	Unknown	6628	7172	1158	+	.	ID="RND-6_FAMILY-3308";Tend="1555";Tstart="1038";shortTE="F";uid="c4f10e8f-1266-415e-afb3-6c27b20a4bc6"
Mc10098	RepeatMasker	Unknown	4952	5518	4593	+	.	ID="RND-5_FAMILY-910";Tend="1369";Tstart="784";shortTE="F";uid="341cd596-ed66-475f-be56-301898018319"
Mc10098	RepeatMasker	LINE/I-Jockey	7191	7454	651	+	.	ID="RND-5_FAMILY-4747";Tend="1379";Tstart="1118";shortTE="F";uid="8bfec4e3-6da6-47ca-a9c8-6522075d36d2"
Mc10098	RepeatMasker	Retroposon?	7500	7692	1145	+	.	ID="RND-6_FAMILY-21216";Tend="1845";Tstart="1640";shortTE="F";uid="3ef16bf0-7dbf-4329-b1c0-1bb59cd5c7af"
Mc10098	RepeatMasker	DNA/hAT-Tip100	5691	5957	1188	-	.	ID="RND-1_FAMILY-119";Tend="1065";Tstart="793";shortTE="F";uid="197a6cc4-3407-4d8a-8a20-b611ca0d0106"
Mc10098	RepeatMasker	Retroposon?	8436	8780	2639	-	.	ID="RND-1_FAMILY-338";TEgroup="ctg_10098%7CRND-1_FAMILY-338%7C1";Tend="1069";Tstart="195";shortTE="F";uid="1c48a6ed-0538-4217-b159-18f6f9dd8bbf"
Mc10098	RepeatMasker	LINE/RTE-BovB	4065	4712	831	-	.	ID="RTE-32_LMI";Tend="981";Tstart="152";shortTE="F";uid="42623cd3-f511-4e51-8476-f564f47cd4f8"
Mc10098	RepeatMasker	LINE/RTE-BovB	2175	3408	643	-	.	ID="RND-6_FAMILY-884";Tend="2223";Tstart="460";shortTE="F";uid="b8ad1dd0-ebb4-4d58-8e6d-16f6e35ed6cc"
Mc10099	RepeatMasker	DNA/hAT-Tip100	8542	8765	430	+	.	ID="RND-6_FAMILY-3612";Tend="1175";Tstart="976";shortTE="F";uid="bd958e09-1b5e-4795-ac4f-e788656833e1"
Mc10099	RepeatMasker	Retroposon?	6854	8060	3031	+	.	ID="SINE2-1_AP";Tend="2061";Tstart="308";shortTE="F";uid="9122cd78-e1c6-431f-888e-d2a0f62bcb2a"
Mc10099	RepeatMasker	DNA	1481	1609	421	+	.	ID="dna4-2_ap";Tend="119";Tstart="6";shortTE="F";uid="e52f110b-0002-4b7e-b79a-9cbc38a6365b"
Mc10099	RepeatMasker	DNA/Ginger	8061	8308	577	+	.	ID="RND-5_FAMILY-2916";Tend="2003";Tstart="1758";shortTE="F";uid="80e9d83d-ea7e-452a-8de3-ed5f47979290"
Mc10099	RepeatMasker	DNA	4269	4726	2069	-	.	ID="TTAA14_AP";Tend="456";Tstart="1";shortTE="F";uid="332b6fa0-1a00-4c3b-9020-073e8642a511"
Mc101	RepeatMasker	Unknown	11140	12273	2485	+	.	ID="RND-6_FAMILY-9654";Tend="2127";Tstart="1014";shortTE="F";uid="e2ec74ff-f810-4771-9fe8-e43357fb65fd"
Mc101	RepeatMasker	DNA/Kolobok-E	6302	6477	1408	+	.	ID="RND-1_FAMILY-185";Tend="529";Tstart="354";shortTE="F";uid="d4b969c7-ddef-4c63-95c2-0f25a0995a49"
Mc101	RepeatMasker	Retroposon?	14406	14679	524	+	.	ID="RND-6_FAMILY-9288";Tend="1285";Tstart="1042";shortTE="F";uid="42f9d539-7c11-4fa4-872b-f53213d72953"
Mc101	RepeatMasker	Unknown	32785	32931	745	+	.	ID="RND-5_FAMILY-5121";Tend="1134";Tstart="995";shortTE="F";uid="a128460a-8ffa-489c-baea-3f7a98c5eb9b"
Mc101	RepeatMasker	DNA	25549	26096	539	+	.	ID="DNA4-3_AP";Tend="637";Tstart="70";shortTE="F";uid="274269cd-195c-43c8-ae1c-5d775f53de9f"
Mc101	RepeatMasker	Unknown	33425	34029	4320	+	.	ID="RND-1_FAMILY-15";Tend="1454";Tstart="899";shortTE="F";uid="d4755f88-14b7-40ae-b842-b89bf7f2859f"
Mc101	RepeatMasker	Retroposon?	103178	103704	2930	+	.	ID="SINE2-1_AP";Tend="547";Tstart="1";shortTE="F";uid="6f7440e9-b2ab-4926-bc5a-908d526b7f12"
Mc101	RepeatMasker	Unknown	35849	36157	2391	+	.	ID="RND-6_FAMILY-14110";Tend="1273";Tstart="960";shortTE="F";uid="0e88296b-1db2-453b-8f3d-7fdebe3e6ef2"
Mc101	RepeatMasker	Retroposon?	36327	36559	425	+	.	ID="SINE2-1_AP";Tend="1301";Tstart="1086";shortTE="F";uid="e486c092-682f-404f-a51d-a753f3766d16"
Mc101	RepeatMasker	DNA/hAT-Charlie	78461	78647	666	+	.	ID="rnd-6_family-11141";Tend="1284";Tstart="1175";shortTE="F";uid="2d991c0c-6cd1-49d4-b1b6-ca1eaadb3814"
Mc101	RepeatMasker	DNA/hAT?	57707	57895	645	+	.	ID="DNA8-60_AP";Tend="278";Tstart="105";shortTE="F";uid="46c29766-c0e2-42ee-a20f-e692c8082387"
Mc101	RepeatMasker	Retroposon?	13361	13889	1621	-	.	ID="SINE2-1_AP";Tend="1008";Tstart="517";shortTE="F";uid="a0621e7c-1151-4a76-984f-2b781beda80e"
Mc101	RepeatMasker	Retroposon?	14140	14614	2102	-	.	ID="SINE2-1_AP";Tend="465";Tstart="1";shortTE="F";uid="2115f2d4-360b-4a2d-91a4-8b82913ccb5e"
Mc101	RepeatMasker	DNA	72852	73396	4359	-	.	ID="RND-1_FAMILY-229";Tend="1468";Tstart="915";shortTE="F";uid="1249442a-907a-4f9d-b49a-7a7f234474f8"
Mc101	RepeatMasker	DNA/hAT?	15401	15823	1146	-	.	ID="DNA8-60_AP";Tend="530";Tstart="159";shortTE="F";uid="a47ef932-beb0-45e2-8283-259bcbb56a10"
Mc101	RepeatMasker	DNA	44851	45420	449	-	.	ID="TTAA2D_AP";TEgroup="ctg_101%7CTTAA2D_AP%7C1";Tend="329";Tstart="3";shortTE="T";uid="0b684d33-9fed-411a-9e92-9a515c7cbc63"
Mc101	RepeatMasker	DNA/Kolobok-E	55324	55573	868	-	.	ID="KOLOBOKE-2_AP";Tend="1383";Tstart="1131";shortTE="F";uid="526b1623-a4fb-44b5-a025-e2753df1fe4d"
Mc101	RepeatMasker	DNA	52633	52944	624	-	.	ID="ttaa3b_ap";Tend="324";Tstart="2";shortTE="F";uid="f3ac996d-37ab-4669-950c-531d43c72853"
Mc101	RepeatMasker	Unknown	10802	11051	948	-	.	ID="RND-5_FAMILY-2136";Tend="2087";Tstart="1845";shortTE="F";uid="6734b49b-0008-414a-b281-52c0176b7b45"
Mc101	RepeatMasker	DNA/hAT-Blackjack	96222	96322	410	-	.	ID="HAT-4_PBA";Tend="5984";Tstart="5888";shortTE="F";uid="c6be76f1-90a3-482b-a6b8-3f9b0428d6fa"
Mc101	RepeatMasker	RC/Helitron	92603	92787	594	-	.	ID="RND-5_FAMILY-1918";Tend="620";Tstart="453";shortTE="F";uid="4d66c3ee-6a1a-4fef-9428-20bba5a75abb"
Mc101	RepeatMasker	DNA/hAT-Tip100	60600	60903	524	-	.	ID="HAT-21_LMI";Tend="3292";Tstart="2998";shortTE="F";uid="7539f1a3-cd3b-4d25-9160-4e4d1bf80f3a"
Mc101	RepeatMasker	LTR/Gypsy	12893	13146	1592	-	.	ID="RND-6_FAMILY-9232";Tend="940";Tstart="690";shortTE="F";uid="bd53f8e4-ce75-4c99-b4ce-952108c2b3ec"
Mc101	RepeatMasker	DNA	41166	41436	474	-	.	ID="RND-6_FAMILY-5609";Tend="1408";Tstart="1134";shortTE="F";uid="64ccde68-3453-4fa0-9e73-85ee213f1896"
Mc101	RepeatMasker	Retroposon?	64022	64808	1419	-	.	ID="SINE2-1_AP";TEgroup="ctg_101%7CSINE2-1_AP%7C1";Tend="1193";Tstart="100";shortTE="F";uid="963c1015-e33c-4a8c-8c54-08755301d6bc"
Mc101	RepeatMasker	DNA/hAT-Ac	1	199	1616	-	.	ID="DNA8-54_AP";Tend="200";Tstart="1";shortTE="F";uid="04146567-4a3a-41a2-8709-f7790eef29e4"
Mc101	RepeatMasker	RC/Helitron	101202	101370	405	-	.	ID="RND-6_FAMILY-4639";Tend="1474";Tstart="1332";shortTE="F";uid="f026da80-60ad-4d88-8052-86218ce8aff5"
Mc1010	RepeatMasker	Unknown	30731	30956	403	+	.	ID="RND-6_FAMILY-773";TEgroup="ctg_1010%7CRND-6_FAMILY-773%7C1";Tend="1440";Tstart="917";shortTE="T";uid="82db0a12-11e9-4125-a695-3467d97f23e7"
Mc1010	RepeatMasker	DNA/hAT-Tip100	4850	5046	1512	+	.	ID="RND-1_FAMILY-167";Tend="1242";Tstart="1050";shortTE="F";uid="31c2bbf1-e810-4a0d-bb56-4b2dc6d12860"
Mc1010	RepeatMasker	DNA	37736	38256	3692	+	.	ID="RND-1_FAMILY-229";Tend="1496";Tstart="966";shortTE="F";uid="b818e934-ae6e-4569-b454-29fd8e9b62cc"
Mc1010	RepeatMasker	DNA/hAT-Charlie	23998	24126	503	+	.	ID="HAT-N1_AP";Tend="561";Tstart="434";shortTE="F";uid="42367564-1e6e-4f25-8d58-d2d8d7abc149"
Mc1010	RepeatMasker	Retroposon?	5229	5959	2219	+	.	ID="SINE2-1_AP";Tend="1322";Tstart="5";shortTE="F";uid="f813a717-84d5-4c74-938c-d4e71d561f9c"
Mc1010	RepeatMasker	Retroposon?	4581	4855	902	+	.	ID="SINE2-2_AP";Tend="564";Tstart="260";shortTE="F";uid="5f6a0917-6696-41ac-a10b-53d908da845a"
Mc1010	RepeatMasker	DNA/P	3289	3524	1554	+	.	ID="RND-5_FAMILY-3975";Tend="1164";Tstart="906";shortTE="F";uid="838d2776-9091-44ac-a71e-435e2b7470b3"
Mc1010	RepeatMasker	Retroposon?	1164	1284	431	+	.	ID="SINE2-1_AP";Tend="1172";Tstart="1051";shortTE="F";uid="a9e920d4-da6c-4d28-bb94-d37ec04efd2e"
Mc1010	RepeatMasker	DNA/TcMar?	39724	39857	549	+	.	ID="RND-1_FAMILY-44";Tend="1519";Tstart="1381";shortTE="F";uid="6d7fe21c-04f9-4d4d-add1-fd5776118b43"
Mc1010	RepeatMasker	DNA/hAT-Tip100	4950	5067	719	-	.	ID="RND-1_FAMILY-157";Tend="927";Tstart="815";shortTE="F";uid="23d29264-ae2b-45e1-94d6-b3b70d92cf5b"
Mc1010	RepeatMasker	Unknown	66	194	1065	-	.	ID="RND-5_FAMILY-1427";Tend="244";Tstart="117";shortTE="F";uid="25d24f27-96fb-4777-be99-770bc0a18629"
Mc1010	RepeatMasker	Unknown	195	524	1183	-	.	ID="RND-5_FAMILY-1788";Tend="1159";Tstart="856";shortTE="F";uid="5979b867-9ec8-4679-a60b-250bb84a004e"
Mc1010	RepeatMasker	DNA	14297	14520	518	-	.	ID="TTAA2C_AP";Tend="422";Tstart="211";shortTE="F";uid="d43fc8a2-b53c-4e41-882f-065826896a61"
Mc1010	RepeatMasker	LINE/I	1445	1670	689	-	.	ID="RND-5_FAMILY-3623";Tend="1326";Tstart="1112";shortTE="F";uid="4f728394-5c43-430e-b011-137a2cc3911a"
Mc1010	RepeatMasker	DNA/hAT-hAT19	17985	18172	461	-	.	ID="dna8-88_ap";Tend="613";Tstart="479";shortTE="F";uid="696c2ca6-67f0-454c-aa01-a45844ae0608"
Mc1010	RepeatMasker	DNA/hAT-Tip100	4263	4460	1512	-	.	ID="RND-1_FAMILY-157";Tend="1110";Tstart="913";shortTE="F";uid="f010ab3f-8d82-4e00-bdb5-6aa1160b0ccf"
Mc1010	RepeatMasker	LTR/Pao	45058	46108	636	-	.	ID="BEL2-I_AP";Tend="1853";Tstart="1479";shortTE="F";uid="713781a7-f138-41a9-8822-4d53d58b15de"
Mc1010	RepeatMasker	DNA	7046	7338	1139	-	.	ID="DNAX-2_AP";Tend="467";Tstart="182";shortTE="F";uid="dd0d8fa9-15ba-43d6-996e-00b82df21d7a"
Mc1010	RepeatMasker	Unknown	38877	39294	1204	-	.	ID="RND-6_FAMILY-16512";Tend="1526";Tstart="1097";shortTE="F";uid="3cc4fe26-d977-4f8e-b330-fc7deb03fc26"
Mc1010	RepeatMasker	DNA/hAT-Charlie	13042	13225	1475	-	.	ID="RND-1_FAMILY-92";Tend="1053";Tstart="875";shortTE="F";uid="47e3ea0d-7858-4323-b759-aca1acbe511b"
Mc1010	RepeatMasker	LTR/Pao	46603	48086	584	-	.	ID="BEL2-I_AP";Tend="4085";Tstart="2339";shortTE="F";uid="411566cd-d124-4632-8720-08caee03acba"
Mc1010	RepeatMasker	DNA/hAT-Ac	16053	16590	3850	-	.	ID="RND-5_FAMILY-5192";Tend="932";Tstart="390";shortTE="F";uid="81164218-6768-4056-a543-a7b9450ab805"
Mc10100	RepeatMasker	DNA/hAT	1	159	1306	+	.	ID="RND-5_FAMILY-4512";Tend="1601";Tstart="1444";shortTE="F";uid="a3094c09-c740-45a6-8a6d-8716536d432a"
Mc10101	RepeatMasker	DNA/hAT-hAT19	3620	3884	1103	+	.	ID="RND-6_FAMILY-30950";Tend="897";Tstart="646";shortTE="F";uid="208758d3-b790-4adf-9d3a-0bda5c3ac303"
Mc10101	RepeatMasker	DNA/Ginger-1	4008	4181	742	+	.	ID="GINGER1-1_AP";Tend="5197";Tstart="5021";shortTE="F";uid="a2712391-7395-451f-9ad6-0e05c09102df"
Mc10101	RepeatMasker	DNA/hAT	348	956	4512	+	.	ID="RND-6_FAMILY-1437";Tend="1486";Tstart="873";shortTE="F";uid="2e67c3de-cc20-482e-90fb-39d850dd6a41"
Mc10101	RepeatMasker	Retroposon?	5673	5904	436	+	.	ID="SINE2-2_AP";Tend="210";Tstart="1";shortTE="F";uid="b78ff4b2-4625-4b64-95ab-44e38ad6b30b"
Mc10101	RepeatMasker	DNA/MULE-NOF	5234	5431	414	-	.	ID="RND-5_FAMILY-6690";Tend="875";Tstart="659";shortTE="F";uid="91ecc72c-6ff0-446d-a038-8ed4a8bb9122"
Mc10101	RepeatMasker	Retroposon?	8489	8778	2499	-	.	ID="RND-1_FAMILY-338";Tend="1069";Tstart="780";shortTE="F";uid="7b922a47-4032-46b4-b131-d349e1ee9b60"
Mc10101	RepeatMasker	Retroposon?	4029	4750	2141	-	.	ID="SINE2-1_AP";Tend="1770";Tstart="941";shortTE="F";uid="f620f4a9-e3ff-40f8-aeb2-8165883116ab"
Mc10101	RepeatMasker	DNA/hAT	3708	3919	434	-	.	ID="RND-5_FAMILY-1098";Tend="1047";Tstart="835";shortTE="F";uid="0996d533-8449-417d-bfa4-da75ed2b59d4"
Mc10101	RepeatMasker	DNA/Ginger-1	1490	2047	3408	-	.	ID="rnd-6_family-13505";Tend="2161";Tstart="1680";shortTE="F";uid="9619b6f0-e00a-4162-b157-e5d761cfaa4f"
Mc10101	RepeatMasker	DNA	7811	8494	4164	-	.	ID="rnd-1_family-229";Tend="1602";Tstart="897";shortTE="F";uid="89080cbc-8773-4fbc-816b-d1feaa7ef44c"
Mc10101	RepeatMasker	Unknown	3301	3554	506	-	.	ID="RND-1_FAMILY-102";Tend="520";Tstart="261";shortTE="F";uid="3fe1bee4-c133-4d3f-9497-39a5aab82172"
Mc10102	RepeatMasker	LINE/CR1	1034	1701	685	+	.	ID="RND-5_FAMILY-1592";TEgroup="ctg_10102%7CRND-5_FAMILY-1592%7C1";Tend="690";Tstart="174";shortTE="F";uid="4ac34664-ef3e-4b18-9e29-bb4cf26f4e19"
Mc10102	RepeatMasker	Unknown	6612	6754	927	+	.	ID="RND-5_FAMILY-13085";Tend="1050";Tstart="909";shortTE="F";uid="72476e21-c32f-46a2-9951-3d6a03d15aac"
Mc10102	RepeatMasker	Unknown	8333	8573	1282	+	.	ID="RND-5_FAMILY-13085";Tend="1447";Tstart="1182";shortTE="F";uid="f353295e-57a7-42e0-a15f-40ea324662f0"
Mc10102	RepeatMasker	Unknown	1740	2004	1797	+	.	ID="RND-6_FAMILY-11044";Tend="1163";Tstart="920";shortTE="F";uid="95e40a8a-d57d-44ba-a86a-b80663be0607"
Mc10102	RepeatMasker	Unknown	4302	4683	984	+	.	ID="RND-6_FAMILY-11044";TEgroup="ctg_10102%7CRND-6_FAMILY-11044%7C1";Tend="1438";Tstart="930";shortTE="F";uid="8064ac75-aa68-4164-bc1f-61102cb8d67e"
Mc10102	RepeatMasker	DNA/hAT-Tip100	5439	6083	4154	+	.	ID="RND-5_FAMILY-1785";Tend="1387";Tstart="742";shortTE="F";uid="4eeaf1b6-8356-49a1-9a99-ba328ba94b8f"
Mc10102	RepeatMasker	DNA/hAT-hAT19	7185	8015	4002	+	.	ID="RND-5_FAMILY-4095";Tend="1822";Tstart="952";shortTE="F";uid="e6a90a67-0ad2-46f1-9523-664667269ab0"
Mc10102	RepeatMasker	DNA/Kolobok-E	844	1036	516	+	.	ID="RND-6_FAMILY-742";Tend="1318";Tstart="1133";shortTE="F";uid="34450d48-baa7-4e6e-b828-2256c4bb2e49"
Mc10102	RepeatMasker	Unknown	6449	6573	452	+	.	ID="RND-6_FAMILY-10817";Tend="1529";Tstart="1412";shortTE="F";uid="8c9b7f54-6ac3-4687-9901-e4763ac5933c"
Mc10102	RepeatMasker	Retroposon?	8582	8776	1247	-	.	ID="SINE2-1_AP";Tend="1770";Tstart="1544";shortTE="F";uid="1201b17d-bc10-4d97-8118-e2ec7ee897e0"
Mc10102	RepeatMasker	DNA/hAT-hAT19	1	495	3843	-	.	ID="RND-5_FAMILY-10701";Tend="1374";Tstart="869";shortTE="F";uid="599e0880-833f-4f2c-8398-1767e0f2e49b"
Mc10102	RepeatMasker	DNA/TcMar-Pogo	6278	6450	1139	-	.	ID="RND-6_FAMILY-4112";Tend="856";Tstart="686";shortTE="F";uid="5ac467fc-ba55-4783-8cb8-2ef0b84a4771"
Mc10103	RepeatMasker	DNA/Ginger-1	5470	7317	13505	+	.	ID="rnd-1_family-4";Tend="2475";Tstart="752";shortTE="F";uid="520493a5-70d5-4da9-a96b-408a2dcfe564"
Mc10104	RepeatMasker	Unknown	6511	7302	1226	+	.	ID="RND-6_FAMILY-4524";Tend="1064";Tstart="192";shortTE="F";uid="5567eddb-d806-498f-b625-b945189122dc"
Mc10104	RepeatMasker	DNA/hAT-Tip100	5824	6284	1450	+	.	ID="HAT-N16_AP";Tend="564";Tstart="27";shortTE="F";uid="25c3ee50-1f6b-42c0-86ee-1e61377c1b7f"
Mc10104	RepeatMasker	DNA/hAT-hAT19	4482	5265	6235	-	.	ID="RND-6_FAMILY-10492";Tend="1581";Tstart="813";shortTE="F";uid="0f428ee5-df1c-4dce-8d96-ee63dc72ba30"
Mc10104	RepeatMasker	Retroposon?	7322	7856	830	-	.	ID="RND-1_FAMILY-311";Tend="767";Tstart="238";shortTE="F";uid="26719950-a6eb-4de7-aba8-ba447ba5f37e"
Mc10105	RepeatMasker	DNA/hAT-Ac	7951	8341	2024	+	.	ID="RND-5_FAMILY-5192";Tend="762";Tstart="376";shortTE="F";uid="d6fbda37-9be1-4efd-88d4-c47a5470f827"
Mc10105	RepeatMasker	DNA/hAT-Tip100	1146	2187	5532	-	.	ID="RND-5_FAMILY-5610";Tend="1952";Tstart="914";shortTE="F";uid="e82d5e38-f5cb-4316-9696-69b5770a3440"
Mc10105	RepeatMasker	Unknown	5542	7072	9348	-	.	ID="RND-5_FAMILY-707";Tend="1150";Tstart="1";shortTE="F";uid="2edf1bfc-095b-4fbc-8a82-b5a57a2487c4"
Mc10106	RepeatMasker	DNA	3229	3897	1921	-	.	ID="DNA4-2_AP";Tend="769";Tstart="1";shortTE="F";uid="a53a9d07-91f2-44b8-b42c-18929a5330a7"
Mc10106	RepeatMasker	LTR/Pao	8499	9775	1012	-	.	ID="BEL3-I_AP";Tend="6308";Tstart="5038";shortTE="F";uid="c26bb051-f8c5-4abb-a12a-37ffbbe83843"
Mc10106	RepeatMasker	LINE/RTE-BovB	5921	7038	1070	-	.	ID="RND-6_FAMILY-884";Tend="1621";Tstart="528";shortTE="F";uid="49652a44-a0f5-491c-ab4b-434e031fc46c"
Mc10107	RepeatMasker	LINE/RTE-BovB	6512	7467	689	+	.	ID="RTE-10_LMI";Tend="1009";Tstart="49";shortTE="F";uid="b317926f-dbab-45a4-8d3d-4e55a9b0c056"
Mc10107	RepeatMasker	DNA/hAT-Blackjack	4398	4833	3527	+	.	ID="RND-5_FAMILY-5892";Tend="1246";Tstart="807";shortTE="F";uid="8dea6a36-c2da-46ff-ba9f-c6473ff439ac"
Mc10107	RepeatMasker	DNA/MULE-MuDR	3000	3216	421	+	.	ID="RND-6_FAMILY-3940";TEgroup="ctg_10107%7CRND-6_FAMILY-3940%7C1";Tend="1645";Tstart="1371";shortTE="T";uid="412d828f-b2bc-4b75-98bd-28f96d6c2a48"
Mc10107	RepeatMasker	DNA	3286	4409	6125	+	.	ID="RND-6_FAMILY-13831";Tend="1071";Tstart="53";shortTE="F";uid="d85b94d1-621d-4004-8327-1523c17271be"
Mc10107	RepeatMasker	LINE/RTE-BovB	8035	8767	723	+	.	ID="HALYOMORPHA_HALYS-5_FAMILY-72";Tend="2136";Tstart="819";shortTE="F";uid="7bdc3e5e-8942-4b11-a0f9-d1103ebc7d0f"
Mc10108	RepeatMasker	DNA/Kolobok-E	7799	8292	3136	+	.	ID="RND-5_FAMILY-6431";Tend="1239";Tstart="779";shortTE="F";uid="7fc1d7e5-baf5-46b1-aaaf-a22460e17848"
Mc10108	RepeatMasker	DNA	5328	5710	1386	-	.	ID="TTAA3C_AP";Tend="425";Tstart="1";shortTE="F";uid="4130d927-2395-4650-9fb2-64435a0c31ad"
Mc10108	RepeatMasker	DNA/MULE-MuDR	1216	1511	886	-	.	ID="RND-6_FAMILY-7891";Tend="1175";Tstart="794";shortTE="F";uid="c7df3424-6c90-4c94-b51e-61de38130861"
Mc10108	RepeatMasker	Unknown	29	1082	924	-	.	ID="REP-6_LMI";Tend="7570";Tstart="6542";shortTE="F";uid="6ac8212d-b057-4cb3-b194-07b89ea80914"
Mc10108	RepeatMasker	DNA/TcMar-Pogo	2685	3703	6947	-	.	ID="RND-6_FAMILY-11251";Tend="1438";Tstart="442";shortTE="F";uid="489b1181-e1b2-4efd-a4d0-fc268f852ccb"
Mc10109	RepeatMasker	Retroposon?	8	235	937	+	.	ID="RND-6_FAMILY-2276";Tend="2309";Tstart="2082";shortTE="F";uid="3542b51a-8cb0-41f0-a48c-41fd224ce9c5"
Mc10109	RepeatMasker	DNA	1750	2103	636	+	.	ID="DNA4-3_AP";Tend="415";Tstart="1";shortTE="F";uid="5ea306e3-888c-42e9-9ba0-0c7fbd9a9d87"
Mc10109	RepeatMasker	DNA/hAT-Charlie	6762	7150	3137	+	.	ID="RND-5_FAMILY-4295";Tend="1275";Tstart="892";shortTE="F";uid="c7f32b5c-c135-4d05-9578-7e6f29875ba7"
Mc10109	RepeatMasker	DNA/MULE-MuDR	213	475	1116	+	.	ID="RND-1_FAMILY-60";Tend="1387";Tstart="1106";shortTE="F";uid="69b127a1-af77-4bca-a9bc-eac1bc918e0d"
Mc1011	RepeatMasker	DNA	19230	19616	492	+	.	ID="TTAA3_AP";Tend="373";Tstart="19";shortTE="F";uid="de2d6ebc-23a7-4946-99ad-df2f04b674f2"
Mc1011	RepeatMasker	DNA/Ginger-1	6505	6742	583	+	.	ID="RND-6_FAMILY-13505";Tend="2142";Tstart="1885";shortTE="F";uid="c9841e10-0aae-4d9d-9b1d-618eb5481224"
Mc1011	RepeatMasker	DNA/P	15679	16175	980	+	.	ID="RND-6_FAMILY-7633";Tend="3189";Tstart="2673";shortTE="F";uid="7fd97f29-bde4-4fea-a9ed-3ef8e8bb6fec"
Mc1011	RepeatMasker	Retroposon?	13308	13521	684	-	.	ID="SINE2-1_AP";Tend="1427";Tstart="1204";shortTE="F";uid="3c91b9cc-721d-4bbe-886f-50c514cfbca3"
Mc1011	RepeatMasker	DNA/Ginger-1	16708	16895	434	-	.	ID="RND-6_FAMILY-13505";Tend="754";Tstart="582";shortTE="F";uid="d1f40491-c2b5-4c54-8ece-5d138b1995db"
Mc1011	RepeatMasker	DNA	35356	35748	1192	-	.	ID="TTAA2_AP";Tend="425";Tstart="53";shortTE="F";uid="9dd93da3-0eac-420f-a3ec-a5974e4a00a4"
Mc1011	RepeatMasker	DNA/hAT-Tip100	52232	52440	1042	-	.	ID="HAT-N16_AP";Tend="560";Tstart="350";shortTE="F";uid="98209f5b-5039-482e-9c8f-d654353c8210"
Mc1011	RepeatMasker	Unknown	1	439	3333	-	.	ID="RND-6_FAMILY-2207";Tend="1265";Tstart="827";shortTE="F";uid="b966a984-5d1b-46a1-adba-6befb9a3766a"
Mc10110	RepeatMasker	DNA	2149	2303	864	+	.	ID="RND-6_FAMILY-6607";Tend="477";Tstart="317";shortTE="F";uid="59c7cd81-c44e-47d1-90ac-fcf8e1c309e7"
Mc10110	RepeatMasker	Unknown	3305	3417	560	+	.	ID="RND-1_FAMILY-300";Tend="955";Tstart="743";shortTE="F";uid="c1eb9b1b-4a91-4997-964b-bf035024cd39"
Mc10110	RepeatMasker	Unknown	3475	3724	1102	-	.	ID="RND-5_FAMILY-11398";Tend="1070";Tstart="838";shortTE="F";uid="ada5ed8b-f5a4-4245-8925-87b67cf023a6"
Mc10110	RepeatMasker	Unknown	8569	8769	1700	-	.	ID="RND-1_FAMILY-207";Tend="201";Tstart="1";shortTE="F";uid="a1dd6e15-1d4e-4083-a686-1b163a6ec7c6"
Mc10110	RepeatMasker	DNA/Kolobok-E	1999	2238	1015	-	.	ID="KOLOBOKE-2_AP";Tend="1382";Tstart="1114";shortTE="F";uid="5304c62f-1153-4225-bec9-c42d44508eab"
Mc10110	RepeatMasker	LINE/R1	8054	8576	4031	-	.	ID="RND-1_FAMILY-16";Tend="1315";Tstart="775";shortTE="F";uid="6716ba21-7f80-4144-a3c3-209877f5c356"
Mc10110	RepeatMasker	DNA/hAT-hAT19	4236	4612	1653	-	.	ID="HAT-N9_AP";Tend="372";Tstart="15";shortTE="F";uid="a9c1fb37-3af3-4271-8095-d6123a90b2a4"
Mc10110	RepeatMasker	DNA/MULE-NOF	1371	1891	1524	-	.	ID="RND-5_FAMILY-5276";Tend="1078";Tstart="464";shortTE="F";uid="a3a21e7e-bdf8-423e-ac18-c70e22d4e68d"
Mc10110	RepeatMasker	Unknown	3130	3304	634	-	.	ID="RND-6_FAMILY-20693";Tend="1214";Tstart="1041";shortTE="F";uid="385ed00b-6ede-49f8-87cb-76aa7bf50ee2"
Mc10110	RepeatMasker	Unknown	934	1157	670	-	.	ID="RND-6_FAMILY-15562";Tend="1026";Tstart="824";shortTE="F";uid="a8d4b82d-8c9d-40d5-a7f7-2d40609fc684"
Mc10111	RepeatMasker	DNA/MULE-NOF	3489	4641	3423	+	.	ID="RND-5_FAMILY-252";Tend="1291";Tstart="195";shortTE="F";uid="7389a154-a8e3-4226-bf73-2cf3d3e6e585"
Mc10111	RepeatMasker	Retroposon?	1889	2038	1012	+	.	ID="SINE2-1_AP";Tend="1766";Tstart="1610";shortTE="F";uid="29fbcc95-935f-4d7a-b959-4311e8a0993e"
Mc10111	RepeatMasker	DNA/Kolobok-E	1492	1715	859	+	.	ID="KOLOBOKE-3_AP";Tend="5306";Tstart="5092";shortTE="F";uid="fe9bc40e-bbe4-4338-a9df-1fec37358235"
Mc10111	RepeatMasker	Retroposon?	1	1685	8966	-	.	ID="SINE2-1_AP";Tend="1753";Tstart="1";shortTE="F";uid="c0e6e37d-3169-4152-a3ee-80e6fce73aee"
Mc10111	RepeatMasker	DNA/MULE-NOF	2175	2334	1063	-	.	ID="RND-5_FAMILY-252";Tend="989";Tstart="821";shortTE="F";uid="00b45505-491d-435c-8749-e618174475ed"
Mc10112	RepeatMasker	DNA/hAT-Charlie	7777	7976	866	+	.	ID="DNA8-55B_AP";Tend="186";Tstart="1";shortTE="F";uid="f94a8acf-b196-41aa-b814-dc66d8e494c1"
Mc10112	RepeatMasker	DNA/hAT	6308	6498	494	+	.	ID="RND-5_FAMILY-6985";Tend="891";Tstart="690";shortTE="F";uid="b262590e-74aa-43fd-a21f-26639ffa944f"
Mc10112	RepeatMasker	Retroposon?	8007	8767	3990	+	.	ID="SINE2-1_AP";Tend="838";Tstart="1";shortTE="F";uid="84be36e8-e83c-4b33-9885-134ba470f54e"
Mc10112	RepeatMasker	Unknown	2186	2527	2805	-	.	ID="RND-1_FAMILY-75";Tend="1181";Tstart="851";shortTE="F";uid="721c2084-d317-4a63-9bd8-9864cc07d428"
Mc10113	RepeatMasker	Unknown	8073	8756	2615	+	.	ID="RND-4_FAMILY-1895";Tend="1379";Tstart="721";shortTE="F";uid="effe5a97-f113-4969-a6dc-e131e8f14c51"
Mc10113	RepeatMasker	DNA/TcMar-Pogo	7846	7958	429	+	.	ID="rnd-6_family-6753";Tend="1564";Tstart="1419";shortTE="F";uid="cdbef8ff-ec6d-4092-9361-ef1cecdc5698"
Mc10113	RepeatMasker	Unknown	7060	7751	4956	+	.	ID="RND-5_FAMILY-92";Tend="1563";Tstart="883";shortTE="F";uid="f44fe1d6-3a51-46e1-b4f4-778f1baaa424"
Mc10114	RepeatMasker	DNA	6048	6204	479	+	.	ID="RND-6_FAMILY-5626";Tend="522";Tstart="357";shortTE="F";uid="61a96ea4-71fb-412b-a197-05df71682705"
Mc10114	RepeatMasker	LINE/I	4498	4664	404	+	.	ID="RND-6_FAMILY-12800";Tend="1232";Tstart="1064";shortTE="F";uid="d487dade-00ab-40bb-a012-7d16dff142d8"
Mc10114	RepeatMasker	DNA/hAT-hAT19	916	1221	1563	-	.	ID="DNA8-80_AP";Tend="804";Tstart="522";shortTE="F";uid="da582efe-61ce-409a-bfa7-1d6664fd3918"
Mc10114	RepeatMasker	RC/Helitron	3575	3755	659	-	.	ID="RND-5_FAMILY-15965";Tend="1150";Tstart="961";shortTE="F";uid="33d120a0-5069-4655-8cc4-8f883476e9c1"
Mc10114	RepeatMasker	DNA/hAT-hAT19	1675	2124	2342	-	.	ID="DNA8-80_AP";Tend="511";Tstart="23";shortTE="F";uid="c6465473-ea78-483d-8af4-6ac7069626ce"
Mc10114	RepeatMasker	Unknown	8552	8766	1793	-	.	ID="RND-1_FAMILY-55";Tend="215";Tstart="1";shortTE="F";uid="16f755b8-61b3-46b5-8f27-fc6940ab30fa"
Mc10114	RepeatMasker	DNA	81	828	2008	-	.	ID="DNA8-61_AP";Tend="647";Tstart="1";shortTE="F";uid="13947ca5-28ad-4b5e-92b4-de01ebb5fbdd"
Mc10115	RepeatMasker	Unknown	7907	8764	6159	+	.	ID="RND-6_FAMILY-5922";Tend="775";Tstart="1";shortTE="F";uid="e82f0584-5eca-4245-8e52-a99f45e35fa3"
Mc10115	RepeatMasker	DNA/hAT-Tip100	2723	2897	414	-	.	ID="RND-6_FAMILY-6294";Tend="1157";Tstart="991";shortTE="F";uid="ff499e22-59df-4cc6-b1ef-9dfeab24af04"
Mc10116	RepeatMasker	DNA/CMC-EnSpm	2230	2830	1179	+	.	ID="RND-6_FAMILY-4904";Tend="1096";Tstart="502";shortTE="F";uid="88baea89-5c5b-4764-8639-50b6b62a96e7"
Mc10116	RepeatMasker	Unknown	8170	8566	3281	+	.	ID="RND-5_FAMILY-456";Tend="1161";Tstart="766";shortTE="F";uid="dfc57e64-560d-4469-80d0-5569b0383d27"
Mc10116	RepeatMasker	DNA/CMC-EnSpm	3047	3247	643	+	.	ID="RND-6_FAMILY-4904";Tend="1849";Tstart="1645";shortTE="F";uid="6e16c3a5-0455-4724-8f81-356fa5b549f3"
Mc10118	RepeatMasker	DNA/hAT-Tip100	7864	8757	3191	+	.	ID="RND-6_FAMILY-26438";Tend="1480";Tstart="626";shortTE="F";uid="0550eced-000a-4c9e-8790-324a98590764"
Mc10118	RepeatMasker	DNA	5413	5860	2306	+	.	ID="TTAA3_AP";Tend="429";Tstart="1";shortTE="F";uid="cb0c8e75-a448-4941-a53e-8f62947a1879"
Mc10118	RepeatMasker	DNA	4795	5054	1024	-	.	ID="RND-5_FAMILY-6687";Tend="1550";Tstart="1301";shortTE="F";uid="dbb8db19-1479-442f-bceb-fb8d78679553"
Mc10119	RepeatMasker	DNA/Maverick	6773	8757	14518	+	.	ID="RND-5_FAMILY-2058";Tend="1976";Tstart="1";shortTE="F";uid="aea2fabd-4572-40fa-9118-85f6f75bcf1d"
Mc10119	RepeatMasker	DNA/Maverick	1707	3337	3953	+	.	ID="RND-6_FAMILY-2597";Tend="1822";Tstart="124";shortTE="F";uid="b67feb20-d44a-4640-b1dd-f99cc9bf8b4a"
Mc10119	RepeatMasker	DNA/Maverick	3910	5966	7939	+	.	ID="RND-6_FAMILY-5708";Tend="2080";Tstart="151";shortTE="F";uid="d1f2d5d0-9b63-464f-aeca-fd937de69aba"
Mc10119	RepeatMasker	DNA/hAT	559	693	564	-	.	ID="RND-5_FAMILY-7424";Tend="1043";Tstart="921";shortTE="F";uid="721cfdac-6af4-4f6e-9948-f64923d757d0"
Mc10119	RepeatMasker	Unknown	1014	1237	768	-	.	ID="RND-6_FAMILY-41528";Tend="809";Tstart="602";shortTE="F";uid="75026d44-a842-4a42-8406-3ce7f967f43f"
Mc1012	RepeatMasker	Unknown	8312	8798	404	+	.	ID="HALYOMORPHA_HALYS-1_FAMILY-3";Tend="495";Tstart="1";shortTE="F";uid="8d2a8a13-fa20-4a75-9a82-6457963ff1a8"
Mc1012	RepeatMasker	DNA	45111	45315	643	+	.	ID="DNA4-3_AP";Tend="573";Tstart="365";shortTE="F";uid="e4df9bcb-fa38-4112-b35b-7815eb7594e3"
Mc1012	RepeatMasker	DNA	34086	34435	990	+	.	ID="TTAA2D_AP";Tend="379";Tstart="35";shortTE="F";uid="ad180651-4cc1-4114-9c21-1a3ec0c5bd4e"
Mc1012	RepeatMasker	DNA	49731	50728	8462	+	.	ID="RND-6_FAMILY-5740";Tend="1528";Tstart="517";shortTE="F";uid="578234ec-ef0e-4f54-b51b-ced59ae2354e"
Mc1012	RepeatMasker	LINE/I	9815	10141	2705	+	.	ID="RND-6_FAMILY-5599";Tend="1090";Tstart="766";shortTE="F";uid="2c07d531-2454-4964-9bd7-0e4e29dd06d1"
Mc1012	RepeatMasker	DNA/hAT	45369	45868	3953	+	.	ID="RND-1_FAMILY-298";Tend="1390";Tstart="884";shortTE="F";uid="fba93e8f-3e3e-4685-a1ea-94a8b5e6b471"
Mc1012	RepeatMasker	Unknown	38725	38880	569	+	.	ID="RND-6_FAMILY-25919";Tend="939";Tstart="781";shortTE="F";uid="99fd5744-d4c5-4c89-a6a2-cd85be198b94"
Mc1012	RepeatMasker	DNA/CMC-Chapaev-3	39236	39387	887	+	.	ID="RND-5_FAMILY-3296";Tend="1488";Tstart="1333";shortTE="F";uid="dd5a99fe-d9d8-49af-95be-22ff18477fc2"
Mc1012	RepeatMasker	DNA/hAT-Charlie	48011	48408	3285	-	.	ID="RND-5_FAMILY-11314";Tend="1301";Tstart="903";shortTE="F";uid="0c0f38ce-84c3-48cb-8249-67850fdab0f5"
Mc1012	RepeatMasker	DNA	38890	39032	454	-	.	ID="dna4-1_ap";Tend="535";Tstart="410";shortTE="F";uid="7eb5dd2a-ebb2-4737-bb37-9bf8dc496d4b"
Mc1012	RepeatMasker	DNA	11689	12060	2037	-	.	ID="ttaa2_ap";Tend="388";Tstart="19";shortTE="F";uid="e9d6038c-582c-4391-891e-a2951b6614e1"
Mc1012	RepeatMasker	LINE/I-Jockey	46479	46958	1446	-	.	ID="RND-6_FAMILY-1113";Tend="1275";Tstart="792";shortTE="F";uid="87d9e58c-ad04-4764-b9f6-d64f4665874f"
Mc1012	RepeatMasker	LINE/I-Jockey	47231	48016	2001	-	.	ID="RND-6_FAMILY-1113";Tend="799";Tstart="91";shortTE="F";uid="1124d3ec-dc8e-40e1-b4bd-97dde2374ea4"
Mc1012	RepeatMasker	DNA/TcMar-m44	10178	10892	1446	-	.	ID="mariner-3_ap";Tend="1772";Tstart="989";shortTE="F";uid="cca8c1ed-b292-43bf-acaf-e9358de4a004"
Mc1012	RepeatMasker	DNA/hAT-Tip100	46959	47155	1661	-	.	ID="RND-1_FAMILY-194";Tend="197";Tstart="1";shortTE="F";uid="fa226af5-707b-429b-83cc-5a8e1b33320d"
Mc1012	RepeatMasker	DNA	38090	38662	1206	-	.	ID="TTAA20_AP";TEgroup="ctg_1012%7CTTAA20_AP%7C1";Tend="655";Tstart="10";shortTE="F";uid="a2cb8dd0-1240-4e52-9fd2-5198b3b324a9"
Mc1012	RepeatMasker	LINE/I-Jockey	48422	48621	421	-	.	ID="JOCKEY-2_RPR";Tend="3209";Tstart="3010";shortTE="F";uid="33a33cef-7370-49f5-ab34-ba838f1a9ee2"
Mc1012	RepeatMasker	DNA/hAT-Ac	40593	41801	4188	-	.	ID="RND-5_FAMILY-1757";TEgroup="ctg_1012%7CRND-5_FAMILY-1757%7C1";Tend="1504";Tstart="904";shortTE="F";uid="23c6de0c-9512-4a8a-8927-db81e4b10a80"
Mc10120	RepeatMasker	Retroposon?	1221	1618	912	+	.	ID="SINE2-1_AP";Tend="419";Tstart="1";shortTE="F";uid="ebda9c2a-0188-4247-b2d2-7e7ef85466a4"
Mc10120	RepeatMasker	RC/Helitron	5226	6127	6348	+	.	ID="RND-5_FAMILY-15965";Tend="1805";Tstart="926";shortTE="F";uid="be2e2622-0dc6-4762-b0dd-34f18d2d8fe4"
Mc10120	RepeatMasker	LINE/I-Jockey	470	778	1127	+	.	ID="RND-6_FAMILY-17331";Tend="1905";Tstart="1547";shortTE="F";uid="604df3e7-f790-422c-98a8-f23a10acc66f"
Mc10120	RepeatMasker	Unknown	2655	2764	506	-	.	ID="RND-5_FAMILY-5548";Tend="460";Tstart="348";shortTE="F";uid="a8a8eeb9-f43b-4bab-bdff-971a2ffb88da"
Mc10121	RepeatMasker	Retroposon?	6492	7824	7466	+	.	ID="RND-1_FAMILY-311";Tend="2041";Tstart="644";shortTE="F";uid="27c23fc3-b9c4-4685-9982-09b79e157ad1"
Mc10121	RepeatMasker	DNA/hAT-hAT19	3747	3987	578	+	.	ID="RND-5_FAMILY-2308";Tend="916";Tstart="696";shortTE="F";uid="cf6b66a4-fe66-4dd8-8499-0ce049b594e4"
Mc10121	RepeatMasker	Unknown	1427	1709	1482	+	.	ID="RND-5_FAMILY-6959";Tend="1753";Tstart="1518";shortTE="F";uid="ad8836ce-0de4-4228-9983-68cf3055d9e3"
Mc10121	RepeatMasker	LTR/ERVK	4716	6410	3482	+	.	ID="RND-6_FAMILY-21670";TEgroup="ctg_10121%7CRND-6_FAMILY-21670%7C1";Tend="1548";Tstart="1";shortTE="F";uid="1844cf63-c08e-4334-b7f8-c87e77148664"
Mc10121	RepeatMasker	DNA	1706	3173	10914	-	.	ID="RND-6_FAMILY-10348";Tend="1833";Tstart="425";shortTE="F";uid="5d8b1ffe-6857-4bfd-9ce9-81b8820be2c5"
Mc10121	RepeatMasker	DNA/MULE-NOF	3166	3290	900	-	.	ID="rnd-6_family-6961";Tend="1413";Tstart="1199";shortTE="F";uid="442b47b8-8b75-4723-bb92-79265025a8b6"
Mc10121	RepeatMasker	DNA/Kolobok-E	484	993	1013	-	.	ID="rnd-6_family-20546";Tend="366";Tstart="10";shortTE="F";uid="91083639-af92-4846-b8fe-aaefb4c958eb"
Mc10121	RepeatMasker	DNA/hAT-Tip100	994	1402	791	-	.	ID="RND-6_FAMILY-368";Tend="2074";Tstart="1640";shortTE="F";uid="78ea4001-c916-47a2-b5a3-d1a3cd218d28"
Mc10122	RepeatMasker	Unknown	864	2141	5633	+	.	ID="RND-1_FAMILY-68";Tend="1230";Tstart="1";shortTE="F";uid="de3cedaf-2ee0-418f-9aa3-f2e2532b9ac6"
Mc10122	RepeatMasker	Retroposon?	7173	7318	623	+	.	ID="SINE2-1_AP";Tend="1770";Tstart="1636";shortTE="F";uid="728f4c7a-0ce8-4435-9288-2103f0a6af8c"
Mc10122	RepeatMasker	Retroposon?	6734	6958	856	+	.	ID="RND-6_FAMILY-2276";Tend="2085";Tstart="1867";shortTE="F";uid="96062d44-a803-43bb-a282-d64d0b351616"
Mc10122	RepeatMasker	RC/Helitron	419	898	3404	+	.	ID="RND-6_FAMILY-5007";Tend="1396";Tstart="932";shortTE="F";uid="4e807b48-9729-4d64-a907-dd1e39a07a81"
Mc10122	RepeatMasker	RC/Helitron	287	513	522	-	.	ID="RND-6_FAMILY-15425";Tend="1108";Tstart="882";shortTE="F";uid="bf4eb310-0761-422f-9610-7973141b7710"
Mc10122	RepeatMasker	DNA/Kolobok-E	7004	7277	655	-	.	ID="KOLOBOKE-2_AP";Tend="1378";Tstart="1104";shortTE="F";uid="b06bdb04-f45e-48dc-96e4-b21719e623f6"
Mc10123	RepeatMasker	DNA/Sola-1	1	210	1793	+	.	ID="RND-6_FAMILY-14461";Tend="211";Tstart="2";shortTE="F";uid="3c631c28-f5cc-4913-8c56-32936d81083a"
Mc10123	RepeatMasker	DNA	5472	6391	6187	+	.	ID="RND-5_FAMILY-3733";Tend="1706";Tstart="778";shortTE="F";uid="76bfdc98-3eb9-49a0-bf1a-3cd423e71f2e"
Mc10123	RepeatMasker	LINE/I	2724	3492	1562	-	.	ID="RND-6_FAMILY-8703";Tend="898";Tstart="154";shortTE="F";uid="e5cbf934-0824-48a8-b0e5-3cad313ef75f"
Mc10123	RepeatMasker	LINE/CR1	3533	5039	1275	-	.	ID="RND-6_FAMILY-2774";Tend="1511";Tstart="3";shortTE="F";uid="fd6f0ef8-5c50-4fbd-9c6f-87833c8790a6"
Mc10123	RepeatMasker	LINE/CR1	2553	2723	857	-	.	ID="RND-6_FAMILY-2776";Tend="1315";Tstart="538";shortTE="F";uid="4d2c2fbf-1a76-4f41-89b6-dfe422859cc8"
Mc10124	RepeatMasker	DNA/Kolobok-E	2283	2999	1141	+	.	ID="KOLOBOKE-2_AP";Tend="1895";Tstart="1114";shortTE="F";uid="932391f6-a515-4098-b954-0150ac29749c"
Mc10124	RepeatMasker	LINE/CR1	5444	6150	1022	+	.	ID="RND-6_FAMILY-21667";Tend="1651";Tstart="264";shortTE="F";uid="3e00aff6-7697-4712-bcd4-d390532ec9e9"
Mc10124	RepeatMasker	DNA/Ginger	2146	2417	750	-	.	ID="RND-5_FAMILY-2916";Tend="2063";Tstart="1785";shortTE="F";uid="4f531dec-3ce5-437e-9116-da9ff2cbe70b"
Mc10124	RepeatMasker	DNA/Kolobok-E	5115	5376	442	-	.	ID="koloboke-3_ap";Tend="2182";Tstart="1998";shortTE="F";uid="611bd05d-b29d-4ef1-8e8e-30ea63a69172"
Mc10124	RepeatMasker	RC/Helitron	8567	8749	1463	-	.	ID="RND-1_FAMILY-283";Tend="1612";Tstart="1432";shortTE="F";uid="0045382c-be25-443e-b031-c337554800aa"
Mc10124	RepeatMasker	Retroposon?	2543	3832	5817	-	.	ID="SINE2-1_AP";Tend="1324";Tstart="1";shortTE="F";uid="bf6b97c1-9b60-4c11-b295-d9289cba65ed"
Mc10125	RepeatMasker	Unknown	2	210	1757	+	.	ID="RND-1_FAMILY-207";Tend="207";Tstart="1";shortTE="F";uid="166a4379-e277-4954-b65b-f8bb1c5d5d45"
Mc10125	RepeatMasker	DNA/hAT-hAT19	391	630	1342	+	.	ID="RND-5_FAMILY-10701";Tend="1074";Tstart="850";shortTE="F";uid="4be38445-5919-4c7d-996f-ab7427747d71"
Mc10125	RepeatMasker	Unknown	6442	7228	986	-	.	ID="RND-6_FAMILY-6063";TEgroup="ctg_10125%7CRND-6_FAMILY-6063%7C1";Tend="1386";Tstart="487";shortTE="F";uid="6917d746-3401-427f-9a8d-de92bbb2c634"
Mc10125	RepeatMasker	RC/Helitron	8194	8741	4773	-	.	ID="RND-1_FAMILY-247";Tend="548";Tstart="1";shortTE="F";uid="652406c6-d54b-4d63-8666-59fa7eb223bd"
Mc10126	RepeatMasker	DNA/P	1301	3669	2569	+	.	ID="rnd-6_family-7633";Tend="2868";Tstart="286";shortTE="F";uid="8d584793-0006-4cc8-bf34-bef7b31d1595"
Mc10126	RepeatMasker	Unknown	1	1302	4283	+	.	ID="RND-1_FAMILY-75";TEgroup="ctg_10126%7CRND-1_FAMILY-75%7C1";Tend="1537";Tstart="653";shortTE="F";uid="1182f590-23fe-48ab-b771-08ddf61f3d68"
Mc10126	RepeatMasker	DNA/hAT	7273	7754	2287	+	.	ID="RND-5_FAMILY-4449";Tend="1430";Tstart="927";shortTE="F";uid="bc737d71-0e39-405d-8bf0-0d574ea517f0"
Mc10126	RepeatMasker	DNA/Ginger-1	5525	5854	621	+	.	ID="RND-6_FAMILY-13505";Tend="2249";Tstart="1911";shortTE="F";uid="dd506bb3-8a1c-4dd1-a36b-6b205e807a42"
Mc10127	RepeatMasker	Retroposon?	7217	7385	613	+	.	ID="RND-6_FAMILY-15928";Tend="1299";Tstart="977";shortTE="F";uid="cdc2df75-1b68-4bc4-9e8d-79c00e802eae"
Mc10127	RepeatMasker	Retroposon?	6293	6410	643	+	.	ID="RND-6_FAMILY-15928";Tend="988";Tstart="869";shortTE="F";uid="1325f9e8-2e81-473e-b0e4-1ac00bddbb54"
Mc10127	RepeatMasker	DNA/CMC-Transib	1021	1514	671	+	.	ID="transib-1_sin";Tend="2902";Tstart="2492";shortTE="F";uid="8c71ed09-6502-4500-968a-f92a374af035"
Mc10127	RepeatMasker	Unknown	3055	3534	408	+	.	ID="REP-6_LMI";Tend="13190";Tstart="12720";shortTE="F";uid="fa12b3ca-5f94-4422-872b-df1a7220da7b"
Mc10127	RepeatMasker	DNA/Ginger-1	10104	11740	12165	+	.	ID="RND-6_FAMILY-11732";Tend="2243";Tstart="562";shortTE="F";uid="8f39e8c6-6e9f-41d5-afad-627a92e50b84"
Mc10127	RepeatMasker	Unknown	1	651	5411	+	.	ID="RND-5_FAMILY-456";Tend="1731";Tstart="1091";shortTE="F";uid="ce634774-197a-40f0-8ccd-15f2591ed8d8"
Mc10127	RepeatMasker	DNA/TcMar?	8403	9273	4740	+	.	ID="rnd-5_family-2433";Tend="1492";Tstart="674";shortTE="F";uid="dae48f49-0280-4e46-917e-4bc584f9a4de"
Mc10127	RepeatMasker	DNA	5965	6289	1211	-	.	ID="dna4-2_ap";Tend="295";Tstart="14";shortTE="F";uid="879594a5-3f92-4c21-8c2d-5c7700c5e228"
Mc10127	RepeatMasker	DNA	2028	2300	643	-	.	ID="ttaa2c_ap";Tend="431";Tstart="181";shortTE="F";uid="078bdb4c-2acf-4bf2-acdc-ca4dfbac48d3"
Mc10127	RepeatMasker	DNA/Ginger	11687	12037	2752	-	.	ID="RND-1_FAMILY-6";Tend="2447";Tstart="2095";shortTE="F";uid="5e277c4f-4b00-4826-a0a4-12a729288a53"
Mc10127	RepeatMasker	DNA/Kolobok-E	696	981	709	-	.	ID="KOLOBOKE-2_AP";Tend="1383";Tstart="1114";shortTE="F";uid="79aa580e-2005-4bea-8b19-46fdc796d9d9"
Mc10127	RepeatMasker	Unknown	6407	7220	5085	-	.	ID="RND-1_FAMILY-77";Tend="1604";Tstart="744";shortTE="F";uid="032d74b9-3ab7-41a7-90bb-1fb1eeaa335d"
Mc10128	RepeatMasker	LINE/I-Jockey	8536	8743	957	+	.	ID="RND-6_FAMILY-16054";Tend="1036";Tstart="827";shortTE="F";uid="753f6efb-9947-4815-94af-8cf74f552c6f"
Mc1013	RepeatMasker	LINE/I-Jockey	894	1430	1968	+	.	ID="RND-5_FAMILY-3800";Tend="1000";Tstart="472";shortTE="F";uid="47f97f17-609a-4d3b-addf-edc39a742234"
Mc1013	RepeatMasker	DNA/Kolobok-E	31675	32263	1366	+	.	ID="KOLOBOKE-3_AP";Tend="2156";Tstart="1626";shortTE="F";uid="cd7e623d-7362-4ac7-a46d-f15567db37fe"
Mc1013	RepeatMasker	DNA	15576	16316	3032	+	.	ID="RND-6_FAMILY-5583";Tend="1335";Tstart="647";shortTE="F";uid="bd1bc759-ff9a-45b7-8654-be0ce5267276"
Mc1013	RepeatMasker	Satellite	20732	20998	1620	+	.	ID="RND-6_FAMILY-15588";Tend="367";Tstart="86";shortTE="F";uid="f7ae139a-5ee4-4774-b16f-0b9c2c37c1b5"
Mc1013	RepeatMasker	DNA/Ginger	5088	5703	485	+	.	ID="RND-5_FAMILY-2916";Tend="1520";Tstart="936";shortTE="F";uid="4a474abc-600f-4808-a045-b2fc65b35a83"
Mc1013	RepeatMasker	DNA/hAT-Tip100	1455	1822	2515	+	.	ID="RND-6_FAMILY-8315";Tend="916";Tstart="559";shortTE="F";uid="24d999c8-36bd-4314-9968-90d6015cf975"
Mc1013	RepeatMasker	DNA/hAT-Ac	3334	3939	2650	+	.	ID="RND-5_FAMILY-548";Tend="1636";Tstart="1029";shortTE="F";uid="d14729de-fc73-430f-af18-ffa6a37e7841"
Mc1013	RepeatMasker	DNA/Ginger	1819	3326	10498	+	.	ID="RND-1_FAMILY-6";Tend="2246";Tstart="706";shortTE="F";uid="0f29835e-7b9e-4edc-8666-3f2c6c109f5d"
Mc1013	RepeatMasker	DNA/hAT-Tip100	28981	29110	827	+	.	ID="RND-6_FAMILY-13467";Tend="1392";Tstart="1262";shortTE="F";uid="27b7adff-15d1-4d99-96a7-d810390da688"
Mc1013	RepeatMasker	DNA	46977	47098	438	+	.	ID="ttaa3c_ap";Tend="402";Tstart="284";shortTE="F";uid="95b72175-f3d7-4deb-a840-e56b0f9f2c44"
Mc1013	RepeatMasker	DNA/MULE-MuDR	22994	24509	8829	+	.	ID="RND-1_FAMILY-245";TEgroup="ctg_1013%7CRND-1_FAMILY-245%7C1";Tend="1812";Tstart="364";shortTE="F";uid="6528d2c0-a103-4448-afde-c23eca2c457a"
Mc1013	RepeatMasker	Unknown	29111	29276	657	+	.	ID="RND-6_FAMILY-6428";Tend="565";Tstart="266";shortTE="F";uid="c0607093-f9b6-478e-b475-a5096bc160c9"
Mc1013	RepeatMasker	LINE/I-Jockey	29368	29548	493	+	.	ID="RND-4_FAMILY-1687";Tend="1797";Tstart="1619";shortTE="F";uid="0dfeca6a-66b7-4215-8161-a14e177c69c4"
Mc1013	RepeatMasker	DNA/hAT-Ac	40463	40597	416	+	.	ID="RND-6_FAMILY-7810";Tend="539";Tstart="390";shortTE="F";uid="ca85b8f4-48c2-485f-8778-a2f27f4a2ee9"
Mc1013	RepeatMasker	Unknown	28686	28941	1342	+	.	ID="RND-5_FAMILY-2643";Tend="886";Tstart="618";shortTE="F";uid="57f1ae7d-8ec8-467a-9201-19010fd4ed3e"
Mc1013	RepeatMasker	DNA/hAT-hAT19	24702	25029	777	-	.	ID="HAT-N9_AP";Tend="336";Tstart="1";shortTE="F";uid="4b905110-2f9c-4d39-aff5-bfb4e14db34b"
Mc1013	RepeatMasker	DNA	9978	10389	2274	-	.	ID="TTAA3B_AP";Tend="435";Tstart="24";shortTE="F";uid="a8f3e93a-ccee-4a44-ac14-7ad18bcf6f92"
Mc1013	RepeatMasker	Unknown	51314	51569	2154	-	.	ID="RND-6_FAMILY-193";Tend="1645";Tstart="1390";shortTE="F";uid="126de54e-2a5f-4789-b958-aa4bb9d6a264"
Mc1013	RepeatMasker	DNA/Kolobok-E	31954	32230	538	-	.	ID="KOLOBOKE-2_AP";Tend="1804";Tstart="1123";shortTE="F";uid="8e515048-043e-4c5b-9e2a-0ef7306ec0d7"
Mc1013	RepeatMasker	DNA/Merlin	41534	42182	4024	-	.	ID="RND-6_FAMILY-834";Tend="1643";Tstart="973";shortTE="F";uid="7dd08bd2-b752-4ebf-b9f1-9f3cac27eebe"
Mc1013	RepeatMasker	DNA	7865	8135	580	-	.	ID="rnd-6_family-38456";Tend="950";Tstart="707";shortTE="F";uid="fbcb4c67-c133-4538-93cd-6dae43dd0d36"
Mc1013	RepeatMasker	Unknown	26663	26857	921	-	.	ID="RND-5_FAMILY-16221";Tend="541";Tstart="345";shortTE="F";uid="09ed117c-f8e5-4f3b-af18-4ad17b706bfd"
Mc1013	RepeatMasker	DNA/TcMar-m44?	45864	46028	637	-	.	ID="DNA4-9_AP";Tend="177";Tstart="1";shortTE="F";uid="764237d3-4bf7-4f22-b738-a8c03a5e9c69"
Mc1013	RepeatMasker	DNA/hAT-hAT19	8120	8616	3409	-	.	ID="RND-5_FAMILY-2308";Tend="1268";Tstart="753";shortTE="F";uid="fa52ac0d-ea44-4873-8b68-e759264a1c5b"
Mc1013	RepeatMasker	DNA/hAT-Tip100	25093	25255	686	-	.	ID="RND-6_FAMILY-13467";Tend="587";Tstart="403";shortTE="F";uid="837957a1-62d7-41a1-956a-09e0857c80c8"
Mc1013	RepeatMasker	DNA	15491	15714	1047	-	.	ID="DNA8-25_AP";Tend="673";Tstart="468";shortTE="F";uid="89df2707-3463-4be4-a898-1423e821b0f4"
Mc1013	RepeatMasker	Unknown	38007	38787	5083	-	.	ID="RND-6_FAMILY-383";Tend="1654";Tstart="894";shortTE="F";uid="7449ac4d-379b-49a8-b016-286aabfb7614"
Mc1013	RepeatMasker	DNA/hAT	31385	31509	477	-	.	ID="RND-6_FAMILY-19607";Tend="739";Tstart="615";shortTE="F";uid="abf88e7a-e079-4a94-bb55-f7e73689b496"
Mc1013	RepeatMasker	DNA/hAT-Charlie	25687	26077	1378	-	.	ID="RND-6_FAMILY-18888";TEgroup="ctg_1013%7CRND-6_FAMILY-18888%7C1";Tend="1625";Tstart="654";shortTE="F";uid="d64a4a47-8360-463e-bf49-0a9d4e367c2b"
Mc1013	RepeatMasker	DNA/hAT-hAT19	41305	41417	434	-	.	ID="DNA8-96_AP";Tend="117";Tstart="3";shortTE="F";uid="8885ea1e-c4ff-4bca-9120-0b0dc40ac08c"
Mc1013	RepeatMasker	Retroposon?	1	422	2629	-	.	ID="SINE2-1_AP";Tend="407";Tstart="1";shortTE="F";uid="45b5a3a1-d60f-4248-b907-6407847057e1"
Mc1013	RepeatMasker	DNA/TcMar-m44?	42909	43070	637	-	.	ID="DNA4-9C_AP";Tend="165";Tstart="1";shortTE="F";uid="1ef97b5b-0f6a-40a7-b4be-62c19011d463"
Mc1013	RepeatMasker	Unknown	27757	28116	1645	-	.	ID="RND-5_FAMILY-2643";Tend="951";Tstart="618";shortTE="F";uid="456bcce6-25df-4c00-aa33-ee972bcc042c"
Mc1013	RepeatMasker	Retroposon?	33929	34300	1566	-	.	ID="SINE2-1_AP";Tend="546";Tstart="167";shortTE="F";uid="3e5cfa0c-b39c-49b2-8984-5e707fbb2692"
Mc10130	RepeatMasker	DNA/Kolobok-E	134	848	1042	+	.	ID="KOLOBOKE-2_AP";Tend="1866";Tstart="1122";shortTE="F";uid="4f616a98-a7c6-49a8-9555-e9276a9686b3"
Mc10130	RepeatMasker	Retroposon?	1863	1968	468	-	.	ID="SINE2-1_AP";Tend="324";Tstart="218";shortTE="F";uid="beed09a4-f8fe-423f-b401-b03405d7afed"
Mc10130	RepeatMasker	DNA/hAT-Tip100	2964	3446	2947	-	.	ID="RND-6_FAMILY-17503";Tend="1376";Tstart="870";shortTE="F";uid="f74e457c-64f5-4a08-8105-3e6fa6e4dcde"
Mc10130	RepeatMasker	DNA/Kolobok-E	90	280	440	-	.	ID="RND-6_FAMILY-22667";Tend="1244";Tstart="1037";shortTE="F";uid="020e4b5b-52a6-4bf4-bafa-6d72212837c5"
Mc10130	RepeatMasker	DNA/hAT-Charlie	863	1337	1744	-	.	ID="rnd-5_family-11985";Tend="1121";Tstart="585";shortTE="F";uid="2121a9f9-e87d-43ef-bd75-5bf49fd6730d"
Mc10131	RepeatMasker	Retroposon?	8975	9077	471	+	.	ID="RND-1_FAMILY-311";Tend="347";Tstart="236";shortTE="F";uid="4dd935a7-1676-4381-9e66-822e54e21a4e"
Mc10131	RepeatMasker	DNA	9276	9641	851	+	.	ID="DNAX-2_AP";Tend="467";Tstart="118";shortTE="F";uid="3cd4c764-3349-4497-8987-69060b443801"
Mc10131	RepeatMasker	DNA	1	311	2467	+	.	ID="RND-6_FAMILY-2125";Tend="1456";Tstart="1142";shortTE="F";uid="674565ae-0233-429c-b37e-e9479336392f"
Mc10131	RepeatMasker	DNA/hAT-Tip100	5113	5441	451	+	.	ID="DNA8-18_AP";Tend="728";Tstart="351";shortTE="F";uid="1150ee67-88b1-4892-aa4c-d1eaeccc5246"
Mc10131	RepeatMasker	DNA/hAT-hAT19	1314	1663	2200	-	.	ID="DNA8-95_AP";Tend="358";Tstart="1";shortTE="F";uid="1f9cb407-b51c-4372-ac40-e56c6380685b"
Mc10131	RepeatMasker	DNA/Ginger-1	8922	9075	447	-	.	ID="GINGER1-1_AP";Tend="4390";Tstart="4244";shortTE="F";uid="fca0809c-01ab-4fa6-bce9-e4bbbfefad6a"
Mc10131	RepeatMasker	DNA	6745	7362	3075	-	.	ID="ttaa13b_ap";Tend="593";Tstart="1";shortTE="F";uid="38d16af7-aa6b-4c69-8768-182e4be9768d"
Mc10131	RepeatMasker	DNA/Ginger-1	312	464	955	-	.	ID="RND-6_FAMILY-3412";Tend="579";Tstart="429";shortTE="F";uid="6fcfceb6-8e75-4502-a9b9-772dccc6684b"
Mc10132	RepeatMasker	Unknown	4241	4746	2621	+	.	ID="RND-6_FAMILY-27093";Tend="1267";Tstart="799";shortTE="F";uid="3f60f2d6-1cbd-4a1f-a6ba-857f1ae3731f"
Mc10132	RepeatMasker	DNA/Kolobok-E	6906	7746	5805	+	.	ID="RND-6_FAMILY-6047";Tend="1323";Tstart="542";shortTE="F";uid="43cd3e89-b947-4188-b1a4-72dab0cc1486"
Mc10132	RepeatMasker	DNA/hAT-Ac	426	606	905	+	.	ID="RND-5_FAMILY-548";Tend="1031";Tstart="868";shortTE="F";uid="0f30fa13-a58d-4d9f-8ace-ebf0b8c46445"
Mc10132	RepeatMasker	Unknown	586	1151	3963	+	.	ID="RND-5_FAMILY-5708";Tend="1660";Tstart="1077";shortTE="F";uid="5dba5e9c-21a9-4dc4-bed1-447243097812"
Mc10132	RepeatMasker	DNA/hAT-Tip100	4911	5251	2667	+	.	ID="RND-6_FAMILY-59710";Tend="1320";Tstart="994";shortTE="F";uid="27e338ec-f483-4bc1-b871-04aa936e3630"
Mc10132	RepeatMasker	DNA/hAT-Ac	1143	1687	2833	+	.	ID="RND-5_FAMILY-548";Tend="1661";Tstart="1028";shortTE="F";uid="e5fa43be-43fb-466b-ab20-42e53e195111"
Mc10132	RepeatMasker	DNA/hAT-hAT19	5887	5989	431	-	.	ID="HAT-N13_AP";Tend="626";Tstart="525";shortTE="F";uid="a18d1429-448a-467d-a780-0c920b5b07b8"
Mc10132	RepeatMasker	Unknown	6485	6885	1663	-	.	ID="RND-5_FAMILY-6959";Tend="1756";Tstart="1326";shortTE="F";uid="d2d5b0f5-246a-4ba1-bec7-bbd3fef805f9"
Mc10133	RepeatMasker	Unknown	2004	2222	1353	-	.	ID="RND-1_FAMILY-34";Tend="1207";Tstart="995";shortTE="F";uid="9c05ba08-4b60-4f3e-a1f9-f600ee0f81d7"
Mc10134	RepeatMasker	DNA/Ginger-1	3692	3841	466	+	.	ID="RND-6_FAMILY-23298";Tend="825";Tstart="685";shortTE="F";uid="3e01ec8d-5f5e-43b0-8e8e-cea25d0d84bb"
Mc10134	RepeatMasker	DNA/Ginger-1	2097	2255	515	+	.	ID="RND-6_FAMILY-11732";Tend="1249";Tstart="1107";shortTE="F";uid="ce999cbd-11db-417f-8ed7-abb98b1ca0dc"
Mc10134	RepeatMasker	LTR/Pao	7493	8537	6806	-	.	ID="RND-6_FAMILY-586";Tend="1562";Tstart="511";shortTE="F";uid="42c0751e-06f7-4705-9c40-ba8b247ee124"
Mc10134	RepeatMasker	DNA/Kolobok-E	4213	4625	935	-	.	ID="KOLOBOKE-4_AP";Tend="3038";Tstart="2629";shortTE="F";uid="41a22bb0-7bd7-401b-b28a-308b85855ebb"
Mc10134	RepeatMasker	Retroposon?	3735	4191	875	-	.	ID="SINE2-1_AP";Tend="1721";Tstart="1201";shortTE="F";uid="33547cc0-01cc-43ec-9073-6b81a9c46d0a"
Mc10134	RepeatMasker	Unknown	8537	8729	523	-	.	ID="RND-1_FAMILY-141";Tend="1361";Tstart="1181";shortTE="F";uid="f0e97ba3-c41a-4310-ac1a-fe45c9450b04"
Mc10134	RepeatMasker	Retroposon?	1875	2244	482	-	.	ID="SINE2-1_AP";Tend="1423";Tstart="1088";shortTE="F";uid="db75f6c5-66e6-4e9a-920e-56a5d3270c42"
Mc10135	RepeatMasker	DNA/hAT	3355	3477	498	+	.	ID="RND-5_FAMILY-4449";Tend="1037";Tstart="917";shortTE="F";uid="eef8e6ce-0515-4e59-8eb1-5b1ea47b742f"
Mc10135	RepeatMasker	DNA/hAT-hAT19	4297	4806	2409	+	.	ID="RND-5_FAMILY-2365";TEgroup="ctg_10135%7CRND-5_FAMILY-2365%7C1";Tend="1476";Tstart="851";shortTE="F";uid="24e8c145-32a1-416f-b167-11c05c19f318"
Mc10135	RepeatMasker	DNA	7139	7583	1871	-	.	ID="TTAA3_AP";Tend="412";Tstart="1";shortTE="F";uid="555b1b49-3812-41df-b582-e8156da142d9"
Mc10135	RepeatMasker	DNA	1500	1807	780	-	.	ID="DNA8-92_AP";TEgroup="ctg_10135%7CDNA8-92_AP%7C1";Tend="600";Tstart="3";shortTE="F";uid="961da6da-8ab3-4c4a-b361-ecdb9b0bef53"
Mc10135	RepeatMasker	DNA/TcMar-Tc1	8334	8735	3160	-	.	ID="RND-1_FAMILY-181";Tend="1555";Tstart="1148";shortTE="F";uid="5a7a5d85-474f-48a8-8181-1f186b0d4f6f"
Mc10136	RepeatMasker	Unknown	8187	8343	499	+	.	ID="RND-6_FAMILY-193";Tend="1713";Tstart="1548";shortTE="F";uid="70af9cc8-ec7a-41e7-a776-2ea7a2b6af8f"
Mc10136	RepeatMasker	Unknown	3635	4054	2100	-	.	ID="RND-1_FAMILY-32";Tend="1358";Tstart="916";shortTE="F";uid="aa0d72e6-88a1-4c82-a3c9-60043f1efd2f"
Mc10136	RepeatMasker	Unknown	7336	7498	408	-	.	ID="RND-6_FAMILY-193";Tend="1711";Tstart="1538";shortTE="F";uid="ea478d03-e61d-460a-a57d-1ce66f7a74aa"
Mc10137	RepeatMasker	DNA/MULE-MuDR	8403	8734	2490	+	.	ID="RND-6_FAMILY-1868";Tend="861";Tstart="533";shortTE="F";uid="66615270-41d0-4a73-945a-fc33ad79c2af"
Mc10137	RepeatMasker	DNA	2449	2673	1019	-	.	ID="DNA4-2_AP";Tend="768";Tstart="546";shortTE="F";uid="f6378e5c-c5aa-442c-8993-99ee60b3d513"
Mc10137	RepeatMasker	DNA/hAT	657	1130	3326	-	.	ID="RND-5_FAMILY-7437";Tend="1256";Tstart="818";shortTE="F";uid="fe3ac3ac-6512-49e3-8300-edbe8b98fe49"
Mc10138	RepeatMasker	Unknown	8536	8734	1571	-	.	ID="RND-6_FAMILY-143";Tend="1109";Tstart="912";shortTE="F";uid="8e775779-9711-40f5-bc5e-b0aa1cabda81"
Mc10139	RepeatMasker	DNA	1491	2329	1213	-	.	ID="dna4-2_ap";Tend="1206";Tstart="1";shortTE="F";uid="66003a7f-4a4f-4626-99fd-ca9e2d6469d9"
Mc1014	RepeatMasker	DNA/hAT-Charlie	15735	15933	1298	+	.	ID="RND-6_FAMILY-11141";Tend="1281";Tstart="1081";shortTE="F";uid="09519c84-8d17-4599-b2bf-4bc4042054da"
Mc1014	RepeatMasker	Unknown	18489	18934	2363	+	.	ID="RND-6_FAMILY-2834";Tend="1009";Tstart="584";shortTE="F";uid="01ff7019-7f3b-4cbe-92d9-16aa7450a436"
Mc1014	RepeatMasker	DNA/hAT-Charlie	27548	28176	3966	+	.	ID="RND-5_FAMILY-4549";Tend="1206";Tstart="595";shortTE="F";uid="3075d5ac-2759-4c3a-a9d6-4ae7876a3f3a"
Mc1014	RepeatMasker	DNA/hAT	51315	51422	721	+	.	ID="RND-5_FAMILY-4694";Tend="660";Tstart="558";shortTE="F";uid="3ee4bc1d-eaae-4508-9718-4a02eb35c8db"
Mc1014	RepeatMasker	DNA/hAT	54248	54380	753	+	.	ID="RND-6_FAMILY-19607";Tend="772";Tstart="622";shortTE="F";uid="c48a218b-2255-4ee6-8d57-64133cc9b9e8"
Mc1014	RepeatMasker	Unknown	18206	18447	1472	+	.	ID="RND-6_FAMILY-8560";Tend="1112";Tstart="892";shortTE="F";uid="298bd5df-8297-478a-853a-5cc1b766ac6b"
Mc1014	RepeatMasker	DNA/TcMar-m44	53562	53782	554	+	.	ID="DNA4-6_AP";Tend="228";Tstart="1";shortTE="F";uid="f6f45a1a-663f-4067-b1e6-43a2172bbaf1"
Mc1014	RepeatMasker	Retroposon?	27129	27556	520	+	.	ID="SINE2-1_AP";Tend="1262";Tstart="1003";shortTE="F";uid="a9011d8e-7229-4ae0-a438-062b875ec64d"
Mc1014	RepeatMasker	Unknown	45198	45345	571	+	.	ID="RND-6_FAMILY-6441";Tend="317";Tstart="161";shortTE="F";uid="bbfd68af-1244-4a5f-a377-f6b23bdf1589"
Mc1014	RepeatMasker	DNA/Kolobok-E	16019	16137	404	+	.	ID="KOLOBOKE-3_AP";Tend="2154";Tstart="2033";shortTE="F";uid="908bef67-d5ca-4f4f-86f2-2ab6caf8373c"
Mc1014	RepeatMasker	DNA	11928	12194	444	+	.	ID="RND-6_FAMILY-639";Tend="956";Tstart="668";shortTE="F";uid="d96a86eb-f868-4051-be40-0775a09305ba"
Mc1014	RepeatMasker	Unknown	26040	26188	420	+	.	ID="RND-6_FAMILY-6441";Tend="309";Tstart="164";shortTE="F";uid="1805e13d-5ad3-41a4-a721-e37dbd93c890"
Mc1014	RepeatMasker	DNA/Kolobok-E	14738	15015	519	+	.	ID="RND-6_FAMILY-12902";Tend="1422";Tstart="1090";shortTE="F";uid="c1d5652f-9b07-4895-b719-e0984071aec9"
Mc1014	RepeatMasker	DNA/hAT-Tip100	5129	5377	906	+	.	ID="DNA8-107_AP";Tend="370";Tstart="103";shortTE="F";uid="0b51c990-57ed-42b4-94eb-2a75ef804430"
Mc1014	RepeatMasker	Retroposon?	14936	15493	1192	+	.	ID="SINE2-1_AP";Tend="1129";Tstart="244";shortTE="F";uid="9a3e5df8-2c07-465c-8397-179184fb2b80"
Mc1014	RepeatMasker	DNA	23482	23768	700	+	.	ID="RND-1_FAMILY-106";Tend="1636";Tstart="1362";shortTE="F";uid="abecc363-10fb-4429-93d4-4294e4e594fd"
Mc1014	RepeatMasker	Unknown	45472	45608	581	+	.	ID="RND-5_FAMILY-754";Tend="1155";Tstart="1009";shortTE="F";uid="35ec99a1-12dd-4eb2-81ba-1481990f7d0a"
Mc1014	RepeatMasker	DNA/Sola-1	17909	18159	788	-	.	ID="SOLA1-7_AP";Tend="1423";Tstart="1133";shortTE="F";uid="9a1a005f-2dcc-47c8-9dc7-9971b17b1c09"
Mc1014	RepeatMasker	DNA/hAT-hAT19	21960	22091	609	-	.	ID="DNA8-95_AP";Tend="134";Tstart="1";shortTE="F";uid="4568bacb-a3ab-4ff9-bc13-88b78902aba5"
Mc1014	RepeatMasker	DNA	20763	21220	1483	-	.	ID="RND-6_FAMILY-11949";Tend="1567";Tstart="1096";shortTE="F";uid="dccca360-f073-4fd8-817a-2c572a5a3ba1"
Mc1014	RepeatMasker	DNA/TcMar-Tc1	19137	19665	536	-	.	ID="mariner-26_lmi";Tend="1913";Tstart="891";shortTE="F";uid="3c37ac84-036b-4e87-af07-099e78a1ada5"
Mc1014	RepeatMasker	DNA	21382	21782	1810	-	.	ID="RND-6_FAMILY-11949";Tend="1150";Tstart="755";shortTE="F";uid="ba8e770a-72dd-450e-87ff-dc3c53613213"
Mc1014	RepeatMasker	DNA/hAT-hAT19	35067	35215	583	-	.	ID="DNA8-96_AP";Tend="134";Tstart="3";shortTE="F";uid="d52f6299-b9d7-4aca-bdd1-20c6e48b4e57"
Mc1014	RepeatMasker	DNA	23100	23459	1122	-	.	ID="RND-6_FAMILY-5626";Tend="1507";Tstart="1159";shortTE="F";uid="455d35fc-31fe-483f-96cd-8dbcfbff1b2d"
Mc1014	RepeatMasker	DNA/Kolobok-E	23826	24148	1390	-	.	ID="RND-6_FAMILY-12898";Tend="1419";Tstart="1082";shortTE="F";uid="6f7aed30-fe8c-400c-943c-24c589f8846b"
Mc1014	RepeatMasker	Unknown	20135	20757	3640	-	.	ID="RND-6_FAMILY-2834";Tend="1230";Tstart="617";shortTE="F";uid="89d5f301-6636-4f32-b4b7-dffb4b25dc09"
Mc1014	RepeatMasker	DNA/Ginger-1	14772	15077	728	-	.	ID="RND-6_FAMILY-13505";Tend="2257";Tstart="1899";shortTE="F";uid="6d82fe8e-bf31-4698-9673-b4f32b1f92d0"
Mc10140	RepeatMasker	LINE/I	7766	8402	813	+	.	ID="RND-5_FAMILY-1387";Tend="1482";Tstart="852";shortTE="F";uid="b4a2b4e1-b782-4d3c-87a5-5bd3f41b00e9"
Mc10140	RepeatMasker	DNA	3514	3919	1052	+	.	ID="TTAA2D_AP";Tend="428";Tstart="2";shortTE="F";uid="55df046e-9161-43d6-9484-e83026c3d37b"
Mc10140	RepeatMasker	LINE/I	6244	6619	962	+	.	ID="RND-5_FAMILY-4374";Tend="1341";Tstart="963";shortTE="F";uid="d786b758-3ba5-4f73-befa-65285778bfbc"
Mc10140	RepeatMasker	LINE/I	6795	7598	1392	+	.	ID="RND-5_FAMILY-1387";Tend="821";Tstart="41";shortTE="F";uid="89ba05db-e8f6-4d22-a541-30add4186aa0"
Mc10140	RepeatMasker	Unknown	8526	8731	1793	-	.	ID="RND-5_FAMILY-1691";Tend="1184";Tstart="979";shortTE="F";uid="83fd7ada-b4d8-4423-ac88-bcd2b1b88b29"
Mc10140	RepeatMasker	Unknown	3019	3273	1703	-	.	ID="RND-1_FAMILY-34";Tend="1295";Tstart="1048";shortTE="F";uid="8cb4d46f-8585-4b57-97cc-94b383d94f96"
Mc10141	RepeatMasker	Unknown	6694	7295	1027	+	.	ID="RND-5_FAMILY-3778";TEgroup="ctg_10141%7CRND-5_FAMILY-3778%7C1";Tend="1569";Tstart="759";shortTE="F";uid="29b21159-feb6-4e7a-a21f-e7c2455e63ca"
Mc10141	RepeatMasker	LINE/CR1	1742	1975	507	+	.	ID="RND-6_FAMILY-12645";Tend="1322";Tstart="1115";shortTE="F";uid="d4c59841-991f-4f90-8630-cab3033753ff"
Mc10141	RepeatMasker	DNA	8070	8357	1829	+	.	ID="TTAA3B_AP";Tend="436";Tstart="156";shortTE="F";uid="842dd927-b960-4ae6-8099-385a18425782"
Mc10141	RepeatMasker	DNA/MULE-MuDR	8388	8531	428	-	.	ID="RND-5_FAMILY-4344";Tend="984";Tstart="828";shortTE="F";uid="81317639-624b-4577-a359-cd23674a1aee"
Mc10141	RepeatMasker	DNA	3632	3758	622	-	.	ID="DNA3-2_AP";Tend="126";Tstart="1";shortTE="F";uid="b54026d9-a00e-4839-8808-035503456126"
Mc10141	RepeatMasker	Unknown	7124	7325	977	-	.	ID="RND-6_FAMILY-621";Tend="1641";Tstart="1430";shortTE="F";uid="152bab47-978b-4739-8f0e-ba97129709e4"
Mc10141	RepeatMasker	Unknown	8503	8730	1868	-	.	ID="RND-6_FAMILY-12459";Tend="1208";Tstart="979";shortTE="F";uid="9dba44d9-b510-4e30-91fd-0b234d496d86"
Mc10141	RepeatMasker	DNA/Maverick	4344	4819	445	-	.	ID="RND-5_FAMILY-622";Tend="1542";Tstart="1096";shortTE="F";uid="f698db3f-15c3-44d0-b8c0-50cd30bc9995"
Mc10142	RepeatMasker	RC/Helitron	8075	8435	894	+	.	ID="HELITRON-3_HSAR";Tend="368";Tstart="1";shortTE="F";uid="d1a1a137-e389-4aaf-a59d-fd1a92c02f7e"
Mc10142	RepeatMasker	Unknown	801	947	861	-	.	ID="RND-6_FAMILY-27093";Tend="1267";Tstart="1128";shortTE="F";uid="eefcb771-178b-4400-9ea8-975d1d142262"
Mc10142	RepeatMasker	Unknown	1357	1557	417	-	.	ID="RND-6_FAMILY-3662";Tend="187";Tstart="16";shortTE="F";uid="e92729e9-0c6a-4111-a59e-6c9d9c5b6a89"
Mc10143	RepeatMasker	DNA/Maverick	5950	7701	3923	+	.	ID="RND-6_FAMILY-5708";Tend="2089";Tstart="372";shortTE="F";uid="c2af28bd-0585-4212-8853-8b6efe47ebd9"
Mc10143	RepeatMasker	DNA/Maverick	258	366	2137	+	.	ID="RND-6_FAMILY-3287";Tend="1594";Tstart="1209";shortTE="F";uid="90ef73d7-0fed-4d16-8a5f-2358588515f1"
Mc10143	RepeatMasker	RC/Helitron	3411	3907	1692	+	.	ID="HELITRON-2_DBP";Tend="1975";Tstart="1490";shortTE="F";uid="7155da80-69cd-49ab-9ab0-6d1ecee564f1"
Mc10143	RepeatMasker	DNA/Maverick	4842	5397	1036	+	.	ID="RND-6_FAMILY-5708";Tend="2078";Tstart="1514";shortTE="F";uid="49c83f91-5a54-4123-9050-e053feb218e0"
Mc10143	RepeatMasker	Unknown	1	257	2245	+	.	ID="RND-1_FAMILY-84";Tend="378";Tstart="122";shortTE="F";uid="61cd8bb7-8fe7-420d-8953-5361eb809e08"
Mc10144	RepeatMasker	DNA/hAT-Tip100	391	1132	3582	+	.	ID="RND-5_FAMILY-2297";TEgroup="ctg_10144%7CRND-5_FAMILY-2297%7C1";Tend="1658";Tstart="819";shortTE="F";uid="6ee0a854-1a22-47a5-9bdd-610bc33ee1d1"
Mc10144	RepeatMasker	DNA/Ginger	1844	2076	509	+	.	ID="RND-1_FAMILY-6";Tend="2439";Tstart="2180";shortTE="F";uid="02711583-6703-4c12-8372-e337ae428d89"
Mc10144	RepeatMasker	DNA/MULE-MuDR	1455	1598	872	+	.	ID="RND-6_FAMILY-19584";Tend="1121";Tstart="980";shortTE="F";uid="612f8264-75a2-47be-b8b9-3c756d8b0e97"
Mc10144	RepeatMasker	DNA/hAT?	2964	3079	631	+	.	ID="DNA8-60_AP";Tend="911";Tstart="804";shortTE="F";uid="bc602f58-7dea-4c83-831b-e1b9849e13d8"
Mc10144	RepeatMasker	Retroposon?	10027	10128	435	+	.	ID="SINE2-2_AP";Tend="1952";Tstart="1852";shortTE="F";uid="481e8dc5-23c4-41a1-b2e6-6de3d1bf555b"
Mc10144	RepeatMasker	DNA	198	318	950	+	.	ID="RND-6_FAMILY-5216";Tend="1064";Tstart="938";shortTE="F";uid="6a3975ad-2339-413f-b7f5-facfca70291a"
Mc10144	RepeatMasker	DNA	2099	2752	4727	+	.	ID="RND-5_FAMILY-540";Tend="994";Tstart="387";shortTE="F";uid="054aaadc-eed7-40d3-be97-296d52521d68"
Mc10144	RepeatMasker	RC/Helitron	1144	1449	1432	+	.	ID="RND-6_FAMILY-5354";Tend="1868";Tstart="1565";shortTE="F";uid="07f06351-f3f5-41e8-ba15-4bc328cde5d9"
Mc10144	RepeatMasker	Unknown	6476	7890	5044	-	.	ID="RND-6_FAMILY-25115";Tend="1565";Tstart="204";shortTE="F";uid="31933be7-74e1-42c4-8a4c-0a883c324e33"
Mc10144	RepeatMasker	DNA/Ginger-1	1859	2079	563	-	.	ID="rnd-6_family-13505";Tend="759";Tstart="540";shortTE="F";uid="7b1f770f-df43-4933-bdae-32ba04e8b9bb"
Mc10144	RepeatMasker	DNA/Kolobok-E	9444	10112	1289	-	.	ID="KOLOBOKE-2_AP";Tend="1738";Tstart="1127";shortTE="F";uid="908e8af7-f59d-4a0c-a4ed-02aadcbf1ec0"
Mc10144	RepeatMasker	Retroposon?	5240	5501	487	-	.	ID="SINE2-1_AP";Tend="977";Tstart="728";shortTE="F";uid="cda8b2d0-7850-46f3-9e46-be0da65586f1"
Mc10145	RepeatMasker	Retroposon?	5572	5999	2191	+	.	ID="RND-1_FAMILY-311";Tend="2186";Tstart="1770";shortTE="F";uid="06f7bd83-e302-42c7-8e2e-4aaa15fdee38"
Mc10145	RepeatMasker	DNA/Ginger	4717	5562	5700	+	.	ID="RND-5_FAMILY-2916";Tend="1286";Tstart="388";shortTE="F";uid="6517f62b-1aa0-4d31-bc74-74437aa0f914"
Mc10145	RepeatMasker	DNA	1143	1350	859	+	.	ID="ttaa2c_ap";Tend="286";Tstart="81";shortTE="F";uid="77703dc7-cf2b-42b0-9e76-f0f21342177e"
Mc10145	RepeatMasker	DNA/CMC-Chapaev-3	3507	4663	1897	+	.	ID="ENSPM-1_LSAL";Tend="1180";Tstart="1";shortTE="F";uid="4f763429-3669-4244-bc27-0134b73a29ac"
Mc10145	RepeatMasker	DNA/hAT	3020	3492	3823	+	.	ID="RND-1_FAMILY-314";Tend="1291";Tstart="824";shortTE="F";uid="edd4b255-f26e-4aa6-a597-8332a930b556"
Mc10145	RepeatMasker	Unknown	464	900	812	+	.	ID="RND-6_FAMILY-1037";TEgroup="ctg_10145%7CRND-6_FAMILY-1037%7C1";Tend="1505";Tstart="870";shortTE="F";uid="c18273d0-f259-46ea-af04-986fbabafcb6"
Mc10145	RepeatMasker	DNA/Ginger-1	6678	6939	847	+	.	ID="RND-1_FAMILY-38";Tend="306";Tstart="15";shortTE="F";uid="c5b879d1-886e-45ba-93d5-1bb530ab9611"
Mc10145	RepeatMasker	DNA/Ginger	1	396	3137	+	.	ID="RND-1_FAMILY-6";Tend="2422";Tstart="2039";shortTE="F";uid="ccb41568-1927-4f6d-a29a-0e247dcfac86"
Mc10145	RepeatMasker	DNA/Ginger-1	4612	4716	5755	-	.	ID="rnd-6_family-11732";Tend="2007";Tstart="1315";shortTE="F";uid="4eee06a8-872a-4087-b0bf-cd3bda530998"
Mc10145	RepeatMasker	DNA/Kolobok-E	4793	5774	1247	-	.	ID="KOLOBOKE-2_AP";Tend="2040";Tstart="1123";shortTE="F";uid="620a32f2-8cbf-4dab-90f2-6473c74b8a76"
Mc10145	RepeatMasker	DNA/Ginger-1	158	440	1406	-	.	ID="GINGER1-1_AP";Tend="3411";Tstart="3108";shortTE="F";uid="1bf7fdcb-961f-4099-b121-107d15489a1e"
Mc10145	RepeatMasker	DNA/Ginger-1	5775	5891	5755	-	.	ID="rnd-6_family-11732";Tend="1314";Tstart="524";shortTE="F";uid="f2200fd9-c42e-4ee3-bc46-af51f53b2c4d"
Mc10145	RepeatMasker	Unknown	6201	6754	764	-	.	ID="RND-6_FAMILY-6168";TEgroup="ctg_10145%7CRND-6_FAMILY-6168%7C1";Tend="1000";Tstart="783";shortTE="F";uid="5330ecd1-0aba-4452-8956-c4316476c3cb"
Mc10145	RepeatMasker	DNA/hAT-Tip100	8528	8726	1481	-	.	ID="RND-5_FAMILY-1785";Tend="1371";Tstart="1176";shortTE="F";uid="84d6a194-23bd-49a8-b1b2-bdc63ffd9128"
Mc10145	RepeatMasker	DNA/Ginger-1	8271	8528	2115	-	.	ID="RND-6_FAMILY-13505";Tend="855";Tstart="600";shortTE="F";uid="80d140a7-e3c9-4ec9-bc8d-226fbf038892"
Mc10145	RepeatMasker	Retroposon?	6720	8194	3651	-	.	ID="SINE2-1_AP";Tend="1770";Tstart="165";shortTE="F";uid="5eb9d832-d979-4838-a26a-a9929eef97bb"
Mc10146	RepeatMasker	DNA/Kolobok-E	3449	4298	1677	+	.	ID="RND-6_FAMILY-12898";Tend="1541";Tstart="717";shortTE="F";uid="85ba5d97-1fc3-4eb2-b513-99e43b4accc7"
Mc10146	RepeatMasker	Retroposon?	3154	3448	2625	-	.	ID="SINE2-1_AP";Tend="1469";Tstart="137";shortTE="F";uid="3df669df-98fe-45e5-8b46-94119fa6f401"
Mc10146	RepeatMasker	DNA	4194	4538	503	-	.	ID="RND-6_FAMILY-6109";Tend="975";Tstart="684";shortTE="F";uid="5aec90e0-6d7e-4772-a979-35ed8567aee3"
Mc10147	RepeatMasker	Unknown	7082	8107	6708	+	.	ID="RND-6_FAMILY-6967";Tend="1301";Tstart="272";shortTE="F";uid="65a55195-92d6-459d-804e-9959bc04a917"
Mc10147	RepeatMasker	Unknown	16	358	2992	-	.	ID="RND-5_FAMILY-9632";Tend="1211";Tstart="871";shortTE="F";uid="957afee3-d022-4b69-915f-01f201af2f96"
Mc10148	RepeatMasker	Unknown	5022	5292	592	+	.	ID="RND-1_FAMILY-88";Tend="240";Tstart="1";shortTE="F";uid="6009ad18-a0cc-445c-8ce0-b3a4753f1e39"
Mc10148	RepeatMasker	Unknown	7210	8014	2211	-	.	ID="RND-6_FAMILY-707";Tend="1153";Tstart="392";shortTE="F";uid="bce1b114-774c-4941-a7ad-6c8d71bfc3df"
Mc10148	RepeatMasker	DNA	2223	2583	1509	-	.	ID="TTAA3B_AP";Tend="436";Tstart="1";shortTE="F";uid="3ae129f5-e3eb-4a41-82b2-866ef0b6db58"
Mc10148	RepeatMasker	Unknown	61	249	563	-	.	ID="RND-6_FAMILY-10410";Tend="1007";Tstart="862";shortTE="F";uid="500f4cd2-da8c-4a5e-a2c2-299fdf383f5a"
Mc10148	RepeatMasker	LINE/R1	4919	5050	512	-	.	ID="RND-1_FAMILY-41";Tend="183";Tstart="60";shortTE="F";uid="8d263e8e-d5ab-4c78-bf26-6f44ff23a9f1"
Mc10149	RepeatMasker	DNA/TcMar-m44	8298	8433	784	+	.	ID="marinern-1b_ap";Tend="244";Tstart="120";shortTE="F";uid="f2a813e8-2011-4d1f-9bc9-17f4a4d7f755"
Mc10149	RepeatMasker	DNA/TcMar-m44	8210	8326	490	-	.	ID="mariner-2_ap";Tend="2267";Tstart="2179";shortTE="F";uid="3aeba3ee-3302-4cfd-98cc-777a16125cb2"
Mc1015	RepeatMasker	DNA	17847	18234	1512	+	.	ID="DNA4-2_AP";Tend="456";Tstart="1";shortTE="F";uid="a8721f34-8dff-4de3-bf79-799c8a26e91f"
Mc1015	RepeatMasker	DNA	44346	44899	4318	+	.	ID="RND-6_FAMILY-2125";Tend="1458";Tstart="924";shortTE="F";uid="dc12ac44-3c4b-4ae4-8097-90b3afab5dd3"
Mc1015	RepeatMasker	Unknown	50784	50941	472	+	.	ID="RND-5_FAMILY-867";Tend="1188";Tstart="977";shortTE="F";uid="5af706d6-4322-4ed3-ab06-a2e6ae49b5d3"
Mc1015	RepeatMasker	DNA/MULE-MuDR	27301	27527	588	+	.	ID="MUDR3X_AP";Tend="1919";Tstart="1688";shortTE="F";uid="f4fec854-aa87-4fba-ae7b-d1384b0240fe"
Mc1015	RepeatMasker	Retroposon?	15735	15933	465	+	.	ID="SINE2-1_AP";Tend="1083";Tstart="885";shortTE="F";uid="a488303f-53ba-45ff-a45c-8cc24cae179e"
Mc1015	RepeatMasker	Unknown	10005	10149	688	-	.	ID="RND-5_FAMILY-5121";Tend="1134";Tstart="994";shortTE="F";uid="0c05d9c5-aaf1-417a-b0ae-14918bcc85e4"
Mc1015	RepeatMasker	Unknown	50955	51530	3395	-	.	ID="RND-6_FAMILY-8376";Tend="1487";Tstart="938";shortTE="F";uid="409d2336-880c-4a39-b0c5-0fd02dd2a7b8"
Mc10150	RepeatMasker	LINE/RTE-BovB	6619	6793	415	+	.	ID="RND-6_FAMILY-33131";Tend="670";Tstart="486";shortTE="F";uid="e40b3af3-3e09-428c-a523-358f0e702543"
Mc10150	RepeatMasker	Unknown	499	954	1376	+	.	ID="RND-6_FAMILY-11897";Tend="1394";Tstart="1000";shortTE="F";uid="3c33510e-c224-4c6f-bfa2-0b5b7b18b682"
Mc10150	RepeatMasker	Unknown	1127	1632	1911	+	.	ID="RND-6_FAMILY-11897";Tend="1885";Tstart="1387";shortTE="F";uid="1bf3e123-783e-4e47-8974-c0a5854bf4c8"
Mc10150	RepeatMasker	DNA/hAT	7988	8335	2772	-	.	ID="RND-6_FAMILY-11622";Tend="1111";Tstart="766";shortTE="F";uid="3c5d149f-534c-42a0-8083-868baaf335cd"
Mc10150	RepeatMasker	Unknown	8351	8724	422	-	.	ID="RND-5_FAMILY-7215";TEgroup="ctg_10150%7CRND-5_FAMILY-7215%7C1";Tend="1764";Tstart="1484";shortTE="T";uid="380118c9-b823-49df-bd60-963e8c4d62fd"
Mc10151	RepeatMasker	DNA/MULE-MuDR	7937	9145	1047	+	.	ID="MUDR7X_AP";Tend="1656";Tstart="445";shortTE="F";uid="034f0417-895d-4d93-bffd-4f10261a90d1"
Mc10151	RepeatMasker	DNA/hAT-Tip100	2836	3130	2418	+	.	ID="RND-6_FAMILY-5381";Tend="1095";Tstart="801";shortTE="F";uid="ee398a3d-cb66-4ba2-b2ba-bac357d6e533"
Mc10151	RepeatMasker	Unknown	9503	9677	585	+	.	ID="RND-6_FAMILY-3560";Tend="937";Tstart="764";shortTE="F";uid="7aba3e57-c44e-4fd0-aa7e-e214f357acc7"
Mc10151	RepeatMasker	DNA	10129	10710	2303	+	.	ID="RND-6_FAMILY-5583";Tend="1184";Tstart="700";shortTE="F";uid="1ed2f1b5-001e-4a4f-863c-c19ce1491922"
Mc10151	RepeatMasker	DNA/MULE-MuDR	7272	7713	1369	+	.	ID="rnd-6_family-15673";Tend="920";Tstart="452";shortTE="F";uid="8c6db893-a2e7-419e-8295-b96e685cd457"
Mc10151	RepeatMasker	DNA/MULE-MuDR	8440	9654	6878	-	.	ID="RND-6_FAMILY-15673";Tend="1853";Tstart="596";shortTE="F";uid="85a7caf7-0a9e-4a20-8a13-162c87ea39a4"
Mc10151	RepeatMasker	DNA	5356	6168	1305	-	.	ID="DNA4-2_AP";Tend="769";Tstart="1";shortTE="F";uid="4d04006e-f094-4ae9-b3f4-6ccb4f5e07b6"
Mc10152	RepeatMasker	DNA/Ginger-1	3939	4281	1092	+	.	ID="rnd-6_family-2746";Tend="1576";Tstart="364";shortTE="F";uid="698d1678-afd2-472a-a481-76988cf10a07"
Mc10152	RepeatMasker	LINE/I-Jockey	8279	8711	635	+	.	ID="VINGI-33_LMI";Tend="994";Tstart="559";shortTE="F";uid="329db025-023c-4a61-8686-cfc2d1003f85"
Mc10152	RepeatMasker	Retroposon?	3636	4342	3152	-	.	ID="SINE2-1_AP";Tend="1409";Tstart="688";shortTE="F";uid="1c1157a4-7ed9-45de-852b-9468a163603e"
Mc10152	RepeatMasker	DNA/hAT-Tip100	4450	4994	1524	-	.	ID="HAT-N16_AP";Tend="615";Tstart="74";shortTE="F";uid="c878c250-0178-4d29-b14f-e560dfccc93e"
Mc10153	RepeatMasker	DNA/TcMar-Tc1	8212	8340	437	+	.	ID="MARINER-N22_AG";Tend="1316";Tstart="1185";shortTE="F";uid="51c15dc4-5257-4613-ac6c-c1342056049c"
Mc10154	RepeatMasker	DNA/MULE-NOF	1	162	875	+	.	ID="RND-6_FAMILY-10783";Tend="1213";Tstart="1036";shortTE="F";uid="d50100bc-1cff-4743-8422-0c26f8ec0314"
Mc10154	RepeatMasker	DNA/Ginger-1	7588	8710	8443	+	.	ID="RND-6_FAMILY-13505";Tend="1678";Tstart="558";shortTE="F";uid="7ef9bbdf-cf6e-4a66-82d9-1c14af0deff3"
Mc10154	RepeatMasker	DNA/hAT-Tip100	6221	6330	405	+	.	ID="RND-6_FAMILY-6294";Tend="1169";Tstart="1060";shortTE="F";uid="32573b36-67ca-45d8-a9b6-96f471c65ae0"
Mc10154	RepeatMasker	Unknown	6936	7323	1451	-	.	ID="RND-1_FAMILY-141";Tend="1358";Tstart="953";shortTE="F";uid="e53c3057-c1cd-487c-a9f8-b0eef86c8046"
Mc10154	RepeatMasker	DNA/TcMar-m44	1408	1790	658	-	.	ID="RND-4_FAMILY-1477";Tend="401";Tstart="55";shortTE="F";uid="c8a77ba3-1d2f-4c67-b849-22f1e518e86c"
Mc10154	RepeatMasker	DNA	926	1262	1849	-	.	ID="RND-6_FAMILY-3972";Tend="675";Tstart="351";shortTE="F";uid="357093b5-e491-4512-b053-a36f07ee3af7"
Mc10154	RepeatMasker	Retroposon?	7339	7594	770	-	.	ID="SINE2-1_AP";Tend="371";Tstart="80";shortTE="F";uid="e179461c-0ac5-4196-8007-4684281b19de"
Mc10155	RepeatMasker	LINE/I-Jockey	2764	5690	2999	+	.	ID="VINGI-1_APIS";Tend="3009";Tstart="191";shortTE="F";uid="3f17adbc-bf20-4380-8c93-6312abd24781"
Mc10155	RepeatMasker	DNA/hAT-Tip100	1519	1803	1635	+	.	ID="RND-5_FAMILY-1688";Tend="798";Tstart="514";shortTE="F";uid="a7c553ed-ef09-40fb-bc2e-1f2f4cb686bf"
Mc10155	RepeatMasker	DNA/Ginger-1	5691	5878	1061	+	.	ID="RND-6_FAMILY-13505";Tend="2257";Tstart="2086";shortTE="F";uid="a8fe69fd-d08e-4438-9801-f0fb38c013fa"
Mc10155	RepeatMasker	Unknown	40	158	748	+	.	ID="RND-6_FAMILY-5429";Tend="1749";Tstart="1631";shortTE="F";uid="28547173-3e74-4e81-a49a-3ef009cba48e"
Mc10155	RepeatMasker	Retroposon?	862	1232	459	+	.	ID="RND-6_FAMILY-16610";Tend="986";Tstart="614";shortTE="F";uid="c336a526-a48e-4418-959a-2cf0adca46be"
Mc10155	RepeatMasker	DNA/Ginger-1	1223	1542	2546	+	.	ID="RND-6_FAMILY-2746";Tend="614";Tstart="295";shortTE="F";uid="5733c3d3-5a13-4460-a391-b75acf5bf304"
Mc10155	RepeatMasker	DNA/Ginger-1	5871	5985	488	+	.	ID="RND-1_FAMILY-4";Tend="2491";Tstart="2384";shortTE="F";uid="7e14e397-7fc7-4c6c-9cd5-98f34b847752"
Mc10155	RepeatMasker	DNA/Kolobok-E	1800	2046	1237	+	.	ID="KOLOBOKE-2_AP";Tend="2137";Tstart="1877";shortTE="F";uid="417bee1d-9143-43bd-9936-70150e3669ea"
Mc10155	RepeatMasker	DNA/Ginger-1	2031	2600	2572	+	.	ID="RND-6_FAMILY-13505";TEgroup="ctg_10155%7CRND-6_FAMILY-13505%7C1";Tend="2098";Tstart="546";shortTE="F";uid="33e631ac-8c35-4cae-a805-79dbc6f202db"
Mc10155	RepeatMasker	Retroposon?	6278	7858	794	+	.	ID="RND-6_FAMILY-16610";TEgroup="ctg_10155%7CRND-6_FAMILY-16610%7C1";Tend="1599";Tstart="153";shortTE="F";uid="db16215e-8f4c-4fc7-8587-14361b1347ba"
Mc10155	RepeatMasker	Retroposon?	1804	2042	1035	-	.	ID="SINE2-2_AP";Tend="1262";Tstart="653";shortTE="F";uid="f6d172dd-54f9-4889-8c3c-5266ad3dc576"
Mc10155	RepeatMasker	DNA/Kolobok-E	8060	8710	2693	-	.	ID="KOLOBOKE-2_AP";Tend="2211";Tstart="1522";shortTE="F";uid="9580f16a-917e-4e5a-98f3-1b65f897c477"
Mc10155	RepeatMasker	Retroposon?	1228	1518	1035	-	.	ID="SINE2-2_AP";Tend="1998";Tstart="1263";shortTE="F";uid="77dc437c-4f80-4a0a-abab-e68a753eb7ba"
Mc10155	RepeatMasker	DNA/Kolobok-E	5696	5939	929	-	.	ID="KOLOBOKE-4_AP";Tend="2692";Tstart="2468";shortTE="F";uid="fe658966-3982-4cee-ab5f-23ef0fda7c39"
Mc10155	RepeatMasker	DNA/Kolobok-E	1543	1759	1533	-	.	ID="KOLOBOKE-3_AP";Tend="2171";Tstart="1629";shortTE="F";uid="ccaa6da7-9a83-48b0-947c-d137fcc11237"
Mc10156	RepeatMasker	LINE/I	3576	4342	851	+	.	ID="RND-5_FAMILY-3623";Tend="1434";Tstart="693";shortTE="F";uid="160cf9a8-5e58-4a65-bd92-028dd7877268"
Mc10156	RepeatMasker	LINE/I	2305	3140	3062	+	.	ID="RND-6_FAMILY-20110";Tend="1545";Tstart="833";shortTE="F";uid="5d194da4-fd8c-4209-ba8f-b183a6580ce3"
Mc10156	RepeatMasker	DNA/MULE-MuDR	66	374	915	+	.	ID="RND-5_FAMILY-143";Tend="1230";Tstart="937";shortTE="F";uid="bfd555f5-b65f-4703-8c02-23a57cdd6c76"
Mc10156	RepeatMasker	DNA/hAT-Charlie	3156	3468	1072	-	.	ID="HAT-N11_AP";TEgroup="ctg_10156%7CHAT-N11_AP%7C1";Tend="631";Tstart="1";shortTE="F";uid="f25e3f3e-34af-42e7-a367-c9584fcfe523"
Mc10157	RepeatMasker	Unknown	7642	7832	803	+	.	ID="RND-5_FAMILY-1298";Tend="196";Tstart="1";shortTE="F";uid="d1fbbfa5-28d2-40d9-9589-e1ef3b96fcb6"
Mc10157	RepeatMasker	Unknown	1250	1769	3399	+	.	ID="RND-5_FAMILY-1436";Tend="1438";Tstart="906";shortTE="F";uid="7394fbf8-ee57-4968-8365-f1022d6c0848"
Mc10158	RepeatMasker	DNA/hAT-Tip100	4314	4612	609	+	.	ID="RND-6_FAMILY-1733";Tend="331";Tstart="26";shortTE="F";uid="92381765-5d3b-4cd3-bdc9-40aa10962a5e"
Mc10158	RepeatMasker	DNA/PIF-Harbinger	3123	3803	2076	-	.	ID="HARB-1_AP";Tend="674";Tstart="1";shortTE="F";uid="62fad797-d55c-4ef2-9209-7fb03e8f067e"
Mc10158	RepeatMasker	DNA/Sola-1	868	1750	3056	-	.	ID="sola1-7_ap";Tend="402";Tstart="1";shortTE="F";uid="b001914f-f81c-4a5a-aba9-deb22e6dd083"
Mc10158	RepeatMasker	DNA/hAT-Ac	1	427	2267	-	.	ID="RND-5_FAMILY-5670";Tend="1067";Tstart="650";shortTE="F";uid="d47c69f4-bff2-4346-b954-c3b3d7f5024a"
Mc10158	RepeatMasker	DNA/P	8139	8386	2218	-	.	ID="RND-6_FAMILY-1927";Tend="251";Tstart="4";shortTE="F";uid="01c72f64-dc83-4c8e-a817-8cd4db56b3dc"
Mc10158	RepeatMasker	DNA	4619	5318	2918	-	.	ID="DNA4-1_AP";Tend="822";Tstart="34";shortTE="F";uid="c6d459df-723c-45e0-97e9-e8f597b140fd"
Mc10159	RepeatMasker	LINE/CR1	11333	12280	519	+	.	ID="RND-6_FAMILY-4623";TEgroup="ctg_10159%7CRND-6_FAMILY-4623%7C1";Tend="919";Tstart="61";shortTE="F";uid="211f774e-fb52-445e-a556-f7416ba454b6"
Mc10159	RepeatMasker	LINE/I-Jockey	12632	13426	1897	-	.	ID="RND-6_FAMILY-1113";Tend="1276";Tstart="462";shortTE="F";uid="1836b599-6cb0-4fc7-80bd-e626e09fc453"
Mc10159	RepeatMasker	LINE/CR1	3317	3611	441	-	.	ID="CR1-3_TCA";Tend="4217";Tstart="3917";shortTE="F";uid="904d598b-874d-4d91-ba6b-22aceb0c5db4"
Mc10159	RepeatMasker	LTR/Gypsy	3850	5007	1687	-	.	ID="RND-5_FAMILY-1017";Tend="1358";Tstart="242";shortTE="F";uid="6943cd77-a15b-413c-9d1e-0d214622fdcf"
Mc1016	RepeatMasker	Unknown	5690	5999	534	+	.	ID="RND-5_FAMILY-3279";Tend="623";Tstart="296";shortTE="F";uid="7c967f15-50e4-45c0-abf7-2295a6e9df70"
Mc1016	RepeatMasker	Unknown	49394	49560	526	+	.	ID="RND-6_FAMILY-1006";Tend="1549";Tstart="1217";shortTE="F";uid="2470743c-4eee-4c66-821b-0adf51ee40dd"
Mc1016	RepeatMasker	Unknown	6018	6211	578	+	.	ID="RND-6_FAMILY-19178";Tend="1209";Tstart="1018";shortTE="F";uid="27c65075-8883-4bf4-af32-484a1eaacdfb"
Mc1016	RepeatMasker	DNA/MULE-MuDR	49594	49932	534	+	.	ID="MUDR4X_AP";Tend="2278";Tstart="1902";shortTE="F";uid="56146ec1-8ceb-4077-9c6c-53547467721d"
Mc1016	RepeatMasker	DNA	24691	25416	1350	+	.	ID="DNA4-2_AP";Tend="757";Tstart="1";shortTE="F";uid="2c831351-7d98-40a0-8b5d-b0a306ceb70f"
Mc1016	RepeatMasker	DNA/hAT-hATm	20638	20920	551	+	.	ID="HAT-4C_AP";Tend="288";Tstart="10";shortTE="F";uid="e08a1a1c-8e9d-4593-8806-b539002a0987"
Mc1016	RepeatMasker	DNA	12316	13059	1539	+	.	ID="DNA4-2_AP";Tend="769";Tstart="4";shortTE="F";uid="0621968d-d495-4de3-adb3-7947d7abc274"
Mc1016	RepeatMasker	DNA	32181	32384	488	-	.	ID="rnd-6_family-6648";Tend="1185";Tstart="991";shortTE="F";uid="6c911838-00ea-444f-bcb3-79653c86500a"
Mc1016	RepeatMasker	DNA/MULE-NOF	51203	51534	732	-	.	ID="REHAVKUS1_AP";Tend="4934";Tstart="4604";shortTE="F";uid="8238303a-72aa-4d8b-8f2b-ebde2da5b754"
Mc1016	RepeatMasker	Unknown	2427	2765	1553	-	.	ID="RND-5_FAMILY-8373";Tend="1118";Tstart="825";shortTE="F";uid="c63d2748-1db1-45c1-b0c2-9216f1500c39"
Mc1016	RepeatMasker	Unknown	13829	13998	1425	-	.	ID="RND-6_FAMILY-5847";Tend="1085";Tstart="916";shortTE="F";uid="f622d74a-741b-41fd-a65b-f02ed5c91e29"
Mc1016	RepeatMasker	DNA/TcMar?	34703	34891	605	-	.	ID="RND-5_FAMILY-2433";TEgroup="ctg_1016%7CRND-5_FAMILY-2433%7C1";Tend="1438";Tstart="796";shortTE="T";uid="227beb67-8004-4527-9379-8133ff6cfb2c"
Mc1016	RepeatMasker	Unknown	49469	49593	441	-	.	ID="RND-5_FAMILY-8227";Tend="558";Tstart="434";shortTE="F";uid="382c5405-96c1-41a6-9c00-99b4ac1587e7"
Mc10160	RepeatMasker	DNA/hAT-Charlie	4822	5071	754	+	.	ID="rnd-6_family-11141";Tend="1283";Tstart="1156";shortTE="F";uid="2abf760c-7be0-4b11-94b5-7feebc3b3109"
Mc10160	RepeatMasker	Unknown	228	457	1555	+	.	ID="RND-6_FAMILY-89";Tend="1156";Tstart="925";shortTE="F";uid="59bbdb9f-99bc-4c13-95ea-bdd7fca52869"
Mc10160	RepeatMasker	Retroposon?	796	2114	3427	-	.	ID="SINE2-1_AP";Tend="1761";Tstart="435";shortTE="F";uid="e66c7cd3-d82c-4f1c-835e-bde5dd587bc5"
Mc10161	RepeatMasker	DNA/hAT-Blackjack	4223	4770	3272	+	.	ID="RND-6_FAMILY-8815";Tend="1307";Tstart="682";shortTE="F";uid="b4529939-2f70-4357-b696-e1617c350262"
Mc10161	RepeatMasker	DNA/hAT-Tip100	4905	5306	1402	+	.	ID="RND-5_FAMILY-3774";Tend="1321";Tstart="888";shortTE="F";uid="933ed26b-7886-4b14-92ce-faf892946617"
Mc10161	RepeatMasker	Unknown	1	245	2078	+	.	ID="RND-6_FAMILY-3054";Tend="1139";Tstart="895";shortTE="F";uid="e3eab035-93c4-4caa-beab-7d7014fd217d"
Mc10161	RepeatMasker	DNA/hAT-Ac	8851	9112	961	-	.	ID="RND-6_FAMILY-1001";Tend="1544";Tstart="1203";shortTE="F";uid="1e9888a8-2c3c-4a57-b9fa-80b341f16198"
Mc10161	RepeatMasker	Unknown	247	417	528	-	.	ID="RND-1_FAMILY-79";Tend="1108";Tstart="849";shortTE="F";uid="2b5d5970-9437-46ec-ac33-906087546441"
Mc10161	RepeatMasker	LINE/RTE-BovB	704	1573	6402	-	.	ID="RND-6_FAMILY-3873";Tend="1188";Tstart="360";shortTE="F";uid="85ce6147-9917-4239-af10-4a662df1c95f"
Mc10161	RepeatMasker	LINE/RTE-BovB	2010	2760	615	-	.	ID="RND-6_FAMILY-33131";Tend="4983";Tstart="4173";shortTE="F";uid="f2e666c1-fd13-4282-b771-c049f046acb8"
Mc10161	RepeatMasker	Unknown	3142	3344	658	-	.	ID="RND-6_FAMILY-7104";Tend="1329";Tstart="1134";shortTE="F";uid="dc548f61-cbb1-4c1b-a1ff-0ec8809e8e34"
Mc10161	RepeatMasker	DNA/hAT-hATm	8516	8725	1375	-	.	ID="HAT-5_AP";Tend="3133";Tstart="2911";shortTE="F";uid="b16fddda-e5be-4157-8093-84c8e67ac8b8"
Mc10162	RepeatMasker	DNA/P	8307	8444	567	+	.	ID="RND-6_FAMILY-7633";Tend="2578";Tstart="2443";shortTE="F";uid="1a8a9f41-d330-4c3d-97b3-ab9a14e362ac"
Mc10162	RepeatMasker	DNA/MULE-MuDR	13790	14237	1471	+	.	ID="RND-6_FAMILY-5996";Tend="1470";Tstart="952";shortTE="F";uid="a2897638-5154-443a-9aad-a14cf6a2eb4f"
Mc10162	RepeatMasker	DNA/P	16094	19200	2993	+	.	ID="rnd-6_family-7633";Tend="3336";Tstart="98";shortTE="F";uid="fbf66328-5074-4ed6-b0d0-7551657e19f2"
Mc10162	RepeatMasker	DNA/hAT-Tip100	1939	2077	914	+	.	ID="RND-6_FAMILY-4788";Tend="486";Tstart="347";shortTE="F";uid="727f1a25-7cd4-48ca-b81f-22f7ddfabebe"
Mc10162	RepeatMasker	DNA/MULE-MuDR	13196	13391	897	+	.	ID="RND-6_FAMILY-5996";Tend="962";Tstart="695";shortTE="F";uid="30c5bd06-182c-4b3b-9627-0f778ca6c095"
Mc10162	RepeatMasker	Unknown	11658	11799	563	+	.	ID="RND-5_FAMILY-867";Tend="1050";Tstart="902";shortTE="F";uid="05de1853-fd29-4da1-b436-5d374d370699"
Mc10162	RepeatMasker	LINE/RTE-BovB	19294	19620	2419	-	.	ID="RND-6_FAMILY-1864";Tend="1117";Tstart="807";shortTE="F";uid="4f718ad5-990c-4534-aec4-79868134f4d5"
Mc10162	RepeatMasker	DNA/hAT-Charlie	2405	2633	858	-	.	ID="RND-6_FAMILY-16251";Tend="1469";Tstart="1239";shortTE="F";uid="7fee3928-14ee-4b33-9094-bba2acadd74c"
Mc10162	RepeatMasker	DNA/hAT-Charlie	1560	1868	1074	-	.	ID="HAT-N11_AP";TEgroup="ctg_10162%7CHAT-N11_AP%7C1";Tend="631";Tstart="1";shortTE="F";uid="8a0306d2-0ed9-4484-9a29-b4d700dc1e5b"
Mc10162	RepeatMasker	Unknown	2109	2255	740	-	.	ID="RND-1_FAMILY-141";Tend="1064";Tstart="924";shortTE="F";uid="e903a909-8805-4303-bbc9-ab47a894f1b1"
Mc10162	RepeatMasker	DNA	12430	12598	640	-	.	ID="ttaa3b_ap";Tend="195";Tstart="33";shortTE="F";uid="1b35575b-b581-4bff-bab5-c35cafe42471"
Mc10162	RepeatMasker	DNA/MULE-NOF	28	198	431	-	.	ID="RND-6_FAMILY-14259";Tend="817";Tstart="645";shortTE="F";uid="daf79f9a-5c41-48e2-ae65-6627da4333ba"
Mc10162	RepeatMasker	Unknown	2667	2777	797	-	.	ID="RND-5_FAMILY-651";Tend="1062";Tstart="953";shortTE="F";uid="fb8c0f50-367e-4dfe-9a04-ce3a87c9a5eb"
Mc10162	RepeatMasker	Unknown	2246	2398	952	-	.	ID="RND-5_FAMILY-651";Tend="1211";Tstart="1061";shortTE="F";uid="43dcbf97-85a0-4267-816c-95c9b5bacd1f"
Mc10162	RepeatMasker	Retroposon?	10704	10972	793	-	.	ID="SINE2-1_AP";Tend="1034";Tstart="766";shortTE="F";uid="cc607f23-af00-41df-93c3-142f35bc45dc"
Mc10163	RepeatMasker	DNA	1368	1549	791	-	.	ID="RND-6_FAMILY-24848";Tend="677";Tstart="489";shortTE="F";uid="ae68163c-d83f-4af0-bba9-456edd1ca0e3"
Mc10163	RepeatMasker	DNA/hAT-Charlie	686	1037	1766	-	.	ID="RND-1_FAMILY-65";Tend="1256";Tstart="919";shortTE="F";uid="b5197cb1-b6cc-43f0-846b-fa49bc31b5ac"
Mc10163	RepeatMasker	Unknown	306	505	1521	-	.	ID="RND-6_FAMILY-11294";Tend="1172";Tstart="962";shortTE="F";uid="6d8a7b49-a7e8-4f94-8504-6f15579b2e6a"
Mc10163	RepeatMasker	DNA/hAT-Tip100	8706	9100	1236	-	.	ID="DNA8-107_AP";Tend="493";Tstart="103";shortTE="F";uid="e913804b-74d5-41cb-98c0-e187c8c02de0"
Mc10164	RepeatMasker	Unknown	8287	8498	855	+	.	ID="RND-5_FAMILY-4508";Tend="1433";Tstart="1213";shortTE="F";uid="af27fb81-70e9-4ad8-bfc1-9091553b849b"
Mc10164	RepeatMasker	Unknown	3332	4110	2586	+	.	ID="RND-1_FAMILY-129";Tend="1575";Tstart="873";shortTE="F";uid="dbcf6804-298e-475d-88f8-a029c6b82d29"
Mc10164	RepeatMasker	Unknown	7578	7761	919	+	.	ID="RND-5_FAMILY-4508";Tend="1050";Tstart="878";shortTE="F";uid="354b5d55-116c-4833-81ae-e0663c273d26"
Mc10164	RepeatMasker	DNA/hAT-Charlie	1664	3180	6751	-	.	ID="RND-6_FAMILY-11173";Tend="1814";Tstart="436";shortTE="F";uid="5ba3579d-8a17-4e9e-9dc4-b86f25163616"
Mc10164	RepeatMasker	Unknown	3442	4710	2006	-	.	ID="RND-1_FAMILY-221";Tend="1570";Tstart="579";shortTE="F";uid="aa3481e3-9d50-49f1-8323-9f874b6f0b83"
Mc10164	RepeatMasker	DNA	6101	6647	1594	-	.	ID="DNA4-2_AP";Tend="769";Tstart="1";shortTE="F";uid="cd1cec6c-dfb7-421c-a502-bdca77477784"
Mc10165	RepeatMasker	DNA/Ginger-1	8354	8708	2805	+	.	ID="RND-1_FAMILY-4";Tend="1080";Tstart="723";shortTE="F";uid="1c4fc9fb-8325-40ba-981d-d876a1ffedb7"
Mc10166	RepeatMasker	LINE/I	3587	4354	855	+	.	ID="RND-1_FAMILY-327";Tend="1327";Tstart="592";shortTE="F";uid="54ffaddf-c687-4c28-88b4-a13c026f3ec2"
Mc10166	RepeatMasker	DNA/MULE-MuDR	67	375	951	+	.	ID="RND-5_FAMILY-143";Tend="1230";Tstart="937";shortTE="F";uid="2658b885-d89c-448b-82cc-cf56b9876fe2"
Mc10166	RepeatMasker	LINE/I	2308	3142	3080	+	.	ID="RND-6_FAMILY-20110";Tend="1545";Tstart="833";shortTE="F";uid="42412aa4-6188-40bf-9d95-6578e410a819"
Mc10166	RepeatMasker	DNA/hAT-Charlie	3158	3470	1027	-	.	ID="HAT-N11_AP";TEgroup="ctg_10166%7CHAT-N11_AP%7C1";Tend="631";Tstart="1";shortTE="F";uid="61c11092-f482-4655-86b9-eb9c704e6324"
Mc10166	RepeatMasker	DNA/Ginger	1	109	522	-	.	ID="RND-5_FAMILY-2916";Tend="463";Tstart="352";shortTE="F";uid="44fbbec0-e083-4e3c-ae24-00e6a9d363bb"
Mc10167	RepeatMasker	Unknown	3634	3840	1092	+	.	ID="RND-1_FAMILY-15";Tend="1412";Tstart="1183";shortTE="F";uid="c975b06f-ff7b-47f2-b992-b53e969530f8"
Mc10167	RepeatMasker	Unknown	8585	8981	1843	-	.	ID="RND-6_FAMILY-49139";Tend="1337";Tstart="858";shortTE="F";uid="95b51c71-eae8-433c-ac0e-fdd1f068466d"
Mc10167	RepeatMasker	Unknown	3200	3373	491	-	.	ID="RND-6_FAMILY-12908";Tend="739";Tstart="548";shortTE="F";uid="3b27a966-5d9a-4cef-b144-a6c0187adbfa"
Mc10167	RepeatMasker	Unknown	3380	3510	481	-	.	ID="RND-6_FAMILY-7379";Tend="944";Tstart="812";shortTE="F";uid="c3aff496-225e-4ffe-9c21-f73bc4bb42e1"
Mc10167	RepeatMasker	Unknown	4634	4841	649	-	.	ID="RND-6_FAMILY-7379";Tend="782";Tstart="604";shortTE="F";uid="9c0fb12b-9e63-4617-8c6d-d74521897f0a"
Mc10167	RepeatMasker	DNA/hAT-hAT19	160	373	1202	-	.	ID="RND-6_FAMILY-3780";Tend="1791";Tstart="1586";shortTE="F";uid="7f604125-0985-4c7a-a899-34dd77cd16e5"
Mc10167	RepeatMasker	DNA/hAT-Charlie	3833	4463	4234	-	.	ID="RND-5_FAMILY-1342";Tend="1529";Tstart="900";shortTE="F";uid="a1f5fe69-f783-4ea7-b9e6-494978dba581"
Mc10168	RepeatMasker	DNA/MULE-MuDR	7626	7805	425	+	.	ID="MUDR2X_AP";Tend="251";Tstart="85";shortTE="F";uid="4823c278-95ee-48f3-ad35-6875eee25b4a"
Mc10168	RepeatMasker	DNA/Ginger-1	3600	3895	1709	+	.	ID="RND-6_FAMILY-2746";Tend="607";Tstart="268";shortTE="F";uid="58f03df6-3cf4-48d4-8ac6-1da6a8b7d0fe"
Mc10168	RepeatMasker	DNA	2501	2627	803	+	.	ID="DNA3-4_AP";Tend="127";Tstart="1";shortTE="F";uid="087fad7c-3ffa-4d5e-a83d-8e1a123477dd"
Mc10168	RepeatMasker	DNA/hAT-Tip100	3879	4068	1109	+	.	ID="RND-5_FAMILY-1688";Tend="701";Tstart="514";shortTE="F";uid="4aa0b464-bb81-494f-81ce-7498e444fb46"
Mc10168	RepeatMasker	DNA/hAT-hATm	8356	8462	709	+	.	ID="RND-6_FAMILY-17271";Tend="981";Tstart="874";shortTE="F";uid="d4331241-80a1-4f20-87fd-da522cc7747d"
Mc10168	RepeatMasker	Retroposon?	1	805	4831	-	.	ID="SINE2-1_AP";Tend="841";Tstart="1";shortTE="F";uid="f8b99fa9-8097-4e36-9e40-0edf3f3ca4ab"
Mc10168	RepeatMasker	DNA/Kolobok-E	3555	3878	1659	-	.	ID="rnd-6_family-22667";Tend="1324";Tstart="936";shortTE="F";uid="4103bdbe-84c2-4ec8-95be-519f3cdad901"
Mc10168	RepeatMasker	DNA/hAT	6719	7635	5317	-	.	ID="RND-5_FAMILY-2889";Tend="1476";Tstart="608";shortTE="F";uid="df9164b8-8247-4f7c-9df1-7a89085740e0"
Mc10169	RepeatMasker	Unknown	5204	5619	2390	+	.	ID="RND-1_FAMILY-32";Tend="1323";Tstart="860";shortTE="F";uid="525c73f5-8fff-4f9c-9894-9c566cc33aaa"
Mc10169	RepeatMasker	DNA/Kolobok-E	8591	8703	588	-	.	ID="KOLOBOKE-2_AP";Tend="2222";Tstart="2110";shortTE="F";uid="3feddf9f-4684-43db-832e-2351eaf03f74"
Mc10169	RepeatMasker	DNA/Kolobok-E	5552	5787	595	-	.	ID="RND-6_FAMILY-12898";Tend="1770";Tstart="1542";shortTE="F";uid="f7a0c3a8-a210-4f3d-ba51-7361c5cef93c"
Mc10169	RepeatMasker	Unknown	2101	2232	571	-	.	ID="RND-6_FAMILY-31583";Tend="744";Tstart="618";shortTE="F";uid="ffbfec36-ee03-455b-8be6-af3c4d19d8ce"
Mc10169	RepeatMasker	Unknown	297	492	1198	-	.	ID="RND-4_FAMILY-2579";Tend="1096";Tstart="899";shortTE="F";uid="65510b2a-f434-4641-a3ec-9f681503d8fc"
Mc1017	RepeatMasker	DNA/Ginger-1	30409	30593	474	+	.	ID="RND-6_FAMILY-13505";Tend="710";Tstart="529";shortTE="F";uid="2e289fb2-4693-4b1f-996f-1cb5e29c6196"
Mc1017	RepeatMasker	DNA/Kolobok-E	38547	38760	461	+	.	ID="KOLOBOKE-2_AP";Tend="1347";Tstart="1123";shortTE="F";uid="66ebdd6f-a52e-4b5d-8615-8bcf05285cc7"
Mc1017	RepeatMasker	DNA	6244	6510	568	+	.	ID="ttaa3b_ap";Tend="363";Tstart="88";shortTE="F";uid="90aa0047-58c6-4277-b99e-56f5cb0fb439"
Mc1017	RepeatMasker	DNA	49582	49791	995	+	.	ID="DNA-TTAA-1_AP";Tend="423";Tstart="197";shortTE="F";uid="e0e69e95-f178-4a60-bef3-485b865b914d"
Mc10170	RepeatMasker	DNA/hAT	44	383	2652	+	.	ID="RND-5_FAMILY-4218";Tend="1414";Tstart="1067";shortTE="F";uid="80cc1a5f-c015-481c-b0fc-1b5667e5e8e0"
Mc10170	RepeatMasker	DNA/Ginger	5812	6158	1931	+	.	ID="RND-5_FAMILY-2916";Tend="2070";Tstart="1732";shortTE="F";uid="83acb022-19fe-47d8-9c00-1f786b88d22b"
Mc10170	RepeatMasker	Unknown	8379	8703	1032	+	.	ID="RND-1_FAMILY-259";Tend="727";Tstart="356";shortTE="F";uid="1d4e3dd5-e236-40b7-b4df-ba88bc2b3cdf"
Mc10170	RepeatMasker	LINE/RTE-BovB	649	977	404	-	.	ID="RTE-4_LMI";Tend="880";Tstart="529";shortTE="F";uid="b0674e7d-6958-43b4-b120-6c098aeddbda"
Mc10170	RepeatMasker	DNA/Ginger-1	4380	6068	12269	-	.	ID="RND-1_FAMILY-4";Tend="2471";Tstart="751";shortTE="F";uid="34bca558-b89d-4f30-935b-ab671b449ada"
Mc10170	RepeatMasker	DNA/hAT-Tip100	6997	7437	937	-	.	ID="RND-6_FAMILY-2806";Tend="1576";Tstart="1155";shortTE="F";uid="f4bbbaff-a913-487e-9606-c6a8d25a98c8"
Mc10170	RepeatMasker	DNA	7949	8206	1419	-	.	ID="TTAA3B_AP";Tend="427";Tstart="171";shortTE="F";uid="1f0f8ce9-8ad5-4abb-8f97-acf7d9067b35"
Mc10170	RepeatMasker	DNA/hAT-Tip100	6730	6901	463	-	.	ID="DNA8-107_AP";Tend="265";Tstart="103";shortTE="F";uid="f4ce24dc-ad03-4202-bd0b-8cd5b5193a28"
Mc10171	RepeatMasker	DNA	16357	16795	3133	+	.	ID="TTAA8_AP";Tend="438";Tstart="1";shortTE="F";uid="5fb911ac-b129-4263-bdac-3d9641395fcb"
Mc10171	RepeatMasker	DNA/hAT-Tip100	7890	8108	963	+	.	ID="RND-1_FAMILY-258";Tend="1123";Tstart="918";shortTE="F";uid="c3123c32-0a7f-45c8-a19f-d7228b3b52b6"
Mc10171	RepeatMasker	DNA	15621	16015	1877	-	.	ID="ttaa4c_ap";Tend="409";Tstart="1";shortTE="F";uid="d1c8a829-457b-40e3-aa04-66755d899d14"
Mc10171	RepeatMasker	Retroposon?	9064	10278	3799	-	.	ID="SINE2-1_AP";Tend="1422";Tstart="198";shortTE="F";uid="e5e41bfb-c403-49ec-a473-ba35db0cf112"
Mc10171	RepeatMasker	DNA	2122	2423	467	-	.	ID="TTAA19_AP";Tend="360";Tstart="47";shortTE="F";uid="0a5e9c0e-cf2a-4aa2-a812-67daa5b7707d"
Mc10171	RepeatMasker	DNA	2412	2659	513	-	.	ID="ttaa23_ap";Tend="356";Tstart="4";shortTE="F";uid="cc1a0e60-1aae-4192-88f1-f53229330566"
Mc10171	RepeatMasker	DNA	8732	8899	737	-	.	ID="ttaa13b_ap";Tend="476";Tstart="311";shortTE="F";uid="9f7487e0-15ec-41ab-8910-cf6e3c79738e"
Mc10171	RepeatMasker	Unknown	8176	8538	2510	-	.	ID="RND-1_FAMILY-240";Tend="1251";Tstart="907";shortTE="F";uid="984a6238-d8ea-4ddb-8f56-a18e63866629"
Mc10171	RepeatMasker	DNA	8532	8699	737	-	.	ID="ttaa13_ap";Tend="455";Tstart="290";shortTE="F";uid="25d56798-a573-4267-8989-93cc8704b6da"
Mc10171	RepeatMasker	DNA/Kolobok-T2	904	1089	530	-	.	ID="KOLOBOK-2_AP";Tend="3869";Tstart="3685";shortTE="F";uid="70ace883-7895-4764-9040-148f2a5f2ee4"
Mc10172	RepeatMasker	DNA/Kolobok-E	1674	1945	503	+	.	ID="RND-6_FAMILY-12898";Tend="1325";Tstart="1050";shortTE="F";uid="0bc27f37-00ee-48f2-9168-5783d7d92127"
Mc10172	RepeatMasker	DNA/hAT-hAT19	9636	10241	4505	+	.	ID="RND-5_FAMILY-10701";Tend="1473";Tstart="871";shortTE="F";uid="c142a7fb-a648-4bc1-bc6b-bb23ae018ba0"
Mc10172	RepeatMasker	DNA/hAT-Tip100	6548	7900	3518	+	.	ID="RND-6_FAMILY-17503";Tend="1429";Tstart="143";shortTE="F";uid="66a66f8b-9891-4ed0-9e07-20acf4c11a1c"
Mc10172	RepeatMasker	Unknown	10222	10559	1556	+	.	ID="RND-6_FAMILY-5890";Tend="1598";Tstart="1233";shortTE="F";uid="21ab0e67-5fbe-4f00-9933-b8eb16d3cea7"
Mc10172	RepeatMasker	DNA/hAT-hAT19	3548	4053	2540	+	.	ID="RND-5_FAMILY-499";Tend="1434";Tstart="903";shortTE="F";uid="66771803-2a02-4db7-97e7-9cb85f13322b"
Mc10172	RepeatMasker	DNA/MULE-MuDR	1923	2081	779	+	.	ID="RND-6_FAMILY-19584";Tend="527";Tstart="359";shortTE="F";uid="d4aee3d2-f7d4-44ff-b507-c31198ba32f8"
Mc10172	RepeatMasker	DNA/hAT-Tip100	4565	5183	3227	+	.	ID="rnd-5_family-2923";Tend="1562";Tstart="868";shortTE="F";uid="09e47e74-5067-48e3-8f0e-e27ecedc60eb"
Mc10172	RepeatMasker	DNA/hAT-hAT19	8393	8854	858	+	.	ID="rnd-6_family-9075";Tend="1514";Tstart="1093";shortTE="F";uid="9aef43a3-a4d2-4dff-8761-e185fcd1c590"
Mc10172	RepeatMasker	Unknown	1980	2456	2811	-	.	ID="RND-6_FAMILY-556";Tend="1370";Tstart="892";shortTE="F";uid="718a1434-52f3-4932-91d5-e727f9666e4d"
Mc10172	RepeatMasker	DNA	270	409	677	-	.	ID="DNA4-1_AP";Tend="145";Tstart="1";shortTE="F";uid="9951eab5-f2d6-4080-8a4a-79791eb93e44"
Mc10172	RepeatMasker	DNA/hAT-hAT19	9608	9746	429	-	.	ID="RND-6_FAMILY-37714";Tend="1720";Tstart="1581";shortTE="F";uid="f4b842fb-2690-41dd-96be-59d2ee50d6c6"
Mc10172	RepeatMasker	DNA/hAT-hAT19	12404	12619	835	-	.	ID="DNA8-73_AP";Tend="328";Tstart="120";shortTE="F";uid="9658e38a-02f7-40f1-bd40-f3cf6508df6b"
Mc10172	RepeatMasker	Unknown	10847	11361	3133	-	.	ID="RND-1_FAMILY-217";Tend="1467";Tstart="985";shortTE="F";uid="dcd34313-be3e-451a-b99d-8385da9729ad"
Mc10172	RepeatMasker	LINE/R1-LOA	11801	12259	1421	-	.	ID="RND-5_FAMILY-1286";Tend="1421";Tstart="974";shortTE="F";uid="3670f45c-1c4b-46fa-b6b0-8640da1e824e"
Mc10172	RepeatMasker	Unknown	1	209	1016	-	.	ID="RND-6_FAMILY-13612";Tend="1119";Tstart="917";shortTE="F";uid="fcdf1b99-762d-41a5-9430-3e8574550269"
Mc10172	RepeatMasker	Retroposon?	1415	1650	442	-	.	ID="SINE2-1_AP";Tend="1467";Tstart="1238";shortTE="F";uid="78eaeb2c-1b14-4821-91fe-618ea0cd61b6"
Mc10172	RepeatMasker	Unknown	8909	9640	2862	-	.	ID="RND-6_FAMILY-5890";Tend="1445";Tstart="680";shortTE="F";uid="28ad0254-1057-4aa2-ab42-596c468a4556"
Mc10172	RepeatMasker	LINE/I	2988	3340	1824	-	.	ID="RND-6_FAMILY-8805";Tend="1234";Tstart="915";shortTE="F";uid="1027690a-d36e-480a-a1f6-a796b4ebb804"
Mc10172	RepeatMasker	LINE/I	5231	5755	662	-	.	ID="RND-6_FAMILY-5599";Tend="1039";Tstart="494";shortTE="F";uid="68e96319-77c4-4392-9b60-b6ffcd1ca858"
Mc10173	RepeatMasker	Retroposon?	6272	7208	2913	+	.	ID="SINE2-1_AP";Tend="1309";Tstart="302";shortTE="F";uid="4348bc00-b8e9-4053-8e1e-bcf0784bad7d"
Mc10173	RepeatMasker	DNA/Ginger	1	224	1873	+	.	ID="RND-1_FAMILY-6";Tend="2400";Tstart="2177";shortTE="F";uid="2297acad-0b8c-41a3-92fa-1b3792a4821a"
Mc10173	RepeatMasker	DNA/Kolobok-E	5768	6200	1359	+	.	ID="KOLOBOKE-4_AP";Tend="2967";Tstart="2531";shortTE="F";uid="2574dfaf-499f-4ac6-86d7-0c108c55da43"
Mc10173	RepeatMasker	DNA	5334	5623	1358	+	.	ID="DNA4-2_AP";Tend="768";Tstart="491";shortTE="F";uid="3dbf84fe-1310-4198-8120-2bd3ea0eae29"
Mc10173	RepeatMasker	Unknown	4207	4477	647	-	.	ID="RND-6_FAMILY-20417";Tend="643";Tstart="407";shortTE="F";uid="fdefebf6-a6a7-4763-9ca5-523c778dbd0b"
Mc10173	RepeatMasker	Unknown	8236	8476	1184	-	.	ID="RND-5_FAMILY-1401";Tend="1661";Tstart="1422";shortTE="F";uid="823b7f04-5e3a-4570-adcc-61b229dba263"
Mc10173	RepeatMasker	DNA	5030	5328	1615	-	.	ID="RND-6_FAMILY-5583";Tend="1335";Tstart="985";shortTE="F";uid="2d6ccc8a-ace4-4d93-9db6-b4cac7c074cc"
Mc10174	RepeatMasker	DNA/hAT-hAT19	926	1192	889	+	.	ID="RND-6_FAMILY-30950";Tend="563";Tstart="313";shortTE="F";uid="795eda19-b37a-4fde-a2b0-c19eb60c754e"
Mc10174	RepeatMasker	Unknown	7115	7624	682	-	.	ID="RND-5_FAMILY-5708";Tend="1658";Tstart="1166";shortTE="F";uid="f625171b-f937-4236-a261-560c2ab1466a"
Mc10174	RepeatMasker	DNA/hAT-Tip100	1	234	1970	-	.	ID="RND-5_FAMILY-15252";Tend="1106";Tstart="878";shortTE="F";uid="d3ea1cac-d3e9-4571-874a-ea2fd0495670"
Mc10174	RepeatMasker	Unknown	464	741	460	-	.	ID="RND-1_FAMILY-9";Tend="2356";Tstart="2106";shortTE="F";uid="7ff12d87-2f46-4f4f-9e3b-a71f574ad2f1"
Mc10175	RepeatMasker	Unknown	17057	17231	1141	+	.	ID="RND-5_FAMILY-730";Tend="1059";Tstart="894";shortTE="F";uid="ea0124ae-da46-499b-be38-c2f85bafdce4"
Mc10175	RepeatMasker	Unknown	23960	24210	1334	+	.	ID="RND-4_FAMILY-2304";Tend="897";Tstart="641";shortTE="F";uid="4f0bfd39-4dc7-4580-be04-c09c8afad2fd"
Mc10175	RepeatMasker	DNA/hAT-Tip100	676	867	1457	+	.	ID="DNA8-100_AP";Tend="203";Tstart="1";shortTE="F";uid="08e132ef-9e31-4b71-ac7d-b32ea385d87c"
Mc10175	RepeatMasker	DNA/Sola-1	9664	11674	2289	+	.	ID="SOLA1-8_AP";TEgroup="ctg_10175%7CSOLA1-8_AP%7C1";Tend="3294";Tstart="1458";shortTE="F";uid="d9910507-463b-4a37-90de-03f1f00d760f"
Mc10175	RepeatMasker	DNA/Kolobok-E	24205	24484	2259	-	.	ID="RND-1_FAMILY-185";Tend="1215";Tstart="937";shortTE="F";uid="100226ad-b75f-443a-ba0d-b17dc88d3df8"
Mc10175	RepeatMasker	DNA/P	21561	21777	967	-	.	ID="P-3_AP";Tend="1534";Tstart="1331";shortTE="F";uid="be430f58-b8f9-458d-90a6-875e6994c944"
Mc10175	RepeatMasker	DNA	24	196	1510	-	.	ID="DNA8-25_AP";Tend="173";Tstart="1";shortTE="F";uid="62936925-16a9-4fc0-b8d4-a947a54650da"
Mc10175	RepeatMasker	Unknown	1135	1395	2010	-	.	ID="RND-5_FAMILY-9879";Tend="1235";Tstart="981";shortTE="F";uid="cca27a52-916b-451d-ac3c-598af5ccb109"
Mc10176	RepeatMasker	RC/Helitron	2483	2913	1423	+	.	ID="HELITRON-N15_LMI";Tend="1930";Tstart="1151";shortTE="F";uid="d785fccf-9623-4965-b4d9-1a68617c34f7"
Mc10176	RepeatMasker	Unknown	114	1877	593	+	.	ID="RND-6_FAMILY-13943";TEgroup="ctg_10176%7CRND-6_FAMILY-13943%7C1";Tend="1260";Tstart="7";shortTE="T";uid="ae24f10c-9b41-4758-9fc7-8a78267af8b6"
Mc10176	RepeatMasker	DNA/hAT-hAT19	2078	2227	917	+	.	ID="RND-5_FAMILY-13921";Tend="1079";Tstart="930";shortTE="F";uid="da3f6933-a9ae-43ad-8e05-3de63f9f1a8c"
Mc10176	RepeatMasker	RC/Helitron	2290	2500	471	+	.	ID="HELITRON-3_HMM";TEgroup="ctg_10176%7CHELITRON-3_HMM%7C1";Tend="4143";Tstart="3914";shortTE="T";uid="655f05dc-8ef2-436d-bcb2-113d9548f382"
Mc10176	RepeatMasker	DNA/Ginger	3414	3629	545	-	.	ID="RND-1_FAMILY-6";Tend="2471";Tstart="2233";shortTE="F";uid="5f2d1e5b-a136-44fa-b122-4651284b29af"
Mc10176	RepeatMasker	Unknown	5074	5189	404	-	.	ID="RND-1_FAMILY-253";Tend="654";Tstart="548";shortTE="F";uid="b70a70ca-f868-42f6-8758-6f6945c7a05f"
Mc10177	RepeatMasker	Unknown	280	577	976	+	.	ID="RND-6_FAMILY-14694";Tend="346";Tstart="70";shortTE="F";uid="d0d527e4-0c9e-418b-a313-917a37005e82"
Mc10177	RepeatMasker	LTR/Gypsy	2994	4387	1893	+	.	ID="GYPSY-6_ACE-I";Tend="3960";Tstart="2569";shortTE="F";uid="0e5c405b-ec23-42aa-9d6a-75b75a672535"
Mc10177	RepeatMasker	LTR/Gypsy	4897	5945	561	+	.	ID="GYPSY-6_ACE-I";Tend="5303";Tstart="4245";shortTE="F";uid="5fc75d90-01a1-4f62-ad7d-b34019759a70"
Mc10177	RepeatMasker	Unknown	675	1000	1022	-	.	ID="RND-6_FAMILY-3868";Tend="891";Tstart="561";shortTE="F";uid="c36d2ec7-ab1c-42d2-a7d3-2158d3989f6d"
Mc10177	RepeatMasker	LTR/Gypsy	4639	5739	1189	-	.	ID="RND-6_FAMILY-14619";Tend="1135";Tstart="41";shortTE="F";uid="4c9aab75-7c2d-430a-ae63-b87779d023e9"
Mc10177	RepeatMasker	Unknown	8181	8685	794	-	.	ID="RND-6_FAMILY-3868";Tend="1131";Tstart="644";shortTE="F";uid="489ea5bd-929f-4cbf-9805-c837fd3dbaba"
Mc10179	RepeatMasker	Retroposon?	1	198	1695	+	.	ID="RND-1_FAMILY-338";Tend="1068";Tstart="864";shortTE="F";uid="b865c6d4-09d6-41a8-80c8-020107fd218b"
Mc10179	RepeatMasker	DNA/hAT-Tip100	6216	6340	418	+	.	ID="RND-6_FAMILY-4077";Tend="1070";Tstart="946";shortTE="F";uid="cce8566d-69d0-4798-8981-50f2fb6c7465"
Mc10179	RepeatMasker	DNA/Ginger-1	199	347	1586	-	.	ID="RND-6_FAMILY-2746";Tend="502";Tstart="145";shortTE="F";uid="76d2975f-834e-464f-a422-2ba45f4c8fd9"
Mc10179	RepeatMasker	DNA	1058	1399	1463	-	.	ID="TTAA13B_AP";Tend="595";Tstart="264";shortTE="F";uid="30651035-552d-49c9-bc47-8900e2861a7d"
Mc10179	RepeatMasker	DNA	2776	2997	779	-	.	ID="TTAA13B_AP";Tend="272";Tstart="2";shortTE="F";uid="2ab16ac8-e4b5-4b80-8c25-90109d0cbe95"
Mc10179	RepeatMasker	Unknown	7392	8416	5323	-	.	ID="RND-1_FAMILY-143";Tend="1445";Tstart="398";shortTE="F";uid="286e6fa8-6dc0-4402-8992-bbdfa2adf5f1"
Mc10179	RepeatMasker	DNA/hAT	1398	1556	832	-	.	ID="RND-6_FAMILY-3545";Tend="1537";Tstart="1380";shortTE="F";uid="f2347ce7-c80f-47eb-aaff-90d84ae8f186"
Mc10179	RepeatMasker	DNA	3647	4343	685	-	.	ID="RND-6_FAMILY-7254";Tend="1336";Tstart="707";shortTE="F";uid="7bfda5b2-93a0-4ffd-9646-3185e3d6fae3"
Mc10179	RepeatMasker	Unknown	3018	3205	598	-	.	ID="RND-6_FAMILY-13057";Tend="1282";Tstart="1094";shortTE="F";uid="ced259b5-1622-40b0-81fb-23676691018b"
Mc10179	RepeatMasker	DNA/hAT-Tip100	5828	5941	842	-	.	ID="RND-5_FAMILY-11618";Tend="1557";Tstart="1433";shortTE="F";uid="69dabc6e-9222-4ea4-af13-9eca45c05e4f"
Mc10179	RepeatMasker	DNA/hAT-Tip100	6864	7395	3497	-	.	ID="RND-5_FAMILY-11618";Tend="1441";Tstart="916";shortTE="F";uid="ced46e72-4f14-4378-b7fe-61a6178a5a3a"
Mc1018	RepeatMasker	DNA/hAT-hAT19	24855	24998	438	+	.	ID="DNA8-88_AP";Tend="619";Tstart="480";shortTE="F";uid="1f2014ac-9164-4745-a566-59a1dd7935f1"
Mc1018	RepeatMasker	Retroposon?	49783	49914	412	+	.	ID="RND-6_FAMILY-3739";Tend="1455";Tstart="1331";shortTE="F";uid="841b7237-828c-4673-a066-7a002b4e32d7"
Mc1018	RepeatMasker	Unknown	7544	7832	1456	+	.	ID="RND-1_FAMILY-34";Tend="1275";Tstart="979";shortTE="F";uid="a8fb0e8a-2891-4de5-80c7-5c01c2d6e5bb"
Mc1018	RepeatMasker	DNA/Ginger	15672	15983	400	+	.	ID="RND-1_FAMILY-6";Tend="1048";Tstart="709";shortTE="F";uid="09d3c8fe-d946-49c7-b230-9b20402cf04e"
Mc1018	RepeatMasker	Retroposon?	1489	2073	547	+	.	ID="SINE2-1_AP";Tend="1464";Tstart="853";shortTE="F";uid="3b1c3ceb-241e-4248-96fa-a8c4a5db8abb"
Mc1018	RepeatMasker	DNA/hAT-Tip100	8353	9018	4752	+	.	ID="RND-6_FAMILY-2922";Tend="1610";Tstart="947";shortTE="F";uid="e7c0fc63-1601-49d5-ae19-26afa0382896"
Mc1018	RepeatMasker	DNA/hAT-Tip100	6679	7196	1816	+	.	ID="RND-5_FAMILY-4849";Tend="1315";Tstart="756";shortTE="F";uid="295d5ffa-1921-4857-ae4c-fffd78f592c2"
Mc1018	RepeatMasker	LINE/I	2423	2757	611	+	.	ID="RND-6_FAMILY-12485";Tend="1211";Tstart="892";shortTE="F";uid="d0b41131-d0ed-4d60-ae96-07a7b3081cf0"
Mc1018	RepeatMasker	Retroposon?	49596	49768	482	-	.	ID="RND-1_FAMILY-338";Tend="1081";Tstart="908";shortTE="F";uid="fac71f54-66e0-4614-a4ed-5f199211da60"
Mc1018	RepeatMasker	Unknown	50610	50989	957	-	.	ID="RND-5_FAMILY-1540";Tend="1279";Tstart="981";shortTE="F";uid="f7607efb-00ae-436f-aaca-5909a5d4e145"
Mc1018	RepeatMasker	Retroposon?	13028	13280	412	-	.	ID="SINE2-1_AP";Tend="1141";Tstart="868";shortTE="F";uid="6ac9282e-b338-4c2f-b142-e06b8537e456"
Mc1018	RepeatMasker	Unknown	9749	9915	684	-	.	ID="RND-5_FAMILY-5121";Tend="1158";Tstart="994";shortTE="F";uid="195e553a-697f-4762-8877-87152b1fa7c3"
Mc1018	RepeatMasker	Retroposon?	49835	50258	659	-	.	ID="SINE2-1_AP";Tend="759";Tstart="307";shortTE="F";uid="0927b833-ba3b-458a-b023-88619f504feb"
Mc1018	RepeatMasker	DNA/Ginger	12775	12926	411	-	.	ID="RND-5_FAMILY-2916";Tend="1979";Tstart="1830";shortTE="F";uid="744b6a31-e5e3-4adc-837e-e83da65e5c1a"
Mc1018	RepeatMasker	DNA/hAT-Tip100	47031	47346	1923	-	.	ID="RND-5_FAMILY-591";Tend="1210";Tstart="919";shortTE="F";uid="f92e44d6-936d-4084-bf01-0fe50b5e025f"
Mc1018	RepeatMasker	RC/Helitron	42079	42353	1322	-	.	ID="RND-5_FAMILY-1021";Tend="625";Tstart="292";shortTE="F";uid="d3ec9911-4dc1-4ff7-9f00-33113678f86f"
Mc10180	RepeatMasker	DNA/Kolobok-E	3	199	1108	+	.	ID="RND-6_FAMILY-8614";Tend="1910";Tstart="1717";shortTE="F";uid="bfd303e2-e2ed-42a1-bf84-99bbef336261"
Mc10180	RepeatMasker	DNA	815	1008	644	-	.	ID="TTAAC_AP";Tend="187";Tstart="23";shortTE="F";uid="a2e4d877-cc67-4cf7-8f61-2f5c035bb224"
Mc10180	RepeatMasker	DNA/Ginger	8473	8691	1841	-	.	ID="RND-1_FAMILY-6";Tend="2405";Tstart="2191";shortTE="F";uid="d512ea94-c4d0-44a9-82c8-ce03844b0398"
Mc10181	RepeatMasker	DNA	8775	8917	436	+	.	ID="dna2-2_ap";Tend="238";Tstart="98";shortTE="F";uid="2dceb1c9-f542-4041-9085-edfb86cdbf82"
Mc10181	RepeatMasker	Retroposon?	6638	6967	421	+	.	ID="SINE2-1_AP";Tend="1154";Tstart="847";shortTE="F";uid="accef6a7-b927-4666-956f-840ebe0f25da"
Mc10181	RepeatMasker	DNA/Ginger	7353	7506	659	+	.	ID="RND-1_FAMILY-6";Tend="2409";Tstart="2254";shortTE="F";uid="fff696c4-fb51-4d3d-9dc5-cad25ccc73c2"
Mc10181	RepeatMasker	Retroposon?	6506	6891	474	-	.	ID="RND-6_FAMILY-21009";Tend="1109";Tstart="699";shortTE="F";uid="e18c6fc0-54e3-4ad3-9e6a-7d50558a86b5"
Mc10181	RepeatMasker	DNA/hAT-Tip100	9911	10108	1485	-	.	ID="RND-5_FAMILY-1785";Tend="1371";Tstart="1178";shortTE="F";uid="59ea54b3-76ba-44f8-a660-a9b4953611fb"
Mc10182	RepeatMasker	DNA/Ginger-1	1	1024	7289	+	.	ID="RND-6_FAMILY-13505";Tend="2315";Tstart="1277";shortTE="F";uid="32425e48-9162-40a3-af9b-65fac089ec3f"
Mc10182	RepeatMasker	DNA	1497	1786	517	+	.	ID="TTAA18_AP";Tend="558";Tstart="252";shortTE="F";uid="180bd6e1-f1e3-4b14-9f0c-126a9d473742"
Mc10182	RepeatMasker	DNA/TcMar-Tigger	2599	2789	525	-	.	ID="DNA2-8_AP";Tend="765";Tstart="642";shortTE="F";uid="d1a990fb-7276-43a8-9e55-d35f7629c152"
Mc10183	RepeatMasker	DNA	4016	4347	1435	+	.	ID="DNA4-1_AP";Tend="340";Tstart="5";shortTE="F";uid="e71347ea-d210-4110-9bcc-3d5660575cdf"
Mc10183	RepeatMasker	DNA/TcMar-Mariner	2029	2341	708	-	.	ID="MARINER-6_LMI";Tend="1332";Tstart="1025";shortTE="F";uid="e4d1d72e-63c7-4d20-947b-3b442431ee7f"
Mc10184	RepeatMasker	DNA/hAT-hAT19	5805	6396	4817	-	.	ID="RND-6_FAMILY-32121";Tend="1120";Tstart="516";shortTE="F";uid="0f04cf3e-aebf-4853-9fdc-dd082dc38358"
Mc10185	RepeatMasker	LINE/I-Jockey	2837	3593	1045	+	.	ID="JOCKEY-1_RPR";Tend="2174";Tstart="1047";shortTE="F";uid="f4203bdc-e19e-4e70-9759-4da5f458daf2"
Mc10185	RepeatMasker	DNA/hAT	4734	5088	559	+	.	ID="RND-6_FAMILY-3341";Tend="1745";Tstart="1412";shortTE="F";uid="64f4af6e-766a-4bd0-985f-07181dd5e51b"
Mc10185	RepeatMasker	Retroposon?	7642	7754	679	+	.	ID="SINE2-1_AP";Tend="1726";Tstart="1609";shortTE="F";uid="ee2ab324-abba-4811-beff-8c87c90dc2c2"
Mc10185	RepeatMasker	LINE/I-Jockey	4330	4437	1045	+	.	ID="JOCKEY-1_RPR";Tend="2337";Tstart="2175";shortTE="F";uid="d727e561-c888-4eee-a1f0-3cce44244839"
Mc10185	RepeatMasker	LINE/I-Jockey	3594	4329	1368	-	.	ID="RND-6_FAMILY-3033";Tend="770";Tstart="36";shortTE="F";uid="74da3e7d-b1aa-4823-ac96-ce368bf40382"
Mc10185	RepeatMasker	DNA/Kolobok-E	7478	7621	636	-	.	ID="RND-6_FAMILY-12898";Tend="1278";Tstart="1134";shortTE="F";uid="dd70cdc9-6ac9-4491-8d9e-45cfab6cc521"
Mc10185	RepeatMasker	DNA/Ginger	5	109	464	-	.	ID="RND-5_FAMILY-2916";Tend="453";Tstart="348";shortTE="F";uid="5cb6933c-5ea0-441a-935f-f33ac6ff4f83"
Mc10186	RepeatMasker	DNA	762	1721	5605	+	.	ID="RND-5_FAMILY-743";Tend="1822";Tstart="869";shortTE="F";uid="19016a0c-1180-4bef-a1eb-2af707f2bef4"
Mc10186	RepeatMasker	RC/Helitron	3961	4204	1994	-	.	ID="RND-6_FAMILY-18865";Tend="1143";Tstart="901";shortTE="F";uid="9cf850f2-d0b7-4976-9ffd-aa887aa96f25"
Mc10186	RepeatMasker	DNA/hAT	1697	1884	1276	-	.	ID="RND-5_FAMILY-4218";Tend="642";Tstart="442";shortTE="F";uid="07ba30c3-df65-41ef-8aae-7132159a5586"
Mc10186	RepeatMasker	DNA/hAT	230	764	598	-	.	ID="RND-5_FAMILY-4218";TEgroup="ctg_10186%7CRND-5_FAMILY-4218%7C1";Tend="1423";Tstart="635";shortTE="T";uid="eabe0132-e50e-4eb3-a2ed-99199f62cc13"
Mc10187	RepeatMasker	DNA/hAT-hAT19	3630	3903	461	+	.	ID="RND-6_FAMILY-30950";Tend="1001";Tstart="723";shortTE="F";uid="6fba5b45-cbad-4964-8888-91b04f88cda1"
Mc10187	RepeatMasker	DNA	4632	4816	880	+	.	ID="TTAA3C_AP";Tend="200";Tstart="1";shortTE="F";uid="dab25382-bfa5-4a5e-8e55-572130206cd0"
Mc10187	RepeatMasker	DNA	4811	4971	512	+	.	ID="ttaa3c_ap";Tend="425";Tstart="284";shortTE="F";uid="ed22003f-782e-4893-a84d-b26785856710"
Mc10187	RepeatMasker	DNA/hAT	6622	6790	440	+	.	ID="RND-6_FAMILY-19607";Tend="768";Tstart="607";shortTE="F";uid="80e819e2-014c-419c-8346-8f2537bba8f2"
Mc10187	RepeatMasker	DNA/Kolobok-E	8441	8681	1811	-	.	ID="RND-6_FAMILY-22667";Tend="1290";Tstart="1051";shortTE="F";uid="0fc2edd4-4833-4090-8b85-af761f2f3d61"
Mc10187	RepeatMasker	DNA/hAT-Charlie	2335	3040	3911	-	.	ID="RND-5_FAMILY-4549";Tend="1296";Tstart="591";shortTE="F";uid="922f7832-29a5-4b6c-920d-39dcaef64293"
Mc10187	RepeatMasker	DNA/hAT	3070	3825	5396	-	.	ID="RND-5_FAMILY-1098";Tend="1621";Tstart="855";shortTE="F";uid="c68df751-2293-4580-928e-c49540c33f76"
Mc10189	RepeatMasker	Retroposon?	3259	3412	2075	+	.	ID="RND-5_FAMILY-7954";Tend="1878";Tstart="1725";shortTE="F";uid="d6c93fc2-a918-49a4-827b-fcc83f098d54"
Mc10189	RepeatMasker	DNA/CMC-EnSpm	1537	3258	1714	-	.	ID="RND-6_FAMILY-4904";Tend="1742";Tstart="2";shortTE="F";uid="c3501f64-526d-4bb5-90f8-1b9daf8147cb"
Mc10189	RepeatMasker	DNA/Ginger	8077	8672	4366	-	.	ID="RND-1_FAMILY-6";Tend="2422";Tstart="1845";shortTE="F";uid="54c02ce1-4583-45fe-a21b-8eec5df53fe7"
Mc1019	RepeatMasker	DNA	27438	27765	659	+	.	ID="DNA4-2_AP";Tend="324";Tstart="1";shortTE="F";uid="2035fab5-d91b-4565-9b6c-7a60666ce88b"
Mc1019	RepeatMasker	Retroposon?	45061	46324	5719	+	.	ID="SINE2-1_AP";Tend="1315";Tstart="1";shortTE="F";uid="54f19759-f4ae-4fd1-bfd1-fcc95cf14a65"
Mc1019	RepeatMasker	Retroposon?	15459	16178	1263	+	.	ID="SINE2-1_AP";Tend="754";Tstart="4";shortTE="F";uid="4d26ab5a-8176-44a0-8b58-3393d0c7a9a1"
Mc1019	RepeatMasker	Retroposon?	16957	18180	3014	+	.	ID="SINE2-1_AP";Tend="1463";Tstart="213";shortTE="F";uid="9f4e14ae-8430-44f9-9f2e-437b136e0de8"
Mc1019	RepeatMasker	DNA/hAT	22134	22378	610	+	.	ID="DNA8-68_AP";Tend="206";Tstart="3";shortTE="F";uid="1ea78ff0-0ded-4b06-ab26-c3e0fced42fd"
Mc1019	RepeatMasker	Retroposon?	16465	16702	516	+	.	ID="SINE2-1_AP";Tend="990";Tstart="768";shortTE="F";uid="e0612a16-16bb-4007-ac83-678612678e47"
Mc1019	RepeatMasker	LINE/RTE-BovB	1582	2101	454	+	.	ID="RTE-4_LMI";Tend="2625";Tstart="2101";shortTE="F";uid="e4fa0dd2-1079-44ac-9f35-841de201a28a"
Mc1019	RepeatMasker	Unknown	31038	31852	1639	-	.	ID="RND-5_FAMILY-5708";Tend="1646";Tstart="869";shortTE="F";uid="91f7e2c6-c7e4-41b9-aa27-fe7908d96c4a"
Mc1019	RepeatMasker	DNA	39655	40035	1875	-	.	ID="TTAA2C_AP";Tend="418";Tstart="5";shortTE="F";uid="498f7148-a419-4bc4-8d6f-2a25babe1b79"
Mc1019	RepeatMasker	DNA/Ginger-1	46330	46653	2229	-	.	ID="RND-6_FAMILY-2746";Tend="607";Tstart="290";shortTE="F";uid="b5ad6b08-01bc-45cf-af64-e0bdb57b81e7"
Mc1019	RepeatMasker	Unknown	48051	48271	1016	-	.	ID="RND-6_FAMILY-25919";Tend="1225";Tstart="992";shortTE="F";uid="a7d073ee-57c7-4987-bd8c-8db22a21cc4c"
Mc1019	RepeatMasker	Retroposon?	16105	16244	460	-	.	ID="RND-6_FAMILY-3739";Tend="1455";Tstart="1325";shortTE="F";uid="8a865fcf-64b4-42e8-ba8e-dcbb43f07062"
Mc1019	RepeatMasker	DNA	5638	5934	1141	-	.	ID="TTAA18_AP";Tend="371";Tstart="1";shortTE="F";uid="9b18b339-ad1c-4026-9b31-f4bedf68481a"
Mc1019	RepeatMasker	DNA/hAT-hAT19	53808	54009	859	-	.	ID="RND-6_FAMILY-11336";Tend="1713";Tstart="1521";shortTE="F";uid="555f4eef-6037-40e8-b000-f2a6beb9966d"
Mc1019	RepeatMasker	Unknown	357	472	432	-	.	ID="RND-6_FAMILY-2565";Tend="1411";Tstart="1306";shortTE="F";uid="515bfdb3-d6ef-4cb9-915b-4779e6afb417"
Mc1019	RepeatMasker	Unknown	46661	46869	681	-	.	ID="RND-6_FAMILY-25919";Tend="1612";Tstart="1427";shortTE="F";uid="d7f813dc-22f8-474a-b7e3-bb416916316f"
Mc1019	RepeatMasker	Unknown	47609	47860	465	-	.	ID="RND-6_FAMILY-33811";Tend="273";Tstart="44";shortTE="F";uid="c38ad216-fa30-4d1b-9bc8-610f18d1a345"
Mc1019	RepeatMasker	DNA/MULE-MuDR	38197	38676	515	-	.	ID="MUDR9X_AP";Tend="855";Tstart="404";shortTE="F";uid="6ff35f7c-d973-4e5b-8fc3-bce464418fbf"
Mc10190	RepeatMasker	DNA/P	7081	7417	695	+	.	ID="P-2_AP";Tend="1541";Tstart="1212";shortTE="F";uid="28e4eb3f-5e6e-4762-ab0e-9790b652fd9a"
Mc10190	RepeatMasker	LTR/Gypsy	7696	9508	1628	+	.	ID="GYPSY-13_SI-I";Tend="2063";Tstart="259";shortTE="F";uid="9e662894-8eaa-4f30-86f3-1f86a7014a79"
Mc10190	RepeatMasker	DNA/hAT-hATm	11232	11336	438	-	.	ID="RND-5_FAMILY-1049";Tend="1551";Tstart="1447";shortTE="F";uid="51138a9f-4aa3-4bd9-90fd-f6206b2afcbe"
Mc10190	RepeatMasker	Unknown	10754	11237	4059	-	.	ID="RND-6_FAMILY-5928";Tend="906";Tstart="416";shortTE="F";uid="8dd77561-4b08-4030-b11a-762d278eac86"
Mc10191	RepeatMasker	DNA/Ginger	7782	8190	3219	+	.	ID="RND-1_FAMILY-6";Tend="2338";Tstart="1929";shortTE="F";uid="58b32545-6ada-40f1-90b5-f4e77651caa7"
Mc10191	RepeatMasker	DNA/Ginger-1	8438	8670	1769	+	.	ID="rnd-6_family-2746";Tend="497";Tstart="291";shortTE="F";uid="9299b7a1-8c6e-49e0-8833-91c958811c4a"
Mc10191	RepeatMasker	LINE/CR1	2069	3083	5434	-	.	ID="RND-5_FAMILY-408";Tend="2075";Tstart="990";shortTE="F";uid="ac84a55b-8942-4951-8f97-4f5f9e50b83c"
Mc10191	RepeatMasker	DNA/hAT	3764	4027	646	-	.	ID="RND-6_FAMILY-2139";Tend="1196";Tstart="946";shortTE="F";uid="a309b7c9-83e9-4f27-b37e-3f22eea5122f"
Mc10191	RepeatMasker	RC/Helitron	6015	6410	1008	-	.	ID="RND-6_FAMILY-16506";Tend="1362";Tstart="977";shortTE="F";uid="b1fc6b30-4210-488c-a8dc-bb2cbc6ba5a7"
Mc10191	RepeatMasker	DNA/hAT	4466	4614	554	-	.	ID="RND-6_FAMILY-2139";Tend="1522";Tstart="1372";shortTE="F";uid="4dd46878-d5fe-4463-948d-0fb047919b2e"
Mc10191	RepeatMasker	Unknown	8348	8477	528	-	.	ID="RND-6_FAMILY-1006";Tend="1375";Tstart="1239";shortTE="F";uid="86b4b058-7f05-4cbd-a50a-b105f49ec4a3"
Mc10191	RepeatMasker	DNA/hAT	6411	6675	507	-	.	ID="RND-6_FAMILY-2139";Tend="760";Tstart="496";shortTE="F";uid="1c9ce077-1eb0-48ae-bf14-8ee22e545e2d"
Mc10191	RepeatMasker	LINE/I-Jockey	4264	4425	763	-	.	ID="RND-6_FAMILY-10075";Tend="1147";Tstart="996";shortTE="F";uid="d8669dea-3b13-4d4e-b194-401d71fb2940"
Mc10191	RepeatMasker	LINE/I	4733	4865	410	-	.	ID="RND-6_FAMILY-5269";Tend="1190";Tstart="1066";shortTE="F";uid="4d55d653-874e-4d9e-885b-3c9a8f59007d"
Mc10191	RepeatMasker	DNA/hAT	3207	3391	412	-	.	ID="RND-6_FAMILY-2139";Tend="1072";Tstart="939";shortTE="F";uid="5b98306d-4f84-4897-9f3e-032dd41ab86a"
Mc10191	RepeatMasker	DNA/hAT	5250	5467	762	-	.	ID="RND-6_FAMILY-2139";Tend="1158";Tstart="939";shortTE="F";uid="718aef0e-a36a-4e37-90f4-2f1b2761b929"
Mc10192	RepeatMasker	LINE/CR1	8468	8669	1807	+	.	ID="RND-6_FAMILY-4623";Tend="556";Tstart="355";shortTE="F";uid="0d3f0cc6-0e1e-4676-b3f1-fff058fd84c5"
Mc10192	RepeatMasker	Unknown	58	192	697	+	.	ID="RND-6_FAMILY-4579";Tend="860";Tstart="735";shortTE="F";uid="332c8110-66f3-4a4b-bd87-658caaf33b73"
Mc10192	RepeatMasker	Unknown	1	175	755	-	.	ID="RND-1_FAMILY-64";Tend="868";Tstart="740";shortTE="F";uid="1b82257a-ac6e-4043-8321-b21d3241f7de"
Mc10193	RepeatMasker	DNA/MULE-MuDR	11018	11605	4664	+	.	ID="RND-1_FAMILY-96";Tend="1525";Tstart="936";shortTE="F";uid="a910f85e-f902-469f-b8c1-cb7e0e88d9e3"
Mc10193	RepeatMasker	DNA/Ginger-1	14257	14469	546	+	.	ID="ginger1-1_ap";Tend="5171";Tstart="5010";shortTE="F";uid="44f05c23-7c8d-4112-8de6-021fb09ae350"
Mc10193	RepeatMasker	LINE/I-Jockey	15175	15570	500	+	.	ID="RND-5_FAMILY-2860";Tend="1046";Tstart="675";shortTE="F";uid="b9939467-22c8-4e6c-bb45-1c50f07fa70d"
Mc10193	RepeatMasker	DNA/Ginger-2	16339	17042	916	+	.	ID="GINGER2-1_LMI";Tend="2854";Tstart="2144";shortTE="F";uid="546234fe-efbc-4e05-b662-f645f8176cbd"
Mc10193	RepeatMasker	DNA/hAT-Tip100	11712	12204	1771	+	.	ID="HAT-N16_AP";Tend="564";Tstart="1";shortTE="F";uid="4330a2fa-bfce-4280-843c-d432020a44df"
Mc10193	RepeatMasker	DNA/Sola-1	8091	9103	2078	-	.	ID="SOLA1-4_AP";TEgroup="ctg_10193%7CSOLA1-4_AP%7C1";Tend="3041";Tstart="1";shortTE="F";uid="7cf68a1b-850c-4b11-991d-e6162415f4fa"
Mc10193	RepeatMasker	Retroposon?	14320	15113	1661	-	.	ID="SINE2-1_AP";Tend="1762";Tstart="615";shortTE="F";uid="82ffe152-7716-4965-ba6a-a951d95af697"
Mc10193	RepeatMasker	DNA/TcMar-Tc1	9878	10097	413	-	.	ID="RND-6_FAMILY-3848";Tend="873";Tstart="670";shortTE="F";uid="a21b9073-412f-4bdf-b95b-35a2e1931a13"
Mc10193	RepeatMasker	Unknown	12210	12835	3084	-	.	ID="RND-1_FAMILY-26";Tend="1458";Tstart="897";shortTE="F";uid="b83dbb9e-bd78-44c9-80d5-98bb0abc2152"
Mc10193	RepeatMasker	DNA/hAT-Tip100	7408	7523	418	-	.	ID="RND-6_FAMILY-1926";Tend="756";Tstart="643";shortTE="F";uid="e3ac4c2b-7e64-4d22-a86c-732e38dc18d4"
Mc10194	RepeatMasker	Unknown	7687	7924	879	-	.	ID="RND-5_FAMILY-11497";Tend="1079";Tstart="839";shortTE="F";uid="d1f3a417-2aa9-4834-981d-f87710a73d8d"
Mc10195	RepeatMasker	Unknown	3436	3834	790	+	.	ID="RND-6_FAMILY-5652";Tend="756";Tstart="354";shortTE="F";uid="a8510c87-3f20-442c-a0f7-a6ac00411e63"
Mc10195	RepeatMasker	Unknown	6597	7185	4130	-	.	ID="RND-6_FAMILY-20373";Tend="1492";Tstart="908";shortTE="F";uid="77ab3583-fe3f-40b1-b574-a589416dd53d"
Mc10195	RepeatMasker	DNA/hAT-Ac	7789	7985	410	-	.	ID="HAT-2_AP";Tend="2283";Tstart="2096";shortTE="F";uid="de48287f-b8a6-482d-a679-3c773d8bf038"
Mc10195	RepeatMasker	DNA/hAT-Blackjack	4638	4950	630	-	.	ID="RND-5_FAMILY-5892";Tend="1447";Tstart="1135";shortTE="F";uid="6bccd668-823d-4e76-98b2-5b3dc4045e93"
Mc10196	RepeatMasker	RC/Helitron	2184	2335	404	+	.	ID="HELITRON-N1_PBA";Tend="713";Tstart="573";shortTE="F";uid="b87bbb29-1991-4edd-bea4-0009a91b735f"
Mc10196	RepeatMasker	DNA/Kolobok-E	8213	8586	1188	-	.	ID="RND-6_FAMILY-12898";Tend="1557";Tstart="1201";shortTE="F";uid="112d277d-b6e3-45ec-b335-089f0f6f1f87"
Mc10197	RepeatMasker	Unknown	3967	4295	2618	+	.	ID="RND-6_FAMILY-773";Tend="1241";Tstart="917";shortTE="F";uid="217bc862-8148-450a-9dfe-2c395cf58a81"
Mc10197	RepeatMasker	DNA	11164	11646	3687	+	.	ID="RND-1_FAMILY-229";Tend="1469";Tstart="999";shortTE="F";uid="c90210ee-975d-4462-9156-c4ecb862130b"
Mc10197	RepeatMasker	Retroposon?	4652	5536	1306	+	.	ID="SINE2-1_AP";Tend="1764";Tstart="749";shortTE="F";uid="0f5e8c1e-f5d0-46d7-9e53-d9fd87cb4aa7"
Mc10197	RepeatMasker	DNA	1845	3525	9669	+	.	ID="RND-6_FAMILY-5051";Tend="1624";Tstart="24";shortTE="F";uid="63918c8c-86fc-4f78-85f3-2f5f2716e9be"
Mc10197	RepeatMasker	DNA	8215	8380	753	-	.	ID="TTAA25_AP";Tend="401";Tstart="229";shortTE="F";uid="efee65e6-b92b-4c38-9195-e6e24dbed3d6"
Mc10197	RepeatMasker	DNA	10681	11100	2429	-	.	ID="DNA-TTAA-1_AP";Tend="423";Tstart="1";shortTE="F";uid="2943d842-f48a-4a8e-940c-8cd86e8b5994"
Mc10197	RepeatMasker	DNA/Ginger-1	5403	5559	476	-	.	ID="RND-6_FAMILY-2746";Tend="443";Tstart="285";shortTE="F";uid="1fb36be5-3312-4440-83de-9e16762b5814"
Mc10197	RepeatMasker	Unknown	69	197	1099	-	.	ID="RND-5_FAMILY-1427";Tend="244";Tstart="117";shortTE="F";uid="bb932297-2616-404b-8528-f0b3de9b8118"
Mc10197	RepeatMasker	DNA/P	6165	7312	3061	-	.	ID="RND-6_FAMILY-720";Tend="1003";Tstart="11";shortTE="F";uid="acf33666-e327-47fa-aa04-5666cd76cba7"
Mc10197	RepeatMasker	LINE/CR1	3808	3966	594	-	.	ID="RND-5_FAMILY-1592";Tend="487";Tstart="330";shortTE="F";uid="7f6758d9-0a95-4f73-8a93-cd27ccc6611a"
Mc10198	RepeatMasker	Retroposon?	6670	7849	7076	+	.	ID="RND-6_FAMILY-21009";TEgroup="ctg_10198%7CRND-6_FAMILY-21009%7C1";Tend="1085";Tstart="29";shortTE="F";uid="5c93b1d7-43c2-43d9-b785-61bd14279593"
Mc10198	RepeatMasker	DNA/Ginger-1	6368	6669	4721	+	.	ID="RND-6_FAMILY-3412";Tend="1790";Tstart="488";shortTE="F";uid="c0b3f288-6f4d-45d0-b254-3b1ebe3f1b38"
Mc10198	RepeatMasker	DNA/Ginger-1	313	438	476	+	.	ID="GINGER1-1_AP";Tend="4412";Tstart="4288";shortTE="F";uid="9cfbc65c-bf86-434e-9966-df5edd18ee3a"
Mc10198	RepeatMasker	Retroposon?	1	199	1638	+	.	ID="RND-6_FAMILY-21009";Tend="223";Tstart="23";shortTE="F";uid="b530e003-d80c-4702-9e2a-2f8407f27aa9"
Mc10198	RepeatMasker	DNA/hAT-hAT19	401	502	466	+	.	ID="RND-6_FAMILY-8973";Tend="786";Tstart="692";shortTE="F";uid="c7303ace-c305-4338-8ad1-8a6647218ea0"
Mc10198	RepeatMasker	Retroposon?	3413	4033	1382	-	.	ID="SINE2-1_AP";Tend="1401";Tstart="783";shortTE="F";uid="dd102deb-a253-4ec6-b4db-bf0e6c44b0a2"
Mc10198	RepeatMasker	DNA/hAT	7883	8007	450	-	.	ID="RND-6_FAMILY-19607";Tend="772";Tstart="652";shortTE="F";uid="b4a1f142-f4fe-44ba-9cc0-b9547836f34e"
Mc10198	RepeatMasker	DNA/Ginger-1	484	2232	13517	-	.	ID="rnd-6_family-11732";Tend="2280";Tstart="20";shortTE="F";uid="76b2595b-e3b1-4977-a1a0-836883ddaeac"
Mc10198	RepeatMasker	Retroposon?	211	378	677	-	.	ID="SINE2-1_AP";Tend="135";Tstart="1";shortTE="F";uid="ad8c6353-be65-4235-ae2b-9fa3dd749c93"
Mc10198	RepeatMasker	DNA/hAT	5315	6109	3878	-	.	ID="RND-6_FAMILY-442";Tend="1461";Tstart="677";shortTE="F";uid="c96e18fd-23cc-48a1-b19b-dfcfc53ffc6d"
Mc10199	RepeatMasker	Unknown	7204	7354	465	-	.	ID="RND-5_FAMILY-225";Tend="1382";Tstart="1220";shortTE="F";uid="688b0b73-78af-4af1-8a01-5617dbeb1468"
Mc102	RepeatMasker	Retroposon?	2966	3369	781	+	.	ID="SINE2-1_AP";TEgroup="ctg_102%7CSINE2-1_AP%7C1";Tend="1578";Tstart="92";shortTE="F";uid="4a22b16c-85f9-481a-bedf-1f3afb0669ae"
Mc102	RepeatMasker	Unknown	12570	12900	803	+	.	ID="RND-6_FAMILY-3559";Tend="1280";Tstart="883";shortTE="F";uid="a13560dd-bb86-4b7f-b294-72ef0353221d"
Mc102	RepeatMasker	DNA/Ginger-1	36899	37179	776	+	.	ID="RND-1_FAMILY-4";Tend="2492";Tstart="2209";shortTE="F";uid="cd191f35-4acd-4896-ade3-a9abbd054fed"
Mc102	RepeatMasker	Retroposon?	29700	29915	789	+	.	ID="RND-1_FAMILY-311";Tend="438";Tstart="236";shortTE="F";uid="fb6a16de-ec1e-478f-99d6-cad91e9f36df"
Mc102	RepeatMasker	DNA/Sola-1	45558	45674	400	+	.	ID="RND-6_FAMILY-7555";Tend="1552";Tstart="1433";shortTE="F";uid="9ef6759c-1fdb-4b71-9e97-12151bcaf177"
Mc102	RepeatMasker	DNA/Ginger-1	11572	11823	1118	+	.	ID="rnd-6_family-2746";Tend="508";Tstart="297";shortTE="F";uid="c1a9b4b4-743f-414f-a84a-685371f60790"
Mc102	RepeatMasker	DNA/MULE-MuDR	2355	2458	472	+	.	ID="RND-5_FAMILY-996";Tend="1104";Tstart="1006";shortTE="F";uid="2c18da00-716f-42b6-ad53-b10b9f3021e3"
Mc102	RepeatMasker	DNA/Kolobok-E	85194	85302	561	+	.	ID="RND-6_FAMILY-3256";Tend="146";Tstart="32";shortTE="F";uid="25f0b517-3e1d-4934-af35-bd72d78ee5a7"
Mc102	RepeatMasker	DNA/hAT-hAT19	87461	87683	558	+	.	ID="HAT-N7_AP";Tend="378";Tstart="163";shortTE="F";uid="fbd76888-be27-4340-917e-30a8a9388d59"
Mc102	RepeatMasker	Retroposon?	29925	30358	748	+	.	ID="SINE2-1_AP";Tend="1770";Tstart="1301";shortTE="F";uid="1070490a-9e6d-49d7-8601-010967114a1f"
Mc102	RepeatMasker	RC/Helitron	84318	84681	1776	+	.	ID="RND-5_FAMILY-6819";Tend="1258";Tstart="891";shortTE="F";uid="1effed55-8183-4ebd-8843-362c045ec521"
Mc102	RepeatMasker	Retroposon?	817	943	455	+	.	ID="SINE2-1_AP";Tend="1766";Tstart="1628";shortTE="F";uid="68d521b1-81d8-4a71-8cf0-d856ae134f14"
Mc102	RepeatMasker	DNA/hAT-Tip100	35066	35370	2414	-	.	ID="RND-1_FAMILY-258";Tend="1109";Tstart="806";shortTE="F";uid="a8467f77-20b0-4744-9471-6bd11255d2a7"
Mc102	RepeatMasker	DNA/PIF-Spy	73420	73539	418	-	.	ID="ISL2EU-3N1_CFL";Tend="322";Tstart="204";shortTE="F";uid="1811d7b5-d103-47a3-b142-50ad6d095a03"
Mc102	RepeatMasker	Retroposon?	12074	12278	654	-	.	ID="SINE2-1_AP";Tend="493";Tstart="118";shortTE="F";uid="b583ceb3-fd87-4da2-abf6-4bb638a59d99"
Mc102	RepeatMasker	DNA/MULE-MuDR	1834	1978	489	-	.	ID="RND-5_FAMILY-996";Tend="1099";Tstart="964";shortTE="F";uid="63740e80-9dac-41de-aa7c-b8648442571a"
Mc102	RepeatMasker	DNA/Kolobok-E	11685	11934	1067	-	.	ID="RND-6_FAMILY-20546";Tend="366";Tstart="131";shortTE="F";uid="cae6cde3-549d-4e31-b1e0-1fad1bf8f4b6"
Mc102	RepeatMasker	DNA/Kolobok-E	710	902	476	-	.	ID="KOLOBOKE-2_AP";Tend="1319";Tstart="1124";shortTE="F";uid="933b486d-3fa8-4eb3-8fc0-ea3402f8567b"
Mc102	RepeatMasker	DNA	14086	14308	540	-	.	ID="TTAA2D_AP";Tend="266";Tstart="46";shortTE="F";uid="97b783bf-3506-4a6c-b404-a4ab882a4c5a"
Mc102	RepeatMasker	DNA/Kolobok-E	3370	3657	881	-	.	ID="KOLOBOKE-2_AP";Tend="1416";Tstart="1141";shortTE="F";uid="d278fdfd-d844-4b7a-b631-b7661388de13"
Mc102	RepeatMasker	DNA/Ginger	1	473	2892	-	.	ID="RND-1_FAMILY-6";Tend="1799";Tstart="1419";shortTE="F";uid="fa0a7855-3c61-45ce-8056-75e48c7b00bc"
Mc102	RepeatMasker	LINE/CR1	47967	48150	456	-	.	ID="RND-6_FAMILY-1173";Tend="1259";Tstart="1082";shortTE="F";uid="2f35236c-d930-4e70-bf86-bd1e82b8a31b"
Mc102	RepeatMasker	DNA/Ginger-1	30952	31147	413	-	.	ID="RND-6_FAMILY-3412";Tend="977";Tstart="771";shortTE="F";uid="4972fa90-ce3a-4eee-b056-5cf209398175"
Mc102	RepeatMasker	Unknown	13467	13631	1200	-	.	ID="RND-6_FAMILY-7773";Tend="160";Tstart="1";shortTE="F";uid="1c26ff0c-c156-4fb0-8b60-222f56ed6028"
Mc102	RepeatMasker	DNA/hAT-Tip100	47120	47852	5526	-	.	ID="RND-5_FAMILY-946";Tend="1546";Tstart="792";shortTE="F";uid="719ed783-82c4-4ac0-8278-c28247c47e24"
Mc102	RepeatMasker	DNA/hAT-Tip100	35343	35506	819	-	.	ID="RND-1_FAMILY-194";Tend="198";Tstart="57";shortTE="F";uid="702620d8-ee2b-49d9-bd87-e2ef8364a93c"
Mc102	RepeatMasker	Retroposon?	29785	29933	455	-	.	ID="RND-6_FAMILY-4426";Tend="1318";Tstart="1179";shortTE="F";uid="b4834c12-2063-4149-9063-f327e8fca2ab"
Mc102	RepeatMasker	DNA	41567	41745	479	-	.	ID="RND-6_FAMILY-5626";Tend="540";Tstart="354";shortTE="F";uid="ea2c1b35-83f1-41de-8776-7d0f42cb58b3"
Mc102	RepeatMasker	Retroposon?	36573	37138	1115	-	.	ID="SINE2-1_AP";Tend="679";Tstart="1";shortTE="F";uid="77c01012-6815-4caf-afef-1b0e813f0101"
Mc102	RepeatMasker	DNA/hAT-Tip100	89652	89937	1795	-	.	ID="RND-5_FAMILY-591";Tend="1213";Tstart="932";shortTE="F";uid="b4ffc405-206a-4ed8-9436-f1eca2099bda"
Mc1020	RepeatMasker	DNA	39429	39558	711	+	.	ID="ttaa3_ap";Tend="386";Tstart="93";shortTE="F";uid="4ea9460b-609f-4214-a0fa-4a716b0ffb3e"
Mc1020	RepeatMasker	LINE/I	29466	30251	3088	+	.	ID="RND-6_FAMILY-5269";Tend="1485";Tstart="729";shortTE="F";uid="1e523900-0308-4ac0-8f50-c79de4abf2dd"
Mc1020	RepeatMasker	Unknown	6448	6743	957	+	.	ID="RND-6_FAMILY-1325";Tend="1525";Tstart="1235";shortTE="F";uid="349308d6-946d-4c63-a789-2093905a29e3"
Mc1020	RepeatMasker	DNA/Ginger-1	41974	42184	471	+	.	ID="RND-6_FAMILY-8803";Tend="1064";Tstart="846";shortTE="F";uid="13ba4421-8b9e-4717-a49b-3eb0ddb7633c"
Mc1020	RepeatMasker	DNA/hAT	8834	9275	2996	+	.	ID="RND-1_FAMILY-57";Tend="1187";Tstart="755";shortTE="F";uid="ea10246e-cbdf-4681-b105-cdc9ac9ea4be"
Mc1020	RepeatMasker	DNA/Ginger-1	26673	26860	402	+	.	ID="RND-6_FAMILY-23298";Tend="824";Tstart="651";shortTE="F";uid="b81acc75-1e60-4894-966c-48b07175688c"
Mc1020	RepeatMasker	DNA/hAT	9650	10057	3087	+	.	ID="RND-1_FAMILY-57";Tend="1587";Tstart="1180";shortTE="F";uid="184cbb88-1fb3-4f4a-b0c6-7e107163aec2"
Mc1020	RepeatMasker	DNA/hAT-Tip100	49576	50229	5304	-	.	ID="RND-5_FAMILY-946";Tend="1453";Tstart="804";shortTE="F";uid="23349446-8908-4be1-8c36-6daccc51c358"
Mc1020	RepeatMasker	DNA/MULE-MuDR	12729	13027	1403	-	.	ID="RND-5_FAMILY-7113";Tend="804";Tstart="542";shortTE="F";uid="a6bcc1a8-533b-4fcb-836e-72e8c26d9a7c"
Mc1020	RepeatMasker	LINE/R1	27627	27748	471	-	.	ID="RND-1_FAMILY-25";Tend="177";Tstart="58";shortTE="F";uid="7b07f281-c5ee-4d4c-b455-39dcb0c7f328"
Mc1020	RepeatMasker	Retroposon?	26701	27289	807	-	.	ID="SINE2-1_AP";TEgroup="ctg_1020%7CSINE2-1_AP%7C1";Tend="1770";Tstart="787";shortTE="F";uid="10016169-8578-4f00-b3a6-6ba360e828b8"
Mc1020	RepeatMasker	LINE/I	1	242	1853	-	.	ID="RND-5_FAMILY-879";Tend="1405";Tstart="1166";shortTE="F";uid="ca820f5c-4a72-48a1-b4df-40c949224c76"
Mc1020	RepeatMasker	DNA/hAT-Tip100	9276	9448	967	-	.	ID="RND-5_FAMILY-591";Tend="1210";Tstart="1000";shortTE="F";uid="3c5abda3-e464-4b55-bfca-2fcfdb679f04"
Mc1020	RepeatMasker	DNA/MULE-MuDR	13270	13377	848	-	.	ID="RND-5_FAMILY-7113";Tend="180";Tstart="73";shortTE="F";uid="34a2c539-0179-436f-84cd-1d9df3424387"
Mc1020	RepeatMasker	DNA	39242	39428	770	-	.	ID="ttaa2c_ap";Tend="350";Tstart="163";shortTE="F";uid="ba7b49e8-06d1-4583-8e1a-9441fffd78ee"
Mc1020	RepeatMasker	DNA/hAT-Charlie	5782	6325	3651	-	.	ID="RND-5_FAMILY-9346";Tend="1359";Tstart="841";shortTE="F";uid="4f6ec1af-dbcb-4d45-8d49-674ff5ff7528"
Mc10200	RepeatMasker	DNA/Ginger	3130	3391	806	+	.	ID="RND-5_FAMILY-2916";Tend="888";Tstart="616";shortTE="F";uid="f60a93c7-5a11-4fd0-9be9-47681c4fdb92"
Mc10200	RepeatMasker	DNA/Ginger-1	3755	4191	868	+	.	ID="rnd-6_family-13505";Tend="1287";Tstart="749";shortTE="F";uid="e32cf9c0-d1c3-400a-9177-57d1c35b1014"
Mc10200	RepeatMasker	DNA/hAT	3032	3134	565	+	.	ID="DNA8-78_AP";Tend="596";Tstart="496";shortTE="F";uid="2e1978e8-664a-45b3-84f8-eee6e05b1a64"
Mc10200	RepeatMasker	DNA/CMC-EnSpm	6303	7024	1325	-	.	ID="RND-5_FAMILY-5980";Tend="2095";Tstart="1373";shortTE="F";uid="86d849ff-267a-40e6-9ac3-1688720ff75c"
Mc10200	RepeatMasker	Unknown	4632	4953	2772	-	.	ID="RND-5_FAMILY-4414";Tend="776";Tstart="455";shortTE="F";uid="c235d516-68ba-403f-9dcd-3f69db88c085"
Mc10200	RepeatMasker	DNA/hAT-Charlie	7698	7827	963	-	.	ID="RND-6_FAMILY-16251";Tend="892";Tstart="764";shortTE="F";uid="3ba425d6-1aa8-4629-9f3d-2b69570a40e8"
Mc10200	RepeatMasker	DNA/TcMar-m44	1766	2868	1900	-	.	ID="MARINER-3_AP";Tend="1595";Tstart="477";shortTE="F";uid="88078381-4256-42c8-86a3-ba757bf5fa6e"
Mc10200	RepeatMasker	DNA/Ginger-1	8166	8463	1598	-	.	ID="RND-6_FAMILY-13505";Tend="956";Tstart="667";shortTE="F";uid="3e43fe1b-260f-41c4-86ec-0cf818072d3f"
Mc10201	RepeatMasker	DNA/hAT-Tip100	2862	3055	512	+	.	ID="RND-6_FAMILY-285";Tend="1098";Tstart="894";shortTE="F";uid="b87d4f99-cbdd-46be-989b-5950ae5bb761"
Mc10201	RepeatMasker	Unknown	4551	4837	1709	-	.	ID="RND-5_FAMILY-603";Tend="1226";Tstart="968";shortTE="F";uid="018e7c23-d31c-4793-88a6-da342cdaec22"
Mc10201	RepeatMasker	DNA/hAT-Ac	7671	7841	607	-	.	ID="dna8-91b_ap";Tend="833";Tstart="507";shortTE="F";uid="cd842511-8a22-4257-ba4d-ddb2c70ed21b"
Mc10201	RepeatMasker	DNA/hAT-Charlie	5342	5483	545	-	.	ID="RND-1_FAMILY-91";Tend="1192";Tstart="1060";shortTE="F";uid="bb9dfafd-f920-4c05-ba28-5d73fca8e0e7"
Mc10201	RepeatMasker	DNA/hAT-Tip100	3967	4130	414	-	.	ID="RND-5_FAMILY-1765";Tend="1050";Tstart="865";shortTE="F";uid="5e7eefa2-3c3b-4d16-975f-6733f43be6cf"
Mc10201	RepeatMasker	DNA	4848	5311	1255	-	.	ID="TTAA13B_AP";TEgroup="ctg_10201%7CTTAA13B_AP%7C1";Tend="595";Tstart="10";shortTE="F";uid="6322b211-0cb8-46ad-95c5-88aed54fad91"
Mc10201	RepeatMasker	Retroposon?	6739	7530	1664	-	.	ID="SINE2-1_AP";Tend="1469";Tstart="677";shortTE="F";uid="fe97e8f5-9c20-4d8f-ba2e-3755c4ed4306"
Mc10202	RepeatMasker	LINE/I-Jockey	7277	8658	664	+	.	ID="JOCKEY-6_RPR";Tend="3695";Tstart="2732";shortTE="F";uid="0f4d824a-1423-4524-802d-101f61b5fd92"
Mc10202	RepeatMasker	LINE/I-Jockey	5180	6064	643	+	.	ID="HALYOMORPHA_HALYS-6_FAMILY-1101";Tend="1431";Tstart="164";shortTE="F";uid="0350a66e-520e-466b-b5c3-bbe30cdd530c"
Mc10202	RepeatMasker	DNA/TcMar-m44	6519	6656	885	+	.	ID="dnax-3b_ap";Tend="138";Tstart="1";shortTE="F";uid="660afda6-fbdd-43ac-8cdc-77a320584ea4"
Mc10202	RepeatMasker	DNA/hAT-Tip100	289	1395	7557	+	.	ID="RND-6_FAMILY-46643";Tend="1174";Tstart="120";shortTE="F";uid="e786a04a-5d2f-4e09-8e3f-b5ab7481d24c"
Mc10202	RepeatMasker	DNA/hAT-hAT19	3034	3676	2458	-	.	ID="hat-n13_ap";Tend="789";Tstart="10";shortTE="F";uid="112166ef-9248-413f-94c0-5882a12500f3"
Mc10202	RepeatMasker	Unknown	2212	2936	1496	-	.	ID="RND-5_FAMILY-2643";Tend="1279";Tstart="642";shortTE="F";uid="c07fad87-1f64-428a-be53-a59cd3867b7e"
Mc10202	RepeatMasker	DNA	1407	1839	877	-	.	ID="DNA4-2_AP";Tend="450";Tstart="1";shortTE="F";uid="cb2f90b8-60ea-4663-be3a-7b1569fd9e13"
Mc10202	RepeatMasker	LINE/I-Jockey	8062	8660	544	-	.	ID="RND-6_FAMILY-3033";Tend="698";Tstart="105";shortTE="F";uid="e2e118e8-dede-471d-8a67-6dbd71ed429b"
Mc10203	RepeatMasker	DNA/hAT-Tip100	1	233	1930	+	.	ID="RND-1_FAMILY-326";Tend="1327";Tstart="1098";shortTE="F";uid="88c6f86d-3e55-4546-a610-261d50b34d8f"
Mc10203	RepeatMasker	Unknown	1108	1773	1267	-	.	ID="RND-6_FAMILY-4524";Tend="629";Tstart="8";shortTE="F";uid="adf7e138-ddd1-48ab-bea6-e4ff6d2348cd"
Mc10203	RepeatMasker	Unknown	577	846	634	-	.	ID="RND-6_FAMILY-4524";Tend="1301";Tstart="1043";shortTE="F";uid="27ac9c64-6330-4efb-9c44-6ad02fa77e75"
Mc10203	RepeatMasker	DNA/MULE-MuDR	2528	2770	508	-	.	ID="RND-6_FAMILY-894";Tend="849";Tstart="623";shortTE="F";uid="268f5fea-c57c-46c1-9842-0544065783c9"
Mc10204	RepeatMasker	DNA/MULE-MuDR	6246	7621	8196	-	.	ID="RND-6_FAMILY-4517";Tend="2087";Tstart="730";shortTE="F";uid="d0b74cdb-1562-4104-9aa2-8426affc22dd"
Mc10204	RepeatMasker	Retroposon?	7734	8378	1588	-	.	ID="SINE2-1_AP";Tend="1411";Tstart="702";shortTE="F";uid="c1805987-696b-4e25-8938-0dc0115830b2"
Mc10204	RepeatMasker	DNA/Ginger-1	4	1669	12778	-	.	ID="RND-6_FAMILY-11732";Tend="2242";Tstart="542";shortTE="F";uid="ca864e8c-611b-4375-bba0-69640ad4c331"
Mc10205	RepeatMasker	DNA/Maverick	777	1049	713	+	.	ID="RND-5_FAMILY-622";Tend="2458";Tstart="2185";shortTE="F";uid="f4f686b2-3d47-4773-a775-0a09d705656a"
Mc10205	RepeatMasker	Retroposon?	6934	7694	1905	+	.	ID="SINE2-1_AP";Tend="831";Tstart="1";shortTE="F";uid="0a74bd73-c08e-4034-b5c2-0713505267e2"
Mc10205	RepeatMasker	DNA/hAT-hAT19	6459	6852	1541	+	.	ID="HAT-N6B_AP";Tend="414";Tstart="5";shortTE="F";uid="9c3a0d3c-1b85-4163-87f9-dd62b9d28b64"
Mc10205	RepeatMasker	DNA/Maverick	7	289	871	+	.	ID="RND-5_FAMILY-622";Tend="2071";Tstart="1780";shortTE="F";uid="c35f2459-22b5-4edc-8204-a5a3087e0cf7"
Mc10205	RepeatMasker	LTR/Gypsy	2224	2505	1813	-	.	ID="RND-6_FAMILY-6651";Tend="749";Tstart="400";shortTE="F";uid="c566084d-bbbf-4699-8328-2cb41e559d8f"
Mc10205	RepeatMasker	DNA/hAT-hAT19	3473	3999	961	-	.	ID="RND-6_FAMILY-15395";Tend="1217";Tstart="534";shortTE="F";uid="66376e75-24d2-4b53-ac7c-b9879412342f"
Mc10205	RepeatMasker	Retroposon?	6874	7103	560	-	.	ID="RND-6_FAMILY-9288";Tend="1278";Tstart="1044";shortTE="F";uid="38994876-e4d3-4557-9bdc-3eee48a123cc"
Mc10206	RepeatMasker	DNA/hAT-Charlie	2267	3412	1264	+	.	ID="HAT-33_LMI";Tend="1978";Tstart="832";shortTE="F";uid="083c95dd-2f2b-4524-a9d0-539468e63dad"
Mc10206	RepeatMasker	Retroposon?	1	167	1154	+	.	ID="RND-6_FAMILY-21009";Tend="1208";Tstart="1047";shortTE="F";uid="262ca231-0151-4a1d-99d7-902014426999"
Mc10206	RepeatMasker	DNA	1902	2040	471	+	.	ID="TTAA2D_AP";Tend="363";Tstart="231";shortTE="F";uid="ee387bad-f507-4c67-9272-2d2cb65b217a"
Mc10206	RepeatMasker	DNA/hAT-Charlie	3426	3790	711	+	.	ID="RND-6_FAMILY-11035";Tend="1542";Tstart="1181";shortTE="F";uid="ef75bd66-9314-44ae-a77b-b2756462358b"
Mc10206	RepeatMasker	DNA/Kolobok-E	3	192	656	-	.	ID="KOLOBOKE-4_AP";Tend="2692";Tstart="2506";shortTE="F";uid="46dddffb-5b4b-456a-b145-ba7a006a7f98"
Mc10207	RepeatMasker	DNA/hAT-Charlie	1230	1549	454	+	.	ID="DNA8-51_AP";TEgroup="ctg_10207%7CDNA8-51_AP%7C1";Tend="507";Tstart="1";shortTE="F";uid="cef4ff0a-7ab4-49f4-8d70-42a7c512a73b"
Mc10207	RepeatMasker	Unknown	8455	8653	1801	+	.	ID="RND-5_FAMILY-9091";Tend="806";Tstart="608";shortTE="F";uid="2b460d29-2404-4d61-b706-1d728a6b0272"
Mc10208	RepeatMasker	DNA	2632	3051	1433	+	.	ID="TTAA2_AP";Tend="415";Tstart="1";shortTE="F";uid="06c52bf7-b297-48bc-a2cf-4d90a96eeda4"
Mc10208	RepeatMasker	DNA	4804	4951	545	+	.	ID="RND-6_FAMILY-5626";Tend="529";Tstart="381";shortTE="F";uid="dcbf7acb-4eed-4cdf-a35e-688743af598c"
Mc10208	RepeatMasker	DNA/Kolobok-E	7249	7447	442	-	.	ID="KOLOBOKE-2_AP";Tend="1339";Tstart="1123";shortTE="F";uid="777414de-5a12-44c1-8a7d-be78c58d3ae1"
Mc10209	RepeatMasker	Retroposon?	8031	8185	571	+	.	ID="SINE2-2_AP";Tend="1998";Tstart="1839";shortTE="F";uid="0eae2f32-4b0e-46d1-860c-bb98471d8e19"
Mc10209	RepeatMasker	Unknown	2127	2357	982	+	.	ID="RND-1_FAMILY-240";Tend="1216";Tstart="906";shortTE="F";uid="2a19ffc2-1405-4547-a562-69c9ebbe5941"
Mc10209	RepeatMasker	DNA/Ginger-1	8178	8287	443	-	.	ID="RND-6_FAMILY-2746";Tend="439";Tstart="189";shortTE="F";uid="dee9a915-fcdc-457c-bad9-b5995a199b8d"
Mc1021	RepeatMasker	Unknown	29382	29893	2595	+	.	ID="RND-6_FAMILY-11915";Tend="812";Tstart="292";shortTE="F";uid="8340620b-9cfa-4fb9-8242-7fdea5cde51d"
Mc1021	RepeatMasker	DNA/hAT-Tip100	12112	12421	2414	+	.	ID="RND-5_FAMILY-946";Tend="1581";Tstart="1271";shortTE="F";uid="3924d270-10b0-4930-9eeb-27d6dca47dbf"
Mc1021	RepeatMasker	DNA	28719	28901	645	+	.	ID="RND-6_FAMILY-11949";Tend="1501";Tstart="1340";shortTE="F";uid="732c37a8-45b3-49e7-8534-c9249f58918c"
Mc1021	RepeatMasker	DNA	30102	31382	4127	-	.	ID="RND-1_FAMILY-316";Tend="1476";Tstart="219";shortTE="F";uid="5396311a-e85f-4a90-877c-2912b6d593c2"
Mc1021	RepeatMasker	DNA/hAT-hATm	40079	40245	567	-	.	ID="HAT-4C_AP";Tend="4014";Tstart="3844";shortTE="F";uid="0e62163e-8e0f-463b-9b97-74b55a72e58a"
Mc1021	RepeatMasker	DNA	28911	29320	2559	-	.	ID="RND-1_FAMILY-316";Tend="2263";Tstart="1843";shortTE="F";uid="e83df570-9078-452c-9ad6-5cde05368da3"
Mc1021	RepeatMasker	DNA/hAT-hAT19	42996	43272	447	-	.	ID="RND-5_FAMILY-3402";Tend="1358";Tstart="1030";shortTE="F";uid="33167118-6df5-4ced-b8cd-c28f48d062b7"
Mc1021	RepeatMasker	DNA/hAT-Ac	26832	27134	1502	-	.	ID="DNA8-56_AP";Tend="562";Tstart="219";shortTE="F";uid="f279143d-9c30-4e75-9743-b90ed6ed6afc"
Mc1021	RepeatMasker	RC/Helitron	1534	2689	6269	-	.	ID="RND-5_FAMILY-15965";Tend="1750";Tstart="579";shortTE="F";uid="c5d5eb87-43e1-4777-b479-51ffbd9fd692"
Mc10210	RepeatMasker	DNA/hAT	217	524	429	+	.	ID="RND-6_FAMILY-2466";Tend="1646";Tstart="1343";shortTE="F";uid="34d2233f-75d8-44b4-afbd-800e9813da74"
Mc10210	RepeatMasker	DNA/hAT	1	418	3133	-	.	ID="RND-1_FAMILY-287";Tend="1012";Tstart="582";shortTE="F";uid="9095ac84-8340-4a4a-9446-7548915ec5ab"
Mc10211	RepeatMasker	DNA	365	559	934	+	.	ID="TTAA2_AP";Tend="198";Tstart="1";shortTE="F";uid="46b985d9-c1cc-4b0e-840c-a4b828b11b3f"
Mc10213	RepeatMasker	DNA	365	559	904	+	.	ID="TTAA2_AP";Tend="198";Tstart="1";shortTE="F";uid="59f3784d-de26-4bb9-a438-e0c08085797e"
Mc10214	RepeatMasker	Unknown	7065	7279	1539	+	.	ID="RND-1_FAMILY-79";Tend="1108";Tstart="894";shortTE="F";uid="eb17a720-6bf3-44e2-a521-d771b176137c"
Mc10214	RepeatMasker	Unknown	2922	3330	2778	+	.	ID="RND-6_FAMILY-4087";Tend="1241";Tstart="844";shortTE="F";uid="66db4965-4c5a-41e1-8547-146e3f606609"
Mc10214	RepeatMasker	Unknown	5238	5416	426	-	.	ID="RND-6_FAMILY-2207";Tend="1614";Tstart="1413";shortTE="F";uid="173a7554-f6ce-4504-8a75-3ec20d3ac465"
Mc10214	RepeatMasker	Retroposon?	7550	7695	586	-	.	ID="SINE2-1_AP";Tend="785";Tstart="640";shortTE="F";uid="8e8c3eca-b92f-4884-bdb5-bec163056a4b"
Mc10214	RepeatMasker	DNA/hAT-Tip100	7878	8065	437	-	.	ID="RND-5_FAMILY-1688";Tend="799";Tstart="594";shortTE="F";uid="62888da5-1744-42c1-8bf8-d9d64b4c8f84"
Mc10215	RepeatMasker	DNA/TcMar-m44?	4639	4796	603	+	.	ID="DNA4-10_AP";Tend="160";Tstart="2";shortTE="F";uid="363963b2-f0d6-47aa-bd12-c4eebe5db9ce"
Mc10215	RepeatMasker	DNA/hAT	383	843	595	+	.	ID="RND-6_FAMILY-9061";TEgroup="ctg_10215%7CRND-6_FAMILY-9061%7C1";Tend="1556";Tstart="656";shortTE="T";uid="e2544542-283a-4e16-b46b-d4546e668ff8"
Mc10215	RepeatMasker	DNA	4439	4580	469	+	.	ID="ttaa2c_ap";Tend="333";Tstart="199";shortTE="F";uid="e02d5d39-14be-4c46-a9fc-03f35f20f938"
Mc10215	RepeatMasker	DNA/Kolobok-E	152	405	434	-	.	ID="RND-6_FAMILY-5126";Tend="1083";Tstart="860";shortTE="F";uid="7da5600c-1fdb-4bc2-bc70-00e752cc573f"
Mc10215	RepeatMasker	DNA/hAT-Tip100	1230	1623	2631	-	.	ID="RND-5_FAMILY-3774";Tend="1225";Tstart="808";shortTE="F";uid="af2a87b2-154f-4e9c-ab01-ca4526127b73"
Mc10216	RepeatMasker	DNA/Ginger-1	7536	7647	492	+	.	ID="RND-6_FAMILY-3412";Tend="1925";Tstart="1814";shortTE="F";uid="6a4b4b3b-10e6-4071-9bdb-d895b2cbffb9"
Mc10216	RepeatMasker	LTR/Gypsy	6052	6319	423	+	.	ID="GYPSY-7B_LVA-LTR";Tend="1649";Tstart="1387";shortTE="F";uid="0170c7c0-250c-45e9-a3aa-71f8b3df4870"
Mc10216	RepeatMasker	DNA/hAT-hAT19	8233	8456	1628	+	.	ID="HAT-N15_AP";Tend="226";Tstart="1";shortTE="F";uid="8f780a90-e3cf-41cd-91ad-1dce5c5baf3e"
Mc10216	RepeatMasker	Unknown	7900	8002	461	-	.	ID="RND-5_FAMILY-1940";Tend="995";Tstart="892";shortTE="F";uid="5682f0b5-ad6f-4c76-8c6d-9b685362cb1b"
Mc10216	RepeatMasker	DNA/hAT-hAT19	4092	4724	2653	-	.	ID="RND-4_FAMILY-782";Tend="1500";Tstart="871";shortTE="F";uid="d29d9423-74eb-478c-94f3-356119857e57"
Mc10217	RepeatMasker	DNA	462	1244	867	+	.	ID="DNA4-2_AP";TEgroup="ctg_10217%7CDNA4-2_AP%7C1";Tend="768";Tstart="240";shortTE="F";uid="96341d03-3864-4554-9a85-5f58b29fc1d8"
Mc10217	RepeatMasker	DNA/Ginger-1	8359	8636	2191	+	.	ID="RND-6_FAMILY-11732";Tend="825";Tstart="548";shortTE="F";uid="45f1954c-08f6-4bda-b723-0db0067b69bc"
Mc10217	RepeatMasker	DNA	7052	7818	1526	-	.	ID="DNA4-2_AP";Tend="767";Tstart="20";shortTE="F";uid="bc736b33-0485-477e-b793-84c6b7171004"
Mc10217	RepeatMasker	DNA	2907	3483	879	-	.	ID="DNA4-3_AP";Tend="635";Tstart="16";shortTE="F";uid="6ad1c596-2056-4879-b7a1-064eb69ea070"
Mc10217	RepeatMasker	DNA/Ginger-1	1	493	3601	-	.	ID="RND-6_FAMILY-13505";Tend="1037";Tstart="527";shortTE="F";uid="f9458c57-6d96-4846-a8f8-ce602c70967b"
Mc10217	RepeatMasker	Retroposon?	8213	8358	2171	-	.	ID="RND-1_FAMILY-311";Tend="2205";Tstart="1778";shortTE="F";uid="740a93ee-f857-403a-bf2d-8100d99cf417"
Mc10217	RepeatMasker	DNA/Kolobok-E	4650	4811	522	-	.	ID="RND-6_FAMILY-25895";Tend="1592";Tstart="1429";shortTE="F";uid="f0719001-490e-41d6-99b9-d2462e8c07ee"
Mc10218	RepeatMasker	Retroposon?	525	783	600	+	.	ID="SINE2-1_AP";Tend="320";Tstart="5";shortTE="F";uid="2ff6ec6d-2750-4586-bc09-281551c5566f"
Mc10218	RepeatMasker	DNA	6463	6880	1937	+	.	ID="TTAA20_AP";Tend="649";Tstart="222";shortTE="F";uid="432ce6eb-d86a-4702-bbca-7beec36baed5"
Mc10218	RepeatMasker	Retroposon?	485	760	459	-	.	ID="RND-6_FAMILY-21009";Tend="1252";Tstart="943";shortTE="F";uid="ba7e597c-7bd3-405b-9e1b-635bdcd04f1f"
Mc10218	RepeatMasker	DNA/hAT-Tip100	1	387	3300	-	.	ID="RND-6_FAMILY-990";Tend="1266";Tstart="880";shortTE="F";uid="33dffe38-fcc3-4c03-9baa-675c3fe44af1"
Mc10218	RepeatMasker	DNA/hAT-Charlie	8429	8636	1189	-	.	ID="RND-1_FAMILY-92";Tend="1207";Tstart="1004";shortTE="F";uid="df95d94f-cbdf-4f58-b074-c2f124922747"
Mc10219	RepeatMasker	Unknown	7982	8746	3901	-	.	ID="RND-1_FAMILY-24";TEgroup="ctg_10219%7CRND-1_FAMILY-24%7C1";Tend="1415";Tstart="846";shortTE="F";uid="c8d85e5a-36c8-4699-a0fb-372b80748184"
Mc10219	RepeatMasker	DNA	5002	5379	1007	-	.	ID="DNA4-2_AP";Tend="755";Tstart="374";shortTE="F";uid="b23719a7-2206-47eb-ae47-344c5c33d3fd"
Mc10219	RepeatMasker	DNA	5394	5497	438	-	.	ID="dna4-2_ap";Tend="116";Tstart="4";shortTE="F";uid="f4f2bca6-2d76-4b5a-9c39-16b80dbbfb35"
Mc1022	RepeatMasker	Unknown	30486	30655	571	+	.	ID="RND-6_FAMILY-11897";Tend="1646";Tstart="1470";shortTE="F";uid="6154fb52-82ad-4c17-8384-ec3735202c07"
Mc1022	RepeatMasker	Unknown	29986	30331	1092	+	.	ID="RND-6_FAMILY-11897";Tend="1403";Tstart="1069";shortTE="F";uid="e885e41f-ea1f-4f5f-933e-cd1e20e7f2f0"
Mc1022	RepeatMasker	Retroposon?	32699	33219	1637	+	.	ID="RND-6_FAMILY-4426";Tend="1342";Tstart="814";shortTE="F";uid="93cef9a3-4371-42f4-929a-2be0d3b9b835"
Mc1022	RepeatMasker	DNA/hAT-hAT19	46425	46670	819	+	.	ID="HAT-N7_AP";Tend="272";Tstart="12";shortTE="F";uid="67c567c6-db81-4391-aaba-d2513afc7750"
Mc1022	RepeatMasker	Unknown	47506	47670	1122	+	.	ID="RND-6_FAMILY-23373";Tend="1226";Tstart="1068";shortTE="F";uid="fb0acbc6-dfbf-4f96-ad70-78faa951340b"
Mc1022	RepeatMasker	DNA	35857	36116	522	+	.	ID="RND-1_FAMILY-3";Tend="1183";Tstart="933";shortTE="F";uid="6d2384cd-8508-412e-8f47-6b8b1cde1047"
Mc1022	RepeatMasker	LINE/I-Jockey	40700	41039	560	+	.	ID="HALYOMORPHA_HALYS-5_FAMILY-388";Tend="1100";Tstart="773";shortTE="F";uid="2a90e135-cf6f-4aaf-aa2c-9cc196fd40a6"
Mc1022	RepeatMasker	DNA/hAT-Tip100	30659	31164	3475	+	.	ID="RND-6_FAMILY-4650";Tend="1337";Tstart="816";shortTE="F";uid="dca0648e-76fe-44d2-9403-22e3fc4e4b95"
Mc1022	RepeatMasker	DNA	168	287	463	+	.	ID="ttaa3c_ap";Tend="425";Tstart="294";shortTE="F";uid="9d944767-cab2-44a8-a14b-f125ee43f306"
Mc1022	RepeatMasker	DNA	6635	6806	1311	-	.	ID="TTAA25_AP";Tend="172";Tstart="1";shortTE="F";uid="a27e679c-35a0-4635-911f-d081ad235f04"
Mc1022	RepeatMasker	DNA	39584	39961	796	-	.	ID="TTAA2D_AP";Tend="389";Tstart="16";shortTE="F";uid="0029f904-13af-4108-9c1e-cb0dd5470346"
Mc1022	RepeatMasker	Unknown	7377	8070	5742	-	.	ID="RND-6_FAMILY-25115";Tend="1522";Tstart="827";shortTE="F";uid="e5f62e4a-0f20-40b9-91d7-f8f4974e6c6c"
Mc1022	RepeatMasker	LINE/I	19554	19819	740	-	.	ID="RND-5_FAMILY-3623";Tend="1279";Tstart="1018";shortTE="F";uid="1a381c11-aa00-4037-bbba-5e103d0ae3ff"
Mc1022	RepeatMasker	Retroposon?	31711	33279	2484	-	.	ID="SINE2-1_AP";TEgroup="ctg_1022%7CSINE2-1_AP%7C1";Tend="1770";Tstart="1";shortTE="F";uid="254b10d3-54e9-42d7-ab6e-9029605bc4d1"
Mc1022	RepeatMasker	DNA	47187	47482	1417	-	.	ID="DNA4-1_AP";Tend="821";Tstart="530";shortTE="F";uid="9af68c5a-4625-4afd-9bed-d87a271de5f5"
Mc10220	RepeatMasker	DNA/hAT	50	510	3657	+	.	ID="RND-1_FAMILY-314";Tend="1287";Tstart="827";shortTE="F";uid="43172b76-2534-405b-a8f9-c549a1f2d3fd"
Mc10220	RepeatMasker	DNA	3296	3601	405	+	.	ID="RND-6_FAMILY-5740";Tend="1269";Tstart="965";shortTE="F";uid="c5488d8c-64e4-4a75-931a-9b656404debb"
Mc10220	RepeatMasker	Retroposon?	7784	8635	5366	+	.	ID="SINE2-1_AP";Tend="863";Tstart="2";shortTE="F";uid="f29de1be-9c1c-45be-a291-f270c8c323af"
Mc10220	RepeatMasker	DNA/hAT-Tip100	7128	7301	1426	-	.	ID="RND-6_FAMILY-4194";Tend="741";Tstart="566";shortTE="F";uid="49195e83-2cff-4255-a22d-470a1c4433e9"
Mc10221	RepeatMasker	DNA/Maverick	9930	10273	492	+	.	ID="RND-6_FAMILY-2597";Tend="1378";Tstart="1036";shortTE="F";uid="eaffcdb1-7355-4b90-b7da-c533c298e3cb"
Mc10221	RepeatMasker	DNA/Maverick	11489	12867	3447	+	.	ID="RND-6_FAMILY-5708";Tend="1520";Tstart="160";shortTE="F";uid="8f2fce05-1bec-4aec-b150-ce90c817f406"
Mc10221	RepeatMasker	DNA/Maverick	10522	10920	701	+	.	ID="RND-6_FAMILY-2597";Tend="1812";Tstart="1417";shortTE="F";uid="6995cb5f-a176-4556-ba8d-6fff267f6099"
Mc10221	RepeatMasker	Unknown	3923	4533	5280	+	.	ID="RND-5_FAMILY-746";Tend="1275";Tstart="664";shortTE="F";uid="51ff705e-2706-4e90-9e5a-d64129611e43"
Mc10221	RepeatMasker	LINE/I-Jockey	8395	8961	4153	-	.	ID="RND-6_FAMILY-4438";Tend="694";Tstart="117";shortTE="F";uid="3dd32013-d939-4b7c-957f-f6115ba15faf"
Mc10221	RepeatMasker	DNA	4916	5352	2117	-	.	ID="ttaa4b_ap";Tend="430";Tstart="1";shortTE="F";uid="84cd8a89-69fe-408b-ab04-fe72177e3c26"
Mc10221	RepeatMasker	LINE/I	2109	3622	7856	-	.	ID="RND-6_FAMILY-11822";Tend="1353";Tstart="1";shortTE="F";uid="378d706c-46e7-4ea6-bf44-741bdd4cd73b"
Mc10221	RepeatMasker	LINE/I-Jockey	5785	8236	17149	-	.	ID="RND-6_FAMILY-4438";Tend="2906";Tstart="695";shortTE="F";uid="3d2373b6-6973-4796-b2ba-8f199bc03ef5"
Mc10222	RepeatMasker	DNA	2866	3755	3606	+	.	ID="RND-6_FAMILY-10307";TEgroup="ctg_10222%7CRND-6_FAMILY-10307%7C1";Tend="1858";Tstart="598";shortTE="F";uid="0ee84b0f-09e6-4dff-91dd-2613ede90dc9"
Mc10222	RepeatMasker	DNA/MULE-NOF	6969	7121	441	+	.	ID="rnd-5_family-5276";Tend="1170";Tstart="1066";shortTE="F";uid="c271dd12-0c99-459c-af49-d6d936e22ed9"
Mc10222	RepeatMasker	DNA/hAT-Charlie	2453	2858	1740	+	.	ID="RND-5_FAMILY-2854";Tend="921";Tstart="544";shortTE="F";uid="4f9a79fa-4337-4fb7-b8c9-bfe8a5a2a847"
Mc10222	RepeatMasker	DNA/hAT-Tip100	5067	5830	6234	+	.	ID="RND-1_FAMILY-326";Tend="1526";Tstart="771";shortTE="F";uid="23925593-2ddb-4a9e-b178-b0c54ecaa353"
Mc10222	RepeatMasker	Retroposon?	7872	8635	6158	+	.	ID="RND-6_FAMILY-21009";Tend="767";Tstart="1";shortTE="F";uid="731be9f2-e9ba-46d6-98c2-0b3093925252"
Mc10222	RepeatMasker	DNA/hAT-Charlie	7663	7803	424	+	.	ID="RND-6_FAMILY-16621";Tend="874";Tstart="398";shortTE="F";uid="f54a0ccf-25d7-4926-a161-e50c33777788"
Mc10222	RepeatMasker	LINE/I	6662	6971	1393	+	.	ID="RND-6_FAMILY-5269";Tend="1263";Tstart="961";shortTE="F";uid="9b8a0ac8-5036-41cb-b892-8237a67afdf2"
Mc10222	RepeatMasker	DNA/Kolobok-E	7804	8423	1576	-	.	ID="KOLOBOKE-4_AP";Tend="4622";Tstart="3981";shortTE="F";uid="7c9c36f3-4f20-4368-a9f0-d8cae7e3b89e"
Mc10222	RepeatMasker	DNA/Ginger-1	2	1330	9685	-	.	ID="RND-6_FAMILY-3412";Tend="1793";Tstart="468";shortTE="F";uid="dea5bd2d-5544-4ad3-a9b7-6ab9db6195f5"
Mc10222	RepeatMasker	DNA/hAT-hATm	7289	7711	898	-	.	ID="HAT-4C_AP";Tend="4012";Tstart="3598";shortTE="F";uid="f9535d8a-0937-4cd2-8864-d1a02b0281d6"
Mc10223	RepeatMasker	DNA	4016	4225	911	+	.	ID="DNAX-10_AP";Tend="222";Tstart="1";shortTE="F";uid="6b3d5cc5-7f94-4e4f-aebd-a75e9a841f67"
Mc10223	RepeatMasker	Retroposon?	5526	5970	1351	+	.	ID="RND-6_FAMILY-2276";Tend="2271";Tstart="1886";shortTE="F";uid="81da7579-d3c1-4d38-b946-e0dd890a07fc"
Mc10223	RepeatMasker	Retroposon?	6880	8166	4679	+	.	ID="SINE2-1_AP";Tend="1464";Tstart="1";shortTE="F";uid="1167b8aa-8c88-4ae7-805e-229fe10a4cf3"
Mc10223	RepeatMasker	DNA/hAT-Tip100	1	229	1466	+	.	ID="RND-5_FAMILY-1785";Tend="1404";Tstart="1179";shortTE="F";uid="83fd0d12-dec6-4aef-8f97-f5a57fb3db8e"
Mc10223	RepeatMasker	DNA/Kolobok-E	8097	8211	1842	+	.	ID="KOLOBOKE-4_AP";Tend="2959";Tstart="2411";shortTE="F";uid="c7172198-30a3-4d29-80e3-66d8eb1abbc2"
Mc10223	RepeatMasker	Retroposon?	8212	8635	2442	-	.	ID="RND-6_FAMILY-21009";Tend="1206";Tstart="785";shortTE="F";uid="e1b2f4ad-d6b5-4f34-b4ce-7881ac6082c4"
Mc10224	RepeatMasker	Retroposon?	4592	5914	1378	+	.	ID="SINE2-1_AP";Tend="1770";Tstart="395";shortTE="F";uid="34c49c31-6e65-49a2-a9b4-984d4d9f9965"
Mc10224	RepeatMasker	DNA/hAT-hAT19	39	476	2742	+	.	ID="RND-5_FAMILY-2365";Tend="1478";Tstart="1073";shortTE="F";uid="511dce21-c702-4d9c-a27b-1307ab469ceb"
Mc10224	RepeatMasker	DNA	3793	4251	938	+	.	ID="DNA8-27_AP";Tend="735";Tstart="175";shortTE="F";uid="45e863a0-ff26-4e35-b322-6939281e9f3e"
Mc10224	RepeatMasker	DNA/hAT	2557	3118	1125	-	.	ID="DNA8-78_AP";TEgroup="ctg_10224%7CDNA8-78_AP%7C1";Tend="624";Tstart="1";shortTE="F";uid="ca12a8bc-f270-4838-bdb9-93fa903ce8c8"
Mc10224	RepeatMasker	DNA/hAT	8256	8390	1119	-	.	ID="RND-1_FAMILY-287";Tend="1174";Tstart="1040";shortTE="F";uid="02886fb9-e939-41e2-8f52-9d0f1712700c"
Mc10224	RepeatMasker	Retroposon?	1477	1780	787	-	.	ID="SINE2-1_AP";Tend="349";Tstart="3";shortTE="F";uid="8875aecf-cdc7-4ce7-9112-422e6c7562eb"
Mc10224	RepeatMasker	DNA/Ginger-1	4351	4605	814	-	.	ID="RND-6_FAMILY-13505";Tend="2249";Tstart="1982";shortTE="F";uid="6d7d7422-198c-4907-b498-7efc3187581f"
Mc10225	RepeatMasker	DNA/MULE-MuDR	8059	8299	1100	+	.	ID="RND-6_FAMILY-710";Tend="1398";Tstart="1167";shortTE="F";uid="7a5b2ea0-214e-4fb3-8628-ee3a01ae4da1"
Mc10225	RepeatMasker	Unknown	6271	6552	496	-	.	ID="RND-6_FAMILY-25919";Tend="1158";Tstart="872";shortTE="F";uid="be0bf412-dc47-4d83-b3f0-c1c52e934c45"
Mc10225	RepeatMasker	DNA	4683	5116	2879	-	.	ID="TTAA3B_AP";Tend="435";Tstart="1";shortTE="F";uid="156712d9-a0a6-4b93-89dd-fddf3977ec7b"
Mc10225	RepeatMasker	Retroposon?	7636	7806	1106	-	.	ID="SINE2-1_AP";Tend="1770";Tstart="1600";shortTE="F";uid="c7f82d05-b5e8-449d-a771-152ef0f09e84"
Mc10225	RepeatMasker	DNA/hAT	7949	8082	582	-	.	ID="DNA8-105_AP";Tend="639";Tstart="515";shortTE="F";uid="1af157d8-9cab-494d-b311-f3cc08461041"
Mc10225	RepeatMasker	Unknown	8330	8628	623	-	.	ID="RND-5_FAMILY-10518";Tend="1094";Tstart="815";shortTE="F";uid="09db9c2b-70e8-40c2-bbf7-c5ec65397b71"
Mc10226	RepeatMasker	DNA	1788	2496	2287	+	.	ID="DNA4-2_AP";Tend="769";Tstart="67";shortTE="F";uid="5832abec-9e03-4d33-8543-835a3ca8bfef"
Mc10226	RepeatMasker	DNA	4865	5114	626	+	.	ID="TTAA25_AP";Tend="512";Tstart="272";shortTE="F";uid="866f7fc0-1b51-4381-93c6-8b367ed3a117"
Mc10226	RepeatMasker	DNA/hAT?	5739	5970	607	+	.	ID="DNA8-60_AP";Tend="392";Tstart="108";shortTE="F";uid="773cbbc4-b27b-4cd1-9c6f-b8be16b6c264"
Mc10226	RepeatMasker	Retroposon?	7186	7722	943	-	.	ID="SINE2-1_AP";Tend="914";Tstart="362";shortTE="F";uid="e6d64d32-d197-4c30-9052-021acb4561d5"
Mc10227	RepeatMasker	DNA/Kolobok-E	1353	2620	3325	+	.	ID="RND-6_FAMILY-2170";TEgroup="ctg_10227%7CRND-6_FAMILY-2170%7C1";Tend="1313";Tstart="174";shortTE="F";uid="24f394e3-7fee-4530-a620-ad1eb8392ff5"
Mc10227	RepeatMasker	DNA/MULE-MuDR	13710	14314	2341	+	.	ID="RND-6_FAMILY-10164";TEgroup="ctg_10227%7CRND-6_FAMILY-10164%7C1";Tend="1427";Tstart="748";shortTE="F";uid="4c6c092a-98a5-41ad-9551-7f838901cbcc"
Mc10227	RepeatMasker	Retroposon?	15238	15409	461	+	.	ID="RND-1_FAMILY-311";Tend="331";Tstart="165";shortTE="F";uid="6d8cbd3c-2b10-413b-ac95-b41435c0bdaf"
Mc10227	RepeatMasker	DNA/Ginger	16118	16240	405	+	.	ID="RND-5_FAMILY-2916";Tend="453";Tstart="332";shortTE="F";uid="1a7a074b-273f-4d0d-acf5-178a2ec3dcc3"
Mc10227	RepeatMasker	DNA/hAT	921	1095	1052	+	.	ID="RND-5_FAMILY-4694";Tend="525";Tstart="337";shortTE="F";uid="031fa21d-e9e2-422e-a2a3-81a074fc0c1d"
Mc10227	RepeatMasker	DNA/MULE-MuDR	6005	6238	1865	+	.	ID="RND-6_FAMILY-271";Tend="1097";Tstart="865";shortTE="F";uid="630cc8b2-60b1-442b-ae34-bbcaab499c3b"
Mc10227	RepeatMasker	DNA/hAT?	6394	7904	2915	+	.	ID="RND-6_FAMILY-13043";TEgroup="ctg_10227%7CRND-6_FAMILY-13043%7C1";Tend="2256";Tstart="832";shortTE="F";uid="020e38b9-9217-4254-ae7a-e3d45fd4cd97"
Mc10227	RepeatMasker	DNA/MULE-MuDR	7929	8459	3513	+	.	ID="RND-6_FAMILY-218";Tend="1012";Tstart="498";shortTE="F";uid="095de2a9-5bdb-4f4c-aabe-57decfc5d3dd"
Mc10227	RepeatMasker	Unknown	5811	5916	643	+	.	ID="RND-6_FAMILY-242";Tend="1482";Tstart="1378";shortTE="F";uid="747986ed-22b4-4083-94d6-57c583153150"
Mc10227	RepeatMasker	DNA/hAT-Tip100	15930	16082	2193	+	.	ID="rnd-1_family-170";Tend="1491";Tstart="1001";shortTE="F";uid="d0defad1-3261-4186-81d7-3fc37cd9f2c6"
Mc10227	RepeatMasker	DNA	1	797	6569	-	.	ID="RND-1_FAMILY-285";Tend="1560";Tstart="771";shortTE="F";uid="707eae3f-1a33-4681-87fc-fbc6b34d31a9"
Mc10227	RepeatMasker	DNA/TcMar-m44	5486	5816	960	-	.	ID="RND-6_FAMILY-5327";TEgroup="ctg_10227%7CRND-6_FAMILY-5327%7C1";Tend="1496";Tstart="1020";shortTE="F";uid="f8ef057e-4b08-4dd6-8ea6-fc1aab583531"
Mc10227	RepeatMasker	DNA	1779	1913	1154	-	.	ID="DNA3-5_AP";Tend="134";Tstart="1";shortTE="F";uid="cd93c3d5-24e5-4707-a48a-293dfb35bfc0"
Mc10227	RepeatMasker	DNA/Kolobok-E	16156	16266	480	-	.	ID="KOLOBOKE-2_AP";Tend="2228";Tstart="2113";shortTE="F";uid="62c6b2c6-7be0-4e94-94c0-dd8cf4c6c750"
Mc10227	RepeatMasker	DNA	8565	8970	1869	-	.	ID="TTAA3_AP";Tend="428";Tstart="20";shortTE="F";uid="ebf92dd1-3db3-474d-ad1f-dd0ec2f2348b"
Mc10227	RepeatMasker	DNA/hAT-Tip100	15614	15929	2289	-	.	ID="RND-1_FAMILY-187";Tend="1223";Tstart="928";shortTE="F";uid="961e2d2c-b589-46f0-a5ba-8366f4c75f9f"
Mc10228	RepeatMasker	DNA/hAT	7436	7561	567	+	.	ID="DNA8-105_AP";Tend="405";Tstart="266";shortTE="F";uid="b6574234-3986-48fa-9f02-a20b7944ca2e"
Mc10228	RepeatMasker	Unknown	4651	5225	1083	+	.	ID="RND-6_FAMILY-5109";TEgroup="ctg_10228%7CRND-6_FAMILY-5109%7C1";Tend="939";Tstart="12";shortTE="F";uid="7f8ebc4f-7f5d-447f-b316-21489e45a13d"
Mc10228	RepeatMasker	Unknown	149	680	577	+	.	ID="RND-5_FAMILY-5708";Tend="1659";Tstart="1122";shortTE="F";uid="3dbe36a7-8709-43e3-8008-fe4c67186712"
Mc10228	RepeatMasker	DNA/MULE	5610	6678	1805	-	.	ID="RND-6_FAMILY-4876";Tend="1106";Tstart="12";shortTE="F";uid="a1b1e45d-d4c6-427e-9892-93ae2562cfb5"
Mc10228	RepeatMasker	DNA/Sola-1	1642	2214	1008	-	.	ID="SOLA1-2_AP";Tend="3671";Tstart="3103";shortTE="F";uid="54d10f45-1413-49ae-8db4-703d23a8cf72"
Mc10229	RepeatMasker	Unknown	1	201	1758	+	.	ID="RND-1_FAMILY-309";Tend="1147";Tstart="946";shortTE="F";uid="cf14d68d-962b-4347-97d2-95ec4d4e55df"
Mc10229	RepeatMasker	DNA/Maverick	7947	8597	5652	+	.	ID="RND-1_FAMILY-69";Tend="1441";Tstart="788";shortTE="F";uid="4de1dc52-a5c3-477d-868d-975d1b7d76f1"
Mc10229	RepeatMasker	DNA/MULE-NOF	6479	7510	1507	+	.	ID="REHAVKUS1_AP";Tend="1765";Tstart="741";shortTE="F";uid="fa37ebf8-ddab-4a23-9888-64f9fbd02230"
Mc10229	RepeatMasker	DNA/hAT	1392	1556	1089	+	.	ID="RND-5_FAMILY-4694";Tend="520";Tstart="342";shortTE="F";uid="79e538bd-3b17-4967-9ee3-6609c642adb7"
Mc10229	RepeatMasker	Unknown	197	461	2222	-	.	ID="RND-5_FAMILY-3964";Tend="1037";Tstart="765";shortTE="F";uid="53e3c5cb-1745-443c-bc72-ae3d5051d0a7"
Mc10229	RepeatMasker	Unknown	1281	1406	1019	-	.	ID="RND-5_FAMILY-3964";Tend="1463";Tstart="1342";shortTE="F";uid="06fd7c26-4b15-4ed7-afd8-835b58c60afa"
Mc10229	RepeatMasker	DNA/Maverick	8402	8628	1533	-	.	ID="RND-6_FAMILY-3287";Tend="1201";Tstart="977";shortTE="F";uid="7c7f8a50-81c9-4d35-b5be-161b5b4b8e2e"
Mc1023	RepeatMasker	Retroposon?	49873	50413	1996	+	.	ID="SINE2-1_AP";Tend="998";Tstart="445";shortTE="F";uid="f1651a25-a238-4c0a-979b-833ddc23742d"
Mc1023	RepeatMasker	DNA	10513	10653	712	+	.	ID="RND-6_FAMILY-436";Tend="320";Tstart="193";shortTE="F";uid="9e57eaa0-6d87-4f5e-927a-e871fc8571fa"
Mc1023	RepeatMasker	DNA/hAT-Tip100	9682	9818	414	+	.	ID="DNA8-81_AP";Tend="569";Tstart="433";shortTE="F";uid="4a41367b-ede0-4003-a849-3ccc058dd896"
Mc1023	RepeatMasker	LTR/Gypsy	26254	26459	1218	+	.	ID="RND-6_FAMILY-9232";Tend="1142";Tstart="944";shortTE="F";uid="56129ec5-f41f-4ec9-b6ff-a59e69f5a1fc"
Mc1023	RepeatMasker	DNA/Maverick	49434	49573	401	+	.	ID="POLINTON-4_LMI";Tend="1097";Tstart="958";shortTE="F";uid="7d3abc42-b8e6-459e-b714-d9eb8ffd9d80"
Mc1023	RepeatMasker	DNA/hAT	5248	5734	1396	+	.	ID="RND-5_FAMILY-3706";Tend="839";Tstart="333";shortTE="F";uid="34c3f902-3ae7-4133-8c66-dd8c87bac7f2"
Mc1023	RepeatMasker	DNA/hAT-Ac	16189	16314	984	+	.	ID="RND-1_FAMILY-209";Tend="942";Tstart="817";shortTE="F";uid="1c929920-e9b5-49d7-9f0d-8f9eef624b57"
Mc1023	RepeatMasker	Unknown	21417	21766	978	+	.	ID="RND-1_FAMILY-85";Tend="1359";Tstart="971";shortTE="F";uid="2d461c9b-dbe2-423d-816e-60dd496bf21f"
Mc1023	RepeatMasker	DNA/Ginger	1	299	2444	+	.	ID="RND-1_FAMILY-6";Tend="2423";Tstart="2128";shortTE="F";uid="082a42fc-3ef8-42b7-b98e-1f0400d62f5c"
Mc1023	RepeatMasker	Unknown	7038	7937	5886	+	.	ID="RND-1_FAMILY-204";Tend="1685";Tstart="787";shortTE="F";uid="ee7d3f27-9b97-4f95-9a2c-bffa07fab70c"
Mc1023	RepeatMasker	DNA/hAT-hAT19	12334	12921	2935	+	.	ID="RND-5_FAMILY-499";Tend="1428";Tstart="779";shortTE="F";uid="a6133ce9-20c8-461b-9efa-36a544f78f67"
Mc1023	RepeatMasker	LINE/I-Jockey	1114	1361	1273	+	.	ID="RND-6_FAMILY-1113";Tend="1269";Tstart="1033";shortTE="F";uid="ec5e5b19-b9ff-425b-af11-3952ec41be5c"
Mc1023	RepeatMasker	LINE/L2	39919	40660	2077	+	.	ID="RND-6_FAMILY-914";Tend="751";Tstart="22";shortTE="F";uid="1f3b0372-dd68-4840-994c-610d321e1542"
Mc1023	RepeatMasker	Unknown	35423	35826	1582	+	.	ID="RND-6_FAMILY-27375";Tend="1346";Tstart="969";shortTE="F";uid="39de5a1c-0717-4ad1-8e3c-0ef6c9b42ae5"
Mc1023	RepeatMasker	LINE/L2	40861	42127	2191	+	.	ID="RND-6_FAMILY-914";Tend="1543";Tstart="126";shortTE="F";uid="e1a52817-6686-4c80-8510-ed12b038785d"
Mc1023	RepeatMasker	LTR/Gypsy	23607	24439	3970	+	.	ID="RND-6_FAMILY-6504";Tend="864";Tstart="49";shortTE="F";uid="871e2e24-bd5e-417b-a941-12e6e33cf720"
Mc1023	RepeatMasker	Retroposon?	31537	32715	566	-	.	ID="RND-6_FAMILY-917";TEgroup="ctg_1023%7CRND-6_FAMILY-917%7C1";Tend="1454";Tstart="1";shortTE="F";uid="99c3fa3d-7b73-4e91-8a2c-4dd71ce6aa90"
Mc1023	RepeatMasker	DNA/hAT-Tip100	43726	44332	700	-	.	ID="RND-6_FAMILY-5381";Tend="1096";Tstart="415";shortTE="F";uid="f1b31df3-e251-43db-99aa-85247dc6dccd"
Mc1023	RepeatMasker	Retroposon?	28574	29346	852	-	.	ID="RND-6_FAMILY-918";TEgroup="ctg_1023%7CRND-6_FAMILY-918%7C1";Tend="2219";Tstart="1361";shortTE="F";uid="028d5d23-ca03-4b88-910a-3b9abd8af7e6"
Mc1023	RepeatMasker	Unknown	15919	16170	1221	-	.	ID="RND-6_FAMILY-2110";Tend="890";Tstart="636";shortTE="F";uid="e205a486-b8c8-4c33-bc9a-807be93d85bc"
Mc1023	RepeatMasker	DNA	48963	49207	413	-	.	ID="RND-6_FAMILY-5626";Tend="600";Tstart="351";shortTE="F";uid="d751121e-a506-48f8-bcf0-5230ef11fa2e"
Mc1023	RepeatMasker	Unknown	5273	5866	653	-	.	ID="RND-5_FAMILY-1093";Tend="1691";Tstart="1113";shortTE="F";uid="a98759b0-323f-46ff-b8f1-fa3455510bb9"
Mc1023	RepeatMasker	DNA	19894	20389	1332	-	.	ID="TTAA25_AP";Tend="495";Tstart="19";shortTE="F";uid="7b353528-b4d0-4cc7-8c9c-e0015b422f43"
Mc1023	RepeatMasker	DNA/P	50465	50705	2055	-	.	ID="RND-6_FAMILY-1927";Tend="245";Tstart="3";shortTE="F";uid="092f305c-e05f-45fe-9873-497d5882e228"
Mc1023	RepeatMasker	Retroposon?	30845	31309	707	-	.	ID="RND-6_FAMILY-918";Tend="910";Tstart="488";shortTE="F";uid="f3ffabb6-b04b-432d-9c22-50bb6ceb405a"
Mc1023	RepeatMasker	DNA/hAT-Ac	20517	21437	6685	-	.	ID="RND-1_FAMILY-121";Tend="1645";Tstart="720";shortTE="F";uid="8ed9c7f3-7f08-4c57-98c1-4797b5c8be0f"
Mc1023	RepeatMasker	DNA/hAT-Ac	28245	28468	453	-	.	ID="RND-5_FAMILY-2218";Tend="320";Tstart="123";shortTE="F";uid="cc0ef9b3-e8e0-47bc-954a-07a71c337372"
Mc1023	RepeatMasker	DNA/hAT	26588	26815	965	-	.	ID="RND-6_FAMILY-648";Tend="1789";Tstart="1512";shortTE="F";uid="be19a290-df77-4780-8750-e5447f111a29"
Mc1023	RepeatMasker	DNA	534	726	1035	-	.	ID="ttaa24_ap";Tend="159";Tstart="1";shortTE="F";uid="b4028c3a-4689-47af-842d-46be22d57230"
Mc1023	RepeatMasker	LINE/R1	33116	33217	420	-	.	ID="SART-8_API";Tend="127";Tstart="9";shortTE="F";uid="03b1315c-a984-45a7-9866-1702723dfed4"
Mc10230	RepeatMasker	Unknown	10940	11118	1584	+	.	ID="RND-1_FAMILY-320";Tend="712";Tstart="534";shortTE="F";uid="d994e6a7-0cee-4766-b45f-c76952489019"
Mc10230	RepeatMasker	Unknown	1579	2548	7092	+	.	ID="RND-6_FAMILY-4001";Tend="1477";Tstart="518";shortTE="F";uid="817f3e57-9643-45bf-bdf6-fdd4bd65eb15"
Mc10230	RepeatMasker	Unknown	1274	1442	1205	+	.	ID="RND-6_FAMILY-2161";Tend="1499";Tstart="1331";shortTE="F";uid="760843e6-7dd7-49a1-a14e-677ee9945eb8"
Mc10230	RepeatMasker	DNA/Ginger-1	11770	12100	702	+	.	ID="RND-6_FAMILY-13505";Tend="749";Tstart="413";shortTE="F";uid="21f36e89-c4a9-4f4e-b3d0-951af1002de6"
Mc10230	RepeatMasker	DNA/Kolobok-E	7	327	2502	+	.	ID="RND-6_FAMILY-22667";Tend="1257";Tstart="936";shortTE="F";uid="ca1218bf-dc3e-4604-8e6a-8892beaf7aaa"
Mc10230	RepeatMasker	DNA	8602	9174	991	-	.	ID="DNA4-3_AP";Tend="633";Tstart="3";shortTE="F";uid="7abd13e1-6e8d-47e0-b9a7-75e9047a65fa"
Mc10230	RepeatMasker	Retroposon?	11890	12118	1771	-	.	ID="RND-1_FAMILY-338";Tend="1069";Tstart="870";shortTE="F";uid="545b3525-f3bc-46fa-bc91-7ad6ed24db1d"
Mc10230	RepeatMasker	LINE/I	7817	8356	1102	-	.	ID="RND-6_FAMILY-11822";Tend="1346";Tstart="779";shortTE="F";uid="f72d1321-db9f-445a-bde9-9b541426c7ba"
Mc10230	RepeatMasker	Unknown	11269	11701	3294	-	.	ID="RND-6_FAMILY-3105";Tend="1226";Tstart="794";shortTE="F";uid="4580b6db-82b6-45d2-912e-ab5a1526959d"
Mc10230	RepeatMasker	DNA/Ginger-1	2604	2771	605	-	.	ID="RND-6_FAMILY-13505";Tend="2249";Tstart="2081";shortTE="F";uid="f7ac85dd-6d0a-494d-8541-fe57e0f0122c"
Mc10231	RepeatMasker	DNA	9407	11276	11739	+	.	ID="RND-1_FAMILY-316";Tend="2002";Tstart="161";shortTE="F";uid="16ea57c1-d4e6-4d2a-baf0-fb3aeb2f00ec"
Mc10231	RepeatMasker	DNA	8371	10343	14028	-	.	ID="RND-4_FAMILY-1806";Tend="1965";Tstart="27";shortTE="F";uid="d5f8020c-0d89-4eb6-831e-3ddce3798d39"
Mc10231	RepeatMasker	LINE/I	5878	6054	1292	-	.	ID="RND-6_FAMILY-872";Tend="1329";Tstart="1150";shortTE="F";uid="a98ad6f5-bd83-48f7-af8e-ae5cde78e239"
Mc10232	RepeatMasker	DNA/hAT-Tip100	5329	5757	2700	+	.	ID="RND-5_FAMILY-692";Tend="1489";Tstart="1040";shortTE="F";uid="62364bf3-4953-4e8d-b58a-997e551684cd"
Mc10232	RepeatMasker	Unknown	2812	3100	2042	+	.	ID="RND-6_FAMILY-9339";Tend="352";Tstart="5";shortTE="F";uid="3401426a-b0c8-4d49-b254-d6447d15455a"
Mc10232	RepeatMasker	DNA/hAT-Tip100	10552	11065	3886	+	.	ID="RND-6_FAMILY-4194";Tend="1079";Tstart="567";shortTE="F";uid="b2408236-063d-4438-a4f2-f18f1781d728"
Mc10232	RepeatMasker	DNA	4263	4609	725	-	.	ID="dna4-2_ap";TEgroup="ctg_10232%7Cdna4-2_ap%7C1";Tend="281";Tstart="1";shortTE="F";uid="d7609dd1-8ce3-45ed-9d08-7226b02afdfb"
Mc10232	RepeatMasker	DNA/hAT-hAT19	2	192	1079	-	.	ID="HAT-9_AP";Tend="189";Tstart="1";shortTE="F";uid="adf10666-a388-480d-bffd-df3f538674ba"
Mc10233	RepeatMasker	DNA/Ginger-1	3013	3387	564	-	.	ID="RND-6_FAMILY-11732";Tend="1442";Tstart="1066";shortTE="F";uid="6f3eeb04-c837-4f4d-9046-c0090879ff17"
Mc10233	RepeatMasker	DNA	455	827	414	-	.	ID="DNA4-3_AP";Tend="602";Tstart="274";shortTE="F";uid="c190a0cd-f5cd-414a-a4b5-8d3cfb7c0e24"
Mc10234	RepeatMasker	Unknown	3720	4404	4309	+	.	ID="RND-5_FAMILY-1427";Tend="799";Tstart="113";shortTE="F";uid="b580a21f-23a2-47e6-bff6-e8de65435771"
Mc10234	RepeatMasker	RC/Helitron	4429	5007	1755	+	.	ID="RND-6_FAMILY-4639";Tend="1454";Tstart="849";shortTE="F";uid="bda81735-862a-46f4-9272-1aab86637418"
Mc10234	RepeatMasker	Retroposon?	11	194	1139	-	.	ID="SINE2-2_AP";Tend="168";Tstart="1";shortTE="F";uid="0c9b4ecc-cdf6-4d00-a08c-71f3b9b1b9fb"
Mc10235	RepeatMasker	Unknown	5030	5178	463	+	.	ID="RND-5_FAMILY-5121";Tend="1140";Tstart="994";shortTE="F";uid="a6bb54dc-2ca5-4e27-a3e7-b76ed19d379c"
Mc10236	RepeatMasker	DNA	7811	8202	2258	+	.	ID="RND-6_FAMILY-639";Tend="1049";Tstart="656";shortTE="F";uid="1507cabf-71b9-4eee-a4c3-048e81ff484c"
Mc10236	RepeatMasker	Retroposon?	428	634	737	-	.	ID="SINE2-1_AP";Tend="1314";Tstart="1089";shortTE="F";uid="85be6904-acc2-42f1-a0eb-850b695d9fab"
Mc10236	RepeatMasker	DNA/hAT	9382	10122	4610	-	.	ID="RND-1_FAMILY-287";Tend="1325";Tstart="599";shortTE="F";uid="633f3d1c-2b82-43d3-9d5b-c8c775ced8a7"
Mc10236	RepeatMasker	Retroposon?	4085	4474	508	-	.	ID="SINE2-1_AP";Tend="1485";Tstart="1086";shortTE="F";uid="f28cd009-3a10-42cd-b289-d9e0949dfd09"
Mc10236	RepeatMasker	Retroposon?	28	158	551	-	.	ID="SINE2-1_AP";Tend="1463";Tstart="1333";shortTE="F";uid="f82510fb-1e1e-46c0-8152-53cf0579389e"
Mc10236	RepeatMasker	Retroposon?	3781	3886	416	-	.	ID="RND-1_FAMILY-338";Tend="1010";Tstart="907";shortTE="F";uid="adbcb742-7112-4d3e-8260-2062c07ca1d2"
Mc10237	RepeatMasker	DNA/Ginger-1	8343	8622	2231	+	.	ID="RND-1_FAMILY-4";Tend="1013";Tstart="738";shortTE="F";uid="a9ba7361-fa2e-45ef-96b0-d0a3f494a925"
Mc10237	RepeatMasker	DNA/hAT-Tip100	827	2194	5591	-	.	ID="RND-6_FAMILY-269";Tend="1281";Tstart="1";shortTE="F";uid="2e04be73-64ac-45c2-b86f-220da6316edb"
Mc10237	RepeatMasker	LINE/I-Jockey	4526	5021	2607	-	.	ID="RND-6_FAMILY-12756";Tend="1400";Tstart="910";shortTE="F";uid="e9a7dd8d-0cde-4557-b0d1-1f6043edf09e"
Mc10237	RepeatMasker	Unknown	5150	8370	4858	-	.	ID="RND-5_FAMILY-2415";TEgroup="ctg_10237%7CRND-5_FAMILY-2415%7C1";Tend="2201";Tstart="171";shortTE="F";uid="b70161e5-ce25-4139-be2a-493eb4d02f2e"
Mc10237	RepeatMasker	Unknown	2484	3483	4270	-	.	ID="RND-5_FAMILY-2415";Tend="1622";Tstart="651";shortTE="F";uid="bc0af460-5c74-429d-a6f1-4d3b05f0e3b0"
Mc10237	RepeatMasker	Unknown	3489	4595	6868	-	.	ID="RND-1_FAMILY-277";Tend="1921";Tstart="852";shortTE="F";uid="4bdaa043-3a6b-4ff8-b841-fca327704939"
Mc10237	RepeatMasker	Unknown	2281	2483	1308	-	.	ID="RND-1_FAMILY-277";Tend="589";Tstart="389";shortTE="F";uid="bb14be95-e0bc-4f0a-9710-bf7bfc3da9ca"
Mc10238	RepeatMasker	DNA/hAT-hAT19	4465	4836	1661	+	.	ID="RND-5_FAMILY-3402";Tend="1425";Tstart="1062";shortTE="F";uid="78e3de6d-72b1-411d-a5ae-2e1d61051ba2"
Mc10238	RepeatMasker	DNA/hAT-hAT19	3723	4011	1878	+	.	ID="RND-5_FAMILY-3402";Tend="1092";Tstart="819";shortTE="F";uid="5219cdd8-a83b-4d5d-ad6c-1a69a8ea8368"
Mc10238	RepeatMasker	Retroposon?	3619	3783	610	+	.	ID="RND-6_FAMILY-21009";Tend="1276";Tstart="1115";shortTE="F";uid="5d454d00-5f5d-4c1e-8d15-d1f5e481216a"
Mc10238	RepeatMasker	Unknown	2595	3176	468	-	.	ID="RND-5_FAMILY-5708";Tend="1095";Tstart="524";shortTE="F";uid="5fb890a1-2e01-4aad-b7f1-e4317e193b8a"
Mc10238	RepeatMasker	DNA/hAT-Tip100	3	456	3415	-	.	ID="RND-6_FAMILY-1734";Tend="867";Tstart="441";shortTE="F";uid="32e5fdb5-1849-4197-85a4-9c368c65d74d"
Mc10238	RepeatMasker	LINE/I-Jockey	3260	3608	2019	-	.	ID="RND-6_FAMILY-1859";Tend="1860";Tstart="1514";shortTE="F";uid="d0f9ae5e-e853-4b19-9a49-6967cafcf00f"
Mc10239	RepeatMasker	Retroposon?	10325	10764	1685	+	.	ID="SINE2-1_AP";Tend="1327";Tstart="390";shortTE="F";uid="b229eb2a-5d5d-4381-b7d3-aabe793657eb"
Mc10239	RepeatMasker	DNA/Ginger	9594	10323	1229	+	.	ID="RND-1_FAMILY-6";Tend="1369";Tstart="629";shortTE="F";uid="480e9169-6da6-4e86-9756-1810bff568a5"
Mc10239	RepeatMasker	RC/Helitron	3271	3433	422	+	.	ID="RND-6_FAMILY-20116";Tend="1329";Tstart="1172";shortTE="F";uid="d1c883e4-47b5-4082-8070-6de4f3ec6843"
Mc10239	RepeatMasker	DNA/Kolobok-E	4131	4696	2412	+	.	ID="KOLOBOKE-2_AP";Tend="2125";Tstart="1545";shortTE="F";uid="28ab5396-9ded-4753-94bf-f121d0d22bae"
Mc10239	RepeatMasker	Unknown	4676	4889	921	+	.	ID="RND-6_FAMILY-22266";Tend="1193";Tstart="952";shortTE="F";uid="19bc389c-26b9-4f2a-b2b4-7e15381a901f"
Mc10239	RepeatMasker	DNA/Ginger-1	4003	4125	455	+	.	ID="GINGER1-1_AP";Tend="5126";Tstart="5011";shortTE="F";uid="cbd2fb01-86f3-49ff-958e-553c3f72f3f0"
Mc10239	RepeatMasker	DNA/Ginger	10731	12137	9988	+	.	ID="RND-1_FAMILY-6";Tend="2117";Tstart="683";shortTE="F";uid="dd101ee9-2199-4aae-b202-3d3978cfd5c2"
Mc10239	RepeatMasker	DNA/Kolobok-E	9851	10324	2116	-	.	ID="RND-6_FAMILY-12898";Tend="1541";Tstart="1083";shortTE="F";uid="3cd95190-da0e-4bc0-9b53-195584d5ea10"
Mc10239	RepeatMasker	DNA/Kolobok-E	4019	4127	860	-	.	ID="RND-6_FAMILY-22667";Tend="1250";Tstart="1144";shortTE="F";uid="7e0077a8-2b50-48f7-b912-1c3dde36053a"
Mc1024	RepeatMasker	Unknown	3952	4223	1372	+	.	ID="RND-5_FAMILY-9091";Tend="868";Tstart="613";shortTE="F";uid="854e5257-f695-4bad-9294-45cc3c77261f"
Mc1024	RepeatMasker	DNA/TcMar-Tc1	1620	1825	996	+	.	ID="RND-6_FAMILY-3848";Tend="888";Tstart="679";shortTE="F";uid="f9424ee4-e566-4d5d-b171-df9c453b5051"
Mc1024	RepeatMasker	DNA/TcMar-Tc1	2613	2837	565	+	.	ID="RND-6_FAMILY-3848";Tend="1133";Tstart="908";shortTE="F";uid="dee2e053-7f7e-4573-8048-6154fa77a0f0"
Mc1024	RepeatMasker	DNA	32352	32760	563	+	.	ID="TTAA2C_AP";Tend="406";Tstart="1";shortTE="F";uid="ffca0f97-5a66-47cd-ade3-069f7ff2d4cd"
Mc1024	RepeatMasker	Unknown	19232	19427	407	+	.	ID="RND-6_FAMILY-8061";Tend="1410";Tstart="1212";shortTE="F";uid="30023ef4-d5b2-47a4-92ae-8b421c108e34"
Mc1024	RepeatMasker	DNA/Sola-1	17258	17949	458	+	.	ID="SOLA1-8_AP";Tend="2416";Tstart="1718";shortTE="F";uid="b908f6a5-6421-40a6-baa5-1296cec6fe24"
Mc1024	RepeatMasker	Unknown	1942	2062	607	+	.	ID="RND-5_FAMILY-3157";Tend="1320";Tstart="1190";shortTE="F";uid="54b0a3da-7d92-4b9f-b46e-2d9772a461c0"
Mc1024	RepeatMasker	DNA	34002	34248	554	-	.	ID="ttaa2c_ap";Tend="354";Tstart="115";shortTE="F";uid="26adc995-1364-436e-875b-f5bac8f53c56"
Mc1024	RepeatMasker	Unknown	2892	3035	1019	-	.	ID="RND-5_FAMILY-4188";Tend="692";Tstart="558";shortTE="F";uid="7cf6e440-01c3-4b6c-bf2a-42e87ab03a57"
Mc1024	RepeatMasker	LINE/I-Jockey	34684	34786	481	-	.	ID="AG-JOCK-1";Tend="1401";Tstart="1316";shortTE="F";uid="5d1182aa-42b8-4c8e-86be-8b9e107b4b8f"
Mc1024	RepeatMasker	DNA	30697	30908	514	-	.	ID="DNA4-2B_AP";Tend="211";Tstart="3";shortTE="F";uid="3b492445-a36c-4268-8418-c6926eb01d00"
Mc1024	RepeatMasker	DNA	41673	42106	1358	-	.	ID="TTAA2C_AP";Tend="418";Tstart="1";shortTE="F";uid="2baa88b6-776c-4417-a180-fc1c68ad05a7"
Mc1024	RepeatMasker	DNA	38280	38573	556	-	.	ID="ttaa2c_ap";Tend="294";Tstart="31";shortTE="F";uid="c3805c7d-d902-4a6c-977a-738f7e46a28e"
Mc1024	RepeatMasker	DNA/hAT-hAT19	3157	3800	3155	-	.	ID="RND-6_FAMILY-32121";Tend="1120";Tstart="515";shortTE="F";uid="d7412267-b0e9-4747-a1e0-2e243b9c329d"
Mc10240	RepeatMasker	Unknown	2715	3425	3873	+	.	ID="RND-6_FAMILY-42179";Tend="1463";Tstart="723";shortTE="F";uid="c75c5c8a-98d2-407b-9692-cb492ba6b6e4"
Mc10240	RepeatMasker	DNA/Kolobok-E	7901	8210	1607	+	.	ID="RND-5_FAMILY-6431";Tend="1350";Tstart="1016";shortTE="F";uid="05554c34-c61c-4ccf-a13e-2d145c5f04f2"
Mc10240	RepeatMasker	Unknown	5946	6162	1460	+	.	ID="RND-5_FAMILY-3829";Tend="1045";Tstart="837";shortTE="F";uid="eb2b787f-5a67-472b-832a-12985d10cb8b"
Mc10240	RepeatMasker	DNA/hAT-Tip100	3469	3602	447	+	.	ID="RND-6_FAMILY-17617";Tend="541";Tstart="408";shortTE="F";uid="641fc8a2-acf6-4f8f-b1ea-a3227dcd3557"
Mc10240	RepeatMasker	DNA/Kolobok-E	4830	4955	483	+	.	ID="RND-5_FAMILY-6431";Tend="892";Tstart="759";shortTE="F";uid="8878f28f-d6af-480e-afa5-77279dd5b413"
Mc10240	RepeatMasker	DNA/Kolobok-E	5518	5654	907	+	.	ID="RND-5_FAMILY-6431";Tend="1021";Tstart="880";shortTE="F";uid="df966efb-53cf-4c9a-9234-db9ee7191af4"
Mc10240	RepeatMasker	DNA/hAT	4892	5519	4670	+	.	ID="rnd-1_family-287";Tend="1174";Tstart="603";shortTE="F";uid="68e08c29-b998-42be-85d6-999aec822eaa"
Mc10240	RepeatMasker	LINE/I-Jockey	230	742	784	-	.	ID="RND-5_FAMILY-4747";Tend="1428";Tstart="913";shortTE="F";uid="4c039235-b6a8-47c2-8a10-b9281f69c148"
Mc10240	RepeatMasker	DNA/hAT-Ac	6170	6280	635	-	.	ID="rnd-5_family-5192";Tend="1244";Tstart="1159";shortTE="F";uid="adecffc4-8417-4ff6-991b-f711dda1924e"
Mc10240	RepeatMasker	DNA/hAT-Charlie	8346	8616	1880	-	.	ID="RND-5_FAMILY-2854";Tend="1027";Tstart="755";shortTE="F";uid="7aa468b4-caa0-440f-82c5-eb68d81ff18c"
Mc10240	RepeatMasker	Unknown	1415	1751	2152	-	.	ID="RND-5_FAMILY-8541";Tend="1225";Tstart="886";shortTE="F";uid="c5ff505d-2181-441a-80c0-54619f37f7b5"
Mc10240	RepeatMasker	DNA/hAT-Ac	7103	7907	4835	-	.	ID="RND-5_FAMILY-5192";Tend="1162";Tstart="390";shortTE="F";uid="b1e31c1b-c48d-49b1-8673-2b2b46360e95"
Mc10240	RepeatMasker	DNA/hAT-Tip100	3992	4199	1425	-	.	ID="RND-6_FAMILY-26438";Tend="1019";Tstart="815";shortTE="F";uid="35fb543d-ca9a-407d-be46-0462f4c6817d"
Mc10240	RepeatMasker	DNA/hAT	4667	4866	1074	-	.	ID="RND-6_FAMILY-8653";Tend="1091";Tstart="896";shortTE="F";uid="ddd5ad8e-ea45-46a5-9969-e51e0e897a80"
Mc10241	RepeatMasker	Unknown	8127	8604	3746	+	.	ID="RND-5_FAMILY-9949";Tend="1327";Tstart="850";shortTE="F";uid="7dccfa83-6042-4683-9150-323eefd0d63a"
Mc10241	RepeatMasker	DNA/hAT	322	426	1156	+	.	ID="RND-5_FAMILY-6985";Tend="689";Tstart="575";shortTE="F";uid="d764259e-d879-4e16-b532-0e7d660714ee"
Mc10241	RepeatMasker	DNA/hAT-hAT19	427	999	1088	+	.	ID="HAT-N6B_AP";Tend="614";Tstart="1";shortTE="F";uid="9955aa30-dd5c-4514-b428-82ecc7ef3926"
Mc10241	RepeatMasker	RC/Helitron	6522	6836	2601	+	.	ID="RND-1_FAMILY-95";Tend="1250";Tstart="942";shortTE="F";uid="d12e1a0c-0f7c-42c7-b65f-c85aa8f56a9f"
Mc10241	RepeatMasker	DNA/TcMar-Pogo	3975	4632	1042	-	.	ID="RND-6_FAMILY-19814";Tend="1176";Tstart="462";shortTE="F";uid="0801066f-0761-471e-b8c6-494b3a803db0"
Mc10241	RepeatMasker	DNA/hAT-Ac	1516	1830	695	-	.	ID="RND-5_FAMILY-548";Tend="1224";Tstart="899";shortTE="F";uid="80f360e1-09f2-4df4-a148-24dce3fd3910"
Mc10242	RepeatMasker	DNA/hAT-hAT19	2848	3947	5062	+	.	ID="RND-6_FAMILY-3717";Tend="1978";Tstart="861";shortTE="F";uid="6c4b553a-9917-4cfe-87d7-11fc3eb8e4c1"
Mc10242	RepeatMasker	DNA/Ginger-1	6934	7441	476	-	.	ID="RND-6_FAMILY-13505";Tend="2253";Tstart="1668";shortTE="F";uid="474748c7-d24a-4766-987b-1f3af4c6c714"
Mc10242	RepeatMasker	RC/Helitron	4835	4985	483	-	.	ID="RND-6_FAMILY-4639";Tend="1468";Tstart="1334";shortTE="F";uid="137d22de-570d-451a-b2e0-4dc31e9dadcd"
Mc10242	RepeatMasker	DNA/hAT-hAT19	4979	5133	534	-	.	ID="RND-6_FAMILY-11336";Tend="796";Tstart="641";shortTE="F";uid="0f7f0e99-b4fc-4b8b-867b-78ec5a566023"
Mc10243	RepeatMasker	DNA/Ginger	1320	2359	4836	+	.	ID="RND-1_FAMILY-6";TEgroup="ctg_10243%7CRND-1_FAMILY-6%7C1";Tend="2623";Tstart="1046";shortTE="F";uid="3f7488c0-c7a3-42fe-b5b5-a6a0018e61ee"
Mc10243	RepeatMasker	DNA/hAT-Ac	970	1125	1304	+	.	ID="RND-6_FAMILY-2797";Tend="988";Tstart="833";shortTE="F";uid="87eb7cd5-5d7e-4390-9ecb-1c85a054b4c3"
Mc10243	RepeatMasker	Unknown	8098	8259	668	-	.	ID="RND-6_FAMILY-12908";Tend="729";Tstart="569";shortTE="F";uid="49ac3b9d-3e54-48b4-8f0d-f253224b3648"
Mc10243	RepeatMasker	DNA/Ginger-1	1350	2294	2159	-	.	ID="RND-6_FAMILY-11732";Tend="1382";Tstart="391";shortTE="F";uid="075b36ce-82fe-47a9-814e-45fef3aa7f7c"
Mc10243	RepeatMasker	DNA/TcMar-Tc1	3578	4469	872	-	.	ID="MARINER-42_LMI";Tend="1067";Tstart="175";shortTE="F";uid="0a504c47-6b63-4f93-a1bc-83bcb7f70e1a"
Mc10244	RepeatMasker	DNA/hAT-Charlie	6289	6579	1135	+	.	ID="RND-1_FAMILY-65";Tend="1250";Tstart="971";shortTE="F";uid="3074abd2-3553-4548-970a-2ad0cce89297"
Mc10244	RepeatMasker	LINE/I	938	1145	854	+	.	ID="RND-5_FAMILY-3924";Tend="1009";Tstart="799";shortTE="F";uid="10a95ebd-3b02-4402-8a79-88096fb0968f"
Mc10244	RepeatMasker	Unknown	1195	1411	867	+	.	ID="RND-6_FAMILY-17249";Tend="1084";Tstart="868";shortTE="F";uid="107ed024-beb6-43ec-9f32-930df831d430"
Mc10244	RepeatMasker	Retroposon?	6563	6701	432	+	.	ID="SINE2-1_AP";Tend="1770";Tstart="1633";shortTE="F";uid="f7946a58-1af7-4fd9-9ca8-4b0ff6c6f576"
Mc10244	RepeatMasker	Retroposon?	5228	6029	941	+	.	ID="SINE2-1_AP";Tend="972";Tstart="83";shortTE="F";uid="3e3017ae-7993-4bcb-8e6e-c8765487ce97"
Mc10244	RepeatMasker	Retroposon?	5102	5402	477	-	.	ID="RND-6_FAMILY-21009";Tend="1237";Tstart="147";shortTE="F";uid="696817df-d1af-4cd5-81c5-47e187244fca"
Mc10244	RepeatMasker	DNA/Ginger-1	5403	6142	538	-	.	ID="RND-6_FAMILY-11732";Tend="2042";Tstart="1235";shortTE="F";uid="c20bb674-fcf7-47a4-a4f9-a90de6ce77f8"
Mc10244	RepeatMasker	DNA/Ginger	1	946	7128	-	.	ID="RND-1_FAMILY-6";Tend="1657";Tstart="701";shortTE="F";uid="c252486a-ae70-404b-be04-21045e932fef"
Mc10244	RepeatMasker	DNA	1165	1319	516	-	.	ID="RND-6_FAMILY-9850";Tend="1650";Tstart="1480";shortTE="F";uid="52399642-15df-48c9-ad9a-e58c541e8148"
Mc10245	RepeatMasker	Unknown	1952	2252	1186	-	.	ID="RND-6_FAMILY-22799";Tend="925";Tstart="654";shortTE="F";uid="66a04a98-436b-4454-9236-7e92a74e842b"
Mc10245	RepeatMasker	DNA/hAT	8184	8606	2487	-	.	ID="RND-5_FAMILY-4694";Tend="775";Tstart="340";shortTE="F";uid="47c03210-c905-4876-9a87-c5bcb528183a"
Mc10245	RepeatMasker	Unknown	6851	7397	564	-	.	ID="RND-5_FAMILY-155";Tend="1108";Tstart="558";shortTE="F";uid="1a93ae8f-5277-4ee8-abb6-741b7ba66676"
Mc10245	RepeatMasker	DNA	817	2036	4336	-	.	ID="RND-6_FAMILY-38456";Tend="1308";Tstart="159";shortTE="F";uid="ac541590-f595-468e-bb36-8e793e9b36df"
Mc10246	RepeatMasker	DNA	417	734	1143	+	.	ID="ttaa8_ap";Tend="438";Tstart="153";shortTE="F";uid="c859ffa1-db1a-4016-8105-9c12682e34df"
Mc10246	RepeatMasker	LTR/Gypsy	995	1635	4742	+	.	ID="RND-6_FAMILY-2848";Tend="1399";Tstart="757";shortTE="F";uid="bb57e82e-5b34-45ad-ac42-454d0497f907"
Mc10246	RepeatMasker	Unknown	8048	8606	4151	-	.	ID="RND-6_FAMILY-1115";Tend="1461";Tstart="886";shortTE="F";uid="1b4b694c-d458-4669-87dc-4c40fdfe3bee"
Mc10246	RepeatMasker	DNA/Ginger-1	1	210	1732	-	.	ID="RND-6_FAMILY-8803";Tend="557";Tstart="348";shortTE="F";uid="dce96a6d-55d1-4acc-8cf6-15c0821373a7"
Mc10246	RepeatMasker	Unknown	2185	2405	461	-	.	ID="RND-1_FAMILY-1";Tend="1151";Tstart="936";shortTE="F";uid="ed3867e4-19fb-44e6-8a1c-9a7e00eb3b6e"
Mc10247	RepeatMasker	DNA/hAT-hAT19	17514	17696	561	+	.	ID="RND-5_FAMILY-3402";Tend="528";Tstart="347";shortTE="F";uid="ef93fa63-7aea-4f87-aac5-343705f3f4a3"
Mc10247	RepeatMasker	LINE/R1	1202	2996	1266	+	.	ID="SART-5_API";TEgroup="ctg_10247%7CSART-5_API%7C1";Tend="3384";Tstart="1456";shortTE="F";uid="cc21c2ba-6561-4095-b8da-1039461234b7"
Mc10247	RepeatMasker	Unknown	4247	4583	1287	+	.	ID="RND-6_FAMILY-6959";Tend="1108";Tstart="793";shortTE="F";uid="dc96bfa5-935b-4dc3-8333-3e97096b5ecb"
Mc10247	RepeatMasker	Unknown	13924	14084	1168	+	.	ID="RND-1_FAMILY-77";Tend="1624";Tstart="1458";shortTE="F";uid="f7353c05-c3e6-4e78-84de-2884fc581010"
Mc10247	RepeatMasker	RC/Helitron	8257	9808	3375	+	.	ID="HELITRON-2_HMM";Tend="4116";Tstart="2559";shortTE="F";uid="553fd041-daba-4979-b8a0-983273032bca"
Mc10247	RepeatMasker	RC/Helitron	10084	10338	470	+	.	ID="HELITRON-1_AP";Tend="2527";Tstart="2272";shortTE="F";uid="b51aa3fd-02cb-4b0f-a306-903617bf8dce"
Mc10247	RepeatMasker	RC/Helitron	10334	10466	975	+	.	ID="RND-1_FAMILY-247";Tend="414";Tstart="281";shortTE="F";uid="07331e37-e6ed-4a78-b9aa-4a1ad65a1d18"
Mc10247	RepeatMasker	RC/Helitron	7118	7450	671	+	.	ID="RND-1_FAMILY-123";Tend="974";Tstart="607";shortTE="F";uid="e259a2bf-1c43-4195-ac92-b1ad82998d85"
Mc10247	RepeatMasker	DNA/hAT-Tip100	3312	3487	546	+	.	ID="RND-5_FAMILY-1688";Tend="1154";Tstart="971";shortTE="F";uid="ff201cee-03e9-4bc9-b70d-1b7092f06e53"
Mc10247	RepeatMasker	Unknown	3486	3811	1932	+	.	ID="RND-6_FAMILY-379";Tend="812";Tstart="479";shortTE="F";uid="78427d79-f642-4166-a585-53b163a99010"
Mc10247	RepeatMasker	DNA/TcMar-m44?	11658	11832	868	+	.	ID="DNA4-9_AP";Tend="177";Tstart="2";shortTE="F";uid="3c6ed091-c75f-4679-958d-be3937cb81ce"
Mc10247	RepeatMasker	RC/Helitron	7087	7319	1781	-	.	ID="RND-5_FAMILY-3952";Tend="768";Tstart="537";shortTE="F";uid="06311590-81a5-4e97-aac0-8c113f252fda"
Mc10247	RepeatMasker	DNA/MULE-NOF	4007	4208	424	-	.	ID="RND-5_FAMILY-5276";Tend="1112";Tstart="929";shortTE="F";uid="0160dd3f-9a3d-4543-82f0-583ddf55666b"
Mc10247	RepeatMasker	RC/Helitron	8049	8292	2029	-	.	ID="RND-5_FAMILY-3952";Tend="251";Tstart="5";shortTE="F";uid="da7266d2-0f02-4abb-baf2-1df6d1c67aca"
Mc10247	RepeatMasker	LINE/CR1	13773	13894	758	-	.	ID="RND-5_FAMILY-1186";Tend="922";Tstart="796";shortTE="F";uid="37c0d89b-3825-4444-be70-b911cef7bfd3"
Mc10248	RepeatMasker	DNA/hAT-Ac	1134	1309	797	+	.	ID="dna8-91b_ap";Tend="860";Tstart="695";shortTE="F";uid="e3fff2e1-d57c-4f05-82b3-fc7d74e26acf"
Mc10248	RepeatMasker	DNA/hAT-hAT19	7737	8308	1577	+	.	ID="RND-6_FAMILY-15395";Tend="1217";Tstart="553";shortTE="F";uid="6a5d7c70-d9d7-4c82-9975-dc9137a95a58"
Mc10248	RepeatMasker	DNA/hAT-hAT19	1615	1786	494	+	.	ID="RND-5_FAMILY-3402";Tend="646";Tstart="449";shortTE="F";uid="2d8d3175-51a0-4d4f-8e9c-e9b228b7d351"
Mc10248	RepeatMasker	DNA	8402	8513	506	+	.	ID="RND-6_FAMILY-24285";Tend="606";Tstart="506";shortTE="F";uid="9bf8c108-80f3-43c8-a473-bd1ae0fdedfd"
Mc10248	RepeatMasker	Retroposon?	2789	3354	833	-	.	ID="SINE2-1_AP";Tend="1396";Tstart="846";shortTE="F";uid="7b051b5b-176c-4b56-bb15-4ee5dda17674"
Mc10248	RepeatMasker	DNA	8708	8943	865	-	.	ID="RND-6_FAMILY-24285";Tend="1478";Tstart="1238";shortTE="F";uid="90bd9ced-cbdc-4b48-993a-4a54c7115454"
Mc10248	RepeatMasker	DNA	9256	9785	4617	-	.	ID="RND-6_FAMILY-24285";Tend="1069";Tstart="537";shortTE="F";uid="a399ac9b-4d9d-4a46-b6b3-cd22cd283e15"
Mc10248	RepeatMasker	Unknown	6380	6913	1211	-	.	ID="RND-5_FAMILY-1401";TEgroup="ctg_10248%7CRND-5_FAMILY-1401%7C1";Tend="1661";Tstart="793";shortTE="F";uid="2d861811-4d5f-4c8a-9feb-99950e732b33"
Mc10249	RepeatMasker	Unknown	2059	2185	690	+	.	ID="RND-1_FAMILY-34";Tend="1121";Tstart="998";shortTE="F";uid="aea660d0-8ab8-46b7-b4f0-45148db13b1e"
Mc10249	RepeatMasker	DNA/hAT-Charlie	1952	2060	696	+	.	ID="RND-1_FAMILY-65";Tend="1225";Tstart="1111";shortTE="F";uid="557ce69b-be26-4d67-ab37-b7d223c2accf"
Mc10249	RepeatMasker	Unknown	494	1509	7354	+	.	ID="RND-1_FAMILY-77";Tend="1671";Tstart="672";shortTE="F";uid="d4b365f3-112c-4a52-8ba2-bc53b0e26eea"
Mc10249	RepeatMasker	Unknown	5144	5520	580	-	.	ID="RND-6_FAMILY-14382";Tend="856";Tstart="467";shortTE="F";uid="b978d2c7-ac31-4dcf-bfac-b2ef9e46eb7b"
Mc10249	RepeatMasker	Unknown	4841	5024	424	-	.	ID="RND-5_FAMILY-771";Tend="1324";Tstart="1157";shortTE="F";uid="6fcee093-23b6-42e9-8d37-c93ec957b66f"
Mc10249	RepeatMasker	RC/Helitron	1611	1936	1309	-	.	ID="RND-1_FAMILY-247";Tend="553";Tstart="204";shortTE="F";uid="6da8c781-9ddf-4c7b-810c-014011a5818d"
Mc10249	RepeatMasker	Unknown	2432	2714	2336	-	.	ID="RND-1_FAMILY-256";Tend="2110";Tstart="1827";shortTE="F";uid="fb1577d8-1158-4c6f-962a-ddf629e6ba04"
Mc10249	RepeatMasker	Unknown	2884	4015	7971	-	.	ID="RND-1_FAMILY-256";Tend="1822";Tstart="724";shortTE="F";uid="c134996d-4b36-4a73-92b7-9e76a71e50de"
Mc10249	RepeatMasker	DNA/hAT-Tip100	1	185	1418	-	.	ID="RND-1_FAMILY-160";Tend="1506";Tstart="1324";shortTE="F";uid="8890ad9a-12ad-43df-b33f-32453f2b0f23"
Mc10249	RepeatMasker	DNA/hAT-Tip100	168	535	2341	-	.	ID="rnd-1_family-160";Tend="1243";Tstart="846";shortTE="F";uid="da193ff1-7a8f-43d9-969c-224a0503f47f"
Mc1025	RepeatMasker	DNA/MULE-MuDR	3729	4486	5815	+	.	ID="RND-6_FAMILY-5996";Tend="1437";Tstart="662";shortTE="F";uid="5477e658-cc8f-4ae7-a529-18cbd91ed8ad"
Mc1025	RepeatMasker	DNA	44795	45121	1149	+	.	ID="DNA4-2_AP";Tend="317";Tstart="1";shortTE="F";uid="a8c8bebe-00ef-41c3-8fde-d4da30f573ed"
Mc1025	RepeatMasker	DNA	36718	37145	954	+	.	ID="TTAA3_AP";Tend="420";Tstart="1";shortTE="F";uid="4400d020-e2a8-4699-a66b-66401e4a32b0"
Mc1025	RepeatMasker	DNA/Merlin	1413	1736	784	+	.	ID="RND-6_FAMILY-834";Tend="1417";Tstart="1088";shortTE="F";uid="945f03b6-0144-4e84-8a7b-aaf43bbf4ab6"
Mc1025	RepeatMasker	DNA/TcMar-Pogo	21969	22078	445	+	.	ID="RND-5_FAMILY-156";Tend="1269";Tstart="1159";shortTE="F";uid="ee1a6666-3d34-438e-b659-e5b02fe916eb"
Mc1025	RepeatMasker	Unknown	11149	11269	581	+	.	ID="RND-4_FAMILY-2304";Tend="1187";Tstart="1049";shortTE="F";uid="44fdfa9a-7666-41f4-9ae6-fc1b9143dbbe"
Mc1025	RepeatMasker	DNA/Ginger-1	42111	42367	587	+	.	ID="rnd-6_family-23298";TEgroup="ctg_1025%7Crnd-6_family-23298%7C1";Tend="807";Tstart="492";shortTE="T";uid="82b17877-723a-4875-bb17-2a5ce7da4203"
Mc1025	RepeatMasker	Unknown	8636	9308	3311	+	.	ID="RND-6_FAMILY-14474";Tend="1073";Tstart="401";shortTE="F";uid="a4ad1e63-21c0-42f8-ad20-01e4e4f88324"
Mc1025	RepeatMasker	DNA/hAT-Tip100	31354	32118	6050	+	.	ID="RND-1_FAMILY-246";Tend="1648";Tstart="881";shortTE="F";uid="f9e9ff52-6593-4258-86bb-d0fd214893a8"
Mc1025	RepeatMasker	DNA/hAT-Tip100	11581	11822	423	+	.	ID="DNA8-87_AP";Tend="519";Tstart="260";shortTE="F";uid="aae7a4b7-c936-4eef-9744-47d400dbc2aa"
Mc1025	RepeatMasker	DNA/MULE-NOF	37818	37941	922	-	.	ID="RND-5_FAMILY-252";Tend="1149";Tstart="1005";shortTE="F";uid="1db44960-bd39-4d76-932a-0f1ad6bd45cc"
Mc1025	RepeatMasker	LINE/L2	38776	39558	941	-	.	ID="RND-5_FAMILY-3186";Tend="816";Tstart="68";shortTE="F";uid="d601f425-9a7e-4106-995d-d14b7151f8cb"
Mc1025	RepeatMasker	DNA	45122	45350	596	-	.	ID="dna2-2_ap";Tend="221";Tstart="5";shortTE="F";uid="f8faa616-2af6-4c92-8718-5e4331814a7a"
Mc1025	RepeatMasker	LINE/CR1	39812	40039	764	-	.	ID="RND-6_FAMILY-13267";Tend="466";Tstart="232";shortTE="F";uid="2248b25d-447d-4e07-9fff-83d16fa0a139"
Mc1025	RepeatMasker	Retroposon?	42181	42326	567	-	.	ID="SINE2-1_AP";Tend="1770";Tstart="1611";shortTE="F";uid="e6a8bb4b-be54-4951-9793-f8c20c164540"
Mc1025	RepeatMasker	DNA/hAT-Tip100	29201	29469	1896	-	.	ID="rnd-1_family-187";Tend="1166";Tstart="672";shortTE="F";uid="e8b457d8-4fff-4b50-a943-512dcfc8b347"
Mc1025	RepeatMasker	DNA	33377	33691	1045	-	.	ID="DNA4-3_AP";Tend="571";Tstart="266";shortTE="F";uid="4a3b350c-9abb-48ac-ac70-16f3477bdb39"
Mc1025	RepeatMasker	DNA/MULE-MuDR	42692	43324	4969	-	.	ID="rnd-1_family-96";Tend="1525";Tstart="878";shortTE="F";uid="a5aafacd-d8ee-470c-8c2b-6266aca289cd"
Mc1025	RepeatMasker	DNA/Ginger	576	956	479	-	.	ID="RND-1_FAMILY-6";Tend="2011";Tstart="1607";shortTE="F";uid="e9e45473-482b-4ef7-b5f8-80ee819227a2"
Mc1025	RepeatMasker	DNA	10707	10892	1023	-	.	ID="TTAA3_AP";Tend="428";Tstart="243";shortTE="F";uid="c9bf4d40-e5a6-4f31-bdac-2d40149e119a"
Mc1025	RepeatMasker	LINE/CR1	40426	41086	1151	-	.	ID="RND-6_FAMILY-2776";Tend="1127";Tstart="482";shortTE="F";uid="0e74a491-87f6-4914-a85b-3571322672bb"
Mc1025	RepeatMasker	Unknown	1	197	1732	-	.	ID="RND-1_FAMILY-131";Tend="642";Tstart="446";shortTE="F";uid="327ad107-2f73-45c6-b921-f162d7daada5"
Mc1025	RepeatMasker	DNA	50935	51323	1018	-	.	ID="ttaa25_ap";Tend="495";Tstart="216";shortTE="F";uid="0bd0f792-5c57-4338-b316-217fc72027b7"
Mc10250	RepeatMasker	LINE/CR1	5896	6474	510	+	.	ID="RND-6_FAMILY-2568";Tend="1561";Tstart="993";shortTE="F";uid="32614d4e-0e62-4b4b-a793-af751399a25e"
Mc10250	RepeatMasker	LINE/CR1	5135	5868	1730	+	.	ID="RND-6_FAMILY-8632";Tend="1337";Tstart="574";shortTE="F";uid="f145dd24-e09f-49bc-849a-446434bc2930"
Mc10250	RepeatMasker	RC/Helitron	1154	1435	1410	+	.	ID="RND-5_FAMILY-1021";Tend="625";Tstart="292";shortTE="F";uid="b5e0103f-d8f8-4cdb-95d2-804edfe24268"
Mc10250	RepeatMasker	LINE/CR1	6034	6887	1291	-	.	ID="RND-6_FAMILY-2776";Tend="1155";Tstart="324";shortTE="F";uid="15941c91-7fb1-4719-873c-8bc90b1f6c22"
Mc10250	RepeatMasker	LINE/CR1	6871	7538	1049	-	.	ID="RND-6_FAMILY-2774";Tend="1511";Tstart="845";shortTE="F";uid="1a8a38bb-936a-43f9-a1c3-b014141060fd"
Mc10250	RepeatMasker	DNA/Ginger	7595	8604	7318	-	.	ID="RND-1_FAMILY-6";Tend="2408";Tstart="1408";shortTE="F";uid="504fe6ae-78cc-4adf-b203-89b38f5d6496"
Mc10251	RepeatMasker	DNA	7547	7673	481	+	.	ID="dna4-2_ap";Tend="648";Tstart="525";shortTE="F";uid="71f83d54-87bd-4deb-9b37-5a2e8a0b8b2e"
Mc10251	RepeatMasker	DNA	7123	7526	1486	+	.	ID="DNA4-2_AP";Tend="389";Tstart="1";shortTE="F";uid="0006ea1b-92cb-4bb6-935f-406116cf5e6c"
Mc10251	RepeatMasker	DNA/Ginger-1	7972	8602	3728	-	.	ID="RND-6_FAMILY-13505";Tend="2259";Tstart="1640";shortTE="F";uid="88a0391b-0ccc-43cc-9817-9a13a9933ce5"
Mc10251	RepeatMasker	DNA	6096	6370	436	-	.	ID="dna4-2_ap";Tend="279";Tstart="1";shortTE="F";uid="cad3e749-7d38-4127-87c0-e1b662f515c8"
Mc10251	RepeatMasker	Unknown	4912	5097	500	-	.	ID="RND-5_FAMILY-5121";Tend="1154";Tstart="994";shortTE="F";uid="00aa7c23-8512-46c5-8e88-66764972f40a"
Mc10252	RepeatMasker	RC/Helitron	2768	3125	528	+	.	ID="RND-5_FAMILY-15965";TEgroup="ctg_10252%7CRND-5_FAMILY-15965%7C1";Tend="1760";Tstart="1046";shortTE="F";uid="48e1a5a8-13a7-404a-ac72-18c538b12cc0"
Mc10252	RepeatMasker	Unknown	1712	2064	520	-	.	ID="RND-6_FAMILY-15377";Tend="866";Tstart="608";shortTE="F";uid="cf2f631a-a9a8-4746-af07-e7a2b7138ae9"
Mc10252	RepeatMasker	Unknown	5628	5828	843	-	.	ID="RND-5_FAMILY-3672";Tend="1006";Tstart="790";shortTE="F";uid="14f5cca3-978e-4bdc-be7d-87ed370ffee0"
Mc10252	RepeatMasker	DNA/MULE-MuDR	4862	5635	2462	-	.	ID="RND-6_FAMILY-22506";Tend="1343";Tstart="702";shortTE="F";uid="b8b08d75-18ac-4128-8318-f795624ccb0f"
Mc10252	RepeatMasker	DNA/MULE-MuDR	3594	3764	1431	-	.	ID="RND-6_FAMILY-22506";Tend="1513";Tstart="1343";shortTE="F";uid="e6378382-b5f0-45a3-ad4e-db48ec8d80db"
Mc10252	RepeatMasker	Unknown	3435	3593	763	-	.	ID="RND-5_FAMILY-3672";Tend="1155";Tstart="990";shortTE="F";uid="e0857a75-4293-4ee9-bdc0-351cf5c4be17"
Mc10253	RepeatMasker	Unknown	11773	12561	3841	+	.	ID="RND-1_FAMILY-137";Tend="1899";Tstart="1130";shortTE="F";uid="cc991017-7b9c-44bd-a233-74ac30160e71"
Mc10253	RepeatMasker	Retroposon?	1477	1645	811	+	.	ID="RND-1_FAMILY-338";Tend="246";Tstart="79";shortTE="F";uid="09b5223d-99fa-4e01-8320-e8457a3424bd"
Mc10253	RepeatMasker	Unknown	4201	4910	4749	+	.	ID="RND-6_FAMILY-1325";Tend="900";Tstart="250";shortTE="F";uid="fc545c19-39e7-43d0-bbac-fafe2b5c2189"
Mc10253	RepeatMasker	DNA/MULE-MuDR	8754	9436	5087	+	.	ID="RND-6_FAMILY-218";Tend="1004";Tstart="329";shortTE="F";uid="aba37916-eeef-4f77-aa33-54ad56faf4c0"
Mc10253	RepeatMasker	DNA/TcMar-Tc1	4959	6020	1164	+	.	ID="mariner-10_bm";Tend="1469";Tstart="441";shortTE="F";uid="1b63e55b-7fcb-4721-b964-a48bf257a619"
Mc10253	RepeatMasker	DNA/Kolobok-E	1646	2054	2256	+	.	ID="rnd-6_family-22667";Tend="1368";Tstart="936";shortTE="F";uid="9da2263d-24fc-437d-bb39-37d874e46e07"
Mc10253	RepeatMasker	LTR/Gypsy	7909	8641	2573	+	.	ID="RND-5_FAMILY-3796";Tend="1810";Tstart="1090";shortTE="F";uid="2245078d-8814-44af-81c1-76c36e076e63"
Mc10253	RepeatMasker	DNA/MULE-MuDR	6959	7307	2477	+	.	ID="RND-6_FAMILY-14863";Tend="641";Tstart="265";shortTE="F";uid="15afc5bc-c136-4a1a-b637-c6d8b4c82e1d"
Mc10253	RepeatMasker	Retroposon?	683	1480	3226	+	.	ID="SINE2-1_AP";Tend="876";Tstart="1";shortTE="F";uid="c438417f-1c6f-4c90-9882-f5a93289a2d1"
Mc10253	RepeatMasker	LTR/Gypsy	10674	11022	454	-	.	ID="GYPSY-55_CQ-I";Tend="3522";Tstart="3332";shortTE="F";uid="cd22a835-1c4c-4204-a89f-c441e36c48e4"
Mc10253	RepeatMasker	DNA/MULE-MuDR	6929	7120	1313	-	.	ID="MUDR2X_AP";Tend="1903";Tstart="1704";shortTE="F";uid="6c600873-a499-4dc8-b772-647324ef87ea"
Mc10253	RepeatMasker	Unknown	13012	13210	1621	-	.	ID="RND-5_FAMILY-1427";Tend="617";Tstart="419";shortTE="F";uid="7410341a-3410-4d52-9312-69ca25bdfb2b"
Mc10253	RepeatMasker	LTR/Gypsy	11354	11774	2407	-	.	ID="RND-5_FAMILY-345";Tend="2597";Tstart="2234";shortTE="F";uid="6c108623-8888-41b0-89af-df1be11f0a7c"
[truncated: 187,712 more rows]
