# Supplementary material for: Transposon accumulation at xenobiotic gene family loci in aphids
Source: Genome Res. 2023 Oct;33(10):1718–33. doi: 10.1101/gr.277820.123 (PMC10691553; doi:10.1101/gr.277820.123)
Supplement: Supplement 13 [file Supplemental_File_S2.tar.gz › Supplemental_File_S2/cinaraCedri.filteredRepeats.gff]

CABPRJ010000001.1	RepeatMasker	DNA	4933660	4934175	566	+	.	ID="RND-6_FAMILY-15871";Tend="1365";Tstart="836";shortTE="F";uid="151ff9b0-c9b0-4b33-b491-e2e4e919b376"
CABPRJ010000001.1	RepeatMasker	Unknown	5903690	5904420	3837	+	.	ID="RND-6_FAMILY-15574";Tend="1613";Tstart="897";shortTE="F";uid="840dd918-0a12-4bff-ba74-169776ebc112"
CABPRJ010000001.1	RepeatMasker	DNA/hAT-Charlie	144888	145344	2089	+	.	ID="RND-5_FAMILY-12784";Tend="1510";Tstart="1004";shortTE="F";uid="7b126134-e904-474d-90cc-dfdbc167acf4"
CABPRJ010000001.1	RepeatMasker	DNA/Ginger-1	6119270	6119604	791	+	.	ID="RND-5_FAMILY-95";Tend="1274";Tstart="939";shortTE="F";uid="ffec7fe1-b97c-487d-a645-51820c0ba224"
CABPRJ010000001.1	RepeatMasker	DNA/hAT	213174	214392	3090	+	.	ID="RND-5_FAMILY-4550";Tend="1862";Tstart="697";shortTE="F";uid="6d8b8d5a-0ff1-41e1-98e6-5b937c9ff19a"
CABPRJ010000001.1	RepeatMasker	RC/Helitron	5939084	5939257	720	+	.	ID="RND-6_FAMILY-8525";Tend="1226";Tstart="1061";shortTE="F";uid="a17ea723-24ae-488a-b156-ec3aeec766a3"
CABPRJ010000001.1	RepeatMasker	Unknown	5397864	5398023	1070	+	.	ID="RND-5_FAMILY-667";Tend="1113";Tstart="953";shortTE="F";uid="b0a0c286-5be6-4376-afeb-5a4a6a7c27ce"
CABPRJ010000001.1	RepeatMasker	Retroposon?	4649738	4649843	498	+	.	ID="RND-4_FAMILY-241";Tend="1761";Tstart="1655";shortTE="F";uid="67be8049-00c1-416c-a12d-d9686fc5581b"
CABPRJ010000001.1	RepeatMasker	DNA/hAT-hAT19	4083425	4083598	424	+	.	ID="RND-6_FAMILY-10646";Tend="1151";Tstart="980";shortTE="F";uid="9b791f94-6d96-4b66-b093-57631a597d00"
CABPRJ010000001.1	RepeatMasker	DNA/Ginger-1	1990273	1990465	735	+	.	ID="RND-4_FAMILY-145";Tend="1160";Tstart="988";shortTE="F";uid="e7c42fd3-0569-4eea-a5ff-f19ff9aa0c4b"
CABPRJ010000001.1	RepeatMasker	Unknown	4302708	4303062	1898	+	.	ID="RND-6_FAMILY-9354";Tend="1273";Tstart="955";shortTE="F";uid="935abf77-68c6-4fe2-9600-090d31d90474"
CABPRJ010000001.1	RepeatMasker	Retroposon?	1028878	1029092	718	+	.	ID="RND-1_FAMILY-35";Tend="1066";Tstart="804";shortTE="F";uid="8cf126bb-2743-4ec1-8497-918b53a8fa70"
CABPRJ010000001.1	RepeatMasker	Retroposon?	2580865	2581108	575	+	.	ID="RND-5_FAMILY-7401";Tend="1164";Tstart="927";shortTE="F";uid="e93707f2-c177-4e9d-8311-74e2772c0866"
CABPRJ010000001.1	RepeatMasker	Unknown	2791080	2791336	1024	+	.	ID="RND-6_FAMILY-5948";Tend="1083";Tstart="853";shortTE="F";uid="4d6592b9-b77a-41bb-b89e-e8af5ed7f557"
CABPRJ010000001.1	RepeatMasker	Retroposon?	4154981	4155262	1294	+	.	ID="RND-5_FAMILY-3149";Tend="1425";Tstart="1152";shortTE="F";uid="c4494a3b-c5aa-45c1-81ad-d8768319fa80"
CABPRJ010000001.1	RepeatMasker	DNA/hAT-hAT19	1500727	1500887	507	+	.	ID="DNA8-78_AP";Tend="202";Tstart="1";shortTE="F";uid="fd0543cd-954b-4c8a-a691-a48fe880d3ce"
CABPRJ010000001.1	RepeatMasker	DNA/Kolobok-E	1516846	1517283	2012	+	.	ID="RND-6_FAMILY-13202";Tend="1401";Tstart="953";shortTE="F";uid="62677361-5fac-496c-b9cd-e2d0f9fc16fb"
CABPRJ010000001.1	RepeatMasker	LINE/Penelope	6125930	6126061	528	+	.	ID="RND-3_FAMILY-217";Tend="2563";Tstart="2424";shortTE="F";uid="3138d148-f357-4757-9200-76103e8f6354"
CABPRJ010000001.1	RepeatMasker	DNA/hAT	3193189	3193338	1008	+	.	ID="RND-4_FAMILY-312";Tend="1120";Tstart="964";shortTE="F";uid="84b69c91-e592-49e0-a091-78eb1d47d2a3"
CABPRJ010000001.1	RepeatMasker	Unknown	1862894	1863009	418	+	.	ID="RND-5_FAMILY-2002";Tend="1490";Tstart="1387";shortTE="F";uid="b055b880-c09e-4a3c-a228-cec29ad47c62"
CABPRJ010000001.1	RepeatMasker	DNA/hAT-Charlie	2379172	2379288	762	+	.	ID="RND-6_FAMILY-7493";Tend="1092";Tstart="977";shortTE="F";uid="87877845-5437-4851-99b8-2cc8e160d92c"
CABPRJ010000001.1	RepeatMasker	Retroposon?	6559979	6560284	1261	+	.	ID="RND-1_FAMILY-35";Tend="1100";Tstart="795";shortTE="F";uid="f87a2351-24df-4290-bbf6-4659e496714d"
CABPRJ010000001.1	RepeatMasker	DNA/Kolobok-E	4470842	4471196	1047	+	.	ID="RND-6_FAMILY-5146";Tend="1544";Tstart="1173";shortTE="F";uid="f36915bf-6b03-4e64-997a-bedc4e3e3dfc"
CABPRJ010000001.1	RepeatMasker	Unknown	2837160	2837444	818	+	.	ID="RND-1_FAMILY-135";Tend="1275";Tstart="925";shortTE="F";uid="9fb02ab0-b3e7-45c1-8d5b-54add75ac6e1"
CABPRJ010000001.1	RepeatMasker	DNA/hAT-Tip100	2660660	2661082	1548	+	.	ID="RND-6_FAMILY-8400";Tend="2254";Tstart="1853";shortTE="F";uid="7e11162d-ca23-4cad-ac1d-22be46d6955e"
CABPRJ010000001.1	RepeatMasker	LINE/L2	6278805	6279123	1423	+	.	ID="RND-6_FAMILY-36446";Tend="1214";Tstart="889";shortTE="F";uid="9f59ee2f-16c6-487b-9a55-7ddd4e64723c"
CABPRJ010000001.1	RepeatMasker	DNA/hAT-Tip100	1292348	1292450	529	+	.	ID="RND-6_FAMILY-7682";Tend="1252";Tstart="1153";shortTE="F";uid="37259561-334d-48bb-adc6-c65021207901"
CABPRJ010000001.1	RepeatMasker	DNA/Ginger-1	5046617	5046867	524	+	.	ID="RND-5_FAMILY-95";Tend="1152";Tstart="892";shortTE="F";uid="490bf654-42d6-4f61-983b-3d6ff2534401"
CABPRJ010000001.1	RepeatMasker	DNA/Ginger-1	1309156	1309345	853	+	.	ID="RND-5_FAMILY-95";Tend="1712";Tstart="1530";shortTE="F";uid="1a0d051d-1139-49bd-97da-a893a2ae622d"
CABPRJ010000001.1	RepeatMasker	Unknown	1660628	1660781	598	+	.	ID="RND-3_FAMILY-29";Tend="1056";Tstart="905";shortTE="F";uid="8a58b145-7e08-48ec-a209-20d961949e75"
CABPRJ010000001.1	RepeatMasker	Retroposon?	5474242	5474775	2735	+	.	ID="RND-4_FAMILY-1821";Tend="1391";Tstart="861";shortTE="F";uid="15ad987f-4a89-43ad-8c38-b4befc9f19ba"
CABPRJ010000001.1	RepeatMasker	DNA/hAT-Tip100	2586048	2586405	1539	+	.	ID="RND-5_FAMILY-1629";Tend="2072";Tstart="1660";shortTE="F";uid="cdbc93cf-e2a1-48c1-9746-a7def4f53477"
CABPRJ010000001.1	RepeatMasker	DNA	572040	572535	2465	+	.	ID="RND-6_FAMILY-25487";Tend="1350";Tstart="840";shortTE="F";uid="c06cb276-42d0-4d6e-a152-2c6210ea8d62"
CABPRJ010000001.1	RepeatMasker	Unknown	3169028	3169662	4358	+	.	ID="RND-6_FAMILY-16745";Tend="1592";Tstart="941";shortTE="F";uid="04388610-d6b3-4052-8eff-d0daf1cca302"
CABPRJ010000001.1	RepeatMasker	DNA/MULE-MuDR	570392	570500	495	+	.	ID="RND-5_FAMILY-2298";Tend="1435";Tstart="1325";shortTE="F";uid="dc243794-ad18-4a73-acc6-103739867612"
CABPRJ010000001.1	RepeatMasker	DNA/MULE-MuDR	597409	597536	552	+	.	ID="RND-5_FAMILY-2298";Tend="1444";Tstart="1316";shortTE="F";uid="ffaba490-5d6c-4014-9e9a-9cb724bc5d1b"
CABPRJ010000001.1	RepeatMasker	Retroposon?	2246480	2246672	519	+	.	ID="RND-4_FAMILY-1821";TEgroup="ctg_1%7CRND-4_FAMILY-1821%7C1";Tend="2506";Tstart="2340";shortTE="F";uid="9b349025-a2af-4cc4-aa54-36924c8b8060"
CABPRJ010000001.1	RepeatMasker	DNA/hAT-Tip100	6024472	6024846	1686	+	.	ID="RND-5_FAMILY-1825";Tend="1435";Tstart="998";shortTE="F";uid="8bd34ef9-4931-4b1e-841c-1e8b22ef2977"
CABPRJ010000001.1	RepeatMasker	Unknown	5781056	5781180	737	+	.	ID="RND-4_FAMILY-2550";Tend="1376";Tstart="1253";shortTE="F";uid="53b69513-6208-438e-a6fc-c959a06a76a8"
CABPRJ010000001.1	RepeatMasker	LINE/R1	6817755	6818166	1875	+	.	ID="RND-6_FAMILY-5575";Tend="1436";Tstart="1012";shortTE="F";uid="5ccf9acb-6072-4868-9695-296801704764"
CABPRJ010000001.1	RepeatMasker	Retroposon?	4300607	4300896	1700	+	.	ID="RND-6_FAMILY-13139";Tend="1459";Tstart="1161";shortTE="F";uid="e49ca81b-818d-4de0-ae13-0b73c7ebf227"
CABPRJ010000001.1	RepeatMasker	DNA/hAT-Charlie	547205	547546	1019	+	.	ID="RND-6_FAMILY-17743";Tend="2045";Tstart="1703";shortTE="F";uid="fdaf802d-837e-4c13-9942-b23b952284b9"
CABPRJ010000001.1	RepeatMasker	Retroposon?	2379560	2380018	1162	+	.	ID="RND-6_FAMILY-3029";TEgroup="ctg_1%7CRND-6_FAMILY-3029%7C1";Tend="1931";Tstart="1685";shortTE="F";uid="cbf994fb-72ff-4e92-b3d0-e72c86d71554"
CABPRJ010000001.1	RepeatMasker	DNA	6386959	6387233	434	+	.	ID="RND-5_FAMILY-85";Tend="1209";Tstart="944";shortTE="F";uid="a0a746e6-c54f-4f7c-9205-053dce8c45db"
CABPRJ010000001.1	RepeatMasker	DNA/Ginger-1	4887466	4887725	611	+	.	ID="RND-1_FAMILY-7";Tend="1133";Tstart="846";shortTE="F";uid="5d0e7847-57ff-4c74-be74-48d62c0de78e"
CABPRJ010000001.1	RepeatMasker	DNA	3203806	3204084	1103	+	.	ID="RND-6_FAMILY-8590";Tend="1333";Tstart="1043";shortTE="F";uid="955bac45-1f3c-4416-94cf-8c0fe30102b3"
CABPRJ010000001.1	RepeatMasker	DNA	6333441	6333616	532	+	.	ID="RND-6_FAMILY-3139";Tend="1607";Tstart="1436";shortTE="F";uid="1b7cf4d6-4b4f-4bf7-9aa3-87822af172fe"
CABPRJ010000001.1	RepeatMasker	Retroposon?	672980	673468	2188	+	.	ID="RND-5_FAMILY-3149";Tend="1445";Tstart="952";shortTE="F";uid="d6ccccf9-ee67-4690-8c7c-10a5125d3f70"
CABPRJ010000001.1	RepeatMasker	RC/Helitron	1227839	1228248	661	+	.	ID="RND-5_FAMILY-5861";TEgroup="ctg_1%7CRND-5_FAMILY-5861%7C3";Tend="1168";Tstart="837";shortTE="F";uid="4ea2a3c3-d259-4941-9898-8218d6e3a2dc"
CABPRJ010000001.1	RepeatMasker	Retroposon?	4799987	4800652	2836	+	.	ID="RND-6_FAMILY-13139";Tend="1457";Tstart="815";shortTE="F";uid="58a1f158-c8e9-4bf5-b575-75d37c046e12"
CABPRJ010000001.1	RepeatMasker	Unknown	6636939	6637554	1845	+	.	ID="RND-5_FAMILY-2094";Tend="1780";Tstart="992";shortTE="F";uid="e5bd487e-20ed-403c-af7c-e1543e4d99ed"
CABPRJ010000001.1	RepeatMasker	Retroposon?	6105311	6106141	2484	+	.	ID="RND-5_FAMILY-7401";Tend="1618";Tstart="780";shortTE="F";uid="822b62ae-62fa-45cc-b4cf-cbb9e5223e99"
CABPRJ010000001.1	RepeatMasker	Unknown	3604325	3605043	4201	+	.	ID="RND-5_FAMILY-4292";Tend="1632";Tstart="899";shortTE="F";uid="80cf8a55-37e9-4881-a599-ecf0f2559321"
CABPRJ010000001.1	RepeatMasker	LINE/CR1	1511090	1512064	4798	+	.	ID="RND-6_FAMILY-2891";Tend="1872";Tstart="895";shortTE="F";uid="ea763318-9287-4156-8521-6a428b2b2fec"
CABPRJ010000001.1	RepeatMasker	DNA/Ginger-1	3138566	3138666	651	+	.	ID="RND-1_FAMILY-0";Tend="1892";Tstart="1791";shortTE="F";uid="f697bb83-d194-4478-bbef-4012ad166648"
CABPRJ010000001.1	RepeatMasker	DNA/MULE-MuDR	2011675	2012011	667	+	.	ID="RND-6_FAMILY-851";Tend="1623";Tstart="1337";shortTE="F";uid="c4591ed8-d156-43d4-bd8a-656675328ade"
CABPRJ010000001.1	RepeatMasker	DNA/hAT-hAT19	969803	970034	780	+	.	ID="RND-6_FAMILY-10646";Tend="1291";Tstart="1063";shortTE="F";uid="c16efed6-1f48-413c-8269-10256e2cfa37"
CABPRJ010000001.1	RepeatMasker	Unknown	5620215	5620399	939	+	.	ID="RND-6_FAMILY-1188";Tend="1199";Tstart="1010";shortTE="F";uid="70c8e7cd-e6f5-4f16-bac9-463eda340d8b"
CABPRJ010000001.1	RepeatMasker	Unknown	767378	767860	1583	+	.	ID="RND-6_FAMILY-3381";Tend="1434";Tstart="948";shortTE="F";uid="493e8e4c-178e-4548-bae8-dbf5351c894a"
CABPRJ010000001.1	RepeatMasker	LINE/L2	2176509	2176852	1706	+	.	ID="RND-6_FAMILY-1726";TEgroup="ctg_1%7CRND-6_FAMILY-1726%7C1";Tend="1692";Tstart="757";shortTE="F";uid="11e01522-ef7e-4d18-bc62-4328f689815b"
CABPRJ010000001.1	RepeatMasker	Unknown	2283672	2283964	549	+	.	ID="RND-4_FAMILY-1099";Tend="1247";Tstart="931";shortTE="F";uid="d49dbab5-64b5-4d13-98f3-1aead9261a46"
CABPRJ010000001.1	RepeatMasker	DNA/hAT-Tip100	405262	405555	1000	+	.	ID="rnd-6_family-8400";Tend="2094";Tstart="1895";shortTE="F";uid="513e8dcc-1e45-4dd9-8c55-2a0afcb4036f"
CABPRJ010000001.1	RepeatMasker	DNA/Kolobok-E	2138608	2138741	518	+	.	ID="RND-6_FAMILY-17540";Tend="1480";Tstart="1352";shortTE="F";uid="16d64ac5-1f8a-44ba-ae7b-e4f2e2a25a00"
CABPRJ010000001.1	RepeatMasker	DNA/Ginger-1	447742	448132	2542	+	.	ID="RND-1_FAMILY-12";Tend="1486";Tstart="1083";shortTE="F";uid="fa73c4e9-455d-462b-8199-f7af568c3779"
CABPRJ010000001.1	RepeatMasker	DNA/hAT-Ac	2950943	2951054	452	+	.	ID="HAT-N12_LMI";Tend="2184";Tstart="2074";shortTE="F";uid="4e7229ab-5bc6-486f-b86c-135414bb7f79"
CABPRJ010000001.1	RepeatMasker	DNA	2824686	2824831	561	+	.	ID="TTAA19_AP";Tend="170";Tstart="31";shortTE="F";uid="1c05fe14-212a-43c1-985e-598a167d0ea7"
CABPRJ010000001.1	RepeatMasker	Retroposon?	4797658	4797773	521	+	.	ID="RND-4_FAMILY-241";Tend="1745";Tstart="1629";shortTE="F";uid="0122e4d8-198d-4808-a455-47ccf7a58bb9"
CABPRJ010000001.1	RepeatMasker	Unknown	503398	504021	3266	+	.	ID="RND-5_FAMILY-1431";Tend="1502";Tstart="917";shortTE="F";uid="7d47c889-6ab8-45cb-8902-420679d090ce"
CABPRJ010000001.1	RepeatMasker	DNA/Kolobok-E	4575752	4576228	2261	+	.	ID="RND-1_FAMILY-28";Tend="1629";Tstart="1140";shortTE="F";uid="2b975798-a6ab-4fa0-a492-ea2a0011b687"
CABPRJ010000001.1	RepeatMasker	DNA/Ginger-1	5722375	5722676	1702	+	.	ID="RND-6_FAMILY-5129";Tend="2072";Tstart="1785";shortTE="F";uid="499d407d-6da6-4863-8190-b7cb0028a8e2"
CABPRJ010000001.1	RepeatMasker	DNA/Ginger-1	6259910	6260079	437	+	.	ID="RND-4_FAMILY-145";Tend="1163";Tstart="986";shortTE="F";uid="f6351b09-d333-402a-9111-52d1349d58ce"
CABPRJ010000001.1	RepeatMasker	LINE/RTE-BovB	6655200	6655402	984	+	.	ID="RND-1_FAMILY-79";Tend="1779";Tstart="1573";shortTE="F";uid="2dd11ed1-1168-47d9-acad-f6a7ea36e49e"
CABPRJ010000001.1	RepeatMasker	Retroposon?	5428987	5429607	793	+	.	ID="RND-4_FAMILY-241";Tend="1802";Tstart="1164";shortTE="F";uid="f385eb48-0842-4f95-b323-cfce61473ef4"
CABPRJ010000001.1	RepeatMasker	DNA/Kolobok-E	1163626	1163749	491	+	.	ID="RND-6_FAMILY-9192";Tend="1848";Tstart="1720";shortTE="F";uid="c3522a8b-856e-42a2-b745-72dc742c14c3"
CABPRJ010000001.1	RepeatMasker	Unknown	5966970	5968436	6995	+	.	ID="RND-6_FAMILY-26554";Tend="2064";Tstart="708";shortTE="F";uid="add80f02-67db-4377-870f-80e43df6bdf4"
CABPRJ010000001.1	RepeatMasker	LTR/Copia	2441	3068	4418	+	.	ID="RND-6_FAMILY-1064";Tend="1611";Tstart="995";shortTE="F";uid="3a6f854a-9cfc-427f-92ea-5ab76b67a98a"
CABPRJ010000001.1	RepeatMasker	Retroposon?	697881	698004	635	+	.	ID="RND-6_FAMILY-2796";Tend="801";Tstart="672";shortTE="F";uid="404c86df-8e4e-45dd-8680-92956eba5cd8"
CABPRJ010000001.1	RepeatMasker	DNA	6146966	6147144	683	+	.	ID="RND-6_FAMILY-7932";Tend="1621";Tstart="1441";shortTE="F";uid="7984328e-f513-48d0-a0c7-44b02689fb6b"
CABPRJ010000001.1	RepeatMasker	Unknown	4927054	4927292	799	+	.	ID="RND-1_FAMILY-63";Tend="1593";Tstart="1477";shortTE="F";uid="52a04118-4554-4bc7-b69e-579228a7f75b"
CABPRJ010000001.1	RepeatMasker	Unknown	3489538	3489825	1474	+	.	ID="RND-6_FAMILY-2453";Tend="1195";Tstart="907";shortTE="F";uid="c5e19670-58fc-4f95-b7b5-fb4a77531a29"
CABPRJ010000001.1	RepeatMasker	DNA	5420245	5420687	763	+	.	ID="RND-4_FAMILY-3450";TEgroup="ctg_1%7CRND-4_FAMILY-3450%7C2";Tend="1553";Tstart="728";shortTE="F";uid="9d1f06a9-aa16-4034-a9d4-92158a57dfc9"
CABPRJ010000001.1	RepeatMasker	DNA/hAT-Tip100	5677519	5677890	1727	+	.	ID="RND-5_FAMILY-217";Tend="1227";Tstart="867";shortTE="F";uid="0686a1fb-4b0c-4a1a-b510-e7fa68b1788f"
CABPRJ010000001.1	RepeatMasker	DNA/hAT-Tip100	4238308	4238848	1460	+	.	ID="RND-4_FAMILY-762";Tend="1964";Tstart="1437";shortTE="F";uid="40a92841-ab90-4c59-a8da-0866520d1144"
CABPRJ010000001.1	RepeatMasker	DNA	87498	87832	1663	+	.	ID="RND-5_FAMILY-85";Tend="1255";Tstart="903";shortTE="F";uid="a54544e9-87e2-49d4-a6d7-cb86dd61a4bb"
CABPRJ010000001.1	RepeatMasker	DNA/Kolobok-E	789179	789338	893	+	.	ID="RND-6_FAMILY-5146";Tend="1491";Tstart="1336";shortTE="F";uid="2e37348f-61dd-4f95-a4f3-109101e491a2"
CABPRJ010000001.1	RepeatMasker	DNA/Kolobok-E	4845494	4845649	707	+	.	ID="RND-5_FAMILY-2428";Tend="867";Tstart="722";shortTE="F";uid="230ce384-e15e-483c-85da-051b0fc27984"
CABPRJ010000001.1	RepeatMasker	Retroposon?	3940177	3940476	1374	+	.	ID="RND-4_FAMILY-1821";Tend="1170";Tstart="859";shortTE="F";uid="02abc621-8d9f-4246-973a-5f42978edf0e"
CABPRJ010000001.1	RepeatMasker	Retroposon?	4204688	4205167	1392	+	.	ID="RND-5_FAMILY-7401";Tend="1992";Tstart="1141";shortTE="F";uid="2a43327f-22ef-4d0d-aa07-2c842862c868"
CABPRJ010000001.1	RepeatMasker	Unknown	316169	316387	671	+	.	ID="RND-4_FAMILY-3775";Tend="1132";Tstart="931";shortTE="F";uid="0c1e2166-361e-41fe-8f4e-5f5b0161ae6e"
CABPRJ010000001.1	RepeatMasker	Unknown	2647663	2647831	1118	+	.	ID="RND-4_FAMILY-3362";Tend="1129";Tstart="962";shortTE="F";uid="e9274230-97b8-4b98-887e-fc39de6604be"
CABPRJ010000001.1	RepeatMasker	DNA/Kolobok-E	147928	148481	2807	+	.	ID="RND-5_FAMILY-2428";Tend="1290";Tstart="721";shortTE="F";uid="15905b49-c79f-47cd-8847-a806ad9782b0"
CABPRJ010000001.1	RepeatMasker	Retroposon?	2302703	2302875	1009	+	.	ID="RND-5_FAMILY-8932";Tend="1155";Tstart="985";shortTE="F";uid="25e21a4c-af34-4aed-8b91-0b8d9d4a4dc5"
CABPRJ010000001.1	RepeatMasker	LINE/CR1	5958161	5958577	795	+	.	ID="RND-5_FAMILY-379";Tend="970";Tstart="488";shortTE="F";uid="6e2b6c57-6adb-46b6-944e-9a001420d301"
CABPRJ010000001.1	RepeatMasker	Unknown	6417172	6417340	1077	+	.	ID="RND-4_FAMILY-3362";Tend="1129";Tstart="963";shortTE="F";uid="4d9fb9ca-3dbe-4bb1-9b26-7b789b2b4c33"
CABPRJ010000001.1	RepeatMasker	Unknown	2403487	2403642	557	+	.	ID="RND-6_FAMILY-9882";Tend="1412";Tstart="1271";shortTE="F";uid="0a0c4c93-dbc9-4295-be98-2bbad8efbdfe"
CABPRJ010000001.1	RepeatMasker	Retroposon?	4434394	4434496	592	+	.	ID="RND-5_FAMILY-4854";Tend="1972";Tstart="1870";shortTE="F";uid="f8359aa7-302d-4b79-95d9-68b50eb500c5"
CABPRJ010000001.1	RepeatMasker	DNA	6405590	6405719	414	+	.	ID="RND-6_FAMILY-3139";Tend="1569";Tstart="1443";shortTE="F";uid="4a2ee632-620a-4156-92e2-3d476d06135d"
CABPRJ010000001.1	RepeatMasker	Retroposon?	5341781	5342124	1385	+	.	ID="RND-5_FAMILY-7401";Tend="1992";Tstart="1662";shortTE="F";uid="cb085809-d8a3-47eb-b767-eb99a9bee371"
CABPRJ010000001.1	RepeatMasker	DNA	6334381	6334693	577	+	.	ID="TTAA2_AP";Tend="422";Tstart="137";shortTE="F";uid="aac23446-f483-4e68-9af6-cd34f26e5eed"
CABPRJ010000001.1	RepeatMasker	DNA	3200340	3201283	4800	+	.	ID="RND-6_FAMILY-4497";Tend="1457";Tstart="441";shortTE="F";uid="498a1dc3-27ac-4850-8fdd-5b3f15a386aa"
CABPRJ010000001.1	RepeatMasker	DNA/hAT	1993732	1993953	826	+	.	ID="RND-4_FAMILY-312";Tend="1193";Tstart="968";shortTE="F";uid="332b0faf-c721-44cf-922b-0b2a00bd1701"
CABPRJ010000001.1	RepeatMasker	Unknown	1892312	1892413	435	+	.	ID="RND-6_FAMILY-32219";Tend="962";Tstart="862";shortTE="F";uid="962a2e26-5fc9-4df3-8f0a-e596e38e1beb"
CABPRJ010000001.1	RepeatMasker	Retroposon?	6458398	6458973	622	+	.	ID="RND-4_FAMILY-241";Tend="1810";Tstart="1196";shortTE="F";uid="55173198-77da-400b-b5a0-7cd327493bc8"
CABPRJ010000001.1	RepeatMasker	DNA/Ginger-1	6658772	6658947	652	+	.	ID="RND-5_FAMILY-95";Tend="1105";Tstart="921";shortTE="F";uid="b7e7c10f-3a8c-4ee1-bc1f-d1fa0861549d"
CABPRJ010000001.1	RepeatMasker	DNA	1281755	1282064	540	+	.	ID="ttaa4c_ap";Tend="367";Tstart="54";shortTE="F";uid="c18c8ebc-6df8-4c05-8ae0-2fca85781592"
CABPRJ010000001.1	RepeatMasker	LINE/L2	9585	9797	735	+	.	ID="RND-6_FAMILY-7195";Tend="1677";Tstart="1490";shortTE="F";uid="cfc3e1e0-eff8-4718-88be-1540f69fccd6"
CABPRJ010000001.1	RepeatMasker	DNA/Kolobok-E	496997	497463	2158	+	.	ID="rnd-1_family-28";Tend="1625";Tstart="944";shortTE="F";uid="f14a9ee5-6379-4bd9-a6d6-a2770b0d7205"
CABPRJ010000001.1	RepeatMasker	Unknown	4591858	4592258	1299	+	.	ID="RND-6_FAMILY-23275";Tend="1481";Tstart="1069";shortTE="F";uid="6f4398fd-a086-4f64-bae1-68a0ade80efd"
CABPRJ010000001.1	RepeatMasker	DNA/Ginger-1	244378	244729	1577	+	.	ID="RND-1_FAMILY-12";Tend="1496";Tstart="1075";shortTE="F";uid="d8366b3a-6870-4648-bb96-71ff61f43b7f"
CABPRJ010000001.1	RepeatMasker	DNA/Ginger-1	4815393	4816026	822	+	.	ID="RND-5_FAMILY-95";TEgroup="ctg_1%7CRND-5_FAMILY-95%7C6";Tend="1694";Tstart="920";shortTE="F";uid="4b88fca7-9219-467b-8bb3-e787d1d9c6e5"
CABPRJ010000001.1	RepeatMasker	DNA/Kolobok-E	70184	70437	1305	+	.	ID="RND-1_FAMILY-28";Tend="1628";Tstart="1379";shortTE="F";uid="4deb9035-d4fb-4ddb-8454-0f940ec9ceec"
CABPRJ010000001.1	RepeatMasker	DNA/hAT-hAT19	1423234	1423838	2744	+	.	ID="RND-5_FAMILY-4782";Tend="1613";Tstart="998";shortTE="F";uid="e0dcdc51-ffde-41d9-989f-65aa93b5dc98"
CABPRJ010000001.1	RepeatMasker	Retroposon?	4623422	4623600	567	+	.	ID="RND-6_FAMILY-3029";Tend="878";Tstart="701";shortTE="F";uid="0f27b87d-c3a6-4364-bffc-ada320baa4d1"
CABPRJ010000001.1	RepeatMasker	DNA	4732483	4732801	1574	+	.	ID="RND-5_FAMILY-85";Tend="1257";Tstart="959";shortTE="F";uid="d76a8b45-a840-4ab0-b20e-1fefe80681ce"
CABPRJ010000001.1	RepeatMasker	DNA/Ginger-1	2569024	2569307	629	+	.	ID="RND-5_FAMILY-95";Tend="1809";Tstart="1535";shortTE="F";uid="da2434d5-71e4-42f3-ab96-de17b02138fa"
CABPRJ010000001.1	RepeatMasker	Unknown	1199221	1199788	2695	+	.	ID="RND-5_FAMILY-4038";Tend="1468";Tstart="932";shortTE="F";uid="9f15a320-a29c-4827-ae3a-ab53c83075c1"
CABPRJ010000001.1	RepeatMasker	LINE/RTE-BovB	990467	992476	11899	+	.	ID="RND-6_FAMILY-18497";Tend="2119";Tstart="99";shortTE="F";uid="0cd84dba-a759-4c80-9f93-b8a4007ee487"
CABPRJ010000001.1	RepeatMasker	DNA/Ginger-1	5825676	5826002	1703	+	.	ID="RND-6_FAMILY-406";Tend="1011";Tstart="666";shortTE="F";uid="bf846a91-2cfb-479f-8359-31e3898e294c"
CABPRJ010000001.1	RepeatMasker	DNA/hAT-hATm	4524170	4524529	1282	+	.	ID="RND-5_FAMILY-902";Tend="1123";Tstart="789";shortTE="F";uid="b85b3bda-75da-4d8c-8d32-bf44816eea14"
CABPRJ010000001.1	RepeatMasker	Unknown	3301609	3301740	638	+	.	ID="RND-5_FAMILY-1711";Tend="1029";Tstart="869";shortTE="F";uid="9d74212e-dc53-4386-b999-3dd222079e65"
CABPRJ010000001.1	RepeatMasker	Unknown	1590639	1590956	1840	+	.	ID="RND-6_FAMILY-24924";Tend="1238";Tstart="920";shortTE="F";uid="6df930a0-3edf-42c0-8256-b65b4dc7860b"
CABPRJ010000001.1	RepeatMasker	DNA	3075696	3076160	1332	+	.	ID="TTAA5_AP";Tend="442";Tstart="2";shortTE="F";uid="edd31685-e013-4f68-a792-c90c1c44f9a5"
CABPRJ010000001.1	RepeatMasker	DNA/hAT-Tip100	6338786	6339037	926	+	.	ID="RND-5_FAMILY-4218";Tend="941";Tstart="727";shortTE="F";uid="d59528f5-67ec-40e9-986b-5f840d24a64d"
CABPRJ010000001.1	RepeatMasker	LINE/I-Jockey	3239737	3240254	615	+	.	ID="JOCKEY-4_DEU";Tend="3210";Tstart="2694";shortTE="F";uid="ab523945-0780-496a-b07c-7e4534081d44"
CABPRJ010000001.1	RepeatMasker	Retroposon?	5273321	5273806	2547	+	.	ID="RND-6_FAMILY-3029";Tend="2259";Tstart="1485";shortTE="F";uid="5f6249cf-215b-401b-9a12-2b5a21d59d90"
CABPRJ010000001.1	RepeatMasker	Retroposon?	2244470	2244628	482	+	.	ID="RND-6_FAMILY-2796";Tend="818";Tstart="649";shortTE="F";uid="d69e8a02-d535-4077-9980-50bdf8de9db6"
CABPRJ010000001.1	RepeatMasker	Retroposon?	2014430	2015333	4882	+	.	ID="RND-1_FAMILY-22";Tend="1780";Tstart="960";shortTE="F";uid="6c711b07-6047-470d-b9ed-6d162023fddd"
CABPRJ010000001.1	RepeatMasker	Unknown	2934265	2935868	4857	+	.	ID="RND-6_FAMILY-34";Tend="2033";Tstart="437";shortTE="F";uid="d8ac149f-b21c-4780-a399-f07da2cbcb8d"
CABPRJ010000001.1	RepeatMasker	Retroposon?	4599152	4599424	2695	+	.	ID="RND-5_FAMILY-3149";Tend="1445";Tstart="720";shortTE="F";uid="7b431d27-bc3e-440f-9a54-0b02cfcabbcb"
CABPRJ010000001.1	RepeatMasker	DNA/Kolobok-E	4707503	4707806	1782	+	.	ID="RND-1_FAMILY-28";Tend="1243";Tstart="944";shortTE="F";uid="a42abbc6-af07-4fb7-807e-9518bc79210b"
CABPRJ010000001.1	RepeatMasker	DNA/hAT	87845	88169	1448	+	.	ID="RND-6_FAMILY-2017";Tend="1327";Tstart="994";shortTE="F";uid="bf103bc8-5b6e-43fe-a7f0-dffe2483a5ad"
CABPRJ010000001.1	RepeatMasker	DNA/MULE-MuDR	2886534	2886720	1151	+	.	ID="RND-5_FAMILY-804";Tend="1494";Tstart="1306";shortTE="F";uid="299a84a2-b7e3-48d5-b6a7-a045d1c60cf5"
CABPRJ010000001.1	RepeatMasker	DNA/Ginger-1	1450942	1451613	3000	+	.	ID="RND-4_FAMILY-465";Tend="1639";Tstart="976";shortTE="F";uid="3e6da0fa-a951-4d2c-915f-e9fd24691563"
CABPRJ010000001.1	RepeatMasker	DNA	1351062	1351387	1539	+	.	ID="RND-6_FAMILY-12379";Tend="1211";Tstart="918";shortTE="F";uid="12b1e52c-a3b0-42be-a70e-57cea9d24ade"
CABPRJ010000001.1	RepeatMasker	DNA/hAT-Tip100	4003851	4004168	1715	+	.	ID="RND-6_FAMILY-9406";Tend="1618";Tstart="1302";shortTE="F";uid="ad3e9f2b-b91d-4a5b-8981-b61f1e880084"
CABPRJ010000001.1	RepeatMasker	Unknown	4544647	4544919	896	+	.	ID="RND-6_FAMILY-10011";Tend="1699";Tstart="1464";shortTE="F";uid="145d8651-709f-4808-b07f-6314a2167fd8"
CABPRJ010000001.1	RepeatMasker	DNA/hAT-Tip100	6287619	6287947	2040	+	.	ID="RND-5_FAMILY-5865";Tend="1272";Tstart="949";shortTE="F";uid="c37a7508-69a7-4fd3-a81a-2e75243a95a5"
CABPRJ010000001.1	RepeatMasker	LTR/Gypsy	5734442	5734610	427	+	.	ID="GYPSY-24_DEL-I";Tend="2767";Tstart="2607";shortTE="F";uid="da0a92ee-d1f3-4a35-83df-e72fdc95c30f"
CABPRJ010000001.1	RepeatMasker	Unknown	2114578	2114744	788	+	.	ID="RND-6_FAMILY-5446";Tend="1518";Tstart="1354";shortTE="F";uid="15578ce5-7820-4373-9249-91db626e5f53"
CABPRJ010000001.1	RepeatMasker	DNA/Ginger-1	5151899	5152175	1267	+	.	ID="RND-6_FAMILY-406";Tend="1108";Tstart="827";shortTE="F";uid="fabd3e62-c118-440b-88e3-6f1e754ff397"
CABPRJ010000001.1	RepeatMasker	Unknown	667402	667863	1171	+	.	ID="RND-4_FAMILY-2550";TEgroup="ctg_1%7CRND-4_FAMILY-2550%7C1";Tend="1380";Tstart="1027";shortTE="F";uid="4d421972-d3cd-44e1-89d9-8e9f2edbf14e"
CABPRJ010000001.1	RepeatMasker	DNA/Kolobok-E	69892	70114	1169	+	.	ID="RND-6_FAMILY-13202";Tend="1403";Tstart="1172";shortTE="F";uid="ddb419d6-76f8-4b81-b1bf-9caa58ff2970"
CABPRJ010000001.1	RepeatMasker	DNA/Kolobok-E	1165148	1165297	426	+	.	ID="RND-6_FAMILY-22761";Tend="1023";Tstart="858";shortTE="F";uid="f6091ce2-3da7-4445-b056-c8b35ebc7d75"
CABPRJ010000001.1	RepeatMasker	DNA/Ginger-1	1461847	1461954	517	+	.	ID="RND-5_FAMILY-95";Tend="1644";Tstart="1538";shortTE="F";uid="695c9e40-ac01-45fd-b56d-c8ac18cdc980"
CABPRJ010000001.1	RepeatMasker	LINE/RTE-BovB	675908	676184	436	+	.	ID="RND-5_FAMILY-253";Tend="1654";Tstart="1387";shortTE="F";uid="52b52ebf-6c07-407a-8016-38076991fad9"
CABPRJ010000001.1	RepeatMasker	Unknown	4095747	4096429	3307	+	.	ID="RND-4_FAMILY-1727";Tend="1531";Tstart="845";shortTE="F";uid="1a536c28-4530-4b49-bbc6-30824a1d017e"
CABPRJ010000001.1	RepeatMasker	Unknown	6851760	6852379	2045	+	.	ID="RND-6_FAMILY-3236";Tend="1576";Tstart="896";shortTE="F";uid="2d57c8e5-7944-4ecb-be52-6bc50477cd50"
CABPRJ010000001.1	RepeatMasker	Retroposon?	2905834	2906318	1965	+	.	ID="RND-5_FAMILY-3149";Tend="1473";Tstart="949";shortTE="F";uid="af799d37-2afe-450f-a2c1-5470e0e79c8a"
CABPRJ010000001.1	RepeatMasker	Retroposon?	107845	107994	807	+	.	ID="RND-5_FAMILY-8932";Tend="1071";Tstart="923";shortTE="F";uid="4396a7bf-765e-4462-8c27-c5010686e4aa"
CABPRJ010000001.1	RepeatMasker	Unknown	4668526	4668805	697	+	.	ID="RND-6_FAMILY-11785";TEgroup="ctg_1%7CRND-6_FAMILY-11785%7C2";Tend="1150";Tstart="911";shortTE="F";uid="a3940b0c-d6d4-4bc8-8aea-6b085776a0f9"
CABPRJ010000001.1	RepeatMasker	Unknown	6847383	6847743	818	+	.	ID="RND-5_FAMILY-625";TEgroup="ctg_1%7CRND-5_FAMILY-625%7C1";Tend="1473";Tstart="931";shortTE="F";uid="1c68be14-c417-4592-aa2a-82948333e79c"
CABPRJ010000001.1	RepeatMasker	DNA/Ginger-1	841627	842127	1231	+	.	ID="RND-6_FAMILY-406";Tend="1137";Tstart="664";shortTE="F";uid="db4b4bf3-bc86-482c-9645-f62de6923217"
CABPRJ010000001.1	RepeatMasker	Retroposon?	5929741	5929881	410	+	.	ID="RND-4_FAMILY-241";Tend="1799";Tstart="1657";shortTE="F";uid="e34878b3-8014-473c-9a0f-1c820d70c9db"
CABPRJ010000001.1	RepeatMasker	Unknown	5778005	5778940	3337	+	.	ID="RND-5_FAMILY-3077";Tend="1376";Tstart="466";shortTE="F";uid="dd3860f9-2cfa-4b28-9a72-111cccad28ea"
CABPRJ010000001.1	RepeatMasker	Unknown	6469291	6469553	634	+	.	ID="RND-6_FAMILY-11785";Tend="1569";Tstart="1308";shortTE="F";uid="cbe4fbca-fd27-4683-aa60-1a47247999d5"
CABPRJ010000001.1	RepeatMasker	Retroposon?	1345847	1345953	1970	+	.	ID="RND-1_FAMILY-93";Tend="1242";Tstart="713";shortTE="F";uid="c00d0b3f-729b-44eb-a747-e44302bc5e59"
CABPRJ010000001.1	RepeatMasker	Retroposon?	4879183	4879455	1426	+	.	ID="RND-5_FAMILY-7470";Tend="1435";Tstart="1156";shortTE="F";uid="ac3c8c5a-8f80-43c5-968f-5893500a9cec"
CABPRJ010000001.1	RepeatMasker	Retroposon?	1213263	1213536	1098	+	.	ID="RND-5_FAMILY-8932";Tend="1354";Tstart="1080";shortTE="F";uid="5f48effb-6bf9-404b-b0fe-968ac477e37d"
CABPRJ010000001.1	RepeatMasker	DNA/Ginger-1	6853201	6853494	1476	+	.	ID="RND-6_FAMILY-263";Tend="1307";Tstart="999";shortTE="F";uid="a7b0b027-584e-475a-a169-b506afbc4a21"
CABPRJ010000001.1	RepeatMasker	Unknown	296397	296499	482	+	.	ID="RND-6_FAMILY-34";Tend="1626";Tstart="1531";shortTE="F";uid="07692737-a686-4154-be87-9f35d791e041"
CABPRJ010000001.1	RepeatMasker	LINE/RTE-BovB	3981868	3983066	6782	+	.	ID="RND-6_FAMILY-5434";Tend="1496";Tstart="240";shortTE="F";uid="1eff48bc-0a9f-4abd-8580-4c163d51847d"
CABPRJ010000001.1	RepeatMasker	DNA/Kolobok-E	710732	711149	1267	+	.	ID="RND-6_FAMILY-82";Tend="1563";Tstart="1117";shortTE="F";uid="c854a428-5169-4407-8662-8aa0d3b5cf5e"
CABPRJ010000001.1	RepeatMasker	LINE/Penelope	829491	829634	515	+	.	ID="RND-1_FAMILY-129";Tend="840";Tstart="707";shortTE="F";uid="f388be4f-7f26-469d-b09b-f0c03732a59d"
CABPRJ010000001.1	RepeatMasker	Unknown	3575609	3575784	414	+	.	ID="RND-6_FAMILY-4184";Tend="1427";Tstart="1257";shortTE="F";uid="c012929b-f46f-4786-bf39-dfa8991bcfaa"
CABPRJ010000001.1	RepeatMasker	DNA/Kolobok-E	4197924	4198093	665	+	.	ID="RND-5_FAMILY-3481";Tend="1096";Tstart="921";shortTE="F";uid="19f27fe7-bc0f-408e-9c1c-a60ad055f435"
CABPRJ010000001.1	RepeatMasker	DNA/Ginger-1	511104	511230	919	+	.	ID="RND-1_FAMILY-12";Tend="1480";Tstart="1147";shortTE="F";uid="2612efcd-6b8c-4988-8a1e-ef261271c6bb"
CABPRJ010000001.1	RepeatMasker	DNA/hAT-Ac	3130465	3131003	2049	+	.	ID="RND-6_FAMILY-14695";Tend="1315";Tstart="777";shortTE="F";uid="11cb3ad5-8020-401c-ab2e-c1211f853f37"
CABPRJ010000001.1	RepeatMasker	Retroposon?	5395757	5396018	516	+	.	ID="RND-6_FAMILY-2796";Tend="2232";Tstart="1961";shortTE="F";uid="35be7397-6640-4d2c-841a-0c6dfaf4714e"
CABPRJ010000001.1	RepeatMasker	DNA/Ginger-1	5506579	5506766	452	+	.	ID="RND-5_FAMILY-5114";Tend="928";Tstart="741";shortTE="F";uid="928d07c4-3cb6-4ef6-a026-04305c6064ab"
CABPRJ010000001.1	RepeatMasker	DNA/Ginger-1	6843185	6843355	796	+	.	ID="RND-2_FAMILY-26";Tend="1009";Tstart="829";shortTE="F";uid="aaf8d04b-f7ab-4c9d-8764-ddd23359ddec"
CABPRJ010000001.1	RepeatMasker	DNA/Ginger-1	3466017	3466354	1393	+	.	ID="RND-4_FAMILY-145";Tend="1406";Tstart="1041";shortTE="F";uid="5cc679c7-6065-4249-a1f8-2ba11411748f"
CABPRJ010000001.1	RepeatMasker	DNA	693342	693503	850	+	.	ID="RND-6_FAMILY-12379";Tend="1341";Tstart="1193";shortTE="F";uid="460f35e3-9cf0-47fe-9961-3a2bbf0860b3"
CABPRJ010000001.1	RepeatMasker	Retroposon?	6048987	6049875	5551	+	.	ID="RND-5_FAMILY-5072";Tend="1543";Tstart="662";shortTE="F";uid="a2b540bd-687c-4881-b1c6-ebd175618f96"
CABPRJ010000001.1	RepeatMasker	LINE/RTE-BovB	3125054	3125404	492	+	.	ID="RTE-4_LMI";Tend="2305";Tstart="1960";shortTE="F";uid="ecb0a63f-5748-4ec4-b4e2-4a316e74172b"
CABPRJ010000001.1	RepeatMasker	DNA	602037	602231	1077	+	.	ID="RND-6_FAMILY-14444";Tend="1404";Tstart="1217";shortTE="F";uid="9efda5bc-9585-40ea-8af9-d238c2f0a70b"
CABPRJ010000001.1	RepeatMasker	DNA/Kolobok-E	3808989	3809225	966	+	.	ID="RND-5_FAMILY-3481";Tend="1118";Tstart="890";shortTE="F";uid="3f6e18e5-6a17-47da-ba4b-423e27f6f76b"
CABPRJ010000001.1	RepeatMasker	DNA/hAT	2666765	2667448	1014	+	.	ID="RND-6_FAMILY-2017";TEgroup="ctg_1%7CRND-6_FAMILY-2017%7C2";Tend="1331";Tstart="995";shortTE="F";uid="e77b1949-d2cc-4880-ac7a-6ad6d88c177c"
CABPRJ010000001.1	RepeatMasker	DNA/Ginger-1	1553422	1553677	1634	+	.	ID="RND-4_FAMILY-465";Tend="1231";Tstart="976";shortTE="F";uid="ee90702e-eb9d-487d-a03f-81cc3904c1e5"
CABPRJ010000001.1	RepeatMasker	Unknown	2962027	2962138	558	+	.	ID="RND-6_FAMILY-23275";Tend="1230";Tstart="1122";shortTE="F";uid="dfb6e0ee-698e-4726-97c7-66cec98c7558"
CABPRJ010000001.1	RepeatMasker	DNA/TcMar-Tigger	4672277	4672654	1541	+	.	ID="RND-5_FAMILY-2216";Tend="1315";Tstart="951";shortTE="F";uid="3e821a7a-e477-4780-9e0a-dd38b98688ef"
CABPRJ010000001.1	RepeatMasker	DNA/hAT-Tip100	880119	880292	527	+	.	ID="RND-5_FAMILY-4218";Tend="871";Tstart="698";shortTE="F";uid="dc893b80-5423-4739-8629-b27c0fd88521"
CABPRJ010000001.1	RepeatMasker	DNA/Ginger-1	5350442	5351133	2931	+	.	ID="RND-4_FAMILY-465";Tend="1643";Tstart="968";shortTE="F";uid="30ba9ce2-04dd-4b66-a344-25b855b2c48b"
CABPRJ010000001.1	RepeatMasker	DNA/Ginger-1	2772669	2773143	462	+	.	ID="RND-6_FAMILY-975";TEgroup="ctg_1%7CRND-6_FAMILY-975%7C1";Tend="1467";Tstart="873";shortTE="T";uid="9edb439f-e8e0-44fe-afdd-dd110b6d42e6"
CABPRJ010000001.1	RepeatMasker	Retroposon?	718924	720321	6605	+	.	ID="RND-5_FAMILY-4854";Tend="1652";Tstart="204";shortTE="F";uid="5d216ff2-4f36-4925-860c-c7b7dd25012b"
CABPRJ010000001.1	RepeatMasker	DNA/Ginger-1	1910797	1911009	2250	+	.	ID="rnd-1_family-58";Tend="2706";Tstart="2186";shortTE="F";uid="396edde5-e7f8-4081-8d74-0c901e034e30"
CABPRJ010000001.1	RepeatMasker	DNA/Ginger-1	2918548	2919017	817	+	.	ID="RND-5_FAMILY-95";Tend="1407";Tstart="914";shortTE="F";uid="6b2b2c6e-e7a7-4631-953f-daa898d4c5b6"
CABPRJ010000001.1	RepeatMasker	DNA/hAT-Tip100	3927210	3927337	723	+	.	ID="RND-5_FAMILY-13587";Tend="1437";Tstart="1299";shortTE="F";uid="93746885-8a8d-4147-8a0d-8de108069e4f"
CABPRJ010000001.1	RepeatMasker	Retroposon?	1680581	1681033	1336	+	.	ID="RND-5_FAMILY-3149";Tend="1445";Tstart="995";shortTE="F";uid="146e00a0-c58d-4cfb-adcc-c43b2cae506c"
CABPRJ010000001.1	RepeatMasker	DNA/Ginger-1	5279196	5279476	628	+	.	ID="RND-1_FAMILY-7";Tend="1136";Tstart="851";shortTE="F";uid="bd84e806-7384-411d-9fa5-130b639f0050"
CABPRJ010000001.1	RepeatMasker	DNA	3076193	3076477	726	+	.	ID="TTAA2B_AP";Tend="426";Tstart="165";shortTE="F";uid="bbf2fb50-7a20-4e03-9cc3-98f8ac9de020"
CABPRJ010000001.1	RepeatMasker	Retroposon?	5924229	5924678	980	+	.	ID="RND-5_FAMILY-4854";TEgroup="ctg_1%7CRND-5_FAMILY-4854%7C7";Tend="2879";Tstart="2624";shortTE="F";uid="f2c70f48-5ffc-47be-80ff-df004cd2d1a2"
CABPRJ010000001.1	RepeatMasker	DNA/Kolobok-E	2427035	2427585	2477	+	.	ID="RND-6_FAMILY-82";Tend="1560";Tstart="929";shortTE="F";uid="fdd2a05f-fe31-4e5b-956e-7b874bf9cba2"
CABPRJ010000001.1	RepeatMasker	Unknown	2575525	2575714	439	+	.	ID="RND-6_FAMILY-23275";Tend="1224";Tstart="1039";shortTE="F";uid="41ccec47-42ec-4107-8359-6c9454d9c271"
CABPRJ010000001.1	RepeatMasker	Retroposon?	2671334	2671449	410	+	.	ID="RND-5_FAMILY-7401";Tend="2003";Tstart="1896";shortTE="F";uid="8924a4eb-007c-48e0-b512-d0b4bfe02f59"
CABPRJ010000001.1	RepeatMasker	DNA/hAT-Tip100	4629620	4629880	1083	+	.	ID="RND-6_FAMILY-8400";Tend="2305";Tstart="2060";shortTE="F";uid="bcb96f44-cc69-4ed6-9897-fa4c3e058e95"
CABPRJ010000001.1	RepeatMasker	Retroposon?	1085819	1086121	760	+	.	ID="RND-5_FAMILY-4854";Tend="551";Tstart="208";shortTE="F";uid="9075cca1-6d62-411a-a24c-2ba34414417d"
CABPRJ010000001.1	RepeatMasker	Retroposon?	4335434	4335601	578	+	.	ID="RND-4_FAMILY-241";Tend="1796";Tstart="1634";shortTE="F";uid="399ff20e-8d0d-4dbd-bbe3-35cede506be8"
CABPRJ010000001.1	RepeatMasker	DNA/Kolobok-E	428478	428910	1889	+	.	ID="RND-6_FAMILY-13202";Tend="1411";Tstart="946";shortTE="F";uid="a60057a7-3c49-4b33-ae6b-689dd72a8047"
CABPRJ010000001.1	RepeatMasker	LINE/RTE-BovB	6672319	6673074	744	+	.	ID="RND-5_FAMILY-9012";Tend="1471";Tstart="723";shortTE="F";uid="5236ff84-21fd-4ee9-a8b5-94197dc732fd"
CABPRJ010000001.1	RepeatMasker	RC/Helitron	1082239	1082635	541	+	.	ID="RND-5_FAMILY-5861";TEgroup="ctg_1%7CRND-5_FAMILY-5861%7C1";Tend="1166";Tstart="833";shortTE="F";uid="cd35719b-3cde-4a6d-b213-e94583a377f9"
CABPRJ010000001.1	RepeatMasker	Unknown	2688979	2689240	536	+	.	ID="RND-5_FAMILY-2803";TEgroup="ctg_1%7CRND-5_FAMILY-2803%7C1";Tend="1301";Tstart="887";shortTE="F";uid="209352c3-af63-4e0b-90c6-d05e78e70478"
CABPRJ010000001.1	RepeatMasker	Unknown	1596435	1597019	3204	+	.	ID="RND-6_FAMILY-24924";Tend="1475";Tstart="876";shortTE="F";uid="e84c0340-c716-47ab-9342-2b1cab46b1cc"
CABPRJ010000001.1	RepeatMasker	Retroposon?	4653465	4653703	1398	+	.	ID="RND-6_FAMILY-13139";Tend="1466";Tstart="1219";shortTE="F";uid="ea0ec4b7-f682-472e-991f-d16efe1c1e64"
CABPRJ010000001.1	RepeatMasker	Retroposon?	4261900	4262038	407	+	.	ID="RND-6_FAMILY-3029";Tend="1893";Tstart="1740";shortTE="F";uid="d9c87f00-c14d-4b8f-bcfd-482f449244cf"
CABPRJ010000001.1	RepeatMasker	LINE/RTE-BovB	1459927	1460093	474	+	.	ID="RND-5_FAMILY-398";Tend="795";Tstart="639";shortTE="F";uid="46ae580a-d015-4738-933a-8ff5658b50b2"
CABPRJ010000001.1	RepeatMasker	Retroposon?	3722414	3723093	1747	+	.	ID="RND-1_FAMILY-3";Tend="1601";Tstart="822";shortTE="F";uid="189e927e-1e53-4008-bd40-997e6dcca76e"
CABPRJ010000001.1	RepeatMasker	Retroposon?	93143	93315	569	+	.	ID="RND-1_FAMILY-193";Tend="2009";Tstart="1830";shortTE="F";uid="7815a791-8bb4-40de-aefd-71b222cc22ff"
CABPRJ010000001.1	RepeatMasker	DNA/Ginger-1	911269	911704	2119	+	.	ID="rnd-1_family-12";Tend="1407";Tstart="689";shortTE="F";uid="14b0bacb-322e-4a3e-8b9c-3cf62d01c8b1"
CABPRJ010000001.1	RepeatMasker	LINE/Penelope	1333941	1334069	527	+	.	ID="RND-1_FAMILY-175";Tend="822";Tstart="685";shortTE="F";uid="4dfa8a9f-b4f2-4a4c-8aac-37be807b03a9"
CABPRJ010000001.1	RepeatMasker	DNA/hAT-Tip100	2447240	2447732	2584	+	.	ID="RND-5_FAMILY-9847";Tend="1451";Tstart="954";shortTE="F";uid="17230dd2-d28a-449d-8ec3-ab95049be08e"
CABPRJ010000001.1	RepeatMasker	DNA	2121702	2121923	1348	+	.	ID="RND-6_FAMILY-14444";Tend="1398";Tstart="1179";shortTE="F";uid="46f66ebc-5eac-47b6-a2cc-62d2159cf07f"
CABPRJ010000001.1	RepeatMasker	DNA/hAT-hAT19	3134767	3134950	467	+	.	ID="DNA8-74_AP";Tend="902";Tstart="719";shortTE="F";uid="6326045a-3c56-4772-968d-5752a9e5b8e0"
CABPRJ010000001.1	RepeatMasker	Retroposon?	449141	449906	4191	+	.	ID="RND-6_FAMILY-5185";Tend="1394";Tstart="640";shortTE="F";uid="a07dbb5d-3ac5-4d59-9ecd-c8218ec67fe9"
CABPRJ010000001.1	RepeatMasker	Retroposon?	2133282	2133440	465	+	.	ID="RND-6_FAMILY-2796";Tend="834";Tstart="686";shortTE="F";uid="20aa581a-17c5-4c9d-a28b-ffef92e7706c"
CABPRJ010000001.1	RepeatMasker	DNA/hAT-Charlie	996999	997302	1452	+	.	ID="RND-4_FAMILY-490";Tend="1320";Tstart="982";shortTE="F";uid="39385ad6-2557-4981-8889-5ba5ae70cf96"
CABPRJ010000001.1	RepeatMasker	Retroposon?	6494280	6494766	1373	+	.	ID="RND-5_FAMILY-3149";Tend="1460";Tstart="961";shortTE="F";uid="35d3b3df-95db-449c-97b8-024f810373ba"
CABPRJ010000001.1	RepeatMasker	Unknown	1978866	1979299	2177	+	.	ID="RND-5_FAMILY-7745";Tend="1493";Tstart="984";shortTE="F";uid="caf9171f-a2e6-4072-a636-27e64294bdd3"
CABPRJ010000001.1	RepeatMasker	DNA/hAT-Tip100	1210158	1210581	1703	+	.	ID="RND-6_FAMILY-13247";Tend="1505";Tstart="1064";shortTE="F";uid="366fa1c5-a792-4212-8a6a-4fbd5c2f2c54"
CABPRJ010000001.1	RepeatMasker	DNA/hAT	6237978	6238286	883	+	.	ID="RND-6_FAMILY-2017";Tend="1316";Tstart="999";shortTE="F";uid="60b55d3d-14d5-4f6e-8d20-1f1cbba48b23"
CABPRJ010000001.1	RepeatMasker	Retroposon?	6528647	6529058	1317	+	.	ID="RND-1_FAMILY-35";Tend="1189";Tstart="784";shortTE="F";uid="a7a087e1-3d04-44b4-860f-468969e915aa"
CABPRJ010000001.1	RepeatMasker	DNA/Ginger-1	2894248	2894407	1020	+	.	ID="RND-5_FAMILY-95";Tend="1183";Tstart="1024";shortTE="F";uid="d77edc11-8fac-4483-9e1f-f106e56e3177"
CABPRJ010000001.1	RepeatMasker	LINE/RTE-BovB	3168002	3168368	1586	+	.	ID="RND-1_FAMILY-79";Tend="1780";Tstart="1403";shortTE="F";uid="bf85fc0d-64b3-4382-a072-08c247226803"
CABPRJ010000001.1	RepeatMasker	Unknown	3147136	3147297	827	+	.	ID="RND-5_FAMILY-920";Tend="1352";Tstart="1175";shortTE="F";uid="cffc04e5-940e-47c7-8048-0f3cfd1d6c02"
CABPRJ010000001.1	RepeatMasker	Retroposon?	6876228	6877418	4437	+	.	ID="RND-6_FAMILY-5185";TEgroup="ctg_1%7CRND-6_FAMILY-5185%7C4";Tend="2037";Tstart="969";shortTE="F";uid="bd41906a-3e7f-4e40-b5cc-3414dad68b3a"
CABPRJ010000001.1	RepeatMasker	DNA/hAT-Tip100	4653764	4654278	3038	+	.	ID="RND-5_FAMILY-1825";Tend="1445";Tstart="882";shortTE="F";uid="2190af84-9973-4917-a454-a03273b6af66"
CABPRJ010000001.1	RepeatMasker	Retroposon?	4855303	4855454	457	+	.	ID="RND-5_FAMILY-7401";Tend="1967";Tstart="1812";shortTE="F";uid="8435214e-c912-4ed4-b9d2-bfc3b2f48337"
CABPRJ010000001.1	RepeatMasker	DNA/hAT	1046405	1046678	1114	+	.	ID="RND-5_FAMILY-6846";Tend="1536";Tstart="1262";shortTE="F";uid="0a16713e-225d-4eeb-9ab0-09c182c1e432"
CABPRJ010000001.1	RepeatMasker	LINE/RTE-BovB	2629551	2629658	497	+	.	ID="RND-1_FAMILY-79";Tend="1493";Tstart="1389";shortTE="F";uid="24709182-0382-4426-8dfc-ef78f33c35dc"
CABPRJ010000001.1	RepeatMasker	LINE/Penelope	6892967	6893161	828	+	.	ID="RND-1_FAMILY-175";Tend="886";Tstart="667";shortTE="F";uid="f08ebd62-68c0-47df-aa96-ed5cb4005bb9"
CABPRJ010000001.1	RepeatMasker	DNA	2073134	2073284	615	+	.	ID="RND-4_FAMILY-3450";Tend="855";Tstart="708";shortTE="F";uid="24537b3c-506d-44dd-b3bd-8a5bc8163ec8"
CABPRJ010000001.1	RepeatMasker	DNA/Ginger-1	802148	802385	543	+	.	ID="RND-4_FAMILY-237";Tend="1120";Tstart="897";shortTE="F";uid="0940a8ad-068e-4e4a-a7ca-1f5007f75ded"
CABPRJ010000001.1	RepeatMasker	LINE/RTE-BovB	5986165	5986510	1844	+	.	ID="RND-5_FAMILY-9012";Tend="1350";Tstart="898";shortTE="F";uid="3590fce5-ed6c-4ae4-912c-609670511ae2"
CABPRJ010000001.1	RepeatMasker	DNA	364989	365187	1149	+	.	ID="RND-5_FAMILY-85";Tend="1191";Tstart="986";shortTE="F";uid="dd6d0372-d196-4880-91a8-6fe45c2d681b"
CABPRJ010000001.1	RepeatMasker	Unknown	814596	814721	536	+	.	ID="RND-6_FAMILY-23389";Tend="817";Tstart="686";shortTE="F";uid="9eae28af-675d-422f-bee1-6fc1bb0b5049"
CABPRJ010000001.1	RepeatMasker	DNA/Ginger-1	3371854	3372105	1021	+	.	ID="RND-2_FAMILY-26";Tend="1832";Tstart="1579";shortTE="F";uid="58fbc69a-f7fc-4f69-9d72-68d5a1bc98fe"
CABPRJ010000001.1	RepeatMasker	DNA/hAT-Charlie	1003042	1003184	410	+	.	ID="DNA8-104_AP";Tend="225";Tstart="87";shortTE="F";uid="b1b39b1b-8c5f-4490-8427-336334c8c466"
CABPRJ010000001.1	RepeatMasker	Unknown	16815	17384	2401	+	.	ID="RND-6_FAMILY-5582";Tend="1715";Tstart="1083";shortTE="F";uid="ea05e093-47ee-4255-ac12-8ec1b3207021"
CABPRJ010000001.1	RepeatMasker	LINE/Penelope	730088	730211	638	+	.	ID="RND-1_FAMILY-80";Tend="960";Tstart="833";shortTE="F";uid="11047745-02a1-4e27-bd3d-7a2975a0a36d"
CABPRJ010000001.1	RepeatMasker	DNA/hAT-Tip100	1149075	1149277	924	+	.	ID="RND-4_FAMILY-1424";Tend="1141";Tstart="952";shortTE="F";uid="63d03b54-069a-465e-bba5-2c4206c203ad"
CABPRJ010000001.1	RepeatMasker	DNA/hAT	1136106	1136292	682	+	.	ID="RND-5_FAMILY-6846";Tend="1476";Tstart="1281";shortTE="F";uid="654379ba-c810-4d77-8c4d-9fa84dde8704"
CABPRJ010000001.1	RepeatMasker	Retroposon?	4211506	4211739	808	+	.	ID="RND-5_FAMILY-4854";Tend="2838";Tstart="2626";shortTE="F";uid="aba35052-0e06-4b0d-a5dc-57178e43ac1d"
CABPRJ010000001.1	RepeatMasker	Unknown	2042927	2043111	1098	+	.	ID="RND-6_FAMILY-7222";Tend="1177";Tstart="996";shortTE="F";uid="cd23a68c-0000-4a7f-96e4-62eb21ed4e78"
CABPRJ010000001.1	RepeatMasker	Unknown	2429871	2430675	4360	+	.	ID="RND-5_FAMILY-2375";Tend="1940";Tstart="1121";shortTE="F";uid="f0e696ee-7121-4e45-88ec-90cb3fa35690"
CABPRJ010000001.1	RepeatMasker	DNA/hAT-Tip100	2020798	2020951	423	+	.	ID="RND-6_FAMILY-2207";Tend="452";Tstart="281";shortTE="F";uid="cc566988-b029-4392-ae68-27714774c29a"
CABPRJ010000001.1	RepeatMasker	LINE/CR1	4621004	4621332	417	+	.	ID="RND-6_FAMILY-2181";Tend="1533";Tstart="1235";shortTE="F";uid="08c7e714-11fb-464e-b241-db3149eef583"
CABPRJ010000001.1	RepeatMasker	DNA/hAT-Tip100	657327	657514	834	+	.	ID="RND-6_FAMILY-25927";Tend="1676";Tstart="1466";shortTE="F";uid="300661c4-4d07-4962-a8ed-db96353c5e71"
CABPRJ010000001.1	RepeatMasker	DNA/Ginger-1	735883	736296	509	+	.	ID="RND-5_FAMILY-95";TEgroup="ctg_1%7CRND-5_FAMILY-95%7C1";Tend="1700";Tstart="1132";shortTE="F";uid="508a7c84-6c51-4ef5-abe3-bde4e4fa9cd1"
CABPRJ010000001.1	RepeatMasker	DNA/hAT-hAT19	2763734	2764036	558	+	.	ID="RND-6_FAMILY-3586";TEgroup="ctg_1%7CRND-6_FAMILY-3586%7C1";Tend="1695";Tstart="876";shortTE="F";uid="6d474921-60b0-45ff-ac1d-15d8b6cdb545"
CABPRJ010000001.1	RepeatMasker	Retroposon?	5782136	5782331	1297	+	.	ID="RND-6_FAMILY-13139";Tend="1023";Tstart="815";shortTE="F";uid="b56b61dc-c9a2-45a7-9fe8-ab977a23ea25"
CABPRJ010000001.1	RepeatMasker	LINE/Penelope	1147350	1147975	2817	+	.	ID="RND-3_FAMILY-217";Tend="2605";Tstart="2007";shortTE="F";uid="b51eef06-29a0-4c58-a622-f8088ab75fc6"
CABPRJ010000001.1	RepeatMasker	Unknown	5802061	5802299	754	+	.	ID="RND-6_FAMILY-18735";Tend="1114";Tstart="837";shortTE="F";uid="889a58c8-c166-4861-a0ca-6c3e3b3d3dbe"
CABPRJ010000001.1	RepeatMasker	Retroposon?	89764	90062	1612	+	.	ID="RND-1_FAMILY-22";Tend="1486";Tstart="1183";shortTE="F";uid="e8cdef8d-365f-4396-8cad-26e8d10ef8df"
CABPRJ010000001.1	RepeatMasker	DNA	3121741	3122004	507	+	.	ID="TTAA4B_AP";Tend="376";Tstart="105";shortTE="F";uid="07e2451c-255b-46a8-92db-7978b0892b26"
CABPRJ010000001.1	RepeatMasker	DNA/Ginger-1	5086859	5087110	424	+	.	ID="RND-4_FAMILY-237";Tend="1728";Tstart="1486";shortTE="F";uid="1f828c7b-ee35-4c4f-937b-c6494be0e059"
CABPRJ010000001.1	RepeatMasker	Unknown	667099	667236	915	+	.	ID="RND-4_FAMILY-2550";Tend="1028";Tstart="894";shortTE="F";uid="789bab0c-6975-4e76-9441-6fe36d9d909e"
CABPRJ010000001.1	RepeatMasker	DNA	3527311	3527579	689	+	.	ID="RND-5_FAMILY-85";Tend="1267";Tstart="985";shortTE="F";uid="c456758f-320f-49bf-8234-d17df8d5f970"
CABPRJ010000001.1	RepeatMasker	Unknown	4750181	4750334	443	+	.	ID="RND-5_FAMILY-2436";Tend="1167";Tstart="1002";shortTE="F";uid="46094509-286c-4208-bdf0-0cc271260690"
CABPRJ010000001.1	RepeatMasker	Retroposon?	6132660	6132866	438	+	.	ID="RND-6_FAMILY-14413";Tend="1112";Tstart="913";shortTE="F";uid="62601d5a-750f-4968-af3d-5d81a69fc256"
CABPRJ010000001.1	RepeatMasker	DNA/hAT-Charlie	2965704	2965805	481	+	.	ID="DNA8-33_AP";Tend="187";Tstart="77";shortTE="F";uid="278bb18f-5fc1-441b-a0d8-2982bc312aa5"
CABPRJ010000001.1	RepeatMasker	DNA/Kolobok-E	2140959	2141070	491	+	.	ID="RND-6_FAMILY-19003";Tend="984";Tstart="871";shortTE="F";uid="8730fc6c-d005-465c-9ff5-5328e1bdc3de"
CABPRJ010000001.1	RepeatMasker	DNA/Ginger-1	487728	487906	1288	+	.	ID="RND-1_FAMILY-12";Tend="1487";Tstart="1316";shortTE="F";uid="4be92456-a530-4ed1-be15-b00db69e1be2"
CABPRJ010000001.1	RepeatMasker	DNA/Ginger-1	6836200	6836807	3479	+	.	ID="RND-3_FAMILY-147";TEgroup="ctg_1%7CRND-3_FAMILY-147%7C1";Tend="2327";Tstart="1622";shortTE="F";uid="1860af09-1809-46aa-8c5f-ba7eaebba627"
CABPRJ010000001.1	RepeatMasker	Unknown	630246	630361	412	+	.	ID="RND-5_FAMILY-1431";Tend="1508";Tstart="1406";shortTE="F";uid="273fab9d-6db1-4c87-afe5-103077114024"
CABPRJ010000001.1	RepeatMasker	Unknown	263231	263447	520	+	.	ID="RND-6_FAMILY-11459";Tend="1240";Tstart="1052";shortTE="F";uid="43b1a931-b3e4-46ad-81c0-fafbcfacb4c9"
CABPRJ010000001.1	RepeatMasker	Retroposon?	2872157	2872424	1512	+	.	ID="RND-5_FAMILY-8932";Tend="1291";Tstart="1015";shortTE="F";uid="ec47de69-dcdc-4190-8b9a-6a60211c5eba"
CABPRJ010000001.1	RepeatMasker	Retroposon?	4703773	4704125	1489	+	.	ID="RND-5_FAMILY-4854";Tend="620";Tstart="284";shortTE="F";uid="1c58662d-c3fb-4aa1-914e-e3d3fe91b27f"
CABPRJ010000001.1	RepeatMasker	Retroposon?	3809399	3809586	645	+	.	ID="RND-6_FAMILY-14413";Tend="1387";Tstart="1199";shortTE="F";uid="3cc3ecbf-5afb-452e-a290-9e5d7fefcf3c"
CABPRJ010000001.1	RepeatMasker	DNA/Kolobok-E	1222598	1223295	3924	+	.	ID="RND-1_FAMILY-28";Tend="1623";Tstart="915";shortTE="F";uid="d14f116d-6271-4e12-a45d-cb56a2aa4b36"
CABPRJ010000001.1	RepeatMasker	Retroposon?	5123490	5123715	647	+	.	ID="RND-4_FAMILY-241";Tend="1719";Tstart="1493";shortTE="F";uid="941247f1-a549-484a-9403-1260450b53af"
CABPRJ010000001.1	RepeatMasker	Retroposon?	3247093	3247327	641	+	.	ID="RND-1_FAMILY-193";Tend="1761";Tstart="1483";shortTE="F";uid="6e23bb35-ae92-4f4e-a4e7-421234fbc60a"
CABPRJ010000001.1	RepeatMasker	DNA/hAT-Tip100	3931381	3931557	545	+	.	ID="RND-6_FAMILY-9406";Tend="1587";Tstart="1417";shortTE="F";uid="b1563247-1756-4364-b0a5-7b087dda0308"
CABPRJ010000001.1	RepeatMasker	Unknown	1757269	1757569	1289	+	.	ID="RND-6_FAMILY-5446";Tend="1523";Tstart="1211";shortTE="F";uid="e1f3d687-9717-4c0f-a741-aecbe9ae63ca"
CABPRJ010000001.1	RepeatMasker	DNA/TcMar-Tc1	483012	483658	665	+	.	ID="RND-5_FAMILY-6422";TEgroup="ctg_1%7CRND-5_FAMILY-6422%7C1";Tend="1974";Tstart="794";shortTE="F";uid="771f95f0-81cf-46c2-8239-8e019e2afc9c"
CABPRJ010000001.1	RepeatMasker	DNA/hAT-Tip100	3926412	3926742	1507	+	.	ID="RND-5_FAMILY-13587";Tend="1313";Tstart="969";shortTE="F";uid="3d2be97d-2459-4424-aa5b-be04c3d56e7f"
CABPRJ010000001.1	RepeatMasker	Unknown	3542003	3542246	790	+	.	ID="RND-6_FAMILY-5948";Tend="1085";Tstart="859";shortTE="F";uid="c4f7f568-93a2-4ff9-90c5-b8e06c078803"
CABPRJ010000001.1	RepeatMasker	Retroposon?	5076818	5077287	753	+	.	ID="RND-6_FAMILY-60";Tend="2434";Tstart="1953";shortTE="F";uid="24cdbe88-a16e-4f12-a9c3-262174d15968"
CABPRJ010000001.1	RepeatMasker	Unknown	4661073	4662341	8301	+	.	ID="RND-4_FAMILY-334";Tend="1985";Tstart="683";shortTE="F";uid="cab113f8-a081-49cf-8367-5f2d5fdf1de5"
CABPRJ010000001.1	RepeatMasker	DNA/MULE-MuDR	2028635	2029162	1274	+	.	ID="RND-1_FAMILY-136";TEgroup="ctg_1%7CRND-1_FAMILY-136%7C3";Tend="1139";Tstart="876";shortTE="F";uid="a0a4b1fa-1394-4ad4-a8d9-cbb6f2421b3c"
CABPRJ010000001.1	RepeatMasker	Retroposon?	5344270	5344396	574	+	.	ID="RND-6_FAMILY-2796";Tend="804";Tstart="677";shortTE="F";uid="99000496-24b2-4bd9-8b97-6ca5749e1bb6"
CABPRJ010000001.1	RepeatMasker	DNA/hAT-hAT19	2292524	2292905	1343	+	.	ID="RND-5_FAMILY-1445";Tend="1333";Tstart="901";shortTE="F";uid="15296f00-d45e-481c-ba20-138a845be945"
CABPRJ010000001.1	RepeatMasker	RC/Helitron	3257463	3257598	605	+	.	ID="RND-6_FAMILY-27534";Tend="1460";Tstart="1327";shortTE="F";uid="2bbceb8a-62cd-411e-8fd9-684b796b24ed"
CABPRJ010000001.1	RepeatMasker	DNA/Kolobok-E	5333218	5333677	2680	+	.	ID="RND-6_FAMILY-13202";Tend="1402";Tstart="951";shortTE="F";uid="d5725d71-494a-474f-b279-93af37447e06"
CABPRJ010000001.1	RepeatMasker	Retroposon?	1508476	1508766	990	+	.	ID="RND-6_FAMILY-14413";Tend="1282";Tstart="957";shortTE="F";uid="d36ca927-add3-4f6b-8502-b8ee6fbf5ef5"
CABPRJ010000001.1	RepeatMasker	Retroposon?	5725462	5725708	1334	+	.	ID="RND-5_FAMILY-3149";Tend="1445";Tstart="1209";shortTE="F";uid="e31a08b1-8b96-475d-b331-cf58e20c0e61"
CABPRJ010000001.1	RepeatMasker	Retroposon?	1029603	1030214	2966	+	.	ID="RND-6_FAMILY-5185";Tend="1980";Tstart="1354";shortTE="F";uid="f39a00fd-3425-48ba-824e-1b5b92592cee"
CABPRJ010000001.1	RepeatMasker	LINE/I-Jockey	188084	189249	1537	+	.	ID="RND-6_FAMILY-572";Tend="1874";Tstart="739";shortTE="F";uid="3342f510-aad8-4116-88ce-0ff76dc00905"
CABPRJ010000001.1	RepeatMasker	DNA	678908	679190	1450	+	.	ID="RND-6_FAMILY-14444";Tend="1410";Tstart="1142";shortTE="F";uid="48bbf0ba-5da6-486f-ae37-d661ea7c0fb2"
CABPRJ010000001.1	RepeatMasker	DNA/Kolobok-E	405500	405693	430	+	.	ID="RND-5_FAMILY-3481";Tend="1651";Tstart="1479";shortTE="F";uid="7ae2c72a-6ae1-41be-8595-8f247c116c8c"
CABPRJ010000001.1	RepeatMasker	Retroposon?	2055331	2056358	5423	+	.	ID="RND-6_FAMILY-5185";Tend="2052";Tstart="1006";shortTE="F";uid="e7c276e2-71aa-49f5-8533-6652aa973301"
CABPRJ010000001.1	RepeatMasker	Unknown	423782	424051	1454	+	.	ID="RND-5_FAMILY-11918";Tend="1186";Tstart="922";shortTE="F";uid="cdb7ff8a-a280-4d79-8d98-e0f112e496b4"
CABPRJ010000001.1	RepeatMasker	Retroposon?	6487613	6487743	781	+	.	ID="RND-4_FAMILY-550";Tend="1067";Tstart="929";shortTE="F";uid="8f0f83d5-3224-45a4-9550-31a799e4229b"
CABPRJ010000001.1	RepeatMasker	Unknown	1774012	1774302	605	+	.	ID="RND-6_FAMILY-23275";Tend="1323";Tstart="966";shortTE="F";uid="bd908cb7-cdb9-439d-b3fa-1fd3a1468837"
CABPRJ010000001.1	RepeatMasker	DNA/Ginger-1	123330	123820	2186	+	.	ID="RND-5_FAMILY-95";Tend="1681";Tstart="1180";shortTE="F";uid="efadc7b4-96d2-4a31-9aff-bb793336762d"
CABPRJ010000001.1	RepeatMasker	DNA/Kolobok-E	5269771	5271029	4631	+	.	ID="RND-5_FAMILY-24850";Tend="2141";Tstart="904";shortTE="F";uid="ac5a1d5d-b91d-4526-be13-886ff04dcbf0"
CABPRJ010000001.1	RepeatMasker	DNA/Ginger-1	786615	787117	1771	+	.	ID="RND-4_FAMILY-318";Tend="2447";Tstart="1970";shortTE="F";uid="8a468783-c828-4e05-a4ff-11ac9a68ad8e"
CABPRJ010000001.1	RepeatMasker	LINE/I-Jockey	5332534	5333206	4134	+	.	ID="RND-5_FAMILY-11313";Tend="923";Tstart="315";shortTE="F";uid="bb4093ad-f73f-486e-98c1-57031f40637b"
CABPRJ010000001.1	RepeatMasker	DNA/hAT-hAT19	6251529	6252046	2070	+	.	ID="RND-6_FAMILY-6478";Tend="1501";Tstart="1006";shortTE="F";uid="8fb88a55-3b23-4312-adc4-8fe697444992"
CABPRJ010000001.1	RepeatMasker	Unknown	1553795	1554306	2328	+	.	ID="RND-5_FAMILY-1431";Tend="1403";Tstart="917";shortTE="F";uid="cbdfa16f-5f9a-4387-afcd-c7756542b9f9"
CABPRJ010000001.1	RepeatMasker	DNA/Ginger-1	2886355	2886496	667	+	.	ID="RND-1_FAMILY-7";Tend="2330";Tstart="2213";shortTE="F";uid="aafcc5c8-582c-499e-b781-c1c6b276fcc7"
CABPRJ010000001.1	RepeatMasker	Retroposon?	109121	109427	1308	+	.	ID="RND-6_FAMILY-14413";Tend="1409";Tstart="1103";shortTE="F";uid="105a8f97-1495-48d3-ad02-a4d2fb508a51"
CABPRJ010000001.1	RepeatMasker	DNA/hAT-Tip100	4880806	4881006	1020	+	.	ID="RND-6_FAMILY-8400";Tend="2212";Tstart="1998";shortTE="F";uid="dfd80986-53f9-49ef-9cf7-439c01a54998"
CABPRJ010000001.1	RepeatMasker	Retroposon?	2726314	2726753	1962	+	.	ID="RND-5_FAMILY-3149";Tend="1716";Tstart="1023";shortTE="F";uid="38503d65-2fa9-43fd-80b4-a6096e1f07d5"
CABPRJ010000001.1	RepeatMasker	Retroposon?	6760449	6760697	530	+	.	ID="RND-1_FAMILY-3";Tend="1049";Tstart="772";shortTE="F";uid="72f451f8-10db-44aa-92f0-de0bcc2c008e"
CABPRJ010000001.1	RepeatMasker	DNA	3259152	3259304	751	+	.	ID="RND-5_FAMILY-85";Tend="1088";Tstart="927";shortTE="F";uid="56573f17-b960-46b0-a57e-c0828af0f0f7"
CABPRJ010000001.1	RepeatMasker	DNA/hAT	5115751	5115924	564	+	.	ID="RND-6_FAMILY-2017";Tend="1326";Tstart="1148";shortTE="F";uid="41095aca-4ba3-480c-92da-c278de32dcaa"
CABPRJ010000001.1	RepeatMasker	DNA/hAT	4668901	4669025	404	+	.	ID="RND-5_FAMILY-6846";Tend="1453";Tstart="1325";shortTE="F";uid="a0fd324a-e5cc-4238-8f7f-f5b822030c9d"
CABPRJ010000001.1	RepeatMasker	DNA/Ginger-1	4479547	4479742	605	+	.	ID="RND-5_FAMILY-95";Tend="1322";Tstart="1130";shortTE="F";uid="045bf80f-538c-42ca-be10-52b9854dbdd7"
CABPRJ010000001.1	RepeatMasker	LINE/CR1	1305451	1306428	1361	+	.	ID="RND-6_FAMILY-9773";Tend="1885";Tstart="903";shortTE="F";uid="46e40e06-7e0f-424b-9271-85d2d4cbf854"
CABPRJ010000001.1	RepeatMasker	DNA/Ginger-1	5144951	5145668	1127	+	.	ID="RND-5_FAMILY-95";Tend="1654";Tstart="943";shortTE="F";uid="25fba5e4-2191-45cd-957b-209c03a3c504"
CABPRJ010000001.1	RepeatMasker	Retroposon?	3634283	3634965	2964	+	.	ID="RND-1_FAMILY-22";Tend="1687";Tstart="997";shortTE="F";uid="8d5584a6-d020-43f3-9c1b-fd392378e290"
CABPRJ010000001.1	RepeatMasker	Retroposon?	1414306	1414990	3645	+	.	ID="RND-1_FAMILY-22";Tend="1692";Tstart="1001";shortTE="F";uid="c512eee9-a4da-4c77-aa87-283ef3105ff2"
CABPRJ010000001.1	RepeatMasker	Unknown	3960528	3961190	2106	+	.	ID="RND-4_FAMILY-1985";Tend="1181";Tstart="522";shortTE="F";uid="e292a996-acae-44ff-8c2c-249841076b40"
CABPRJ010000001.1	RepeatMasker	DNA/MULE-MuDR	2159282	2159500	846	+	.	ID="RND-6_FAMILY-6407";Tend="1399";Tstart="1157";shortTE="F";uid="dcb7e770-3193-43c6-addd-0f555003a50e"
CABPRJ010000001.1	RepeatMasker	LINE/I-Jockey	2388915	2389055	423	+	.	ID="RND-6_FAMILY-2534";Tend="764";Tstart="642";shortTE="F";uid="8295724c-a365-4d4d-95df-940c20f9ee48"
CABPRJ010000001.1	RepeatMasker	Unknown	8556	8693	752	+	.	ID="RND-5_FAMILY-7489";Tend="1429";Tstart="1288";shortTE="F";uid="d785b689-b21b-4621-a1d1-f6883fe0215e"
CABPRJ010000001.1	RepeatMasker	Unknown	4054840	4055080	774	+	.	ID="RND-6_FAMILY-13622";Tend="402";Tstart="178";shortTE="F";uid="ae334f44-5575-4651-b655-761a44ecbbaa"
CABPRJ010000001.1	RepeatMasker	Unknown	2681914	2682240	689	+	.	ID="RND-5_FAMILY-12910";Tend="1070";Tstart="766";shortTE="F";uid="d6519eaf-b78f-4ec8-9781-a758a93a40c5"
CABPRJ010000001.1	RepeatMasker	DNA	5563927	5564048	432	+	.	ID="RND-6_FAMILY-7932";Tend="1575";Tstart="1441";shortTE="F";uid="a9992d03-fbaf-49b1-abe3-08d1dd50f710"
CABPRJ010000001.1	RepeatMasker	DNA/TcMar-Pogo	2114015	2114136	583	+	.	ID="RND-6_FAMILY-792";Tend="1034";Tstart="914";shortTE="F";uid="af1c9f9a-c424-4c0f-9b77-4fa7456c804c"
CABPRJ010000001.1	RepeatMasker	DNA	6118330	6118441	556	+	.	ID="TTAA22_AP";Tend="112";Tstart="1";shortTE="F";uid="519d4110-c980-4b92-8f18-98caf8b6b967"
CABPRJ010000001.1	RepeatMasker	DNA/Ginger-1	6868291	6868729	921	+	.	ID="RND-5_FAMILY-95";Tend="1431";Tstart="979";shortTE="F";uid="e566dee1-2f92-4c5a-8bb4-17643c103084"
CABPRJ010000001.1	RepeatMasker	DNA/Kolobok-E	2182032	2182358	1945	+	.	ID="RND-6_FAMILY-82";Tend="1564";Tstart="1238";shortTE="F";uid="45db736c-9115-4b44-a29e-c07b3dec208f"
CABPRJ010000001.1	RepeatMasker	LINE/R1	3472244	3473025	3247	+	.	ID="RND-6_FAMILY-16872";Tend="1691";Tstart="682";shortTE="F";uid="e61f669f-94e4-4360-8b0c-f8a0bae20b52"
CABPRJ010000001.1	RepeatMasker	RC/Helitron	3260365	3260991	4634	+	.	ID="RND-1_FAMILY-88";Tend="1574";Tstart="942";shortTE="F";uid="8ad75639-3a9b-4ccd-a133-ace281ea168e"
CABPRJ010000001.1	RepeatMasker	Unknown	1744560	1744755	532	+	.	ID="RND-5_FAMILY-8688";Tend="1053";Tstart="836";shortTE="F";uid="289d1d84-66af-4bf7-b13a-17ba7a4b604b"
CABPRJ010000001.1	RepeatMasker	Retroposon?	4078736	4079376	2398	+	.	ID="RND-1_FAMILY-22";Tend="1685";Tstart="994";shortTE="F";uid="70e521b3-6ca0-42a2-8411-1959ce2dce35"
CABPRJ010000001.1	RepeatMasker	Unknown	6314820	6314989	444	+	.	ID="RND-1_FAMILY-104";Tend="1495";Tstart="1330";shortTE="F";uid="352a34a1-cd1f-47b7-9b1b-a0a6eaa4a266"
CABPRJ010000001.1	RepeatMasker	Unknown	5957072	5957422	1233	+	.	ID="RND-6_FAMILY-23275";Tend="1316";Tstart="962";shortTE="F";uid="90f206ce-e700-46a2-a8f6-ae390dc1bcef"
CABPRJ010000001.1	RepeatMasker	LINE/R1	4723039	4723152	427	+	.	ID="RND-5_FAMILY-5507";Tend="1241";Tstart="1131";shortTE="F";uid="c7f11f65-092b-43e9-aa40-80b47a646378"
CABPRJ010000001.1	RepeatMasker	Retroposon?	6369205	6369611	1558	+	.	ID="RND-6_FAMILY-14413";Tend="1573";Tstart="1003";shortTE="F";uid="52b48315-3da5-41f9-b985-f4177387e716"
CABPRJ010000001.1	RepeatMasker	DNA/hAT-Tip100	438128	438260	635	+	.	ID="RND-6_FAMILY-8400";Tend="2230";Tstart="2092";shortTE="F";uid="6ac61366-9b7b-4a1b-ad37-735b8b5dba0e"
CABPRJ010000001.1	RepeatMasker	Retroposon?	3714066	3714333	794	+	.	ID="RND-6_FAMILY-3029";Tend="1232";Tstart="766";shortTE="F";uid="f1e15f5c-7fa3-4c7e-8be6-407a48dc0979"
CABPRJ010000001.1	RepeatMasker	DNA/hAT-Charlie	763451	763567	900	+	.	ID="RND-6_FAMILY-17743";Tend="2018";Tstart="1610";shortTE="F";uid="e1c99dde-4592-4058-abe2-0fa13b440685"
CABPRJ010000001.1	RepeatMasker	Unknown	499445	499701	1176	+	.	ID="RND-5_FAMILY-11918";Tend="1207";Tstart="931";shortTE="F";uid="2a09f06c-882a-488a-89fe-fdbba883cc70"
CABPRJ010000001.1	RepeatMasker	Retroposon?	4081429	4081552	434	+	.	ID="RND-4_FAMILY-241";Tend="1785";Tstart="1667";shortTE="F";uid="f4b58afc-9f80-4cdd-84b2-5e69700051d7"
CABPRJ010000001.1	RepeatMasker	DNA	2518897	2519084	618	+	.	ID="RND-6_FAMILY-3139";Tend="1593";Tstart="1399";shortTE="F";uid="ad53b1fa-734d-413d-ad49-6083315925f5"
CABPRJ010000001.1	RepeatMasker	DNA/Ginger-1	2424887	2425131	521	+	.	ID="RND-1_FAMILY-58";Tend="1078";Tstart="840";shortTE="F";uid="cdd05cea-4002-481a-8726-0bd1215b5a85"
CABPRJ010000001.1	RepeatMasker	DNA	5138131	5138319	407	+	.	ID="RND-6_FAMILY-3139";Tend="1538";Tstart="1362";shortTE="F";uid="cd2da06a-cb1e-42b1-b1fe-8fb0ffb1e2fa"
CABPRJ010000001.1	RepeatMasker	Unknown	6714610	6715061	1065	+	.	ID="RND-6_FAMILY-1407";Tend="1218";Tstart="717";shortTE="F";uid="9409f4a4-1a88-439d-a959-bb3e6db6aedf"
CABPRJ010000001.1	RepeatMasker	Unknown	699387	699490	693	+	.	ID="RND-5_FAMILY-557";Tend="1163";Tstart="1059";shortTE="F";uid="f91fa930-760c-4890-80e7-a390272b7e32"
CABPRJ010000001.1	RepeatMasker	DNA/Ginger-1	1270086	1270546	1741	+	.	ID="RND-5_FAMILY-95";Tend="1605";Tstart="1061";shortTE="F";uid="7fc27dc1-b3b2-4d6a-95b3-32d610e3bdf6"
CABPRJ010000001.1	RepeatMasker	DNA/hAT-Tip100	874907	875329	1383	+	.	ID="RND-6_FAMILY-8400";Tend="2308";Tstart="1813";shortTE="F";uid="16390686-1985-42d4-a15f-9cd4edf5d65c"
CABPRJ010000001.1	RepeatMasker	Retroposon?	3971047	3971424	431	+	.	ID="RND-5_FAMILY-7401";Tend="2043";Tstart="1673";shortTE="F";uid="a2d39622-1f2a-4f0b-a035-a5882422986e"
CABPRJ010000001.1	RepeatMasker	Retroposon?	4393068	4393417	1623	+	.	ID="RND-1_FAMILY-93";Tend="1197";Tstart="809";shortTE="F";uid="7c442642-0291-4201-9eae-5fcde956ec8f"
CABPRJ010000001.1	RepeatMasker	DNA/Ginger-1	2101685	2102240	2960	+	.	ID="RND-1_FAMILY-12";Tend="1497";Tstart="923";shortTE="F";uid="415c0ac1-c905-40c1-bca3-666dcd808843"
CABPRJ010000001.1	RepeatMasker	Unknown	5773380	5773611	737	+	.	ID="RND-6_FAMILY-23275";Tend="1316";Tstart="1086";shortTE="F";uid="9c1d0d74-4f02-47f2-a3bb-6ff264fe6d5b"
CABPRJ010000001.1	RepeatMasker	DNA/hAT	4081685	4082117	2720	+	.	ID="RND-5_FAMILY-2676";Tend="1404";Tstart="964";shortTE="F";uid="02aeb24d-3080-4b13-a7e0-dfb304f42fb7"
CABPRJ010000001.1	RepeatMasker	DNA/MULE-MuDR	6076226	6076871	3083	+	.	ID="RND-5_FAMILY-6001";Tend="1558";Tstart="993";shortTE="F";uid="3146dbec-7374-471c-866d-ae092a38d6b6"
CABPRJ010000001.1	RepeatMasker	Unknown	5558586	5558869	597	+	.	ID="RND-6_FAMILY-23275";Tend="1252";Tstart="962";shortTE="F";uid="8237e0ec-5268-4e99-9598-525df9e4efd9"
CABPRJ010000001.1	RepeatMasker	DNA/Ginger-1	20959	21474	1212	+	.	ID="RND-2_FAMILY-26";Tend="1951";Tstart="1432";shortTE="F";uid="818933e3-0153-4b90-b1d5-e0c1f1e3e55a"
CABPRJ010000001.1	RepeatMasker	DNA/hAT-Tip100	311906	312401	1370	+	.	ID="RND-6_FAMILY-19524";Tend="1412";Tstart="992";shortTE="F";uid="c772db6b-91e5-45e2-a9d2-89f9fc93f87c"
CABPRJ010000001.1	RepeatMasker	DNA/hAT-hAT19	110924	111071	432	+	.	ID="RND-5_FAMILY-2790";Tend="1493";Tstart="1350";shortTE="F";uid="5dbbfafe-1017-4af7-8204-64ef06282daf"
CABPRJ010000001.1	RepeatMasker	DNA/hAT-Ac	2302907	2303099	1194	+	.	ID="RND-5_FAMILY-13784";Tend="1157";Tstart="958";shortTE="F";uid="ee55d827-68fd-4b0f-9fc5-219ec3fc71fb"
CABPRJ010000001.1	RepeatMasker	Retroposon?	6514188	6514355	542	+	.	ID="RND-6_FAMILY-2796";Tend="863";Tstart="690";shortTE="F";uid="5788f91f-9ef7-4840-928d-f2fb89e996b4"
CABPRJ010000001.1	RepeatMasker	DNA/Ginger-1	5842116	5842419	865	+	.	ID="RND-4_FAMILY-145";Tend="1217";Tstart="941";shortTE="F";uid="15b272c9-1b9e-4515-9801-72908757d0bd"
CABPRJ010000001.1	RepeatMasker	Retroposon?	177882	178539	1788	+	.	ID="RND-5_FAMILY-7401";Tend="1698";Tstart="1050";shortTE="F";uid="a78eff6e-c7f5-4495-8e20-4c8293684430"
CABPRJ010000001.1	RepeatMasker	LINE/RTE-BovB	4647819	4648244	1732	+	.	ID="RND-1_FAMILY-79";Tend="1816";Tstart="1401";shortTE="F";uid="f81479ed-784e-4607-930a-3b214ac07bd9"
CABPRJ010000001.1	RepeatMasker	Unknown	5814337	5814553	793	+	.	ID="RND-5_FAMILY-920";Tend="1356";Tstart="1111";shortTE="F";uid="dc4732a0-bc12-4fb9-9d76-a099cee23c59"
CABPRJ010000001.1	RepeatMasker	Retroposon?	2812467	2812888	1944	+	.	ID="RND-5_FAMILY-8932";Tend="1346";Tstart="923";shortTE="F";uid="622fd316-8cbc-4cdc-b090-ff9d1826957c"
CABPRJ010000001.1	RepeatMasker	Retroposon?	2400957	2401263	1598	+	.	ID="RND-1_FAMILY-22";Tend="1661";Tstart="1148";shortTE="F";uid="01ef422b-472a-472d-97e0-168a9c5ae54c"
CABPRJ010000001.1	RepeatMasker	Unknown	18228	18920	4136	+	.	ID="RND-5_FAMILY-6608";Tend="1379";Tstart="698";shortTE="F";uid="207d2365-d0bc-48d6-8728-2b6e86dbd288"
CABPRJ010000001.1	RepeatMasker	DNA/hAT-hAT19	4159499	4159689	944	+	.	ID="RND-5_FAMILY-4782";Tend="1483";Tstart="1286";shortTE="F";uid="0c1d26ba-5970-4492-8416-937c643b5255"
CABPRJ010000001.1	RepeatMasker	Retroposon?	1467858	1468041	1009	+	.	ID="RND-6_FAMILY-5185";Tend="1700";Tstart="1512";shortTE="F";uid="c05f5026-4224-46c8-b91f-63560daa438e"
CABPRJ010000001.1	RepeatMasker	DNA/hAT-Tip100	2595349	2595814	1737	+	.	ID="RND-5_FAMILY-1629";Tend="2192";Tstart="1676";shortTE="F";uid="b4af86a2-d9cd-40a2-be58-6b9326a42b6c"
CABPRJ010000001.1	RepeatMasker	Retroposon?	709629	710007	2205	+	.	ID="RND-5_FAMILY-4854";Tend="2579";Tstart="2223";shortTE="F";uid="dd69e57d-9473-4995-bdce-45795b9de277"
CABPRJ010000001.1	RepeatMasker	Retroposon?	775534	776002	2126	+	.	ID="RND-5_FAMILY-3149";Tend="1452";Tstart="982";shortTE="F";uid="c702144c-2a84-4385-a461-14a8df3198d7"
CABPRJ010000001.1	RepeatMasker	Unknown	5755955	5756472	1532	+	.	ID="RND-4_FAMILY-2046";Tend="1443";Tstart="888";shortTE="F";uid="5e6ea88b-ada1-475b-8b82-fe55168b5723"
CABPRJ010000001.1	RepeatMasker	DNA/Ginger-1	2236003	2236546	2250	+	.	ID="RND-1_FAMILY-7";Tend="2429";Tstart="1882";shortTE="F";uid="0142f84d-7a1e-4571-8a3c-66b439b7956c"
CABPRJ010000001.1	RepeatMasker	DNA/hAT-Blackjack	1235402	1235692	923	+	.	ID="RND-5_FAMILY-1067";Tend="1214";Tstart="912";shortTE="F";uid="bcc56863-3948-41b4-9716-ad426b6774df"
CABPRJ010000001.1	RepeatMasker	DNA/Ginger-1	155867	155988	500	+	.	ID="RND-2_FAMILY-26";Tend="1595";Tstart="1472";shortTE="F";uid="7bce9b16-ecd0-4994-aead-2579f60ba414"
CABPRJ010000001.1	RepeatMasker	DNA/PIF-Spy	5219322	5219458	439	+	.	ID="ISL2EU-3N1_CFL";Tend="352";Tstart="215";shortTE="F";uid="5ad0027b-aaee-498d-b698-032264b73836"
CABPRJ010000001.1	RepeatMasker	LINE/R1	2373012	2373453	949	+	.	ID="RND-5_FAMILY-5507";Tend="1556";Tstart="1124";shortTE="F";uid="dc4e7f89-e2cf-42b6-befa-ee2d37c85c79"
CABPRJ010000001.1	RepeatMasker	DNA/Ginger-1	2391049	2391858	2365	+	.	ID="rnd-5_family-95";Tend="1681";Tstart="773";shortTE="F";uid="4ae89763-e61b-44da-bc5d-dcc1d4b06779"
CABPRJ010000001.1	RepeatMasker	LINE/RTE-BovB	6660554	6660997	605	+	.	ID="RND-1_FAMILY-79";TEgroup="ctg_1%7CRND-1_FAMILY-79%7C1";Tend="1781";Tstart="990";shortTE="F";uid="bcc15d60-5dde-4f9e-a62e-031964cfed10"
CABPRJ010000001.1	RepeatMasker	Unknown	2960642	2960852	593	+	.	ID="RND-3_FAMILY-29";Tend="1160";Tstart="901";shortTE="F";uid="3b158caa-f4e4-483e-b13f-a547435936ac"
CABPRJ010000001.1	RepeatMasker	Unknown	6218788	6218963	1032	+	.	ID="RND-6_FAMILY-38420";Tend="1030";Tstart="866";shortTE="F";uid="138c3fa2-641a-464f-9cf5-18d728c304aa"
CABPRJ010000001.1	RepeatMasker	RC/Helitron	585632	585808	810	+	.	ID="RND-6_FAMILY-8525";Tend="1262";Tstart="1051";shortTE="F";uid="ccc9eeb1-44c2-4c46-85d0-eda8030fed11"
CABPRJ010000001.1	RepeatMasker	Retroposon?	454877	455255	516	+	.	ID="RND-6_FAMILY-14413";Tend="1302";Tstart="925";shortTE="F";uid="f23f2742-ab46-4163-8b32-c5005fd2eb70"
CABPRJ010000001.1	RepeatMasker	DNA/Kolobok-E	360912	361158	1831	+	.	ID="RND-1_FAMILY-28";Tend="1177";Tstart="933";shortTE="F";uid="0a59b6cb-fc1d-40bf-859c-d9e524c2e2a7"
CABPRJ010000001.1	RepeatMasker	DNA/Kolobok-E	4156887	4157282	1516	+	.	ID="RND-6_FAMILY-5146";Tend="1553";Tstart="1173";shortTE="F";uid="c66cd6b7-c172-4aee-ad84-27f45b4e25a4"
CABPRJ010000001.1	RepeatMasker	DNA/hAT-Charlie	5566520	5566890	1879	+	.	ID="RND-5_FAMILY-205";Tend="1359";Tstart="931";shortTE="F";uid="38155b31-90c8-4e05-a516-f77e5dc250d1"
CABPRJ010000001.1	RepeatMasker	DNA/hAT-Blackjack	2465967	2466537	2320	+	.	ID="RND-6_FAMILY-3707";Tend="1499";Tstart="952";shortTE="F";uid="e161423b-7f76-4af4-b93b-8865df49ec86"
CABPRJ010000001.1	RepeatMasker	Unknown	2814545	2814890	415	+	.	ID="RND-6_FAMILY-23275";Tend="1291";Tstart="966";shortTE="F";uid="1dd12518-4c0a-4fb9-868f-6b62aa5306a8"
CABPRJ010000001.1	RepeatMasker	DNA/hAT-Tip100	5040059	5040210	428	+	.	ID="RND-6_FAMILY-9406";Tend="1097";Tstart="944";shortTE="F";uid="da5c3fbb-17a1-4f25-938d-85f07e45084e"
CABPRJ010000001.1	RepeatMasker	Retroposon?	6043340	6043690	751	+	.	ID="RND-6_FAMILY-146";Tend="1297";Tstart="912";shortTE="F";uid="3eb25350-00fa-4b5a-bd39-6b92f2798975"
CABPRJ010000001.1	RepeatMasker	Unknown	2633428	2633824	719	+	.	ID="RND-4_FAMILY-4132";Tend="1231";Tstart="900";shortTE="F";uid="4228133d-48ef-4b48-9cf0-1128374a40cd"
CABPRJ010000001.1	RepeatMasker	DNA/hAT-hAT19	6351556	6351809	512	+	.	ID="RND-5_FAMILY-4782";Tend="1229";Tstart="988";shortTE="F";uid="c7a55c52-5d27-4d60-8f71-d227b67317d2"
CABPRJ010000001.1	RepeatMasker	Retroposon?	5043204	5043367	530	+	.	ID="RND-6_FAMILY-14413";Tend="1355";Tstart="1000";shortTE="F";uid="b20d5cb4-0a85-4f32-a9f7-2d4742b701d8"
CABPRJ010000001.1	RepeatMasker	DNA/hAT-Tip100	1711934	1712249	1045	+	.	ID="RND-5_FAMILY-3499";Tend="1231";Tstart="936";shortTE="F";uid="46fd03cb-33e7-4fb8-bffb-c04cb4a70152"
CABPRJ010000001.1	RepeatMasker	Unknown	2390900	2391040	513	+	.	ID="RND-6_FAMILY-1441";Tend="1145";Tstart="1027";shortTE="F";uid="24b31baa-2026-4b42-97fc-511822372cfe"
CABPRJ010000001.1	RepeatMasker	LINE/CR1	2849195	2849760	499	+	.	ID="RND-5_FAMILY-5803";Tend="1393";Tstart="681";shortTE="F";uid="9fd0c2b0-f078-4f79-b4f8-8558d53cf2b3"
CABPRJ010000001.1	RepeatMasker	Unknown	2586600	2587321	2033	+	.	ID="RND-6_FAMILY-15083";Tend="1504";Tstart="836";shortTE="F";uid="3e22e1ab-51a9-4bca-8c1b-64ea3413e654"
CABPRJ010000001.1	RepeatMasker	DNA/TcMar-m44	14588	14946	843	+	.	ID="MARINER-2_AP";Tend="1631";Tstart="1272";shortTE="F";uid="98350724-46dc-470b-a533-dc61447e7fdf"
CABPRJ010000001.1	RepeatMasker	DNA/Ginger-1	1508946	1509204	502	+	.	ID="RND-5_FAMILY-95";Tend="1340";Tstart="1060";shortTE="F";uid="51c4f200-dd5a-4a54-ae07-4fc135c6f407"
CABPRJ010000001.1	RepeatMasker	LINE/L2	3966423	3966602	448	+	.	ID="RND-6_FAMILY-3061";Tend="1596";Tstart="1416";shortTE="F";uid="94d18b64-6bd0-4e60-9b2e-2601f43eea0b"
CABPRJ010000001.1	RepeatMasker	DNA	6166604	6166758	495	+	.	ID="RND-6_FAMILY-7932";Tend="1581";Tstart="1437";shortTE="F";uid="44dcb001-6ef8-4f39-8fc1-da1a456d330e"
CABPRJ010000001.1	RepeatMasker	Unknown	4024843	4025048	836	+	.	ID="RND-5_FAMILY-1826";Tend="1275";Tstart="1072";shortTE="F";uid="4e933437-a532-4db7-a64e-b507c3576d6b"
CABPRJ010000001.1	RepeatMasker	Unknown	223595	224198	3901	+	.	ID="RND-6_FAMILY-34474";Tend="1477";Tstart="856";shortTE="F";uid="1b45f10c-22cc-4101-9c4d-14a828576c39"
CABPRJ010000001.1	RepeatMasker	DNA/Kolobok-E	1559297	1559598	446	+	.	ID="RND-6_FAMILY-13202";TEgroup="ctg_1%7CRND-6_FAMILY-13202%7C1";Tend="1306";Tstart="875";shortTE="F";uid="6adc30ec-a4bb-4932-9014-2fe48fdc90dc"
CABPRJ010000001.1	RepeatMasker	DNA/hAT-Tip100	3622444	3622642	642	+	.	ID="RND-6_FAMILY-9406";Tend="1191";Tstart="997";shortTE="F";uid="acc22155-e86d-415f-bd45-ad1dec38bb54"
CABPRJ010000001.1	RepeatMasker	Retroposon?	1249753	1250110	2004	+	.	ID="RND-5_FAMILY-3149";Tend="1320";Tstart="966";shortTE="F";uid="c9e038c7-3672-424c-8462-942e998ee0da"
CABPRJ010000001.1	RepeatMasker	DNA	4636967	4637247	973	+	.	ID="RND-6_FAMILY-15871";Tend="1095";Tstart="848";shortTE="F";uid="20010c0f-cfa7-4b4c-a652-de5f2a3ea2fb"
CABPRJ010000001.1	RepeatMasker	DNA/hAT-Tip100	4247027	4247143	424	+	.	ID="RND-5_FAMILY-4218";Tend="1388";Tstart="1274";shortTE="F";uid="83e5b06c-8c4e-4f8e-9b64-f630f3a5db9e"
CABPRJ010000001.1	RepeatMasker	Unknown	3279680	3280275	3009	+	.	ID="RND-5_FAMILY-7149";Tend="1545";Tstart="916";shortTE="F";uid="826506c8-13f4-408d-a99c-c7fb7526db8b"
CABPRJ010000001.1	RepeatMasker	DNA/Kolobok-E	1033117	1033626	2530	+	.	ID="RND-1_FAMILY-28";Tend="1630";Tstart="1013";shortTE="F";uid="058bfbfb-a35d-4e91-b3a3-93571020a94d"
CABPRJ010000001.1	RepeatMasker	Retroposon?	4618530	4618762	648	+	.	ID="RND-4_FAMILY-241";Tend="1795";Tstart="1586";shortTE="F";uid="5ebcdafa-aef6-4552-82d0-505c768cc5e1"
CABPRJ010000001.1	RepeatMasker	DNA/Ginger-1	5796733	5797460	3137	+	.	ID="rnd-5_family-95";Tend="1918";Tstart="921";shortTE="F";uid="293328db-c362-42b0-857f-6f03faecbf76"
CABPRJ010000001.1	RepeatMasker	Unknown	1838863	1839036	613	+	.	ID="RND-3_FAMILY-30";Tend="1621";Tstart="1460";shortTE="F";uid="dc67f4a5-6e59-4d8d-8d29-5855aa7730d6"
CABPRJ010000001.1	RepeatMasker	DNA/Kolobok-E	376688	377017	1676	+	.	ID="RND-1_FAMILY-28";Tend="1350";Tstart="945";shortTE="F";uid="eeb5c7c1-777a-402d-bd4e-7e622f182c30"
CABPRJ010000001.1	RepeatMasker	DNA/Ginger-1	5163849	5164029	574	+	.	ID="RND-6_FAMILY-5129";Tend="1610";Tstart="1444";shortTE="F";uid="a3d812a2-7288-4c0d-9f3f-b4b2816ab567"
CABPRJ010000001.1	RepeatMasker	Retroposon?	2141587	2141719	596	+	.	ID="RND-5_FAMILY-7470";Tend="1490";Tstart="1337";shortTE="F";uid="a613b571-8ea6-4929-9e75-e667cd029e30"
CABPRJ010000001.1	RepeatMasker	DNA/Ginger-1	3400303	3400734	446	+	.	ID="rnd-4_family-145";Tend="1223";Tstart="595";shortTE="F";uid="f9976954-235b-4950-8c3e-61a977c99b23"
CABPRJ010000001.1	RepeatMasker	Retroposon?	151684	152031	1745	+	.	ID="RND-6_FAMILY-1973";Tend="1595";Tstart="1225";shortTE="F";uid="f4e6f546-269b-4bf2-b9d6-1ec7ef887cef"
CABPRJ010000001.1	RepeatMasker	DNA/Kolobok-E	4211870	4212243	893	+	.	ID="RND-5_FAMILY-2381";Tend="2228";Tstart="1842";shortTE="F";uid="f59bc626-a808-4de1-a033-41384df9cf7f"
CABPRJ010000001.1	RepeatMasker	Retroposon?	278795	279138	410	+	.	ID="RND-6_FAMILY-2796";Tend="1804";Tstart="1483";shortTE="F";uid="a4a0f5ba-6023-4c3e-ad4d-59ed95029cd9"
CABPRJ010000001.1	RepeatMasker	Retroposon?	5870859	5871387	693	+	.	ID="RND-5_FAMILY-7401";Tend="1401";Tstart="828";shortTE="F";uid="dd118a8d-b95c-4540-a126-538daedeb87a"
CABPRJ010000001.1	RepeatMasker	DNA/Kolobok-E	2002016	2002271	1106	+	.	ID="RND-5_FAMILY-3481";Tend="1647";Tstart="1387";shortTE="F";uid="5a4cd823-e9f9-4339-bcc5-f5bae2d58774"
CABPRJ010000001.1	RepeatMasker	Retroposon?	3440845	3441065	1323	+	.	ID="RND-5_FAMILY-7470";Tend="1095";Tstart="890";shortTE="F";uid="4b67503c-687b-4a51-ac3b-ad8373b1ef70"
CABPRJ010000001.1	RepeatMasker	DNA/Ginger-1	1478661	1478802	471	+	.	ID="RND-5_FAMILY-95";Tend="1710";Tstart="1548";shortTE="F";uid="734fc28b-d6b4-40cc-a6de-f2b28b286980"
CABPRJ010000001.1	RepeatMasker	DNA/Ginger-1	5954515	5954889	429	+	.	ID="RND-4_FAMILY-145";Tend="1373";Tstart="1019";shortTE="F";uid="2bd4d488-9f07-490f-be7c-35df968ebcb3"
CABPRJ010000001.1	RepeatMasker	DNA/Kolobok-E	5698325	5698437	507	+	.	ID="RND-5_FAMILY-3481";Tend="1062";Tstart="946";shortTE="F";uid="1119d601-97fc-4b70-8200-d89f7b47981f"
CABPRJ010000001.1	RepeatMasker	DNA/hAT-hAT19	5906105	5906310	895	+	.	ID="RND-5_FAMILY-4782";Tend="1329";Tstart="1133";shortTE="F";uid="f20106fc-28e7-47db-ad6c-f4f4af62c840"
CABPRJ010000001.1	RepeatMasker	Retroposon?	2701626	2701836	474	+	.	ID="RND-5_FAMILY-4854";TEgroup="ctg_1%7CRND-5_FAMILY-4854%7C2";Tend="602";Tstart="427";shortTE="F";uid="9fff9dc3-e7b5-4c1a-8d19-0346db656e10"
CABPRJ010000001.1	RepeatMasker	DNA/hAT-Tip100	888481	888639	565	+	.	ID="RND-5_FAMILY-3616";Tend="1201";Tstart="1011";shortTE="F";uid="da5331f2-c74f-4576-a349-961451f6de27"
CABPRJ010000001.1	RepeatMasker	Retroposon?	5175309	5175418	486	+	.	ID="RND-5_FAMILY-8932";Tend="1354";Tstart="1253";shortTE="F";uid="abb93787-c9dd-4826-b068-49b15c89586e"
CABPRJ010000001.1	RepeatMasker	RC/Helitron	4160775	4160915	777	+	.	ID="RND-6_FAMILY-10111";Tend="1587";Tstart="1451";shortTE="F";uid="be173a06-e1ca-463e-87c4-a85d92330e2f"
CABPRJ010000001.1	RepeatMasker	DNA/MULE-MuDR	4832262	4832581	1818	+	.	ID="RND-6_FAMILY-4382";Tend="1778";Tstart="1485";shortTE="F";uid="f735b561-e793-42fd-9ad7-72197d8ea7b1"
CABPRJ010000001.1	RepeatMasker	DNA/hAT-Tip100	851439	851942	1146	+	.	ID="RND-6_FAMILY-7682";Tend="1650";Tstart="1166";shortTE="F";uid="6e95464c-3e3f-486b-b137-5c8f11fcd8a2"
CABPRJ010000001.1	RepeatMasker	DNA/Ginger-1	6085795	6086513	4258	+	.	ID="RND-6_FAMILY-263";Tend="1740";Tstart="979";shortTE="F";uid="4ac4b584-a220-4a64-8091-a8cf399f7abd"
CABPRJ010000001.1	RepeatMasker	Retroposon?	4839054	4839192	470	+	.	ID="RND-6_FAMILY-5185";Tend="1510";Tstart="1384";shortTE="F";uid="8c0a614e-aa7f-41ac-9cb3-a49b4135169f"
CABPRJ010000001.1	RepeatMasker	DNA/MULE-MuDR	6048742	6048996	777	+	.	ID="RND-6_FAMILY-9667";Tend="942";Tstart="713";shortTE="F";uid="6526e222-cfa3-44ed-99ce-a160b259c93e"
CABPRJ010000001.1	RepeatMasker	DNA/hAT-hAT19	2440712	2441665	4100	+	.	ID="RND-6_FAMILY-16412";Tend="2552";Tstart="1626";shortTE="F";uid="0c1307a5-4c63-4eef-8d96-cd0b4485fb9f"
CABPRJ010000001.1	RepeatMasker	DNA/Kolobok-E	5703503	5703650	1060	+	.	ID="RND-5_FAMILY-3481";Tend="1615";Tstart="1459";shortTE="F";uid="1343cef5-e916-4658-a634-2a8a41198b7c"
CABPRJ010000001.1	RepeatMasker	Retroposon?	1031230	1031643	2137	+	.	ID="RND-6_FAMILY-5185";Tend="2036";Tstart="1519";shortTE="F";uid="fe6da0b3-34d7-418c-8ea3-62c43eadf2fa"
CABPRJ010000001.1	RepeatMasker	DNA	501456	501728	676	+	.	ID="RND-6_FAMILY-7932";Tend="1736";Tstart="1481";shortTE="F";uid="e26a2a7a-e25c-4316-866c-a0c3aaa6ad71"
CABPRJ010000001.1	RepeatMasker	LTR/Gypsy	2659276	2659641	1211	+	.	ID="RND-5_FAMILY-1524";Tend="1310";Tstart="906";shortTE="F";uid="b33a043c-8007-47c3-8246-5750d391ed14"
CABPRJ010000001.1	RepeatMasker	DNA/Ginger-1	2985542	2985901	555	+	.	ID="RND-4_FAMILY-145";Tend="1318";Tstart="993";shortTE="F";uid="092a47d1-8c52-45b4-b4da-c89e3c0bce00"
CABPRJ010000001.1	RepeatMasker	DNA/Ginger-1	5780492	5781077	3303	+	.	ID="RND-1_FAMILY-12";Tend="1505";Tstart="938";shortTE="F";uid="579c0ede-8209-4f77-aa17-81a5b5aa867c"
CABPRJ010000001.1	RepeatMasker	Retroposon?	6075329	6075477	582	+	.	ID="RND-4_FAMILY-550";Tend="1067";Tstart="926";shortTE="F";uid="046fd8ad-afc1-406f-b18f-cfb4a969f8a2"
CABPRJ010000001.1	RepeatMasker	DNA/Ginger-1	4619908	4620219	628	+	.	ID="RND-1_FAMILY-0";Tend="2021";Tstart="1738";shortTE="F";uid="1b00549a-fdfc-4dd0-af86-7671da1276db"
CABPRJ010000001.1	RepeatMasker	Retroposon?	184905	185020	546	+	.	ID="RND-5_FAMILY-4854";Tend="629";Tstart="511";shortTE="F";uid="7217577b-7792-4114-80f9-f619bf0edc91"
CABPRJ010000001.1	RepeatMasker	DNA/hAT-Tip100	400654	400786	516	+	.	ID="RND-5_FAMILY-4652";Tend="692";Tstart="547";shortTE="F";uid="51aae43c-5ea5-4de4-b493-b213df2aa43b"
CABPRJ010000001.1	RepeatMasker	DNA/Kolobok-E	1547966	1548248	1675	+	.	ID="RND-6_FAMILY-13202";Tend="1217";Tstart="936";shortTE="F";uid="8c86364b-3bfa-4592-8d77-68ea8fb949a3"
CABPRJ010000001.1	RepeatMasker	DNA/Kolobok-E	5069385	5070319	3267	+	.	ID="RND-5_FAMILY-2428";Tend="1561";Tstart="712";shortTE="F";uid="a42dd489-9b4e-4d9a-a603-3501aafd1c3c"
CABPRJ010000001.1	RepeatMasker	DNA/Kolobok-E	932461	932719	1407	+	.	ID="RND-5_FAMILY-24850";Tend="1581";Tstart="1269";shortTE="F";uid="2da74f36-de2c-4857-b849-c403d0d0c992"
CABPRJ010000001.1	RepeatMasker	Retroposon?	584966	585142	406	+	.	ID="RND-4_FAMILY-241";Tend="834";Tstart="639";shortTE="F";uid="81bf14e8-f524-41ed-bd31-4d2fc0971244"
CABPRJ010000001.1	RepeatMasker	DNA/Ginger-1	4856536	4858024	8160	+	.	ID="RND-1_FAMILY-58";Tend="2488";Tstart="893";shortTE="F";uid="e7b0e1b9-5f26-4823-94fb-7e60b6db3591"
CABPRJ010000001.1	RepeatMasker	DNA	3570027	3570336	754	+	.	ID="TTAA2_AP";Tend="419";Tstart="82";shortTE="F";uid="03d7d67d-93db-4686-8b05-5c437accc8cc"
CABPRJ010000001.1	RepeatMasker	DNA	3680765	3681139	510	+	.	ID="TTAA2C_AP";Tend="400";Tstart="12";shortTE="F";uid="06e3e8f9-5f62-4c48-a8ff-f2afa7a83be1"
CABPRJ010000001.1	RepeatMasker	Retroposon?	2949826	2950092	1352	+	.	ID="RND-5_FAMILY-8932";Tend="1351";Tstart="1084";shortTE="F";uid="ed253ca8-2805-433c-9a9b-2cb4907e530c"
CABPRJ010000001.1	RepeatMasker	LINE/Penelope	2112387	2113486	5741	+	.	ID="RND-3_FAMILY-217";Tend="2603";Tstart="1510";shortTE="F";uid="3792f397-cbc2-4820-89bc-f89e663bda27"
CABPRJ010000001.1	RepeatMasker	Retroposon?	268673	269394	3985	+	.	ID="RND-4_FAMILY-1821";Tend="1525";Tstart="861";shortTE="F";uid="8a168a18-12bc-47fd-946f-0f3769121105"
CABPRJ010000001.1	RepeatMasker	DNA/hAT	6537264	6537616	2176	+	.	ID="RND-5_FAMILY-6846";Tend="1639";Tstart="1292";shortTE="F";uid="cba5095d-b251-44e3-940d-fcd5b326e610"
CABPRJ010000001.1	RepeatMasker	Unknown	6563992	6564275	1174	+	.	ID="RND-5_FAMILY-13814";Tend="1160";Tstart="863";shortTE="F";uid="30eeb1b4-71a0-4a02-858a-d947e30fd877"
CABPRJ010000001.1	RepeatMasker	Unknown	2801608	2801819	491	+	.	ID="RND-5_FAMILY-741";Tend="1325";Tstart="1120";shortTE="F";uid="c4da4b45-e236-470a-a97e-9ba8301c5ffa"
CABPRJ010000001.1	RepeatMasker	Retroposon?	2246312	2246471	900	+	.	ID="RND-5_FAMILY-3149";Tend="1132";Tstart="969";shortTE="F";uid="9a4b9ace-33f9-4cb9-9c90-28f476c6294b"
CABPRJ010000001.1	RepeatMasker	Unknown	2454153	2454553	2227	+	.	ID="RND-5_FAMILY-3988";Tend="1354";Tstart="978";shortTE="F";uid="2557e630-f962-4214-bf16-63e6d0de393d"
CABPRJ010000001.1	RepeatMasker	Unknown	1346898	1347022	588	+	.	ID="RND-6_FAMILY-5948";Tend="979";Tstart="853";shortTE="F";uid="c223f39b-e0ec-4e7b-a74d-e44dc690baf2"
CABPRJ010000001.1	RepeatMasker	LINE/Penelope	912247	912882	3655	+	.	ID="RND-3_FAMILY-217";Tend="2547";Tstart="1890";shortTE="F";uid="7f252c3a-17df-4994-8176-7f0b7ef48750"
CABPRJ010000001.1	RepeatMasker	Unknown	6134574	6134802	799	+	.	ID="RND-6_FAMILY-11785";Tend="1588";Tstart="1438";shortTE="F";uid="6b02d5a4-7329-4ea6-a29b-89870f09c3fe"
CABPRJ010000001.1	RepeatMasker	DNA/Ginger-1	6189481	6189681	855	+	.	ID="RND-5_FAMILY-95";Tend="1510";Tstart="1335";shortTE="F";uid="059fc2c2-7d6b-46fa-b7c7-c32ccee00b80"
CABPRJ010000001.1	RepeatMasker	Retroposon?	4569664	4570116	1863	+	.	ID="RND-1_FAMILY-3";Tend="1963";Tstart="1499";shortTE="F";uid="3d807c60-943a-4c74-939b-b3821c160c76"
CABPRJ010000001.1	RepeatMasker	DNA/hAT-hAT19	37170	37534	1271	+	.	ID="hat-n12_ap";Tend="234";Tstart="2";shortTE="F";uid="4b1d82c2-eeb4-4e39-814e-1feecbca9117"
CABPRJ010000001.1	RepeatMasker	DNA/Ginger-1	162947	163343	2333	+	.	ID="RND-4_FAMILY-311";Tend="1422";Tstart="984";shortTE="F";uid="386c23aa-00e7-4f84-878e-31b1fb4a5283"
CABPRJ010000001.1	RepeatMasker	Retroposon?	5458100	5458253	552	+	.	ID="RND-4_FAMILY-241";Tend="1761";Tstart="1610";shortTE="F";uid="8b48fe1b-0ee6-44a7-a35f-d6e5c812fe80"
CABPRJ010000001.1	RepeatMasker	DNA/Ginger-1	1491407	1492146	3374	+	.	ID="RND-4_FAMILY-465";Tend="1693";Tstart="958";shortTE="F";uid="304c7a9b-2a11-4136-a7d1-fbad2c795c5a"
CABPRJ010000001.1	RepeatMasker	DNA/hAT-Charlie	3482646	3482823	443	+	.	ID="RND-6_FAMILY-3921";Tend="761";Tstart="567";shortTE="F";uid="be0ca309-87a5-4966-b1ad-25c71283a7dc"
CABPRJ010000001.1	RepeatMasker	LINE/Penelope	3647230	3647396	1000	+	.	ID="RND-1_FAMILY-129";Tend="883";Tstart="716";shortTE="F";uid="9a251888-0c28-4e72-a01e-44fe06e8935a"
CABPRJ010000001.1	RepeatMasker	DNA/Kolobok-E	1477466	1477711	1238	+	.	ID="RND-1_FAMILY-28";Tend="1624";Tstart="1365";shortTE="F";uid="435473de-f3f0-458f-ac4e-3a21c83e4c45"
CABPRJ010000001.1	RepeatMasker	DNA/Kolobok-E	2684621	2685046	1984	+	.	ID="RND-6_FAMILY-13202";Tend="1403";Tstart="950";shortTE="F";uid="91f7aed8-136b-4ceb-af61-6a2fbde7a954"
CABPRJ010000001.1	RepeatMasker	DNA/Kolobok-E	1894641	1894877	1215	+	.	ID="RND-6_FAMILY-19003";Tend="968";Tstart="730";shortTE="F";uid="add111a5-8b75-40f1-b006-2a3512a6cd9a"
CABPRJ010000001.1	RepeatMasker	DNA/Ginger-1	1538203	1538467	1268	+	.	ID="RND-4_FAMILY-465";Tend="1642";Tstart="1378";shortTE="F";uid="e8bd08a2-368d-4cda-a82b-2fb441f399ae"
CABPRJ010000001.1	RepeatMasker	DNA/Kolobok-E	6282326	6282508	1100	+	.	ID="RND-6_FAMILY-13202";Tend="1126";Tstart="944";shortTE="F";uid="8853842e-e509-48bc-8413-f701efe6ff19"
CABPRJ010000001.1	RepeatMasker	DNA/hAT-Ac	2377815	2378047	1419	+	.	ID="RND-5_FAMILY-5895";Tend="1274";Tstart="1051";shortTE="F";uid="52c6f3f4-460b-4dcc-b8dc-cf2b084fa6e2"
CABPRJ010000001.1	RepeatMasker	Retroposon?	4840909	4841108	1462	+	.	ID="RND-6_FAMILY-2796";Tend="2201";Tstart="2000";shortTE="F";uid="22f0f596-0582-496c-b0f5-fdd06ee5ccee"
CABPRJ010000001.1	RepeatMasker	RC/Helitron	4898487	4898707	1105	+	.	ID="RND-6_FAMILY-10111";Tend="1576";Tstart="1370";shortTE="F";uid="147f1c8c-4ecb-409f-94e2-fbc1f987ddd1"
CABPRJ010000001.1	RepeatMasker	Retroposon?	2074333	2074576	1203	+	.	ID="RND-4_FAMILY-550";Tend="1172";Tstart="929";shortTE="F";uid="a6510f4b-8634-4791-ace7-6f91cffedc0a"
CABPRJ010000001.1	RepeatMasker	DNA/Kolobok-E	492776	493248	2185	+	.	ID="RND-5_FAMILY-3481";Tend="1392";Tstart="895";shortTE="F";uid="4b9452ce-823e-4cdd-9648-2202a111f7f6"
CABPRJ010000001.1	RepeatMasker	LINE/Penelope	3626615	3626770	802	+	.	ID="RND-1_FAMILY-129";Tend="842";Tstart="675";shortTE="F";uid="2d16b1f2-f910-42af-ac75-36f4f67bb019"
CABPRJ010000001.1	RepeatMasker	Retroposon?	6712696	6713246	931	+	.	ID="RND-4_FAMILY-241";Tend="1791";Tstart="1175";shortTE="F";uid="8259cad1-6559-4692-99b0-5ea9992c94d1"
CABPRJ010000001.1	RepeatMasker	Retroposon?	1239533	1240336	2867	+	.	ID="RND-5_FAMILY-7401";Tend="1992";Tstart="1237";shortTE="F";uid="60ac9f2d-96e8-4ec2-ac41-dbf015d68f60"
CABPRJ010000001.1	RepeatMasker	DNA/hAT-Tip100	6806558	6806775	649	+	.	ID="RND-5_FAMILY-292";Tend="1406";Tstart="1170";shortTE="F";uid="f2dee1e4-5e61-49d7-9e74-235bb15dfb3f"
CABPRJ010000001.1	RepeatMasker	DNA/hAT-Tip100	3189817	3190149	2176	+	.	ID="RND-5_FAMILY-754";Tend="2159";Tstart="1842";shortTE="F";uid="63aa0c30-02f2-4746-99ff-d43d506ba468"
CABPRJ010000001.1	RepeatMasker	DNA/MULE-MuDR	5665143	5665366	406	+	.	ID="RND-6_FAMILY-13359";Tend="1049";Tstart="859";shortTE="F";uid="7085679e-7952-447f-a395-f22ac3bf4a83"
CABPRJ010000001.1	RepeatMasker	Retroposon?	5196867	5197226	718	+	.	ID="RND-6_FAMILY-14413";Tend="1364";Tstart="1012";shortTE="F";uid="503c9438-17b3-41b5-837a-4bbccf056622"
CABPRJ010000001.1	RepeatMasker	DNA/Ginger-1	3230295	3230700	2008	+	.	ID="RND-5_FAMILY-95";Tend="1551";Tstart="1170";shortTE="F";uid="77da8a24-73c2-4911-9796-ac6112b588ed"
CABPRJ010000001.1	RepeatMasker	DNA/Ginger-1	2401321	2401572	786	+	.	ID="RND-6_FAMILY-4437";Tend="1360";Tstart="1092";shortTE="F";uid="0692021a-3daf-4074-a20f-41a1e7116a6e"
CABPRJ010000001.1	RepeatMasker	Retroposon?	6521612	6521769	694	+	.	ID="RND-6_FAMILY-2796";Tend="954";Tstart="696";shortTE="F";uid="b0dcb945-3514-4121-99e6-666bf506956f"
CABPRJ010000001.1	RepeatMasker	Unknown	5354588	5354871	1427	+	.	ID="RND-4_FAMILY-1422";Tend="1167";Tstart="885";shortTE="F";uid="4d94b0b7-ffae-41c5-8a1c-ffb61b83ad89"
CABPRJ010000001.1	RepeatMasker	DNA/Kolobok-E	2133755	2134013	1074	+	.	ID="RND-5_FAMILY-3481";Tend="1118";Tstart="866";shortTE="F";uid="b0b9d921-e622-408d-9bd5-2175ddba3ecb"
CABPRJ010000001.1	RepeatMasker	DNA/hAT-Tip100	1210901	1211222	767	+	.	ID="RND-6_FAMILY-13247";Tend="1826";Tstart="1510";shortTE="F";uid="36598f73-61e7-458b-a545-c8fc513ec6e4"
CABPRJ010000001.1	RepeatMasker	Retroposon?	6447606	6447923	1055	+	.	ID="RND-6_FAMILY-14413";Tend="1287";Tstart="913";shortTE="F";uid="6c1c5124-8034-4fe5-95cf-5df7097f5fae"
CABPRJ010000001.1	RepeatMasker	Unknown	613312	613441	651	+	.	ID="RND-2_FAMILY-88";Tend="1628";Tstart="1494";shortTE="F";uid="d27d3236-43dc-410f-9eb1-c08e500718ea"
CABPRJ010000001.1	RepeatMasker	DNA/hAT-Tip100	1508772	1508946	830	+	.	ID="RND-6_FAMILY-8400";Tend="2241";Tstart="2075";shortTE="F";uid="61b69605-fb3b-4b50-a8c4-0db75e1e9879"
CABPRJ010000001.1	RepeatMasker	Unknown	6516443	6516591	433	+	.	ID="RND-5_FAMILY-3077";Tend="1266";Tstart="1109";shortTE="F";uid="12b32de5-ddb4-4cda-94f1-e940bcaf5305"
CABPRJ010000001.1	RepeatMasker	DNA/hAT-Tip100	2747220	2747456	1079	+	.	ID="RND-5_FAMILY-4218";Tend="1311";Tstart="1089";shortTE="F";uid="6a986fc4-3a55-442a-9d67-63b449ab8af2"
CABPRJ010000001.1	RepeatMasker	Retroposon?	6776688	6776996	1537	+	.	ID="RND-5_FAMILY-3149";Tend="1445";Tstart="1138";shortTE="F";uid="e4b418ed-8384-443d-b9fd-142b8390bac4"
CABPRJ010000001.1	RepeatMasker	Unknown	1255796	1256436	2396	+	.	ID="RND-6_FAMILY-9464";Tend="1588";Tstart="935";shortTE="F";uid="4ea7a81b-c278-4306-a3cf-45da75bab3cb"
CABPRJ010000001.1	RepeatMasker	DNA/MULE-MuDR	5224726	5225236	1729	+	.	ID="RND-6_FAMILY-8627";TEgroup="ctg_1%7CRND-6_FAMILY-8627%7C1";Tend="1259";Tstart="884";shortTE="F";uid="818b9c96-bf32-4a9f-b5dd-29a311e7166b"
CABPRJ010000001.1	RepeatMasker	DNA/hAT	3901570	3901837	659	+	.	ID="RND-6_FAMILY-2017";Tend="1326";Tstart="1078";shortTE="F";uid="713a3899-5337-440b-b656-64b93b5369ec"
CABPRJ010000001.1	RepeatMasker	Unknown	4157532	4157753	1257	+	.	ID="RND-5_FAMILY-543";Tend="1225";Tstart="990";shortTE="F";uid="3c6607ca-aa01-4ca6-924d-947f040ce30a"
CABPRJ010000001.1	RepeatMasker	DNA	2450849	2450962	469	+	.	ID="ttaa2c_ap";Tend="217";Tstart="103";shortTE="F";uid="7b7c65a6-c898-4fa3-812e-bf29fa67e109"
CABPRJ010000001.1	RepeatMasker	DNA/hAT-Ac	6494752	6494981	839	+	.	ID="RND-6_FAMILY-12695";Tend="413";Tstart="157";shortTE="F";uid="7905f85f-dbfa-4223-b9ec-09128c5e95fd"
CABPRJ010000001.1	RepeatMasker	Unknown	5852613	5852898	1127	+	.	ID="RND-6_FAMILY-23275";Tend="1337";Tstart="1059";shortTE="F";uid="1d492c3c-4510-4fe5-9146-6deb47f3e8ea"
CABPRJ010000001.1	RepeatMasker	DNA/Kolobok-E	4317102	4317234	786	+	.	ID="RND-5_FAMILY-2381";Tend="1090";Tstart="960";shortTE="F";uid="9c99a916-19f8-4e1b-ade0-013d091ca698"
CABPRJ010000001.1	RepeatMasker	DNA/Kolobok-E	6571248	6571674	2256	+	.	ID="RND-6_FAMILY-13202";Tend="1404";Tstart="982";shortTE="F";uid="7b44a0f4-cd74-4f71-aedf-b25dfba58825"
CABPRJ010000001.1	RepeatMasker	Retroposon?	2885197	2885415	507	+	.	ID="RND-5_FAMILY-7401";Tend="1992";Tstart="1779";shortTE="F";uid="ef9d18c1-5649-4623-8e0e-1486106f88de"
CABPRJ010000001.1	RepeatMasker	Retroposon?	910502	911008	2019	+	.	ID="RND-5_FAMILY-3149";Tend="1444";Tstart="970";shortTE="F";uid="e93d7ef2-bd36-43c5-9e91-8d03150d6bbc"
CABPRJ010000001.1	RepeatMasker	Unknown	4586294	4586479	440	+	.	ID="RND-6_FAMILY-2651";Tend="1544";Tstart="1380";shortTE="F";uid="a17e07d8-1379-4240-bc60-2deeadb009cf"
CABPRJ010000001.1	RepeatMasker	DNA/hAT-hAT19	2371963	2372122	644	+	.	ID="DNA8-71_AP";Tend="198";Tstart="44";shortTE="F";uid="9f23119a-9bc6-4b52-89c9-0509475262f1"
CABPRJ010000001.1	RepeatMasker	Unknown	695180	695296	408	+	.	ID="RND-5_FAMILY-2002";Tend="1512";Tstart="1402";shortTE="F";uid="b1e76ea6-5e2d-48a3-9cb9-ce55faae4eb4"
CABPRJ010000001.1	RepeatMasker	Unknown	2041440	2041671	920	+	.	ID="RND-1_FAMILY-209";Tend="1503";Tstart="1269";shortTE="F";uid="588bdedd-1a6d-4407-8a93-3d6dc27469a5"
CABPRJ010000001.1	RepeatMasker	DNA/Ginger-1	5862135	5862679	659	+	.	ID="rnd-5_family-95";Tend="1719";Tstart="919";shortTE="F";uid="600a30c3-4aab-4462-ab6b-f9a9925c622f"
CABPRJ010000001.1	RepeatMasker	DNA/Ginger-1	1712685	1713292	3689	+	.	ID="RND-1_FAMILY-12";Tend="1496";Tstart="889";shortTE="F";uid="e1de9b62-139f-4414-ba58-d4b38ce5b041"
CABPRJ010000001.1	RepeatMasker	DNA/Ginger-1	2902204	2902326	983	+	.	ID="RND-4_FAMILY-311";Tend="1104";Tstart="982";shortTE="F";uid="bbfdf06e-04d0-4a04-be00-5a069a3c00b5"
CABPRJ010000001.1	RepeatMasker	RC/Helitron	1704198	1704419	963	+	.	ID="RND-6_FAMILY-608";Tend="1874";Tstart="1632";shortTE="F";uid="4c7ce1db-2c87-4041-9492-f8981fd295d0"
CABPRJ010000001.1	RepeatMasker	DNA/hAT-hAT19	6830062	6831642	8364	+	.	ID="RND-6_FAMILY-8303";TEgroup="ctg_1%7CRND-6_FAMILY-8303%7C1";Tend="2606";Tstart="850";shortTE="F";uid="7a8c34a8-2b75-4b48-9cac-60ad69668de0"
CABPRJ010000001.1	RepeatMasker	Unknown	3123437	3123718	603	+	.	ID="RND-4_FAMILY-1439";Tend="1068";Tstart="776";shortTE="F";uid="2b92cda8-c386-434e-98da-90f513d3cb98"
CABPRJ010000001.1	RepeatMasker	DNA/Ginger-1	4586772	4587528	3048	+	.	ID="RND-5_FAMILY-95";Tend="1660";Tstart="913";shortTE="F";uid="0864f70b-1532-4877-909d-f8e35e0d256d"
CABPRJ010000001.1	RepeatMasker	Retroposon?	97999	98209	930	+	.	ID="RND-5_FAMILY-4854";Tend="618";Tstart="430";shortTE="F";uid="fff7f5b1-be36-448b-a4d4-f3d5eb5a67cf"
CABPRJ010000001.1	RepeatMasker	LINE/Penelope	777709	777865	826	+	.	ID="RND-3_FAMILY-217";Tend="1006";Tstart="853";shortTE="F";uid="1d19840b-30fe-48ce-8162-f736410c96d0"
CABPRJ010000001.1	RepeatMasker	DNA/Ginger-1	51030	51362	1675	+	.	ID="RND-5_FAMILY-95";Tend="1335";Tstart="987";shortTE="F";uid="848dba90-875d-46d8-8245-942b0fd0bcfe"
CABPRJ010000001.1	RepeatMasker	Unknown	4093215	4093387	1174	+	.	ID="RND-4_FAMILY-3775";Tend="1147";Tstart="968";shortTE="F";uid="23d0706a-c441-455f-8b73-5f8d91f49d45"
CABPRJ010000001.1	RepeatMasker	LINE/RTE-BovB	2879652	2880006	1066	+	.	ID="RND-1_FAMILY-79";Tend="1787";Tstart="1434";shortTE="F";uid="865ab581-fe7c-47a0-9f2b-a940759f4cb6"
CABPRJ010000001.1	RepeatMasker	RC/Helitron	581885	582051	694	+	.	ID="RND-6_FAMILY-8525";Tend="1274";Tstart="1074";shortTE="F";uid="c2b87d33-c94f-4ea3-9b4d-a2f3e596ef6e"
CABPRJ010000001.1	RepeatMasker	LINE/R1	5224360	5224727	1778	+	.	ID="RND-6_FAMILY-16872";Tend="1133";Tstart="759";shortTE="F";uid="1b5675b8-005b-438c-9263-fe89d9dab514"
CABPRJ010000001.1	RepeatMasker	Unknown	4237263	4237948	3062	+	.	ID="RND-5_FAMILY-6608";Tend="1379";Tstart="694";shortTE="F";uid="08701bcd-6f45-4957-af2d-89ed19475652"
CABPRJ010000001.1	RepeatMasker	DNA/Kolobok-E	490235	490499	946	+	.	ID="RND-6_FAMILY-13202";Tend="1405";Tstart="1113";shortTE="F";uid="249f1b86-d017-40a6-af89-dc084d797754"
CABPRJ010000001.1	RepeatMasker	DNA	4925073	4925264	647	+	.	ID="DNA-TTAA-1_AP";Tend="419";Tstart="227";shortTE="F";uid="623b328a-c093-4d91-a995-2a1b0bdf64a2"
CABPRJ010000001.1	RepeatMasker	DNA/Ginger-1	798735	799211	2147	+	.	ID="RND-1_FAMILY-12";Tend="1421";Tstart="921";shortTE="F";uid="3fcbc906-3794-4abb-bd07-52e5d2750a2b"
CABPRJ010000001.1	RepeatMasker	Unknown	1519060	1519216	556	+	.	ID="RND-5_FAMILY-187";Tend="1031";Tstart="892";shortTE="F";uid="e9db0bcc-ca3e-43b8-bf51-e7a50d1d454e"
CABPRJ010000001.1	RepeatMasker	DNA/Ginger-1	1198781	1199233	2578	+	.	ID="RND-5_FAMILY-95";Tend="1706";Tstart="1247";shortTE="F";uid="b06b17e5-29e6-4e91-9b57-c6d404067f14"
CABPRJ010000001.1	RepeatMasker	Unknown	2184965	2185139	653	+	.	ID="RND-6_FAMILY-1571";Tend="1502";Tstart="1343";shortTE="F";uid="a91c638a-fd45-4a7f-aeb6-58dcc8892e8a"
CABPRJ010000001.1	RepeatMasker	DNA/Ginger-1	6625833	6626019	988	+	.	ID="RND-5_FAMILY-95";Tend="1642";Tstart="1460";shortTE="F";uid="e31de027-e819-4f2a-a0bc-428d1e6054bc"
CABPRJ010000001.1	RepeatMasker	LINE/I-Jockey	1521146	1522732	3577	+	.	ID="RND-6_FAMILY-10189";Tend="2156";Tstart="569";shortTE="F";uid="9675c81f-2203-4620-bf3f-c75c8479aadf"
CABPRJ010000001.1	RepeatMasker	RC/Helitron	6439870	6440199	607	+	.	ID="RND-5_FAMILY-5861";Tend="1170";Tstart="835";shortTE="F";uid="3db8dd24-a1fa-4d33-9c36-5f97fac28d33"
CABPRJ010000001.1	RepeatMasker	DNA/hAT-hAT19	3946450	3946591	570	+	.	ID="HAT-N2_AP";Tend="143";Tstart="1";shortTE="F";uid="88b08d0e-20a6-4b57-9292-2813169fd1f1"
CABPRJ010000001.1	RepeatMasker	DNA/Ginger-1	6405726	6406239	1597	+	.	ID="RND-5_FAMILY-95";Tend="1671";Tstart="1140";shortTE="F";uid="f852e602-a41a-444a-b816-4093e886dbd7"
CABPRJ010000001.1	RepeatMasker	DNA/Kolobok-E	499758	500177	1648	+	.	ID="rnd-6_family-13202";Tend="1405";Tstart="934";shortTE="F";uid="fed07873-dd78-417b-9fd9-e7d07a9c2e6a"
CABPRJ010000001.1	RepeatMasker	Unknown	4238136	4238321	849	+	.	ID="RND-6_FAMILY-4028";Tend="918";Tstart="744";shortTE="F";uid="77d454b0-5656-405e-8f42-89ad2c51fe58"
CABPRJ010000001.1	RepeatMasker	DNA/Ginger-1	4696221	4696410	993	+	.	ID="RND-4_FAMILY-145";Tend="1400";Tstart="1203";shortTE="F";uid="0b062e4c-b2bd-4682-a022-83f86993c79b"
CABPRJ010000001.1	RepeatMasker	LINE/R1	4825302	4825743	1644	+	.	ID="RND-6_FAMILY-43373";TEgroup="ctg_1%7CRND-6_FAMILY-43373%7C1";Tend="1935";Tstart="1226";shortTE="F";uid="8d8174b0-26c6-430a-8b6a-c6bd555ab2a8"
CABPRJ010000001.1	RepeatMasker	DNA/hAT-Tip100	585489	585631	549	+	.	ID="RND-5_FAMILY-3499";Tend="1066";Tstart="930";shortTE="F";uid="8c52b375-7021-40e7-ae03-2d77b168d43e"
CABPRJ010000001.1	RepeatMasker	Retroposon?	5953573	5953807	1274	+	.	ID="RND-5_FAMILY-3149";Tend="1445";Tstart="1216";shortTE="F";uid="0ea23a81-bcbe-48e0-960a-3d96e818b63f"
CABPRJ010000001.1	RepeatMasker	DNA	4422451	4422662	676	+	.	ID="RND-6_FAMILY-3139";Tend="1602";Tstart="1400";shortTE="F";uid="bfb5f8ac-b913-4e0e-b7ba-f2c5f2cc8979"
CABPRJ010000001.1	RepeatMasker	Retroposon?	1438384	1438621	600	+	.	ID="RND-6_FAMILY-3029";Tend="1963";Tstart="1712";shortTE="F";uid="8c13fde1-35fd-4624-8941-4284058faf76"
CABPRJ010000001.1	RepeatMasker	Retroposon?	2024838	2025011	595	+	.	ID="RND-1_FAMILY-35";Tend="942";Tstart="769";shortTE="F";uid="60503907-e1da-491c-85bc-49c6242bdc83"
CABPRJ010000001.1	RepeatMasker	DNA	776364	776711	1713	+	.	ID="RND-5_FAMILY-85";Tend="1272";Tstart="931";shortTE="F";uid="3df62044-31ce-402f-a274-f9b3a5896419"
CABPRJ010000001.1	RepeatMasker	DNA/Ginger-1	781733	781979	1369	+	.	ID="RND-6_FAMILY-406";Tend="893";Tstart="663";shortTE="F";uid="02fe12bb-9ba7-48ca-8a65-2336ff05b089"
CABPRJ010000001.1	RepeatMasker	DNA/Ginger-1	1433541	1433769	688	+	.	ID="RND-6_FAMILY-4437";Tend="1318";Tstart="1095";shortTE="F";uid="17f51087-a005-4c58-a063-dff777354ee6"
CABPRJ010000001.1	RepeatMasker	Retroposon?	3855592	3855813	935	+	.	ID="RND-5_FAMILY-3149";Tend="1444";Tstart="1248";shortTE="F";uid="e70891d1-bc94-41e9-8496-20cbc27182c0"
CABPRJ010000001.1	RepeatMasker	Retroposon	2119949	2120050	449	+	.	ID="RND-5_FAMILY-863";Tend="1648";Tstart="1547";shortTE="F";uid="61cc05c7-6f1f-44f0-bf68-ebcf322dd337"
CABPRJ010000001.1	RepeatMasker	Retroposon?	6307661	6308100	1187	+	.	ID="RND-6_FAMILY-14413";Tend="1368";Tstart="955";shortTE="F";uid="dfd4a760-13f8-4d3e-b4db-79348a3a07fd"
CABPRJ010000001.1	RepeatMasker	DNA/Ginger-1	3953040	3953677	3033	+	.	ID="RND-1_FAMILY-12";Tend="1497";Tstart="846";shortTE="F";uid="bb37b788-7d74-4338-8817-3ad043448bcf"
CABPRJ010000001.1	RepeatMasker	LTR/Copia	1073	2076	8197	+	.	ID="RND-6_FAMILY-1064";Tend="995";Tstart="1";shortTE="F";uid="e708a62f-e328-44dd-a8f9-1a2c8ed789b1"
CABPRJ010000001.1	RepeatMasker	Retroposon?	1715894	1716316	2176	+	.	ID="RND-5_FAMILY-3149";Tend="1444";Tstart="960";shortTE="F";uid="41be3923-4e43-45ce-afdf-044b407a3544"
CABPRJ010000001.1	RepeatMasker	Retroposon?	4840538	4840834	2066	+	.	ID="RND-6_FAMILY-146";Tend="1385";Tstart="1093";shortTE="F";uid="eecb87cf-74e7-42ad-995a-5065c0bf9967"
CABPRJ010000001.1	RepeatMasker	Retroposon?	4845020	4845160	648	+	.	ID="RND-4_FAMILY-241";Tend="1791";Tstart="1651";shortTE="F";uid="e20d8ced-b6c2-4b04-9cca-dacf6d4efe1b"
CABPRJ010000001.1	RepeatMasker	DNA/Ginger-1	4539784	4540170	785	+	.	ID="rnd-5_family-95";Tend="1330";Tstart="894";shortTE="F";uid="d91e0235-5c15-44a9-96c2-c3005aa88871"
CABPRJ010000001.1	RepeatMasker	Retroposon?	1782232	1782420	481	+	.	ID="RND-5_FAMILY-4854";Tend="2801";Tstart="2621";shortTE="F";uid="bbcd9e09-ed62-4058-8269-16f6cc0f81ac"
CABPRJ010000001.1	RepeatMasker	DNA	4361813	4361964	521	+	.	ID="RND-5_FAMILY-2609";Tend="1468";Tstart="1316";shortTE="F";uid="27fa3485-5b52-410d-aec1-550b32e0688e"
CABPRJ010000001.1	RepeatMasker	DNA/hAT-Tip100	6851495	6851741	420	+	.	ID="RND-5_FAMILY-2709";Tend="930";Tstart="655";shortTE="F";uid="95c97b71-840b-4da5-bea5-c311a0c5b9be"
CABPRJ010000001.1	RepeatMasker	DNA/Ginger-1	747023	747582	1327	+	.	ID="RND-2_FAMILY-26";Tend="1928";Tstart="1332";shortTE="F";uid="b836aaec-3fdb-4290-a0f4-62e50d1dc221"
CABPRJ010000001.1	RepeatMasker	DNA/hAT-Tip100	1897905	1898464	2137	+	.	ID="RND-5_FAMILY-4218";Tend="1280";Tstart="733";shortTE="F";uid="ca1f0732-347e-4e88-9d01-7c57d3d34f03"
CABPRJ010000001.1	RepeatMasker	Retroposon?	536986	537163	857	+	.	ID="RND-1_FAMILY-1";Tend="1133";Tstart="958";shortTE="F";uid="87d51c5b-a074-4a56-bb9a-605e1b8667fe"
CABPRJ010000001.1	RepeatMasker	DNA/hAT	2138857	2139192	1776	+	.	ID="RND-6_FAMILY-2017";Tend="1355";Tstart="1022";shortTE="F";uid="e282eaef-9329-42ed-af02-23be9f42e3e6"
CABPRJ010000001.1	RepeatMasker	LINE/Penelope	1147018	1147348	2163	+	.	ID="RND-5_FAMILY-640";Tend="1673";Tstart="1347";shortTE="F";uid="908c8294-3002-42e1-ac8c-cfb722288117"
CABPRJ010000001.1	RepeatMasker	Retroposon?	2801235	2801496	465	+	.	ID="RND-1_FAMILY-1";Tend="1787";Tstart="1531";shortTE="F";uid="a9990fbe-f56d-409e-8ce8-c2402dc4598e"
CABPRJ010000001.1	RepeatMasker	Retroposon?	93018	93143	689	+	.	ID="RND-5_FAMILY-8932";Tend="1054";Tstart="921";shortTE="F";uid="b7b6bcea-9c4d-467c-9070-12f87d264d0b"
CABPRJ010000001.1	RepeatMasker	Unknown	6096224	6096830	2394	+	.	ID="RND-1_FAMILY-228";Tend="1535";Tstart="953";shortTE="F";uid="0db2748e-b682-4d35-a36a-2c0e7071f929"
CABPRJ010000001.1	RepeatMasker	Unknown	4482370	4482906	3202	+	.	ID="RND-6_FAMILY-13622";Tend="2087";Tstart="1567";shortTE="F";uid="34c7f5c5-d1fe-4269-a3e8-b6353be9fae1"
CABPRJ010000001.1	RepeatMasker	DNA/hAT-Tip100	3147303	3147411	1959	+	.	ID="RND-5_FAMILY-4218";Tend="1276";Tstart="739";shortTE="F";uid="7bfbda0f-c2cc-47b5-8843-528e85e9d55f"
CABPRJ010000001.1	RepeatMasker	DNA/Ginger-1	4828275	4828435	419	+	.	ID="RND-6_FAMILY-4437";Tend="1217";Tstart="1063";shortTE="F";uid="6e3f7093-21fe-4468-ba21-019934ec36e4"
CABPRJ010000001.1	RepeatMasker	DNA/hAT-Tip100	764947	765055	699	+	.	ID="RND-6_FAMILY-22251";Tend="1290";Tstart="1174";shortTE="F";uid="bfe9980f-a953-45ee-9e81-4ab33935cab3"
CABPRJ010000001.1	RepeatMasker	Unknown	5165038	5165250	830	+	.	ID="RND-4_FAMILY-1985";Tend="1160";Tstart="919";shortTE="F";uid="18681e70-b9fe-4f25-9df3-186717b06895"
CABPRJ010000001.1	RepeatMasker	DNA	27014	27253	710	+	.	ID="RND-6_FAMILY-7932";Tend="1699";Tstart="1451";shortTE="F";uid="7711370c-5256-4272-999a-6680a798d3f4"
CABPRJ010000001.1	RepeatMasker	DNA/TcMar-Tc1	2982677	2982798	405	+	.	ID="MARINER-62_HSAL";Tend="461";Tstart="342";shortTE="F";uid="c35c7996-e78c-457d-acec-b606bb55454f"
CABPRJ010000001.1	RepeatMasker	Retroposon?	5012442	5012841	2368	+	.	ID="RND-5_FAMILY-8932";Tend="1347";Tstart="925";shortTE="F";uid="e5d742e6-f7f0-4556-b730-2196c09bc1d5"
CABPRJ010000001.1	RepeatMasker	LINE/I-Jockey	6012129	6012461	555	+	.	ID="JOCKEY-1_RPR";Tend="2334";Tstart="1994";shortTE="F";uid="8616689d-725d-4804-9c83-4e383b4a21e1"
CABPRJ010000001.1	RepeatMasker	DNA/Sola-1	6387686	6388065	1794	+	.	ID="RND-5_FAMILY-4974";Tend="1331";Tstart="933";shortTE="F";uid="4fc2aab6-44f1-4792-b7c9-1cfb487f5052"
CABPRJ010000001.1	RepeatMasker	LTR/Gypsy	1370526	1370695	462	+	.	ID="GYPSY-24_DEL-I";Tend="2777";Tstart="2606";shortTE="F";uid="c273e0a4-6cb2-4696-818a-58832edd645d"
CABPRJ010000001.1	RepeatMasker	DNA	4517781	4518269	2819	+	.	ID="RND-5_FAMILY-85";Tend="1469";Tstart="932";shortTE="F";uid="b4f8e713-1bca-4bc7-99f8-78393105e2ae"
CABPRJ010000001.1	RepeatMasker	Retroposon?	6854873	6855078	987	+	.	ID="RND-1_FAMILY-35";Tend="990";Tstart="785";shortTE="F";uid="4c52a7e2-79d9-4293-95b5-5563a1ea4cab"
CABPRJ010000001.1	RepeatMasker	LINE/Penelope	6122117	6122725	3305	+	.	ID="RND-3_FAMILY-217";Tend="2380";Tstart="1737";shortTE="F";uid="a9eea2fe-672a-4dcb-8502-783902510af3"
CABPRJ010000001.1	RepeatMasker	DNA/Ginger-1	4669203	4669424	1113	+	.	ID="RND-5_FAMILY-95";Tend="1699";Tstart="1485";shortTE="F";uid="6b367c17-1406-4fcf-8b31-6ae3de1112a5"
CABPRJ010000001.1	RepeatMasker	DNA/Ginger-1	5412151	5412332	1176	+	.	ID="RND-1_FAMILY-12";Tend="1495";Tstart="1307";shortTE="F";uid="124106d2-ba75-4bb8-89f1-bdf827ae885e"
CABPRJ010000001.1	RepeatMasker	LINE/I-Jockey	968622	968742	466	+	.	ID="RND-5_FAMILY-1720";Tend="1083";Tstart="963";shortTE="F";uid="97aff389-7864-4051-9218-96562887830d"
CABPRJ010000001.1	RepeatMasker	Retroposon?	6213876	6214300	1870	+	.	ID="RND-6_FAMILY-5185";Tend="1831";Tstart="1403";shortTE="F";uid="22b653c0-eee7-4664-b796-fd00e2582f7e"
CABPRJ010000001.1	RepeatMasker	DNA	2756678	2756816	609	+	.	ID="DNA-TTAA-1_AP";Tend="134";Tstart="1";shortTE="F";uid="421c67c4-349a-4e2e-a9e0-90cd2b28001a"
CABPRJ010000001.1	RepeatMasker	Retroposon?	5281300	5281708	2555	+	.	ID="RND-6_FAMILY-5185";Tend="2035";Tstart="1634";shortTE="F";uid="b31cd29e-768e-4428-a90e-a3442fa25af3"
CABPRJ010000001.1	RepeatMasker	RC/Helitron	3163920	3164051	772	+	.	ID="RND-4_FAMILY-261";Tend="1191";Tstart="1059";shortTE="F";uid="bad10b62-3453-4155-847b-9b82135386e9"
CABPRJ010000001.1	RepeatMasker	Retroposon?	6695676	6695839	536	+	.	ID="RND-4_FAMILY-241";Tend="1800";Tstart="1641";shortTE="F";uid="d92b0cc7-03a7-44f8-896f-8712d24a88bd"
CABPRJ010000001.1	RepeatMasker	DNA/Kolobok-E	1476630	1477116	2504	+	.	ID="RND-6_FAMILY-13202";Tend="1408";Tstart="946";shortTE="F";uid="692f9ae7-67fe-4239-aee1-abdf204b58b4"
CABPRJ010000001.1	RepeatMasker	RC/Helitron	2400179	2400318	590	+	.	ID="RND-6_FAMILY-8525";Tend="1226";Tstart="1088";shortTE="F";uid="f70a3e90-71e9-4fda-94b0-1debdb92a208"
CABPRJ010000001.1	RepeatMasker	LINE/RTE-BovB	5366709	5367049	1775	+	.	ID="RND-1_FAMILY-79";Tend="1784";Tstart="1415";shortTE="F";uid="f10eeb8e-6692-4497-bfab-4f2dcde01cf4"
CABPRJ010000001.1	RepeatMasker	DNA/Ginger-1	1572322	1572812	2257	+	.	ID="rnd-4_family-465";Tend="1506";Tstart="995";shortTE="F";uid="2f30a271-d444-495a-98ea-9f59c1fe1063"
CABPRJ010000001.1	RepeatMasker	Unknown	5164564	5164736	533	+	.	ID="RND-4_FAMILY-1985";Tend="812";Tstart="646";shortTE="F";uid="a328c6b2-4715-4aaa-8b75-4c9a02676e37"
CABPRJ010000001.1	RepeatMasker	DNA/Ginger-1	5072746	5072896	618	+	.	ID="RND-5_FAMILY-5114";Tend="1963";Tstart="1808";shortTE="F";uid="1d48c112-e1e0-4620-828f-66f737101bd4"
CABPRJ010000001.1	RepeatMasker	DNA/Kolobok-E	1982497	1982978	2429	+	.	ID="RND-6_FAMILY-13202";Tend="1403";Tstart="940";shortTE="F";uid="b804a131-6afe-4050-b98d-c58ff60f9523"
CABPRJ010000001.1	RepeatMasker	DNA/hAT	3306310	3306703	1752	+	.	ID="RND-5_FAMILY-414";TEgroup="ctg_1%7CRND-5_FAMILY-414%7C1";Tend="1409";Tstart="903";shortTE="F";uid="a325094c-59af-477a-8aea-08920724fc39"
CABPRJ010000001.1	RepeatMasker	Retroposon?	823404	824000	1923	+	.	ID="RND-6_FAMILY-1973";Tend="1278";Tstart="666";shortTE="F";uid="736eaa6d-c2a6-4e44-96a2-5eae87551ced"
CABPRJ010000001.1	RepeatMasker	Unknown	3533924	3534287	809	+	.	ID="RND-5_FAMILY-3692";TEgroup="ctg_1%7CRND-5_FAMILY-3692%7C1";Tend="1661";Tstart="888";shortTE="F";uid="9aeb8fc9-a67f-47ca-ab05-2f9f0fa0ff04"
CABPRJ010000001.1	RepeatMasker	Retroposon?	1956088	1956288	758	+	.	ID="RND-5_FAMILY-8932";Tend="1366";Tstart="1176";shortTE="F";uid="f47dfb56-6a59-483f-98e1-48267e36428a"
CABPRJ010000001.1	RepeatMasker	DNA/Kolobok-E	1954196	1954395	1138	+	.	ID="RND-1_FAMILY-28";Tend="1100";Tstart="903";shortTE="F";uid="636a7b1a-d49b-4772-bbc0-736c4426fe0a"
CABPRJ010000001.1	RepeatMasker	DNA	1248182	1248672	1983	+	.	ID="RND-3_FAMILY-383";TEgroup="ctg_1%7CRND-3_FAMILY-383%7C1";Tend="1340";Tstart="920";shortTE="F";uid="9c0ae3e1-1f59-4361-b7ba-907083313338"
CABPRJ010000001.1	RepeatMasker	Retroposon?	2968490	2968690	451	+	.	ID="RND-4_FAMILY-241";Tend="1856";Tstart="1655";shortTE="F";uid="0084e610-da21-4ca1-946c-178a5d612d1f"
CABPRJ010000001.1	RepeatMasker	DNA	4317802	4318251	501	+	.	ID="ttaa2b_ap";Tend="423";Tstart="1";shortTE="F";uid="695c3b72-54d5-4e26-99c5-579d8ba87603"
CABPRJ010000001.1	RepeatMasker	DNA/TcMar-Tc1	368990	369115	402	+	.	ID="MARINER-N22_AG";Tend="197";Tstart="67";shortTE="F";uid="184050c0-30a5-48ed-a0dc-36ff15dd44da"
CABPRJ010000001.1	RepeatMasker	DNA/hAT-hAT19	5709597	5709760	627	+	.	ID="DNA8-90_AP";Tend="212";Tstart="51";shortTE="F";uid="57931f6b-3fa3-4620-b6e4-baf684a801fa"
CABPRJ010000001.1	RepeatMasker	Unknown	6414658	6414974	1218	+	.	ID="RND-4_FAMILY-1082";Tend="1422";Tstart="1119";shortTE="F";uid="6e8b4d8d-83c2-4bf1-9f81-66bb73cdd570"
CABPRJ010000001.1	RepeatMasker	Retroposon?	2756810	2757288	2064	+	.	ID="RND-5_FAMILY-3149";Tend="1453";Tstart="970";shortTE="F";uid="7c74e137-caf5-46a4-9415-aa2ede502e31"
CABPRJ010000001.1	RepeatMasker	DNA/hAT-Tip100	4598931	4599151	506	+	.	ID="RND-6_FAMILY-13940";Tend="987";Tstart="831";shortTE="F";uid="9916769d-78eb-40cd-b789-01a90d0bbf42"
CABPRJ010000001.1	RepeatMasker	Retroposon?	4823739	4824384	2553	+	.	ID="RND-5_FAMILY-7401";Tend="1532";Tstart="787";shortTE="F";uid="e135d50d-6326-495d-be18-36fd56714e7c"
CABPRJ010000001.1	RepeatMasker	Retroposon?	3753099	3753464	1455	+	.	ID="RND-6_FAMILY-5185";Tend="2090";Tstart="1720";shortTE="F";uid="b8325a86-4c0b-4175-b9d8-e199b1d0f358"
CABPRJ010000001.1	RepeatMasker	Retroposon?	5249020	5249831	5492	+	.	ID="RND-1_FAMILY-193";Tend="1890";Tstart="1085";shortTE="F";uid="75dbcd3b-d4a2-4de6-813c-c99cc56f6a23"
CABPRJ010000001.1	RepeatMasker	DNA/Ginger-1	3746840	3747332	2714	+	.	ID="RND-1_FAMILY-12";Tend="1459";Tstart="928";shortTE="F";uid="7536fda9-71d9-48a0-8c3d-6cb70bb45979"
CABPRJ010000001.1	RepeatMasker	Retroposon?	6554118	6554366	521	+	.	ID="RND-5_FAMILY-7401";Tend="1990";Tstart="1705";shortTE="F";uid="47fd8c4c-c8c3-4a2d-83c0-d34aea6966d0"
CABPRJ010000001.1	RepeatMasker	DNA/Ginger-1	1816248	1816899	2932	+	.	ID="RND-4_FAMILY-237";Tend="1680";Tstart="923";shortTE="F";uid="ecbcdfd5-006e-4eef-98d9-75d328277014"
CABPRJ010000001.1	RepeatMasker	Retroposon?	5048749	5049216	845	+	.	ID="RND-5_FAMILY-4854";TEgroup="ctg_1%7CRND-5_FAMILY-4854%7C6";Tend="2848";Tstart="2624";shortTE="F";uid="048c9d67-0379-4e78-a767-fdeaa42ec406"
CABPRJ010000001.1	RepeatMasker	Unknown	4802527	4803086	2500	+	.	ID="RND-6_FAMILY-30469";Tend="1472";Tstart="891";shortTE="F";uid="118130e4-fa91-4c18-aefb-945a45e9c206"
CABPRJ010000001.1	RepeatMasker	DNA	312506	312915	467	+	.	ID="DNA2-3_AP";Tend="632";Tstart="281";shortTE="F";uid="6540713a-c621-4c46-be5e-2d078bb6f0e9"
CABPRJ010000001.1	RepeatMasker	Unknown	4659821	4660194	1285	+	.	ID="RND-2_FAMILY-88";Tend="1326";Tstart="954";shortTE="F";uid="ec40374a-b433-41f8-ae67-e06d11ea90e0"
CABPRJ010000001.1	RepeatMasker	DNA/hAT-Tip100	6699553	6700103	2120	+	.	ID="RND-6_FAMILY-9406";TEgroup="ctg_1%7CRND-6_FAMILY-9406%7C2";Tend="1323";Tstart="940";shortTE="F";uid="99115093-b0b8-46ea-818b-f5f6886510ac"
CABPRJ010000001.1	RepeatMasker	DNA/hAT-Ac	5366270	5366649	1073	+	.	ID="rnd-6_family-1008";Tend="1354";Tstart="795";shortTE="F";uid="74758ca5-5396-41fe-a96c-d9f6585138ec"
CABPRJ010000001.1	RepeatMasker	DNA/Kolobok-E	6364871	6365376	2501	+	.	ID="RND-1_FAMILY-28";Tend="1458";Tstart="933";shortTE="F";uid="446f06ce-a969-435b-819e-89dd35624b93"
CABPRJ010000001.1	RepeatMasker	Unknown	5260551	5260962	1408	+	.	ID="RND-1_FAMILY-98";Tend="1411";Tstart="970";shortTE="F";uid="d9141c4f-55e0-4e41-a589-b6f9bc2a2d47"
CABPRJ010000001.1	RepeatMasker	Retroposon?	3427718	3428428	2920	+	.	ID="RND-1_FAMILY-35";Tend="1524";Tstart="793";shortTE="F";uid="c829fedf-7cd3-4087-981c-f7bbc2a0afb7"
CABPRJ010000001.1	RepeatMasker	Retroposon?	1425908	1426343	1938	+	.	ID="RND-5_FAMILY-8932";Tend="1347";Tstart="906";shortTE="F";uid="d59fd1e2-bf5c-4255-8e44-8ff7d9597f8e"
CABPRJ010000001.1	RepeatMasker	DNA/hAT	2763376	2763656	908	+	.	ID="RND-5_FAMILY-6846";Tend="1531";Tstart="1269";shortTE="F";uid="9f2cede8-e08a-4b0d-b920-729d32601e03"
CABPRJ010000001.1	RepeatMasker	Retroposon?	2541788	2542037	1194	+	.	ID="RND-6_FAMILY-14413";Tend="1390";Tstart="1145";shortTE="F";uid="993f9319-cd4b-4594-b835-708f7318c590"
CABPRJ010000001.1	RepeatMasker	DNA/Kolobok-E	209678	210110	2464	+	.	ID="RND-6_FAMILY-13202";Tend="1403";Tstart="947";shortTE="F";uid="a8874d00-54f9-4988-b7d0-0d901ec7cb80"
CABPRJ010000001.1	RepeatMasker	Retroposon?	2358624	2359380	2431	+	.	ID="RND-6_FAMILY-970";Tend="1910";Tstart="1140";shortTE="F";uid="8d71e93b-21d3-4b9e-bbdd-980c34491ac2"
CABPRJ010000001.1	RepeatMasker	Unknown	6166761	6167441	3656	+	.	ID="RND-4_FAMILY-4488";Tend="1592";Tstart="914";shortTE="F";uid="f7030398-c125-466f-8276-1e83ed3585fc"
CABPRJ010000001.1	RepeatMasker	Unknown	2018907	2019442	3447	+	.	ID="RND-6_FAMILY-3030";Tend="1486";Tstart="955";shortTE="F";uid="51961067-c0da-4d3b-be99-88d4f2af2990"
CABPRJ010000001.1	RepeatMasker	Unknown	301030	301162	496	+	.	ID="RND-5_FAMILY-3077";Tend="1266";Tstart="1148";shortTE="F";uid="41942b1f-5644-48a5-962d-d83152b88fb7"
CABPRJ010000001.1	RepeatMasker	Unknown	2481778	2481895	566	+	.	ID="RND-6_FAMILY-3720";Tend="1244";Tstart="1122";shortTE="F";uid="691c0988-84a4-43b0-b141-aeb5cb901e5d"
CABPRJ010000001.1	RepeatMasker	DNA/TcMar-Pogo	5061792	5062138	2052	+	.	ID="RND-6_FAMILY-1160";Tend="1328";Tstart="930";shortTE="F";uid="40246020-faee-4202-bde7-1394e70976a5"
CABPRJ010000001.1	RepeatMasker	Unknown	3950341	3950673	2275	+	.	ID="RND-6_FAMILY-23275";Tend="1274";Tstart="937";shortTE="F";uid="ff406e5a-408d-46e6-b434-360ebf5592f6"
CABPRJ010000001.1	RepeatMasker	RC/Helitron	2343263	2343492	519	+	.	ID="RND-5_FAMILY-5861";Tend="1128";Tstart="885";shortTE="F";uid="510b5c61-724b-4d78-843a-e6b20f79decc"
CABPRJ010000001.1	RepeatMasker	Retroposon?	4477947	4478154	667	+	.	ID="RND-6_FAMILY-2796";Tend="834";Tstart="646";shortTE="F";uid="96fa2360-6abe-4dbe-877a-88f9f247ce28"
CABPRJ010000001.1	RepeatMasker	Retroposon?	1723540	1723894	855	+	.	ID="RND-1_FAMILY-35";Tend="1107";Tstart="752";shortTE="F";uid="fc156ad3-31fd-4594-b7ce-49b2c1dbb7a5"
CABPRJ010000001.1	RepeatMasker	Unknown	5867588	5867760	427	+	.	ID="RND-6_FAMILY-221";Tend="1228";Tstart="1054";shortTE="F";uid="78c06bcd-c219-4df9-a1c4-1de134250ad7"
CABPRJ010000001.1	RepeatMasker	Retroposon?	908115	908735	2905	+	.	ID="RND-1_FAMILY-22";Tend="1621";Tstart="871";shortTE="F";uid="e6909517-12b1-45bc-be58-637f991aab1c"
CABPRJ010000001.1	RepeatMasker	DNA/Ginger-1	4751633	4751766	912	+	.	ID="RND-5_FAMILY-95";Tend="1698";Tstart="1567";shortTE="F";uid="cfa748f4-7727-4995-a169-3e32ede7ff3f"
CABPRJ010000001.1	RepeatMasker	Retroposon?	5919428	5919573	403	+	.	ID="RND-1_FAMILY-3";Tend="1991";Tstart="1849";shortTE="F";uid="678713af-c49a-4be6-b9f4-ca7034e4da90"
CABPRJ010000001.1	RepeatMasker	Retroposon?	6078593	6079029	507	+	.	ID="RND-6_FAMILY-3029";Tend="1924";Tstart="1713";shortTE="F";uid="84fbc231-77ee-4ffa-b0b1-8fbf41b54b73"
CABPRJ010000001.1	RepeatMasker	Retroposon?	3538613	3538968	1245	+	.	ID="RND-4_FAMILY-241";TEgroup="ctg_1%7CRND-4_FAMILY-241%7C5";Tend="1788";Tstart="1231";shortTE="F";uid="c3e17227-09d1-445a-bc6d-93bff923d8ac"
CABPRJ010000001.1	RepeatMasker	Unknown	6011139	6011439	1410	+	.	ID="RND-5_FAMILY-12681";Tend="1251";Tstart="959";shortTE="F";uid="cf03f677-f1f9-4366-8239-a5e5126d222a"
CABPRJ010000001.1	RepeatMasker	DNA/Ginger-1	3759937	3760102	1130	+	.	ID="RND-1_FAMILY-0";Tend="1896";Tstart="1446";shortTE="F";uid="8cbe783a-a1df-41fa-aa87-8865a71eb421"
CABPRJ010000001.1	RepeatMasker	DNA/Ginger-1	693811	694050	833	+	.	ID="RND-5_FAMILY-95";Tend="1135";Tstart="892";shortTE="F";uid="b7a8ca1a-fc42-43ce-9090-317a5b424582"
CABPRJ010000001.1	RepeatMasker	DNA/hAT	6282665	6282791	452	+	.	ID="DNA8-38_AP";Tend="486";Tstart="348";shortTE="F";uid="64e77ff1-fd45-42d2-80cf-bec02f2e7536"
CABPRJ010000001.1	RepeatMasker	DNA/hAT-Tip100	6833706	6833877	462	+	.	ID="RND-4_FAMILY-2204";Tend="492";Tstart="321";shortTE="F";uid="d6b70a3f-f75a-4bbd-9c59-ba94ca489906"
CABPRJ010000001.1	RepeatMasker	Unknown	4220429	4220604	885	+	.	ID="RND-6_FAMILY-42474";Tend="1090";Tstart="922";shortTE="F";uid="66b06495-9164-47e4-8acc-3c443fe98efa"
CABPRJ010000001.1	RepeatMasker	DNA/hAT-Tip100	589228	589376	543	+	.	ID="RND-4_FAMILY-1424";Tend="1103";Tstart="970";shortTE="F";uid="56561f11-0e30-4c7f-ba86-3b53936985c0"
CABPRJ010000001.1	RepeatMasker	Retroposon?	4116895	4117350	2248	+	.	ID="RND-5_FAMILY-3149";Tend="1445";Tstart="966";shortTE="F";uid="0430c067-0a28-492a-82f0-4d9447c41d88"
CABPRJ010000001.1	RepeatMasker	DNA/Ginger-1	2651157	2651404	1191	+	.	ID="rnd-5_family-95";Tend="1718";Tstart="1335";shortTE="F";uid="cdfd8fae-178a-4827-a383-c6e5aaac3778"
CABPRJ010000001.1	RepeatMasker	DNA/hAT	3036567	3036769	896	+	.	ID="RND-4_FAMILY-312";Tend="1256";Tstart="1052";shortTE="F";uid="3dc00495-c469-44a7-8738-f4f26739f23e"
CABPRJ010000001.1	RepeatMasker	Retroposon?	1585670	1586105	2122	+	.	ID="RND-6_FAMILY-5185";Tend="2034";Tstart="1631";shortTE="F";uid="cd7da6b5-c7be-4960-a764-0ff9508ead91"
CABPRJ010000001.1	RepeatMasker	DNA/Ginger-1	2074712	2075121	1030	+	.	ID="rnd-5_family-95";Tend="1326";Tstart="690";shortTE="F";uid="6345af84-d152-4af6-a929-ed70728788f9"
CABPRJ010000001.1	RepeatMasker	RC/Helitron	3008243	3008538	1173	+	.	ID="RND-6_FAMILY-16447";Tend="1571";Tstart="1265";shortTE="F";uid="194858d4-7938-425a-bad2-d7ee77f55a8e"
CABPRJ010000001.1	RepeatMasker	Retroposon?	2288048	2288315	778	+	.	ID="RND-5_FAMILY-8932";Tend="1346";Tstart="1144";shortTE="F";uid="b96e2ebb-6592-46fc-8b95-05ba9c0fdfbd"
CABPRJ010000001.1	RepeatMasker	Retroposon?	3285803	3285994	907	+	.	ID="RND-6_FAMILY-3029";Tend="1930";Tstart="1734";shortTE="F";uid="4b0f4d0a-e0a1-4d41-bf00-a2cfba8ac8b9"
CABPRJ010000001.1	RepeatMasker	DNA/hAT-Tip100	6639365	6639520	770	+	.	ID="RND-6_FAMILY-8400";Tend="2301";Tstart="2118";shortTE="F";uid="d1dc3a43-462c-41d5-b3b3-3807022efb42"
CABPRJ010000001.1	RepeatMasker	Unknown	2744265	2744509	770	+	.	ID="RND-5_FAMILY-7745";TEgroup="ctg_1%7CRND-5_FAMILY-7745%7C1";Tend="1481";Tstart="939";shortTE="F";uid="e3350519-13e7-46e6-93c1-92ce25a9b6e0"
CABPRJ010000001.1	RepeatMasker	DNA/hAT	6824757	6825201	1890	+	.	ID="RND-6_FAMILY-2017";Tend="1331";Tstart="814";shortTE="F";uid="39de93e9-aacd-4045-a37a-63c59b8167c8"
CABPRJ010000001.1	RepeatMasker	DNA/hAT-Tip100	6071171	6071484	602	+	.	ID="RND-3_FAMILY-853";Tend="1243";Tstart="948";shortTE="F";uid="a74c4398-1800-41e7-8e45-b85a985d150a"
CABPRJ010000001.1	RepeatMasker	Unknown	5415938	5416275	1776	+	.	ID="RND-5_FAMILY-1763";Tend="1535";Tstart="1161";shortTE="F";uid="8bae29ff-62c4-4720-bca6-ad900a1a5ec0"
CABPRJ010000001.1	RepeatMasker	DNA/hAT-Tip100	1514079	1514333	1055	+	.	ID="RND-6_FAMILY-8400";Tend="2305";Tstart="2044";shortTE="F";uid="dea3d61d-08f0-4b7d-996f-7cf66db287d5"
CABPRJ010000001.1	RepeatMasker	Retroposon?	2835305	2835511	730	+	.	ID="RND-5_FAMILY-7401";Tend="948";Tstart="741";shortTE="F";uid="bea9ffe4-19d7-4069-89bf-26aaad2f80a9"
CABPRJ010000001.1	RepeatMasker	DNA/hAT-hAT19	3923117	3923525	1244	+	.	ID="RND-5_FAMILY-4782";Tend="1434";Tstart="1007";shortTE="F";uid="58389ae8-6148-4df6-aa0b-8517a7fc3ffb"
CABPRJ010000001.1	RepeatMasker	Unknown	3171855	3172011	660	+	.	ID="RND-6_FAMILY-1319";Tend="1452";Tstart="1293";shortTE="F";uid="3e0cbd87-da1f-4766-b969-acc682789d6a"
CABPRJ010000001.1	RepeatMasker	DNA/Kolobok-E	459703	459978	1347	+	.	ID="RND-6_FAMILY-13202";Tend="1249";Tstart="945";shortTE="F";uid="e2c65960-8e54-426e-a442-e15cb775c44a"
CABPRJ010000001.1	RepeatMasker	Unknown	134297	134504	1355	+	.	ID="RND-5_FAMILY-4292";Tend="1632";Tstart="1423";shortTE="F";uid="128ebd07-0a6d-4fbe-bf49-31bd6916b056"
CABPRJ010000001.1	RepeatMasker	LTR/Copia	2598085	2599522	6616	+	.	ID="RND-6_FAMILY-7306";Tend="1788";Tstart="471";shortTE="F";uid="b51fc56f-4ff1-48cc-86df-230a5236fb32"
CABPRJ010000001.1	RepeatMasker	DNA/Maverick	5859847	5860474	1195	+	.	ID="RND-6_FAMILY-192";Tend="1790";Tstart="1335";shortTE="F";uid="26b4c2bf-7f01-4da2-a736-819cefc15c8f"
CABPRJ010000001.1	RepeatMasker	DNA/hAT-Blackjack	6716070	6716498	2281	+	.	ID="RND-5_FAMILY-3955";Tend="1359";Tstart="948";shortTE="F";uid="ab698378-ab75-44be-b3e3-0a1eebbb75e9"
CABPRJ010000001.1	RepeatMasker	DNA/Kolobok-E	5713147	5713705	2376	+	.	ID="RND-5_FAMILY-3767";Tend="1477";Tstart="961";shortTE="F";uid="a0a0db39-b7c8-4adf-8882-e703289bda56"
CABPRJ010000001.1	RepeatMasker	DNA/Ginger-1	2353817	2354360	2930	+	.	ID="rnd-1_family-12";Tend="1498";Tstart="922";shortTE="F";uid="63b2d1a9-8b44-4093-9d91-b3b0d6adc4e3"
CABPRJ010000001.1	RepeatMasker	Unknown	6881315	6881664	960	+	.	ID="RND-1_FAMILY-104";Tend="1551";Tstart="1213";shortTE="F";uid="85d89362-98b2-4140-bb22-d0b5db2d0767"
CABPRJ010000001.1	RepeatMasker	DNA/Ginger-1	2444839	2445119	1412	+	.	ID="RND-2_FAMILY-26";Tend="1868";Tstart="1581";shortTE="F";uid="ffb0086c-485c-406c-afc4-979e4771bcb0"
CABPRJ010000001.1	RepeatMasker	DNA/hAT-hAT19	6315956	6316507	2861	+	.	ID="RND-5_FAMILY-4782";Tend="1632";Tstart="1090";shortTE="F";uid="a1a2461c-37de-4b98-b4bc-af549e4b8d0c"
CABPRJ010000001.1	RepeatMasker	Retroposon?	5999816	6000096	1688	+	.	ID="RND-1_FAMILY-93";Tend="1252";Tstart="967";shortTE="F";uid="78a756df-b7a3-4381-9d7f-040f5a21f58b"
CABPRJ010000001.1	RepeatMasker	Retroposon?	90262	90392	831	+	.	ID="RND-5_FAMILY-4854";Tend="359";Tstart="228";shortTE="F";uid="c600f3b5-4662-457e-b40d-f75f711273a5"
CABPRJ010000001.1	RepeatMasker	DNA/CMC-Transib	908956	909098	463	+	.	ID="RND-6_FAMILY-7199";Tend="1756";Tstart="1616";shortTE="F";uid="b60bab23-336e-44e2-acf9-223da27bc25d"
CABPRJ010000001.1	RepeatMasker	DNA	5703227	5703501	437	+	.	ID="RND-6_FAMILY-4995";Tend="1398";Tstart="1148";shortTE="F";uid="287c7b10-ab07-4a58-89d8-85fc201c59ef"
CABPRJ010000001.1	RepeatMasker	DNA	909164	909387	894	+	.	ID="RND-6_FAMILY-8590";Tend="1639";Tstart="1437";shortTE="F";uid="2e8e1c01-1b2f-4623-8a92-230fdc159abc"
CABPRJ010000001.1	RepeatMasker	DNA/hAT-Blackjack	592730	592885	639	+	.	ID="RND-5_FAMILY-1067";Tend="1154";Tstart="1002";shortTE="F";uid="470295d8-ba1e-4349-b2f4-fc937ef4b233"
CABPRJ010000001.1	RepeatMasker	DNA/Kolobok-E	6496354	6496901	1709	+	.	ID="RND-5_FAMILY-3481";Tend="1348";Tstart="812";shortTE="F";uid="56a16d36-7c83-4938-80d9-6f2f666b04b0"
CABPRJ010000001.1	RepeatMasker	DNA	2158801	2158939	728	+	.	ID="RND-6_FAMILY-8590";Tend="1100";Tstart="954";shortTE="F";uid="7d14dd4a-00da-46b1-8853-f40c57dff508"
CABPRJ010000001.1	RepeatMasker	Retroposon?	1964991	1965280	1430	+	.	ID="RND-6_FAMILY-5185";Tend="2036";Tstart="1779";shortTE="F";uid="b2ecb126-b143-4278-8582-c4e386ac3e00"
CABPRJ010000001.1	RepeatMasker	DNA/Ginger-1	1550902	1551093	1276	+	.	ID="RND-4_FAMILY-465";Tend="1214";Tstart="1023";shortTE="F";uid="ec5d1f59-a301-4947-83dd-5ef437136075"
CABPRJ010000001.1	RepeatMasker	Retroposon?	4062016	4062282	696	+	.	ID="RND-1_FAMILY-3";Tend="1124";Tstart="812";shortTE="F";uid="def4031e-4f6e-4d4e-b8bb-343625f8c75e"
CABPRJ010000001.1	RepeatMasker	LINE/R1	5225239	5225845	2538	+	.	ID="RND-6_FAMILY-16872";Tend="1737";Tstart="1129";shortTE="F";uid="adabd888-baa0-4713-9745-af96ab3ef470"
CABPRJ010000001.1	RepeatMasker	Unknown	6621575	6621675	546	+	.	ID="RND-6_FAMILY-1042";Tend="851";Tstart="760";shortTE="F";uid="14f5102f-72cc-4cac-9001-d1f53e8fdaf8"
CABPRJ010000001.1	RepeatMasker	DNA/Ginger-1	3500158	3500299	981	+	.	ID="RND-1_FAMILY-12";Tend="1301";Tstart="1164";shortTE="F";uid="1e1f9e7f-ebe3-4242-be32-9ec441341bd7"
CABPRJ010000001.1	RepeatMasker	DNA/Ginger-1	2874262	2875037	5053	+	.	ID="rnd-4_family-237";Tend="1952";Tstart="929";shortTE="F";uid="01d50e07-c8eb-4f88-8015-f2cbc69beb68"
CABPRJ010000001.1	RepeatMasker	DNA/hAT	6463399	6464394	5770	+	.	ID="RND-5_FAMILY-1554";Tend="1714";Tstart="687";shortTE="F";uid="e49b48d6-b827-4b33-8269-eaa927411af4"
CABPRJ010000001.1	RepeatMasker	DNA/hAT-Tip100	6784930	6785372	1673	+	.	ID="RND-6_FAMILY-9406";Tend="1371";Tstart="945";shortTE="F";uid="15db6826-2425-4127-ae34-a9676568586b"
CABPRJ010000001.1	RepeatMasker	Unknown	2183315	2183577	951	+	.	ID="RND-6_FAMILY-5948";Tend="1090";Tstart="856";shortTE="F";uid="9aba9d0b-6528-4081-b180-53d4088958de"
CABPRJ010000001.1	RepeatMasker	DNA/Ginger-1	5986626	5986830	587	+	.	ID="RND-5_FAMILY-95";Tend="1127";Tstart="911";shortTE="F";uid="4851a824-4d71-4ca9-af53-0d0efeb18377"
CABPRJ010000001.1	RepeatMasker	DNA/Kolobok-E	1819019	1819175	497	+	.	ID="RND-5_FAMILY-3767";Tend="1115";Tstart="967";shortTE="F";uid="28688abd-c788-4905-a913-4e55081af00b"
CABPRJ010000001.1	RepeatMasker	DNA/hAT-Tip100	5154219	5154681	2534	+	.	ID="RND-6_FAMILY-7682";Tend="1648";Tstart="1167";shortTE="F";uid="b909883c-2f1c-4712-8c72-26b70d88eb17"
CABPRJ010000001.1	RepeatMasker	Retroposon?	4282134	4282334	500	+	.	ID="RND-6_FAMILY-14413";Tend="1097";Tstart="892";shortTE="F";uid="58dce852-5854-4aad-9666-104caba67724"
CABPRJ010000001.1	RepeatMasker	LINE/Penelope	1984494	1984703	1073	+	.	ID="RND-1_FAMILY-175";Tend="883";Tstart="688";shortTE="F";uid="1b2db810-f55c-4852-b9b6-31d0c938b9b4"
CABPRJ010000001.1	RepeatMasker	Retroposon?	2624676	2624908	590	+	.	ID="RND-6_FAMILY-3029";Tend="2020";Tstart="1711";shortTE="F";uid="2b54bea2-c9fb-4a0f-89bb-25d252635d33"
CABPRJ010000001.1	RepeatMasker	Retroposon?	5772432	5772801	1364	+	.	ID="RND-6_FAMILY-14413";Tend="1359";Tstart="942";shortTE="F";uid="319db1f2-5125-402f-9260-2cb15e4ebd50"
CABPRJ010000001.1	RepeatMasker	LINE/Penelope	2487419	2488757	7755	+	.	ID="RND-1_FAMILY-129";Tend="2086";Tstart="666";shortTE="F";uid="c04b9bf3-8a83-466f-a215-902308bc07d2"
CABPRJ010000001.1	RepeatMasker	DNA/Ginger-1	3500977	3501177	1050	+	.	ID="RND-1_FAMILY-12";Tend="1485";Tstart="1294";shortTE="F";uid="c2544db8-896e-4ec9-a126-3cc8fa2e5843"
CABPRJ010000001.1	RepeatMasker	Retroposon?	6490618	6490886	414	+	.	ID="RND-1_FAMILY-93";Tend="2446";Tstart="2180";shortTE="F";uid="9ac57c3b-45a1-4373-88e1-4fe412bcde26"
CABPRJ010000001.1	RepeatMasker	DNA	1246917	1247017	581	+	.	ID="RND-2_FAMILY-6";Tend="1654";Tstart="1554";shortTE="F";uid="8269d93b-e1f3-405c-b4d5-cb222925c5c7"
CABPRJ010000001.1	RepeatMasker	Unknown	3766590	3766721	633	+	.	ID="RND-6_FAMILY-23275";Tend="1238";Tstart="1106";shortTE="F";uid="69b53afa-4e0a-42d0-a209-b7ca1e32ba08"
CABPRJ010000001.1	RepeatMasker	Unknown	5458853	5459009	1183	+	.	ID="RND-5_FAMILY-4292";Tend="1656";Tstart="1494";shortTE="F";uid="8fc2451b-1462-4894-9178-cb55f1dae2dd"
CABPRJ010000001.1	RepeatMasker	Unknown	5957437	5957614	589	+	.	ID="RND-6_FAMILY-17226";Tend="908";Tstart="746";shortTE="F";uid="6b489377-7d30-412b-abdc-d63fa6978d9b"
CABPRJ010000001.1	RepeatMasker	DNA/Ginger-1	531746	531919	617	+	.	ID="RND-4_FAMILY-145";Tend="1196";Tstart="1017";shortTE="F";uid="5a1beae7-ec67-423c-845c-fc8b149ab802"
CABPRJ010000001.1	RepeatMasker	DNA/Kolobok-E	441209	441667	2245	+	.	ID="RND-6_FAMILY-13202";Tend="1401";Tstart="944";shortTE="F";uid="3709386f-2ab6-4c02-b6f5-a5f39e6d889e"
CABPRJ010000001.1	RepeatMasker	DNA/Ginger-1	6083014	6083311	474	+	.	ID="RND-4_FAMILY-318";Tend="960";Tstart="687";shortTE="F";uid="944a8688-4dcd-486d-a7ad-a94b0fb6b8b2"
CABPRJ010000001.1	RepeatMasker	DNA/hAT-Blackjack	6520037	6520152	508	+	.	ID="RND-5_FAMILY-2820";Tend="1291";Tstart="1177";shortTE="F";uid="1d387762-97a7-4cbe-a1ef-5458fb5c92db"
CABPRJ010000001.1	RepeatMasker	DNA/Ginger-1	3980889	3981318	1225	+	.	ID="rnd-1_family-0";Tend="1479";Tstart="1039";shortTE="F";uid="5e896fc8-8353-43cf-adc8-d62b6db521cd"
CABPRJ010000001.1	RepeatMasker	DNA/Ginger-1	2602903	2603302	572	+	.	ID="RND-5_FAMILY-95";Tend="1340";Tstart="977";shortTE="F";uid="4e520ad1-a80b-4c27-93ec-c2194ca81e18"
CABPRJ010000001.1	RepeatMasker	Unknown	809400	809757	2017	+	.	ID="RND-6_FAMILY-1117";Tend="1312";Tstart="929";shortTE="F";uid="9a1d3545-9f03-43e8-9023-da89da331fe0"
CABPRJ010000001.1	RepeatMasker	DNA/Ginger-1	6378551	6378790	1071	+	.	ID="RND-5_FAMILY-95";Tend="1130";Tstart="904";shortTE="F";uid="26f08f39-843a-433d-9f3d-406a5229e76b"
CABPRJ010000001.1	RepeatMasker	DNA	5055505	5055885	1422	+	.	ID="RND-5_FAMILY-85";Tend="1279";Tstart="932";shortTE="F";uid="379df642-564a-4092-9dcc-109f920a0668"
CABPRJ010000001.1	RepeatMasker	Retroposon?	3803047	3803732	1813	+	.	ID="RND-6_FAMILY-3029";Tend="1413";Tstart="692";shortTE="F";uid="b0d3c99c-226f-4425-be6a-cf9bcec3ac33"
CABPRJ010000001.1	RepeatMasker	DNA/Ginger-1	1639714	1640119	1049	+	.	ID="RND-5_FAMILY-95";Tend="1328";Tstart="929";shortTE="F";uid="5a49a1a7-2d50-461a-aa50-e13f13feb490"
CABPRJ010000001.1	RepeatMasker	DNA	2888114	2888589	1695	+	.	ID="RND-6_FAMILY-12379";Tend="1341";Tstart="919";shortTE="F";uid="9807b17a-94b9-4bf6-a41e-4893c69af7c0"
CABPRJ010000001.1	RepeatMasker	LINE/Penelope	3650230	3650415	1084	+	.	ID="RND-1_FAMILY-175";Tend="886";Tstart="689";shortTE="F";uid="f90e8949-0267-4d57-905c-af1cabed59b0"
CABPRJ010000001.1	RepeatMasker	Unknown	2299937	2300106	524	+	.	ID="RND-6_FAMILY-32304";Tend="867";Tstart="702";shortTE="F";uid="2e044041-0b6c-46e1-924c-9198b3f87764"
CABPRJ010000001.1	RepeatMasker	Unknown	2576768	2578182	10611	+	.	ID="RND-1_FAMILY-149";Tend="2078";Tstart="674";shortTE="F";uid="0d652cc5-b718-4f2d-ac02-6781992b952c"
CABPRJ010000001.1	RepeatMasker	DNA	647498	647862	1214	+	.	ID="RND-6_FAMILY-14444";Tend="1411";Tstart="1059";shortTE="F";uid="90b3a660-6432-42d4-a5a4-b7b2da7b6fab"
CABPRJ010000001.1	RepeatMasker	Unknown	1337284	1338099	3431	+	.	ID="RND-6_FAMILY-9429";Tend="1660";Tstart="854";shortTE="F";uid="d6db6ab8-7fb1-42c9-8745-aacb84cc912d"
CABPRJ010000001.1	RepeatMasker	LINE/Penelope	2724778	2724899	659	+	.	ID="RND-4_FAMILY-1977";Tend="2709";Tstart="2577";shortTE="F";uid="778f77e5-3dc3-4e72-94ff-2cf55f88076a"
CABPRJ010000001.1	RepeatMasker	DNA/hAT	877412	877765	868	+	.	ID="RND-6_FAMILY-8701";Tend="1295";Tstart="924";shortTE="F";uid="c3e02d17-0c01-4e8e-8f4f-6b2f3bea4db6"
CABPRJ010000001.1	RepeatMasker	Retroposon?	6217592	6218219	1492	+	.	ID="RND-1_FAMILY-3";Tend="1392";Tstart="719";shortTE="F";uid="a248692e-a410-473d-9bd3-4fe83d81dc34"
CABPRJ010000001.1	RepeatMasker	DNA/Ginger-1	6607741	6607878	520	+	.	ID="RND-5_FAMILY-391";Tend="1550";Tstart="1414";shortTE="F";uid="0158a01a-7b14-47ff-9f6b-2b52781f9815"
CABPRJ010000001.1	RepeatMasker	DNA	2724895	2725140	738	+	.	ID="TTAA7_AP";Tend="340";Tstart="82";shortTE="F";uid="4f8bf14d-846e-41d9-9803-e37b49ec9572"
CABPRJ010000001.1	RepeatMasker	DNA/Ginger-1	3511740	3512146	1407	+	.	ID="RND-2_FAMILY-26";Tend="1107";Tstart="719";shortTE="F";uid="545eacb2-05e2-4936-ab23-4e69da524c36"
CABPRJ010000001.1	RepeatMasker	DNA/Ginger-1	5101454	5101964	2610	+	.	ID="RND-1_FAMILY-0";Tend="1622";Tstart="1133";shortTE="F";uid="912771fe-d7f1-4174-a16e-a6ef881f40eb"
CABPRJ010000001.1	RepeatMasker	Unknown	839383	840767	6524	+	.	ID="RND-6_FAMILY-93";Tend="1543";Tstart="128";shortTE="F";uid="0b46b16e-10b6-48ef-90a8-a35b320f5e41"
CABPRJ010000001.1	RepeatMasker	Unknown	369693	369889	454	+	.	ID="RND-5_FAMILY-6543";Tend="1353";Tstart="1165";shortTE="F";uid="071a2dd8-3b28-4382-ad79-a6e65a002ef5"
CABPRJ010000001.1	RepeatMasker	DNA	1115185	1115496	809	+	.	ID="TTAA2B_AP";Tend="426";Tstart="75";shortTE="F";uid="32a521d0-1bca-4516-8ce3-a7a89c02513b"
CABPRJ010000001.1	RepeatMasker	Unknown	5355113	5355235	701	+	.	ID="RND-4_FAMILY-1422";Tend="1345";Tstart="1222";shortTE="F";uid="7e111554-e000-49be-9538-8c067a0b7d0a"
CABPRJ010000001.1	RepeatMasker	Unknown	586967	587345	495	+	.	ID="RND-5_FAMILY-6566";TEgroup="ctg_1%7CRND-5_FAMILY-6566%7C1";Tend="1399";Tstart="961";shortTE="F";uid="690e97dd-dbc8-43e3-83eb-d93d1ae0e417"
CABPRJ010000001.1	RepeatMasker	Unknown	3325829	3326934	525	+	.	ID="HALYOMORPHA_HALYS-1_FAMILY-43";Tend="1578";Tstart="34";shortTE="F";uid="aef59403-c231-4137-b683-52fa0db7bafe"
CABPRJ010000001.1	RepeatMasker	Unknown	5973148	5974040	5578	+	.	ID="RND-6_FAMILY-12155";Tend="1619";Tstart="724";shortTE="F";uid="cf5ab0f7-a777-4559-9722-b831e5206fec"
CABPRJ010000001.1	RepeatMasker	Unknown	4744941	4745122	707	+	.	ID="RND-6_FAMILY-1319";Tend="1255";Tstart="1084";shortTE="F";uid="cd9ad3de-8bb7-4327-89ff-e9497f32422e"
CABPRJ010000001.1	RepeatMasker	Unknown	1590954	1591159	967	+	.	ID="RND-6_FAMILY-4761";Tend="1512";Tstart="1326";shortTE="F";uid="9963b052-1b13-4be6-9e46-ffae94ba4309"
CABPRJ010000001.1	RepeatMasker	Unknown	1886085	1886366	707	+	.	ID="RND-5_FAMILY-8688";Tend="1363";Tstart="1080";shortTE="F";uid="61a051cb-4667-484e-99bf-73b6bc65684a"
CABPRJ010000001.1	RepeatMasker	DNA/hAT-hAT19	4739052	4739184	483	+	.	ID="RND-5_FAMILY-4782";Tend="1224";Tstart="1096";shortTE="F";uid="089ae7e9-2232-45bd-b0c6-f6a25772b385"
CABPRJ010000001.1	RepeatMasker	DNA	2997577	2997696	422	+	.	ID="RND-1_FAMILY-123";Tend="1094";Tstart="982";shortTE="F";uid="42e77392-2c28-4cd4-9da8-ff986f9ee756"
CABPRJ010000001.1	RepeatMasker	Retroposon?	1213007	1213220	879	+	.	ID="RND-5_FAMILY-3149";Tend="1237";Tstart="969";shortTE="F";uid="8130c6ca-5aa9-4389-859f-51d250847eaa"
CABPRJ010000001.1	RepeatMasker	DNA/Ginger-1	1244049	1244170	6375	+	.	ID="rnd-1_family-0";Tend="709";Tstart="451";shortTE="F";uid="f9491015-7f4e-4beb-a7b5-0111c7dff1de"
CABPRJ010000001.1	RepeatMasker	Unknown	887871	888007	623	+	.	ID="RND-6_FAMILY-13574";Tend="1056";Tstart="931";shortTE="F";uid="fdf838ae-b9a0-499d-a836-5f00b2054dfb"
CABPRJ010000001.1	RepeatMasker	Retroposon?	42108	42464	2032	+	.	ID="RND-6_FAMILY-2796";Tend="2208";Tstart="1905";shortTE="F";uid="e8f8e464-ec54-43c4-8a02-fd971dc97873"
CABPRJ010000001.1	RepeatMasker	Retroposon?	2122362	2122568	624	+	.	ID="RND-1_FAMILY-93";Tend="970";Tstart="804";shortTE="F";uid="d8953d91-d7f5-4e0e-9b63-80283595b3dd"
CABPRJ010000001.1	RepeatMasker	Unknown	4640222	4640879	3480	+	.	ID="RND-5_FAMILY-771";Tend="1704";Tstart="956";shortTE="F";uid="e5053a1f-1d07-4907-b7d4-10a5842d52f8"
CABPRJ010000001.1	RepeatMasker	Retroposon?	2374380	2374758	1889	+	.	ID="RND-5_FAMILY-3149";Tend="1444";Tstart="1094";shortTE="F";uid="1f0de1d5-948e-435f-b9f1-b210ae553f20"
CABPRJ010000001.1	RepeatMasker	DNA	6121518	6121950	1272	+	.	ID="RND-5_FAMILY-5075";Tend="1278";Tstart="867";shortTE="F";uid="3da83c56-9b02-4dc3-968a-f5c2ccf85e54"
CABPRJ010000001.1	RepeatMasker	Retroposon?	2454549	2454857	1927	+	.	ID="RND-6_FAMILY-1973";Tend="603";Tstart="297";shortTE="F";uid="32d6403a-c6dc-441a-9fa8-6a660753c0ab"
CABPRJ010000001.1	RepeatMasker	DNA/Kolobok-E	4463326	4463437	407	+	.	ID="RND-5_FAMILY-3481";Tend="1065";Tstart="735";shortTE="F";uid="117acd4b-c975-40d1-9ca2-c8ead958a475"
CABPRJ010000001.1	RepeatMasker	DNA	3254858	3254990	478	+	.	ID="RND-5_FAMILY-85";Tend="1453";Tstart="1307";shortTE="F";uid="a6ec8bf4-9234-4f4c-b980-cf1830bcbb4f"
CABPRJ010000001.1	RepeatMasker	Unknown	1403175	1403476	744	+	.	ID="RND-1_FAMILY-98";TEgroup="ctg_1%7CRND-1_FAMILY-98%7C1";Tend="1280";Tstart="900";shortTE="F";uid="882cc392-818c-4987-9edd-50f6042d7633"
CABPRJ010000001.1	RepeatMasker	Retroposon?	4575133	4575521	621	+	.	ID="RND-4_FAMILY-241";Tend="1255";Tstart="899";shortTE="F";uid="a5680160-4731-409a-91f5-31c29a96b1d3"
CABPRJ010000001.1	RepeatMasker	LINE/RTE-BovB	5656767	5656890	645	+	.	ID="RND-1_FAMILY-79";Tend="1787";Tstart="1666";shortTE="F";uid="5d79796e-8911-4944-a9a4-1baf2fbcda98"
CABPRJ010000001.1	RepeatMasker	Unknown	379183	379339	473	+	.	ID="RND-6_FAMILY-23275";Tend="1167";Tstart="1015";shortTE="F";uid="c55aaf57-b181-4e33-a30d-d1be1645f4d0"
CABPRJ010000001.1	RepeatMasker	Unknown	589494	589725	1020	+	.	ID="RND-4_FAMILY-1421";Tend="1192";Tstart="960";shortTE="F";uid="5b1c9bf3-b7b4-401d-8735-e7ea33528846"
CABPRJ010000001.1	RepeatMasker	Unknown	4665259	4667387	3568	+	.	ID="RND-6_FAMILY-13461";Tend="1999";Tstart="7";shortTE="F";uid="957cac85-8a83-49c0-b5c0-3dbd3b6cb5ca"
CABPRJ010000001.1	RepeatMasker	LINE/Penelope	631634	631794	852	+	.	ID="RND-1_FAMILY-80";Tend="943";Tstart="787";shortTE="F";uid="16eed95c-8c1d-48a5-bd8a-068bf612fbd8"
CABPRJ010000001.1	RepeatMasker	LINE/Penelope	3526308	3526454	522	+	.	ID="RND-1_FAMILY-129";Tend="813";Tstart="668";shortTE="F";uid="2df3c147-76b0-4ad6-a114-2a9727079564"
CABPRJ010000001.1	RepeatMasker	Retroposon?	3862982	3863376	2232	+	.	ID="RND-6_FAMILY-60";Tend="1182";Tstart="783";shortTE="F";uid="660e6caf-eecb-4408-a72f-4fd8df7827e2"
CABPRJ010000001.1	RepeatMasker	DNA/hAT	1422446	1422754	841	+	.	ID="RND-6_FAMILY-2017";Tend="1305";Tstart="995";shortTE="F";uid="1a4a86a2-1cc4-4fd2-8cec-4901550eca7a"
CABPRJ010000001.1	RepeatMasker	Retroposon?	768415	768932	2643	+	.	ID="RND-5_FAMILY-5072";Tend="2192";Tstart="1620";shortTE="F";uid="542e1b59-67d4-47f3-9481-a3a00d156af2"
CABPRJ010000001.1	RepeatMasker	DNA/MULE-MuDR	6622469	6622604	540	+	.	ID="RND-6_FAMILY-8627";Tend="1119";Tstart="991";shortTE="F";uid="fdb200f1-61c2-4d57-9d74-50f39d7aad3a"
CABPRJ010000001.1	RepeatMasker	DNA/hAT?	3214571	3215047	2279	+	.	ID="RND-5_FAMILY-5343";Tend="984";Tstart="553";shortTE="F";uid="ff275d9d-6c44-45b3-989d-8a6de97166d1"
CABPRJ010000001.1	RepeatMasker	DNA/Kolobok-E	4893607	4894055	2872	+	.	ID="RND-6_FAMILY-13202";Tend="1404";Tstart="936";shortTE="F";uid="497e0315-e5f7-41f4-b7b0-fe2a742a8e70"
CABPRJ010000001.1	RepeatMasker	DNA/hAT-Blackjack	5939461	5939566	768	+	.	ID="RND-5_FAMILY-3955";Tend="990";Tstart="885";shortTE="F";uid="05452ff3-79cf-4dae-ace5-6451f6aa5812"
CABPRJ010000001.1	RepeatMasker	DNA/Ginger-1	3036287	3036469	784	+	.	ID="rnd-5_family-95";Tend="1699";Tstart="1567";shortTE="F";uid="8ef42844-0c6e-4d34-9ad3-a0160c21d58e"
CABPRJ010000001.1	RepeatMasker	Retroposon?	254793	255424	3015	+	.	ID="RND-6_FAMILY-5185";Tend="1270";Tstart="643";shortTE="F";uid="d6423b92-d85d-497c-b491-2c8ee82430c9"
CABPRJ010000001.1	RepeatMasker	DNA/hAT-hAT19	2374084	2374399	778	+	.	ID="RND-5_FAMILY-4782";Tend="1307";Tstart="998";shortTE="F";uid="bf6ba3bb-73a1-45ed-be48-03d5a068c10b"
CABPRJ010000001.1	RepeatMasker	LINE/I-Jockey	2503786	2503921	400	+	.	ID="RND-6_FAMILY-2424";Tend="1083";Tstart="948";shortTE="F";uid="c84e7ef8-e39b-4f82-8cca-e63132b8710b"
CABPRJ010000001.1	RepeatMasker	RC/Helitron	3799352	3799525	555	+	.	ID="RND-6_FAMILY-10579";Tend="1236";Tstart="1117";shortTE="F";uid="8b70bb30-6d99-4e62-8273-5f5c5f2fdf92"
CABPRJ010000001.1	RepeatMasker	DNA	1764595	1764956	654	+	.	ID="RND-4_FAMILY-1204";Tend="1416";Tstart="1006";shortTE="F";uid="d8faa9ee-94d6-4bc8-bd73-067ce8f3e17d"
CABPRJ010000001.1	RepeatMasker	Retroposon?	4676667	4676861	856	+	.	ID="RND-5_FAMILY-7401";Tend="954";Tstart="755";shortTE="F";uid="560d1856-dfb8-4eae-bf3e-55deb00aa072"
CABPRJ010000001.1	RepeatMasker	DNA/Kolobok-E	1562912	1563537	3276	+	.	ID="RND-1_FAMILY-28";Tend="1624";Tstart="939";shortTE="F";uid="f2316165-ee57-4831-ac66-46bc53f440e8"
CABPRJ010000001.1	RepeatMasker	Retroposon?	1425631	1425904	708	+	.	ID="RND-1_FAMILY-22";Tend="1729";Tstart="1450";shortTE="F";uid="ee8e91d1-ea4e-4f8b-a1c8-0cc98fc76d28"
CABPRJ010000001.1	RepeatMasker	Retroposon?	3597175	3597940	5361	+	.	ID="RND-1_FAMILY-1";Tend="1721";Tstart="964";shortTE="F";uid="a3bb9000-2251-4a62-9741-69b7b118dc35"
CABPRJ010000001.1	RepeatMasker	DNA/Ginger-1	2971256	2971797	1554	+	.	ID="RND-1_FAMILY-12";Tend="1506";Tstart="924";shortTE="F";uid="6e9acb85-1d05-4487-a82b-05785fe044fb"
CABPRJ010000001.1	RepeatMasker	DNA/Ginger-1	902116	902355	1580	+	.	ID="RND-3_FAMILY-147";Tend="1123";Tstart="892";shortTE="F";uid="5e80a427-aee6-467f-b1a2-402c06c34dca"
CABPRJ010000001.1	RepeatMasker	DNA/hAT	3965228	3965380	406	+	.	ID="RND-6_FAMILY-16261";Tend="1061";Tstart="934";shortTE="F";uid="a718ac02-141e-46f3-9383-ebc5201ebc71"
CABPRJ010000001.1	RepeatMasker	Unknown	3749888	3750441	1744	+	.	ID="RND-5_FAMILY-1296";Tend="1557";Tstart="967";shortTE="F";uid="88d968a2-82c4-480f-801a-ba832ebf35d7"
CABPRJ010000001.1	RepeatMasker	DNA/Ginger-1	5345835	5346070	1216	+	.	ID="RND-1_FAMILY-12";Tend="1491";Tstart="1269";shortTE="F";uid="10837953-1980-4080-89ab-27919f9a151d"
CABPRJ010000001.1	RepeatMasker	Unknown	5420782	5420956	730	+	.	ID="RND-5_FAMILY-2215";Tend="1061";Tstart="900";shortTE="F";uid="10efed27-8e95-4d9f-8977-005ca5ecb440"
CABPRJ010000001.1	RepeatMasker	DNA	3606042	3607293	2756	+	.	ID="RND-6_FAMILY-4995";TEgroup="ctg_1%7CRND-6_FAMILY-4995%7C1";Tend="1669";Tstart="512";shortTE="F";uid="07499a7e-f5fb-4c42-827c-ff96bd3e0375"
CABPRJ010000001.1	RepeatMasker	Retroposon?	305392	305505	568	+	.	ID="RND-5_FAMILY-8932";Tend="1225";Tstart="1116";shortTE="F";uid="aea744a1-a74e-4498-a3fd-b9d4206f2245"
CABPRJ010000001.1	RepeatMasker	Retroposon?	1480824	1481864	6317	+	.	ID="RND-6_FAMILY-2796";Tend="2213";Tstart="1210";shortTE="F";uid="826dcd30-1977-43a6-8840-488c39e86b4f"
CABPRJ010000001.1	RepeatMasker	Unknown	3149699	3149876	722	+	.	ID="RND-6_FAMILY-3224";Tend="1054";Tstart="845";shortTE="F";uid="5e3875a3-5436-45e2-a62e-e496806ae062"
CABPRJ010000001.1	RepeatMasker	DNA/hAT-Tip100	4617392	4617677	1640	+	.	ID="RND-6_FAMILY-8400";Tend="2108";Tstart="1829";shortTE="F";uid="99929890-a5ec-4aa4-92e6-4b19bc30bc4d"
CABPRJ010000001.1	RepeatMasker	DNA/Ginger-1	1649870	1650375	2919	+	.	ID="RND-1_FAMILY-0";Tend="1554";Tstart="1030";shortTE="F";uid="10812f88-1a43-48bb-afc1-28bf69022bca"
CABPRJ010000001.1	RepeatMasker	DNA/Ginger-1	384566	384934	1504	+	.	ID="RND-6_FAMILY-406";Tend="1115";Tstart="677";shortTE="F";uid="f7cdcc5e-b6d2-402e-ae53-796d56f83c82"
CABPRJ010000001.1	RepeatMasker	DNA/Kolobok-E	4675590	4676027	2451	+	.	ID="RND-6_FAMILY-13202";Tend="1406";Tstart="944";shortTE="F";uid="ce711bda-b25c-4391-957e-0b7aebb1aacb"
CABPRJ010000001.1	RepeatMasker	Retroposon?	3557425	3557682	1024	+	.	ID="RND-5_FAMILY-4854";Tend="2873";Tstart="2625";shortTE="F";uid="4d31069a-f901-4ea1-80fe-29611eac5615"
CABPRJ010000001.1	RepeatMasker	Retroposon?	1792519	1793180	800	+	.	ID="RND-1_FAMILY-3";Tend="1410";Tstart="746";shortTE="F";uid="c8426eb7-55b0-4a43-a6c7-a04ae0096543"
CABPRJ010000001.1	RepeatMasker	Retroposon?	5344380	5344962	1890	+	.	ID="RND-5_FAMILY-3149";Tend="1444";Tstart="878";shortTE="F";uid="a64b5a99-5b71-4075-8fdd-13ff836e939a"
CABPRJ010000001.1	RepeatMasker	DNA/hAT	3433794	3434134	1649	+	.	ID="RND-4_FAMILY-312";Tend="1483";Tstart="1123";shortTE="F";uid="15437834-9b3c-4cf6-951e-eefd28f04a97"
CABPRJ010000001.1	RepeatMasker	DNA	5924207	5924319	448	+	.	ID="RND-6_FAMILY-7932";Tend="1618";Tstart="1513";shortTE="F";uid="7982fa82-f1e5-4f5d-830d-093714c3275e"
CABPRJ010000001.1	RepeatMasker	Unknown	1814837	1815125	436	+	.	ID="RND-4_FAMILY-1082";Tend="1230";Tstart="957";shortTE="F";uid="b3319a48-679d-4107-a8df-4330177c7e47"
CABPRJ010000001.1	RepeatMasker	DNA/Ginger-1	478319	478512	532	+	.	ID="RND-5_FAMILY-95";Tend="1329";Tstart="1135";shortTE="F";uid="7240d1c7-ee09-4a7d-93b2-96fcca0cee2c"
CABPRJ010000001.1	RepeatMasker	Unknown	6531201	6532044	3660	+	.	ID="RND-5_FAMILY-438";Tend="1764";Tstart="892";shortTE="F";uid="8102c72a-1679-4222-8619-4faab4815bd0"
CABPRJ010000001.1	RepeatMasker	DNA/Ginger-1	6063409	6063535	433	+	.	ID="RND-1_FAMILY-7";Tend="963";Tstart="841";shortTE="F";uid="1595efc5-2c60-4e60-9b23-4e919bfe7952"
CABPRJ010000001.1	RepeatMasker	Retroposon?	5023975	5024348	534	+	.	ID="RND-6_FAMILY-3029";Tend="1032";Tstart="689";shortTE="F";uid="27030cd2-3ddd-4fa2-94ba-c0310c2078b9"
CABPRJ010000001.1	RepeatMasker	Unknown	2498443	2498613	867	+	.	ID="RND-5_FAMILY-6081";Tend="1529";Tstart="1345";shortTE="F";uid="e7125956-2b6b-4398-8342-502d8cc94d25"
CABPRJ010000001.1	RepeatMasker	DNA/Ginger-1	2151164	2151539	840	+	.	ID="RND-1_FAMILY-0";Tend="1887";Tstart="1507";shortTE="F";uid="a21c868f-a99f-4fe3-8dff-d5e0b8bc027e"
CABPRJ010000001.1	RepeatMasker	DNA/Ginger-1	1054224	1054356	657	+	.	ID="RND-6_FAMILY-4437";Tend="1284";Tstart="1152";shortTE="F";uid="cbf30194-1663-461f-81c7-e7b34fabc5fe"
CABPRJ010000001.1	RepeatMasker	DNA/hAT-hAT19	6167529	6167763	860	+	.	ID="RND-5_FAMILY-4782";Tend="1388";Tstart="1135";shortTE="F";uid="1afa1c30-32c1-4407-8257-19890861cd5f"
CABPRJ010000001.1	RepeatMasker	DNA/Ginger-1	5316169	5316555	694	+	.	ID="RND-5_FAMILY-95";Tend="1616";Tstart="1168";shortTE="F";uid="3d550b97-2424-4345-b6d6-b6c978b658a2"
CABPRJ010000001.1	RepeatMasker	DNA/Ginger-1	4460348	4460522	533	+	.	ID="RND-5_FAMILY-95";Tend="1711";Tstart="1537";shortTE="F";uid="5e8c68e8-bb4d-4563-8fe3-d73afc56de92"
CABPRJ010000001.1	RepeatMasker	DNA/Ginger-1	5422561	5423285	4745	+	.	ID="RND-6_FAMILY-263";Tend="1737";Tstart="981";shortTE="F";uid="5cbcf26f-d2dc-46ec-bbf1-c99e70ecea8f"
CABPRJ010000001.1	RepeatMasker	DNA/hAT-hAT19	2439916	2440369	2664	+	.	ID="RND-6_FAMILY-16412";Tend="1511";Tstart="1049";shortTE="F";uid="4ec64dcd-0499-4400-84b9-5344e5768637"
CABPRJ010000001.1	RepeatMasker	DNA/Ginger-1	1949000	1949218	448	+	.	ID="RND-2_FAMILY-26";TEgroup="ctg_1%7CRND-2_FAMILY-26%7C1";Tend="1631";Tstart="1406";shortTE="T";uid="badb6ff0-67d6-47ba-879a-a8c68cd18e5c"
CABPRJ010000001.1	RepeatMasker	RC/Helitron	4892017	4892265	1228	+	.	ID="RND-6_FAMILY-608";Tend="1883";Tstart="1627";shortTE="F";uid="206658c0-1ba6-450e-af5f-e5a8abfdd8f1"
CABPRJ010000001.1	RepeatMasker	DNA/hAT-Charlie	1994941	1995069	405	+	.	ID="RND-6_FAMILY-3921";Tend="1193";Tstart="1077";shortTE="F";uid="0985786d-d74f-43d5-8bb1-fa75066e2039"
CABPRJ010000001.1	RepeatMasker	DNA/hAT-Tip100	5290137	5290386	1357	+	.	ID="RND-6_FAMILY-7682";Tend="1413";Tstart="1165";shortTE="F";uid="a8e042b7-4a04-48f0-9ade-781cfaea4ff4"
CABPRJ010000001.1	RepeatMasker	DNA/Ginger-1	4745233	4745425	428	+	.	ID="RND-5_FAMILY-95";Tend="1196";Tstart="1007";shortTE="F";uid="133bb83f-8d01-4591-b336-b7228e393aa6"
CABPRJ010000001.1	RepeatMasker	DNA/Kolobok-E	1218767	1218967	587	+	.	ID="RND-6_FAMILY-19003";Tend="983";Tstart="798";shortTE="F";uid="f0ad5eba-5407-462f-ac3e-1dc9ae740b17"
CABPRJ010000001.1	RepeatMasker	DNA/Kolobok-E	901004	901305	1560	+	.	ID="RND-1_FAMILY-28";Tend="1534";Tstart="1212";shortTE="F";uid="77ba7cfc-c102-41e3-83bf-317f3e1ff1ba"
CABPRJ010000001.1	RepeatMasker	Retroposon?	4054050	4054224	638	+	.	ID="RND-4_FAMILY-241";Tend="1797";Tstart="1610";shortTE="F";uid="8b6834ad-3c48-448c-a5bc-e50669361469"
CABPRJ010000001.1	RepeatMasker	DNA/Ginger-1	3753688	3753817	708	+	.	ID="RND-6_FAMILY-4437";Tend="1281";Tstart="1135";shortTE="F";uid="62274644-7fff-4736-9ee8-28c1b4becbe9"
CABPRJ010000001.1	RepeatMasker	DNA/Ginger-1	55383	56212	3775	+	.	ID="rnd-2_family-26";Tend="1929";Tstart="1100";shortTE="F";uid="36970ebc-e889-401e-90ae-ffed6ac08d7f"
CABPRJ010000001.1	RepeatMasker	DNA/Kolobok-E	1989602	1989906	1952	+	.	ID="RND-1_FAMILY-28";Tend="1255";Tstart="949";shortTE="F";uid="104a802a-3c33-4c2b-b9cf-f81f780b66db"
CABPRJ010000001.1	RepeatMasker	DNA/hAT-Charlie	1158271	1158424	613	+	.	ID="RND-5_FAMILY-7252";Tend="1399";Tstart="1251";shortTE="F";uid="8939a377-91b5-4f2b-8f42-2a1088e7060b"
CABPRJ010000001.1	RepeatMasker	DNA/MULE-MuDR	4186799	4187252	1086	+	.	ID="RND-6_FAMILY-17232";Tend="1348";Tstart="872";shortTE="F";uid="a090b3bf-d12d-4a5e-9b4b-62e8c0b28a52"
CABPRJ010000001.1	RepeatMasker	Unknown	2309892	2310136	1138	+	.	ID="RND-5_FAMILY-8688";Tend="1497";Tstart="1238";shortTE="F";uid="12f9b97f-db75-45c7-a79a-295cd33c69d7"
CABPRJ010000001.1	RepeatMasker	Unknown	70905	71279	2072	+	.	ID="RND-2_FAMILY-88";Tend="1315";Tstart="947";shortTE="F";uid="d39033b3-c9c8-4f58-b07a-0b8b90bfc536"
CABPRJ010000001.1	RepeatMasker	DNA/Ginger-1	5763300	5763471	970	+	.	ID="rnd-4_family-145";Tend="1397";Tstart="682";shortTE="F";uid="8b807427-0521-4c90-bf84-dc1caf2b3695"
CABPRJ010000001.1	RepeatMasker	LINE/Penelope	471083	471605	1025	+	.	ID="RND-1_FAMILY-129";TEgroup="ctg_1%7CRND-1_FAMILY-129%7C1";Tend="933";Tstart="650";shortTE="F";uid="855a1466-9390-4d6c-ae58-73141d6fd85b"
CABPRJ010000001.1	RepeatMasker	DNA/Kolobok-E	1443350	1443716	1844	+	.	ID="RND-6_FAMILY-13202";Tend="1404";Tstart="1051";shortTE="F";uid="d4a38033-10e7-4851-8400-82a9e6b07b62"
CABPRJ010000001.1	RepeatMasker	Unknown	3032474	3032887	1858	+	.	ID="RND-6_FAMILY-34291";Tend="1377";Tstart="968";shortTE="F";uid="d3b59a40-1938-49ee-887c-80506c13c12d"
CABPRJ010000001.1	RepeatMasker	Unknown	1238611	1238716	576	+	.	ID="RND-6_FAMILY-24291";Tend="219";Tstart="115";shortTE="F";uid="ec63329a-0022-41ec-b488-3fbfa3b62556"
CABPRJ010000001.1	RepeatMasker	Retroposon?	5798916	5799259	409	+	.	ID="RND-6_FAMILY-14413";Tend="1297";Tstart="938";shortTE="F";uid="247c0444-a1ae-45ae-8406-64a422e7ed9b"
CABPRJ010000001.1	RepeatMasker	Retroposon?	2402866	2403490	4002	+	.	ID="RND-1_FAMILY-176";Tend="1366";Tstart="733";shortTE="F";uid="0cb25cce-dea2-4094-86dc-e872e540ee4d"
CABPRJ010000001.1	RepeatMasker	DNA/Kolobok-E	6503984	6504143	534	+	.	ID="RND-5_FAMILY-2381";Tend="1428";Tstart="1259";shortTE="F";uid="899007cb-9ebd-4ecf-bbbd-fd8456d05c87"
CABPRJ010000001.1	RepeatMasker	DNA/Ginger-1	642976	643505	2606	+	.	ID="RND-1_FAMILY-12";Tend="1493";Tstart="914";shortTE="F";uid="6304cca3-4496-44d2-bdaa-5cdc130a0df1"
CABPRJ010000001.1	RepeatMasker	Unknown	4863508	4863915	2372	+	.	ID="RND-6_FAMILY-11785";Tend="1574";Tstart="1172";shortTE="F";uid="4d977aa1-5108-44f7-a8ae-6373b76b60ea"
CABPRJ010000001.1	RepeatMasker	Retroposon?	3488544	3488665	2398	+	.	ID="RND-6_FAMILY-5185";Tend="1888";Tstart="1482";shortTE="F";uid="a8c3d313-430d-4a8b-9162-12291104379f"
CABPRJ010000001.1	RepeatMasker	DNA/Kolobok-E	2019445	2019674	1225	+	.	ID="RND-6_FAMILY-13202";Tend="1412";Tstart="1181";shortTE="F";uid="bcdaf0dd-1625-408c-b3b5-d4a831389f2f"
CABPRJ010000001.1	RepeatMasker	DNA/Ginger-1	6012765	6012907	430	+	.	ID="RND-1_FAMILY-0";Tend="2060";Tstart="1806";shortTE="F";uid="460c0b47-17d0-4ed7-bbd5-b93fb7607080"
CABPRJ010000001.1	RepeatMasker	Retroposon?	4519929	4520083	700	+	.	ID="RND-5_FAMILY-3149";Tend="1284";Tstart="1138";shortTE="F";uid="3a066572-63cb-4148-a979-cc170baa9923"
CABPRJ010000001.1	RepeatMasker	DNA/Kolobok-E	543331	543654	824	+	.	ID="RND-6_FAMILY-82";Tend="1565";Tstart="1194";shortTE="F";uid="effc3189-fbeb-4837-bc17-dcb7a08077c7"
CABPRJ010000001.1	RepeatMasker	Retroposon?	565709	565843	810	+	.	ID="RND-6_FAMILY-13139";Tend="1457";Tstart="1327";shortTE="F";uid="5ce2cc49-2ed5-40b2-8f5c-ad53bb333f0d"
CABPRJ010000001.1	RepeatMasker	Retroposon?	1179572	1179997	1030	+	.	ID="RND-6_FAMILY-14413";Tend="1363";Tstart="895";shortTE="F";uid="12cab7cd-fb89-4b91-ac41-9324a5aa1fe4"
CABPRJ010000001.1	RepeatMasker	DNA/hAT-Ac	4071391	4072890	4964	+	.	ID="RND-6_FAMILY-611";TEgroup="ctg_1%7CRND-6_FAMILY-611%7C1";Tend="1676";Tstart="276";shortTE="F";uid="0c52b25c-2dc2-4111-8261-22f143ec55bf"
CABPRJ010000001.1	RepeatMasker	Unknown	1124042	1124220	616	+	.	ID="RND-5_FAMILY-14444";Tend="1183";Tstart="1002";shortTE="F";uid="80c03eca-6fb8-4ddc-bdf1-f54dcf202f0f"
CABPRJ010000001.1	RepeatMasker	Retroposon?	6526437	6526668	518	+	.	ID="RND-5_FAMILY-7470";Tend="1311";Tstart="1085";shortTE="F";uid="72615804-60ad-44e4-ad4c-f27c1832dc15"
CABPRJ010000001.1	RepeatMasker	DNA/hAT-Tip100	1757106	1757238	422	+	.	ID="RND-1_FAMILY-183";Tend="1670";Tstart="1532";shortTE="F";uid="811c8e74-fca1-4f6d-87fa-d951d64ce0b0"
CABPRJ010000001.1	RepeatMasker	LINE/RTE-BovB	6427542	6427696	473	+	.	ID="RND-1_FAMILY-79";Tend="1783";Tstart="1632";shortTE="F";uid="3ec18a66-5b4e-4ff6-9c81-111fc4425d25"
CABPRJ010000001.1	RepeatMasker	Unknown	2090447	2090686	1138	+	.	ID="RND-6_FAMILY-11785";Tend="1609";Tstart="1367";shortTE="F";uid="aa288959-92d3-4b27-8ebd-1e007d9c328c"
CABPRJ010000001.1	RepeatMasker	DNA/hAT	5055855	5055969	720	+	.	ID="RND-6_FAMILY-2017";Tend="1102";Tstart="994";shortTE="F";uid="cffe01ef-8178-4d91-872b-b4e31f845c2d"
CABPRJ010000001.1	RepeatMasker	Unknown	3945970	3946449	1065	+	.	ID="RND-6_FAMILY-25481";Tend="1317";Tstart="760";shortTE="F";uid="08dcc22c-b0f7-4ed7-a7dc-928a2060eb08"
CABPRJ010000001.1	RepeatMasker	Unknown	2207748	2207855	467	+	.	ID="RND-1_FAMILY-135";Tend="1289";Tstart="1187";shortTE="F";uid="2a042fd8-bab6-4508-9029-d6306742fa0e"
CABPRJ010000001.1	RepeatMasker	Retroposon?	5937424	5937648	591	+	.	ID="RND-1_FAMILY-1";Tend="1191";Tstart="946";shortTE="F";uid="4cf0f015-300d-4b3a-ba10-28522ff53222"
CABPRJ010000001.1	RepeatMasker	Retroposon?	817798	817918	760	+	.	ID="RND-6_FAMILY-13139";Tend="1421";Tstart="1303";shortTE="F";uid="cd7036f8-6b76-4a31-86d9-e950796449ce"
CABPRJ010000001.1	RepeatMasker	Retroposon?	6408068	6408501	1898	+	.	ID="RND-4_FAMILY-550";Tend="1629";Tstart="1190";shortTE="F";uid="46088040-4724-4c31-9935-e8a56ff3ccd6"
CABPRJ010000001.1	RepeatMasker	DNA/Ginger-1	2519160	2519864	4244	+	.	ID="RND-6_FAMILY-263";Tend="1736";Tstart="979";shortTE="F";uid="954b2389-7e5f-42d2-b71e-431ab0c74987"
CABPRJ010000001.1	RepeatMasker	DNA/Ginger-1	1271074	1271529	543	+	.	ID="RND-5_FAMILY-95";Tend="1416";Tstart="958";shortTE="F";uid="987fc1dd-2cad-489b-9f14-cdfbe9e49509"
CABPRJ010000001.1	RepeatMasker	LINE/Penelope	2161028	2161299	1523	+	.	ID="RND-3_FAMILY-217";Tend="2541";Tstart="2275";shortTE="F";uid="6a369f3a-0a33-41c1-9372-2dc51590da06"
CABPRJ010000001.1	RepeatMasker	DNA/Ginger-1	1247839	1248173	1044	+	.	ID="rnd-4_family-311";Tend="1195";Tstart="826";shortTE="F";uid="42ab8ab9-f417-4fdc-9f27-207d22dbadf6"
CABPRJ010000001.1	RepeatMasker	Retroposon?	3885266	3885911	3546	+	.	ID="RND-1_FAMILY-22";Tend="1686";Tstart="1004";shortTE="F";uid="1e7fdda1-d7fb-4ac0-8043-623a857412dd"
CABPRJ010000001.1	RepeatMasker	Unknown	595712	596139	1107	+	.	ID="RND-1_FAMILY-135";Tend="1296";Tstart="914";shortTE="F";uid="9936417d-bb06-4e6c-8f74-cf4d510b5999"
CABPRJ010000001.1	RepeatMasker	Unknown	5289604	5290088	685	+	.	ID="RND-6_FAMILY-3236";TEgroup="ctg_1%7CRND-6_FAMILY-3236%7C3";Tend="1562";Tstart="895";shortTE="F";uid="1526e3c5-2c94-4ed7-9c96-73ba7a6fe1bf"
CABPRJ010000001.1	RepeatMasker	DNA/Ginger-1	862950	863503	3539	+	.	ID="RND-1_FAMILY-12";Tend="1492";Tstart="926";shortTE="F";uid="f7978ba0-eea5-4fc8-9f19-fe94b7e1971e"
CABPRJ010000001.1	RepeatMasker	Unknown	5314468	5314682	1144	+	.	ID="RND-5_FAMILY-14142";Tend="1353";Tstart="1147";shortTE="F";uid="fcc7b839-b8b4-4f19-8ec1-b96f6b288882"
CABPRJ010000001.1	RepeatMasker	DNA/hAT-hATm	6823616	6823787	400	+	.	ID="RND-6_FAMILY-12325";Tend="1603";Tstart="1414";shortTE="F";uid="5ee5bac2-1818-4ec2-a3d6-66abb3cafa39"
CABPRJ010000001.1	RepeatMasker	DNA/Ginger-1	1425265	1425473	599	+	.	ID="RND-4_FAMILY-465";TEgroup="ctg_1%7CRND-4_FAMILY-465%7C1";Tend="1549";Tstart="944";shortTE="F";uid="2fd0a38d-ef2a-40d4-816b-57258b02ca67"
CABPRJ010000001.1	RepeatMasker	DNA/Ginger-1	5422267	5422412	424	+	.	ID="RND-4_FAMILY-237";Tend="1712";Tstart="1564";shortTE="F";uid="2a0f4e31-6da7-4685-b708-cdb701554fc8"
CABPRJ010000001.1	RepeatMasker	Unknown	392405	392523	409	+	.	ID="RND-1_FAMILY-146";Tend="1025";Tstart="917";shortTE="F";uid="d9e2b359-d493-4714-ae6f-a39c2e0b4f7a"
CABPRJ010000001.1	RepeatMasker	Unknown	4095064	4095242	494	+	.	ID="RND-6_FAMILY-9778";Tend="828";Tstart="631";shortTE="F";uid="7d12e758-3ccb-4148-a43e-8366c4942c6c"
CABPRJ010000001.1	RepeatMasker	DNA/hAT-Tip100	6674880	6675070	877	+	.	ID="RND-5_FAMILY-3616";Tend="1522";Tstart="1358";shortTE="F";uid="20f7f4be-9625-4e8b-a1a2-8fecdef563a6"
CABPRJ010000001.1	RepeatMasker	DNA/Ginger-1	4097048	4097306	529	+	.	ID="RND-2_FAMILY-26";Tend="1927";Tstart="1677";shortTE="F";uid="808f1484-6d00-4e30-86f7-34219ef9611f"
CABPRJ010000001.1	RepeatMasker	Unknown	4849137	4849259	515	+	.	ID="RND-6_FAMILY-3580";Tend="1015";Tstart="896";shortTE="F";uid="f2c39b1f-279c-49f6-a41b-eab79d9be070"
CABPRJ010000001.1	RepeatMasker	Retroposon?	2295420	2295658	1235	+	.	ID="RND-6_FAMILY-13139";Tend="1431";Tstart="1202";shortTE="F";uid="721b2198-0f7d-4922-a316-89b95acf4155"
CABPRJ010000001.1	RepeatMasker	Retroposon?	6158647	6158820	729	+	.	ID="RND-4_FAMILY-241";Tend="1788";Tstart="1610";shortTE="F";uid="243a3664-2ce2-4207-8f58-d1f765b418f6"
CABPRJ010000001.1	RepeatMasker	Unknown	6169098	6169263	410	+	.	ID="RND-6_FAMILY-156";Tend="1073";Tstart="915";shortTE="F";uid="b1b7aa97-bff1-45e0-b250-5fc20fd76f9d"
CABPRJ010000001.1	RepeatMasker	DNA/P	1491247	1491410	864	+	.	ID="RND-6_FAMILY-11376";Tend="1086";Tstart="918";shortTE="F";uid="13c5171e-4e1c-4a21-9fb9-a066a1676eec"
CABPRJ010000001.1	RepeatMasker	DNA/Ginger-1	6198574	6199099	648	+	.	ID="RND-5_FAMILY-95";Tend="1520";Tstart="967";shortTE="F";uid="81d90733-4d15-44bb-8016-aac739213af6"
CABPRJ010000001.1	RepeatMasker	DNA/Ginger-1	6747838	6748565	2980	+	.	ID="RND-5_FAMILY-95";Tend="1704";Tstart="925";shortTE="F";uid="cbd668ac-ea1d-4bf3-8a8e-700b74edd8da"
CABPRJ010000001.1	RepeatMasker	Retroposon?	357563	358062	2516	+	.	ID="RND-5_FAMILY-3149";Tend="1444";Tstart="967";shortTE="F";uid="3e92b8a4-5c15-4598-bfc1-1cf6743ff17b"
CABPRJ010000001.1	RepeatMasker	Unknown	2402099	2402679	754	+	.	ID="RND-5_FAMILY-2094";TEgroup="ctg_1%7CRND-5_FAMILY-2094%7C1";Tend="1916";Tstart="1190";shortTE="F";uid="fd72fbc5-ffc4-449d-8b5e-e9924f50c286"
CABPRJ010000001.1	RepeatMasker	Unknown	2118586	2119087	2566	+	.	ID="RND-5_FAMILY-2002";Tend="1532";Tstart="1016";shortTE="F";uid="d3365264-164b-46d2-abf0-8e62fea3f663"
CABPRJ010000001.1	RepeatMasker	RC/Helitron	5844513	5844793	451	+	.	ID="RND-5_FAMILY-5861";Tend="1153";Tstart="851";shortTE="F";uid="d2243c1f-ce11-45cf-8359-85f2bd5f740b"
CABPRJ010000001.1	RepeatMasker	Unknown	2020501	2020657	681	+	.	ID="RND-6_FAMILY-5446";Tend="1431";Tstart="1276";shortTE="F";uid="2aa758dc-fce3-44a9-974b-6cfe2982103b"
CABPRJ010000001.1	RepeatMasker	DNA/Ginger-1	5155869	5156052	640	+	.	ID="RND-1_FAMILY-12";Tend="1519";Tstart="1339";shortTE="F";uid="85873dc6-e02e-4ccd-9ec9-b9b2b8838310"
CABPRJ010000001.1	RepeatMasker	Unknown	766554	766699	788	+	.	ID="RND-6_FAMILY-3575";Tend="1453";Tstart="1295";shortTE="F";uid="25817caa-96f0-4e1e-b63b-67871b7bd2a6"
CABPRJ010000001.1	RepeatMasker	Retroposon?	242758	243016	739	+	.	ID="RND-5_FAMILY-3149";Tend="1454";Tstart="1162";shortTE="F";uid="59d6f9cd-5fd1-4b80-8678-0769f0df0462"
CABPRJ010000001.1	RepeatMasker	DNA/hAT-hATm	1737790	1737985	422	+	.	ID="RND-6_FAMILY-20625";Tend="1410";Tstart="1211";shortTE="F";uid="8f3d9275-3319-49bf-8a41-398577870cc4"
CABPRJ010000001.1	RepeatMasker	RC/Helitron	632631	633419	1093	+	.	ID="RND-6_FAMILY-39887";TEgroup="ctg_1%7CRND-6_FAMILY-39887%7C1";Tend="1597";Tstart="684";shortTE="F";uid="822a118a-40b7-4a87-8ec7-7cddae6ed851"
CABPRJ010000001.1	RepeatMasker	Unknown	694222	694678	2108	+	.	ID="RND-5_FAMILY-2002";Tend="1406";Tstart="866";shortTE="F";uid="3be5e695-0a5b-4c57-afef-6babbcbbb660"
CABPRJ010000001.1	RepeatMasker	Unknown	2043357	2043580	1421	+	.	ID="RND-6_FAMILY-7222";Tend="1428";Tstart="1205";shortTE="F";uid="3141d51f-e5a6-46c3-ad74-0c6a7e6e43dc"
CABPRJ010000001.1	RepeatMasker	Retroposon?	4053298	4053799	2094	+	.	ID="RND-1_FAMILY-3";Tend="1376";Tstart="822";shortTE="F";uid="5c52793b-eede-40ee-8f2e-06af673d39b3"
CABPRJ010000001.1	RepeatMasker	Retroposon?	5769625	5769812	488	+	.	ID="RND-4_FAMILY-241";Tend="1801";Tstart="1638";shortTE="F";uid="2686993c-6afd-4080-a026-ecbf4786cf60"
CABPRJ010000001.1	RepeatMasker	DNA/hAT-Tip100	104753	105064	575	+	.	ID="RND-4_FAMILY-762";TEgroup="ctg_1%7CRND-4_FAMILY-762%7C1";Tend="1952";Tstart="1166";shortTE="F";uid="64aa2c1e-d1bc-40f0-a425-5310770d0bab"
CABPRJ010000001.1	RepeatMasker	Unknown	3473025	3473353	665	+	.	ID="RND-4_FAMILY-4132";Tend="1238";Tstart="937";shortTE="F";uid="7bbe0d69-cdaf-4b24-9f9b-81c64f5bfdd2"
CABPRJ010000001.1	RepeatMasker	Retroposon?	6152772	6153181	1854	+	.	ID="RND-5_FAMILY-3149";Tend="1393";Tstart="976";shortTE="F";uid="842b907d-22f3-4284-975b-1aceae514284"
CABPRJ010000001.1	RepeatMasker	Unknown	3244137	3244357	588	+	.	ID="RND-4_FAMILY-3775";Tend="1158";Tstart="915";shortTE="F";uid="6b4df3b5-378d-4a74-8aa2-8c5e4efaf9c0"
CABPRJ010000001.1	RepeatMasker	Unknown	5800244	5800526	657	+	.	ID="RND-6_FAMILY-23275";Tend="1265";Tstart="970";shortTE="F";uid="df735e53-2d1b-4035-b252-bfec479d4cf9"
CABPRJ010000001.1	RepeatMasker	LINE/RTE-BovB	1065759	1065883	441	+	.	ID="RND-1_FAMILY-79";Tend="1781";Tstart="1662";shortTE="F";uid="5b0899e1-082a-4b3f-a974-ac6c2cfdc830"
CABPRJ010000001.1	RepeatMasker	Retroposon?	2822293	2822532	1298	+	.	ID="RND-5_FAMILY-3149";Tend="1444";Tstart="1205";shortTE="F";uid="6aac32e3-be8b-43ae-a26c-6b5409a59f5b"
CABPRJ010000001.1	RepeatMasker	DNA	5922412	5923099	641	+	.	ID="RND-4_FAMILY-3450";TEgroup="ctg_1%7CRND-4_FAMILY-3450%7C3";Tend="1641";Tstart="714";shortTE="F";uid="e741aab3-870a-47da-8f49-af6e62b3fc0b"
CABPRJ010000001.1	RepeatMasker	DNA/Ginger-1	1014282	1014530	482	+	.	ID="RND-4_FAMILY-465";Tend="1715";Tstart="1467";shortTE="F";uid="26ca5692-c2cf-492f-88fd-af702d17aeaa"
CABPRJ010000001.1	RepeatMasker	Unknown	4863281	4863394	732	+	.	ID="RND-6_FAMILY-31231";Tend="1033";Tstart="920";shortTE="F";uid="78ec1c2d-1d81-46ec-b688-67113de19bb2"
CABPRJ010000001.1	RepeatMasker	Retroposon?	5508356	5508531	502	+	.	ID="RND-4_FAMILY-241";Tend="1825";Tstart="1651";shortTE="F";uid="f3359bb2-119e-4b7a-b9fc-739274be0665"
CABPRJ010000001.1	RepeatMasker	DNA/hAT-hAT19	4895486	4895880	1000	+	.	ID="RND-5_FAMILY-4782";Tend="1630";Tstart="1197";shortTE="F";uid="8b202a2e-e4eb-4b17-993e-aaadc413e94c"
CABPRJ010000001.1	RepeatMasker	LTR/Gypsy	2248174	2248369	412	+	.	ID="GYPSY68-I_AG";Tend="2223";Tstart="2040";shortTE="F";uid="c8ee8aaf-da5e-4f61-a565-6867d0e3fcaf"
CABPRJ010000001.1	RepeatMasker	Unknown	3196966	3197577	3973	+	.	ID="RND-5_FAMILY-1711";Tend="1513";Tstart="884";shortTE="F";uid="a423f5da-323f-4ea4-88f8-ba5ba0eaba95"
CABPRJ010000001.1	RepeatMasker	Unknown	2586406	2586512	625	+	.	ID="RND-6_FAMILY-1762";Tend="1320";Tstart="1214";shortTE="F";uid="7f9d8c10-d520-4735-8ff2-ae116026bb12"
CABPRJ010000001.1	RepeatMasker	LINE/L2	2944327	2944548	1130	+	.	ID="RND-6_FAMILY-36446";Tend="908";Tstart="683";shortTE="F";uid="1bf49b71-85d0-4e6f-a019-fd64dfc329a7"
CABPRJ010000001.1	RepeatMasker	Retroposon?	3448655	3448852	552	+	.	ID="RND-4_FAMILY-241";Tend="1779";Tstart="1603";shortTE="F";uid="59c3706c-6ccd-48d7-a392-e0ef5f3eaa5b"
CABPRJ010000001.1	RepeatMasker	Unknown	581541	581739	483	+	.	ID="RND-6_FAMILY-23275";Tend="1171";Tstart="968";shortTE="F";uid="ffcc6736-a042-4f42-837c-6fbc5a6a289f"
CABPRJ010000001.1	RepeatMasker	DNA/TcMar-Tc1	2028424	2028605	848	+	.	ID="RND-6_FAMILY-34522";Tend="1048";Tstart="881";shortTE="F";uid="99a49441-7c4f-49f7-bf43-ab7bc1f3f164"
CABPRJ010000001.1	RepeatMasker	Retroposon?	6500078	6500671	2638	+	.	ID="RND-4_FAMILY-241";Tend="1794";Tstart="1201";shortTE="F";uid="8b703163-5a32-4a49-937f-aa9b7bf2bef9"
CABPRJ010000001.1	RepeatMasker	DNA/Kolobok-E	4913954	4914221	855	+	.	ID="RND-5_FAMILY-2381";Tend="1907";Tstart="1643";shortTE="F";uid="7624c0eb-570d-4fec-81ad-3260ad76ff08"
CABPRJ010000001.1	RepeatMasker	DNA/Ginger-1	31194	31549	471	+	.	ID="RND-5_FAMILY-95";Tend="1602";Tstart="1194";shortTE="F";uid="5d89402c-415e-4b39-83b9-e37c2e343bd1"
CABPRJ010000001.1	RepeatMasker	Retroposon?	674237	674338	441	+	.	ID="RND-5_FAMILY-4854";Tend="300";Tstart="204";shortTE="F";uid="bf6730d4-665b-430c-9aa0-e467f1efe088"
CABPRJ010000001.1	RepeatMasker	DNA/Kolobok-E	150910	151669	1529	+	.	ID="RND-6_FAMILY-82";Tend="1138";Tstart="358";shortTE="F";uid="17aa8d0d-71a9-4539-af2f-de6ee64273ad"
CABPRJ010000001.1	RepeatMasker	DNA	5083809	5084134	1151	+	.	ID="RND-6_FAMILY-15871";Tend="1234";Tstart="893";shortTE="F";uid="9a00fb45-99a6-4d33-93fc-f0cacea1d4c4"
CABPRJ010000001.1	RepeatMasker	Retroposon?	6884306	6884422	614	+	.	ID="RND-5_FAMILY-4854";Tend="328";Tstart="209";shortTE="F";uid="a32d4678-aa0b-434d-b044-84e503f1b1d6"
CABPRJ010000001.1	RepeatMasker	DNA/hAT-Tip100	6819398	6819753	441	+	.	ID="rnd-6_family-8457";Tend="1436";Tstart="1133";shortTE="F";uid="1643a9c9-25d9-4cd9-9eb3-8ee900edc24f"
CABPRJ010000001.1	RepeatMasker	DNA/hAT-Tip100	651979	652257	488	+	.	ID="RND-1_FAMILY-183";Tend="1412";Tstart="1126";shortTE="F";uid="51bf7801-4ffb-4412-9f4b-a2514529fb02"
CABPRJ010000001.1	RepeatMasker	Retroposon?	4822494	4822700	640	+	.	ID="RND-6_FAMILY-13139";Tend="1079";Tstart="871";shortTE="F";uid="525d8a37-2e58-44f7-92d4-c46d02c7e1f8"
CABPRJ010000001.1	RepeatMasker	DNA/Ginger-1	2603963	2604350	1451	+	.	ID="RND-4_FAMILY-145";Tend="1401";Tstart="989";shortTE="F";uid="6c62182c-cfcc-4e88-b642-7d209d0864fd"
CABPRJ010000001.1	RepeatMasker	Retroposon?	5183203	5183338	523	+	.	ID="RND-6_FAMILY-3029";Tend="847";Tstart="704";shortTE="F";uid="6291098e-c4d7-430b-b6c8-97b7a5db2505"
CABPRJ010000001.1	RepeatMasker	DNA	1090132	1090286	729	+	.	ID="DNA2-3_AP";Tend="632";Tstart="484";shortTE="F";uid="b41defa4-3a8a-41e5-a061-7eceb357bd65"
CABPRJ010000001.1	RepeatMasker	Retroposon?	1979431	1979589	1028	+	.	ID="RND-5_FAMILY-4854";Tend="366";Tstart="210";shortTE="F";uid="aa9762b7-dce4-43b6-8f59-1ec220f9688c"
CABPRJ010000001.1	RepeatMasker	Retroposon?	238928	239625	660	+	.	ID="RND-4_FAMILY-241";TEgroup="ctg_1%7CRND-4_FAMILY-241%7C1";Tend="1825";Tstart="901";shortTE="F";uid="693ce0d1-df0d-4301-8841-01b8786b443d"
CABPRJ010000001.1	RepeatMasker	DNA/Kolobok-T2	482539	482731	501	+	.	ID="REP-4_PBA";Tend="654";Tstart="494";shortTE="F";uid="b4bfd32b-4dc4-4dcb-8d4c-4f8548dc0bc9"
CABPRJ010000001.1	RepeatMasker	Retroposon?	2009048	2009400	1609	+	.	ID="RND-5_FAMILY-8932";Tend="1346";Tstart="962";shortTE="F";uid="c905b717-e155-42f5-94e2-5eb4c5bfe817"
CABPRJ010000001.1	RepeatMasker	Retroposon?	6580972	6581137	444	+	.	ID="RND-1_FAMILY-35";TEgroup="ctg_1%7CRND-1_FAMILY-35%7C1";Tend="953";Tstart="714";shortTE="F";uid="5b613b99-a57c-4eac-bf85-8b8be7cffaee"
CABPRJ010000001.1	RepeatMasker	DNA	5712126	5712628	2317	+	.	ID="RND-4_FAMILY-4227";Tend="1452";Tstart="951";shortTE="F";uid="b597e43d-7a95-449a-8fd3-41dd42886387"
CABPRJ010000001.1	RepeatMasker	Unknown	104366	104761	2230	+	.	ID="RND-6_FAMILY-4028";Tend="1152";Tstart="706";shortTE="F";uid="d0abb2a2-6f94-4d56-8190-2128b55a15c8"
CABPRJ010000001.1	RepeatMasker	DNA/CMC-EnSpm	5348178	5348299	446	+	.	ID="RND-5_FAMILY-1114";Tend="1190";Tstart="1071";shortTE="F";uid="38e7da7d-72d7-41c5-bc55-7a1908dd1261"
CABPRJ010000001.1	RepeatMasker	Retroposon?	6887226	6887673	2565	+	.	ID="RND-1_FAMILY-22";Tend="1701";Tstart="1250";shortTE="F";uid="c55ea1e1-7836-4f31-8ad8-4b0b9a7564ea"
CABPRJ010000001.1	RepeatMasker	Retroposon?	3682504	3682730	478	+	.	ID="RND-5_FAMILY-4854";Tend="359";Tstart="118";shortTE="F";uid="0e963d54-3265-4541-ac5d-7ba9b402d43d"
CABPRJ010000001.1	RepeatMasker	DNA	2809185	2809540	891	+	.	ID="ttaa2b_ap";Tend="393";Tstart="74";shortTE="F";uid="303d6255-e7a8-498e-88e9-d37b8b1294fe"
CABPRJ010000001.1	RepeatMasker	Unknown	6117947	6118200	1045	+	.	ID="RND-6_FAMILY-31231";Tend="1600";Tstart="1355";shortTE="F";uid="31cb75ee-5c1d-40ad-ae4c-f4208db3cbc6"
CABPRJ010000001.1	RepeatMasker	LINE/RTE-BovB	2806726	2806986	1053	+	.	ID="RND-1_FAMILY-79";Tend="1741";Tstart="1477";shortTE="F";uid="20a9a48e-807a-4050-b81b-a6713ccd1543"
CABPRJ010000001.1	RepeatMasker	DNA/Ginger-1	5395061	5395601	2926	+	.	ID="RND-1_FAMILY-12";Tend="1480";Tstart="931";shortTE="F";uid="cc8cfc4a-3014-4351-9246-10e89ddac146"
CABPRJ010000001.1	RepeatMasker	DNA/hAT	4837322	4837603	1147	+	.	ID="RND-6_FAMILY-5008";Tend="2126";Tstart="1824";shortTE="F";uid="95edee59-8a4c-4f5d-b38d-584a3bee0a84"
CABPRJ010000001.1	RepeatMasker	Unknown	16442	16669	797	+	.	ID="RND-6_FAMILY-3381";Tend="1230";Tstart="1032";shortTE="F";uid="0a3bf9c2-27a3-4490-bf9b-ebac8a990b8e"
CABPRJ010000001.1	RepeatMasker	DNA	6306430	6306785	1038	+	.	ID="RND-6_FAMILY-14444";Tend="1404";Tstart="1060";shortTE="F";uid="9576e827-5cd6-49e8-8121-6db49aa99bb6"
CABPRJ010000001.1	RepeatMasker	Unknown	757218	757433	948	+	.	ID="RND-3_FAMILY-29";Tend="1368";Tstart="1154";shortTE="F";uid="47355e99-1bf9-458f-afde-c58575279bc2"
CABPRJ010000001.1	RepeatMasker	DNA/MULE-MuDR	5961605	5961742	496	+	.	ID="RND-6_FAMILY-7584";Tend="1539";Tstart="1417";shortTE="F";uid="a9c9d794-4c61-4f1b-8e9f-bd52c5d2bc74"
CABPRJ010000001.1	RepeatMasker	DNA/Ginger-1	5748744	5748972	525	+	.	ID="RND-5_FAMILY-95";Tend="1159";Tstart="922";shortTE="F";uid="a2c0f9c5-5c0d-4670-817b-3ddcce59e087"
CABPRJ010000001.1	RepeatMasker	DNA/Ginger-1	3231329	3231825	1948	+	.	ID="rnd-4_family-311";Tend="1679";Tstart="1304";shortTE="F";uid="27ab57d9-3684-4498-88d9-e8c025eb5ffd"
CABPRJ010000001.1	RepeatMasker	Retroposon?	2831005	2831171	476	+	.	ID="RND-1_FAMILY-35";Tend="1984";Tstart="1754";shortTE="F";uid="0613bc3b-c9cd-457d-bce3-f961be33311c"
CABPRJ010000001.1	RepeatMasker	Retroposon?	2375580	2375835	674	+	.	ID="RND-1_FAMILY-193";Tend="1723";Tstart="1488";shortTE="F";uid="f9445630-0bd5-4aeb-adb8-dd1e72e5ab8c"
CABPRJ010000001.1	RepeatMasker	Retroposon?	6871806	6873040	4692	+	.	ID="RND-6_FAMILY-5185";Tend="2047";Tstart="635";shortTE="F";uid="0b0e7835-9a62-4966-86cd-f90e9154efc8"
CABPRJ010000001.1	RepeatMasker	DNA/Ginger-1	6866039	6866335	406	+	.	ID="RND-5_FAMILY-95";Tend="1205";Tstart="888";shortTE="F";uid="f3666fb7-b621-4218-a936-e96f9a55b8d8"
CABPRJ010000001.1	RepeatMasker	DNA/MULE-MuDR	1858652	1859080	471	+	.	ID="RND-5_FAMILY-6001";Tend="1544";Tstart="1086";shortTE="F";uid="72e65694-614d-4635-8dd6-71900d0cacc8"
CABPRJ010000001.1	RepeatMasker	DNA/Kolobok-E	1228870	1229112	791	+	.	ID="RND-5_FAMILY-2381";Tend="2124";Tstart="1909";shortTE="F";uid="707c8a4d-9c2e-41f2-985f-c961dbab7bd3"
CABPRJ010000001.1	RepeatMasker	DNA/Ginger-1	3705611	3706355	4386	+	.	ID="RND-6_FAMILY-263";Tend="1749";Tstart="978";shortTE="F";uid="6924555b-28df-4077-8935-a0be14839969"
CABPRJ010000001.1	RepeatMasker	DNA	571476	571810	548	+	.	ID="TTAA5_AP";Tend="326";Tstart="1";shortTE="F";uid="cb9c4ff0-afdb-49cc-a268-b92b0bca028b"
CABPRJ010000001.1	RepeatMasker	Retroposon?	4496977	4497123	750	+	.	ID="RND-4_FAMILY-241";Tend="1714";Tstart="1117";shortTE="F";uid="cba32565-443c-41be-84c0-5a0085476b03"
CABPRJ010000001.1	RepeatMasker	Unknown	1027845	1028045	1041	+	.	ID="RND-4_FAMILY-1509";Tend="1265";Tstart="1044";shortTE="F";uid="f5edcb37-bea7-439e-af10-b8803105aa48"
CABPRJ010000001.1	RepeatMasker	DNA/hAT-Tip100	1291756	1292294	1009	+	.	ID="RND-6_FAMILY-13247";Tend="726";Tstart="121";shortTE="F";uid="d962b7c8-c9f4-42a6-a448-27d6d2e6648f"
CABPRJ010000001.1	RepeatMasker	Unknown	6258842	6259480	1821	+	.	ID="RND-2_FAMILY-88";Tend="1626";Tstart="953";shortTE="F";uid="27d8867f-44eb-45f2-be4a-eba58bcf4216"
CABPRJ010000001.1	RepeatMasker	Retroposon?	6520688	6520874	1051	+	.	ID="RND-1_FAMILY-93";Tend="1222";Tstart="1037";shortTE="F";uid="6d3b12af-2872-49ec-8203-5e4e7ff7ab91"
CABPRJ010000001.1	RepeatMasker	Retroposon?	1822986	1823346	1416	+	.	ID="RND-5_FAMILY-8932";Tend="1299";Tstart="912";shortTE="F";uid="d7c102b0-a408-4686-8303-4bdf6b142353"
CABPRJ010000001.1	RepeatMasker	DNA/hAT-Tip100	3860817	3861118	863	+	.	ID="RND-5_FAMILY-4218";Tend="1933";Tstart="1621";shortTE="F";uid="99512922-8db1-4d4e-8db8-a94e5e861e0a"
CABPRJ010000001.1	RepeatMasker	DNA/hAT	6222917	6223398	1492	+	.	ID="DNA8-17_AP";Tend="497";Tstart="28";shortTE="F";uid="5d59fc8b-987f-4b63-acc6-e950ad3200d5"
CABPRJ010000001.1	RepeatMasker	DNA/Ginger-1	262646	262842	886	+	.	ID="rnd-5_family-95";Tend="1334";Tstart="1148";shortTE="F";uid="ae3413dd-fdf7-4f84-bb79-7ef586f96d4b"
CABPRJ010000001.1	RepeatMasker	DNA	2581534	2581706	593	+	.	ID="RND-6_FAMILY-3139";Tend="1600";Tstart="1431";shortTE="F";uid="1601f77b-2e79-4708-8d07-4122ed9e3ffc"
CABPRJ010000001.1	RepeatMasker	DNA/hAT-Ac	3670048	3671206	5417	+	.	ID="RND-6_FAMILY-6162";Tend="1651";Tstart="520";shortTE="F";uid="a3d58d3e-601e-44ee-b290-29a9177a0550"
CABPRJ010000001.1	RepeatMasker	Retroposon?	1012997	1013458	1100	+	.	ID="RND-5_FAMILY-3149";Tend="1411";Tstart="963";shortTE="F";uid="5b908a6d-4bab-4447-9701-7616e9e1a16a"
CABPRJ010000001.1	RepeatMasker	Retroposon?	2955811	2956245	2499	+	.	ID="RND-5_FAMILY-3149";Tend="1453";Tstart="995";shortTE="F";uid="6d7f2b43-737a-490c-853e-520b3c6454f6"
CABPRJ010000001.1	RepeatMasker	Retroposon?	1506376	1506501	463	+	.	ID="RND-4_FAMILY-241";Tend="1745";Tstart="1613";shortTE="F";uid="b6a78a4d-8bc6-4e5a-bf57-5cf77db2ae61"
CABPRJ010000001.1	RepeatMasker	DNA/Ginger-1	1331421	1331645	552	+	.	ID="RND-6_FAMILY-16066";Tend="648";Tstart="434";shortTE="F";uid="82541c5b-3eb5-44f0-a763-6348d165dcc9"
CABPRJ010000001.1	RepeatMasker	Unknown	4145579	4145713	699	+	.	ID="RND-5_FAMILY-671";Tend="1333";Tstart="1205";shortTE="F";uid="541fb28b-d3f6-499d-a27f-c5f057b1fa8c"
CABPRJ010000001.1	RepeatMasker	LINE/R1	6589090	6589489	2190	+	.	ID="RND-5_FAMILY-732";Tend="1379";Tstart="980";shortTE="F";uid="5031d928-08e0-4c3f-8632-f77bc2e98223"
CABPRJ010000001.1	RepeatMasker	Unknown	691981	692929	1822	+	.	ID="RND-6_FAMILY-3818";Tend="1483";Tstart="567";shortTE="F";uid="23efb0db-d5b2-4976-bbf3-09abd4e7fec2"
CABPRJ010000001.1	RepeatMasker	DNA/Kolobok-E	2857889	2858372	2363	+	.	ID="RND-6_FAMILY-13202";Tend="1403";Tstart="946";shortTE="F";uid="5a12e0b3-e827-4bf6-8f83-61215e43fbac"
CABPRJ010000001.1	RepeatMasker	DNA/Kolobok-E	61994	62210	1188	+	.	ID="RND-5_FAMILY-2381";Tend="2185";Tstart="1538";shortTE="F";uid="b236430b-81a7-4074-9a53-770c1ae8c604"
CABPRJ010000001.1	RepeatMasker	DNA/Kolobok-E	5966385	5966868	2341	+	.	ID="rnd-5_family-3481";Tend="1425";Tstart="919";shortTE="F";uid="8d6db34f-ec15-4977-921e-ffbed537b4d3"
CABPRJ010000001.1	RepeatMasker	Unknown	1623293	1624038	3101	+	.	ID="RND-5_FAMILY-1763";Tend="1548";Tstart="798";shortTE="F";uid="eba9955d-15ee-4a26-a498-cf3475b06e54"
CABPRJ010000001.1	RepeatMasker	DNA/Kolobok-E	6891611	6892046	2378	+	.	ID="RND-6_FAMILY-13202";Tend="1405";Tstart="951";shortTE="F";uid="7b579c24-26f5-4b0c-8e32-411b671f1cc2"
CABPRJ010000001.1	RepeatMasker	DNA/Ginger-1	6394762	6395168	1561	+	.	ID="RND-1_FAMILY-12";Tend="1381";Tstart="975";shortTE="F";uid="79c7002a-7fda-43be-a9e2-8cb62a2081a0"
CABPRJ010000001.1	RepeatMasker	Retroposon?	239997	241266	545	+	.	ID="RND-4_FAMILY-241";TEgroup="ctg_1%7CRND-4_FAMILY-241%7C2";Tend="1772";Tstart="674";shortTE="F";uid="367a6268-1f52-49cd-b84c-a53147d63733"
CABPRJ010000001.1	RepeatMasker	DNA/Ginger-1	560294	560542	1071	+	.	ID="RND-4_FAMILY-311";Tend="1699";Tstart="1452";shortTE="F";uid="e545865b-e829-47cb-9685-238d7af6e3d8"
CABPRJ010000001.1	RepeatMasker	DNA/Ginger-1	1899685	1900115	400	+	.	ID="RND-6_FAMILY-4094";Tend="1090";Tstart="652";shortTE="F";uid="eba9dca9-c61e-42e7-b500-662243a992e4"
CABPRJ010000001.1	RepeatMasker	Retroposon?	1603328	1603926	2696	+	.	ID="RND-1_FAMILY-22";Tend="1631";Tstart="1003";shortTE="F";uid="1ea32bfc-f3fb-4165-99cf-c28b211dff80"
CABPRJ010000001.1	RepeatMasker	DNA/Ginger-1	6512549	6512660	480	+	.	ID="RND-4_FAMILY-145";Tend="1098";Tstart="987";shortTE="F";uid="c21bdf1f-5bd5-4d3d-9d8e-311204ac56c7"
CABPRJ010000001.1	RepeatMasker	DNA/Ginger-1	5931838	5932151	789	+	.	ID="RND-4_FAMILY-311";Tend="1238";Tstart="928";shortTE="F";uid="bb31e462-db17-455c-8904-e3f9df82d287"
CABPRJ010000001.1	RepeatMasker	DNA/TcMar-Pogo	4201663	4201877	1192	+	.	ID="RND-6_FAMILY-9403";Tend="1211";Tstart="995";shortTE="F";uid="51364258-816b-4a9f-a56c-49ad81d1107b"
CABPRJ010000001.1	RepeatMasker	DNA/TcMar-Mariner	6887678	6888613	7112	+	.	ID="RND-1_FAMILY-201";Tend="1915";Tstart="923";shortTE="F";uid="03aae266-72cf-4443-a030-ef4142b25f49"
CABPRJ010000001.1	RepeatMasker	Unknown	5510741	5511329	436	+	.	ID="RND-6_FAMILY-2675";TEgroup="ctg_1%7CRND-6_FAMILY-2675%7C1";Tend="1434";Tstart="723";shortTE="T";uid="c99178a1-e8e7-4243-bae6-31e4de84b775"
CABPRJ010000001.1	RepeatMasker	Retroposon?	5116375	5116633	1224	+	.	ID="RND-5_FAMILY-4854";Tend="2873";Tstart="2622";shortTE="F";uid="d8bad89f-ac89-4e98-80f1-3bf564f74edb"
CABPRJ010000001.1	RepeatMasker	Unknown	5639763	5640072	904	+	.	ID="RND-5_FAMILY-5951";Tend="1588";Tstart="1266";shortTE="F";uid="ff27e2b0-61db-4dc0-944d-6ddff28ef6e7"
CABPRJ010000001.1	RepeatMasker	Retroposon?	1964189	1964819	2703	+	.	ID="RND-6_FAMILY-5185";Tend="1274";Tstart="642";shortTE="F";uid="85629ac6-02d2-4843-be9c-4d66d1d62b0c"
CABPRJ010000001.1	RepeatMasker	DNA/hAT-hAT19	6603417	6603768	947	+	.	ID="HAT-N7_AP";Tend="351";Tstart="18";shortTE="F";uid="32232e42-6a68-4e2d-8774-8af62bc8309b"
CABPRJ010000001.1	RepeatMasker	DNA/Ginger-1	5074702	5075022	622	+	.	ID="RND-6_FAMILY-35072";Tend="1330";Tstart="990";shortTE="F";uid="21c4fb00-3b2c-404e-be30-ddc10cbcb282"
CABPRJ010000001.1	RepeatMasker	RC/Helitron	4449759	4451026	3683	+	.	ID="RND-6_FAMILY-9356";Tend="1979";Tstart="760";shortTE="F";uid="bc8cee2d-82dd-4452-9ed3-413d592e2d0f"
CABPRJ010000001.1	RepeatMasker	DNA/Kolobok-E	5262012	5262571	2775	+	.	ID="RND-1_FAMILY-28";Tend="1632";Tstart="1062";shortTE="F";uid="543337e3-54ee-491c-b1e0-24c758e943a9"
CABPRJ010000001.1	RepeatMasker	DNA/CMC-Chapaev-3	6617444	6617698	486	+	.	ID="ENSPM-3N1_RPR";Tend="505";Tstart="238";shortTE="F";uid="32d2cfbf-5b42-4be7-9483-b1622563e7db"
CABPRJ010000001.1	RepeatMasker	DNA/Ginger-1	4204494	4204684	883	+	.	ID="RND-4_FAMILY-145";Tend="1189";Tstart="989";shortTE="F";uid="54a3bc05-392e-47ce-88b7-55fb2914f94d"
CABPRJ010000001.1	RepeatMasker	DNA/Ginger-1	6855306	6855531	473	+	.	ID="RND-2_FAMILY-26";Tend="932";Tstart="683";shortTE="F";uid="24f0cbf2-296e-4f5f-823d-3c6e15edcc72"
CABPRJ010000001.1	RepeatMasker	Unknown	5817384	5817735	601	+	.	ID="RND-4_FAMILY-1421";Tend="1448";Tstart="1144";shortTE="F";uid="1651b41b-7b7f-4b5d-bd28-ed3a83c0700a"
CABPRJ010000001.1	RepeatMasker	Satellite	2704550	2704693	814	+	.	ID="SAT-1_LVA";Tend="1252";Tstart="1106";shortTE="F";uid="cf639eb1-f4d9-40b4-9e7e-69da3214f936"
CABPRJ010000001.1	RepeatMasker	DNA/Ginger-1	3227418	3227658	566	+	.	ID="RND-6_FAMILY-263";Tend="1833";Tstart="1587";shortTE="F";uid="bfd7b736-3406-4228-b028-5b418e221e72"
CABPRJ010000001.1	RepeatMasker	DNA/hAT-hAT19	3151212	3151433	778	+	.	ID="DNA8-78_AP";Tend="624";Tstart="408";shortTE="F";uid="932bb454-e872-442f-8704-8d91dc397f11"
CABPRJ010000001.1	RepeatMasker	DNA/hAT	3527591	3527877	1020	+	.	ID="RND-6_FAMILY-2017";Tend="1308";Tstart="1004";shortTE="F";uid="ba970bc5-c700-4721-8dbc-7026480dd110"
CABPRJ010000001.1	RepeatMasker	DNA/Ginger-1	3849444	3850137	905	+	.	ID="RND-5_FAMILY-95";Tend="1658";Tstart="922";shortTE="F";uid="27f47e20-f6b6-4ba6-8aa3-799c01dda03c"
CABPRJ010000001.1	RepeatMasker	DNA/Ginger-1	1025617	1025723	533	+	.	ID="RND-5_FAMILY-95";Tend="1437";Tstart="1337";shortTE="F";uid="f521fdb6-547e-4e3c-ba9d-23d7bf2dc1e5"
CABPRJ010000001.1	RepeatMasker	LINE/R1	3944792	3945078	1153	+	.	ID="RND-6_FAMILY-16872";Tend="1731";Tstart="1447";shortTE="F";uid="7b72cc0a-8555-4370-b1d8-76052bdb58b6"
CABPRJ010000001.1	RepeatMasker	DNA	5639274	5639716	1498	+	.	ID="TTAA2B_AP";Tend="425";Tstart="2";shortTE="F";uid="f9a583eb-9fbf-4ee5-9613-22c53ae8b344"
CABPRJ010000001.1	RepeatMasker	DNA/hAT-Tip100	4123411	4123528	616	+	.	ID="RND-5_FAMILY-2832";Tend="537";Tstart="423";shortTE="F";uid="f5aa0a06-344d-4199-8fe9-258252b09947"
CABPRJ010000001.1	RepeatMasker	DNA/Ginger-1	3586305	3586532	453	+	.	ID="RND-5_FAMILY-5114";Tend="965";Tstart="731";shortTE="F";uid="2a16ced3-ad72-486a-84ef-cefe89ecb8ab"
CABPRJ010000001.1	RepeatMasker	Unknown	3201313	3201613	1471	+	.	ID="RND-4_FAMILY-787";Tend="1256";Tstart="964";shortTE="F";uid="52f51a07-d1b1-413d-aa50-de05467bb4d8"
CABPRJ010000001.1	RepeatMasker	DNA/MULE-MuDR	463290	463442	786	+	.	ID="RND-6_FAMILY-33434";Tend="1052";Tstart="918";shortTE="F";uid="fee56c28-4685-408a-8463-64f6cb57dbb2"
CABPRJ010000001.1	RepeatMasker	DNA/MULE-MuDR	1280033	1280172	424	+	.	ID="RND-1_FAMILY-136";Tend="1916";Tstart="1775";shortTE="F";uid="d09b2d4f-1925-4154-943d-b1d1a03b1389"
CABPRJ010000001.1	RepeatMasker	DNA/hAT-Tip100	2217116	2217244	796	+	.	ID="RND-5_FAMILY-3499";Tend="1213";Tstart="1086";shortTE="F";uid="5c80a482-2a63-4da8-ac3e-5145e8f66e9b"
CABPRJ010000001.1	RepeatMasker	Unknown	6497758	6498411	4070	+	.	ID="RND-6_FAMILY-14492";Tend="1624";Tstart="939";shortTE="F";uid="01e55e27-33fe-4638-a50d-e3b36dbcecbb"
CABPRJ010000001.1	RepeatMasker	Retroposon?	1173295	1173780	2069	+	.	ID="RND-5_FAMILY-3149";Tend="1478";Tstart="1003";shortTE="F";uid="21fa7a5d-0b5c-4e2f-8de3-bfce019850a6"
CABPRJ010000001.1	RepeatMasker	Retroposon?	2202708	2203135	1765	+	.	ID="RND-5_FAMILY-8932";Tend="1346";Tstart="926";shortTE="F";uid="4aa93cd8-e8bd-4a37-a6ab-9d7de598e13a"
CABPRJ010000001.1	RepeatMasker	Unknown	2788023	2788224	581	+	.	ID="RND-3_FAMILY-29";Tend="1094";Tstart="904";shortTE="F";uid="bb2b8330-6c63-4673-abb2-680cfdca7af8"
CABPRJ010000001.1	RepeatMasker	LINE/RTE-BovB	5062900	5063155	568	+	.	ID="RND-6_FAMILY-18497";Tend="1613";Tstart="1368";shortTE="F";uid="a7670f34-4ca2-4826-80eb-5fd70bce84f7"
CABPRJ010000001.1	RepeatMasker	Unknown	2652754	2652883	444	+	.	ID="RND-6_FAMILY-6304";Tend="2581";Tstart="2438";shortTE="F";uid="56dd85e3-d6a0-4c3a-859a-75bf6d744322"
CABPRJ010000001.1	RepeatMasker	DNA/Sola-1	6425817	6426077	650	+	.	ID="RND-5_FAMILY-4974";TEgroup="ctg_1%7CRND-5_FAMILY-4974%7C1";Tend="1330";Tstart="934";shortTE="F";uid="9db72b8a-a953-4cc1-96d1-61e9dd3b2a68"
CABPRJ010000001.1	RepeatMasker	Unknown	4373891	4374018	587	+	.	ID="RND-6_FAMILY-5948";Tend="977";Tstart="854";shortTE="F";uid="3c425859-79ad-4c0f-967d-6073980faad9"
CABPRJ010000001.1	RepeatMasker	DNA/Ginger-1	1011028	1012205	2428	+	.	ID="RND-2_FAMILY-26";Tend="2491";Tstart="1019";shortTE="F";uid="fb412c45-24b2-455b-9026-604f9ccf91ee"
CABPRJ010000001.1	RepeatMasker	DNA	4960415	4960580	483	+	.	ID="DNA-TTAA-1_AP";Tend="404";Tstart="233";shortTE="F";uid="930027c4-fd16-43b8-bb19-7fd117c1f2f5"
CABPRJ010000001.1	RepeatMasker	DNA/TcMar-Tigger	4399435	4399638	642	+	.	ID="RND-5_FAMILY-2216";TEgroup="ctg_1%7CRND-5_FAMILY-2216%7C2";Tend="1298";Tstart="849";shortTE="F";uid="57586a2a-81a7-4f54-98c2-53dbff158c69"
CABPRJ010000001.1	RepeatMasker	DNA/hAT-hAT19	5731907	5732593	747	+	.	ID="HAT-1_RPR";Tend="1426";Tstart="744";shortTE="F";uid="7be6bca0-dbd6-4dca-9fd2-fc4375cb9a32"
CABPRJ010000001.1	RepeatMasker	Unknown	802861	803776	5684	+	.	ID="RND-5_FAMILY-2094";Tend="1928";Tstart="971";shortTE="F";uid="79b23b6c-6f5e-4422-b152-0bb4849487de"
CABPRJ010000001.1	RepeatMasker	Unknown	1352164	1352297	415	+	.	ID="RND-4_FAMILY-4488";Tend="1341";Tstart="1182";shortTE="F";uid="7b25962c-abbc-4abf-84a8-62594bc85d22"
CABPRJ010000001.1	RepeatMasker	DNA/Ginger-2	6842062	6842489	689	+	.	ID="RND-5_FAMILY-3791";TEgroup="ctg_1%7CRND-5_FAMILY-3791%7C1";Tend="1464";Tstart="931";shortTE="F";uid="204c6519-dcc0-4007-8c36-603f6707087f"
CABPRJ010000001.1	RepeatMasker	DNA/TcMar-Mariner	409816	410134	732	+	.	ID="MARINER-N30_HSAL";Tend="898";Tstart="589";shortTE="F";uid="e5d3bc6d-b1ef-488a-b2f7-9ba6b2c76396"
CABPRJ010000001.1	RepeatMasker	DNA/TcMar-Mariner	1221171	1222038	1901	+	.	ID="MARINER-25_SIN";TEgroup="ctg_1%7CMARINER-25_SIN%7C1";Tend="1324";Tstart="1";shortTE="F";uid="8d0b81d4-d066-4ddf-a299-eb131d001877"
CABPRJ010000001.1	RepeatMasker	Retroposon?	5141067	5141617	2939	+	.	ID="RND-6_FAMILY-5185";Tend="1121";Tstart="163";shortTE="F";uid="b0ca6584-32e9-4666-b75b-b180b8778602"
CABPRJ010000001.1	RepeatMasker	DNA/hAT-Tip100	976585	977786	3355	+	.	ID="RND-6_FAMILY-4264";Tend="1110";Tstart="39";shortTE="F";uid="b2a1016a-4487-43ad-947e-f10f1318e0f2"
CABPRJ010000001.1	RepeatMasker	LINE/Penelope	1949217	1949332	669	+	.	ID="RND-1_FAMILY-175";Tend="855";Tstart="739";shortTE="F";uid="dc35ce82-8855-4d07-9517-88decb968c52"
CABPRJ010000001.1	RepeatMasker	DNA/MULE-MuDR	1458706	1459196	1842	+	.	ID="RND-5_FAMILY-11146";Tend="1458";Tstart="855";shortTE="F";uid="d110a87c-2701-499f-a7ef-4a647f4fccad"
CABPRJ010000001.1	RepeatMasker	DNA/hAT-Tip100	638280	638432	636	+	.	ID="RND-6_FAMILY-9406";Tend="1443";Tstart="1284";shortTE="F";uid="7390fcd2-5f31-454d-8bd6-f101c4e034c7"
CABPRJ010000001.1	RepeatMasker	DNA	3881523	3881685	420	+	.	ID="RND-6_FAMILY-3139";Tend="1602";Tstart="1443";shortTE="F";uid="f345c465-a528-4246-ba46-97a2f295ae9c"
CABPRJ010000001.1	RepeatMasker	Retroposon?	1580746	1581230	2264	+	.	ID="RND-5_FAMILY-3149";Tend="1445";Tstart="995";shortTE="F";uid="0b13c4c4-6893-494b-a21b-fbed2cbe8a80"
CABPRJ010000001.1	RepeatMasker	RC/Helitron	5781973	5782118	716	+	.	ID="RND-6_FAMILY-8525";Tend="1226";Tstart="1085";shortTE="F";uid="279728db-c5eb-4c8c-96d8-95266c751bb0"
CABPRJ010000001.1	RepeatMasker	DNA/P	186374	186508	741	+	.	ID="RND-6_FAMILY-11812";Tend="1615";Tstart="1482";shortTE="F";uid="d7bfb644-b981-4ef4-bb93-ce79657c1b35"
CABPRJ010000001.1	RepeatMasker	DNA	6598530	6598782	630	+	.	ID="RND-6_FAMILY-8590";Tend="1692";Tstart="1437";shortTE="F";uid="5a26825a-b2d2-4b03-8ab7-24ef0c87032d"
CABPRJ010000001.1	RepeatMasker	DNA/Ginger-1	6038550	6039216	2884	+	.	ID="RND-5_FAMILY-5114";Tend="1869";Tstart="1126";shortTE="F";uid="f8342286-90e3-4a33-8349-47ecbff473db"
CABPRJ010000001.1	RepeatMasker	LINE/Penelope	366526	366637	869	+	.	ID="RND-4_FAMILY-1977";Tend="1316";Tstart="1206";shortTE="F";uid="5f2325e1-5e4e-4cc2-a322-3f89f5bd7206"
CABPRJ010000001.1	RepeatMasker	Retroposon?	355623	355948	1715	+	.	ID="RND-4_FAMILY-1821";Tend="1185";Tstart="858";shortTE="F";uid="4845b8d6-6669-4cd7-a69e-d4ffd8a91c38"
CABPRJ010000001.1	RepeatMasker	DNA/Ginger-1	2068461	2068679	907	+	.	ID="rnd-1_family-58";Tend="2514";Tstart="2277";shortTE="F";uid="f0f34ad1-054e-4e3d-aa96-a8d1d0ef5a63"
CABPRJ010000001.1	RepeatMasker	DNA	3241357	3241525	559	+	.	ID="RND-6_FAMILY-7932";Tend="1590";Tstart="1426";shortTE="F";uid="5ff500ee-555d-4929-877e-a92fdea26221"
CABPRJ010000001.1	RepeatMasker	Retroposon?	5841599	5842002	592	+	.	ID="RND-6_FAMILY-14413";Tend="1372";Tstart="954";shortTE="F";uid="76130a86-2d2d-4b92-9f87-54934a411b5f"
CABPRJ010000001.1	RepeatMasker	DNA/hAT-Tip100	3812995	3813337	614	+	.	ID="RND-6_FAMILY-9406";Tend="1313";Tstart="972";shortTE="F";uid="c6ef0cb8-edf7-4649-8cdf-6d2551984580"
CABPRJ010000001.1	RepeatMasker	Unknown	6534523	6534753	1504	+	.	ID="RND-5_FAMILY-14444";Tend="1187";Tstart="961";shortTE="F";uid="8ffdf495-f08a-4f5a-8461-81e0b4b24ffa"
CABPRJ010000001.1	RepeatMasker	Unknown	1919032	1919194	456	+	.	ID="RND-2_FAMILY-88";Tend="1406";Tstart="1258";shortTE="F";uid="8d186ebc-50b1-489f-a237-233f8e15e0f9"
CABPRJ010000001.1	RepeatMasker	DNA/hAT-hAT19	5731192	5731359	542	+	.	ID="HAT-N9_AP";Tend="176";Tstart="1";shortTE="F";uid="4a17ec93-c55f-498d-863d-0fdfe6403ee5"
CABPRJ010000001.1	RepeatMasker	Unknown	3142012	3142280	1691	+	.	ID="RND-6_FAMILY-23275";Tend="1233";Tstart="963";shortTE="F";uid="803af1a1-f8d6-4813-ad86-f7abd054504a"
CABPRJ010000001.1	RepeatMasker	Unknown	6265553	6265810	1332	+	.	ID="RND-5_FAMILY-4497";Tend="1235";Tstart="975";shortTE="F";uid="38e942ba-5dbf-4a7c-9302-00de350cc201"
CABPRJ010000001.1	RepeatMasker	RC/Helitron	3464125	3464533	699	+	.	ID="RND-5_FAMILY-5861";TEgroup="ctg_1%7CRND-5_FAMILY-5861%7C9";Tend="1166";Tstart="835";shortTE="F";uid="9444397e-42e3-48ac-b2e2-bc01737573e5"
CABPRJ010000001.1	RepeatMasker	DNA/hAT-Tip100	6101121	6101306	840	+	.	ID="RND-5_FAMILY-1917";Tend="1149";Tstart="972";shortTE="F";uid="a5475b86-9a7c-472d-b043-c3a6a7a967ac"
CABPRJ010000001.1	RepeatMasker	Unknown	2590435	2591150	1600	+	.	ID="RND-6_FAMILY-15083";Tend="1504";Tstart="833";shortTE="F";uid="d8043757-ed66-43e8-a69b-e1810af74536"
CABPRJ010000001.1	RepeatMasker	Unknown	3351726	3352202	3386	+	.	ID="RND-6_FAMILY-17143";Tend="1465";Tstart="979";shortTE="F";uid="4ae4f01e-86b4-4f44-8f33-f9b6d92ded88"
CABPRJ010000001.1	RepeatMasker	DNA/Ginger-2	145344	145468	727	+	.	ID="RND-5_FAMILY-4114";Tend="1358";Tstart="1227";shortTE="F";uid="10f19014-9b0a-4db5-82b5-32c278b9ca56"
CABPRJ010000001.1	RepeatMasker	LINE/I-Jockey	3290392	3291076	624	+	.	ID="JOCKEY-4_RPR";Tend="2059";Tstart="1622";shortTE="F";uid="6e356264-0ac7-4842-8c3a-5cee8e8f0a30"
CABPRJ010000001.1	RepeatMasker	Retroposon?	1169305	1169554	479	+	.	ID="RND-4_FAMILY-241";Tend="1806";Tstart="1499";shortTE="F";uid="52887506-0e23-462e-9ac9-dae6508384f7"
CABPRJ010000001.1	RepeatMasker	DNA/hAT-Charlie	5679713	5679872	572	+	.	ID="RND-6_FAMILY-20072";Tend="1353";Tstart="1197";shortTE="F";uid="4bdf39a6-0c49-40ae-954c-5bd3dee57224"
CABPRJ010000001.1	RepeatMasker	Unknown	6001599	6002089	2644	+	.	ID="RND-6_FAMILY-24773";Tend="1600";Tstart="1132";shortTE="F";uid="9e252351-b3aa-45d8-9cc4-6eb15313be9e"
CABPRJ010000001.1	RepeatMasker	DNA/Ginger-1	2524211	2524324	402	+	.	ID="RND-6_FAMILY-4437";Tend="1279";Tstart="1173";shortTE="F";uid="9d0b2411-054e-4505-afb0-ffca2da994d3"
CABPRJ010000001.1	RepeatMasker	Retroposon?	5821246	5821735	2185	+	.	ID="RND-5_FAMILY-8932";Tend="1348";Tstart="924";shortTE="F";uid="730f5b51-0918-48e8-88f2-ebacf7dbaf48"
CABPRJ010000001.1	RepeatMasker	DNA	3551667	3551854	539	+	.	ID="ttaa2b_ap";Tend="291";Tstart="86";shortTE="F";uid="1007460f-20ab-4eaa-822b-b90453c64ac4"
CABPRJ010000001.1	RepeatMasker	DNA/Ginger-1	305082	305396	1536	+	.	ID="RND-1_FAMILY-12";Tend="1480";Tstart="1085";shortTE="F";uid="31139d04-e489-4c27-afab-cfd690e93e36"
CABPRJ010000001.1	RepeatMasker	Retroposon?	2166430	2166722	1525	+	.	ID="RND-6_FAMILY-5185";Tend="2037";Tstart="1798";shortTE="F";uid="4185921b-2941-4bb8-9f04-80313cbc52bb"
CABPRJ010000001.1	RepeatMasker	DNA/Kolobok-E	2855205	2855765	3790	+	.	ID="RND-6_FAMILY-17540";Tend="1549";Tstart="964";shortTE="F";uid="3cbfab1b-0c51-434e-849c-22fdbd4ae7cd"
CABPRJ010000001.1	RepeatMasker	Retroposon?	5456415	5456597	799	+	.	ID="RND-5_FAMILY-4854";Tend="2796";Tstart="2624";shortTE="F";uid="fcbdcd49-0fd3-46b8-b91a-a895c101f0bb"
CABPRJ010000001.1	RepeatMasker	Retroposon?	32632	32863	713	+	.	ID="RND-5_FAMILY-4854";Tend="666";Tstart="399";shortTE="F";uid="9d3387b3-221f-45e5-998d-7f1e15550fb7"
CABPRJ010000001.1	RepeatMasker	DNA/Ginger-1	4844608	4844943	887	+	.	ID="RND-4_FAMILY-311";Tend="1237";Tstart="910";shortTE="F";uid="eecd84a3-4de2-4483-a21d-2ef5a09852d1"
CABPRJ010000001.1	RepeatMasker	DNA/Kolobok-E	1526639	1527062	1854	+	.	ID="RND-6_FAMILY-13202";Tend="1414";Tstart="939";shortTE="F";uid="43dc5ae6-b85f-4397-8a27-d53ba61cfa38"
CABPRJ010000001.1	RepeatMasker	Unknown	3146225	3146433	653	+	.	ID="RND-5_FAMILY-920";Tend="1080";Tstart="885";shortTE="F";uid="944d23c5-e2af-47b4-bbd8-b788ca0acb23"
CABPRJ010000001.1	RepeatMasker	Retroposon?	1287586	1287936	557	+	.	ID="RND-6_FAMILY-2796";Tend="1638";Tstart="1258";shortTE="F";uid="2b4714c0-4a39-4fed-b8a8-943aac702a12"
CABPRJ010000001.1	RepeatMasker	Retroposon?	2688248	2688563	1649	+	.	ID="RND-5_FAMILY-3149";Tend="1319";Tstart="970";shortTE="F";uid="86e87459-082b-487c-a900-dec0704469bc"
CABPRJ010000001.1	RepeatMasker	Unknown	672081	672757	3110	+	.	ID="RND-5_FAMILY-1711";Tend="1510";Tstart="858";shortTE="F";uid="28262515-8da4-4f42-8f0f-768f533b20fe"
CABPRJ010000001.1	RepeatMasker	LINE/I-Jockey	652495	652896	1585	+	.	ID="RND-5_FAMILY-558";Tend="2134";Tstart="1713";shortTE="F";uid="dd09b69a-166e-4787-b7e1-e17924558c93"
CABPRJ010000001.1	RepeatMasker	LINE/R1	4769874	4770181	1058	+	.	ID="RND-6_FAMILY-16872";Tend="1123";Tstart="816";shortTE="F";uid="b1a7d48c-5f54-4d80-a1d1-af613ce10050"
CABPRJ010000001.1	RepeatMasker	DNA/Ginger-1	6702920	6703127	1153	+	.	ID="rnd-6_family-406";Tend="902";Tstart="663";shortTE="F";uid="61ad317c-f0e8-4f4e-b34a-a2b4b97aec7f"
CABPRJ010000001.1	RepeatMasker	DNA	3236897	3237230	1582	+	.	ID="RND-6_FAMILY-14444";Tend="1404";Tstart="1064";shortTE="F";uid="53fe12be-7c65-4ea8-bf19-ada0d6d3a3b9"
CABPRJ010000001.1	RepeatMasker	DNA/Kolobok-E	791262	791516	898	+	.	ID="RND-6_FAMILY-82";Tend="1512";Tstart="1276";shortTE="F";uid="499e86f6-617a-41ff-8fef-259719e4c864"
CABPRJ010000001.1	RepeatMasker	DNA	1782138	1782326	500	+	.	ID="RND-6_FAMILY-7932";Tend="1618";Tstart="1436";shortTE="F";uid="40261705-d37e-4a3c-94ad-fbeb6d0469b5"
CABPRJ010000001.1	RepeatMasker	DNA	6151006	6151242	540	+	.	ID="ttaa5_ap";Tend="224";Tstart="65";shortTE="F";uid="1f644c3f-005d-4ab0-817a-d16a284fb44a"
CABPRJ010000001.1	RepeatMasker	DNA/Kolobok-E	3198234	3198343	732	+	.	ID="RND-6_FAMILY-5146";Tend="1520";Tstart="1416";shortTE="F";uid="2a8deb2c-f31d-4ad7-a96c-18b340a8498b"
CABPRJ010000001.1	RepeatMasker	DNA/Ginger-1	583150	583420	702	+	.	ID="RND-1_FAMILY-12";Tend="1495";Tstart="1248";shortTE="F";uid="ba511480-fd55-4105-ada6-0c804bbf46dd"
CABPRJ010000001.1	RepeatMasker	Retroposon?	4536915	4537139	1177	+	.	ID="RND-5_FAMILY-3149";Tend="1167";Tstart="941";shortTE="F";uid="9892e228-5265-43c8-a405-bc9b17d5fc99"
CABPRJ010000001.1	RepeatMasker	DNA/Ginger-1	3983928	3984498	3077	+	.	ID="RND-1_FAMILY-12";Tend="1484";Tstart="900";shortTE="F";uid="ee937d92-c09d-4fc7-bb11-2f73c4cf3276"
CABPRJ010000001.1	RepeatMasker	DNA	6200506	6200676	431	+	.	ID="TTAA2D_AP";Tend="237";Tstart="56";shortTE="F";uid="51f1fc45-610a-44f7-a2e6-c7f740b8c85b"
CABPRJ010000001.1	RepeatMasker	DNA/hAT-Tip100	2064758	2064979	631	+	.	ID="RND-5_FAMILY-7329";Tend="1143";Tstart="903";shortTE="F";uid="1fea7ca1-45e0-4ac8-a16a-080945186e12"
CABPRJ010000001.1	RepeatMasker	Retroposon?	5424285	5425077	2562	+	.	ID="RND-1_FAMILY-35";Tend="1795";Tstart="796";shortTE="F";uid="1b6c2b2d-2243-4451-8e34-17e9490a6272"
CABPRJ010000001.1	RepeatMasker	Retroposon?	2570549	2571552	5758	+	.	ID="RND-6_FAMILY-2796";Tend="2202";Tstart="1169";shortTE="F";uid="70e8f912-7386-4f94-b6ee-482e1e597bb6"
CABPRJ010000001.1	RepeatMasker	Retroposon?	458732	459715	3585	+	.	ID="RND-6_FAMILY-5185";TEgroup="ctg_1%7CRND-6_FAMILY-5185%7C2";Tend="2073";Tstart="639";shortTE="F";uid="6045186d-8cc0-4e60-8ce5-48cc8115bc68"
CABPRJ010000001.1	RepeatMasker	DNA/Academ-1	4001494	4001776	1961	+	.	ID="RND-6_FAMILY-2600";Tend="1165";Tstart="882";shortTE="F";uid="189b7ec0-c829-4289-92bb-bc9897dc07b2"
CABPRJ010000001.1	RepeatMasker	DNA/Kolobok-E	509773	510180	2492	+	.	ID="RND-6_FAMILY-13202";Tend="1342";Tstart="945";shortTE="F";uid="db90c185-3f02-49e1-9b5b-d6099cc48809"
CABPRJ010000001.1	RepeatMasker	DNA/hAT-Charlie	1014977	1015367	2312	+	.	ID="RND-4_FAMILY-752";Tend="1385";Tstart="1010";shortTE="F";uid="a972deaa-0fda-4cc6-97b1-57553e0d1708"
CABPRJ010000001.1	RepeatMasker	DNA	2298546	2298712	675	+	.	ID="DNA8-77_AP";Tend="402";Tstart="240";shortTE="F";uid="39d0c665-0bbe-49d6-9119-bb1db1202699"
CABPRJ010000001.1	RepeatMasker	DNA/hAT-hAT19	2267341	2267503	515	+	.	ID="DNA8-90_AP";Tend="184";Tstart="2";shortTE="F";uid="3430c723-da8a-4de7-b06d-3b22e27cfd4d"
CABPRJ010000001.1	RepeatMasker	DNA/Ginger-1	4658366	4658468	501	+	.	ID="RND-5_FAMILY-95";Tend="1279";Tstart="1180";shortTE="F";uid="8f50e7d4-1373-4359-8e0d-b936c1c69e8a"
CABPRJ010000001.1	RepeatMasker	Retroposon?	1960501	1961994	8112	+	.	ID="RND-4_FAMILY-1821";Tend="2483";Tstart="861";shortTE="F";uid="d90af47e-7eea-4628-8af1-117b1e898290"
CABPRJ010000001.1	RepeatMasker	LINE/CR1	5911458	5911601	490	+	.	ID="RND-6_FAMILY-3055";Tend="1440";Tstart="1267";shortTE="F";uid="93545c8c-80e8-4422-aeac-5e8702f91b42"
CABPRJ010000001.1	RepeatMasker	Unknown	13965	14068	581	+	.	ID="RND-6_FAMILY-7072";Tend="1636";Tstart="1549";shortTE="F";uid="970dbeeb-301c-4f17-9a9c-f6cad002d224"
CABPRJ010000001.1	RepeatMasker	DNA/Kolobok-E	422575	423004	2215	+	.	ID="RND-6_FAMILY-13202";Tend="1414";Tstart="949";shortTE="F";uid="a85752a9-d29e-4c92-bd03-2b54f70ba5fa"
CABPRJ010000001.1	RepeatMasker	DNA	2011207	2011650	1382	+	.	ID="TTAA5_AP";Tend="441";Tstart="1";shortTE="F";uid="c3e4501d-1fed-48be-867b-a70fadb49c58"
CABPRJ010000001.1	RepeatMasker	DNA/Ginger-1	6158289	6158639	730	+	.	ID="RND-5_FAMILY-95";Tend="1311";Tstart="920";shortTE="F";uid="f20f2386-fb6f-40a4-926a-94d2d7db9ddb"
CABPRJ010000001.1	RepeatMasker	DNA/hAT-Tip100	4980154	4980488	521	+	.	ID="RND-3_FAMILY-853";Tend="1267";Tstart="948";shortTE="F";uid="3e4b79cf-f109-4392-9eb8-d82e8caf2500"
CABPRJ010000001.1	RepeatMasker	DNA/Ginger-1	3884681	3885172	772	+	.	ID="RND-6_FAMILY-35072";Tend="1558";Tstart="1004";shortTE="F";uid="22cb8da4-38b8-41ec-b465-dd860aa5cd68"
CABPRJ010000001.1	RepeatMasker	DNA/hAT-Tip100	3542420	3542601	461	+	.	ID="RND-6_FAMILY-9406";Tend="1194";Tstart="1031";shortTE="F";uid="b6f0ddc6-666c-4a1f-b3ab-a823582ac8b2"
CABPRJ010000001.1	RepeatMasker	Retroposon?	4908977	4909202	1019	+	.	ID="RND-4_FAMILY-241";Tend="1806";Tstart="1584";shortTE="F";uid="96def0b4-4c6f-4a10-bce8-bcd9cc31299c"
CABPRJ010000001.1	RepeatMasker	DNA/Ginger-1	3778127	3778463	2184	+	.	ID="RND-6_FAMILY-263";Tend="1757";Tstart="1426";shortTE="F";uid="75660532-c032-4b27-bc64-5391c9bf7b37"
CABPRJ010000001.1	RepeatMasker	DNA	1455054	1455217	535	+	.	ID="ttaa13_ap";Tend="560";Tstart="413";shortTE="F";uid="28d1f163-579a-4c07-9708-c77d2bf4dee8"
CABPRJ010000001.1	RepeatMasker	DNA/Ginger-1	3973018	3973262	407	+	.	ID="RND-5_FAMILY-95";Tend="1157";Tstart="923";shortTE="F";uid="9b3bef0b-2f2d-40f1-9b12-b55d750331c5"
CABPRJ010000001.1	RepeatMasker	Unknown	4240517	4240767	892	+	.	ID="RND-6_FAMILY-12155";Tend="1068";Tstart="836";shortTE="F";uid="6350e16f-1ffa-4565-b677-68f97ad8f56b"
CABPRJ010000001.1	RepeatMasker	DNA/Ginger-1	5790523	5790942	2331	+	.	ID="RND-4_FAMILY-145";Tend="1401";Tstart="991";shortTE="F";uid="e4593e9c-228b-47b3-9d96-aa7416508d71"
CABPRJ010000001.1	RepeatMasker	Retroposon?	6145921	6146048	493	+	.	ID="RND-4_FAMILY-241";Tend="1703";Tstart="1571";shortTE="F";uid="421bdf86-54a7-494c-9447-ebbb2b5b2e5e"
CABPRJ010000001.1	RepeatMasker	Retroposon?	6284744	6285139	1802	+	.	ID="RND-5_FAMILY-3149";Tend="1443";Tstart="1072";shortTE="F";uid="41cf01e9-3544-4878-b183-89629a260c7d"
CABPRJ010000001.1	RepeatMasker	DNA/Ginger-1	686501	686629	416	+	.	ID="RND-5_FAMILY-95";Tend="1190";Tstart="1048";shortTE="F";uid="70b528d2-abbf-4a0c-8a6e-3b07e462715e"
CABPRJ010000001.1	RepeatMasker	Retroposon?	1533627	1533874	1493	+	.	ID="RND-6_FAMILY-5185";Tend="880";Tstart="633";shortTE="F";uid="6303040c-b9f8-4c2d-b2a5-33fa8e27d833"
CABPRJ010000001.1	RepeatMasker	DNA/hAT-Charlie	878304	878708	638	+	.	ID="RND-6_FAMILY-17743";Tend="2012";Tstart="1641";shortTE="F";uid="f7aafd24-db02-49d1-80f3-061d5002d460"
CABPRJ010000001.1	RepeatMasker	Retroposon?	1052174	1052615	2070	+	.	ID="RND-5_FAMILY-3149";Tend="1837";Tstart="1071";shortTE="F";uid="6aebb24a-dcde-4fc5-8d11-290e22ac4740"
CABPRJ010000001.1	RepeatMasker	Retroposon?	69301	69737	2361	+	.	ID="RND-4_FAMILY-550";Tend="1626";Tstart="1190";shortTE="F";uid="cd0af00e-6539-4a29-a59e-77793db46698"
CABPRJ010000001.1	RepeatMasker	Retroposon?	744255	744644	1128	+	.	ID="RND-6_FAMILY-13139";Tend="1518";Tstart="1068";shortTE="F";uid="c4f2ea96-bf1d-456c-85cc-df1f165cae61"
CABPRJ010000001.1	RepeatMasker	Retroposon?	2811953	2812304	964	+	.	ID="RND-5_FAMILY-3149";Tend="1433";Tstart="1043";shortTE="F";uid="a0206ad0-7c0a-497e-b2d6-3981c764550a"
CABPRJ010000001.1	RepeatMasker	DNA/Ginger-1	6658935	6659421	1375	+	.	ID="rnd-5_family-95";Tend="1706";Tstart="1170";shortTE="F";uid="45f2486e-366c-4ce9-a52d-1fcbe8ce2818"
CABPRJ010000001.1	RepeatMasker	DNA/Kolobok-E	4828439	4828737	1008	+	.	ID="RND-6_FAMILY-13202";Tend="1432";Tstart="1148";shortTE="F";uid="c0bcce7a-3e66-42bf-b347-2351027169ee"
CABPRJ010000001.1	RepeatMasker	DNA/MULE-MuDR	2998581	2998973	965	+	.	ID="RND-5_FAMILY-6001";Tend="1545";Tstart="1129";shortTE="F";uid="438615a4-df77-449f-960d-fdde7adfdf32"
CABPRJ010000001.1	RepeatMasker	DNA/hAT-Blackjack	1236351	1236614	1127	+	.	ID="RND-5_FAMILY-1067";Tend="1475";Tstart="1218";shortTE="F";uid="e1cf40e4-1818-4c00-8b15-9858df438704"
CABPRJ010000001.1	RepeatMasker	DNA/hAT-Tip100	6085174	6085384	508	+	.	ID="RND-6_FAMILY-9406";Tend="1196";Tstart="964";shortTE="F";uid="8c2295bf-da03-437e-bd06-2a4781107017"
CABPRJ010000001.1	RepeatMasker	DNA/Ginger-1	783627	783816	622	+	.	ID="RND-6_FAMILY-975";Tend="1219";Tstart="1060";shortTE="F";uid="739b1adb-2699-4058-8b56-f27782bc2970"
CABPRJ010000001.1	RepeatMasker	Retroposon?	2412030	2412302	641	+	.	ID="RND-5_FAMILY-8932";Tend="1384";Tstart="1115";shortTE="F";uid="663e9ac5-5575-4456-a0e2-3e7f9c6677cf"
CABPRJ010000001.1	RepeatMasker	DNA	4903391	4904101	3401	+	.	ID="RND-3_FAMILY-383";Tend="1684";Tstart="919";shortTE="F";uid="2502a071-653e-4f5a-ad65-6bd8b26849f0"
CABPRJ010000001.1	RepeatMasker	DNA	1788925	1789406	1159	+	.	ID="RND-4_FAMILY-1204";Tend="1206";Tstart="778";shortTE="F";uid="16e7d924-e201-4594-9a15-49535e8f87df"
CABPRJ010000001.1	RepeatMasker	DNA/hAT-Charlie	3800176	3800303	422	+	.	ID="RND-5_FAMILY-2237";Tend="1073";Tstart="934";shortTE="F";uid="a717a9d4-84c6-4e63-a56f-7aaf523b81f6"
CABPRJ010000001.1	RepeatMasker	LINE/L2	6878960	6880150	4593	+	.	ID="RND-6_FAMILY-2422";TEgroup="ctg_1%7CRND-6_FAMILY-2422%7C1";Tend="1490";Tstart="103";shortTE="F";uid="4fed4684-85c5-4a70-950a-ca15567acdf3"
CABPRJ010000001.1	RepeatMasker	Unknown	676903	677167	893	+	.	ID="RND-4_FAMILY-524";Tend="1427";Tstart="1200";shortTE="F";uid="0cc00adb-ab84-4965-a555-9dc1a060af3d"
CABPRJ010000001.1	RepeatMasker	Retroposon?	6309452	6309606	596	+	.	ID="RND-5_FAMILY-3149";Tend="1397";Tstart="1263";shortTE="F";uid="445e3436-730b-4158-a46c-4ca9a52590dc"
CABPRJ010000001.1	RepeatMasker	DNA/hAT-Charlie	1951334	1951549	867	+	.	ID="DNA8-55B_AP";Tend="186";Tstart="1";shortTE="F";uid="3695a8e7-315b-4854-9f73-f26b2652fe2e"
CABPRJ010000001.1	RepeatMasker	Retroposon?	986995	987138	400	+	.	ID="RND-4_FAMILY-241";Tend="734";Tstart="589";shortTE="F";uid="0b3934f1-edde-4083-a0b6-7f9e48aac7c4"
CABPRJ010000001.1	RepeatMasker	RC/Helitron	582268	582386	627	+	.	ID="RND-6_FAMILY-8525";Tend="1541";Tstart="1421";shortTE="F";uid="52758e92-b03a-472d-899e-b05d3a42784c"
CABPRJ010000001.1	RepeatMasker	DNA/Ginger-1	6624474	6625236	954	+	.	ID="RND-5_FAMILY-95";TEgroup="ctg_1%7CRND-5_FAMILY-95%7C9";Tend="1675";Tstart="920";shortTE="F";uid="1ff1d856-16d3-4d8f-aa42-4a4f37538b7f"
CABPRJ010000001.1	RepeatMasker	Unknown	6277	7449	7807	+	.	ID="RND-1_FAMILY-149";Tend="1887";Tstart="717";shortTE="F";uid="c0fcfeeb-9962-490a-b481-6d42e4339f59"
CABPRJ010000001.1	RepeatMasker	DNA/Ginger-1	1914869	1915501	2299	+	.	ID="RND-5_FAMILY-95";Tend="1706";Tstart="1092";shortTE="F";uid="e1b1758d-3b27-49f1-8841-fa3bf7e8e9dd"
CABPRJ010000001.1	RepeatMasker	Unknown	4487939	4488115	551	+	.	ID="RND-4_FAMILY-3775";Tend="1156";Tstart="984";shortTE="F";uid="952e58e9-cfc8-4d3f-b2d0-2720b862077a"
CABPRJ010000001.1	RepeatMasker	DNA/Ginger-1	3265836	3266582	4043	+	.	ID="RND-5_FAMILY-95";Tend="1694";Tstart="939";shortTE="F";uid="7cb7c3cc-0735-479d-9f4d-a39d20f93c84"
CABPRJ010000001.1	RepeatMasker	DNA	4352630	4352981	930	+	.	ID="ttaa2_ap";Tend="399";Tstart="35";shortTE="F";uid="7503cf85-f22c-4953-856c-983e7d960577"
CABPRJ010000001.1	RepeatMasker	Retroposon?	227265	227995	2086	+	.	ID="RND-5_FAMILY-7401";Tend="1998";Tstart="1232";shortTE="F";uid="b4a1a159-e610-4324-bb7e-6f8904711a63"
CABPRJ010000001.1	RepeatMasker	Unknown	4001123	4001483	2075	+	.	ID="RND-6_FAMILY-23275";Tend="1303";Tstart="937";shortTE="F";uid="2b30df23-58c1-44ea-9c89-3fb841944a63"
CABPRJ010000001.1	RepeatMasker	LTR/Copia	113325	113670	635	+	.	ID="COPIA-1_LMI-I";Tend="4024";Tstart="3779";shortTE="F";uid="a3daa6d7-ea56-4a53-b3e4-6f02e34a0092"
CABPRJ010000001.1	RepeatMasker	DNA	5116276	5116460	894	+	.	ID="RND-6_FAMILY-7932";Tend="1615";Tstart="1442";shortTE="F";uid="e99e0f97-8421-450f-b9b7-61214e730510"
CABPRJ010000001.1	RepeatMasker	DNA/Ginger-1	4838089	4838631	3468	+	.	ID="RND-1_FAMILY-7";Tend="2187";Tstart="1615";shortTE="F";uid="66911cad-e4b0-4230-bda8-053de0895e8d"
CABPRJ010000001.1	RepeatMasker	DNA/hAT	1140246	1140559	846	+	.	ID="RND-4_FAMILY-312";Tend="1277";Tstart="970";shortTE="F";uid="400ed3d0-148e-4499-b032-5cc6cd0b6f55"
CABPRJ010000001.1	RepeatMasker	DNA/Ginger-1	5306015	5306189	872	+	.	ID="RND-5_FAMILY-5851";Tend="1127";Tstart="937";shortTE="F";uid="dc325141-1b2d-4388-a6e9-3ea81cf516b2"
CABPRJ010000001.1	RepeatMasker	DNA/Kolobok-E	1397644	1397947	1289	+	.	ID="RND-5_FAMILY-3481";Tend="1676";Tstart="1375";shortTE="F";uid="1c17e300-b9a6-4a9e-abd9-9477cfe01ca2"
CABPRJ010000001.1	RepeatMasker	LINE/CR1	2623552	2623785	508	+	.	ID="RND-5_FAMILY-6755";Tend="1020";Tstart="782";shortTE="F";uid="dfc652b4-bba2-4544-8f26-cb915a48d2ec"
CABPRJ010000001.1	RepeatMasker	DNA	5012932	5013100	705	+	.	ID="RND-6_FAMILY-15871";Tend="1022";Tstart="847";shortTE="F";uid="78b95ad4-c76b-4060-b5cb-84158c7593cb"
CABPRJ010000001.1	RepeatMasker	DNA/Sola-1	6710643	6710844	980	+	.	ID="RND-5_FAMILY-4974";Tend="1329";Tstart="1074";shortTE="F";uid="46d69501-5758-487a-9030-faf4dc564508"
CABPRJ010000001.1	RepeatMasker	DNA	72714	73140	1731	+	.	ID="TTAA22_AP";Tend="435";Tstart="8";shortTE="F";uid="f9d975c7-ae0c-49ec-93f1-6dc0e6662b62"
CABPRJ010000001.1	RepeatMasker	DNA/Ginger-1	3230772	3231097	1018	+	.	ID="RND-5_FAMILY-391";TEgroup="ctg_1%7CRND-5_FAMILY-391%7C1";Tend="1278";Tstart="857";shortTE="F";uid="b80e6c0b-109c-4e90-a5a1-0c18c43c1d35"
CABPRJ010000001.1	RepeatMasker	DNA/hAT-Tip100	1407126	1407518	1645	+	.	ID="RND-6_FAMILY-9406";Tend="1310";Tstart="936";shortTE="F";uid="ac5325a8-51db-45bd-a831-595661b4cdb4"
CABPRJ010000001.1	RepeatMasker	DNA/Kolobok-E	1033618	1033861	1552	+	.	ID="RND-6_FAMILY-5146";Tend="1511";Tstart="1264";shortTE="F";uid="c1a07a47-f753-4c1f-be93-f5d85e40a02f"
CABPRJ010000001.1	RepeatMasker	DNA/hAT-hAT19	6554406	6554526	400	+	.	ID="RND-6_FAMILY-5771";Tend="646";Tstart="522";shortTE="F";uid="fcda467c-0ebf-49bd-89f8-2318b4f1f700"
CABPRJ010000001.1	RepeatMasker	Retroposon?	1830136	1830331	637	+	.	ID="RND-1_FAMILY-35";Tend="1082";Tstart="896";shortTE="F";uid="f2b18784-5733-41e4-9610-8342a109ebea"
CABPRJ010000001.1	RepeatMasker	Unknown	5802706	5802866	671	+	.	ID="RND-6_FAMILY-18735";Tend="1281";Tstart="1127";shortTE="F";uid="a853ae5e-df7d-40bc-8e45-77222dab4c28"
CABPRJ010000001.1	RepeatMasker	Retroposon?	4384652	4385098	521	+	.	ID="RND-6_FAMILY-14413";Tend="1366";Tstart="953";shortTE="F";uid="bf41e14c-d8e7-4b37-bdd3-333e616992ff"
CABPRJ010000001.1	RepeatMasker	DNA/Ginger-1	5107190	5107591	1528	+	.	ID="RND-5_FAMILY-95";Tend="1454";Tstart="1048";shortTE="F";uid="488b17f4-f907-4da4-b8f7-aa2960756c2b"
CABPRJ010000001.1	RepeatMasker	LINE/R1	4848936	4849145	874	+	.	ID="RND-6_FAMILY-16872";Tend="1731";Tstart="1521";shortTE="F";uid="fbb7ea01-5994-49ec-9f79-b697f2be486d"
CABPRJ010000001.1	RepeatMasker	LINE/Penelope	3512385	3512536	502	+	.	ID="RND-1_FAMILY-129";Tend="800";Tstart="640";shortTE="F";uid="178f262d-d221-4345-8018-e26760e48e20"
CABPRJ010000001.1	RepeatMasker	Retroposon?	1129147	1129290	709	+	.	ID="RND-6_FAMILY-13139";Tend="969";Tstart="815";shortTE="F";uid="1048b2cf-f2c3-42f8-9f32-f22871044f80"
CABPRJ010000001.1	RepeatMasker	DNA/hAT	5611791	5611932	792	+	.	ID="RND-5_FAMILY-6846";Tend="1399";Tstart="1258";shortTE="F";uid="25cdad03-749c-4051-945c-ad3b35da132f"
CABPRJ010000001.1	RepeatMasker	DNA/hAT-Blackjack	2694040	2694411	1830	+	.	ID="RND-5_FAMILY-3955";Tend="1355";Tstart="976";shortTE="F";uid="52ed786e-ed50-4680-bac5-65379f14fe7b"
CABPRJ010000001.1	RepeatMasker	DNA/TcMar-Pogo	5509098	5509734	3759	+	.	ID="RND-6_FAMILY-11546";Tend="1525";Tstart="888";shortTE="F";uid="8e93bb4c-d877-4215-ac4e-12e73b760d3b"
CABPRJ010000001.1	RepeatMasker	Retroposon?	2541644	2541800	837	+	.	ID="RND-1_FAMILY-3";Tend="1238";Tstart="1076";shortTE="F";uid="2fbf67a6-5155-4ca5-ade9-403347abab89"
CABPRJ010000001.1	RepeatMasker	DNA/Ginger-1	4550576	4550900	476	+	.	ID="RND-1_FAMILY-0";Tend="1051";Tstart="734";shortTE="F";uid="544173d6-f1a1-435d-b835-3eb6b536b5f6"
CABPRJ010000001.1	RepeatMasker	DNA/hAT-Tip100	2285298	2285536	1218	+	.	ID="RND-4_FAMILY-244";Tend="1373";Tstart="1139";shortTE="F";uid="ea32fc4e-2a3b-489d-8e82-21aad6c3a148"
CABPRJ010000001.1	RepeatMasker	DNA/Ginger-1	2848015	2848283	1028	+	.	ID="rnd-5_family-5114";Tend="1954";Tstart="1687";shortTE="F";uid="c540b8d4-3723-4457-9e56-fbf27f2599a9"
CABPRJ010000001.1	RepeatMasker	DNA/hAT	6840100	6840748	3759	+	.	ID="RND-5_FAMILY-6846";Tend="1681";Tstart="1032";shortTE="F";uid="1fdd72f0-d74a-472c-bada-81090fe9fa2c"
CABPRJ010000001.1	RepeatMasker	DNA/Ginger-1	1579561	1579870	870	+	.	ID="RND-1_FAMILY-12";Tend="1447";Tstart="1084";shortTE="F";uid="05dfd67d-e0ac-45ba-a872-268ba79be35c"
CABPRJ010000001.1	RepeatMasker	DNA/Ginger-1	4183937	4184228	1284	+	.	ID="RND-5_FAMILY-95";Tend="1274";Tstart="955";shortTE="F";uid="f7d6d2cb-87d6-4a4e-835c-cc3ada4b5af3"
CABPRJ010000001.1	RepeatMasker	Retroposon?	4745648	4745768	536	+	.	ID="RND-4_FAMILY-241";Tend="1773";Tstart="1659";shortTE="F";uid="234fc2f9-5ab9-434b-8606-66ed1e924403"
CABPRJ010000001.1	RepeatMasker	DNA/Ginger-1	1676623	1677187	677	+	.	ID="RND-5_FAMILY-95";Tend="1570";Tstart="1010";shortTE="F";uid="bae40bdb-a3e4-4b52-b10d-f215778a6a29"
CABPRJ010000001.1	RepeatMasker	Unknown	1312536	1313046	1482	+	.	ID="RND-2_FAMILY-88";Tend="1601";Tstart="953";shortTE="F";uid="860d9853-df51-4886-9616-0ef64a7f73e5"
CABPRJ010000001.1	RepeatMasker	Unknown	2207104	2207393	1035	+	.	ID="RND-6_FAMILY-42474";Tend="1175";Tstart="922";shortTE="F";uid="64e56c14-29a6-49a0-84e6-985b28ad95cf"
CABPRJ010000001.1	RepeatMasker	Unknown	4399371	4399503	445	+	.	ID="RND-6_FAMILY-7586";Tend="760";Tstart="633";shortTE="F";uid="060b4367-0582-4eb1-adda-1ba03abac64c"
CABPRJ010000001.1	RepeatMasker	DNA/MULE-MuDR	6051008	6051125	446	+	.	ID="RND-6_FAMILY-9667";Tend="1383";Tstart="1269";shortTE="F";uid="c72b9a63-409c-4303-a28f-cec846ceb71d"
CABPRJ010000001.1	RepeatMasker	Retroposon?	4470628	4470791	923	+	.	ID="RND-5_FAMILY-4854";Tend="2785";Tstart="2624";shortTE="F";uid="e9c25c88-f958-4dac-9ff7-83673a3daeb5"
CABPRJ010000001.1	RepeatMasker	Unknown	2712868	2713103	833	+	.	ID="RND-5_FAMILY-3692";Tend="1661";Tstart="1436";shortTE="F";uid="c21f594d-e43d-408b-955d-752989508402"
CABPRJ010000001.1	RepeatMasker	Unknown	2300333	2302647	5052	+	.	ID="RND-6_FAMILY-34291";Tend="2217";Tstart="1";shortTE="F";uid="1db1ce38-5556-49bd-b0ec-22e6e451c873"
CABPRJ010000001.1	RepeatMasker	DNA/hAT-hAT19	6029005	6029313	942	+	.	ID="RND-5_FAMILY-4782";Tend="1479";Tstart="1132";shortTE="F";uid="7ae30061-ae5e-4910-8b9b-7a2cb85beb76"
CABPRJ010000001.1	RepeatMasker	Retroposon?	5275506	5275742	1004	+	.	ID="RND-4_FAMILY-241";Tend="1803";Tstart="1569";shortTE="F";uid="ec656ecf-319a-4a12-a0ef-badfa0d39942"
CABPRJ010000001.1	RepeatMasker	DNA/hAT	925155	925290	497	+	.	ID="RND-6_FAMILY-2017";Tend="1161";Tstart="1015";shortTE="F";uid="5f6cbbab-c1d3-494b-bc18-94ebc90b114d"
CABPRJ010000001.1	RepeatMasker	DNA/Ginger-1	771123	771718	2817	+	.	ID="rnd-1_family-12";Tend="1486";Tstart="914";shortTE="F";uid="cedc8e7a-63b8-44a9-8de2-261f595c21ff"
CABPRJ010000001.1	RepeatMasker	DNA/hAT-hAT19	4564892	4565356	1073	+	.	ID="RND-5_FAMILY-4782";Tend="1497";Tstart="998";shortTE="F";uid="bcfcabe0-37f3-4964-b27b-bd3d529a7006"
CABPRJ010000001.1	RepeatMasker	RC/Helitron	3099722	3100049	2209	+	.	ID="RND-5_FAMILY-2089";Tend="1234";Tstart="894";shortTE="F";uid="f2ceed9b-26f7-47aa-9422-70cf0041ca5a"
CABPRJ010000001.1	RepeatMasker	DNA/Ginger-1	1244827	1245384	6375	+	.	ID="rnd-1_family-0";Tend="1903";Tstart="710";shortTE="F";uid="9354e9c0-0b48-4858-8e84-db6ed171e5de"
CABPRJ010000001.1	RepeatMasker	Retroposon?	297383	298862	9523	+	.	ID="RND-6_FAMILY-60";Tend="2365";Tstart="845";shortTE="F";uid="3fee4273-02b6-485c-8443-9105626dad1f"
CABPRJ010000001.1	RepeatMasker	DNA/Ginger-1	4451907	4452114	767	+	.	ID="RND-2_FAMILY-26";Tend="1933";Tstart="1707";shortTE="F";uid="d193f325-2eef-4417-9dae-5f5cd1a27ef0"
CABPRJ010000001.1	RepeatMasker	DNA	3557321	3557510	866	+	.	ID="RND-6_FAMILY-7932";Tend="1618";Tstart="1441";shortTE="F";uid="14cdaafd-72e9-41c3-b74b-be211d0203f5"
CABPRJ010000001.1	RepeatMasker	Retroposon?	1865233	1865840	1862	+	.	ID="RND-5_FAMILY-7401";Tend="1519";Tstart="858";shortTE="F";uid="7c1d34d1-afe4-4bd8-9927-960aebc0c6a6"
CABPRJ010000001.1	RepeatMasker	DNA/hAT-Tip100	5709856	5711577	2928	+	.	ID="RND-4_FAMILY-2204";TEgroup="ctg_1%7CRND-4_FAMILY-2204%7C1";Tend="2127";Tstart="636";shortTE="F";uid="61b657d9-3754-4eb8-9fee-365402046837"
CABPRJ010000001.1	RepeatMasker	Retroposon?	5388327	5388731	2176	+	.	ID="RND-5_FAMILY-3149";Tend="1374";Tstart="950";shortTE="F";uid="86ef9a7c-f688-4f14-8ff0-de837e849685"
CABPRJ010000001.1	RepeatMasker	DNA/Kolobok-E	506599	506851	1237	+	.	ID="RND-5_FAMILY-3481";Tend="1612";Tstart="1348";shortTE="F";uid="6091f994-4dce-4e19-9dfe-9af1662c9265"
CABPRJ010000001.1	RepeatMasker	DNA/hAT-Tip100	493557	493681	662	+	.	ID="RND-5_FAMILY-9847";Tend="1458";Tstart="1339";shortTE="F";uid="a8ed12b3-88dc-474e-82d5-2eae9b1d9b19"
CABPRJ010000001.1	RepeatMasker	Unknown	6035784	6036038	1697	+	.	ID="RND-1_FAMILY-179";Tend="872";Tstart="619";shortTE="F";uid="9140e750-e5df-418a-9a87-3346b3fa8d31"
CABPRJ010000001.1	RepeatMasker	Unknown	573356	573825	954	+	.	ID="RND-6_FAMILY-3818";Tend="1543";Tstart="1073";shortTE="F";uid="93ac984c-9416-4f02-a884-9d9d807c3f3b"
CABPRJ010000001.1	RepeatMasker	Unknown	4288189	4288856	867	+	.	ID="RND-1_FAMILY-104";TEgroup="ctg_1%7CRND-1_FAMILY-104%7C3";Tend="1551";Tstart="1197";shortTE="F";uid="c5dcf4aa-83cd-4224-9ae5-a9dbb83e2dd1"
CABPRJ010000001.1	RepeatMasker	DNA/Kolobok-E	2791770	2792112	1112	+	.	ID="RND-6_FAMILY-5146";Tend="1504";Tstart="1171";shortTE="F";uid="ed506f75-73a2-404d-a201-3e4ad9ac6e79"
CABPRJ010000001.1	RepeatMasker	RC/Helitron	1075145	1075384	1069	+	.	ID="RND-4_FAMILY-261";Tend="1230";Tstart="1002";shortTE="F";uid="14fc8e76-033d-4643-a352-112dfc6367e7"
CABPRJ010000001.1	RepeatMasker	DNA/Ginger-1	1513400	1514086	3355	+	.	ID="RND-4_FAMILY-237";Tend="1679";Tstart="934";shortTE="F";uid="a284130c-7470-4106-8f18-192ec73d64a3"
CABPRJ010000001.1	RepeatMasker	DNA/hAT-hAT19	4394273	4394420	600	+	.	ID="DNA8-82_AP";Tend="749";Tstart="613";shortTE="F";uid="ab26527e-4d7e-4658-a530-68e41f266706"
CABPRJ010000001.1	RepeatMasker	LINE/Penelope	2123793	2124072	985	+	.	ID="RND-1_FAMILY-129";Tend="886";Tstart="615";shortTE="F";uid="2f460fbd-487f-459d-becc-f154eac4cee1"
CABPRJ010000001.1	RepeatMasker	Unknown	5380692	5381367	4496	+	.	ID="RND-6_FAMILY-24773";Tend="1603";Tstart="935";shortTE="F";uid="5ecdc286-7066-4d21-962a-918e06d24f03"
CABPRJ010000001.1	RepeatMasker	DNA/Ginger-1	6697680	6697840	564	+	.	ID="RND-5_FAMILY-95";Tend="1696";Tstart="1550";shortTE="F";uid="dcb297d6-5dba-47c3-8cf8-cb775a6b91a7"
CABPRJ010000001.1	RepeatMasker	DNA/Ginger-1	2639264	2639696	2465	+	.	ID="rnd-4_family-145";Tend="1413";Tstart="969";shortTE="F";uid="b0bf3b98-45b2-4f0b-9270-b93032fd57b5"
CABPRJ010000001.1	RepeatMasker	DNA/hAT	440803	441220	1798	+	.	ID="RND-5_FAMILY-11835";Tend="1288";Tstart="884";shortTE="F";uid="d3bf3dcb-c18b-47b5-b06b-671e7ef3cef1"
CABPRJ010000001.1	RepeatMasker	DNA/Ginger-1	1139188	1139877	3226	+	.	ID="RND-5_FAMILY-95";Tend="1726";Tstart="1030";shortTE="F";uid="9a444788-fc99-4328-bd41-cb3268f81bca"
CABPRJ010000001.1	RepeatMasker	DNA/Ginger-1	1501534	1501683	410	+	.	ID="RND-2_FAMILY-26";Tend="1942";Tstart="1777";shortTE="F";uid="efab5bf4-8016-4bb2-95a0-cb1a4e2be820"
CABPRJ010000001.1	RepeatMasker	DNA	3050740	3051018	509	+	.	ID="ttaa2b_ap";Tend="290";Tstart="21";shortTE="F";uid="61306dcc-c3f2-4ccd-b2e2-01977296a17d"
CABPRJ010000001.1	RepeatMasker	DNA	477592	478157	2552	+	.	ID="RND-4_FAMILY-4227";Tend="1482";Tstart="958";shortTE="F";uid="d53c4d3c-ee8c-46c7-a6cb-cfdb89fbcc79"
CABPRJ010000001.1	RepeatMasker	DNA/hAT-Tip100	1238624	1238927	1621	+	.	ID="RND-6_FAMILY-8400";Tend="2224";Tstart="1906";shortTE="F";uid="7d95f705-581c-44fa-a8fe-4bc9aa7945f2"
CABPRJ010000001.1	RepeatMasker	Retroposon?	6141827	6142055	668	+	.	ID="RND-1_FAMILY-1";Tend="1110";Tstart="695";shortTE="F";uid="2ec5d44c-153c-4b25-a6b6-a743dd05a233"
CABPRJ010000001.1	RepeatMasker	DNA	4211397	4211603	500	+	.	ID="RND-6_FAMILY-7932";Tend="1625";Tstart="1441";shortTE="F";uid="dc8a2605-2ead-4de8-a98e-5e1923d0cfb2"
CABPRJ010000001.1	RepeatMasker	Retroposon?	1832720	1832940	511	+	.	ID="RND-4_FAMILY-241";Tend="1802";Tstart="1587";shortTE="F";uid="d04aa49b-14d8-4dcf-8740-87b3cadd88fd"
CABPRJ010000001.1	RepeatMasker	DNA/hAT-Tip100	2503388	2503514	680	+	.	ID="DNA8-13_AP";Tend="788";Tstart="660";shortTE="F";uid="4ab0d503-5afd-4739-9b0a-bba9e299d3f4"
CABPRJ010000001.1	RepeatMasker	DNA/Ginger-1	3229636	3230046	2056	+	.	ID="RND-2_FAMILY-26";Tend="1180";Tstart="765";shortTE="F";uid="0751dd53-5751-490c-b17f-6dac22495cf0"
CABPRJ010000001.1	RepeatMasker	Unknown	5560556	5561010	2195	+	.	ID="RND-1_FAMILY-98";Tend="1419";Tstart="1005";shortTE="F";uid="b481a7c8-fd0e-4b0d-8b8d-827b013aad4f"
CABPRJ010000001.1	RepeatMasker	Unknown	4127500	4127735	593	+	.	ID="RND-6_FAMILY-5948";Tend="1083";Tstart="876";shortTE="F";uid="9ebba84c-53ba-433d-bb77-5a4312582fe9"
CABPRJ010000001.1	RepeatMasker	DNA/Ginger-1	4540177	4540406	436	+	.	ID="RND-1_FAMILY-0";Tend="1931";Tstart="1722";shortTE="F";uid="157e983f-384a-4b93-9151-32b7391ba4f6"
CABPRJ010000001.1	RepeatMasker	DNA/hAT-Tip100	6557449	6557611	595	+	.	ID="RND-6_FAMILY-9406";Tend="1139";Tstart="972";shortTE="F";uid="de33fd6d-6fbd-4615-823f-b7b797d29c47"
CABPRJ010000001.1	RepeatMasker	Retroposon?	894860	895288	1432	+	.	ID="RND-6_FAMILY-13139";Tend="1449";Tstart="1007";shortTE="F";uid="e236acb7-7909-4747-ab22-95495dd62fd0"
CABPRJ010000001.1	RepeatMasker	DNA	5336723	5336894	455	+	.	ID="TTAA22_AP";Tend="434";Tstart="262";shortTE="F";uid="44762319-c1ad-45aa-be3f-6450b1861307"
CABPRJ010000001.1	RepeatMasker	Unknown	5803338	5803753	2360	+	.	ID="RND-6_FAMILY-889";Tend="1223";Tstart="760";shortTE="F";uid="2da10041-04c7-4e58-bdfe-e5fd55298291"
CABPRJ010000001.1	RepeatMasker	Unknown	5763464	5763572	427	+	.	ID="RND-6_FAMILY-1327";Tend="843";Tstart="735";shortTE="F";uid="688d4397-faa4-46f8-ad92-2f3bc1cc2418"
CABPRJ010000001.1	RepeatMasker	Retroposon?	1873713	1874261	2750	+	.	ID="RND-5_FAMILY-3149";Tend="1458";Tstart="933";shortTE="F";uid="bab6a755-39d8-40f9-92bd-a2f744448d61"
CABPRJ010000001.1	RepeatMasker	DNA/Ginger-1	852853	853099	555	+	.	ID="RND-5_FAMILY-95";Tend="1153";Tstart="918";shortTE="F";uid="7c94878a-ec5d-4576-9a25-049691b5dba5"
CABPRJ010000001.1	RepeatMasker	DNA/Kolobok-E	495566	495836	1636	+	.	ID="RND-1_FAMILY-28";Tend="1287";Tstart="1020";shortTE="F";uid="1ff46aaf-9439-4637-aacb-ed14364bb083"
CABPRJ010000001.1	RepeatMasker	DNA/Kolobok-E	1323752	1324518	1167	+	.	ID="RND-5_FAMILY-2381";Tend="2267";Tstart="1394";shortTE="F";uid="b9391a14-b9f1-4dcb-9c30-8ad6ed2cb23d"
CABPRJ010000001.1	RepeatMasker	DNA/hAT-Tip100	334129	334405	667	+	.	ID="RND-4_FAMILY-1424";Tend="1211";Tstart="947";shortTE="F";uid="787442b0-5d12-4e7d-88b4-694424d042a5"
CABPRJ010000001.1	RepeatMasker	Retroposon?	6234112	6234505	1284	+	.	ID="RND-5_FAMILY-8932";Tend="1299";Tstart="926";shortTE="F";uid="ee796b44-4581-4afe-89b0-466ec7b8f167"
CABPRJ010000001.1	RepeatMasker	DNA/hAT-hAT19	1364938	1365644	851	+	.	ID="HAT-N2_AP";Tend="735";Tstart="1";shortTE="F";uid="418c7ee9-d6c1-496b-843f-9f3261dd975a"
CABPRJ010000001.1	RepeatMasker	Retroposon?	6037820	6038066	1233	+	.	ID="RND-6_FAMILY-3029";Tend="1940";Tstart="1675";shortTE="F";uid="d79d4a76-d5dd-498b-870b-29b99af0f3b6"
CABPRJ010000001.1	RepeatMasker	DNA/TcMar-Tc1	2068330	2068480	436	+	.	ID="RND-5_FAMILY-6422";Tend="1980";Tstart="1863";shortTE="F";uid="924fd15c-27c9-4412-a9c6-6433fcc9445f"
CABPRJ010000001.1	RepeatMasker	Retroposon?	4042407	4043581	1354	+	.	ID="RND-5_FAMILY-5072";TEgroup="ctg_1%7CRND-5_FAMILY-5072%7C1";Tend="2248";Tstart="856";shortTE="F";uid="9dffae7c-c15d-4681-a6ec-5842fd08d5e9"
CABPRJ010000001.1	RepeatMasker	DNA	2893612	2893868	484	+	.	ID="ttaa2b_ap";Tend="403";Tstart="143";shortTE="F";uid="ed9c8c17-e380-445c-853a-ec6e2280f12a"
CABPRJ010000001.1	RepeatMasker	Retroposon?	819057	819164	616	+	.	ID="RND-4_FAMILY-550";Tend="1068";Tstart="935";shortTE="F";uid="6cec01b6-31fa-4007-87fa-c08d086633c1"
CABPRJ010000001.1	RepeatMasker	Unknown	953146	953523	1983	+	.	ID="RND-5_FAMILY-2930";Tend="1289";Tstart="890";shortTE="F";uid="48b61ff2-6596-4b44-93c8-52420af73e6f"
CABPRJ010000001.1	RepeatMasker	DNA/hAT	3351037	3351713	903	+	.	ID="RND-6_FAMILY-2017";TEgroup="ctg_1%7CRND-6_FAMILY-2017%7C3";Tend="1327";Tstart="976";shortTE="F";uid="51f2d3de-3d04-4f2b-831a-66a34ab00fda"
CABPRJ010000001.1	RepeatMasker	DNA/Ginger-1	601820	602040	1528	+	.	ID="RND-1_FAMILY-7";Tend="1739";Tstart="1519";shortTE="F";uid="233cc2c1-1afc-41fc-b482-8a3e65565d72"
CABPRJ010000001.1	RepeatMasker	LINE/RTE-BovB	4124630	4124800	600	+	.	ID="RND-6_FAMILY-30301";Tend="1126";Tstart="952";shortTE="F";uid="f6d88bb0-9ecd-4d73-af15-a9a85bea0a31"
CABPRJ010000001.1	RepeatMasker	Unknown	2413080	2413214	479	+	.	ID="RND-6_FAMILY-32771";Tend="1350";Tstart="1219";shortTE="F";uid="5faa3826-1f3e-416a-a0a0-dfc2d415c28d"
CABPRJ010000001.1	RepeatMasker	DNA/Ginger-1	4383461	4383696	1221	+	.	ID="RND-6_FAMILY-4437";Tend="1333";Tstart="1096";shortTE="F";uid="43bd2d05-135b-481e-a473-44d553064f4f"
CABPRJ010000001.1	RepeatMasker	DNA/hAT-Tip100	6295861	6296077	1174	+	.	ID="RND-6_FAMILY-7682";Tend="1380";Tstart="1173";shortTE="F";uid="95d65b17-14da-4921-b9ff-857d4eb4a0af"
CABPRJ010000001.1	RepeatMasker	DNA/Ginger-1	4970652	4971067	625	+	.	ID="RND-2_FAMILY-26";Tend="1894";Tstart="1080";shortTE="F";uid="fa94bfd8-1c86-4d69-8a33-aa7afaec5244"
CABPRJ010000001.1	RepeatMasker	Unknown	973727	973876	476	+	.	ID="RND-5_FAMILY-1431";Tend="1287";Tstart="1094";shortTE="F";uid="dafcf705-b2c0-4cbd-9329-ff03dc12af3e"
CABPRJ010000001.1	RepeatMasker	Unknown	2911894	2912091	835	+	.	ID="RND-5_FAMILY-1711";Tend="1064";Tstart="871";shortTE="F";uid="a58fa391-655f-4c81-847c-bb8fe22fc69c"
CABPRJ010000001.1	RepeatMasker	Retroposon?	1754431	1754814	1045	+	.	ID="RND-6_FAMILY-5185";Tend="2036";Tstart="1568";shortTE="F";uid="5f40987d-183e-40b7-b62a-7844aa7b5f4d"
CABPRJ010000001.1	RepeatMasker	DNA/Ginger-1	5480975	5481372	867	+	.	ID="RND-1_FAMILY-12";Tend="1495";Tstart="1071";shortTE="F";uid="e444b2ab-d1ca-422f-a3a9-cea162f50e4e"
CABPRJ010000001.1	RepeatMasker	DNA/hAT-Tip100	1017550	1017951	1626	+	.	ID="RND-6_FAMILY-9406";Tend="1387";Tstart="943";shortTE="F";uid="bf00f3ba-365e-4380-a03a-e6ba6bbad21a"
CABPRJ010000001.1	RepeatMasker	LINE/I-Jockey	4132285	4132487	941	+	.	ID="RND-5_FAMILY-1720";Tend="1050";Tstart="848";shortTE="F";uid="9374e57c-eee4-4fb7-9b08-c1e16ec3649f"
CABPRJ010000001.1	RepeatMasker	DNA	3757177	3757337	420	+	.	ID="RND-6_FAMILY-12379";Tend="1348";Tstart="1188";shortTE="F";uid="625eb0b1-d381-43f7-9097-e9b5df7a584e"
CABPRJ010000001.1	RepeatMasker	DNA/Ginger-1	3132688	3132857	945	+	.	ID="RND-2_FAMILY-26";Tend="1932";Tstart="1762";shortTE="F";uid="a385e3b1-e59f-4fa6-86e8-cd0eaaad886e"
CABPRJ010000001.1	RepeatMasker	DNA/Kolobok-E	5276309	5276593	652	+	.	ID="RND-6_FAMILY-1882";Tend="2086";Tstart="1825";shortTE="F";uid="f9ea56db-4946-4668-94cb-397e5931ad44"
CABPRJ010000001.1	RepeatMasker	Unknown	149913	150310	700	+	.	ID="RND-5_FAMILY-438";TEgroup="ctg_1%7CRND-5_FAMILY-438%7C1";Tend="1675";Tstart="934";shortTE="F";uid="5f5503d4-e870-4c04-a7c2-5edb6d1254b5"
CABPRJ010000001.1	RepeatMasker	DNA/Ginger-1	2568161	2568610	1777	+	.	ID="RND-5_FAMILY-95";Tend="1579";Tstart="1093";shortTE="F";uid="00f40d3d-8c15-4dce-b60a-53d5e405320c"
CABPRJ010000001.1	RepeatMasker	DNA/hAT	6651011	6651323	1411	+	.	ID="RND-6_FAMILY-2017";Tend="1275";Tstart="961";shortTE="F";uid="c2a2f789-8480-40db-af54-1936bfd34245"
CABPRJ010000001.1	RepeatMasker	Retroposon?	64441	65085	2752	+	.	ID="RND-6_FAMILY-785";Tend="1459";Tstart="487";shortTE="F";uid="6064bba6-7b86-4ea6-a609-ed1b73dd674c"
CABPRJ010000001.1	RepeatMasker	Retroposon?	3749310	3749513	831	+	.	ID="RND-1_FAMILY-22";Tend="1716";Tstart="1499";shortTE="F";uid="cd33fdcd-32b4-4a0e-8bdf-a7c598b0f735"
CABPRJ010000001.1	RepeatMasker	DNA/Ginger-1	2472989	2473183	973	+	.	ID="RND-1_FAMILY-12";Tend="1487";Tstart="1276";shortTE="F";uid="2d291940-98b6-41fe-914c-066b32be81ab"
CABPRJ010000001.1	RepeatMasker	DNA/hAT-hAT19	2169555	2169744	659	+	.	ID="RND-5_FAMILY-2790";Tend="1476";Tstart="1274";shortTE="F";uid="0f4d7102-5865-4498-8c5b-9f9759e5e7b3"
CABPRJ010000001.1	RepeatMasker	LINE/Penelope	378121	378562	1745	+	.	ID="RND-5_FAMILY-640";Tend="1126";Tstart="710";shortTE="F";uid="e6760138-8359-4097-af51-5ffeeac0329a"
CABPRJ010000001.1	RepeatMasker	Retroposon?	457966	458243	1225	+	.	ID="RND-1_FAMILY-22";Tend="1689";Tstart="1379";shortTE="F";uid="583c7700-58b2-4c7f-9238-9fa5b0dd10e8"
CABPRJ010000001.1	RepeatMasker	Unknown	6124536	6124703	894	+	.	ID="RND-6_FAMILY-10645";Tend="1117";Tstart="953";shortTE="F";uid="4443d6bb-172e-4a21-88b7-20f0f4e286b3"
CABPRJ010000001.1	RepeatMasker	DNA/hAT-hAT19	1782468	1782999	1542	+	.	ID="RND-5_FAMILY-2790";Tend="1481";Tstart="918";shortTE="F";uid="76711c69-f621-40da-a59c-c8bfcfdb2ef6"
CABPRJ010000001.1	RepeatMasker	DNA/Kolobok-E	1954399	1954749	595	+	.	ID="RND-6_FAMILY-811";TEgroup="ctg_1%7CRND-6_FAMILY-811%7C1";Tend="1895";Tstart="1107";shortTE="T";uid="c109de20-daa2-4b9a-8aa2-ec82eb0f815b"
CABPRJ010000001.1	RepeatMasker	DNA/Kolobok-E	968081	968246	594	+	.	ID="RND-6_FAMILY-5146";Tend="1067";Tstart="914";shortTE="F";uid="1c24e68c-c006-454e-b77b-6777871da112"
CABPRJ010000001.1	RepeatMasker	DNA/Kolobok-E	202479	202979	2348	+	.	ID="RND-6_FAMILY-13202";Tend="1404";Tstart="942";shortTE="F";uid="c893d36d-633c-4d07-90e8-1fa4b724a7e9"
CABPRJ010000001.1	RepeatMasker	DNA/MULE-MuDR	6513117	6513225	447	+	.	ID="RND-6_FAMILY-7584";Tend="1529";Tstart="1421";shortTE="F";uid="7aa5ef84-92f0-49a9-83e1-df4bc3f0f43b"
CABPRJ010000001.1	RepeatMasker	DNA/Ginger-1	4461926	4462654	2874	+	.	ID="RND-5_FAMILY-95";Tend="1620";Tstart="921";shortTE="F";uid="6780e871-ed6b-439d-8649-658c564c82d1"
CABPRJ010000001.1	RepeatMasker	DNA/Ginger-1	6239631	6239757	405	+	.	ID="RND-5_FAMILY-95";Tend="1661";Tstart="1536";shortTE="F";uid="f83c7498-2e66-40da-8b4b-1c549ba79436"
CABPRJ010000001.1	RepeatMasker	DNA/MULE-MuDR	1279595	1279858	402	+	.	ID="RND-1_FAMILY-136";TEgroup="ctg_1%7CRND-1_FAMILY-136%7C2";Tend="1175";Tstart="827";shortTE="T";uid="02fc3ec3-176b-4126-b9b8-060d95518cfc"
CABPRJ010000001.1	RepeatMasker	DNA/Ginger-1	4985878	4987025	4316	+	.	ID="RND-2_FAMILY-26";Tend="1867";Tstart="713";shortTE="F";uid="c1394961-2fd7-4ef2-a368-65523b00d51c"
CABPRJ010000001.1	RepeatMasker	RC/Helitron	1097173	1097591	436	+	.	ID="RND-5_FAMILY-5861";TEgroup="ctg_1%7CRND-5_FAMILY-5861%7C2";Tend="1170";Tstart="833";shortTE="F";uid="e6e0483d-32a9-4c5f-8b90-11217a8ff6e0"
CABPRJ010000001.1	RepeatMasker	DNA/hAT-hATm	4076213	4077096	3296	+	.	ID="RND-5_FAMILY-902";Tend="1630";Tstart="788";shortTE="F";uid="a17c8db6-def5-4720-8027-af7164beb042"
CABPRJ010000001.1	RepeatMasker	DNA/hAT	396771	397007	497	+	.	ID="RND-5_FAMILY-6846";Tend="1509";Tstart="1274";shortTE="F";uid="a6064c9a-d945-4c6f-ab73-a442a9327825"
CABPRJ010000001.1	RepeatMasker	Unknown	6175993	6176132	835	+	.	ID="RND-6_FAMILY-57368";Tend="1050";Tstart="898";shortTE="F";uid="3a81a841-4c39-40db-8478-7ff5f549177e"
CABPRJ010000001.1	RepeatMasker	Unknown	4519753	4520000	901	+	.	ID="RND-1_FAMILY-20";Tend="1710";Tstart="1448";shortTE="F";uid="7925c69a-6968-494e-852a-b8605d925244"
CABPRJ010000001.1	RepeatMasker	DNA/Ginger-1	3879585	3879781	566	+	.	ID="RND-4_FAMILY-145";Tend="1191";Tstart="991";shortTE="F";uid="4e9b231e-807b-43c9-bfee-975fca194e82"
CABPRJ010000001.1	RepeatMasker	Retroposon?	3143418	3143672	1027	+	.	ID="RND-1_FAMILY-35";Tend="946";Tstart="703";shortTE="F";uid="3acd54db-89e8-4883-bb71-883885f5b7fa"
CABPRJ010000001.1	RepeatMasker	Retroposon?	6653070	6653295	1418	+	.	ID="RND-5_FAMILY-3149";Tend="1346";Tstart="1116";shortTE="F";uid="1e5ec8ce-4725-4363-8dd3-5586a384f606"
CABPRJ010000001.1	RepeatMasker	DNA/Kolobok-E	476171	476650	2550	+	.	ID="RND-6_FAMILY-13202";Tend="1403";Tstart="937";shortTE="F";uid="bfe0ecf0-b5fe-48d6-88ff-920f183fdca5"
CABPRJ010000001.1	RepeatMasker	DNA/Kolobok-T2	285215	285318	402	+	.	ID="REP-4_PBA";Tend="597";Tstart="495";shortTE="F";uid="f029b325-4acf-4c11-ae37-efebc01a7723"
CABPRJ010000001.1	RepeatMasker	Unknown	430599	430740	571	+	.	ID="RND-6_FAMILY-3030";Tend="1371";Tstart="1243";shortTE="F";uid="14d10bef-3db3-45ff-8855-84962d62862e"
CABPRJ010000001.1	RepeatMasker	DNA/Ginger-1	3571018	3571288	588	+	.	ID="RND-5_FAMILY-5114";Tend="898";Tstart="636";shortTE="F";uid="a203dc38-4456-4114-9b80-c4c1f5bab88a"
CABPRJ010000001.1	RepeatMasker	Unknown	5534358	5534753	3352	+	.	ID="RND-6_FAMILY-583";Tend="1315";Tstart="920";shortTE="F";uid="32abe9a8-2c98-4670-9854-f7d066e56658"
CABPRJ010000001.1	RepeatMasker	DNA	4470527	4470716	1058	+	.	ID="RND-6_FAMILY-7932";Tend="1618";Tstart="1441";shortTE="F";uid="a98e92a4-9821-4e22-8664-a5c56acc4993"
CABPRJ010000001.1	RepeatMasker	Unknown	2022722	2022876	781	+	.	ID="RND-6_FAMILY-5446";Tend="1439";Tstart="1283";shortTE="F";uid="b99dd983-dda6-4c9b-8b39-0ee95bb45a5f"
CABPRJ010000001.1	RepeatMasker	Retroposon?	5089816	5090053	1148	+	.	ID="RND-5_FAMILY-7401";Tend="1694";Tstart="1458";shortTE="F";uid="c1fb2800-9c27-460a-8c9d-25f744252e83"
CABPRJ010000001.1	RepeatMasker	DNA	3433656	3433829	715	+	.	ID="RND-6_FAMILY-7932";Tend="1617";Tstart="1459";shortTE="F";uid="a96ef790-3a26-4cdc-a4f4-749a2231dd86"
CABPRJ010000001.1	RepeatMasker	DNA	3987317	3987460	496	+	.	ID="DNA-TTAA-1_AP";Tend="147";Tstart="2";shortTE="F";uid="b97e28cb-b0da-4dfe-9a36-4a21196d9a16"
CABPRJ010000001.1	RepeatMasker	LINE/RTE-BovB	3251011	3251175	616	+	.	ID="RND-1_FAMILY-79";Tend="1775";Tstart="1614";shortTE="F";uid="28149726-e69a-4396-8f32-9e8e44512750"
CABPRJ010000001.1	RepeatMasker	RC/Helitron	1677868	1678070	711	+	.	ID="RND-6_FAMILY-16447";Tend="1478";Tstart="1285";shortTE="F";uid="f0665211-973d-475a-b43a-4f2d9b3a54bb"
CABPRJ010000001.1	RepeatMasker	DNA/Ginger-1	965351	965599	1001	+	.	ID="RND-2_FAMILY-26";Tend="1567";Tstart="1337";shortTE="F";uid="1f47e58d-900a-402a-82ec-83fedcb8c4bb"
CABPRJ010000001.1	RepeatMasker	Unknown	3865751	3865893	642	+	.	ID="RND-5_FAMILY-2930";Tend="1029";Tstart="888";shortTE="F";uid="63029300-7f5f-48f7-82f5-eaeca2a3addd"
CABPRJ010000001.1	RepeatMasker	Unknown	313222	313680	2543	+	.	ID="RND-5_FAMILY-14142";Tend="1352";Tstart="887";shortTE="F";uid="4fee118b-98bf-497b-98d0-90d7dee20a3b"
CABPRJ010000001.1	RepeatMasker	Unknown	3672411	3672614	793	+	.	ID="RND-6_FAMILY-11785";Tend="1589";Tstart="1391";shortTE="F";uid="751a7742-1702-4fe2-af74-003d3ff2b4e9"
CABPRJ010000001.1	RepeatMasker	Retroposon?	68047	69100	3829	+	.	ID="RND-6_FAMILY-5185";TEgroup="ctg_1%7CRND-6_FAMILY-5185%7C1";Tend="1835";Tstart="641";shortTE="F";uid="632e6b74-0c85-462b-8696-336c6bfd8e94"
CABPRJ010000001.1	RepeatMasker	Retroposon?	1583463	1583965	1255	+	.	ID="RND-5_FAMILY-3149";Tend="1444";Tstart="1002";shortTE="F";uid="32f261f5-25ca-4fb2-b08e-ed364c5111b9"
CABPRJ010000001.1	RepeatMasker	Retroposon?	527375	527562	1026	+	.	ID="RND-5_FAMILY-3149";Tend="1458";Tstart="1258";shortTE="F";uid="20399636-6500-4d20-aaad-564a1ac886de"
CABPRJ010000001.1	RepeatMasker	Retroposon?	5572669	5572933	681	+	.	ID="RND-1_FAMILY-3";Tend="1200";Tstart="953";shortTE="F";uid="0c72b416-a37f-4569-87af-8c672763eaf3"
CABPRJ010000001.1	RepeatMasker	DNA	6807560	6807740	776	+	.	ID="TTAA22_AP";Tend="194";Tstart="4";shortTE="F";uid="dce27186-0af2-4f95-b737-e6af25ca75e2"
CABPRJ010000001.1	RepeatMasker	DNA/hAT	6630868	6631091	1647	+	.	ID="RND-6_FAMILY-20492";Tend="1164";Tstart="931";shortTE="F";uid="247d9346-0c07-4bc4-9154-c60c1097014a"
CABPRJ010000001.1	RepeatMasker	DNA/Kolobok-T2	20760	20905	490	+	.	ID="KOLOBOK-2_AP";Tend="3873";Tstart="3726";shortTE="F";uid="977a2bb3-0e9b-4262-b427-3d4a4786c2fa"
CABPRJ010000001.1	RepeatMasker	Unknown	3707598	3708897	6011	+	.	ID="RND-5_FAMILY-2661";Tend="1698";Tstart="425";shortTE="F";uid="7bd51d55-1acc-424e-ac16-dcb12c740c60"
CABPRJ010000001.1	RepeatMasker	DNA/hAT-Tip100	1454707	1454957	680	+	.	ID="RND-6_FAMILY-19524";Tend="1213";Tstart="991";shortTE="F";uid="cd7e645e-3691-46a1-a9a9-e466b76c2f4f"
CABPRJ010000001.1	RepeatMasker	DNA/hAT-Tip100	5552864	5553205	1100	+	.	ID="RND-6_FAMILY-9406";Tend="1578";Tstart="1221";shortTE="F";uid="c6dd9916-aaf0-48ac-8a69-022e6b54ac1b"
CABPRJ010000001.1	RepeatMasker	Retroposon?	6856752	6857061	1172	+	.	ID="RND-5_FAMILY-8932";Tend="1352";Tstart="1116";shortTE="F";uid="e5d8293d-49b9-4c0a-9649-56848ce40ead"
CABPRJ010000001.1	RepeatMasker	Retroposon?	445615	446000	1751	+	.	ID="RND-5_FAMILY-3149";Tend="1335";Tstart="958";shortTE="F";uid="c397577e-2f7c-4204-91c3-b3f1c26d9fe9"
CABPRJ010000001.1	RepeatMasker	RC/Helitron	2251444	2251875	830	+	.	ID="RND-5_FAMILY-5861";TEgroup="ctg_1%7CRND-5_FAMILY-5861%7C7";Tend="1169";Tstart="836";shortTE="F";uid="0577f80a-aa24-41c3-8d08-0d2b2e526877"
CABPRJ010000001.1	RepeatMasker	DNA/TcMar-Tigger	3771568	3771733	1079	+	.	ID="RND-4_FAMILY-5218";Tend="1091";Tstart="927";shortTE="F";uid="2370a517-e99f-4f1b-873c-a1192b26fd06"
CABPRJ010000001.1	RepeatMasker	Retroposon?	4052321	4052693	532	+	.	ID="RND-6_FAMILY-14413";Tend="1365";Tstart="981";shortTE="F";uid="80d6c0da-c6db-44cc-ab63-9eb422dda8db"
CABPRJ010000001.1	RepeatMasker	Retroposon?	4644616	4644794	642	+	.	ID="RND-5_FAMILY-5072";Tend="2141";Tstart="1967";shortTE="F";uid="2534456f-55ad-4eb9-962a-fea17bb7aa24"
CABPRJ010000001.1	RepeatMasker	LINE/RTE-BovB	2094082	2094621	1246	+	.	ID="RND-6_FAMILY-1218";Tend="1701";Tstart="1187";shortTE="F";uid="e644fd22-c66d-49b8-8fd2-3e312085be26"
CABPRJ010000001.1	RepeatMasker	DNA/MULE-NOF	5354892	5355010	528	+	.	ID="RND-6_FAMILY-8386";Tend="928";Tstart="798";shortTE="F";uid="9d5f921e-24d2-408e-a802-a50abce09911"
CABPRJ010000001.1	RepeatMasker	DNA/Ginger-1	2718760	2719510	4539	+	.	ID="RND-4_FAMILY-237";Tend="1675";Tstart="936";shortTE="F";uid="7999c9a7-0d00-47fe-99aa-f6da4cf26616"
CABPRJ010000001.1	RepeatMasker	DNA/Ginger-1	2271074	2271499	1706	+	.	ID="RND-6_FAMILY-5129";Tend="584";Tstart="169";shortTE="F";uid="c1638054-7419-4509-85ca-a43a76e3644a"
CABPRJ010000001.1	RepeatMasker	DNA/MULE-MuDR	596783	596903	454	+	.	ID="RND-5_FAMILY-2298";Tend="1105";Tstart="992";shortTE="F";uid="d418aa91-c773-4d05-932c-d2214e424a53"
CABPRJ010000001.1	RepeatMasker	LINE/RTE-BovB	5542119	5542780	1353	+	.	ID="RND-6_FAMILY-6306";Tend="1379";Tstart="685";shortTE="F";uid="5962362e-9088-4a53-bd5f-c0d80cfeb8dc"
CABPRJ010000001.1	RepeatMasker	Retroposon?	3713836	3714065	1325	+	.	ID="RND-1_FAMILY-1";Tend="1198";Tstart="967";shortTE="F";uid="44bd2ed7-1c4d-4e46-bea7-4e9492afd099"
CABPRJ010000001.1	RepeatMasker	DNA/Ginger-1	2959317	2959730	1902	+	.	ID="RND-1_FAMILY-12";Tend="1461";Tstart="978";shortTE="F";uid="0f62e9f6-83be-48a8-af7b-40ebe22db8a8"
CABPRJ010000001.1	RepeatMasker	DNA/hAT-hAT19	37987	38112	570	+	.	ID="RND-6_FAMILY-20493";Tend="1614";Tstart="1482";shortTE="F";uid="5dc70543-de44-4a9c-bdd6-a16ffc7aa9c4"
CABPRJ010000001.1	RepeatMasker	LINE/RTE-BovB	2515552	2515938	2214	+	.	ID="RND-1_FAMILY-79";Tend="1759";Tstart="1373";shortTE="F";uid="803b3845-e294-4675-a7bd-0d5c2a93cf69"
CABPRJ010000001.1	RepeatMasker	DNA/hAT	2607067	2607350	686	+	.	ID="RND-5_FAMILY-6846";Tend="1535";Tstart="1269";shortTE="F";uid="f238423d-a440-4a5f-bd2c-de6efabcf73f"
CABPRJ010000001.1	RepeatMasker	Unknown	3038382	3038637	1250	+	.	ID="RND-5_FAMILY-4497";Tend="1236";Tstart="983";shortTE="F";uid="8df0bf58-3ad7-4148-a0fd-f5743d504f30"
CABPRJ010000001.1	RepeatMasker	DNA/hAT-hAT19	1329257	1329792	2473	+	.	ID="RND-6_FAMILY-16412";Tend="816";Tstart="321";shortTE="F";uid="592b351c-24db-4e31-97d4-5c9b3fd7e6a1"
CABPRJ010000001.1	RepeatMasker	Retroposon?	3504755	3504917	704	+	.	ID="RND-4_FAMILY-241";Tend="1747";Tstart="1592";shortTE="F";uid="de65d570-fe2f-4fc9-8611-b6ffd40ae043"
CABPRJ010000001.1	RepeatMasker	DNA/Ginger-1	1738843	1739093	564	+	.	ID="rnd-1_family-7";Tend="2242";Tstart="2133";shortTE="F";uid="ccbfe01e-a21b-4a0f-a198-c3d3d36cafd3"
CABPRJ010000001.1	RepeatMasker	Retroposon?	5059136	5060614	7302	+	.	ID="RND-6_FAMILY-5185";Tend="2038";Tstart="626";shortTE="F";uid="bc182db8-34de-40a2-b3b2-c791e1306b1f"
CABPRJ010000001.1	RepeatMasker	DNA/Ginger-1	5373635	5375045	7814	+	.	ID="RND-6_FAMILY-4094";Tend="2448";Tstart="967";shortTE="F";uid="57d92eb2-01ef-4592-8a7a-08999eed3298"
CABPRJ010000001.1	RepeatMasker	Unknown	5277347	5277536	858	+	.	ID="RND-6_FAMILY-7586";Tend="872";Tstart="708";shortTE="F";uid="132e3e16-5c3f-4892-9ebd-3d51abce5c7c"
CABPRJ010000001.1	RepeatMasker	DNA/TcMar-Mariner	3839363	3839524	508	+	.	ID="MARINER-14_RPR";Tend="159";Tstart="3";shortTE="F";uid="48b4bd99-4a16-4980-9963-8dce397f3634"
CABPRJ010000001.1	RepeatMasker	LINE/R1	5365458	5366130	3721	+	.	ID="RND-6_FAMILY-16872";Tend="1373";Tstart="701";shortTE="F";uid="b46c98f2-a16a-4e1e-a120-5c115ec05593"
CABPRJ010000001.1	RepeatMasker	Unknown	1327890	1328501	2757	+	.	ID="RND-1_FAMILY-98";Tend="1659";Tstart="989";shortTE="F";uid="3e955acc-ce1f-46ed-96b0-c374aceccdb8"
CABPRJ010000001.1	RepeatMasker	DNA/hAT-hAT19	1501114	1501338	419	+	.	ID="DNA8-78_AP";Tend="624";Tstart="408";shortTE="F";uid="d3c3deef-1a07-47d8-8bf2-df05f24d35a3"
CABPRJ010000001.1	RepeatMasker	Retroposon?	708915	709630	2939	+	.	ID="RND-5_FAMILY-4854";TEgroup="ctg_1%7CRND-5_FAMILY-4854%7C1";Tend="2579";Tstart="1651";shortTE="F";uid="59965e7d-972e-487a-a268-88d5a3fd52da"
CABPRJ010000001.1	RepeatMasker	DNA/Ginger-1	679961	680236	798	+	.	ID="RND-5_FAMILY-95";Tend="1291";Tstart="1009";shortTE="F";uid="0320d3cb-0a95-4333-8ef3-37e35b5376df"
CABPRJ010000001.1	RepeatMasker	DNA/Ginger-1	4064272	4064774	964	+	.	ID="RND-5_FAMILY-95";Tend="1470";Tstart="964";shortTE="F";uid="7944543d-696c-4d73-b878-af218964f0ec"
CABPRJ010000001.1	RepeatMasker	DNA/Ginger-1	5321878	5322083	777	+	.	ID="RND-4_FAMILY-145";Tend="1219";Tstart="991";shortTE="F";uid="2b6ffa0a-2fc1-470a-aeba-8cba30c6c318"
CABPRJ010000001.1	RepeatMasker	DNA/Ginger-1	2650744	2651158	1743	+	.	ID="RND-5_FAMILY-95";Tend="1403";Tstart="1016";shortTE="F";uid="3e1ce8dd-bcbd-4bca-aa58-4bd5aa9cb9ff"
CABPRJ010000001.1	RepeatMasker	LINE/RTE-BovB	1899344	1899673	834	+	.	ID="RND-6_FAMILY-2124";Tend="1526";Tstart="1184";shortTE="F";uid="6d25ef44-e330-4785-9a02-3681a325eea3"
CABPRJ010000001.1	RepeatMasker	DNA	1662711	1662946	594	+	.	ID="ttaa2b_ap";Tend="316";Tstart="73";shortTE="F";uid="35287220-4a8e-41b5-b997-030aadc6abc4"
CABPRJ010000001.1	RepeatMasker	DNA	1167329	1167595	1031	+	.	ID="RND-6_FAMILY-8590";Tend="1210";Tstart="937";shortTE="F";uid="730de532-0a06-4f7b-80f5-0eef87281687"
CABPRJ010000001.1	RepeatMasker	Retroposon?	1159754	1159920	606	+	.	ID="RND-5_FAMILY-7401";Tend="1091";Tstart="781";shortTE="F";uid="ce669e23-d459-4e62-90cd-119208241fdb"
CABPRJ010000001.1	RepeatMasker	Retroposon?	4860794	4861554	1113	+	.	ID="RND-4_FAMILY-241";Tend="1793";Tstart="990";shortTE="F";uid="0070bbf2-5c4a-45f8-9111-f087956f23e9"
CABPRJ010000001.1	RepeatMasker	Retroposon?	5392915	5393033	696	+	.	ID="RND-5_FAMILY-8932";Tend="1068";Tstart="948";shortTE="F";uid="2ac582dc-af25-431c-889f-736ff03a76ec"
CABPRJ010000001.1	RepeatMasker	Retroposon?	269401	269861	2494	+	.	ID="RND-6_FAMILY-5185";Tend="1720";Tstart="1286";shortTE="F";uid="b0aa2809-a66b-437e-a415-80da2ef9f3da"
CABPRJ010000001.1	RepeatMasker	DNA/Ginger-1	4644364	4644577	533	+	.	ID="RND-6_FAMILY-4094";Tend="1044";Tstart="840";shortTE="F";uid="2c4569ed-6714-48e6-8635-7d87b4bbe802"
CABPRJ010000001.1	RepeatMasker	Unknown	3906509	3906687	442	+	.	ID="RND-6_FAMILY-11785";Tend="1113";Tstart="912";shortTE="F";uid="1f2a6378-6e6d-40b3-942f-543a696caacb"
CABPRJ010000001.1	RepeatMasker	DNA/hAT	1433268	1433485	427	+	.	ID="RND-6_FAMILY-2017";Tend="1313";Tstart="1106";shortTE="F";uid="16a8531d-7801-4aba-9a80-05e7e3dfb253"
CABPRJ010000001.1	RepeatMasker	DNA/Ginger-1	409279	409687	1692	+	.	ID="rnd-1_family-0";Tend="1904";Tstart="1520";shortTE="F";uid="c6c99584-dc80-48f9-a5a3-48feef04cc3c"
CABPRJ010000001.1	RepeatMasker	Retroposon?	683704	684039	1229	+	.	ID="RND-6_FAMILY-13139";Tend="1464";Tstart="1150";shortTE="F";uid="35b179dd-893c-49a6-a834-9eb557534ae7"
CABPRJ010000001.1	RepeatMasker	DNA/Ginger-1	3437025	3437221	1107	+	.	ID="rnd-6_family-5129";Tend="1082";Tstart="588";shortTE="F";uid="1a47cb6d-b03e-4c29-9fa4-7960979ea990"
CABPRJ010000001.1	RepeatMasker	DNA	4483173	4483384	421	+	.	ID="TTAA5_AP";Tend="426";Tstart="205";shortTE="F";uid="ea533853-e302-438a-acee-0b4489f3a6fb"
CABPRJ010000001.1	RepeatMasker	RC/Helitron	1738149	1738286	615	+	.	ID="RND-6_FAMILY-16447";Tend="1560";Tstart="1418";shortTE="F";uid="4aca995b-ead8-4287-bc1b-e2732f946a79"
CABPRJ010000001.1	RepeatMasker	Unknown	2179856	2180325	922	+	.	ID="RND-5_FAMILY-5951";TEgroup="ctg_1%7CRND-5_FAMILY-5951%7C1";Tend="1572";Tstart="844";shortTE="F";uid="e762ff80-777e-4941-a9fb-5557b6761c22"
CABPRJ010000001.1	RepeatMasker	Unknown	3048752	3049186	3141	+	.	ID="RND-6_FAMILY-13461";Tend="1251";Tstart="824";shortTE="F";uid="38dfb823-0f2d-4a4a-83e5-5d82f0c3e2cc"
CABPRJ010000001.1	RepeatMasker	Unknown	6088523	6088751	590	+	.	ID="RND-5_FAMILY-2421";TEgroup="ctg_1%7CRND-5_FAMILY-2421%7C2";Tend="1628";Tstart="931";shortTE="T";uid="4a417fb6-24e5-47c5-b7f9-ff3c60126829"
CABPRJ010000001.1	RepeatMasker	DNA/Ginger-1	47719	47871	900	+	.	ID="RND-6_FAMILY-4437";Tend="1284";Tstart="1127";shortTE="F";uid="8195b5aa-83d6-4202-a4c2-146024a68034"
CABPRJ010000001.1	RepeatMasker	DNA/Ginger-1	6129253	6129781	1563	+	.	ID="RND-5_FAMILY-95";Tend="1528";Tstart="904";shortTE="F";uid="fce6f7d6-29fe-4299-9ca9-a19be311cdcc"
CABPRJ010000001.1	RepeatMasker	DNA/Kolobok-E	2521126	2521255	596	+	.	ID="RND-6_FAMILY-17540";Tend="1483";Tstart="1348";shortTE="F";uid="88ce94a8-05d0-452f-bcf2-139fed943a03"
CABPRJ010000001.1	RepeatMasker	DNA/Kolobok-E	1597940	1598516	2377	+	.	ID="rnd-1_family-28";Tend="2226";Tstart="1240";shortTE="F";uid="c698aef7-1aec-4d4d-88e7-8327436c3227"
CABPRJ010000001.1	RepeatMasker	DNA/Ginger-1	2114466	2114577	757	+	.	ID="RND-1_FAMILY-12";Tend="1488";Tstart="1153";shortTE="F";uid="6a6754f1-6729-4000-a9ab-ce7f8192fb43"
CABPRJ010000001.1	RepeatMasker	DNA/Ginger-1	848149	848794	1901	+	.	ID="RND-1_FAMILY-58";Tend="2531";Tstart="1902";shortTE="F";uid="4b15a9cf-2827-4dab-b91b-0f956ef07e3f"
CABPRJ010000001.1	RepeatMasker	DNA/hAT-Tip100	2003556	2004095	2242	+	.	ID="RND-6_FAMILY-623";Tend="1284";Tstart="704";shortTE="F";uid="39876d51-da84-4c70-ae98-cfe6bf4e9520"
CABPRJ010000001.1	RepeatMasker	DNA/Ginger-1	4407669	4408573	4803	+	.	ID="RND-6_FAMILY-4094";Tend="2209";Tstart="1299";shortTE="F";uid="e7c527e7-448a-4d6d-a019-9dd0bae362bc"
CABPRJ010000001.1	RepeatMasker	DNA/hAT-Charlie	1265316	1265459	428	+	.	ID="RND-6_FAMILY-17743";Tend="2011";Tstart="1862";shortTE="F";uid="2137a511-0491-48e8-90d7-768a767c0f43"
CABPRJ010000001.1	RepeatMasker	RC/Helitron	3137407	3137508	635	+	.	ID="RND-6_FAMILY-9356";Tend="699";Tstart="324";shortTE="F";uid="e608fc97-da7e-4c7b-9b61-fe9b9de0f13e"
CABPRJ010000001.1	RepeatMasker	DNA	6326596	6326927	423	+	.	ID="DNA4-1_AP";Tend="823";Tstart="501";shortTE="F";uid="0a2f461e-acee-4f61-97cd-184ba0fc0917"
CABPRJ010000001.1	RepeatMasker	Retroposon?	2139555	2139933	1210	+	.	ID="RND-5_FAMILY-4854";Tend="618";Tstart="270";shortTE="F";uid="25b850b9-0284-4b80-864c-343f3149d09c"
CABPRJ010000001.1	RepeatMasker	DNA/Ginger-1	1567737	1568334	3494	+	.	ID="RND-6_FAMILY-263";Tend="1606";Tstart="978";shortTE="F";uid="5a29858f-7e19-4781-948b-ccbc8555539b"
CABPRJ010000001.1	RepeatMasker	Unknown	3504912	3505314	1811	+	.	ID="RND-5_FAMILY-2268";Tend="1334";Tstart="918";shortTE="F";uid="f2ec68aa-03a1-4126-8e2e-a8e0f046f51d"
CABPRJ010000001.1	RepeatMasker	Retroposon?	6198147	6198493	607	+	.	ID="RND-6_FAMILY-1973";Tend="1210";Tstart="880";shortTE="F";uid="9ddda559-b9e3-46ad-b969-8bc0d540da32"
CABPRJ010000001.1	RepeatMasker	DNA	6776997	6777567	770	+	.	ID="RND-6_FAMILY-7932";TEgroup="ctg_1%7CRND-6_FAMILY-7932%7C4";Tend="1721";Tstart="1440";shortTE="F";uid="5f485233-9fe2-4938-ac34-d21ccca76f98"
CABPRJ010000001.1	RepeatMasker	DNA/hAT-Charlie	2707085	2707358	1782	+	.	ID="RND-5_FAMILY-2956";Tend="1302";Tstart="1030";shortTE="F";uid="58514039-c1b3-4a1a-a20b-2cb115ddba8e"
CABPRJ010000001.1	RepeatMasker	Unknown	2041855	2042022	486	+	.	ID="RND-1_FAMILY-149";Tend="2083";Tstart="1902";shortTE="F";uid="0f006a71-8bcd-4eab-a19d-acac32b0e2c3"
CABPRJ010000001.1	RepeatMasker	DNA/hAT	1930295	1930502	471	+	.	ID="RND-5_FAMILY-6846";Tend="1494";Tstart="1274";shortTE="F";uid="509f080b-4dd9-4faa-b3c7-32868e79da59"
CABPRJ010000001.1	RepeatMasker	DNA/Ginger-1	3184044	3184580	3599	+	.	ID="RND-1_FAMILY-0";Tend="1587";Tstart="1038";shortTE="F";uid="7a5f2a66-6872-47c7-ac06-16dac2b69443"
CABPRJ010000001.1	RepeatMasker	Unknown	1226592	1226922	1775	+	.	ID="RND-1_FAMILY-63";Tend="1596";Tstart="1166";shortTE="F";uid="0b10fad3-c91b-46a6-9d53-9a44cec961d9"
CABPRJ010000001.1	RepeatMasker	Unknown	1655189	1655468	1066	+	.	ID="RND-6_FAMILY-30469";Tend="1206";Tstart="944";shortTE="F";uid="2078a93d-bbbb-49d7-ad80-c33dbe4a7e26"
CABPRJ010000001.1	RepeatMasker	DNA/Ginger-1	401522	401851	1592	+	.	ID="RND-4_FAMILY-465";Tend="1445";Tstart="1085";shortTE="F";uid="f14b5c4e-b77d-40a4-8716-bc63c2c14387"
CABPRJ010000001.1	RepeatMasker	DNA/hAT	495839	495973	549	+	.	ID="RND-6_FAMILY-2017";Tend="1192";Tstart="1070";shortTE="F";uid="f0056acd-bd8a-4e52-aa7d-9cdf9dd20c8a"
CABPRJ010000001.1	RepeatMasker	Retroposon?	5150493	5150617	435	+	.	ID="RND-5_FAMILY-5072";Tend="1307";Tstart="1185";shortTE="F";uid="094aad3b-ffd6-4583-bbfe-b946719fccf7"
CABPRJ010000001.1	RepeatMasker	DNA	308099	308252	498	+	.	ID="RND-6_FAMILY-3139";Tend="1539";Tstart="1390";shortTE="F";uid="9a538d7b-9111-46cf-ba4b-618efd29ff48"
CABPRJ010000001.1	RepeatMasker	DNA/Ginger-1	2963999	2964406	2206	+	.	ID="RND-4_FAMILY-145";Tend="1398";Tstart="988";shortTE="F";uid="8538c5ac-c317-4c45-b4cf-25505d7589b5"
CABPRJ010000001.1	RepeatMasker	DNA/Ginger-1	3589728	3590123	1709	+	.	ID="RND-1_FAMILY-12";Tend="1313";Tstart="923";shortTE="F";uid="e2267930-09ed-4bc1-9dfb-35c9aa7dd310"
CABPRJ010000001.1	RepeatMasker	Retroposon?	1408086	1408481	666	+	.	ID="RND-5_FAMILY-8932";Tend="1346";Tstart="959";shortTE="F";uid="366bdae4-a69d-4ef6-b18d-5e0ce99db59d"
CABPRJ010000001.1	RepeatMasker	DNA/Kolobok-E	1473357	1473608	1391	+	.	ID="RND-6_FAMILY-13202";Tend="1409";Tstart="1173";shortTE="F";uid="c1e65adb-a6db-4cf2-84c1-bb2c2dfe0601"
CABPRJ010000001.1	RepeatMasker	Unknown	3676565	3676754	677	+	.	ID="RND-6_FAMILY-23275";Tend="1151";Tstart="941";shortTE="F";uid="2be752c3-a182-49b2-9b8a-4543d4fe66ba"
CABPRJ010000001.1	RepeatMasker	DNA/Ginger-1	6632546	6632850	762	+	.	ID="RND-5_FAMILY-95";Tend="1747";Tstart="1392";shortTE="F";uid="bd1ddb44-2709-4370-8cee-ec9c2cd74912"
CABPRJ010000001.1	RepeatMasker	DNA	177358	177503	593	+	.	ID="RND-6_FAMILY-7932";Tend="1588";Tstart="1441";shortTE="F";uid="ed4c6fc4-a57f-4c11-b720-be8611259e8b"
CABPRJ010000001.1	RepeatMasker	DNA/hAT-Charlie	2743607	2743912	1779	+	.	ID="RND-4_FAMILY-490";Tend="1320";Tstart="1018";shortTE="F";uid="eed70614-d5e2-4eb9-8211-464be850cc49"
CABPRJ010000001.1	RepeatMasker	DNA/hAT-hAT19	5241209	5241458	696	+	.	ID="RND-5_FAMILY-4782";Tend="1214";Tstart="971";shortTE="F";uid="fc86ab23-c10b-44fc-bb33-fd235cb5c347"
CABPRJ010000001.1	RepeatMasker	DNA/hAT-hAT19	3134300	3134528	799	+	.	ID="DNA8-74_AP";Tend="261";Tstart="1";shortTE="F";uid="bbdaf407-2376-4a10-8be7-e45da79baedb"
CABPRJ010000001.1	RepeatMasker	DNA/hAT-Tip100	6832961	6833434	1644	+	.	ID="RND-5_FAMILY-4511";Tend="1767";Tstart="1313";shortTE="F";uid="3f0cd215-3e98-443f-aea4-785df55e159e"
CABPRJ010000001.1	RepeatMasker	DNA/Ginger-2	3969294	3969872	2306	+	.	ID="RND-6_FAMILY-575";Tend="1378";Tstart="797";shortTE="F";uid="eb2e7b90-8b3e-4f55-9537-43f2456a2da8"
CABPRJ010000001.1	RepeatMasker	DNA/Ginger-1	6187978	6188386	2563	+	.	ID="RND-1_FAMILY-12";Tend="1369";Tstart="939";shortTE="F";uid="95bbe598-9dc4-4f3e-8424-6fbaa6c1748c"
CABPRJ010000001.1	RepeatMasker	DNA/hAT-Tip100	479066	479324	1409	+	.	ID="RND-6_FAMILY-8400";Tend="2114";Tstart="1854";shortTE="F";uid="e3d22a5c-4a73-4d40-bd79-b826aeaf0410"
CABPRJ010000001.1	RepeatMasker	Unknown	6637554	6637771	1256	+	.	ID="RND-6_FAMILY-4654";Tend="1223";Tstart="1010";shortTE="F";uid="e7348b08-1887-4772-a09e-3dfc807e1be2"
CABPRJ010000001.1	RepeatMasker	DNA	1464672	1464989	614	+	.	ID="RND-6_FAMILY-7932";Tend="1721";Tstart="1437";shortTE="F";uid="0c3e72a3-f4bd-4b72-9eac-aa8d00e82cb7"
CABPRJ010000001.1	RepeatMasker	Unknown	4363838	4364055	969	+	.	ID="RND-5_FAMILY-10274";Tend="1126";Tstart="930";shortTE="F";uid="4213926c-572d-4232-81da-162b5909fa7f"
CABPRJ010000001.1	RepeatMasker	DNA/Ginger-1	5833893	5834458	2901	+	.	ID="RND-1_FAMILY-12";Tend="1497";Tstart="911";shortTE="F";uid="b5c84229-fce9-442a-a172-36a3c456c0b0"
CABPRJ010000001.1	RepeatMasker	DNA/Ginger-1	5802265	5802567	803	+	.	ID="RND-3_FAMILY-147";Tend="1092";Tstart="814";shortTE="F";uid="e1015bdd-1329-4954-8a6a-95b6015eb755"
CABPRJ010000001.1	RepeatMasker	DNA/hAT-Tip100	1359072	1359362	1113	+	.	ID="RND-6_FAMILY-10693";Tend="1157";Tstart="846";shortTE="F";uid="54afe081-41b4-4b94-8b0d-555b67d16dfe"
CABPRJ010000001.1	RepeatMasker	DNA	556246	556597	668	+	.	ID="RND-4_FAMILY-4227";Tend="1327";Tstart="938";shortTE="F";uid="f06fa95f-40bb-412e-95dc-708389e74908"
CABPRJ010000001.1	RepeatMasker	Unknown	6765639	6765752	548	+	.	ID="RND-6_FAMILY-5948";Tend="967";Tstart="853";shortTE="F";uid="2fcdaa10-312f-439f-a404-f16bf97a681a"
CABPRJ010000001.1	RepeatMasker	RC/Helitron	4326759	4326934	741	+	.	ID="RND-4_FAMILY-261";Tend="1228";Tstart="1064";shortTE="F";uid="874d9b92-7a8f-494d-b114-ab2edde70711"
CABPRJ010000001.1	RepeatMasker	DNA	2817759	2818207	2187	+	.	ID="RND-6_FAMILY-12379";Tend="1338";Tstart="927";shortTE="F";uid="5e2a7ec3-8bb7-41e5-8e5e-dbeacac7fa7e"
CABPRJ010000001.1	RepeatMasker	Unknown	5185167	5185590	1434	+	.	ID="RND-6_FAMILY-4761";Tend="1118";Tstart="688";shortTE="F";uid="437a1b15-958e-4688-ae15-0252e0f2b5e3"
CABPRJ010000001.1	RepeatMasker	Retroposon?	6615739	6616141	2028	+	.	ID="RND-4_FAMILY-550";Tend="1379";Tstart="966";shortTE="F";uid="e5941fed-c3f1-4fd5-b51f-217c9d6d21f7"
CABPRJ010000001.1	RepeatMasker	DNA/hAT-Tip100	4819883	4820375	2726	+	.	ID="RND-6_FAMILY-9406";Tend="1429";Tstart="931";shortTE="F";uid="5b77cf6e-3bf0-4f43-bf7a-5db61ddf263c"
CABPRJ010000001.1	RepeatMasker	DNA	1088702	1088862	549	+	.	ID="DNA2-3_AP";Tend="187";Tstart="7";shortTE="F";uid="1b113adc-e791-42f9-8ed6-51c1ab442995"
CABPRJ010000001.1	RepeatMasker	LINE/RTE-BovB	3943775	3944086	1476	+	.	ID="RND-1_FAMILY-79";Tend="1501";Tstart="1182";shortTE="F";uid="f2e7411b-3815-4406-befe-1e85e61bc0d2"
CABPRJ010000001.1	RepeatMasker	DNA/hAT-Tip100	2164115	2164278	604	+	.	ID="RND-5_FAMILY-1629";Tend="2081";Tstart="1922";shortTE="F";uid="29beac4a-fc2d-47f8-8eb6-8c361d251a76"
CABPRJ010000001.1	RepeatMasker	DNA/Ginger-1	626852	627282	1903	+	.	ID="rnd-1_family-12";Tend="1496";Tstart="1128";shortTE="F";uid="ac67b97e-16a0-452d-bff3-86f92a1705a0"
CABPRJ010000001.1	RepeatMasker	DNA/TcMar-Tigger	1412865	1413002	519	+	.	ID="RND-6_FAMILY-28237";Tend="1572";Tstart="1434";shortTE="F";uid="d34963fa-24da-41be-beb0-b2c902a0b493"
CABPRJ010000001.1	RepeatMasker	Retroposon?	230644	231177	2453	+	.	ID="RND-1_FAMILY-35";Tend="2015";Tstart="1458";shortTE="F";uid="2ac998c4-7b65-45e7-864a-c27e562cc94a"
CABPRJ010000001.1	RepeatMasker	DNA	6040615	6040849	1047	+	.	ID="RND-5_FAMILY-85";TEgroup="ctg_1%7CRND-5_FAMILY-85%7C4";Tend="1456";Tstart="932";shortTE="F";uid="4bc2407e-f8e4-4327-99cc-ffde788fb117"
CABPRJ010000001.1	RepeatMasker	Retroposon?	3271838	3272047	541	+	.	ID="RND-6_FAMILY-14413";Tend="1110";Tstart="732";shortTE="F";uid="f836ad1b-db3b-488f-9d42-67bab24f72bc"
CABPRJ010000001.1	RepeatMasker	DNA/Ginger-1	6871035	6871241	443	+	.	ID="RND-5_FAMILY-95";Tend="1324";Tstart="1128";shortTE="F";uid="d1345f33-0282-4556-8641-baf3eceddfda"
CABPRJ010000001.1	RepeatMasker	Retroposon?	1794641	1794763	431	+	.	ID="RND-6_FAMILY-14413";Tend="1352";Tstart="1232";shortTE="F";uid="31c9391c-8c52-44a6-983c-3f7421284f02"
CABPRJ010000001.1	RepeatMasker	DNA	5266454	5266978	841	+	.	ID="RND-6_FAMILY-12379";Tend="1411";Tstart="919";shortTE="F";uid="9b7a4fa5-2d66-4132-acb3-fce5f8bff0ff"
CABPRJ010000001.1	RepeatMasker	DNA/Ginger-1	5511952	5512056	429	+	.	ID="RND-5_FAMILY-95";Tend="1581";Tstart="1477";shortTE="F";uid="f8076730-7939-4f89-9ada-33645069af63"
CABPRJ010000001.1	RepeatMasker	Retroposon?	636364	636767	1178	+	.	ID="RND-5_FAMILY-8932";Tend="1346";Tstart="980";shortTE="F";uid="3beebae0-e21a-46ad-86c4-fe7e2fe6e23a"
CABPRJ010000001.1	RepeatMasker	DNA/hAT-Tip100	6160768	6161310	2363	+	.	ID="RND-5_FAMILY-1825";Tend="1441";Tstart="867";shortTE="F";uid="b396e818-b2ae-4b23-a5a9-0edd51fd7029"
CABPRJ010000001.1	RepeatMasker	Unknown	4879816	4879949	784	+	.	ID="RND-5_FAMILY-6566";Tend="1385";Tstart="1252";shortTE="F";uid="34dbef06-1808-4d4c-b1a1-6543841ef21e"
CABPRJ010000001.1	RepeatMasker	DNA	4680242	4680436	516	+	.	ID="RND-6_FAMILY-7932";Tend="1617";Tstart="1442";shortTE="F";uid="0dd26e6b-9d2d-4c33-8aaa-0442346e29e2"
CABPRJ010000001.1	RepeatMasker	DNA/Ginger-1	1819114	1819766	2965	+	.	ID="rnd-1_family-12";Tend="1486";Tstart="646";shortTE="F";uid="5a241cdc-291e-4d5e-83a0-aba6d7bb78b8"
CABPRJ010000001.1	RepeatMasker	Unknown	6267882	6268166	1412	+	.	ID="RND-5_FAMILY-11918";Tend="1196";Tstart="915";shortTE="F";uid="8446a9b4-a16d-4407-95f8-e0d86afeab8d"
CABPRJ010000001.1	RepeatMasker	DNA/Ginger-1	2012349	2012520	553	+	.	ID="RND-6_FAMILY-35072";Tend="1152";Tstart="991";shortTE="F";uid="f3b7385c-aa0f-4494-9b29-728feb8b4140"
CABPRJ010000001.1	RepeatMasker	LINE/RTE-BovB	2631070	2631367	1281	+	.	ID="RND-1_FAMILY-79";Tend="1776";Tstart="1489";shortTE="F";uid="f0983c6e-8a97-4b44-b74a-fb702d57396d"
CABPRJ010000001.1	RepeatMasker	Retroposon?	2057064	2057254	773	+	.	ID="RND-4_FAMILY-241";Tend="1809";Tstart="1622";shortTE="F";uid="50472304-064c-40f7-99e6-10b07e5991d7"
CABPRJ010000001.1	RepeatMasker	Unknown	2680875	2680993	451	+	.	ID="RND-2_FAMILY-88";Tend="1634";Tstart="1524";shortTE="F";uid="c7ff3f0a-e242-4919-a3e6-c1a43a5d84a3"
CABPRJ010000001.1	RepeatMasker	Unknown	6075032	6075181	980	+	.	ID="RND-4_FAMILY-524";Tend="1097";Tstart="948";shortTE="F";uid="ce3aca8d-ad52-4632-9540-2eb55df3ef99"
CABPRJ010000001.1	RepeatMasker	DNA/hAT-Tip100	3346419	3347039	1916	+	.	ID="RND-6_FAMILY-9406";Tend="1587";Tstart="938";shortTE="F";uid="aa1e6750-8c99-47ef-a115-c6eb646a49b1"
CABPRJ010000001.1	RepeatMasker	RC/Helitron	1271803	1271954	414	+	.	ID="HELITRON-N1_PBA";Tend="711";Tstart="571";shortTE="F";uid="32a029f8-e0cd-4fe1-9cdc-1bb2b031db3b"
CABPRJ010000001.1	RepeatMasker	Unknown	122633	123253	2596	+	.	ID="RND-1_FAMILY-63";Tend="1596";Tstart="930";shortTE="F";uid="538abbcd-3dd5-44c7-b44a-211699e37082"
CABPRJ010000001.1	RepeatMasker	Unknown	4130129	4130625	1752	+	.	ID="RND-3_FAMILY-30";Tend="1629";Tstart="1094";shortTE="F";uid="3a848a03-2611-417b-bee9-17a6a5ff581b"
CABPRJ010000001.1	RepeatMasker	Retroposon?	732564	732724	517	+	.	ID="RND-4_FAMILY-241";Tend="1791";Tstart="1634";shortTE="F";uid="75db8d42-99b6-4e6c-9d9e-0751269e1a07"
CABPRJ010000001.1	RepeatMasker	Retroposon?	1936908	1937380	2090	+	.	ID="RND-1_FAMILY-22";Tend="1325";Tstart="630";shortTE="F";uid="b12a2d26-61c4-4fe9-b6b6-1cd27ad5c61e"
CABPRJ010000001.1	RepeatMasker	DNA/hAT-Tip100	5824308	5824467	715	+	.	ID="RND-5_FAMILY-3499";Tend="1213";Tstart="1053";shortTE="F";uid="4b7cef1d-0d2f-4d76-a0c6-f286ddb3b0f8"
CABPRJ010000001.1	RepeatMasker	Retroposon?	4693941	4694279	1596	+	.	ID="RND-1_FAMILY-35";Tend="1951";Tstart="1595";shortTE="F";uid="f4fe0e2c-9624-49f2-8b10-295ffc4d2adb"
CABPRJ010000001.1	RepeatMasker	Retroposon?	4444014	4444350	2044	+	.	ID="RND-5_FAMILY-8932";Tend="1346";Tstart="1023";shortTE="F";uid="fedd2db5-2c01-4b2d-bbd4-da20ceb6dc16"
CABPRJ010000001.1	RepeatMasker	DNA/Ginger-1	1025100	1025514	2127	+	.	ID="RND-1_FAMILY-7";Tend="2459";Tstart="2025";shortTE="F";uid="e8e6f80f-6e18-47b2-8c11-4253a59a8e44"
CABPRJ010000001.1	RepeatMasker	LINE/I-Jockey	114601	114883	466	+	.	ID="VINGI-16_LMI";Tend="2360";Tstart="2070";shortTE="F";uid="82518933-0a79-467c-9ada-d9d6a33c9cc8"
CABPRJ010000001.1	RepeatMasker	LINE/RTE-BovB	6327780	6328162	1353	+	.	ID="RND-1_FAMILY-79";Tend="1780";Tstart="1384";shortTE="F";uid="d69173c4-8403-4266-bc57-8e097fc8c658"
CABPRJ010000001.1	RepeatMasker	Unknown	4233554	4233757	447	+	.	ID="RND-5_FAMILY-543";Tend="1225";Tstart="1034";shortTE="F";uid="e858c611-353d-46a0-a7bd-de9e2a15d09b"
CABPRJ010000001.1	RepeatMasker	DNA/Ginger-1	3137509	3137729	754	+	.	ID="RND-5_FAMILY-95";Tend="1581";Tstart="1340";shortTE="F";uid="afe28d2d-5e6e-4165-b429-bbb90e0a9a5d"
CABPRJ010000001.1	RepeatMasker	LTR/Gypsy	5041217	5041340	513	+	.	ID="GYPSY-24_DEL-I";Tend="2824";Tstart="2702";shortTE="F";uid="e357fcc2-910f-4ca4-a250-d806942d13a6"
CABPRJ010000001.1	RepeatMasker	Retroposon?	6368262	6368456	491	+	.	ID="RND-6_FAMILY-970";Tend="1551";Tstart="1231";shortTE="F";uid="d55a49dc-964a-476d-8757-29cb15d86b32"
CABPRJ010000001.1	RepeatMasker	Retroposon?	1558853	1558975	612	+	.	ID="RND-5_FAMILY-7470";Tend="1782";Tstart="1652";shortTE="F";uid="6eb67a2d-319a-4399-95c9-d39c8b35ae5c"
CABPRJ010000001.1	RepeatMasker	LINE/RTE-BovB	5849448	5849650	859	+	.	ID="RND-1_FAMILY-79";Tend="1787";Tstart="1588";shortTE="F";uid="015c9847-5ae5-440d-9113-6ef254c03d41"
CABPRJ010000001.1	RepeatMasker	Retroposon?	5471434	5471573	552	+	.	ID="RND-4_FAMILY-241";Tend="1791";Tstart="1650";shortTE="F";uid="1839008a-a495-49e7-80a2-35e180dd1a25"
CABPRJ010000001.1	RepeatMasker	DNA/hAT-Ac	6183286	6183414	482	+	.	ID="rnd-6_family-1008";Tend="1235";Tstart="1140";shortTE="F";uid="ac1f79b9-fc42-41fb-8eab-fbae3b58e7fa"
CABPRJ010000001.1	RepeatMasker	Unknown	2065956	2066242	928	+	.	ID="RND-4_FAMILY-334";Tend="1908";Tstart="1637";shortTE="F";uid="b7826493-4d48-415b-b2e0-c9dc4f560794"
CABPRJ010000001.1	RepeatMasker	DNA/Ginger-1	1369231	1369821	3657	+	.	ID="RND-1_FAMILY-0";Tend="1890";Tstart="1261";shortTE="F";uid="f2b9d946-de98-4726-b587-8024a0ec0403"
CABPRJ010000001.1	RepeatMasker	Retroposon?	4556403	4557528	4897	+	.	ID="RND-6_FAMILY-60";Tend="1961";Tstart="793";shortTE="F";uid="6cf0e201-acf7-4a63-ab4d-40a4511d06d8"
CABPRJ010000001.1	RepeatMasker	DNA	4378743	4379263	1202	+	.	ID="ttaa5_ap";Tend="442";Tstart="1";shortTE="F";uid="debedb4d-be08-423d-bd2c-ebb1e388921d"
CABPRJ010000001.1	RepeatMasker	DNA/MULE-MuDR	894626	894740	414	+	.	ID="MUDR6X_AP";Tend="135";Tstart="1";shortTE="F";uid="7d387d5b-6c63-4ce9-9b5d-12f3f31da83c"
CABPRJ010000001.1	RepeatMasker	Unknown	613092	613310	930	+	.	ID="RND-6_FAMILY-3236";Tend="1141";Tstart="921";shortTE="F";uid="ab9fa43e-1acb-4d5c-b723-b79fd8f5ce79"
CABPRJ010000001.1	RepeatMasker	LINE/RTE-BovB	2896558	2897073	525	+	.	ID="RTE-14_LMI";Tend="3301";Tstart="2665";shortTE="F";uid="f9a6d511-a449-4ebd-a16f-b0c52f620acb"
CABPRJ010000001.1	RepeatMasker	DNA/hAT-Tip100	250664	251102	2861	+	.	ID="RND-6_FAMILY-9406";Tend="1615";Tstart="1186";shortTE="F";uid="2febbcbb-b186-4213-a8cb-4d56a95c9a7d"
CABPRJ010000001.1	RepeatMasker	Unknown	1774995	1775620	2861	+	.	ID="RND-5_FAMILY-1431";Tend="1504";Tstart="866";shortTE="F";uid="30667ebf-f3ee-4696-b949-be2bb127140a"
CABPRJ010000001.1	RepeatMasker	DNA/Ginger-1	4572788	4573068	672	+	.	ID="RND-5_FAMILY-95";Tend="1669";Tstart="1389";shortTE="F";uid="1ad79258-31ef-4c17-b824-4c4c7ec34a3d"
CABPRJ010000001.1	RepeatMasker	DNA	5048643	5048799	644	+	.	ID="RND-6_FAMILY-7932";Tend="1591";Tstart="1441";shortTE="F";uid="f97c9bf8-2f7d-4098-9b3b-dbc582ce0012"
CABPRJ010000001.1	RepeatMasker	DNA/Sola-1	5322603	5322814	674	+	.	ID="SOLA1-7_AP";Tend="1041";Tstart="839";shortTE="F";uid="79840a7c-c603-4360-afe8-46b0de8e33b7"
CABPRJ010000001.1	RepeatMasker	DNA/hAT-Tip100	127647	127810	585	+	.	ID="RND-6_FAMILY-8400";Tend="1976";Tstart="1809";shortTE="F";uid="4e779765-4a34-45b1-a29a-d778caee4439"
CABPRJ010000001.1	RepeatMasker	DNA	6100562	6101114	1432	+	.	ID="RND-6_FAMILY-20360";Tend="917";Tstart="364";shortTE="F";uid="ebeda0f8-06ab-4475-a845-e8e7255ae835"
CABPRJ010000001.1	RepeatMasker	DNA/Kolobok-E	7926	8412	2835	+	.	ID="rnd-1_family-28";Tend="1411";Tstart="951";shortTE="F";uid="9beea508-5961-44c0-9bc8-467896fb3e3d"
CABPRJ010000001.1	RepeatMasker	Unknown	970123	970288	487	+	.	ID="RND-1_FAMILY-228";Tend="1147";Tstart="954";shortTE="F";uid="678fc4f0-5148-41e4-aa4e-e4b6cfa21e9c"
CABPRJ010000001.1	RepeatMasker	DNA/hAT-Tip100	1587759	1587976	1078	+	.	ID="RND-6_FAMILY-8400";Tend="2305";Tstart="2073";shortTE="F";uid="e7a5561d-78df-4e5e-97f3-c81182449cef"
CABPRJ010000001.1	RepeatMasker	DNA/hAT-hAT19	34592	34745	446	+	.	ID="HAT-N9_AP";Tend="155";Tstart="2";shortTE="F";uid="6a6594dd-bce2-4ebe-b8ac-281dc6f16e29"
CABPRJ010000001.1	RepeatMasker	DNA/Ginger-1	432835	433142	856	+	.	ID="RND-4_FAMILY-465";Tend="1648";Tstart="1296";shortTE="F";uid="01be7dc8-f66c-444b-8abd-e3265e770f52"
CABPRJ010000001.1	RepeatMasker	Unknown	4472232	4472665	737	+	.	ID="RND-5_FAMILY-2801";Tend="1632";Tstart="1212";shortTE="F";uid="7f704fa1-772c-4fa0-baa9-6421f53b8de6"
CABPRJ010000001.1	RepeatMasker	DNA/Kolobok-T2?	324614	324756	419	+	.	ID="KOLOBOK-N1_AEC";Tend="7550";Tstart="7414";shortTE="F";uid="a022c93a-09ac-48df-81a5-11cb9601d5b6"
CABPRJ010000001.1	RepeatMasker	Retroposon?	2747561	2747684	578	+	.	ID="RND-5_FAMILY-3149";TEgroup="ctg_1%7CRND-5_FAMILY-3149%7C3";Tend="1462";Tstart="1360";shortTE="F";uid="b8ed9a19-ea68-4af4-bbd5-32fb00416bb1"
CABPRJ010000001.1	RepeatMasker	DNA/Kolobok-E	402679	403133	2269	+	.	ID="RND-6_FAMILY-13202";Tend="1408";Tstart="928";shortTE="F";uid="dd944422-5c67-4471-bc60-3bbb5b4bc411"
CABPRJ010000001.1	RepeatMasker	DNA/Kolobok-E	4617682	4618210	1545	+	.	ID="RND-1_FAMILY-28";Tend="1622";Tstart="1085";shortTE="F";uid="5da1f5f2-69b1-4572-8ac8-99326ed18f36"
CABPRJ010000001.1	RepeatMasker	DNA/hAT-Charlie	4700382	4700758	1469	+	.	ID="RND-5_FAMILY-5800";Tend="1452";Tstart="1087";shortTE="F";uid="ef4feccc-001c-47f8-b8f3-d18a4de7ec09"
CABPRJ010000001.1	RepeatMasker	LINE/CR1	2165896	2166407	437	+	.	ID="RND-6_FAMILY-6615";Tend="725";Tstart="212";shortTE="F";uid="8d52d973-0891-4c53-9844-d14bbc2d8768"
CABPRJ010000001.1	RepeatMasker	RC/Helitron	5393320	5393616	621	+	.	ID="RND-4_FAMILY-3214";Tend="1214";Tstart="716";shortTE="F";uid="7805d696-9062-4373-91c0-7e02a86e0250"
CABPRJ010000001.1	RepeatMasker	Unknown	4792666	4792784	416	+	.	ID="RND-6_FAMILY-4955";Tend="674";Tstart="544";shortTE="F";uid="6c94512e-2fb7-4532-b490-919fa050544e"
CABPRJ010000001.1	RepeatMasker	DNA/Ginger-1	2143247	2143516	472	+	.	ID="RND-1_FAMILY-12";Tend="1129";Tstart="861";shortTE="F";uid="b871757d-c904-473c-b726-3e91614b676f"
CABPRJ010000001.1	RepeatMasker	Unknown	2595880	2596622	2171	+	.	ID="RND-6_FAMILY-15083";Tend="1504";Tstart="837";shortTE="F";uid="4aca8dd4-c71e-498c-bb4b-9e7cc8d3da6a"
CABPRJ010000001.1	RepeatMasker	DNA/hAT-Tip100	541662	541853	1030	+	.	ID="RND-6_FAMILY-7682";Tend="1355";Tstart="1165";shortTE="F";uid="f1e05c9d-233f-49ef-9dcf-0a3f7427d7c6"
CABPRJ010000001.1	RepeatMasker	Retroposon?	2624523	2624674	772	+	.	ID="RND-6_FAMILY-2796";Tend="836";Tstart="684";shortTE="F";uid="f30acc17-6451-4bf3-aeb7-0f9919337bad"
CABPRJ010000001.1	RepeatMasker	Retroposon?	1913695	1914023	2029	+	.	ID="RND-6_FAMILY-5185";Tend="1396";Tstart="1077";shortTE="F";uid="3c107984-f672-42ea-8e14-106d0eda6d80"
CABPRJ010000001.1	RepeatMasker	Retroposon?	1148084	1148511	2298	+	.	ID="RND-5_FAMILY-3149";Tend="1417";Tstart="981";shortTE="F";uid="64e89f2a-1926-44e8-8530-c474c0a8ab49"
CABPRJ010000001.1	RepeatMasker	Retroposon?	4519325	4519499	1102	+	.	ID="RND-5_FAMILY-4854";Tend="385";Tstart="211";shortTE="F";uid="7f6efa50-538d-46b5-87e6-f56c1fa77968"
CABPRJ010000001.1	RepeatMasker	Retroposon?	6759310	6759508	1079	+	.	ID="RND-5_FAMILY-4854";Tend="381";Tstart="177";shortTE="F";uid="a347e854-f5d3-44a6-b369-e0d5efa797cb"
CABPRJ010000001.1	RepeatMasker	Retroposon?	4886794	4887219	2233	+	.	ID="RND-5_FAMILY-3149";Tend="1397";Tstart="975";shortTE="F";uid="b2d93151-46dc-4ec6-b98b-19ffb2f93ec3"
CABPRJ010000001.1	RepeatMasker	DNA/Ginger-1	4470345	4470470	638	+	.	ID="RND-1_FAMILY-12";Tend="1407";Tstart="1277";shortTE="F";uid="dec7b48a-297f-455f-8893-f589f32ad796"
CABPRJ010000001.1	RepeatMasker	DNA/Ginger-1	1704407	1704844	1579	+	.	ID="rnd-5_family-95";Tend="1476";Tstart="989";shortTE="F";uid="aae41f7d-e13c-483c-ae5a-e67e127f9af2"
CABPRJ010000001.1	RepeatMasker	DNA	1685132	1685413	516	+	.	ID="TTAA5_AP";Tend="442";Tstart="207";shortTE="F";uid="e51ae1a1-0209-4400-b093-c9f05d9ac0d9"
CABPRJ010000001.1	RepeatMasker	DNA/hAT-hAT19	1394924	1395109	524	+	.	ID="RND-5_FAMILY-4782";Tend="1613";Tstart="1439";shortTE="F";uid="7b802bbb-b9f6-45e1-ac0a-9012fd756ebe"
CABPRJ010000001.1	RepeatMasker	Unknown	6786467	6786700	1071	+	.	ID="RND-6_FAMILY-5948";Tend="1084";Tstart="853";shortTE="F";uid="c794082f-b0d5-4bc0-a2c9-fa590f7a5408"
CABPRJ010000001.1	RepeatMasker	DNA/Ginger-1	2744893	2745073	1098	+	.	ID="RND-1_FAMILY-12";Tend="1495";Tstart="1312";shortTE="F";uid="34e61637-bf31-466a-a7b9-44e77990acb4"
CABPRJ010000001.1	RepeatMasker	Unknown	2485563	2486085	3425	+	.	ID="RND-6_FAMILY-8131";Tend="1467";Tstart="910";shortTE="F";uid="0eaf6c91-927f-4e7a-8ef3-c6ffb60ba7f1"
CABPRJ010000001.1	RepeatMasker	DNA/MULE-MuDR	296695	297070	1515	+	.	ID="MUDR4X_AP";Tend="2026";Tstart="1665";shortTE="F";uid="4c9ac249-7c55-4329-9bbb-ee8fb841fc67"
CABPRJ010000001.1	RepeatMasker	Unknown	441932	442181	457	+	.	ID="RND-6_FAMILY-23275";Tend="1207";Tstart="962";shortTE="F";uid="64a00004-0dfb-4e78-9686-28a630eb4300"
CABPRJ010000001.1	RepeatMasker	DNA/Kolobok-E	523302	523739	1857	+	.	ID="RND-5_FAMILY-3481";Tend="1348";Tstart="912";shortTE="F";uid="a1a739f5-5e41-40e4-a915-dab6c7a82cf2"
CABPRJ010000001.1	RepeatMasker	Retroposon?	1019210	1019433	502	+	.	ID="RND-5_FAMILY-8932";Tend="1397";Tstart="1177";shortTE="F";uid="45589556-3d45-4ad9-a577-6976d573502c"
CABPRJ010000001.1	RepeatMasker	DNA/Ginger-1	6294458	6294828	1484	+	.	ID="RND-6_FAMILY-4094";Tend="2460";Tstart="2062";shortTE="F";uid="93d54bbc-af9c-4843-a7c6-52bb941992ac"
CABPRJ010000001.1	RepeatMasker	Retroposon?	6022104	6022497	1723	+	.	ID="RND-5_FAMILY-3149";Tend="1404";Tstart="971";shortTE="F";uid="a12beab8-9f3a-4d05-b1be-b5b7083d99c3"
CABPRJ010000001.1	RepeatMasker	Retroposon?	1570345	1570902	2073	+	.	ID="RND-1_FAMILY-22";Tend="1523";Tstart="1000";shortTE="F";uid="d0945aa7-abe2-4a0f-bbf3-1247eb59946a"
CABPRJ010000001.1	RepeatMasker	Unknown	351804	351999	624	+	.	ID="RND-6_FAMILY-3711";Tend="1364";Tstart="1192";shortTE="F";uid="e8fbf538-564d-49f5-8510-59b0b6701b7e"
CABPRJ010000001.1	RepeatMasker	DNA/MULE-MuDR	4377928	4378052	408	+	.	ID="RND-6_FAMILY-7584";Tend="1499";Tstart="1400";shortTE="F";uid="53685ae1-77ca-4f36-a17f-f8101a160cfb"
CABPRJ010000001.1	RepeatMasker	Retroposon?	4878976	4879178	884	+	.	ID="RND-6_FAMILY-13139";Tend="1051";Tstart="814";shortTE="F";uid="4ac54742-9be3-43ea-b86a-76b726444eb4"
CABPRJ010000001.1	RepeatMasker	DNA/hAT-Tip100	2320129	2320549	2082	+	.	ID="RND-6_FAMILY-9406";Tend="1369";Tstart="964";shortTE="F";uid="638e5568-25a1-4943-8189-92edb54cec12"
CABPRJ010000001.1	RepeatMasker	DNA/Ginger-1	6230860	6231163	1747	+	.	ID="RND-1_FAMILY-12";Tend="1493";Tstart="1165";shortTE="F";uid="0ece874d-d4ec-429f-bbdf-ad98095c4987"
CABPRJ010000001.1	RepeatMasker	DNA/hAT	944800	945065	1148	+	.	ID="RND-5_FAMILY-6846";Tend="1536";Tstart="1271";shortTE="F";uid="07d92a8d-54b3-43fe-90a6-543637c59d15"
CABPRJ010000001.1	RepeatMasker	Retroposon?	6232662	6232765	533	+	.	ID="RND-5_FAMILY-8932";Tend="1352";Tstart="1252";shortTE="F";uid="f45ac8be-b1b7-476c-a49e-c753d05c1bf8"
CABPRJ010000001.1	RepeatMasker	DNA	2867053	2867369	1331	+	.	ID="RND-5_FAMILY-85";Tend="1257";Tstart="931";shortTE="F";uid="6440fe68-e550-4b59-95c7-4c255ad3f1e7"
CABPRJ010000001.1	RepeatMasker	Retroposon?	36751	36875	453	+	.	ID="RND-5_FAMILY-8932";Tend="1349";Tstart="1237";shortTE="F";uid="597a5d48-279f-449e-8565-0195a1eb434f"
CABPRJ010000001.1	RepeatMasker	DNA/hAT-Tip100	4898354	4898475	459	+	.	ID="RND-6_FAMILY-7682";Tend="1649";Tstart="1547";shortTE="F";uid="9d2e9b67-24d7-465f-8290-a664aad649b2"
CABPRJ010000001.1	RepeatMasker	DNA/MULE-MuDR	1211538	1211995	2456	+	.	ID="RND-5_FAMILY-2298";Tend="1234";Tstart="781";shortTE="F";uid="60a4c333-893b-4d0c-88da-3aa892fdd88b"
CABPRJ010000001.1	RepeatMasker	LTR/Gypsy	323154	323417	507	+	.	ID="GYPSY-24_DEL-I";Tend="2827";Tstart="2579";shortTE="F";uid="86d44263-4e23-4d3b-b6f2-825e50ae915c"
CABPRJ010000001.1	RepeatMasker	Retroposon?	3224715	3225659	1620	+	.	ID="RND-1_FAMILY-35";Tend="1994";Tstart="800";shortTE="F";uid="4718141d-7b29-421f-b9e3-6924616f424e"
CABPRJ010000001.1	RepeatMasker	LINE/Penelope	366297	366551	1142	+	.	ID="RND-1_FAMILY-175";Tend="935";Tstart="671";shortTE="F";uid="9ebba56c-981e-41da-9541-6ed4b8300e8a"
CABPRJ010000001.1	RepeatMasker	DNA/Ginger-1	119500	120090	2041	+	.	ID="RND-5_FAMILY-95";Tend="1580";Tstart="920";shortTE="F";uid="5c4f0a26-df9d-450d-92ea-0bdba209f5fa"
CABPRJ010000001.1	RepeatMasker	DNA/hAT-Tip100	6328433	6328862	2073	+	.	ID="RND-5_FAMILY-9847";Tend="1381";Tstart="954";shortTE="F";uid="ba6ddd4f-c08f-47fa-b349-80c857e4eb62"
CABPRJ010000001.1	RepeatMasker	Unknown	3534335	3534544	620	+	.	ID="RND-5_FAMILY-7745";Tend="1478";Tstart="1247";shortTE="F";uid="08d1a3ec-0cc1-45f5-8baf-f628cd4d757d"
CABPRJ010000001.1	RepeatMasker	Unknown	2425736	2426070	908	+	.	ID="RND-6_FAMILY-23275";Tend="1315";Tstart="1013";shortTE="F";uid="94ba0011-7bba-421b-8553-0fba853ebaa6"
CABPRJ010000001.1	RepeatMasker	DNA/hAT-Tip100	1066779	1067545	2765	+	.	ID="RND-5_FAMILY-292";Tend="1536";Tstart="760";shortTE="F";uid="57a5f3c3-d3f7-4f85-abf4-6222b373039b"
CABPRJ010000001.1	RepeatMasker	Retroposon?	5826064	5826375	1485	+	.	ID="RND-6_FAMILY-60";Tend="1080";Tstart="758";shortTE="F";uid="3f86f59f-cf5a-47cc-b1cc-a3558f54bce8"
CABPRJ010000001.1	RepeatMasker	Retroposon?	6493361	6493527	559	+	.	ID="RND-6_FAMILY-2796";Tend="840";Tstart="680";shortTE="F";uid="3d58d762-2657-4222-8bb2-b6c90d2569cc"
CABPRJ010000001.1	RepeatMasker	Retroposon?	3399655	3399799	655	+	.	ID="RND-1_FAMILY-3";Tend="1134";Tstart="993";shortTE="F";uid="8ba3fe1e-5b2b-4680-beb1-e15b3a752485"
CABPRJ010000001.1	RepeatMasker	DNA/Ginger-1	1784271	1784669	1415	+	.	ID="RND-4_FAMILY-145";Tend="1397";Tstart="991";shortTE="F";uid="48d84074-f2ab-4878-be2b-5a8d56d3747e"
CABPRJ010000001.1	RepeatMasker	DNA/Ginger-1	4125231	4125655	2903	+	.	ID="RND-4_FAMILY-311";Tend="1691";Tstart="1240";shortTE="F";uid="7b58aecc-c06b-44d3-8b89-1e26a3017c53"
CABPRJ010000001.1	RepeatMasker	LINE/CR1	110392	110815	1551	+	.	ID="RND-6_FAMILY-3785";Tend="1138";Tstart="705";shortTE="F";uid="4cf4fcb7-72a1-4e2f-9251-88dc4aefd3e8"
CABPRJ010000001.1	RepeatMasker	Retroposon?	5806110	5806248	559	+	.	ID="RND-1_FAMILY-35";Tend="2032";Tstart="1895";shortTE="F";uid="147bbccb-1637-4e0c-a058-ce213b43a3d9"
CABPRJ010000001.1	RepeatMasker	DNA/Kolobok-E	1345954	1346392	2436	+	.	ID="RND-6_FAMILY-13202";Tend="1418";Tstart="950";shortTE="F";uid="1a63d0bc-4118-4f84-b6f9-87dbf799bb41"
CABPRJ010000001.1	RepeatMasker	DNA/hAT-Tip100	1810389	1810690	1342	+	.	ID="RND-3_FAMILY-853";Tend="1225";Tstart="947";shortTE="F";uid="cf0968be-d687-4827-958b-0a4d2fd21dc6"
CABPRJ010000001.1	RepeatMasker	DNA/Ginger-1	1013449	1013776	1164	+	.	ID="RND-1_FAMILY-58";Tend="2555";Tstart="2233";shortTE="F";uid="67894d26-912a-420f-bafd-c3aa56ccf73b"
CABPRJ010000001.1	RepeatMasker	Retroposon?	6244319	6244553	1180	+	.	ID="RND-5_FAMILY-8932";Tend="1150";Tstart="927";shortTE="F";uid="cd53d589-63bd-4988-b4ec-8b0dfe28f3d0"
CABPRJ010000001.1	RepeatMasker	Unknown	5557175	5557443	886	+	.	ID="RND-6_FAMILY-23275";Tend="1226";Tstart="962";shortTE="F";uid="6494cfd6-03f4-434f-a71d-ab151158686a"
CABPRJ010000001.1	RepeatMasker	Retroposon?	6832444	6832967	2239	+	.	ID="RND-6_FAMILY-13139";Tend="1460";Tstart="927";shortTE="F";uid="1af287c3-4ea6-4aa8-977d-a853070717c7"
CABPRJ010000001.1	RepeatMasker	DNA/hAT-Tip100	2959082	2959244	497	+	.	ID="RND-6_FAMILY-8400";Tend="1045";Tstart="854";shortTE="F";uid="c2e95491-2312-420c-ad61-2ed17d24539d"
CABPRJ010000001.1	RepeatMasker	LINE/RTE-BovB	6517170	6517758	823	+	.	ID="RTE-33_LMI";Tend="3281";Tstart="2709";shortTE="F";uid="278e6939-6f50-430a-87c2-98276a508957"
CABPRJ010000001.1	RepeatMasker	DNA/Ginger-1	5706740	5707071	1077	+	.	ID="rnd-4_family-145";Tend="1291";Tstart="922";shortTE="F";uid="8939d32d-2190-4f33-af16-ed2dc1e19396"
CABPRJ010000001.1	RepeatMasker	Unknown	2714620	2714940	1506	+	.	ID="RND-6_FAMILY-18781";Tend="1252";Tstart="920";shortTE="F";uid="503cabce-9a9c-42f0-b2dc-0da6b04e031c"
CABPRJ010000001.1	RepeatMasker	DNA/hAT-hATm	5590827	5590993	466	+	.	ID="HAT-4C_AP";Tend="4011";Tstart="3844";shortTE="F";uid="8c5e7935-4e31-4e4c-99a1-b8d55e9a1325"
CABPRJ010000001.1	RepeatMasker	Retroposon?	4925750	4926094	1840	+	.	ID="RND-5_FAMILY-3149";Tend="1340";Tstart="991";shortTE="F";uid="c98b94eb-85db-4c9f-ab49-84451d75a675"
CABPRJ010000001.1	RepeatMasker	Retroposon?	6713423	6713673	453	+	.	ID="RND-5_FAMILY-5072";Tend="1523";Tstart="1259";shortTE="F";uid="8bce1196-0d42-4f25-9423-07d403a57b5e"
CABPRJ010000001.1	RepeatMasker	Unknown	2779881	2780081	401	+	.	ID="RND-6_FAMILY-46130";Tend="1365";Tstart="1145";shortTE="F";uid="7e83d727-b2ff-4fa5-a171-13bc44e43c69"
CABPRJ010000001.1	RepeatMasker	Unknown	1133359	1133601	724	+	.	ID="RND-6_FAMILY-23275";Tend="1283";Tstart="1058";shortTE="F";uid="3e52f0f8-657b-4d9a-9e4c-c8f9e40ca315"
CABPRJ010000001.1	RepeatMasker	Retroposon?	686267	686562	850	+	.	ID="RND-4_FAMILY-550";Tend="1216";Tstart="716";shortTE="F";uid="4adcec94-db13-48c7-aa78-49a1de2753a5"
CABPRJ010000001.1	RepeatMasker	Unknown	820669	821214	2808	+	.	ID="RND-6_FAMILY-15574";Tend="1474";Tstart="906";shortTE="F";uid="ece3611c-b34c-4ac0-ac04-0c6b225b03b0"
CABPRJ010000001.1	RepeatMasker	DNA/Ginger-1	5093070	5093173	498	+	.	ID="RND-4_FAMILY-145";Tend="1087";Tstart="986";shortTE="F";uid="697d06fe-2078-4d0a-aab0-92c3b32d202f"
CABPRJ010000001.1	RepeatMasker	Retroposon?	1019628	1019997	1398	+	.	ID="RND-5_FAMILY-3149";Tend="1444";Tstart="1049";shortTE="F";uid="ff90492f-0ca5-4d65-89bc-21cdd6be7d22"
CABPRJ010000001.1	RepeatMasker	Retroposon?	2448027	2448151	428	+	.	ID="RND-6_FAMILY-970";Tend="1505";Tstart="1374";shortTE="F";uid="33bfc9a7-1cc5-41cd-97b4-95b306b6774d"
CABPRJ010000001.1	RepeatMasker	DNA/Ginger-1	4151263	4152046	1938	+	.	ID="rnd-1_family-0";Tend="1879";Tstart="1176";shortTE="F";uid="544b91f6-06c6-4744-a16e-5a13fa871ff0"
CABPRJ010000001.1	RepeatMasker	DNA/Kolobok-E	6756084	6756277	522	+	.	ID="RND-6_FAMILY-5146";Tend="1097";Tstart="922";shortTE="F";uid="3d1aa51a-0f78-4007-87ed-075160be2834"
CABPRJ010000001.1	RepeatMasker	DNA/hAT-Tip100	1438045	1438236	889	+	.	ID="RND-6_FAMILY-7682";Tend="1384";Tstart="1172";shortTE="F";uid="0dcd02fa-13d1-402e-8d38-5fdea72bcb0a"
CABPRJ010000001.1	RepeatMasker	DNA/hAT-hATm	2418029	2418173	566	+	.	ID="HAT-4C_AP";Tend="200";Tstart="55";shortTE="F";uid="a5f51467-789c-4ea5-9031-81f7f2e6ae7b"
CABPRJ010000001.1	RepeatMasker	DNA/Ginger-1	1885235	1885413	1111	+	.	ID="RND-4_FAMILY-318";Tend="1248";Tstart="1070";shortTE="F";uid="bc9b133f-b186-4d21-9e7b-0a59b968843d"
CABPRJ010000001.1	RepeatMasker	Retroposon?	819519	820209	3815	+	.	ID="RND-4_FAMILY-550";Tend="1648";Tstart="935";shortTE="F";uid="11d0406f-04e4-45a5-a896-3469da3417c4"
CABPRJ010000001.1	RepeatMasker	DNA/Ginger-1	835330	836245	4767	+	.	ID="RND-3_FAMILY-147";Tend="2426";Tstart="1539";shortTE="F";uid="581fa63b-396c-430a-a74f-784262616e54"
CABPRJ010000001.1	RepeatMasker	DNA/Ginger-1	308253	308654	880	+	.	ID="RND-1_FAMILY-12";Tend="1560";Tstart="1137";shortTE="F";uid="6345dd5a-abc3-42af-ae8c-41876d28b013"
CABPRJ010000001.1	RepeatMasker	Unknown	3182850	3183038	632	+	.	ID="RND-6_FAMILY-23275";Tend="1265";Tstart="1072";shortTE="F";uid="e0a3ba41-9c1e-408b-af6b-250003bdabda"
CABPRJ010000001.1	RepeatMasker	DNA/TcMar-Pogo	6573561	6574154	2345	+	.	ID="RND-6_FAMILY-21986";Tend="1589";Tstart="910";shortTE="F";uid="7eb2ea18-9cdc-4119-8f2d-085f9f01db1d"
CABPRJ010000001.1	RepeatMasker	LINE/Penelope	4929535	4929671	673	+	.	ID="RND-1_FAMILY-80";Tend="889";Tstart="754";shortTE="F";uid="e248f576-775f-4711-ab15-22d6e964f985"
CABPRJ010000001.1	RepeatMasker	Retroposon?	2523363	2524298	1989	+	.	ID="RND-5_FAMILY-7401";Tend="1971";Tstart="1030";shortTE="F";uid="8c2bd0ca-1c57-407c-9892-e449105f2618"
CABPRJ010000001.1	RepeatMasker	DNA/Kolobok-E	457732	457965	1403	+	.	ID="RND-5_FAMILY-24850";Tend="1222";Tstart="992";shortTE="F";uid="8109da8d-e23f-48e0-bae3-4af9392da101"
CABPRJ010000001.1	RepeatMasker	Retroposon?	4351560	4351744	404	+	.	ID="RND-6_FAMILY-3029";Tend="1928";Tstart="1747";shortTE="F";uid="a32a5d38-ee96-4455-a51f-cc3574cd0b4b"
CABPRJ010000001.1	RepeatMasker	Retroposon?	1390744	1391442	4141	+	.	ID="RND-1_FAMILY-22";Tend="1687";Tstart="995";shortTE="F";uid="af6889e6-62bf-4d2d-a1f3-55595acbc909"
CABPRJ010000001.1	RepeatMasker	Retroposon?	2016428	2018056	8191	+	.	ID="RND-6_FAMILY-60";Tend="2419";Tstart="778";shortTE="F";uid="e87d4a4f-4ba4-4e85-8ab9-788844efb918"
CABPRJ010000001.1	RepeatMasker	Retroposon?	5926484	5926916	902	+	.	ID="RND-5_FAMILY-8932";Tend="1395";Tstart="998";shortTE="F";uid="a0521fc7-b981-4772-891f-91b016f10230"
CABPRJ010000001.1	RepeatMasker	DNA/MULE-MuDR	2233686	2233825	505	+	.	ID="RND-6_FAMILY-9667";Tend="1190";Tstart="1058";shortTE="F";uid="f2d20be8-ab19-4abb-a790-4cf203f7417f"
CABPRJ010000001.1	RepeatMasker	DNA/hAT-hAT19	2650138	2650408	958	+	.	ID="RND-5_FAMILY-1359";Tend="1474";Tstart="1217";shortTE="F";uid="497c0859-d73f-4469-afac-3a8503b50845"
CABPRJ010000001.1	RepeatMasker	DNA/Ginger-1	5724724	5724852	527	+	.	ID="RND-2_FAMILY-26";Tend="1690";Tstart="1561";shortTE="F";uid="4ebde89f-0ece-4827-92f4-9afa7f1c9bb2"
CABPRJ010000001.1	RepeatMasker	DNA/Ginger-1	6368383	6368698	484	+	.	ID="RND-1_FAMILY-7";Tend="1127";Tstart="811";shortTE="F";uid="6854f278-cf5c-477a-b6b8-4317a003ffbb"
CABPRJ010000001.1	RepeatMasker	DNA/Kolobok-E	1604346	1604779	2138	+	.	ID="RND-6_FAMILY-13202";Tend="1404";Tstart="959";shortTE="F";uid="8195e0cc-86b0-492c-8b3b-8dbf91538e6d"
CABPRJ010000001.1	RepeatMasker	RC/Helitron	514911	515327	1512	+	.	ID="RND-5_FAMILY-4116";Tend="950";Tstart="546";shortTE="F";uid="8df89271-d830-4fca-899e-c418aafa0823"
CABPRJ010000001.1	RepeatMasker	Unknown	6561483	6561628	985	+	.	ID="RND-6_FAMILY-7072";Tend="856";Tstart="710";shortTE="F";uid="140ebace-da52-4ea1-9580-a0ea5443065b"
CABPRJ010000001.1	RepeatMasker	RC/Helitron	5359554	5359967	745	+	.	ID="RND-5_FAMILY-5861";TEgroup="ctg_1%7CRND-5_FAMILY-5861%7C11";Tend="1166";Tstart="832";shortTE="F";uid="8ad28ad5-eea1-434f-b657-53b0baa1dfdd"
CABPRJ010000001.1	RepeatMasker	RC/Helitron	2685974	2686279	1044	+	.	ID="RND-6_FAMILY-8525";Tend="1178";Tstart="906";shortTE="F";uid="0f62d1d9-f8bc-4eeb-b415-d0f0e91ae340"
CABPRJ010000001.1	RepeatMasker	Retroposon?	2292037	2292485	1767	+	.	ID="RND-5_FAMILY-3149";Tend="1443";Tstart="991";shortTE="F";uid="103cafb2-5b4a-42d7-870e-e34521aa83b0"
CABPRJ010000001.1	RepeatMasker	DNA/Ginger-1	3267605	3267830	589	+	.	ID="RND-5_FAMILY-95";Tend="1202";Tstart="977";shortTE="F";uid="c67aecf7-0f0c-4de8-83c3-c40242ffa678"
CABPRJ010000001.1	RepeatMasker	Retroposon?	1213633	1214189	2692	+	.	ID="RND-1_FAMILY-35";Tend="2018";Tstart="1464";shortTE="F";uid="19f9f87d-822c-43df-9ae6-8a3e68354af9"
CABPRJ010000001.1	RepeatMasker	DNA	3596542	3596913	1149	+	.	ID="RND-5_FAMILY-383";Tend="1283";Tstart="922";shortTE="F";uid="a1cc3038-4808-4797-8101-f62fabbb1b86"
CABPRJ010000001.1	RepeatMasker	Retroposon?	2188792	2188983	703	+	.	ID="RND-5_FAMILY-7470";Tend="1298";Tstart="1112";shortTE="F";uid="ea9d59db-3300-45f9-a68b-80a942579930"
CABPRJ010000001.1	RepeatMasker	Retroposon?	1578092	1578556	1978	+	.	ID="RND-1_FAMILY-22";Tend="1575";Tstart="1089";shortTE="F";uid="d2849920-17dd-4851-99e7-3164855efb9b"
CABPRJ010000001.1	RepeatMasker	Retroposon?	1590304	1590675	1957	+	.	ID="RND-1_FAMILY-22";Tend="1366";Tstart="998";shortTE="F";uid="626530be-caf3-4500-9f5f-be908d38ce07"
CABPRJ010000001.1	RepeatMasker	RC/Helitron	5892962	5893204	635	+	.	ID="RND-5_FAMILY-5861";Tend="1167";Tstart="921";shortTE="F";uid="3a20390e-cf79-4695-97fd-ebe7edd479ed"
CABPRJ010000001.1	RepeatMasker	DNA/Kolobok-E	1460154	1460604	2186	+	.	ID="RND-1_FAMILY-28";Tend="1366";Tstart="937";shortTE="F";uid="4953b893-f072-47bc-b1ac-289f2c96771e"
CABPRJ010000001.1	RepeatMasker	Unknown	2089614	2089912	2007	+	.	ID="RND-6_FAMILY-42474";Tend="1225";Tstart="921";shortTE="F";uid="d2557b0e-4f7b-4e45-a83f-791ebc7c3da7"
CABPRJ010000001.1	RepeatMasker	DNA	5456305	5456505	426	+	.	ID="RND-6_FAMILY-7932";Tend="1618";Tstart="1442";shortTE="F";uid="d4a35ddb-b514-4f9d-8bf6-bff89587cc05"
CABPRJ010000001.1	RepeatMasker	Retroposon?	155311	155508	610	+	.	ID="RND-4_FAMILY-241";Tend="1736";Tstart="1529";shortTE="F";uid="ead96c5b-5b30-4c23-baf2-7fbbc549acd6"
CABPRJ010000001.1	RepeatMasker	LINE/Penelope	446869	447072	977	+	.	ID="RND-1_FAMILY-80";Tend="936";Tstart="715";shortTE="F";uid="6e390a0f-b09c-43b5-91cd-69c41e490d20"
CABPRJ010000001.1	RepeatMasker	DNA/hAT-Tip100	1246600	1246925	2353	+	.	ID="RND-6_FAMILY-9406";Tend="1334";Tstart="1010";shortTE="F";uid="49320d9e-e2d2-4f65-a780-524a34891ab0"
CABPRJ010000001.1	RepeatMasker	DNA/Kolobok-E	430775	430965	1086	+	.	ID="RND-6_FAMILY-5146";Tend="1502";Tstart="1317";shortTE="F";uid="c815fdf5-d0a0-4e8d-8e92-fbd50acf8903"
CABPRJ010000001.1	RepeatMasker	DNA/hAT-Tip100	6326356	6326602	856	+	.	ID="RND-5_FAMILY-158";Tend="886";Tstart="645";shortTE="F";uid="615919a3-5709-440e-bea9-55d338bcfd97"
CABPRJ010000001.1	RepeatMasker	RC/Helitron	4152141	4152282	621	+	.	ID="RND-4_FAMILY-261";Tend="1149";Tstart="984";shortTE="F";uid="469862a0-5131-46f4-8548-c44de19381df"
CABPRJ010000001.1	RepeatMasker	DNA/Ginger-1	3892254	3892577	807	+	.	ID="RND-5_FAMILY-95";Tend="1268";Tstart="921";shortTE="F";uid="ffacba60-d8de-4742-a41f-9fe5855ac254"
CABPRJ010000001.1	RepeatMasker	DNA/Kolobok-E	3226547	3226703	463	+	.	ID="RND-6_FAMILY-9192";Tend="1876";Tstart="1722";shortTE="F";uid="a11c2da5-cfb6-431d-b2ff-360771864034"
CABPRJ010000001.1	RepeatMasker	DNA/TcMar-Mariner	2823852	2824580	5984	+	.	ID="RND-1_FAMILY-201";Tend="1662";Tstart="922";shortTE="F";uid="6089e1b8-82b8-4201-9b87-57d86b33c4e2"
CABPRJ010000001.1	RepeatMasker	Retroposon?	2410615	2411109	890	+	.	ID="RND-5_FAMILY-4854";Tend="564";Tstart="114";shortTE="F";uid="efe91421-0350-4e47-8154-b615d2302ef9"
CABPRJ010000001.1	RepeatMasker	DNA/Ginger-1	777468	777717	1486	+	.	ID="RND-4_FAMILY-311";Tend="1236";Tstart="979";shortTE="F";uid="6701735b-24db-43ab-adcc-e43661a1f863"
CABPRJ010000001.1	RepeatMasker	DNA/Ginger-1	6054232	6054501	452	+	.	ID="RND-4_FAMILY-145";Tend="1491";Tstart="1222";shortTE="F";uid="8d899bc6-89ae-40b7-bc4e-3eaa13122fda"
CABPRJ010000001.1	RepeatMasker	DNA/hAT-hATm	5073357	5073584	420	+	.	ID="HAT-5_AP";TEgroup="ctg_1%7CHAT-5_AP%7C1";Tend="3085";Tstart="2";shortTE="F";uid="a316490d-548c-4603-ac21-20fc9e263045"
CABPRJ010000001.1	RepeatMasker	LINE/I-Jockey	4185556	4185986	2023	+	.	ID="RND-5_FAMILY-1720";Tend="1356";Tstart="915";shortTE="F";uid="1956cbc3-d716-4db4-84f8-24b4577482ef"
CABPRJ010000001.1	RepeatMasker	DNA/MULE-MuDR	2174057	2174616	1744	+	.	ID="RND-5_FAMILY-6001";Tend="1545";Tstart="999";shortTE="F";uid="9bdbe755-1210-48d1-a613-194a8f4a32b2"
CABPRJ010000001.1	RepeatMasker	Retroposon?	614404	614577	871	+	.	ID="RND-6_FAMILY-146";Tend="1413";Tstart="1238";shortTE="F";uid="b051f2f6-3fb0-4b1a-aab3-027adfe35247"
CABPRJ010000001.1	RepeatMasker	RC/Helitron	515499	515651	478	+	.	ID="RND-6_FAMILY-180";Tend="1937";Tstart="1784";shortTE="F";uid="5f30ab13-9e93-4744-8b5b-dcec5982a71f"
CABPRJ010000001.1	RepeatMasker	DNA/Ginger-1	1634753	1634906	603	+	.	ID="RND-5_FAMILY-95";Tend="1711";Tstart="1553";shortTE="F";uid="4b176a8b-f655-4939-802b-a58cb722652f"
CABPRJ010000001.1	RepeatMasker	DNA/hAT-hAT19	4489605	4489747	498	+	.	ID="HAT-N5_AP";Tend="152";Tstart="8";shortTE="F";uid="84c1b287-9b9d-4f8a-9df9-be0c25d5016e"
CABPRJ010000001.1	RepeatMasker	LINE/Penelope	573788	573933	698	+	.	ID="RND-1_FAMILY-80";Tend="943";Tstart="797";shortTE="F";uid="f5851a3f-8132-45d6-a2d1-a10b7caca7fa"
CABPRJ010000001.1	RepeatMasker	Retroposon?	2594540	2594791	900	+	.	ID="RND-5_FAMILY-3149";Tend="1303";Tstart="1035";shortTE="F";uid="1f099a16-ddd6-47b8-b7c0-67903dd37d02"
CABPRJ010000001.1	RepeatMasker	DNA/hAT-Tip100	4519526	4519752	1119	+	.	ID="RND-6_FAMILY-9406";Tend="1196";Tstart="972";shortTE="F";uid="15f49ba4-0677-45c5-9c6e-461ab56874c5"
CABPRJ010000001.1	RepeatMasker	DNA/Kolobok-E	1541061	1541513	2021	+	.	ID="RND-6_FAMILY-13202";Tend="1406";Tstart="941";shortTE="F";uid="bf7ef69c-8573-4710-835d-65429fb9b1b9"
CABPRJ010000001.1	RepeatMasker	DNA/hAT-hAT19	796929	797506	979	+	.	ID="DNA8-79_AP";TEgroup="ctg_1%7CDNA8-79_AP%7C1";Tend="660";Tstart="2";shortTE="F";uid="81cba19e-9125-45ce-b1ac-b336de70c511"
CABPRJ010000001.1	RepeatMasker	Retroposon?	3475244	3475940	2183	+	.	ID="RND-1_FAMILY-35";Tend="1456";Tstart="790";shortTE="F";uid="9e56a5c9-f9c4-43a6-bf09-9c772617577a"
CABPRJ010000001.1	RepeatMasker	DNA/Kolobok-E	4407229	4407602	870	+	.	ID="RND-5_FAMILY-24850";TEgroup="ctg_1%7CRND-5_FAMILY-24850%7C3";Tend="1455";Tstart="942";shortTE="F";uid="ba444d8c-908a-4302-b62c-c51ff1e4a3db"
CABPRJ010000001.1	RepeatMasker	DNA/MULE-MuDR	3793443	3793572	770	+	.	ID="RND-5_FAMILY-804";Tend="1083";Tstart="954";shortTE="F";uid="8e63f0fa-9345-4b53-8c45-a786273bcc5d"
CABPRJ010000001.1	RepeatMasker	DNA/hAT-Tip100	5415699	5415937	699	+	.	ID="RND-5_FAMILY-9847";TEgroup="ctg_1%7CRND-5_FAMILY-9847%7C1";Tend="1458";Tstart="1023";shortTE="F";uid="0f6f0c23-dc22-47a6-9784-eb41bee3f930"
CABPRJ010000001.1	RepeatMasker	DNA/hAT-Charlie	1084271	1084438	462	+	.	ID="RND-5_FAMILY-5800";Tend="1441";Tstart="1250";shortTE="F";uid="543fe0b2-a02b-4df5-9926-6be44d264f62"
CABPRJ010000001.1	RepeatMasker	LINE/RTE-BovB	2664253	2664822	1306	+	.	ID="RND-6_FAMILY-2315";Tend="1843";Tstart="1302";shortTE="F";uid="001dc7ec-c24f-429a-af1b-3ff16f5ab23e"
CABPRJ010000001.1	RepeatMasker	Retroposon?	408175	408677	1555	+	.	ID="RND-5_FAMILY-3149";Tend="1531";Tstart="1000";shortTE="F";uid="9d8c125e-04af-48c9-ac8b-01a9ac4ffc5d"
CABPRJ010000001.1	RepeatMasker	RC/Helitron	1523561	1523982	1428	+	.	ID="RND-5_FAMILY-5861";TEgroup="ctg_1%7CRND-5_FAMILY-5861%7C4";Tend="1177";Tstart="833";shortTE="F";uid="3a4fbe21-9f3b-4117-acc3-4ecc574103e8"
CABPRJ010000001.1	RepeatMasker	Retroposon?	3401593	3402334	616	+	.	ID="RND-4_FAMILY-241";TEgroup="ctg_1%7CRND-4_FAMILY-241%7C4";Tend="1744";Tstart="929";shortTE="F";uid="f3e6e888-a8fd-4856-a77f-9828b267a0d9"
CABPRJ010000001.1	RepeatMasker	RC/Helitron	6841275	6841766	1056	+	.	ID="RND-1_FAMILY-89";TEgroup="ctg_1%7CRND-1_FAMILY-89%7C2";Tend="1225";Tstart="640";shortTE="F";uid="2b7c3ea9-07f3-4388-8622-056aed10f431"
CABPRJ010000001.1	RepeatMasker	DNA/Ginger-1	691348	691681	1937	+	.	ID="RND-1_FAMILY-58";Tend="1263";Tstart="899";shortTE="F";uid="4178ed56-e6e6-4153-87da-ef30e63b586c"
CABPRJ010000001.1	RepeatMasker	Retroposon?	2456565	2457207	2893	+	.	ID="RND-4_FAMILY-550";Tend="1659";Tstart="926";shortTE="F";uid="80881fed-e243-426a-ba3d-964257d4df7b"
CABPRJ010000001.1	RepeatMasker	Retroposon?	5089535	5089762	1034	+	.	ID="RND-1_FAMILY-3";Tend="1060";Tstart="805";shortTE="F";uid="16289480-579e-4107-95b7-8e92f9eb404c"
CABPRJ010000001.1	RepeatMasker	DNA/Ginger-1	3460602	3461148	2975	+	.	ID="RND-1_FAMILY-12";Tend="1490";Tstart="928";shortTE="F";uid="0308239a-4bee-4490-9fc9-562829645d5c"
CABPRJ010000001.1	RepeatMasker	Unknown	3578663	3578849	583	+	.	ID="RND-1_FAMILY-106";Tend="961";Tstart="772";shortTE="F";uid="8984cc22-ec99-46a6-9028-c5309045f4c3"
CABPRJ010000001.1	RepeatMasker	Retroposon?	1315009	1315265	1326	+	.	ID="RND-1_FAMILY-35";Tend="1104";Tstart="831";shortTE="F";uid="c35ffb5f-1b25-483e-88f5-8038909537af"
CABPRJ010000001.1	RepeatMasker	Unknown	6422311	6422648	1483	+	.	ID="RND-4_FAMILY-524";Tend="1315";Tstart="965";shortTE="F";uid="f34ab4b7-dd31-4d67-9aba-be8104e85dbf"
CABPRJ010000001.1	RepeatMasker	Retroposon?	6367886	6368260	1091	+	.	ID="RND-5_FAMILY-7401";Tend="1229";Tstart="877";shortTE="F";uid="ece2fcd4-e0d8-47ef-91a5-afcb4c0fb700"
CABPRJ010000001.1	RepeatMasker	DNA/hAT-Tip100	1315451	1315609	594	+	.	ID="RND-5_FAMILY-1629";Tend="929";Tstart="778";shortTE="F";uid="487938cd-1fb9-4abf-b27e-4750280d8a47"
CABPRJ010000001.1	RepeatMasker	DNA/Ginger-1	705512	705930	1685	+	.	ID="RND-5_FAMILY-95";Tend="1504";Tstart="1034";shortTE="F";uid="267594e5-1283-4048-9dbe-6b1892e1c956"
CABPRJ010000001.1	RepeatMasker	LINE/Penelope	376523	376698	1005	+	.	ID="RND-1_FAMILY-80";Tend="956";Tstart="788";shortTE="F";uid="2795fb41-f97d-4506-8ee8-4360bb6e3ace"
CABPRJ010000001.1	RepeatMasker	DNA/TcMar-Tc1	816292	816419	401	+	.	ID="MARINER-27_RPR";Tend="893";Tstart="766";shortTE="F";uid="29a796f8-1766-40a8-9441-aadb8a2a79ef"
CABPRJ010000001.1	RepeatMasker	Retroposon?	5198278	5198457	409	+	.	ID="RND-5_FAMILY-7401";Tend="1993";Tstart="1821";shortTE="F";uid="61c17dd1-d0e9-4fbd-ba58-e05e128dba1f"
CABPRJ010000001.1	RepeatMasker	DNA	4279334	4279499	534	+	.	ID="TTAA20_AP";Tend="453";Tstart="298";shortTE="F";uid="6ed022c0-4d95-466b-b464-3aa1e1a691a3"
CABPRJ010000001.1	RepeatMasker	LINE/CR1	6304436	6304846	631	+	.	ID="RND-6_FAMILY-4189";Tend="1325";Tstart="916";shortTE="F";uid="338a39a3-d083-4ef2-b4b0-c83c15b236e0"
CABPRJ010000001.1	RepeatMasker	DNA	5051471	5051776	457	+	.	ID="ttaa2b_ap";Tend="342";Tstart="1";shortTE="F";uid="18cd744d-ddef-4842-a084-cd4494e6a451"
CABPRJ010000001.1	RepeatMasker	Unknown	2282154	2282650	1278	+	.	ID="RND-1_FAMILY-104";Tend="1551";Tstart="980";shortTE="F";uid="ddd8e847-3e88-499d-9a06-e86abfd7b0de"
CABPRJ010000001.1	RepeatMasker	RC/Helitron	6228242	6228343	466	+	.	ID="RND-6_FAMILY-4293";Tend="1658";Tstart="1563";shortTE="F";uid="90822063-d220-4345-9b7b-bc395f3488dc"
CABPRJ010000001.1	RepeatMasker	DNA	650668	650964	847	+	.	ID="RND-6_FAMILY-7932";Tend="1721";Tstart="1437";shortTE="F";uid="8cec90de-6ed5-41f9-9bfb-3aaf262cc263"
CABPRJ010000001.1	RepeatMasker	Unknown	2049704	2049850	633	+	.	ID="RND-5_FAMILY-3535";Tend="1056";Tstart="925";shortTE="F";uid="9e10a333-1933-4c4a-99e1-b75ad3ae6c43"
CABPRJ010000001.1	RepeatMasker	Retroposon?	4434979	4435200	1172	+	.	ID="RND-5_FAMILY-4854";Tend="2160";Tstart="1948";shortTE="F";uid="bb7aea0b-7bb5-458d-b8af-ba52731ba476"
CABPRJ010000001.1	RepeatMasker	Unknown	6356928	6357363	1864	+	.	ID="RND-5_FAMILY-16113";Tend="1302";Tstart="890";shortTE="F";uid="3edf5ea9-270d-4bb9-a1f8-eb81f61772cc"
CABPRJ010000001.1	RepeatMasker	Unknown	3328599	3328868	893	+	.	ID="RND-6_FAMILY-8861";Tend="1185";Tstart="944";shortTE="F";uid="4ae46b4c-072c-40d7-bb38-b56515b03666"
CABPRJ010000001.1	RepeatMasker	DNA/Ginger-1	3159481	3159984	865	+	.	ID="RND-5_FAMILY-95";Tend="1646";Tstart="1125";shortTE="F";uid="12916366-ac88-4f5a-8ee5-9cfa294eb7be"
CABPRJ010000001.1	RepeatMasker	RC/Helitron	3512643	3512869	779	+	.	ID="RND-6_FAMILY-25738";Tend="1445";Tstart="1227";shortTE="F";uid="d984b3ec-3e55-4212-9484-70fe0fc966ca"
CABPRJ010000001.1	RepeatMasker	Unknown	829632	829937	1544	+	.	ID="RND-4_FAMILY-1099";Tend="1498";Tstart="1203";shortTE="F";uid="255b6715-61ff-48d0-8e47-386b082f0a4b"
CABPRJ010000001.1	RepeatMasker	Unknown	4977711	4977946	1074	+	.	ID="RND-5_FAMILY-2813";Tend="1264";Tstart="994";shortTE="F";uid="4aedf4ba-9d1e-43fb-a993-c98d708f0e02"
CABPRJ010000001.1	RepeatMasker	DNA/Ginger-1	6866949	6867173	432	+	.	ID="RND-2_FAMILY-26";TEgroup="ctg_1%7CRND-2_FAMILY-26%7C2";Tend="1929";Tstart="938";shortTE="T";uid="93848eea-fbf3-4ab2-88d9-bd4e336b8f71"
CABPRJ010000001.1	RepeatMasker	LINE/L2	1762752	1763369	3320	+	.	ID="RND-6_FAMILY-2363";Tend="1778";Tstart="1167";shortTE="F";uid="cdac257a-37cc-4fa0-9587-62c2559197d7"
CABPRJ010000001.1	RepeatMasker	Unknown	4585684	4585787	512	+	.	ID="RND-6_FAMILY-2651";Tend="976";Tstart="887";shortTE="F";uid="1c46b7a6-3b11-4402-b1bb-1d9544d3d6fb"
CABPRJ010000001.1	RepeatMasker	LINE/Penelope	3626775	3627157	1836	+	.	ID="RND-3_FAMILY-217";Tend="2537";Tstart="2142";shortTE="F";uid="1f06cec5-4e19-4153-9d48-3c25c8465daf"
CABPRJ010000001.1	RepeatMasker	DNA/hAT-Tip100	1615865	1616214	1587	+	.	ID="RND-6_FAMILY-8400";Tend="2193";Tstart="1853";shortTE="F";uid="3054f14d-470e-4693-8b72-41d539bc6662"
CABPRJ010000001.1	RepeatMasker	Unknown	1630959	1631216	651	+	.	ID="RND-6_FAMILY-8861";Tend="1194";Tstart="966";shortTE="F";uid="839300d4-4964-45ca-8066-bd16615724df"
CABPRJ010000001.1	RepeatMasker	Retroposon	3142275	3142435	532	+	.	ID="RND-5_FAMILY-863";Tend="1632";Tstart="1470";shortTE="F";uid="9de6d826-ba2a-4d76-a91c-d0111622c20e"
CABPRJ010000001.1	RepeatMasker	DNA	4804788	4805350	2547	+	.	ID="RND-6_FAMILY-25487";Tend="1357";Tstart="843";shortTE="F";uid="150b0b08-047f-44dd-ac62-3cebf66ed3be"
CABPRJ010000001.1	RepeatMasker	DNA/MULE-MuDR	2165037	2165167	417	+	.	ID="RND-1_FAMILY-136";Tend="952";Tstart="831";shortTE="F";uid="cddfc69c-f810-4961-9d07-38bfa63be2e5"
CABPRJ010000001.1	RepeatMasker	Unknown	1035259	1035456	1046	+	.	ID="RND-4_FAMILY-4488";Tend="1337";Tstart="1134";shortTE="F";uid="a31f9e84-1de3-490d-b110-64329ac17e90"
CABPRJ010000001.1	RepeatMasker	DNA/Ginger-1	5030258	5030570	1337	+	.	ID="RND-2_FAMILY-26";Tend="1920";Tstart="1601";shortTE="F";uid="0a908948-fc44-4d0f-a1d1-110131223e9b"
CABPRJ010000001.1	RepeatMasker	Retroposon?	1225793	1226586	2310	+	.	ID="RND-4_FAMILY-241";Tend="1577";Tstart="685";shortTE="F";uid="3759866b-0f1d-4d21-b6cd-3e0fc8863e25"
CABPRJ010000001.1	RepeatMasker	DNA/hAT-Tip100	3212138	3212516	1368	+	.	ID="rnd-5_family-292";Tend="1486";Tstart="1130";shortTE="F";uid="3d013126-8c5b-4acf-bb3e-da8d7aa88846"
CABPRJ010000001.1	RepeatMasker	DNA	311510	311672	639	+	.	ID="DNA2-3_AP";Tend="204";Tstart="30";shortTE="F";uid="6c3cb9cc-1e49-40b1-bc06-2032a19f76ed"
CABPRJ010000001.1	RepeatMasker	DNA/hAT-Tip100	3257648	3257775	685	+	.	ID="RND-6_FAMILY-9406";Tend="1290";Tstart="1168";shortTE="F";uid="ffce9dc4-f77c-4ff1-b5c0-7714ba28e2cb"
CABPRJ010000001.1	RepeatMasker	Unknown	2364267	2364370	599	+	.	ID="RND-6_FAMILY-6796";Tend="766";Tstart="652";shortTE="F";uid="32703739-ec8b-4f5b-9a2c-c4124b67cda8"
CABPRJ010000001.1	RepeatMasker	DNA/Maverick	3313861	3314567	458	+	.	ID="POLINTON-4_LMI";Tend="3148";Tstart="2448";shortTE="F";uid="07979d2c-c549-45ce-8085-7ae894d88085"
CABPRJ010000001.1	RepeatMasker	DNA/hAT-hAT19	1850748	1851300	1406	+	.	ID="RND-5_FAMILY-4782";Tend="1609";Tstart="1025";shortTE="F";uid="06f0a92b-146a-4606-b145-34df9a45e164"
CABPRJ010000001.1	RepeatMasker	DNA/hAT-Blackjack	2323389	2323722	1659	+	.	ID="RND-5_FAMILY-3955";Tend="1361";Tstart="990";shortTE="F";uid="69ff9adc-a0f4-4a70-bad6-73078cd80d52"
CABPRJ010000001.1	RepeatMasker	DNA/Ginger-1	1655490	1655994	1749	+	.	ID="RND-2_FAMILY-26";Tend="1923";Tstart="1450";shortTE="F";uid="7209d491-acfd-44e2-ae45-3945fb5678bb"
CABPRJ010000001.1	RepeatMasker	LINE/RTE-BovB	225922	226179	2024	+	.	ID="RND-6_FAMILY-2315";Tend="1849";Tstart="1590";shortTE="F";uid="74c38e76-075c-4a5c-8472-1f94d41443c2"
CABPRJ010000001.1	RepeatMasker	DNA	272523	273284	589	+	.	ID="RND-4_FAMILY-3450";TEgroup="ctg_1%7CRND-4_FAMILY-3450%7C1";Tend="1638";Tstart="614";shortTE="F";uid="dff2b84c-446c-4699-b031-b1fdf0a6732c"
CABPRJ010000001.1	RepeatMasker	DNA/Kolobok-E	722627	723042	1467	+	.	ID="RND-1_FAMILY-28";Tend="1605";Tstart="1218";shortTE="F";uid="fa15f4bc-9830-492f-865e-d4c1c8e758e0"
CABPRJ010000001.1	RepeatMasker	DNA/hAT-hAT19	405666	405814	518	+	.	ID="RND-5_FAMILY-2790";Tend="1487";Tstart="1343";shortTE="F";uid="082cbade-2b7f-447b-8d7f-8b0458fceb1e"
CABPRJ010000001.1	RepeatMasker	DNA/Kolobok-E	5147459	5147929	2102	+	.	ID="RND-6_FAMILY-13202";Tend="1403";Tstart="951";shortTE="F";uid="a7bc85e4-4063-49b2-b436-87ff52732663"
CABPRJ010000001.1	RepeatMasker	DNA/Kolobok-E	466611	466860	887	+	.	ID="RND-5_FAMILY-3767";Tend="1494";Tstart="1226";shortTE="F";uid="399fde14-0de2-4e2e-a79a-c9af757e346e"
CABPRJ010000001.1	RepeatMasker	Retroposon?	1928616	1929393	2764	+	.	ID="RND-6_FAMILY-60";Tend="1679";Tstart="209";shortTE="F";uid="f28173f0-f051-46be-8463-2381f52754c0"
CABPRJ010000001.1	RepeatMasker	RC/Helitron	4159998	4160207	1366	+	.	ID="RND-6_FAMILY-10111";Tend="1441";Tstart="1233";shortTE="F";uid="1e00cb3e-69fd-4aa6-9aad-1dd7e43dd82f"
CABPRJ010000001.1	RepeatMasker	DNA/Ginger-1	2370195	2370361	911	+	.	ID="RND-5_FAMILY-95";Tend="1710";Tstart="1539";shortTE="F";uid="af02d2c2-3a4c-480c-ab4a-07e2b0b6f560"
CABPRJ010000001.1	RepeatMasker	DNA/Ginger-1	3793603	3793766	461	+	.	ID="RND-5_FAMILY-95";Tend="1382";Tstart="1213";shortTE="F";uid="56ed7945-fb0f-4e8f-9f51-a3887ee06fcf"
CABPRJ010000001.1	RepeatMasker	DNA/hAT-Tip100	1996847	1997332	1908	+	.	ID="RND-5_FAMILY-4218";Tend="1179";Tstart="739";shortTE="F";uid="4c9d4535-10e5-4d2f-97ff-3a3190f67e5d"
CABPRJ010000001.1	RepeatMasker	DNA	638597	638796	1132	+	.	ID="RND-6_FAMILY-14444";Tend="1402";Tstart="1214";shortTE="F";uid="8c4bc510-0793-4c0e-bd30-8fef8370868a"
CABPRJ010000001.1	RepeatMasker	DNA/Kolobok-E	1700444	1701228	792	+	.	ID="RND-5_FAMILY-2381";Tend="2136";Tstart="1311";shortTE="F";uid="2cdc83a8-bd1b-49bd-9dc7-fa2884476220"
CABPRJ010000001.1	RepeatMasker	DNA/hAT-Tip100	1289637	1290250	439	+	.	ID="RND-6_FAMILY-17159";TEgroup="ctg_1%7CRND-6_FAMILY-17159%7C1";Tend="1403";Tstart="962";shortTE="T";uid="f4761875-32b9-4ca0-8ad6-1b7ab0d134aa"
CABPRJ010000001.1	RepeatMasker	DNA/hAT-hAT19	6861101	6861343	878	+	.	ID="RND-5_FAMILY-4782";Tend="1338";Tstart="1086";shortTE="F";uid="dce7633a-638f-4eea-812c-70c37ab01fb8"
CABPRJ010000001.1	RepeatMasker	DNA/TcMar-m44	3582007	3582165	439	+	.	ID="MARINERN-1_AP";Tend="244";Tstart="83";shortTE="F";uid="6e870c72-e9d6-4480-9257-de17534d74ec"
CABPRJ010000001.1	RepeatMasker	Unknown	5953135	5953566	2338	+	.	ID="RND-1_FAMILY-98";Tend="1468";Tstart="969";shortTE="F";uid="90c3b010-6ae5-4dd7-9c96-0b476ba0de9b"
CABPRJ010000001.1	RepeatMasker	DNA/Ginger-1	98279	98547	792	+	.	ID="RND-2_FAMILY-26";Tend="1928";Tstart="1619";shortTE="F";uid="717613f6-8421-4dc7-be8b-e4e7231f458e"
CABPRJ010000001.1	RepeatMasker	Unknown	4188474	4189016	3196	+	.	ID="RND-1_FAMILY-104";Tend="1546";Tstart="979";shortTE="F";uid="7324acff-1a33-41d7-be12-7a7652c078e6"
CABPRJ010000001.1	RepeatMasker	LINE/Penelope	766934	767201	1474	+	.	ID="RND-6_FAMILY-12077";Tend="851";Tstart="585";shortTE="F";uid="bbdb12b7-295e-4bff-9c6c-287d94235294"
CABPRJ010000001.1	RepeatMasker	DNA/Ginger-1	5730513	5730934	409	+	.	ID="RND-6_FAMILY-5129";TEgroup="ctg_1%7CRND-6_FAMILY-5129%7C1";Tend="2072";Tstart="271";shortTE="T";uid="d9e43b9e-5944-4575-afe1-34c5d35cb1f8"
CABPRJ010000001.1	RepeatMasker	Retroposon?	6807759	6808163	1407	+	.	ID="RND-5_FAMILY-3149";Tend="1419";Tstart="1010";shortTE="F";uid="9065b901-f408-4d99-9655-e9429d776945"
CABPRJ010000001.1	RepeatMasker	Retroposon?	6403493	6403712	935	+	.	ID="RND-5_FAMILY-3149";Tend="1230";Tstart="1038";shortTE="F";uid="7c0b9b78-b68f-475d-935d-3ee3a8a2c7b1"
CABPRJ010000001.1	RepeatMasker	Retroposon?	3147412	3147807	2111	+	.	ID="RND-4_FAMILY-550";Tend="1555";Tstart="1145";shortTE="F";uid="9fe7d6f4-f8a0-425c-9f9a-367a8ea1931b"
CABPRJ010000001.1	RepeatMasker	Unknown	6521776	6522441	3999	+	.	ID="RND-6_FAMILY-23275";Tend="1568";Tstart="904";shortTE="F";uid="eec34006-9e3d-48bf-9489-ca6ab5bdb869"
CABPRJ010000001.1	RepeatMasker	RC/Helitron	1113227	1113373	820	+	.	ID="RND-4_FAMILY-261";Tend="1203";Tstart="1053";shortTE="F";uid="97416c67-1ba0-4508-b7ad-6195756135d6"
CABPRJ010000001.1	RepeatMasker	DNA/hAT-Tip100	1219484	1220000	2193	+	.	ID="RND-5_FAMILY-4218";Tend="1370";Tstart="905";shortTE="F";uid="9d73ef66-09f4-4c8d-b4b7-79ef7dcf80b5"
CABPRJ010000001.1	RepeatMasker	DNA/Kolobok-E	5912589	5912914	1653	+	.	ID="RND-6_FAMILY-82";Tend="1335";Tstart="1036";shortTE="F";uid="4dc39ad1-3ff6-435d-96b8-2710e823df5c"
CABPRJ010000001.1	RepeatMasker	DNA/hAT	3134951	3135232	1197	+	.	ID="RND-6_FAMILY-2017";Tend="1324";Tstart="1047";shortTE="F";uid="bcaa14ab-3a59-4d01-8294-1aa20d08f912"
CABPRJ010000001.1	RepeatMasker	DNA/Ginger-1	4161436	4161696	474	+	.	ID="RND-6_FAMILY-5129";Tend="818";Tstart="533";shortTE="F";uid="071fcc3d-6c91-4333-812b-1f37e6835af5"
CABPRJ010000001.1	RepeatMasker	Retroposon?	4144460	4144624	932	+	.	ID="RND-5_FAMILY-3149";Tend="1444";Tstart="1248";shortTE="F";uid="05b7f976-abc0-43d3-9310-cb1289dba8e6"
CABPRJ010000001.1	RepeatMasker	LTR/Copia	2589535	2590337	3094	+	.	ID="RND-6_FAMILY-7306";Tend="1180";Tstart="471";shortTE="F";uid="c6d9c239-9f85-4c2b-88e0-1e171d98d79b"
CABPRJ010000001.1	RepeatMasker	Retroposon?	2747456	2747580	560	+	.	ID="RND-5_FAMILY-8932";Tend="1137";Tstart="1005";shortTE="F";uid="4c340120-d375-4123-b714-ffd666a7e79d"
CABPRJ010000001.1	RepeatMasker	DNA/Ginger-1	1593688	1594354	2716	+	.	ID="RND-5_FAMILY-95";Tend="1697";Tstart="1017";shortTE="F";uid="cd2dc528-9c05-48ad-b68c-d95fb6400bd5"
CABPRJ010000001.1	RepeatMasker	Retroposon?	6492180	6492417	463	+	.	ID="RND-6_FAMILY-3029";Tend="1930";Tstart="1699";shortTE="F";uid="58ee3fa5-b492-48f2-a631-43c34e291868"
CABPRJ010000001.1	RepeatMasker	DNA/Ginger-1	5412323	5412838	716	+	.	ID="rnd-5_family-95";Tend="1263";Tstart="585";shortTE="F";uid="45ed4288-e2f1-4d65-a9ca-d836e8d76436"
CABPRJ010000001.1	RepeatMasker	DNA/hAT-Blackjack	6083408	6083830	2438	+	.	ID="RND-6_FAMILY-3707";Tend="1493";Tstart="1076";shortTE="F";uid="86b7dc25-1020-4b70-9eb4-23d205d4635e"
CABPRJ010000001.1	RepeatMasker	DNA	4423651	4423884	557	+	.	ID="RND-6_FAMILY-7932";Tend="1640";Tstart="1418";shortTE="F";uid="1f9a70a8-fc53-4379-bb03-5e1784440cfb"
CABPRJ010000001.1	RepeatMasker	DNA/Ginger-1	76939	77207	791	+	.	ID="RND-2_FAMILY-26";Tend="1277";Tstart="1001";shortTE="F";uid="78e25777-a8a1-491b-9404-7209a53b45ef"
CABPRJ010000001.1	RepeatMasker	DNA/MULE-MuDR	3484929	3485136	1181	+	.	ID="MUDR7X_AP";Tend="1442";Tstart="1237";shortTE="F";uid="236266a7-f873-44a8-ba24-827deabf3246"
CABPRJ010000001.1	RepeatMasker	DNA/hAT-Charlie	913812	916125	5494	+	.	ID="RND-6_FAMILY-2637";Tend="2299";Tstart="11";shortTE="F";uid="1605615a-7175-4888-b4ff-6734e8b294ce"
CABPRJ010000001.1	RepeatMasker	DNA/hAT	1301665	1301806	944	+	.	ID="RND-5_FAMILY-414";Tend="1369";Tstart="1233";shortTE="F";uid="edb79810-3cae-4e6d-8d2e-acfb2524bf3c"
CABPRJ010000001.1	RepeatMasker	Unknown	5383268	5383404	406	+	.	ID="RND-6_FAMILY-23275";Tend="1135";Tstart="998";shortTE="F";uid="60274ada-b1d4-48f9-b4b2-e54f1af75c05"
CABPRJ010000001.1	RepeatMasker	DNA/Ginger-1	4466583	4466759	828	+	.	ID="rnd-5_family-95";Tend="1703";Tstart="1553";shortTE="F";uid="03422367-6f4c-4a0c-b843-fa0e8c00c1d1"
CABPRJ010000001.1	RepeatMasker	Unknown	5974036	5974219	1160	+	.	ID="RND-1_FAMILY-63";Tend="1595";Tstart="1406";shortTE="F";uid="f1d7718d-1b76-4049-80e9-bb617d37e77b"
CABPRJ010000001.1	RepeatMasker	Unknown	4999037	4999202	487	+	.	ID="RND-5_FAMILY-2801";Tend="991";Tstart="834";shortTE="F";uid="a04aa61c-a649-4f48-b091-362d93b212a8"
CABPRJ010000001.1	RepeatMasker	DNA/Ginger-1	6123707	6124170	2014	+	.	ID="RND-4_FAMILY-318";Tend="2415";Tstart="1975";shortTE="F";uid="9e31bc1c-e137-4b58-8313-c466c0c63275"
CABPRJ010000001.1	RepeatMasker	DNA/MULE-MuDR	4678658	4678822	721	+	.	ID="MUDR11X_AP";Tend="2155";Tstart="1988";shortTE="F";uid="3706bb73-a557-4302-a152-d7bc8eeeca35"
CABPRJ010000001.1	RepeatMasker	Unknown	515981	516280	1567	+	.	ID="RND-4_FAMILY-2550";Tend="1136";Tstart="823";shortTE="F";uid="62e675fc-a9dd-445c-a7f8-f48f9234c2b3"
CABPRJ010000001.1	RepeatMasker	DNA/Ginger-1	5861046	5861639	3070	+	.	ID="RND-1_FAMILY-12";Tend="1533";Tstart="922";shortTE="F";uid="88f0156e-66df-42d6-b2b9-67f2a59cdb43"
CABPRJ010000001.1	RepeatMasker	DNA	1083688	1083793	410	+	.	ID="RND-5_FAMILY-2609";Tend="1414";Tstart="1303";shortTE="F";uid="eb4ea55d-de03-4064-855b-d0fefee41f70"
CABPRJ010000001.1	RepeatMasker	Unknown	2005271	2005480	465	+	.	ID="RND-5_FAMILY-1431";TEgroup="ctg_1%7CRND-5_FAMILY-1431%7C1";Tend="1450";Tstart="917";shortTE="T";uid="3b9cb561-ac5c-4602-a632-cf7cb1e1855f"
CABPRJ010000001.1	RepeatMasker	DNA/hAT-hATm	3233930	3234094	604	+	.	ID="RND-5_FAMILY-1461";Tend="2076";Tstart="1924";shortTE="F";uid="6e9a6dc9-e845-456e-b098-e00c63333cca"
CABPRJ010000001.1	RepeatMasker	DNA/hAT-hAT19	3336841	3337234	1244	+	.	ID="RND-5_FAMILY-4782";Tend="1416";Tstart="1006";shortTE="F";uid="5cca6489-d00e-4f7e-b709-f1c163a78aa0"
CABPRJ010000001.1	RepeatMasker	Unknown	3953796	3954358	3215	+	.	ID="RND-6_FAMILY-4435";Tend="1526";Tstart="937";shortTE="F";uid="3f265ebb-3275-4557-9261-f295ad237ae1"
CABPRJ010000001.1	RepeatMasker	DNA/Ginger-1	3741523	3741655	858	+	.	ID="RND-5_FAMILY-95";Tend="1694";Tstart="1562";shortTE="F";uid="3ce0e1a7-1714-4287-8f94-47a591dff3b3"
CABPRJ010000001.1	RepeatMasker	DNA/hAT-Tip100	6215245	6215612	1455	+	.	ID="RND-6_FAMILY-7682";Tend="1532";Tstart="1161";shortTE="F";uid="6dd503c5-368d-4d4d-8c3e-6256560a5137"
CABPRJ010000001.1	RepeatMasker	DNA	2745109	2745218	499	+	.	ID="TTAA5_AP";Tend="440";Tstart="325";shortTE="F";uid="6e5424ee-5081-4959-91da-e787b6cf7432"
CABPRJ010000001.1	RepeatMasker	Retroposon?	1514330	1514561	829	+	.	ID="RND-5_FAMILY-8932";Tend="1346";Tstart="1104";shortTE="F";uid="74ce2029-1f76-4edd-87d2-beaf23afce75"
CABPRJ010000001.1	RepeatMasker	DNA/hAT-Tip100	5836178	5836747	2009	+	.	ID="RND-5_FAMILY-292";Tend="1508";Tstart="911";shortTE="F";uid="13788a70-0bcd-489a-a825-b115e0c2ce87"
CABPRJ010000001.1	RepeatMasker	Retroposon?	4912916	4913965	4392	+	.	ID="RND-6_FAMILY-5185";Tend="1760";Tstart="896";shortTE="F";uid="df29ab23-80dc-4ccc-ae4b-00435940ed21"
CABPRJ010000001.1	RepeatMasker	DNA/Ginger-1	5947414	5947735	599	+	.	ID="RND-4_FAMILY-145";Tend="1372";Tstart="993";shortTE="F";uid="69012ac8-2724-4825-b8c7-34b1740ebc73"
CABPRJ010000001.1	RepeatMasker	Retroposon?	657525	657999	2487	+	.	ID="RND-5_FAMILY-3149";Tend="1444";Tstart="995";shortTE="F";uid="9e2ece5f-3a75-4ae6-a15e-1405e0ec1720"
CABPRJ010000001.1	RepeatMasker	DNA/Kolobok-E	5789602	5790103	2674	+	.	ID="RND-5_FAMILY-3767";Tend="1452";Tstart="957";shortTE="F";uid="ff99e706-c6fa-43da-9366-a622005ed59a"
CABPRJ010000001.1	RepeatMasker	DNA/CMC-Transib	5229025	5229215	463	+	.	ID="RND-6_FAMILY-7199";Tend="1802";Tstart="1605";shortTE="F";uid="4ba251fc-29a9-40ce-ae7c-9bfe87180816"
CABPRJ010000001.1	RepeatMasker	DNA/Ginger-1	1905318	1905730	2079	+	.	ID="RND-1_FAMILY-12";Tend="1504";Tstart="1058";shortTE="F";uid="448ebc6b-4543-4e0a-b2de-18db9e472891"
CABPRJ010000001.1	RepeatMasker	RC/Helitron	3490065	3490277	851	+	.	ID="RND-5_FAMILY-9889";Tend="1548";Tstart="1293";shortTE="F";uid="9aa7d035-9420-4939-a858-6dc99b7a2dae"
CABPRJ010000001.1	RepeatMasker	LTR/Gypsy	2166768	2166982	736	+	.	ID="GYPSY-24_DEL-I";Tend="2813";Tstart="2595";shortTE="F";uid="f95d853e-3b8c-4870-9fba-caa53039d69a"
CABPRJ010000001.1	RepeatMasker	DNA	4717809	4718157	1156	+	.	ID="RND-5_FAMILY-85";Tend="1255";Tstart="920";shortTE="F";uid="7b0aea70-0081-4243-9278-8f9e96912cde"
CABPRJ010000001.1	RepeatMasker	DNA/Kolobok-E	372134	372599	1827	+	.	ID="RND-6_FAMILY-13202";Tend="1410";Tstart="928";shortTE="F";uid="ede115d3-4706-4004-b752-d4fde876828f"
CABPRJ010000001.1	RepeatMasker	DNA/Ginger-1	4166742	4167078	801	+	.	ID="RND-1_FAMILY-12";Tend="1493";Tstart="1071";shortTE="F";uid="f929e0aa-478e-496b-96de-31e73b1a0926"
CABPRJ010000001.1	RepeatMasker	Retroposon?	2075568	2076283	2959	+	.	ID="RND-1_FAMILY-22";Tend="1830";Tstart="994";shortTE="F";uid="4d86d657-8585-481c-b8d0-b7da3f035c51"
CABPRJ010000001.1	RepeatMasker	DNA/MULE-MuDR	143997	144736	2958	+	.	ID="RND-1_FAMILY-136";TEgroup="ctg_1%7CRND-1_FAMILY-136%7C1";Tend="1395";Tstart="843";shortTE="F";uid="e6ab681a-9e6e-4c41-86c4-64b2c62ac985"
CABPRJ010000001.1	RepeatMasker	Unknown	5871678	5871938	1399	+	.	ID="RND-6_FAMILY-2453";Tend="1189";Tstart="917";shortTE="F";uid="2c14af25-b37e-4ff7-9679-84485a31bfc2"
CABPRJ010000001.1	RepeatMasker	DNA/hAT-Tip100	3686017	3686124	467	+	.	ID="RND-6_FAMILY-7682";Tend="1369";Tstart="1262";shortTE="F";uid="9d39577d-0c09-4464-bdff-593787d41341"
CABPRJ010000001.1	RepeatMasker	DNA/hAT	6674631	6674803	426	+	.	ID="RND-5_FAMILY-6846";Tend="1430";Tstart="1268";shortTE="F";uid="55ec7464-40fa-4a41-a4d6-5ea93ec6fc7b"
CABPRJ010000001.1	RepeatMasker	Retroposon?	1499498	1499654	953	+	.	ID="RND-1_FAMILY-22";Tend="1685";Tstart="1527";shortTE="F";uid="11dbb7ff-3aa5-469e-9b94-6088445ef359"
CABPRJ010000001.1	RepeatMasker	RC/Helitron	2442026	2442550	2695	+	.	ID="HELITRON-1_RPR";Tend="2399";Tstart="1868";shortTE="F";uid="0aa146ca-5dd6-4ab1-ab24-99c4e9850124"
CABPRJ010000001.1	RepeatMasker	Retroposon?	2622836	2622937	418	+	.	ID="RND-5_FAMILY-8932";Tend="1444";Tstart="1264";shortTE="F";uid="4eee21fe-c709-4745-bb25-0c69fec7e555"
CABPRJ010000001.1	RepeatMasker	Retroposon?	555577	555708	464	+	.	ID="RND-1_FAMILY-22";Tend="1541";Tstart="1413";shortTE="F";uid="4b802455-b35a-4b66-ae4b-482c4ab085f9"
CABPRJ010000001.1	RepeatMasker	Unknown	5213203	5213853	870	+	.	ID="RND-1_FAMILY-98";Tend="1655";Tstart="1063";shortTE="F";uid="0de92273-20b5-48a2-acc3-f7185e2cce06"
CABPRJ010000001.1	RepeatMasker	Unknown	1401166	1401344	405	+	.	ID="RND-1_FAMILY-190";Tend="1175";Tstart="977";shortTE="F";uid="2173d179-b267-4830-ab83-2993d3d33749"
CABPRJ010000001.1	RepeatMasker	DNA	2330380	2330774	1161	+	.	ID="RND-6_FAMILY-15871";Tend="1570";Tstart="1179";shortTE="F";uid="40ffce3f-96a1-4d38-84c8-b965b46cc5d1"
CABPRJ010000001.1	RepeatMasker	DNA/hAT-Tip100	2803710	2803915	953	+	.	ID="RND-6_FAMILY-13795";Tend="1196";Tstart="969";shortTE="F";uid="bd5a6872-3dcf-46bb-9ce0-4d749ff45df1"
CABPRJ010000001.1	RepeatMasker	Retroposon?	6503097	6503994	3335	+	.	ID="RND-5_FAMILY-7401";Tend="1716";Tstart="796";shortTE="F";uid="f6effa1a-01a3-4882-b254-889d07393e61"
CABPRJ010000001.1	RepeatMasker	Retroposon?	6185279	6185725	1320	+	.	ID="RND-5_FAMILY-7401";Tend="1491";Tstart="961";shortTE="F";uid="1d517b16-e52b-4141-a577-0abe477b0860"
CABPRJ010000001.1	RepeatMasker	DNA/Ginger-1	461491	461883	2201	+	.	ID="RND-4_FAMILY-465";Tend="1486";Tstart="1062";shortTE="F";uid="679351cd-1adc-40fb-ad87-5768eb70ddb1"
CABPRJ010000001.1	RepeatMasker	Unknown	5458270	5458638	1608	+	.	ID="RND-6_FAMILY-13622";Tend="921";Tstart="536";shortTE="F";uid="fddff1f0-df7a-42eb-8b0d-73bbb9f714b3"
CABPRJ010000001.1	RepeatMasker	DNA/CMC-EnSpm	808612	808718	440	+	.	ID="HALYOMORPHA_HALYS-6_FAMILY-207";Tend="109";Tstart="5";shortTE="F";uid="f534668b-8c8f-4e20-b27b-8b75a76dbe95"
CABPRJ010000001.1	RepeatMasker	DNA/Kolobok-E	90063	90250	1473	+	.	ID="RND-1_FAMILY-28";Tend="1616";Tstart="1132";shortTE="F";uid="3f967876-651e-4f67-9226-0d8381d53825"
CABPRJ010000001.1	RepeatMasker	Retroposon?	6026671	6026776	458	+	.	ID="RND-6_FAMILY-3029";Tend="2010";Tstart="1827";shortTE="F";uid="8104b97e-fd6a-4e69-8646-062a47678fcc"
CABPRJ010000001.1	RepeatMasker	Retroposon?	5698468	5698703	649	+	.	ID="RND-1_FAMILY-35";Tend="2032";Tstart="1784";shortTE="F";uid="cba652eb-20b3-4cfd-8ccb-ee739da800b9"
CABPRJ010000001.1	RepeatMasker	Retroposon?	287600	287963	1272	+	.	ID="RND-6_FAMILY-970";Tend="1799";Tstart="1433";shortTE="F";uid="21557e93-c77f-4578-ad24-0caf8d99fc2d"
CABPRJ010000001.1	RepeatMasker	Unknown	6688530	6688721	776	+	.	ID="RND-1_FAMILY-131";Tend="1064";Tstart="875";shortTE="F";uid="a7239b0e-d36e-4c45-b9d4-28a65825b564"
CABPRJ010000001.1	RepeatMasker	DNA/hAT-hAT19	4691412	4691584	698	+	.	ID="HAT-N7_AP";Tend="170";Tstart="1";shortTE="F";uid="e0ef497b-8ad9-42ff-8a56-e6133c1ee303"
CABPRJ010000001.1	RepeatMasker	DNA/MULE-MuDR	5819662	5819804	426	+	.	ID="RND-6_FAMILY-271";Tend="1440";Tstart="1303";shortTE="F";uid="8ddde482-d2f1-48ce-b798-fed0d4150e92"
CABPRJ010000001.1	RepeatMasker	DNA/hAT-hAT19	6866800	6866923	412	+	.	ID="RND-5_FAMILY-4782";Tend="1509";Tstart="1380";shortTE="F";uid="2cc0aee9-afa7-4eb1-bb6f-1f901fe60c87"
CABPRJ010000001.1	RepeatMasker	Retroposon?	3728112	3728286	416	+	.	ID="RND-5_FAMILY-7401";Tend="942";Tstart="780";shortTE="F";uid="2d6413c4-8815-4fb8-8eca-b08c27bb830f"
CABPRJ010000001.1	RepeatMasker	Unknown	2778114	2779016	5840	+	.	ID="RND-6_FAMILY-28527";Tend="1546";Tstart="641";shortTE="F";uid="c2977450-4335-4145-b9a9-0e3f0f70d0cf"
CABPRJ010000001.1	RepeatMasker	Unknown	1140010	1140243	788	+	.	ID="RND-5_FAMILY-771";Tend="1667";Tstart="1455";shortTE="F";uid="94ca13d0-37a8-4e8e-be4e-57d74d5bc37f"
CABPRJ010000001.1	RepeatMasker	DNA/hAT	4134880	4135225	2127	+	.	ID="RND-6_FAMILY-2017";Tend="1327";Tstart="967";shortTE="F";uid="a28de715-31fc-4ad9-aa2e-6a987c18b977"
CABPRJ010000001.1	RepeatMasker	Unknown	171786	171939	549	+	.	ID="RND-1_FAMILY-98";Tend="1651";Tstart="1479";shortTE="F";uid="a70cd067-6cf6-4f32-bde1-6176fb77894d"
CABPRJ010000001.1	RepeatMasker	DNA/hAT-hAT19	3579564	3579977	2401	+	.	ID="RND-6_FAMILY-19955";Tend="1349";Tstart="943";shortTE="F";uid="ab5ddcc3-715e-49db-b811-86a2e38e8396"
CABPRJ010000001.1	RepeatMasker	Retroposon?	2380212	2380602	1878	+	.	ID="RND-4_FAMILY-550";Tend="1360";Tstart="944";shortTE="F";uid="dca23f78-bdfc-43a2-aa98-a5fa06cf5996"
CABPRJ010000001.1	RepeatMasker	DNA	4732875	4733390	2386	+	.	ID="RND-6_FAMILY-25487";Tend="1383";Tstart="846";shortTE="F";uid="c8e9955b-93f6-405c-a8a3-7348fb3072a2"
CABPRJ010000001.1	RepeatMasker	DNA/Ginger-1	5202463	5203532	1901	+	.	ID="RND-5_FAMILY-95";TEgroup="ctg_1%7CRND-5_FAMILY-95%7C8";Tend="1797";Tstart="921";shortTE="F";uid="f4a974dc-521c-44b9-a9e7-07b3aaf7e961"
CABPRJ010000001.1	RepeatMasker	DNA/Ginger-1	3371485	3371834	679	+	.	ID="RND-5_FAMILY-95";Tend="1479";Tstart="1085";shortTE="F";uid="6bd31312-7c63-46b7-83ee-eb057a614451"
CABPRJ010000001.1	RepeatMasker	DNA/hAT-hAT19	3996647	3996902	870	+	.	ID="DNA8-78_AP";Tend="619";Tstart="404";shortTE="F";uid="b73dbb23-1c8f-49b5-bc9d-cd9edc8c3690"
CABPRJ010000001.1	RepeatMasker	DNA/hAT-Charlie	6677750	6678180	555	+	.	ID="HAT-N20_RPR";Tend="740";Tstart="383";shortTE="F";uid="3f040dc1-6898-4253-ada9-6520672643fe"
CABPRJ010000001.1	RepeatMasker	DNA/hAT	1958010	1958369	791	+	.	ID="RND-4_FAMILY-312";Tend="1377";Tstart="1022";shortTE="F";uid="d97706fa-729f-4577-937e-673fe5644bb4"
CABPRJ010000001.1	RepeatMasker	DNA/hAT-Tip100	526493	526733	466	+	.	ID="RND-6_FAMILY-9406";Tend="1258";Tstart="1006";shortTE="F";uid="da133db0-1562-4b7f-8b68-bd00b5b27c88"
CABPRJ010000001.1	RepeatMasker	Unknown	1597315	1597485	971	+	.	ID="RND-6_FAMILY-4761";Tend="1500";Tstart="1335";shortTE="F";uid="43f52ca9-5617-4944-8b31-748676e93475"
CABPRJ010000001.1	RepeatMasker	Retroposon?	471581	471878	749	+	.	ID="RND-5_FAMILY-3149";Tend="1445";Tstart="1164";shortTE="F";uid="5f03a540-0d1c-49f6-9bcc-774f49bc4088"
CABPRJ010000001.1	RepeatMasker	Retroposon?	5386348	5387001	3302	+	.	ID="RND-6_FAMILY-970";Tend="2164";Tstart="1473";shortTE="F";uid="bafc3864-1e16-4b06-93aa-66521b6113f8"
CABPRJ010000001.1	RepeatMasker	DNA/Ginger-1	2399767	2400197	2049	+	.	ID="RND-6_FAMILY-4094";Tend="2475";Tstart="2062";shortTE="F";uid="31b884b2-2894-4470-8a2a-bf4095b5beaa"
CABPRJ010000001.1	RepeatMasker	DNA/Ginger-1	486246	486353	451	+	.	ID="RND-5_FAMILY-95";Tend="1596";Tstart="1481";shortTE="F";uid="fa1fa735-b2e6-4863-828c-0bc0415012bd"
CABPRJ010000001.1	RepeatMasker	LINE/Penelope	2725198	2725393	778	+	.	ID="RND-3_FAMILY-217";Tend="2505";Tstart="2297";shortTE="F";uid="62d9a85f-ded6-4e0d-8058-2e1183cb3a7b"
CABPRJ010000001.1	RepeatMasker	Retroposon?	6109640	6110267	836	+	.	ID="RND-4_FAMILY-241";Tend="1554";Tstart="892";shortTE="F";uid="2681970a-fca3-4675-a42c-b9a926aead60"
CABPRJ010000001.1	RepeatMasker	DNA	4305546	4305770	487	+	.	ID="TTAA5_AP";Tend="442";Tstart="210";shortTE="F";uid="51c5eea6-816f-46a0-baa1-a555accce898"
CABPRJ010000001.1	RepeatMasker	DNA/hAT-Charlie	4788823	4789108	498	+	.	ID="RND-5_FAMILY-753";TEgroup="ctg_1%7CRND-5_FAMILY-753%7C3";Tend="1558";Tstart="1176";shortTE="T";uid="fdcbf8e0-3b76-4c7d-b262-bb82cb0f45ef"
CABPRJ010000001.1	RepeatMasker	LINE/I-Jockey	2593486	2593724	800	+	.	ID="RND-6_FAMILY-17548";Tend="449";Tstart="224";shortTE="F";uid="66ebec5f-200a-4e7e-bf9d-22b3c2cd894b"
CABPRJ010000001.1	RepeatMasker	Unknown	3894396	3894868	1193	+	.	ID="RND-6_FAMILY-4761";Tend="1128";Tstart="681";shortTE="F";uid="694cfe4a-7be6-4154-813f-839a6f6bf9a4"
CABPRJ010000001.1	RepeatMasker	DNA/hAT-Tip100	6832140	6832451	1900	+	.	ID="RND-5_FAMILY-4511";Tend="1224";Tstart="905";shortTE="F";uid="32669a82-aaa7-4c85-8132-77879aae5bf0"
CABPRJ010000001.1	RepeatMasker	DNA/hAT	2325200	2325676	1637	+	.	ID="RND-6_FAMILY-2017";Tend="1325";Tstart="814";shortTE="F";uid="1ccbf15f-963b-47d3-9859-7c2465f99518"
CABPRJ010000001.1	RepeatMasker	DNA/Kolobok-E	1385681	1386148	2020	+	.	ID="RND-6_FAMILY-13202";Tend="1404";Tstart="941";shortTE="F";uid="31c80bc2-3be5-4820-b89f-42db828ba07b"
CABPRJ010000001.1	RepeatMasker	Unknown	1835802	1836119	871	+	.	ID="RND-6_FAMILY-3236";Tend="1571";Tstart="1183";shortTE="F";uid="6191c97d-426a-42c7-a171-27ffb48ce9d0"
CABPRJ010000001.1	RepeatMasker	DNA/hAT	5955021	5955305	512	+	.	ID="RND-6_FAMILY-2017";Tend="1325";Tstart="1050";shortTE="F";uid="2d55bf82-494c-4e2c-9fe2-91a330d2769c"
CABPRJ010000001.1	RepeatMasker	Unknown	2064361	2064756	717	+	.	ID="RND-4_FAMILY-334";Tend="1276";Tstart="832";shortTE="F";uid="ce6a9100-7ac1-444d-8bd4-2166d4dbc307"
CABPRJ010000001.1	RepeatMasker	Retroposon?	4275893	4276050	435	+	.	ID="RND-4_FAMILY-241";Tend="1797";Tstart="1641";shortTE="F";uid="9c622a64-7d3c-45da-b384-ad756d72f639"
CABPRJ010000001.1	RepeatMasker	DNA/Ginger-1	601694	601841	531	+	.	ID="RND-2_FAMILY-26";Tend="1548";Tstart="1400";shortTE="F";uid="2edd1378-0490-4c73-a77c-aea11e66c723"
CABPRJ010000001.1	RepeatMasker	DNA/Kolobok-E	5730122	5730249	777	+	.	ID="RND-6_FAMILY-13202";Tend="1403";Tstart="1280";shortTE="F";uid="94e90bc9-b598-4e94-9be3-8f4c2117f4a6"
CABPRJ010000001.1	RepeatMasker	DNA/Ginger-1	5987574	5988340	3547	+	.	ID="RND-5_FAMILY-95";Tend="1716";Tstart="937";shortTE="F";uid="e49242df-5bb8-4b9d-97d6-efe5eb5df24f"
CABPRJ010000001.1	RepeatMasker	DNA/Kolobok-E	1844558	1844675	525	+	.	ID="RND-6_FAMILY-5146";Tend="1025";Tstart="911";shortTE="F";uid="1ddb298a-a4d2-4804-a0a6-e4bd2a77065e"
CABPRJ010000001.1	RepeatMasker	DNA/Kolobok-E	5116673	5117233	3283	+	.	ID="RND-6_FAMILY-5360";Tend="1512";Tstart="954";shortTE="F";uid="714bf582-c768-4c0a-b72f-2c38bd5329f9"
CABPRJ010000001.1	RepeatMasker	DNA/Ginger-1	3342382	3342743	706	+	.	ID="RND-5_FAMILY-5114";Tend="1364";Tstart="992";shortTE="F";uid="838e9e4b-b530-4900-800c-5f2ce13b2d96"
CABPRJ010000001.1	RepeatMasker	Retroposon?	1872750	1873083	1332	+	.	ID="RND-1_FAMILY-22";Tend="1779";Tstart="1302";shortTE="F";uid="8f8e6d1e-bc8d-4116-a39e-9bc1ee23d4f5"
CABPRJ010000001.1	RepeatMasker	Unknown	2471620	2471765	953	+	.	ID="RND-6_FAMILY-3711";Tend="1391";Tstart="1240";shortTE="F";uid="1ba42e8e-4187-42fb-8acb-cfa65ae6ab17"
CABPRJ010000001.1	RepeatMasker	DNA/Ginger-1	3940701	3941185	2355	+	.	ID="RND-4_FAMILY-311";Tend="1703";Tstart="1240";shortTE="F";uid="f063c970-0f71-428c-9342-506793146cb1"
CABPRJ010000001.1	RepeatMasker	DNA	4429732	4430124	901	+	.	ID="TTAA2B_AP";Tend="394";Tstart="1";shortTE="F";uid="e1e4bd74-68c3-41ac-9924-be6eb3d119c3"
CABPRJ010000001.1	RepeatMasker	DNA/Ginger-1	2444531	2444820	1277	+	.	ID="RND-5_FAMILY-5114";Tend="1248";Tstart="915";shortTE="F";uid="6fe229fc-1dcc-49e3-9bdc-9a5c9afa45cc"
CABPRJ010000001.1	RepeatMasker	DNA/hAT-Charlie	1480274	1480463	400	+	.	ID="RND-6_FAMILY-25473";TEgroup="ctg_1%7CRND-6_FAMILY-25473%7C1";Tend="964";Tstart="861";shortTE="T";uid="24b13ec1-fcd1-4e12-a4a6-789e0da67ab1"
CABPRJ010000001.1	RepeatMasker	Retroposon?	3403687	3403829	656	+	.	ID="RND-4_FAMILY-241";Tend="1803";Tstart="1660";shortTE="F";uid="35c8a727-9fca-4f55-86b1-5210690c762b"
CABPRJ010000001.1	RepeatMasker	RC/Helitron	6659496	6659687	716	+	.	ID="RND-6_FAMILY-1069";Tend="260";Tstart="69";shortTE="F";uid="4e7a033a-98c6-4078-9f15-faddcb653a43"
CABPRJ010000001.1	RepeatMasker	Unknown	1592028	1592455	2130	+	.	ID="RND-4_FAMILY-2550";Tend="1293";Tstart="840";shortTE="F";uid="677b80b4-0ed9-4a7b-b822-29bc7779b6cc"
CABPRJ010000001.1	RepeatMasker	DNA/Ginger-1	6361460	6361842	1338	+	.	ID="RND-4_FAMILY-311";Tend="1704";Tstart="1330";shortTE="F";uid="26cb72da-7ae5-4341-bebe-be30cd20df81"
CABPRJ010000001.1	RepeatMasker	Unknown	1138652	1138871	498	+	.	ID="RND-5_FAMILY-771";Tend="1163";Tstart="958";shortTE="F";uid="8678f138-0f25-4b97-a200-fde68abb26d3"
CABPRJ010000001.1	RepeatMasker	DNA/Ginger-1	5787006	5787235	517	+	.	ID="RND-4_FAMILY-145";Tend="1199";Tstart="988";shortTE="F";uid="6b52d539-b42d-4f3c-adde-a21681e3f2ff"
CABPRJ010000001.1	RepeatMasker	RC/Helitron	2399125	2399309	660	+	.	ID="RND-6_FAMILY-8525";Tend="1065";Tstart="889";shortTE="F";uid="7cc663e9-afcc-40c6-a7e2-0daf1f8eecf1"
CABPRJ010000001.1	RepeatMasker	DNA/hAT	2134231	2134455	428	+	.	ID="RND-6_FAMILY-5008";Tend="2495";Tstart="2280";shortTE="F";uid="cc8ae1fd-3179-4d54-870e-3489b0580e59"
CABPRJ010000001.1	RepeatMasker	Unknown	2712299	2712617	1586	+	.	ID="RND-5_FAMILY-4497";Tend="1250";Tstart="934";shortTE="F";uid="f3726db1-f068-4293-aef7-42339f5fd1b3"
CABPRJ010000001.1	RepeatMasker	Retroposon?	1618615	1618885	539	+	.	ID="RND-5_FAMILY-7401";Tend="1299";Tstart="1028";shortTE="F";uid="c3a62b59-da43-42f5-b269-6fe2d3550ddd"
CABPRJ010000001.1	RepeatMasker	Retroposon?	5174516	5175169	3761	+	.	ID="RND-1_FAMILY-1";Tend="1622";Tstart="962";shortTE="F";uid="4f1db0f5-5b47-4cfc-a940-5fce86bca14d"
CABPRJ010000001.1	RepeatMasker	Retroposon?	4008621	4008890	1008	+	.	ID="RND-6_FAMILY-3029";Tend="1968";Tstart="1696";shortTE="F";uid="cc9e56c0-774f-4f32-b38a-4ecae0f4ef1b"
CABPRJ010000001.1	RepeatMasker	DNA	2564822	2565211	968	+	.	ID="RND-5_FAMILY-85";TEgroup="ctg_1%7CRND-5_FAMILY-85%7C2";Tend="1449";Tstart="933";shortTE="F";uid="7caf8904-ef28-4d3a-8c00-333f11a650c0"
CABPRJ010000001.1	RepeatMasker	DNA/Ginger-1	2359619	2360047	998	+	.	ID="RND-5_FAMILY-95";Tend="1341";Tstart="921";shortTE="F";uid="4ba7ec6f-3ca5-4f6c-b653-166d3457b760"
CABPRJ010000001.1	RepeatMasker	DNA/hAT-hATm	2443109	2443302	642	+	.	ID="RND-5_FAMILY-1461";Tend="734";Tstart="550";shortTE="F";uid="f815c3e5-f794-471a-bc91-e736bcf9e5d4"
CABPRJ010000001.1	RepeatMasker	DNA/Kolobok-E	1389193	1389505	1422	+	.	ID="RND-6_FAMILY-13202";Tend="1407";Tstart="1114";shortTE="F";uid="ba321630-568f-40d5-957d-adb6cc985076"
CABPRJ010000001.1	RepeatMasker	DNA/MULE-MuDR	554156	554437	584	+	.	ID="MUDR12X_AP";Tend="472";Tstart="222";shortTE="F";uid="8bb055e3-f5d5-44d9-919b-93eead90ce90"
CABPRJ010000001.1	RepeatMasker	DNA	286415	286727	653	+	.	ID="RND-5_FAMILY-2609";Tend="1468";Tstart="1137";shortTE="F";uid="d6eb1c57-0b0b-4446-a538-05419d8c7b8c"
CABPRJ010000001.1	RepeatMasker	Retroposon?	1739092	1739467	1377	+	.	ID="RND-4_FAMILY-241";Tend="1734";Tstart="1330";shortTE="F";uid="1c2992ab-93e5-413a-b998-2ccb9715a329"
CABPRJ010000001.1	RepeatMasker	Unknown	5780284	5780493	1007	+	.	ID="RND-4_FAMILY-2550";Tend="1225";Tstart="1013";shortTE="F";uid="ad51e671-f152-4c7b-8b77-e0ec980b0521"
CABPRJ010000001.1	RepeatMasker	Retroposon?	6385370	6385830	1758	+	.	ID="RND-5_FAMILY-3149";Tend="1444";Tstart="995";shortTE="F";uid="f0936f95-f43b-4251-bb09-436cd435ffe3"
CABPRJ010000001.1	RepeatMasker	Retroposon?	6891414	6891596	440	+	.	ID="RND-1_FAMILY-35";Tend="997";Tstart="779";shortTE="F";uid="b3dbc27c-337f-4f83-be84-f598f8bca9b7"
CABPRJ010000001.1	RepeatMasker	LINE/L2	587614	587854	1060	+	.	ID="RND-6_FAMILY-36446";Tend="1197";Tstart="971";shortTE="F";uid="1961f5fe-2919-42a9-951a-44478c54f61d"
CABPRJ010000001.1	RepeatMasker	DNA/Kolobok-E	1585335	1585572	842	+	.	ID="RND-1_FAMILY-28";Tend="1257";Tstart="1030";shortTE="F";uid="7c4df71e-1069-4620-99bc-6e843303b148"
CABPRJ010000001.1	RepeatMasker	DNA/MULE-MuDR	161047	161303	450	+	.	ID="MUDR9X_AP";Tend="1129";Tstart="872";shortTE="F";uid="127e6ed7-7dce-4890-9b22-a607ad64cbaa"
CABPRJ010000001.1	RepeatMasker	Unknown	1710644	1710854	527	+	.	ID="RND-1_FAMILY-104";Tend="1550";Tstart="1338";shortTE="F";uid="df50d018-969b-4f6b-9595-09c97b0e9cb0"
CABPRJ010000001.1	RepeatMasker	DNA/TcMar-Tigger	741076	741180	459	+	.	ID="RND-5_FAMILY-2216";Tend="1314";Tstart="1212";shortTE="F";uid="660fd64c-0e24-4bfe-b463-50afe8a34f8c"
CABPRJ010000001.1	RepeatMasker	DNA/Ginger-1	2448313	2448670	995	+	.	ID="rnd-5_family-95";Tend="1386";Tstart="921";shortTE="F";uid="1d74842b-bb7b-4831-9209-4f130ad9b9a9"
CABPRJ010000001.1	RepeatMasker	Satellite	2843697	2843831	806	+	.	ID="SAT-1_LVA";Tend="352";Tstart="219";shortTE="F";uid="d1abe28c-97c4-4143-89e2-c21b8a28a032"
CABPRJ010000001.1	RepeatMasker	DNA/Ginger-1	4389846	4389985	445	+	.	ID="RND-6_FAMILY-10080";Tend="1175";Tstart="1028";shortTE="F";uid="15c14c79-9c71-45f9-95e3-53595c86630f"
CABPRJ010000001.1	RepeatMasker	LINE/CR1	4850897	4851258	733	+	.	ID="RND-6_FAMILY-7135";Tend="1486";Tstart="1128";shortTE="F";uid="ffb98cd4-3838-49c9-8ba0-58b60cbd7f82"
CABPRJ010000001.1	RepeatMasker	RC/Helitron	3975400	3975562	805	+	.	ID="RND-4_FAMILY-261";Tend="1301";Tstart="1143";shortTE="F";uid="21032297-cae6-42ec-8c40-a29ff07eb637"
CABPRJ010000001.1	RepeatMasker	Retroposon?	279216	279432	448	+	.	ID="RND-6_FAMILY-146";Tend="1740";Tstart="1517";shortTE="F";uid="a55f1517-785b-48c1-b4e1-d8f340bfc0c2"
CABPRJ010000001.1	RepeatMasker	Unknown	128166	128556	1401	+	.	ID="RND-6_FAMILY-5790";Tend="1310";Tstart="934";shortTE="F";uid="9af26a12-2c83-4e37-9a61-bc396f12f242"
CABPRJ010000001.1	RepeatMasker	DNA/TcMar-Mariner	2095808	2097417	3283	+	.	ID="RND-6_FAMILY-14908";TEgroup="ctg_1%7CRND-6_FAMILY-14908%7C1";Tend="2222";Tstart="525";shortTE="F";uid="e4c0139c-fa81-4bc6-8729-508fa235c85d"
CABPRJ010000001.1	RepeatMasker	Retroposon?	2135308	2135591	1188	+	.	ID="RND-6_FAMILY-5185";Tend="2036";Tstart="1756";shortTE="F";uid="7cd6f908-3dc3-4c4c-9546-e1daad537238"
CABPRJ010000001.1	RepeatMasker	DNA/hAT	6498878	6499211	1814	+	.	ID="rnd-6_family-7353";Tend="1624";Tstart="1392";shortTE="F";uid="3000dfe8-7586-4667-9c05-342963d2f167"
CABPRJ010000001.1	RepeatMasker	DNA/MULE-MuDR	4004255	4004373	700	+	.	ID="RND-6_FAMILY-7584";Tend="1532";Tstart="1413";shortTE="F";uid="0e456850-1d92-44cd-80fa-364bded3428f"
CABPRJ010000001.1	RepeatMasker	Retroposon?	1229200	1229472	405	+	.	ID="RND-4_FAMILY-241";Tend="1803";Tstart="1556";shortTE="F";uid="fd92796d-dca9-4dfb-aedf-c41aa08ea9d8"
CABPRJ010000001.1	RepeatMasker	DNA/Kolobok-E	4821398	4822031	2648	+	.	ID="RND-5_FAMILY-2381";Tend="1374";Tstart="806";shortTE="F";uid="d377fd1b-ae50-4ffb-be5a-c990b556272c"
CABPRJ010000001.1	RepeatMasker	Retroposon?	2255784	2256012	649	+	.	ID="RND-4_FAMILY-241";Tend="1717";Tstart="1492";shortTE="F";uid="da856a46-a007-46b5-a499-322989f8d44a"
CABPRJ010000001.1	RepeatMasker	Retroposon?	6194783	6195367	2205	+	.	ID="RND-5_FAMILY-7401";Tend="1460";Tstart="864";shortTE="F";uid="544fe021-9c08-4fdb-8032-5031bf6c8a44"
CABPRJ010000001.1	RepeatMasker	Unknown	628608	628783	632	+	.	ID="RND-6_FAMILY-5446";Tend="1569";Tstart="1386";shortTE="F";uid="47ffa0a8-7569-4085-88cc-7225a8555120"
CABPRJ010000001.1	RepeatMasker	Unknown	6767337	6767975	1248	+	.	ID="RND-1_FAMILY-20";Tend="1617";Tstart="944";shortTE="F";uid="63608463-f9c7-462e-bb1c-a85b779146c1"
CABPRJ010000001.1	RepeatMasker	Unknown	377024	377242	702	+	.	ID="RND-5_FAMILY-6081";Tend="1442";Tstart="1255";shortTE="F";uid="cef102fd-2a98-4cb8-a710-03e373ed798f"
CABPRJ010000001.1	RepeatMasker	DNA/Ginger-1	2417343	2417825	1318	+	.	ID="RND-6_FAMILY-4094";Tend="2551";Tstart="2062";shortTE="F";uid="fab7962e-b5f7-4307-83dd-106371bafa68"
CABPRJ010000001.1	RepeatMasker	DNA	4181467	4181629	670	+	.	ID="TTAA4B_AP";Tend="276";Tstart="111";shortTE="F";uid="6007387b-bdf8-48ba-8049-7c6772f52ca5"
CABPRJ010000001.1	RepeatMasker	DNA/Kolobok-E	283376	283807	1919	+	.	ID="RND-6_FAMILY-13202";Tend="1403";Tstart="932";shortTE="F";uid="53179d3b-f489-4c0e-ad80-33fae957bc45"
CABPRJ010000001.1	RepeatMasker	DNA/Ginger-1	4698233	4698394	450	+	.	ID="RND-6_FAMILY-10080";Tend="1144";Tstart="982";shortTE="F";uid="3461f606-39cd-47a7-83bb-ef6069cb011f"
CABPRJ010000001.1	RepeatMasker	Unknown	403724	404444	2641	+	.	ID="RND-5_FAMILY-5445";Tend="1586";Tstart="945";shortTE="F";uid="ffcffae9-8347-4a00-9d6a-930c9539cfb1"
CABPRJ010000001.1	RepeatMasker	Unknown	94026	94488	2577	+	.	ID="RND-4_FAMILY-4488";Tend="1432";Tstart="921";shortTE="F";uid="aa005835-1643-462a-9f95-58efe4ff90e3"
CABPRJ010000001.1	RepeatMasker	Retroposon?	2860332	2860589	891	+	.	ID="RND-6_FAMILY-3029";Tend="937";Tstart="685";shortTE="F";uid="1ae53e79-b2a8-4875-8a95-9a9967fbf312"
CABPRJ010000001.1	RepeatMasker	LINE/RTE-BovB	2400530	2400641	710	+	.	ID="RND-1_FAMILY-79";Tend="1784";Tstart="1673";shortTE="F";uid="3966470c-f783-4bdf-85f6-0cfcbb411f61"
CABPRJ010000001.1	RepeatMasker	Unknown	3591721	3592336	3301	+	.	ID="RND-5_FAMILY-4292";Tend="1632";Tstart="948";shortTE="F";uid="dc10d345-87a3-4f10-8052-1d0efbeb6c17"
CABPRJ010000001.1	RepeatMasker	Unknown	6706884	6707700	5143	+	.	ID="RND-5_FAMILY-3692";Tend="1698";Tstart="881";shortTE="F";uid="9b643936-617b-4341-bef1-3cd5abcd56f5"
CABPRJ010000001.1	RepeatMasker	Unknown	1453136	1453489	1625	+	.	ID="RND-5_FAMILY-1826";Tend="1351";Tstart="1027";shortTE="F";uid="5a14e169-24a6-4b6f-af0f-7c7af883a4b6"
CABPRJ010000001.1	RepeatMasker	DNA/hAT-hAT19	229317	229654	1039	+	.	ID="HAT-N7_AP";Tend="328";Tstart="1";shortTE="F";uid="9c2564b7-d851-4de4-8912-46bfd20db947"
CABPRJ010000001.1	RepeatMasker	Unknown	5982045	5982284	1381	+	.	ID="RND-5_FAMILY-4497";Tend="1242";Tstart="981";shortTE="F";uid="abc3e79f-9f0c-4dc2-ae96-39f00269e200"
CABPRJ010000001.1	RepeatMasker	DNA/hAT-Charlie	2141057	2141444	1977	+	.	ID="RND-4_FAMILY-752";Tend="1385";Tstart="950";shortTE="F";uid="a7692f2a-dafc-4693-b1eb-4a742d0d4563"
CABPRJ010000001.1	RepeatMasker	Unknown	988490	988695	1073	+	.	ID="RND-6_FAMILY-897";Tend="953";Tstart="754";shortTE="F";uid="a16e9d72-0c7d-4dfa-a994-3682d61b8af6"
CABPRJ010000001.1	RepeatMasker	DNA/Kolobok-E	951071	951501	1135	+	.	ID="RND-1_FAMILY-28";Tend="1603";Tstart="1101";shortTE="F";uid="e46ec54a-2056-4d6b-8e9e-d6c88caa1675"
CABPRJ010000001.1	RepeatMasker	Unknown	1717706	1717956	1016	+	.	ID="RND-4_FAMILY-3775";Tend="1189";Tstart="914";shortTE="F";uid="7ecaa7b6-43b7-40d7-8aa1-90ad5d330277"
CABPRJ010000001.1	RepeatMasker	Unknown	715990	717432	2774	+	.	ID="RND-6_FAMILY-27552";Tend="2321";Tstart="955";shortTE="F";uid="57d0449d-dba9-4832-bf57-325ac16e2080"
CABPRJ010000001.1	RepeatMasker	Unknown	475236	475499	1294	+	.	ID="RND-6_FAMILY-24924";Tend="1249";Tstart="919";shortTE="F";uid="031b8124-ad26-4e6d-ac7e-b6362b4a65c5"
CABPRJ010000001.1	RepeatMasker	Unknown	511231	511399	935	+	.	ID="RND-6_FAMILY-5446";Tend="1510";Tstart="1341";shortTE="F";uid="77062c58-1362-415b-83f3-f0130a30f8ef"
CABPRJ010000001.1	RepeatMasker	DNA/TcMar-Tc1	785712	785901	461	+	.	ID="MARINER-6_LSAL";Tend="1076";Tstart="877";shortTE="F";uid="d5485723-af8c-4653-9df0-3671adfcd931"
CABPRJ010000001.1	RepeatMasker	DNA/Ginger-1	1896098	1896296	657	+	.	ID="rnd-6_family-4094";Tend="1360";Tstart="1017";shortTE="F";uid="abe26fd1-8290-420f-98cb-52fd6e52684c"
CABPRJ010000001.1	RepeatMasker	Retroposon?	6581309	6582114	1954	+	.	ID="RND-6_FAMILY-970";Tend="1890";Tstart="1008";shortTE="F";uid="c7dd2243-b1a7-4db4-a86f-b6d18071b68e"
CABPRJ010000001.1	RepeatMasker	RC/Helitron	3099222	3099460	994	+	.	ID="RND-5_FAMILY-2089";Tend="822";Tstart="569";shortTE="F";uid="f0f569af-11f1-4e1b-a72b-37be35800bf2"
CABPRJ010000001.1	RepeatMasker	DNA/hAT-hATm	2419699	2419927	594	+	.	ID="HAT-4C_AP";Tend="4014";Tstart="3785";shortTE="F";uid="6281bca5-184f-4a26-8b36-f0a372921f12"
CABPRJ010000001.1	RepeatMasker	DNA/hAT-Tip100	6341295	6341533	560	+	.	ID="RND-6_FAMILY-9406";Tend="1292";Tstart="1040";shortTE="F";uid="37e13f5d-2029-4e40-af64-69d5a00ced70"
CABPRJ010000001.1	RepeatMasker	Retroposon?	3858275	3858452	709	+	.	ID="RND-6_FAMILY-3029";Tend="891";Tstart="714";shortTE="F";uid="34522bd6-a2fa-4686-b008-073078d7c1c0"
CABPRJ010000001.1	RepeatMasker	DNA/Ginger-1	753215	753709	2647	+	.	ID="RND-6_FAMILY-4094";Tend="2068";Tstart="1589";shortTE="F";uid="2f18c776-3834-45f3-9756-2e631b9b8867"
CABPRJ010000001.1	RepeatMasker	Retroposon?	4301287	4301650	1917	+	.	ID="RND-5_FAMILY-3149";Tend="1444";Tstart="1036";shortTE="F";uid="cb3e42d0-39ee-413b-bb36-ce72f33ef7b0"
CABPRJ010000001.1	RepeatMasker	DNA/hAT-Tip100	3976978	3977228	926	+	.	ID="RND-6_FAMILY-9406";Tend="1315";Tstart="1066";shortTE="F";uid="0a6d4269-5409-4b6f-a28b-85b9b5109ce4"
CABPRJ010000001.1	RepeatMasker	DNA/Kolobok-E	1159914	1160161	1049	+	.	ID="RND-5_FAMILY-3481";Tend="1119";Tstart="890";shortTE="F";uid="cc8c4aef-2e5a-4c5d-aaf7-6684cb682b37"
CABPRJ010000001.1	RepeatMasker	Retroposon?	6231926	6232388	2214	+	.	ID="RND-5_FAMILY-8932";Tend="1346";Tstart="918";shortTE="F";uid="c5ebb819-6036-4295-98a0-9747fa3c3ce1"
CABPRJ010000001.1	RepeatMasker	DNA/hAT-Tip100	61422	61626	441	+	.	ID="RND-6_FAMILY-7682";Tend="1688";Tstart="1482";shortTE="F";uid="dadbbc00-466b-4dd6-ac33-1b99e4865b12"
CABPRJ010000001.1	RepeatMasker	LTR/Copia	2594059	2594508	2061	+	.	ID="RND-6_FAMILY-7306";Tend="1124";Tstart="672";shortTE="F";uid="3c7b1a45-69b7-403b-9b60-e6c08ddbe489"
CABPRJ010000001.1	RepeatMasker	Retroposon?	3181784	3182100	1246	+	.	ID="RND-5_FAMILY-7401";Tend="1430";Tstart="1119";shortTE="F";uid="9e5f5104-1383-492b-b083-c3196dedc564"
CABPRJ010000001.1	RepeatMasker	DNA/Kolobok-E	1544262	1544512	1389	+	.	ID="RND-6_FAMILY-13202";Tend="1181";Tstart="929";shortTE="F";uid="cc16bcf0-0425-4d16-b12f-339a76e7436e"
CABPRJ010000001.1	RepeatMasker	DNA/Kolobok-E	2403689	2404262	3451	+	.	ID="RND-6_FAMILY-5146";Tend="1545";Tstart="922";shortTE="F";uid="f565a0bf-dd88-421b-b374-3bda3d10f51b"
CABPRJ010000001.1	RepeatMasker	DNA	1376415	1376681	802	+	.	ID="ttaa2c_ap";Tend="339";Tstart="74";shortTE="F";uid="1acea9b3-f168-4456-b436-ce603f115df5"
CABPRJ010000001.1	RepeatMasker	Unknown	6090048	6090489	988	+	.	ID="RND-5_FAMILY-2421";TEgroup="ctg_1%7CRND-5_FAMILY-2421%7C3";Tend="1591";Tstart="883";shortTE="F";uid="7d73994b-05b3-4792-873a-a2148f298618"
CABPRJ010000001.1	RepeatMasker	DNA/hAT-Tip100	3750823	3750935	557	+	.	ID="RND-5_FAMILY-2832";Tend="527";Tstart="414";shortTE="F";uid="6ef5814c-49a4-4009-8294-078f6abd220e"
CABPRJ010000001.1	RepeatMasker	RC/Helitron	1144339	1144504	521	+	.	ID="RND-4_FAMILY-261";Tend="1027";Tstart="877";shortTE="F";uid="4f3645c6-1a81-4352-ac33-e48eafb65d8b"
CABPRJ010000001.1	RepeatMasker	DNA/hAT-Tip100	116201	116326	405	+	.	ID="RND-5_FAMILY-4218";Tend="1401";Tstart="1284";shortTE="F";uid="82d00769-70e1-46c5-a405-aa632b771e11"
CABPRJ010000001.1	RepeatMasker	Unknown	907453	907615	508	+	.	ID="RND-6_FAMILY-5927";Tend="1355";Tstart="1213";shortTE="F";uid="44f61b86-d5f0-4a90-accf-75fdf01407a9"
CABPRJ010000001.1	RepeatMasker	DNA	2036649	2037002	564	+	.	ID="TTAA20_AP";Tend="641";Tstart="298";shortTE="F";uid="2920ae5f-bea6-411b-b92f-b07bfdd96699"
CABPRJ010000001.1	RepeatMasker	Retroposon?	1607877	1608668	3432	+	.	ID="RND-6_FAMILY-5185";Tend="1387";Tstart="640";shortTE="F";uid="b0090d7d-3e28-4afc-a91c-539fa611e994"
CABPRJ010000001.1	RepeatMasker	RC/Helitron	6648608	6648787	540	+	.	ID="HELITRON-2_HMM";Tend="5856";Tstart="5677";shortTE="F";uid="19c78956-01f3-4dab-a233-239e91290e56"
CABPRJ010000001.1	RepeatMasker	RC/Helitron	4813044	4813203	592	+	.	ID="HELITRON-N22_LMI";Tend="151";Tstart="3";shortTE="F";uid="19f41cae-5b28-4103-80c6-40ab9a7b98f2"
CABPRJ010000001.1	RepeatMasker	LINE/RTE-BovB	4770110	4770482	1289	+	.	ID="RND-1_FAMILY-79";Tend="1784";Tstart="1392";shortTE="F";uid="12017862-5b3d-48e9-a794-2ee2507e0355"
CABPRJ010000001.1	RepeatMasker	LINE/RTE-BovB	4046248	4046582	1900	+	.	ID="RND-6_FAMILY-15520";Tend="1484";Tstart="1151";shortTE="F";uid="177cb64d-0f9f-4774-a39b-ad522fb4934d"
CABPRJ010000001.1	RepeatMasker	DNA/Ginger-1	5411581	5411901	2196	+	.	ID="RND-1_FAMILY-7";Tend="1201";Tstart="889";shortTE="F";uid="36a763a6-2774-4846-8d64-f88c6fb6e3ea"
CABPRJ010000001.1	RepeatMasker	DNA/hAT	6665897	6666007	476	+	.	ID="RND-5_FAMILY-11835";Tend="987";Tstart="875";shortTE="F";uid="d8c1fc8a-02e1-4900-a385-3883b56840d6"
CABPRJ010000001.1	RepeatMasker	Unknown	5421281	5421441	535	+	.	ID="RND-5_FAMILY-2215";Tend="1270";Tstart="1090";shortTE="F";uid="7012636d-1db4-4f03-9abc-9a8ce8e9060f"
CABPRJ010000001.1	RepeatMasker	LINE/I	2012655	2013114	2488	+	.	ID="RND-5_FAMILY-786";Tend="1350";Tstart="861";shortTE="F";uid="30d54943-1d87-4e59-9033-9f79d2415b9b"
CABPRJ010000001.1	RepeatMasker	DNA/Ginger-1	5787780	5788027	751	+	.	ID="RND-4_FAMILY-237";Tend="1698";Tstart="1454";shortTE="F";uid="a1292729-ec69-46fd-9c16-03afa52495d8"
CABPRJ010000001.1	RepeatMasker	Retroposon?	5564013	5564144	485	+	.	ID="RND-5_FAMILY-4854";Tend="2751";Tstart="2624";shortTE="F";uid="98428cc2-9cd3-42da-b5f6-a99ac7e466eb"
CABPRJ010000001.1	RepeatMasker	DNA/Kolobok-E	5215141	5215589	2779	+	.	ID="RND-6_FAMILY-5360";Tend="1424";Tstart="956";shortTE="F";uid="d5ed6eed-2c5a-46d5-9067-fea40d009c21"
CABPRJ010000001.1	RepeatMasker	RC/Helitron	5428268	5428468	408	+	.	ID="RND-6_FAMILY-9356";Tend="406";Tstart="226";shortTE="F";uid="fc99a006-8dd4-48c8-ae5c-19e5267d61b7"
CABPRJ010000001.1	RepeatMasker	LINE/R1	5369952	5370885	3473	+	.	ID="RND-6_FAMILY-16872";Tend="1726";Tstart="793";shortTE="F";uid="aefe1f61-ca73-4d70-a979-cb6584b727d5"
CABPRJ010000001.1	RepeatMasker	Retroposon?	5479623	5480121	2623	+	.	ID="RND-6_FAMILY-146";Tend="1449";Tstart="958";shortTE="F";uid="9b4b454c-bed4-4994-b8be-7725fc351033"
CABPRJ010000001.1	RepeatMasker	DNA/Ginger-1	880789	880912	410	+	.	ID="RND-6_FAMILY-5129";Tend="1046";Tstart="925";shortTE="F";uid="875d0b13-a2e4-4a38-a131-a626685a31ee"
CABPRJ010000001.1	RepeatMasker	LINE/Penelope	2551549	2551656	712	+	.	ID="RND-5_FAMILY-640";Tend="938";Tstart="826";shortTE="F";uid="a37260c1-dab3-42b0-92bc-1a7f4ed7e079"
CABPRJ010000001.1	RepeatMasker	Unknown	5802951	5803070	651	+	.	ID="RND-6_FAMILY-889";Tend="675";Tstart="556";shortTE="F";uid="8d9db1ce-323b-4b7f-bc84-48008cab1f3c"
CABPRJ010000001.1	RepeatMasker	Retroposon?	6279747	6280190	2439	+	.	ID="RND-4_FAMILY-550";Tend="1640";Tstart="1192";shortTE="F";uid="e4e89cfd-0aa6-40b9-b84e-6cb1af6782ec"
CABPRJ010000001.1	RepeatMasker	RC/Helitron	3065308	3065663	926	+	.	ID="RND-4_FAMILY-261";Tend="1284";Tstart="906";shortTE="F";uid="411136d0-dcfd-4d10-bd2f-2e0d5e3cb481"
CABPRJ010000001.1	RepeatMasker	DNA/hAT-Tip100	3197717	3197982	1875	+	.	ID="RND-5_FAMILY-3499";Tend="1213";Tstart="947";shortTE="F";uid="f49b35c4-63ee-47d5-aa1c-852c72d107b3"
CABPRJ010000001.1	RepeatMasker	DNA/Ginger-1	262552	262655	566	+	.	ID="RND-4_FAMILY-145";Tend="1077";Tstart="971";shortTE="F";uid="7e59616f-eda7-42d4-95b0-953c9720498a"
CABPRJ010000001.1	RepeatMasker	DNA/Sola-1	1148520	1148838	1459	+	.	ID="RND-5_FAMILY-7339";Tend="1287";Tstart="943";shortTE="F";uid="8263c5a5-c413-4b69-90fa-973ec0c04236"
CABPRJ010000001.1	RepeatMasker	Unknown	2273282	2273394	436	+	.	ID="RND-5_FAMILY-7745";Tend="1075";Tstart="968";shortTE="F";uid="3ccaa1fa-5c12-4c8f-b8b2-f9d99040090d"
CABPRJ010000001.1	RepeatMasker	Retroposon?	6575805	6576052	476	+	.	ID="RND-5_FAMILY-3149";Tend="1499";Tstart="1235";shortTE="F";uid="17477b9b-fd7f-4bef-9c30-88c9af5003de"
CABPRJ010000001.1	RepeatMasker	Retroposon?	4822031	4822239	847	+	.	ID="RND-6_FAMILY-970";Tend="1464";Tstart="1225";shortTE="F";uid="8bb3b83d-319c-4924-87fa-9375d5ffceb9"
CABPRJ010000001.1	RepeatMasker	DNA/hAT-hAT19	4632095	4632296	580	+	.	ID="DNA8-82_AP";Tend="749";Tstart="574";shortTE="F";uid="a41d665f-6ffa-4b85-8da9-6f7a9f4f429c"
CABPRJ010000001.1	RepeatMasker	DNA/hAT-Tip100	4350087	4350318	1136	+	.	ID="RND-6_FAMILY-13795";Tend="1196";Tstart="967";shortTE="F";uid="028a9b4c-ac80-483e-ab46-20c4583795e7"
CABPRJ010000001.1	RepeatMasker	DNA/Ginger-1	5169580	5169912	1835	+	.	ID="RND-4_FAMILY-145";Tend="1348";Tstart="1020";shortTE="F";uid="622a1255-da6f-4262-89ce-9f9f27f23714"
CABPRJ010000001.1	RepeatMasker	DNA/Ginger-1	2605231	2605551	529	+	.	ID="RND-4_FAMILY-145";Tend="1373";Tstart="1051";shortTE="F";uid="deb288b7-8968-47de-8e7b-62d53604d9af"
CABPRJ010000001.1	RepeatMasker	DNA/Kolobok-E	5548616	5548721	411	+	.	ID="RND-6_FAMILY-29296";Tend="1376";Tstart="1273";shortTE="F";uid="4f8ffd5a-ba7a-4843-abd2-3cf5484b6100"
CABPRJ010000001.1	RepeatMasker	Retroposon	3180527	3180899	2335	+	.	ID="RND-5_FAMILY-863";Tend="1645";Tstart="1275";shortTE="F";uid="92c41a4a-2891-4a0b-baf9-f845997e378e"
CABPRJ010000001.1	RepeatMasker	DNA/Ginger-1	5988972	5989138	415	+	.	ID="RND-5_FAMILY-95";Tend="1734";Tstart="1577";shortTE="F";uid="84547f85-1fc8-407f-825c-9ff676b67c18"
CABPRJ010000001.1	RepeatMasker	DNA	546919	547068	483	+	.	ID="RND-4_FAMILY-1204";Tend="1390";Tstart="1238";shortTE="F";uid="04d85052-3ddd-44d3-abfd-821f0993700c"
CABPRJ010000001.1	RepeatMasker	DNA/hAT-Tip100	1292582	1293980	6718	+	.	ID="RND-6_FAMILY-13247";Tend="2371";Tstart="983";shortTE="F";uid="a06f6dcd-a49f-4b24-b502-f19dfc4ee060"
CABPRJ010000001.1	RepeatMasker	Retroposon?	1080435	1080711	1676	+	.	ID="RND-5_FAMILY-3149";Tend="1406";Tstart="1111";shortTE="F";uid="f90711d4-7b33-45ae-9749-86138f6c67e5"
CABPRJ010000001.1	RepeatMasker	Retroposon?	2942593	2943117	1893	+	.	ID="RND-5_FAMILY-3149";Tend="1441";Tstart="904";shortTE="F";uid="b73ede85-e0d4-4487-aee7-49386c22f425"
CABPRJ010000001.1	RepeatMasker	DNA/Ginger-1	5050256	5050595	944	+	.	ID="RND-6_FAMILY-406";Tend="1753";Tstart="1409";shortTE="F";uid="703e89a7-9d4a-470f-b82c-7226517523a1"
CABPRJ010000001.1	RepeatMasker	DNA/Ginger-1	5901611	5901873	709	+	.	ID="RND-1_FAMILY-58";Tend="1126";Tstart="866";shortTE="F";uid="da69831d-38aa-4a77-b9b8-2377c8a97273"
CABPRJ010000001.1	RepeatMasker	LINE/Penelope	3490918	3491148	1237	+	.	ID="RND-1_FAMILY-80";Tend="984";Tstart="707";shortTE="F";uid="8bf49f22-7b3a-4e7b-b7df-93d3e0b08c8f"
CABPRJ010000001.1	RepeatMasker	Unknown	6495236	6495673	963	+	.	ID="RND-6_FAMILY-9491";Tend="2759";Tstart="2274";shortTE="F";uid="f08d191c-19b0-47d5-ae36-5655165529be"
CABPRJ010000001.1	RepeatMasker	Retroposon?	91576	92069	2514	+	.	ID="RND-1_FAMILY-22";Tend="1639";Tstart="1126";shortTE="F";uid="31605eec-0222-4268-aa03-e9ea93f818c5"
CABPRJ010000001.1	RepeatMasker	RC/Helitron	6648812	6649048	950	+	.	ID="HALYOMORPHA_HALYS-6_FAMILY-881";Tend="276";Tstart="48";shortTE="F";uid="bef26466-4b6f-4a03-bb9d-942dc75917d1"
CABPRJ010000001.1	RepeatMasker	Unknown	3856366	3856535	535	+	.	ID="RND-1_FAMILY-63";Tend="1617";Tstart="1457";shortTE="F";uid="0991d4f3-92f9-4911-84fb-c672dfa905ca"
CABPRJ010000001.1	RepeatMasker	Retroposon?	6442861	6443187	878	+	.	ID="RND-1_FAMILY-35";Tend="1093";Tstart="790";shortTE="F";uid="c4e709b7-52e9-4d93-a224-535dfdbc0477"
CABPRJ010000001.1	RepeatMasker	DNA/hAT-hAT19	5815512	5815968	961	+	.	ID="RND-5_FAMILY-1359";Tend="1467";Tstart="957";shortTE="F";uid="ce2ca7b5-a20c-4a86-82d0-dc65bf52f86c"
CABPRJ010000001.1	RepeatMasker	Retroposon?	865319	865762	2129	+	.	ID="RND-5_FAMILY-3149";Tend="1437";Tstart="995";shortTE="F";uid="047e76ba-90f2-46df-ac0c-d979b7802403"
CABPRJ010000001.1	RepeatMasker	DNA/Ginger-1	756147	756650	2541	+	.	ID="RND-5_FAMILY-95";Tend="1517";Tstart="1007";shortTE="F";uid="3b9960d8-37a8-4b1a-817a-ecfbf4aada0e"
CABPRJ010000001.1	RepeatMasker	DNA/Ginger-1	6512135	6512427	1775	+	.	ID="RND-4_FAMILY-465";Tend="1617";Tstart="1333";shortTE="F";uid="c96e6fb9-c8b4-48d1-8874-aa039e1b19dc"
CABPRJ010000001.1	RepeatMasker	Unknown	2788823	2789009	758	+	.	ID="RND-3_FAMILY-29";Tend="1326";Tstart="1152";shortTE="F";uid="ae36e85f-b241-466a-9073-e6ae140bfc5a"
CABPRJ010000001.1	RepeatMasker	DNA/hAT	3542607	3542720	473	+	.	ID="RND-4_FAMILY-312";Tend="1524";Tstart="1411";shortTE="F";uid="922e0712-de8b-4a07-9f06-c723cc349c31"
CABPRJ010000001.1	RepeatMasker	DNA/hAT-Tip100	4048845	4049278	2463	+	.	ID="RND-6_FAMILY-8400";Tend="2305";Tstart="1827";shortTE="F";uid="d04de298-7388-48bd-a21a-2a524945ba2c"
CABPRJ010000001.1	RepeatMasker	Retroposon?	5284950	5285281	568	+	.	ID="RND-6_FAMILY-4586";Tend="2532";Tstart="2203";shortTE="F";uid="359f64b8-c523-44f7-b64f-38e44bd6a5fc"
CABPRJ010000001.1	RepeatMasker	DNA/hAT	1853455	1853650	627	+	.	ID="RND-5_FAMILY-6846";Tend="1463";Tstart="1289";shortTE="F";uid="519a08c1-3584-45fb-876d-6c8fcf897410"
CABPRJ010000001.1	RepeatMasker	DNA/MULE-MuDR	4781385	4781987	3434	+	.	ID="RND-5_FAMILY-11146";Tend="1490";Tstart="867";shortTE="F";uid="368dabb0-412e-4b29-9c74-e84f7bdb56b9"
CABPRJ010000001.1	RepeatMasker	DNA/Ginger-1	74777	75189	2288	+	.	ID="RND-6_FAMILY-4094";Tend="1263";Tstart="864";shortTE="F";uid="5742bd53-93e6-47cc-9eb2-5bca722edc86"
CABPRJ010000001.1	RepeatMasker	Retroposon?	170620	170746	495	+	.	ID="RND-4_FAMILY-241";Tend="1735";Tstart="1600";shortTE="F";uid="6c9589ac-d7a7-4b63-bb1c-c62879463874"
CABPRJ010000001.1	RepeatMasker	DNA	5093078	5093220	467	+	.	ID="RND-6_FAMILY-3139";Tend="1538";Tstart="1399";shortTE="F";uid="a9dda18a-74c5-45b3-843f-54ba2d2ed892"
CABPRJ010000001.1	RepeatMasker	DNA	4743270	4743460	968	+	.	ID="TTAA3_AP";Tend="306";Tstart="99";shortTE="F";uid="ded7e1e0-1293-41b9-80eb-324b07af96f2"
CABPRJ010000001.1	RepeatMasker	DNA/Ginger-1	3727221	3727617	1519	+	.	ID="RND-6_FAMILY-4094";Tend="2452";Tstart="2063";shortTE="F";uid="f787d087-dcf9-47ff-9205-70515dca44c3"
CABPRJ010000001.1	RepeatMasker	DNA/Ginger-1	5316567	5316975	1583	+	.	ID="RND-2_FAMILY-26";Tend="1914";Tstart="1489";shortTE="F";uid="88c6ef61-9fb1-4764-bd86-d1f58d1ee847"
CABPRJ010000001.1	RepeatMasker	DNA/hAT-Tip100	5326940	5327265	424	+	.	ID="RND-4_FAMILY-244";Tend="1354";Tstart="1016";shortTE="F";uid="a767a99c-8f20-4b39-bf6c-335af3dcd8fb"
CABPRJ010000001.1	RepeatMasker	Retroposon?	5088362	5088513	410	+	.	ID="RND-5_FAMILY-7401";Tend="1205";Tstart="1033";shortTE="F";uid="a2fd056e-c7d5-49e6-a3c1-a68c2af30ba2"
CABPRJ010000001.1	RepeatMasker	DNA/Ginger-1	1445639	1445875	954	+	.	ID="RND-5_FAMILY-95";Tend="1153";Tstart="922";shortTE="F";uid="3341a2f3-adef-4ad3-a6c0-f56c579fa52d"
CABPRJ010000001.1	RepeatMasker	DNA/Kolobok-E	6693057	6693536	2470	+	.	ID="RND-6_FAMILY-13202";Tend="1410";Tstart="951";shortTE="F";uid="a3741cba-f0a5-45ec-a0ca-89f3535a979e"
CABPRJ010000001.1	RepeatMasker	Unknown	3333177	3333372	463	+	.	ID="RND-6_FAMILY-12073";Tend="1106";Tstart="895";shortTE="F";uid="68ebb354-c440-4b41-97ad-134492ff12fb"
CABPRJ010000001.1	RepeatMasker	Unknown	2561186	2561416	749	+	.	ID="RND-5_FAMILY-2268";TEgroup="ctg_1%7CRND-5_FAMILY-2268%7C1";Tend="1341";Tstart="942";shortTE="F";uid="bb32fb96-d829-404d-bc10-334ef085555d"
CABPRJ010000001.1	RepeatMasker	DNA/TcMar-Tigger	6316892	6317003	406	+	.	ID="RND-6_FAMILY-28237";Tend="1317";Tstart="1203";shortTE="F";uid="9cdbf6b3-9287-47b2-84ba-e34779dea0b9"
CABPRJ010000001.1	RepeatMasker	Unknown	3809589	3810045	466	+	.	ID="RND-6_FAMILY-11785";TEgroup="ctg_1%7CRND-6_FAMILY-11785%7C1";Tend="1585";Tstart="946";shortTE="T";uid="952d9b6d-d01c-49b7-bf16-b4ca41a1352f"
CABPRJ010000001.1	RepeatMasker	DNA/Ginger-1	5031590	5031751	408	+	.	ID="RND-5_FAMILY-5114";Tend="1919";Tstart="1763";shortTE="F";uid="dbd44304-ea33-4a07-a4ff-5b8d77dca432"
CABPRJ010000001.1	RepeatMasker	Retroposon?	1506253	1506405	500	+	.	ID="RND-6_FAMILY-14413";TEgroup="ctg_1%7CRND-6_FAMILY-14413%7C1";Tend="1382";Tstart="1227";shortTE="F";uid="5a48ef05-efa6-4d60-946e-b9e252ddea61"
CABPRJ010000001.1	RepeatMasker	RC/Helitron	3467333	3467742	712	+	.	ID="RND-5_FAMILY-5861";TEgroup="ctg_1%7CRND-5_FAMILY-5861%7C10";Tend="1172";Tstart="835";shortTE="F";uid="13561e9f-c3a9-4ff6-9b7a-96a8de9ef563"
CABPRJ010000001.1	RepeatMasker	DNA/Ginger-1	4246599	4247121	1340	+	.	ID="RND-5_FAMILY-95";TEgroup="ctg_1%7CRND-5_FAMILY-95%7C5";Tend="1697";Tstart="921";shortTE="F";uid="243c01d6-e053-4a11-b53e-7a7f9fd9fd2f"
CABPRJ010000001.1	RepeatMasker	DNA/Maverick	5858681	5858834	446	+	.	ID="POLINTON-3_NVI";Tend="5079";Tstart="4730";shortTE="F";uid="d6a79672-79ab-48db-b915-cf066e95dfac"
CABPRJ010000001.1	RepeatMasker	DNA	1833385	1833631	450	+	.	ID="RND-6_FAMILY-3139";Tend="1624";Tstart="1400";shortTE="F";uid="19d30628-fdc2-4648-95f9-4a25e8f9dbb8"
CABPRJ010000001.1	RepeatMasker	Unknown	2142831	2143031	931	+	.	ID="RND-4_FAMILY-1082";Tend="1420";Tstart="1203";shortTE="F";uid="faf62c3a-21ca-4617-95e1-b474cb7aa3d5"
CABPRJ010000001.1	RepeatMasker	DNA	2931359	2931658	1517	+	.	ID="RND-5_FAMILY-85";Tend="1211";Tstart="925";shortTE="F";uid="2ac8878f-1cb9-4883-920b-cfac804bafc1"
CABPRJ010000001.1	RepeatMasker	Retroposon?	1628969	1629120	427	+	.	ID="RND-1_FAMILY-35";Tend="1995";Tstart="1842";shortTE="F";uid="aa1b2ffa-0eda-4f1d-a0b7-950333f7cfdd"
CABPRJ010000001.1	RepeatMasker	DNA/hAT	1616569	1616802	1247	+	.	ID="RND-6_FAMILY-16261";Tend="1183";Tstart="953";shortTE="F";uid="3b23653f-caec-45d1-b407-c0b23f817834"
CABPRJ010000001.1	RepeatMasker	LINE/Penelope	2953631	2953941	1048	+	.	ID="RND-1_FAMILY-129";TEgroup="ctg_1%7CRND-1_FAMILY-129%7C2";Tend="883";Tstart="671";shortTE="F";uid="eed7498a-1f29-4854-8eb7-fb9c42edf760"
CABPRJ010000001.1	RepeatMasker	DNA/TcMar-Tc1	447541	447781	483	+	.	ID="RND-6_FAMILY-8762";Tend="1098";Tstart="840";shortTE="F";uid="05917e84-7772-4a71-b282-23b305b15691"
CABPRJ010000001.1	RepeatMasker	DNA/hAT-Tip100	4463438	4463626	496	+	.	ID="RND-6_FAMILY-8400";Tend="1974";Tstart="1778";shortTE="F";uid="9f2ed8cb-9158-498d-a39e-70a6edff2aa6"
CABPRJ010000001.1	RepeatMasker	LINE/I-Jockey	4132985	4133124	663	+	.	ID="RND-5_FAMILY-1720";Tend="1489";Tstart="1312";shortTE="F";uid="b09023e3-7579-4590-a861-fa8718be7805"
CABPRJ010000001.1	RepeatMasker	Unknown	3301935	3302383	2561	+	.	ID="RND-5_FAMILY-1711";Tend="1508";Tstart="1025";shortTE="F";uid="7bb0dc16-144c-42c8-9425-ab97e7b6cbff"
CABPRJ010000001.1	RepeatMasker	DNA	4295932	4296333	715	+	.	ID="ttaa2b_ap";Tend="409";Tstart="20";shortTE="F";uid="5b97e5b2-0eeb-49ce-8f92-8efbf37a634e"
CABPRJ010000001.1	RepeatMasker	DNA/Kolobok-T2	2760960	2761072	495	+	.	ID="REP-4_PBA";Tend="615";Tstart="504";shortTE="F";uid="d92295fd-e43b-4e66-9a41-4d65b64b6a1a"
CABPRJ010000001.1	RepeatMasker	DNA/MULE-MuDR	569781	570026	680	+	.	ID="RND-5_FAMILY-2298";Tend="1009";Tstart="782";shortTE="F";uid="13f14a02-0163-4066-bfc5-8eb282416095"
CABPRJ010000001.1	RepeatMasker	DNA/hAT-hATm	3971918	3972210	607	+	.	ID="RND-5_FAMILY-1461";Tend="2197";Tstart="1955";shortTE="F";uid="baa70bd2-f7d4-47f2-9158-aec4a4379f5e"
CABPRJ010000001.1	RepeatMasker	DNA/Kolobok-E	6414121	6414616	2532	+	.	ID="RND-6_FAMILY-13202";Tend="1403";Tstart="944";shortTE="F";uid="096b2b0b-44d2-4f13-9bd8-19f9c6f79f6d"
CABPRJ010000001.1	RepeatMasker	DNA/Ginger-1	6489661	6490236	2913	+	.	ID="RND-1_FAMILY-12";Tend="1488";Tstart="927";shortTE="F";uid="8ad24a96-f082-4803-bc17-363166fa8ca8"
CABPRJ010000001.1	RepeatMasker	Unknown	3862877	3862998	591	+	.	ID="RND-6_FAMILY-46130";Tend="991";Tstart="854";shortTE="F";uid="84d0bd0d-1983-42ba-b486-63ec8820d256"
CABPRJ010000001.1	RepeatMasker	Retroposon?	6674230	6674436	532	+	.	ID="RND-4_FAMILY-241";Tend="1841";Tstart="1641";shortTE="F";uid="a8d3c020-84c4-4013-a8b8-be25b68eb48f"
[truncated: 247,022 more rows]
