# Supplementary material for: Transposon accumulation at xenobiotic gene family loci in aphids
Source: Genome Res. 2023 Oct;33(10):1718–33. doi: 10.1101/gr.277820.123 (PMC10691553; doi:10.1101/gr.277820.123)
Supplement: Supplement 13 [file Supplemental_File_S2.tar.gz › Supplemental_File_S2/aphisCraccivora.filteredRepeats.gff]

VUJU01000001.1	RepeatMasker	LINE/L2	316087	317046	800	+	.	ID="RND-6_FAMILY-12708";Tend="1647";Tstart="683";shortTE="F";uid="3a3f43da-257f-4ec7-adae-fe785c3f2247"
VUJU01000001.1	RepeatMasker	DNA/hAT-Charlie	488612	488768	566	+	.	ID="DNA8-34_AP";Tend="192";Tstart="1";shortTE="F";uid="8437b0a2-d572-449d-bc8b-453efcf83702"
VUJU01000001.1	RepeatMasker	DNA/Ginger	114563	115068	443	+	.	ID="RND-5_FAMILY-5384";Tend="1111";Tstart="534";shortTE="F";uid="8d690c1a-3dc5-487b-99ea-c5fed008da6e"
VUJU01000001.1	RepeatMasker	DNA	343968	344563	980	+	.	ID="DNA4-3_AP";Tend="625";Tstart="24";shortTE="F";uid="5844d7bd-b2a9-4299-bff1-ff6a644b8ac5"
VUJU01000001.1	RepeatMasker	DNA	372418	372656	1144	+	.	ID="DNA8-22_AP";Tend="213";Tstart="1";shortTE="F";uid="c0d1db2b-6a9c-4c54-a761-bf8b5cd1f79b"
VUJU01000001.1	RepeatMasker	DNA/hAT-Tip100	227619	227977	1697	+	.	ID="RND-6_FAMILY-1910";Tend="2362";Tstart="1996";shortTE="F";uid="bc614eea-0787-4951-84e1-f22921bd47e9"
VUJU01000001.1	RepeatMasker	Unknown	253501	254079	2474	+	.	ID="RND-6_FAMILY-1543";Tend="1544";Tstart="960";shortTE="F";uid="a3bd5957-e0e2-4974-9f24-9360957887b0"
VUJU01000001.1	RepeatMasker	DNA/hAT-Tip100	449475	449628	1285	+	.	ID="RND-1_FAMILY-34";Tend="1032";Tstart="877";shortTE="F";uid="4b50cdb4-b729-4bfc-9121-41e47a1cbb2f"
VUJU01000001.1	RepeatMasker	DNA	276485	276976	907	+	.	ID="DNA4-3_AP";Tend="631";Tstart="116";shortTE="F";uid="40897bcc-1605-4497-b4e3-a92f8af15a2e"
VUJU01000001.1	RepeatMasker	LINE/L2	317390	317757	448	+	.	ID="RND-6_FAMILY-3352";Tend="1090";Tstart="733";shortTE="F";uid="e849764f-7e04-48ce-abc3-34c6e36fe527"
VUJU01000001.1	RepeatMasker	DNA	111697	111910	679	+	.	ID="ttaa2c_ap";Tend="234";Tstart="21";shortTE="F";uid="f6f75513-93cb-4ba1-9acd-7d962140204e"
VUJU01000001.1	RepeatMasker	DNA/Ginger	225607	226088	780	+	.	ID="RND-1_FAMILY-156";Tend="1294";Tstart="790";shortTE="F";uid="9eabde17-98de-4587-a960-3f5801a918d5"
VUJU01000001.1	RepeatMasker	DNA	289002	289463	991	+	.	ID="DNA4-2_AP";Tend="717";Tstart="216";shortTE="F";uid="51742b00-09a0-4df0-9396-78f185164cf7"
VUJU01000001.1	RepeatMasker	DNA/hAT-hAT19	232877	233085	664	+	.	ID="RND-5_FAMILY-1091";Tend="1651";Tstart="1460";shortTE="F";uid="10e02b8f-2871-42d9-a385-970c7f560975"
VUJU01000001.1	RepeatMasker	DNA	205316	205647	1812	+	.	ID="RND-5_FAMILY-3889";Tend="1218";Tstart="897";shortTE="F";uid="5b065231-99fa-4570-a21c-190927912618"
VUJU01000001.1	RepeatMasker	Unknown	194863	195862	7504	+	.	ID="RND-1_FAMILY-5";Tend="1834";Tstart="830";shortTE="F";uid="fc6428bd-5dc2-457e-b3f5-cf463e6d4e4c"
VUJU01000001.1	RepeatMasker	DNA	246729	247037	886	+	.	ID="DNA4-2_AP";Tend="766";Tstart="475";shortTE="F";uid="f83a5a79-ecf7-44cc-831f-3d305214d7e0"
VUJU01000001.1	RepeatMasker	DNA/Ginger	227590	227711	489	+	.	ID="RND-5_FAMILY-5384";Tend="1800";Tstart="1678";shortTE="F";uid="b615fcb8-dfeb-4529-aa3e-03d8ba6b6dba"
VUJU01000001.1	RepeatMasker	DNA	229050	229339	539	+	.	ID="dna-ttaa-1_ap";Tend="421";Tstart="199";shortTE="F";uid="0f8323bd-e672-438d-87da-efa6949239b2"
VUJU01000001.1	RepeatMasker	DNA/hAT-hAT19	229958	230184	901	+	.	ID="HAT-N15_AP";Tend="242";Tstart="2";shortTE="F";uid="10a00823-f97f-4e1b-8c5f-7d9d01a3ddb1"
VUJU01000001.1	RepeatMasker	DNA/Ginger-1	138818	139349	602	+	.	ID="RND-6_FAMILY-2273";Tend="1935";Tstart="1393";shortTE="F";uid="d89888d6-62ee-4728-89a8-606eaccd11ed"
VUJU01000001.1	RepeatMasker	DNA	355044	355474	480	+	.	ID="DNA4-2_AP";Tend="769";Tstart="353";shortTE="F";uid="9fbb7d1c-7e23-415c-b347-f685a029ef20"
VUJU01000001.1	RepeatMasker	DNA	333246	333651	869	+	.	ID="DNA4-2_AP";Tend="768";Tstart="416";shortTE="F";uid="93c1abc6-c7ab-4d98-bcf7-4af08e9b45fd"
VUJU01000001.1	RepeatMasker	DNA/Ginger	193468	193856	1564	+	.	ID="RND-1_FAMILY-156";Tend="1350";Tstart="982";shortTE="F";uid="1579ba91-213c-4b55-8a36-9c74b8fa29a2"
VUJU01000001.1	RepeatMasker	Retroposon?	332470	332627	461	+	.	ID="SINE2-1_AP";Tend="1770";Tstart="1607";shortTE="F";uid="01ffd692-0b7f-48ce-8ce5-bb71e8c47303"
VUJU01000001.1	RepeatMasker	Unknown	359010	359637	552	+	.	ID="RND-6_FAMILY-2978";TEgroup="ctg_1%7CRND-6_FAMILY-2978%7C1";Tend="1851";Tstart="852";shortTE="F";uid="11eb9c9f-6803-497c-8853-2e424fbf81ea"
VUJU01000001.1	RepeatMasker	DNA/hAT-Charlie	226352	226657	1918	+	.	ID="RND-6_FAMILY-9666";Tend="1301";Tstart="973";shortTE="F";uid="acfc233a-d2b1-4ec6-bb7d-480557861872"
VUJU01000001.1	RepeatMasker	Unknown	226150	226351	1214	+	.	ID="RND-1_FAMILY-47";Tend="1155";Tstart="945";shortTE="F";uid="7d4fb25e-659b-4a99-b32b-3c8974eaf4aa"
VUJU01000001.1	RepeatMasker	Unknown	241732	242516	5299	-	.	ID="RND-5_FAMILY-9355";Tend="1626";Tstart="862";shortTE="F";uid="7a5bc26b-be5b-4e82-b82f-db80b80a88e2"
VUJU01000001.1	RepeatMasker	DNA	132163	132665	662	-	.	ID="DNA4-3_AP";Tend="526";Tstart="1";shortTE="F";uid="0766afbc-afb4-4028-924e-f669cab7443b"
VUJU01000001.1	RepeatMasker	DNA	140298	140537	1226	-	.	ID="DNA8-22_AP";Tend="213";Tstart="1";shortTE="F";uid="91a0b16d-5bcc-429e-8177-b1bb274627dc"
VUJU01000001.1	RepeatMasker	DNA/Kolobok-E	192870	193553	3066	-	.	ID="rnd-1_family-2";Tend="2275";Tstart="995";shortTE="F";uid="90d8afad-0977-4c82-b72d-dbe1a6556299"
VUJU01000001.1	RepeatMasker	DNA/hAT-Charlie	467996	468244	1629	-	.	ID="RND-4_FAMILY-1159";Tend="1170";Tstart="924";shortTE="F";uid="6ebfdf78-66a1-4715-bdfa-411512847ee5"
VUJU01000001.1	RepeatMasker	DNA/Kolobok-E	174939	175891	6211	-	.	ID="RND-6_FAMILY-563";Tend="1789";Tstart="798";shortTE="F";uid="92a52727-46fc-4d1c-9f68-f52d26743e4e"
VUJU01000001.1	RepeatMasker	Unknown	190322	190523	918	-	.	ID="RND-6_FAMILY-1122";Tend="1029";Tstart="844";shortTE="F";uid="b4d0ec38-f3d8-4a9f-a659-ff9f9a62fbbc"
VUJU01000001.1	RepeatMasker	DNA/MULE-MuDR	194551	194737	807	-	.	ID="RND-5_FAMILY-924";Tend="559";Tstart="375";shortTE="F";uid="348782c0-f87d-4701-9034-652c1198c083"
VUJU01000001.1	RepeatMasker	DNA/MULE-NOF	1	335	2367	-	.	ID="RND-6_FAMILY-5280";Tend="425";Tstart="91";shortTE="F";uid="dd58a3dd-07b7-42f6-94f4-1b739a3cc89d"
VUJU01000001.1	RepeatMasker	DNA/hAT-Charlie	258332	258530	648	-	.	ID="DNA8-34_AP";Tend="194";Tstart="1";shortTE="F";uid="23408e66-013c-40c8-af56-706c95e15ee7"
VUJU01000001.1	RepeatMasker	DNA	352731	352901	748	-	.	ID="DNA4-2_AP";Tend="755";Tstart="582";shortTE="F";uid="6efc68a8-0ea8-4b1a-a15e-d371c22db8ef"
VUJU01000001.1	RepeatMasker	Unknown	229508	229696	1080	-	.	ID="RND-1_FAMILY-12";Tend="1096";Tstart="922";shortTE="F";uid="409d1c83-57d1-4a46-afb8-1bbe421517fe"
VUJU01000001.1	RepeatMasker	Unknown	115686	115872	717	-	.	ID="RND-6_FAMILY-591";TEgroup="ctg_1%7CRND-6_FAMILY-591%7C1";Tend="1536";Tstart="917";shortTE="F";uid="0735d08d-0e24-4c72-8345-5c85d9f59295"
VUJU01000001.1	RepeatMasker	DNA/Kolobok-E	345317	346814	10358	-	.	ID="RND-6_FAMILY-563";Tend="2294";Tstart="797";shortTE="F";uid="fbe15ba1-3c00-401b-8eac-ff6439a39c99"
VUJU01000001.1	RepeatMasker	DNA/Merlin	202970	203139	862	-	.	ID="RND-5_FAMILY-830";Tend="1453";Tstart="1295";shortTE="F";uid="2f4c2ece-e765-4a09-87ca-8cf9c5a07ab0"
VUJU01000001.1	RepeatMasker	DNA	95949	96682	683	-	.	ID="DNA4-2_AP";Tend="754";Tstart="8";shortTE="F";uid="d8a02236-588c-4585-ac36-9e031a6bd167"
VUJU01000001.1	RepeatMasker	DNA	232063	232530	2170	-	.	ID="DNAX-2_AP";Tend="467";Tstart="1";shortTE="F";uid="89b2ad52-3628-4554-b482-b6ee608e3df9"
VUJU01000001.1	RepeatMasker	DNA/Kolobok-E	353163	354670	9647	-	.	ID="RND-1_FAMILY-2";Tend="2301";Tstart="781";shortTE="F";uid="7a210bc8-fcb6-493e-b5c5-3163f30fda39"
VUJU01000001.1	RepeatMasker	DNA	277742	278277	1383	-	.	ID="DNA4-2_AP";Tend="525";Tstart="2";shortTE="F";uid="c343a559-e673-4150-a5de-de5ff7172f1e"
VUJU01000001.1	RepeatMasker	Unknown	114134	114549	2882	-	.	ID="RND-1_FAMILY-96";Tend="1308";Tstart="871";shortTE="F";uid="33de0d2b-b355-4aa6-90ad-30f3e97536df"
VUJU01000010.1	RepeatMasker	DNA/hAT-Tip100	38059	38365	580	+	.	ID="RND-6_FAMILY-1910";Tend="2497";Tstart="2121";shortTE="F";uid="8390244d-e909-4b8f-8afd-38139eabe033"
VUJU01000010.1	RepeatMasker	DNA	275480	275926	3551	+	.	ID="RND-1_FAMILY-130";Tend="1399";Tstart="954";shortTE="F";uid="84345b45-929d-44e2-a2aa-d08727011832"
VUJU01000010.1	RepeatMasker	DNA/Ginger	189988	190206	526	+	.	ID="RND-1_FAMILY-156";Tend="1201";Tstart="977";shortTE="F";uid="d9fb3702-e020-48d4-a52d-2582cd4f99d6"
VUJU01000010.1	RepeatMasker	DNA/hAT-Charlie	262934	263050	483	+	.	ID="HAT-N1_AP";Tend="560";Tstart="449";shortTE="F";uid="cbc54801-1c24-4fde-a08f-d53564517f53"
VUJU01000010.1	RepeatMasker	DNA/Kolobok-E	201734	203218	9932	+	.	ID="RND-6_FAMILY-563";Tend="2292";Tstart="795";shortTE="F";uid="7c9564d8-433c-4f41-b10c-a38b46c60aa8"
VUJU01000010.1	RepeatMasker	DNA/Ginger-1	205122	205322	564	+	.	ID="rnd-6_family-4966";Tend="1933";Tstart="1118";shortTE="F";uid="97ae60ea-ea5e-4380-827d-1b5866177ee9"
VUJU01000010.1	RepeatMasker	DNA/hAT-Charlie	282016	282251	1766	+	.	ID="RND-6_FAMILY-3521";Tend="1197";Tstart="953";shortTE="F";uid="f28eba3e-1610-4b7e-9f60-2a30b085814b"
VUJU01000010.1	RepeatMasker	DNA	270080	270330	420	+	.	ID="TTAA23_AP";Tend="580";Tstart="300";shortTE="F";uid="5413f833-1720-483e-a1b6-dfefed54d2d7"
VUJU01000010.1	RepeatMasker	DNA	110279	110671	733	+	.	ID="DNA4-2_AP";Tend="406";Tstart="2";shortTE="F";uid="d906ad48-c49c-4f47-a52a-bdeee50bf038"
VUJU01000010.1	RepeatMasker	DNA	151491	152207	1329	+	.	ID="DNA4-2_AP";Tend="767";Tstart="19";shortTE="F";uid="a95d0317-53b5-4634-b023-608e19625bbf"
VUJU01000010.1	RepeatMasker	DNA	56967	57108	521	+	.	ID="dna4-2_ap";Tend="769";Tstart="629";shortTE="F";uid="d9ff009d-482f-43d0-8557-ea429e12485d"
VUJU01000010.1	RepeatMasker	DNA	306576	307304	839	+	.	ID="DNA4-2_AP";Tend="767";Tstart="10";shortTE="F";uid="e92d2c8a-ffa6-4d62-b4be-744aea06f918"
VUJU01000010.1	RepeatMasker	DNA/hAT-Charlie	211615	211728	515	+	.	ID="RND-4_FAMILY-1159";Tend="1156";Tstart="1046";shortTE="F";uid="964cbb1b-5130-48b1-bbb9-13e179264518"
VUJU01000010.1	RepeatMasker	DNA	303360	304042	1361	+	.	ID="DNA4-2_AP";Tend="767";Tstart="5";shortTE="F";uid="fa83f310-b8b2-40ea-adf1-865eabc28226"
VUJU01000010.1	RepeatMasker	DNA	56637	56935	745	+	.	ID="DNA4-2_AP";Tend="510";Tstart="221";shortTE="F";uid="0f192fff-714b-4421-aae0-503c875ecc17"
VUJU01000010.1	RepeatMasker	DNA/Ginger	315388	316266	6352	+	.	ID="RND-5_FAMILY-5384";Tend="2020";Tstart="1129";shortTE="F";uid="1e0c0b61-259a-433d-8bea-95877e941c50"
VUJU01000010.1	RepeatMasker	Retroposon?	215762	215928	445	+	.	ID="SINE2-1_AP";Tend="1768";Tstart="1611";shortTE="F";uid="01390cda-a79b-4431-a1c8-6bc20aa4fbd0"
VUJU01000010.1	RepeatMasker	DNA/hAT-Charlie	40122	40270	897	+	.	ID="RND-4_FAMILY-1159";Tend="1168";Tstart="1024";shortTE="F";uid="12bf8590-a5a3-4fad-8296-95e90158f13e"
VUJU01000010.1	RepeatMasker	DNA/hAT-Ac	163649	163780	718	+	.	ID="DNA8-91B_AP";Tend="618";Tstart="484";shortTE="F";uid="7439158a-c97d-41c1-96cb-167a248cb083"
VUJU01000010.1	RepeatMasker	DNA	265693	265943	434	+	.	ID="ttaa3_ap";Tend="428";Tstart="165";shortTE="F";uid="f59a286c-7bdc-4e33-97c2-5edbd8221214"
VUJU01000010.1	RepeatMasker	DNA/hAT-Charlie	222465	222590	423	+	.	ID="HAT-N1_AP";Tend="561";Tstart="443";shortTE="F";uid="8c267841-dd8b-4cf2-a8dc-9f67ca2d7b15"
VUJU01000010.1	RepeatMasker	DNA	269749	269956	534	+	.	ID="DNA4-3_AP";Tend="415";Tstart="219";shortTE="F";uid="26f1aac4-ca63-4b17-87a2-3a13c74f1dd2"
VUJU01000010.1	RepeatMasker	DNA/Kolobok-E	160296	160566	1301	+	.	ID="RND-6_FAMILY-563";Tend="1077";Tstart="797";shortTE="F";uid="05e055cd-fea3-40bb-9680-c301e71ff2f4"
VUJU01000010.1	RepeatMasker	Unknown	154669	154835	1476	+	.	ID="RND-1_FAMILY-40";Tend="1086";Tstart="919";shortTE="F";uid="20af8680-f28b-4107-9321-421a536ed68d"
VUJU01000010.1	RepeatMasker	DNA/hAT-Charlie	174355	174655	642	+	.	ID="RND-6_FAMILY-2628";Tend="1260";Tstart="954";shortTE="F";uid="cf547ca1-1902-4420-b291-4be26a107345"
VUJU01000010.1	RepeatMasker	DNA/Kolobok-E	189774	189987	524	+	.	ID="RND-1_FAMILY-2";Tend="1206";Tstart="765";shortTE="F";uid="56ac26cd-25b5-4705-a914-355870793af7"
VUJU01000010.1	RepeatMasker	DNA	24509	24711	606	+	.	ID="DNA4-2_AP";Tend="766";Tstart="568";shortTE="F";uid="1b0fe8fd-312e-4145-a065-ca2f200fa7e8"
VUJU01000010.1	RepeatMasker	DNA/MULE-MuDR	216652	217605	2723	+	.	ID="RND-5_FAMILY-1503";TEgroup="ctg_10%7CRND-5_FAMILY-1503%7C1";Tend="1393";Tstart="298";shortTE="F";uid="3e67edbe-d724-4a4f-8f10-2ecae85e0b49"
VUJU01000010.1	RepeatMasker	Unknown	65901	66038	531	+	.	ID="RND-6_FAMILY-1543";Tend="1135";Tstart="1006";shortTE="F";uid="204cb2d3-6fd3-4263-b123-62d401c4fb20"
VUJU01000010.1	RepeatMasker	Unknown	21333	21777	3161	+	.	ID="RND-1_FAMILY-96";Tend="1321";Tstart="869";shortTE="F";uid="5bc0af39-4f5c-40c0-99df-bd22ede82c44"
VUJU01000010.1	RepeatMasker	DNA	5128	5430	1197	-	.	ID="DNA8-30_AP";Tend="586";Tstart="276";shortTE="F";uid="f1bce706-c638-4434-aff1-8c03510e5cd8"
VUJU01000010.1	RepeatMasker	DNA/hAT-Charlie	65149	65321	548	-	.	ID="RND-1_FAMILY-55";Tend="1176";Tstart="968";shortTE="F";uid="79af1088-7a33-4c13-b154-0f1860d2ee6c"
VUJU01000010.1	RepeatMasker	Retroposon?	183674	183817	495	-	.	ID="SINE2-1_AP";Tend="1721";Tstart="1570";shortTE="F";uid="30f06876-61a3-4f81-9a0f-1e4a0d94ede9"
VUJU01000010.1	RepeatMasker	DNA	5810	5957	661	-	.	ID="DNA8-30_AP";Tend="185";Tstart="1";shortTE="F";uid="00f66bf0-36dc-4073-a633-712f96ccc921"
VUJU01000010.1	RepeatMasker	DNA	255806	255938	512	-	.	ID="dna4-2_ap";Tend="762";Tstart="631";shortTE="F";uid="e13c2af3-90d7-4b10-9d8e-ba59fb84f8c7"
VUJU01000010.1	RepeatMasker	DNA/MULE-MuDR	312024	312307	463	-	.	ID="MUDR11X_AP";TEgroup="ctg_10%7CMUDR11X_AP%7C1";Tend="1638";Tstart="52";shortTE="F";uid="85d92cd6-c237-4368-a8e5-87bb2db6f453"
VUJU01000010.1	RepeatMasker	DNA	194120	194532	1162	-	.	ID="DNA4-2_AP";Tend="753";Tstart="352";shortTE="F";uid="20ba6337-d8f9-4718-abd8-cf4a07e00f1c"
VUJU01000010.1	RepeatMasker	DNA	244972	245145	427	-	.	ID="dna4-2_ap";Tend="762";Tstart="607";shortTE="F";uid="4d20a2ac-b3be-409a-9ca9-9c49aca6105e"
VUJU01000010.1	RepeatMasker	DNA/hAT-Tip100	86894	87060	1155	-	.	ID="RND-5_FAMILY-4200";Tend="932";Tstart="769";shortTE="F";uid="78a217d6-f41e-4fe6-ab58-b94c8b8b314b"
VUJU01000010.1	RepeatMasker	DNA/hAT-Tip100	89169	89575	1557	-	.	ID="RND-6_FAMILY-1910";Tend="2440";Tstart="2009";shortTE="F";uid="2c543b48-a9e5-48d2-9175-c881d700955d"
VUJU01000010.1	RepeatMasker	Unknown	319567	319719	1328	-	.	ID="RND-1_FAMILY-122";Tend="994";Tstart="842";shortTE="F";uid="905696dc-30e6-43d7-8229-7cfddeedc05a"
VUJU01000010.1	RepeatMasker	DNA	124630	125250	1143	-	.	ID="DNA4-2_AP";Tend="769";Tstart="156";shortTE="F";uid="868aaa79-c1e8-41a6-877b-bfed5061c21b"
VUJU01000010.1	RepeatMasker	DNA/Ginger-1	203057	203238	435	-	.	ID="GINGER1-1_AP";Tend="3378";Tstart="3161";shortTE="F";uid="7c0f3c56-247f-41ce-83ea-c5bf0a8b766c"
VUJU01000010.1	RepeatMasker	Retroposon?	31712	31841	506	-	.	ID="SINE2-1_AP";Tend="1770";Tstart="1641";shortTE="F";uid="1698dc80-e52e-4311-8def-3b92655df9c9"
VUJU01000010.1	RepeatMasker	DNA	176119	176476	552	-	.	ID="DNA4-2_AP";Tend="541";Tstart="135";shortTE="F";uid="69a7e877-16a5-4550-91a7-9e5937aed921"
VUJU01000010.1	RepeatMasker	Unknown	197575	197768	422	-	.	ID="RND-5_FAMILY-1898";Tend="1109";Tstart="916";shortTE="F";uid="fa9dfe7d-db17-4716-b069-eaba47f84874"
VUJU01000010.1	RepeatMasker	DNA/hAT-Charlie	115697	115902	1315	-	.	ID="RND-4_FAMILY-1159";Tend="1163";Tstart="967";shortTE="F";uid="8bd2edbd-52e5-4c65-af5e-bdf9a6dd7da2"
VUJU01000010.1	RepeatMasker	DNA	85478	86249	603	-	.	ID="DNA4-2_AP";Tend="769";Tstart="1";shortTE="F";uid="f32104be-e794-4a82-9084-705460ad7b72"
VUJU01000010.1	RepeatMasker	DNA/hAT-Tip100	2284	2457	918	-	.	ID="RND-5_FAMILY-4200";Tend="942";Tstart="763";shortTE="F";uid="587c1e5c-edee-421f-bee5-12420d87887e"
VUJU01000010.1	RepeatMasker	DNA	259707	260029	1024	-	.	ID="DNA4-2_AP";Tend="739";Tstart="441";shortTE="F";uid="6db2f32a-e388-477d-9ad1-e9954b7846cf"
VUJU01000010.1	RepeatMasker	Unknown	218954	219304	587	-	.	ID="RND-6_FAMILY-2198";Tend="883";Tstart="604";shortTE="F";uid="ec7478d3-62c8-45a8-9086-8450a67dabab"
VUJU01000010.1	RepeatMasker	DNA	48446	48895	955	-	.	ID="DNA4-2_AP";Tend="721";Tstart="278";shortTE="F";uid="78f3cdb4-221c-497c-830e-ffafddf66fc8"
VUJU01000010.1	RepeatMasker	DNA/hAT-Tip100	222115	222270	915	-	.	ID="RND-1_FAMILY-34";Tend="1030";Tstart="877";shortTE="F";uid="9d139468-e87c-4f5b-abed-a42d96c944b0"
VUJU01000010.1	RepeatMasker	DNA	264396	264535	411	-	.	ID="dna4-2_ap";Tend="769";Tstart="628";shortTE="F";uid="ad476d90-fa5c-47b3-a54b-ab1bb0e1b12c"
VUJU01000010.1	RepeatMasker	DNA/hAT-hAT19	48079	48239	1046	-	.	ID="RND-5_FAMILY-1375";Tend="1110";Tstart="955";shortTE="F";uid="3468d8af-0f00-401f-a293-c1485c64a53e"
VUJU01000010.1	RepeatMasker	DNA/Ginger	204840	205121	1284	-	.	ID="RND-5_FAMILY-5384";Tend="1498";Tstart="1226";shortTE="F";uid="067d5a3e-4dac-4fad-bc86-610e7e6b6996"
VUJU01000010.1	RepeatMasker	DNA	322008	322428	444	-	.	ID="DNA4-3_AP";Tend="606";Tstart="120";shortTE="F";uid="fef3e9c9-2e7d-4344-ad72-d2895f5de944"
VUJU01000010.1	RepeatMasker	DNA/MULE-MuDR	311453	311856	696	-	.	ID="MUDR11X_AP";Tend="2048";Tstart="1614";shortTE="F";uid="e14e5f3e-9ab9-4ce6-a901-217f1f4fa0d4"
VUJU01000010.1	RepeatMasker	DNA	283851	284046	728	-	.	ID="dna4-2_ap";Tend="207";Tstart="1";shortTE="F";uid="fc98c114-2acb-4b62-aea7-8a44c103177d"
VUJU01000100.1	RepeatMasker	DNA/Kolobok-E	47184	48242	6871	+	.	ID="RND-6_FAMILY-563";Tend="1909";Tstart="797";shortTE="F";uid="e2251f1b-f675-42a7-b869-87b2e8540210"
VUJU01000100.1	RepeatMasker	DNA	14640	14804	412	+	.	ID="TTAA22_AP";Tend="162";Tstart="1";shortTE="F";uid="35fc9622-960f-4f1b-86c4-4b212345bd32"
VUJU01000100.1	RepeatMasker	DNA	73338	73779	746	+	.	ID="ttaa3c_ap";Tend="387";Tstart="12";shortTE="F";uid="2c9ddad5-7f4d-4420-9ce6-a5c6b7f27e44"
VUJU01000100.1	RepeatMasker	DNA/MULE-MuDR	166642	166982	687	+	.	ID="dna8-110_ap";Tend="325";Tstart="57";shortTE="F";uid="9a88423e-1ac7-44c7-bda1-b514cb98401a"
VUJU01000100.1	RepeatMasker	DNA/Kolobok-E	136103	137298	3961	+	.	ID="RND-6_FAMILY-563";TEgroup="ctg_100%7CRND-6_FAMILY-563%7C1";Tend="2290";Tstart="800";shortTE="F";uid="66b7f9d0-aa5b-4a1b-85b1-c376cd88b822"
VUJU01000100.1	RepeatMasker	DNA/Ginger-1	98688	99034	1526	+	.	ID="RND-6_FAMILY-2273";Tend="488";Tstart="182";shortTE="F";uid="adbc4155-6443-4711-a0fc-54222c19752b"
VUJU01000100.1	RepeatMasker	DNA	109464	110237	2046	+	.	ID="DNA4-2_AP";Tend="762";Tstart="3";shortTE="F";uid="25929403-e46f-4aee-9ddd-d93bc77159ab"
VUJU01000100.1	RepeatMasker	Retroposon?	82605	83216	517	+	.	ID="SINE2-1_AP";Tend="1426";Tstart="788";shortTE="F";uid="3559f9d5-d939-40a3-8432-faff98196ec2"
VUJU01000100.1	RepeatMasker	DNA/hAT	48347	48767	1860	+	.	ID="RND-1_FAMILY-7";Tend="1673";Tstart="1216";shortTE="F";uid="ea86636e-ee6f-453a-8346-0566c35884e7"
VUJU01000100.1	RepeatMasker	Unknown	27061	27650	2555	+	.	ID="RND-6_FAMILY-1543";Tend="1555";Tstart="975";shortTE="F";uid="4f53ea0e-53d1-4442-95fb-1ac8ef7ddb9b"
VUJU01000100.1	RepeatMasker	Unknown	29117	29915	572	-	.	ID="RND-4_FAMILY-314";TEgroup="ctg_100%7CRND-4_FAMILY-314%7C1";Tend="1812";Tstart="881";shortTE="F";uid="2194fee4-a52f-4a57-b994-93a871f9b3fe"
VUJU01000100.1	RepeatMasker	DNA	110529	110715	419	-	.	ID="dna4-2_ap";Tend="769";Tstart="599";shortTE="F";uid="bbb00f0d-105a-4243-9602-da90c4027e98"
VUJU01000100.1	RepeatMasker	DNA	24109	24410	641	-	.	ID="TTAA3_AP";Tend="428";Tstart="105";shortTE="F";uid="63151c08-0d58-47b2-a67a-dbf3bc37a88a"
VUJU01000100.1	RepeatMasker	DNA/MULE-MuDR	175356	175850	2805	-	.	ID="RND-6_FAMILY-3754";Tend="1295";Tstart="775";shortTE="F";uid="7e686eef-eede-4288-ba97-4156c7775496"
VUJU01000100.1	RepeatMasker	Unknown	49921	50323	1384	-	.	ID="RND-4_FAMILY-213";Tend="1618";Tstart="1177";shortTE="F";uid="67196d9e-3ca0-4f14-a143-c7db4bdfbf6f"
VUJU01000100.1	RepeatMasker	DNA/Ginger	98733	100230	10580	-	.	ID="RND-5_FAMILY-5384";Tend="2023";Tstart="543";shortTE="F";uid="3b07ce74-5450-4ae4-b829-93e77c7651ad"
VUJU01000100.1	RepeatMasker	DNA/Ginger-1	136084	136251	657	-	.	ID="RND-6_FAMILY-4966";Tend="1193";Tstart="1040";shortTE="F";uid="cdee8b4d-dc76-4182-95a4-a59158388895"
VUJU01000100.1	RepeatMasker	Unknown	63073	63253	519	-	.	ID="RND-1_FAMILY-40";Tend="1086";Tstart="919";shortTE="F";uid="21860482-7020-4b41-b0f4-fba2d592d39c"
VUJU01000100.1	RepeatMasker	DNA/Ginger-1	136358	136669	1694	-	.	ID="RND-6_FAMILY-2273";Tend="1124";Tstart="231";shortTE="F";uid="db9697af-131c-4343-b523-ac88776fed4a"
VUJU01000100.1	RepeatMasker	DNA	46267	46613	651	-	.	ID="DNA4-2_AP";Tend="737";Tstart="398";shortTE="F";uid="8d64840a-181a-4988-bac2-e8670d477249"
VUJU01000100.1	RepeatMasker	DNA	42839	43156	498	-	.	ID="DNA4-1_AP";Tend="337";Tstart="8";shortTE="F";uid="85b13508-1a30-4ded-a395-ba372aff57b9"
VUJU01000100.1	RepeatMasker	DNA/Kolobok-E	162380	163684	4019	-	.	ID="RND-6_FAMILY-563";Tend="2291";Tstart="796";shortTE="F";uid="b7a00e49-4f36-4c3b-b9b0-a32776b04072"
VUJU01000100.1	RepeatMasker	Unknown	154811	154971	967	-	.	ID="RND-1_FAMILY-139";Tend="1137";Tstart="973";shortTE="F";uid="65a3f32d-faca-45ba-b931-a43797f4f380"
VUJU01001000.1	RepeatMasker	LTR/Gypsy	58589	59498	861	+	.	ID="RND-5_FAMILY-783";TEgroup="ctg_1000%7CRND-5_FAMILY-783%7C1";Tend="1601";Tstart="622";shortTE="F";uid="4ca7c22f-55ce-4658-ad1f-e0d8eed13b36"
VUJU01001000.1	RepeatMasker	DNA/hAT-Tip100	38485	38678	844	+	.	ID="RND-5_FAMILY-841";Tend="1716";Tstart="1515";shortTE="F";uid="978ac280-c564-41fa-af44-b4b41618f00c"
VUJU01001000.1	RepeatMasker	Retroposon?	45336	45811	561	+	.	ID="SINE2-1_AP";Tend="1315";Tstart="810";shortTE="F";uid="03b259fe-dcdb-4407-b22c-09bf760965bd"
VUJU01001000.1	RepeatMasker	RC/Helitron	60237	60421	548	+	.	ID="RND-1_FAMILY-131";Tend="787";Tstart="611";shortTE="F";uid="64a32769-afce-47bf-bf99-1ee960fc974c"
VUJU01001000.1	RepeatMasker	DNA	10204	10324	427	+	.	ID="DNA3-4_AP";Tend="121";Tstart="1";shortTE="F";uid="bbb16438-8434-4842-be0a-4f5f554a31e6"
VUJU01001000.1	RepeatMasker	DNA/Ginger	62338	62521	630	+	.	ID="RND-5_FAMILY-5384";Tend="2044";Tstart="1872";shortTE="F";uid="667d1a92-5af3-4e3d-82bb-e31179b477d2"
VUJU01001000.1	RepeatMasker	DNA	16970	17194	492	+	.	ID="dna4-2_ap";Tend="234";Tstart="5";shortTE="F";uid="c55cf265-d75a-4c82-a37c-2add0dc30409"
VUJU01001000.1	RepeatMasker	DNA/hAT-Tip100	37345	38167	4356	+	.	ID="RND-5_FAMILY-841";Tend="1888";Tstart="1057";shortTE="F";uid="c8edf301-7347-49c2-923f-d98a40d7594d"
VUJU01001000.1	RepeatMasker	Unknown	25577	25752	1431	-	.	ID="RND-1_FAMILY-90";Tend="1088";Tstart="913";shortTE="F";uid="20a5198a-e51e-4f13-be52-ddea54796b1c"
VUJU01001000.1	RepeatMasker	DNA	31	197	478	-	.	ID="dna4-2_ap";Tend="172";Tstart="4";shortTE="F";uid="dfa06792-54de-4eb3-8e1f-5618b319554c"
VUJU01001000.1	RepeatMasker	Unknown	38306	38493	1046	-	.	ID="RND-1_FAMILY-12";Tend="1086";Tstart="905";shortTE="F";uid="92626780-72e6-46d5-a68f-20cb4e56a553"
VUJU01001000.1	RepeatMasker	LTR/Gypsy	37006	37223	936	-	.	ID="RND-5_FAMILY-783";Tend="1578";Tstart="1397";shortTE="F";uid="49d8b9bd-9c45-4dc5-8c33-8046d9fe6a08"
VUJU01001000.1	RepeatMasker	DNA/Kolobok-E	70278	70455	449	-	.	ID="KOLOBOKE-1_AP";Tend="6582";Tstart="6416";shortTE="F";uid="963933fa-d539-4b0b-b8c1-da48b39b1b4b"
VUJU01001000.1	RepeatMasker	Unknown	12503	12646	534	-	.	ID="RND-6_FAMILY-3087";Tend="1066";Tstart="924";shortTE="F";uid="df749c9a-c163-4244-91ec-21da109dd66f"
VUJU01001000.1	RepeatMasker	Retroposon?	51238	51339	415	-	.	ID="SINE2-1_AP";Tend="951";Tstart="849";shortTE="F";uid="25c05467-3526-41c8-a01e-8fe4c8a8913a"
VUJU01010000.1	RepeatMasker	Unknown	4685	4826	428	+	.	ID="RND-4_FAMILY-137";Tend="1021";Tstart="863";shortTE="F";uid="73260869-1bce-47cb-8980-3b698352cf88"
VUJU01010001.1	RepeatMasker	DNA/hAT-hAT19	491	700	443	+	.	ID="DNA8-66_AP";Tend="205";Tstart="2";shortTE="F";uid="c2b0e1eb-1abc-41ce-a078-904212b44e42"
VUJU01010001.1	RepeatMasker	DNA/Ginger-1	4634	4826	1147	-	.	ID="RND-6_FAMILY-2273";Tend="1963";Tstart="1786";shortTE="F";uid="70ba4e8d-18e0-4454-b968-d26fc896b066"
VUJU01010002.1	RepeatMasker	LTR/Gypsy	1961	2181	408	+	.	ID="GYPSY-73_LMI-I";Tend="3461";Tstart="3241";shortTE="F";uid="f814260e-4ed7-4037-b564-1813a2422df3"
VUJU01010003.1	RepeatMasker	DNA/Ginger-1	696	1130	1241	+	.	ID="RND-6_FAMILY-2273";Tend="539";Tstart="164";shortTE="F";uid="01a22ef7-956b-4b4f-acfd-977a58cf015d"
VUJU01010003.1	RepeatMasker	DNA/Kolobok-E	758	2256	9036	-	.	ID="RND-1_FAMILY-2";Tend="2281";Tstart="788";shortTE="F";uid="3e2b57ad-0f76-46b1-8409-bb05d3a37d75"
VUJU01010004.1	RepeatMasker	DNA	403	819	1242	+	.	ID="DNA-TTAA-1_AP";Tend="389";Tstart="1";shortTE="F";uid="b1de4e07-f4c6-4c6d-a48e-ca902729da77"
VUJU01010004.1	RepeatMasker	DNA/MULE-MuDR	3120	3895	764	-	.	ID="MUDR10X_AP";Tend="1634";Tstart="863";shortTE="F";uid="1a1123d5-5d28-4fc4-8abe-a1b56409303c"
VUJU01010005.1	RepeatMasker	Unknown	94	199	560	+	.	ID="RND-6_FAMILY-1661";Tend="1062";Tstart="960";shortTE="F";uid="c461255b-9a09-4e3a-aed2-53b19d87fa5a"
VUJU01010005.1	RepeatMasker	Unknown	3236	3430	1199	+	.	ID="RND-5_FAMILY-1065";Tend="652";Tstart="471";shortTE="F";uid="b947aa22-4d9e-4103-b70a-ce2cabf9193b"
VUJU01010005.1	RepeatMasker	DNA	3700	4146	3299	-	.	ID="RND-6_FAMILY-9963";Tend="1384";Tstart="894";shortTE="F";uid="766c25db-43c6-4955-925f-8ce5c1fb0bda"
VUJU01010005.1	RepeatMasker	Unknown	294	442	1045	-	.	ID="RND-5_FAMILY-4199";Tend="1035";Tstart="888";shortTE="F";uid="82dabbd1-1a81-4f19-8b2a-73478e43f8ce"
VUJU01010005.1	RepeatMasker	DNA	3391	3643	1076	-	.	ID="DNA4-3_AP";Tend="619";Tstart="359";shortTE="F";uid="369a13d7-9d2d-42b9-88a3-7157e18ff328"
VUJU01010006.1	RepeatMasker	DNA	929	1375	1392	+	.	ID="TTAA2C_AP";Tend="422";Tstart="1";shortTE="F";uid="5305aa1b-2fdf-46be-9f99-d5efa445b7b3"
VUJU01010006.1	RepeatMasker	DNA/hAT	4027	4168	735	+	.	ID="DNA8-68_AP";Tend="130";Tstart="1";shortTE="F";uid="0c931a80-fa52-4031-b9ae-bb5f1105b049"
VUJU01010006.1	RepeatMasker	DNA/Ginger-1	4169	4821	3838	-	.	ID="RND-6_FAMILY-2273";Tend="1968";Tstart="1313";shortTE="F";uid="23762ce9-ac8a-4731-af7b-bccb5cc120dc"
VUJU01010006.1	RepeatMasker	DNA/MULE-MuDR	3151	3262	616	-	.	ID="RND-1_FAMILY-181";Tend="1095";Tstart="981";shortTE="F";uid="67ebcd1b-6a07-43ba-83fb-5f788857650b"
VUJU01010007.1	RepeatMasker	DNA/MULE-NOF	4285	4812	1075	+	.	ID="REHAVKUS1_AP";Tend="1158";Tstart="630";shortTE="F";uid="8902be60-6fcc-4f87-a585-d1c63f9791e2"
VUJU01010007.1	RepeatMasker	DNA/Ginger	2049	2235	776	+	.	ID="rnd-5_family-5384";TEgroup="ctg_10007%7Crnd-5_family-5384%7C2";Tend="2021";Tstart="1843";shortTE="T";uid="dda5ddc1-4f59-4080-9bcc-2442b6212c52"
VUJU01010007.1	RepeatMasker	DNA/Ginger	2	188	776	+	.	ID="rnd-5_family-5384";TEgroup="ctg_10007%7Crnd-5_family-5384%7C1";Tend="2021";Tstart="1843";shortTE="T";uid="eec3b76f-32a6-4b2e-b517-d2616a65c74c"
VUJU01010008.1	RepeatMasker	DNA/hAT-Charlie	743	848	517	+	.	ID="RND-1_FAMILY-101";Tend="1239";Tstart="1136";shortTE="F";uid="10a0d2fb-60f6-4c95-adb5-1909c45163c0"
VUJU01010009.1	RepeatMasker	DNA	2209	2503	1594	+	.	ID="RND-5_FAMILY-7451";Tend="1252";Tstart="942";shortTE="F";uid="eb379787-d2d6-4ce3-8d9d-5ac6496e7274"
VUJU01010009.1	RepeatMasker	DNA/hAT-Charlie	191	429	1342	+	.	ID="RND-4_FAMILY-1159";Tend="1171";Tstart="953";shortTE="F";uid="8329c29e-bbeb-467b-869d-287b12bb4d7f"
VUJU01010009.1	RepeatMasker	DNA/hAT-Charlie	4392	4630	1342	-	.	ID="RND-4_FAMILY-1159";Tend="1171";Tstart="953";shortTE="F";uid="37fd4a38-c6b4-47b6-82dd-0ece4d5e2514"
VUJU01001001.1	RepeatMasker	DNA/hAT-hAT19	44634	45303	4466	+	.	ID="RND-5_FAMILY-2512";Tend="1663";Tstart="979";shortTE="F";uid="7018c947-a267-42e9-96dd-ec639ee1c811"
VUJU01001001.1	RepeatMasker	DNA	62276	62756	875	+	.	ID="DNA4-2_AP";Tend="710";Tstart="155";shortTE="F";uid="c747fab1-b498-482b-8b7d-9b1a42b75933"
VUJU01001001.1	RepeatMasker	DNA/hAT-Charlie	59771	59989	699	-	.	ID="DNA8-34_AP";Tend="194";Tstart="1";shortTE="F";uid="76c0645a-99cc-4607-9560-62a277be897a"
VUJU01001001.1	RepeatMasker	DNA/hAT-Charlie	10766	10936	1326	-	.	ID="RND-6_FAMILY-9666";Tend="1306";Tstart="1136";shortTE="F";uid="5809e41e-ca60-4954-919b-583461cfd1ad"
VUJU01010010.1	RepeatMasker	DNA/Ginger	1	281	2304	+	.	ID="RND-1_FAMILY-156";Tend="1722";Tstart="1442";shortTE="F";uid="988600f8-9cba-4822-9141-f34a4a416238"
VUJU01010010.1	RepeatMasker	DNA/Ginger-1	125	321	531	-	.	ID="GINGER1-1_AP";Tend="3378";Tstart="3150";shortTE="F";uid="2f8c8756-4df0-44d2-b0bb-d2d09cea30d1"
VUJU01010013.1	RepeatMasker	DNA/hAT-hAT19	3729	4029	980	+	.	ID="DNA8-73_AP";Tend="784";Tstart="452";shortTE="F";uid="fa6cade1-c02b-42e9-8f17-5be8e3bb6c56"
VUJU01010014.1	RepeatMasker	DNA	2680	3083	636	+	.	ID="DNA-TTAA-1_AP";Tend="416";Tstart="65";shortTE="F";uid="a096f9a9-2856-4ef1-98ba-9edf5e41222a"
VUJU01010014.1	RepeatMasker	DNA/hAT-hAT19	3344	3695	1047	+	.	ID="RND-5_FAMILY-361";Tend="1169";Tstart="852";shortTE="F";uid="cb9ac0e1-4c04-4acf-834f-d1177165b1f2"
VUJU01010015.1	RepeatMasker	DNA/Ginger	190	523	1773	+	.	ID="RND-1_FAMILY-156";Tend="1607";Tstart="1294";shortTE="F";uid="74ae6a10-937a-4857-85db-6caaaea6e753"
VUJU01010015.1	RepeatMasker	Unknown	1	218	1440	+	.	ID="RND-1_FAMILY-92";Tend="1220";Tstart="998";shortTE="F";uid="530f00be-758f-4aa0-9fda-070d14a05c41"
VUJU01010015.1	RepeatMasker	DNA/Kolobok-E	1923	2312	1491	+	.	ID="RND-1_FAMILY-124";Tend="1219";Tstart="825";shortTE="F";uid="e3270249-1e8a-45cd-ba59-168aa10b72a7"
VUJU01010015.1	RepeatMasker	DNA	1634	1734	633	-	.	ID="RND-5_FAMILY-7451";Tend="1463";Tstart="1361";shortTE="F";uid="20459153-26cb-4e9d-96d4-3d4ae0214d78"
VUJU01010016.1	RepeatMasker	DNA/Ginger	2809	3635	3207	+	.	ID="RND-5_FAMILY-5384";Tend="1637";Tstart="838";shortTE="F";uid="9cf6f6fd-dfa4-4959-ac9d-89ce6f16d5cc"
VUJU01010016.1	RepeatMasker	DNA/Kolobok-E	2503	2804	782	+	.	ID="rnd-6_family-563";Tend="926";Tstart="612";shortTE="F";uid="f8acf6a7-4e7c-46b5-a0bc-d4e5823b48ce"
VUJU01010016.1	RepeatMasker	Retroposon?	1375	2428	813	+	.	ID="SINE2-2_AP";Tend="1997";Tstart="823";shortTE="F";uid="960d6be4-49bf-4342-814a-b50cd2f3e136"
VUJU01010016.1	RepeatMasker	DNA/Ginger-1	3636	3981	2689	-	.	ID="rnd-6_family-2273";Tend="1307";Tstart="371";shortTE="F";uid="ac95a538-f132-4d9b-b994-cad331e71196"
VUJU01010016.1	RepeatMasker	DNA/Ginger-1	2685	2808	2689	-	.	ID="rnd-6_family-2273";Tend="1639";Tstart="1308";shortTE="F";uid="b14f3fb1-1595-4236-91d7-62dc4874cc13"
VUJU01010016.1	RepeatMasker	DNA/Ginger-1	2125	2597	1345	-	.	ID="RND-6_FAMILY-2273";Tend="488";Tstart="45";shortTE="F";uid="77e7c851-9407-453d-aedc-af1944fb571b"
VUJU01010017.1	RepeatMasker	LINE/RTE-BovB	4134	4810	588	+	.	ID="RTE-2_LMI";Tend="1662";Tstart="925";shortTE="F";uid="0191d56f-94d2-4df7-9bf3-bfac10a5c3b0"
VUJU01010017.1	RepeatMasker	Unknown	1687	2540	4930	+	.	ID="RND-1_FAMILY-26";TEgroup="ctg_10017%7CRND-1_FAMILY-26%7C1";Tend="1210";Tstart="500";shortTE="F";uid="db812034-fd6f-47db-8e42-68e674cc2c35"
VUJU01010018.1	RepeatMasker	Unknown	2024	2169	726	-	.	ID="RND-1_FAMILY-13";Tend="1267";Tstart="1100";shortTE="F";uid="83862967-d3f3-47b4-b720-3b87298c4135"
VUJU01010018.1	RepeatMasker	RC/Helitron	2908	3378	2646	-	.	ID="RND-6_FAMILY-2395";Tend="675";Tstart="218";shortTE="F";uid="5b2b26e8-49ef-4ef6-96ef-8aa1be92a68a"
VUJU01010018.1	RepeatMasker	Unknown	2477	2777	835	-	.	ID="RND-1_FAMILY-13";Tend="1138";Tstart="801";shortTE="F";uid="165dcd05-a333-4c35-aea4-b08cc34c1337"
VUJU01010019.1	RepeatMasker	DNA/P	4481	4810	2804	+	.	ID="RND-6_FAMILY-3586";Tend="1164";Tstart="841";shortTE="F";uid="a0e9b8cc-d841-4494-a96f-e29fab636429"
VUJU01010019.1	RepeatMasker	Unknown	144	285	1035	+	.	ID="RND-5_FAMILY-4056";Tend="890";Tstart="749";shortTE="F";uid="bf8f8363-dd64-4fc2-be6a-18dcf7beb5e5"
VUJU01001002.1	RepeatMasker	DNA	21072	21225	433	+	.	ID="TTAA2D_AP";Tend="189";Tstart="42";shortTE="F";uid="2053cead-f648-40a4-8429-072c22d4cc9f"
VUJU01001002.1	RepeatMasker	DNA/Kolobok-E	53936	54210	953	+	.	ID="KOLOBOKE-4_AP";Tend="2799";Tstart="2523";shortTE="F";uid="be12e99a-e289-4e48-990e-2d87f22e323f"
VUJU01001002.1	RepeatMasker	DNA	51435	51679	5803	+	.	ID="RND-5_FAMILY-7451";Tend="1799";Tstart="586";shortTE="F";uid="b9e3013c-61b2-4d2d-9e5e-63915c2b2d0b"
VUJU01001002.1	RepeatMasker	DNA	63800	64520	1733	+	.	ID="DNA4-2_AP";Tend="769";Tstart="5";shortTE="F";uid="504cb97c-619d-4b08-b339-251c59ca82bb"
VUJU01001002.1	RepeatMasker	DNA/hAT-Charlie	71217	71552	2240	+	.	ID="RND-5_FAMILY-1830";Tend="1242";Tstart="905";shortTE="F";uid="1e173354-adbc-40a2-80bc-239b18a33a14"
VUJU01001002.1	RepeatMasker	Unknown	32799	33127	2084	+	.	ID="RND-5_FAMILY-500";Tend="1214";Tstart="894";shortTE="F";uid="21b1c982-792c-49dc-b6cd-6cfa9a8d9719"
VUJU01001002.1	RepeatMasker	Unknown	7329	7540	814	+	.	ID="RND-6_FAMILY-1543";Tend="1178";Tstart="966";shortTE="F";uid="2e8a2c2b-7280-4ec5-96e3-fda088062a01"
VUJU01001002.1	RepeatMasker	Unknown	30924	31151	519	-	.	ID="RND-1_FAMILY-12";Tend="1133";Tstart="915";shortTE="F";uid="92b6d149-148d-4fdb-8a00-70179743de5c"
VUJU01001002.1	RepeatMasker	DNA	69699	70145	876	-	.	ID="TTAA8_AP";Tend="438";Tstart="1";shortTE="F";uid="bb3d5204-86ba-4376-a3d4-7b9886f16658"
VUJU01001002.1	RepeatMasker	DNA	25114	25240	873	-	.	ID="DNA3-1_AP";Tend="126";Tstart="1";shortTE="F";uid="e5059279-325a-4fa5-94f0-df4fad05bea5"
VUJU01001002.1	RepeatMasker	DNA/Kolobok-E	51680	52649	5865	-	.	ID="RND-1_FAMILY-42";Tend="1890";Tstart="950";shortTE="F";uid="f13be146-b916-48ae-acd1-19cca66ca673"
VUJU01010020.1	RepeatMasker	DNA/Ginger	1	480	3395	-	.	ID="RND-5_FAMILY-5384";Tend="1365";Tstart="886";shortTE="F";uid="be479ddb-857d-44f3-b225-2d6f0788bf37"
VUJU01010021.1	RepeatMasker	DNA/Ginger	1	625	4045	+	.	ID="RND-1_FAMILY-156";Tend="1727";Tstart="1102";shortTE="F";uid="1a8c314b-05cc-465a-b8a7-3ace0797c950"
VUJU01010021.1	RepeatMasker	DNA	3442	3782	2289	+	.	ID="DNA4-3_AP";Tend="634";Tstart="293";shortTE="F";uid="5bd40b08-8312-4247-b3a1-b5d020eabbd8"
VUJU01010021.1	RepeatMasker	Unknown	3022	3242	1261	+	.	ID="RND-1_FAMILY-139";Tend="1179";Tstart="973";shortTE="F";uid="e61db1d8-4aa1-4816-b3dd-87f50142bd91"
VUJU01010021.1	RepeatMasker	LTR/Gypsy	1130	1367	494	-	.	ID="RND-5_FAMILY-783";Tend="1710";Tstart="1469";shortTE="F";uid="f3e48a9e-48a4-4a1b-9293-5198ff44bc6d"
VUJU01010022.1	RepeatMasker	DNA	1	934	6825	+	.	ID="RND-1_FAMILY-6";Tend="1858";Tstart="981";shortTE="F";uid="efff90aa-4f64-49fb-8c17-835a89cf9f1e"
VUJU01010022.1	RepeatMasker	Unknown	1240	1406	807	-	.	ID="RND-6_FAMILY-5307";Tend="1287";Tstart="1128";shortTE="F";uid="52b7883b-2e45-4942-aee8-a58bad16b081"
VUJU01010022.1	RepeatMasker	DNA	1064	1317	1235	-	.	ID="rnd-1_family-52";Tend="1075";Tstart="803";shortTE="F";uid="9cc72c0a-e21c-450a-9691-e52cece790ec"
VUJU01010024.1	RepeatMasker	RC/Helitron	770	1110	2392	+	.	ID="RND-1_FAMILY-76";Tend="1296";Tstart="931";shortTE="F";uid="dd79f4a3-70cd-4c09-b8a9-9ab2060bfa6a"
VUJU01010024.1	RepeatMasker	DNA/Ginger-1	66	705	2748	+	.	ID="RND-6_FAMILY-2273";Tend="1935";Tstart="1340";shortTE="F";uid="f3ea8d00-f3ce-4383-8fac-19f4d690ddfd"
VUJU01010024.1	RepeatMasker	DNA/hAT-Tip100	1704	2740	575	+	.	ID="hat-30_lmi";Tend="7713";Tstart="6851";shortTE="F";uid="93d2c48f-cce4-4578-82ae-fd364de88419"
VUJU01010024.1	RepeatMasker	Unknown	3534	4469	5312	-	.	ID="RND-6_FAMILY-5040";Tend="1455";Tstart="562";shortTE="F";uid="21bf6c8b-58a9-4c8d-a342-dcf532678046"
VUJU01010024.1	RepeatMasker	DNA/Ginger	1	315	2530	-	.	ID="RND-5_FAMILY-5384";Tend="1378";Tstart="1064";shortTE="F";uid="29b5ec7c-b0d9-4aba-9400-a006da7e76e4"
VUJU01010025.1	RepeatMasker	DNA/Ginger	4298	4806	3700	+	.	ID="RND-1_FAMILY-156";Tend="1264";Tstart="761";shortTE="F";uid="a187d1c7-f03c-451d-80ac-5d5ad426719a"
VUJU01010025.1	RepeatMasker	Unknown	3965	4142	920	+	.	ID="RND-6_FAMILY-4585";Tend="1162";Tstart="997";shortTE="F";uid="4928757f-0061-47a9-8bdf-e45c9a268d55"
VUJU01010025.1	RepeatMasker	DNA/TcMar?	2705	2814	472	+	.	ID="RND-6_FAMILY-725";TEgroup="ctg_10025%7CRND-6_FAMILY-725%7C1";Tend="1151";Tstart="965";shortTE="T";uid="f87f1d0d-78dd-406f-907f-3a2851b8878c"
VUJU01010026.1	RepeatMasker	RC/Helitron	4483	4637	699	+	.	ID="HELITRON-1_HTIM";Tend="3642";Tstart="3488";shortTE="F";uid="562a8a81-4393-4b1b-a46b-fc0e4f1ec381"
VUJU01010027.1	RepeatMasker	DNA/hAT	2950	3325	906	-	.	ID="rnd-4_family-646";Tend="1531";Tstart="1166";shortTE="F";uid="e53ccf56-0bf0-493d-aebf-3fafac6eb7e2"
VUJU01010027.1	RepeatMasker	DNA/Kolobok-E	4208	4801	4395	-	.	ID="RND-1_FAMILY-2";Tend="2103";Tstart="1510";shortTE="F";uid="59b51571-1e30-44f2-bc95-b297284d5c9b"
VUJU01010029.1	RepeatMasker	DNA/Kolobok-E	4274	4793	755	-	.	ID="KOLOBOKE-4_AP";Tend="3929";Tstart="3409";shortTE="F";uid="856aa631-b31a-4f52-8cf2-43eaafe0cd20"
VUJU01001003.1	RepeatMasker	DNA	43760	43961	420	+	.	ID="ttaa4_ap";Tend="344";Tstart="140";shortTE="F";uid="4edac24d-71a5-4a71-b519-6161d399a91c"
VUJU01001003.1	RepeatMasker	DNA/Ginger	70849	71670	5575	+	.	ID="RND-5_FAMILY-5384";Tend="1367";Tstart="535";shortTE="F";uid="34289235-92c8-458e-beb8-6d4f7ae7a1d6"
VUJU01001003.1	RepeatMasker	Retroposon?	5418	5977	665	+	.	ID="SINE2-1_AP";Tend="1768";Tstart="1163";shortTE="F";uid="6a2f7a3c-d393-4173-90d7-2f50ec46ac82"
VUJU01001003.1	RepeatMasker	DNA/Ginger-2	18055	18291	424	-	.	ID="GINGER2-2_LMI";Tend="1652";Tstart="1415";shortTE="F";uid="3b360309-e310-40ca-92fa-2c2d81c68ec3"
VUJU01001003.1	RepeatMasker	Retroposon?	3598	4729	1113	-	.	ID="SINE2-1_AP";Tend="1770";Tstart="592";shortTE="F";uid="b5328131-6705-46a0-a020-7d5f0849b445"
VUJU01001003.1	RepeatMasker	DNA/Ginger-2	18604	19257	1878	-	.	ID="GINGER2-N2_AP";Tend="600";Tstart="12";shortTE="F";uid="3c0c7550-c908-46be-8c10-fc7a3dd5adac"
VUJU01001003.1	RepeatMasker	DNA/Kolobok-E	15250	16065	4718	-	.	ID="RND-1_FAMILY-2";Tend="2291";Tstart="1524";shortTE="F";uid="75018bb7-1441-4d40-b11c-298ac3b1583e"
VUJU01010030.1	RepeatMasker	Unknown	1274	3449	12650	+	.	ID="RND-6_FAMILY-25028";Tend="2335";Tstart="1";shortTE="F";uid="1e5b9274-9bb9-4a80-9c69-95a77456c04f"
VUJU01010030.1	RepeatMasker	Retroposon?	244	403	1284	-	.	ID="RND-6_FAMILY-7462";Tend="594";Tstart="434";shortTE="F";uid="9f2775b5-0247-40c0-9f0d-7293eca6e207"
VUJU01010030.1	RepeatMasker	DNA/hAT-hAT19	3401	3508	708	-	.	ID="RND-6_FAMILY-1917";Tend="1366";Tstart="1259";shortTE="F";uid="abbb0a2e-2780-4db5-8961-2b3beb571e86"
VUJU01010030.1	RepeatMasker	DNA/hAT-hAT19	4698	4799	438	-	.	ID="RND-6_FAMILY-1917";Tend="1268";Tstart="1165";shortTE="F";uid="f077c2a1-eb63-4d5b-9eef-901d8801b85d"
VUJU01010031.1	RepeatMasker	DNA/PIF-Harbinger	400	929	784	+	.	ID="RND-6_FAMILY-16503";Tend="867";Tstart="395";shortTE="F";uid="50995591-45c7-4b6e-8403-9b33b4915939"
VUJU01010031.1	RepeatMasker	DNA/hAT-Tip100	1	319	2736	+	.	ID="RND-6_FAMILY-6399";Tend="352";Tstart="40";shortTE="F";uid="decc3d5b-9302-40b5-84ee-9c4aaab0262b"
VUJU01010031.1	RepeatMasker	DNA/Kolobok-E	1263	1402	702	+	.	ID="RND-6_FAMILY-563";Tend="995";Tstart="850";shortTE="F";uid="b270bda2-2ae9-4604-8487-07e148ff7326"
VUJU01010031.1	RepeatMasker	DNA/hAT-Tip100	3840	4187	1837	-	.	ID="RND-6_FAMILY-8308";Tend="979";Tstart="619";shortTE="F";uid="1f527df6-73ca-4b79-8a04-f269f8df0dff"
VUJU01010031.1	RepeatMasker	SINE/tRNA-I	4486	4598	696	-	.	ID="RND-5_FAMILY-412";Tend="1133";Tstart="1020";shortTE="F";uid="1a56501b-37ab-4363-9310-bd2265dd9da7"
VUJU01010031.1	RepeatMasker	DNA/Ginger-1	1247	1367	420	-	.	ID="RND-6_FAMILY-4966";Tend="1155";Tstart="1034";shortTE="F";uid="2a26a2e8-983f-4511-b9f8-705cd07fec29"
VUJU01010033.1	RepeatMasker	DNA	3636	4001	641	+	.	ID="TTAA3C_AP";Tend="356";Tstart="2";shortTE="F";uid="268a4a7d-03bf-4bb9-aa4a-216d922c3eca"
VUJU01010033.1	RepeatMasker	LINE/I	3945	4794	3305	-	.	ID="RND-6_FAMILY-10585";Tend="2575";Tstart="1729";shortTE="F";uid="a9385800-10f2-485d-ade8-193bda1bf08f"
VUJU01010033.1	RepeatMasker	DNA/hAT	2431	3230	3135	-	.	ID="RND-1_FAMILY-7";Tend="1731";Tstart="932";shortTE="F";uid="6bba4e1e-427e-48d5-89f0-f1b19710d29c"
VUJU01010034.1	RepeatMasker	Unknown	2416	2758	1751	-	.	ID="RND-5_FAMILY-415";Tend="1215";Tstart="889";shortTE="F";uid="40017087-4a53-41f2-8a19-58b59ccdcb50"
VUJU01010034.1	RepeatMasker	Unknown	2982	3264	1195	-	.	ID="RND-5_FAMILY-4669";Tend="1635";Tstart="1351";shortTE="F";uid="ab32ff10-43aa-4258-8567-6181e2c5faae"
VUJU01010034.1	RepeatMasker	DNA	1922	2251	1125	-	.	ID="TTAA25_AP";Tend="341";Tstart="11";shortTE="F";uid="a48e0f69-d602-42bf-ad4d-622426dd77df"
VUJU01010035.1	RepeatMasker	DNA/hAT-hAT19	4196	4562	2275	+	.	ID="RND-1_FAMILY-166";Tend="1549";Tstart="1176";shortTE="F";uid="f2c5a0f4-fbb5-417d-b91b-0759b136f2db"
VUJU01010035.1	RepeatMasker	DNA/PiggyBac	705	1856	1213	-	.	ID="piggybac-n4_lmi";Tend="1695";Tstart="346";shortTE="F";uid="f306a066-3c5b-412e-9e94-cec87b97e26a"
VUJU01010036.1	RepeatMasker	DNA	3215	3379	1103	+	.	ID="RND-1_FAMILY-152";Tend="1091";Tstart="941";shortTE="F";uid="23351e92-91d2-4696-99ef-4034de9959a0"
VUJU01010036.1	RepeatMasker	DNA/Kolobok-E	1901	2199	1394	+	.	ID="RND-5_FAMILY-1313";Tend="1839";Tstart="1502";shortTE="F";uid="7fdf0e3d-afa2-4d39-9637-c249633d8136"
VUJU01010036.1	RepeatMasker	DNA/hAT-Charlie	2161	3214	3771	-	.	ID="RND-6_FAMILY-9138";Tend="1906";Tstart="931";shortTE="F";uid="f5457944-4d53-495c-8f05-d1c1f78ce29b"
VUJU01010037.1	RepeatMasker	Unknown	2959	3202	1080	+	.	ID="RND-1_FAMILY-35";Tend="1071";Tstart="882";shortTE="F";uid="e6865f9c-d5f3-42b1-bab8-0233455d88ee"
VUJU01010037.1	RepeatMasker	Unknown	2489	2990	4002	+	.	ID="RND-1_FAMILY-25";Tend="1236";Tstart="751";shortTE="F";uid="0a966803-81af-421c-bee7-664d5210148e"
VUJU01010037.1	RepeatMasker	DNA/Maverick	3960	4783	1383	+	.	ID="RND-6_FAMILY-4822";Tend="785";Tstart="34";shortTE="F";uid="9ba022de-be29-4e4f-8717-35013c5318b6"
VUJU01010037.1	RepeatMasker	DNA/Sola-1	48	857	1058	-	.	ID="SOLA1-8_AP";Tend="3079";Tstart="2247";shortTE="F";uid="dde7110e-63ea-49e9-8bd1-0ba4b972b8da"
VUJU01010037.1	RepeatMasker	DNA/Maverick	3498	4094	2723	-	.	ID="RND-6_FAMILY-6792";Tend="577";Tstart="9";shortTE="F";uid="15cc3ab8-6a96-453d-be4d-02aed01e93fb"
VUJU01001004.1	RepeatMasker	DNA	17676	18560	880	+	.	ID="DNA4-2_AP";Tend="769";Tstart="1";shortTE="F";uid="2f1e2e92-f791-41f0-98c8-ca503e01dd0c"
VUJU01001004.1	RepeatMasker	DNA	23876	24167	592	+	.	ID="DNA4-3_AP";Tend="429";Tstart="126";shortTE="F";uid="95a568c7-d732-40db-8789-47432216195a"
VUJU01001004.1	RepeatMasker	DNA	47675	47851	511	+	.	ID="dna4-2_ap";Tend="182";Tstart="7";shortTE="F";uid="8994c462-f0ce-4c84-95d0-dbd52785415f"
VUJU01001004.1	RepeatMasker	DNA/Kolobok-E	2	400	3090	+	.	ID="RND-1_FAMILY-2";Tend="2280";Tstart="1882";shortTE="F";uid="8f0eaba6-ba21-4f82-9ed0-7dbd583e3ac4"
VUJU01001004.1	RepeatMasker	DNA	67184	67304	485	+	.	ID="DNA-TTAA-1_AP";Tend="423";Tstart="300";shortTE="F";uid="c6419735-5357-47fa-85ce-b57178ccd6c9"
VUJU01001004.1	RepeatMasker	DNA/hAT-hAT19	6100	6304	688	+	.	ID="DNA8-79_AP";Tend="645";Tstart="447";shortTE="F";uid="607d5da8-ff16-41e7-96ec-c0541fd18a46"
VUJU01001004.1	RepeatMasker	RC/Helitron	45473	45986	3315	-	.	ID="RND-6_FAMILY-2395";Tend="666";Tstart="158";shortTE="F";uid="ab7b988a-6712-49a6-beae-5f5748d7c3c2"
VUJU01001004.1	RepeatMasker	DNA	71247	71441	779	-	.	ID="RND-6_FAMILY-11124";Tend="1222";Tstart="1023";shortTE="F";uid="e5096fcf-fe6b-4557-927b-3ae4d6f8a04c"
VUJU01001004.1	RepeatMasker	RC/Helitron	44622	45225	3441	-	.	ID="RND-6_FAMILY-2395";Tend="1354";Tstart="730";shortTE="F";uid="17d30e7d-625d-4577-92c0-2adf1f782338"
VUJU01010040.1	RepeatMasker	DNA/Kolobok-E	1	332	2565	+	.	ID="RND-1_FAMILY-2";Tend="2273";Tstart="1941";shortTE="F";uid="c241fd05-004f-44e0-8a2b-4506e42f3741"
VUJU01010040.1	RepeatMasker	DNA/hAT-hAT19	4493	4651	1129	-	.	ID="DNA8-88_AP";Tend="619";Tstart="459";shortTE="F";uid="945eabc7-f3d7-4026-8e93-b7e761c261cb"
VUJU01010040.1	RepeatMasker	DNA/hAT	1399	2162	3194	-	.	ID="RND-1_FAMILY-7";Tend="1656";Tstart="957";shortTE="F";uid="5645455b-412d-4821-8268-8a584345bb62"
VUJU01010040.1	RepeatMasker	Unknown	785	1375	1398	-	.	ID="RND-1_FAMILY-62";Tend="1648";Tstart="1026";shortTE="F";uid="d05e7c9b-eec1-4cc1-a793-abac70cea3ed"
VUJU01010040.1	RepeatMasker	DNA/hAT	2469	3237	3673	-	.	ID="RND-1_FAMILY-7";Tend="1621";Tstart="915";shortTE="F";uid="a5d15a58-0c77-444e-9973-d00981184fb7"
VUJU01010041.1	RepeatMasker	DNA	3744	3947	456	-	.	ID="dna4-2_ap";Tend="201";Tstart="1";shortTE="F";uid="b3ba1d43-c9d4-4fec-9684-6635f6a566e5"
VUJU01010042.1	RepeatMasker	Unknown	4429	4722	441	+	.	ID="RND-6_FAMILY-6627";Tend="1196";Tstart="933";shortTE="F";uid="e962c9f6-99b9-47ec-9a97-b9c4b94d9fb4"
VUJU01010042.1	RepeatMasker	Unknown	1096	1565	778	+	.	ID="RND-5_FAMILY-1080";Tend="614";Tstart="181";shortTE="F";uid="808ea3d4-3b9a-423a-86bf-4bfb0ac8428f"
VUJU01010042.1	RepeatMasker	Unknown	856	1114	1762	+	.	ID="RND-1_FAMILY-39";Tend="1151";Tstart="900";shortTE="F";uid="6ad04381-a56b-47e2-9029-d16ff08feaf5"
VUJU01010043.1	RepeatMasker	DNA/Kolobok-E	3297	3418	839	+	.	ID="RND-6_FAMILY-563";Tend="1343";Tstart="1222";shortTE="F";uid="38bddde0-85ad-440d-8e7f-af37e183f7ab"
VUJU01010043.1	RepeatMasker	DNA/Ginger-1	214	481	557	+	.	ID="GINGER1-1_AP";Tend="4077";Tstart="3826";shortTE="F";uid="20ab5446-f1bb-4d8e-a57f-591a10c7952b"
VUJU01010043.1	RepeatMasker	Unknown	1452	2106	3085	-	.	ID="RND-6_FAMILY-9307";Tend="1088";Tstart="410";shortTE="F";uid="af934cc1-8979-4f08-978d-52fc5125e91d"
VUJU01010043.1	RepeatMasker	DNA/Kolobok-E	3866	4028	1045	-	.	ID="KOLOBOKE-5_AP";Tend="3738";Tstart="3581";shortTE="F";uid="e99793cd-7289-4e26-8570-ef08c9833023"
VUJU01010043.1	RepeatMasker	DNA/Kolobok-E	1	426	3248	-	.	ID="RND-1_FAMILY-2";Tend="2081";Tstart="1657";shortTE="F";uid="5201a7bb-b236-44ea-9ffe-cf5a490d03ae"
VUJU01010044.1	RepeatMasker	DNA/TcMar-Fot1	1760	2383	553	+	.	ID="MARINER-78_LMI";Tend="1480";Tstart="856";shortTE="F";uid="30ee21c5-7620-4b2f-ad5a-3c03bb453e91"
VUJU01010045.1	RepeatMasker	DNA	4257	4483	1616	+	.	ID="RND-6_FAMILY-172";Tend="303";Tstart="73";shortTE="F";uid="8d6c6582-9878-48a8-9791-ec0ed9077f3a"
VUJU01010045.1	RepeatMasker	DNA/hAT-hAT19	3502	3620	430	-	.	ID="DNA8-82_AP";Tend="122";Tstart="1";shortTE="F";uid="c3e5bfe7-035e-4cc3-88ac-1a7b1474effa"
VUJU01010046.1	RepeatMasker	DNA/Kolobok-E	345	1014	1374	+	.	ID="RND-6_FAMILY-563";Tend="1721";Tstart="1002";shortTE="F";uid="920b5fb4-de79-4b5d-9004-d3b306ff4ac0"
VUJU01010046.1	RepeatMasker	DNA/Ginger-1	417	1113	643	-	.	ID="RND-6_FAMILY-2273";Tend="1105";Tstart="336";shortTE="F";uid="4001f285-dfbb-4578-8180-91bc39712dbb"
VUJU01010047.1	RepeatMasker	DNA/MULE-NOF	3420	3592	580	+	.	ID="REHAVKUS1_AP";Tend="4398";Tstart="4226";shortTE="F";uid="ea00a5c7-b0c8-4e97-b4d3-d2e23fd0cb44"
VUJU01010047.1	RepeatMasker	Unknown	872	1449	1579	-	.	ID="RND-6_FAMILY-10600";Tend="1604";Tstart="1042";shortTE="F";uid="dad5dc0b-ba5d-498e-8912-de99171cbd29"
VUJU01010047.1	RepeatMasker	Unknown	2903	3275	2805	-	.	ID="RND-1_FAMILY-33";Tend="1198";Tstart="847";shortTE="F";uid="31ab9e91-7802-4e93-aeba-fc30902b7cd2"
VUJU01010047.1	RepeatMasker	DNA/MULE-MuDR	2507	2637	860	-	.	ID="MUDR2X_AP";Tend="1903";Tstart="1782";shortTE="F";uid="d2ac6e14-8773-443d-b87e-07b3918dff7b"
VUJU01010048.1	RepeatMasker	DNA/hAT-Tip100	2380	2640	1726	+	.	ID="RND-4_FAMILY-2871";Tend="1186";Tstart="914";shortTE="F";uid="2481e176-d231-4394-b4a8-3ca325e9840d"
VUJU01010048.1	RepeatMasker	DNA/Ginger	1009	2059	6189	+	.	ID="RND-1_FAMILY-156";Tend="1823";Tstart="777";shortTE="F";uid="3f68bd5a-b7fc-46a0-a0be-23beaa86d526"
VUJU01010048.1	RepeatMasker	Unknown	2197	2376	717	+	.	ID="RND-6_FAMILY-3994";Tend="1432";Tstart="1267";shortTE="F";uid="f2d9a3ea-fb10-480c-a2ac-ae99da354918"
VUJU01010048.1	RepeatMasker	Unknown	2625	2746	527	-	.	ID="RND-6_FAMILY-3530";Tend="1164";Tstart="1056";shortTE="F";uid="706ae276-89da-4588-bbfe-4d99490bbf6d"
VUJU01010048.1	RepeatMasker	Unknown	2244	2379	892	-	.	ID="RND-6_FAMILY-3530";Tend="1290";Tstart="1155";shortTE="F";uid="271246a1-ccb6-4e6e-af9a-69f04555bfe8"
VUJU01010049.1	RepeatMasker	LTR/Pao	8	4069	5456	-	.	ID="BEL4-I_AP";Tend="4529";Tstart="459";shortTE="F";uid="d900f18b-6269-42ff-a1f3-5ef54b92ff1e"
VUJU01001005.1	RepeatMasker	DNA/Ginger-1	18640	19082	454	+	.	ID="GINGER1-1_AP";Tend="4354";Tstart="3955";shortTE="F";uid="e69eb814-fed7-4d66-be3c-638e32e8ccf5"
VUJU01001005.1	RepeatMasker	DNA/Ginger	70783	71550	5418	+	.	ID="RND-5_FAMILY-5384";Tend="1285";Tstart="535";shortTE="F";uid="6b696f39-cfac-4d15-82e1-52c052571ae1"
VUJU01001005.1	RepeatMasker	DNA/Ginger-1	4620	4813	529	+	.	ID="GINGER1-1_AP";Tend="3378";Tstart="3140";shortTE="F";uid="23673127-42f2-497b-9dad-41343748361b"
VUJU01001005.1	RepeatMasker	DNA/Kolobok-E	53334	53471	543	+	.	ID="RND-6_FAMILY-563";Tend="2289";Tstart="2142";shortTE="F";uid="58e9127b-178f-418f-94a2-145f4ba788fd"
VUJU01001005.1	RepeatMasker	DNA/Ginger	52324	52900	889	+	.	ID="RND-5_FAMILY-5384";Tend="1195";Tstart="535";shortTE="F";uid="2ce70280-8d5a-4bb1-8a49-8ffb87469618"
VUJU01001005.1	RepeatMasker	DNA/Ginger-1	20	1255	5451	+	.	ID="RND-6_FAMILY-2273";Tend="1942";Tstart="584";shortTE="F";uid="df17bff0-bd7b-4760-a811-bf0d75c8beba"
VUJU01001005.1	RepeatMasker	DNA/Ginger	54143	54390	413	+	.	ID="RND-1_FAMILY-156";Tend="1091";Tstart="830";shortTE="F";uid="d6f36bda-ee79-416b-9d2e-e2816a6deb7f"
VUJU01001005.1	RepeatMasker	DNA	19260	19837	1247	+	.	ID="DNA4-3_AP";Tend="633";Tstart="24";shortTE="F";uid="955ae193-9ba8-4cfe-a14f-5853a408ccde"
VUJU01001005.1	RepeatMasker	DNA	46168	46295	415	+	.	ID="DNA4-3_AP";Tend="242";Tstart="126";shortTE="F";uid="46994f12-45ab-4c97-9c5c-841751b98802"
VUJU01001005.1	RepeatMasker	Retroposon?	32418	33385	922	+	.	ID="SINE2-1_AP";Tend="1721";Tstart="1";shortTE="F";uid="34ee6f03-720f-49ab-9669-c2a65ad96249"
VUJU01001005.1	RepeatMasker	DNA/Kolobok-E	27709	27858	454	-	.	ID="RND-6_FAMILY-563";Tend="2290";Tstart="2157";shortTE="F";uid="1c524697-de71-41a2-bfe0-3b05a5ebf8d7"
VUJU01001005.1	RepeatMasker	Unknown	14099	14530	1386	-	.	ID="RND-6_FAMILY-3721";Tend="1504";Tstart="1060";shortTE="F";uid="dd3303c5-d0a5-4c16-9a6f-96eb26188104"
VUJU01001005.1	RepeatMasker	LINE/RTE-BovB	3842	4441	608	-	.	ID="RTE-69_LMI";Tend="1434";Tstart="919";shortTE="F";uid="55f1a901-34fe-4dfe-89c6-547ec49044b8"
VUJU01001005.1	RepeatMasker	DNA/hAT-Charlie	35231	35599	1853	-	.	ID="RND-1_FAMILY-55";Tend="1226";Tstart="861";shortTE="F";uid="1867168a-2677-478d-8abe-bf0c9c12f1da"
VUJU01001005.1	RepeatMasker	DNA/Ginger	5743	6087	2651	-	.	ID="RND-1_FAMILY-156";Tend="1119";Tstart="776";shortTE="F";uid="b4020727-d857-4d9c-bdf2-b17c4b0e6853"
VUJU01001005.1	RepeatMasker	DNA/Kolobok-E	1191	1535	840	-	.	ID="RND-6_FAMILY-563";Tend="1070";Tstart="799";shortTE="F";uid="f96e6e50-7f84-4cbb-b3d5-2d252905da78"
VUJU01001005.1	RepeatMasker	Unknown	14792	15031	1288	-	.	ID="RND-6_FAMILY-3721";Tend="1093";Tstart="868";shortTE="F";uid="1b437f37-71ef-4971-9360-5b015887e5f6"
VUJU01001005.1	RepeatMasker	Retroposon?	17858	18988	929	-	.	ID="SINE2-1_AP";Tend="1258";Tstart="98";shortTE="F";uid="f76e95f8-7181-4b07-a436-3cc463a7b996"
VUJU01001005.1	RepeatMasker	Unknown	6166	6554	1296	-	.	ID="RND-6_FAMILY-4395";Tend="1065";Tstart="688";shortTE="F";uid="49f9552f-6b5f-4974-aa59-f18292654168"
VUJU01001005.1	RepeatMasker	DNA/MULE-MuDR	50119	50284	680	-	.	ID="RND-6_FAMILY-18650";Tend="1365";Tstart="1202";shortTE="F";uid="4f7da006-411c-4f2f-9d5f-9ed65089005a"
VUJU01001005.1	RepeatMasker	DNA/MULE-MuDR	50584	50720	415	-	.	ID="RND-6_FAMILY-18650";Tend="810";Tstart="694";shortTE="F";uid="486493c7-2a76-4d64-b46d-1d07bfa0c9ea"
VUJU01001005.1	RepeatMasker	DNA/Ginger	4661	4893	1799	-	.	ID="RND-5_FAMILY-5384";Tend="2017";Tstart="1782";shortTE="F";uid="a77973cc-44e8-4998-8caf-80fabcd97028"
VUJU01001005.1	RepeatMasker	DNA/Kolobok-E	7446	7912	1742	-	.	ID="RND-6_FAMILY-563";TEgroup="ctg_1005%7CRND-6_FAMILY-563%7C1";Tend="1523";Tstart="790";shortTE="F";uid="8eba9a65-0baa-46f6-a222-df4e5c06ce8b"
VUJU01001005.1	RepeatMasker	Retroposon?	45956	46114	486	-	.	ID="SINE2-1_AP";Tend="1770";Tstart="1628";shortTE="F";uid="f4271d58-af80-4146-a8ad-9a2ac404fbf2"
VUJU01010050.1	RepeatMasker	Unknown	2842	3234	1736	+	.	ID="RND-6_FAMILY-9307";TEgroup="ctg_10050%7CRND-6_FAMILY-9307%7C1";Tend="1735";Tstart="1416";shortTE="F";uid="330a442c-4d79-482f-82c0-b4ef1c1d6803"
VUJU01010050.1	RepeatMasker	DNA/Maverick	3786	4439	1153	+	.	ID="RND-6_FAMILY-2508";Tend="658";Tstart="18";shortTE="F";uid="c54453e8-434e-4655-a381-311564e045da"
VUJU01010050.1	RepeatMasker	Unknown	1053	1701	3189	+	.	ID="RND-1_FAMILY-26";Tend="1201";Tstart="500";shortTE="F";uid="097144aa-b604-412a-a3ba-529da10183fe"
VUJU01010050.1	RepeatMasker	Unknown	1	703	4576	-	.	ID="RND-6_FAMILY-20656";Tend="1340";Tstart="727";shortTE="F";uid="b4433bf4-a90f-4a98-bd98-36ff96f0e927"
VUJU01010051.1	RepeatMasker	DNA/Ginger-1	1	444	2416	+	.	ID="RND-6_FAMILY-2273";Tend="1938";Tstart="1494";shortTE="F";uid="148b8a21-8dc0-4bc0-b69d-a11e7bb54903"
VUJU01010051.1	RepeatMasker	Unknown	4600	4777	1509	+	.	ID="RND-1_FAMILY-148";Tend="964";Tstart="787";shortTE="F";uid="997f0117-086f-43da-95fa-5b04aaa0a605"
VUJU01010051.1	RepeatMasker	DNA/Kolobok-E	438	1873	7833	+	.	ID="RND-6_FAMILY-563";Tend="2429";Tstart="1010";shortTE="F";uid="307f9a0d-06e4-4eee-ab82-9245ccc552cb"
VUJU01010051.1	RepeatMasker	DNA/hAT-Charlie	3406	3777	967	-	.	ID="RND-5_FAMILY-1035";Tend="1097";Tstart="696";shortTE="F";uid="d3440b20-2d0f-47d9-8347-0212f6e590f9"
VUJU01010053.1	RepeatMasker	Unknown	2487	2621	617	+	.	ID="RND-5_FAMILY-1080";Tend="225";Tstart="117";shortTE="F";uid="c8c3d057-cf01-48d4-93cf-3e38e189b8ba"
VUJU01010053.1	RepeatMasker	DNA/Maverick	3849	4474	1012	+	.	ID="rnd-6_family-11296";Tend="478";Tstart="2";shortTE="F";uid="a2f43855-c3ec-4276-a31b-adc3b512f3d2"
VUJU01010053.1	RepeatMasker	LTR/Pao	772	1115	439	-	.	ID="BEL-38_AA-I";Tend="6583";Tstart="6240";shortTE="F";uid="9b0ebd08-b096-41a6-bc1b-eda95a093220"
VUJU01010053.1	RepeatMasker	DNA/Maverick	1280	2242	2078	-	.	ID="rnd-6_family-2496";Tend="1820";Tstart="24";shortTE="F";uid="049d2ac4-0860-4306-92f1-8d991703fc8b"
VUJU01010053.1	RepeatMasker	DNA/Maverick	2586	3833	3792	-	.	ID="rnd-6_family-982";Tend="1370";Tstart="1";shortTE="F";uid="20c96209-b1ce-493b-a86f-e37829b7ce14"
VUJU01010053.1	RepeatMasker	DNA/Maverick	3840	3982	795	-	.	ID="RND-6_FAMILY-4805";Tend="139";Tstart="1";shortTE="F";uid="73b4aa54-b16f-4c45-a9d1-c71a656f414f"
VUJU01010054.1	RepeatMasker	LTR/Pao	2867	3417	666	-	.	ID="BEL-20_AA-I";Tend="3257";Tstart="2658";shortTE="F";uid="69478431-6be0-4491-aa03-a5b40125f559"
VUJU01010054.1	RepeatMasker	LTR/Pao	359	1505	679	-	.	ID="BEL-20_AA-I";Tend="5444";Tstart="4038";shortTE="F";uid="28292fe0-2910-4d6d-ad07-075b448c302e"
VUJU01010055.1	RepeatMasker	DNA/TcMar-m44	2407	3258	717	+	.	ID="MARINER-33_LMI";Tend="1443";Tstart="596";shortTE="F";uid="71bc1332-2d34-431f-ba5b-6590bf6ddcd6"
VUJU01010057.1	RepeatMasker	DNA/hAT-hAT19	196	558	951	+	.	ID="RND-5_FAMILY-361";Tend="1416";Tstart="1071";shortTE="F";uid="b189bd1b-c59f-4fed-8d52-ab2be4ebbb90"
VUJU01010057.1	RepeatMasker	DNA/hAT-Tip100	2637	4623	7621	+	.	ID="RND-5_FAMILY-1099";Tend="2275";Tstart="395";shortTE="F";uid="bbb365fa-7c2c-4c48-9495-d6c21df5abb0"
VUJU01010057.1	RepeatMasker	DNA/Ginger	1663	2945	6237	-	.	ID="rnd-1_family-156";Tend="1799";Tstart="258";shortTE="F";uid="a12f064a-4a45-4845-8ee1-1c8668e24525"
VUJU01010058.1	RepeatMasker	LINE/R1	625	888	657	+	.	ID="SART-1_API";Tend="4479";Tstart="4217";shortTE="F";uid="27119317-34e5-4764-b9ac-0a50f3f1d57c"
VUJU01010058.1	RepeatMasker	DNA/Ginger	168	605	2927	+	.	ID="RND-1_FAMILY-156";Tend="1147";Tstart="715";shortTE="F";uid="f649b278-7787-4e6c-9bcb-d1bd3db7ea43"
VUJU01010058.1	RepeatMasker	Retroposon?	1462	1804	1117	+	.	ID="RND-6_FAMILY-7462";Tend="975";Tstart="606";shortTE="F";uid="978ef3ea-f9b3-4526-b497-cfff8bfd9b94"
VUJU01010058.1	RepeatMasker	DNA/Ginger	1318	1549	1399	-	.	ID="RND-5_FAMILY-5384";Tend="1649";Tstart="1416";shortTE="F";uid="5c487f3e-282d-40df-bcdb-4f8ed172b91a"
VUJU01010058.1	RepeatMasker	DNA/Ginger	1576	1986	3123	-	.	ID="RND-1_FAMILY-156";Tend="1190";Tstart="775";shortTE="F";uid="9a5a2ebc-ec88-42d6-aa52-d73aca935149"
VUJU01010059.1	RepeatMasker	DNA/hAT-Charlie	906	1095	872	+	.	ID="DNA8-34_AP";Tend="194";Tstart="5";shortTE="F";uid="dfbc5c7c-f75b-4072-b4a6-602115bd9e98"
VUJU01001006.1	RepeatMasker	DNA/Ginger	9126	9251	796	+	.	ID="RND-5_FAMILY-5384";Tend="1656";Tstart="1530";shortTE="F";uid="fdf8475e-e904-4535-8a91-60486ef3b512"
VUJU01001006.1	RepeatMasker	DNA/MULE-NOF	863	1182	420	+	.	ID="RND-6_FAMILY-3401";Tend="301";Tstart="1";shortTE="F";uid="75eb3910-7ee0-4b3f-a057-91fb89d52c8e"
VUJU01001006.1	RepeatMasker	Retroposon?	49971	50318	511	+	.	ID="SINE2-1_AP";Tend="1459";Tstart="1126";shortTE="F";uid="bee6d825-af02-4195-8b93-b4362726c6c2"
VUJU01001006.1	RepeatMasker	DNA/Ginger	50636	50776	450	+	.	ID="RND-1_FAMILY-156";Tend="1726";Tstart="1574";shortTE="F";uid="8ddb2015-1e1e-4ac2-ad5f-258831015c2c"
VUJU01001006.1	RepeatMasker	DNA/Ginger-1	22904	23108	1495	-	.	ID="RND-6_FAMILY-2273";Tend="1935";Tstart="1743";shortTE="F";uid="0d75375a-3a6b-44a1-b653-4754540b8871"
VUJU01001006.1	RepeatMasker	DNA	39455	39750	1010	-	.	ID="DNAX-2_AP";Tend="294";Tstart="1";shortTE="F";uid="93c9dc8a-77a9-49fb-b72a-2103baadf5bf"
VUJU01001006.1	RepeatMasker	DNA/hAT	28424	28837	1264	-	.	ID="dna8-112_ap";Tend="414";Tstart="14";shortTE="F";uid="81dd60bd-103c-41d1-8571-e4cf8636871d"
VUJU01001006.1	RepeatMasker	DNA/MULE-NOF	21	1180	774	-	.	ID="rnd-6_family-3401";Tend="413";Tstart="1";shortTE="F";uid="7a3b42d0-6d72-4969-b187-6c55d7c5df00"
VUJU01001006.1	RepeatMasker	DNA/MULE-NOF	26773	27179	1660	-	.	ID="RND-6_FAMILY-678";Tend="1627";Tstart="1238";shortTE="F";uid="19ab4b7e-6fba-4aef-99b4-1e08dc78c776"
VUJU01001006.1	RepeatMasker	DNA/Ginger	65722	66671	6649	-	.	ID="RND-1_FAMILY-156";Tend="1725";Tstart="776";shortTE="F";uid="2e4fb1da-2a07-451e-ab8c-7babe561218d"
VUJU01010061.1	RepeatMasker	Unknown	4114	4765	4011	+	.	ID="RND-1_FAMILY-79";Tend="1254";Tstart="643";shortTE="F";uid="4112cf4b-e32f-41df-8c5f-0ca3961c072e"
VUJU01010061.1	RepeatMasker	Retroposon?	17	316	1534	-	.	ID="SINE2-2_AP";Tend="275";Tstart="1";shortTE="F";uid="070ffb5b-7a70-4dc9-b08d-2aee783912ae"
VUJU01010062.1	RepeatMasker	DNA/MULE-MuDR	3858	3993	770	-	.	ID="RND-1_FAMILY-181";Tend="1107";Tstart="981";shortTE="F";uid="4acbe2a3-26b2-49bd-8bcc-3b4358f7e9dd"
VUJU01010063.1	RepeatMasker	DNA/hAT-Charlie	2956	3227	1429	+	.	ID="RND-6_FAMILY-661";Tend="1095";Tstart="839";shortTE="F";uid="0fc75c00-d4a4-4a42-b766-997f37482a86"
VUJU01010063.1	RepeatMasker	DNA/Kolobok-E	677	940	420	+	.	ID="KOLOBOKE-3_AP";Tend="4747";Tstart="4461";shortTE="F";uid="2b8be1bf-4c22-4713-a630-80351ebc370c"
VUJU01010063.1	RepeatMasker	DNA/TcMar-Mariner	4580	4759	884	+	.	ID="MARINER-N30_HSAL";Tend="180";Tstart="1";shortTE="F";uid="287208ef-93f7-40af-a653-487f870a492b"
VUJU01010063.1	RepeatMasker	DNA/Kolobok-E	1996	2448	790	+	.	ID="koloboke-3_ap";Tend="6506";Tstart="6140";shortTE="F";uid="e2398b83-c46a-46dd-8005-621c275e7dc7"
VUJU01010063.1	RepeatMasker	DNA/Kolobok-E	1087	1761	877	+	.	ID="koloboke-5_ap";Tend="1675";Tstart="1297";shortTE="F";uid="3462266b-9b67-4c60-9a8c-72f70ba64280"
VUJU01010063.1	RepeatMasker	DNA/hAT-Charlie	3338	3623	506	+	.	ID="HAT-N1_AP";TEgroup="ctg_10063%7CHAT-N1_AP%7C1";Tend="561";Tstart="1";shortTE="T";uid="7eb21aeb-b340-405b-90a6-a551f0475c3c"
VUJU01010064.1	RepeatMasker	DNA	3813	4164	685	-	.	ID="TTAA2C_AP";Tend="423";Tstart="82";shortTE="F";uid="8e56bcf5-bb5e-4434-8b9d-a97ab9308388"
VUJU01010064.1	RepeatMasker	DNA/Ginger-1	2844	3298	2340	-	.	ID="RND-6_FAMILY-2273";Tend="1967";Tstart="1511";shortTE="F";uid="79347905-069e-4b96-be7d-9b62056bfd85"
VUJU01010065.1	RepeatMasker	Unknown	3114	3232	626	-	.	ID="RND-6_FAMILY-8153";Tend="909";Tstart="799";shortTE="F";uid="d364438c-d667-45be-8a01-493e98d1be7d"
VUJU01010066.1	RepeatMasker	Unknown	620	788	412	+	.	ID="RND-6_FAMILY-706";Tend="865";Tstart="702";shortTE="F";uid="3aeeaf30-1830-4f49-b844-3597e8eea9e1"
VUJU01010066.1	RepeatMasker	Unknown	2062	2418	2322	+	.	ID="RND-5_FAMILY-4056";Tend="1057";Tstart="749";shortTE="F";uid="4369565d-2036-4dcc-96e8-f00049ed432c"
VUJU01010066.1	RepeatMasker	DNA/hAT-Tip100	4171	4446	647	+	.	ID="RND-4_FAMILY-195";Tend="1907";Tstart="1674";shortTE="F";uid="9125ad2b-3566-4dd0-afbb-eacb451dcd4b"
VUJU01010066.1	RepeatMasker	Unknown	2551	3604	642	-	.	ID="RND-6_FAMILY-2537";Tend="1006";Tstart="66";shortTE="F";uid="da2a997d-bd29-4893-aaa3-06a35d727ff8"
VUJU01010066.1	RepeatMasker	Unknown	584	691	453	-	.	ID="RND-5_FAMILY-357";Tend="258";Tstart="151";shortTE="F";uid="0b8281b9-104e-47a3-b008-d2a9b5f3d666"
VUJU01010066.1	RepeatMasker	DNA/hAT-Tip100	1620	1878	422	-	.	ID="RND-6_FAMILY-1009";Tend="1292";Tstart="1053";shortTE="F";uid="5dedca85-cd3e-4063-a041-db6825d883d8"
VUJU01010067.1	RepeatMasker	DNA/PIF-Harbinger	1646	2289	624	-	.	ID="harbinger-2_lmi";Tend="1019";Tstart="4";shortTE="F";uid="259a11fb-7dea-45e9-993e-64b8a6aa1125"
VUJU01010067.1	RepeatMasker	DNA/hAT-hAT19	3384	3559	621	-	.	ID="DNA8-64B_AP";Tend="270";Tstart="73";shortTE="F";uid="5e571a73-5a7d-4bc0-a842-eb8f0f6be8ee"
VUJU01010068.1	RepeatMasker	Unknown	2087	2457	1878	+	.	ID="RND-6_FAMILY-3251";Tend="652";Tstart="105";shortTE="F";uid="5d78ae22-39f4-453b-a697-418ef12df07e"
VUJU01010068.1	RepeatMasker	DNA/hAT-Ac	330	465	594	-	.	ID="RND-6_FAMILY-6";Tend="1011";Tstart="876";shortTE="F";uid="4a3dc8db-bca0-4f8a-a2f8-dca020923928"
VUJU01010068.1	RepeatMasker	Unknown	2449	2987	3997	-	.	ID="RND-1_FAMILY-31";Tend="1479";Tstart="937";shortTE="F";uid="4500f41c-ec47-4ad0-bf4b-42b7ea2e1833"
VUJU01010068.1	RepeatMasker	DNA/hAT-Tip100	4190	4710	619	-	.	ID="HAT-3_AP";Tend="1584";Tstart="1055";shortTE="F";uid="a2d0a111-c9cf-427f-ad05-fc2bec7bc65a"
VUJU01010069.1	RepeatMasker	DNA/MULE-MuDR	3482	3866	1652	+	.	ID="RND-6_FAMILY-3519";Tend="476";Tstart="62";shortTE="F";uid="a4d5ae75-ad63-4a3c-b5ae-5aebfdfed894"
VUJU01010069.1	RepeatMasker	DNA/P	1820	2634	933	+	.	ID="RND-6_FAMILY-17439";Tend="1281";Tstart="522";shortTE="F";uid="e3878cbc-d37d-4e04-85c2-53cdf591e692"
VUJU01010069.1	RepeatMasker	Unknown	2855	3141	1711	-	.	ID="RND-6_FAMILY-8544";Tend="1264";Tstart="975";shortTE="F";uid="a6b1aa8f-6e7d-4a24-96ae-54bb52003b7d"
VUJU01010069.1	RepeatMasker	DNA/hAT-hAT19	3251	3381	588	-	.	ID="DNA8-73_AP";Tend="128";Tstart="4";shortTE="F";uid="24c6db55-51a3-4842-b610-5bab88abf709"
VUJU01010069.1	RepeatMasker	DNA/MULE-MuDR	4455	4567	641	-	.	ID="RND-5_FAMILY-8236";Tend="1321";Tstart="1227";shortTE="F";uid="9e2701a4-0aeb-41c6-976a-42d87cb9e9d5"
VUJU01001007.1	RepeatMasker	DNA	25419	26121	853	+	.	ID="DNA4-2_AP";Tend="748";Tstart="7";shortTE="F";uid="65338398-51c0-4e95-90f9-c16ea8e89fc9"
VUJU01001007.1	RepeatMasker	DNA/TcMar-Tigger	46653	46808	831	+	.	ID="DNAX-5_AP";Tend="152";Tstart="1";shortTE="F";uid="eba5453f-89c9-4a45-8a0d-b00f3532011e"
VUJU01001007.1	RepeatMasker	DNA	19470	19709	437	+	.	ID="dna4-2_ap";Tend="303";Tstart="25";shortTE="F";uid="bfd9dd01-ba83-49af-aa8d-b001f8577e1e"
VUJU01001007.1	RepeatMasker	Unknown	71289	71530	1854	-	.	ID="RND-5_FAMILY-11408";Tend="845";Tstart="604";shortTE="F";uid="435afa93-3526-468e-8f34-d19c6ba8e164"
VUJU01001007.1	RepeatMasker	DNA/Ginger	1	672	4319	-	.	ID="RND-5_FAMILY-5384";Tend="1246";Tstart="534";shortTE="F";uid="4f722d88-4f09-424f-873d-569feb776e4c"
VUJU01001007.1	RepeatMasker	DNA/hAT-Ac	67080	67503	758	-	.	ID="RND-6_FAMILY-1077";Tend="1871";Tstart="1355";shortTE="F";uid="47a4f600-b98e-442f-8892-2ea6ad07d479"
VUJU01010071.1	RepeatMasker	Unknown	834	991	1149	+	.	ID="RND-6_FAMILY-52";Tend="247";Tstart="87";shortTE="F";uid="1681a169-fdae-4026-b95b-50351a2ba741"
VUJU01010071.1	RepeatMasker	Unknown	4585	4729	1214	+	.	ID="RND-1_FAMILY-35";Tend="1055";Tstart="912";shortTE="F";uid="de05f8e4-0735-49c6-9ddf-9ab9012c8d9a"
VUJU01010071.1	RepeatMasker	DNA/Maverick	4507	4742	830	-	.	ID="RND-6_FAMILY-982";TEgroup="ctg_10071%7CRND-6_FAMILY-982%7C1";Tend="1170";Tstart="939";shortTE="T";uid="ff056aaa-e6ec-4059-bbef-7a2727285f66"
VUJU01010074.1	RepeatMasker	DNA/Ginger-1	4170	4521	678	+	.	ID="RND-6_FAMILY-2273";Tend="367";Tstart="13";shortTE="F";uid="40f24989-e2c3-4b0b-a28f-6e157d468ede"
VUJU01010074.1	RepeatMasker	DNA/Ginger-1	2583	2972	1473	+	.	ID="RND-6_FAMILY-2273";Tend="537";Tstart="178";shortTE="F";uid="264d58c0-a60e-4df8-bd97-56de84184069"
VUJU01010074.1	RepeatMasker	Unknown	1444	2067	671	+	.	ID="RND-5_FAMILY-717";Tend="1236";Tstart="722";shortTE="F";uid="4a4448e8-2374-4404-8688-2016c90be413"
VUJU01010074.1	RepeatMasker	DNA/Ginger	4389	4726	1248	-	.	ID="RND-5_FAMILY-5384";Tend="2022";Tstart="1637";shortTE="F";uid="f90e1dbb-7f5a-4f72-b7ff-9e4db577b9f6"
VUJU01010074.1	RepeatMasker	DNA/Kolobok-E	2625	3913	9093	-	.	ID="RND-6_FAMILY-563";Tend="2293";Tstart="990";shortTE="F";uid="6ae475da-9ffa-42ee-82c4-07c5ee3cc6c9"
VUJU01010074.1	RepeatMasker	DNA/hAT-Tip100	74	660	566	-	.	ID="RND-4_FAMILY-195";TEgroup="ctg_10074%7CRND-4_FAMILY-195%7C1";Tend="1909";Tstart="970";shortTE="F";uid="3d0e8d66-1fd4-4e5e-8a83-85d9b3d32db9"
VUJU01010074.1	RepeatMasker	DNA/Kolobok-E	4282	4388	1216	-	.	ID="rnd-1_family-2";Tend="2399";Tstart="1891";shortTE="F";uid="9850ed8c-695c-42f9-ab3d-4141e0a4ba88"
VUJU01010075.1	RepeatMasker	DNA/hAT-Tip100	4515	4752	1687	+	.	ID="RND-6_FAMILY-469";Tend="1651";Tstart="1413";shortTE="F";uid="389790f1-b965-4a41-95af-5239e8a34e23"
VUJU01010077.1	RepeatMasker	DNA	2411	2760	600	+	.	ID="DNA4-2_AP";Tend="370";Tstart="4";shortTE="F";uid="c7ad06fd-2d13-4c2a-b914-3482b8cea1a3"
VUJU01010077.1	RepeatMasker	DNA/Ginger	3500	3797	1981	+	.	ID="RND-1_FAMILY-156";Tend="1049";Tstart="775";shortTE="F";uid="3ee284cc-e805-4220-a7af-958ef3425585"
VUJU01010077.1	RepeatMasker	DNA/Ginger-1	3455	3789	1016	-	.	ID="GINGER1-1_AP";Tend="4395";Tstart="4092";shortTE="F";uid="cae4fcb8-b3b3-4a13-9fc1-78c5502db17f"
VUJU01010077.1	RepeatMasker	DNA/Kolobok-E	3788	4750	1537	-	.	ID="RND-1_FAMILY-2";TEgroup="ctg_10077%7CRND-1_FAMILY-2%7C1";Tend="2327";Tstart="774";shortTE="F";uid="cc9f4357-f27f-409b-a7e4-8e8276b31339"
VUJU01010078.1	RepeatMasker	DNA/Ginger-1	4370	4693	468	+	.	ID="GINGER1-1_AP";Tend="3766";Tstart="3391";shortTE="F";uid="0c19f4da-ffd4-467f-ba28-698fc45c0a56"
VUJU01010078.1	RepeatMasker	DNA/Kolobok-E	1	370	2100	+	.	ID="RND-1_FAMILY-2";Tend="2275";Tstart="1921";shortTE="F";uid="43587b15-a726-40d5-86e4-2917b2453965"
VUJU01010078.1	RepeatMasker	DNA/Ginger-1	366	681	2324	+	.	ID="RND-6_FAMILY-2273";Tend="1945";Tstart="1637";shortTE="F";uid="0a8ab004-ba1f-44e7-8b5b-b2eca5859fc2"
VUJU01010078.1	RepeatMasker	DNA/Kolobok-E	4573	4751	908	-	.	ID="RND-6_FAMILY-563";Tend="1630";Tstart="1453";shortTE="F";uid="3696d69c-f4db-4548-8ad9-f8c2c12decb7"
VUJU01010078.1	RepeatMasker	DNA/hAT-Tip100	4233	4502	1464	-	.	ID="RND-6_FAMILY-1910";Tend="2301";Tstart="2044";shortTE="F";uid="931e10a6-d657-45f1-ab32-691aa51f4a8e"
VUJU01010079.1	RepeatMasker	Unknown	495	1142	3397	+	.	ID="RND-5_FAMILY-415";Tend="1191";Tstart="553";shortTE="F";uid="7aa8839e-ab11-4e69-9274-d58ef05433a5"
VUJU01010079.1	RepeatMasker	Unknown	1519	1846	1557	+	.	ID="RND-5_FAMILY-415";Tend="1588";Tstart="1272";shortTE="F";uid="35d01afd-3bff-4d58-a427-e8278809a069"
VUJU01010079.1	RepeatMasker	DNA/MULE-MuDR	2039	2154	511	-	.	ID="DNA8-28B_AP";Tend="522";Tstart="396";shortTE="F";uid="46225ea8-840d-4f17-9a83-09622618c7bc"
VUJU01001008.1	RepeatMasker	DNA	5681	5890	460	+	.	ID="DNA4-3_AP";Tend="204";Tstart="3";shortTE="F";uid="304906c2-ac7d-4a0c-9c86-35c1eb8b365c"
VUJU01001008.1	RepeatMasker	DNA/hAT-hAT19	48769	48940	654	+	.	ID="RND-1_FAMILY-166";Tend="1095";Tstart="929";shortTE="F";uid="a69664b9-a991-4ae7-b30d-2e06f3781b99"
VUJU01001008.1	RepeatMasker	Unknown	322	511	504	+	.	ID="RND-6_FAMILY-21886";Tend="363";Tstart="167";shortTE="F";uid="1737c93c-6731-46e9-a4de-4d61c03896a5"
VUJU01001008.1	RepeatMasker	DNA	4972	5238	437	+	.	ID="DNA4-3_AP";Tend="278";Tstart="24";shortTE="F";uid="c4b71a45-65ca-43dc-9b09-ae8f0e242c38"
VUJU01001008.1	RepeatMasker	DNA/hAT-hAT19	21475	22058	3599	+	.	ID="RND-5_FAMILY-1621";Tend="559";Tstart="1";shortTE="F";uid="9b2feb4d-7ea6-4a96-ad0c-2b1df7f12182"
VUJU01001008.1	RepeatMasker	DNA/Kolobok-E	61975	62134	404	-	.	ID="RND-1_FAMILY-2";Tend="1122";Tstart="965";shortTE="F";uid="da8aec77-09ef-4016-9953-ffd5fc7519a8"
VUJU01001008.1	RepeatMasker	DNA	13982	14111	486	-	.	ID="dna4-2_ap";Tend="764";Tstart="635";shortTE="F";uid="a2c5aa60-d935-4ae6-b281-373d1e700c36"
VUJU01001008.1	RepeatMasker	Retroposon?	60925	61276	748	-	.	ID="SINE2-1_AP";Tend="1444";Tstart="1106";shortTE="F";uid="4efff044-65ac-482e-8c82-33b2678f08f1"
VUJU01001008.1	RepeatMasker	Retroposon?	70884	71353	665	-	.	ID="SINE2-1_AP";Tend="1769";Tstart="1327";shortTE="F";uid="e2dfde13-b495-4f92-a7b4-2f912c2c0444"
VUJU01010081.1	RepeatMasker	DNA/hAT-hAT19	2971	3184	434	-	.	ID="DNA8-78_AP";Tend="313";Tstart="102";shortTE="F";uid="9208fde2-8992-41f2-848d-85c5ae9fe49e"
VUJU01010082.1	RepeatMasker	LINE/L2	3013	3495	3224	-	.	ID="RND-6_FAMILY-12709";Tend="1668";Tstart="1183";shortTE="F";uid="7768a1db-5034-4096-8cdf-5a7f66d74271"
VUJU01010083.1	RepeatMasker	DNA/hAT-Charlie	1956	2326	2082	-	.	ID="RND-1_FAMILY-162";Tend="1307";Tstart="977";shortTE="F";uid="b6ba9bfb-7836-4f7b-ac1e-556b811a9450"
VUJU01010084.1	RepeatMasker	DNA/Maverick	1478	1831	2625	-	.	ID="RND-5_FAMILY-2286";Tend="1201";Tstart="848";shortTE="F";uid="cdad3819-6cbf-4f2f-8da2-f7ce85803e05"
VUJU01010085.1	RepeatMasker	DNA	4530	4738	428	+	.	ID="dna4-2_ap";Tend="207";Tstart="20";shortTE="F";uid="f0a1b798-e20a-4f88-83b8-8e925add9856"
VUJU01010086.1	RepeatMasker	Unknown	1	547	1322	-	.	ID="RND-6_FAMILY-680";Tend="699";Tstart="185";shortTE="F";uid="83e38be9-7c4d-4e0d-99be-89661f96471a"
VUJU01010086.1	RepeatMasker	DNA/Kolobok-E	1016	2517	9313	-	.	ID="RND-6_FAMILY-563";Tend="2278";Tstart="797";shortTE="F";uid="2d7789fd-52b6-4242-b7bf-e009a4f768a1"
VUJU01010087.1	RepeatMasker	DNA/Maverick	3950	4434	419	+	.	ID="RND-5_FAMILY-3347";Tend="1805";Tstart="1408";shortTE="F";uid="f3d9f1cd-2ce4-416b-b59a-0ed22044f0e0"
VUJU01010087.1	RepeatMasker	DNA/Maverick	943	1109	521	+	.	ID="RND-6_FAMILY-809";Tend="425";Tstart="258";shortTE="F";uid="cf2b276e-f164-4f56-9d2d-c1a2d9c60067"
VUJU01010087.1	RepeatMasker	DNA/Maverick	1556	2971	3134	+	.	ID="RND-5_FAMILY-3347";Tend="1402";Tstart="3";shortTE="F";uid="212bb818-ca47-4ddf-8cb6-28cd0a5a6169"
VUJU01010087.1	RepeatMasker	Unknown	281	500	1528	+	.	ID="RND-6_FAMILY-20656";Tend="1467";Tstart="1235";shortTE="F";uid="93f7653f-d1ef-49ae-b490-79910726184e"
VUJU01010087.1	RepeatMasker	DNA/Maverick	4025	4702	615	-	.	ID="POLINTON-4_LMI";Tend="2201";Tstart="1558";shortTE="F";uid="3b912a5c-ea36-451c-9ff3-fb5d71f74fc9"
VUJU01010088.1	RepeatMasker	LINE/R1	4295	4741	2568	+	.	ID="R1-2_AP";Tend="5869";Tstart="5424";shortTE="F";uid="4487a694-96c3-4737-89df-64336595c1ac"
VUJU01010088.1	RepeatMasker	LINE/R1	170	4035	7894	+	.	ID="R1-4_AP";Tend="5203";Tstart="1334";shortTE="F";uid="28b8c0be-8277-4e7b-b6ce-3ce01a3ce3f5"
VUJU01001009.1	RepeatMasker	DNA/hAT-Tip100	9936	11089	8148	+	.	ID="RND-1_FAMILY-19";Tend="2023";Tstart="865";shortTE="F";uid="2d9ef4cb-644a-488d-aaaf-508bebc65a42"
VUJU01001009.1	RepeatMasker	DNA	43944	44218	424	+	.	ID="DNA4-3_AP";Tend="635";Tstart="329";shortTE="F";uid="01734885-9e82-492e-aaf1-2e4851d8e15b"
VUJU01001009.1	RepeatMasker	DNA/hAT-hAT19	50294	50871	614	+	.	ID="RND-5_FAMILY-1091";TEgroup="ctg_1009%7CRND-5_FAMILY-1091%7C1";Tend="1696";Tstart="959";shortTE="F";uid="f2bfe8cd-ff05-44da-a9b1-bc59a47c491c"
VUJU01001009.1	RepeatMasker	DNA	60513	61082	1723	+	.	ID="DNA4-2_AP";Tend="558";Tstart="1";shortTE="F";uid="8afa2352-1f91-4d65-87cc-9465411d315f"
VUJU01001009.1	RepeatMasker	DNA	45944	46132	574	+	.	ID="dna4-2_ap";Tend="184";Tstart="2";shortTE="F";uid="56c33ba0-b146-46f2-a1f4-833117419d85"
VUJU01001009.1	RepeatMasker	DNA	28087	28293	465	+	.	ID="TTAA2D_AP";Tend="424";Tstart="243";shortTE="F";uid="2b071c39-6f69-4c50-8a4e-2a6a5b612c86"
VUJU01001009.1	RepeatMasker	DNA	24813	25128	2250	+	.	ID="RND-1_FAMILY-152";Tend="1258";Tstart="941";shortTE="F";uid="77abfe69-6e3e-4fb8-ae3d-badf6d9405a5"
VUJU01001009.1	RepeatMasker	DNA	19303	19523	688	+	.	ID="DNA4-1_AP";Tend="780";Tstart="558";shortTE="F";uid="420c3345-6e41-4752-9b6d-6b791f8ba017"
VUJU01001009.1	RepeatMasker	DNA/hAT-hAT19	61605	61809	607	+	.	ID="RND-5_FAMILY-1091";Tend="1648";Tstart="1456";shortTE="F";uid="f3863c33-359d-490e-ac4f-04f7ba717dd8"
VUJU01001009.1	RepeatMasker	Unknown	11087	11212	406	+	.	ID="RND-4_FAMILY-314";Tend="1603";Tstart="1481";shortTE="F";uid="04614e59-a11b-4d30-9664-25ad320e9154"
VUJU01001009.1	RepeatMasker	LINE/I	11622	11983	1268	+	.	ID="RND-5_FAMILY-2508";Tend="1391";Tstart="1022";shortTE="F";uid="548c6dae-fbbf-417e-bfec-a084cfc0920a"
VUJU01001009.1	RepeatMasker	DNA	68172	68343	488	+	.	ID="dna4-2_ap";Tend="769";Tstart="613";shortTE="F";uid="04f8032f-9297-4adb-96af-6f4bcbe256db"
VUJU01001009.1	RepeatMasker	DNA	41116	41581	1024	+	.	ID="DNA4-2_AP";Tend="769";Tstart="303";shortTE="F";uid="bcbc0644-3e4f-4695-a98d-7744bbf2722d"
VUJU01001009.1	RepeatMasker	Unknown	53019	53217	1131	-	.	ID="RND-1_FAMILY-12";Tend="1104";Tstart="915";shortTE="F";uid="35f9d7ec-5b35-4844-b47b-d26eaa5f9ea2"
VUJU01001009.1	RepeatMasker	Unknown	26453	26901	2673	-	.	ID="RND-4_FAMILY-314";Tend="1350";Tstart="914";shortTE="F";uid="ba8c3dbd-18fc-4b01-b9af-372afb0165ee"
VUJU01001009.1	RepeatMasker	DNA	61815	62140	433	-	.	ID="DNA4-2_AP";Tend="332";Tstart="3";shortTE="F";uid="6fa98b84-98d7-406b-9a88-558b3ce40fc8"
VUJU01001009.1	RepeatMasker	DNA/MULE-NOF	29886	30272	2252	-	.	ID="RND-6_FAMILY-678";Tend="1619";Tstart="1248";shortTE="F";uid="7761574c-128d-4950-9adb-d449ab1fb70c"
VUJU01010090.1	RepeatMasker	DNA/hAT-hATm	3934	4740	6333	+	.	ID="HAT-4B_AP";Tend="815";Tstart="1";shortTE="F";uid="4b6600a8-ff8c-499d-b499-7d281ab9afa6"
VUJU01010090.1	RepeatMasker	Unknown	1192	1354	571	+	.	ID="RND-1_FAMILY-13";Tend="1173";Tstart="924";shortTE="F";uid="8af12c5e-47d8-46bf-a599-2c7ea97c9873"
VUJU01010090.1	RepeatMasker	DNA/PIF-Harbinger	3663	3853	433	+	.	ID="HARBINGER-1_LMI";Tend="1272";Tstart="1094";shortTE="F";uid="76f0ff75-e39e-4f39-a544-987e917d4399"
VUJU01010091.1	RepeatMasker	RC/Helitron	4364	4573	480	+	.	ID="HELITRON-4_HMM";Tend="1161";Tstart="748";shortTE="F";uid="9b6e9d1a-40ee-4d90-906d-292f51c6cda0"
VUJU01010091.1	RepeatMasker	LTR/Gypsy	2583	3035	442	+	.	ID="GYPSY5-I_AP";Tend="3781";Tstart="3326";shortTE="F";uid="2eef9152-334f-4bbd-8210-0951a2ed6bf0"
VUJU01010091.1	RepeatMasker	LTR/Gypsy	1593	2275	806	+	.	ID="GYPSY5-I_AP";Tend="3011";Tstart="2349";shortTE="F";uid="59b1405c-3660-4de9-b6af-7ace939fd934"
VUJU01010091.1	RepeatMasker	Unknown	1	502	3904	-	.	ID="RND-6_FAMILY-6980";Tend="1112";Tstart="615";shortTE="F";uid="e96080c4-2462-4e26-8be5-ca45f5270140"
VUJU01010091.1	RepeatMasker	RC/Helitron	4351	4481	520	-	.	ID="HELITRON-LIKE-8_HMEL";Tend="1360";Tstart="1227";shortTE="F";uid="ecfd7917-49d0-42fb-b8bd-3c98c4c7d871"
VUJU01010092.1	RepeatMasker	DNA/Maverick	3084	3806	1721	+	.	ID="RND-6_FAMILY-4803";Tend="1224";Tstart="428";shortTE="F";uid="9e3c7ae4-9fba-4f48-8df2-f5236c9e5ea6"
VUJU01010092.1	RepeatMasker	DNA/Maverick	3577	4723	6075	-	.	ID="RND-6_FAMILY-4805";Tend="1141";Tstart="1";shortTE="F";uid="e9a0577a-cc37-4782-842e-76e74563ec42"
VUJU01010092.1	RepeatMasker	DNA/Maverick	1006	3102	4307	-	.	ID="RND-5_FAMILY-2286";TEgroup="ctg_10092%7CRND-5_FAMILY-2286%7C1";Tend="1479";Tstart="20";shortTE="F";uid="cdccde84-3359-45dd-9a89-af34abed9c07"
VUJU01010094.1	RepeatMasker	DNA/Kolobok-E	97	1456	5525	-	.	ID="rnd-6_family-563";Tend="1708";Tstart="311";shortTE="F";uid="ae957ec0-f39b-4394-97fd-ce9532e3d923"
VUJU01010094.1	RepeatMasker	DNA/Kolobok-E	1	112	898	-	.	ID="RND-6_FAMILY-563";Tend="1968";Tstart="1856";shortTE="F";uid="f6c41c3c-98a2-4745-8081-7f29f1057db0"
VUJU01010095.1	RepeatMasker	DNA/hAT-Blackjack	4298	4419	462	+	.	ID="hat-12_lmi";Tend="120";Tstart="1";shortTE="F";uid="17bdd58f-a84f-4a72-906a-1ccefff9145e"
VUJU01010095.1	RepeatMasker	DNA/Kolobok-E	929	2058	4134	-	.	ID="RND-6_FAMILY-563";Tend="2016";Tstart="797";shortTE="F";uid="14335fb7-4269-4676-928b-687726d52fca"
VUJU01010095.1	RepeatMasker	Unknown	2404	3171	4867	-	.	ID="RND-6_FAMILY-12274";Tend="1619";Tstart="851";shortTE="F";uid="0fea9449-9a46-4aa7-b44a-2537aa7d4b50"
VUJU01010095.1	RepeatMasker	DNA/MULE-MuDR	79	200	436	-	.	ID="MUDR12X_AP";Tend="1378";Tstart="1260";shortTE="F";uid="9cc75e10-08d9-41c5-8811-35c3ce302891"
VUJU01010096.1	RepeatMasker	Unknown	4309	4736	2728	-	.	ID="RND-5_FAMILY-3893";Tend="1730";Tstart="1317";shortTE="F";uid="546178c9-6fe7-498c-96cf-bbd213b8ddc7"
VUJU01010098.1	RepeatMasker	LTR/Gypsy	91	425	535	+	.	ID="GYPSY-4_PBA-I";Tend="4654";Tstart="4334";shortTE="F";uid="0fd85ef8-709a-41d4-8d88-eaa0aaa3c2f0"
VUJU01010098.1	RepeatMasker	DNA/P	3044	3369	453	-	.	ID="P-4_LSAL";Tend="1610";Tstart="1286";shortTE="F";uid="83546ad7-5082-4868-9af3-e30f61ee07ff"
VUJU01010099.1	RepeatMasker	LTR/Pao	3859	4258	464	+	.	ID="BEL-1_BTA-I";Tend="2830";Tstart="2425";shortTE="F";uid="7d73119a-95b5-4187-8e36-2064c95b32e7"
VUJU01010099.1	RepeatMasker	DNA/MULE-MuDR	1723	2760	2057	-	.	ID="MUDR6X_AP";TEgroup="ctg_10099%7CMUDR6X_AP%7C1";Tend="2386";Tstart="1491";shortTE="F";uid="d046267a-8b20-4f02-bc4c-9880e063df2e"
VUJU01000101.1	RepeatMasker	DNA/Kolobok-E	3935	4293	2713	+	.	ID="RND-6_FAMILY-563";Tend="2324";Tstart="1962";shortTE="F";uid="dc42d533-fb4f-4577-9cb1-f20df551acd8"
VUJU01000101.1	RepeatMasker	DNA/Ginger	124357	125289	6601	+	.	ID="RND-5_FAMILY-5384";Tend="1500";Tstart="545";shortTE="F";uid="9cabf77f-265c-4d5e-882f-35537b5aa49f"
VUJU01000101.1	RepeatMasker	DNA	49053	49178	446	+	.	ID="dna4-2_ap";Tend="757";Tstart="624";shortTE="F";uid="64f5be4a-7086-40d5-a0a0-b888df3b717b"
VUJU01000101.1	RepeatMasker	DNA/hAT	32779	33522	3854	+	.	ID="RND-1_FAMILY-7";Tend="1622";Tstart="920";shortTE="F";uid="afca8f66-1a58-4ed6-8f84-eb26d432ef85"
VUJU01000101.1	RepeatMasker	DNA/hAT-Tip100	91831	92427	2438	+	.	ID="RND-5_FAMILY-841";Tend="1728";Tstart="1183";shortTE="F";uid="faf5caa0-4b33-4a68-819e-562b4e5ac6af"
VUJU01000101.1	RepeatMasker	DNA/Kolobok-E	6996	7526	3840	+	.	ID="RND-6_FAMILY-1916";Tend="1483";Tstart="949";shortTE="F";uid="44337bb2-0b38-4b70-83b8-fe1446dbf4f9"
VUJU01000101.1	RepeatMasker	DNA	48711	49034	568	+	.	ID="DNA4-2_AP";Tend="307";Tstart="1";shortTE="F";uid="72c71e91-caec-420b-a767-3b19255fc22f"
VUJU01000101.1	RepeatMasker	DNA/Ginger	22283	22407	434	+	.	ID="RND-5_FAMILY-5384";Tend="2018";Tstart="1889";shortTE="F";uid="787ddc1c-38b0-4390-ad70-637ec6a84d5e"
VUJU01000101.1	RepeatMasker	DNA/hAT-Tip100	47158	47769	5041	+	.	ID="RND-5_FAMILY-2953";Tend="1263";Tstart="658";shortTE="F";uid="510f36d1-245a-45b9-abe2-1e6258ff5e62"
VUJU01000101.1	RepeatMasker	DNA/Kolobok-T2	60776	60883	521	+	.	ID="REP-4_PBA";Tend="656";Tstart="553";shortTE="F";uid="7ffad577-5d91-4c1a-9825-76dd35d2cccb"
VUJU01000101.1	RepeatMasker	DNA	22442	23074	703	+	.	ID="DNA4-2_AP";Tend="769";Tstart="211";shortTE="F";uid="f59787ca-9034-4b0d-a128-d2923aa1cec1"
VUJU01000101.1	RepeatMasker	DNA/TcMar?	26707	26819	659	+	.	ID="RND-1_FAMILY-28";Tend="1059";Tstart="946";shortTE="F";uid="7df50e58-e715-4a5c-89b8-c3dd020e34e8"
VUJU01000101.1	RepeatMasker	DNA/Ginger-1	1	448	3412	+	.	ID="RND-6_FAMILY-2273";Tend="1942";Tstart="1495";shortTE="F";uid="03fe09fb-fa7f-44a7-ad0f-929d6b964695"
VUJU01000101.1	RepeatMasker	Unknown	11244	11637	2390	+	.	ID="RND-6_FAMILY-8544";Tend="1360";Tstart="996";shortTE="F";uid="5ec68650-c055-49b6-ab1f-cc9f8233542a"
VUJU01000101.1	RepeatMasker	DNA/MULE-NOF	74939	76061	5654	+	.	ID="RND-6_FAMILY-678";Tend="1714";Tstart="621";shortTE="F";uid="d88be475-a33c-4a53-9a5d-9b70438b4940"
VUJU01000101.1	RepeatMasker	Unknown	21885	22153	1102	+	.	ID="RND-1_FAMILY-121";Tend="1215";Tstart="940";shortTE="F";uid="c979ec63-1d5b-437e-a76c-a51327fb2cb5"
VUJU01000101.1	RepeatMasker	DNA/Kolobok-E	96604	96905	766	+	.	ID="RND-1_FAMILY-42";Tend="1235";Tstart="949";shortTE="F";uid="fc1afe52-e353-406e-93f7-3241186ae352"
VUJU01000101.1	RepeatMasker	Unknown	171103	172282	5807	-	.	ID="RND-5_FAMILY-4669";Tend="2450";Tstart="557";shortTE="F";uid="a0d4c5f1-09a4-45cd-aab9-35bae63b4b20"
VUJU01000101.1	RepeatMasker	DNA	61916	62302	994	-	.	ID="DNA4-2_AP";Tend="367";Tstart="1";shortTE="F";uid="4a5e3a0b-673b-4c16-9a73-6a32ef76b1ca"
VUJU01000101.1	RepeatMasker	DNA/Ginger	472	972	1850	-	.	ID="RND-5_FAMILY-5384";Tend="1478";Tstart="976";shortTE="F";uid="a992bd68-655c-4c62-99b2-c8ef4f9c3009"
VUJU01000101.1	RepeatMasker	Unknown	141495	142298	4726	-	.	ID="RND-1_FAMILY-20";Tend="1792";Tstart="980";shortTE="F";uid="c156ae88-e4d6-4a68-a258-77a89813ef1f"
VUJU01000101.1	RepeatMasker	Unknown	36736	36911	1413	-	.	ID="RND-1_FAMILY-90";Tend="1088";Tstart="913";shortTE="F";uid="7135d4ab-b466-41d5-b90e-e41dfedc5b3d"
VUJU01000101.1	RepeatMasker	DNA/hAT-Tip100	81527	82021	3346	-	.	ID="RND-6_FAMILY-3684";Tend="1360";Tstart="877";shortTE="F";uid="b056e033-c8f0-4b50-aae5-2d2a359dac98"
VUJU01000101.1	RepeatMasker	DNA/Ginger-1	3055	4281	3604	-	.	ID="rnd-6_family-2273";Tend="1935";Tstart="1276";shortTE="F";uid="c4887895-8d11-4946-95b3-8adc12d36b15"
VUJU01000101.1	RepeatMasker	Unknown	178098	179116	5479	-	.	ID="RND-1_FAMILY-20";Tend="1804";Tstart="805";shortTE="F";uid="bdd9ac2d-4c5f-439a-969b-7e88d6f60953"
VUJU01000101.1	RepeatMasker	Unknown	160638	161583	5453	-	.	ID="RND-1_FAMILY-20";Tend="1791";Tstart="832";shortTE="F";uid="54481f7b-6000-4b62-9ba7-48b594a2fbf5"
VUJU01000101.1	RepeatMasker	DNA/Ginger-1	124640	125527	3564	-	.	ID="RND-6_FAMILY-2273";Tend="1104";Tstart="231";shortTE="F";uid="db95ed06-d4a8-44cc-b4cc-110d9912106d"
VUJU01000101.1	RepeatMasker	DNA	72180	72420	537	-	.	ID="DNA4-2_AP";Tend="762";Tstart="509";shortTE="F";uid="d2c26149-533c-4476-8a27-154c1b4f2905"
VUJU01000101.1	RepeatMasker	DNA/hAT-Tip100	82637	83137	1946	-	.	ID="RND-6_FAMILY-6334";Tend="1393";Tstart="915";shortTE="F";uid="e2b92e74-a0b0-45ea-93ad-72ed8258f478"
VUJU01000101.1	RepeatMasker	DNA/hAT-Charlie	63564	63705	469	-	.	ID="RND-6_FAMILY-3521";Tend="1189";Tstart="1048";shortTE="F";uid="96ddab1a-60fc-402f-8065-3d353fd75f6a"
VUJU01000101.1	RepeatMasker	DNA/hAT-Charlie	97021	97240	434	-	.	ID="RND-1_FAMILY-55";Tend="1163";Tstart="959";shortTE="F";uid="d7ba4e3c-2a71-47f1-bc0a-5e559dabfbb7"
VUJU01000101.1	RepeatMasker	DNA	85052	85711	1075	-	.	ID="DNA4-3_AP";Tend="635";Tstart="3";shortTE="F";uid="675e18f9-e870-4ec7-a9a0-02edf293b2f1"
VUJU01000101.1	RepeatMasker	DNA/Ginger	26305	26710	582	-	.	ID="RND-1_FAMILY-156";Tend="1453";Tstart="1060";shortTE="F";uid="49741db4-0474-4454-ba7f-35b928c79373"
VUJU01000101.1	RepeatMasker	DNA/hAT-Tip100	61481	61661	1297	-	.	ID="RND-1_FAMILY-34";Tend="1030";Tstart="850";shortTE="F";uid="762e6ac5-e7a0-4108-8671-3aa8e4ce1fe3"
VUJU01000101.1	RepeatMasker	DNA	53745	54028	1865	-	.	ID="TTAA3B_AP";Tend="436";Tstart="153";shortTE="F";uid="2d31ba9e-d704-4fe5-83b9-b600448e671c"
VUJU01001010.1	RepeatMasker	DNA	26361	26883	928	+	.	ID="DNA4-3_AP";Tend="577";Tstart="26";shortTE="F";uid="f3114f57-2a4b-4a65-a499-b5f352aa3903"
VUJU01001010.1	RepeatMasker	DNA/hAT	60229	60408	886	+	.	ID="RND-6_FAMILY-1299";Tend="1525";Tstart="1364";shortTE="F";uid="a2b12141-0cd9-4f6e-afee-164c649f0f9f"
VUJU01001010.1	RepeatMasker	DNA/TcMar-Tc4	70949	71128	663	+	.	ID="RND-1_FAMILY-144";Tend="486";Tstart="299";shortTE="F";uid="642ec0d5-2b91-4130-8f52-6148d1d6991a"
VUJU01001010.1	RepeatMasker	Unknown	10336	10497	1446	+	.	ID="RND-6_FAMILY-4395";Tend="1061";Tstart="900";shortTE="F";uid="6cf52102-2216-48e8-a119-daa7dd7bb5c1"
VUJU01001010.1	RepeatMasker	DNA/hAT	4764	5933	7315	+	.	ID="RND-1_FAMILY-182";Tend="1658";Tstart="427";shortTE="F";uid="356c89e4-345e-4dd1-93c7-c7f462f8abdc"
VUJU01001010.1	RepeatMasker	Unknown	63105	63343	1227	+	.	ID="RND-5_FAMILY-7529";Tend="978";Tstart="747";shortTE="F";uid="3cc3505f-bc2c-4953-8cd9-e82587726030"
VUJU01001010.1	RepeatMasker	DNA/MULE-MuDR	64207	64326	939	+	.	ID="MUDR12X_AP";Tend="120";Tstart="1";shortTE="F";uid="e989e81e-c1fa-43e4-bd87-60d67e0c374e"
VUJU01001010.1	RepeatMasker	DNA/Kolobok-E	34207	34537	2318	+	.	ID="RND-1_FAMILY-2";Tend="1097";Tstart="779";shortTE="F";uid="68fd6426-9a34-41d6-83aa-e80a42927182"
VUJU01001010.1	RepeatMasker	Unknown	70496	70885	1112	+	.	ID="RND-5_FAMILY-2564";Tend="1178";Tstart="797";shortTE="F";uid="421a72c9-206b-4310-a102-29c367820d68"
VUJU01001010.1	RepeatMasker	DNA/Ginger	63844	64178	2365	+	.	ID="RND-1_FAMILY-156";Tend="1586";Tstart="1217";shortTE="F";uid="30b94126-39f3-4527-a97b-c57cc0d84b46"
VUJU01001010.1	RepeatMasker	DNA/Ginger	64377	64641	2178	+	.	ID="RND-1_FAMILY-156";Tend="1709";Tstart="1444";shortTE="F";uid="720f4ee9-7bac-4e96-8559-ed201887a32a"
VUJU01001010.1	RepeatMasker	DNA/hAT-hAT19	66749	67210	644	-	.	ID="HAT-N12_AP";Tend="491";Tstart="56";shortTE="F";uid="a253bc02-b598-4671-8251-9add47e8edf0"
VUJU01001010.1	RepeatMasker	DNA	42133	42899	877	-	.	ID="dna4-2_ap";Tend="821";Tstart="5";shortTE="F";uid="6295f92a-cd40-426d-8c16-eb00d17538bf"
VUJU01001010.1	RepeatMasker	DNA	39966	40416	2004	-	.	ID="TTAA3_AP";Tend="427";Tstart="2";shortTE="F";uid="87ed118e-2810-45d1-8e23-931a18f928da"
VUJU01001010.1	RepeatMasker	DNA	4019	4199	433	-	.	ID="dna4-2_ap";Tend="179";Tstart="8";shortTE="F";uid="79bb67cc-588f-4d8b-b52e-eb7eb819f543"
VUJU01001010.1	RepeatMasker	DNA/hAT	8076	8806	3618	-	.	ID="RND-1_FAMILY-7";Tend="1628";Tstart="912";shortTE="F";uid="ba28bb8e-67bc-4331-9240-1df1d2d91ed9"
VUJU01001010.1	RepeatMasker	DNA/Ginger-1	34091	34206	2286	-	.	ID="RND-6_FAMILY-2273";Tend="2050";Tstart="1617";shortTE="F";uid="7fddc928-56ce-485a-8bc3-f184af039160"
VUJU01001010.1	RepeatMasker	DNA/Ginger-1	34611	35024	700	-	.	ID="GINGER1-2_AP";Tend="1289";Tstart="874";shortTE="F";uid="f7ab1925-7380-4b34-9381-653cc58e84b0"
VUJU01001010.1	RepeatMasker	DNA/Ginger-1	64500	64660	420	-	.	ID="GINGER1-1_AP";Tend="5191";Tstart="5025";shortTE="F";uid="c5890261-0c77-4387-b6fc-39b70543754a"
VUJU01001010.1	RepeatMasker	DNA/hAT-Charlie	58182	58415	804	-	.	ID="RND-1_FAMILY-176";Tend="1156";Tstart="923";shortTE="F";uid="e2acad1c-d685-4278-a555-4fb37a5e1496"
VUJU01001010.1	RepeatMasker	DNA/hAT	52927	53655	2541	-	.	ID="RND-1_FAMILY-7";Tend="1647";Tstart="927";shortTE="F";uid="f8253c53-fbb8-4bdb-84e3-c8b7b8315189"
VUJU01010100.1	RepeatMasker	Unknown	1014	1187	1375	-	.	ID="RND-6_FAMILY-12031";Tend="946";Tstart="773";shortTE="F";uid="c7a917b7-42f5-44eb-884f-0ea80b7c1c30"
VUJU01010100.1	RepeatMasker	DNA/hAT-hAT19	3312	3647	455	-	.	ID="HAT-N5_AP";Tend="666";Tstart="330";shortTE="F";uid="6173f3fa-4b2f-4e3a-a9ad-be38bdb9ed6a"
VUJU01010100.1	RepeatMasker	DNA	1262	1548	1079	-	.	ID="DNAX-2_AP";Tend="294";Tstart="1";shortTE="F";uid="1de37718-7d2a-4bb4-a89c-562017b51463"
VUJU01010100.1	RepeatMasker	DNA/hAT-hAT19	3836	4312	680	-	.	ID="HAT-4_LMI";Tend="1477";Tstart="991";shortTE="F";uid="c9dcdd37-8ed3-4557-bab3-e1a0e327f4b6"
VUJU01010101.1	RepeatMasker	DNA/hAT-Tip100	3930	4733	1756	-	.	ID="HAT-3_AP";Tend="1863";Tstart="1065";shortTE="F";uid="f09c5039-d723-4196-83da-f3ae3ba866d2"
VUJU01010102.1	RepeatMasker	Unknown	3563	3726	721	+	.	ID="RND-4_FAMILY-406";Tend="809";Tstart="648";shortTE="F";uid="8ed97e6e-6467-4ff6-a597-95721558f948"
VUJU01010102.1	RepeatMasker	RC/Helitron	4623	4731	593	+	.	ID="HELITRON-1_BM";Tend="477";Tstart="374";shortTE="F";uid="53e7136d-fd81-404b-8331-d8fa09195d1a"
VUJU01010103.1	RepeatMasker	Unknown	405	651	1470	-	.	ID="RND-6_FAMILY-4395";Tend="1118";Tstart="876";shortTE="F";uid="9fa58496-8491-4183-a433-3c692910b98f"
VUJU01010103.1	RepeatMasker	DNA/TcMar-Mariner	4628	4731	541	-	.	ID="MARINER-30_RPR";Tend="1326";Tstart="1223";shortTE="F";uid="b563eff2-0cfd-4e27-a892-37c59a3c0fd8"
VUJU01010104.1	RepeatMasker	DNA/Ginger	1	306	1624	+	.	ID="rnd-5_family-5384";Tend="2075";Tstart="1544";shortTE="F";uid="b0260c13-c80e-4ddf-a8fc-ac80dabd0e29"
VUJU01010104.1	RepeatMasker	DNA/Ginger	4362	4722	2795	+	.	ID="RND-1_FAMILY-156";Tend="1145";Tstart="775";shortTE="F";uid="04b6c7f0-d8c5-483d-93b3-42ccfae60194"
VUJU01010104.1	RepeatMasker	DNA/hAT	3150	3262	442	-	.	ID="DNA8-105_AP";Tend="104";Tstart="1";shortTE="F";uid="1d731a32-1e03-4bb2-97d2-3366b710a13c"
VUJU01010105.1	RepeatMasker	DNA/hAT	3627	3954	2030	-	.	ID="DNA8-64_AP";Tend="376";Tstart="1";shortTE="F";uid="0eaf6ffd-1d8c-414f-8112-b5f2cf92f7ad"
VUJU01010105.1	RepeatMasker	DNA/hAT	1816	2039	882	-	.	ID="DNA8-64_AP";Tend="622";Tstart="362";shortTE="F";uid="f375f37a-bdcd-4884-a2d3-fd6c7964425b"
VUJU01010105.1	RepeatMasker	DNA/hAT-hAT19	2619	3237	880	-	.	ID="HAT-4_LMI";Tend="1473";Tstart="855";shortTE="F";uid="eec84736-5992-44d6-b4ea-388706d84ed4"
VUJU01010105.1	RepeatMasker	DNA/hAT-hAT19	2089	2326	537	-	.	ID="HAT-N5_AP";Tend="666";Tstart="427";shortTE="F";uid="3a9330d1-036f-4100-832b-001a3c867dec"
VUJU01010106.1	RepeatMasker	DNA/hAT-hAT19	2334	2599	879	+	.	ID="RND-6_FAMILY-11223";Tend="1357";Tstart="1111";shortTE="F";uid="ce04b457-303c-4d6c-985a-e118f50ac2e7"
VUJU01010106.1	RepeatMasker	DNA/Ginger	1	599	4084	-	.	ID="RND-5_FAMILY-5384";Tend="1131";Tstart="549";shortTE="F";uid="0607edad-66e3-4478-a0ff-adba01e38ee4"
VUJU01010107.1	RepeatMasker	DNA/PIF-Harbinger	1793	2646	998	-	.	ID="ISL2EU-7_CFL";Tend="2272";Tstart="1418";shortTE="F";uid="e7f6a2f7-edcc-41a8-b44e-c3dafadb65fe"
VUJU01010108.1	RepeatMasker	Unknown	195	401	1495	-	.	ID="RND-5_FAMILY-415";Tend="937";Tstart="741";shortTE="F";uid="a497e800-80e0-4a21-ae6c-3b8172a16752"
VUJU01010109.1	RepeatMasker	DNA/Ginger	4146	4724	3129	+	.	ID="rnd-1_family-156";TEgroup="ctg_10109%7Crnd-1_family-156%7C1";Tend="1856";Tstart="775";shortTE="F";uid="537cb551-1a90-410f-aff1-bdb41d473749"
VUJU01010109.1	RepeatMasker	DNA/Ginger-1	4592	4709	400	-	.	ID="RND-6_FAMILY-2273";Tend="488";Tstart="383";shortTE="F";uid="4611c935-8e4e-4922-8485-16a126a39213"
VUJU01010109.1	RepeatMasker	DNA/Ginger	1455	1985	1035	-	.	ID="rnd-5_family-5384";Tend="2059";Tstart="1254";shortTE="F";uid="233b59df-95ed-4e6e-9161-a3d4b1b89bc2"
VUJU01001011.1	RepeatMasker	DNA/Ginger	58997	59307	465	+	.	ID="RND-5_FAMILY-5384";Tend="883";Tstart="546";shortTE="F";uid="72956042-e574-4be1-ac1a-c073a45cebc0"
VUJU01001011.1	RepeatMasker	DNA/TcMar-Pogo	42488	42613	466	+	.	ID="RND-1_FAMILY-127";Tend="1341";Tstart="1225";shortTE="F";uid="33fc5dd0-859e-40e6-b5c6-30328bbcaf16"
VUJU01001011.1	RepeatMasker	DNA/Kolobok-E	1	935	6508	+	.	ID="RND-1_FAMILY-2";Tend="2324";Tstart="1369";shortTE="F";uid="eb6ad8e6-7029-42e5-83e0-bca0734b94ec"
VUJU01001011.1	RepeatMasker	DNA	54514	54690	432	+	.	ID="TTAA8_AP";Tend="438";Tstart="259";shortTE="F";uid="4430bb5c-70bd-43e2-b7d2-5541fd240007"
VUJU01001011.1	RepeatMasker	DNA	4502	4907	734	+	.	ID="DNA4-2_AP";Tend="484";Tstart="46";shortTE="F";uid="5d99ab72-363b-4b6f-af63-3529b071536a"
VUJU01001011.1	RepeatMasker	Unknown	45089	45301	1409	+	.	ID="RND-1_FAMILY-96";Tend="1132";Tstart="915";shortTE="F";uid="d5ee0220-cc4e-4420-823e-de717ae6cc2f"
VUJU01001011.1	RepeatMasker	DNA	1781	2116	424	-	.	ID="DNA4-3_AP";Tend="472";Tstart="147";shortTE="F";uid="fe317ed0-459f-4394-af66-230a12fe3963"
VUJU01001011.1	RepeatMasker	Unknown	36347	37341	5656	-	.	ID="RND-1_FAMILY-22";Tend="1860";Tstart="863";shortTE="F";uid="f6ae25c7-ba07-44b5-82f5-d76f51664621"
VUJU01001011.1	RepeatMasker	DNA	48377	48667	1342	-	.	ID="TTAA8_AP";Tend="295";Tstart="1";shortTE="F";uid="14736c25-c1ca-403c-879d-e42a73320783"
VUJU01001011.1	RepeatMasker	DNA/Ginger	8343	8755	434	-	.	ID="RND-1_FAMILY-156";Tend="1406";Tstart="986";shortTE="F";uid="d98bdda5-8768-4901-820b-01649eba742c"
VUJU01010111.1	RepeatMasker	DNA/hAT-hAT19	1862	2163	936	-	.	ID="DNA8-73_AP";Tend="784";Tstart="448";shortTE="F";uid="178007fd-0e10-4284-9eb9-15fe70f69501"
VUJU01010111.1	RepeatMasker	DNA/Ginger	4534	4695	1095	-	.	ID="RND-5_FAMILY-5384";Tend="2020";Tstart="1866";shortTE="F";uid="f2c0160c-8076-4d72-a539-be587aba628f"
VUJU01010111.1	RepeatMasker	DNA	1570	1696	976	-	.	ID="DNA3-4_AP";Tend="127";Tstart="1";shortTE="F";uid="ec188f68-8399-4ab9-8171-b4f56d976aa4"
VUJU01010112.1	RepeatMasker	Unknown	4136	4658	2797	+	.	ID="RND-1_FAMILY-33";Tend="1333";Tstart="813";shortTE="F";uid="a1038e12-6e88-4ad6-acf5-a00dfd2ac7b6"
VUJU01010112.1	RepeatMasker	DNA/hAT-hAT19	1720	2044	972	-	.	ID="RND-6_FAMILY-7549";Tend="1328";Tstart="1022";shortTE="F";uid="d56c808c-17b5-4f46-9809-6c18a4cf05f1"
VUJU01010113.1	RepeatMasker	LTR/Pao	1330	4674	2100	-	.	ID="BEL3-I_AP";Tend="5970";Tstart="1120";shortTE="F";uid="bf5dc55b-6cc9-47f7-8ad2-a7ca38013925"
VUJU01010114.1	RepeatMasker	DNA	2102	2485	2529	+	.	ID="RND-6_FAMILY-11124";Tend="1341";Tstart="959";shortTE="F";uid="0eebe27b-cda2-4ac0-9586-0d1661a9b67c"
VUJU01010114.1	RepeatMasker	Unknown	3264	4124	2635	+	.	ID="RND-6_FAMILY-5040";TEgroup="ctg_10114%7CRND-6_FAMILY-5040%7C1";Tend="2386";Tstart="1272";shortTE="F";uid="ed9ceab8-0dac-4e31-bba6-6c9cb730ae13"
VUJU01010114.1	RepeatMasker	DNA/Ginger	2494	2785	1008	-	.	ID="RND-5_FAMILY-5384";Tend="1652";Tstart="1366";shortTE="F";uid="d2d431b1-7efc-47fa-bf15-16850c228fb7"
VUJU01010115.1	RepeatMasker	Retroposon?	2069	2218	825	+	.	ID="SINE2-2_AP";Tend="855";Tstart="398";shortTE="F";uid="67177fe1-08b5-4fca-9870-30717fa07f48"
VUJU01010115.1	RepeatMasker	DNA/Kolobok-E	1509	2068	1312	+	.	ID="RND-6_FAMILY-563";TEgroup="ctg_10115%7CRND-6_FAMILY-563%7C1";Tend="1308";Tstart="853";shortTE="F";uid="f6ab52b5-bd21-4224-969b-f27619a32794"
VUJU01010115.1	RepeatMasker	DNA/hAT-Tip100	47	905	5923	+	.	ID="RND-6_FAMILY-4051";Tend="1875";Tstart="1012";shortTE="F";uid="d24d0614-69e3-49a0-91e6-a9b39056f28d"
VUJU01010115.1	RepeatMasker	DNA/Kolobok-E	2219	2526	1744	+	.	ID="RND-1_FAMILY-2";Tend="1574";Tstart="1263";shortTE="F";uid="0707545a-0f12-4a8d-8acb-df2a255451a7"
VUJU01010115.1	RepeatMasker	DNA/Ginger	2586	3093	2637	+	.	ID="RND-5_FAMILY-5384";Tend="2033";Tstart="1530";shortTE="F";uid="bda79336-99c5-4ad7-8c2c-6835b717f88f"
VUJU01010116.1	RepeatMasker	LINE/I-Jockey	897	1327	803	+	.	ID="RND-5_FAMILY-7962";Tend="543";Tstart="109";shortTE="F";uid="f7bcef13-85ad-405d-9f9d-c1d348655ed4"
VUJU01010116.1	RepeatMasker	LINE/I-Jockey	1328	1930	995	-	.	ID="RND-6_FAMILY-11225";Tend="1736";Tstart="460";shortTE="F";uid="9e67c282-3cbd-4c7a-a3b4-7ef5e0866c80"
VUJU01010116.1	RepeatMasker	LINE/I-Jockey	1	896	995	-	.	ID="RND-6_FAMILY-11225";Tend="3626";Tstart="1737";shortTE="F";uid="5c53cc03-d222-401c-b322-3a02d7e7724f"
VUJU01010116.1	RepeatMasker	LINE/I-Jockey	2248	2657	550	-	.	ID="RND-6_FAMILY-11225";Tend="1446";Tstart="1118";shortTE="F";uid="d487333e-ffaa-4348-92d0-05e156cddc13"
VUJU01010117.1	RepeatMasker	DNA/MULE-MuDR	1339	1458	712	+	.	ID="MUDR12X_AP";Tend="1376";Tstart="1259";shortTE="F";uid="afcac0c8-de05-4503-914d-8cc591e103f8"
VUJU01010117.1	RepeatMasker	LINE/L2	3058	3909	821	-	.	ID="RND-6_FAMILY-492";Tend="1036";Tstart="217";shortTE="F";uid="10e75c23-44e1-4181-a5e3-6e7b84edd10e"
VUJU01010117.1	RepeatMasker	DNA/Kolobok-E	4302	4718	3342	-	.	ID="RND-1_FAMILY-2";Tend="2294";Tstart="1878";shortTE="F";uid="1d0a5306-7be1-42c8-8f4e-fa21eb57acf8"
VUJU01010119.1	RepeatMasker	Unknown	536	1584	4284	+	.	ID="RND-6_FAMILY-5187";Tend="1603";Tstart="671";shortTE="F";uid="78286644-80e7-49ee-a550-9f02fb590b15"
VUJU01010119.1	RepeatMasker	Unknown	2727	2918	636	+	.	ID="RND-5_FAMILY-3229";Tend="1030";Tstart="903";shortTE="F";uid="666fca5b-f148-4b2d-b928-3a40cd730635"
VUJU01010119.1	RepeatMasker	DNA	3050	3482	2827	-	.	ID="RND-5_FAMILY-1413";Tend="1748";Tstart="1300";shortTE="F";uid="762341c4-0d61-4f67-a5ad-25f62100f185"
VUJU01010119.1	RepeatMasker	DNA/Kolobok-E	1	305	2355	-	.	ID="RND-6_FAMILY-563";Tend="1088";Tstart="793";shortTE="F";uid="4b10d9a4-18e2-423b-b9ad-1c19cc298d4e"
VUJU01001012.1	RepeatMasker	DNA/Ginger	1	153	1090	+	.	ID="RND-5_FAMILY-5384";Tend="2026";Tstart="1877";shortTE="F";uid="fe495bec-c37e-44e5-9470-41c5adea5aec"
VUJU01001012.1	RepeatMasker	Retroposon?	29990	30100	442	+	.	ID="SINE2-1_AP";Tend="126";Tstart="1";shortTE="F";uid="bf02e12c-341e-49f2-bad1-470de78d7f14"
VUJU01001012.1	RepeatMasker	DNA/hAT-hAT19	54647	55224	854	+	.	ID="RND-6_FAMILY-7549";Tend="1197";Tstart="637";shortTE="F";uid="dc5cfd8a-2230-412d-b022-bee1b7511aba"
VUJU01001012.1	RepeatMasker	DNA/hAT-Ac	61335	61614	914	+	.	ID="RND-6_FAMILY-1077";Tend="1971";Tstart="1681";shortTE="F";uid="a5a86f89-927c-4912-94f6-1dd11cb30021"
VUJU01001012.1	RepeatMasker	RC/Helitron	59746	60648	2226	+	.	ID="HELITRON2_AG";Tend="2358";Tstart="1477";shortTE="F";uid="10416496-664b-4531-9457-fd665cef0459"
VUJU01001012.1	RepeatMasker	DNA	63200	63434	695	+	.	ID="dna-ttaa-1_ap";Tend="225";Tstart="1";shortTE="F";uid="9278a706-8859-49cc-ada9-d075aedb0762"
VUJU01001012.1	RepeatMasker	DNA/Kolobok-E	1382	1760	1003	+	.	ID="RND-5_FAMILY-1313";Tend="1287";Tstart="887";shortTE="F";uid="aad2a4c7-03ae-4c25-8c26-d0bdd754799f"
VUJU01001012.1	RepeatMasker	Unknown	35977	36296	801	+	.	ID="RND-6_FAMILY-1490";Tend="1195";Tstart="866";shortTE="F";uid="6320d0e6-f195-4851-b513-4a12a877f149"
VUJU01001012.1	RepeatMasker	DNA/TcMar?	68877	69012	434	-	.	ID="RND-6_FAMILY-725";Tend="1100";Tstart="971";shortTE="F";uid="59408205-ac1c-43e6-b703-ec42411633e9"
VUJU01001012.1	RepeatMasker	DNA/hAT-Charlie	42125	42329	753	-	.	ID="RND-1_FAMILY-55";Tend="1190";Tstart="970";shortTE="F";uid="1fd2f840-7bc6-4dd3-a693-6e12042012d8"
VUJU01010120.1	RepeatMasker	SINE/tRNA-I	3851	4039	1243	+	.	ID="RND-5_FAMILY-412";Tend="1148";Tstart="960";shortTE="F";uid="c48cef74-afce-4146-a3b4-164aefe8e735"
VUJU01010120.1	RepeatMasker	DNA/hAT-Tip100	2882	3158	1353	-	.	ID="RND-1_FAMILY-34";Tend="1030";Tstart="758";shortTE="F";uid="0456c57e-a23c-4f9e-a0ac-55e65f663de5"
VUJU01010120.1	RepeatMasker	Unknown	1	187	821	-	.	ID="RND-1_FAMILY-26";Tend="924";Tstart="736";shortTE="F";uid="8d2847e3-4047-4e64-b26e-b5950a302ed9"
VUJU01010120.1	RepeatMasker	Unknown	574	901	764	-	.	ID="RND-5_FAMILY-415";Tend="1224";Tstart="918";shortTE="F";uid="1ed4a979-8bba-4ac1-add7-220db2e5cfe0"
VUJU01010120.1	RepeatMasker	Unknown	4270	4568	866	-	.	ID="RND-5_FAMILY-869";Tend="679";Tstart="338";shortTE="F";uid="067b6319-b2ca-4567-a335-688463e8f894"
VUJU01010120.1	RepeatMasker	DNA/hAT-hAT19	414	609	657	-	.	ID="HAT-N12_AP";Tend="491";Tstart="298";shortTE="F";uid="04b4627d-1ce4-4733-bbd9-991ff03d3c2e"
VUJU01010122.1	RepeatMasker	Unknown	2738	3121	1968	-	.	ID="RND-6_FAMILY-3994";Tend="1225";Tstart="829";shortTE="F";uid="1b0fd122-355e-46c3-996f-8555f2c52d5e"
VUJU01010122.1	RepeatMasker	Retroposon?	3939	4041	809	-	.	ID="RND-1_FAMILY-75";Tend="942";Tstart="839";shortTE="F";uid="2b4bf418-fe11-4a6e-8ed8-4ba019be2ed1"
VUJU01010123.1	RepeatMasker	DNA	3963	4146	469	+	.	ID="ttaa2_ap";Tend="319";Tstart="141";shortTE="F";uid="9a322ede-14d4-4f5b-b11d-85967f39e508"
VUJU01010123.1	RepeatMasker	DNA/hAT-Tip100	12	570	1040	+	.	ID="RND-6_FAMILY-1910";Tend="2494";Tstart="1840";shortTE="F";uid="bbd41222-f610-491a-ace5-84dcb0601654"
VUJU01010123.1	RepeatMasker	DNA/hAT	560	679	409	+	.	ID="RND-1_FAMILY-7";Tend="1585";Tstart="1449";shortTE="F";uid="9722de68-e9df-4820-b836-5883b73e437f"
VUJU01010124.1	RepeatMasker	Unknown	4297	4711	3632	+	.	ID="RND-6_FAMILY-35064";Tend="1269";Tstart="857";shortTE="F";uid="db46412e-c164-46ec-9123-e4f2cd91d139"
VUJU01010124.1	RepeatMasker	Unknown	2372	3081	4667	-	.	ID="RND-6_FAMILY-6980";Tend="1342";Tstart="630";shortTE="F";uid="60e9609e-e10e-4486-9124-9a1fb337bb06"
VUJU01010124.1	RepeatMasker	DNA/MULE-MuDR	34	641	924	-	.	ID="MUDR5X_AP";Tend="1744";Tstart="1136";shortTE="F";uid="9c645dc0-5f04-442e-be39-0a313e9ae614"
VUJU01010125.1	RepeatMasker	Unknown	1322	1836	3355	+	.	ID="RND-1_FAMILY-70";Tend="1501";Tstart="941";shortTE="F";uid="6624eb57-dd4f-4653-82e0-d91bab6d58e5"
VUJU01010125.1	RepeatMasker	Unknown	2815	3093	1420	-	.	ID="RND-4_FAMILY-70";Tend="1533";Tstart="1269";shortTE="F";uid="7e26f13e-7301-415f-adea-0334b4d244ff"
VUJU01010126.1	RepeatMasker	Unknown	1	251	2076	+	.	ID="RND-5_FAMILY-930";Tend="974";Tstart="715";shortTE="F";uid="a614b012-7011-4cae-a145-f420ef408c28"
VUJU01010126.1	RepeatMasker	DNA/TcMar-m44	4374	4608	1170	+	.	ID="DNA4-6_AP";Tend="241";Tstart="2";shortTE="F";uid="0dbe2fa8-e974-4d09-b0ac-ea074394d705"
VUJU01010126.1	RepeatMasker	RC/Helitron	4043	4329	1092	-	.	ID="RND-5_FAMILY-2896";Tend="1954";Tstart="1762";shortTE="F";uid="7980a23a-07bc-4958-9f41-92758bcca92b"
VUJU01010128.1	RepeatMasker	DNA	965	1302	420	+	.	ID="TTAA2C_AP";Tend="423";Tstart="115";shortTE="F";uid="ef95e227-3f4f-4b24-bc91-c8fcbf8bcf6e"
VUJU01010128.1	RepeatMasker	Unknown	2815	4402	1366	-	.	ID="RND-5_FAMILY-845";Tend="1842";Tstart="298";shortTE="F";uid="3c3eb866-d28c-4857-a4f0-1301e29bb1de"
VUJU01010129.1	RepeatMasker	DNA	1443	1647	421	+	.	ID="TTAA2B_AP";Tend="426";Tstart="215";shortTE="F";uid="17333671-33a2-4d00-9df9-ab66fde12e50"
VUJU01010129.1	RepeatMasker	DNA	3054	3507	767	+	.	ID="ttaa2c_ap";Tend="426";Tstart="23";shortTE="F";uid="b8df47ea-c6a2-4680-945b-e2e01acdcb02"
VUJU01010129.1	RepeatMasker	DNA/hAT-Ac	4306	4704	3082	+	.	ID="RND-6_FAMILY-425";Tend="1489";Tstart="1092";shortTE="F";uid="069914b9-d645-4ea0-925d-9aef7b6b0275"
VUJU01010129.1	RepeatMasker	DNA	3643	4265	1220	+	.	ID="DNA4-2_AP";Tend="679";Tstart="1";shortTE="F";uid="4f712fee-dcd1-4a20-81b1-206549c6afae"
VUJU01001013.1	RepeatMasker	DNA/Ginger	20716	20974	863	+	.	ID="RND-1_FAMILY-156";Tend="1754";Tstart="1509";shortTE="F";uid="ce9ef60e-8084-4833-bb77-465cfbae252d"
VUJU01001013.1	RepeatMasker	DNA	71069	71189	661	+	.	ID="DNA8-5_AP";Tend="118";Tstart="1";shortTE="F";uid="54a9b963-9574-4275-8915-12a05bff7eee"
VUJU01001013.1	RepeatMasker	DNA	20947	21432	655	+	.	ID="DNA4-2_AP";Tend="530";Tstart="70";shortTE="F";uid="0f07344e-d7e1-4ee7-a015-a4ac8e605044"
VUJU01001013.1	RepeatMasker	DNA	68	327	574	-	.	ID="dna4-2_ap";Tend="268";Tstart="15";shortTE="F";uid="88b33ac9-d467-4d9b-a2b8-b15dd29caed8"
VUJU01001013.1	RepeatMasker	DNA/hAT-Charlie	68031	68294	939	-	.	ID="RND-4_FAMILY-1159";Tend="1169";Tstart="917";shortTE="F";uid="b0825d7f-0999-433c-923c-a3a42bc45325"
VUJU01001013.1	RepeatMasker	DNA/Ginger-1	19272	20941	4262	-	.	ID="RND-6_FAMILY-2273";Tend="1959";Tstart="230";shortTE="F";uid="48a38c9f-d917-4af3-8ba9-b549ca93ab65"
VUJU01001013.1	RepeatMasker	DNA/Ginger	1239	1993	3118	-	.	ID="rnd-5_family-5384";Tend="2022";Tstart="776";shortTE="F";uid="eb978456-f592-4b2a-bdd6-88edfaac888d"
VUJU01001013.1	RepeatMasker	RC/Helitron	45564	46945	9595	-	.	ID="RND-5_FAMILY-2896";Tend="2146";Tstart="761";shortTE="F";uid="987bcea6-2e88-4d94-8d74-89bdafe5cd81"
VUJU01001013.1	RepeatMasker	DNA/hAT-Ac	69880	70275	549	-	.	ID="DNA8-11_AP";Tend="667";Tstart="150";shortTE="F";uid="4c17bf22-1e9b-40a2-911b-6f117e992463"
VUJU01010130.1	RepeatMasker	DNA/hAT	1886	2552	3306	-	.	ID="RND-1_FAMILY-7";Tend="1631";Tstart="914";shortTE="F";uid="7f5b9826-c884-4c30-bf87-056734dd5b65"
VUJU01010132.1	RepeatMasker	LINE/L2	4592	4703	806	+	.	ID="RND-6_FAMILY-12708";Tend="1111";Tstart="1000";shortTE="F";uid="d065f499-8154-4d7e-9416-09ae0baa2d1b"
VUJU01010132.1	RepeatMasker	Unknown	1	135	886	-	.	ID="RND-4_FAMILY-213";Tend="1026";Tstart="893";shortTE="F";uid="81e8a880-d83c-4a64-b8cd-e2ff467676fa"
VUJU01010133.1	RepeatMasker	LINE/R1	1491	2171	706	+	.	ID="R1-1_DT";Tend="3510";Tstart="2815";shortTE="F";uid="ee024cf0-95d8-4258-948b-372ad540dac5"
VUJU01010133.1	RepeatMasker	RC/Helitron	3867	4000	1033	+	.	ID="HELITRON-2_DF";Tend="1827";Tstart="1694";shortTE="F";uid="b6193fc0-db2d-4b7d-bc07-66eff3e8e753"
VUJU01010133.1	RepeatMasker	LINE/R1	2735	2963	426	+	.	ID="R1-4_DBP";Tend="4582";Tstart="4352";shortTE="F";uid="4d412a8a-82dc-4718-bab3-bf8f30f735e6"
VUJU01010135.1	RepeatMasker	DNA	305	601	1973	+	.	ID="DNA4-3_AP";Tend="589";Tstart="293";shortTE="F";uid="27bfb2ad-db72-4d8f-90c5-85d572ca817e"
VUJU01010135.1	RepeatMasker	DNA/Ginger	3598	4136	3404	+	.	ID="RND-1_FAMILY-156";Tend="1287";Tstart="765";shortTE="F";uid="418c4e41-d492-488f-a74f-1977d1135a4c"
VUJU01010135.1	RepeatMasker	DNA/Ginger	4103	4524	2405	+	.	ID="RND-5_FAMILY-5384";Tend="1595";Tstart="1158";shortTE="F";uid="50b0053b-443d-4318-a2ac-ef6846019935"
VUJU01010135.1	RepeatMasker	DNA/Ginger-1	3610	4442	2167	-	.	ID="GINGER1-1_AP";Tend="4353";Tstart="3512";shortTE="F";uid="6236a577-8ec1-4dde-acb5-f5bb43c782d0"
VUJU01010136.1	RepeatMasker	DNA/hAT-Tip100	3079	3510	1977	+	.	ID="RND-6_FAMILY-8308";Tend="1082";Tstart="719";shortTE="F";uid="5284780e-e407-41b9-8f82-128ceaeca2ae"
VUJU01010136.1	RepeatMasker	DNA/hAT	798	2285	3206	-	.	ID="RND-6_FAMILY-5658";Tend="2269";Tstart="881";shortTE="F";uid="9957e649-4547-4eab-b6c9-8ab30315f7e2"
VUJU01010137.1	RepeatMasker	DNA/hAT-Ac	3624	4446	560	+	.	ID="hat-1_dp";Tend="1703";Tstart="869";shortTE="F";uid="8b9f037f-fc7d-4164-aff4-19c634c828fc"
VUJU01010137.1	RepeatMasker	Unknown	480	986	2926	-	.	ID="RND-1_FAMILY-31";Tend="1475";Tstart="947";shortTE="F";uid="750f7820-2470-44ff-86fe-8a0c1fdaf4c5"
VUJU01010137.1	RepeatMasker	Unknown	25	427	2488	-	.	ID="RND-4_FAMILY-406";Tend="1059";Tstart="648";shortTE="F";uid="6cbfb4f3-3b71-4948-bec2-a34a2d9b5a1c"
VUJU01010138.1	RepeatMasker	DNA/Ginger-1	1	273	2216	+	.	ID="RND-6_FAMILY-2273";Tend="1937";Tstart="1659";shortTE="F";uid="b75da36a-3a8a-4932-8d6c-fea24b986459"
VUJU01001014.1	RepeatMasker	DNA/hAT-hAT19	71066	71220	1199	+	.	ID="RND-5_FAMILY-2512";Tend="1140";Tstart="986";shortTE="F";uid="8203839f-90dc-4fb2-9953-f9ed2f521c30"
VUJU01001014.1	RepeatMasker	DNA/Kolobok-E	23493	23958	2130	+	.	ID="RND-6_FAMILY-563";Tend="1306";Tstart="796";shortTE="F";uid="2d4de145-1a12-4fa0-9b82-16cb11a5146b"
VUJU01001014.1	RepeatMasker	DNA/TcMar-Tc4	9718	10378	3348	+	.	ID="rnd-1_family-144";Tend="750";Tstart="173";shortTE="F";uid="566c8c52-fb05-44c7-82b9-3b2e543b5f29"
VUJU01001014.1	RepeatMasker	DNA/hAT-Tip100	4255	4598	2441	+	.	ID="RND-1_FAMILY-78";Tend="1194";Tstart="846";shortTE="F";uid="9fb3a38d-0b08-45be-ba88-a55f470cd8cc"
VUJU01001014.1	RepeatMasker	Unknown	20018	20262	426	+	.	ID="RND-6_FAMILY-14024";Tend="785";Tstart="519";shortTE="F";uid="9b44bd4c-9ec3-409c-a162-149dcc39ac3f"
VUJU01001014.1	RepeatMasker	DNA/hAT-Tip100	4976	6002	3707	+	.	ID="RND-1_FAMILY-78";TEgroup="ctg_1014%7CRND-1_FAMILY-78%7C1";Tend="2014";Tstart="1203";shortTE="F";uid="b70c437d-4ecf-45a3-ac73-ee3fa47431b2"
VUJU01001014.1	RepeatMasker	DNA	69749	70773	7374	+	.	ID="RND-1_FAMILY-52";Tend="1871";Tstart="869";shortTE="F";uid="ff775394-f51f-4ba5-af23-5260653a0d22"
VUJU01001014.1	RepeatMasker	DNA	38553	38769	568	+	.	ID="TTAA4B_AP";Tend="283";Tstart="57";shortTE="F";uid="b759a3e3-67da-4154-81a3-a644f9f0f46b"
VUJU01001014.1	RepeatMasker	Retroposon?	6965	7125	506	+	.	ID="SINE2-1_AP";Tend="995";Tstart="840";shortTE="F";uid="1d92b121-4135-4f08-955e-ec08e3190dac"
VUJU01001014.1	RepeatMasker	Unknown	18816	19734	6925	-	.	ID="RND-5_FAMILY-2116";Tend="1768";Tstart="834";shortTE="F";uid="fd929f0b-c575-45f4-ab73-b28eaf9094e6"
VUJU01001014.1	RepeatMasker	LINE/CR1	10522	11844	9314	-	.	ID="RND-6_FAMILY-4166";Tend="1864";Tstart="477";shortTE="F";uid="bf45049e-88ab-4dd7-875d-3c7d1ec12b20"
VUJU01001014.1	RepeatMasker	DNA/hAT	47406	48131	3412	-	.	ID="RND-1_FAMILY-7";Tend="1564";Tstart="919";shortTE="F";uid="218e9bc4-c47a-484f-932a-ea857c28adb9"
VUJU01010140.1	RepeatMasker	DNA/hAT-Tip100	1805	4696	10233	-	.	ID="rnd-4_family-195";Tend="2069";Tstart="1";shortTE="F";uid="9a98f0ed-56f4-48cc-81eb-8940346d3f5c"
VUJU01010141.1	RepeatMasker	DNA/Ginger	4316	4666	1245	+	.	ID="RND-5_FAMILY-5384";Tend="1415";Tstart="1076";shortTE="F";uid="a0489ca0-317a-4047-8cc9-bfe6d1343b16"
VUJU01010141.1	RepeatMasker	DNA/Kolobok-E	2660	2908	819	+	.	ID="RND-5_FAMILY-1313";Tend="1205";Tstart="911";shortTE="F";uid="0dac6f17-9da5-455d-9703-93c55f8dc455"
VUJU01010141.1	RepeatMasker	DNA/Ginger-1	4003	4230	1306	+	.	ID="RND-6_FAMILY-2273";Tend="1948";Tstart="1714";shortTE="F";uid="62460597-f216-40eb-933c-4ab691f732d9"
VUJU01010141.1	RepeatMasker	DNA/Ginger	3641	4016	2751	+	.	ID="RND-5_FAMILY-5384";Tend="2029";Tstart="1653";shortTE="F";uid="540ca727-94db-47da-a9af-a604ba44c339"
VUJU01010141.1	RepeatMasker	DNA/Kolobok-E	4231	4438	1036	-	.	ID="RND-6_FAMILY-563";Tend="1016";Tstart="544";shortTE="F";uid="ee245c22-7c25-43b2-87dd-369398595fb5"
VUJU01010141.1	RepeatMasker	DNA/Ginger	2782	3654	560	-	.	ID="RND-5_FAMILY-5384";TEgroup="ctg_10141%7CRND-5_FAMILY-5384%7C1";Tend="1978";Tstart="782";shortTE="F";uid="31ef6a9b-596e-4ae6-8295-21f22167854a"
VUJU01010141.1	RepeatMasker	DNA/Ginger-1	4494	4696	472	-	.	ID="GINGER1-1_AP";Tend="3766";Tstart="3561";shortTE="F";uid="5a66476c-63d0-4ebd-a330-27b0be49e02e"
VUJU01010142.1	RepeatMasker	DNA/Ginger-1	1806	2334	3181	+	.	ID="RND-1_FAMILY-116";Tend="1352";Tstart="898";shortTE="F";uid="be32379d-dab8-4da2-81f4-b1e40d117916"
VUJU01010142.1	RepeatMasker	DNA/hAT-Tip100	1760	2074	1049	-	.	ID="RND-6_FAMILY-5601";Tend="877";Tstart="584";shortTE="F";uid="8eb7d32d-777c-4ec0-8130-bce139e29f35"
VUJU01010142.1	RepeatMasker	DNA/hAT-Tip100	93	270	430	-	.	ID="DNA8-65_AP";Tend="168";Tstart="3";shortTE="F";uid="602c5f2b-4468-490f-ae70-6d1c48229b2c"
VUJU01010147.1	RepeatMasker	Unknown	3438	4694	3978	-	.	ID="RND-6_FAMILY-2198";Tend="2163";Tstart="1168";shortTE="F";uid="2193181b-f16b-4379-934f-f906d57f829b"
VUJU01010147.1	RepeatMasker	DNA	2605	2798	836	-	.	ID="DNA-TTAA-1_AP";Tend="195";Tstart="1";shortTE="F";uid="ea41b4ed-0373-4d88-9d63-17b443cd30bc"
VUJU01010149.1	RepeatMasker	DNA	1290	1435	706	+	.	ID="ttaa4c_ap";Tend="420";Tstart="278";shortTE="F";uid="c87ea944-233b-4f7f-abbd-512e9d9be970"
VUJU01010149.1	RepeatMasker	DNA/hAT-hAT19	2908	3588	737	+	.	ID="RND-5_FAMILY-1091";TEgroup="ctg_10149%7CRND-5_FAMILY-1091%7C1";Tend="1751";Tstart="936";shortTE="F";uid="26524abd-7b8a-4541-8fc0-b3a8f0b2d6e3"
VUJU01010149.1	RepeatMasker	Unknown	273	590	1240	+	.	ID="RND-5_FAMILY-2115";Tend="1283";Tstart="966";shortTE="F";uid="c1328b3a-e3ba-406d-8aae-a0f75fda1c90"
VUJU01010149.1	RepeatMasker	DNA	1440	1856	2796	-	.	ID="TTAA8_AP";Tend="438";Tstart="2";shortTE="F";uid="a6178583-edf1-4c03-a20a-335c3556bcf8"
VUJU01010149.1	RepeatMasker	DNA/hAT-Tip100	913	1126	903	-	.	ID="RND-6_FAMILY-1910";Tend="2488";Tstart="2289";shortTE="F";uid="bda367b5-afb5-4223-8fa5-723aef3e0467"
VUJU01001015.1	RepeatMasker	Unknown	64353	65397	4257	+	.	ID="RND-6_FAMILY-2011";Tend="1426";Tstart="390";shortTE="F";uid="43fe5e3e-411e-4e7b-86d6-4deebc2c358a"
VUJU01001015.1	RepeatMasker	DNA	46982	47336	787	+	.	ID="DNA4-3_AP";Tend="632";Tstart="257";shortTE="F";uid="7ba0ee0e-93ec-4e86-9c1d-08b19a084b52"
VUJU01001015.1	RepeatMasker	DNA/hAT-Charlie	71043	71198	981	+	.	ID="RND-5_FAMILY-2114";Tend="1102";Tstart="968";shortTE="F";uid="cdd81fdd-ade1-4dc9-826e-2e186659a8de"
VUJU01001015.1	RepeatMasker	DNA	60785	60952	485	+	.	ID="DNA-TTAA-1_AP";Tend="375";Tstart="215";shortTE="F";uid="4ca30b60-efa1-4cba-8c80-e278667ec825"
VUJU01001015.1	RepeatMasker	DNA/Kolobok-E	68711	68970	517	+	.	ID="RND-1_FAMILY-2";Tend="1243";Tstart="986";shortTE="F";uid="7e209050-f5a6-4599-94d0-7acf5127ab94"
VUJU01001015.1	RepeatMasker	DNA	62602	62747	829	-	.	ID="RND-1_FAMILY-104";Tend="1048";Tstart="901";shortTE="F";uid="e1fe2f19-292c-40d3-a293-2492670e9c75"
VUJU01010150.1	RepeatMasker	DNA/Ginger-1	3922	4272	1533	+	.	ID="RND-6_FAMILY-2273";Tend="485";Tstart="164";shortTE="F";uid="0480a3c6-58e4-4762-8dc6-aec8d98f766a"
VUJU01010150.1	RepeatMasker	DNA/Kolobok-E	1	110	806	+	.	ID="RND-1_FAMILY-2";Tend="2287";Tstart="2175";shortTE="F";uid="704a079f-7b3a-4bc2-a2cf-0a668c8551d7"
VUJU01010150.1	RepeatMasker	DNA/Maverick	606	1184	656	+	.	ID="RND-6_FAMILY-982";Tend="1165";Tstart="578";shortTE="F";uid="001e1562-622f-4732-8ad8-5d75ddbace74"
VUJU01010150.1	RepeatMasker	DNA/Kolobok-E	3975	4692	5270	-	.	ID="RND-1_FAMILY-2";Tend="2273";Tstart="1542";shortTE="F";uid="397ee921-1b36-4460-9c67-543398f84fa7"
VUJU01010150.1	RepeatMasker	DNA/Ginger	1487	1864	732	-	.	ID="RND-5_FAMILY-5384";Tend="941";Tstart="546";shortTE="F";uid="37a4dd46-8428-4b1f-beb5-0b25bfa02584"
VUJU01010151.1	RepeatMasker	Unknown	4439	4690	1840	+	.	ID="RND-1_FAMILY-33";Tend="1151";Tstart="887";shortTE="F";uid="8761d1c5-bc79-45d4-9ba4-613b529853f6"
VUJU01010152.1	RepeatMasker	Unknown	3362	4496	7495	+	.	ID="RND-6_FAMILY-9307";Tend="1735";Tstart="588";shortTE="F";uid="9ea3ef55-9cad-43b6-a785-ed9363b17e6e"
VUJU01010152.1	RepeatMasker	DNA/hAT-Charlie	2779	2918	843	+	.	ID="RND-1_FAMILY-176";Tend="1151";Tstart="1011";shortTE="F";uid="186b0f58-1454-401f-a19b-b40beb9ac13b"
VUJU01010152.1	RepeatMasker	DNA/hAT-Charlie	260	367	500	+	.	ID="RND-1_FAMILY-176";Tend="1036";Tstart="932";shortTE="F";uid="2fd355cb-4ba4-4a8b-bc37-73d33c192bf0"
VUJU01010152.1	RepeatMasker	Unknown	2922	3361	3145	-	.	ID="RND-5_FAMILY-1080";Tend="753";Tstart="311";shortTE="F";uid="bdb804fe-c3ad-41ec-aa9b-a7dfb2c2c20a"
VUJU01010153.1	RepeatMasker	DNA/hAT-Tip100	1358	1850	1891	+	.	ID="RND-6_FAMILY-5262";Tend="1456";Tstart="924";shortTE="F";uid="c0c9dc15-cea7-40e1-8925-71eda6c7958c"
VUJU01010153.1	RepeatMasker	LTR/Copia	182	735	1523	-	.	ID="RND-6_FAMILY-441";Tend="565";Tstart="16";shortTE="F";uid="3d7c5813-da46-46d5-b70a-10951e2e9477"
VUJU01010153.1	RepeatMasker	Unknown	4564	4680	845	-	.	ID="RND-1_FAMILY-26";Tend="1225";Tstart="1106";shortTE="F";uid="96c97f73-64a5-4195-af7f-cd60436bb8f3"
VUJU01010154.1	RepeatMasker	DNA/MULE-MuDR	1888	2210	1597	+	.	ID="RND-6_FAMILY-1527";Tend="1597";Tstart="1307";shortTE="F";uid="1bf415b6-39f1-4376-aba8-1fc2507753c2"
VUJU01010154.1	RepeatMasker	DNA	77	680	3663	+	.	ID="DNA8-27_AP";Tend="763";Tstart="42";shortTE="F";uid="d20b4724-e2e3-4f07-b58f-51aee816bd43"
VUJU01010154.1	RepeatMasker	Unknown	1122	1317	1559	-	.	ID="RND-1_FAMILY-12";Tend="1102";Tstart="905";shortTE="F";uid="197abf67-5660-42b0-aefe-34cb561e7660"
VUJU01010155.1	RepeatMasker	DNA/Ginger	4209	4687	2216	+	.	ID="rnd-1_family-156";Tend="1128";Tstart="387";shortTE="F";uid="543cf938-4f68-44cf-b55c-6f3f4def884f"
VUJU01010155.1	RepeatMasker	DNA/hAT	7	350	1914	+	.	ID="RND-1_FAMILY-182";Tend="1061";Tstart="731";shortTE="F";uid="6e96343c-eda6-42c5-acc9-26124e7a070e"
VUJU01010155.1	RepeatMasker	RC/Helitron	2792	3179	994	-	.	ID="RND-6_FAMILY-2921";Tend="864";Tstart="524";shortTE="F";uid="ef483c1d-b5e0-4c5f-b590-799e1f5ab738"
VUJU01010155.1	RepeatMasker	RC/Helitron	2513	2741	1262	-	.	ID="RND-1_FAMILY-8";Tend="1482";Tstart="1246";shortTE="F";uid="82d455a4-d813-4738-b39a-90f9973af0e2"
VUJU01010155.1	RepeatMasker	DNA/hAT-hAT19	329	480	451	-	.	ID="HAT-N13_AP";TEgroup="ctg_10155%7CHAT-N13_AP%7C1";Tend="276";Tstart="123";shortTE="T";uid="e65c7737-af46-4bb7-a708-3e88ccdd45f1"
VUJU01010156.1	RepeatMasker	DNA/Ginger	4418	4581	1326	+	.	ID="RND-1_FAMILY-156";Tend="1089";Tstart="924";shortTE="F";uid="f945be4a-79b6-4428-892f-babd4bf95dd2"
VUJU01010156.1	RepeatMasker	DNA/Kolobok-E	1646	2395	3064	+	.	ID="rnd-1_family-2";Tend="1321";Tstart="776";shortTE="F";uid="400f67b6-b114-4502-9fc4-84c767265952"
VUJU01010156.1	RepeatMasker	Unknown	1	106	893	-	.	ID="RND-1_FAMILY-31";Tend="1048";Tstart="943";shortTE="F";uid="51dad533-5842-4011-9a85-f90de3a46d48"
VUJU01010158.1	RepeatMasker	DNA/hAT-Charlie	1794	2015	865	-	.	ID="DNA8-34_AP";Tend="194";Tstart="1";shortTE="F";uid="1572a9f3-e857-4359-8901-b3120dcdfead"
VUJU01010159.1	RepeatMasker	DNA/Ginger-1	4583	4684	901	+	.	ID="RND-6_FAMILY-2273";Tend="331";Tstart="230";shortTE="F";uid="8696030a-e93d-464f-ac21-f2deeacdc606"
VUJU01010159.1	RepeatMasker	Unknown	1045	1168	703	+	.	ID="RND-6_FAMILY-8544";Tend="1101";Tstart="993";shortTE="F";uid="dc20c96f-33b7-4aa1-9ffb-afd82816bf39"
VUJU01010159.1	RepeatMasker	Unknown	681	877	655	-	.	ID="RND-6_FAMILY-3436";Tend="193";Tstart="19";shortTE="F";uid="9dd9f099-e8ad-4e0b-b5e7-6f29a3133a08"
VUJU01010159.1	RepeatMasker	Unknown	11	314	2406	-	.	ID="RND-6_FAMILY-3436";Tend="482";Tstart="180";shortTE="F";uid="e0e16858-4153-4f69-8b87-1b75c8884fe4"
VUJU01001016.1	RepeatMasker	DNA/hAT	30564	31321	3737	+	.	ID="RND-1_FAMILY-7";Tend="1625";Tstart="893";shortTE="F";uid="0cbdb59c-863f-47d8-907f-6ad272d9240d"
VUJU01001016.1	RepeatMasker	DNA/Ginger	45683	46039	519	+	.	ID="RND-1_FAMILY-156";Tend="1362";Tstart="1021";shortTE="F";uid="2feffcc0-1fb7-4b72-8b3b-f0ac6204dc0f"
VUJU01001016.1	RepeatMasker	DNA	37408	37745	833	+	.	ID="DNA4-2_AP";Tend="492";Tstart="135";shortTE="F";uid="265469f6-d701-42a7-8b98-9e61a900358c"
VUJU01001016.1	RepeatMasker	DNA/hAT-Charlie	31985	32105	630	+	.	ID="HAT-N1_AP";Tend="560";Tstart="443";shortTE="F";uid="83966895-988d-4967-b80f-4b8c3fe2e3aa"
VUJU01001016.1	RepeatMasker	DNA/Kolobok-E	53274	54668	9543	+	.	ID="RND-6_FAMILY-563";Tend="2293";Tstart="795";shortTE="F";uid="93a8556d-bfa6-4dbf-a87c-483964a02149"
VUJU01001016.1	RepeatMasker	DNA	70942	71175	1184	+	.	ID="TTAA20B_AP";Tend="238";Tstart="1";shortTE="F";uid="ca31a875-bff6-4be6-bf32-da3f3c0a9360"
VUJU01001016.1	RepeatMasker	DNA	17981	18107	890	-	.	ID="DNA3-1_AP";Tend="126";Tstart="1";shortTE="F";uid="08edb469-9e11-4e7d-8b8d-f71df0e6ad53"
VUJU01001016.1	RepeatMasker	DNA	64227	64626	801	-	.	ID="DNA4-2_AP";Tend="769";Tstart="349";shortTE="F";uid="c9aba54f-7f86-4541-9f77-6d39f4de1c38"
VUJU01001016.1	RepeatMasker	DNA/hAT-Charlie	6430	6769	1511	-	.	ID="RND-6_FAMILY-4809";Tend="1124";Tstart="768";shortTE="F";uid="ceee6a25-ad42-4cb7-8792-221979003f79"
VUJU01010160.1	RepeatMasker	DNA/Kolobok-E	2615	2744	788	+	.	ID="RND-6_FAMILY-563";Tend="1897";Tstart="1749";shortTE="F";uid="4c6a6324-c628-4bd1-8c0d-dbf7193f5db8"
VUJU01010160.1	RepeatMasker	DNA/Kolobok-E	2744	3133	2223	+	.	ID="rnd-6_family-563";Tend="2378";Tstart="1986";shortTE="F";uid="117d7b59-02da-4daf-941b-611c4a6b8adc"
VUJU01010160.1	RepeatMasker	Unknown	2001	2188	1497	+	.	ID="RND-1_FAMILY-45";Tend="1141";Tstart="955";shortTE="F";uid="034dded3-1e8b-415a-a2e6-2b179cc0ddf5"
VUJU01010160.1	RepeatMasker	RC/Helitron	1309	1453	633	-	.	ID="RND-6_FAMILY-6014";Tend="389";Tstart="240";shortTE="F";uid="a09c139b-bdce-46d7-af40-92585bcf425b"
VUJU01010161.1	RepeatMasker	DNA/Maverick	8	376	400	+	.	ID="POLINTON-4_LMI";Tend="2201";Tstart="1860";shortTE="F";uid="cb1d6a31-e08f-47b6-b42f-661153006b28"
VUJU01010161.1	RepeatMasker	LTR	4524	4681	773	-	.	ID="RND-5_FAMILY-1206";Tend="1048";Tstart="892";shortTE="F";uid="faff4fd1-55ac-4277-9bbf-a1fe08e4dd14"
VUJU01010162.1	RepeatMasker	DNA/Kolobok-E	97	247	481	-	.	ID="rnd-1_family-2";Tend="895";Tstart="723";shortTE="F";uid="e77fb773-ee4f-493a-909d-76c8f7f7e42a"
VUJU01010163.1	RepeatMasker	DNA/hAT-Tip100	2574	3573	1864	+	.	ID="rnd-4_family-195";Tend="630";Tstart="8";shortTE="F";uid="5e01dd48-9223-4df5-9e57-1674d1d8224e"
VUJU01010163.1	RepeatMasker	DNA/hAT-Tip100	3741	4049	1043	+	.	ID="RND-4_FAMILY-195";Tend="1823";Tstart="1634";shortTE="F";uid="eeb195bc-c179-4cc1-91a8-efdf2cf4c8b0"
VUJU01010163.1	RepeatMasker	DNA/hAT	1	248	1898	+	.	ID="RND-6_FAMILY-4695";Tend="1213";Tstart="964";shortTE="F";uid="c7c9b41b-85d2-4901-842f-f54b0b52d23a"
VUJU01010163.1	RepeatMasker	RC/Helitron	434	893	2267	-	.	ID="RND-6_FAMILY-4124";Tend="1240";Tstart="769";shortTE="F";uid="eeaadfdc-a16e-4067-b1a2-03056ed7e445"
VUJU01010164.1	RepeatMasker	DNA	1854	1955	414	+	.	ID="dna-ttaa-1_ap";Tend="398";Tstart="304";shortTE="F";uid="0f814e62-dd42-4a1d-8418-e04e8bdfa9bb"
VUJU01010165.1	RepeatMasker	Unknown	1383	2367	6544	+	.	ID="RND-5_FAMILY-9";Tend="1995";Tstart="1045";shortTE="F";uid="6f132615-2185-4fc9-96f3-f7b121a09f20"
VUJU01010165.1	RepeatMasker	Unknown	1	105	988	-	.	ID="RND-1_FAMILY-35";Tend="1018";Tstart="914";shortTE="F";uid="a064367b-9e8e-4ced-b057-bbfb07a2dd57"
VUJU01010167.1	RepeatMasker	DNA/MULE-NOF	3747	3986	472	+	.	ID="REHAVKUS1_AP";Tend="2228";Tstart="1989";shortTE="F";uid="8ddc640e-740e-4662-af60-14c514ac5d1d"
VUJU01010167.1	RepeatMasker	DNA/MULE-NOF	3000	3331	476	+	.	ID="REHAVKUS1_AP";Tend="1765";Tstart="1434";shortTE="F";uid="8b389940-508a-44c7-b004-5277aca2fe9f"
VUJU01010167.1	RepeatMasker	DNA/MULE-NOF	1456	2171	1419	+	.	ID="REHAVKUS1_AP";Tend="1330";Tstart="615";shortTE="F";uid="f631f808-b63a-497f-930a-34d71eaa9749"
VUJU01010168.1	RepeatMasker	DNA	3529	4243	1554	+	.	ID="RND-5_FAMILY-7451";Tend="2235";Tstart="1455";shortTE="F";uid="f0fb0dfd-02a7-4b0a-94b8-b029486ca2b2"
VUJU01010168.1	RepeatMasker	DNA/TcMar-Tc1	1904	2507	608	+	.	ID="mariner-31_sin";Tend="1713";Tstart="833";shortTE="F";uid="1f68fab0-a055-48f7-be02-fde375125065"
VUJU01010168.1	RepeatMasker	DNA/hAT	3159	3877	3833	-	.	ID="RND-6_FAMILY-1299";Tend="1178";Tstart="505";shortTE="F";uid="c76d25db-1d41-4861-a7af-b5330d607b50"
VUJU01001017.1	RepeatMasker	DNA/Kolobok-E	54714	55635	2720	+	.	ID="RND-6_FAMILY-563";Tend="1721";Tstart="793";shortTE="F";uid="92c035f5-52b1-4c8d-8330-c3016db9f2c1"
VUJU01001017.1	RepeatMasker	DNA/hAT-Tip100	28947	29447	1112	+	.	ID="RND-6_FAMILY-1910";TEgroup="ctg_1017%7CRND-6_FAMILY-1910%7C1";Tend="2305";Tstart="1866";shortTE="F";uid="957fd102-fa3e-48c0-95ed-8bc4102ba2c8"
VUJU01001017.1	RepeatMasker	Unknown	27943	28331	639	+	.	ID="RND-5_FAMILY-2564";Tend="1639";Tstart="1210";shortTE="F";uid="c48842a5-df0d-4042-bae4-75d2b0ac0605"
VUJU01001017.1	RepeatMasker	DNA/Kolobok-E	56152	56281	525	+	.	ID="KOLOBOKE-2_AP";Tend="1252";Tstart="1119";shortTE="F";uid="60bfaf81-bb58-42ea-bb74-31d7e5fd93a7"
VUJU01001017.1	RepeatMasker	DNA/hAT-Charlie	36824	37037	1586	+	.	ID="RND-4_FAMILY-1159";Tend="1175";Tstart="962";shortTE="F";uid="2288b1f3-4360-407f-bf4a-e7b8468b11ef"
VUJU01001017.1	RepeatMasker	DNA/Kolobok-E	28763	28939	551	+	.	ID="RND-6_FAMILY-563";Tend="1339";Tstart="1160";shortTE="F";uid="0d29a807-b2fc-4b45-bfcc-87533cf20d74"
VUJU01001017.1	RepeatMasker	DNA/Kolobok-E	56682	57366	2127	+	.	ID="RND-5_FAMILY-1313";Tend="1656";Tstart="889";shortTE="F";uid="125b9c7f-e86e-459b-a2f2-fa24e0194e2b"
VUJU01001017.1	RepeatMasker	DNA/Ginger	57334	57857	1527	+	.	ID="RND-1_FAMILY-156";TEgroup="ctg_1017%7CRND-1_FAMILY-156%7C1";Tend="1743";Tstart="1336";shortTE="F";uid="4208ff48-4ee7-4d10-a9ac-c8df678a7a30"
VUJU01001017.1	RepeatMasker	Unknown	18824	19026	1262	+	.	ID="RND-1_FAMILY-179";Tend="1193";Tstart="972";shortTE="F";uid="89f005df-6fc8-495e-a697-ae6f380ddf21"
VUJU01001017.1	RepeatMasker	Unknown	5628	5828	1041	+	.	ID="RND-6_FAMILY-1079";Tend="376";Tstart="188";shortTE="F";uid="0aeac6d0-577b-44fd-8a51-b4bbcc343e15"
VUJU01001017.1	RepeatMasker	DNA/Ginger	70445	71149	3106	+	.	ID="RND-5_FAMILY-5384";Tend="1522";Tstart="826";shortTE="F";uid="b75a898e-06e9-40a1-a6ba-6c488bf577b7"
VUJU01001017.1	RepeatMasker	DNA/TcMar-Tc1	1	880	6673	+	.	ID="RND-6_FAMILY-8287";Tend="1877";Tstart="989";shortTE="F";uid="2deaeb27-cd52-4a02-bc99-df24ba43fa3b"
VUJU01001017.1	RepeatMasker	DNA/Ginger-1	69647	71049	9177	-	.	ID="RND-6_FAMILY-2273";Tend="1935";Tstart="490";shortTE="F";uid="99a3acfb-86c6-4030-aac9-bd59ed50b02d"
VUJU01001017.1	RepeatMasker	DNA/Ginger-1	55007	55192	1801	-	.	ID="RND-6_FAMILY-2273";Tend="1076";Tstart="289";shortTE="F";uid="4b5093e4-24b0-476b-a850-b60ae759e8f8"
VUJU01001017.1	RepeatMasker	DNA/Kolobok-E	29817	30734	2107	-	.	ID="RND-6_FAMILY-563";Tend="2303";Tstart="1337";shortTE="F";uid="da611acf-39b0-47e5-bcbc-3770becf4826"
VUJU01001017.1	RepeatMasker	LINE/CR1	27823	27999	584	-	.	ID="RND-6_FAMILY-15994";Tend="2218";Tstart="2044";shortTE="F";uid="97883646-dcaa-4e18-8c88-5f107fe55301"
VUJU01001017.1	RepeatMasker	DNA	41829	42165	2250	-	.	ID="RND-1_FAMILY-52";Tend="1882";Tstart="1539";shortTE="F";uid="324e5bd4-47d0-47d8-84d2-3219b814e1a4"
VUJU01001017.1	RepeatMasker	DNA/TcMar-Pogo	6063	6222	935	-	.	ID="RND-1_FAMILY-127";Tend="1074";Tstart="909";shortTE="F";uid="31168499-45be-4e53-a2aa-6ddd714b2f62"
VUJU01001017.1	RepeatMasker	DNA	42386	43094	4959	-	.	ID="RND-1_FAMILY-52";Tend="1544";Tstart="854";shortTE="F";uid="6d4e5cde-1ba1-420a-bdfc-0cc547679546"
VUJU01001017.1	RepeatMasker	DNA/hAT-Charlie	22602	22853	617	-	.	ID="DNA8-32_AP";Tend="234";Tstart="2";shortTE="F";uid="08e85d80-38cb-422e-bd15-694002a8b425"
VUJU01001017.1	RepeatMasker	DNA/hAT-Charlie	42166	42349	1204	-	.	ID="RND-5_FAMILY-1035";Tend="1092";Tstart="916";shortTE="F";uid="bac4f4da-c0a7-48a5-9c57-1146593afe86"
VUJU01001017.1	RepeatMasker	DNA	44882	45547	4879	-	.	ID="RND-1_FAMILY-6";Tend="1846";Tstart="1191";shortTE="F";uid="c83a6a25-5521-4324-abf8-ff6070304e80"
VUJU01001017.1	RepeatMasker	Retroposon?	28473	28753	634	-	.	ID="SINE2-1_AP";Tend="1463";Tstart="1198";shortTE="F";uid="1b241cb5-897b-44e0-beba-932405106f38"
VUJU01001017.1	RepeatMasker	DNA/Ginger-1	56965	57576	1235	-	.	ID="RND-6_FAMILY-2273";Tend="1026";Tstart="368";shortTE="F";uid="c8a1c578-2b4b-4000-b6d9-ea19fb278169"
VUJU01001017.1	RepeatMasker	DNA/Ginger-1	54663	54860	606	-	.	ID="RND-6_FAMILY-4966";Tend="1245";Tstart="1040";shortTE="F";uid="b17fc07d-f143-4c7f-956d-78a522ae9dd2"
VUJU01001017.1	RepeatMasker	Retroposon?	56663	56827	816	-	.	ID="RND-6_FAMILY-4103";Tend="1844";Tstart="1674";shortTE="F";uid="fc1f2edd-2214-4c82-b771-e0b6dd3c4bd4"
VUJU01010170.1	RepeatMasker	DNA/MULE-MuDR	1198	1315	746	+	.	ID="RND-1_FAMILY-181";Tend="1098";Tstart="981";shortTE="F";uid="b3bd5d2f-48b8-4bbd-a5d5-e913df437904"
VUJU01010170.1	RepeatMasker	Unknown	3676	4418	4306	-	.	ID="RND-6_FAMILY-9495";Tend="1412";Tstart="627";shortTE="F";uid="b2f5f9af-97d1-4c91-9e27-1b7d4610a261"
VUJU01010170.1	RepeatMasker	DNA/Ginger	1765	2731	6228	-	.	ID="RND-1_FAMILY-156";Tend="1731";Tstart="776";shortTE="F";uid="74605b18-4d81-428e-98ca-122de7d3b4c3"
VUJU01010170.1	RepeatMasker	RC/Helitron	4567	4668	640	-	.	ID="RND-6_FAMILY-6014";Tend="1341";Tstart="1241";shortTE="F";uid="e5c8b11f-2400-4071-beb5-f8e7e6695477"
VUJU01010171.1	RepeatMasker	LINE/RTE-BovB	3512	4269	1693	+	.	ID="RND-5_FAMILY-1178";Tend="1530";Tstart="789";shortTE="F";uid="7d8a5c1d-1942-4b89-87c1-b682fbfcd1ac"
VUJU01010172.1	RepeatMasker	Unknown	29	547	2809	+	.	ID="RND-5_FAMILY-367";Tend="1448";Tstart="919";shortTE="F";uid="8f593c59-56d0-4910-b1df-611c11ad1b6e"
VUJU01010173.1	RepeatMasker	DNA	587	950	1027	+	.	ID="DNA-TTAA-1_AP";Tend="412";Tstart="24";shortTE="F";uid="6bc94d96-ef32-4856-8d81-e177626d87d3"
VUJU01010173.1	RepeatMasker	DNA/hAT-Tip100	3650	3885	448	-	.	ID="RND-6_FAMILY-1910";TEgroup="ctg_10173%7CRND-6_FAMILY-1910%7C1";Tend="2535";Tstart="2320";shortTE="T";uid="bfa2fe8f-ac3c-46b4-8420-f64b6fabe7ec"
VUJU01010174.1	RepeatMasker	DNA/hAT-Tip100	1	355	1505	-	.	ID="RND-6_FAMILY-6390";Tend="1178";Tstart="834";shortTE="F";uid="d785c7e4-ff45-46d3-b03d-6f301950546a"
VUJU01010174.1	RepeatMasker	DNA/hAT-Tip100	988	1895	840	-	.	ID="hat-1_lmi";Tend="4361";Tstart="3131";shortTE="F";uid="fbc9cb8b-a586-4383-8179-8eca7f694674"
VUJU01010174.1	RepeatMasker	DNA/hAT-Tip100	4403	4676	1203	-	.	ID="RND-6_FAMILY-6390";Tend="866";Tstart="624";shortTE="F";uid="ca062285-018a-4f3e-9aa3-4881052718b3"
VUJU01010175.1	RepeatMasker	DNA/MULE-NOF	3880	4162	502	+	.	ID="rnd-6_family-3401";Tend="1348";Tstart="1154";shortTE="F";uid="72bc0916-bb60-406d-8ac0-68b476b84902"
VUJU01010175.1	RepeatMasker	DNA/Maverick	4246	4491	676	-	.	ID="RND-5_FAMILY-1771";Tend="774";Tstart="539";shortTE="F";uid="c9f63be2-c7f9-4d1f-9862-4403c23623e4"
VUJU01010177.1	RepeatMasker	DNA/Kolobok-E	1	113	801	+	.	ID="rnd-1_family-2";Tend="2312";Tstart="2180";shortTE="F";uid="704d8052-5eb1-4a80-801c-ffc8a28e4a7f"
VUJU01010177.1	RepeatMasker	DNA/hAT-Charlie	3610	3747	428	-	.	ID="RND-1_FAMILY-101";Tend="1303";Tstart="1168";shortTE="F";uid="53e8090c-0589-4513-a790-9e45ff5ce21b"
VUJU01010178.1	RepeatMasker	DNA/MULE-NOF	3576	3975	1990	+	.	ID="RND-6_FAMILY-678";Tend="1617";Tstart="1219";shortTE="F";uid="358b30a9-95f6-42f8-bc4c-6f283a4215a7"
VUJU01010178.1	RepeatMasker	DNA	3301	3504	409	+	.	ID="ttaa2c_ap";Tend="217";Tstart="19";shortTE="F";uid="748084b5-6025-455a-a6ed-65089b4be180"
VUJU01010179.1	RepeatMasker	DNA/hAT	3622	4029	2426	+	.	ID="RND-6_FAMILY-1299";Tend="931";Tstart="516";shortTE="F";uid="de6990be-a351-4009-8b12-ec027999e798"
VUJU01010179.1	RepeatMasker	Unknown	773	1501	3701	+	.	ID="RND-1_FAMILY-98";Tend="1633";Tstart="829";shortTE="F";uid="bdae37bd-7d60-4678-b279-5055c2745dec"
VUJU01010179.1	RepeatMasker	DNA	3536	3988	1194	-	.	ID="RND-1_FAMILY-18";Tend="1812";Tstart="1335";shortTE="F";uid="bc28a666-4ac7-4f5e-af13-026dd1a0e1a9"
VUJU01010179.1	RepeatMasker	RC/Helitron	1	107	936	-	.	ID="RND-5_FAMILY-2896";Tend="1052";Tstart="946";shortTE="F";uid="175d7ce2-16d9-4c76-b30a-8b600deb5053"
VUJU01001018.1	RepeatMasker	DNA/Ginger-1	15978	16267	1546	+	.	ID="RND-1_FAMILY-116";Tend="1152";Tstart="874";shortTE="F";uid="5742dc35-c992-4507-bd63-106a469dcb18"
VUJU01001018.1	RepeatMasker	Unknown	7423	7631	1536	+	.	ID="RND-1_FAMILY-96";Tend="1115";Tstart="904";shortTE="F";uid="0c17b883-38e4-472d-ba02-302daa6fd732"
VUJU01001018.1	RepeatMasker	DNA/hAT-Charlie	66324	66709	2079	+	.	ID="RND-5_FAMILY-674";Tend="1340";Tstart="953";shortTE="F";uid="f4e5841f-353c-4413-9588-fdcaba5bc527"
VUJU01001018.1	RepeatMasker	DNA	42878	43057	1161	+	.	ID="RND-1_FAMILY-104";Tend="1170";Tstart="993";shortTE="F";uid="ac40fc48-3002-484e-ab81-56b280eac5cf"
VUJU01001018.1	RepeatMasker	DNA/hAT-Tip100	4986	5995	5848	+	.	ID="RND-5_FAMILY-1099";Tend="1688";Tstart="692";shortTE="F";uid="2b4a72f1-a838-4185-b935-a63bbfead09a"
VUJU01001018.1	RepeatMasker	DNA	26761	27187	2563	+	.	ID="TTAA2_AP";Tend="427";Tstart="1";shortTE="F";uid="de5ee56e-7251-4f3d-9d7b-afbb3d20282e"
VUJU01001018.1	RepeatMasker	DNA/Kolobok-E	9136	9461	1981	+	.	ID="RND-5_FAMILY-1313";Tend="1471";Tstart="1124";shortTE="F";uid="7c268b32-78b5-4d55-9fca-77591d5b9c18"
VUJU01001018.1	RepeatMasker	DNA/hAT-hAT19	39250	39784	1676	+	.	ID="DNA8-84_AP";Tend="562";Tstart="2";shortTE="F";uid="93acbe55-2440-402e-ac93-9f3367b20489"
VUJU01001018.1	RepeatMasker	DNA	44170	44290	740	+	.	ID="DNA8-71B_AP";Tend="121";Tstart="1";shortTE="F";uid="eec81414-ac43-4f62-b670-372abc6b4a6d"
VUJU01001018.1	RepeatMasker	DNA/MULE-MuDR	651	1786	856	-	.	ID="RND-6_FAMILY-5530";Tend="1112";Tstart="2";shortTE="F";uid="1d563d48-a094-4429-86ff-79f1e6be092e"
VUJU01001018.1	RepeatMasker	Retroposon?	16580	16754	1306	-	.	ID="RND-1_FAMILY-75";Tend="1009";Tstart="835";shortTE="F";uid="de266a59-d083-41f8-9ef6-746fd9e0ec81"
VUJU01001018.1	RepeatMasker	DNA/hAT	42232	42899	4023	-	.	ID="RND-6_FAMILY-5754";Tend="1405";Tstart="752";shortTE="F";uid="8769c466-87f3-45e7-98ec-a932402eaf75"
VUJU01001018.1	RepeatMasker	DNA/Kolobok-E	2379	3057	3361	-	.	ID="RND-6_FAMILY-563";Tend="2302";Tstart="1598";shortTE="F";uid="7d15c119-caaa-4c0a-ad45-0e1bee5364f2"
VUJU01001018.1	RepeatMasker	DNA	54887	55044	485	-	.	ID="DNA-TTAA-1_AP";Tend="423";Tstart="258";shortTE="F";uid="91ba05de-fd52-4bad-bc03-572bc5801a0a"
VUJU01001018.1	RepeatMasker	DNA/hAT-Tip100	16048	16569	2476	-	.	ID="RND-6_FAMILY-5120";Tend="839";Tstart="346";shortTE="F";uid="0bf75d4b-e9b4-46cb-95c3-e8be48d25725"
VUJU01001018.1	RepeatMasker	DNA/hAT	41087	41212	537	-	.	ID="RND-6_FAMILY-5754";Tend="1615";Tstart="1475";shortTE="F";uid="b28e3dea-db28-44d3-b646-fa1d70c60245"
VUJU01001018.1	RepeatMasker	DNA	25620	25810	425	-	.	ID="DNA8-5_AP";Tend="234";Tstart="34";shortTE="F";uid="55c981eb-5ef0-431f-ad66-9bc3aa833d5f"
VUJU01001018.1	RepeatMasker	DNA/Ginger	1	653	4653	-	.	ID="RND-5_FAMILY-5384";Tend="1730";Tstart="1072";shortTE="F";uid="6ab93fdd-ccdb-40f8-8190-70c258d9af02"
VUJU01001018.1	RepeatMasker	Unknown	70669	71111	3775	-	.	ID="RND-6_FAMILY-5998";Tend="885";Tstart="442";shortTE="F";uid="6b38ce7b-0984-4d2e-a21f-be26cf7aa28e"
VUJU01001018.1	RepeatMasker	DNA/Ginger	41200	42205	6007	-	.	ID="RND-1_FAMILY-156";Tend="1755";Tstart="738";shortTE="F";uid="106c9d3c-12b4-4831-8288-ce71c9c6cc5b"
VUJU01001018.1	RepeatMasker	Unknown	39785	40116	431	-	.	ID="RND-5_FAMILY-1898";Tend="1189";Tstart="810";shortTE="F";uid="876434ae-a83c-48cb-886b-4770920df338"
VUJU01001018.1	RepeatMasker	DNA/hAT	46806	47080	1096	-	.	ID="DNA8-105_AP";Tend="250";Tstart="9";shortTE="F";uid="cdb57c09-5e69-4241-9504-777114f067d8"
VUJU01010181.1	RepeatMasker	Unknown	3133	3763	2054	+	.	ID="RND-1_FAMILY-98";TEgroup="ctg_10181%7CRND-1_FAMILY-98%7C1";Tend="1633";Tstart="705";shortTE="F";uid="8f8dc24e-62a7-4c47-b102-421caac1ca5e"
VUJU01010181.1	RepeatMasker	DNA/Ginger-1	3909	4292	1388	+	.	ID="RND-6_FAMILY-2273";Tend="489";Tstart="145";shortTE="F";uid="979dbc28-7ebe-4d81-bcf0-4be86563d257"
VUJU01010181.1	RepeatMasker	DNA/hAT-hAT19	150	719	3665	+	.	ID="RND-5_FAMILY-1621";Tend="606";Tstart="2";shortTE="F";uid="078e337d-032d-41f7-b927-128e7b92ca9d"
VUJU01010181.1	RepeatMasker	DNA/Ginger	3986	4670	4468	-	.	ID="RND-5_FAMILY-5384";Tend="2020";Tstart="1350";shortTE="F";uid="d329ea3f-aadb-4ae5-b3e0-bac856e8292c"
VUJU01010181.1	RepeatMasker	DNA	714	844	828	-	.	ID="TTAA23_AP";Tend="347";Tstart="215";shortTE="F";uid="8006d1a0-9ff0-4ec3-af37-548c14765c1d"
VUJU01010182.1	RepeatMasker	DNA	2982	3387	3388	+	.	ID="RND-1_FAMILY-72";Tend="1389";Tstart="985";shortTE="F";uid="40bf073d-f93d-44eb-924d-4e81fd35f441"
VUJU01010183.1	RepeatMasker	DNA/hAT-Tip100	1716	1841	593	+	.	ID="RND-6_FAMILY-24721";Tend="1740";Tstart="1637";shortTE="F";uid="23c8e2d8-29ee-4276-8eeb-0a669d9c6b42"
VUJU01010183.1	RepeatMasker	DNA/hAT-Tip100	146	575	509	+	.	ID="HAT-1_LMI";Tend="3546";Tstart="3129";shortTE="F";uid="d19772b0-5e32-4999-ae03-e67112fb02ed"
VUJU01010183.1	RepeatMasker	DNA/hAT-Tip100	2659	3413	676	-	.	ID="hat-3_ap";Tend="1584";Tstart="1055";shortTE="F";uid="cd8910d9-df22-47e2-afd8-942ea155ad82"
VUJU01010183.1	RepeatMasker	DNA/Maverick	1842	2491	5025	-	.	ID="RND-6_FAMILY-809";Tend="1745";Tstart="1114";shortTE="F";uid="f2e16bdd-4c25-4d33-a6ad-98b68cc53924"
VUJU01010185.1	RepeatMasker	DNA/Ginger-1	3747	3906	405	+	.	ID="GINGER1-1_AP";Tend="5191";Tstart="5029";shortTE="F";uid="ead138dc-493c-4f99-a55b-5e490f25fe0e"
VUJU01010185.1	RepeatMasker	DNA/Ginger	3768	4667	6372	-	.	ID="RND-5_FAMILY-5384";Tend="2008";Tstart="1095";shortTE="F";uid="c1afbe97-c949-4039-af8e-6785fdeb2014"
VUJU01010188.1	RepeatMasker	DNA/PIF-Harbinger	2811	3364	688	+	.	ID="HARB-1_AP";Tend="555";Tstart="1";shortTE="F";uid="287b20dc-06f4-467d-b4f5-2e9a8e5d40bd"
VUJU01010188.1	RepeatMasker	DNA	3946	4226	857	-	.	ID="RND-5_FAMILY-1413";Tend="1226";Tstart="916";shortTE="F";uid="67137baa-a352-467c-8734-b3fd38c65710"
VUJU01010189.1	RepeatMasker	Retroposon?	3577	3724	730	+	.	ID="SINE2-1_AP";Tend="1132";Tstart="988";shortTE="F";uid="dac98a03-5c06-4e37-915b-37d3307476e8"
VUJU01010189.1	RepeatMasker	Unknown	30	540	3148	-	.	ID="RND-5_FAMILY-1080";Tend="1202";Tstart="749";shortTE="F";uid="ab90ceda-b2ff-45a2-b67d-5cbef63279d4"
VUJU01010189.1	RepeatMasker	Unknown	693	1378	4172	-	.	ID="RND-5_FAMILY-1080";Tend="753";Tstart="105";shortTE="F";uid="010ec6c7-12cf-4086-9c5d-13a12f3cab41"
VUJU01010189.1	RepeatMasker	DNA/PIF-Harbinger	3071	3385	440	-	.	ID="HARB-1_AP";Tend="311";Tstart="2";shortTE="F";uid="acb01ee5-bd25-47cd-83c4-3a33e95e0378"
VUJU01001019.1	RepeatMasker	DNA	61567	61770	853	+	.	ID="TTAA7_AP";Tend="434";Tstart="230";shortTE="F";uid="08857656-5330-4188-8cf6-e281252d905a"
VUJU01001019.1	RepeatMasker	DNA/Kolobok-E	31763	32359	2295	+	.	ID="RND-6_FAMILY-563";Tend="1329";Tstart="742";shortTE="F";uid="81f32123-638b-4608-9891-efd0b517ad4f"
VUJU01001019.1	RepeatMasker	DNA/TcMar-Tc1	66975	67111	402	-	.	ID="MARINER-N22_AG";TEgroup="ctg_1019%7CMARINER-N22_AG%7C1";Tend="185";Tstart="53";shortTE="T";uid="461fa992-81cc-4a20-98b7-46a4abbce2cd"
VUJU01010190.1	RepeatMasker	Unknown	1556	2086	1851	+	.	ID="RND-5_FAMILY-11408";TEgroup="ctg_10190%7CRND-5_FAMILY-11408%7C1";Tend="856";Tstart="456";shortTE="F";uid="bbac23da-04f3-4a87-9679-fdf1c0473027"
VUJU01010190.1	RepeatMasker	Unknown	3822	3987	1098	+	.	ID="RND-5_FAMILY-11408";Tend="1054";Tstart="907";shortTE="F";uid="bdb3f672-c0e7-4eea-b597-dd74c53c7c12"
VUJU01010191.1	RepeatMasker	DNA/Kolobok-E	3324	3739	2389	+	.	ID="rnd-1_family-2";Tend="2352";Tstart="1930";shortTE="F";uid="c4f9de25-929f-4eb7-b921-4c1084efc48f"
VUJU01010191.1	RepeatMasker	DNA/hAT-hAT19	3640	3966	1745	+	.	ID="RND-5_FAMILY-2512";Tend="1583";Tstart="1231";shortTE="F";uid="6a6eb2f0-efb7-400e-af26-fa2f65f2d7a6"
VUJU01010191.1	RepeatMasker	DNA/Kolobok-E	1	482	3674	+	.	ID="RND-1_FAMILY-2";Tend="2281";Tstart="1799";shortTE="F";uid="a7e46afd-93f0-484b-a4c0-660940713ded"
VUJU01010192.1	RepeatMasker	RC/Helitron	4349	4661	1995	+	.	ID="RND-1_FAMILY-61";Tend="1173";Tstart="851";shortTE="F";uid="0f200391-dd42-447f-8ae0-d0900899222d"
VUJU01010192.1	RepeatMasker	Unknown	1640	2052	2102	-	.	ID="RND-5_FAMILY-3893";Tend="1713";Tstart="1254";shortTE="F";uid="ba63aec9-20d8-462f-a0dd-e206d53b45e2"
VUJU01010192.1	RepeatMasker	DNA/hAT-hAT19	39	144	603	-	.	ID="DNA8-79_AP";Tend="649";Tstart="539";shortTE="F";uid="9ba47880-ce6c-4b21-aa53-3fee08612428"
VUJU01010193.1	RepeatMasker	Unknown	4514	4661	925	+	.	ID="RND-5_FAMILY-8434";Tend="1085";Tstart="935";shortTE="F";uid="4f7fc89e-0644-44bd-aad1-0767a380640d"
VUJU01010194.1	RepeatMasker	RC/Helitron	2823	3086	931	+	.	ID="RND-1_FAMILY-76";Tend="1206";Tstart="951";shortTE="F";uid="b7cc2028-de68-4375-bc17-ea5c7eaea04f"
VUJU01010194.1	RepeatMasker	DNA/hAT-Tip100	585	716	936	+	.	ID="RND-5_FAMILY-2755";Tend="1107";Tstart="976";shortTE="F";uid="92c6fec5-1647-4ae5-8740-d403ac54dd2e"
VUJU01010194.1	RepeatMasker	DNA/hAT-Tip100	3980	4102	782	+	.	ID="RND-6_FAMILY-24721";Tend="625";Tstart="522";shortTE="F";uid="a6f47e43-0ee4-460d-bbb6-e422824f92c3"
VUJU01010194.1	RepeatMasker	Unknown	3438	3981	2405	+	.	ID="RND-6_FAMILY-6980";Tend="1151";Tstart="636";shortTE="F";uid="70c9a393-27be-4142-8d2b-d81daef55976"
VUJU01010194.1	RepeatMasker	DNA	340	584	1595	-	.	ID="TTAA8_AP";Tend="245";Tstart="1";shortTE="F";uid="392add67-701b-43cd-8e35-3817919b7181"
VUJU01010196.1	RepeatMasker	DNA/hAT-Tip100	50	187	432	+	.	ID="RND-6_FAMILY-367";Tend="189";Tstart="55";shortTE="F";uid="c75f261d-a94d-4455-afb1-057ba1a52037"
VUJU01010196.1	RepeatMasker	DNA/PIF-Harbinger	3659	4389	2198	+	.	ID="HARB-1_AP";Tend="731";Tstart="1";shortTE="F";uid="80af263b-bd2b-46f9-9e96-dd3551884594"
VUJU01010196.1	RepeatMasker	DNA	2382	2763	1250	+	.	ID="DNA4-1_AP";Tend="400";Tstart="1";shortTE="F";uid="d3892fb9-2d6d-485a-9f18-3d63f95a8786"
VUJU01010197.1	RepeatMasker	DNA/Sola-1	1837	3360	1736	+	.	ID="SOLA1-2_AP";Tend="3614";Tstart="2091";shortTE="F";uid="a7e5f666-c372-471a-975f-4a38776e97ff"
VUJU01010198.1	RepeatMasker	Unknown	4204	4386	674	-	.	ID="RND-5_FAMILY-298";Tend="964";Tstart="785";shortTE="F";uid="03276711-316e-4cc6-ac66-47828c61f43f"
VUJU01010198.1	RepeatMasker	DNA/MULE-MuDR	9	914	1472	-	.	ID="MUDR7X_AP";Tend="1387";Tstart="478";shortTE="F";uid="1606be72-897b-44d2-a760-c762feee9ad6"
VUJU01010198.1	RepeatMasker	DNA/Kolobok-E	2677	3117	2277	-	.	ID="rnd-1_family-2";Tend="2402";Tstart="1961";shortTE="F";uid="9cc7c711-cd20-49bc-9919-f4e5eb16ac32"
VUJU01010199.1	RepeatMasker	DNA/MULE-MuDR	4553	4658	932	+	.	ID="RND-5_FAMILY-2003";Tend="945";Tstart="840";shortTE="F";uid="042b8dba-4641-47e1-bdf7-cc1de2da4ce1"
VUJU01010199.1	RepeatMasker	LTR	177	440	1535	+	.	ID="RND-5_FAMILY-1206";Tend="1485";Tstart="1221";shortTE="F";uid="abd4a79c-b2c1-4183-9876-aafabe76a294"
VUJU01000102.1	RepeatMasker	DNA/hAT-Charlie	83402	83614	764	+	.	ID="RND-1_FAMILY-55";Tend="1186";Tstart="971";shortTE="F";uid="6bc10f2a-9386-40bc-ae11-960e2164fb28"
VUJU01000102.1	RepeatMasker	DNA/Ginger-1	114335	115219	2490	+	.	ID="GINGER1-1_AP";Tend="4352";Tstart="3513";shortTE="F";uid="f109960a-3255-43ad-a536-4bb1e5cebd2b"
VUJU01000102.1	RepeatMasker	DNA/hAT-Ac	109799	112064	4392	+	.	ID="RND-6_FAMILY-11677";Tend="2253";Tstart="10";shortTE="F";uid="af46e3c6-bdae-4c39-b531-681befb05b1f"
VUJU01000102.1	RepeatMasker	DNA/Ginger	1	910	1062	+	.	ID="RND-5_FAMILY-5384";TEgroup="ctg_102%7CRND-5_FAMILY-5384%7C1";Tend="1794";Tstart="770";shortTE="F";uid="fbb53f29-68b3-405a-b731-de1ebd4603e1"
VUJU01000102.1	RepeatMasker	DNA	173262	173534	492	+	.	ID="DNA4-2_AP";Tend="304";Tstart="6";shortTE="F";uid="174bd959-f7a0-4c4b-90e0-5a8298f378ee"
VUJU01000102.1	RepeatMasker	DNA/Ginger	30921	31209	1305	+	.	ID="RND-5_FAMILY-5384";Tend="1374";Tstart="1095";shortTE="F";uid="a48b6935-392f-455e-9ed5-6a4fef463429"
VUJU01000102.1	RepeatMasker	Unknown	32198	32813	4043	+	.	ID="RND-5_FAMILY-4669";Tend="1610";Tstart="1019";shortTE="F";uid="c813bbd7-f763-49ec-bbb3-fa5203eb55d7"
VUJU01000102.1	RepeatMasker	DNA/MULE-NOF	179806	180241	2089	+	.	ID="RND-6_FAMILY-678";Tend="1628";Tstart="1238";shortTE="F";uid="058a9644-ce31-4e35-883a-f700cc184672"
VUJU01000102.1	RepeatMasker	DNA/hAT-hAT19	118149	118266	427	+	.	ID="RND-6_FAMILY-10718";Tend="744";Tstart="628";shortTE="F";uid="598e9ff3-2a08-40a2-9ee4-3bbe65377951"
VUJU01000102.1	RepeatMasker	DNA/Ginger	64434	65114	3766	+	.	ID="RND-5_FAMILY-5384";TEgroup="ctg_102%7CRND-5_FAMILY-5384%7C2";Tend="2025";Tstart="516";shortTE="F";uid="2fcd3d3e-7ff0-4871-b611-009e385431e6"
VUJU01000102.1	RepeatMasker	DNA	95742	96245	975	+	.	ID="TTAA18_AP";Tend="559";Tstart="12";shortTE="F";uid="777e07e4-943d-41f2-8596-d4efcc11a187"
VUJU01000102.1	RepeatMasker	DNA/hAT-Charlie	103935	104294	1801	-	.	ID="RND-6_FAMILY-6248";Tend="1217";Tstart="870";shortTE="F";uid="5a3a00d1-5714-4427-90fa-8f1f8bbab36d"
VUJU01000102.1	RepeatMasker	DNA	79538	79690	404	-	.	ID="dna4-2b_ap";Tend="773";Tstart="627";shortTE="F";uid="d387adf1-6e4b-4e86-b14d-0c613b723a9e"
VUJU01000102.1	RepeatMasker	DNA/Ginger-1	145	631	813	-	.	ID="GINGER1-1_AP";Tend="4131";Tstart="3514";shortTE="F";uid="fb705f1e-27f4-4110-937e-fa23df1a733e"
VUJU01000102.1	RepeatMasker	Unknown	137454	137646	473	-	.	ID="RND-1_FAMILY-12";Tend="1108";Tstart="931";shortTE="F";uid="99735974-c0f7-4248-8204-ec7ac3576437"
VUJU01000102.1	RepeatMasker	DNA/Ginger	114708	115243	3411	-	.	ID="RND-1_FAMILY-156";Tend="1293";Tstart="755";shortTE="F";uid="40d67e1f-4f7e-464f-9106-0826ecfd4fe0"
VUJU01000102.1	RepeatMasker	DNA	143813	144443	748	-	.	ID="dna4-2_ap";TEgroup="ctg_102%7Cdna4-2_ap%7C1";Tend="769";Tstart="1";shortTE="F";uid="55d32f0b-b04a-486a-90d4-fb73c9ee0541"
VUJU01000102.1	RepeatMasker	DNA	159910	160333	2640	-	.	ID="TTAA2_AP";Tend="427";Tstart="1";shortTE="F";uid="d55278f2-dba7-45f0-96d8-decbff9bad01"
VUJU01000102.1	RepeatMasker	DNA/Kolobok-E	113821	114696	6748	-	.	ID="RND-6_FAMILY-563";Tend="2295";Tstart="1422";shortTE="F";uid="730a927d-22f9-4c27-8518-e145cf226c49"
VUJU01001020.1	RepeatMasker	DNA/TcMar-Mariner	1	531	2839	+	.	ID="MARINER-30_RPR";Tend="1326";Tstart="808";shortTE="F";uid="8a451a13-008d-4dd9-ab52-c4e338a57834"
VUJU01001020.1	RepeatMasker	Unknown	13852	14429	454	+	.	ID="RND-6_FAMILY-3530";TEgroup="ctg_1020%7CRND-6_FAMILY-3530%7C1";Tend="1583";Tstart="810";shortTE="F";uid="08e54bc1-daa2-4de3-ae3a-f453ea7a2db1"
VUJU01001020.1	RepeatMasker	DNA/hAT	58239	58690	2245	+	.	ID="RND-1_FAMILY-7";Tend="1372";Tstart="937";shortTE="F";uid="2ec9d85b-f44c-4d7c-9650-1bc8f823b953"
VUJU01001020.1	RepeatMasker	Unknown	18983	19853	5225	+	.	ID="RND-4_FAMILY-213";Tend="1759";Tstart="905";shortTE="F";uid="9f03941e-b75b-43d0-b96a-df7e331d2df0"
VUJU01001020.1	RepeatMasker	Unknown	29537	29707	581	+	.	ID="RND-6_FAMILY-5040";Tend="497";Tstart="351";shortTE="F";uid="0155cbae-8a99-4468-af82-c36ec11d5daf"
VUJU01001020.1	RepeatMasker	DNA	24312	24755	1580	+	.	ID="ttaa4c_ap";Tend="420";Tstart="3";shortTE="F";uid="583b6c3b-4c47-461e-a2a8-e206566b4b4d"
VUJU01001020.1	RepeatMasker	DNA/hAT-Tip100	21489	21622	801	+	.	ID="RND-5_FAMILY-1099";Tend="835";Tstart="695";shortTE="F";uid="3d0db83a-b54c-4fc9-a1fb-f891e80c7b13"
VUJU01001020.1	RepeatMasker	DNA/Ginger	24768	26017	3933	+	.	ID="RND-5_FAMILY-5384";TEgroup="ctg_1020%7CRND-5_FAMILY-5384%7C1";Tend="2020";Tstart="545";shortTE="F";uid="d36bbdeb-728f-4a4d-9c5d-7094940ee981"
VUJU01001020.1	RepeatMasker	DNA	64095	64409	1104	-	.	ID="TTAA4B_AP";Tend="377";Tstart="54";shortTE="F";uid="bfaf5e22-8e47-458b-888d-7b1dd2ccfa34"
VUJU01001020.1	RepeatMasker	DNA	53193	53910	1565	-	.	ID="DNA4-2_AP";Tend="769";Tstart="2";shortTE="F";uid="b7abc4c5-cf8f-40fa-bab4-dc161ca35f9d"
VUJU01001020.1	RepeatMasker	DNA/hAT-Ac	5000	5165	402	-	.	ID="DNA8-99_AP";Tend="150";Tstart="1";shortTE="F";uid="ff3230eb-f2c3-46fa-a53b-14b9e06fafb5"
VUJU01010202.1	RepeatMasker	DNA/Kolobok-E	1	405	2851	+	.	ID="rnd-1_family-2";Tend="2274";Tstart="1908";shortTE="F";uid="8ab53657-9230-47f9-8d48-fd9780b2aef0"
VUJU01010203.1	RepeatMasker	DNA/TcMar-m44	4464	4581	563	-	.	ID="mariner-2_ap";Tend="2265";Tstart="2147";shortTE="F";uid="e685d577-67c1-4da5-a3ad-f8771b409a74"
VUJU01010204.1	RepeatMasker	DNA/hAT	3571	3722	865	+	.	ID="RND-6_FAMILY-4695";Tend="1213";Tstart="1065";shortTE="F";uid="c84a52af-2eeb-466d-abd5-7ce4d001a439"
VUJU01010204.1	RepeatMasker	DNA/hAT	108	277	907	+	.	ID="RND-6_FAMILY-4695";Tend="1075";Tstart="922";shortTE="F";uid="c9d2b6cf-61da-44e4-80f3-013d1ac90271"
VUJU01010204.1	RepeatMasker	DNA	4499	4608	700	-	.	ID="ttaa3b_ap";Tend="116";Tstart="6";shortTE="F";uid="fcf67dc0-5707-462b-bea5-9e816b8c91ff"
VUJU01010204.1	RepeatMasker	DNA/hAT-Tip100	271	1640	1792	-	.	ID="RND-5_FAMILY-133";Tend="1884";Tstart="515";shortTE="F";uid="c15ce900-52f3-4624-8910-fc65339325da"
VUJU01010205.1	RepeatMasker	Retroposon?	1384	2208	4969	+	.	ID="SINE2-1_AP";Tend="879";Tstart="1";shortTE="F";uid="a68b1b4a-5a81-482a-9378-e170e431cc69"
VUJU01010205.1	RepeatMasker	DNA/Ginger	1146	1383	473	+	.	ID="RND-1_FAMILY-156";TEgroup="ctg_10205%7CRND-1_FAMILY-156%7C1";Tend="1414";Tstart="694";shortTE="F";uid="de4c8bed-bf49-41e1-8146-76b6c0e56bcb"
VUJU01010205.1	RepeatMasker	DNA	108	609	3435	-	.	ID="TTAA13B_AP";Tend="595";Tstart="108";shortTE="F";uid="455d523a-e355-4c6a-92e5-4ddf872ebeaa"
VUJU01010205.1	RepeatMasker	DNA	4406	4544	1153	-	.	ID="TTAA13_AP";Tend="142";Tstart="1";shortTE="F";uid="3ad4abec-43fb-42b2-bf4e-d40a2d8b24e7"
VUJU01010207.1	RepeatMasker	DNA/hAT	1750	2227	1145	+	.	ID="RND-6_FAMILY-13138";Tend="894";Tstart="439";shortTE="F";uid="789166d0-59d8-4935-a499-6e76eac173db"
VUJU01010207.1	RepeatMasker	DNA/hAT	2414	2634	1022	-	.	ID="DNA8-105_AP";Tend="650";Tstart="427";shortTE="F";uid="89578ecc-4478-4947-b943-98948f292438"
VUJU01010207.1	RepeatMasker	DNA/Kolobok-E	4548	4651	796	-	.	ID="RND-1_FAMILY-2";Tend="2286";Tstart="2180";shortTE="F";uid="607feb54-6575-4b20-8bba-59e4821e6814"
VUJU01010208.1	RepeatMasker	Unknown	951	1688	3641	+	.	ID="RND-1_FAMILY-47";Tend="1810";Tstart="1107";shortTE="F";uid="c5e3cc38-5298-42d4-8d4a-2d8e905622a9"
VUJU01010208.1	RepeatMasker	DNA/Kolobok-E	2875	3287	2072	+	.	ID="RND-6_FAMILY-563";Tend="1175";Tstart="782";shortTE="F";uid="8957eca6-7cde-4be5-86ab-fe0dafa25670"
VUJU01010208.1	RepeatMasker	Unknown	1924	2213	1499	-	.	ID="RND-6_FAMILY-1490";Tend="1217";Tstart="930";shortTE="F";uid="23ea78e6-56c5-4f47-b283-1c48692c9c48"
VUJU01010208.1	RepeatMasker	DNA/TcMar?	876	1397	1130	-	.	ID="RND-5_FAMILY-1220";Tend="2388";Tstart="1830";shortTE="F";uid="6c478e86-410c-4e25-82b3-42eee4860952"
VUJU01010209.1	RepeatMasker	DNA/Maverick	3944	4620	4968	-	.	ID="RND-6_FAMILY-982";Tend="673";Tstart="1";shortTE="F";uid="1f853ddc-7779-4d23-ad29-f4667f6f50fb"
VUJU01001021.1	RepeatMasker	Unknown	36108	36469	467	+	.	ID="RND-6_FAMILY-2811";TEgroup="ctg_1021%7CRND-6_FAMILY-2811%7C1";Tend="1256";Tstart="727";shortTE="F";uid="f376864e-7584-49cf-ada8-c53f44cf5d93"
VUJU01001021.1	RepeatMasker	Unknown	44134	44323	1337	+	.	ID="RND-1_FAMILY-120";Tend="1531";Tstart="1343";shortTE="F";uid="7da2e801-3d3c-490f-a5eb-7837dd8ac8ce"
VUJU01001021.1	RepeatMasker	DNA/hAT-hAT19	27849	27998	519	+	.	ID="RND-6_FAMILY-1296";Tend="432";Tstart="267";shortTE="F";uid="ab0c3633-ca74-430b-963b-614a13a602cd"
VUJU01001021.1	RepeatMasker	Unknown	53587	53957	608	+	.	ID="RND-6_FAMILY-6782";Tend="793";Tstart="389";shortTE="F";uid="8036eaa3-9914-4a35-83af-2dd8f9578fbd"
VUJU01001021.1	RepeatMasker	DNA/hAT-Tip100	58954	59289	1352	+	.	ID="RND-1_FAMILY-36";Tend="2043";Tstart="1787";shortTE="F";uid="c07037e8-2a6a-427d-8c60-be43cde27054"
VUJU01001021.1	RepeatMasker	DNA/Ginger-1	39292	40125	2138	+	.	ID="rnd-6_family-2273";Tend="1947";Tstart="1544";shortTE="F";uid="c512b3a1-309e-41f7-be64-479940ecbd3d"
VUJU01001021.1	RepeatMasker	RC/Helitron	41674	42873	5883	+	.	ID="RND-6_FAMILY-2395";Tend="1286";Tstart="158";shortTE="F";uid="de21940c-71f4-48c0-8f2a-aa290502b978"
VUJU01001021.1	RepeatMasker	Unknown	17488	17601	728	+	.	ID="RND-6_FAMILY-3817";Tend="1053";Tstart="943";shortTE="F";uid="e3f296a2-98ce-4b26-bda8-f74321d17fe2"
VUJU01001021.1	RepeatMasker	DNA/MULE-NOF	10240	10875	4728	+	.	ID="RND-6_FAMILY-678";Tend="1716";Tstart="1076";shortTE="F";uid="828eda63-7fcf-4846-8825-4928f88bd4a3"
VUJU01001021.1	RepeatMasker	RC/Helitron	50500	50870	2161	+	.	ID="RND-1_FAMILY-8";Tend="1501";Tstart="1110";shortTE="F";uid="7abb00c6-34c2-4309-a910-d4a6ae707ab2"
VUJU01001021.1	RepeatMasker	DNA/hAT-Tip100	58468	58956	3409	+	.	ID="RND-1_FAMILY-78";Tend="1332";Tstart="849";shortTE="F";uid="544fe175-91bf-44c5-b128-b9ba0fef6d96"
VUJU01001021.1	RepeatMasker	DNA/hAT-Tip100	14556	14791	1681	+	.	ID="RND-6_FAMILY-4051";Tend="1277";Tstart="1034";shortTE="F";uid="f1699420-b79c-410d-81a6-91ba2759d9ee"
VUJU01001021.1	RepeatMasker	RC/Helitron	44332	44649	1734	+	.	ID="RND-6_FAMILY-4124";Tend="1215";Tstart="901";shortTE="F";uid="c4ffcccb-ece1-4832-bd3c-90192db092bc"
VUJU01001021.1	RepeatMasker	DNA/hAT-Ac	68	372	1502	-	.	ID="HAT-2_AP";TEgroup="ctg_1021%7CHAT-2_AP%7C1";Tend="2923";Tstart="1";shortTE="F";uid="bd88b63e-a4fc-47e1-b146-9602057b314f"
VUJU01001021.1	RepeatMasker	DNA	3447	3684	590	-	.	ID="DNA-TTAA-1_AP";Tend="413";Tstart="164";shortTE="F";uid="f99ddd02-92d8-4dbb-b115-af439dea1117"
VUJU01001021.1	RepeatMasker	Retroposon?	41359	41540	1046	-	.	ID="RND-1_FAMILY-75";Tend="1015";Tstart="835";shortTE="F";uid="04f2922a-372d-492f-a894-1425e8be943b"
VUJU01001021.1	RepeatMasker	DNA/Kolobok-E	39724	40234	2069	-	.	ID="RND-1_FAMILY-2";Tend="1170";Tstart="653";shortTE="F";uid="6ad5c28e-d425-4abe-a0b4-4820dc082809"
VUJU01001021.1	RepeatMasker	DNA/Kolobok-E	38781	39726	5939	-	.	ID="RND-6_FAMILY-563";Tend="2290";Tstart="1337";shortTE="F";uid="e07a3a5f-9165-4ad4-8d4f-053d95bce470"
VUJU01001021.1	RepeatMasker	Unknown	43188	43502	1376	-	.	ID="RND-6_FAMILY-1543";Tend="1331";Tstart="1007";shortTE="F";uid="a728feda-1ea5-4da6-9f84-1bd07a7ecc04"
VUJU01001021.1	RepeatMasker	DNA	69859	70125	666	-	.	ID="DNA4-2_AP";Tend="301";Tstart="1";shortTE="F";uid="3e20431d-1df2-46e3-a63e-d15989e7271a"
VUJU01001021.1	RepeatMasker	DNA	10042	10239	1222	-	.	ID="DNA-TTAA-1_AP";Tend="198";Tstart="1";shortTE="F";uid="a6b0d5ce-bf4a-4551-ad64-daba480b62ba"
VUJU01001021.1	RepeatMasker	DNA/MULE-NOF	51080	51471	1700	-	.	ID="RND-6_FAMILY-678";Tend="1620";Tstart="1238";shortTE="F";uid="73920354-f7ef-46e6-8c91-94a52da1ab30"
VUJU01001021.1	RepeatMasker	Unknown	53278	53869	1490	-	.	ID="RND-6_FAMILY-680";Tend="1490";Tstart="936";shortTE="F";uid="d89fb5e0-e0fb-438b-ade4-91abcb7b7022"
VUJU01001021.1	RepeatMasker	Unknown	2570	3026	3323	-	.	ID="RND-1_FAMILY-62";Tend="1471";Tstart="1017";shortTE="F";uid="e197b11f-7c1c-467d-9345-38adb4cf13b3"
VUJU01001021.1	RepeatMasker	DNA/hAT-Tip100	40826	41354	2404	-	.	ID="RND-6_FAMILY-5120";Tend="839";Tstart="346";shortTE="F";uid="6e4b5294-3d27-44b4-9ff1-10939d788264"
VUJU01001021.1	RepeatMasker	DNA/hAT-hAT19	12242	12860	863	-	.	ID="DNA8-73_AP";Tend="749";Tstart="5";shortTE="F";uid="32b91019-5f4e-425c-b8f4-7fd35c6dcaff"
VUJU01001021.1	RepeatMasker	DNA/hAT-hAT19	3648	3774	454	-	.	ID="HAT-N4_AP";Tend="798";Tstart="680";shortTE="F";uid="63f9861d-2760-4eb4-8952-4fac6be1ddfa"
VUJU01001021.1	RepeatMasker	DNA/Ginger	57143	57404	609	-	.	ID="RND-5_FAMILY-5384";Tend="795";Tstart="524";shortTE="F";uid="743da429-bf50-4338-8c0f-3c1f02990ab1"
VUJU01001021.1	RepeatMasker	RC/Helitron	44783	45070	816	-	.	ID="RND-5_FAMILY-1231";Tend="1223";Tstart="945";shortTE="F";uid="7919020d-ea2a-4b30-b4aa-7d3e89343418"
VUJU01001021.1	RepeatMasker	Retroposon?	56745	56984	479	-	.	ID="SINE2-1_AP";Tend="1414";Tstart="1183";shortTE="F";uid="9874b884-9fda-4d61-8f1f-faca28a8b2ec"
VUJU01010210.1	RepeatMasker	DNA/TcMar-Pogo	2079	2540	421	-	.	ID="HALYOMORPHA_HALYS-6_FAMILY-2618";Tend="759";Tstart="299";shortTE="F";uid="232a6363-c9f7-42ac-9cd6-969dc247a450"
VUJU01010210.1	RepeatMasker	DNA/TcMar?	757	997	517	-	.	ID="RND-6_FAMILY-725";Tend="1282";Tstart="1069";shortTE="F";uid="4e0778d6-bbc4-48f2-8e4e-514afbd71468"
VUJU01010210.1	RepeatMasker	DNA/TcMar?	3242	3395	885	-	.	ID="RND-6_FAMILY-725";Tend="1105";Tstart="956";shortTE="F";uid="b1d1d51b-ec0b-4c34-b595-0873e2793ce2"
VUJU01010211.1	RepeatMasker	DNA/Ginger	1076	1682	492	+	.	ID="RND-1_FAMILY-156";Tend="1431";Tstart="743";shortTE="F";uid="0d89d1fe-9983-437b-b299-29ad4b733f3e"
VUJU01010211.1	RepeatMasker	DNA	2416	2541	466	+	.	ID="dna3-10_ap";Tend="93";Tstart="1";shortTE="F";uid="6bdfe895-1967-43b9-9eb6-6c9a1f784f77"
VUJU01010211.1	RepeatMasker	Unknown	3346	4471	564	+	.	ID="RND-6_FAMILY-13744";TEgroup="ctg_10211%7CRND-6_FAMILY-13744%7C1";Tend="1207";Tstart="15";shortTE="F";uid="89557681-7d1f-4096-bb68-0defd9f9e173"
VUJU01010212.1	RepeatMasker	DNA/Ginger	2671	2789	808	+	.	ID="RND-5_FAMILY-5384";Tend="1502";Tstart="1384";shortTE="F";uid="cbb7d337-ef4e-44cb-9e80-9979fcc14291"
VUJU01010212.1	RepeatMasker	Unknown	1346	2191	2468	-	.	ID="RND-5_FAMILY-2054";Tend="1695";Tstart="931";shortTE="F";uid="876fa043-63aa-4dce-9b3a-7b4763e3d5b4"
VUJU01010212.1	RepeatMasker	Unknown	1	983	3485	-	.	ID="RND-6_FAMILY-16000";Tend="974";Tstart="4";shortTE="F";uid="8b578b0e-ea35-49b7-82de-56b8bd6585e9"
VUJU01010212.1	RepeatMasker	Unknown	2242	2351	903	-	.	ID="RND-6_FAMILY-16000";Tend="637";Tstart="528";shortTE="F";uid="707b1a46-2dfb-422b-82f9-9820f3e07169"
VUJU01010213.1	RepeatMasker	DNA/PIF-Harbinger	2908	3455	931	+	.	ID="HARB-1_AP";Tend="555";Tstart="11";shortTE="F";uid="78f785e7-f937-4801-bbb2-78332bdb7c92"
VUJU01010216.1	RepeatMasker	DNA/Maverick	4466	4643	833	+	.	ID="RND-5_FAMILY-3347";Tend="642";Tstart="464";shortTE="F";uid="456c7e95-7578-434f-9970-b376ec196606"
VUJU01010216.1	RepeatMasker	DNA/Ginger	976	1290	2037	+	.	ID="rnd-5_family-5384";Tend="2019";Tstart="1458";shortTE="F";uid="65747638-eebb-4006-a581-4372272a432a"
VUJU01010216.1	RepeatMasker	Unknown	619	1019	2066	+	.	ID="RND-5_FAMILY-869";Tend="716";Tstart="338";shortTE="F";uid="0572d70b-d36a-4530-ba1d-91d37b77a336"
VUJU01010216.1	RepeatMasker	Unknown	3619	4465	7132	-	.	ID="RND-6_FAMILY-3270";Tend="839";Tstart="14";shortTE="F";uid="d5d1ab1c-cd19-4413-91c8-78e356af3680"
VUJU01010217.1	RepeatMasker	Unknown	142	1058	4493	-	.	ID="RND-6_FAMILY-8729";Tend="1210";Tstart="336";shortTE="F";uid="63a0d3b4-b008-4c7d-9170-5f780fd70df0"
VUJU01010217.1	RepeatMasker	DNA/Ginger	1259	1530	1521	-	.	ID="RND-1_FAMILY-156";Tend="1725";Tstart="1444";shortTE="F";uid="69c5bf1c-fcbc-48c3-9b74-d1993ae93575"
VUJU01010218.1	RepeatMasker	Retroposon?	1404	1834	570	+	.	ID="SINE2-1_AP";Tend="1325";Tstart="872";shortTE="F";uid="2ae097a2-bcf5-40c5-8087-ecf61f77db6b"
VUJU01010218.1	RepeatMasker	Unknown	1	106	933	-	.	ID="RND-1_FAMILY-148";Tend="895";Tstart="790";shortTE="F";uid="78ad8b04-1f7e-4c1f-a38b-b3e73dc85fff"
VUJU01010219.1	RepeatMasker	DNA/Kolobok-E	4197	4640	2440	+	.	ID="RND-6_FAMILY-563";Tend="1224";Tstart="788";shortTE="F";uid="05cf1952-4d43-45d4-a414-381188caf2a5"
VUJU01010219.1	RepeatMasker	Unknown	1	105	717	-	.	ID="RND-6_FAMILY-3878";Tend="597";Tstart="493";shortTE="F";uid="d6b031db-923a-476a-aa68-7ac2c841bcca"
VUJU01001022.1	RepeatMasker	DNA/hAT-Tip100	2390	2547	1252	+	.	ID="RND-1_FAMILY-34";Tend="1032";Tstart="873";shortTE="F";uid="7a3921e6-9f8b-437f-b9a9-9750cb06f03d"
VUJU01001022.1	RepeatMasker	LTR/Pao	62439	63031	837	+	.	ID="BEL3-I_AP";Tend="3891";Tstart="3300";shortTE="F";uid="c31689df-5563-4d5e-bfe8-5f56f6740ba4"
VUJU01001022.1	RepeatMasker	DNA/hAT-Charlie	28483	28807	1166	+	.	ID="RND-6_FAMILY-2628";Tend="1278";Tstart="955";shortTE="F";uid="dbd0fedd-5f97-494a-b63d-f7f4f85ff4fc"
VUJU01001022.1	RepeatMasker	DNA	44864	44990	986	+	.	ID="DNA3-4_AP";Tend="127";Tstart="1";shortTE="F";uid="bacd62e1-cbd8-4764-9602-188b13c8b00b"
VUJU01001022.1	RepeatMasker	Unknown	59394	59514	541	+	.	ID="RND-6_FAMILY-1543";Tend="1284";Tstart="1166";shortTE="F";uid="c6162ef1-002d-41ee-b4da-bda867868ecc"
VUJU01001022.1	RepeatMasker	Unknown	60109	60329	1028	+	.	ID="RND-1_FAMILY-135";Tend="586";Tstart="399";shortTE="F";uid="00d17880-5f73-48aa-a26c-7a72f71afbc9"
VUJU01001022.1	RepeatMasker	DNA	12945	13380	2118	+	.	ID="TTAA5_AP";Tend="441";Tstart="2";shortTE="F";uid="82a164cd-593f-4542-ae9c-657ca3562778"
VUJU01001022.1	RepeatMasker	LTR/Pao	64223	65003	657	+	.	ID="BEL3-I_AP";Tend="6095";Tstart="5320";shortTE="F";uid="9974294d-c4a7-4c62-8a19-dcf5dce2baa6"
VUJU01001022.1	RepeatMasker	Retroposon?	52448	53013	490	-	.	ID="SINE2-1_AP";Tend="1405";Tstart="849";shortTE="F";uid="b06dbc29-2a78-4a65-b68f-979176c017aa"
VUJU01001022.1	RepeatMasker	DNA/hAT-Tip100	17392	18686	6999	-	.	ID="RND-5_FAMILY-841";Tend="1897";Tstart="637";shortTE="F";uid="db87f366-6e9b-4527-bb4d-bc155363a8e5"
VUJU01001022.1	RepeatMasker	DNA/Kolobok-E	59546	59792	1439	-	.	ID="RND-6_FAMILY-1916";Tend="1473";Tstart="1227";shortTE="F";uid="c5a5dd14-2d15-4474-a190-30c0f4cd6313"
VUJU01001022.1	RepeatMasker	DNA/Kolobok-E	59766	59971	1613	-	.	ID="RND-6_FAMILY-8906";Tend="1155";Tstart="940";shortTE="F";uid="b0270f69-3630-4eca-a255-9fd65eebb9c5"
VUJU01001022.1	RepeatMasker	DNA/hAT-Charlie	69657	70849	3239	-	.	ID="RND-6_FAMILY-661";Tend="1112";Tstart="5";shortTE="F";uid="a24ab438-c49e-4738-866f-e12eb9212d5a"
VUJU01001022.1	RepeatMasker	Unknown	7319	7616	1521	-	.	ID="RND-1_FAMILY-148";Tend="1194";Tstart="894";shortTE="F";uid="5f17155c-f5e2-4dc3-987a-65678353143f"
VUJU01001022.1	RepeatMasker	DNA	40422	40843	812	-	.	ID="DNA4-3_AP";Tend="474";Tstart="4";shortTE="F";uid="b1b93948-5019-445b-a747-9440d2440f79"
VUJU01001022.1	RepeatMasker	DNA/MULE-MuDR	67668	67811	744	-	.	ID="RND-1_FAMILY-181";Tend="1123";Tstart="981";shortTE="F";uid="3237671c-f692-4f74-bba9-385251f2034f"
VUJU01001022.1	RepeatMasker	DNA/MULE-MuDR	60523	60911	1134	-	.	ID="RND-5_FAMILY-1503";Tend="738";Tstart="348";shortTE="F";uid="c0c38c23-8dc0-46d2-95c2-9969a2e893e8"
VUJU01001022.1	RepeatMasker	Unknown	53582	54377	4402	-	.	ID="RND-5_FAMILY-18017";Tend="1724";Tstart="882";shortTE="F";uid="ed98950f-f45b-415c-9ad6-7b1205453696"
VUJU01001022.1	RepeatMasker	DNA/Ginger-1	61428	61944	1790	-	.	ID="RND-1_FAMILY-116";Tend="1415";Tstart="903";shortTE="F";uid="47a23c17-0911-48db-a50b-87fac911071d"
VUJU01010220.1	RepeatMasker	DNA/hAT	822	1647	558	+	.	ID="RND-6_FAMILY-1245";TEgroup="ctg_10220%7CRND-6_FAMILY-1245%7C1";Tend="1648";Tstart="379";shortTE="F";uid="ec63b1cd-70de-44f5-bd4f-ceedd1cc3065"
VUJU01010220.1	RepeatMasker	DNA/Ginger	2225	2513	5229	+	.	ID="RND-5_FAMILY-5384";Tend="2021";Tstart="259";shortTE="F";uid="b977fe5f-9e2c-4e85-8e0d-671a9c0626f6"
VUJU01010220.1	RepeatMasker	DNA/Kolobok-E	2514	3971	6060	+	.	ID="RND-6_FAMILY-563";Tend="2291";Tstart="799";shortTE="F";uid="043dd8ec-d12d-4b15-b7ca-5ab057a59ca9"
VUJU01010220.1	RepeatMasker	Retroposon?	1717	2131	568	+	.	ID="SINE2-1_AP";Tend="1121";Tstart="687";shortTE="F";uid="f64d7119-2f63-4843-adc9-040547b006b2"
VUJU01010221.1	RepeatMasker	LTR/Pao	233	410	432	+	.	ID="BEL-16_DAN-I";Tend="4756";Tstart="4579";shortTE="F";uid="8111ae66-e392-4f62-ab03-58fb688f6205"
VUJU01010221.1	RepeatMasker	LTR/Pao	1202	2074	901	+	.	ID="BEL-16_DAN-I";Tend="6498";Tstart="4824";shortTE="F";uid="1bfa5efb-336b-4f7e-aeac-54a1f7cb7f0b"
VUJU01010221.1	RepeatMasker	DNA/hAT-hAT19	2131	2343	1128	-	.	ID="RND-5_FAMILY-361";Tend="972";Tstart="784";shortTE="F";uid="1a85629f-93f0-4071-8d53-be76285a92b9"
VUJU01010223.1	RepeatMasker	DNA/Ginger-1	1708	1862	568	+	.	ID="GINGER1-1_AP";Tend="3895";Tstart="3522";shortTE="F";uid="cbd3e637-8b1e-4a22-a38d-17d51b5e3c47"
VUJU01010223.1	RepeatMasker	DNA/Ginger	941	1102	6441	+	.	ID="RND-5_FAMILY-5384";Tend="2175";Tstart="1064";shortTE="F";uid="b3781e92-dd8d-4a57-84a3-f465291e9e11"
VUJU01010223.1	RepeatMasker	DNA/Kolobok-E	1	940	6525	+	.	ID="RND-6_FAMILY-563";Tend="2291";Tstart="1334";shortTE="F";uid="de3910bf-67a1-4baa-9a52-3ee4c21ebe79"
VUJU01010223.1	RepeatMasker	DNA/Ginger	1711	1877	599	-	.	ID="RND-5_FAMILY-5384";Tend="1693";Tstart="1531";shortTE="F";uid="62102996-e465-4194-8d63-043cfa585c21"
VUJU01010223.1	RepeatMasker	DNA/Kolobok-E	1875	2018	443	-	.	ID="RND-6_FAMILY-563";Tend="902";Tstart="774";shortTE="F";uid="3903e63d-bb9f-4295-8af4-2463ae1492c9"
VUJU01010223.1	RepeatMasker	Retroposon?	1474	1707	827	-	.	ID="SINE2-2_AP";Tend="979";Tstart="750";shortTE="F";uid="8efb63dd-37b2-434e-9829-d2cb31021210"
VUJU01010224.1	RepeatMasker	LINE/RTE-BovB	4201	4632	544	+	.	ID="RTE-48_LMI";Tend="432";Tstart="1";shortTE="F";uid="8aed34d6-8f2b-4d9c-b3f1-0023203c3c03"
VUJU01010224.1	RepeatMasker	DNA/Kolobok-E	1761	3010	9012	-	.	ID="RND-1_FAMILY-2";Tend="2279";Tstart="1029";shortTE="F";uid="3f39df50-2542-4ddd-8d2b-717ca907dc5f"
VUJU01010225.1	RepeatMasker	LINE/L2	3819	4097	433	+	.	ID="L2B-5_CQ";Tend="2905";Tstart="2619";shortTE="F";uid="23cc2a73-911c-4f77-bade-f77dc740594d"
VUJU01010225.1	RepeatMasker	DNA/hAT-Tip100	1926	2053	437	+	.	ID="RND-6_FAMILY-8604";Tend="245";Tstart="125";shortTE="F";uid="4d2ad220-2aed-4a94-bb74-5619db95b54d"
VUJU01010227.1	RepeatMasker	Unknown	46	157	526	+	.	ID="RND-6_FAMILY-3817";Tend="1247";Tstart="1129";shortTE="F";uid="8357e087-75e6-4c4c-97f8-a23a0b314080"
VUJU01010229.1	RepeatMasker	DNA/Ginger	1102	1414	423	+	.	ID="RND-1_FAMILY-156";Tend="1308";Tstart="990";shortTE="F";uid="3920856c-9290-4c6c-ba7d-3450bda847bc"
VUJU01010229.1	RepeatMasker	DNA/Kolobok-E	1	398	2084	+	.	ID="RND-1_FAMILY-2";TEgroup="ctg_10229%7CRND-1_FAMILY-2%7C1";Tend="2274";Tstart="1999";shortTE="F";uid="4f4caf6d-452d-451f-bccf-05f2888fe19f"
VUJU01001023.1	RepeatMasker	DNA/MULE-MuDR	24244	24445	413	+	.	ID="MUDR11X_AP";Tend="259";Tstart="75";shortTE="F";uid="52b8bbfd-4d65-4504-a70c-32fcffc9b55b"
VUJU01001023.1	RepeatMasker	DNA	55311	55882	1652	+	.	ID="DNA4-2_AP";Tend="555";Tstart="1";shortTE="F";uid="c113131e-37e1-4dc7-b2a7-2929d13b5aaa"
VUJU01001023.1	RepeatMasker	DNA/Kolobok-E	53726	53850	505	+	.	ID="KOLOBOKE-2_AP";Tend="1245";Tstart="1120";shortTE="F";uid="2a8d705a-ae62-44e7-add0-8e340e1bc93a"
VUJU01001023.1	RepeatMasker	DNA/hAT-Charlie	17830	18035	666	+	.	ID="DNA8-34_AP";Tend="185";Tstart="1";shortTE="F";uid="7a5e4292-522f-4b58-997f-3ee8cf923416"
VUJU01001023.1	RepeatMasker	DNA/MULE-MuDR	24688	25219	1222	+	.	ID="MUDR11X_AP";TEgroup="ctg_1023%7CMUDR11X_AP%7C1";Tend="2215";Tstart="458";shortTE="F";uid="cf5c3fdb-dd4d-4e94-a9fa-56e58787c038"
VUJU01001023.1	RepeatMasker	DNA/hAT-Ac	38400	38512	474	+	.	ID="dna8-39_ap";Tend="113";Tstart="2";shortTE="F";uid="4a7f2803-3afe-4768-868d-096f35eadbbf"
VUJU01001023.1	RepeatMasker	Unknown	1	290	2447	+	.	ID="RND-6_FAMILY-6397";Tend="541";Tstart="252";shortTE="F";uid="41f52800-8ee5-42c6-82bb-7a967317d8c6"
VUJU01001023.1	RepeatMasker	DNA/hAT-Tip100	27262	27586	1337	+	.	ID="RND-6_FAMILY-1910";Tend="2499";Tstart="2192";shortTE="F";uid="a135b7f1-8c75-4811-b036-0a7df2ebc1ce"
VUJU01001023.1	RepeatMasker	DNA/TcMar-m44?	1426	1596	588	+	.	ID="DNA4-9B_AP";Tend="185";Tstart="1";shortTE="F";uid="f33d1435-984f-4fd0-88da-92402db24941"
VUJU01001023.1	RepeatMasker	Unknown	39141	39290	650	+	.	ID="RND-1_FAMILY-12";Tend="1092";Tstart="922";shortTE="F";uid="c89f402b-b1ba-49e5-8f43-c554fcffe9d1"
VUJU01001023.1	RepeatMasker	Retroposon?	53695	53812	522	-	.	ID="SINE2-1_AP";Tend="1763";Tstart="1638";shortTE="F";uid="9651832d-656d-46d0-94c4-5bf634a7beb5"
VUJU01001023.1	RepeatMasker	DNA/Ginger	21154	21936	2903	-	.	ID="RND-5_FAMILY-5384";TEgroup="ctg_1023%7CRND-5_FAMILY-5384%7C1";Tend="2018";Tstart="1391";shortTE="F";uid="4bccd9fa-929a-457e-822a-6d4897d8220f"
VUJU01001023.1	RepeatMasker	Unknown	26227	26438	1082	-	.	ID="RND-6_FAMILY-1079";Tend="439";Tstart="207";shortTE="F";uid="0bddf441-76da-4cbb-a4ef-64337aef8330"
VUJU01001023.1	RepeatMasker	DNA/Ginger	54128	54317	406	-	.	ID="RND-5_FAMILY-5384";Tend="920";Tstart="726";shortTE="F";uid="9822de8f-487a-42fd-8e0e-db34eabd6a8b"
VUJU01001023.1	RepeatMasker	DNA/hAT-hAT19	1062	1336	1279	-	.	ID="DNA8-82_AP";Tend="749";Tstart="466";shortTE="F";uid="c4dbfa43-d86f-4e1b-aa7f-4ccff689c510"
VUJU01001023.1	RepeatMasker	DNA	14920	15087	558	-	.	ID="RND-6_FAMILY-8566";Tend="1179";Tstart="995";shortTE="F";uid="64e4c7fc-2b02-42f7-b6f8-7b09c9f11f00"
VUJU01001023.1	RepeatMasker	RC/Helitron	13184	13723	2994	-	.	ID="RND-6_FAMILY-2395";Tend="1333";Tstart="750";shortTE="F";uid="e87a31fb-76f2-42de-8330-0ea63c0f91c6"
VUJU01001023.1	RepeatMasker	Unknown	15602	15939	2020	-	.	ID="RND-6_FAMILY-5703";Tend="1174";Tstart="866";shortTE="F";uid="45ab9318-fb8d-45cd-9eb1-8f2c5890830d"
VUJU01001023.1	RepeatMasker	DNA	45284	45444	507	-	.	ID="dna4-2_ap";Tend="164";Tstart="1";shortTE="F";uid="f8b64e35-ce54-4b2d-83c0-6f392df846fe"
VUJU01001023.1	RepeatMasker	Retroposon?	26593	27206	2631	-	.	ID="RND-6_FAMILY-9959";Tend="1553";Tstart="924";shortTE="F";uid="eddaf97a-2233-4885-95c3-be01e1be7fff"
VUJU01001023.1	RepeatMasker	DNA/Ginger	39482	39800	727	-	.	ID="RND-5_FAMILY-5384";Tend="867";Tstart="545";shortTE="F";uid="423d668a-8935-4cdd-a12e-9491119d02d8"
VUJU01001023.1	RepeatMasker	Unknown	27909	28093	995	-	.	ID="RND-5_FAMILY-7136";Tend="1143";Tstart="939";shortTE="F";uid="e68f7545-5db4-47ea-9d84-c2801ebc6dc9"
VUJU01001023.1	RepeatMasker	RC/Helitron	11393	12915	8300	-	.	ID="RND-6_FAMILY-2395";Tend="1561";Tstart="124";shortTE="F";uid="ce2e8c1d-faad-4012-9fc0-57bbb061bced"
VUJU01010231.1	RepeatMasker	DNA	113	529	1828	+	.	ID="ttaa4c_ap";Tend="420";Tstart="18";shortTE="F";uid="38f936dc-c9f5-41ee-b6e7-4add78e66cd6"
VUJU01010231.1	RepeatMasker	Unknown	2926	3541	1286	+	.	ID="RND-1_FAMILY-98";Tend="1490";Tstart="811";shortTE="F";uid="4bbaebc3-2462-41c1-b4fb-59eea8a4f48f"
VUJU01010231.1	RepeatMasker	DNA/hAT-hAT19	936	1160	483	-	.	ID="HAT-N18_AP";Tend="235";Tstart="1";shortTE="F";uid="5882c4e6-2b47-4efa-b6bb-d813952f4bbe"
VUJU01010231.1	RepeatMasker	DNA/hAT-Tip100	2220	2471	965	-	.	ID="RND-6_FAMILY-1910";Tend="2492";Tstart="2289";shortTE="F";uid="35a16e52-da91-442c-948f-cfac04aaf10c"
VUJU01010231.1	RepeatMasker	Unknown	2635	2970	755	-	.	ID="RND-4_FAMILY-406";Tend="1272";Tstart="934";shortTE="F";uid="a352d83d-3d82-47c2-b9c6-d889f390a8a1"
VUJU01010232.1	RepeatMasker	DNA/hAT-hAT19	196	558	951	+	.	ID="RND-5_FAMILY-361";Tend="1416";Tstart="1071";shortTE="F";uid="db946f3e-2350-4602-b4d7-672b04f77e59"
VUJU01010232.1	RepeatMasker	DNA/hAT-Tip100	2104	4420	8067	-	.	ID="RND-1_FAMILY-83";Tend="2383";Tstart="243";shortTE="F";uid="9a76e30a-f252-449a-a8ff-a4466baadb82"
VUJU01010233.1	RepeatMasker	DNA/Ginger	4389	4631	1189	-	.	ID="rnd-1_family-156";Tend="1721";Tstart="1580";shortTE="F";uid="61bbde60-40dc-4b2d-82f5-3ec5653a5625"
VUJU01010234.1	RepeatMasker	DNA/TcMar-m44	1153	2422	2538	-	.	ID="MARINER-2_AP";Tend="1785";Tstart="515";shortTE="F";uid="377d35a5-aaac-4158-95c7-139dfbad4af5"
VUJU01010235.1	RepeatMasker	LINE/I-Jockey	2696	3178	681	-	.	ID="JOCKEY-1_RPR";Tend="1425";Tstart="939";shortTE="F";uid="3872f1db-4365-4c08-8730-3750f41d9d3f"
VUJU01010235.1	RepeatMasker	DNA/Ginger	1763	2701	6235	-	.	ID="RND-5_FAMILY-5384";Tend="2020";Tstart="1098";shortTE="F";uid="dd00fd99-20ee-4fef-b511-562c40550990"
VUJU01010238.1	RepeatMasker	DNA/P	1887	2423	1668	+	.	ID="RND-6_FAMILY-70";Tend="596";Tstart="1";shortTE="F";uid="5e00ba12-6de9-47de-a651-37bd7983cf0e"
VUJU01010238.1	RepeatMasker	DNA/Maverick	4034	4407	725	+	.	ID="RND-5_FAMILY-1771";Tend="1228";Tstart="870";shortTE="F";uid="26279b82-c0ea-42cf-b7a7-78d4e1398488"
VUJU01010238.1	RepeatMasker	DNA/TcMar-m44	2559	2825	612	+	.	ID="MARINER-33_LMI";Tend="1443";Tstart="1176";shortTE="F";uid="3e08492d-3306-4212-b45b-aeb8c5829514"
VUJU01010238.1	RepeatMasker	Unknown	234	391	941	-	.	ID="RND-6_FAMILY-3270";Tend="1251";Tstart="1105";shortTE="F";uid="0390f806-bab2-460a-9e2f-f19f3ed79079"
VUJU01010239.1	RepeatMasker	DNA/P	4	1752	3869	+	.	ID="P-3_AP";TEgroup="ctg_10239%7CP-3_AP%7C1";Tend="4510";Tstart="2850";shortTE="F";uid="bc517585-a024-4996-b2cf-40684ede8de6"
VUJU01001024.1	RepeatMasker	Retroposon?	31857	32063	446	+	.	ID="SINE2-1_AP";Tend="1081";Tstart="889";shortTE="F";uid="5d68ce03-f18a-4ff2-9c89-5dcebe9f5045"
VUJU01001024.1	RepeatMasker	DNA	14079	14501	2763	+	.	ID="TTAA8_AP";Tend="438";Tstart="1";shortTE="F";uid="4303f1f4-a43c-4fa0-8277-0c50108fcd6c"
VUJU01001024.1	RepeatMasker	DNA/Kolobok-E	32533	32675	495	+	.	ID="RND-6_FAMILY-563";Tend="2291";Tstart="2143";shortTE="F";uid="88fb2927-67fc-42c5-a63c-3811d19456aa"
VUJU01001024.1	RepeatMasker	Unknown	62490	63360	4229	+	.	ID="RND-1_FAMILY-47";TEgroup="ctg_1024%7CRND-1_FAMILY-47%7C1";Tend="1920";Tstart="903";shortTE="F";uid="448ca067-4021-461c-bbd5-566223606631"
VUJU01001024.1	RepeatMasker	Unknown	68017	68185	546	+	.	ID="RND-6_FAMILY-2243";Tend="860";Tstart="723";shortTE="F";uid="1f2667f9-affc-423f-89e7-4aafe2379aa4"
VUJU01001024.1	RepeatMasker	DNA/hAT-Charlie	33539	33889	2805	+	.	ID="RND-6_FAMILY-6248";Tend="1389";Tstart="1039";shortTE="F";uid="f52065f3-a26b-4c30-9a60-57363fb8191e"
VUJU01001024.1	RepeatMasker	DNA/Ginger	24361	25472	6764	+	.	ID="RND-5_FAMILY-5384";Tend="1773";Tstart="545";shortTE="F";uid="8e979be4-cc4d-4abb-85e9-9e0869a753f8"
VUJU01001024.1	RepeatMasker	DNA/Kolobok-E	183	640	2729	+	.	ID="RND-6_FAMILY-8315";Tend="887";Tstart="366";shortTE="F";uid="24c7478d-6e8f-469d-bbc8-bf086162fb73"
VUJU01001024.1	RepeatMasker	DNA/Ginger-1	36759	36953	527	+	.	ID="GINGER1-1_AP";Tend="3378";Tstart="3155";shortTE="F";uid="bfc43806-09b5-4896-9b2b-172bce7fa94b"
VUJU01001024.1	RepeatMasker	Unknown	63483	63794	2037	+	.	ID="RND-1_FAMILY-47";Tend="1903";Tstart="1599";shortTE="F";uid="e2389ee6-6f41-44d5-9250-16043c7d880d"
VUJU01001024.1	RepeatMasker	Retroposon?	39655	40010	407	-	.	ID="SINE2-2_AP";Tend="306";Tstart="3";shortTE="F";uid="f0b95a7e-c978-464d-88a4-5f930807b60b"
VUJU01001024.1	RepeatMasker	DNA/Kolobok-E	36785	38232	8261	-	.	ID="RND-6_FAMILY-563";Tend="2297";Tstart="798";shortTE="F";uid="257a40fe-8834-4b2d-9d78-d9c498787347"
VUJU01001024.1	RepeatMasker	DNA/Ginger-1	32545	32696	487	-	.	ID="RND-6_FAMILY-2273";Tend="366";Tstart="211";shortTE="F";uid="012b08c6-8cbc-414d-93bd-66745feb1313"
VUJU01001024.1	RepeatMasker	DNA/hAT-Tip100	13953	14077	811	-	.	ID="RND-5_FAMILY-2755";Tend="1101";Tstart="977";shortTE="F";uid="6477f296-f75a-4b60-aa4c-94edb8e89ed2"
VUJU01001024.1	RepeatMasker	DNA/hAT-Tip100	14502	14912	2325	-	.	ID="RND-5_FAMILY-2755";Tend="979";Tstart="587";shortTE="F";uid="eed11969-e3c5-48bd-928f-05fd42ddb470"
VUJU01010240.1	RepeatMasker	DNA/Kolobok-E	684	1266	926	+	.	ID="KOLOBOKE-4_AP";Tend="6200";Tstart="5623";shortTE="F";uid="788fc580-7ec7-444e-9b69-582633446db5"
VUJU01010240.1	RepeatMasker	LINE/CR1	3916	4129	444	-	.	ID="CR1-85_AAE";Tend="964";Tstart="745";shortTE="F";uid="5b02996d-3608-44a8-9025-729524b52790"
VUJU01010241.1	RepeatMasker	DNA/MULE-MuDR	1259	1626	2636	+	.	ID="RND-6_FAMILY-1527";Tend="1312";Tstart="962";shortTE="F";uid="a8ad63a8-9dbb-48f2-bcce-a1af7e34f732"
VUJU01010241.1	RepeatMasker	DNA/MULE-MuDR	1620	2084	1961	+	.	ID="rnd-6_family-1527";Tend="1977";Tstart="1520";shortTE="F";uid="528106e6-0ffb-42e8-ba78-1b85f86ec3de"
VUJU01010241.1	RepeatMasker	Unknown	4519	4622	968	+	.	ID="RND-1_FAMILY-33";Tend="1114";Tstart="1011";shortTE="F";uid="aa731e37-07b1-4afd-b833-75587ed3a76c"
VUJU01010241.1	RepeatMasker	Unknown	4323	4477	1397	+	.	ID="RND-5_FAMILY-2054";Tend="1688";Tstart="1533";shortTE="F";uid="89719943-114a-4780-ae60-a6220d86989e"
VUJU01010241.1	RepeatMasker	DNA/hAT-Tip100	3398	3957	3496	+	.	ID="RND-6_FAMILY-6692";Tend="1328";Tstart="800";shortTE="F";uid="ab20434a-5546-4bc6-ab5b-81055785c130"
VUJU01010241.1	RepeatMasker	DNA/Kolobok-E	936	1162	945	+	.	ID="RND-1_FAMILY-42";Tend="2078";Tstart="1365";shortTE="F";uid="9b39d72c-de10-4e0a-a904-2601d66ee05a"
VUJU01010241.1	RepeatMasker	DNA	442	935	1179	-	.	ID="RND-5_FAMILY-7451";Tend="1382";Tstart="920";shortTE="F";uid="917eb167-25a4-4be7-8835-8de366501838"
VUJU01010241.1	RepeatMasker	DNA/Kolobok-E	2291	3439	8076	-	.	ID="RND-6_FAMILY-563";Tend="2295";Tstart="1132";shortTE="F";uid="788a874f-913f-4925-bd5e-0d44b0e41129"
VUJU01010241.1	RepeatMasker	DNA/Kolobok-E	3958	4298	2698	-	.	ID="RND-6_FAMILY-563";Tend="1141";Tstart="797";shortTE="F";uid="0264cc5f-0b90-46c8-9575-db1e867071d7"
VUJU01010242.1	RepeatMasker	DNA/Ginger	83	341	634	+	.	ID="RND-5_FAMILY-5384";Tend="839";Tstart="537";shortTE="F";uid="726fb38f-2d49-4f21-8573-015f6bca96df"
VUJU01010242.1	RepeatMasker	Unknown	1371	1600	1489	+	.	ID="RND-1_FAMILY-26";Tend="1232";Tstart="1008";shortTE="F";uid="4bbe2855-bf25-4295-b5e2-8c614767ee01"
VUJU01010242.1	RepeatMasker	DNA/Sola-1	1931	3069	556	+	.	ID="sola1-10_ap";Tend="2799";Tstart="1598";shortTE="F";uid="a997a79a-d5d7-4abc-8a41-7f22c890190b"
VUJU01010243.1	RepeatMasker	DNA	3824	4085	1000	+	.	ID="TTAA11_AP";Tend="316";Tstart="49";shortTE="F";uid="f5b18ed6-3244-41b9-925e-3bd2748690a3"
VUJU01010243.1	RepeatMasker	DNA/hAT-Tip100	1211	2656	1660	-	.	ID="HAT-17_LMI";Tend="2218";Tstart="790";shortTE="F";uid="1948af2c-27e0-4ddd-aa7c-f86d0d295e3c"
VUJU01010243.1	RepeatMasker	Unknown	3387	3559	1335	-	.	ID="RND-1_FAMILY-40";Tend="1085";Tstart="913";shortTE="F";uid="c7177a3d-515e-4f4e-853d-6f8f1fa394c8"
VUJU01010244.1	RepeatMasker	DNA/Ginger	27	205	877	+	.	ID="RND-5_FAMILY-5384";Tend="2051";Tstart="1865";shortTE="F";uid="04312e55-dc35-4e93-869a-815abbabdad2"
VUJU01010244.1	RepeatMasker	DNA/Ginger-1	2	235	857	-	.	ID="ginger1-1_ap";Tend="3402";Tstart="3178";shortTE="F";uid="2327ae20-5070-4002-b479-6cddc4833547"
VUJU01010244.1	RepeatMasker	DNA	168	389	668	-	.	ID="TTAA8_AP";Tend="363";Tstart="137";shortTE="F";uid="85785a30-c3cc-4576-8dc0-a82ff10d1b1b"
VUJU01010245.1	RepeatMasker	DNA/TcMar-Tigger	4322	4435	484	+	.	ID="RND-6_FAMILY-13778";Tend="1417";Tstart="1298";shortTE="F";uid="9207500f-7f6e-4014-b5bb-fe78e614b578"
VUJU01010245.1	RepeatMasker	Unknown	3986	4313	1023	-	.	ID="RND-4_FAMILY-70";Tend="1463";Tstart="1145";shortTE="F";uid="e2b4a13d-8b9d-4ebb-b976-2d86978c1550"
VUJU01010246.1	RepeatMasker	DNA/Kolobok-E	4345	4622	1784	+	.	ID="RND-6_FAMILY-563";Tend="1483";Tstart="1189";shortTE="F";uid="533f7c91-e3fd-4d1a-838d-02bda7f42d18"
VUJU01010246.1	RepeatMasker	DNA/hAT-Tip100	2449	2738	683	+	.	ID="RND-1_FAMILY-19";Tend="1721";Tstart="1401";shortTE="F";uid="e4f7c170-ad1b-4744-834d-8d21709e86cd"
VUJU01010246.1	RepeatMasker	Unknown	2994	3512	2201	-	.	ID="RND-1_FAMILY-21";Tend="1423";Tstart="909";shortTE="F";uid="b72041b4-0eab-4a31-a30e-dcf22ad44d93"
VUJU01010247.1	RepeatMasker	DNA/Kolobok-E	1	298	2511	+	.	ID="RND-6_FAMILY-563";Tend="2292";Tstart="1995";shortTE="F";uid="524a5019-c942-467d-87ed-2e7b9cb6f015"
VUJU01010249.1	RepeatMasker	DNA/hAT	137	322	774	+	.	ID="RND-5_FAMILY-734";Tend="1348";Tstart="1176";shortTE="F";uid="bee84e56-8e19-4164-ba54-0abaf0b785fe"
VUJU01010249.1	RepeatMasker	Unknown	1616	2005	3243	-	.	ID="RND-1_FAMILY-63";Tend="1357";Tstart="969";shortTE="F";uid="d72dd254-8677-4d23-a026-512bba55ec3e"
VUJU01001025.1	RepeatMasker	DNA/MULE-MuDR	35994	36214	554	+	.	ID="RND-6_FAMILY-6358";Tend="1935";Tstart="1737";shortTE="F";uid="582f556f-c623-4ed4-b266-05ba49b9e39d"
VUJU01001025.1	RepeatMasker	RC/Helitron	43337	43465	791	+	.	ID="RND-6_FAMILY-3150";Tend="1102";Tstart="977";shortTE="F";uid="b730d9df-1b8d-48dc-9157-2e6a3152c6ac"
VUJU01001025.1	RepeatMasker	DNA/hAT-hAT19	41344	41602	831	+	.	ID="RND-6_FAMILY-4100";Tend="1557";Tstart="1274";shortTE="F";uid="41b1fb4a-5905-4897-8609-d6862ee7fe4b"
VUJU01001025.1	RepeatMasker	DNA/hAT-Charlie	22480	22812	1503	+	.	ID="RND-6_FAMILY-2628";Tend="1267";Tstart="944";shortTE="F";uid="3e50f2be-b95e-4349-a4f4-1c4fa462722a"
VUJU01001025.1	RepeatMasker	DNA/MULE-MuDR	4316	4522	1197	+	.	ID="DNA8-110_AP";Tend="203";Tstart="1";shortTE="F";uid="2e39b4da-e266-4d91-bbc4-59e47df361e0"
VUJU01001025.1	RepeatMasker	DNA/Merlin	52901	53035	411	+	.	ID="RND-5_FAMILY-830";Tend="1453";Tstart="1295";shortTE="F";uid="3bc4b387-c2e5-4954-b1e4-d6fcf7a619f6"
VUJU01001025.1	RepeatMasker	RC/Helitron	43474	43781	2109	+	.	ID="RND-5_FAMILY-1231";Tend="1463";Tstart="1161";shortTE="F";uid="df346b38-bdb4-479b-9204-f7192b8932aa"
VUJU01001025.1	RepeatMasker	DNA	25344	25713	907	+	.	ID="DNA4-3_AP";Tend="550";Tstart="210";shortTE="F";uid="fe0e64a3-b940-42a3-98f4-c162ed663837"
VUJU01001025.1	RepeatMasker	DNA	20337	20469	688	+	.	ID="RND-6_FAMILY-284";Tend="1350";Tstart="1210";shortTE="F";uid="a66e10c9-8367-4046-8188-ebd4316a801e"
VUJU01001025.1	RepeatMasker	DNA/hAT-Charlie	22485	22921	1476	-	.	ID="RND-6_FAMILY-10412";Tend="1206";Tstart="763";shortTE="F";uid="ccc7ae13-34f5-4e20-9e3e-80e3bd01a9c5"
VUJU01001025.1	RepeatMasker	DNA/TcMar?	19316	20428	6724	-	.	ID="RND-6_FAMILY-168";Tend="1815";Tstart="697";shortTE="F";uid="02cff0ee-a2f5-4e77-b7ca-fec9f47b2697"
VUJU01001025.1	RepeatMasker	DNA/MULE-MuDR	35936	36454	807	-	.	ID="RND-5_FAMILY-8236";TEgroup="ctg_1025%7CRND-5_FAMILY-8236%7C1";Tend="1658";Tstart="954";shortTE="F";uid="520f3796-f383-4651-8d34-e3acf5cea17f"
VUJU01001025.1	RepeatMasker	RC/Helitron	51168	52230	7035	-	.	ID="RND-6_FAMILY-6014";Tend="984";Tstart="18";shortTE="F";uid="6288c763-9349-4778-a1bc-9521963e61b5"
VUJU01001025.1	RepeatMasker	DNA	39733	39957	864	-	.	ID="ttaa2c_ap";Tend="257";Tstart="47";shortTE="F";uid="93618f6d-8097-4a26-890b-c130e128b419"
VUJU01001025.1	RepeatMasker	DNA/hAT-hAT19	24583	25312	4966	-	.	ID="RND-5_FAMILY-1091";Tend="1662";Tstart="931";shortTE="F";uid="ce18ead2-01ae-40d4-8888-c814135a6a06"
VUJU01001025.1	RepeatMasker	DNA/hAT-Tip100	16943	17164	932	-	.	ID="RND-6_FAMILY-1910";Tend="2132";Tstart="1914";shortTE="F";uid="fab44a85-3c28-4d72-b1f1-e36a4ae25b46"
VUJU01001025.1	RepeatMasker	DNA	4829	4988	792	-	.	ID="TTAA18_AP";Tend="560";Tstart="399";shortTE="F";uid="838b3048-ee12-47e4-b018-dcf91f2a6185"
VUJU01001025.1	RepeatMasker	Unknown	46422	46567	688	-	.	ID="RND-5_FAMILY-7136";Tend="1127";Tstart="970";shortTE="F";uid="79109cd1-d438-4192-88bf-f86256c6ea51"
VUJU01001025.1	RepeatMasker	DNA	33720	33948	539	-	.	ID="ttaa3b_ap";Tend="424";Tstart="196";shortTE="F";uid="d2056741-4ae7-4134-9013-f01e83608384"
VUJU01001025.1	RepeatMasker	DNA/Ginger	17156	18104	5675	-	.	ID="RND-1_FAMILY-156";Tend="1725";Tstart="775";shortTE="F";uid="290081f8-0f47-410b-80e5-f556ff2d55cd"
VUJU01001025.1	RepeatMasker	Unknown	2261	2861	1453	-	.	ID="RND-5_FAMILY-2564";TEgroup="ctg_1025%7CRND-5_FAMILY-2564%7C1";Tend="1146";Tstart="249";shortTE="F";uid="fc8ceef1-d1b4-452a-9417-182e5d734503"
VUJU01001025.1	RepeatMasker	Unknown	1548	2054	1671	-	.	ID="RND-5_FAMILY-2564";Tend="1650";Tstart="1212";shortTE="F";uid="999879da-4afa-497b-8eb0-20bb5d208f10"
VUJU01001025.1	RepeatMasker	RC/Helitron	47444	47579	865	-	.	ID="RND-6_FAMILY-3150";Tend="1102";Tstart="970";shortTE="F";uid="b38905ee-bc43-49b8-a3d9-6920107d53ae"
VUJU01001025.1	RepeatMasker	Unknown	46145	46328	422	-	.	ID="RND-6_FAMILY-1079";Tend="407";Tstart="230";shortTE="F";uid="3e90c3dd-4352-49e3-8cdd-fda238bb1d86"
VUJU01001025.1	RepeatMasker	RC/Helitron	47050	47435	2127	-	.	ID="RND-5_FAMILY-1231";Tend="1520";Tstart="1161";shortTE="F";uid="a0bc0322-070e-437b-b5ae-d3df419e7625"
VUJU01001025.1	RepeatMasker	DNA/Ginger	18830	19030	443	-	.	ID="RND-1_FAMILY-156";Tend="1421";Tstart="775";shortTE="F";uid="41b0bc38-f40a-4276-941f-dc9596fc8fe8"
VUJU01001025.1	RepeatMasker	Unknown	42718	42980	1152	-	.	ID="RND-6_FAMILY-12777";Tend="1153";Tstart="881";shortTE="F";uid="cea9aff0-aa3f-4c48-9309-1924c747632e"
VUJU01001025.1	RepeatMasker	Retroposon?	18386	18829	479	-	.	ID="SINE2-1_AP";Tend="676";Tstart="235";shortTE="F";uid="02ed253c-eda1-4be5-81a7-5d3b9d167f28"
VUJU01010250.1	RepeatMasker	Unknown	3450	3900	2867	+	.	ID="RND-6_FAMILY-3721";Tend="1313";Tstart="870";shortTE="F";uid="71103393-06ba-4ce8-aed2-b19e779b40e6"
VUJU01010251.1	RepeatMasker	DNA/Sola-1	2486	3483	538	+	.	ID="SOLA1-8_AP";Tend="2884";Tstart="1864";shortTE="F";uid="b1eca295-f8ff-414c-b2fa-63466eb94a03"
VUJU01010252.1	RepeatMasker	Unknown	2131	2526	860	+	.	ID="RND-5_FAMILY-2115";Tend="798";Tstart="370";shortTE="F";uid="22c4ddf0-a885-4d16-a036-dbb1e981d140"
VUJU01010252.1	RepeatMasker	Unknown	3029	3547	2252	+	.	ID="RND-5_FAMILY-2115";Tend="1308";Tstart="778";shortTE="F";uid="554450eb-637e-4f0e-b3dc-88b8da5eb824"
VUJU01010252.1	RepeatMasker	DNA/MULE-NOF	2504	2918	2103	-	.	ID="RND-6_FAMILY-678";Tend="1618";Tstart="1238";shortTE="F";uid="0636721c-635f-47d9-83da-32abadcc88e6"
VUJU01010252.1	RepeatMasker	DNA/Kolobok-E	4296	4615	1697	-	.	ID="rnd-6_family-563";Tend="2393";Tstart="2062";shortTE="F";uid="b49eb980-6f90-47cf-bf06-ffeef98045af"
VUJU01010252.1	RepeatMasker	DNA/Kolobok-E	10	127	481	-	.	ID="RND-6_FAMILY-563";Tend="859";Tstart="751";shortTE="F";uid="c8038324-bf03-46bd-abfb-333d227701f4"
VUJU01010253.1	RepeatMasker	LTR/Pao	1116	2784	898	+	.	ID="BEL3-I_AP";Tend="4145";Tstart="2490";shortTE="F";uid="6d546212-5ae0-49fb-aca1-f7653f5be95c"
VUJU01010253.1	RepeatMasker	LTR/Pao	149	420	516	+	.	ID="RND-6_FAMILY-2207";Tend="1301";Tstart="1044";shortTE="F";uid="aade65a4-4ad6-4c54-af2c-818b1729bae6"
VUJU01010254.1	RepeatMasker	Unknown	2431	2674	1630	-	.	ID="RND-5_FAMILY-7529";Tend="983";Tstart="745";shortTE="F";uid="d784760b-193d-4d35-b0a6-037315fe5979"
VUJU01010255.1	RepeatMasker	DNA/hAT	4026	4612	2652	+	.	ID="RND-6_FAMILY-1245";Tend="994";Tstart="415";shortTE="F";uid="286b4ea1-7998-45dc-a60a-f7c407484dba"
VUJU01010255.1	RepeatMasker	DNA/Sola-1	352	836	497	+	.	ID="SOLA1-5_AP";Tend="2678";Tstart="2185";shortTE="F";uid="81b30d1f-3f5d-4ab3-be28-49e6a1de8ec7"
VUJU01010256.1	RepeatMasker	DNA/PIF-Harbinger	554	1180	606	+	.	ID="ISL2EU-7_CFL";Tend="2023";Tstart="1408";shortTE="F";uid="473f759d-6428-4e88-bbbb-ed6d828544db"
VUJU01010257.1	RepeatMasker	Unknown	1550	2691	6946	+	.	ID="RND-5_FAMILY-1065";Tend="1583";Tstart="478";shortTE="F";uid="487ffa3f-5a6d-401e-85b6-51a85d0c8806"
VUJU01010257.1	RepeatMasker	DNA/Ginger	4474	4608	1072	+	.	ID="RND-5_FAMILY-5384";Tend="1157";Tstart="1023";shortTE="F";uid="1eeb4c7a-eb70-47db-bb8e-26d5c556a79a"
VUJU01010257.1	RepeatMasker	Retroposon?	504	1493	6156	-	.	ID="RND-6_FAMILY-1948";Tend="1838";Tstart="879";shortTE="F";uid="7e79482c-7c7a-4319-b444-2be133439b69"
VUJU01010258.1	RepeatMasker	DNA/Maverick	884	1031	438	+	.	ID="POLINTON-2_DBP";Tend="1029";Tstart="882";shortTE="F";uid="97b5e396-cf3d-4e16-bf5a-646f01a26d82"
VUJU01010258.1	RepeatMasker	DNA/Maverick	945	4143	8252	-	.	ID="rnd-6_family-4822";Tend="1984";Tstart="27";shortTE="F";uid="a2b92f5e-e47f-4afd-9a64-7014eadbec1d"
VUJU01010258.1	RepeatMasker	Unknown	385	679	1932	-	.	ID="RND-6_FAMILY-9307";Tend="885";Tstart="585";shortTE="F";uid="73e622cc-1fbf-4fe9-849a-4a44bc37df68"
VUJU01010258.1	RepeatMasker	DNA/Maverick	696	945	937	-	.	ID="RND-6_FAMILY-1530";Tend="310";Tstart="25";shortTE="F";uid="797b358a-4464-4a99-954b-522bdb097e22"
VUJU01010259.1	RepeatMasker	DNA/Ginger	1640	3354	9146	-	.	ID="RND-5_FAMILY-5384";Tend="2185";Tstart="457";shortTE="F";uid="6db55238-4e56-4e7b-9669-fadf752bfaed"
VUJU01001026.1	RepeatMasker	DNA	4317	4575	464	+	.	ID="DNA4-3_AP";Tend="397";Tstart="155";shortTE="F";uid="51dd5099-9197-4071-ab3c-0d60398a15ab"
VUJU01001026.1	RepeatMasker	DNA	62319	62446	827	+	.	ID="DNA3-1_AP";Tend="126";Tstart="1";shortTE="F";uid="78c0ffa8-47b3-468e-9f18-7cc000ac8588"
VUJU01001026.1	RepeatMasker	RC/Helitron	70462	70705	803	+	.	ID="RND-1_FAMILY-8";Tend="1194";Tstart="953";shortTE="F";uid="98c35770-a6be-4eda-a18b-1eaef3be4cc2"
VUJU01001026.1	RepeatMasker	DNA/Ginger	49899	50071	555	+	.	ID="RND-5_FAMILY-5384";Tend="2041";Tstart="1872";shortTE="F";uid="cf2e1fb8-b3cc-46fd-8754-87092f6f8dd9"
VUJU01001026.1	RepeatMasker	DNA/Ginger	52784	54282	10253	+	.	ID="RND-5_FAMILY-5384";Tend="2025";Tstart="512";shortTE="F";uid="824a3cfd-faa9-4a0e-8ce8-bb7637f375c4"
VUJU01001026.1	RepeatMasker	DNA	25515	25768	442	+	.	ID="TTAA25_AP";Tend="246";Tstart="1";shortTE="F";uid="aaeb1a62-13b1-40cb-8bc4-fa78902f42d0"
VUJU01001026.1	RepeatMasker	Unknown	8186	8324	644	+	.	ID="RND-1_FAMILY-20";Tend="1814";Tstart="1692";shortTE="F";uid="65882014-5376-47a7-94ca-4964c8421eec"
VUJU01001026.1	RepeatMasker	Unknown	45921	46612	2567	+	.	ID="RND-1_FAMILY-22";Tend="1679";Tstart="865";shortTE="F";uid="1ca9bc5c-4ce8-40e3-857e-dca81f869fe6"
VUJU01001026.1	RepeatMasker	Unknown	7599	8105	2644	-	.	ID="RND-1_FAMILY-47";Tend="1563";Tstart="1020";shortTE="F";uid="48b7bccd-ec2e-4fd7-a7c1-ce9a2e402744"
VUJU01001026.1	RepeatMasker	DNA	23997	24322	883	-	.	ID="TTAA2C_AP";Tend="423";Tstart="94";shortTE="F";uid="00e5dffa-1f67-4fd1-b6ed-c50c640081a2"
VUJU01001026.1	RepeatMasker	DNA	39578	40073	1348	-	.	ID="DNA4-2_AP";Tend="720";Tstart="224";shortTE="F";uid="e7c4c97a-76c5-4998-a81d-f20521032d0f"
VUJU01001026.1	RepeatMasker	Unknown	48860	49207	402	-	.	ID="RND-5_FAMILY-2564";Tend="1062";Tstart="684";shortTE="F";uid="ce575266-20ec-411f-a862-0a779a310786"
VUJU01001026.1	RepeatMasker	DNA/Ginger-1	49911	50091	434	-	.	ID="RND-6_FAMILY-2273";Tend="367";Tstart="191";shortTE="F";uid="2186314a-471e-462a-916a-12549ba6cdc9"
VUJU01001026.1	RepeatMasker	Unknown	70196	70368	529	-	.	ID="RND-6_FAMILY-1543";Tend="1606";Tstart="1448";shortTE="F";uid="41ae7af7-e4a0-43d7-ae36-ff3f4982de70"
VUJU01001026.1	RepeatMasker	DNA/TcMar-Tc4	48528	48708	651	-	.	ID="RND-1_FAMILY-144";Tend="473";Tstart="296";shortTE="F";uid="4dc13e3c-5f06-479f-92f4-2bbc5f0e4668"
VUJU01001026.1	RepeatMasker	DNA	64658	64849	532	-	.	ID="dna4-2_ap";Tend="323";Tstart="135";shortTE="F";uid="d39f28da-1dee-4a18-b55d-01bc640272ef"
VUJU01001026.1	RepeatMasker	DNA/Kolobok-E	7264	7552	1381	-	.	ID="RND-6_FAMILY-563";Tend="1156";Tstart="866";shortTE="F";uid="25deab31-44b2-4d58-b32d-fdae17981647"
VUJU01001026.1	RepeatMasker	DNA	9266	9916	620	-	.	ID="DNA4-2_AP";TEgroup="ctg_1026%7CDNA4-2_AP%7C1";Tend="769";Tstart="1";shortTE="F";uid="418f541b-de69-44e5-9530-7e316fde548c"
VUJU01001026.1	RepeatMasker	Unknown	48100	48552	447	-	.	ID="RND-5_FAMILY-2564";Tend="1630";Tstart="1219";shortTE="F";uid="6ba89961-05bc-4684-8997-3cfbb3912390"
VUJU01010260.1	RepeatMasker	RC/Helitron	2019	2305	806	+	.	ID="RND-1_FAMILY-131";Tend="871";Tstart="613";shortTE="F";uid="698ed46b-a31e-4669-b964-4d341dcd21df"
VUJU01010260.1	RepeatMasker	Unknown	800	1062	661	+	.	ID="RND-6_FAMILY-591";TEgroup="ctg_10260%7CRND-6_FAMILY-591%7C1";Tend="1540";Tstart="840";shortTE="F";uid="e8428459-3fb9-40f8-aaa3-14fbe191594d"
VUJU01010260.1	RepeatMasker	DNA/Ginger-1	182	353	1325	+	.	ID="RND-6_FAMILY-2273";Tend="2145";Tstart="1763";shortTE="F";uid="a1b4e84c-5725-46cb-bd6a-372695bffec8"
VUJU01010260.1	RepeatMasker	Unknown	3629	4365	943	-	.	ID="RND-5_FAMILY-15683";Tend="1283";Tstart="537";shortTE="F";uid="6fb87f29-6a25-46f9-8771-ad7bc29822d7"
VUJU01010260.1	RepeatMasker	DNA/Kolobok-E	2426	2722	1075	-	.	ID="RND-6_FAMILY-563";Tend="1181";Tstart="876";shortTE="F";uid="fce11d95-414e-4d7f-b159-45c9daa5e533"
VUJU01010260.1	RepeatMasker	DNA/Kolobok-E	1	181	1409	-	.	ID="RND-6_FAMILY-563";Tend="967";Tstart="793";shortTE="F";uid="3c59e4da-dc1b-4b3d-9c70-33770fc8c0d3"
VUJU01010262.1	RepeatMasker	Unknown	4499	4604	755	-	.	ID="RND-1_FAMILY-31";Tend="1474";Tstart="1356";shortTE="F";uid="2bbb953f-94f0-449a-a793-a3755b6b375d"
VUJU01010262.1	RepeatMasker	Unknown	1	339	1391	-	.	ID="RND-5_FAMILY-367";Tend="1040";Tstart="739";shortTE="F";uid="70969474-ffa5-44cc-8dda-f6a25619cd78"
VUJU01010264.1	RepeatMasker	SINE/tRNA-I	2068	3367	2463	-	.	ID="RND-5_FAMILY-412";Tend="2085";Tstart="822";shortTE="F";uid="4789f298-56fc-40c1-bc14-a6800970e6f1"
VUJU01010265.1	RepeatMasker	Unknown	4351	4581	800	-	.	ID="RND-6_FAMILY-1975";Tend="293";Tstart="106";shortTE="F";uid="9e48c175-2e77-4bc6-8b1a-ccf10258e1f0"
VUJU01010265.1	RepeatMasker	Unknown	4265	4367	496	-	.	ID="RND-6_FAMILY-16000";Tend="631";Tstart="531";shortTE="F";uid="08156888-f0ad-4170-986b-cf1e7420fa17"
VUJU01010266.1	RepeatMasker	DNA	1286	1432	470	+	.	ID="DNA8-30_AP";Tend="151";Tstart="1";shortTE="F";uid="da7ea3d3-bd26-4e29-b922-85f9ff3eeb68"
VUJU01010266.1	RepeatMasker	DNA/Ginger-1	1	346	2303	+	.	ID="RND-6_FAMILY-2273";Tend="1990";Tstart="1658";shortTE="F";uid="33ca82cf-82e6-48cb-9c3e-c9f6dc3a4f7c"
VUJU01010267.1	RepeatMasker	Unknown	697	1069	698	+	.	ID="RND-5_FAMILY-1605";Tend="487";Tstart="264";shortTE="F";uid="c7cb879c-c03e-491d-a9ca-3021314185ab"
VUJU01010267.1	RepeatMasker	DNA/hAT-hATm	3148	4279	2344	-	.	ID="HAT-4C_AP";Tend="2774";Tstart="1641";shortTE="F";uid="2a05f1a5-cd92-4eed-9062-09162d3c97f4"
VUJU01010268.1	RepeatMasker	DNA	4032	4601	3577	-	.	ID="DNA4-3_AP";Tend="635";Tstart="68";shortTE="F";uid="08129ce2-cc7c-4516-b043-713caae03d18"
VUJU01010269.1	RepeatMasker	DNA/Maverick	1840	2188	858	+	.	ID="RND-6_FAMILY-11296";Tend="366";Tstart="14";shortTE="F";uid="47cf237c-3697-463c-8894-2cee6a8c861b"
VUJU01010269.1	RepeatMasker	DNA/Maverick	1520	1756	1176	-	.	ID="RND-6_FAMILY-4805";Tend="353";Tstart="118";shortTE="F";uid="1cc5260d-b6af-49c8-bece-7f756a538a09"
VUJU01010269.1	RepeatMasker	LINE/I-Jockey	285	1037	944	-	.	ID="VINGI-15_LMI";Tend="1070";Tstart="385";shortTE="F";uid="946f2325-a603-48d1-a727-763f927a8820"
VUJU01010269.1	RepeatMasker	Unknown	1	211	1827	-	.	ID="RND-6_FAMILY-3270";Tend="734";Tstart="524";shortTE="F";uid="555d8045-2b11-4e5a-808f-8a5506a7259e"
VUJU01001027.1	RepeatMasker	DNA/Ginger	53967	54275	1101	+	.	ID="RND-5_FAMILY-5384";Tend="2112";Tstart="1805";shortTE="F";uid="119c570b-65d1-43fb-bd75-eeb4a83d906a"
VUJU01001027.1	RepeatMasker	DNA	1697	2033	437	+	.	ID="DNA-TTAA-1_AP";TEgroup="ctg_1027%7CDNA-TTAA-1_AP%7C1";Tend="423";Tstart="181";shortTE="T";uid="7af77847-d282-40f6-addb-854055a1561b"
VUJU01001027.1	RepeatMasker	Unknown	55011	56229	7986	+	.	ID="RND-5_FAMILY-2054";Tend="1699";Tstart="524";shortTE="F";uid="6fe0e00d-4b65-4be1-af77-67bd5d3582ff"
VUJU01001027.1	RepeatMasker	DNA/Kolobok-E	52767	53033	903	+	.	ID="rnd-6_family-563";Tend="1081";Tstart="788";shortTE="F";uid="39ef471b-3167-4be4-92d3-16227458b4a8"
VUJU01001027.1	RepeatMasker	DNA/Ginger	10099	10716	715	+	.	ID="RND-1_FAMILY-156";Tend="1507";Tstart="861";shortTE="F";uid="d5c7faa0-29e0-49e6-9651-be35bc0e178b"
VUJU01001027.1	RepeatMasker	DNA	48316	48489	548	-	.	ID="DNA3-10_AP";TEgroup="ctg_1027%7CDNA3-10_AP%7C1";Tend="114";Tstart="1";shortTE="T";uid="e8fcd756-f02f-43ad-8966-d69ec81be98b"
VUJU01001027.1	RepeatMasker	DNA	35191	35340	535	-	.	ID="TTAA8_AP";Tend="438";Tstart="292";shortTE="F";uid="614ec186-9ac4-4b30-b6f5-12eba5c4c5bf"
VUJU01001027.1	RepeatMasker	DNA/Ginger-1	53099	54199	3271	-	.	ID="RND-6_FAMILY-2273";Tend="1326";Tstart="225";shortTE="F";uid="337d7282-3c78-4aaa-ae65-54c68301985d"
VUJU01001027.1	RepeatMasker	DNA	67033	67387	803	-	.	ID="DNA-TTAA-1_AP";Tend="423";Tstart="12";shortTE="F";uid="c2ce1e59-5d1d-42b2-928a-02ee79e37f5d"
VUJU01001027.1	RepeatMasker	DNA	54242	54644	1128	-	.	ID="DNA4-3_AP";Tend="440";Tstart="3";shortTE="F";uid="db11a7f0-1d1a-49e4-b4cf-008ece96a680"
VUJU01001027.1	RepeatMasker	DNA	35542	35814	1501	-	.	ID="TTAA8_AP";Tend="279";Tstart="1";shortTE="F";uid="80ae19ea-b123-4a2d-8a0a-a5db9780ee46"
VUJU01010270.1	RepeatMasker	DNA	3198	3537	1569	+	.	ID="RND-6_FAMILY-8566";Tend="1222";Tstart="948";shortTE="F";uid="c96acfd6-69d8-4d8b-be93-1e9ed5e9719a"
VUJU01010270.1	RepeatMasker	DNA	1176	1453	1937	+	.	ID="RND-6_FAMILY-8566";Tend="1222";Tstart="945";shortTE="F";uid="3362e02b-2a36-4e33-8b52-e84d193fc6ae"
VUJU01010270.1	RepeatMasker	DNA/MULE-MuDR	1647	1784	542	-	.	ID="RND-5_FAMILY-1503";Tend="804";Tstart="672";shortTE="F";uid="c4c12349-a093-4f2a-8de0-a4b98b7baa21"
VUJU01010270.1	RepeatMasker	DNA/MULE-MuDR	3731	3869	515	-	.	ID="RND-5_FAMILY-1503";Tend="804";Tstart="672";shortTE="F";uid="3801350d-2209-4a5c-8b3e-b87063012358"
VUJU01010271.1	RepeatMasker	DNA	4283	4599	2764	-	.	ID="RND-6_FAMILY-11124";Tend="1478";Tstart="1164";shortTE="F";uid="47b921d6-9d9e-4aa3-a92e-dae34494b71b"
VUJU01010272.1	RepeatMasker	DNA/Ginger	3367	4085	2934	+	.	ID="RND-5_FAMILY-5384";Tend="1906";Tstart="1168";shortTE="F";uid="35c5778f-de5e-4cc6-b22e-bb74f3eb4417"
VUJU01010272.1	RepeatMasker	DNA/PIF-Harbinger	1677	2201	515	-	.	ID="harbinger-1_dw";Tend="2279";Tstart="1437";shortTE="F";uid="4b122cb5-c51e-4dea-b313-cf9ea8158cae"
VUJU01010274.1	RepeatMasker	Unknown	1715	2146	2209	+	.	ID="RND-6_FAMILY-6561";Tend="1475";Tstart="1059";shortTE="F";uid="45853183-7e7d-4c73-8c58-2953ad6241c4"
VUJU01010274.1	RepeatMasker	Unknown	1	781	2583	+	.	ID="RND-6_FAMILY-5998";Tend="1348";Tstart="587";shortTE="F";uid="8e22dac6-a059-44e4-810a-9fe13a6bb9f9"
VUJU01010274.1	RepeatMasker	DNA/MULE-MuDR	4218	4339	478	-	.	ID="RND-6_FAMILY-6358";Tend="1046";Tstart="941";shortTE="F";uid="8baa0e67-112a-42f5-8880-e40327be39de"
VUJU01010275.1	RepeatMasker	Unknown	3267	4594	2179	-	.	ID="RND-5_FAMILY-7355";Tend="1362";Tstart="47";shortTE="F";uid="612f1f33-4d8d-4492-913f-c0d29af3a6e2"
VUJU01010276.1	RepeatMasker	DNA/hAT	1760	2262	894	+	.	ID="rnd-4_family-646";Tend="1564";Tstart="1004";shortTE="F";uid="332677aa-3dd2-4a0e-b290-68ceebe00e7b"
VUJU01010276.1	RepeatMasker	DNA/Sola-1	3224	4584	1653	+	.	ID="SOLA1-7_AP";Tend="3793";Tstart="2453";shortTE="F";uid="efdcc7e8-53f9-4176-8dc0-0629a8bb1db2"
VUJU01010277.1	RepeatMasker	DNA	1416	1789	543	-	.	ID="TTAA3_AP";Tend="414";Tstart="4";shortTE="F";uid="bd2efad3-d6d5-4d1f-b522-ac11300f177c"
VUJU01010278.1	RepeatMasker	RC/Helitron	1612	4596	14288	+	.	ID="HELITRON-3_RPR";Tend="4706";Tstart="314";shortTE="F";uid="3e4877fc-473e-433d-80ec-c3b016971c32"
VUJU01010278.1	RepeatMasker	DNA/Maverick	4	104	650	+	.	ID="RND-6_FAMILY-1530";Tend="1630";Tstart="1530";shortTE="F";uid="9934c307-6fc8-4436-ba0b-6078ab315b2e"
VUJU01010278.1	RepeatMasker	RC/Helitron	330	868	907	+	.	ID="HELITRON-3_RPR";Tend="196";Tstart="1";shortTE="F";uid="bb369ac1-eff1-4b97-863d-eb8224f9d66b"
VUJU01010279.1	RepeatMasker	DNA/Ginger	2379	2601	1491	+	.	ID="RND-1_FAMILY-156";Tend="992";Tstart="775";shortTE="F";uid="3b8b9bc0-efd0-443b-b4ea-b8e6c40c7352"
VUJU01010279.1	RepeatMasker	DNA/Ginger	2608	2940	1942	+	.	ID="rnd-1_family-156";Tend="2076";Tstart="1446";shortTE="F";uid="893f0bf8-18a3-46e8-9810-5da5407f7023"
VUJU01010279.1	RepeatMasker	DNA/Kolobok-E	2	443	3211	-	.	ID="RND-6_FAMILY-563";Tend="1239";Tstart="797";shortTE="F";uid="1df93705-8a6c-45d5-bb70-3fdc14e765ff"
VUJU01010279.1	RepeatMasker	DNA/Ginger-1	2380	2630	775	-	.	ID="GINGER1-1_AP";Tend="4354";Tstart="4116";shortTE="F";uid="2e8e9e6a-336c-445d-859e-4b6b3f06e2cc"
VUJU01001028.1	RepeatMasker	DNA/Kolobok-E	38262	38453	463	+	.	ID="KOLOBOKE-3_AP";Tend="2179";Tstart="1985";shortTE="F";uid="bdba6b85-9904-4cff-a7ca-702ae959647c"
VUJU01001028.1	RepeatMasker	DNA	50507	50657	706	+	.	ID="TTAA11_AP";Tend="273";Tstart="123";shortTE="F";uid="971091f0-c367-406e-b1d1-095dcb21e4ad"
VUJU01001028.1	RepeatMasker	DNA/Kolobok-E	20968	21585	1742	+	.	ID="RND-5_FAMILY-1313";Tend="1603";Tstart="890";shortTE="F";uid="568e8c18-22b3-49f2-bdfc-6093f6a700b6"
VUJU01001028.1	RepeatMasker	Unknown	25878	26205	1202	+	.	ID="RND-1_FAMILY-177";Tend="1183";Tstart="913";shortTE="F";uid="cd519b77-9866-44a8-986e-c26b64c94847"
VUJU01001028.1	RepeatMasker	RC/Helitron	14522	14728	1148	+	.	ID="RND-1_FAMILY-8";Tend="1153";Tstart="949";shortTE="F";uid="d8889db9-6f53-47c4-9efb-45aa6a4df31a"
VUJU01001028.1	RepeatMasker	DNA/Ginger-1	12548	13094	1902	+	.	ID="RND-6_FAMILY-2273";Tend="1124";Tstart="324";shortTE="F";uid="2c2cea9e-f4c0-4d26-b61b-97c472a3ef90"
VUJU01001028.1	RepeatMasker	DNA/Ginger-1	14168	14301	722	+	.	ID="RND-6_FAMILY-2273";Tend="1831";Tstart="1699";shortTE="F";uid="d0f3abfb-4548-4fca-b414-3afa07445372"
VUJU01001028.1	RepeatMasker	Unknown	31137	31886	4818	+	.	ID="RND-5_FAMILY-3893";Tend="1716";Tstart="959";shortTE="F";uid="87efd265-54b8-43e8-951d-89379c7ec6a7"
VUJU01001028.1	RepeatMasker	Unknown	61219	61405	889	+	.	ID="RND-6_FAMILY-1122";Tend="1023";Tstart="862";shortTE="F";uid="6c027772-7d07-453b-ae7c-bf49158e426b"
VUJU01001028.1	RepeatMasker	RC/Helitron	6529	6665	412	+	.	ID="HELITRON-N22_LMI";Tend="135";Tstart="1";shortTE="F";uid="20b180f5-fbe8-43e5-8e34-d44ece13087b"
VUJU01001028.1	RepeatMasker	DNA/hAT	18347	19258	1324	+	.	ID="DNA8-76_AP";TEgroup="ctg_1028%7CDNA8-76_AP%7C1";Tend="455";Tstart="1";shortTE="F";uid="78b52c46-7338-4fed-8a8b-6a5677f6cc4d"
VUJU01001028.1	RepeatMasker	RC/Helitron	14964	15259	1878	+	.	ID="RND-1_FAMILY-8";Tend="1489";Tstart="1195";shortTE="F";uid="1341c636-3b8f-45bd-86aa-1ed1e7c6c746"
VUJU01001028.1	RepeatMasker	Unknown	7423	7604	953	+	.	ID="RND-5_FAMILY-7136";Tend="1127";Tstart="935";shortTE="F";uid="fce334c3-210e-4d1e-9419-dfce8ae6f4a2"
VUJU01001028.1	RepeatMasker	DNA/Ginger	13132	14192	1385	+	.	ID="RND-5_FAMILY-5384";TEgroup="ctg_1028%7CRND-5_FAMILY-5384%7C1";Tend="2026";Tstart="543";shortTE="F";uid="dcb2f67f-b011-49ea-ad05-9d5c360953c9"
VUJU01001028.1	RepeatMasker	Unknown	20134	20976	5671	+	.	ID="RND-5_FAMILY-540";Tend="1558";Tstart="709";shortTE="F";uid="701db068-9546-42b5-bd18-cf81cd9a0d52"
VUJU01001028.1	RepeatMasker	Unknown	52178	52487	2524	-	.	ID="RND-1_FAMILY-33";Tend="1202";Tstart="884";shortTE="F";uid="a0e8cded-9bce-4128-8300-5485b1e1b788"
VUJU01001028.1	RepeatMasker	Unknown	11497	12184	5347	-	.	ID="RND-6_FAMILY-124";Tend="1496";Tstart="807";shortTE="F";uid="e0873585-baf7-4005-91d7-5ed4ef0d92e6"
VUJU01001028.1	RepeatMasker	Unknown	57826	58195	572	-	.	ID="RND-5_FAMILY-6329";TEgroup="ctg_1028%7CRND-5_FAMILY-6329%7C1";Tend="848";Tstart="664";shortTE="F";uid="33b83edf-98bf-4503-9660-d97512e90ab4"
VUJU01001028.1	RepeatMasker	Unknown	70188	70308	672	-	.	ID="RND-1_FAMILY-13";Tend="1230";Tstart="1094";shortTE="F";uid="d2fc857c-4b7d-4bdd-9642-74f56f4cb28b"
VUJU01001028.1	RepeatMasker	Retroposon?	48156	48893	633	-	.	ID="SINE2-2_AP";Tend="1646";Tstart="858";shortTE="F";uid="dcda1176-2fd7-453b-bbe5-e26986302412"
VUJU01001028.1	RepeatMasker	Retroposon?	66746	67089	2397	-	.	ID="RND-1_FAMILY-75";Tend="1633";Tstart="1289";shortTE="F";uid="a25cb335-f795-4935-8978-4fa0cf2061f3"
VUJU01001028.1	RepeatMasker	DNA/Ginger	12185	12547	2524	-	.	ID="RND-1_FAMILY-156";Tend="1628";Tstart="1271";shortTE="F";uid="8384b73f-5af2-4a2a-b6c2-283d906e6eee"
VUJU01001028.1	RepeatMasker	DNA/Kolobok-E	8790	8906	526	-	.	ID="RND-6_FAMILY-563";Tend="901";Tstart="796";shortTE="F";uid="67980e8a-f24a-413c-8a92-3bafe86d8d74"
VUJU01001028.1	RepeatMasker	Retroposon?	70309	70922	4441	-	.	ID="RND-1_FAMILY-75";Tend="1626";Tstart="1020";shortTE="F";uid="390341de-dc06-46e8-913b-99764b4b5cf5"
VUJU01001028.1	RepeatMasker	Unknown	56385	56549	1062	-	.	ID="RND-1_FAMILY-58";Tend="1065";Tstart="910";shortTE="F";uid="eaf90f40-1c02-4f09-8085-4423375f73c5"
VUJU01001028.1	RepeatMasker	DNA/Kolobok-E	12505	13138	3375	-	.	ID="RND-6_FAMILY-563";Tend="1648";Tstart="1013";shortTE="F";uid="2e4e5eab-2105-4d4e-94ce-bce044dd8dc3"
VUJU01001028.1	RepeatMasker	DNA	4682	5052	832	-	.	ID="DNA4-3_AP";Tend="387";Tstart="5";shortTE="F";uid="900fa9a6-1eac-48a8-bafa-e192be3da7d5"
VUJU01001028.1	RepeatMasker	Unknown	15433	15928	2103	-	.	ID="RND-1_FAMILY-26";Tend="1210";Tstart="720";shortTE="F";uid="846a99f8-f1b8-40b4-9343-0b58d24db13b"
VUJU01001028.1	RepeatMasker	DNA/Kolobok-E	14304	14520	1198	-	.	ID="RND-6_FAMILY-563";Tend="1236";Tstart="1027";shortTE="F";uid="11eed412-9679-41cb-b9f2-7322a512077c"
VUJU01001028.1	RepeatMasker	DNA/Ginger	11396	11496	805	-	.	ID="RND-5_FAMILY-5384";Tend="2020";Tstart="1920";shortTE="F";uid="601a23a9-f2a7-4c06-8caa-d6760c44a52f"
VUJU01001028.1	RepeatMasker	DNA/hAT-Tip100	8902	9361	667	-	.	ID="RND-6_FAMILY-1910";TEgroup="ctg_1028%7CRND-6_FAMILY-1910%7C1";Tend="2487";Tstart="1950";shortTE="F";uid="bb5b0d71-49b9-4bfe-89c2-b0e9e94fb4a4"
VUJU01001028.1	RepeatMasker	DNA/hAT-hAT19	67155	67459	515	-	.	ID="HAT-4_LMI";Tend="1477";Tstart="1173";shortTE="F";uid="66cfdebd-205d-4415-a32e-64aa5be174c6"
VUJU01001028.1	RepeatMasker	DNA/Ginger-1	60361	60720	1068	-	.	ID="RND-6_FAMILY-2273";Tend="1977";Tstart="1580";shortTE="F";uid="295e05aa-5211-43f8-96b9-c336d37bf726"
VUJU01001028.1	RepeatMasker	DNA/hAT-Charlie	16895	17096	502	-	.	ID="DNA8-51_AP";Tend="507";Tstart="321";shortTE="F";uid="13872bc3-c3ab-4435-af31-577873248d33"
VUJU01001028.1	RepeatMasker	RC/Helitron	67463	67706	1552	-	.	ID="RND-1_FAMILY-61";Tend="1157";Tstart="925";shortTE="F";uid="1480f075-bdf2-433b-8109-f1bdca5467b0"
VUJU01010280.1	RepeatMasker	DNA/hAT-Charlie	3535	3856	1057	+	.	ID="HAT-N14_AP";Tend="302";Tstart="2";shortTE="F";uid="b28c974f-67c7-49f8-b967-527f91405742"
VUJU01010280.1	RepeatMasker	DNA/hAT-hAT19	2073	2188	424	+	.	ID="HAT-N18_AP";Tend="608";Tstart="477";shortTE="F";uid="554ecc2f-7b4a-4f63-9449-ef99a17352a4"
VUJU01010280.1	RepeatMasker	Retroposon?	497	776	857	+	.	ID="SINE2-1_AP";Tend="1228";Tstart="931";shortTE="F";uid="7c3041cf-17cf-4678-85d9-e816c238a0cb"
VUJU01010280.1	RepeatMasker	DNA/Ginger-1	3987	4595	604	+	.	ID="GINGER1-1_AP";Tend="3696";Tstart="3131";shortTE="F";uid="4ad1d0cd-0f42-4198-b04a-cd0d775ace59"
VUJU01010280.1	RepeatMasker	DNA/Ginger	3981	4381	2047	-	.	ID="RND-1_FAMILY-156";Tend="1786";Tstart="1382";shortTE="F";uid="2d5144ac-9b59-4398-aa14-06ebd1156e8e"
VUJU01010280.1	RepeatMasker	DNA/Kolobok-E	2764	3160	2807	-	.	ID="RND-6_FAMILY-563";Tend="2222";Tstart="1828";shortTE="F";uid="5a8df760-db5b-4f1f-b011-8284cb036113"
VUJU01010281.1	RepeatMasker	DNA/Maverick	109	467	1451	+	.	ID="RND-6_FAMILY-4822";Tend="814";Tstart="457";shortTE="F";uid="316ed5a9-272c-4b86-9164-1e7b89a903cf"
VUJU01010281.1	RepeatMasker	Unknown	493	769	1963	-	.	ID="RND-6_FAMILY-3251";Tend="1212";Tstart="944";shortTE="F";uid="1d108fba-b289-410d-aee4-92cfcda80ed0"
VUJU01010282.1	RepeatMasker	DNA/PiggyBac	3615	3870	475	+	.	ID="PIGGYBAC-4_HMM";Tend="1469";Tstart="1206";shortTE="F";uid="7e912134-b5d4-44a2-8347-c4e3c90bdec7"
VUJU01010283.1	RepeatMasker	Unknown	1063	1796	5348	+	.	ID="RND-1_FAMILY-49";Tend="1606";Tstart="886";shortTE="F";uid="339f5786-8410-440f-8abc-4ed90cb82c68"
VUJU01010283.1	RepeatMasker	LTR/Pao	1999	4017	1566	+	.	ID="BEL3-I_AP";Tend="6254";Tstart="4223";shortTE="F";uid="c22a1afc-7b5e-418d-9f48-6013361a6dcb"
VUJU01010284.1	RepeatMasker	DNA/Kolobok-E	1908	2065	1036	+	.	ID="RND-1_FAMILY-2";Tend="2273";Tstart="2105";shortTE="F";uid="da545406-7a2e-4230-a070-2abd3bb18bd9"
VUJU01010284.1	RepeatMasker	DNA/Kolobok-E	1	450	3164	+	.	ID="RND-1_FAMILY-2";Tend="2273";Tstart="1832";shortTE="F";uid="2adda673-b53d-4f5e-9229-b205289fe13b"
VUJU01010284.1	RepeatMasker	DNA/Maverick	3780	4560	1950	-	.	ID="RND-5_FAMILY-1771";Tend="1327";Tstart="542";shortTE="F";uid="d8609b98-49eb-4a3d-922f-ef0f0ba9aa05"
VUJU01010286.1	RepeatMasker	LINE/RTE-BovB	1191	1689	1345	+	.	ID="RTE-4_LMI";Tend="3332";Tstart="2836";shortTE="F";uid="06466e7f-e365-4e17-b17f-f0a0497c2f51"
VUJU01010286.1	RepeatMasker	DNA/hAT	1707	2727	7017	+	.	ID="RND-1_FAMILY-182";Tend="1660";Tstart="591";shortTE="F";uid="6726cca7-5c5c-4739-a916-9c74eb7f147e"
VUJU01010286.1	RepeatMasker	DNA/hAT	973	1153	1404	+	.	ID="RND-1_FAMILY-182";Tend="601";Tstart="427";shortTE="F";uid="b86e2d1a-3682-42ea-a6ef-da9cf357eb74"
VUJU01010286.1	RepeatMasker	DNA/Kolobok-E	3005	3319	1416	+	.	ID="RND-1_FAMILY-2";Tend="2282";Tstart="2040";shortTE="F";uid="da219c2c-d9c1-4d62-99b7-377363a2bba0"
VUJU01010287.1	RepeatMasker	LTR/Gypsy	4286	4587	779	+	.	ID="GYPSY2-I_AP";Tend="4240";Tstart="3939";shortTE="F";uid="5f5bcaeb-0eb0-4132-94e9-6aaf81bd79b3"
VUJU01010287.1	RepeatMasker	Unknown	2212	2402	621	-	.	ID="RND-6_FAMILY-3270";Tend="1667";Tstart="1476";shortTE="F";uid="fcc1dabb-9473-4eee-b524-83af861a8d1a"
VUJU01010288.1	RepeatMasker	DNA/MULE-NOF	347	913	3316	+	.	ID="RND-6_FAMILY-3401";Tend="1415";Tstart="571";shortTE="F";uid="5b3f48f5-0ea6-4555-959d-5e8e297ceeed"
VUJU01010288.1	RepeatMasker	LINE/R1	909	4356	3549	-	.	ID="SART-4_API";Tend="3480";Tstart="78";shortTE="F";uid="4317c874-04ba-4367-9f1d-d2b208512243"
VUJU01010288.1	RepeatMasker	DNA/MULE-NOF	4380	4587	429	-	.	ID="RND-6_FAMILY-3401";TEgroup="ctg_10288%7CRND-6_FAMILY-3401%7C1";Tend="734";Tstart="214";shortTE="T";uid="7b757513-4473-4677-8fe0-6c18844c0738"
VUJU01010289.1	RepeatMasker	LINE/L2	2893	3289	2633	-	.	ID="RND-6_FAMILY-1243";Tend="1098";Tstart="705";shortTE="F";uid="0922be68-a83f-425c-933b-8076fe3586c5"
VUJU01001029.1	RepeatMasker	DNA/hAT-Tip100	47276	48936	9270	+	.	ID="RND-5_FAMILY-1062";Tend="2079";Tstart="432";shortTE="F";uid="c3f18f5f-4a77-4292-8c1e-1d9922915fc1"
VUJU01001029.1	RepeatMasker	DNA/Kolobok-E	42456	42760	1349	+	.	ID="RND-6_FAMILY-563";Tend="1119";Tstart="804";shortTE="F";uid="a1f37eba-15fd-464b-856d-90ef14a5da7b"
VUJU01001029.1	RepeatMasker	DNA/P	4115	4277	402	+	.	ID="RND-6_FAMILY-14560";Tend="745";Tstart="582";shortTE="F";uid="ed5db762-7bc1-4853-8a11-18a467b8211e"
VUJU01001029.1	RepeatMasker	Unknown	44628	44856	438	+	.	ID="RND-6_FAMILY-1543";Tend="1147";Tstart="959";shortTE="F";uid="d8fa4049-6847-42c8-a52a-fad80172fbd6"
VUJU01001029.1	RepeatMasker	DNA/hAT-hAT19	56929	57299	832	+	.	ID="DNA8-79_AP";Tend="833";Tstart="447";shortTE="F";uid="d52c6892-bc00-4629-8b29-7bf73cf90778"
VUJU01001029.1	RepeatMasker	DNA/Ginger-1	70753	70897	854	+	.	ID="RND-6_FAMILY-2273";Tend="335";Tstart="184";shortTE="F";uid="c0d93208-95d0-48b6-835f-a4a101fb2984"
VUJU01001029.1	RepeatMasker	DNA/hAT-hAT19	56412	56578	443	+	.	ID="DNA8-79_AP";Tend="151";Tstart="1";shortTE="F";uid="16e17238-2e0e-45c8-a359-f9c6a1a5a15c"
VUJU01001029.1	RepeatMasker	DNA	62258	62697	1686	+	.	ID="TTAA4B_AP";Tend="430";Tstart="18";shortTE="F";uid="eebfddf0-1e48-4a99-aa3c-68d11f54f979"
VUJU01001029.1	RepeatMasker	DNA/Ginger	42761	42975	1125	+	.	ID="RND-5_FAMILY-5384";Tend="1212";Tstart="553";shortTE="F";uid="af99a65b-9a10-4341-b709-9562e7ba5f37"
VUJU01001029.1	RepeatMasker	DNA/Ginger	41601	41969	2716	-	.	ID="RND-1_FAMILY-156";Tend="1139";Tstart="774";shortTE="F";uid="c2753097-895c-4834-a049-22a0266bec8c"
VUJU01001029.1	RepeatMasker	DNA/Ginger	40707	41602	5410	-	.	ID="RND-5_FAMILY-5384";Tend="2052";Tstart="1170";shortTE="F";uid="197418cf-f450-4253-8f35-20e4bae50c2d"
VUJU01001029.1	RepeatMasker	Retroposon?	42399	42790	596	-	.	ID="RND-6_FAMILY-4103";Tend="1870";Tstart="1480";shortTE="F";uid="ae1c2fc7-2211-428d-88d4-1b10482df942"
VUJU01001029.1	RepeatMasker	DNA/hAT-Blackjack	60504	60833	2049	-	.	ID="RND-6_FAMILY-9779";Tend="1160";Tstart="830";shortTE="F";uid="b06ec756-a141-48a3-b714-e603832327b1"
VUJU01001029.1	RepeatMasker	DNA/hAT-Charlie	50414	50564	1149	-	.	ID="RND-1_FAMILY-101";Tend="1048";Tstart="896";shortTE="F";uid="34477084-41b1-4d02-b921-8932f7af23af"
VUJU01010290.1	RepeatMasker	Unknown	4341	4586	1525	+	.	ID="RND-6_FAMILY-3721";Tend="1115";Tstart="876";shortTE="F";uid="3a5abc03-b4c2-45e1-9b63-6bd96e224cc0"
VUJU01010290.1	RepeatMasker	Unknown	4110	4346	1779	+	.	ID="RND-5_FAMILY-475";Tend="1137";Tstart="916";shortTE="F";uid="dcae3716-e309-492d-bde4-f123720a96bc"
VUJU01010290.1	RepeatMasker	Unknown	1	288	1543	-	.	ID="RND-6_FAMILY-3436";Tend="423";Tstart="180";shortTE="F";uid="1e7760d6-001b-49a5-98ff-dfd3ceb8a2c3"
VUJU01010290.1	RepeatMasker	Unknown	672	838	573	-	.	ID="RND-6_FAMILY-3436";Tend="150";Tstart="19";shortTE="F";uid="460ef5c2-cf0e-4dea-83e0-430767275537"
VUJU01010292.1	RepeatMasker	Unknown	4200	4522	1102	-	.	ID="RND-6_FAMILY-4334";Tend="417";Tstart="76";shortTE="F";uid="a12afb5f-6dc6-4569-86af-35cd98c46d4c"
VUJU01010292.1	RepeatMasker	LINE/I	2893	3751	539	-	.	ID="I-1_BM";Tend="3785";Tstart="2922";shortTE="F";uid="c04448de-664f-4d97-9311-3a94de18355a"
VUJU01010292.1	RepeatMasker	DNA/hAT-Tip100	1	824	6012	-	.	ID="RND-6_FAMILY-2486";Tend="1693";Tstart="914";shortTE="F";uid="ca60e56d-e9e8-4eed-a21c-e6a49daea541"
VUJU01010293.1	RepeatMasker	DNA/Maverick	1634	2148	1149	+	.	ID="RND-6_FAMILY-809";Tend="1428";Tstart="954";shortTE="F";uid="92e26541-46ed-4f38-90e6-49fcc61b46c4"
VUJU01010293.1	RepeatMasker	DNA/Maverick	3711	4566	747	+	.	ID="RND-5_FAMILY-1771";TEgroup="ctg_10293%7CRND-5_FAMILY-1771%7C1";Tend="753";Tstart="186";shortTE="F";uid="1166b318-771a-4095-b09d-58710a14aa49"
VUJU01010293.1	RepeatMasker	DNA/Maverick	2152	3359	1650	+	.	ID="rnd-5_family-3347";Tend="1898";Tstart="992";shortTE="F";uid="bc776917-de14-4b0b-a607-89b1848f4b51"
VUJU01010293.1	RepeatMasker	Unknown	2	1695	12355	-	.	ID="RND-6_FAMILY-3270";Tend="1674";Tstart="1";shortTE="F";uid="8dd1be9c-4a2b-424e-9276-611477c83ffb"
VUJU01010293.1	RepeatMasker	DNA/Maverick	2629	3400	625	-	.	ID="polinton-1_pba";Tend="11548";Tstart="11171";shortTE="F";uid="5f1703a3-0735-4095-9168-aecb22dd8c19"
VUJU01010294.1	RepeatMasker	DNA/hAT-Tip100	1632	2434	1587	+	.	ID="RND-6_FAMILY-772";Tend="1275";Tstart="528";shortTE="F";uid="8455af5e-7b7c-45c3-a506-d0b4ec76825b"
VUJU01010294.1	RepeatMasker	DNA/hAT-Tip100	3244	3367	607	+	.	ID="DNA8-113_AP";Tend="137";Tstart="1";shortTE="F";uid="d9f743e5-c87b-4b74-8858-d83b051d2397"
VUJU01010296.1	RepeatMasker	DNA/Ginger-1	2785	3347	2814	+	.	ID="RND-6_FAMILY-2273";Tend="1914";Tstart="1340";shortTE="F";uid="f9db40ca-5e5b-4ebe-88ab-09a5a97f968a"
VUJU01010296.1	RepeatMasker	Retroposon?	2161	3099	1534	-	.	ID="SINE2-2_AP";Tend="1925";Tstart="671";shortTE="F";uid="8fc10efa-a046-4417-9200-9aca83fb6c0f"
VUJU01010296.1	RepeatMasker	DNA/hAT-hAT19	1	1548	992	-	.	ID="hat-4_lmi";Tend="1613";Tstart="334";shortTE="F";uid="9619434d-3e4d-4efd-9e04-05b752b355dc"
VUJU01010296.1	RepeatMasker	DNA/hAT-hAT19	1736	2150	2206	-	.	ID="DNA8-96_AP";Tend="363";Tstart="1";shortTE="F";uid="b11cd887-178b-4bc7-ba75-6a76ad9f1786"
VUJU01010297.1	RepeatMasker	LINE/CR1	1	107	580	-	.	ID="RND-6_FAMILY-6795";Tend="1091";Tstart="984";shortTE="F";uid="0f30c94e-6c13-434f-b914-357d15533f69"
VUJU01010298.1	RepeatMasker	DNA/TcMar-m44	235	1749	2019	+	.	ID="MARINER-2_AP";TEgroup="ctg_10298%7CMARINER-2_AP%7C1";Tend="1401";Tstart="1";shortTE="F";uid="86f99f38-c887-4b50-b3b7-d817cc924528"
VUJU01010298.1	RepeatMasker	DNA/Sola-1	3354	3674	530	+	.	ID="SOLA1-5_LMI";Tend="1151";Tstart="831";shortTE="F";uid="7518be09-2147-4962-bc58-070afcaf2a05"
VUJU01010298.1	RepeatMasker	DNA/Sola-1	2955	3325	413	-	.	ID="DNA2-4B_LMI";Tend="978";Tstart="609";shortTE="F";uid="0dda43f8-83d9-42c0-8a01-c5aac3c4cbab"
VUJU01010299.1	RepeatMasker	DNA/Ginger	1	110	895	+	.	ID="RND-5_FAMILY-5384";Tend="1283";Tstart="1174";shortTE="F";uid="a61c2bb4-64d7-419b-b8a8-3b98781dad16"
VUJU01010299.1	RepeatMasker	DNA/hAT-Tip100	2977	3284	408	+	.	ID="RND-5_FAMILY-1062";TEgroup="ctg_10299%7CRND-5_FAMILY-1062%7C1";Tend="1539";Tstart="863";shortTE="T";uid="f0f5fdc0-0872-4952-bab8-a9e423c0b636"
VUJU01010299.1	RepeatMasker	DNA/MULE-MuDR	4317	4451	853	-	.	ID="RND-6_FAMILY-1527";Tend="1589";Tstart="1444";shortTE="F";uid="26743235-d608-4c28-8100-87375d45a142"
VUJU01000103.1	RepeatMasker	Unknown	79246	79521	1939	+	.	ID="RND-5_FAMILY-4943";Tend="1233";Tstart="963";shortTE="F";uid="182035ed-9441-44c6-b946-c276d3888096"
VUJU01000103.1	RepeatMasker	DNA/hAT-Tip100	176260	177222	7241	+	.	ID="RND-5_FAMILY-1099";Tend="1688";Tstart="683";shortTE="F";uid="e5901623-6c3a-4da0-9c3d-0f2a51a2e86d"
VUJU01000103.1	RepeatMasker	DNA/Ginger-1	1	147	894	+	.	ID="rnd-6_family-2273";Tend="1935";Tstart="1818";shortTE="F";uid="b8cebf24-b7b1-4a3c-b86a-a0060ee4d0fa"
VUJU01000103.1	RepeatMasker	DNA/Ginger	87101	87444	448	+	.	ID="RND-1_FAMILY-156";Tend="1724";Tstart="1140";shortTE="F";uid="c2ab18f6-0171-46bb-92c4-7c69bd6e1ad4"
VUJU01000103.1	RepeatMasker	DNA/Ginger	53601	55057	9980	+	.	ID="RND-5_FAMILY-5384";Tend="2033";Tstart="543";shortTE="F";uid="c3eb1ae7-eb2b-4fd9-9a26-0635fec70bf0"
VUJU01000103.1	RepeatMasker	Retroposon?	86842	87100	513	+	.	ID="SINE2-1_AP";Tend="1182";Tstart="903";shortTE="F";uid="70b5857f-1987-43ff-b789-3a747943cd03"
VUJU01000103.1	RepeatMasker	DNA	119747	120499	1657	+	.	ID="DNA4-2_AP";Tend="764";Tstart="1";shortTE="F";uid="f411f7a2-9b1a-4fba-896c-de9bc952c35f"
VUJU01000103.1	RepeatMasker	DNA/Ginger	73022	74435	8959	+	.	ID="RND-5_FAMILY-5384";Tend="2019";Tstart="545";shortTE="F";uid="d07c0c53-171a-489c-960d-c737fa64cfd1"
VUJU01000103.1	RepeatMasker	DNA/Ginger	86731	86841	448	+	.	ID="RND-1_FAMILY-156";Tend="1139";Tstart="954";shortTE="F";uid="b7fda136-75c4-4d7b-a0f0-edb11b114f0c"
VUJU01000103.1	RepeatMasker	DNA	149452	149594	497	+	.	ID="ttaa2c_ap";Tend="238";Tstart="105";shortTE="F";uid="1ff93509-0d68-4147-aaf9-084f0d775a95"
VUJU01000103.1	RepeatMasker	DNA/hAT-Charlie	71407	71595	1077	+	.	ID="HAT-N1_AP";Tend="561";Tstart="364";shortTE="F";uid="31142b8d-dc20-4d5c-8f80-9079acf865f4"
VUJU01000103.1	RepeatMasker	DNA/Ginger	6770	8278	9430	-	.	ID="RND-5_FAMILY-5384";Tend="2043";Tstart="545";shortTE="F";uid="504145ec-5fa5-4645-8623-88c819f0474b"
VUJU01000103.1	RepeatMasker	DNA	10906	11136	570	-	.	ID="DNA-TTAA-1_AP";Tend="232";Tstart="1";shortTE="F";uid="fea38a0c-d23a-4ed5-ae50-6d7a4d39fa8d"
VUJU01000103.1	RepeatMasker	DNA/hAT-Charlie	12473	12660	866	-	.	ID="RND-1_FAMILY-93";Tend="1172";Tstart="932";shortTE="F";uid="74e7a2e4-4572-4de8-baa1-5ed7e5e5c860"
VUJU01000103.1	RepeatMasker	Retroposon?	1118	1310	496	-	.	ID="SINE2-2_AP";Tend="201";Tstart="4";shortTE="F";uid="473ac995-0c7b-4b31-a8ca-bbf54620f97a"
VUJU01000103.1	RepeatMasker	DNA/Kolobok-E	57807	58086	1559	-	.	ID="RND-1_FAMILY-2";Tend="1119";Tstart="853";shortTE="F";uid="de042206-4786-4d56-8bea-a9087303e813"
VUJU01000103.1	RepeatMasker	DNA	149595	149703	557	-	.	ID="TTAA2C_AP";Tend="420";Tstart="310";shortTE="F";uid="476cf6c4-394f-4ae0-89f8-0ac5bae2b6d8"
VUJU01000103.1	RepeatMasker	DNA	149315	149439	436	-	.	ID="RND-5_FAMILY-4090";Tend="1320";Tstart="1186";shortTE="F";uid="d1cad97f-401e-42f0-8d43-b7c3e5ccc5ee"
VUJU01000103.1	RepeatMasker	DNA/MULE-MuDR	25115	25291	428	-	.	ID="MUDR1X_AP";Tend="1919";Tstart="1755";shortTE="F";uid="b4c7829e-7f06-41a3-8ca7-6cc7759914e2"
VUJU01000103.1	RepeatMasker	Unknown	63622	64187	3980	-	.	ID="RND-1_FAMILY-47";Tend="1499";Tstart="933";shortTE="F";uid="48b19b4a-b932-4715-9dd3-ca095719934d"
VUJU01000103.1	RepeatMasker	DNA/hAT-hAT19	127035	127213	441	-	.	ID="hat-n6b_ap";Tend="159";Tstart="1";shortTE="F";uid="24d0c914-ef87-4c7b-a5b0-a6fd42e2ccfe"
VUJU01001030.1	RepeatMasker	DNA/hAT-hAT19	47642	47938	2066	+	.	ID="RND-6_FAMILY-9843";Tend="1687";Tstart="1391";shortTE="F";uid="edb8a097-9ab0-45cc-be19-48e4d04fadd0"
VUJU01001030.1	RepeatMasker	DNA/Kolobok-E	69435	69693	1507	+	.	ID="rnd-6_family-563";Tend="1091";Tstart="799";shortTE="F";uid="22083b08-5cd9-4429-bb70-bf95e6256a78"
VUJU01001030.1	RepeatMasker	DNA	27993	28228	634	+	.	ID="dna4-2_ap";Tend="247";Tstart="9";shortTE="F";uid="e3b6086d-1c37-46f9-924c-90159175fabf"
VUJU01001030.1	RepeatMasker	DNA	33577	33711	478	+	.	ID="DNA-TTAA-1_AP";Tend="415";Tstart="280";shortTE="F";uid="7f13114d-9c32-40ae-8983-e8a94d9532cb"
VUJU01001030.1	RepeatMasker	DNA/MULE-MuDR	63671	63807	490	+	.	ID="RND-5_FAMILY-9765";TEgroup="ctg_1030%7CRND-5_FAMILY-9765%7C1";Tend="1378";Tstart="1178";shortTE="T";uid="1b45c492-a2fe-40fc-82d6-40208ff4f9fc"
VUJU01001030.1	RepeatMasker	DNA	30282	30456	555	+	.	ID="ttaa2c_ap";Tend="316";Tstart="143";shortTE="F";uid="1f1b8b36-3615-48cd-82ba-780624ff194b"
VUJU01001030.1	RepeatMasker	DNA/TcMar-m44	13515	13675	498	+	.	ID="DNA2-5_AP";Tend="163";Tstart="1";shortTE="F";uid="7a7cf34f-7dcd-4237-99b6-2ab942baa65a"
VUJU01001030.1	RepeatMasker	Unknown	63907	64442	2371	+	.	ID="RND-6_FAMILY-3721";Tend="1364";Tstart="876";shortTE="F";uid="da6173c3-1a21-4579-ae63-7b08ebb2b883"
VUJU01001030.1	RepeatMasker	Unknown	66600	67116	2275	+	.	ID="RND-5_FAMILY-500";Tend="1550";Tstart="1038";shortTE="F";uid="d73701a4-6c43-449a-aa3c-c8ba0eb18ab1"
VUJU01001030.1	RepeatMasker	DNA/hAT-Ac	56986	58089	4928	-	.	ID="RND-6_FAMILY-7205";Tend="1938";Tstart="946";shortTE="F";uid="69791505-95fc-43be-81dd-2385ca98cafe"
VUJU01001030.1	RepeatMasker	DNA/hAT-Ac	62771	63428	2408	-	.	ID="RND-6_FAMILY-7205";Tend="986";Tstart="385";shortTE="F";uid="a2413cc5-bd2b-44b0-a44a-12c86e805b69"
VUJU01001030.1	RepeatMasker	DNA/hAT-Charlie	8049	8154	405	-	.	ID="RND-6_FAMILY-5349";Tend="1150";Tstart="1044";shortTE="F";uid="b5935cf2-5ca6-4b6c-8b64-bf0f38bc9e0c"
VUJU01001030.1	RepeatMasker	DNA/hAT-Ac	58591	60587	11213	-	.	ID="RND-6_FAMILY-7205";Tend="1938";Tstart="67";shortTE="F";uid="5afc77c4-2b88-4252-a511-b58f5c275ada"
VUJU01001030.1	RepeatMasker	DNA/hAT-hAT19	33828	33984	601	-	.	ID="DNA8-84_AP";Tend="563";Tstart="376";shortTE="F";uid="bdef75f2-a40a-418e-872f-9622f07a0b7b"
VUJU01001030.1	RepeatMasker	DNA	65891	66233	2222	-	.	ID="DNA4-3_AP";Tend="635";Tstart="293";shortTE="F";uid="fe38b2ca-e47b-47fb-b6a7-987d83564cfe"
VUJU01001030.1	RepeatMasker	DNA	16563	16848	500	-	.	ID="DNA8-46_AP";Tend="382";Tstart="133";shortTE="F";uid="19f56107-4ff6-42f0-9f76-79884eedbb93"
VUJU01001030.1	RepeatMasker	DNA/Ginger	54821	55952	3538	-	.	ID="RND-5_FAMILY-5384";Tend="1631";Tstart="528";shortTE="F";uid="efa2d8b5-95e2-495b-8eed-900f2024c0ac"
VUJU01001030.1	RepeatMasker	DNA	63456	63670	559	-	.	ID="ttaa4c_ap";Tend="334";Tstart="140";shortTE="F";uid="dde9e121-0c3a-4d44-a398-154022a5410d"
VUJU01001030.1	RepeatMasker	Unknown	15207	15623	2789	-	.	ID="RND-6_FAMILY-9307";Tend="1087";Tstart="655";shortTE="F";uid="259e1ec6-4581-4a5f-bca1-d65b809f1c01"
VUJU01001030.1	RepeatMasker	DNA	21129	21365	409	-	.	ID="DNA4-3_AP";Tend="233";Tstart="1";shortTE="F";uid="2d71c590-8d9f-4439-a3b7-892251bc7c01"
VUJU01001030.1	RepeatMasker	DNA/Ginger	17540	18093	4271	-	.	ID="RND-1_FAMILY-156";Tend="1330";Tstart="776";shortTE="F";uid="180a573c-7cd0-4027-b480-324eb6821f83"
VUJU01001030.1	RepeatMasker	Retroposon?	69391	69655	671	-	.	ID="RND-6_FAMILY-4103";Tend="1893";Tstart="1630";shortTE="F";uid="231e104d-dda8-4c58-ae61-d101312152d3"
VUJU01001030.1	RepeatMasker	DNA/Kolobok-E	5923	6416	3328	-	.	ID="RND-1_FAMILY-2";Tend="2338";Tstart="1846";shortTE="F";uid="3ac803a6-218e-4448-8ba5-cee10b4f77c4"
VUJU01001030.1	RepeatMasker	DNA/hAT-hAT19	34261	34444	1065	-	.	ID="DNA8-84_AP";Tend="189";Tstart="2";shortTE="F";uid="baa11bd7-19f0-423c-9ee6-bcd1f68ddb75"
VUJU01001030.1	RepeatMasker	DNA/hAT-hAT19	37330	37482	775	-	.	ID="RND-5_FAMILY-4743";Tend="1475";Tstart="1321";shortTE="F";uid="8ef38307-59fd-4cf9-a050-e2b5845d2012"
VUJU01001030.1	RepeatMasker	DNA/hAT	47444	47643	855	-	.	ID="RND-1_FAMILY-182";Tend="1417";Tstart="1228";shortTE="F";uid="869a2c0f-93b1-4c2a-8f6b-6aa448d9b202"
VUJU01010300.1	RepeatMasker	LTR/Gypsy	3179	3462	411	+	.	ID="GYPSY4-I_AP";Tend="3826";Tstart="3543";shortTE="F";uid="6f63045f-a416-4eb3-b482-517b51ec9222"
VUJU01010301.1	RepeatMasker	RC/Helitron	1521	1879	517	+	.	ID="HELITRON-2_DBP";Tend="990";Tstart="770";shortTE="F";uid="7e1d2af0-c324-4eb9-8bef-95b68d1aadea"
VUJU01010301.1	RepeatMasker	Unknown	2948	3105	733	+	.	ID="RND-6_FAMILY-3270";Tend="1271";Tstart="1113";shortTE="F";uid="52fb4a4a-9879-4fe4-87cd-4bf1c0672d66"
VUJU01010301.1	RepeatMasker	DNA/Kolobok-E	3572	4021	3260	+	.	ID="RND-6_FAMILY-563";Tend="2295";Tstart="1844";shortTE="F";uid="eab4dc75-7980-4703-900c-31ae96511829"
VUJU01010301.1	RepeatMasker	Unknown	4012	4579	3900	-	.	ID="RND-6_FAMILY-3270";Tend="666";Tstart="92";shortTE="F";uid="a7c69afe-0cdc-4ddd-94ad-2eb8aa64010e"
VUJU01010301.1	RepeatMasker	DNA/Ginger	2419	2971	2741	-	.	ID="rnd-1_family-156";Tend="1279";Tstart="490";shortTE="F";uid="32f47e71-ab96-4870-96f4-a69c61935d0b"
VUJU01010302.1	RepeatMasker	DNA/MULE-MuDR	2533	3117	1050	-	.	ID="mudr10x_ap";Tend="407";Tstart="103";shortTE="F";uid="0aa20dae-fab0-412d-bc08-9dac4f33406d"
VUJU01010302.1	RepeatMasker	DNA/Kolobok-E	1472	1912	1475	-	.	ID="RND-6_FAMILY-563";Tend="1212";Tstart="788";shortTE="F";uid="16adad7f-dc0b-4ca5-96ad-26a077cd085e"
VUJU01010303.1	RepeatMasker	Unknown	1931	2610	2807	+	.	ID="RND-4_FAMILY-137";Tend="1442";Tstart="787";shortTE="F";uid="ad1730bb-b28a-47ac-912d-56645808b25b"
VUJU01010303.1	RepeatMasker	DNA/Ginger-1	529	1137	829	+	.	ID="rnd-6_family-2273";Tend="335";Tstart="194";shortTE="F";uid="a717f7de-8fab-4fe2-a8c8-42dc9e91fc9e"
VUJU01010303.1	RepeatMasker	DNA/Kolobok-E	3360	3912	763	+	.	ID="RND-1_FAMILY-2";Tend="2373";Tstart="1807";shortTE="F";uid="3851b672-a0cd-47ea-8ede-df7d6e0c594e"
VUJU01010303.1	RepeatMasker	DNA	4165	4346	565	+	.	ID="dna4-2_ap";Tend="173";Tstart="6";shortTE="F";uid="cc4e9545-6014-4c2e-ab46-92e25696af23"
VUJU01010303.1	RepeatMasker	DNA/Ginger	694	1849	7415	-	.	ID="RND-5_FAMILY-5384";Tend="1689";Tstart="545";shortTE="F";uid="a0dde532-0c0b-477f-a047-6ce1f6311975"
VUJU01010304.1	RepeatMasker	DNA/hAT	118	966	6157	-	.	ID="RND-6_FAMILY-364";Tend="1527";Tstart="697";shortTE="F";uid="4c1d0304-6f09-4e95-a937-60ecb67f3d3e"
VUJU01010305.1	RepeatMasker	DNA/Kolobok-E	2606	2746	5668	+	.	ID="RND-6_FAMILY-563";Tend="2421";Tstart="1358";shortTE="F";uid="a1dbbce4-e9a3-4a05-bc76-28d61e3db5db"
VUJU01010305.1	RepeatMasker	DNA/Ginger	1650	2605	5990	+	.	ID="RND-5_FAMILY-5384";Tend="2001";Tstart="1088";shortTE="F";uid="56ed8a40-1337-4a72-a3dd-6a2d051f8f2d"
VUJU01010305.1	RepeatMasker	DNA/Ginger	1145	1351	1515	+	.	ID="RND-1_FAMILY-156";Tend="1636";Tstart="1438";shortTE="F";uid="ed28444e-618e-4c88-8eac-59168e5dc6aa"
VUJU01010305.1	RepeatMasker	DNA/Ginger	15	120	441	-	.	ID="RND-1_FAMILY-156";Tend="838";Tstart="739";shortTE="F";uid="b3574a57-195a-44a5-84b4-128978c19f48"
VUJU01010305.1	RepeatMasker	Unknown	470	748	1795	-	.	ID="RND-5_FAMILY-755";Tend="1475";Tstart="1198";shortTE="F";uid="1b6d3094-a1a7-4abb-80c9-545734b3f193"
VUJU01010306.1	RepeatMasker	Unknown	4352	4462	755	+	.	ID="RND-6_FAMILY-2811";Tend="1274";Tstart="1163";shortTE="F";uid="8ee1c298-6e81-44f7-ba35-39d92ca29a3a"
VUJU01010306.1	RepeatMasker	Unknown	29	414	2707	-	.	ID="RND-6_FAMILY-3994";Tend="1126";Tstart="760";shortTE="F";uid="30d537b0-a83f-4a3c-ad69-1f15f5f4cdf2"
VUJU01010307.1	RepeatMasker	DNA/Ginger-1	3777	4572	4968	-	.	ID="RND-6_FAMILY-2273";Tend="1949";Tstart="1155";shortTE="F";uid="cd70fb77-ed29-406c-9cfc-88e451651668"
VUJU01010307.1	RepeatMasker	DNA/Kolobok-E	3138	3794	1411	-	.	ID="RND-5_FAMILY-1313";Tend="2272";Tstart="1545";shortTE="F";uid="199ff4f5-fefb-4c79-b2d1-292c189332d2"
VUJU01010308.1	RepeatMasker	DNA/Ginger-1	3523	3833	1201	+	.	ID="RND-6_FAMILY-2273";Tend="1935";Tstart="1600";shortTE="F";uid="bd355c2d-9324-48be-99cd-056ecfafcc1f"
VUJU01010308.1	RepeatMasker	DNA/Kolobok-E	3834	4061	1140	-	.	ID="rnd-6_family-563";Tend="1095";Tstart="570";shortTE="F";uid="9c073348-ec50-4797-820e-b3eeda6f4333"
VUJU01010308.1	RepeatMasker	DNA/Ginger	2520	2738	626	-	.	ID="RND-5_FAMILY-5384";Tend="1188";Tstart="978";shortTE="F";uid="41e2828a-5246-49e8-b605-410b947ba420"
VUJU01010308.1	RepeatMasker	DNA	1812	2143	1132	-	.	ID="TTAA4B_AP";Tend="427";Tstart="86";shortTE="F";uid="3aa73ae4-282d-49d9-a309-3450764edc20"
VUJU01010309.1	RepeatMasker	DNA/Ginger	4317	4573	492	+	.	ID="RND-5_FAMILY-5384";Tend="850";Tstart="572";shortTE="F";uid="9b4a7a16-8e9b-4d68-b175-2f16ee1e6231"
VUJU01001031.1	RepeatMasker	DNA	65586	65853	1099	+	.	ID="DNA4-2_AP";Tend="647";Tstart="379";shortTE="F";uid="b3ae3035-f34f-462d-9688-9f9c3514fa16"
VUJU01001031.1	RepeatMasker	DNA/P	69823	69962	637	+	.	ID="P-4_AP";Tend="143";Tstart="13";shortTE="F";uid="c6c311dd-ecf9-4aac-b426-77272e76d674"
VUJU01001031.1	RepeatMasker	LINE/I-Jockey	6734	7487	805	+	.	ID="RND-6_FAMILY-11225";Tend="1771";Tstart="1009";shortTE="F";uid="ba591c7a-fb55-47c6-94a3-201b1d9cb308"
VUJU01001031.1	RepeatMasker	DNA/Sola-1	24351	24621	426	+	.	ID="SOLA1N-1_AP";Tend="238";Tstart="1";shortTE="F";uid="8bb70ab6-c940-4e89-a586-a270a25b018a"
VUJU01001031.1	RepeatMasker	DNA/Ginger	1	522	3095	-	.	ID="RND-5_FAMILY-5384";Tend="1125";Tstart="540";shortTE="F";uid="6eb9152a-cb74-4edd-8ad9-62014ad1c113"
VUJU01001031.1	RepeatMasker	DNA	6356	6563	562	-	.	ID="DNA4-2_AP";Tend="769";Tstart="568";shortTE="F";uid="d07ba99b-8fb4-4289-a6fe-6b633f63adb3"
VUJU01001031.1	RepeatMasker	DNA	4107	4423	1445	-	.	ID="RND-1_FAMILY-104";Tend="1169";Tstart="853";shortTE="F";uid="8b9900b5-178d-419c-b590-92776c3c0fa0"
VUJU01010311.1	RepeatMasker	DNA/Kolobok-E	4054	4570	4059	-	.	ID="RND-1_FAMILY-2";Tend="2273";Tstart="1760";shortTE="F";uid="74753e9e-94c9-4e26-a84f-d9bd2ddc3564"
VUJU01010311.1	RepeatMasker	DNA	2332	2570	463	-	.	ID="dna4-2_ap";Tend="273";Tstart="1";shortTE="F";uid="18141a46-ad25-4ba6-8ba3-c150c41ea930"
VUJU01010313.1	RepeatMasker	LINE/R1	2838	4199	851	-	.	ID="SART-1_API";Tend="4717";Tstart="3340";shortTE="F";uid="52ff2e78-dce6-4649-8b74-444ca5f80113"
VUJU01010314.1	RepeatMasker	DNA/hAT-Tip100	3412	4409	1820	+	.	ID="HAT-3_AP";Tend="2012";Tstart="1011";shortTE="F";uid="a1f3fcf8-2a12-4011-9c86-fe8b054facf3"
VUJU01010314.1	RepeatMasker	DNA/hAT-Tip100	2916	3132	433	+	.	ID="HAT-3_AP";Tend="842";Tstart="622";shortTE="F";uid="190161fb-eb1b-4ce4-b7bf-6dfde4623ec6"
VUJU01010315.1	RepeatMasker	RC/Helitron	2514	2656	844	+	.	ID="RND-5_FAMILY-467";Tend="516";Tstart="372";shortTE="F";uid="36746669-90d2-4313-8031-852a3317966b"
VUJU01010315.1	RepeatMasker	RC/Helitron	702	2444	2396	-	.	ID="HELITRON-5_DRH";TEgroup="ctg_10315%7CHELITRON-5_DRH%7C1";Tend="4570";Tstart="2682";shortTE="F";uid="7e4edcf8-1c10-4edb-b1d0-6dbfe8b18a39"
VUJU01010319.1	RepeatMasker	Unknown	906	1463	2558	+	.	ID="RND-6_FAMILY-7647";Tend="1469";Tstart="914";shortTE="F";uid="8c9ec873-1794-4914-85d8-11a010321c55"
VUJU01010319.1	RepeatMasker	Unknown	1	636	5131	-	.	ID="RND-1_FAMILY-9";Tend="1474";Tstart="838";shortTE="F";uid="fa8dd16e-222e-4be4-88ba-2ff0e6420520"
VUJU01010319.1	RepeatMasker	Unknown	4403	4560	749	-	.	ID="RND-4_FAMILY-70";Tend="1589";Tstart="1438";shortTE="F";uid="4afa5c3f-c3ac-4c17-92f0-b9c3dbe83024"
VUJU01001032.1	RepeatMasker	DNA	64473	64753	859	+	.	ID="DNA4-2_AP";Tend="765";Tstart="510";shortTE="F";uid="890a4600-e67a-46e9-b045-454d14f54590"
VUJU01001032.1	RepeatMasker	DNA	64087	64340	1926	+	.	ID="RND-6_FAMILY-8566";Tend="1193";Tstart="946";shortTE="F";uid="074c409f-6a60-44dc-8015-5269722adf52"
VUJU01001032.1	RepeatMasker	DNA/Ginger-1	4230	4740	3616	+	.	ID="RND-6_FAMILY-1073";Tend="1310";Tstart="786";shortTE="F";uid="f3b85a63-abec-4800-ad03-60b7781f8bd4"
VUJU01001032.1	RepeatMasker	DNA/MULE-NOF	54631	54810	651	+	.	ID="REHAVKUS1_AP";Tend="4402";Tstart="4218";shortTE="F";uid="e8fb221d-5d78-4d4e-8aa5-eb742e632ca7"
VUJU01001032.1	RepeatMasker	Retroposon?	59279	59855	4347	+	.	ID="RND-1_FAMILY-75";Tend="1203";Tstart="633";shortTE="F";uid="0a63a5ff-1bed-426b-81d3-21cdd5b54a9d"
VUJU01001032.1	RepeatMasker	DNA	28466	28687	508	+	.	ID="DNA4-2_AP";Tend="516";Tstart="309";shortTE="F";uid="61c5255d-3939-4a63-bc17-1cbdca255c57"
VUJU01001032.1	RepeatMasker	DNA	35899	36064	539	+	.	ID="dna4-2_ap";Tend="163";Tstart="1";shortTE="F";uid="1c414bff-b766-4fa5-aa87-ff3367bfb558"
VUJU01001032.1	RepeatMasker	DNA	9503	10284	1318	+	.	ID="DNA4-2_AP";Tend="768";Tstart="17";shortTE="F";uid="a2847d19-d382-4b09-8a74-4df22d8061ae"
VUJU01001032.1	RepeatMasker	DNA	28695	28832	473	+	.	ID="dna4-2_ap";Tend="769";Tstart="635";shortTE="F";uid="036a65d8-3e0e-4b8d-90c2-b575caf17295"
VUJU01001032.1	RepeatMasker	DNA	36398	36691	925	+	.	ID="DNA4-2_AP";Tend="734";Tstart="415";shortTE="F";uid="d68952df-e62b-46d1-82f1-1cd7a9c9b417"
VUJU01001032.1	RepeatMasker	DNA	39410	39933	3616	+	.	ID="RND-6_FAMILY-11124";Tend="1481";Tstart="950";shortTE="F";uid="ae75a58c-c79b-479a-a9ae-7a21b9cc0a13"
VUJU01001032.1	RepeatMasker	DNA	5649	6138	3057	+	.	ID="RND-5_FAMILY-496";Tend="1379";Tstart="791";shortTE="F";uid="48d9fb60-569d-45c1-9083-b4a78c514d63"
VUJU01001032.1	RepeatMasker	DNA/hAT-Charlie	5258	5465	1097	-	.	ID="RND-1_FAMILY-55";Tend="1186";Tstart="976";shortTE="F";uid="c81b6644-752c-4162-bdbb-3592b89d4aaf"
VUJU01001032.1	RepeatMasker	DNA	22237	22687	851	-	.	ID="DNA4-2_AP";Tend="470";Tstart="1";shortTE="F";uid="0c8f1a74-985b-4ceb-8cbe-7a1a756779ae"
VUJU01001032.1	RepeatMasker	DNA	30931	31644	1542	-	.	ID="dna4-2_ap";Tend="769";Tstart="1";shortTE="F";uid="075d954e-7255-419e-bdcf-eb2a2c69c273"
VUJU01001032.1	RepeatMasker	Unknown	3271	3821	4653	-	.	ID="RND-6_FAMILY-6397";Tend="550";Tstart="1";shortTE="F";uid="35e1f3cf-d598-449a-a60f-5ff1056d24c2"
VUJU01001032.1	RepeatMasker	DNA/hAT	26705	26873	899	-	.	ID="RND-1_FAMILY-7";Tend="1072";Tstart="902";shortTE="F";uid="e277e7f0-c50c-44e2-8ac8-b14049f03c50"
VUJU01001032.1	RepeatMasker	DNA/hAT-Tip100	26608	26716	409	-	.	ID="RND-5_FAMILY-841";Tend="1496";Tstart="1412";shortTE="F";uid="65538b49-3611-414a-ae50-a51229c12626"
VUJU01001032.1	RepeatMasker	DNA/MULE-NOF	54586	54719	400	-	.	ID="RND-6_FAMILY-678";Tend="1060";Tstart="923";shortTE="F";uid="284596b8-0254-4270-8f85-aaf58ca13689"
VUJU01001032.1	RepeatMasker	DNA	13977	14085	458	-	.	ID="dna4-2_ap";Tend="769";Tstart="657";shortTE="F";uid="42516872-b5fb-4707-8e20-e3a86f4ec37b"
VUJU01001032.1	RepeatMasker	DNA	43154	43600	484	-	.	ID="DNA4-3_AP";Tend="628";Tstart="191";shortTE="F";uid="502b83ab-3ae3-4a6a-acf6-618283a64d8b"
VUJU01010320.1	RepeatMasker	Unknown	2263	2765	3371	+	.	ID="RND-6_FAMILY-9314";Tend="685";Tstart="189";shortTE="F";uid="6a1b624e-aae5-4f14-82d7-a4d49e55084d"
VUJU01010321.1	RepeatMasker	DNA	4120	4223	824	-	.	ID="DNA8-59_AP";Tend="217";Tstart="115";shortTE="F";uid="48090066-c697-4838-af6b-56bb6067d427"
VUJU01010323.1	RepeatMasker	Unknown	3450	3558	489	+	.	ID="RND-5_FAMILY-6329";Tend="782";Tstart="677";shortTE="F";uid="27f22da6-7ce8-4384-b3d7-43b8716c8c0f"
VUJU01010323.1	RepeatMasker	DNA/Kolobok-E	4151	4539	2757	-	.	ID="RND-1_FAMILY-2";Tend="2304";Tstart="1916";shortTE="F";uid="fe707ce7-9955-4ad3-9950-f88f1272f12e"
VUJU01010323.1	RepeatMasker	Unknown	908	1617	5705	-	.	ID="RND-1_FAMILY-26";Tend="1202";Tstart="500";shortTE="F";uid="31043503-5716-436b-82cc-abd92d1f3036"
VUJU01010324.1	RepeatMasker	DNA/Kolobok-E	1	304	2157	+	.	ID="rnd-1_family-2";Tend="2280";Tstart="2003";shortTE="F";uid="504f55e5-c0c4-445d-934e-4fcc5a6ef8b9"
VUJU01010325.1	RepeatMasker	Unknown	4319	4554	1401	+	.	ID="RND-6_FAMILY-591";Tend="1167";Tstart="927";shortTE="F";uid="b4a0a093-839a-4a07-b51d-13708cf1cd3b"
VUJU01010325.1	RepeatMasker	DNA/hAT-Ac	712	884	806	+	.	ID="DNA8-91B_AP";Tend="643";Tstart="472";shortTE="F";uid="824ce217-ba37-45db-8dcd-92ea4728735d"
VUJU01010325.1	RepeatMasker	DNA/Merlin	324	488	896	+	.	ID="RND-5_FAMILY-830";Tend="1453";Tstart="1296";shortTE="F";uid="1506437f-614c-451c-ade2-102583945a3c"
VUJU01010325.1	RepeatMasker	LINE/I-Jockey	2062	2198	436	+	.	ID="RND-6_FAMILY-11225";Tend="1760";Tstart="1640";shortTE="F";uid="2d2433f0-b2bb-47d2-bd0b-156d5dd87afa"
VUJU01010325.1	RepeatMasker	LINE/I-Jockey	720	1210	497	-	.	ID="JOCKEY-2_RPR";Tend="4506";Tstart="3979";shortTE="F";uid="4413c0aa-2608-4781-ae87-5cf00f6fe7b7"
VUJU01010325.1	RepeatMasker	DNA	3962	4316	2082	-	.	ID="TTAA2_AP";Tend="422";Tstart="79";shortTE="F";uid="a11adf4f-257f-4e24-9128-7e78885fbf88"
VUJU01010325.1	RepeatMasker	DNA/hAT-Charlie	3783	3913	680	-	.	ID="RND-4_FAMILY-1159";Tend="1184";Tstart="1046";shortTE="F";uid="2bb072de-de80-4791-b143-7167aa59f3f0"
VUJU01010326.1	RepeatMasker	DNA/hAT	1	105	466	-	.	ID="DNA8-76_AP";Tend="94";Tstart="2";shortTE="F";uid="b42d6dd3-abad-4d75-870d-13546b1467cd"
VUJU01010327.1	RepeatMasker	LTR/Pao	3053	3428	473	-	.	ID="BEL-4_DBI-I";Tend="3104";Tstart="2734";shortTE="F";uid="4b06354c-98d0-457b-9da5-0c5b8b1dfbdc"
VUJU01010328.1	RepeatMasker	DNA/Ginger-1	1	133	790	+	.	ID="RND-6_FAMILY-2273";Tend="1961";Tstart="1837";shortTE="F";uid="c9f4e771-85b9-4d57-b3fb-6ab660937aee"
VUJU01010328.1	RepeatMasker	DNA/Ginger	733	1915	7938	+	.	ID="RND-5_FAMILY-5384";Tend="1690";Tstart="534";shortTE="F";uid="f0c93265-1f25-4f2c-a9f7-74e42606aad9"
VUJU01010328.1	RepeatMasker	DNA	103	265	598	-	.	ID="dna4-2_ap";Tend="191";Tstart="29";shortTE="F";uid="09255c41-7a08-4055-b39f-d47932d5ec6d"
VUJU01010329.1	RepeatMasker	DNA/Ginger	3505	3775	644	+	.	ID="RND-5_FAMILY-5384";Tend="798";Tstart="543";shortTE="F";uid="d23c63d7-4025-415c-ba5e-5233258e9b10"
VUJU01010329.1	RepeatMasker	DNA/MULE-NOF	1713	1942	460	+	.	ID="RND-6_FAMILY-678";Tend="1148";Tstart="925";shortTE="F";uid="3e0f15bc-642e-49ea-b2a5-5b1320188e7d"
VUJU01010329.1	RepeatMasker	DNA/Kolobok-E	3832	3999	404	+	.	ID="RND-6_FAMILY-563";Tend="2304";Tstart="2157";shortTE="F";uid="59dfe812-9bc7-481e-95a4-06f3dc04c871"
VUJU01010329.1	RepeatMasker	Unknown	4236	4549	2330	-	.	ID="RND-5_FAMILY-11408";Tend="856";Tstart="543";shortTE="F";uid="5c6f9db0-fc6e-4fe5-abaa-42ad27805aba"
VUJU01010329.1	RepeatMasker	DNA	4005	4229	1029	-	.	ID="DNA8-5_AP";Tend="234";Tstart="1";shortTE="F";uid="405da19c-3504-4439-b884-2aa039191144"
VUJU01001033.1	RepeatMasker	DNA	40781	41583	1618	+	.	ID="DNA4-2_AP";Tend="766";Tstart="2";shortTE="F";uid="6a32578d-a827-4c6d-bd54-30408b3060d8"
VUJU01001033.1	RepeatMasker	DNA	12686	13044	1976	+	.	ID="TTAA2_AP";Tend="356";Tstart="1";shortTE="F";uid="a93ac420-c31e-4f27-adb5-33960b0b9f7c"
VUJU01001033.1	RepeatMasker	DNA	37771	38022	535	+	.	ID="DNA4-11_AP";Tend="277";Tstart="13";shortTE="F";uid="243fdb09-44ea-41cc-9167-91e2aae02ac5"
VUJU01001033.1	RepeatMasker	DNA	40047	40154	568	+	.	ID="ttaa3c_ap";Tend="421";Tstart="318";shortTE="F";uid="58631e54-94ad-473e-9ead-f3e5f4da67ed"
VUJU01001033.1	RepeatMasker	DNA/Ginger	67751	67976	470	+	.	ID="RND-5_FAMILY-5384";Tend="752";Tstart="536";shortTE="F";uid="669d7184-8e37-4ded-9d1b-850e1a92ee72"
VUJU01001033.1	RepeatMasker	Unknown	64768	64922	1295	+	.	ID="RND-1_FAMILY-122";Tend="994";Tstart="841";shortTE="F";uid="ce651870-306a-44c8-91fa-0b834d7d04bf"
VUJU01001033.1	RepeatMasker	DNA	49192	49847	723	+	.	ID="DNA4-2_AP";Tend="578";Tstart="1";shortTE="F";uid="e993f0a6-c7ab-4046-9eed-fd7f4e9705dd"
VUJU01001033.1	RepeatMasker	DNA/hAT-hAT19	32054	32645	1571	-	.	ID="RND-5_FAMILY-361";Tend="1416";Tstart="854";shortTE="F";uid="b9da8ac0-4f0d-4227-9703-1711dd9ccc62"
VUJU01001033.1	RepeatMasker	DNA/hAT-Tip100	56188	56593	849	-	.	ID="RND-5_FAMILY-1099";TEgroup="ctg_1033%7CRND-5_FAMILY-1099%7C1";Tend="1682";Tstart="916";shortTE="F";uid="c7fa8360-e689-4ea7-8feb-e21492682d22"
VUJU01001033.1	RepeatMasker	DNA/hAT-Tip100	56972	57090	582	-	.	ID="RND-5_FAMILY-1099";Tend="837";Tstart="713";shortTE="F";uid="03f1a5ee-b662-4225-97a3-cb264fca9b17"
VUJU01001033.1	RepeatMasker	DNA/hAT-Tip100	57164	58034	6295	-	.	ID="RND-6_FAMILY-4051";Tend="1847";Tstart="904";shortTE="F";uid="e99c0948-2d0f-49e5-a55f-d1ec483b1915"
VUJU01001033.1	RepeatMasker	LINE/CR1	51064	51437	2169	-	.	ID="RND-5_FAMILY-4975";Tend="1879";Tstart="1497";shortTE="F";uid="b7ba4145-8709-4abc-ae55-d02b07d0b7cf"
VUJU01001033.1	RepeatMasker	Unknown	69522	70176	4848	-	.	ID="RND-6_FAMILY-12274";Tend="1522";Tstart="850";shortTE="F";uid="c1fe1477-159d-4ca9-878f-9748ea300b81"
VUJU01001033.1	RepeatMasker	DNA	39505	39742	454	-	.	ID="dna4-1_ap";Tend="762";Tstart="522";shortTE="F";uid="4721cb9a-9e89-494d-ae72-fc66a1f3de3b"
VUJU01001033.1	RepeatMasker	DNA	66265	66697	2001	-	.	ID="DNA-TTAA-1_AP";Tend="423";Tstart="1";shortTE="F";uid="74adce86-926b-44ed-97e1-c760bac941c8"
VUJU01001033.1	RepeatMasker	DNA/hAT-Tip100	38069	38423	630	-	.	ID="DNA8-81_AP";Tend="577";Tstart="221";shortTE="F";uid="62c60364-1b91-46b6-9b84-c9932433a982"
VUJU01001033.1	RepeatMasker	DNA/hAT	45027	45790	3646	-	.	ID="RND-1_FAMILY-7";Tend="1631";Tstart="930";shortTE="F";uid="251d4c70-f132-4c42-8694-c13dcdbe1faa"
VUJU01010330.1	RepeatMasker	DNA/Ginger	3760	3931	2650	+	.	ID="RND-1_FAMILY-156";Tend="1403";Tstart="602";shortTE="F";uid="9f4b0843-a1b9-4000-9ec3-6f92b4f1a012"
VUJU01010330.1	RepeatMasker	DNA/Kolobok-E	1	440	3311	+	.	ID="RND-1_FAMILY-2";Tend="2274";Tstart="1837";shortTE="F";uid="cdb1d4dd-9444-4a25-8255-8a82458be712"
VUJU01010330.1	RepeatMasker	DNA/Ginger-1	140	580	1491	-	.	ID="RND-6_FAMILY-2273";Tend="488";Tstart="114";shortTE="F";uid="0dfd8522-8364-4a97-b4bc-7174142c83a0"
VUJU01010330.1	RepeatMasker	DNA/Ginger-1	3932	4547	3565	-	.	ID="RND-6_FAMILY-2273";Tend="1935";Tstart="1307";shortTE="F";uid="fa33e420-e79d-44e2-988e-d1853dc89fdb"
VUJU01010331.1	RepeatMasker	Unknown	4426	4546	881	-	.	ID="RND-1_FAMILY-9";Tend="1817";Tstart="1684";shortTE="F";uid="f3df86ec-847a-4206-b4f3-c90a1bf5bca5"
VUJU01010332.1	RepeatMasker	DNA/PiggyBac	87	380	530	-	.	ID="PIGGYBAC-6_LMI";Tend="1174";Tstart="886";shortTE="F";uid="6f41069c-d155-4a1e-a2b3-0a48e05b1951"
VUJU01010333.1	RepeatMasker	DNA/hAT-Ac	252	462	775	+	.	ID="DNA8-91B_AP";Tend="255";Tstart="13";shortTE="F";uid="d9174bc9-b4eb-4be4-82e1-a85c15ba94b5"
VUJU01010333.1	RepeatMasker	DNA/hAT-Ac	460	560	648	+	.	ID="dna8-91_ap";Tend="680";Tstart="581";shortTE="F";uid="fa7bcd3d-dd1c-4fec-88e4-133141f173d7"
VUJU01010333.1	RepeatMasker	DNA/Sola-1	3463	4498	1074	+	.	ID="SOLA1-8_AP";Tend="3079";Tstart="2027";shortTE="F";uid="59c1a581-30ee-42c7-a798-f29bca316f40"
VUJU01010334.1	RepeatMasker	DNA/hAT-Tip100	2470	2855	3075	+	.	ID="RND-5_FAMILY-4200";Tend="1084";Tstart="707";shortTE="F";uid="1602af2d-e302-4c94-aaef-03cc77c9a7bd"
VUJU01010334.1	RepeatMasker	DNA/hAT	2089	2233	485	+	.	ID="DNA8-101_AP";Tend="567";Tstart="424";shortTE="F";uid="dc68cb17-234a-43c9-8592-7763dc7456fa"
VUJU01010334.1	RepeatMasker	DNA/MULE-MuDR	4223	4431	865	-	.	ID="MUDR1X_AP";Tend="241";Tstart="50";shortTE="F";uid="f1e38cbe-b338-425b-9f16-d2e9ccc8b71c"
VUJU01010335.1	RepeatMasker	DNA/Kolobok-E	96	218	417	+	.	ID="KOLOBOKE-2_AP";Tend="4485";Tstart="4374";shortTE="F";uid="86785fda-1da7-4dab-9bae-826ec9f3e8eb"
VUJU01010335.1	RepeatMasker	DNA/hAT-Ac	182	337	417	-	.	ID="RND-6_FAMILY-2292";Tend="360";Tstart="219";shortTE="F";uid="15d5ee80-2dcd-4096-874a-9c5f7a7522a4"
VUJU01010336.1	RepeatMasker	Unknown	4	800	2620	-	.	ID="RND-1_FAMILY-13";Tend="1272";Tstart="482";shortTE="F";uid="3ee5e397-86be-4abd-9fda-5b914a2f63fb"
VUJU01010336.1	RepeatMasker	RC/Helitron	3726	3961	1193	-	.	ID="RND-1_FAMILY-8";Tend="1516";Tstart="1294";shortTE="F";uid="0d804362-161d-46dc-ab48-d99be5c75187"
VUJU01010337.1	RepeatMasker	DNA	2700	3001	1115	+	.	ID="TTAA2C_AP";Tend="422";Tstart="116";shortTE="F";uid="bcec8bef-029e-49f4-997c-0d8b9c566d12"
VUJU01010338.1	RepeatMasker	DNA/Ginger-1	2741	2963	476	+	.	ID="GINGER1-1_AP";Tend="5191";Tstart="4977";shortTE="F";uid="4cff952e-76a4-44e3-9bc4-8f86fe74b5b8"
VUJU01010338.1	RepeatMasker	DNA/Ginger	2805	3427	2983	-	.	ID="RND-1_FAMILY-156";TEgroup="ctg_10338%7CRND-1_FAMILY-156%7C1";Tend="1726";Tstart="830";shortTE="F";uid="24138af2-7a82-44a5-b2ac-5ee6e411de9d"
VUJU01010338.1	RepeatMasker	Retroposon?	695	1258	475	-	.	ID="SINE2-1_AP";Tend="1770";Tstart="1247";shortTE="F";uid="732c0fbe-84a5-470c-a956-998c18cffbf6"
VUJU01010338.1	RepeatMasker	DNA/Kolobok-E	1505	2813	700	-	.	ID="RND-6_FAMILY-563";TEgroup="ctg_10338%7CRND-6_FAMILY-563%7C1";Tend="2260";Tstart="1067";shortTE="T";uid="908135f9-f9a4-4788-a644-e089a16236e2"
VUJU01010339.1	RepeatMasker	Unknown	3998	4437	3092	+	.	ID="RND-5_FAMILY-367";Tend="1172";Tstart="735";shortTE="F";uid="d14a2070-28bd-438e-a8a2-695c077ebd88"
VUJU01010339.1	RepeatMasker	DNA/hAT-Tip100	2792	3146	763	-	.	ID="DNA8-81_AP";Tend="778";Tstart="406";shortTE="F";uid="c0239124-a813-47ec-9113-eed8cb9003df"
VUJU01001034.1	RepeatMasker	DNA	3657	3985	663	+	.	ID="DNA4-2_AP";Tend="764";Tstart="440";shortTE="F";uid="5ae4f8d8-6b25-46ab-8e3f-24e96acb5d7f"
VUJU01010341.1	RepeatMasker	Unknown	3459	3639	754	+	.	ID="RND-6_FAMILY-124";Tend="1533";Tstart="1360";shortTE="F";uid="eff3960d-9a78-47ac-bcf9-db1da918f280"
VUJU01010341.1	RepeatMasker	DNA/hAT-Tip100	639	742	516	+	.	ID="RND-1_FAMILY-36";Tend="2042";Tstart="1940";shortTE="F";uid="d4a18e00-4e62-4fd5-b8b2-5cf312304618"
VUJU01010342.1	RepeatMasker	DNA	1086	1524	2709	+	.	ID="TTAA6_AP";Tend="431";Tstart="1";shortTE="F";uid="b80a0053-e56e-460e-a299-fc44a84c58f6"
VUJU01010343.1	RepeatMasker	DNA/Ginger	2714	3934	6666	-	.	ID="RND-5_FAMILY-5384";Tend="1740";Tstart="512";shortTE="F";uid="c5b64efa-3eb9-4b46-9ebf-5e296525f9e2"
VUJU01010343.1	RepeatMasker	DNA/Ginger	4336	4531	701	-	.	ID="RND-5_FAMILY-5384";Tend="2106";Tstart="1924";shortTE="F";uid="06f1d87c-8e96-4d48-a196-c0d13847cb8c"
VUJU01010345.1	RepeatMasker	DNA/Ginger-1	1900	2578	4841	+	.	ID="RND-6_FAMILY-2273";Tend="1723";Tstart="1030";shortTE="F";uid="a1276324-cf9b-4ff3-9950-40d16977e596"
VUJU01010345.1	RepeatMasker	DNA/hAT-Blackjack	2705	3582	706	-	.	ID="HAT-1_SIN";Tend="1368";Tstart="491";shortTE="F";uid="a91e1740-1b63-48bd-ab6e-c48d5aca2a2e"
VUJU01010345.1	RepeatMasker	DNA/Kolobok-E	1944	2732	2953	-	.	ID="RND-5_FAMILY-1313";Tend="1734";Tstart="871";shortTE="F";uid="bfcf5f84-2570-4bb3-b3d7-f9ddd9885a2d"
VUJU01010346.1	RepeatMasker	DNA/Kolobok-E	1	729	5460	+	.	ID="RND-6_FAMILY-563";Tend="2293";Tstart="1555";shortTE="F";uid="3c42a641-6e0c-4a1e-bc75-32330ac06e0e"
VUJU01010346.1	RepeatMasker	DNA/Maverick	3571	3714	1711	+	.	ID="RND-6_FAMILY-1530";Tend="1453";Tstart="1328";shortTE="F";uid="0e8aae62-7d23-4795-b959-a67e41ce7ed6"
VUJU01010346.1	RepeatMasker	DNA/MULE-NOF	742	1140	1749	+	.	ID="RND-6_FAMILY-678";Tend="1631";Tstart="1239";shortTE="F";uid="ea40af1b-43c3-4701-95db-f8c4114adb99"
VUJU01010346.1	RepeatMasker	Unknown	2104	2563	3803	+	.	ID="RND-1_FAMILY-84";Tend="1259";Tstart="809";shortTE="F";uid="881a9afc-4704-4e79-aa69-10546d08edab"
VUJU01010346.1	RepeatMasker	Unknown	4108	4527	3517	+	.	ID="RND-1_FAMILY-84";Tend="1389";Tstart="959";shortTE="F";uid="135d7384-3c88-45f5-84b4-96c51561091e"
VUJU01010346.1	RepeatMasker	DNA/Maverick	3715	4118	1928	-	.	ID="RND-5_FAMILY-1771";Tend="1976";Tstart="1615";shortTE="F";uid="b5dba235-d234-4461-ad84-6ad558152067"
VUJU01010346.1	RepeatMasker	DNA/Ginger-1	428	769	1475	-	.	ID="RND-6_FAMILY-2273";Tend="488";Tstart="185";shortTE="F";uid="37e89359-2d82-4c4a-aaff-491e32e5e901"
VUJU01010348.1	RepeatMasker	Unknown	4265	4455	732	+	.	ID="RND-1_FAMILY-135";Tend="855";Tstart="658";shortTE="F";uid="89170c33-8458-4b84-9291-4e93c103b6b2"
VUJU01010348.1	RepeatMasker	Unknown	2562	2952	1686	-	.	ID="RND-6_FAMILY-9307";Tend="917";Tstart="532";shortTE="F";uid="9519ce43-6076-46e5-bd98-30a22e5d4fb3"
VUJU01010348.1	RepeatMasker	LTR	1273	2510	6472	-	.	ID="RND-5_FAMILY-1206";Tend="1862";Tstart="721";shortTE="F";uid="cb09a3aa-3258-4fdf-8161-4c1ad8851d4e"
VUJU01010348.1	RepeatMasker	Unknown	561	1097	2835	-	.	ID="RND-1_FAMILY-25";Tend="1256";Tstart="702";shortTE="F";uid="633acd59-41f9-4044-bafd-d5a1f3bef312"
VUJU01001035.1	RepeatMasker	Unknown	6114	6264	591	+	.	ID="RND-5_FAMILY-1921";Tend="1151";Tstart="992";shortTE="F";uid="d46702f8-5b10-41bd-94f2-c4e7c911f241"
VUJU01001035.1	RepeatMasker	DNA/Sola-1	66982	67167	848	+	.	ID="SOLA1-7_AP";Tend="4912";Tstart="4726";shortTE="F";uid="8b1cf3fa-c7aa-4cd4-9cba-60add1a739ca"
VUJU01001035.1	RepeatMasker	DNA/Ginger	38628	39584	5791	+	.	ID="RND-1_FAMILY-156";Tend="1732";Tstart="739";shortTE="F";uid="330902cd-1341-4a34-8c98-a6ef4bccb85f"
VUJU01001035.1	RepeatMasker	Unknown	7394	7608	518	+	.	ID="RND-5_FAMILY-1921";Tend="1151";Tstart="920";shortTE="F";uid="9787083e-f9c2-49da-862d-edfcd2092f3f"
VUJU01001035.1	RepeatMasker	LINE/I-Jockey	4950	5146	400	+	.	ID="RND-6_FAMILY-11225";Tend="1768";Tstart="1544";shortTE="F";uid="cd46ec60-0a74-4606-97e5-4a13913e5ee7"
VUJU01001035.1	RepeatMasker	DNA/hAT-Tip100	51732	51919	405	+	.	ID="DNA8-89_AP";TEgroup="ctg_1035%7CDNA8-89_AP%7C1";Tend="375";Tstart="1";shortTE="T";uid="3f0a100d-c6c5-4b87-8cec-3838887ae6e8"
VUJU01001035.1	RepeatMasker	DNA	47541	47657	777	+	.	ID="RND-1_FAMILY-72";Tend="1044";Tstart="935";shortTE="F";uid="2764a7da-17d5-445b-b5be-8868904ef758"
VUJU01001035.1	RepeatMasker	Unknown	24785	25386	3682	-	.	ID="RND-1_FAMILY-62";Tend="1511";Tstart="938";shortTE="F";uid="3eeac73f-6b0e-42de-9c19-344dd3b88740"
VUJU01001035.1	RepeatMasker	DNA/Ginger	36735	37801	7128	-	.	ID="RND-5_FAMILY-5384";Tend="1580";Tstart="524";shortTE="F";uid="7d561def-57c8-49bc-87e1-0a7bd6fbaf52"
VUJU01001035.1	RepeatMasker	Unknown	1	113	762	-	.	ID="RND-1_FAMILY-81";Tend="1049";Tstart="936";shortTE="F";uid="590b9f56-0e9e-4c43-a860-59be682ae3c2"
VUJU01001035.1	RepeatMasker	Unknown	36226	36518	1703	-	.	ID="RND-6_FAMILY-2908";Tend="1190";Tstart="923";shortTE="F";uid="267eecb6-af44-4e49-9ce2-53ffa4cc07d8"
VUJU01001035.1	RepeatMasker	DNA/Ginger	67542	67721	557	-	.	ID="RND-1_FAMILY-156";Tend="1369";Tstart="1194";shortTE="F";uid="5327eebc-6eaf-491c-8257-2d7c29918d51"
VUJU01001035.1	RepeatMasker	Unknown	38367	38657	1106	-	.	ID="RND-6_FAMILY-5307";Tend="1497";Tstart="1208";shortTE="F";uid="bb9fbbc7-6a19-49b8-92bf-d3c10e6c3452"
VUJU01001035.1	RepeatMasker	DNA/hAT-hAT19	60586	60799	935	-	.	ID="DNA8-74_AP";Tend="196";Tstart="1";shortTE="F";uid="6a02e329-b845-4377-b4f6-fb13da6f3891"
VUJU01001035.1	RepeatMasker	Unknown	69551	69888	1827	-	.	ID="RND-1_FAMILY-135";Tend="1947";Tstart="1612";shortTE="F";uid="1769831f-0b8a-4186-b901-c886189d84ec"
VUJU01001035.1	RepeatMasker	Unknown	40948	41106	823	-	.	ID="RND-1_FAMILY-21";Tend="1636";Tstart="1482";shortTE="F";uid="450d86c4-d890-4247-844e-aa9c035e351a"
VUJU01001035.1	RepeatMasker	DNA	47619	47723	511	-	.	ID="dna3-10_ap";Tend="93";Tstart="7";shortTE="F";uid="341e1912-b4c2-4ed8-8712-68b315cae7ed"
VUJU01001035.1	RepeatMasker	DNA/hAT-hAT19	60237	60414	461	-	.	ID="DNA8-74_AP";Tend="899";Tstart="666";shortTE="F";uid="d65e2b3c-5de5-4982-8efd-3bf64ad55df3"
VUJU01001035.1	RepeatMasker	DNA	34451	34692	944	-	.	ID="DNAX-1_AP";Tend="678";Tstart="443";shortTE="F";uid="a007c533-e9dd-47bf-b953-389b0806584d"
VUJU01001035.1	RepeatMasker	DNA/hAT-hAT19	21836	22705	1306	-	.	ID="DNA8-52_AP";Tend="807";Tstart="1";shortTE="F";uid="babd6cac-825c-4c93-a169-d123e8f5c3c4"
VUJU01001035.1	RepeatMasker	DNA/hAT-Charlie	33635	33879	854	-	.	ID="RND-1_FAMILY-55";Tend="1240";Tstart="984";shortTE="F";uid="2ab33d5c-09fa-41c6-9846-a02039bed1b6"
VUJU01001035.1	RepeatMasker	RC/Helitron	34012	34307	1777	-	.	ID="RND-1_FAMILY-76";Tend="1243";Tstart="937";shortTE="F";uid="80785bfa-a16b-478e-bd4d-8ce8f7f5ede1"
VUJU01001035.1	RepeatMasker	DNA	34324	34450	936	-	.	ID="DNA3-4_AP";Tend="127";Tstart="1";shortTE="F";uid="fe07736f-f363-4025-bccc-0751e349f004"
VUJU01010350.1	RepeatMasker	DNA/hAT-Tip100	2896	3277	1112	+	.	ID="RND-4_FAMILY-195";Tend="433";Tstart="48";shortTE="F";uid="5a329e8c-2617-407c-95a8-1c83bf2ac0ed"
VUJU01010350.1	RepeatMasker	DNA/TcMar-Mariner	1790	2207	2789	-	.	ID="RND-6_FAMILY-3672";Tend="1040";Tstart="631";shortTE="F";uid="81f2f690-0b87-4c8b-adb1-63513ad6e54b"
VUJU01010350.1	RepeatMasker	LTR/Gypsy	838	1094	1331	-	.	ID="RND-6_FAMILY-1223";Tend="720";Tstart="470";shortTE="F";uid="c309bbc1-a252-4729-99a0-86fb7317b7c5"
VUJU01010350.1	RepeatMasker	Unknown	1409	1584	506	-	.	ID="RND-4_FAMILY-362";Tend="1193";Tstart="989";shortTE="F";uid="0376544e-8298-4177-9fd5-1bc179d61d86"
VUJU01010351.1	RepeatMasker	DNA/hAT-hAT19	4123	4528	2595	+	.	ID="RND-5_FAMILY-1091";Tend="1332";Tstart="937";shortTE="F";uid="626df9cb-7e32-47eb-b424-4a58d01708ee"
VUJU01010351.1	RepeatMasker	DNA/hAT-Tip100	2776	2949	471	-	.	ID="RND-5_FAMILY-1062";Tend="1604";Tstart="1429";shortTE="F";uid="c2e0a7e0-167c-4292-a50d-00f74e2c5a01"
VUJU01010353.1	RepeatMasker	DNA	1453	1739	1929	+	.	ID="TTAA3_AP";Tend="293";Tstart="1";shortTE="F";uid="60d78502-a021-4608-895b-5439c8e00080"
VUJU01010353.1	RepeatMasker	DNA/Maverick	2256	3841	8605	+	.	ID="RND-6_FAMILY-2508";Tend="1502";Tstart="18";shortTE="F";uid="71798693-4c55-4dfd-9874-2b318221923a"
VUJU01010353.1	RepeatMasker	DNA/Maverick	3043	4364	8459	-	.	ID="RND-6_FAMILY-6792";Tend="1851";Tstart="541";shortTE="F";uid="787a9cac-1397-4f9d-9d8a-ba622cb63d82"
VUJU01010353.1	RepeatMasker	Unknown	1946	2250	1316	-	.	ID="RND-5_FAMILY-869";Tend="311";Tstart="1";shortTE="F";uid="6850acbd-6d1d-490f-80ca-96771d4f02c7"
VUJU01010354.1	RepeatMasker	LINE/I-Jockey	2782	4212	491	+	.	ID="JOCKEY-7_RPR";Tend="2432";Tstart="977";shortTE="F";uid="3242ef0a-b793-4fcf-b0ea-1a8669b51801"
VUJU01010356.1	RepeatMasker	LINE/I	2019	2153	610	+	.	ID="RND-6_FAMILY-10585";Tend="1654";Tstart="1522";shortTE="F";uid="7234b94c-fb0e-4d1a-9052-47d45746c12c"
VUJU01010356.1	RepeatMasker	LINE/I	1483	1610	523	+	.	ID="RND-6_FAMILY-10585";Tend="954";Tstart="839";shortTE="F";uid="e59b9fbc-be25-4606-a8de-9a1fb6b1b3cd"
VUJU01010357.1	RepeatMasker	DNA/Ginger	1919	2248	2329	+	.	ID="RND-5_FAMILY-5384";Tend="1727";Tstart="1400";shortTE="F";uid="23a0dae6-3c25-4f91-b2a5-4bc80c05aa41"
VUJU01010357.1	RepeatMasker	DNA/Kolobok-E	1855	1956	453	+	.	ID="RND-6_FAMILY-563";Tend="1081";Tstart="980";shortTE="F";uid="e309e736-ac45-4bee-b7b1-374ebe7b8ea0"
VUJU01010357.1	RepeatMasker	DNA/Ginger-1	3763	4260	1355	+	.	ID="RND-6_FAMILY-2273";Tend="488";Tstart="3";shortTE="F";uid="841b46f0-0365-4d53-a5f7-f729669b498e"
VUJU01010357.1	RepeatMasker	Retroposon?	3264	3426	666	+	.	ID="SINE2-1_AP";Tend="315";Tstart="155";shortTE="F";uid="ef07b5dd-0652-4470-b23f-4989ad528910"
VUJU01010357.1	RepeatMasker	DNA/Kolobok-E	3995	4522	3968	-	.	ID="RND-6_FAMILY-563";Tend="2290";Tstart="1729";shortTE="F";uid="32e92e6f-8d04-422a-813c-9a8200203bc1"
VUJU01010358.1	RepeatMasker	Retroposon?	2331	2475	444	+	.	ID="RND-6_FAMILY-7462";Tend="825";Tstart="680";shortTE="F";uid="d873758d-0b31-4f45-aa1e-aaad17cae3cf"
VUJU01010358.1	RepeatMasker	Unknown	185	291	602	-	.	ID="RND-6_FAMILY-16000";Tend="638";Tstart="531";shortTE="F";uid="d512e739-d94a-4824-b0b3-024e75c6bc44"
VUJU01010358.1	RepeatMasker	DNA/Kolobok-E	2360	3288	5137	-	.	ID="RND-6_FAMILY-563";Tend="1772";Tstart="796";shortTE="F";uid="e4f5ad06-e124-4f6d-8faa-9db24627988f"
VUJU01010358.1	RepeatMasker	DNA/hAT-Ac	2177	2293	626	-	.	ID="RND-6_FAMILY-6";Tend="1012";Tstart="895";shortTE="F";uid="8ebd737c-0a25-44ed-8fd7-7881d1a4816e"
VUJU01010359.1	RepeatMasker	DNA/Sola-1	686	1163	616	-	.	ID="SOLA1-8_AP";Tend="2746";Tstart="2237";shortTE="F";uid="f3f71036-8e5f-473f-980e-df8dfc1772ec"
VUJU01001036.1	RepeatMasker	Unknown	14458	15609	6466	+	.	ID="RND-6_FAMILY-6561";Tend="1853";Tstart="753";shortTE="F";uid="3ddde4b7-443f-43b6-a845-7123d882c6ce"
VUJU01001036.1	RepeatMasker	DNA	60734	61107	568	+	.	ID="dna4-2_ap";TEgroup="ctg_1036%7Cdna4-2_ap%7C1";Tend="769";Tstart="1";shortTE="F";uid="53782ae5-3930-4f68-82a3-25d35307e744"
VUJU01001036.1	RepeatMasker	DNA/Kolobok-E	64779	64929	546	+	.	ID="KOLOBOKE-2_AP";Tend="1279";Tstart="1119";shortTE="F";uid="b9478e75-88f5-4b1c-bf3b-9f6376fe8760"
VUJU01001036.1	RepeatMasker	DNA/hAT-Charlie	70023	70500	2427	+	.	ID="RND-6_FAMILY-1352";Tend="1399";Tstart="890";shortTE="F";uid="f8f63b9b-f873-4aaf-a5f7-e31bb5df8549"
VUJU01001036.1	RepeatMasker	Unknown	43841	43952	699	+	.	ID="RND-6_FAMILY-1661";Tend="1442";Tstart="1313";shortTE="F";uid="29f1d019-04ac-414a-9009-a8a0ee03a8b6"
VUJU01001036.1	RepeatMasker	Unknown	43385	43616	1325	+	.	ID="RND-6_FAMILY-1661";Tend="1210";Tstart="961";shortTE="F";uid="2b958425-ace9-4eed-a750-d6c21203862e"
VUJU01001036.1	RepeatMasker	Unknown	18300	18401	595	+	.	ID="RND-6_FAMILY-6561";Tend="1945";Tstart="1845";shortTE="F";uid="7e818340-7679-4b6d-8277-d40dca4b0567"
VUJU01001036.1	RepeatMasker	DNA/Ginger	1552	2955	8841	+	.	ID="RND-5_FAMILY-5384";Tend="2026";Tstart="543";shortTE="F";uid="5ccd972d-baa0-4540-8e4b-9907c5de1153"
VUJU01001036.1	RepeatMasker	DNA	20856	21268	878	+	.	ID="DNA-TTAA-1_AP";Tend="408";Tstart="1";shortTE="F";uid="9b74b726-05b3-47a4-ac49-03de461157ad"
VUJU01001036.1	RepeatMasker	DNA/Ginger	64698	64875	545	-	.	ID="RND-5_FAMILY-5384";Tend="2051";Tstart="1872";shortTE="F";uid="43457a59-75e5-41be-8ea3-85ba74a0a850"
VUJU01001036.1	RepeatMasker	DNA/hAT-Tip100	70502	70833	2874	-	.	ID="RND-6_FAMILY-6399";Tend="351";Tstart="20";shortTE="F";uid="463dea31-0240-4d0a-88f4-dbd06881c11f"
VUJU01001036.1	RepeatMasker	Unknown	22539	23670	8004	-	.	ID="RND-5_FAMILY-1065";Tend="1584";Tstart="472";shortTE="F";uid="a3022a49-1d4e-4fc5-8df4-54cbd81ef381"
VUJU01001036.1	RepeatMasker	DNA/hAT-Charlie	27767	28045	1799	-	.	ID="RND-1_FAMILY-114";Tend="1245";Tstart="965";shortTE="F";uid="0a4cd4c8-70ba-49c1-9be3-5010776fe624"
VUJU01001036.1	RepeatMasker	DNA/Merlin	32985	35024	11693	-	.	ID="RND-6_FAMILY-45";Tend="2003";Tstart="18";shortTE="F";uid="3e41a973-f7da-46e6-a0ae-c4127710f81b"
VUJU01001036.1	RepeatMasker	DNA/Ginger-1	2651	3034	1330	-	.	ID="RND-6_FAMILY-2273";Tend="488";Tstart="148";shortTE="F";uid="ded50277-4984-42b3-af10-6df57a0a719f"
VUJU01001036.1	RepeatMasker	DNA/hAT	49727	49871	667	-	.	ID="DNA8-85_AP";Tend="294";Tstart="148";shortTE="F";uid="f23123ff-dbed-4a7f-9ab3-4a7f2d35c1c6"
VUJU01001036.1	RepeatMasker	DNA/hAT-Blackjack	6345	6463	457	-	.	ID="hat-12_lmi";Tend="117";Tstart="1";shortTE="F";uid="369e1720-2192-4fc5-8960-3b1a0fc82ba5"
VUJU01001036.1	RepeatMasker	DNA/MULE-MuDR	16541	17088	486	-	.	ID="RND-6_FAMILY-323";Tend="1177";Tstart="647";shortTE="F";uid="8206be63-ed96-4a17-9951-20f2790ea965"
VUJU01010360.1	RepeatMasker	DNA	2654	3448	3890	+	.	ID="RND-6_FAMILY-172";TEgroup="ctg_10360%7CRND-6_FAMILY-172%7C1";Tend="1490";Tstart="1";shortTE="F";uid="73d8845c-078b-440f-82a7-18a298f9f016"
VUJU01010360.1	RepeatMasker	DNA	4154	4502	1749	+	.	ID="RND-5_FAMILY-1413";Tend="1317";Tstart="927";shortTE="F";uid="0f9b1def-bcbb-4b9b-bf28-3ef6969f90fd"
VUJU01010360.1	RepeatMasker	DNA/Ginger-1	2252	2488	700	+	.	ID="RND-6_FAMILY-1073";Tend="829";Tstart="583";shortTE="F";uid="ebaa9661-225e-4d0b-887a-6321728d9bd6"
VUJU01010360.1	RepeatMasker	DNA/hAT-Tip100	4	715	602	-	.	ID="HAT-30_LMI";Tend="7561";Tstart="6851";shortTE="F";uid="a2bb9d4a-e769-4c98-829d-09ea3712f962"
VUJU01010360.1	RepeatMasker	Unknown	3445	4143	4547	-	.	ID="RND-1_FAMILY-26";Tend="1203";Tstart="498";shortTE="F";uid="eb687a7d-7185-47b8-b7e9-93bb36be347a"
VUJU01010361.1	RepeatMasker	DNA/P	2823	4046	453	+	.	ID="P-3_AP";Tend="3811";Tstart="2565";shortTE="F";uid="51d7bb02-7717-414d-9811-d00d8648da75"
VUJU01010362.1	RepeatMasker	DNA/hAT-hAT19	605	774	1035	+	.	ID="RND-6_FAMILY-4100";Tend="1521";Tstart="1358";shortTE="F";uid="4285422c-79eb-41ad-922c-ca1a3a392496"
VUJU01010362.1	RepeatMasker	LINE/L2	3294	3735	461	+	.	ID="CR1-7_NVI";Tend="3364";Tstart="2926";shortTE="F";uid="6d7112f0-2129-4534-befa-5ed6ee441663"
VUJU01010363.1	RepeatMasker	DNA/hAT-Charlie	772	929	591	+	.	ID="RND-5_FAMILY-662";Tend="1044";Tstart="873";shortTE="F";uid="a8f627f1-3b5d-4779-9667-ec368deba157"
VUJU01010363.1	RepeatMasker	DNA/hAT-Tip100	3152	3280	574	-	.	ID="RND-6_FAMILY-1330";Tend="1020";Tstart="895";shortTE="F";uid="4fac7ad6-b0c8-40b8-9458-07d7c37e7bdd"
VUJU01010364.1	RepeatMasker	Unknown	2283	2513	436	-	.	ID="RND-6_FAMILY-14024";Tend="948";Tstart="717";shortTE="F";uid="59a1b1ef-3bd6-472a-a686-83f93097c4eb"
VUJU01010364.1	RepeatMasker	DNA/TcMar?	2890	3056	523	-	.	ID="RND-1_FAMILY-28";Tend="1089";Tstart="944";shortTE="F";uid="d99c0477-8524-4c40-a7b7-bb7d2029b7f8"
VUJU01010365.1	RepeatMasker	Unknown	2172	2549	2179	+	.	ID="RND-6_FAMILY-9314";Tend="694";Tstart="335";shortTE="F";uid="d44bcf7a-cb10-4d1b-82c9-747addb061d7"
VUJU01010365.1	RepeatMasker	DNA/TcMar-Mariner	53	722	856	+	.	ID="mariner-1_hmm";Tend="1311";Tstart="503";shortTE="F";uid="a5f5763a-a262-40d5-841e-91b51b8c7a6e"
VUJU01010365.1	RepeatMasker	DNA	3869	4517	4307	+	.	ID="RND-1_FAMILY-18";Tend="1350";Tstart="732";shortTE="F";uid="f9d6c922-931c-4ce0-93c1-3608c7639dac"
VUJU01010365.1	RepeatMasker	DNA/Ginger-1	3648	3844	466	-	.	ID="RND-1_FAMILY-116";Tend="1348";Tstart="1121";shortTE="F";uid="546474e2-00df-4db6-913d-ce3966655693"
VUJU01010365.1	RepeatMasker	DNA/Kolobok-E	2789	3057	1892	-	.	ID="RND-1_FAMILY-124";Tend="591";Tstart="324";shortTE="F";uid="13ab4a51-97ae-4d7c-9261-7073d3b25eb7"
VUJU01010366.1	RepeatMasker	DNA/P	355	1530	1220	-	.	ID="RND-6_FAMILY-14560";Tend="1499";Tstart="311";shortTE="F";uid="4704b9de-c4f5-491e-b0a6-971bdeaa699c"
VUJU01010367.1	RepeatMasker	DNA/Kolobok-E	115	381	1256	+	.	ID="KOLOBOKE-2_AP";Tend="8199";Tstart="7921";shortTE="F";uid="a613cb8c-59e0-4cd3-aa8e-c367ae5c93d9"
VUJU01010367.1	RepeatMasker	Unknown	3232	4036	5022	-	.	ID="RND-6_FAMILY-1975";Tend="1877";Tstart="1126";shortTE="F";uid="b628bc9d-914f-437a-b8a7-625f579eefc0"
VUJU01010368.1	RepeatMasker	DNA	3	106	719	-	.	ID="RND-6_FAMILY-172";Tend="468";Tstart="367";shortTE="F";uid="56fa20df-a26e-4abc-9bb3-5f8682123a0f"
VUJU01010369.1	RepeatMasker	Unknown	2989	3517	4467	+	.	ID="RND-1_FAMILY-31";Tend="1474";Tstart="947";shortTE="F";uid="fe818732-d0fb-4d7e-acff-3705304d1aa7"
VUJU01001037.1	RepeatMasker	Unknown	884	2443	7041	+	.	ID="RND-5_FAMILY-717";Tend="1544";Tstart="11";shortTE="F";uid="2740a8bf-8876-45e6-8ec1-eeec7dad3430"
VUJU01001037.1	RepeatMasker	DNA/hAT-Charlie	47909	48025	527	+	.	ID="RND-5_FAMILY-1035";Tend="1097";Tstart="987";shortTE="F";uid="dc982842-498e-4940-88ab-2ea40ff29e88"
VUJU01001037.1	RepeatMasker	DNA/Ginger	51142	51353	1348	+	.	ID="RND-1_FAMILY-156";Tend="1736";Tstart="1524";shortTE="F";uid="525b8566-cd52-439d-ae7d-f8896ac792b6"
VUJU01001037.1	RepeatMasker	DNA	3376	3588	1506	+	.	ID="RND-1_FAMILY-130";Tend="1160";Tstart="954";shortTE="F";uid="98a74b4a-e08e-4d16-ab5e-75acbfb2829c"
VUJU01001037.1	RepeatMasker	Unknown	50431	50999	3542	+	.	ID="RND-1_FAMILY-47";Tend="1558";Tstart="1027";shortTE="F";uid="62c2c914-ec26-479a-90f9-28e7b9109ae6"
VUJU01001037.1	RepeatMasker	DNA/hAT-Charlie	17396	17584	508	+	.	ID="DNA8-72_AP";Tend="161";Tstart="24";shortTE="F";uid="9a186dbf-a204-4ba2-b553-f95136c56d9a"
VUJU01001037.1	RepeatMasker	DNA/hAT-Tip100	11325	12088	4423	+	.	ID="RND-6_FAMILY-2846";Tend="1705";Tstart="963";shortTE="F";uid="15e5dca8-d7ba-4f49-bb85-f1dd862e6bef"
VUJU01001037.1	RepeatMasker	DNA	64119	64290	752	+	.	ID="dna4-2_ap";Tend="184";Tstart="15";shortTE="F";uid="fbaff619-dac7-4b8b-9d02-ddaab67d5c70"
VUJU01001037.1	RepeatMasker	DNA/hAT-Charlie	28038	28247	907	+	.	ID="RND-1_FAMILY-93";Tend="1167";Tstart="932";shortTE="F";uid="f0885d4f-ae50-45ab-bf73-2f1a3c914f12"
VUJU01001037.1	RepeatMasker	DNA/hAT-hAT19	6772	6945	713	+	.	ID="RND-5_FAMILY-1091";Tend="1656";Tstart="1483";shortTE="F";uid="55bfa4f1-d6e2-4dcb-8f11-836d64ab0f72"
VUJU01001037.1	RepeatMasker	DNA/Kolobok-E	28773	30308	10413	+	.	ID="RND-1_FAMILY-2";Tend="2287";Tstart="781";shortTE="F";uid="6f28d029-a8bd-4dd7-bd44-cd7dcdb1389f"
VUJU01001037.1	RepeatMasker	DNA/hAT-hAT19	54407	54842	971	+	.	ID="HAT-N12_AP";Tend="491";Tstart="2";shortTE="F";uid="01d1d141-beac-4a82-b117-db183ad09d6a"
VUJU01001037.1	RepeatMasker	DNA/Ginger-1	2809	3314	3682	+	.	ID="RND-6_FAMILY-2273";Tend="1935";Tstart="1444";shortTE="F";uid="a4532510-1771-42a7-9ede-43cf24cbba6f"
VUJU01001037.1	RepeatMasker	DNA	33389	33605	556	+	.	ID="TTAA27_AP";Tend="217";Tstart="2";shortTE="F";uid="0f6faa72-3a9b-4f5c-9b2b-420f015bddb3"
VUJU01001037.1	RepeatMasker	DNA/Ginger	70528	70796	2162	+	.	ID="RND-1_FAMILY-156";Tend="1044";Tstart="775";shortTE="F";uid="1055c26f-1668-4550-9026-d643ded45338"
VUJU01001037.1	RepeatMasker	Unknown	61700	61861	740	+	.	ID="RND-1_FAMILY-139";Tend="1122";Tstart="974";shortTE="F";uid="351e1d4d-7ac1-4544-8512-b2c067e3fe39"
VUJU01001037.1	RepeatMasker	DNA/hAT-Tip100	48495	50259	9436	+	.	ID="RND-6_FAMILY-1910";Tend="2448";Tstart="583";shortTE="F";uid="68738230-7bc7-4c1e-b5f8-59e8a79499d9"
VUJU01001037.1	RepeatMasker	DNA/hAT-Charlie	36029	36464	1015	-	.	ID="RND-5_FAMILY-1830";Tend="1257";Tstart="874";shortTE="F";uid="15fb0795-4af5-4d08-9872-a33be5bbe22b"
VUJU01001037.1	RepeatMasker	DNA/Kolobok-E	1	107	899	-	.	ID="RND-1_FAMILY-2";Tend="1881";Tstart="1775";shortTE="F";uid="f8a5d6e5-7518-4310-859d-2098e0526f4b"
VUJU01001037.1	RepeatMasker	Unknown	51339	51643	1690	-	.	ID="RND-1_FAMILY-47";Tend="1828";Tstart="1531";shortTE="F";uid="46a25fbd-f0e1-4788-b152-316403dad9bc"
VUJU01001037.1	RepeatMasker	Unknown	67369	67559	602	-	.	ID="RND-6_FAMILY-8112";Tend="747";Tstart="570";shortTE="F";uid="b365feaa-a517-45a8-9d36-f117785f7f98"
VUJU01001037.1	RepeatMasker	DNA	44089	44508	2422	-	.	ID="DNA-TTAA-1_AP";Tend="423";Tstart="1";shortTE="F";uid="d593c6a9-a289-4804-8a1c-8eac0f22d7dd"
VUJU01001037.1	RepeatMasker	Unknown	47592	47857	737	-	.	ID="RND-1_FAMILY-22";Tend="1930";Tstart="1691";shortTE="F";uid="cef66725-19b8-466c-8e8f-fa73bf14b092"
VUJU01001037.1	RepeatMasker	Unknown	14184	14459	1943	-	.	ID="RND-6_FAMILY-5559";Tend="1164";Tstart="884";shortTE="F";uid="5ab20cab-ab81-443c-bc64-11227d6aca4f"
VUJU01001037.1	RepeatMasker	DNA/Ginger-1	3583	4076	3173	-	.	ID="RND-6_FAMILY-2273";Tend="1937";Tstart="1477";shortTE="F";uid="a4509221-428e-413f-b1cd-fc579874e10f"
VUJU01010370.1	RepeatMasker	DNA/Ginger	3467	4021	2256	+	.	ID="RND-5_FAMILY-5384";Tend="1632";Tstart="1080";shortTE="F";uid="9458e042-e9b5-468d-8c0d-61a6ef044bf5"
VUJU01010371.1	RepeatMasker	DNA/hAT-Charlie	1607	1857	1870	+	.	ID="RND-1_FAMILY-93";Tend="1166";Tstart="928";shortTE="F";uid="23acdb1a-cc6d-4b97-bef8-2f55de212f1b"
VUJU01010371.1	RepeatMasker	DNA/hAT-hAT19	287	579	982	-	.	ID="RND-6_FAMILY-1917";Tend="1082";Tstart="821";shortTE="F";uid="0dd95870-11d4-475b-bd3a-49039e1f0b7f"
VUJU01010373.1	RepeatMasker	DNA/hAT-Tip100	149	364	527	-	.	ID="RND-5_FAMILY-1062";Tend="1846";Tstart="1631";shortTE="F";uid="d5d9f402-b700-47e1-9118-b6343ba495b1"
VUJU01010373.1	RepeatMasker	DNA/hAT-Tip100	934	1932	577	-	.	ID="hat-3_lmi";Tend="4644";Tstart="2774";shortTE="F";uid="488b9ef5-a136-4c78-b508-90581a219fdf"
VUJU01010373.1	RepeatMasker	DNA/hAT-Tip100	3926	4117	788	-	.	ID="DNA8-18B_AP";Tend="229";Tstart="1";shortTE="F";uid="0b5e786f-c931-446b-b019-92f0c8b84dd2"
VUJU01010376.1	RepeatMasker	DNA/Maverick	877	1365	944	+	.	ID="RND-6_FAMILY-1530";Tend="1649";Tstart="1161";shortTE="F";uid="6d632dea-bf06-4e43-bd24-6ece8db542c1"
VUJU01010376.1	RepeatMasker	DNA/Sola-1	6	462	2678	+	.	ID="SOLA1-9_AP";Tend="3907";Tstart="3477";shortTE="F";uid="4ea7d8f3-f9e6-490e-bc85-2eaf5bb4adc6"
VUJU01010376.1	RepeatMasker	DNA/Maverick	2103	3057	775	-	.	ID="RND-5_FAMILY-3347";Tend="1315";Tstart="398";shortTE="F";uid="5d7a8539-3e05-405b-9bb0-dd9dce9e356a"
VUJU01010378.1	RepeatMasker	DNA/Ginger	2269	2680	616	+	.	ID="RND-1_FAMILY-156";Tend="1498";Tstart="1088";shortTE="F";uid="a536c0bf-fcef-4f80-9222-05b848b1106b"
VUJU01010378.1	RepeatMasker	DNA/hAT-Charlie	106	798	2019	-	.	ID="RND-1_FAMILY-114";Tend="1302";Tstart="611";shortTE="F";uid="507cfafb-e1b6-4221-9778-8c6b47e9e27e"
VUJU01010378.1	RepeatMasker	DNA/hAT-Tip100	4032	4506	2321	-	.	ID="RND-1_FAMILY-78";Tend="2000";Tstart="1594";shortTE="F";uid="37bcb5a8-7055-41ea-a38b-de4f9290bd35"
VUJU01001038.1	RepeatMasker	DNA/Ginger-1	38449	38732	440	+	.	ID="RND-6_FAMILY-2273";Tend="1787";Tstart="1508";shortTE="F";uid="8e9f16b5-562c-4343-a0b9-99c4bc3ee1bb"
VUJU01001038.1	RepeatMasker	DNA	13314	13440	936	+	.	ID="DNA3-4_AP";Tend="127";Tstart="1";shortTE="F";uid="0a747699-2e64-49d7-830b-37de59a4f232"
VUJU01001038.1	RepeatMasker	Unknown	7471	7683	1472	+	.	ID="RND-5_FAMILY-1970";Tend="1161";Tstart="953";shortTE="F";uid="eed94723-fb69-465f-a95c-07a716a373d9"
VUJU01001038.1	RepeatMasker	Unknown	28149	28509	2736	+	.	ID="RND-6_FAMILY-8544";Tend="1356";Tstart="991";shortTE="F";uid="8ec4696e-6b73-47b2-8d38-fa0af5d00a37"
VUJU01001038.1	RepeatMasker	DNA/hAT-hAT19	28975	29215	693	+	.	ID="DNA8-96_AP";Tend="252";Tstart="5";shortTE="F";uid="47638577-3f06-45a2-a4f7-e866d2e470a5"
VUJU01001038.1	RepeatMasker	DNA	34879	35288	908	+	.	ID="DNA4-3_AP";Tend="408";Tstart="3";shortTE="F";uid="60f18cfe-0247-46cf-8c82-f4f74cae0df5"
VUJU01001038.1	RepeatMasker	DNA/MULE-MuDR	22415	22701	2044	+	.	ID="RND-6_FAMILY-1527";Tend="1589";Tstart="1303";shortTE="F";uid="dbc742fe-7cb6-47fd-9834-289e4cb2ad5c"
VUJU01001038.1	RepeatMasker	Unknown	63588	64487	4791	+	.	ID="RND-6_FAMILY-2811";Tend="1513";Tstart="561";shortTE="F";uid="43bb5348-26f0-402c-80a0-c1ef4a7acd9f"
VUJU01001038.1	RepeatMasker	DNA	7677	7991	645	+	.	ID="TTAA4B_AP";Tend="430";Tstart="85";shortTE="F";uid="ba0566ab-4cdf-4b37-826a-d46389c9d3ef"
VUJU01001038.1	RepeatMasker	LTR/Gypsy	30102	31211	5350	-	.	ID="RND-5_FAMILY-783";TEgroup="ctg_1038%7CRND-5_FAMILY-783%7C1";Tend="1691";Tstart="537";shortTE="F";uid="716fb001-0244-4a62-bb12-dd2e61fe5ea5"
VUJU01001038.1	RepeatMasker	DNA/hAT-hAT19	62998	63275	1920	-	.	ID="RND-5_FAMILY-1091";Tend="1222";Tstart="939";shortTE="F";uid="46f44d70-79c4-4064-b0f7-7135e288ec53"
VUJU01001038.1	RepeatMasker	DNA/hAT-Tip100	9881	10054	472	-	.	ID="RND-4_FAMILY-271";Tend="1097";Tstart="929";shortTE="F";uid="dba6c5cf-094f-42d1-920b-20fcb2745c6b"
VUJU01001038.1	RepeatMasker	DNA/hAT-hAT19	62243	62705	3149	-	.	ID="RND-5_FAMILY-1091";Tend="1662";Tstart="1214";shortTE="F";uid="2d6a50e5-6bd0-4192-99be-e6ec8e46fcbc"
VUJU01010380.1	RepeatMasker	Unknown	932	1046	604	+	.	ID="RND-6_FAMILY-591";Tend="1011";Tstart="896";shortTE="F";uid="5aae30fa-057a-4338-a078-e5a153196ab7"
VUJU01010380.1	RepeatMasker	DNA/Kolobok-E	279	397	1198	-	.	ID="RND-6_FAMILY-563";Tend="1043";Tstart="691";shortTE="F";uid="a31e1d99-ed06-4abf-94e9-2cfd4bab456f"
VUJU01010380.1	RepeatMasker	DNA	3509	3876	1233	-	.	ID="TTAA3_AP";Tend="426";Tstart="73";shortTE="F";uid="cea7661d-1aa5-455a-bf9d-90e632c3d864"
VUJU01010380.1	RepeatMasker	Retroposon?	13	278	1637	-	.	ID="SINE2-2_AP";Tend="271";Tstart="1";shortTE="F";uid="94b25fde-ec48-444f-91d3-2569ed15b3ad"
VUJU01010381.1	RepeatMasker	LINE/I-Jockey	1076	1758	567	+	.	ID="JOCKEY-3_HMEL_B";Tend="1397";Tstart="1104";shortTE="F";uid="95b6c497-1776-4770-9220-26500c099e7a"
VUJU01010381.1	RepeatMasker	DNA/hAT-Charlie	2678	4501	3224	+	.	ID="hat-1_dan";Tend="2957";Tstart="191";shortTE="F";uid="394d49eb-d865-49ad-8d83-e94a07911224"
VUJU01010382.1	RepeatMasker	DNA/hAT-hAT19	25	508	1565	+	.	ID="dna8-73_ap";Tend="783";Tstart="173";shortTE="F";uid="e3b149eb-1945-4486-bf3a-d333b142e93c"
VUJU01010382.1	RepeatMasker	DNA/Kolobok-E	3283	3661	1728	+	.	ID="KOLOBOKE-3_AP";Tend="2174";Tstart="1783";shortTE="F";uid="e1ddb07f-5bc3-4356-a1be-74338cf6c975"
VUJU01010383.1	RepeatMasker	Unknown	4212	4390	514	+	.	ID="RND-6_FAMILY-3436";Tend="193";Tstart="37";shortTE="F";uid="4274ca41-7ef5-4034-b63b-730e8d85d111"
VUJU01010383.1	RepeatMasker	Unknown	2302	2405	566	-	.	ID="RND-6_FAMILY-11760";Tend="758";Tstart="659";shortTE="F";uid="db7fa2d4-5b18-47cd-8ec3-e656779ea158"
VUJU01010384.1	RepeatMasker	Unknown	2384	2547	1005	-	.	ID="RND-6_FAMILY-5118";Tend="878";Tstart="728";shortTE="F";uid="4756ff34-a134-4034-86da-056622e172c6"
VUJU01010384.1	RepeatMasker	Unknown	2147	2365	663	-	.	ID="RND-5_FAMILY-717";Tend="520";Tstart="280";shortTE="F";uid="b5bb503c-5618-4c75-a72a-f1824d877192"
VUJU01010384.1	RepeatMasker	Unknown	3737	4262	3673	-	.	ID="RND-6_FAMILY-5118";Tend="815";Tstart="330";shortTE="F";uid="83474ed5-a984-4b6c-9b70-c845bd5c8e76"
VUJU01010386.1	RepeatMasker	DNA/hAT-Tip100	2106	2357	1179	+	.	ID="RND-6_FAMILY-3986";Tend="1146";Tstart="873";shortTE="F";uid="762e19af-138e-4ca6-91a0-3066b876435d"
VUJU01010386.1	RepeatMasker	DNA/MULE-MuDR	1871	2111	408	-	.	ID="RND-6_FAMILY-6358";TEgroup="ctg_10386%7CRND-6_FAMILY-6358%7C1";Tend="910";Tstart="338";shortTE="F";uid="c7060c98-7527-490d-9777-9831c9b46dbb"
VUJU01010386.1	RepeatMasker	Retroposon?	1	287	1506	-	.	ID="SINE2-2_AP";Tend="306";Tstart="1";shortTE="F";uid="6a739c90-8c8d-4a9c-bc11-897d64e37354"
VUJU01010386.1	RepeatMasker	DNA/MULE-MuDR	2363	2477	519	-	.	ID="DNA8-110_AP";Tend="172";Tstart="49";shortTE="F";uid="a87c2547-d3c9-4be1-83ac-63c74e5b767e"
VUJU01010387.1	RepeatMasker	DNA/P	3179	4496	3040	+	.	ID="P-2_AP";Tend="2515";Tstart="1187";shortTE="F";uid="f032e322-aefe-46b7-9613-0842b2e44a96"
VUJU01010387.1	RepeatMasker	DNA/P	1130	1339	586	+	.	ID="RND-6_FAMILY-17439";Tend="363";Tstart="132";shortTE="F";uid="6b47cfe7-feac-42ef-b495-1869ad2a88e1"
VUJU01010387.1	RepeatMasker	DNA/hAT-hAT19	107	570	1128	+	.	ID="RND-6_FAMILY-11223";Tend="1773";Tstart="1445";shortTE="F";uid="2215ce47-c1da-4494-b75f-4ee41414d419"
VUJU01010387.1	RepeatMasker	DNA	2722	3206	2409	-	.	ID="rnd-1_family-152";Tend="1397";Tstart="918";shortTE="F";uid="17de9e43-a319-4747-af23-2a16bb5ceb81"
VUJU01010387.1	RepeatMasker	Unknown	1	255	463	-	.	ID="RND-5_FAMILY-2054";Tend="641";Tstart="406";shortTE="F";uid="efddabbd-8708-46ad-903f-4716f93d8611"
VUJU01010388.1	RepeatMasker	RC/Helitron	3894	4502	4320	-	.	ID="RND-6_FAMILY-6014";Tend="1389";Tstart="798";shortTE="F";uid="b7f7af20-f8e3-40e9-9048-b9aeb5553b92"
VUJU01010388.1	RepeatMasker	DNA/Kolobok-E	1	298	1571	-	.	ID="RND-1_FAMILY-2";Tend="1000";Tstart="713";shortTE="F";uid="f45259b9-d7cd-47cc-83fd-ef26a01cf061"
VUJU01010388.1	RepeatMasker	DNA/Kolobok-E	889	1487	2449	-	.	ID="rnd-1_family-2";Tend="1105";Tstart="514";shortTE="F";uid="5721be0d-ccf3-4242-b420-69fda5e7703a"
VUJU01010389.1	RepeatMasker	DNA/hAT-Tip100	450	962	1104	+	.	ID="rnd-4_family-195";Tend="586";Tstart="1";shortTE="F";uid="0048fc1f-c9cd-46db-b65b-0f14f5a0020f"
VUJU01010389.1	RepeatMasker	DNA/Kolobok-E	1	432	2970	-	.	ID="RND-6_FAMILY-2530";Tend="1553";Tstart="1107";shortTE="F";uid="7ebe0dd1-57e1-49d2-a0d8-a6cb88a55f6f"
VUJU01010389.1	RepeatMasker	DNA/Kolobok-E	1001	2132	8137	-	.	ID="RND-6_FAMILY-2530";Tend="1111";Tstart="12";shortTE="F";uid="b19b0c7e-8d37-4914-b4b7-b83d7729f677"
VUJU01001039.1	RepeatMasker	DNA	63203	63452	470	+	.	ID="dna4-2_ap";Tend="234";Tstart="1";shortTE="F";uid="cfeda559-53ab-43aa-a309-14f486c080ae"
VUJU01001039.1	RepeatMasker	DNA/Ginger	19955	20417	563	+	.	ID="RND-5_FAMILY-5384";Tend="1026";Tstart="545";shortTE="F";uid="010ddac7-f449-49b4-8ca7-6f0e6496983d"
VUJU01010390.1	RepeatMasker	RC/Helitron	3929	4094	510	+	.	ID="HELITRON-N4_PPO";Tend="161";Tstart="1";shortTE="F";uid="90922aee-1def-4ea0-8d0f-cbcced46ec7f"
VUJU01010390.1	RepeatMasker	DNA/MULE-MuDR	2443	2946	455	+	.	ID="MUDR11X_AP";TEgroup="ctg_10390%7CMUDR11X_AP%7C1";Tend="2208";Tstart="52";shortTE="F";uid="1b3940e5-b845-4792-aab9-dc9552fcbefd"
VUJU01010391.1	RepeatMasker	LINE/RTE-BovB	2139	2311	501	+	.	ID="RTE-17_LMI";Tend="2023";Tstart="1851";shortTE="F";uid="4ab5645b-87f0-4c91-a98e-2655fa31b635"
VUJU01010391.1	RepeatMasker	LINE/RTE-BovB	3081	3323	484	+	.	ID="RTE-32_LMI";Tend="2305";Tstart="2063";shortTE="F";uid="765ef4ce-6504-430f-a6aa-8157be4e30d3"
VUJU01010391.1	RepeatMasker	DNA/Kolobok-E	4394	4499	899	-	.	ID="RND-6_FAMILY-563";Tend="2201";Tstart="2096";shortTE="F";uid="7dc97568-51c0-4e99-95cb-f0f104a2e00f"
VUJU01010392.1	RepeatMasker	DNA/hAT	2140	2301	890	-	.	ID="DNA8-53_AP";Tend="150";Tstart="1";shortTE="F";uid="824346e6-0e2e-4c71-b434-1b295529a0ad"
VUJU01010393.1	RepeatMasker	Unknown	312	578	455	+	.	ID="RND-6_FAMILY-706";Tend="1419";Tstart="1220";shortTE="F";uid="50b3d627-62e9-4d21-b27b-6214366ebd83"
VUJU01010393.1	RepeatMasker	Unknown	1	107	974	+	.	ID="RND-6_FAMILY-1507";Tend="723";Tstart="617";shortTE="F";uid="1f33058c-7753-4cec-a80f-421a3182d466"
VUJU01010393.1	RepeatMasker	DNA	2013	2500	3158	-	.	ID="DNA4-3_AP";Tend="635";Tstart="148";shortTE="F";uid="b9748fae-bc0a-47dc-beeb-9b057bb3a41f"
VUJU01010393.1	RepeatMasker	DNA	194	307	478	-	.	ID="TTAA18B_AP";Tend="112";Tstart="7";shortTE="F";uid="18e87a2a-fec8-4e46-94c9-03e420e4a99e"
VUJU01010394.1	RepeatMasker	LINE/I-Jockey	1308	1736	480	+	.	ID="RND-6_FAMILY-251";TEgroup="ctg_10394%7CRND-6_FAMILY-251%7C1";Tend="1220";Tstart="834";shortTE="T";uid="3f65fd6e-3a99-4797-86e3-97616994b8f6"
VUJU01010394.1	RepeatMasker	DNA	3271	3689	528	+	.	ID="DNA4-3_AP";Tend="550";Tstart="127";shortTE="F";uid="0cc1eabb-08b8-4576-a438-ff1c3a4c8769"
VUJU01010394.1	RepeatMasker	Unknown	1	256	650	-	.	ID="RND-4_FAMILY-213";Tend="1243";Tstart="975";shortTE="F";uid="6582f9f1-ee6a-4507-a608-19fa493c3328"
VUJU01010394.1	RepeatMasker	DNA/Ginger-1	651	888	1290	-	.	ID="RND-6_FAMILY-2273";Tend="1944";Tstart="1720";shortTE="F";uid="70613452-56bf-4b05-aff6-a673e9e6e4a8"
VUJU01010394.1	RepeatMasker	LINE/I-Jockey	1728	2071	2359	-	.	ID="RND-6_FAMILY-251";Tend="1146";Tstart="809";shortTE="F";uid="aabfb1c8-c534-4e0b-b602-f7e3fab8ce55"
VUJU01010395.1	RepeatMasker	DNA/Kolobok-E	4283	4496	827	-	.	ID="RND-1_FAMILY-2";Tend="2378";Tstart="2168";shortTE="F";uid="13c03bd3-27ec-492a-abfc-f01a3b8f82e2"
VUJU01010397.1	RepeatMasker	Retroposon?	3411	3631	486	+	.	ID="SINE2-1_AP";TEgroup="ctg_10397%7CSINE2-1_AP%7C1";Tend="1151";Tstart="993";shortTE="F";uid="b1bc1b4b-bd8c-44c4-a5e9-f05580dc61bf"
VUJU01010397.1	RepeatMasker	Unknown	1524	1744	791	+	.	ID="RND-5_FAMILY-1080";Tend="1168";Tstart="945";shortTE="F";uid="a93c2b5d-c65e-4b7c-ac6b-cc379712fa4f"
VUJU01010398.1	RepeatMasker	DNA/hAT-Charlie	3130	3350	1049	+	.	ID="RND-1_FAMILY-55";Tend="1222";Tstart="981";shortTE="F";uid="acbb341a-4454-4da0-9309-c3209ffd9131"
VUJU01010398.1	RepeatMasker	LINE/L2	80	1053	7082	-	.	ID="RND-6_FAMILY-1871";Tend="1780";Tstart="783";shortTE="F";uid="01235056-b8a6-4f59-802a-31bad4bd8dd3"
VUJU01010399.1	RepeatMasker	Unknown	1119	1369	615	+	.	ID="RND-6_FAMILY-1543";TEgroup="ctg_10399%7CRND-6_FAMILY-1543%7C1";Tend="1554";Tstart="968";shortTE="F";uid="8466383d-ac82-4458-aa52-34431cbd6cc6"
VUJU01010399.1	RepeatMasker	DNA/hAT-Tip100	1	435	2328	-	.	ID="RND-1_FAMILY-78";Tend="1266";Tstart="848";shortTE="F";uid="f2ff09d4-ddfd-4c60-9173-6dddd341cd65"
VUJU01010399.1	RepeatMasker	Unknown	4231	4494	2154	-	.	ID="RND-1_FAMILY-51";Tend="1823";Tstart="1563";shortTE="F";uid="b29e6d93-dc04-49b2-997b-4b24a02fb55f"
VUJU01000104.1	RepeatMasker	DNA	112171	112651	532	+	.	ID="DNA4-2_AP";Tend="456";Tstart="4";shortTE="F";uid="5f957a33-e15c-4fa5-80fa-f44a7e0787c5"
VUJU01000104.1	RepeatMasker	DNA/Ginger	96446	97021	600	-	.	ID="rnd-5_family-5384";Tend="1363";Tstart="533";shortTE="F";uid="021a166f-da5f-4118-93a6-fd7943b557b8"
VUJU01000104.1	RepeatMasker	DNA/MULE-NOF	175267	175444	911	-	.	ID="RND-6_FAMILY-3401";Tend="1249";Tstart="1066";shortTE="F";uid="42bb0417-b7f6-48a7-9c37-0b745ebc8f79"
VUJU01000104.1	RepeatMasker	Unknown	2	553	3423	-	.	ID="RND-5_FAMILY-7136";Tend="1477";Tstart="934";shortTE="F";uid="eb5bd05a-7810-48b5-91c3-d238c055867f"
VUJU01001040.1	RepeatMasker	DNA/Ginger	43075	44023	7080	+	.	ID="RND-1_FAMILY-156";Tend="1734";Tstart="771";shortTE="F";uid="26556173-d9df-420c-b015-172009f03f03"
VUJU01001040.1	RepeatMasker	DNA	24767	24975	433	+	.	ID="TTAA7_AP";Tend="334";Tstart="102";shortTE="F";uid="323bf898-6509-49cf-9a0b-8cbec491a924"
VUJU01001040.1	RepeatMasker	Retroposon?	24052	24189	466	+	.	ID="SINE2-2_AP";Tend="1980";Tstart="1857";shortTE="F";uid="dea81b37-f0c6-4fc0-85ab-9807b7de16e7"
VUJU01001040.1	RepeatMasker	Unknown	12395	12515	773	+	.	ID="RND-1_FAMILY-17";Tend="1820";Tstart="1701";shortTE="F";uid="e73cd139-9ede-4937-b6e0-4ec18405cde7"
VUJU01001040.1	RepeatMasker	LINE/I-Jockey	1684	2023	1302	+	.	ID="RND-5_FAMILY-738";Tend="1110";Tstart="766";shortTE="F";uid="f8d4b464-9019-45cf-b4fc-7760eb4949ef"
VUJU01001040.1	RepeatMasker	LINE/I-Jockey	17265	17465	598	+	.	ID="AG-JOCK-1";Tend="1426";Tstart="1217";shortTE="F";uid="9d9110d0-b3a5-4a44-b818-fe31d7769e5c"
VUJU01001040.1	RepeatMasker	Unknown	12033	12391	2317	+	.	ID="RND-4_FAMILY-314";Tend="1386";Tstart="1011";shortTE="F";uid="70eb9f8c-35ba-401a-a065-5b8a95cd82ed"
VUJU01001040.1	RepeatMasker	DNA	62637	62772	410	+	.	ID="dna4-2b_ap";Tend="768";Tstart="639";shortTE="F";uid="d7a6d805-9899-404f-94c0-c8394e2915bc"
VUJU01001040.1	RepeatMasker	DNA/hAT-Charlie	23773	23997	1163	+	.	ID="RND-5_FAMILY-1830";Tend="1244";Tstart="922";shortTE="F";uid="71d49c69-a5b8-4753-b6dd-d5c07f405ff5"
VUJU01001040.1	RepeatMasker	Unknown	34905	35317	971	-	.	ID="RND-6_FAMILY-706";Tend="1168";Tstart="764";shortTE="F";uid="2053a563-e690-47ef-8c9a-ee8fa81afb05"
VUJU01001040.1	RepeatMasker	Unknown	40123	40396	578	-	.	ID="RND-1_FAMILY-79";Tend="1563";Tstart="1292";shortTE="F";uid="6a5ff1fa-b821-4abe-9714-74b7fb52af9a"
VUJU01001040.1	RepeatMasker	DNA/hAT?	25906	26015	490	-	.	ID="DNA8-60_AP";Tend="190";Tstart="85";shortTE="F";uid="2ae465c3-4899-4881-83e4-a33ca6866074"
VUJU01001040.1	RepeatMasker	LINE/I-Jockey	38140	38626	681	-	.	ID="RND-6_FAMILY-1702";Tend="1271";Tstart="799";shortTE="F";uid="a3e9febe-ce0a-4e6e-9274-43dc7ef0f57f"
VUJU01010400.1	RepeatMasker	LINE/I-Jockey	1140	1266	425	+	.	ID="TART_DV";Tend="2866";Tstart="2740";shortTE="F";uid="d52e8ff7-60b5-4d20-827d-86aeb6650cd4"
VUJU01010400.1	RepeatMasker	DNA/Ginger	1735	2811	5465	-	.	ID="RND-1_FAMILY-156";Tend="1773";Tstart="729";shortTE="F";uid="dcd942c4-5900-4b5c-9c31-1b4d5690e9a8"
VUJU01010401.1	RepeatMasker	DNA/Ginger-1	1	188	1269	+	.	ID="RND-6_FAMILY-2273";Tend="1935";Tstart="1762";shortTE="F";uid="967df6b2-9441-4e4c-b496-87d79060f7e7"
VUJU01010401.1	RepeatMasker	DNA/Ginger	17	210	771	-	.	ID="RND-1_FAMILY-156";Tend="931";Tstart="753";shortTE="F";uid="02282c04-5fa0-4390-86b9-715111d12523"
VUJU01010402.1	RepeatMasker	DNA/PIF-Harbinger	1	504	1535	-	.	ID="RND-6_FAMILY-16503";Tend="833";Tstart="322";shortTE="F";uid="f1f19a24-f55a-4b27-a500-f618fdad0fc9"
VUJU01010402.1	RepeatMasker	DNA/hAT-Tip100	1217	2051	6234	-	.	ID="RND-5_FAMILY-4200";Tend="1455";Tstart="624";shortTE="F";uid="bd82d4bb-7f73-4107-b864-b343defd64e2"
VUJU01010402.1	RepeatMasker	DNA/TcMar-Mariner	4248	4493	1991	-	.	ID="RND-6_FAMILY-3672";Tend="1033";Tstart="792";shortTE="F";uid="b211798d-0567-4c5e-86db-febd76a8dff9"
VUJU01010403.1	RepeatMasker	Unknown	4026	4492	3565	+	.	ID="RND-1_FAMILY-51";Tend="1439";Tstart="898";shortTE="F";uid="ddf01eaa-68a0-43c0-85ba-e5b1f964214d"
VUJU01010403.1	RepeatMasker	Unknown	3115	3591	3013	+	.	ID="RND-6_FAMILY-9307";Tend="1089";Tstart="585";shortTE="F";uid="99286363-7e7b-413f-9ba2-72e6ac542613"
VUJU01010403.1	RepeatMasker	Unknown	4008	4158	1145	-	.	ID="RND-1_FAMILY-5";Tend="1807";Tstart="1656";shortTE="F";uid="ce5abe00-fbb5-4105-8ea0-0c9dafb67a07"
VUJU01010404.1	RepeatMasker	DNA/Ginger-1	4119	4305	577	+	.	ID="GINGER1-1_AP";Tend="3378";Tstart="3152";shortTE="F";uid="43acca8b-c239-4fd7-ad1f-5ef8870ede56"
VUJU01010404.1	RepeatMasker	DNA/Kolobok-E	4141	4491	2673	-	.	ID="RND-1_FAMILY-2";Tend="2286";Tstart="1935";shortTE="F";uid="fa810123-e912-4d48-bdca-64c9ee41b6f0"
VUJU01010406.1	RepeatMasker	DNA/hAT-Tip100	3113	3385	1449	+	.	ID="HAT-N16_AP";Tend="615";Tstart="344";shortTE="F";uid="428aeab2-28d8-4964-a73a-549a772cec54"
VUJU01010407.1	RepeatMasker	Unknown	2472	3288	4402	-	.	ID="RND-5_FAMILY-475";Tend="1682";Tstart="398";shortTE="F";uid="beb73bb6-a12f-4fa2-ac7f-1f04b00b2286"
VUJU01010407.1	RepeatMasker	Unknown	3611	3925	1136	-	.	ID="RND-6_FAMILY-3994";Tend="1544";Tstart="1272";shortTE="F";uid="70984c9c-9bf1-48ca-ac36-7d96b7568191"
VUJU01010408.1	RepeatMasker	DNA/MULE-MuDR	3546	4486	524	-	.	ID="MUDR-1X_AP";TEgroup="ctg_10408%7CMUDR-1X_AP%7C1";Tend="3248";Tstart="1";shortTE="F";uid="f7ef2852-59ab-42c0-a4e7-07bad158a741"
VUJU01001041.1	RepeatMasker	Unknown	14759	14916	813	+	.	ID="RND-1_FAMILY-33";Tend="1205";Tstart="1045";shortTE="F";uid="a22c18b2-726c-49c1-b508-b97ae232b879"
VUJU01001041.1	RepeatMasker	Unknown	9250	9398	450	+	.	ID="RND-6_FAMILY-12274";Tend="1511";Tstart="1359";shortTE="F";uid="bcb5e488-b51b-466f-bf35-c4acf88a3e7e"
VUJU01001041.1	RepeatMasker	DNA/Ginger	67187	67592	522	+	.	ID="RND-5_FAMILY-5384";Tend="1787";Tstart="1323";shortTE="F";uid="c2ecad02-2180-4c43-bce1-af08a690bbbc"
VUJU01001041.1	RepeatMasker	DNA/hAT-Charlie	70023	70303	475	+	.	ID="HAT-N1_AP";TEgroup="ctg_1041%7CHAT-N1_AP%7C1";Tend="561";Tstart="1";shortTE="T";uid="251f481f-d370-4a6d-acf9-f5730a31645e"
VUJU01001041.1	RepeatMasker	Retroposon?	67042	67186	516	+	.	ID="SINE2-1_AP";Tend="1203";Tstart="706";shortTE="F";uid="a4709751-a470-4654-bd83-027e94c3a287"
VUJU01001041.1	RepeatMasker	DNA/TcMar-Mariner	26384	26646	604	+	.	ID="MARINER-19_SIN";Tend="446";Tstart="182";shortTE="F";uid="a5b15db9-a384-4f16-9ed7-3668436019f9"
VUJU01001041.1	RepeatMasker	RC/Helitron	23645	24025	2163	-	.	ID="RND-6_FAMILY-4124";Tend="1159";Tstart="784";shortTE="F";uid="8631285c-c479-4b89-92a7-ebab0b103485"
VUJU01001041.1	RepeatMasker	DNA/hAT-Tip100	224	373	514	-	.	ID="RND-6_FAMILY-367";Tend="166";Tstart="1";shortTE="F";uid="d414606a-5243-4bb6-867e-b0db47e6e4cf"
VUJU01001041.1	RepeatMasker	Retroposon?	41060	41725	565	-	.	ID="SINE2-1_AP";Tend="1435";Tstart="155";shortTE="F";uid="07d301a0-a391-498f-8d5e-ee8958d17fc3"
VUJU01001041.1	RepeatMasker	Unknown	6250	6898	3203	-	.	ID="RND-6_FAMILY-10368";Tend="1503";Tstart="905";shortTE="F";uid="5931d419-7c1c-40bf-b219-c02743bbf72e"
VUJU01001041.1	RepeatMasker	DNA	56698	57016	523	-	.	ID="TTAA7_AP";Tend="348";Tstart="1";shortTE="F";uid="b3684f8d-a6ae-45d9-8cdb-1c6eba65b92b"
VUJU01010410.1	RepeatMasker	Unknown	1334	1686	1167	+	.	ID="RND-6_FAMILY-4395";Tend="1091";Tstart="733";shortTE="F";uid="d779d3e9-450b-4e55-b2cd-b949159f7e2e"
VUJU01010410.1	RepeatMasker	DNA	4335	4486	417	-	.	ID="TTAA25_AP";Tend="262";Tstart="91";shortTE="F";uid="f30a833f-9dfc-4cf7-a199-62dd3cb46c50"
VUJU01010412.1	RepeatMasker	DNA/hAT	1382	1525	462	+	.	ID="DNA8-105_AP";Tend="140";Tstart="1";shortTE="F";uid="6165f31d-a776-45cd-a428-12f65e75c64b"
VUJU01010412.1	RepeatMasker	DNA/TcMar-m44	830	1053	492	-	.	ID="MARINER-3_AP";Tend="2628";Tstart="2421";shortTE="F";uid="dcbd4ff7-07f6-426f-8bc1-8caa96040727"
VUJU01010413.1	RepeatMasker	LTR/Pao	2198	4240	4944	-	.	ID="BEL1-I_AP";Tend="2980";Tstart="898";shortTE="F";uid="ad8f4d59-7b64-413b-8fb1-374b396f9aa9"
VUJU01010413.1	RepeatMasker	DNA/MULE-NOF	1355	2187	469	-	.	ID="REHAVKUS1_AP";Tend="1786";Tstart="957";shortTE="F";uid="21c96dce-e73f-433f-a238-4cde258e334b"
VUJU01010415.1	RepeatMasker	DNA/Kolobok-E	212	401	1582	+	.	ID="RND-1_FAMILY-2";Tend="2275";Tstart="2084";shortTE="F";uid="06e68ccf-606c-47a8-9390-d8e8a12fe8db"
VUJU01010415.1	RepeatMasker	Unknown	389	1473	5920	-	.	ID="RND-1_FAMILY-17";Tend="1757";Tstart="693";shortTE="F";uid="028cc4c1-83f3-41ec-8b93-ed705045c558"
VUJU01010415.1	RepeatMasker	DNA/Ginger-1	1	210	1679	-	.	ID="RND-6_FAMILY-2273";Tend="1649";Tstart="1440";shortTE="F";uid="8f1005bf-d1b0-4c9a-a1fd-5b316369590e"
VUJU01010416.1	RepeatMasker	Unknown	3173	3337	907	+	.	ID="RND-1_FAMILY-13";Tend="1230";Tstart="1057";shortTE="F";uid="87e61801-2201-4426-9e27-38c970ef113d"
VUJU01010417.1	RepeatMasker	RC/Helitron	2277	2555	1191	+	.	ID="RND-5_FAMILY-20";Tend="1562";Tstart="1298";shortTE="F";uid="664548d8-c550-4114-94aa-c643223cd056"
VUJU01010417.1	RepeatMasker	Unknown	1493	1907	1733	-	.	ID="RND-6_FAMILY-5187";Tend="1156";Tstart="786";shortTE="F";uid="75786c9e-a2bb-4e7c-9d9c-69284421d716"
VUJU01010418.1	RepeatMasker	DNA	1374	1804	2636	+	.	ID="TTAA2_AP";Tend="427";Tstart="15";shortTE="F";uid="5d75da01-cf9c-4620-ac3e-d5fdf43fd070"
VUJU01010418.1	RepeatMasker	Unknown	3880	4480	4264	+	.	ID="RND-6_FAMILY-7909";Tend="1033";Tstart="453";shortTE="F";uid="5dfdc27c-7e8e-47df-bbb7-d8f67307cbb8"
VUJU01010418.1	RepeatMasker	DNA/hAT-Tip100	680	918	542	+	.	ID="RND-6_FAMILY-1330";Tend="1229";Tstart="1022";shortTE="F";uid="5cbf0cb4-9117-49ed-abcc-639c4681995c"
VUJU01010418.1	RepeatMasker	DNA/Kolobok-E	1	442	2671	-	.	ID="rnd-1_family-2";Tend="1151";Tstart="713";shortTE="F";uid="93ae68aa-bee0-44dc-a6b3-9e0852e706fb"
VUJU01010419.1	RepeatMasker	DNA/Ginger-1	2560	3193	789	+	.	ID="GINGER1-1_AP";Tend="3770";Tstart="3180";shortTE="F";uid="30e743d8-9be9-44f2-a258-6190d4bc5d95"
VUJU01010419.1	RepeatMasker	DNA/Ginger	858	1029	1283	+	.	ID="RND-1_FAMILY-156";Tend="950";Tstart="774";shortTE="F";uid="3009fc31-7005-44ca-b5bd-9b3c9b1cf927"
VUJU01010419.1	RepeatMasker	DNA/Kolobok-E	1080	1347	1649	+	.	ID="RND-6_FAMILY-563";Tend="1441";Tstart="1172";shortTE="F";uid="067f14df-f840-4687-9b18-b1c4c187c6a6"
VUJU01010419.1	RepeatMasker	DNA/Kolobok-E	3194	3942	5619	-	.	ID="rnd-6_family-563";Tend="2219";Tstart="773";shortTE="F";uid="eee8a115-55de-44e9-8ebe-f066a21fef26"
VUJU01010419.1	RepeatMasker	DNA/Ginger-1	1030	1276	573	-	.	ID="RND-6_FAMILY-4966";Tend="1174";Tstart="809";shortTE="F";uid="4dd55baf-c7b8-41f1-ae59-9558df603783"
VUJU01010419.1	RepeatMasker	DNA/Kolobok-E	119	863	3324	-	.	ID="RND-1_FAMILY-2";Tend="1697";Tstart="995";shortTE="F";uid="7b7f4ae4-9f80-4ba8-a21b-1c5dd23b1cf1"
VUJU01010419.1	RepeatMasker	DNA/MULE-MuDR	1	157	707	-	.	ID="RND-1_FAMILY-30";Tend="992";Tstart="859";shortTE="F";uid="34383172-0a66-4eee-9359-6ccee8c2b605"
VUJU01001042.1	RepeatMasker	DNA	11704	11825	431	+	.	ID="TTAA2D_AP";Tend="150";Tstart="23";shortTE="F";uid="eb59bd07-b59f-4592-b0df-3446d5862570"
VUJU01001042.1	RepeatMasker	DNA/hAT-Charlie	53082	53417	2120	+	.	ID="RND-1_FAMILY-150";Tend="1279";Tstart="923";shortTE="F";uid="1cd55a93-eb90-4350-84d5-9c3b97910c23"
VUJU01001042.1	RepeatMasker	Retroposon?	19119	19807	4492	+	.	ID="RND-6_FAMILY-10023";Tend="1675";Tstart="990";shortTE="F";uid="abdee8d4-d709-4365-942b-8999e1f9638d"
VUJU01001042.1	RepeatMasker	DNA/Ginger-1	51579	51918	1524	+	.	ID="RND-6_FAMILY-2273";Tend="473";Tstart="178";shortTE="F";uid="bde29cf8-0f05-466f-9907-2bb22e0c039d"
VUJU01001042.1	RepeatMasker	Unknown	8597	8782	1484	+	.	ID="RND-1_FAMILY-45";Tend="1144";Tstart="957";shortTE="F";uid="7e51e272-0d32-4aab-aebc-5edf9a1b5554"
VUJU01001042.1	RepeatMasker	DNA/Ginger-1	55660	55805	1985	+	.	ID="RND-6_FAMILY-2273";Tend="1359";Tstart="515";shortTE="F";uid="215c43fe-25a2-4952-87ae-2877923ec11d"
VUJU01001042.1	RepeatMasker	Unknown	62504	62652	549	+	.	ID="RND-1_FAMILY-139";Tend="1081";Tstart="931";shortTE="F";uid="17c3152a-76d1-42a6-9c3d-5ef76ae4b5ea"
VUJU01001042.1	RepeatMasker	Unknown	1470	1622	423	+	.	ID="HALYOMORPHA_HALYS-1_FAMILY-43";Tend="804";Tstart="656";shortTE="F";uid="83a07496-709a-4d96-a357-b3f153cbc609"
VUJU01001042.1	RepeatMasker	Retroposon?	18678	18936	1284	+	.	ID="RND-6_FAMILY-10023";Tend="1004";Tstart="777";shortTE="F";uid="6dd80c32-df1c-44a9-88b3-d8fadd12d898"
VUJU01001042.1	RepeatMasker	DNA/hAT-hAT19	44243	44427	454	+	.	ID="HAT-N7_AP";Tend="211";Tstart="19";shortTE="F";uid="6105f846-a8a6-4c77-981d-47e998fb0b45"
VUJU01001042.1	RepeatMasker	DNA	66139	66501	2950	+	.	ID="RND-6_FAMILY-3594";Tend="1309";Tstart="944";shortTE="F";uid="5e38e1b3-4f1b-4b70-9f71-ca93e8a1bc7a"
VUJU01001042.1	RepeatMasker	DNA/Kolobok-E	67291	68721	9709	+	.	ID="RND-1_FAMILY-2";Tend="2274";Tstart="763";shortTE="F";uid="8171235c-3b34-478b-afad-bdf823114138"
VUJU01001042.1	RepeatMasker	DNA/TcMar-m44?	46522	46720	656	+	.	ID="DNA4-9B_AP";Tend="185";Tstart="2";shortTE="F";uid="4db7b4ad-efc2-41d2-b95d-5fc2b6d1a9df"
VUJU01001042.1	RepeatMasker	DNA	13852	14088	1424	-	.	ID="TTAA5_AP";Tend="442";Tstart="205";shortTE="F";uid="3bc2d7ae-54b2-4bbc-be62-73866f59271d"
VUJU01001042.1	RepeatMasker	DNA	20206	20444	939	-	.	ID="DNA8-10_AP";Tend="244";Tstart="1";shortTE="F";uid="0e0aa955-6a98-42dd-9195-2e50404b54ca"
VUJU01001042.1	RepeatMasker	DNA/Kolobok-E	51631	52068	3066	-	.	ID="RND-1_FAMILY-2";Tend="2280";Tstart="1842";shortTE="F";uid="101eaf3f-b6c7-4a30-af9f-5d8f6ba7bfc4"
VUJU01001042.1	RepeatMasker	DNA/Ginger	55806	56464	2321	-	.	ID="RND-5_FAMILY-5384";Tend="1805";Tstart="1101";shortTE="F";uid="156dc711-cbf3-48e7-9c46-cc1e41f84763"
VUJU01001042.1	RepeatMasker	DNA/hAT-Tip100	41363	41489	469	-	.	ID="dna8-87_ap";Tend="530";Tstart="425";shortTE="F";uid="0863b3cd-f235-4fd8-924f-bc2b128a4972"
VUJU01001042.1	RepeatMasker	DNA/Ginger	52068	52936	4033	-	.	ID="RND-5_FAMILY-5384";Tend="1478";Tstart="520";shortTE="F";uid="72624cdd-13e3-48e1-acbe-9f64bcdcd1f5"
VUJU01001042.1	RepeatMasker	DNA/Kolobok-E	63207	63407	1126	-	.	ID="RND-6_FAMILY-8906";Tend="1148";Tstart="938";shortTE="F";uid="a2d9ae57-2ef5-49ba-b4f9-6d3ac970b459"
VUJU01001042.1	RepeatMasker	DNA/hAT	70414	70597	812	-	.	ID="RND-6_FAMILY-364";Tend="1336";Tstart="1087";shortTE="F";uid="50432b4a-15da-4423-8302-f87da1fde61e"
VUJU01001042.1	RepeatMasker	DNA/hAT-Tip100	48452	48614	584	-	.	ID="RND-5_FAMILY-4745";Tend="1122";Tstart="983";shortTE="F";uid="74a5e0e2-596d-452d-a945-0c49d05a1e84"
VUJU01001042.1	RepeatMasker	LTR/Gypsy	64080	64247	983	-	.	ID="RND-5_FAMILY-783";Tend="1576";Tstart="1412";shortTE="F";uid="93694bf6-6709-479d-ac76-1074ab893ee8"
VUJU01001042.1	RepeatMasker	DNA/hAT-hAT19	4738	4844	439	-	.	ID="DNA8-82_AP";Tend="122";Tstart="1";shortTE="F";uid="084a5d44-d550-4457-bfba-66247397a1a4"
VUJU01001042.1	RepeatMasker	DNA/Ginger	55379	55612	702	-	.	ID="RND-5_FAMILY-5384";Tend="2022";Tstart="1806";shortTE="F";uid="77496283-8bf4-4ee2-ad71-bf8af0cf94a5"
VUJU01001042.1	RepeatMasker	DNA	15923	16129	448	-	.	ID="ttaac_ap";Tend="310";Tstart="89";shortTE="F";uid="d105281d-9ccd-49d8-ab03-cb0471ccca11"
VUJU01001042.1	RepeatMasker	DNA	33907	34238	1307	-	.	ID="TTAA11_AP";Tend="374";Tstart="17";shortTE="F";uid="56e035d7-fca3-4705-bd3d-1c3256df997b"
VUJU01001042.1	RepeatMasker	DNA	56489	56913	2795	-	.	ID="TTAA6_AP";Tend="431";Tstart="1";shortTE="F";uid="78b1d91d-82e9-433e-922a-85d0d14fa068"
VUJU01001042.1	RepeatMasker	DNA/hAT	45953	46409	1955	-	.	ID="DNA8-64_AP";Tend="534";Tstart="1";shortTE="F";uid="4c61944f-1326-4617-afa3-8e9495574c6b"
VUJU01001042.1	RepeatMasker	DNA/TcMar-Mariner	63562	64087	931	-	.	ID="HALYOMORPHA_HALYS-5_FAMILY-3063";TEgroup="ctg_1042%7CHALYOMORPHA_HALYS-5_FAMILY-3063%7C1";Tend="1272";Tstart="1025";shortTE="F";uid="fdd57beb-b864-4a37-b5e0-b327d1ef8279"
VUJU01001042.1	RepeatMasker	DNA/Kolobok-E	55242	55378	642	-	.	ID="RND-6_FAMILY-563";Tend="2443";Tstart="2076";shortTE="F";uid="d906c901-ab2f-44ca-ac47-d0c01f9d9afb"
VUJU01001042.1	RepeatMasker	DNA/hAT-Tip100	129	265	1084	-	.	ID="RND-6_FAMILY-1330";Tend="1036";Tstart="895";shortTE="F";uid="7e0c5d25-12a7-46f2-8557-ab85521af3e3"
VUJU01010420.1	RepeatMasker	DNA/Ginger	1	124	923	+	.	ID="RND-5_FAMILY-5384";Tend="1239";Tstart="1116";shortTE="F";uid="da8cb2aa-1b7b-4102-a423-159bf6f2b743"
VUJU01010420.1	RepeatMasker	DNA/Ginger	705	816	711	-	.	ID="RND-1_FAMILY-156";Tend="885";Tstart="770";shortTE="F";uid="ed9ec8b4-0a51-4846-9c66-5d8aa0753c18"
VUJU01010420.1	RepeatMasker	Retroposon?	257	701	617	-	.	ID="SINE2-1_AP";Tend="683";Tstart="237";shortTE="F";uid="73f96301-0569-4cd2-87ba-accfb8eb0bd5"
VUJU01010422.1	RepeatMasker	DNA/hAT-Tip100	1038	1748	714	-	.	ID="hat-3_lmi";Tend="3808";Tstart="3054";shortTE="F";uid="90327970-431b-4d6a-8a32-c6a15eec9055"
VUJU01010423.1	RepeatMasker	DNA/hAT-Tip100	3055	3437	479	+	.	ID="RND-6_FAMILY-7995";Tend="521";Tstart="135";shortTE="F";uid="fcd9ad05-5157-49f2-8a8e-7826a9ee66ec"
VUJU01010423.1	RepeatMasker	DNA/hAT-Tip100	767	944	623	+	.	ID="RND-6_FAMILY-238";Tend="1086";Tstart="911";shortTE="F";uid="2920bea2-e761-4b46-8ac1-03761d7b36d8"
VUJU01010423.1	RepeatMasker	Unknown	69	259	920	-	.	ID="RND-6_FAMILY-21886";Tend="241";Tstart="59";shortTE="F";uid="268d0602-1b82-4e66-9933-abc2f1b76ed7"
VUJU01010423.1	RepeatMasker	Unknown	309	445	477	-	.	ID="RND-4_FAMILY-362";Tend="1185";Tstart="1049";shortTE="F";uid="becb077d-ec0a-4441-901f-60bd07a83296"
VUJU01010424.1	RepeatMasker	DNA/Kolobok-E	2246	2392	496	+	.	ID="KOLOBOKE-2_AP";Tend="1934";Tstart="1782";shortTE="F";uid="9fb53e31-2627-4fac-8c5b-5c4bd66fe9ff"
VUJU01010425.1	RepeatMasker	DNA/hAT-Tip100	3201	3306	454	+	.	ID="DNA8-16_AP";Tend="177";Tstart="85";shortTE="F";uid="c5b70844-7f0d-465c-80ad-a1304f58945a"
VUJU01010425.1	RepeatMasker	DNA/hAT-hAT19	2389	2794	541	+	.	ID="hat-n4_ap";Tend="645";Tstart="247";shortTE="F";uid="f5892276-840a-4a1b-b40e-44097ab98f05"
VUJU01010425.1	RepeatMasker	DNA/hAT-hAT19	1321	2295	877	+	.	ID="hat-1_rpr";Tend="1479";Tstart="513";shortTE="F";uid="0a613668-74e9-4d8b-9da1-0ddea816599e"
VUJU01010425.1	RepeatMasker	DNA/hAT-hAT19	674	958	1807	+	.	ID="HAT-N4_AP";Tend="285";Tstart="1";shortTE="F";uid="aa42cbf1-200f-4431-8064-55bf7c40c937"
VUJU01010425.1	RepeatMasker	Unknown	1	149	881	-	.	ID="RND-6_FAMILY-10678";Tend="1425";Tstart="1280";shortTE="F";uid="31c8270e-e149-4d11-969d-baa9a648e90b"
VUJU01010428.1	RepeatMasker	DNA/Kolobok-E	1	114	862	+	.	ID="RND-1_FAMILY-2";Tend="2288";Tstart="2172";shortTE="F";uid="66525c4a-c6fe-4bf1-a9fe-4910e9855908"
VUJU01010428.1	RepeatMasker	DNA/hAT-Charlie	2144	2312	681	+	.	ID="DNA8-72_AP";Tend="413";Tstart="222";shortTE="F";uid="9cec9293-9999-48aa-b48d-224022524c80"
VUJU01010428.1	RepeatMasker	Unknown	1057	1228	610	+	.	ID="RND-1_FAMILY-81";Tend="1379";Tstart="1222";shortTE="F";uid="5b8f1c13-0b02-4a1c-9be1-c074905e7ee9"
VUJU01010428.1	RepeatMasker	Unknown	663	1118	1785	-	.	ID="RND-1_FAMILY-157";Tend="1312";Tstart="874";shortTE="F";uid="8d417726-4423-475d-92a7-92963d2ebd97"
VUJU01010428.1	RepeatMasker	DNA/MULE-MuDR	108	616	870	-	.	ID="RND-1_FAMILY-30";TEgroup="ctg_10428%7CRND-1_FAMILY-30%7C1";Tend="1651";Tstart="887";shortTE="F";uid="8a0079f8-ff25-4907-bf63-737f9e15cbe5"
VUJU01010429.1	RepeatMasker	Retroposon?	1018	1414	877	-	.	ID="SINE2-1_AP";Tend="532";Tstart="130";shortTE="F";uid="4be9d100-cd6c-4f4d-9cea-ffdaf66a172b"
VUJU01010429.1	RepeatMasker	DNA/hAT-Tip100	2847	3260	1638	-	.	ID="RND-6_FAMILY-13706";Tend="1314";Tstart="939";shortTE="F";uid="b9007a5e-2266-4a9e-a142-647ef426977a"
VUJU01010429.1	RepeatMasker	Unknown	2323	2824	1719	-	.	ID="RND-6_FAMILY-1227";Tend="1407";Tstart="914";shortTE="F";uid="8890e8be-bfe8-4ab9-81f6-8c41c376999f"
VUJU01001043.1	RepeatMasker	DNA/hAT-Tip100	42557	43052	1927	+	.	ID="RND-6_FAMILY-1910";Tend="2351";Tstart="1840";shortTE="F";uid="01112402-471a-4ee0-937d-f45e81cc2739"
VUJU01001043.1	RepeatMasker	DNA/Ginger	49961	50320	1208	+	.	ID="RND-5_FAMILY-5384";Tend="1536";Tstart="1148";shortTE="F";uid="00fea1c8-8fe1-4d31-929c-25b3e2040c2f"
VUJU01001043.1	RepeatMasker	DNA/hAT-hAT19	55337	55523	508	+	.	ID="RND-5_FAMILY-361";Tend="1416";Tstart="1206";shortTE="F";uid="aedcef27-9b1c-4e2b-9ac0-b1551b524432"
VUJU01001043.1	RepeatMasker	DNA	68212	68330	516	+	.	ID="TTAA24_AP";Tend="120";Tstart="1";shortTE="F";uid="58a68129-91d9-4b3b-8660-670e5fd5b81f"
VUJU01001043.1	RepeatMasker	Unknown	28215	28569	2601	+	.	ID="RND-1_FAMILY-148";Tend="1135";Tstart="788";shortTE="F";uid="39d6c9c0-7630-4a46-b722-6178eea1ffa7"
VUJU01001043.1	RepeatMasker	DNA/hAT-Tip100	27146	27276	646	+	.	ID="RND-1_FAMILY-34";Tend="1030";Tstart="877";shortTE="F";uid="ab076051-503e-411a-92d3-4a62d63ecbd5"
VUJU01001043.1	RepeatMasker	DNA/Kolobok-E	42026	42287	1153	+	.	ID="RND-6_FAMILY-563";Tend="1247";Tstart="992";shortTE="F";uid="21b3c07b-3a26-41b3-b69a-45272ea23079"
VUJU01001043.1	RepeatMasker	DNA/Kolobok-E	19847	19988	501	+	.	ID="KOLOBOKE-3_AP";Tend="2174";Tstart="2034";shortTE="F";uid="d13175c9-3e2d-4bbb-ab1f-90e54cb118a8"
VUJU01001043.1	RepeatMasker	DNA/hAT-Charlie	12891	13150	1284	+	.	ID="RND-6_FAMILY-4809";Tend="1091";Tstart="773";shortTE="F";uid="beed794f-c302-45f5-b230-839dc8847287"
VUJU01001043.1	RepeatMasker	DNA/hAT-hAT19	54775	54934	663	+	.	ID="RND-5_FAMILY-361";Tend="1203";Tstart="1036";shortTE="F";uid="75ecf800-b340-4a60-8194-1ebc5b4b3e35"
VUJU01001043.1	RepeatMasker	DNA/hAT-hAT19	5598	5833	1137	+	.	ID="RND-5_FAMILY-37";Tend="922";Tstart="700";shortTE="F";uid="122c0d0c-7be9-4e4d-a91d-b66bc8fe9787"
VUJU01001043.1	RepeatMasker	DNA/Ginger-1	40670	40895	775	+	.	ID="RND-6_FAMILY-2273";Tend="488";Tstart="218";shortTE="F";uid="8b727bb0-6a35-4a00-ab94-7ab4867dc02c"
VUJU01001043.1	RepeatMasker	DNA	67946	68127	725	+	.	ID="TTAA11_AP";Tend="355";Tstart="159";shortTE="F";uid="934c3339-0829-46e6-83da-b490b925bcc9"
VUJU01001043.1	RepeatMasker	Unknown	9792	9938	521	+	.	ID="RND-5_FAMILY-4118";Tend="990";Tstart="865";shortTE="F";uid="a445d4df-a261-4cd2-abc3-5988511f1173"
VUJU01001043.1	RepeatMasker	DNA/Ginger-1	42792	42929	1128	-	.	ID="RND-6_FAMILY-2273";Tend="1164";Tstart="512";shortTE="F";uid="f7dd549d-0b9d-46c4-94ec-cd269412d276"
VUJU01001043.1	RepeatMasker	DNA/TcMar-m44	66417	66549	464	-	.	ID="dnax-3b_ap";Tend="138";Tstart="1";shortTE="F";uid="a7207e3c-92cb-4f3e-a7ac-a5ab2dc2ea78"
VUJU01001043.1	RepeatMasker	DNA/hAT-Charlie	12284	12463	679	-	.	ID="DNA8-34_AP";Tend="194";Tstart="17";shortTE="F";uid="b8a56225-7994-43f6-87f5-a17746a45c7b"
VUJU01001043.1	RepeatMasker	DNA	48999	49452	470	-	.	ID="DNA4-3_AP";Tend="478";Tstart="4";shortTE="F";uid="e1081ec7-f588-40b7-b4fe-85c5d3437707"
VUJU01001043.1	RepeatMasker	DNA/hAT-Tip100	52254	52478	1509	-	.	ID="RND-1_FAMILY-129";Tend="1184";Tstart="953";shortTE="F";uid="d667f1db-ce66-487d-bc53-1d588837f40b"
VUJU01001043.1	RepeatMasker	DNA/Ginger	40767	42030	7918	-	.	ID="RND-5_FAMILY-5384";Tend="1849";Tstart="545";shortTE="F";uid="39f491eb-abc1-427e-bd2b-f7083dc87082"
VUJU01001043.1	RepeatMasker	DNA/TcMar-m44	18959	19106	753	-	.	ID="dnax-3b_ap";Tend="138";Tstart="1";shortTE="F";uid="60cda1f4-e783-4a5d-bc16-70820aacacbc"
VUJU01001043.1	RepeatMasker	DNA/hAT-Charlie	55000	55187	615	-	.	ID="HAT-N19_AP";TEgroup="ctg_1043%7CHAT-N19_AP%7C1";Tend="349";Tstart="28";shortTE="T";uid="509e575d-ef85-4ab8-9e49-dd04375daa3c"
VUJU01001043.1	RepeatMasker	DNA	3343	3772	2931	-	.	ID="TTAA8_AP";Tend="438";Tstart="1";shortTE="F";uid="13731990-e00b-4894-b047-492d5cb2dacb"
VUJU01001043.1	RepeatMasker	DNA/Ginger-1	66147	66278	425	-	.	ID="RND-6_FAMILY-1073";Tend="1309";Tstart="1178";shortTE="F";uid="2a5609d7-069b-43e7-8cef-16860ff81335"
VUJU01010430.1	RepeatMasker	DNA/Kolobok-T2	1493	2898	3494	+	.	ID="KOLOBOK-1_AP";Tend="3853";Tstart="2437";shortTE="F";uid="e047f3e6-8f18-4351-bede-08ee38cca26a"
VUJU01010430.1	RepeatMasker	DNA/Kolobok-T2	3314	3825	1355	-	.	ID="KOLOBOK-2_AP";Tend="3376";Tstart="2862";shortTE="F";uid="4da43bb2-43d5-496c-a114-5d71e6396360"
VUJU01010431.1	RepeatMasker	DNA/MULE-MuDR	2622	3065	484	-	.	ID="RND-6_FAMILY-6358";TEgroup="ctg_10431%7CRND-6_FAMILY-6358%7C1";Tend="1697";Tstart="1076";shortTE="F";uid="46f2552a-7b2b-4b4a-9113-4074f7132ec4"
VUJU01010432.1	RepeatMasker	Unknown	3501	4105	1677	+	.	ID="RND-5_FAMILY-9";Tend="1644";Tstart="1058";shortTE="F";uid="f304d02c-5a75-47c9-bf0d-16599973d846"
VUJU01010434.1	RepeatMasker	DNA/Ginger-1	3774	4129	1489	+	.	ID="RND-6_FAMILY-2273";Tend="488";Tstart="165";shortTE="F";uid="94e5b48d-ae2d-4e69-a746-998061c26608"
VUJU01010434.1	RepeatMasker	DNA/Kolobok-E	3829	4459	4880	-	.	ID="RND-6_FAMILY-563";Tend="2293";Tstart="1661";shortTE="F";uid="06e2bbab-3555-41ab-bcc8-a89fbf313a53"
VUJU01010435.1	RepeatMasker	DNA/Maverick	4289	4442	715	+	.	ID="RND-6_FAMILY-809";Tend="1102";Tstart="949";shortTE="F";uid="50b66703-a569-43c5-8529-cd64c83cb1a0"
VUJU01010435.1	RepeatMasker	DNA/Maverick	333	837	2086	+	.	ID="RND-6_FAMILY-809";Tend="696";Tstart="166";shortTE="F";uid="e0bfe0a9-d230-4f99-81ea-6740e099a3ed"
VUJU01010436.1	RepeatMasker	DNA	1	323	2006	+	.	ID="DNA4-3_AP";Tend="635";Tstart="313";shortTE="F";uid="561e9fb5-a988-4ee3-9f41-4cdec1408c2c"
VUJU01010436.1	RepeatMasker	Unknown	319	816	3217	-	.	ID="RND-6_FAMILY-7317";Tend="837";Tstart="338";shortTE="F";uid="d7edf487-cce5-4129-923a-4143fe51bfc2"
VUJU01010437.1	RepeatMasker	DNA/Ginger-1	3877	4110	468	+	.	ID="RND-6_FAMILY-4966";Tend="1254";Tstart="1040";shortTE="F";uid="c29d4bff-469f-495e-b566-8a76e5e622eb"
VUJU01010437.1	RepeatMasker	Unknown	4105	4434	503	+	.	ID="RND-6_FAMILY-20226";TEgroup="ctg_10437%7CRND-6_FAMILY-20226%7C1";Tend="532";Tstart="86";shortTE="F";uid="2f826483-103f-4dbc-897e-86862fb87937"
VUJU01010437.1	RepeatMasker	DNA/Ginger	2476	4051	10894	-	.	ID="RND-5_FAMILY-5384";Tend="2027";Tstart="534";shortTE="F";uid="11a09ed1-9d61-492b-921a-87c1f73307b6"
VUJU01010438.1	RepeatMasker	DNA/hAT	3795	3913	554	+	.	ID="RND-4_FAMILY-646";Tend="1032";Tstart="901";shortTE="F";uid="7195c6aa-b144-4eaa-91be-3b63749f81a3"
VUJU01010438.1	RepeatMasker	DNA	1115	1515	2066	-	.	ID="DNA-TTAA-1_AP";Tend="423";Tstart="1";shortTE="F";uid="6399c8ef-6539-45de-99ac-f052e56ea322"
VUJU01010439.1	RepeatMasker	DNA/Kolobok-E	251	547	1540	+	.	ID="RND-6_FAMILY-563";Tend="2122";Tstart="1822";shortTE="F";uid="ce8460e2-bdc2-4fcb-a080-ddbc39a4c17a"
VUJU01010439.1	RepeatMasker	DNA/Ginger-1	154	533	516	-	.	ID="rnd-6_family-2273";Tend="1209";Tstart="1088";shortTE="F";uid="3aa91158-810b-43f0-bd8b-ddeab470609b"
VUJU01010439.1	RepeatMasker	Unknown	1018	1202	586	-	.	ID="RND-6_FAMILY-3251";Tend="1067";Tstart="895";shortTE="F";uid="57dd5c29-b318-40d2-ba75-ba90a4acd050"
VUJU01010439.1	RepeatMasker	DNA/Ginger-1	18	146	613	-	.	ID="RND-6_FAMILY-2273";Tend="1937";Tstart="1818";shortTE="F";uid="d7bc6618-5445-421e-b327-a0ab4d7ebb0f"
VUJU01010439.1	RepeatMasker	DNA/Ginger	3498	4456	6492	-	.	ID="RND-5_FAMILY-5384";Tend="2037";Tstart="1132";shortTE="F";uid="8aa4ef24-48f5-4f6b-a3dc-82bb9b97cf49"
VUJU01010439.1	RepeatMasker	DNA	2675	3173	2406	-	.	ID="TTAA13B_AP";Tend="595";Tstart="106";shortTE="F";uid="450d6ed6-2258-4e8a-8331-7f1f37d7fc79"
VUJU01010439.1	RepeatMasker	Unknown	2330	2483	437	-	.	ID="RND-5_FAMILY-475";Tend="1341";Tstart="1122";shortTE="F";uid="4e7d0df4-2fbe-4968-9f09-e22eb253d87f"
VUJU01010439.1	RepeatMasker	Unknown	550	841	1289	-	.	ID="RND-6_FAMILY-5118";Tend="857";Tstart="620";shortTE="F";uid="82e1d22d-d17a-4155-bafc-a878c302ffa3"
VUJU01001044.1	RepeatMasker	LINE/I	21597	21737	496	+	.	ID="RND-6_FAMILY-10375";Tend="529";Tstart="386";shortTE="F";uid="132a4b50-270b-4512-9cf3-ec865810d59f"
VUJU01001044.1	RepeatMasker	Unknown	7748	8176	3170	+	.	ID="RND-6_FAMILY-8733";Tend="1217";Tstart="793";shortTE="F";uid="ca2b728d-f8d2-42ff-9abb-583c1188e64a"
VUJU01001044.1	RepeatMasker	Unknown	52808	53270	3266	+	.	ID="RND-6_FAMILY-9307";Tend="1087";Tstart="586";shortTE="F";uid="57ccada8-732a-419e-9fc9-43a1105a515d"
VUJU01001044.1	RepeatMasker	DNA/Ginger-1	2782	3205	1462	+	.	ID="RND-6_FAMILY-2273";Tend="485";Tstart="96";shortTE="F";uid="d3079240-5572-41a4-a7f1-383be7046b02"
VUJU01001044.1	RepeatMasker	RC/Helitron	67058	67403	726	+	.	ID="RND-6_FAMILY-4124";Tend="1262";Tstart="928";shortTE="F";uid="8d764091-acf7-4db5-83b6-7e86985abe02"
VUJU01001044.1	RepeatMasker	DNA/Ginger-1	3417	3685	1690	+	.	ID="GINGER1-1_AP";Tend="4354";Tstart="3513";shortTE="F";uid="c02389a8-996d-4c07-8568-da527c8a0742"
VUJU01001044.1	RepeatMasker	DNA/Kolobok-E	39189	39951	5242	+	.	ID="RND-6_FAMILY-563";Tend="1572";Tstart="797";shortTE="F";uid="6fa5ffc6-557c-4f2e-ab9e-558f9c9ce819"
VUJU01001044.1	RepeatMasker	DNA/Ginger	39947	40562	3824	+	.	ID="RND-5_FAMILY-5384";Tend="2029";Tstart="1375";shortTE="F";uid="39f57efd-cad6-4fe6-8ec0-abf7ce686c24"
VUJU01001044.1	RepeatMasker	DNA/TcMar-m44?	62185	62349	722	+	.	ID="dnax-4b_ap";Tend="168";Tstart="5";shortTE="F";uid="4d00c0fe-cad5-480f-846e-d9be813396c7"
VUJU01001044.1	RepeatMasker	DNA/Sola-1	12068	12241	465	-	.	ID="SOLA1-1_AP";Tend="188";Tstart="15";shortTE="F";uid="e86d28a4-f68b-4fdb-ae8a-db125070dbd4"
VUJU01001044.1	RepeatMasker	DNA/Ginger-1	70115	70578	2390	-	.	ID="RND-6_FAMILY-2273";Tend="1935";Tstart="1478";shortTE="F";uid="4cffc289-cf05-4b7b-b9f8-a9848059f92b"
VUJU01001044.1	RepeatMasker	DNA/Ginger-1	40399	40609	475	-	.	ID="GINGER1-1_AP";Tend="5191";Tstart="4982";shortTE="F";uid="6a80ed4f-b753-4682-a94f-095b5f26c4ca"
VUJU01001044.1	RepeatMasker	DNA	42985	43105	419	-	.	ID="dna4-2_ap";Tend="123";Tstart="2";shortTE="F";uid="12feb5a2-a5d7-4c5e-b884-f1eb55428435"
VUJU01001044.1	RepeatMasker	DNA/Ginger	2910	3670	5453	-	.	ID="RND-5_FAMILY-5384";Tend="2020";Tstart="1242";shortTE="F";uid="b2fee106-bc56-4cdc-b50e-99e7f4b240c2"
VUJU01001044.1	RepeatMasker	DNA/Sola-1	11407	11666	488	-	.	ID="SOLA1-1_AP";Tend="4720";Tstart="4469";shortTE="F";uid="75628c79-1096-4448-879a-9c96c88d6db5"
VUJU01001044.1	RepeatMasker	DNA/Kolobok-E	3686	4250	3387	-	.	ID="RND-6_FAMILY-563";Tend="1337";Tstart="797";shortTE="F";uid="e94e442a-1499-4c8c-a62a-ee9b74505b09"
VUJU01010440.1	RepeatMasker	DNA/PIF-Harbinger	2365	3005	746	+	.	ID="harb-1_ap";Tend="428";Tstart="1";shortTE="F";uid="a42d0d71-cccd-468e-9331-5ea1e20c4f97"
VUJU01010442.1	RepeatMasker	DNA/hAT-Tip100	50	768	3605	+	.	ID="RND-6_FAMILY-479";Tend="1071";Tstart="365";shortTE="F";uid="ae3039b5-cebc-44a5-b5ca-50890751c533"
VUJU01010442.1	RepeatMasker	DNA/MULE-MuDR	1509	1996	634	+	.	ID="RND-6_FAMILY-323";Tend="1170";Tstart="681";shortTE="F";uid="c60913b7-38ee-4757-b6f1-ec2f4b4b4f93"
VUJU01010442.1	RepeatMasker	RC/Helitron	3924	4454	2910	-	.	ID="RND-5_FAMILY-467";Tend="587";Tstart="76";shortTE="F";uid="d4bd1bf1-c315-4517-9d9e-c630241dc1cf"
VUJU01010442.1	RepeatMasker	DNA/hAT-Tip100	3686	3978	1950	-	.	ID="RND-6_FAMILY-14718";Tend="950";Tstart="660";shortTE="F";uid="d2c71462-3481-4755-9f41-93e0a42ce74f"
VUJU01010443.1	RepeatMasker	DNA/hAT-Charlie	1942	2436	1602	-	.	ID="RND-1_FAMILY-55";Tend="1376";Tstart="881";shortTE="F";uid="c9612b70-4c7f-4320-bd58-2d6dea994ec2"
VUJU01010444.1	RepeatMasker	Unknown	4346	4452	1001	-	.	ID="RND-6_FAMILY-5118";Tend="871";Tstart="765";shortTE="F";uid="a7cd23c3-ad68-4195-a1a9-46b7b1cdab77"
VUJU01010445.1	RepeatMasker	DNA	4144	4447	422	+	.	ID="RND-6_FAMILY-4542";Tend="1215";Tstart="885";shortTE="F";uid="c6812e05-c7c2-41a2-bfad-72bc25a4f7f5"
VUJU01010445.1	RepeatMasker	RC/Helitron	4	113	771	-	.	ID="RND-1_FAMILY-133";Tend="1004";Tstart="893";shortTE="F";uid="e4105e19-7640-4659-826a-6251d22a4499"
VUJU01010445.1	RepeatMasker	Unknown	1998	2202	562	-	.	ID="RND-6_FAMILY-1661";Tend="1119";Tstart="913";shortTE="F";uid="5ec18348-53fc-412f-8e7f-6ca5ab3c7f91"
VUJU01010445.1	RepeatMasker	DNA	4345	4451	863	-	.	ID="RND-6_FAMILY-3594";Tend="1239";Tstart="1133";shortTE="F";uid="f25c6eba-777a-4a73-8cce-b529e3d3bb4e"
VUJU01010446.1	RepeatMasker	Unknown	3879	4438	2097	+	.	ID="RND-5_FAMILY-9355";Tend="1518";Tstart="926";shortTE="F";uid="39a94b36-495f-4aca-93a4-e2e8d1df3cc9"
VUJU01010447.1	RepeatMasker	DNA/Ginger-1	3288	3476	2868	+	.	ID="RND-6_FAMILY-2273";Tend="1514";Tstart="490";shortTE="F";uid="7a8f260c-2179-47d7-b7f5-89df1b475a7c"
VUJU01010447.1	RepeatMasker	DNA/hAT-Tip100	2343	2548	1247	-	.	ID="RND-5_FAMILY-2755";Tend="820";Tstart="590";shortTE="F";uid="983b0b29-4b8c-429e-b4b0-03e26c59fbf7"
VUJU01010447.1	RepeatMasker	DNA/Ginger	3477	4231	3273	-	.	ID="RND-5_FAMILY-5384";Tend="1804";Tstart="963";shortTE="F";uid="6738f4e2-d6d8-408d-bc6f-6dc21551dd4e"
VUJU01010448.1	RepeatMasker	DNA/hAT-Ac	515	687	916	+	.	ID="RND-6_FAMILY-6";Tend="1011";Tstart="840";shortTE="F";uid="eac9dbbd-86f7-4189-b895-41214886b1f0"
VUJU01010448.1	RepeatMasker	DNA/hAT-Charlie	2426	3198	750	-	.	ID="HAT-3_RPR";Tend="1734";Tstart="962";shortTE="F";uid="9b323940-a2b4-4781-8540-8a7d2e82e9ae"
VUJU01010449.1	RepeatMasker	Unknown	2638	2921	1025	+	.	ID="RND-5_FAMILY-415";Tend="1227";Tstart="968";shortTE="F";uid="bcaea20b-3d9e-4aa7-b139-b4fd30dea4e3"
VUJU01010449.1	RepeatMasker	DNA/MULE-MuDR	3845	4449	4971	-	.	ID="RND-6_FAMILY-323";Tend="704";Tstart="102";shortTE="F";uid="e6d634bd-b52d-40c8-8a19-3aa0f3e45477"
VUJU01010449.1	RepeatMasker	DNA/Kolobok-E	762	2201	8058	-	.	ID="rnd-6_family-563";Tend="2296";Tstart="726";shortTE="F";uid="cb84e6c2-3286-43ff-a0ca-e9ad792a17d1"
VUJU01001045.1	RepeatMasker	DNA/hAT-Charlie	36201	36417	863	+	.	ID="RND-4_FAMILY-1159";Tend="1164";Tstart="940";shortTE="F";uid="3068cfd3-71a6-4f42-b363-03d3ef82f2fa"
VUJU01001045.1	RepeatMasker	DNA/Kolobok-E	70215	70546	1544	+	.	ID="RND-6_FAMILY-563";Tend="1131";Tstart="797";shortTE="F";uid="f4a82d12-fa90-4a0c-a1c9-5c02d2345c8b"
VUJU01001045.1	RepeatMasker	DNA/hAT-hAT19	62011	62597	3013	+	.	ID="RND-5_FAMILY-2512";Tend="1656";Tstart="996";shortTE="F";uid="ffcd5d07-80bd-40c0-9a79-11c6cab6a6d4"
VUJU01001045.1	RepeatMasker	DNA/hAT	41053	41800	3472	+	.	ID="RND-1_FAMILY-7";Tend="1655";Tstart="914";shortTE="F";uid="7081f256-e7a3-441d-9a34-4dac5d65fe05"
VUJU01001045.1	RepeatMasker	Unknown	48324	48734	1212	+	.	ID="RND-4_FAMILY-406";Tend="1257";Tstart="780";shortTE="F";uid="679f324f-036b-4584-849b-4d0b830c8c30"
VUJU01001045.1	RepeatMasker	DNA/Kolobok-E	13664	13803	836	-	.	ID="RND-6_FAMILY-563";Tend="953";Tstart="829";shortTE="F";uid="5d8f609b-4241-436c-9ac3-cc6101e60085"
VUJU01001045.1	RepeatMasker	Retroposon?	16260	16739	458	-	.	ID="SINE2-1_AP";Tend="609";Tstart="149";shortTE="F";uid="1f2d13cd-8a45-4372-89e7-5520a9aad398"
VUJU01001045.1	RepeatMasker	DNA/hAT	58487	58751	517	-	.	ID="DNA8-1_AP";Tend="403";Tstart="141";shortTE="F";uid="0f31ef62-5140-4ac1-ab28-493ee398a80a"
VUJU01001045.1	RepeatMasker	Unknown	26427	26631	725	-	.	ID="RND-6_FAMILY-8112";Tend="1200";Tstart="1006";shortTE="F";uid="54bf2416-f4e2-477c-97b2-fe155eca5da8"
VUJU01001045.1	RepeatMasker	DNA	14670	15467	1325	-	.	ID="RND-1_FAMILY-52";TEgroup="ctg_1045%7CRND-1_FAMILY-52%7C1";Tend="1869";Tstart="862";shortTE="F";uid="9216a98a-5e07-4646-a698-e220edb261c8"
VUJU01001045.1	RepeatMasker	DNA/Ginger	4340	5799	10276	-	.	ID="RND-5_FAMILY-5384";Tend="2019";Tstart="548";shortTE="F";uid="0676f27c-1398-4d30-8973-5e17acf4dc93"
VUJU01001045.1	RepeatMasker	DNA/Kolobok-E	13043	13148	3706	-	.	ID="RND-1_FAMILY-2";Tend="2387";Tstart="1771";shortTE="F";uid="330f4c98-2526-4ad9-a131-6371d3afa28d"
VUJU01001045.1	RepeatMasker	DNA/Ginger	13149	13664	3742	-	.	ID="RND-5_FAMILY-5384";Tend="2026";Tstart="1517";shortTE="F";uid="a615faa5-9fc7-48f3-8f50-85f0dc8e40c6"
VUJU01001045.1	RepeatMasker	DNA/hAT-Tip100	14119	14247	413	-	.	ID="RND-6_FAMILY-1910";Tend="2493";Tstart="2357";shortTE="F";uid="2d2d42cb-3bc5-4042-81bb-b864339bf63e"
VUJU01001045.1	RepeatMasker	DNA/Kolobok-E	2	613	2701	-	.	ID="RND-6_FAMILY-563";Tend="1442";Tstart="796";shortTE="F";uid="26b72c42-0dcf-4227-afdd-d3df001df11e"
VUJU01010450.1	RepeatMasker	DNA/Ginger-1	1019	1133	954	+	.	ID="RND-6_FAMILY-2273";Tend="341";Tstart="224";shortTE="F";uid="b5612d53-a5c9-4df4-a89b-9dc77dd9f2e4"
VUJU01010450.1	RepeatMasker	DNA/Ginger	1219	2270	6381	-	.	ID="RND-5_FAMILY-5384";Tend="1735";Tstart="674";shortTE="F";uid="f7650484-4887-4b72-b006-e2bf8701d433"
VUJU01010450.1	RepeatMasker	DNA/hAT-Charlie	4020	4201	763	-	.	ID="DNA8-34_AP";Tend="194";Tstart="1";shortTE="F";uid="732e7242-fe66-42c9-8108-6a8146a82568"
VUJU01010450.1	RepeatMasker	DNA/TcMar-Pogo	4333	4449	1029	-	.	ID="RND-1_FAMILY-127";Tend="1342";Tstart="1225";shortTE="F";uid="f57ad313-0ba5-4171-a7dc-ea5b6e9388b3"
VUJU01010450.1	RepeatMasker	DNA/Kolobok-E	2298	2777	1568	-	.	ID="RND-1_FAMILY-2";Tend="1217";Tstart="715";shortTE="F";uid="0f267f52-9ccc-4944-99e9-2ecbf453a638"
VUJU01010451.1	RepeatMasker	DNA/Kolobok-E	3924	4349	2858	+	.	ID="RND-6_FAMILY-8315";Tend="890";Tstart="480";shortTE="F";uid="62868215-c248-4343-88cb-95a768e44e67"
VUJU01010451.1	RepeatMasker	DNA/hAT-Tip100	185	873	1087	-	.	ID="rnd-6_family-8308";Tend="1350";Tstart="795";shortTE="F";uid="153077f4-d891-4207-a390-1f5910d9f288"
VUJU01010451.1	RepeatMasker	DNA	1535	1706	871	-	.	ID="rnd-1_family-59";Tend="1013";Tstart="832";shortTE="F";uid="81efffa8-2ae1-4013-bfd2-9d4263d6eaf5"
VUJU01010452.1	RepeatMasker	DNA/Merlin	2561	2731	797	-	.	ID="RND-5_FAMILY-830";Tend="1455";Tstart="1297";shortTE="F";uid="33308fdd-d756-41f3-8de1-20dc68c2f7a9"
VUJU01010452.1	RepeatMasker	RC/Helitron	2368	2552	1232	-	.	ID="RND-1_FAMILY-8";Tend="1309";Tstart="1143";shortTE="F";uid="47020abf-0502-4259-8ea7-600b16986623"
VUJU01010452.1	RepeatMasker	DNA/hAT	2731	3142	1028	-	.	ID="RND-6_FAMILY-5754";TEgroup="ctg_10452%7CRND-6_FAMILY-5754%7C1";Tend="1580";Tstart="723";shortTE="F";uid="0198a2d2-084f-4e77-9619-4393ae46653a"
VUJU01010455.1	RepeatMasker	Unknown	1078	1251	505	+	.	ID="RND-1_FAMILY-12";Tend="1075";Tstart="916";shortTE="F";uid="798e8b44-9100-480d-b3a8-4eb109e27f65"
VUJU01010456.1	RepeatMasker	DNA/Maverick	2503	2805	801	+	.	ID="RND-6_FAMILY-809";Tend="455";Tstart="163";shortTE="F";uid="81361306-abd7-4776-9086-a16668c3c11c"
VUJU01010456.1	RepeatMasker	DNA/Maverick	3536	4438	2292	+	.	ID="RND-5_FAMILY-3347";Tend="888";Tstart="1";shortTE="F";uid="809c7cf0-50ea-4c02-bcb3-ee3cefcf7a1b"
VUJU01010456.1	RepeatMasker	DNA/Ginger	1335	1522	1479	+	.	ID="RND-1_FAMILY-156";Tend="963";Tstart="776";shortTE="F";uid="deb3511e-a36e-4520-9378-190f499b86cc"
VUJU01010456.1	RepeatMasker	DNA/Kolobok-E	1206	1338	648	-	.	ID="RND-6_FAMILY-563";Tend="1150";Tstart="1011";shortTE="F";uid="6d327a28-366b-4393-8447-223c9c446caf"
VUJU01010456.1	RepeatMasker	DNA/Ginger	1	927	5916	-	.	ID="RND-5_FAMILY-5384";Tend="1474";Tstart="546";shortTE="F";uid="fbd48fe9-b28f-458e-96fa-a2bf30dc276b"
VUJU01010457.1	RepeatMasker	DNA/Kolobok-E	1539	2149	1511	+	.	ID="RND-1_FAMILY-2";Tend="1134";Tstart="529";shortTE="F";uid="d48c6613-c50d-4f45-b550-6912c9687e71"
VUJU01010457.1	RepeatMasker	LINE/I-Jockey	544	1003	553	-	.	ID="HALYOMORPHA_HALYS-6_FAMILY-1101";Tend="686";Tstart="202";shortTE="F";uid="4c696386-92f7-4782-a8d0-1c81ab7c40f1"
VUJU01010457.1	RepeatMasker	DNA/hAT-Tip100	1332	1493	436	-	.	ID="RND-6_FAMILY-1910";Tend="2079";Tstart="1918";shortTE="F";uid="9d220d9d-a78d-425f-bbf6-8c480888aad7"
VUJU01010458.1	RepeatMasker	DNA/TcMar-m44	1829	1992	503	+	.	ID="MARINER-33_LMI";Tend="767";Tstart="604";shortTE="F";uid="11e7c1ea-2cb8-4a8f-a78f-7eca7c76c9b7"
VUJU01010458.1	RepeatMasker	DNA/Kolobok-E	533	673	461	+	.	ID="RND-6_FAMILY-563";Tend="1034";Tstart="886";shortTE="F";uid="d2fbc4f4-58dd-4030-98a9-2f323208c38e"
VUJU01010458.1	RepeatMasker	DNA/hAT-Tip100	679	839	552	+	.	ID="RND-6_FAMILY-1910";Tend="2098";Tstart="1921";shortTE="F";uid="ba1605a0-dcc0-4784-ac8a-772927990834"
VUJU01010459.1	RepeatMasker	Unknown	3683	4051	1012	+	.	ID="RND-6_FAMILY-3151";Tend="479";Tstart="70";shortTE="F";uid="033b7007-0bf1-403d-a6fa-24d06a335137"
VUJU01010459.1	RepeatMasker	LTR/Gypsy	1030	1435	535	-	.	ID="GYPSY64-I_AG";Tend="3182";Tstart="2600";shortTE="F";uid="6b86aece-b366-4307-a2bb-78fb1db9f025"
VUJU01010459.1	RepeatMasker	LTR/Gypsy	460	783	464	-	.	ID="GYPSY64-I_AG";Tend="3287";Tstart="2789";shortTE="F";uid="e88d9a82-229b-450c-9870-f40c2c6e3437"
VUJU01001046.1	RepeatMasker	DNA/Ginger	41379	41629	512	+	.	ID="RND-5_FAMILY-5384";Tend="803";Tstart="540";shortTE="F";uid="1928f76f-565d-4580-bac4-7ecb5f21af7b"
VUJU01001046.1	RepeatMasker	DNA	6914	7024	550	+	.	ID="ttaa4c_ap";Tend="110";Tstart="1";shortTE="F";uid="132778eb-9243-4700-b9d4-47a496b79df8"
VUJU01001046.1	RepeatMasker	DNA	61528	62238	1425	+	.	ID="DNA4-2_AP";Tend="769";Tstart="1";shortTE="F";uid="8af9d074-2d40-42de-90b0-d5f95bfe5a4b"
VUJU01001046.1	RepeatMasker	DNA	18724	18960	454	+	.	ID="dna4-2b_ap";Tend="274";Tstart="30";shortTE="F";uid="17375118-3ecf-442c-8b82-8f98444ef93c"
VUJU01001046.1	RepeatMasker	DNA	13921	14374	1150	-	.	ID="DNA4-2_AP";Tend="448";Tstart="3";shortTE="F";uid="0fdaf494-57d8-440f-8fe4-423bb5804730"
VUJU01001046.1	RepeatMasker	DNA	17199	17893	1735	-	.	ID="DNA4-2_AP";Tend="739";Tstart="1";shortTE="F";uid="4187b6e9-a842-4723-be9c-3c314739cb12"
VUJU01001046.1	RepeatMasker	DNA/MULE-MuDR	57961	58512	1928	-	.	ID="RND-5_FAMILY-9765";Tend="1378";Tstart="778";shortTE="F";uid="e7095c3c-73ee-4b71-9916-d065addc12e0"
VUJU01001046.1	RepeatMasker	DNA	33840	34065	425	-	.	ID="dna4-2_ap";Tend="234";Tstart="4";shortTE="F";uid="2927092b-b68b-4970-9e0e-7ea8f6ff6540"
VUJU01001046.1	RepeatMasker	DNA	22893	23085	559	-	.	ID="dna4-2_ap";Tend="202";Tstart="1";shortTE="F";uid="c0dc6cab-55e2-4ca0-ab0e-b55d61ec526a"
VUJU01001046.1	RepeatMasker	DNA/MULE-NOF	69982	70505	2477	-	.	ID="RND-6_FAMILY-3401";TEgroup="ctg_1046%7CRND-6_FAMILY-3401%7C1";Tend="1249";Tstart="217";shortTE="F";uid="7f8e7b64-6662-454a-821b-9370deb05ceb"
VUJU01010460.1	RepeatMasker	DNA/Ginger-1	1	105	672	+	.	ID="RND-6_FAMILY-2273";Tend="1935";Tstart="1843";shortTE="F";uid="1af8ef5d-b4e0-44fc-b25a-fc9e1fbe368a"
VUJU01010460.1	RepeatMasker	DNA/Kolobok-E	4206	4441	1581	+	.	ID="rnd-6_family-563";Tend="1016";Tstart="797";shortTE="F";uid="87573646-1fe7-4231-bfd4-88c07a2da3bf"
VUJU01010460.1	RepeatMasker	DNA/Kolobok-E	708	819	518	-	.	ID="RND-5_FAMILY-1313";Tend="1491";Tstart="1371";shortTE="F";uid="e47bf1c4-95ce-4182-980b-ebefbe2e6a34"
VUJU01010460.1	RepeatMasker	DNA/hAT-Ac	949	1552	2239	-	.	ID="RND-6_FAMILY-11677";Tend="1409";Tstart="825";shortTE="F";uid="691fe93a-8087-4f84-ae3c-29aa13092d12"
VUJU01010460.1	RepeatMasker	DNA/Kolobok-E	812	927	557	-	.	ID="RND-6_FAMILY-563";Tend="1157";Tstart="1048";shortTE="F";uid="898bc03c-52cf-4589-a22b-c492648d514a"
VUJU01010461.1	RepeatMasker	Unknown	3592	4441	5245	+	.	ID="RND-6_FAMILY-2191";Tend="1299";Tstart="460";shortTE="F";uid="5d5c4e4d-9ab8-48d2-928f-1981127e1dbe"
VUJU01010462.1	RepeatMasker	DNA	1683	2161	665	+	.	ID="DNA4-2_AP";Tend="769";Tstart="281";shortTE="F";uid="49379fac-1e75-4618-8197-b31245c3d89e"
VUJU01010462.1	RepeatMasker	DNA/Ginger-2	4035	4194	673	-	.	ID="RND-6_FAMILY-996";Tend="1124";Tstart="974";shortTE="F";uid="a66d446c-7148-4a72-9d0c-752838ede0f4"
VUJU01010463.1	RepeatMasker	DNA/hAT-Charlie	3178	3357	422	+	.	ID="HAT-N1_AP";TEgroup="ctg_10463%7CHAT-N1_AP%7C1";Tend="561";Tstart="1";shortTE="T";uid="29f0a298-79fe-46c6-833c-901ff12deb46"
VUJU01010463.1	RepeatMasker	LINE/RTE-BovB	105	2470	956	-	.	ID="RTE-69_LMI";Tend="2637";Tstart="40";shortTE="F";uid="08f042d0-bf3f-4aa9-9a01-b5770f04666f"
VUJU01010463.1	RepeatMasker	DNA/hAT-Tip100	4112	4383	515	-	.	ID="DNA8-81_AP";Tend="733";Tstart="469";shortTE="F";uid="479fd0a0-6a55-4040-ace8-601070fc763e"
VUJU01010463.1	RepeatMasker	DNA/Ginger	3412	3604	897	-	.	ID="RND-5_FAMILY-5384";Tend="1315";Tstart="1111";shortTE="F";uid="3031f61a-49a5-4a29-ac47-a8e0a3493931"
VUJU01010464.1	RepeatMasker	DNA/Kolobok-E	4111	4435	2283	-	.	ID="RND-1_FAMILY-2";Tend="2284";Tstart="1971";shortTE="F";uid="27ecfe45-d35b-4d94-a37e-1cdc3e699a82"
VUJU01010464.1	RepeatMasker	DNA/hAT-hAT19	1947	3698	3485	-	.	ID="RND-6_FAMILY-10718";Tend="1789";Tstart="10";shortTE="F";uid="d7a5a619-ffa9-4a2f-b15c-30ca5a55009d"
VUJU01010465.1	RepeatMasker	Unknown	506	1316	3359	+	.	ID="RND-5_FAMILY-3229";Tend="1392";Tstart="618";shortTE="F";uid="ec074108-a755-4226-8856-e16d888cdafd"
VUJU01010466.1	RepeatMasker	Unknown	3819	4434	3069	-	.	ID="RND-6_FAMILY-6561";Tend="1993";Tstart="1378";shortTE="F";uid="1089e26a-afd3-4a7f-886a-2af50b886b0d"
VUJU01010467.1	RepeatMasker	DNA/Kolobok-E	770	950	1184	+	.	ID="RND-6_FAMILY-563";Tend="2336";Tstart="2147";shortTE="F";uid="52c83c37-8b0d-4a46-b8ec-4d734f4c7bca"
VUJU01010467.1	RepeatMasker	DNA/Ginger-1	904	1145	1197	+	.	ID="RND-6_FAMILY-2273";Tend="1967";Tstart="1711";shortTE="F";uid="f02b1719-81af-45e4-b4ce-15096b372bad"
VUJU01010467.1	RepeatMasker	DNA/Kolobok-E	1	306	1471	+	.	ID="rnd-1_family-2";Tend="2390";Tstart="2079";shortTE="F";uid="0ca1756f-979f-4adb-be4e-6c0a5b48b877"
VUJU01010467.1	RepeatMasker	DNA/Kolobok-E	4128	4433	1471	-	.	ID="rnd-1_family-2";Tend="2390";Tstart="2079";shortTE="F";uid="0fca7b3b-574a-4000-ad56-cebbdcb7ba3a"
VUJU01010468.1	RepeatMasker	Unknown	1	463	927	+	.	ID="RND-6_FAMILY-2440";TEgroup="ctg_10468%7CRND-6_FAMILY-2440%7C1";Tend="1438";Tstart="1103";shortTE="F";uid="d788dbc9-c570-4bde-b490-8ca3c3328f56"
VUJU01010468.1	RepeatMasker	Unknown	2903	3279	1015	+	.	ID="RND-5_FAMILY-4199";Tend="1267";Tstart="889";shortTE="F";uid="fcd80f44-2fb8-479c-ae68-f86d5754a53a"
VUJU01010468.1	RepeatMasker	Unknown	2679	2804	424	+	.	ID="RND-6_FAMILY-2198";Tend="819";Tstart="695";shortTE="F";uid="0659661f-a39a-4098-b3cc-85f2ecf283d7"
VUJU01010468.1	RepeatMasker	DNA	2097	2232	611	+	.	ID="DNA-TTAA-1_AP";Tend="144";Tstart="15";shortTE="F";uid="a9e6f917-e4b3-400b-9e74-649d9cbd0c59"
VUJU01010468.1	RepeatMasker	Unknown	161	302	1015	-	.	ID="RND-1_FAMILY-122";Tend="981";Tstart="837";shortTE="F";uid="c940d1f6-1cc1-40c9-809d-282a4ad32acb"
VUJU01001047.1	RepeatMasker	DNA	42027	42210	465	+	.	ID="TTAA7_AP";Tend="262";Tstart="56";shortTE="F";uid="d87813da-368a-4784-8e30-dda2de3f602a"
VUJU01001047.1	RepeatMasker	DNA/hAT-Charlie	44043	44411	1257	+	.	ID="RND-5_FAMILY-662";Tend="1044";Tstart="718";shortTE="F";uid="ccf9a651-b479-41ba-afc6-eff495903020"
VUJU01001047.1	RepeatMasker	DNA/hAT-Tip100	267	1424	7921	+	.	ID="RND-5_FAMILY-2240";Tend="1893";Tstart="761";shortTE="F";uid="6c9fb2c0-2dd0-45ff-9915-b8c0cff073a5"
VUJU01001047.1	RepeatMasker	DNA/hAT	1	263	1556	+	.	ID="RND-6_FAMILY-5658";Tend="1341";Tstart="1059";shortTE="F";uid="1275d89d-6e8d-4863-aff0-d731efcb75a0"
VUJU01001047.1	RepeatMasker	DNA/Kolobok-E	15046	15201	507	+	.	ID="RND-6_FAMILY-563";Tend="2302";Tstart="2142";shortTE="F";uid="0ad1936c-c7fe-4a82-a975-0b6fbbae72a7"
VUJU01001047.1	RepeatMasker	Unknown	41256	41456	583	+	.	ID="RND-6_FAMILY-591";TEgroup="ctg_1047%7CRND-6_FAMILY-591%7C1";Tend="1538";Tstart="916";shortTE="F";uid="46431993-cc37-4551-a201-c490fd04f0bf"
VUJU01001047.1	RepeatMasker	DNA/Kolobok-E	14369	14722	695	+	.	ID="RND-6_FAMILY-563";Tend="1150";Tstart="797";shortTE="F";uid="9f518fa1-56fd-4ff4-bd08-668a9d3b28db"
VUJU01001047.1	RepeatMasker	DNA/MULE-MuDR	60822	61366	1059	-	.	ID="MUDR9X_AP";TEgroup="ctg_1047%7CMUDR9X_AP%7C1";Tend="1806";Tstart="1";shortTE="F";uid="dc3e67e7-4fc1-4381-873d-0e8ff07e486b"
VUJU01010470.1	RepeatMasker	Unknown	1416	1674	438	+	.	ID="RND-6_FAMILY-20226";Tend="736";Tstart="479";shortTE="F";uid="a6c2b1f5-2da1-42c5-a2bd-fd289e17e917"
VUJU01010470.1	RepeatMasker	DNA/Ginger	3849	4424	3552	+	.	ID="RND-1_FAMILY-156";Tend="1296";Tstart="724";shortTE="F";uid="65b47410-9f2d-4aa0-9472-da3ea51e4365"
VUJU01010470.1	RepeatMasker	DNA/Ginger	2094	2284	1003	-	.	ID="RND-5_FAMILY-5384";Tend="1482";Tstart="1293";shortTE="F";uid="3d30d6c8-46e3-47fd-808a-a15a1c1bd5ff"
VUJU01010470.1	RepeatMasker	DNA/Ginger	1	642	3723	-	.	ID="RND-5_FAMILY-5384";Tend="1172";Tstart="545";shortTE="F";uid="f083b55b-06e0-483c-8c50-cb5cafc3c0e7"
VUJU01010472.1	RepeatMasker	Unknown	106	800	2250	+	.	ID="RND-6_FAMILY-3251";Tend="1213";Tstart="158";shortTE="F";uid="65ad9404-0aaf-4f48-9c45-4e74cf272b20"
VUJU01010472.1	RepeatMasker	DNA/hAT-Tip100	4024	4403	493	+	.	ID="HAT-17_LMI";Tend="1598";Tstart="1231";shortTE="F";uid="bf070a5b-c70e-4302-80af-05d2a997a14b"
VUJU01010472.1	RepeatMasker	DNA	1244	1570	1037	+	.	ID="dna4-1_ap";Tend="823";Tstart="444";shortTE="F";uid="23e4ef1f-a6c0-48a9-b672-87c0c8d47a69"
VUJU01010473.1	RepeatMasker	DNA/P	1770	2034	510	+	.	ID="P4_AG";Tend="3645";Tstart="3378";shortTE="F";uid="ecb2841d-57f5-40ec-a166-218225e7150b"
VUJU01010474.1	RepeatMasker	DNA/MULE-NOF	661	1152	831	+	.	ID="REHAVKUS1_AP";Tend="1181";Tstart="690";shortTE="F";uid="ca1b050e-c2b9-43a1-871e-8b9d8856f7b4"
VUJU01010475.1	RepeatMasker	DNA/Kolobok-E	1211	1333	450	+	.	ID="RND-6_FAMILY-563";Tend="2305";Tstart="2180";shortTE="F";uid="f5289174-c103-4590-929f-0687171cd49f"
VUJU01010477.1	RepeatMasker	DNA/Ginger	3647	4361	4852	+	.	ID="RND-1_FAMILY-156";Tend="1488";Tstart="776";shortTE="F";uid="9b8a6436-068e-4625-9cb9-e542a52cb9cf"
VUJU01010477.1	RepeatMasker	Unknown	1760	2234	1342	-	.	ID="RND-1_FAMILY-179";Tend="1170";Tstart="707";shortTE="F";uid="f9331ce9-778d-448a-b519-81f4e54d7587"
VUJU01010478.1	RepeatMasker	DNA/Ginger-1	1	200	1509	+	.	ID="RND-6_FAMILY-2273";Tend="1679";Tstart="1479";shortTE="F";uid="e539856f-8318-454d-9228-f44d19267b7c"
VUJU01010479.1	RepeatMasker	DNA/Maverick	163	490	574	+	.	ID="polinton-6_nvi";Tend="2956";Tstart="2676";shortTE="F";uid="d8546d68-5ac8-49ff-b173-eae62ad3da5d"
VUJU01001048.1	RepeatMasker	DNA	66241	66589	874	+	.	ID="TTAA2B_AP";Tend="426";Tstart="87";shortTE="F";uid="35ed4ec0-0833-4ace-8eeb-73262e3dc456"
VUJU01001048.1	RepeatMasker	DNA/hAT-Charlie	29507	29730	1445	+	.	ID="RND-4_FAMILY-1159";Tend="1171";Tstart="960";shortTE="F";uid="23010997-d5e3-4e36-9791-bbea565d6ee3"
VUJU01001048.1	RepeatMasker	DNA/Kolobok-E	26938	27455	3730	+	.	ID="RND-6_FAMILY-8315";Tend="887";Tstart="365";shortTE="F";uid="719a29b0-a065-494c-8035-24e40964315d"
VUJU01001048.1	RepeatMasker	DNA/Kolobok-E	1933	3449	9416	+	.	ID="RND-6_FAMILY-563";Tend="2293";Tstart="786";shortTE="F";uid="c177cba3-3fa0-46d4-8db0-4470b1a9b0c0"
VUJU01001048.1	RepeatMasker	Unknown	44580	44682	402	+	.	ID="RND-6_FAMILY-10765";Tend="1311";Tstart="1209";shortTE="F";uid="99dc5b92-8f22-46cb-ae68-fe7fe6fdc877"
VUJU01001048.1	RepeatMasker	Unknown	17473	17693	473	+	.	ID="RND-5_FAMILY-8434";Tend="1167";Tstart="943";shortTE="F";uid="a14775dd-f1a6-4c7d-9706-bba1322beaab"
VUJU01001048.1	RepeatMasker	DNA	10002	10289	672	-	.	ID="dna4-2_ap";Tend="269";Tstart="1";shortTE="F";uid="9f029919-fcc4-48a8-a71f-ff70a12dd00e"
VUJU01001048.1	RepeatMasker	DNA	48576	49038	1931	-	.	ID="DNAX-2_AP";Tend="467";Tstart="1";shortTE="F";uid="b3c2ea70-5508-4b18-8949-0f673f566e11"
VUJU01001048.1	RepeatMasker	DNA/TcMar-m44	42938	43080	492	-	.	ID="dnax-3b_ap";Tend="137";Tstart="3";shortTE="F";uid="58480e9f-4ad1-4eb3-8d8a-51ea6dd68c07"
VUJU01001048.1	RepeatMasker	DNA	48086	48459	641	-	.	ID="DNA4-3_AP";Tend="503";Tstart="185";shortTE="F";uid="8b2b33fa-732d-404e-a4d1-b1396b9aec9e"
VUJU01010480.1	RepeatMasker	DNA	2178	2472	1401	+	.	ID="dna-ttaa-1_ap";Tend="410";Tstart="115";shortTE="F";uid="9bee1da4-1033-4020-9cf6-4d553bd9d91a"
VUJU01010480.1	RepeatMasker	DNA/Kolobok-E	2937	3174	1784	+	.	ID="RND-6_FAMILY-563";Tend="1774";Tstart="1537";shortTE="F";uid="33598ece-1e9c-4f81-a123-36683a7488df"
VUJU01010480.1	RepeatMasker	DNA/hAT	778	1223	3131	-	.	ID="RND-6_FAMILY-5041";Tend="1450";Tstart="1007";shortTE="F";uid="87181796-c382-4203-83f8-8a8ce5b3c8a1"
VUJU01010480.1	RepeatMasker	DNA/hAT	1230	1553	914	-	.	ID="rnd-6_family-5042";Tend="781";Tstart="539";shortTE="F";uid="4e0364b3-b27e-4d8c-8ac2-c7cb443f69d5"
VUJU01010480.1	RepeatMasker	DNA/Ginger	1879	2240	1646	-	.	ID="RND-5_FAMILY-5384";Tend="2016";Tstart="1675";shortTE="F";uid="579f2528-2215-4d6d-90bc-04b49136bee0"
VUJU01010481.1	RepeatMasker	DNA	1710	2165	2800	+	.	ID="RND-1_FAMILY-72";Tend="1381";Tstart="937";shortTE="F";uid="0db7de8d-c754-4214-9bad-ede8b08e7b72"
VUJU01010481.1	RepeatMasker	DNA	363	511	487	+	.	ID="dna4-2_ap";Tend="283";Tstart="136";shortTE="F";uid="19c63f8e-5e89-4c14-bf68-7d2bf0eb60f0"
[truncated: 83,515 more rows]
