# Supplementary material for: Transposon accumulation at xenobiotic gene family loci in aphids
Source: Genome Res. 2023 Oct;33(10):1718–33. doi: 10.1101/gr.277820.123 (PMC10691553; doi:10.1101/gr.277820.123)
Supplement: Supplement 13 [file Supplemental_File_S2.tar.gz › Supplemental_File_S2/hormaphisCornu_GCA_017140985.1.filteredRepeats.gff]

CM029357.1	RepeatMasker	DNA/hAT-Charlie	4737139	4738075	1612	+	.	ID="RND-6_FAMILY-950";Tend="1262";Tstart="344";shortTE="F";uid="fa03effc-b139-4b1d-ad99-5eefabdbcd09"
CM029357.1	RepeatMasker	Retroposon?	40749680	40750521	2971	+	.	ID="RND-1_FAMILY-27";Tend="1955";Tstart="1062";shortTE="F";uid="cde03883-3a38-4341-9230-afd2b407df55"
CM029357.1	RepeatMasker	Retroposon?	35199963	35200366	850	+	.	ID="RND-6_FAMILY-1967";Tend="1801";Tstart="1452";shortTE="F";uid="ad6bae90-734e-4b0d-9dd4-af785ad4d293"
CM029357.1	RepeatMasker	Unknown	56840785	56841003	809	+	.	ID="RND-3_FAMILY-34";Tend="1508";Tstart="1275";shortTE="F";uid="fbb836a1-4acd-457f-ac28-0316ffccca75"
CM029357.1	RepeatMasker	Retroposon?	7583953	7584501	1885	+	.	ID="RND-1_FAMILY-14";Tend="1913";Tstart="1407";shortTE="F";uid="10890b57-0ad7-47ac-8ea2-517afdc44bc5"
CM029357.1	RepeatMasker	DNA	55919588	55919840	957	+	.	ID="RND-3_FAMILY-144";Tend="1755";Tstart="1496";shortTE="F";uid="7981eac2-be37-4387-acac-f81ae3910eb7"
CM029357.1	RepeatMasker	DNA/hAT?	3049122	3049395	1056	+	.	ID="RND-3_FAMILY-96";Tend="1558";Tstart="1286";shortTE="F";uid="c69be1c4-2bc1-4c1f-bd0c-350864fa8600"
CM029357.1	RepeatMasker	LINE/RTE-BovB	32407331	32407562	865	+	.	ID="RND-3_FAMILY-111";Tend="1721";Tstart="1430";shortTE="F";uid="51fc7b39-fc7c-48d4-a074-1b67cef32f6b"
CM029357.1	RepeatMasker	DNA/Ginger-1	39558433	39559751	8310	+	.	ID="RND-5_FAMILY-673";Tend="2181";Tstart="865";shortTE="F";uid="5274f430-3950-4948-a49f-eee43d9c92e0"
CM029357.1	RepeatMasker	DNA/Ginger-1	41788903	41789117	1706	+	.	ID="RND-6_FAMILY-8806";Tend="2686";Tstart="2162";shortTE="F";uid="d922b647-b162-474c-8504-8eb394ed82dd"
CM029357.1	RepeatMasker	RC/Helitron	44450949	44451550	1745	+	.	ID="RND-4_FAMILY-897";Tend="1449";Tstart="825";shortTE="F";uid="b4dad193-e904-492a-93be-edb2c4c77b73"
CM029357.1	RepeatMasker	LINE/RTE-BovB	30744513	30745176	598	+	.	ID="RTE-16_LMI";Tend="2374";Tstart="1697";shortTE="F";uid="bdab4a86-a1ea-4e85-a755-207a3c0dbb4c"
CM029357.1	RepeatMasker	LINE/RTE-BovB	50072399	50072647	1444	+	.	ID="RND-3_FAMILY-111";Tend="1717";Tstart="1465";shortTE="F";uid="1476abbb-6018-4daa-88e1-273d887ccdc1"
CM029357.1	RepeatMasker	LINE/CR1	39636681	39636993	2179	+	.	ID="RND-5_FAMILY-1384";Tend="1239";Tstart="917";shortTE="F";uid="33b14d3b-8a4b-4ed6-9e66-4961000cfa7d"
CM029357.1	RepeatMasker	LINE/L1	29905530	29905701	408	+	.	ID="RND-6_FAMILY-20519";Tend="1455";Tstart="1280";shortTE="F";uid="31d4917b-1020-47aa-a64a-0796c977f886"
CM029357.1	RepeatMasker	Retroposon?	18078432	18078873	1914	+	.	ID="RND-5_FAMILY-708";Tend="1317";Tstart="863";shortTE="F";uid="a2bb89a8-7925-4c90-a3cc-9d22f7c1d191"
CM029357.1	RepeatMasker	DNA	18467501	18467720	774	+	.	ID="RND-6_FAMILY-550";Tend="1444";Tstart="1232";shortTE="F";uid="6957270d-35f5-40a2-8343-d2613e6c3290"
CM029357.1	RepeatMasker	DNA/Kolobok-E	25197249	25197793	2123	+	.	ID="RND-5_FAMILY-751";Tend="1536";Tstart="949";shortTE="F";uid="81902e24-3581-4dbd-b92b-cd779420dc1f"
CM029357.1	RepeatMasker	DNA/Kolobok-E	41942983	41943223	1376	+	.	ID="RND-2_FAMILY-13";Tend="1908";Tstart="1675";shortTE="F";uid="ed2d7970-6c9b-4fff-859f-1f74f78aaeac"
CM029357.1	RepeatMasker	Retroposon?	31145065	31145710	3072	+	.	ID="RND-4_FAMILY-238";Tend="1496";Tstart="799";shortTE="F";uid="05717259-f858-4e13-a3c0-f4e4e013de71"
CM029357.1	RepeatMasker	Unknown	39679321	39679788	553	+	.	ID="RND-5_FAMILY-2636";Tend="1419";Tstart="955";shortTE="F";uid="d5a5b61e-6098-4624-81ac-999ceb2c5b9b"
CM029357.1	RepeatMasker	Retroposon?	57699850	57700028	422	+	.	ID="RND-1_FAMILY-7";Tend="1074";Tstart="848";shortTE="F";uid="3f663af5-b1ed-4b32-aaa8-d7746d67d8a2"
CM029357.1	RepeatMasker	DNA	10065461	10065913	2605	+	.	ID="RND-5_FAMILY-1449";Tend="1385";Tstart="920";shortTE="F";uid="12ef843d-ad55-4777-8b16-d5cd635d4e7d"
CM029357.1	RepeatMasker	DNA/Kolobok-E	56276347	56276513	628	+	.	ID="RND-5_FAMILY-1864";Tend="1907";Tstart="1711";shortTE="F";uid="97b7c9e0-a5aa-4516-bc2d-eda31aeb5a55"
CM029357.1	RepeatMasker	DNA/Ginger-1	7934470	7934722	1132	+	.	ID="RND-1_FAMILY-33";Tend="1477";Tstart="1201";shortTE="F";uid="20ce6166-cfe1-44b9-9cfb-5685852117c5"
CM029357.1	RepeatMasker	Unknown	56881546	56881844	2359	+	.	ID="RND-1_FAMILY-4";Tend="1484";Tstart="1203";shortTE="F";uid="e0b2dc09-5ab5-4ba2-adc3-28bc28c43181"
CM029357.1	RepeatMasker	Retroposon?	37134716	37135175	1425	+	.	ID="RND-2_FAMILY-19";Tend="1168";Tstart="739";shortTE="F";uid="0e89ac07-5df3-47ba-9fa5-fe3c20245d74"
CM029357.1	RepeatMasker	Retroposon?	3567920	3569028	3342	+	.	ID="RND-2_FAMILY-19";Tend="1869";Tstart="742";shortTE="F";uid="14f81df7-8c4e-4904-aba9-ab46d1ee7f3e"
CM029357.1	RepeatMasker	Retroposon?	115709	115830	500	+	.	ID="RND-6_FAMILY-3888";TEgroup="ctg_1%7CRND-6_FAMILY-3888%7C1";Tend="1542";Tstart="1414";shortTE="F";uid="bae0718a-06b6-499e-9660-71dea419d358"
CM029357.1	RepeatMasker	Retroposon?	57722606	57723180	1607	+	.	ID="RND-5_FAMILY-1208";Tend="1561";Tstart="899";shortTE="F";uid="48065918-fbf1-44e8-93ce-0557d80b5118"
CM029357.1	RepeatMasker	DNA/Ginger-1	485141	485608	542	+	.	ID="RND-1_FAMILY-33";Tend="1507";Tstart="904";shortTE="F";uid="2e0427db-b094-4f35-bc8f-925b79f2615c"
CM029357.1	RepeatMasker	DNA/Ginger-1	3305345	3305748	1811	+	.	ID="RND-5_FAMILY-1480";Tend="1735";Tstart="1296";shortTE="F";uid="6592dd28-6d63-40e9-92a6-a1154fdb7d13"
CM029357.1	RepeatMasker	Unknown	38654100	38654529	1222	+	.	ID="RND-5_FAMILY-1478";Tend="1468";Tstart="1005";shortTE="F";uid="f2ca1eee-a784-4625-8350-478b90f82766"
CM029357.1	RepeatMasker	Retroposon?	33229685	33230524	3859	+	.	ID="RND-1_FAMILY-7";Tend="1955";Tstart="1062";shortTE="F";uid="a2cd0eef-456e-4257-9869-4518bd220817"
CM029357.1	RepeatMasker	LINE/RTE-BovB	9684087	9684515	831	+	.	ID="RTE-1B_LMI";Tend="1024";Tstart="596";shortTE="F";uid="6cef2d23-a37f-4057-b1b9-8d0f027762ab"
CM029357.1	RepeatMasker	Retroposon?	6213724	6214537	1831	+	.	ID="RND-4_FAMILY-238";Tend="1678";Tstart="814";shortTE="F";uid="a7ab3b74-0457-430a-a11e-ef3e83e9593f"
CM029357.1	RepeatMasker	LINE/RTE-BovB	39364020	39364500	1261	+	.	ID="RND-6_FAMILY-3718";Tend="1553";Tstart="1050";shortTE="F";uid="18d3596c-1dd3-447b-8a81-2af61509addf"
CM029357.1	RepeatMasker	Unknown	4700727	4701147	2210	+	.	ID="RND-6_FAMILY-135";Tend="1287";Tstart="890";shortTE="F";uid="51935f5c-0f6c-4f2f-b0f3-80b3de13ce9f"
CM029357.1	RepeatMasker	Unknown	44533095	44533305	501	+	.	ID="RND-6_FAMILY-135";Tend="1344";Tstart="1142";shortTE="F";uid="e0ca612f-ed8e-4c13-923c-a67ff5ecf571"
CM029357.1	RepeatMasker	Retroposon?	17145890	17146229	1980	+	.	ID="RND-6_FAMILY-3888";Tend="1307";Tstart="964";shortTE="F";uid="8af6224f-2d6f-42dc-bd91-10f987009405"
CM029357.1	RepeatMasker	DNA/Kolobok-E	52057302	52057801	2032	+	.	ID="RND-3_FAMILY-70";Tend="1886";Tstart="1371";shortTE="F";uid="a04065d4-5682-4d3e-8997-9212fbc2e924"
CM029357.1	RepeatMasker	Retroposon?	46949927	46950367	1096	+	.	ID="RND-6_FAMILY-3888";Tend="1396";Tstart="958";shortTE="F";uid="366b927d-d2bb-40ab-a72b-113a40376baa"
CM029357.1	RepeatMasker	Retroposon?	25934281	25934817	2043	+	.	ID="RND-6_FAMILY-3888";Tend="1546";Tstart="957";shortTE="F";uid="39883cf2-20e6-4745-98ca-0123e1c6fd3c"
CM029357.1	RepeatMasker	LINE/R1-LOA	2700327	2700968	4700	+	.	ID="RND-6_FAMILY-1331";Tend="2475";Tstart="1852";shortTE="F";uid="0293d982-11b2-483e-8133-5354ce558f78"
CM029357.1	RepeatMasker	DNA/hAT?	8781362	8781690	1783	+	.	ID="RND-3_FAMILY-96";Tend="1556";Tstart="1226";shortTE="F";uid="4e82130c-90a8-4474-acc7-021cc07356cd"
CM029357.1	RepeatMasker	Retroposon?	33656485	33656641	615	+	.	ID="RND-1_FAMILY-6";Tend="1395";Tstart="1237";shortTE="F";uid="8e060675-66b7-4c43-a5e0-122c7cf6df91"
CM029357.1	RepeatMasker	DNA/Ginger-1	8675518	8675714	738	+	.	ID="RND-1_FAMILY-33";Tend="1153";Tstart="958";shortTE="F";uid="6c0c9e4d-6fc0-4efd-b7d6-7dfb17ac563a"
CM029357.1	RepeatMasker	LINE/RTE-BovB	40238270	40238883	484	+	.	ID="RTE-14_LMI";Tend="3029";Tstart="2391";shortTE="F";uid="3c16bb2f-425d-4217-8b44-c83921a14fb0"
CM029357.1	RepeatMasker	Retroposon?	13883693	13883945	959	+	.	ID="RND-1_FAMILY-27";Tend="1005";Tstart="774";shortTE="F";uid="fe7a9382-4d65-4241-809d-62e71fe4b382"
CM029357.1	RepeatMasker	Retroposon?	33235931	33236294	1344	+	.	ID="RND-1_FAMILY-27";Tend="1128";Tstart="751";shortTE="F";uid="6c34ba75-d514-4836-a71b-63c87b697098"
CM029357.1	RepeatMasker	Unknown	20793124	20793531	3113	+	.	ID="RND-1_FAMILY-56";Tend="1337";Tstart="953";shortTE="F";uid="8996dd66-13aa-47bb-8814-d84f0d2ca549"
CM029357.1	RepeatMasker	DNA/Ginger-1	33233734	33234109	1637	+	.	ID="RND-6_FAMILY-856";Tend="1134";Tstart="758";shortTE="F";uid="2effc9e4-7b51-494d-950b-dc7c1047d876"
CM029357.1	RepeatMasker	DNA/P	54635179	54635293	435	+	.	ID="RND-6_FAMILY-7461";Tend="1583";Tstart="1475";shortTE="F";uid="565c7582-71b0-4b32-9dd3-f28cd15b32ae"
CM029357.1	RepeatMasker	LINE/L2	58951921	58952713	2838	+	.	ID="RND-6_FAMILY-981";Tend="1180";Tstart="389";shortTE="F";uid="8c897393-bd1c-44c4-9afc-035b882ac168"
CM029357.1	RepeatMasker	DNA/Ginger-1	12223734	12224201	3056	+	.	ID="RND-5_FAMILY-1110";Tend="1803";Tstart="1330";shortTE="F";uid="ba91af70-67fa-4660-b032-76d7cfc52dc7"
CM029357.1	RepeatMasker	LINE/RTE-BovB	12472389	12472560	406	+	.	ID="RND-6_FAMILY-10568";Tend="1608";Tstart="1439";shortTE="F";uid="43210e59-893c-4db8-ac1e-686fff4be90c"
CM029357.1	RepeatMasker	DNA/Kolobok-E	11326781	11326921	482	+	.	ID="RND-5_FAMILY-3115";Tend="1311";Tstart="1163";shortTE="F";uid="91578a4b-3b1a-4c6a-bc35-bfeb8623253d"
CM029357.1	RepeatMasker	Retroposon?	21893599	21893788	1130	+	.	ID="RND-1_FAMILY-14";Tend="1684";Tstart="1492";shortTE="F";uid="9e59ec16-739d-4e90-8b31-a0a12c3ca493"
CM029357.1	RepeatMasker	DNA/Kolobok-E	13373478	13373705	926	+	.	ID="RND-3_FAMILY-70";Tend="1264";Tstart="1019";shortTE="F";uid="94e6130e-5bb9-419c-a12d-d6bb069095c8"
CM029357.1	RepeatMasker	Retroposon?	41812649	41813320	3233	+	.	ID="RND-6_FAMILY-3888";Tend="1545";Tstart="924";shortTE="F";uid="74611abe-08ef-4e46-928a-05aa024f4b23"
CM029357.1	RepeatMasker	Retroposon?	17567538	17567808	1393	+	.	ID="RND-3_FAMILY-104";Tend="1850";Tstart="1567";shortTE="F";uid="51e4c3ab-b33d-47c3-8a36-e579bdd736c5"
CM029357.1	RepeatMasker	DNA	42918745	42919091	519	+	.	ID="RND-3_FAMILY-136";Tend="1340";Tstart="1013";shortTE="F";uid="7d60f9d3-9b44-43fe-a951-f0baf14e2532"
CM029357.1	RepeatMasker	DNA	29266201	29266530	1525	+	.	ID="RND-3_FAMILY-144";Tend="1197";Tstart="877";shortTE="F";uid="26f5a402-2840-4b18-935e-28ed7b79e831"
CM029357.1	RepeatMasker	LINE/RTE-BovB	16319298	16319556	1115	+	.	ID="RND-5_FAMILY-6539";Tend="1269";Tstart="999";shortTE="F";uid="2531b9d1-fab7-4ecc-b5e0-b664d5b2f2f7"
CM029357.1	RepeatMasker	LINE/RTE-BovB	17610368	17611258	3040	+	.	ID="RND-4_FAMILY-737";Tend="1750";Tstart="847";shortTE="F";uid="bba2ca82-bbec-49f2-b7e5-cbea4ea160fe"
CM029357.1	RepeatMasker	DNA/Kolobok-E	20791497	20792093	3374	+	.	ID="RND-5_FAMILY-751";Tend="1536";Tstart="953";shortTE="F";uid="32a990d1-881d-43be-9759-9d6f95865ec1"
CM029357.1	RepeatMasker	Unknown	14671459	14671777	848	+	.	ID="RND-4_FAMILY-556";Tend="1678";Tstart="1347";shortTE="F";uid="1b2cf54c-750d-4e5a-ae82-3d927af11b88"
CM029357.1	RepeatMasker	Unknown	34328714	34328908	637	+	.	ID="RND-1_FAMILY-41";Tend="1126";Tstart="932";shortTE="F";uid="8383c3da-cee4-4c24-8687-217050585c85"
CM029357.1	RepeatMasker	DNA	44203569	44204073	3264	+	.	ID="TTAA13B_AP";Tend="595";Tstart="106";shortTE="F";uid="d90f9022-575b-4504-9c08-6e3847111d09"
CM029357.1	RepeatMasker	DNA/Ginger-1	56177109	56177400	895	+	.	ID="RND-6_FAMILY-4698";Tend="1748";Tstart="1422";shortTE="F";uid="44fd5252-60af-4510-9398-674b48ba2b28"
CM029357.1	RepeatMasker	Unknown	29329347	29329674	1383	+	.	ID="RND-1_FAMILY-41";Tend="1179";Tstart="908";shortTE="F";uid="d8196c78-6413-4bb5-866c-2284b093c1dd"
CM029357.1	RepeatMasker	Retroposon?	47557631	47558663	2933	+	.	ID="RND-1_FAMILY-27";Tend="1949";Tstart="768";shortTE="F";uid="04c97511-5ce4-41ca-847e-8e3bd7a2d2b7"
CM029357.1	RepeatMasker	Retroposon?	33008500	33008990	1432	+	.	ID="RND-6_FAMILY-3888";TEgroup="ctg_1%7CRND-6_FAMILY-3888%7C3";Tend="1542";Tstart="1168";shortTE="F";uid="3209816c-329b-49f4-a49d-a8f82dd833f1"
CM029357.1	RepeatMasker	Unknown	15833484	15833814	517	+	.	ID="RND-5_FAMILY-1478";Tend="1390";Tstart="1009";shortTE="F";uid="67bf127d-ac6e-45a1-9d70-7f8a85e05fb8"
CM029357.1	RepeatMasker	DNA/Ginger-1	3463446	3463730	658	+	.	ID="RND-5_FAMILY-1110";Tend="1168";Tstart="876";shortTE="F";uid="71effd35-867f-420d-b5a9-69a6d11a057a"
CM029357.1	RepeatMasker	Unknown	40545184	40545373	926	+	.	ID="RND-6_FAMILY-3675";Tend="816";Tstart="631";shortTE="F";uid="931afadb-18f7-468a-a272-8e17eb605a6c"
CM029357.1	RepeatMasker	Retroposon?	5678913	5679128	1302	+	.	ID="RND-6_FAMILY-3888";Tend="1177";Tstart="957";shortTE="F";uid="63ab69ac-0816-4e75-8e6d-c9a2fa2d99e5"
CM029357.1	RepeatMasker	DNA/Kolobok-E	2184032	2184199	733	+	.	ID="RND-3_FAMILY-294";Tend="1745";Tstart="1581";shortTE="F";uid="8063256c-c306-49ef-89fb-1e584223dc1f"
CM029357.1	RepeatMasker	Unknown	16522155	16522403	557	+	.	ID="RND-5_FAMILY-2636";Tend="1162";Tstart="930";shortTE="F";uid="1bf6f467-d880-465a-a1d0-ead2429e35c9"
CM029357.1	RepeatMasker	LINE/RTE-BovB	38781506	38781959	1913	+	.	ID="RND-3_FAMILY-111";Tend="1719";Tstart="1263";shortTE="F";uid="19a4f8ca-aac5-488f-a8ef-0156dad3fca5"
CM029357.1	RepeatMasker	DNA/Ginger-1	1952824	1952998	634	+	.	ID="RND-1_FAMILY-19";Tend="1692";Tstart="1493";shortTE="F";uid="4f1c234c-e504-482c-9b48-d14411af01da"
CM029357.1	RepeatMasker	DNA/Ginger-1	10867000	10867898	4897	+	.	ID="rnd-6_family-2606";Tend="2145";Tstart="817";shortTE="F";uid="84ae70c3-6f32-4141-9b61-aaee96559dbe"
CM029357.1	RepeatMasker	DNA/hAT-Blackjack	20483197	20484765	4634	+	.	ID="RND-1_FAMILY-131";Tend="1537";Tstart="2";shortTE="F";uid="a050cd25-9f96-4c40-b923-48eafd01949c"
CM029357.1	RepeatMasker	DNA/Kolobok-E	27112448	27113059	3457	+	.	ID="RND-5_FAMILY-751";Tend="1545";Tstart="952";shortTE="F";uid="4e3ff184-f4be-4d2b-b378-ec164f0adbcd"
CM029357.1	RepeatMasker	DNA/hAT-Tip100	17116881	17117337	1462	+	.	ID="RND-1_FAMILY-113";TEgroup="ctg_1%7CRND-1_FAMILY-113%7C1";Tend="1138";Tstart="970";shortTE="F";uid="bc92de11-b7b7-49d7-a7d7-a4f8f28a44a7"
CM029357.1	RepeatMasker	LINE/L2	2476941	2477135	1233	+	.	ID="RND-6_FAMILY-981";Tend="1173";Tstart="956";shortTE="F";uid="2a9f18b5-1ea7-45dd-bfdb-30da1cd2ed31"
CM029357.1	RepeatMasker	Retroposon?	32532445	32532925	812	+	.	ID="RND-5_FAMILY-708";Tend="1525";Tstart="1011";shortTE="F";uid="c1acaefc-9630-4aa1-8501-8689deff8546"
CM029357.1	RepeatMasker	LINE/I-Jockey	11301760	11302155	504	+	.	ID="VINGI-14_LMI";Tend="2528";Tstart="2169";shortTE="F";uid="4907789e-76ab-4a10-b5d9-635e84340a86"
CM029357.1	RepeatMasker	RC/Helitron	32188472	32189592	2685	+	.	ID="HELITRON-2_DF";Tend="1928";Tstart="806";shortTE="F";uid="e596d25c-5a67-4418-bd6a-f73f9e3aa561"
CM029357.1	RepeatMasker	DNA/hAT-Blackjack	31294421	31295807	9890	+	.	ID="RND-5_FAMILY-4088";Tend="2209";Tstart="825";shortTE="F";uid="223813a3-ee44-4d14-b6b1-053ced755bd1"
CM029357.1	RepeatMasker	LINE/RTE-BovB	41408921	41409172	954	+	.	ID="RND-4_FAMILY-1829";Tend="1339";Tstart="1113";shortTE="F";uid="6e70cf93-171a-423f-a160-6158be7f1f6b"
CM029357.1	RepeatMasker	DNA/Sola-1	20393151	20393441	2251	+	.	ID="RND-1_FAMILY-149";Tend="1076";Tstart="788";shortTE="F";uid="62f92950-ead4-4cef-a5a8-c6b6a6d0f89f"
CM029357.1	RepeatMasker	Unknown	21559126	21559425	1001	+	.	ID="RND-5_FAMILY-1462";Tend="1313";Tstart="1011";shortTE="F";uid="82e8dfd7-e673-409c-8df7-5c81ba7a7cfc"
CM029357.1	RepeatMasker	DNA/Ginger-1	40169685	40170034	1065	+	.	ID="RND-1_FAMILY-2";Tend="1246";Tstart="917";shortTE="F";uid="0af3c508-8d45-4315-8657-1475be0a69c5"
CM029357.1	RepeatMasker	LINE/RTE-BovB	22444453	22444895	781	+	.	ID="RND-5_FAMILY-485";Tend="1197";Tstart="771";shortTE="F";uid="5df4f4c3-d83b-4436-bb8f-70634150caa3"
CM029357.1	RepeatMasker	Retroposon?	33939777	33939928	484	+	.	ID="RND-3_FAMILY-43";Tend="1265";Tstart="1094";shortTE="F";uid="f649865b-e7b8-4ea1-92ea-ddb2149a7889"
CM029357.1	RepeatMasker	DNA/Ginger-1	51167445	51167679	462	+	.	ID="RND-5_FAMILY-1110";Tend="1851";Tstart="1624";shortTE="F";uid="d5c1d945-9933-416f-a900-9053628cc5ff"
CM029357.1	RepeatMasker	Retroposon?	26499255	26500179	3313	+	.	ID="RND-3_FAMILY-104";Tend="1670";Tstart="703";shortTE="F";uid="74ee6a16-4e2d-4d80-a758-14f38a83e7d2"
CM029357.1	RepeatMasker	DNA/Ginger-1	1429502	1430285	3236	+	.	ID="RND-1_FAMILY-33";Tend="1821";Tstart="911";shortTE="F";uid="73d2eb38-d17d-4e0b-a187-563580eead51"
CM029357.1	RepeatMasker	LINE/RTE-BovB	29349697	29350908	2174	+	.	ID="RND-5_FAMILY-116";Tend="2145";Tstart="980";shortTE="F";uid="358b1517-df3c-4d8c-a127-9ff3b431b835"
CM029357.1	RepeatMasker	RC/Helitron	50132514	50133399	3750	+	.	ID="RND-4_FAMILY-897";Tend="1609";Tstart="745";shortTE="F";uid="3b54ab81-7625-4ff3-9c63-c2bb6dbeac12"
CM029357.1	RepeatMasker	DNA/Ginger-1	22341865	22342005	459	+	.	ID="RND-4_FAMILY-400";Tend="1485";Tstart="1340";shortTE="F";uid="3018d452-7bce-4dc8-9af2-30b1cc26b866"
CM029357.1	RepeatMasker	Unknown	51872081	51872410	808	+	.	ID="RND-6_FAMILY-16551";Tend="1420";Tstart="1108";shortTE="F";uid="fa427947-c981-4794-9630-d976623a9222"
CM029357.1	RepeatMasker	DNA/Ginger-1	42571507	42571739	811	+	.	ID="RND-1_FAMILY-2";Tend="1410";Tstart="1113";shortTE="F";uid="e2567c88-6cea-4269-8c1c-d060954a8561"
CM029357.1	RepeatMasker	Unknown	6155706	6155887	849	+	.	ID="RND-5_FAMILY-473";Tend="1714";Tstart="1517";shortTE="F";uid="249ca62b-18f0-4116-965f-9176997e338e"
CM029357.1	RepeatMasker	Unknown	30034595	30035145	2106	+	.	ID="RND-4_FAMILY-344";Tend="1497";Tstart="932";shortTE="F";uid="f6556494-4bd8-4526-ae6a-975469ca14f2"
CM029357.1	RepeatMasker	DNA/Ginger-1	8202583	8203177	1076	+	.	ID="RND-2_FAMILY-108";Tend="1523";Tstart="958";shortTE="F";uid="2c88b6ec-1b3f-4a19-893c-62c7401eb84a"
CM029357.1	RepeatMasker	DNA/Kolobok-E	41325221	41325412	1199	+	.	ID="RND-5_FAMILY-751";Tend="1557";Tstart="1372";shortTE="F";uid="e2aa1efd-8766-4216-9118-76759d7c6e76"
CM029357.1	RepeatMasker	DNA/Ginger-1	27413918	27414356	540	+	.	ID="RND-5_FAMILY-1480";TEgroup="ctg_1%7CRND-5_FAMILY-1480%7C7";Tend="1716";Tstart="1426";shortTE="F";uid="5ae47bdf-e95c-45b7-a1b2-0af8b1f3f046"
CM029357.1	RepeatMasker	Retroposon?	38373326	38373679	1611	+	.	ID="RND-6_FAMILY-1702";Tend="1509";Tstart="1155";shortTE="F";uid="36a38d31-ea70-424e-bf5a-71dc21cd3ad5"
CM029357.1	RepeatMasker	DNA/hAT-hAT19	60020423	60020759	1998	+	.	ID="DNA8-74_AP";Tend="902";Tstart="543";shortTE="F";uid="712afdb5-5dde-4fcc-a3ad-5fbcc4b06650"
CM029357.1	RepeatMasker	Retroposon?	3305008	3305344	906	+	.	ID="RND-6_FAMILY-3888";Tend="1302";Tstart="960";shortTE="F";uid="8a9bc2c1-71fd-423a-90a4-57c8f35d8131"
CM029357.1	RepeatMasker	RC/Helitron	48030770	48031050	2558	+	.	ID="RND-1_FAMILY-61";Tend="1189";Tstart="909";shortTE="F";uid="7e6c61c0-8406-4e9f-a7be-9c77f3e020c8"
CM029357.1	RepeatMasker	Unknown	46284124	46284354	2036	+	.	ID="RND-6_FAMILY-15499";Tend="952";Tstart="722";shortTE="F";uid="572d4c55-73ff-4e67-8ab6-4608384aa9c5"
CM029357.1	RepeatMasker	Unknown	4105929	4106174	685	+	.	ID="RND-6_FAMILY-135";Tend="1244";Tstart="955";shortTE="F";uid="b7299123-e8b4-4548-a440-6b3e5edc9e0c"
CM029357.1	RepeatMasker	DNA/Kolobok-E	48570241	48570590	2226	+	.	ID="RND-6_FAMILY-5151";Tend="1083";Tstart="740";shortTE="F";uid="86ef53b7-b927-4b28-9c45-5138dbb0abad"
CM029357.1	RepeatMasker	Unknown	47554316	47554474	499	+	.	ID="RND-1_FAMILY-41";Tend="1153";Tstart="965";shortTE="F";uid="ba0ee437-b88a-4ecf-9297-ebae20ff8c6e"
CM029357.1	RepeatMasker	Retroposon?	59033660	59033971	1456	+	.	ID="RND-3_FAMILY-43";Tend="1268";Tstart="943";shortTE="F";uid="b799a6b3-863a-4f8b-9c43-4528f4519a2c"
CM029357.1	RepeatMasker	LINE/RTE-BovB	14171284	14171783	520	+	.	ID="RND-6_FAMILY-21887";Tend="1521";Tstart="806";shortTE="F";uid="031a1a08-ad56-45c1-abb7-96fcbab9e194"
CM029357.1	RepeatMasker	LINE/I-Jockey	43844171	43845423	806	+	.	ID="RND-5_FAMILY-4010";TEgroup="ctg_1%7CRND-5_FAMILY-4010%7C1";Tend="1698";Tstart="575";shortTE="F";uid="253694f4-9215-4aaa-a520-58c13a242239"
CM029357.1	RepeatMasker	LINE/RTE-BovB	17367007	17367316	1120	+	.	ID="RND-4_FAMILY-737";Tend="1190";Tstart="892";shortTE="F";uid="a2ca7d20-f677-4d97-a6e4-a3168f0b0a22"
CM029357.1	RepeatMasker	DNA/Kolobok-E	13555838	13556315	2980	+	.	ID="RND-5_FAMILY-751";Tend="1425";Tstart="956";shortTE="F";uid="6f8ee242-5853-42c0-a2d3-549246a6763d"
CM029357.1	RepeatMasker	Unknown	8245971	8246182	545	+	.	ID="RND-5_FAMILY-296";Tend="626";Tstart="397";shortTE="F";uid="593232b6-e66b-407a-ad92-403eabd070cc"
CM029357.1	RepeatMasker	DNA/Kolobok-E	40967586	40967935	765	+	.	ID="RND-2_FAMILY-13";Tend="2020";Tstart="1692";shortTE="F";uid="06b27b32-4783-4dcb-8f9b-ec253404facd"
CM029357.1	RepeatMasker	RC/Helitron	38459148	38460283	9691	+	.	ID="RND-1_FAMILY-104";Tend="1969";Tstart="831";shortTE="F";uid="fc9f2ce2-416c-40fc-a89d-aed92d415a87"
CM029357.1	RepeatMasker	DNA/Kolobok-E	57877606	57877912	440	+	.	ID="RND-3_FAMILY-294";Tend="1650";Tstart="1341";shortTE="F";uid="9f45fb12-4a7d-4458-a6e0-827840abd311"
CM029357.1	RepeatMasker	DNA/Kolobok-E	42994158	42994307	512	+	.	ID="RND-2_FAMILY-13";Tend="892";Tstart="746";shortTE="F";uid="d9cbdf99-a445-4f3d-a765-627a93a2a8dd"
CM029357.1	RepeatMasker	Unknown	10031649	10031789	425	+	.	ID="RND-6_FAMILY-135";Tend="1438";Tstart="1269";shortTE="F";uid="4513b305-64cd-4fc4-ad54-38907e768163"
CM029357.1	RepeatMasker	Retroposon?	50199672	50200739	4390	+	.	ID="RND-5_FAMILY-708";Tend="1911";Tstart="861";shortTE="F";uid="cd9a9ae4-eae3-4e48-bb1e-ff9c1ac43073"
CM029357.1	RepeatMasker	DNA/Ginger-1	52063223	52063403	526	+	.	ID="RND-1_FAMILY-2";Tend="1216";Tstart="1049";shortTE="F";uid="da822520-e5c9-4fa5-8a12-8d39138c2a00"
CM029357.1	RepeatMasker	Unknown	19855601	19855788	412	+	.	ID="RND-3_FAMILY-34";Tend="1336";Tstart="1168";shortTE="F";uid="d9c2cfc7-b2de-4266-bada-4ff2b7778f0e"
CM029357.1	RepeatMasker	Unknown	59565384	59565663	1573	+	.	ID="RND-1_FAMILY-41";Tend="1179";Tstart="913";shortTE="F";uid="ef2e5839-d5c2-4e60-aaf2-d8533a340069"
CM029357.1	RepeatMasker	LINE/RTE-BovB	36141858	36142888	4699	+	.	ID="RND-4_FAMILY-737";Tend="1759";Tstart="656";shortTE="F";uid="81842db8-f2e8-4169-a51b-960cfde7f92b"
CM029357.1	RepeatMasker	Retroposon?	27368378	27368550	708	+	.	ID="RND-1_FAMILY-7";Tend="1347";Tstart="1176";shortTE="F";uid="8ea2a0be-92c6-4b6a-ae5a-3c77cf8ef072"
CM029357.1	RepeatMasker	DNA	38210439	38210559	480	+	.	ID="RND-3_FAMILY-144";Tend="1771";Tstart="1652";shortTE="F";uid="60d7c755-68a8-4548-8476-f41361c21770"
CM029357.1	RepeatMasker	Unknown	39365249	39365931	2091	+	.	ID="RND-4_FAMILY-556";Tend="1047";Tstart="375";shortTE="F";uid="ac66c8de-127c-4028-86cd-8ef41db60f02"
CM029357.1	RepeatMasker	Retroposon?	689941	690161	552	+	.	ID="RND-1_FAMILY-27";Tend="1135";Tstart="940";shortTE="F";uid="8ff7acfa-7fa5-4e3b-a92b-c88a5db28f95"
CM029357.1	RepeatMasker	RC/Helitron	46247621	46249463	4492	+	.	ID="HELITRON-1_AP";Tend="2057";Tstart="206";shortTE="F";uid="d429a8a8-099f-41c3-b821-be71e08992af"
CM029357.1	RepeatMasker	DNA/Kolobok-E	34738804	34739166	2171	+	.	ID="RND-5_FAMILY-751";Tend="1546";Tstart="1187";shortTE="F";uid="6eb0cad1-d8ee-44bc-82fd-b110f122687b"
CM029357.1	RepeatMasker	LINE/RTE-BovB	41401638	41401946	2689	+	.	ID="RND-1_FAMILY-101";Tend="1450";Tstart="1142";shortTE="F";uid="1c77d37b-4053-45c9-b49b-bdc91e18a51b"
CM029357.1	RepeatMasker	LINE/RTE-BovB	16841891	16842476	2680	+	.	ID="RND-5_FAMILY-116";Tend="1140";Tstart="561";shortTE="F";uid="bfb20ce4-d0c2-4dc7-bd1d-63b1fd8a5e31"
CM029357.1	RepeatMasker	DNA/hAT-Charlie	45453038	45453437	859	+	.	ID="RND-6_FAMILY-950";Tend="828";Tstart="427";shortTE="F";uid="0552c711-35dd-4acd-822d-03c04f538603"
CM029357.1	RepeatMasker	Unknown	37348623	37349123	1913	+	.	ID="RND-6_FAMILY-135";Tend="1465";Tstart="986";shortTE="F";uid="ef268b29-7610-4d63-93e4-b98c850bc3cd"
CM029357.1	RepeatMasker	Retroposon?	18490347	18490563	616	+	.	ID="RND-4_FAMILY-238";Tend="1002";Tstart="785";shortTE="F";uid="ec109a3b-0850-420b-80de-f86c6fe70d88"
CM029357.1	RepeatMasker	Retroposon?	39686791	39686986	682	+	.	ID="RND-1_FAMILY-6";Tend="1567";Tstart="1365";shortTE="F";uid="b2ff8eed-cd0c-4ed0-b6c9-4dc981ed0d3d"
CM029357.1	RepeatMasker	Retroposon?	45803388	45803525	490	+	.	ID="RND-3_FAMILY-43";Tend="1467";Tstart="1324";shortTE="F";uid="8a640f8e-fbf9-4b81-8a48-5cad9eb696f2"
CM029357.1	RepeatMasker	Retroposon?	37611422	37612514	6719	+	.	ID="RND-4_FAMILY-238";Tend="1886";Tstart="784";shortTE="F";uid="44ab99aa-3732-4b61-9fcd-6be77b5beffe"
CM029357.1	RepeatMasker	Unknown	53662470	53662743	1298	+	.	ID="RND-1_FAMILY-134";Tend="1160";Tstart="852";shortTE="F";uid="83266dbb-53d7-43b8-96be-818e39ae5ba2"
CM029357.1	RepeatMasker	Unknown	32095648	32096397	4373	+	.	ID="RND-1_FAMILY-31";Tend="2711";Tstart="1949";shortTE="F";uid="1687655a-4cad-4a74-8133-c96d1c7ebb7d"
CM029357.1	RepeatMasker	DNA/Ginger-1	8823376	8823791	2390	+	.	ID="RND-5_FAMILY-1480";Tend="1723";Tstart="1315";shortTE="F";uid="7e56fa7e-02fc-48d5-aca0-769a80029ecc"
CM029357.1	RepeatMasker	DNA/Kolobok-E	20417083	20417485	690	+	.	ID="RND-5_FAMILY-3115";Tend="696";Tstart="320";shortTE="F";uid="aae8c617-dab9-4831-bbb1-9e96ac9afc8f"
CM029357.1	RepeatMasker	DNA	30509915	30510224	435	+	.	ID="RND-3_FAMILY-144";Tend="1579";Tstart="1301";shortTE="F";uid="a63afc94-bdeb-479a-a3e8-306a26bc4d16"
CM029357.1	RepeatMasker	DNA	48532955	48533221	808	+	.	ID="TTAA7_AP";Tend="276";Tstart="1";shortTE="F";uid="f28dcad4-c21c-4ecd-8ad3-6c6c2cef9062"
CM029357.1	RepeatMasker	DNA	32219448	32220009	3773	+	.	ID="RND-5_FAMILY-1979";Tend="1477";Tstart="897";shortTE="F";uid="9f950526-c631-478f-aac5-ca57b1a53114"
CM029357.1	RepeatMasker	LINE/CR1	49754443	49755455	3765	+	.	ID="RND-6_FAMILY-1966";Tend="1362";Tstart="351";shortTE="F";uid="0f4de0f2-37d0-41d5-8e9a-3dfa90bc8790"
CM029357.1	RepeatMasker	DNA/hAT-Tip100	59370645	59371359	1265	+	.	ID="RND-3_FAMILY-203";Tend="1695";Tstart="882";shortTE="F";uid="cc3d0863-a176-46f4-ad3d-4e17306dfac3"
CM029357.1	RepeatMasker	DNA	282208	282677	1598	+	.	ID="RND-3_FAMILY-144";Tend="1391";Tstart="934";shortTE="F";uid="4cee347e-a3df-42ec-955a-441572a37252"
CM029357.1	RepeatMasker	Retroposon?	48948876	48949149	661	+	.	ID="RND-1_FAMILY-27";Tend="1128";Tstart="775";shortTE="F";uid="4b991c64-6a0b-48ea-a58c-d5f317b794e5"
CM029357.1	RepeatMasker	Retroposon?	36013914	36014150	1114	+	.	ID="RND-6_FAMILY-1967";Tend="1830";Tstart="1604";shortTE="F";uid="e2d0f304-8611-4203-a37e-5c1292bdc9c1"
CM029357.1	RepeatMasker	LINE/RTE-BovB	45578552	45578689	606	+	.	ID="RND-4_FAMILY-737";Tend="1328";Tstart="1189";shortTE="F";uid="6f888ea9-6160-42e3-90c1-eec312d0cc60"
CM029357.1	RepeatMasker	LINE/I	49304772	49305724	1200	+	.	ID="RND-6_FAMILY-4221";Tend="2295";Tstart="1341";shortTE="F";uid="8fc68e4a-589f-4fd3-8efe-7a2626ca0d8a"
CM029357.1	RepeatMasker	Retroposon?	10991674	10991803	703	+	.	ID="RND-4_FAMILY-238";Tend="1771";Tstart="1639";shortTE="F";uid="ae23965e-dfd4-4d05-a1a9-2973f46863b1"
CM029357.1	RepeatMasker	DNA/Ginger-1	54227913	54228308	2102	+	.	ID="RND-6_FAMILY-4698";Tend="1748";Tstart="1303";shortTE="F";uid="5fd7c693-05cd-4210-ad52-484d10c3ffcc"
CM029357.1	RepeatMasker	Retroposon?	39212353	39212920	1536	+	.	ID="RND-1_FAMILY-7";Tend="1852";Tstart="1167";shortTE="F";uid="ff741518-7eb1-417c-be30-d6c357cb0b11"
CM029357.1	RepeatMasker	Unknown	3041540	3042037	1406	+	.	ID="RND-5_FAMILY-1478";Tend="1502";Tstart="1005";shortTE="F";uid="8da9e070-9797-4068-b621-eb5dfe0a2420"
CM029357.1	RepeatMasker	DNA	51344347	51344469	556	+	.	ID="RND-3_FAMILY-144";Tend="1083";Tstart="957";shortTE="F";uid="42f13415-b148-4032-8455-fc82381f56b4"
CM029357.1	RepeatMasker	LINE/RTE-BovB	59933523	59933867	652	+	.	ID="RND-6_FAMILY-2593";Tend="1543";Tstart="1197";shortTE="F";uid="27aafbb7-575e-4504-89be-f904a2c88df1"
CM029357.1	RepeatMasker	DNA/hAT-Ac	46199305	46200194	964	+	.	ID="HOPPER_BD";Tend="2168";Tstart="1283";shortTE="F";uid="164e7601-f344-4535-a85a-85ab9cccd0de"
CM029357.1	RepeatMasker	DNA	41561627	41561790	595	+	.	ID="RND-3_FAMILY-144";Tend="1054";Tstart="877";shortTE="F";uid="75629ba4-d51a-4922-9ea2-66ac2b8a19f3"
CM029357.1	RepeatMasker	DNA/Ginger-1	38503338	38504630	8951	+	.	ID="RND-6_FAMILY-25049";Tend="2142";Tstart="861";shortTE="F";uid="1ac4ba5a-f7b4-47cd-ac89-23d73dfae85c"
CM029357.1	RepeatMasker	Unknown	25821452	25821889	615	+	.	ID="RND-5_FAMILY-982";Tend="674";Tstart="298";shortTE="F";uid="9ddb2d3c-76fa-4f8e-b5d0-cadae3bae559"
CM029357.1	RepeatMasker	Unknown	28487052	28487269	1712	+	.	ID="RND-5_FAMILY-1935";Tend="1081";Tstart="864";shortTE="F";uid="1c45feb4-79d0-424f-ba0f-16f22e9fc01d"
CM029357.1	RepeatMasker	LINE/RTE-BovB	56292142	56292735	3661	+	.	ID="RND-3_FAMILY-111";Tend="1713";Tstart="1122";shortTE="F";uid="e3d3bf82-6b22-4100-aa3e-b76de4ba44dc"
CM029357.1	RepeatMasker	DNA/hAT-Tip100	37369894	37370129	408	+	.	ID="RND-6_FAMILY-8247";Tend="1479";Tstart="1244";shortTE="F";uid="0e486c9c-faea-48b0-b1a0-fba8016dbfdc"
CM029357.1	RepeatMasker	DNA	48277395	48277734	837	+	.	ID="ttaa13b_ap";Tend="562";Tstart="168";shortTE="F";uid="eb776a97-c09b-4b1f-b2f3-f128808c1c96"
CM029357.1	RepeatMasker	DNA/hAT-Tip100	5862518	5862731	931	+	.	ID="RND-3_FAMILY-203";Tend="1675";Tstart="1458";shortTE="F";uid="ce248d99-d750-4fbe-9ad0-4e825ffc97e1"
CM029357.1	RepeatMasker	LINE/RTE-BovB	50809877	50810095	814	+	.	ID="RND-6_FAMILY-2593";Tend="1545";Tstart="1329";shortTE="F";uid="17803f47-e70f-4555-a699-f0b40eac8539"
CM029357.1	RepeatMasker	Retroposon?	7315732	7316008	943	+	.	ID="RND-6_FAMILY-3888";Tend="1369";Tstart="1083";shortTE="F";uid="07039048-7441-45eb-903d-46cfa406ec61"
CM029357.1	RepeatMasker	LINE/R1-LOA	516653	517188	1124	+	.	ID="RND-6_FAMILY-1331";Tend="2389";Tstart="1801";shortTE="F";uid="4adac518-5b9b-443d-963c-db05794ccfc5"
CM029357.1	RepeatMasker	DNA/Ginger-1	47334305	47335112	2593	+	.	ID="rnd-6_family-2606";Tend="2111";Tstart="836";shortTE="F";uid="0ab69a83-19a6-4a8f-a147-14a665dbae93"
CM029357.1	RepeatMasker	DNA	36428752	36429148	739	+	.	ID="ttaa7_ap";Tend="409";Tstart="2";shortTE="F";uid="2b15dd25-d9de-40a4-8416-7c6bfbb22756"
CM029357.1	RepeatMasker	Retroposon?	54154533	54155654	4572	+	.	ID="RND-3_FAMILY-104";Tend="1858";Tstart="712";shortTE="F";uid="f6303ac1-be89-4423-9e33-3e76528be6fd"
CM029357.1	RepeatMasker	LINE/RTE-BovB	2569043	2569239	743	+	.	ID="RND-1_FAMILY-18";Tend="1101";Tstart="865";shortTE="F";uid="43bca54c-cfa6-4c01-916e-71aacadb545f"
CM029357.1	RepeatMasker	Retroposon?	9920151	9920740	3410	+	.	ID="RND-1_FAMILY-6";Tend="1522";Tstart="901";shortTE="F";uid="94c93caf-a651-4d49-9f15-ee5c22465e30"
CM029357.1	RepeatMasker	Retroposon?	14485236	14485382	525	+	.	ID="RND-1_FAMILY-14";Tend="909";Tstart="763";shortTE="F";uid="0046dcf8-c5df-40bd-bb68-a98145f71d49"
CM029357.1	RepeatMasker	LINE/L2	4163927	4164689	5689	+	.	ID="RND-5_FAMILY-917";Tend="1489";Tstart="739";shortTE="F";uid="1f6cf373-da13-43b5-9aae-f6768517deb3"
CM029357.1	RepeatMasker	DNA/Ginger-1	8792420	8792699	842	+	.	ID="RND-1_FAMILY-2";Tend="1179";Tstart="888";shortTE="F";uid="9600b047-e82e-4558-9325-bb9592c1ca46"
CM029357.1	RepeatMasker	DNA/Kolobok-E	20807660	20808328	2075	+	.	ID="rnd-6_family-5151";Tend="1552";Tstart="733";shortTE="F";uid="37407c2d-771b-4a21-93fb-933ce531f34b"
CM029357.1	RepeatMasker	LINE/RTE-BovB	59166212	59166705	848	+	.	ID="RND-4_FAMILY-737";Tend="1975";Tstart="1185";shortTE="F";uid="dfc51705-7486-43d4-ab7f-1c3ba92d85dd"
CM029357.1	RepeatMasker	Retroposon?	17659934	17660557	3305	+	.	ID="RND-4_FAMILY-238";Tend="1885";Tstart="1202";shortTE="F";uid="38816224-c3fd-4949-8654-c405e5861445"
CM029357.1	RepeatMasker	Retroposon?	7299585	7299939	453	+	.	ID="RND-2_FAMILY-19";Tend="1624";Tstart="1276";shortTE="F";uid="ceb5f12a-f953-4984-9533-1ccb457746ed"
CM029357.1	RepeatMasker	DNA/hAT-Tip100	41893979	41894289	1532	+	.	ID="RND-3_FAMILY-203";Tend="1647";Tstart="1348";shortTE="F";uid="b40f1339-7e7e-47d6-9eb5-c084537693f3"
CM029357.1	RepeatMasker	DNA/hAT-Ac	42675630	42676106	693	+	.	ID="HOPPER_BD";Tend="1986";Tstart="1510";shortTE="F";uid="b5b9194c-2f76-471d-8694-ae6054b1690f"
CM029357.1	RepeatMasker	Retroposon?	21562452	21562598	669	+	.	ID="RND-6_FAMILY-2429";Tend="2096";Tstart="1948";shortTE="F";uid="a5387564-d1e7-4e02-bdaa-3c13b4fb7c24"
CM029357.1	RepeatMasker	Retroposon?	56975273	56975692	1251	+	.	ID="RND-3_FAMILY-43";Tend="1477";Tstart="989";shortTE="F";uid="b18f0c7b-c2fb-41c2-b6b3-424b5395ecb5"
CM029357.1	RepeatMasker	DNA/hAT-Blackjack	15164119	15164680	4091	+	.	ID="RND-1_FAMILY-133";Tend="1506";Tstart="952";shortTE="F";uid="4fb33bf0-0e43-46c5-8d0c-d2596b2c52d6"
CM029357.1	RepeatMasker	Unknown	11759780	11760275	1611	+	.	ID="RND-6_FAMILY-135";Tend="1438";Tstart="911";shortTE="F";uid="c24a9248-b5c6-4a22-bca4-ea199920d577"
CM029357.1	RepeatMasker	LINE/R1-LOA	26375425	26375782	679	+	.	ID="RND-6_FAMILY-1331";Tend="2274";Tstart="1899";shortTE="F";uid="5e6a7350-bf7a-4c97-9540-0b79d7d7d192"
CM029357.1	RepeatMasker	Retroposon?	39289914	39290280	1505	+	.	ID="RND-1_FAMILY-27";Tend="1128";Tstart="773";shortTE="F";uid="bc7fe091-f037-4673-889d-2c877dd743a8"
CM029357.1	RepeatMasker	LINE/R1-LOA	28906433	28906695	1223	+	.	ID="RND-6_FAMILY-1331";Tend="1190";Tstart="902";shortTE="F";uid="b9dba021-7c16-40df-b79f-f588bc1b0f9c"
CM029357.1	RepeatMasker	DNA/Ginger-1	20886382	20887130	4668	+	.	ID="rnd-6_family-2606";Tend="2059";Tstart="986";shortTE="F";uid="2ffb63c8-a9a9-4d9a-bab0-346373b60f47"
CM029357.1	RepeatMasker	RC/Helitron	48791726	48793179	7095	+	.	ID="RND-5_FAMILY-490";Tend="1797";Tstart="461";shortTE="F";uid="8b5115eb-555f-4b3f-9a7c-6ecabaa2a8d6"
CM029357.1	RepeatMasker	LINE/R1	40840926	40841503	2903	+	.	ID="RND-6_FAMILY-15679";Tend="1457";Tstart="952";shortTE="F";uid="545c5fe6-47c3-4482-be89-2879e4919c06"
CM029357.1	RepeatMasker	DNA/Ginger-1	41637450	41638330	4039	+	.	ID="rnd-6_family-25049";Tend="2141";Tstart="856";shortTE="F";uid="31f5cd2f-0572-4cad-97a2-d10d10b6f4e2"
CM029357.1	RepeatMasker	LINE/Penelope	59541737	59542224	1980	+	.	ID="RND-5_FAMILY-2668";Tend="1365";Tstart="868";shortTE="F";uid="482fb318-ca46-4a54-9ea5-4c42c969c7f5"
CM029357.1	RepeatMasker	RC/Helitron	52667528	52667733	1036	+	.	ID="RND-4_FAMILY-897";Tend="1572";Tstart="1361";shortTE="F";uid="784211f4-f384-4b20-b6dd-ac2e658b518f"
CM029357.1	RepeatMasker	DNA/Ginger-1	18766649	18766839	1451	+	.	ID="RND-6_FAMILY-25049";Tend="1906";Tstart="1716";shortTE="F";uid="83a041fc-f499-4d3c-92b0-e40fe45d8d99"
CM029357.1	RepeatMasker	DNA/Ginger-1	48147471	48148025	3111	+	.	ID="RND-6_FAMILY-25049";Tend="1957";Tstart="1299";shortTE="F";uid="4272f9fa-e5b4-4ecf-ae93-86d1c0d123bf"
CM029357.1	RepeatMasker	Unknown	360765	361227	2250	+	.	ID="RND-6_FAMILY-135";Tend="1378";Tstart="927";shortTE="F";uid="bd8f5e10-633d-41e2-8e6b-550f02bbe4a8"
CM029357.1	RepeatMasker	Retroposon?	160247	160694	2653	+	.	ID="RND-6_FAMILY-3888";Tend="1436";Tstart="992";shortTE="F";uid="f3efa106-b09c-4ce7-ba6f-7ffc44a23a1b"
CM029357.1	RepeatMasker	LINE/I-Jockey	43527190	43527636	401	+	.	ID="JOCKEY-7_DPER";Tend="625";Tstart="179";shortTE="F";uid="5d117060-084f-4992-9737-5c8ae58c7d3b"
CM029357.1	RepeatMasker	LINE/RTE-BovB	23731235	23732659	1407	+	.	ID="RTE-33_LMI";Tend="3294";Tstart="1868";shortTE="F";uid="bd6ab914-4112-4c31-91a5-4f72f1131d9c"
CM029357.1	RepeatMasker	Unknown	43759302	43759604	654	+	.	ID="RND-4_FAMILY-556";Tend="929";Tstart="623";shortTE="F";uid="55581240-81d0-45c7-820e-72ec3eed7dd6"
CM029357.1	RepeatMasker	DNA/hAT-hATm	18509591	18510831	2478	+	.	ID="HAT-4C_AP";Tend="3094";Tstart="1861";shortTE="F";uid="b9b64bca-8e5a-40b5-825d-cd86348973da"
CM029357.1	RepeatMasker	LINE/RTE-BovB	7512954	7513320	1025	+	.	ID="RND-5_FAMILY-2229";TEgroup="ctg_1%7CRND-5_FAMILY-2229%7C1";Tend="1607";Tstart="1008";shortTE="F";uid="0248d990-d351-4881-94ac-0ddffaef5517"
CM029357.1	RepeatMasker	Unknown	33492630	33492972	1620	+	.	ID="RND-1_FAMILY-134";Tend="1206";Tstart="849";shortTE="F";uid="e9589b37-1266-43d5-8178-5404596a9ffa"
CM029357.1	RepeatMasker	DNA/Ginger-1	33060153	33060503	1986	+	.	ID="RND-1_FAMILY-19";Tend="1731";Tstart="1351";shortTE="F";uid="bc609a92-1601-4bac-ab64-663bdc9fbb25"
CM029357.1	RepeatMasker	DNA/Ginger-1	13581645	13581872	1675	+	.	ID="RND-6_FAMILY-856";Tend="1135";Tstart="909";shortTE="F";uid="8f4f3c4f-31f9-4789-bdea-4b0400d19aed"
CM029357.1	RepeatMasker	LINE/RTE-BovB	3858125	3858373	635	+	.	ID="RND-1_FAMILY-100";Tend="1145";Tstart="898";shortTE="F";uid="4cae1e7b-5958-4a1a-84d7-0c23b97e34d5"
CM029357.1	RepeatMasker	LINE/I-Jockey	43528341	43530218	934	+	.	ID="JOCKEY-5_RPR";Tend="599";Tstart="6";shortTE="F";uid="2df3ef1f-0ec7-4bb1-b90b-4fd265902919"
CM029357.1	RepeatMasker	LINE/RTE-BovB	47762568	47762976	2102	+	.	ID="RND-5_FAMILY-2349";Tend="1290";Tstart="900";shortTE="F";uid="2430b37e-b815-4474-b15d-249d43c86ac8"
CM029357.1	RepeatMasker	Unknown	32985642	32986565	2239	+	.	ID="RND-5_FAMILY-1935";TEgroup="ctg_1%7CRND-5_FAMILY-1935%7C7";Tend="1915";Tstart="1153";shortTE="F";uid="9aff95d5-f9e3-4870-9217-a40d4e274d4c"
CM029357.1	RepeatMasker	DNA/hAT-Tip100	46285818	46286516	696	+	.	ID="RND-6_FAMILY-4108";Tend="2579";Tstart="1880";shortTE="F";uid="e9a63bf6-4d44-4de8-88c6-1c9613395838"
CM029357.1	RepeatMasker	DNA/Ginger-1	21143900	21144569	5070	+	.	ID="RND-1_FAMILY-1";Tend="2460";Tstart="1767";shortTE="F";uid="b2ce4ea2-51d5-4497-82b0-fc7451359773"
CM029357.1	RepeatMasker	Unknown	46494637	46495043	2125	+	.	ID="RND-5_FAMILY-94";Tend="1199";Tstart="758";shortTE="F";uid="a8ca9a16-0f5b-4fd8-8310-5ba5612f743e"
CM029357.1	RepeatMasker	Unknown	40993818	40994135	952	+	.	ID="RND-4_FAMILY-76";Tend="1332";Tstart="1000";shortTE="F";uid="d6ba8636-b8b3-45be-9780-e6f25df4d22b"
CM029357.1	RepeatMasker	LINE/RTE-BovB	55723141	55723321	846	+	.	ID="RND-6_FAMILY-21887";Tend="1635";Tstart="1465";shortTE="F";uid="c2f01cb9-6d5d-4be0-a402-1fdf72e7e9d2"
CM029357.1	RepeatMasker	DNA	31983606	31983860	622	+	.	ID="RND-5_FAMILY-1449";Tend="1465";Tstart="1205";shortTE="F";uid="a8993695-35dd-4e53-b9b1-f849da6d1f0c"
CM029357.1	RepeatMasker	LINE/R1-LOA	26839555	26839869	2501	+	.	ID="RND-6_FAMILY-1331";Tend="2478";Tstart="2167";shortTE="F";uid="8d15fa8b-2c46-4f16-8bff-6c53123fd240"
CM029357.1	RepeatMasker	Retroposon?	17952691	17952941	1034	+	.	ID="RND-1_FAMILY-7";Tend="1422";Tstart="1153";shortTE="F";uid="af77aa94-46d3-4070-972f-5168e8af384c"
CM029357.1	RepeatMasker	Unknown	52379077	52379214	457	+	.	ID="RND-5_FAMILY-4069";Tend="2736";Tstart="2602";shortTE="F";uid="7ab4c5a7-858a-4762-a7f3-35de575e186e"
CM029357.1	RepeatMasker	LINE/RTE-BovB	44809383	44809574	419	+	.	ID="RND-3_FAMILY-111";Tend="1342";Tstart="1137";shortTE="F";uid="940528db-714b-4aa9-ab29-a82a436a6ce7"
CM029357.1	RepeatMasker	DNA/hAT-Tip100	36434505	36435076	2451	+	.	ID="RND-3_FAMILY-203";Tend="1500";Tstart="898";shortTE="F";uid="17bc9345-3f7f-4409-b4ad-88cd84108551"
CM029357.1	RepeatMasker	Retroposon?	55849458	55849724	1192	+	.	ID="RND-2_FAMILY-19";Tend="1889";Tstart="1596";shortTE="F";uid="ea798662-37f7-4616-a63e-f031b8a9b31f"
CM029357.1	RepeatMasker	DNA/Ginger-1	11298299	11298442	1232	+	.	ID="RND-6_FAMILY-4698";Tend="1466";Tstart="1020";shortTE="F";uid="40e5164b-a772-42f9-aba1-48a4e2a8d58e"
CM029357.1	RepeatMasker	Retroposon?	39855842	39856286	1121	+	.	ID="RND-2_FAMILY-19";Tend="1285";Tstart="826";shortTE="F";uid="88ec392c-e555-4920-b33c-91499ca41c04"
CM029357.1	RepeatMasker	Unknown	12874947	12875230	1290	+	.	ID="RND-1_FAMILY-41";Tend="1177";Tstart="909";shortTE="F";uid="b4ef36fb-d2c1-49bf-9a05-4cf076208cc8"
CM029357.1	RepeatMasker	Retroposon?	21793679	21793899	898	+	.	ID="RND-4_FAMILY-238";Tend="977";Tstart="769";shortTE="F";uid="49faa1db-04e0-459b-93d4-90b89ca6047b"
CM029357.1	RepeatMasker	DNA/hAT-Charlie	54263343	54263928	1421	+	.	ID="RND-6_FAMILY-950";Tend="1002";Tstart="426";shortTE="F";uid="0a56e46d-a465-4e4a-821a-51c4395d5074"
CM029357.1	RepeatMasker	RC/Helitron	22716511	22716667	815	+	.	ID="RND-4_FAMILY-897";Tend="1115";Tstart="959";shortTE="F";uid="07993d92-92ee-4461-ab5a-793c34aea665"
CM029357.1	RepeatMasker	Retroposon?	8827081	8828111	3576	+	.	ID="RND-3_FAMILY-104";Tend="1813";Tstart="683";shortTE="F";uid="eb148030-a530-4163-ba4e-8428d22aaa5e"
CM029357.1	RepeatMasker	Unknown	30705687	30705911	462	+	.	ID="RND-5_FAMILY-1462";Tend="1369";Tstart="1123";shortTE="F";uid="58e0e57e-eb42-4b00-b22b-71fd23bbce13"
CM029357.1	RepeatMasker	DNA/Ginger-1	32008671	32009226	1256	+	.	ID="RND-1_FAMILY-19";TEgroup="ctg_1%7CRND-1_FAMILY-19%7C4";Tend="1651";Tstart="946";shortTE="F";uid="76084a4d-8350-4ab3-9b7f-78d55b630d7c"
CM029357.1	RepeatMasker	DNA/Ginger-1	50890804	50891140	445	+	.	ID="RND-1_FAMILY-19";Tend="1502";Tstart="1163";shortTE="F";uid="a8c03652-b048-4343-b8ce-30e590e6d12e"
CM029357.1	RepeatMasker	LTR/Gypsy	49054829	49055772	829	+	.	ID="GYPSY-5_PBA-I";Tend="5184";Tstart="4250";shortTE="F";uid="2be945a9-0378-444a-b237-d9b053e2bc58"
CM029357.1	RepeatMasker	DNA/hAT-Tip100	46025499	46025958	1863	+	.	ID="RND-4_FAMILY-680";Tend="1383";Tstart="884";shortTE="F";uid="85b5e979-7221-4eb9-af72-da867e7953ba"
CM029357.1	RepeatMasker	DNA/hAT-hAT19	27989426	27989536	438	+	.	ID="HAT-N13_AP";Tend="116";Tstart="1";shortTE="F";uid="c7ab6fcd-b2dc-4334-b6e8-f3045f51d5d3"
CM029357.1	RepeatMasker	Unknown	14120759	14120928	483	+	.	ID="RND-6_FAMILY-4119";Tend="3465";Tstart="3301";shortTE="F";uid="45a7f8f0-05d7-410e-b426-2ebf21370214"
CM029357.1	RepeatMasker	Retroposon?	16111639	16111802	785	+	.	ID="RND-1_FAMILY-6";Tend="1058";Tstart="889";shortTE="F";uid="cd3f06f3-600e-4112-b095-e381579091d4"
CM029357.1	RepeatMasker	DNA/Ginger-1	4696141	4696282	401	+	.	ID="RND-6_FAMILY-2606";Tend="1363";Tstart="1222";shortTE="F";uid="705a83a0-5966-47ba-8c45-b906c7d3c884"
CM029357.1	RepeatMasker	DNA/Ginger-1	36303509	36303778	534	+	.	ID="RND-1_FAMILY-8";Tend="1254";Tstart="959";shortTE="F";uid="939221a4-8137-4db3-88ff-2279fb381c27"
CM029357.1	RepeatMasker	Retroposon?	21110106	21110570	1980	+	.	ID="RND-1_FAMILY-7";Tend="1673";Tstart="1167";shortTE="F";uid="42e46bc2-ad4a-4456-869b-e8b43bebe27c"
CM029357.1	RepeatMasker	Unknown	60021909	60022642	1526	+	.	ID="RND-4_FAMILY-556";Tend="1901";Tstart="1194";shortTE="F";uid="ecb23545-0bd2-40f2-949e-7db7da4e78f2"
CM029357.1	RepeatMasker	DNA/hAT-Blackjack	15303061	15303871	5002	+	.	ID="RND-6_FAMILY-3952";Tend="1652";Tstart="714";shortTE="F";uid="9badbb54-2389-4092-9460-177ab52bb439"
CM029357.1	RepeatMasker	DNA/Ginger-1	42306837	42307131	732	+	.	ID="RND-1_FAMILY-19";Tend="1383";Tstart="1062";shortTE="F";uid="657aab8e-d49c-43df-a6c2-dd615646576e"
CM029357.1	RepeatMasker	DNA/Kolobok-E	19603987	19604503	899	+	.	ID="RND-1_FAMILY-98";Tend="1311";Tstart="789";shortTE="F";uid="d0c9f253-b09b-4543-944c-c2241f5a9d17"
CM029357.1	RepeatMasker	DNA/hAT-Tip100	19460336	19460631	1107	+	.	ID="RND-3_FAMILY-203";Tend="1285";Tstart="1003";shortTE="F";uid="5ee38a10-a53e-4f67-b0d6-1b8eca7a98b1"
CM029357.1	RepeatMasker	DNA/hAT-Charlie	13085691	13085901	400	+	.	ID="RND-6_FAMILY-950";Tend="1275";Tstart="1096";shortTE="F";uid="1aa7b98b-6608-4294-97b6-6e76fe0f2cf5"
CM029357.1	RepeatMasker	Retroposon?	38527072	38527277	829	+	.	ID="RND-1_FAMILY-27";Tend="1451";Tstart="1238";shortTE="F";uid="2a393e86-00bb-4664-8337-5264e7608765"
CM029357.1	RepeatMasker	Retroposon?	56208699	56208820	689	+	.	ID="RND-1_FAMILY-7";Tend="1737";Tstart="1616";shortTE="F";uid="99f725be-fb89-4521-8285-cae01f3de8b9"
CM029357.1	RepeatMasker	Unknown	1633964	1634260	665	+	.	ID="RND-6_FAMILY-10274";Tend="1248";Tstart="937";shortTE="F";uid="d717659a-74ce-4917-bbd2-56ce63cfb1b1"
CM029357.1	RepeatMasker	DNA/Kolobok-E	29926675	29926994	761	+	.	ID="RND-3_FAMILY-70";Tend="1809";Tstart="1516";shortTE="F";uid="f4b8231f-6862-4485-84e1-d47b0255d0e0"
CM029357.1	RepeatMasker	DNA/Ginger-1	3432221	3432514	1571	+	.	ID="RND-6_FAMILY-2606";Tend="1170";Tstart="838";shortTE="F";uid="aae7b1bd-cbe6-4bb9-8ac9-43c65dbf0c97"
CM029357.1	RepeatMasker	Unknown	31790704	31791050	1400	+	.	ID="RND-1_FAMILY-41";Tend="1205";Tstart="908";shortTE="F";uid="7b958f0f-8a05-448d-813c-3f751f32aac2"
CM029357.1	RepeatMasker	DNA/Ginger-1	57534090	57534313	1052	+	.	ID="RND-6_FAMILY-4698";Tend="1751";Tstart="1514";shortTE="F";uid="0a28f1da-8ead-47dd-94b3-0feb1ec8db6c"
CM029357.1	RepeatMasker	LINE/RTE-BovB	13795149	13795547	2176	+	.	ID="RND-6_FAMILY-4744";Tend="1213";Tstart="841";shortTE="F";uid="1da26c1f-eeed-4eac-bcd0-3e96d9008b4e"
CM029357.1	RepeatMasker	LINE/I	56093140	56093428	2447	+	.	ID="RND-6_FAMILY-4221";Tend="2261";Tstart="1973";shortTE="F";uid="feef3f04-ce09-44e3-8d81-5a2f3ed06c0d"
CM029357.1	RepeatMasker	Unknown	4113062	4113297	678	+	.	ID="RND-5_FAMILY-2233";Tend="1162";Tstart="923";shortTE="F";uid="ad893111-82df-4c22-b4c7-aa5de7ed9306"
CM029357.1	RepeatMasker	Retroposon?	12808877	12809040	676	+	.	ID="RND-6_FAMILY-1967";Tend="1133";Tstart="971";shortTE="F";uid="b037a1a4-b537-465e-9cc0-46c29c63e586"
CM029357.1	RepeatMasker	Retroposon?	30158572	30159144	2136	+	.	ID="RND-6_FAMILY-1967";Tend="1834";Tstart="1214";shortTE="F";uid="ba0d9e40-c5ef-42dc-8a57-7edb1c28a61b"
CM029357.1	RepeatMasker	Unknown	56005154	56005529	1698	+	.	ID="RND-5_FAMILY-1935";Tend="2001";Tstart="1608";shortTE="F";uid="8915de70-0e92-4303-9f82-77e2692b84b4"
CM029357.1	RepeatMasker	Unknown	29950741	29955282	9031	+	.	ID="RND-1_FAMILY-31";Tend="5122";Tstart="876";shortTE="F";uid="05bed697-3603-4feb-9b58-7ac2fd6633de"
CM029357.1	RepeatMasker	Unknown	22305494	22305849	1089	+	.	ID="RND-4_FAMILY-529";Tend="1161";Tstart="812";shortTE="F";uid="d801069f-94f0-4408-b6d9-19662741bfaa"
CM029357.1	RepeatMasker	DNA/Kolobok-E	41422083	41422295	873	+	.	ID="RND-3_FAMILY-70";Tend="1262";Tstart="1039";shortTE="F";uid="4082da8e-0f25-4a3e-905c-040fbef78a4e"
CM029357.1	RepeatMasker	DNA/Kolobok-E	33333083	33333290	1347	+	.	ID="RND-5_FAMILY-386";Tend="1660";Tstart="1460";shortTE="F";uid="69e6446d-7a54-4f63-a5dc-90abce344425"
CM029357.1	RepeatMasker	Unknown	53778579	53778942	3059	+	.	ID="RND-6_FAMILY-18937";Tend="1282";Tstart="919";shortTE="F";uid="a91005ff-3e30-4842-a51a-e338c2dbc04e"
CM029357.1	RepeatMasker	Retroposon?	17646699	17647014	611	+	.	ID="RND-1_FAMILY-27";Tend="1870";Tstart="1538";shortTE="F";uid="1fa550e3-a6e0-48aa-b326-b849b7e31142"
CM029357.1	RepeatMasker	DNA/Kolobok-E	56377156	56377713	2553	+	.	ID="RND-5_FAMILY-751";Tend="1537";Tstart="1001";shortTE="F";uid="b2109bb5-2026-42d9-a4dd-b1355db2d774"
CM029357.1	RepeatMasker	DNA/hAT-hAT19	54429086	54429735	923	+	.	ID="DNA8-97_AP";Tend="698";Tstart="3";shortTE="F";uid="c0900296-8aac-45a5-9afd-998adc7612b8"
CM029357.1	RepeatMasker	Unknown	20933102	20933979	2309	+	.	ID="RND-4_FAMILY-556";Tend="1907";Tstart="1076";shortTE="F";uid="539e9c14-99ec-4eaa-b268-ebc8c2117b91"
CM029357.1	RepeatMasker	Unknown	11569206	11570049	929	+	.	ID="RND-4_FAMILY-789";TEgroup="ctg_1%7CRND-4_FAMILY-789%7C1";Tend="1328";Tstart="925";shortTE="F";uid="51f94447-43a0-4cbb-9a2a-5b4a4dc9a649"
CM029357.1	RepeatMasker	LINE/RTE-BovB	87569	87812	492	+	.	ID="RND-1_FAMILY-100";Tend="1142";Tstart="888";shortTE="F";uid="262129b3-c392-409b-84f7-f079349de036"
CM029357.1	RepeatMasker	LINE/RTE-BovB	7099055	7099704	1775	+	.	ID="RND-5_FAMILY-21";Tend="1488";Tstart="953";shortTE="F";uid="f0516472-4d14-46cb-a918-2bf31cd608a1"
CM029357.1	RepeatMasker	DNA/Kolobok-E	36299144	36299283	690	+	.	ID="RND-3_FAMILY-70";Tend="1063";Tstart="923";shortTE="F";uid="b39ed50f-99e1-43e3-ac29-e3c5c7c7999b"
CM029357.1	RepeatMasker	DNA/hAT-Tip100	10925653	10925802	1059	+	.	ID="RND-1_FAMILY-113";Tend="1137";Tstart="976";shortTE="F";uid="0cd1afce-0c62-4b73-b10b-dcc8ca12184f"
CM029357.1	RepeatMasker	Unknown	1523637	1523911	462	+	.	ID="RND-5_FAMILY-1223";Tend="1658";Tstart="1386";shortTE="F";uid="cf6d92d1-0668-4925-b0c7-5168c6985898"
CM029357.1	RepeatMasker	DNA/Kolobok-E	6735813	6736147	1164	+	.	ID="RND-3_FAMILY-70";Tend="1329";Tstart="928";shortTE="F";uid="0948af65-d93d-4a24-84d1-fc5b586f5fdc"
CM029357.1	RepeatMasker	Unknown	8037061	8037379	848	+	.	ID="RND-5_FAMILY-1462";Tend="1377";Tstart="1040";shortTE="F";uid="2a5b3463-7b59-4d5a-a75a-43bbae2260d1"
CM029357.1	RepeatMasker	Retroposon?	22325795	22325941	617	+	.	ID="RND-3_FAMILY-104";Tend="1875";Tstart="1730";shortTE="F";uid="6c15a4fb-fcfc-41d0-9ca3-8b73a2860a14"
CM029357.1	RepeatMasker	DNA/P	914053	914505	3413	+	.	ID="RND-1_FAMILY-167";Tend="1119";Tstart="694";shortTE="F";uid="ed8ddab0-0a26-41d1-8ede-342151c80148"
CM029357.1	RepeatMasker	Unknown	20443403	20443634	437	+	.	ID="RND-5_FAMILY-1546";Tend="1262";Tstart="1046";shortTE="F";uid="b4e68645-ddfa-4dd5-ae37-2c79c8dab6cd"
CM029357.1	RepeatMasker	DNA	32868257	32868389	500	+	.	ID="RND-3_FAMILY-136";Tend="1341";Tstart="1216";shortTE="F";uid="af03e47f-4545-4abf-b771-178396e36ab8"
CM029357.1	RepeatMasker	LINE/RTE-BovB	41160179	41160887	3722	+	.	ID="RND-3_FAMILY-111";Tend="1733";Tstart="1005";shortTE="F";uid="56158492-016e-4882-a69d-28dbdd2cbeea"
CM029357.1	RepeatMasker	DNA/hAT-Tip100	18917086	18917370	1556	+	.	ID="RND-3_FAMILY-203";Tend="1698";Tstart="1417";shortTE="F";uid="b76641b3-f6bf-461d-a2de-6ecbebc1158e"
CM029357.1	RepeatMasker	DNA/Kolobok-E	52293256	52293447	602	+	.	ID="RND-5_FAMILY-751";Tend="1582";Tstart="1350";shortTE="F";uid="d43a0703-e476-4503-babb-f90729012455"
CM029357.1	RepeatMasker	DNA/hAT-Tip100	18673222	18673791	2089	+	.	ID="RND-3_FAMILY-203";Tend="1659";Tstart="1126";shortTE="F";uid="af16880d-502f-4c72-a5b1-90bb72c83352"
CM029357.1	RepeatMasker	Retroposon?	23003972	23005103	4682	+	.	ID="RND-1_FAMILY-27";Tend="1951";Tstart="774";shortTE="F";uid="67561966-1aa5-42d3-a98f-a77fea06cec1"
CM029357.1	RepeatMasker	DNA	28875598	28875718	516	+	.	ID="RND-3_FAMILY-136";Tend="1058";Tstart="933";shortTE="F";uid="b9ef48fe-a99e-4140-82be-85562d48d593"
CM029357.1	RepeatMasker	DNA/Ginger-1	22131007	22131502	2956	+	.	ID="RND-6_FAMILY-4698";Tend="1686";Tstart="1146";shortTE="F";uid="186f155f-ce09-45cd-b13c-867cd712fe6f"
CM029357.1	RepeatMasker	Unknown	36468917	36469200	1907	+	.	ID="RND-1_FAMILY-54";Tend="1220";Tstart="957";shortTE="F";uid="9fef7ded-d225-48c5-93ec-1ceff490e0fa"
CM029357.1	RepeatMasker	DNA/Ginger-1	54830776	54831143	1218	+	.	ID="RND-1_FAMILY-19";Tend="1732";Tstart="1379";shortTE="F";uid="636cef0c-ffdc-4b32-8247-4f558f063d11"
CM029357.1	RepeatMasker	DNA/Kolobok-E	20405750	20405979	1023	+	.	ID="RND-3_FAMILY-70";Tend="1164";Tstart="916";shortTE="F";uid="fcba0c3d-b83a-4628-82f0-b408ba83d37b"
CM029357.1	RepeatMasker	DNA/Kolobok-E	27759869	27760148	2221	+	.	ID="RND-1_FAMILY-98";Tend="952";Tstart="665";shortTE="F";uid="3ed1c49c-4763-4ada-a1c3-3e7ac07ed391"
CM029357.1	RepeatMasker	LINE/RTE-BovB	19823572	19824707	519	+	.	ID="RND-1_FAMILY-127";Tend="2044";Tstart="867";shortTE="F";uid="e0b55e3e-d2fe-47b7-9512-ac9cc4f07fc6"
CM029357.1	RepeatMasker	Unknown	23316832	23317539	497	+	.	ID="RND-4_FAMILY-76";Tend="1182";Tstart="487";shortTE="F";uid="10850148-94ea-49e1-95d6-93892f661fbe"
CM029357.1	RepeatMasker	DNA/Ginger-1	12272829	12273652	3516	+	.	ID="rnd-6_family-25049";Tend="2103";Tstart="852";shortTE="F";uid="0fc50451-d94c-4344-9571-f1a5473917bc"
CM029357.1	RepeatMasker	LINE/RTE-BovB	39445418	39445829	1754	+	.	ID="RND-1_FAMILY-127";Tend="1260";Tstart="842";shortTE="F";uid="7ee04668-d5ae-4bab-9429-1cdd34e0a81b"
CM029357.1	RepeatMasker	DNA/Kolobok-E	35218466	35218731	524	+	.	ID="RND-6_FAMILY-9125";Tend="1190";Tstart="940";shortTE="F";uid="f6c2c661-c5d2-43ca-8532-7d54010fcbd2"
CM029357.1	RepeatMasker	Retroposon?	44718058	44718234	853	+	.	ID="RND-1_FAMILY-7";Tend="1046";Tstart="835";shortTE="F";uid="188ce1c9-7413-4a89-bccd-0f8a1b6407bb"
CM029357.1	RepeatMasker	Retroposon?	52009080	52009698	2270	+	.	ID="RND-5_FAMILY-708";Tend="1454";Tstart="898";shortTE="F";uid="cc6976ad-b343-417a-9484-8b2c1e4fcdae"
CM029357.1	RepeatMasker	Retroposon?	2138648	2138774	464	+	.	ID="RND-1_FAMILY-27";Tend="1721";Tstart="1593";shortTE="F";uid="a8e93a94-d6d2-4f1d-b723-bbfe028b8543"
CM029357.1	RepeatMasker	LINE/RTE-BovB	4508159	4508476	983	+	.	ID="RND-5_FAMILY-485";Tend="1407";Tstart="1091";shortTE="F";uid="af61cfcc-189d-4ec8-b89a-c84b56e235c9"
CM029357.1	RepeatMasker	Unknown	35403453	35405023	13147	+	.	ID="RND-6_FAMILY-7494";Tend="1545";Tstart="1";shortTE="F";uid="04a51e85-999d-4233-8fd3-c344b753ca5b"
CM029357.1	RepeatMasker	DNA/TcMar-Mariner	47418311	47418555	1327	+	.	ID="HALYOMORPHA_HALYS-6_FAMILY-1220";Tend="708";Tstart="454";shortTE="F";uid="0584d18d-5f7f-4ab5-8f94-ac709a912800"
CM029357.1	RepeatMasker	Retroposon?	6077866	6078006	572	+	.	ID="RND-1_FAMILY-6";Tend="1530";Tstart="1395";shortTE="F";uid="c6fbc96b-25c5-4f5a-9c57-5db4832af56b"
CM029357.1	RepeatMasker	DNA	57542112	57542944	1998	+	.	ID="RND-3_FAMILY-144";Tend="1778";Tstart="865";shortTE="F";uid="f980fb86-4268-4f73-bcb2-3b4d37ab067b"
CM029357.1	RepeatMasker	Unknown	20430967	20431254	449	+	.	ID="RND-6_FAMILY-135";Tend="1258";Tstart="914";shortTE="F";uid="59fec236-7b2b-4657-8cee-a0161dc4bbc9"
CM029357.1	RepeatMasker	DNA/Ginger-1	5436618	5437149	2033	+	.	ID="RND-6_FAMILY-2606";Tend="1516";Tstart="853";shortTE="F";uid="91331016-acea-4c13-9b4b-31998cd99737"
CM029357.1	RepeatMasker	LINE/RTE-BovB	60221207	60221608	1682	+	.	ID="RND-1_FAMILY-30";Tend="1728";Tstart="1314";shortTE="F";uid="01fcf3a3-aba9-43d8-9d12-f3f4408bcc5f"
CM029357.1	RepeatMasker	RC/Helitron	21292677	21292962	939	+	.	ID="RND-5_FAMILY-1063";Tend="1121";Tstart="764";shortTE="F";uid="6b5dc3ba-d45d-429b-94fa-ab64e478bd90"
CM029357.1	RepeatMasker	Unknown	37356171	37356349	773	+	.	ID="RND-6_FAMILY-5698";Tend="1232";Tstart="1051";shortTE="F";uid="b3c367ed-88a3-46c8-bbb1-7fe26beeb71b"
CM029357.1	RepeatMasker	DNA	13531936	13532267	829	+	.	ID="RND-3_FAMILY-136";Tend="1361";Tstart="1021";shortTE="F";uid="bce06ff8-a3cf-4587-afdd-f2b83a547838"
CM029357.1	RepeatMasker	Retroposon?	3353446	3354194	1978	+	.	ID="RND-6_FAMILY-2429";Tend="1644";Tstart="785";shortTE="F";uid="a196cdd6-db3d-4a87-bca8-f39c54901371"
CM029357.1	RepeatMasker	Retroposon?	47811566	47811943	2067	+	.	ID="RND-3_FAMILY-43";Tend="1718";Tstart="1329";shortTE="F";uid="682305c0-703d-4988-828c-208d0571a38a"
CM029357.1	RepeatMasker	Retroposon?	29152790	29153392	2246	+	.	ID="RND-6_FAMILY-3888";Tend="1542";Tstart="958";shortTE="F";uid="c447d1fb-d99d-4a1b-9424-b0dee8f24f2e"
CM029357.1	RepeatMasker	DNA/Ginger-1	3728647	3729339	2411	+	.	ID="RND-6_FAMILY-25049";Tend="1754";Tstart="921";shortTE="F";uid="2883a5c0-cac0-4728-a45a-d77557a3a24e"
CM029357.1	RepeatMasker	Unknown	7348336	7348629	1253	+	.	ID="RND-1_FAMILY-41";Tend="1161";Tstart="914";shortTE="F";uid="a4caf81b-2c2c-466e-9b4a-c27c4161fe38"
CM029357.1	RepeatMasker	DNA/Kolobok-E	58572827	58573843	5932	+	.	ID="RND-5_FAMILY-1864";Tend="1906";Tstart="804";shortTE="F";uid="fa7286dc-0793-42fb-86fc-e07c2e935648"
CM029357.1	RepeatMasker	DNA/Ginger-1	53583601	53584442	4322	+	.	ID="RND-5_FAMILY-1110";Tend="1817";Tstart="892";shortTE="F";uid="d5e33613-e7fa-4948-aebf-938ebeb10155"
CM029357.1	RepeatMasker	DNA/Kolobok-E	55998937	55999317	879	+	.	ID="RND-3_FAMILY-70";Tend="1939";Tstart="1552";shortTE="F";uid="7a80db02-8fd8-44fd-a6ba-944be2f3122f"
CM029357.1	RepeatMasker	DNA/Kolobok-E	38374163	38374404	926	+	.	ID="RND-3_FAMILY-70";Tend="1173";Tstart="935";shortTE="F";uid="a4ad56d0-b0d5-4d0d-860c-ba6f08e13454"
CM029357.1	RepeatMasker	Retroposon?	28078926	28079120	590	+	.	ID="RND-4_FAMILY-238";Tend="1922";Tstart="1723";shortTE="F";uid="0e663453-dae8-41ae-a87d-f4073608726f"
CM029357.1	RepeatMasker	DNA/hAT-Tip100	28988894	28989705	4448	+	.	ID="RND-5_FAMILY-3686";Tend="1729";Tstart="906";shortTE="F";uid="0d44294d-8c48-46f1-b698-c919b0ec6e15"
CM029357.1	RepeatMasker	DNA/Ginger-1	10830093	10830622	468	+	.	ID="RND-1_FAMILY-2";TEgroup="ctg_1%7CRND-1_FAMILY-2%7C1";Tend="1176";Tstart="934";shortTE="F";uid="55564e6e-b5d0-407e-ae91-fb93516df396"
CM029357.1	RepeatMasker	DNA/Ginger-1	20486707	20486920	691	+	.	ID="RND-5_FAMILY-1480";Tend="1637";Tstart="1438";shortTE="F";uid="b86d4009-9a93-431c-9969-3aa2614a57d9"
CM029357.1	RepeatMasker	LINE/CR1	17252460	17253141	4443	+	.	ID="RND-6_FAMILY-1966";Tend="1352";Tstart="668";shortTE="F";uid="be64294a-44fc-4e15-af7c-c8f7c6c3528a"
CM029357.1	RepeatMasker	DNA/Ginger-1	10681810	10682232	977	+	.	ID="RND-5_FAMILY-1480";Tend="1726";Tstart="1226";shortTE="F";uid="2ff78677-b27b-4bae-9c92-eefdae87b3ee"
CM029357.1	RepeatMasker	Unknown	59715422	59715873	1174	+	.	ID="RND-6_FAMILY-135";Tend="1459";Tstart="907";shortTE="F";uid="2a67e06e-d6e6-444c-833f-7db4e8f9fe26"
CM029357.1	RepeatMasker	Retroposon?	44543625	44544134	1665	+	.	ID="RND-5_FAMILY-1208";Tend="1423";Tstart="919";shortTE="F";uid="acfc9056-e9ca-4ed2-8c0a-259ddd83763a"
CM029357.1	RepeatMasker	DNA/Kolobok-E	30734174	30734632	2921	+	.	ID="rnd-1_family-98";Tend="1073";Tstart="187";shortTE="F";uid="e36fe680-aabb-458e-87d8-adfeda28d201"
CM029357.1	RepeatMasker	LINE/R1	4000537	4001516	5501	+	.	ID="RND-5_FAMILY-4115";Tend="1881";Tstart="750";shortTE="F";uid="72c41b06-9090-4faf-97d2-0fd0f5452ddd"
CM029357.1	RepeatMasker	Retroposon?	7923556	7924134	2058	+	.	ID="RND-5_FAMILY-708";Tend="1308";Tstart="762";shortTE="F";uid="0950a397-3270-4ec6-8bc6-9e457552c493"
CM029357.1	RepeatMasker	DNA	43919932	43920276	1569	+	.	ID="RND-5_FAMILY-1889";Tend="1317";Tstart="980";shortTE="F";uid="c2c8eb4f-4c2a-430e-80ea-02d5a04f290b"
CM029357.1	RepeatMasker	DNA/Ginger-1	19363905	19364210	663	+	.	ID="RND-5_FAMILY-1480";Tend="1722";Tstart="1414";shortTE="F";uid="d6e2ef91-f098-41c3-a78e-45aa1b0aadfd"
CM029357.1	RepeatMasker	Unknown	44094701	44094985	608	+	.	ID="RND-5_FAMILY-1462";Tend="961";Tstart="700";shortTE="F";uid="b6dc342a-a9e6-4066-9d68-a422e3f4f7cc"
CM029357.1	RepeatMasker	DNA/Ginger-1	29714002	29714236	1200	+	.	ID="RND-1_FAMILY-33";Tend="1817";Tstart="1575";shortTE="F";uid="add72095-5c4b-4bc3-b297-e1bfe4f7ff72"
CM029357.1	RepeatMasker	DNA/Ginger-1	58016050	58016225	860	+	.	ID="RND-5_FAMILY-1110";Tend="1811";Tstart="1612";shortTE="F";uid="d58b578f-f251-4578-83a1-2b6b13bceb9c"
CM029357.1	RepeatMasker	Unknown	15835179	15836626	11070	+	.	ID="RND-5_FAMILY-2636";Tend="2266";Tstart="818";shortTE="F";uid="f06fadf4-0021-449f-a2af-cbaef88a35cf"
CM029357.1	RepeatMasker	DNA/Kolobok-E	45085180	45085822	2773	+	.	ID="rnd-5_family-1934";Tend="2352";Tstart="1710";shortTE="F";uid="49c26449-ff5b-4ec4-9f20-e43ee9fe5e25"
CM029357.1	RepeatMasker	LINE/Penelope	45563539	45563891	2113	+	.	ID="RND-6_FAMILY-4766";Tend="1270";Tstart="922";shortTE="F";uid="d52b67ce-edb1-4986-8f9d-1a6b1b9a6043"
CM029357.1	RepeatMasker	DNA/Ginger-1	53062867	53063169	1853	+	.	ID="RND-1_FAMILY-19";Tend="1731";Tstart="1414";shortTE="F";uid="4e05648b-0b4b-4774-846f-cec28974e4ff"
CM029357.1	RepeatMasker	LINE/RTE-BovB	40563713	40563986	1779	+	.	ID="RND-6_FAMILY-3718";Tend="2040";Tstart="1766";shortTE="F";uid="099864c1-2cd1-4f5f-b3fc-5e4da1ce8287"
CM029357.1	RepeatMasker	Unknown	27318282	27318477	458	+	.	ID="RND-6_FAMILY-135";Tend="1455";Tstart="1257";shortTE="F";uid="e12d1d82-0c81-4f57-915f-e1b69a5e4b51"
CM029357.1	RepeatMasker	Retroposon?	1374308	1374877	1524	+	.	ID="RND-5_FAMILY-708";Tend="1851";Tstart="1244";shortTE="F";uid="a867bb50-4ad7-4f92-9be4-7bc7045d2200"
CM029357.1	RepeatMasker	DNA/Ginger-1	12476587	12476990	1404	+	.	ID="RND-1_FAMILY-2";Tend="1280";Tstart="884";shortTE="F";uid="412f62a9-9f5f-4c04-b5fa-5ae4dfb571fc"
CM029357.1	RepeatMasker	DNA/hAT-Charlie	48973521	48974134	1217	+	.	ID="RND-5_FAMILY-920";Tend="1463";Tstart="833";shortTE="F";uid="3bed96e4-e489-432b-9791-6bc38d360b26"
CM029357.1	RepeatMasker	DNA/Kolobok-E	521026	521218	489	+	.	ID="RND-6_FAMILY-9125";Tend="481";Tstart="287";shortTE="F";uid="03b77430-c40d-4edd-94ad-2bcc8434cd9c"
CM029357.1	RepeatMasker	DNA/Kolobok-E	8561031	8561762	3601	+	.	ID="RND-3_FAMILY-70";Tend="1888";Tstart="1205";shortTE="F";uid="0270ad22-9ca3-4d62-8b64-89666691ed3f"
CM029357.1	RepeatMasker	LINE/RTE-BovB	48301811	48302331	972	+	.	ID="RND-1_FAMILY-83";Tend="2504";Tstart="1977";shortTE="F";uid="1c582eef-c85a-4938-847b-dbcb60cf7b0a"
CM029357.1	RepeatMasker	Retroposon?	47992724	47993403	487	+	.	ID="RND-5_FAMILY-708";TEgroup="ctg_1%7CRND-5_FAMILY-708%7C7";Tend="1912";Tstart="1274";shortTE="F";uid="8745cdb9-8599-4767-9df1-05b1e935c8d6"
CM029357.1	RepeatMasker	DNA/Ginger-1	2348573	2348806	481	+	.	ID="RND-6_FAMILY-4698";Tend="1694";Tstart="1465";shortTE="F";uid="bfac07b7-c982-4a69-be03-58471fa80085"
CM029357.1	RepeatMasker	DNA	31888506	31888996	2787	+	.	ID="RND-6_FAMILY-550";Tend="1490";Tstart="980";shortTE="F";uid="d38e3170-7e94-469c-9bdd-8564ccee4591"
CM029357.1	RepeatMasker	Unknown	36949133	36949466	913	+	.	ID="RND-6_FAMILY-16551";Tend="1421";Tstart="1078";shortTE="F";uid="6676dfc1-d93e-432d-8ea7-71bf808143bb"
CM029357.1	RepeatMasker	LINE/RTE-BovB	13790352	13790557	512	+	.	ID="RND-4_FAMILY-737";Tend="1749";Tstart="1498";shortTE="F";uid="476ee7e5-d001-4d80-bdfb-c6d8b16d4c82"
CM029357.1	RepeatMasker	DNA	39862556	39863117	805	+	.	ID="RND-3_FAMILY-144";TEgroup="ctg_1%7CRND-3_FAMILY-144%7C19";Tend="1768";Tstart="985";shortTE="F";uid="7d306078-a62c-4fb2-8c9a-c6b1c37d492b"
CM029357.1	RepeatMasker	Unknown	3951098	3951262	1480	+	.	ID="RND-5_FAMILY-10636";Tend="1113";Tstart="949";shortTE="F";uid="9c64fa4b-2c93-4f5e-b104-acd5f5bbadf6"
CM029357.1	RepeatMasker	LINE/CR1	32647489	32647722	427	+	.	ID="CR1-3_DPER";Tend="3211";Tstart="2975";shortTE="F";uid="27b9d774-a4c5-429e-a253-9b77c08d358b"
CM029357.1	RepeatMasker	DNA	53357955	53358293	928	+	.	ID="TTAA7_AP";Tend="362";Tstart="12";shortTE="F";uid="1ad84d6f-d4a9-4baf-af81-6b1ab7affdc8"
CM029357.1	RepeatMasker	DNA/Ginger-1	365386	365771	2285	+	.	ID="RND-2_FAMILY-108";Tend="1484";Tstart="1089";shortTE="F";uid="8aa6550d-c29a-4ef4-88ea-07a3d1d83444"
CM029357.1	RepeatMasker	LINE/I	20160630	20161877	8464	+	.	ID="RND-1_FAMILY-189";Tend="1465";Tstart="228";shortTE="F";uid="66387991-833e-42cd-aa8c-56bc45e1c28e"
CM029357.1	RepeatMasker	DNA/Ginger-1	52812944	52813287	1511	+	.	ID="RND-6_FAMILY-4698";Tend="1748";Tstart="1351";shortTE="F";uid="54a998d5-5313-426b-a76d-0d53c726c451"
CM029357.1	RepeatMasker	DNA/Ginger-1	36013650	36013817	636	+	.	ID="RND-6_FAMILY-2606";Tend="1138";Tstart="972";shortTE="F";uid="31586f78-cffd-4881-b854-6ea80849bcbb"
CM029357.1	RepeatMasker	DNA/hAT-hAT19	14122852	14123037	1179	+	.	ID="DNA8-66_AP";Tend="183";Tstart="1";shortTE="F";uid="23a7b16d-1cd9-4525-a522-96f3ac62518f"
CM029357.1	RepeatMasker	LINE/RTE-BovB	11706969	11707080	859	+	.	ID="RND-6_FAMILY-2593";Tend="1560";Tstart="1449";shortTE="F";uid="74d268d4-e60f-4b66-88f1-b1ac2d0dae8f"
CM029357.1	RepeatMasker	DNA/Ginger-1	56858703	56859016	1443	+	.	ID="RND-5_FAMILY-673";Tend="2172";Tstart="1819";shortTE="F";uid="51c05087-53b7-4fe8-bf98-099d9dc074fb"
CM029357.1	RepeatMasker	DNA/Kolobok-E	8843117	8843298	620	+	.	ID="RND-3_FAMILY-70";Tend="1522";Tstart="1339";shortTE="F";uid="2fae088c-d3e1-4524-bd7d-4ada963a3db2"
CM029357.1	RepeatMasker	LINE/RTE-BovB	11740650	11741000	1791	+	.	ID="RND-1_FAMILY-30";Tend="1744";Tstart="1365";shortTE="F";uid="af236de3-9c95-4c43-855d-de2339ef0929"
CM029357.1	RepeatMasker	Unknown	47779928	47780349	890	+	.	ID="RND-4_FAMILY-556";Tend="861";Tstart="457";shortTE="F";uid="f795d014-862d-46f6-97eb-309cdaf1b333"
CM029357.1	RepeatMasker	DNA/Ginger-1	28450771	28451090	1003	+	.	ID="RND-1_FAMILY-3";Tend="1671";Tstart="1352";shortTE="F";uid="69021ae6-ee28-4043-9691-ec8233396043"
CM029357.1	RepeatMasker	Retroposon?	50257654	50258027	1622	+	.	ID="RND-1_FAMILY-27";Tend="1130";Tstart="771";shortTE="F";uid="0099b240-6eda-4ed1-a48c-08306d016c69"
CM029357.1	RepeatMasker	Retroposon?	4311588	4312414	4964	+	.	ID="RND-3_FAMILY-43";Tend="1715";Tstart="871";shortTE="F";uid="1a34bed8-de4e-4d91-948f-8b3dfce9b0d0"
CM029357.1	RepeatMasker	Retroposon?	55294985	55296220	6156	+	.	ID="RND-6_FAMILY-1702";Tend="2070";Tstart="759";shortTE="F";uid="860bb559-3a47-47a6-9a31-cfcbb890d877"
CM029357.1	RepeatMasker	Retroposon?	3393439	3393916	1585	+	.	ID="RND-3_FAMILY-43";Tend="1483";Tstart="934";shortTE="F";uid="43706ed5-9672-4293-aa93-ace5b900badb"
CM029357.1	RepeatMasker	Retroposon?	13638283	13638412	459	+	.	ID="RND-1_FAMILY-6";Tend="1084";Tstart="926";shortTE="F";uid="2d2c5c26-dabc-4315-9ae4-2bd28ddbaad9"
CM029357.1	RepeatMasker	Retroposon?	6245458	6245609	561	+	.	ID="RND-1_FAMILY-7";Tend="1199";Tstart="1055";shortTE="F";uid="0e4139ca-8545-410d-9df3-bc85ea707f96"
CM029357.1	RepeatMasker	Retroposon?	37821915	37822279	1720	+	.	ID="RND-6_FAMILY-3888";Tend="1305";Tstart="961";shortTE="F";uid="c2a9d4ab-c659-428f-95be-b17cbfbd3283"
CM029357.1	RepeatMasker	DNA/Ginger-1	1411726	1412178	1969	+	.	ID="RND-1_FAMILY-2";Tend="1403";Tstart="929";shortTE="F";uid="e6d26b44-99f6-4ef2-b154-eda61cdb81dd"
CM029357.1	RepeatMasker	DNA/Kolobok-E	52700728	52700996	760	+	.	ID="RND-3_FAMILY-70";Tend="1203";Tstart="920";shortTE="F";uid="ef2cf8d6-52f2-4613-b010-d8fe504c0188"
CM029357.1	RepeatMasker	Unknown	46703151	46703444	1254	+	.	ID="RND-6_FAMILY-135";Tend="1190";Tstart="898";shortTE="F";uid="ec2b19a8-40bc-462f-b168-dfec8d2a2d2f"
CM029357.1	RepeatMasker	Unknown	10474216	10474420	892	+	.	ID="RND-1_FAMILY-41";Tend="1230";Tstart="926";shortTE="F";uid="c8099696-f7b8-47c9-8c1b-b6e28f226b8d"
CM029357.1	RepeatMasker	DNA/Kolobok-E	11874201	11874574	1369	+	.	ID="RND-5_FAMILY-751";Tend="1450";Tstart="1027";shortTE="F";uid="95008e72-6f26-4d6a-9a29-b9cbbd503fba"
CM029357.1	RepeatMasker	DNA	24145814	24146040	757	+	.	ID="RND-3_FAMILY-136";Tend="1347";Tstart="1121";shortTE="F";uid="46d5f4cc-bae5-4f4e-8526-a178c81a20b3"
CM029357.1	RepeatMasker	Retroposon?	30990998	30991939	4862	+	.	ID="RND-1_FAMILY-27";Tend="1689";Tstart="764";shortTE="F";uid="ec4a4d8a-0d63-403b-b3cc-afe455bf8130"
CM029357.1	RepeatMasker	DNA/Ginger-1	25984895	25985039	453	+	.	ID="RND-5_FAMILY-1480";Tend="1594";Tstart="1451";shortTE="F";uid="2b9b23b1-3d32-433c-862e-093a32d280e8"
CM029357.1	RepeatMasker	Unknown	23546662	23547002	721	+	.	ID="RND-5_FAMILY-1935";Tend="1871";Tstart="1569";shortTE="F";uid="c7bbee3c-7548-47de-a91d-5b6365385dbf"
CM029357.1	RepeatMasker	DNA/Ginger-1	51324573	51324984	1922	+	.	ID="RND-5_FAMILY-1480";Tend="1716";Tstart="1263";shortTE="F";uid="b9bba29d-27a3-4571-be73-78474bd776a3"
CM029357.1	RepeatMasker	DNA/Ginger-1	1738920	1739769	5221	+	.	ID="RND-6_FAMILY-25049";Tend="1754";Tstart="875";shortTE="F";uid="26f28ad2-f229-4d44-ad88-09fb97fc9b36"
CM029357.1	RepeatMasker	RC/Helitron	17791541	17792178	2022	+	.	ID="RND-4_FAMILY-897";Tend="1605";Tstart="753";shortTE="F";uid="db30e5ed-9c96-49a1-b452-3128b773bf72"
CM029357.1	RepeatMasker	Unknown	40874915	40875387	2070	+	.	ID="RND-3_FAMILY-34";Tend="1493";Tstart="1028";shortTE="F";uid="cdfd8b6e-dd9c-4a2b-ba94-1b67129fd94f"
CM029357.1	RepeatMasker	DNA/Ginger-1	2180838	2181481	2733	+	.	ID="RND-1_FAMILY-33";Tend="1607";Tstart="908";shortTE="F";uid="92afb517-723f-4c1e-90e2-b26c81ac413e"
CM029357.1	RepeatMasker	LTR/Copia	31911244	31911770	592	+	.	ID="COPIA-108_AA-I";Tend="4433";Tstart="3464";shortTE="F";uid="4d387df6-ceb5-4d19-bb3f-ca0fbb6e2c73"
CM029357.1	RepeatMasker	DNA/hAT-hAT19	47908256	47908757	1745	+	.	ID="RND-6_FAMILY-5235";Tend="1427";Tstart="862";shortTE="F";uid="454dcf0c-2275-4831-8c8c-2cf4a73191d4"
CM029357.1	RepeatMasker	DNA/hAT-Charlie	56163174	56163499	1410	+	.	ID="DNA8-58_AP";Tend="393";Tstart="1";shortTE="F";uid="e3bd5e30-caa8-41f0-9283-8d5e42cea33a"
CM029357.1	RepeatMasker	DNA/Ginger-1	50360339	50361192	3505	+	.	ID="rnd-6_family-856";Tend="2061";Tstart="863";shortTE="F";uid="cc29d227-b827-4d41-a1fb-f1fc162479eb"
CM029357.1	RepeatMasker	Retroposon?	9836131	9836634	1974	+	.	ID="RND-1_FAMILY-7";Tend="1710";Tstart="1175";shortTE="F";uid="c9a05759-c55c-466e-a3ca-728ead15ff63"
CM029357.1	RepeatMasker	Retroposon?	11215570	11216561	1430	+	.	ID="RND-1_FAMILY-27";Tend="1951";Tstart="813";shortTE="F";uid="13bc6597-0b52-4f63-b61b-294ef993c1ab"
CM029357.1	RepeatMasker	DNA/Ginger-1	35171920	35172624	2642	+	.	ID="RND-6_FAMILY-4698";Tend="1718";Tstart="1001";shortTE="F";uid="a0af7e38-4045-4955-b765-a33e010c9738"
CM029357.1	RepeatMasker	DNA/Ginger-1	1017649	1018915	7207	+	.	ID="RND-6_FAMILY-25049";Tend="2146";Tstart="854";shortTE="F";uid="ee38f374-6ea2-4cfa-a159-16522ae61dc5"
CM029357.1	RepeatMasker	Retroposon?	29060598	29061339	2437	+	.	ID="RND-1_FAMILY-14";Tend="1740";Tstart="893";shortTE="F";uid="5e18f932-91a1-4822-b040-5f9e57337a6f"
CM029357.1	RepeatMasker	Unknown	8329685	8329836	472	+	.	ID="RND-4_FAMILY-923";Tend="1114";Tstart="958";shortTE="F";uid="3a2bdf73-c786-4cd1-812f-f688474f81ac"
CM029357.1	RepeatMasker	Unknown	11702136	11702541	1891	+	.	ID="RND-4_FAMILY-923";Tend="1327";Tstart="960";shortTE="F";uid="955d8dcc-2ae4-49e7-9d39-93cd6a4a1452"
CM029357.1	RepeatMasker	Unknown	5727553	5727864	1640	+	.	ID="RND-3_FAMILY-34";Tend="1207";Tstart="889";shortTE="F";uid="516bb2a2-07dd-4ce4-b2c8-fcb4dcc418e7"
CM029357.1	RepeatMasker	Retroposon?	13545311	13545941	2980	+	.	ID="RND-6_FAMILY-1967";Tend="1618";Tstart="987";shortTE="F";uid="a57b894c-8b47-48e2-a17c-e59a0f3e303a"
CM029357.1	RepeatMasker	LINE/RTE-BovB	20155454	20156030	2862	+	.	ID="RND-4_FAMILY-737";Tend="1793";Tstart="1218";shortTE="F";uid="6fe25ac3-c703-4d6c-8ab8-84ec20bb23f5"
CM029357.1	RepeatMasker	Unknown	5696452	5696637	464	+	.	ID="RND-4_FAMILY-735";Tend="1169";Tstart="991";shortTE="F";uid="7d156d45-c530-4b2f-8680-7dd8d78462e4"
CM029357.1	RepeatMasker	DNA/hAT-Charlie	41325005	41325315	1090	+	.	ID="RND-6_FAMILY-950";Tend="1275";Tstart="977";shortTE="F";uid="d7a2faf5-886a-4f1b-b9cd-d9b2c5009af1"
CM029357.1	RepeatMasker	LINE/RTE-BovB	52923755	52923920	885	+	.	ID="RND-4_FAMILY-450";Tend="1736";Tstart="1574";shortTE="F";uid="84642e9e-14ae-40c4-bf40-c54fbbe9f284"
CM029357.1	RepeatMasker	RC/Helitron	12038921	12039055	444	+	.	ID="RND-4_FAMILY-897";Tend="1605";Tstart="1449";shortTE="F";uid="7c6fa2b2-9653-4c72-be55-03bf3a6223e6"
CM029357.1	RepeatMasker	DNA	38567566	38567709	420	+	.	ID="TTAA7_AP";Tend="226";Tstart="85";shortTE="F";uid="b08eb5b8-31ee-4019-b1ef-46a2c89e8570"
CM029357.1	RepeatMasker	LINE/RTE-BovB	30617762	30617945	1259	+	.	ID="RND-5_FAMILY-485";Tend="1417";Tstart="1234";shortTE="F";uid="88e160e2-0b20-4b1f-9716-df75af058ae9"
CM029357.1	RepeatMasker	Unknown	59435440	59435628	599	+	.	ID="RND-1_FAMILY-41";Tend="1142";Tstart="945";shortTE="F";uid="344daf93-377a-4b9c-a786-0f14e08bb918"
CM029357.1	RepeatMasker	DNA/Kolobok-E	42347463	42347938	1303	+	.	ID="RND-6_FAMILY-5151";Tend="1461";Tstart="825";shortTE="F";uid="9781b741-8ae4-4656-a8cf-ec9ae9666322"
CM029357.1	RepeatMasker	LINE/R1-LOA	2090363	2091921	11515	+	.	ID="RND-6_FAMILY-1331";Tend="2492";Tstart="839";shortTE="F";uid="76e11f43-3ef3-4b2c-96cb-f17b26ac3780"
CM029357.1	RepeatMasker	Unknown	52590174	52590578	1097	+	.	ID="RND-4_FAMILY-556";Tend="911";Tstart="487";shortTE="F";uid="1a7a8e96-cd59-41e8-a0da-f9f75110a667"
CM029357.1	RepeatMasker	Unknown	55132942	55133274	2434	+	.	ID="RND-5_FAMILY-1935";Tend="1730";Tstart="1376";shortTE="F";uid="c9cee630-bbfa-4b74-b357-c2a5b732dc9e"
CM029357.1	RepeatMasker	DNA/hAT	50236791	50236912	441	+	.	ID="DNA8-105_AP";Tend="650";Tstart="525";shortTE="F";uid="a3db4db2-6e39-4172-9597-58b28c643164"
CM029357.1	RepeatMasker	Retroposon?	47982335	47983391	5539	+	.	ID="RND-5_FAMILY-708";Tend="1904";Tstart="767";shortTE="F";uid="96c02496-e673-4be6-91a6-1ce9c7d258a7"
CM029357.1	RepeatMasker	DNA/Kolobok-E	28249896	28250226	1548	+	.	ID="RND-6_FAMILY-5151";Tend="1178";Tstart="826";shortTE="F";uid="e13493d3-bd50-44d0-bc26-62230e5559b0"
CM029357.1	RepeatMasker	DNA/Kolobok-E	13343282	13343823	1259	+	.	ID="RND-1_FAMILY-98";Tend="2024";Tstart="1568";shortTE="F";uid="99f9dc84-e031-4e48-8cb4-2713b24421c6"
CM029357.1	RepeatMasker	RC/Helitron	40819276	40820356	9625	+	.	ID="RND-1_FAMILY-104";Tend="1917";Tstart="831";shortTE="F";uid="0e171ef0-a647-4cda-98aa-bfeee8c0352c"
CM029357.1	RepeatMasker	Unknown	43500606	43501379	5312	+	.	ID="RND-6_FAMILY-10573";Tend="1653";Tstart="833";shortTE="F";uid="3f82f851-9646-433d-bf38-63cded13ea7b"
CM029357.1	RepeatMasker	Retroposon?	5468705	5468846	493	+	.	ID="RND-6_FAMILY-1967";Tend="1386";Tstart="1230";shortTE="F";uid="772bdd1d-dfbe-4dc8-8a54-3aed40e017ec"
CM029357.1	RepeatMasker	DNA/CMC-EnSpm	37002631	37002871	1488	+	.	ID="RND-6_FAMILY-1337";Tend="1214";Tstart="963";shortTE="F";uid="8d633850-9e91-478a-91bb-35d6ec592355"
CM029357.1	RepeatMasker	Unknown	30173035	30173254	1253	+	.	ID="RND-6_FAMILY-7759";Tend="1150";Tstart="911";shortTE="F";uid="7e316fb6-7050-404d-927e-e1826cf0736d"
CM029357.1	RepeatMasker	DNA/Ginger-1	40905157	40905489	1240	+	.	ID="RND-6_FAMILY-856";Tend="1129";Tstart="773";shortTE="F";uid="9232e21b-2bda-4c1c-8097-9c28b703494f"
CM029357.1	RepeatMasker	LINE/RTE-BovB	4123156	4123370	850	+	.	ID="RND-6_FAMILY-3718";Tend="2005";Tstart="1794";shortTE="F";uid="c4ab9e4a-4336-45f9-9dec-c87c266311a1"
CM029357.1	RepeatMasker	Retroposon?	14877234	14878086	3907	+	.	ID="RND-5_FAMILY-199";Tend="1682";Tstart="750";shortTE="F";uid="c3656156-5d24-40a6-9bf2-f69a7ac690f8"
CM029357.1	RepeatMasker	LINE/I-Jockey	43017966	43018803	608	+	.	ID="RND-6_FAMILY-3720";Tend="1381";Tstart="559";shortTE="F";uid="d20fb9e1-ffec-4a3e-a163-44079d48f869"
CM029357.1	RepeatMasker	DNA	56105623	56105905	1594	+	.	ID="RND-5_FAMILY-697";Tend="1434";Tstart="1159";shortTE="F";uid="bc428651-3e95-4330-8ac0-9e88f5cc2401"
CM029357.1	RepeatMasker	Unknown	17162578	17162776	1587	+	.	ID="RND-5_FAMILY-8043";Tend="1079";Tstart="861";shortTE="F";uid="087f08bd-6a75-4de5-ae71-7f066a13eb3f"
CM029357.1	RepeatMasker	Retroposon?	45066895	45067221	1251	+	.	ID="RND-1_FAMILY-7";Tend="1955";Tstart="1626";shortTE="F";uid="2381bf75-489d-4d76-beef-cf0c28d44fe4"
CM029357.1	RepeatMasker	DNA/hAT-Tip100	12920591	12921130	1994	+	.	ID="RND-4_FAMILY-680";Tend="1394";Tstart="891";shortTE="F";uid="e7fd279d-b6c0-4133-9956-5b696b6f7d89"
CM029357.1	RepeatMasker	Retroposon?	49593305	49593547	1561	+	.	ID="RND-1_FAMILY-14";Tend="1950";Tstart="1709";shortTE="F";uid="a94247bd-bc3e-4b58-8166-54621aa0637f"
CM029357.1	RepeatMasker	DNA/Ginger-1	24573854	24574128	1019	+	.	ID="RND-5_FAMILY-1480";Tend="1722";Tstart="1422";shortTE="F";uid="f8bab472-a653-442c-ba97-8dcc2615aae7"
CM029357.1	RepeatMasker	Unknown	32312228	32312393	438	+	.	ID="RND-6_FAMILY-589";Tend="1161";Tstart="927";shortTE="F";uid="fd4748e9-5406-4c62-99af-d2074d277032"
CM029357.1	RepeatMasker	Retroposon?	5378065	5378398	988	+	.	ID="RND-5_FAMILY-199";Tend="2086";Tstart="1748";shortTE="F";uid="8f10c0f3-d59e-4fea-a030-c15e1c8b6550"
CM029357.1	RepeatMasker	Retroposon?	14667998	14668196	908	+	.	ID="RND-3_FAMILY-104";Tend="1417";Tstart="1218";shortTE="F";uid="224dc74c-0598-424d-83b5-2ee5d1ba11a1"
CM029357.1	RepeatMasker	Unknown	27613579	27613682	431	+	.	ID="RND-4_FAMILY-335";Tend="1553";Tstart="1453";shortTE="F";uid="ccc2fff2-5743-42ff-9dde-4c91744e53c7"
CM029357.1	RepeatMasker	DNA/Kolobok-E	20549951	20550221	1143	+	.	ID="RND-3_FAMILY-70";Tend="1329";Tstart="1054";shortTE="F";uid="4d69ddad-13eb-4651-813c-31a2c929258a"
CM029357.1	RepeatMasker	Unknown	451530	451702	582	+	.	ID="RND-1_FAMILY-41";Tend="1173";Tstart="950";shortTE="F";uid="9ebbd45f-a548-4627-aa04-8a2c62bdfc36"
CM029357.1	RepeatMasker	Retroposon?	1228232	1228404	651	+	.	ID="RND-2_FAMILY-19";Tend="929";Tstart="739";shortTE="F";uid="0ea3b11e-29cc-4209-9f4a-910f547582a7"
CM029357.1	RepeatMasker	Unknown	59848629	59848760	692	+	.	ID="RND-6_FAMILY-135";Tend="1029";Tstart="901";shortTE="F";uid="a1009334-5db3-4bfb-a32e-e8c1b2f10848"
CM029357.1	RepeatMasker	DNA/Ginger-1	20502841	20502973	547	+	.	ID="RND-1_FAMILY-2";Tend="1119";Tstart="1001";shortTE="F";uid="77d2e232-f8b9-4e34-b3b1-0a4b27e0f366"
CM029357.1	RepeatMasker	Unknown	59996857	59997404	2448	+	.	ID="RND-5_FAMILY-473";Tend="1711";Tstart="1153";shortTE="F";uid="9422a73e-7634-4e2d-8880-63b16951c998"
CM029357.1	RepeatMasker	DNA/Ginger-1	8471188	8471613	2031	+	.	ID="RND-1_FAMILY-33";Tend="1352";Tstart="908";shortTE="F";uid="b0a30d12-8256-429d-a517-b0fd680676ea"
CM029357.1	RepeatMasker	DNA/Kolobok-E	4275281	4275436	865	+	.	ID="RND-3_FAMILY-294";Tend="944";Tstart="787";shortTE="F";uid="07cd3c17-65a8-4fb3-a1d7-27acf747fda8"
CM029357.1	RepeatMasker	DNA/Kolobok-E	30004164	30004541	2206	+	.	ID="RND-5_FAMILY-3115";Tend="658";Tstart="279";shortTE="F";uid="9b399ec5-a9f8-430f-9236-f12470e4f60a"
CM029357.1	RepeatMasker	DNA/Ginger-1	29672168	29672973	5456	+	.	ID="rnd-6_family-2606";Tend="2115";Tstart="1354";shortTE="F";uid="28a59473-a7df-4cda-b400-a739f17abc82"
CM029357.1	RepeatMasker	LINE/CR1	31383290	31383649	455	+	.	ID="RND-6_FAMILY-4190";Tend="1256";Tstart="907";shortTE="F";uid="35626efc-762e-4c89-aea8-1ccb53af2416"
CM029357.1	RepeatMasker	Unknown	14202832	14203151	1064	+	.	ID="RND-4_FAMILY-556";Tend="876";Tstart="498";shortTE="F";uid="a2cf44fe-cc0f-49b1-b539-7c5531b62cf1"
CM029357.1	RepeatMasker	DNA/Ginger-1	51343995	51344335	1211	+	.	ID="rnd-6_family-2606";Tend="1682";Tstart="1343";shortTE="F";uid="9f797679-ddd1-4696-8364-276e1bb45d67"
CM029357.1	RepeatMasker	Retroposon?	44381225	44382088	4144	+	.	ID="RND-1_FAMILY-7";Tend="1963";Tstart="1062";shortTE="F";uid="b0091a38-774c-4b6b-a45c-4be6cacbd610"
CM029357.1	RepeatMasker	DNA/hAT-Blackjack	27495170	27495906	1229	+	.	ID="RND-5_FAMILY-2327";Tend="1615";Tstart="641";shortTE="F";uid="6d57b3d2-6a0e-47ab-b598-0b5bc9a552a6"
CM029357.1	RepeatMasker	DNA/Ginger-1	6450184	6450928	4147	+	.	ID="RND-5_FAMILY-1480";Tend="1727";Tstart="950";shortTE="F";uid="f7cf7e45-526c-4f30-a9aa-bb1501816e6f"
CM029357.1	RepeatMasker	DNA/Ginger-1	47889891	47890226	1542	+	.	ID="RND-2_FAMILY-46";Tend="2055";Tstart="1710";shortTE="F";uid="2de41127-36fb-4711-9be5-b3c9b7fe7870"
CM029357.1	RepeatMasker	DNA/hAT-Charlie	1036468	1036776	1115	+	.	ID="RND-6_FAMILY-950";Tend="1275";Tstart="960";shortTE="F";uid="3347c87a-7a84-4d19-802c-eed74e62485b"
CM029357.1	RepeatMasker	LINE/R1-LOA	45328322	45329018	1384	+	.	ID="RND-6_FAMILY-1331";Tend="2447";Tstart="1730";shortTE="F";uid="b52c3fd6-44c8-43de-9da6-44cb923ad33f"
CM029357.1	RepeatMasker	DNA	14627437	14627752	742	+	.	ID="RND-3_FAMILY-144";Tend="1291";Tstart="941";shortTE="F";uid="bcdd082e-3619-41ba-b8a0-0ff5f246e56e"
CM029357.1	RepeatMasker	DNA/Ginger-1	50044696	50045374	3247	+	.	ID="rnd-6_family-856";Tend="1963";Tstart="1288";shortTE="F";uid="60647b20-e783-4fc5-a464-27058d2a4c00"
CM029357.1	RepeatMasker	Unknown	35791876	35792098	1541	+	.	ID="RND-5_FAMILY-1237";Tend="963";Tstart="729";shortTE="F";uid="ab19b754-6cae-4569-a67e-fdbde6f588dd"
CM029357.1	RepeatMasker	LINE/L2	36799806	36800197	489	+	.	ID="RND-6_FAMILY-1297";TEgroup="ctg_1%7CRND-6_FAMILY-1297%7C2";Tend="1235";Tstart="627";shortTE="F";uid="f65f721e-a05a-465d-a4b3-d53239c5fc7d"
CM029357.1	RepeatMasker	DNA/Kolobok-E	49726498	49727241	2869	+	.	ID="RND-3_FAMILY-70";Tend="1863";Tstart="1208";shortTE="F";uid="c9057f39-c577-4e23-ab6a-2896269ffbec"
CM029357.1	RepeatMasker	DNA/Kolobok-E	10844760	10844919	505	+	.	ID="RND-3_FAMILY-70";Tend="1267";Tstart="1109";shortTE="F";uid="9a6119dc-73dc-49c3-94d7-af1434ddcec9"
CM029357.1	RepeatMasker	DNA/hAT-Tip100	9127574	9127789	623	+	.	ID="RND-6_FAMILY-8247";Tend="1443";Tstart="1228";shortTE="F";uid="46400ae6-b6c4-44b7-b9dc-5afd9b2fb666"
CM029357.1	RepeatMasker	Retroposon?	18880222	18880842	2809	+	.	ID="RND-5_FAMILY-199";Tend="1623";Tstart="917";shortTE="F";uid="c85447cd-bf9f-4fc5-9d83-b17646735e74"
CM029357.1	RepeatMasker	Retroposon?	12809032	12809771	1890	+	.	ID="RND-1_FAMILY-7";Tend="1954";Tstart="1167";shortTE="F";uid="99972133-13f4-484e-b67b-16226b8a1c96"
CM029357.1	RepeatMasker	LINE/RTE-BovB	16173096	16173471	1405	+	.	ID="RND-4_FAMILY-737";Tend="1753";Tstart="1332";shortTE="F";uid="85794434-3b7d-4630-a361-311f66312287"
CM029357.1	RepeatMasker	DNA/Ginger-1	13664703	13665076	1369	+	.	ID="RND-1_FAMILY-8";Tend="1373";Tstart="954";shortTE="F";uid="fd62b174-f1fb-4a34-b474-3cd19743ea39"
CM029357.1	RepeatMasker	DNA/Kolobok-E	22458886	22459163	1427	+	.	ID="RND-3_FAMILY-70";Tend="1283";Tstart="1009";shortTE="F";uid="9d041262-c81b-430b-b206-763ded306da9"
CM029357.1	RepeatMasker	DNA/Kolobok-E	46851574	46852169	1099	+	.	ID="RND-5_FAMILY-1934";TEgroup="ctg_1%7CRND-5_FAMILY-1934%7C7";Tend="1214";Tstart="783";shortTE="F";uid="c773baa0-1736-41e1-a142-6d1686e639fe"
CM029357.1	RepeatMasker	DNA/Ginger-1	28874736	28875007	3119	+	.	ID="rnd-6_family-2606";Tend="2142";Tstart="1032";shortTE="F";uid="3a0dec92-769f-46d0-8564-3117abd5be73"
CM029357.1	RepeatMasker	DNA/Ginger-1	23681982	23682236	737	+	.	ID="RND-4_FAMILY-400";Tend="1689";Tstart="1423";shortTE="F";uid="3a7305e6-85da-4f17-9e9b-f5827c1158fe"
CM029357.1	RepeatMasker	Unknown	24080469	24080650	602	+	.	ID="RND-6_FAMILY-31735";Tend="1119";Tstart="940";shortTE="F";uid="0ca591ff-bcfc-4ce8-b33f-f2fc44db04b4"
CM029357.1	RepeatMasker	RC/Helitron	8761551	8762306	2064	+	.	ID="RND-4_FAMILY-897";Tend="1606";Tstart="750";shortTE="F";uid="5844d699-915f-4c41-b8cd-d45b1e442b6d"
CM029357.1	RepeatMasker	Retroposon?	40440186	40440664	1600	+	.	ID="RND-1_FAMILY-7";Tend="1496";Tstart="962";shortTE="F";uid="01956f4d-0827-4c4b-a090-991c8ef06048"
CM029357.1	RepeatMasker	LINE/RTE-BovB	31356415	31356792	2308	+	.	ID="RND-4_FAMILY-737";Tend="1642";Tstart="1260";shortTE="F";uid="72d9e8f1-555e-4237-95ff-e4a93ace5e14"
CM029357.1	RepeatMasker	DNA/Ginger-1	10083624	10083847	751	+	.	ID="RND-6_FAMILY-4698";Tend="1713";Tstart="1475";shortTE="F";uid="9158e24e-1825-48d8-ba28-04a4fb0d69f0"
CM029357.1	RepeatMasker	DNA/Ginger-1	55223194	55223543	1187	+	.	ID="RND-5_FAMILY-1480";Tend="1725";Tstart="1348";shortTE="F";uid="d69e9029-d67f-4555-97ae-642b2868e1b1"
CM029357.1	RepeatMasker	Unknown	33639893	33640090	745	+	.	ID="RND-5_FAMILY-1478";Tend="1203";Tstart="1005";shortTE="F";uid="e3489e2c-9492-4313-99ea-cd5b2c65fd9d"
CM029357.1	RepeatMasker	Unknown	42115526	42115813	602	+	.	ID="RND-4_FAMILY-789";Tend="1275";Tstart="1004";shortTE="F";uid="ad94a91d-8b48-4c3f-b813-be39e4651052"
CM029357.1	RepeatMasker	DNA/Ginger-1	55031257	55031712	1966	+	.	ID="RND-1_FAMILY-2";Tend="1454";Tstart="948";shortTE="F";uid="4f555435-bbae-43d2-b4d1-c557b16ff513"
CM029357.1	RepeatMasker	Retroposon?	19037744	19037964	1057	+	.	ID="RND-3_FAMILY-104";Tend="1869";Tstart="1654";shortTE="F";uid="276f8786-257e-4281-847b-ad5de04de23a"
CM029357.1	RepeatMasker	LINE/CR1	9675338	9675741	1051	+	.	ID="RND-5_FAMILY-4267";Tend="1050";Tstart="656";shortTE="F";uid="2ced3e62-70eb-4f06-8771-bb100c41755e"
CM029357.1	RepeatMasker	Retroposon?	25245413	25245570	915	+	.	ID="RND-3_FAMILY-43";Tend="1721";Tstart="1559";shortTE="F";uid="7ab3ee6b-b7a9-47ac-93bd-f2e10879ea93"
CM029357.1	RepeatMasker	Retroposon?	34043156	34043268	559	+	.	ID="RND-3_FAMILY-104";Tend="1671";Tstart="1566";shortTE="F";uid="04657bdc-a321-4c7e-8e05-44289c562221"
CM029357.1	RepeatMasker	DNA/Kolobok-E	43315966	43316721	1852	+	.	ID="RND-6_FAMILY-5151";Tend="1627";Tstart="740";shortTE="F";uid="f6db596b-ca7e-47b1-974a-8246b9e25913"
CM029357.1	RepeatMasker	Unknown	31848777	31848940	1050	+	.	ID="RND-3_FAMILY-34";Tend="1511";Tstart="1348";shortTE="F";uid="1aa33bfb-0bc0-48f1-a837-8aa904951408"
CM029357.1	RepeatMasker	Unknown	28125301	28125560	2096	+	.	ID="RND-1_FAMILY-94";Tend="1364";Tstart="1105";shortTE="F";uid="ed984e09-5a80-433f-8975-21fd989488f6"
CM029357.1	RepeatMasker	LINE/RTE-BovB	55639716	55640105	1126	+	.	ID="RND-6_FAMILY-617";Tend="1333";Tstart="702";shortTE="F";uid="0aac1fb9-1809-4ef4-9e26-79a59556e536"
CM029357.1	RepeatMasker	Retroposon?	31842113	31842462	1325	+	.	ID="RND-3_FAMILY-104";Tend="1120";Tstart="757";shortTE="F";uid="449f3c06-b3eb-4865-ae8b-f27bb7e45431"
CM029357.1	RepeatMasker	DNA/hAT	7105510	7105639	413	+	.	ID="DNA8-105_AP";Tend="139";Tstart="1";shortTE="F";uid="4a458c3b-575a-4f0e-a6ea-287007c009d6"
CM029357.1	RepeatMasker	Retroposon?	19621470	19621632	532	+	.	ID="RND-5_FAMILY-708";Tend="1466";Tstart="1305";shortTE="F";uid="2bee3d0a-ef93-4c98-b351-0b4342761b94"
CM029357.1	RepeatMasker	Retroposon?	48161570	48162345	2606	+	.	ID="RND-1_FAMILY-7";Tend="1815";Tstart="907";shortTE="F";uid="b3ab3dd2-c201-45d3-a395-ae9026b795d7"
CM029357.1	RepeatMasker	Retroposon?	32938880	32939339	1181	+	.	ID="RND-1_FAMILY-7";Tend="1873";Tstart="1350";shortTE="F";uid="0e10db78-327c-45f6-83d9-6e9965cc3229"
CM029357.1	RepeatMasker	Unknown	44432688	44432931	667	+	.	ID="RND-6_FAMILY-135";Tend="1438";Tstart="1143";shortTE="F";uid="f078b8db-8de3-4863-8070-bc410bcee196"
CM029357.1	RepeatMasker	DNA/Kolobok-E	40228865	40229268	1555	+	.	ID="RND-3_FAMILY-70";Tend="1937";Tstart="1501";shortTE="F";uid="01f26581-5a5f-4cef-90de-9ecbdbc505c4"
CM029357.1	RepeatMasker	Unknown	27590721	27590954	1015	+	.	ID="RND-6_FAMILY-2007";Tend="1251";Tstart="1002";shortTE="F";uid="f579e1d8-e17b-413a-a62b-4e36a415a9e9"
CM029357.1	RepeatMasker	Retroposon?	11386323	11386524	907	+	.	ID="RND-5_FAMILY-1208";Tend="1535";Tstart="1340";shortTE="F";uid="bcc0d6f3-948f-47e3-940e-8b5c55b8bfb8"
CM029357.1	RepeatMasker	Retroposon?	53166154	53166387	1009	+	.	ID="RND-1_FAMILY-7";Tend="1737";Tstart="1490";shortTE="F";uid="1c8c0bb9-0a79-457c-a6ea-e81005b022e8"
CM029357.1	RepeatMasker	LINE/I-Jockey	21981346	21981538	510	+	.	ID="VINGI-39_LMI";Tend="2062";Tstart="1873";shortTE="F";uid="45a31c9f-1db6-4212-8fd3-74a833552e91"
CM029357.1	RepeatMasker	LINE/R1	26114086	26114194	415	+	.	ID="RTAG4";Tend="1812";Tstart="1707";shortTE="F";uid="5de2ee64-81d5-47ba-9b83-04793a52a089"
CM029357.1	RepeatMasker	DNA	23204666	23205158	2112	+	.	ID="RND-6_FAMILY-550";Tend="1490";Tstart="970";shortTE="F";uid="05f4603b-c728-4491-ba66-602fbb3986c9"
CM029357.1	RepeatMasker	DNA/hAT-Charlie	1180625	1180839	1541	+	.	ID="RND-5_FAMILY-2053";Tend="1447";Tstart="1225";shortTE="F";uid="ee5c844e-25aa-4ac3-b860-1c7612224e99"
CM029357.1	RepeatMasker	LINE/CR1	8811053	8811733	458	+	.	ID="RND-5_FAMILY-5337";Tend="1799";Tstart="1119";shortTE="F";uid="b4842bf8-75d6-4d63-a52f-42ea72b58533"
CM029357.1	RepeatMasker	DNA/Kolobok-E	43990283	43990617	2290	+	.	ID="RND-3_FAMILY-294";Tend="2044";Tstart="1710";shortTE="F";uid="46bd006c-7dad-4984-b909-0bbf97c63a7c"
CM029357.1	RepeatMasker	Retroposon?	42318291	42318978	1612	+	.	ID="RND-1_FAMILY-7";Tend="1955";Tstart="1101";shortTE="F";uid="e2f230e1-42e1-42a1-b641-6031d943e31f"
CM029357.1	RepeatMasker	Unknown	46943823	46944048	669	+	.	ID="RND-4_FAMILY-556";Tend="933";Tstart="741";shortTE="F";uid="78d293d9-d0d5-4d38-bf9b-2e405c63747e"
CM029357.1	RepeatMasker	Unknown	40601790	40602014	574	+	.	ID="RND-6_FAMILY-6885";Tend="1287";Tstart="1019";shortTE="F";uid="00b834d7-8e04-4e19-bd46-f8b5c222e1eb"
CM029357.1	RepeatMasker	DNA/Ginger-1	12510269	12510856	2126	+	.	ID="RND-4_FAMILY-400";Tend="1682";Tstart="1028";shortTE="F";uid="293e943e-8b0a-41fe-a839-98ad1af63178"
CM029357.1	RepeatMasker	Retroposon?	4286268	4286862	1631	+	.	ID="RND-3_FAMILY-43";Tend="1891";Tstart="1007";shortTE="F";uid="2f088764-af56-4dfb-ac4a-2dd9b54672f0"
CM029357.1	RepeatMasker	LINE/RTE-BovB	21661134	21661418	453	+	.	ID="RND-3_FAMILY-111";TEgroup="ctg_1%7CRND-3_FAMILY-111%7C3";Tend="1726";Tstart="1140";shortTE="T";uid="e8fe2db2-c92c-4df2-b67d-4d3a716a700e"
CM029357.1	RepeatMasker	Unknown	22980878	22981523	3120	+	.	ID="RND-6_FAMILY-2424";Tend="1570";Tstart="934";shortTE="F";uid="5e247b98-5ef0-4d17-bf94-9c8cd4257eb4"
CM029357.1	RepeatMasker	Retroposon?	14514909	14515727	2312	+	.	ID="RND-4_FAMILY-238";Tend="1602";Tstart="805";shortTE="F";uid="7e8d9217-aa71-4205-8009-7a51721502d8"
CM029357.1	RepeatMasker	Unknown	23988938	23989275	478	+	.	ID="RND-5_FAMILY-1478";Tend="1468";Tstart="1099";shortTE="F";uid="2e41c3e8-e591-49dc-9eda-f173bfcb6699"
CM029357.1	RepeatMasker	RC/Helitron	38428573	38429475	6010	+	.	ID="RND-5_FAMILY-490";Tend="1800";Tstart="886";shortTE="F";uid="e9ac4b41-d210-4307-9063-be4c42586c8d"
CM029357.1	RepeatMasker	DNA/Ginger-1	18165291	18165949	1376	+	.	ID="RND-6_FAMILY-8806";Tend="1544";Tstart="869";shortTE="F";uid="7398af12-e88f-480e-908f-fecf39eeb58e"
CM029357.1	RepeatMasker	LINE/R2	43224671	43225100	2565	+	.	ID="RND-5_FAMILY-11750";Tend="1454";Tstart="1034";shortTE="F";uid="a535c5be-ac06-4a26-8d3a-8ae9d74bb4bf"
CM029357.1	RepeatMasker	Retroposon?	32796529	32796813	1370	+	.	ID="RND-1_FAMILY-7";Tend="1319";Tstart="1016";shortTE="F";uid="c14b299d-c1c8-477d-84f1-e4c05254b9d3"
CM029357.1	RepeatMasker	Unknown	41075872	41076131	845	+	.	ID="RND-4_FAMILY-556";Tend="1308";Tstart="1037";shortTE="F";uid="c62e6992-4a47-4e23-9ba0-d414116cdfb7"
CM029357.1	RepeatMasker	DNA/Kolobok-E	47492135	47492359	1164	+	.	ID="RND-6_FAMILY-5151";Tend="1881";Tstart="1670";shortTE="F";uid="e8c50d08-2833-44ab-a363-326f29e5ff99"
CM029357.1	RepeatMasker	LINE/RTE-BovB	19602427	19602820	2109	+	.	ID="RND-3_FAMILY-111";Tend="1658";Tstart="1231";shortTE="F";uid="e7136be3-c9d6-4cfb-858e-3fd35d48254b"
CM029357.1	RepeatMasker	Satellite	8979233	8979464	621	+	.	ID="RND-6_FAMILY-7221";Tend="721";Tstart="492";shortTE="F";uid="8e61d2ca-6955-4685-b3a9-61c0c26ac785"
CM029357.1	RepeatMasker	DNA	17891068	17891994	979	+	.	ID="RND-3_FAMILY-144";TEgroup="ctg_1%7CRND-3_FAMILY-144%7C10";Tend="1769";Tstart="960";shortTE="F";uid="3d5462f1-e3c1-4be9-93a3-eda93e5df65b"
CM029357.1	RepeatMasker	DNA/Kolobok-E	58206115	58206735	2577	+	.	ID="RND-3_FAMILY-70";Tend="1645";Tstart="1028";shortTE="F";uid="a7efc0b9-6b6e-40c9-8672-52d9fc4f7181"
CM029357.1	RepeatMasker	Unknown	3287643	3288378	1495	+	.	ID="RND-5_FAMILY-296";Tend="1162";Tstart="418";shortTE="F";uid="44f17ed1-3d0a-4526-aeef-1820df8bd079"
CM029357.1	RepeatMasker	DNA/TcMar-Mariner	33571569	33572152	1058	+	.	ID="HALYOMORPHA_HALYS-5_FAMILY-3063";Tend="599";Tstart="1";shortTE="F";uid="d1bc2e53-0917-4843-8c6b-5e46cde4054b"
CM029357.1	RepeatMasker	RC/Helitron	4796465	4796722	878	+	.	ID="RND-5_FAMILY-490";Tend="1793";Tstart="1533";shortTE="F";uid="e152aea7-d2fe-4ab7-9e87-37b6e64a9017"
CM029357.1	RepeatMasker	DNA	5493529	5493714	528	+	.	ID="RND-4_FAMILY-168";Tend="905";Tstart="693";shortTE="F";uid="e795d47d-a830-4064-b5d0-856ad62478e2"
CM029357.1	RepeatMasker	Retroposon?	50087404	50087581	679	+	.	ID="RND-1_FAMILY-6";Tend="1556";Tstart="1363";shortTE="F";uid="10942cad-f5ce-41c4-a232-ce8736b2fb01"
CM029357.1	RepeatMasker	Unknown	34873366	34873559	491	+	.	ID="RND-5_FAMILY-1478";Tend="1217";Tstart="1008";shortTE="F";uid="2c38ea5d-57e2-4e89-9624-5fe42a3adfbb"
CM029357.1	RepeatMasker	DNA/Ginger-1	30090167	30090634	1183	+	.	ID="RND-1_FAMILY-33";Tend="1584";Tstart="1004";shortTE="F";uid="efa09222-a80a-423b-8231-c1b9404aa6a5"
CM029357.1	RepeatMasker	DNA	28723627	28723995	1390	+	.	ID="RND-3_FAMILY-136";Tend="1345";Tstart="933";shortTE="F";uid="258ce391-d7e8-4549-8331-7483688cbe44"
CM029357.1	RepeatMasker	DNA/Ginger-1	5514918	5515350	1809	+	.	ID="RND-2_FAMILY-108";Tend="1393";Tstart="917";shortTE="F";uid="1f3c94de-278b-48de-83be-d4e5d4a6f313"
CM029357.1	RepeatMasker	Unknown	29635394	29635645	2029	+	.	ID="RND-1_FAMILY-54";Tend="1221";Tstart="970";shortTE="F";uid="bbb26273-f30b-48e3-b54a-4aecb14a9cfc"
CM029357.1	RepeatMasker	LINE/RTE-BovB	38654592	38654895	1251	+	.	ID="RND-3_FAMILY-111";Tend="1618";Tstart="1324";shortTE="F";uid="722e8886-f765-42f7-ae09-39eda8cdd7ea"
CM029357.1	RepeatMasker	DNA/Ginger-1	50993877	50994097	993	+	.	ID="RND-1_FAMILY-1";Tend="2495";Tstart="2252";shortTE="F";uid="c0d08f5c-a2f3-49fa-8389-7da81883d0e4"
CM029357.1	RepeatMasker	Retroposon?	31376396	31376703	1392	+	.	ID="RND-1_FAMILY-27";Tend="1039";Tstart="751";shortTE="F";uid="640754fa-d0e3-43f6-9576-d5dfd0feb70d"
CM029357.1	RepeatMasker	Retroposon?	39546049	39546155	831	+	.	ID="RND-5_FAMILY-708";Tend="872";Tstart="766";shortTE="F";uid="a28722f7-0ab4-4e07-ba48-5a47d2e7b6b3"
CM029357.1	RepeatMasker	DNA/Kolobok-E	37564451	37564776	1375	+	.	ID="RND-3_FAMILY-70";Tend="1875";Tstart="1564";shortTE="F";uid="b4d0d0ca-aa73-416c-89c3-a7f47530a3be"
CM029357.1	RepeatMasker	Unknown	11864961	11865574	3530	+	.	ID="RND-3_FAMILY-34";Tend="1508";Tstart="882";shortTE="F";uid="2d6bc66b-1eeb-4afc-9a92-f49ad26bdd9e"
CM029357.1	RepeatMasker	DNA/Ginger-1	16612644	16613022	1962	+	.	ID="RND-5_FAMILY-1480";Tend="1723";Tstart="1319";shortTE="F";uid="9a3af795-3b07-498b-b00e-ccbaf7da5ce8"
CM029357.1	RepeatMasker	LINE/RTE-BovB	12322179	12322566	1261	+	.	ID="RND-3_FAMILY-52";Tend="1615";Tstart="1201";shortTE="F";uid="9890316e-7d7f-49f6-9fb3-d1c4c64da3a9"
CM029357.1	RepeatMasker	Retroposon?	53145839	53145989	804	+	.	ID="RND-3_FAMILY-43";Tend="1717";Tstart="1571";shortTE="F";uid="3637b010-8c3b-4d25-acb8-5052da3cecba"
CM029357.1	RepeatMasker	DNA/Kolobok-E	17411991	17412198	732	+	.	ID="RND-3_FAMILY-70";Tend="1139";Tstart="933";shortTE="F";uid="f8139a8c-60e5-4420-8f4e-512f975e2073"
CM029357.1	RepeatMasker	RC/Helitron	17393893	17394088	1671	+	.	ID="RND-1_FAMILY-67";Tend="1891";Tstart="1692";shortTE="F";uid="f4754105-d0b5-4453-89aa-a99d10d35e25"
CM029357.1	RepeatMasker	Unknown	53834323	53834533	610	+	.	ID="RND-4_FAMILY-556";Tend="1480";Tstart="1282";shortTE="F";uid="f5cbafbd-fa3d-46c5-905f-409c1ca1eb8f"
CM029357.1	RepeatMasker	LINE/R1-LOA	32737780	32737950	1050	+	.	ID="RND-6_FAMILY-1331";Tend="2477";Tstart="2076";shortTE="F";uid="2b0b30cc-786e-4227-991d-1ed617d02d1f"
CM029357.1	RepeatMasker	DNA/Ginger-1	18980979	18981814	3602	+	.	ID="RND-6_FAMILY-25049";Tend="1721";Tstart="848";shortTE="F";uid="e4cd57bb-2462-4052-a2ce-cffdee1b4e4b"
CM029357.1	RepeatMasker	LINE/L2	59921459	59922730	2669	+	.	ID="RND-6_FAMILY-1297";Tend="1267";Tstart="84";shortTE="F";uid="ce739c61-29b3-4e97-a6c2-11c36d00bcb2"
CM029357.1	RepeatMasker	DNA/Kolobok-E	42129867	42130016	411	+	.	ID="RND-3_FAMILY-70";Tend="1080";Tstart="929";shortTE="F";uid="1cdcc372-c6c9-45c8-8105-20838bf8cd43"
CM029357.1	RepeatMasker	LINE/R1-LOA	14007864	14008194	452	+	.	ID="RND-6_FAMILY-1331";Tend="2024";Tstart="1664";shortTE="F";uid="0cb97178-f25b-462f-9c49-b8b096ec14aa"
CM029357.1	RepeatMasker	DNA/hAT-Ac	6684550	6684686	694	+	.	ID="HAT-2_AP";Tend="2748";Tstart="2611";shortTE="F";uid="98039914-3f69-4a5a-94d2-46129410c460"
CM029357.1	RepeatMasker	Unknown	49874228	49874518	463	+	.	ID="RND-4_FAMILY-556";Tend="1262";Tstart="997";shortTE="F";uid="bc589506-3395-4188-a507-48e52ba17777"
CM029357.1	RepeatMasker	DNA/Ginger-1	23313994	23314454	617	+	.	ID="RND-6_FAMILY-25049";Tend="1715";Tstart="1253";shortTE="F";uid="50182ede-4758-430d-b6c9-4c2fe2bfbcf6"
CM029357.1	RepeatMasker	DNA/Kolobok-E	28485939	28486087	1107	+	.	ID="RND-3_FAMILY-294";Tend="952";Tstart="801";shortTE="F";uid="8b5415a7-e736-4539-a736-8a083cefc1b9"
CM029357.1	RepeatMasker	Retroposon?	54644405	54644996	2947	+	.	ID="RND-6_FAMILY-3888";Tend="1546";Tstart="958";shortTE="F";uid="df888131-11b0-45f4-976f-0593110bdc3b"
CM029357.1	RepeatMasker	DNA/Ginger-1	52697648	52698103	1359	+	.	ID="RND-1_FAMILY-2";Tend="1335";Tstart="882";shortTE="F";uid="ee63c5ee-3ca7-4054-8bfb-f50ed300184f"
CM029357.1	RepeatMasker	Retroposon?	7510558	7510704	428	+	.	ID="RND-6_FAMILY-3888";Tend="1171";Tstart="988";shortTE="F";uid="a1ed8be0-4859-42d4-b041-55651f025899"
CM029357.1	RepeatMasker	Retroposon?	31946993	31947387	2148	+	.	ID="RND-1_FAMILY-7";Tend="1958";Tstart="1524";shortTE="F";uid="853299e3-62b9-40e6-8946-bf001e97fb35"
CM029357.1	RepeatMasker	Unknown	16200524	16200806	414	+	.	ID="RND-5_FAMILY-145";Tend="10768";Tstart="10523";shortTE="F";uid="9f0d9ba2-97a2-4608-8848-7f13973d3980"
CM029357.1	RepeatMasker	DNA/Kolobok-E	55037528	55037750	994	+	.	ID="RND-3_FAMILY-70";Tend="1195";Tstart="969";shortTE="F";uid="9fb6c146-bd13-4ef5-87b2-8fa7455a97d2"
CM029357.1	RepeatMasker	Retroposon?	51803555	51803709	419	+	.	ID="RND-1_FAMILY-6";Tend="1091";Tstart="925";shortTE="F";uid="3ea7f642-b619-4ef7-9c10-ebe78723da22"
CM029357.1	RepeatMasker	Unknown	59770986	59771207	405	+	.	ID="RND-1_FAMILY-31";Tend="5612";Tstart="5395";shortTE="F";uid="d7666194-7c05-4b61-9950-387aad69abeb"
CM029357.1	RepeatMasker	LINE/RTE-BovB	18452868	18453050	563	+	.	ID="RND-4_FAMILY-450";Tend="752";Tstart="569";shortTE="F";uid="1cf79abc-5258-45f9-9551-2768fe3cb825"
CM029357.1	RepeatMasker	LINE/L2	49544642	49545759	7642	+	.	ID="RND-5_FAMILY-1064";Tend="1354";Tstart="277";shortTE="F";uid="c71b1699-d9c8-44c8-9162-8f54124f2f7f"
CM029357.1	RepeatMasker	DNA/Ginger-1	47670155	47670479	730	+	.	ID="RND-6_FAMILY-4698";Tend="1750";Tstart="1365";shortTE="F";uid="36f37e3e-2090-44c3-a572-7f8275a89528"
CM029357.1	RepeatMasker	DNA/Kolobok-E	12862518	12862707	692	+	.	ID="RND-3_FAMILY-70";Tend="1937";Tstart="1742";shortTE="F";uid="7b5634e5-47cf-4264-a09f-0f95a65e5af1"
CM029357.1	RepeatMasker	DNA/Kolobok-E	32136897	32137620	2433	+	.	ID="RND-5_FAMILY-1934";Tend="1154";Tstart="509";shortTE="F";uid="40b0b624-0aba-4a9d-8e64-9723007be1df"
CM029357.1	RepeatMasker	Retroposon?	47961008	47961134	827	+	.	ID="RND-6_FAMILY-3888";Tend="1085";Tstart="957";shortTE="F";uid="60ce88d8-b3b4-4c9f-983c-7285781a5b75"
CM029357.1	RepeatMasker	DNA/Kolobok-E	54103692	54103917	709	+	.	ID="RND-3_FAMILY-70";Tend="1205";Tstart="955";shortTE="F";uid="804ec549-c860-45a7-bea2-58bf3d73b3f8"
CM029357.1	RepeatMasker	Unknown	1029539	1029657	474	+	.	ID="RND-6_FAMILY-4119";Tend="6156";Tstart="6036";shortTE="F";uid="f4189716-34f4-472b-b4ca-0bda91620e6e"
CM029357.1	RepeatMasker	DNA/hAT-Charlie	5559910	5560183	2088	+	.	ID="RND-6_FAMILY-4621";Tend="1192";Tstart="920";shortTE="F";uid="e59caf3d-78c3-4642-bf8c-c069ad657d23"
CM029357.1	RepeatMasker	DNA/Ginger-1	45023463	45023679	843	+	.	ID="RND-1_FAMILY-33";Tend="1882";Tstart="1651";shortTE="F";uid="76030580-c721-4800-ab60-e3fb2aa3b1f0"
CM029357.1	RepeatMasker	Retroposon?	1118648	1118824	958	+	.	ID="RND-1_FAMILY-6";Tend="1473";Tstart="1289";shortTE="F";uid="c54ff2be-6aeb-4b3d-841e-d1f04f6c9ac7"
CM029357.1	RepeatMasker	DNA/Kolobok-E	37566202	37566376	646	+	.	ID="RND-2_FAMILY-13";Tend="1926";Tstart="1711";shortTE="F";uid="848e1ee5-dd21-43fb-963a-194b371cf4fe"
CM029357.1	RepeatMasker	DNA/Kolobok-E	50854031	50854257	1360	+	.	ID="RND-5_FAMILY-751";Tend="1579";Tstart="1350";shortTE="F";uid="67e60c52-b699-4ea2-958b-665f330e5fe9"
CM029357.1	RepeatMasker	LINE/RTE-BovB	58845387	58845734	1193	+	.	ID="RND-6_FAMILY-109";Tend="1304";Tstart="955";shortTE="F";uid="55d0d065-1b9e-4742-8c5c-ba3d82399c40"
CM029357.1	RepeatMasker	Retroposon?	31229480	31229666	603	+	.	ID="RND-4_FAMILY-238";Tend="1029";Tstart="791";shortTE="F";uid="67e8b56a-3547-48ce-9dbe-7efffb1c6ddb"
CM029357.1	RepeatMasker	Unknown	14628780	14628945	1516	+	.	ID="RND-5_FAMILY-10636";Tend="1114";Tstart="949";shortTE="F";uid="6ad50aeb-0c46-4067-ac66-a5c8128f05a7"
CM029357.1	RepeatMasker	LINE/I-Jockey	59520991	59521601	467	+	.	ID="RND-6_FAMILY-3720";Tend="1197";Tstart="588";shortTE="F";uid="adc39d9c-cbb0-430f-b170-46ab5deecfc6"
CM029357.1	RepeatMasker	Unknown	2222088	2222525	2266	+	.	ID="RND-4_FAMILY-735";Tend="1357";Tstart="880";shortTE="F";uid="34d0331b-e722-4594-84e3-87762f34faae"
CM029357.1	RepeatMasker	RC/Helitron	21325573	21325860	1097	+	.	ID="RND-4_FAMILY-897";Tend="1603";Tstart="1282";shortTE="F";uid="84854308-802f-47c2-941f-8de0a77a8098"
CM029357.1	RepeatMasker	Unknown	32474959	32475528	1266	+	.	ID="RND-4_FAMILY-529";Tend="1601";Tstart="1000";shortTE="F";uid="e5b9e793-3c48-403e-a469-aedc30496c49"
CM029357.1	RepeatMasker	DNA/Ginger-1	50757126	50757308	828	+	.	ID="RND-6_FAMILY-4698";Tend="1172";Tstart="992";shortTE="F";uid="f322bdd5-0e1d-46dd-b7d5-992ec7f5701b"
CM029357.1	RepeatMasker	Unknown	8935171	8935685	1893	+	.	ID="RND-6_FAMILY-135";Tend="1442";Tstart="903";shortTE="F";uid="9462a4f1-cb99-4f9c-a252-2b528f70786e"
CM029357.1	RepeatMasker	DNA/Kolobok-E	43537354	43537719	1486	+	.	ID="RND-6_FAMILY-5151";Tend="1388";Tstart="1022";shortTE="F";uid="3710ab52-ee28-4b54-a3c9-3724af87a190"
CM029357.1	RepeatMasker	Unknown	46945755	46946037	498	+	.	ID="RND-6_FAMILY-6280";Tend="1031";Tstart="772";shortTE="F";uid="3870011e-b8ca-4dfd-a0e6-4d0bebc2f58c"
CM029357.1	RepeatMasker	Unknown	16871293	16871857	1928	+	.	ID="RND-3_FAMILY-34";Tend="1507";Tstart="898";shortTE="F";uid="64d4ff89-dfa9-4dc5-b148-67a616efaf26"
CM029357.1	RepeatMasker	DNA/Kolobok-E	55613952	55614104	526	+	.	ID="RND-3_FAMILY-70";Tend="1093";Tstart="947";shortTE="F";uid="eb0d77f2-5e6b-4f4a-820b-a0220290e993"
CM029357.1	RepeatMasker	DNA/Kolobok-E	44172188	44172330	2439	+	.	ID="RND-1_FAMILY-98";Tend="1996";Tstart="1297";shortTE="F";uid="7d67099c-0a0f-4661-8767-b4a3a564379f"
CM029357.1	RepeatMasker	Unknown	47649554	47649821	1395	+	.	ID="RND-5_FAMILY-4001";Tend="1675";Tstart="1365";shortTE="F";uid="cbe9aebb-fadf-4ab6-a2f4-f2d5d48ae831"
CM029357.1	RepeatMasker	LINE/RTE-BovB	23562638	23563002	442	+	.	ID="RND-6_FAMILY-21887";Tend="1478";Tstart="1120";shortTE="F";uid="91d025cb-be21-496b-96d4-308825db7699"
CM029357.1	RepeatMasker	DNA/Kolobok-E	26192348	26192872	2594	+	.	ID="RND-5_FAMILY-751";Tend="1535";Tstart="1006";shortTE="F";uid="65958a4f-6ab2-4d7c-b7c6-63ce88a30333"
CM029357.1	RepeatMasker	DNA/hAT	11592181	11592305	434	+	.	ID="DNA8-105_AP";Tend="650";Tstart="527";shortTE="F";uid="9521ace4-d3f3-4b7b-a1cf-fe14e4f69d03"
CM029357.1	RepeatMasker	Unknown	56058005	56058148	615	+	.	ID="RND-4_FAMILY-923";Tend="1567";Tstart="1425";shortTE="F";uid="51d49e39-67e3-4087-9cfe-d71f383dbc23"
CM029357.1	RepeatMasker	DNA/Kolobok-E	4835882	4836231	2018	+	.	ID="RND-3_FAMILY-70";Tend="1283";Tstart="908";shortTE="F";uid="b56840ba-2a21-4353-86db-92bbe8aea84a"
CM029357.1	RepeatMasker	DNA	32594194	32594537	1246	+	.	ID="RND-3_FAMILY-136";Tend="1303";Tstart="933";shortTE="F";uid="67a168a9-8f17-4827-9dca-6f7e67225bfd"
CM029357.1	RepeatMasker	DNA/hAT-Tip100	29652526	29652645	525	+	.	ID="RND-3_FAMILY-203";Tend="1715";Tstart="1600";shortTE="F";uid="25ac93ed-53ed-41c6-9c7b-05e0b9e3e1f9"
CM029357.1	RepeatMasker	Unknown	659674	659933	625	+	.	ID="RND-5_FAMILY-2989";Tend="1429";Tstart="1158";shortTE="F";uid="165cbafb-4a38-4fd6-9419-bd6470a511a1"
CM029357.1	RepeatMasker	LINE/I-Jockey	33803752	33803904	1205	+	.	ID="RND-6_FAMILY-5787";Tend="1145";Tstart="993";shortTE="F";uid="2541d2c7-93d1-49e2-ada6-926d3f6b6e3c"
CM029357.1	RepeatMasker	DNA/hAT-Tip100	29655012	29655150	917	+	.	ID="RND-1_FAMILY-113";Tend="1138";Tstart="970";shortTE="F";uid="ba6cadfb-d357-4600-a4dc-687483dcf6c0"
CM029357.1	RepeatMasker	DNA/Ginger-1	55971676	55971918	1181	+	.	ID="RND-6_FAMILY-2606";Tend="1170";Tstart="915";shortTE="F";uid="8e230f0b-3a76-4ffd-b0ce-80ac9c8bff67"
CM029357.1	RepeatMasker	DNA/hAT-Charlie	48231744	48232041	914	+	.	ID="RND-6_FAMILY-950";Tend="771";Tstart="464";shortTE="F";uid="7ef1ec6e-b7fa-4704-9f9f-1f3b8f403e6c"
CM029357.1	RepeatMasker	Retroposon?	51341309	51341759	2059	+	.	ID="RND-4_FAMILY-238";Tend="1290";Tstart="783";shortTE="F";uid="c0725765-b85b-4558-a870-8c3c2112504f"
CM029357.1	RepeatMasker	DNA/Ginger-1	54974151	54974346	1257	+	.	ID="RND-6_FAMILY-856";Tend="1004";Tstart="797";shortTE="F";uid="3e2858eb-1ea4-411b-86dc-e1285cf1f663"
CM029357.1	RepeatMasker	DNA/TcMar-Mariner	12636931	12638266	8081	+	.	ID="MARINER-30_RPR";Tend="1326";Tstart="1";shortTE="F";uid="a44de120-d900-4a93-acd9-5d1ec35c082c"
CM029357.1	RepeatMasker	LINE/Penelope	55260768	55260936	684	+	.	ID="RND-5_FAMILY-93";Tend="1494";Tstart="1322";shortTE="F";uid="bd9bb462-4247-48f8-aeaa-f80f3c9f441c"
CM029357.1	RepeatMasker	LINE/R1	55203589	55203815	568	+	.	ID="RND-6_FAMILY-9667";Tend="1130";Tstart="918";shortTE="F";uid="806673ab-cfd2-4ef6-88b2-13d34a251c79"
CM029357.1	RepeatMasker	LTR/Gypsy	57883215	57883431	1684	+	.	ID="RND-1_FAMILY-151";Tend="684";Tstart="469";shortTE="F";uid="eb14c8ca-85b5-4a7e-bfd0-30bcb4ddf6d3"
CM029357.1	RepeatMasker	DNA/Kolobok-E	51497275	51497665	3051	+	.	ID="RND-6_FAMILY-1953";Tend="2098";Tstart="1705";shortTE="F";uid="b70cc0a8-3f1d-4f4f-a800-c2a74639fd80"
CM029357.1	RepeatMasker	LINE/L2	45491596	45492046	578	+	.	ID="RND-5_FAMILY-1064";Tend="1273";Tstart="868";shortTE="F";uid="927f42ce-9069-4af8-869a-ee86b9fbf91f"
CM029357.1	RepeatMasker	DNA/Ginger-1	20051126	20051462	2446	+	.	ID="RND-6_FAMILY-25049";Tend="2147";Tstart="1805";shortTE="F";uid="b14cb95f-22c1-4d9f-8d02-93a295718f44"
CM029357.1	RepeatMasker	LINE/R1-LOA	31322857	31323692	6039	+	.	ID="RND-6_FAMILY-1331";Tend="1945";Tstart="1107";shortTE="F";uid="14b59e03-c21b-488d-a518-d5c78fcecb0a"
CM029357.1	RepeatMasker	Unknown	31603253	31603548	1040	+	.	ID="RND-5_FAMILY-473";Tend="1711";Tstart="1423";shortTE="F";uid="21d69671-7ec6-428b-9df4-58a676e021ac"
CM029357.1	RepeatMasker	Retroposon?	12064144	12064388	458	+	.	ID="RND-4_FAMILY-238";Tend="1977";Tstart="1747";shortTE="F";uid="c9d334ed-922e-44f5-a68b-bea505547ff9"
CM029357.1	RepeatMasker	Retroposon?	47825073	47825357	705	+	.	ID="RND-6_FAMILY-2429";Tend="978";Tstart="681";shortTE="F";uid="0710cc02-2abe-4558-8c92-5b9de2d64801"
CM029357.1	RepeatMasker	DNA/Kolobok-E	10083421	10083628	785	+	.	ID="RND-3_FAMILY-70";Tend="1374";Tstart="1133";shortTE="F";uid="360f4ee6-cda7-4fb8-aec6-e1ccf31af469"
CM029357.1	RepeatMasker	Unknown	8352766	8352932	1097	+	.	ID="RND-5_FAMILY-11516";Tend="1090";Tstart="914";shortTE="F";uid="83e53e4e-5cb4-4ff1-84a1-28685036934d"
CM029357.1	RepeatMasker	DNA/hAT-Tip100	45591147	45591442	2553	+	.	ID="RND-1_FAMILY-165";Tend="1247";Tstart="952";shortTE="F";uid="d65b044e-a5e7-44b8-a1fd-95da3f69452a"
CM029357.1	RepeatMasker	Unknown	56361723	56362562	4986	+	.	ID="RND-1_FAMILY-31";Tend="3259";Tstart="2410";shortTE="F";uid="c21fff91-a23e-4783-9bc4-4bb219ef3f61"
CM029357.1	RepeatMasker	DNA	13140302	13140782	968	+	.	ID="RND-3_FAMILY-144";Tend="1295";Tstart="806";shortTE="F";uid="18cfe617-3f59-4254-9699-ac3436eb4061"
CM029357.1	RepeatMasker	DNA/PIF-Harbinger	49064731	49065605	1878	+	.	ID="ISL2EU-7_CFL";Tend="2300";Tstart="1421";shortTE="F";uid="be8c509f-ee7d-448f-b551-1c33c1684c9e"
CM029357.1	RepeatMasker	LINE/RTE-BovB	23746395	23746911	2753	+	.	ID="RND-3_FAMILY-111";Tend="1717";Tstart="1175";shortTE="F";uid="85663ec4-c3fa-4b12-94e1-8a4764b9dd2a"
CM029357.1	RepeatMasker	DNA	48165385	48165827	1869	+	.	ID="RND-6_FAMILY-550";Tend="1486";Tstart="935";shortTE="F";uid="e1f3be2e-e8fe-4ee6-b113-3edbd8d59f5b"
CM029357.1	RepeatMasker	Unknown	14239535	14239834	1104	+	.	ID="RND-1_FAMILY-41";Tend="1178";Tstart="904";shortTE="F";uid="9f87b063-1106-473f-99d1-eef712828f88"
CM029357.1	RepeatMasker	LINE/RTE-BovB	45319434	45319678	1554	+	.	ID="RND-5_FAMILY-2349";Tend="1293";Tstart="1056";shortTE="F";uid="9527fee3-b14a-4364-b217-2d8793e4fc2c"
CM029357.1	RepeatMasker	Retroposon?	43262819	43263487	1166	+	.	ID="RND-1_FAMILY-27";TEgroup="ctg_1%7CRND-1_FAMILY-27%7C9";Tend="1952";Tstart="865";shortTE="F";uid="c81b2d7a-8577-40a5-b468-f5030f9eeddf"
CM029357.1	RepeatMasker	DNA/Kolobok-E	28565798	28566061	586	+	.	ID="RND-3_FAMILY-70";Tend="1209";Tstart="935";shortTE="F";uid="b72b1bd3-3d26-4b08-b1c9-6b374de9e011"
CM029357.1	RepeatMasker	DNA/Ginger-1	43328450	43329491	7366	+	.	ID="RND-6_FAMILY-2606";Tend="2103";Tstart="1062";shortTE="F";uid="b6c7093f-89e8-4a8f-8221-a09fc7bf38ee"
CM029357.1	RepeatMasker	Retroposon?	50357338	50357591	764	+	.	ID="RND-1_FAMILY-7";Tend="1338";Tstart="1064";shortTE="F";uid="7aed1357-5c38-4939-8a63-5dc94c11c07b"
CM029357.1	RepeatMasker	Retroposon?	41037440	41037655	944	+	.	ID="RND-1_FAMILY-7";Tend="1948";Tstart="1725";shortTE="F";uid="98e498f1-e762-44ee-a5bc-159cf7bf06bb"
CM029357.1	RepeatMasker	LTR/Gypsy	48932733	48932895	523	+	.	ID="GYPSY2-I_AP";Tend="4069";Tstart="3907";shortTE="F";uid="19d23eb1-8124-4c18-b180-0f99dfc5c66c"
CM029357.1	RepeatMasker	DNA/Kolobok-E	37483541	37484706	4802	+	.	ID="RND-2_FAMILY-13";Tend="1926";Tstart="736";shortTE="F";uid="52c0d523-bcb9-4a56-9370-299be1826d4d"
CM029357.1	RepeatMasker	Retroposon?	11029981	11030081	612	+	.	ID="RND-6_FAMILY-3888";Tend="1466";Tstart="1366";shortTE="F";uid="59bb7a0a-bcc7-47ba-ac4a-3687ebc97551"
CM029357.1	RepeatMasker	DNA/Ginger-1	52858179	52858935	4114	+	.	ID="RND-6_FAMILY-25049";Tend="1844";Tstart="1054";shortTE="F";uid="c71abafa-eb04-4252-b11b-7d46eeb85473"
CM029357.1	RepeatMasker	DNA/Kolobok-E	5006035	5006375	720	+	.	ID="RND-3_FAMILY-70";Tend="1526";Tstart="1117";shortTE="F";uid="68ae4843-4fbd-4136-80a2-b432e4bced93"
CM029357.1	RepeatMasker	DNA/hAT-hAT19	60019730	60020068	2435	+	.	ID="DNA8-74_AP";Tend="330";Tstart="1";shortTE="F";uid="56234821-f119-45f2-bc59-f56591c6e6a5"
CM029357.1	RepeatMasker	DNA/Ginger-1	34443334	34443591	1167	+	.	ID="RND-6_FAMILY-10821";Tend="1641";Tstart="1367";shortTE="F";uid="1c0391f5-5364-43e6-95be-2126dfe6ab85"
CM029357.1	RepeatMasker	DNA/Kolobok-E	54996154	54996499	1559	+	.	ID="RND-3_FAMILY-70";Tend="1546";Tstart="1184";shortTE="F";uid="1b85936c-0699-44fa-a460-1c16c0b72979"
CM029357.1	RepeatMasker	Unknown	27977430	27978162	2174	+	.	ID="RND-5_FAMILY-3493";Tend="1530";Tstart="740";shortTE="F";uid="0731ea22-8ddb-4401-a120-a9bf50e8c019"
CM029357.1	RepeatMasker	Retroposon?	19491573	19492315	3469	+	.	ID="RND-4_FAMILY-238";Tend="1562";Tstart="785";shortTE="F";uid="6dfb099c-658f-4ea1-ab9b-bb5c9de6f0a4"
CM029357.1	RepeatMasker	LINE/RTE-BovB	17478693	17479407	2308	+	.	ID="RND-1_FAMILY-30";Tend="1725";Tstart="980";shortTE="F";uid="199d23ea-78c5-410f-9033-8be7d15b8be5"
CM029357.1	RepeatMasker	Unknown	36401317	36401651	2935	+	.	ID="RND-5_FAMILY-7746";Tend="1327";Tstart="994";shortTE="F";uid="785dd3bc-6788-43d9-abb2-1715d616f4b3"
CM029357.1	RepeatMasker	LINE/RTE-BovB	39864433	39864654	569	+	.	ID="RND-5_FAMILY-2349";Tend="995";Tstart="768";shortTE="F";uid="d9d64089-5af4-47e0-8b7f-b5cb0ed8ec4e"
CM029357.1	RepeatMasker	DNA	52853784	52853950	479	+	.	ID="TTAA7_AP";Tend="379";Tstart="216";shortTE="F";uid="0118fbb3-f1bf-4450-8cd1-0df24664c142"
CM029357.1	RepeatMasker	Unknown	9657925	9658073	759	+	.	ID="RND-6_FAMILY-4165";Tend="1268";Tstart="1117";shortTE="F";uid="9511be08-2a48-40fc-ad9f-199a73cb57f6"
CM029357.1	RepeatMasker	Retroposon?	32855325	32855592	1244	+	.	ID="RND-6_FAMILY-3888";Tend="1322";Tstart="1026";shortTE="F";uid="fafe269a-6ec7-4886-9f1a-9068200bfbf5"
CM029357.1	RepeatMasker	Retroposon?	27904994	27905548	3020	+	.	ID="RND-3_FAMILY-43";Tend="1533";Tstart="940";shortTE="F";uid="d75228d4-59e1-4549-9c45-802c2d3bcd43"
CM029357.1	RepeatMasker	DNA/Ginger-1	28495049	28495548	2678	+	.	ID="RND-4_FAMILY-400";Tend="1680";Tstart="1125";shortTE="F";uid="2d03ec03-6f35-4b57-8976-2bfd5ac5f2ac"
CM029357.1	RepeatMasker	Unknown	23013897	23014745	806	+	.	ID="RND-4_FAMILY-76";Tend="1457";Tstart="681";shortTE="F";uid="6e5ba4e1-f025-4c20-82a4-5046cadf075d"
CM029357.1	RepeatMasker	Unknown	49810593	49810892	1165	+	.	ID="RND-5_FAMILY-871";Tend="1250";Tstart="946";shortTE="F";uid="8e49e1cd-7228-453c-9ad1-eac4d1c27c30"
CM029357.1	RepeatMasker	Unknown	18471720	18472254	717	+	.	ID="RND-4_FAMILY-789";Tend="1419";Tstart="925";shortTE="F";uid="5ccd9df1-7453-4c7d-9dce-3d87de6ec794"
CM029357.1	RepeatMasker	DNA/Ginger-1	42197831	42198131	867	+	.	ID="RND-1_FAMILY-2";Tend="1087";Tstart="782";shortTE="F";uid="851392eb-2e64-47b0-b317-7eece1ba50c3"
CM029357.1	RepeatMasker	DNA/Ginger-1	4618254	4618476	1557	+	.	ID="RND-6_FAMILY-2606";Tend="2103";Tstart="1873";shortTE="F";uid="5fb4fa3b-e0b7-455f-8c1a-adaff8e58a04"
CM029357.1	RepeatMasker	DNA/hAT-Blackjack	29962639	29963483	6237	+	.	ID="RND-5_FAMILY-3822";Tend="1876";Tstart="1000";shortTE="F";uid="ec4909fb-0637-4d0b-b6bb-db98952950d6"
CM029357.1	RepeatMasker	Retroposon?	31309064	31309929	4787	+	.	ID="RND-5_FAMILY-199";Tend="1669";Tstart="759";shortTE="F";uid="5593c39f-6b39-4964-a976-970500d28a14"
CM029357.1	RepeatMasker	DNA/hAT	33367071	33367215	559	+	.	ID="DNA8-105_AP";Tend="137";Tstart="1";shortTE="F";uid="176b7297-1664-4e6f-97c5-d0e2d90beb00"
CM029357.1	RepeatMasker	Retroposon?	322455	322816	2071	+	.	ID="RND-5_FAMILY-708";Tend="1103";Tstart="771";shortTE="F";uid="b385eceb-4fa8-4035-9068-72a67b0ae1c7"
CM029357.1	RepeatMasker	Unknown	9126366	9126601	555	+	.	ID="RND-4_FAMILY-767";Tend="1669";Tstart="1429";shortTE="F";uid="a6679b79-8eb7-4dd3-be07-00e83a5855f7"
CM029357.1	RepeatMasker	Retroposon?	24259639	24260461	4128	+	.	ID="RND-3_FAMILY-43";Tend="1716";Tstart="700";shortTE="F";uid="27c6be4e-59eb-412b-9074-23dd00d1460d"
CM029357.1	RepeatMasker	RC/Helitron	17861114	17861313	634	+	.	ID="RND-4_FAMILY-897";Tend="1603";Tstart="1403";shortTE="F";uid="ff7670b8-06d0-4ea5-85ca-ddbe07e257d1"
CM029357.1	RepeatMasker	LINE/RTE-BovB	36401651	36401790	536	+	.	ID="RND-3_FAMILY-111";Tend="1726";Tstart="1582";shortTE="F";uid="3eeb0c78-33ee-41e6-bf46-42dc01654506"
CM029357.1	RepeatMasker	DNA/hAT-Tip100	47841654	47842293	1504	+	.	ID="RND-6_FAMILY-10827";TEgroup="ctg_1%7CRND-6_FAMILY-10827%7C2";Tend="1120";Tstart="580";shortTE="F";uid="25731768-7458-4010-a94f-7f6b870646a2"
CM029357.1	RepeatMasker	DNA/Ginger-1	15983888	15984519	5229	+	.	ID="RND-1_FAMILY-1";Tend="2468";Tstart="1836";shortTE="F";uid="c9a3b01b-d2da-4136-937f-b94c6b06322c"
CM029357.1	RepeatMasker	DNA/Kolobok-E	14289897	14290164	678	+	.	ID="RND-3_FAMILY-70";Tend="1937";Tstart="1664";shortTE="F";uid="92a7055e-cd2a-498a-9e36-0b827053d1a3"
CM029357.1	RepeatMasker	Retroposon?	12591581	12591745	1037	+	.	ID="RND-6_FAMILY-1967";Tend="1087";Tstart="926";shortTE="F";uid="7aa54a7c-92f8-47a5-94bc-2521413f8d9d"
CM029357.1	RepeatMasker	DNA/Ginger-1	46536769	46536915	413	+	.	ID="RND-1_FAMILY-2";Tend="1143";Tstart="970";shortTE="F";uid="53d047e3-ca09-4b3c-a3c0-8b647f488547"
CM029357.1	RepeatMasker	DNA/Kolobok-E	38608626	38609094	1175	+	.	ID="RND-3_FAMILY-70";Tend="1896";Tstart="1423";shortTE="F";uid="622d0cc1-5fa9-4b22-9e82-d07176284dc4"
CM029357.1	RepeatMasker	DNA/hAT-Tip100	13626453	13626839	1626	+	.	ID="RND-6_FAMILY-33527";Tend="1148";Tstart="755";shortTE="F";uid="8c28e49c-c738-4474-88d4-b675c50fbc65"
CM029357.1	RepeatMasker	DNA/Ginger-1	52062799	52063122	407	+	.	ID="RND-1_FAMILY-19";TEgroup="ctg_1%7CRND-1_FAMILY-19%7C5";Tend="1747";Tstart="1443";shortTE="T";uid="c749ffeb-2f14-4191-8334-532d732235b4"
CM029357.1	RepeatMasker	Unknown	69297	69817	653	+	.	ID="RND-4_FAMILY-767";TEgroup="ctg_1%7CRND-4_FAMILY-767%7C1";Tend="1675";Tstart="730";shortTE="F";uid="75ccb500-cc2a-449a-8ac8-89779d0b5491"
CM029357.1	RepeatMasker	LINE/R1-LOA	12989390	12990333	925	+	.	ID="RND-6_FAMILY-1331";Tend="2478";Tstart="1558";shortTE="F";uid="8a1d43fa-29c2-4125-bcfb-650340fc62c7"
CM029357.1	RepeatMasker	Unknown	11920239	11920757	2670	+	.	ID="RND-6_FAMILY-135";Tend="1448";Tstart="898";shortTE="F";uid="ec4ec028-875b-4a5f-97ff-dcea57871293"
CM029357.1	RepeatMasker	Retroposon?	34717994	34718176	783	+	.	ID="RND-6_FAMILY-3888";Tend="1167";Tstart="958";shortTE="F";uid="5562adcb-d323-4bf2-936c-191c5b26e9cc"
CM029357.1	RepeatMasker	Unknown	30036605	30036749	578	+	.	ID="RND-1_FAMILY-134";Tend="1212";Tstart="1046";shortTE="F";uid="63d321ec-cde5-41a6-839b-bf06b0824d6b"
CM029357.1	RepeatMasker	DNA/Ginger-1	36199652	36200221	4776	+	.	ID="RND-1_FAMILY-1";Tend="2462";Tstart="1892";shortTE="F";uid="61c8141d-11d5-4299-8f9e-a910fc9dac15"
CM029357.1	RepeatMasker	DNA/hAT-Tip100	24444580	24444833	603	+	.	ID="RND-4_FAMILY-680";Tend="1333";Tstart="1051";shortTE="F";uid="c525309e-0fa1-4448-8c6b-483cbac8f4e9"
CM029357.1	RepeatMasker	DNA/Ginger-1	17655388	17656266	497	+	.	ID="RND-1_FAMILY-33";TEgroup="ctg_1%7CRND-1_FAMILY-33%7C3";Tend="1811";Tstart="908";shortTE="F";uid="5fdccefa-4490-4958-8990-82a5f05b30eb"
CM029357.1	RepeatMasker	DNA/Ginger-1	52206150	52206499	405	+	.	ID="RND-6_FAMILY-856";Tend="1628";Tstart="1284";shortTE="F";uid="d3887c79-88f2-43f4-bc01-538988d31653"
CM029357.1	RepeatMasker	DNA/Kolobok-E	38487724	38487993	644	+	.	ID="RND-3_FAMILY-70";Tend="1195";Tstart="925";shortTE="F";uid="e9866ad1-7bb0-4720-b149-b8dc85bca1c9"
CM029357.1	RepeatMasker	RC/Helitron	10603601	10603897	2610	+	.	ID="RND-1_FAMILY-61";Tend="1187";Tstart="893";shortTE="F";uid="f583643a-3c68-41c6-9a17-eb5c0968a126"
CM029357.1	RepeatMasker	LINE/RTE-BovB	19780342	19780875	2387	+	.	ID="RND-3_FAMILY-111";Tend="1726";Tstart="1198";shortTE="F";uid="76816c59-0094-47ca-ba19-0f6a6b9ac095"
CM029357.1	RepeatMasker	DNA/Ginger-1	5225330	5225608	1042	+	.	ID="RND-4_FAMILY-400";Tend="1682";Tstart="1396";shortTE="F";uid="c494011a-3502-4efa-a695-ecc94b84a337"
CM029357.1	RepeatMasker	RC/Helitron	44430494	44430722	1190	+	.	ID="RND-4_FAMILY-454";Tend="1110";Tstart="872";shortTE="F";uid="5a5a160c-5c62-4cc0-8210-4ef33d853c6f"
CM029357.1	RepeatMasker	DNA/Ginger-1	32478659	32478806	404	+	.	ID="RND-2_FAMILY-108";Tend="1762";Tstart="1601";shortTE="F";uid="009fca54-db51-474f-bd9e-523175440cb6"
CM029357.1	RepeatMasker	LINE/RTE-BovB	5967802	5968411	1702	+	.	ID="RND-1_FAMILY-100";Tend="1147";Tstart="536";shortTE="F";uid="b8d811ec-00ea-4cac-9f57-00a8bda3363e"
CM029357.1	RepeatMasker	DNA	9539632	9539846	652	+	.	ID="TTAA9_AP";Tend="479";Tstart="265";shortTE="F";uid="551cc5e8-7b53-41f4-87a2-0ae449773e57"
CM029357.1	RepeatMasker	DNA/Kolobok-E	41879122	41879458	1422	+	.	ID="RND-3_FAMILY-70";Tend="1329";Tstart="1013";shortTE="F";uid="5c95a023-591e-461c-b165-f626c3c357dc"
CM029357.1	RepeatMasker	LINE/RTE-BovB	43107455	43107618	779	+	.	ID="RND-4_FAMILY-737";Tend="1766";Tstart="1603";shortTE="F";uid="c45fe90d-9ece-4b4f-9e68-a44fbed128a1"
CM029357.1	RepeatMasker	LINE/R1-LOA	40902648	40902958	544	+	.	ID="RND-6_FAMILY-1331";Tend="2340";Tstart="2051";shortTE="F";uid="03e267f4-1635-4088-a175-2d30cb3923f8"
CM029357.1	RepeatMasker	Unknown	32142400	32142654	1982	+	.	ID="RND-1_FAMILY-94";Tend="1363";Tstart="1109";shortTE="F";uid="19efd066-71f5-404c-ae61-36531abc97c6"
CM029357.1	RepeatMasker	DNA/hAT-Tip100	25063443	25064489	964	+	.	ID="hat-1_lmi";Tend="4269";Tstart="2932";shortTE="F";uid="5f271115-77be-4891-8936-619996944e50"
CM029357.1	RepeatMasker	Retroposon?	42479665	42480090	843	+	.	ID="RND-3_FAMILY-43";Tend="1287";Tstart="940";shortTE="F";uid="cd3cfe5d-2660-4acb-92d2-58502265d974"
CM029357.1	RepeatMasker	LINE/RTE-BovB	5662442	5663128	4179	+	.	ID="RND-3_FAMILY-111";Tend="1723";Tstart="1042";shortTE="F";uid="a16376f8-1c8c-401f-821d-0cc6b78a6343"
CM029357.1	RepeatMasker	DNA/hAT	32608876	32608991	477	+	.	ID="DNA8-105_AP";Tend="137";Tstart="15";shortTE="F";uid="393f0d51-e629-438e-b778-8d9a88c9687f"
CM029357.1	RepeatMasker	Retroposon?	29225574	29225835	1240	+	.	ID="RND-2_FAMILY-19";Tend="1004";Tstart="739";shortTE="F";uid="2cdacea1-3bdc-4369-9fce-dc804f34960d"
CM029357.1	RepeatMasker	LINE/RTE-BovB	28213454	28213714	1278	+	.	ID="RND-5_FAMILY-1487";Tend="1181";Tstart="924";shortTE="F";uid="ee61c1df-0261-4802-8c1d-b416e54aeeb0"
CM029357.1	RepeatMasker	Retroposon?	53719879	53720146	520	+	.	ID="RND-6_FAMILY-1702";Tend="1491";Tstart="1199";shortTE="F";uid="0d1562e1-42d2-4284-a0f0-1c7d5bc05914"
CM029357.1	RepeatMasker	DNA/Ginger-1	41896063	41896333	945	+	.	ID="RND-6_FAMILY-4698";Tend="1613";Tstart="1337";shortTE="F";uid="7e0c38a3-246d-467c-9331-449575bffefc"
CM029357.1	RepeatMasker	DNA/PIF-Harbinger	9545058	9545708	903	+	.	ID="ISL2EU-7_CFL";Tend="2082";Tstart="1423";shortTE="F";uid="8757c841-d4c1-4bfb-902a-7659f9b9db59"
CM029357.1	RepeatMasker	DNA/Kolobok-E	47218557	47220167	9482	+	.	ID="RND-1_FAMILY-98";Tend="1876";Tstart="382";shortTE="F";uid="edef854f-4460-4cdf-9165-8b9e4ccbbb1a"
CM029357.1	RepeatMasker	DNA/Ginger-1	42499846	42500295	1652	+	.	ID="RND-6_FAMILY-2606";Tend="1307";Tstart="807";shortTE="F";uid="43ad4eda-066e-4484-83ec-25a3127bd368"
CM029357.1	RepeatMasker	Unknown	17164965	17166077	705	+	.	ID="RND-5_FAMILY-1935";TEgroup="ctg_1%7CRND-5_FAMILY-1935%7C2";Tend="1900";Tstart="907";shortTE="T";uid="cde54ea3-d5bf-4b14-b3c7-65d4c65f6c79"
CM029357.1	RepeatMasker	Unknown	19785766	19786090	674	+	.	ID="RND-5_FAMILY-1478";Tend="1357";Tstart="998";shortTE="F";uid="3695a378-435d-4fde-a557-f9b73204a5bf"
CM029357.1	RepeatMasker	DNA/TcMar-Tc1	34856991	34857198	476	+	.	ID="MARINER-2_BM";Tend="1206";Tstart="1008";shortTE="F";uid="97f4077c-1483-40b6-bbbc-623513583efb"
CM029357.1	RepeatMasker	RC/Helitron	23515199	23515369	424	+	.	ID="RND-5_FAMILY-1063";Tend="1213";Tstart="1041";shortTE="F";uid="f39177cc-7037-4e54-b7f8-208589a63f1b"
CM029357.1	RepeatMasker	LINE/I-Jockey	43530419	43530902	438	+	.	ID="HALYOMORPHA_HALYS-1_FAMILY-2";Tend="604";Tstart="171";shortTE="F";uid="ac8cfc60-d0d0-4d88-8951-d1f9d8ca9746"
CM029357.1	RepeatMasker	LINE/L2	19592354	19592512	638	+	.	ID="RND-6_FAMILY-1297";Tend="960";Tstart="802";shortTE="F";uid="14c2797d-a74e-4735-b12d-ba894b08323f"
CM029357.1	RepeatMasker	LINE/RTE-BovB	43927977	43928312	1411	+	.	ID="RND-3_FAMILY-52";Tend="1517";Tstart="1175";shortTE="F";uid="61bd9045-b17e-4430-92a5-f3fa1a1fc451"
CM029357.1	RepeatMasker	Unknown	30806503	30806642	627	+	.	ID="RND-6_FAMILY-2424";Tend="1406";Tstart="1286";shortTE="F";uid="afd6636e-d21c-4ca1-b74d-ef29fa35de34"
CM029357.1	RepeatMasker	LINE/RTE-BovB	14780063	14780913	2288	+	.	ID="RND-4_FAMILY-737";Tend="1763";Tstart="875";shortTE="F";uid="c46db2ce-a59e-48b7-86ed-f73a15adef52"
CM029357.1	RepeatMasker	Unknown	12113521	12113733	1638	+	.	ID="RND-5_FAMILY-8043";Tend="1079";Tstart="858";shortTE="F";uid="71ed797e-a339-433a-bb30-9d61b947fe75"
CM029357.1	RepeatMasker	DNA/Kolobok-E	9307501	9308365	3764	+	.	ID="RND-3_FAMILY-70";Tend="1846";Tstart="898";shortTE="F";uid="0d11a070-507b-47c5-8e67-a6739b90ea69"
CM029357.1	RepeatMasker	Retroposon?	10906500	10906752	1205	+	.	ID="RND-1_FAMILY-7";Tend="1439";Tstart="1195";shortTE="F";uid="af11f8c0-08af-493a-972b-d236811a522f"
CM029357.1	RepeatMasker	DNA/hAT-Charlie	44841396	44841537	1126	+	.	ID="RND-4_FAMILY-756";Tend="1107";Tstart="966";shortTE="F";uid="f80b52c1-66d3-4f80-aeab-ecee9f9bb3ee"
CM029357.1	RepeatMasker	LINE/RTE-BovB	54907535	54909794	2972	+	.	ID="RTE-4_LMI";Tend="2566";Tstart="320";shortTE="F";uid="59d2e97d-617d-4adb-a2f8-2237b21e5332"
CM029357.1	RepeatMasker	LINE/L2	38349560	38350018	3021	+	.	ID="RND-5_FAMILY-917";Tend="1494";Tstart="1032";shortTE="F";uid="b182e7a1-ec5d-4383-9d92-92edb8ad0ba1"
CM029357.1	RepeatMasker	DNA/Ginger-1	53286242	53286370	568	+	.	ID="RND-4_FAMILY-388";Tend="1722";Tstart="1592";shortTE="F";uid="b4d174e0-0eb7-4a60-92f4-cdef95821fff"
CM029357.1	RepeatMasker	Unknown	14434643	14435189	1645	+	.	ID="RND-5_FAMILY-2915";Tend="1639";Tstart="1137";shortTE="F";uid="2852bac6-3f71-4da1-9354-fb48bdfae819"
CM029357.1	RepeatMasker	Unknown	10173845	10174199	1439	+	.	ID="RND-1_FAMILY-128";TEgroup="ctg_1%7CRND-1_FAMILY-128%7C1";Tend="1503";Tstart="881";shortTE="F";uid="b52f4339-eff0-416f-b8e3-91a0c8e9b653"
CM029357.1	RepeatMasker	Unknown	23390258	23390493	1754	+	.	ID="RND-1_FAMILY-192";Tend="1223";Tstart="986";shortTE="F";uid="84829e0a-5a71-4ef7-a1a6-554b653b4f5d"
CM029357.1	RepeatMasker	DNA/Kolobok-E	41075670	41075865	891	+	.	ID="RND-3_FAMILY-70";Tend="1113";Tstart="923";shortTE="F";uid="87378294-42c1-424b-a970-26181a77f80f"
CM029357.1	RepeatMasker	DNA/hAT-Tip100	29999732	29999895	1199	+	.	ID="RND-1_FAMILY-113";Tend="1138";Tstart="970";shortTE="F";uid="d1232942-f358-478f-89e3-a89176f20f7e"
CM029357.1	RepeatMasker	Retroposon?	40551514	40551768	1204	+	.	ID="RND-1_FAMILY-27";Tend="1119";Tstart="877";shortTE="F";uid="e72d877f-852a-41fd-bb5a-05968c6f5257"
CM029357.1	RepeatMasker	DNA/hAT-Charlie	53012512	53013206	1818	+	.	ID="RND-6_FAMILY-950";Tend="1192";Tstart="445";shortTE="F";uid="9f3c80dd-1603-4e7c-bf3d-a7276b959d0c"
CM029357.1	RepeatMasker	Unknown	32083325	32084905	13849	+	.	ID="RND-6_FAMILY-2584";Tend="2581";Tstart="1000";shortTE="F";uid="aa688e84-14e8-4cde-a975-bacf00353a9c"
CM029357.1	RepeatMasker	LINE/R2	46005322	46005774	675	+	.	ID="R2-2_API";Tend="1000";Tstart="541";shortTE="F";uid="66d81ab0-e051-494d-ada0-865d5fd1c882"
CM029357.1	RepeatMasker	Unknown	39071236	39071541	1918	+	.	ID="RND-1_FAMILY-54";Tend="1269";Tstart="972";shortTE="F";uid="2eca1682-caa7-409b-8703-6de5e9f991e5"
CM029357.1	RepeatMasker	DNA/Kolobok-E	17972258	17972455	1037	+	.	ID="RND-6_FAMILY-5151";Tend="910";Tstart="720";shortTE="F";uid="e3dff9da-e713-4272-9af0-0a62c4791ad4"
CM029357.1	RepeatMasker	DNA/Ginger-1	53816672	53817257	672	+	.	ID="RND-6_FAMILY-4698";TEgroup="ctg_1%7CRND-6_FAMILY-4698%7C16";Tend="1758";Tstart="1009";shortTE="F";uid="918a3be1-eb75-4259-92a0-8f4f293b696d"
CM029357.1	RepeatMasker	LINE/RTE-BovB	35322583	35322753	617	+	.	ID="RND-6_FAMILY-3718";Tend="2003";Tstart="1809";shortTE="F";uid="76800ae0-4a6c-42f1-a872-29958561528a"
CM029357.1	RepeatMasker	Unknown	57485187	57485522	1395	+	.	ID="RND-5_FAMILY-9059";Tend="1251";Tstart="950";shortTE="F";uid="981e1e57-c327-4af0-8d00-9480231e234d"
CM029357.1	RepeatMasker	DNA/hAT-Charlie	14001731	14002023	818	+	.	ID="RND-5_FAMILY-3317";TEgroup="ctg_1%7CRND-5_FAMILY-3317%7C4";Tend="1478";Tstart="641";shortTE="F";uid="bfe342fd-c454-4960-9d71-4a8477feef43"
CM029357.1	RepeatMasker	DNA/Ginger-1	41936343	41936473	596	+	.	ID="RND-1_FAMILY-19";Tend="1664";Tstart="1529";shortTE="F";uid="37be557c-2594-4aa0-bc5a-a22f25fee4f5"
CM029357.1	RepeatMasker	DNA/Ginger-1	5640961	5641338	804	+	.	ID="RND-6_FAMILY-8806";Tend="1236";Tstart="827";shortTE="F";uid="1e7162ef-7935-44fe-a435-01cce1f40e55"
CM029357.1	RepeatMasker	Unknown	399899	400072	616	+	.	ID="RND-6_FAMILY-6677";Tend="3358";Tstart="3191";shortTE="F";uid="c1149263-4f85-469d-801b-3ef3dc4889ad"
CM029357.1	RepeatMasker	DNA/Ginger-2	53154883	53156088	4723	+	.	ID="RND-6_FAMILY-2862";Tend="1309";Tstart="133";shortTE="F";uid="23ebb03f-d8fd-4993-8dbd-70c11d93b551"
CM029357.1	RepeatMasker	Retroposon?	33994250	33994535	1340	+	.	ID="RND-1_FAMILY-7";Tend="1320";Tstart="1016";shortTE="F";uid="0fb82996-e06e-40bc-8158-c371a0aac67b"
CM029357.1	RepeatMasker	Retroposon?	16400815	16401116	1299	+	.	ID="RND-6_FAMILY-3888";Tend="1509";Tstart="1169";shortTE="F";uid="a0111a2e-0a22-4203-9543-dba31e2e32bf"
CM029357.1	RepeatMasker	RC/Helitron	49552263	49552752	1753	+	.	ID="RND-5_FAMILY-4625";TEgroup="ctg_1%7CRND-5_FAMILY-4625%7C2";Tend="1393";Tstart="1048";shortTE="F";uid="d8807e34-f3e3-4b80-b1ae-f02eeb992685"
CM029357.1	RepeatMasker	DNA/Ginger-1	46596905	46597311	1849	+	.	ID="RND-4_FAMILY-400";Tend="1527";Tstart="1077";shortTE="F";uid="da40c627-e89a-4fb5-b460-78109e7f00a3"
CM029357.1	RepeatMasker	Retroposon?	56954821	56955082	486	+	.	ID="RND-1_FAMILY-27";Tend="1063";Tstart="773";shortTE="F";uid="b7021084-e74b-4d02-b9b1-18ebacf13da1"
CM029357.1	RepeatMasker	DNA/Kolobok-E	57513377	57513629	869	+	.	ID="RND-2_FAMILY-13";Tend="1878";Tstart="1633";shortTE="F";uid="ca323a49-41fb-4c33-a27c-3c22b5124fc8"
CM029357.1	RepeatMasker	DNA/hAT-Blackjack	31564265	31564778	4143	+	.	ID="RND-1_FAMILY-138";Tend="1517";Tstart="995";shortTE="F";uid="5b19cd4c-0678-49cf-98f4-f4cb4160ad86"
CM029357.1	RepeatMasker	Retroposon?	23054245	23054925	3463	+	.	ID="RND-4_FAMILY-238";Tend="1437";Tstart="779";shortTE="F";uid="8fa7a017-fd73-414f-8129-f740cfff4f7a"
CM029357.1	RepeatMasker	LINE/R1-LOA	28207091	28207774	462	+	.	ID="RND-6_FAMILY-1331";TEgroup="ctg_1%7CRND-6_FAMILY-1331%7C13";Tend="2478";Tstart="1958";shortTE="F";uid="cd0b55bc-de4f-4a6e-8a7e-346190089208"
CM029357.1	RepeatMasker	DNA	6368856	6369013	456	+	.	ID="TTAA22_AP";Tend="173";Tstart="17";shortTE="F";uid="f9916937-2f08-4687-ad87-1b5f10b86fb2"
CM029357.1	RepeatMasker	LINE/R1-LOA	2505617	2505802	437	+	.	ID="RND-6_FAMILY-1331";Tend="1454";Tstart="1268";shortTE="F";uid="4fe635a1-384f-4bcf-ae50-c08ac005371d"
CM029357.1	RepeatMasker	LINE/CR1	7055657	7056326	5556	+	.	ID="RND-6_FAMILY-868";Tend="1559";Tstart="893";shortTE="F";uid="bd3fe251-25ee-48ad-ac3f-685c460bc774"
CM029357.1	RepeatMasker	LINE/CR1	59036497	59036925	603	+	.	ID="RND-6_FAMILY-8485";TEgroup="ctg_1%7CRND-6_FAMILY-8485%7C1";Tend="1797";Tstart="192";shortTE="F";uid="37185c22-fe70-490a-932a-72d2eac29c77"
CM029357.1	RepeatMasker	Unknown	11741939	11742190	1176	+	.	ID="RND-6_FAMILY-135";Tend="1166";Tstart="901";shortTE="F";uid="0858a930-4903-4a07-ab4e-899aa31e0431"
CM029357.1	RepeatMasker	LINE/RTE-BovB	33291744	33292301	1051	+	.	ID="RTE-33_LMI";Tend="3137";Tstart="2225";shortTE="F";uid="290a3b02-afa4-41d9-bcac-ea90aa6c47f9"
CM029357.1	RepeatMasker	RC/Helitron	31160908	31161413	4380	+	.	ID="RND-1_FAMILY-67";Tend="1881";Tstart="1358";shortTE="F";uid="1b9bc2bc-8eec-4812-bb35-0131c6b2ec54"
CM029357.1	RepeatMasker	DNA/Ginger-1	37831492	37831669	538	+	.	ID="RND-5_FAMILY-1480";Tend="1253";Tstart="1059";shortTE="F";uid="ea9e2ebc-05d5-4ff7-8bb8-99e7520db0e8"
CM029357.1	RepeatMasker	DNA/Kolobok-E	43543515	43543681	574	+	.	ID="RND-3_FAMILY-70";Tend="1102";Tstart="936";shortTE="F";uid="3ab3fb21-910b-4c5e-953c-e65e97ba7510"
CM029357.1	RepeatMasker	Unknown	18585365	18585653	1823	+	.	ID="RND-5_FAMILY-1935";Tend="1431";Tstart="1169";shortTE="F";uid="4661e2a2-d5af-492f-84c5-923a0a49f957"
CM029357.1	RepeatMasker	Unknown	15242631	15242893	589	+	.	ID="RND-5_FAMILY-1478";Tend="1286";Tstart="1007";shortTE="F";uid="bd8d3bc6-b3ee-475c-89ca-e4cae70844d2"
CM029357.1	RepeatMasker	DNA/Kolobok-E	44116472	44116975	2580	+	.	ID="RND-5_FAMILY-751";Tend="1498";Tstart="1005";shortTE="F";uid="8c2f5184-ff97-4c59-9ee6-91edf9fb3d9b"
CM029357.1	RepeatMasker	Unknown	38800301	38800711	1542	+	.	ID="RND-6_FAMILY-135";Tend="1293";Tstart="889";shortTE="F";uid="6b3b0dd8-3289-4c9d-86ee-bc38c018f07e"
CM029357.1	RepeatMasker	LINE/CR1	55514874	55515093	503	+	.	ID="RND-6_FAMILY-13060";Tend="607";Tstart="409";shortTE="F";uid="18b0f1a8-c10e-4b91-8db0-cb00f394c15d"
CM029357.1	RepeatMasker	Retroposon?	35789362	35789527	429	+	.	ID="RND-2_FAMILY-19";Tend="888";Tstart="718";shortTE="F";uid="155a22e7-f97a-47b3-a44d-b21a4257148c"
CM029357.1	RepeatMasker	DNA	28894902	28895066	413	+	.	ID="ttaa4c_ap";Tend="289";Tstart="131";shortTE="F";uid="dbdac24c-5175-4b65-a99c-53cc8ba294e4"
CM029357.1	RepeatMasker	DNA/Kolobok-E	35156054	35156223	545	+	.	ID="RND-3_FAMILY-70";Tend="1098";Tstart="933";shortTE="F";uid="b486a88a-e8f3-491d-bc07-df2b5bd02cb5"
CM029357.1	RepeatMasker	DNA/hAT?	20241713	20241894	924	+	.	ID="RND-3_FAMILY-96";Tend="1045";Tstart="855";shortTE="F";uid="2f72b76f-d511-4803-93c1-29a2e1cc53fe"
CM029357.1	RepeatMasker	Retroposon?	35352450	35353039	2626	+	.	ID="RND-6_FAMILY-3888";Tend="1550";Tstart="957";shortTE="F";uid="daa93222-65c8-4900-b277-1867c1774c32"
CM029357.1	RepeatMasker	DNA/hAT-Tip100	26705014	26705650	503	+	.	ID="RND-3_FAMILY-203";TEgroup="ctg_1%7CRND-3_FAMILY-203%7C7";Tend="1711";Tstart="870";shortTE="T";uid="137c46bd-22f3-4d09-913b-dd0230506315"
CM029357.1	RepeatMasker	Retroposon?	47505728	47505990	1741	+	.	ID="RND-5_FAMILY-708";Tend="1033";Tstart="764";shortTE="F";uid="9d271478-b883-4b1a-84c7-ee4b81a21429"
CM029357.1	RepeatMasker	LINE/RTE-BovB	16422296	16422591	1364	+	.	ID="RND-4_FAMILY-737";Tend="1606";Tstart="1293";shortTE="F";uid="bcb9ccdf-5f5a-4a98-8ecc-d543ffa04e68"
CM029357.1	RepeatMasker	Unknown	42893500	42893760	458	+	.	ID="RND-5_FAMILY-2636";Tend="1349";Tstart="1089";shortTE="F";uid="95634b23-bd3d-480e-8b88-bbe0873b9685"
CM029357.1	RepeatMasker	Retroposon?	8547386	8547627	555	+	.	ID="RND-4_FAMILY-238";Tend="1790";Tstart="1490";shortTE="F";uid="80b92c78-29ac-4653-8f95-9c6dbfd55e2c"
CM029357.1	RepeatMasker	LINE/I-Jockey	39533341	39533785	727	+	.	ID="JOCKEY-1_RPR";Tend="1431";Tstart="983";shortTE="F";uid="fb55255e-29d6-40b5-999e-3bacb66561a2"
CM029357.1	RepeatMasker	DNA	24683312	24683773	2080	+	.	ID="RND-6_FAMILY-550";Tend="1389";Tstart="936";shortTE="F";uid="b7794c80-b4ce-40f0-8f24-b8d954615ba5"
CM029357.1	RepeatMasker	Unknown	26772510	26772950	1003	+	.	ID="RND-5_FAMILY-1478";Tend="1446";Tstart="985";shortTE="F";uid="370f533a-c22e-4712-9093-4d829c590f1d"
CM029357.1	RepeatMasker	Unknown	40589532	40589893	572	+	.	ID="RND-1_FAMILY-54";TEgroup="ctg_1%7CRND-1_FAMILY-54%7C5";Tend="1108";Tstart="933";shortTE="F";uid="125bbfa0-9eac-4d87-8122-421e545af08f"
CM029357.1	RepeatMasker	DNA/Ginger-1	9621077	9621266	434	+	.	ID="GINGER1-1_AP";Tend="3515";Tstart="3319";shortTE="F";uid="2c67852f-bf19-4df1-81e9-343e9a72ba54"
CM029357.1	RepeatMasker	DNA/Ginger-1	44882302	44882706	2053	+	.	ID="RND-4_FAMILY-400";Tend="1520";Tstart="1102";shortTE="F";uid="12d03207-2215-4149-ab1e-ddb7c812b792"
CM029357.1	RepeatMasker	DNA/hAT-Blackjack	32952087	32953040	7108	+	.	ID="RND-6_FAMILY-5371";Tend="2142";Tstart="1136";shortTE="F";uid="bbb3f4ab-c960-42a8-b496-1e16500a464d"
CM029357.1	RepeatMasker	LINE/L2	9077905	9080304	5016	+	.	ID="RND-6_FAMILY-6765";Tend="2281";Tstart="22";shortTE="F";uid="89812aa8-db6e-4c0e-8f85-ee49c8ef6588"
CM029357.1	RepeatMasker	Unknown	7633768	7634137	1815	+	.	ID="RND-6_FAMILY-5261";Tend="1358";Tstart="956";shortTE="F";uid="b854a702-4311-4fc5-bab1-0ee9672dd231"
CM029357.1	RepeatMasker	Retroposon?	347350	347533	504	+	.	ID="RND-2_FAMILY-19";Tend="1855";Tstart="1663";shortTE="F";uid="03ce4f3e-eb14-4646-a926-d3ddefbe3ca0"
CM029357.1	RepeatMasker	LTR/Gypsy	47835112	47835212	428	+	.	ID="GYPSY6-NVI_LTR";Tend="108";Tstart="8";shortTE="F";uid="a11636c8-6cad-478e-bc54-a0b4f3da4c3b"
CM029357.1	RepeatMasker	DNA/Ginger-1	58386404	58387169	5125	+	.	ID="RND-6_FAMILY-8806";Tend="2065";Tstart="1292";shortTE="F";uid="1d68e6a4-d48b-4eb7-a1e2-3fbb5d56bc17"
CM029357.1	RepeatMasker	Unknown	9333150	9333277	511	+	.	ID="RND-1_FAMILY-41";Tend="1181";Tstart="1046";shortTE="F";uid="a0c6532a-19e4-4bca-bd8e-073691aa4997"
CM029357.1	RepeatMasker	DNA/Kolobok-E	32322690	32324331	9066	+	.	ID="rnd-5_family-3115";Tend="2137";Tstart="187";shortTE="F";uid="b2d2be95-49c3-4c1b-b1fc-c78b1a6391af"
CM029357.1	RepeatMasker	DNA/Kolobok-E	28626710	28626886	947	+	.	ID="RND-5_FAMILY-751";Tend="1541";Tstart="1364";shortTE="F";uid="f790cdd4-78a3-47c9-b984-4f4f91c713eb"
CM029357.1	RepeatMasker	DNA/Ginger-1	43282902	43283695	4282	+	.	ID="rnd-2_family-108";Tend="1731";Tstart="865";shortTE="F";uid="2b6af82e-cea7-466f-80be-779f760f922c"
CM029357.1	RepeatMasker	Unknown	46029390	46029494	950	+	.	ID="RND-5_FAMILY-10636";Tend="1052";Tstart="948";shortTE="F";uid="0362dd3c-6c7d-4825-8679-6dd26a8ab285"
CM029357.1	RepeatMasker	LINE/R1-LOA	20853718	20854220	4002	+	.	ID="RND-6_FAMILY-1331";Tend="1346";Tstart="838";shortTE="F";uid="923ea818-8b43-4ac6-8aa3-aa70d1c83539"
CM029357.1	RepeatMasker	DNA/hAT-Tip100	25765775	25766014	642	+	.	ID="RND-4_FAMILY-680";Tend="1175";Tstart="890";shortTE="F";uid="f22f942b-f434-4870-ad9f-cc0473701314"
CM029357.1	RepeatMasker	DNA	23672370	23672591	3514	+	.	ID="rnd-1_family-36";Tend="1113";Tstart="725";shortTE="F";uid="f5467594-f4cf-48e8-a6c0-027f723c78db"
CM029357.1	RepeatMasker	Unknown	33344945	33345340	1554	+	.	ID="RND-3_FAMILY-34";Tend="1347";Tstart="933";shortTE="F";uid="ac463260-c365-44f4-ae03-f61be2ded580"
CM029357.1	RepeatMasker	DNA/Kolobok-E	36408465	36408758	635	+	.	ID="RND-3_FAMILY-70";Tend="1912";Tstart="1624";shortTE="F";uid="419e3981-a7d8-4028-823a-5c56d46d1f99"
CM029357.1	RepeatMasker	Retroposon?	45450827	45451339	1689	+	.	ID="RND-1_FAMILY-7";Tend="1692";Tstart="1165";shortTE="F";uid="15a692b8-9469-44d9-b7f8-d9088ade427d"
CM029357.1	RepeatMasker	Retroposon?	1225478	1225945	1344	+	.	ID="RND-5_FAMILY-708";Tend="1933";Tstart="1352";shortTE="F";uid="6902280c-6a82-4e9f-9959-ac47f43da3dd"
CM029357.1	RepeatMasker	Retroposon?	44587126	44587368	854	+	.	ID="RND-5_FAMILY-708";Tend="1048";Tstart="809";shortTE="F";uid="966ab22a-fd0c-415c-990d-1fad76099bda"
CM029357.1	RepeatMasker	DNA	16657416	16657750	1117	+	.	ID="RND-3_FAMILY-136";Tend="1279";Tstart="945";shortTE="F";uid="017b6089-9c40-4f55-805a-5251f1b87734"
CM029357.1	RepeatMasker	DNA/Kolobok-E	34316479	34316594	628	+	.	ID="RND-6_FAMILY-5151";Tend="1874";Tstart="1762";shortTE="F";uid="44998d83-d759-405e-9a1f-468c3f0cb019"
CM029357.1	RepeatMasker	Retroposon?	18790336	18790794	2745	+	.	ID="RND-6_FAMILY-3888";Tend="1413";Tstart="954";shortTE="F";uid="8724bfad-0ccf-4fe6-b6e0-46049cda9882"
CM029357.1	RepeatMasker	Retroposon?	44316340	44316598	1140	+	.	ID="RND-6_FAMILY-3888";Tend="1298";Tstart="1032";shortTE="F";uid="48ff0992-dd75-47a9-ad29-fccfe68886e8"
CM029357.1	RepeatMasker	DNA/Kolobok-E	55562150	55562904	3767	+	.	ID="RND-3_FAMILY-70";Tend="1727";Tstart="955";shortTE="F";uid="a39a151b-0fd8-4d7f-9399-644ebbab83de"
CM029357.1	RepeatMasker	DNA	57772364	57773060	1697	+	.	ID="RND-3_FAMILY-144";Tend="1647";Tstart="882";shortTE="F";uid="4f5cf171-9f19-4bbc-b772-f56fa1b098c5"
CM029357.1	RepeatMasker	Retroposon?	59230418	59230749	1593	+	.	ID="RND-3_FAMILY-43";Tend="1716";Tstart="1388";shortTE="F";uid="52861c1d-0e51-4a0f-a371-0807262d7e39"
CM029357.1	RepeatMasker	Retroposon?	16345248	16345419	437	+	.	ID="RND-2_FAMILY-19";Tend="888";Tstart="717";shortTE="F";uid="4d90be8b-bea1-412e-b897-77afa1ef7d46"
CM029357.1	RepeatMasker	DNA/Kolobok-E	238944	239468	2227	+	.	ID="RND-5_FAMILY-751";Tend="1574";Tstart="1041";shortTE="F";uid="62b48614-1253-44f7-83f9-94545ec70921"
CM029357.1	RepeatMasker	DNA/Kolobok-E	11988151	11988386	1108	+	.	ID="RND-5_FAMILY-751";Tend="1155";Tstart="935";shortTE="F";uid="a6a5f4f7-01f2-4ad8-bdc1-8e07fded8647"
CM029357.1	RepeatMasker	DNA/Ginger-1	48135047	48135394	1505	+	.	ID="RND-6_FAMILY-25049";Tend="2147";Tstart="1806";shortTE="F";uid="d4c1bf13-d3f3-4149-b2fd-4e74df13a174"
CM029357.1	RepeatMasker	Retroposon?	28646086	28646521	1326	+	.	ID="RND-6_FAMILY-3888";Tend="1341";Tstart="954";shortTE="F";uid="8e594ad4-655a-40de-8166-998ab25baec8"
CM029357.1	RepeatMasker	Retroposon?	34623764	34624017	1245	+	.	ID="RND-5_FAMILY-708";Tend="978";Tstart="722";shortTE="F";uid="68c926ab-7200-4794-a715-8ff213609f1d"
CM029357.1	RepeatMasker	Retroposon?	56002498	56002870	1495	+	.	ID="RND-6_FAMILY-1702";Tend="2073";Tstart="1692";shortTE="F";uid="7fba7c99-a6da-4596-ac40-f11f2b3d292f"
CM029357.1	RepeatMasker	LINE/R1-LOA	58677184	58677840	2852	+	.	ID="RND-6_FAMILY-1331";Tend="1450";Tstart="832";shortTE="F";uid="c7a9514a-89ba-49b3-9050-b957bf68c3a9"
CM029357.1	RepeatMasker	DNA	13737109	13737637	2501	+	.	ID="RND-6_FAMILY-550";Tend="1451";Tstart="935";shortTE="F";uid="5a37794d-1a50-4bd1-874d-9e2bbde4cc47"
CM029357.1	RepeatMasker	DNA/hAT-Tip100	14808973	14809204	433	+	.	ID="RND-5_FAMILY-3131";Tend="4027";Tstart="3790";shortTE="F";uid="d1586ed2-efde-4de8-8184-89155ae54ded"
CM029357.1	RepeatMasker	DNA/Kolobok-E	52584881	52585503	2736	+	.	ID="RND-5_FAMILY-751";Tend="1544";Tstart="949";shortTE="F";uid="5e19a2c3-8767-4f73-9b2e-9e112f1d15b3"
CM029357.1	RepeatMasker	DNA/TcMar-Mariner	44872669	44873800	1464	+	.	ID="MARINER-69_LMI";Tend="1336";Tstart="130";shortTE="F";uid="46604625-5d3c-4b66-aad8-bdbfc68cf94f"
CM029357.1	RepeatMasker	DNA/Ginger-1	51888074	51888335	783	+	.	ID="RND-5_FAMILY-1110";Tend="1832";Tstart="1584";shortTE="F";uid="224f1a5f-de87-4b13-849e-7b4d986b45a7"
CM029357.1	RepeatMasker	RC/Helitron	5249728	5250125	1736	+	.	ID="RND-4_FAMILY-454";Tend="1256";Tstart="853";shortTE="F";uid="e4d1a487-5827-4f34-865f-c8de1d2b7299"
CM029357.1	RepeatMasker	DNA/Kolobok-E	41142879	41143001	624	+	.	ID="rnd-3_family-70";Tend="1888";Tstart="1339";shortTE="F";uid="6ff47aa7-8edd-43ab-b4ca-6205d5e8050a"
CM029357.1	RepeatMasker	LINE/RTE-BovB	16930480	16930743	1523	+	.	ID="RND-3_FAMILY-111";Tend="1726";Tstart="1446";shortTE="F";uid="519066d5-a0c0-49f6-9e05-33aea35b60ee"
CM029357.1	RepeatMasker	Retroposon?	12768201	12768407	775	+	.	ID="RND-1_FAMILY-27";Tend="1103";Tstart="914";shortTE="F";uid="a8ba6e84-269f-4729-9a26-3db42e378719"
CM029357.1	RepeatMasker	LINE/I-Jockey	38639885	38640129	502	+	.	ID="VINGI-36_LMI";Tend="973";Tstart="736";shortTE="F";uid="a939c76f-9396-4e5d-8ecb-09fa16280a32"
CM029357.1	RepeatMasker	DNA/Ginger-1	11055525	11055661	687	+	.	ID="RND-5_FAMILY-1480";Tend="1208";Tstart="1070";shortTE="F";uid="6949d39d-6150-4e5e-a59d-877fae56455e"
CM029357.1	RepeatMasker	DNA	26983801	26983977	562	+	.	ID="TTAA7_AP";Tend="432";Tstart="258";shortTE="F";uid="9049fe29-e73d-4637-9c7e-9e6b16b4728b"
CM029357.1	RepeatMasker	RC/Helitron	44786675	44786821	474	+	.	ID="RND-5_FAMILY-1063";Tend="1213";Tstart="1072";shortTE="F";uid="ce3981e6-7de2-44e2-9d8a-5ab47b657c51"
CM029357.1	RepeatMasker	RC/Helitron	47938485	47938700	590	+	.	ID="RND-5_FAMILY-1063";Tend="1002";Tstart="797";shortTE="F";uid="6f7ccb97-f862-4d3c-be21-0aef0ae1e31f"
CM029357.1	RepeatMasker	DNA/Ginger-1	43248533	43248744	1100	+	.	ID="RND-1_FAMILY-2";Tend="1208";Tstart="985";shortTE="F";uid="a09a9c3d-da94-4436-bb87-f0d3a11fefc2"
CM029357.1	RepeatMasker	LINE/RTE-BovB	32747771	32748033	1548	+	.	ID="RND-5_FAMILY-116";Tend="1185";Tstart="924";shortTE="F";uid="44257c10-0fba-4eac-84a4-42d35d6c8720"
CM029357.1	RepeatMasker	DNA	38157573	38158012	1337	+	.	ID="RND-6_FAMILY-550";TEgroup="ctg_1%7CRND-6_FAMILY-550%7C8";Tend="1497";Tstart="924";shortTE="F";uid="46d28ad2-d747-48e3-87a5-fe1945fc894a"
CM029357.1	RepeatMasker	Retroposon?	17673453	17673729	804	+	.	ID="RND-5_FAMILY-708";Tend="1521";Tstart="1255";shortTE="F";uid="d9d129f3-3c2d-4f9d-b09b-a6a832991a2e"
CM029357.1	RepeatMasker	Retroposon?	42876569	42877182	3176	+	.	ID="RND-5_FAMILY-708";Tend="1904";Tstart="1230";shortTE="F";uid="8b209865-f782-45a7-b87d-5c4737ef58fe"
CM029357.1	RepeatMasker	DNA/TcMar-Tc1	48623392	48623756	632	+	.	ID="MARINER-4_HMM";Tend="1219";Tstart="863";shortTE="F";uid="afc155d0-c0d0-4445-9802-de3b87441a62"
CM029357.1	RepeatMasker	Retroposon?	1072570	1072904	1131	+	.	ID="RND-1_FAMILY-27";Tend="1130";Tstart="753";shortTE="F";uid="75bcb106-8c7a-40c7-a8c8-03202fe53701"
CM029357.1	RepeatMasker	Retroposon?	3910592	3911218	1395	+	.	ID="RND-4_FAMILY-238";Tend="1884";Tstart="1032";shortTE="F";uid="b8d3b655-64b4-4f36-abe3-da13c3f464d5"
CM029357.1	RepeatMasker	Retroposon?	56418504	56419274	1341	+	.	ID="RND-1_FAMILY-7";Tend="1955";Tstart="1110";shortTE="F";uid="50ddce23-ca58-4dd7-9cb3-99c9c7ec40bc"
CM029357.1	RepeatMasker	DNA/Ginger-1	1195958	1196234	910	+	.	ID="RND-1_FAMILY-19";Tend="1732";Tstart="1456";shortTE="F";uid="ce720c9a-35df-45be-b628-c6199c9b3421"
CM029357.1	RepeatMasker	Retroposon?	51444944	51445225	1653	+	.	ID="RND-5_FAMILY-708";Tend="1048";Tstart="761";shortTE="F";uid="8254f6d5-0bfc-427c-b568-9d03cad1110a"
CM029357.1	RepeatMasker	Unknown	2526796	2527568	3422	+	.	ID="RND-5_FAMILY-2246";TEgroup="ctg_1%7CRND-5_FAMILY-2246%7C1";Tend="1511";Tstart="921";shortTE="F";uid="2622b799-3fda-406d-ba72-e438f97093b4"
CM029357.1	RepeatMasker	DNA	31038602	31039140	1575	+	.	ID="RND-6_FAMILY-550";Tend="1487";Tstart="941";shortTE="F";uid="e1e1b275-152e-407f-9fe8-ba5bbc488f40"
CM029357.1	RepeatMasker	Retroposon?	51682270	51683181	3426	+	.	ID="RND-3_FAMILY-104";Tend="1810";Tstart="831";shortTE="F";uid="20516065-bf89-41c3-a6c2-10c2cff1e685"
CM029357.1	RepeatMasker	Unknown	439769	439902	478	+	.	ID="RND-6_FAMILY-6677";Tend="3323";Tstart="3191";shortTE="F";uid="30922581-cd93-472a-96e6-e31dd085e531"
CM029357.1	RepeatMasker	Unknown	44309751	44309936	616	+	.	ID="RND-1_FAMILY-41";Tend="1160";Tstart="953";shortTE="F";uid="c15436ae-1d74-4b29-9093-42b01974f030"
CM029357.1	RepeatMasker	DNA/Kolobok-E	12492428	12492676	1297	+	.	ID="RND-3_FAMILY-70";Tend="1646";Tstart="1391";shortTE="F";uid="f249f36b-d3b4-4e6f-ae61-23d7de4216e0"
CM029357.1	RepeatMasker	DNA	13773212	13773357	622	+	.	ID="RND-5_FAMILY-1449";Tend="1153";Tstart="1008";shortTE="F";uid="94614d3d-af1e-4240-b96f-a19cb02c8431"
CM029357.1	RepeatMasker	DNA/Kolobok-E	9623982	9625913	12091	+	.	ID="RND-5_FAMILY-3115";Tend="2137";Tstart="277";shortTE="F";uid="7901315f-451a-46fc-8224-abc760b18193"
CM029357.1	RepeatMasker	LINE/R1-LOA	43564864	43565574	973	+	.	ID="RND-6_FAMILY-1331";Tend="2526";Tstart="1819";shortTE="F";uid="e5c24bb2-a44d-484b-ae68-f2e8760beec6"
CM029357.1	RepeatMasker	DNA/Kolobok-E	2349662	2349894	636	+	.	ID="RND-3_FAMILY-70";Tend="1329";Tstart="1091";shortTE="F";uid="f147bccf-5677-45cc-bae9-7ddbef55c426"
CM029357.1	RepeatMasker	Retroposon?	38292375	38292671	1058	+	.	ID="RND-1_FAMILY-6";Tend="1518";Tstart="1197";shortTE="F";uid="4c1ffb5e-3602-4da6-b394-edea10d90f52"
CM029357.1	RepeatMasker	Unknown	6168522	6168669	473	+	.	ID="RND-5_FAMILY-1189";Tend="2041";Tstart="1890";shortTE="F";uid="9cb791d4-cf19-4481-86c1-1f35c70b7260"
CM029357.1	RepeatMasker	RC/Helitron	60008418	60008613	589	+	.	ID="RND-1_FAMILY-159";Tend="951";Tstart="751";shortTE="F";uid="6baa6264-2765-4945-9f3e-9afdd9ccc4de"
CM029357.1	RepeatMasker	DNA/Ginger-1	18710635	18710951	1430	+	.	ID="RND-6_FAMILY-25049";TEgroup="ctg_1%7CRND-6_FAMILY-25049%7C3";Tend="2143";Tstart="854";shortTE="F";uid="41f55750-8667-47d0-b362-56ad1c8ca31e"
CM029357.1	RepeatMasker	DNA	50339669	50339826	1251	+	.	ID="RND-5_FAMILY-7071";Tend="928";Tstart="771";shortTE="F";uid="3eb815d0-ea65-4cf1-a75b-baa091cb6cbf"
CM029357.1	RepeatMasker	Unknown	53184983	53185151	438	+	.	ID="RND-5_FAMILY-1478";Tend="1186";Tstart="1008";shortTE="F";uid="b919864d-01e1-494a-ae69-f5a85b7d4abd"
CM029357.1	RepeatMasker	Unknown	40006040	40006443	2523	+	.	ID="RND-6_FAMILY-12876";Tend="1330";Tstart="932";shortTE="F";uid="6734386a-1162-42c2-b216-db68c822e823"
CM029357.1	RepeatMasker	LINE/RTE-BovB	27512134	27512482	1180	+	.	ID="RND-6_FAMILY-3718";Tend="2000";Tstart="1652";shortTE="F";uid="808ba3f6-8d01-463c-8bd3-516d66b2f898"
CM029357.1	RepeatMasker	DNA/Ginger-1	44655778	44655948	806	+	.	ID="RND-1_FAMILY-2";Tend="1243";Tstart="1077";shortTE="F";uid="9d1b3ba3-39e7-42e9-9454-bbe9d33643d8"
CM029357.1	RepeatMasker	DNA/Kolobok-E	48785945	48786584	2484	+	.	ID="rnd-5_family-751";Tend="1542";Tstart="693";shortTE="F";uid="caf1458c-a1ae-4cd9-98c6-17b97dd7bbb0"
CM029357.1	RepeatMasker	Unknown	37213487	37213595	858	+	.	ID="RND-1_FAMILY-54";Tend="1233";Tstart="1125";shortTE="F";uid="6f74dc0e-2356-4e8f-8122-6cd7fd4396e8"
CM029357.1	RepeatMasker	DNA/Kolobok-E	29047347	29047607	1409	+	.	ID="RND-5_FAMILY-1864";Tend="1898";Tstart="1615";shortTE="F";uid="1bdfddaa-a0e1-433d-9c79-25ff2f4ef31a"
CM029357.1	RepeatMasker	DNA/Ginger-1	47175557	47175731	824	+	.	ID="RND-6_FAMILY-4698";Tend="1681";Tstart="1499";shortTE="F";uid="8c70fbc7-6aa1-4ac6-a291-39dc3bf49d52"
CM029357.1	RepeatMasker	DNA/Kolobok-E	32984230	32984401	1019	+	.	ID="RND-5_FAMILY-1934";Tend="1177";Tstart="990";shortTE="F";uid="6c5b4b98-9953-42eb-a319-95a372eb8ee7"
CM029357.1	RepeatMasker	LINE/R1	33341417	33341587	653	+	.	ID="RND-5_FAMILY-4115";Tend="1454";Tstart="1284";shortTE="F";uid="2a3f1d11-8d6c-4543-b1d8-0a00be52c109"
CM029357.1	RepeatMasker	Retroposon?	30390159	30390373	1076	+	.	ID="RND-3_FAMILY-104";Tend="899";Tstart="706";shortTE="F";uid="5c691434-46d0-4a1e-a3e3-dd9d449573bd"
CM029357.1	RepeatMasker	Unknown	45808308	45808499	501	+	.	ID="RND-6_FAMILY-24514";Tend="289";Tstart="91";shortTE="F";uid="63e57d26-d6f6-4eba-94dd-acceac7eb030"
CM029357.1	RepeatMasker	DNA/Kolobok-E	47011651	47012066	1641	+	.	ID="RND-6_FAMILY-5151";Tend="1141";Tstart="740";shortTE="F";uid="e3852889-42ed-4059-9d72-681322c14767"
CM029357.1	RepeatMasker	RC/Helitron	47241073	47241225	580	+	.	ID="RND-4_FAMILY-897";Tend="1588";Tstart="1438";shortTE="F";uid="756977e9-21e1-4cf7-b3d6-ab5fb0958352"
CM029357.1	RepeatMasker	DNA	7312736	7313087	714	+	.	ID="ttaa7_ap";Tend="379";Tstart="1";shortTE="F";uid="e993ce3a-1af8-49a0-aace-bba2ea3926d2"
CM029357.1	RepeatMasker	LINE/L2	32719158	32719424	484	+	.	ID="RND-5_FAMILY-1461";Tend="1262";Tstart="1002";shortTE="F";uid="5056d863-ecf2-4e05-a6e4-ec65031b8df2"
CM029357.1	RepeatMasker	Unknown	953480	953662	859	+	.	ID="RND-1_FAMILY-41";Tend="1116";Tstart="910";shortTE="F";uid="fb1d16fa-c368-48cc-8b2d-966d49e19401"
CM029357.1	RepeatMasker	DNA	36716851	36717352	2081	+	.	ID="RND-6_FAMILY-550";Tend="1472";Tstart="937";shortTE="F";uid="ee4deaae-2269-401a-8b0a-ec621cc69eaa"
CM029357.1	RepeatMasker	DNA/Ginger-1	55310273	55310409	729	+	.	ID="rnd-4_family-400";Tend="1761";Tstart="1578";shortTE="F";uid="143e6ec5-bd4d-4048-9565-172b4ecd2c3e"
CM029357.1	RepeatMasker	DNA/Kolobok-E	47911101	47911285	661	+	.	ID="RND-3_FAMILY-70";Tend="1135";Tstart="937";shortTE="F";uid="64b2ea83-eb37-476d-951e-d137229c4606"
CM029357.1	RepeatMasker	DNA/TcMar-Tc1	36007522	36007905	1101	+	.	ID="RND-6_FAMILY-7369";Tend="1301";Tstart="921";shortTE="F";uid="22549e34-0e42-4dbb-bd9f-830ef6a5fc65"
CM029357.1	RepeatMasker	Unknown	714556	714935	1742	+	.	ID="RND-6_FAMILY-135";Tend="1459";Tstart="1084";shortTE="F";uid="7d827b87-d9c9-4cc8-b01c-e3dc11fd62dd"
CM029357.1	RepeatMasker	Retroposon?	42573874	42574110	789	+	.	ID="RND-6_FAMILY-3888";Tend="1314";Tstart="1014";shortTE="F";uid="fc001801-0aa2-4f28-b83e-7cb7be4bd066"
CM029357.1	RepeatMasker	DNA/Kolobok-E	15606442	15606624	929	+	.	ID="RND-6_FAMILY-5151";Tend="1878";Tstart="1663";shortTE="F";uid="06de49bb-fb1a-4db3-b778-57813ea7a34a"
CM029357.1	RepeatMasker	Retroposon?	52800783	52801414	2796	+	.	ID="RND-6_FAMILY-3888";Tend="1593";Tstart="957";shortTE="F";uid="44296801-3b40-4496-8328-cffdccc1a87e"
CM029357.1	RepeatMasker	DNA	48290012	48290383	581	+	.	ID="TTAA22_AP";Tend="418";Tstart="26";shortTE="F";uid="5c4fb550-80ec-4e08-b8ff-e1cbdd60f09a"
CM029357.1	RepeatMasker	DNA/Ginger-1	16851952	16852782	2473	+	.	ID="RND-1_FAMILY-33";Tend="1774";Tstart="908";shortTE="F";uid="de9c9b64-9650-4d81-90e2-a8426adc5e6c"
CM029357.1	RepeatMasker	RC/Helitron	18699091	18699628	1636	+	.	ID="RND-4_FAMILY-897";Tend="1278";Tstart="764";shortTE="F";uid="233ff853-7677-45d4-a12e-e416a5200c9f"
CM029357.1	RepeatMasker	Retroposon?	38870115	38870317	1144	+	.	ID="RND-3_FAMILY-43";Tend="1716";Tstart="1516";shortTE="F";uid="17ef3cef-6781-47ac-9246-bfa03756d191"
CM029357.1	RepeatMasker	Unknown	7474831	7475047	573	+	.	ID="RND-6_FAMILY-16551";Tend="1370";Tstart="1143";shortTE="F";uid="02a9fc11-1ec4-4c91-bc1b-85970fd22828"
CM029357.1	RepeatMasker	Unknown	29680989	29681577	616	+	.	ID="RND-4_FAMILY-767";TEgroup="ctg_1%7CRND-4_FAMILY-767%7C5";Tend="1675";Tstart="720";shortTE="F";uid="48768257-f8c3-40b7-854f-8c7a25870cd6"
CM029357.1	RepeatMasker	DNA/hAT-Tip100	26710355	26710491	657	+	.	ID="RND-3_FAMILY-203";Tend="1251";Tstart="1111";shortTE="F";uid="ee858ab7-e104-4afd-9691-4a89de8e239a"
CM029357.1	RepeatMasker	DNA/hAT-Charlie	18941713	18942717	8664	+	.	ID="RND-6_FAMILY-974";Tend="1622";Tstart="620";shortTE="F";uid="686a4e46-8672-4527-9c4e-03cfd9c8c920"
CM029357.1	RepeatMasker	DNA/Ginger-1	58628880	58629255	1718	+	.	ID="RND-5_FAMILY-1480";Tend="1723";Tstart="1346";shortTE="F";uid="29ecd87f-d177-49fe-893d-b1ee42f92606"
CM029357.1	RepeatMasker	DNA/Ginger-1	9723090	9723300	696	+	.	ID="RND-1_FAMILY-8";Tend="1190";Tstart="992";shortTE="F";uid="7c0082b3-f467-46f1-ab06-7d33e32e52d7"
CM029357.1	RepeatMasker	DNA/Kolobok-E	10199540	10200158	2055	+	.	ID="RND-3_FAMILY-70";Tend="1831";Tstart="1186";shortTE="F";uid="8afb87b4-95c6-46f4-89aa-175e94565349"
CM029357.1	RepeatMasker	DNA/Kolobok-E	1796517	1796897	1982	+	.	ID="RND-5_FAMILY-3115";Tend="1968";Tstart="1609";shortTE="F";uid="452efd33-75a1-41e0-9d30-5b5cab3c5530"
CM029357.1	RepeatMasker	DNA/Ginger-1	18680897	18681770	6178	+	.	ID="RND-6_FAMILY-25049";Tend="1703";Tstart="835";shortTE="F";uid="1bb34380-3566-463c-8dc2-b224ac19a736"
CM029357.1	RepeatMasker	Retroposon?	12872298	12872471	547	+	.	ID="RND-1_FAMILY-6";Tend="1084";Tstart="905";shortTE="F";uid="57fa19bc-90f5-443f-9b24-21681da2135b"
CM029357.1	RepeatMasker	DNA	42893777	42894150	1423	+	.	ID="RND-6_FAMILY-550";Tend="1500";Tstart="1114";shortTE="F";uid="5fb82da6-3b9c-4382-a12a-9e86e0764a39"
CM029357.1	RepeatMasker	Unknown	3194717	3195191	1155	+	.	ID="RND-5_FAMILY-1478";Tend="1470";Tstart="1005";shortTE="F";uid="e17c4e17-4630-4865-a583-6e1fab888514"
CM029357.1	RepeatMasker	LINE/RTE-BovB	45834369	45834625	732	+	.	ID="RND-4_FAMILY-737";Tend="2039";Tstart="1547";shortTE="F";uid="33d2f5a1-f964-4103-9d5c-a3cbc7b65e0e"
CM029357.1	RepeatMasker	Retroposon?	9999312	9999481	839	+	.	ID="RND-4_FAMILY-238";Tend="1343";Tstart="1175";shortTE="F";uid="901b4352-a3db-435f-9d30-9ef06884d2e3"
CM029357.1	RepeatMasker	DNA/Kolobok-E	21875240	21875436	1263	+	.	ID="RND-3_FAMILY-70";Tend="1653";Tstart="1453";shortTE="F";uid="2b63c8fd-2f98-478a-b196-b3d3efbcca16"
CM029357.1	RepeatMasker	DNA/Kolobok-E	50114150	50114367	1145	+	.	ID="RND-2_FAMILY-13";Tend="1921";Tstart="1690";shortTE="F";uid="ee409774-24bc-498e-a9c7-74bb243b2d70"
CM029357.1	RepeatMasker	DNA/Ginger-1	8936484	8936657	884	+	.	ID="RND-5_FAMILY-1480";Tend="1548";Tstart="1375";shortTE="F";uid="03e3d94f-412c-4fcb-a99a-4bee50e75e25"
CM029357.1	RepeatMasker	LINE/CR1	41279948	41280170	730	+	.	ID="RND-6_FAMILY-746";Tend="1357";Tstart="1187";shortTE="F";uid="a434335c-02c3-4aa2-bc62-14be4aba35c7"
CM029357.1	RepeatMasker	DNA/hAT-Ac	35077098	35077248	476	+	.	ID="DNA8-56_AP";Tend="145";Tstart="1";shortTE="F";uid="87644982-9430-4fbd-b0c0-66708d1e8828"
CM029357.1	RepeatMasker	LINE/L2	48532127	48532578	3213	+	.	ID="RND-5_FAMILY-917";Tend="1473";Tstart="1005";shortTE="F";uid="969df871-5e4d-4354-9365-b1242f220763"
CM029357.1	RepeatMasker	DNA/Ginger-1	38483602	38483734	562	+	.	ID="RND-1_FAMILY-8";Tend="1300";Tstart="1163";shortTE="F";uid="33a62bc4-58da-46e7-bb7a-ed053b00b50b"
CM029357.1	RepeatMasker	Unknown	30882643	30882920	1868	+	.	ID="RND-6_FAMILY-4165";Tend="1305";Tstart="1014";shortTE="F";uid="c66b0834-1bda-48c6-a98a-8155ec6e0c66"
CM029357.1	RepeatMasker	LINE/Penelope	3981733	3981882	1003	+	.	ID="RND-5_FAMILY-93";Tend="1464";Tstart="1313";shortTE="F";uid="2c43afbf-d4e1-4ed9-bff3-093a57b77695"
CM029357.1	RepeatMasker	Unknown	33323352	33324453	5790	+	.	ID="RND-4_FAMILY-735";Tend="1980";Tstart="892";shortTE="F";uid="ece0c69e-d304-4f12-9d05-c01583a198b5"
CM029357.1	RepeatMasker	DNA/Ginger-1	2806978	2807175	965	+	.	ID="RND-1_FAMILY-2";Tend="1465";Tstart="1276";shortTE="F";uid="dcbcab41-9ad0-41e6-b0dd-5f0e886a09a2"
CM029357.1	RepeatMasker	LINE/RTE-BovB	9921693	9921828	680	+	.	ID="RND-1_FAMILY-30";Tend="1712";Tstart="1566";shortTE="F";uid="5ff562fd-996f-4ad9-a47f-7c3f93489367"
CM029357.1	RepeatMasker	Retroposon?	5263609	5263794	684	+	.	ID="RND-6_FAMILY-3888";Tend="1146";Tstart="953";shortTE="F";uid="fa9eeec0-ab47-4484-905e-e9a3e0872491"
CM029357.1	RepeatMasker	DNA/Kolobok-E	29083404	29084445	4594	+	.	ID="RND-3_FAMILY-70";Tend="1942";Tstart="1023";shortTE="F";uid="84ebbeb4-68df-4fcd-b293-8e9e59b5ea94"
CM029357.1	RepeatMasker	DNA/Kolobok-E	1161074	1161275	988	+	.	ID="RND-3_FAMILY-70";Tend="1643";Tstart="1442";shortTE="F";uid="4f6e5454-b912-41c7-bf60-8e8c89069846"
CM029357.1	RepeatMasker	Retroposon?	18657967	18658512	3027	+	.	ID="RND-5_FAMILY-708";Tend="1878";Tstart="1325";shortTE="F";uid="de759b0d-00b5-4ad7-ba3c-d7bd1b491d8c"
CM029357.1	RepeatMasker	DNA/hAT	11557422	11557550	471	+	.	ID="DNA8-105_AP";Tend="143";Tstart="17";shortTE="F";uid="9bb52633-168d-4f7c-8d6d-fd533c31325f"
CM029357.1	RepeatMasker	Retroposon?	8719880	8720347	2380	+	.	ID="RND-6_FAMILY-1967";Tend="1826";Tstart="1302";shortTE="F";uid="0b767f02-dbeb-46fc-a800-4f851f5874f9"
CM029357.1	RepeatMasker	DNA/Ginger-1	5547245	5547605	1282	+	.	ID="RND-1_FAMILY-8";Tend="1313";Tstart="943";shortTE="F";uid="0a7e9858-9be2-4047-bcd2-6b0156a97c9b"
CM029357.1	RepeatMasker	LINE/RTE-BovB	20153262	20153502	1583	+	.	ID="RND-1_FAMILY-83";Tend="2480";Tstart="2250";shortTE="F";uid="31f86663-f617-42e5-ab90-3af6d19796ce"
CM029357.1	RepeatMasker	LINE/RTE-BovB	1817938	1818589	3377	+	.	ID="RND-3_FAMILY-111";Tend="1747";Tstart="1060";shortTE="F";uid="834ce2b0-83c2-4fc1-b0b5-9e74281776ab"
CM029357.1	RepeatMasker	Retroposon?	56666975	56667094	447	+	.	ID="RND-6_FAMILY-3888";Tend="1544";Tstart="1428";shortTE="F";uid="b6894020-5ad8-4bad-8177-b198d0712cca"
CM029357.1	RepeatMasker	Unknown	12168338	12168743	1251	+	.	ID="RND-5_FAMILY-1478";Tend="1447";Tstart="1007";shortTE="F";uid="1ca6678c-b8fc-4606-b53f-da6770119fa4"
CM029357.1	RepeatMasker	DNA/Ginger-1	34275609	34275768	558	+	.	ID="RND-1_FAMILY-33";Tend="1831";Tstart="1642";shortTE="F";uid="78eebc35-46a5-43e2-bd07-5d18be8cd948"
CM029357.1	RepeatMasker	DNA/Kolobok-E	18057656	18058066	527	+	.	ID="RND-3_FAMILY-70";Tend="1931";Tstart="1529";shortTE="F";uid="80442b83-7622-4fa5-936c-a74cf8a161ca"
CM029357.1	RepeatMasker	Unknown	43177704	43178041	1603	+	.	ID="RND-3_FAMILY-34";Tend="1508";Tstart="1176";shortTE="F";uid="62427d3a-b9ec-402d-92ef-99590167d2cb"
CM029357.1	RepeatMasker	Unknown	28277688	28278161	3189	+	.	ID="RND-4_FAMILY-344";Tend="1494";Tstart="1025";shortTE="F";uid="37189b38-a622-4d15-91fd-44fd20f167a4"
CM029357.1	RepeatMasker	DNA/hAT-Tip100	10829157	10829276	669	+	.	ID="RND-1_FAMILY-113";Tend="1139";Tstart="1002";shortTE="F";uid="32f35258-84d2-4b60-9233-8fcf6543d3b6"
CM029357.1	RepeatMasker	Retroposon?	15982122	15982650	2797	+	.	ID="RND-1_FAMILY-7";Tend="1599";Tstart="1062";shortTE="F";uid="6b0ee569-f4b7-406d-a42c-17b350307e8e"
CM029357.1	RepeatMasker	Retroposon?	47245644	47245786	405	+	.	ID="RND-4_FAMILY-238";Tend="1580";Tstart="1080";shortTE="F";uid="80575161-4ba9-47ae-96c1-4adffa1eb7e7"
CM029357.1	RepeatMasker	Retroposon?	17654655	17655358	2167	+	.	ID="RND-4_FAMILY-238";Tend="1573";Tstart="785";shortTE="F";uid="bf74272c-d5da-4a67-950d-fc49d06ef1e7"
CM029357.1	RepeatMasker	DNA/hAT-hAT19	8335947	8336152	854	+	.	ID="HAT-N15_AP";Tend="208";Tstart="1";shortTE="F";uid="95ebf327-b551-48c9-9109-458913c22959"
CM029357.1	RepeatMasker	Retroposon?	29144070	29144996	4413	+	.	ID="RND-4_FAMILY-238";Tend="1694";Tstart="777";shortTE="F";uid="ee0cd28a-9b19-4eea-84c8-1329bb939efc"
CM029357.1	RepeatMasker	Retroposon?	8291617	8291746	820	+	.	ID="RND-6_FAMILY-3888";Tend="1119";Tstart="972";shortTE="F";uid="7931ccab-2910-4646-8cc0-153144630b78"
CM029357.1	RepeatMasker	Unknown	7943068	7943318	568	+	.	ID="RND-5_FAMILY-7448";Tend="552";Tstart="323";shortTE="F";uid="47556c3a-f6f2-4d24-b161-3b945eb9ebdc"
CM029357.1	RepeatMasker	DNA/CMC-Transib	49226355	49227055	987	+	.	ID="TRANSIB-1_LMI";Tend="2049";Tstart="1346";shortTE="F";uid="c7d8a575-824a-42f2-b541-cc7e6e12558b"
CM029357.1	RepeatMasker	Retroposon?	20101392	20101617	1138	+	.	ID="RND-5_FAMILY-199";Tend="994";Tstart="769";shortTE="F";uid="f9138462-1986-415e-873b-06641fa4bb5d"
CM029357.1	RepeatMasker	Unknown	272370	272921	2617	+	.	ID="RND-6_FAMILY-135";Tend="1461";Tstart="935";shortTE="F";uid="e1ae8770-c370-445a-b292-331eda661c8f"
CM029357.1	RepeatMasker	LINE/R1	19178010	19178345	670	+	.	ID="RND-5_FAMILY-4115";Tend="1437";Tstart="1166";shortTE="F";uid="3f37b7b9-2686-47b0-b91e-22aa2f0429e6"
CM029357.1	RepeatMasker	Unknown	16191498	16191783	428	+	.	ID="RND-6_FAMILY-11873";Tend="1084";Tstart="771";shortTE="F";uid="74be9444-e1ae-4179-a956-065806eaac2c"
CM029357.1	RepeatMasker	LINE/RTE-BovB	40669826	40670412	2991	+	.	ID="RND-1_FAMILY-30";Tend="1728";Tstart="1147";shortTE="F";uid="aa186679-995a-4932-87b4-235141930768"
CM029357.1	RepeatMasker	Unknown	37218978	37219254	594	+	.	ID="RND-3_FAMILY-34";Tend="1209";Tstart="926";shortTE="F";uid="d8c596d8-f356-4e1b-acee-5683067f1bbf"
CM029357.1	RepeatMasker	LINE/RTE-BovB	50213714	50214226	932	+	.	ID="RND-1_FAMILY-100";Tend="1144";Tstart="555";shortTE="F";uid="bc4e93d7-d554-495d-ad7c-60e568be69f1"
CM029357.1	RepeatMasker	Unknown	29637447	29637810	2748	+	.	ID="RND-1_FAMILY-112";Tend="1212";Tstart="849";shortTE="F";uid="c2dc1a0d-ce3b-4b6d-91ba-9024d2dd9892"
CM029357.1	RepeatMasker	Retroposon?	20714191	20714424	1035	+	.	ID="RND-6_FAMILY-1967";Tend="1147";Tstart="919";shortTE="F";uid="5c47bd05-6c0f-400b-9c9f-358bbff3a545"
CM029357.1	RepeatMasker	Retroposon?	51317197	51317367	854	+	.	ID="RND-6_FAMILY-3888";Tend="1309";Tstart="1135";shortTE="F";uid="2b141c83-6023-478e-8968-34916d6fc20a"
CM029357.1	RepeatMasker	Unknown	29173515	29173699	591	+	.	ID="RND-4_FAMILY-344";Tend="1102";Tstart="917";shortTE="F";uid="6f1f95fc-709e-4201-b58b-9fa8f2be5fd2"
CM029357.1	RepeatMasker	Unknown	50269082	50269691	1415	+	.	ID="RND-4_FAMILY-556";Tend="1890";Tstart="1260";shortTE="F";uid="b375dcc4-3964-426d-abec-d54ed9de2530"
CM029357.1	RepeatMasker	LINE/RTE-BovB	18313302	18313519	1589	+	.	ID="RND-1_FAMILY-18";Tend="1080";Tstart="864";shortTE="F";uid="23fbb502-05e2-47a4-bf6f-5983b73e07a4"
CM029357.1	RepeatMasker	DNA/Ginger-1	21783472	21783608	589	+	.	ID="RND-1_FAMILY-19";Tend="1753";Tstart="1610";shortTE="F";uid="c135270b-f48c-4eac-acab-dc4b416d0920"
CM029357.1	RepeatMasker	LINE/R1-LOA	7931082	7931406	2028	+	.	ID="RND-6_FAMILY-1331";Tend="1185";Tstart="855";shortTE="F";uid="da7952b3-badc-47c1-a9ec-63d5fdb1ac0d"
CM029357.1	RepeatMasker	DNA	26826474	26826902	446	+	.	ID="RND-6_FAMILY-550";TEgroup="ctg_1%7CRND-6_FAMILY-550%7C6";Tend="1458";Tstart="932";shortTE="F";uid="02ada760-bc44-44bc-85d9-a5f3c1217853"
CM029357.1	RepeatMasker	DNA/Ginger-1	26666391	26666776	1427	+	.	ID="RND-6_FAMILY-4698";Tend="1770";Tstart="1376";shortTE="F";uid="90bb85b2-5653-4754-805b-8dab3109b54b"
CM029357.1	RepeatMasker	Retroposon?	59217768	59217885	473	+	.	ID="RND-3_FAMILY-43";Tend="1209";Tstart="1107";shortTE="F";uid="86b9e5ff-fe05-424d-b21c-c7754a135d75"
CM029357.1	RepeatMasker	LINE/R1	18512419	18512879	2060	+	.	ID="RND-6_FAMILY-15679";Tend="1422";Tstart="824";shortTE="F";uid="6bae9299-f264-4a2f-ac1c-dda07df0eaaa"
CM029357.1	RepeatMasker	DNA/Kolobok-E	32762296	32762612	555	+	.	ID="RND-6_FAMILY-9125";Tend="486";Tstart="178";shortTE="F";uid="e8c25c74-dcae-49e1-b4cd-c66b4d3f7488"
CM029357.1	RepeatMasker	DNA/Kolobok-E	39417065	39418084	4716	+	.	ID="RND-3_FAMILY-70";Tend="1937";Tstart="920";shortTE="F";uid="651f96e9-585e-4a28-b843-4cb793a26572"
CM029357.1	RepeatMasker	RC/Helitron	37065643	37066705	9285	+	.	ID="RND-1_FAMILY-67";Tend="1881";Tstart="797";shortTE="F";uid="80cfd5a6-79e8-4bc2-9532-18c4c2cf89f0"
CM029357.1	RepeatMasker	DNA/Ginger-1	27547794	27549071	9370	+	.	ID="RND-6_FAMILY-25049";Tend="2142";Tstart="857";shortTE="F";uid="b6d2211d-e45e-45e8-94b7-53f40e93c11d"
CM029357.1	RepeatMasker	DNA/hAT-Blackjack	52459679	52460204	4143	+	.	ID="RND-1_FAMILY-138";Tend="1517";Tstart="991";shortTE="F";uid="6de8915b-b665-4b1f-b67d-635a7312fc9f"
CM029357.1	RepeatMasker	DNA/TcMar-Tc1	17601244	17601815	2087	+	.	ID="MARINER-N12B_RPR";Tend="1026";Tstart="439";shortTE="F";uid="c8413af0-c157-45d6-a10f-f5887f6caa64"
CM029357.1	RepeatMasker	DNA/Ginger-1	30044488	30044888	738	+	.	ID="RND-1_FAMILY-19";Tend="1441";Tstart="958";shortTE="F";uid="d4ee7109-f686-402c-9b27-b34f68acde9c"
CM029357.1	RepeatMasker	Retroposon?	30750652	30750830	759	+	.	ID="RND-6_FAMILY-3888";Tend="1302";Tstart="1129";shortTE="F";uid="e3027827-8514-48ba-9fca-dfe70d23e98f"
CM029357.1	RepeatMasker	Unknown	15424148	15424380	546	+	.	ID="RND-4_FAMILY-556";Tend="933";Tstart="697";shortTE="F";uid="28219f15-808a-4223-a451-7cd8d71e501a"
CM029357.1	RepeatMasker	DNA/Kolobok-E	27871081	27871307	578	+	.	ID="RND-3_FAMILY-70";Tend="1668";Tstart="1432";shortTE="F";uid="367d1bd9-471b-4a66-b967-fbacd6ba0f53"
CM029357.1	RepeatMasker	Unknown	38258721	38258844	442	+	.	ID="RND-5_FAMILY-1478";Tend="1143";Tstart="1014";shortTE="F";uid="3970b371-fc5b-4fbc-ae23-090267d4d39e"
CM029357.1	RepeatMasker	Retroposon?	29878784	29878939	444	+	.	ID="RND-6_FAMILY-3888";Tend="1118";Tstart="955";shortTE="F";uid="30329d73-f9aa-4c72-9134-cbd01e05b1a8"
CM029357.1	RepeatMasker	Unknown	13855495	13855944	2142	+	.	ID="RND-6_FAMILY-135";Tend="1349";Tstart="906";shortTE="F";uid="da0fd6d5-1433-4a9d-96a6-3ce53f93b324"
CM029357.1	RepeatMasker	DNA/Ginger-1	59095038	59095396	1952	+	.	ID="RND-4_FAMILY-400";Tend="1612";Tstart="1245";shortTE="F";uid="75f9f9c7-8e09-427e-a57f-73e0a650152e"
CM029357.1	RepeatMasker	DNA/Kolobok-E	14201872	14202031	1079	+	.	ID="RND-5_FAMILY-386";Tend="1905";Tstart="1725";shortTE="F";uid="19f5244b-0d4a-4235-b9cd-a7886c056444"
CM029357.1	RepeatMasker	DNA/Kolobok-E	41241024	41241169	471	+	.	ID="RND-6_FAMILY-9125";Tend="1085";Tstart="949";shortTE="F";uid="764bd932-723e-439f-a9da-19fbe0b41e52"
CM029357.1	RepeatMasker	Unknown	36708829	36709141	914	+	.	ID="RND-6_FAMILY-135";Tend="1467";Tstart="1075";shortTE="F";uid="8b77bb51-be25-4ad6-964d-7a134fb7efa3"
CM029357.1	RepeatMasker	Unknown	31889952	31890218	1381	+	.	ID="RND-1_FAMILY-41";Tend="1175";Tstart="910";shortTE="F";uid="7d9c9637-894a-4c41-a345-4c9a434e6c1d"
CM029357.1	RepeatMasker	DNA/Kolobok-E	44042860	44043082	1018	+	.	ID="RND-5_FAMILY-751";Tend="1226";Tstart="1006";shortTE="F";uid="59015f6c-2a73-442c-a82e-b3b688e74a24"
CM029357.1	RepeatMasker	LTR/Gypsy	41760042	41761007	756	+	.	ID="GYPSY-12_DAN-I";Tend="3721";Tstart="2546";shortTE="F";uid="046ca333-8d14-4a2d-8291-d6baab695cb5"
CM029357.1	RepeatMasker	DNA/Ginger-1	1119699	1120033	573	+	.	ID="RND-6_FAMILY-4698";Tend="1721";Tstart="1386";shortTE="F";uid="28ec2e0c-568e-4dc9-ac9e-792994060f7a"
CM029357.1	RepeatMasker	Unknown	37933578	37933888	815	+	.	ID="RND-6_FAMILY-135";Tend="1474";Tstart="1118";shortTE="F";uid="ccb12181-9b2b-447b-868f-5416f361cf47"
CM029357.1	RepeatMasker	DNA	43331669	43331800	422	+	.	ID="RND-3_FAMILY-144";Tend="1540";Tstart="1429";shortTE="F";uid="d15b5abd-49d4-4209-89c1-6d93023b8d70"
CM029357.1	RepeatMasker	DNA/Kolobok-E	38478351	38479126	2251	+	.	ID="RND-6_FAMILY-5151";TEgroup="ctg_1%7CRND-6_FAMILY-5151%7C8";Tend="1758";Tstart="823";shortTE="F";uid="fa940b60-a0d1-4c1f-8e82-6d865ac06189"
CM029357.1	RepeatMasker	LINE/L2	45489273	45489528	855	+	.	ID="RND-5_FAMILY-1064";Tend="824";Tstart="569";shortTE="F";uid="944cfceb-1497-455f-bfd7-f362275f8a77"
CM029357.1	RepeatMasker	DNA/Ginger-1	43898237	43898530	1120	+	.	ID="RND-5_FAMILY-1480";Tend="1724";Tstart="1438";shortTE="F";uid="42125525-8d29-4d0c-8efe-ec35bd93b7f3"
CM029357.1	RepeatMasker	DNA/Ginger-1	34499556	34499821	1199	+	.	ID="RND-6_FAMILY-2606";Tend="1702";Tstart="1421";shortTE="F";uid="9817d8e4-b09b-461b-92c2-24535ba27f2d"
CM029357.1	RepeatMasker	DNA	7330503	7330763	1030	+	.	ID="RND-3_FAMILY-136";Tend="1193";Tstart="918";shortTE="F";uid="7b0ede08-9174-48cb-a2c6-e56aaee07fee"
CM029357.1	RepeatMasker	Retroposon?	13238618	13238882	847	+	.	ID="SINE2-1_AP";Tend="1411";Tstart="1164";shortTE="F";uid="6a3723e6-74de-4dd9-a55a-c0cdd72ca7d1"
CM029357.1	RepeatMasker	Unknown	38206994	38207154	1478	+	.	ID="RND-1_FAMILY-194";Tend="1114";Tstart="954";shortTE="F";uid="4d2dd79a-73c0-4140-85db-ceb0fed381d5"
CM029357.1	RepeatMasker	RC/Helitron	51747297	51747452	454	+	.	ID="RND-1_FAMILY-52";Tend="1280";Tstart="1117";shortTE="F";uid="17c1599a-36ed-410b-8b8b-a78bc6d5b0ed"
CM029357.1	RepeatMasker	RC/Helitron	34253466	34253753	2533	+	.	ID="RND-1_FAMILY-61";Tend="1186";Tstart="845";shortTE="F";uid="816535c7-0773-45cf-b1d7-6b5ff05a3e96"
CM029357.1	RepeatMasker	Retroposon?	9325400	9325512	441	+	.	ID="RND-6_FAMILY-3888";Tend="1149";Tstart="1043";shortTE="F";uid="a24c7b96-207a-43ab-9ffa-8363cf76f4ea"
CM029357.1	RepeatMasker	LINE/RTE-BovB	28869440	28870204	1109	+	.	ID="RND-5_FAMILY-485";Tend="1420";Tstart="704";shortTE="F";uid="3badf8e5-d545-41a2-9c99-69360470b406"
CM029357.1	RepeatMasker	Unknown	10107969	10108353	988	+	.	ID="RND-5_FAMILY-1478";Tend="1432";Tstart="1005";shortTE="F";uid="0590536d-7257-44b3-8a50-3a64565168ff"
CM029357.1	RepeatMasker	Unknown	51994016	51994479	1973	+	.	ID="RND-6_FAMILY-135";Tend="1459";Tstart="979";shortTE="F";uid="ee7baf14-b724-4eaa-aba7-989bf8e12ac0"
CM029357.1	RepeatMasker	Unknown	40983516	40983764	600	+	.	ID="RND-4_FAMILY-789";Tend="1186";Tstart="925";shortTE="F";uid="57be6448-58f0-47c0-b38d-bc1481336b0d"
CM029357.1	RepeatMasker	Unknown	39107311	39107507	616	+	.	ID="RND-5_FAMILY-2636";Tend="1268";Tstart="1089";shortTE="F";uid="d0371d00-bcdd-4b62-9c9b-ffe16992c326"
CM029357.1	RepeatMasker	DNA/hAT?	23279723	23280427	3293	+	.	ID="RND-3_FAMILY-96";Tend="1572";Tstart="859";shortTE="F";uid="ffeed101-c667-4302-bced-f7f8cc1d9dad"
CM029357.1	RepeatMasker	LINE/RTE-BovB	41918198	41918338	716	+	.	ID="RND-1_FAMILY-30";Tend="1381";Tstart="1229";shortTE="F";uid="886e6cc4-eb45-4bd5-b13f-6d18c11f3d47"
CM029357.1	RepeatMasker	Retroposon?	66741	66956	823	+	.	ID="RND-5_FAMILY-708";Tend="1676";Tstart="1443";shortTE="F";uid="10ef3280-d2aa-4a5c-8a4e-f514795c40db"
CM029357.1	RepeatMasker	DNA/Kolobok-E	52960823	52961134	498	+	.	ID="RND-6_FAMILY-9125";Tend="1289";Tstart="970";shortTE="F";uid="dfcb1ccb-bd9a-437f-8242-59c9e92bef0c"
CM029357.1	RepeatMasker	DNA/Ginger-1	55981959	55982523	1723	+	.	ID="RND-6_FAMILY-2606";Tend="1468";Tstart="844";shortTE="F";uid="43ebc940-96a0-4fb2-bb9e-df5acfbd2741"
CM029357.1	RepeatMasker	Unknown	43856573	43856778	479	+	.	ID="RND-4_FAMILY-556";Tend="864";Tstart="678";shortTE="F";uid="0dc4e3ab-d839-486a-b71b-5335abc3e22f"
CM029357.1	RepeatMasker	LINE/RTE-BovB	58405128	58405451	444	+	.	ID="RND-6_FAMILY-5736";Tend="1221";Tstart="894";shortTE="F";uid="dedceacf-1fb8-4132-8419-84ec8890ae98"
CM029357.1	RepeatMasker	RC/Helitron	28525570	28525973	1830	+	.	ID="RND-4_FAMILY-454";Tend="1433";Tstart="964";shortTE="F";uid="142911d8-7340-4afc-8bfe-4cfc869385c7"
CM029357.1	RepeatMasker	DNA/TcMar-m44?	12202800	12202955	504	+	.	ID="DNA4-9C_AP";Tend="163";Tstart="1";shortTE="F";uid="1ba1c34e-112c-4e0d-b7fd-562591d69627"
CM029357.1	RepeatMasker	DNA	59555496	59555646	530	+	.	ID="RND-3_FAMILY-136";Tend="1368";Tstart="1219";shortTE="F";uid="ef806764-1fe9-4cf9-8daa-240b2dba1956"
CM029357.1	RepeatMasker	DNA/Ginger-1	26230718	26230874	650	+	.	ID="RND-2_FAMILY-108";Tend="1749";Tstart="1582";shortTE="F";uid="871d39bb-934f-4b77-8d9b-18765e49777f"
CM029357.1	RepeatMasker	DNA/Kolobok-E	13394767	13395002	860	+	.	ID="RND-5_FAMILY-751";Tend="1573";Tstart="1330";shortTE="F";uid="ff8d2f85-066c-478b-9742-0c68a7fe1c97"
CM029357.1	RepeatMasker	DNA/Kolobok-T2	12462287	12462495	547	+	.	ID="KOLOBOK-2_AP";Tend="362";Tstart="157";shortTE="F";uid="66d18d91-7304-441e-b3ee-1f88f5ae05ab"
CM029357.1	RepeatMasker	LINE/RTE-BovB	54707391	54707517	519	+	.	ID="RND-1_FAMILY-30";Tend="2007";Tstart="1883";shortTE="F";uid="5c91ef09-2221-4b64-848b-8be84903d0fb"
CM029357.1	RepeatMasker	LINE/R1	42084307	42084881	4599	+	.	ID="RND-6_FAMILY-15679";Tend="1431";Tstart="858";shortTE="F";uid="aa9a7f0a-046e-430a-99b8-3be16033b8d7"
CM029357.1	RepeatMasker	LINE/RTE-BovB	42643781	42644061	667	+	.	ID="RND-1_FAMILY-100";Tend="1147";Tstart="866";shortTE="F";uid="5480dbc2-07c7-4a9f-b3e3-01540c83481d"
CM029357.1	RepeatMasker	LINE/RTE-BovB	32766822	32767322	3096	+	.	ID="RND-1_FAMILY-30";Tend="1721";Tstart="1202";shortTE="F";uid="990955ef-a5f1-4baf-9ac1-755d12664655"
CM029357.1	RepeatMasker	DNA/Ginger-1	57758428	57758715	765	+	.	ID="RND-6_FAMILY-4698";Tend="1664";Tstart="1372";shortTE="F";uid="527a3a51-f8f3-4fe9-a17c-fb91d8289bfc"
CM029357.1	RepeatMasker	Retroposon?	47500899	47501158	1531	+	.	ID="RND-5_FAMILY-708";Tend="1033";Tstart="764";shortTE="F";uid="36de56f9-dd89-4ea2-a119-2d5ecf47706d"
CM029357.1	RepeatMasker	DNA/Ginger-1	38597431	38597624	481	+	.	ID="RND-1_FAMILY-19";Tend="1732";Tstart="1544";shortTE="F";uid="c78b9a01-48f6-4d20-b6d9-8d6e8fd49a01"
CM029357.1	RepeatMasker	Retroposon?	31179564	31179750	838	+	.	ID="RND-1_FAMILY-6";Tend="1115";Tstart="919";shortTE="F";uid="b96daf16-e136-4615-a25f-4a920d719f51"
CM029357.1	RepeatMasker	DNA/Kolobok-E	58098570	58098819	742	+	.	ID="RND-3_FAMILY-70";Tend="1163";Tstart="935";shortTE="F";uid="8dd02cf6-0d24-4ee9-ba18-85974c8db1bb"
CM029357.1	RepeatMasker	Unknown	11861102	11861293	1020	+	.	ID="RND-1_FAMILY-41";Tend="1093";Tstart="907";shortTE="F";uid="67f4ce63-9164-4fb7-9151-6014110e308b"
CM029357.1	RepeatMasker	DNA/Kolobok-E	19680470	19680697	594	+	.	ID="RND-5_FAMILY-3115";Tend="1332";Tstart="1138";shortTE="F";uid="052d9653-c40c-4df2-88d9-4dcfca459f0b"
CM029357.1	RepeatMasker	DNA	5019408	5019569	402	+	.	ID="TTAA7_AP";Tend="180";Tstart="24";shortTE="F";uid="bb3cb442-1322-4a30-8dc1-d9666b5f642b"
CM029357.1	RepeatMasker	DNA/Ginger-1	14596517	14597295	4160	+	.	ID="RND-4_FAMILY-400";Tend="1680";Tstart="900";shortTE="F";uid="b23db072-9aba-485b-9b7f-368f55234c40"
CM029357.1	RepeatMasker	Retroposon?	58078897	58079968	4585	+	.	ID="RND-1_FAMILY-27";Tend="1957";Tstart="770";shortTE="F";uid="d596e41c-1e54-4a04-8fb6-b44e4aff71ce"
CM029357.1	RepeatMasker	Retroposon?	8537171	8537546	1046	+	.	ID="RND-1_FAMILY-27";Tend="1951";Tstart="1553";shortTE="F";uid="fd7db246-0cb1-49f2-bb06-321961b63de7"
CM029357.1	RepeatMasker	DNA/Ginger-1	50923464	50923606	896	+	.	ID="RND-1_FAMILY-1";Tend="937";Tstart="808";shortTE="F";uid="59155799-5fb9-412b-b4bb-d9d66e621322"
CM029357.1	RepeatMasker	DNA/Ginger-1	11520385	11520557	844	+	.	ID="RND-5_FAMILY-1480";Tend="1729";Tstart="1557";shortTE="F";uid="cf13ef58-0f6f-4c8a-93e9-7418958ef635"
CM029357.1	RepeatMasker	Unknown	31293858	31294141	1629	+	.	ID="RND-6_FAMILY-5573";Tend="1193";Tstart="931";shortTE="F";uid="1ad5e8cd-b282-4afc-86e6-c5f7e4f52cc8"
CM029357.1	RepeatMasker	Unknown	4587472	4587817	2283	+	.	ID="RND-5_FAMILY-7746";Tend="1327";Tstart="994";shortTE="F";uid="1b21840f-d08a-4a5b-aecb-383248d81aba"
CM029357.1	RepeatMasker	Retroposon?	49979128	49979401	1235	+	.	ID="RND-1_FAMILY-27";Tend="1047";Tstart="765";shortTE="F";uid="a268691d-99fc-47ee-a169-350815f4c4d8"
CM029357.1	RepeatMasker	DNA/Kolobok-E	2893797	2894155	1230	+	.	ID="RND-3_FAMILY-70";Tend="1367";Tstart="957";shortTE="F";uid="82e238e9-7714-4782-8415-fd01b764e7c0"
CM029357.1	RepeatMasker	Retroposon?	23175301	23175712	808	+	.	ID="RND-4_FAMILY-238";Tend="1181";Tstart="785";shortTE="F";uid="2ec65a00-0885-49e4-bb72-0e11da35ba40"
CM029357.1	RepeatMasker	Retroposon?	35732568	35733002	437	+	.	ID="RND-1_FAMILY-27";TEgroup="ctg_1%7CRND-1_FAMILY-27%7C7";Tend="1515";Tstart="773";shortTE="F";uid="b77ec6ea-db9c-438b-92de-b44a2c6f6df4"
CM029357.1	RepeatMasker	Retroposon?	55669179	55669801	3511	+	.	ID="RND-6_FAMILY-1967";Tend="1775";Tstart="1129";shortTE="F";uid="24e35747-e2ec-411c-8201-07e9abb78b66"
CM029357.1	RepeatMasker	Unknown	46867769	46868959	4971	+	.	ID="RND-5_FAMILY-3815";TEgroup="ctg_1%7CRND-5_FAMILY-3815%7C2";Tend="1566";Tstart="267";shortTE="F";uid="632a971e-cb34-4145-8d18-89ed65ecd0a5"
CM029357.1	RepeatMasker	DNA/Ginger-1	28770840	28770983	494	+	.	ID="RND-6_FAMILY-4698";Tend="1604";Tstart="1464";shortTE="F";uid="144be8ce-2ca0-4398-8018-a969463da6c7"
CM029357.1	RepeatMasker	LINE/I-Jockey	2147387	2148967	13637	+	.	ID="RND-5_FAMILY-4010";Tend="2083";Tstart="512";shortTE="F";uid="a02b5a48-c386-4bf6-aac3-437abfec7918"
CM029357.1	RepeatMasker	Retroposon?	10721911	10722031	430	+	.	ID="RND-4_FAMILY-238";Tend="1206";Tstart="1075";shortTE="F";uid="77e55485-dcdf-41c5-8d73-b6d8344dd7e3"
CM029357.1	RepeatMasker	Unknown	15797373	15798457	5471	+	.	ID="RND-4_FAMILY-767";Tend="1741";Tstart="641";shortTE="F";uid="9617d719-1246-48ae-90f7-efb445ae8261"
CM029357.1	RepeatMasker	Retroposon?	59327681	59327920	465	+	.	ID="RND-6_FAMILY-3888";Tend="1544";Tstart="1288";shortTE="F";uid="925158d0-059d-4f6f-8b5f-22e8cf77b1ad"
CM029357.1	RepeatMasker	DNA	25087235	25087384	433	+	.	ID="TTAA7_AP";Tend="360";Tstart="204";shortTE="F";uid="35ae416a-bb18-4c62-8890-af4a2a688a55"
CM029357.1	RepeatMasker	DNA/hAT-hAT19	38062158	38062292	457	+	.	ID="HAT-N13_AP";Tend="143";Tstart="1";shortTE="F";uid="c542e9c5-a700-4a81-ad38-30ab1c7e7d4f"
CM029357.1	RepeatMasker	Unknown	41909914	41910452	2803	+	.	ID="RND-6_FAMILY-135";Tend="1456";Tstart="911";shortTE="F";uid="1df7a73d-fdeb-4e32-92cc-236379625f00"
CM029357.1	RepeatMasker	DNA/Kolobok-E	43484505	43484659	600	+	.	ID="RND-5_FAMILY-751";Tend="1544";Tstart="1374";shortTE="F";uid="58b84d73-6d38-4571-9699-c425f2e3e645"
CM029357.1	RepeatMasker	Unknown	4503406	4503705	566	+	.	ID="RND-4_FAMILY-1108";Tend="1668";Tstart="1384";shortTE="F";uid="72f95889-f603-4fe7-9d28-0e11b8551611"
CM029357.1	RepeatMasker	Retroposon?	6966712	6966988	589	+	.	ID="RND-5_FAMILY-708";Tend="1476";Tstart="1208";shortTE="F";uid="6f051804-818e-466f-b966-1a1a641302bc"
CM029357.1	RepeatMasker	Unknown	20722084	20722745	1078	+	.	ID="RND-4_FAMILY-76";Tend="1335";Tstart="658";shortTE="F";uid="5c9d092b-b347-464b-96af-8f85f598c528"
CM029357.1	RepeatMasker	DNA/Kolobok-E	47788984	47789230	1450	+	.	ID="RND-3_FAMILY-294";Tend="1360";Tstart="1123";shortTE="F";uid="de515f9f-bfbf-4b6f-9da8-3f458dbc9d47"
CM029357.1	RepeatMasker	LINE/RTE-BovB	48505621	48505845	411	+	.	ID="RND-6_FAMILY-3718";Tend="2001";Tstart="1763";shortTE="F";uid="d39c3e08-9656-4302-8f71-b677a9aaf9f6"
CM029357.1	RepeatMasker	DNA/Ginger-1	25141908	25142105	746	+	.	ID="RND-6_FAMILY-4698";Tend="1136";Tstart="930";shortTE="F";uid="c1a5a340-9b29-412d-881a-ff557a91edc3"
CM029357.1	RepeatMasker	DNA/hAT?	30671652	30671782	579	+	.	ID="RND-3_FAMILY-96";Tend="1394";Tstart="1262";shortTE="F";uid="f16a78a1-5e3d-4200-8f35-302883fd7dfa"
CM029357.1	RepeatMasker	DNA/Ginger-1	5162911	5163319	2143	+	.	ID="RND-1_FAMILY-1";Tend="2530";Tstart="2110";shortTE="F";uid="8ed64639-6ee7-44d3-bd49-4825da045eb7"
CM029357.1	RepeatMasker	Retroposon?	58046991	58047152	1353	+	.	ID="RND-1_FAMILY-125";Tend="2124";Tstart="1963";shortTE="F";uid="5c40553f-334e-44a7-a030-7883bd779518"
CM029357.1	RepeatMasker	Retroposon?	39228666	39229942	2868	+	.	ID="RND-1_FAMILY-27";Tend="1949";Tstart="769";shortTE="F";uid="183c68fe-a7fb-4eec-877b-9f6d45ed8699"
CM029357.1	RepeatMasker	Unknown	12488192	12488856	2700	+	.	ID="RND-4_FAMILY-335";Tend="1561";Tstart="851";shortTE="F";uid="f2b81fdb-a49e-4d99-8b51-fef5d1fc5a39"
CM029357.1	RepeatMasker	DNA/Ginger-1	47941376	47941757	2170	+	.	ID="RND-1_FAMILY-1";Tend="1220";Tstart="816";shortTE="F";uid="8fcc72e8-137f-420b-9480-4eac8e9fac6c"
CM029357.1	RepeatMasker	DNA/Ginger-1	1932007	1932221	875	+	.	ID="RND-1_FAMILY-3";Tend="1870";Tstart="1600";shortTE="F";uid="9db378f4-3cc2-43a7-b6fa-ed1ddc584f37"
CM029357.1	RepeatMasker	Retroposon?	40309836	40310441	2849	+	.	ID="RND-1_FAMILY-6";Tend="1511";Tstart="900";shortTE="F";uid="30e73bfa-b492-4773-91d1-a9d07421916b"
CM029357.1	RepeatMasker	DNA	23382868	23383123	503	+	.	ID="TTAA7_AP";Tend="283";Tstart="13";shortTE="F";uid="89cf3b03-9b91-4c16-b70a-c60cf3cbd2fd"
CM029357.1	RepeatMasker	DNA	55478271	55478616	1241	+	.	ID="RND-4_FAMILY-168";Tend="1073";Tstart="688";shortTE="F";uid="4a6f8a54-e0f3-48a0-8e7e-dda72e99775d"
CM029357.1	RepeatMasker	Retroposon?	50816352	50817094	1890	+	.	ID="RND-1_FAMILY-7";Tend="1955";Tstart="1062";shortTE="F";uid="a859a203-54e8-452b-91cb-fbbdd2f20297"
CM029357.1	RepeatMasker	LTR/Gypsy	46109734	46112311	2720	+	.	ID="GYPSY4-I_AP";Tend="4457";Tstart="1892";shortTE="F";uid="1e540157-12c5-43e3-ae12-e698f0c66f1f"
CM029357.1	RepeatMasker	Retroposon?	57210369	57210687	1146	+	.	ID="RND-1_FAMILY-7";Tend="1462";Tstart="1167";shortTE="F";uid="d722293b-2b7a-4aa7-9305-779c6096f2e8"
CM029357.1	RepeatMasker	DNA/P	46856962	46857271	2219	+	.	ID="RND-5_FAMILY-3745";Tend="1196";Tstart="857";shortTE="F";uid="48d641d5-25cd-488e-834f-c2ffa61b2742"
CM029357.1	RepeatMasker	DNA/Kolobok-E	57757601	57757745	861	+	.	ID="RND-6_FAMILY-1953";Tend="1672";Tstart="1522";shortTE="F";uid="0328e227-bf89-417f-a0ac-8e7e42ed02cc"
CM029357.1	RepeatMasker	DNA/hAT-hATm	3598193	3599211	5362	+	.	ID="RND-5_FAMILY-935";TEgroup="ctg_1%7CRND-5_FAMILY-935%7C1";Tend="1137";Tstart="446";shortTE="F";uid="7a9a6127-ea50-48a7-bde2-42a80a17acf9"
CM029357.1	RepeatMasker	DNA/Sola-1	57151496	57151756	2296	+	.	ID="RND-6_FAMILY-22000";Tend="1169";Tstart="909";shortTE="F";uid="079f6cc9-e557-48a1-8e9f-ffc3378b6d30"
CM029357.1	RepeatMasker	Retroposon?	17258745	17259463	4908	+	.	ID="RND-6_FAMILY-1967";Tend="1645";Tstart="910";shortTE="F";uid="7d4e96bc-1393-46de-b38c-9179658fd209"
CM029357.1	RepeatMasker	DNA/MULE-MuDR	15596389	15596640	2230	+	.	ID="RND-6_FAMILY-17341";Tend="1245";Tstart="994";shortTE="F";uid="874fbc14-8881-49c0-af0e-5a3b5269b0c6"
CM029357.1	RepeatMasker	Retroposon?	14407942	14408055	654	+	.	ID="RND-4_FAMILY-238";Tend="900";Tstart="785";shortTE="F";uid="5e305816-b939-4af6-825f-afbc1f2ce542"
CM029357.1	RepeatMasker	DNA	53451481	53451832	867	+	.	ID="RND-3_FAMILY-136";Tend="1320";Tstart="942";shortTE="F";uid="c1cdca30-9599-466a-a646-d27cec190305"
CM029357.1	RepeatMasker	DNA	49529434	49529588	965	+	.	ID="RND-5_FAMILY-825";Tend="1435";Tstart="1278";shortTE="F";uid="1039e038-a66a-480b-b84e-d0540bfbb591"
CM029357.1	RepeatMasker	Unknown	48545391	48547424	5024	+	.	ID="RND-6_FAMILY-5393";Tend="2102";Tstart="21";shortTE="F";uid="380f377c-831f-48e9-817c-1b416961a0ee"
CM029357.1	RepeatMasker	DNA/MULE-MuDR	30001292	30001432	550	+	.	ID="rnd-5_family-1256";Tend="1190";Tstart="1099";shortTE="F";uid="75228996-b0fc-4fd3-b28d-053242be05eb"
CM029357.1	RepeatMasker	DNA/hAT?	45059627	45059739	401	+	.	ID="RND-3_FAMILY-96";Tend="1366";Tstart="1261";shortTE="F";uid="7dff470d-fc76-4de3-af75-d0f2f5a57961"
CM029357.1	RepeatMasker	Retroposon?	47489854	47490777	3279	+	.	ID="RND-1_FAMILY-7";Tend="1971";Tstart="949";shortTE="F";uid="deaf3863-e236-4ebb-a92d-23e7a1d8331b"
CM029357.1	RepeatMasker	LINE/R1-LOA	22536736	22536991	460	+	.	ID="RND-6_FAMILY-1331";Tend="1080";Tstart="822";shortTE="F";uid="0e19a4fb-29e1-48e6-8d95-27a9675c0399"
CM029357.1	RepeatMasker	Unknown	18570591	18570741	3453	+	.	ID="RND-5_FAMILY-1935";Tend="743";Tstart="172";shortTE="F";uid="5152c656-a38c-480d-a97f-263932b15f17"
CM029357.1	RepeatMasker	Retroposon?	42591585	42591890	1829	+	.	ID="RND-5_FAMILY-199";Tend="1322";Tstart="1018";shortTE="F";uid="2c571650-62ea-4a55-9cf0-cbca91c9adee"
CM029357.1	RepeatMasker	Retroposon?	36199216	36199420	1172	+	.	ID="RND-1_FAMILY-27";Tend="982";Tstart="770";shortTE="F";uid="906adcdd-dcef-4d97-8854-92435cc6bee6"
CM029357.1	RepeatMasker	LINE/RTE-BovB	323542	323777	461	+	.	ID="RND-5_FAMILY-918";Tend="1319";Tstart="1078";shortTE="F";uid="d4a42f55-2b4e-4d97-ba6e-35273b1e7db2"
CM029357.1	RepeatMasker	DNA/hAT-Blackjack	38741522	38742025	3600	+	.	ID="RND-1_FAMILY-138";Tend="1517";Tstart="980";shortTE="F";uid="8d94b442-6493-4263-82e2-6f3cd9f353ff"
CM029357.1	RepeatMasker	Retroposon?	52570809	52570979	664	+	.	ID="RND-2_FAMILY-19";Tend="944";Tstart="718";shortTE="F";uid="b0b314e3-a61f-4940-8323-e00e5d5705d6"
CM029357.1	RepeatMasker	DNA/Ginger-1	40590686	40591254	2513	+	.	ID="RND-5_FAMILY-1480";Tend="1725";Tstart="1165";shortTE="F";uid="18c86da6-5513-4676-8986-25266b89e2d1"
CM029357.1	RepeatMasker	DNA/Ginger-1	31768671	31769402	4112	+	.	ID="rnd-1_family-33";Tend="1609";Tstart="912";shortTE="F";uid="02518999-dce5-4d15-ab2b-2038fd5b76ae"
CM029357.1	RepeatMasker	Retroposon?	55225368	55225492	711	+	.	ID="RND-1_FAMILY-7";Tend="992";Tstart="872";shortTE="F";uid="ff462533-12ce-41ed-8d48-0a19223a0125"
CM029357.1	RepeatMasker	Retroposon?	13467057	13467503	1541	+	.	ID="RND-3_FAMILY-104";Tend="1684";Tstart="1186";shortTE="F";uid="ca039ced-a4f5-4fb6-9a22-1ba44592c47f"
CM029357.1	RepeatMasker	RC/Helitron	52981756	52981951	587	+	.	ID="RND-1_FAMILY-159";Tend="951";Tstart="751";shortTE="F";uid="eab5fbb3-2cec-4963-8021-b97f41837d1a"
CM029357.1	RepeatMasker	Unknown	58005379	58005533	403	+	.	ID="RND-5_FAMILY-1478";Tend="1188";Tstart="1006";shortTE="F";uid="420c74ae-0660-4007-917f-d0f115467aca"
CM029357.1	RepeatMasker	DNA	7012408	7012542	825	+	.	ID="RND-3_FAMILY-60";Tend="1536";Tstart="1395";shortTE="F";uid="d512570f-97e7-44db-962d-e2a214c3cf0a"
CM029357.1	RepeatMasker	DNA	17634555	17634879	1127	+	.	ID="RND-3_FAMILY-144";Tend="1379";Tstart="1016";shortTE="F";uid="08c8be69-6e71-419a-aa47-e1502602ed09"
CM029357.1	RepeatMasker	DNA	48255382	48255644	428	+	.	ID="RND-3_FAMILY-136";TEgroup="ctg_1%7CRND-3_FAMILY-136%7C3";Tend="1361";Tstart="952";shortTE="F";uid="7a910a0b-7f10-435d-994c-6c62c86e13d4"
CM029357.1	RepeatMasker	Retroposon?	42787637	42787785	733	+	.	ID="RND-1_FAMILY-6";Tend="1521";Tstart="1369";shortTE="F";uid="2df1e49d-db39-4e7f-bf6a-03974e943e20"
CM029357.1	RepeatMasker	DNA/Ginger-1	12523047	12523502	2331	+	.	ID="RND-6_FAMILY-4698";Tend="1409";Tstart="961";shortTE="F";uid="33f07499-d5c6-4ab7-b6cc-5a756d1f239e"
CM029357.1	RepeatMasker	DNA	58486105	58486679	2927	+	.	ID="RND-6_FAMILY-550";Tend="1516";Tstart="935";shortTE="F";uid="5f337fd9-98ad-41de-a864-ad89a07e9a5e"
CM029357.1	RepeatMasker	Retroposon?	58501885	58502175	485	+	.	ID="RND-4_FAMILY-238";Tend="1047";Tstart="766";shortTE="F";uid="c3012061-8ebe-4fc0-abe9-2fd577307ed6"
CM029357.1	RepeatMasker	DNA/Ginger-1	9485695	9486460	3072	+	.	ID="RND-5_FAMILY-1480";Tend="1723";Tstart="976";shortTE="F";uid="1f639788-4200-4fce-b2c2-30c9d09069c1"
CM029357.1	RepeatMasker	DNA/Kolobok-E	35248944	35250664	3011	+	.	ID="rnd-1_family-98";TEgroup="ctg_1%7Crnd-1_family-98%7C1";Tend="1998";Tstart="311";shortTE="F";uid="5dcc2e52-d359-430d-b001-34be64ae30a9"
CM029357.1	RepeatMasker	Unknown	17548273	17548475	1460	+	.	ID="RND-5_FAMILY-9912";Tend="1106";Tstart="912";shortTE="F";uid="556bb7ec-2795-4904-bdd6-d74b5f9c47b3"
CM029357.1	RepeatMasker	DNA	17903812	17903971	1000	+	.	ID="DNA8-54_AP";Tend="588";Tstart="429";shortTE="F";uid="60e915c4-da89-4480-979f-3103d12f1081"
CM029357.1	RepeatMasker	DNA/Ginger-1	46670147	46670594	1592	+	.	ID="RND-5_FAMILY-1110";Tend="1465";Tstart="976";shortTE="F";uid="382f5393-5096-460c-b3a3-1c1c0c62c92f"
CM029357.1	RepeatMasker	Satellite	54661434	54662727	2944	+	.	ID="RND-6_FAMILY-7221";TEgroup="ctg_1%7CRND-6_FAMILY-7221%7C1";Tend="1077";Tstart="412";shortTE="F";uid="6fc3c0bc-8ffb-4aa3-87e7-4fd772e336ed"
CM029357.1	RepeatMasker	DNA/Ginger-1	33092516	33092820	1256	+	.	ID="rnd-6_family-856";Tend="1503";Tstart="1231";shortTE="F";uid="364c8ad7-fe50-473e-bc4d-3027bf84e98e"
CM029357.1	RepeatMasker	Unknown	60140005	60140379	927	+	.	ID="RND-6_FAMILY-135";Tend="1360";Tstart="903";shortTE="F";uid="35bd19d5-59cf-4a18-b8cd-56e6a0ad4aee"
CM029357.1	RepeatMasker	Retroposon?	32736147	32736960	4737	+	.	ID="RND-1_FAMILY-7";Tend="1671";Tstart="840";shortTE="F";uid="9642f8f8-27d9-4799-9f6e-8b5d60c132e5"
CM029357.1	RepeatMasker	LINE/RTE-BovB	8142082	8143660	12045	+	.	ID="RND-1_FAMILY-83";Tend="2477";Tstart="896";shortTE="F";uid="d72f06f2-9c10-468a-b7b2-d07511a155cb"
CM029357.1	RepeatMasker	Unknown	28946154	28946423	802	+	.	ID="RND-6_FAMILY-4578";Tend="1312";Tstart="1063";shortTE="F";uid="1ef3042a-48a6-46c5-a735-0412adea91ac"
CM029357.1	RepeatMasker	DNA	37418851	37419347	1934	+	.	ID="RND-6_FAMILY-550";Tend="1410";Tstart="935";shortTE="F";uid="6ef1ad54-444d-4cb3-9857-8d0d4e8b7696"
CM029357.1	RepeatMasker	Unknown	43669276	43669649	825	+	.	ID="RND-4_FAMILY-556";Tend="956";Tstart="591";shortTE="F";uid="de773f12-85f7-4cd6-82de-569d4e587abe"
CM029357.1	RepeatMasker	Unknown	53679383	53679730	1058	+	.	ID="RND-5_FAMILY-1462";Tend="1380";Tstart="1007";shortTE="F";uid="29903672-28a4-48ed-a675-73b3877f3099"
CM029357.1	RepeatMasker	DNA	55479710	55480051	731	+	.	ID="TTAA7_AP";Tend="416";Tstart="1";shortTE="F";uid="6141e6f7-5029-4eb7-8755-cd06f6471330"
CM029357.1	RepeatMasker	Unknown	4379780	4380187	1373	+	.	ID="RND-4_FAMILY-556";Tend="1626";Tstart="1275";shortTE="F";uid="709200f1-9eee-451b-83f4-c22a9efa2f88"
CM029357.1	RepeatMasker	DNA/Ginger-1	49437963	49438357	2065	+	.	ID="RND-1_FAMILY-2";Tend="1480";Tstart="1116";shortTE="F";uid="ca36f234-8d6e-432a-b583-8a1420440853"
CM029357.1	RepeatMasker	DNA	30596987	30597202	580	+	.	ID="RND-6_FAMILY-550";Tend="1154";Tstart="951";shortTE="F";uid="f016b1ac-8184-44b0-b685-ccdfb9246776"
CM029357.1	RepeatMasker	Retroposon?	49715061	49715388	1316	+	.	ID="RND-1_FAMILY-27";Tend="1130";Tstart="811";shortTE="F";uid="8f3ffe5b-cc00-4222-ad53-230b53290bbb"
CM029357.1	RepeatMasker	DNA/hAT-Tip100	36858012	36858783	640	+	.	ID="RND-6_FAMILY-2513";TEgroup="ctg_1%7CRND-6_FAMILY-2513%7C4";Tend="1778";Tstart="717";shortTE="F";uid="f215afe3-6956-497b-a0aa-199edff355f4"
CM029357.1	RepeatMasker	DNA/Kolobok-E	13121929	13122154	1313	+	.	ID="RND-6_FAMILY-5151";Tend="1887";Tstart="1668";shortTE="F";uid="47222799-2431-4c11-8546-b8763b9c2e2e"
CM029357.1	RepeatMasker	DNA/Ginger-1	3185273	3185452	497	+	.	ID="RND-5_FAMILY-1110";Tend="1832";Tstart="1619";shortTE="F";uid="5419190e-e2ae-4fef-abb3-6e8fa7b034d1"
CM029357.1	RepeatMasker	DNA/hAT?	45358703	45359282	2840	+	.	ID="RND-3_FAMILY-96";Tend="1566";Tstart="905";shortTE="F";uid="e3ec8ff9-36a8-4ed2-8988-688a96cf530c"
CM029357.1	RepeatMasker	DNA/Ginger-1	23628514	23629040	2210	+	.	ID="RND-6_FAMILY-25049";Tend="2142";Tstart="1569";shortTE="F";uid="4b89be81-6a6f-403a-af42-df00a70e2b42"
CM029357.1	RepeatMasker	Retroposon?	41083640	41083857	875	+	.	ID="RND-5_FAMILY-1208";Tend="1561";Tstart="1336";shortTE="F";uid="f09d9ebc-e6a5-4b17-9ba6-d9eca40243e7"
CM029357.1	RepeatMasker	DNA/Kolobok-E	52424409	52424708	890	+	.	ID="RND-5_FAMILY-1934";Tend="383";Tstart="90";shortTE="F";uid="6b04a23d-2ce3-4d80-903d-28ef98b96c2f"
CM029357.1	RepeatMasker	DNA/Ginger-1	48054056	48054739	2738	+	.	ID="RND-4_FAMILY-400";Tend="1762";Tstart="1002";shortTE="F";uid="492f72b2-6cba-4950-ba4c-63e98b2415c8"
CM029357.1	RepeatMasker	DNA/hAT-Charlie	48892180	48892431	2017	+	.	ID="RND-6_FAMILY-4575";Tend="1135";Tstart="882";shortTE="F";uid="d0ad5ae7-8a72-44ab-b830-948148a9c17a"
CM029357.1	RepeatMasker	Retroposon?	40949847	40950407	1936	+	.	ID="RND-3_FAMILY-104";Tend="1291";Tstart="704";shortTE="F";uid="7523284d-7b24-471b-bab8-d331cb0d52f2"
CM029357.1	RepeatMasker	DNA/Kolobok-E	24077912	24078379	1938	+	.	ID="RND-3_FAMILY-70";Tend="1431";Tstart="917";shortTE="F";uid="645f87a5-292a-4cd6-a047-ffe91015b468"
CM029357.1	RepeatMasker	Retroposon?	11392508	11392640	504	+	.	ID="RND-6_FAMILY-3888";Tend="1090";Tstart="979";shortTE="F";uid="b1181efd-b2a0-41a6-8a76-a7f9f3fb6681"
CM029357.1	RepeatMasker	DNA/Ginger-1	4193663	4194062	2568	+	.	ID="RND-1_FAMILY-3";Tend="1891";Tstart="1500";shortTE="F";uid="ad8629d2-3935-49df-a7e3-5f9d835d1dfa"
CM029357.1	RepeatMasker	Retroposon?	13930887	13931057	656	+	.	ID="RND-1_FAMILY-7";Tend="1669";Tstart="1505";shortTE="F";uid="3be32654-6cd3-4a7f-94e1-cd05b231d92e"
CM029357.1	RepeatMasker	DNA	47275765	47276019	677	+	.	ID="RND-1_FAMILY-36";Tend="1522";Tstart="1240";shortTE="F";uid="7098df88-e085-4187-a7a4-52ef392cd9e1"
CM029357.1	RepeatMasker	Unknown	14532736	14532912	763	+	.	ID="RND-4_FAMILY-556";Tend="1204";Tstart="1021";shortTE="F";uid="757be15b-94eb-4849-9bf1-6b229b9fb402"
CM029357.1	RepeatMasker	DNA/Kolobok-E	46655601	46656388	1623	+	.	ID="RND-6_FAMILY-1953";Tend="2098";Tstart="1232";shortTE="F";uid="1f1cf215-0601-47f5-85c3-0c174277e48e"
CM029357.1	RepeatMasker	Retroposon?	5851961	5852164	1732	+	.	ID="RND-1_FAMILY-96";Tend="2044";Tstart="1841";shortTE="F";uid="ffe56c2a-0829-4dc6-8940-eb178e1070ab"
CM029357.1	RepeatMasker	Retroposon?	51446896	51447410	1360	+	.	ID="RND-6_FAMILY-3888";Tend="1550";Tstart="957";shortTE="F";uid="90cb9c06-19f9-4783-a711-7e11c6fe2310"
CM029357.1	RepeatMasker	LINE/RTE-BovB	13098096	13098452	542	+	.	ID="RND-4_FAMILY-1829";Tend="1342";Tstart="1010";shortTE="F";uid="380bf38e-0959-4489-bfa3-44007dddc298"
CM029357.1	RepeatMasker	DNA/Ginger-1	11145009	11145274	437	+	.	ID="RND-6_FAMILY-8806";Tend="1337";Tstart="1052";shortTE="F";uid="214d3aee-9f3f-40a3-ae99-cb450a536e12"
CM029357.1	RepeatMasker	DNA	5643885	5644053	783	+	.	ID="RND-3_FAMILY-136";Tend="1365";Tstart="1190";shortTE="F";uid="3f56d351-7da6-47b2-bdde-df68234c75ba"
CM029357.1	RepeatMasker	Retroposon?	45014531	45015737	2956	+	.	ID="RND-1_FAMILY-27";Tend="1968";Tstart="765";shortTE="F";uid="28518531-4703-479e-bc6c-0c00aed9a576"
CM029357.1	RepeatMasker	LINE/RTE-BovB	23583482	23583788	1568	+	.	ID="RND-1_FAMILY-30";Tend="1722";Tstart="1418";shortTE="F";uid="90e12cf1-548c-4792-adad-a06c9c3307af"
CM029357.1	RepeatMasker	Unknown	8431836	8432685	3169	+	.	ID="RND-4_FAMILY-556";Tend="1507";Tstart="699";shortTE="F";uid="8c4cb0e9-540e-4db1-b85e-42dca529e69e"
CM029357.1	RepeatMasker	DNA/Ginger-1	19943047	19944697	12900	+	.	ID="RND-6_FAMILY-8806";Tend="2492";Tstart="829";shortTE="F";uid="df832e53-2488-4050-a39c-462cf43daaf6"
CM029357.1	RepeatMasker	Retroposon?	43205172	43205347	867	+	.	ID="RND-4_FAMILY-238";Tend="940";Tstart="784";shortTE="F";uid="0016d7a6-c9c9-4020-9538-ca0386ba5ec9"
CM029357.1	RepeatMasker	DNA/Maverick	29577965	29578173	1119	+	.	ID="RND-5_FAMILY-2012";Tend="1417";Tstart="1213";shortTE="F";uid="f60d054e-6d8a-4b86-bcf1-7103f279e6cb"
CM029357.1	RepeatMasker	DNA	25450646	25451101	805	+	.	ID="RND-3_FAMILY-144";Tend="1499";Tstart="1059";shortTE="F";uid="a99527b2-6aaf-4a69-b1af-3162b4f048b2"
CM029357.1	RepeatMasker	DNA	34986935	34987434	2206	+	.	ID="RND-6_FAMILY-550";Tend="1453";Tstart="935";shortTE="F";uid="f0792b72-fc8b-4744-bb61-06bcacf6d73c"
CM029357.1	RepeatMasker	Retroposon?	44881957	44882270	1873	+	.	ID="RND-5_FAMILY-708";Tend="1041";Tstart="722";shortTE="F";uid="6cc8b64d-b59f-4b6e-b024-9e180103ce0e"
CM029357.1	RepeatMasker	DNA/hAT-Tip100	7214476	7214612	495	+	.	ID="RND-4_FAMILY-680";Tend="1029";Tstart="891";shortTE="F";uid="4c8aa462-4269-4cbb-a6ec-fb929bd2da39"
CM029357.1	RepeatMasker	DNA	32883886	32884255	844	+	.	ID="RND-3_FAMILY-136";Tend="1358";Tstart="945";shortTE="F";uid="7e9b412b-a8b5-48dc-993b-61af5c47b881"
CM029357.1	RepeatMasker	DNA/hAT-Charlie	11399285	11399792	3564	+	.	ID="RND-5_FAMILY-2053";Tend="1448";Tstart="918";shortTE="F";uid="caa6e96e-adda-4de0-ac93-6687721f7f32"
CM029357.1	RepeatMasker	DNA/Ginger-1	34885197	34885445	783	+	.	ID="RND-2_FAMILY-108";Tend="1290";Tstart="1034";shortTE="F";uid="d5770219-2bcd-44ac-b6ce-ef9754d02127"
CM029357.1	RepeatMasker	DNA/Kolobok-E	48571335	48571539	777	+	.	ID="RND-6_FAMILY-1953";Tend="2140";Tstart="1924";shortTE="F";uid="07a5bd62-cf89-4d89-83f3-068c34671e84"
CM029357.1	RepeatMasker	DNA	56086673	56087011	613	+	.	ID="TTAA22_AP";Tend="408";Tstart="36";shortTE="F";uid="5235aa30-d29a-4734-9cc5-f3c1e87df3fd"
CM029357.1	RepeatMasker	DNA	16468722	16469225	2446	+	.	ID="RND-6_FAMILY-550";Tend="1506";Tstart="937";shortTE="F";uid="b57de068-ec41-423b-99e8-ee4cbaaadb51"
CM029357.1	RepeatMasker	DNA	54728435	54728994	2500	+	.	ID="RND-4_FAMILY-168";Tend="1530";Tstart="1003";shortTE="F";uid="13ebd26d-963f-4a50-b74e-af8e21ff0925"
CM029357.1	RepeatMasker	DNA/Kolobok-E	24638985	24639156	700	+	.	ID="RND-2_FAMILY-13";Tend="1910";Tstart="1709";shortTE="F";uid="bacd4a73-407d-4ad4-9840-be99e020717e"
CM029357.1	RepeatMasker	Retroposon?	27439112	27439241	496	+	.	ID="RND-5_FAMILY-1208";Tend="1530";Tstart="1380";shortTE="F";uid="dc92aad3-f5d9-41b7-a6f9-fd8c554aded5"
CM029357.1	RepeatMasker	DNA/hAT-Tip100	24564355	24564503	1211	+	.	ID="RND-1_FAMILY-113";Tend="1118";Tstart="970";shortTE="F";uid="c8c4894b-c4ee-4f0a-a75e-e8e9d9cb3471"
CM029357.1	RepeatMasker	Unknown	43270887	43271159	736	+	.	ID="RND-6_FAMILY-3880";Tend="638";Tstart="375";shortTE="F";uid="3870bbb7-ddc1-477a-b767-f3ea37417c21"
CM029357.1	RepeatMasker	DNA/hAT-Charlie	43206581	43207068	1090	+	.	ID="RND-6_FAMILY-950";Tend="1275";Tstart="781";shortTE="F";uid="0d56f524-9de1-4bd1-a186-8e9500882714"
CM029357.1	RepeatMasker	DNA	14881612	14882088	3268	+	.	ID="TTAA13B_AP";Tend="595";Tstart="111";shortTE="F";uid="73952ba3-fad7-4b0d-ab5e-2f2c37cfc7f0"
CM029357.1	RepeatMasker	DNA/Kolobok-E	10962505	10962874	929	+	.	ID="RND-3_FAMILY-70";TEgroup="ctg_1%7CRND-3_FAMILY-70%7C17";Tend="1794";Tstart="1056";shortTE="F";uid="40d09925-fe79-4795-988a-8586292b6d58"
CM029357.1	RepeatMasker	Retroposon?	31432688	31433513	4042	+	.	ID="RND-3_FAMILY-104";Tend="1854";Tstart="930";shortTE="F";uid="3532aeaf-ea20-4085-abf9-324dd125a808"
CM029357.1	RepeatMasker	DNA/hAT-Blackjack	17230481	17230694	1416	+	.	ID="RND-6_FAMILY-5371";Tend="1473";Tstart="1257";shortTE="F";uid="5ee2dfc3-890b-4d97-a806-d2d539037d6d"
CM029357.1	RepeatMasker	DNA	8820907	8821459	2373	+	.	ID="RND-3_FAMILY-144";Tend="1654";Tstart="1095";shortTE="F";uid="6a9667dd-1f80-4748-89ee-29ae8ab62d6a"
CM029357.1	RepeatMasker	Unknown	59535288	59535809	3620	+	.	ID="RND-6_FAMILY-8701";Tend="1404";Tstart="917";shortTE="F";uid="3652778e-cd52-4981-8966-96d146d2009d"
CM029357.1	RepeatMasker	DNA/Kolobok-E	13581872	13582162	1655	+	.	ID="RND-5_FAMILY-386";Tend="1908";Tstart="1613";shortTE="F";uid="42334ab2-13f8-47e9-a02b-9c5100bb9dbe"
CM029357.1	RepeatMasker	Unknown	27432410	27433050	5557	+	.	ID="RND-5_FAMILY-11647";Tend="1563";Tstart="923";shortTE="F";uid="51c0174f-e034-43c3-b489-b4576452a3b1"
CM029357.1	RepeatMasker	LINE/RTE-BovB	52934845	52934972	636	+	.	ID="RND-3_FAMILY-111";Tend="1726";Tstart="1601";shortTE="F";uid="203b44c4-f3bd-466a-b383-c279b1192f73"
CM029357.1	RepeatMasker	Retroposon?	27534687	27534793	708	+	.	ID="RND-6_FAMILY-3888";Tend="1089";Tstart="968";shortTE="F";uid="877ed0a8-da65-4e45-b9f7-2e7630107c5a"
CM029357.1	RepeatMasker	DNA/Ginger-1	53520354	53521164	2361	+	.	ID="RND-1_FAMILY-33";Tend="1812";Tstart="912";shortTE="F";uid="5097a8a2-0e54-416c-bf07-206cfc462c8d"
CM029357.1	RepeatMasker	DNA/hAT-Tip100	36811161	36811832	2596	+	.	ID="RND-3_FAMILY-203";Tend="1699";Tstart="1015";shortTE="F";uid="b2822c30-43ca-4a89-8256-2f57cc0e1ffe"
CM029357.1	RepeatMasker	Retroposon?	40522241	40522369	654	+	.	ID="RND-6_FAMILY-3888";Tend="1085";Tstart="957";shortTE="F";uid="e996d6ef-9531-43bd-bd21-6320ea1bd6d3"
CM029357.1	RepeatMasker	DNA	56669133	56669659	3438	+	.	ID="RND-6_FAMILY-550";Tend="1483";Tstart="935";shortTE="F";uid="7453a845-e451-4499-8e8c-2a1f020ea5b4"
CM029357.1	RepeatMasker	Retroposon?	21158496	21158649	882	+	.	ID="RND-6_FAMILY-3888";Tend="1113";Tstart="959";shortTE="F";uid="fb3a0c46-bab0-4edc-a142-96b83297fd15"
CM029357.1	RepeatMasker	DNA/Ginger-1	46606432	46606739	480	+	.	ID="RND-6_FAMILY-2606";Tend="1376";Tstart="1042";shortTE="F";uid="6a21fe26-421f-4361-96b1-d0f83e05f04f"
CM029357.1	RepeatMasker	RC/Helitron	13709353	13709894	3705	+	.	ID="RND-4_FAMILY-454";Tend="1439";Tstart="860";shortTE="F";uid="2952be9b-530b-47a2-9e1e-88cb304137a3"
CM029357.1	RepeatMasker	DNA/Ginger-1	32956391	32956754	1730	+	.	ID="RND-4_FAMILY-400";Tend="1686";Tstart="1321";shortTE="F";uid="216c2143-a795-42b2-a4b2-020f2f24f75e"
CM029357.1	RepeatMasker	Retroposon?	44469074	44469252	976	+	.	ID="RND-3_FAMILY-43";Tend="1718";Tstart="1538";shortTE="F";uid="d6559db7-5ea2-4df1-950a-e79694fb18eb"
CM029357.1	RepeatMasker	DNA/Ginger-1	52829101	52829256	1397	+	.	ID="RND-6_FAMILY-4698";Tend="1471";Tstart="982";shortTE="F";uid="a0517018-4e4d-4ff8-bda9-8dde851301b2"
CM029357.1	RepeatMasker	Unknown	46997489	46997976	656	+	.	ID="RND-5_FAMILY-1478";Tend="1503";Tstart="1013";shortTE="F";uid="5ebb4026-4164-4e11-8ecf-503265ecc8d9"
CM029357.1	RepeatMasker	DNA/Ginger-1	13319757	13320152	474	+	.	ID="RND-4_FAMILY-400";Tend="1676";Tstart="1264";shortTE="F";uid="1f958db0-f2fa-4635-b818-391739ade535"
CM029357.1	RepeatMasker	DNA/Kolobok-E	1552003	1552318	473	+	.	ID="RND-6_FAMILY-9125";Tend="465";Tstart="184";shortTE="F";uid="4c3ebf24-87cb-4d27-8b57-81fc51f83938"
CM029357.1	RepeatMasker	LINE/RTE-BovB	20872325	20872763	1188	+	.	ID="RND-1_FAMILY-100";Tend="1142";Tstart="707";shortTE="F";uid="33088be5-8d06-4ee5-a341-6549d44600e3"
CM029357.1	RepeatMasker	DNA/Ginger-1	43228326	43228649	1375	+	.	ID="RND-4_FAMILY-400";Tend="1633";Tstart="1316";shortTE="F";uid="c7bd3d13-da8e-4a48-ad48-d504b8d0ae3f"
CM029357.1	RepeatMasker	DNA/Ginger-1	31936067	31936221	488	+	.	ID="RND-1_FAMILY-33";Tend="1305";Tstart="1150";shortTE="F";uid="fdd45abe-985e-4811-968d-13de7ecb600f"
CM029357.1	RepeatMasker	Unknown	29460930	29461219	734	+	.	ID="RND-5_FAMILY-871";Tend="1231";Tstart="936";shortTE="F";uid="3c888267-95ea-4303-9749-c59cc647dc81"
CM029357.1	RepeatMasker	DNA	33733045	33733272	409	+	.	ID="TTAA13B_AP";Tend="594";Tstart="334";shortTE="F";uid="9e5ec82d-bd55-42f8-a9d2-e83fc2e23e6e"
CM029357.1	RepeatMasker	DNA/Ginger-1	42471454	42471709	1137	+	.	ID="RND-5_FAMILY-1480";Tend="1723";Tstart="1489";shortTE="F";uid="bb66bb07-2584-4dce-860f-522ae1a6da1d"
CM029357.1	RepeatMasker	DNA/hAT-Blackjack	57586506	57587944	9833	+	.	ID="RND-1_FAMILY-119";Tend="2172";Tstart="801";shortTE="F";uid="82c85c92-bb69-4e39-8334-56532593dc09"
CM029357.1	RepeatMasker	DNA/Kolobok-E	50936914	50937768	1721	+	.	ID="RND-3_FAMILY-70";TEgroup="ctg_1%7CRND-3_FAMILY-70%7C95";Tend="1693";Tstart="921";shortTE="F";uid="241ce3da-3fdf-499f-a2df-fb3f75b14ed3"
CM029357.1	RepeatMasker	DNA/Ginger-1	5715973	5716174	938	+	.	ID="RND-1_FAMILY-2";Tend="1081";Tstart="877";shortTE="F";uid="f2f2169d-0f05-48c6-9427-0ec0069b42e3"
CM029357.1	RepeatMasker	DNA/hAT	23846547	23846689	511	+	.	ID="DNA8-105_AP";Tend="141";Tstart="1";shortTE="F";uid="76560132-3696-41e7-b105-b81f61e45a6f"
CM029357.1	RepeatMasker	Unknown	35238527	35239085	2157	+	.	ID="RND-6_FAMILY-135";Tend="1459";Tstart="875";shortTE="F";uid="859c1728-a427-4257-9fcf-79733ca2de12"
CM029357.1	RepeatMasker	DNA	19787382	19787879	1035	+	.	ID="RND-3_FAMILY-144";TEgroup="ctg_1%7CRND-3_FAMILY-144%7C11";Tend="1702";Tstart="1060";shortTE="F";uid="755841fa-fa85-4deb-9c22-7c0222edaec1"
CM029357.1	RepeatMasker	DNA/Ginger-1	48652517	48652785	1516	+	.	ID="RND-1_FAMILY-33";Tend="1873";Tstart="1604";shortTE="F";uid="b12491f8-7161-47fc-8efc-093271c50783"
CM029357.1	RepeatMasker	Unknown	55580571	55581326	731	+	.	ID="RND-6_FAMILY-146";TEgroup="ctg_1%7CRND-6_FAMILY-146%7C4";Tend="1294";Tstart="367";shortTE="F";uid="583ba0db-8faa-4d1b-9f5e-5a434877d21c"
CM029357.1	RepeatMasker	DNA/hAT-Charlie	19928560	19929355	1931	+	.	ID="RND-6_FAMILY-950";Tend="1262";Tstart="424";shortTE="F";uid="fe17e726-29d8-403a-b290-2e9e0cfc98fd"
CM029357.1	RepeatMasker	Unknown	56883623	56883741	457	+	.	ID="RND-6_FAMILY-135";Tend="1461";Tstart="1309";shortTE="F";uid="c10301cb-cee3-4e38-9dc5-1dfdc0c3dbd4"
CM029357.1	RepeatMasker	DNA/Ginger-1	1369499	1369778	1649	+	.	ID="RND-6_FAMILY-8806";Tend="1468";Tstart="1169";shortTE="F";uid="69ccd054-0567-4418-bc12-c74bdcf53c34"
CM029357.1	RepeatMasker	Unknown	21018698	21018811	517	+	.	ID="RND-4_FAMILY-789";Tend="1418";Tstart="1301";shortTE="F";uid="12ec058b-6c19-4f89-ba9b-d3f59a802ee3"
CM029357.1	RepeatMasker	DNA	38353328	38354100	1241	+	.	ID="RND-3_FAMILY-144";Tend="1637";Tstart="877";shortTE="F";uid="6620ed7d-45d0-47b3-a4e0-0c1b6c04cfff"
CM029357.1	RepeatMasker	DNA/Ginger-1	40839633	40840389	3709	+	.	ID="RND-2_FAMILY-108";Tend="1745";Tstart="997";shortTE="F";uid="6e6536de-5d11-4a3d-a149-fb907a8c6d53"
CM029357.1	RepeatMasker	DNA/Kolobok-E	144406	144631	1296	+	.	ID="RND-5_FAMILY-751";Tend="1188";Tstart="951";shortTE="F";uid="b30f8e42-0e6f-465a-8b4c-3537c38c7332"
CM029357.1	RepeatMasker	RC/Helitron	40736651	40736896	716	+	.	ID="RND-4_FAMILY-897";Tend="1605";Tstart="1349";shortTE="F";uid="12c69ef4-80f3-44fd-8420-ae0b60233862"
CM029357.1	RepeatMasker	DNA/Sola-2	22295299	22295999	3129	+	.	ID="RND-5_FAMILY-4833";TEgroup="ctg_1%7CRND-5_FAMILY-4833%7C3";Tend="1258";Tstart="647";shortTE="F";uid="7d29e23c-2a48-49d6-a1ed-ecab96c2a2bb"
CM029357.1	RepeatMasker	Retroposon?	23221586	23221760	976	+	.	ID="RND-1_FAMILY-14";Tend="1917";Tstart="1713";shortTE="F";uid="2d4f2e34-8f0b-4bed-96f7-99fe287784d3"
CM029357.1	RepeatMasker	DNA/hAT-hAT19	15958524	15958742	806	+	.	ID="DNA8-95_AP";Tend="224";Tstart="11";shortTE="F";uid="93163c69-e137-44ac-b24a-4ada50dd53ab"
CM029357.1	RepeatMasker	DNA/Kolobok-E	21562278	21562444	891	+	.	ID="RND-5_FAMILY-1864";Tend="1012";Tstart="846";shortTE="F";uid="3e11dbf7-6016-47ec-b901-e1367a42f9a1"
CM029357.1	RepeatMasker	DNA/Ginger-1	32732294	32733036	4966	+	.	ID="RND-6_FAMILY-25049";Tend="2146";Tstart="1397";shortTE="F";uid="81e0a147-c1bc-4f9b-b12b-79f2e4fc53f4"
CM029357.1	RepeatMasker	DNA/Kolobok-E	23530691	23530841	532	+	.	ID="RND-6_FAMILY-5151";Tend="876";Tstart="723";shortTE="F";uid="649b6c95-9f70-4963-9a50-b52975a843b6"
CM029357.1	RepeatMasker	DNA/hAT-Blackjack	34863983	34864458	3527	+	.	ID="RND-1_FAMILY-138";Tend="1517";Tstart="996";shortTE="F";uid="b749a644-b838-4942-8066-9e217514e6d6"
CM029357.1	RepeatMasker	Retroposon?	4561564	4562576	4995	+	.	ID="RND-3_FAMILY-104";Tend="1844";Tstart="742";shortTE="F";uid="a3897627-85a3-4e07-8dde-65e6ceac69ab"
CM029357.1	RepeatMasker	DNA/hAT-Charlie	46079320	46079799	875	+	.	ID="RND-6_FAMILY-950";Tend="1216";Tstart="720";shortTE="F";uid="7be91d9c-a0ad-4e0c-8bfc-a49322a6b522"
CM029357.1	RepeatMasker	Retroposon?	49604088	49604286	437	+	.	ID="RND-6_FAMILY-3888";Tend="1458";Tstart="1260";shortTE="F";uid="f62dd59b-e960-4e8f-8765-b0ed2f18d248"
CM029357.1	RepeatMasker	DNA/Ginger-1	12731569	12731700	425	+	.	ID="RND-6_FAMILY-4698";Tend="1532";Tstart="1404";shortTE="F";uid="9053741b-481c-4fe3-8d39-aba1273e23c8"
CM029357.1	RepeatMasker	LINE/RTE-BovB	40075437	40077055	2878	+	.	ID="RND-5_FAMILY-21";Tend="1900";Tstart="293";shortTE="F";uid="cd8a8cec-d123-46d2-b24f-1118b7336c3c"
CM029357.1	RepeatMasker	Retroposon?	17419641	17419800	650	+	.	ID="RND-1_FAMILY-27";Tend="927";Tstart="774";shortTE="F";uid="29b72f60-5f53-48b1-9e6f-15bb63e33f21"
CM029357.1	RepeatMasker	DNA/Ginger-1	20628292	20628580	1272	+	.	ID="RND-1_FAMILY-2";Tend="1294";Tstart="961";shortTE="F";uid="d7de8cbf-6262-4058-ac37-fdd1277a8c53"
CM029357.1	RepeatMasker	Unknown	8019329	8021158	6428	+	.	ID="RND-5_FAMILY-7103";Tend="1719";Tstart="1";shortTE="F";uid="8a97fbb7-36c9-4815-9850-f254f56e91a9"
CM029357.1	RepeatMasker	DNA/Kolobok-E	40162067	40162283	1188	+	.	ID="RND-6_FAMILY-5151";Tend="1879";Tstart="1643";shortTE="F";uid="91c85161-116a-4933-8fb8-e7b0a97480c6"
CM029357.1	RepeatMasker	Unknown	17413299	17413729	1447	+	.	ID="RND-6_FAMILY-16551";Tend="1421";Tstart="1004";shortTE="F";uid="5c8325c8-a37a-45ee-a1ad-47ad6383c30a"
CM029357.1	RepeatMasker	Unknown	37993855	37993990	506	+	.	ID="RND-1_FAMILY-41";Tend="1168";Tstart="1041";shortTE="F";uid="357438b8-277a-490b-8e7f-e95dd9c2b42b"
CM029357.1	RepeatMasker	DNA/Kolobok-E	27437612	27437768	591	+	.	ID="RND-3_FAMILY-294";Tend="1696";Tstart="1537";shortTE="F";uid="3a6eb779-aa8c-4eb4-ac7e-7c8ee37bd67b"
CM029357.1	RepeatMasker	DNA/Kolobok-E	12073775	12073894	545	+	.	ID="RND-6_FAMILY-5151";Tend="1741";Tstart="1624";shortTE="F";uid="cff0bdab-ce6e-43ce-9719-9e174d7de1c4"
CM029357.1	RepeatMasker	LINE/I	56425281	56425833	709	+	.	ID="VINGI-1_BTA";Tend="2759";Tstart="2211";shortTE="F";uid="4d12fe71-7950-4252-bd08-929bfb59744b"
CM029357.1	RepeatMasker	RC/Helitron	45451503	45451873	2149	+	.	ID="RND-4_FAMILY-897";Tend="1256";Tstart="881";shortTE="F";uid="f1ea3684-8fac-442b-8c4e-fa0b498c0d3e"
CM029357.1	RepeatMasker	Unknown	29460638	29460745	514	+	.	ID="RND-4_FAMILY-923";Tend="1541";Tstart="1433";shortTE="F";uid="6802911e-2bae-44ae-917f-3727f94a2f1a"
CM029357.1	RepeatMasker	DNA	43929707	43930016	1414	+	.	ID="RND-6_FAMILY-550";Tend="1316";Tstart="938";shortTE="F";uid="5ccbe3e5-b046-43a4-8978-c3ade5d7603c"
CM029357.1	RepeatMasker	Unknown	46465373	46465489	686	+	.	ID="RND-4_FAMILY-923";Tend="1552";Tstart="1437";shortTE="F";uid="2fa2056b-f100-440e-9b52-d4ad5b50e8c1"
CM029357.1	RepeatMasker	LINE/RTE-BovB	30399588	30399768	606	+	.	ID="RND-4_FAMILY-737";Tend="1440";Tstart="1268";shortTE="F";uid="a600ee7c-c41d-4b5d-b946-c10e8f307a6d"
CM029357.1	RepeatMasker	Unknown	35470830	35471575	4305	+	.	ID="RND-4_FAMILY-735";Tend="1646";Tstart="892";shortTE="F";uid="89194922-38be-4448-b5e0-9a9ec35f3730"
CM029357.1	RepeatMasker	Retroposon?	33229523	33229645	529	+	.	ID="RND-1_FAMILY-27";Tend="1130";Tstart="1003";shortTE="F";uid="f32834bd-c0ea-4818-8a5d-93bb5e3d855a"
CM029357.1	RepeatMasker	Retroposon?	36675474	36676024	1185	+	.	ID="RND-3_FAMILY-43";Tend="1650";Tstart="937";shortTE="F";uid="6957f71f-4973-415f-a06a-9e8f5ecc47db"
CM029357.1	RepeatMasker	DNA/hAT-Tip100	28285436	28285620	1133	+	.	ID="RND-6_FAMILY-15969";Tend="1140";Tstart="936";shortTE="F";uid="60f40a81-ff5c-4341-b92c-bad6180ed087"
CM029357.1	RepeatMasker	DNA/Ginger-1	76144	76579	739	+	.	ID="RND-1_FAMILY-19";Tend="1542";Tstart="997";shortTE="F";uid="8fe54c85-d46f-4d79-a712-e3857b5d1ca9"
CM029357.1	RepeatMasker	DNA/Ginger-1	196005	196244	1031	+	.	ID="RND-4_FAMILY-400";Tend="1514";Tstart="1253";shortTE="F";uid="237e3d2e-4b8e-4191-bbd1-665bdc79a777"
CM029357.1	RepeatMasker	DNA/Kolobok-E	28629420	28629857	516	+	.	ID="RND-3_FAMILY-70";TEgroup="ctg_1%7CRND-3_FAMILY-70%7C54";Tend="1910";Tstart="919";shortTE="T";uid="252a7cc1-dce1-4ae8-970f-1e51e0c0437a"
CM029357.1	RepeatMasker	DNA/Ginger-1	50496829	50497017	417	+	.	ID="RND-6_FAMILY-25049";Tend="1709";Tstart="1521";shortTE="F";uid="25ae47db-f78d-4b59-9074-cc7838f7d900"
CM029357.1	RepeatMasker	DNA/hAT-Charlie	48301328	48301496	1383	+	.	ID="RND-6_FAMILY-974";Tend="1614";Tstart="1449";shortTE="F";uid="28063363-7d2d-4686-bca2-29f72e542ed6"
CM029357.1	RepeatMasker	Retroposon?	38977392	38977532	533	+	.	ID="RND-5_FAMILY-1208";Tend="1555";Tstart="1417";shortTE="F";uid="8bc48df0-fb2d-41eb-a5ed-5b82851e167d"
CM029357.1	RepeatMasker	Unknown	27264011	27264793	1455	+	.	ID="RND-6_FAMILY-146";TEgroup="ctg_1%7CRND-6_FAMILY-146%7C1";Tend="1293";Tstart="402";shortTE="F";uid="4315ed7c-6575-429c-bca5-73c7635a92c3"
CM029357.1	RepeatMasker	DNA/Ginger-1	56960227	56960492	580	+	.	ID="RND-5_FAMILY-1480";Tend="1723";Tstart="1404";shortTE="F";uid="2a858502-9a58-4fe7-8837-4361d46012e3"
CM029357.1	RepeatMasker	Unknown	17452865	17453075	1553	+	.	ID="RND-5_FAMILY-8043";Tend="1079";Tstart="861";shortTE="F";uid="115e57a5-870a-4ab8-85bb-a1fbc0b1cf79"
CM029357.1	RepeatMasker	Retroposon?	17088060	17088362	1107	+	.	ID="RND-1_FAMILY-7";Tend="1388";Tstart="1066";shortTE="F";uid="6721de73-22e3-446d-a45e-b479527a2861"
CM029357.1	RepeatMasker	Retroposon?	2138840	2139097	1069	+	.	ID="RND-6_FAMILY-1967";Tend="1877";Tstart="1614";shortTE="F";uid="508189a5-9e8c-469c-bedf-69dc988ea30b"
CM029357.1	RepeatMasker	Retroposon?	44040000	44040112	516	+	.	ID="RND-1_FAMILY-27";Tend="886";Tstart="773";shortTE="F";uid="03e71bcc-71f1-4c4a-94eb-e12bde8b97d2"
CM029357.1	RepeatMasker	DNA/hAT-hAT19	50265936	50266129	545	+	.	ID="HAT-N13_AP";Tend="213";Tstart="2";shortTE="F";uid="9736bbb1-a4ec-4dd5-852b-37157abb8a13"
CM029357.1	RepeatMasker	LINE/Penelope	16024416	16024683	985	+	.	ID="RND-6_FAMILY-4766";Tend="1452";Tstart="1184";shortTE="F";uid="6686a501-586e-4a2c-b31f-f394a4ffe8b1"
CM029357.1	RepeatMasker	DNA/Ginger-1	48637073	48637277	1387	+	.	ID="RND-1_FAMILY-3";Tend="1877";Tstart="1670";shortTE="F";uid="ad8f0549-0890-45f2-a1b4-ca5aed671b82"
CM029357.1	RepeatMasker	DNA/hAT?	59030587	59031195	925	+	.	ID="RND-3_FAMILY-96";Tend="1562";Tstart="854";shortTE="F";uid="78320a4c-648e-48d1-b3b7-cc70d947c3c3"
CM029357.1	RepeatMasker	Retroposon?	53152624	53153021	2494	+	.	ID="RND-6_FAMILY-3888";Tend="1363";Tstart="954";shortTE="F";uid="41508251-859f-46a8-87d6-e992898628c3"
CM029357.1	RepeatMasker	DNA/TcMar-Mariner	34223752	34224339	560	+	.	ID="MARINER-4_RPR";Tend="1318";Tstart="696";shortTE="F";uid="96d49e61-13d9-4159-96dd-425cfce442cc"
CM029357.1	RepeatMasker	DNA/Ginger-1	53935806	53936214	1666	+	.	ID="rnd-6_family-856";Tend="1605";Tstart="797";shortTE="F";uid="993ab614-e84b-48c7-a078-f6280ba03258"
CM029357.1	RepeatMasker	DNA	20556925	20557316	852	+	.	ID="RND-6_FAMILY-550";Tend="1413";Tstart="963";shortTE="F";uid="b2f962f1-61a9-47c3-aec0-4c04428d59d3"
CM029357.1	RepeatMasker	DNA/P	46909366	46909741	429	+	.	ID="P-1_AP";Tend="1849";Tstart="1465";shortTE="F";uid="953112b8-2d8f-4eb3-9c29-582c1f38bf37"
CM029357.1	RepeatMasker	Retroposon?	26498019	26498254	850	+	.	ID="RND-1_FAMILY-14";Tend="1976";Tstart="1728";shortTE="F";uid="9e32cbc1-3ba6-41db-8973-c5ca783fd08f"
CM029357.1	RepeatMasker	Unknown	45838926	45839123	544	+	.	ID="RND-1_FAMILY-41";Tend="1152";Tstart="941";shortTE="F";uid="0320b072-fda9-41e2-96b9-9fcddd9330ef"
CM029357.1	RepeatMasker	DNA/hAT-Tip100	3705704	3705950	517	+	.	ID="RND-4_FAMILY-680";Tend="1369";Tstart="1105";shortTE="F";uid="906f30c9-df3a-4a68-beb5-cf0fd954bd63"
CM029357.1	RepeatMasker	DNA/Kolobok-E	13077027	13077843	1778	+	.	ID="RND-3_FAMILY-70";TEgroup="ctg_1%7CRND-3_FAMILY-70%7C22";Tend="1944";Tstart="917";shortTE="F";uid="2084b2d4-9d1f-4982-82e1-2b9dcf5c2fd3"
CM029357.1	RepeatMasker	DNA	56327544	56327648	422	+	.	ID="ttaa22_ap";Tend="154";Tstart="53";shortTE="F";uid="fc686a04-c2c9-418e-b1e7-c2a1511fef0b"
CM029357.1	RepeatMasker	Retroposon?	54224467	54224754	1486	+	.	ID="RND-1_FAMILY-14";Tend="1924";Tstart="1637";shortTE="F";uid="fab3ad95-0284-4efe-af32-9c1d4e684752"
CM029357.1	RepeatMasker	DNA/hAT-Charlie	31291990	31292168	1232	+	.	ID="RND-6_FAMILY-4575";Tend="1135";Tstart="949";shortTE="F";uid="3c4e152e-3be8-4db6-9d6d-e675caa11adc"
CM029357.1	RepeatMasker	Retroposon?	11158785	11159076	584	+	.	ID="RND-6_FAMILY-3888";Tend="1288";Tstart="955";shortTE="F";uid="5865e00e-406e-4ef3-89df-5f63ad7ff287"
CM029357.1	RepeatMasker	RC/Helitron	16177043	16177207	526	+	.	ID="HELITRON-9_ETAL";Tend="436";Tstart="255";shortTE="F";uid="1e7f589d-0578-43fe-9e94-05b012888fd4"
CM029357.1	RepeatMasker	DNA/hAT-Tip100	29445444	29446117	1101	+	.	ID="RND-4_FAMILY-680";TEgroup="ctg_1%7CRND-4_FAMILY-680%7C2";Tend="1387";Tstart="891";shortTE="F";uid="113778b2-d1cf-4242-af07-fc9da147f78b"
CM029357.1	RepeatMasker	DNA/Ginger-1	43711954	43712784	4677	+	.	ID="RND-6_FAMILY-2606";Tend="1685";Tstart="836";shortTE="F";uid="f1402251-0900-465b-ba45-23d4cfa2a961"
CM029357.1	RepeatMasker	DNA/Kolobok-E	59310886	59311039	605	+	.	ID="RND-3_FAMILY-70";Tend="1161";Tstart="1009";shortTE="F";uid="7252db8f-ba0e-4849-a585-40508f1d861b"
CM029357.1	RepeatMasker	Unknown	54939602	54939780	695	+	.	ID="RND-6_FAMILY-2794";Tend="1198";Tstart="1018";shortTE="F";uid="353f34d2-77f5-4710-aa0e-378df4e144e4"
CM029357.1	RepeatMasker	DNA/hAT-Tip100	44491380	44491843	1066	+	.	ID="RND-4_FAMILY-680";Tend="1387";Tstart="927";shortTE="F";uid="e2bb5dd8-88a8-4e70-a3b2-fe9fec31d50e"
CM029357.1	RepeatMasker	Retroposon?	36083193	36083294	593	+	.	ID="RND-4_FAMILY-238";Tend="1886";Tstart="1785";shortTE="F";uid="812fd97d-4aee-4fd5-93f8-e76b5d393cbf"
CM029357.1	RepeatMasker	Unknown	24334529	24335023	2071	+	.	ID="RND-6_FAMILY-135";Tend="1435";Tstart="904";shortTE="F";uid="176e2988-261c-4293-91d6-f8a1e0749411"
CM029357.1	RepeatMasker	LINE/RTE-BovB	5325207	5325538	2386	+	.	ID="RND-1_FAMILY-127";Tend="1168";Tstart="848";shortTE="F";uid="714e2517-29c7-451c-8ccd-d23ea2b2ba96"
CM029357.1	RepeatMasker	Retroposon?	14157408	14158077	2214	+	.	ID="RND-4_FAMILY-238";Tend="1417";Tstart="777";shortTE="F";uid="40fc69f0-23ea-4ee2-8be2-de19a2fef7c5"
CM029357.1	RepeatMasker	DNA/Kolobok-E	30274154	30274663	2586	+	.	ID="RND-5_FAMILY-751";Tend="1496";Tstart="953";shortTE="F";uid="b926ab74-f5f1-4b92-93f9-3f42966d8f64"
CM029357.1	RepeatMasker	Unknown	25380705	25380831	544	+	.	ID="RND-6_FAMILY-4165";Tend="1236";Tstart="1003";shortTE="F";uid="fdeb2173-b166-4ead-aae3-f34fea242a14"
CM029357.1	RepeatMasker	DNA	21560505	21560974	1893	+	.	ID="RND-6_FAMILY-550";Tend="1372";Tstart="929";shortTE="F";uid="315433ae-f20f-4c6b-8f53-df5821fb7233"
CM029357.1	RepeatMasker	DNA/Ginger-1	5225086	5225326	857	+	.	ID="RND-1_FAMILY-19";Tend="1585";Tstart="1333";shortTE="F";uid="192dbde2-c790-4a8d-89b9-9dade7f3ac19"
CM029357.1	RepeatMasker	DNA/Ginger-1	45437966	45438482	3425	+	.	ID="RND-6_FAMILY-25049";Tend="2026";Tstart="1503";shortTE="F";uid="fc987f87-a1ed-473c-96b4-011383fa762c"
CM029357.1	RepeatMasker	LINE/RTE-BovB	14006356	14006477	725	+	.	ID="RND-6_FAMILY-5736";Tend="1219";Tstart="1098";shortTE="F";uid="6d897a91-42f2-48c6-b5f8-394bc00e4c39"
CM029357.1	RepeatMasker	LINE/R1-LOA	11233015	11233875	1746	+	.	ID="RND-6_FAMILY-1331";Tend="2477";Tstart="1537";shortTE="F";uid="a766524a-f86e-4823-88bd-4eaab79f5fd7"
CM029357.1	RepeatMasker	DNA/P	40598640	40599909	1750	+	.	ID="rnd-1_family-167";Tend="2237";Tstart="656";shortTE="F";uid="d7b954d6-689e-4228-9ddd-0270671e290c"
CM029357.1	RepeatMasker	Retroposon?	5516591	5516837	685	+	.	ID="RND-1_FAMILY-14";Tend="1769";Tstart="1473";shortTE="F";uid="f9d59753-0e6c-48a4-9911-8047da6bbbae"
CM029357.1	RepeatMasker	LINE/RTE-BovB	20601017	20601188	622	+	.	ID="RND-1_FAMILY-83";Tend="2494";Tstart="2049";shortTE="F";uid="15e622c7-48fe-45bc-97b2-800e70aa665a"
CM029357.1	RepeatMasker	DNA	38024096	38024334	700	+	.	ID="TTAA7_AP";Tend="387";Tstart="139";shortTE="F";uid="ae2ac851-eb5b-44b2-9720-a2557fcef96e"
CM029357.1	RepeatMasker	LINE/I-Jockey	46363256	46363904	703	+	.	ID="JOCKEY-1_RPR";Tend="1429";Tstart="54";shortTE="F";uid="c37ab082-e6fb-4b18-a4fe-5658fc6d376e"
CM029357.1	RepeatMasker	DNA/hAT-hAT19	22255464	22255603	546	+	.	ID="RND-6_FAMILY-4988";Tend="1212";Tstart="1078";shortTE="F";uid="ba65d8fd-bb65-4ccc-b1db-97b6f423093f"
CM029357.1	RepeatMasker	DNA/Ginger-1	42396924	42397312	568	+	.	ID="rnd-6_family-25049";Tend="2018";Tstart="1432";shortTE="F";uid="a0ca6a97-a753-4fd3-843d-a4132a687e59"
CM029357.1	RepeatMasker	DNA/Ginger-1	31184226	31184657	2169	+	.	ID="RND-4_FAMILY-400";Tend="1680";Tstart="1253";shortTE="F";uid="47c8c03e-69cc-426f-9008-313278715813"
CM029357.1	RepeatMasker	DNA/Kolobok-E	45783138	45783553	1169	+	.	ID="RND-6_FAMILY-5151";Tend="1159";Tstart="686";shortTE="F";uid="a9b65377-562a-4a39-a120-176cdc364366"
CM029357.1	RepeatMasker	Unknown	9332846	9332949	485	+	.	ID="RND-1_FAMILY-41";Tend="1027";Tstart="928";shortTE="F";uid="c70a93e7-f54d-4488-8d42-d2f1f0ecce07"
CM029357.1	RepeatMasker	Unknown	33555817	33556040	478	+	.	ID="RND-5_FAMILY-1478";Tend="1435";Tstart="1226";shortTE="F";uid="996047f2-2169-4f69-8199-ef6be2b2f037"
CM029357.1	RepeatMasker	Retroposon?	28188900	28189119	1367	+	.	ID="RND-6_FAMILY-1967";Tend="1830";Tstart="1614";shortTE="F";uid="d91780a3-4db5-471f-8517-b7281b786377"
CM029357.1	RepeatMasker	LINE/RTE-BovB	51652715	51653321	647	+	.	ID="RTE-33_LMI";Tend="3294";Tstart="2653";shortTE="F";uid="5076e42a-963e-4dc8-ac7f-9560a6eadd32"
CM029357.1	RepeatMasker	DNA/Kolobok-E	23832733	23832833	587	+	.	ID="RND-5_FAMILY-751";Tend="1537";Tstart="1429";shortTE="F";uid="296c2e8a-22e7-4d83-8d06-a4be9b034bef"
CM029357.1	RepeatMasker	DNA/Ginger-1	16415900	16416665	5345	+	.	ID="rnd-6_family-25049";Tend="2147";Tstart="1375";shortTE="F";uid="4a85860e-c62e-4020-9767-f36c500a2c8f"
CM029357.1	RepeatMasker	Retroposon?	5349586	5349695	598	+	.	ID="RND-6_FAMILY-3888";Tend="1073";Tstart="959";shortTE="F";uid="d4664414-0111-4599-bb1d-02028ba9a96f"
CM029357.1	RepeatMasker	DNA/Ginger-1	26066361	26066660	789	+	.	ID="RND-2_FAMILY-108";Tend="1301";Tstart="967";shortTE="F";uid="5f92949e-b523-418b-9a0e-1dfbd84c3ff5"
CM029357.1	RepeatMasker	DNA/Kolobok-E	28960537	28960882	1177	+	.	ID="RND-2_FAMILY-13";Tend="1978";Tstart="1619";shortTE="F";uid="926aad3e-c978-41b1-89f0-ef7f58914d0a"
CM029357.1	RepeatMasker	Unknown	59562459	59562691	770	+	.	ID="RND-1_FAMILY-41";Tend="1171";Tstart="918";shortTE="F";uid="e3dd6255-a2f0-4b21-ad3a-333b99614bb2"
CM029357.1	RepeatMasker	DNA/Ginger-1	47520417	47520727	577	+	.	ID="RND-5_FAMILY-673";Tend="1235";Tstart="868";shortTE="F";uid="200d081b-a613-4e36-ade6-c72484a66ba4"
CM029357.1	RepeatMasker	DNA/Ginger-1	46683097	46683463	488	+	.	ID="RND-1_FAMILY-19";Tend="1735";Tstart="1334";shortTE="F";uid="efe950ff-87d1-42d9-956e-959cae0036e2"
CM029357.1	RepeatMasker	DNA/Kolobok-E	28983555	28984291	2294	+	.	ID="rnd-6_family-1953";Tend="2023";Tstart="1278";shortTE="F";uid="08906c75-b29b-45de-bdcc-e0eb2c8372a8"
CM029357.1	RepeatMasker	DNA/Kolobok-E	18654611	18654828	977	+	.	ID="RND-3_FAMILY-70";Tend="1319";Tstart="1077";shortTE="F";uid="ce704a75-70ba-4ced-b1c9-e32414d105a8"
CM029357.1	RepeatMasker	DNA/hAT-Tip100	2703276	2703498	949	+	.	ID="RND-3_FAMILY-203";Tend="1096";Tstart="869";shortTE="F";uid="1b21bcc0-6038-4b4c-b534-9f729c039b35"
CM029357.1	RepeatMasker	DNA/Kolobok-E	6840762	6840977	1502	+	.	ID="RND-5_FAMILY-751";Tend="1561";Tstart="1350";shortTE="F";uid="cbcbb369-34c4-48f6-aa24-f0d60a12ab21"
CM029357.1	RepeatMasker	RC/Helitron	30360415	30360848	2112	+	.	ID="RND-4_FAMILY-454";Tend="1431";Tstart="851";shortTE="F";uid="61839d37-5d5d-4332-8a04-4202073258b4"
CM029357.1	RepeatMasker	LINE/RTE-BovB	18940900	18941537	1285	+	.	ID="RND-1_FAMILY-127";Tend="1462";Tstart="843";shortTE="F";uid="48e6e347-5eec-4452-8fac-7f730ecece41"
CM029357.1	RepeatMasker	DNA/Kolobok-E	10827819	10827988	611	+	.	ID="RND-6_FAMILY-5151";Tend="1810";Tstart="1621";shortTE="F";uid="c4c3f144-9220-4012-a956-d2396d3467eb"
CM029357.1	RepeatMasker	DNA/MULE-NOF	5181875	5182254	682	+	.	ID="REHAVKUS1_AP";Tend="4894";Tstart="4491";shortTE="F";uid="28e86896-df5d-411d-9fc4-2b2020550e29"
CM029357.1	RepeatMasker	Retroposon?	55121588	55121767	885	+	.	ID="RND-6_FAMILY-3888";Tend="1113";Tstart="927";shortTE="F";uid="34aaeae4-324d-4b4c-a301-f6dec857ac2e"
CM029357.1	RepeatMasker	Retroposon?	51978214	51978548	1403	+	.	ID="RND-5_FAMILY-708";Tend="977";Tstart="644";shortTE="F";uid="7eda4f4e-45c8-4929-8c6f-1e3ebd74e65f"
CM029357.1	RepeatMasker	RC/Helitron	12808688	12808874	675	+	.	ID="RND-4_FAMILY-897";Tend="1537";Tstart="1352";shortTE="F";uid="d0adb0e9-cd1d-40ba-982e-779ef00e82e6"
CM029357.1	RepeatMasker	Unknown	28849949	28850299	1903	+	.	ID="RND-4_FAMILY-923";Tend="1312";Tstart="965";shortTE="F";uid="94fb707d-1bc4-4f66-b964-4ece103dfebe"
CM029357.1	RepeatMasker	LINE/RTE-BovB	59072284	59072526	863	+	.	ID="RND-3_FAMILY-111";Tend="1705";Tstart="1464";shortTE="F";uid="06d40c81-5b83-4b7e-b74a-d1498455840f"
CM029357.1	RepeatMasker	Retroposon?	27421915	27422501	683	+	.	ID="RND-6_FAMILY-1702";TEgroup="ctg_1%7CRND-6_FAMILY-1702%7C1";Tend="1636";Tstart="766";shortTE="F";uid="98790c59-4354-4215-9d69-e4fc742cddb9"
CM029357.1	RepeatMasker	DNA/Ginger-1	42123846	42124330	3068	+	.	ID="rnd-6_family-25049";Tend="2143";Tstart="1456";shortTE="F";uid="1f724b17-c1eb-4ca0-8174-a44c1691b321"
CM029357.1	RepeatMasker	Retroposon?	2291693	2291911	899	+	.	ID="RND-6_FAMILY-1967";Tend="1830";Tstart="1604";shortTE="F";uid="1c5a82eb-aafd-4afe-8a1d-685cac61c553"
CM029357.1	RepeatMasker	LINE/RTE-BovB	36733102	36733736	4268	+	.	ID="RND-6_FAMILY-835";Tend="1511";Tstart="886";shortTE="F";uid="1a83cf07-7953-4200-9d33-1584299b56cf"
CM029357.1	RepeatMasker	DNA/Kolobok-E	29662404	29662618	1285	+	.	ID="RND-3_FAMILY-70";Tend="1151";Tstart="924";shortTE="F";uid="924911bb-37cc-4033-b78f-868f7d4d78fa"
CM029357.1	RepeatMasker	Retroposon?	34996567	34996855	1445	+	.	ID="RND-6_FAMILY-3888";Tend="1520";Tstart="1243";shortTE="F";uid="6da10a03-3964-4958-9949-8f62cb58190a"
CM029357.1	RepeatMasker	DNA/Ginger-1	35980510	35980741	492	+	.	ID="RND-6_FAMILY-2606";Tend="2111";Tstart="1852";shortTE="F";uid="7103c3c0-d0f3-46af-bcaf-6216e246a0a0"
CM029357.1	RepeatMasker	Retroposon?	54378329	54378596	890	+	.	ID="RND-1_FAMILY-27";Tend="1130";Tstart="877";shortTE="F";uid="38c128b2-2480-4fd2-9cc0-c9e96c217d89"
CM029357.1	RepeatMasker	Unknown	55144161	55145006	4031	+	.	ID="RND-5_FAMILY-1539";Tend="1486";Tstart="645";shortTE="F";uid="76df3759-eae7-4338-8460-baea9422a5f1"
CM029357.1	RepeatMasker	Unknown	10660485	10660630	1290	+	.	ID="RND-5_FAMILY-10636";Tend="1113";Tstart="967";shortTE="F";uid="dc9f9697-65a5-441c-a143-90c130a29494"
CM029357.1	RepeatMasker	Retroposon?	43899400	43899840	2206	+	.	ID="RND-1_FAMILY-14";Tend="1925";Tstart="1509";shortTE="F";uid="c9d51763-9f0b-4feb-a7a0-1d7df9b63ff6"
CM029357.1	RepeatMasker	DNA/Kolobok-E	14358431	14358964	446	+	.	ID="RND-3_FAMILY-70";TEgroup="ctg_1%7CRND-3_FAMILY-70%7C23";Tend="1853";Tstart="915";shortTE="F";uid="505119f2-10a7-419f-ac7c-f8ee8f5f212e"
CM029357.1	RepeatMasker	DNA/Kolobok-E	23934407	23934937	2544	+	.	ID="RND-6_FAMILY-5151";Tend="1875";Tstart="1370";shortTE="F";uid="eb6c13d1-1e2f-4030-a9d7-c54b78b310a0"
CM029357.1	RepeatMasker	DNA/hAT-Tip100	28509180	28509964	2135	+	.	ID="RND-3_FAMILY-203";Tend="1698";Tstart="864";shortTE="F";uid="d5560146-3bc3-478e-b747-8459575abb12"
CM029357.1	RepeatMasker	Unknown	53676970	53677296	1529	+	.	ID="RND-3_FAMILY-34";Tend="1429";Tstart="1135";shortTE="F";uid="deb3f0cc-892d-40f5-a3fc-9dfd3217c3d3"
CM029357.1	RepeatMasker	Unknown	42369374	42369762	8621	+	.	ID="RND-1_FAMILY-4";Tend="1673";Tstart="423";shortTE="F";uid="8ca74cd4-60e0-4eda-aa20-2787b0c3d866"
CM029357.1	RepeatMasker	Retroposon?	33491056	33491765	1161	+	.	ID="RND-1_FAMILY-14";Tend="1717";Tstart="997";shortTE="F";uid="0daba1f8-08bd-4e01-b06c-fb643e197cd8"
CM029357.1	RepeatMasker	Unknown	51743477	51743885	730	+	.	ID="RND-6_FAMILY-135";Tend="1452";Tstart="923";shortTE="F";uid="3dbed81c-cdd4-4f84-83f2-f323569c24cc"
CM029357.1	RepeatMasker	DNA/hAT?	4497155	4498335	2613	+	.	ID="RND-6_FAMILY-1438";TEgroup="ctg_1%7CRND-6_FAMILY-1438%7C1";Tend="1311";Tstart="99";shortTE="F";uid="d55d8ef5-f788-49bf-a28f-9ddc8d33cd07"
CM029357.1	RepeatMasker	DNA/Kolobok-E	54804379	54804801	1533	+	.	ID="rnd-2_family-13";Tend="1917";Tstart="1350";shortTE="F";uid="86528761-4f04-4398-b156-bac3ffba19bf"
CM029357.1	RepeatMasker	DNA/Kolobok-E	35806324	35806662	494	+	.	ID="RND-5_FAMILY-386";Tend="1882";Tstart="1547";shortTE="F";uid="b6987cf5-7af3-4597-82c7-2f6cf5e8781e"
CM029357.1	RepeatMasker	Unknown	36207621	36208144	2498	+	.	ID="RND-6_FAMILY-135";Tend="1437";Tstart="914";shortTE="F";uid="79a80efa-7e72-46db-875a-117e43dcc7b1"
CM029357.1	RepeatMasker	LTR/Gypsy	40984170	40984467	407	+	.	ID="RND-5_FAMILY-4166";Tend="1672";Tstart="1409";shortTE="F";uid="bd72f91b-740a-46d7-8cb5-c6297c9a2201"
CM029357.1	RepeatMasker	Retroposon?	19031673	19031837	625	+	.	ID="RND-1_FAMILY-7";Tend="1510";Tstart="1347";shortTE="F";uid="2570fb5a-7425-4eff-9ee0-7e877044b215"
CM029357.1	RepeatMasker	DNA/CMC-Chapaev	49000486	49000672	513	+	.	ID="CHAPAEV-N3_AAE";Tend="1004";Tstart="818";shortTE="F";uid="d5f7d436-d01e-4867-96ba-653796c3cc09"
CM029357.1	RepeatMasker	DNA/Ginger-1	50026202	50026465	848	+	.	ID="RND-5_FAMILY-673";Tend="2226";Tstart="1968";shortTE="F";uid="8b871507-5b71-440f-9b14-1765270d788a"
CM029357.1	RepeatMasker	LINE/I-Jockey	5850638	5851059	424	+	.	ID="RND-6_FAMILY-3720";Tend="1283";Tstart="843";shortTE="F";uid="d638fbcb-0ebe-46e1-add5-85312bbedeca"
CM029357.1	RepeatMasker	LINE/I-Jockey	45172076	45173253	2535	+	.	ID="RND-6_FAMILY-19936";Tend="2304";Tstart="406";shortTE="F";uid="9ed9ed04-5c31-401e-9d63-35ad9495900d"
CM029357.1	RepeatMasker	DNA/Ginger-1	55326914	55327288	1948	+	.	ID="RND-1_FAMILY-2";Tend="1488";Tstart="1140";shortTE="F";uid="4009736d-7267-4641-9b00-db890e7e9e8a"
CM029357.1	RepeatMasker	DNA/Kolobok-E	27187083	27187792	3798	+	.	ID="RND-5_FAMILY-751";Tend="1652";Tstart="954";shortTE="F";uid="b8083682-34ee-42a2-b03f-d8711417fa69"
CM029357.1	RepeatMasker	DNA/hAT-Tip100	49298611	49298988	1932	+	.	ID="RND-6_FAMILY-5164";Tend="1438";Tstart="1064";shortTE="F";uid="bbbcda58-8117-4e46-965a-cb5a543433a8"
CM029357.1	RepeatMasker	RC/Helitron	30079995	30080227	555	+	.	ID="RND-4_FAMILY-454";Tend="1191";Tstart="889";shortTE="F";uid="22fe761b-91d0-4997-8544-24074882afc2"
CM029357.1	RepeatMasker	LINE/L1	35841547	35841714	417	+	.	ID="RND-6_FAMILY-20519";Tend="1447";Tstart="1287";shortTE="F";uid="7c141e56-9294-42b0-b8c1-8d614eaa352e"
CM029357.1	RepeatMasker	DNA/Ginger-1	56201039	56201592	419	+	.	ID="RND-2_FAMILY-108";TEgroup="ctg_1%7CRND-2_FAMILY-108%7C1";Tend="1555";Tstart="1029";shortTE="F";uid="578e0ee7-3b58-460f-af2b-4c7ecc035bff"
CM029357.1	RepeatMasker	LINE/RTE-BovB	12556903	12557165	1248	+	.	ID="RND-3_FAMILY-111";Tend="1728";Tstart="1460";shortTE="F";uid="62acfaf1-b700-4170-a9b5-401181ee0e0b"
CM029357.1	RepeatMasker	DNA/hAT-Blackjack	55117868	55118105	1744	+	.	ID="rnd-1_family-131";Tend="1178";Tstart="786";shortTE="F";uid="c2921cf2-32f5-4791-879f-14b76c144a44"
CM029357.1	RepeatMasker	Retroposon?	44835322	44835600	1253	+	.	ID="RND-1_FAMILY-7";Tend="1317";Tstart="1063";shortTE="F";uid="4197f142-93fa-4554-b1dc-05837028de3e"
CM029357.1	RepeatMasker	DNA	17475630	17476032	689	+	.	ID="TTAA22_AP";Tend="435";Tstart="1";shortTE="F";uid="5bdeacbf-727c-4b52-b0ce-1ac584955f84"
CM029357.1	RepeatMasker	Unknown	53583430	53583615	766	+	.	ID="RND-6_FAMILY-345";Tend="1226";Tstart="1047";shortTE="F";uid="d660f785-fe5c-481a-a7b6-7160d4728872"
CM029357.1	RepeatMasker	LINE/RTE-BovB	46961294	46961414	457	+	.	ID="RND-3_FAMILY-52";Tend="1286";Tstart="1174";shortTE="F";uid="f8b1de63-7e97-44f8-8b89-2aec48f066f7"
CM029357.1	RepeatMasker	DNA/Kolobok-E	47879681	47880434	1537	+	.	ID="RND-3_FAMILY-70";TEgroup="ctg_1%7CRND-3_FAMILY-70%7C92";Tend="1937";Tstart="1009";shortTE="F";uid="59a1d896-e1c5-49f5-9533-b9fa4dcd740b"
CM029357.1	RepeatMasker	DNA	29522869	29523319	1160	+	.	ID="RND-3_FAMILY-136";Tend="1350";Tstart="934";shortTE="F";uid="bbe48da1-5d46-48f1-b201-34043be06d93"
CM029357.1	RepeatMasker	DNA/hAT-Tip100	14753174	14753336	1370	+	.	ID="RND-1_FAMILY-113";Tend="1139";Tstart="970";shortTE="F";uid="8772c280-171f-436d-98df-4c11e4b4a489"
CM029357.1	RepeatMasker	Retroposon?	24278099	24278318	1178	+	.	ID="RND-6_FAMILY-1967";Tend="1111";Tstart="904";shortTE="F";uid="2e2cba0c-d9ab-447c-87d0-1d2da3047008"
CM029357.1	RepeatMasker	Unknown	36005315	36005773	1195	+	.	ID="RND-6_FAMILY-135";Tend="1417";Tstart="914";shortTE="F";uid="7ae50471-33f0-4f0f-8659-18f7730dfa3b"
CM029357.1	RepeatMasker	DNA/Ginger-1	47111475	47111716	1745	+	.	ID="RND-6_FAMILY-2606";Tend="2102";Tstart="1844";shortTE="F";uid="f24d3b5b-e160-4cf9-9628-65b01194f014"
CM029357.1	RepeatMasker	Unknown	12444483	12445003	2455	+	.	ID="RND-6_FAMILY-135";Tend="1442";Tstart="903";shortTE="F";uid="d46ea3f4-570c-4100-a5f6-7c5495fb6557"
CM029357.1	RepeatMasker	DNA/Kolobok-E	40675101	40675501	525	+	.	ID="RND-3_FAMILY-70";Tend="1946";Tstart="1561";shortTE="F";uid="25e84981-16f5-432a-b384-e4180324d896"
CM029357.1	RepeatMasker	Unknown	10323900	10324169	667	+	.	ID="RND-4_FAMILY-344";Tend="1506";Tstart="1191";shortTE="F";uid="e643ba76-a07f-40b3-a58e-daf6a2e36d52"
CM029357.1	RepeatMasker	DNA/TcMar-m44	48906101	48906250	979	+	.	ID="DNAX-7_AP";Tend="311";Tstart="162";shortTE="F";uid="e613e687-2c15-4d1f-a22f-2ded42c72bbd"
CM029357.1	RepeatMasker	Retroposon?	59816186	59816619	2040	+	.	ID="RND-6_FAMILY-1967";Tend="1575";Tstart="1129";shortTE="F";uid="bba00d89-4166-475e-a978-8aced42cd5b4"
CM029357.1	RepeatMasker	Unknown	36018327	36018862	2001	+	.	ID="RND-6_FAMILY-135";Tend="1483";Tstart="903";shortTE="F";uid="88ae8ff5-7565-4b54-934c-28ef940db835"
CM029357.1	RepeatMasker	DNA/Kolobok-E	8891516	8891700	983	+	.	ID="RND-5_FAMILY-386";Tend="708";Tstart="527";shortTE="F";uid="22c96c1e-c83f-4a72-9ee5-f3c5dc9c4a7b"
CM029357.1	RepeatMasker	Unknown	52877171	52877305	446	+	.	ID="RND-5_FAMILY-145";Tend="8623";Tstart="8493";shortTE="F";uid="ac84ffab-4f87-4c42-81a0-21a40136cd0a"
CM029357.1	RepeatMasker	LINE/Penelope	40408010	40408342	517	+	.	ID="RND-5_FAMILY-93";TEgroup="ctg_1%7CRND-5_FAMILY-93%7C1";Tend="1455";Tstart="1309";shortTE="F";uid="4e2073eb-9297-4de8-836e-2ed98a3ebfca"
CM029357.1	RepeatMasker	Unknown	41789021	41789845	3883	+	.	ID="RND-5_FAMILY-1935";Tend="2153";Tstart="1368";shortTE="F";uid="4d3a25b8-a311-4e83-9f88-2d3797e80169"
CM029357.1	RepeatMasker	DNA/Ginger-1	46160904	46161381	1811	+	.	ID="RND-1_FAMILY-2";Tend="1584";Tstart="1100";shortTE="F";uid="21a9c4a2-52dd-46ed-b284-8880255cb152"
CM029357.1	RepeatMasker	DNA/Ginger-1	27761672	27762477	4944	+	.	ID="RND-6_FAMILY-25049";Tend="2144";Tstart="1321";shortTE="F";uid="5e9d117e-ff4d-42d9-825c-9246ea41d5da"
CM029357.1	RepeatMasker	LINE/R1-LOA	20939606	20940141	1245	+	.	ID="RND-6_FAMILY-1331";Tend="2479";Tstart="1912";shortTE="F";uid="00e60b7e-a50b-40d8-9612-f7686634497f"
CM029357.1	RepeatMasker	DNA/Ginger-1	5498721	5499392	3421	+	.	ID="RND-6_FAMILY-25049";Tend="1762";Tstart="1088";shortTE="F";uid="e20c918c-b66f-4860-90b8-01e69ed1ac8a"
CM029357.1	RepeatMasker	LINE/R1-LOA	22674466	22674860	833	+	.	ID="RND-6_FAMILY-1331";Tend="2477";Tstart="2044";shortTE="F";uid="9d30b532-926d-4071-8393-c9f6d780ac80"
CM029357.1	RepeatMasker	Retroposon?	41694083	41694849	4466	+	.	ID="RND-3_FAMILY-43";Tend="1734";Tstart="940";shortTE="F";uid="2002764d-375c-4d98-8a71-f889cce4b0c9"
CM029357.1	RepeatMasker	DNA	45554674	45554787	418	+	.	ID="RND-6_FAMILY-550";Tend="1304";Tstart="1195";shortTE="F";uid="6cfb8940-7342-48d0-a243-e9c5d3670826"
CM029357.1	RepeatMasker	LINE/Penelope	53979049	53979163	455	+	.	ID="RND-5_FAMILY-93";Tend="1455";Tstart="1341";shortTE="F";uid="c32fbe6a-8b0c-4f00-85fe-c58b2c713052"
CM029357.1	RepeatMasker	DNA/Kolobok-E	55398151	55398424	545	+	.	ID="RND-5_FAMILY-386";Tend="1903";Tstart="1646";shortTE="F";uid="a381f00e-613d-4f32-bea0-9cf5b57bb8ea"
CM029357.1	RepeatMasker	DNA/Kolobok-E	40293895	40294142	1163	+	.	ID="RND-5_FAMILY-386";Tend="801";Tstart="528";shortTE="F";uid="9e0cf713-4a3f-4b1b-a199-572ac1437612"
CM029357.1	RepeatMasker	Unknown	9868079	9868318	469	+	.	ID="RND-6_FAMILY-3880";Tend="638";Tstart="362";shortTE="F";uid="40e950a8-908e-4a0a-91b0-b150f250f02b"
CM029357.1	RepeatMasker	DNA/hAT-Blackjack	39437621	39438019	2573	+	.	ID="RND-1_FAMILY-138";TEgroup="ctg_1%7CRND-1_FAMILY-138%7C2";Tend="1517";Tstart="996";shortTE="F";uid="1b87a6c0-51f0-4878-ae15-322ae8612cd7"
CM029357.1	RepeatMasker	DNA/Ginger-1	42352406	42352704	1310	+	.	ID="RND-6_FAMILY-25049";Tend="2150";Tstart="1811";shortTE="F";uid="a2d6c3b8-77f4-4370-91a6-3f36aabe2834"
CM029357.1	RepeatMasker	RC/Helitron	17391107	17392012	8020	+	.	ID="RND-1_FAMILY-104";Tend="1733";Tstart="835";shortTE="F";uid="b65c6c57-8188-4260-9454-2d3807c65bc2"
CM029357.1	RepeatMasker	DNA/Ginger-1	3080025	3080331	2151	+	.	ID="rnd-6_family-856";Tend="1155";Tstart="799";shortTE="F";uid="4da6e902-08c3-41e1-96fc-cd77ff14f6fd"
CM029357.1	RepeatMasker	DNA/Kolobok-E	16304399	16304945	2054	+	.	ID="RND-5_FAMILY-751";TEgroup="ctg_1%7CRND-5_FAMILY-751%7C3";Tend="1362";Tstart="954";shortTE="F";uid="469fae37-4dab-499f-9dd0-d55f0b89f50b"
CM029357.1	RepeatMasker	Retroposon?	40850867	40851063	725	+	.	ID="RND-4_FAMILY-238";Tend="1001";Tstart="785";shortTE="F";uid="c9cd3b59-ca57-4331-be66-c4d5250de8bc"
CM029357.1	RepeatMasker	Unknown	22684376	22684819	1420	+	.	ID="RND-3_FAMILY-34";Tend="1513";Tstart="1089";shortTE="F";uid="e11a3426-cdeb-4c3b-a9e9-d4ca422a62e9"
CM029357.1	RepeatMasker	Unknown	49588833	49589083	1570	+	.	ID="RND-5_FAMILY-2918";Tend="947";Tstart="691";shortTE="F";uid="3aea2f1f-42f1-42ad-9ffb-c7b1487e1515"
CM029357.1	RepeatMasker	Unknown	13768476	13768965	1866	+	.	ID="RND-6_FAMILY-135";Tend="1455";Tstart="921";shortTE="F";uid="bb8e922e-ae07-4218-97d1-0084ee4ab5cb"
CM029357.1	RepeatMasker	RC/Helitron	36464664	36465069	3478	+	.	ID="RND-1_FAMILY-67";Tend="1883";Tstart="1454";shortTE="F";uid="2981f0f8-be08-42af-b2aa-81ac42a2741b"
CM029357.1	RepeatMasker	DNA/Kolobok-E	5051049	5051257	807	+	.	ID="RND-3_FAMILY-70";Tend="1946";Tstart="1743";shortTE="F";uid="e82aa1e8-94dd-407f-9dbf-7bf2e6fc4c77"
CM029357.1	RepeatMasker	DNA/Ginger-1	127925	128138	1018	+	.	ID="RND-5_FAMILY-1480";Tend="1727";Tstart="1500";shortTE="F";uid="ab6eddba-5821-4a2c-9f8d-6812a120fb39"
CM029357.1	RepeatMasker	Unknown	29124043	29124213	460	+	.	ID="RND-6_FAMILY-135";Tend="1360";Tstart="1176";shortTE="F";uid="cda50474-f5eb-4bad-aebf-9c6f26c6dd70"
CM029357.1	RepeatMasker	Unknown	18789171	18789404	1091	+	.	ID="RND-6_FAMILY-4165";Tend="1286";Tstart="1031";shortTE="F";uid="4f023d57-cecc-46b5-97c0-50a11612bb3c"
CM029357.1	RepeatMasker	Unknown	7489194	7489336	537	+	.	ID="RND-1_FAMILY-54";Tend="1108";Tstart="976";shortTE="F";uid="08e351ea-8e30-4d7e-bb8c-b2f99f7abccf"
CM029357.1	RepeatMasker	Retroposon?	52679651	52680459	3249	+	.	ID="RND-1_FAMILY-27";Tend="1685";Tstart="815";shortTE="F";uid="ae432614-69cf-48a9-82b4-8d35c1cfe537"
CM029357.1	RepeatMasker	RC/Helitron	47246301	47246705	1839	+	.	ID="RND-4_FAMILY-897";Tend="1605";Tstart="1189";shortTE="F";uid="3478debd-5196-4ffe-af68-6eb80e8195b8"
CM029357.1	RepeatMasker	Unknown	55188175	55188437	860	+	.	ID="RND-5_FAMILY-2636";Tend="1272";Tstart="1016";shortTE="F";uid="c7fdeae2-2ee5-467e-9cb8-c0be472418bc"
CM029357.1	RepeatMasker	Unknown	9372251	9372566	635	+	.	ID="RND-6_FAMILY-135";Tend="1447";Tstart="1023";shortTE="F";uid="1cb46bf3-e9b8-4931-972f-3f8902b89c27"
CM029357.1	RepeatMasker	LINE/RTE-BovB	43514953	43515207	1237	+	.	ID="RND-1_FAMILY-30";Tend="1720";Tstart="1463";shortTE="F";uid="134092d1-0d88-4d29-8c5e-f3586ee0947f"
CM029357.1	RepeatMasker	DNA/Kolobok-E	32016665	32017954	9141	+	.	ID="RND-5_FAMILY-3115";Tend="1904";Tstart="537";shortTE="F";uid="f056ca26-3dcb-45ba-8c11-9b767f21da94"
CM029357.1	RepeatMasker	Unknown	53295316	53296408	834	+	.	ID="HALYOMORPHA_HALYS-1_FAMILY-3";Tend="1166";Tstart="65";shortTE="F";uid="cde5f7f0-2028-4795-96a6-54b95429f461"
CM029357.1	RepeatMasker	DNA/hAT-hAT19	19121733	19122190	442	+	.	ID="RND-6_FAMILY-93";Tend="1525";Tstart="1002";shortTE="F";uid="a539f222-7617-4baa-b55e-6aaa7dccfe24"
CM029357.1	RepeatMasker	LINE/RTE-BovB	35716645	35717015	1849	+	.	ID="RND-3_FAMILY-111";Tend="1718";Tstart="1361";shortTE="F";uid="25f0b19a-aff6-4b5c-9e28-0ba0da0560c0"
CM029357.1	RepeatMasker	Retroposon?	15865396	15865596	885	+	.	ID="RND-1_FAMILY-7";Tend="1600";Tstart="1396";shortTE="F";uid="ea64041a-259d-47bb-b956-36bfef955a5f"
CM029357.1	RepeatMasker	DNA	29371950	29372297	431	+	.	ID="RND-3_FAMILY-144";Tend="1765";Tstart="1384";shortTE="F";uid="6d362db6-d574-4d1e-81f6-83ef816842a2"
CM029357.1	RepeatMasker	DNA/hAT-Tip100	37832496	37832746	2148	+	.	ID="RND-6_FAMILY-32075";Tend="1348";Tstart="1098";shortTE="F";uid="b649ea52-74d9-413e-a9f3-4a3ea6090060"
CM029357.1	RepeatMasker	DNA/Ginger-1	46009175	46009424	1384	+	.	ID="RND-4_FAMILY-400";Tend="1707";Tstart="1466";shortTE="F";uid="b5a9c067-6091-40b3-a174-fde8b176865a"
CM029357.1	RepeatMasker	LINE/RTE-BovB	9684868	9685812	2464	+	.	ID="RND-5_FAMILY-21";Tend="1473";Tstart="875";shortTE="F";uid="fe05555c-af71-4b68-84e9-294b33e5a339"
CM029357.1	RepeatMasker	Unknown	1364317	1364729	1131	+	.	ID="RND-4_FAMILY-344";Tend="1507";Tstart="1059";shortTE="F";uid="ee8abe9c-04e0-4da8-b756-b1698837d8c0"
CM029357.1	RepeatMasker	Unknown	19460631	19460761	428	+	.	ID="RND-6_FAMILY-135";Tend="1451";Tstart="1323";shortTE="F";uid="1f516a7d-cd8e-470b-8604-0dcd73ee342c"
CM029357.1	RepeatMasker	Retroposon?	55591419	55591946	1281	+	.	ID="RND-1_FAMILY-6";Tend="1510";Tstart="948";shortTE="F";uid="6fc39b87-14a3-4184-8063-9a367f4f9ab8"
CM029357.1	RepeatMasker	Retroposon?	31845834	31845977	821	+	.	ID="RND-1_FAMILY-7";Tend="996";Tstart="851";shortTE="F";uid="11295d84-e2b5-4e7d-b167-e325122a6db1"
CM029357.1	RepeatMasker	DNA/Ginger-1	39986891	39987018	485	+	.	ID="RND-6_FAMILY-4698";Tend="1655";Tstart="1518";shortTE="F";uid="0e42572a-44fc-46bf-8ace-2237faf820fc"
CM029357.1	RepeatMasker	DNA/hAT?	55264184	55264526	1415	+	.	ID="RND-3_FAMILY-96";Tend="1186";Tstart="858";shortTE="F";uid="6b6ba530-b468-40b0-a645-af1bd5f30a5d"
CM029357.1	RepeatMasker	Unknown	26396547	26396810	465	+	.	ID="RND-3_FAMILY-34";TEgroup="ctg_1%7CRND-3_FAMILY-34%7C3";Tend="1531";Tstart="1180";shortTE="F";uid="621b6791-4e82-4789-9822-ae2ef2d34cc9"
CM029357.1	RepeatMasker	Retroposon?	16305337	16305496	528	+	.	ID="RND-2_FAMILY-19";Tend="886";Tstart="717";shortTE="F";uid="ca34c8f2-2795-4eac-b489-4e5ad9cc88bb"
CM029357.1	RepeatMasker	DNA/Kolobok-E	54995791	54995958	676	+	.	ID="RND-3_FAMILY-70";Tend="1131";Tstart="954";shortTE="F";uid="79f82bc5-b744-45a2-86f2-73cf322be69a"
CM029357.1	RepeatMasker	LINE/L2	28917686	28918351	4842	+	.	ID="RND-5_FAMILY-917";Tend="1478";Tstart="821";shortTE="F";uid="0d3ce81f-7f32-423c-81ae-3e3e414bee38"
CM029357.1	RepeatMasker	Retroposon?	7321241	7321693	539	+	.	ID="RND-3_FAMILY-104";Tend="1643";Tstart="1138";shortTE="F";uid="b0124dda-5190-42cd-8395-810eadcc4d86"
CM029357.1	RepeatMasker	Unknown	7155433	7155557	483	+	.	ID="RND-4_FAMILY-767";Tend="1672";Tstart="1543";shortTE="F";uid="c12e37bd-f36b-470a-83ba-99ce851d9948"
CM029357.1	RepeatMasker	Unknown	19275221	19275384	603	+	.	ID="RND-4_FAMILY-556";Tend="951";Tstart="794";shortTE="F";uid="6b55be95-c8a5-41e2-8acb-7a201be42b9f"
CM029357.1	RepeatMasker	Retroposon?	8913510	8914455	4672	+	.	ID="RND-5_FAMILY-708";Tend="1899";Tstart="893";shortTE="F";uid="84ced662-62b9-4d96-964e-f27ec1685f69"
CM029357.1	RepeatMasker	DNA/Kolobok-E	50045932	50046205	1888	+	.	ID="RND-3_FAMILY-294";Tend="2110";Tstart="1827";shortTE="F";uid="1fea8ff9-a56f-4878-ab0a-278c19582de1"
CM029357.1	RepeatMasker	DNA/Ginger-1	515726	516429	2717	+	.	ID="RND-1_FAMILY-33";Tend="1835";Tstart="1004";shortTE="F";uid="41fd243d-e7a6-4eb0-bcc2-e37225cadff9"
CM029357.1	RepeatMasker	DNA/hAT?	57804762	57805242	1383	+	.	ID="rnd-3_family-96";Tend="1560";Tstart="850";shortTE="F";uid="d91fcde3-fc0e-4690-b9f6-335721e11669"
CM029357.1	RepeatMasker	Unknown	28935366	28935777	2171	+	.	ID="RND-6_FAMILY-5573";Tend="1281";Tstart="853";shortTE="F";uid="e898ab8c-20ea-4ef5-9f99-f5d8f17e6b20"
CM029357.1	RepeatMasker	Retroposon?	54910094	54910588	2379	+	.	ID="RND-1_FAMILY-14";Tend="1914";Tstart="1348";shortTE="F";uid="e3142b74-a5b5-4d58-9819-a86076206027"
CM029357.1	RepeatMasker	RC/Helitron	40682334	40682681	476	+	.	ID="RND-5_FAMILY-492";Tend="1570";Tstart="1201";shortTE="F";uid="5c0f2509-0965-4083-9e12-1e1c6e6f7477"
CM029357.1	RepeatMasker	DNA	5588064	5588296	426	+	.	ID="TTAA22_AP";Tend="435";Tstart="217";shortTE="F";uid="990347af-8652-49cf-9a92-e4ce818664f7"
CM029357.1	RepeatMasker	Retroposon?	12269772	12269984	797	+	.	ID="RND-1_FAMILY-7";Tend="1955";Tstart="1713";shortTE="F";uid="26f3fe96-1158-48d2-9ed9-ac83cc7e6806"
CM029357.1	RepeatMasker	DNA/hAT-Tip100	7215177	7215348	581	+	.	ID="RND-4_FAMILY-680";Tend="1259";Tstart="1107";shortTE="F";uid="742e17f2-6232-4307-9b73-ea4193e0dc03"
CM029357.1	RepeatMasker	RC/Helitron	27094260	27094391	1551	+	.	ID="RND-4_FAMILY-454";Tend="1321";Tstart="874";shortTE="F";uid="19e20ed8-eab0-48b9-939c-748554aa56df"
CM029357.1	RepeatMasker	Retroposon?	16649139	16649313	827	+	.	ID="RND-1_FAMILY-7";Tend="1476";Tstart="1283";shortTE="F";uid="175c942b-0c19-4d84-8906-f4fde5dd014e"
CM029357.1	RepeatMasker	LINE/R1-LOA	8437797	8437903	452	+	.	ID="RND-6_FAMILY-1331";Tend="2479";Tstart="2371";shortTE="F";uid="6d5cb2c2-d0af-439d-8e96-07ceee494f4a"
CM029357.1	RepeatMasker	Unknown	47743	47914	738	+	.	ID="RND-1_FAMILY-41";Tend="1181";Tstart="994";shortTE="F";uid="2ecdc78c-3f62-4953-915b-c683219c975c"
CM029357.1	RepeatMasker	LINE/RTE-BovB	1689042	1689345	1701	+	.	ID="RND-1_FAMILY-30";Tend="1736";Tstart="1426";shortTE="F";uid="876f2e35-cd94-4395-9d4d-314a8ea6b621"
CM029357.1	RepeatMasker	DNA/hAT-Blackjack	48428776	48429085	1656	+	.	ID="RND-1_FAMILY-138";Tend="1500";Tstart="1180";shortTE="F";uid="ec5cca36-ea7c-4e90-8fba-544457087baf"
CM029357.1	RepeatMasker	Retroposon?	27013468	27013641	776	+	.	ID="RND-1_FAMILY-27";Tend="995";Tstart="822";shortTE="F";uid="4d4ad222-f54e-4b46-8382-ca1b43514495"
CM029357.1	RepeatMasker	LINE/R1-LOA	31709961	31710128	466	+	.	ID="RND-6_FAMILY-1331";Tend="2092";Tstart="1904";shortTE="F";uid="b89309a4-ae72-4a2e-88fb-4efefb64726d"
CM029357.1	RepeatMasker	DNA/hAT-Tip100	11518441	11518851	1167	+	.	ID="RND-4_FAMILY-680";Tend="1387";Tstart="892";shortTE="F";uid="dcf92ca8-0231-4fa6-b51b-0999192903eb"
CM029357.1	RepeatMasker	DNA/Kolobok-E	2175053	2175708	414	+	.	ID="RND-3_FAMILY-70";TEgroup="ctg_1%7CRND-3_FAMILY-70%7C2";Tend="1937";Tstart="893";shortTE="F";uid="9ca8f1ec-9a7a-4e10-b79b-d5a5e283c55a"
CM029357.1	RepeatMasker	DNA	21954137	21954260	500	+	.	ID="RND-5_FAMILY-1449";Tend="1029";Tstart="909";shortTE="F";uid="d5f8d8da-a163-4ff3-b5e0-db3f677fd5b2"
CM029357.1	RepeatMasker	Unknown	15962523	15962685	1448	+	.	ID="RND-1_FAMILY-194";Tend="1117";Tstart="954";shortTE="F";uid="74eb5e91-768e-4883-90f2-1539334e6e66"
CM029357.1	RepeatMasker	Retroposon?	12400529	12401394	1837	+	.	ID="RND-4_FAMILY-238";Tend="1661";Tstart="775";shortTE="F";uid="378b5b8c-a056-45ba-a7bb-b44848e164c5"
CM029357.1	RepeatMasker	DNA/Ginger-1	57783075	57783352	796	+	.	ID="RND-6_FAMILY-4698";Tend="1751";Tstart="1487";shortTE="F";uid="ef6453a4-c9f1-4e5d-b81e-fa692eb537e0"
CM029357.1	RepeatMasker	Unknown	18238570	18238808	1310	+	.	ID="RND-1_FAMILY-41";Tend="1144";Tstart="905";shortTE="F";uid="4e89de14-fcb7-4ee0-8e7b-d043bf38325e"
CM029357.1	RepeatMasker	Retroposon?	55907860	55908643	3322	+	.	ID="RND-6_FAMILY-1967";Tend="1812";Tstart="919";shortTE="F";uid="f91f8623-2b4e-482c-b6a0-4b94de0861e0"
CM029357.1	RepeatMasker	LINE/R1-LOA	33791246	33791391	455	+	.	ID="RND-6_FAMILY-1331";Tend="2188";Tstart="2029";shortTE="F";uid="65afaa16-9c8d-4731-a63b-943811e32c9d"
CM029357.1	RepeatMasker	LINE/I-Jockey	44837984	44838751	1086	+	.	ID="RND-5_FAMILY-4010";Tend="1668";Tstart="904";shortTE="F";uid="31450b6b-09ed-4f53-88f3-f4349219fa5b"
CM029357.1	RepeatMasker	Unknown	35257446	35257951	1593	+	.	ID="RND-3_FAMILY-34";Tend="1493";Tstart="895";shortTE="F";uid="b631af4f-0637-4cfd-9826-aa2978d1e62b"
CM029357.1	RepeatMasker	DNA	24186248	24186567	452	+	.	ID="RND-3_FAMILY-136";TEgroup="ctg_1%7CRND-3_FAMILY-136%7C1";Tend="1350";Tstart="930";shortTE="F";uid="f285d1a2-e6cb-4d1d-8866-05c69dba0145"
CM029357.1	RepeatMasker	Retroposon?	17932053	17932229	682	+	.	ID="RND-1_FAMILY-7";Tend="1666";Tstart="1466";shortTE="F";uid="753da2cd-c2d0-4be1-9e8e-24fe3c916466"
CM029357.1	RepeatMasker	Unknown	60000608	60000741	782	+	.	ID="RND-6_FAMILY-3362";Tend="1203";Tstart="1058";shortTE="F";uid="0fd3efbe-8cb3-441f-a2f9-28d0039953f0"
CM029357.1	RepeatMasker	Retroposon?	7364600	7364834	1099	+	.	ID="RND-6_FAMILY-1967";Tend="1849";Tstart="1617";shortTE="F";uid="2eee62ff-3e46-4f5c-9bf3-b6dcf3e9d57c"
CM029357.1	RepeatMasker	DNA/Kolobok-E	54361308	54361648	2184	+	.	ID="RND-5_FAMILY-751";Tend="1537";Tstart="1188";shortTE="F";uid="9d960cfb-ff4a-4b1c-8f6c-daaf050b9e38"
CM029357.1	RepeatMasker	Retroposon?	48214809	48215311	1820	+	.	ID="RND-4_FAMILY-238";TEgroup="ctg_1%7CRND-4_FAMILY-238%7C21";Tend="1859";Tstart="999";shortTE="F";uid="b6f234f1-d550-4061-8d6e-967f5cda4a7a"
CM029357.1	RepeatMasker	Retroposon?	6701618	6701862	654	+	.	ID="RND-1_FAMILY-7";Tend="1388";Tstart="1136";shortTE="F";uid="f230a9bd-fb33-4ee0-ab35-de862c369eff"
CM029357.1	RepeatMasker	Unknown	26405157	26405428	438	+	.	ID="RND-6_FAMILY-10820";Tend="1695";Tstart="1416";shortTE="F";uid="7bf8964e-f03a-4d41-aed1-9cf54a39cb22"
CM029357.1	RepeatMasker	DNA	8312986	8313471	2578	+	.	ID="RND-4_FAMILY-168";Tend="1442";Tstart="952";shortTE="F";uid="9440fcda-c8de-4f74-8adf-b2985b1a8105"
CM029357.1	RepeatMasker	LINE/I	56083622	56083897	637	+	.	ID="RND-5_FAMILY-3712";Tend="1279";Tstart="1008";shortTE="F";uid="b9f3b062-5663-4d29-a93e-37230f802a0b"
CM029357.1	RepeatMasker	DNA/hAT-Blackjack	30207715	30209037	9913	+	.	ID="RND-5_FAMILY-4088";Tend="2171";Tstart="812";shortTE="F";uid="7d12991a-eda3-4e86-9d37-846a42f04451"
CM029357.1	RepeatMasker	Unknown	19805178	19805582	1216	+	.	ID="RND-5_FAMILY-1478";Tend="1447";Tstart="1027";shortTE="F";uid="1e2b7153-a612-4520-a06a-25a76d4fb8ea"
CM029357.1	RepeatMasker	DNA/Ginger-1	35911636	35911904	1159	+	.	ID="RND-1_FAMILY-2";Tend="1191";Tstart="932";shortTE="F";uid="9df77f74-7f0f-40f5-90d6-153dd3cf12b5"
CM029357.1	RepeatMasker	Unknown	40037927	40038071	423	+	.	ID="RND-6_FAMILY-10820";Tend="1700";Tstart="1552";shortTE="F";uid="90951ab4-e453-4661-9fed-646c351989dd"
CM029357.1	RepeatMasker	LINE/RTE-BovB	40177231	40177738	1043	+	.	ID="RND-6_FAMILY-3718";Tend="2011";Tstart="1457";shortTE="F";uid="f60e8ca5-1be7-4199-98d9-ddfd423afda2"
CM029357.1	RepeatMasker	Unknown	50554872	50555035	1478	+	.	ID="RND-1_FAMILY-194";Tend="1115";Tstart="952";shortTE="F";uid="910b6728-2d9a-408d-81c1-be6b07aeeaa5"
CM029357.1	RepeatMasker	DNA/Kolobok-E	44058825	44059394	2105	+	.	ID="RND-5_FAMILY-3115";Tend="1732";Tstart="1162";shortTE="F";uid="69351f4a-5aa9-4002-97f2-64621a21ed16"
CM029357.1	RepeatMasker	DNA/Kolobok-E	20502242	20502830	1101	+	.	ID="RND-5_FAMILY-1864";Tend="1397";Tstart="770";shortTE="F";uid="f3a7eb5d-46ef-4d29-9402-eafafd4ea0ec"
CM029357.1	RepeatMasker	Retroposon?	11237832	11238886	4003	+	.	ID="RND-5_FAMILY-708";Tend="1809";Tstart="762";shortTE="F";uid="a7cfdc40-55f5-4983-86a4-1c6c7b36cad2"
CM029357.1	RepeatMasker	DNA/Kolobok-E	52167756	52168253	480	+	.	ID="RND-3_FAMILY-70";TEgroup="ctg_1%7CRND-3_FAMILY-70%7C100";Tend="1350";Tstart="884";shortTE="F";uid="a08a21ad-34d9-487c-83e9-285e2147f8e2"
CM029357.1	RepeatMasker	DNA	52800044	52800218	886	+	.	ID="RND-6_FAMILY-550";Tend="1490";Tstart="1304";shortTE="F";uid="f6319ab3-4630-4756-b7f7-b0efff2e386f"
CM029357.1	RepeatMasker	Retroposon?	33850467	33850641	556	+	.	ID="RND-1_FAMILY-27";Tend="1130";Tstart="979";shortTE="F";uid="08f51b0c-be77-4c59-828a-4083ad586dc3"
CM029357.1	RepeatMasker	DNA/hAT-Charlie	43795249	43796038	1785	+	.	ID="RND-6_FAMILY-950";Tend="1256";Tstart="422";shortTE="F";uid="2602863f-a87b-4dca-8c01-bd2e59d6a0d2"
CM029357.1	RepeatMasker	DNA	51072293	51072643	554	+	.	ID="TTAA7_AP";Tend="418";Tstart="1";shortTE="F";uid="a8649cbc-e61e-4aff-acd2-1215523c8e8a"
CM029357.1	RepeatMasker	DNA/Kolobok-E	10545743	10546239	1125	+	.	ID="RND-3_FAMILY-70";Tend="1452";Tstart="923";shortTE="F";uid="84624cad-6302-429b-8d94-84411c30742a"
CM029357.1	RepeatMasker	DNA	47110829	47111395	3297	+	.	ID="RND-5_FAMILY-1449";Tend="1481";Tstart="923";shortTE="F";uid="a66b648f-5d13-409b-9ece-854aea06320a"
CM029357.1	RepeatMasker	DNA/Kolobok-E	18381427	18381679	770	+	.	ID="rnd-3_family-70";Tend="1367";Tstart="995";shortTE="F";uid="fdb83e5e-af31-43fe-8956-6920a505188f"
CM029357.1	RepeatMasker	Retroposon?	5062701	5062811	649	+	.	ID="RND-1_FAMILY-6";Tend="1036";Tstart="919";shortTE="F";uid="12c47b03-026a-46bb-be1a-a2c05ef57961"
CM029357.1	RepeatMasker	Unknown	44449562	44450036	1253	+	.	ID="RND-6_FAMILY-135";Tend="1446";Tstart="962";shortTE="F";uid="7c538073-47a8-4a91-a399-6b4793d4ec0f"
CM029357.1	RepeatMasker	Retroposon?	50358324	50359332	4709	+	.	ID="RND-4_FAMILY-238";Tend="1893";Tstart="785";shortTE="F";uid="db104873-0876-4966-9a18-2389e55f7ff5"
CM029357.1	RepeatMasker	Retroposon?	57798576	57798958	488	+	.	ID="RND-6_FAMILY-1967";Tend="1809";Tstart="1292";shortTE="F";uid="996f8fd3-d827-4c2a-9cfc-8fc5ad845676"
CM029357.1	RepeatMasker	DNA/Kolobok-E	53271998	53272633	2902	+	.	ID="RND-6_FAMILY-5151";Tend="1674";Tstart="1020";shortTE="F";uid="be836f55-f343-4381-8fca-b8ac6bdaa428"
CM029357.1	RepeatMasker	Retroposon?	27464264	27464520	991	+	.	ID="RND-1_FAMILY-7";Tend="1460";Tstart="1187";shortTE="F";uid="e15ad95d-63b1-4fa8-87f2-1fc8158e1a21"
CM029357.1	RepeatMasker	Retroposon?	3939874	3940099	623	+	.	ID="RND-1_FAMILY-27";Tend="1951";Tstart="1719";shortTE="F";uid="ec71cb83-b21b-4790-aa8e-ba8096b19169"
CM029357.1	RepeatMasker	DNA/Ginger-1	58558591	58558884	857	+	.	ID="RND-2_FAMILY-108";Tend="1311";Tstart="1014";shortTE="F";uid="52c22299-d161-4103-a3ed-326cd27b312d"
CM029357.1	RepeatMasker	DNA/Ginger-1	27486077	27486630	2846	+	.	ID="RND-2_FAMILY-108";Tend="1528";Tstart="962";shortTE="F";uid="e906042e-93b8-4d32-b4a6-1a0db0b26750"
CM029357.1	RepeatMasker	Unknown	49867849	49868137	1927	+	.	ID="RND-6_FAMILY-146";Tend="850";Tstart="565";shortTE="F";uid="a88d40d5-464a-4142-8a10-694a9370b167"
CM029357.1	RepeatMasker	DNA/Kolobok-E	21611219	21611982	408	+	.	ID="RND-6_FAMILY-5151";TEgroup="ctg_1%7CRND-6_FAMILY-5151%7C3";Tend="1855";Tstart="997";shortTE="T";uid="b43774e5-a717-4436-8258-42608d4d448f"
CM029357.1	RepeatMasker	Retroposon?	17353502	17353711	1212	+	.	ID="RND-6_FAMILY-1967";Tend="1111";Tstart="906";shortTE="F";uid="53466360-e441-4e86-8c33-299d3489dd2b"
CM029357.1	RepeatMasker	DNA/hAT-Tip100	5680244	5680747	1683	+	.	ID="RND-3_FAMILY-203";Tend="1359";Tstart="872";shortTE="F";uid="10010a3f-565f-42fe-8e7a-edd53cce7da8"
CM029357.1	RepeatMasker	DNA/Ginger-1	1797220	1797450	869	+	.	ID="RND-5_FAMILY-1480";Tend="1724";Tstart="1488";shortTE="F";uid="a2d37c60-cb0c-441d-8a39-fc50b08ddafc"
CM029357.1	RepeatMasker	DNA/Ginger-1	22425011	22425360	445	+	.	ID="RND-1_FAMILY-19";Tend="1728";Tstart="1360";shortTE="F";uid="40bbfddf-2652-4323-97bc-2c93a30dad85"
CM029357.1	RepeatMasker	DNA/Kolobok-E	44339167	44339511	762	+	.	ID="RND-3_FAMILY-70";Tend="1678";Tstart="1342";shortTE="F";uid="fde0d4c7-2969-4ad2-a6e1-17d2bda5d0db"
CM029357.1	RepeatMasker	DNA/Ginger-1	57898578	57898916	866	+	.	ID="RND-2_FAMILY-108";Tend="1365";Tstart="1013";shortTE="F";uid="aa7a1570-27b5-4587-a8b2-428ea19495ec"
CM029357.1	RepeatMasker	RC/Helitron	51295008	51295159	523	+	.	ID="RND-4_FAMILY-454";Tend="1439";Tstart="1271";shortTE="F";uid="d058f0db-f731-4fa9-b2f2-7bae7c902f62"
CM029357.1	RepeatMasker	DNA	6300337	6300817	2038	+	.	ID="RND-5_FAMILY-1449";Tend="1477";Tstart="921";shortTE="F";uid="f44d0778-2cf4-4124-8e13-d73bdee6be68"
CM029357.1	RepeatMasker	DNA/hAT?	9281964	9282115	406	+	.	ID="RND-3_FAMILY-96";Tend="1202";Tstart="1039";shortTE="F";uid="0bcb8100-2be7-45dd-ac4e-eb01db96474e"
CM029357.1	RepeatMasker	LINE/RTE-BovB	37098636	37098764	684	+	.	ID="RND-5_FAMILY-6539";Tend="1263";Tstart="1139";shortTE="F";uid="38d593a8-921d-4188-bad6-3e989e5100a5"
CM029357.1	RepeatMasker	DNA/Ginger-1	16790845	16791018	855	+	.	ID="RND-5_FAMILY-1480";Tend="1585";Tstart="1400";shortTE="F";uid="a366bf31-9748-4ba3-bb87-0d7b36081e59"
CM029357.1	RepeatMasker	DNA/Ginger-1	4433229	4433471	1624	+	.	ID="RND-6_FAMILY-2606";Tend="1061";Tstart="815";shortTE="F";uid="216a45f7-a731-4c10-b93a-fa9dbe6b506e"
CM029357.1	RepeatMasker	Retroposon?	36879269	36879894	4104	+	.	ID="RND-6_FAMILY-1967";Tend="1830";Tstart="1181";shortTE="F";uid="a55f9050-1229-40b7-9455-017be6e23bc6"
CM029357.1	RepeatMasker	DNA/hAT?	7099988	7100604	2536	+	.	ID="RND-3_FAMILY-96";Tend="1537";Tstart="862";shortTE="F";uid="46a5f416-c5c9-4f9f-9951-c099264fa4c1"
CM029357.1	RepeatMasker	DNA/Ginger-1	7863532	7863887	1488	+	.	ID="RND-1_FAMILY-8";Tend="1311";Tstart="956";shortTE="F";uid="ba293b22-cab4-482d-8217-c3f0c44b4a97"
CM029357.1	RepeatMasker	RC/Helitron	44626080	44626229	1115	+	.	ID="RND-6_FAMILY-3198";Tend="1069";Tstart="920";shortTE="F";uid="3b8810f8-4cb0-4e31-8614-1370e0146fbb"
CM029357.1	RepeatMasker	LINE/R1-LOA	4123484	4123709	464	+	.	ID="RND-6_FAMILY-1331";Tend="2229";Tstart="1986";shortTE="F";uid="26274a24-5868-4794-8949-99e44eca2bfa"
CM029357.1	RepeatMasker	Retroposon?	51438721	51439407	2796	+	.	ID="RND-3_FAMILY-43";Tend="1663";Tstart="931";shortTE="F";uid="ca034558-a388-4768-9d66-631edbcd7611"
CM029357.1	RepeatMasker	DNA/hAT-Blackjack	48078217	48079548	7864	+	.	ID="RND-5_FAMILY-4088";Tend="2174";Tstart="796";shortTE="F";uid="b421f847-b834-460b-b08c-d3933da0b138"
CM029357.1	RepeatMasker	Unknown	32345661	32346002	617	+	.	ID="RND-6_FAMILY-135";Tend="1373";Tstart="1048";shortTE="F";uid="7ce2ab72-d8b5-449b-8f9d-a94da50ebd40"
CM029357.1	RepeatMasker	DNA/Ginger-1	57018283	57018935	1723	+	.	ID="RND-1_FAMILY-8";Tend="1638";Tstart="949";shortTE="F";uid="07f306a9-247b-4b66-b36a-2252d9a8e7c1"
CM029357.1	RepeatMasker	DNA	52381811	52382421	2643	+	.	ID="RND-1_FAMILY-36";Tend="1539";Tstart="981";shortTE="F";uid="cee163fb-af8b-4121-abe3-2af89b176bdd"
CM029357.1	RepeatMasker	DNA	12840531	12840965	802	+	.	ID="RND-3_FAMILY-144";Tend="1332";Tstart="924";shortTE="F";uid="0be6a79c-d838-465e-8001-c79756e51631"
CM029357.1	RepeatMasker	DNA/Kolobok-E	29423079	29423434	2123	+	.	ID="RND-5_FAMILY-751";Tend="1542";Tstart="1187";shortTE="F";uid="b7009819-018b-451c-82b9-cfcbfdecac54"
CM029357.1	RepeatMasker	Retroposon?	41570745	41571513	3500	+	.	ID="RND-1_FAMILY-27";Tend="1763";Tstart="981";shortTE="F";uid="3de99393-1027-48f9-80a6-6e989bd6819d"
CM029357.1	RepeatMasker	Unknown	21100997	21101642	2634	+	.	ID="RND-3_FAMILY-34";Tend="1546";Tstart="889";shortTE="F";uid="18e33af6-c103-4354-acef-9cb73d5795d3"
CM029357.1	RepeatMasker	DNA	10976067	10976374	1174	+	.	ID="RND-3_FAMILY-144";Tend="1183";Tstart="878";shortTE="F";uid="e4f3273b-df99-465d-ab59-dead6a832c48"
CM029357.1	RepeatMasker	Unknown	4704152	4704379	1150	+	.	ID="RND-6_FAMILY-135";Tend="1461";Tstart="1245";shortTE="F";uid="09f50d18-2c2c-4b9a-ac05-7c3ebfdd9ddf"
CM029357.1	RepeatMasker	LINE/RTE-BovB	32062535	32063645	7721	+	.	ID="RND-6_FAMILY-3718";Tend="2008";Tstart="844";shortTE="F";uid="a14c96d4-daf1-4a63-9372-6f14515a5511"
CM029357.1	RepeatMasker	Retroposon?	10965719	10966571	4153	+	.	ID="RND-5_FAMILY-708";Tend="1720";Tstart="770";shortTE="F";uid="d5b58fb1-1c19-41c1-b97e-00e9d25b97cf"
CM029357.1	RepeatMasker	DNA/Ginger-1	59773854	59774116	441	+	.	ID="RND-1_FAMILY-33";TEgroup="ctg_1%7CRND-1_FAMILY-33%7C7";Tend="1432";Tstart="1068";shortTE="T";uid="c5230a58-32d7-4a68-8d92-046e94437678"
CM029357.1	RepeatMasker	RC/Helitron	5823226	5823600	1721	+	.	ID="RND-4_FAMILY-897";Tend="1604";Tstart="977";shortTE="F";uid="3db63296-fd75-4963-86a3-0462b0c58ff3"
CM029357.1	RepeatMasker	Unknown	3906103	3906305	820	+	.	ID="RND-6_FAMILY-10274";Tend="1204";Tstart="944";shortTE="F";uid="db0ef30c-bd58-46d4-923b-2e01dbaae3e5"
CM029357.1	RepeatMasker	LINE/RTE-BovB	17928968	17930227	965	+	.	ID="RND-5_FAMILY-4102";TEgroup="ctg_1%7CRND-5_FAMILY-4102%7C1";Tend="1635";Tstart="981";shortTE="F";uid="fcb260ad-b8d6-48c7-b3d7-4b1f59e42fe5"
CM029357.1	RepeatMasker	LINE/R1-LOA	55830804	55831781	1868	+	.	ID="RND-6_FAMILY-1331";Tend="2476";Tstart="1537";shortTE="F";uid="c8b97052-0bf5-4ef1-a55d-b6b46ae836c2"
CM029357.1	RepeatMasker	DNA/Ginger-1	33620333	33620439	457	+	.	ID="RND-5_FAMILY-1110";Tend="1774";Tstart="1662";shortTE="F";uid="19ecf19a-457f-4384-bc8a-0993a87c7b7e"
CM029357.1	RepeatMasker	DNA/Ginger-1	385951	386548	2209	+	.	ID="rnd-5_family-1480";Tend="1724";Tstart="1020";shortTE="F";uid="5e934c5b-e9af-47f3-b0f4-adb097a3a5c0"
CM029357.1	RepeatMasker	Unknown	34743961	34744245	572	+	.	ID="RND-6_FAMILY-135";Tend="1393";Tstart="1055";shortTE="F";uid="71ad4c33-9c82-4026-a44c-237e48246593"
CM029357.1	RepeatMasker	DNA	53291305	53291454	477	+	.	ID="RND-3_FAMILY-136";Tend="1342";Tstart="1191";shortTE="F";uid="cc9064f9-a260-4979-80b0-816d89860852"
CM029357.1	RepeatMasker	Unknown	46796187	46797580	5535	+	.	ID="RND-5_FAMILY-94";Tend="2304";Tstart="921";shortTE="F";uid="d0f4ba35-927a-455d-9a53-852e54013bd4"
CM029357.1	RepeatMasker	LINE/RTE-BovB	58345909	58346758	6189	+	.	ID="RND-1_FAMILY-18";Tend="1704";Tstart="843";shortTE="F";uid="58075954-1483-4e10-8d44-cfac5ba40f04"
CM029357.1	RepeatMasker	DNA/hAT?	10036972	10037234	469	+	.	ID="RND-3_FAMILY-96";Tend="1131";Tstart="862";shortTE="F";uid="2ee1e8b7-a156-4190-bb98-f6cde25ff9b3"
CM029357.1	RepeatMasker	DNA/hAT	58442487	58442659	403	+	.	ID="DNA8-105_AP";Tend="650";Tstart="484";shortTE="F";uid="71259b3f-8274-48ae-9625-a82207eaf710"
CM029357.1	RepeatMasker	DNA/Ginger-1	17885788	17886191	939	+	.	ID="RND-1_FAMILY-19";Tend="1415";Tstart="948";shortTE="F";uid="e406df9e-5de6-44cd-88c5-38e49381bff7"
CM029357.1	RepeatMasker	DNA	23966844	23967261	1336	+	.	ID="RND-3_FAMILY-144";Tend="1755";Tstart="1373";shortTE="F";uid="934844ec-8fe9-4ae2-835f-b24c54240437"
CM029357.1	RepeatMasker	DNA/Kolobok-E	55127209	55127598	2133	+	.	ID="RND-5_FAMILY-751";Tend="1415";Tstart="1023";shortTE="F";uid="1e424f17-431f-4d65-a6a4-c96666c571d2"
CM029357.1	RepeatMasker	RC/Helitron	45670544	45671407	1148	+	.	ID="RND-4_FAMILY-897";TEgroup="ctg_1%7CRND-4_FAMILY-897%7C5";Tend="1605";Tstart="749";shortTE="F";uid="80bcf7de-2893-4d91-aefe-04af83a1d85e"
CM029357.1	RepeatMasker	DNA/hAT-Blackjack	38071236	38071520	534	+	.	ID="RND-1_FAMILY-119";TEgroup="ctg_1%7CRND-1_FAMILY-119%7C1";Tend="1843";Tstart="1497";shortTE="F";uid="ee5bf32f-feb8-4ea9-a34a-b22507af0849"
CM029357.1	RepeatMasker	DNA/Ginger-1	11848507	11849194	3235	+	.	ID="RND-6_FAMILY-4698";Tend="1748";Tstart="1073";shortTE="F";uid="e862d4c1-441f-4289-9e02-4730af71f5fe"
CM029357.1	RepeatMasker	DNA/Kolobok-E	34241296	34241494	658	+	.	ID="RND-3_FAMILY-70";Tend="1134";Tstart="933";shortTE="F";uid="0f88ab07-823b-4c65-939b-e66ca775e80a"
CM029357.1	RepeatMasker	LINE/RTE-BovB	19256716	19256839	426	+	.	ID="RND-4_FAMILY-737";Tend="1075";Tstart="958";shortTE="F";uid="a8b22698-8eb3-4706-9952-03b992eca2b1"
CM029357.1	RepeatMasker	DNA/Ginger-1	25277325	25277441	545	+	.	ID="RND-1_FAMILY-8";Tend="1086";Tstart="962";shortTE="F";uid="1ddb6835-69b8-44f4-9df7-1aa2726f5bd1"
CM029357.1	RepeatMasker	LINE/I-Jockey	57935284	57936299	1136	+	.	ID="VINGI-48_LMI";Tend="1987";Tstart="212";shortTE="F";uid="88ab078d-56a9-4a49-b7a8-583becafdcd5"
CM029357.1	RepeatMasker	Retroposon?	56035106	56035315	647	+	.	ID="RND-5_FAMILY-1208";Tend="1540";Tstart="1352";shortTE="F";uid="d2a3743f-6dfe-412b-bf32-dd5e30845b9d"
CM029357.1	RepeatMasker	Retroposon?	37393586	37393799	918	+	.	ID="RND-6_FAMILY-3888";Tend="1279";Tstart="1051";shortTE="F";uid="fb39a1b1-608f-4e06-aff8-d465d3204652"
CM029357.1	RepeatMasker	DNA/Kolobok-E	4637135	4637414	551	+	.	ID="RND-6_FAMILY-5151";Tend="1877";Tstart="1599";shortTE="F";uid="c8e73d03-bf99-43df-ae97-d9b8a6dfc5cc"
CM029357.1	RepeatMasker	RC/Helitron	49831650	49832340	3173	+	.	ID="RND-4_FAMILY-897";Tend="1599";Tstart="936";shortTE="F";uid="b4ea4028-af68-4578-9749-ca392215714a"
CM029357.1	RepeatMasker	DNA/Kolobok-E	39536991	39537231	1063	+	.	ID="RND-5_FAMILY-1864";Tend="990";Tstart="760";shortTE="F";uid="4af512b7-d556-480b-a004-796e113e3acd"
CM029357.1	RepeatMasker	Unknown	28234844	28235461	3207	+	.	ID="RND-3_FAMILY-34";Tend="1509";Tstart="889";shortTE="F";uid="4cf1f076-ef71-4e43-a8b7-5dcbe3f13483"
CM029357.1	RepeatMasker	DNA	18969598	18969821	683	+	.	ID="TTAA22_AP";Tend="435";Tstart="215";shortTE="F";uid="c3e090e0-64f0-491b-be30-bfed744b5d29"
CM029357.1	RepeatMasker	DNA/Kolobok-E	46499173	46499307	470	+	.	ID="RND-3_FAMILY-70";Tend="1055";Tstart="924";shortTE="F";uid="97c44bb9-6ce4-4d25-8029-e155b1cdef32"
CM029357.1	RepeatMasker	DNA/Kolobok-E	16886579	16886682	531	+	.	ID="RND-5_FAMILY-1864";Tend="961";Tstart="860";shortTE="F";uid="6fba4d53-d6b2-4f86-a9f9-e9595d0c8cc8"
CM029357.1	RepeatMasker	DNA/hAT-Charlie	57273290	57273874	4837	+	.	ID="RND-6_FAMILY-4575";Tend="1471";Tstart="888";shortTE="F";uid="f1f7621e-9cd3-4962-aff2-eeec8d7c7b91"
CM029357.1	RepeatMasker	DNA	41578172	41578349	473	+	.	ID="RND-5_FAMILY-825";Tend="1598";Tstart="1424";shortTE="F";uid="b4052a21-d098-47f2-921d-1eec73ba1c3d"
CM029357.1	RepeatMasker	LTR/Gypsy	32748173	32748341	1355	+	.	ID="RND-1_FAMILY-60";Tend="1784";Tstart="1618";shortTE="F";uid="3366b40b-54db-42d5-beb8-8092e04e031e"
CM029357.1	RepeatMasker	LINE/RTE-BovB	1701739	1702258	1576	+	.	ID="RND-4_FAMILY-737";Tend="1758";Tstart="1201";shortTE="F";uid="b1728781-41cd-41d1-be3d-82a1589e16e4"
CM029357.1	RepeatMasker	DNA/Ginger-1	52590591	52590872	465	+	.	ID="RND-5_FAMILY-1480";Tend="1723";Tstart="1414";shortTE="F";uid="d539e9ed-a82b-4b68-bb9c-8a7086bc3dea"
CM029357.1	RepeatMasker	DNA	18129525	18130108	2157	+	.	ID="RND-3_FAMILY-144";Tend="1609";Tstart="983";shortTE="F";uid="327bc9fe-2237-4620-9b29-33284d34d148"
CM029357.1	RepeatMasker	Retroposon?	15956062	15956726	2826	+	.	ID="RND-4_FAMILY-238";Tend="1491";Tstart="774";shortTE="F";uid="348b5563-8da9-4a87-9c67-01154882b672"
CM029357.1	RepeatMasker	DNA/Ginger-1	49723131	49723414	1452	+	.	ID="RND-1_FAMILY-19";Tend="1733";Tstart="1448";shortTE="F";uid="0c902bb8-b8e9-4a91-ade3-2f63bf31b347"
CM029357.1	RepeatMasker	LINE/I-Jockey	17371059	17371187	449	+	.	ID="TART_DV";Tend="7082";Tstart="6957";shortTE="F";uid="ac7866f1-1368-49a5-9e68-dff6bcbf37e6"
CM029357.1	RepeatMasker	Unknown	58014196	58014560	1127	+	.	ID="RND-5_FAMILY-1478";Tend="1374";Tstart="1002";shortTE="F";uid="cbd4ccba-8184-4d83-bdbc-12f15147d005"
CM029357.1	RepeatMasker	Retroposon?	19043140	19043242	576	+	.	ID="RND-6_FAMILY-3888";Tend="1542";Tstart="1464";shortTE="F";uid="988db963-0b07-44ca-bb6d-f479adbc4105"
CM029357.1	RepeatMasker	Retroposon?	41514746	41515531	2418	+	.	ID="RND-1_FAMILY-7";Tend="1831";Tstart="848";shortTE="F";uid="34a90b2c-0d1c-45af-9731-afb0ebf445f9"
CM029357.1	RepeatMasker	DNA/Kolobok-E	32986750	32987473	979	+	.	ID="rnd-6_family-1953";Tend="2084";Tstart="1239";shortTE="F";uid="1841b8a0-936f-4793-adf2-4f3a6b49b234"
CM029357.1	RepeatMasker	DNA/Kolobok-E	43553614	43553763	484	+	.	ID="RND-3_FAMILY-70";Tend="1937";Tstart="1807";shortTE="F";uid="345b1dec-6292-4894-9144-5373801d3429"
CM029357.1	RepeatMasker	RC/Helitron	37944198	37944305	487	+	.	ID="RND-4_FAMILY-454";Tend="1387";Tstart="1279";shortTE="F";uid="f6a1e96b-42ff-4480-8836-94cd1ff34926"
CM029357.1	RepeatMasker	LINE/RTE-BovB	45144384	45144562	633	+	.	ID="RND-5_FAMILY-918";Tend="1316";Tstart="1120";shortTE="F";uid="4080d8f6-79d5-42e8-941d-6a7ce5dd8a58"
CM029357.1	RepeatMasker	DNA	8376280	8376460	735	+	.	ID="RND-3_FAMILY-136";Tend="1366";Tstart="1198";shortTE="F";uid="59082f7c-846f-43f4-8440-116a5f50fffb"
CM029357.1	RepeatMasker	DNA	54898174	54898493	400	+	.	ID="TTAA7_AP";Tend="334";Tstart="18";shortTE="F";uid="8d608809-3645-43dd-85f5-a7bd2f2882a0"
CM029357.1	RepeatMasker	Retroposon?	56922864	56923110	1153	+	.	ID="RND-3_FAMILY-43";Tend="1315";Tstart="1063";shortTE="F";uid="eb8f5e10-94e0-4183-991c-87a6b86512f0"
CM029357.1	RepeatMasker	DNA/Ginger-1	2463162	2463405	958	+	.	ID="RND-1_FAMILY-8";Tend="1245";Tstart="986";shortTE="F";uid="6e3b1b00-61be-4be3-b2b4-5dcbcd661100"
CM029357.1	RepeatMasker	DNA/Ginger-1	47417784	47418292	1341	+	.	ID="rnd-6_family-2606";Tend="1782";Tstart="1137";shortTE="F";uid="924f8c77-8d9c-4592-b610-a1f705ae25a9"
CM029357.1	RepeatMasker	LINE/RTE-BovB	40902150	40902479	799	+	.	ID="RND-6_FAMILY-3718";Tend="2004";Tstart="1685";shortTE="F";uid="7f6e10a4-1503-4a5f-9777-c23126f91e54"
CM029357.1	RepeatMasker	DNA/Kolobok-E	28896837	28897409	1951	+	.	ID="RND-5_FAMILY-751";TEgroup="ctg_1%7CRND-5_FAMILY-751%7C7";Tend="1362";Tstart="952";shortTE="F";uid="f755d5fe-edbb-4554-858e-9f762bfa70dd"
CM029357.1	RepeatMasker	Unknown	3347196	3347381	615	+	.	ID="RND-1_FAMILY-4";Tend="1838";Tstart="1672";shortTE="F";uid="23c54c64-872c-47ef-998d-a53193fca25a"
CM029357.1	RepeatMasker	DNA/hAT-Charlie	9262493	9262745	1493	+	.	ID="RND-6_FAMILY-3404";Tend="984";Tstart="687";shortTE="F";uid="58a79b79-980a-4ad3-9057-2590e2725ea8"
CM029357.1	RepeatMasker	RC/Helitron	48788764	48788954	1054	+	.	ID="RND-4_FAMILY-454";Tend="1031";Tstart="845";shortTE="F";uid="55c34509-545c-446b-be98-53deac612d68"
CM029357.1	RepeatMasker	Unknown	9725933	9726147	427	+	.	ID="RND-6_FAMILY-13029";Tend="1368";Tstart="1145";shortTE="F";uid="e5d857cb-6e90-4619-9c64-ea95f15bd5ea"
CM029357.1	RepeatMasker	LINE/RTE-BovB	19376205	19376633	1207	+	.	ID="RND-1_FAMILY-100";Tend="1147";Tstart="754";shortTE="F";uid="b8a6497b-32a7-4fa4-8783-9ccc37075001"
CM029357.1	RepeatMasker	LINE/RTE-BovB	20439679	20440199	2255	+	.	ID="RND-3_FAMILY-111";Tend="1723";Tstart="1198";shortTE="F";uid="f4ba4f02-6a6d-4c90-87f5-30dd54c60bfd"
CM029357.1	RepeatMasker	Retroposon?	436616	437102	1690	+	.	ID="RND-3_FAMILY-104";Tend="1848";Tstart="1263";shortTE="F";uid="3ee4e5aa-ca15-45d5-8f0d-a52ea0338afa"
CM029357.1	RepeatMasker	DNA/Ginger-1	46798812	46799573	3733	+	.	ID="RND-2_FAMILY-108";Tend="1745";Tstart="967";shortTE="F";uid="f1ac3910-ed39-4a76-b93a-6bf1922128ac"
CM029357.1	RepeatMasker	DNA/Kolobok-E	54399898	54400162	1251	+	.	ID="RND-5_FAMILY-751";Tend="1251";Tstart="982";shortTE="F";uid="5045b46f-2747-46ce-b83d-d66c2a40bd02"
CM029357.1	RepeatMasker	Retroposon?	38721992	38722493	1550	+	.	ID="RND-1_FAMILY-14";Tend="1922";Tstart="1465";shortTE="F";uid="af1f1e2a-2e42-4ca0-92bc-8e0f3b6d8e10"
CM029357.1	RepeatMasker	Retroposon?	3662331	3662820	1924	+	.	ID="RND-6_FAMILY-3888";Tend="1530";Tstart="957";shortTE="F";uid="314523b0-c30e-40d0-bca3-d6a5791efc6d"
CM029357.1	RepeatMasker	DNA/Kolobok-E	33867889	33868195	731	+	.	ID="RND-3_FAMILY-70";Tend="1804";Tstart="1543";shortTE="F";uid="2c2c5321-be4b-492f-8f14-1a7c87ae6066"
CM029357.1	RepeatMasker	Retroposon?	1511226	1511812	2987	+	.	ID="RND-6_FAMILY-3888";Tend="1536";Tstart="957";shortTE="F";uid="4699f299-7092-459e-a34d-2c54dd4c1250"
CM029357.1	RepeatMasker	Retroposon?	43496707	43496877	422	+	.	ID="RND-4_FAMILY-238";Tend="1914";Tstart="1747";shortTE="F";uid="60cbf48e-dda4-429b-820c-38f869634053"
CM029357.1	RepeatMasker	DNA/Ginger-1	53729061	53729192	697	+	.	ID="RND-1_FAMILY-33";Tend="1739";Tstart="1605";shortTE="F";uid="1a6980f3-33af-447b-9232-aa568adf2347"
CM029357.1	RepeatMasker	DNA/hAT?	23008663	23008834	610	+	.	ID="RND-3_FAMILY-96";Tend="1562";Tstart="1396";shortTE="F";uid="9e9f45ba-9757-474e-a267-202c71deb4f4"
CM029357.1	RepeatMasker	RC/Helitron	39953999	39955079	9666	+	.	ID="RND-1_FAMILY-104";Tend="1918";Tstart="834";shortTE="F";uid="fe063096-5d26-4bf0-aef0-1e525445998c"
CM029357.1	RepeatMasker	Unknown	45626536	45626752	670	+	.	ID="RND-6_FAMILY-10820";Tend="1746";Tstart="1537";shortTE="F";uid="f9255a85-f99c-4ffc-b361-da6d1f3d8e90"
CM029357.1	RepeatMasker	LINE/R1-LOA	2096703	2097142	571	+	.	ID="RND-6_FAMILY-1331";Tend="2477";Tstart="2002";shortTE="F";uid="37842822-f213-4c5d-80d5-bf6a03c55e4c"
CM029357.1	RepeatMasker	Retroposon?	55857562	55857742	968	+	.	ID="RND-1_FAMILY-14";Tend="1706";Tstart="1527";shortTE="F";uid="e9167142-146e-4308-ac40-0d0d0387ae10"
CM029357.1	RepeatMasker	DNA/Ginger-1	2013223	2013501	887	+	.	ID="RND-1_FAMILY-8";Tend="1240";Tstart="957";shortTE="F";uid="c4a29d8d-4451-4c18-8a51-31af6994b910"
CM029357.1	RepeatMasker	DNA/Kolobok-E	9690376	9690514	1001	+	.	ID="RND-5_FAMILY-751";Tend="1529";Tstart="1393";shortTE="F";uid="30e5781c-3da5-4244-971c-c28e8320935d"
CM029357.1	RepeatMasker	Retroposon?	39957692	39957924	1154	+	.	ID="RND-2_FAMILY-19";Tend="989";Tstart="757";shortTE="F";uid="1dcc23e2-3660-4597-a198-1aa02f1be08b"
CM029357.1	RepeatMasker	DNA/Kolobok-E	36749951	36750189	1067	+	.	ID="RND-6_FAMILY-5151";Tend="1854";Tstart="1597";shortTE="F";uid="a4d2f53f-6dcc-4b2d-86e9-f28240c92574"
CM029357.1	RepeatMasker	Unknown	42532136	42532287	842	+	.	ID="RND-6_FAMILY-4456";Tend="1050";Tstart="863";shortTE="F";uid="eb3d7b3f-6bcc-490f-bdfe-8134ec0b455c"
CM029357.1	RepeatMasker	DNA/CMC-Transib	27599456	27600873	981	+	.	ID="transib-1_dbp";Tend="2586";Tstart="713";shortTE="F";uid="8f370b24-6217-42e0-b986-9c2d18d3c013"
CM029357.1	RepeatMasker	LINE/RTE-BovB	19104314	19104483	932	+	.	ID="RTE-33_LMI";Tend="3053";Tstart="2610";shortTE="F";uid="1faf3316-1ae5-4de8-8c75-d54e4f919935"
CM029357.1	RepeatMasker	DNA/Kolobok-E	22303684	22304017	2373	+	.	ID="RND-5_FAMILY-751";Tend="1527";Tstart="1187";shortTE="F";uid="7d64c019-5360-4a93-9571-abc7406622b8"
CM029357.1	RepeatMasker	Retroposon?	21680716	21680988	1176	+	.	ID="RND-1_FAMILY-6";Tend="1453";Tstart="1181";shortTE="F";uid="9b9a071f-38eb-4063-8d67-b60379d1e0a9"
CM029357.1	RepeatMasker	DNA/hAT-Tip100	42864189	42864483	1491	+	.	ID="RND-5_FAMILY-5682";Tend="1143";Tstart="851";shortTE="F";uid="de8a7649-7325-461c-beb9-b9a41fdad4ae"
CM029357.1	RepeatMasker	DNA/Ginger-1	55841615	55841902	1049	+	.	ID="RND-1_FAMILY-19";Tend="1738";Tstart="1451";shortTE="F";uid="ef91155a-5f8b-46cb-b325-6e760999c0ca"
CM029357.1	RepeatMasker	Retroposon?	52342158	52342280	447	+	.	ID="RND-1_FAMILY-27";Tend="1948";Tstart="1822";shortTE="F";uid="06a28cd9-13da-40dd-85dc-aeb7d64d2cc6"
CM029357.1	RepeatMasker	Unknown	38601683	38602139	1781	+	.	ID="RND-5_FAMILY-11647";TEgroup="ctg_1%7CRND-5_FAMILY-11647%7C1";Tend="1092";Tstart="835";shortTE="F";uid="d4ac4fe5-ae59-45aa-8758-3e6e77813633"
CM029357.1	RepeatMasker	Unknown	2355948	2356186	714	+	.	ID="RND-1_FAMILY-41";Tend="1167";Tstart="919";shortTE="F";uid="4bfafa6a-fedf-454c-bd7d-3af574e25d39"
CM029357.1	RepeatMasker	DNA/Ginger-1	51458860	51459178	696	+	.	ID="RND-6_FAMILY-4698";TEgroup="ctg_1%7CRND-6_FAMILY-4698%7C15";Tend="1681";Tstart="1464";shortTE="F";uid="d8a9b935-2b11-432a-a6b1-3ab27bf6493c"
CM029357.1	RepeatMasker	Retroposon?	1695886	1696043	419	+	.	ID="RND-1_FAMILY-7";Tend="1321";Tstart="1153";shortTE="F";uid="678d6b11-2fed-42d9-ac57-023ac812396d"
CM029357.1	RepeatMasker	Unknown	20262616	20262962	1335	+	.	ID="RND-6_FAMILY-135";Tend="1257";Tstart="893";shortTE="F";uid="99d235ae-457d-4513-ac78-047c9cc44890"
CM029357.1	RepeatMasker	LINE/RTE-BovB	4297064	4297263	550	+	.	ID="RND-4_FAMILY-737";Tend="1579";Tstart="1364";shortTE="F";uid="16d9cf0b-68ae-40f1-9188-decd0eae60f1"
CM029357.1	RepeatMasker	Unknown	48699946	48700515	2170	+	.	ID="RND-4_FAMILY-556";Tend="1026";Tstart="483";shortTE="F";uid="08004c38-e42e-4e90-8dac-66bd42f9da98"
CM029357.1	RepeatMasker	DNA	29889984	29890295	1262	+	.	ID="RND-3_FAMILY-144";Tend="1268";Tstart="951";shortTE="F";uid="18ee12ac-374e-4426-84b2-d3489bb11b92"
CM029357.1	RepeatMasker	Retroposon?	52288539	52288848	1225	+	.	ID="RND-5_FAMILY-708";Tend="1685";Tstart="1339";shortTE="F";uid="985c3212-87aa-4119-8d65-83e39983a079"
CM029357.1	RepeatMasker	Unknown	48767182	48767323	1165	+	.	ID="RND-1_FAMILY-132";Tend="1082";Tstart="941";shortTE="F";uid="75cc529a-c8fe-40d1-81b7-8f793f78f327"
CM029357.1	RepeatMasker	DNA/Ginger-1	44836186	44836612	2769	+	.	ID="rnd-1_family-0";Tend="1160";Tstart="745";shortTE="F";uid="a529d858-2f44-4fe6-a82b-853d786be63c"
CM029357.1	RepeatMasker	Unknown	55353225	55353347	594	+	.	ID="RND-6_FAMILY-2629";Tend="1834";Tstart="1711";shortTE="F";uid="b9c18a9d-cf3a-4bbc-a01d-ffdc01e4704c"
CM029357.1	RepeatMasker	Unknown	46988193	46988384	1545	+	.	ID="RND-5_FAMILY-10636";Tend="1113";Tstart="921";shortTE="F";uid="61165319-9a9c-4b4d-be13-fa602e2ec6bb"
CM029357.1	RepeatMasker	DNA/Ginger-1	59452454	59452691	668	+	.	ID="RND-1_FAMILY-19";Tend="1706";Tstart="1448";shortTE="F";uid="08add9cb-cb81-4414-8d55-9f5a8f29d973"
CM029357.1	RepeatMasker	Retroposon?	21424913	21425888	2923	+	.	ID="RND-1_FAMILY-14";Tend="1917";Tstart="965";shortTE="F";uid="b9db341e-46c2-434e-9de6-da90b3e5f203"
CM029357.1	RepeatMasker	Retroposon?	48723603	48724130	2432	+	.	ID="RND-2_FAMILY-19";Tend="1301";Tstart="745";shortTE="F";uid="1c8aa372-1be8-4f4f-92e0-e7b37fb760c0"
CM029357.1	RepeatMasker	Unknown	49375355	49376203	2889	+	.	ID="RND-6_FAMILY-7316";Tend="1808";Tstart="1036";shortTE="F";uid="0388a375-949e-41c7-8e7f-f181dcdd5c0a"
CM029357.1	RepeatMasker	DNA/Ginger-1	11957580	11957956	3402	+	.	ID="rnd-6_family-4698";Tend="1708";Tstart="966";shortTE="F";uid="afa804c2-8aea-480b-bfe4-55db686d3dfa"
CM029357.1	RepeatMasker	DNA/hAT?	557022	557525	2759	+	.	ID="RND-3_FAMILY-96";Tend="1364";Tstart="857";shortTE="F";uid="06cb2604-187f-4404-b26d-90f16434d516"
CM029357.1	RepeatMasker	DNA/Kolobok-E	53790271	53791004	1893	+	.	ID="RND-3_FAMILY-70";TEgroup="ctg_1%7CRND-3_FAMILY-70%7C107";Tend="1907";Tstart="915";shortTE="F";uid="0bafec35-71fd-4bca-baa4-0be84790bba2"
CM029357.1	RepeatMasker	DNA/Ginger-1	22159794	22160444	1617	+	.	ID="RND-6_FAMILY-4698";Tend="1678";Tstart="1000";shortTE="F";uid="5049350e-df07-4d49-8c93-19d82c790e6e"
CM029357.1	RepeatMasker	LINE/RTE-BovB	22567094	22567512	1226	+	.	ID="RND-6_FAMILY-10568";Tend="1747";Tstart="1455";shortTE="F";uid="039a0093-fdaa-4aac-aaaa-9a0d6741d9f2"
CM029357.1	RepeatMasker	Unknown	17935166	17935530	778	+	.	ID="RND-4_FAMILY-76";Tend="1311";Tstart="939";shortTE="F";uid="ae615940-5172-4785-8590-693940cbb3a1"
CM029357.1	RepeatMasker	Retroposon?	55328249	55328744	1625	+	.	ID="RND-1_FAMILY-7";Tend="1956";Tstart="1425";shortTE="F";uid="5d729aca-6607-4b5f-8f3b-8b69b41c4818"
CM029357.1	RepeatMasker	Retroposon?	33825353	33825557	440	+	.	ID="RND-1_FAMILY-27";Tend="1130";Tstart="885";shortTE="F";uid="53bdb65c-c7bd-4cf4-9b4e-a3fa189eba0c"
CM029357.1	RepeatMasker	Unknown	58834817	58835418	2359	+	.	ID="RND-3_FAMILY-34";Tend="1508";Tstart="895";shortTE="F";uid="8ed9ef49-f2bd-4141-b8d0-f34fa2e5afd1"
CM029357.1	RepeatMasker	Unknown	15162496	15162755	1348	+	.	ID="RND-1_FAMILY-132";Tend="1154";Tstart="942";shortTE="F";uid="239f985b-307e-4567-971e-facb379f9c61"
CM029357.1	RepeatMasker	Retroposon?	30181333	30181619	1132	+	.	ID="RND-1_FAMILY-14";Tend="1913";Tstart="1585";shortTE="F";uid="208dc01e-0c57-4fd3-a35d-b5fbf22778f0"
CM029357.1	RepeatMasker	DNA/Kolobok-E	57784057	57784227	544	+	.	ID="RND-6_FAMILY-12136";TEgroup="ctg_1%7CRND-6_FAMILY-12136%7C1";Tend="640";Tstart="473";shortTE="T";uid="df47e80e-8751-4399-a4a6-87032cd69b26"
CM029357.1	RepeatMasker	Unknown	8705572	8705724	466	+	.	ID="RND-6_FAMILY-6677";Tend="3309";Tstart="3164";shortTE="F";uid="831a759a-06cc-40e7-8fb7-56cd8db2fbf8"
CM029357.1	RepeatMasker	DNA/Kolobok-E	34810730	34811618	3596	+	.	ID="RND-3_FAMILY-70";TEgroup="ctg_1%7CRND-3_FAMILY-70%7C64";Tend="1937";Tstart="929";shortTE="F";uid="93fceff3-50e4-4e88-9a19-b579295b2c6f"
CM029357.1	RepeatMasker	Retroposon?	53229739	53230174	2005	+	.	ID="RND-4_FAMILY-238";Tend="1186";Tstart="784";shortTE="F";uid="fa73242e-975b-4f59-9df4-274cada0bb30"
CM029357.1	RepeatMasker	DNA/Kolobok-E	21790538	21790815	1288	+	.	ID="RND-6_FAMILY-5151";Tend="1879";Tstart="1597";shortTE="F";uid="e95f9ae5-6a0f-4697-8a79-2eae909ce4de"
CM029357.1	RepeatMasker	DNA/Ginger-1	31142287	31142406	415	+	.	ID="RND-6_FAMILY-8806";Tend="1853";Tstart="1732";shortTE="F";uid="8bc7463e-4b56-49cb-b2c2-fb5f71ba7afc"
CM029357.1	RepeatMasker	LINE/RTE-BovB	31943306	31943889	1021	+	.	ID="RND-1_FAMILY-100";Tend="1156";Tstart="527";shortTE="F";uid="49505522-8cda-48fe-b793-f5063246ffd0"
CM029357.1	RepeatMasker	LINE/RTE-BovB	44958115	44958610	1143	+	.	ID="RND-1_FAMILY-127";Tend="1338";Tstart="843";shortTE="F";uid="e5180d57-bb4d-4bf1-840e-8ed6f40b075e"
CM029357.1	RepeatMasker	LINE/I	55057621	55057963	2820	+	.	ID="RND-6_FAMILY-8793";Tend="1175";Tstart="829";shortTE="F";uid="cb75c304-9a91-4d00-b45b-ea47fba8e9e6"
CM029357.1	RepeatMasker	DNA/Ginger-1	28188467	28188793	2131	+	.	ID="RND-2_FAMILY-46";Tend="1076";Tstart="738";shortTE="F";uid="5930c78b-b766-4433-8db0-ab0457df29f4"
CM029357.1	RepeatMasker	Unknown	32338437	32338873	1342	+	.	ID="RND-6_FAMILY-16551";Tend="1421";Tstart="1000";shortTE="F";uid="217d72a3-f795-4ca6-894a-ba2b2ca83ef1"
CM029357.1	RepeatMasker	DNA/Ginger-1	45492424	45493134	4536	+	.	ID="RND-6_FAMILY-25049";Tend="1587";Tstart="875";shortTE="F";uid="8e42fd50-207a-47eb-ae63-9a945402d363"
CM029357.1	RepeatMasker	DNA	52030160	52030362	467	+	.	ID="ttaa18_ap";Tend="480";Tstart="259";shortTE="F";uid="94235129-0a71-45a6-bd45-573d9770a785"
CM029357.1	RepeatMasker	DNA/Ginger-1	1359836	1360452	2960	+	.	ID="rnd-1_family-2";Tend="1852";Tstart="884";shortTE="F";uid="aa9d9f1f-905c-4456-9ec5-b270539b3d00"
CM029357.1	RepeatMasker	DNA/Kolobok-E	39212195	39212354	563	+	.	ID="RND-3_FAMILY-70";Tend="1156";Tstart="955";shortTE="F";uid="0cf3fb18-cffd-4d64-bef5-0a0f383d5788"
CM029357.1	RepeatMasker	DNA/Ginger-1	2637139	2638230	4187	+	.	ID="RND-6_FAMILY-2606";Tend="2081";Tstart="862";shortTE="F";uid="8145a743-c096-430d-906f-a277d9b7056c"
CM029357.1	RepeatMasker	Unknown	20444489	20444606	407	+	.	ID="RND-6_FAMILY-135";Tend="1120";Tstart="1006";shortTE="F";uid="e7e51d09-7a02-4554-8f2a-4ef3dec10b12"
CM029357.1	RepeatMasker	DNA	53813329	53813898	1959	+	.	ID="RND-3_FAMILY-144";Tend="1753";Tstart="1193";shortTE="F";uid="3b82d587-0500-4e83-86d0-d2d6136be3a0"
CM029357.1	RepeatMasker	LINE/RTE-BovB	26540042	26540418	2127	+	.	ID="RND-4_FAMILY-1829";Tend="1340";Tstart="953";shortTE="F";uid="cb4a8c1d-debc-4275-8dc5-0c4072b835dd"
CM029357.1	RepeatMasker	Unknown	19459834	19460084	971	+	.	ID="RND-1_FAMILY-41";Tend="1177";Tstart="982";shortTE="F";uid="4788f50e-016d-4722-836a-9bc69b0b98a3"
CM029357.1	RepeatMasker	DNA/CMC-EnSpm	23770976	23771283	1818	+	.	ID="RND-6_FAMILY-1337";Tend="1236";Tstart="953";shortTE="F";uid="577b9de7-8647-4731-a5eb-51a54c02c425"
CM029357.1	RepeatMasker	DNA/Ginger-1	12716612	12716842	452	+	.	ID="RND-6_FAMILY-25049";Tend="1742";Tstart="1508";shortTE="F";uid="a58d2187-5978-4ef5-a6a6-58328c26537d"
CM029357.1	RepeatMasker	DNA/hAT-Charlie	14427525	14427648	821	+	.	ID="RND-5_FAMILY-7636";Tend="1124";Tstart="1001";shortTE="F";uid="b9c7fea6-fa30-4d6c-b671-0dc85b725555"
CM029357.1	RepeatMasker	Retroposon?	10811183	10811393	944	+	.	ID="RND-5_FAMILY-708";Tend="983";Tstart="769";shortTE="F";uid="7977232f-abfb-4dd0-a5a6-78e05292e5af"
CM029357.1	RepeatMasker	Retroposon?	33373818	33374035	559	+	.	ID="RND-1_FAMILY-7";Tend="1413";Tstart="1189";shortTE="F";uid="1d6952a4-0f11-4d9a-b156-0549b35768a5"
CM029357.1	RepeatMasker	DNA/hAT-Tip100	6166743	6167011	2200	+	.	ID="RND-6_FAMILY-1314";Tend="1352";Tstart="1057";shortTE="F";uid="5b57bca1-87a3-47be-938b-4cb9be5238b1"
CM029357.1	RepeatMasker	DNA/hAT-Blackjack	19906705	19907176	3117	+	.	ID="RND-6_FAMILY-5371";Tend="2150";Tstart="1674";shortTE="F";uid="b72c3141-105e-4176-b087-03f3286fce46"
CM029357.1	RepeatMasker	DNA/Ginger-1	9263906	9264547	2581	+	.	ID="RND-1_FAMILY-8";Tend="1706";Tstart="957";shortTE="F";uid="582f6c7e-f6aa-45ba-9ea1-7a42b237f96b"
CM029357.1	RepeatMasker	Retroposon?	11239911	11240522	2249	+	.	ID="RND-5_FAMILY-708";Tend="1887";Tstart="1209";shortTE="F";uid="0a7d413c-3117-41be-9748-86984af98ffd"
CM029357.1	RepeatMasker	DNA/P	198331	198756	1627	+	.	ID="P-3_AP";Tend="2639";Tstart="2167";shortTE="F";uid="ddc8c305-603a-479d-a4fa-aaba4e044316"
CM029357.1	RepeatMasker	DNA/Kolobok-E	37692504	37692815	1603	+	.	ID="RND-3_FAMILY-70";Tend="1329";Tstart="1009";shortTE="F";uid="7796f7e2-033b-42a6-a352-e959d86a9d99"
CM029357.1	RepeatMasker	DNA/Ginger-1	21924191	21924377	763	+	.	ID="RND-6_FAMILY-4698";Tend="1712";Tstart="1518";shortTE="F";uid="a35acd7c-a569-40a7-929d-ff121a8da7c2"
CM029357.1	RepeatMasker	Retroposon?	33245847	33246322	1248	+	.	ID="RND-4_FAMILY-238";TEgroup="ctg_1%7CRND-4_FAMILY-238%7C13";Tend="1457";Tstart="786";shortTE="F";uid="b7e58f53-913a-4dcd-95a9-8aeaaceaba3f"
CM029357.1	RepeatMasker	LINE/RTE-BovB	19447635	19448530	4566	+	.	ID="RND-6_FAMILY-2593";Tend="1590";Tstart="654";shortTE="F";uid="babd16f9-2774-473b-9e3a-c0e0cf310775"
CM029357.1	RepeatMasker	RC/Helitron	42019910	42020256	2569	+	.	ID="RND-1_FAMILY-61";Tend="1205";Tstart="850";shortTE="F";uid="d2909365-9fc1-42ad-aaf5-844f3eaaacf4"
CM029357.1	RepeatMasker	Satellite	28877395	28877972	2206	+	.	ID="RND-6_FAMILY-7221";Tend="1787";Tstart="1263";shortTE="F";uid="e1fda1bb-d463-4079-aacb-8e6b270043ba"
CM029357.1	RepeatMasker	DNA/hAT-Blackjack	10625257	10625648	1712	+	.	ID="RND-5_FAMILY-2327";Tend="1399";Tstart="985";shortTE="F";uid="8f5b6880-641a-4c7d-b24f-1218584f2a29"
CM029357.1	RepeatMasker	DNA	13061870	13062174	403	+	.	ID="TTAA18_AP";Tend="560";Tstart="257";shortTE="F";uid="002c3869-f6f5-455d-8811-b1ac8caf2f85"
CM029357.1	RepeatMasker	DNA	50603368	50603650	624	+	.	ID="RND-3_FAMILY-136";Tend="1225";Tstart="908";shortTE="F";uid="8720af93-af8a-4a35-a442-a8530f3bd2e1"
CM029357.1	RepeatMasker	Unknown	22720625	22720763	540	+	.	ID="RND-1_FAMILY-54";Tend="1107";Tstart="970";shortTE="F";uid="e508bc35-527a-4534-8005-09fc227dc24a"
CM029357.1	RepeatMasker	LINE/R1-LOA	42037439	42037539	514	+	.	ID="RND-6_FAMILY-1331";Tend="2478";Tstart="2365";shortTE="F";uid="f27e7a0c-efd2-4dfd-b0d5-3205f74332fd"
CM029357.1	RepeatMasker	DNA/Ginger-1	8349083	8350274	8249	+	.	ID="RND-1_FAMILY-0";Tend="2006";Tstart="819";shortTE="F";uid="bbdffd54-a757-4de8-9691-ffe12f9211d4"
CM029357.1	RepeatMasker	DNA/hAT-Charlie	8211088	8211272	654	+	.	ID="RND-6_FAMILY-950";Tend="854";Tstart="674";shortTE="F";uid="7d7ddec0-6019-4759-a36e-972de83dbb87"
CM029357.1	RepeatMasker	DNA/Sola-2	30166091	30166865	5053	+	.	ID="RND-5_FAMILY-4833";Tend="1494";Tstart="671";shortTE="F";uid="d2b29883-4c9a-4582-9e19-cd595c0af53a"
CM029357.1	RepeatMasker	Retroposon?	14898642	14899010	2133	+	.	ID="RND-6_FAMILY-3888";Tend="1309";Tstart="750";shortTE="F";uid="b2613d7b-4da4-4484-961d-2f15c20a4106"
CM029357.1	RepeatMasker	LINE/RTE-BovB	38166992	38167144	638	+	.	ID="RND-6_FAMILY-3718";Tend="1929";Tstart="1768";shortTE="F";uid="239922b9-a855-4c51-9618-6a3ecc0aeb21"
CM029357.1	RepeatMasker	DNA/Ginger-1	18944851	18945054	1016	+	.	ID="RND-6_FAMILY-4698";Tend="1591";Tstart="1375";shortTE="F";uid="9ee8a3b3-b52b-4d97-8809-d0f5f28b2a44"
CM029357.1	RepeatMasker	DNA/Kolobok-E	28836548	28837269	2660	+	.	ID="RND-3_FAMILY-70";TEgroup="ctg_1%7CRND-3_FAMILY-70%7C55";Tend="1606";Tstart="1024";shortTE="F";uid="c8fdb988-7162-45a4-9bd7-b2884449f334"
CM029357.1	RepeatMasker	DNA/Ginger-1	53931804	53931920	469	+	.	ID="RND-4_FAMILY-400";Tend="1648";Tstart="1529";shortTE="F";uid="eee2e26e-9d58-48bd-a378-1fb004c4b051"
CM029357.1	RepeatMasker	DNA	51930862	51931361	475	+	.	ID="TTAA22_AP";Tend="432";Tstart="4";shortTE="F";uid="07090bcd-6001-4de8-8750-56989717c459"
CM029357.1	RepeatMasker	LINE/I-Jockey	32143326	32144819	1032	+	.	ID="VINGI-19_LMI";Tend="2591";Tstart="484";shortTE="F";uid="68b82b15-a2ab-4793-b275-8bfda1d6e9f8"
CM029357.1	RepeatMasker	DNA/Kolobok-E	20265716	20265846	876	+	.	ID="RND-5_FAMILY-1864";Tend="1012";Tstart="881";shortTE="F";uid="d2b4687e-301d-4aa4-a82d-b52968dcdca0"
CM029357.1	RepeatMasker	DNA/Kolobok-E	1478173	1478669	1869	+	.	ID="RND-5_FAMILY-751";Tend="1541";Tstart="954";shortTE="F";uid="669c9592-c588-45a2-9030-08183af46276"
CM029357.1	RepeatMasker	LINE/RTE-BovB	30947622	30948042	1153	+	.	ID="RND-6_FAMILY-3985";Tend="401";Tstart="3";shortTE="F";uid="ee54d6fc-b2c6-4642-9d73-4ecb16464b54"
CM029357.1	RepeatMasker	DNA/Ginger-1	26761216	26761584	1816	+	.	ID="RND-1_FAMILY-2";Tend="1380";Tstart="998";shortTE="F";uid="ee952f46-5a12-4f4a-9a50-8ecf8d292795"
CM029357.1	RepeatMasker	DNA/Ginger-1	29963490	29963771	525	+	.	ID="RND-5_FAMILY-1480";Tend="1723";Tstart="1421";shortTE="F";uid="4e6b26b5-e539-4e41-9fbf-2b53e34c7d13"
CM029357.1	RepeatMasker	Retroposon?	24099069	24099435	2247	+	.	ID="RND-5_FAMILY-1208";Tend="1573";Tstart="1198";shortTE="F";uid="b0237687-a5fa-4170-a7df-b78836d690c6"
CM029357.1	RepeatMasker	DNA/Ginger-1	10966571	10966841	822	+	.	ID="RND-6_FAMILY-2606";Tend="2103";Tstart="1781";shortTE="F";uid="16e420d4-000e-41a9-aa73-ce5a0b9a00dc"
CM029357.1	RepeatMasker	DNA/Ginger-1	37822288	37822452	886	+	.	ID="RND-4_FAMILY-400";Tend="1446";Tstart="1284";shortTE="F";uid="f7173d5f-1b0d-49d8-afa5-2e4bc4377c14"
CM029357.1	RepeatMasker	Unknown	39774085	39774824	1860	+	.	ID="RND-5_FAMILY-296";Tend="1162";Tstart="390";shortTE="F";uid="a80b01f1-45e7-4776-bdaf-3d4e88154083"
CM029357.1	RepeatMasker	DNA/Ginger-1	19767173	19767497	446	+	.	ID="RND-5_FAMILY-1480";Tend="1533";Tstart="1129";shortTE="F";uid="9f30829f-50dd-4ea1-b121-166b90b95986"
CM029357.1	RepeatMasker	DNA/hAT-Tip100	9328714	9328873	985	+	.	ID="RND-1_FAMILY-113";Tend="1138";Tstart="970";shortTE="F";uid="91741d14-9868-4196-a2c3-a58d34e7ec97"
CM029357.1	RepeatMasker	Retroposon?	30450173	30450325	551	+	.	ID="RND-6_FAMILY-3888";Tend="1498";Tstart="1326";shortTE="F";uid="887a63f2-18cc-4be7-8892-16c0a2554cc7"
CM029357.1	RepeatMasker	LINE/RTE-BovB	38262776	38263132	1332	+	.	ID="RND-4_FAMILY-737";Tend="1834";Tstart="1493";shortTE="F";uid="07ba6739-cc19-4beb-a2c6-c07686c20c78"
CM029357.1	RepeatMasker	LINE/Penelope	39887631	39887769	471	+	.	ID="RND-5_FAMILY-93";Tend="1455";Tstart="1186";shortTE="F";uid="591d90c8-0607-475a-8bca-bb6de4764475"
CM029357.1	RepeatMasker	Retroposon?	48018624	48019028	1604	+	.	ID="RND-1_FAMILY-27";Tend="1559";Tstart="1174";shortTE="F";uid="5abe214c-dd00-4cc5-910a-a27f8d16e404"
CM029357.1	RepeatMasker	LINE/Penelope	14123036	14123194	512	+	.	ID="RND-5_FAMILY-93";Tend="1476";Tstart="1318";shortTE="F";uid="86675d3e-34f9-4735-868e-2a2041ac041c"
CM029357.1	RepeatMasker	DNA/Ginger-1	34184630	34185018	2380	+	.	ID="RND-4_FAMILY-400";Tend="1646";Tstart="1253";shortTE="F";uid="f2c5a55c-c63a-4598-8840-a18e2932a9fe"
CM029357.1	RepeatMasker	Retroposon?	57630411	57630637	784	+	.	ID="RND-1_FAMILY-27";Tend="1052";Tstart="852";shortTE="F";uid="8ac77dad-0f7c-451a-86a6-2d9c4edf48ff"
CM029357.1	RepeatMasker	DNA/hAT-Blackjack	23501386	23501925	4115	+	.	ID="RND-1_FAMILY-138";Tend="1517";Tstart="996";shortTE="F";uid="baae6ba3-a4b7-4cd4-af2d-f4db74b4cd01"
CM029357.1	RepeatMasker	LINE/RTE-BovB	39238300	39239131	1042	+	.	ID="RND-5_FAMILY-485";Tend="1438";Tstart="597";shortTE="F";uid="05ae36b2-679d-40b2-8925-44e663a6d5fc"
CM029357.1	RepeatMasker	DNA/hAT-Blackjack	431	777	2614	+	.	ID="RND-5_FAMILY-4088";Tend="1140";Tstart="791";shortTE="F";uid="493d2332-a6b4-4c8d-a5e3-cef0669e1030"
CM029357.1	RepeatMasker	Retroposon?	16785025	16785386	2392	+	.	ID="RND-1_FAMILY-7";Tend="1963";Tstart="1610";shortTE="F";uid="b988f71e-4443-4339-ae4b-f4ccf336f589"
CM029357.1	RepeatMasker	DNA/Kolobok-E	38339602	38340228	657	+	.	ID="RND-3_FAMILY-70";Tend="1934";Tstart="1339";shortTE="F";uid="649cf8ee-d844-4840-aa2d-aae21b2e5f33"
CM029357.1	RepeatMasker	Retroposon?	27458794	27459438	2190	+	.	ID="RND-3_FAMILY-43";Tend="1748";Tstart="997";shortTE="F";uid="4e759997-84cb-490b-ac5c-3ef8bc6b9501"
CM029357.1	RepeatMasker	DNA/hAT-Tip100	8221062	8221561	1419	+	.	ID="RND-4_FAMILY-680";Tend="1387";Tstart="896";shortTE="F";uid="d483c8ed-a5f0-4268-80d6-c8e201368af6"
CM029357.1	RepeatMasker	DNA/Kolobok-E	39031357	39031757	1740	+	.	ID="RND-5_FAMILY-751";Tend="1415";Tstart="981";shortTE="F";uid="130d56df-6a59-4d3a-a389-b4cb4a4f22dc"
CM029357.1	RepeatMasker	Unknown	28086000	28086207	1191	+	.	ID="RND-1_FAMILY-192";Tend="1223";Tstart="986";shortTE="F";uid="07d36075-55e2-4809-b301-a011cbdd2a34"
CM029357.1	RepeatMasker	LINE/R1-LOA	14250546	14250908	557	+	.	ID="RND-5_FAMILY-2612";Tend="1573";Tstart="1202";shortTE="F";uid="79e9aebd-5201-4073-a2ad-e44d786069cf"
CM029357.1	RepeatMasker	Unknown	59586007	59586561	3088	+	.	ID="RND-6_FAMILY-135";Tend="1461";Tstart="903";shortTE="F";uid="c5a88f5c-85c3-4426-9801-32e875b7f2d4"
CM029357.1	RepeatMasker	Retroposon?	21587828	21588108	1485	+	.	ID="RND-4_FAMILY-238";Tend="1094";Tstart="811";shortTE="F";uid="fb49e615-cdb1-400e-adf4-5909262d4f50"
CM029357.1	RepeatMasker	Unknown	17947654	17948580	2166	+	.	ID="RND-4_FAMILY-556";Tend="1420";Tstart="518";shortTE="F";uid="764d7f5f-b842-4e67-802a-1d022c042949"
CM029357.1	RepeatMasker	DNA/Kolobok-E	16848390	16848663	714	+	.	ID="RND-3_FAMILY-70";Tend="1937";Tstart="1431";shortTE="F";uid="1de2ed00-71ca-4789-a634-f3e4853ea5b4"
CM029357.1	RepeatMasker	Unknown	51484080	51484394	491	+	.	ID="RND-6_FAMILY-135";Tend="1287";Tstart="903";shortTE="F";uid="79859453-b013-4694-9e3d-1257f2d8241c"
CM029357.1	RepeatMasker	DNA	34588689	34588857	535	+	.	ID="RND-3_FAMILY-136";Tend="1351";Tstart="1180";shortTE="F";uid="65125f4f-3715-466d-9b6a-28b8a35e3964"
CM029357.1	RepeatMasker	DNA/hAT-Tip100	24374798	24376966	7790	+	.	ID="RND-5_FAMILY-5682";Tend="2010";Tstart="24";shortTE="F";uid="32aa381d-5007-4292-92c1-2ccd47d56c68"
CM029357.1	RepeatMasker	Unknown	19634304	19634485	524	+	.	ID="RND-6_FAMILY-2424";Tend="1226";Tstart="1051";shortTE="F";uid="0dabf747-2363-4db1-a743-794de3bf0233"
CM029357.1	RepeatMasker	Unknown	37374641	37374944	835	+	.	ID="RND-6_FAMILY-135";Tend="1459";Tstart="1139";shortTE="F";uid="93ba2a2f-7c70-46c7-811a-7cc61ea39664"
CM029357.1	RepeatMasker	DNA/Ginger-1	29738474	29738622	645	+	.	ID="RND-5_FAMILY-1480";Tend="1715";Tstart="1577";shortTE="F";uid="901e1c6f-9809-4fac-a6dd-ab6fa1b892f2"
CM029357.1	RepeatMasker	DNA/Ginger-1	12718429	12718878	2627	+	.	ID="RND-4_FAMILY-400";Tend="1680";Tstart="1235";shortTE="F";uid="3e915679-86e8-42a4-bfea-e80d74a6c71d"
CM029357.1	RepeatMasker	DNA/Ginger-1	18679220	18679433	1562	+	.	ID="RND-6_FAMILY-25049";Tend="2090";Tstart="1863";shortTE="F";uid="673071a3-289c-45ad-9414-05c6079222ef"
CM029357.1	RepeatMasker	DNA/hAT-Charlie	2998391	2998514	421	+	.	ID="HAT-N20_RPR";Tend="363";Tstart="227";shortTE="F";uid="7cf135fe-642e-4ae4-beb7-3c3fe81d7cc3"
CM029357.1	RepeatMasker	RC/Helitron	55789386	55790406	8650	+	.	ID="RND-1_FAMILY-104";Tend="1917";Tstart="832";shortTE="F";uid="7709762f-2569-4198-bd33-ee351ec32451"
CM029357.1	RepeatMasker	DNA/TcMar-Mariner	4559453	4560003	699	+	.	ID="MARINER-23_AEC";Tend="719";Tstart="182";shortTE="F";uid="c544e255-6703-46d3-9265-aab5453ba099"
CM029357.1	RepeatMasker	DNA/hAT-Tip100	22125791	22126090	921	+	.	ID="RND-3_FAMILY-203";Tend="1178";Tstart="869";shortTE="F";uid="83e5b7b0-fa3d-41dc-8a2c-0b064baa79b8"
CM029357.1	RepeatMasker	Unknown	30643511	30644005	2465	+	.	ID="RND-6_FAMILY-135";Tend="1447";Tstart="938";shortTE="F";uid="ec448298-82b0-4cb2-a70e-491f9e2f0ac3"
CM029357.1	RepeatMasker	DNA	27202005	27202438	1435	+	.	ID="RND-3_FAMILY-136";Tend="1371";Tstart="933";shortTE="F";uid="d4a5004a-5807-4b88-a94d-237ace026080"
CM029357.1	RepeatMasker	Unknown	35292655	35293158	1474	+	.	ID="RND-6_FAMILY-135";Tend="1457";Tstart="903";shortTE="F";uid="3eeb382f-9c47-4c30-bf5f-7b287e2ca493"
CM029357.1	RepeatMasker	DNA/Kolobok-E	49594416	49594676	651	+	.	ID="RND-3_FAMILY-70";Tend="1202";Tstart="916";shortTE="F";uid="2535941c-bd86-4ce7-a2d0-f8a4f458ba72"
CM029357.1	RepeatMasker	Retroposon?	25270324	25270942	3444	+	.	ID="RND-3_FAMILY-43";Tend="1556";Tstart="940";shortTE="F";uid="c25ad967-5d2c-47fe-9cfb-8c5ef356e958"
CM029357.1	RepeatMasker	DNA/hAT-Charlie	55354596	55354884	783	+	.	ID="RND-6_FAMILY-950";Tend="1199";Tstart="901";shortTE="F";uid="adb40af7-8ca4-43f5-a118-ef03d8739bb5"
CM029357.1	RepeatMasker	Retroposon?	32303563	32303775	1194	+	.	ID="RND-6_FAMILY-1967";Tend="1830";Tstart="1604";shortTE="F";uid="28605d2a-81b4-4c06-a699-7a94d761510c"
CM029357.1	RepeatMasker	DNA/Kolobok-E	51445269	51445917	857	+	.	ID="RND-3_FAMILY-70";Tend="1937";Tstart="1340";shortTE="F";uid="b0e9cb3b-7473-4ce1-91c5-630649414f1e"
CM029357.1	RepeatMasker	Retroposon?	45440789	45441093	1451	+	.	ID="RND-6_FAMILY-3888";Tend="1313";Tstart="1010";shortTE="F";uid="81203d6a-28ad-469c-afb1-b75b8ee796d2"
CM029357.1	RepeatMasker	DNA/hAT-Tip100	32249581	32250399	921	+	.	ID="HAT-29_LMI";Tend="2125";Tstart="1323";shortTE="F";uid="8d7c2441-98dd-45e8-8609-67f4e2a7ec30"
CM029357.1	RepeatMasker	DNA/hAT-Charlie	24656870	24657066	670	+	.	ID="HAT-N19_AP";TEgroup="ctg_1%7CHAT-N19_AP%7C3";Tend="349";Tstart="1";shortTE="T";uid="7e6d4f04-ee6e-4299-9691-aa385b706e9c"
CM029357.1	RepeatMasker	DNA/Kolobok-E	40827883	40828134	452	+	.	ID="RND-6_FAMILY-9125";Tend="1191";Tstart="971";shortTE="F";uid="17bc9758-b89f-4aa4-9503-bf9ba0a985dd"
CM029357.1	RepeatMasker	DNA/Sola-2	52424230	52424418	1251	+	.	ID="RND-5_FAMILY-4833";Tend="846";Tstart="660";shortTE="F";uid="900c7458-491a-4709-b02d-0b041dd49ce5"
CM029357.1	RepeatMasker	LINE/RTE-BovB	16106152	16106455	613	+	.	ID="RND-3_FAMILY-52";Tend="1498";Tstart="1207";shortTE="F";uid="83a053bf-3345-4b07-9e48-1be17128bd41"
CM029357.1	RepeatMasker	Unknown	3039080	3039238	534	+	.	ID="RND-4_FAMILY-556";Tend="1757";Tstart="1605";shortTE="F";uid="b9f1fe9e-96d2-436e-ba40-7e50dd545d8f"
CM029357.1	RepeatMasker	Retroposon?	42814918	42815242	1216	+	.	ID="RND-3_FAMILY-43";Tend="1339";Tstart="1007";shortTE="F";uid="6c8192d1-c4f4-4b8e-ba78-44bae1606e0b"
CM029357.1	RepeatMasker	DNA/Ginger-1	35228789	35229221	1940	+	.	ID="rnd-6_family-4698";Tend="1607";Tstart="1000";shortTE="F";uid="afcf8261-7b7e-4d1c-b2a2-810364d3f9a2"
CM029357.1	RepeatMasker	DNA/Kolobok-E	56572682	56572979	951	+	.	ID="RND-5_FAMILY-1934";Tend="450";Tstart="154";shortTE="F";uid="630428e8-8a21-4a3c-924e-d9a3d4ac9da9"
CM029357.1	RepeatMasker	DNA/Kolobok-E	30920266	30920608	1695	+	.	ID="RND-3_FAMILY-70";Tend="1289";Tstart="940";shortTE="F";uid="32de557b-6144-4338-ac4c-965c48b59fa2"
CM029357.1	RepeatMasker	DNA/Ginger-1	27760234	27761330	6091	+	.	ID="RND-6_FAMILY-25049";Tend="2093";Tstart="876";shortTE="F";uid="9b8c9b6d-3c67-44d0-92be-46ec80c292a9"
CM029357.1	RepeatMasker	RC/Helitron	41290215	41291264	9247	+	.	ID="RND-1_FAMILY-67";Tend="1881";Tstart="807";shortTE="F";uid="63eb7fdd-15c1-47d1-8c0b-497b6955e23d"
CM029357.1	RepeatMasker	DNA/Ginger-1	34876164	34876701	1576	+	.	ID="RND-1_FAMILY-19";Tend="1758";Tstart="1418";shortTE="F";uid="687bac99-8fb5-4b09-b163-8d1ea87a4a37"
CM029357.1	RepeatMasker	Unknown	39533857	39534335	519	+	.	ID="HALYOMORPHA_HALYS-1_FAMILY-43";Tend="712";Tstart="236";shortTE="F";uid="a8882d7b-1fd6-475d-be6e-51eeb3b4217e"
CM029357.1	RepeatMasker	DNA/Ginger-1	57565262	57565524	1726	+	.	ID="RND-6_FAMILY-4698";Tend="1751";Tstart="1493";shortTE="F";uid="e0e1401c-125b-4d8b-8a43-c1bab25b2edd"
CM029357.1	RepeatMasker	LINE/Penelope	31756761	31757218	3947	+	.	ID="RND-5_FAMILY-93";Tend="1432";Tstart="975";shortTE="F";uid="1bfdef69-d992-44a8-8cc7-ec740880996d"
CM029357.1	RepeatMasker	DNA/Kolobok-E	16443228	16444056	2336	+	.	ID="RND-3_FAMILY-70";TEgroup="ctg_1%7CRND-3_FAMILY-70%7C27";Tend="1908";Tstart="907";shortTE="F";uid="276d829b-c6b1-49f2-aac6-c4f67e041b12"
CM029357.1	RepeatMasker	Unknown	52067890	52068082	766	+	.	ID="RND-6_FAMILY-19756";Tend="1136";Tstart="883";shortTE="F";uid="73d37e7c-d85b-4092-9d83-129006c9d7a3"
CM029357.1	RepeatMasker	Retroposon?	39075567	39076324	3815	+	.	ID="RND-5_FAMILY-1208";Tend="1573";Tstart="790";shortTE="F";uid="ca2f3c66-7fd4-49fc-8b5d-f082741d7c8b"
CM029357.1	RepeatMasker	Retroposon?	1666334	1667160	940	+	.	ID="RND-1_FAMILY-27";TEgroup="ctg_1%7CRND-1_FAMILY-27%7C2";Tend="1558";Tstart="816";shortTE="F";uid="a175946a-6e4f-434f-9202-851060d4213e"
CM029357.1	RepeatMasker	RC/Helitron	16290481	16290708	1038	+	.	ID="RND-4_FAMILY-897";Tend="1601";Tstart="1349";shortTE="F";uid="d12b848e-bfc6-4a1a-b136-bef8a88b5cf9"
CM029357.1	RepeatMasker	DNA/hAT	13187567	13187702	442	+	.	ID="DNA8-105_AP";Tend="136";Tstart="1";shortTE="F";uid="bdc8bbcb-f6ab-4cd5-a1cd-4e902896379d"
CM029357.1	RepeatMasker	Unknown	41871510	41871880	1662	+	.	ID="RND-3_FAMILY-34";Tend="1218";Tstart="889";shortTE="F";uid="1bde8c64-2b2f-4144-9d73-261c2971c63b"
CM029357.1	RepeatMasker	Unknown	8453645	8454285	5103	+	.	ID="RND-5_FAMILY-11647";Tend="1554";Tstart="853";shortTE="F";uid="9743084d-0abd-47c5-a35e-54c2de20056e"
CM029357.1	RepeatMasker	Unknown	11988937	11989147	471	+	.	ID="RND-6_FAMILY-3880";Tend="638";Tstart="425";shortTE="F";uid="dfeafcb7-6381-4615-831b-fcb5bb71d7f6"
CM029357.1	RepeatMasker	RC/Helitron	5502794	5503202	1505	+	.	ID="RND-4_FAMILY-454";Tend="1460";Tstart="894";shortTE="F";uid="13d4409e-9c00-4a0c-8561-40b84c948979"
CM029357.1	RepeatMasker	Retroposon?	34992143	34992316	444	+	.	ID="RND-2_FAMILY-19";Tend="888";Tstart="717";shortTE="F";uid="5ea11cc1-d12e-4fd6-ac35-3b1ca683e1d0"
CM029357.1	RepeatMasker	DNA	41754723	41754874	441	+	.	ID="TTAA7_AP";Tend="238";Tstart="83";shortTE="F";uid="87eb7922-d1a4-41bc-b87f-a5e0cc7b2806"
CM029357.1	RepeatMasker	LINE/R2	9087797	9088370	2398	+	.	ID="RND-5_FAMILY-11750";Tend="1380";Tstart="828";shortTE="F";uid="d638deee-8e6f-42d3-a307-365c84db4873"
CM029357.1	RepeatMasker	Unknown	13747118	13747254	415	+	.	ID="RND-6_FAMILY-135";Tend="1066";Tstart="903";shortTE="F";uid="bb67ae94-ab50-499d-a7ed-8f895521a776"
CM029357.1	RepeatMasker	DNA/Ginger-1	4568829	4568936	539	+	.	ID="RND-4_FAMILY-400";Tend="1680";Tstart="1568";shortTE="F";uid="6ec3886c-613a-40fd-847f-331f1caa06cd"
CM029357.1	RepeatMasker	DNA/Kolobok-E	30718899	30719105	433	+	.	ID="KOLOBOKE-3_AP";Tend="4285";Tstart="4079";shortTE="F";uid="d9d97b58-83b0-4255-b775-d5aeb8440f11"
CM029357.1	RepeatMasker	DNA/Kolobok-E	16058641	16058885	1333	+	.	ID="RND-3_FAMILY-70";Tend="1169";Tstart="922";shortTE="F";uid="d1b1fb35-7d20-436c-955c-318d6a9570cc"
CM029357.1	RepeatMasker	DNA/hAT?	18578065	18578274	705	+	.	ID="RND-3_FAMILY-96";Tend="1227";Tstart="1024";shortTE="F";uid="2416f0e9-e3f1-44a0-b685-1287caf7e65a"
CM029357.1	RepeatMasker	DNA/hAT-Tip100	24742920	24743078	631	+	.	ID="RND-6_FAMILY-7288";Tend="1684";Tstart="1542";shortTE="F";uid="a0f64773-cc6c-43c0-a6a2-199246adf2ac"
CM029357.1	RepeatMasker	DNA	57619048	57619400	742	+	.	ID="TTAA7_AP";Tend="434";Tstart="50";shortTE="F";uid="194d0758-4cf7-476c-baa5-989048dcf0e9"
CM029357.1	RepeatMasker	Retroposon?	33129227	33129336	417	+	.	ID="RND-1_FAMILY-7";Tend="1274";Tstart="1168";shortTE="F";uid="614c55b5-ce3f-49cd-84fc-bc92c602fad0"
CM029357.1	RepeatMasker	LINE/I-Jockey	12276633	12277027	495	+	.	ID="JOCKEY-8_RPR";Tend="1027";Tstart="648";shortTE="F";uid="d3f39035-daae-4c0f-971d-e572a6ee7bb8"
CM029357.1	RepeatMasker	Retroposon?	18269556	18269937	2179	+	.	ID="RND-5_FAMILY-1208";Tend="1567";Tstart="1134";shortTE="F";uid="82c8356a-d6d7-4405-997e-b82819979817"
CM029357.1	RepeatMasker	LTR/Gypsy	28124852	28125198	2628	+	.	ID="RND-1_FAMILY-60";Tend="1987";Tstart="1619";shortTE="F";uid="38c330d0-9183-4ad4-837a-8ec83e8acf17"
CM029357.1	RepeatMasker	DNA/Ginger-1	51215748	51216237	1753	+	.	ID="RND-6_FAMILY-856";Tend="1740";Tstart="1198";shortTE="F";uid="fcf6e72c-1e44-416f-a9df-e2f7d096ad59"
CM029357.1	RepeatMasker	Unknown	37904409	37904597	589	+	.	ID="RND-6_FAMILY-4165";Tend="1263";Tstart="1014";shortTE="F";uid="f73caada-58da-42d6-9925-2614cfa0faba"
CM029357.1	RepeatMasker	DNA	13061628	13061734	608	+	.	ID="RND-5_FAMILY-1979";Tend="1004";Tstart="891";shortTE="F";uid="93b5948d-9740-407a-9545-d9aa83b47641"
CM029357.1	RepeatMasker	Retroposon?	23034566	23035691	4890	+	.	ID="RND-5_FAMILY-708";Tend="1819";Tstart="759";shortTE="F";uid="91b4870e-26c3-4ac4-bfaf-93e147d09190"
CM029357.1	RepeatMasker	DNA	16430182	16430313	531	+	.	ID="TTAA7_AP";Tend="387";Tstart="259";shortTE="F";uid="d48d6b9e-757f-4e90-9fc9-b14d5a6344eb"
CM029357.1	RepeatMasker	DNA/Kolobok-E	16567382	16567539	432	+	.	ID="RND-3_FAMILY-70";Tend="1130";Tstart="926";shortTE="F";uid="6f8f91c4-ec3f-49fe-9d6b-2b67124e7474"
CM029357.1	RepeatMasker	Retroposon?	44907769	44908012	671	+	.	ID="RND-2_FAMILY-19";Tend="1181";Tstart="744";shortTE="F";uid="1c43404f-bd30-4389-942f-abea5af860de"
CM029357.1	RepeatMasker	DNA/Ginger-1	35574093	35574323	1187	+	.	ID="rnd-6_family-25049";Tend="1125";Tstart="923";shortTE="F";uid="6a4e409d-704f-47ee-b6ea-bd5cd16d575c"
CM029357.1	RepeatMasker	DNA/Ginger-1	3564719	3565040	1740	+	.	ID="RND-1_FAMILY-2";Tend="1206";Tstart="855";shortTE="F";uid="e5d05ebb-d1b7-4560-a8e8-a97a3e65c025"
CM029357.1	RepeatMasker	Retroposon?	7704475	7704901	2044	+	.	ID="RND-6_FAMILY-3888";Tend="1543";Tstart="1094";shortTE="F";uid="ef09d46a-ad32-4db1-9b64-a0ce971b8dd2"
CM029357.1	RepeatMasker	DNA/Kolobok-E	30224129	30224422	645	+	.	ID="RND-3_FAMILY-70";Tend="1944";Tstart="1583";shortTE="F";uid="5a79b2f7-2f9c-4866-807e-2702b2e4eac9"
CM029357.1	RepeatMasker	Retroposon?	19516277	19516386	730	+	.	ID="RND-3_FAMILY-104";Tend="1851";Tstart="1744";shortTE="F";uid="1dc70cf3-7bf2-4aef-a907-95e71e17d86f"
CM029357.1	RepeatMasker	LINE/RTE-BovB	46933114	46933655	1359	+	.	ID="RND-3_FAMILY-111";Tend="1702";Tstart="1197";shortTE="F";uid="d7fca63a-3ab3-4ad8-a0b6-7e851447015e"
CM029357.1	RepeatMasker	LINE/RTE-BovB	38623791	38623896	1136	+	.	ID="RTE-33_LMI";Tend="3294";Tstart="2924";shortTE="F";uid="bdc65095-4c3a-477e-80d1-a2e87aa78c94"
CM029357.1	RepeatMasker	DNA/Kolobok-E	32709210	32709383	476	+	.	ID="RND-2_FAMILY-13";Tend="912";Tstart="743";shortTE="F";uid="2babe4f7-ee72-42d2-bc33-e53317948592"
CM029357.1	RepeatMasker	Unknown	40307154	40307325	904	+	.	ID="RND-6_FAMILY-4120";Tend="1169";Tstart="995";shortTE="F";uid="5e077cbe-1d13-4326-8726-6f606eb2ed09"
CM029357.1	RepeatMasker	DNA/Ginger-1	47418576	47418751	1013	+	.	ID="RND-6_FAMILY-2606";Tend="1661";Tstart="1481";shortTE="F";uid="26d8591d-94cf-46d2-9c2f-2323c6520585"
CM029357.1	RepeatMasker	LINE/R1-LOA	7626736	7627017	693	+	.	ID="RND-6_FAMILY-1331";Tend="2273";Tstart="1990";shortTE="F";uid="a28bc83a-e1a6-448b-a85d-dfbae7a661e9"
CM029357.1	RepeatMasker	LINE/R1-LOA	5563714	5564705	2771	+	.	ID="RND-6_FAMILY-1331";TEgroup="ctg_1%7CRND-6_FAMILY-1331%7C2";Tend="2492";Tstart="825";shortTE="F";uid="8a9dc8dd-a956-4e41-9a58-0cdd640bc617"
CM029357.1	RepeatMasker	LINE/RTE-BovB	45393598	45393828	482	+	.	ID="RND-4_FAMILY-737";Tend="1180";Tstart="986";shortTE="F";uid="4569ee3a-5b62-4f8f-b08f-d2379f3ca3f2"
CM029357.1	RepeatMasker	DNA/hAT?	60052553	60052741	657	+	.	ID="RND-3_FAMILY-96";Tend="1432";Tstart="1244";shortTE="F";uid="28016c46-aa10-4302-aefe-a854e57c9488"
CM029357.1	RepeatMasker	LINE/RTE-BovB	31268430	31268625	641	+	.	ID="RND-1_FAMILY-18";Tend="1103";Tstart="864";shortTE="F";uid="2d6577ed-6c30-4dc3-a232-21370fa98729"
CM029357.1	RepeatMasker	Unknown	22330375	22330720	967	+	.	ID="RND-4_FAMILY-529";Tend="1306";Tstart="891";shortTE="F";uid="ae8b3b1a-92f9-4e95-8801-1bb2e44fdb47"
CM029357.1	RepeatMasker	DNA/Kolobok-E	7692577	7693060	5025	+	.	ID="rnd-6_family-1953";Tend="2092";Tstart="522";shortTE="F";uid="6f961e7e-d714-4ca1-a9df-5a9b0b22ea53"
CM029357.1	RepeatMasker	DNA/Ginger-1	2349971	2350163	504	+	.	ID="RND-5_FAMILY-1480";Tend="1574";Tstart="1369";shortTE="F";uid="b22ca05f-b6fb-468d-8d93-0034d7fecc95"
CM029357.1	RepeatMasker	DNA/Ginger-1	45445256	45445404	813	+	.	ID="RND-6_FAMILY-25049";Tend="1722";Tstart="1574";shortTE="F";uid="a5a3027c-411f-4777-8f1f-99cf47b68fac"
CM029357.1	RepeatMasker	Retroposon?	16802283	16803166	4018	+	.	ID="RND-3_FAMILY-104";Tend="1763";Tstart="856";shortTE="F";uid="6c40db88-f31c-445c-9e29-4f9f5feef738"
CM029357.1	RepeatMasker	DNA/Ginger-1	8724576	8725036	1524	+	.	ID="RND-1_FAMILY-33";Tend="1675";Tstart="1134";shortTE="F";uid="ba5d771b-b571-49d1-9616-b80d56bd4826"
CM029357.1	RepeatMasker	DNA/Ginger-1	1942519	1942659	667	+	.	ID="RND-6_FAMILY-4698";Tend="1559";Tstart="1413";shortTE="F";uid="357029ea-dc6d-4295-b413-0d8f21810d25"
CM029357.1	RepeatMasker	Retroposon?	43503599	43503727	879	+	.	ID="RND-1_FAMILY-6";Tend="1088";Tstart="960";shortTE="F";uid="da9ce685-c409-4b76-a894-62ac8399783e"
CM029357.1	RepeatMasker	DNA/hAT-Charlie	14206299	14207321	2341	+	.	ID="RND-6_FAMILY-950";Tend="1252";Tstart="276";shortTE="F";uid="ecba5374-5d2c-4223-bb05-26de5c5e8688"
CM029357.1	RepeatMasker	Retroposon?	1979577	1980052	698	+	.	ID="RND-1_FAMILY-7";TEgroup="ctg_1%7CRND-1_FAMILY-7%7C2";Tend="1953";Tstart="1104";shortTE="F";uid="87f4d0f8-82c4-426a-92a5-10ae89e07367"
CM029357.1	RepeatMasker	DNA/Ginger-1	40518514	40518700	686	+	.	ID="rnd-1_family-33";Tend="1780";Tstart="1608";shortTE="F";uid="0e1915cc-6b27-454b-9471-837aca5a5a7e"
CM029357.1	RepeatMasker	DNA/TcMar-Tigger	49185829	49186007	476	+	.	ID="MARINER-N30_LMI";Tend="190";Tstart="1";shortTE="F";uid="ff5ede5f-d80c-4b63-b2bd-ed44b0905c32"
CM029357.1	RepeatMasker	DNA/Ginger-1	19230680	19231487	4710	+	.	ID="RND-5_FAMILY-1480";Tend="1724";Tstart="919";shortTE="F";uid="0069ef79-76ce-4524-b711-0f1ef7981acd"
CM029357.1	RepeatMasker	DNA/Ginger-1	50784401	50784821	2006	+	.	ID="RND-6_FAMILY-25049";Tend="2146";Tstart="1678";shortTE="F";uid="45c972d1-575f-45eb-878c-8f245413a209"
CM029357.1	RepeatMasker	DNA/Ginger-1	10430670	10430927	697	+	.	ID="RND-1_FAMILY-8";Tend="1223";Tstart="957";shortTE="F";uid="4b3db845-e261-4b28-a76b-4728e985af74"
CM029357.1	RepeatMasker	DNA/Ginger-1	42895238	42895952	3366	+	.	ID="RND-6_FAMILY-4698";Tend="1748";Tstart="962";shortTE="F";uid="7d695d4a-29ad-4df4-bdc3-5ec28ac19b75"
CM029357.1	RepeatMasker	Unknown	8113792	8114125	889	+	.	ID="RND-5_FAMILY-296";Tend="746";Tstart="396";shortTE="F";uid="d4e1b67a-8bc5-49de-8427-58485e5289e2"
CM029357.1	RepeatMasker	Retroposon?	40439989	40440198	574	+	.	ID="RND-1_FAMILY-27";Tend="1128";Tstart="888";shortTE="F";uid="40c0b74d-f7c7-4a09-be91-a91306da05b8"
CM029357.1	RepeatMasker	DNA	50052285	50052438	706	+	.	ID="RND-3_FAMILY-136";Tend="1088";Tstart="937";shortTE="F";uid="caa770b7-c056-47a7-a188-dcc6931b3b30"
CM029357.1	RepeatMasker	DNA/Kolobok-E	55779629	55780767	6306	+	.	ID="RND-6_FAMILY-5151";Tend="1876";Tstart="716";shortTE="F";uid="2a2814ed-38cd-47d6-8bb4-5aa314c3f987"
CM029357.1	RepeatMasker	DNA	25153928	25154446	1474	+	.	ID="RND-1_FAMILY-36";Tend="1510";Tstart="945";shortTE="F";uid="7f38569f-7463-4ad4-b2e8-ab993ed0d786"
CM029357.1	RepeatMasker	DNA	27509877	27510366	775	+	.	ID="RND-6_FAMILY-550";Tend="1472";Tstart="935";shortTE="F";uid="0a213c8c-095a-4ff7-bb0c-a5fe1eac3875"
CM029357.1	RepeatMasker	Retroposon?	50432854	50433976	5815	+	.	ID="RND-5_FAMILY-708";Tend="1872";Tstart="747";shortTE="F";uid="c7a31e0a-0ac7-4c8e-97eb-0ce05034717d"
CM029357.1	RepeatMasker	Retroposon?	9234165	9234495	477	+	.	ID="RND-1_FAMILY-27";Tend="1128";Tstart="818";shortTE="F";uid="6bd568d2-fbfe-4b6d-be1f-45c8256b80a1"
CM029357.1	RepeatMasker	Unknown	7884551	7885138	2552	+	.	ID="RND-6_FAMILY-135";Tend="1464";Tstart="903";shortTE="F";uid="33cd08c3-593a-40b5-b604-2587201830a4"
CM029357.1	RepeatMasker	Unknown	1160486	1160626	433	+	.	ID="RND-5_FAMILY-2676";Tend="1748";Tstart="1617";shortTE="F";uid="752fabda-464d-4458-a47b-2372464fbf4a"
CM029357.1	RepeatMasker	Retroposon?	24328086	24328208	545	+	.	ID="RND-5_FAMILY-1208";Tend="1186";Tstart="1074";shortTE="F";uid="1a6fcc77-9070-493c-a983-e30e7cd51e30"
CM029357.1	RepeatMasker	LINE/RTE-BovB	15566449	15566878	1812	+	.	ID="RND-6_FAMILY-3718";Tend="2005";Tstart="1519";shortTE="F";uid="3bf2356c-768f-43cf-b86d-69484be12a0b"
CM029357.1	RepeatMasker	DNA	48450535	48450734	717	+	.	ID="RND-3_FAMILY-144";Tend="1084";Tstart="871";shortTE="F";uid="89aad30a-981e-4c9e-9c40-fe3c579db23d"
CM029357.1	RepeatMasker	Unknown	56286317	56286929	1247	+	.	ID="RND-4_FAMILY-556";Tend="1894";Tstart="1288";shortTE="F";uid="fe922949-c1a8-42ba-af3b-54d1f57508ba"
CM029357.1	RepeatMasker	Retroposon?	444034	444369	1579	+	.	ID="RND-6_FAMILY-3888";Tend="1317";Tstart="957";shortTE="F";uid="32477b92-e018-4f27-b54f-4f348276e45d"
CM029357.1	RepeatMasker	LINE/R1-LOA	56180612	56180831	446	+	.	ID="RND-6_FAMILY-1331";Tend="1940";Tstart="1737";shortTE="F";uid="a1397ef8-1aef-4b66-a5c5-5acd617875f6"
CM029357.1	RepeatMasker	LINE/I-Jockey	42449121	42449434	2256	+	.	ID="RND-5_FAMILY-2079";Tend="1374";Tstart="1036";shortTE="F";uid="ed51d5f2-265e-43ae-b675-3db4d28cfb64"
CM029357.1	RepeatMasker	Retroposon?	43199645	43199830	1246	+	.	ID="RND-1_FAMILY-14";Tend="1913";Tstart="1725";shortTE="F";uid="26021289-8f48-46bb-9da6-b51afdecd7c0"
CM029357.1	RepeatMasker	DNA	12817728	12818285	3550	+	.	ID="RND-6_FAMILY-550";Tend="1488";Tstart="935";shortTE="F";uid="f3fad372-a85c-4b32-9fb5-5d94d8097370"
CM029357.1	RepeatMasker	DNA/Ginger-1	19225403	19225960	2239	+	.	ID="RND-1_FAMILY-19";Tend="1732";Tstart="1129";shortTE="F";uid="b7ce58d6-eeb1-4f3b-928e-cdd4524c3e45"
CM029357.1	RepeatMasker	DNA	58138300	58138841	1551	+	.	ID="RND-3_FAMILY-144";TEgroup="ctg_1%7CRND-3_FAMILY-144%7C25";Tend="1624";Tstart="933";shortTE="F";uid="21bd86e2-7581-4761-a872-771a67051c5f"
CM029357.1	RepeatMasker	DNA	30923165	30923514	623	+	.	ID="TTAA19_AP";Tend="359";Tstart="1";shortTE="F";uid="296793cd-81a1-45d5-a138-c24ae115e24d"
CM029357.1	RepeatMasker	Retroposon?	46310367	46310493	912	+	.	ID="RND-6_FAMILY-2429";Tend="1002";Tstart="873";shortTE="F";uid="fed75bca-0763-45a9-85fd-bc6a63ce190d"
CM029357.1	RepeatMasker	Retroposon?	48422760	48423131	1079	+	.	ID="RND-3_FAMILY-43";Tend="1330";Tstart="959";shortTE="F";uid="825e4d8d-35a2-4962-a4a2-749c084291d2"
CM029357.1	RepeatMasker	DNA	44974799	44974904	434	+	.	ID="ttaa13b_ap";Tend="536";Tstart="431";shortTE="F";uid="2215801b-4994-4328-9b0b-963930156da0"
CM029357.1	RepeatMasker	Unknown	51197398	51197635	754	+	.	ID="RND-6_FAMILY-135";Tend="1459";Tstart="1199";shortTE="F";uid="fb4c9e64-fde8-44cd-bab1-6a932751daa3"
CM029357.1	RepeatMasker	Unknown	57192802	57193001	470	+	.	ID="RND-4_FAMILY-556";Tend="771";Tstart="591";shortTE="F";uid="2a121e78-726e-4702-9400-bfa96ab1187d"
CM029357.1	RepeatMasker	DNA/hAT	39788330	39788515	745	+	.	ID="DNA8-105_AP";Tend="648";Tstart="462";shortTE="F";uid="c7ee7f52-0ece-4230-ba4d-95ef2d4569bd"
CM029357.1	RepeatMasker	LINE/RTE-BovB	40847584	40848069	674	+	.	ID="RND-6_FAMILY-3718";Tend="2011";Tstart="1394";shortTE="F";uid="0c8e5453-313e-47a5-850d-c50c805db873"
CM029357.1	RepeatMasker	DNA/Ginger-1	27379559	27380133	2528	+	.	ID="RND-1_FAMILY-33";Tend="1599";Tstart="996";shortTE="F";uid="38f1e946-74d2-4b11-9271-7a096f9e4169"
CM029357.1	RepeatMasker	Unknown	48657638	48658060	1705	+	.	ID="RND-6_FAMILY-1272";Tend="1366";Tstart="949";shortTE="F";uid="4af96feb-e997-4953-850d-c92b3df1c374"
CM029357.1	RepeatMasker	Retroposon?	18829846	18830056	908	+	.	ID="RND-1_FAMILY-14";Tend="1916";Tstart="1705";shortTE="F";uid="90494723-5445-4d1f-bd81-8a8589f78aed"
CM029357.1	RepeatMasker	Retroposon?	2790961	2791429	1671	+	.	ID="RND-1_FAMILY-14";Tend="1255";Tstart="783";shortTE="F";uid="7392741c-9545-4282-9bd9-679c3175dd71"
CM029357.1	RepeatMasker	Unknown	59493117	59493316	1036	+	.	ID="RND-6_FAMILY-135";Tend="1126";Tstart="919";shortTE="F";uid="2dd57864-a0fe-4316-aa23-f596455e3aa9"
CM029357.1	RepeatMasker	DNA/Ginger-1	22640824	22640979	574	+	.	ID="RND-2_FAMILY-108";Tend="1207";Tstart="1052";shortTE="F";uid="e8e8d911-a0e8-42ac-a5bb-a54e9b5b26e0"
CM029357.1	RepeatMasker	DNA/hAT-Tip100	8741388	8741525	705	+	.	ID="RND-1_FAMILY-113";Tend="1138";Tstart="970";shortTE="F";uid="22b62d23-9044-4b82-9100-2f5a3584d033"
CM029357.1	RepeatMasker	Unknown	44311793	44311964	1169	+	.	ID="RND-5_FAMILY-1539";Tend="1479";Tstart="1311";shortTE="F";uid="8f82faf4-e045-4996-9278-7e70507fa94e"
CM029357.1	RepeatMasker	DNA/Kolobok-E	8577267	8577680	538	+	.	ID="RND-6_FAMILY-1953";TEgroup="ctg_1%7CRND-6_FAMILY-1953%7C1";Tend="2123";Tstart="1468";shortTE="F";uid="d9683343-401e-4518-b083-dbbd43aaf7b2"
CM029357.1	RepeatMasker	LINE/RTE-BovB	53796465	53796970	653	+	.	ID="RTE-16_LMI";Tend="3204";Tstart="2684";shortTE="F";uid="296e7154-c46e-49fa-82ad-6609a1e71f2f"
CM029357.1	RepeatMasker	DNA/Ginger-1	41579254	41579512	767	+	.	ID="RND-1_FAMILY-2";TEgroup="ctg_1%7CRND-1_FAMILY-2%7C3";Tend="1061";Tstart="883";shortTE="F";uid="376ac3fe-b3f5-4e27-bcf9-58a5b588bbfe"
CM029357.1	RepeatMasker	LINE/RTE-BovB	13426626	13426966	2723	+	.	ID="RND-1_FAMILY-127";Tend="1183";Tstart="846";shortTE="F";uid="0fcf5e3b-890f-43ab-8ed6-c280ce7c9eac"
CM029357.1	RepeatMasker	DNA/Kolobok-T2	54014212	54014431	604	+	.	ID="KOLOBOK-2_AP";Tend="362";Tstart="146";shortTE="F";uid="b1e18ad0-8e37-4583-a045-e1e9841b1b23"
CM029357.1	RepeatMasker	DNA/Ginger-1	1623462	1623641	823	+	.	ID="RND-5_FAMILY-1480";Tend="1725";Tstart="1520";shortTE="F";uid="f45f4947-6efa-4fd5-8d17-87873b92800a"
CM029357.1	RepeatMasker	Retroposon?	54144594	54145311	3913	+	.	ID="RND-3_FAMILY-43";Tend="1722";Tstart="937";shortTE="F";uid="4ed28a96-5a74-4275-9e1d-66baf6fadda9"
CM029357.1	RepeatMasker	LINE/RTE-BovB	38742948	38743443	3185	+	.	ID="RND-6_FAMILY-3718";Tend="2034";Tstart="1537";shortTE="F";uid="3ddd1295-a7cb-4bf6-aff3-2bede23ef9b7"
CM029357.1	RepeatMasker	DNA/Ginger-1	41769796	41770935	7257	+	.	ID="RND-6_FAMILY-8806";Tend="2518";Tstart="1303";shortTE="F";uid="aa99bd74-344b-4ae4-9b24-968876306acf"
CM029357.1	RepeatMasker	DNA/Kolobok-E	21534501	21535404	4537	+	.	ID="RND-6_FAMILY-5151";Tend="1698";Tstart="773";shortTE="F";uid="424f3f4c-f616-4558-bae6-5f7e80cc70a3"
CM029357.1	RepeatMasker	DNA/Kolobok-E	11230289	11230591	1250	+	.	ID="RND-5_FAMILY-1864";Tend="1907";Tstart="1615";shortTE="F";uid="6f432f77-b4ef-487f-b5ae-b323b6fdb2d2"
CM029357.1	RepeatMasker	Unknown	52168219	52168881	2258	+	.	ID="RND-4_FAMILY-556";Tend="1894";Tstart="1282";shortTE="F";uid="7168b950-d55e-437a-b473-e1a8e0b43a14"
CM029357.1	RepeatMasker	Retroposon?	729637	729806	1044	+	.	ID="RND-1_FAMILY-27";Tend="951";Tstart="784";shortTE="F";uid="eaa2730a-a89c-400e-930c-fd5a61005152"
CM029357.1	RepeatMasker	DNA/Kolobok-E	42113279	42113514	1554	+	.	ID="RND-2_FAMILY-13";Tend="1926";Tstart="1691";shortTE="F";uid="570438e5-f713-4dee-96f9-3d2effbf47ee"
CM029357.1	RepeatMasker	LINE/L1	16972233	16972611	1335	+	.	ID="RND-6_FAMILY-20519";Tend="1934";Tstart="1576";shortTE="F";uid="42aa0d00-de78-4c31-b57a-f1dc9f88e634"
CM029357.1	RepeatMasker	Retroposon?	17355017	17355715	3094	+	.	ID="RND-6_FAMILY-3888";Tend="1555";Tstart="726";shortTE="F";uid="a8d63700-6563-4d85-a4ed-d99f1513a6bc"
CM029357.1	RepeatMasker	Retroposon?	13036725	13037221	1785	+	.	ID="RND-3_FAMILY-104";Tend="1247";Tstart="763";shortTE="F";uid="ec83f929-11e1-43c7-bce5-72de0e83c50f"
CM029357.1	RepeatMasker	DNA/Ginger-1	51566345	51566530	635	+	.	ID="RND-2_FAMILY-108";Tend="1285";Tstart="1106";shortTE="F";uid="ace74e77-39ba-4579-ac3c-2b22809035d3"
CM029357.1	RepeatMasker	DNA/hAT-Charlie	49302772	49303256	763	+	.	ID="hat-1_dan";Tend="2503";Tstart="2080";shortTE="F";uid="f900151a-fcb1-49b7-b87c-82cd6f9772bc"
CM029357.1	RepeatMasker	Retroposon?	23796701	23796881	973	+	.	ID="RND-1_FAMILY-27";Tend="941";Tstart="766";shortTE="F";uid="97971058-7d3d-4374-b59b-0acbf2d653da"
CM029357.1	RepeatMasker	DNA	15978344	15978472	527	+	.	ID="RND-3_FAMILY-136";Tend="1300";Tstart="1177";shortTE="F";uid="8de1ea09-914b-4549-bcc6-6fef3fad6e84"
CM029357.1	RepeatMasker	Retroposon?	20082222	20082469	1416	+	.	ID="RND-1_FAMILY-14";Tend="1882";Tstart="1637";shortTE="F";uid="308e6e09-67ae-4790-b124-51a0f87125f3"
CM029357.1	RepeatMasker	Unknown	45976372	45976553	1428	+	.	ID="RND-5_FAMILY-9912";Tend="1108";Tstart="915";shortTE="F";uid="d4b9308f-d9fb-4649-9172-98922f3643df"
CM029357.1	RepeatMasker	Unknown	32785008	32785154	458	+	.	ID="RND-1_FAMILY-41";Tend="1160";Tstart="1013";shortTE="F";uid="e4a2eee2-075c-4c8f-99f4-80ff430d57e0"
CM029357.1	RepeatMasker	LINE/R1-LOA	40715437	40715710	500	+	.	ID="RND-6_FAMILY-1331";Tend="2306";Tstart="2044";shortTE="F";uid="1113413f-701f-4cd4-93c9-c90e33ba7a42"
CM029357.1	RepeatMasker	Unknown	33014464	33014976	1970	+	.	ID="RND-6_FAMILY-135";Tend="1444";Tstart="922";shortTE="F";uid="22e16bb1-732e-47da-8a7b-04382890f637"
CM029357.1	RepeatMasker	LINE/R1-LOA	35733040	35733366	794	+	.	ID="RND-6_FAMILY-1331";Tend="2504";Tstart="2163";shortTE="F";uid="70f21888-5f33-47d5-9798-a2f879811299"
CM029357.1	RepeatMasker	DNA/hAT-Tip100	46974636	46974855	681	+	.	ID="RND-4_FAMILY-680";Tend="1119";Tstart="891";shortTE="F";uid="e3092705-ec67-4e90-ac8e-8f8f576bebfe"
CM029357.1	RepeatMasker	DNA/Ginger-1	48579240	48579582	1776	+	.	ID="RND-4_FAMILY-388";Tend="1172";Tstart="816";shortTE="F";uid="604c8ac3-22c5-4013-b8d7-4ddd4dd163d7"
CM029357.1	RepeatMasker	Retroposon?	22813136	22813628	746	+	.	ID="RND-5_FAMILY-708";Tend="1470";Tstart="975";shortTE="F";uid="7b2230f3-a274-4fb1-a30b-cd4baababa94"
CM029357.1	RepeatMasker	Retroposon?	33561647	33562063	1850	+	.	ID="RND-1_FAMILY-6";Tend="1299";Tstart="855";shortTE="F";uid="bd0debd3-33e2-4358-a0e1-eb7b3ba7f992"
CM029357.1	RepeatMasker	DNA	55358719	55359317	2083	+	.	ID="RND-3_FAMILY-144";Tend="1771";Tstart="1190";shortTE="F";uid="7b824534-3e1a-4620-ba2b-44359eeac002"
CM029357.1	RepeatMasker	DNA/Kolobok-E	51147382	51147513	555	+	.	ID="RND-3_FAMILY-70";Tend="1079";Tstart="931";shortTE="F";uid="2eb969bd-4de7-49bb-8757-63ef22c2edff"
CM029357.1	RepeatMasker	DNA	55145874	55145989	447	+	.	ID="RND-5_FAMILY-825";Tend="1086";Tstart="979";shortTE="F";uid="a18786df-35f9-4172-9232-6df4dae3c165"
CM029357.1	RepeatMasker	DNA/hAT-Blackjack	51658100	51658200	470	+	.	ID="RND-1_FAMILY-138";Tend="1457";Tstart="1347";shortTE="F";uid="6a73f1a1-87c6-4d44-8844-b31d8479c8d1"
CM029357.1	RepeatMasker	DNA/Kolobok-E	1911798	1912050	1129	+	.	ID="RND-5_FAMILY-751";Tend="1230";Tstart="951";shortTE="F";uid="91193d63-eb75-411c-8a44-513167c48bb7"
CM029357.1	RepeatMasker	Retroposon?	52130395	52131306	3556	+	.	ID="RND-1_FAMILY-14";Tend="1851";Tstart="880";shortTE="F";uid="503b9c7e-8d61-4bf7-88a7-ae7cd50833b7"
CM029357.1	RepeatMasker	Retroposon?	12499010	12499188	899	+	.	ID="RND-6_FAMILY-3888";Tend="1118";Tstart="936";shortTE="F";uid="f8f2cf66-0167-42e8-918f-c1178b93d4e6"
CM029357.1	RepeatMasker	Unknown	46811482	46811831	717	+	.	ID="RND-5_FAMILY-1478";Tend="1472";Tstart="1036";shortTE="F";uid="fb328db8-a161-4194-b5b6-73527d97cb19"
CM029357.1	RepeatMasker	RC/Helitron	16840851	16841085	872	+	.	ID="RND-4_FAMILY-897";Tend="1604";Tstart="1349";shortTE="F";uid="282e97a7-f3f6-4a7c-b4f5-2dd1bbcf97eb"
CM029357.1	RepeatMasker	LINE/RTE-BovB	1920766	1921052	690	+	.	ID="RND-6_FAMILY-2593";Tend="1509";Tstart="1218";shortTE="F";uid="76ba4686-f529-409d-97cb-d5744983bb96"
CM029357.1	RepeatMasker	LINE/CR1	58693336	58693973	3299	+	.	ID="RND-5_FAMILY-4267";Tend="1401";Tstart="779";shortTE="F";uid="33827c50-a874-4d2a-8e2b-a6c426e763e9"
CM029357.1	RepeatMasker	DNA/hAT-hAT19	16054098	16054537	571	+	.	ID="HAT-N13_AP";TEgroup="ctg_1%7CHAT-N13_AP%7C2";Tend="223";Tstart="1";shortTE="F";uid="0cdcb80d-20eb-4123-a997-59bce0a4bca8"
CM029357.1	RepeatMasker	Unknown	24250406	24250559	405	+	.	ID="RND-5_FAMILY-8647";Tend="1138";Tstart="972";shortTE="F";uid="047dc4ca-cd11-4730-b191-63ef5993ac06"
CM029357.1	RepeatMasker	Unknown	38631034	38631387	824	+	.	ID="RND-4_FAMILY-789";Tend="1280";Tstart="927";shortTE="F";uid="2424a9f3-aec4-4734-a246-3aa6c2381734"
CM029357.1	RepeatMasker	LINE/Penelope	54015397	54016102	4022	+	.	ID="RND-6_FAMILY-4766";Tend="1265";Tstart="566";shortTE="F";uid="f6745244-c7ad-4218-88ce-d65f3b5403f7"
CM029357.1	RepeatMasker	Retroposon?	52586417	52586797	1811	+	.	ID="RND-1_FAMILY-27";Tend="1128";Tstart="774";shortTE="F";uid="bf5d4729-e244-438a-987b-7dfeb2fabc6c"
CM029357.1	RepeatMasker	DNA	7344754	7345524	705	+	.	ID="RND-3_FAMILY-144";TEgroup="ctg_1%7CRND-3_FAMILY-144%7C7";Tend="1747";Tstart="877";shortTE="F";uid="5d4a72b4-b84b-4dca-a61c-9a19052e3f88"
CM029357.1	RepeatMasker	Unknown	19682186	19682310	450	+	.	ID="RND-1_FAMILY-41";Tend="1055";Tstart="921";shortTE="F";uid="c324218f-53f1-4d7e-8ce5-8eb30a7011c0"
CM029357.1	RepeatMasker	DNA	23881189	23881340	467	+	.	ID="TTAA22_AP";Tend="417";Tstart="261";shortTE="F";uid="a05d7275-5b20-471e-b930-bd0f49f51550"
CM029357.1	RepeatMasker	DNA/Ginger-1	55877927	55878196	627	+	.	ID="RND-6_FAMILY-4698";Tend="1749";Tstart="1497";shortTE="F";uid="98f3915f-b86b-486d-8903-13daa5144fa0"
CM029357.1	RepeatMasker	DNA/hAT?	49829307	49829608	839	+	.	ID="RND-3_FAMILY-96";Tend="1556";Tstart="1250";shortTE="F";uid="590c0c09-ee17-4751-9763-b1d114b9104c"
CM029357.1	RepeatMasker	DNA/Kolobok-E	6829193	6829377	591	+	.	ID="RND-5_FAMILY-751";Tend="1521";Tstart="1346";shortTE="F";uid="a98fe44b-2c82-4e25-aca4-ca61b6c8efee"
CM029357.1	RepeatMasker	Retroposon?	10801292	10801510	900	+	.	ID="RND-5_FAMILY-708";Tend="992";Tstart="768";shortTE="F";uid="cb17d591-85fb-4f7f-ab6f-8ca60c9afdfc"
CM029357.1	RepeatMasker	LINE/RTE-BovB	43656975	43657814	7165	+	.	ID="RND-1_FAMILY-101";Tend="1462";Tstart="623";shortTE="F";uid="98550561-09dc-4edf-821b-ab5def5f12b9"
CM029357.1	RepeatMasker	DNA	3340071	3340572	2624	+	.	ID="RND-6_FAMILY-550";Tend="1488";Tstart="947";shortTE="F";uid="b094abaa-0551-4c01-abed-559fb2395d8f"
CM029357.1	RepeatMasker	Retroposon?	23330739	23331002	1663	+	.	ID="RND-2_FAMILY-19";Tend="1936";Tstart="1665";shortTE="F";uid="78057c71-1a26-4eb5-898e-ff4a24f705fb"
CM029357.1	RepeatMasker	Unknown	49685290	49685687	1026	+	.	ID="RND-5_FAMILY-1478";Tend="1481";Tstart="1051";shortTE="F";uid="ae27a668-877d-473d-a217-2f483dab5c71"
CM029357.1	RepeatMasker	LINE/RTE-BovB	20599258	20599706	1952	+	.	ID="RND-4_FAMILY-737";Tend="1270";Tstart="805";shortTE="F";uid="7da4a69b-7104-49c1-a6d9-209180ed5a9d"
CM029357.1	RepeatMasker	DNA/Ginger-1	26376818	26377105	960	+	.	ID="RND-1_FAMILY-2";Tend="1457";Tstart="1119";shortTE="F";uid="20992ef0-7f66-4cdb-bf61-58727d72db79"
CM029357.1	RepeatMasker	LINE/R1-LOA	58739896	58740158	852	+	.	ID="RND-6_FAMILY-1331";Tend="1959";Tstart="1699";shortTE="F";uid="0038dcb8-b224-4d3f-a974-8910dfafcf13"
CM029357.1	RepeatMasker	Retroposon?	8713668	8713881	700	+	.	ID="RND-1_FAMILY-27";Tend="1895";Tstart="1673";shortTE="F";uid="d4f9e946-6851-4424-b711-de9cbf52431a"
CM029357.1	RepeatMasker	LINE/RTE-BovB	50808602	50809691	3620	+	.	ID="RND-6_FAMILY-3718";Tend="1983";Tstart="877";shortTE="F";uid="192abc44-40bd-4405-8c1f-b337e6ca27cd"
CM029357.1	RepeatMasker	DNA/Ginger-1	2462295	2463177	4023	+	.	ID="RND-5_FAMILY-673";Tend="2164";Tstart="1289";shortTE="F";uid="cda14333-5fe0-4d51-8711-7be13686844d"
CM029357.1	RepeatMasker	Unknown	36321159	36321267	909	+	.	ID="RND-1_FAMILY-132";Tend="1082";Tstart="974";shortTE="F";uid="e9fbdb09-4596-4508-9839-af3910207b6e"
CM029357.1	RepeatMasker	Retroposon?	46135706	46136169	598	+	.	ID="RND-3_FAMILY-104";Tend="1405";Tstart="879";shortTE="F";uid="ed30e3af-8b40-403a-9133-1502151ddf98"
CM029357.1	RepeatMasker	Unknown	24213053	24213605	2083	+	.	ID="RND-6_FAMILY-135";Tend="1456";Tstart="921";shortTE="F";uid="e18bd314-ba96-4ae9-9cbf-217d1ee29787"
CM029357.1	RepeatMasker	DNA/hAT-Tip100	11161929	11162084	1119	+	.	ID="RND-1_FAMILY-113";Tend="1138";Tstart="970";shortTE="F";uid="98b6df98-19f4-442f-97af-b75712435c32"
CM029357.1	RepeatMasker	DNA/hAT-Blackjack	30348134	30348586	3114	+	.	ID="RND-1_FAMILY-138";Tend="1471";Tstart="996";shortTE="F";uid="9a48cf45-7775-4ebb-bd9b-f56e5a545a76"
CM029357.1	RepeatMasker	DNA/Ginger-1	49958810	49959121	980	+	.	ID="RND-1_FAMILY-8";TEgroup="ctg_1%7CRND-1_FAMILY-8%7C4";Tend="1240";Tstart="957";shortTE="F";uid="e8e7e9f6-3992-4382-9d34-2985ea97d489"
CM029357.1	RepeatMasker	Retroposon?	45615851	45616216	1499	+	.	ID="RND-3_FAMILY-104";Tend="1249";Tstart="868";shortTE="F";uid="e5819c02-74e2-4878-ac8d-17b924eff58b"
CM029357.1	RepeatMasker	RC/Helitron	57630716	57630902	416	+	.	ID="RND-5_FAMILY-1063";Tend="1639";Tstart="1424";shortTE="F";uid="5786e0c6-b493-46b8-ba30-ea59190ae546"
CM029357.1	RepeatMasker	DNA/Kolobok-E	44185543	44185866	510	+	.	ID="RND-6_FAMILY-9125";Tend="1289";Tstart="953";shortTE="F";uid="76b8d9c9-b823-4ecc-bfd0-107956fa3acf"
CM029357.1	RepeatMasker	LINE/RTE-BovB	53594977	53595166	602	+	.	ID="RND-5_FAMILY-2349";Tend="1288";Tstart="1091";shortTE="F";uid="3b9f88d2-4ecc-4a25-a88f-002d574ef6a9"
CM029357.1	RepeatMasker	DNA/Kolobok-E	6857616	6857769	786	+	.	ID="RND-6_FAMILY-5151";Tend="866";Tstart="706";shortTE="F";uid="824c9fd9-886d-4170-82d3-2f54e9ef03bc"
CM029357.1	RepeatMasker	LINE/RTE-BovB	11563882	11564704	5261	+	.	ID="RND-6_FAMILY-3718";Tend="2020";Tstart="1196";shortTE="F";uid="7f0d2aa5-2128-4280-81d8-18ee1267e3fc"
CM029357.1	RepeatMasker	DNA/Ginger-1	59311154	59311368	854	+	.	ID="RND-5_FAMILY-1480";Tend="1665";Tstart="1451";shortTE="F";uid="db3b9f2b-130b-4ae4-8006-c549f3f561c3"
CM029357.1	RepeatMasker	DNA	33076250	33076782	1626	+	.	ID="RND-6_FAMILY-550";Tend="1485";Tstart="948";shortTE="F";uid="29d258f4-8dc6-417d-a28e-d2fddf90a3ff"
CM029357.1	RepeatMasker	LINE/Penelope	46419731	46419833	837	+	.	ID="RND-6_FAMILY-4766";Tend="1285";Tstart="1182";shortTE="F";uid="f889f9cf-ccee-4cec-b6c7-a1306d29c1e2"
CM029357.1	RepeatMasker	Unknown	17185675	17185851	402	+	.	ID="RND-4_FAMILY-556";TEgroup="ctg_1%7CRND-4_FAMILY-556%7C7";Tend="1331";Tstart="463";shortTE="T";uid="16b68f44-b868-4278-825a-9dd0c76988d0"
CM029357.1	RepeatMasker	LINE/RTE-BovB	8394952	8395492	3089	+	.	ID="RND-4_FAMILY-737";Tend="1770";Tstart="1225";shortTE="F";uid="ad8e51ac-f501-40ce-9002-5d70555263a3"
CM029357.1	RepeatMasker	Retroposon?	3374534	3374747	967	+	.	ID="RND-6_FAMILY-1967";Tend="1710";Tstart="1476";shortTE="F";uid="c84aecdb-8943-482f-812b-d618aa2105bd"
CM029357.1	RepeatMasker	RC/Helitron	31575817	31576901	9461	+	.	ID="RND-1_FAMILY-67";Tend="1882";Tstart="785";shortTE="F";uid="1c97cfbf-09af-4c21-8d2e-b15edf02ac75"
CM029357.1	RepeatMasker	DNA/MULE-NOF	58559732	58560164	581	+	.	ID="REHAVKUS1_AP";Tend="1043";Tstart="616";shortTE="F";uid="d6f52db5-1db2-4fef-84ba-80c734130e6b"
CM029357.1	RepeatMasker	DNA/Ginger-1	19726517	19726987	1418	+	.	ID="RND-6_FAMILY-2606";Tend="1413";Tstart="865";shortTE="F";uid="722b6502-5552-4a72-ac61-dd465e08e1d5"
CM029357.1	RepeatMasker	LINE/RTE-BovB	14257429	14258041	526	+	.	ID="RND-3_FAMILY-52";TEgroup="ctg_1%7CRND-3_FAMILY-52%7C8";Tend="1588";Tstart="1178";shortTE="F";uid="4e679708-4121-42b8-bcc1-8456c73ce6bc"
CM029357.1	RepeatMasker	Unknown	48257811	48257944	655	+	.	ID="RND-6_FAMILY-135";Tend="1044";Tstart="908";shortTE="F";uid="a70a9efd-6624-475d-9b35-a0d93c5cd6b1"
CM029357.1	RepeatMasker	Unknown	36321762	36321914	438	+	.	ID="RND-4_FAMILY-556";Tend="596";Tstart="449";shortTE="F";uid="4b21f5dc-71e7-4de2-a2f8-4e35daa0f4e3"
CM029357.1	RepeatMasker	Unknown	22451094	22451625	3248	+	.	ID="RND-6_FAMILY-7809";Tend="1363";Tstart="826";shortTE="F";uid="14b61c90-ce74-4ec0-86d7-1389ee5b2482"
CM029357.1	RepeatMasker	LINE/R1-LOA	14479864	14480273	1302	+	.	ID="RND-6_FAMILY-1331";Tend="2477";Tstart="2071";shortTE="F";uid="68283a30-4fe9-4777-adaa-c267e98010fa"
CM029357.1	RepeatMasker	DNA/hAT-Ac	13457304	13457426	426	+	.	ID="DNA8-56_AP";Tend="155";Tstart="35";shortTE="F";uid="13cf441d-dd25-42de-9a0d-d41837ef4cbd"
CM029357.1	RepeatMasker	DNA	9412858	9413352	1699	+	.	ID="RND-6_FAMILY-550";Tend="1505";Tstart="929";shortTE="F";uid="60cf5be1-68bb-4416-949f-21027103d499"
CM029357.1	RepeatMasker	DNA/Ginger-1	44289749	44290583	3716	+	.	ID="rnd-1_family-0";Tend="1651";Tstart="761";shortTE="F";uid="11296a69-0585-4a4c-9be1-e4dab1a64bef"
CM029357.1	RepeatMasker	Retroposon?	32011019	32011183	761	+	.	ID="RND-1_FAMILY-6";Tend="1050";Tstart="890";shortTE="F";uid="9c0b5e8d-aa9b-4771-9c01-ee35fddbb6c5"
CM029357.1	RepeatMasker	Retroposon?	54215117	54215448	1005	+	.	ID="RND-1_FAMILY-27";Tend="1065";Tstart="757";shortTE="F";uid="4593c710-6d29-44bc-b178-60ef1a59ecbd"
CM029357.1	RepeatMasker	Unknown	33305863	33306705	991	+	.	ID="RND-4_FAMILY-556";TEgroup="ctg_1%7CRND-4_FAMILY-556%7C11";Tend="1933";Tstart="601";shortTE="F";uid="8183223a-47a0-4280-b7fa-b1d2937e6f17"
CM029357.1	RepeatMasker	LINE/R1-LOA	19445443	19446965	10563	+	.	ID="RND-6_FAMILY-1331";Tend="2427";Tstart="823";shortTE="F";uid="460f32f1-bf61-4d19-9317-6d149a878d8c"
CM029357.1	RepeatMasker	DNA/hAT-Tip100	6197103	6197614	1345	+	.	ID="RND-3_FAMILY-203";Tend="1533";Tstart="939";shortTE="F";uid="be17656f-180b-4c6d-a355-78849619d720"
CM029357.1	RepeatMasker	Retroposon?	18656558	18656953	2002	+	.	ID="RND-1_FAMILY-14";Tend="1938";Tstart="1586";shortTE="F";uid="f2ebc958-9009-46aa-900e-a27007e72263"
CM029357.1	RepeatMasker	DNA/hAT-Ac	43427689	43427847	492	+	.	ID="DNA8-56_AP";Tend="159";Tstart="1";shortTE="F";uid="d48bdbfa-9557-4122-a7e0-206d5441d65f"
CM029357.1	RepeatMasker	DNA	57154871	57155398	2573	+	.	ID="RND-3_FAMILY-60";Tend="1553";Tstart="981";shortTE="F";uid="3af0621e-f59a-49c3-874e-4c85b74675f3"
CM029357.1	RepeatMasker	Retroposon?	8096275	8096851	3168	+	.	ID="RND-3_FAMILY-104";Tend="1848";Tstart="1262";shortTE="F";uid="22a4602a-c177-4e7e-b39e-cc05477226bd"
CM029357.1	RepeatMasker	DNA	7305712	7306387	3631	+	.	ID="RND-4_FAMILY-168";Tend="1482";Tstart="693";shortTE="F";uid="e0a2a008-1e67-498f-a8cc-1d7041599aa5"
CM029357.1	RepeatMasker	Unknown	44633333	44633627	1378	+	.	ID="RND-1_FAMILY-41";Tend="1176";Tstart="900";shortTE="F";uid="1a054372-88e2-4be3-aa2a-49530d8b8730"
CM029357.1	RepeatMasker	Unknown	17382035	17382229	642	+	.	ID="RND-4_FAMILY-767";Tend="1692";Tstart="1493";shortTE="F";uid="3d0f10fb-e64a-49d6-baee-ecd4fcc3ff59"
CM029357.1	RepeatMasker	LINE/RTE-BovB	17462844	17463032	854	+	.	ID="RND-3_FAMILY-111";Tend="1717";Tstart="1517";shortTE="F";uid="f08d3f7d-b857-4ac1-a06d-355a2d805b45"
CM029357.1	RepeatMasker	Retroposon?	54601262	54601446	823	+	.	ID="RND-5_FAMILY-708";Tend="971";Tstart="778";shortTE="F";uid="0642b6cb-8747-4604-874b-0c62f332804b"
CM029357.1	RepeatMasker	DNA/Kolobok-E	30734829	30735133	2280	+	.	ID="RND-1_FAMILY-98";Tend="1349";Tstart="1048";shortTE="F";uid="68baf4b5-6a40-4b4b-8ddb-038d924dabd2"
CM029357.1	RepeatMasker	Retroposon?	31564816	31564987	610	+	.	ID="RND-3_FAMILY-104";Tend="839";Tstart="674";shortTE="F";uid="2a2f8271-5073-4199-99c5-b1cc92897a5f"
CM029357.1	RepeatMasker	DNA/Ginger-1	53078304	53078501	1198	+	.	ID="RND-4_FAMILY-400";Tend="1102";Tstart="917";shortTE="F";uid="e20e091c-1556-4723-bcb3-64860fc68d42"
CM029357.1	RepeatMasker	Unknown	50204391	50204745	891	+	.	ID="RND-6_FAMILY-13029";Tend="1441";Tstart="1100";shortTE="F";uid="02ae383f-1495-4f60-8f70-7819f045ab0b"
CM029357.1	RepeatMasker	DNA/Ginger-1	8516533	8516747	413	+	.	ID="rnd-6_family-2606";Tend="1704";Tstart="1494";shortTE="F";uid="386c432d-a672-4a9c-b9f2-6027b8a28b25"
CM029357.1	RepeatMasker	LTR/Gypsy	16993383	16994169	6048	+	.	ID="RND-6_FAMILY-5429";Tend="1564";Tstart="808";shortTE="F";uid="caf6263b-0004-4c41-9625-8ca24ade211b"
CM029357.1	RepeatMasker	Retroposon?	45844185	45844534	1172	+	.	ID="RND-3_FAMILY-43";Tend="1541";Tstart="1138";shortTE="F";uid="c1ffe1ac-43cc-45eb-9e3d-ca716c887ade"
CM029357.1	RepeatMasker	DNA/Ginger-1	56849223	56849326	621	+	.	ID="RND-5_FAMILY-1110";Tend="1802";Tstart="1692";shortTE="F";uid="b4ffc957-477a-49ba-9749-8c0474727bd9"
CM029357.1	RepeatMasker	Retroposon?	11831120	11831278	784	+	.	ID="RND-1_FAMILY-27";Tend="934";Tstart="774";shortTE="F";uid="49ab4eb0-6715-4596-b6df-c0bde638cf3a"
CM029357.1	RepeatMasker	DNA	44065018	44065351	598	+	.	ID="TTAA7_AP";Tend="367";Tstart="20";shortTE="F";uid="acf2a1d9-0780-476c-8fce-98b3d57d937a"
CM029357.1	RepeatMasker	DNA/Ginger-1	20176567	20177008	2603	+	.	ID="RND-6_FAMILY-10821";Tend="1124";Tstart="693";shortTE="F";uid="5f1327ab-17e7-46b7-83aa-c9ff5ec47166"
CM029357.1	RepeatMasker	Unknown	1493923	1494166	795	+	.	ID="RND-6_FAMILY-3362";Tend="1205";Tstart="938";shortTE="F";uid="a4505d9f-0922-46e7-bd1d-e38769b092e0"
CM029357.1	RepeatMasker	DNA/Ginger-1	57404245	57404716	2038	+	.	ID="RND-4_FAMILY-400";Tend="1467";Tstart="940";shortTE="F";uid="d791a760-bc8a-42c5-b27d-9e4a0f008475"
CM029357.1	RepeatMasker	LINE/RTE-BovB	33118720	33119336	2293	+	.	ID="RND-5_FAMILY-2229";Tend="1614";Tstart="1006";shortTE="F";uid="e04bfc03-5d3f-457c-a877-1c8891209c00"
CM029357.1	RepeatMasker	Retroposon?	47507566	47507815	1243	+	.	ID="RND-6_FAMILY-1967";Tend="1689";Tstart="1414";shortTE="F";uid="e90c66ce-db4a-4ea5-aace-bb5fcfaf08e7"
CM029357.1	RepeatMasker	DNA/Kolobok-E	20810580	20811246	2118	+	.	ID="rnd-6_family-5151";Tend="1542";Tstart="733";shortTE="F";uid="c060b7e6-6d5f-4006-bc93-ad808b752de4"
CM029357.1	RepeatMasker	Unknown	30013635	30014126	497	+	.	ID="RND-4_FAMILY-735";TEgroup="ctg_1%7CRND-4_FAMILY-735%7C2";Tend="1609";Tstart="973";shortTE="F";uid="d56b3651-6691-4774-a8db-b4f8ab4f67be"
CM029357.1	RepeatMasker	Retroposon?	22335387	22335543	1109	+	.	ID="RND-6_FAMILY-3888";Tend="1542";Tstart="954";shortTE="F";uid="913e991d-21ef-49c4-b2aa-31a82b49cb83"
CM029357.1	RepeatMasker	DNA/Ginger-1	39790464	39790819	1008	+	.	ID="rnd-1_family-2";Tend="1193";Tstart="885";shortTE="F";uid="6e2a3e7e-0440-47d1-b3b3-89451809d575"
CM029357.1	RepeatMasker	Unknown	28737741	28737854	615	+	.	ID="RND-4_FAMILY-767";Tend="1411";Tstart="1289";shortTE="F";uid="0824a244-125f-4f24-9e42-7238a7dd0a1e"
CM029357.1	RepeatMasker	Unknown	12755234	12755494	1083	+	.	ID="RND-6_FAMILY-135";Tend="1331";Tstart="1072";shortTE="F";uid="2c3423bb-f2e5-4734-a9a5-c038ea011f04"
CM029357.1	RepeatMasker	DNA/Ginger-1	24865608	24865712	619	+	.	ID="RND-1_FAMILY-2";Tend="1471";Tstart="1359";shortTE="F";uid="473f9c84-f04f-480a-bccc-f11de667b00f"
CM029357.1	RepeatMasker	Unknown	1727131	1727500	2195	+	.	ID="RND-6_FAMILY-12093";Tend="397";Tstart="14";shortTE="F";uid="af330567-5103-4d76-b577-28546e7fc665"
CM029357.1	RepeatMasker	LTR/Gypsy	11083158	11084131	8303	+	.	ID="RND-6_FAMILY-5429";Tend="1476";Tstart="501";shortTE="F";uid="1979b981-64ab-47f0-a675-3941ff55a8e7"
CM029357.1	RepeatMasker	DNA/hAT?	17713478	17713955	1246	+	.	ID="rnd-3_family-96";Tend="1518";Tstart="860";shortTE="F";uid="a34eed04-ebc4-4d22-9f16-0d1b4aabc442"
CM029357.1	RepeatMasker	Unknown	47144824	47145092	1413	+	.	ID="RND-1_FAMILY-31";Tend="3948";Tstart="3686";shortTE="F";uid="748b18e8-c61f-4525-a6f5-80d167a72374"
CM029357.1	RepeatMasker	DNA/Ginger-1	16800990	16801479	2111	+	.	ID="RND-6_FAMILY-4698";Tend="1712";Tstart="1223";shortTE="F";uid="e40e5d90-71eb-4ec6-9f0e-a9efda6e7fb9"
CM029357.1	RepeatMasker	DNA/Ginger-1	15900361	15900569	555	+	.	ID="RND-6_FAMILY-4698";Tend="1730";Tstart="1509";shortTE="F";uid="4452250b-262d-417d-a234-208a3c5a9f9c"
CM029357.1	RepeatMasker	DNA/hAT-Tip100	57707763	57707944	1167	+	.	ID="RND-1_FAMILY-113";Tend="1138";Tstart="948";shortTE="F";uid="f4a80e26-9d0e-4dfc-9cb9-6fe8486a7c9b"
CM029357.1	RepeatMasker	DNA/Ginger-1	3936163	3936325	759	+	.	ID="RND-1_FAMILY-2";Tend="1490";Tstart="1319";shortTE="F";uid="baa8f129-65b9-4795-ae2c-6be7462a020f"
CM029357.1	RepeatMasker	DNA/Ginger-1	3883231	3883946	3786	+	.	ID="RND-2_FAMILY-108";Tend="1766";Tstart="1034";shortTE="F";uid="915f850c-7476-4e4d-bb22-b7597935e4bd"
CM029357.1	RepeatMasker	Retroposon?	42322108	42322546	1300	+	.	ID="RND-6_FAMILY-3888";Tend="1544";Tstart="1080";shortTE="F";uid="f3b32ccd-ee57-4a61-a2a0-adf0902a1c5a"
CM029357.1	RepeatMasker	RC/Helitron	40790211	40790372	551	+	.	ID="RND-4_FAMILY-897";Tend="1607";Tstart="1432";shortTE="F";uid="c4e78300-f30e-4a3a-8674-1010316c3b10"
CM029357.1	RepeatMasker	DNA/hAT-Tip100	32858759	32858909	744	+	.	ID="RND-6_FAMILY-6784";TEgroup="ctg_1%7CRND-6_FAMILY-6784%7C5";Tend="1195";Tstart="892";shortTE="T";uid="e80f526b-c2bc-4f39-bfc6-388207301403"
CM029357.1	RepeatMasker	DNA	53844850	53844963	600	+	.	ID="RND-3_FAMILY-136";Tend="1341";Tstart="1223";shortTE="F";uid="55628015-bd16-4d34-84d4-8e8d9e6b7ff5"
CM029357.1	RepeatMasker	Retroposon?	49681412	49681631	1078	+	.	ID="RND-2_FAMILY-19";Tend="1876";Tstart="1665";shortTE="F";uid="f6313c5b-7b35-46d5-822a-5cacabcf7e7b"
CM029357.1	RepeatMasker	DNA/hAT-Blackjack	5932839	5933211	2624	+	.	ID="RND-6_FAMILY-5371";Tend="1467";Tstart="1097";shortTE="F";uid="969131bb-b047-4dbb-a083-b63d83ba10f5"
CM029357.1	RepeatMasker	DNA	25818639	25819362	2535	+	.	ID="RND-3_FAMILY-144";Tend="1741";Tstart="1015";shortTE="F";uid="68a312cb-55d2-40b9-99f5-275ea44b8622"
CM029357.1	RepeatMasker	DNA/TcMar-m44	9808555	9808793	1105	+	.	ID="DNAX-7_AP";Tend="306";Tstart="5";shortTE="F";uid="b6342dbf-767d-4426-9b4c-2fd9d1610f66"
CM029357.1	RepeatMasker	DNA/Ginger-1	56992999	56993482	1144	+	.	ID="RND-1_FAMILY-2";Tend="1404";Tstart="882";shortTE="F";uid="c7b81eac-27fc-4dbd-9f93-371c94e76323"
[truncated: 106,485 more rows]
