# Supplementary material for: Transposon accumulation at xenobiotic gene family loci in aphids
Source: Genome Res. 2023 Oct;33(10):1718–33. doi: 10.1101/gr.277820.123 (PMC10691553; doi:10.1101/gr.277820.123)
Supplement: Supplement 13 [file Supplemental_File_S2.tar.gz › Supplemental_File_S2/schizaphisGraminum.filteredRepeats.gff]

VSBP01000001.1	RepeatMasker	DNA	304063	304627	1431	+	.	ID="DNA4-2_AP";Tend="742";Tstart="195";shortTE="F";uid="5a48e565-31d7-4c21-82ed-6452f33a7454"
VSBP01000001.1	RepeatMasker	LINE/I-Jockey	1653067	1653533	1040	+	.	ID="RND-1_FAMILY-409";Tend="1225";Tstart="769";shortTE="F";uid="4329a773-01fb-4c4b-b37c-6c8dac4e5eef"
VSBP01000001.1	RepeatMasker	DNA/hAT-Charlie	2139287	2139505	954	+	.	ID="RND-5_FAMILY-738";TEgroup="ctg_1%7CRND-5_FAMILY-738%7C1";Tend="1356";Tstart="933";shortTE="F";uid="aa9e3efb-c5ad-46e4-9c41-380877f5e5c4"
VSBP01000001.1	RepeatMasker	DNA/Ginger-1	2738376	2738574	807	+	.	ID="RND-1_FAMILY-215";Tend="1708";Tstart="1512";shortTE="F";uid="4db96b97-82ef-4472-93ed-0c2e99321174"
VSBP01000001.1	RepeatMasker	Unknown	566573	566835	1747	+	.	ID="RND-1_FAMILY-64";Tend="1098";Tstart="872";shortTE="F";uid="44125595-757d-40ea-820a-c9e2cfc5f2d9"
VSBP01000001.1	RepeatMasker	Retroposon?	1190914	1192686	3474	+	.	ID="SINE2-1_AP";Tend="1770";Tstart="1";shortTE="F";uid="51489a2c-1c72-4ff8-bdc6-3940113c9b62"
VSBP01000001.1	RepeatMasker	DNA	1220169	1220299	482	+	.	ID="DNA-TTAA-1_AP";Tend="137";Tstart="6";shortTE="F";uid="c95b290b-a29f-48e2-baf1-168a726d5a6c"
VSBP01000001.1	RepeatMasker	DNA/Kolobok-E	2241228	2242176	1417	+	.	ID="KOLOBOKE-2_AP";Tend="2106";Tstart="1143";shortTE="F";uid="7a5d4932-ec4c-4d50-9fec-75ad574d0692"
VSBP01000001.1	RepeatMasker	DNA	37711	38304	4341	+	.	ID="RND-6_FAMILY-3479";Tend="1373";Tstart="793";shortTE="F";uid="3dc1148c-3451-404c-a3e4-5a3bc8a9eef0"
VSBP01000001.1	RepeatMasker	Retroposon?	1668483	1668737	638	+	.	ID="RND-3_FAMILY-37";Tend="1623";Tstart="1382";shortTE="F";uid="6ec602a7-d4b2-48c1-8fc1-994ccb5ce984"
VSBP01000001.1	RepeatMasker	DNA/Ginger	844367	844584	476	+	.	ID="RND-5_FAMILY-5363";Tend="1932";Tstart="1692";shortTE="F";uid="480a0020-70ac-4a8a-a67a-c6cf00d6479a"
VSBP01000001.1	RepeatMasker	DNA/MULE-MuDR	2203416	2203636	1460	+	.	ID="RND-6_FAMILY-6";Tend="1710";Tstart="1494";shortTE="F";uid="81c723c0-dfbd-4c67-8863-643c9d4f3a3f"
VSBP01000001.1	RepeatMasker	Retroposon?	89720	90363	1090	+	.	ID="RND-3_FAMILY-37";Tend="1598";Tstart="910";shortTE="F";uid="45439781-ae35-4124-9e3d-573851d7a20a"
VSBP01000001.1	RepeatMasker	LINE/I-Jockey	2353082	2353802	485	+	.	ID="HALYOMORPHA_HALYS-5_FAMILY-388";Tend="1130";Tstart="394";shortTE="F";uid="d96e58c0-cc2d-4a64-b1fc-55217e6d077b"
VSBP01000001.1	RepeatMasker	DNA	1332795	1333450	1692	+	.	ID="DNA4-2_AP";Tend="769";Tstart="84";shortTE="F";uid="e49fee2c-6dc7-4af4-aee1-e7714470b385"
VSBP01000001.1	RepeatMasker	DNA	124635	124871	534	+	.	ID="dna4-2_ap";Tend="205";Tstart="4";shortTE="F";uid="df189dab-2216-4a7d-be5d-c6d113b68838"
VSBP01000001.1	RepeatMasker	Unknown	1152029	1152244	1559	+	.	ID="RND-1_FAMILY-280";Tend="951";Tstart="739";shortTE="F";uid="ca7e7309-b991-4b85-a7b9-54f62870262a"
VSBP01000001.1	RepeatMasker	Retroposon?	801075	801178	402	+	.	ID="SINE2-2_AP";Tend="1969";Tstart="1872";shortTE="F";uid="ce1de588-5707-4da3-a636-420982058119"
VSBP01000001.1	RepeatMasker	DNA/Kolobok-E	800258	800643	855	+	.	ID="RND-6_FAMILY-16198";Tend="1247";Tstart="817";shortTE="F";uid="b6bb51ae-0017-4f21-b532-738bd2888d0d"
VSBP01000001.1	RepeatMasker	DNA/Ginger	1249021	1249305	424	+	.	ID="RND-6_FAMILY-5762";Tend="1165";Tstart="896";shortTE="F";uid="550ca1d0-e687-4878-af95-9f0e2b302d06"
VSBP01000001.1	RepeatMasker	DNA/hAT	2844808	2845374	4165	+	.	ID="RND-1_FAMILY-11";Tend="2341";Tstart="1795";shortTE="F";uid="f2cd9038-6bc0-4bc5-8a9b-955230b7481c"
VSBP01000001.1	RepeatMasker	DNA/hAT-hAT19	484044	484246	492	+	.	ID="RND-6_FAMILY-871";Tend="1579";Tstart="1378";shortTE="F";uid="75d18fa1-f0d0-4412-a92b-878ab2eadad1"
VSBP01000001.1	RepeatMasker	DNA	142517	143274	514	+	.	ID="DNA4-2_AP";Tend="769";Tstart="1";shortTE="F";uid="e059c520-d8d8-4fad-b2c3-eaf6926126b7"
VSBP01000001.1	RepeatMasker	DNA/Kolobok-E	52908	53962	1320	+	.	ID="KOLOBOKE-2_AP";Tend="2211";Tstart="1139";shortTE="F";uid="f7f43601-6324-465e-a9ac-fd755fd0518f"
VSBP01000001.1	RepeatMasker	Unknown	3027431	3028024	2971	+	.	ID="RND-6_FAMILY-688";Tend="1428";Tstart="874";shortTE="F";uid="874c4938-6ce1-4ee5-969c-6a63f4d3ffdd"
VSBP01000001.1	RepeatMasker	LINE/L2	1545431	1545757	744	+	.	ID="RND-6_FAMILY-2068";Tend="1475";Tstart="1166";shortTE="F";uid="6d540d2c-6afa-42ba-a34c-cc3305e5831f"
VSBP01000001.1	RepeatMasker	DNA/hAT	243191	243419	1551	+	.	ID="RND-5_FAMILY-4022";Tend="1025";Tstart="803";shortTE="F";uid="da2a2393-cb58-49e1-b526-f41e71d4f857"
VSBP01000001.1	RepeatMasker	DNA	3023358	3023833	2226	+	.	ID="dna-ttaa-1_ap";Tend="423";Tstart="1";shortTE="F";uid="a496c37f-5e67-439b-9d47-5dfb24ed934a"
VSBP01000001.1	RepeatMasker	RC/Helitron	1620294	1620647	1393	+	.	ID="RND-6_FAMILY-14937";Tend="999";Tstart="690";shortTE="F";uid="c755c654-52c6-465c-9f92-3c87ed350a22"
VSBP01000001.1	RepeatMasker	DNA	2684054	2684763	3093	+	.	ID="RND-6_FAMILY-593";Tend="1474";Tstart="782";shortTE="F";uid="801a1710-3327-4eaf-865c-57bfbc170547"
VSBP01000001.1	RepeatMasker	DNA/hAT-hAT19	2656741	2657344	4688	+	.	ID="RND-6_FAMILY-871";Tend="1563";Tstart="960";shortTE="F";uid="0d24626d-404f-4b51-a433-bb06a192011a"
VSBP01000001.1	RepeatMasker	DNA/Ginger	812259	813915	13378	+	.	ID="RND-6_FAMILY-9547";Tend="2521";Tstart="868";shortTE="F";uid="2462ad4a-66a1-49df-8c67-e7dbd4b6e35c"
VSBP01000001.1	RepeatMasker	DNA	2673936	2674345	1997	+	.	ID="DNA-TTAA-1_AP";Tend="422";Tstart="12";shortTE="F";uid="2e1857b1-f10a-467c-9e11-181c02df0585"
VSBP01000001.1	RepeatMasker	Unknown	1869639	1869742	655	+	.	ID="RND-6_FAMILY-15822";Tend="1136";Tstart="1032";shortTE="F";uid="f1e04231-cb3f-4ea9-ba17-8accc76240b9"
VSBP01000001.1	RepeatMasker	DNA	400289	400633	735	+	.	ID="DNA4-2_AP";Tend="745";Tstart="357";shortTE="F";uid="e62dd42a-3a6d-408c-8b4a-7de10379e2bf"
VSBP01000001.1	RepeatMasker	DNA/hAT-hAT19	2992491	2992839	1894	+	.	ID="RND-1_FAMILY-220";Tend="1264";Tstart="928";shortTE="F";uid="12b5bdc2-58bc-4aa6-b357-03454243d039"
VSBP01000001.1	RepeatMasker	DNA/Ginger	2780403	2780660	1345	+	.	ID="RND-5_FAMILY-5363";Tend="1225";Tstart="892";shortTE="F";uid="84f974e7-4619-4e27-b126-34e01daec405"
VSBP01000001.1	RepeatMasker	DNA	678138	678561	796	+	.	ID="TTAA2B_AP";Tend="426";Tstart="22";shortTE="F";uid="6c2ee5a5-4fbf-40eb-8021-0bbb48ee1337"
VSBP01000001.1	RepeatMasker	DNA	2324635	2324820	425	+	.	ID="DNA-TTAA-1_AP";Tend="392";Tstart="215";shortTE="F";uid="10b860dd-2efe-48d6-8600-38b1d126aa81"
VSBP01000001.1	RepeatMasker	Unknown	1749899	1750026	741	+	.	ID="RND-1_FAMILY-35";Tend="1455";Tstart="1312";shortTE="F";uid="3276c49d-b59c-4167-9bb2-57ad272f9e07"
VSBP01000001.1	RepeatMasker	DNA/hAT-Tip100	3203056	3203340	1380	+	.	ID="RND-5_FAMILY-1853";Tend="887";Tstart="615";shortTE="F";uid="04c7e6d6-8107-4c2a-b69e-246d57a65807"
VSBP01000001.1	RepeatMasker	DNA/Ginger	2436288	2436412	2097	+	.	ID="RND-6_FAMILY-9547";Tend="2360";Tstart="2245";shortTE="F";uid="a7cc0a12-3d4e-4bf8-ade6-0d8b972779d6"
VSBP01000001.1	RepeatMasker	Unknown	634612	634734	400	+	.	ID="RND-6_FAMILY-3329";Tend="669";Tstart="559";shortTE="F";uid="46b1abe4-91c9-451d-8ad8-96b0a963840c"
VSBP01000001.1	RepeatMasker	DNA	2163311	2163509	929	+	.	ID="DNA8-25_AP";Tend="198";Tstart="5";shortTE="F";uid="d9fde0d9-de68-454b-aa94-db0f4996a018"
VSBP01000001.1	RepeatMasker	RC/Helitron	481514	482255	722	+	.	ID="RND-6_FAMILY-14937";TEgroup="ctg_1%7CRND-6_FAMILY-14937%7C1";Tend="1281";Tstart="670";shortTE="F";uid="6488e762-40db-4427-940e-f0f63b27b2c1"
VSBP01000001.1	RepeatMasker	DNA/Ginger	2139682	2140728	7516	+	.	ID="rnd-5_family-5363";Tend="2538";Tstart="890";shortTE="F";uid="9d7d483a-517b-401f-bcb1-d762312b90a7"
VSBP01000001.1	RepeatMasker	DNA/Ginger-1	2593382	2593604	1753	+	.	ID="RND-1_FAMILY-79";Tend="1195";Tstart="974";shortTE="F";uid="f0de59d1-25be-4124-81ee-64c8154cc91b"
VSBP01000001.1	RepeatMasker	DNA/hAT-Tip100	2201558	2201844	2209	+	.	ID="RND-1_FAMILY-40";Tend="1272";Tstart="991";shortTE="F";uid="db806bc4-c15d-405e-9466-35062f2e1e2b"
VSBP01000001.1	RepeatMasker	DNA/Ginger-1	214835	216955	17798	+	.	ID="RND-6_FAMILY-375";Tend="2162";Tstart="1";shortTE="F";uid="e870583c-eaa9-4981-9fca-d1617d197756"
VSBP01000001.1	RepeatMasker	DNA	1850741	1850883	508	+	.	ID="RND-6_FAMILY-2044";Tend="850";Tstart="709";shortTE="F";uid="6d6e9d77-b107-4884-a60d-2c61b3029db3"
VSBP01000001.1	RepeatMasker	Retroposon?	78660	78886	1112	+	.	ID="RND-1_FAMILY-157";Tend="373";Tstart="149";shortTE="F";uid="ed4f4e0c-636c-471d-b056-56784a88cfc6"
VSBP01000001.1	RepeatMasker	DNA/Ginger-1	1857007	1857222	1082	+	.	ID="RND-5_FAMILY-11470";Tend="618";Tstart="390";shortTE="F";uid="bd4f2465-f6db-4806-af97-6db85fcba76a"
VSBP01000001.1	RepeatMasker	DNA/hAT-Charlie	1040217	1040544	1697	+	.	ID="DNA8-58_AP";Tend="393";Tstart="1";shortTE="F";uid="4d9f5f16-35a6-43b7-80d4-40cb4be6a211"
VSBP01000001.1	RepeatMasker	DNA/hAT-Tip100	2992841	2993085	1670	+	.	ID="RND-1_FAMILY-40";Tend="1267";Tstart="1005";shortTE="F";uid="291a1ee5-db73-4cf7-a935-cb940a0df7b7"
VSBP01000001.1	RepeatMasker	Retroposon?	476489	476681	860	+	.	ID="RND-6_FAMILY-6254";Tend="743";Tstart="550";shortTE="F";uid="b28fe732-edc8-4391-91d5-7eae99b27be2"
VSBP01000001.1	RepeatMasker	Unknown	2776377	2776546	430	+	.	ID="RND-6_FAMILY-2593";Tend="622";Tstart="484";shortTE="F";uid="610208ea-b9e0-4c4a-84e4-d4232a1a2dc0"
VSBP01000001.1	RepeatMasker	DNA	678910	679310	699	+	.	ID="dna4-3_ap";Tend="601";Tstart="244";shortTE="F";uid="7eff01b3-fb8f-4f3a-884d-de1c7b4a4d1c"
VSBP01000001.1	RepeatMasker	DNA/Ginger	26768	27392	4508	+	.	ID="RND-6_FAMILY-9547";Tend="1483";Tstart="872";shortTE="F";uid="fc498575-3068-40a4-b96e-559945f8620b"
VSBP01000001.1	RepeatMasker	DNA	248152	248325	1304	+	.	ID="RND-6_FAMILY-3496";Tend="1041";Tstart="869";shortTE="F";uid="007ec8ae-0e99-4932-9a8c-722c0e33f89f"
VSBP01000001.1	RepeatMasker	Unknown	2438723	2438994	1555	+	.	ID="RND-1_FAMILY-299";Tend="1245";Tstart="967";shortTE="F";uid="6b9c36a5-8618-4a62-8f1f-0b6475ce279e"
VSBP01000001.1	RepeatMasker	Unknown	1522786	1523031	1508	+	.	ID="RND-1_FAMILY-116";Tend="1171";Tstart="924";shortTE="F";uid="187b429a-8f36-456b-8c73-d34df3400909"
VSBP01000001.1	RepeatMasker	DNA/Kolobok-E	844112	844298	409	+	.	ID="KOLOBOKE-2_AP";Tend="2118";Tstart="1925";shortTE="F";uid="5a826122-b3e1-4b4a-a46d-8822385b43eb"
VSBP01000001.1	RepeatMasker	DNA	1106576	1106873	919	+	.	ID="DNA8-88_AP";Tend="620";Tstart="262";shortTE="F";uid="9fcc08b0-74c4-425d-ac06-3fbb022db938"
VSBP01000001.1	RepeatMasker	DNA/hAT	415135	416031	6144	+	.	ID="RND-1_FAMILY-9";Tend="1796";Tstart="897";shortTE="F";uid="73fbb95f-7574-46ca-9377-ced9396a8d81"
VSBP01000001.1	RepeatMasker	Retroposon?	3200342	3200513	451	+	.	ID="SINE2-1_AP";TEgroup="ctg_1%7CSINE2-1_AP%7C1";Tend="1760";Tstart="1602";shortTE="F";uid="bed4184e-0c97-4b46-96ba-f374e85b3341"
VSBP01000001.1	RepeatMasker	DNA/hAT-hAT19	1106143	1106269	492	+	.	ID="DNA8-79_AP";Tend="833";Tstart="715";shortTE="F";uid="2f1b4f2b-cc3b-48d5-bbfc-56f934e57f40"
VSBP01000001.1	RepeatMasker	DNA/Ginger	823218	823507	2096	+	.	ID="RND-6_FAMILY-5762";Tend="2569";Tstart="2275";shortTE="F";uid="b6fda2a9-24f2-458c-a9af-ecb48b6c6360"
VSBP01000001.1	RepeatMasker	LINE/CR1	27518	27761	1631	+	.	ID="RND-6_FAMILY-6323";Tend="1613";Tstart="1377";shortTE="F";uid="3b6ae6cd-41d6-4892-8421-e84024baa9d2"
VSBP01000001.1	RepeatMasker	DNA/Academ-1	1318829	1319106	1624	+	.	ID="RND-6_FAMILY-20787";Tend="268";Tstart="3";shortTE="F";uid="a502c1f7-7a2d-433b-92aa-161eb3c90948"
VSBP01000001.1	RepeatMasker	DNA	2970869	2971110	1153	+	.	ID="rnd-6_family-3496";Tend="1078";Tstart="878";shortTE="F";uid="ef76f7b1-a5a3-4af9-be4f-6e94f553832e"
VSBP01000001.1	RepeatMasker	DNA/hAT-Charlie	1321806	1321926	450	+	.	ID="RND-5_FAMILY-32";Tend="1122";Tstart="954";shortTE="F";uid="c2c045fa-8ce9-4840-ac32-f57cd09cedbb"
VSBP01000001.1	RepeatMasker	DNA/hAT-Ac	3009727	3010157	653	+	.	ID="DNA8-56_AP";TEgroup="ctg_1%7CDNA8-56_AP%7C1";Tend="585";Tstart="1";shortTE="F";uid="71153ab2-18f0-4363-b1f6-b9b06b6ad418"
VSBP01000001.1	RepeatMasker	DNA/P	1740154	1741052	6638	+	.	ID="RND-6_FAMILY-3930";Tend="1283";Tstart="415";shortTE="F";uid="4c0af9c1-e065-4866-9aeb-5f53a123f587"
VSBP01000001.1	RepeatMasker	DNA/MULE-MuDR	1956189	1957075	5731	+	.	ID="RND-5_FAMILY-1890";Tend="1737";Tstart="887";shortTE="F";uid="55ab11ff-f15d-412d-a5a5-c581d0a7c3af"
VSBP01000001.1	RepeatMasker	Unknown	614202	614366	413	+	.	ID="RND-5_FAMILY-7584";Tend="1471";Tstart="1320";shortTE="F";uid="17f982de-2534-4532-92e0-0c60c1c50c0c"
VSBP01000001.1	RepeatMasker	DNA	206814	207214	565	+	.	ID="TTAA8_AP";Tend="438";Tstart="6";shortTE="F";uid="2138b79c-4536-48fe-870d-596d31838bbd"
VSBP01000001.1	RepeatMasker	DNA	2903438	2903735	865	+	.	ID="DNA-TTAA-1_AP";Tend="422";Tstart="123";shortTE="F";uid="c2427700-f824-4a9f-8aea-616b4618b384"
VSBP01000001.1	RepeatMasker	DNA	592402	592518	494	+	.	ID="dna4-2b_ap";Tend="738";Tstart="624";shortTE="F";uid="34b6d87a-ebb6-443a-9d2d-794fb609975d"
VSBP01000001.1	RepeatMasker	DNA/MULE-MuDR	964098	965150	3870	+	.	ID="RND-6_FAMILY-30810";TEgroup="ctg_1%7CRND-6_FAMILY-30810%7C2";Tend="1619";Tstart="582";shortTE="F";uid="2b9c2941-c5e4-4502-aa2e-b6698d92e2e3"
VSBP01000001.1	RepeatMasker	DNA/Ginger	822744	823219	3735	+	.	ID="RND-1_FAMILY-3";Tend="1431";Tstart="947";shortTE="F";uid="a2edab26-db1a-4f25-bc9a-fc1629f31169"
VSBP01000001.1	RepeatMasker	Retroposon?	2247429	2247614	877	+	.	ID="RND-6_FAMILY-7903";Tend="161";Tstart="2";shortTE="F";uid="c913a116-676a-4ae9-aeba-917212e2352c"
VSBP01000001.1	RepeatMasker	DNA/Ginger	2256330	2257966	12316	+	.	ID="RND-6_FAMILY-5762";Tend="2563";Tstart="894";shortTE="F";uid="c8f06db8-e9aa-40f4-b16e-b305d12e0273"
VSBP01000001.1	RepeatMasker	DNA/hAT	7087	8251	7687	+	.	ID="RND-6_FAMILY-997";Tend="2880";Tstart="1723";shortTE="F";uid="e2711f96-4b89-4ea4-87bc-fcab5bf505dd"
VSBP01000001.1	RepeatMasker	DNA	3245894	3246073	412	+	.	ID="DNA4-3_AP";Tend="445";Tstart="5";shortTE="F";uid="01993c51-3532-4949-b2b7-6fcfc7c69d89"
VSBP01000001.1	RepeatMasker	DNA/hAT-Tip100	1122419	1122585	747	+	.	ID="DNA8-16_AP";Tend="177";Tstart="1";shortTE="F";uid="3f5b0f39-cd66-4bf4-8e28-d6501cead007"
VSBP01000001.1	RepeatMasker	DNA/MULE-MuDR	2200195	2200473	768	+	.	ID="MUDR12X_AP";Tend="282";Tstart="2";shortTE="F";uid="aee38070-c038-454a-961f-ed57f8bea9c7"
VSBP01000001.1	RepeatMasker	DNA	3122575	3122837	433	+	.	ID="DNA4-1_AP";Tend="809";Tstart="513";shortTE="F";uid="3bcb0e59-b5cc-41cd-b0e7-62a0b170b29f"
VSBP01000001.1	RepeatMasker	DNA	2695347	2695915	433	+	.	ID="RND-5_FAMILY-9000";Tend="1873";Tstart="1265";shortTE="F";uid="2ce7e51e-20d1-4d91-8927-46026466ae66"
VSBP01000001.1	RepeatMasker	DNA/MULE-MuDR	2181908	2182111	1264	+	.	ID="RND-6_FAMILY-11618";Tend="1122";Tstart="931";shortTE="F";uid="ac93ef60-ce34-4f6e-8e52-df3a89a90393"
VSBP01000001.1	RepeatMasker	DNA	2041231	2041856	940	+	.	ID="RND-5_FAMILY-9000";Tend="1900";Tstart="1258";shortTE="F";uid="97a34af5-6bd7-46e1-93d5-636c13794439"
VSBP01000001.1	RepeatMasker	DNA/Ginger	434669	435645	6806	+	.	ID="RND-6_FAMILY-9547";TEgroup="ctg_1%7CRND-6_FAMILY-9547%7C1";Tend="2524";Tstart="1171";shortTE="F";uid="67e2910e-ddb4-4a98-824e-d4ce94ec120e"
VSBP01000001.1	RepeatMasker	DNA/Ginger	3158905	3159496	2573	+	.	ID="RND-5_FAMILY-5363";TEgroup="ctg_1%7CRND-5_FAMILY-5363%7C3";Tend="1924";Tstart="892";shortTE="F";uid="204ac8f3-e5f0-4e1e-b5d2-5e5fec9663ee"
VSBP01000001.1	RepeatMasker	DNA/hAT-hAT19	1781316	1781424	477	+	.	ID="RND-5_FAMILY-132";Tend="1528";Tstart="1423";shortTE="F";uid="05d15224-3ec8-4fe6-acd5-2b4450b314cb"
VSBP01000001.1	RepeatMasker	DNA/Ginger-1	2415264	2415518	1904	+	.	ID="RND-1_FAMILY-79";Tend="1890";Tstart="1612";shortTE="F";uid="41813f14-ad70-46c8-82c8-48d1e364ff47"
VSBP01000001.1	RepeatMasker	Unknown	138701	139200	1753	+	.	ID="RND-1_FAMILY-147";Tend="1486";Tstart="1008";shortTE="F";uid="916e7c90-55ed-4621-9c86-3c9a344eadc1"
VSBP01000001.1	RepeatMasker	DNA/Ginger-1	3240829	3240964	415	+	.	ID="RND-5_FAMILY-11470";Tend="530";Tstart="397";shortTE="F";uid="534cd15e-7b1e-4e57-b25e-5bb446f73772"
VSBP01000001.1	RepeatMasker	Unknown	3229940	3230128	963	+	.	ID="RND-1_FAMILY-129";Tend="1194";Tstart="1011";shortTE="F";uid="d5b6062a-4212-4f0f-962f-e706073652dc"
VSBP01000001.1	RepeatMasker	Retroposon?	2882400	2882769	6972	+	.	ID="RND-5_FAMILY-6662";Tend="2128";Tstart="1153";shortTE="F";uid="de65749a-6720-424e-8fb1-1994019b4a05"
VSBP01000001.1	RepeatMasker	DNA	2703031	2703391	517	+	.	ID="TTAA3C_AP";Tend="425";Tstart="10";shortTE="F";uid="d493f3f4-9399-41e7-a554-dd5f97d4aaa9"
VSBP01000001.1	RepeatMasker	DNA/hAT	2168186	2168863	3745	+	.	ID="RND-1_FAMILY-9";Tend="2247";Tstart="1628";shortTE="F";uid="4211101d-e787-45aa-98c0-fa893d0f1d0b"
VSBP01000001.1	RepeatMasker	Unknown	2977663	2977874	979	+	.	ID="RND-6_FAMILY-1811";Tend="1238";Tstart="1043";shortTE="F";uid="de6e1790-1fdc-4e92-9b01-d692a8414735"
VSBP01000001.1	RepeatMasker	DNA/hAT-Tip100	2681083	2681386	2211	+	.	ID="RND-1_FAMILY-40";Tend="1256";Tstart="961";shortTE="F";uid="4e20475d-570a-4dfc-b6bd-90f5f25b2b49"
VSBP01000001.1	RepeatMasker	Unknown	50929	51711	4792	+	.	ID="RND-1_FAMILY-35";Tend="1476";Tstart="786";shortTE="F";uid="c0c6e948-33b9-4f2b-b906-aa6092595ad7"
VSBP01000001.1	RepeatMasker	DNA/TcMar-Tc1	3118388	3118562	451	+	.	ID="MARINER-N22_AG";TEgroup="ctg_1%7CMARINER-N22_AG%7C2";Tend="1345";Tstart="68";shortTE="F";uid="853f0979-5c67-4cc3-a6b0-e72b030f8738"
VSBP01000001.1	RepeatMasker	DNA/hAT-Charlie	940739	940981	1892	+	.	ID="RND-1_FAMILY-83";Tend="1178";Tstart="938";shortTE="F";uid="f8ae0825-d31a-459a-9733-7b993d4fb454"
VSBP01000001.1	RepeatMasker	DNA/TcMar-Tigger	1797914	1798154	904	+	.	ID="rnd-6_family-2098";Tend="1429";Tstart="1263";shortTE="F";uid="734d0f7d-feeb-4843-99ac-dc55028fff61"
VSBP01000001.1	RepeatMasker	RC/Helitron	1223668	1223879	518	+	.	ID="RND-5_FAMILY-1378";Tend="846";Tstart="645";shortTE="F";uid="9af60cf5-0e7e-451c-832a-921a085a0fb5"
VSBP01000001.1	RepeatMasker	Unknown	1667446	1668026	4054	+	.	ID="RND-6_FAMILY-4716";Tend="1468";Tstart="860";shortTE="F";uid="56bc3b2f-0cc9-4e64-b92c-e970fb457484"
VSBP01000001.1	RepeatMasker	Retroposon?	2255023	2255604	784	+	.	ID="RND-3_FAMILY-37";Tend="1559";Tstart="906";shortTE="F";uid="b11500ba-7a15-446c-a254-e1f1d367c1e2"
VSBP01000001.1	RepeatMasker	DNA/TcMar-Pogo	627173	627456	1464	+	.	ID="RND-6_FAMILY-5933";Tend="1288";Tstart="979";shortTE="F";uid="a9e1f9e3-f9ad-437f-847e-b3723d3074cc"
VSBP01000001.1	RepeatMasker	DNA	2379858	2380589	664	+	.	ID="DNA4-2_AP";Tend="766";Tstart="19";shortTE="F";uid="27238608-e416-4c12-b46a-98c89eb4e33a"
VSBP01000001.1	RepeatMasker	Unknown	2997651	2998633	3551	+	.	ID="RND-6_FAMILY-6937";TEgroup="ctg_1%7CRND-6_FAMILY-6937%7C1";Tend="1453";Tstart="567";shortTE="F";uid="0c99305c-ba8e-4057-87ee-7caf51ccf161"
VSBP01000001.1	RepeatMasker	DNA	1655026	1655272	936	+	.	ID="TTAA5_AP";Tend="231";Tstart="1";shortTE="F";uid="c81815fa-7f31-4170-97f7-5dac5171fa8a"
VSBP01000001.1	RepeatMasker	DNA/hAT-hATm	2229837	2230405	956	+	.	ID="RND-6_FAMILY-16124";TEgroup="ctg_1%7CRND-6_FAMILY-16124%7C1";Tend="2348";Tstart="781";shortTE="F";uid="f5b80325-b15a-4b0c-88a6-23bc563ba54c"
VSBP01000001.1	RepeatMasker	Unknown	2218187	2218575	1920	+	.	ID="RND-4_FAMILY-1549";Tend="1684";Tstart="1263";shortTE="F";uid="d9c92a77-3026-42a8-955c-ea0164d4820b"
VSBP01000001.1	RepeatMasker	DNA/Ginger-1	2374970	2375185	1311	+	.	ID="rnd-5_family-11470";Tend="604";Tstart="347";shortTE="F";uid="c409ef61-c11f-45a7-99c1-a6fe0181a661"
VSBP01000001.1	RepeatMasker	DNA/PIF-ISL2EU	968758	968872	883	+	.	ID="RND-6_FAMILY-7835";Tend="1155";Tstart="1043";shortTE="F";uid="cdafa9d5-1149-4f46-906f-cda2c0faafcd"
VSBP01000001.1	RepeatMasker	RC/Helitron	1600744	1600854	547	+	.	ID="HELITRON-N23_LMI";Tend="640";Tstart="538";shortTE="F";uid="00b8d024-8e80-4856-83c7-79b6dbe37052"
VSBP01000001.1	RepeatMasker	Unknown	2675030	2675843	4807	+	.	ID="RND-5_FAMILY-8379";Tend="1651";Tstart="818";shortTE="F";uid="a4984540-b194-4f74-a3ee-d488b1109de8"
VSBP01000001.1	RepeatMasker	DNA	2595617	2596057	2300	+	.	ID="TTAA20B_AP";Tend="446";Tstart="1";shortTE="F";uid="5e2e824d-426d-4906-8c32-73c699b2db0d"
VSBP01000001.1	RepeatMasker	DNA/MULE-MuDR	1354156	1354283	590	+	.	ID="MUDR12X_AP";Tend="139";Tstart="14";shortTE="F";uid="025d645a-9d29-4761-85d9-c78bd444a998"
VSBP01000001.1	RepeatMasker	DNA/Kolobok-E	529625	529916	1521	+	.	ID="RND-6_FAMILY-3143";Tend="1732";Tstart="1457";shortTE="F";uid="d097b728-de4e-473c-9f39-5398057944f9"
VSBP01000001.1	RepeatMasker	DNA/Ginger	2232240	2233232	5293	+	.	ID="RND-5_FAMILY-5363";Tend="1871";Tstart="892";shortTE="F";uid="735fd360-0e4b-4df8-8d24-c079c3c810a5"
VSBP01000001.1	RepeatMasker	Unknown	1596873	1597037	713	+	.	ID="RND-1_FAMILY-398";Tend="1062";Tstart="911";shortTE="F";uid="5fc4c581-8ed2-4972-a28f-bbd5e0d399cc"
VSBP01000001.1	RepeatMasker	DNA	600451	601238	1406	+	.	ID="DNA4-2_AP";Tend="758";Tstart="1";shortTE="F";uid="ac4f6d7a-80b8-4df4-acb2-5dc97f9f59c1"
VSBP01000001.1	RepeatMasker	DNA/Ginger	2686470	2686980	2701	+	.	ID="rnd-5_family-5363";Tend="1911";Tstart="1448";shortTE="F";uid="395595e1-66f1-4285-9943-10b4d73fa36d"
VSBP01000001.1	RepeatMasker	DNA/Ginger-1	1096060	1096170	2133	+	.	ID="rnd-1_family-79";Tend="1241";Tstart="1016";shortTE="F";uid="d9bce2c2-9bb8-4ef9-bfbb-ee9f01ef5831"
VSBP01000001.1	RepeatMasker	DNA/MULE-MuDR	2195659	2195764	471	+	.	ID="MUDR12X_AP";Tend="404";Tstart="299";shortTE="F";uid="0411c8ac-2964-45a8-8e91-5b89b20b2f59"
VSBP01000001.1	RepeatMasker	Unknown	1860459	1861195	5501	+	.	ID="RND-6_FAMILY-1487";Tend="1615";Tstart="887";shortTE="F";uid="8da11b4a-5787-4a09-92bb-6381bf710b95"
VSBP01000001.1	RepeatMasker	Retroposon?	1521785	1521934	435	+	.	ID="SINE2-1_AP";Tend="1407";Tstart="1250";shortTE="F";uid="7e6590c2-c4ae-415d-9b95-7b80807f4df7"
VSBP01000001.1	RepeatMasker	Unknown	1652486	1653074	2254	+	.	ID="RND-6_FAMILY-2452";TEgroup="ctg_1%7CRND-6_FAMILY-2452%7C1";Tend="1140";Tstart="765";shortTE="F";uid="f9ac4796-bc93-4140-b235-0ee3dbbc264a"
VSBP01000001.1	RepeatMasker	DNA/hAT-Tip100	2996128	2996326	1523	+	.	ID="RND-6_FAMILY-2496";Tend="1041";Tstart="855";shortTE="F";uid="6c6f74f7-82a4-42ce-8f8e-a60361026b0e"
VSBP01000001.1	RepeatMasker	Unknown	2974235	2974359	529	+	.	ID="RND-5_FAMILY-1764";Tend="970";Tstart="829";shortTE="F";uid="40090eed-7b37-4cc4-b8b0-40f141ece51b"
VSBP01000001.1	RepeatMasker	DNA/MULE-MuDR	1273462	1273855	1183	+	.	ID="RND-6_FAMILY-4316";Tend="1379";Tstart="1011";shortTE="F";uid="9a1f2583-4b15-492d-bb58-e02dd76cf77a"
VSBP01000001.1	RepeatMasker	LINE/I-Jockey	1019421	1020119	1162	+	.	ID="RND-6_FAMILY-7799";Tend="1963";Tstart="1267";shortTE="F";uid="16ad114c-09cb-46e8-9e42-274f783ba300"
VSBP01000001.1	RepeatMasker	DNA	764260	764459	491	+	.	ID="dna4-2_ap";Tend="195";Tstart="1";shortTE="F";uid="a12dc12a-5d97-4fde-b275-498f5c9732f9"
VSBP01000001.1	RepeatMasker	DNA/hAT	2843494	2844565	7788	+	.	ID="RND-1_FAMILY-11";Tend="1790";Tstart="719";shortTE="F";uid="255ef430-8975-4f73-b831-117f8609d5f1"
VSBP01000001.1	RepeatMasker	DNA/hAT	416985	417453	3269	+	.	ID="RND-6_FAMILY-6467";Tend="2361";Tstart="1913";shortTE="F";uid="f50b3135-c6ae-41b4-9fd8-2f89c0197bf4"
VSBP01000001.1	RepeatMasker	Unknown	2281987	2282440	1708	+	.	ID="RND-1_FAMILY-55";Tend="1146";Tstart="712";shortTE="F";uid="84ed36c8-adfe-4b3f-9489-22dd66185996"
VSBP01000001.1	RepeatMasker	Unknown	2994657	2994921	559	+	.	ID="RND-6_FAMILY-8912";Tend="501";Tstart="188";shortTE="F";uid="a83ca9f2-63db-40b2-b8fc-01eb72bf5b3e"
VSBP01000001.1	RepeatMasker	DNA/hAT-Tip100	934831	935085	1351	+	.	ID="RND-5_FAMILY-23";Tend="845";Tstart="600";shortTE="F";uid="0995ffa1-3836-44ef-8705-fe99ccc77169"
VSBP01000001.1	RepeatMasker	Unknown	1885621	1885869	1322	+	.	ID="RND-6_FAMILY-10799";Tend="1428";Tstart="1175";shortTE="F";uid="3f6e75da-f24b-4dea-8965-1658f164adb0"
VSBP01000001.1	RepeatMasker	DNA/hAT-Tip100	2322066	2322846	4196	+	.	ID="RND-6_FAMILY-9110";Tend="1560";Tstart="826";shortTE="F";uid="1157b83d-cf30-488a-a265-2a4cbd35df41"
VSBP01000001.1	RepeatMasker	DNA/Ginger	590649	590863	457	+	.	ID="RND-5_FAMILY-5363";Tend="1097";Tstart="892";shortTE="F";uid="7b51ed52-a254-4d34-b859-b763aae506ad"
VSBP01000001.1	RepeatMasker	Unknown	2682799	2683166	3051	+	.	ID="RND-5_FAMILY-3285";Tend="1328";Tstart="962";shortTE="F";uid="ae0ebe1d-ed37-41bb-8844-6efa6b11dcb7"
VSBP01000001.1	RepeatMasker	DNA/Ginger	444376	445539	7971	+	.	ID="RND-6_FAMILY-9547";Tend="2524";Tstart="1336";shortTE="F";uid="939719e0-7ff8-43a7-a4a7-ed176cb952dd"
VSBP01000001.1	RepeatMasker	DNA	2958033	2958331	731	+	.	ID="TTAA8_AP";Tend="301";Tstart="6";shortTE="F";uid="9d1e807d-55c4-466e-acb9-b0445a157e10"
VSBP01000001.1	RepeatMasker	DNA	1568175	1568405	415	+	.	ID="ttaa3c_ap";Tend="425";Tstart="200";shortTE="F";uid="4bd07d24-84af-4444-8677-c92ae7538f4f"
VSBP01000001.1	RepeatMasker	Unknown	1607907	1608101	1173	+	.	ID="RND-1_FAMILY-103";Tend="1542";Tstart="1351";shortTE="F";uid="f94737dc-f053-443f-b3b5-ef34bd45199b"
VSBP01000001.1	RepeatMasker	DNA	575848	576118	545	+	.	ID="ttaa2d_ap";Tend="240";Tstart="52";shortTE="F";uid="26007698-baea-42eb-84b3-d17331c4d85e"
VSBP01000001.1	RepeatMasker	DNA/Ginger	532347	532573	1345	+	.	ID="RND-5_FAMILY-5363";Tend="1174";Tstart="955";shortTE="F";uid="f12b2a94-dfbe-4fd0-8b92-52bdcc544355"
VSBP01000001.1	RepeatMasker	DNA/Ginger-1	2201336	2201558	1759	+	.	ID="RND-5_FAMILY-11470";Tend="646";Tstart="426";shortTE="F";uid="242c9cf9-7be7-47e0-91c7-2b9f871e4e18"
VSBP01000001.1	RepeatMasker	DNA/Kolobok-E	28255	28943	4163	+	.	ID="rnd-6_family-2012";Tend="1486";Tstart="592";shortTE="F";uid="4f899179-3dec-4e08-b476-c7fb0bf6095a"
VSBP01000001.1	RepeatMasker	DNA/TcMar-Tc1	1213221	1213960	2028	+	.	ID="rnd-1_family-132";Tend="1437";Tstart="23";shortTE="F";uid="ba42ff9e-120d-4c28-b05e-62306fceec9e"
VSBP01000001.1	RepeatMasker	Unknown	3305826	3306010	1183	+	.	ID="RND-1_FAMILY-129";Tend="1192";Tstart="1004";shortTE="F";uid="a41fbf8c-5fb6-438c-a9c8-24a943191194"
VSBP01000001.1	RepeatMasker	Retroposon?	1319104	1320835	9295	+	.	ID="RND-5_FAMILY-1267";Tend="2195";Tstart="488";shortTE="F";uid="fa332019-ad04-4d23-9181-0e59e5e07f3d"
VSBP01000001.1	RepeatMasker	DNA/hAT-Tip100	570100	570321	1780	+	.	ID="RND-1_FAMILY-40";Tend="1218";Tstart="992";shortTE="F";uid="2fd539e8-d406-423d-9bc9-5d206594c6fb"
VSBP01000001.1	RepeatMasker	DNA/Kolobok-E	1571573	1571696	1043	+	.	ID="RND-6_FAMILY-2012";Tend="1224";Tstart="757";shortTE="F";uid="5f86b7bd-0c1e-49a9-9b82-bc8aeadeca78"
VSBP01000001.1	RepeatMasker	DNA/hAT	21940	22100	754	+	.	ID="DNA8-105_AP";Tend="181";Tstart="7";shortTE="F";uid="8603f487-72d6-4dd8-aad5-812ffc8d3335"
VSBP01000001.1	RepeatMasker	Retroposon?	630320	630964	1029	+	.	ID="SINE2-1_AP";Tend="731";Tstart="1";shortTE="F";uid="b4e5b3c4-de7d-4118-be2a-52d6bf0a3bda"
VSBP01000001.1	RepeatMasker	DNA/hAT-Charlie	2005727	2005921	415	+	.	ID="RND-4_FAMILY-2028";Tend="1230";Tstart="1013";shortTE="F";uid="a508982a-34b2-4556-ae98-735fca024a42"
VSBP01000001.1	RepeatMasker	DNA/Ginger	1970398	1970499	430	+	.	ID="RND-6_FAMILY-5762";Tend="950";Tstart="849";shortTE="F";uid="e9a7a209-6a4d-41b6-867b-c120e179da85"
VSBP01000001.1	RepeatMasker	LINE/I-Jockey	2399699	2399820	422	+	.	ID="RND-1_FAMILY-409";Tend="1248";Tstart="1131";shortTE="F";uid="19fa569e-941b-49cb-bed7-0239c00c0479"
VSBP01000001.1	RepeatMasker	DNA	2645250	2645365	436	+	.	ID="TTAA8_AP";Tend="438";Tstart="314";shortTE="F";uid="1631b4ff-6f0d-4cce-a0f7-f4cc11a308b5"
VSBP01000001.1	RepeatMasker	Retroposon?	1593177	1593362	523	+	.	ID="RND-6_FAMILY-5864";Tend="757";Tstart="549";shortTE="F";uid="02a4fba0-f2ce-48bf-a887-80ba1b77a82f"
VSBP01000001.1	RepeatMasker	DNA/Kolobok-E	2435873	2436215	2714	+	.	ID="RND-6_FAMILY-16198";Tend="1169";Tstart="819";shortTE="F";uid="0f5d59f8-d4e4-42f8-a8b9-ccce5854559b"
VSBP01000001.1	RepeatMasker	Retroposon?	1617738	1617921	478	+	.	ID="SINE2-1_AP";Tend="1998";Tstart="1634";shortTE="F";uid="16f59d86-0b75-42bf-b11c-e585c0b8532e"
VSBP01000001.1	RepeatMasker	DNA/Ginger	2798584	2798870	559	+	.	ID="RND-6_FAMILY-9547";Tend="1584";Tstart="1303";shortTE="F";uid="0bdd4144-e80a-4967-84ed-4b7367abc043"
VSBP01000001.1	RepeatMasker	Unknown	1211978	1212266	1233	+	.	ID="RND-1_FAMILY-81";Tend="644";Tstart="85";shortTE="F";uid="445ee5b8-4f73-4b07-b5a9-52b25a359893"
VSBP01000001.1	RepeatMasker	Unknown	2630346	2630664	2705	+	.	ID="RND-1_FAMILY-392";Tend="1252";Tstart="936";shortTE="F";uid="73af1c05-9622-4840-8c27-8a27aa0cdbdc"
VSBP01000001.1	RepeatMasker	Unknown	1885166	1885319	640	+	.	ID="RND-6_FAMILY-10799";Tend="1163";Tstart="983";shortTE="F";uid="523ba3c9-aad1-4d06-a16b-4645030424d7"
VSBP01000001.1	RepeatMasker	DNA/MULE-MuDR	1146181	1146901	531	+	.	ID="RND-6_FAMILY-5875";TEgroup="ctg_1%7CRND-6_FAMILY-5875%7C1";Tend="1653";Tstart="836";shortTE="T";uid="a2601d4a-ae26-4ecb-8569-3e4d3e7d2eb1"
VSBP01000001.1	RepeatMasker	LINE/R1	3111234	3111937	1531	+	.	ID="RND-5_FAMILY-1908";TEgroup="ctg_1%7CRND-5_FAMILY-1908%7C1";Tend="1481";Tstart="888";shortTE="F";uid="32d84ad5-5eb6-4aba-9fbe-61668a86aa85"
VSBP01000001.1	RepeatMasker	DNA/hAT-Charlie	410544	410763	1825	+	.	ID="RND-1_FAMILY-83";Tend="1165";Tstart="946";shortTE="F";uid="b9015446-f417-405e-a676-757a962fa7f6"
VSBP01000001.1	RepeatMasker	DNA/hAT-hAT19	2179428	2179680	489	+	.	ID="DNA8-71_AP";Tend="286";Tstart="11";shortTE="F";uid="8c5209e6-5faf-44b3-a2d5-3ff50522754d"
VSBP01000001.1	RepeatMasker	Unknown	1883775	1884156	2220	+	.	ID="RND-1_FAMILY-35";Tend="1410";Tstart="821";shortTE="F";uid="91bcc4f3-ec16-40db-8eca-7ba43bfef9ec"
VSBP01000001.1	RepeatMasker	DNA/Kolobok-E	2453239	2453829	2462	+	.	ID="RND-1_FAMILY-196";Tend="1765";Tstart="1169";shortTE="F";uid="e675663e-51a9-4f21-8fb0-09f989e00ae1"
VSBP01000001.1	RepeatMasker	Unknown	1296610	1296889	434	+	.	ID="RND-1_FAMILY-168";Tend="1170";Tstart="907";shortTE="F";uid="a41a50af-fe0e-4257-b30f-121fa77f5867"
VSBP01000001.1	RepeatMasker	Unknown	1590011	1590166	488	+	.	ID="RND-5_FAMILY-1560";Tend="414";Tstart="258";shortTE="F";uid="54b132d2-8567-44d3-a302-305837fe08f3"
VSBP01000001.1	RepeatMasker	DNA/Ginger-1	443929	444184	1489	+	.	ID="RND-5_FAMILY-11470";Tend="1287";Tstart="966";shortTE="F";uid="d12aa6ca-62a1-43e6-b751-5a0502b6ff51"
VSBP01000001.1	RepeatMasker	Unknown	1912875	1913029	1323	+	.	ID="RND-1_FAMILY-169";Tend="1065";Tstart="912";shortTE="F";uid="c9985715-4410-4656-ac54-0d8909091c39"
VSBP01000001.1	RepeatMasker	DNA/hAT	511941	512070	579	+	.	ID="RND-6_FAMILY-17678";Tend="1016";Tstart="883";shortTE="F";uid="15ea6d6c-271e-4e19-925e-18e57fd694d2"
VSBP01000001.1	RepeatMasker	LTR/Pao	1749503	1749905	3257	+	.	ID="RND-6_FAMILY-3950";Tend="1350";Tstart="950";shortTE="F";uid="8e083c98-6594-4e78-91a5-31c7044f2bb9"
VSBP01000001.1	RepeatMasker	DNA/Ginger-1	1925429	1925666	1773	+	.	ID="RND-1_FAMILY-79";Tend="1196";Tstart="959";shortTE="F";uid="62b4c444-5541-4f6e-960c-d952a3ddc4cd"
VSBP01000001.1	RepeatMasker	DNA/TcMar-Mariner	2979319	2980289	940	+	.	ID="MARINER-30_RPR";TEgroup="ctg_1%7CMARINER-30_RPR%7C1";Tend="1145";Tstart="1";shortTE="F";uid="4fdd9e63-e84c-4a72-bba6-2dbbd690ab0c"
VSBP01000001.1	RepeatMasker	DNA/Ginger-1	60852	61757	6860	+	.	ID="RND-1_FAMILY-79";Tend="1897";Tstart="988";shortTE="F";uid="c007c4b8-a810-4cb8-b6ff-bfd794768b9b"
VSBP01000001.1	RepeatMasker	DNA/Ginger-1	2207932	2208173	1820	+	.	ID="RND-1_FAMILY-79";Tend="1207";Tstart="964";shortTE="F";uid="8da23389-e8d2-4a72-afe2-1427c43ca31c"
VSBP01000001.1	RepeatMasker	DNA/hAT-hAT19	639717	640358	3492	+	.	ID="RND-5_FAMILY-192";Tend="1571";Tstart="921";shortTE="F";uid="9a65a929-56c4-4500-933b-be6c82f4a205"
VSBP01000001.1	RepeatMasker	Unknown	468794	469569	6400	+	.	ID="RND-5_FAMILY-3075";Tend="1358";Tstart="583";shortTE="F";uid="33271ad8-7ccd-459b-b349-0d53d461973b"
VSBP01000001.1	RepeatMasker	DNA	425910	426099	452	+	.	ID="RND-6_FAMILY-7733";Tend="1019";Tstart="866";shortTE="F";uid="f30ca4b4-93b9-4767-b366-3a886cbe1eac"
VSBP01000001.1	RepeatMasker	DNA/PIF-ISL2EU	967688	968548	6849	+	.	ID="RND-6_FAMILY-7835";Tend="1043";Tstart="203";shortTE="F";uid="28b91191-72ef-4290-8b1a-f63834bc02bb"
VSBP01000001.1	RepeatMasker	LTR/Copia	2625114	2625308	444	+	.	ID="COPIA-14_LH-I";Tend="10111";Tstart="9917";shortTE="F";uid="1c0f79af-1c19-40af-973e-840c947878cd"
VSBP01000001.1	RepeatMasker	DNA/Ginger	2317229	2317487	2086	+	.	ID="RND-1_FAMILY-3";Tend="1456";Tstart="1198";shortTE="F";uid="492a3200-c9e9-4cd9-b739-844c5d1d7db7"
VSBP01000001.1	RepeatMasker	DNA	2633707	2634124	2660	+	.	ID="TTAA4B_AP";Tend="429";Tstart="1";shortTE="F";uid="1dfe6cd3-45de-45e1-ae88-cff975d44f1c"
VSBP01000001.1	RepeatMasker	DNA	3217681	3218289	628	+	.	ID="DNA4-2_AP";Tend="769";Tstart="1";shortTE="F";uid="825affa9-06a5-41f5-81c7-7f63946ec141"
VSBP01000001.1	RepeatMasker	DNA/Ginger	3262806	3263079	1592	+	.	ID="RND-6_FAMILY-9547";Tend="1208";Tstart="873";shortTE="F";uid="daaa2c95-4cdf-49ba-9837-0939e63cb9cc"
VSBP01000001.1	RepeatMasker	DNA/hAT-Tip100	2294810	2295030	1290	+	.	ID="RND-1_FAMILY-152";Tend="1010";Tstart="805";shortTE="F";uid="bee5b2fa-a9ae-41db-ac17-a899ad9fabce"
VSBP01000001.1	RepeatMasker	LINE/I-Jockey	3096912	3097323	409	+	.	ID="RND-6_FAMILY-19797";Tend="1541";Tstart="1133";shortTE="F";uid="d4443ab6-fcb1-4a00-a2e3-e6556757cf71"
VSBP01000001.1	RepeatMasker	DNA/TcMar-Pogo	656604	656808	1637	+	.	ID="RND-1_FAMILY-161";Tend="1181";Tstart="972";shortTE="F";uid="e7b21804-a696-4a33-b760-1eeebbe476eb"
VSBP01000001.1	RepeatMasker	Retroposon?	3315677	3315854	1180	+	.	ID="RND-5_FAMILY-549";Tend="224";Tstart="44";shortTE="F";uid="bf1c2b26-66cb-4505-8dbf-10d1a924f575"
VSBP01000001.1	RepeatMasker	DNA/hAT-Charlie	1275088	1275286	631	+	.	ID="DNA8-32_AP";Tend="240";Tstart="1";shortTE="F";uid="8075764e-fbed-457f-8b9c-ef2bbc7e9fc1"
VSBP01000001.1	RepeatMasker	DNA/Ginger-1	431284	431617	1168	+	.	ID="GINGER1-1_AP";Tend="4140";Tstart="3821";shortTE="F";uid="3a15cfa1-6abb-4be2-9690-fa10e2f7f5b6"
VSBP01000001.1	RepeatMasker	DNA/hAT-hAT19	1602036	1602426	1784	+	.	ID="RND-6_FAMILY-24713";Tend="1100";Tstart="754";shortTE="F";uid="e771acb1-21f7-4531-913a-89f06cfc71bb"
VSBP01000001.1	RepeatMasker	DNA	291766	292322	855	+	.	ID="DNA4-3_AP";Tend="635";Tstart="1";shortTE="F";uid="5b2f51e6-3070-441d-bb26-805e2056fced"
VSBP01000001.1	RepeatMasker	Unknown	2401749	2401850	680	+	.	ID="RND-1_FAMILY-174";Tend="1369";Tstart="1268";shortTE="F";uid="1ea99959-ecf1-437a-b612-df7ca907e4ac"
VSBP01000001.1	RepeatMasker	DNA/Ginger-1	191160	191323	527	+	.	ID="GINGER1-1_AP";Tend="4403";Tstart="4242";shortTE="F";uid="4540056d-6554-4baf-b552-f168234ebd62"
VSBP01000001.1	RepeatMasker	DNA	1851594	1852091	1316	+	.	ID="RND-1_FAMILY-406";Tend="1497";Tstart="1030";shortTE="F";uid="9d92a1f3-6e7a-4ac5-aab8-100445a54bba"
VSBP01000001.1	RepeatMasker	DNA/hAT?	242547	242673	406	+	.	ID="DNA8-60_AP";Tend="209";Tstart="83";shortTE="F";uid="f5267428-fed6-4d05-a7a3-0f88d46b59ed"
VSBP01000001.1	RepeatMasker	Unknown	2163693	2163874	853	+	.	ID="RND-5_FAMILY-3134";Tend="1159";Tstart="975";shortTE="F";uid="50b64ce0-f14b-46c6-a6b4-05a46b548dca"
VSBP01000001.1	RepeatMasker	Unknown	566831	567194	3186	+	.	ID="RND-6_FAMILY-13348";Tend="1290";Tstart="927";shortTE="F";uid="a7add827-0cec-4acc-b059-58fb2b5b5ad9"
VSBP01000001.1	RepeatMasker	DNA	1761473	1761680	529	+	.	ID="dna4-2b_ap";Tend="773";Tstart="572";shortTE="F";uid="a7767fc6-4ee6-4ab6-9a12-2dba317f3fc4"
VSBP01000001.1	RepeatMasker	DNA/hAT?	4812	4971	515	+	.	ID="RND-6_FAMILY-1055";Tend="729";Tstart="565";shortTE="F";uid="b075a214-89a2-4480-b16d-98347be100ee"
VSBP01000001.1	RepeatMasker	Retroposon?	2576136	2576622	448	+	.	ID="SINE2-1_AP";Tend="1770";Tstart="1196";shortTE="F";uid="3e683795-4bb4-4016-868c-44488d9a4a89"
VSBP01000001.1	RepeatMasker	DNA/MULE-MuDR	1609312	1609519	1132	+	.	ID="RND-1_FAMILY-62";Tend="1324";Tstart="1112";shortTE="F";uid="22b5e707-81f4-482b-b151-519f1e9fe6a4"
VSBP01000001.1	RepeatMasker	DNA/hAT-hAT19	2498104	2498943	6010	+	.	ID="RND-5_FAMILY-4345";Tend="1616";Tstart="782";shortTE="F";uid="97f2b129-71d1-43a0-a615-f91dc6cb955d"
VSBP01000001.1	RepeatMasker	DNA/Ginger	3289142	3290280	5491	+	.	ID="rnd-6_family-9547";Tend="2520";Tstart="872";shortTE="F";uid="965fa56e-45e8-42fa-a4c6-e8645d6ee0e8"
VSBP01000001.1	RepeatMasker	DNA/Ginger	584215	584321	421	+	.	ID="RND-5_FAMILY-5363";Tend="1007";Tstart="883";shortTE="F";uid="64cd9037-08c0-4d93-b764-e82f4b9d00e2"
VSBP01000001.1	RepeatMasker	LINE/L2	798690	799285	1831	+	.	ID="RND-5_FAMILY-291";Tend="854";Tstart="263";shortTE="F";uid="d62bc692-0bc1-4132-94e1-c59aea23b06d"
VSBP01000001.1	RepeatMasker	DNA/hAT	2845378	2845510	964	+	.	ID="rnd-1_family-11";Tend="2902";Tstart="2730";shortTE="F";uid="d53f98c8-5ed1-439e-a852-0cf09a1bcd3a"
VSBP01000001.1	RepeatMasker	DNA/hAT-hAT19	1604938	1605197	696	+	.	ID="RND-6_FAMILY-24713";Tend="1498";Tstart="1291";shortTE="F";uid="6965e7d2-fc62-4f97-931d-e71d484d55ea"
VSBP01000001.1	RepeatMasker	Retroposon?	3140854	3141682	962	+	.	ID="SINE2-1_AP";Tend="1429";Tstart="555";shortTE="F";uid="911153a3-7974-4217-862b-214cfd20f6f8"
VSBP01000001.1	RepeatMasker	DNA/Ginger-1	1572236	1572472	1295	+	.	ID="RND-5_FAMILY-4684";Tend="537";Tstart="301";shortTE="F";uid="0d27f59b-52f5-453d-ad04-0cedc563f405"
VSBP01000001.1	RepeatMasker	Unknown	2038740	2038909	443	+	.	ID="RND-5_FAMILY-707";Tend="1170";Tstart="967";shortTE="F";uid="38d702c6-e038-49e6-83d5-269fbdafecc3"
VSBP01000001.1	RepeatMasker	Retroposon?	663042	663372	545	+	.	ID="SINE2-1_AP";Tend="978";Tstart="648";shortTE="F";uid="14cde0d2-8937-4e66-8b04-70c628e51ffc"
VSBP01000001.1	RepeatMasker	DNA/hAT-Tip100	1579576	1579839	1990	+	.	ID="RND-5_FAMILY-289";Tend="685";Tstart="425";shortTE="F";uid="5268a6ed-6d68-4e99-a40c-404c6cac26c9"
VSBP01000001.1	RepeatMasker	DNA/hAT-Charlie	1681935	1682285	1734	+	.	ID="RND-5_FAMILY-179";Tend="1282";Tstart="897";shortTE="F";uid="e81da98a-648c-4ddf-a834-37f6b3f8613e"
VSBP01000001.1	RepeatMasker	DNA/TcMar-Mariner	2995181	2995477	506	+	.	ID="MARINER-78_HSAL";Tend="908";Tstart="615";shortTE="F";uid="ab417c87-4002-446e-9b0d-b6d6053b99cf"
VSBP01000001.1	RepeatMasker	Retroposon?	1986515	1987132	2006	+	.	ID="RND-6_FAMILY-5864";Tend="729";Tstart="152";shortTE="F";uid="2c74ae86-6907-4e95-a5fc-76ebbc1b6daa"
VSBP01000001.1	RepeatMasker	DNA/hAT-Ac	534904	536792	6727	+	.	ID="RND-6_FAMILY-500";Tend="2207";Tstart="230";shortTE="F";uid="c03ed5ae-7bc1-4a4e-b898-e628b2bf47e7"
VSBP01000001.1	RepeatMasker	Unknown	2343100	2343359	813	+	.	ID="RND-1_FAMILY-179";Tend="301";Tstart="52";shortTE="F";uid="a3f95c70-e507-4d3a-9e0e-767c26d3dc67"
VSBP01000001.1	RepeatMasker	DNA/MULE-MuDR	1546629	1547762	5582	+	.	ID="RND-6_FAMILY-4404";Tend="1300";Tstart="190";shortTE="F";uid="b2583cd3-1efa-4121-9a39-a3615b92f096"
VSBP01000001.1	RepeatMasker	DNA/hAT-Tip100	2793439	2794350	7542	+	.	ID="RND-6_FAMILY-3503";Tend="1698";Tstart="797";shortTE="F";uid="19c1f67a-523f-4724-99e2-348281c8c2da"
VSBP01000001.1	RepeatMasker	Retroposon?	3318594	3318809	507	+	.	ID="RND-3_FAMILY-37";Tend="1187";Tstart="945";shortTE="F";uid="d1803743-4858-4375-a987-686d99c4992a"
VSBP01000001.1	RepeatMasker	Retroposon?	579603	580069	734	+	.	ID="RND-3_FAMILY-37";Tend="1627";Tstart="1121";shortTE="F";uid="df22bad4-2bb3-4cb4-902c-7164e105929e"
VSBP01000001.1	RepeatMasker	Retroposon?	1253548	1254142	897	+	.	ID="RND-3_FAMILY-37";TEgroup="ctg_1%7CRND-3_FAMILY-37%7C2";Tend="1600";Tstart="920";shortTE="F";uid="1ebfffc0-6341-47e7-9af1-d63953352e26"
VSBP01000001.1	RepeatMasker	DNA/hAT	2154328	2154786	1959	+	.	ID="rnd-5_family-4691";Tend="1290";Tstart="936";shortTE="F";uid="26a689fc-ccc4-4136-a385-b75c715005bc"
VSBP01000001.1	RepeatMasker	DNA/Kolobok-E	1504393	1504795	486	+	.	ID="RND-6_FAMILY-16198";Tend="1238";Tstart="811";shortTE="F";uid="3682407b-fd88-4ef0-808b-f5c8f1d341dc"
VSBP01000001.1	RepeatMasker	Retroposon?	3286909	3287852	978	+	.	ID="RND-3_FAMILY-37";TEgroup="ctg_1%7CRND-3_FAMILY-37%7C3";Tend="1697";Tstart="897";shortTE="F";uid="22bc862b-0551-47c3-add8-1879b712fb39"
VSBP01000001.1	RepeatMasker	Unknown	2442569	2442826	768	+	.	ID="RND-1_FAMILY-20";Tend="266";Tstart="2";shortTE="F";uid="21c4839c-e266-4526-b1fd-fea3eebe2f82"
VSBP01000001.1	RepeatMasker	Unknown	2065996	2066854	2764	+	.	ID="RND-1_FAMILY-312";Tend="1715";Tstart="961";shortTE="F";uid="8352da0b-aeca-4575-a8d5-9c0d29a60448"
VSBP01000001.1	RepeatMasker	Unknown	2189571	2190088	1350	+	.	ID="RND-5_FAMILY-7584";TEgroup="ctg_1%7CRND-5_FAMILY-7584%7C1";Tend="1180";Tstart="873";shortTE="F";uid="bd9bc66e-382e-4c38-9491-877c6d978f27"
VSBP01000001.1	RepeatMasker	Unknown	1741914	1742108	1646	+	.	ID="RND-1_FAMILY-280";Tend="951";Tstart="754";shortTE="F";uid="b320f6a5-be5e-44be-8ed7-425397f12d1d"
VSBP01000001.1	RepeatMasker	DNA/Ginger-1	3094122	3094333	1779	+	.	ID="RND-1_FAMILY-79";Tend="1192";Tstart="983";shortTE="F";uid="30e75a97-42fc-4f91-9903-c550766eb5cd"
VSBP01000001.1	RepeatMasker	Retroposon?	2901041	2901917	7190	+	.	ID="RND-5_FAMILY-6662";Tend="1791";Tstart="919";shortTE="F";uid="3483a884-8573-466a-8e9d-9e86162c52c8"
VSBP01000001.1	RepeatMasker	DNA	1223913	1224336	1646	+	.	ID="DNA-TTAA-1_AP";Tend="423";Tstart="2";shortTE="F";uid="ca8f2689-d93b-4f6e-9291-1a331e602c13"
VSBP01000001.1	RepeatMasker	DNA/hAT	963262	964107	1079	+	.	ID="RND-5_FAMILY-2550";TEgroup="ctg_1%7CRND-5_FAMILY-2550%7C1";Tend="1559";Tstart="920";shortTE="F";uid="fe6d0448-ba69-4d9e-91fd-1b21d583cbd3"
VSBP01000001.1	RepeatMasker	DNA/Ginger	1259288	1259547	1583	+	.	ID="RND-6_FAMILY-5762";Tend="2599";Tstart="2344";shortTE="F";uid="3cc3af59-4907-425f-96bf-01b5213ee14e"
VSBP01000001.1	RepeatMasker	DNA/hAT-Tip100	956732	956957	1882	+	.	ID="RND-1_FAMILY-40";Tend="1216";Tstart="990";shortTE="F";uid="10cec9ae-8ab4-45c9-94e8-df49abfb50a7"
VSBP01000001.1	RepeatMasker	Retroposon?	3257337	3257921	1082	+	.	ID="RND-3_FAMILY-37";Tend="1490";Tstart="914";shortTE="F";uid="163ff07c-8e5b-464a-9cca-acf0984370a0"
VSBP01000001.1	RepeatMasker	SINE/5S	1585251	1585546	1377	+	.	ID="RND-6_FAMILY-2707";Tend="624";Tstart="332";shortTE="F";uid="15852b56-e57b-4cd3-92e9-dce3137b8c7a"
VSBP01000001.1	RepeatMasker	DNA/hAT-Tip100	443457	443898	2621	+	.	ID="RND-6_FAMILY-1161";Tend="1237";Tstart="827";shortTE="F";uid="38af76af-ae67-4c4d-a64d-e4e4ee939fd8"
VSBP01000001.1	RepeatMasker	Unknown	1270970	1271149	645	+	.	ID="RND-5_FAMILY-3308";Tend="1018";Tstart="842";shortTE="F";uid="b725f370-93c7-4ef8-8c37-c8a41a6b325e"
VSBP01000001.1	RepeatMasker	DNA	543761	543915	542	+	.	ID="RND-5_FAMILY-9000";Tend="1748";Tstart="1592";shortTE="F";uid="c0fbc15a-ec14-425d-8f3f-37ab2c2cf5de"
VSBP01000001.1	RepeatMasker	DNA	838801	839294	821	+	.	ID="DNA4-3_AP";Tend="441";Tstart="10";shortTE="F";uid="898bb571-afa9-4a51-a9d5-7c8726d8e231"
VSBP01000001.1	RepeatMasker	DNA/hAT	2168954	2169207	1698	+	.	ID="RND-1_FAMILY-11";Tend="1391";Tstart="1154";shortTE="F";uid="065c175b-9684-411a-a9c5-7c5950e7955e"
VSBP01000001.1	RepeatMasker	DNA/hAT	2683705	2683902	1069	+	.	ID="DNA8-105_AP";Tend="210";Tstart="1";shortTE="F";uid="a36bee34-df8f-491c-8f9f-b7522bfc28a7"
VSBP01000001.1	RepeatMasker	DNA/hAT-hAT19	1602726	1602864	527	+	.	ID="RND-6_FAMILY-24713";Tend="1305";Tstart="1162";shortTE="F";uid="3cfb65ff-d112-40ab-8c5f-1e39daae2578"
VSBP01000001.1	RepeatMasker	DNA/MULE-MuDR	691499	692140	2396	+	.	ID="rnd-6_family-1389";Tend="1639";Tstart="859";shortTE="F";uid="ac9f42a3-a2df-4e48-822c-eb9976bb9793"
VSBP01000001.1	RepeatMasker	Unknown	1653610	1654010	2908	+	.	ID="RND-6_FAMILY-2452";Tend="1515";Tstart="1129";shortTE="F";uid="b67cd9f3-99e4-4e08-9b24-783c2058d58d"
VSBP01000001.1	RepeatMasker	DNA/Ginger-1	2013000	2013168	1045	+	.	ID="RND-1_FAMILY-79";Tend="1121";Tstart="954";shortTE="F";uid="943b4880-2a60-4304-9658-3becdd6a4c17"
VSBP01000001.1	RepeatMasker	DNA/Ginger	444173	444379	1548	+	.	ID="RND-1_FAMILY-3";Tend="1311";Tstart="1110";shortTE="F";uid="64f1a5c8-d990-4373-817b-7728b63e2731"
VSBP01000001.1	RepeatMasker	DNA	2892970	2893195	514	+	.	ID="DNA4-1_AP";Tend="780";Tstart="541";shortTE="F";uid="5f70bb55-dd67-4226-9868-d4ebb29f6c9b"
VSBP01000001.1	RepeatMasker	DNA/hAT-Tip100	1252752	1252912	568	+	.	ID="RND-5_FAMILY-871";Tend="1177";Tstart="1039";shortTE="F";uid="6cda428d-e34e-496d-bbdc-b58182559b86"
VSBP01000001.1	RepeatMasker	Retroposon?	1621229	1621386	626	+	.	ID="SINE2-1_AP";Tend="1770";Tstart="1627";shortTE="F";uid="6a12c1f0-3ec1-4bfb-948b-e1e4fb3bb949"
VSBP01000001.1	RepeatMasker	DNA/Kolobok-E	705788	706181	654	+	.	ID="RND-6_FAMILY-16198";Tend="1209";Tstart="821";shortTE="F";uid="1aba3225-b4de-4a4c-90ea-6dc05b7aed5c"
VSBP01000001.1	RepeatMasker	DNA/hAT	139628	139810	471	+	.	ID="DNA8-38_AP";Tend="204";Tstart="28";shortTE="F";uid="311453d1-b67f-42f7-bdf2-02538b65f9f5"
VSBP01000001.1	RepeatMasker	DNA/hAT-hAT19	78888	79016	441	+	.	ID="HAT-N4_AP";Tend="137";Tstart="2";shortTE="F";uid="bfba7ab4-f4b8-4efb-aeb5-a22c519d42cc"
VSBP01000001.1	RepeatMasker	Retroposon?	2071261	2071437	411	+	.	ID="RND-3_FAMILY-37";Tend="1210";Tstart="1047";shortTE="F";uid="8287f6b3-ad21-4e1b-880f-d05c1f9e1ce6"
VSBP01000001.1	RepeatMasker	DNA/MULE-MuDR	1355071	1355462	509	+	.	ID="MUDR12X_AP";TEgroup="ctg_1%7CMUDR12X_AP%7C1";Tend="1396";Tstart="295";shortTE="F";uid="57072528-adaf-43da-b970-58ce430148ce"
VSBP01000001.1	RepeatMasker	Unknown	1777118	1777488	849	+	.	ID="RND-6_FAMILY-1093";Tend="1750";Tstart="1315";shortTE="F";uid="58343588-c340-409b-9865-3a791e54877b"
VSBP01000001.1	RepeatMasker	DNA/hAT-hAT19	977	1451	2114	+	.	ID="dna8-64_ap";Tend="622";Tstart="1";shortTE="F";uid="cdfb632d-f5a3-42e6-823d-f1253a1f8380"
VSBP01000001.1	RepeatMasker	Unknown	2826218	2826567	1336	+	.	ID="RND-5_FAMILY-707";Tend="1303";Tstart="984";shortTE="F";uid="fa18d89a-2286-47af-ae3a-d931a5a3ce35"
VSBP01000001.1	RepeatMasker	Retroposon?	3197837	3198102	405	+	.	ID="SINE2-1_AP";Tend="978";Tstart="724";shortTE="F";uid="a62a84b3-2d04-4706-a27e-c943198f0e80"
VSBP01000001.1	RepeatMasker	DNA/Kolobok-E	510777	510923	504	+	.	ID="KOLOBOKE-3_AP";Tend="835";Tstart="694";shortTE="F";uid="8b6787d1-4d22-4919-9b11-2190a145ebad"
VSBP01000001.1	RepeatMasker	DNA	2486053	2486330	728	+	.	ID="DNA4-2_AP";Tend="762";Tstart="498";shortTE="F";uid="1a620ea3-6b20-49c0-b43a-2374718ce998"
VSBP01000001.1	RepeatMasker	DNA	3197230	3197704	655	+	.	ID="DNA4-2_AP";Tend="515";Tstart="1";shortTE="F";uid="be90d4f9-9c13-4d30-9d3e-fa55efc5ab01"
VSBP01000001.1	RepeatMasker	Unknown	603598	604061	3139	+	.	ID="RND-6_FAMILY-551";Tend="1035";Tstart="584";shortTE="F";uid="50afe1f6-3f75-4e90-93d7-f4680662260f"
VSBP01000001.1	RepeatMasker	DNA/Kolobok-T2	3118472	3118590	419	+	.	ID="REP-4_PBA";Tend="591";Tstart="478";shortTE="F";uid="e6e3993d-6655-4a87-9bf9-960e7d2740a4"
VSBP01000001.1	RepeatMasker	DNA/MULE-MuDR	1613141	1613434	1596	+	.	ID="RND-6_FAMILY-5875";Tend="1105";Tstart="829";shortTE="F";uid="f9e1be40-63a4-454c-aa85-01f59abc7488"
VSBP01000001.1	RepeatMasker	DNA/hAT	2346587	2347103	4063	+	.	ID="RND-5_FAMILY-4691";Tend="1449";Tstart="933";shortTE="F";uid="cb893541-c69d-44bb-a5c7-6c48f2ed0dc1"
VSBP01000001.1	RepeatMasker	DNA/hAT-Charlie	1599568	1599807	494	+	.	ID="HAT-N14_RPR";TEgroup="ctg_1%7CHAT-N14_RPR%7C1";Tend="320";Tstart="1";shortTE="T";uid="8f415733-439d-4321-8366-22e38d13e0cf"
VSBP01000001.1	RepeatMasker	Retroposon?	1689611	1690303	1453	+	.	ID="RND-3_FAMILY-37";Tend="1620";Tstart="920";shortTE="F";uid="f5210a9b-96ca-42d9-b3b4-621d590e3e01"
VSBP01000001.1	RepeatMasker	Unknown	3005887	3006581	682	+	.	ID="RND-1_FAMILY-195";TEgroup="ctg_1%7CRND-1_FAMILY-195%7C1";Tend="662";Tstart="183";shortTE="F";uid="c9c9bb94-02b7-4713-82c6-570a51604a51"
VSBP01000001.1	RepeatMasker	DNA/MULE-MuDR	2290596	2291382	5844	+	.	ID="RND-5_FAMILY-5992";Tend="1733";Tstart="913";shortTE="F";uid="5101e811-942c-48c4-8fdc-461ba86adf81"
VSBP01000001.1	RepeatMasker	DNA/MULE-MuDR	663957	664225	797	+	.	ID="RND-5_FAMILY-3526";Tend="1158";Tstart="877";shortTE="F";uid="27bec767-6e22-49af-8909-95a4377db986"
VSBP01000001.1	RepeatMasker	Retroposon?	2881367	2881514	6972	+	.	ID="RND-5_FAMILY-6662";Tend="1152";Tstart="767";shortTE="F";uid="d998654c-cb9b-4918-a13c-e758814e20c4"
VSBP01000001.1	RepeatMasker	Unknown	2401420	2401762	2165	+	.	ID="RND-1_FAMILY-64";Tend="1407";Tstart="984";shortTE="F";uid="844c435e-f728-4afe-a37c-594e568d0644"
VSBP01000001.1	RepeatMasker	Unknown	1548299	1548598	1060	+	.	ID="RND-1_FAMILY-236";Tend="1248";Tstart="924";shortTE="F";uid="13ec8376-89a7-4a05-be0a-8c9528a8d9d3"
VSBP01000001.1	RepeatMasker	DNA	1156067	1156242	577	+	.	ID="DNA4-2_AP";Tend="766";Tstart="571";shortTE="F";uid="f5863e7c-2f3d-4129-ab09-159dec1a619b"
VSBP01000001.1	RepeatMasker	DNA	1072988	1073572	596	+	.	ID="DNA4-2_AP";Tend="620";Tstart="1";shortTE="F";uid="77fbe725-fd29-412d-9134-86839a4424c1"
VSBP01000001.1	RepeatMasker	Retroposon?	1584663	1584902	912	+	.	ID="RND-1_FAMILY-21";Tend="747";Tstart="532";shortTE="F";uid="db085846-ccde-4121-8813-8f18c54ef7ec"
VSBP01000001.1	RepeatMasker	DNA/Ginger-1	1737276	1737546	1376	+	.	ID="RND-5_FAMILY-4684";Tend="537";Tstart="280";shortTE="F";uid="44077a44-3571-4a93-9981-58139a00477f"
VSBP01000001.1	RepeatMasker	DNA/TcMar-Mariner	3076385	3076514	512	+	.	ID="MARINER-N13_HSAL";Tend="497";Tstart="366";shortTE="F";uid="03de70e6-bdf0-406c-a995-27ccbc73bfdf"
VSBP01000001.1	RepeatMasker	LTR/Copia	2624362	2624855	453	+	.	ID="COPIA-14_LH-I";Tend="9658";Tstart="9165";shortTE="F";uid="23b876fd-8cb3-48b3-a48c-f36d2344b909"
VSBP01000001.1	RepeatMasker	DNA/Ginger	1967	2078	507	+	.	ID="RND-5_FAMILY-5363";Tend="960";Tstart="855";shortTE="F";uid="2dae2228-6753-48c4-8bdd-25094abb90b6"
VSBP01000001.1	RepeatMasker	DNA	2886035	2886146	466	+	.	ID="dna4-2_ap";Tend="769";Tstart="663";shortTE="F";uid="2394f713-cec1-4399-a4d6-aa1b0fd9bc92"
VSBP01000001.1	RepeatMasker	DNA/Ginger	2287453	2287814	2538	+	.	ID="RND-1_FAMILY-3";Tend="1858";Tstart="1469";shortTE="F";uid="ce33e1a6-e4a3-48c2-87ea-529d3333455c"
VSBP01000001.1	RepeatMasker	Retroposon?	1747829	1748260	460	+	.	ID="SINE2-1_AP";Tend="482";Tstart="1";shortTE="F";uid="36786133-a313-429a-b490-90d1d05ae9b1"
VSBP01000001.1	RepeatMasker	Unknown	22129	22325	489	+	.	ID="RND-6_FAMILY-9741";Tend="466";Tstart="267";shortTE="F";uid="b1a4455c-066e-4c22-8f28-1da92b78f745"
VSBP01000001.1	RepeatMasker	DNA/hAT-Charlie	1153822	1154153	1708	+	.	ID="DNA8-58_AP";Tend="393";Tstart="1";shortTE="F";uid="c11f954c-cb51-4348-8fa3-a0dad591ebde"
VSBP01000001.1	RepeatMasker	Unknown	2767822	2768011	683	+	.	ID="RND-1_FAMILY-65";Tend="1089";Tstart="903";shortTE="F";uid="6f748676-7fe6-444a-a157-0272fa590e5a"
VSBP01000001.1	RepeatMasker	DNA/Ginger-1	658262	658367	499	+	.	ID="RND-1_FAMILY-79";Tend="1933";Tstart="1829";shortTE="F";uid="91adb0a1-2c0a-4b7e-a04f-2035d0510ece"
VSBP01000001.1	RepeatMasker	Unknown	2169165	2169723	4286	+	.	ID="RND-5_FAMILY-718";Tend="634";Tstart="65";shortTE="F";uid="f3fbdb33-f6e7-48dc-8063-193cc4f1c6c0"
VSBP01000001.1	RepeatMasker	DNA/hAT-Charlie	989013	989592	3555	+	.	ID="RND-1_FAMILY-400";Tend="1494";Tstart="906";shortTE="F";uid="47cf22c8-b4e1-4ff5-9bcf-021a58308443"
VSBP01000001.1	RepeatMasker	DNA/Ginger-1	2154779	2155210	3250	+	.	ID="RND-1_FAMILY-79";Tend="1453";Tstart="991";shortTE="F";uid="d9e72206-befd-42c9-8d40-2c4dccffee6f"
VSBP01000001.1	RepeatMasker	DNA/hAT	2808128	2808566	2266	+	.	ID="RND-6_FAMILY-11982";Tend="1436";Tstart="963";shortTE="F";uid="6cbb6106-0e65-45ac-8d61-7abd337086ea"
VSBP01000001.1	RepeatMasker	DNA	1172145	1172274	430	+	.	ID="DNA-TTAA-1_AP";Tend="400";Tstart="278";shortTE="F";uid="18b8d776-1cbd-4794-8757-8b7240fea101"
VSBP01000001.1	RepeatMasker	DNA	2342524	2343133	3828	+	.	ID="RND-5_FAMILY-9000";Tend="1395";Tstart="763";shortTE="F";uid="3a3199fa-f18e-4632-846c-8eaa819e87e5"
VSBP01000001.1	RepeatMasker	Unknown	1748971	1749528	4034	+	.	ID="RND-1_FAMILY-35";Tend="1362";Tstart="821";shortTE="F";uid="5acc7f3b-da8b-4d28-9061-7deb7a5f36cf"
VSBP01000001.1	RepeatMasker	DNA/hAT-Charlie	664311	664563	940	+	.	ID="RND-5_FAMILY-738";Tend="1174";Tstart="936";shortTE="F";uid="cb41c943-9ec3-4249-afec-c89c4e1583ca"
VSBP01000001.1	RepeatMasker	DNA/hAT-Tip100	2144413	2144825	3149	+	.	ID="RND-6_FAMILY-10864";Tend="1347";Tstart="943";shortTE="F";uid="d51dbab1-ff12-4b8a-bbde-2659af3e0067"
VSBP01000001.1	RepeatMasker	Unknown	567190	567305	967	+	.	ID="RND-1_FAMILY-64";Tend="1216";Tstart="1098";shortTE="F";uid="cf226dd4-ec08-460e-9a84-0d5f08cd7024"
VSBP01000001.1	RepeatMasker	Unknown	2316940	2317242	2114	+	.	ID="RND-5_FAMILY-378";Tend="1528";Tstart="1220";shortTE="F";uid="b15d1cbe-f748-4a2f-9d1d-7d280be00e47"
VSBP01000001.1	RepeatMasker	DNA/TcMar-Tc1	369994	370190	438	+	.	ID="MARINER-N22_AG";TEgroup="ctg_1%7CMARINER-N22_AG%7C1";Tend="1309";Tstart="38";shortTE="F";uid="1a4b6f50-1d5b-4edf-9537-02c14894e06e"
VSBP01000001.1	RepeatMasker	DNA/hAT-Tip100	1580476	1580750	2020	+	.	ID="RND-5_FAMILY-289";Tend="1529";Tstart="1267";shortTE="F";uid="2d861594-251b-49ce-a009-f97eb0738d6e"
VSBP01000001.1	RepeatMasker	Unknown	1195880	1196164	883	+	.	ID="RND-1_FAMILY-20";TEgroup="ctg_1%7CRND-1_FAMILY-20%7C1";Tend="308";Tstart="1";shortTE="F";uid="6edbf995-34a3-4ee7-9bd2-bce2431e805a"
VSBP01000001.1	RepeatMasker	DNA	96646	96915	948	+	.	ID="TTAA5_AP";Tend="261";Tstart="1";shortTE="F";uid="5fc92c13-2ddd-4c5c-ad1c-357f55a9a106"
VSBP01000001.1	RepeatMasker	RC/Helitron	532869	532981	542	+	.	ID="RND-5_FAMILY-65";Tend="1003";Tstart="891";shortTE="F";uid="c48915c0-8bec-4ac3-80a4-b39882be9692"
VSBP01000001.1	RepeatMasker	DNA	2420318	2420498	432	+	.	ID="dna4-2_ap";Tend="179";Tstart="9";shortTE="F";uid="fcd31d07-ab7c-4a57-94d8-e1cab887d348"
VSBP01000001.1	RepeatMasker	LINE/CR1	2609176	2609320	468	+	.	ID="RND-6_FAMILY-18194";Tend="557";Tstart="417";shortTE="F";uid="0ac19a06-8339-4c1f-a6fd-d889d22ded56"
VSBP01000001.1	RepeatMasker	DNA/Kolobok-E	1977158	1977647	2776	+	.	ID="RND-5_FAMILY-48";Tend="1416";Tstart="924";shortTE="F";uid="02a699b9-0e09-4287-8bd6-da50d90e088a"
VSBP01000001.1	RepeatMasker	Retroposon?	712585	713310	573	+	.	ID="SINE2-1_AP";Tend="1757";Tstart="992";shortTE="F";uid="908b1d59-c397-46e7-8247-553f00b049c5"
VSBP01000001.1	RepeatMasker	Unknown	2091513	2091866	1882	+	.	ID="RND-6_FAMILY-1819";Tend="1386";Tstart="981";shortTE="F";uid="5058827e-a3fa-458b-81c4-7863232fa075"
VSBP01000001.1	RepeatMasker	DNA	2824622	2824749	447	+	.	ID="dna2-2_ap";Tend="229";Tstart="101";shortTE="F";uid="7acc06b8-1460-4590-92cd-058bd19c4888"
VSBP01000001.1	RepeatMasker	DNA/Ginger-1	1986283	1986541	716	+	.	ID="RND-5_FAMILY-4684";Tend="528";Tstart="306";shortTE="F";uid="944a33de-064f-4f9c-8ed2-c10aa1f697ba"
VSBP01000001.1	RepeatMasker	DNA/hAT-Ac	2135254	2135441	555	+	.	ID="RND-6_FAMILY-500";Tend="1131";Tstart="939";shortTE="F";uid="b22f0dca-e797-4563-9907-5c0eef86f514"
VSBP01000001.1	RepeatMasker	DNA/hAT-Tip100	2650223	2650375	565	+	.	ID="RND-6_FAMILY-1159";Tend="510";Tstart="371";shortTE="F";uid="f9ff3d55-c06c-4ca2-b88c-170628fe4117"
VSBP01000001.1	RepeatMasker	DNA/hAT	1354301	1354801	2033	+	.	ID="DNA8-76_AP";Tend="455";Tstart="1";shortTE="F";uid="684c24ac-b158-4548-a175-61ed06c45d12"
VSBP01000001.1	RepeatMasker	DNA	2327647	2327879	1023	+	.	ID="TTAA5_AP";Tend="442";Tstart="207";shortTE="F";uid="e46866e3-95b2-46a5-8479-c1e3c77a9e37"
VSBP01000001.1	RepeatMasker	DNA	1879478	1879887	1301	+	.	ID="DNA-TTAA-1_AP";Tend="423";Tstart="1";shortTE="F";uid="6412e6c6-9066-41bc-baeb-75523776c175"
VSBP01000001.1	RepeatMasker	DNA/hAT-Tip100	1318683	1318828	669	+	.	ID="RND-6_FAMILY-1867";Tend="415";Tstart="262";shortTE="F";uid="f4b4ed9d-7705-4fbd-af9c-41c0134b50d9"
VSBP01000001.1	RepeatMasker	DNA/MULE-MuDR	2783470	2784064	4071	+	.	ID="RND-6_FAMILY-30810";Tend="1581";Tstart="1010";shortTE="F";uid="dc2f006c-36fa-4f59-87eb-4a7b9c026380"
VSBP01000001.1	RepeatMasker	DNA/Ginger	2996766	2997004	512	+	.	ID="RND-6_FAMILY-9547";Tend="1181";Tstart="931";shortTE="F";uid="12da7cc8-ee27-43eb-8e5f-da29240827dd"
VSBP01000001.1	RepeatMasker	Unknown	1785069	1785371	1400	+	.	ID="RND-6_FAMILY-6198";Tend="1236";Tstart="935";shortTE="F";uid="2b604b82-10d1-4a8c-be64-ec201c6633f5"
VSBP01000001.1	RepeatMasker	DNA/CMC-Chapaev-3	1548983	1549588	4418	+	.	ID="RND-5_FAMILY-726";Tend="1385";Tstart="766";shortTE="F";uid="222d4f90-3d12-4799-9e31-c77d827b766d"
VSBP01000001.1	RepeatMasker	DNA/hAT?	2828874	2829008	901	+	.	ID="RND-6_FAMILY-1055";Tend="1664";Tstart="1534";shortTE="F";uid="2dba1f5f-584e-4731-a917-4b11d3fb1ce1"
VSBP01000001.1	RepeatMasker	DNA/hAT-Tip100	616752	617065	1904	+	.	ID="RND-6_FAMILY-20825";Tend="1268";Tstart="945";shortTE="F";uid="222f0b3a-93d8-439a-bc70-22de61dc7f07"
VSBP01000001.1	RepeatMasker	DNA/hAT-Tip100	807197	807811	2633	+	.	ID="RND-5_FAMILY-978";Tend="2121";Tstart="1551";shortTE="F";uid="51048299-d290-4cd9-8d19-00c0866c68bc"
VSBP01000001.1	RepeatMasker	DNA	539327	539474	1152	+	.	ID="RND-5_FAMILY-1376";Tend="1530";Tstart="1384";shortTE="F";uid="70ebe187-d454-421d-85cb-205095dc24e7"
VSBP01000001.1	RepeatMasker	DNA/MULE-MuDR	765332	765997	2887	+	.	ID="RND-6_FAMILY-430";Tend="1451";Tstart="746";shortTE="F";uid="7f0ac779-a06e-41ed-9ca3-44e2fefc4b19"
VSBP01000001.1	RepeatMasker	DNA/Ginger	924353	924789	2970	+	.	ID="RND-6_FAMILY-9547";Tend="1280";Tstart="860";shortTE="F";uid="71705026-7450-4a49-906d-28c32f691840"
VSBP01000001.1	RepeatMasker	DNA/Ginger	3100724	3101338	2891	+	.	ID="RND-5_FAMILY-5363";Tend="1578";Tstart="887";shortTE="F";uid="3ec83382-70a9-4328-87bd-63fdfbefeb6d"
VSBP01000001.1	RepeatMasker	DNA	445551	445821	1035	+	.	ID="DNA-TTAA-1_AP";Tend="423";Tstart="161";shortTE="F";uid="88d63bb6-c302-4de1-aa29-5959d8910965"
VSBP01000001.1	RepeatMasker	DNA/Ginger	3253780	3254452	4935	+	.	ID="RND-6_FAMILY-9547";Tend="2532";Tstart="1864";shortTE="F";uid="4e6bbcc6-7a34-45b5-88d5-cea466caa4d2"
VSBP01000001.1	RepeatMasker	DNA/Ginger	1603448	1604427	7366	+	.	ID="RND-6_FAMILY-5762";Tend="2482";Tstart="1498";shortTE="F";uid="d7582127-2710-40bc-a9ca-03458a26619c"
VSBP01000001.1	RepeatMasker	DNA/hAT-hAT19	1704550	1705064	3837	+	.	ID="RND-1_FAMILY-72";Tend="827";Tstart="347";shortTE="F";uid="5ca40650-684c-4e88-973b-9fcdc9677073"
VSBP01000001.1	RepeatMasker	DNA/Ginger	3140632	3140841	696	+	.	ID="RND-6_FAMILY-5762";Tend="1107";Tstart="887";shortTE="F";uid="5cc61894-e646-472f-bc93-0a6000f6cee6"
VSBP01000001.1	RepeatMasker	DNA/MULE-MuDR	2202895	2203263	2499	+	.	ID="RND-6_FAMILY-6";Tend="1511";Tstart="1139";shortTE="F";uid="77e4faea-6c13-4296-b319-6face4870b86"
VSBP01000001.1	RepeatMasker	DNA	1230980	1231307	795	+	.	ID="TTAA2C_AP";Tend="419";Tstart="116";shortTE="F";uid="31e41102-eb9f-40aa-b9e0-0ca7edf8b224"
VSBP01000001.1	RepeatMasker	DNA	1676041	1676377	591	+	.	ID="ttaa2c_ap";Tend="406";Tstart="102";shortTE="F";uid="afa2e2b8-b6c3-4366-a08f-b5dadb13888c"
VSBP01000001.1	RepeatMasker	DNA/hAT-Blackjack	2272353	2274121	3215	+	.	ID="RND-5_FAMILY-218";Tend="2101";Tstart="376";shortTE="F";uid="94340ae2-77a7-43d5-929d-683d412ce740"
VSBP01000001.1	RepeatMasker	Unknown	2869904	2870171	1813	+	.	ID="RND-6_FAMILY-4331";Tend="1021";Tstart="755";shortTE="F";uid="0e025959-bf0a-4358-9f9e-29ffe278c33b"
VSBP01000001.1	RepeatMasker	DNA	3072049	3072417	897	+	.	ID="RND-5_FAMILY-9000";Tend="1858";Tstart="1438";shortTE="F";uid="b206fe4b-b093-4c69-8ba9-adc074e45cb1"
VSBP01000001.1	RepeatMasker	DNA/Ginger	1075622	1076222	770	+	.	ID="RND-5_FAMILY-5363";Tend="1552";Tstart="882";shortTE="F";uid="86acbd57-7a9d-4287-83f5-394f0a037435"
VSBP01000001.1	RepeatMasker	DNA/hAT-Charlie	3042136	3042573	3428	+	.	ID="RND-1_FAMILY-400";Tend="1359";Tstart="943";shortTE="F";uid="68f80dab-a5da-4af7-b14e-92e529958733"
VSBP01000001.1	RepeatMasker	DNA/CMC-EnSpm	1030120	1030288	735	+	.	ID="RND-6_FAMILY-4741";Tend="604";Tstart="439";shortTE="F";uid="77d5b0d8-d337-4bc9-87ba-186ef2a45544"
VSBP01000001.1	RepeatMasker	DNA/hAT-hAT19	634024	634215	423	+	.	ID="RND-6_FAMILY-1676";Tend="1674";Tstart="1472";shortTE="F";uid="aa969d63-ba96-46b4-920d-a6f0ed78b584"
VSBP01000001.1	RepeatMasker	Unknown	613717	613875	923	+	.	ID="RND-6_FAMILY-10750";Tend="1132";Tstart="959";shortTE="F";uid="25ecacb3-a3d4-4505-9f9c-cf243efeb2d6"
VSBP01000001.1	RepeatMasker	DNA/P	1741347	1741764	3163	+	.	ID="RND-6_FAMILY-3930";Tend="1699";Tstart="1280";shortTE="F";uid="9f31fd6a-e5f3-4a70-b29e-6252bc4a46ee"
VSBP01000001.1	RepeatMasker	DNA/Ginger-1	22989	23423	1841	+	.	ID="rnd-6_family-4051";Tend="1147";Tstart="560";shortTE="F";uid="09a4e1f3-e863-44bf-8c31-f1cf810ecdc6"
VSBP01000001.1	RepeatMasker	DNA/hAT?	89172	89318	537	+	.	ID="RND-6_FAMILY-1055";Tend="654";Tstart="516";shortTE="F";uid="f2a863a5-1cb5-4a18-bd1c-7919a27805ed"
VSBP01000001.1	RepeatMasker	DNA/hAT-Ac	2129689	2130229	3594	+	.	ID="RND-1_FAMILY-362";Tend="1480";Tstart="915";shortTE="F";uid="9c8920d5-bc40-401e-8805-59ab7c848688"
VSBP01000001.1	RepeatMasker	DNA/MULE-MuDR	1547815	1548257	2900	+	.	ID="RND-4_FAMILY-107";Tend="1491";Tstart="1050";shortTE="F";uid="e775475e-fa32-4a2c-a470-135804fad9e4"
VSBP01000001.1	RepeatMasker	DNA/Ginger-1	430177	430398	1115	+	.	ID="RND-5_FAMILY-4684";Tend="537";Tstart="315";shortTE="F";uid="e6d3942d-b430-42aa-aa0e-e47ddfde426d"
VSBP01000001.1	RepeatMasker	DNA/Ginger	135966	136194	415	+	.	ID="RND-6_FAMILY-5762";Tend="1144";Tstart="901";shortTE="F";uid="5c0df4ff-b5dc-4296-8a1d-26fe9fec9b0e"
VSBP01000001.1	RepeatMasker	DNA/MULE-MuDR	1546418	1546543	840	+	.	ID="RND-4_FAMILY-107";Tend="1049";Tstart="924";shortTE="F";uid="c41c322a-19b7-4e90-8e58-af3433b29029"
VSBP01000001.1	RepeatMasker	DNA/hAT-Charlie	243767	245691	13938	+	.	ID="RND-5_FAMILY-1763";Tend="1974";Tstart="5";shortTE="F";uid="06eae21d-1c91-48e8-8495-c7a7cffea182"
VSBP01000001.1	RepeatMasker	DNA/Ginger	683320	683519	1704	+	.	ID="RND-1_FAMILY-3";Tend="1846";Tstart="1647";shortTE="F";uid="c94350bb-27f0-4002-b381-45df54df9c86"
VSBP01000001.1	RepeatMasker	LINE/L2	1544914	1545166	708	+	.	ID="RND-6_FAMILY-2068";Tend="1111";Tstart="882";shortTE="F";uid="678a47d9-5588-4ec3-baa6-d69200283695"
VSBP01000001.1	RepeatMasker	DNA/Ginger	2821776	2823434	12649	+	.	ID="RND-6_FAMILY-5762";Tend="2576";Tstart="895";shortTE="F";uid="3fe59383-a248-4537-9134-1ac82315c1cb"
VSBP01000001.1	RepeatMasker	DNA/Ginger-1	8700	8890	562	+	.	ID="RND-5_FAMILY-4684";Tend="772";Tstart="586";shortTE="F";uid="d9e0fe84-3dc2-4dc0-b46d-bf4599a1cb8e"
VSBP01000001.1	RepeatMasker	DNA/Kolobok-E	1371902	1372189	1017	+	.	ID="RND-5_FAMILY-6250";Tend="957";Tstart="687";shortTE="F";uid="107e4f6f-faf1-43bb-a93a-68e179a8b3f1"
VSBP01000001.1	RepeatMasker	DNA	2343531	2343681	720	+	.	ID="RND-5_FAMILY-9000";Tend="2202";Tstart="2060";shortTE="F";uid="ddfa72ae-8147-4b01-b923-555f245ca2f4"
VSBP01000001.1	RepeatMasker	DNA	3092316	3092485	447	+	.	ID="RND-6_FAMILY-15349";Tend="1759";Tstart="1605";shortTE="F";uid="d893ae68-0ada-4320-b932-b01446636c1b"
VSBP01000001.1	RepeatMasker	RC/Helitron	2190358	2190768	2012	+	.	ID="RND-4_FAMILY-281";Tend="1365";Tstart="945";shortTE="F";uid="ae400089-7b3b-41f0-a4dd-15e88c270e95"
VSBP01000001.1	RepeatMasker	Retroposon?	2453972	2454377	1952	+	.	ID="RND-6_FAMILY-999";Tend="479";Tstart="18";shortTE="F";uid="4f27d30a-dc2b-42eb-8e75-fbdad20c12f8"
VSBP01000001.1	RepeatMasker	DNA/Ginger-1	235672	236418	3064	+	.	ID="RND-5_FAMILY-1199";Tend="965";Tstart="229";shortTE="F";uid="011f0ea2-a98e-462e-9293-f5995cca24f2"
VSBP01000001.1	RepeatMasker	Unknown	2184413	2184548	705	+	.	ID="RND-1_FAMILY-78";Tend="1084";Tstart="947";shortTE="F";uid="f39f79b8-2bbf-4b06-93a9-6699f0f570f9"
VSBP01000001.1	RepeatMasker	DNA/MULE-MuDR	595344	595556	1799	+	.	ID="RND-5_FAMILY-4497";Tend="241";Tstart="32";shortTE="F";uid="c7beb242-1159-4f53-9f50-f58663352912"
VSBP01000001.1	RepeatMasker	DNA	633162	633715	1332	+	.	ID="DNA4-2_AP";Tend="530";Tstart="1";shortTE="F";uid="5a2d6a78-6715-47b9-b8df-91bae53083a3"
VSBP01000001.1	RepeatMasker	RC/Helitron	2828649	2828814	497	+	.	ID="HELITRON-N4_PPO";Tend="157";Tstart="2";shortTE="F";uid="37257492-9ab3-4685-a519-edb084cc3996"
VSBP01000001.1	RepeatMasker	Unknown	1670866	1671141	1856	+	.	ID="RND-6_FAMILY-2593";Tend="623";Tstart="348";shortTE="F";uid="1e14a064-0ae4-4d9a-b27f-7750c1842d07"
VSBP01000001.1	RepeatMasker	Unknown	1280985	1281738	6111	+	.	ID="RND-5_FAMILY-4514";Tend="1589";Tstart="822";shortTE="F";uid="7d9df1e0-7a6b-4d30-b41f-4731217cf045"
VSBP01000001.1	RepeatMasker	DNA/Ginger-1	673752	674404	2170	+	.	ID="GINGER1-1_AP";Tend="4468";Tstart="3821";shortTE="F";uid="5c40bbcb-1f2c-462b-84ec-a0fef378c2d8"
VSBP01000001.1	RepeatMasker	DNA	649686	650018	497	+	.	ID="DNA4-2_AP";Tend="719";Tstart="389";shortTE="F";uid="5db3204a-fc83-4a16-91bd-28f9e211f5ef"
VSBP01000001.1	RepeatMasker	Retroposon?	3138809	3139043	604	+	.	ID="RND-3_FAMILY-37";Tend="1221";Tstart="967";shortTE="F";uid="c96e2c44-51b6-4a44-8791-feeed400a57b"
VSBP01000001.1	RepeatMasker	DNA	759579	760009	690	+	.	ID="dna-ttaa-1_ap";Tend="422";Tstart="7";shortTE="F";uid="392b88ed-f212-4a09-9f3b-e2bf7a6643c4"
VSBP01000001.1	RepeatMasker	DNA/Kolobok-E	680204	680543	451	+	.	ID="RND-6_FAMILY-2012";Tend="1270";Tstart="983";shortTE="F";uid="12fea7a4-50d4-47ca-b5c1-caa18ef050e7"
VSBP01000001.1	RepeatMasker	DNA/hAT-Charlie	664870	665025	763	+	.	ID="RND-5_FAMILY-738";Tend="1341";Tstart="1188";shortTE="F";uid="3dc79c65-be13-4817-a9eb-3d96b5acc05f"
VSBP01000001.1	RepeatMasker	Retroposon?	2012421	2012663	893	+	.	ID="RND-3_FAMILY-37";Tend="1160";Tstart="933";shortTE="F";uid="ffc9206e-8d79-4e86-89f9-97641e08bfa4"
VSBP01000001.1	RepeatMasker	DNA/hAT	416378	416981	4214	+	.	ID="RND-1_FAMILY-9";Tend="2391";Tstart="1800";shortTE="F";uid="8741746b-a51e-4254-8c3c-9f0f73c5c65d"
VSBP01000001.1	RepeatMasker	DNA/Ginger	924798	925823	7561	+	.	ID="RND-6_FAMILY-5762";Tend="2534";Tstart="1462";shortTE="F";uid="9fed6602-f3e9-432d-9a8f-b0f3086175e2"
VSBP01000001.1	RepeatMasker	Unknown	2648523	2649233	5119	+	.	ID="RND-6_FAMILY-1487";Tend="1596";Tstart="892";shortTE="F";uid="24f3f57e-c570-4e3b-b857-b910905acb4d"
VSBP01000001.1	RepeatMasker	DNA	141434	141653	601	+	.	ID="RND-6_FAMILY-89";Tend="1191";Tstart="980";shortTE="F";uid="29acd491-c302-4e8e-9c9d-6fa4c8cec582"
VSBP01000001.1	RepeatMasker	DNA	982702	982860	577	+	.	ID="DNA8-25_AP";Tend="162";Tstart="13";shortTE="F";uid="e268fee4-7be0-4cb5-922c-d4f9e17ab9ba"
VSBP01000001.1	RepeatMasker	Unknown	3074929	3075035	460	+	.	ID="RND-5_FAMILY-2534";Tend="1561";Tstart="1437";shortTE="F";uid="3b90c13f-d1c9-43af-981e-51cc44b674fd"
VSBP01000001.1	RepeatMasker	DNA/MULE-MuDR	2044923	2045336	489	+	.	ID="RND-6_FAMILY-1978";TEgroup="ctg_1%7CRND-6_FAMILY-1978%7C1";Tend="1935";Tstart="481";shortTE="F";uid="8faa9d11-095c-4615-ba79-4bb9e04dc03d"
VSBP01000001.1	RepeatMasker	DNA	2871025	2871204	430	+	.	ID="dna4-2_ap";Tend="193";Tstart="6";shortTE="F";uid="c9197997-4ba2-4c12-903a-77559962b97c"
VSBP01000001.1	RepeatMasker	DNA/Kolobok-E	2164232	2164347	459	+	.	ID="RND-6_FAMILY-14938";Tend="826";Tstart="710";shortTE="F";uid="d6318b00-852f-4c32-99e5-7fb2da57afc6"
VSBP01000001.1	RepeatMasker	DNA/Ginger-1	1097062	1097707	4611	+	.	ID="RND-1_FAMILY-79";Tend="1887";Tstart="1237";shortTE="F";uid="3eb6eca1-55e1-4209-83b9-874784362e81"
VSBP01000001.1	RepeatMasker	Unknown	149376	149661	560	+	.	ID="RND-5_FAMILY-848";Tend="1250";Tstart="989";shortTE="F";uid="4bc3b432-f345-4d66-a163-6661643ef0b7"
VSBP01000001.1	RepeatMasker	Retroposon?	2701613	2702893	1839	+	.	ID="SINE2-1_AP";Tend="1770";Tstart="509";shortTE="F";uid="ee7413a7-a168-4e31-88ce-9e7b182861ad"
VSBP01000001.1	RepeatMasker	DNA/Ginger-1	2208827	2209009	1283	+	.	ID="RND-1_FAMILY-79";Tend="1904";Tstart="1727";shortTE="F";uid="8e26a9e9-9b08-495d-9eee-4824f804d361"
VSBP01000001.1	RepeatMasker	Unknown	30393	30689	1757	+	.	ID="RND-1_FAMILY-121";Tend="1188";Tstart="922";shortTE="F";uid="5233a957-5e7a-43f0-bf5f-24fe1b9316a6"
VSBP01000001.1	RepeatMasker	DNA/Ginger-1	2376203	2376512	2253	+	.	ID="RND-5_FAMILY-11470";Tend="1322";Tstart="1020";shortTE="F";uid="0cbe1a3f-8d72-4283-8a4e-31a8e4639a32"
VSBP01000001.1	RepeatMasker	DNA/Ginger	3090703	3092181	11298	-	.	ID="RND-6_FAMILY-9547";Tend="2533";Tstart="1058";shortTE="F";uid="d1d62973-6563-4c07-b00d-d2b67cc487f6"
VSBP01000001.1	RepeatMasker	DNA/Ginger-1	1623528	1624113	1966	-	.	ID="RND-6_FAMILY-375";Tend="1582";Tstart="940";shortTE="F";uid="c51bf2d6-4871-4c12-91ff-63145fed02aa"
VSBP01000001.1	RepeatMasker	DNA/hAT-hAT19	2270866	2271086	1422	-	.	ID="DNA8-82_AP";Tend="235";Tstart="1";shortTE="F";uid="0ed01b28-dae0-4a4e-a7f6-783bb85127bb"
VSBP01000001.1	RepeatMasker	DNA	425801	425938	436	-	.	ID="ttaa2c_ap";Tend="370";Tstart="224";shortTE="F";uid="0f0f5567-1536-4f84-a701-3278d7fb20f8"
VSBP01000001.1	RepeatMasker	DNA	1286824	1287286	2133	-	.	ID="TTAA4B_AP";Tend="430";Tstart="1";shortTE="F";uid="5fe64317-73f8-4eca-b7a7-64b6b218db56"
VSBP01000001.1	RepeatMasker	DNA	2340643	2340864	412	-	.	ID="ttaa3c_ap";Tend="405";Tstart="163";shortTE="F";uid="e76ecf23-c883-41ab-b37d-838deac67b20"
VSBP01000001.1	RepeatMasker	LINE/I-Jockey	3089036	3089319	516	-	.	ID="HALYOMORPHA_HALYS-6_FAMILY-1101";Tend="677";Tstart="391";shortTE="F";uid="36cbce10-de6b-49ce-a345-2fff940796eb"
VSBP01000001.1	RepeatMasker	DNA/Kolobok-E	438466	438977	1723	-	.	ID="KOLOBOKE-4_AP";Tend="2973";Tstart="2461";shortTE="F";uid="f5932b84-dbea-4eac-8d85-898a833094ec"
VSBP01000001.1	RepeatMasker	DNA	517359	517587	400	-	.	ID="ttaa3b_ap";Tend="216";Tstart="5";shortTE="F";uid="da2cfe51-c94b-41f2-be7b-e4114ed47598"
VSBP01000001.1	RepeatMasker	DNA	1761506	1761681	569	-	.	ID="dna4-2_ap";Tend="176";Tstart="1";shortTE="F";uid="02d95505-dbe5-401b-8277-7ebf2b4aa7ae"
VSBP01000001.1	RepeatMasker	DNA	803797	804224	1696	-	.	ID="DNA-TTAA-1_AP";Tend="423";Tstart="1";shortTE="F";uid="85160d70-24fe-4edd-aac7-7d36b991690b"
VSBP01000001.1	RepeatMasker	DNA/Ginger	2201827	2202548	4105	-	.	ID="RND-1_FAMILY-3";Tend="1633";Tstart="915";shortTE="F";uid="71f89043-c823-4596-b9a5-7dcf5dad5411"
VSBP01000001.1	RepeatMasker	Unknown	2178278	2178530	1218	-	.	ID="RND-5_FAMILY-189";Tend="1158";Tstart="916";shortTE="F";uid="62b94a89-c02a-4a1c-9a3b-e74957eafa9a"
VSBP01000001.1	RepeatMasker	DNA/Ginger	3090240	3090691	3546	-	.	ID="RND-1_FAMILY-3";Tend="1521";Tstart="1048";shortTE="F";uid="334b5f2d-abc9-4f13-a136-8e7cb26745b2"
VSBP01000001.1	RepeatMasker	DNA/hAT	2152663	2152905	1773	-	.	ID="RND-5_FAMILY-4022";Tend="1544";Tstart="1307";shortTE="F";uid="be190102-f537-44e4-9ff0-043d35a01071"
VSBP01000001.1	RepeatMasker	Unknown	2603568	2603810	419	-	.	ID="RND-5_FAMILY-4514";Tend="1106";Tstart="839";shortTE="F";uid="f440245a-4dbe-401a-842a-e9981a4c420a"
VSBP01000001.1	RepeatMasker	DNA/Ginger	3223323	3225064	12106	-	.	ID="rnd-6_family-9547";Tend="2534";Tstart="832";shortTE="F";uid="de084cd5-f85f-45a4-9274-a84a23ff7dd9"
VSBP01000001.1	RepeatMasker	RC/Helitron	89418	89612	758	-	.	ID="RND-6_FAMILY-10006";Tend="1203";Tstart="1003";shortTE="F";uid="ca1d9444-9a41-4fc6-be18-b2ec3ccb6647"
VSBP01000001.1	RepeatMasker	DNA/Kolobok-E	3251668	3251976	582	-	.	ID="RND-6_FAMILY-16198";Tend="1165";Tstart="818";shortTE="F";uid="ece92e94-f107-464c-93a9-0197926d8541"
VSBP01000001.1	RepeatMasker	DNA/hAT-hAT19	2270717	2270873	987	-	.	ID="DNA8-82_AP";Tend="643";Tstart="491";shortTE="F";uid="1c2b4b7f-aa95-4818-9c6a-7f4c96f1caa7"
VSBP01000001.1	RepeatMasker	DNA/Ginger-1	457836	458033	557	-	.	ID="GINGER1-1_AP";Tend="5197";Tstart="4996";shortTE="F";uid="15db6c2e-3a2c-4c48-9891-9d1551e74fc1"
VSBP01000001.1	RepeatMasker	DNA/hAT-Charlie	1428026	1428355	1119	-	.	ID="HAT-N1_AP";TEgroup="ctg_1%7CHAT-N1_AP%7C1";Tend="561";Tstart="1";shortTE="F";uid="265127fc-0fc5-47f2-af05-c60ee418a481"
VSBP01000001.1	RepeatMasker	DNA/Kolobok-E	1253262	1253524	697	-	.	ID="KOLOBOKE-4_AP";Tend="3205";Tstart="2948";shortTE="F";uid="d834d71b-db35-47ca-a655-0f1866daab70"
VSBP01000001.1	RepeatMasker	DNA/Ginger	2415518	2415853	2129	-	.	ID="RND-1_FAMILY-3";Tend="1830";Tstart="1495";shortTE="F";uid="c3fd77cf-6dbe-4722-93c0-cc107d250a93"
VSBP01000001.1	RepeatMasker	DNA/hAT-Charlie	1255833	1256089	627	-	.	ID="RND-5_FAMILY-9565";TEgroup="ctg_1%7CRND-5_FAMILY-9565%7C1";Tend="1295";Tstart="886";shortTE="F";uid="2d830b51-cd68-42e8-8b59-00356bc74011"
VSBP01000001.1	RepeatMasker	Retroposon?	1603325	1603451	971	-	.	ID="RND-5_FAMILY-549";Tend="195";Tstart="70";shortTE="F";uid="d0ee8cc8-a062-4949-8d58-4cdd327f0ccc"
VSBP01000001.1	RepeatMasker	DNA/MULE-MuDR	1273110	1273853	1279	-	.	ID="RND-5_FAMILY-5369";TEgroup="ctg_1%7CRND-5_FAMILY-5369%7C1";Tend="1685";Tstart="778";shortTE="F";uid="be00a83d-0ef0-4bec-866f-6e37c20b9e50"
VSBP01000001.1	RepeatMasker	DNA	2363202	2363646	2338	-	.	ID="TTAA20B_AP";Tend="446";Tstart="1";shortTE="F";uid="27eecbca-fdc2-4512-8087-cc82c462e2f7"
VSBP01000001.1	RepeatMasker	DNA/hAT-hAT19	425937	426579	1389	-	.	ID="DNA8-73_AP";TEgroup="ctg_1%7CDNA8-73_AP%7C1";Tend="784";Tstart="1";shortTE="F";uid="c353994a-aa15-42ca-8baa-91142f4e5942"
VSBP01000001.1	RepeatMasker	LINE/I-Jockey	2353374	2353820	1359	-	.	ID="RND-6_FAMILY-9418";Tend="1463";Tstart="1006";shortTE="F";uid="dbab5657-c056-4068-b076-f10f12583c33"
VSBP01000001.1	RepeatMasker	Retroposon?	515295	515477	449	-	.	ID="RND-3_FAMILY-37";Tend="1074";Tstart="900";shortTE="F";uid="b616db78-d558-44d2-ad82-468f74e60483"
VSBP01000001.1	RepeatMasker	Retroposon?	1769673	1769961	434	-	.	ID="SINE2-2_AP";Tend="764";Tstart="479";shortTE="F";uid="8a494dd0-60f8-474d-90e7-cf70e4ed68c0"
VSBP01000001.1	RepeatMasker	DNA/hAT-hAT19	2270354	2270710	1677	-	.	ID="DNA8-82_AP";TEgroup="ctg_1%7CDNA8-82_AP%7C1";Tend="749";Tstart="133";shortTE="F";uid="dba31b52-84a7-434c-a74e-89c337ae8bd9"
VSBP01000001.1	RepeatMasker	DNA/hAT-Tip100	2413070	2413216	475	-	.	ID="rnd-6_family-4635";Tend="1553";Tstart="1386";shortTE="F";uid="ef38a9b0-2fe4-4daf-b9b3-7de80fa68508"
VSBP01000001.1	RepeatMasker	DNA/MULE-MuDR	1547552	1548082	443	-	.	ID="RND-1_FAMILY-70";Tend="1012";Tstart="485";shortTE="F";uid="3321a4de-7aad-44a0-8641-eac0ff505b47"
VSBP01000001.1	RepeatMasker	DNA/Ginger	3241014	3241727	4244	-	.	ID="RND-5_FAMILY-5363";Tend="1612";Tstart="894";shortTE="F";uid="0dc84104-d9a5-42c8-88d2-d3abcd22a610"
VSBP01000001.1	RepeatMasker	DNA/hAT-Tip100	465671	465917	1789	-	.	ID="RND-6_FAMILY-20825";Tend="1212";Tstart="970";shortTE="F";uid="217bc7a3-a99c-4213-8734-3d6460e6f41b"
VSBP01000001.1	RepeatMasker	DNA/hAT-Charlie	2477913	2478022	714	-	.	ID="RND-6_FAMILY-3383";Tend="1038";Tstart="930";shortTE="F";uid="d6ebd7a2-6301-4fe9-acc1-fb6d0efa38d7"
VSBP01000001.1	RepeatMasker	Retroposon?	1095895	1096059	1155	-	.	ID="RND-5_FAMILY-549";Tend="200";Tstart="44";shortTE="F";uid="f83d53ad-8417-4310-ba30-ba541420c87c"
VSBP01000001.1	RepeatMasker	DNA/Ginger	656780	657291	3916	-	.	ID="RND-1_FAMILY-3";Tend="1696";Tstart="1185";shortTE="F";uid="ae6bb1da-3cc9-443e-9943-8656a9b613e4"
VSBP01000001.1	RepeatMasker	DNA/hAT	2073873	2074195	426	-	.	ID="DNA8-76_AP";TEgroup="ctg_1%7CDNA8-76_AP%7C1";Tend="455";Tstart="8";shortTE="T";uid="cb52a9b6-2049-499b-b880-257c1ceffbb1"
VSBP01000001.1	RepeatMasker	DNA/hAT-Tip100	2317490	2317647	636	-	.	ID="RND-6_FAMILY-7292";Tend="917";Tstart="766";shortTE="F";uid="287a21cd-2ac6-4966-a78b-26f99d25ecad"
VSBP01000001.1	RepeatMasker	DNA	352863	353020	523	-	.	ID="RND-6_FAMILY-3496";Tend="1028";Tstart="877";shortTE="F";uid="4eb9f9b1-b1ca-49eb-8a1f-51cd8d6d049d"
VSBP01000001.1	RepeatMasker	Retroposon?	3257320	3257454	408	-	.	ID="RND-6_FAMILY-2026";Tend="655";Tstart="519";shortTE="F";uid="87d131ff-1b81-421c-9f01-26398da04fc3"
VSBP01000001.1	RepeatMasker	DNA/hAT-hATm	2748080	2748374	2073	-	.	ID="RND-1_FAMILY-153";Tend="1253";Tstart="962";shortTE="F";uid="4047e739-d9b0-4ad7-b7da-96c509e14877"
VSBP01000001.1	RepeatMasker	DNA/hAT-Tip100	1852561	1852849	621	-	.	ID="RND-5_FAMILY-5510";Tend="1235";Tstart="992";shortTE="F";uid="de313a6d-c3ee-407f-bda5-8c8b68cbea95"
VSBP01000001.1	RepeatMasker	DNA/Ginger	672619	674291	11767	-	.	ID="RND-6_FAMILY-9547";Tend="2554";Tstart="872";shortTE="F";uid="1b22a345-2636-41f0-baf1-452d63e604a6"
VSBP01000001.1	RepeatMasker	DNA/hAT-Charlie	533235	533344	566	-	.	ID="HAT-N14_RPR";Tend="320";Tstart="206";shortTE="F";uid="adbfeee6-5c52-4ad8-bcef-5fd02569827b"
VSBP01000001.1	RepeatMasker	DNA/Ginger	734956	736540	10889	-	.	ID="rnd-6_family-9547";Tend="2533";Tstart="873";shortTE="F";uid="77ac9b96-41a8-4529-8f9c-a2491f9099fb"
VSBP01000001.1	RepeatMasker	DNA/hAT-Tip100	3013528	3013698	639	-	.	ID="RND-5_FAMILY-871";Tend="1174";Tstart="997";shortTE="F";uid="ed90f92d-a873-4bd4-9d64-8a058d7b4740"
VSBP01000001.1	RepeatMasker	DNA	2649410	2649887	1666	-	.	ID="RND-1_FAMILY-45";TEgroup="ctg_1%7CRND-1_FAMILY-45%7C1";Tend="1425";Tstart="1159";shortTE="F";uid="ee2706bf-85fe-4880-8bc2-474736d299d1"
VSBP01000001.1	RepeatMasker	DNA	1318087	1318303	538	-	.	ID="ttaa18_ap";Tend="401";Tstart="205";shortTE="F";uid="70f18228-9b15-4a6b-ac68-fc146db4b07d"
VSBP01000001.1	RepeatMasker	DNA	2653196	2653793	1549	-	.	ID="DNA4-2_AP";Tend="707";Tstart="61";shortTE="F";uid="9b1f14a7-f834-4068-9f88-2be29cf004d2"
VSBP01000001.1	RepeatMasker	LINE/I-Jockey	3096911	3097194	516	-	.	ID="HALYOMORPHA_HALYS-6_FAMILY-1101";Tend="677";Tstart="391";shortTE="F";uid="032e13e8-c495-477b-b3c0-aa3b1844c76e"
VSBP01000001.1	RepeatMasker	DNA	3080266	3080513	918	-	.	ID="DNA4-2_AP";Tend="548";Tstart="303";shortTE="F";uid="c36ec3d8-3558-4103-a219-3104aadd6800"
VSBP01000001.1	RepeatMasker	DNA	2993827	2994036	408	-	.	ID="RND-6_FAMILY-2044";Tend="845";Tstart="670";shortTE="F";uid="547b382a-02e0-4da6-88b7-1f41b76c5083"
VSBP01000001.1	RepeatMasker	DNA/Ginger-2	194913	195049	1143	-	.	ID="GINGER2-N1_AP";Tend="1530";Tstart="1394";shortTE="F";uid="59f127ff-db5a-4bb2-8038-241679860611"
VSBP01000001.1	RepeatMasker	DNA/MULE-MuDR	316819	316956	1089	-	.	ID="RND-5_FAMILY-1890";Tend="992";Tstart="856";shortTE="F";uid="baf8a119-d458-424c-923a-929fa2486f5b"
VSBP01000001.1	RepeatMasker	Retroposon?	2881515	2882399	7152	-	.	ID="RND-1_FAMILY-229";Tend="1769";Tstart="886";shortTE="F";uid="b09f19ed-52ce-4a95-ad65-28fd4d34d178"
VSBP01000001.1	RepeatMasker	Unknown	3094954	3095925	6578	-	.	ID="RND-6_FAMILY-2994";Tend="981";Tstart="10";shortTE="F";uid="0c556162-bcc8-4a08-a6a6-ba7abafc5f2c"
VSBP01000001.1	RepeatMasker	DNA/Ginger-1	3315470	3315826	2460	-	.	ID="RND-1_FAMILY-79";Tend="1368";Tstart="980";shortTE="F";uid="9ca0e5be-2c7f-4266-919c-42f058cf2653"
VSBP01000001.1	RepeatMasker	DNA	3125415	3126030	1953	-	.	ID="DNA4-2_AP";Tend="739";Tstart="130";shortTE="F";uid="093c3d78-7f36-4fa9-b8ba-107cff76118a"
VSBP01000001.1	RepeatMasker	DNA	2393234	2393799	937	-	.	ID="DNA4-3_AP";Tend="614";Tstart="24";shortTE="F";uid="b42d78e7-db61-4ee4-9c41-0ae0e08f1034"
VSBP01000001.1	RepeatMasker	DNA	863274	863686	1525	-	.	ID="DNAX-2_AP";Tend="467";Tstart="1";shortTE="F";uid="c51a618c-9dcf-4e19-b9d6-cb21a284f21f"
VSBP01000001.1	RepeatMasker	DNA	2888522	2888732	525	-	.	ID="RND-6_FAMILY-593";TEgroup="ctg_1%7CRND-6_FAMILY-593%7C1";Tend="1475";Tstart="737";shortTE="F";uid="3daf38d2-eb8e-4119-9837-edfb2dced103"
VSBP01000001.1	RepeatMasker	LINE/I-Jockey	2733540	2733674	401	-	.	ID="TART_DV";Tend="7102";Tstart="6968";shortTE="F";uid="284bdaa8-bcaa-41d5-a873-3bed9e0def45"
VSBP01000001.1	RepeatMasker	DNA/Ginger	1572281	1572686	3240	-	.	ID="RND-6_FAMILY-5762";Tend="2535";Tstart="2130";shortTE="F";uid="c977b9ee-06a3-43b7-9901-cd368f022f88"
VSBP01000001.1	RepeatMasker	DNA/Ginger	430202	431573	10230	-	.	ID="RND-6_FAMILY-9547";Tend="2516";Tstart="1133";shortTE="F";uid="89f94f9c-7c40-4c21-b1de-b7b7dda0dab6"
VSBP01000001.1	RepeatMasker	Unknown	3159558	3159722	527	-	.	ID="RND-6_FAMILY-17649";Tend="924";Tstart="778";shortTE="F";uid="11b925e1-ca69-4d9c-b332-cc51f062d42a"
VSBP01000001.1	RepeatMasker	DNA/Kolobok-E	3318932	3319074	520	-	.	ID="RND-6_FAMILY-16198";Tend="1211";Tstart="1075";shortTE="F";uid="366dc2e1-ef82-4155-8b45-37d72df82a7f"
VSBP01000001.1	RepeatMasker	DNA/hAT-hAT19	2347096	2347433	2502	-	.	ID="RND-6_FAMILY-5183";Tend="1266";Tstart="927";shortTE="F";uid="6303212b-56df-4d9b-8840-d2479eaae7e8"
VSBP01000001.1	RepeatMasker	DNA/hAT-Blackjack	1678508	1679168	3997	-	.	ID="rnd-1_family-266";Tend="1458";Tstart="751";shortTE="F";uid="47108b2d-e846-4371-8712-a2884349f019"
VSBP01000001.1	RepeatMasker	DNA/hAT	2158558	2159891	8843	-	.	ID="RND-5_FAMILY-4022";Tend="1835";Tstart="424";shortTE="F";uid="f25ff331-6a6a-4f5f-a6a2-7d88a667ef9d"
VSBP01000001.1	RepeatMasker	DNA	736860	737164	1215	-	.	ID="RND-5_FAMILY-628";Tend="1612";Tstart="1297";shortTE="F";uid="b6c1f4dc-78b7-488a-bd11-946f897ed102"
VSBP01000001.1	RepeatMasker	DNA/TcMar-m44	455557	455712	574	-	.	ID="dnax-3b_ap";Tend="138";Tstart="1";shortTE="F";uid="a5cfb9b4-c9d2-488e-9817-cb90b4a27634"
VSBP01000001.1	RepeatMasker	DNA/Kolobok-E	962024	962676	5022	-	.	ID="RND-6_FAMILY-2012";Tend="1521";Tstart="866";shortTE="F";uid="66aba5a3-9e60-441a-8147-923692aeba97"
VSBP01000001.1	RepeatMasker	DNA	486406	487015	509	-	.	ID="dna4-1_ap";Tend="679";Tstart="6";shortTE="F";uid="1755fbae-d944-4e89-9c68-94c9ec59dcf5"
VSBP01000001.1	RepeatMasker	Unknown	2374013	2374359	2658	-	.	ID="RND-5_FAMILY-16387";Tend="1309";Tstart="964";shortTE="F";uid="fa6934e1-8a4d-431f-91c1-7405f0e6531e"
VSBP01000001.1	RepeatMasker	Unknown	1102696	1103670	7649	-	.	ID="RND-6_FAMILY-22348";Tend="1699";Tstart="725";shortTE="F";uid="39aede74-f4bf-4ffb-86ac-ad7f81d456f6"
VSBP01000001.1	RepeatMasker	DNA/Ginger-2	908332	908453	774	-	.	ID="RND-5_FAMILY-3294";Tend="1717";Tstart="1598";shortTE="F";uid="b4770090-bcbc-43ee-9de8-fe964770be18"
VSBP01000001.1	RepeatMasker	LINE/CR1	2873298	2873674	2709	-	.	ID="RND-6_FAMILY-1248";Tend="1054";Tstart="683";shortTE="F";uid="2d1c3485-4dd2-4ed2-8843-ce4dc90f3455"
VSBP01000001.1	RepeatMasker	Unknown	77288	77551	1158	-	.	ID="RND-6_FAMILY-888";Tend="996";Tstart="726";shortTE="F";uid="243f2fa8-5e0b-4962-8469-48009d2c3e1a"
VSBP01000001.1	RepeatMasker	DNA	3207912	3208177	494	-	.	ID="dna4-1_ap";Tend="762";Tstart="516";shortTE="F";uid="8c06f0b8-631e-4271-a048-1d7f20814cbe"
VSBP01000001.1	RepeatMasker	DNA/hAT-Charlie	96438	96633	448	-	.	ID="RND-1_FAMILY-83";Tend="1179";Tstart="954";shortTE="F";uid="62430b8a-5300-4466-a98b-70a853f6c48b"
VSBP01000001.1	RepeatMasker	DNA/Ginger-2	2054397	2054981	564	-	.	ID="RND-6_FAMILY-2454";Tend="1288";Tstart="770";shortTE="F";uid="0132b74e-9f16-4b9c-aa7b-f8e7f0f62d6e"
VSBP01000001.1	RepeatMasker	DNA	877818	878247	848	-	.	ID="DNA4-2_AP";Tend="471";Tstart="8";shortTE="F";uid="4928b24b-8195-47f3-9398-ac6a36fe3c9e"
VSBP01000001.1	RepeatMasker	Unknown	2451592	2452059	593	-	.	ID="RND-1_FAMILY-20";TEgroup="ctg_1%7CRND-1_FAMILY-20%7C2";Tend="314";Tstart="1";shortTE="F";uid="054f03c3-e60e-41f6-b040-b0ef7f28e962"
VSBP01000001.1	RepeatMasker	Unknown	436690	437140	3450	-	.	ID="RND-1_FAMILY-118";Tend="1536";Tstart="1071";shortTE="F";uid="f5f1c9f0-871e-43dc-9c8a-a5e530f70066"
VSBP01000001.1	RepeatMasker	DNA	2572034	2572888	4939	-	.	ID="RND-5_FAMILY-4985";Tend="1712";Tstart="875";shortTE="F";uid="9691270d-2643-46bc-bf58-a95956d9b8a6"
VSBP01000001.1	RepeatMasker	DNA	3273162	3273351	507	-	.	ID="RND-5_FAMILY-9000";Tend="1769";Tstart="1582";shortTE="F";uid="902a8034-00ba-42a3-93da-e9e9c249eba1"
VSBP01000001.1	RepeatMasker	Unknown	313791	314289	1787	-	.	ID="RND-6_FAMILY-10126";Tend="1508";Tstart="955";shortTE="F";uid="70738ec6-ef34-4588-b9dc-b730a21e3e04"
VSBP01000001.1	RepeatMasker	LINE/I-Jockey	3218365	3218863	559	-	.	ID="RND-6_FAMILY-2986";Tend="653";Tstart="169";shortTE="F";uid="0b36cd26-6671-48c2-8cae-841902420a26"
VSBP01000001.1	RepeatMasker	DNA/hAT-Charlie	2299653	2299890	1880	-	.	ID="RND-1_FAMILY-83";Tend="1181";Tstart="943";shortTE="F";uid="4a392934-04c6-4f34-9f69-5ade1d9352c6"
VSBP01000001.1	RepeatMasker	Retroposon?	1253554	1253833	517	-	.	ID="SINE2-1_AP";Tend="1748";Tstart="1196";shortTE="F";uid="9e672021-4e5e-48f5-84a3-89075305cf67"
VSBP01000001.1	RepeatMasker	DNA/Ginger	1318324	1318644	549	-	.	ID="RND-6_FAMILY-9547";Tend="1442";Tstart="1114";shortTE="F";uid="116cc636-030e-4c1a-b02d-eaff120e56e8"
VSBP01000001.1	RepeatMasker	DNA/hAT?	614036	614328	842	-	.	ID="RND-6_FAMILY-1055";Tend="982";Tstart="715";shortTE="F";uid="f845c3e2-4549-456c-9e7d-c5f953b57279"
VSBP01000001.1	RepeatMasker	RC/Helitron	1113282	1113537	510	-	.	ID="HELITRON-1_AP";Tend="2885";Tstart="2627";shortTE="F";uid="6f9fe13b-62f6-4823-a4ec-8cdb5055c26a"
VSBP01000001.1	RepeatMasker	DNA/Ginger	1777245	1778642	9955	-	.	ID="RND-6_FAMILY-9547";Tend="2268";Tstart="863";shortTE="F";uid="9eb9f9f4-8a85-408d-9319-e87815005af5"
VSBP01000001.1	RepeatMasker	Unknown	647356	648076	4651	-	.	ID="RND-1_FAMILY-141";Tend="1736";Tstart="991";shortTE="F";uid="b5ce1517-7d86-41a0-99e8-477620f9153c"
VSBP01000001.1	RepeatMasker	Retroposon?	3141460	3141908	1014	-	.	ID="RND-3_FAMILY-37";Tend="1593";Tstart="1142";shortTE="F";uid="28316316-7cd5-4c1d-a2f3-980d9dff4dc5"
VSBP01000001.1	RepeatMasker	DNA/hAT-Tip100	2057515	2058327	4580	-	.	ID="RND-6_FAMILY-14332";Tend="1544";Tstart="688";shortTE="F";uid="ceb9793a-6559-4978-af33-c80ff4241647"
VSBP01000001.1	RepeatMasker	DNA/hAT-hAT19	1225583	1225737	574	-	.	ID="RND-5_FAMILY-1546";Tend="930";Tstart="779";shortTE="F";uid="03bfc4ee-febc-48b0-a94f-137e5483da48"
VSBP01000001.1	RepeatMasker	DNA/hAT-hAT19	131661	132169	2036	-	.	ID="DNA8-64_AP";Tend="622";Tstart="1";shortTE="F";uid="70d0911c-3fe9-4ef3-a380-485bb0401ec7"
VSBP01000001.1	RepeatMasker	DNA/hAT-Tip100	2813326	2813487	784	-	.	ID="RND-6_FAMILY-1159";Tend="556";Tstart="398";shortTE="F";uid="15d369a0-62a5-480f-8f41-925b36127263"
VSBP01000001.1	RepeatMasker	DNA/hAT-Blackjack	334850	335356	3935	-	.	ID="RND-1_FAMILY-205";Tend="1414";Tstart="909";shortTE="F";uid="fce18509-9b6a-47df-b37b-f00cefd1baf1"
VSBP01000001.1	RepeatMasker	DNA/hAT-Tip100	614986	615277	1859	-	.	ID="RND-1_FAMILY-40";Tend="1256";Tstart="970";shortTE="F";uid="ecc9064b-9e15-4216-8aed-ebddbed41d92"
VSBP01000001.1	RepeatMasker	DNA/hAT-hAT19	1212387	1213218	2734	-	.	ID="RND-1_FAMILY-194";Tend="1672";Tstart="812";shortTE="F";uid="be91e2b8-be19-4287-a09a-ba4b9ddad33e"
VSBP01000001.1	RepeatMasker	DNA	1879689	1879912	1196	-	.	ID="RND-6_FAMILY-3496";Tend="1078";Tstart="858";shortTE="F";uid="760e6833-c68e-4ffc-98e0-099b7e31a437"
VSBP01000001.1	RepeatMasker	DNA/hAT	140029	140235	701	-	.	ID="rnd-6_family-11607";Tend="1056";Tstart="896";shortTE="F";uid="afc3377c-3a2a-454d-a3d2-20ad82b7030e"
VSBP01000001.1	RepeatMasker	DNA/Ginger	1619419	1620285	6375	-	.	ID="RND-1_FAMILY-3";Tend="1852";Tstart="942";shortTE="F";uid="b2d7d3db-27c4-4e82-a203-6960d1d5c3f7"
VSBP01000001.1	RepeatMasker	DNA/hAT-Ac	1549573	1549721	1235	-	.	ID="RND-6_FAMILY-17795";Tend="313";Tstart="165";shortTE="F";uid="2dd9d6a8-1b15-456d-a9f5-83ca4f5a5e3c"
VSBP01000001.1	RepeatMasker	DNA/hAT-hAT19	2760830	2761369	1044	-	.	ID="DNA8-74_AP";TEgroup="ctg_1%7CDNA8-74_AP%7C1";Tend="902";Tstart="1";shortTE="F";uid="c4ca8b17-914f-4539-8251-fd6cece1ddac"
VSBP01000001.1	RepeatMasker	DNA/hAT-Tip100	667033	667306	451	-	.	ID="RND-6_FAMILY-14332";Tend="1261";Tstart="986";shortTE="F";uid="5311df97-eb58-4e6d-b2c5-78246994dee6"
VSBP01000001.1	RepeatMasker	Retroposon?	2037332	2037582	1223	-	.	ID="RND-5_FAMILY-549";Tend="269";Tstart="44";shortTE="F";uid="3b628bae-0268-43d5-92b4-101f90e76014"
VSBP01000001.1	RepeatMasker	Unknown	2291871	2291984	502	-	.	ID="RND-1_FAMILY-121";Tend="1037";Tstart="924";shortTE="F";uid="2bce09b2-f802-409a-b280-2b952fb5dd90"
VSBP01000001.1	RepeatMasker	Retroposon?	2428527	2428784	788	-	.	ID="RND-3_FAMILY-37";Tend="1179";Tstart="908";shortTE="F";uid="9e8dc6fa-eead-4ebf-8881-f2abce0e18e3"
VSBP01000001.1	RepeatMasker	Retroposon?	2453320	2454057	3169	-	.	ID="RND-1_FAMILY-157";Tend="1207";Tstart="530";shortTE="F";uid="3026bf89-376b-4097-9f03-3a7e7e3131e3"
VSBP01000001.1	RepeatMasker	DNA/hAT-Tip100	1296193	1296359	859	-	.	ID="RND-6_FAMILY-7292";Tend="1340";Tstart="1210";shortTE="F";uid="e029c1fd-b38d-47dc-99ae-d57d013d59e8"
VSBP01000001.1	RepeatMasker	Unknown	130856	131049	489	-	.	ID="RND-1_FAMILY-147";Tend="1112";Tstart="902";shortTE="F";uid="ce536c99-572d-4826-b498-a3e3b8d2a3f1"
VSBP01000001.1	RepeatMasker	DNA/MULE-MuDR	2215406	2215665	451	-	.	ID="MUDR12X_AP";Tend="1384";Tstart="1176";shortTE="F";uid="c7f114e7-fb0e-47db-bb1f-d4a971b0e351"
VSBP01000001.1	RepeatMasker	DNA	2358834	2359272	578	-	.	ID="DNA4-2_AP";Tend="494";Tstart="1";shortTE="F";uid="0d898334-cf25-4903-b6ae-2cf532300914"
VSBP01000001.1	RepeatMasker	DNA/Ginger	1153602	1153820	1150	-	.	ID="rnd-6_family-5762";Tend="2541";Tstart="2390";shortTE="F";uid="0c005159-87c3-4ff7-82ff-48655b41a588"
VSBP01000001.1	RepeatMasker	Unknown	1294850	1295445	4123	-	.	ID="RND-5_FAMILY-4679";Tend="1336";Tstart="724";shortTE="F";uid="459039c3-b33c-45fd-9f24-0d2340c7af59"
VSBP01000001.1	RepeatMasker	DNA/Ginger-1	1258598	1259485	6940	-	.	ID="RND-1_FAMILY-79";Tend="1890";Tstart="987";shortTE="F";uid="8edd08ff-7514-439d-b3dc-87f957d2e607"
VSBP01000001.1	RepeatMasker	Unknown	576935	577201	1441	-	.	ID="RND-1_FAMILY-65";Tend="1211";Tstart="946";shortTE="F";uid="20edee59-a5b5-4444-afe3-52f2b92cc749"
VSBP01000001.1	RepeatMasker	Unknown	3093476	3093644	1008	-	.	ID="RND-5_FAMILY-4990";Tend="1412";Tstart="1242";shortTE="F";uid="ac3bd4f6-5f93-4bb2-bbcc-396f80c672c7"
VSBP01000001.1	RepeatMasker	DNA	2568699	2569055	622	-	.	ID="dna4-2_ap";Tend="450";Tstart="88";shortTE="F";uid="20eed0cf-f410-4fa8-84e3-171fecf8f713"
VSBP01000001.1	RepeatMasker	Unknown	1349109	1349281	676	-	.	ID="RND-1_FAMILY-104";Tend="1165";Tstart="965";shortTE="F";uid="b011bfd9-3885-4247-9212-0135a937d8a7"
VSBP01000001.1	RepeatMasker	DNA/hAT-Tip100	3026979	3027144	700	-	.	ID="DNA8-16_AP";Tend="177";Tstart="1";shortTE="F";uid="c406be3e-ffd7-4513-b23f-74bb88c57ab8"
VSBP01000001.1	RepeatMasker	DNA/hAT-Tip100	2403031	2403453	2329	-	.	ID="RND-6_FAMILY-20825";Tend="1337";Tstart="917";shortTE="F";uid="5f9846cf-2100-4414-a9a2-3e0bc153ed6c"
VSBP01000001.1	RepeatMasker	DNA/Ginger	1154154	1154642	3092	-	.	ID="RND-6_FAMILY-9547";Tend="2376";Tstart="1885";shortTE="F";uid="2bece555-591d-455c-9836-fad6f8c1f226"
VSBP01000001.1	RepeatMasker	DNA	1427277	1427403	472	-	.	ID="DNA4-2B_AP";Tend="120";Tstart="1";shortTE="F";uid="1953027a-0435-4505-b184-9f090bca6864"
VSBP01000001.1	RepeatMasker	DNA/hAT-Charlie	931392	931603	1701	-	.	ID="RND-1_FAMILY-83";Tend="1167";Tstart="948";shortTE="F";uid="deccacf2-13b5-4d59-b8a6-2d3012244935"
VSBP01000001.1	RepeatMasker	DNA/Ginger	623839	624669	5285	-	.	ID="RND-6_FAMILY-5762";Tend="1799";Tstart="892";shortTE="F";uid="5ce33406-030f-48fe-90ff-70391f4722e6"
VSBP01000001.1	RepeatMasker	DNA/Ginger	1254091	1254345	412	-	.	ID="RND-5_FAMILY-5363";Tend="1335";Tstart="1101";shortTE="F";uid="857b6350-d5bd-4d30-8ca2-a410867bf783"
VSBP01000001.1	RepeatMasker	LINE/R1	3001773	3002317	4492	-	.	ID="RND-5_FAMILY-1908";Tend="1482";Tstart="937";shortTE="F";uid="c60ff0ca-dfcf-4c08-8a8c-7aae2ceb6298"
VSBP01000001.1	RepeatMasker	DNA/hAT-Tip100	2033907	2035014	6404	-	.	ID="RND-5_FAMILY-5760";TEgroup="ctg_1%7CRND-5_FAMILY-5760%7C1";Tend="1398";Tstart="492";shortTE="F";uid="bc41fd4a-5cf6-479c-9303-55e17f36f728"
VSBP01000001.1	RepeatMasker	DNA/Ginger-2	3013254	3013487	716	-	.	ID="RND-5_FAMILY-765";Tend="1385";Tstart="1155";shortTE="F";uid="9553f83f-1b35-4e70-9253-ac4eb7dfc5e1"
VSBP01000001.1	RepeatMasker	Unknown	10	325	1394	-	.	ID="RND-3_FAMILY-366";Tend="1047";Tstart="735";shortTE="F";uid="a4f0dc8f-7d91-4a09-a5cc-c77962ec5f58"
VSBP01000001.1	RepeatMasker	Retroposon?	216525	217117	1079	-	.	ID="SINE2-2_AP";Tend="1770";Tstart="297";shortTE="F";uid="164c8f41-e40a-4bfc-9741-d80823fb7d6c"
VSBP01000001.1	RepeatMasker	Unknown	2826705	2827048	2171	-	.	ID="RND-1_FAMILY-237";Tend="1299";Tstart="967";shortTE="F";uid="eddbed0b-6397-4823-9a94-8b855d5887ce"
VSBP01000001.1	RepeatMasker	DNA/hAT-Charlie	470774	471091	1610	-	.	ID="RND-1_FAMILY-371";Tend="1271";Tstart="941";shortTE="F";uid="68895c0e-e5b7-4870-b2b5-95434f59ec35"
VSBP01000001.1	RepeatMasker	DNA/hAT-Tip100	2696463	2696727	2145	-	.	ID="RND-1_FAMILY-40";Tend="1257";Tstart="992";shortTE="F";uid="bc6af9fd-5340-464e-84f6-247af457d715"
VSBP01000001.1	RepeatMasker	DNA/Ginger	3263805	3264068	1800	-	.	ID="rnd-6_family-5762";Tend="2573";Tstart="2302";shortTE="F";uid="aa12a46e-2b20-4e71-a14c-32bc72d57c72"
VSBP01000001.1	RepeatMasker	Unknown	474889	475172	1186	-	.	ID="RND-1_FAMILY-116";Tend="1260";Tstart="955";shortTE="F";uid="75797528-74c0-4b47-ac72-9167268e3142"
VSBP01000001.1	RepeatMasker	DNA	397239	397925	1232	-	.	ID="RND-1_FAMILY-406";Tend="1496";Tstart="928";shortTE="F";uid="92b5c094-5781-4d8f-b45c-3d8f0f63cd8d"
VSBP01000001.1	RepeatMasker	Unknown	1371936	1373580	5932	-	.	ID="RND-5_FAMILY-676";TEgroup="ctg_1%7CRND-5_FAMILY-676%7C1";Tend="2349";Tstart="805";shortTE="F";uid="3c66d956-658b-493e-a619-6fffa0e4919f"
VSBP01000001.1	RepeatMasker	DNA/hAT	1545868	1546082	701	-	.	ID="RND-6_FAMILY-17678";Tend="1286";Tstart="1049";shortTE="F";uid="ca39cce4-77a5-42ab-9491-1160871b0155"
VSBP01000001.1	RepeatMasker	DNA/Ginger-1	2780387	2780606	1638	-	.	ID="RND-5_FAMILY-11470";Tend="1336";Tstart="1118";shortTE="F";uid="44274f97-def9-48f5-9907-888b4d20c9c9"
VSBP01000001.1	RepeatMasker	DNA/Ginger	1096165	1097065	7017	-	.	ID="RND-1_FAMILY-3";Tend="1842";Tstart="947";shortTE="F";uid="7945e344-cc3d-4994-8b05-f12241c86923"
VSBP01000001.1	RepeatMasker	DNA	706387	706638	714	-	.	ID="RND-5_FAMILY-4985";TEgroup="ctg_1%7CRND-5_FAMILY-4985%7C1";Tend="1675";Tstart="885";shortTE="F";uid="8cf6ee89-d2fe-44f9-8d14-bb51680fe75e"
VSBP01000001.1	RepeatMasker	Retroposon?	844353	844554	564	-	.	ID="RND-3_FAMILY-37";Tend="1117";Tstart="910";shortTE="F";uid="604b62fe-7a30-4ba4-863e-10ead1ad346b"
VSBP01000001.1	RepeatMasker	DNA/Kolobok-E	2825827	2826123	509	-	.	ID="KOLOBOKE-4_AP";Tend="2834";Tstart="2511";shortTE="F";uid="a506f031-0b23-4b0b-8910-89c9a7cb0af9"
VSBP01000001.1	RepeatMasker	DNA	992105	992521	637	-	.	ID="ttaa3b_ap";Tend="425";Tstart="17";shortTE="F";uid="8c491ec2-e685-4e12-9f06-acd1b79dc86b"
VSBP01000001.1	RepeatMasker	DNA/CMC-EnSpm	2169740	2171078	4919	-	.	ID="rnd-6_family-8852";Tend="1970";Tstart="694";shortTE="F";uid="93476dad-60e5-4fec-96e5-fe6569310f80"
VSBP01000001.1	RepeatMasker	LINE/I-Jockey	3315848	3316418	1190	-	.	ID="RND-1_FAMILY-409";Tend="1081";Tstart="512";shortTE="F";uid="44b4585a-4943-42a0-9b9f-50ba2b1b65c6"
VSBP01000001.1	RepeatMasker	DNA/hAT-Tip100	1721709	1721975	2007	-	.	ID="RND-1_FAMILY-40";Tend="1256";Tstart="988";shortTE="F";uid="02f3cba7-5c29-49ac-8931-93b903b0c0d0"
VSBP01000001.1	RepeatMasker	DNA	441084	441442	947	-	.	ID="TTAA2C_AP";Tend="370";Tstart="2";shortTE="F";uid="c27bd3f2-1588-4e42-89ff-108e52b5143f"
VSBP01000001.1	RepeatMasker	DNA/Kolobok-E	31423	31661	1265	-	.	ID="RND-6_FAMILY-2012";Tend="1113";Tstart="870";shortTE="F";uid="106f3c08-7544-406e-b3be-b707077b939a"
VSBP01000001.1	RepeatMasker	Unknown	417794	418036	1037	-	.	ID="RND-6_FAMILY-31740";Tend="1158";Tstart="909";shortTE="F";uid="7b5b6c0a-1eb1-412a-80a8-a52b6dcae93c"
VSBP01000001.1	RepeatMasker	DNA/Ginger	23160	23319	7388	-	.	ID="rnd-6_family-9547";Tend="2291";Tstart="875";shortTE="F";uid="d18bc096-03f5-4595-b4d2-d2311b2021a0"
VSBP01000001.1	RepeatMasker	DNA	2681803	2682208	2559	-	.	ID="TTAA2C_AP";Tend="423";Tstart="29";shortTE="F";uid="6fed59da-efc7-4a7d-990b-b124b6556232"
VSBP01000001.1	RepeatMasker	DNA/hAT-Tip100	3181565	3181735	665	-	.	ID="RND-6_FAMILY-4635";Tend="1594";Tstart="1431";shortTE="F";uid="e3024a4d-1576-4e4e-a6e7-10ac288b73f8"
VSBP01000001.1	RepeatMasker	DNA/MULE-NOF	174772	174875	437	-	.	ID="REHAVKUS1_AP";Tend="4928";Tstart="4827";shortTE="F";uid="106e97a3-270e-44e6-8a1c-cd967d35b938"
VSBP01000001.1	RepeatMasker	DNA	2841110	2841430	1056	-	.	ID="DNA2-3_AP";TEgroup="ctg_1%7CDNA2-3_AP%7C1";Tend="581";Tstart="10";shortTE="F";uid="387bf227-1caf-4fa8-a503-c19740ad5f97"
VSBP01000001.1	RepeatMasker	DNA/hAT-Tip100	668323	669039	953	-	.	ID="hat-15_lmi";Tend="4269";Tstart="3650";shortTE="F";uid="955f7785-ead3-4dfe-b6ff-daa99649c49a"
VSBP01000001.1	RepeatMasker	DNA	2981942	2982173	401	-	.	ID="RND-5_FAMILY-9000";Tend="1899";Tstart="1654";shortTE="F";uid="a2688936-8d2b-49ee-99fc-5653bee46d20"
VSBP01000001.1	RepeatMasker	Retroposon?	52764	52979	1105	-	.	ID="RND-5_FAMILY-549";Tend="251";Tstart="44";shortTE="F";uid="49423875-faf3-4339-bfe6-9b09108aa699"
VSBP01000001.1	RepeatMasker	DNA	1339451	1339648	424	-	.	ID="dna4-2_ap";Tend="195";Tstart="1";shortTE="F";uid="7e6a4b37-2099-4333-adef-576ab8e8bb78"
VSBP01000001.1	RepeatMasker	DNA	944646	944757	517	-	.	ID="dna4-2_ap";Tend="107";Tstart="1";shortTE="F";uid="25ff89be-1fed-40e1-be6e-c9c92b564c05"
VSBP01000001.1	RepeatMasker	LINE/CR1	321247	321788	540	-	.	ID="RND-5_FAMILY-4927";Tend="742";Tstart="220";shortTE="F";uid="4caf82f2-008a-4013-b111-146316608286"
VSBP01000001.1	RepeatMasker	DNA/MULE-MuDR	3178281	3178416	573	-	.	ID="RND-5_FAMILY-1890";Tend="1736";Tstart="1535";shortTE="F";uid="d57b4ca2-5501-4749-9f26-1c466f61901d"
VSBP01000001.1	RepeatMasker	DNA/Ginger-1	2618	2997	2751	-	.	ID="RND-1_FAMILY-79";Tend="1359";Tstart="984";shortTE="F";uid="c311a2bd-ac83-428a-82a0-a7664f128c35"
VSBP01000001.1	RepeatMasker	DNA/P	782493	782873	550	-	.	ID="RND-6_FAMILY-16438";Tend="1146";Tstart="817";shortTE="F";uid="df2bd4ec-f5b3-40eb-8151-b9af9f86b0b9"
VSBP01000001.1	RepeatMasker	DNA/Ginger	2416396	2418046	4879	-	.	ID="RND-6_FAMILY-9547";TEgroup="ctg_1%7CRND-6_FAMILY-9547%7C3";Tend="2331";Tstart="845";shortTE="F";uid="18b6df7b-7574-429e-b7a6-df720c117352"
VSBP01000001.1	RepeatMasker	DNA/hAT-hAT19	2678366	2678876	1631	-	.	ID="DNA8-64_AP";Tend="622";Tstart="1";shortTE="F";uid="627f9790-48f4-4fd2-adad-a02a4613b74e"
VSBP01000001.1	RepeatMasker	DNA/MULE-MuDR	1466207	1466737	895	-	.	ID="RND-6_FAMILY-14286";TEgroup="ctg_1%7CRND-6_FAMILY-14286%7C1";Tend="1401";Tstart="744";shortTE="F";uid="633c1253-ca2b-4599-903b-87c794739e01"
VSBP01000001.1	RepeatMasker	DNA	3073730	3074037	657	-	.	ID="DNA3-8_AP";Tend="350";Tstart="1";shortTE="F";uid="1595222c-b7ba-43cb-aaad-90a042bf6701"
VSBP01000001.1	RepeatMasker	DNA/Ginger-1	2436413	2436623	504	-	.	ID="GINGER1-1_AP";Tend="5195";Tstart="4973";shortTE="F";uid="05fba820-22c5-4a1a-ba07-c997b45b2235"
VSBP01000001.1	RepeatMasker	DNA/Ginger-1	822989	823217	1526	-	.	ID="rnd-1_family-79";Tend="1183";Tstart="960";shortTE="F";uid="c89fc6b9-4277-40fc-b60e-965c45a98a27"
VSBP01000001.1	RepeatMasker	Unknown	1436275	1436474	991	-	.	ID="RND-6_FAMILY-2191";Tend="923";Tstart="735";shortTE="F";uid="3a7155d6-1c0f-474b-b674-0ade6213e755"
VSBP01000001.1	RepeatMasker	DNA/Ginger	2013284	2014142	6435	-	.	ID="RND-6_FAMILY-9547";Tend="1830";Tstart="925";shortTE="F";uid="32799ddd-2765-4244-b1e7-735ee88118ca"
VSBP01000001.1	RepeatMasker	DNA/Ginger	1986542	1987287	2550	-	.	ID="rnd-5_family-5363";TEgroup="ctg_1%7Crnd-5_family-5363%7C1";Tend="1911";Tstart="812";shortTE="F";uid="32d7086b-49b7-4898-b54e-edc4f3a5944d"
VSBP01000001.1	RepeatMasker	DNA/Kolobok-E	2041639	2041891	555	-	.	ID="KOLOBOKE-3_AP";Tend="7617";Tstart="7357";shortTE="F";uid="373a4b59-68f0-4c85-949e-4a341e7d6fd0"
VSBP01000001.1	RepeatMasker	DNA	445627	445825	1261	-	.	ID="RND-6_FAMILY-3496";Tend="1076";Tstart="878";shortTE="F";uid="49e5e2f0-a1f3-48b4-a786-86e188938551"
VSBP01000001.1	RepeatMasker	DNA/Ginger	1579790	1580487	5007	-	.	ID="RND-1_FAMILY-3";Tend="1887";Tstart="1207";shortTE="F";uid="84b9074a-7c1e-437f-a30f-037d4f453128"
VSBP01000001.1	RepeatMasker	DNA/Ginger-1	2686782	2687054	739	-	.	ID="RND-5_FAMILY-11470";Tend="580";Tstart="303";shortTE="F";uid="5864889d-7385-4bc9-9ec5-34491d2d2386"
VSBP01000001.1	RepeatMasker	DNA/Ginger-1	1101923	1102367	3334	-	.	ID="RND-1_FAMILY-79";Tend="1459";Tstart="986";shortTE="F";uid="bc9bf638-c078-4434-a214-1d38f62a6fc3"
VSBP01000001.1	RepeatMasker	LINE/CR1	1647934	1648545	2421	-	.	ID="RND-6_FAMILY-6382";TEgroup="ctg_1%7CRND-6_FAMILY-6382%7C1";Tend="512";Tstart="15";shortTE="F";uid="f8c0b832-9b80-4651-b43c-516013c5e2c0"
VSBP01000001.1	RepeatMasker	DNA/hAT-Charlie	465922	466193	837	-	.	ID="RND-6_FAMILY-12925";Tend="1129";Tstart="883";shortTE="F";uid="e0f93f86-fbd5-45b7-8f4d-979d1039ea7e"
VSBP01000001.1	RepeatMasker	DNA/Ginger-1	444798	444921	1086	-	.	ID="GINGER1-1_AP";Tend="3939";Tstart="3489";shortTE="F";uid="c4a48d91-ae14-488b-9e33-bda0d425390c"
VSBP01000001.1	RepeatMasker	DNA/Ginger	438914	439171	438	-	.	ID="rnd-5_family-5363";Tend="999";Tstart="755";shortTE="F";uid="10cf2711-4318-473f-8003-7946ed495ba1"
VSBP01000001.1	RepeatMasker	DNA/hAT	6558	7068	3345	-	.	ID="RND-1_FAMILY-27";Tend="2856";Tstart="2347";shortTE="F";uid="68580423-4ed4-4f82-9d51-980d40739b93"
VSBP01000001.1	RepeatMasker	DNA	499122	499458	802	-	.	ID="TTAA7_AP";Tend="371";Tstart="40";shortTE="F";uid="751aef14-5101-44b1-87f2-827e432351c2"
VSBP01000001.1	RepeatMasker	Retroposon?	630990	631437	601	-	.	ID="RND-3_FAMILY-37";Tend="1465";Tstart="952";shortTE="F";uid="fc60b3f2-39d7-4599-9c9c-5f088f644065"
VSBP01000001.1	RepeatMasker	Unknown	1722575	1722811	1166	-	.	ID="RND-5_FAMILY-189";Tend="1191";Tstart="941";shortTE="F";uid="f3632728-599a-4492-ae04-c632deef8dfa"
VSBP01000001.1	RepeatMasker	Unknown	2777676	2778709	2616	-	.	ID="RND-6_FAMILY-8306";Tend="1194";Tstart="260";shortTE="F";uid="f6462ffd-27b5-44bc-8cb2-cd23d9528a2c"
VSBP01000001.1	RepeatMasker	Retroposon?	23320	24719	5684	-	.	ID="SINE2-2_AP";Tend="1429";Tstart="1";shortTE="F";uid="697e3c05-c3c7-4b10-825d-db5f902bbd05"
VSBP01000001.1	RepeatMasker	Unknown	1887547	1887949	2544	-	.	ID="RND-1_FAMILY-375";Tend="1465";Tstart="954";shortTE="F";uid="45b1ed3e-c84a-4640-96de-7f201ddfcf6a"
VSBP01000001.1	RepeatMasker	DNA/hAT-Tip100	595307	595523	479	-	.	ID="RND-6_FAMILY-10725";Tend="1573";Tstart="1351";shortTE="F";uid="989ca020-c42c-4b16-8d8e-c4cb31103d95"
VSBP01000001.1	RepeatMasker	DNA/hAT-Tip100	1100864	1100988	613	-	.	ID="RND-6_FAMILY-5531";Tend="1034";Tstart="904";shortTE="F";uid="43d3d2df-bd64-4fcb-9ec7-e8cce7bd0891"
VSBP01000001.1	RepeatMasker	Unknown	174366	174702	1875	-	.	ID="RND-1_FAMILY-65";Tend="1288";Tstart="951";shortTE="F";uid="2c0537eb-89ff-4a2a-b6a5-d66e66985992"
VSBP01000001.1	RepeatMasker	DNA/hAT	245682	245802	865	-	.	ID="RND-6_FAMILY-26817";Tend="1177";Tstart="1057";shortTE="F";uid="250742bb-9409-468b-962e-da4ee528c847"
VSBP01000001.1	RepeatMasker	DNA	3071956	3072401	813	-	.	ID="DNA4-3_AP";Tend="560";Tstart="54";shortTE="F";uid="700f7a88-3e24-4a82-9d80-b71ed69ec43c"
VSBP01000001.1	RepeatMasker	DNA/hAT-hAT19	1594322	1594543	638	-	.	ID="DNA8-95_AP";Tend="219";Tstart="1";shortTE="F";uid="261647bc-b1f3-4f0f-b9f9-8fe6b8e1bbc2"
VSBP01000001.1	RepeatMasker	Unknown	2152441	2152705	2186	-	.	ID="RND-5_FAMILY-718";Tend="328";Tstart="65";shortTE="F";uid="c2a80ee2-254c-4bf2-b5b4-402f88e21737"
VSBP01000001.1	RepeatMasker	DNA	243437	244055	4513	-	.	ID="RND-1_FAMILY-29";Tend="2157";Tstart="1541";shortTE="F";uid="58f1626e-155c-47e8-a646-d906e57f29dc"
VSBP01000001.1	RepeatMasker	Unknown	429568	429903	2707	-	.	ID="RND-1_FAMILY-118";Tend="1267";Tstart="925";shortTE="F";uid="509aba45-dcb5-4f16-b2ec-ad816cec48f7"
VSBP01000001.1	RepeatMasker	DNA/Ginger-2	560232	560371	434	-	.	ID="GINGER2-N2_AP";Tend="1139";Tstart="993";shortTE="F";uid="812daa3e-ffef-49a6-8cb2-c419e6aa77d5"
VSBP01000001.1	RepeatMasker	DNA/Ginger	613926	614035	557	-	.	ID="RND-5_FAMILY-5363";Tend="1000";Tstart="892";shortTE="F";uid="f2d6fcf6-7cfb-4c9a-bb91-71fec9efb2ef"
VSBP01000001.1	RepeatMasker	LINE/CR1	1647745	1647938	569	-	.	ID="RND-6_FAMILY-15631";Tend="1531";Tstart="1338";shortTE="F";uid="b23597e8-681a-4b7a-b4b3-ac90d64968ed"
VSBP01000001.1	RepeatMasker	DNA/MULE-MuDR	2292367	2293178	6403	-	.	ID="RND-5_FAMILY-74";Tend="1350";Tstart="532";shortTE="F";uid="8b8fbb78-bdef-41b9-8590-4f4a5b2f96f2"
VSBP01000001.1	RepeatMasker	LTR/Pao	22140	22362	449	-	.	ID="RND-6_FAMILY-14603";Tend="730";Tstart="542";shortTE="F";uid="a5b5e8d2-ef5c-4f97-842a-e452e963399c"
VSBP01000001.1	RepeatMasker	Unknown	212574	212717	418	-	.	ID="RND-6_FAMILY-2478";Tend="1420";Tstart="1277";shortTE="F";uid="1abbf67e-fda0-4828-b91c-1822f1266409"
VSBP01000001.1	RepeatMasker	DNA/MULE-MuDR	2197454	2197600	776	-	.	ID="RND-5_FAMILY-4577";Tend="1575";Tstart="1431";shortTE="F";uid="075b1a22-c1ea-400f-939a-6bcd38c6e448"
VSBP01000001.1	RepeatMasker	DNA/hAT-Tip100	582413	582607	1436	-	.	ID="RND-5_FAMILY-871";Tend="1168";Tstart="983";shortTE="F";uid="f3c8895c-c96e-43a2-9279-fe7a415aa344"
VSBP01000001.1	RepeatMasker	DNA/hAT	8242	8709	2889	-	.	ID="RND-5_FAMILY-4022";Tend="1404";Tstart="961";shortTE="F";uid="1b0af0f5-3602-4f0a-95b7-fc2d2a081f27"
VSBP01000001.1	RepeatMasker	Unknown	1377292	1377488	1767	-	.	ID="RND-1_FAMILY-178";Tend="972";Tstart="776";shortTE="F";uid="d45751bc-5877-43db-a669-bad5e0fac761"
VSBP01000001.1	RepeatMasker	DNA	3057398	3057751	595	-	.	ID="TTAA2C_AP";Tend="356";Tstart="1";shortTE="F";uid="50d1fb63-cf80-411a-87ad-9766af409a80"
VSBP01000001.1	RepeatMasker	DNA/Ginger-1	2140553	2140749	649	-	.	ID="RND-6_FAMILY-9723";Tend="270";Tstart="90";shortTE="F";uid="c8425b90-3f9f-4d54-ba6d-9c301a77dbbd"
VSBP01000001.1	RepeatMasker	DNA	2967312	2967438	764	-	.	ID="DNA3-4_AP";Tend="126";Tstart="1";shortTE="F";uid="a62521ed-79b8-4815-a400-ffd2a2bb47ab"
VSBP01000001.1	RepeatMasker	DNA/hAT-Ac	1737198	1737360	667	-	.	ID="DNA8-91B_AP";Tend="641";Tstart="478";shortTE="F";uid="a06c9d14-7e36-456c-9109-031605a7e7bc"
VSBP01000001.1	RepeatMasker	Unknown	1222606	1222761	802	-	.	ID="RND-6_FAMILY-1939";Tend="1428";Tstart="1276";shortTE="F";uid="56158871-42d4-45fe-a3cb-e16ad009b4bb"
VSBP01000001.1	RepeatMasker	Retroposon?	1690015	1690367	527	-	.	ID="SINE2-1_AP";Tend="729";Tstart="557";shortTE="F";uid="22ab83d9-ce45-468a-9b7c-bd10a53692a2"
VSBP01000001.1	RepeatMasker	DNA/Ginger-1	2454378	2454616	1901	-	.	ID="RND-6_FAMILY-4051";Tend="791";Tstart="553";shortTE="F";uid="a3f68b90-a66f-405d-a906-6a5798df00da"
VSBP01000001.1	RepeatMasker	DNA	2018308	2018506	733	-	.	ID="DNA4-3_AP";Tend="344";Tstart="146";shortTE="F";uid="b37021c1-4e85-4a05-a87b-8b1696a5f4e6"
VSBP01000001.1	RepeatMasker	DNA/hAT-hATm	2419025	2419388	1723	-	.	ID="RND-1_FAMILY-153";Tend="1307";Tstart="961";shortTE="F";uid="6066e41f-0032-47a0-a974-46342b5140d9"
VSBP01000001.1	RepeatMasker	DNA/Ginger-1	2610408	2611599	4128	-	.	ID="RND-6_FAMILY-375";Tend="1629";Tstart="381";shortTE="F";uid="f8468b11-f5cb-464a-a3bd-ba20cb32c157"
VSBP01000001.1	RepeatMasker	Unknown	314580	314727	737	-	.	ID="RND-6_FAMILY-10126";Tend="739";Tstart="604";shortTE="F";uid="ad159b71-3b0e-44a0-a555-540db343703e"
VSBP01000001.1	RepeatMasker	Unknown	1571193	1571580	413	-	.	ID="RND-6_FAMILY-15016";Tend="588";Tstart="199";shortTE="F";uid="b9594db5-63e5-4130-a8c9-f964a34a9d0c"
VSBP01000001.1	RepeatMasker	DNA/hAT-Charlie	2070449	2070757	1698	-	.	ID="RND-5_FAMILY-9618";Tend="1185";Tstart="895";shortTE="F";uid="5af4b652-ffc3-4430-b3cf-f3b159bf07c8"
VSBP01000001.1	RepeatMasker	DNA/hAT	355945	356109	472	-	.	ID="RND-5_FAMILY-2550";Tend="1079";Tstart="920";shortTE="F";uid="cba614db-158e-44d3-929d-108c8ba7edcd"
VSBP01000001.1	RepeatMasker	Unknown	916305	916508	1811	-	.	ID="RND-4_FAMILY-1549";Tend="1104";Tstart="901";shortTE="F";uid="e9af9ba6-5ce1-4bff-9b6a-496fb852c1f8"
VSBP01000001.1	RepeatMasker	DNA/MULE-MuDR	766022	766457	1495	-	.	ID="RND-1_FAMILY-62";Tend="1168";Tstart="745";shortTE="F";uid="ddd8f017-ebcb-4275-a30b-03a53a41516b"
VSBP01000001.1	RepeatMasker	DNA/Ginger-1	1655249	1655371	597	-	.	ID="RND-1_FAMILY-329";Tend="1635";Tstart="1514";shortTE="F";uid="38fa166d-a22d-457b-bf13-a8c8fd0e8748"
VSBP01000001.1	RepeatMasker	DNA/Kolobok-E	626170	626516	494	-	.	ID="RND-6_FAMILY-2012";Tend="1514";Tstart="1163";shortTE="F";uid="84f9f012-edc3-46b7-b159-e488c812dcae"
VSBP01000001.1	RepeatMasker	DNA/Ginger	657289	658182	6144	-	.	ID="RND-6_FAMILY-5762";Tend="2469";Tstart="1542";shortTE="F";uid="07343140-27a2-4dc8-a713-f2c3431e8d3c"
VSBP01000001.1	RepeatMasker	DNA	3168351	3168555	405	-	.	ID="dna4-2_ap";Tend="200";Tstart="6";shortTE="F";uid="759e7b00-35c7-44ad-9e11-a69b9bd99454"
VSBP01000001.1	RepeatMasker	DNA/TcMar-Tc1	76512	76823	920	-	.	ID="RND-6_FAMILY-8900";Tend="1706";Tstart="1411";shortTE="F";uid="be7254a2-ac76-43eb-9eb1-19052d6e4226"
VSBP01000001.1	RepeatMasker	DNA	1659602	1659958	2741	-	.	ID="RND-6_FAMILY-4599";Tend="1315";Tstart="965";shortTE="F";uid="aba5b2c7-4c16-4c12-9564-7ffd79741beb"
VSBP01000001.1	RepeatMasker	Unknown	99009	99269	1230	-	.	ID="RND-6_FAMILY-888";Tend="988";Tstart="723";shortTE="F";uid="475ef06f-3c89-48ef-88a4-3887cd93e343"
VSBP01000001.1	RepeatMasker	DNA/hAT-Tip100	2781892	2782445	947	-	.	ID="RND-6_FAMILY-1867";Tend="1102";Tstart="589";shortTE="F";uid="baddaa36-4d6a-4e35-9a95-e1a0b1444562"
VSBP01000001.1	RepeatMasker	DNA	435653	435903	1248	-	.	ID="rnd-6_family-3496";Tend="1076";Tstart="878";shortTE="F";uid="91cdff6c-c850-4cb9-a622-4913cb21994e"
VSBP01000001.1	RepeatMasker	Retroposon?	3222378	3222626	606	-	.	ID="RND-3_FAMILY-37";Tend="1205";Tstart="956";shortTE="F";uid="d2222fd6-4e0f-4202-b5e8-44935099840f"
VSBP01000001.1	RepeatMasker	DNA/hAT-Tip100	2619679	2619824	597	-	.	ID="RND-6_FAMILY-10725";Tend="672";Tstart="529";shortTE="F";uid="f42d34e9-176e-46d2-8f06-3d3fc36f4f49"
VSBP01000001.1	RepeatMasker	DNA/hAT-Tip100	2993428	2993734	1655	-	.	ID="RND-5_FAMILY-4294";Tend="1109";Tstart="817";shortTE="F";uid="3a28c1fb-c166-4c7b-ac26-7dc77c6a206b"
VSBP01000001.1	RepeatMasker	DNA	3273589	3273699	420	-	.	ID="dna4-2_ap";Tend="769";Tstart="664";shortTE="F";uid="1157b6e1-6960-44a4-90a9-99bfbccffbd6"
VSBP01000001.1	RepeatMasker	DNA/Ginger	2811499	2813168	12517	-	.	ID="RND-6_FAMILY-9547";Tend="2514";Tstart="837";shortTE="F";uid="8dcbf727-ea0a-4570-a05b-da2f62359a4b"
VSBP01000001.1	RepeatMasker	DNA	1795530	1795931	767	-	.	ID="DNA4-2_AP";Tend="377";Tstart="1";shortTE="F";uid="8b105c1e-5a7a-473b-959f-361dabb07d54"
VSBP01000001.1	RepeatMasker	DNA/hAT-Tip100	2686003	2686358	1565	-	.	ID="RND-6_FAMILY-6080";Tend="1481";Tstart="1158";shortTE="F";uid="e9c77277-6a91-474f-aa0f-b4050c15eb94"
VSBP01000001.1	RepeatMasker	DNA/Ginger-2	410864	411223	501	-	.	ID="RND-6_FAMILY-7750";Tend="955";Tstart="635";shortTE="F";uid="17d2dc92-8f91-4459-aef2-9a67c0ca2655"
VSBP01000001.1	RepeatMasker	DNA/hAT-Tip100	811427	811591	825	-	.	ID="RND-5_FAMILY-871";Tend="1168";Tstart="997";shortTE="F";uid="862f4519-f699-4812-9d52-5a93e80566d7"
VSBP01000001.1	RepeatMasker	DNA	980910	981630	679	-	.	ID="DNA4-2_AP";Tend="719";Tstart="19";shortTE="F";uid="220dfc1a-0ac0-4dbb-9e1c-ddbb00ed82db"
VSBP01000001.1	RepeatMasker	DNA/hAT-Tip100	611467	612468	7651	-	.	ID="RND-6_FAMILY-9835";Tend="1754";Tstart="777";shortTE="F";uid="ae46d707-cc47-4998-92e0-479014892da2"
VSBP01000001.1	RepeatMasker	LINE/L2	2776705	2777453	6277	-	.	ID="RND-5_FAMILY-61";Tend="1100";Tstart="351";shortTE="F";uid="e3f098d8-baaa-4fbf-9790-3251076872f7"
VSBP01000001.1	RepeatMasker	Unknown	2819730	2819902	503	-	.	ID="RND-1_FAMILY-35";Tend="1515";Tstart="1338";shortTE="F";uid="82634b73-b1e1-4c1b-b951-82ac63108fd8"
VSBP01000001.1	RepeatMasker	DNA/Ginger	656440	656606	1167	-	.	ID="RND-1_FAMILY-3";Tend="1855";Tstart="1693";shortTE="F";uid="23ad462d-3797-4e85-8018-bd45973cf98a"
VSBP01000001.1	RepeatMasker	Unknown	743432	744076	3615	-	.	ID="RND-1_FAMILY-141";TEgroup="ctg_1%7CRND-1_FAMILY-141%7C1";Tend="1833";Tstart="991";shortTE="F";uid="47d94846-057c-4a2d-a26b-900a7f98f5a8"
VSBP01000001.1	RepeatMasker	DNA/MULE-MuDR	1438308	1438729	602	-	.	ID="RND-5_FAMILY-3526";Tend="1267";Tstart="859";shortTE="F";uid="9d1672fa-f8d1-41b4-bf82-f38a14d41ecf"
VSBP01000001.1	RepeatMasker	DNA	560754	561139	1170	-	.	ID="DNA4-2_AP";Tend="769";Tstart="346";shortTE="F";uid="cd290dab-daed-410a-a341-097fa6aaf36e"
VSBP01000001.1	RepeatMasker	DNA/hAT-Tip100	2282563	2283519	7250	-	.	ID="RND-6_FAMILY-6551";Tend="1712";Tstart="719";shortTE="F";uid="6cb83d7a-264f-428e-8fd4-aeb6d268bc6d"
VSBP01000001.1	RepeatMasker	Unknown	2035014	2035957	2350	-	.	ID="RND-6_FAMILY-8306";Tend="1758";Tstart="826";shortTE="F";uid="3857cbee-8cec-43ad-b9f0-df97eb325270"
VSBP01000001.1	RepeatMasker	DNA/hAT-Tip100	1341221	1341381	1047	-	.	ID="RND-5_FAMILY-871";Tend="1169";Tstart="1014";shortTE="F";uid="6eaf8648-4806-4959-acee-d7c12c437b5b"
VSBP01000001.1	RepeatMasker	DNA	233101	233672	1364	-	.	ID="DNA4-2_AP";Tend="584";Tstart="4";shortTE="F";uid="437ddf9d-ca15-4cd7-8b9e-3dbf651bd8ca"
VSBP01000001.1	RepeatMasker	DNA/hAT	139601	139777	805	-	.	ID="rnd-6_family-11607";Tend="1399";Tstart="1254";shortTE="F";uid="b1bd283e-898e-40f9-8497-6fbbbf6bcabb"
VSBP01000001.1	RepeatMasker	DNA/MULE-MuDR	2192239	2192391	645	-	.	ID="RND-5_FAMILY-4577";Tend="1575";Tstart="1425";shortTE="F";uid="31aadaa9-e0b5-4cd4-9e95-b8a5cffb076a"
VSBP01000001.1	RepeatMasker	Unknown	1373850	1374025	908	-	.	ID="RND-5_FAMILY-676";Tend="784";Tstart="623";shortTE="F";uid="c0fa18e8-6fd4-4f30-a9fc-51a281163cc8"
VSBP01000001.1	RepeatMasker	Retroposon?	2461648	2462183	778	-	.	ID="RND-3_FAMILY-37";Tend="1466";Tstart="909";shortTE="F";uid="01427090-9aa9-4709-bcda-563b9440dba9"
VSBP01000001.1	RepeatMasker	Retroposon?	1621180	1621376	467	-	.	ID="RND-3_FAMILY-37";Tend="1095";Tstart="914";shortTE="F";uid="5fba81ea-4ed1-4c95-8868-beb3657b7e3e"
VSBP01000001.1	RepeatMasker	DNA/Ginger	2471417	2471580	870	-	.	ID="RND-6_FAMILY-5762";Tend="2597";Tstart="2428";shortTE="F";uid="f5c5ec62-0935-4aa3-8d48-312e1ee55f99"
VSBP01000001.1	RepeatMasker	DNA	2771280	2771800	2207	-	.	ID="ttaa26_ap";Tend="492";Tstart="3";shortTE="F";uid="bcc7dcf2-4f54-4510-b92a-59cd6916dfcf"
VSBP01000001.1	RepeatMasker	DNA/hAT-hAT19	2759188	2759872	5154	-	.	ID="RND-5_FAMILY-1429";Tend="1641";Tstart="954";shortTE="F";uid="debd2702-5c32-4432-b8bc-d9b2a5ca6ca7"
VSBP01000001.1	RepeatMasker	DNA	238504	239785	2396	-	.	ID="RND-5_FAMILY-628";TEgroup="ctg_1%7CRND-5_FAMILY-628%7C1";Tend="1654";Tstart="585";shortTE="F";uid="b0c44d0e-0351-4ac5-8c46-f8ba7055d824"
VSBP01000001.1	RepeatMasker	DNA	632263	632492	542	-	.	ID="dna4-2b_ap";Tend="228";Tstart="1";shortTE="F";uid="bdc07a83-1458-4b1e-b829-4507d8696a35"
VSBP01000001.1	RepeatMasker	DNA/Kolobok-E	2508146	2508336	512	-	.	ID="RND-6_FAMILY-16198";Tend="1004";Tstart="805";shortTE="F";uid="6dd07689-4f1f-4004-8233-7abea1998bba"
VSBP01000001.1	RepeatMasker	DNA/hAT-Charlie	2288719	2288830	425	-	.	ID="DNA8-33_AP";Tend="117";Tstart="2";shortTE="F";uid="e8ece2ba-bdf7-47f9-b2e1-1cf6eb473ea4"
VSBP01000001.1	RepeatMasker	Retroposon?	1319415	1320892	9922	-	.	ID="RND-6_FAMILY-7741";Tend="1542";Tstart="116";shortTE="F";uid="60159e2a-f171-4aba-8184-eb4823541a72"
VSBP01000001.1	RepeatMasker	DNA/hAT-Tip100	2959991	2960503	2772	-	.	ID="RND-6_FAMILY-16024";Tend="1212";Tstart="621";shortTE="F";uid="9a9996d4-322d-45a4-975b-b170c6287aca"
VSBP01000001.1	RepeatMasker	Unknown	2462719	2462888	1198	-	.	ID="RND-1_FAMILY-65";Tend="1134";Tstart="950";shortTE="F";uid="678e892a-9c6d-4b8f-a15c-3808f9a3447f"
VSBP01000001.1	RepeatMasker	DNA	1800304	1801054	1157	-	.	ID="DNA4-2_AP";Tend="769";Tstart="1";shortTE="F";uid="5511134e-b6f7-4382-9e1f-562edc4f99ef"
VSBP01000001.1	RepeatMasker	Retroposon?	1397604	1397790	750	-	.	ID="RND-6_FAMILY-6254";Tend="750";Tstart="551";shortTE="F";uid="c1a0b23d-6ccc-4c14-bab0-d4b6c5354257"
VSBP01000001.1	RepeatMasker	LINE/L2	1709543	1709866	587	-	.	ID="RND-5_FAMILY-4101";Tend="1299";Tstart="986";shortTE="F";uid="487224c9-e09f-4d39-8af6-977312ddadcf"
VSBP01000001.1	RepeatMasker	Retroposon?	2014225	2014422	536	-	.	ID="SINE2-2_AP";Tend="268";Tstart="62";shortTE="F";uid="e398797b-b003-4d9b-ba8f-d6779d37e8e8"
VSBP01000001.1	RepeatMasker	Unknown	1609294	1609445	602	-	.	ID="RND-6_FAMILY-11433";Tend="904";Tstart="726";shortTE="F";uid="f0eadd55-c51d-4ed2-84ee-b937c8f1ce7c"
VSBP01000001.1	RepeatMasker	Unknown	642573	642932	1479	-	.	ID="RND-4_FAMILY-1781";TEgroup="ctg_1%7CRND-4_FAMILY-1781%7C1";Tend="1532";Tstart="868";shortTE="F";uid="f52e21e8-3e6c-4c5c-9502-4fe637db0cb3"
VSBP01000001.1	RepeatMasker	DNA/MULE-MuDR	5909	6551	5033	-	.	ID="RND-5_FAMILY-4363";Tend="1599";Tstart="941";shortTE="F";uid="91382c46-488d-4291-a972-d3f20ba8d90d"
VSBP01000001.1	RepeatMasker	Unknown	2054110	2054310	429	-	.	ID="RND-6_FAMILY-1093";Tend="1134";Tstart="963";shortTE="F";uid="6baaf688-26c6-4a15-8e1d-dc10e287c027"
VSBP01000001.1	RepeatMasker	DNA	833637	833870	601	-	.	ID="DNA4-2_AP";Tend="766";Tstart="520";shortTE="F";uid="7bdf4ac2-a66f-4cee-bda7-e3511e2aaf2c"
VSBP01000001.1	RepeatMasker	Retroposon?	2435875	2436318	680	-	.	ID="RND-6_FAMILY-14985";Tend="440";Tstart="55";shortTE="F";uid="8e1a5bb4-fbf2-42df-b976-4130b38ccabb"
VSBP01000001.1	RepeatMasker	Unknown	704349	704562	469	-	.	ID="RND-1_FAMILY-216";Tend="559";Tstart="363";shortTE="F";uid="12634a09-00b9-4b0b-b50d-697cc741801d"
VSBP01000001.1	RepeatMasker	DNA/Ginger	3142117	3143025	7192	-	.	ID="RND-1_FAMILY-3";Tend="1850";Tstart="947";shortTE="F";uid="b99a57cf-2c38-47b2-b4fe-6edd6ba12668"
VSBP01000001.1	RepeatMasker	DNA/Kolobok-E	678919	679367	572	-	.	ID="RND-6_FAMILY-2012";Tend="1255";Tstart="800";shortTE="F";uid="f225c55d-7055-4ad1-a1a1-d58d9478c70e"
VSBP01000001.1	RepeatMasker	DNA/hAT	416066	416383	2543	-	.	ID="RND-6_FAMILY-6283";Tend="1080";Tstart="775";shortTE="F";uid="c59575f5-a485-4703-add5-d04cf06e3406"
VSBP01000001.1	RepeatMasker	DNA/hAT-Tip100	945661	945831	754	-	.	ID="DNA8-16_AP";Tend="177";Tstart="1";shortTE="F";uid="d6a77de6-bd45-43b4-8b6a-00925cae4109"
VSBP01000001.1	RepeatMasker	DNA/MULE-MuDR	1045338	1046067	6097	-	.	ID="RND-6_FAMILY-6931";Tend="1605";Tstart="873";shortTE="F";uid="db54ccd4-32d4-4b6c-b0be-98ca9669e02c"
VSBP01000001.1	RepeatMasker	DNA/Ginger	2172095	2173008	6697	-	.	ID="RND-6_FAMILY-9547";Tend="1741";Tstart="844";shortTE="F";uid="4c25ad4c-c107-4114-9ea2-7317c8cb339a"
VSBP01000001.1	RepeatMasker	Unknown	1877947	1878386	3006	-	.	ID="RND-5_FAMILY-9672";Tend="1407";Tstart="962";shortTE="F";uid="7cc81496-76e2-45c3-a013-dd91c4dad876"
VSBP01000001.1	RepeatMasker	DNA	351861	352071	640	-	.	ID="dna4-2_ap";Tend="208";Tstart="10";shortTE="F";uid="fb52e439-1412-4fdd-913a-2241cf25bbfc"
VSBP01000001.1	RepeatMasker	DNA	632954	633113	659	-	.	ID="dna4-2_ap";Tend="769";Tstart="611";shortTE="F";uid="c3ad3a17-2b75-4e34-a657-4fd4bf571f1e"
VSBP01000001.1	RepeatMasker	DNA/MULE-MuDR	893532	893652	862	-	.	ID="RND-5_FAMILY-5138";Tend="511";Tstart="391";shortTE="F";uid="aa401246-2d58-4070-b5ed-f4622d9a8290"
VSBP01000001.1	RepeatMasker	DNA/hAT-hAT19	450536	451086	2975	-	.	ID="RND-4_FAMILY-943";Tend="1542";Tstart="965";shortTE="F";uid="c89dc94b-b52e-4483-9565-d6438200a03c"
VSBP01000001.1	RepeatMasker	DNA/Kolobok-E	2441099	2441257	494	-	.	ID="KOLOBOKE-3_AP";Tend="837";Tstart="688";shortTE="F";uid="ddc8cda6-e469-429c-96b5-95885aa212fc"
VSBP01000001.1	RepeatMasker	DNA/hAT-hAT19	1916213	1916583	848	-	.	ID="HAT-N7_AP";Tend="377";Tstart="2";shortTE="F";uid="56f4b1d0-3e0c-44b4-9680-b54373becbe6"
VSBP01000001.1	RepeatMasker	DNA/Kolobok-E	2242172	2242618	2954	-	.	ID="RND-6_FAMILY-16198";Tend="1245";Tstart="806";shortTE="F";uid="1d1be822-6d94-4eae-af2b-91e9bfe4ddb9"
VSBP01000001.1	RepeatMasker	DNA/hAT-Blackjack	2728192	2728318	474	-	.	ID="hat-n25_lmi";Tend="129";Tstart="1";shortTE="F";uid="21f22dd5-5fb1-4e25-93b5-fced8acb7180"
VSBP01000001.1	RepeatMasker	DNA/hAT-Charlie	1341414	1341646	1614	-	.	ID="RND-5_FAMILY-9618";Tend="1192";Tstart="964";shortTE="F";uid="250c9c1e-7235-4b2a-bb7e-7030e341ae70"
VSBP01000001.1	RepeatMasker	DNA/hAT-Charlie	2691302	2691500	1196	-	.	ID="RND-6_FAMILY-6089";Tend="1207";Tstart="992";shortTE="F";uid="5bf2d6eb-90cf-4438-88e7-fac4782cae68"
VSBP01000001.1	RepeatMasker	DNA/hAT	2152996	2153588	3048	-	.	ID="RND-1_FAMILY-9";Tend="2247";Tstart="1722";shortTE="F";uid="c261c1ba-ba32-4168-8a88-e1432281ca96"
VSBP01000001.1	RepeatMasker	DNA/hAT-Charlie	1850125	1850459	1757	-	.	ID="RND-6_FAMILY-149";Tend="1227";Tstart="913";shortTE="F";uid="40fbe239-43b3-40f9-afe3-369337c67a74"
VSBP01000001.1	RepeatMasker	DNA/hAT	3178339	3180661	15454	-	.	ID="RND-1_FAMILY-10";Tend="2842";Tstart="439";shortTE="F";uid="e908372d-c432-4ecd-ba23-9d05d03032fc"
VSBP01000001.1	RepeatMasker	DNA/hAT-Charlie	1216668	1216885	502	-	.	ID="DNA8-32_AP";Tend="229";Tstart="1";shortTE="F";uid="3590785b-26be-472b-9778-202a5d2cd9b2"
VSBP01000001.1	RepeatMasker	DNA/hAT	1349284	1349812	3948	-	.	ID="RND-1_FAMILY-27";Tend="2187";Tstart="1667";shortTE="F";uid="32b58289-7d4c-42c7-8ea8-ddcaf4b17abf"
VSBP01000001.1	RepeatMasker	Unknown	2400124	2400370	1563	-	.	ID="RND-1_FAMILY-104";Tend="1157";Tstart="916";shortTE="F";uid="0a86ca62-2ad7-48bf-a81c-709ca6483ed7"
VSBP01000001.1	RepeatMasker	LINE/I-Jockey	2178977	2179142	1087	-	.	ID="RND-5_FAMILY-1885";Tend="1757";Tstart="1595";shortTE="F";uid="235148fe-2d7f-4a14-b325-695142884458"
VSBP01000001.1	RepeatMasker	DNA/Ginger-1	1970499	1970771	1760	-	.	ID="rnd-5_family-11470";Tend="628";Tstart="412";shortTE="F";uid="e81a691c-382d-4d46-a991-7ccb4b621785"
VSBP01000001.1	RepeatMasker	RC/Helitron	778983	779262	1663	-	.	ID="RND-1_FAMILY-245";Tend="1136";Tstart="849";shortTE="F";uid="8674b353-59a8-4249-93ee-4c6b55d0c6d5"
VSBP01000001.1	RepeatMasker	Unknown	628827	629526	534	-	.	ID="RND-6_FAMILY-4377";Tend="1031";Tstart="399";shortTE="F";uid="99eeaf13-3ffb-4ad9-a342-0d003f040b78"
VSBP01000001.1	RepeatMasker	DNA/Ginger	529684	530582	6887	-	.	ID="RND-1_FAMILY-3";Tend="1873";Tstart="994";shortTE="F";uid="f7a05f2e-0e80-4d09-b24c-aefcedc809a2"
VSBP01000001.1	RepeatMasker	DNA/Ginger-1	924360	925240	2082	-	.	ID="GINGER1-1_AP";Tend="4357";Tstart="3476";shortTE="F";uid="f36c238e-5423-4280-a24f-2329b46573b7"
VSBP01000001.1	RepeatMasker	Unknown	2825331	2825445	489	-	.	ID="RND-6_FAMILY-4925";Tend="1122";Tstart="1010";shortTE="F";uid="a20b81b2-c490-4e3a-99d2-a0ac64ad38e8"
VSBP01000001.1	RepeatMasker	Unknown	1247665	1247958	1735	-	.	ID="RND-1_FAMILY-180";Tend="1024";Tstart="612";shortTE="F";uid="647cd496-6745-41a1-9927-108123c302fd"
VSBP01000001.1	RepeatMasker	DNA	3070783	3070955	478	-	.	ID="DNA4-2B_AP";Tend="585";Tstart="420";shortTE="F";uid="76f7e2d1-4c73-45f8-a6d6-2bb11f0978a1"
VSBP01000001.1	RepeatMasker	DNA/hAT-Charlie	1656148	1656328	1318	-	.	ID="RND-6_FAMILY-9181";Tend="1122";Tstart="949";shortTE="F";uid="b14aa47c-2693-4e74-b921-87617c2cd4c3"
VSBP01000001.1	RepeatMasker	Unknown	2504933	2505083	1045	-	.	ID="RND-4_FAMILY-254";Tend="1136";Tstart="984";shortTE="F";uid="f3f852e8-17c7-4673-a7e0-29b6959ebb82"
VSBP01000001.1	RepeatMasker	DNA	489435	489600	1124	-	.	ID="TTAA20B_AP";Tend="176";Tstart="1";shortTE="F";uid="443fe9a6-061e-4a5c-b0ac-988ef693a35b"
VSBP01000001.1	RepeatMasker	Unknown	2878332	2878619	464	-	.	ID="RND-1_FAMILY-169";Tend="1923";Tstart="1638";shortTE="F";uid="7e032a94-4510-4ad9-8bd2-568960fa89cd"
VSBP01000001.1	RepeatMasker	Unknown	3316887	3317482	3479	-	.	ID="RND-5_FAMILY-4719";Tend="1411";Tstart="842";shortTE="F";uid="dfb919ea-8495-419f-b3ad-aaabb3e0ffee"
VSBP01000001.1	RepeatMasker	DNA/hAT-Tip100	2619064	2619353	575	-	.	ID="RND-6_FAMILY-10725";Tend="1523";Tstart="1227";shortTE="F";uid="0b168f44-6c32-4c18-9984-51ba76142a35"
VSBP01000001.1	RepeatMasker	DNA/Kolobok-E	2255002	2255157	426	-	.	ID="KOLOBOKE-3_AP";Tend="2188";Tstart="2033";shortTE="F";uid="a89ba730-0fde-47c0-a9a6-124e6f42c203"
VSBP01000001.1	RepeatMasker	Unknown	742481	742844	2869	-	.	ID="RND-1_FAMILY-277";Tend="1112";Tstart="749";shortTE="F";uid="406c37b5-47e4-4db6-80d7-6666ddf2c6db"
VSBP01000001.1	RepeatMasker	Unknown	2600847	2601406	2514	-	.	ID="RND-1_FAMILY-147";Tend="1497";Tstart="951";shortTE="F";uid="910fbace-dacd-42ff-a463-46d37470db55"
VSBP01000001.1	RepeatMasker	DNA/hAT-Tip100	1595227	1595502	2044	-	.	ID="RND-1_FAMILY-40";Tend="1256";Tstart="992";shortTE="F";uid="6e32a361-87dd-4b26-95d7-deb23a2c0a23"
VSBP01000001.1	RepeatMasker	DNA/hAT-Tip100	1768041	1768174	581	-	.	ID="RND-6_FAMILY-4757";Tend="967";Tstart="846";shortTE="F";uid="8f568895-4928-4098-9131-7f2dc71d739f"
VSBP01000001.1	RepeatMasker	Unknown	130127	130299	779	-	.	ID="RND-1_FAMILY-147";Tend="1497";Tstart="1306";shortTE="F";uid="e3aca0af-bd50-4a2c-b009-3773f1846cd4"
VSBP01000001.1	RepeatMasker	LINE/R1	3111833	3111953	614	-	.	ID="RND-6_FAMILY-12756";Tend="1058";Tstart="939";shortTE="F";uid="cc97a708-2af9-4476-bb0e-205fbacf02a8"
VSBP01000001.1	RepeatMasker	DNA/hAT	2149819	2150932	7990	-	.	ID="RND-1_FAMILY-27";Tend="2938";Tstart="1838";shortTE="F";uid="c9f006fe-9ce5-4263-afa5-a3593f887046"
VSBP01000001.1	RepeatMasker	DNA/TcMar-Mariner	2980278	2980468	804	-	.	ID="MARINER-30_RPR";Tend="192";Tstart="1";shortTE="F";uid="46bdbaba-1d92-4655-9004-0682ae8db425"
VSBP01000001.1	RepeatMasker	DNA/MULE-MuDR	2247100	2247353	622	-	.	ID="RND-6_FAMILY-5875";TEgroup="ctg_1%7CRND-6_FAMILY-5875%7C2";Tend="1641";Tstart="867";shortTE="F";uid="27d72a50-47a2-43e9-bd98-028c4a515fae"
VSBP01000001.1	RepeatMasker	DNA	426580	426767	608	-	.	ID="ttaa2c_ap";Tend="235";Tstart="45";shortTE="F";uid="0e49726e-6177-4d18-b54b-51680b9e36fa"
VSBP01000001.1	RepeatMasker	DNA/Ginger	3287683	3288453	1055	-	.	ID="RND-6_FAMILY-5762";Tend="1598";Tstart="813";shortTE="F";uid="4c763059-acd0-43ed-b371-7f60c71e75d1"
VSBP01000001.1	RepeatMasker	DNA/Ginger	517594	520002	10753	-	.	ID="RND-6_FAMILY-9547";TEgroup="ctg_1%7CRND-6_FAMILY-9547%7C2";Tend="2531";Tstart="869";shortTE="F";uid="a5d49c75-613b-4e91-8c6f-84cd143971e0"
VSBP01000001.1	RepeatMasker	Unknown	1613417	1614131	5246	-	.	ID="RND-1_FAMILY-141";Tend="1847";Tstart="1136";shortTE="F";uid="1708b4d9-0581-4a80-95ad-079a743d5caf"
VSBP01000001.1	RepeatMasker	DNA/Ginger	2414970	2415274	1833	-	.	ID="rnd-1_family-3";Tend="1869";Tstart="1591";shortTE="F";uid="688c7b83-5258-422e-a89d-c23a09a2df98"
VSBP01000001.1	RepeatMasker	DNA/Maverick	78217	78507	464	-	.	ID="RND-6_FAMILY-9398";TEgroup="ctg_1%7CRND-6_FAMILY-9398%7C1";Tend="835";Tstart="473";shortTE="T";uid="d706a9c1-84e3-4681-b33d-2f5eab9973c8"
VSBP01000001.1	RepeatMasker	Unknown	1755983	1756483	3555	-	.	ID="RND-1_FAMILY-375";Tend="1475";Tstart="944";shortTE="F";uid="e36a8e20-c09a-4163-b1e4-9d2eedd16486"
VSBP01000001.1	RepeatMasker	Retroposon?	3200363	3200479	504	-	.	ID="RND-3_FAMILY-37";Tend="1044";Tstart="926";shortTE="F";uid="e0a62f0f-8ea1-4ca4-9e22-9e731c10b7fd"
VSBP01000001.1	RepeatMasker	DNA	2804602	2805289	1240	-	.	ID="DNA4-2_AP";Tend="769";Tstart="51";shortTE="F";uid="6d4d0a56-3bab-43cd-bcd4-cf14896a4d51"
VSBP01000001.1	RepeatMasker	DNA/Ginger-1	2656029	2656222	1652	-	.	ID="RND-5_FAMILY-11470";Tend="622";Tstart="429";shortTE="F";uid="c0388057-42be-49d1-86a1-79d287f66014"
VSBP01000001.1	RepeatMasker	DNA	1531585	1531704	475	-	.	ID="DNA-TTAA-1_AP";Tend="129";Tstart="12";shortTE="F";uid="23955c08-79ab-4dd7-b3c7-eac833e6c2a9"
VSBP01000001.1	RepeatMasker	DNA	382884	383281	583	-	.	ID="ttaa3b_ap";Tend="430";Tstart="11";shortTE="F";uid="db053b24-4575-49db-a884-08bed9ca066c"
VSBP01000001.1	RepeatMasker	DNA	1571697	1572037	1250	-	.	ID="DNA4-3_AP";Tend="635";Tstart="286";shortTE="F";uid="90ccd6bb-0f28-402d-8e3e-0a645b6a74d0"
VSBP01000001.1	RepeatMasker	DNA/hAT-Charlie	1272042	1272284	1702	-	.	ID="RND-1_FAMILY-298";Tend="1190";Tstart="952";shortTE="F";uid="cdce531c-4ac8-4415-b25f-7852e5980682"
VSBP01000001.1	RepeatMasker	DNA/MULE-MuDR	1274192	1274985	6064	-	.	ID="RND-6_FAMILY-6931";Tend="1610";Tstart="830";shortTE="F";uid="e4af85ea-f7c7-4378-80c8-681bebbaa074"
VSBP01000001.1	RepeatMasker	DNA/Ginger-1	2143235	2143857	4929	-	.	ID="RND-1_FAMILY-79";Tend="1610";Tstart="988";shortTE="F";uid="7657cdb6-2d77-4bc3-a6c2-6821aa0a4b26"
VSBP01000001.1	RepeatMasker	Unknown	783080	783441	754	-	.	ID="RND-6_FAMILY-20439";Tend="678";Tstart="304";shortTE="F";uid="ae6068b4-feb3-4928-83f0-bc1735995529"
VSBP01000001.1	RepeatMasker	Retroposon?	1147253	1147444	606	-	.	ID="RND-1_FAMILY-21";Tend="736";Tstart="549";shortTE="F";uid="5cb32ee3-2d19-4034-a8e6-f73555b52123"
VSBP01000001.1	RepeatMasker	DNA/hAT-hAT19	484249	484546	1016	-	.	ID="HAT-N13_AP";Tend="296";Tstart="1";shortTE="F";uid="f990d491-a53e-4481-a097-6c550f4820ce"
VSBP01000001.1	RepeatMasker	DNA/Ginger-2	191324	191499	638	-	.	ID="GINGER2-N2_AP";Tend="1128";Tstart="953";shortTE="F";uid="e2c1d394-7313-4106-a534-e72cb248a888"
VSBP01000001.1	RepeatMasker	DNA	893135	893532	1663	-	.	ID="DNA-TTAA-1_AP";Tend="423";Tstart="26";shortTE="F";uid="2360f6c8-6f22-42da-870b-86b206bc21c0"
VSBP01000001.1	RepeatMasker	DNA/Kolobok-E	2412192	2412832	2059	-	.	ID="RND-6_FAMILY-1111";Tend="1217";Tstart="607";shortTE="F";uid="183061f3-bf64-4549-9c3a-e2fbfa711f88"
VSBP01000001.1	RepeatMasker	Retroposon?	2255474	2256081	578	-	.	ID="SINE2-1_AP";Tend="1370";Tstart="768";shortTE="F";uid="ec450284-2b0b-4e86-949a-9730ec41ac65"
VSBP01000001.1	RepeatMasker	Retroposon?	964815	964978	654	-	.	ID="RND-5_FAMILY-6662";Tend="1072";Tstart="919";shortTE="F";uid="c0c95eaf-afc6-4116-9c61-9e656f21ccc2"
VSBP01000001.1	RepeatMasker	DNA	371773	372027	1111	-	.	ID="RND-6_FAMILY-593";Tend="1070";Tstart="737";shortTE="F";uid="88fc9a66-1a31-4ab9-9bcb-f5603b348f45"
VSBP01000001.1	RepeatMasker	DNA/hAT	2151035	2152285	8091	-	.	ID="RND-1_FAMILY-11";Tend="2448";Tstart="1215";shortTE="F";uid="9fc9ee0d-4c68-47fc-bf21-5a1db6182bb3"
VSBP01000001.1	RepeatMasker	DNA/hAT-Tip100	2281697	2281860	1350	-	.	ID="RND-1_FAMILY-324";Tend="1067";Tstart="903";shortTE="F";uid="2b64f60d-9f85-4de3-bfca-2723f4f41b7e"
VSBP01000001.1	RepeatMasker	DNA/Ginger	1857058	1858662	10628	-	.	ID="RND-6_FAMILY-5762";Tend="2532";Tstart="889";shortTE="F";uid="ea34af5a-a5c8-490a-8165-9fd516dc441a"
VSBP01000001.1	RepeatMasker	DNA/hAT-Ac	234976	235091	526	-	.	ID="RND-5_FAMILY-1922";Tend="510";Tstart="399";shortTE="F";uid="b5468f2f-109d-42fe-b839-3349c463acd8"
VSBP01000001.1	RepeatMasker	DNA/hAT-Charlie	2478710	2479874	499	-	.	ID="HAT-3_RPR";Tend="1712";Tstart="541";shortTE="F";uid="4262622e-d126-490e-8ce6-0e196e142644"
VSBP01000001.1	RepeatMasker	Unknown	660281	661255	4582	-	.	ID="RND-6_FAMILY-17871";Tend="1595";Tstart="630";shortTE="F";uid="a42631f2-d924-4f66-af4f-fa077b435d81"
VSBP01000001.1	RepeatMasker	DNA	1241863	1242409	2816	-	.	ID="RND-5_FAMILY-1376";Tend="1530";Tstart="990";shortTE="F";uid="c135101e-8807-443d-9907-c6f036368dfe"
VSBP01000001.1	RepeatMasker	DNA/hAT-hAT19	483969	484242	1304	-	.	ID="hat-n4_ap";Tend="200";Tstart="3";shortTE="F";uid="160e181c-1e41-429f-93e1-4ab88d6b7806"
VSBP01000001.1	RepeatMasker	Unknown	2285533	2285805	1905	-	.	ID="RND-1_FAMILY-0";Tend="1392";Tstart="1156";shortTE="F";uid="8f364d69-41ac-4235-8edf-144129dfe902"
VSBP01000001.1	RepeatMasker	DNA/hAT-Charlie	754425	754843	1893	-	.	ID="RND-4_FAMILY-2028";Tend="1235";Tstart="883";shortTE="F";uid="115732c9-dc94-4dd5-be1e-634a6e0bdb75"
VSBP01000001.1	RepeatMasker	DNA/Kolobok-E	3289132	3290196	1177	-	.	ID="KOLOBOKE-2_AP";Tend="2222";Tstart="1142";shortTE="F";uid="2ab1ffd3-685f-41e0-8f01-62da8329b44c"
VSBP01000001.1	RepeatMasker	Unknown	522299	522513	1666	-	.	ID="RND-1_FAMILY-280";Tend="959";Tstart="744";shortTE="F";uid="bb39721f-ee69-4b4d-97fb-ba5407f7112e"
VSBP01000001.1	RepeatMasker	DNA	1795231	1795512	410	-	.	ID="DNA4-2B_AP";Tend="773";Tstart="499";shortTE="F";uid="75a1c084-102d-4be0-8f7b-2c8ee7534321"
VSBP01000001.1	RepeatMasker	DNA/Kolobok-E	2472361	2472619	1584	-	.	ID="RND-6_FAMILY-16198";Tend="1046";Tstart="764";shortTE="F";uid="ff7a8900-0245-4b2c-acf5-b0c7314698c4"
VSBP01000001.1	RepeatMasker	Retroposon?	843031	843708	1021	-	.	ID="RND-3_FAMILY-37";TEgroup="ctg_1%7CRND-3_FAMILY-37%7C1";Tend="1616";Tstart="908";shortTE="F";uid="059cdf1a-8fd2-4378-9bbb-d736c3e30c3f"
VSBP01000001.1	RepeatMasker	DNA/hAT-Tip100	1309235	1309887	2599	-	.	ID="RND-5_FAMILY-978";Tend="2103";Tstart="1483";shortTE="F";uid="7d264adf-e134-4ec6-88c8-9624fbfd70f7"
VSBP01000001.1	RepeatMasker	Unknown	3174922	3175621	1477	-	.	ID="RND-6_FAMILY-14605";Tend="1856";Tstart="1153";shortTE="F";uid="87a0f3d6-83a4-4f4f-ace1-7be596b982d5"
VSBP01000001.1	RepeatMasker	Unknown	874287	874801	1929	-	.	ID="RND-4_FAMILY-1549";Tend="1706";Tstart="884";shortTE="F";uid="d15f64cc-2334-4054-9486-a888a1c2ddb1"
VSBP01000001.1	RepeatMasker	DNA/Ginger	1737330	1737892	4188	-	.	ID="RND-6_FAMILY-5762";Tend="2560";Tstart="1999";shortTE="F";uid="5d17b057-4c3c-468e-9a38-a18c3429b096"
VSBP01000001.1	RepeatMasker	DNA	2903493	2903790	920	-	.	ID="ttaa2c_ap";Tend="244";Tstart="2";shortTE="F";uid="10a5453c-5c50-460d-b217-4189386583f0"
VSBP01000001.1	RepeatMasker	DNA/Ginger-1	801464	801679	842	-	.	ID="RND-5_FAMILY-4684";Tend="805";Tstart="593";shortTE="F";uid="08d01570-e2ea-4d84-b870-194562acd3c0"
VSBP01000001.1	RepeatMasker	DNA/Ginger-2	559619	559824	747	-	.	ID="RND-6_FAMILY-9165";Tend="1887";Tstart="1697";shortTE="F";uid="14029ffd-9010-49e7-84a0-f32cfe1011f9"
VSBP01000001.1	RepeatMasker	DNA/Ginger	1584169	1584875	2508	-	.	ID="RND-5_FAMILY-5363";TEgroup="ctg_1%7CRND-5_FAMILY-5363%7C2";Tend="1882";Tstart="893";shortTE="F";uid="3cfffa20-e681-4938-9cbe-ce8e087e7b82"
VSBP01000001.1	RepeatMasker	Retroposon?	1076497	1076835	598	-	.	ID="RND-3_FAMILY-37";Tend="1183";Tstart="882";shortTE="F";uid="d2c7c168-16a5-4547-8e12-1d22d3cc9604"
VSBP01000001.1	RepeatMasker	DNA/hAT-Ac	698486	698638	785	-	.	ID="RND-6_FAMILY-500";Tend="1095";Tstart="950";shortTE="F";uid="a275ddc3-a719-4685-8c40-791e7dcd0a77"
VSBP01000001.1	RepeatMasker	DNA/Kolobok-E	3246074	3246418	540	-	.	ID="RND-6_FAMILY-2012";Tend="1333";Tstart="982";shortTE="F";uid="1094cc0c-7094-4373-b535-6f581bf39210"
VSBP01000001.1	RepeatMasker	DNA/hAT	8950	9149	1139	-	.	ID="rnd-1_family-27";Tend="970";Tstart="594";shortTE="F";uid="a7b90496-0011-4e9f-8335-46168a90605d"
VSBP01000001.1	RepeatMasker	Retroposon?	444253	444797	2630	-	.	ID="RND-1_FAMILY-157";Tend="1112";Tstart="532";shortTE="F";uid="74023ec7-fb67-4dcb-98ef-436d6606b21d"
VSBP01000001.1	RepeatMasker	DNA	3156810	3156919	473	-	.	ID="RND-5_FAMILY-9000";Tend="1899";Tstart="1790";shortTE="F";uid="038cb134-d657-45db-8d12-c2988e202f23"
VSBP01000001.1	RepeatMasker	Unknown	2879279	2880427	1604	-	.	ID="RND-1_FAMILY-169";Tend="1098";Tstart="6";shortTE="F";uid="82bd4b4d-e572-45c2-8c14-d4f424f848cf"
VSBP01000001.1	RepeatMasker	DNA/Ginger-1	1296356	1296556	1254	-	.	ID="RND-5_FAMILY-11470";Tend="1320";Tstart="1110";shortTE="F";uid="47d710bd-b2c1-46d3-89fe-168d6360b04d"
VSBP01000001.1	RepeatMasker	DNA	910447	910649	410	-	.	ID="ttaa3c_ap";Tend="205";Tstart="24";shortTE="F";uid="3f4b990f-a989-4e82-8fe8-58d2d970f012"
VSBP01000001.1	RepeatMasker	DNA/hAT-Tip100	1607230	1607923	4224	-	.	ID="RND-5_FAMILY-3325";Tend="1614";Tstart="927";shortTE="F";uid="50760546-90f8-4dea-9945-3704cf7b45a7"
VSBP01000001.1	RepeatMasker	Unknown	2724843	2724978	1134	-	.	ID="RND-1_FAMILY-78";Tend="1087";Tstart="952";shortTE="F";uid="1e7c9dca-ee14-40cb-a375-07f6d9ea0491"
VSBP01000001.1	RepeatMasker	LINE/L2	1709244	1709344	468	-	.	ID="RND-5_FAMILY-4101";Tend="1538";Tstart="1439";shortTE="F";uid="7b9234b3-30a6-46b3-bdde-07812dfd7456"
VSBP01000001.1	RepeatMasker	DNA	677095	677530	451	-	.	ID="DNA4-2_AP";Tend="707";Tstart="308";shortTE="F";uid="725f2401-ea4e-485f-a437-4c0c0de6885c"
VSBP01000001.1	RepeatMasker	DNA/hAT-Tip100	539258	539524	1143	-	.	ID="rnd-5_family-1695";TEgroup="ctg_1%7Crnd-5_family-1695%7C1";Tend="1049";Tstart="860";shortTE="T";uid="874c9a84-d373-4c79-a7ea-c7398d856952"
VSBP01000001.1	RepeatMasker	LINE/R1	78975	79142	1038	-	.	ID="RND-6_FAMILY-12756";Tend="1168";Tstart="998";shortTE="F";uid="af684d88-d9d9-45d0-807c-caf9fe7bc894"
VSBP01000001.1	RepeatMasker	Unknown	3086475	3088050	10100	-	.	ID="RND-6_FAMILY-2994";Tend="1584";Tstart="10";shortTE="F";uid="58429655-d7cd-4c4c-99fa-65b758d1055b"
VSBP01000001.1	RepeatMasker	DNA/Ginger-1	663090	663451	461	-	.	ID="RND-5_FAMILY-5842";Tend="1273";Tstart="904";shortTE="F";uid="57f1ebb0-b6a0-4729-b0fa-e6cfb0ac0a04"
VSBP01000001.1	RepeatMasker	DNA/hAT?	2539341	2541455	5786	-	.	ID="RND-6_FAMILY-1055";Tend="2503";Tstart="443";shortTE="F";uid="b205e331-6683-4ab5-a5ed-2aa26111ff08"
VSBP01000001.1	RepeatMasker	DNA/Ginger	2257927	2258159	413	-	.	ID="RND-5_FAMILY-5363";Tend="1136";Tstart="881";shortTE="F";uid="7b4f5c79-da96-48d5-825a-77b5e5dd234b"
VSBP01000001.1	RepeatMasker	DNA	2320813	2321105	975	-	.	ID="ttaa2c_ap";Tend="415";Tstart="191";shortTE="F";uid="9638866e-8e6e-42f6-8216-af4c19aaefec"
VSBP01000001.1	RepeatMasker	DNA	134238	134818	1343	-	.	ID="RND-6_FAMILY-724";Tend="970";Tstart="384";shortTE="F";uid="d4b36817-cbd5-4dbc-be0d-51d4bc39cb7a"
VSBP01000001.1	RepeatMasker	Unknown	2282153	2282510	1234	-	.	ID="RND-1_FAMILY-51";Tend="1028";Tstart="636";shortTE="F";uid="3377bee6-e142-496b-984b-ddfa51574446"
VSBP01000001.1	RepeatMasker	Unknown	1212267	1212372	920	-	.	ID="RND-1_FAMILY-145";Tend="919";Tstart="689";shortTE="F";uid="2b8d3faa-0522-4c19-8222-e41d56ce3df8"
VSBP01000001.1	RepeatMasker	DNA/MULE-MuDR	3180663	3181311	4065	-	.	ID="RND-5_FAMILY-1890";Tend="1542";Tstart="859";shortTE="F";uid="c54d8aa1-445f-4a08-abf4-7abaeac6b87b"
VSBP01000001.1	RepeatMasker	DNA/hAT	393629	393865	1888	-	.	ID="RND-1_FAMILY-198";Tend="1116";Tstart="883";shortTE="F";uid="45ec8035-75fe-4798-901f-b719747b5b1c"
VSBP01000001.1	RepeatMasker	DNA/Ginger	1193266	1193486	1459	-	.	ID="RND-5_FAMILY-5363";Tend="1124";Tstart="890";shortTE="F";uid="7ef3dc8c-68c3-42ea-a7cc-4d2290824329"
VSBP01000001.1	RepeatMasker	DNA/Ginger	1738265	1738716	2692	-	.	ID="rnd-6_family-9547";Tend="1259";Tstart="799";shortTE="F";uid="e9d6d095-df86-4894-b4df-a72352d6bafe"
VSBP01000001.1	RepeatMasker	DNA/Ginger-1	434049	434667	4856	-	.	ID="RND-1_FAMILY-79";Tend="1625";Tstart="1015";shortTE="F";uid="ebf1ee5e-f5e9-4526-b7af-c7fe82da9286"
VSBP01000001.1	RepeatMasker	DNA/Ginger	2537790	2538775	6918	-	.	ID="rnd-1_family-3";Tend="1941";Tstart="949";shortTE="F";uid="2b22e503-7e3a-40d4-a66a-c00793a82195"
VSBP01000001.1	RepeatMasker	DNA/hAT	543767	544000	425	-	.	ID="DNA8-1_AP";Tend="423";Tstart="151";shortTE="F";uid="b7387480-f0a3-4231-b8cc-4cf7dc905417"
VSBP01000001.1	RepeatMasker	Retroposon?	3215013	3215336	448	-	.	ID="SINE2-1_AP";Tend="1398";Tstart="1068";shortTE="F";uid="7a58508d-94a5-47f8-8789-66656d982e5a"
VSBP01000001.1	RepeatMasker	DNA	631821	632269	1683	-	.	ID="dna-ttaa-1_ap";Tend="853";Tstart="1";shortTE="F";uid="1b9a0714-3b9f-4317-8880-f9bcefe4a251"
VSBP01000001.1	RepeatMasker	DNA/Kolobok-E	1961672	1962105	2365	-	.	ID="rnd-5_family-48";Tend="1400";Tstart="931";shortTE="F";uid="84541954-434b-426d-a0b4-410b18282a09"
VSBP01000001.1	RepeatMasker	Unknown	958206	958413	449	-	.	ID="RND-5_FAMILY-4679";Tend="1309";Tstart="1119";shortTE="F";uid="585d504c-4491-4e55-ae68-155ac4ed7859"
VSBP01000001.1	RepeatMasker	DNA/hAT-Charlie	2478162	2478718	2132	-	.	ID="HALYOMORPHA_HALYS-5_FAMILY-257";Tend="628";Tstart="76";shortTE="F";uid="dc1fc88c-0923-472e-ab6a-69813c955f65"
VSBP01000001.1	RepeatMasker	DNA	249792	250214	1810	-	.	ID="DNA-TTAA-1_AP";Tend="423";Tstart="1";shortTE="F";uid="7fd065e6-1485-4197-9f0f-0aa9ca81553d"
VSBP01000001.1	RepeatMasker	DNA/hAT-Tip100	1346096	1346528	608	-	.	ID="RND-4_FAMILY-167";Tend="1382";Tstart="948";shortTE="F";uid="1901ea2e-5891-4aab-ac0f-eb0846a4b585"
VSBP01000001.1	RepeatMasker	DNA	1808327	1808708	3102	-	.	ID="RND-5_FAMILY-355";Tend="1553";Tstart="1172";shortTE="F";uid="afcafafd-1996-4930-8f74-55abc3edafa2"
VSBP01000001.1	RepeatMasker	Unknown	84248	84440	804	-	.	ID="RND-5_FAMILY-389";Tend="1319";Tstart="1136";shortTE="F";uid="d38cb4a8-921c-4c02-af47-00d2d75df53c"
VSBP01000001.1	RepeatMasker	DNA/hAT-Tip100	2687142	2687292	731	-	.	ID="RND-6_FAMILY-6080";Tend="1105";Tstart="934";shortTE="F";uid="98c60165-a31c-4310-b008-741ee69b3199"
VSBP01000001.1	RepeatMasker	Unknown	3257929	3258258	861	-	.	ID="RND-5_FAMILY-8997";Tend="1259";Tstart="918";shortTE="F";uid="f29d3cfb-df56-4aaf-84e4-0732f098c1b3"
VSBP01000001.1	RepeatMasker	RC/Helitron	370034	370149	510	-	.	ID="HELITRON-N1_PBA";Tend="679";Tstart="562";shortTE="F";uid="98113775-0212-4aaf-8a31-e8d0c140264b"
VSBP01000010.1	RepeatMasker	DNA/Ginger-1	1324739	1325568	6539	+	.	ID="RND-1_FAMILY-79";Tend="1826";Tstart="993";shortTE="F";uid="a282059f-8232-42e7-903c-19d78ed9eaa5"
VSBP01000010.1	RepeatMasker	DNA	227499	227712	897	+	.	ID="DNA8-77_AP";Tend="1253";Tstart="1031";shortTE="F";uid="f5609f15-25a6-4c24-a92f-f0b60fc2dcb3"
VSBP01000010.1	RepeatMasker	Retroposon?	1578062	1578412	686	+	.	ID="RND-3_FAMILY-37";Tend="1671";Tstart="1354";shortTE="F";uid="eff2c03c-c3a9-4a7b-8215-ea3ee36148de"
VSBP01000010.1	RepeatMasker	Retroposon?	1572957	1573058	581	+	.	ID="SINE2-1_AP";Tend="1350";Tstart="871";shortTE="F";uid="f9067320-6e25-44e9-9001-108646f8be58"
VSBP01000010.1	RepeatMasker	Retroposon?	808312	808470	520	+	.	ID="SINE2-1_AP";Tend="1770";Tstart="1611";shortTE="F";uid="a580ef71-9b9e-4885-834e-ca1fd5f95929"
VSBP01000010.1	RepeatMasker	DNA/hAT-Tip100	1016335	1017585	2961	+	.	ID="RND-6_FAMILY-4309";TEgroup="ctg_10%7CRND-6_FAMILY-4309%7C1";Tend="1659";Tstart="385";shortTE="F";uid="54fa2907-0e05-4436-8592-7b6bd28f75aa"
VSBP01000010.1	RepeatMasker	DNA/Kolobok-E	253860	254262	603	+	.	ID="RND-6_FAMILY-16198";Tend="1242";Tstart="822";shortTE="F";uid="68382490-ef7c-4d65-8a3e-8eb502459281"
VSBP01000010.1	RepeatMasker	Unknown	1638730	1638892	756	+	.	ID="RND-5_FAMILY-3134";Tend="1159";Tstart="982";shortTE="F";uid="dad4b419-ffad-4b80-9bfc-9afd979ffe42"
VSBP01000010.1	RepeatMasker	DNA/Ginger-1	958352	958980	4586	+	.	ID="rnd-1_family-79";Tend="1567";Tstart="509";shortTE="F";uid="2b388ae9-c153-4d78-89dc-4f871fe171f8"
VSBP01000010.1	RepeatMasker	DNA	1441808	1441942	505	+	.	ID="TTAA8_AP";Tend="181";Tstart="65";shortTE="F";uid="57662105-777d-460b-b48e-729dddc47e8e"
VSBP01000010.1	RepeatMasker	Unknown	2350598	2351453	3890	+	.	ID="RND-6_FAMILY-9686";Tend="895";Tstart="79";shortTE="F";uid="b55559da-1c90-44fb-b452-933d76a06cba"
VSBP01000010.1	RepeatMasker	DNA/Ginger	1326443	1326682	1523	+	.	ID="RND-6_FAMILY-9547";Tend="2559";Tstart="2324";shortTE="F";uid="86244dff-2245-4786-b170-3b2e0c7739ff"
VSBP01000010.1	RepeatMasker	DNA/Ginger	2250022	2250173	410	+	.	ID="RND-6_FAMILY-5762";Tend="2544";Tstart="2392";shortTE="F";uid="98917fe3-d1d2-4f33-af6f-36f247b02e37"
VSBP01000010.1	RepeatMasker	DNA	98865	99219	920	+	.	ID="rnd-6_family-3496";Tend="1062";Tstart="877";shortTE="F";uid="4715f087-9448-45de-8d74-8357bdeafa6f"
VSBP01000010.1	RepeatMasker	DNA/Kolobok-E	1899451	1899608	482	+	.	ID="RND-6_FAMILY-16198";Tend="1257";Tstart="1101";shortTE="F";uid="a5c29373-fc7a-4633-ab6f-920ec01a9cc2"
VSBP01000010.1	RepeatMasker	DNA/hAT-Tip100	728058	728397	2536	+	.	ID="RND-5_FAMILY-8630";Tend="1533";Tstart="1198";shortTE="F";uid="3c43eeb3-2a0e-4779-8662-7acae8f80233"
VSBP01000010.1	RepeatMasker	DNA	225363	225534	853	+	.	ID="DNA8-77_AP";Tend="179";Tstart="1";shortTE="F";uid="d0cf0ce1-935e-43af-9995-3eb973a3e138"
VSBP01000010.1	RepeatMasker	DNA/hAT-Tip100	370040	370170	652	+	.	ID="RND-6_FAMILY-4635";Tend="1594";Tstart="1458";shortTE="F";uid="32dc239f-56e7-4230-9386-a08af76a2f6d"
VSBP01000010.1	RepeatMasker	Unknown	827016	827246	689	+	.	ID="RND-6_FAMILY-4304";Tend="1632";Tstart="1391";shortTE="F";uid="b950b40a-1467-4f22-ae5b-e99bdd704883"
VSBP01000010.1	RepeatMasker	DNA	1735003	1735479	741	+	.	ID="DNA2-3_AP";TEgroup="ctg_10%7CDNA2-3_AP%7C1";Tend="595";Tstart="1";shortTE="F";uid="8eca5237-971c-4c2d-8cf3-92c20ac497a9"
VSBP01000010.1	RepeatMasker	DNA/Ginger	1824222	1824726	3077	+	.	ID="RND-6_FAMILY-9547";Tend="1304";Tstart="854";shortTE="F";uid="cd34b089-1934-4dd7-90b5-a41e4d21e894"
VSBP01000010.1	RepeatMasker	DNA/hAT	819576	819832	1923	+	.	ID="RND-5_FAMILY-3989";Tend="1490";Tstart="1208";shortTE="F";uid="fb3334d9-5b3c-44dc-a293-516d1dc0cbd3"
VSBP01000010.1	RepeatMasker	Unknown	1858806	1859537	2291	+	.	ID="RND-6_FAMILY-3104";Tend="1396";Tstart="84";shortTE="F";uid="4c5b1ba4-e1c4-4cfd-9ced-01b5a9eeafef"
VSBP01000010.1	RepeatMasker	Unknown	2339070	2339423	1949	+	.	ID="RND-5_FAMILY-5756";Tend="1054";Tstart="701";shortTE="F";uid="f99c47e4-5212-45ff-a57f-c11dd22eba98"
VSBP01000010.1	RepeatMasker	Retroposon?	997603	997988	1357	+	.	ID="RND-3_FAMILY-37";Tend="1287";Tstart="908";shortTE="F";uid="747fe3dd-85fb-455c-b236-a72be8ef68e6"
VSBP01000010.1	RepeatMasker	DNA/Ginger-1	1606148	1606398	1506	+	.	ID="RND-5_FAMILY-11470";Tend="618";Tstart="373";shortTE="F";uid="37e9a9c4-d217-4f6c-8d29-0bb3a68d0331"
VSBP01000010.1	RepeatMasker	Unknown	2341191	2341648	3617	+	.	ID="RND-1_FAMILY-145";Tend="853";Tstart="397";shortTE="F";uid="fbd970c9-f307-434d-b134-4b0006bdbfe4"
VSBP01000010.1	RepeatMasker	DNA/hAT-hAT19	923026	923617	1911	+	.	ID="DNA8-79_AP";Tend="833";Tstart="286";shortTE="F";uid="564fdf2f-28db-4715-907f-c4aa5a2c6791"
VSBP01000010.1	RepeatMasker	Retroposon?	1143092	1143603	581	+	.	ID="SINE2-1_AP";Tend="1269";Tstart="753";shortTE="F";uid="f8973a64-2e5e-4dcf-9c73-56cb78562948"
VSBP01000010.1	RepeatMasker	DNA/MULE-MuDR	1652325	1653101	2064	+	.	ID="rnd-6_family-18288";Tend="1434";Tstart="520";shortTE="F";uid="bcd742e6-b97e-4047-848e-821fc54b7a44"
VSBP01000010.1	RepeatMasker	DNA/Ginger	294863	295009	418	+	.	ID="RND-5_FAMILY-5363";Tend="1909";Tstart="1772";shortTE="F";uid="022c9421-8c56-4867-b19d-3072eaf7624f"
VSBP01000010.1	RepeatMasker	DNA/hAT	287574	287772	1578	+	.	ID="RND-5_FAMILY-4691";Tend="1475";Tstart="1263";shortTE="F";uid="ee21a1ec-9068-4921-8ba9-9456f6bddaa4"
VSBP01000010.1	RepeatMasker	DNA/Maverick	1752071	1752204	1038	+	.	ID="RND-5_FAMILY-66";Tend="545";Tstart="412";shortTE="F";uid="0af1468a-9456-4bd4-b9d4-24bf9805c6d3"
VSBP01000010.1	RepeatMasker	Retroposon?	1109252	1109516	994	+	.	ID="RND-3_FAMILY-37";Tend="1171";Tstart="910";shortTE="F";uid="f4b66eea-ef6c-4356-8e03-20ffb34ace0d"
VSBP01000010.1	RepeatMasker	DNA/hAT	759755	759952	994	+	.	ID="DNA8-105_AP";Tend="210";Tstart="1";shortTE="F";uid="805ab78a-a376-49c2-bc9d-4b510bfcda35"
VSBP01000010.1	RepeatMasker	LINE/L2	741843	742202	421	+	.	ID="RND-5_FAMILY-1614";Tend="1525";Tstart="1165";shortTE="F";uid="965fed43-543a-4409-bf34-1e22fbe53b46"
VSBP01000010.1	RepeatMasker	DNA/hAT-Tip100	727404	727879	3746	+	.	ID="RND-5_FAMILY-8630";Tend="1204";Tstart="743";shortTE="F";uid="94c451c1-fe4d-4df6-aa3b-d00c55e57a7b"
VSBP01000010.1	RepeatMasker	DNA	1454381	1454668	1251	+	.	ID="rnd-5_family-9000";Tend="1633";Tstart="1381";shortTE="F";uid="5e477d5f-5079-4d15-a712-3015a9e45505"
VSBP01000010.1	RepeatMasker	DNA	876441	876669	437	+	.	ID="ttaa3c_ap";Tend="369";Tstart="125";shortTE="F";uid="21834cfa-ccf9-4306-8037-a8df2df67bd1"
VSBP01000010.1	RepeatMasker	LINE/CR1	391139	392279	863	+	.	ID="RND-6_FAMILY-98";Tend="1323";Tstart="306";shortTE="F";uid="58d4d0bf-d8d0-41e8-b05d-687c20335d0c"
VSBP01000010.1	RepeatMasker	DNA	1373823	1373938	431	+	.	ID="dna4-2_ap";Tend="214";Tstart="95";shortTE="F";uid="353f50d5-744a-46c0-aac1-546ee63af991"
VSBP01000010.1	RepeatMasker	DNA/hAT	207844	207951	734	+	.	ID="RND-1_FAMILY-10";Tend="548";Tstart="436";shortTE="F";uid="ee2d42ba-e9ea-4262-a390-50a4cb454c2e"
VSBP01000010.1	RepeatMasker	LINE/RTE-BovB	1699310	1700215	5889	+	.	ID="RND-6_FAMILY-21244";Tend="1999";Tstart="1207";shortTE="F";uid="d60db89e-8b23-4dd5-a9ec-e715102c2628"
VSBP01000010.1	RepeatMasker	DNA	128726	128949	1414	+	.	ID="TTAA7_AP";Tend="430";Tstart="207";shortTE="F";uid="df396a3c-08a8-4ca9-86e7-f3dd1da74f93"
VSBP01000010.1	RepeatMasker	DNA/Ginger	1391435	1393061	11572	+	.	ID="RND-6_FAMILY-9547";Tend="2521";Tstart="873";shortTE="F";uid="5fefb1b2-8250-4c76-9ede-6284766f74f9"
VSBP01000010.1	RepeatMasker	DNA	1526902	1527202	1121	+	.	ID="DNA4-2_AP";Tend="765";Tstart="489";shortTE="F";uid="f29cf6bd-3896-47dd-8905-94f083123cb1"
VSBP01000010.1	RepeatMasker	DNA/Kolobok-E	279318	279592	460	+	.	ID="RND-6_FAMILY-360";Tend="1212";Tstart="926";shortTE="F";uid="d130feb6-10ef-4347-a0aa-c5726bc1241d"
VSBP01000010.1	RepeatMasker	DNA	2136123	2136340	438	+	.	ID="RND-6_FAMILY-89";Tend="1191";Tstart="961";shortTE="F";uid="83a19463-9d0c-4fc0-afbf-c99b08e11971"
VSBP01000010.1	RepeatMasker	LINE/R1	1384145	1384259	406	+	.	ID="R1-2B_AP";Tend="220";Tstart="106";shortTE="F";uid="d2b4768b-9b1c-4aa3-b3d3-b243537313c8"
VSBP01000010.1	RepeatMasker	Unknown	212577	212810	420	+	.	ID="HALYOMORPHA_HALYS-1_FAMILY-105";Tend="366";Tstart="138";shortTE="F";uid="09a50350-6dc7-43af-912f-8214285348d2"
VSBP01000010.1	RepeatMasker	DNA/MULE-MuDR	1859925	1860903	6236	+	.	ID="RND-5_FAMILY-292";Tend="1805";Tstart="845";shortTE="F";uid="74b854c4-5b0a-4bb8-bf4d-137c1fd349d8"
VSBP01000010.1	RepeatMasker	DNA/Ginger	70033	70831	5589	+	.	ID="RND-6_FAMILY-9547";Tend="1640";Tstart="840";shortTE="F";uid="d8bc0990-94c4-4c81-845e-70c03f07622a"
VSBP01000010.1	RepeatMasker	DNA/Ginger-1	255010	256055	4372	+	.	ID="RND-6_FAMILY-4438";Tend="1819";Tstart="845";shortTE="F";uid="3aef77b7-dc4c-4cc6-8389-dacd18c5513c"
VSBP01000010.1	RepeatMasker	DNA/hAT-Tip100	1454652	1454925	1782	+	.	ID="RND-1_FAMILY-40";Tend="1261";Tstart="980";shortTE="F";uid="e1f48318-9c07-4b4c-9f07-c4f79652837d"
VSBP01000010.1	RepeatMasker	Retroposon?	1098851	1099165	673	+	.	ID="SINE2-1_AP";Tend="947";Tstart="651";shortTE="F";uid="0db00876-27dc-40b3-bab6-92b7b0bf303a"
VSBP01000010.1	RepeatMasker	Unknown	171034	171416	807	+	.	ID="RND-6_FAMILY-10829";Tend="368";Tstart="1";shortTE="F";uid="19c6ae34-53af-4dc3-88ba-64b620bd3050"
VSBP01000010.1	RepeatMasker	DNA/Ginger	1960368	1960924	4192	+	.	ID="RND-6_FAMILY-9547";Tend="2525";Tstart="1978";shortTE="F";uid="cace6904-ea09-4fed-adbb-fb5eb1c095bd"
VSBP01000010.1	RepeatMasker	DNA/Merlin	434064	434262	602	+	.	ID="HALYOMORPHA_HALYS-6_FAMILY-1715";Tend="231";Tstart="28";shortTE="F";uid="0414b793-1d79-4c6f-85ff-f8c92406c006"
VSBP01000010.1	RepeatMasker	DNA/Kolobok-E	2187696	2187825	404	+	.	ID="RND-6_FAMILY-16198";Tend="1163";Tstart="1039";shortTE="F";uid="ad61dda5-cb89-4fcc-9458-c308d081c828"
VSBP01000010.1	RepeatMasker	LINE/L2	1853714	1853832	436	+	.	ID="RND-6_FAMILY-3195";Tend="1496";Tstart="1383";shortTE="F";uid="6f4ac4a1-c192-4603-b9b4-81a9363293a0"
VSBP01000010.1	RepeatMasker	Unknown	1765892	1766265	1760	+	.	ID="RND-5_FAMILY-189";Tend="1244";Tstart="871";shortTE="F";uid="bccf7335-be17-4637-952c-8dc567a54089"
VSBP01000010.1	RepeatMasker	DNA/MULE-MuDR	1378671	1378913	1883	+	.	ID="RND-6_FAMILY-1389";Tend="1063";Tstart="819";shortTE="F";uid="843b637a-196a-4cae-9b7c-e9869e8e307f"
VSBP01000010.1	RepeatMasker	Unknown	1377761	1378304	798	+	.	ID="RND-5_FAMILY-707";TEgroup="ctg_10%7CRND-5_FAMILY-707%7C1";Tend="1304";Tstart="982";shortTE="F";uid="ba04ddf1-b6f5-49fe-b73e-d668c7dcd1ae"
VSBP01000010.1	RepeatMasker	Retroposon?	942123	942237	492	+	.	ID="RND-3_FAMILY-37";Tend="1059";Tstart="935";shortTE="F";uid="5a18126c-520f-458b-82c6-0835d8a68bad"
VSBP01000010.1	RepeatMasker	DNA	281736	282512	1194	+	.	ID="DNA4-2_AP";Tend="769";Tstart="1";shortTE="F";uid="222fd580-6115-4c8f-a99a-502ef0ce573a"
VSBP01000010.1	RepeatMasker	DNA/MULE-MuDR	2190141	2190760	4233	+	.	ID="RND-6_FAMILY-20542";Tend="1713";Tstart="1102";shortTE="F";uid="dbff11f4-80c3-4df7-9c1c-3a006232c485"
VSBP01000010.1	RepeatMasker	DNA/hAT-Tip100	1754349	1754527	804	+	.	ID="DNA8-16_AP";Tend="177";Tstart="1";shortTE="F";uid="f5e0d405-01bc-4727-88c9-446c8909f09c"
VSBP01000010.1	RepeatMasker	Unknown	2084779	2085040	473	+	.	ID="RND-1_FAMILY-68";Tend="1276";Tstart="995";shortTE="F";uid="e3d716f7-95d1-428c-8cf9-180bc3cfcdc0"
VSBP01000010.1	RepeatMasker	DNA/Ginger	1117910	1118118	634	+	.	ID="RND-6_FAMILY-5762";Tend="1534";Tstart="896";shortTE="F";uid="253524e2-3a77-4768-af7f-1b7f04a20280"
VSBP01000010.1	RepeatMasker	DNA/MULE-MuDR	172510	172706	500	+	.	ID="RND-6_FAMILY-430";Tend="1436";Tstart="1244";shortTE="F";uid="7c6ae626-f2ff-4e28-acc8-46596f43d6c2"
VSBP01000010.1	RepeatMasker	LTR/Gypsy	233	376	914	+	.	ID="RND-6_FAMILY-4380";Tend="296";Tstart="160";shortTE="F";uid="0210e388-2ebd-4f86-a3df-497b532f0fd3"
VSBP01000010.1	RepeatMasker	DNA/Ginger	1956726	1957794	8071	+	.	ID="RND-6_FAMILY-9547";Tend="2513";Tstart="1404";shortTE="F";uid="92679848-2c14-4270-85e9-65d58d4d3319"
VSBP01000010.1	RepeatMasker	LINE/R1	1387170	1389125	5341	+	.	ID="SART-9_API";TEgroup="ctg_10%7CSART-9_API%7C1";Tend="3678";Tstart="1435";shortTE="F";uid="9caf2870-8caa-4480-bf79-be44705b19e2"
VSBP01000010.1	RepeatMasker	DNA	1972497	1972844	843	+	.	ID="dna4-2_ap";Tend="823";Tstart="475";shortTE="F";uid="017891b0-b7d7-484a-86f7-b032a0a3dd2d"
VSBP01000010.1	RepeatMasker	DNA/MULE-MuDR	1187288	1187884	1531	+	.	ID="RND-6_FAMILY-1183";Tend="1197";Tstart="531";shortTE="F";uid="c4dbc702-c1db-4071-b382-50ec3f0bccda"
VSBP01000010.1	RepeatMasker	DNA/hAT-hAT19	1261293	1262701	5845	+	.	ID="RND-5_FAMILY-2789";Tend="1808";Tstart="379";shortTE="F";uid="b52527a2-8e94-4a18-8e13-1ff4c22cfd35"
VSBP01000010.1	RepeatMasker	Unknown	944743	945670	3582	+	.	ID="RND-5_FAMILY-1313";TEgroup="ctg_10%7CRND-5_FAMILY-1313%7C1";Tend="1611";Tstart="986";shortTE="F";uid="73faf553-e680-4c7c-90e2-aacc00034253"
VSBP01000010.1	RepeatMasker	DNA	585303	585879	1198	+	.	ID="DNA4-2_AP";Tend="636";Tstart="1";shortTE="F";uid="8bf1fe76-64bc-4574-aafd-f8b24b8979e9"
VSBP01000010.1	RepeatMasker	DNA/Ginger	1374659	1375009	535	+	.	ID="RND-5_FAMILY-5363";Tend="1248";Tstart="886";shortTE="F";uid="083814b2-e463-4c3d-9cfc-468922b24987"
VSBP01000010.1	RepeatMasker	Retroposon?	836280	836767	484	+	.	ID="RND-3_FAMILY-37";Tend="1356";Tstart="908";shortTE="F";uid="67672c6f-1cce-4823-a3f2-23bf5c5157d6"
VSBP01000010.1	RepeatMasker	Unknown	1801405	1801948	3966	+	.	ID="RND-1_FAMILY-0";Tend="1400";Tstart="866";shortTE="F";uid="0a1d2e88-0205-4636-ada7-08a02e6abe6e"
VSBP01000010.1	RepeatMasker	RC/Helitron	707824	708044	1204	+	.	ID="RND-4_FAMILY-281";Tend="1147";Tstart="931";shortTE="F";uid="9877b0dd-abf0-4d9c-8abe-78dd4dc23154"
VSBP01000010.1	RepeatMasker	Unknown	762036	762251	753	+	.	ID="RND-6_FAMILY-11433";Tend="990";Tstart="726";shortTE="F";uid="2f7d20bb-1a8f-4078-86bb-2db57de363ef"
VSBP01000010.1	RepeatMasker	Unknown	420569	420693	498	+	.	ID="RND-6_FAMILY-4064";Tend="652";Tstart="529";shortTE="F";uid="d66d50a9-86a8-4bd0-85ec-b77b58e681f4"
VSBP01000010.1	RepeatMasker	Retroposon?	1462651	1462766	697	+	.	ID="RND-6_FAMILY-14985";Tend="465";Tstart="348";shortTE="F";uid="fa26d9b8-f0c2-48b6-8668-825813a9ded8"
VSBP01000010.1	RepeatMasker	DNA/Ginger-2	1336394	1336554	425	+	.	ID="RND-6_FAMILY-956";Tend="1398";Tstart="1244";shortTE="F";uid="8fcbbdac-7235-424d-93d0-b9c80811bdf3"
VSBP01000010.1	RepeatMasker	DNA/hAT	1718025	1718240	1904	+	.	ID="RND-5_FAMILY-3989";Tend="1096";Tstart="881";shortTE="F";uid="7206cab1-f8ac-475f-b009-2f230b3627fa"
VSBP01000010.1	RepeatMasker	DNA/Kolobok-E	1025652	1026040	564	+	.	ID="RND-6_FAMILY-2012";Tend="1521";Tstart="1069";shortTE="F";uid="e41ac349-904d-41d4-a689-760c37b03807"
VSBP01000010.1	RepeatMasker	DNA/hAT-Charlie	56096	56325	1733	+	.	ID="RND-1_FAMILY-83";Tend="1167";Tstart="938";shortTE="F";uid="4cfa54f2-7bdd-4a1d-a575-15df2cb5038c"
VSBP01000010.1	RepeatMasker	DNA/MULE-MuDR	1686719	1687233	2616	+	.	ID="RND-6_FAMILY-5875";Tend="1378";Tstart="818";shortTE="F";uid="951e551c-e33a-4eb8-a0b1-aacc4f5b12d9"
VSBP01000010.1	RepeatMasker	Unknown	1897914	1898555	2716	+	.	ID="RND-6_FAMILY-1811";Tend="1453";Tstart="823";shortTE="F";uid="ff31b6a9-54de-4c76-8056-a161caff8680"
VSBP01000010.1	RepeatMasker	Unknown	2174564	2175103	1478	+	.	ID="RND-5_FAMILY-9672";TEgroup="ctg_10%7CRND-5_FAMILY-9672%7C1";Tend="1357";Tstart="911";shortTE="F";uid="d44d6786-bae4-4bd1-82c1-35deacf18537"
VSBP01000010.1	RepeatMasker	DNA	1361822	1362252	969	+	.	ID="TTAA15_AP";Tend="595";Tstart="166";shortTE="F";uid="c19cf2f0-da60-47de-9a80-5ef3faf5b903"
VSBP01000010.1	RepeatMasker	DNA	1610890	1611229	1358	+	.	ID="DNA-TTAA-1_AP";Tend="340";Tstart="1";shortTE="F";uid="a008a1e4-9afc-4f1e-908a-0b103348c9a0"
VSBP01000010.1	RepeatMasker	Unknown	2203624	2204015	2130	+	.	ID="RND-5_FAMILY-9672";Tend="1404";Tstart="1037";shortTE="F";uid="bf33b0e1-03c8-4236-8152-1b1859ea68ee"
VSBP01000010.1	RepeatMasker	Retroposon?	1106281	1106833	1168	+	.	ID="RND-3_FAMILY-37";Tend="1633";Tstart="1094";shortTE="F";uid="869bf775-8c4a-4480-9fac-c55344689b00"
VSBP01000010.1	RepeatMasker	DNA/Ginger	1820767	1821249	593	+	.	ID="RND-5_FAMILY-5363";Tend="1607";Tstart="1113";shortTE="F";uid="3f0a28d8-b0de-4d8b-a886-58aa3a79b87e"
VSBP01000010.1	RepeatMasker	Unknown	372244	372411	675	+	.	ID="RND-5_FAMILY-389";Tend="1314";Tstart="1142";shortTE="F";uid="077e1290-d2a0-4340-a0df-13f540c2d8d4"
VSBP01000010.1	RepeatMasker	DNA	1526612	1526868	722	+	.	ID="dna4-2_ap";Tend="281";Tstart="33";shortTE="F";uid="e61fb1ac-c143-4a10-a833-c6c48de948c1"
VSBP01000010.1	RepeatMasker	DNA	1859604	1859750	496	+	.	ID="RND-6_FAMILY-3496";Tend="1078";Tstart="942";shortTE="F";uid="892eabde-1441-4ae5-8a7e-25786c37fb4b"
VSBP01000010.1	RepeatMasker	LINE/CR1	789667	790093	965	+	.	ID="RND-6_FAMILY-11192";Tend="1155";Tstart="741";shortTE="F";uid="5e10ed3e-1c3b-469d-83d1-a4cf4ecdfcb6"
VSBP01000010.1	RepeatMasker	DNA	2360579	2360904	2032	+	.	ID="RND-1_FAMILY-45";Tend="1288";Tstart="972";shortTE="F";uid="ced19fe7-bbed-4fac-a4d9-afff3e87d571"
VSBP01000010.1	RepeatMasker	DNA/hAT-Tip100	1725482	1725905	3009	+	.	ID="RND-6_FAMILY-1554";Tend="1377";Tstart="957";shortTE="F";uid="ef6740f7-a904-468a-a0c5-0d06e8b913e4"
VSBP01000010.1	RepeatMasker	DNA/hAT-Tip100	1340638	1340994	2783	+	.	ID="RND-6_FAMILY-16024";Tend="1242";Tstart="868";shortTE="F";uid="e4d5b965-86c4-4b27-aa05-5a6936857883"
VSBP01000010.1	RepeatMasker	DNA/hAT?	761538	761807	1696	+	.	ID="RND-6_FAMILY-7376";Tend="914";Tstart="638";shortTE="F";uid="ded9806c-8226-49ac-b517-8ab0324d16b2"
VSBP01000010.1	RepeatMasker	DNA	127670	127841	1059	+	.	ID="TTAA7_AP";Tend="211";Tstart="43";shortTE="F";uid="38fd4a6c-b4a5-4f4e-862c-189fa33558c0"
VSBP01000010.1	RepeatMasker	LINE/CR1	390175	390890	686	+	.	ID="RND-6_FAMILY-3280";Tend="1107";Tstart="425";shortTE="F";uid="f60c7ca7-f1cf-411f-9d02-949f8478be7c"
VSBP01000010.1	RepeatMasker	Retroposon?	509043	509188	467	+	.	ID="SINE2-2_AP";Tend="1993";Tstart="1856";shortTE="F";uid="3b29baca-130a-44df-be61-0c215717e8ac"
VSBP01000010.1	RepeatMasker	DNA	1372886	1373001	450	+	.	ID="dna4-2_ap";Tend="214";Tstart="95";shortTE="F";uid="2a3151a1-3f22-474b-af83-86fdd92e7611"
VSBP01000010.1	RepeatMasker	DNA	744408	744705	579	+	.	ID="RND-6_FAMILY-593";TEgroup="ctg_10%7CRND-6_FAMILY-593%7C1";Tend="1469";Tstart="992";shortTE="F";uid="18403340-8f89-43fa-8feb-478b3965fd87"
VSBP01000010.1	RepeatMasker	Unknown	1266614	1266769	772	+	.	ID="RND-6_FAMILY-4708";Tend="1331";Tstart="1164";shortTE="F";uid="b70f7c44-e2c8-4a79-9848-a3e8e72e354f"
VSBP01000010.1	RepeatMasker	DNA	1493026	1493402	844	+	.	ID="DNA4-3_AP";Tend="522";Tstart="153";shortTE="F";uid="b8d0ed65-dc9f-45e5-941e-c82d0249535a"
VSBP01000010.1	RepeatMasker	DNA	2362131	2362422	1389	+	.	ID="TTAA4B_AP";Tend="420";Tstart="128";shortTE="F";uid="846fed38-b4a9-4488-bb7a-cdf3a7e80bce"
VSBP01000010.1	RepeatMasker	Unknown	1203054	1203556	696	+	.	ID="RND-5_FAMILY-2534";Tend="1596";Tstart="1038";shortTE="F";uid="2be2531d-6c9b-4fcf-8139-1dec1507bac2"
VSBP01000010.1	RepeatMasker	Unknown	1272727	1273428	2619	+	.	ID="RND-6_FAMILY-4925";Tend="1653";Tstart="924";shortTE="F";uid="b6375106-c902-4767-8967-27a2f0e0dc35"
VSBP01000010.1	RepeatMasker	DNA/hAT	999838	999957	475	+	.	ID="RND-6_FAMILY-10639";Tend="1149";Tstart="1033";shortTE="F";uid="4b49e66b-5ba6-4d11-a6a0-faafd6ad346e"
VSBP01000010.1	RepeatMasker	DNA/hAT-Tip100	1191247	1191503	1961	+	.	ID="RND-1_FAMILY-40";Tend="1256";Tstart="993";shortTE="F";uid="5d3421bd-a93a-4f9e-9b7d-69acb9d3281a"
VSBP01000010.1	RepeatMasker	DNA/MULE-MuDR	1509118	1509672	4035	+	.	ID="RND-6_FAMILY-13378";Tend="532";Tstart="1";shortTE="F";uid="b67bfbd6-0b90-4c7c-a27b-7f47fca12926"
VSBP01000010.1	RepeatMasker	Retroposon?	808470	808620	494	+	.	ID="SINE2-2_AP";Tend="157";Tstart="1";shortTE="F";uid="cb597cf0-5f75-452a-9cdb-fdedca65c665"
VSBP01000010.1	RepeatMasker	DNA/hAT-Tip100	1762693	1762887	1186	+	.	ID="RND-5_FAMILY-871";Tend="1170";Tstart="984";shortTE="F";uid="afdcca51-9283-4d91-84ff-4ba5b3f4ba6e"
VSBP01000010.1	RepeatMasker	Unknown	52303	52404	643	+	.	ID="RND-5_FAMILY-2908";Tend="1006";Tstart="905";shortTE="F";uid="018a8619-fa5d-4bac-8896-2b884f65e11e"
VSBP01000010.1	RepeatMasker	DNA/hAT-Tip100	1758105	1758241	642	+	.	ID="RND-6_FAMILY-6032";Tend="1481";Tstart="1353";shortTE="F";uid="fa485759-30cb-4d30-af49-b680903048f8"
VSBP01000010.1	RepeatMasker	Unknown	1633877	1634095	665	+	.	ID="RND-6_FAMILY-5006";Tend="1231";Tstart="974";shortTE="F";uid="b20e39ad-c406-4c37-9bcd-0e9788528618"
VSBP01000010.1	RepeatMasker	DNA/Ginger	1673879	1674875	7141	+	.	ID="rnd-1_family-3";Tend="1843";Tstart="777";shortTE="F";uid="3a3e3905-13a4-466d-b44f-5e98b0f525f1"
VSBP01000010.1	RepeatMasker	Unknown	126296	127032	4310	+	.	ID="RND-1_FAMILY-211";Tend="1539";Tstart="874";shortTE="F";uid="5bc6afbe-d0e8-4909-a25d-7fee6b224d7c"
VSBP01000010.1	RepeatMasker	DNA/hAT-hAT19	1110118	1110670	1615	+	.	ID="HAT-N9_AP";Tend="589";Tstart="2";shortTE="F";uid="7ec7b0e1-1205-4b87-90b2-8defbe420d54"
VSBP01000010.1	RepeatMasker	DNA/Kolobok-E	2249030	2249667	591	+	.	ID="RND-6_FAMILY-16198";Tend="1549";Tstart="821";shortTE="F";uid="f32fd9d3-b543-42c1-8e92-bbf39d92176a"
VSBP01000010.1	RepeatMasker	DNA/MULE-MuDR	1438046	1438326	1046	+	.	ID="RND-6_FAMILY-8597";Tend="1304";Tstart="1032";shortTE="F";uid="b527f744-765d-4071-b182-bb90408b8515"
VSBP01000010.1	RepeatMasker	Retroposon?	1340533	1340667	749	+	.	ID="RND-6_FAMILY-9622";Tend="152";Tstart="18";shortTE="F";uid="a50a4f18-336b-4f93-91d4-367bb4de60c0"
VSBP01000010.1	RepeatMasker	DNA/hAT-Charlie	1113388	1113556	459	+	.	ID="RND-5_FAMILY-32";Tend="1128";Tstart="892";shortTE="F";uid="ee74c55f-ce20-4836-a6e3-0397bf84cbd5"
VSBP01000010.1	RepeatMasker	DNA/Ginger	1351133	1351394	1276	+	.	ID="RND-5_FAMILY-5363";Tend="1910";Tstart="1664";shortTE="F";uid="0a692b80-b9f6-4371-a13e-d5f0cc8bc81c"
VSBP01000010.1	RepeatMasker	DNA/Ginger	807499	807874	489	+	.	ID="RND-6_FAMILY-5762";Tend="1299";Tstart="895";shortTE="F";uid="b9615f3e-911f-48b9-9c28-fcf52f089ce7"
VSBP01000010.1	RepeatMasker	LINE/I	11954	12075	573	+	.	ID="RND-6_FAMILY-7373";Tend="112";Tstart="9";shortTE="F";uid="2a9c62e4-6113-461c-a53d-db7ab9dafda6"
VSBP01000010.1	RepeatMasker	DNA/hAT-Charlie	720480	720616	970	+	.	ID="HAT-N14_RPR";Tend="320";Tstart="186";shortTE="F";uid="87b53bb6-adeb-4f94-969f-37cecee93774"
VSBP01000010.1	RepeatMasker	DNA/Ginger	44874	45461	4135	+	.	ID="RND-6_FAMILY-9547";Tend="2516";Tstart="1928";shortTE="F";uid="4b39d844-bc54-4025-80d7-902ec210ecea"
VSBP01000010.1	RepeatMasker	DNA/hAT-Tip100	2306312	2306448	983	+	.	ID="RND-6_FAMILY-4757";Tend="976";Tstart="823";shortTE="F";uid="0b06e889-db1b-481b-ade1-00b300179fbb"
VSBP01000010.1	RepeatMasker	DNA/hAT-Tip100	1310067	1310309	1928	+	.	ID="RND-6_FAMILY-36";Tend="1098";Tstart="852";shortTE="F";uid="ecd89774-06fa-4664-88fb-c1933c24a02f"
VSBP01000010.1	RepeatMasker	DNA	598175	598612	452	+	.	ID="DNA4-3_AP";Tend="634";Tstart="148";shortTE="F";uid="0eb3b01f-8c12-4b65-8659-32c3d500a020"
VSBP01000010.1	RepeatMasker	Unknown	1453573	1454309	3891	+	.	ID="RND-1_FAMILY-343";Tend="1709";Tstart="975";shortTE="F";uid="72878292-85d7-41f2-a022-d55b9a36bd0c"
VSBP01000010.1	RepeatMasker	DNA/TcMar-Mariner	734154	734754	606	+	.	ID="mariner-21_aec";Tend="1241";Tstart="213";shortTE="F";uid="f2554db2-b425-4813-b25b-c55a7e678c76"
VSBP01000010.1	RepeatMasker	LINE/RTE-BovB	1591230	1592050	484	+	.	ID="RTE-10_LMI";Tend="3193";Tstart="2368";shortTE="F";uid="64dccf2d-73d8-4c05-937c-06536656726d"
VSBP01000010.1	RepeatMasker	DNA	542459	543156	807	+	.	ID="DNA4-2_AP";Tend="672";Tstart="9";shortTE="F";uid="0d97169a-e2c8-499f-a07d-9d436c284a7b"
VSBP01000010.1	RepeatMasker	DNA/hAT-Tip100	1156754	1157707	6060	+	.	ID="RND-6_FAMILY-199";Tend="1565";Tstart="599";shortTE="F";uid="b500b15c-af46-4206-b488-d295bb0a7d6d"
VSBP01000010.1	RepeatMasker	DNA/hAT-hAT19	708705	709467	4670	+	.	ID="RND-6_FAMILY-5183";Tend="1513";Tstart="751";shortTE="F";uid="4de3cc4c-ba0e-4c03-801b-223172fdcdef"
VSBP01000010.1	RepeatMasker	DNA/Kolobok-E	1294351	1294490	533	+	.	ID="RND-6_FAMILY-9095";Tend="931";Tstart="642";shortTE="F";uid="473a9c4f-fb9d-4629-b8cb-a372277cbc7d"
VSBP01000010.1	RepeatMasker	Unknown	414952	415614	2561	+	.	ID="RND-6_FAMILY-4629";TEgroup="ctg_10%7CRND-6_FAMILY-4629%7C1";Tend="1212";Tstart="755";shortTE="F";uid="7fe1302f-8e3c-461a-9295-b63c0aeed0fb"
VSBP01000010.1	RepeatMasker	Retroposon?	884523	885297	558	+	.	ID="SINE2-1_AP";Tend="1205";Tstart="394";shortTE="F";uid="c84f25b8-c32b-4e8e-be43-1f590867f0de"
VSBP01000010.1	RepeatMasker	DNA/MULE-MuDR	14400	14507	573	+	.	ID="RND-6_FAMILY-430";Tend="1351";Tstart="1244";shortTE="F";uid="d1100ea5-9d0c-4fd4-8f35-eeeb55c2b447"
VSBP01000010.1	RepeatMasker	DNA/hAT	1358778	1359049	1368	+	.	ID="RND-1_FAMILY-198";Tend="1177";Tstart="878";shortTE="F";uid="df540d5f-05f3-4abf-9283-b2c0766b4b5e"
VSBP01000010.1	RepeatMasker	Retroposon?	1436804	1436987	1185	+	.	ID="RND-6_FAMILY-14985";Tend="1012";Tstart="828";shortTE="F";uid="780e1dc3-1d01-44c9-ab71-98f71c3c54f9"
VSBP01000010.1	RepeatMasker	DNA/Ginger	1608685	1609788	6763	+	.	ID="rnd-1_family-3";Tend="2628";Tstart="778";shortTE="F";uid="cc6b61b2-c8db-4c50-b4fd-5cab673a133f"
VSBP01000010.1	RepeatMasker	DNA/hAT-hAT19	1839088	1839316	1199	+	.	ID="HAT-N13_AP";Tend="243";Tstart="1";shortTE="F";uid="d0f5440b-cb89-4d44-ac9c-2eb9ad755c80"
VSBP01000010.1	RepeatMasker	DNA	1720789	1721226	2307	+	.	ID="TTAA4B_AP";Tend="429";Tstart="1";shortTE="F";uid="d3e9962a-00db-494f-aa65-d2f957f30757"
VSBP01000010.1	RepeatMasker	DNA	746163	746570	2125	+	.	ID="TTAA3_AP";Tend="429";Tstart="1";shortTE="F";uid="cf111a75-d06d-429e-b1a8-759e88834b26"
VSBP01000010.1	RepeatMasker	Unknown	865775	866422	2391	+	.	ID="RND-1_FAMILY-392";TEgroup="ctg_10%7CRND-1_FAMILY-392%7C1";Tend="1249";Tstart="938";shortTE="F";uid="3354faff-5687-4839-845f-55ee644d04e0"
VSBP01000010.1	RepeatMasker	DNA/Ginger-1	960484	960654	1022	+	.	ID="rnd-1_family-79";Tend="1106";Tstart="978";shortTE="F";uid="42c05507-13a7-47bc-93a2-93a50145d64f"
VSBP01000010.1	RepeatMasker	Unknown	713472	713640	789	+	.	ID="RND-6_FAMILY-8423";Tend="1211";Tstart="1058";shortTE="F";uid="bc81b9a5-15f1-4ca0-a0b2-3cc4fb0c52e4"
VSBP01000010.1	RepeatMasker	DNA/Ginger-1	1671133	1671576	1903	+	.	ID="rnd-6_family-4051";Tend="1148";Tstart="558";shortTE="F";uid="a056a55d-109f-4ff5-a518-ed385d912e9e"
VSBP01000010.1	RepeatMasker	DNA/Ginger	185891	186302	822	+	.	ID="RND-6_FAMILY-9547";Tend="1392";Tstart="968";shortTE="F";uid="24716f3e-9f6f-4e78-9b79-1b790132f2a9"
VSBP01000010.1	RepeatMasker	Unknown	745521	745775	925	+	.	ID="RND-6_FAMILY-29729";Tend="1200";Tstart="914";shortTE="F";uid="ccb4089d-77f2-4459-870a-3d06b52632f8"
VSBP01000010.1	RepeatMasker	Unknown	1194649	1194889	787	+	.	ID="RND-1_FAMILY-129";Tend="1216";Tstart="1002";shortTE="F";uid="a038a8d8-0f0f-4962-bc72-3bd04205aa0f"
VSBP01000010.1	RepeatMasker	DNA/TcMar-Pogo	287036	287146	641	+	.	ID="RND-1_FAMILY-161";Tend="1095";Tstart="971";shortTE="F";uid="ab55affe-3eb1-4b31-85d7-63e20ae65d32"
VSBP01000010.1	RepeatMasker	DNA	490282	490495	667	+	.	ID="dna4-2_ap";Tend="217";Tstart="1";shortTE="F";uid="28d335b1-dd1d-43e1-86bd-80597e6a4c21"
VSBP01000010.1	RepeatMasker	LTR/Gypsy	243548	243666	400	+	.	ID="GYPSY-43_DWIL-I";Tend="739";Tstart="616";shortTE="F";uid="9eadcf2e-efce-4f45-9d21-f20ce7b98ef1"
VSBP01000010.1	RepeatMasker	Unknown	866422	866550	879	+	.	ID="RND-5_FAMILY-189";Tend="1191";Tstart="1063";shortTE="F";uid="7ca19beb-a13f-4c09-875e-a559b5fbc956"
VSBP01000010.1	RepeatMasker	DNA/hAT-Tip100	1684280	1684467	1213	+	.	ID="RND-1_FAMILY-152";Tend="980";Tstart="793";shortTE="F";uid="fccfa002-b4bb-48ef-a652-4d72b7a51467"
VSBP01000010.1	RepeatMasker	Unknown	1283138	1283370	1439	+	.	ID="RND-1_FAMILY-65";Tend="1140";Tstart="904";shortTE="F";uid="e782e88a-4360-4858-aee0-d8eac13fc91a"
VSBP01000010.1	RepeatMasker	LINE/R1	1386028	1386440	1497	+	.	ID="SART-9_API";Tend="416";Tstart="4";shortTE="F";uid="8fd47bca-1ae0-4151-b26f-a2fcc1beaa74"
VSBP01000010.1	RepeatMasker	Unknown	172194	172528	694	+	.	ID="RND-6_FAMILY-11433";Tend="1287";Tstart="967";shortTE="F";uid="3700b660-ebc1-4ce7-8198-0e30b6ec55f3"
VSBP01000010.1	RepeatMasker	Unknown	1137276	1137857	3295	+	.	ID="RND-5_FAMILY-3419";Tend="1528";Tstart="969";shortTE="F";uid="f4ad688a-494e-4bc3-bd6c-a1e901cbad44"
VSBP01000010.1	RepeatMasker	Unknown	306026	306279	866	+	.	ID="RND-6_FAMILY-9155";Tend="1277";Tstart="1021";shortTE="F";uid="daff8917-d966-4576-b659-3240aed8bd34"
VSBP01000010.1	RepeatMasker	Unknown	973994	974485	632	+	.	ID="RND-6_FAMILY-3173";Tend="539";Tstart="43";shortTE="F";uid="09396eb1-8267-4205-8458-fa96325c67c7"
VSBP01000010.1	RepeatMasker	Unknown	1805669	1805989	1895	+	.	ID="RND-6_FAMILY-5256";Tend="1229";Tstart="949";shortTE="F";uid="412e2216-9d96-4285-bfef-6c7af5698513"
VSBP01000010.1	RepeatMasker	DNA/hAT?	762532	763199	3452	+	.	ID="RND-6_FAMILY-7376";Tend="1388";Tstart="638";shortTE="F";uid="c9d89757-bb86-4dbc-a49b-99a78c8143e0"
VSBP01000010.1	RepeatMasker	DNA/Ginger	1099960	1100323	402	+	.	ID="RND-6_FAMILY-9547";Tend="1527";Tstart="1157";shortTE="F";uid="ff7e7c28-ccd7-41af-b9f8-b336346575e6"
VSBP01000010.1	RepeatMasker	LINE/RTE-BovB	1914404	1914869	640	+	.	ID="RND-6_FAMILY-21244";Tend="1102";Tstart="654";shortTE="F";uid="64ad65d1-6458-45d2-9255-abd2e6d87764"
VSBP01000010.1	RepeatMasker	DNA/Ginger	903258	904902	12686	+	.	ID="RND-6_FAMILY-9547";Tend="2524";Tstart="873";shortTE="F";uid="ff31fab9-0e1b-4ea7-a86c-0ac54ed74fb3"
VSBP01000010.1	RepeatMasker	Unknown	1666755	1667178	2263	+	.	ID="RND-1_FAMILY-386";Tend="1231";Tstart="888";shortTE="F";uid="a1c3c005-c816-4d2a-b766-cc237cc1d9c2"
VSBP01000010.1	RepeatMasker	DNA/Ginger-2	827793	828077	577	+	.	ID="RND-6_FAMILY-10996";Tend="919";Tstart="675";shortTE="F";uid="e07d976e-ffef-4111-a07f-4eae5ee0950d"
VSBP01000010.1	RepeatMasker	Retroposon?	1572343	1572531	581	+	.	ID="SINE2-1_AP";Tend="870";Tstart="1";shortTE="F";uid="5d9977b2-f80e-4ab4-818a-12ded678939b"
VSBP01000010.1	RepeatMasker	Unknown	1929448	1929643	655	+	.	ID="RND-6_FAMILY-4795";Tend="567";Tstart="383";shortTE="F";uid="6d276d31-50c4-41ea-9f51-b2d55156a5ae"
VSBP01000010.1	RepeatMasker	DNA/Ginger	1077027	1077253	431	+	.	ID="RND-6_FAMILY-5762";Tend="1175";Tstart="944";shortTE="F";uid="8fad7536-3eed-4476-986e-c8e09aefc300"
VSBP01000010.1	RepeatMasker	Retroposon?	1027714	1028180	1205	+	.	ID="RND-3_FAMILY-37";Tend="1391";Tstart="878";shortTE="F";uid="a679d432-d036-4061-9775-46302c18ddb8"
VSBP01000010.1	RepeatMasker	Unknown	1286538	1286739	456	+	.	ID="RND-6_FAMILY-4925";Tend="1242";Tstart="1032";shortTE="F";uid="8992b6c7-1a3c-4077-bc89-822587a984e4"
VSBP01000010.1	RepeatMasker	DNA/hAT-Charlie	1869190	1869489	1683	+	.	ID="RND-1_FAMILY-83";Tend="1217";Tstart="942";shortTE="F";uid="15293fab-2ce1-4d42-a5b8-908a643cf71f"
VSBP01000010.1	RepeatMasker	DNA/hAT-hAT19	108130	108232	452	+	.	ID="DNA8-109_AP";Tend="673";Tstart="576";shortTE="F";uid="cc3a57d3-d57f-405c-9c1a-3fac49beb9f2"
VSBP01000010.1	RepeatMasker	LINE/I	22186	22377	493	+	.	ID="RND-6_FAMILY-6995";Tend="932";Tstart="745";shortTE="F";uid="43e8d4d1-43e0-4899-92a5-7e702a0bb720"
VSBP01000010.1	RepeatMasker	DNA	883630	883781	414	+	.	ID="DNA-TTAA-1_AP";Tend="414";Tstart="272";shortTE="F";uid="9fafde4d-e63b-4786-b6d8-92061739f04d"
VSBP01000010.1	RepeatMasker	DNA	1728566	1729118	3359	+	.	ID="RND-6_FAMILY-14248";Tend="1343";Tstart="802";shortTE="F";uid="850fbe67-0ae0-4d3a-8d17-36514ef6e1ae"
VSBP01000010.1	RepeatMasker	DNA	1149620	1150220	3446	+	.	ID="RND-5_FAMILY-9000";Tend="1905";Tstart="1258";shortTE="F";uid="d8a64056-f5f3-4adf-b019-a6137a3b7d4c"
VSBP01000010.1	RepeatMasker	DNA/Ginger-1	2145017	2145319	1466	+	.	ID="rnd-5_family-4684";Tend="537";Tstart="26";shortTE="F";uid="83bf2c14-6f6f-4320-b603-ac72427ecbb5"
VSBP01000010.1	RepeatMasker	DNA	408277	408518	845	+	.	ID="rnd-6_family-3496";Tend="1076";Tstart="874";shortTE="F";uid="d6a97c61-3691-4504-8f24-4ab6a394113a"
VSBP01000010.1	RepeatMasker	DNA/Ginger	260333	260703	2154	+	.	ID="rnd-6_family-5762";Tend="2549";Tstart="2265";shortTE="F";uid="4c33f5b4-39d7-44dd-a9c7-ebe74e017d06"
VSBP01000010.1	RepeatMasker	LINE/I-Jockey	362157	362903	994	+	.	ID="RND-1_FAMILY-409";Tend="1251";Tstart="546";shortTE="F";uid="ff5fd85f-c1e9-4439-a2f9-1a99095931e8"
VSBP01000010.1	RepeatMasker	Retroposon?	1989987	1990200	828	+	.	ID="RND-3_FAMILY-37";Tend="1136";Tstart="934";shortTE="F";uid="f8ced0e3-87d2-417d-a7be-9f3fd865ff36"
VSBP01000010.1	RepeatMasker	Unknown	1726252	1726623	555	+	.	ID="RND-5_FAMILY-11779";TEgroup="ctg_10%7CRND-5_FAMILY-11779%7C1";Tend="1157";Tstart="1001";shortTE="F";uid="652f707b-175a-459a-aa34-cc52c65577d2"
VSBP01000010.1	RepeatMasker	Unknown	1221364	1222565	639	+	.	ID="RND-6_FAMILY-2994";Tend="1681";Tstart="167";shortTE="F";uid="5c248a28-39ac-430b-9c14-d25284b4cf3d"
VSBP01000010.1	RepeatMasker	Retroposon?	1078065	1078222	486	+	.	ID="RND-3_FAMILY-37";Tend="1067";Tstart="912";shortTE="F";uid="92e5cec3-7df1-4b74-8e4b-e1e1addc331c"
VSBP01000010.1	RepeatMasker	DNA	451033	451491	809	+	.	ID="DNA4-2_AP";Tend="483";Tstart="12";shortTE="F";uid="4b974779-963b-4418-8ef6-139aa81eafcc"
VSBP01000010.1	RepeatMasker	Unknown	1335580	1335890	949	+	.	ID="RND-1_FAMILY-147";Tend="1232";Tstart="950";shortTE="F";uid="de1e412e-08dd-410b-8bf6-439f60eafb5c"
VSBP01000010.1	RepeatMasker	DNA	1198472	1198776	619	+	.	ID="RND-6_FAMILY-2044";Tend="880";Tstart="580";shortTE="F";uid="3bbe41a5-eef8-4151-86fe-1cc3c6b55e1a"
VSBP01000010.1	RepeatMasker	DNA/MULE-MuDR	1073767	1073966	1155	+	.	ID="RND-5_FAMILY-4731";Tend="1106";Tstart="910";shortTE="F";uid="0bc09dbb-7730-4fdf-8771-4f97fed877c2"
VSBP01000010.1	RepeatMasker	DNA/Ginger-1	1647062	1647281	996	+	.	ID="GINGER1-1_AP";Tend="3411";Tstart="3147";shortTE="F";uid="720eda18-5fac-4ba5-ab00-5dbd72678797"
VSBP01000010.1	RepeatMasker	DNA/TcMar-Tc1	1748489	1748799	949	+	.	ID="RND-6_FAMILY-1590";Tend="1149";Tstart="834";shortTE="F";uid="b71c07c9-f8d5-4edf-88d0-0102ae121a7d"
VSBP01000010.1	RepeatMasker	Unknown	1896069	1896244	506	+	.	ID="RND-6_FAMILY-1939";Tend="970";Tstart="777";shortTE="F";uid="0648c24f-0c20-40f7-a960-a17d1183568f"
VSBP01000010.1	RepeatMasker	Unknown	922090	922191	449	+	.	ID="RND-5_FAMILY-2657";Tend="173";Tstart="75";shortTE="F";uid="6f223e52-b99a-4506-8b42-1fcb13a60c7c"
VSBP01000010.1	RepeatMasker	DNA	803239	803685	884	+	.	ID="DNA4-3_AP";Tend="452";Tstart="1";shortTE="F";uid="2c58a705-73d2-4f78-ab43-a031ba990e23"
VSBP01000010.1	RepeatMasker	DNA/Ginger-1	1664323	1664620	1211	+	.	ID="RND-6_FAMILY-9723";Tend="308";Tstart="24";shortTE="F";uid="ef6d5da9-c5fa-4d20-8129-eccce6062df8"
VSBP01000010.1	RepeatMasker	DNA/hAT-hAT19	357600	358076	1380	+	.	ID="DNA8-82_AP";TEgroup="ctg_10%7CDNA8-82_AP%7C1";Tend="749";Tstart="1";shortTE="F";uid="0f155178-cb9a-469f-ae2a-c5d5ba5cf584"
VSBP01000010.1	RepeatMasker	DNA/MULE-MuDR	599342	599979	4971	+	.	ID="RND-6_FAMILY-5005";Tend="1399";Tstart="729";shortTE="F";uid="445e5727-fda7-4504-8875-05c7de908f0c"
VSBP01000010.1	RepeatMasker	DNA/Ginger-1	1947439	1947880	3161	+	.	ID="RND-5_FAMILY-11470";Tend="896";Tstart="420";shortTE="F";uid="95d281ec-7acf-4785-8b7b-3f1d93e874d8"
VSBP01000010.1	RepeatMasker	Unknown	2345938	2346151	420	+	.	ID="RND-6_FAMILY-4304";Tend="1289";Tstart="1076";shortTE="F";uid="94ebe18f-0a39-4060-a330-54ded2802fdc"
VSBP01000010.1	RepeatMasker	DNA/hAT	1163586	1163785	1683	+	.	ID="RND-5_FAMILY-3274";Tend="1157";Tstart="958";shortTE="F";uid="ecc0055d-672c-4ad6-b3d3-b0e4f9c0770a"
VSBP01000010.1	RepeatMasker	DNA/Ginger	1930712	1931697	6214	+	.	ID="rnd-1_family-3";Tend="2651";Tstart="947";shortTE="F";uid="5866cc65-f578-4bc0-b077-1f38a573ee01"
VSBP01000010.1	RepeatMasker	DNA/hAT-Tip100	1813590	1813753	719	+	.	ID="RND-6_FAMILY-1159";Tend="556";Tstart="395";shortTE="F";uid="7b0601a0-3095-42df-a430-e14e7224b409"
VSBP01000010.1	RepeatMasker	DNA/hAT-Charlie	1971386	1971625	489	+	.	ID="HAT-N14_RPR";TEgroup="ctg_10%7CHAT-N14_RPR%7C1";Tend="320";Tstart="1";shortTE="F";uid="e37bc885-8e42-443a-9878-b15e1d25aff7"
VSBP01000010.1	RepeatMasker	DNA/P	2152753	2152922	562	+	.	ID="RND-6_FAMILY-10456";Tend="1443";Tstart="1257";shortTE="F";uid="e6624492-c02a-408f-b3ab-ec888d8c777a"
VSBP01000010.1	RepeatMasker	DNA	1776325	1776634	1475	+	.	ID="RND-6_FAMILY-593";Tend="1051";Tstart="738";shortTE="F";uid="dc8a7bd6-ad74-43a8-8a92-e766d5a33a82"
VSBP01000010.1	RepeatMasker	DNA/Ginger	1667541	1668103	4173	+	.	ID="RND-6_FAMILY-9547";Tend="2559";Tstart="1999";shortTE="F";uid="82c303cf-49c3-46cc-b225-c30cd70e06b1"
VSBP01000010.1	RepeatMasker	DNA/hAT-Tip100	1679759	1679904	573	+	.	ID="RND-5_FAMILY-978";Tend="950";Tstart="802";shortTE="F";uid="8680200e-b53c-45e0-bce5-6e20de4de4c6"
VSBP01000010.1	RepeatMasker	DNA/Ginger-1	640913	641282	2017	+	.	ID="GINGER1-1_AP";Tend="4316";Tstart="3512";shortTE="F";uid="2b7864d3-22e7-4fe7-ab45-ef390597960b"
VSBP01000010.1	RepeatMasker	Unknown	446658	446811	850	+	.	ID="RND-1_FAMILY-71";Tend="1156";Tstart="1002";shortTE="F";uid="99c38d0f-bcbf-40a4-8ab8-8cfe3e37cc15"
VSBP01000010.1	RepeatMasker	DNA/Ginger	1919426	1920079	2040	+	.	ID="RND-6_FAMILY-5762";TEgroup="ctg_10%7CRND-6_FAMILY-5762%7C1";Tend="2560";Tstart="2245";shortTE="F";uid="cbb778e5-4428-41f4-badf-7d08834b321b"
VSBP01000010.1	RepeatMasker	DNA/hAT-Charlie	1342843	1342997	618	+	.	ID="RND-5_FAMILY-738";Tend="1406";Tstart="1252";shortTE="F";uid="2c8ed00a-bb87-4ee9-8942-55d052b991fc"
VSBP01000010.1	RepeatMasker	DNA/Kolobok-E	1364552	1364726	437	+	.	ID="KOLOBOKE-2_AP";Tend="1226";Tstart="1048";shortTE="F";uid="36df20c8-8656-43a1-aab2-fe6fac13adae"
VSBP01000010.1	RepeatMasker	Unknown	720727	720931	1726	+	.	ID="RND-6_FAMILY-14671";Tend="1116";Tstart="912";shortTE="F";uid="41258b00-c8ac-4196-bfa2-4012dc0fbfc1"
VSBP01000010.1	RepeatMasker	Unknown	1948299	1948519	890	+	.	ID="RND-5_FAMILY-2534";Tend="1577";Tstart="1354";shortTE="F";uid="9f892c76-056b-4883-b5da-b872ed0b5704"
VSBP01000010.1	RepeatMasker	DNA/hAT-Tip100	133195	133359	1191	+	.	ID="RND-1_FAMILY-364";Tend="1132";Tstart="969";shortTE="F";uid="0caad96f-422f-46df-95a2-b356df9b1340"
VSBP01000010.1	RepeatMasker	Unknown	1670657	1671166	3721	+	.	ID="RND-5_FAMILY-4679";Tend="1229";Tstart="724";shortTE="F";uid="6bf1e28f-298e-4455-bfda-6690bf3e095e"
VSBP01000010.1	RepeatMasker	DNA/hAT-hAT19	414257	414622	655	+	.	ID="HAT-N7_AP";Tend="378";Tstart="23";shortTE="F";uid="ffc5b5ce-b674-48e5-b319-9c981b35d7b2"
VSBP01000010.1	RepeatMasker	Unknown	549359	549485	591	+	.	ID="RND-1_FAMILY-78";Tend="1094";Tstart="951";shortTE="F";uid="e269410b-95a0-47d2-8a1c-63cd9cea0a33"
VSBP01000010.1	RepeatMasker	Unknown	2331599	2332004	3091	+	.	ID="RND-6_FAMILY-2452";Tend="1197";Tstart="804";shortTE="F";uid="c04e0ec0-0f6d-4639-ae4d-c4591bab9b31"
VSBP01000010.1	RepeatMasker	DNA/Ginger	2210028	2210385	1452	+	.	ID="RND-6_FAMILY-9547";Tend="2689";Tstart="2324";shortTE="F";uid="c3f29f60-9681-40e4-bf4b-87d29ffedbb1"
VSBP01000010.1	RepeatMasker	DNA/hAT-Charlie	1826502	1826845	2204	+	.	ID="RND-5_FAMILY-179";Tend="1288";Tstart="948";shortTE="F";uid="adad43be-7f85-487e-9fee-fe9d9af201af"
VSBP01000010.1	RepeatMasker	Retroposon?	2216062	2216288	443	+	.	ID="RND-1_FAMILY-283";Tend="1938";Tstart="1732";shortTE="F";uid="49f537b0-5f82-4ea9-93c0-3cbf42c7205e"
VSBP01000010.1	RepeatMasker	Retroposon?	1211010	1211130	577	+	.	ID="RND-3_FAMILY-37";Tend="1017";Tstart="900";shortTE="F";uid="c624211d-ed98-4b73-a600-fa1f5f92c63a"
VSBP01000010.1	RepeatMasker	DNA/hAT-Blackjack	1722842	1723125	769	+	.	ID="RND-6_FAMILY-4389";TEgroup="ctg_10%7CRND-6_FAMILY-4389%7C1";Tend="1391";Tstart="926";shortTE="F";uid="012ec1bd-7e17-4a9b-90b5-20526c503293"
VSBP01000010.1	RepeatMasker	Unknown	761042	761257	753	+	.	ID="RND-6_FAMILY-11433";Tend="990";Tstart="726";shortTE="F";uid="7f3801cb-45cd-4a89-8070-7f651df78c54"
VSBP01000010.1	RepeatMasker	DNA	388310	388472	895	+	.	ID="TTAAC_AP";Tend="438";Tstart="276";shortTE="F";uid="7847ac1f-49ee-479f-91b7-9b5a0791a9ec"
VSBP01000010.1	RepeatMasker	Unknown	209016	209457	2183	+	.	ID="RND-6_FAMILY-3659";Tend="1101";Tstart="635";shortTE="F";uid="beb3c3a6-060f-4af1-9d05-c133401fcaad"
VSBP01000010.1	RepeatMasker	RC/Helitron	2120149	2120352	497	+	.	ID="RND-5_FAMILY-1378";Tend="852";Tstart="653";shortTE="F";uid="69804da6-5ef8-4008-8087-4917ee1e0474"
VSBP01000010.1	RepeatMasker	DNA/Ginger	42286	42432	1072	+	.	ID="RND-5_FAMILY-5363";Tend="1102";Tstart="956";shortTE="F";uid="a5c79d12-301d-4b14-8261-c6badb22807d"
VSBP01000010.1	RepeatMasker	DNA/Ginger	1752199	1752369	1007	+	.	ID="RND-5_FAMILY-5363";Tend="1631";Tstart="1457";shortTE="F";uid="c7611d15-20eb-4274-93df-987d95fa6aea"
VSBP01000010.1	RepeatMasker	Unknown	785315	785455	748	+	.	ID="RND-6_FAMILY-19926";TEgroup="ctg_10%7CRND-6_FAMILY-19926%7C1";Tend="1448";Tstart="854";shortTE="T";uid="ea05d274-5cd4-41e9-b155-a6cf30e8f725"
VSBP01000010.1	RepeatMasker	DNA/TcMar-Pogo	729298	729474	409	+	.	ID="RND-6_FAMILY-12611";TEgroup="ctg_10%7CRND-6_FAMILY-12611%7C1";Tend="1439";Tstart="748";shortTE="T";uid="705a4836-0fc8-4f83-9f20-737e0f656173"
VSBP01000010.1	RepeatMasker	LINE/L2	851654	852689	6759	+	.	ID="RND-5_FAMILY-4101";Tend="1695";Tstart="601";shortTE="F";uid="105cec7c-277b-4c75-90ff-d4611c922f29"
VSBP01000010.1	RepeatMasker	DNA/MULE-MuDR	1749606	1749840	612	+	.	ID="RND-5_FAMILY-292";TEgroup="ctg_10%7CRND-5_FAMILY-292%7C1";Tend="1229";Tstart="846";shortTE="T";uid="f6df4b5b-96f1-4876-acac-c623d3a210d2"
VSBP01000010.1	RepeatMasker	Unknown	304634	305010	831	+	.	ID="RND-6_FAMILY-1093";Tend="1750";Tstart="1308";shortTE="F";uid="63e2791e-6bf8-4766-b1f3-e7aca1d96a65"
VSBP01000010.1	RepeatMasker	Unknown	1298122	1298401	1925	+	.	ID="RND-6_FAMILY-8423";Tend="1233";Tstart="955";shortTE="F";uid="dca792f4-2163-4957-91b5-b39c86c192f6"
VSBP01000010.1	RepeatMasker	DNA/Ginger	42546	43954	3924	+	.	ID="RND-6_FAMILY-9547";TEgroup="ctg_10%7CRND-6_FAMILY-9547%7C1";Tend="1657";Tstart="855";shortTE="F";uid="8921e93e-2b63-44c4-97c3-cee5267f0985"
VSBP01000010.1	RepeatMasker	DNA/MULE-MuDR	310209	310508	415	+	.	ID="RND-1_FAMILY-239";Tend="712";Tstart="448";shortTE="F";uid="7ce8690e-e383-4b92-9992-d3303421ee05"
VSBP01000010.1	RepeatMasker	Unknown	1612338	1612649	1480	+	.	ID="RND-5_FAMILY-6057";Tend="1140";Tstart="857";shortTE="F";uid="dce939f7-68ca-4d84-b649-491ab4465b10"
VSBP01000010.1	RepeatMasker	DNA/hAT-hAT19	1545022	1545591	1537	+	.	ID="RND-6_FAMILY-5527";Tend="1583";Tstart="1014";shortTE="F";uid="ea97356e-7641-452b-a17a-7fba777655ca"
VSBP01000010.1	RepeatMasker	DNA/hAT-Tip100	1445320	1445591	1889	+	.	ID="RND-6_FAMILY-36";Tend="1115";Tstart="849";shortTE="F";uid="a0a95069-8f92-4357-aa0d-a4313dc72284"
VSBP01000010.1	RepeatMasker	DNA/Ginger	1899284	1899450	402	+	.	ID="RND-5_FAMILY-5363";Tend="1333";Tstart="1030";shortTE="F";uid="298e29e1-f3db-4071-8061-ec6831a893e8"
VSBP01000010.1	RepeatMasker	DNA/Kolobok-E	693505	693659	418	+	.	ID="RND-6_FAMILY-9095";Tend="1564";Tstart="1410";shortTE="F";uid="adc10079-b985-4a90-856f-3d9557dc0252"
VSBP01000010.1	RepeatMasker	DNA/Ginger	754792	755888	7619	+	.	ID="RND-6_FAMILY-5762";Tend="1992";Tstart="829";shortTE="F";uid="022c10f9-a169-4476-a557-8500706da8e8"
VSBP01000010.1	RepeatMasker	DNA	565609	566195	977	+	.	ID="dna4-2_ap";Tend="637";Tstart="1";shortTE="F";uid="73cd99d9-dfcc-4bdf-a971-cde25d95a647"
VSBP01000010.1	RepeatMasker	DNA/Ginger	45455	45982	2570	+	.	ID="RND-5_FAMILY-5363";Tend="1837";Tstart="1331";shortTE="F";uid="c861b410-e5e7-4742-b799-773e1ec9902b"
VSBP01000010.1	RepeatMasker	Unknown	1945448	1946783	4373	+	.	ID="RND-5_FAMILY-2534";Tend="1890";Tstart="17";shortTE="F";uid="ccb9cc7b-5f2c-4e51-8265-0f17bca8506a"
VSBP01000010.1	RepeatMasker	DNA/hAT-Tip100	1418917	1419073	1312	+	.	ID="RND-6_FAMILY-4757";Tend="977";Tstart="821";shortTE="F";uid="ee319f01-3962-4d60-bc42-936309d2b160"
VSBP01000010.1	RepeatMasker	DNA/Ginger	113228	113397	1325	+	.	ID="RND-5_FAMILY-5363";Tend="1894";Tstart="1725";shortTE="F";uid="9c4db1b2-219f-4954-a9ef-edbdcde3898d"
VSBP01000010.1	RepeatMasker	Unknown	1355103	1355280	1055	+	.	ID="RND-6_FAMILY-9997";Tend="1014";Tstart="857";shortTE="F";uid="210b4097-b8fe-4a92-9d1c-081af05e516a"
VSBP01000010.1	RepeatMasker	DNA/Ginger	888286	889380	7962	+	.	ID="RND-6_FAMILY-5762";Tend="2537";Tstart="1452";shortTE="F";uid="ee39a950-390b-41bc-8556-688a4052a4d8"
VSBP01000010.1	RepeatMasker	DNA/Kolobok-E	136892	137535	3852	+	.	ID="RND-6_FAMILY-2012";Tend="1514";Tstart="866";shortTE="F";uid="a3a197d7-965d-4514-8f9e-07b246c8f9af"
VSBP01000010.1	RepeatMasker	DNA/Ginger-1	545415	545555	424	+	.	ID="RND-5_FAMILY-5842";Tend="1078";Tstart="934";shortTE="F";uid="7d887082-6bef-48d3-80e2-a64c99ee0a0d"
VSBP01000010.1	RepeatMasker	DNA/Ginger	1315319	1315670	2891	+	.	ID="RND-6_FAMILY-9547";Tend="2514";Tstart="2163";shortTE="F";uid="12b3c3b9-89d3-4104-99eb-08183ad2b12d"
VSBP01000010.1	RepeatMasker	DNA	839100	839518	1399	+	.	ID="DNA8-29_AP";Tend="771";Tstart="311";shortTE="F";uid="ba60494c-62f7-4c4e-9de1-9eba10bee4b0"
VSBP01000010.1	RepeatMasker	DNA/Ginger	1697926	1698052	836	+	.	ID="RND-6_FAMILY-5762";Tend="1019";Tstart="887";shortTE="F";uid="82a5d5d3-aac2-4d76-8abf-517f252d82ba"
VSBP01000010.1	RepeatMasker	Retroposon?	1167154	1167512	773	+	.	ID="SINE2-1_AP";Tend="1003";Tstart="649";shortTE="F";uid="37c5bc6c-6c4e-4edd-9f7b-e8af5425d1d9"
VSBP01000010.1	RepeatMasker	DNA/MULE-MuDR	1311132	1311854	4173	+	.	ID="rnd-6_family-2199";Tend="810";Tstart="222";shortTE="F";uid="540ef7b8-4323-4853-8b04-5d7ccc2d3716"
VSBP01000010.1	RepeatMasker	DNA/Ginger	1355760	1357377	8049	+	.	ID="rnd-6_family-9547";Tend="2273";Tstart="1095";shortTE="F";uid="7d3e54be-99ec-49bd-86ec-da28ce787667"
VSBP01000010.1	RepeatMasker	DNA/TcMar-Mariner	112997	113229	1345	+	.	ID="RND-6_FAMILY-12713";Tend="1248";Tstart="950";shortTE="F";uid="01d839e1-095c-494e-8a1b-56ffbb1bc500"
VSBP01000010.1	RepeatMasker	DNA	100242	100634	2201	+	.	ID="RND-1_FAMILY-45";Tend="1350";Tstart="960";shortTE="F";uid="3438ff53-adb9-4ce2-a459-cdfa2fb2f097"
VSBP01000010.1	RepeatMasker	DNA	490492	490623	416	+	.	ID="DNA4-1_AP";Tend="823";Tstart="691";shortTE="F";uid="edaebf51-f719-40ac-9270-7696b6f323b6"
VSBP01000010.1	RepeatMasker	DNA/MULE-MuDR	761159	761446	914	+	.	ID="RND-6_FAMILY-430";Tend="1438";Tstart="1152";shortTE="F";uid="9d10a806-bfc2-45a6-9040-8c39f0f714d9"
VSBP01000010.1	RepeatMasker	LTR/Gypsy	19707	19936	1981	+	.	ID="RND-5_FAMILY-387";Tend="1193";Tstart="964";shortTE="F";uid="bda26964-aa03-46dd-baee-eff4bd267f0f"
VSBP01000010.1	RepeatMasker	Retroposon?	1684174	1684280	445	+	.	ID="RND-6_FAMILY-10306";Tend="179";Tstart="77";shortTE="F";uid="56a08def-e2a4-40c9-a1fd-3ac9e7e1701c"
VSBP01000010.1	RepeatMasker	Retroposon?	271691	271907	647	+	.	ID="RND-3_FAMILY-37";Tend="1126";Tstart="920";shortTE="F";uid="460ba6ef-6769-4aa0-bb26-890ae903e428"
VSBP01000010.1	RepeatMasker	Retroposon?	1286769	1286987	400	+	.	ID="SINE2-1_AP";Tend="963";Tstart="755";shortTE="F";uid="2633ce18-ddf6-4517-9251-834e0ec162dd"
VSBP01000010.1	RepeatMasker	DNA/hAT-Tip100	853893	854071	754	+	.	ID="DNA8-113_AP";Tend="176";Tstart="1";shortTE="F";uid="83ae358d-44f9-4b7c-93b6-141a15a352e4"
VSBP01000010.1	RepeatMasker	DNA/P	1280829	1281035	590	+	.	ID="P-3_AP";Tend="1535";Tstart="1331";shortTE="F";uid="4fc34b84-3f3f-46fa-8679-12d790fcf092"
VSBP01000010.1	RepeatMasker	DNA/Sola-1	943893	944261	1837	+	.	ID="RND-5_FAMILY-5047";Tend="1341";Tstart="998";shortTE="F";uid="0a4fc164-8fb8-44bc-9290-a3d4e9b35fa0"
VSBP01000010.1	RepeatMasker	DNA/Ginger-1	140084	140501	1762	+	.	ID="rnd-6_family-4051";Tend="791";Tstart="554";shortTE="F";uid="ea2bfc1c-17ac-490b-84d0-f74071f632bf"
VSBP01000010.1	RepeatMasker	DNA	501958	502085	554	+	.	ID="dna4-2_ap";Tend="769";Tstart="637";shortTE="F";uid="62a55223-5429-431f-8fc6-7593333fad99"
VSBP01000010.1	RepeatMasker	DNA	772325	772433	486	+	.	ID="RND-6_FAMILY-3496";Tend="976";Tstart="868";shortTE="F";uid="ec36d782-78bb-425b-ba16-8bbfa6190f59"
VSBP01000010.1	RepeatMasker	DNA/Ginger	112490	112659	1325	+	.	ID="RND-5_FAMILY-5363";Tend="1894";Tstart="1725";shortTE="F";uid="162c52bc-bc38-4ecb-92da-26a3b022eafb"
VSBP01000010.1	RepeatMasker	DNA/Ginger	1349511	1350500	5229	+	.	ID="RND-5_FAMILY-5363";Tend="1910";Tstart="892";shortTE="F";uid="924a65b8-e14b-430b-aff6-3ad67a137332"
VSBP01000010.1	RepeatMasker	DNA/Ginger-2	801896	802394	1418	+	.	ID="RND-6_FAMILY-956";Tend="814";Tstart="295";shortTE="F";uid="25964329-3319-42fe-971a-0b8d11c370fa"
VSBP01000010.1	RepeatMasker	DNA	84077	84346	695	+	.	ID="TTAA8_AP";Tend="343";Tstart="85";shortTE="F";uid="717a687b-9fde-4831-921c-2fb847b72244"
VSBP01000010.1	RepeatMasker	DNA/Ginger-1	1115679	1115879	561	+	.	ID="GINGER1-1_AP";Tend="3407";Tstart="3179";shortTE="F";uid="d6193c00-1c8a-408d-8c48-2b6ca85fac93"
VSBP01000010.1	RepeatMasker	DNA/hAT-hAT19	254720	254826	644	+	.	ID="RND-6_FAMILY-3947";Tend="1001";Tstart="897";shortTE="F";uid="6d64ecc6-0892-4f18-9a8f-8cfd2a1a5eb2"
VSBP01000010.1	RepeatMasker	DNA/Ginger-1	32263	32449	1002	+	.	ID="RND-5_FAMILY-4171";Tend="317";Tstart="98";shortTE="F";uid="8afa5274-c378-4649-8228-288525b54155"
VSBP01000010.1	RepeatMasker	DNA/Ginger	112898	113006	662	+	.	ID="RND-5_FAMILY-5363";Tend="1727";Tstart="1621";shortTE="F";uid="c16a2d0f-5259-4f05-818c-f1e0e953fe59"
VSBP01000010.1	RepeatMasker	RC/Helitron	2264719	2264929	1765	+	.	ID="RND-1_FAMILY-245";Tend="1085";Tstart="875";shortTE="F";uid="5bfd73c9-13ac-49c3-a3ee-24c7936b2897"
VSBP01000010.1	RepeatMasker	Retroposon?	571833	572105	507	+	.	ID="RND-3_FAMILY-37";Tend="1193";Tstart="908";shortTE="F";uid="19246a37-204f-4dbb-9f07-dfe8a9d7fa7e"
VSBP01000010.1	RepeatMasker	DNA/hAT-Tip100	854569	854747	754	+	.	ID="DNA8-113_AP";Tend="176";Tstart="1";shortTE="F";uid="3d6b63c9-71b1-41ce-999b-051cb5d9f7f4"
VSBP01000010.1	RepeatMasker	DNA	534210	534635	1998	+	.	ID="dna-ttaa-1_ap";Tend="423";Tstart="1";shortTE="F";uid="ec23d263-23fe-44a1-aed2-ce90aa3f35da"
VSBP01000010.1	RepeatMasker	DNA/hAT-hAT19	701537	701768	693	+	.	ID="DNA8-74_AP";Tend="271";Tstart="1";shortTE="F";uid="cb3b24cd-2a48-4878-8d41-4e777af43f07"
VSBP01000010.1	RepeatMasker	Unknown	2353900	2354455	4447	+	.	ID="RND-6_FAMILY-3128";Tend="1234";Tstart="668";shortTE="F";uid="a195f9f9-4a3d-4bbb-9f3e-77605aa12f33"
VSBP01000010.1	RepeatMasker	DNA	539680	539884	482	+	.	ID="DNA4-3_AP";Tend="472";Tstart="283";shortTE="F";uid="ac38ad5c-aed7-4179-8777-b4ff3c660162"
VSBP01000010.1	RepeatMasker	DNA/hAT-hAT19	482321	483071	4956	+	.	ID="RND-1_FAMILY-342";Tend="1679";Tstart="960";shortTE="F";uid="a7afb53e-2a8f-4670-9afe-f6864fc2c947"
VSBP01000010.1	RepeatMasker	DNA/Kolobok-E	1331766	1331872	2460	+	.	ID="RND-6_FAMILY-2012";Tend="1406";Tstart="833";shortTE="F";uid="e7215cf8-04cb-4fb2-9c57-66cfab1ff890"
VSBP01000010.1	RepeatMasker	Unknown	1473369	1474001	2839	+	.	ID="RND-5_FAMILY-4503";Tend="1661";Tstart="1007";shortTE="F";uid="72f388a4-206a-4c0d-b217-f07264c4d8da"
VSBP01000010.1	RepeatMasker	Unknown	1235586	1235794	1213	+	.	ID="RND-5_FAMILY-7584";Tend="1224";Tstart="1009";shortTE="F";uid="2f2f3469-aa53-42a0-b9ab-47c39ae78f3b"
VSBP01000010.1	RepeatMasker	DNA/Kolobok-E	1198814	1198956	421	+	.	ID="KOLOBOKE-4_AP";Tend="2527";Tstart="2394";shortTE="F";uid="2d1b6af4-af93-461c-b46a-6cedc871b1a8"
VSBP01000010.1	RepeatMasker	DNA/MULE-MuDR	762153	762440	914	+	.	ID="RND-6_FAMILY-430";Tend="1438";Tstart="1152";shortTE="F";uid="78b0f2c6-478e-4f39-84c9-3c49c5ab3622"
VSBP01000010.1	RepeatMasker	DNA/hAT-hAT19	1675061	1675172	505	+	.	ID="RND-5_FAMILY-1996";Tend="1465";Tstart="1353";shortTE="F";uid="0532f19d-8604-4c06-8638-281b87204641"
VSBP01000010.1	RepeatMasker	DNA/Ginger-1	1141636	1142882	2898	+	.	ID="GINGER1-1_AP";Tend="4354";Tstart="3166";shortTE="F";uid="ddf20fe6-178d-4a0c-9912-1f5eb723a928"
VSBP01000010.1	RepeatMasker	DNA/hAT-Tip100	1690271	1691648	9912	+	.	ID="RND-5_FAMILY-5349";Tend="1941";Tstart="603";shortTE="F";uid="d3af0ea9-27bf-47d8-bedf-06b81545587a"
VSBP01000010.1	RepeatMasker	DNA	1517281	1517908	1344	+	.	ID="DNA4-2_AP";Tend="769";Tstart="1";shortTE="F";uid="e115bf3d-d049-4faf-8bd8-59cae995c11d"
VSBP01000010.1	RepeatMasker	DNA/hAT-Tip100	1753972	1754172	1680	+	.	ID="RND-1_FAMILY-284";Tend="1122";Tstart="922";shortTE="F";uid="c08304ab-8505-4be0-9112-9cae45730579"
VSBP01000010.1	RepeatMasker	DNA	2170189	2170477	1188	+	.	ID="RND-1_FAMILY-30";Tend="1743";Tstart="1460";shortTE="F";uid="e1c27471-6a88-4e88-8d41-0adbd59843ab"
VSBP01000010.1	RepeatMasker	Unknown	170163	170805	525	+	.	ID="RND-6_FAMILY-1903";TEgroup="ctg_10%7CRND-6_FAMILY-1903%7C1";Tend="572";Tstart="102";shortTE="F";uid="a02738eb-d4ed-4548-a1d2-efdb2a3d8d31"
VSBP01000010.1	RepeatMasker	DNA/Kolobok-E	2232032	2232212	824	+	.	ID="KOLOBOKE-3_AP";Tend="2193";Tstart="2010";shortTE="F";uid="01778113-fb78-433c-bb99-127adcc50fa2"
VSBP01000010.1	RepeatMasker	DNA	838562	838664	547	+	.	ID="DNA8-29_AP";Tend="98";Tstart="1";shortTE="F";uid="f527f807-691c-44c0-b3b5-f40ae052d69d"
VSBP01000010.1	RepeatMasker	DNA/hAT-Tip100	946213	946369	603	+	.	ID="RND-6_FAMILY-1159";Tend="556";Tstart="395";shortTE="F";uid="d3b5dc47-f7f5-426d-b3e0-c00002f298f3"
VSBP01000010.1	RepeatMasker	DNA	120617	120824	1797	+	.	ID="RND-1_FAMILY-108";Tend="2250";Tstart="2043";shortTE="F";uid="29237e45-bc6b-40fa-8d35-57b165ce95ed"
VSBP01000010.1	RepeatMasker	DNA/hAT-Tip100	547274	547391	871	+	.	ID="DNA8-106_AP";Tend="738";Tstart="621";shortTE="F";uid="981d5607-5c22-4ef0-81eb-6d659705a9b1"
VSBP01000010.1	RepeatMasker	DNA/hAT-hAT19	1313948	1314393	722	+	.	ID="RND-6_FAMILY-12903";Tend="1635";Tstart="1213";shortTE="F";uid="d5f82d9e-c4ad-426b-93da-2dc0b9bf0b89"
VSBP01000010.1	RepeatMasker	DNA/Ginger-2	336092	336370	1672	+	.	ID="rnd-1_family-133";Tend="1002";Tstart="625";shortTE="F";uid="9d32355e-018b-4263-8687-803589759091"
VSBP01000010.1	RepeatMasker	DNA/hAT-Tip100	527701	527935	494	+	.	ID="RND-4_FAMILY-167";TEgroup="ctg_10%7CRND-4_FAMILY-167%7C1";Tend="1410";Tstart="955";shortTE="F";uid="4ffdc53f-f6a3-4cc3-b674-dc14136bb8f0"
VSBP01000010.1	RepeatMasker	DNA/Ginger	1198894	1199936	7662	+	.	ID="RND-6_FAMILY-9547";Tend="1925";Tstart="869";shortTE="F";uid="2479ec13-9f22-4958-8430-fbd925c8640a"
VSBP01000010.1	RepeatMasker	DNA/hAT-hAT19	1125015	1125586	1123	+	.	ID="DNA8-52B_AP";TEgroup="ctg_10%7CDNA8-52B_AP%7C1";Tend="1100";Tstart="1";shortTE="F";uid="5eac810e-0774-4d82-ba16-7e2564bfa16a"
VSBP01000010.1	RepeatMasker	Unknown	1749114	1749497	1902	+	.	ID="RND-1_FAMILY-68";Tend="1318";Tstart="814";shortTE="F";uid="c80e6db0-b6e5-4413-bfab-2804fd4df32c"
VSBP01000010.1	RepeatMasker	DNA/hAT-hAT19	169806	170177	445	+	.	ID="RND-5_FAMILY-1996";TEgroup="ctg_10%7CRND-5_FAMILY-1996%7C1";Tend="1464";Tstart="1289";shortTE="F";uid="df609242-8f22-487d-9505-25838c6c3dfb"
VSBP01000010.1	RepeatMasker	DNA/Ginger	2321620	2323155	8100	+	.	ID="RND-6_FAMILY-5762";TEgroup="ctg_10%7CRND-6_FAMILY-5762%7C2";Tend="2134";Tstart="892";shortTE="F";uid="1eae1b03-4fd8-43a7-8cd2-98744cf56e69"
VSBP01000010.1	RepeatMasker	Retroposon?	913343	913553	471	+	.	ID="RND-6_FAMILY-10306";Tend="251";Tstart="43";shortTE="F";uid="d5c1d56f-2d30-4935-88c6-1ddff72f49ef"
VSBP01000010.1	RepeatMasker	Unknown	531	862	1133	+	.	ID="RND-6_FAMILY-6967";Tend="623";Tstart="201";shortTE="F";uid="bc7fa163-93f8-417e-b07e-adc487824ff6"
VSBP01000010.1	RepeatMasker	DNA	1984218	1984666	1180	+	.	ID="TTAA2C_AP";Tend="423";Tstart="1";shortTE="F";uid="4ce82220-c853-4698-9f1b-b9693bac31e4"
VSBP01000010.1	RepeatMasker	Unknown	2084364	2084529	724	+	.	ID="RND-1_FAMILY-20";Tend="176";Tstart="1";shortTE="F";uid="945ed215-c811-45f7-9c29-3a297ba7ceb7"
VSBP01000010.1	RepeatMasker	Unknown	1264885	1265367	2236	+	.	ID="RND-6_FAMILY-4708";Tend="1169";Tstart="696";shortTE="F";uid="9fe2a393-8ae7-40e1-950e-1047ffbbaf0e"
VSBP01000010.1	RepeatMasker	DNA/hAT?	1519534	1520186	1098	+	.	ID="RND-6_FAMILY-1055";TEgroup="ctg_10%7CRND-6_FAMILY-1055%7C1";Tend="1530";Tstart="528";shortTE="F";uid="589a1c48-90bd-4318-a7ef-926952ac73ed"
VSBP01000010.1	RepeatMasker	DNA/PIF-Harbinger	1724367	1724766	1652	+	.	ID="RND-4_FAMILY-108";Tend="1317";Tstart="974";shortTE="F";uid="808e0f3b-d1d2-4177-b407-bf61d2352e11"
VSBP01000010.1	RepeatMasker	DNA/hAT-Charlie	186751	186982	1897	+	.	ID="RND-1_FAMILY-400";Tend="1170";Tstart="943";shortTE="F";uid="ee047084-27b7-4d22-91d6-1cddc26b531d"
VSBP01000010.1	RepeatMasker	DNA/hAT	1872328	1872810	2433	+	.	ID="RND-6_FAMILY-11982";Tend="1476";Tstart="1020";shortTE="F";uid="c4a44440-340b-4ef0-ac2d-2483f97da9e3"
VSBP01000010.1	RepeatMasker	DNA/Kolobok-E	115187	115303	823	+	.	ID="RND-6_FAMILY-9095";Tend="937";Tstart="821";shortTE="F";uid="a2367601-2e95-4288-b044-a0fc6d255e84"
VSBP01000010.1	RepeatMasker	DNA/hAT-hAT19	1348162	1348660	1112	+	.	ID="DNA8-64_AP";Tend="509";Tstart="29";shortTE="F";uid="da270468-717f-4351-bf2a-671cc23acf76"
VSBP01000010.1	RepeatMasker	DNA/hAT-Tip100	31355	31608	795	+	.	ID="RND-6_FAMILY-7230";Tend="1363";Tstart="1129";shortTE="F";uid="b81343ce-df42-4940-8ffb-2d0a00654d76"
VSBP01000010.1	RepeatMasker	Unknown	1791831	1792242	660	+	.	ID="RND-1_FAMILY-12";Tend="689";Tstart="302";shortTE="F";uid="83ab9d56-fa43-4585-86ad-f113f2ac693e"
VSBP01000010.1	RepeatMasker	DNA/hAT-Ac	59614	60129	3208	+	.	ID="RND-6_FAMILY-8967";Tend="719";Tstart="225";shortTE="F";uid="0966579a-9748-4aa6-aabb-ea63831e1eb6"
VSBP01000010.1	RepeatMasker	DNA/hAT	807242	807356	553	+	.	ID="DNA8-68_AP";Tend="115";Tstart="1";shortTE="F";uid="c01142a0-64c7-4b6c-a16f-beee47b34a39"
VSBP01000010.1	RepeatMasker	DNA/hAT-Blackjack	1929884	1930704	3415	+	.	ID="RND-6_FAMILY-5208";TEgroup="ctg_10%7CRND-6_FAMILY-5208%7C1";Tend="1536";Tstart="923";shortTE="F";uid="93bcd3f8-5e8d-417c-b8ab-12ff5289d9a7"
VSBP01000010.1	RepeatMasker	DNA	1441271	1441708	2132	+	.	ID="TTAA20B_AP";Tend="446";Tstart="1";shortTE="F";uid="bdb5671e-8e52-460d-8cd9-ea0e2eb950a6"
VSBP01000010.1	RepeatMasker	DNA/Ginger-1	642080	642253	473	+	.	ID="RND-6_FAMILY-4438";Tend="1819";Tstart="1598";shortTE="F";uid="d0ee727e-2a24-480f-ac4f-761d7fc59160"
VSBP01000010.1	RepeatMasker	DNA/Ginger	1774421	1775437	6058	+	.	ID="RND-5_FAMILY-5363";Tend="1911";Tstart="886";shortTE="F";uid="66e36377-7445-443b-8640-90576015c41e"
VSBP01000010.1	RepeatMasker	DNA/Ginger	1683863	1684143	411	+	.	ID="RND-6_FAMILY-5762";Tend="1251";Tstart="895";shortTE="F";uid="74bea496-4a0b-4b52-b1b2-55cca26552bf"
VSBP01000010.1	RepeatMasker	DNA/Ginger	94694	95619	7012	+	.	ID="rnd-1_family-3";Tend="2567";Tstart="947";shortTE="F";uid="f19a63f9-a072-4d4c-9dd3-37a4b941d109"
VSBP01000010.1	RepeatMasker	DNA/Ginger-1	1341894	1342853	6872	+	.	ID="rnd-1_family-79";Tend="1909";Tstart="509";shortTE="F";uid="fc7257c3-1e40-4277-8b59-abbe8352f81f"
VSBP01000010.1	RepeatMasker	DNA	589922	590132	555	+	.	ID="dna4-2_ap";Tend="205";Tstart="1";shortTE="F";uid="7a8eb26d-72ba-4132-b457-19c6636d9ebd"
VSBP01000010.1	RepeatMasker	Retroposon?	1058402	1058655	524	+	.	ID="SINE2-1_AP";Tend="1370";Tstart="1123";shortTE="F";uid="ebef95f1-cf62-4d3d-875e-39c82cba3b8f"
VSBP01000010.1	RepeatMasker	Unknown	1799979	1800174	1678	+	.	ID="RND-1_FAMILY-13";Tend="196";Tstart="1";shortTE="F";uid="98c5bf76-8efa-4d45-a876-d123d37001c7"
VSBP01000010.1	RepeatMasker	Retroposon?	520493	520710	584	+	.	ID="RND-3_FAMILY-37";Tend="1281";Tstart="1059";shortTE="F";uid="7822fe17-0238-453a-b47a-df1f3dab9c31"
VSBP01000010.1	RepeatMasker	DNA/Ginger-1	1907789	1908674	6580	+	.	ID="RND-1_FAMILY-79";Tend="1889";Tstart="963";shortTE="F";uid="3f953ac8-885f-4b9a-9095-cc46930a3b6c"
VSBP01000010.1	RepeatMasker	Unknown	1862651	1863186	1619	+	.	ID="RND-6_FAMILY-4708";Tend="1233";Tstart="721";shortTE="F";uid="5dee5afb-c7c6-453a-a6a3-a1e1a1771f17"
VSBP01000010.1	RepeatMasker	DNA	559580	559684	428	+	.	ID="dna4-2_ap";Tend="765";Tstart="662";shortTE="F";uid="a0d54dbf-955f-4218-95a3-dbb13e2951ec"
VSBP01000010.1	RepeatMasker	Unknown	1639603	1641017	2504	+	.	ID="RND-6_FAMILY-10411";Tend="1446";Tstart="74";shortTE="F";uid="d6177bd8-4fae-4e9a-b7e7-d7d472de62a6"
VSBP01000010.1	RepeatMasker	DNA/Ginger-1	1849236	1850308	3225	+	.	ID="RND-1_FAMILY-79";TEgroup="ctg_10%7CRND-1_FAMILY-79%7C1";Tend="1887";Tstart="962";shortTE="F";uid="7de2e0eb-5a70-4ef3-a2f5-6a34efc0d9b5"
VSBP01000010.1	RepeatMasker	DNA	1590936	1591130	408	+	.	ID="RND-6_FAMILY-15349";Tend="481";Tstart="284";shortTE="F";uid="9b03f725-e4a8-4bad-aabc-f91f566e40e5"
VSBP01000010.1	RepeatMasker	DNA/Ginger	1434693	1435128	2055	+	.	ID="RND-6_FAMILY-9547";TEgroup="ctg_10%7CRND-6_FAMILY-9547%7C2";Tend="2225";Tstart="872";shortTE="F";uid="a1f355f6-4757-45a4-8046-2cb2e4eee810"
VSBP01000010.1	RepeatMasker	LTR/Gypsy	1799092	1799203	624	+	.	ID="RND-5_FAMILY-1216";Tend="1304";Tstart="1188";shortTE="F";uid="37fbdb90-d7e1-4082-b959-d241a44a2414"
VSBP01000010.1	RepeatMasker	Unknown	120059	120282	419	+	.	ID="RND-6_FAMILY-4925";Tend="1279";Tstart="1067";shortTE="F";uid="aae6a893-8710-4f76-a821-9eeec1191d0d"
VSBP01000010.1	RepeatMasker	Unknown	1196496	1196889	2890	+	.	ID="RND-6_FAMILY-22333";Tend="1287";Tstart="906";shortTE="F";uid="257b71e0-0c35-4a22-bf50-641ecfd4dafa"
VSBP01000010.1	RepeatMasker	DNA/hAT-hAT19	2001548	2002554	7408	+	.	ID="RND-4_FAMILY-1572";Tend="1722";Tstart="715";shortTE="F";uid="82291b6c-d6d1-439f-972a-ac8d353b9311"
VSBP01000010.1	RepeatMasker	DNA	1710537	1710814	1450	+	.	ID="rnd-6_family-749";Tend="1138";Tstart="905";shortTE="F";uid="48332801-72b7-4611-81af-65bfe27a8dba"
VSBP01000010.1	RepeatMasker	Unknown	974978	975371	1031	+	.	ID="RND-6_FAMILY-5006";Tend="1439";Tstart="1108";shortTE="F";uid="3a814472-10f8-4501-bd5f-dfe238c18303"
VSBP01000010.1	RepeatMasker	DNA/hAT-Tip100	1265359	1266609	9882	+	.	ID="RND-6_FAMILY-4745";Tend="1636";Tstart="391";shortTE="F";uid="d7465b8e-b167-45f8-b47b-825e4e749174"
VSBP01000010.1	RepeatMasker	Retroposon?	1110689	1110987	1075	+	.	ID="RND-3_FAMILY-37";Tend="1613";Tstart="1327";shortTE="F";uid="f1d3ac26-be66-48d6-925e-8140d0ca063f"
VSBP01000010.1	RepeatMasker	DNA	1113159	1113320	963	+	.	ID="RND-6_FAMILY-593";Tend="997";Tstart="827";shortTE="F";uid="7fdcf7d9-cc6e-4806-93ce-54bf12d892b3"
VSBP01000010.1	RepeatMasker	DNA	630392	630704	723	+	.	ID="rnd-5_family-9000";Tend="1863";Tstart="1444";shortTE="F";uid="8a1995bc-fc84-4228-8d00-4657e7a2ea08"
VSBP01000010.1	RepeatMasker	DNA	1229818	1230307	2364	+	.	ID="TTAA20B_AP";Tend="446";Tstart="1";shortTE="F";uid="bb8a5737-f94a-4346-8619-65e6639512de"
VSBP01000010.1	RepeatMasker	Unknown	1833972	1834477	3722	+	.	ID="RND-1_FAMILY-354";Tend="1483";Tstart="979";shortTE="F";uid="56dd7860-fb67-4834-905e-5867f0bd998c"
VSBP01000010.1	RepeatMasker	Unknown	1008326	1008924	3418	+	.	ID="RND-6_FAMILY-4331";Tend="1296";Tstart="698";shortTE="F";uid="dfa14133-d436-494e-b84f-668e311c6f87"
VSBP01000010.1	RepeatMasker	Retroposon?	2169887	2170149	543	+	.	ID="SINE2-1_AP";Tend="1154";Tstart="856";shortTE="F";uid="e3bac747-6f8d-4f91-a659-77f5b9c1a9c3"
VSBP01000010.1	RepeatMasker	DNA/CMC-EnSpm	2366113	2367352	721	+	.	ID="RND-6_FAMILY-1252";Tend="1934";Tstart="689";shortTE="F";uid="4d555f54-efb7-4915-96a0-56f04f9277e0"
VSBP01000010.1	RepeatMasker	Unknown	159555	159985	2197	+	.	ID="RND-5_FAMILY-2635";Tend="1198";Tstart="860";shortTE="F";uid="4dac3a38-5a0d-4be9-94bf-1a0eba440617"
VSBP01000010.1	RepeatMasker	DNA/Ginger-1	960741	960904	1354	+	.	ID="RND-5_FAMILY-11470";Tend="1322";Tstart="1159";shortTE="F";uid="aab3947e-67f1-4166-a31d-2a2ec5e88858"
VSBP01000010.1	RepeatMasker	DNA/hAT-Tip100	993738	993945	1225	+	.	ID="rnd-5_family-1695";Tend="1050";Tstart="903";shortTE="F";uid="c84c6967-1cea-4dc4-8f9c-a3c8ebf40012"
VSBP01000010.1	RepeatMasker	DNA/MULE-MuDR	329424	330037	984	+	.	ID="RND-6_FAMILY-21361";TEgroup="ctg_10%7CRND-6_FAMILY-21361%7C1";Tend="1155";Tstart="442";shortTE="F";uid="76709662-fc3e-475b-9c48-820bc6b18179"
VSBP01000010.1	RepeatMasker	DNA/hAT-Tip100	727880	728054	802	+	.	ID="DNA8-16_AP";Tend="177";Tstart="1";shortTE="F";uid="850d8ff5-0788-4148-8549-5f56b4eeea7e"
VSBP01000010.1	RepeatMasker	Retroposon?	315174	315968	1332	+	.	ID="RND-3_FAMILY-37";Tend="1680";Tstart="920";shortTE="F";uid="abc7bca8-0640-4dbc-8c43-fad32af192e1"
VSBP01000010.1	RepeatMasker	Unknown	840013	840282	1836	+	.	ID="RND-6_FAMILY-3240";Tend="912";Tstart="657";shortTE="F";uid="7a1b24ed-1431-4aed-9f12-16f334c23c9d"
VSBP01000010.1	RepeatMasker	DNA	874715	874840	835	+	.	ID="DNA3-1_AP";Tend="126";Tstart="1";shortTE="F";uid="973a1e3e-6a01-4169-adec-b166b08489c0"
VSBP01000010.1	RepeatMasker	DNA/hAT-Tip100	706394	706541	1026	+	.	ID="RND-1_FAMILY-364";Tend="1112";Tstart="964";shortTE="F";uid="8e65c344-e6b7-430c-a576-c7d573d7d4ee"
VSBP01000010.1	RepeatMasker	DNA/hAT-Tip100	946550	946667	413	+	.	ID="RND-6_FAMILY-1159";Tend="556";Tstart="440";shortTE="F";uid="a8fac178-21dd-4190-bb6a-ba3e0727b1a2"
VSBP01000010.1	RepeatMasker	LINE/CR1	287898	288268	1126	+	.	ID="RND-6_FAMILY-15631";Tend="957";Tstart="577";shortTE="F";uid="ba151378-b6a5-420c-b2d1-250162e7f28e"
VSBP01000010.1	RepeatMasker	DNA/hAT-Tip100	1711048	1711191	586	+	.	ID="RND-6_FAMILY-4635";Tend="1594";Tstart="1455";shortTE="F";uid="938a066a-5cc4-493c-b8b7-40293204a3e6"
VSBP01000010.1	RepeatMasker	Unknown	1257897	1258555	934	+	.	ID="RND-6_FAMILY-8731";TEgroup="ctg_10%7CRND-6_FAMILY-8731%7C1";Tend="640";Tstart="327";shortTE="F";uid="50bdd35d-d19c-47b8-aa88-8713fc922c22"
VSBP01000010.1	RepeatMasker	DNA	50781	51386	541	+	.	ID="RND-5_FAMILY-1255";TEgroup="ctg_10%7CRND-5_FAMILY-1255%7C1";Tend="1080";Tstart="184";shortTE="F";uid="f1add180-6d36-4ca0-aec2-f4ee8841c839"
VSBP01000010.1	RepeatMasker	DNA/hAT-hAT19	1673749	1673903	588	+	.	ID="RND-6_FAMILY-6390";Tend="1221";Tstart="1075";shortTE="F";uid="8ed5ac88-ca7d-4626-b525-c38a3b7c1326"
VSBP01000010.1	RepeatMasker	Unknown	1448523	1448736	459	+	.	ID="RND-6_FAMILY-7929";Tend="533";Tstart="332";shortTE="F";uid="cd8df3bb-021d-46e4-a07d-10f7428328e0"
VSBP01000010.1	RepeatMasker	Unknown	290486	290691	1163	+	.	ID="RND-5_FAMILY-5401";Tend="1449";Tstart="1247";shortTE="F";uid="baa8dd58-9f6b-41c8-808c-676b4286c4bd"
VSBP01000010.1	RepeatMasker	DNA/Kolobok-E	1117501	1117909	678	+	.	ID="RND-6_FAMILY-16198";Tend="1250";Tstart="822";shortTE="F";uid="7cd14c89-798e-4bc3-890f-4695d54d125d"
VSBP01000010.1	RepeatMasker	LINE/R1	800857	800990	723	+	.	ID="SART-9_API";Tend="3672";Tstart="3535";shortTE="F";uid="842fb2a7-3901-4b40-bfba-2e2d716526a7"
VSBP01000010.1	RepeatMasker	Unknown	838325	838487	528	+	.	ID="RND-6_FAMILY-13546";Tend="969";Tstart="810";shortTE="F";uid="3e7fe907-956a-4a7e-99f4-915e1958a4f8"
VSBP01000010.1	RepeatMasker	DNA	1065812	1066160	560	+	.	ID="TTAA2C_AP";Tend="347";Tstart="9";shortTE="F";uid="accdffc4-451f-42f4-948d-6c101034df42"
VSBP01000010.1	RepeatMasker	DNA/Ginger	1371490	1371753	1839	+	.	ID="RND-6_FAMILY-5762";Tend="2562";Tstart="2313";shortTE="F";uid="a1e171c5-54e8-4793-8565-dbd4a889aa6a"
VSBP01000010.1	RepeatMasker	DNA	115944	116386	2341	+	.	ID="TTAA20B_AP";Tend="446";Tstart="1";shortTE="F";uid="59705a70-a686-4c65-b47f-b923a393d1e0"
VSBP01000010.1	RepeatMasker	DNA/Ginger-1	1434321	1434540	896	+	.	ID="GINGER1-1_AP";Tend="3411";Tstart="3148";shortTE="F";uid="d1b71de3-d0ac-4dd2-9ae8-910cd6cb2311"
VSBP01000010.1	RepeatMasker	DNA	134249	134388	543	+	.	ID="DNA8-3_AP";Tend="225";Tstart="92";shortTE="F";uid="5918836c-184a-430f-bc95-8c0b9b5588a0"
VSBP01000010.1	RepeatMasker	DNA/hAT-Tip100	1353953	1354138	887	+	.	ID="RND-6_FAMILY-998";Tend="710";Tstart="506";shortTE="F";uid="4cfb8833-1dd2-47db-bd0f-fed30930737f"
VSBP01000010.1	RepeatMasker	DNA/Kolobok-E	605893	606161	426	+	.	ID="RND-6_FAMILY-16198";Tend="1204";Tstart="939";shortTE="F";uid="954e887b-5e6b-491c-8ddd-cc874512e60a"
VSBP01000010.1	RepeatMasker	DNA/hAT	1476228	1476451	1318	+	.	ID="RND-5_FAMILY-3274";Tend="1151";Tstart="935";shortTE="F";uid="83606f81-7672-4127-bf4c-b54be24b6d78"
VSBP01000010.1	RepeatMasker	Unknown	919829	919979	924	+	.	ID="RND-5_FAMILY-6598";Tend="1019";Tstart="842";shortTE="F";uid="5e0843ad-a2e3-4193-b02a-5ea9dee1010c"
VSBP01000010.1	RepeatMasker	Unknown	306452	306822	824	+	.	ID="RND-6_FAMILY-1093";Tend="1750";Tstart="1315";shortTE="F";uid="9a7cb481-a938-4d01-9c81-52f5ce54f319"
VSBP01000010.1	RepeatMasker	Unknown	1309407	1309639	1597	+	.	ID="RND-6_FAMILY-9997";Tend="1153";Tstart="928";shortTE="F";uid="3c04025c-27d5-41b8-ad32-e665d0f281de"
VSBP01000010.1	RepeatMasker	Retroposon?	1037988	1038750	1633	+	.	ID="RND-3_FAMILY-37";Tend="1620";Tstart="908";shortTE="F";uid="841d2195-be04-46f1-b255-7a4b355eea76"
VSBP01000010.1	RepeatMasker	DNA/hAT?	1789680	1789871	856	+	.	ID="RND-6_FAMILY-1055";Tend="1653";Tstart="1474";shortTE="F";uid="a0dc1d6b-8846-4262-8cfd-87de6acba547"
VSBP01000010.1	RepeatMasker	DNA/Ginger	1440877	1441096	821	+	.	ID="RND-1_FAMILY-3";Tend="1963";Tstart="1748";shortTE="F";uid="a9b3752c-3417-4406-97e3-00b9ae8a46f1"
VSBP01000010.1	RepeatMasker	Retroposon?	42433	42560	672	+	.	ID="RND-6_FAMILY-12252";Tend="1094";Tstart="965";shortTE="F";uid="2b1f9c6c-7e2e-4ebd-b799-cdff842a4180"
VSBP01000010.1	RepeatMasker	Unknown	799439	799712	721	+	.	ID="RND-6_FAMILY-4304";Tend="1536";Tstart="1208";shortTE="F";uid="65df2958-15a7-4eef-90f3-f663db6cbc7e"
VSBP01000010.1	RepeatMasker	DNA/hAT-hATm	1974379	1974648	2182	+	.	ID="RND-1_FAMILY-153";Tend="1218";Tstart="949";shortTE="F";uid="8e271863-69f6-47e3-8afa-daeff20d0a31"
VSBP01000010.1	RepeatMasker	DNA/Ginger	1406893	1407050	428	+	.	ID="RND-6_FAMILY-5762";Tend="1040";Tstart="894";shortTE="F";uid="30708f20-e530-4d21-b9b7-578d27b18b52"
VSBP01000010.1	RepeatMasker	DNA/hAT-Charlie	302224	302595	3068	+	.	ID="RND-5_FAMILY-9565";Tend="1242";Tstart="874";shortTE="F";uid="d237c81a-50b2-4063-97e3-8ed94f550c58"
VSBP01000010.1	RepeatMasker	Unknown	1936251	1936669	765	+	.	ID="RND-6_FAMILY-14605";Tend="765";Tstart="366";shortTE="F";uid="a27a4e5b-9d76-425e-955d-184edb43ac00"
VSBP01000010.1	RepeatMasker	DNA	270306	270713	1262	+	.	ID="ttaa3_ap";Tend="423";Tstart="1";shortTE="F";uid="a2588ce1-9ad6-44d8-b483-108c13b4431b"
VSBP01000010.1	RepeatMasker	RC/Helitron	1324260	1324744	3680	+	.	ID="RND-6_FAMILY-10006";Tend="1318";Tstart="831";shortTE="F";uid="e125a9c4-4a80-48e0-980c-9e836bc6dfa3"
VSBP01000010.1	RepeatMasker	DNA/Maverick	7280	8063	3445	+	.	ID="rnd-6_family-9688";Tend="693";Tstart="27";shortTE="F";uid="d8458f49-ba9d-4c88-966d-83240e24bb24"
VSBP01000010.1	RepeatMasker	DNA/hAT-Tip100	1004478	1004880	3129	+	.	ID="RND-6_FAMILY-10864";Tend="1343";Tstart="953";shortTE="F";uid="506876aa-0a04-4f6b-8e50-087136782947"
VSBP01000010.1	RepeatMasker	Unknown	1723292	1723743	3509	+	.	ID="RND-6_FAMILY-22333";Tend="1349";Tstart="904";shortTE="F";uid="2016f05f-d6a4-442f-81b9-75b6ede8eb26"
VSBP01000010.1	RepeatMasker	DNA/hAT-hAT19	89829	90588	5438	+	.	ID="RND-6_FAMILY-609";Tend="1569";Tstart="763";shortTE="F";uid="63cafa3c-a21d-48b0-b32b-fc3e0d342e0f"
VSBP01000010.1	RepeatMasker	DNA	552523	553169	1161	+	.	ID="DNA4-3_AP";Tend="633";Tstart="19";shortTE="F";uid="a0e88738-3485-4faa-abac-6a660893f43f"
VSBP01000010.1	RepeatMasker	Unknown	1187225	1187336	513	+	.	ID="RND-6_FAMILY-4064";Tend="645";Tstart="527";shortTE="F";uid="16fd9aab-a5cb-4652-8aa2-cad70bb54c26"
VSBP01000010.1	RepeatMasker	Retroposon?	253043	253194	634	+	.	ID="RND-3_FAMILY-37";Tend="1069";Tstart="922";shortTE="F";uid="44c0c803-b860-46b7-82bf-e881923da643"
VSBP01000010.1	RepeatMasker	Retroposon?	1607579	1607997	552	+	.	ID="RND-5_FAMILY-6662";Tend="1672";Tstart="1253";shortTE="F";uid="0d9174ba-7d25-47e5-942c-6d313147b3f9"
VSBP01000010.1	RepeatMasker	DNA	2233558	2233870	2267	+	.	ID="RND-5_FAMILY-2469";Tend="665";Tstart="354";shortTE="F";uid="26f64c57-f935-4e7d-a402-77cf95c195ac"
VSBP01000010.1	RepeatMasker	DNA/Ginger	1667179	1667307	977	+	.	ID="RND-6_FAMILY-5762";Tend="2536";Tstart="2410";shortTE="F";uid="acbfa03e-7dc7-465e-8182-4a7ec4339932"
VSBP01000010.1	RepeatMasker	Unknown	230379	230866	1719	+	.	ID="RND-1_FAMILY-285";Tend="1410";Tstart="933";shortTE="F";uid="d6dfb5d6-78ec-4c05-ab3a-17e4b83d3d54"
VSBP01000010.1	RepeatMasker	RC/Helitron	1716884	1717169	1391	+	.	ID="RND-1_FAMILY-297";Tend="1258";Tstart="953";shortTE="F";uid="586cc674-abe1-40e9-a1ee-e393e56486aa"
VSBP01000010.1	RepeatMasker	DNA/Kolobok-E	1906850	1906950	528	+	.	ID="RND-6_FAMILY-360";Tend="1046";Tstart="943";shortTE="F";uid="b2024f37-40d3-4111-b9e0-8a27fa9ceaa6"
VSBP01000010.1	RepeatMasker	DNA/hAT-hAT19	1730511	1731481	1207	+	.	ID="HAT-9_AP";TEgroup="ctg_10%7CHAT-9_AP%7C1";Tend="908";Tstart="5";shortTE="F";uid="5ed50f22-9983-4b15-9d1d-935e09abd7b1"
VSBP01000010.1	RepeatMasker	DNA/Ginger	111589	112268	3698	+	.	ID="RND-5_FAMILY-5363";Tend="1727";Tstart="982";shortTE="F";uid="d5cf30d2-2c37-42fc-840e-ae5c24a2d79e"
VSBP01000010.1	RepeatMasker	DNA	452616	453100	730	+	.	ID="DNA4-3_AP";Tend="538";Tstart="4";shortTE="F";uid="0ddf98ff-fcca-4289-a2a9-aa093519f4b0"
VSBP01000010.1	RepeatMasker	Unknown	1177833	1178182	782	+	.	ID="RND-6_FAMILY-14605";Tend="1678";Tstart="1339";shortTE="F";uid="539c78a9-6528-4fb5-93d8-32bf45156b91"
VSBP01000010.1	RepeatMasker	DNA/TcMar-Mariner	112259	112491	1345	+	.	ID="RND-6_FAMILY-12713";Tend="1248";Tstart="950";shortTE="F";uid="c4427d73-d5f5-4aa0-a5c3-c6b6096260de"
VSBP01000010.1	RepeatMasker	DNA/hAT-Tip100	594053	594229	838	+	.	ID="RND-6_FAMILY-4635";Tend="1594";Tstart="1434";shortTE="F";uid="48a5daf7-a8dc-41e1-a92e-2132d1727637"
VSBP01000010.1	RepeatMasker	DNA/hAT-Tip100	710573	710726	543	+	.	ID="DNA8-113_AP";Tend="176";Tstart="1";shortTE="F";uid="c5e06e97-4a1e-4b1f-afb1-efe717b1347d"
VSBP01000010.1	RepeatMasker	DNA/hAT-Tip100	765896	766192	2251	+	.	ID="RND-1_FAMILY-40";Tend="1256";Tstart="955";shortTE="F";uid="b4fb2a9d-7918-496f-babd-3fed4094a2c8"
VSBP01000010.1	RepeatMasker	Unknown	1697381	1697904	2957	+	.	ID="RND-5_FAMILY-5401";Tend="1503";Tstart="976";shortTE="F";uid="6d611f49-d44e-4252-a206-41a9b85d8213"
VSBP01000010.1	RepeatMasker	Retroposon?	502563	502792	996	+	.	ID="RND-3_FAMILY-37";Tend="1157";Tstart="908";shortTE="F";uid="be8cf095-7e7f-4292-b752-8749b4583dec"
VSBP01000010.1	RepeatMasker	DNA/MULE-MuDR	1243512	1244257	2863	+	.	ID="RND-6_FAMILY-3583";Tend="2153";Tstart="1482";shortTE="F";uid="c1467dcd-17c7-4817-bf63-a747ebb1564b"
VSBP01000010.1	RepeatMasker	Retroposon?	1084995	1085325	756	+	.	ID="RND-3_FAMILY-37";Tend="1234";Tstart="909";shortTE="F";uid="227be40f-40e1-479d-bd04-d3eed4cb036e"
VSBP01000010.1	RepeatMasker	DNA/Kolobok-E	638366	638655	2696	+	.	ID="RND-6_FAMILY-16198";Tend="1202";Tstart="914";shortTE="F";uid="df22e3ce-2abd-4f3d-9705-1feca8a18ebd"
VSBP01000010.1	RepeatMasker	RC/Helitron	1339054	1339318	448	+	.	ID="HELITRON-N1_LMI";Tend="1315";Tstart="1055";shortTE="F";uid="4ba79c68-1cc3-48ed-b899-8bf177848d78"
VSBP01000010.1	RepeatMasker	DNA	1322843	1323259	1335	+	.	ID="TTAA2D_AP";Tend="431";Tstart="3";shortTE="F";uid="f90b24dd-0fe7-4988-b8bd-0be1af9034c7"
VSBP01000010.1	RepeatMasker	DNA/hAT	286709	287034	2545	+	.	ID="RND-5_FAMILY-4691";Tend="1476";Tstart="1150";shortTE="F";uid="0a943d39-cc01-4007-bfbd-e4b386114d0b"
VSBP01000010.1	RepeatMasker	Retroposon?	2230934	2231985	937	+	.	ID="SINE2-1_AP";Tend="1998";Tstart="127";shortTE="F";uid="5f85b515-8412-458a-ac63-642624049ec4"
VSBP01000010.1	RepeatMasker	Retroposon?	2232881	2233364	627	+	.	ID="SINE2-1_AP";Tend="1998";Tstart="1606";shortTE="F";uid="a349bb29-b9ab-4771-9daa-f8dbd48ff7bb"
VSBP01000010.1	RepeatMasker	Retroposon?	642524	642651	432	+	.	ID="RND-6_FAMILY-10736";Tend="1137";Tstart="1015";shortTE="F";uid="c4c23409-7f8a-4df6-a117-0a03c2fc81f4"
VSBP01000010.1	RepeatMasker	LINE/I	13041	13231	1107	+	.	ID="RND-6_FAMILY-7373";Tend="1351";Tstart="1162";shortTE="F";uid="99269488-5905-4083-b3e8-fca63303618d"
VSBP01000010.1	RepeatMasker	DNA/Ginger	1180495	1180814	670	+	.	ID="RND-6_FAMILY-5762";Tend="1228";Tstart="895";shortTE="F";uid="db9f74b2-58c1-4f6f-88ab-726993b9b0a2"
VSBP01000010.1	RepeatMasker	LINE/I-Jockey	567418	568058	2944	+	.	ID="RND-6_FAMILY-1833";Tend="1438";Tstart="784";shortTE="F";uid="5b0a77cc-3115-4f8a-8259-1db794d11ac2"
VSBP01000010.1	RepeatMasker	DNA/Ginger	885995	886271	1991	+	.	ID="RND-6_FAMILY-9547";Tend="1139";Tstart="873";shortTE="F";uid="54eff822-2623-432f-a7f0-6ce0ffe36b03"
VSBP01000010.1	RepeatMasker	DNA	1778138	1778401	971	+	.	ID="DNA-TTAA-1_AP";Tend="423";Tstart="158";shortTE="F";uid="5fcf9660-8127-46af-bf44-d41ba5101619"
VSBP01000010.1	RepeatMasker	DNA/hAT	285941	286494	4119	+	.	ID="RND-5_FAMILY-4691";Tend="1452";Tstart="895";shortTE="F";uid="78522c46-b592-4cdc-a49e-ae86fdae5a06"
VSBP01000010.1	RepeatMasker	DNA	1564777	1565068	1079	+	.	ID="DNA4-2_AP";Tend="341";Tstart="49";shortTE="F";uid="89542425-2b13-47b7-86fb-b3d75d2eb84f"
VSBP01000010.1	RepeatMasker	Unknown	1196040	1196427	1117	+	.	ID="RND-6_FAMILY-10667";Tend="546";Tstart="164";shortTE="F";uid="11903b0c-7425-4f1b-a6ce-752465248d0b"
VSBP01000010.1	RepeatMasker	DNA/hAT-hAT19	742621	743020	3179	+	.	ID="RND-1_FAMILY-57";Tend="1545";Tstart="1142";shortTE="F";uid="128e9264-3245-41ef-86ba-4fcd37265cd6"
VSBP01000010.1	RepeatMasker	Unknown	1382558	1383190	5081	+	.	ID="RND-1_FAMILY-118";Tend="1544";Tstart="915";shortTE="F";uid="f28cac09-25de-4423-8247-99b88e85c5f8"
VSBP01000010.1	RepeatMasker	Retroposon?	1365672	1366126	1028	+	.	ID="RND-1_FAMILY-157";Tend="1109";Tstart="611";shortTE="F";uid="bf9d2d9e-5cad-462d-ac0c-112008b18647"
VSBP01000010.1	RepeatMasker	Unknown	14267	14446	481	+	.	ID="RND-5_FAMILY-4679";Tend="628";Tstart="444";shortTE="F";uid="ede49dc6-28ee-4150-82ee-941aec1f80d9"
VSBP01000010.1	RepeatMasker	DNA/Kolobok-E	254511	254631	709	+	.	ID="RND-6_FAMILY-3143";Tend="1638";Tstart="1434";shortTE="F";uid="b8f7cafd-c593-44cd-8fbb-07da26c5514f"
VSBP01000010.1	RepeatMasker	DNA/Ginger	1572532	1572956	630	+	.	ID="RND-5_FAMILY-5363";Tend="1604";Tstart="1158";shortTE="F";uid="9ea9f5b8-60df-4955-b529-356fe597f010"
VSBP01000010.1	RepeatMasker	DNA/Ginger-1	2208354	2208861	887	+	.	ID="RND-5_FAMILY-11470";Tend="1318";Tstart="825";shortTE="F";uid="c51dc178-e121-4e8f-ac29-14d42787811f"
VSBP01000010.1	RepeatMasker	DNA/Maverick	2348686	2348982	1797	+	.	ID="rnd-6_family-9688";Tend="704";Tstart="278";shortTE="F";uid="d403bd46-ebe2-4184-85e6-c275db26e480"
VSBP01000010.1	RepeatMasker	DNA	718954	719376	2941	+	.	ID="TTAA3_AP";Tend="429";Tstart="1";shortTE="F";uid="ea6d4bc5-ec0d-45c9-8df7-230d0c8525a1"
VSBP01000010.1	RepeatMasker	Retroposon?	1991906	1992404	1594	+	.	ID="RND-3_FAMILY-37";Tend="1441";Tstart="934";shortTE="F";uid="171b96a4-592b-474d-8906-76126eaafa0d"
VSBP01000010.1	RepeatMasker	DNA	401411	401891	2017	+	.	ID="DNAX-2_AP";Tend="463";Tstart="1";shortTE="F";uid="116257ad-713f-423c-b6e3-fb09e7580dfe"
VSBP01000010.1	RepeatMasker	DNA/hAT	355077	355202	531	+	.	ID="DNA8-105_AP";Tend="142";Tstart="20";shortTE="F";uid="40103e89-7ac7-4889-bafd-111026d7c918"
VSBP01000010.1	RepeatMasker	DNA	619688	620374	1024	+	.	ID="DNA4-2_AP";Tend="768";Tstart="1";shortTE="F";uid="abed467d-0c78-4f28-adbe-1401e2b66725"
VSBP01000010.1	RepeatMasker	DNA	61222	61373	915	+	.	ID="RND-5_FAMILY-4985";Tend="1670";Tstart="1521";shortTE="F";uid="d30e6af0-4106-4570-abce-b3a6e609aa1b"
VSBP01000010.1	RepeatMasker	DNA	740467	740647	928	+	.	ID="RND-6_FAMILY-593";Tend="927";Tstart="738";shortTE="F";uid="eeb49167-3f3a-4852-b358-e9cd19f440c0"
VSBP01000010.1	RepeatMasker	DNA/Ginger	485725	487051	10356	+	.	ID="RND-6_FAMILY-9547";Tend="2196";Tstart="853";shortTE="F";uid="1d0f1edf-4fff-401b-b14b-0181763ddd60"
VSBP01000010.1	RepeatMasker	DNA/hAT-Tip100	2267019	2267172	527	+	.	ID="RND-5_FAMILY-978";Tend="964";Tstart="806";shortTE="F";uid="469c106a-face-4598-a218-e6e354dba584"
VSBP01000010.1	RepeatMasker	DNA/Ginger-1	1417272	1417535	2092	+	.	ID="RND-5_FAMILY-5842";Tend="1497";Tstart="1233";shortTE="F";uid="caf6af64-61e1-46da-a9e8-d4aaa37b2a23"
VSBP01000010.1	RepeatMasker	Unknown	848886	849315	1432	+	.	ID="RND-1_FAMILY-155";TEgroup="ctg_10%7CRND-1_FAMILY-155%7C1";Tend="1222";Tstart="912";shortTE="F";uid="57d50530-473f-48df-897c-ec80f2af2f20"
VSBP01000010.1	RepeatMasker	DNA/hAT-Tip100	447907	448311	2449	+	.	ID="RND-6_FAMILY-1554";Tend="1377";Tstart="956";shortTE="F";uid="76174f4f-0b2d-43b8-80d6-3e10a06b9062"
VSBP01000010.1	RepeatMasker	Unknown	120969	121192	444	+	.	ID="RND-6_FAMILY-4925";Tend="1279";Tstart="1067";shortTE="F";uid="807a67c7-41dd-437f-a403-6e2ff8c97a51"
VSBP01000010.1	RepeatMasker	DNA	840470	840760	2632	+	.	ID="RND-6_FAMILY-26816";Tend="1260";Tstart="970";shortTE="F";uid="482210d3-408d-4624-a2c1-3df45a85a7c2"
VSBP01000010.1	RepeatMasker	DNA/hAT-Tip100	138143	138279	1015	+	.	ID="DNA8-19_AP";Tend="138";Tstart="1";shortTE="F";uid="b7438f16-023b-47ae-abe9-3a20dfbca350"
VSBP01000010.1	RepeatMasker	DNA	559077	559476	982	+	.	ID="DNA4-2_AP";Tend="765";Tstart="273";shortTE="F";uid="7a56d784-a8c1-4cc3-92a1-976c02f21229"
VSBP01000010.1	RepeatMasker	DNA/TcMar-Pogo	287770	287907	1178	+	.	ID="RND-1_FAMILY-161";Tend="1154";Tstart="1016";shortTE="F";uid="70facab5-d723-4484-a280-bbe120ffb432"
VSBP01000010.1	RepeatMasker	RC/Helitron	1326897	1327344	3280	+	.	ID="RND-6_FAMILY-10006";Tend="1747";Tstart="1315";shortTE="F";uid="f0a0d03a-8319-4a45-8965-c579dfc31b8e"
VSBP01000010.1	RepeatMasker	DNA/hAT	210878	212172	9774	+	.	ID="RND-1_FAMILY-9";Tend="3246";Tstart="1910";shortTE="F";uid="c4de8473-f179-4527-9630-f626ef78e8f6"
VSBP01000010.1	RepeatMasker	Unknown	287120	287572	3536	+	.	ID="RND-6_FAMILY-6937";Tend="1086";Tstart="589";shortTE="F";uid="00d4ab50-eb11-4024-b631-7bac5802fd36"
VSBP01000010.1	RepeatMasker	LINE/L2	261371	261814	448	+	.	ID="DAPHNE-30_LMI";Tend="2372";Tstart="1996";shortTE="F";uid="aa7dd7a6-7a5c-4cb0-8dfb-ded6faa73fce"
VSBP01000010.1	RepeatMasker	DNA	1688923	1689345	2189	+	.	ID="TTAA20B_AP";Tend="446";Tstart="6";shortTE="F";uid="ff43aa14-775d-4c8c-92f9-99dc278654d4"
VSBP01000010.1	RepeatMasker	DNA	600955	601076	476	+	.	ID="RND-5_FAMILY-1472";Tend="881";Tstart="752";shortTE="F";uid="2c2ee7f3-51ea-4fc8-9acd-4b46dc1524c6"
VSBP01000010.1	RepeatMasker	DNA/Ginger	18740	18842	498	+	.	ID="rnd-5_family-5363";Tend="966";Tstart="866";shortTE="F";uid="79aab588-11d2-4d4c-a368-9c74df7bfcc0"
VSBP01000010.1	RepeatMasker	Unknown	2344681	2345603	7655	+	.	ID="RND-6_FAMILY-6157";Tend="1005";Tstart="65";shortTE="F";uid="024d426f-e86a-4377-91b7-f0e5757eabb0"
VSBP01000010.1	RepeatMasker	Retroposon?	1085553	1085743	438	+	.	ID="RND-6_FAMILY-9496";Tend="290";Tstart="91";shortTE="F";uid="c0e92188-2348-4ec2-ac35-14071c9f5d12"
VSBP01000010.1	RepeatMasker	Retroposon?	1003220	1003382	555	+	.	ID="RND-1_FAMILY-21";Tend="458";Tstart="291";shortTE="F";uid="10821eb8-249c-4c28-93fc-12f2af8d717f"
VSBP01000010.1	RepeatMasker	DNA/hAT	167050	167909	6173	+	.	ID="RND-1_FAMILY-9";Tend="2345";Tstart="1467";shortTE="F";uid="4556a81b-1c9f-4487-8c0a-667c082527be"
VSBP01000010.1	RepeatMasker	DNA	1315663	1315832	691	+	.	ID="RND-5_FAMILY-9000";Tend="1965";Tstart="1800";shortTE="F";uid="1c329959-5929-4d9e-8410-43e709a10a26"
VSBP01000010.1	RepeatMasker	DNA	900610	900914	734	+	.	ID="DNA4-2_AP";Tend="769";Tstart="479";shortTE="F";uid="d8493f81-d2f2-4180-8c16-5e129a5a2cd0"
VSBP01000010.1	RepeatMasker	DNA/TcMar-m44?	26211	26419	543	+	.	ID="dnax-4b_ap";Tend="185";Tstart="2";shortTE="F";uid="61fde81d-4b03-4c6e-a175-a4e81b022cb1"
VSBP01000010.1	RepeatMasker	Unknown	944445	944545	844	+	.	ID="RND-5_FAMILY-1313";Tend="1086";Tstart="986";shortTE="F";uid="5a4106f0-0cec-4dd9-bd27-bec99f6af204"
VSBP01000010.1	RepeatMasker	DNA	680297	680801	1295	+	.	ID="DNA4-2_AP";Tend="769";Tstart="279";shortTE="F";uid="fe002f1f-2b11-44c4-8d6e-195389d31a9d"
VSBP01000010.1	RepeatMasker	Unknown	204048	204426	1695	+	.	ID="RND-1_FAMILY-20";Tend="393";Tstart="1";shortTE="F";uid="74e04a61-8af5-4747-895f-298eba76a070"
VSBP01000010.1	RepeatMasker	DNA/Ginger	1160271	1160647	2872	+	.	ID="RND-6_FAMILY-5762";Tend="2541";Tstart="2172";shortTE="F";uid="95f48964-67b3-4d00-9e80-daab4febc8ed"
VSBP01000010.1	RepeatMasker	DNA/Ginger	638750	638898	1009	+	.	ID="RND-6_FAMILY-5762";Tend="1649";Tstart="1498";shortTE="F";uid="955978d3-c081-419d-8af3-d61847c5f3d8"
VSBP01000010.1	RepeatMasker	DNA/MULE-MuDR	2180162	2181554	10214	+	.	ID="rnd-6_family-2367";Tend="1786";Tstart="357";shortTE="F";uid="a014d1cb-7d1b-4242-9168-da9ab37be704"
VSBP01000010.1	RepeatMasker	DNA/MULE-MuDR	271480	271631	519	+	.	ID="RND-5_FAMILY-292";Tend="1093";Tstart="948";shortTE="F";uid="08c7322b-3501-4056-a6bb-19fd123525b8"
VSBP01000010.1	RepeatMasker	DNA/Ginger	1692922	1693526	4170	+	.	ID="RND-5_FAMILY-5363";Tend="1514";Tstart="892";shortTE="F";uid="30a74e3b-0760-4939-8e56-76b611a29219"
VSBP01000010.1	RepeatMasker	Unknown	1710196	1710400	1786	+	.	ID="RND-6_FAMILY-2452";Tend="1521";Tstart="1317";shortTE="F";uid="5889ae49-06f1-43c7-b689-9896356b32fc"
VSBP01000010.1	RepeatMasker	DNA/hAT-hAT19	2333191	2333404	1871	+	.	ID="RND-1_FAMILY-50";Tend="1127";Tstart="914";shortTE="F";uid="34a7e205-4b3a-47f9-bf39-05c3f79ab517"
VSBP01000010.1	RepeatMasker	Retroposon?	2111921	2112161	530	+	.	ID="RND-3_FAMILY-37";Tend="1155";Tstart="920";shortTE="F";uid="a6de3683-56f5-493b-9896-89594a148895"
VSBP01000010.1	RepeatMasker	DNA	1709526	1709795	1563	+	.	ID="rnd-6_family-749";Tend="1138";Tstart="905";shortTE="F";uid="642d99bf-ca81-4c3f-9dce-f30c95894c09"
VSBP01000010.1	RepeatMasker	DNA/Kolobok-E	876698	876807	428	+	.	ID="KOLOBOKE-3_AP";Tend="815";Tstart="700";shortTE="F";uid="ae82f4ba-9d42-4c94-a5b3-b5315e382391"
VSBP01000010.1	RepeatMasker	Unknown	1308859	1309072	1501	+	.	ID="RND-6_FAMILY-9997";Tend="949";Tstart="739";shortTE="F";uid="bde0bba9-3877-4688-85e4-33a2c0a467a3"
VSBP01000010.1	RepeatMasker	DNA	746869	747271	2501	+	.	ID="RND-5_FAMILY-4985";Tend="1719";Tstart="1305";shortTE="F";uid="2dd04b5c-6997-41d3-a9d6-ad782381eb2d"
VSBP01000010.1	RepeatMasker	DNA/hAT-Blackjack	1245145	1245309	752	+	.	ID="RND-6_FAMILY-5208";Tend="1071";Tstart="928";shortTE="F";uid="d3fae1b2-db3b-48d4-9e50-b34602678c1c"
VSBP01000010.1	RepeatMasker	DNA/hAT-hAT19	1157959	1159050	1719	+	.	ID="HAT-N18_AP";Tend="813";Tstart="6";shortTE="F";uid="21d7cc72-dad3-4f39-8f66-d6c848f8d7c9"
VSBP01000010.1	RepeatMasker	DNA/Ginger-2	802579	802843	1135	+	.	ID="RND-6_FAMILY-956";Tend="1395";Tstart="1132";shortTE="F";uid="b72a7341-44e2-4a23-8e5e-fb19b7034734"
VSBP01000010.1	RepeatMasker	Unknown	47406	47549	509	+	.	ID="RND-6_FAMILY-2593";Tend="974";Tstart="825";shortTE="F";uid="c84a9730-80cd-4dfe-a5b8-d5938760c41d"
VSBP01000010.1	RepeatMasker	DNA/Ginger	712777	713326	2943	+	.	ID="RND-5_FAMILY-5363";Tend="1911";Tstart="1382";shortTE="F";uid="e115b23e-8561-48ca-9f0b-404e1b6f6724"
VSBP01000010.1	RepeatMasker	Unknown	1672785	1672959	1128	+	.	ID="RND-5_FAMILY-3207";Tend="1438";Tstart="1264";shortTE="F";uid="307e8a8c-9c3f-4075-92a9-fd24f348455f"
VSBP01000010.1	RepeatMasker	DNA/hAT	852775	853244	3677	+	.	ID="RND-6_FAMILY-11982";Tend="1434";Tstart="971";shortTE="F";uid="640dbd01-09ee-41af-ab65-7bdfad266dec"
VSBP01000010.1	RepeatMasker	DNA/hAT-Charlie	187442	187645	1789	+	.	ID="RND-1_FAMILY-400";Tend="1364";Tstart="1161";shortTE="F";uid="fa7ddb7b-8898-4944-9c77-8eb7828e91d7"
VSBP01000010.1	RepeatMasker	DNA	501473	501796	1067	+	.	ID="DNA4-2_AP";Tend="332";Tstart="1";shortTE="F";uid="5a0b2408-a58e-4274-9058-514e80c4fbf8"
VSBP01000010.1	RepeatMasker	Unknown	1345595	1346502	2985	+	.	ID="RND-5_FAMILY-6375";TEgroup="ctg_10%7CRND-5_FAMILY-6375%7C1";Tend="1474";Tstart="696";shortTE="F";uid="b33f9d29-57f2-4b87-9146-7f94339db8a4"
VSBP01000010.1	RepeatMasker	DNA/Ginger	172910	173018	495	+	.	ID="RND-5_FAMILY-5363";Tend="1505";Tstart="1400";shortTE="F";uid="a4062d20-680b-4137-994c-fbee7621964e"
VSBP01000010.1	RepeatMasker	DNA/hAT-hAT19	1858303	1858823	848	+	.	ID="rnd-5_family-1996";Tend="1530";Tstart="881";shortTE="F";uid="23c94a15-8824-4562-8bfa-6acd20b0a6dd"
VSBP01000010.1	RepeatMasker	Unknown	1792243	1792386	2481	-	.	ID="RND-1_FAMILY-1";Tend="1041";Tstart="565";shortTE="F";uid="417ad1c5-7ed1-4eb2-ae5d-adb251a29660"
VSBP01000010.1	RepeatMasker	RC/Helitron	85963	86342	802	-	.	ID="RND-6_FAMILY-4232";Tend="790";Tstart="417";shortTE="F";uid="37d06f1e-4db7-422b-bcf7-24a4b090bc98"
VSBP01000010.1	RepeatMasker	DNA/Kolobok-E	1360184	1360392	410	-	.	ID="KOLOBOKE-3_AP";Tend="4269";Tstart="4065";shortTE="F";uid="fef2a0eb-43eb-46e4-8852-cdd5492daf25"
VSBP01000010.1	RepeatMasker	Unknown	171846	172024	556	-	.	ID="RND-6_FAMILY-1819";Tend="1269";Tstart="1106";shortTE="F";uid="e05d60ad-cba6-450d-981e-804d8dc5cb3f"
VSBP01000010.1	RepeatMasker	DNA/hAT-Tip100	837739	837918	776	-	.	ID="DNA8-16_AP";Tend="177";Tstart="1";shortTE="F";uid="fc876769-92fa-4623-9856-f900e53d30b8"
VSBP01000010.1	RepeatMasker	DNA/Ginger	2215746	2216730	2415	-	.	ID="RND-1_FAMILY-3";TEgroup="ctg_10%7CRND-1_FAMILY-3%7C2";Tend="1633";Tstart="889";shortTE="F";uid="4f06f292-5d62-4e6a-b49d-dd50de13fac7"
VSBP01000010.1	RepeatMasker	DNA/hAT-Charlie	1670077	1670224	617	-	.	ID="HAT-N1_AP";Tend="561";Tstart="382";shortTE="F";uid="8b74345e-28cf-4abd-85b3-35667856f998"
VSBP01000010.1	RepeatMasker	Retroposon?	1058448	1058996	774	-	.	ID="RND-3_FAMILY-37";Tend="1627";Tstart="1065";shortTE="F";uid="8eeb6fcf-a810-416c-b3c5-7c2f1e80f715"
VSBP01000010.1	RepeatMasker	Unknown	208721	208883	699	-	.	ID="RND-6_FAMILY-7873";Tend="600";Tstart="464";shortTE="F";uid="1b9dbc1a-7bb1-4ace-b2d3-1b3ef348a07c"
VSBP01000010.1	RepeatMasker	DNA/Kolobok-E	1365847	1366373	1680	-	.	ID="RND-1_FAMILY-196";Tend="1724";Tstart="1170";shortTE="F";uid="d59e8067-b1f5-4d3e-8945-48980e705c8a"
VSBP01000010.1	RepeatMasker	Unknown	1875395	1875878	1639	-	.	ID="RND-6_FAMILY-8306";Tend="525";Tstart="99";shortTE="F";uid="7abc0178-72ae-4c3f-8d64-18a498edcc38"
VSBP01000010.1	RepeatMasker	DNA/Ginger	2215390	2215741	2408	-	.	ID="RND-6_FAMILY-5762";Tend="2579";Tstart="2231";shortTE="F";uid="5a442b5b-c384-4de1-af08-7c9c95fa63e2"
VSBP01000010.1	RepeatMasker	DNA/MULE-MuDR	2236011	2236525	1064	-	.	ID="RND-6_FAMILY-5427";Tend="1061";Tstart="560";shortTE="F";uid="c104134b-eed3-46c6-931d-92e6301b8fd6"
VSBP01000010.1	RepeatMasker	DNA	192954	193113	436	-	.	ID="TTAA2D_AP";Tend="194";Tstart="42";shortTE="F";uid="90f4eeeb-6040-4c31-8952-0e393508e177"
VSBP01000010.1	RepeatMasker	Unknown	2344406	2344604	1768	-	.	ID="RND-6_FAMILY-4568";Tend="860";Tstart="662";shortTE="F";uid="2f77127d-c5a1-4fe6-ae3c-ef79e514325a"
VSBP01000010.1	RepeatMasker	DNA	353242	353576	931	-	.	ID="DNA4-2_AP";Tend="337";Tstart="8";shortTE="F";uid="f8a5d0ed-bc0c-4562-aa35-92e37692224d"
VSBP01000010.1	RepeatMasker	DNA/hAT-hAT19	1309646	1309771	649	-	.	ID="RND-6_FAMILY-33";Tend="1295";Tstart="1168";shortTE="F";uid="ba430d63-679a-4fff-b0c8-cc6245f94bc1"
VSBP01000010.1	RepeatMasker	DNA/hAT	1414476	1415652	8458	-	.	ID="RND-1_FAMILY-9";Tend="2500";Tstart="1330";shortTE="F";uid="3abb30b2-14fc-476b-b8c4-14be78cb94b6"
VSBP01000010.1	RepeatMasker	DNA/TcMar-Tc1	2279859	2279973	417	-	.	ID="MARINER-N22_AG";Tend="1309";Tstart="1194";shortTE="F";uid="e96b2c1c-785d-4837-8934-c814043e0267"
VSBP01000010.1	RepeatMasker	DNA	1314727	1314941	974	-	.	ID="RND-5_FAMILY-9000";Tend="1920";Tstart="1697";shortTE="F";uid="03e894f1-28d1-4cec-b4ca-fe17895f6318"
VSBP01000010.1	RepeatMasker	Unknown	33611	33759	560	-	.	ID="RND-6_FAMILY-28146";Tend="843";Tstart="696";shortTE="F";uid="28f93641-b27b-4dd0-b2de-91e1179bb876"
VSBP01000010.1	RepeatMasker	DNA/hAT-Tip100	37655	37979	1680	-	.	ID="RND-4_FAMILY-167";Tend="1279";Tstart="976";shortTE="F";uid="707f1628-f13a-44fb-9165-a8bf4612e197"
VSBP01000010.1	RepeatMasker	DNA/hAT-hAT19	1925291	1925507	498	-	.	ID="rnd-6_family-5183";Tend="1644";Tstart="1387";shortTE="F";uid="612a8711-b1bb-4984-a3e2-ee1de2f44366"
VSBP01000010.1	RepeatMasker	DNA/Ginger	1671315	1672706	10575	-	.	ID="RND-6_FAMILY-9547";Tend="2268";Tstart="873";shortTE="F";uid="36491849-bb51-4da0-8d55-3afc42416216"
VSBP01000010.1	RepeatMasker	DNA	1093845	1093988	507	-	.	ID="TTAA2D_AP";Tend="205";Tstart="64";shortTE="F";uid="6a16741e-3ba8-4d97-911c-ab83ac147dd9"
VSBP01000010.1	RepeatMasker	DNA/Ginger-1	291890	292765	6670	-	.	ID="RND-1_FAMILY-79";Tend="1889";Tstart="989";shortTE="F";uid="5a4123d7-1dac-416a-8d6f-80a064cc519f"
VSBP01000010.1	RepeatMasker	DNA/Ginger	1435611	1436396	1943	-	.	ID="RND-5_FAMILY-5363";Tend="1547";Tstart="758";shortTE="F";uid="af2728b8-108c-4f17-9642-b466b877bf8e"
VSBP01000010.1	RepeatMasker	Unknown	811341	811609	671	-	.	ID="RND-6_FAMILY-2058";Tend="757";Tstart="450";shortTE="F";uid="d41ba565-ec9d-4123-80b7-f68adbdb80f3"
VSBP01000010.1	RepeatMasker	DNA/Kolobok-E	1996947	1997662	4104	-	.	ID="RND-6_FAMILY-2012";Tend="1561";Tstart="869";shortTE="F";uid="7d22fb1b-1fe7-4982-b8cc-bd7e9409db4a"
VSBP01000010.1	RepeatMasker	LINE/CR1	389577	390791	744	-	.	ID="RND-6_FAMILY-8279";Tend="1176";Tstart="16";shortTE="F";uid="3ec2a412-c43b-4669-bed8-9f99f8ff95a2"
VSBP01000010.1	RepeatMasker	DNA/Ginger	1450372	1451365	7442	-	.	ID="RND-6_FAMILY-5762";Tend="2533";Tstart="1541";shortTE="F";uid="c3cbf76e-fba7-4170-854c-67529aad6638"
VSBP01000010.1	RepeatMasker	DNA	1773227	1773529	748	-	.	ID="TTAA2D_AP";Tend="387";Tstart="56";shortTE="F";uid="d9a61a3d-8cf4-4cc8-8205-7266184644c9"
VSBP01000010.1	RepeatMasker	Unknown	682474	683602	6006	-	.	ID="RND-6_FAMILY-3240";Tend="1576";Tstart="670";shortTE="F";uid="364a3b2d-1ddd-4edf-8bea-5baa2bc2b266"
VSBP01000010.1	RepeatMasker	DNA/Ginger	1428590	1428804	619	-	.	ID="RND-5_FAMILY-5363";Tend="1271";Tstart="1043";shortTE="F";uid="0a464bda-7fd0-4a61-b0a2-f5c4e95bc6fd"
VSBP01000010.1	RepeatMasker	DNA/Ginger	140240	141562	8997	-	.	ID="RND-6_FAMILY-5762";Tend="2288";Tstart="905";shortTE="F";uid="1ae0879f-faac-4db9-b6e7-3988ad5ac76e"
VSBP01000010.1	RepeatMasker	DNA/Kolobok-E	1428805	1428954	536	-	.	ID="rnd-1_family-196";Tend="1346";Tstart="821";shortTE="F";uid="e951ae8e-7841-454b-aa86-95073bd0b8a0"
VSBP01000010.1	RepeatMasker	DNA/hAT-Charlie	1161983	1162116	717	-	.	ID="HAT-N14_AP";Tend="134";Tstart="1";shortTE="F";uid="183027d7-2653-4952-a14d-967e5e0bbfce"
VSBP01000010.1	RepeatMasker	DNA/hAT-hAT19	212149	212425	1508	-	.	ID="RND-4_FAMILY-943";Tend="1441";Tstart="1158";shortTE="F";uid="90ece071-bc73-442a-8d84-4f092c47beec"
VSBP01000010.1	RepeatMasker	DNA	272029	272755	2075	-	.	ID="DNA4-2_AP";Tend="769";Tstart="1";shortTE="F";uid="b930a7a3-79ad-4cfa-802a-838d4d22281f"
VSBP01000010.1	RepeatMasker	DNA	95577	95792	1115	-	.	ID="TTAA7_AP";Tend="211";Tstart="1";shortTE="F";uid="328cd488-0dae-4c80-8b99-619cd6d002bc"
VSBP01000010.1	RepeatMasker	DNA/hAT-Tip100	1860973	1861776	4160	-	.	ID="RND-6_FAMILY-5784";Tend="1468";Tstart="691";shortTE="F";uid="29b516b3-54f4-4b28-9198-2a2a04c08e14"
VSBP01000010.1	RepeatMasker	DNA/Ginger	254632	254732	770	-	.	ID="RND-6_FAMILY-5762";Tend="2537";Tstart="2438";shortTE="F";uid="e8b36cab-9ec4-4091-b5c3-170e0f6b2533"
VSBP01000010.1	RepeatMasker	DNA/hAT-Tip100	780236	780505	2021	-	.	ID="RND-1_FAMILY-40";Tend="1262";Tstart="992";shortTE="F";uid="a451e517-4fae-4ca7-8b91-18433f23ac99"
VSBP01000010.1	RepeatMasker	DNA/Kolobok-E	12854	13069	1087	-	.	ID="RND-6_FAMILY-16198";Tend="975";Tstart="763";shortTE="F";uid="03085131-32c4-468f-bf90-8158c8aec2c0"
VSBP01000010.1	RepeatMasker	DNA/Kolobok-E	2265837	2265998	410	-	.	ID="RND-1_FAMILY-48";Tend="1308";Tstart="1145";shortTE="F";uid="64f815bc-44b1-4d76-ab23-33d7b829831d"
VSBP01000010.1	RepeatMasker	Unknown	1876134	1876300	454	-	.	ID="RND-6_FAMILY-7873";Tend="660";Tstart="511";shortTE="F";uid="c7f07bca-d234-4268-8b2b-33452984f97b"
VSBP01000010.1	RepeatMasker	DNA/Ginger-1	172924	173316	2658	-	.	ID="RND-1_FAMILY-79";Tend="1382";Tstart="958";shortTE="F";uid="872b1c5a-f7eb-4de0-9f02-519dcab90957"
VSBP01000010.1	RepeatMasker	DNA/Kolobok-E	1905917	1906159	520	-	.	ID="RND-6_FAMILY-16198";Tend="1103";Tstart="821";shortTE="F";uid="1260fc93-8ea0-40b3-ae3b-422cc0cbf9a0"
VSBP01000010.1	RepeatMasker	DNA/hAT-Charlie	152649	152865	1641	-	.	ID="RND-1_FAMILY-282";Tend="1178";Tstart="953";shortTE="F";uid="3a984296-4ef5-4bca-89ab-5af994956082"
VSBP01000010.1	RepeatMasker	DNA	741148	741435	2426	-	.	ID="RND-5_FAMILY-176";Tend="1266";Tstart="979";shortTE="F";uid="3c9cfc1c-3bec-495f-855c-46a2e5cd7116"
VSBP01000010.1	RepeatMasker	DNA/Ginger	2114590	2115895	8946	-	.	ID="RND-6_FAMILY-5762";Tend="2196";Tstart="890";shortTE="F";uid="1d3b4f48-fd7c-436c-aae3-4ec5ccf76420"
VSBP01000010.1	RepeatMasker	DNA	588369	588505	430	-	.	ID="RND-5_FAMILY-628";Tend="1612";Tstart="1467";shortTE="F";uid="fd899b2a-0383-4b94-94ed-fa515e0a2dfe"
VSBP01000010.1	RepeatMasker	Unknown	2309966	2310210	1155	-	.	ID="RND-6_FAMILY-4925";Tend="1627";Tstart="1396";shortTE="F";uid="72dd3205-a9ee-4c15-b4a3-e63fc31e514c"
VSBP01000010.1	RepeatMasker	DNA	2013786	2014041	641	-	.	ID="DNA4-2_AP";Tend="488";Tstart="207";shortTE="F";uid="9da36428-7cb4-4fde-ae38-df527a6754a8"
VSBP01000010.1	RepeatMasker	DNA/MULE-MuDR	1447336	1447836	1808	-	.	ID="RND-5_FAMILY-5369";TEgroup="ctg_10%7CRND-5_FAMILY-5369%7C1";Tend="1685";Tstart="811";shortTE="F";uid="20ca374d-2d21-45cc-aeeb-f00b08effdcb"
VSBP01000010.1	RepeatMasker	DNA/Ginger-1	487052	487252	967	-	.	ID="RND-6_FAMILY-4775";Tend="777";Tstart="599";shortTE="F";uid="d3af0fb4-c664-4f81-a23d-d0cfa0284117"
VSBP01000010.1	RepeatMasker	Unknown	1524440	1524602	569	-	.	ID="RND-1_FAMILY-335";Tend="1031";Tstart="876";shortTE="F";uid="c4ca5126-5bde-4ae2-942e-146ef36a96c1"
VSBP01000010.1	RepeatMasker	DNA/Ginger	1606399	1606703	3972	-	.	ID="rnd-6_family-9547";Tend="2519";Tstart="1422";shortTE="F";uid="8d8fe444-d64f-4d28-8eee-5ace7bf9dfd8"
VSBP01000010.1	RepeatMasker	Retroposon?	1000975	1001448	1212	-	.	ID="RND-3_FAMILY-37";Tend="1352";Tstart="908";shortTE="F";uid="c499628e-6d59-401a-a87d-68b330a31254"
VSBP01000010.1	RepeatMasker	DNA/hAT-Tip100	1747820	1748322	2292	-	.	ID="RND-6_FAMILY-13874";Tend="1225";Tstart="787";shortTE="F";uid="e97a1967-e463-4d14-9083-329f7a4f8c93"
VSBP01000010.1	RepeatMasker	DNA/TcMar-Tc1	1825826	1826426	4873	-	.	ID="RND-1_FAMILY-361";Tend="1336";Tstart="737";shortTE="F";uid="9ba6455c-533e-4262-8b8d-a4e81f68f460"
VSBP01000010.1	RepeatMasker	Unknown	113545	113913	1933	-	.	ID="RND-1_FAMILY-375";Tend="1420";Tstart="1047";shortTE="F";uid="cafa5fc1-962e-4f85-afc4-4e3a1f90a68f"
VSBP01000010.1	RepeatMasker	DNA/Kolobok-E	1563217	1563564	1079	-	.	ID="RND-6_FAMILY-16198";Tend="1128";Tstart="787";shortTE="F";uid="bd511dba-bd50-445f-91e0-b7491c7bf66a"
VSBP01000010.1	RepeatMasker	LINE/L2	130407	130887	560	-	.	ID="CR1-1_NVI";Tend="3579";Tstart="3096";shortTE="F";uid="9f7c7529-c227-41df-b32c-5114933fb57f"
VSBP01000010.1	RepeatMasker	DNA/Ginger	986304	986816	1054	-	.	ID="RND-6_FAMILY-9547";Tend="1390";Tstart="872";shortTE="F";uid="8afac0ca-c0b0-4f0f-8143-ab1daca7ba9c"
VSBP01000010.1	RepeatMasker	DNA	1045177	1045585	1026	-	.	ID="TTAA2D_AP";Tend="431";Tstart="4";shortTE="F";uid="ab82892e-a76a-485d-9278-432c4e0da888"
VSBP01000010.1	RepeatMasker	DNA/hAT-Tip100	1862340	1862658	1507	-	.	ID="RND-6_FAMILY-5784";Tend="559";Tstart="245";shortTE="F";uid="fc304a5a-1b89-4eaf-a0d2-5dd56b3b855a"
VSBP01000010.1	RepeatMasker	LINE/CR1	1253410	1253697	513	-	.	ID="RND-6_FAMILY-3280";Tend="1100";Tstart="821";shortTE="F";uid="605e3acd-df31-4bb3-b1ef-4ba1c0f49c91"
VSBP01000010.1	RepeatMasker	DNA/Ginger	1101071	1102118	4571	-	.	ID="rnd-6_family-9547";Tend="2548";Tstart="894";shortTE="F";uid="001a225c-31b4-4437-bfaa-7935ea0f97e9"
VSBP01000010.1	RepeatMasker	DNA/Academ-1	739484	740454	4427	-	.	ID="RND-6_FAMILY-4368";Tend="1736";Tstart="799";shortTE="F";uid="34a63b0a-e30b-4ee3-826d-775e2d51a22a"
VSBP01000010.1	RepeatMasker	DNA/Ginger	942413	942735	631	-	.	ID="RND-5_FAMILY-5363";Tend="1228";Tstart="892";shortTE="F";uid="4a4f0a62-95a1-48b4-bb03-b960fe76ddcb"
VSBP01000010.1	RepeatMasker	LTR/Gypsy	1337391	1337611	531	-	.	ID="RND-6_FAMILY-7627";Tend="197";Tstart="9";shortTE="F";uid="60279a1b-1a4b-4c51-82da-754de3f517fe"
VSBP01000010.1	RepeatMasker	Unknown	2338424	2338882	1436	-	.	ID="RND-1_FAMILY-354";Tend="1427";Tstart="1005";shortTE="F";uid="55c38a8e-d1b3-477e-b41d-bc82823756a2"
VSBP01000010.1	RepeatMasker	DNA/Ginger	1078480	1079430	1158	-	.	ID="RND-6_FAMILY-5762";Tend="1911";Tstart="869";shortTE="F";uid="229c7925-1ea9-43f5-b223-408ff8141785"
VSBP01000010.1	RepeatMasker	DNA	326570	326766	575	-	.	ID="TTAA2B_AP";Tend="426";Tstart="200";shortTE="F";uid="75fde2f5-18ed-4947-b0da-b5e05b32f8f6"
VSBP01000010.1	RepeatMasker	DNA	1308411	1308858	2334	-	.	ID="TTAA20B_AP";Tend="446";Tstart="1";shortTE="F";uid="e6a79224-5c84-4076-9d3b-0c2cacec56d9"
VSBP01000010.1	RepeatMasker	DNA/Ginger	1732567	1733463	6891	-	.	ID="RND-6_FAMILY-5762";Tend="2539";Tstart="1646";shortTE="F";uid="34208acc-2bfd-4f9c-9b3a-a87f2ccf8499"
VSBP01000010.1	RepeatMasker	DNA/hAT-Charlie	1569530	1569840	1657	-	.	ID="RND-1_FAMILY-371";Tend="1301";Tstart="995";shortTE="F";uid="eed706a7-6a6d-4e5d-bc65-25e87391a885"
VSBP01000010.1	RepeatMasker	Unknown	849771	850060	666	-	.	ID="RND-6_FAMILY-10180";Tend="892";Tstart="633";shortTE="F";uid="d57a6eed-e3aa-49e1-9842-69c994aef2ba"
VSBP01000010.1	RepeatMasker	DNA/hAT-Charlie	331477	331577	403	-	.	ID="DNA8-32_AP";Tend="95";Tstart="2";shortTE="F";uid="65e9ee7f-109e-4867-849e-8ef11a5d9d85"
VSBP01000010.1	RepeatMasker	Unknown	191930	192351	793	-	.	ID="RND-6_FAMILY-6937";TEgroup="ctg_10%7CRND-6_FAMILY-6937%7C1";Tend="1489";Tstart="709";shortTE="F";uid="d18ef721-a793-4f98-8368-82d6af64e419"
VSBP01000010.1	RepeatMasker	DNA/Kolobok-T2	804429	804559	473	-	.	ID="REP-4_PBA";Tend="688";Tstart="567";shortTE="F";uid="fbc3e449-1bf6-4bb2-a584-104bbd3faae4"
VSBP01000010.1	RepeatMasker	LINE/CR1	847495	847830	666	-	.	ID="RND-6_FAMILY-9873";Tend="1574";Tstart="1252";shortTE="F";uid="5d601840-26e6-4789-82fc-e792e24b5a00"
VSBP01000010.1	RepeatMasker	DNA/Ginger-1	638656	638874	828	-	.	ID="RND-6_FAMILY-4438";Tend="1819";Tstart="1553";shortTE="F";uid="36694097-2c76-4310-892c-5cfd509a9a0c"
VSBP01000010.1	RepeatMasker	DNA/TcMar-Tc1	1747328	1747630	936	-	.	ID="RND-6_FAMILY-1590";Tend="1093";Tstart="751";shortTE="F";uid="c59c3d10-7cde-4372-a00d-552698bebd39"
VSBP01000010.1	RepeatMasker	DNA/hAT-hAT19	139871	140094	834	-	.	ID="DNA8-74_AP";Tend="342";Tstart="31";shortTE="F";uid="3b234622-a8e1-4347-9711-a9eed5284c76"
VSBP01000010.1	RepeatMasker	DNA	207355	207768	2450	-	.	ID="TTAA2C_AP";Tend="406";Tstart="2";shortTE="F";uid="b1e40602-d75d-44b3-bcd6-c93319df02da"
VSBP01000010.1	RepeatMasker	DNA/Ginger	1078047	1078196	446	-	.	ID="RND-5_FAMILY-5363";Tend="1914";Tstart="1758";shortTE="F";uid="ccaa4b04-a0be-49d1-9de1-5fd397fb2d05"
VSBP01000010.1	RepeatMasker	DNA/Kolobok-E	887247	888222	972	-	.	ID="KOLOBOKE-2_AP";Tend="2211";Tstart="1142";shortTE="F";uid="7b4c00d3-e611-4dc3-a175-cdedce9fe3a5"
VSBP01000010.1	RepeatMasker	Unknown	1802439	1802979	1993	-	.	ID="RND-5_FAMILY-7584";Tend="1449";Tstart="833";shortTE="F";uid="d37100af-a621-4aa0-abc4-17400aa769c8"
VSBP01000010.1	RepeatMasker	DNA/Ginger	1530075	1530424	2745	-	.	ID="RND-6_FAMILY-5762";Tend="2550";Tstart="2201";shortTE="F";uid="c4cda6f4-4d75-41cc-b4ee-bd784202415f"
VSBP01000010.1	RepeatMasker	Unknown	761076	761443	902	-	.	ID="RND-6_FAMILY-28146";Tend="1027";Tstart="594";shortTE="F";uid="33c071d1-a294-427b-b62e-bb0d4a762d94"
VSBP01000010.1	RepeatMasker	DNA/Ginger	1364195	1365469	3304	-	.	ID="RND-1_FAMILY-3";TEgroup="ctg_10%7CRND-1_FAMILY-3%7C1";Tend="1780";Tstart="947";shortTE="F";uid="346dbef7-c304-4fcd-a7d6-bccbafdaec1f"
VSBP01000010.1	RepeatMasker	Retroposon?	1315541	1315686	519	-	.	ID="RND-3_FAMILY-37";Tend="1028";Tstart="883";shortTE="F";uid="6ae0642a-d011-46f7-83b7-931261c7aee4"
VSBP01000010.1	RepeatMasker	DNA	1164851	1164958	518	-	.	ID="TTAA11_AP";Tend="371";Tstart="263";shortTE="F";uid="5d932397-998c-4bb3-b8e5-dd67c3b3d0e5"
VSBP01000010.1	RepeatMasker	LTR/Gypsy	1451835	1452233	932	-	.	ID="RND-6_FAMILY-17755";Tend="1134";Tstart="749";shortTE="F";uid="5d88e601-ac64-4692-af90-c018e2824f01"
VSBP01000010.1	RepeatMasker	DNA/hAT-Tip100	1691649	1691872	9719	-	.	ID="RND-5_FAMILY-720";Tend="1967";Tstart="433";shortTE="F";uid="c537a6e9-1aab-4609-ae1a-5fe372a86f36"
VSBP01000010.1	RepeatMasker	DNA/Ginger	1670157	1670374	1324	-	.	ID="RND-6_FAMILY-9547";Tend="2577";Tstart="2359";shortTE="F";uid="7bd22b1e-1417-4025-84c1-a023b1110162"
VSBP01000010.1	RepeatMasker	Unknown	689789	690810	5404	-	.	ID="RND-6_FAMILY-5237";Tend="1501";Tstart="602";shortTE="F";uid="9b800a7b-f814-4108-8ac6-dbf2867caab1"
VSBP01000010.1	RepeatMasker	Unknown	994681	994878	789	-	.	ID="RND-6_FAMILY-23139";Tend="725";Tstart="530";shortTE="F";uid="ba7ed7be-1cba-447c-bfd1-ccf662a00024"
VSBP01000010.1	RepeatMasker	LINE/I-Jockey	61439	61666	1771	-	.	ID="RND-6_FAMILY-1286";Tend="225";Tstart="1";shortTE="F";uid="20287b97-7770-4542-a6f9-d06cc80290cc"
VSBP01000010.1	RepeatMasker	DNA/hAT-Tip100	29631	30855	7776	-	.	ID="RND-5_FAMILY-978";Tend="2032";Tstart="844";shortTE="F";uid="8b0afa7e-fa30-4aa9-b7f9-1492d3732cfc"
VSBP01000010.1	RepeatMasker	Unknown	1948616	1948910	1411	-	.	ID="RND-5_FAMILY-707";Tend="1320";Tstart="1043";shortTE="F";uid="000eef93-278e-4ff0-8c0c-61611eab3e51"
VSBP01000010.1	RepeatMasker	DNA	276430	276625	566	-	.	ID="ttaa3c_ap";Tend="423";Tstart="239";shortTE="F";uid="85169fab-e1ca-4517-bc0a-1119131a2e18"
VSBP01000010.1	RepeatMasker	DNA/Ginger	20555	21049	3946	-	.	ID="RND-6_FAMILY-5762";Tend="2531";Tstart="2037";shortTE="F";uid="7c428ebf-a54b-40a3-97cf-a470799496a3"
VSBP01000010.1	RepeatMasker	DNA	1198412	1198725	1665	-	.	ID="TTAA3_AP";Tend="327";Tstart="6";shortTE="F";uid="6355108b-3101-402c-9363-e7feb3b99787"
VSBP01000010.1	RepeatMasker	DNA/Ginger-1	2208047	2208227	1240	-	.	ID="rnd-5_family-11470";Tend="1318";Tstart="1166";shortTE="F";uid="f0b7ba3d-1ecf-4ccf-bc4e-8ecd7540fd9e"
VSBP01000010.1	RepeatMasker	DNA/Ginger	640233	641300	7188	-	.	ID="RND-6_FAMILY-5762";Tend="2553";Tstart="1498";shortTE="F";uid="90f005b5-401a-472c-ada8-9b4e44415934"
VSBP01000010.1	RepeatMasker	DNA/hAT-hAT19	1037497	1037948	1415	-	.	ID="HAT-N9_AP";Tend="589";Tstart="129";shortTE="F";uid="c3e407d3-7c39-415b-9079-49bebaee291c"
VSBP01000010.1	RepeatMasker	DNA/hAT-hAT19	836697	837453	4557	-	.	ID="rnd-6_family-871";Tend="1587";Tstart="816";shortTE="F";uid="435d0b60-7915-4c0c-81c1-f91f8801b51e"
VSBP01000010.1	RepeatMasker	DNA	1065867	1066230	683	-	.	ID="ttaa2d_ap";Tend="358";Tstart="18";shortTE="F";uid="7f605ab7-9bc9-4d8a-8341-b91f3e937df9"
VSBP01000010.1	RepeatMasker	DNA/Ginger	1141804	1142885	7543	-	.	ID="RND-6_FAMILY-9547";Tend="2030";Tstart="870";shortTE="F";uid="1e138ef2-85c8-40f0-bd76-76bb67c4b620"
VSBP01000010.1	RepeatMasker	DNA/Ginger	2333865	2334055	1498	-	.	ID="RND-6_FAMILY-5762";Tend="1079";Tstart="895";shortTE="F";uid="82cc36d7-a541-4a00-9373-7d7884e0b27b"
VSBP01000010.1	RepeatMasker	Unknown	168167	168851	2194	-	.	ID="RND-5_FAMILY-4503";Tend="1820";Tstart="1173";shortTE="F";uid="0a0fd349-92b5-44ed-b342-e0836459f74d"
VSBP01000010.1	RepeatMasker	DNA/hAT	907472	907732	1839	-	.	ID="RND-5_FAMILY-3274";Tend="1162";Tstart="903";shortTE="F";uid="a27f7e58-7530-4761-9680-be551a6c3c41"
VSBP01000010.1	RepeatMasker	DNA/hAT	1422984	1423136	821	-	.	ID="RND-6_FAMILY-8835";Tend="1154";Tstart="999";shortTE="F";uid="cd7ce04a-3dcc-4b25-a032-7f6a04c04b22"
VSBP01000010.1	RepeatMasker	DNA/Ginger	836263	836407	429	-	.	ID="RND-5_FAMILY-5363";Tend="1909";Tstart="1758";shortTE="F";uid="c20242e1-259d-4ab9-8b8f-02f018f62178"
VSBP01000010.1	RepeatMasker	Unknown	1135001	1135445	843	-	.	ID="RND-1_FAMILY-386";TEgroup="ctg_10%7CRND-1_FAMILY-386%7C1";Tend="1231";Tstart="887";shortTE="F";uid="eec732fb-14be-4d18-98b9-d27a7bbd9ae1"
VSBP01000010.1	RepeatMasker	DNA/Ginger-1	120994	121610	4560	-	.	ID="RND-1_FAMILY-79";Tend="1576";Tstart="993";shortTE="F";uid="10870fbe-f959-4732-8c36-161ce617e560"
VSBP01000010.1	RepeatMasker	Unknown	2356989	2357282	450	-	.	ID="RND-1_FAMILY-37";Tend="1196";Tstart="881";shortTE="F";uid="5040d43b-6498-437b-98a8-2049f2982a89"
VSBP01000010.1	RepeatMasker	DNA/MULE-MuDR	1767184	1768275	4438	-	.	ID="RND-5_FAMILY-1890";TEgroup="ctg_10%7CRND-5_FAMILY-1890%7C1";Tend="1730";Tstart="858";shortTE="F";uid="175cf2dd-0f76-4330-94d1-19cf8d2c94aa"
VSBP01000010.1	RepeatMasker	Unknown	1857877	1858207	614	-	.	ID="RND-6_FAMILY-3104";Tend="1394";Tstart="1130";shortTE="F";uid="f2b49c82-7c68-4835-8848-fa8644f0a8cc"
VSBP01000010.1	RepeatMasker	DNA/Kolobok-E	487167	487271	501	-	.	ID="RND-6_FAMILY-3143";Tend="1622";Tstart="1514";shortTE="F";uid="1a0de5aa-e7a8-4a12-a2e6-20dcad21d240"
VSBP01000010.1	RepeatMasker	Retroposon?	1873268	1873888	527	-	.	ID="SINE2-2_AP";Tend="1438";Tstart="823";shortTE="F";uid="93b23fb9-3b02-465d-8f1a-cac7711cc22c"
VSBP01000010.1	RepeatMasker	DNA/hAT-Tip100	1979045	1979418	867	-	.	ID="DNA8-113_AP";TEgroup="ctg_10%7CDNA8-113_AP%7C1";Tend="173";Tstart="1";shortTE="F";uid="1031a60e-e89c-4f5b-ad52-a82737109cff"
VSBP01000010.1	RepeatMasker	Unknown	704886	705008	507	-	.	ID="RND-6_FAMILY-17649";Tend="939";Tstart="818";shortTE="F";uid="00321049-6b15-49ee-aa92-8ddaee08293f"
VSBP01000010.1	RepeatMasker	DNA/TcMar-m44?	729878	730049	738	-	.	ID="DNA4-9B_AP";Tend="185";Tstart="2";shortTE="F";uid="da2713b3-60e5-47c5-b14d-b1438959742c"
VSBP01000010.1	RepeatMasker	Unknown	1791694	1791830	2481	-	.	ID="RND-1_FAMILY-1";Tend="1486";Tstart="1042";shortTE="F";uid="2e8b599e-a6d5-4402-849a-cfe5dde11948"
VSBP01000010.1	RepeatMasker	DNA/Ginger	1923030	1924649	12064	-	.	ID="RND-6_FAMILY-9547";Tend="2551";Tstart="872";shortTE="F";uid="000b60a6-f86f-4845-9252-26b805b8ad53"
VSBP01000010.1	RepeatMasker	DNA/Ginger	457645	457796	428	-	.	ID="RND-5_FAMILY-5363";Tend="1911";Tstart="1771";shortTE="F";uid="cd96f225-f0bb-4e5b-8644-dbfe2a917675"
VSBP01000010.1	RepeatMasker	Retroposon?	1750348	1750561	977	-	.	ID="RND-5_FAMILY-6662";Tend="1714";Tstart="1507";shortTE="F";uid="4a51cb5a-3383-4ad2-9edf-32ba03afe440"
VSBP01000010.1	RepeatMasker	Unknown	174879	175077	585	-	.	ID="RND-6_FAMILY-1819";Tend="1289";Tstart="1106";shortTE="F";uid="f16d0e03-2de7-43ea-b715-758714b74567"
VSBP01000010.1	RepeatMasker	DNA	1112402	1112604	490	-	.	ID="dna4-2b_ap";Tend="768";Tstart="557";shortTE="F";uid="bdae86fc-382f-4632-9096-1ac3a18eb803"
VSBP01000010.1	RepeatMasker	DNA/hAT	193566	194020	830	-	.	ID="DNA8-68_AP";TEgroup="ctg_10%7CDNA8-68_AP%7C1";Tend="764";Tstart="1";shortTE="F";uid="6a3dffd0-8144-4bc8-9f4b-c7ec8d719a19"
VSBP01000010.1	RepeatMasker	RC/Helitron	1354350	1354528	578	-	.	ID="RND-6_FAMILY-1680";Tend="996";Tstart="833";shortTE="F";uid="5eb13578-b6f8-40fa-89b5-be1aac4cfd3f"
VSBP01000010.1	RepeatMasker	DNA/hAT-Charlie	1716486	1716694	1260	-	.	ID="RND-6_FAMILY-6903";Tend="702";Tstart="501";shortTE="F";uid="51c1f398-7c7e-48ad-9119-f511e57f329b"
VSBP01000010.1	RepeatMasker	DNA	1408552	1409116	1066	-	.	ID="DNA4-3_AP";Tend="633";Tstart="2";shortTE="F";uid="7095431e-0c89-4f30-822d-b96f916b6313"
VSBP01000010.1	RepeatMasker	LINE/I	219170	219508	721	-	.	ID="RND-6_FAMILY-10177";Tend="1123";Tstart="787";shortTE="F";uid="6043b30e-ce5b-4989-8a3c-e5d04f360b82"
VSBP01000010.1	RepeatMasker	DNA/hAT-Charlie	407815	407973	633	-	.	ID="RND-6_FAMILY-6903";Tend="915";Tstart="747";shortTE="F";uid="1d16a7e1-c650-44a8-8ed3-831b3c191135"
VSBP01000010.1	RepeatMasker	DNA/Ginger-1	1339914	1340647	5653	-	.	ID="RND-1_FAMILY-79";Tend="1725";Tstart="988";shortTE="F";uid="7bf58e03-ae9f-4b77-811b-541ee9855b98"
VSBP01000010.1	RepeatMasker	Unknown	781719	781956	1799	-	.	ID="RND-1_FAMILY-64";Tend="1083";Tstart="868";shortTE="F";uid="e2fdcfd3-35c0-446b-b7f2-4362567063c0"
VSBP01000010.1	RepeatMasker	DNA/hAT-Tip100	169408	169704	608	-	.	ID="RND-5_FAMILY-5510";Tend="1244";Tstart="978";shortTE="F";uid="26546a43-ed2b-4cc7-80ec-4a1a54237074"
VSBP01000010.1	RepeatMasker	DNA/TcMar-Tigger	1283761	1283927	844	-	.	ID="DNAX-5_AP";Tend="154";Tstart="1";shortTE="F";uid="638dc545-585e-4189-ab46-4fb036b2ddf2"
VSBP01000010.1	RepeatMasker	DNA/Ginger-1	1326427	1326642	1745	-	.	ID="RND-1_FAMILY-79";Tend="1199";Tstart="983";shortTE="F";uid="b70fb89d-58c4-4550-926c-822dbc111b2b"
VSBP01000010.1	RepeatMasker	Unknown	18817	19502	3931	-	.	ID="RND-1_FAMILY-47";Tend="1796";Tstart="1078";shortTE="F";uid="b67538a8-5b07-4cd9-ad15-eb4a08c2fd2f"
VSBP01000010.1	RepeatMasker	DNA/hAT-hAT19	178591	179230	5036	-	.	ID="RND-1_FAMILY-57";Tend="1549";Tstart="922";shortTE="F";uid="55498a3b-f20f-471a-95c0-dd62fff77885"
VSBP01000010.1	RepeatMasker	DNA/Ginger-1	1351194	1351445	663	-	.	ID="rnd-1_family-79";Tend="1138";Tstart="955";shortTE="F";uid="a7248589-e529-455f-9893-4268d27b9db8"
VSBP01000010.1	RepeatMasker	Retroposon?	2206538	2206677	458	-	.	ID="SINE2-1_AP";Tend="1765";Tstart="1623";shortTE="F";uid="199dda14-b097-4594-aa00-bdcf26717661"
VSBP01000010.1	RepeatMasker	DNA/hAT-hAT19	2336281	2336941	5296	-	.	ID="RND-1_FAMILY-57";Tend="1516";Tstart="856";shortTE="F";uid="9c295d2c-7425-40a4-af69-6e1a7500eb09"
VSBP01000010.1	RepeatMasker	DNA	805511	805877	423	-	.	ID="DNA4-2B_AP";Tend="773";Tstart="404";shortTE="F";uid="6bee22d4-df16-42b1-adf0-93829eb33fdc"
VSBP01000010.1	RepeatMasker	Unknown	760030	760185	457	-	.	ID="RND-6_FAMILY-1179";Tend="832";Tstart="710";shortTE="F";uid="b1fd9455-36de-4f29-805f-9ddfe48021a2"
VSBP01000010.1	RepeatMasker	Unknown	1413383	1414087	2571	-	.	ID="RND-6_FAMILY-6233";Tend="1675";Tstart="958";shortTE="F";uid="25e3c0ff-ce6e-4072-9aa3-f24ea535cbeb"
VSBP01000010.1	RepeatMasker	DNA/Kolobok-E	1272366	1272752	2773	-	.	ID="rnd-6_family-2012";Tend="1235";Tstart="867";shortTE="F";uid="ec2a43ff-f25b-46c8-80b8-d0cb673e16a1"
VSBP01000010.1	RepeatMasker	DNA	1611361	1611588	1388	-	.	ID="rnd-6_family-3496";Tend="1076";Tstart="878";shortTE="F";uid="f9de7a3b-73f2-4a3a-af2c-0c4fa18f73da"
VSBP01000010.1	RepeatMasker	DNA/MULE-MuDR	1311639	1312690	5609	-	.	ID="rnd-5_family-4497";Tend="1458";Tstart="37";shortTE="F";uid="0bf3831b-c096-4434-8299-2dd4d653811a"
VSBP01000010.1	RepeatMasker	DNA/hAT-Tip100	1201963	1202101	1023	-	.	ID="DNA8-19_AP";Tend="138";Tstart="1";shortTE="F";uid="5d33daa0-a1de-4976-a2a4-b36fb584ddd4"
VSBP01000010.1	RepeatMasker	DNA/hAT-Tip100	982303	982457	499	-	.	ID="RND-5_FAMILY-8630";Tend="1533";Tstart="1367";shortTE="F";uid="4d469f60-82ef-43c6-a60e-7b69e3616285"
VSBP01000010.1	RepeatMasker	DNA/hAT-Tip100	17066	17780	4815	-	.	ID="RND-6_FAMILY-9835";Tend="1489";Tstart="775";shortTE="F";uid="4e3f0bb8-5db6-44f2-b152-30469b3bd19f"
VSBP01000010.1	RepeatMasker	DNA/Ginger	306579	307891	9154	-	.	ID="RND-6_FAMILY-5762";Tend="2288";Tstart="888";shortTE="F";uid="d834d2b0-5deb-464d-a1fe-dcd2e23cb55e"
VSBP01000010.1	RepeatMasker	Unknown	1043837	1044145	1166	-	.	ID="RND-5_FAMILY-848";Tend="1303";Tstart="990";shortTE="F";uid="18c0af37-f0ce-4a9f-8bf6-a5f778a5707e"
VSBP01000010.1	RepeatMasker	DNA/Ginger	457949	458089	418	-	.	ID="RND-6_FAMILY-5762";Tend="1040";Tstart="895";shortTE="F";uid="66020bee-4f04-41e4-8dde-08c70a9a0fdf"
VSBP01000010.1	RepeatMasker	DNA/Ginger	54475	55843	10380	-	.	ID="RND-6_FAMILY-9547";Tend="2247";Tstart="872";shortTE="F";uid="f407e515-0e0e-49e5-ae44-55587a0bf2f0"
VSBP01000010.1	RepeatMasker	Unknown	998282	998603	880	-	.	ID="RND-5_FAMILY-11779";Tend="1153";Tstart="822";shortTE="F";uid="7cbe6236-42fd-4537-b67d-37015e803b44"
VSBP01000010.1	RepeatMasker	DNA/hAT-Tip100	1838123	1838409	1894	-	.	ID="RND-1_FAMILY-40";Tend="1258";Tstart="976";shortTE="F";uid="4106d50a-337b-4c30-815c-f961d150c5b4"
VSBP01000010.1	RepeatMasker	DNA/Ginger	1114073	1115692	10277	-	.	ID="RND-6_FAMILY-5762";Tend="2534";Tstart="797";shortTE="F";uid="fcc4a2dc-27b7-4606-bbc1-d83e068c2f77"
VSBP01000010.1	RepeatMasker	Retroposon?	808204	808431	480	-	.	ID="RND-3_FAMILY-37";Tend="1155";Tstart="943";shortTE="F";uid="fec9c975-6220-4b33-8e67-47597fd75091"
VSBP01000010.1	RepeatMasker	Unknown	132489	133106	5113	-	.	ID="RND-5_FAMILY-6598";Tend="1446";Tstart="838";shortTE="F";uid="823989a9-186d-4ac5-be91-8f8a4670ec3b"
VSBP01000010.1	RepeatMasker	Retroposon?	1907716	1907940	572	-	.	ID="RND-5_FAMILY-8130";Tend="232";Tstart="4";shortTE="F";uid="d00b1bc6-ccff-497a-bbf2-a5023de286b9"
VSBP01000010.1	RepeatMasker	Retroposon?	1154039	1154639	748	-	.	ID="RND-3_FAMILY-37";Tend="1501";Tstart="927";shortTE="F";uid="a7db1e52-8f61-4eda-aa6d-d385be03ba1e"
VSBP01000010.1	RepeatMasker	DNA	387951	388116	930	-	.	ID="ttaac_ap";Tend="330";Tstart="155";shortTE="F";uid="32be8948-8798-4b4b-924b-5ac3366e1a8f"
VSBP01000010.1	RepeatMasker	DNA	359786	359958	650	-	.	ID="dna4-2_ap";Tend="769";Tstart="597";shortTE="F";uid="cd56c652-358e-49bf-9404-fd5ef13dc4e6"
VSBP01000010.1	RepeatMasker	DNA/Ginger-1	1357378	1357611	1865	-	.	ID="RND-6_FAMILY-4051";Tend="791";Tstart="558";shortTE="F";uid="273913db-84db-4e59-a3fe-a546c551f8ff"
VSBP01000010.1	RepeatMasker	Unknown	460486	460842	2031	-	.	ID="RND-5_FAMILY-2826";Tend="1404";Tstart="1054";shortTE="F";uid="e3470eb3-e29c-48e7-b4c2-cb272558769a"
VSBP01000010.1	RepeatMasker	DNA/Ginger-2	336403	336946	3577	-	.	ID="RND-1_FAMILY-133";Tend="1095";Tstart="565";shortTE="F";uid="aaaacac0-792f-4b4f-ba6f-24b0f0a2033c"
VSBP01000010.1	RepeatMasker	DNA/Ginger	688856	689791	6383	-	.	ID="RND-1_FAMILY-3";Tend="1860";Tstart="949";shortTE="F";uid="90027178-207c-4e8d-8853-8cfd77b2510b"
VSBP01000010.1	RepeatMasker	DNA/hAT-Charlie	380081	380316	1728	-	.	ID="RND-1_FAMILY-298";Tend="1180";Tstart="940";shortTE="F";uid="b4cbcd1a-8030-4430-b26f-2f157ea28744"
VSBP01000010.1	RepeatMasker	Retroposon?	2249526	2250156	2247	-	.	ID="RND-3_FAMILY-37";Tend="1613";Tstart="910";shortTE="F";uid="7650a984-b820-4825-b915-9c1e22288afa"
VSBP01000010.1	RepeatMasker	Unknown	807831	808059	627	-	.	ID="RND-6_FAMILY-2058";Tend="1488";Tstart="1255";shortTE="F";uid="4f0972cb-7c84-4694-8d77-b3306d807373"
VSBP01000010.1	RepeatMasker	DNA	1778201	1778405	1178	-	.	ID="RND-6_FAMILY-3496";Tend="1084";Tstart="878";shortTE="F";uid="9951ce7b-5ec5-4bf7-9d3b-a1073eaa6b63"
VSBP01000010.1	RepeatMasker	Unknown	1669682	1669919	498	-	.	ID="RND-6_FAMILY-4629";Tend="893";Tstart="656";shortTE="F";uid="5d00563f-d5c6-4f34-b1ca-69756c787b6e"
VSBP01000010.1	RepeatMasker	DNA/MULE-MuDR	1813429	1813570	401	-	.	ID="RND-1_FAMILY-239";Tend="750";Tstart="609";shortTE="F";uid="d5f12d45-e1a5-482a-bd08-f00c342f1550"
VSBP01000010.1	RepeatMasker	DNA	276024	276423	1126	-	.	ID="TTAA2C_AP";Tend="423";Tstart="1";shortTE="F";uid="c79b78fa-837a-4f4a-a51a-3bffce0c35ce"
VSBP01000010.1	RepeatMasker	DNA/Ginger	316063	317123	5519	-	.	ID="RND-6_FAMILY-9547";Tend="2519";Tstart="858";shortTE="F";uid="d6f718de-e092-4eae-a80e-fb09af34dcd8"
VSBP01000010.1	RepeatMasker	DNA/Ginger	127835	128729	5465	-	.	ID="RND-5_FAMILY-5363";TEgroup="ctg_10%7CRND-5_FAMILY-5363%7C1";Tend="1906";Tstart="892";shortTE="F";uid="5e17b548-324c-402b-9e94-5e587dda673a"
VSBP01000010.1	RepeatMasker	DNA/hAT-Tip100	1806250	1806888	3530	-	.	ID="RND-5_FAMILY-1767";Tend="1676";Tstart="998";shortTE="F";uid="eb3b6c8b-6a71-4e91-b928-2a3dc4848a58"
VSBP01000010.1	RepeatMasker	DNA	431494	431932	1215	-	.	ID="DNA4-2_AP";Tend="405";Tstart="1";shortTE="F";uid="fc4d66a5-d48e-4270-8ce2-e94cc6d67774"
VSBP01000010.1	RepeatMasker	DNA	1871904	1872327	2976	-	.	ID="TTAA3_AP";Tend="429";Tstart="1";shortTE="F";uid="a2e5f164-8c6f-4595-96ac-cfae1deeda5d"
VSBP01000010.1	RepeatMasker	DNA/hAT-Charlie	186977	187457	2175	-	.	ID="RND-5_FAMILY-738";Tend="1342";Tstart="924";shortTE="F";uid="918ed647-a2db-40e1-9fd3-130d18c9b738"
VSBP01000010.1	RepeatMasker	DNA	743071	743275	1691	-	.	ID="RND-1_FAMILY-30";Tend="1733";Tstart="1529";shortTE="F";uid="d4e44b5e-4955-44a0-a867-416c359282ff"
VSBP01000010.1	RepeatMasker	DNA/hAT-Tip100	785960	786150	540	-	.	ID="RND-6_FAMILY-8828";Tend="1426";Tstart="1239";shortTE="F";uid="fc023784-a188-41c2-8ffb-ddb03660db6d"
VSBP01000010.1	RepeatMasker	DNA	1577904	1578077	817	-	.	ID="RND-1_FAMILY-30";Tend="1736";Tstart="1571";shortTE="F";uid="0955dad0-641e-4039-bf02-389c30da3dad"
VSBP01000010.1	RepeatMasker	DNA/MULE-MuDR	1416608	1416943	1089	-	.	ID="RND-6_FAMILY-6539";Tend="502";Tstart="191";shortTE="F";uid="17eebae6-ddd1-4fe5-a98c-527e39a79ffe"
VSBP01000010.1	RepeatMasker	DNA/hAT	355040	355166	406	-	.	ID="RND-5_FAMILY-4691";Tend="1472";Tstart="1349";shortTE="F";uid="2db52c6b-278b-4e11-bbe6-7358e49f2e01"
VSBP01000010.1	RepeatMasker	DNA/MULE-MuDR	1339754	1339900	882	-	.	ID="RND-4_FAMILY-107";Tend="1570";Tstart="1416";shortTE="F";uid="2866d61d-6c4c-431a-9550-a8f2f82b337d"
VSBP01000010.1	RepeatMasker	DNA	1740436	1740595	641	-	.	ID="DNA-TTAA-1_AP";Tend="234";Tstart="71";shortTE="F";uid="813c2a4b-2430-47c9-b2b4-eb940e745984"
VSBP01000010.1	RepeatMasker	DNA	385233	385526	1244	-	.	ID="TTAA4B_AP";Tend="311";Tstart="2";shortTE="F";uid="0db774d7-2412-459f-b45c-716900c0cf99"
VSBP01000010.1	RepeatMasker	DNA/TcMar-Tigger	2336998	2337136	589	-	.	ID="DNAX-5_AP";Tend="155";Tstart="1";shortTE="F";uid="0772853a-5648-489c-a1bf-0d0f24409304"
VSBP01000010.1	RepeatMasker	Unknown	121695	121832	459	-	.	ID="RND-6_FAMILY-27408";Tend="562";Tstart="420";shortTE="F";uid="60c26574-3764-4c02-9447-42ce93e67c0e"
VSBP01000010.1	RepeatMasker	DNA/hAT-hAT19	2319698	2320022	659	-	.	ID="HAT-N7_AP";Tend="370";Tstart="1";shortTE="F";uid="9d4e7570-3a82-4d15-8a80-20bc8b15b792"
VSBP01000010.1	RepeatMasker	DNA/Kolobok-E	42288	42532	507	-	.	ID="KOLOBOKE-3_AP";Tend="5200";Tstart="4941";shortTE="F";uid="0cced6e5-0cf4-434b-befd-a132aeb84ce5"
VSBP01000010.1	RepeatMasker	DNA	1969307	1969746	2110	-	.	ID="TTAA5_AP";Tend="442";Tstart="1";shortTE="F";uid="1d30ef15-e80d-4068-848d-226a38b3499d"
VSBP01000010.1	RepeatMasker	Unknown	1726622	1727525	2917	-	.	ID="RND-5_FAMILY-4514";TEgroup="ctg_10%7CRND-5_FAMILY-4514%7C1";Tend="1545";Tstart="828";shortTE="F";uid="85f12eff-e6fc-4666-8c92-c61685a12349"
VSBP01000010.1	RepeatMasker	DNA	2224146	2224434	575	-	.	ID="RND-5_FAMILY-9000";Tend="1914";Tstart="1628";shortTE="F";uid="0922841f-695e-4a88-8c60-b4a13c1c75d3"
VSBP01000010.1	RepeatMasker	DNA	431358	431472	420	-	.	ID="dna4-2_ap";Tend="682";Tstart="569";shortTE="F";uid="21582875-fbbf-4494-b26b-e501c2307b30"
VSBP01000010.1	RepeatMasker	Unknown	1345381	1345553	818	-	.	ID="RND-6_FAMILY-2581";Tend="820";Tstart="640";shortTE="F";uid="15eda938-a405-4827-8d74-62e87e343a32"
VSBP01000010.1	RepeatMasker	DNA/Ginger-2	1138743	1139205	1387	-	.	ID="RND-6_FAMILY-956";Tend="818";Tstart="295";shortTE="F";uid="09662ef2-1e73-4f11-aca3-58dec997581f"
VSBP01000010.1	RepeatMasker	LTR/Gypsy	1389128	1389603	614	-	.	ID="RND-6_FAMILY-1573";Tend="598";Tstart="120";shortTE="F";uid="dc5e488d-5d2d-4938-b5fa-28337a22cedb"
VSBP01000010.1	RepeatMasker	DNA/hAT	716943	717545	4332	-	.	ID="RND-5_FAMILY-3989";Tend="1490";Tstart="878";shortTE="F";uid="d97acb0d-91d0-4e15-94fd-bd3a2f24629a"
VSBP01000010.1	RepeatMasker	DNA	1428359	1428528	593	-	.	ID="RND-6_FAMILY-3496";Tend="1041";Tstart="877";shortTE="F";uid="f67dc56d-7a69-4757-824f-857dc5ed6935"
VSBP01000010.1	RepeatMasker	DNA/Ginger	1873889	1874154	4810	-	.	ID="rnd-5_family-5363";Tend="1341";Tstart="890";shortTE="F";uid="c1b862bc-e453-481a-a97c-892f0f9fb3d5"
VSBP01000010.1	RepeatMasker	LTR/Copia	1724790	1725088	570	-	.	ID="RND-6_FAMILY-10299";Tend="630";Tstart="346";shortTE="F";uid="cfac9073-c596-406c-b5e7-3d202c2bd8ba"
VSBP01000010.1	RepeatMasker	Unknown	2030200	2030698	725	-	.	ID="RND-6_FAMILY-2994";Tend="1583";Tstart="1055";shortTE="F";uid="1602eb94-3c5d-45a8-b3dc-7575048704f1"
VSBP01000010.1	RepeatMasker	Unknown	1296993	1297188	1209	-	.	ID="RND-5_FAMILY-1764";Tend="1026";Tstart="827";shortTE="F";uid="6195b6b5-1974-4d0e-b05b-86e94f0fa8ea"
VSBP01000010.1	RepeatMasker	DNA/MULE-MuDR	289527	289721	629	-	.	ID="RND-6_FAMILY-18288";Tend="802";Tstart="602";shortTE="F";uid="0ef2a8c7-5bbd-499f-8bf8-963fe46aad99"
VSBP01000010.1	RepeatMasker	Retroposon?	1573178	1573370	996	-	.	ID="RND-3_FAMILY-37";Tend="1284";Tstart="1076";shortTE="F";uid="ec03f4d3-a53c-4080-969a-e64bd47183ac"
VSBP01000010.1	RepeatMasker	DNA/Ginger	335259	335919	4836	-	.	ID="RND-1_FAMILY-3";Tend="1896";Tstart="1222";shortTE="F";uid="7da73abf-b3d1-4eb6-8ce6-938b67acd763"
VSBP01000010.1	RepeatMasker	DNA/hAT-hAT19	900114	900362	1782	-	.	ID="HAT-N2_AP";Tend="255";Tstart="1";shortTE="F";uid="4dc7c519-59ef-42bc-8f3f-b2ff4cb83d5b"
VSBP01000010.1	RepeatMasker	DNA/MULE-MuDR	1196915	1198343	4443	-	.	ID="RND-5_FAMILY-74";TEgroup="ctg_10%7CRND-5_FAMILY-74%7C1";Tend="1887";Tstart="1132";shortTE="F";uid="6147bb39-3372-48b3-bd8f-bfeac66429a0"
VSBP01000010.1	RepeatMasker	DNA/hAT-Ac	919595	919795	845	-	.	ID="RND-6_FAMILY-2845";Tend="1200";Tstart="998";shortTE="F";uid="7a8029b2-6fb0-401a-9591-5a94d131f730"
VSBP01000010.1	RepeatMasker	DNA/hAT-Tip100	1165239	1166189	6279	-	.	ID="RND-6_FAMILY-4425";Tend="1340";Tstart="496";shortTE="F";uid="59672a0f-b7d9-44a9-ad21-5a9ffa0ab660"
VSBP01000010.1	RepeatMasker	Unknown	254893	255009	933	-	.	ID="RND-6_FAMILY-22603";Tend="936";Tstart="824";shortTE="F";uid="8aa11fec-9db0-4636-9daf-504e85b52e77"
VSBP01000010.1	RepeatMasker	DNA/Kolobok-E	1294491	1294674	552	-	.	ID="RND-6_FAMILY-2012";Tend="1430";Tstart="1243";shortTE="F";uid="ec1568cb-fd9f-44be-9421-7a4ebc8f953b"
VSBP01000010.1	RepeatMasker	DNA/hAT-hAT19	1350620	1350871	1160	-	.	ID="rnd-6_family-5527";Tend="1577";Tstart="1248";shortTE="F";uid="b57ca003-ce58-469f-9608-2270e7e1768b"
VSBP01000010.1	RepeatMasker	DNA/Ginger	1417527	1418181	5020	-	.	ID="RND-6_FAMILY-9547";Tend="2517";Tstart="1865";shortTE="F";uid="06029161-9d2b-4dd3-a5bc-44c20f7dbe71"
VSBP01000010.1	RepeatMasker	DNA/Ginger	621997	623563	10337	-	.	ID="RND-6_FAMILY-9547";Tend="2517";Tstart="873";shortTE="F";uid="abb83356-193a-4bf7-8077-f89bcd181384"
VSBP01000010.1	RepeatMasker	DNA/hAT-Tip100	1802214	1802450	1882	-	.	ID="RND-6_FAMILY-4783";Tend="1122";Tstart="884";shortTE="F";uid="24b3fdae-765f-472c-8451-8d96d7361244"
VSBP01000010.1	RepeatMasker	DNA/Ginger	1214650	1215306	4380	-	.	ID="RND-6_FAMILY-9547";Tend="1576";Tstart="873";shortTE="F";uid="76e67ce3-38ca-4419-a75e-94a3abeb6c63"
VSBP01000010.1	RepeatMasker	DNA	356883	357144	541	-	.	ID="RND-5_FAMILY-4985";TEgroup="ctg_10%7CRND-5_FAMILY-4985%7C1";Tend="1670";Tstart="862";shortTE="T";uid="8ab9fe29-b544-49e8-951b-0a56574e07fe"
VSBP01000010.1	RepeatMasker	DNA	165104	165310	842	-	.	ID="DNA-TTAA-1_AP";Tend="423";Tstart="222";shortTE="F";uid="9793615c-0806-4117-9dd0-157d6f09b98a"
VSBP01000010.1	RepeatMasker	DNA/Ginger-1	1440241	1440352	816	-	.	ID="RND-1_FAMILY-79";Tend="1889";Tstart="1780";shortTE="F";uid="54f26aa0-d991-4ec7-9db7-6c714ad3fda0"
VSBP01000010.1	RepeatMasker	DNA/Ginger	1872928	1873267	4810	-	.	ID="rnd-5_family-5363";Tend="1914";Tstart="1342";shortTE="F";uid="340b9f7f-c5ef-4022-add9-7f2d3876bf80"
VSBP01000010.1	RepeatMasker	DNA/Ginger-1	1807397	1807507	483	-	.	ID="GINGER1-1_AP";Tend="4354";Tstart="4243";shortTE="F";uid="1b5a870d-3c6e-4904-9197-3a0ed0c733bc"
VSBP01000010.1	RepeatMasker	DNA	1287398	1287516	427	-	.	ID="RND-6_FAMILY-3496";Tend="1069";Tstart="952";shortTE="F";uid="821ff982-4dd7-4e87-aba6-85eecf8927a0"
VSBP01000010.1	RepeatMasker	Unknown	758149	758714	2921	-	.	ID="RND-6_FAMILY-1179";Tend="1343";Tstart="807";shortTE="F";uid="50bd4cf4-edee-46f8-a1d8-07019c209b82"
VSBP01000010.1	RepeatMasker	Unknown	1702126	1702270	1034	-	.	ID="RND-5_FAMILY-2531";Tend="1050";Tstart="892";shortTE="F";uid="ee5ba655-a776-4789-acc0-11a6578210f9"
VSBP01000010.1	RepeatMasker	DNA/hAT	1415892	1416105	1098	-	.	ID="RND-1_FAMILY-9";Tend="1333";Tstart="1120";shortTE="F";uid="d7de7440-55b7-4526-82cd-ccf182c11281"
VSBP01000010.1	RepeatMasker	DNA/hAT-Charlie	517782	518086	1779	-	.	ID="RND-1_FAMILY-371";Tend="1262";Tstart="971";shortTE="F";uid="2d4a6ea7-b4fd-485f-9033-73d9775df70a"
VSBP01000010.1	RepeatMasker	DNA/Ginger	1365466	1365846	2963	-	.	ID="rnd-5_family-5363";Tend="1905";Tstart="947";shortTE="F";uid="9b842496-fd95-4b15-b323-b12f8f35cdff"
VSBP01000010.1	RepeatMasker	DNA/Ginger	1849262	1850107	1858	-	.	ID="RND-6_FAMILY-5762";Tend="2542";Tstart="1713";shortTE="F";uid="bc3524bc-9f3e-414d-ba95-0f2c7744eb14"
VSBP01000010.1	RepeatMasker	DNA	708190	708623	2824	-	.	ID="TTAA7_AP";Tend="434";Tstart="1";shortTE="F";uid="9eb1f47e-b93c-4d8f-abfa-6bf7ed20571e"
VSBP01000010.1	RepeatMasker	DNA	641874	642080	1642	-	.	ID="RND-5_FAMILY-628";Tend="1614";Tstart="1409";shortTE="F";uid="7455476c-dd8e-4859-930c-deaa6cbe3cc5"
VSBP01000010.1	RepeatMasker	Unknown	141664	142033	3186	-	.	ID="RND-1_FAMILY-118";Tend="1295";Tstart="927";shortTE="F";uid="7b4b499c-8f37-4674-9811-1a1f7c8657c1"
VSBP01000010.1	RepeatMasker	DNA	1179034	1179456	1969	-	.	ID="DNA-TTAA-1_AP";Tend="423";Tstart="1";shortTE="F";uid="3d9fd941-732c-4e48-8a07-201e06af4c0d"
VSBP01000010.1	RepeatMasker	DNA/hAT-Tip100	768534	768702	1507	-	.	ID="RND-1_FAMILY-324";Tend="1067";Tstart="899";shortTE="F";uid="eb32b245-9f67-4c16-8ed7-1c5325d2ed61"
VSBP01000010.1	RepeatMasker	DNA	1086592	1087019	2344	-	.	ID="ttaa3_ap";Tend="428";Tstart="2";shortTE="F";uid="367a2d77-fd10-4039-b737-fd5ff003084d"
VSBP01000010.1	RepeatMasker	DNA/hAT	98165	98557	697	-	.	ID="RND-6_FAMILY-17678";Tend="1264";Tstart="884";shortTE="F";uid="b8c7b284-c618-43bf-86bc-d087ef624552"
VSBP01000010.1	RepeatMasker	DNA/Ginger-2	1137046	1137282	943	-	.	ID="RND-6_FAMILY-956";Tend="1399";Tstart="1142";shortTE="F";uid="29c9c659-1598-4b75-8330-6e747a91fd8f"
VSBP01000010.1	RepeatMasker	DNA	360344	360545	501	-	.	ID="dna4-2_ap";Tend="192";Tstart="1";shortTE="F";uid="644234ef-6840-4951-89f5-cb843e3fdd8f"
VSBP01000010.1	RepeatMasker	Unknown	1891125	1891454	2133	-	.	ID="RND-6_FAMILY-3990";Tend="1221";Tstart="905";shortTE="F";uid="ab582e72-b6ec-44b5-9b0c-31f0ea6f976a"
VSBP01000010.1	RepeatMasker	Unknown	532380	532627	1317	-	.	ID="RND-6_FAMILY-4331";Tend="992";Tstart="767";shortTE="F";uid="6bbe4b40-d6b0-4349-9947-c837c10d3336"
VSBP01000010.1	RepeatMasker	Unknown	1180909	1181518	2782	-	.	ID="RND-1_FAMILY-392";Tend="1479";Tstart="874";shortTE="F";uid="422a9b7a-7db7-45e8-b9fe-45b6af4d8d9f"
VSBP01000010.1	RepeatMasker	Unknown	806805	806961	671	-	.	ID="RND-5_FAMILY-3711";Tend="1222";Tstart="1084";shortTE="F";uid="6324617f-d1d7-43cc-9e2f-8978daf37fdc"
VSBP01000010.1	RepeatMasker	DNA/hAT-Tip100	786478	786673	689	-	.	ID="RND-6_FAMILY-8828";Tend="1139";Tstart="947";shortTE="F";uid="3ab32752-9982-4079-8266-cd8de159866a"
VSBP01000010.1	RepeatMasker	RC/Helitron	1061839	1062037	948	-	.	ID="RND-4_FAMILY-281";Tend="1359";Tstart="1175";shortTE="F";uid="c9c7fd77-edc2-4585-8e5c-5b01032d186e"
VSBP01000010.1	RepeatMasker	DNA/MULE-MuDR	714060	714212	1152	-	.	ID="RND-5_FAMILY-5369";Tend="1257";Tstart="1105";shortTE="F";uid="d7933dd0-1ee9-44e3-b3b3-19d6973e6ed3"
VSBP01000010.1	RepeatMasker	DNA/Ginger-1	2113796	2114623	5711	-	.	ID="RND-1_FAMILY-79";Tend="1889";Tstart="965";shortTE="F";uid="634b232a-35db-4fb8-8214-51409a4c5ddc"
VSBP01000010.1	RepeatMasker	DNA/hAT-Tip100	1729985	1730291	1198	-	.	ID="RND-6_FAMILY-7292";Tend="1326";Tstart="925";shortTE="F";uid="b311fbcf-bef9-454b-9bbf-914e66599e37"
VSBP01000010.1	RepeatMasker	DNA/MULE-MuDR	1054697	1054849	1315	-	.	ID="RND-6_FAMILY-2670";Tend="1074";Tstart="921";shortTE="F";uid="8c08202a-c853-4810-808e-974d731f355c"
VSBP01000010.1	RepeatMasker	Unknown	868225	868555	1358	-	.	ID="RND-6_FAMILY-17690";Tend="548";Tstart="257";shortTE="F";uid="21c99c79-6418-4b9f-986b-8881e18101ed"
VSBP01000010.1	RepeatMasker	DNA/Kolobok-E	642254	642635	3329	-	.	ID="RND-6_FAMILY-16198";Tend="1202";Tstart="819";shortTE="F";uid="88df1107-eb49-4035-9cc9-66e2e1f1a26e"
VSBP01000010.1	RepeatMasker	DNA/Kolobok-E	535426	535706	513	-	.	ID="RND-6_FAMILY-2012";Tend="1173";Tstart="863";shortTE="F";uid="f44d95b3-9a32-4103-9647-f3cfeedbc683"
VSBP01000010.1	RepeatMasker	Unknown	1729175	1729292	593	-	.	ID="RND-6_FAMILY-31740";Tend="1108";Tstart="1004";shortTE="F";uid="c57321ea-45d0-4ff4-a84c-931b56fc7d4c"
VSBP01000010.1	RepeatMasker	DNA/hAT-hAT19	1898691	1899183	724	-	.	ID="DNA8-74_AP";TEgroup="ctg_10%7CDNA8-74_AP%7C2";Tend="902";Tstart="1";shortTE="F";uid="1b469b04-ccb1-450a-9163-df38c342afb4"
VSBP01000010.1	RepeatMasker	LINE/I	222054	222392	721	-	.	ID="RND-6_FAMILY-10177";Tend="1123";Tstart="787";shortTE="F";uid="447a8667-7f5a-4139-b29a-a42d4530834f"
VSBP01000010.1	RepeatMasker	DNA	966910	967200	2351	-	.	ID="RND-1_FAMILY-406";Tend="1027";Tstart="745";shortTE="F";uid="23bde180-d326-46d3-a579-f505dadf9ec6"
VSBP01000010.1	RepeatMasker	DNA/hAT-Tip100	1112942	1113092	617	-	.	ID="DNA8-113_AP";Tend="176";Tstart="2";shortTE="F";uid="d7742d4b-a474-42e8-bff1-ecdaa53dde8c"
VSBP01000010.1	RepeatMasker	DNA/hAT-Tip100	1729285	1729477	595	-	.	ID="RND-6_FAMILY-10725";Tend="1534";Tstart="1347";shortTE="F";uid="9a88675f-0a1a-420a-8a79-2b2f8ff23ffd"
VSBP01000010.1	RepeatMasker	DNA	274231	274677	982	-	.	ID="DNA4-2_AP";Tend="769";Tstart="342";shortTE="F";uid="c3c788bd-9d48-4b68-a2d5-b440462865ff"
VSBP01000010.1	RepeatMasker	DNA/Ginger	1664427	1665210	5592	-	.	ID="RND-6_FAMILY-9547";Tend="2515";Tstart="1721";shortTE="F";uid="8f870526-2b98-451e-af50-1e5a1674246c"
VSBP01000010.1	RepeatMasker	DNA/Ginger-1	514970	515120	409	-	.	ID="RND-1_FAMILY-79";Tend="1889";Tstart="1734";shortTE="F";uid="eddd123f-94fc-4119-b675-ae942bf0cc83"
VSBP01000010.1	RepeatMasker	DNA/hAT-Charlie	415613	415837	1140	-	.	ID="RND-1_FAMILY-371";Tend="1261";Tstart="1000";shortTE="F";uid="a178f02b-9600-438f-99c8-5a22046e75a7"
VSBP01000010.1	RepeatMasker	DNA/hAT-Charlie	489384	489807	509	-	.	ID="RND-6_FAMILY-6089";TEgroup="ctg_10%7CRND-6_FAMILY-6089%7C1";Tend="1202";Tstart="994";shortTE="T";uid="47626f2c-c1b6-4b54-9213-e9fa30e88282"
VSBP01000010.1	RepeatMasker	DNA/TcMar-Pogo	1132647	1132821	756	-	.	ID="rnd-6_family-3691";Tend="855";Tstart="716";shortTE="F";uid="9c1225a4-ac05-493d-9ee8-d2077b670954"
VSBP01000010.1	RepeatMasker	RC/Helitron	744156	744412	967	-	.	ID="RND-1_FAMILY-297";Tend="1197";Tstart="932";shortTE="F";uid="df67beda-83a9-41d3-bc71-06b41c63ed43"
VSBP01000010.1	RepeatMasker	DNA/hAT-hAT19	1760026	1760146	419	-	.	ID="RND-6_FAMILY-27161";Tend="981";Tstart="849";shortTE="F";uid="bb794ed3-8fde-4e2e-bb8d-33e89a4f46ae"
VSBP01000010.1	RepeatMasker	DNA/hAT-Tip100	1853360	1853566	1215	-	.	ID="rnd-5_family-1695";Tend="1050";Tstart="904";shortTE="F";uid="b6141ffa-c592-48af-a7e8-6abd122f58ac"
VSBP01000010.1	RepeatMasker	DNA/Ginger-1	1665763	1666754	4258	-	.	ID="RND-6_FAMILY-4438";Tend="1819";Tstart="884";shortTE="F";uid="76316997-3a3d-45d1-9289-fac150379778"
VSBP01000010.1	RepeatMasker	RC/Helitron	653202	653306	403	-	.	ID="HELITRON-N1_PBA";Tend="678";Tstart="572";shortTE="F";uid="c7428e62-ea3f-4a51-b595-f3f17423dadc"
VSBP01000010.1	RepeatMasker	Retroposon?	158852	159088	438	-	.	ID="SINE2-1_AP";Tend="1374";Tstart="1159";shortTE="F";uid="57927908-e3d3-42d6-8238-912624fee649"
VSBP01000010.1	RepeatMasker	Unknown	2175113	2175675	2687	-	.	ID="RND-6_FAMILY-10411";Tend="1314";Tstart="738";shortTE="F";uid="112ada54-f355-4ead-a9c7-ee49a4a60f64"
VSBP01000010.1	RepeatMasker	DNA/MULE-MuDR	309284	310076	6300	-	.	ID="RND-4_FAMILY-2170";Tend="1712";Tstart="911";shortTE="F";uid="93635a77-0318-40be-ac29-3cd218cd4c4d"
VSBP01000010.1	RepeatMasker	DNA/Ginger-1	60424	60886	3248	-	.	ID="RND-1_FAMILY-79";Tend="1462";Tstart="959";shortTE="F";uid="994e8f9d-70c0-4f41-9f2a-495b4d46a968"
VSBP01000010.1	RepeatMasker	DNA/Ginger	225539	225962	3055	-	.	ID="RND-6_FAMILY-5762";Tend="2563";Tstart="2141";shortTE="F";uid="bbc3e1c3-525a-4c36-b3a6-792dc5857759"
VSBP01000010.1	RepeatMasker	Retroposon?	808713	808912	693	-	.	ID="RND-3_FAMILY-37";Tend="1330";Tstart="1125";shortTE="F";uid="e46d4f25-2d58-462d-a578-d5b1333911ac"
VSBP01000010.1	RepeatMasker	DNA	883432	883742	795	-	.	ID="TTAA2D_AP";Tend="336";Tstart="40";shortTE="F";uid="5e03f89d-3bd2-40d3-ada8-52f9189bc0df"
VSBP01000010.1	RepeatMasker	Retroposon?	1185455	1185598	429	-	.	ID="SINE2-1_AP";Tend="1768";Tstart="1632";shortTE="F";uid="a4f40a68-2317-493d-8e84-7a13c041a9e3"
VSBP01000010.1	RepeatMasker	DNA/Ginger-2	1296816	1296916	433	-	.	ID="RND-1_FAMILY-133";Tend="1755";Tstart="1664";shortTE="F";uid="7679042b-bfa6-4cde-8f43-2e4f2a1a6c50"
VSBP01000010.1	RepeatMasker	DNA/MULE-MuDR	170669	171210	905	-	.	ID="RND-6_FAMILY-15259";Tend="788";Tstart="264";shortTE="F";uid="bf46c8c9-eddb-4093-9f17-baed5c66f425"
VSBP01000010.1	RepeatMasker	DNA/Ginger	21808	21962	811	-	.	ID="rnd-6_family-9547";Tend="1058";Tstart="873";shortTE="F";uid="7a1e7a51-4845-45c8-a80f-3f96a57dc13e"
VSBP01000010.1	RepeatMasker	DNA/hAT-hAT19	26661	26828	621	-	.	ID="dna8-88_ap";Tend="620";Tstart="476";shortTE="F";uid="8d5a02da-5f13-4915-81a3-96fc0f4daf0f"
VSBP01000010.1	RepeatMasker	DNA/hAT-hAT19	2174422	2174554	580	-	.	ID="RND-1_FAMILY-34";Tend="1239";Tstart="1113";shortTE="F";uid="e0da71aa-af59-4c57-84c2-d5293106d302"
VSBP01000010.1	RepeatMasker	DNA/hAT-hATm	1336018	1336337	1736	-	.	ID="RND-1_FAMILY-153";Tend="1272";Tstart="956";shortTE="F";uid="22333f36-f365-4e1d-984d-1c41f1da6a2d"
VSBP01000010.1	RepeatMasker	DNA/hAT	1921913	1923067	6896	-	.	ID="RND-1_FAMILY-9";Tend="2208";Tstart="1034";shortTE="F";uid="67e4592c-8817-4f23-bd21-70f464afdd06"
VSBP01000010.1	RepeatMasker	DNA/TcMar-Tigger	1082705	1083573	959	-	.	ID="mariner-n11_lmi";Tend="1336";Tstart="258";shortTE="F";uid="011de628-1687-4bc4-988a-51a20dbf6ddc"
VSBP01000010.1	RepeatMasker	Unknown	1414187	1414466	928	-	.	ID="RND-6_FAMILY-10985";Tend="498";Tstart="199";shortTE="F";uid="f55b3d9c-5663-4a20-8590-f68b6b6091d7"
VSBP01000010.1	RepeatMasker	DNA	906030	906220	737	-	.	ID="RND-6_FAMILY-593";Tend="922";Tstart="736";shortTE="F";uid="020d4c2c-a66f-4793-8fcf-50a1e85bf1a4"
VSBP01000010.1	RepeatMasker	DNA	2198842	2199282	2092	-	.	ID="ttaa5_ap";Tend="854";Tstart="1";shortTE="F";uid="2ef1d890-5495-4fb6-8a13-33771a5863cb"
VSBP01000010.1	RepeatMasker	DNA/Ginger-1	1684459	1684683	513	-	.	ID="RND-5_FAMILY-5842";Tend="1386";Tstart="1151";shortTE="F";uid="8e6f7fc0-20d9-4319-85ab-c049e2a2508c"
VSBP01000010.1	RepeatMasker	DNA	372411	372650	922	-	.	ID="DNA4-2_AP";Tend="750";Tstart="502";shortTE="F";uid="99ce19ac-0d64-4d70-87e2-3ee34239d33f"
VSBP01000010.1	RepeatMasker	DNA/Kolobok-E	933950	934401	2932	-	.	ID="RND-5_FAMILY-48";Tend="1408";Tstart="946";shortTE="F";uid="c4bafd69-3e3e-41a1-9abf-3cfdbfec0c9a"
VSBP01000010.1	RepeatMasker	DNA	630131	630391	516	-	.	ID="DNA4-2_AP";Tend="769";Tstart="497";shortTE="F";uid="29b9ef0f-c76f-4c8a-88e3-4f4fde5bb248"
VSBP01000010.1	RepeatMasker	DNA/Kolobok-E	545432	545573	478	-	.	ID="RND-6_FAMILY-16198";Tend="1255";Tstart="1114";shortTE="F";uid="d7ec9333-094c-4302-905f-af7ca08c014d"
VSBP01000010.1	RepeatMasker	RC/Helitron	2339793	2339893	653	-	.	ID="RND-6_FAMILY-1680";Tend="925";Tstart="830";shortTE="F";uid="24392039-a3dd-4376-8367-65736dc3af8b"
VSBP01000010.1	RepeatMasker	DNA/Kolobok-E	1438353	1438650	666	-	.	ID="RND-6_FAMILY-9095";Tend="969";Tstart="653";shortTE="F";uid="555c41af-fee5-44df-aa1d-592efa199dc4"
VSBP01000010.1	RepeatMasker	LINE/CR1	1251501	1253274	8505	-	.	ID="RND-6_FAMILY-98";Tend="3304";Tstart="69";shortTE="F";uid="6147bc7f-2826-4627-a419-e12ea90486c1"
VSBP01000010.1	RepeatMasker	DNA/TcMar-m44?	919415	919593	509	-	.	ID="dnax-4_ap";Tend="172";Tstart="2";shortTE="F";uid="d2273f07-4087-42a1-91fa-78bc5465689b"
VSBP01000010.1	RepeatMasker	DNA/hAT	967199	969013	9766	-	.	ID="RND-1_FAMILY-11";Tend="2092";Tstart="339";shortTE="F";uid="8acb3e02-b425-416d-b10b-f9e438e2801d"
VSBP01000010.1	RepeatMasker	LINE	260651	261020	575	-	.	ID="RND-6_FAMILY-17";Tend="794";Tstart="448";shortTE="F";uid="a1366c6d-b53f-4865-99ec-24affbd01781"
VSBP01000010.1	RepeatMasker	DNA	1331873	1332301	2471	-	.	ID="DNA4-3_AP";Tend="572";Tstart="104";shortTE="F";uid="0c7de367-cfcb-4548-938a-8b3b48a8c732"
VSBP01000010.1	RepeatMasker	DNA/Ginger-1	1667308	1667412	694	-	.	ID="RND-6_FAMILY-9723";Tend="242";Tstart="7";shortTE="F";uid="1ae0bb5d-4eb5-4b18-b3b6-886cdabeb76a"
VSBP01000010.1	RepeatMasker	Retroposon?	1390784	1391106	473	-	.	ID="RND-5_FAMILY-6662";Tend="1665";Tstart="1305";shortTE="F";uid="f863c095-391f-425d-8024-8357518a1b64"
VSBP01000010.1	RepeatMasker	DNA/Kolobok-E	1326631	1326900	831	-	.	ID="KOLOBOKE-4_AP";Tend="2750";Tstart="2469";shortTE="F";uid="aad6108d-17b6-412f-a0c9-7463f9cc16cb"
VSBP01000010.1	RepeatMasker	DNA/TcMar-Pogo	165820	166013	1416	-	.	ID="RND-1_FAMILY-161";Tend="1153";Tstart="962";shortTE="F";uid="15e6ae00-e615-4395-bc0d-52d0095b6ecf"
VSBP01000010.1	RepeatMasker	Retroposon?	2188043	2188374	780	-	.	ID="RND-3_FAMILY-37";Tend="1257";Tstart="920";shortTE="F";uid="60289407-846c-46b7-96d7-d46aed9c055a"
VSBP01000010.1	RepeatMasker	DNA/Ginger	1813847	1815496	11727	-	.	ID="RND-6_FAMILY-5762";Tend="2535";Tstart="895";shortTE="F";uid="7bfad5a7-8450-45b9-884c-fcbbeea851cb"
VSBP01000010.1	RepeatMasker	DNA/hAT	1429649	1430311	2445	-	.	ID="RND-6_FAMILY-11982";Tend="1336";Tstart="675";shortTE="F";uid="7a44df10-2388-4b12-b6eb-aa58a258bd9b"
VSBP01000010.1	RepeatMasker	DNA/hAT?	1632606	1632709	600	-	.	ID="RND-6_FAMILY-1055";Tend="1678";Tstart="1576";shortTE="F";uid="8f7195a3-defa-4159-b41d-fe145c35fd8e"
VSBP01000010.1	RepeatMasker	Retroposon?	1578541	1578724	464	-	.	ID="SINE2-1_AP";Tend="812";Tstart="631";shortTE="F";uid="dfddc94c-6ca1-4e67-be34-3708acf9b73b"
VSBP01000010.1	RepeatMasker	DNA/hAT-Charlie	1529753	1530074	2188	-	.	ID="RND-1_FAMILY-282";Tend="1177";Tstart="453";shortTE="F";uid="2b2fd550-d73f-468f-b3c6-81e3240c0e7a"
VSBP01000010.1	RepeatMasker	Retroposon?	1106537	1106918	507	-	.	ID="SINE2-1_AP";Tend="1447";Tstart="1102";shortTE="F";uid="06638ac6-dc15-4f51-8655-5f6fbe54b18b"
VSBP01000010.1	RepeatMasker	DNA/TcMar-Mariner	409338	409555	1299	-	.	ID="RND-6_FAMILY-12713";Tend="1251";Tstart="960";shortTE="F";uid="680d37ae-3c65-4757-9671-d89b85b46fcc"
VSBP01000010.1	RepeatMasker	DNA/Ginger-1	913137	913526	788	-	.	ID="RND-5_FAMILY-11470";Tend="1095";Tstart="737";shortTE="F";uid="227b12a8-6416-4947-86e1-b728e0a9d1ac"
VSBP01000010.1	RepeatMasker	DNA/Ginger-1	1673979	1675043	7108	-	.	ID="RND-1_FAMILY-79";Tend="1889";Tstart="861";shortTE="F";uid="668ff0a5-c1c2-4679-8cc9-fa93145ef829"
VSBP01000010.1	RepeatMasker	LINE/L2	1233645	1234642	7526	-	.	ID="RND-5_FAMILY-4101";Tend="1549";Tstart="554";shortTE="F";uid="5260a5b6-87aa-4ccf-8ced-732155fa332f"
VSBP01000010.1	RepeatMasker	DNA	573970	574653	585	-	.	ID="DNA4-2_AP";Tend="755";Tstart="1";shortTE="F";uid="e7c82cb9-2746-477e-a478-d942ce8ddf75"
VSBP01000010.1	RepeatMasker	LINE/L2	330662	330930	887	-	.	ID="RND-6_FAMILY-3195";Tend="1606";Tstart="1378";shortTE="F";uid="477d05dc-3872-490f-8054-c9595bc3e2de"
VSBP01000010.1	RepeatMasker	Retroposon?	1110735	1111574	1060	-	.	ID="SINE2-1_AP";Tend="1443";Tstart="1";shortTE="F";uid="fddac49a-ce4b-4dee-8cff-2fb485746000"
VSBP01000010.1	RepeatMasker	DNA/hAT	1907070	1907254	881	-	.	ID="RND-5_FAMILY-4691";Tend="1123";Tstart="936";shortTE="F";uid="332ed7b2-1b5a-4e31-a67e-94ce5c6cbe66"
VSBP01000010.1	RepeatMasker	DNA/Ginger	594265	595374	5481	-	.	ID="rnd-6_family-9547";Tend="2546";Tstart="881";shortTE="F";uid="d4b135ad-b214-4c4b-bc80-95809b88374c"
VSBP01000010.1	RepeatMasker	DNA	1056988	1057442	2563	-	.	ID="TTAA7_AP";Tend="434";Tstart="1";shortTE="F";uid="a165fc80-7026-4793-8128-6e2235a6193e"
VSBP01000010.1	RepeatMasker	DNA/MULE-MuDR	637270	637696	501	-	.	ID="MUDR1X_AP";Tend="2070";Tstart="1635";shortTE="F";uid="08a9e7d5-1aa4-44de-a334-049e368ffed7"
VSBP01000010.1	RepeatMasker	DNA/Ginger	1670375	1670570	1665	-	.	ID="RND-1_FAMILY-3";Tend="1841";Tstart="1646";shortTE="F";uid="7dc2bc93-d6e3-4413-ace5-f6862e951797"
VSBP01000010.1	RepeatMasker	DNA/hAT-Tip100	1752625	1752814	987	-	.	ID="RND-5_FAMILY-23";Tend="846";Tstart="658";shortTE="F";uid="dce32e56-6f98-4eec-9223-46913f89deec"
VSBP01000010.1	RepeatMasker	DNA/Ginger	1733440	1734298	6613	-	.	ID="RND-6_FAMILY-9547";Tend="1766";Tstart="872";shortTE="F";uid="5de3dfd7-4d8c-4c45-bdd6-3b6a4b4e8f32"
VSBP01000010.1	RepeatMasker	Unknown	451538	451906	1775	-	.	ID="RND-5_FAMILY-7584";Tend="1285";Tstart="916";shortTE="F";uid="35c4d50e-0d50-4188-a121-bccb6dc2498f"
VSBP01000010.1	RepeatMasker	DNA/Ginger-1	95896	96193	1060	-	.	ID="GINGER1-2_AP";Tend="3044";Tstart="2728";shortTE="F";uid="e81c44d8-3965-4a7e-979e-867812d19dfb"
VSBP01000010.1	RepeatMasker	DNA	359953	360321	776	-	.	ID="DNA4-2_AP";Tend="399";Tstart="15";shortTE="F";uid="c939e2a4-434e-4a34-b259-6734ab4412a7"
VSBP01000010.1	RepeatMasker	LINE/I	48490	48930	928	-	.	ID="RND-5_FAMILY-2832";Tend="545";Tstart="70";shortTE="F";uid="bfa3bd40-e5aa-48ef-b1fe-4b5d85a3665b"
VSBP01000010.1	RepeatMasker	Unknown	762070	762437	902	-	.	ID="RND-6_FAMILY-28146";Tend="1027";Tstart="594";shortTE="F";uid="74542848-1f5a-4648-925f-269aba85a86d"
VSBP01000010.1	RepeatMasker	DNA	1454918	1455185	1533	-	.	ID="RND-5_FAMILY-9000";Tend="1534";Tstart="1249";shortTE="F";uid="3e092191-9585-4445-b24d-892eafafade5"
VSBP01000010.1	RepeatMasker	DNA	99046	99230	879	-	.	ID="RND-6_FAMILY-3496";Tend="1061";Tstart="876";shortTE="F";uid="4b84cd47-403f-448c-b82b-76e0523d359b"
VSBP01000010.1	RepeatMasker	DNA/hAT	1924645	1924782	971	-	.	ID="RND-5_FAMILY-4022";Tend="1142";Tstart="1010";shortTE="F";uid="61058770-f7ae-4cc3-8160-f579f9121a59"
VSBP01000010.1	RepeatMasker	Unknown	2339424	2339613	1808	-	.	ID="RND-6_FAMILY-888";Tend="775";Tstart="226";shortTE="F";uid="dcb96735-ef3a-4b55-881a-e5239acf5cf0"
VSBP01000010.1	RepeatMasker	DNA/Ginger	225955	227330	9506	-	.	ID="RND-6_FAMILY-9547";Tend="2368";Tstart="870";shortTE="F";uid="14dec6c4-6c2e-4ee3-9f68-fa23e4ef9585"
VSBP01000010.1	RepeatMasker	DNA	728442	728689	775	-	.	ID="RND-6_FAMILY-4722";Tend="1552";Tstart="1294";shortTE="F";uid="a8ac909b-15e7-47d1-b745-fbb1dae98754"
VSBP01000010.1	RepeatMasker	DNA	76306	76644	1078	-	.	ID="DNA4-2_AP";Tend="339";Tstart="1";shortTE="F";uid="5e9e09d8-209e-4efb-aa8a-3815bbda8070"
VSBP01000010.1	RepeatMasker	Unknown	2339905	2340558	4790	-	.	ID="RND-5_FAMILY-3207";Tend="1435";Tstart="774";shortTE="F";uid="5cc460f6-c56f-48d0-97d0-bb13e1aab55a"
VSBP01000010.1	RepeatMasker	DNA	65256	65644	1935	-	.	ID="TTAA22_AP";Tend="435";Tstart="1";shortTE="F";uid="93577185-e35a-48f6-87c2-2c61b84530cb"
VSBP01000010.1	RepeatMasker	Unknown	1025112	1025221	485	-	.	ID="RND-4_FAMILY-192";Tend="1174";Tstart="1074";shortTE="F";uid="32cc2ba8-0275-405f-b780-9e55775af80d"
VSBP01000010.1	RepeatMasker	Unknown	1695944	1697677	3107	-	.	ID="RND-6_FAMILY-31740";Tend="2098";Tstart="364";shortTE="F";uid="da8f9dfd-7d75-436e-a5d9-e1f44557c1a2"
VSBP01000010.1	RepeatMasker	DNA	1946784	1947449	5305	-	.	ID="RND-5_FAMILY-355";Tend="1555";Tstart="899";shortTE="F";uid="e9ef5dcd-a4a0-4a79-9424-4e2a93993038"
VSBP01000010.1	RepeatMasker	DNA	1498396	1498584	507	-	.	ID="DNA4-3_AP";Tend="341";Tstart="150";shortTE="F";uid="5fc31868-6235-4c74-9b46-e20146e1ac63"
VSBP01000010.1	RepeatMasker	DNA/MULE-MuDR	745830	745986	870	-	.	ID="RND-5_FAMILY-5138";Tend="561";Tstart="396";shortTE="F";uid="37c59dfe-6ab5-47f1-898c-1a2b5699b8c8"
VSBP01000010.1	RepeatMasker	DNA	1851768	1851876	538	-	.	ID="RND-6_FAMILY-3496";Tend="976";Tstart="878";shortTE="F";uid="b9d190c1-e9b0-474f-bbad-872906b80c58"
VSBP01000010.1	RepeatMasker	DNA	772339	772682	894	-	.	ID="rnd-6_family-3496";Tend="1069";Tstart="878";shortTE="F";uid="89551fab-7cf3-4fa2-a39d-ba58c55b2c3b"
VSBP01000010.1	RepeatMasker	DNA	1936671	1937108	1985	-	.	ID="dna-ttaa-1_ap";Tend="423";Tstart="1";shortTE="F";uid="bcb6f3d0-fd6e-4ef4-9425-eaf12dc3b14d"
VSBP01000010.1	RepeatMasker	Unknown	1475217	1475468	455	-	.	ID="RND-1_FAMILY-55";Tend="1240";Tstart="994";shortTE="F";uid="309b1132-ae29-4383-88fd-e9136410257d"
VSBP01000010.1	RepeatMasker	Retroposon?	1905398	1905913	787	-	.	ID="SINE2-1_AP";Tend="813";Tstart="234";shortTE="F";uid="3a596964-4e7b-4d34-b9eb-3dde4ba3ee70"
VSBP01000010.1	RepeatMasker	Retroposon?	921065	921895	1578	-	.	ID="SINE2-2_AP";Tend="893";Tstart="1";shortTE="F";uid="5de7f906-182a-4145-a66d-9613e238f9a9"
VSBP01000010.1	RepeatMasker	DNA/hAT-hAT19	899711	900068	1015	-	.	ID="RND-6_FAMILY-12903";Tend="1598";Tstart="1229";shortTE="F";uid="21de42ea-2dc8-425a-be22-51fb0c92d507"
VSBP01000010.1	RepeatMasker	Unknown	1063252	1063742	2014	-	.	ID="RND-5_FAMILY-7584";Tend="1247";Tstart="769";shortTE="F";uid="f7df3e5c-9249-4684-9adf-024f0c4f0c2a"
VSBP01000010.1	RepeatMasker	Unknown	166277	166794	2607	-	.	ID="RND-5_FAMILY-3090";Tend="1324";Tstart="816";shortTE="F";uid="8ce048e0-041c-4be0-8037-e9f615e737e3"
VSBP01000010.1	RepeatMasker	DNA/Ginger	2079975	2080554	4542	-	.	ID="RND-6_FAMILY-5762";Tend="2552";Tstart="1967";shortTE="F";uid="c58790f9-0f2e-4f0c-a9a8-fac2a5a5b231"
VSBP01000010.1	RepeatMasker	DNA/Ginger	1431633	1432943	9256	-	.	ID="RND-6_FAMILY-5762";Tend="2234";Tstart="895";shortTE="F";uid="aafa37ca-6c6c-484e-858d-360c8838aa51"
VSBP01000010.1	RepeatMasker	DNA/Ginger	304768	306029	9290	-	.	ID="RND-6_FAMILY-5762";Tend="2288";Tstart="948";shortTE="F";uid="19541ee9-df10-4aa0-983c-1668f3d078fd"
VSBP01000010.1	RepeatMasker	Unknown	484012	484463	3328	-	.	ID="RND-5_FAMILY-9672";Tend="1401";Tstart="964";shortTE="F";uid="b5a0e056-fd84-4452-acdd-0b701e0bd8e6"
VSBP01000010.1	RepeatMasker	DNA/hAT-Charlie	782054	782295	1667	-	.	ID="RND-1_FAMILY-83";Tend="1165";Tstart="945";shortTE="F";uid="4a126cf2-02f7-427c-a728-d16b5a69bba2"
VSBP01000010.1	RepeatMasker	Unknown	1509819	1509978	1123	-	.	ID="RND-6_FAMILY-19926";Tend="1012";Tstart="853";shortTE="F";uid="4a2fe432-6e6f-4f22-b394-54c995bdfb27"
VSBP01000010.1	RepeatMasker	DNA/Ginger	1263289	1264981	10389	-	.	ID="RND-6_FAMILY-9547";Tend="2513";Tstart="770";shortTE="F";uid="3007d3f3-9b56-48b5-b8c2-63f010de5042"
VSBP01000010.1	RepeatMasker	Unknown	1769983	1770225	1212	-	.	ID="RND-5_FAMILY-1850";Tend="1208";Tstart="959";shortTE="F";uid="dede3989-e0ae-48f3-8622-d11e128d246a"
VSBP01000010.1	RepeatMasker	DNA/Ginger	891830	891940	587	-	.	ID="RND-5_FAMILY-5363";Tend="1911";Tstart="1804";shortTE="F";uid="2683ed7c-14bd-40b7-b135-7788be1f8c85"
VSBP01000010.1	RepeatMasker	RC/Helitron	1206677	1207021	1343	-	.	ID="RND-1_FAMILY-226";Tend="1381";Tstart="1047";shortTE="F";uid="ce98549b-acf0-463d-93c8-acba30ae6598"
VSBP01000010.1	RepeatMasker	DNA	940344	940784	1735	-	.	ID="TTAA7_AP";Tend="434";Tstart="3";shortTE="F";uid="ba606054-ff01-4093-95c8-1996a92700d5"
VSBP01000010.1	RepeatMasker	DNA/Kolobok-T2	1542300	1542440	433	-	.	ID="REP-4_PBA";Tend="582";Tstart="443";shortTE="F";uid="665d85be-f236-4e27-9d4f-e0269407359f"
VSBP01000010.1	RepeatMasker	Unknown	1775430	1775596	1169	-	.	ID="RND-1_FAMILY-47";Tend="1788";Tstart="1626";shortTE="F";uid="02fa74ee-30a7-419b-b0e0-77fe87991214"
VSBP01000010.1	RepeatMasker	DNA/Ginger	1430498	1431639	7998	-	.	ID="RND-6_FAMILY-9547";Tend="2524";Tstart="1357";shortTE="F";uid="9e98d4ef-a3b1-440d-8c4c-711395ca196f"
VSBP01000010.1	RepeatMasker	Unknown	1150450	1150924	1459	-	.	ID="RND-1_FAMILY-341";Tend="1420";Tstart="957";shortTE="F";uid="35e05b4a-2cc0-4d06-995b-a6088abbb889"
VSBP01000010.1	RepeatMasker	DNA/hAT-Ac	1178107	1178261	613	-	.	ID="DNA8-91B_AP";Tend="646";Tstart="500";shortTE="F";uid="7be84e8a-a7f6-477e-9d1b-41891d8511bf"
VSBP01000010.1	RepeatMasker	DNA/Ginger	2145120	2146762	13187	-	.	ID="RND-6_FAMILY-9547";Tend="2524";Tstart="866";shortTE="F";uid="74b2659c-94fb-455e-b27e-54e3a95b824e"
VSBP01000010.1	RepeatMasker	DNA	899424	899691	635	-	.	ID="DNA4-2_AP";Tend="769";Tstart="462";shortTE="F";uid="a243c39b-bab2-43e4-93cd-f48dbd5a0eb1"
VSBP01000010.1	RepeatMasker	DNA/hAT-Tip100	16650	17058	2242	-	.	ID="RND-4_FAMILY-167";Tend="1382";Tstart="976";shortTE="F";uid="8285432e-a17e-4692-abfe-6ef6d81e8ffe"
VSBP01000010.1	RepeatMasker	Unknown	406144	406366	1586	-	.	ID="RND-1_FAMILY-280";Tend="954";Tstart="739";shortTE="F";uid="e9e5e0fc-cf58-4849-af87-9f15901378ed"
VSBP01000010.1	RepeatMasker	LINE/CR1	110052	110552	2531	-	.	ID="RND-6_FAMILY-17707";Tend="1282";Tstart="780";shortTE="F";uid="7653c774-e602-410c-95a3-8899a2949c2f"
VSBP01000010.1	RepeatMasker	DNA	355340	355655	544	-	.	ID="ttaa2c_ap";Tend="312";Tstart="33";shortTE="F";uid="c1b83b92-b214-4738-8990-a52d76c23eab"
VSBP01000010.1	RepeatMasker	Unknown	52045	52226	1042	-	.	ID="RND-6_FAMILY-1742";Tend="174";Tstart="7";shortTE="F";uid="06632dc4-ab11-4b44-b87f-e23a2e6bf6a6"
VSBP01000010.1	RepeatMasker	Unknown	1530970	1531208	1880	-	.	ID="RND-6_FAMILY-2062";Tend="1378";Tstart="1140";shortTE="F";uid="2554aee8-44e9-4c87-9a79-88daf5a89180"
VSBP01000010.1	RepeatMasker	DNA/hAT-hAT19	175354	175572	1383	-	.	ID="RND-1_FAMILY-57";Tend="1140";Tstart="907";shortTE="F";uid="3f6a6de8-6974-4388-a32f-763a184af5b9"
VSBP01000010.1	RepeatMasker	RC/Helitron	979716	979912	1272	-	.	ID="RND-1_FAMILY-297";Tend="1118";Tstart="937";shortTE="F";uid="7251c386-26f5-4bcf-a47d-6d5ec349135c"
VSBP01000010.1	RepeatMasker	DNA/MULE-MuDR	437083	437531	667	-	.	ID="RND-5_FAMILY-5576";Tend="1346";Tstart="934";shortTE="F";uid="2054c2ff-ece1-41d7-88ee-12988945b060"
VSBP01000010.1	RepeatMasker	Unknown	1794173	1794279	644	-	.	ID="RND-1_FAMILY-47";Tend="1796";Tstart="1694";shortTE="F";uid="77fe29f7-5514-42a3-ba77-778772ec0d82"
VSBP01000010.1	RepeatMasker	DNA/hAT-Ac	547310	547446	592	-	.	ID="DNA8-20_AP";Tend="128";Tstart="1";shortTE="F";uid="025f50bd-3322-454b-8a19-9268550518c7"
VSBP01000010.1	RepeatMasker	Retroposon?	1010154	1010653	586	-	.	ID="RND-3_FAMILY-37";Tend="1611";Tstart="1134";shortTE="F";uid="76cdb2cd-4530-4f89-b9f6-f4c527bc225a"
VSBP01000010.1	RepeatMasker	DNA/MULE-MuDR	1137936	1138743	4795	-	.	ID="RND-5_FAMILY-3330";Tend="1454";Tstart="648";shortTE="F";uid="9f1fe4a6-b2d8-4aaa-b725-afa993a35718"
VSBP01000010.1	RepeatMasker	DNA	1864144	1864556	764	-	.	ID="TTAA3_AP";Tend="411";Tstart="1";shortTE="F";uid="86193a90-4332-49c5-951b-a1821782f5a0"
VSBP01000010.1	RepeatMasker	Unknown	1759874	1760043	460	-	.	ID="RND-6_FAMILY-368";Tend="1079";Tstart="878";shortTE="F";uid="25022bdc-6288-4499-948d-cdb1845bdf78"
VSBP01000010.1	RepeatMasker	LINE/L1	976523	976773	1372	-	.	ID="RND-6_FAMILY-7223";Tend="805";Tstart="510";shortTE="F";uid="b1ed37fb-b1cc-4812-894d-6f79e2c2cb07"
VSBP01000010.1	RepeatMasker	DNA/Ginger-1	2209965	2210254	1999	-	.	ID="rnd-1_family-79";Tend="1244";Tstart="995";shortTE="F";uid="6a7b5445-960a-4319-a3e4-ee0c7c564885"
VSBP01000010.1	RepeatMasker	DNA/hAT-hAT19	377860	378026	517	-	.	ID="DNA8-82_AP";Tend="749";Tstart="588";shortTE="F";uid="922a8667-ecab-4ad6-b98a-647abe7ce583"
VSBP01000010.1	RepeatMasker	DNA/Ginger-1	120084	120613	4314	-	.	ID="RND-1_FAMILY-79";Tend="1576";Tstart="1047";shortTE="F";uid="d25617c3-7c9d-4cd8-93f1-15266239cfed"
VSBP01000010.1	RepeatMasker	DNA	163742	163948	878	-	.	ID="DNA-TTAA-1_AP";Tend="423";Tstart="222";shortTE="F";uid="04667fc3-646a-4fd2-90f6-68b96af65921"
VSBP01000010.1	RepeatMasker	DNA	1947882	1948285	2958	-	.	ID="RND-5_FAMILY-355";Tend="387";Tstart="9";shortTE="F";uid="61b75ce3-f687-4bb2-8f5d-3ef5d930052d"
VSBP01000010.1	RepeatMasker	DNA	1616482	1616918	1772	-	.	ID="RND-5_FAMILY-4985";Tend="1370";Tstart="910";shortTE="F";uid="c58272d3-2ead-4980-9cdd-d7facb70b507"
VSBP01000010.1	RepeatMasker	DNA/Kolobok-E	1960715	1961037	1427	-	.	ID="RND-6_FAMILY-3143";Tend="1733";Tstart="1433";shortTE="F";uid="21d0a0a0-e5b0-4394-8e3a-f72693d62ea6"
VSBP01000010.1	RepeatMasker	DNA/hAT-hAT19	671334	671937	3962	-	.	ID="RND-6_FAMILY-6390";Tend="1497";Tstart="939";shortTE="F";uid="a44619b8-9b96-4afe-a3d4-1907cf885670"
VSBP01000010.1	RepeatMasker	DNA/hAT-Tip100	418130	418338	1345	-	.	ID="RND-1_FAMILY-40";Tend="1285";Tstart="1076";shortTE="F";uid="4c595eb2-ff34-4811-8a15-98aaa1072a37"
VSBP01000010.1	RepeatMasker	DNA/hAT-Tip100	37987	38701	4460	-	.	ID="RND-6_FAMILY-9835";Tend="1489";Tstart="775";shortTE="F";uid="92885b4f-b964-4df3-9f8c-5614f8d8230d"
VSBP01000010.1	RepeatMasker	DNA/Ginger	963840	965307	9948	-	.	ID="RND-6_FAMILY-9547";Tend="2514";Tstart="1022";shortTE="F";uid="0d1389f9-ac35-46d3-8aff-29802c61b2b2"
VSBP01000010.1	RepeatMasker	DNA/Ginger	1175095	1175316	1079	-	.	ID="rnd-5_family-5363";Tend="1079";Tstart="825";shortTE="F";uid="4dc63ba1-6340-40a9-8e48-b07048fe81e6"
VSBP01000010.1	RepeatMasker	DNA/Ginger	502541	502689	444	-	.	ID="RND-5_FAMILY-5363";Tend="1913";Tstart="1763";shortTE="F";uid="a9e182bb-0d52-4ada-821f-c0fccdd148e9"
VSBP01000010.1	RepeatMasker	DNA/Ginger	1174679	1175100	2303	-	.	ID="RND-5_FAMILY-5363";Tend="1887";Tstart="1453";shortTE="F";uid="0668e132-4799-4685-9780-3fed69f6a5f2"
VSBP01000010.1	RepeatMasker	DNA/Kolobok-E	641283	641776	3238	-	.	ID="RND-6_FAMILY-16198";Tend="1314";Tstart="819";shortTE="F";uid="f6c75cf6-f248-4387-8c2c-5ee80133203e"
VSBP01000010.1	RepeatMasker	DNA	590405	590592	669	-	.	ID="RND-6_FAMILY-724";Tend="970";Tstart="782";shortTE="F";uid="db12e114-579e-4777-be9d-16d7eb4897fa"
VSBP01000010.1	RepeatMasker	DNA/Kolobok-E	1038982	1039121	435	-	.	ID="KOLOBOKE-4_AP";Tend="2680";Tstart="2524";shortTE="F";uid="b8232c1e-f2b8-420a-a8fe-347e64795d9a"
VSBP01000010.1	RepeatMasker	DNA/hAT-Tip100	164242	164650	1024	-	.	ID="RND-5_FAMILY-5655";TEgroup="ctg_10%7CRND-5_FAMILY-5655%7C1";Tend="1377";Tstart="1082";shortTE="F";uid="f0d46334-e276-4987-b769-6c95eb59fe81"
VSBP01000010.1	RepeatMasker	LINE/I-Jockey	5075	5824	970	-	.	ID="RND-6_FAMILY-1286";Tend="1007";Tstart="301";shortTE="F";uid="31a85a99-e8fa-48c0-9f0e-a905aa804925"
VSBP01000010.1	RepeatMasker	DNA/Ginger	1668051	1668265	1654	-	.	ID="RND-6_FAMILY-5762";Tend="1116";Tstart="895";shortTE="F";uid="879f79d6-b262-4be2-af5e-f9c989f12586"
VSBP01000010.1	RepeatMasker	Retroposon?	1087020	1087226	631	-	.	ID="RND-3_FAMILY-37";Tend="1149";Tstart="956";shortTE="F";uid="20fd396f-fba6-4efa-9729-d30720847e56"
VSBP01000010.1	RepeatMasker	DNA/Ginger	32286	32876	4408	-	.	ID="RND-6_FAMILY-9547";Tend="2519";Tstart="1897";shortTE="F";uid="8f3dadb5-87c7-4817-8469-cba99c087921"
VSBP01000010.1	RepeatMasker	DNA/hAT-Tip100	1191850	1193045	2210	-	.	ID="RND-1_FAMILY-63";Tend="1200";Tstart="58";shortTE="F";uid="de31b169-cb40-4998-98de-1a7d3b89a5b6"
VSBP01000010.1	RepeatMasker	DNA/Ginger-1	2209705	2209975	2188	-	.	ID="RND-1_FAMILY-79";Tend="1887";Tstart="1612";shortTE="F";uid="04891b7e-11da-470e-8f81-6ce497b5c121"
VSBP01000010.1	RepeatMasker	DNA/Ginger	2332034	2332357	2565	-	.	ID="RND-6_FAMILY-5762";Tend="1280";Tstart="957";shortTE="F";uid="d0ef8cc7-2313-462e-83ad-bf29f094095c"
VSBP01000010.1	RepeatMasker	DNA/Ginger	2113392	2113804	2815	-	.	ID="RND-6_FAMILY-9547";Tend="2585";Tstart="2166";shortTE="F";uid="adda2b10-b173-4709-aed9-ecc069465ee4"
VSBP01000010.1	RepeatMasker	DNA/Ginger	1355322	1355774	2919	-	.	ID="RND-6_FAMILY-5762";Tend="1424";Tstart="884";shortTE="F";uid="b0968222-ad57-45b4-8996-0092a65ecef5"
VSBP01000010.1	RepeatMasker	Unknown	547811	548118	2503	-	.	ID="RND-1_FAMILY-155";Tend="1229";Tstart="921";shortTE="F";uid="bd86e6eb-020e-4fb0-87c6-9e8abb5a05b8"
VSBP01000010.1	RepeatMasker	DNA/Ginger	1461666	1461870	1751	-	.	ID="RND-6_FAMILY-5762";Tend="2533";Tstart="2329";shortTE="F";uid="0491bd32-d0c1-43db-aaa1-390a8eebf527"
VSBP01000010.1	RepeatMasker	DNA/hAT-Tip100	974936	975293	1498	-	.	ID="RND-6_FAMILY-5784";Tend="931";Tstart="537";shortTE="F";uid="9cc20005-bea8-4ebd-9d28-21f94594cc7f"
VSBP01000010.1	RepeatMasker	RC/Helitron	757440	757935	3792	-	.	ID="RND-1_FAMILY-226";Tend="1380";Tstart="867";shortTE="F";uid="8959e09b-28c6-49b8-b882-8beb32ecaa26"
VSBP01000010.1	RepeatMasker	DNA/Ginger	19504	19707	1511	-	.	ID="RND-6_FAMILY-9547";Tend="1945";Tstart="1741";shortTE="F";uid="49b02913-b828-473d-b4c4-541494fa4fdc"
VSBP01000010.1	RepeatMasker	DNA/hAT-Tip100	1013013	1013182	571	-	.	ID="HAT-21N1_LMI";Tend="1483";Tstart="1310";shortTE="F";uid="aea77e1d-568b-44e8-a822-d74bc5491e67"
VSBP01000010.1	RepeatMasker	Unknown	1985193	1985337	623	-	.	ID="RND-1_FAMILY-20";Tend="145";Tstart="5";shortTE="F";uid="62db9ebc-e77c-4b94-8992-caa6cc48fa39"
VSBP01000010.1	RepeatMasker	Unknown	1040454	1040599	769	-	.	ID="RND-6_FAMILY-1939";Tend="1416";Tstart="1276";shortTE="F";uid="f6f49fac-fcb7-413f-811a-7605b204caef"
VSBP01000010.1	RepeatMasker	DNA/Kolobok-E	996683	996793	441	-	.	ID="KOLOBOKE-3_AP";Tend="2178";Tstart="2066";shortTE="F";uid="bacc5955-4f08-49ab-9dbc-8f2c86db68db"
VSBP01000010.1	RepeatMasker	LINE/L2	261912	262475	512	-	.	ID="RND-5_FAMILY-1614";Tend="1402";Tstart="853";shortTE="F";uid="a45b4c7a-086e-4470-b61e-9cae718ff088"
VSBP01000010.1	RepeatMasker	DNA/Ginger-1	1812218	1812935	5729	-	.	ID="RND-1_FAMILY-79";Tend="1708";Tstart="987";shortTE="F";uid="33f9eae1-4353-416a-ab9c-4c12229adffd"
VSBP01000010.1	RepeatMasker	DNA	461548	461819	1018	-	.	ID="DNA4-2_AP";Tend="769";Tstart="494";shortTE="F";uid="11a4de15-ff67-45b1-a9c4-ef1429117786"
VSBP01000010.1	RepeatMasker	DNA	284221	284414	438	-	.	ID="ttaa2c_ap";Tend="401";Tstart="213";shortTE="F";uid="6da0991e-7ea4-440c-a016-3a02e7ddc799"
VSBP01000010.1	RepeatMasker	DNA	403975	404604	3144	-	.	ID="RND-1_FAMILY-110";Tend="1101";Tstart="507";shortTE="F";uid="e449e2fc-103e-430a-bb1a-357d2a40dfe0"
VSBP01000010.1	RepeatMasker	DNA/TcMar-Tigger	1167785	1167954	822	-	.	ID="DNAX-5_AP";Tend="155";Tstart="1";shortTE="F";uid="e0fb886a-f808-4367-95c2-f43b4adf71e5"
VSBP01000010.1	RepeatMasker	RC/Helitron	290180	290320	568	-	.	ID="RND-1_FAMILY-226";Tend="1398";Tstart="1263";shortTE="F";uid="d69e319b-6082-40c5-ae98-6d6c60830fdc"
VSBP01000010.1	RepeatMasker	DNA	1995347	1996100	3950	-	.	ID="RND-1_FAMILY-30";Tend="1775";Tstart="977";shortTE="F";uid="add5684f-2dd1-4d69-9875-af2adee4e231"
VSBP01000010.1	RepeatMasker	DNA/MULE-MuDR	999997	1000889	4073	-	.	ID="RND-6_FAMILY-5875";Tend="1645";Tstart="832";shortTE="F";uid="f54e94f6-f53e-4fbe-832a-46d87c462932"
VSBP01000010.1	RepeatMasker	Unknown	771354	771596	939	-	.	ID="RND-5_FAMILY-189";Tend="1192";Tstart="915";shortTE="F";uid="db095550-48af-4dd6-b9d0-114d0a5092ad"
VSBP01000010.1	RepeatMasker	DNA/Maverick	2348189	2348685	1348	-	.	ID="RND-6_FAMILY-4215";Tend="494";Tstart="3";shortTE="F";uid="23a32129-ddf7-4cad-9e87-0f3fa6df14d9"
VSBP01000010.1	RepeatMasker	DNA/Ginger	892094	892872	3829	-	.	ID="RND-5_FAMILY-5363";Tend="1813";Tstart="892";shortTE="F";uid="e7ee8f8b-2de8-4fa4-b5f7-c9af3802dacb"
VSBP01000010.1	RepeatMasker	DNA/Ginger	256056	256430	7437	-	.	ID="RND-6_FAMILY-5762";Tend="1274";Tstart="895";shortTE="F";uid="e190decd-8043-45ae-a41b-42e3a9818034"
VSBP01000010.1	RepeatMasker	Unknown	709754	709939	911	-	.	ID="RND-1_FAMILY-20";Tend="185";Tstart="1";shortTE="F";uid="fe4879db-8297-4602-8e1c-a6f121bea12f"
VSBP01000010.1	RepeatMasker	DNA/Ginger-1	1350300	1350551	648	-	.	ID="rnd-1_family-79";Tend="1138";Tstart="955";shortTE="F";uid="32636d2e-a4fc-40e6-911c-04c75151894d"
VSBP01000010.1	RepeatMasker	Unknown	1276014	1276597	529	-	.	ID="RND-6_FAMILY-14605";TEgroup="ctg_10%7CRND-6_FAMILY-14605%7C1";Tend="1614";Tstart="836";shortTE="F";uid="24db4e12-1759-40e8-a98f-870e0e7e3a9b"
VSBP01000010.1	RepeatMasker	Retroposon?	9737	10057	643	-	.	ID="RND-3_FAMILY-37";Tend="1604";Tstart="1291";shortTE="F";uid="f34096e1-ecce-4723-ad90-1c857876ed4a"
VSBP01000010.1	RepeatMasker	DNA/MULE-MuDR	553602	553957	515	-	.	ID="RND-6_FAMILY-4440";Tend="797";Tstart="411";shortTE="F";uid="4335c246-84c4-463e-9d80-e0ea73445d17"
VSBP01000010.1	RepeatMasker	Unknown	384577	385230	4571	-	.	ID="RND-5_FAMILY-2390";Tend="1587";Tstart="970";shortTE="F";uid="bb7466a9-f5de-49d3-b3aa-5f80c8eecdac"
VSBP01000010.1	RepeatMasker	RC/Helitron	1789178	1789464	696	-	.	ID="RND-4_FAMILY-281";Tend="1403";Tstart="1109";shortTE="F";uid="1a76ebbd-219f-400a-b530-c4fb04e8ed65"
VSBP01000010.1	RepeatMasker	DNA/hAT-Tip100	165597	165726	1046	-	.	ID="RND-5_FAMILY-5655";Tend="1377";Tstart="1247";shortTE="F";uid="42ed7209-49e6-49fb-ba3b-f84bf8547158"
VSBP01000010.1	RepeatMasker	DNA/Ginger-1	1751867	1752082	1723	-	.	ID="RND-1_FAMILY-79";Tend="1198";Tstart="987";shortTE="F";uid="fa6870f8-1660-412c-8c1b-1f12d451d849"
VSBP01000010.1	RepeatMasker	DNA	1972067	1972225	404	-	.	ID="dna4-1_ap";Tend="683";Tstart="524";shortTE="F";uid="acfad905-9c03-4644-8752-e3a5d3ebab4e"
VSBP01000010.1	RepeatMasker	DNA/MULE-MuDR	2190587	2190843	1345	-	.	ID="mudr2x_ap";Tend="213";Tstart="1";shortTE="F";uid="32d2a8b2-1afd-4ce5-8166-1bcbc13ba24a"
VSBP01000010.1	RepeatMasker	DNA/Ginger	1119252	1120969	11205	-	.	ID="RND-6_FAMILY-5762";Tend="2545";Tstart="743";shortTE="F";uid="f935addb-e17c-49e4-a60b-c9c9dabe912f"
VSBP01000010.1	RepeatMasker	DNA/MULE-MuDR	2334387	2334662	1705	-	.	ID="RND-5_FAMILY-1890";Tend="1511";Tstart="1245";shortTE="F";uid="defd942b-1e48-4c0f-a970-9f45c12cea57"
VSBP01000010.1	RepeatMasker	DNA	384451	384574	555	-	.	ID="TTAA4B_AP";Tend="430";Tstart="309";shortTE="F";uid="d5de28a0-16ff-42f4-94ec-513ee2967f8b"
VSBP01000010.1	RepeatMasker	Unknown	1799476	1799906	3405	-	.	ID="RND-1_FAMILY-60";Tend="935";Tstart="497";shortTE="F";uid="3a8001b3-c4fe-4667-858a-ff43126edc79"
VSBP01000010.1	RepeatMasker	DNA/hAT-Tip100	166002	166229	1682	-	.	ID="RND-5_FAMILY-5655";Tend="1252";Tstart="1029";shortTE="F";uid="58501000-7039-43c5-990d-91af4d23c0ce"
VSBP01000010.1	RepeatMasker	DNA/Kolobok-E	1945180	1945321	438	-	.	ID="RND-6_FAMILY-360";Tend="1654";Tstart="1483";shortTE="F";uid="e1236a10-df60-4780-a010-241ca5b6b855"
VSBP01000010.1	RepeatMasker	DNA/hAT-Charlie	949370	949641	987	-	.	ID="DNA8-33_AP";Tend="328";Tstart="16";shortTE="F";uid="aeeab426-6f8a-4aaa-8b9c-a752459fadce"
VSBP01000010.1	RepeatMasker	DNA/Ginger-1	2231390	2232033	445	-	.	ID="rnd-5_family-11470";Tend="1052";Tstart="88";shortTE="F";uid="0f4c85ff-831c-479a-b1ce-c16bf1874750"
VSBP01000010.1	RepeatMasker	Unknown	706174	706351	621	-	.	ID="RND-6_FAMILY-17649";Tend="939";Tstart="773";shortTE="F";uid="abcdb380-e650-4294-989e-1ec2cb61e094"
VSBP01000010.1	RepeatMasker	Unknown	41601	42290	4607	-	.	ID="RND-1_FAMILY-47";Tend="1633";Tstart="947";shortTE="F";uid="103566e3-eab0-4323-924a-f78369c3fbda"
VSBP01000010.1	RepeatMasker	DNA	1329056	1329663	2266	-	.	ID="RND-1_FAMILY-30";TEgroup="ctg_10%7CRND-1_FAMILY-30%7C2";Tend="1742";Tstart="1300";shortTE="F";uid="6cbdf399-9095-4aee-b5c6-5f02c62024bb"
VSBP01000010.1	RepeatMasker	Retroposon?	885132	885369	536	-	.	ID="RND-3_FAMILY-37";Tend="1556";Tstart="1330";shortTE="F";uid="7ea64031-0d2e-48e6-b221-6537bb2e995a"
VSBP01000010.1	RepeatMasker	DNA/hAT-hAT19	1787631	1788156	798	-	.	ID="DNA8-74_AP";TEgroup="ctg_10%7CDNA8-74_AP%7C1";Tend="902";Tstart="2";shortTE="F";uid="791a954b-e53c-4b9c-b900-1248510f6438"
VSBP01000010.1	RepeatMasker	DNA/Ginger	1366370	1367374	5050	-	.	ID="RND-5_FAMILY-5363";Tend="1905";Tstart="915";shortTE="F";uid="04b329cf-e98d-462d-be40-d8495181ad15"
VSBP01000010.1	RepeatMasker	DNA/Ginger	2206977	2207222	426	-	.	ID="RND-6_FAMILY-5762";Tend="1147";Tstart="897";shortTE="F";uid="eb570978-5957-4abb-bde8-58a911318289"
VSBP01000010.1	RepeatMasker	DNA/hAT-hAT19	1381603	1381811	464	-	.	ID="DNA8-74_AP";Tend="225";Tstart="1";shortTE="F";uid="631a196d-be3c-4039-ab1a-5e2359523ce3"
VSBP01000010.1	RepeatMasker	DNA/MULE-NOF	925154	925346	644	-	.	ID="RND-5_FAMILY-3305";Tend="1728";Tstart="1518";shortTE="F";uid="5552c708-9554-424c-abb2-7119ec955c8b"
VSBP01000010.1	RepeatMasker	DNA/hAT-Tip100	2337324	2337724	1961	-	.	ID="RND-5_FAMILY-1853";Tend="991";Tstart="615";shortTE="F";uid="c710b752-960c-4cb9-a013-9e48494f5027"
VSBP01000010.1	RepeatMasker	DNA/Ginger	1647097	1647586	3929	-	.	ID="RND-6_FAMILY-9547";Tend="2515";Tstart="2020";shortTE="F";uid="fdc56c28-7256-475a-b18f-1b6cc70c0e63"
VSBP01000010.1	RepeatMasker	DNA	2320859	2321064	1558	-	.	ID="RND-6_FAMILY-3496";Tend="1075";Tstart="870";shortTE="F";uid="b939044b-1d01-4855-8787-6fb36ac46921"
VSBP01000010.1	RepeatMasker	Retroposon?	1009910	1010022	471	-	.	ID="RND-6_FAMILY-9496";Tend="288";Tstart="177";shortTE="F";uid="dc6e2301-f55d-4f23-8667-ee999833408d"
VSBP01000010.1	RepeatMasker	LTR/Gypsy	1	248	1350	-	.	ID="RND-5_FAMILY-2415";Tend="417";Tstart="166";shortTE="F";uid="b83c1cf0-818f-4328-9ed3-62078e27a99f"
VSBP01000010.1	RepeatMasker	DNA/Ginger	1433225	1433488	2104	-	.	ID="RND-6_FAMILY-5762";Tend="1164";Tstart="895";shortTE="F";uid="ea3e5458-1ea6-46d6-86ef-74cffc8c2bcc"
VSBP01000010.1	RepeatMasker	Retroposon?	508905	509171	633	-	.	ID="RND-3_FAMILY-37";Tend="1196";Tstart="921";shortTE="F";uid="bd09da32-851e-4de9-b885-d8ce0972811a"
VSBP01000010.1	RepeatMasker	LINE/I-Jockey	1107804	1108395	1745	-	.	ID="RND-6_FAMILY-2986";Tend="677";Tstart="81";shortTE="F";uid="d6fd679a-a35d-4424-b6be-389c8d4c0045"
VSBP01000010.1	RepeatMasker	DNA	1234915	1235576	2849	-	.	ID="RND-1_FAMILY-30";TEgroup="ctg_10%7CRND-1_FAMILY-30%7C1";Tend="1746";Tstart="1237";shortTE="F";uid="eaa0aa75-1e59-4c9e-96ee-41d6ba6ed4d7"
VSBP01000010.1	RepeatMasker	DNA/TcMar-Pogo	618229	619058	6429	-	.	ID="RND-6_FAMILY-3691";Tend="1537";Tstart="711";shortTE="F";uid="1cbc4959-1b74-4916-a318-7aa2f612dd1f"
VSBP01000010.1	RepeatMasker	DNA/Ginger	1434359	1434702	2762	-	.	ID="RND-6_FAMILY-5762";Tend="2532";Tstart="2186";shortTE="F";uid="4a568218-0913-4c7b-928d-ccec5062ce05"
VSBP01000010.1	RepeatMasker	DNA/hAT-Ac	1449862	1450041	980	-	.	ID="RND-6_FAMILY-500";Tend="1133";Tstart="950";shortTE="F";uid="265ae949-8433-4316-b7db-ac52ca54d000"
VSBP01000010.1	RepeatMasker	Unknown	1769363	1769772	1370	-	.	ID="RND-5_FAMILY-1850";Tend="1603";Tstart="1212";shortTE="F";uid="381ff512-62b7-4f02-b123-4b7b8a4aac6e"
VSBP01000010.1	RepeatMasker	Unknown	1508982	1509117	956	-	.	ID="RND-6_FAMILY-19926";Tend="1479";Tstart="1349";shortTE="F";uid="a9d67008-c979-41bc-b344-53148559d99d"
VSBP01000010.1	RepeatMasker	DNA/Ginger	487549	488003	3603	-	.	ID="RND-6_FAMILY-9547";Tend="2516";Tstart="2062";shortTE="F";uid="0d6b290d-212d-4fbf-9fa4-12ba54194c7f"
VSBP01000010.1	RepeatMasker	DNA	1794758	1795190	1862	-	.	ID="DNA-TTAA-1_AP";Tend="423";Tstart="1";shortTE="F";uid="20baf984-50eb-4016-a5db-32d54bec7fb1"
VSBP01000010.1	RepeatMasker	DNA	1145437	1145681	673	-	.	ID="TTAA3_AP";Tend="258";Tstart="2";shortTE="F";uid="335a1fc5-8adf-49a6-bc57-039e88c6a6aa"
VSBP01000010.1	RepeatMasker	Unknown	688545	688868	1254	-	.	ID="RND-6_FAMILY-5237";Tend="1825";Tstart="1502";shortTE="F";uid="e24df720-3ac6-4640-89f4-3deae6edca12"
VSBP01000010.1	RepeatMasker	DNA/Maverick	7170	7391	1134	-	.	ID="RND-1_FAMILY-130";Tend="243";Tstart="8";shortTE="F";uid="e00deb59-9065-4207-bcd1-34eac0c6cd4c"
VSBP01000010.1	RepeatMasker	LTR/Gypsy	208035	208695	1383	-	.	ID="RND-1_FAMILY-272";TEgroup="ctg_10%7CRND-1_FAMILY-272%7C1";Tend="1966";Tstart="920";shortTE="F";uid="3bb395f2-e66b-4da5-bf22-1e6dbaf12b7a"
VSBP01000100.1	RepeatMasker	DNA/hAT-Charlie	355117	355447	501	+	.	ID="HAT-N1_AP";TEgroup="ctg_100%7CHAT-N1_AP%7C1";Tend="561";Tstart="1";shortTE="T";uid="95d107d4-9937-40e8-ae63-7f934c534ecd"
VSBP01000100.1	RepeatMasker	DNA/hAT-hAT19	301818	302271	2155	+	.	ID="RND-6_FAMILY-11936";Tend="1296";Tstart="876";shortTE="F";uid="f69c88a3-53cb-4e52-90aa-252877f151c5"
VSBP01000100.1	RepeatMasker	DNA/Ginger	163050	164073	7557	+	.	ID="RND-6_FAMILY-9547";Tend="2516";Tstart="1477";shortTE="F";uid="b0cb3ec5-dd87-441e-abf3-6b15eb177baf"
VSBP01000100.1	RepeatMasker	DNA/Kolobok-E	243563	244060	1491	+	.	ID="RND-6_FAMILY-9095";TEgroup="ctg_100%7CRND-6_FAMILY-9095%7C1";Tend="861";Tstart="660";shortTE="F";uid="c75ad8d1-47b5-45b4-8e3c-ca944af7c378"
VSBP01000100.1	RepeatMasker	DNA/hAT-Blackjack	890389	890541	553	+	.	ID="RND-5_FAMILY-218";Tend="1340";Tstart="1201";shortTE="F";uid="bb6cdf5f-ad2f-4591-9e66-f57879341a6d"
VSBP01000100.1	RepeatMasker	DNA/Kolobok-T2	553113	553415	1253	+	.	ID="RND-6_FAMILY-2135";Tend="1034";Tstart="720";shortTE="F";uid="7bad8c80-7075-4d65-a74a-14cd6b1d458b"
VSBP01000100.1	RepeatMasker	DNA/Ginger-1	379298	379538	1833	+	.	ID="RND-6_FAMILY-4051";Tend="791";Tstart="549";shortTE="F";uid="974aba9c-f649-4368-992c-b920611c2295"
VSBP01000100.1	RepeatMasker	Retroposon?	26258	26376	583	+	.	ID="RND-6_FAMILY-1391";Tend="1236";Tstart="928";shortTE="F";uid="5d9e0b5a-80df-46a2-b88a-7553520aa07d"
VSBP01000100.1	RepeatMasker	DNA/Kolobok-E	925247	925727	503	+	.	ID="RND-6_FAMILY-16198";Tend="1250";Tstart="821";shortTE="F";uid="d824a779-c9f8-4483-876b-d744b0f672d8"
VSBP01000100.1	RepeatMasker	DNA/Ginger	209868	211121	8365	+	.	ID="RND-6_FAMILY-5762";Tend="2536";Tstart="1189";shortTE="F";uid="f07b93a4-9dd5-4ee4-8a10-58126adaa618"
VSBP01000100.1	RepeatMasker	DNA/Ginger	400605	401468	6067	+	.	ID="rnd-1_family-3";Tend="2590";Tstart="1044";shortTE="F";uid="acedc997-5998-4648-887d-c4fa481e0742"
VSBP01000100.1	RepeatMasker	DNA/hAT-Tip100	774019	775029	8197	+	.	ID="RND-5_FAMILY-1767";Tend="1724";Tstart="720";shortTE="F";uid="f96661c1-cc50-4dbf-9b57-84e4d19825bc"
VSBP01000100.1	RepeatMasker	DNA/Ginger	296945	297195	1507	+	.	ID="RND-6_FAMILY-9547";Tend="2569";Tstart="2324";shortTE="F";uid="33a6f769-5033-40c8-ba77-8edb2bf2a961"
VSBP01000100.1	RepeatMasker	LINE/R1	21671	21953	1484	+	.	ID="RND-6_FAMILY-12756";Tend="1399";Tstart="1145";shortTE="F";uid="7c22f542-ceff-4b0c-b7f3-3bb7fa27ce96"
VSBP01000100.1	RepeatMasker	DNA/Kolobok-E	54731	55003	829	+	.	ID="KOLOBOKE-3_AP";Tend="7847";Tstart="7576";shortTE="F";uid="40ad899e-9f58-4fdb-b3f1-4127489a5822"
VSBP01000100.1	RepeatMasker	Retroposon?	267566	267761	733	+	.	ID="RND-5_FAMILY-3761";Tend="213";Tstart="7";shortTE="F";uid="8bd4642e-9651-4e5e-8849-93d8e9caa4ab"
VSBP01000100.1	RepeatMasker	Unknown	452098	452341	1954	+	.	ID="RND-6_FAMILY-8205";Tend="1071";Tstart="824";shortTE="F";uid="9e4c76ca-7e1e-4226-92ee-4d6d911e8524"
VSBP01000100.1	RepeatMasker	Unknown	808623	809105	2029	+	.	ID="RND-1_FAMILY-61";Tend="729";Tstart="247";shortTE="F";uid="1b9f938c-ece3-4a06-8437-cd386fbfdad8"
VSBP01000100.1	RepeatMasker	DNA	941739	941901	532	+	.	ID="RND-5_FAMILY-9000";Tend="1640";Tstart="1501";shortTE="F";uid="e890d5d6-39d1-4d8d-b18a-e9989ca6ffc9"
VSBP01000100.1	RepeatMasker	DNA/hAT-Charlie	793438	794337	3421	+	.	ID="RND-5_FAMILY-738";TEgroup="ctg_100%7CRND-5_FAMILY-738%7C1";Tend="1407";Tstart="747";shortTE="F";uid="53e8ce95-a8a2-44b9-8421-8e1c61cfc693"
VSBP01000100.1	RepeatMasker	DNA/MULE-MuDR	67611	67838	424	+	.	ID="RND-5_FAMILY-258";Tend="1676";Tstart="1449";shortTE="F";uid="e5438646-bc8c-4ebe-8d45-c5ce274860af"
VSBP01000100.1	RepeatMasker	Unknown	487418	487646	1692	+	.	ID="RND-1_FAMILY-280";Tend="954";Tstart="724";shortTE="F";uid="227b539d-03e3-4795-b53c-3464026e701f"
VSBP01000100.1	RepeatMasker	DNA/hAT-Charlie	3532	3771	508	+	.	ID="HAT-N14_RPR";TEgroup="ctg_100%7CHAT-N14_RPR%7C1";Tend="320";Tstart="1";shortTE="F";uid="204877b4-e9a2-4224-bbda-6e09334ded41"
VSBP01000100.1	RepeatMasker	DNA/Ginger	785123	787054	12074	+	.	ID="rnd-6_family-9547";Tend="2735";Tstart="888";shortTE="F";uid="b8318b2f-fd36-4342-ad7a-dfafcd399175"
VSBP01000100.1	RepeatMasker	Retroposon?	128629	128841	826	+	.	ID="RND-6_FAMILY-10736";Tend="1159";Tstart="945";shortTE="F";uid="3b735422-b56b-4d93-ab35-7d6a4981a897"
VSBP01000100.1	RepeatMasker	Retroposon?	20076	20308	433	+	.	ID="RND-5_FAMILY-6662";Tend="1735";Tstart="1491";shortTE="F";uid="cc203fea-e416-47fc-9f49-3573aceb24b6"
VSBP01000100.1	RepeatMasker	Retroposon?	992321	992615	515	+	.	ID="RND-3_FAMILY-37";Tend="1610";Tstart="1330";shortTE="F";uid="e5e1d2f5-67cc-4ace-b56b-9220b210933f"
VSBP01000100.1	RepeatMasker	DNA/Ginger	73290	73472	953	+	.	ID="RND-6_FAMILY-5762";Tend="1723";Tstart="888";shortTE="F";uid="1b9b3320-920f-4b09-8799-700ba0dc0efc"
VSBP01000100.1	RepeatMasker	Unknown	478029	478161	627	+	.	ID="RND-6_FAMILY-8755";Tend="1043";Tstart="901";shortTE="F";uid="8e3052c1-472e-4b91-bbb0-039e0dc5149e"
VSBP01000100.1	RepeatMasker	DNA/MULE-MuDR	545257	545378	581	+	.	ID="RND-6_FAMILY-14286";Tend="534";Tstart="413";shortTE="F";uid="8e7ad983-fe56-4d0b-b7ab-2d0669001b3f"
VSBP01000100.1	RepeatMasker	Retroposon?	990362	990478	473	+	.	ID="RND-3_FAMILY-37";Tend="1027";Tstart="901";shortTE="F";uid="7a78dccf-a3bc-4c26-9264-0f1b8834df1e"
VSBP01000100.1	RepeatMasker	DNA	452884	453417	409	+	.	ID="RND-6_FAMILY-8338";TEgroup="ctg_100%7CRND-6_FAMILY-8338%7C1";Tend="1454";Tstart="947";shortTE="T";uid="258b3827-e58e-4b34-986c-2a21d7b96c5f"
VSBP01000100.1	RepeatMasker	LINE/I-Jockey	859118	859513	413	+	.	ID="RND-1_FAMILY-409";Tend="819";Tstart="417";shortTE="F";uid="06277e8b-89d3-43ce-93ba-790408985d2f"
VSBP01000100.1	RepeatMasker	DNA/Ginger	416009	417546	11267	+	.	ID="RND-6_FAMILY-9547";Tend="2401";Tstart="858";shortTE="F";uid="f0d5e6f5-a0ad-41d1-a294-d33a038a4bad"
VSBP01000100.1	RepeatMasker	Unknown	137580	139340	1675	+	.	ID="RND-1_FAMILY-341";Tend="1926";Tstart="203";shortTE="F";uid="4e73f5d7-9789-4302-bc0a-64942a104a70"
VSBP01000100.1	RepeatMasker	DNA/Ginger	863434	863565	409	+	.	ID="RND-5_FAMILY-5363";Tend="1061";Tstart="894";shortTE="F";uid="de323de9-8a01-4b04-a59c-0339e68b0867"
VSBP01000100.1	RepeatMasker	DNA/Kolobok-E	48267	48895	2014	+	.	ID="rnd-1_family-196";Tend="1752";Tstart="1145";shortTE="F";uid="29094af7-5d48-4360-af98-5ffac04333eb"
VSBP01000100.1	RepeatMasker	DNA	417516	417665	781	+	.	ID="TTAA22_AP";Tend="435";Tstart="297";shortTE="F";uid="a01cb814-b105-4ec3-9db8-b7320a2f3a4d"
VSBP01000100.1	RepeatMasker	Unknown	499221	499885	5104	+	.	ID="RND-5_FAMILY-6598";Tend="1532";Tstart="839";shortTE="F";uid="c17a97aa-17d3-40d2-bc33-3b07b061e5d9"
VSBP01000100.1	RepeatMasker	DNA	37318	37832	3702	+	.	ID="RND-5_FAMILY-1376";Tend="1530";Tstart="993";shortTE="F";uid="2507e18c-ae74-4e77-98dc-b42d87831990"
VSBP01000100.1	RepeatMasker	DNA/Ginger	253336	254067	705	+	.	ID="RND-6_FAMILY-5762";Tend="1585";Tstart="894";shortTE="F";uid="1ae8a209-f0a8-4603-9b26-f1a4bfcf0442"
VSBP01000100.1	RepeatMasker	Unknown	190245	190363	464	+	.	ID="RND-6_FAMILY-1968";Tend="1002";Tstart="886";shortTE="F";uid="2eaf8845-a3de-427f-8795-1db0749ee89e"
VSBP01000100.1	RepeatMasker	DNA	822342	822550	665	+	.	ID="TTAA2C_AP";Tend="421";Tstart="199";shortTE="F";uid="e4403244-8a47-4142-a0ef-7ce1dab7a255"
VSBP01000100.1	RepeatMasker	DNA	976232	976534	665	+	.	ID="DNA4-2_AP";Tend="293";Tstart="3";shortTE="F";uid="14b65c8c-50fc-46e3-bb80-4f416918a387"
VSBP01000100.1	RepeatMasker	Unknown	332840	333331	1344	+	.	ID="RND-1_FAMILY-20";TEgroup="ctg_100%7CRND-1_FAMILY-20%7C1";Tend="313";Tstart="1";shortTE="F";uid="c8b994d6-3354-4245-8c76-c7fefaea9225"
VSBP01000100.1	RepeatMasker	Unknown	584626	584760	408	+	.	ID="RND-5_FAMILY-2534";Tend="1559";Tstart="1419";shortTE="F";uid="22c9056e-fc59-48cf-8eea-7d684bf7ff1c"
VSBP01000100.1	RepeatMasker	DNA/Ginger	129081	129970	7188	+	.	ID="RND-1_FAMILY-3";Tend="1841";Tstart="944";shortTE="F";uid="5813c9ea-ada7-45ca-8cd8-6665830a0872"
VSBP01000100.1	RepeatMasker	Unknown	804724	805083	1744	+	.	ID="RND-5_FAMILY-4514";Tend="1156";Tstart="822";shortTE="F";uid="7fb100f0-0369-4d46-9481-9801945ddd6c"
VSBP01000100.1	RepeatMasker	DNA	893692	893940	414	+	.	ID="dna4-2_ap";Tend="255";Tstart="1";shortTE="F";uid="1decb674-a6dc-4f49-95a2-c39ba411b8a6"
VSBP01000100.1	RepeatMasker	DNA/Ginger-1	555925	556027	446	+	.	ID="RND-1_FAMILY-79";Tend="1934";Tstart="1833";shortTE="F";uid="99b2b055-a391-4473-9a81-9bd3ca35b0c9"
VSBP01000100.1	RepeatMasker	DNA	448913	449405	639	+	.	ID="DNA4-3_AP";Tend="635";Tstart="1";shortTE="F";uid="5c02178e-dddf-4196-84b4-b560b7d64c4f"
VSBP01000100.1	RepeatMasker	DNA	996435	996655	1085	+	.	ID="RND-6_FAMILY-3496";Tend="1084";Tstart="877";shortTE="F";uid="b5f47513-35be-461c-9c69-0dfe40300eb2"
VSBP01000100.1	RepeatMasker	DNA/Ginger	915594	917237	11539	+	.	ID="RND-6_FAMILY-5762";Tend="2536";Tstart="897";shortTE="F";uid="54d63715-5eb8-47e5-ad1d-8986ea0565a6"
VSBP01000100.1	RepeatMasker	DNA/Ginger	824294	824486	464	+	.	ID="RND-5_FAMILY-5363";Tend="1914";Tstart="1735";shortTE="F";uid="0ba525c9-1d9c-4a7b-92ee-846b6e601fff"
VSBP01000100.1	RepeatMasker	DNA/Ginger	808440	808602	1229	+	.	ID="RND-1_FAMILY-3";Tend="1104";Tstart="946";shortTE="F";uid="01c5eb74-3b02-40fb-b1d6-0bb58fbd6662"
VSBP01000100.1	RepeatMasker	Unknown	368313	369574	3552	+	.	ID="RND-6_FAMILY-14605";Tend="1685";Tstart="371";shortTE="F";uid="f7fee46b-4ac7-4921-baa8-235d6abdfbe3"
VSBP01000100.1	RepeatMasker	DNA	329009	329581	828	+	.	ID="DNA4-3_AP";Tend="614";Tstart="2";shortTE="F";uid="a4df3d00-4991-48b8-b74e-6ecb3e8ee806"
VSBP01000100.1	RepeatMasker	DNA	430207	430608	1235	+	.	ID="DNA-TTAA-1_AP";Tend="423";Tstart="18";shortTE="F";uid="adc26b33-a73c-44d2-a51a-bb302d8ca3eb"
VSBP01000100.1	RepeatMasker	Unknown	608645	608832	648	+	.	ID="RND-1_FAMILY-42";Tend="1177";Tstart="975";shortTE="F";uid="4e6774bf-efe4-4d0a-8e17-fd0d6cdfaaab"
VSBP01000100.1	RepeatMasker	DNA/Ginger	207842	209394	10362	+	.	ID="RND-6_FAMILY-5762";Tend="2505";Tstart="869";shortTE="F";uid="d8dee39a-d8dd-405e-8017-cff96a92a1b6"
VSBP01000100.1	RepeatMasker	DNA/hAT	812138	812270	1037	+	.	ID="RND-6_FAMILY-6467";Tend="2358";Tstart="2226";shortTE="F";uid="5188ace0-fafe-40a4-8850-475d56a70b05"
VSBP01000100.1	RepeatMasker	Unknown	842162	842473	1983	+	.	ID="RND-5_FAMILY-9672";Tend="1464";Tstart="1144";shortTE="F";uid="7cc8037d-6186-4265-bc9f-37f4de65c4ed"
VSBP01000100.1	RepeatMasker	DNA/Kolobok-E	179581	179708	874	+	.	ID="RND-6_FAMILY-16198";Tend="928";Tstart="796";shortTE="F";uid="d33ba95f-3d40-44e1-aa65-664ef28d4bd6"
VSBP01000100.1	RepeatMasker	DNA	905920	906229	1469	+	.	ID="TTAA3_AP";Tend="429";Tstart="116";shortTE="F";uid="28b2317d-816d-4293-989e-d66d004f60a0"
VSBP01000100.1	RepeatMasker	DNA/hAT-hAT19	482769	482904	614	+	.	ID="RND-6_FAMILY-3177";Tend="1632";Tstart="1502";shortTE="F";uid="91479734-7a64-45f7-b3f0-ab2400ceef01"
VSBP01000100.1	RepeatMasker	LINE/I-Jockey	413623	414195	709	+	.	ID="RND-6_FAMILY-4015";Tend="897";Tstart="325";shortTE="F";uid="9f58eb14-518b-4a3d-a9f1-3d6be3c6c009"
VSBP01000100.1	RepeatMasker	DNA/MULE-MuDR	67292	67547	419	+	.	ID="RND-6_FAMILY-2289";Tend="881";Tstart="625";shortTE="F";uid="43a51a92-3aef-4d20-8fdb-48b30240802f"
VSBP01000100.1	RepeatMasker	Unknown	825676	826372	4676	+	.	ID="RND-5_FAMILY-4052";Tend="1518";Tstart="852";shortTE="F";uid="f9e16c7f-0c60-4244-820b-ce9777d3266a"
VSBP01000100.1	RepeatMasker	Unknown	670510	671050	2151	+	.	ID="RND-1_FAMILY-147";Tend="1437";Tstart="949";shortTE="F";uid="55d979e9-5865-48bc-aac3-e967fd4ddef7"
VSBP01000100.1	RepeatMasker	DNA	340779	341068	470	+	.	ID="dna4-2b_ap";Tend="773";Tstart="508";shortTE="F";uid="d1e12b26-1c92-4f40-ba10-8e4e7fed07b3"
VSBP01000100.1	RepeatMasker	DNA	894242	894519	468	+	.	ID="DNA4-1_AP";Tend="816";Tstart="549";shortTE="F";uid="dcaea775-4b37-424a-8180-0ec5938beff9"
VSBP01000100.1	RepeatMasker	DNA/MULE-MuDR	555861	556000	514	+	.	ID="RND-6_FAMILY-6204";Tend="409";Tstart="283";shortTE="F";uid="2f417337-7e02-4303-8e68-09be56496b20"
VSBP01000100.1	RepeatMasker	DNA/MULE-MuDR	209392	209539	1021	+	.	ID="RND-6_FAMILY-21898";Tend="603";Tstart="457";shortTE="F";uid="252a95b4-733a-4285-99c8-e8ef77e3629e"
VSBP01000100.1	RepeatMasker	DNA/MULE-MuDR	811872	812137	1676	+	.	ID="RND-6_FAMILY-6204";Tend="848";Tstart="580";shortTE="F";uid="3606b7c6-5734-4836-8e8c-4db7c1c433b9"
VSBP01000100.1	RepeatMasker	Retroposon?	680603	681076	1197	+	.	ID="RND-3_FAMILY-37";Tend="1442";Tstart="914";shortTE="F";uid="cf761b30-d1c3-4032-bb5d-5af5eff114a5"
VSBP01000100.1	RepeatMasker	LINE/L2	430014	430203	665	+	.	ID="RND-5_FAMILY-6730";Tend="1698";Tstart="1509";shortTE="F";uid="f2e86674-0d75-4280-ad30-49edf2f45e3c"
VSBP01000100.1	RepeatMasker	Retroposon?	48903	49069	1164	+	.	ID="RND-5_FAMILY-549";Tend="214";Tstart="44";shortTE="F";uid="ab778b0d-64f4-49bf-a174-e50a46bd74ac"
VSBP01000100.1	RepeatMasker	DNA	436799	437240	597	+	.	ID="RND-1_FAMILY-45";Tend="1438";Tstart="994";shortTE="F";uid="934cd09d-a90f-43ec-86bc-b756d5a666e5"
VSBP01000100.1	RepeatMasker	Retroposon?	854486	854772	750	+	.	ID="RND-3_FAMILY-37";Tend="1215";Tstart="908";shortTE="F";uid="f4cba37b-635c-46ec-afa3-43b4f2a9dad7"
VSBP01000100.1	RepeatMasker	DNA	97773	97947	407	+	.	ID="dna2-2_ap";Tend="222";Tstart="46";shortTE="F";uid="49447c1e-8122-4698-a645-c5b3c039f8f5"
VSBP01000100.1	RepeatMasker	DNA/MULE-MuDR	64393	64547	574	+	.	ID="RND-6_FAMILY-6539";Tend="366";Tstart="204";shortTE="F";uid="f42a667c-f159-4403-b237-e160e129f3cc"
VSBP01000100.1	RepeatMasker	Unknown	1014663	1014775	532	+	.	ID="RND-6_FAMILY-21192";Tend="1057";Tstart="945";shortTE="F";uid="bdd2c08e-ead0-46f8-bb30-8a843573c1ec"
VSBP01000100.1	RepeatMasker	DNA	184788	184985	442	+	.	ID="RND-6_FAMILY-3496";Tend="1028";Tstart="840";shortTE="F";uid="46686948-c40d-4687-94c8-c3261b2dcb53"
VSBP01000100.1	RepeatMasker	DNA/hAT-hAT19	51086	51457	1216	+	.	ID="RND-6_FAMILY-3177";Tend="1649";Tstart="1283";shortTE="F";uid="dc2ec5a1-b1f9-4d82-9144-3da4355f408c"
VSBP01000100.1	RepeatMasker	DNA/Kolobok-E	43785	44400	2048	+	.	ID="rnd-1_family-196";Tend="1746";Tstart="1145";shortTE="F";uid="f776badc-977f-4c8a-841b-6e235c9d4594"
VSBP01000100.1	RepeatMasker	DNA/Ginger	42568	43133	505	+	.	ID="RND-1_FAMILY-3";TEgroup="ctg_100%7CRND-1_FAMILY-3%7C1";Tend="1845";Tstart="1150";shortTE="T";uid="e6365b2e-3984-4271-85de-704fb3cbf420"
VSBP01000100.1	RepeatMasker	Unknown	128132	128446	430	+	.	ID="RND-6_FAMILY-16058";TEgroup="ctg_100%7CRND-6_FAMILY-16058%7C1";Tend="900";Tstart="704";shortTE="F";uid="f6ffb1ea-2f38-4ab0-98d2-0acff6c18858"
VSBP01000100.1	RepeatMasker	LINE/I-Jockey	796556	796686	477	+	.	ID="RND-6_FAMILY-1833";Tend="1292";Tstart="1162";shortTE="F";uid="3de426f5-f83b-48fd-9401-36001cfd306d"
VSBP01000100.1	RepeatMasker	Unknown	18562	19044	3160	+	.	ID="RND-5_FAMILY-9672";Tend="1402";Tstart="926";shortTE="F";uid="4fb98efe-1f07-427f-b0de-b9249005789d"
VSBP01000100.1	RepeatMasker	Retroposon?	7210	7386	508	+	.	ID="RND-6_FAMILY-6254";Tend="726";Tstart="551";shortTE="F";uid="6bf4b6b9-e06f-4371-b20c-7118239700fa"
VSBP01000100.1	RepeatMasker	DNA/Ginger-1	24077	24280	1754	+	.	ID="RND-5_FAMILY-11470";Tend="629";Tstart="426";shortTE="F";uid="4be0ebca-921d-4be8-aa50-d75b438379a4"
VSBP01000100.1	RepeatMasker	DNA/Ginger	295968	296071	764	+	.	ID="RND-1_FAMILY-3";Tend="1045";Tstart="946";shortTE="F";uid="e5945b97-f638-463e-be9f-b53918d1fba1"
VSBP01000100.1	RepeatMasker	DNA/Ginger	262712	264383	12951	+	.	ID="RND-6_FAMILY-5762";Tend="2547";Tstart="868";shortTE="F";uid="4479137e-d185-44d7-bb56-b9ede24e7dc0"
VSBP01000100.1	RepeatMasker	DNA/MULE-MuDR	468713	469257	2065	+	.	ID="MUDR12X_AP";Tend="472";Tstart="1";shortTE="F";uid="6fb6f45a-8a17-4838-8d3d-b366f1e11b88"
VSBP01000100.1	RepeatMasker	Unknown	49982	50161	1285	+	.	ID="RND-1_FAMILY-65";Tend="1134";Tstart="957";shortTE="F";uid="a2a101ce-c374-4e54-9e6e-5a3e09d0d658"
VSBP01000100.1	RepeatMasker	DNA/hAT-Charlie	457060	457425	2951	+	.	ID="RND-5_FAMILY-621";Tend="1359";Tstart="984";shortTE="F";uid="7c26a0b2-4d9f-43b6-a079-e695c247c0ce"
VSBP01000100.1	RepeatMasker	Unknown	15056	16760	8224	+	.	ID="RND-6_FAMILY-4846";Tend="1717";Tstart="25";shortTE="F";uid="e1a8fd35-0be5-4732-8f4c-9d877ce6789f"
VSBP01000100.1	RepeatMasker	LINE/L2	81533	82977	3728	+	.	ID="RND-5_FAMILY-2776";TEgroup="ctg_100%7CRND-5_FAMILY-2776%7C1";Tend="1495";Tstart="317";shortTE="F";uid="e12c8d78-908d-46ed-b435-be5f5fef5384"
VSBP01000100.1	RepeatMasker	Retroposon?	73473	74105	1046	+	.	ID="SINE2-1_AP";Tend="927";Tstart="271";shortTE="F";uid="e865752d-51da-409f-ab78-dc680d274cdf"
VSBP01000100.1	RepeatMasker	DNA	452595	452877	543	+	.	ID="TTAA25_AP";Tend="505";Tstart="222";shortTE="F";uid="dacab642-43da-4622-a0ab-8cb140493e54"
VSBP01000100.1	RepeatMasker	LINE/L2	81088	81309	1360	+	.	ID="RND-5_FAMILY-2776";Tend="278";Tstart="71";shortTE="F";uid="5ae0f3aa-256c-4a30-8c86-aa546e8a0858"
VSBP01000100.1	RepeatMasker	DNA/Ginger	421543	422042	1221	+	.	ID="RND-1_FAMILY-3";TEgroup="ctg_100%7CRND-1_FAMILY-3%7C2";Tend="1845";Tstart="946";shortTE="F";uid="d3981f37-411a-4f34-a488-7213f18ee7c8"
VSBP01000100.1	RepeatMasker	DNA/Kolobok-E	106712	106890	487	+	.	ID="KOLOBOKE-3_AP";Tend="5298";Tstart="5094";shortTE="F";uid="d6eb53f6-3c37-4814-ad8d-3b862b96c55a"
VSBP01000100.1	RepeatMasker	DNA/Ginger	39563	39764	1639	+	.	ID="RND-6_FAMILY-5762";Tend="1101";Tstart="895";shortTE="F";uid="4e3206b0-64bb-4843-86e5-875d6779d2b6"
VSBP01000100.1	RepeatMasker	DNA	510806	511053	437	+	.	ID="RND-5_FAMILY-9000";Tend="1872";Tstart="1624";shortTE="F";uid="f3947970-d48f-4f96-8435-77105e8182f7"
VSBP01000100.1	RepeatMasker	DNA/Kolobok-E	753881	754903	1383	+	.	ID="KOLOBOKE-2_AP";Tend="2208";Tstart="1142";shortTE="F";uid="e4d38065-8368-4b90-b25f-00133f88178f"
VSBP01000100.1	RepeatMasker	Unknown	550467	550867	2339	+	.	ID="RND-1_FAMILY-403";Tend="1213";Tstart="884";shortTE="F";uid="73c35c11-806b-4dc7-9a94-ad730a05718d"
VSBP01000100.1	RepeatMasker	DNA/hAT-hAT19	1001364	1001654	941	+	.	ID="DNA8-109_AP";Tend="318";Tstart="1";shortTE="F";uid="51f505e6-554d-42ce-8420-5d54a3d49f00"
VSBP01000100.1	RepeatMasker	DNA/MULE-MuDR	479078	479902	903	+	.	ID="mudr10x_ap";Tend="1567";Tstart="749";shortTE="F";uid="d395c444-7563-472b-8c3d-1bcacbc7e5d4"
VSBP01000100.1	RepeatMasker	DNA/Ginger	264362	265007	4845	+	.	ID="RND-1_FAMILY-3";Tend="1847";Tstart="1211";shortTE="F";uid="4fa3f9a8-8208-444b-b385-c7312096c6fc"
VSBP01000100.1	RepeatMasker	DNA/Ginger	928355	928645	604	+	.	ID="RND-6_FAMILY-9547";Tend="1152";Tstart="847";shortTE="F";uid="10aa0b6c-2374-4704-8948-1867d22af5ee"
VSBP01000100.1	RepeatMasker	DNA/Ginger	203651	204175	546	+	.	ID="RND-6_FAMILY-5762";Tend="1417";Tstart="894";shortTE="F";uid="07f51937-f53f-4fd8-ba63-ed9bf0721fa0"
VSBP01000100.1	RepeatMasker	Unknown	644411	644974	2130	+	.	ID="RND-1_FAMILY-147";Tend="1495";Tstart="947";shortTE="F";uid="6237ca1e-c5fb-4e16-9f82-c774ec179c89"
VSBP01000100.1	RepeatMasker	DNA/hAT	351401	353313	1828	+	.	ID="RND-1_FAMILY-9";TEgroup="ctg_100%7CRND-1_FAMILY-9%7C1";Tend="2997";Tstart="711";shortTE="F";uid="36665529-ecee-4e38-8b63-dbe2cc3354c5"
VSBP01000100.1	RepeatMasker	DNA	281908	282333	3047	+	.	ID="TTAA3_AP";Tend="429";Tstart="1";shortTE="F";uid="5effae66-393e-42da-9bda-941bbd7886ae"
VSBP01000100.1	RepeatMasker	DNA/Ginger	51987	52308	2382	+	.	ID="RND-6_FAMILY-9547";Tend="1191";Tstart="873";shortTE="F";uid="abeb2110-5539-46b0-aa6b-c5a0d3419aa0"
VSBP01000100.1	RepeatMasker	DNA/Ginger	44530	45058	4012	+	.	ID="RND-6_FAMILY-9547";Tend="2502";Tstart="1981";shortTE="F";uid="09ff1c72-a3e7-4324-93b5-8618a7048aa4"
VSBP01000100.1	RepeatMasker	DNA	810926	811038	720	+	.	ID="RND-5_FAMILY-9000";Tend="1898";Tstart="1786";shortTE="F";uid="e44a89c7-f321-4ecb-875a-7e06348a4720"
VSBP01000100.1	RepeatMasker	DNA/hAT-hAT19	309666	309999	2227	+	.	ID="RND-5_FAMILY-1429";Tend="1247";Tstart="917";shortTE="F";uid="e88f4828-6352-477d-b129-7d328f00faa6"
VSBP01000100.1	RepeatMasker	Unknown	72601	73117	2702	+	.	ID="RND-1_FAMILY-55";Tend="1240";Tstart="754";shortTE="F";uid="f994c510-b776-4f79-b86c-5c14208c7f74"
VSBP01000100.1	RepeatMasker	DNA	298256	298778	511	+	.	ID="TTAA22_AP";TEgroup="ctg_100%7CTTAA22_AP%7C1";Tend="435";Tstart="148";shortTE="F";uid="9f22248d-7314-4369-ad5b-46e78979f185"
VSBP01000100.1	RepeatMasker	DNA	117968	118662	1449	+	.	ID="DNA4-2_AP";Tend="736";Tstart="1";shortTE="F";uid="cf8fa42d-7186-4632-a92f-2825c1984641"
VSBP01000100.1	RepeatMasker	DNA/MULE-MuDR	469693	470688	4738	+	.	ID="mudr12x_ap";Tend="1588";Tstart="471";shortTE="F";uid="24b6cbe4-2fc0-4326-9ebf-9f69e20e112d"
VSBP01000100.1	RepeatMasker	DNA/CMC-Chapaev-3	353347	353872	1537	+	.	ID="RND-5_FAMILY-726";TEgroup="ctg_100%7CRND-5_FAMILY-726%7C1";Tend="1425";Tstart="844";shortTE="F";uid="81b82794-e72d-4cd4-8b76-18bfbe82924f"
VSBP01000100.1	RepeatMasker	DNA	435328	435815	1382	+	.	ID="DNA8-31_AP";Tend="595";Tstart="1";shortTE="F";uid="fd8fb8e7-66ad-43be-929d-9508e41997ce"
VSBP01000100.1	RepeatMasker	DNA	472261	472540	459	+	.	ID="dna4-2_ap";Tend="282";Tstart="1";shortTE="F";uid="f0ab9162-b936-4fd1-b39a-64444f2d7b14"
VSBP01000100.1	RepeatMasker	DNA/hAT-Blackjack	187571	187984	2022	+	.	ID="RND-6_FAMILY-3092";TEgroup="ctg_100%7CRND-6_FAMILY-3092%7C1";Tend="1503";Tstart="919";shortTE="F";uid="e67bf4fa-bba0-4765-a979-35d6a1cdf3e4"
VSBP01000100.1	RepeatMasker	DNA/MULE-MuDR	469579	469693	859	+	.	ID="MUDR12X_AP";Tend="585";Tstart="471";shortTE="F";uid="95d82f1d-d5fc-4b17-990f-6a7a58f87c0d"
VSBP01000100.1	RepeatMasker	Retroposon?	8507	8804	419	+	.	ID="RND-1_FAMILY-21";TEgroup="ctg_100%7CRND-1_FAMILY-21%7C1";Tend="728";Tstart="608";shortTE="F";uid="3f8a8874-db3a-4a48-aa1d-53a950065fee"
VSBP01000100.1	RepeatMasker	LINE/I-Jockey	414519	415204	1183	+	.	ID="RND-6_FAMILY-4015";Tend="1824";Tstart="1138";shortTE="F";uid="e57f56f5-11b8-4e6c-9d7f-23d0294fbe54"
VSBP01000100.1	RepeatMasker	RC/Helitron	812526	812662	429	+	.	ID="HELITRON-N7_PXU";Tend="127";Tstart="1";shortTE="F";uid="2ae1b422-3d42-47e6-b54f-47861098a5af"
VSBP01000100.1	RepeatMasker	DNA/Ginger	40925	41167	1188	+	.	ID="rnd-6_family-5762";Tend="2600";Tstart="2358";shortTE="F";uid="40b80def-971b-44a5-bcfe-6aa61f23bad6"
VSBP01000100.1	RepeatMasker	DNA/Ginger	739056	739846	584	+	.	ID="RND-6_FAMILY-5762";Tend="1683";Tstart="858";shortTE="F";uid="e839d28a-f2d8-49fa-ac06-681a0f7899cd"
VSBP01000100.1	RepeatMasker	DNA/hAT-Charlie	771739	771858	540	+	.	ID="HAT-N2_PPO";Tend="119";Tstart="1";shortTE="F";uid="508f0625-c7c4-4766-88c1-1b5d812d7863"
VSBP01000100.1	RepeatMasker	DNA/Ginger-1	833299	834170	6701	+	.	ID="RND-1_FAMILY-79";Tend="1889";Tstart="990";shortTE="F";uid="52f886db-3334-48e5-974a-6f81b745efa0"
VSBP01000100.1	RepeatMasker	Unknown	462131	462406	433	+	.	ID="RND-1_FAMILY-209";Tend="1061";Tstart="755";shortTE="F";uid="a6868b9d-05d5-44a9-afe5-d993e3dc209e"
VSBP01000100.1	RepeatMasker	Unknown	660389	661564	1441	+	.	ID="RND-1_FAMILY-129";Tend="1190";Tstart="27";shortTE="F";uid="fd249be3-f6e1-4076-9ad0-d25c996d982c"
VSBP01000100.1	RepeatMasker	DNA/MULE-MuDR	545987	546525	2607	+	.	ID="RND-6_FAMILY-14286";Tend="1432";Tstart="943";shortTE="F";uid="804a06ac-79b9-481a-9ed2-39af2c619e25"
VSBP01000100.1	RepeatMasker	DNA/Ginger-1	10948	11414	3650	+	.	ID="RND-1_FAMILY-79";Tend="1660";Tstart="1195";shortTE="F";uid="6bad2bfb-1c98-40b5-b1ea-8dfda5276a67"
VSBP01000100.1	RepeatMasker	DNA/Ginger	494328	495510	8142	+	.	ID="rnd-6_family-9547";Tend="2516";Tstart="1451";shortTE="F";uid="8eb4262b-2aa7-473c-b885-e50eb66504f4"
VSBP01000100.1	RepeatMasker	DNA/Ginger-1	371591	371787	1581	+	.	ID="RND-1_FAMILY-79";Tend="1168";Tstart="972";shortTE="F";uid="834d73e6-38ec-4cfa-9a33-12626daed808"
VSBP01000100.1	RepeatMasker	DNA	732356	732490	625	+	.	ID="DNA8-88_AP";Tend="620";Tstart="479";shortTE="F";uid="59d99f0e-e5fb-4d1f-87c3-3039237ad3f5"
VSBP01000100.1	RepeatMasker	Unknown	449591	450453	5856	+	.	ID="RND-6_FAMILY-2452";Tend="1672";Tstart="813";shortTE="F";uid="f5cf35a1-7884-44bb-aa28-be1c91816c0c"
VSBP01000100.1	RepeatMasker	DNA/Ginger-1	740268	741257	6194	+	.	ID="rnd-1_family-79";Tend="1932";Tstart="316";shortTE="F";uid="2da1ca38-4c6d-4407-aa3d-7067d8d90c65"
VSBP01000100.1	RepeatMasker	DNA/Ginger-1	52364	53183	4398	+	.	ID="RND-6_FAMILY-4438";Tend="1637";Tstart="776";shortTE="F";uid="785182d4-c075-4b1f-82c3-f743e56fd819"
VSBP01000100.1	RepeatMasker	DNA/Ginger	180602	180813	1671	+	.	ID="RND-6_FAMILY-5762";Tend="2549";Tstart="2332";shortTE="F";uid="592e8343-a502-45d8-a1be-b0b85ec29c9d"
VSBP01000100.1	RepeatMasker	DNA	12140	12571	1223	+	.	ID="DNA4-2_AP";Tend="471";Tstart="29";shortTE="F";uid="3f6c40d9-4ef2-4684-922d-7bd28f1a6c3a"
VSBP01000100.1	RepeatMasker	DNA	784832	785130	755	+	.	ID="TTAA8_AP";Tend="314";Tstart="11";shortTE="F";uid="ec3198e1-5516-407f-9580-7328eac77fd0"
VSBP01000100.1	RepeatMasker	Retroposon?	592134	592334	613	+	.	ID="RND-3_FAMILY-37";Tend="1167";Tstart="967";shortTE="F";uid="701798ae-0843-4cb6-8405-95d2806a463e"
VSBP01000100.1	RepeatMasker	RC/Helitron	864286	864511	824	+	.	ID="HELITRON-2_DF";Tend="1895";Tstart="1673";shortTE="F";uid="ce3dbb28-6128-4d29-867e-a78c1b806db9"
VSBP01000100.1	RepeatMasker	Unknown	1024542	1025220	3399	+	.	ID="RND-4_FAMILY-254";Tend="1687";Tstart="1000";shortTE="F";uid="2d48fa24-0af3-499e-849c-8c11b2a818f5"
[truncated: 187,922 more rows]
