# Supplementary material for: Transposon accumulation at xenobiotic gene family loci in aphids
Source: Genome Res. 2023 Oct;33(10):1718–33. doi: 10.1101/gr.277820.123 (PMC10691553; doi:10.1101/gr.277820.123)
Supplement: Supplement 13 [file Supplemental_File_S2.tar.gz › Supplemental_File_S2/eriosomaLanigerum.filteredRepeats.gff]

scaffold_1	RepeatMasker	LINE/RTE-RTE	39597534	39598176	1198	+	.	ID="RND-6_FAMILY-4792";Tend="1477";Tstart="832";shortTE="F";uid="c56f3baa-b390-430d-810f-e96c8f9dbb79"
scaffold_1	RepeatMasker	DNA/hAT	37775073	37775323	1652	+	.	ID="RND-1_FAMILY-26";Tend="1688";Tstart="1439";shortTE="F";uid="e2d0f01b-7b78-4895-ae72-9901cb3a3f4b"
scaffold_1	RepeatMasker	Unknown	11219569	11219711	1181	+	.	ID="RND-1_FAMILY-116";Tend="1623";Tstart="1481";shortTE="F";uid="2da57b56-a209-4982-a695-8e03eb5733d2"
scaffold_1	RepeatMasker	DNA/hAT-Tip100	5723928	5724171	1553	+	.	ID="RND-1_FAMILY-75";Tend="1212";Tstart="948";shortTE="F";uid="d733b547-06f8-412f-bcff-8a401c6615df"
scaffold_1	RepeatMasker	DNA	26152820	26153122	1855	+	.	ID="RND-5_FAMILY-2501";Tend="1255";Tstart="947";shortTE="F";uid="877e394d-e1f7-4f4e-bb4f-1b66a32ff75e"
scaffold_1	RepeatMasker	DNA/Ginger-1	19130112	19130565	2692	+	.	ID="RND-5_FAMILY-222";Tend="1404";Tstart="914";shortTE="F";uid="41e3f7cf-4097-43ff-96db-2201b345f86f"
scaffold_1	RepeatMasker	DNA/hAT-hAT19	54370477	54370710	671	+	.	ID="DNA8-84_AP";Tend="562";Tstart="327";shortTE="F";uid="7ed7c40d-5533-4625-9738-2f0dc266a7d6"
scaffold_1	RepeatMasker	DNA/MULE-MuDR	6952752	6953175	2401	+	.	ID="RND-5_FAMILY-895";Tend="1671";Tstart="1262";shortTE="F";uid="12512c23-6016-4356-88ef-dae5fea13a04"
scaffold_1	RepeatMasker	LTR/Copia	22412233	22412596	2766	+	.	ID="RND-5_FAMILY-1801";Tend="1843";Tstart="1482";shortTE="F";uid="ba4a400e-b101-4dd4-a867-a42c1b80de78"
scaffold_1	RepeatMasker	DNA/Ginger-1	104368	104942	2743	+	.	ID="rnd-1_family-9";Tend="1513";Tstart="949";shortTE="F";uid="4909aaae-d47b-4c93-91aa-4fc30321113d"
scaffold_1	RepeatMasker	DNA/hAT-Tip100	3278469	3278695	1263	+	.	ID="RND-1_FAMILY-75";Tend="1228";Tstart="1011";shortTE="F";uid="7f88d4b8-4d65-4abf-8d37-10355390e263"
scaffold_1	RepeatMasker	DNA/Ginger-1	18858268	18859264	5671	+	.	ID="RND-6_FAMILY-1604";Tend="1800";Tstart="804";shortTE="F";uid="99bf774b-1fe4-471d-8008-0360538544b0"
scaffold_1	RepeatMasker	LINE/RTE-BovB	48578085	48578217	548	+	.	ID="RND-5_FAMILY-669";Tend="1918";Tstart="1781";shortTE="F";uid="4c2ef326-487a-48c6-970e-bcdaf0e69257"
scaffold_1	RepeatMasker	DNA/hAT	19435167	19436309	7530	+	.	ID="RND-1_FAMILY-372";Tend="1908";Tstart="771";shortTE="F";uid="8636781a-e640-4908-a683-c0f95a996070"
scaffold_1	RepeatMasker	LINE/RTE-BovB	6580058	6580502	1606	+	.	ID="RND-6_FAMILY-792";Tend="1667";Tstart="1225";shortTE="F";uid="c558419c-8283-4bf7-992e-69e91c6ec622"
scaffold_1	RepeatMasker	Unknown	28029468	28029850	1569	+	.	ID="RND-5_FAMILY-722";Tend="1815";Tstart="1447";shortTE="F";uid="29d107e0-5d68-46c3-a38d-faf1925f7c71"
scaffold_1	RepeatMasker	DNA/hAT	2673050	2673356	690	+	.	ID="RND-1_FAMILY-7";Tend="2282";Tstart="1989";shortTE="F";uid="5970ee90-dd63-46b8-a06e-8c0a2b930a9d"
scaffold_1	RepeatMasker	DNA/Ginger-1	25845121	25845454	1395	+	.	ID="RND-1_FAMILY-8";Tend="2293";Tstart="1956";shortTE="F";uid="aeaae57c-47b8-4073-b699-5540be8dd9f6"
scaffold_1	RepeatMasker	Unknown	62473432	62473754	2181	+	.	ID="RND-5_FAMILY-2155";Tend="1263";Tstart="944";shortTE="F";uid="201fd857-35e5-4d4f-8e08-224692bf67b6"
scaffold_1	RepeatMasker	Unknown	46849509	46849627	741	+	.	ID="RND-5_FAMILY-352";Tend="1042";Tstart="929";shortTE="F";uid="9c13ed98-daeb-42ee-beaf-b9f8117a7cbd"
scaffold_1	RepeatMasker	Unknown	24834871	24835094	1193	+	.	ID="RND-1_FAMILY-397";Tend="2831";Tstart="2619";shortTE="F";uid="a1264d17-4828-4d8d-a2a0-ddab6b4d3f18"
scaffold_1	RepeatMasker	Retroposon?	56100924	56101333	2080	+	.	ID="RND-1_FAMILY-4";Tend="1494";Tstart="1082";shortTE="F";uid="0141bc21-6359-4fcd-9d6e-4704180a4666"
scaffold_1	RepeatMasker	Unknown	69445161	69445454	1249	+	.	ID="RND-5_FAMILY-71";Tend="1380";Tstart="849";shortTE="F";uid="72781e19-6021-465c-b58d-5f014605b23d"
scaffold_1	RepeatMasker	DNA	13997501	13997729	998	+	.	ID="RND-5_FAMILY-2394";Tend="1163";Tstart="934";shortTE="F";uid="449bfe80-6d73-4def-afa7-4c363f60a68f"
scaffold_1	RepeatMasker	LTR/Gypsy	59058039	59059663	9795	+	.	ID="RND-1_FAMILY-282";Tend="2330";Tstart="728";shortTE="F";uid="3cccd792-d86a-43cc-a992-1877396c5b24"
scaffold_1	RepeatMasker	Unknown	52746694	52746849	1068	+	.	ID="RND-1_FAMILY-411";Tend="1052";Tstart="889";shortTE="F";uid="d938b83e-424d-4a60-9f94-7cf69881fbfd"
scaffold_1	RepeatMasker	DNA/MULE-NOF	16398304	16398562	470	+	.	ID="RND-1_FAMILY-306";TEgroup="ctg_1%7CRND-1_FAMILY-306%7C1";Tend="2159";Tstart="1";shortTE="T";uid="6c9894a5-28d1-4a4e-89b9-5cf4fd0c2e41"
scaffold_1	RepeatMasker	DNA/TcMar-Mariner	10620189	10620346	644	+	.	ID="RND-6_FAMILY-4674";Tend="932";Tstart="793";shortTE="F";uid="2bc10c2a-a6ce-4945-be97-dc946baa85ed"
scaffold_1	RepeatMasker	DNA	45813735	45814107	2347	+	.	ID="RND-6_FAMILY-2863";Tend="1773";Tstart="1371";shortTE="F";uid="78ce4c18-0f7f-448f-8a9d-c57d5e70dfdc"
scaffold_1	RepeatMasker	DNA/hAT-Ac	29802011	29802323	1442	+	.	ID="RND-4_FAMILY-520";Tend="1189";Tstart="866";shortTE="F";uid="5e47e593-7457-423b-8681-30da3d3cb05d"
scaffold_1	RepeatMasker	Unknown	8080683	8080908	532	+	.	ID="RND-1_FAMILY-436";Tend="820";Tstart="601";shortTE="F";uid="69b76589-cae1-4d19-b61d-417cf68d5a5e"
scaffold_1	RepeatMasker	DNA/hAT-Tip100	33212076	33212325	1357	+	.	ID="RND-1_FAMILY-81";Tend="1260";Tstart="981";shortTE="F";uid="e47758af-416d-411b-a937-4669feece9b1"
scaffold_1	RepeatMasker	DNA/Ginger-1	59594373	59594585	809	+	.	ID="RND-5_FAMILY-679";Tend="1763";Tstart="1548";shortTE="F";uid="badccf29-0c9c-4bfc-8fe8-75d1bd819a43"
scaffold_1	RepeatMasker	DNA/Ginger-1	61723368	61723791	2517	+	.	ID="RND-5_FAMILY-679";Tend="1275";Tstart="847";shortTE="F";uid="c03103e5-b012-4043-9ab2-530ff0a2d1a5"
scaffold_1	RepeatMasker	DNA/hAT	37445800	37446006	503	+	.	ID="RND-5_FAMILY-989";Tend="1322";Tstart="1115";shortTE="F";uid="6ce1f05c-e5cd-4928-960a-e8d631183f67"
scaffold_1	RepeatMasker	LINE/RTE-BovB	15871712	15872705	758	+	.	ID="RND-6_FAMILY-2470";Tend="1432";Tstart="353";shortTE="F";uid="d0498ecd-03cd-48f6-936a-62cfc3aa9b49"
scaffold_1	RepeatMasker	DNA/TcMar-Tc1	157437	157543	423	+	.	ID="MARINER-N22_AG";Tend="183";Tstart="77";shortTE="F";uid="0db695b7-e69a-424f-8dc0-a5128d88e9b9"
scaffold_1	RepeatMasker	LINE/CR1	44292095	44292494	493	+	.	ID="RND-5_FAMILY-26";Tend="691";Tstart="293";shortTE="F";uid="e1349864-d831-4ca7-b4dd-5bc32ba49765"
scaffold_1	RepeatMasker	Unknown	29543225	29543760	1955	+	.	ID="RND-5_FAMILY-796";Tend="1250";Tstart="741";shortTE="F";uid="2e8dc3e5-7366-4586-a983-10ef8c50ec9c"
scaffold_1	RepeatMasker	Unknown	71151800	71152114	1141	+	.	ID="RND-4_FAMILY-445";TEgroup="ctg_1%7CRND-4_FAMILY-445%7C9";Tend="1149";Tstart="910";shortTE="F";uid="17713dae-8ea0-4b63-8b60-24dbed27bbc3"
scaffold_1	RepeatMasker	Unknown	50867284	50867416	640	+	.	ID="RND-6_FAMILY-7443";Tend="976";Tstart="846";shortTE="F";uid="17332644-0fe6-4981-b43e-aadf197dc6e4"
scaffold_1	RepeatMasker	DNA/Ginger-1	2564473	2565741	8370	+	.	ID="RND-6_FAMILY-2321";Tend="2153";Tstart="898";shortTE="F";uid="7f5e7d95-a05b-4553-8cee-6a584127c02a"
scaffold_1	RepeatMasker	DNA/TcMar-Tc1	45997159	45997356	1333	+	.	ID="RND-6_FAMILY-547";Tend="1694";Tstart="1498";shortTE="F";uid="e02f5242-8a10-44e5-a2da-11310fac0a9d"
scaffold_1	RepeatMasker	DNA/hAT-Tip100	10315213	10315717	2190	+	.	ID="RND-6_FAMILY-5162";Tend="696";Tstart="221";shortTE="F";uid="357009f6-9dca-427d-9326-10bbe55ea082"
scaffold_1	RepeatMasker	DNA/Ginger-1	17541205	17541354	440	+	.	ID="RND-1_FAMILY-6";Tend="1369";Tstart="1220";shortTE="F";uid="e617c0f0-3c1b-4752-93e8-f40eaa74f38a"
scaffold_1	RepeatMasker	DNA/Ginger-1	40585885	40586428	2509	+	.	ID="RND-5_FAMILY-679";Tend="1372";Tstart="801";shortTE="F";uid="58ec6a58-3284-43fe-a818-d6c4cf034a0b"
scaffold_1	RepeatMasker	LINE/RTE-BovB	63689533	63689635	442	+	.	ID="RND-6_FAMILY-792";Tend="1111";Tstart="1005";shortTE="F";uid="038683ce-26f4-4fc7-9a33-6f83fea815c7"
scaffold_1	RepeatMasker	DNA/hAT-Tip100	70805680	70805850	459	+	.	ID="RND-1_FAMILY-321";Tend="1349";Tstart="1181";shortTE="F";uid="f0347d03-2911-4bfa-b8b7-9cc08b0d21e7"
scaffold_1	RepeatMasker	Unknown	43127752	43128268	3260	+	.	ID="RND-5_FAMILY-455";Tend="1643";Tstart="1169";shortTE="F";uid="e1aad21e-cfd3-4974-a1c5-92fc56798d55"
scaffold_1	RepeatMasker	LTR/Gypsy	10587661	10588703	3527	+	.	ID="RND-5_FAMILY-166";Tend="1404";Tstart="394";shortTE="F";uid="191d0b95-d184-4229-8373-1aa1d7425b5e"
scaffold_1	RepeatMasker	DNA	59150031	59150335	2045	+	.	ID="RND-1_FAMILY-98";Tend="1258";Tstart="953";shortTE="F";uid="8fb84231-048a-4e41-848a-fdd691f03509"
scaffold_1	RepeatMasker	Unknown	42563440	42563621	1101	+	.	ID="RND-1_FAMILY-166";Tend="1152";Tstart="964";shortTE="F";uid="5300985d-77f8-4f1b-b507-399228a82e10"
scaffold_1	RepeatMasker	DNA/Ginger-1	24139185	24139286	609	+	.	ID="RND-6_FAMILY-2321";Tend="990";Tstart="891";shortTE="F";uid="16002882-530a-459e-9a84-7fbfdbe82b49"
scaffold_1	RepeatMasker	DNA/Ginger-1	34618986	34619131	1253	+	.	ID="RND-6_FAMILY-4811";Tend="2074";Tstart="1754";shortTE="F";uid="f52bf03f-389f-4c56-8598-0d0e4efe2e33"
scaffold_1	RepeatMasker	DNA/Ginger-1	67029745	67029927	1126	+	.	ID="RND-6_FAMILY-4175";Tend="1762";Tstart="1581";shortTE="F";uid="00f0b469-78b8-47f2-be66-c69b5a6b569d"
scaffold_1	RepeatMasker	LTR/Pao	70087897	70093996	519	+	.	ID="RND-6_FAMILY-6943";TEgroup="ctg_1%7CRND-6_FAMILY-6943%7C3";Tend="6000";Tstart="1";shortTE="F";uid="185e3d8e-f728-47e7-ab91-adb9db063aef"
scaffold_1	RepeatMasker	Unknown	56155430	56155619	577	+	.	ID="RND-6_FAMILY-14172";Tend="1136";Tstart="945";shortTE="F";uid="7d12354a-9de9-4fff-922f-6d03ae4681b3"
scaffold_1	RepeatMasker	LINE/RTE-BovB	55020241	55020561	1281	+	.	ID="RND-6_FAMILY-792";Tend="1642";Tstart="1326";shortTE="F";uid="11c16e28-8094-4586-9269-9da731500202"
scaffold_1	RepeatMasker	DNA/Ginger-1	59612427	59612673	580	+	.	ID="rnd-6_family-4968";Tend="1145";Tstart="954";shortTE="F";uid="15429db8-7c94-4b0e-9646-321b840f4848"
scaffold_1	RepeatMasker	DNA/Ginger-1	33140956	33141420	1978	+	.	ID="RND-5_FAMILY-679";Tend="2023";Tstart="1527";shortTE="F";uid="a3e203e9-08e6-4fac-b12e-a4981447b321"
scaffold_1	RepeatMasker	Unknown	68877506	68877618	675	+	.	ID="RND-6_FAMILY-9042";Tend="1051";Tstart="943";shortTE="F";uid="c0a7baae-4e88-4c70-b640-1a3a33a21403"
scaffold_1	RepeatMasker	DNA/hAT-Tip100	20142835	20143099	1923	+	.	ID="RND-1_FAMILY-91";Tend="1238";Tstart="974";shortTE="F";uid="8d0513ef-4582-423f-b8bc-a48cc7d3e4a3"
scaffold_1	RepeatMasker	Unknown	20867196	20867371	1149	+	.	ID="RND-5_FAMILY-473";Tend="1949";Tstart="1777";shortTE="F";uid="4fb8d9f0-795f-43c9-a274-37e166422212"
scaffold_1	RepeatMasker	Unknown	22438836	22438937	606	+	.	ID="RND-6_FAMILY-2175";Tend="1454";Tstart="1353";shortTE="F";uid="cd0fc0ee-bce0-4758-b35a-228b8d97dfcd"
scaffold_1	RepeatMasker	DNA/Ginger-1	47443026	47443722	4263	+	.	ID="RND-6_FAMILY-2321";Tend="1620";Tstart="927";shortTE="F";uid="45664126-7c85-4f53-9b3b-256d27604208"
scaffold_1	RepeatMasker	DNA/hAT-Tip100	67920426	67920842	724	+	.	ID="RND-1_FAMILY-110";Tend="2018";Tstart="1658";shortTE="F";uid="35b925b6-5616-494f-9ac7-c132b2addf06"
scaffold_1	RepeatMasker	DNA/hAT	44801959	44802728	1859	+	.	ID="RND-1_FAMILY-26";Tend="1915";Tstart="1123";shortTE="F";uid="d9ba47d9-fbc2-4084-ac4f-e68734448d5c"
scaffold_1	RepeatMasker	DNA/Merlin	21177303	21178158	5158	+	.	ID="RND-1_FAMILY-25";Tend="1820";Tstart="970";shortTE="F";uid="92dde614-4116-4a24-929c-d5e86ff86b91"
scaffold_1	RepeatMasker	DNA/hAT-Tip100	48720761	48721265	769	+	.	ID="RND-1_FAMILY-198";Tend="1029";Tstart="516";shortTE="F";uid="3ef0a1aa-2898-49ee-8d35-b5d73b62e592"
scaffold_1	RepeatMasker	LTR/Pao	56436821	56437281	429	+	.	ID="RND-6_FAMILY-612";Tend="2997";Tstart="2534";shortTE="F";uid="c6145fd0-70dc-4a64-bad3-64b9e198e219"
scaffold_1	RepeatMasker	Unknown	63878387	63879031	3236	+	.	ID="RND-4_FAMILY-991";Tend="1760";Tstart="1122";shortTE="F";uid="a6382b7f-05fd-4dd0-b34d-a0af3298403b"
scaffold_1	RepeatMasker	DNA/Ginger-1	62788395	62788903	931	+	.	ID="RND-5_FAMILY-222";Tend="1429";Tstart="931";shortTE="F";uid="e4ac75fb-dd59-48ce-9473-bdd0afc73631"
scaffold_1	RepeatMasker	LTR/Gypsy	58344322	58345566	10409	+	.	ID="RND-1_FAMILY-186";Tend="4739";Tstart="3520";shortTE="F";uid="5c8f9197-cfb7-42ac-880c-fbb8caf29a39"
scaffold_1	RepeatMasker	Unknown	67750897	67751057	1057	+	.	ID="RND-1_FAMILY-156";Tend="1055";Tstart="894";shortTE="F";uid="575812ac-e3d1-4f6a-bb81-55c50233c54c"
scaffold_1	RepeatMasker	DNA/Ginger-1	64988541	64989087	4045	+	.	ID="RND-6_FAMILY-4968";Tend="1477";Tstart="400";shortTE="F";uid="f0e4adab-b41e-467b-bc00-3c992ef2580f"
scaffold_1	RepeatMasker	DNA/hAT	7877895	7878576	584	+	.	ID="RND-1_FAMILY-26";Tend="1341";Tstart="669";shortTE="F";uid="a1104c5a-50a8-44cc-9ddf-b0cfd9de8978"
scaffold_1	RepeatMasker	DNA/Maverick	27189701	27189868	577	+	.	ID="RND-5_FAMILY-803";Tend="3696";Tstart="3544";shortTE="F";uid="c57cb800-9cdc-4ab6-bc49-02650568daca"
scaffold_1	RepeatMasker	DNA	24660811	24661248	1739	+	.	ID="RND-1_FAMILY-97";Tend="1362";Tstart="922";shortTE="F";uid="f6ed9ae0-3564-4b5f-b1cf-07f368a64158"
scaffold_1	RepeatMasker	Retroposon?	24283238	24283429	1121	+	.	ID="RND-3_FAMILY-175";Tend="2127";Tstart="1934";shortTE="F";uid="6b686047-e592-40fb-87bd-113b3dea843c"
scaffold_1	RepeatMasker	DNA/MULE-NOF	46077939	46078156	970	+	.	ID="RND-6_FAMILY-4356";Tend="1375";Tstart="1147";shortTE="F";uid="20a90a5f-f43d-4095-95ab-6fe38ece8910"
scaffold_1	RepeatMasker	DNA/hAT	43995215	43995689	1608	+	.	ID="RND-6_FAMILY-9119";Tend="1686";Tstart="1190";shortTE="F";uid="857e648b-8a07-4ad5-9775-5db8843640ea"
scaffold_1	RepeatMasker	DNA/hAT-Tip100	31224564	31224838	1161	+	.	ID="RND-6_FAMILY-3205";Tend="1238";Tstart="944";shortTE="F";uid="193a59b5-1507-4d73-a6e6-9ea05c6261e3"
scaffold_1	RepeatMasker	Retroposon?	40090397	40090720	513	+	.	ID="RND-3_FAMILY-175";Tend="1096";Tstart="751";shortTE="F";uid="a6343393-c1a4-4a08-8dda-d57b9dd91598"
scaffold_1	RepeatMasker	Unknown	46257539	46258586	3386	+	.	ID="RND-6_FAMILY-5758";Tend="1681";Tstart="632";shortTE="F";uid="a69754fc-9b6f-47d7-8786-da65e5024865"
scaffold_1	RepeatMasker	DNA/TcMar-Mariner	33470856	33472793	7898	+	.	ID="RND-6_FAMILY-4674";Tend="2019";Tstart="182";shortTE="F";uid="0a2d112a-7ef2-4bca-9083-3b657066690d"
scaffold_1	RepeatMasker	DNA/Ginger-1	46716984	46717144	727	+	.	ID="RND-1_FAMILY-6";Tend="2632";Tstart="2461";shortTE="F";uid="2a4b1dd3-5c1f-4212-b055-9f29fb361880"
scaffold_1	RepeatMasker	DNA/Ginger-1	26587942	26588100	1022	+	.	ID="RND-5_FAMILY-679";Tend="2238";Tstart="2080";shortTE="F";uid="b744e397-da12-4023-941b-9375b5ef7ef7"
scaffold_1	RepeatMasker	DNA/hAT-Tip100	26838209	26838574	1149	+	.	ID="RND-1_FAMILY-81";Tend="1352";Tstart="972";shortTE="F";uid="23bffeda-0c7c-4be6-9822-86e365e37733"
scaffold_1	RepeatMasker	LINE/RTE-BovB	364816	365132	517	+	.	ID="RTE-11_PPO";Tend="420";Tstart="113";shortTE="F";uid="6e396081-23e2-4985-acf8-079d86269b41"
scaffold_1	RepeatMasker	Unknown	24284460	24284952	3487	+	.	ID="RND-5_FAMILY-7619";Tend="1441";Tstart="913";shortTE="F";uid="162bbff6-e01f-4a2d-bb66-5c65278cf079"
scaffold_1	RepeatMasker	DNA/hAT	16302974	16303639	1392	+	.	ID="rnd-5_family-9190";Tend="2006";Tstart="1547";shortTE="F";uid="14819200-4c06-4152-8a97-9a6a579447d3"
scaffold_1	RepeatMasker	DNA/hAT-Charlie	52029781	52030504	767	+	.	ID="HAT-33_LMI";Tend="1526";Tstart="812";shortTE="F";uid="753c5c59-3254-4392-afc2-027b87852f62"
scaffold_1	RepeatMasker	DNA/hAT	55562916	55563475	1309	+	.	ID="RND-6_FAMILY-2850";TEgroup="ctg_1%7CRND-6_FAMILY-2850%7C7";Tend="1391";Tstart="689";shortTE="F";uid="8c325281-ad98-4fb5-b61b-844dd49050f5"
scaffold_1	RepeatMasker	DNA/Ginger-1	24782578	24782769	2086	+	.	ID="RND-6_FAMILY-4811";Tend="1457";Tstart="480";shortTE="F";uid="e3f1021f-c3a3-47bf-874d-bcf4a0dfafa4"
scaffold_1	RepeatMasker	Retroposon?	46959191	46959518	1488	+	.	ID="RND-3_FAMILY-175";Tend="2154";Tstart="1864";shortTE="F";uid="1f3d8eca-e349-4ae6-aae0-5ef8485840cd"
scaffold_1	RepeatMasker	DNA/Ginger-1	47899606	47899808	654	+	.	ID="rnd-6_family-396";Tend="1841";Tstart="1448";shortTE="F";uid="feefdb26-aaae-4219-b27e-739a325bf34a"
scaffold_1	RepeatMasker	DNA/Ginger-1	71203019	71203863	2604	+	.	ID="RND-6_FAMILY-8373";Tend="1936";Tstart="1154";shortTE="F";uid="bbe75266-3d40-4847-9f79-230e2995b918"
scaffold_1	RepeatMasker	DNA/Ginger-1	45392964	45393948	2978	+	.	ID="RND-1_FAMILY-8";Tend="2356";Tstart="1387";shortTE="F";uid="feca22e4-6600-4ed7-8cdc-e1aee3fdea24"
scaffold_1	RepeatMasker	DNA/Ginger-1	28961303	28962105	3500	+	.	ID="RND-5_FAMILY-679";Tend="2242";Tstart="1403";shortTE="F";uid="a7dd3284-6f80-4cad-bbbf-4e7a967447b6"
scaffold_1	RepeatMasker	DNA/Kolobok-E	59374445	59375035	406	+	.	ID="KOLOBOK1-1_TCA";Tend="1686";Tstart="1081";shortTE="F";uid="04083bbe-d213-42d0-8ac0-4df9b98b01d9"
scaffold_1	RepeatMasker	Unknown	67751524	67751697	1102	+	.	ID="RND-1_FAMILY-156";Tend="1259";Tstart="1086";shortTE="F";uid="e38ae09d-ac37-47e3-8c0f-dfe7da746539"
scaffold_1	RepeatMasker	DNA/hAT-Ac	36582866	36583359	444	+	.	ID="RND-5_FAMILY-1731";Tend="1415";Tstart="935";shortTE="F";uid="c27660c3-210b-42c9-8c3c-e84c5446fd8a"
scaffold_1	RepeatMasker	DNA/Kolobok-E	42687946	42688114	724	+	.	ID="RND-1_FAMILY-233";Tend="1096";Tstart="920";shortTE="F";uid="7635ce6c-aad4-4a15-970d-62a0ab47b903"
scaffold_1	RepeatMasker	LINE/RTE-BovB	59594863	59595268	1888	+	.	ID="RND-6_FAMILY-6267";Tend="1770";Tstart="1358";shortTE="F";uid="73e2d4c0-fe43-4967-b265-cd79fcfac442"
scaffold_1	RepeatMasker	DNA/Ginger-1	65520210	65520557	1111	+	.	ID="RND-5_FAMILY-679";Tend="2348";Tstart="1986";shortTE="F";uid="0388cb9f-0d3d-46c9-b43b-1579ee768851"
scaffold_1	RepeatMasker	Unknown	17445464	17445568	461	+	.	ID="RND-6_FAMILY-8176";Tend="1277";Tstart="1176";shortTE="F";uid="553894b6-faf5-4581-bd27-f3c2bbce81d3"
scaffold_1	RepeatMasker	Unknown	12739590	12740301	5547	+	.	ID="RND-6_FAMILY-1618";Tend="1701";Tstart="979";shortTE="F";uid="9d57ba89-74da-4adf-a8bd-4e1dd8b5be99"
scaffold_1	RepeatMasker	LTR/Pao	56375910	56376700	6161	+	.	ID="RND-6_FAMILY-7540";Tend="2517";Tstart="1709";shortTE="F";uid="4bbea333-7116-45ef-a500-b62483bcc885"
scaffold_1	RepeatMasker	DNA/hAT-Tip100	804990	805311	435	+	.	ID="RND-1_FAMILY-110";Tend="2033";Tstart="1741";shortTE="F";uid="a4bfaf8a-c876-4ca6-8e37-c2cc8cdc99ec"
scaffold_1	RepeatMasker	DNA/hAT-Tip100	64263190	64263436	824	+	.	ID="RND-1_FAMILY-91";Tend="1236";Tstart="979";shortTE="F";uid="166d9c37-d03a-4ee8-b922-37a5470bc860"
scaffold_1	RepeatMasker	Unknown	16849009	16849163	644	+	.	ID="RND-6_FAMILY-1951";Tend="1086";Tstart="939";shortTE="F";uid="68371ae9-6bb6-4793-96ff-43235a69bbd8"
scaffold_1	RepeatMasker	DNA/hAT-Tip100	25282384	25282986	3985	+	.	ID="RND-6_FAMILY-1816";Tend="1441";Tstart="860";shortTE="F";uid="43d1332c-5e37-4682-b686-cc93a51043fd"
scaffold_1	RepeatMasker	DNA	13666877	13667066	939	+	.	ID="RND-6_FAMILY-4817";Tend="1536";Tstart="1358";shortTE="F";uid="2068bbdb-3d5f-4a74-83c4-3afff94b1ad3"
scaffold_1	RepeatMasker	DNA/Ginger-1	16975485	16975790	641	+	.	ID="RND-6_FAMILY-1087";Tend="742";Tstart="443";shortTE="F";uid="bd4ec8c9-037a-4bc3-a590-ce04201d3e77"
scaffold_1	RepeatMasker	DNA	21471292	21471636	720	+	.	ID="RND-4_FAMILY-220";Tend="1368";Tstart="1058";shortTE="F";uid="cc2b2387-7a28-41b5-9519-9ad2ea598170"
scaffold_1	RepeatMasker	DNA/Ginger-1	53679799	53680617	3892	+	.	ID="RND-4_FAMILY-839";Tend="1751";Tstart="945";shortTE="F";uid="56e6a4e9-26da-4540-99ed-f7585a0d593d"
scaffold_1	RepeatMasker	Unknown	40136028	40136194	924	+	.	ID="RND-1_FAMILY-411";Tend="1052";Tstart="889";shortTE="F";uid="58c2b267-5f24-45f9-93af-7f3d2b156b5a"
scaffold_1	RepeatMasker	DNA/hAT	44878505	44878926	1670	+	.	ID="RND-1_FAMILY-26";Tend="2036";Tstart="1596";shortTE="F";uid="98d69d74-aff5-44e4-8c8a-ca0f70746216"
scaffold_1	RepeatMasker	DNA/hAT-Blackjack	55059515	55059910	2680	+	.	ID="RND-5_FAMILY-2265";Tend="1384";Tstart="955";shortTE="F";uid="baba0052-582f-4c70-aa50-83120a2b460e"
scaffold_1	RepeatMasker	RC/Helitron	3348247	3348460	702	+	.	ID="HELITRON-1_RPR";Tend="2501";Tstart="2278";shortTE="F";uid="105f81c3-e8c0-4570-8f92-e2c4d845ac64"
scaffold_1	RepeatMasker	DNA/Ginger-1	32579650	32579782	635	+	.	ID="rnd-5_family-679";Tend="1098";Tstart="958";shortTE="F";uid="79f89789-3c6a-484e-9bbd-97c31986fa5a"
scaffold_1	RepeatMasker	DNA/Ginger-1	20663899	20664466	2383	+	.	ID="rnd-1_family-9";Tend="1532";Tstart="853";shortTE="F";uid="116b18c1-6db5-43b7-a5b9-974d07b22d1d"
scaffold_1	RepeatMasker	DNA/hAT-Tip100	15158445	15158653	443	+	.	ID="RND-6_FAMILY-364";Tend="1136";Tstart="950";shortTE="F";uid="25ac1864-25dd-4268-8569-4bc2af96079f"
scaffold_1	RepeatMasker	DNA	27033407	27033590	836	+	.	ID="RND-4_FAMILY-220";Tend="1355";Tstart="1170";shortTE="F";uid="843b9dc2-94d0-4237-9183-1fa4ede67211"
scaffold_1	RepeatMasker	DNA/Ginger-1	52705172	52705280	457	+	.	ID="RND-1_FAMILY-9";Tend="1060";Tstart="953";shortTE="F";uid="34adef7c-8a42-4d37-9ad2-a4cd7f4d1b07"
scaffold_1	RepeatMasker	DNA/Ginger-1	38589529	38590044	1020	+	.	ID="RND-5_FAMILY-679";TEgroup="ctg_1%7CRND-5_FAMILY-679%7C28";Tend="2236";Tstart="1319";shortTE="F";uid="7c9a62a8-bbab-4466-83fd-87ea6e616e57"
scaffold_1	RepeatMasker	DNA/hAT	51729859	51729966	693	+	.	ID="RND-1_FAMILY-26";Tend="1827";Tstart="1720";shortTE="F";uid="fa9dcd86-4aaa-4586-a0ac-8745d94acceb"
scaffold_1	RepeatMasker	Unknown	60982975	60983282	802	+	.	ID="RND-6_FAMILY-7443";Tend="1188";Tstart="883";shortTE="F";uid="d0a809e6-722d-41a3-8176-f602ad383236"
scaffold_1	RepeatMasker	DNA	23725851	23726291	1596	+	.	ID="rnd-6_family-6285";Tend="966";Tstart="595";shortTE="F";uid="aa5b4940-0c44-40a2-9369-a87b5162cdb6"
scaffold_1	RepeatMasker	DNA/Ginger-1	810838	810959	695	+	.	ID="RND-1_FAMILY-12";Tend="1910";Tstart="1788";shortTE="F";uid="be7c9b0e-e7e1-4ae6-8b23-7a29d6a2008a"
scaffold_1	RepeatMasker	DNA/Ginger-1	33054734	33055284	3301	+	.	ID="rnd-6_family-1075";Tend="1338";Tstart="860";shortTE="F";uid="bc823a8c-ceab-4a7e-907b-2e3449191698"
scaffold_1	RepeatMasker	DNA/hAT	15316410	15316832	2902	+	.	ID="RND-1_FAMILY-139";Tend="1350";Tstart="906";shortTE="F";uid="d3d42561-7d2f-44fc-b1d4-2845c0580fb9"
scaffold_1	RepeatMasker	Unknown	4161046	4161331	934	+	.	ID="RND-4_FAMILY-183";Tend="1234";Tstart="882";shortTE="F";uid="fc3a16fe-9056-407b-8ed7-7c21f581b543"
scaffold_1	RepeatMasker	DNA/Ginger-1	42551928	42552313	2225	+	.	ID="RND-6_FAMILY-4175";Tend="1683";Tstart="1279";shortTE="F";uid="8da10117-5e6e-4f60-8daf-35f6fd43e090"
scaffold_1	RepeatMasker	DNA/Ginger-1	51908291	51908642	478	+	.	ID="RND-5_FAMILY-679";Tend="1305";Tstart="992";shortTE="F";uid="4580e468-4c61-4669-be4d-396a67a7d5e0"
scaffold_1	RepeatMasker	LINE/RTE-BovB	22752290	22752677	1110	+	.	ID="RND-6_FAMILY-5219";Tend="1092";Tstart="727";shortTE="F";uid="b832dcba-8aed-4c98-a09a-e8433215407c"
scaffold_1	RepeatMasker	Unknown	34237264	34237399	572	+	.	ID="RND-6_FAMILY-3525";Tend="1793";Tstart="1669";shortTE="F";uid="a7d0dd6a-c294-4da6-9525-5e69c8e0d66b"
scaffold_1	RepeatMasker	DNA	58752843	58753180	454	+	.	ID="RND-5_FAMILY-600";TEgroup="ctg_1%7CRND-5_FAMILY-600%7C11";Tend="1056";Tstart="845";shortTE="F";uid="544fe8ba-7b4e-4dfb-8f11-be40f348a245"
scaffold_1	RepeatMasker	DNA/hAT	63396142	63396748	2603	+	.	ID="rnd-1_family-26";Tend="2290";Tstart="948";shortTE="F";uid="c6495f33-3ebd-4124-9c62-d0c596c53d1f"
scaffold_1	RepeatMasker	Unknown	28800552	28800753	1153	+	.	ID="RND-1_FAMILY-195";Tend="1416";Tstart="1208";shortTE="F";uid="44f2b462-15b7-4842-b03c-2171107ed5fb"
scaffold_1	RepeatMasker	LINE/RTE-BovB	37591785	37592303	2098	+	.	ID="RND-6_FAMILY-8013";Tend="1673";Tstart="1158";shortTE="F";uid="2fe32b40-b54f-44da-b68d-f975c16112da"
scaffold_1	RepeatMasker	LINE/RTE-BovB	36751239	36751423	970	+	.	ID="RND-5_FAMILY-52";Tend="1042";Tstart="859";shortTE="F";uid="1bb594ea-4060-43c7-b8d1-a4e1dd30a92a"
scaffold_1	RepeatMasker	DNA/PIF-Harbinger	23465298	23465568	1757	+	.	ID="RND-6_FAMILY-1165";Tend="1237";Tstart="931";shortTE="F";uid="7dd3b223-d2b6-4878-9187-24fa05a2dd65"
scaffold_1	RepeatMasker	LTR/Pao	56035313	56035416	674	+	.	ID="RND-6_FAMILY-4349";Tend="373";Tstart="270";shortTE="F";uid="c021bb9e-bc4c-49eb-bc60-5ecb2e2bdfb2"
scaffold_1	RepeatMasker	DNA/Ginger-1	33414035	33414682	3268	+	.	ID="RND-4_FAMILY-839";Tend="1407";Tstart="729";shortTE="F";uid="0c1f11b1-620a-4b99-a175-b46f1c47be6e"
scaffold_1	RepeatMasker	DNA/hAT-Tip100	7682081	7682715	3301	+	.	ID="RND-4_FAMILY-1042";Tend="1868";Tstart="1249";shortTE="F";uid="6b1f0aa1-d664-4707-acad-275ee11a9b60"
scaffold_1	RepeatMasker	RC/Helitron	5875694	5875795	666	+	.	ID="HELITRON-N7_PXU";Tend="107";Tstart="6";shortTE="F";uid="fbd78d96-884e-4bfc-bdc0-c5d6661d7f22"
scaffold_1	RepeatMasker	Unknown	51117506	51117855	2247	+	.	ID="RND-1_FAMILY-276";Tend="1299";Tstart="939";shortTE="F";uid="9a9651e3-75ad-42f5-9a3c-eaf54e2f8501"
scaffold_1	RepeatMasker	DNA/P	27483351	27484021	743	+	.	ID="RND-5_FAMILY-4022";TEgroup="ctg_1%7CRND-5_FAMILY-4022%7C7";Tend="2325";Tstart="846";shortTE="F";uid="7e4d59fc-fabc-4567-b1af-30e0a90637a0"
scaffold_1	RepeatMasker	DNA/Merlin	3709500	3710323	4817	+	.	ID="RND-1_FAMILY-25";Tend="1820";Tstart="978";shortTE="F";uid="19108b5f-d4ce-4cbf-9514-5c31124f3781"
scaffold_1	RepeatMasker	DNA/Ginger-1	4858096	4858296	689	+	.	ID="rnd-1_family-9";Tend="1100";Tstart="775";shortTE="F";uid="50e9e51b-48f7-4555-b620-fe0b2ad72511"
scaffold_1	RepeatMasker	DNA/Maverick	20804322	20804882	563	+	.	ID="RND-5_FAMILY-803";Tend="2429";Tstart="1873";shortTE="F";uid="34bf12c5-9df3-493c-bd09-c6fac6acd467"
scaffold_1	RepeatMasker	DNA/hAT-Tip100	18884930	18885093	478	+	.	ID="RND-1_FAMILY-321";Tend="987";Tstart="839";shortTE="F";uid="50111810-7a68-42d8-8516-77665138fec3"
scaffold_1	RepeatMasker	DNA/hAT-Tip100	52769451	52770797	9120	+	.	ID="RND-5_FAMILY-357";Tend="2070";Tstart="763";shortTE="F";uid="d3ca7342-8fa3-4b01-998d-c3d0ce4f6fc8"
scaffold_1	RepeatMasker	Unknown	8732629	8733687	4891	+	.	ID="RND-1_FAMILY-260";Tend="1860";Tstart="841";shortTE="F";uid="922f98b4-62ee-4036-943a-408bd1843eaf"
scaffold_1	RepeatMasker	DNA/hAT-Tip100	7091961	7092160	1096	+	.	ID="RND-1_FAMILY-81";Tend="1198";Tstart="999";shortTE="F";uid="eda74e72-7b85-4b08-bd13-6916c2807cd9"
scaffold_1	RepeatMasker	DNA	41359786	41360209	1757	+	.	ID="RND-5_FAMILY-2286";TEgroup="ctg_1%7CRND-5_FAMILY-2286%7C4";Tend="1607";Tstart="898";shortTE="F";uid="98577d78-1bcc-4cd2-87cf-a4687fa0ed9f"
scaffold_1	RepeatMasker	Unknown	55890816	55890939	626	+	.	ID="RND-6_FAMILY-6077";Tend="1545";Tstart="1421";shortTE="F";uid="5c33240f-fc41-4afc-84f9-b07cab1b6089"
scaffold_1	RepeatMasker	DNA/Ginger-1	34632433	34632788	1241	+	.	ID="RND-1_FAMILY-9";Tend="1364";Tstart="986";shortTE="F";uid="2b71fdc4-e13e-43d5-b951-492713e818b6"
scaffold_1	RepeatMasker	DNA/hAT-Ac	31133237	31133365	475	+	.	ID="DNA8-99_AP";Tend="758";Tstart="606";shortTE="F";uid="8187d92f-96ea-4aa8-af5b-c244427d25c6"
scaffold_1	RepeatMasker	DNA/hAT-Tip100	19937246	19937366	408	+	.	ID="RND-1_FAMILY-273";Tend="1529";Tstart="1413";shortTE="F";uid="235956c1-b774-4488-8f6b-0348c4c869d9"
scaffold_1	RepeatMasker	LINE/RTE-BovB	23126692	23127615	1526	+	.	ID="RND-5_FAMILY-1579";Tend="747";Tstart="482";shortTE="F";uid="54e4b7f0-d265-4c2d-bfcf-a256986b2516"
scaffold_1	RepeatMasker	DNA/hAT-Ac	18304634	18304784	468	+	.	ID="DNA8-99_AP";Tend="758";Tstart="606";shortTE="F";uid="5cf3d68f-2186-4824-b606-f327f9d2bf12"
scaffold_1	RepeatMasker	DNA/hAT-Charlie	61249036	61249219	1257	+	.	ID="RND-6_FAMILY-4317";Tend="1144";Tstart="940";shortTE="F";uid="423bb9f3-4fcb-4724-8f6a-07201cbb8254"
scaffold_1	RepeatMasker	Unknown	56523979	56524196	1222	+	.	ID="RND-5_FAMILY-2366";Tend="1580";Tstart="1357";shortTE="F";uid="470edc37-ee62-4063-af7c-eaba0f8fc182"
scaffold_1	RepeatMasker	Unknown	2661220	2661840	3247	+	.	ID="RND-1_FAMILY-252";Tend="1816";Tstart="1110";shortTE="F";uid="0bea705d-7402-430a-b909-cdce7b26a994"
scaffold_1	RepeatMasker	Unknown	3361989	3362727	706	+	.	ID="RND-6_FAMILY-7443";TEgroup="ctg_1%7CRND-6_FAMILY-7443%7C6";Tend="1307";Tstart="766";shortTE="F";uid="398ed46a-fb1e-4167-a4f7-ba872aea1638"
scaffold_1	RepeatMasker	DNA/Maverick	11194731	11195755	8026	+	.	ID="RND-5_FAMILY-3114";Tend="2374";Tstart="1347";shortTE="F";uid="9fac467c-6dae-4b11-8c8d-69799f15a5ee"
scaffold_1	RepeatMasker	Unknown	45683540	45684997	12353	+	.	ID="RND-6_FAMILY-1243";Tend="2103";Tstart="645";shortTE="F";uid="f55e87a3-05dc-4317-8fed-ee66752c3f28"
scaffold_1	RepeatMasker	DNA/Ginger-1	47184146	47184787	3360	+	.	ID="RND-5_FAMILY-679";Tend="2245";Tstart="1596";shortTE="F";uid="17c377ca-68b7-4d3f-a233-6173ae899aeb"
scaffold_1	RepeatMasker	Unknown	420969	421156	815	+	.	ID="RND-6_FAMILY-9042";Tend="1282";Tstart="1102";shortTE="F";uid="12016f27-d1f2-4ae8-b210-33698ed8d06b"
scaffold_1	RepeatMasker	Unknown	48113237	48113498	846	+	.	ID="RND-1_FAMILY-327";Tend="2688";Tstart="2433";shortTE="F";uid="f3da4347-3a9a-44ac-9662-c310159f564b"
scaffold_1	RepeatMasker	DNA/Ginger-1	24231944	24232196	892	+	.	ID="RND-5_FAMILY-679";Tend="1750";Tstart="1449";shortTE="F";uid="e9951066-f15a-41a9-b20a-3186fbda6584"
scaffold_1	RepeatMasker	Unknown	40640738	40640961	1336	+	.	ID="RND-6_FAMILY-2011";Tend="1433";Tstart="1205";shortTE="F";uid="c15b0cee-af94-4216-b87a-a5fa7186e502"
scaffold_1	RepeatMasker	DNA/Ginger-1	30975983	30976158	1048	+	.	ID="RND-5_FAMILY-679";Tend="1018";Tstart="842";shortTE="F";uid="aa8881b2-46a3-44ec-b738-25a15198fa85"
scaffold_1	RepeatMasker	DNA/TcMar-Tc1	70099298	70099464	541	+	.	ID="RND-1_FAMILY-140";Tend="5434";Tstart="5236";shortTE="F";uid="6df270b9-156a-43c3-a01d-08488ce3aeb2"
scaffold_1	RepeatMasker	DNA/hAT-Tip100	38981579	38981831	1324	+	.	ID="RND-1_FAMILY-91";Tend="1236";Tstart="981";shortTE="F";uid="286a6bb9-d434-4655-9226-eb374445bbbe"
scaffold_1	RepeatMasker	DNA/TcMar-Tc1	27430733	27430847	499	+	.	ID="RND-1_FAMILY-143";Tend="1130";Tstart="1018";shortTE="F";uid="a5051150-b7dc-4cd3-b5b5-98ca1b1f9690"
scaffold_1	RepeatMasker	Unknown	30259742	30260038	1730	+	.	ID="RND-4_FAMILY-183";Tend="1195";Tstart="878";shortTE="F";uid="47349167-b4ff-4c7f-ba6c-15870cd2fdbd"
scaffold_1	RepeatMasker	DNA/Ginger-1	24198972	24199209	926	+	.	ID="RND-6_FAMILY-4811";Tend="1944";Tstart="1664";shortTE="F";uid="8ba9adda-7ce8-471e-befc-84c66331c0d1"
scaffold_1	RepeatMasker	DNA/Ginger-1	42053797	42054008	1034	+	.	ID="rnd-6_family-8521";Tend="1536";Tstart="1346";shortTE="F";uid="87f34441-8273-468c-8610-0268eafe8187"
scaffold_1	RepeatMasker	DNA/MULE-NOF	57409843	57410088	435	+	.	ID="RND-6_FAMILY-14302";Tend="939";Tstart="708";shortTE="F";uid="0329e209-68f3-44d0-968f-a7d04fa7f1c3"
scaffold_1	RepeatMasker	DNA/Ginger-1	43170990	43172214	6785	+	.	ID="RND-2_FAMILY-51";Tend="2132";Tstart="854";shortTE="F";uid="60d7e6bc-0456-4b9e-90ed-c7918004b803"
scaffold_1	RepeatMasker	Unknown	58434926	58435072	442	+	.	ID="RND-5_FAMILY-526";Tend="2003";Tstart="1852";shortTE="F";uid="cb222fff-2b63-4477-b61c-411bee74c3fb"
scaffold_1	RepeatMasker	Unknown	20170197	20170312	599	+	.	ID="RND-6_FAMILY-1552";Tend="1033";Tstart="917";shortTE="F";uid="31e601bb-43ef-49fa-9a85-8c0a2cffecab"
scaffold_1	RepeatMasker	DNA/Ginger-1	27996058	27996658	958	+	.	ID="rnd-5_family-222";Tend="1548";Tstart="939";shortTE="F";uid="da821ddd-af39-495b-b67a-a704faffe3ec"
scaffold_1	RepeatMasker	LTR/Copia	64569762	64569934	563	+	.	ID="RND-6_FAMILY-623";Tend="617";Tstart="451";shortTE="F";uid="65a014ff-0964-4c68-b851-55dfd299a15d"
scaffold_1	RepeatMasker	DNA/Ginger-1	42669269	42669518	1434	+	.	ID="RND-6_FAMILY-2321";Tend="1109";Tstart="863";shortTE="F";uid="cd560f4b-78f5-4630-8936-cf63f48da93f"
scaffold_1	RepeatMasker	DNA/Ginger-1	39992045	39992278	1125	+	.	ID="rnd-5_family-679";Tend="1619";Tstart="1040";shortTE="F";uid="7c16f1b1-8615-4ec0-ad71-02143fc830b9"
scaffold_1	RepeatMasker	DNA/Ginger-1	64696968	64697156	704	+	.	ID="RND-5_FAMILY-1987";Tend="2006";Tstart="1814";shortTE="F";uid="8a490019-5843-41cf-a814-e8400f3272a2"
scaffold_1	RepeatMasker	Unknown	26458830	26458953	480	+	.	ID="RND-1_FAMILY-212";Tend="1243";Tstart="1133";shortTE="F";uid="34bd3654-00e0-4891-ac02-3dcd48dcbc83"
scaffold_1	RepeatMasker	DNA/TcMar-Tc1	26570322	26571039	1051	+	.	ID="mariner-n12b_rpr";Tend="1000";Tstart="127";shortTE="F";uid="96fca4ad-786f-4929-9824-9edfa44645ce"
scaffold_1	RepeatMasker	Unknown	56449475	56450912	1141	+	.	ID="RND-1_FAMILY-326";TEgroup="ctg_1%7CRND-1_FAMILY-326%7C2";Tend="2456";Tstart="362";shortTE="F";uid="27bdb502-9362-4b48-940e-8dc0d5b093c9"
scaffold_1	RepeatMasker	DNA/Ginger-1	56779968	56780204	938	+	.	ID="RND-5_FAMILY-679";Tend="2000";Tstart="1768";shortTE="F";uid="385c7013-fe74-47c3-a966-6c43e10203e0"
scaffold_1	RepeatMasker	DNA/hAT-Tip100	64848462	64848877	795	+	.	ID="RND-6_FAMILY-2";Tend="1377";Tstart="971";shortTE="F";uid="ffa601dd-669d-49fa-9758-45a64ea4d085"
scaffold_1	RepeatMasker	Unknown	59401861	59402071	425	+	.	ID="RND-6_FAMILY-3042";Tend="347";Tstart="162";shortTE="F";uid="57ea273c-5e07-41dc-8f12-bf578f270cf8"
scaffold_1	RepeatMasker	Retroposon?	31443938	31444458	2002	+	.	ID="RND-1_FAMILY-4";Tend="1481";Tstart="938";shortTE="F";uid="1f2fad12-730d-42d3-b1f4-b95807ef63ba"
scaffold_1	RepeatMasker	Unknown	57749232	57749389	799	+	.	ID="RND-6_FAMILY-2271";Tend="1071";Tstart="918";shortTE="F";uid="092645f1-bf86-4cf4-acc8-9658d206cec7"
scaffold_1	RepeatMasker	DNA/hAT-Tip100	749387	749779	590	+	.	ID="RND-6_FAMILY-2";Tend="1442";Tstart="1038";shortTE="F";uid="e7d38736-d35d-4882-aa9b-edf54f63d637"
scaffold_1	RepeatMasker	LTR/Pao	20020487	20021853	3968	+	.	ID="RND-6_FAMILY-15216";TEgroup="ctg_1%7CRND-6_FAMILY-15216%7C1";Tend="3907";Tstart="1724";shortTE="F";uid="aa412234-0278-4d52-8ce5-57e72d9ec10c"
scaffold_1	RepeatMasker	Unknown	23741238	23741415	1108	+	.	ID="RND-6_FAMILY-16918";Tend="1386";Tstart="1210";shortTE="F";uid="7cc40d40-fc93-4cd3-8e32-539c3bd667f2"
scaffold_1	RepeatMasker	Unknown	22989318	22989717	1767	+	.	ID="RND-5_FAMILY-1615";Tend="1403";Tstart="1025";shortTE="F";uid="f83a9413-e82c-42ae-87f4-2db9e73609b7"
scaffold_1	RepeatMasker	Unknown	38945771	38945996	544	+	.	ID="RND-1_FAMILY-175";Tend="1170";Tstart="936";shortTE="F";uid="07a7de16-00b4-4106-9ec8-5bfe1d4fa151"
scaffold_1	RepeatMasker	Unknown	42155509	42156406	3575	+	.	ID="RND-6_FAMILY-2048";Tend="1503";Tstart="616";shortTE="F";uid="b76354d3-0c40-4528-9ddb-ee633ce90d6f"
scaffold_1	RepeatMasker	DNA	69915931	69916282	525	+	.	ID="RND-4_FAMILY-220";Tend="1389";Tstart="1018";shortTE="F";uid="7fb1db70-9407-4f85-9b2e-0b3425ee28be"
scaffold_1	RepeatMasker	DNA/Ginger-1	38943945	38944085	4175	+	.	ID="RND-6_FAMILY-1075";Tend="2237";Tstart="1324";shortTE="F";uid="67af3207-8802-4d70-84ff-690c5333cf07"
scaffold_1	RepeatMasker	DNA/Ginger-1	45318826	45319288	997	+	.	ID="rnd-5_family-679";Tend="2237";Tstart="1778";shortTE="F";uid="2d4e2875-0526-4b3e-874d-c7843422db0f"
scaffold_1	RepeatMasker	Unknown	32818889	32819029	523	+	.	ID="RND-1_FAMILY-437";Tend="1884";Tstart="1747";shortTE="F";uid="53cbaf93-11bc-46cf-ae9e-8ef9aa871ecd"
scaffold_1	RepeatMasker	DNA/Ginger-1	31263059	31263710	2609	+	.	ID="RND-5_FAMILY-679";Tend="1630";Tstart="840";shortTE="F";uid="c9206d00-5b3e-4155-8180-51b9a325423c"
scaffold_1	RepeatMasker	DNA/Ginger-1	5470214	5470731	2198	+	.	ID="rnd-1_family-9";Tend="1518";Tstart="803";shortTE="F";uid="1bb583c6-6601-47e0-b0d6-6a93ac0f8c0c"
scaffold_1	RepeatMasker	Retroposon?	39455371	39455675	631	+	.	ID="RND-5_FAMILY-1752";Tend="2175";Tstart="1873";shortTE="F";uid="a17447d3-e152-4b6c-a901-aecdf58ea955"
scaffold_1	RepeatMasker	DNA/Ginger-1	70398399	70398952	988	+	.	ID="RND-5_FAMILY-679";Tend="2343";Tstart="1767";shortTE="F";uid="dbbe5804-50a6-4063-ac29-c6b1c105953b"
scaffold_1	RepeatMasker	Unknown	30433154	30433330	877	+	.	ID="RND-6_FAMILY-273";Tend="1339";Tstart="1184";shortTE="F";uid="fbb0b65d-37a7-4e6e-ab4f-ead3cf6f6f1b"
scaffold_1	RepeatMasker	Unknown	51596258	51596439	806	+	.	ID="RND-1_FAMILY-72";Tend="3185";Tstart="3002";shortTE="F";uid="5000e7d9-62e5-43b0-8550-c119b25f49cd"
scaffold_1	RepeatMasker	LINE/RTE-BovB	8163019	8163321	914	+	.	ID="RND-6_FAMILY-792";Tend="1665";Tstart="1323";shortTE="F";uid="387362c4-6f07-4453-a5f9-a0fd5f2ca280"
scaffold_1	RepeatMasker	DNA/Ginger-1	55957534	55957716	502	+	.	ID="rnd-5_family-679";Tend="1148";Tstart="849";shortTE="F";uid="7d7bb8d5-b14b-4226-afab-9aec830137e8"
scaffold_1	RepeatMasker	DNA/Ginger-1	38693734	38694087	1254	+	.	ID="RND-1_FAMILY-9";Tend="1295";Tstart="980";shortTE="F";uid="e13fcb9f-4d16-4bb9-9500-2a89dd74099d"
scaffold_1	RepeatMasker	DNA/hAT	4248095	4248780	1049	+	.	ID="RND-1_FAMILY-26";Tend="1912";Tstart="1246";shortTE="F";uid="c79ed8cb-b200-4fee-a455-ea3d49290b3d"
scaffold_1	RepeatMasker	DNA/Merlin	49254862	49255713	4542	+	.	ID="RND-1_FAMILY-25";Tend="1820";Tstart="975";shortTE="F";uid="41a751ed-7260-4ebb-812d-41bb0a704236"
scaffold_1	RepeatMasker	DNA/Ginger-1	54633441	54633592	469	+	.	ID="RND-5_FAMILY-679";Tend="1893";Tstart="1742";shortTE="F";uid="d5cc5784-460c-4409-9ade-4d685c5d6a29"
scaffold_1	RepeatMasker	DNA/hAT-Tip100	65386073	65386207	438	+	.	ID="RND-1_FAMILY-75";Tend="1243";Tstart="1101";shortTE="F";uid="00a91929-82dc-47a1-a207-13688a4fae24"
scaffold_1	RepeatMasker	Retroposon?	7838658	7839374	1426	+	.	ID="RND-1_FAMILY-69";Tend="3182";Tstart="2410";shortTE="F";uid="0f35f1a8-899d-4b7a-b7af-e99ab3817320"
scaffold_1	RepeatMasker	DNA	25700018	25700321	2320	+	.	ID="RND-5_FAMILY-2501";Tend="1263";Tstart="959";shortTE="F";uid="2dd90454-1b8b-4542-858e-eaef48b89cc7"
scaffold_1	RepeatMasker	DNA/Ginger-1	3134752	3135191	971	+	.	ID="rnd-1_family-9";Tend="1327";Tstart="839";shortTE="F";uid="b2d567aa-83e0-437b-a31e-98e27df800e7"
scaffold_1	RepeatMasker	DNA	26659212	26659585	1836	+	.	ID="RND-1_FAMILY-97";Tend="1376";Tstart="981";shortTE="F";uid="4d9b348a-07c0-41eb-84ab-301f52cbeb20"
scaffold_1	RepeatMasker	DNA/hAT-hAT19	66203351	66203570	410	+	.	ID="RND-5_FAMILY-2140";Tend="1550";Tstart="1323";shortTE="F";uid="a1350a89-2ca6-42ed-9055-48934b1cecb6"
scaffold_1	RepeatMasker	DNA	52240398	52240799	2897	+	.	ID="RND-1_FAMILY-102";Tend="1367";Tstart="959";shortTE="F";uid="dc75de0a-c871-4ac2-bb72-09978c591002"
scaffold_1	RepeatMasker	DNA/Ginger-1	59352796	59353333	1849	+	.	ID="RND-1_FAMILY-9";Tend="1516";Tstart="985";shortTE="F";uid="69c330fe-8909-4562-85d0-7bc0d89ad491"
scaffold_1	RepeatMasker	DNA/hAT	45395203	45395831	761	+	.	ID="RND-5_FAMILY-9190";Tend="1844";Tstart="1210";shortTE="F";uid="1cc4886d-2544-4b6a-8d5a-ab5e29db0cd3"
scaffold_1	RepeatMasker	Unknown	32478852	32479010	687	+	.	ID="RND-5_FAMILY-3914";Tend="1545";Tstart="1378";shortTE="F";uid="175c24ae-6b7d-41de-ac23-2f84a6c11579"
scaffold_1	RepeatMasker	DNA/Ginger-1	42404890	42405088	1015	+	.	ID="RND-6_FAMILY-1075";Tend="1023";Tstart="834";shortTE="F";uid="a255abef-8ece-4443-b55e-b0511e576698"
scaffold_1	RepeatMasker	DNA/Ginger-1	44001394	44001700	923	+	.	ID="RND-5_FAMILY-679";Tend="2235";Tstart="1901";shortTE="F";uid="b2821bd9-33c4-4040-a4db-e131acc21b87"
scaffold_1	RepeatMasker	Unknown	634622	635184	2828	+	.	ID="RND-1_FAMILY-286";Tend="1503";Tstart="944";shortTE="F";uid="687066ef-45cb-4da4-ab9a-b3e9ca344490"
scaffold_1	RepeatMasker	Unknown	41833147	41833397	1259	+	.	ID="RND-1_FAMILY-355";Tend="1580";Tstart="1289";shortTE="F";uid="a19f2960-c58c-4081-b33c-bf6321e4d21b"
scaffold_1	RepeatMasker	DNA/Ginger-1	68908364	68908608	672	+	.	ID="rnd-5_family-222";Tend="1461";Tstart="1286";shortTE="F";uid="18beefaa-a17c-4404-b528-89a38fd73626"
scaffold_1	RepeatMasker	Retroposon?	4139555	4140150	2509	+	.	ID="RND-1_FAMILY-4";Tend="1525";Tstart="971";shortTE="F";uid="366750fa-2251-4ab3-88a2-4d1692265704"
scaffold_1	RepeatMasker	Unknown	61619095	61619260	442	+	.	ID="RND-1_FAMILY-384";Tend="1130";Tstart="970";shortTE="F";uid="55a0385d-3459-49d5-9c41-04b552622575"
scaffold_1	RepeatMasker	DNA/Ginger-1	1334922	1335705	3316	+	.	ID="RND-6_FAMILY-8521";Tend="1532";Tstart="745";shortTE="F";uid="5730a5f3-7eae-4274-b705-f64e385f601c"
scaffold_1	RepeatMasker	Unknown	56808690	56808918	599	+	.	ID="RND-1_FAMILY-141";Tend="1278";Tstart="1021";shortTE="F";uid="760a7edf-523a-4018-aa73-be1bb9cae954"
scaffold_1	RepeatMasker	DNA/Ginger-1	40852927	40853616	3597	+	.	ID="RND-2_FAMILY-51";Tend="1590";Tstart="858";shortTE="F";uid="1622ab31-40ed-4d52-9b60-9f44cb0a3314"
scaffold_1	RepeatMasker	Unknown	65991114	65991296	634	+	.	ID="RND-6_FAMILY-8261";Tend="1121";Tstart="931";shortTE="F";uid="7613a723-38d5-4032-97ed-59f7e3e3d793"
scaffold_1	RepeatMasker	DNA/hAT	443502	443698	527	+	.	ID="RND-5_FAMILY-9190";Tend="1835";Tstart="1644";shortTE="F";uid="6d08ca93-b260-4093-a1d3-7dbcccb654e3"
scaffold_1	RepeatMasker	Unknown	21102833	21102957	465	+	.	ID="RND-4_FAMILY-272";Tend="731";Tstart="606";shortTE="F";uid="1a282075-0c90-40a3-895f-b30d566c6f36"
scaffold_1	RepeatMasker	Retroposon?	38584376	38584700	1387	+	.	ID="RND-1_FAMILY-4";Tend="1280";Tstart="951";shortTE="F";uid="b3ee7c0e-993b-4e70-84ad-2d2eab8c60cd"
scaffold_1	RepeatMasker	Retroposon?	70674567	70674802	525	+	.	ID="RND-3_FAMILY-175";Tend="2155";Tstart="1948";shortTE="F";uid="e76483f4-5b93-4ad0-8771-6df41ac2b5c5"
scaffold_1	RepeatMasker	Unknown	17793164	17793548	1124	+	.	ID="RND-6_FAMILY-943";TEgroup="ctg_1%7CRND-6_FAMILY-943%7C1";Tend="1186";Tstart="878";shortTE="F";uid="41317f86-bfc7-4f54-8fce-ebca01c17de0"
scaffold_1	RepeatMasker	Retroposon?	18320533	18321081	2337	+	.	ID="RND-1_FAMILY-4";Tend="1491";Tstart="954";shortTE="F";uid="7eae22a9-5b09-4492-b688-fd2b5b0e6f5e"
scaffold_1	RepeatMasker	DNA/Ginger-1	62648992	62649348	1966	+	.	ID="RND-6_FAMILY-1075";Tend="2159";Tstart="1799";shortTE="F";uid="ba9466b4-8d96-48cf-91b7-2bf9d5c11ae9"
scaffold_1	RepeatMasker	DNA/hAT	4525327	4526418	4216	+	.	ID="RND-1_FAMILY-26";Tend="1973";Tstart="894";shortTE="F";uid="616e154d-9e32-4162-90c0-2209a3e7cf15"
scaffold_1	RepeatMasker	Unknown	54268863	54269405	3517	+	.	ID="RND-1_FAMILY-364";Tend="1499";Tstart="955";shortTE="F";uid="53174c5d-eb81-4dea-8233-d3f54ca4ca0d"
scaffold_1	RepeatMasker	DNA/hAT-Ac	30849205	30849411	778	+	.	ID="rnd-5_family-2723";Tend="1455";Tstart="1283";shortTE="F";uid="34c76237-f863-49a6-af16-83ddebf1fed6"
scaffold_1	RepeatMasker	DNA/hAT-Tip100	9385061	9385208	529	+	.	ID="RND-1_FAMILY-321";Tend="1323";Tstart="1181";shortTE="F";uid="2b7fe6eb-d157-4387-8958-00ba126cc571"
scaffold_1	RepeatMasker	DNA/Kolobok-E	7005811	7006781	4195	+	.	ID="RND-1_FAMILY-46";Tend="2696";Tstart="1747";shortTE="F";uid="d5f97764-37d3-4c8f-968e-50a910e4b046"
scaffold_1	RepeatMasker	DNA/hAT-Charlie	68958083	68958212	452	+	.	ID="HALYOMORPHA_HALYS-6_FAMILY-1896";Tend="380";Tstart="248";shortTE="F";uid="a1d43978-a6cf-40c4-b996-8ea63f1870cf"
scaffold_1	RepeatMasker	LINE/I-Jockey	45459855	45460128	1300	+	.	ID="RND-6_FAMILY-10352";Tend="3911";Tstart="3650";shortTE="F";uid="e3ae24d1-92b6-4371-a8f5-fb14d10d62c4"
scaffold_1	RepeatMasker	DNA/hAT-Tip100	39275308	39275581	768	+	.	ID="RND-6_FAMILY-2766";Tend="1409";Tstart="1146";shortTE="F";uid="7cb6e4a4-774d-44b2-99c0-21d157200ad7"
scaffold_1	RepeatMasker	Unknown	39063211	39063514	986	+	.	ID="RND-4_FAMILY-183";Tend="1226";Tstart="936";shortTE="F";uid="07ef4fe4-e577-4b69-9d3b-638504ffbc13"
scaffold_1	RepeatMasker	DNA/Ginger-1	51483210	51483801	2030	+	.	ID="rnd-1_family-9";Tend="1600";Tstart="953";shortTE="F";uid="322651e7-c72a-4ec5-8bb3-8643b9c5e7d0"
scaffold_1	RepeatMasker	DNA/hAT-Tip100	14271335	14271619	1496	+	.	ID="rnd-6_family-2951";Tend="1481";Tstart="1050";shortTE="F";uid="e63410cd-039a-4ac6-87d7-f9066fa312d6"
scaffold_1	RepeatMasker	Retroposon?	20392178	20393246	7131	+	.	ID="RND-5_FAMILY-1752";Tend="2084";Tstart="1070";shortTE="F";uid="e1aa7e81-e2c2-401d-9e25-a285e787c727"
scaffold_1	RepeatMasker	DNA	64662212	64662521	2464	+	.	ID="RND-5_FAMILY-2501";Tend="1261";Tstart="955";shortTE="F";uid="cfff42ea-4ad8-4539-b2c1-33273cda9912"
scaffold_1	RepeatMasker	LINE/RTE-BovB	62595751	62595928	626	+	.	ID="RND-5_FAMILY-2358";Tend="1236";Tstart="1076";shortTE="F";uid="232cf0dd-f88f-4ca8-9944-06e333721530"
scaffold_1	RepeatMasker	DNA/Ginger-1	27404079	27404641	2662	+	.	ID="rnd-5_family-222";Tend="1435";Tstart="735";shortTE="F";uid="ce5de637-2346-4ac5-a035-3aad713a413e"
scaffold_1	RepeatMasker	Unknown	13529402	13529723	400	+	.	ID="RND-4_FAMILY-445";TEgroup="ctg_1%7CRND-4_FAMILY-445%7C1";Tend="1096";Tstart="907";shortTE="F";uid="891c2f38-6e96-41e8-9bfe-ea0be13946cc"
scaffold_1	RepeatMasker	Unknown	1044838	1046130	7943	+	.	ID="RND-1_FAMILY-523";Tend="1897";Tstart="659";shortTE="F";uid="7a1fbd13-94d2-419a-bb79-099508038a41"
scaffold_1	RepeatMasker	DNA/hAT-Charlie	34961528	34961774	907	+	.	ID="RND-6_FAMILY-3050";Tend="1384";Tstart="1119";shortTE="F";uid="61a564cf-cef9-4aaf-b71d-6ff856c3a49c"
scaffold_1	RepeatMasker	DNA/Ginger-1	34641112	34641695	2101	+	.	ID="RND-6_FAMILY-2321";TEgroup="ctg_1%7CRND-6_FAMILY-2321%7C5";Tend="1588";Tstart="900";shortTE="F";uid="3aa48fb4-0d4a-4ac4-a17b-4030384a3192"
scaffold_1	RepeatMasker	Unknown	22867390	22867560	522	+	.	ID="RND-6_FAMILY-9000";Tend="4273";Tstart="4096";shortTE="F";uid="c5f94ea5-a7c8-4527-8c89-3f1f1c66e959"
scaffold_1	RepeatMasker	Retroposon?	46327964	46328511	2573	+	.	ID="RND-1_FAMILY-4";Tend="1526";Tstart="978";shortTE="F";uid="03576548-b87b-49c3-83f2-661223ab2314"
scaffold_1	RepeatMasker	Unknown	39317722	39318071	1138	+	.	ID="RND-4_FAMILY-445";Tend="1305";Tstart="918";shortTE="F";uid="e678f151-b9ad-4b69-a6aa-7b5020468529"
scaffold_1	RepeatMasker	DNA/Ginger-1	45708413	45708641	481	+	.	ID="rnd-5_family-222";Tend="1171";Tstart="913";shortTE="F";uid="80c5fc52-f357-407c-8e47-e2c622c6049a"
scaffold_1	RepeatMasker	DNA/Kolobok-E	62683275	62683729	1874	+	.	ID="rnd-5_family-6983";Tend="2898";Tstart="2470";shortTE="F";uid="09ef5055-c5b1-4b99-a85e-d01b40c66158"
scaffold_1	RepeatMasker	DNA/Ginger-1	25199417	25199611	1346	+	.	ID="RND-1_FAMILY-21";Tend="1149";Tstart="953";shortTE="F";uid="219be500-1806-48ee-b6a3-93bce09e01bb"
scaffold_1	RepeatMasker	Unknown	43039091	43039329	673	+	.	ID="RND-1_FAMILY-349";Tend="1176";Tstart="943";shortTE="F";uid="9bc9f37d-aeb5-4fce-bca5-b87ae878de4f"
scaffold_1	RepeatMasker	Unknown	26718646	26719171	3470	+	.	ID="RND-6_FAMILY-10321";Tend="1461";Tstart="929";shortTE="F";uid="2bfd58c1-3d5d-4988-9d3e-acdb67c0c443"
scaffold_1	RepeatMasker	Unknown	2818205	2818371	578	+	.	ID="RND-4_FAMILY-183";Tend="1106";Tstart="948";shortTE="F";uid="626b4e61-7b68-4380-9164-698dd09ffa99"
scaffold_1	RepeatMasker	Unknown	19551019	19551159	452	+	.	ID="RND-6_FAMILY-2376";Tend="932";Tstart="790";shortTE="F";uid="224846a4-8a39-4e81-b421-1bfbf8e19c56"
scaffold_1	RepeatMasker	DNA/Ginger-1	50020508	50020840	742	+	.	ID="rnd-5_family-679";Tend="2139";Tstart="1346";shortTE="F";uid="bbc79c62-c608-4c14-ab69-586c265fe681"
scaffold_1	RepeatMasker	DNA/Ginger-1	6028442	6028779	1087	+	.	ID="RND-5_FAMILY-222";Tend="1252";Tstart="893";shortTE="F";uid="59ff61b0-e614-4592-9d85-728c858563e3"
scaffold_1	RepeatMasker	Unknown	68080598	68080796	965	+	.	ID="RND-1_FAMILY-175";Tend="1171";Tstart="980";shortTE="F";uid="676675dd-da2c-45c5-9cf4-ab888ce7a015"
scaffold_1	RepeatMasker	Unknown	43921472	43921776	1697	+	.	ID="RND-6_FAMILY-943";Tend="1163";Tstart="882";shortTE="F";uid="7d80ca10-ffef-411d-8373-833188650382"
scaffold_1	RepeatMasker	DNA/hAT	50155556	50156215	1025	+	.	ID="RND-1_FAMILY-26";Tend="1957";Tstart="1238";shortTE="F";uid="9a42b81d-92b8-4b1a-9517-69a25aa1f350"
scaffold_1	RepeatMasker	DNA/hAT-Tip100	28305244	28305553	532	+	.	ID="RND-6_FAMILY-1978";TEgroup="ctg_1%7CRND-6_FAMILY-1978%7C3";Tend="2486";Tstart="818";shortTE="F";uid="1c92a030-4786-4f3d-af68-253350ae26f3"
scaffold_1	RepeatMasker	DNA/Kolobok-E	48062389	48062836	2515	+	.	ID="RND-6_FAMILY-919";Tend="2727";Tstart="2247";shortTE="F";uid="e654eace-bbd5-410c-8fbc-14a495165a68"
scaffold_1	RepeatMasker	DNA/hAT	70214648	70215880	6134	+	.	ID="RND-1_FAMILY-7";Tend="2288";Tstart="1057";shortTE="F";uid="57017358-28e9-48c0-adfc-47f71cc5d572"
scaffold_1	RepeatMasker	DNA/Ginger-1	38293930	38294871	2291	+	.	ID="RND-6_FAMILY-1604";Tend="2079";Tstart="1253";shortTE="F";uid="51b67c4b-d5fe-48b4-b60b-def183cddd38"
scaffold_1	RepeatMasker	Unknown	53432134	53432907	1844	+	.	ID="RND-6_FAMILY-9000";Tend="4622";Tstart="3854";shortTE="F";uid="d46995e2-57be-416e-a4c9-4a67ee7f62f0"
scaffold_1	RepeatMasker	Unknown	47564156	47564381	477	+	.	ID="RND-1_FAMILY-260";Tend="1338";Tstart="1126";shortTE="F";uid="246c876b-1470-44bb-bd08-6c578c438890"
scaffold_1	RepeatMasker	Retroposon?	59330589	59331143	2331	+	.	ID="RND-3_FAMILY-175";Tend="1984";Tstart="1413";shortTE="F";uid="71453c83-fda3-452e-b663-7d12ce2f98d8"
scaffold_1	RepeatMasker	LINE/RTE-BovB	62257317	62257606	834	+	.	ID="RND-6_FAMILY-792";Tend="1666";Tstart="1359";shortTE="F";uid="aec4d27c-4ed3-4cb6-bc3b-4102788856f1"
scaffold_1	RepeatMasker	Unknown	15181959	15182129	636	+	.	ID="RND-1_FAMILY-94";Tend="594";Tstart="432";shortTE="F";uid="06e4fee3-cf87-4a12-adf8-f80295464f6e"
scaffold_1	RepeatMasker	Unknown	13754955	13755830	6278	+	.	ID="RND-6_FAMILY-1618";Tend="1759";Tstart="864";shortTE="F";uid="33727c58-c74c-4dfc-abc6-6e5b4bb67393"
scaffold_1	RepeatMasker	Unknown	28806779	28807214	2278	+	.	ID="RND-1_FAMILY-300";Tend="1538";Tstart="1137";shortTE="F";uid="4809fa7d-d4b8-4f59-9ab5-e63be10b8c79"
scaffold_1	RepeatMasker	DNA/Ginger-1	70234102	70234395	1144	+	.	ID="rnd-1_family-9";Tend="1220";Tstart="809";shortTE="F";uid="58de8eb2-1c95-4311-b999-6ec08f9b87de"
scaffold_1	RepeatMasker	DNA/Ginger-1	1668826	1669477	1045	+	.	ID="rnd-5_family-222";Tend="1447";Tstart="851";shortTE="F";uid="e6497904-77df-4667-8451-eaae50147c18"
scaffold_1	RepeatMasker	Unknown	61987896	61988309	1439	+	.	ID="RND-6_FAMILY-15063";Tend="1277";Tstart="876";shortTE="F";uid="134db171-3129-450f-a5ad-30c579c22572"
scaffold_1	RepeatMasker	Unknown	10377594	10377800	589	+	.	ID="RND-1_FAMILY-118";Tend="1655";Tstart="1450";shortTE="F";uid="88ab1f4a-f535-49e5-8d3e-b3bbd58a34e8"
scaffold_1	RepeatMasker	DNA/Ginger-1	58107405	58107829	1643	+	.	ID="RND-5_FAMILY-222";Tend="1444";Tstart="943";shortTE="F";uid="7bc39531-dba6-4e94-9a91-c9947206aa80"
scaffold_1	RepeatMasker	DNA/hAT-Tip100	56395587	56395785	697	+	.	ID="RND-6_FAMILY-2";Tend="1371";Tstart="1169";shortTE="F";uid="263bc77f-47d7-4cc9-b54a-e79565c26e95"
scaffold_1	RepeatMasker	DNA/Kolobok-E	45767592	45767704	438	+	.	ID="RND-6_FAMILY-4237";Tend="1154";Tstart="1046";shortTE="F";uid="f4b576ce-bf04-4447-b298-33c4d24e3596"
scaffold_1	RepeatMasker	Unknown	2015758	2016036	1703	+	.	ID="RND-1_FAMILY-436";Tend="1237";Tstart="959";shortTE="F";uid="59c973f5-43fc-4a15-b251-0291b417cb77"
scaffold_1	RepeatMasker	Unknown	20194820	20195532	3523	+	.	ID="RND-6_FAMILY-5740";Tend="1500";Tstart="795";shortTE="F";uid="80e4ab1d-6656-4efd-a816-0ed6b87d6ef1"
scaffold_1	RepeatMasker	LINE/RTE-BovB	316441	317225	3259	+	.	ID="RND-6_FAMILY-792";Tend="1667";Tstart="870";shortTE="F";uid="580bbeef-daad-4971-801a-5deea4558789"
scaffold_1	RepeatMasker	DNA/TcMar-m44	37324226	37324380	562	+	.	ID="RND-6_FAMILY-3134";Tend="1832";Tstart="1678";shortTE="F";uid="770ff216-0651-4dd5-9ca7-e055aca15a4e"
scaffold_1	RepeatMasker	DNA/hAT-Tip100	48633064	48633376	1794	+	.	ID="RND-1_FAMILY-91";Tend="1238";Tstart="932";shortTE="F";uid="0cdfb4d9-9d98-4bee-87d7-8d0f749053c8"
scaffold_1	RepeatMasker	DNA	64930609	64930724	410	+	.	ID="RND-6_FAMILY-6116";Tend="466";Tstart="359";shortTE="F";uid="f54b44f0-6022-4651-aab6-4751458bb376"
scaffold_1	RepeatMasker	LINE/RTE-BovB	45798928	45799183	1036	+	.	ID="RND-6_FAMILY-792";Tend="1484";Tstart="1220";shortTE="F";uid="264a9ccd-50fa-40a6-aae8-d797ccbc3f4a"
scaffold_1	RepeatMasker	DNA/Ginger-1	38773435	38773791	963	+	.	ID="RND-6_FAMILY-4175";Tend="1040";Tstart="681";shortTE="F";uid="ec9ba05b-417b-424b-8acc-0bc183a1fe9f"
scaffold_1	RepeatMasker	DNA/Merlin	47677289	47678123	3870	+	.	ID="RND-1_FAMILY-25";Tend="1798";Tstart="977";shortTE="F";uid="f6e22dc8-2055-4449-929c-13084c42f97a"
scaffold_1	RepeatMasker	DNA/PIF-Harbinger	62641034	62641896	6484	+	.	ID="RND-1_FAMILY-518";Tend="1666";Tstart="797";shortTE="F";uid="f8faf8f5-3d01-4ca5-b6b4-183a29af7a6a"
scaffold_1	RepeatMasker	DNA/Kolobok-E	56168773	56169276	1846	+	.	ID="RND-1_FAMILY-287";Tend="487";Tstart="1";shortTE="F";uid="8561daf1-72e1-4b01-a9a2-53505c0c2830"
scaffold_1	RepeatMasker	DNA/Ginger-1	64725281	64725766	1683	+	.	ID="rnd-5_family-679";Tend="2240";Tstart="1903";shortTE="F";uid="b0367427-568b-43bc-80c2-84d514366c79"
scaffold_1	RepeatMasker	DNA/Kolobok-E	24872283	24872437	604	+	.	ID="RND-1_FAMILY-46";Tend="1670";Tstart="1512";shortTE="F";uid="11a894ea-0768-49a6-ad78-19e83da53885"
scaffold_1	RepeatMasker	LINE/CR1	41712728	41713115	3093	+	.	ID="RND-6_FAMILY-1912";Tend="2655";Tstart="2269";shortTE="F";uid="b5fae3a4-9bbb-4eae-9b69-c2d9d0d829b0"
scaffold_1	RepeatMasker	DNA/hAT-hAT19	37479614	37480430	516	+	.	ID="hat-1_rpr";Tend="1356";Tstart="551";shortTE="F";uid="7ff078c3-4b48-4b4a-8fd2-d69b1d1184ef"
scaffold_1	RepeatMasker	LINE/RTE-BovB	37471131	37471336	703	+	.	ID="RND-6_FAMILY-792";Tend="1637";Tstart="1429";shortTE="F";uid="cec1075e-9c26-40cb-9890-b5a95c4023d8"
scaffold_1	RepeatMasker	Unknown	41670034	41670470	1319	+	.	ID="RND-1_FAMILY-424";TEgroup="ctg_1%7CRND-1_FAMILY-424%7C2";Tend="2191";Tstart="642";shortTE="F";uid="fa6038c0-2e35-44a3-a732-181b87e95556"
scaffold_1	RepeatMasker	LINE/RTE-BovB	46459810	46460006	957	+	.	ID="RND-6_FAMILY-792";Tend="1661";Tstart="1467";shortTE="F";uid="5ee007d3-84bc-4e6f-a791-a0acf0802c52"
scaffold_1	RepeatMasker	LINE/RTE-BovB	42425355	42425484	896	+	.	ID="RND-6_FAMILY-2470";Tend="1495";Tstart="1363";shortTE="F";uid="95f0a518-5fd6-498f-a4c3-51c33f5a6728"
scaffold_1	RepeatMasker	DNA/Ginger-1	3751415	3751523	3430	+	.	ID="rnd-6_family-2321";Tend="984";Tstart="822";shortTE="F";uid="02773579-2510-4fb3-b8b3-131b56723dc6"
scaffold_1	RepeatMasker	Unknown	8368316	8368650	1646	+	.	ID="RND-1_FAMILY-437";Tend="1199";Tstart="864";shortTE="F";uid="ce8ce441-f3d6-40f0-a0fc-93f5c093a1db"
scaffold_1	RepeatMasker	Unknown	10024025	10024238	933	+	.	ID="RND-6_FAMILY-2876";Tend="539";Tstart="333";shortTE="F";uid="49247c08-9de2-4f19-a6c2-e06238741b9f"
scaffold_1	RepeatMasker	DNA	54151900	54152088	682	+	.	ID="RND-4_FAMILY-220";Tend="1158";Tstart="974";shortTE="F";uid="54b36ba1-a863-43f3-9507-64958a0644c3"
scaffold_1	RepeatMasker	DNA/hAT	45746596	45747038	1436	+	.	ID="RND-1_FAMILY-26";Tend="2045";Tstart="1582";shortTE="F";uid="d2f61d77-ff37-495d-b767-e27f38f27ed1"
scaffold_1	RepeatMasker	DNA/hAT-Tip100	10099499	10099938	2779	+	.	ID="RND-6_FAMILY-456";Tend="1409";Tstart="969";shortTE="F";uid="f2f0fe4d-a185-4f54-9077-b67ca7458d0b"
scaffold_1	RepeatMasker	DNA/hAT	21446628	21446794	577	+	.	ID="RND-1_FAMILY-26";Tend="1239";Tstart="1061";shortTE="F";uid="a41547bb-bd56-47ef-81f1-87f3be83345e"
scaffold_1	RepeatMasker	LTR/Gypsy	64011602	64013969	7173	+	.	ID="GYPSY3-I_AP";Tend="2917";Tstart="544";shortTE="F";uid="8daace09-984f-44b6-b490-e28f826cf6cf"
scaffold_1	RepeatMasker	Unknown	29021779	29021905	439	+	.	ID="RND-5_FAMILY-2658";Tend="1251";Tstart="1116";shortTE="F";uid="a6fa27e9-7644-41d4-b9fe-97b635d1f4d8"
scaffold_1	RepeatMasker	DNA	2854888	2855196	1206	+	.	ID="rnd-6_family-194";Tend="897";Tstart="525";shortTE="F";uid="b775c4ae-1a62-40c9-b9da-f4551f9c049b"
scaffold_1	RepeatMasker	DNA	8491321	8491739	1904	+	.	ID="RND-6_FAMILY-3353";TEgroup="ctg_1%7CRND-6_FAMILY-3353%7C1";Tend="1823";Tstart="809";shortTE="F";uid="98753a2b-5731-4970-9695-4c55c59a7a52"
scaffold_1	RepeatMasker	DNA/Ginger-1	48350914	48351373	2044	+	.	ID="RND-6_FAMILY-7865";Tend="601";Tstart="181";shortTE="F";uid="f9d4e513-91ad-460c-b252-2a2165b42c51"
scaffold_1	RepeatMasker	DNA	26088248	26088815	2827	+	.	ID="RND-1_FAMILY-84";Tend="1975";Tstart="1460";shortTE="F";uid="2ce2e4b1-9092-4307-a023-3062b787b91d"
scaffold_1	RepeatMasker	Unknown	18044099	18044785	4330	+	.	ID="RND-5_FAMILY-188";Tend="1603";Tstart="903";shortTE="F";uid="ad522f9d-8e92-41b1-9c76-7467bf82059d"
scaffold_1	RepeatMasker	Unknown	49686513	49686894	2892	+	.	ID="RND-6_FAMILY-4048";Tend="1324";Tstart="941";shortTE="F";uid="c0150722-33a1-410d-b7fe-66acd777474f"
scaffold_1	RepeatMasker	DNA/Ginger-1	57787709	57787924	503	+	.	ID="RND-5_FAMILY-222";Tend="1460";Tstart="1269";shortTE="F";uid="da0b29e1-fceb-47db-9f9f-563cb49525da"
scaffold_1	RepeatMasker	DNA/hAT-Charlie	15452571	15452743	511	+	.	ID="RND-6_FAMILY-3050";Tend="1314";Tstart="1130";shortTE="F";uid="f1afba8c-7821-4f0e-a3fc-07dd48b81a71"
scaffold_1	RepeatMasker	Unknown	21944671	21945085	616	+	.	ID="RND-5_FAMILY-915";Tend="1488";Tstart="1110";shortTE="F";uid="dbc01d41-3e5f-4805-b660-a974d01b2aad"
scaffold_1	RepeatMasker	DNA/Ginger-1	43533575	43533932	3710	+	.	ID="RND-6_FAMILY-2321";Tend="1956";Tstart="903";shortTE="F";uid="db1143fd-e62f-4cdf-a00b-bb7d90b23c19"
scaffold_1	RepeatMasker	LINE/RTE-BovB	33824842	33825188	1651	+	.	ID="RND-6_FAMILY-792";Tend="1706";Tstart="1350";shortTE="F";uid="7cb7bb90-8720-47f2-b60b-668ad48e1d0d"
scaffold_1	RepeatMasker	DNA/Ginger-1	33462556	33462701	418	+	.	ID="rnd-6_family-1075";Tend="952";Tstart="809";shortTE="F";uid="99d0827c-a3f3-4975-8e9a-392de9158673"
scaffold_1	RepeatMasker	LINE/I-Jockey	33237064	33237241	1057	+	.	ID="VINGI-1_APIS";Tend="2568";Tstart="2387";shortTE="F";uid="85f5363c-118f-4f81-8887-ee2d66ca16b6"
scaffold_1	RepeatMasker	Unknown	31580259	31580749	750	+	.	ID="RND-1_FAMILY-260";Tend="1978";Tstart="1476";shortTE="F";uid="1e097d9e-0050-4c2a-9dd5-de7c358467cf"
scaffold_1	RepeatMasker	Unknown	17067194	17067361	1032	+	.	ID="RND-6_FAMILY-10079";Tend="1171";Tstart="1013";shortTE="F";uid="89d11166-a6d1-4c83-8a8e-cc8394edcbb0"
scaffold_1	RepeatMasker	Unknown	57822162	57822305	601	+	.	ID="RND-6_FAMILY-3525";Tend="1793";Tstart="1654";shortTE="F";uid="2d12ae22-be39-4a8f-8f76-ccda61d5aeff"
scaffold_1	RepeatMasker	DNA/hAT-Tip100	51805233	51805779	3187	+	.	ID="RND-5_FAMILY-1169";Tend="1451";Tstart="879";shortTE="F";uid="3727fb90-d741-4888-b5a6-8c06f8ddb755"
scaffold_1	RepeatMasker	DNA/hAT-hATm	1819244	1820715	4781	+	.	ID="HAT-4B_AP";Tend="1556";Tstart="1";shortTE="F";uid="9810cef4-eaeb-4743-9bac-e8fa60a7d64b"
scaffold_1	RepeatMasker	DNA/Ginger-1	3831262	3831388	522	+	.	ID="rnd-4_family-839";Tend="960";Tstart="812";shortTE="F";uid="1e88797f-9ec3-4622-ad86-fa5d721a5d5c"
scaffold_1	RepeatMasker	DNA/Ginger-1	2567968	2568585	1338	+	.	ID="rnd-6_family-10588";Tend="1369";Tstart="773";shortTE="F";uid="0f41a27b-bef6-4cd6-82ee-47193b7a3436"
scaffold_1	RepeatMasker	Unknown	36957398	36957614	721	+	.	ID="RND-1_FAMILY-260";Tend="1310";Tstart="1105";shortTE="F";uid="91a12d17-48f2-411d-94f3-59bd6c83743b"
scaffold_1	RepeatMasker	DNA/PIF-Harbinger	59804591	59804779	459	+	.	ID="HARBINGER1_DYA";Tend="1354";Tstart="1166";shortTE="F";uid="de8ee97a-bd16-4e49-ac30-78fc215ba963"
scaffold_1	RepeatMasker	DNA/hAT-Tip100	23122601	23122884	1016	+	.	ID="RND-6_FAMILY-1816";TEgroup="ctg_1%7CRND-6_FAMILY-1816%7C1";Tend="1440";Tstart="893";shortTE="F";uid="749e45c8-e8c1-4f35-835e-bbb62f103c5e"
scaffold_1	RepeatMasker	DNA/hAT	7351216	7352007	2277	+	.	ID="RND-1_FAMILY-26";Tend="1961";Tstart="1122";shortTE="F";uid="8813f679-6b16-41a9-be75-12aa521b729a"
scaffold_1	RepeatMasker	DNA/Merlin	17430	18263	5321	+	.	ID="RND-1_FAMILY-25";Tend="1820";Tstart="978";shortTE="F";uid="fe860d5d-da3c-4890-80ee-998b3d0b81e1"
scaffold_1	RepeatMasker	DNA/hAT	45309959	45310391	2540	+	.	ID="RND-1_FAMILY-7";Tend="1853";Tstart="1424";shortTE="F";uid="9989d205-539c-41a9-b524-7d8ce6d98080"
scaffold_1	RepeatMasker	Unknown	59754952	59755106	548	+	.	ID="RND-6_FAMILY-3525";Tend="1801";Tstart="1650";shortTE="F";uid="e00470b3-34df-470a-9096-de654900818a"
scaffold_1	RepeatMasker	Unknown	40307347	40307630	1703	+	.	ID="RND-5_FAMILY-3110";Tend="1155";Tstart="886";shortTE="F";uid="9a4d8a44-1aba-486e-a508-f0625d2282b0"
scaffold_1	RepeatMasker	DNA/Ginger-1	6961675	6962058	1576	+	.	ID="rnd-5_family-679";Tend="1676";Tstart="1357";shortTE="F";uid="158b0239-bfd6-4ab6-aff2-59fefb610138"
scaffold_1	RepeatMasker	Unknown	47789245	47789364	613	+	.	ID="RND-6_FAMILY-2376";Tend="498";Tstart="379";shortTE="F";uid="bed980bb-572b-4cca-a06d-fbeed0692a0a"
scaffold_1	RepeatMasker	Unknown	44408270	44408725	582	+	.	ID="RND-1_FAMILY-260";Tend="1867";Tstart="1369";shortTE="F";uid="96983a57-4174-48d4-8380-0299376ac51b"
scaffold_1	RepeatMasker	LINE/I-Jockey	1357192	1359980	980	+	.	ID="JOCKEY-2_RPR";Tend="3541";Tstart="972";shortTE="F";uid="72deb503-dcac-4566-9ea9-7634141923d3"
scaffold_1	RepeatMasker	DNA/Ginger-1	5961430	5962270	3501	+	.	ID="RND-1_FAMILY-12";Tend="1751";Tstart="950";shortTE="F";uid="5cf52292-af3c-4489-8303-e7d86562227c"
scaffold_1	RepeatMasker	DNA/Ginger-1	14815120	14815280	868	+	.	ID="rnd-5_family-679";Tend="1893";Tstart="1761";shortTE="F";uid="b241b955-b6af-4489-a0be-65e8467ef760"
scaffold_1	RepeatMasker	DNA/Kolobok-E	14115301	14115559	548	+	.	ID="KOLOBOKE-2_AP";Tend="406";Tstart="150";shortTE="F";uid="4ec76963-4062-4784-84cb-2dc6805bad7b"
scaffold_1	RepeatMasker	Unknown	20061772	20061905	708	+	.	ID="RND-1_FAMILY-156";Tend="1245";Tstart="1112";shortTE="F";uid="066507b1-edd8-417d-9c63-8cb3f7951c97"
scaffold_1	RepeatMasker	DNA	41680337	41680787	2502	+	.	ID="RND-1_FAMILY-84";Tend="2086";Tstart="1633";shortTE="F";uid="9ad190e0-d34f-4197-b3dc-7fb067fdb581"
scaffold_1	RepeatMasker	DNA/hAT-hAT19	44171332	44171826	1004	+	.	ID="HAT-N9_AP";Tend="512";Tstart="1";shortTE="F";uid="30e10236-dc37-4ef2-8821-5015a7be5f6f"
scaffold_1	RepeatMasker	Unknown	29355921	29357995	22549	+	.	ID="RND-1_FAMILY-106";Tend="4427";Tstart="2634";shortTE="F";uid="96099855-d5a6-4090-9c10-61ed70667fcb"
scaffold_1	RepeatMasker	DNA/hAT-Charlie	26825881	26826349	884	+	.	ID="RND-6_FAMILY-3050";Tend="1614";Tstart="1157";shortTE="F";uid="5411b9d6-814b-4e48-9840-d96502c4aea1"
scaffold_1	RepeatMasker	DNA/MULE-MuDR	36537836	36538137	983	+	.	ID="RND-6_FAMILY-6259";TEgroup="ctg_1%7CRND-6_FAMILY-6259%7C2";Tend="1412";Tstart="882";shortTE="F";uid="1a014d53-d449-4fda-abc4-eaa0cfdac86a"
scaffold_1	RepeatMasker	Unknown	62782089	62782362	1844	+	.	ID="RND-6_FAMILY-7370";Tend="1247";Tstart="973";shortTE="F";uid="56938596-8e23-4fb5-a68f-a1cc2cceed6c"
scaffold_1	RepeatMasker	DNA/Ginger-1	63853929	63854168	666	+	.	ID="rnd-5_family-222";Tend="1115";Tstart="744";shortTE="F";uid="15ee87d1-4f23-4f42-a45c-99ebde048387"
scaffold_1	RepeatMasker	DNA/hAT	51687538	51687978	1284	+	.	ID="RND-1_FAMILY-463";Tend="4338";Tstart="3845";shortTE="F";uid="225168d3-488a-420b-8e3c-5ab02dfec58f"
scaffold_1	RepeatMasker	Unknown	13916149	13916257	415	+	.	ID="RND-6_FAMILY-6074";Tend="1600";Tstart="1519";shortTE="F";uid="1dd184e9-ae56-414e-bf6a-acced78294ae"
scaffold_1	RepeatMasker	DNA/Ginger-1	13214047	13214294	751	+	.	ID="RND-5_FAMILY-679";Tend="1921";Tstart="1662";shortTE="F";uid="71b22171-6387-4648-a503-2e7ffb6120f8"
scaffold_1	RepeatMasker	LINE/RTE-BovB	7125758	7125885	441	+	.	ID="RND-6_FAMILY-526";Tend="3151";Tstart="3016";shortTE="F";uid="f7f811ae-e697-4f25-8560-cced03def1a4"
scaffold_1	RepeatMasker	DNA/hAT-Tip100	34813785	34815089	2037	+	.	ID="RND-5_FAMILY-588";Tend="2023";Tstart="749";shortTE="F";uid="c5bc5499-9a7d-44a8-8450-fdbdb99271bf"
scaffold_1	RepeatMasker	Unknown	14175282	14176210	6671	+	.	ID="RND-1_FAMILY-252";Tend="1810";Tstart="806";shortTE="F";uid="457e332e-5e17-4b78-8158-f8b95af01257"
scaffold_1	RepeatMasker	DNA/Ginger-1	35022136	35022510	1243	+	.	ID="RND-5_FAMILY-222";Tend="1314";Tstart="894";shortTE="F";uid="3dbfe66e-bea1-4d45-875d-f01675f4e9bc"
scaffold_1	RepeatMasker	DNA/Ginger-1	64208028	64208575	2193	+	.	ID="rnd-1_family-12";Tend="1371";Tstart="933";shortTE="F";uid="76b21b40-c057-421e-b406-535e125cc3ac"
scaffold_1	RepeatMasker	DNA	26571808	26572143	480	+	.	ID="RND-5_FAMILY-3900";Tend="1291";Tstart="975";shortTE="F";uid="53076ab6-8bec-4a9f-a6e6-917d8ed67c40"
scaffold_1	RepeatMasker	DNA/hAT-hAT19	27494482	27494792	1828	+	.	ID="DNA8-73_AP";Tend="328";Tstart="1";shortTE="F";uid="d2592c45-9696-4755-b224-c27f3b14a3d8"
scaffold_1	RepeatMasker	Unknown	9561391	9561514	566	+	.	ID="RND-1_FAMILY-89";Tend="1834";Tstart="1712";shortTE="F";uid="56c428c8-76cb-4d81-abe8-396100d506a5"
scaffold_1	RepeatMasker	DNA/P	41263804	41264793	7229	+	.	ID="RND-6_FAMILY-284";Tend="1414";Tstart="386";shortTE="F";uid="2e990a6e-aefa-4d8e-87ea-9582205056c4"
scaffold_1	RepeatMasker	Unknown	8661242	8661499	1265	+	.	ID="RND-5_FAMILY-1017";Tend="1616";Tstart="1352";shortTE="F";uid="875de8c5-de8e-4044-b836-7ce412b3188f"
scaffold_1	RepeatMasker	DNA/hAT-Tip100	65992376	65993067	1227	+	.	ID="RND-1_FAMILY-392";TEgroup="ctg_1%7CRND-1_FAMILY-392%7C1";Tend="1481";Tstart="951";shortTE="F";uid="416a5eee-997e-4bbf-b30f-4e03b619579e"
scaffold_1	RepeatMasker	Unknown	5707242	5707427	955	+	.	ID="RND-6_FAMILY-2752";Tend="908";Tstart="709";shortTE="F";uid="0a128156-72f3-4e35-a2c7-12e94b4ad7d5"
scaffold_1	RepeatMasker	Unknown	56747701	56748422	3494	+	.	ID="RND-5_FAMILY-2366";Tend="1666";Tstart="943";shortTE="F";uid="1f920572-fb51-426f-87c4-c7ce4fbc65fa"
scaffold_1	RepeatMasker	LINE/R1	56790610	56790965	943	+	.	ID="RND-1_FAMILY-165";Tend="4137";Tstart="3811";shortTE="F";uid="7d386ae3-894e-4ace-9f14-3a6e665e6477"
scaffold_1	RepeatMasker	DNA/Ginger-1	4693251	4693767	1529	+	.	ID="RND-1_FAMILY-9";Tend="1512";Tstart="974";shortTE="F";uid="35f2f308-f69f-4a13-a150-e9afb3168274"
scaffold_1	RepeatMasker	LTR/Pao	24150934	24152126	546	+	.	ID="BEL3-I_AP";Tend="3710";Tstart="2319";shortTE="F";uid="a8cb1f84-3f85-45f7-9c2e-a5f2497f7d37"
scaffold_1	RepeatMasker	Unknown	301377	301668	1620	+	.	ID="RND-1_FAMILY-309";Tend="1198";Tstart="922";shortTE="F";uid="e48fe721-575a-4484-9c33-8aeb47f5ccc4"
scaffold_1	RepeatMasker	DNA/hAT-hAT19	39008769	39008918	640	+	.	ID="RND-5_FAMILY-1605";Tend="1193";Tstart="1042";shortTE="F";uid="601e0446-be70-4316-ba5a-83860060a216"
scaffold_1	RepeatMasker	Unknown	5118494	5118653	510	+	.	ID="RND-2_FAMILY-24";Tend="1548";Tstart="1388";shortTE="F";uid="d721161b-fe65-4479-8f05-fb244576f9a5"
scaffold_1	RepeatMasker	DNA/Merlin	47353938	47354440	1071	+	.	ID="RND-1_FAMILY-25";TEgroup="ctg_1%7CRND-1_FAMILY-25%7C2";Tend="1872";Tstart="828";shortTE="F";uid="6e3bd0d9-413e-46de-8db4-f7e9d2160d2b"
scaffold_1	RepeatMasker	Unknown	16948434	16948971	3302	+	.	ID="RND-1_FAMILY-141";Tend="1484";Tstart="934";shortTE="F";uid="037179e5-ff8d-470d-80af-66b6fd05f055"
scaffold_1	RepeatMasker	DNA/Ginger-1	64917138	64917367	1033	+	.	ID="RND-1_FAMILY-9";Tend="1518";Tstart="1304";shortTE="F";uid="1e182ff0-5ab0-4723-ae3d-1a267fd8f6a2"
scaffold_1	RepeatMasker	DNA/Merlin	43532772	43533574	4503	+	.	ID="RND-1_FAMILY-25";Tend="1777";Tstart="978";shortTE="F";uid="213b0ea5-d440-4757-8b6d-2bdfa046f576"
scaffold_1	RepeatMasker	DNA/hAT	11766660	11767113	1101	+	.	ID="RND-1_FAMILY-7";Tend="2360";Tstart="1892";shortTE="F";uid="a2021a38-9896-4905-9644-5eb3a9d40ad1"
scaffold_1	RepeatMasker	Unknown	29255384	29256241	2692	+	.	ID="RND-1_FAMILY-166";Tend="985";Tstart="231";shortTE="F";uid="7ac7510f-de59-4c4d-aa38-1e6082336e8d"
scaffold_1	RepeatMasker	Unknown	35130759	35131257	667	+	.	ID="RND-5_FAMILY-1874";TEgroup="ctg_1%7CRND-5_FAMILY-1874%7C3";Tend="1928";Tstart="826";shortTE="T";uid="d2b1619e-571c-495e-a860-eb8ff68a0b5d"
scaffold_1	RepeatMasker	DNA	7442633	7442854	1782	+	.	ID="RND-5_FAMILY-2501";Tend="1265";Tstart="1044";shortTE="F";uid="ed35b9b0-1323-47b3-a6b9-7726e8097bc2"
scaffold_1	RepeatMasker	DNA/hAT-Charlie	57859391	57859528	529	+	.	ID="RND-6_FAMILY-3050";Tend="1292";Tstart="1156";shortTE="F";uid="c4df64a6-10c4-4bae-a878-6256a3a0065e"
scaffold_1	RepeatMasker	LTR/Pao	2291662	2292183	712	+	.	ID="BEL-4_DWIL-I";Tend="5748";Tstart="4836";shortTE="F";uid="a5ba1d81-df7e-406f-bd04-7383c4fb0f3f"
scaffold_1	RepeatMasker	Unknown	64661442	64662084	3453	+	.	ID="RND-6_FAMILY-2852";Tend="1438";Tstart="793";shortTE="F";uid="615069db-1c26-48fe-8326-d0d06a7afa5e"
scaffold_1	RepeatMasker	DNA/Ginger-1	46968489	46968686	1071	+	.	ID="RND-5_FAMILY-222";Tend="1401";Tstart="1185";shortTE="F";uid="48b96de5-542b-423b-b9d2-0adcbb8af0d6"
scaffold_1	RepeatMasker	Unknown	21950475	21950799	1909	+	.	ID="RND-1_FAMILY-424";Tend="2499";Tstart="2167";shortTE="F";uid="06e30c72-1140-47b3-8c55-d0016c84a3ac"
scaffold_1	RepeatMasker	Retroposon?	3126818	3127547	4062	+	.	ID="RND-3_FAMILY-175";Tend="1610";Tstart="883";shortTE="F";uid="37856aca-5e13-4e57-a957-0dd4bb9b2f19"
scaffold_1	RepeatMasker	DNA/Kolobok-E	42950685	42950816	413	+	.	ID="RND-1_FAMILY-233";Tend="1294";Tstart="1144";shortTE="F";uid="e30377d6-c99b-4419-9e8a-ac3b729a458a"
scaffold_1	RepeatMasker	DNA/Ginger-1	43536906	43537102	710	+	.	ID="rnd-1_family-9";Tend="1140";Tstart="820";shortTE="F";uid="50190469-5155-4fb7-b766-94ab332fd07e"
scaffold_1	RepeatMasker	DNA/hAT-Tip100	41348157	41349121	3557	+	.	ID="RND-1_FAMILY-110";Tend="1818";Tstart="869";shortTE="F";uid="c75708a4-5c86-48c5-8c62-75760a2c639a"
scaffold_1	RepeatMasker	DNA/Kolobok-E	19936584	19936795	512	+	.	ID="RND-6_FAMILY-11275";Tend="372";Tstart="180";shortTE="F";uid="24b3b75b-8b43-41da-9841-6dbf0d68071f"
scaffold_1	RepeatMasker	Unknown	9407233	9407342	462	+	.	ID="RND-5_FAMILY-964";Tend="1223";Tstart="1110";shortTE="F";uid="af6f2461-f17c-4c29-aaa7-9e08fa16ebb1"
scaffold_1	RepeatMasker	DNA/Ginger-1	18334092	18334838	4721	+	.	ID="RND-6_FAMILY-2321";Tend="1647";Tstart="894";shortTE="F";uid="1cb89c84-fb6d-4618-88cc-3a33c6cd9db9"
scaffold_1	RepeatMasker	DNA/Ginger-1	29943890	29944653	2444	+	.	ID="rnd-6_family-4968";Tend="1945";Tstart="913";shortTE="F";uid="7daf7e32-a99c-49df-8dce-21cddfadef5d"
scaffold_1	RepeatMasker	DNA	30764180	30764382	849	+	.	ID="RND-4_FAMILY-220";Tend="1415";Tstart="1201";shortTE="F";uid="3994de1a-066e-438c-821e-cee202b95cff"
scaffold_1	RepeatMasker	DNA/hAT-Tip100	53754796	53755246	2905	+	.	ID="RND-4_FAMILY-1042";Tend="1397";Tstart="934";shortTE="F";uid="97352fe2-d803-4c2c-b400-d568f40dd5a5"
scaffold_1	RepeatMasker	DNA/TcMar-Mariner	45675746	45676847	4687	+	.	ID="RND-6_FAMILY-4674";Tend="1290";Tstart="295";shortTE="F";uid="03ceafcc-c95c-49ee-b079-3a7ab4ec83bb"
scaffold_1	RepeatMasker	DNA	47780980	47781183	665	+	.	ID="RND-4_FAMILY-220";Tend="1210";Tstart="1010";shortTE="F";uid="3e59582a-d628-4bc1-8427-56e3e7279ae9"
scaffold_1	RepeatMasker	DNA/Kolobok-E	43947674	43947789	536	+	.	ID="RND-1_FAMILY-287";Tend="754";Tstart="500";shortTE="F";uid="e07b70ac-6fe0-44df-9f40-df1c6490f2b0"
scaffold_1	RepeatMasker	DNA	11024419	11024744	1545	+	.	ID="RND-1_FAMILY-19";Tend="2261";Tstart="1898";shortTE="F";uid="83a1d295-9456-4abd-b72c-c838de8c5d76"
scaffold_1	RepeatMasker	DNA/MULE-MuDR	70247433	70247881	2151	+	.	ID="RND-6_FAMILY-6259";Tend="1380";Tstart="920";shortTE="F";uid="4d41cef3-681e-40c3-a4b5-2c4881f86f8b"
scaffold_1	RepeatMasker	DNA/Ginger-1	6640951	6641966	2622	+	.	ID="RND-6_FAMILY-10588";Tend="1642";Tstart="657";shortTE="F";uid="72bfaa50-20b1-4f71-815e-6056fb124097"
scaffold_1	RepeatMasker	DNA/Ginger-1	768023	768422	1983	+	.	ID="RND-5_FAMILY-679";Tend="1656";Tstart="1261";shortTE="F";uid="d6dc107e-ab2f-4283-956f-75f12e94726b"
scaffold_1	RepeatMasker	DNA/Ginger-1	66444725	66445032	1381	+	.	ID="rnd-6_family-8373";Tend="1937";Tstart="1261";shortTE="F";uid="28cb5118-77ae-4467-ac73-2487b3d93dec"
scaffold_1	RepeatMasker	Unknown	31295426	31295527	638	+	.	ID="RND-5_FAMILY-1615";Tend="1045";Tstart="947";shortTE="F";uid="dbd1405d-61ca-495f-8676-5afc7def3a72"
scaffold_1	RepeatMasker	DNA	70058190	70058322	407	+	.	ID="RND-6_FAMILY-4771";Tend="790";Tstart="652";shortTE="F";uid="97e578f0-1b9d-4dd4-aa2d-4f3c41f33058"
scaffold_1	RepeatMasker	DNA	43934979	43935121	667	+	.	ID="RND-6_FAMILY-8654";Tend="1187";Tstart="1040";shortTE="F";uid="7b9b216f-72c7-4897-a15e-ba26b56ba861"
scaffold_1	RepeatMasker	LINE/R1	26509505	26509739	823	+	.	ID="RND-5_FAMILY-317";Tend="1061";Tstart="825";shortTE="F";uid="4120f382-e30c-4535-9460-1bf36ea60e62"
scaffold_1	RepeatMasker	Unknown	45193483	45194431	7589	+	.	ID="RND-6_FAMILY-4048";Tend="1899";Tstart="941";shortTE="F";uid="65e2f152-32ac-465c-a49d-36409cf67bc4"
scaffold_1	RepeatMasker	LINE/RTE-BovB	59477381	59477790	1085	+	.	ID="RND-6_FAMILY-792";Tend="1609";Tstart="1212";shortTE="F";uid="12aa4582-10fb-463a-8fc4-2a3c481e2ea4"
scaffold_1	RepeatMasker	DNA	52521716	52521901	1231	+	.	ID="RND-6_FAMILY-1293";Tend="656";Tstart="473";shortTE="F";uid="ad64fd94-6597-4eeb-b0ac-e05931b1c31b"
scaffold_1	RepeatMasker	DNA/Ginger-1	63947502	63947672	1050	+	.	ID="RND-1_FAMILY-21";Tend="1389";Tstart="1219";shortTE="F";uid="171b725c-5e7c-4a7a-8403-fd0b599fb319"
scaffold_1	RepeatMasker	DNA/hAT-Tip100	2054605	2055079	1218	+	.	ID="RND-6_FAMILY-2";Tend="1449";Tstart="915";shortTE="F";uid="af854727-ffd8-46c2-a196-c0b132ae5611"
scaffold_1	RepeatMasker	DNA/Kolobok-E	1241948	1242077	600	+	.	ID="RND-6_FAMILY-289";Tend="545";Tstart="427";shortTE="F";uid="4a2be6c3-2226-405f-8b46-fe97ed28d6b5"
scaffold_1	RepeatMasker	DNA/Ginger-1	41392677	41393828	6007	+	.	ID="RND-6_FAMILY-2321";Tend="2153";Tstart="901";shortTE="F";uid="657b52a9-d14a-4753-b5c9-c57d96c9f5d5"
scaffold_1	RepeatMasker	Retroposon?	4121231	4121623	423	+	.	ID="RND-1_FAMILY-4";Tend="1667";Tstart="1267";shortTE="F";uid="8768f4bd-3584-47cc-b4a6-6d508905c393"
scaffold_1	RepeatMasker	DNA/Ginger-1	3942673	3943076	1244	+	.	ID="RND-1_FAMILY-9";Tend="1352";Tstart="920";shortTE="F";uid="9ac8501f-8ffa-4b38-aae2-7b4edb13cb0d"
scaffold_1	RepeatMasker	DNA	68340208	68340598	1202	+	.	ID="RND-4_FAMILY-338";Tend="833";Tstart="421";shortTE="F";uid="cc05915b-3886-4d5c-8bc9-3b01f5b1fa42"
scaffold_1	RepeatMasker	DNA/hAT-Ac	16223040	16223286	1234	+	.	ID="RND-4_FAMILY-520";Tend="1188";Tstart="937";shortTE="F";uid="5955aa18-d571-4043-a6ea-23acee63a6bb"
scaffold_1	RepeatMasker	Retroposon?	46087858	46088547	4301	+	.	ID="RND-3_FAMILY-175";Tend="1528";Tstart="856";shortTE="F";uid="191bedaf-ce73-4d89-859f-8459c9601560"
scaffold_1	RepeatMasker	DNA/Ginger-1	18531981	18532302	1245	+	.	ID="RND-6_FAMILY-2321";Tend="1083";Tstart="762";shortTE="F";uid="8870d81c-46c0-48ad-9acc-6971480e5738"
scaffold_1	RepeatMasker	DNA/Ginger-1	46958518	46958698	727	+	.	ID="RND-5_FAMILY-6645";Tend="1235";Tstart="1056";shortTE="F";uid="9dabfd1c-d67e-4273-b04b-ed823ec51124"
scaffold_1	RepeatMasker	DNA/hAT-Tip100	14169200	14171200	14637	+	.	ID="RND-1_FAMILY-484";Tend="2495";Tstart="458";shortTE="F";uid="de9d0770-d23e-48e7-89bd-33e4082430f7"
scaffold_1	RepeatMasker	Unknown	34765728	34766123	2364	+	.	ID="RND-1_FAMILY-260";Tend="1378";Tstart="973";shortTE="F";uid="6538ca4b-dd3c-4d9e-ab22-d3272d8db428"
scaffold_1	RepeatMasker	DNA/Kolobok-E	14403979	14404203	697	+	.	ID="RND-6_FAMILY-2849";Tend="711";Tstart="489";shortTE="F";uid="c56f9666-cd3d-4dbb-902a-6504eae9e642"
scaffold_1	RepeatMasker	DNA/hAT-Tip100	10639060	10640007	7309	+	.	ID="RND-6_FAMILY-4102";Tend="2008";Tstart="1055";shortTE="F";uid="7b9104dc-0d05-48d4-a981-55c0e982b7a0"
scaffold_1	RepeatMasker	DNA/hAT-Tip100	8932050	8932222	1301	+	.	ID="RND-6_FAMILY-2766";Tend="1718";Tstart="1547";shortTE="F";uid="80a4ea38-4e42-4180-8a61-d441e70aac67"
scaffold_1	RepeatMasker	DNA	68670683	68671052	932	+	.	ID="RND-1_FAMILY-111";TEgroup="ctg_1%7CRND-1_FAMILY-111%7C2";Tend="1427";Tstart="991";shortTE="F";uid="4dc683fd-6096-44dc-821d-8d4a0d7bb69f"
scaffold_1	RepeatMasker	Unknown	65352612	65352882	1483	+	.	ID="RND-1_FAMILY-256";Tend="1249";Tstart="1003";shortTE="F";uid="5b80163e-e76b-499a-b8e3-da3fa8bcefef"
scaffold_1	RepeatMasker	DNA/Merlin	44124828	44125627	4346	+	.	ID="RND-1_FAMILY-25";Tend="1798";Tstart="978";shortTE="F";uid="364ed302-56a3-46ae-a5dd-290b8869e7ab"
scaffold_1	RepeatMasker	DNA	51987938	51988128	430	+	.	ID="TTAA7_AP";Tend="183";Tstart="1";shortTE="F";uid="70f32f1f-e50c-48ed-aa47-d7b87aab747a"
scaffold_1	RepeatMasker	DNA	51410183	51410570	2218	+	.	ID="RND-4_FAMILY-220";Tend="1412";Tstart="1038";shortTE="F";uid="d733f2b2-c934-40c7-a7bc-95b778ef0565"
scaffold_1	RepeatMasker	DNA	45002710	45003025	2547	+	.	ID="RND-6_FAMILY-6285";Tend="912";Tstart="597";shortTE="F";uid="332f8478-6313-48f7-9181-54b92689b627"
scaffold_1	RepeatMasker	DNA/MULE-NOF	1965028	1965176	957	+	.	ID="RND-6_FAMILY-323";Tend="1008";Tstart="857";shortTE="F";uid="38b40d68-c958-4cb2-8c06-c363eac1a0d0"
scaffold_1	RepeatMasker	LTR/Gypsy	57413763	57414590	4623	+	.	ID="RND-6_FAMILY-4734";Tend="1544";Tstart="669";shortTE="F";uid="27a48e29-b156-40d4-b641-febb453a4485"
scaffold_1	RepeatMasker	DNA/Ginger-1	30058085	30058350	511	+	.	ID="RND-6_FAMILY-4811";Tend="1949";Tstart="1675";shortTE="F";uid="c89c2950-e8ce-488e-a818-337e8f3b7c5e"
scaffold_1	RepeatMasker	DNA/hAT-Charlie	46551382	46551505	552	+	.	ID="RND-6_FAMILY-3050";Tend="1268";Tstart="1144";shortTE="F";uid="fc918bf4-978c-4895-9090-38bcbc374e3c"
scaffold_1	RepeatMasker	Unknown	3973891	3974421	3864	+	.	ID="RND-1_FAMILY-146";Tend="1526";Tstart="964";shortTE="F";uid="49ebc6bf-6eed-4843-b55f-2bbdaa26147a"
scaffold_1	RepeatMasker	DNA/P	48318783	48318928	1053	+	.	ID="RND-6_FAMILY-1793";Tend="694";Tstart="552";shortTE="F";uid="b9aa4b85-17cb-490c-8a6e-eb5db3176853"
scaffold_1	RepeatMasker	Unknown	26192528	26194411	11080	+	.	ID="RND-1_FAMILY-429";Tend="3505";Tstart="1624";shortTE="F";uid="626c3608-9332-4786-99c9-076dd2253459"
scaffold_1	RepeatMasker	LINE/RTE-BovB	43250193	43250812	696	+	.	ID="RND-6_FAMILY-6267";Tend="1778";Tstart="1156";shortTE="F";uid="ce6614c5-184b-4281-b13d-514b50d75061"
scaffold_1	RepeatMasker	DNA/TcMar-Tc1	12523364	12523520	427	+	.	ID="RND-1_FAMILY-143";Tend="1089";Tstart="934";shortTE="F";uid="fb7c1eee-7f32-434f-98ab-f8553716e1be"
scaffold_1	RepeatMasker	LINE/CR1	65354385	65354932	1252	+	.	ID="RND-6_FAMILY-14237";Tend="1606";Tstart="1062";shortTE="F";uid="76aa3624-7612-4066-b64f-93022c44d276"
scaffold_1	RepeatMasker	DNA/Ginger-1	6717041	6717572	2899	+	.	ID="RND-6_FAMILY-4968";Tend="1492";Tstart="950";shortTE="F";uid="c94c2e8e-fd91-4adc-a585-9cefe96582a4"
scaffold_1	RepeatMasker	DNA/Ginger-1	60874006	60874228	473	+	.	ID="rnd-6_family-4175";Tend="2395";Tstart="2238";shortTE="F";uid="56bb6f44-c48e-4044-86e4-6a3d8ce1531b"
scaffold_1	RepeatMasker	DNA/hAT	15273296	15274328	3756	+	.	ID="RND-1_FAMILY-26";Tend="1781";Tstart="741";shortTE="F";uid="b75489f8-ab4d-4e68-8f26-57430c88b889"
scaffold_1	RepeatMasker	Unknown	46052352	46052777	2426	+	.	ID="RND-1_FAMILY-195";Tend="1383";Tstart="1006";shortTE="F";uid="60f025a7-5a6e-4d1d-978d-cb34022378fa"
scaffold_1	RepeatMasker	DNA/TcMar-m44	30085463	30085796	2512	+	.	ID="RND-1_FAMILY-369";Tend="1274";Tstart="927";shortTE="F";uid="99641728-9277-49b2-9e8e-f083ede4590b"
scaffold_1	RepeatMasker	LINE/I-Jockey	36976940	36977220	1277	+	.	ID="RND-6_FAMILY-27361";Tend="1428";Tstart="1140";shortTE="F";uid="d673d3a3-0e64-4bf8-a221-821b9faaa250"
scaffold_1	RepeatMasker	DNA	15364764	15365111	1337	+	.	ID="RND-1_FAMILY-97";Tend="1383";Tstart="988";shortTE="F";uid="00a4efa7-3464-44ce-b3b5-5ede5c3f6228"
scaffold_1	RepeatMasker	DNA/Ginger-1	24852337	24852697	934	+	.	ID="RND-6_FAMILY-4175";Tend="932";Tstart="592";shortTE="F";uid="64f536eb-ba1e-4fe0-9aea-c7e27ecfa5a2"
scaffold_1	RepeatMasker	Unknown	39921503	39921695	561	+	.	ID="RND-1_FAMILY-276";Tend="1348";Tstart="949";shortTE="F";uid="9cd8995a-39b6-42bc-9f20-30b05b490882"
scaffold_1	RepeatMasker	DNA	70510824	70511062	1018	+	.	ID="RND-4_FAMILY-220";Tend="1299";Tstart="1063";shortTE="F";uid="b0ac642b-806b-4fa9-bce0-be3c86674eae"
scaffold_1	RepeatMasker	DNA/hAT-Tip100	29878283	29878442	802	+	.	ID="RND-5_FAMILY-588";Tend="1165";Tstart="1005";shortTE="F";uid="b6d692f6-b280-4678-9c8b-2110e67c63ae"
scaffold_1	RepeatMasker	DNA/hAT-Tip100	8843834	8844109	1749	+	.	ID="RND-1_FAMILY-91";Tend="1239";Tstart="969";shortTE="F";uid="1e09cf18-f031-4744-857a-cacb2c37f0c6"
scaffold_1	RepeatMasker	DNA	9068627	9068929	2312	+	.	ID="RND-1_FAMILY-98";Tend="1255";Tstart="951";shortTE="F";uid="67a34a35-dd36-4153-86d8-12577355a191"
scaffold_1	RepeatMasker	DNA/Ginger-1	35393470	35394786	5024	+	.	ID="RND-6_FAMILY-1075";Tend="2120";Tstart="842";shortTE="F";uid="8ee1d1dc-a54a-4dc5-ac31-701036116b6a"
scaffold_1	RepeatMasker	DNA/TcMar-Tc1	29707264	29708567	1506	+	.	ID="mariner-n1_rpr";Tend="1217";Tstart="1";shortTE="F";uid="b10b7c64-76e9-4bad-91a0-68a48962ac27"
scaffold_1	RepeatMasker	DNA/hAT	5182489	5183491	4126	+	.	ID="RND-1_FAMILY-26";Tend="1959";Tstart="934";shortTE="F";uid="5f2b38b4-1a5a-45a2-9ca9-7c785f49f6d6"
scaffold_1	RepeatMasker	DNA/Ginger-1	57784602	57785150	1970	+	.	ID="rnd-6_family-4968";Tend="1993";Tstart="989";shortTE="F";uid="6a326b51-8ec8-437a-9a27-d10bdacccd15"
scaffold_1	RepeatMasker	DNA/hAT-Tip100	4885251	4885635	614	+	.	ID="RND-1_FAMILY-110";Tend="1654";Tstart="1287";shortTE="F";uid="d4ee688c-2598-4423-a478-f0a5ea70bf43"
scaffold_1	RepeatMasker	DNA/Ginger-1	37594884	37595532	4130	+	.	ID="rnd-1_family-6";Tend="2041";Tstart="1437";shortTE="F";uid="bc60b6f9-e204-4ccc-8b0f-e5ddefe2d2c8"
scaffold_1	RepeatMasker	Unknown	50786210	50786397	1112	+	.	ID="RND-1_FAMILY-166";Tend="1151";Tstart="990";shortTE="F";uid="052003d6-9dae-441d-a457-8565fbbf2e8f"
scaffold_1	RepeatMasker	DNA/Ginger-1	38001411	38001512	731	+	.	ID="rnd-1_family-8";Tend="1937";Tstart="1731";shortTE="F";uid="5c6e3949-4ec5-4dc1-86d6-e5d48ce38779"
scaffold_1	RepeatMasker	DNA/hAT	2547294	2547405	553	+	.	ID="RND-6_FAMILY-1361";Tend="2077";Tstart="1972";shortTE="F";uid="108c83b9-0a7d-43c3-8efa-190d55a6cae4"
scaffold_1	RepeatMasker	DNA/hAT-Tip100	44526692	44526996	1153	+	.	ID="RND-1_FAMILY-110";Tend="1556";Tstart="1243";shortTE="F";uid="a33130b3-20a8-4ebc-97bf-14612307b370"
scaffold_1	RepeatMasker	Unknown	23599007	23599373	1929	+	.	ID="RND-6_FAMILY-5942";Tend="1011";Tstart="625";shortTE="F";uid="239fb719-f100-4e10-b14f-20d352e0b1a5"
scaffold_1	RepeatMasker	DNA/hAT	60124156	60124259	588	+	.	ID="RND-1_FAMILY-139";Tend="1021";Tstart="923";shortTE="F";uid="601b1c7e-d678-4dd7-a232-733ddbc36571"
scaffold_1	RepeatMasker	DNA/hAT-Tip100	48579837	48580631	477	+	.	ID="RND-6_FAMILY-723";TEgroup="ctg_1%7CRND-6_FAMILY-723%7C2";Tend="1517";Tstart="303";shortTE="F";uid="935c3658-1dee-4873-947a-e609723fbc05"
scaffold_1	RepeatMasker	DNA/Ginger-1	17985573	17985879	1441	+	.	ID="RND-1_FAMILY-8";Tend="1144";Tstart="829";shortTE="F";uid="17f7c4f8-d597-4d80-9c5f-1bb648a37f93"
scaffold_1	RepeatMasker	Unknown	59826435	59826672	1651	+	.	ID="RND-1_FAMILY-256";Tend="1250";Tstart="1010";shortTE="F";uid="ffd97532-8195-4376-9fdd-babe7b1e4a51"
scaffold_1	RepeatMasker	Unknown	56159081	56159634	3452	+	.	ID="RND-1_FAMILY-146";Tend="1525";Tstart="946";shortTE="F";uid="0468e4c0-5168-4eb7-8158-7dbaa9c23e55"
scaffold_1	RepeatMasker	DNA/hAT	5156029	5156303	868	+	.	ID="RND-1_FAMILY-170";Tend="4260";Tstart="3997";shortTE="F";uid="6a2677f0-87b8-4b7b-9a4d-e7ba53fbd88f"
scaffold_1	RepeatMasker	LINE/RTE-BovB	30232813	30233196	615	+	.	ID="RND-6_FAMILY-792";TEgroup="ctg_1%7CRND-6_FAMILY-792%7C9";Tend="1666";Tstart="1384";shortTE="F";uid="9381f2b4-f2bd-4f9f-9f0e-30966c2b99bd"
scaffold_1	RepeatMasker	DNA/hAT	4854336	4855154	3172	+	.	ID="RND-1_FAMILY-26";Tend="1960";Tstart="1135";shortTE="F";uid="c059ba6b-0597-4140-bc54-9ea635b29228"
scaffold_1	RepeatMasker	DNA	49787772	49788009	1324	+	.	ID="RND-4_FAMILY-338";Tend="3271";Tstart="3042";shortTE="F";uid="d04b0d5b-a73a-44b4-9d53-5f2abc24d3a2"
scaffold_1	RepeatMasker	Unknown	6101978	6102357	2092	+	.	ID="RND-6_FAMILY-1552";Tend="1333";Tstart="948";shortTE="F";uid="3906fd96-704c-44fd-bfec-ecf5bffd2e1e"
scaffold_1	RepeatMasker	DNA	4930977	4931430	2966	+	.	ID="RND-1_FAMILY-111";Tend="1426";Tstart="987";shortTE="F";uid="b89443f1-bb0e-4de5-b9fb-629e31b5d777"
scaffold_1	RepeatMasker	DNA/Ginger-1	17543276	17544005	2097	+	.	ID="rnd-5_family-222";Tend="1502";Tstart="772";shortTE="F";uid="f0d10712-9753-4eb9-965d-bd287c0a2b2b"
scaffold_1	RepeatMasker	Unknown	7150745	7151298	2781	+	.	ID="RND-1_FAMILY-153";Tend="902";Tstart="299";shortTE="F";uid="6cf9e85e-5e89-4a2e-ba68-9bf9c1fe50af"
scaffold_1	RepeatMasker	Unknown	15112189	15112365	551	+	.	ID="RND-1_FAMILY-89";Tend="1119";Tstart="946";shortTE="F";uid="1c7b5d70-6b85-4284-b6b6-34a22b155eaf"
scaffold_1	RepeatMasker	DNA/Ginger-1	26992120	26992611	2891	+	.	ID="RND-6_FAMILY-2759";Tend="2901";Tstart="2438";shortTE="F";uid="86a161c7-a6cc-41ef-b4b8-5d0cb3f21560"
scaffold_1	RepeatMasker	DNA/hAT-Tip100	32565181	32566101	5023	+	.	ID="RND-4_FAMILY-1042";Tend="1868";Tstart="894";shortTE="F";uid="e3f6869b-171e-4754-9c09-79c20b14c24e"
scaffold_1	RepeatMasker	LTR/Pao	62507756	62507988	1943	+	.	ID="RND-5_FAMILY-2419";Tend="2387";Tstart="2157";shortTE="F";uid="2957d0e5-231d-4bb8-9e9a-ec555b270924"
scaffold_1	RepeatMasker	DNA/Ginger-1	15687353	15688023	3456	+	.	ID="RND-5_FAMILY-679";Tend="2238";Tstart="1570";shortTE="F";uid="5ce629b9-a76f-4709-b485-25439c0ff81f"
scaffold_1	RepeatMasker	DNA/hAT-Tip100	19396677	19397138	825	+	.	ID="RND-6_FAMILY-3730";TEgroup="ctg_1%7CRND-6_FAMILY-3730%7C2";Tend="1484";Tstart="568";shortTE="F";uid="e8a9120e-e0fd-4645-9a3d-89d2e1a7300c"
scaffold_1	RepeatMasker	Unknown	21866228	21866931	518	+	.	ID="RND-6_FAMILY-7443";TEgroup="ctg_1%7CRND-6_FAMILY-7443%7C9";Tend="1704";Tstart="883";shortTE="F";uid="a3ce8d7d-f982-4f47-9543-7d7bf114d9bc"
scaffold_1	RepeatMasker	Unknown	46834017	46834703	3665	+	.	ID="RND-6_FAMILY-4859";Tend="1410";Tstart="731";shortTE="F";uid="20508315-f181-4b81-b9de-923a3f523c6b"
scaffold_1	RepeatMasker	DNA/MULE-MuDR	21489781	21490717	6172	+	.	ID="RND-5_FAMILY-656";Tend="1905";Tstart="918";shortTE="F";uid="edef04bf-4d60-40c0-bf6f-b4c53ed9a0c5"
scaffold_1	RepeatMasker	DNA/hAT-Tip100	29081255	29081394	448	+	.	ID="RND-1_FAMILY-273";Tend="2451";Tstart="2316";shortTE="F";uid="189ea193-ac9e-4c28-8345-1458553f4b71"
scaffold_1	RepeatMasker	DNA/Ginger-1	1904092	1904771	2459	+	.	ID="RND-5_FAMILY-679";Tend="2272";Tstart="1552";shortTE="F";uid="4d6a645d-c5cd-4c3e-9c74-d4ad6c00ee97"
scaffold_1	RepeatMasker	Unknown	69448127	69448373	505	+	.	ID="RND-1_FAMILY-232";Tend="463";Tstart="205";shortTE="F";uid="5f0cc26f-29d9-49ce-bd9d-ac4d7ea0c0f6"
scaffold_1	RepeatMasker	Unknown	35734064	35734408	1408	+	.	ID="RND-5_FAMILY-2658";Tend="1251";Tstart="938";shortTE="F";uid="1e984671-f0e9-4c5b-96c2-08dad2b1ffc6"
scaffold_1	RepeatMasker	Unknown	14663995	14664241	705	+	.	ID="RND-6_FAMILY-1942";Tend="1092";Tstart="845";shortTE="F";uid="4f0537bd-5fd7-4125-a86c-e6d38b54b7ca"
scaffold_1	RepeatMasker	Unknown	12512495	12512670	561	+	.	ID="RND-6_FAMILY-2752";Tend="325";Tstart="150";shortTE="F";uid="a32dec8c-ddcf-4ef7-9cf6-3604a2c89c61"
scaffold_1	RepeatMasker	DNA/Kolobok-T2	1102796	1103095	1425	+	.	ID="KOLOBOK-1_AP";Tend="4359";Tstart="4057";shortTE="F";uid="b0e9a823-5bc9-4875-9f5b-f13b030a2d3f"
scaffold_1	RepeatMasker	DNA/Ginger-1	69409155	69409541	1686	+	.	ID="rnd-6_family-8521";Tend="1331";Tstart="759";shortTE="F";uid="b73fb6f1-5d75-49df-a6d6-f8fe7da636c5"
scaffold_1	RepeatMasker	DNA/hAT-Tip100	46063305	46064101	3064	+	.	ID="RND-6_FAMILY-456";Tend="1342";Tstart="573";shortTE="F";uid="0fe7e725-897b-4efd-b43d-5420cb6fa15a"
scaffold_1	RepeatMasker	Unknown	9997399	9997617	1280	+	.	ID="RND-1_FAMILY-103";Tend="3657";Tstart="3452";shortTE="F";uid="c80f0993-88ac-4198-b5e8-2744308e8f1b"
scaffold_1	RepeatMasker	DNA/Merlin	4517607	4517754	474	+	.	ID="RND-1_FAMILY-25";Tend="1113";Tstart="975";shortTE="F";uid="0d3b8bfe-39a9-4439-9a80-e7a86bc90226"
scaffold_1	RepeatMasker	DNA	55439572	55439906	1501	+	.	ID="RND-1_FAMILY-97";Tend="1375";Tstart="987";shortTE="F";uid="d661668d-d0e2-4ebd-8d2d-3e16dd48d933"
scaffold_1	RepeatMasker	DNA/hAT	56849760	56849951	851	+	.	ID="RND-1_FAMILY-26";Tend="1963";Tstart="1763";shortTE="F";uid="1cfe5e08-d943-4ba4-bcb1-54c789e52a31"
scaffold_1	RepeatMasker	Unknown	66495453	66495588	864	+	.	ID="RND-5_FAMILY-4628";Tend="1285";Tstart="1151";shortTE="F";uid="011eddb1-381b-4429-8e91-ccda6a48c080"
scaffold_1	RepeatMasker	LINE/CR1	20015768	20016899	1768	+	.	ID="RND-6_FAMILY-2652";Tend="1465";Tstart="369";shortTE="F";uid="eeed47ff-1477-42f0-932e-495aa5fe571d"
scaffold_1	RepeatMasker	DNA/hAT-Tip100	24616217	24616754	929	+	.	ID="RND-4_FAMILY-237";TEgroup="ctg_1%7CRND-4_FAMILY-237%7C2";Tend="1516";Tstart="884";shortTE="F";uid="89aa4fbd-f1ce-45c9-bcf5-a199783ed358"
scaffold_1	RepeatMasker	DNA/Merlin	29710763	29711276	1824	+	.	ID="RND-1_FAMILY-25";Tend="1498";Tstart="978";shortTE="F";uid="7ddebf97-b87f-48a2-925a-e93b4c768496"
scaffold_1	RepeatMasker	DNA/Ginger-1	11249997	11250333	923	+	.	ID="RND-6_FAMILY-4811";Tend="1984";Tstart="1616";shortTE="F";uid="873389c5-b294-4a18-b5b0-72c5a0a27c42"
scaffold_1	RepeatMasker	DNA/Ginger-1	10080531	10081059	963	+	.	ID="RND-1_FAMILY-9";Tend="1514";Tstart="930";shortTE="F";uid="58aa794f-0ae7-4bdb-8561-cd98a526c0df"
scaffold_1	RepeatMasker	DNA/Ginger-1	45880464	45880881	1799	+	.	ID="RND-5_FAMILY-679";Tend="1246";Tstart="852";shortTE="F";uid="3bf15b2f-7785-4904-9f09-d5a5b87002e7"
scaffold_1	RepeatMasker	Unknown	34467114	34467704	3040	+	.	ID="RND-5_FAMILY-243";Tend="1749";Tstart="1215";shortTE="F";uid="cc444dec-5e76-4ebf-ae0b-80ffa12ca5de"
scaffold_1	RepeatMasker	Unknown	70553201	70553344	696	+	.	ID="RND-6_FAMILY-6074";Tend="480";Tstart="339";shortTE="F";uid="39b00656-d1b0-44d8-8294-92aa8c5225a6"
scaffold_1	RepeatMasker	Unknown	44601400	44601660	1031	+	.	ID="RND-1_FAMILY-166";Tend="1211";Tstart="979";shortTE="F";uid="12de3504-bafe-4a79-89b6-612e70d9265c"
scaffold_1	RepeatMasker	LINE/RTE-BovB	54620947	54621122	432	+	.	ID="RND-6_FAMILY-8013";Tend="1539";Tstart="1364";shortTE="F";uid="467b08e1-c1c7-4d0f-bb97-0a7c22f21f48"
scaffold_1	RepeatMasker	DNA	34283424	34284071	3977	+	.	ID="RND-1_FAMILY-84";Tend="2095";Tstart="1460";shortTE="F";uid="811a38d1-5f22-4424-8fac-29421da3f64a"
scaffold_1	RepeatMasker	LINE/I-Jockey	36986362	36986767	1638	+	.	ID="RND-6_FAMILY-12590";Tend="859";Tstart="482";shortTE="F";uid="0341146e-4725-4586-8b8d-dcd1f44be9c5"
scaffold_1	RepeatMasker	DNA/hAT	2845426	2846255	2834	+	.	ID="RND-1_FAMILY-26";Tend="1959";Tstart="1087";shortTE="F";uid="cb240355-803f-4a46-9c31-1768dc55033c"
scaffold_1	RepeatMasker	Unknown	33335931	33336165	565	+	.	ID="RND-1_FAMILY-89";Tend="1852";Tstart="1620";shortTE="F";uid="1ca82140-5add-4c43-919e-a45b87cc0c45"
scaffold_1	RepeatMasker	DNA	3977653	3977815	1076	+	.	ID="RND-4_FAMILY-220";Tend="1410";Tstart="1248";shortTE="F";uid="4d31acd1-037e-46c6-b73c-e787378d3d25"
scaffold_1	RepeatMasker	Unknown	62242852	62243201	1138	+	.	ID="RND-4_FAMILY-183";Tend="1235";Tstart="909";shortTE="F";uid="55d0bf86-0070-4904-bf65-b9a05f86535a"
scaffold_1	RepeatMasker	LINE/RTE-BovB	10662059	10662274	987	+	.	ID="RND-6_FAMILY-792";Tend="1421";Tstart="1213";shortTE="F";uid="7e6b902e-afbf-49e3-b0d3-b42ef030822a"
scaffold_1	RepeatMasker	LINE/RTE-BovB	60633465	60633771	428	+	.	ID="RND-6_FAMILY-792";Tend="1667";Tstart="1343";shortTE="F";uid="9c81e434-ddcf-45e8-b7c9-fee29aebfa02"
scaffold_1	RepeatMasker	DNA/P	36512681	36513125	2396	+	.	ID="RND-6_FAMILY-2758";Tend="1313";Tstart="868";shortTE="F";uid="7104fc9f-616a-4c9e-a8d0-bc40f4bd79a7"
scaffold_1	RepeatMasker	LINE/RTE-BovB	59068550	59068800	772	+	.	ID="RND-6_FAMILY-792";Tend="1671";Tstart="1409";shortTE="F";uid="f2cc78ba-dbe8-4c33-906c-c7b382ce8f3b"
scaffold_1	RepeatMasker	Unknown	23883058	23883629	3072	+	.	ID="RND-6_FAMILY-2011";Tend="1406";Tstart="861";shortTE="F";uid="efdb15e8-0394-4bbe-a2ff-0188328068dc"
scaffold_1	RepeatMasker	DNA/Kolobok-E	7357498	7357786	1511	+	.	ID="RND-5_FAMILY-6983";Tend="1839";Tstart="1559";shortTE="F";uid="233b03b2-0aa5-48bc-9874-4955c3aa2e0c"
scaffold_1	RepeatMasker	DNA/P	9346810	9347039	1397	+	.	ID="RND-5_FAMILY-4022";Tend="4036";Tstart="3818";shortTE="F";uid="6aff0ff1-1091-4086-ac19-043464e74fcc"
scaffold_1	RepeatMasker	DNA	38662706	38663153	1233	+	.	ID="RND-4_FAMILY-220";Tend="1393";Tstart="971";shortTE="F";uid="de38d7fb-94ef-4932-90c0-36ddeeb5e546"
scaffold_1	RepeatMasker	DNA/hAT-Tip100	15159787	15160097	584	+	.	ID="HAT-N22_LMI";Tend="1166";Tstart="905";shortTE="F";uid="593c5cc0-a9c9-43a8-94f7-00c3abdfabc6"
scaffold_1	RepeatMasker	Unknown	63910551	63910723	1224	+	.	ID="RND-1_FAMILY-154";Tend="1400";Tstart="1223";shortTE="F";uid="50c48fdf-301f-4298-9ab1-8d79de60be18"
scaffold_1	RepeatMasker	DNA/hAT-Tip100	34260625	34260776	717	+	.	ID="RND-4_FAMILY-1041";Tend="1078";Tstart="934";shortTE="F";uid="a0c151ea-ddae-438c-ac82-fbb643b0a824"
scaffold_1	RepeatMasker	DNA/Ginger-1	69236931	69237280	1065	+	.	ID="RND-1_FAMILY-12";Tend="1350";Tstart="950";shortTE="F";uid="4f891993-c02e-4f44-8f14-c20c1c5bcaba"
scaffold_1	RepeatMasker	DNA/P	64990331	64990567	1151	+	.	ID="RND-6_FAMILY-2758";Tend="1360";Tstart="1137";shortTE="F";uid="cf16efa8-667f-4847-928e-a896d9fdd203"
scaffold_1	RepeatMasker	DNA/MULE-MuDR	60367666	60368070	1814	+	.	ID="RND-5_FAMILY-895";Tend="1448";Tstart="995";shortTE="F";uid="2f72bdea-14df-4c06-9bef-92734c0f662a"
scaffold_1	RepeatMasker	Retroposon?	69902846	69903080	1771	+	.	ID="RND-5_FAMILY-27";Tend="2473";Tstart="2236";shortTE="F";uid="4069ba43-48e6-4bca-b97c-3cc34dc9a54f"
scaffold_1	RepeatMasker	Unknown	20304846	20305144	745	+	.	ID="RND-6_FAMILY-943";TEgroup="ctg_1%7CRND-6_FAMILY-943%7C2";Tend="1163";Tstart="953";shortTE="F";uid="a4b24b24-72ff-4ad0-a646-d4d47c5c58d7"
scaffold_1	RepeatMasker	DNA/Ginger-1	68790313	68790559	902	+	.	ID="RND-6_FAMILY-2321";Tend="1133";Tstart="872";shortTE="F";uid="ac78bda2-4d86-45a8-98dc-7ed513db0366"
scaffold_1	RepeatMasker	Unknown	36919348	36920009	569	+	.	ID="RND-1_FAMILY-260";TEgroup="ctg_1%7CRND-1_FAMILY-260%7C7";Tend="1858";Tstart="946";shortTE="F";uid="648fc909-c847-4961-aff2-a4ebdf205061"
scaffold_1	RepeatMasker	DNA/Ginger-1	24810256	24810612	1219	+	.	ID="RND-6_FAMILY-396";TEgroup="ctg_1%7CRND-6_FAMILY-396%7C1";Tend="2163";Tstart="791";shortTE="F";uid="2de3334c-c32f-4b5e-ad52-a746f15908d4"
scaffold_1	RepeatMasker	Unknown	9066362	9066578	852	+	.	ID="RND-6_FAMILY-2048";Tend="1383";Tstart="1182";shortTE="F";uid="44e9366e-399d-42b4-8043-78ffaeac300d"
scaffold_1	RepeatMasker	LINE/RTE-BovB	19082712	19083296	1834	+	.	ID="RND-6_FAMILY-792";Tend="1659";Tstart="1059";shortTE="F";uid="432bad3c-e26f-48d6-9905-f5e37d6860d6"
scaffold_1	RepeatMasker	DNA/Ginger-1	20854481	20854990	3019	+	.	ID="RND-1_FAMILY-8";Tend="1314";Tstart="807";shortTE="F";uid="3b385be6-b088-43ad-a452-3ad8727535b6"
scaffold_1	RepeatMasker	DNA/hAT-Blackjack	35045833	35046288	1937	+	.	ID="RND-6_FAMILY-5346";Tend="1387";Tstart="935";shortTE="F";uid="bf09f2e5-02d7-4cf5-9564-d0af5b33f282"
scaffold_1	RepeatMasker	Unknown	58198761	58198903	631	+	.	ID="RND-6_FAMILY-6068";Tend="1791";Tstart="1649";shortTE="F";uid="80574bac-704e-4167-a0e2-0d887375452f"
scaffold_1	RepeatMasker	DNA/Ginger-1	6924937	6926304	4764	+	.	ID="rnd-2_family-51";Tend="2101";Tstart="957";shortTE="F";uid="27794dd3-6aa0-4a0f-b2e4-60e8339bea37"
scaffold_1	RepeatMasker	Unknown	1972659	1973273	3102	+	.	ID="RND-5_FAMILY-964";Tend="1312";Tstart="683";shortTE="F";uid="7f8f1710-e2df-4a67-b85d-15b55b76436a"
scaffold_1	RepeatMasker	RC/Helitron	54421617	54422179	952	+	.	ID="RND-1_FAMILY-1";Tend="1792";Tstart="1325";shortTE="F";uid="94053513-d979-43e6-bbf9-cc8768fc0f15"
scaffold_1	RepeatMasker	Unknown	10560341	10560592	632	+	.	ID="RND-6_FAMILY-7443";Tend="1188";Tstart="922";shortTE="F";uid="f52187f3-6352-49a9-a21c-ca35ee8663b7"
scaffold_1	RepeatMasker	DNA/Ginger-1	26665013	26665372	484	+	.	ID="RND-1_FAMILY-6";TEgroup="ctg_1%7CRND-1_FAMILY-6%7C2";Tend="2609";Tstart="2353";shortTE="F";uid="a36e5ad3-a345-458f-bf4e-3d4d796c5111"
scaffold_1	RepeatMasker	DNA/Ginger-1	64852185	64852651	1984	+	.	ID="RND-5_FAMILY-222";TEgroup="ctg_1%7CRND-5_FAMILY-222%7C5";Tend="1477";Tstart="912";shortTE="F";uid="b162856f-bf2b-4aaf-9946-bb1bdf412024"
scaffold_1	RepeatMasker	DNA/Ginger-1	17651148	17651331	489	+	.	ID="rnd-6_family-1604";Tend="2254";Tstart="2003";shortTE="F";uid="34974461-eb45-4fcb-bafc-f5e42ca604c0"
scaffold_1	RepeatMasker	DNA/Ginger-1	15402406	15402645	798	+	.	ID="rnd-5_family-222";Tend="1029";Tstart="724";shortTE="F";uid="28811d46-4a24-42db-aa52-fe8e290a313d"
scaffold_1	RepeatMasker	DNA/hAT	69112394	69112645	864	+	.	ID="RND-1_FAMILY-26";Tend="1318";Tstart="1079";shortTE="F";uid="3b4e6a0c-1ccb-4652-8e1e-91e4fdf82056"
scaffold_1	RepeatMasker	RC/Helitron	15215889	15216021	918	+	.	ID="RND-6_FAMILY-6076";Tend="1618";Tstart="1486";shortTE="F";uid="1d6a2ed5-dace-4c0b-ad95-552296db9768"
scaffold_1	RepeatMasker	DNA/Kolobok-E	62653733	62654088	1935	+	.	ID="RND-6_FAMILY-4983";Tend="1108";Tstart="758";shortTE="F";uid="128bb522-8e82-4c0c-9f84-f2540eb972b1"
scaffold_1	RepeatMasker	DNA/Merlin	2118476	2118705	564	+	.	ID="RND-1_FAMILY-25";Tend="1188";Tstart="956";shortTE="F";uid="f4eb82f6-7c5c-4ef9-a8fb-179fb7a0366a"
scaffold_1	RepeatMasker	DNA/MULE-MuDR	39993833	39993992	562	+	.	ID="rnd-6_family-1823";Tend="755";Tstart="628";shortTE="F";uid="5aaa71ce-35b1-4752-a12c-39d44db46b1e"
scaffold_1	RepeatMasker	DNA/hAT-Tip100	67596803	67597742	6183	+	.	ID="RND-4_FAMILY-1042";Tend="1888";Tstart="929";shortTE="F";uid="4076f8cf-576c-47d2-8f96-73dd6f4a8082"
scaffold_1	RepeatMasker	DNA/hAT	18804838	18805367	2297	+	.	ID="RND-5_FAMILY-1246";Tend="1479";Tstart="921";shortTE="F";uid="f8f5af3a-85db-4d62-995c-7a52888d796d"
scaffold_1	RepeatMasker	DNA/TcMar-Tigger	52261042	52261476	2384	+	.	ID="RND-6_FAMILY-1897";Tend="1339";Tstart="911";shortTE="F";uid="be1a2f3b-fbf6-43a4-bb78-fe7e363f069e"
scaffold_1	RepeatMasker	DNA/P	2880883	2881138	2135	+	.	ID="RND-6_FAMILY-1793";Tend="828";Tstart="569";shortTE="F";uid="9df77fa6-cb90-44b3-a159-3cc363d5e619"
scaffold_1	RepeatMasker	LTR/Copia	30949215	30949442	606	+	.	ID="RND-1_FAMILY-56";Tend="2911";Tstart="2680";shortTE="F";uid="d00c9ae8-70b0-4eb0-9db0-76b94986bc49"
scaffold_1	RepeatMasker	DNA/Ginger-1	194581	194810	586	+	.	ID="RND-5_FAMILY-222";Tend="1201";Tstart="940";shortTE="F";uid="a38dff46-f94b-4793-957e-afa787812424"
scaffold_1	RepeatMasker	DNA/Ginger-1	28745995	28746126	542	+	.	ID="RND-6_FAMILY-4811";Tend="1912";Tstart="1796";shortTE="F";uid="6737ed95-5b82-48d9-a161-b372346ff36a"
scaffold_1	RepeatMasker	DNA/Kolobok-E	59916943	59917841	5719	+	.	ID="RND-6_FAMILY-6461";Tend="1679";Tstart="822";shortTE="F";uid="45f29eda-7072-4673-bff6-2edf899e1753"
scaffold_1	RepeatMasker	Unknown	68496254	68496704	441	+	.	ID="RND-5_FAMILY-1298";Tend="1428";Tstart="944";shortTE="F";uid="4839b93c-94e6-42d8-9c92-981d639f8874"
scaffold_1	RepeatMasker	LINE/I	70313655	70313951	658	+	.	ID="RND-6_FAMILY-1847";Tend="2097";Tstart="1814";shortTE="F";uid="1d828b77-1dfe-4d2c-822f-2bcdc8e4dd6f"
scaffold_1	RepeatMasker	DNA	47965947	47966500	2959	+	.	ID="RND-5_FAMILY-2286";Tend="1606";Tstart="948";shortTE="F";uid="92f90290-7b69-41da-8e81-537b1c642251"
scaffold_1	RepeatMasker	Unknown	7035471	7035666	1146	+	.	ID="RND-6_FAMILY-2568";Tend="1526";Tstart="1337";shortTE="F";uid="5f76ceff-6de0-4196-9dbe-fb6edef8df3f"
scaffold_1	RepeatMasker	Unknown	22800786	22801102	889	+	.	ID="RND-5_FAMILY-1017";Tend="1660";Tstart="1326";shortTE="F";uid="22aee14d-aea9-426d-b207-d2a283573d78"
scaffold_1	RepeatMasker	Unknown	69578007	69578656	1473	+	.	ID="RND-6_FAMILY-3623";Tend="1063";Tstart="425";shortTE="F";uid="97dab177-37a3-4aad-a400-e085025dc970"
scaffold_1	RepeatMasker	DNA/Ginger-1	24549627	24549966	1276	+	.	ID="rnd-5_family-222";Tend="1288";Tstart="797";shortTE="F";uid="bc6fcae3-66a7-45df-8249-5b726ed5cfdf"
scaffold_1	RepeatMasker	Unknown	5692305	5692628	2012	+	.	ID="RND-1_FAMILY-260";Tend="1828";Tstart="1498";shortTE="F";uid="73dc331a-f3b0-4122-89d3-51bccf0fee3e"
scaffold_1	RepeatMasker	DNA/hAT-Tip100	44078416	44079162	6506	+	.	ID="RND-5_FAMILY-1359";Tend="1642";Tstart="891";shortTE="F";uid="4068a4f9-4962-45fd-b7dd-807fecc7194e"
scaffold_1	RepeatMasker	Unknown	1366791	1367460	1735	+	.	ID="RND-5_FAMILY-2184";Tend="1479";Tstart="811";shortTE="F";uid="bd99e018-bf77-4236-b2c4-037d3a693e11"
scaffold_1	RepeatMasker	Unknown	46598956	46599101	588	+	.	ID="RND-6_FAMILY-3525";Tend="1793";Tstart="1653";shortTE="F";uid="09f918c7-d1e3-4081-9779-b8a979599ac7"
scaffold_1	RepeatMasker	Unknown	58454996	58455207	804	+	.	ID="RND-6_FAMILY-9000";Tend="2575";Tstart="2363";shortTE="F";uid="86d869f2-55bd-4a7d-ab8f-8c3ae016bae2"
scaffold_1	RepeatMasker	DNA/MULE-NOF	59786586	59786770	552	+	.	ID="RND-6_FAMILY-323";Tend="1438";Tstart="1256";shortTE="F";uid="371ad358-b615-4f6f-9eb8-d173b58171cc"
scaffold_1	RepeatMasker	DNA	30432625	30433068	3184	+	.	ID="RND-1_FAMILY-102";Tend="1401";Tstart="961";shortTE="F";uid="8f7c9d3e-0f38-4ff5-bf6e-ba0884b6aa67"
scaffold_1	RepeatMasker	DNA/hAT-hAT19	38383979	38384608	3879	+	.	ID="DNA8-97_AP";Tend="698";Tstart="3";shortTE="F";uid="ddbf9cd8-b2eb-4499-96af-2662ce12a414"
scaffold_1	RepeatMasker	Unknown	35628554	35628750	541	+	.	ID="RND-4_FAMILY-991";Tend="1915";Tstart="1659";shortTE="F";uid="b2785d98-7d9d-4880-8891-12f1b15c0145"
scaffold_1	RepeatMasker	DNA/Ginger-1	61438234	61438457	445	+	.	ID="RND-2_FAMILY-51";Tend="2387";Tstart="1986";shortTE="F";uid="3b140c80-df1a-4b37-87bc-9f9ecd0257f9"
scaffold_1	RepeatMasker	Unknown	10330351	10330502	466	+	.	ID="RND-6_FAMILY-5740";Tend="2083";Tstart="1947";shortTE="F";uid="355d333f-030b-4b0b-aee3-f052e1a78736"
scaffold_1	RepeatMasker	Retroposon?	69200024	69200350	675	+	.	ID="RND-5_FAMILY-27";Tend="1192";Tstart="852";shortTE="F";uid="df799adf-6687-4d26-b162-81455467ab02"
scaffold_1	RepeatMasker	DNA/Ginger-1	48927578	48928045	1866	+	.	ID="RND-5_FAMILY-222";Tend="1405";Tstart="915";shortTE="F";uid="7a5a384a-3162-490b-a52c-3708a5637a0b"
scaffold_1	RepeatMasker	Unknown	27175691	27175855	481	+	.	ID="RND-6_FAMILY-1552";Tend="1010";Tstart="848";shortTE="F";uid="f573d3f6-bb3b-469c-8a46-789d9d12d58f"
scaffold_1	RepeatMasker	DNA/Ginger-1	34909238	34909809	828	+	.	ID="rnd-1_family-9";Tend="1512";Tstart="733";shortTE="F";uid="c3379387-27ee-4255-bba5-f25ff9942aa0"
scaffold_1	RepeatMasker	Unknown	29342396	29342957	2996	+	.	ID="RND-5_FAMILY-4804";Tend="1560";Tstart="980";shortTE="F";uid="0fca9bc8-75fc-498a-957c-933d32f8c1da"
scaffold_1	RepeatMasker	LINE/I	34957229	34957629	1774	+	.	ID="RND-1_FAMILY-120";Tend="757";Tstart="346";shortTE="F";uid="d4c7f042-963f-4472-bcd0-dcd6dd323d15"
scaffold_1	RepeatMasker	LTR/Pao	45365355	45366277	1075	+	.	ID="RND-6_FAMILY-23021";Tend="2343";Tstart="1440";shortTE="F";uid="e8ee44a3-c7b4-4e19-b19c-13f2e88aa234"
scaffold_1	RepeatMasker	DNA/Kolobok-E	54884759	54885124	736	+	.	ID="RND-5_FAMILY-6983";Tend="2875";Tstart="2526";shortTE="F";uid="5ddc6248-9880-43e0-9018-41e7e43385e7"
scaffold_1	RepeatMasker	DNA/Ginger-1	8076155	8077110	1790	+	.	ID="rnd-5_family-222";Tend="1989";Tstart="358";shortTE="F";uid="500c4065-c2b8-4427-a95b-13130806589b"
scaffold_1	RepeatMasker	DNA/hAT-Tip100	62984395	62984560	429	+	.	ID="RND-6_FAMILY-8006";Tend="189";Tstart="19";shortTE="F";uid="095abb1e-84d3-4286-9b06-43106d339606"
scaffold_1	RepeatMasker	Unknown	65677423	65677565	585	+	.	ID="RND-6_FAMILY-4972";Tend="1571";Tstart="1428";shortTE="F";uid="63e78ef9-8a42-43f5-85dc-191b3220ea61"
scaffold_1	RepeatMasker	Unknown	61729117	61729323	1115	+	.	ID="RND-1_FAMILY-166";Tend="1157";Tstart="958";shortTE="F";uid="53fe8deb-9b8c-4fec-8a89-deb104ceb802"
scaffold_1	RepeatMasker	DNA/Maverick	16976393	16977110	4976	+	.	ID="RND-5_FAMILY-3662";Tend="1434";Tstart="705";shortTE="F";uid="59149790-40b1-4315-9ef7-d0be3b7f307c"
scaffold_1	RepeatMasker	DNA/Ginger-1	53679228	53679415	961	+	.	ID="RND-1_FAMILY-9";Tend="1147";Tstart="962";shortTE="F";uid="7bd520d4-2293-485e-bc8e-d568130726ae"
scaffold_1	RepeatMasker	Unknown	53501921	53502099	904	+	.	ID="RND-1_FAMILY-256";Tend="1143";Tstart="963";shortTE="F";uid="13e0c738-68f2-4db0-aed5-87b75154902e"
scaffold_1	RepeatMasker	LINE/I-Jockey	3173739	3174168	1611	+	.	ID="RND-5_FAMILY-1608";TEgroup="ctg_1%7CRND-5_FAMILY-1608%7C3";Tend="2379";Tstart="2066";shortTE="F";uid="c52f5375-8d1a-444e-ac9d-f338bdf6b36f"
scaffold_1	RepeatMasker	DNA/Kolobok-E	27899533	27899926	1959	+	.	ID="RND-1_FAMILY-233";Tend="1376";Tstart="919";shortTE="F";uid="1b2b6643-1365-4979-9bba-a754fabe8702"
scaffold_1	RepeatMasker	DNA	16154035	16154212	466	+	.	ID="DNA3-9_LMI";Tend="179";Tstart="2";shortTE="F";uid="1dd83131-26ce-4178-b784-1f0d169bdbef"
scaffold_1	RepeatMasker	LINE/RTE-BovB	45926345	45926612	560	+	.	ID="RND-6_FAMILY-526";Tend="3313";Tstart="3088";shortTE="F";uid="49daecbf-9c96-4632-9aa0-f48c569b0802"
scaffold_1	RepeatMasker	LTR/Gypsy	32736135	32738411	15166	+	.	ID="RND-6_FAMILY-336";Tend="2272";Tstart="31";shortTE="F";uid="e2e1c63d-a284-408b-9ee7-af91ac737093"
scaffold_1	RepeatMasker	DNA/Ginger-1	14883548	14883651	658	+	.	ID="RND-5_FAMILY-222";Tend="1015";Tstart="914";shortTE="F";uid="c1cc0ffc-5a09-4446-a16a-ae73b3d622f8"
scaffold_1	RepeatMasker	DNA/Merlin	45647345	45648141	4765	+	.	ID="RND-1_FAMILY-25";Tend="1776";Tstart="978";shortTE="F";uid="8b185baa-ee4d-4444-ab0e-b321285684f4"
scaffold_1	RepeatMasker	Retroposon?	2998610	2999400	4671	+	.	ID="RND-5_FAMILY-1752";Tend="1993";Tstart="1235";shortTE="F";uid="01b3b53f-98fe-443f-97c7-6c185a2b57dc"
scaffold_1	RepeatMasker	DNA/Ginger-1	67454637	67454805	444	+	.	ID="RND-6_FAMILY-4175";Tend="1450";Tstart="1282";shortTE="F";uid="10b56a34-1a02-4b8a-a30e-f1f757dc955d"
scaffold_1	RepeatMasker	DNA/hAT-Tip100	34638392	34638675	1839	+	.	ID="RND-1_FAMILY-91";Tend="1259";Tstart="974";shortTE="F";uid="c5e1fe52-2151-475b-aded-6b59158ca13b"
scaffold_1	RepeatMasker	DNA/Ginger-1	45464761	45465422	1296	+	.	ID="RND-1_FAMILY-446";Tend="1764";Tstart="1185";shortTE="F";uid="6db7a89c-f8eb-4200-b337-7634b5ce6540"
scaffold_1	RepeatMasker	DNA/Ginger-1	32643744	32644525	1624	+	.	ID="rnd-4_family-839";Tend="1611";Tstart="857";shortTE="F";uid="c2209486-0b98-472a-b87b-5989f5289aeb"
scaffold_1	RepeatMasker	DNA/hAT-Tip100	26182113	26182245	520	+	.	ID="RND-1_FAMILY-321";Tend="1313";Tstart="1180";shortTE="F";uid="b3cb8d52-c280-4f4f-b99f-4d53545ef1d5"
scaffold_1	RepeatMasker	DNA	57104598	57104846	899	+	.	ID="RND-5_FAMILY-3475";Tend="1348";Tstart="1111";shortTE="F";uid="d3639acc-441d-4d50-8258-88c6a19376f9"
scaffold_1	RepeatMasker	LTR/Copia	10468696	10472267	29517	+	.	ID="RND-6_FAMILY-3187";Tend="3535";Tstart="1";shortTE="F";uid="741a2d7f-6a2b-4dff-a824-4097e0f4095e"
scaffold_1	RepeatMasker	Unknown	11816599	11816904	1583	+	.	ID="RND-6_FAMILY-2814";Tend="1184";Tstart="891";shortTE="F";uid="c61686fc-ac9a-4c98-b99a-96ea394daa31"
scaffold_1	RepeatMasker	LTR/Gypsy	18029938	18030217	1189	+	.	ID="RND-1_FAMILY-282";Tend="2221";Tstart="1941";shortTE="F";uid="423a544d-b03d-41ec-8328-e327848595f6"
scaffold_1	RepeatMasker	DNA/hAT	19490479	19491631	7532	+	.	ID="RND-1_FAMILY-372";Tend="1908";Tstart="771";shortTE="F";uid="e13b3d94-1980-4403-af0b-f088cf5fce85"
scaffold_1	RepeatMasker	Unknown	48213453	48213692	723	+	.	ID="RND-6_FAMILY-8932";Tend="1440";Tstart="1229";shortTE="F";uid="84edc495-5ca5-4877-81c6-e400ee5ecb67"
scaffold_1	RepeatMasker	DNA/Ginger-1	40275578	40275794	584	+	.	ID="RND-5_FAMILY-679";Tend="2083";Tstart="1854";shortTE="F";uid="1115273c-a6b1-4c29-ae05-9bfc9abd82b5"
scaffold_1	RepeatMasker	DNA/hAT	71096763	71097092	644	+	.	ID="RND-1_FAMILY-26";Tend="1317";Tstart="961";shortTE="F";uid="1ede34ac-0209-4749-a38b-6d4702998936"
scaffold_1	RepeatMasker	Retroposon?	7066561	7066755	1138	+	.	ID="RND-3_FAMILY-175";Tend="2142";Tstart="1947";shortTE="F";uid="a717ee33-b5f3-4e14-b419-5caa41f9caf4"
scaffold_1	RepeatMasker	DNA/hAT	50660679	50661712	3840	+	.	ID="RND-1_FAMILY-26";Tend="1975";Tstart="902";shortTE="F";uid="8896d450-e1aa-4057-a570-723c6b8e9ec2"
scaffold_1	RepeatMasker	LINE/CR1	36489660	36490357	3642	+	.	ID="RND-6_FAMILY-16826";Tend="2672";Tstart="2050";shortTE="F";uid="0265f1b0-6bbc-46c5-8d52-91f81786e562"
scaffold_1	RepeatMasker	DNA/TcMar-Tc1	55408277	55408617	710	+	.	ID="RND-1_FAMILY-140";Tend="5488";Tstart="5133";shortTE="F";uid="e2c3f23d-63fb-44fe-ac10-4df0ddd58e3c"
scaffold_1	RepeatMasker	DNA/Ginger-1	18944147	18944994	5222	+	.	ID="RND-5_FAMILY-679";Tend="2237";Tstart="1393";shortTE="F";uid="3eedc431-5d20-49ca-a35b-1cabcdee029e"
scaffold_1	RepeatMasker	DNA/Merlin	47760772	47760929	717	+	.	ID="RND-1_FAMILY-25";Tend="1761";Tstart="1606";shortTE="F";uid="1030be75-1023-4b32-af27-f888ae46fef9"
scaffold_1	RepeatMasker	DNA/Ginger-1	35501726	35502024	1894	+	.	ID="RND-5_FAMILY-679";Tend="1152";Tstart="849";shortTE="F";uid="25d67aaa-c383-41c5-82d0-e46ad18b5665"
scaffold_1	RepeatMasker	DNA/Ginger-1	16989767	16990041	1001	+	.	ID="rnd-1_family-9";Tend="1515";Tstart="1321";shortTE="F";uid="b90937ac-6d68-4564-888c-c992b489db6f"
scaffold_1	RepeatMasker	Unknown	53976735	53977053	867	+	.	ID="RND-5_FAMILY-3056";Tend="1433";Tstart="1188";shortTE="F";uid="7cb5a7c7-523e-472f-8941-1cc447cea6e5"
scaffold_1	RepeatMasker	DNA	58218489	58218721	1430	+	.	ID="RND-1_FAMILY-217";Tend="1380";Tstart="1140";shortTE="F";uid="ac2f63f7-6bad-4821-923a-3d9bf4e85ed5"
scaffold_1	RepeatMasker	DNA/Ginger-1	16814034	16814599	1771	+	.	ID="rnd-6_family-4968";Tend="1536";Tstart="888";shortTE="F";uid="232ba4eb-c78e-47f4-9622-0840f6f8b58f"
scaffold_1	RepeatMasker	LINE/R1	8713497	8714251	3442	+	.	ID="RND-5_FAMILY-317";Tend="1784";Tstart="953";shortTE="F";uid="2a84b5da-b552-4451-8fc9-b88cb2acae34"
scaffold_1	RepeatMasker	DNA/Ginger-1	63146549	63146831	1473	+	.	ID="RND-5_FAMILY-679";Tend="1140";Tstart="848";shortTE="F";uid="123fc272-7453-4e68-b46e-86cd473b8525"
scaffold_1	RepeatMasker	Unknown	17537339	17537562	657	+	.	ID="RND-1_FAMILY-171";Tend="3220";Tstart="3008";shortTE="F";uid="8ee77a62-3dc3-44d1-be37-78a328288e02"
scaffold_1	RepeatMasker	DNA/hAT	6826122	6826991	4769	+	.	ID="RND-1_FAMILY-7";Tend="2257";Tstart="1379";shortTE="F";uid="54b5318d-a05a-4ecb-96de-452e7515b280"
scaffold_1	RepeatMasker	DNA	70219246	70219353	409	+	.	ID="RND-1_FAMILY-80";Tend="233";Tstart="120";shortTE="F";uid="89931af1-1e8d-4935-9c42-b31784828922"
scaffold_1	RepeatMasker	Unknown	22074870	22075054	474	+	.	ID="RND-1_FAMILY-171";Tend="691";Tstart="532";shortTE="F";uid="b7e2aca3-5956-40c0-b6dc-0a5000fe0ef4"
scaffold_1	RepeatMasker	DNA/Ginger-1	50009523	50010112	2144	+	.	ID="rnd-5_family-679";Tend="2238";Tstart="1089";shortTE="F";uid="b4f217ba-e39a-47e9-b9e2-1f2cb483d9c6"
scaffold_1	RepeatMasker	DNA/Ginger-1	49823929	49824671	4721	+	.	ID="RND-5_FAMILY-679";Tend="2244";Tstart="1514";shortTE="F";uid="1d1d870f-b113-49c0-9cc9-5d9669480a28"
scaffold_1	RepeatMasker	DNA/Ginger-1	45300475	45301641	7036	+	.	ID="rnd-1_family-21";Tend="2059";Tstart="661";shortTE="F";uid="659d6f0c-69f8-4fb2-ad81-47e64b559612"
scaffold_1	RepeatMasker	DNA/Ginger-1	3894543	3895319	2563	+	.	ID="RND-6_FAMILY-8521";Tend="1551";Tstart="753";shortTE="F";uid="e427f8c3-6cc4-4336-87a1-99596ee7e168"
scaffold_1	RepeatMasker	Unknown	51641071	51641577	4256	+	.	ID="RND-6_FAMILY-19225";Tend="1319";Tstart="805";shortTE="F";uid="7d241fb1-8142-45b2-b86f-e9f20284a260"
scaffold_1	RepeatMasker	DNA/Ginger-1	8994195	8994326	922	+	.	ID="rnd-5_family-222";Tend="944";Tstart="656";shortTE="F";uid="f00839a8-08af-41f6-903b-2bfa36f5a781"
scaffold_1	RepeatMasker	DNA	52121871	52122044	617	+	.	ID="RND-6_FAMILY-6285";Tend="1453";Tstart="1270";shortTE="F";uid="15093f7a-33f5-4945-8b99-b342c8e49ca8"
scaffold_1	RepeatMasker	DNA/hAT-Tip100	31420401	31421480	6076	+	.	ID="RND-5_FAMILY-1744";Tend="1692";Tstart="581";shortTE="F";uid="dccd8187-6ea2-42f9-b672-aac2a9b47ee2"
scaffold_1	RepeatMasker	DNA	70929850	70930185	1486	+	.	ID="RND-1_FAMILY-98";Tend="1261";Tstart="965";shortTE="F";uid="526ca9ec-6a0f-46fe-8403-aa015a9242cf"
scaffold_1	RepeatMasker	DNA/hAT-Ac	25250661	25251084	1699	+	.	ID="RND-1_FAMILY-407";TEgroup="ctg_1%7CRND-1_FAMILY-407%7C2";Tend="1874";Tstart="1006";shortTE="F";uid="49b8ff53-f8e8-4037-bff0-3b0f31023fcb"
scaffold_1	RepeatMasker	DNA/hAT-Tip100	67432365	67433921	10476	+	.	ID="RND-6_FAMILY-4844";Tend="1887";Tstart="397";shortTE="F";uid="994e45d9-8e6f-41d5-844d-8ecd9291a5e0"
scaffold_1	RepeatMasker	DNA/Ginger-1	41152889	41153421	2184	+	.	ID="RND-1_FAMILY-9";Tend="1534";Tstart="983";shortTE="F";uid="7cb138d8-f4b9-465d-abfa-50094c2b9831"
scaffold_1	RepeatMasker	DNA	53380829	53381187	820	+	.	ID="RND-6_FAMILY-3211";Tend="1136";Tstart="784";shortTE="F";uid="4bc4e128-d643-4fab-a2be-45b0c01f2d75"
scaffold_1	RepeatMasker	DNA/Merlin	17027	17189	965	+	.	ID="RND-1_FAMILY-25";Tend="982";Tstart="818";shortTE="F";uid="ccdad030-04ce-4717-b5d2-511d3fd60a38"
scaffold_1	RepeatMasker	Unknown	7015412	7015636	1310	+	.	ID="RND-5_FAMILY-722";Tend="2141";Tstart="1895";shortTE="F";uid="5e32e4e9-f720-4619-9187-bb0d58c65499"
scaffold_1	RepeatMasker	DNA/hAT-Tip100	28579258	28579610	589	+	.	ID="RND-1_FAMILY-110";Tend="2444";Tstart="2099";shortTE="F";uid="65684318-79ca-45ab-b454-21debf5c102a"
scaffold_1	RepeatMasker	DNA/hAT-Tip100	1577843	1578122	778	+	.	ID="HAT-21N1_LMI";Tend="1442";Tstart="1146";shortTE="F";uid="7681a9e7-f507-40ef-8376-fb0a647de43f"
scaffold_1	RepeatMasker	DNA/hAT-Tip100	60853216	60853347	832	+	.	ID="RND-5_FAMILY-921";Tend="1007";Tstart="880";shortTE="F";uid="fca2da29-3f92-49a6-bb7b-d3e6915fb1d1"
scaffold_1	RepeatMasker	DNA/hAT-Tip100	47258421	47258691	1184	+	.	ID="RND-1_FAMILY-75";Tend="1209";Tstart="931";shortTE="F";uid="a754a0ea-8f01-4f73-8d39-2ee73d5a9102"
scaffold_1	RepeatMasker	DNA/Ginger-1	62809105	62809428	1288	+	.	ID="RND-6_FAMILY-8521";Tend="1010";Tstart="683";shortTE="F";uid="8966a6bb-4a42-44d1-bbeb-2fcfb22afb98"
scaffold_1	RepeatMasker	DNA/Ginger-1	31873491	31873888	1458	+	.	ID="RND-1_FAMILY-9";Tend="1511";Tstart="1116";shortTE="F";uid="4b635562-9bee-49d7-9532-c17f361e981a"
scaffold_1	RepeatMasker	Unknown	30186333	30186760	631	+	.	ID="RND-1_FAMILY-260";TEgroup="ctg_1%7CRND-1_FAMILY-260%7C6";Tend="1854";Tstart="966";shortTE="T";uid="a23c7a16-a8d6-4c17-a8c2-448e71f25e31"
scaffold_1	RepeatMasker	Unknown	58192810	58193584	3609	+	.	ID="RND-6_FAMILY-6068";Tend="1524";Tstart="769";shortTE="F";uid="6e168b8e-1ad3-4561-be9f-5bf858ccbd18"
scaffold_1	RepeatMasker	DNA/hAT-Tip100	39356978	39357352	469	+	.	ID="HAT-15_LMI";Tend="4059";Tstart="3677";shortTE="F";uid="870f683c-343f-4798-b0f9-189205785e3e"
scaffold_1	RepeatMasker	LINE/RTE-BovB	60198487	60199187	1174	+	.	ID="RND-6_FAMILY-2470";Tend="1508";Tstart="820";shortTE="F";uid="1c8fa3cc-d376-4616-a10d-0d264c4d3a53"
scaffold_1	RepeatMasker	Retroposon?	6162041	6162144	1050	+	.	ID="RND-1_FAMILY-4";Tend="1626";Tstart="1196";shortTE="F";uid="2bfc6d1a-1a25-4259-a581-349ae8fc3b3c"
scaffold_1	RepeatMasker	DNA/hAT-Tip100	19234240	19234456	564	+	.	ID="RND-1_FAMILY-109";Tend="1145";Tstart="911";shortTE="F";uid="b170701b-6bf7-4a82-9daa-776511e98e72"
scaffold_1	RepeatMasker	Unknown	20546882	20547019	834	+	.	ID="RND-1_FAMILY-171";Tend="670";Tstart="536";shortTE="F";uid="66aa1562-3975-4217-b5ae-0f2a57eb673b"
scaffold_1	RepeatMasker	LINE/CR1	67502050	67502342	686	+	.	ID="RND-6_FAMILY-16826";Tend="1696";Tstart="1363";shortTE="F";uid="0a7cd0db-6b8f-4e3e-9684-a6186dec935d"
scaffold_1	RepeatMasker	DNA/Ginger-1	45384532	45385243	2488	+	.	ID="rnd-5_family-222";Tend="2224";Tstart="946";shortTE="F";uid="3d6f9364-8402-488e-b270-1969ba6a05b6"
scaffold_1	RepeatMasker	DNA/Ginger-1	1376620	1377210	2110	+	.	ID="rnd-6_family-1604";Tend="1967";Tstart="1013";shortTE="F";uid="17e5cba5-bce7-4a2d-95ff-c587d717df09"
scaffold_1	RepeatMasker	Unknown	31670346	31670546	1520	+	.	ID="RND-5_FAMILY-3056";Tend="1301";Tstart="1103";shortTE="F";uid="dd7da7d7-417d-43f1-81cc-0c11f0c5dc4d"
scaffold_1	RepeatMasker	DNA/Ginger-1	62306539	62306967	2011	+	.	ID="RND-1_FAMILY-9";Tend="1516";Tstart="1079";shortTE="F";uid="267968b2-76da-4488-b214-5f6f30ed75ce"
scaffold_1	RepeatMasker	DNA/Kolobok-E	28777377	28777573	1250	+	.	ID="RND-5_FAMILY-6983";Tend="2898";Tstart="2710";shortTE="F";uid="a55b67bf-4196-4605-8d87-fbc55021a75d"
scaffold_1	RepeatMasker	DNA/hAT-Tip100	37351488	37351989	3427	+	.	ID="RND-1_FAMILY-392";Tend="1467";Tstart="951";shortTE="F";uid="fb722a1b-d11c-45ca-b63d-b773d6d0ba01"
scaffold_1	RepeatMasker	DNA/Ginger-1	63181171	63181604	2146	+	.	ID="RND-6_FAMILY-4968";Tend="1385";Tstart="950";shortTE="F";uid="28943f0e-6e10-4a0f-8495-d4ac97d3b2c9"
scaffold_1	RepeatMasker	DNA/Ginger-1	5125795	5126180	1111	+	.	ID="RND-5_FAMILY-679";Tend="2063";Tstart="1636";shortTE="F";uid="3c08e4d7-7f1f-4841-90c9-2a7a9ed8f379"
scaffold_1	RepeatMasker	DNA/TcMar-m44	70103195	70103546	1240	+	.	ID="RND-6_FAMILY-395";TEgroup="ctg_1%7CRND-6_FAMILY-395%7C1";Tend="1378";Tstart="913";shortTE="F";uid="cbfe8aff-ce3b-4c55-9994-945ae254df14"
scaffold_1	RepeatMasker	Retroposon?	17056026	17056170	938	+	.	ID="RND-5_FAMILY-27";Tend="1462";Tstart="1317";shortTE="F";uid="60d79157-de45-482e-a85b-6ccb5ddb72a7"
scaffold_1	RepeatMasker	Unknown	15444201	15444490	1486	+	.	ID="RND-1_FAMILY-89";Tend="1815";Tstart="1511";shortTE="F";uid="59dc0e3e-0a4f-4102-804e-9858bc96c799"
scaffold_1	RepeatMasker	DNA/hAT-Tip100	33821039	33821746	4325	+	.	ID="RND-6_FAMILY-2766";Tend="1766";Tstart="1071";shortTE="F";uid="09181a5b-54a0-4385-8ad0-4aceea64da81"
scaffold_1	RepeatMasker	DNA	770189	770536	401	+	.	ID="RND-5_FAMILY-3475";Tend="1392";Tstart="1046";shortTE="F";uid="867aec92-8ed2-4257-b260-82d3ccc59510"
scaffold_1	RepeatMasker	DNA	64985702	64985884	407	+	.	ID="RND-4_FAMILY-220";Tend="1355";Tstart="1144";shortTE="F";uid="882c3d07-2477-4e23-aca4-782cb86d189d"
scaffold_1	RepeatMasker	Unknown	9706075	9706468	1119	+	.	ID="RND-6_FAMILY-2757";Tend="4021";Tstart="3652";shortTE="F";uid="bf3d73f7-0d05-4958-8c04-5edafc4548b0"
scaffold_1	RepeatMasker	Unknown	32186276	32186651	504	+	.	ID="RND-5_FAMILY-666";Tend="2126";Tstart="1915";shortTE="F";uid="a1e7f772-8db0-4b74-a5bd-ee6ff9cc7527"
scaffold_1	RepeatMasker	LINE/I	69463462	69464071	4878	+	.	ID="RND-1_FAMILY-120";Tend="901";Tstart="290";shortTE="F";uid="26b6667b-57d3-4ee1-b443-340578876dbc"
scaffold_1	RepeatMasker	DNA/Ginger-1	71141714	71142065	1470	+	.	ID="RND-6_FAMILY-4175";Tend="1681";Tstart="1295";shortTE="F";uid="c3075a72-4d05-4819-b422-ee703d37c7a2"
scaffold_1	RepeatMasker	LINE/RTE-RTE	69055651	69055968	1364	+	.	ID="RND-6_FAMILY-4792";Tend="1480";Tstart="1154";shortTE="F";uid="87ed1929-c7e8-451d-ba94-284c0a66dce4"
scaffold_1	RepeatMasker	DNA	58487641	58487784	573	+	.	ID="RND-4_FAMILY-220";Tend="1402";Tstart="1267";shortTE="F";uid="a84104eb-d58f-4b14-8888-e684c4ea7e12"
scaffold_1	RepeatMasker	LINE/RTE-BovB	32832109	32833030	7392	+	.	ID="RND-6_FAMILY-3950";Tend="1771";Tstart="846";shortTE="F";uid="97714116-a495-488b-b28c-1a9a89c592b6"
scaffold_1	RepeatMasker	DNA/Ginger-1	53820281	53820795	2499	+	.	ID="RND-1_FAMILY-9";Tend="1512";Tstart="982";shortTE="F";uid="1ce56484-f8dd-4bbe-8ca9-8b770ebad55e"
scaffold_1	RepeatMasker	Unknown	48184819	48185209	2096	+	.	ID="RND-1_FAMILY-300";Tend="1524";Tstart="1168";shortTE="F";uid="5e640655-ccb1-412e-b83a-9daa37ee32c0"
scaffold_1	RepeatMasker	DNA/hAT	24608002	24608472	827	+	.	ID="RND-1_FAMILY-26";Tend="1964";Tstart="1474";shortTE="F";uid="ffde6ccb-54b2-4248-821c-c5be736da8e3"
scaffold_1	RepeatMasker	Unknown	52329039	52329284	1388	+	.	ID="RND-1_FAMILY-256";Tend="1269";Tstart="1037";shortTE="F";uid="3db49875-e4f3-4390-af9f-6f1ea9b062a1"
scaffold_1	RepeatMasker	LINE/RTE-BovB	10435272	10435570	498	+	.	ID="RND-6_FAMILY-6267";Tend="1662";Tstart="1368";shortTE="F";uid="3bdf9877-bcc2-4d00-aaa2-594b8a6cdf6c"
scaffold_1	RepeatMasker	LTR/Pao	17751539	17756825	41180	+	.	ID="RND-6_FAMILY-9991";Tend="4637";Tstart="1";shortTE="F";uid="67fa5a4d-b9e9-4613-b56c-5d9321e9c1b1"
scaffold_1	RepeatMasker	Unknown	26457423	26457934	706	+	.	ID="RND-1_FAMILY-212";Tend="1124";Tstart="472";shortTE="F";uid="ce46b671-60ca-4ae8-87d5-51dbe5ebb5c2"
scaffold_1	RepeatMasker	LINE/RTE-BovB	2078862	2079497	2503	+	.	ID="RND-6_FAMILY-792";Tend="1679";Tstart="1056";shortTE="F";uid="d1c6ec39-0b9b-4086-934b-97a521b85a31"
scaffold_1	RepeatMasker	DNA	66122810	66123300	1840	+	.	ID="RND-1_FAMILY-80";Tend="410";Tstart="15";shortTE="F";uid="e9a44dbe-6143-4b91-aee9-9875efd080d3"
scaffold_1	RepeatMasker	Retroposon?	22013187	22013568	1371	+	.	ID="RND-1_FAMILY-4";Tend="1496";Tstart="1092";shortTE="F";uid="6ce0a5a8-37cc-4fb4-aefe-16b87d01a171"
scaffold_1	RepeatMasker	LINE/RTE-BovB	41952143	41952328	765	+	.	ID="RND-6_FAMILY-792";Tend="1666";Tstart="1476";shortTE="F";uid="07b6d4e1-3106-49aa-b516-671e8efa06b3"
scaffold_1	RepeatMasker	Unknown	51664065	51664841	5491	+	.	ID="RND-6_FAMILY-18563";Tend="1591";Tstart="848";shortTE="F";uid="3ddb05ec-c1ed-4078-8618-b6712a84b444"
scaffold_1	RepeatMasker	LINE/RTE-BovB	33267801	33268024	1313	+	.	ID="RND-6_FAMILY-792";Tend="1667";Tstart="1444";shortTE="F";uid="25292dee-3cc6-410e-a8ec-1e444498c338"
scaffold_1	RepeatMasker	DNA	5546092	5546454	1733	+	.	ID="RND-1_FAMILY-98";Tend="1284";Tstart="938";shortTE="F";uid="0ec66761-4b59-4f1e-9387-a1a70ea6385c"
scaffold_1	RepeatMasker	DNA/hAT	29058908	29059397	2516	+	.	ID="RND-5_FAMILY-1370";Tend="1458";Tstart="984";shortTE="F";uid="bc3de71f-4e7f-4b9f-b77b-e660e51e7dfe"
scaffold_1	RepeatMasker	LINE/RTE-BovB	40195575	40195875	733	+	.	ID="RND-6_FAMILY-792";Tend="1762";Tstart="1436";shortTE="F";uid="ba615525-140a-4bfa-9c39-d8b47fdb12dd"
scaffold_1	RepeatMasker	DNA/Ginger-1	54634489	54635124	863	+	.	ID="rnd-1_family-9";Tend="1557";Tstart="946";shortTE="F";uid="994c8087-6665-47db-82d5-61896290edb4"
scaffold_1	RepeatMasker	Unknown	48943848	48944328	2877	+	.	ID="RND-1_FAMILY-328";Tend="1460";Tstart="923";shortTE="F";uid="cc405f90-2e43-4c62-8ea5-bc1cf1524a37"
scaffold_1	RepeatMasker	DNA/hAT	47063463	47063785	1744	+	.	ID="RND-1_FAMILY-26";Tend="1967";Tstart="1631";shortTE="F";uid="472bd14e-a409-42cf-b939-f6fd51c8ed7d"
scaffold_1	RepeatMasker	DNA/hAT-Tip100	13766572	13767660	7755	+	.	ID="RND-1_FAMILY-321";Tend="2028";Tstart="897";shortTE="F";uid="7dd3e27b-7472-4f57-b33f-4db69e6e14bb"
scaffold_1	RepeatMasker	DNA/Ginger-1	24470235	24470794	2806	+	.	ID="RND-1_FAMILY-9";Tend="1513";Tstart="955";shortTE="F";uid="86cd4255-da1d-4640-9a3b-dc0d2b75c30a"
scaffold_1	RepeatMasker	Unknown	53065589	53066004	797	+	.	ID="RND-6_FAMILY-7443";Tend="1855";Tstart="1417";shortTE="F";uid="471a82d2-2683-4c41-b55d-a288f30962b6"
scaffold_1	RepeatMasker	DNA	53034142	53034873	841	+	.	ID="RND-5_FAMILY-600";TEgroup="ctg_1%7CRND-5_FAMILY-600%7C10";Tend="1099";Tstart="755";shortTE="F";uid="2329dcdf-2fba-447d-9586-c45e626b3d92"
scaffold_1	RepeatMasker	DNA/hAT-Ac	52287446	52287650	968	+	.	ID="DNA8-54_AP";Tend="551";Tstart="343";shortTE="F";uid="9c789d10-00d1-4480-a928-a149bfd5a3e5"
scaffold_1	RepeatMasker	DNA/Ginger-1	64036675	64037173	2481	+	.	ID="RND-6_FAMILY-2321";Tend="1618";Tstart="1074";shortTE="F";uid="6ce7131f-227d-4e4a-ab40-d9006b43ad1a"
scaffold_1	RepeatMasker	DNA/hAT	1152295	1153381	1845	+	.	ID="RND-1_FAMILY-26";Tend="2000";Tstart="921";shortTE="F";uid="6b2ba06e-5581-45fe-b656-039ebfc897c5"
scaffold_1	RepeatMasker	Unknown	54245350	54245750	2934	+	.	ID="RND-1_FAMILY-276";Tend="1351";Tstart="941";shortTE="F";uid="55ec09f3-5da5-41ef-9f80-b7e1c90902a5"
scaffold_1	RepeatMasker	DNA/hAT-Tip100	50219769	50219981	1286	+	.	ID="RND-1_FAMILY-109";Tend="1109";Tstart="911";shortTE="F";uid="b95526b1-ee8b-43fa-b2df-0dbef87a312a"
scaffold_1	RepeatMasker	DNA/Ginger-1	58274474	58275138	4060	+	.	ID="rnd-5_family-222";Tend="1586";Tstart="850";shortTE="F";uid="0dbe9508-a993-4bab-8046-8f0a56f1e050"
scaffold_1	RepeatMasker	Unknown	498505	498804	1046	+	.	ID="RND-4_FAMILY-183";Tend="1237";Tstart="955";shortTE="F";uid="6f8f827d-666e-4bae-b35e-1cda0618d003"
scaffold_1	RepeatMasker	DNA/TcMar-m44	53009895	53010264	2612	+	.	ID="RND-1_FAMILY-369";Tend="1274";Tstart="915";shortTE="F";uid="628ed797-d629-44aa-a1f1-ec087a31e9c1"
scaffold_1	RepeatMasker	LINE/RTE-BovB	55037843	55038066	778	+	.	ID="RND-6_FAMILY-792";Tend="1571";Tstart="1338";shortTE="F";uid="9962368d-30f0-491d-b2e7-bfd3dceb2ca4"
scaffold_1	RepeatMasker	DNA/Ginger-1	33116138	33116595	2696	+	.	ID="RND-5_FAMILY-679";Tend="1360";Tstart="847";shortTE="F";uid="4997966f-8cf5-4988-ab33-0e3a000f4f23"
scaffold_1	RepeatMasker	DNA/hAT-Tip100	65473505	65473688	752	+	.	ID="RND-6_FAMILY-3730";Tend="753";Tstart="568";shortTE="F";uid="238d9c37-8565-478a-9a11-943abca32ff3"
scaffold_1	RepeatMasker	Unknown	39324918	39325114	650	+	.	ID="RND-5_FAMILY-2184";Tend="1530";Tstart="1344";shortTE="F";uid="1d542e59-29e8-4bbf-8859-d4b76b27af08"
scaffold_1	RepeatMasker	DNA/Ginger-1	56789562	56789939	478	+	.	ID="RND-1_FAMILY-6";TEgroup="ctg_1%7CRND-1_FAMILY-6%7C6";Tend="2613";Tstart="2346";shortTE="F";uid="9c7ba508-2a55-4140-98aa-c870b6fc8e0e"
scaffold_1	RepeatMasker	DNA/Ginger-1	67221614	67221852	643	+	.	ID="rnd-5_family-679";Tend="1151";Tstart="837";shortTE="F";uid="aecf8ee1-f25c-4506-ad7a-f42ecd53351e"
scaffold_1	RepeatMasker	LTR/Pao	64761966	64762555	2545	+	.	ID="RND-5_FAMILY-1473";Tend="6551";Tstart="5843";shortTE="F";uid="d7e40dcc-c97c-4337-a6c3-d0307c0d850f"
scaffold_1	RepeatMasker	LTR/Copia	62996444	62996678	755	+	.	ID="RND-6_FAMILY-623";Tend="1432";Tstart="1223";shortTE="F";uid="e29c70e5-5538-46ac-9335-f137a69494a9"
scaffold_1	RepeatMasker	DNA/Ginger-1	26712161	26712534	627	+	.	ID="RND-6_FAMILY-10588";Tend="973";Tstart="602";shortTE="F";uid="434679cc-2544-495f-809e-e806e486f52a"
scaffold_1	RepeatMasker	Unknown	32180844	32181287	644	+	.	ID="RND-1_FAMILY-47";Tend="2395";Tstart="1975";shortTE="F";uid="e683ae7d-371b-4e40-aa18-a5ee9578f922"
scaffold_1	RepeatMasker	Unknown	59744396	59744527	745	+	.	ID="RND-4_FAMILY-445";Tend="1378";Tstart="1248";shortTE="F";uid="52593433-86ad-4f6f-a3c1-f560ec970f93"
scaffold_1	RepeatMasker	DNA/Ginger-1	42304328	42304629	840	+	.	ID="RND-1_FAMILY-9";Tend="1251";Tstart="984";shortTE="F";uid="fcd9f569-8b90-4f7b-9127-6180938f9f87"
scaffold_1	RepeatMasker	DNA/Ginger-1	13570525	13571147	2898	+	.	ID="rnd-5_family-222";Tend="1583";Tstart="872";shortTE="F";uid="a21b37b5-4f48-4074-9f68-a83318dde194"
scaffold_1	RepeatMasker	DNA/Ginger-1	30073057	30073449	1422	+	.	ID="RND-1_FAMILY-9";Tend="1329";Tstart="913";shortTE="F";uid="5e8158da-da3d-4ccd-aa4e-5e9a36b58956"
scaffold_1	RepeatMasker	DNA/hAT-Ac	41702068	41702260	1410	+	.	ID="RND-5_FAMILY-1731";Tend="1066";Tstart="877";shortTE="F";uid="6c3dcd74-40a6-409f-b611-786ce0bd2538"
scaffold_1	RepeatMasker	DNA/hAT-Tip100	1500501	1500717	933	+	.	ID="RND-4_FAMILY-237";Tend="1453";Tstart="1256";shortTE="F";uid="6eeed9e7-cf57-493c-aae2-28583688dbb9"
scaffold_1	RepeatMasker	Retroposon?	6448306	6448520	556	+	.	ID="RND-3_FAMILY-175";Tend="2110";Tstart="1885";shortTE="F";uid="4aff7ccf-f4c8-462f-90fd-f86ed6e1f30d"
scaffold_1	RepeatMasker	Retroposon?	37310372	37311721	8646	+	.	ID="RND-5_FAMILY-1752";Tend="2084";Tstart="811";shortTE="F";uid="17e6e972-2a9d-4b95-8d2c-7ef3b723beca"
scaffold_1	RepeatMasker	LTR/Pao	36407761	36409597	16633	+	.	ID="RND-6_FAMILY-15216";Tend="3922";Tstart="2086";shortTE="F";uid="b92cb9f6-ec2b-47d3-a3ce-07e121614637"
scaffold_1	RepeatMasker	DNA/hAT-Tip100	47942080	47942569	1376	+	.	ID="DNA8-81_AP";Tend="746";Tstart="246";shortTE="F";uid="141cfca7-afb9-47ff-8623-ed9752bc7a9f"
scaffold_1	RepeatMasker	DNA	30082680	30084695	14800	+	.	ID="RND-1_FAMILY-390";Tend="2682";Tstart="684";shortTE="F";uid="6662a4b4-1d46-4d1d-91ff-793ee723114c"
scaffold_1	RepeatMasker	Retroposon?	44473617	44474081	2699	+	.	ID="RND-1_FAMILY-4";Tend="1493";Tstart="969";shortTE="F";uid="1a22c656-3241-4a8d-81fb-d0a5b0220d38"
scaffold_1	RepeatMasker	Unknown	66424994	66425376	2768	+	.	ID="RND-1_FAMILY-516";Tend="1317";Tstart="921";shortTE="F";uid="94c860f0-dc1a-4be4-9808-4164228dcaae"
scaffold_1	RepeatMasker	DNA/Ginger-1	30134003	30134181	614	+	.	ID="RND-1_FAMILY-9";Tend="1125";Tstart="953";shortTE="F";uid="ad8c5b48-4bca-41c4-bf19-f0d5b784e39b"
scaffold_1	RepeatMasker	Unknown	54903463	54904199	1158	+	.	ID="RND-2_FAMILY-24";Tend="1698";Tstart="928";shortTE="F";uid="31b869aa-76fb-4203-a8d5-4caad881a88b"
scaffold_1	RepeatMasker	Unknown	37487070	37488111	7448	+	.	ID="RND-1_FAMILY-160";Tend="1869";Tstart="804";shortTE="F";uid="7c7455c7-fe8c-4459-867e-0a3e46cb0c8b"
scaffold_1	RepeatMasker	DNA/Ginger-1	40887913	40888681	3147	+	.	ID="RND-5_FAMILY-679";Tend="1506";Tstart="751";shortTE="F";uid="2d85605a-9a25-4482-9c30-8b8452e8e91a"
scaffold_1	RepeatMasker	LINE/I-Jockey	34280253	34280476	1016	+	.	ID="RND-5_FAMILY-5375";Tend="1366";Tstart="1143";shortTE="F";uid="c6d64335-fd02-4deb-b654-3f3403d76f6e"
scaffold_1	RepeatMasker	Unknown	45117755	45118087	993	+	.	ID="RND-1_FAMILY-154";Tend="1296";Tstart="968";shortTE="F";uid="db16ba0a-ef57-404a-ac4a-a65fdb2d54f1"
scaffold_1	RepeatMasker	Unknown	18732762	18733024	923	+	.	ID="RND-5_FAMILY-1453";Tend="1167";Tstart="914";shortTE="F";uid="a646002b-d8f9-48e1-9c1d-9a8ccc8e7a8e"
scaffold_1	RepeatMasker	LTR/Copia	39401179	39401372	417	+	.	ID="RND-6_FAMILY-623";Tend="1407";Tstart="1223";shortTE="F";uid="42e4996a-156f-40b6-bf2b-e97b24094afc"
scaffold_1	RepeatMasker	Unknown	36528219	36528394	873	+	.	ID="RND-5_FAMILY-2184";Tend="1462";Tstart="1299";shortTE="F";uid="05f8700c-7b8a-4cfc-a089-f81be2c66fce"
scaffold_1	RepeatMasker	DNA/Ginger-1	16259531	16259839	1841	+	.	ID="RND-6_FAMILY-2321";Tend="1621";Tstart="1312";shortTE="F";uid="97ed8247-e0c9-4b5d-b582-b9a924a21535"
scaffold_1	RepeatMasker	LINE/CR1	2041162	2041396	570	+	.	ID="RND-4_FAMILY-62";TEgroup="ctg_1%7CRND-4_FAMILY-62%7C1";Tend="1498";Tstart="1117";shortTE="T";uid="49414bfc-28d5-4de6-a708-d4d8855b1247"
scaffold_1	RepeatMasker	Unknown	33590028	33590468	544	+	.	ID="RND-6_FAMILY-1243";TEgroup="ctg_1%7CRND-6_FAMILY-1243%7C3";Tend="2003";Tstart="735";shortTE="F";uid="f871ad67-a746-4ab5-b569-6822d56fb686"
scaffold_1	RepeatMasker	LINE/RTE-BovB	54302943	54303321	849	+	.	ID="RND-6_FAMILY-792";Tend="1673";Tstart="1097";shortTE="F";uid="f77f393d-067c-43e4-94a6-1393f801e490"
scaffold_1	RepeatMasker	DNA/hAT-Tip100	21864830	21865836	4070	+	.	ID="RND-1_FAMILY-273";Tend="1526";Tstart="622";shortTE="F";uid="92c0119c-99e9-4fc9-ba29-e4b53501b300"
scaffold_1	RepeatMasker	LTR/Gypsy	17674044	17674684	816	+	.	ID="GYPSY-4_LH-I";Tend="1366";Tstart="719";shortTE="F";uid="8639d42a-a6b8-4358-b00f-13133020ac4d"
scaffold_1	RepeatMasker	DNA/Ginger-1	29987920	29989449	5516	+	.	ID="rnd-1_family-8";Tend="2031";Tstart="832";shortTE="F";uid="9bc9688c-20b7-40a9-bfd9-a65f82e16ddd"
scaffold_1	RepeatMasker	Retroposon?	8302774	8302890	560	+	.	ID="RND-3_FAMILY-175";Tend="2144";Tstart="2029";shortTE="F";uid="884d7342-c7e1-4acc-b26a-156db7dfa595"
scaffold_1	RepeatMasker	Unknown	42783034	42783273	450	+	.	ID="RND-6_FAMILY-2757";Tend="2245";Tstart="2017";shortTE="F";uid="bf27d746-023d-4134-8681-08f5655b847c"
scaffold_1	RepeatMasker	DNA/Ginger-1	35356344	35357389	4022	+	.	ID="RND-6_FAMILY-4811";Tend="1911";Tstart="849";shortTE="F";uid="6941600d-a809-4b84-822c-745a5a3e0290"
scaffold_1	RepeatMasker	DNA/Ginger-1	12653337	12653833	2785	+	.	ID="rnd-5_family-679";Tend="2237";Tstart="1771";shortTE="F";uid="87bb616b-8068-444b-a0d8-db2973d34afb"
scaffold_1	RepeatMasker	DNA/Ginger-1	54615470	54615602	2543	+	.	ID="rnd-5_family-679";Tend="1216";Tstart="901";shortTE="F";uid="f66020c6-34be-4178-9074-0dc1a84c0cb7"
scaffold_1	RepeatMasker	DNA/Ginger-1	61993370	61993909	2330	+	.	ID="RND-1_FAMILY-9";Tend="1549";Tstart="984";shortTE="F";uid="55179642-0519-42f4-9560-2a2d6c259af4"
scaffold_1	RepeatMasker	DNA/hAT-Tip100	47498805	47499052	1842	+	.	ID="RND-1_FAMILY-91";Tend="1236";Tstart="985";shortTE="F";uid="87812176-ffcf-4038-a411-2964cbad32b9"
scaffold_1	RepeatMasker	DNA/hAT-Ac	32629481	32629698	1074	+	.	ID="RND-1_FAMILY-138";Tend="1156";Tstart="954";shortTE="F";uid="7e20af4a-f7a1-4153-bb07-8f4f4ebd8fff"
scaffold_1	RepeatMasker	Unknown	24990122	24991078	1347	+	.	ID="RND-5_FAMILY-2621";Tend="2478";Tstart="1798";shortTE="F";uid="fb7f521c-b6a8-411e-b479-95b54d62d164"
scaffold_1	RepeatMasker	DNA/Ginger-1	23813923	23814421	2081	+	.	ID="RND-6_FAMILY-4968";Tend="1485";Tstart="961";shortTE="F";uid="59d3ab9d-412d-48b7-83ab-5db9f44e62a6"
scaffold_1	RepeatMasker	DNA/Ginger-1	29047123	29047908	4390	+	.	ID="RND-5_FAMILY-679";Tend="2236";Tstart="1434";shortTE="F";uid="826a7ccc-4484-4bd0-9a16-a607b8370c48"
scaffold_1	RepeatMasker	DNA/Ginger-1	56959426	56959990	2132	+	.	ID="rnd-5_family-679";Tend="2076";Tstart="1634";shortTE="F";uid="81a1d8a1-ac9b-448c-8fe8-47d8890da1da"
scaffold_1	RepeatMasker	Unknown	5170854	5171527	1774	+	.	ID="RND-1_FAMILY-224";Tend="2090";Tstart="1626";shortTE="F";uid="89744cef-3fc4-47bc-8359-b3b6e6029564"
scaffold_1	RepeatMasker	Unknown	51903325	51903759	990	+	.	ID="RND-6_FAMILY-19191";Tend="1558";Tstart="1145";shortTE="F";uid="19f6ea84-7955-4d33-94ac-82dd61c4a8bb"
scaffold_1	RepeatMasker	Unknown	22580304	22580515	1270	+	.	ID="RND-4_FAMILY-446";Tend="1210";Tstart="978";shortTE="F";uid="10b27522-44f6-464c-8d3c-a53e0d8c4b82"
scaffold_1	RepeatMasker	Unknown	66737109	66737498	2609	+	.	ID="RND-6_FAMILY-6126";Tend="1761";Tstart="1376";shortTE="F";uid="79a33e4d-2061-477c-892a-ee099202367e"
scaffold_1	RepeatMasker	DNA/Ginger-1	7126783	7127286	1644	+	.	ID="rnd-1_family-9";Tend="1516";Tstart="1091";shortTE="F";uid="c107f66d-8342-4db1-9b7d-a0f236e8bf4e"
scaffold_1	RepeatMasker	DNA/hAT	29980535	29981370	3901	+	.	ID="RND-5_FAMILY-9190";Tend="1844";Tstart="893";shortTE="F";uid="9322d1d1-96dc-43d1-a4fa-c82750e6e425"
scaffold_1	RepeatMasker	LINE/I-Jockey	27248711	27248930	447	+	.	ID="RND-6_FAMILY-453";Tend="1720";Tstart="1503";shortTE="F";uid="09f80b2a-ba1d-41c5-8209-13deaf2b406b"
scaffold_1	RepeatMasker	Unknown	69409554	69409725	1138	+	.	ID="RND-6_FAMILY-14746";Tend="888";Tstart="718";shortTE="F";uid="88b17d72-82c0-4a10-b3de-39ac633f3211"
scaffold_1	RepeatMasker	LINE/RTE-BovB	20899583	20899836	600	+	.	ID="RND-6_FAMILY-792";Tend="1672";Tstart="1391";shortTE="F";uid="18f20e1b-071e-498b-bbc8-3f33723771b5"
scaffold_1	RepeatMasker	DNA/Ginger-1	14311883	14312249	808	+	.	ID="RND-6_FAMILY-1075";Tend="1074";Tstart="708";shortTE="F";uid="b7789a34-1d45-41cb-a259-3d7abfe54b16"
scaffold_1	RepeatMasker	LINE/RTE-BovB	14089856	14090344	2422	+	.	ID="RND-6_FAMILY-792";Tend="1661";Tstart="1116";shortTE="F";uid="d614cc16-94cb-4247-8ab5-a246b71bc52d"
scaffold_1	RepeatMasker	Unknown	33346580	33347364	1883	+	.	ID="RND-6_FAMILY-2540";Tend="2132";Tstart="903";shortTE="F";uid="033c6da5-0f91-4b84-b570-ad9882300128"
scaffold_1	RepeatMasker	DNA/CMC-Chapaev-3	68324570	68324757	1088	+	.	ID="RND-6_FAMILY-5485";Tend="1276";Tstart="1092";shortTE="F";uid="3ed6bf14-9530-4a63-a349-cdbc9a744e7f"
scaffold_1	RepeatMasker	LTR/Gypsy	25921803	25924563	6888	+	.	ID="RND-5_FAMILY-2750";TEgroup="ctg_1%7CRND-5_FAMILY-2750%7C2";Tend="3212";Tstart="37";shortTE="F";uid="33cec4a0-54da-4782-95d9-11191aba9593"
scaffold_1	RepeatMasker	DNA/hAT-Tip100	19657321	19657618	952	+	.	ID="RND-1_FAMILY-321";Tend="1192";Tstart="886";shortTE="F";uid="34075328-42ae-46b9-8475-e9853b70a172"
scaffold_1	RepeatMasker	DNA/Kolobok-E	65293196	65293484	837	+	.	ID="RND-5_FAMILY-1059";Tend="1338";Tstart="1070";shortTE="F";uid="3b628d23-20a8-4e07-b70f-e73d7c1e621f"
scaffold_1	RepeatMasker	LTR/Pao	69464931	69468878	32280	+	.	ID="RND-6_FAMILY-612";Tend="3845";Tstart="57";shortTE="F";uid="b5a96df4-d414-4787-8945-ba3761e261f0"
scaffold_1	RepeatMasker	DNA/hAT	951216	951756	1224	+	.	ID="RND-1_FAMILY-26";Tend="2117";Tstart="1599";shortTE="F";uid="4cddf5f5-509d-436b-9f22-1fdb043c19a8"
scaffold_1	RepeatMasker	DNA/Ginger-1	40342006	40342187	1163	+	.	ID="RND-5_FAMILY-222";Tend="1480";Tstart="1302";shortTE="F";uid="193283ff-12f0-4959-a412-dfdb701d0994"
scaffold_1	RepeatMasker	DNA/Maverick	34640037	34640658	981	+	.	ID="RND-6_FAMILY-6487";TEgroup="ctg_1%7CRND-6_FAMILY-6487%7C9";Tend="1827";Tstart="1123";shortTE="F";uid="370316cb-c1e9-40e4-befd-c0af7867e6eb"
scaffold_1	RepeatMasker	DNA/Ginger-1	2339745	2340653	5345	+	.	ID="RND-1_FAMILY-8";Tend="2256";Tstart="1358";shortTE="F";uid="ec550009-888d-475e-ac9a-be7cc3588d29"
scaffold_1	RepeatMasker	DNA/Ginger-1	23729374	23729957	2052	+	.	ID="rnd-5_family-679";Tend="2237";Tstart="1754";shortTE="F";uid="8ef1a699-379b-435f-9b61-657d11b9f01d"
scaffold_1	RepeatMasker	DNA/Ginger-1	3338567	3338775	4801	+	.	ID="rnd-2_family-51";Tend="1606";Tstart="181";shortTE="F";uid="19845b13-5113-4f3e-900a-06c4eb77eab8"
scaffold_1	RepeatMasker	DNA/hAT-Tip100	37271169	37271423	967	+	.	ID="RND-5_FAMILY-1097";Tend="1041";Tstart="790";shortTE="F";uid="b0dc6ae1-a339-45e9-a2f8-97f65aea58cb"
scaffold_1	RepeatMasker	DNA/Ginger-1	61125463	61126198	669	+	.	ID="rnd-6_family-7865";Tend="624";Tstart="181";shortTE="F";uid="09542ced-fdcb-42e7-b9a4-ae904e11c6b5"
scaffold_1	RepeatMasker	Unknown	55551740	55551898	828	+	.	ID="RND-6_FAMILY-6495";Tend="1109";Tstart="947";shortTE="F";uid="8fab5586-6ff1-47cb-994b-251b1599f565"
scaffold_1	RepeatMasker	DNA/Ginger-1	9899301	9899675	451	+	.	ID="RND-5_FAMILY-679";Tend="1417";Tstart="960";shortTE="F";uid="cbabbcbf-4a53-44e7-bf08-dd91d001e6a5"
scaffold_1	RepeatMasker	DNA/MULE-NOF	7136838	7137121	1932	+	.	ID="RND-5_FAMILY-3295";Tend="985";Tstart="700";shortTE="F";uid="d3b86476-693c-4761-8730-1f032a478aec"
scaffold_1	RepeatMasker	DNA	27255637	27255765	997	+	.	ID="RND-5_FAMILY-2501";Tend="1246";Tstart="1121";shortTE="F";uid="8b8eb0e5-430b-4513-a5a1-26c0991536e0"
scaffold_1	RepeatMasker	DNA	45738773	45739017	739	+	.	ID="RND-5_FAMILY-600";Tend="1054";Tstart="807";shortTE="F";uid="1893dd8d-614f-4365-b1eb-587616c89d47"
scaffold_1	RepeatMasker	DNA/Ginger-1	40558651	40558783	467	+	.	ID="rnd-5_family-679";Tend="2237";Tstart="1982";shortTE="F";uid="a6fc2d0b-5dc3-4381-bbb1-6ff65b5498d5"
scaffold_1	RepeatMasker	Unknown	65287886	65288096	809	+	.	ID="RND-1_FAMILY-397";Tend="2454";Tstart="2230";shortTE="F";uid="0564e4fb-0222-48b3-9d5d-58b70c9ed2ce"
scaffold_1	RepeatMasker	Unknown	37529847	37530166	1364	+	.	ID="RND-1_FAMILY-276";Tend="1359";Tstart="987";shortTE="F";uid="f811d894-304b-4f6b-a038-4ccee42a396d"
scaffold_1	RepeatMasker	DNA/hAT-Tip100	33418581	33418840	1521	+	.	ID="RND-1_FAMILY-81";Tend="1272";Tstart="1018";shortTE="F";uid="6f750ec5-1c09-49bf-aefe-8f16baeb39a9"
scaffold_1	RepeatMasker	DNA/Ginger-1	49336466	49336925	3294	+	.	ID="RND-5_FAMILY-679";Tend="2237";Tstart="1784";shortTE="F";uid="fc37c1b1-7671-4708-8c40-547c02aedcd0"
scaffold_1	RepeatMasker	DNA/hAT-Ac	58187361	58187479	818	+	.	ID="RND-6_FAMILY-3370";Tend="1433";Tstart="1304";shortTE="F";uid="34344b48-cc05-4d5f-bbba-88ae032743ee"
scaffold_1	RepeatMasker	LTR/Gypsy	2000882	2001074	768	+	.	ID="RND-5_FAMILY-166";Tend="1260";Tstart="1054";shortTE="F";uid="6bbf1106-09f7-4d18-9937-072a644a17c6"
scaffold_1	RepeatMasker	LINE/RTE-BovB	39529115	39529259	572	+	.	ID="RND-6_FAMILY-3950";Tend="2199";Tstart="2046";shortTE="F";uid="563f6e5a-c1c3-4c7c-93d2-f9dbe80807c1"
scaffold_1	RepeatMasker	Unknown	34657862	34658420	436	+	.	ID="RND-6_FAMILY-6074";TEgroup="ctg_1%7CRND-6_FAMILY-6074%7C1";Tend="1700";Tstart="1129";shortTE="F";uid="04584c9a-c9ac-4ec7-bd31-93a9fc71c2e0"
scaffold_1	RepeatMasker	Unknown	51381993	51382160	537	+	.	ID="RND-6_FAMILY-1328";Tend="920";Tstart="768";shortTE="F";uid="1167ad57-6342-4afd-b6ee-f0c448f1892e"
scaffold_1	RepeatMasker	DNA/Merlin	6639213	6639749	1739	+	.	ID="RND-1_FAMILY-25";Tend="1492";Tstart="965";shortTE="F";uid="7ca60da9-e84b-43c4-9c8e-141f424f37ea"
scaffold_1	RepeatMasker	Unknown	45225359	45225533	734	+	.	ID="RND-1_FAMILY-384";Tend="1145";Tstart="974";shortTE="F";uid="b2ba1d42-3ded-4751-ac04-4c9a9124c890"
scaffold_1	RepeatMasker	LINE/RTE-BovB	6010006	6010496	1146	+	.	ID="RND-6_FAMILY-792";Tend="1547";Tstart="1098";shortTE="F";uid="54ce8a48-ea5a-4e3c-a451-85101e7054f5"
scaffold_1	RepeatMasker	DNA/hAT	46106379	46108048	6374	+	.	ID="rnd-1_family-7";Tend="2267";Tstart="857";shortTE="F";uid="9184bbe3-f6ca-4c46-9de8-13f10aabb4fb"
scaffold_1	RepeatMasker	Unknown	44127880	44128786	4737	+	.	ID="RND-1_FAMILY-260";Tend="1855";Tstart="969";shortTE="F";uid="4284249b-6d96-4407-930e-bb0b3a87d28a"
scaffold_1	RepeatMasker	DNA/hAT-hAT19	39797356	39797849	1159	+	.	ID="HAT-N9_AP";TEgroup="ctg_1%7CHAT-N9_AP%7C3";Tend="589";Tstart="3";shortTE="F";uid="51d3c1f9-9eb1-4089-ab3d-2024f5918f97"
scaffold_1	RepeatMasker	DNA/Ginger-1	55217883	55218109	1288	+	.	ID="rnd-2_family-51";Tend="1077";Tstart="877";shortTE="F";uid="a01dc195-f5c4-4b2b-a0f9-4e41baad4aca"
scaffold_1	RepeatMasker	LINE/CR1	7461859	7462383	1240	+	.	ID="RND-6_FAMILY-1285";Tend="1553";Tstart="1001";shortTE="F";uid="d4b06394-b569-45de-9cf1-ed088d18ed45"
scaffold_1	RepeatMasker	DNA/P	2057273	2059138	3608	+	.	ID="RND-5_FAMILY-4022";TEgroup="ctg_1%7CRND-5_FAMILY-4022%7C1";Tend="3412";Tstart="1393";shortTE="F";uid="b55edb81-0f00-4975-8296-88fc94b34d25"
scaffold_1	RepeatMasker	Retroposon?	28559606	28559782	410	+	.	ID="RND-6_FAMILY-10110";Tend="1593";Tstart="1418";shortTE="F";uid="c5b5c4af-465a-4914-ae23-dd5f6e01430b"
scaffold_1	RepeatMasker	LINE/I-Jockey	54557592	54558710	506	+	.	ID="JOCKEY-2_RPR";Tend="4310";Tstart="3017";shortTE="F";uid="17c11831-d29f-4b05-86cb-ea7190884e33"
scaffold_1	RepeatMasker	Unknown	9358519	9360124	9251	+	.	ID="RND-6_FAMILY-4940";Tend="1748";Tstart="105";shortTE="F";uid="10fa55fd-d1aa-4603-9122-9d268d924764"
scaffold_1	RepeatMasker	DNA/TcMar-Mariner	19806352	19806584	1351	+	.	ID="RND-1_FAMILY-144";Tend="2826";Tstart="2637";shortTE="F";uid="f5e15ba0-3336-4738-af7a-67f8a9ec279c"
scaffold_1	RepeatMasker	DNA/hAT-Tip100	36420415	36423228	15955	+	.	ID="RND-6_FAMILY-4177";Tend="3123";Tstart="671";shortTE="F";uid="88db071d-667f-459d-9980-5f77c7a957b6"
scaffold_1	RepeatMasker	DNA/Ginger-1	70146822	70147606	7176	+	.	ID="rnd-6_family-1604";Tend="2091";Tstart="210";shortTE="F";uid="878071f4-ed35-48f0-b44e-8aa4573b5c1b"
scaffold_1	RepeatMasker	DNA/MULE-MuDR	32430020	32431008	4708	+	.	ID="RND-6_FAMILY-1823";Tend="1450";Tstart="474";shortTE="F";uid="8a484757-3a78-4f21-a4eb-324259288b27"
scaffold_1	RepeatMasker	Unknown	49595983	49596377	1431	+	.	ID="RND-4_FAMILY-991";Tend="1764";Tstart="1348";shortTE="F";uid="af1fd66f-453d-44cd-bf53-f99aca311f83"
scaffold_1	RepeatMasker	DNA/MULE-NOF	42573112	42573383	1253	+	.	ID="RND-6_FAMILY-4137";Tend="873";Tstart="623";shortTE="F";uid="6728fb13-9531-42ed-9544-bf401e41ab96"
scaffold_1	RepeatMasker	Unknown	35135400	35135571	790	+	.	ID="RND-1_FAMILY-370";Tend="3109";Tstart="2930";shortTE="F";uid="7b1b7eb5-c8f2-43e2-ae15-5ce159301598"
scaffold_1	RepeatMasker	Unknown	42617834	42618014	856	+	.	ID="RND-6_FAMILY-16155";Tend="657";Tstart="471";shortTE="F";uid="af29c2a6-fdeb-43ea-8224-92c88abd686d"
scaffold_1	RepeatMasker	Unknown	59080206	59080517	1446	+	.	ID="RND-5_FAMILY-243";Tend="1776";Tstart="1374";shortTE="F";uid="c95f4998-6add-458c-b793-31b31d06e3ce"
scaffold_1	RepeatMasker	DNA/hAT-Tip100	28523086	28523434	1000	+	.	ID="RND-1_FAMILY-81";Tend="1371";Tstart="987";shortTE="F";uid="2c650c39-2b91-4bef-9daf-96be8874b2ba"
scaffold_1	RepeatMasker	DNA/hAT-Tip100	62469652	62469781	483	+	.	ID="RND-6_FAMILY-4102";Tend="1169";Tstart="1035";shortTE="F";uid="03c3edd6-4d95-4fef-a87a-f9ef633aab0c"
scaffold_1	RepeatMasker	DNA/Ginger-1	67115839	67115944	571	+	.	ID="RND-6_FAMILY-3476";Tend="1139";Tstart="1030";shortTE="F";uid="fe65ac00-8b10-466e-b7ea-e3b6ebb1bb51"
scaffold_1	RepeatMasker	DNA/Ginger-1	48541611	48541792	1310	+	.	ID="RND-6_FAMILY-8521";Tend="1541";Tstart="1361";shortTE="F";uid="08d67d40-9f12-49b7-add1-ff429b0a4d8f"
scaffold_1	RepeatMasker	DNA/Ginger-1	24281238	24281455	1380	+	.	ID="RND-6_FAMILY-1075";Tend="1073";Tstart="860";shortTE="F";uid="76bfe7ad-43f8-47d8-9b90-e8cd72ffaedf"
scaffold_1	RepeatMasker	Unknown	23143079	23143778	5607	+	.	ID="RND-6_FAMILY-5150";Tend="1604";Tstart="916";shortTE="F";uid="070e9b97-7c1b-4f75-a64f-fb05e16f6cc4"
scaffold_1	RepeatMasker	DNA/Ginger-1	60231113	60231429	711	+	.	ID="RND-6_FAMILY-10588";Tend="478";Tstart="169";shortTE="F";uid="47676252-9b26-422f-a255-a0c497e7ba21"
scaffold_1	RepeatMasker	DNA/Ginger-1	8413408	8414097	4029	+	.	ID="RND-6_FAMILY-1604";Tend="1568";Tstart="828";shortTE="F";uid="00d1f296-f991-4238-b045-d757f8f91a09"
scaffold_1	RepeatMasker	Unknown	22080791	22081086	1123	+	.	ID="RND-5_FAMILY-3056";Tend="1459";Tstart="1176";shortTE="F";uid="59791251-2bfd-4e1f-82a0-c287582a01b6"
scaffold_1	RepeatMasker	DNA/Merlin	12940721	12941565	5279	+	.	ID="RND-1_FAMILY-25";Tend="1820";Tstart="976";shortTE="F";uid="eb51013d-5fe3-4ba8-8b50-81fee5458455"
scaffold_1	RepeatMasker	DNA/Ginger-1	24793611	24794449	3988	+	.	ID="RND-6_FAMILY-8521";Tend="1532";Tstart="679";shortTE="F";uid="239d9049-2da9-4e1a-831f-0d61486ea6d1"
scaffold_1	RepeatMasker	DNA/Ginger-1	3833940	3834402	967	+	.	ID="rnd-5_family-222";Tend="1238";Tstart="657";shortTE="F";uid="4185dfaa-fd9c-4dac-b111-ff82dc24877f"
scaffold_1	RepeatMasker	Unknown	31139502	31139604	565	+	.	ID="RND-5_FAMILY-1453";Tend="1046";Tstart="941";shortTE="F";uid="ea6e670c-3e89-4d7b-9186-5cb3dfe1966d"
scaffold_1	RepeatMasker	Unknown	55538766	55540077	2434	+	.	ID="RND-1_FAMILY-224";TEgroup="ctg_1%7CRND-1_FAMILY-224%7C1";Tend="2179";Tstart="868";shortTE="F";uid="b77b233c-b8f3-49a2-8de0-67d8ffc89242"
scaffold_1	RepeatMasker	DNA/Merlin	54118699	54119574	5625	+	.	ID="RND-1_FAMILY-25";Tend="1824";Tstart="958";shortTE="F";uid="c10ca516-2576-4aef-8873-7b86ddc0556f"
scaffold_1	RepeatMasker	DNA/Ginger-1	48694813	48695594	3371	+	.	ID="RND-5_FAMILY-679";Tend="2238";Tstart="1402";shortTE="F";uid="9441c175-ac94-48a1-b8fa-9396e30e4a30"
scaffold_1	RepeatMasker	Unknown	10368607	10368905	1372	+	.	ID="RND-1_FAMILY-256";Tend="1256";Tstart="992";shortTE="F";uid="43afd80a-0541-4746-ad01-34362d3c6287"
scaffold_1	RepeatMasker	DNA	47861560	47861881	2751	+	.	ID="RND-6_FAMILY-15882";Tend="1064";Tstart="742";shortTE="F";uid="817e6999-7c38-4a5b-b089-99d5f589588a"
scaffold_1	RepeatMasker	DNA/hAT-Tip100	70982771	70982907	817	+	.	ID="RND-4_FAMILY-1041";Tend="1219";Tstart="1088";shortTE="F";uid="5b4ac8d5-1bb6-41a9-ba4d-f419aa0a46d2"
scaffold_1	RepeatMasker	DNA/Ginger-1	27213230	27213375	612	+	.	ID="RND-5_FAMILY-679";Tend="1280";Tstart="1112";shortTE="F";uid="81076c25-2c15-4087-a1eb-7f9223d94483"
scaffold_1	RepeatMasker	DNA/TcMar-m44	51898673	51899052	2826	+	.	ID="RND-1_FAMILY-369";Tend="1295";Tstart="920";shortTE="F";uid="7b1965da-46dd-4e76-b8d8-150393e9b87d"
scaffold_1	RepeatMasker	DNA/PiggyBac	53624394	53624544	1069	+	.	ID="RND-1_FAMILY-264";Tend="1166";Tstart="1015";shortTE="F";uid="9cfbbaea-b0d9-44f4-9f31-6f74f1fca80f"
scaffold_1	RepeatMasker	Unknown	20080966	20081105	785	+	.	ID="RND-1_FAMILY-156";Tend="1244";Tstart="1107";shortTE="F";uid="316318e3-1224-42de-a0f3-a3d4e891eea4"
scaffold_1	RepeatMasker	DNA/MULE-NOF	3954763	3954921	499	+	.	ID="RND-5_FAMILY-872";Tend="4813";Tstart="4658";shortTE="F";uid="c4272a7c-5932-4c7d-a579-99d17698abfd"
scaffold_1	RepeatMasker	DNA/Ginger-1	49278416	49278906	990	+	.	ID="RND-6_FAMILY-10588";Tend="574";Tstart="109";shortTE="F";uid="bfa27bc9-67e0-433a-b7b9-c1ef8d023686"
scaffold_1	RepeatMasker	DNA/Ginger-1	69591342	69591706	924	+	.	ID="RND-6_FAMILY-4175";Tend="1040";Tstart="681";shortTE="F";uid="5becebb8-ced5-468b-8fc8-9f2d419ba6a2"
scaffold_1	RepeatMasker	Unknown	12222349	12222533	1102	+	.	ID="RND-5_FAMILY-3914";Tend="1548";Tstart="1366";shortTE="F";uid="f4b680f0-d69a-4209-9c94-8b1ed39f530f"
scaffold_1	RepeatMasker	Unknown	42626576	42627448	3120	+	.	ID="RND-1_FAMILY-521";Tend="2603";Tstart="1193";shortTE="F";uid="a26a1e5f-7ace-4776-be90-2eb7e3270aea"
scaffold_1	RepeatMasker	DNA/Ginger-1	27123756	27123962	1306	+	.	ID="RND-6_FAMILY-2321";Tend="1292";Tstart="1086";shortTE="F";uid="3578936d-eefb-4dcf-a051-77d3c279b98a"
scaffold_1	RepeatMasker	DNA/hAT-Blackjack	43143948	43145155	9106	+	.	ID="RND-6_FAMILY-1118";Tend="1897";Tstart="699";shortTE="F";uid="8e72d587-7613-4b9c-a895-dc3aed05f1a3"
scaffold_1	RepeatMasker	DNA/Ginger-1	18948543	18948680	736	+	.	ID="RND-1_FAMILY-9";Tend="1113";Tstart="984";shortTE="F";uid="34751e2c-721c-40c4-903f-221902933ee0"
scaffold_1	RepeatMasker	DNA/Sola-1	56795896	56796510	2848	+	.	ID="RND-6_FAMILY-3453";Tend="1497";Tstart="942";shortTE="F";uid="0c1a5788-9cee-4a90-a664-66e9dfa59c60"
scaffold_1	RepeatMasker	Unknown	613180	613543	1310	+	.	ID="RND-5_FAMILY-1298";Tend="843";Tstart="545";shortTE="F";uid="e360d997-d2fc-4169-815f-662b147b599e"
scaffold_1	RepeatMasker	DNA/hAT	47972668	47972834	899	+	.	ID="RND-5_FAMILY-1370";Tend="1439";Tstart="1274";shortTE="F";uid="3ebb00b4-ae3f-459f-b5d2-3d7c07b95336"
scaffold_1	RepeatMasker	DNA/hAT-Ac	28745780	28746016	1368	+	.	ID="RND-4_FAMILY-520";Tend="1188";Tstart="940";shortTE="F";uid="4df28577-0464-4def-a3ef-c18f8047f065"
scaffold_1	RepeatMasker	Unknown	11102452	11103063	2424	+	.	ID="RND-6_FAMILY-1649";Tend="1166";Tstart="579";shortTE="F";uid="91aa00a1-5bbf-4075-8808-4034b2b73e48"
scaffold_1	RepeatMasker	Unknown	69803446	69803785	2698	+	.	ID="RND-5_FAMILY-1646";Tend="1215";Tstart="855";shortTE="F";uid="4ab1cd3e-8150-4078-9e41-d68beace58fc"
scaffold_1	RepeatMasker	LTR/Gypsy	29100412	29100621	412	+	.	ID="RND-1_FAMILY-517";Tend="1279";Tstart="1070";shortTE="F";uid="55d632cc-a036-4bc9-8a1a-5cc1bbdd3231"
scaffold_1	RepeatMasker	Unknown	20699399	20699868	1686	+	.	ID="RND-5_FAMILY-243";Tend="1357";Tstart="929";shortTE="F";uid="bfb262e3-989d-4fae-93ff-2c84c65b4d92"
scaffold_1	RepeatMasker	Unknown	27937686	27937827	479	+	.	ID="RND-6_FAMILY-7443";Tend="948";Tstart="809";shortTE="F";uid="c5688e62-23f5-425c-9d99-5057ec23a9da"
scaffold_1	RepeatMasker	DNA/Merlin	43016981	43017229	990	+	.	ID="RND-1_FAMILY-25";Tend="1169";Tstart="946";shortTE="F";uid="27a54734-d049-401b-8af3-a7e883f58ce5"
scaffold_1	RepeatMasker	DNA/Ginger-1	3874893	3875416	2191	+	.	ID="RND-5_FAMILY-222";Tend="1448";Tstart="903";shortTE="F";uid="83f2750a-f3be-4214-a999-dc77676b001e"
scaffold_1	RepeatMasker	DNA/Merlin	6964600	6965416	3389	+	.	ID="RND-1_FAMILY-25";Tend="1818";Tstart="978";shortTE="F";uid="3e5a2ed2-ed31-412e-9950-71827aeddc23"
scaffold_1	RepeatMasker	Unknown	23529084	23529198	422	+	.	ID="RND-1_FAMILY-177";Tend="1186";Tstart="1066";shortTE="F";uid="f3c4fbc5-5151-473a-bdfc-c2741d8acde9"
scaffold_1	RepeatMasker	DNA/Ginger-1	16098876	16100258	7803	+	.	ID="rnd-6_family-1604";Tend="2107";Tstart="850";shortTE="F";uid="f92dd079-23a4-478f-ae91-c08bdd6c138d"
scaffold_1	RepeatMasker	LINE/CR1	50853153	50853338	422	+	.	ID="RND-6_FAMILY-1912";Tend="1382";Tstart="1199";shortTE="F";uid="ed12f58e-3106-4a21-a619-1a7d471a6230"
scaffold_1	RepeatMasker	DNA/hAT-Tip100	13340533	13340881	2062	+	.	ID="RND-5_FAMILY-588";Tend="1199";Tstart="862";shortTE="F";uid="c41ea1a8-97ee-43c3-b5f9-363cc753f5c6"
scaffold_1	RepeatMasker	DNA/Kolobok-E	8452963	8454654	7395	+	.	ID="RND-1_FAMILY-221";Tend="1609";Tstart="1";shortTE="F";uid="585939eb-01ce-4299-b3b8-ae51514979a7"
scaffold_1	RepeatMasker	DNA/hAT-Ac	37414019	37414261	576	+	.	ID="dna8-11_ap";Tend="600";Tstart="416";shortTE="F";uid="5b886916-3f60-4a3a-b332-ef337bdd3b66"
scaffold_1	RepeatMasker	LINE/RTE-BovB	20308833	20309090	551	+	.	ID="RND-6_FAMILY-792";Tend="1663";Tstart="1375";shortTE="F";uid="2fd5bf10-92db-4beb-82b7-2d2f599898f8"
scaffold_1	RepeatMasker	Unknown	63080853	63081108	1321	+	.	ID="RND-4_FAMILY-446";Tend="1222";Tstart="945";shortTE="F";uid="95466161-4231-487e-a543-cb217bf36d4a"
scaffold_1	RepeatMasker	DNA/hAT	53997255	53997546	1807	+	.	ID="RND-1_FAMILY-139";Tend="1203";Tstart="900";shortTE="F";uid="75f16059-15bf-49bd-bc08-641bcd621548"
scaffold_1	RepeatMasker	DNA/hAT	50708821	50709024	1280	+	.	ID="RND-1_FAMILY-235";Tend="1851";Tstart="1642";shortTE="F";uid="bf2eac9a-aa60-4032-a8a3-671b651bffeb"
scaffold_1	RepeatMasker	DNA/hAT-Ac	69570495	69570744	1227	+	.	ID="RND-1_FAMILY-138";Tend="1197";Tstart="959";shortTE="F";uid="06906db4-a280-455f-92d1-79f309b7b132"
scaffold_1	RepeatMasker	LINE/I-Jockey	1331904	1332223	1224	+	.	ID="RND-5_FAMILY-5375";Tend="1339";Tstart="1062";shortTE="F";uid="b28d91fa-d782-471d-b074-8ce96f1c646b"
scaffold_1	RepeatMasker	Unknown	22429520	22430227	2196	+	.	ID="RND-6_FAMILY-7443";TEgroup="ctg_1%7CRND-6_FAMILY-7443%7C11";Tend="1612";Tstart="814";shortTE="F";uid="b9b589ca-f470-49df-96c2-9899d46135f1"
scaffold_1	RepeatMasker	Unknown	60570252	60570567	1883	+	.	ID="RND-6_FAMILY-3335";Tend="1183";Tstart="889";shortTE="F";uid="1c6673b6-268e-4a2a-9316-636e333cfdb8"
scaffold_1	RepeatMasker	Unknown	51805974	51806324	670	+	.	ID="RND-6_FAMILY-12201";Tend="1629";Tstart="1291";shortTE="F";uid="96c4c9f8-c246-403e-adf8-6bce012a9cf9"
scaffold_1	RepeatMasker	DNA/hAT-Tip100	52273489	52273623	774	+	.	ID="RND-5_FAMILY-921";Tend="1003";Tstart="867";shortTE="F";uid="4148286d-96bc-4b86-93d3-38b0e08b5095"
scaffold_1	RepeatMasker	DNA	15695320	15695761	2170	+	.	ID="RND-1_FAMILY-111";Tend="1426";Tstart="978";shortTE="F";uid="de814073-44c7-4eda-8ce1-02a529868a17"
scaffold_1	RepeatMasker	DNA/Ginger-1	29512121	29512752	3276	+	.	ID="RND-5_FAMILY-679";Tend="1496";Tstart="844";shortTE="F";uid="1f903536-2eb6-4847-a0b9-04df401a36ea"
scaffold_1	RepeatMasker	DNA/Ginger-1	2282465	2283152	3945	+	.	ID="rnd-6_family-2321";Tend="1483";Tstart="738";shortTE="F";uid="1d9d9a56-ebf9-47e9-81f1-201ba22da2d4"
scaffold_1	RepeatMasker	DNA/TcMar-Mariner	24159244	24160326	5314	+	.	ID="MARINER-6_LHU";Tend="1089";Tstart="1";shortTE="F";uid="4cad2f36-005e-4511-8517-e0e1ed051bc1"
scaffold_1	RepeatMasker	Retroposon?	26191206	26191701	1240	+	.	ID="RND-1_FAMILY-4";Tend="1489";Tstart="961";shortTE="F";uid="1dce02f7-4164-48f7-a63e-af16589ca29c"
scaffold_1	RepeatMasker	Retroposon?	31633452	31634173	3486	+	.	ID="RND-5_FAMILY-1752";Tend="2093";Tstart="752";shortTE="F";uid="b7e349d1-c62e-4ef8-bf66-0aa33c073922"
scaffold_1	RepeatMasker	DNA/Kolobok-E	62054801	62055050	722	+	.	ID="RND-6_FAMILY-4237";Tend="1154";Tstart="903";shortTE="F";uid="208ec42b-1646-4c78-a832-7f5d7330e460"
scaffold_1	RepeatMasker	DNA/hAT-Tip100	14884276	14884379	447	+	.	ID="RND-1_FAMILY-311";Tend="1239";Tstart="1131";shortTE="F";uid="67a50ee7-8166-4ec7-a03f-958ce95c1de7"
scaffold_1	RepeatMasker	DNA	15772551	15772801	412	+	.	ID="RND-4_FAMILY-220";Tend="1256";Tstart="972";shortTE="F";uid="f0392143-84b1-417e-b626-2943e4bc01f2"
scaffold_1	RepeatMasker	DNA/Ginger-1	35785654	35785776	509	+	.	ID="RND-1_FAMILY-9";Tend="1103";Tstart="982";shortTE="F";uid="35ba7370-49a2-4830-8ddc-f49904db62d0"
scaffold_1	RepeatMasker	DNA/Ginger-1	55210147	55210260	573	+	.	ID="RND-1_FAMILY-21";Tend="2087";Tstart="1972";shortTE="F";uid="af883c8a-e3de-4eee-87b2-2c952f471273"
scaffold_1	RepeatMasker	Unknown	60204165	60204360	604	+	.	ID="RND-5_FAMILY-3914";Tend="1177";Tstart="987";shortTE="F";uid="9131db8f-4782-4c5f-8200-cd7106111766"
scaffold_1	RepeatMasker	DNA/Ginger-1	55408812	55409126	1223	+	.	ID="RND-5_FAMILY-222";Tend="1515";Tstart="1205";shortTE="F";uid="b1159249-1dd8-4418-bcb6-3f3dbd5ec192"
scaffold_1	RepeatMasker	Unknown	23098381	23099313	4822	+	.	ID="RND-5_FAMILY-3056";Tend="1800";Tstart="820";shortTE="F";uid="126dc62e-a6a1-4e13-ae27-a1f83deda9da"
scaffold_1	RepeatMasker	DNA/Kolobok-E	26700619	26700725	646	+	.	ID="RND-5_FAMILY-1059";Tend="1895";Tstart="1790";shortTE="F";uid="89487108-43a1-4148-bd06-655af1384a6d"
scaffold_1	RepeatMasker	DNA/hAT-Tip100	17750901	17751374	2004	+	.	ID="RND-1_FAMILY-148";Tend="1349";Tstart="870";shortTE="F";uid="84635d73-f18b-414a-aeff-88ac9e956aae"
scaffold_1	RepeatMasker	DNA/Ginger-1	40202683	40202983	937	+	.	ID="RND-6_FAMILY-8521";Tend="1573";Tstart="1267";shortTE="F";uid="943867fc-dc6b-4942-bbe9-75ea8c425336"
scaffold_1	RepeatMasker	Unknown	2025589	2026222	961	+	.	ID="RND-5_FAMILY-1259";TEgroup="ctg_1%7CRND-5_FAMILY-1259%7C2";Tend="2789";Tstart="1911";shortTE="F";uid="25506b14-1314-46e2-b260-874709455e2f"
scaffold_1	RepeatMasker	DNA/Merlin	55401193	55401395	874	+	.	ID="RND-1_FAMILY-25";Tend="1192";Tstart="973";shortTE="F";uid="fa92dbdc-b033-44e9-b050-9ab820432ee6"
scaffold_1	RepeatMasker	DNA/hAT-Tip100	65008063	65008576	2417	+	.	ID="RND-1_FAMILY-392";Tend="1446";Tstart="940";shortTE="F";uid="d7e0affb-bb56-40fa-81c1-19138300625f"
scaffold_1	RepeatMasker	Unknown	41962261	41962403	711	+	.	ID="RND-5_FAMILY-3056";Tend="1621";Tstart="1477";shortTE="F";uid="2130a694-2f8a-4a2f-b17f-9fce57e1e149"
scaffold_1	RepeatMasker	LTR/Gypsy	6702121	6703217	1706	+	.	ID="RND-1_FAMILY-282";Tend="2404";Tstart="1338";shortTE="F";uid="475baf85-e568-4d02-8386-907464170836"
scaffold_1	RepeatMasker	DNA/hAT	21628394	21629442	4522	+	.	ID="RND-1_FAMILY-26";Tend="1966";Tstart="902";shortTE="F";uid="ac878c8d-c697-4801-a25b-ce2cf6255c0c"
scaffold_1	RepeatMasker	LTR/Pao	53945083	53946320	2689	+	.	ID="RND-6_FAMILY-8339";Tend="6253";Tstart="5018";shortTE="F";uid="5d65ac19-64d1-4d5d-b32c-fdfb0cc6845b"
scaffold_1	RepeatMasker	DNA/TcMar-Tc1	15020420	15020709	1236	+	.	ID="MARINER-N12B_RPR";Tend="579";Tstart="277";shortTE="F";uid="931561b7-8b6a-495f-b8f6-a9cf5f1e759e"
scaffold_1	RepeatMasker	DNA/MULE-MuDR	62019447	62019562	685	+	.	ID="RND-5_FAMILY-895";Tend="1246";Tstart="1131";shortTE="F";uid="0a1c583f-36ed-4558-87df-0cb184951d9e"
scaffold_1	RepeatMasker	LTR/Gypsy	53367326	53367514	480	+	.	ID="RND-6_FAMILY-4805";Tend="2062";Tstart="1883";shortTE="F";uid="4c408a3e-0f18-4a12-9af1-88e3874924f1"
scaffold_1	RepeatMasker	Retroposon?	55129422	55129981	3016	+	.	ID="RND-1_FAMILY-4";Tend="1493";Tstart="916";shortTE="F";uid="7b884f7c-4f27-4ac1-8a12-222b4d1b569e"
scaffold_1	RepeatMasker	Unknown	38312595	38312760	644	+	.	ID="RND-5_FAMILY-2133";Tend="1492";Tstart="1353";shortTE="F";uid="b11eae98-476d-4f3c-8443-b6bc97cc7941"
scaffold_1	RepeatMasker	Unknown	40117499	40117957	562	+	.	ID="RND-1_FAMILY-406";Tend="1657";Tstart="1189";shortTE="F";uid="aee5220a-9479-45ba-aac1-78fd2c150e81"
scaffold_1	RepeatMasker	DNA/Ginger-1	59635202	59635358	2075	+	.	ID="RND-4_FAMILY-652";Tend="1468";Tstart="759";shortTE="F";uid="81c8b821-9fae-4d4f-8ef7-eef3fdd42b32"
scaffold_1	RepeatMasker	Unknown	4957868	4957981	792	+	.	ID="RND-6_FAMILY-6730";Tend="1013";Tstart="894";shortTE="F";uid="c05ecf69-670c-409c-b3ad-c04f4f1cc614"
scaffold_1	RepeatMasker	Unknown	8513818	8514132	633	+	.	ID="RND-5_FAMILY-1002";Tend="1323";Tstart="915";shortTE="F";uid="bd845db3-032f-4c16-874f-5d2583bd5ee8"
scaffold_1	RepeatMasker	DNA/Ginger-1	45009054	45009662	2339	+	.	ID="RND-6_FAMILY-4968";Tend="1501";Tstart="956";shortTE="F";uid="2422b8f9-ad06-493a-8f8c-07bac163be29"
scaffold_1	RepeatMasker	DNA/Ginger-1	48274127	48274608	2040	+	.	ID="RND-1_FAMILY-9";Tend="1512";Tstart="978";shortTE="F";uid="075fc12a-0f8c-4627-b713-6eb722c594c6"
scaffold_1	RepeatMasker	DNA/hAT	33273939	33274107	499	+	.	ID="RND-5_FAMILY-4219";Tend="1545";Tstart="1370";shortTE="F";uid="5adbaaf8-674d-4905-acd6-6810ba7f40af"
scaffold_1	RepeatMasker	DNA/hAT	42098541	42099562	3653	+	.	ID="RND-1_FAMILY-26";Tend="2005";Tstart="871";shortTE="F";uid="e66f5140-844a-46c8-a5d0-ec66961201b1"
scaffold_1	RepeatMasker	DNA/Kolobok-E	44376835	44377345	569	+	.	ID="RND-6_FAMILY-6461";Tend="1388";Tstart="942";shortTE="F";uid="222f19c3-43c9-4694-bdd4-636fdd41f601"
scaffold_1	RepeatMasker	LINE/RTE-BovB	63259570	63260307	1973	+	.	ID="RND-6_FAMILY-792";Tend="1531";Tstart="796";shortTE="F";uid="c80da4e2-d28e-489d-830d-825aa22f37dc"
scaffold_1	RepeatMasker	DNA/Kolobok-E	37267851	37268335	764	+	.	ID="RND-6_FAMILY-6461";Tend="1388";Tstart="928";shortTE="F";uid="e37833ff-3c88-44e2-9dfc-98f0bcc37e75"
scaffold_1	RepeatMasker	LTR/Gypsy	64155541	64155764	509	+	.	ID="GYPSY-23_RPR-I";Tend="802";Tstart="581";shortTE="F";uid="109ec17d-980f-4072-9aa6-b7d7705348f7"
scaffold_1	RepeatMasker	LINE/CR1	63402044	63402347	1619	+	.	ID="RND-4_FAMILY-62";Tend="1602";Tstart="1299";shortTE="F";uid="ff013050-b868-47bc-bd44-3d2efbe36f9e"
scaffold_1	RepeatMasker	DNA	19073524	19073633	817	+	.	ID="RND-1_FAMILY-98";Tend="1079";Tstart="960";shortTE="F";uid="95a59b1f-9666-4cf3-87be-5cc62b10e4ee"
scaffold_1	RepeatMasker	Retroposon?	14493267	14493551	923	+	.	ID="RND-3_FAMILY-175";Tend="2192";Tstart="1933";shortTE="F";uid="2457e041-9f62-4acb-86e8-a0e4cd004287"
scaffold_1	RepeatMasker	LINE/CR1	55433110	55433217	521	+	.	ID="RND-6_FAMILY-13321";Tend="1505";Tstart="1395";shortTE="F";uid="73ad26aa-a1fc-4eed-9b82-2fd271cfbdf7"
scaffold_1	RepeatMasker	Unknown	37031891	37032208	651	+	.	ID="RND-6_FAMILY-7443";Tend="1691";Tstart="1326";shortTE="F";uid="d27958a3-440a-4364-95bc-8aa33b5c3da2"
scaffold_1	RepeatMasker	DNA/Kolobok-E	49599928	49600064	468	+	.	ID="RND-6_FAMILY-289";Tend="555";Tstart="427";shortTE="F";uid="fa835140-e451-49a9-bc7f-6ff43b618d75"
scaffold_1	RepeatMasker	Unknown	46589785	46589987	838	+	.	ID="RND-4_FAMILY-445";Tend="1129";Tstart="909";shortTE="F";uid="fcad386b-1f65-40ce-a7ea-11b43b508981"
scaffold_1	RepeatMasker	Unknown	53367655	53367924	1953	+	.	ID="RND-1_FAMILY-177";Tend="1227";Tstart="956";shortTE="F";uid="a6f4a0ec-0a76-45ca-982f-ff45eefd4de2"
scaffold_1	RepeatMasker	Unknown	20853376	20853604	1241	+	.	ID="RND-1_FAMILY-262";Tend="1316";Tstart="1090";shortTE="F";uid="a5e0c905-6251-4598-a6a1-a40118658bf0"
scaffold_1	RepeatMasker	DNA/hAT-Tip100	26987291	26987542	1357	+	.	ID="RND-1_FAMILY-91";Tend="1240";Tstart="981";shortTE="F";uid="22c8fbb0-1e07-446f-9993-08bcca1bffdc"
scaffold_1	RepeatMasker	Unknown	63981937	63982142	697	+	.	ID="RND-1_FAMILY-175";Tend="1169";Tstart="944";shortTE="F";uid="8180c96e-69c3-4449-8bb8-0720fef8944f"
scaffold_1	RepeatMasker	LINE/R1	21393707	21394252	738	+	.	ID="RND-5_FAMILY-317";Tend="1562";Tstart="1011";shortTE="F";uid="024edf8f-76dd-4c30-84eb-98bab3dd517c"
scaffold_1	RepeatMasker	Unknown	7155897	7156200	444	+	.	ID="RND-6_FAMILY-6118";Tend="4563";Tstart="4266";shortTE="F";uid="c0f1f831-2582-4db1-ba98-01efc9c5ef66"
scaffold_1	RepeatMasker	DNA/hAT	27732606	27733208	1293	+	.	ID="RND-1_FAMILY-26";Tend="1922";Tstart="1337";shortTE="F";uid="5e8adcb6-ded2-4245-b6ca-16b4bb76d9b1"
scaffold_1	RepeatMasker	Unknown	45524129	45524491	621	+	.	ID="RND-5_FAMILY-455";Tend="1432";Tstart="1056";shortTE="F";uid="10659715-a3e0-4c42-9dc3-2a82114a571e"
scaffold_1	RepeatMasker	Unknown	26564970	26565410	2867	+	.	ID="RND-6_FAMILY-5943";Tend="2532";Tstart="2123";shortTE="F";uid="3342b9ed-d8d9-42f4-8ea4-686c0f718e99"
scaffold_1	RepeatMasker	DNA/hAT-Ac	35432880	35433174	1173	+	.	ID="RND-1_FAMILY-138";Tend="1220";Tstart="954";shortTE="F";uid="64e28021-4fad-4d9d-9b34-f0b05ea58747"
scaffold_1	RepeatMasker	DNA/Ginger-1	58093711	58094086	1775	+	.	ID="RND-1_FAMILY-9";Tend="1518";Tstart="1107";shortTE="F";uid="de570f36-7df5-49f9-aeb4-b49d593cc386"
scaffold_1	RepeatMasker	LINE/RTE-BovB	59302532	59303403	499	+	.	ID="RTE-10_LMI";Tend="924";Tstart="50";shortTE="F";uid="7cd44aa0-9c1a-49e4-b302-f2104dc445d3"
scaffold_1	RepeatMasker	DNA/Kolobok-E	20599038	20599222	827	+	.	ID="RND-6_FAMILY-289";Tend="549";Tstart="351";shortTE="F";uid="79ef5d44-9e91-42ed-bd62-4164967ecd55"
scaffold_1	RepeatMasker	DNA/hAT-Tip100	5038451	5038634	794	+	.	ID="RND-1_FAMILY-311";Tend="1238";Tstart="1066";shortTE="F";uid="a6945db3-3e90-4da8-b36f-a4334b0b344c"
scaffold_1	RepeatMasker	DNA/hAT-Tip100	57606749	57606973	1439	+	.	ID="rnd-6_family-2951";Tend="1476";Tstart="1100";shortTE="F";uid="4f02e353-1259-4cde-91a6-d00dab443d65"
scaffold_1	RepeatMasker	DNA/Ginger-1	2937711	2937910	806	+	.	ID="rnd-1_family-9";Tend="1516";Tstart="1374";shortTE="F";uid="cee90409-f1cd-4cc9-bd6e-1512ab7ae4f8"
scaffold_1	RepeatMasker	Unknown	58970060	58971187	8195	+	.	ID="RND-5_FAMILY-1874";Tend="1968";Tstart="827";shortTE="F";uid="95cbcd50-dca7-4506-8d63-fb6957373d4d"
scaffold_1	RepeatMasker	DNA/MULE-NOF	30258404	30258886	679	+	.	ID="RND-6_FAMILY-14302";Tend="748";Tstart="222";shortTE="F";uid="be97505b-c983-494e-bf70-be096f26885c"
scaffold_1	RepeatMasker	RC/Helitron	67015422	67015931	1555	+	.	ID="RND-6_FAMILY-2707";Tend="1666";Tstart="1188";shortTE="F";uid="fa3f6e98-d776-4418-aef7-9d2b31d3cd42"
scaffold_1	RepeatMasker	Unknown	53977126	53977675	3786	+	.	ID="RND-1_FAMILY-286";Tend="1500";Tstart="945";shortTE="F";uid="7e9e6222-1174-40a6-9ed6-f106b861bcf7"
scaffold_1	RepeatMasker	DNA/Ginger-1	67110690	67111011	1062	+	.	ID="rnd-6_family-1604";Tend="2198";Tstart="1704";shortTE="F";uid="71c2dc50-6431-4cdf-bd49-3f0b80e58cda"
scaffold_1	RepeatMasker	Unknown	21986585	21986826	1880	+	.	ID="RND-6_FAMILY-6470";Tend="1817";Tstart="1579";shortTE="F";uid="d9c794e9-2703-4e51-9e88-cdf58cf8b307"
scaffold_1	RepeatMasker	DNA/hAT-Tip100	41485019	41485541	2603	+	.	ID="RND-6_FAMILY-7110";Tend="1783";Tstart="1245";shortTE="F";uid="380de863-4d78-4ca9-8da9-aaf0a8d47524"
scaffold_1	RepeatMasker	DNA/hAT-Tip100	46693071	46693462	1958	+	.	ID="RND-6_FAMILY-7787";Tend="848";Tstart="457";shortTE="F";uid="0209d93a-75ba-4b79-a7eb-4a40163a8ee1"
scaffold_1	RepeatMasker	LINE/I	11365640	11366020	1972	+	.	ID="RND-5_FAMILY-5261";Tend="1000";Tstart="621";shortTE="F";uid="8e29b3f4-d959-4343-a019-4faed80bc0b3"
scaffold_1	RepeatMasker	Unknown	32124550	32125034	843	+	.	ID="RND-6_FAMILY-7443";Tend="1808";Tstart="1314";shortTE="F";uid="4cd965c6-92e0-4630-b236-99b6ba1c78ff"
scaffold_1	RepeatMasker	Unknown	30429294	30429402	899	+	.	ID="RND-5_FAMILY-7619";Tend="1214";Tstart="1106";shortTE="F";uid="31b33d1c-ef71-4c9a-96c4-b7025126e439"
scaffold_1	RepeatMasker	DNA/Ginger-1	59269703	59270082	968	+	.	ID="RND-6_FAMILY-7865";Tend="419";Tstart="101";shortTE="F";uid="9be9ee96-fb14-471f-9ce7-6c632acb0655"
scaffold_1	RepeatMasker	Unknown	29370170	29370535	2189	+	.	ID="RND-1_FAMILY-424";Tend="2501";Tstart="2140";shortTE="F";uid="e1e72834-d8d3-43b4-ad93-3b412390b8ec"
scaffold_1	RepeatMasker	DNA/Ginger-1	64022318	64023254	2595	+	.	ID="rnd-5_family-679";Tend="2296";Tstart="987";shortTE="F";uid="ffc040c0-5d09-42b8-89a5-a1589a9b18ed"
scaffold_1	RepeatMasker	DNA/hAT-Tip100	48378809	48378980	583	+	.	ID="RND-1_FAMILY-110";Tend="1652";Tstart="1481";shortTE="F";uid="16957df8-8ccd-4d16-872c-b2e2fe9387d6"
scaffold_1	RepeatMasker	DNA/hAT	56427599	56428040	2313	+	.	ID="RND-1_FAMILY-139";Tend="1350";Tstart="904";shortTE="F";uid="d7b9e12e-47bc-441d-a5c4-f140261a0eda"
scaffold_1	RepeatMasker	DNA/Ginger-1	10961962	10965545	13737	+	.	ID="rnd-1_family-446";Tend="2882";Tstart="527";shortTE="F";uid="58f05279-81e5-4e6c-a5c9-5f2b514e2edd"
scaffold_1	RepeatMasker	DNA/hAT	7166632	7166780	1410	+	.	ID="RND-1_FAMILY-26";Tend="1246";Tstart="917";shortTE="F";uid="cd49e954-5fe4-4db4-b67f-58f7f7d94115"
scaffold_1	RepeatMasker	Unknown	56281787	56284067	6755	+	.	ID="RND-5_FAMILY-1646";Tend="2208";Tstart="8";shortTE="F";uid="b5629f31-f5c1-4af7-a6df-0b7108a193f1"
scaffold_1	RepeatMasker	Unknown	34465969	34466462	954	+	.	ID="RND-5_FAMILY-440";Tend="1024";Tstart="546";shortTE="F";uid="0c67d595-81e3-4f69-aef4-bae616d74b98"
scaffold_1	RepeatMasker	DNA/Sola-1	11974217	11974361	424	+	.	ID="SOLA1-1_AP";Tend="147";Tstart="10";shortTE="F";uid="ad634243-d564-4da7-8030-3c4ae398e151"
scaffold_1	RepeatMasker	DNA/hAT-Tip100	22545186	22545445	1151	+	.	ID="RND-1_FAMILY-109";Tend="1172";Tstart="916";shortTE="F";uid="fdf4f9b2-8474-406e-93e4-3691514863f6"
scaffold_1	RepeatMasker	DNA	34511927	34512327	814	+	.	ID="RND-4_FAMILY-220";Tend="1400";Tstart="981";shortTE="F";uid="b435aad0-e863-40d3-bd28-f1b761719566"
scaffold_1	RepeatMasker	DNA/Ginger-1	31042732	31043035	676	+	.	ID="RND-1_FAMILY-9";Tend="1544";Tstart="1223";shortTE="F";uid="0fcc281e-29ef-4c38-b038-8e09751c39aa"
scaffold_1	RepeatMasker	DNA/hAT-Tip100	40603675	40604121	1543	+	.	ID="RND-5_FAMILY-794";Tend="949";Tstart="534";shortTE="F";uid="a47ddf6e-fb1f-4462-878e-949f468eb66e"
scaffold_1	RepeatMasker	DNA/Kolobok-E	22547506	22547679	574	+	.	ID="RND-6_FAMILY-11275";Tend="1473";Tstart="1279";shortTE="F";uid="90e09323-44a2-47c1-8b3a-a3379b0c8efb"
scaffold_1	RepeatMasker	Unknown	48535910	48536145	884	+	.	ID="RND-1_FAMILY-195";Tend="1387";Tstart="1015";shortTE="F";uid="75df376c-c859-435f-8143-4be36d2918a3"
scaffold_1	RepeatMasker	DNA/Ginger-1	135016	135636	3384	+	.	ID="RND-5_FAMILY-679";Tend="2238";Tstart="1602";shortTE="F";uid="47e6a45b-56c8-4740-a73d-fd18f66cfab5"
scaffold_1	RepeatMasker	DNA	65393203	65393482	1623	+	.	ID="RND-5_FAMILY-2501";Tend="1252";Tstart="961";shortTE="F";uid="83639628-4ede-4490-872a-45e38c4a5e9c"
scaffold_1	RepeatMasker	DNA/Ginger-1	33253738	33253937	642	+	.	ID="RND-1_FAMILY-21";Tend="2098";Tstart="1912";shortTE="F";uid="a9459f0f-84b1-432c-820c-cf36ce52dc7e"
scaffold_1	RepeatMasker	Unknown	49585123	49585463	1603	+	.	ID="RND-5_FAMILY-722";Tend="1216";Tstart="887";shortTE="F";uid="4632f27c-5ca8-4717-8a1e-319ba00dff07"
scaffold_1	RepeatMasker	DNA/hAT-Tip100	33025429	33026009	858	+	.	ID="RND-1_FAMILY-79";Tend="2087";Tstart="1504";shortTE="F";uid="66623d65-fc20-4e87-9534-079095ed4dd0"
scaffold_1	RepeatMasker	DNA/hAT	62025724	62026744	2995	+	.	ID="RND-1_FAMILY-26";Tend="1959";Tstart="899";shortTE="F";uid="c249832d-01e7-4438-aeeb-af859ae5f3db"
scaffold_1	RepeatMasker	DNA/Ginger-1	19873909	19874018	462	+	.	ID="RND-5_FAMILY-222";Tend="986";Tstart="887";shortTE="F";uid="bc0a96e2-2f10-4f97-8cbb-5f92a0eb700e"
scaffold_1	RepeatMasker	Unknown	48333362	48334181	6189	+	.	ID="RND-6_FAMILY-6470";Tend="1817";Tstart="999";shortTE="F";uid="8143b34f-f956-4584-b80f-101c315d8b5d"
scaffold_1	RepeatMasker	LINE/RTE-BovB	15293180	15293561	623	+	.	ID="RND-6_FAMILY-2470";Tend="1454";Tstart="1056";shortTE="F";uid="4cbdcb23-54b6-4cd7-a8d4-626c0c12e186"
scaffold_1	RepeatMasker	DNA/Ginger-1	51816720	51816927	722	+	.	ID="RND-5_FAMILY-679";Tend="1175";Tstart="969";shortTE="F";uid="3b19cf9c-ea6f-42ad-8ece-a55b8630ec4b"
scaffold_1	RepeatMasker	DNA/Maverick	32433646	32433950	1525	+	.	ID="RND-6_FAMILY-6487";Tend="1890";Tstart="1545";shortTE="F";uid="84a612ce-1871-40ed-8887-0d89f82945e1"
scaffold_1	RepeatMasker	DNA/Ginger-1	69834314	69834921	4197	+	.	ID="RND-6_FAMILY-2321";Tend="1548";Tstart="915";shortTE="F";uid="223ec8b3-7084-4697-9374-205aaebdef2d"
scaffold_1	RepeatMasker	DNA/PiggyBac	71194694	71194933	1440	+	.	ID="RND-1_FAMILY-264";Tend="1257";Tstart="1015";shortTE="F";uid="a79f0d58-a64a-49d2-a24a-599dd6cdadc7"
scaffold_1	RepeatMasker	DNA/hAT-Tip100	42497987	42498464	2199	+	.	ID="RND-5_FAMILY-794";Tend="1878";Tstart="1385";shortTE="F";uid="c0e32232-3bf9-4143-9b97-806c587f7c21"
scaffold_1	RepeatMasker	LINE/RTE-BovB	63985464	63985698	503	+	.	ID="RND-6_FAMILY-6267";Tend="1771";Tstart="1535";shortTE="F";uid="c7ab1e28-3e14-499e-ba93-bfc3cc20ddb4"
scaffold_1	RepeatMasker	Unknown	8588362	8588584	922	+	.	ID="RND-6_FAMILY-12201";Tend="1760";Tstart="1534";shortTE="F";uid="295f457d-c279-48fc-b22d-8c35edb195b8"
scaffold_1	RepeatMasker	DNA/hAT-Tip100	24700262	24700798	3323	+	.	ID="RND-1_FAMILY-394";Tend="1454";Tstart="925";shortTE="F";uid="7bb3bf31-ddb4-4e9b-997e-b3f40e3a8b82"
scaffold_1	RepeatMasker	LINE/RTE-BovB	14086445	14086891	1844	+	.	ID="RND-6_FAMILY-792";Tend="1187";Tstart="758";shortTE="F";uid="71868ef9-0bde-4e61-88a9-dbbd52afed1e"
scaffold_1	RepeatMasker	Unknown	16431571	16432133	1019	+	.	ID="RND-5_FAMILY-915";Tend="736";Tstart="50";shortTE="F";uid="0a704b04-700a-4957-9761-378e6711c62e"
scaffold_1	RepeatMasker	DNA/hAT-Tip100	9458349	9458619	611	+	.	ID="RND-1_FAMILY-109";Tend="1175";Tstart="903";shortTE="F";uid="92d505d8-28a2-40ba-a421-aa2af1ab2da1"
scaffold_1	RepeatMasker	Unknown	33833718	33833954	1932	+	.	ID="RND-6_FAMILY-2271";Tend="1256";Tstart="1020";shortTE="F";uid="a1e30e71-5567-4aad-8ea5-9212f034f767"
scaffold_1	RepeatMasker	DNA/Ginger-1	50648478	50648581	601	+	.	ID="RND-6_FAMILY-7865";Tend="286";Tstart="181";shortTE="F";uid="b7aa46d2-0f70-476c-9ae8-8907b01276d8"
scaffold_1	RepeatMasker	Unknown	48559638	48560157	3098	+	.	ID="RND-5_FAMILY-188";Tend="1516";Tstart="963";shortTE="F";uid="22c00999-7240-4037-a232-f67c5fcedb3e"
scaffold_1	RepeatMasker	DNA/Ginger-1	15257629	15257952	1114	+	.	ID="RND-4_FAMILY-839";Tend="1978";Tstart="1657";shortTE="F";uid="8a6ffc2c-5ac1-4a58-9742-41c4a4bf65df"
scaffold_1	RepeatMasker	DNA/hAT-Tip100	57685308	57685564	1181	+	.	ID="RND-1_FAMILY-176";Tend="1310";Tstart="1062";shortTE="F";uid="c2e26bc8-fb57-409f-b46a-4baf32c65f0d"
scaffold_1	RepeatMasker	DNA/TcMar-Tc1	9361639	9361947	656	+	.	ID="RND-1_FAMILY-29";Tend="963";Tstart="654";shortTE="F";uid="57eb2ab7-83aa-44ff-9df1-2f4db3e27d9a"
scaffold_1	RepeatMasker	Unknown	12295076	12296356	9724	+	.	ID="RND-1_FAMILY-224";Tend="2153";Tstart="862";shortTE="F";uid="ecde1920-3a72-47b0-8b27-a6c88438437f"
scaffold_1	RepeatMasker	DNA/hAT	695728	696441	3417	+	.	ID="RND-6_FAMILY-2850";Tend="1322";Tstart="690";shortTE="F";uid="3b4b6fd7-c0bc-4069-a95a-14f45e8b9b0b"
scaffold_1	RepeatMasker	Unknown	71154539	71155053	2852	+	.	ID="RND-1_FAMILY-364";Tend="1396";Tstart="857";shortTE="F";uid="1e2168bb-521f-4cb3-a468-4157f6a780de"
scaffold_1	RepeatMasker	DNA/hAT-hAT19	60018467	60018678	1029	+	.	ID="HAT-N13_AP";Tend="224";Tstart="1";shortTE="F";uid="c0c3df40-b290-4e77-8945-0f01f7175d78"
scaffold_1	RepeatMasker	Unknown	1952329	1953967	2989	+	.	ID="RND-5_FAMILY-1298";TEgroup="ctg_1%7CRND-5_FAMILY-1298%7C2";Tend="1549";Tstart="551";shortTE="F";uid="368cf138-acfb-4464-9295-3abb7e6c5e81"
scaffold_1	RepeatMasker	DNA/MULE-NOF	22321023	22321154	566	+	.	ID="RND-6_FAMILY-14302";Tend="577";Tstart="200";shortTE="F";uid="bef50c1b-ad9f-40c0-abfe-d3b202f06893"
scaffold_1	RepeatMasker	Unknown	16968051	16968282	1602	+	.	ID="RND-1_FAMILY-286";Tend="1502";Tstart="1261";shortTE="F";uid="5b8046b1-1104-4ceb-838a-49ddc0859f64"
scaffold_1	RepeatMasker	DNA/hAT-hAT19	43762471	43762666	522	+	.	ID="rnd-5_family-2140";Tend="1618";Tstart="1357";shortTE="F";uid="b898c135-0375-4ec7-8429-47ef8cc0f29c"
scaffold_1	RepeatMasker	Unknown	47178851	47179467	640	+	.	ID="RND-2_FAMILY-24";Tend="1574";Tstart="932";shortTE="F";uid="8aaef66d-0598-4f7c-9860-14501087bb1b"
scaffold_1	RepeatMasker	Unknown	29690457	29691355	4915	+	.	ID="RND-1_FAMILY-260";Tend="1858";Tstart="932";shortTE="F";uid="0fce096d-b9e4-4efa-adce-449193e28c29"
scaffold_1	RepeatMasker	DNA/hAT-hAT19	69342720	69343227	1840	+	.	ID="RND-5_FAMILY-1605";Tend="1579";Tstart="942";shortTE="F";uid="55256ae3-75db-406d-b3f4-b93ea9db0304"
scaffold_1	RepeatMasker	Unknown	28476936	28477183	487	+	.	ID="RND-1_FAMILY-300";Tend="1525";Tstart="861";shortTE="F";uid="58cbfebd-20d1-42ef-a602-bbb5994ed2f0"
scaffold_1	RepeatMasker	DNA/Kolobok-E	5423614	5424026	2665	+	.	ID="RND-1_FAMILY-233";Tend="1377";Tstart="921";shortTE="F";uid="22ea6b92-8ebf-433a-95b5-000404efc9d8"
scaffold_1	RepeatMasker	DNA/Ginger-1	28048940	28049667	4551	+	.	ID="rnd-5_family-679";Tend="2239";Tstart="996";shortTE="F";uid="9d9c8ec1-0e65-4f17-a623-c8d8d10812bc"
scaffold_1	RepeatMasker	Unknown	70084165	70085987	13484	+	.	ID="RND-1_FAMILY-424";Tend="2503";Tstart="667";shortTE="F";uid="c070bf28-4bd1-4caf-a153-31422932e803"
scaffold_1	RepeatMasker	DNA/hAT-Tip100	32054124	32054789	3227	+	.	ID="RND-5_FAMILY-1744";Tend="1257";Tstart="581";shortTE="F";uid="5ff27de2-7de3-48ca-bbc0-cfba210e9b1b"
scaffold_1	RepeatMasker	DNA/Ginger-1	24886834	24886969	436	+	.	ID="RND-5_FAMILY-222";Tend="1048";Tstart="917";shortTE="F";uid="28229e13-c922-4b81-9215-4579f390c8b6"
scaffold_1	RepeatMasker	DNA/Ginger-1	41273578	41273786	1267	+	.	ID="RND-6_FAMILY-4811";Tend="1595";Tstart="1368";shortTE="F";uid="28a78f14-b59a-49bc-bae7-6f5984d57afe"
scaffold_1	RepeatMasker	DNA/Ginger-1	7685969	7686354	2068	+	.	ID="RND-1_FAMILY-9";Tend="1368";Tstart="975";shortTE="F";uid="0f1d956b-e2b4-4c51-8c17-c3ec6ec8029c"
scaffold_1	RepeatMasker	DNA/Kolobok-E	43948058	43948225	775	+	.	ID="RND-1_FAMILY-287";Tend="1772";Tstart="1604";shortTE="F";uid="d2746cbd-b6a2-4695-8adb-94527eaf42d4"
scaffold_1	RepeatMasker	DNA/hAT	38458571	38458768	1177	+	.	ID="RND-5_FAMILY-1370";Tend="1192";Tstart="996";shortTE="F";uid="ba35795f-7d9e-4408-8d22-e9fe4803047c"
scaffold_1	RepeatMasker	DNA/hAT-Tip100	20602414	20602550	1005	+	.	ID="RND-1_FAMILY-484";Tend="595";Tstart="458";shortTE="F";uid="49dad0f1-a2fb-436f-8e17-6db845f802b5"
scaffold_1	RepeatMasker	LINE/RTE-BovB	54622865	54623869	692	+	.	ID="RND-6_FAMILY-2470";Tend="1668";Tstart="296";shortTE="F";uid="5cf88e21-0c47-445d-9b3d-4a87823355c8"
scaffold_1	RepeatMasker	DNA	40563059	40563304	1613	+	.	ID="RND-1_FAMILY-217";Tend="1384";Tstart="1141";shortTE="F";uid="2ed5a9b3-8c8e-4f13-bc45-903b7a479504"
scaffold_1	RepeatMasker	DNA/hAT	1862232	1862418	610	+	.	ID="RND-1_FAMILY-26";Tend="1037";Tstart="849";shortTE="F";uid="eeb3b790-80e2-4a52-a096-0765d9adbcaf"
scaffold_1	RepeatMasker	DNA/hAT-hAT19	56308676	56309701	7805	+	.	ID="RND-5_FAMILY-521";Tend="1581";Tstart="560";shortTE="F";uid="4c331a0c-2084-40c2-9a45-4f53920af587"
scaffold_1	RepeatMasker	Unknown	16988978	16989326	1502	+	.	ID="RND-6_FAMILY-3282";Tend="1479";Tstart="1117";shortTE="F";uid="8523e454-ac42-4a9c-bf22-71c1ececddf0"
scaffold_1	RepeatMasker	DNA/Ginger-1	53684998	53685487	2427	+	.	ID="RND-4_FAMILY-839";Tend="1381";Tstart="831";shortTE="F";uid="a3d56f8c-018e-41e1-b345-c91efd1399f8"
scaffold_1	RepeatMasker	Unknown	53890378	53890532	833	+	.	ID="RND-5_FAMILY-473";Tend="835";Tstart="672";shortTE="F";uid="4fcafe60-40d3-47e3-85be-49e662b1b53f"
scaffold_1	RepeatMasker	DNA	47434188	47434376	495	+	.	ID="RND-6_FAMILY-6116";Tend="519";Tstart="362";shortTE="F";uid="7cc43bbc-4fd1-48cc-95cd-0046cd3360a3"
scaffold_1	RepeatMasker	Retroposon?	58769086	58769372	497	+	.	ID="RND-3_FAMILY-175";Tend="981";Tstart="714";shortTE="F";uid="4e7d2630-d862-4ed2-95ea-a81ae8885990"
scaffold_1	RepeatMasker	DNA/hAT-Tip100	18199329	18199591	484	+	.	ID="RND-1_FAMILY-109";Tend="1170";Tstart="918";shortTE="F";uid="57e8d591-a20f-48f4-8a6e-4b105e836c3b"
scaffold_1	RepeatMasker	DNA/Ginger-1	48597598	48598030	1377	+	.	ID="RND-1_FAMILY-6";Tend="1801";Tstart="1377";shortTE="F";uid="ad19796d-6cfa-4260-9a12-c8124bff01d9"
scaffold_1	RepeatMasker	DNA/Ginger-1	20292749	20293113	1142	+	.	ID="RND-5_FAMILY-222";Tend="1255";Tstart="850";shortTE="F";uid="9e7d5908-64ad-43f2-b681-da08daec16da"
scaffold_1	RepeatMasker	DNA/TcMar-Mariner	60583850	60584501	637	+	.	ID="MARINER-15_RPR";Tend="706";Tstart="57";shortTE="F";uid="2da942cf-c191-45d1-af52-2f4517517904"
scaffold_1	RepeatMasker	DNA/hAT-Tip100	18225958	18226874	1767	+	.	ID="RND-1_FAMILY-75";Tend="1425";Tstart="532";shortTE="F";uid="19b8c62d-1869-4233-92c8-7467cfca5242"
scaffold_1	RepeatMasker	DNA/Ginger-1	8622571	8622821	868	+	.	ID="RND-1_FAMILY-9";Tend="1137";Tstart="894";shortTE="F";uid="59cd4763-ad18-45f7-b12e-5ac995c396fe"
scaffold_1	RepeatMasker	Unknown	46486474	46486655	528	+	.	ID="RND-6_FAMILY-15063";Tend="1223";Tstart="997";shortTE="F";uid="83c82dd5-1e98-445c-8e7e-775c70f8e57f"
scaffold_1	RepeatMasker	DNA/hAT	58124548	58124655	528	+	.	ID="RND-1_FAMILY-7";Tend="1340";Tstart="1232";shortTE="F";uid="7eca7580-d002-4a92-b2c9-989ec57bb418"
scaffold_1	RepeatMasker	DNA/hAT	46079262	46080374	6420	+	.	ID="RND-1_FAMILY-26";Tend="1977";Tstart="842";shortTE="F";uid="795c913e-916d-409c-b061-2330570af038"
scaffold_1	RepeatMasker	DNA/Ginger-1	6731004	6731360	2300	+	.	ID="RND-6_FAMILY-2321";Tend="1252";Tstart="890";shortTE="F";uid="ce2d4a81-85f2-4f24-8bef-71b6bfbc36bc"
scaffold_1	RepeatMasker	Unknown	47992008	47992741	3744	+	.	ID="RND-6_FAMILY-6126";Tend="1399";Tstart="684";shortTE="F";uid="4dcad952-3bae-469e-8319-22430028aab2"
scaffold_1	RepeatMasker	Unknown	57355931	57356476	1863	+	.	ID="RND-5_FAMILY-188";Tend="1355";Tstart="918";shortTE="F";uid="26642f07-3a5f-4ffb-8a38-c280fbd02526"
scaffold_1	RepeatMasker	DNA/hAT-Tip100	59340868	59341105	446	+	.	ID="RND-1_FAMILY-321";Tend="2008";Tstart="1802";shortTE="F";uid="d4e43a75-e913-4d43-8c2f-7c4aff64b6a4"
scaffold_1	RepeatMasker	LINE/CR1	47480316	47480663	501	+	.	ID="RND-6_FAMILY-9403";Tend="1066";Tstart="717";shortTE="F";uid="adcfec07-b7cb-423a-bd93-6c83a9d9adbb"
scaffold_1	RepeatMasker	Retroposon?	45815512	45815795	3027	+	.	ID="RND-5_FAMILY-1752";Tend="1563";Tstart="832";shortTE="F";uid="04a4c558-ab36-48a3-99bc-28f25c08da03"
scaffold_1	RepeatMasker	DNA/hAT-Ac	24261739	24262446	3406	+	.	ID="RND-6_FAMILY-4049";Tend="1061";Tstart="367";shortTE="F";uid="ed5ed250-29db-4095-a7a9-f4fde62b9cd8"
scaffold_1	RepeatMasker	DNA/Ginger-1	64733780	64734773	6164	+	.	ID="RND-6_FAMILY-2321";Tend="2030";Tstart="1037";shortTE="F";uid="8a194d25-ff5c-4ad4-af25-c8eaaace3667"
scaffold_1	RepeatMasker	DNA/Ginger-1	36597840	36598920	3098	+	.	ID="rnd-5_family-679";Tend="2245";Tstart="1272";shortTE="F";uid="125d37d2-f6bd-425f-ac2f-d3136c20b780"
scaffold_1	RepeatMasker	DNA/Ginger-1	62028700	62029011	1152	+	.	ID="rnd-6_family-8521";Tend="1481";Tstart="884";shortTE="F";uid="0a66e4c5-ca54-40a1-9da8-01bc38bba19c"
scaffold_1	RepeatMasker	DNA	45247853	45248008	1082	+	.	ID="RND-1_FAMILY-97";Tend="1385";Tstart="1234";shortTE="F";uid="1c6e3eb3-2bc4-4f99-b114-6b6316eae226"
scaffold_1	RepeatMasker	DNA/Ginger-1	18639991	18640223	920	+	.	ID="RND-6_FAMILY-3634";Tend="1041";Tstart="786";shortTE="F";uid="b989f803-4f44-4560-be09-54fc4834d52a"
scaffold_1	RepeatMasker	LINE/L1	8088477	8088845	611	+	.	ID="RND-6_FAMILY-4581";Tend="1494";Tstart="1118";shortTE="F";uid="ba7fbae8-b7ba-4ca2-89ff-54ee987e0cc8"
scaffold_1	RepeatMasker	Unknown	14883906	14884306	826	+	.	ID="RND-6_FAMILY-12201";Tend="1711";Tstart="1277";shortTE="F";uid="b471b576-baa9-47a6-b6cd-3a4bdb7d9958"
scaffold_1	RepeatMasker	DNA/hAT-Tip100	76180	76517	789	+	.	ID="RND-1_FAMILY-273";Tend="2152";Tstart="1861";shortTE="F";uid="c8d482a7-9f28-4051-8e51-8e6939a45682"
scaffold_1	RepeatMasker	DNA/TcMar-Mariner	37575126	37575353	577	+	.	ID="MARINER-9_PBA";Tend="687";Tstart="445";shortTE="F";uid="04e0e173-6b5c-4820-9bd7-ade2ba7dd15d"
scaffold_1	RepeatMasker	DNA/Ginger-1	4907916	4908337	850	+	.	ID="RND-5_FAMILY-679";Tend="1864";Tstart="1443";shortTE="F";uid="f8b74540-5c20-45e4-82a5-92b6a1977a19"
scaffold_1	RepeatMasker	DNA/MULE-MuDR	22145308	22146572	5062	+	.	ID="RND-6_FAMILY-1823";Tend="1781";Tstart="541";shortTE="F";uid="db298ab3-2345-464d-907f-acc6b1fe7e10"
scaffold_1	RepeatMasker	LINE/CR1	40761520	40762610	2499	+	.	ID="RND-5_FAMILY-59";TEgroup="ctg_1%7CRND-5_FAMILY-59%7C1";Tend="1900";Tstart="567";shortTE="F";uid="a0e0f24f-1ccf-4df8-ae51-269bb5d49cda"
scaffold_1	RepeatMasker	DNA/Ginger-1	59232533	59233094	2980	+	.	ID="RND-6_FAMILY-8521";Tend="1534";Tstart="940";shortTE="F";uid="e009a9a8-1e56-44e9-bb44-d809b8fcf614"
scaffold_1	RepeatMasker	DNA/Ginger-1	20295950	20296526	2823	+	.	ID="RND-6_FAMILY-2321";Tend="1469";Tstart="902";shortTE="F";uid="7936b4cd-52df-477c-8be7-d752741ec8a0"
scaffold_1	RepeatMasker	LINE/I	7942408	7942811	1847	+	.	ID="RND-5_FAMILY-5261";Tend="1044";Tstart="639";shortTE="F";uid="21809a1b-5277-4a82-8dbb-4c5b1c349e7d"
scaffold_1	RepeatMasker	DNA/MULE-NOF	54624677	54624843	576	+	.	ID="RND-6_FAMILY-4356";TEgroup="ctg_1%7CRND-6_FAMILY-4356%7C4";Tend="1375";Tstart="966";shortTE="T";uid="73c951a7-ec0d-43b5-9108-b7645443ec16"
scaffold_1	RepeatMasker	Unknown	26131966	26132186	648	+	.	ID="RND-5_FAMILY-1178";Tend="1898";Tstart="1675";shortTE="F";uid="24a3bb09-31fa-40f6-821e-381680845b5d"
scaffold_1	RepeatMasker	LTR/Gypsy	52112050	52112221	558	+	.	ID="RND-1_FAMILY-202";Tend="501";Tstart="321";shortTE="F";uid="1f75e719-93d7-48d9-9f1d-2b4b3ecc5bf0"
scaffold_1	RepeatMasker	DNA/hAT	55068900	55069075	627	+	.	ID="RND-5_FAMILY-9190";Tend="1056";Tstart="880";shortTE="F";uid="922e28e8-fa8c-4e4c-b6ee-d1b6a886cd4c"
scaffold_1	RepeatMasker	Unknown	5672355	5673281	5085	+	.	ID="RND-1_FAMILY-260";Tend="1856";Tstart="966";shortTE="F";uid="f01a0abd-3d88-456e-8db2-3a34a7e91013"
scaffold_1	RepeatMasker	DNA/Kolobok-E	38121557	38121728	488	+	.	ID="RND-1_FAMILY-46";Tend="1701";Tstart="1517";shortTE="F";uid="67023678-a1bf-4648-a32b-676520b42a80"
scaffold_1	RepeatMasker	Unknown	38353339	38354595	2011	+	.	ID="RND-6_FAMILY-3282";Tend="1845";Tstart="693";shortTE="F";uid="90ab43df-684d-46fb-8306-9316b248d278"
scaffold_1	RepeatMasker	DNA/Ginger-1	47112970	47113138	976	+	.	ID="RND-5_FAMILY-679";Tend="2258";Tstart="2097";shortTE="F";uid="1f576a37-1093-4c35-8f9e-048364116f11"
scaffold_1	RepeatMasker	DNA/TcMar-Mariner	65031918	65032154	1625	+	.	ID="RND-6_FAMILY-460";Tend="996";Tstart="765";shortTE="F";uid="65cd7353-5963-4960-8ef4-4a6c0654983f"
scaffold_1	RepeatMasker	LINE/RTE-BovB	41926060	41926770	1024	+	.	ID="RND-6_FAMILY-792";TEgroup="ctg_1%7CRND-6_FAMILY-792%7C14";Tend="1463";Tstart="913";shortTE="F";uid="a5495c3b-070b-4528-9366-76eea3b3dc50"
scaffold_1	RepeatMasker	Unknown	7930580	7930708	766	+	.	ID="RND-1_FAMILY-487";Tend="3599";Tstart="3471";shortTE="F";uid="717d5915-ef2b-4eea-a07f-d4597240872e"
scaffold_1	RepeatMasker	Unknown	66046776	66046916	472	+	.	ID="RND-6_FAMILY-9000";Tend="2491";Tstart="2361";shortTE="F";uid="2c31c1a4-934d-48d5-b3d9-7c837af0fff9"
scaffold_1	RepeatMasker	Unknown	69240041	69240668	1252	+	.	ID="RND-6_FAMILY-4800";Tend="1530";Tstart="941";shortTE="F";uid="5a2cc114-8715-4594-9e41-2985c1e00a57"
scaffold_1	RepeatMasker	DNA	69380284	69380907	5339	+	.	ID="RND-1_FAMILY-507";Tend="1590";Tstart="967";shortTE="F";uid="765d3788-e6fa-4c1a-8c87-b45f010939dc"
scaffold_1	RepeatMasker	DNA/hAT	68809306	68810241	6146	+	.	ID="RND-1_FAMILY-7";Tend="2265";Tstart="1307";shortTE="F";uid="cfc3a45b-ae55-408d-9196-074827a7eb9b"
scaffold_1	RepeatMasker	Unknown	58648095	58648593	1034	+	.	ID="RND-4_FAMILY-183";Tend="1253";Tstart="830";shortTE="F";uid="c9dca630-12c9-413c-84ef-80a712b6aeb3"
scaffold_1	RepeatMasker	DNA/hAT-Tip100	10503417	10503677	1414	+	.	ID="RND-1_FAMILY-109";Tend="1174";Tstart="904";shortTE="F";uid="7e7681fe-50dd-4b6f-a471-b0445720e984"
scaffold_1	RepeatMasker	DNA/Ginger-1	17249265	17249486	682	+	.	ID="rnd-5_family-222";Tend="1137";Tstart="899";shortTE="F";uid="75db0c90-d443-474e-8b69-589e221e1257"
scaffold_1	RepeatMasker	DNA/Kolobok-E	47679832	47680070	1560	+	.	ID="RND-1_FAMILY-233";Tend="1376";Tstart="1131";shortTE="F";uid="d32a7165-bdce-4a9f-a3d6-55b6e5dab4e4"
scaffold_1	RepeatMasker	DNA/Kolobok-E	27906680	27907045	1722	+	.	ID="RND-1_FAMILY-46";Tend="1511";Tstart="1138";shortTE="F";uid="85aedf4a-d9f3-4ace-8cb7-9bebbcf3a441"
scaffold_1	RepeatMasker	DNA/hAT-Charlie	16991742	16991887	431	+	.	ID="RND-6_FAMILY-3065";Tend="1654";Tstart="1515";shortTE="F";uid="32ab6d10-faec-4668-bdc1-aaa6bce43c1d"
scaffold_1	RepeatMasker	LTR/Gypsy	67868478	67869861	8869	+	.	ID="RND-1_FAMILY-282";Tend="2186";Tstart="858";shortTE="F";uid="56d5a6bb-0039-4bc4-aeab-89a55ddd971f"
scaffold_1	RepeatMasker	Unknown	59271473	59271756	467	+	.	ID="RND-6_FAMILY-12201";Tend="1723";Tstart="1415";shortTE="F";uid="1c73c4b0-5b60-479e-a69a-01b2378ab418"
scaffold_1	RepeatMasker	DNA	59246450	59246568	481	+	.	ID="RND-1_FAMILY-19";Tend="1272";Tstart="1150";shortTE="F";uid="c7e6873b-607a-45bd-8ce8-f82bfa1e6b76"
scaffold_1	RepeatMasker	DNA	19632795	19633098	2318	+	.	ID="RND-5_FAMILY-2501";Tend="1264";Tstart="962";shortTE="F";uid="ece48d34-7df9-4d13-940f-66853d3599b8"
scaffold_1	RepeatMasker	DNA/hAT	44257678	44258163	1226	+	.	ID="RND-1_FAMILY-7";Tend="2434";Tstart="1892";shortTE="F";uid="8c27368b-7836-46e0-9a48-cb51fd08e556"
scaffold_1	RepeatMasker	DNA/Ginger-1	57836190	57836440	856	+	.	ID="RND-6_FAMILY-1604";Tend="1061";Tstart="789";shortTE="F";uid="d5e407ae-284a-4c9b-8d9f-fee6f5fc942b"
scaffold_1	RepeatMasker	DNA/hAT-Ac	41882685	41883033	2200	+	.	ID="RND-6_FAMILY-5182";Tend="1428";Tstart="1037";shortTE="F";uid="a35bd833-9d59-4fcc-b960-37809d259cbe"
scaffold_1	RepeatMasker	DNA/hAT-hAT19	45335656	45336254	2183	+	.	ID="RND-5_FAMILY-2140";Tend="1541";Tstart="891";shortTE="F";uid="0dd27c3e-2a64-4039-94df-c8b0cbc0c009"
scaffold_1	RepeatMasker	DNA/hAT-Tip100	45924839	45925023	766	+	.	ID="RND-1_FAMILY-321";Tend="2188";Tstart="2015";shortTE="F";uid="27fcf92a-0f7f-4fcf-aad5-89c7c880a9e0"
scaffold_1	RepeatMasker	LTR/Pao	2258642	2261914	4563	+	.	ID="RND-6_FAMILY-2602";Tend="3281";Tstart="298";shortTE="F";uid="2964aab7-83ac-4957-baef-be17fc6330a4"
scaffold_1	RepeatMasker	LTR/Gypsy	55848853	55849061	475	+	.	ID="RND-6_FAMILY-3665";Tend="2937";Tstart="2723";shortTE="F";uid="ccce446f-768a-43f2-aca9-3a7ba94c2985"
scaffold_1	RepeatMasker	DNA/Merlin	20353700	20354546	5866	+	.	ID="RND-1_FAMILY-25";Tend="1820";Tstart="976";shortTE="F";uid="ea84363e-001c-4069-9ed9-31f1b2931a1f"
scaffold_1	RepeatMasker	Unknown	19132839	19133008	522	+	.	ID="RND-6_FAMILY-2814";Tend="1075";Tstart="906";shortTE="F";uid="cbacc9f3-e9a5-46b0-8fa0-8f8e499fab04"
scaffold_1	RepeatMasker	DNA/hAT-Tip100	41250159	41250485	895	+	.	ID="RND-1_FAMILY-198";Tend="2692";Tstart="2367";shortTE="F";uid="df31645b-1f35-4321-b46e-9ade6509c91b"
scaffold_1	RepeatMasker	LINE/RTE-BovB	7938230	7938450	1142	+	.	ID="RND-6_FAMILY-792";Tend="1663";Tstart="1445";shortTE="F";uid="85b9a10f-37d6-4483-8922-9fc7093168b4"
scaffold_1	RepeatMasker	Retroposon?	50693700	50694169	3039	+	.	ID="RND-5_FAMILY-1752";Tend="2085";Tstart="1605";shortTE="F";uid="146194ca-93a8-4cbb-8d97-3ecf5395ce28"
scaffold_1	RepeatMasker	Unknown	51645033	51646703	7151	+	.	ID="RND-5_FAMILY-569";Tend="2134";Tstart="580";shortTE="F";uid="b00f7061-6b13-4c3c-8e1e-9c2efac4a470"
scaffold_1	RepeatMasker	DNA/Ginger-1	41653043	41653910	2609	+	.	ID="RND-4_FAMILY-839";Tend="1688";Tstart="821";shortTE="F";uid="832fc473-f089-43dc-a3b2-487041568da0"
scaffold_1	RepeatMasker	Unknown	18099365	18099845	828	+	.	ID="RND-1_FAMILY-89";Tend="1715";Tstart="1231";shortTE="F";uid="3875237b-c9cb-448e-b434-290a3919d501"
scaffold_1	RepeatMasker	DNA/MULE-NOF	56519264	56519490	408	+	.	ID="RND-1_FAMILY-306";TEgroup="ctg_1%7CRND-1_FAMILY-306%7C8";Tend="2154";Tstart="1";shortTE="T";uid="59cf3254-f0b4-48b9-83a5-9730c9cb77e5"
scaffold_1	RepeatMasker	LINE/RTE-BovB	44899543	44899681	519	+	.	ID="RND-6_FAMILY-792";Tend="1663";Tstart="1528";shortTE="F";uid="4b12c264-e5d9-424f-8351-ac93f1ddeaf6"
scaffold_1	RepeatMasker	DNA/hAT	19464397	19464567	1149	+	.	ID="RND-1_FAMILY-26";Tend="1130";Tstart="959";shortTE="F";uid="d63250e8-e207-456f-96a1-51e5eabc3d89"
scaffold_1	RepeatMasker	DNA/Kolobok-E	54847856	54848113	1050	+	.	ID="RND-1_FAMILY-233";TEgroup="ctg_1%7CRND-1_FAMILY-233%7C5";Tend="1376";Tstart="937";shortTE="F";uid="a16eb727-3bfd-4e1a-b5af-b3e53fb894a1"
scaffold_1	RepeatMasker	DNA	63125789	63126043	1716	+	.	ID="RND-1_FAMILY-217";Tend="1377";Tstart="1140";shortTE="F";uid="6f135845-0547-479f-bbc7-4435c70449dd"
scaffold_1	RepeatMasker	DNA/hAT	20439412	20439546	401	+	.	ID="RND-5_FAMILY-4219";Tend="1527";Tstart="1263";shortTE="F";uid="02ccf290-eb29-4c18-988e-67e5d09f0550"
scaffold_1	RepeatMasker	DNA/hAT	2263847	2264301	2774	+	.	ID="RND-1_FAMILY-139";Tend="1353";Tstart="923";shortTE="F";uid="b57b5dc0-c7d6-4e84-9a02-7c16ca217533"
scaffold_1	RepeatMasker	DNA/Ginger-1	23308479	23308724	899	+	.	ID="RND-5_FAMILY-222";Tend="1236";Tstart="965";shortTE="F";uid="a3a13187-0743-4fa4-b448-9342b4a5a412"
scaffold_1	RepeatMasker	DNA/hAT	17633827	17634814	4681	+	.	ID="RND-1_FAMILY-26";Tend="1963";Tstart="903";shortTE="F";uid="16d6514c-0e58-4006-bb6e-c3bccd1f9cf7"
scaffold_1	RepeatMasker	DNA/Ginger-1	31169064	31169626	2846	+	.	ID="RND-6_FAMILY-1075";Tend="1691";Tstart="1042";shortTE="F";uid="7c5046ea-d0ff-409a-b43c-c3400ceb68f6"
scaffold_1	RepeatMasker	Unknown	56196411	56197111	2274	+	.	ID="RND-1_FAMILY-260";Tend="1647";Tstart="1023";shortTE="F";uid="b3351a97-0ec1-4e97-bd6a-9efd12c2cc0e"
scaffold_1	RepeatMasker	LINE/CR1	41194535	41194870	549	+	.	ID="RND-6_FAMILY-1285";Tend="1586";Tstart="1252";shortTE="F";uid="1cef5d57-05bd-4d61-8d79-728871a35c63"
scaffold_1	RepeatMasker	DNA/hAT-Tip100	26898100	26900261	1906	+	.	ID="HAT-11_LMI";Tend="5714";Tstart="3524";shortTE="F";uid="d0f389d4-d416-4f2c-b7db-399c29561bb2"
scaffold_1	RepeatMasker	DNA/Ginger-1	39908780	39909232	2037	+	.	ID="RND-5_FAMILY-222";Tend="1344";Tstart="915";shortTE="F";uid="dee4bbeb-c683-45f6-80e9-10ba93bfc0dc"
scaffold_1	RepeatMasker	DNA	8828727	8828962	704	+	.	ID="RND-6_FAMILY-5049";Tend="993";Tstart="758";shortTE="F";uid="e8f830a5-38c2-4a56-955f-a75662d369cc"
scaffold_1	RepeatMasker	Unknown	48346003	48346378	2675	+	.	ID="RND-1_FAMILY-195";Tend="1376";Tstart="1002";shortTE="F";uid="0a59a2f2-1ca7-42ac-b513-e2aef36089df"
scaffold_1	RepeatMasker	DNA/Ginger-1	56086076	56086228	446	+	.	ID="RND-4_FAMILY-839";Tend="1937";Tstart="1775";shortTE="F";uid="e995fd1e-747a-4dea-8464-a486e83f3ad8"
scaffold_1	RepeatMasker	Unknown	46946059	46946170	451	+	.	ID="RND-6_FAMILY-1951";Tend="2252";Tstart="2146";shortTE="F";uid="b118925b-6d5f-4d99-8db2-da083e104d79"
scaffold_1	RepeatMasker	DNA/Ginger-1	31245494	31246366	4472	+	.	ID="RND-6_FAMILY-8521";Tend="1585";Tstart="739";shortTE="F";uid="385bd8e1-1fee-4258-bf78-f319458bba00"
scaffold_1	RepeatMasker	Unknown	68203510	68203738	841	+	.	ID="RND-6_FAMILY-7443";Tend="1047";Tstart="796";shortTE="F";uid="2e34efb1-84b0-4b88-beef-da206015d4b5"
scaffold_1	RepeatMasker	Unknown	32615120	32615291	1019	+	.	ID="RND-6_FAMILY-943";Tend="1088";Tstart="921";shortTE="F";uid="e1202c31-3718-4c3d-9ee5-f5a4d38135cf"
scaffold_1	RepeatMasker	DNA/hAT-Tip100	45316643	45316854	851	+	.	ID="RND-1_FAMILY-110";Tend="1321";Tstart="1109";shortTE="F";uid="7e357853-74e3-49b3-84c7-2cb68c6d74e4"
scaffold_1	RepeatMasker	DNA/hAT-Tip100	492103	492311	443	+	.	ID="RND-6_FAMILY-364";Tend="1136";Tstart="950";shortTE="F";uid="a7700058-fe59-4df4-acd5-a31683cb2f44"
scaffold_1	RepeatMasker	DNA/hAT-Tip100	49307084	49307271	811	+	.	ID="RND-1_FAMILY-79";Tend="796";Tstart="595";shortTE="F";uid="8515a299-0713-4fb9-b598-42d5ce364d0e"
scaffold_1	RepeatMasker	LTR/Gypsy	10584656	10585252	538	+	.	ID="GYPSY-7_CFL-I";Tend="4976";Tstart="4348";shortTE="F";uid="5264317f-9b14-4dd7-8160-8a5e57a86f25"
scaffold_1	RepeatMasker	Unknown	27136733	27137217	2585	+	.	ID="RND-6_FAMILY-10382";Tend="1469";Tstart="960";shortTE="F";uid="ff20b3c8-2478-4244-81c0-e111cd916e5e"
scaffold_1	RepeatMasker	DNA/Kolobok-E	35089290	35089748	897	+	.	ID="koloboke-2_ap";Tend="446";Tstart="1";shortTE="F";uid="803f6461-2443-45ac-8e81-5c22d0c4882d"
scaffold_1	RepeatMasker	DNA/hAT-hATm	4943814	4944071	1167	+	.	ID="HAT-6_AP";Tend="1217";Tstart="960";shortTE="F";uid="04207599-6d05-420e-a828-0001d58ae895"
scaffold_1	RepeatMasker	LINE/CR1	7371093	7371337	1691	+	.	ID="RND-6_FAMILY-9403";Tend="1451";Tstart="1183";shortTE="F";uid="40b93e7b-6b65-401a-b24b-09fe4181f1c9"
scaffold_1	RepeatMasker	DNA/MULE-NOF	63126956	63127298	2111	+	.	ID="RND-5_FAMILY-872";Tend="4959";Tstart="4625";shortTE="F";uid="3c0e77a9-f2f0-4bb0-b56c-a9b676feb046"
scaffold_1	RepeatMasker	DNA/hAT	66731435	66732481	4445	+	.	ID="RND-1_FAMILY-26";Tend="1991";Tstart="868";shortTE="F";uid="0e26e4d3-68af-4626-966d-73337c02bfa8"
scaffold_1	RepeatMasker	DNA/hAT	10830901	10831402	1600	+	.	ID="RND-1_FAMILY-26";Tend="2061";Tstart="1596";shortTE="F";uid="305aab92-79fc-4130-82a6-e815aba6d96a"
scaffold_1	RepeatMasker	DNA/TcMar-Tc1	45138656	45138770	406	+	.	ID="RND-1_FAMILY-29";Tend="935";Tstart="815";shortTE="F";uid="8883cbab-f791-44a1-9648-f42d42b5831e"
scaffold_1	RepeatMasker	DNA/TcMar-Mariner	6197598	6198681	1874	+	.	ID="MARINER-9_RPR";Tend="1233";Tstart="171";shortTE="F";uid="9450744d-15d7-48b2-a0e0-84ddd5accb84"
scaffold_1	RepeatMasker	Unknown	1184234	1184703	1299	+	.	ID="RND-6_FAMILY-5758";Tend="1429";Tstart="967";shortTE="F";uid="b93686f5-6abe-45f4-8026-208bf3b05b09"
scaffold_1	RepeatMasker	Unknown	4181028	4181300	787	+	.	ID="RND-5_FAMILY-1453";Tend="1153";Tstart="913";shortTE="F";uid="581fc969-26f5-405b-8c73-2b2d7f02d1fe"
scaffold_1	RepeatMasker	DNA/Ginger-1	950974	951289	503	+	.	ID="RND-1_FAMILY-12";Tend="1200";Tstart="865";shortTE="F";uid="54d168e2-0658-43dd-8f5e-e30b47152606"
scaffold_1	RepeatMasker	DNA/P	2615955	2616564	2829	+	.	ID="RND-5_FAMILY-4022";Tend="4097";Tstart="3514";shortTE="F";uid="c04b8ba6-b204-4349-82ff-190a2ebcc88f"
scaffold_1	RepeatMasker	DNA/hAT-Tip100	14302085	14302346	1221	+	.	ID="RND-6_FAMILY-4102";Tend="1213";Tstart="952";shortTE="F";uid="be1e5f3e-1228-4543-92fa-e7f77408a5df"
scaffold_1	RepeatMasker	Unknown	39574411	39574528	481	+	.	ID="RND-6_FAMILY-2011";Tend="993";Tstart="871";shortTE="F";uid="3629c7d8-869c-4eda-a2a4-8045140f6a5f"
scaffold_1	RepeatMasker	Unknown	9244824	9245093	687	+	.	ID="REP-6_LMI";Tend="3585";Tstart="3286";shortTE="F";uid="25d1a982-bf53-4cb7-bafd-278c6f83fc82"
scaffold_1	RepeatMasker	Unknown	67001685	67002068	717	+	.	ID="RND-1_FAMILY-260";Tend="1836";Tstart="1348";shortTE="F";uid="3c0225e1-8dc2-4b15-8e25-4a938394c7ef"
scaffold_1	RepeatMasker	DNA/hAT	33164863	33165153	894	+	.	ID="RND-1_FAMILY-170";Tend="4232";Tstart="3971";shortTE="F";uid="e5f275c5-3bad-4071-ac99-02153e088053"
scaffold_1	RepeatMasker	DNA/Merlin	43016047	43016483	2739	+	.	ID="RND-1_FAMILY-25";Tend="1431";Tstart="992";shortTE="F";uid="e07d12a0-293a-4d48-940e-43720e7e743b"
scaffold_1	RepeatMasker	LINE/I-Jockey	62658837	62659327	406	+	.	ID="RND-6_FAMILY-10352";Tend="2729";Tstart="1991";shortTE="F";uid="3c9c7835-09b9-4a82-a7d6-d715edd24c56"
scaffold_1	RepeatMasker	DNA/hAT-Tip100	51735895	51736141	1425	+	.	ID="RND-6_FAMILY-4102";Tend="1994";Tstart="1772";shortTE="F";uid="d6e3485a-44d6-44c3-888b-5dba8cbeb6c9"
scaffold_1	RepeatMasker	DNA/hAT-Ac	53141259	53141927	610	+	.	ID="RND-6_FAMILY-11346";TEgroup="ctg_1%7CRND-6_FAMILY-11346%7C1";Tend="1731";Tstart="903";shortTE="T";uid="c94be396-323a-4ac6-9c05-72dff76c11b7"
scaffold_1	RepeatMasker	Unknown	40637808	40638046	550	+	.	ID="RND-6_FAMILY-15063";Tend="1048";Tstart="836";shortTE="F";uid="7fb779e7-a122-4c82-9db2-3406249014ca"
scaffold_1	RepeatMasker	DNA/hAT	66362823	66362980	932	+	.	ID="RND-1_FAMILY-26";Tend="1039";Tstart="881";shortTE="F";uid="73b6fc63-9ae6-4854-b7ac-5c3901b43e7b"
scaffold_1	RepeatMasker	Unknown	56200915	56201099	1328	+	.	ID="RND-1_FAMILY-521";Tend="1196";Tstart="1013";shortTE="F";uid="0431dfa7-443a-498a-a0e1-42df321225bf"
scaffold_1	RepeatMasker	DNA	36842705	36843053	2678	+	.	ID="RND-1_FAMILY-97";Tend="1395";Tstart="1049";shortTE="F";uid="b5400b84-8d05-472b-a92a-8a147a3f52bf"
scaffold_1	RepeatMasker	Unknown	27512097	27512591	2361	+	.	ID="RND-5_FAMILY-526";Tend="1161";Tstart="604";shortTE="F";uid="afcf2162-7384-4c46-aa4c-b302d1464bb9"
scaffold_1	RepeatMasker	DNA	27592849	27593475	2620	+	.	ID="RND-5_FAMILY-2286";Tend="1601";Tstart="945";shortTE="F";uid="743776e6-b781-4919-8440-50bbb66b515f"
scaffold_1	RepeatMasker	DNA/hAT-Ac	52790821	52791298	711	+	.	ID="RND-6_FAMILY-540";TEgroup="ctg_1%7CRND-6_FAMILY-540%7C1";Tend="1613";Tstart="1075";shortTE="F";uid="d5e57c71-44c1-4147-94d4-b13a3560a419"
scaffold_1	RepeatMasker	Retroposon?	42576671	42576800	718	+	.	ID="RND-5_FAMILY-1752";Tend="1400";Tstart="1292";shortTE="F";uid="5c0e56be-8de9-4501-ba49-647559c0f30e"
scaffold_1	RepeatMasker	DNA/Ginger-1	24866801	24867256	1021	+	.	ID="RND-6_FAMILY-4968";Tend="1487";Tstart="1018";shortTE="F";uid="66dee358-8f66-404c-92aa-709b96e95666"
scaffold_1	RepeatMasker	Unknown	14656099	14656292	526	+	.	ID="RND-6_FAMILY-6495";TEgroup="ctg_1%7CRND-6_FAMILY-6495%7C1";Tend="1301";Tstart="947";shortTE="F";uid="1d61c110-5727-47d2-ac90-903c8e9bd03c"
scaffold_1	RepeatMasker	DNA/Ginger-1	16849736	16849938	515	+	.	ID="RND-5_FAMILY-222";Tend="1509";Tstart="1318";shortTE="F";uid="b6ad0b59-97c4-476b-9c99-c86b6bbda60f"
scaffold_1	RepeatMasker	DNA/Ginger-1	35098219	35098780	2843	+	.	ID="RND-6_FAMILY-4175";Tend="1764";Tstart="1214";shortTE="F";uid="6f5321cb-248e-4004-a6de-67b5a94dae98"
scaffold_1	RepeatMasker	Unknown	49905215	49905385	717	+	.	ID="RND-1_FAMILY-94";Tend="586";Tstart="431";shortTE="F";uid="ad9fb35d-cec9-41ef-a053-8eeb0e1ce440"
scaffold_1	RepeatMasker	Unknown	611219	611543	738	+	.	ID="RND-2_FAMILY-24";Tend="1754";Tstart="1423";shortTE="F";uid="30d6406a-bf61-4307-8aa5-e1456a0138af"
scaffold_1	RepeatMasker	Unknown	33903715	33903905	668	+	.	ID="RND-1_FAMILY-175";Tend="1170";Tstart="952";shortTE="F";uid="8201f56b-0741-4236-a10f-2298f45431a6"
scaffold_1	RepeatMasker	Unknown	47290998	47291132	636	+	.	ID="RND-6_FAMILY-5740";Tend="743";Tstart="615";shortTE="F";uid="414d8de5-5e18-4ded-9cb6-92f8cb66a899"
scaffold_1	RepeatMasker	DNA/Ginger-1	37381820	37382033	426	+	.	ID="RND-1_FAMILY-9";Tend="1104";Tstart="903";shortTE="F";uid="39f747b9-ae35-479d-b94f-41b54b03aee9"
scaffold_1	RepeatMasker	DNA/Ginger-1	3433021	3433231	1098	+	.	ID="RND-5_FAMILY-679";Tend="2237";Tstart="1996";shortTE="F";uid="9d08ee03-d814-4f62-b26d-b21185313706"
scaffold_1	RepeatMasker	Unknown	64765025	64765868	703	+	.	ID="RND-1_FAMILY-89";Tend="1846";Tstart="940";shortTE="F";uid="a4070053-6814-4623-8253-a8e8ac8af316"
scaffold_1	RepeatMasker	Unknown	28485284	28485412	427	+	.	ID="RND-5_FAMILY-1135";Tend="3270";Tstart="3141";shortTE="F";uid="bdca4045-8cc9-4a8e-ae31-dc939b803884"
scaffold_1	RepeatMasker	DNA/Ginger-1	11284427	11284753	575	+	.	ID="rnd-5_family-222";Tend="1083";Tstart="965";shortTE="F";uid="c68cced5-918e-4a38-901b-900a171f3d89"
scaffold_1	RepeatMasker	Unknown	64246001	64246278	1877	+	.	ID="RND-6_FAMILY-11568";Tend="1257";Tstart="977";shortTE="F";uid="95ec101e-8e14-4f46-ae49-e9118222b6ec"
scaffold_1	RepeatMasker	LTR/Copia	48291028	48291145	582	+	.	ID="RND-5_FAMILY-3669";Tend="1360";Tstart="1242";shortTE="F";uid="5d81be4a-fde9-47dd-a062-9025692c3d41"
scaffold_1	RepeatMasker	DNA/Merlin	42175813	42176617	4458	+	.	ID="RND-1_FAMILY-25";Tend="1794";Tstart="978";shortTE="F";uid="9c86d968-37fd-4e9d-8632-8f08ab3966e2"
scaffold_1	RepeatMasker	Unknown	37695434	37695554	866	+	.	ID="RND-1_FAMILY-195";Tend="1338";Tstart="1220";shortTE="F";uid="cee08aae-1de8-48ef-ae58-f3485ed14166"
scaffold_1	RepeatMasker	LINE/I	5118894	5119364	800	+	.	ID="RND-6_FAMILY-1847";Tend="2097";Tstart="1625";shortTE="F";uid="69513912-8d04-46b4-82b8-5a979fdee299"
scaffold_1	RepeatMasker	DNA/Ginger-1	19641144	19641624	3914	+	.	ID="RND-4_FAMILY-652";Tend="2090";Tstart="844";shortTE="F";uid="37388902-5def-4429-9615-958ce0117ce2"
scaffold_1	RepeatMasker	DNA	1757214	1757346	619	+	.	ID="RND-6_FAMILY-984";Tend="1507";Tstart="1389";shortTE="F";uid="7f721203-b875-4ebc-8e54-7f7f57365053"
scaffold_1	RepeatMasker	DNA/Ginger-1	8795950	8796475	2042	+	.	ID="RND-6_FAMILY-4968";Tend="1533";Tstart="932";shortTE="F";uid="a3b33e17-1d04-4e45-9f59-62848b69b1c9"
scaffold_1	RepeatMasker	Unknown	13228539	13228666	746	+	.	ID="RND-6_FAMILY-1942";Tend="1571";Tstart="1445";shortTE="F";uid="4b5e6bf7-ec50-429c-9e47-ae54e8c1a448"
scaffold_1	RepeatMasker	DNA/Ginger-1	17569472	17570632	6607	+	.	ID="RND-6_FAMILY-1604";Tend="2077";Tstart="823";shortTE="F";uid="c68ef534-2485-4e48-81d3-61ef0b449b70"
scaffold_1	RepeatMasker	Unknown	70176667	70177601	4216	+	.	ID="RND-1_FAMILY-424";Tend="1511";Tstart="611";shortTE="F";uid="229e97b8-17f6-439c-bf45-989b208f018c"
scaffold_1	RepeatMasker	Unknown	15336174	15337012	3884	+	.	ID="RND-1_FAMILY-89";Tend="1815";Tstart="979";shortTE="F";uid="15ba0c58-c16a-4730-b9ae-6cce71275c48"
scaffold_1	RepeatMasker	DNA/hAT-Tip100	46128350	46128859	3664	+	.	ID="RND-6_FAMILY-10041";Tend="988";Tstart="473";shortTE="F";uid="fceb21fc-c781-4eb5-a898-8ee0ea3c414f"
scaffold_1	RepeatMasker	DNA	59071775	59072032	2313	+	.	ID="RND-6_FAMILY-756";Tend="1217";Tstart="960";shortTE="F";uid="1ca97634-bf18-4602-9df0-0e2c6554ef2a"
scaffold_1	RepeatMasker	Unknown	53608317	53608425	426	+	.	ID="RND-5_FAMILY-1046";Tend="2934";Tstart="2842";shortTE="F";uid="a55b2cec-fd3d-4a38-ab14-29a8056fef33"
scaffold_1	RepeatMasker	DNA/Ginger-1	30831536	30832465	4098	+	.	ID="rnd-6_family-2321";Tend="1622";Tstart="753";shortTE="F";uid="dda1905a-01c6-422d-bb11-022da51951ea"
scaffold_1	RepeatMasker	Unknown	68819832	68821393	2791	+	.	ID="RND-1_FAMILY-260";Tend="1582";Tstart="610";shortTE="F";uid="f537f617-af69-4ae3-ad0b-1f1a1d3fefce"
scaffold_1	RepeatMasker	DNA/hAT-Tip100	61121752	61121949	1042	+	.	ID="RND-1_FAMILY-110";Tend="2598";Tstart="2159";shortTE="F";uid="b458fffd-8206-4d93-ba01-3256c58bc98b"
scaffold_1	RepeatMasker	DNA/MULE-MuDR	48955613	48955802	1025	+	.	ID="RND-5_FAMILY-3867";Tend="1361";Tstart="1136";shortTE="F";uid="27aac731-ebad-4a4f-b886-d7d32cb787f4"
scaffold_1	RepeatMasker	DNA/hAT	43582412	43582551	605	+	.	ID="RND-5_FAMILY-3177";Tend="1091";Tstart="959";shortTE="F";uid="4f4cc4ad-df4b-44d0-9405-1e89a5bbd715"
scaffold_1	RepeatMasker	DNA/hAT-Tip100	61409765	61409987	1055	+	.	ID="RND-4_FAMILY-1041";Tend="1248";Tstart="975";shortTE="F";uid="76922177-bc52-417a-9eb6-686942e37dec"
scaffold_1	RepeatMasker	DNA/P	45363001	45365343	19761	+	.	ID="RND-6_FAMILY-1793";Tend="2910";Tstart="574";shortTE="F";uid="b3d6a212-c400-47c6-a50a-b4d589c9de47"
scaffold_1	RepeatMasker	DNA/MULE-NOF	42659938	42660576	2138	+	.	ID="RND-6_FAMILY-4356";Tend="1376";Tstart="810";shortTE="F";uid="18fc20a4-2019-4fd9-a8c7-e5a00f7c331e"
scaffold_1	RepeatMasker	DNA/Ginger-1	14616461	14617689	7090	+	.	ID="rnd-1_family-21";Tend="2063";Tstart="916";shortTE="F";uid="42a12239-f328-4831-96b3-a0385f2763a2"
scaffold_1	RepeatMasker	DNA	36289005	36289156	435	+	.	ID="RND-4_FAMILY-220";Tend="1382";Tstart="1233";shortTE="F";uid="9c6528ed-f960-4c8e-8489-0de454edb7a8"
scaffold_1	RepeatMasker	DNA/Ginger-1	56725902	56727133	6805	+	.	ID="RND-6_FAMILY-2321";Tend="2158";Tstart="913";shortTE="F";uid="cd38d578-db23-4076-bec5-03cacd3863d0"
scaffold_1	RepeatMasker	Unknown	63501690	63501999	1058	+	.	ID="RND-5_FAMILY-722";Tend="1815";Tstart="1432";shortTE="F";uid="e198021c-3629-45f3-8e69-81ac7970aaae"
scaffold_1	RepeatMasker	DNA/hAT	23326443	23327142	2807	+	.	ID="RND-1_FAMILY-26";Tend="1959";Tstart="1277";shortTE="F";uid="82ac3080-851d-4f52-8fd5-c9471e04094e"
scaffold_1	RepeatMasker	Unknown	17760362	17760529	679	+	.	ID="RND-1_FAMILY-205";Tend="1360";Tstart="1186";shortTE="F";uid="33bc7a10-2484-48db-9d05-39d533e8f8ad"
scaffold_1	RepeatMasker	Unknown	9392135	9393016	3131	+	.	ID="RND-6_FAMILY-2271";Tend="1815";Tstart="897";shortTE="F";uid="b08cd8d5-1dff-4e9c-ac1b-61628bdb3f6d"
scaffold_1	RepeatMasker	Unknown	26605326	26605657	2677	+	.	ID="RND-5_FAMILY-4526";Tend="1293";Tstart="965";shortTE="F";uid="caa90de2-21ea-4eb9-87d1-557ca6eab058"
scaffold_1	RepeatMasker	DNA/Ginger-1	17107062	17107574	819	+	.	ID="rnd-1_family-9";Tend="1521";Tstart="1101";shortTE="F";uid="94abbf06-8902-45f2-bb84-c384cd7d85c8"
scaffold_1	RepeatMasker	DNA/Ginger-1	16177806	16178235	2033	+	.	ID="RND-1_FAMILY-8";Tend="2248";Tstart="1843";shortTE="F";uid="7dca1e38-c4f6-46f2-a672-76f892690a13"
scaffold_1	RepeatMasker	DNA	7311657	7312021	1863	+	.	ID="RND-1_FAMILY-102";Tend="1373";Tstart="1008";shortTE="F";uid="59d1a0da-9751-4af3-8961-02e8ac1df4c1"
scaffold_1	RepeatMasker	DNA/hAT-Tip100	46750750	46751128	1364	+	.	ID="RND-1_FAMILY-109";Tend="1299";Tstart="913";shortTE="F";uid="d410b25e-d46f-4dcd-938d-5191688a4c30"
scaffold_1	RepeatMasker	DNA/Ginger-1	44660673	44660878	706	+	.	ID="rnd-1_family-21";Tend="1064";Tstart="721";shortTE="F";uid="1c1fc63b-8190-47d7-9acd-f0c9c70a0790"
scaffold_1	RepeatMasker	Unknown	44676450	44676704	1567	+	.	ID="RND-5_FAMILY-1453";Tend="1157";Tstart="908";shortTE="F";uid="57616564-dbab-48f8-8a1d-c2ba807dd6d4"
scaffold_1	RepeatMasker	DNA/hAT-hAT19	42665233	42665649	3412	+	.	ID="RND-5_FAMILY-2203";Tend="2139";Tstart="1728";shortTE="F";uid="d8c85ea2-d711-440b-8d8b-6df4fce07718"
scaffold_1	RepeatMasker	Unknown	56033921	56034124	1110	+	.	ID="RND-5_FAMILY-2366";Tend="1580";Tstart="1364";shortTE="F";uid="1a97ded5-f957-4081-b319-08040150b484"
scaffold_1	RepeatMasker	DNA/Ginger-1	56811861	56812412	3154	+	.	ID="RND-1_FAMILY-9";Tend="1529";Tstart="972";shortTE="F";uid="46e983ca-1ec7-4cff-8910-256a8963dee7"
scaffold_1	RepeatMasker	DNA/hAT-Charlie	34243470	34243598	492	+	.	ID="RND-6_FAMILY-3050";Tend="1329";Tstart="1187";shortTE="F";uid="b2c01cdd-c5d5-47bc-b5fd-36ab916cf4f2"
scaffold_1	RepeatMasker	Unknown	56450891	56451495	458	+	.	ID="RND-1_FAMILY-185";Tend="2807";Tstart="2299";shortTE="F";uid="d43d9ff7-b727-4906-9238-03437ce2cff4"
scaffold_1	RepeatMasker	LINE/RTE-BovB	57389390	57389920	1923	+	.	ID="RND-6_FAMILY-792";Tend="1668";Tstart="1177";shortTE="F";uid="7cfc4a69-d161-4e89-a879-1664d04e5686"
scaffold_1	RepeatMasker	DNA/Ginger-1	44804193	44804906	5084	+	.	ID="RND-6_FAMILY-1075";Tend="2116";Tstart="1416";shortTE="F";uid="2d4764ec-928c-41f3-975f-5fca2eec06a4"
scaffold_1	RepeatMasker	Unknown	11802820	11802974	1110	+	.	ID="RND-5_FAMILY-352";Tend="1279";Tstart="1125";shortTE="F";uid="7f52174c-a0b2-4514-8e32-42184d0b7340"
scaffold_1	RepeatMasker	DNA/Ginger-1	45816475	45816584	401	+	.	ID="RND-1_FAMILY-12";Tend="1908";Tstart="1802";shortTE="F";uid="bf7689fb-5df1-4daa-9fd2-9280c1161dba"
scaffold_1	RepeatMasker	DNA/hAT-Tip100	19397407	19397523	490	+	.	ID="RND-1_FAMILY-430";Tend="1820";Tstart="1703";shortTE="F";uid="2972a901-8b09-49e6-8bb2-0af8cf433d74"
scaffold_1	RepeatMasker	DNA	21176946	21177124	441	+	.	ID="RND-4_FAMILY-220";Tend="1438";Tstart="1268";shortTE="F";uid="4a76199d-5ba2-4cfc-8b3c-dd0a2ce6efd2"
scaffold_1	RepeatMasker	Unknown	34723677	34724016	1090	+	.	ID="RND-1_FAMILY-286";Tend="1118";Tstart="789";shortTE="F";uid="d5453a8f-ef18-4254-8447-d0947eb073dc"
scaffold_1	RepeatMasker	DNA/Ginger-1	14942679	14943471	3844	+	.	ID="RND-5_FAMILY-679";Tend="2254";Tstart="1393";shortTE="F";uid="05912c3b-a546-4cf5-bb21-a0eb115c38f0"
scaffold_1	RepeatMasker	Retroposon?	17700820	17701356	1678	+	.	ID="RND-1_FAMILY-4";Tend="1520";Tstart="967";shortTE="F";uid="b48b9087-39c2-41ca-9521-17c31fae38bc"
scaffold_1	RepeatMasker	DNA/Ginger-1	17286491	17286756	1219	+	.	ID="rnd-5_family-222";Tend="1137";Tstart="624";shortTE="F";uid="df85ff37-797c-4a7e-8495-934933914035"
scaffold_1	RepeatMasker	DNA/Ginger-1	17271786	17272161	2074	+	.	ID="RND-6_FAMILY-1604";Tend="1211";Tstart="824";shortTE="F";uid="f8fa909d-37eb-4b5c-9f26-45d284b420a1"
scaffold_1	RepeatMasker	LTR/Gypsy	67143181	67144087	5976	+	.	ID="RND-4_FAMILY-273";Tend="1812";Tstart="901";shortTE="F";uid="02318ad0-61f6-4440-8460-554e54f3c299"
scaffold_1	RepeatMasker	DNA/hAT-Tip100	24550938	24551076	785	+	.	ID="RND-1_FAMILY-81";Tend="1197";Tstart="1060";shortTE="F";uid="ea289135-0ad1-4d30-88fa-5fb048fde067"
scaffold_1	RepeatMasker	Unknown	55050450	55050580	741	+	.	ID="RND-1_FAMILY-445";Tend="1394";Tstart="1245";shortTE="F";uid="b6c604d1-4524-4135-b111-494ea82b47de"
scaffold_1	RepeatMasker	Unknown	39415394	39415529	615	+	.	ID="RND-5_FAMILY-359";Tend="1073";Tstart="944";shortTE="F";uid="3f460ae8-09d9-43ac-a5c1-a8d3b65e7429"
scaffold_1	RepeatMasker	LINE/RTE-BovB	11339536	11339991	1291	+	.	ID="RND-6_FAMILY-792";Tend="1669";Tstart="1255";shortTE="F";uid="945a3305-25fd-4603-945e-6429dd882fc7"
scaffold_1	RepeatMasker	LINE/I-Jockey	65147208	65147697	587	+	.	ID="VINGI-20_LMI";Tend="1892";Tstart="1395";shortTE="F";uid="85a8dd98-de9a-4345-bfef-afa63368d793"
scaffold_1	RepeatMasker	DNA/hAT-Tip100	42252073	42252350	1760	+	.	ID="RND-1_FAMILY-311";Tend="1254";Tstart="961";shortTE="F";uid="c3825d5c-c503-4a9e-a2c0-ed95b962a79c"
scaffold_1	RepeatMasker	DNA/hAT	11700116	11700388	793	+	.	ID="RND-1_FAMILY-26";Tend="1895";Tstart="1603";shortTE="F";uid="e02befb9-43e0-47dc-8fbb-359ac30b9113"
scaffold_1	RepeatMasker	LTR/Pao	45366644	45368091	1728	+	.	ID="BEL1-I_AP";Tend="6028";Tstart="4566";shortTE="F";uid="b8625b7d-adad-4f2e-8893-c260f634aaf7"
scaffold_1	RepeatMasker	Unknown	14142492	14142730	1057	+	.	ID="RND-1_FAMILY-501";Tend="1517";Tstart="1288";shortTE="F";uid="5961faf0-02ad-4e4c-9ca7-649a248781a6"
scaffold_1	RepeatMasker	Unknown	44150247	44150530	2283	+	.	ID="RND-6_FAMILY-8499";Tend="1047";Tstart="764";shortTE="F";uid="e8a4b923-b988-4173-82f6-1259860c4372"
scaffold_1	RepeatMasker	DNA/Ginger-1	55781358	55781482	607	+	.	ID="RND-5_FAMILY-679";Tend="1071";Tstart="947";shortTE="F";uid="8f802a9c-7998-4025-bcfd-b8ec82d2e02e"
scaffold_1	RepeatMasker	Unknown	15418340	15418450	533	+	.	ID="RND-1_FAMILY-251";Tend="1550";Tstart="1433";shortTE="F";uid="c7c5b6b7-75cd-4f0f-a675-7ab8901e21e0"
scaffold_1	RepeatMasker	DNA/hAT	11469320	11470166	2754	+	.	ID="RND-1_FAMILY-26";Tend="1886";Tstart="1040";shortTE="F";uid="b8efa3e3-2886-4e20-bab3-cb736211adc0"
scaffold_1	RepeatMasker	Unknown	58662883	58663289	1789	+	.	ID="RND-5_FAMILY-964";Tend="1418";Tstart="1033";shortTE="F";uid="3c065944-ad4c-45a6-805c-d62c21be998b"
scaffold_1	RepeatMasker	DNA/Ginger-1	56153179	56153500	1109	+	.	ID="RND-5_FAMILY-679";Tend="1313";Tstart="995";shortTE="F";uid="4817c823-9bd0-4a55-a845-edba5b44484a"
scaffold_1	RepeatMasker	DNA/hAT-Tip100	52661664	52662065	1460	+	.	ID="RND-5_FAMILY-1744";Tend="999";Tstart="544";shortTE="F";uid="98c17fa0-dfd9-4aa7-a94f-8ce23cdf3c99"
scaffold_1	RepeatMasker	DNA/Ginger-1	51016333	51016616	508	+	.	ID="RND-1_FAMILY-9";Tend="1329";Tstart="1034";shortTE="F";uid="8eb41cd6-8108-4bb4-a19d-ce507d758542"
scaffold_1	RepeatMasker	DNA/Ginger-1	49757389	49757789	1467	+	.	ID="RND-5_FAMILY-222";Tend="1267";Tstart="865";shortTE="F";uid="c6bef449-950e-4eed-9765-227bfa5d246b"
scaffold_1	RepeatMasker	DNA/Ginger-1	41659546	41660424	5038	+	.	ID="RND-1_FAMILY-6";Tend="2094";Tstart="1230";shortTE="F";uid="2c84cdac-ac33-478e-8f2f-dc47d6b29c40"
scaffold_1	RepeatMasker	Unknown	49589166	49589465	1813	+	.	ID="RND-1_FAMILY-260";Tend="1241";Tstart="943";shortTE="F";uid="caebc89c-3d56-48a2-beea-3288fffbfa1b"
scaffold_1	RepeatMasker	LTR/Gypsy	57333014	57333171	522	+	.	ID="RND-6_FAMILY-3665";Tend="3349";Tstart="3192";shortTE="F";uid="8b8e34bf-ad5f-4d69-b672-f2afb5bc268a"
scaffold_1	RepeatMasker	Unknown	18288705	18288851	627	+	.	ID="RND-6_FAMILY-1328";Tend="414";Tstart="256";shortTE="F";uid="87ecd4d1-1b4e-4373-bace-8b4fa0bfb583"
scaffold_1	RepeatMasker	DNA/Ginger-1	2961775	2962289	3000	+	.	ID="RND-5_FAMILY-222";Tend="1442";Tstart="914";shortTE="F";uid="0953905b-6a97-44b1-af7d-92d80540c443"
scaffold_1	RepeatMasker	Unknown	36008078	36008615	929	+	.	ID="RND-6_FAMILY-3042";Tend="791";Tstart="256";shortTE="F";uid="84639f0b-dfea-418b-8bb7-d255c2524b50"
scaffold_1	RepeatMasker	DNA/Ginger-1	36962591	36962785	1078	+	.	ID="RND-1_FAMILY-9";Tend="1518";Tstart="1309";shortTE="F";uid="9b158fb1-d805-448f-b94b-62b7a9502334"
scaffold_1	RepeatMasker	LINE/R1	43293311	43293792	1077	+	.	ID="RND-1_FAMILY-165";Tend="4279";Tstart="3808";shortTE="F";uid="66d218cd-86ba-4166-ac31-48cb20c8a040"
scaffold_1	RepeatMasker	Unknown	5997220	5997435	697	+	.	ID="RND-1_FAMILY-89";Tend="1812";Tstart="1294";shortTE="F";uid="eac80b72-0da4-4530-b7f9-9c97d306eb57"
scaffold_1	RepeatMasker	DNA/hAT-Tip100	22354562	22355205	1169	+	.	ID="RND-1_FAMILY-110";Tend="1311";Tstart="700";shortTE="F";uid="b9b5edd6-e745-41ad-bb01-673ed85f9ba2"
scaffold_1	RepeatMasker	Unknown	51585964	51586371	1891	+	.	ID="RND-6_FAMILY-2376";TEgroup="ctg_1%7CRND-6_FAMILY-2376%7C5";Tend="1298";Tstart="355";shortTE="F";uid="71522e05-37e1-477d-9656-c1c1f1656f52"
scaffold_1	RepeatMasker	DNA/Ginger-1	35175117	35175674	5283	+	.	ID="rnd-6_family-2321";Tend="1906";Tstart="901";shortTE="F";uid="4f371ec2-55e9-439b-a3c3-a9967228042f"
scaffold_1	RepeatMasker	DNA/MULE-MuDR	34260803	34260973	835	+	.	ID="RND-5_FAMILY-3867";Tend="1236";Tstart="1043";shortTE="F";uid="80e5208e-ac03-4638-ba67-83a6853d6d59"
scaffold_1	RepeatMasker	DNA/Ginger-1	70951501	70952082	1861	+	.	ID="RND-1_FAMILY-8";Tend="1378";Tstart="755";shortTE="F";uid="952cdf8a-36f1-4883-8444-0d113c486255"
scaffold_1	RepeatMasker	DNA/Sola-1	54448212	54448383	410	+	.	ID="SOLA1-2_AP";Tend="316";Tstart="145";shortTE="F";uid="582aaa62-ba3e-42bc-a2dc-005da1919408"
scaffold_1	RepeatMasker	Unknown	9933330	9933531	633	+	.	ID="RND-6_FAMILY-7443";Tend="1094";Tstart="791";shortTE="F";uid="d967584c-de7c-46c7-9059-faf760abdd7e"
scaffold_1	RepeatMasker	DNA/Maverick	14982870	14983079	788	+	.	ID="RND-6_FAMILY-403";Tend="1625";Tstart="1431";shortTE="F";uid="25c24e1d-5920-4abc-a7db-06a443a4024d"
scaffold_1	RepeatMasker	DNA/Ginger-1	14815605	14816484	3896	+	.	ID="RND-5_FAMILY-679";Tend="2266";Tstart="1393";shortTE="F";uid="03f960f1-6c93-44b6-ae2a-5194e6f05523"
scaffold_1	RepeatMasker	Unknown	1104799	1104924	483	+	.	ID="RND-5_FAMILY-3056";Tend="1312";Tstart="1188";shortTE="F";uid="812e3ef6-dd86-4768-875e-15b64c1bd38f"
scaffold_1	RepeatMasker	Retroposon?	16131901	16132168	1250	+	.	ID="RND-3_FAMILY-175";Tend="2148";Tstart="1876";shortTE="F";uid="f8c780de-fb06-4caa-a47f-d1d54a4c667f"
scaffold_1	RepeatMasker	DNA/Ginger-1	18036563	18036948	2627	+	.	ID="rnd-5_family-1987";Tend="2159";Tstart="1343";shortTE="F";uid="1e360deb-8fea-49e3-b00d-e99585e80dc7"
scaffold_1	RepeatMasker	DNA/Ginger-1	27097248	27098381	5439	+	.	ID="RND-4_FAMILY-839";Tend="1912";Tstart="852";shortTE="F";uid="825444f2-1ad0-4dad-9566-d48e31afe2cc"
scaffold_1	RepeatMasker	Unknown	17463617	17463758	949	+	.	ID="RND-6_FAMILY-675";Tend="1491";Tstart="1351";shortTE="F";uid="0b181382-9c50-470f-aa61-e4a5af58ba22"
scaffold_1	RepeatMasker	DNA/hAT-Charlie	47760930	47761047	641	+	.	ID="RND-6_FAMILY-3050";Tend="1461";Tstart="1220";shortTE="F";uid="6f5a7422-b171-41d3-9b50-8734b6e55f5a"
scaffold_1	RepeatMasker	Unknown	2585568	2586129	1698	+	.	ID="RND-1_FAMILY-269";TEgroup="ctg_1%7CRND-1_FAMILY-269%7C1";Tend="1229";Tstart="946";shortTE="F";uid="b269ed8c-4872-42fb-ac98-53084fcb5fd2"
scaffold_1	RepeatMasker	Unknown	59803945	59804096	1099	+	.	ID="RND-6_FAMILY-1618";Tend="1134";Tstart="979";shortTE="F";uid="3dc0ee2a-1767-44de-8505-78b3c4497203"
scaffold_1	RepeatMasker	DNA/hAT	9835146	9835433	587	+	.	ID="RND-5_FAMILY-3053";Tend="1853";Tstart="1520";shortTE="F";uid="a459b6a3-e1c0-452b-85ed-7194d3444ce4"
scaffold_1	RepeatMasker	DNA/Ginger-1	18668811	18669376	3051	+	.	ID="RND-5_FAMILY-679";Tend="1375";Tstart="848";shortTE="F";uid="0a689919-075a-4f56-b142-d577daea5e69"
scaffold_1	RepeatMasker	DNA/Kolobok-E	70860232	70861115	4852	+	.	ID="RND-1_FAMILY-46";Tend="1526";Tstart="635";shortTE="F";uid="4b675858-4e50-4a9d-b82b-1b6494b245dc"
scaffold_1	RepeatMasker	DNA/Ginger-1	7213703	7214547	2552	+	.	ID="RND-6_FAMILY-4811";Tend="1908";Tstart="1008";shortTE="F";uid="6603027b-3c78-4dd5-99fe-12525d7b40f6"
scaffold_1	RepeatMasker	Unknown	46419087	46419948	3119	+	.	ID="RND-1_FAMILY-424";TEgroup="ctg_1%7CRND-1_FAMILY-424%7C3";Tend="2544";Tstart="719";shortTE="F";uid="742fa5b0-26ba-48df-9fb2-e7274a3caf1f"
scaffold_1	RepeatMasker	DNA/Ginger-1	33054190	33054420	540	+	.	ID="GINGER1-1_AP";Tend="4402";Tstart="4174";shortTE="F";uid="2f63f3e3-c4df-47c5-bd47-d4899ea7b760"
scaffold_1	RepeatMasker	DNA/P	57061496	57062396	2405	+	.	ID="RND-5_FAMILY-4022";Tend="1842";Tstart="938";shortTE="F";uid="f6650f10-c5ef-4406-a06a-7ef7f51482a7"
scaffold_1	RepeatMasker	DNA/hAT-Tip100	69200375	69200523	946	+	.	ID="RND-1_FAMILY-75";Tend="1103";Tstart="954";shortTE="F";uid="e675371f-7e8a-43a2-9230-a07b15e91a68"
scaffold_1	RepeatMasker	DNA/hAT	63345542	63345758	460	+	.	ID="RND-1_FAMILY-7";Tend="2257";Tstart="2049";shortTE="F";uid="0db0f6ed-1979-4008-a9a1-aa740dc444b8"
scaffold_1	RepeatMasker	DNA/Ginger-1	40453627	40453787	763	+	.	ID="RND-5_FAMILY-679";Tend="1294";Tstart="1140";shortTE="F";uid="0ac88dfe-d2c5-4c40-adcd-fa7af77b88d9"
scaffold_1	RepeatMasker	DNA/MULE-MuDR	67608643	67608846	1114	+	.	ID="RND-6_FAMILY-1000";Tend="1204";Tstart="985";shortTE="F";uid="d7cc1a7b-7489-48f5-a92a-58091405de87"
scaffold_1	RepeatMasker	DNA/Ginger-1	48291215	48291876	4291	+	.	ID="RND-6_FAMILY-2321";Tend="1567";Tstart="904";shortTE="F";uid="941dcb88-58d0-4356-87cb-617ba2680c6b"
scaffold_1	RepeatMasker	DNA/Ginger-1	3939689	3939995	1046	+	.	ID="RND-5_FAMILY-679";Tend="1997";Tstart="1732";shortTE="F";uid="ccb03b13-ac9d-4688-84e9-d6e58bfc9815"
scaffold_1	RepeatMasker	DNA/Kolobok-E	34635970	34636123	518	+	.	ID="RND-6_FAMILY-289";Tend="588";Tstart="447";shortTE="F";uid="05110559-bd9d-4c41-9b31-264a5f7d0698"
scaffold_1	RepeatMasker	DNA/hAT-Tip100	60445697	60445955	1034	+	.	ID="RND-1_FAMILY-91";Tend="1231";Tstart="982";shortTE="F";uid="0929b737-bdb2-48ed-8cdf-13514b9feb5f"
scaffold_1	RepeatMasker	DNA/Sola-1	56953562	56953802	413	+	.	ID="SOLA1-1_AP";TEgroup="ctg_1%7CSOLA1-1_AP%7C2";Tend="4714";Tstart="10";shortTE="F";uid="80cd3d31-e198-47a0-b96b-fa7ae7c7186b"
scaffold_1	RepeatMasker	Unknown	42331696	42331812	901	+	.	ID="RND-1_FAMILY-465";Tend="2224";Tstart="2103";shortTE="F";uid="c19a8395-e5ec-4c18-9d7d-d9c57f49f34a"
scaffold_1	RepeatMasker	Unknown	67559668	67559885	526	+	.	ID="RND-1_FAMILY-260";Tend="1613";Tstart="1406";shortTE="F";uid="1f96476d-45c8-447e-a67d-176c5d734e1d"
scaffold_1	RepeatMasker	DNA/Ginger-1	69395302	69395734	1445	+	.	ID="RND-6_FAMILY-7865";Tend="583";Tstart="181";shortTE="F";uid="7a16be69-623e-4666-8e83-b88a7e5a835f"
scaffold_1	RepeatMasker	Unknown	53633234	53633633	2528	+	.	ID="RND-1_FAMILY-420";Tend="1376";Tstart="961";shortTE="F";uid="a07be661-0284-49e5-a082-15bda540b700"
scaffold_1	RepeatMasker	DNA/Ginger-1	9556575	9556862	588	+	.	ID="RND-6_FAMILY-1075";Tend="2241";Tstart="1984";shortTE="F";uid="43363342-a6f4-4d16-b7bc-58ca3aa396a5"
scaffold_1	RepeatMasker	DNA/hAT	29070892	29071251	683	+	.	ID="RND-1_FAMILY-463";Tend="4168";Tstart="3845";shortTE="F";uid="afc291d1-1e41-498d-ae3d-cc0d9b34b3f0"
scaffold_1	RepeatMasker	Unknown	52137406	52137561	436	+	.	ID="RND-5_FAMILY-1298";Tend="975";Tstart="832";shortTE="F";uid="f033f729-0fbe-426d-9e81-b2ff425ba9a7"
scaffold_1	RepeatMasker	Retroposon?	43728318	43728974	3765	+	.	ID="RND-3_FAMILY-175";Tend="1585";Tstart="902";shortTE="F";uid="ee9b0153-f4ec-4169-9d32-3e78a8cdfc9f"
scaffold_1	RepeatMasker	DNA/TcMar-m44	56464057	56464932	1324	+	.	ID="MARINER-1_AP";Tend="1733";Tstart="853";shortTE="F";uid="f11b1970-26e6-44e3-9873-9c89ad0cf3fe"
scaffold_1	RepeatMasker	LINE/RTE-BovB	18736102	18736835	2706	+	.	ID="RND-6_FAMILY-792";Tend="1605";Tstart="866";shortTE="F";uid="07ec601b-a84b-4852-b6ea-5c38de1cd5e0"
scaffold_1	RepeatMasker	DNA/hAT-Tip100	56715104	56716181	4363	+	.	ID="RND-5_FAMILY-1744";Tend="1745";Tstart="544";shortTE="F";uid="9e4fa5e4-3955-41dc-8b5a-bc068510233c"
scaffold_1	RepeatMasker	DNA	65743879	65744258	476	+	.	ID="RND-4_FAMILY-220";TEgroup="ctg_1%7CRND-4_FAMILY-220%7C37";Tend="1172";Tstart="968";shortTE="F";uid="f70ca069-963e-4e33-a6c9-033b78a7b458"
scaffold_1	RepeatMasker	Unknown	13804039	13804547	7282	+	.	ID="RND-1_FAMILY-141";Tend="1490";Tstart="1225";shortTE="F";uid="c836ab52-347b-48fc-9a5f-89f69c4a5f1b"
scaffold_1	RepeatMasker	DNA/Maverick	53642128	53642932	1253	+	.	ID="RND-6_FAMILY-8607";TEgroup="ctg_1%7CRND-6_FAMILY-8607%7C3";Tend="3857";Tstart="3363";shortTE="F";uid="924c77f0-12ce-4e14-b91f-bc780c881a58"
scaffold_1	RepeatMasker	DNA/hAT-Ac	41312024	41312207	1301	+	.	ID="RND-6_FAMILY-8213";Tend="1490";Tstart="1298";shortTE="F";uid="26e16535-68f2-4283-90d7-478de1aa6727"
scaffold_1	RepeatMasker	Unknown	59738556	59739119	2002	+	.	ID="RND-1_FAMILY-247";Tend="2127";Tstart="1504";shortTE="F";uid="f1d77f65-5646-461f-86cb-3366a04a3e2f"
scaffold_1	RepeatMasker	DNA/Ginger-1	37565988	37566668	3114	+	.	ID="rnd-6_family-2321";Tend="1540";Tstart="896";shortTE="F";uid="db0e8dfb-c91a-4e18-b492-ad53a769bd17"
scaffold_1	RepeatMasker	DNA/hAT	50953045	50953404	2298	+	.	ID="RND-1_FAMILY-139";Tend="1268";Tstart="910";shortTE="F";uid="665d60ee-0e27-4587-b3c0-d4e1996a56bd"
scaffold_1	RepeatMasker	DNA/Ginger-1	50984352	50985033	3947	+	.	ID="RND-6_FAMILY-2321";Tend="1644";Tstart="900";shortTE="F";uid="127802d4-5078-4eea-ad11-1dd6eef5dd21"
scaffold_1	RepeatMasker	Retroposon?	3149343	3149769	2440	+	.	ID="RND-1_FAMILY-4";Tend="1547";Tstart="1117";shortTE="F";uid="8070eea9-1f7e-4163-afbe-7d91e3185eeb"
scaffold_1	RepeatMasker	DNA/hAT-Ac	6076077	6076186	412	+	.	ID="DNA8-93_AP";Tend="478";Tstart="346";shortTE="F";uid="3e755298-ed6a-477e-aef6-2eb6a3c1dd94"
scaffold_1	RepeatMasker	LINE/I-Jockey	1402563	1403107	1684	+	.	ID="RND-6_FAMILY-12590";Tend="485";Tstart="3";shortTE="F";uid="015d2115-de26-43c3-b6bc-97629f0dda80"
scaffold_1	RepeatMasker	DNA/Ginger-1	9312687	9312846	1084	+	.	ID="RND-1_FAMILY-9";Tend="1498";Tstart="1338";shortTE="F";uid="4035b3fc-b69d-4c32-a199-dba7553540a4"
scaffold_1	RepeatMasker	DNA/Ginger-1	63907511	63907678	476	+	.	ID="RND-6_FAMILY-4811";Tend="1904";Tstart="1741";shortTE="F";uid="ccadd9f8-f545-4437-98d5-98c84408689c"
scaffold_1	RepeatMasker	Unknown	2575062	2575195	438	+	.	ID="RND-6_FAMILY-7443";Tend="920";Tstart="791";shortTE="F";uid="36ad3f21-9cbb-47ea-b84d-1e2abf3f6237"
scaffold_1	RepeatMasker	DNA/Ginger-1	48250811	48250922	1335	+	.	ID="RND-6_FAMILY-396";Tend="1922";Tstart="1425";shortTE="F";uid="4e5d20bc-0f65-48ff-a061-48dfddb9a68f"
scaffold_1	RepeatMasker	Unknown	54829071	54829806	3815	+	.	ID="RND-6_FAMILY-6068";Tend="1472";Tstart="765";shortTE="F";uid="547c9f2f-4f8d-48b5-906b-408d9b82d93b"
scaffold_1	RepeatMasker	DNA/hAT	67917720	67917894	825	+	.	ID="RND-5_FAMILY-1246";Tend="1113";Tstart="941";shortTE="F";uid="dbf30058-5769-41d8-91d5-2d4b98d45913"
scaffold_1	RepeatMasker	DNA/MULE-NOF	25070823	25071152	443	+	.	ID="RND-5_FAMILY-9090";Tend="962";Tstart="623";shortTE="F";uid="3e5b1424-c62d-4e51-a2c5-96ca72e2fd5b"
scaffold_1	RepeatMasker	DNA/Ginger-1	32434839	32435409	2029	+	.	ID="RND-5_FAMILY-222";Tend="1517";Tstart="958";shortTE="F";uid="ded450db-b47e-4b0b-b5eb-457d7e5c74d1"
scaffold_1	RepeatMasker	Unknown	32283762	32283951	581	+	.	ID="RND-6_FAMILY-2852";Tend="985";Tstart="788";shortTE="F";uid="1c5418fe-22b2-4ff3-91ab-4505d796c8e9"
scaffold_1	RepeatMasker	DNA/Ginger-1	27472889	27473255	1579	+	.	ID="rnd-6_family-8521";Tend="1010";Tstart="597";shortTE="F";uid="0a1e3c93-e0f5-4ce6-9d28-04552eaa1e75"
scaffold_1	RepeatMasker	DNA/hAT-Charlie	67457991	67458552	574	+	.	ID="RND-6_FAMILY-3050";Tend="1022";Tstart="466";shortTE="F";uid="8e62c5f9-f6e8-489d-8219-110337dcdaec"
scaffold_1	RepeatMasker	DNA/hAT-Tip100	36922669	36922932	929	+	.	ID="RND-5_FAMILY-5341";Tend="1155";Tstart="896";shortTE="F";uid="88e3d157-4cbd-4db7-9134-36130fadf740"
scaffold_1	RepeatMasker	DNA/Ginger-1	1317970	1318683	863	+	.	ID="rnd-5_family-222";Tend="1924";Tstart="680";shortTE="F";uid="fe5e8542-6bf5-4a98-b573-18b7955b5daf"
scaffold_1	RepeatMasker	DNA/Ginger-1	582172	582336	979	+	.	ID="RND-5_FAMILY-222";Tend="1443";Tstart="1287";shortTE="F";uid="38f5e8c5-fca8-467f-94cd-93261b8a3b22"
scaffold_1	RepeatMasker	DNA/Ginger-1	8088812	8089568	3792	+	.	ID="rnd-5_family-679";Tend="1489";Tstart="731";shortTE="F";uid="843c1150-634e-4d97-8636-f46de6ca7f16"
scaffold_1	RepeatMasker	DNA/hAT-Tip100	20749914	20750568	569	+	.	ID="hat-3_ap";Tend="1586";Tstart="1039";shortTE="F";uid="a67b0403-9c7b-4e44-b6fc-83b7941cdf17"
scaffold_1	RepeatMasker	DNA/Ginger-1	14365843	14366853	5392	+	.	ID="RND-6_FAMILY-1604";Tend="2051";Tstart="952";shortTE="F";uid="b7ad81a6-de66-425b-8062-ae78894635d0"
scaffold_1	RepeatMasker	DNA/hAT-Charlie	58041559	58042039	2861	+	.	ID="RND-6_FAMILY-3065";Tend="1449";Tstart="944";shortTE="F";uid="85cadbcd-00dd-4ddb-a78e-4661bbdef9a4"
scaffold_1	RepeatMasker	DNA/TcMar-Tc1	66223138	66223396	474	+	.	ID="RND-6_FAMILY-547";Tend="1713";Tstart="1433";shortTE="F";uid="eb40b099-8d91-4e0f-87ed-5c4d685503c5"
scaffold_1	RepeatMasker	DNA/Ginger-1	70770025	70770236	617	+	.	ID="rnd-1_family-9";Tend="1331";Tstart="1129";shortTE="F";uid="6bc2198e-0d84-406d-a420-a7b4a073132d"
scaffold_1	RepeatMasker	DNA/Ginger-1	24013133	24013489	1574	+	.	ID="RND-5_FAMILY-679";Tend="2314";Tstart="1970";shortTE="F";uid="0fe23e6e-185f-49fc-ab87-d6c4bcf9ebf8"
scaffold_1	RepeatMasker	Unknown	34806993	34807524	3125	+	.	ID="RND-5_FAMILY-2366";Tend="1719";Tstart="1199";shortTE="F";uid="22674d5d-8c15-4cb6-868a-83d373f671cc"
scaffold_1	RepeatMasker	LINE/RTE-BovB	2236457	2236599	561	+	.	ID="RND-6_FAMILY-792";Tend="1667";Tstart="1530";shortTE="F";uid="d84aec36-080f-4546-8145-8f185cdd9efb"
scaffold_1	RepeatMasker	DNA/Ginger-1	43506480	43506982	3867	+	.	ID="RND-1_FAMILY-12";Tend="1890";Tstart="1392";shortTE="F";uid="e883e7cb-f991-4dc0-9d43-187bcdc5656b"
scaffold_1	RepeatMasker	DNA/Ginger-1	30401627	30402219	3991	+	.	ID="RND-6_FAMILY-8521";Tend="1344";Tstart="749";shortTE="F";uid="c86dc862-d030-4285-8c28-26039f1574a3"
scaffold_1	RepeatMasker	DNA/Ginger-2	30901341	30901770	449	+	.	ID="GINGER2-2_LMI";Tend="1699";Tstart="1257";shortTE="F";uid="5dfd935d-6bdc-4b31-91a0-a01b7ec236cb"
scaffold_1	RepeatMasker	DNA/Ginger-1	6243462	6243781	1319	+	.	ID="RND-1_FAMILY-9";Tend="1500";Tstart="1170";shortTE="F";uid="69298131-3de9-4cb1-8506-5acf4bddf09f"
scaffold_1	RepeatMasker	DNA/Ginger-1	50236821	50237239	1266	+	.	ID="rnd-1_family-12";Tend="1365";Tstart="1066";shortTE="F";uid="45c31806-29ee-48a8-965c-c4a603d7fabc"
scaffold_1	RepeatMasker	DNA/hAT	51334497	51335175	3057	+	.	ID="RND-5_FAMILY-1370";Tend="1516";Tstart="854";shortTE="F";uid="e54ff278-66ea-407f-a2c3-858bee20014e"
scaffold_1	RepeatMasker	LINE/I	55978899	55979141	478	+	.	ID="RND-1_FAMILY-120";TEgroup="ctg_1%7CRND-1_FAMILY-120%7C1";Tend="601";Tstart="349";shortTE="F";uid="7972bd96-c1dc-4b30-88bf-460a859ef390"
scaffold_1	RepeatMasker	DNA/hAT-hATm	45430857	45431201	763	+	.	ID="RND-1_FAMILY-265";Tend="1200";Tstart="845";shortTE="F";uid="4f81dc73-2818-49ee-9b9d-471f575f6782"
scaffold_1	RepeatMasker	DNA/Ginger-1	12784347	12784807	1267	+	.	ID="rnd-1_family-9";Tend="1343";Tstart="790";shortTE="F";uid="800dae17-fdc8-40d5-909d-a5b7df270350"
scaffold_1	RepeatMasker	DNA	65840336	65840530	469	+	.	ID="RND-5_FAMILY-2394";Tend="1146";Tstart="936";shortTE="F";uid="d36782a3-90d2-406b-9f98-ca85d3642a7e"
scaffold_1	RepeatMasker	DNA/Ginger-1	36917383	36917678	1395	+	.	ID="rnd-5_family-222";Tend="1447";Tstart="1230";shortTE="F";uid="ead6f39a-0a0b-49e2-bb8d-d4187a6e7bf1"
scaffold_1	RepeatMasker	DNA/hAT-hAT19	27202182	27202686	450	+	.	ID="HAT-N9_AP";Tend="589";Tstart="59";shortTE="F";uid="932d9b5a-13ce-4c8d-a3f5-d2920fbb7ad8"
scaffold_1	RepeatMasker	DNA/hAT-Blackjack	13792654	13792840	1331	+	.	ID="RND-6_FAMILY-4441";Tend="2495";Tstart="2303";shortTE="F";uid="7fb446ba-7518-4c43-9f51-1f3452f6629b"
scaffold_1	RepeatMasker	DNA/Ginger-1	36528400	36528808	820	+	.	ID="RND-6_FAMILY-4968";Tend="1328";Tstart="869";shortTE="F";uid="a4dd7aeb-449b-42c9-8a22-9021ac4e338a"
scaffold_1	RepeatMasker	DNA/Ginger-1	70428665	70429064	2840	+	.	ID="rnd-6_family-8521";Tend="1480";Tstart="815";shortTE="F";uid="acd64384-bbc6-492b-a00a-fd43d61fcfa2"
scaffold_1	RepeatMasker	DNA/MULE-NOF	45931105	45931409	1704	+	.	ID="RND-6_FAMILY-4356";Tend="1384";Tstart="1097";shortTE="F";uid="fb55029d-a469-4adf-a25c-5020df5996b3"
scaffold_1	RepeatMasker	DNA/Kolobok-E	7019715	7019965	752	+	.	ID="RND-6_FAMILY-4983";Tend="1711";Tstart="1499";shortTE="F";uid="b562253e-b555-4458-b745-80411f4248fe"
scaffold_1	RepeatMasker	DNA/Ginger-1	16541681	16542137	1284	+	.	ID="RND-5_FAMILY-222";Tend="1460";Tstart="966";shortTE="F";uid="4e57de3a-2c49-434b-8ec2-5a199cbe9bf5"
scaffold_1	RepeatMasker	DNA/hAT-Tip100	71023060	71023872	1316	+	.	ID="RND-1_FAMILY-110";Tend="1607";Tstart="799";shortTE="F";uid="a6a1b19f-157e-4990-b217-ad52d4cf5a00"
scaffold_1	RepeatMasker	DNA/Merlin	2675433	2675646	1038	+	.	ID="RND-1_FAMILY-25";Tend="1480";Tstart="1027";shortTE="F";uid="0884589f-9a6d-4df3-904d-2002a7e3b1d5"
scaffold_1	RepeatMasker	DNA/hAT-Tip100	9205084	9205438	2174	+	.	ID="RND-1_FAMILY-148";Tend="1307";Tstart="951";shortTE="F";uid="830c4c35-343c-49c7-89fe-d70e94e2fea8"
scaffold_1	RepeatMasker	Unknown	50048506	50048896	2141	+	.	ID="RND-1_FAMILY-154";Tend="1331";Tstart="973";shortTE="F";uid="2f26a61a-c6b1-4d95-b4bf-3602ab92ca0e"
scaffold_1	RepeatMasker	LINE/R1	10982554	10982743	828	+	.	ID="RND-5_FAMILY-387";Tend="1383";Tstart="1200";shortTE="F";uid="d5a55039-eb50-4e24-a05a-329ffa2926ae"
scaffold_1	RepeatMasker	Unknown	47697326	47697501	568	+	.	ID="RND-4_FAMILY-183";Tend="1208";Tstart="1015";shortTE="F";uid="0960b113-ed41-418e-b1fd-9b38577f74f9"
scaffold_1	RepeatMasker	DNA	12410864	12410987	682	+	.	ID="RND-1_FAMILY-97";Tend="1109";Tstart="984";shortTE="F";uid="c574b25d-8a8a-4105-adf6-f8ed9c58ee8a"
scaffold_1	RepeatMasker	DNA/Ginger-1	1703214	1703792	2445	+	.	ID="RND-5_FAMILY-679";Tend="1372";Tstart="777";shortTE="F";uid="3dbfeac6-cc8b-4a01-8a33-cdc2eb02eb8d"
scaffold_1	RepeatMasker	DNA/Ginger-1	30794881	30795363	1346	+	.	ID="rnd-6_family-10588";Tend="1875";Tstart="917";shortTE="F";uid="63ac8c6a-60a9-405a-af6f-e6bb60f2d3d4"
scaffold_1	RepeatMasker	DNA/Ginger-1	25392773	25393297	3072	+	.	ID="RND-1_FAMILY-9";Tend="1502";Tstart="956";shortTE="F";uid="9ee2fb9c-6ee7-471e-803f-2d703d303472"
scaffold_1	RepeatMasker	LTR/Gypsy	18142533	18142740	756	+	.	ID="RND-6_FAMILY-1084";Tend="3086";Tstart="2882";shortTE="F";uid="8bb300b3-f72f-42a0-905b-21f1142216e1"
scaffold_1	RepeatMasker	DNA/hAT-Blackjack	14956219	14956488	460	+	.	ID="RND-6_FAMILY-1118";Tend="1362";Tstart="1097";shortTE="F";uid="c69574aa-24a3-4702-921c-9bdbf17d01da"
scaffold_1	RepeatMasker	Unknown	69421714	69422245	3300	+	.	ID="RND-5_FAMILY-71";Tend="1382";Tstart="848";shortTE="F";uid="7e060d38-1139-4369-86e3-5370b2ce1a86"
scaffold_1	RepeatMasker	DNA	62613685	62614101	2272	+	.	ID="RND-4_FAMILY-220";Tend="1414";Tstart="965";shortTE="F";uid="b6ed3588-01d0-416b-afa2-548a17dc94b0"
scaffold_1	RepeatMasker	DNA/hAT-Ac	67027722	67028042	1399	+	.	ID="RND-5_FAMILY-1731";Tend="1581";Tstart="1232";shortTE="F";uid="f911abc4-9e1a-4300-b044-aa9944bbbb9b"
scaffold_1	RepeatMasker	Unknown	58643618	58643778	516	+	.	ID="RND-6_FAMILY-8932";Tend="1437";Tstart="1269";shortTE="F";uid="a8ab9ad4-a958-42da-aaa7-9ead0a1e3ed2"
scaffold_1	RepeatMasker	DNA/hAT-Tip100	47874819	47875394	4531	+	.	ID="RND-5_FAMILY-1365";Tend="1695";Tstart="1116";shortTE="F";uid="f8db4e6e-2843-4040-b3dc-3f2550ba85ad"
scaffold_1	RepeatMasker	Unknown	54497918	54498424	2933	+	.	ID="RND-1_FAMILY-413";Tend="1455";Tstart="941";shortTE="F";uid="5f52bf19-3e67-4114-9259-7210a652048c"
scaffold_1	RepeatMasker	Unknown	29387098	29387403	690	+	.	ID="RND-6_FAMILY-12201";Tend="1568";Tstart="1260";shortTE="F";uid="8c0a82e4-2639-4a68-a284-aacd6178d04e"
scaffold_1	RepeatMasker	DNA/Ginger-1	28921962	28922136	612	+	.	ID="RND-1_FAMILY-9";Tend="1309";Tstart="1138";shortTE="F";uid="0c1a54b2-4f0d-4d9a-a989-d5cc41995928"
scaffold_1	RepeatMasker	Unknown	70021724	70021886	592	+	.	ID="RND-6_FAMILY-8932";Tend="1440";Tstart="1267";shortTE="F";uid="02d4e11c-ac47-4957-b2b2-46d7e1fa7322"
scaffold_1	RepeatMasker	Unknown	57277058	57278072	6083	+	.	ID="RND-5_FAMILY-722";Tend="2139";Tstart="1023";shortTE="F";uid="70894ceb-43a2-4c36-bdb0-d4667082247c"
scaffold_1	RepeatMasker	DNA/hAT-Tip100	56491887	56493958	11987	+	.	ID="rnd-6_family-10041";Tend="2327";Tstart="631";shortTE="F";uid="20fde339-be8f-4d38-91a3-b76dcce1d565"
scaffold_1	RepeatMasker	DNA/Ginger-1	21858368	21859135	1075	+	.	ID="RND-5_FAMILY-679";Tend="2254";Tstart="1474";shortTE="F";uid="8238357d-b5e3-42e2-8d89-c110a9662ad9"
scaffold_1	RepeatMasker	Retroposon?	12688216	12688748	3894	+	.	ID="RND-1_FAMILY-4";Tend="1491";Tstart="964";shortTE="F";uid="2c3c4492-79be-4bfe-9163-9470b8d35688"
scaffold_1	RepeatMasker	DNA/hAT-Tip100	7649100	7649309	1017	+	.	ID="RND-4_FAMILY-237";Tend="1254";Tstart="1040";shortTE="F";uid="f4bf938d-b834-48ea-bbbb-3be0263a1541"
scaffold_1	RepeatMasker	LINE/CR1	19918399	19918536	440	+	.	ID="RND-6_FAMILY-16826";Tend="1696";Tstart="1552";shortTE="F";uid="d1f7b865-89b6-44e5-b4f2-054325a912d9"
scaffold_1	RepeatMasker	Unknown	70710266	70710603	1708	+	.	ID="RND-1_FAMILY-260";Tend="1856";Tstart="1380";shortTE="F";uid="78688e1e-dcbb-4747-a069-b0a9c11d0d83"
scaffold_1	RepeatMasker	DNA/Ginger-1	6701637	6702120	4891	+	.	ID="rnd-5_family-679";Tend="2081";Tstart="840";shortTE="F";uid="0d3d3718-fdc3-4bda-9450-8b8345065999"
scaffold_1	RepeatMasker	LINE/RTE-BovB	23449299	23449469	709	+	.	ID="RND-6_FAMILY-792";Tend="1458";Tstart="1286";shortTE="F";uid="40e05330-ff49-45e4-bdc4-00bae84c9133"
scaffold_1	RepeatMasker	LINE/CR1	21971012	21971250	1081	+	.	ID="RND-6_FAMILY-6759";Tend="1112";Tstart="856";shortTE="F";uid="cbc953f1-5c63-4b70-9943-3e7a56831941"
scaffold_1	RepeatMasker	DNA/hAT	46065157	46065654	1905	+	.	ID="RND-1_FAMILY-139";Tend="1350";Tstart="910";shortTE="F";uid="0056b0bf-513f-425f-bd4c-99dd51122f53"
scaffold_1	RepeatMasker	Unknown	13968364	13969729	1395	+	.	ID="RND-5_FAMILY-1046";TEgroup="ctg_1%7CRND-5_FAMILY-1046%7C1";Tend="2829";Tstart="1446";shortTE="F";uid="a69968b5-e22d-4a79-a4fc-3ec2df593c68"
scaffold_1	RepeatMasker	DNA/hAT	24259406	24260556	560	+	.	ID="RND-6_FAMILY-1361";TEgroup="ctg_1%7CRND-6_FAMILY-1361%7C2";Tend="2087";Tstart="890";shortTE="T";uid="7a63532c-df38-4e0e-b297-19d324c65039"
scaffold_1	RepeatMasker	DNA/Ginger-1	47650702	47650995	1434	+	.	ID="RND-5_FAMILY-222";Tend="1260";Tstart="938";shortTE="F";uid="e229de82-ab9c-491c-bd3a-5239a041bc64"
scaffold_1	RepeatMasker	LINE/R1	38903788	38903916	473	+	.	ID="RND-1_FAMILY-165";Tend="3966";Tstart="3854";shortTE="F";uid="dd91cdbb-e13a-4642-a8c9-1eed8f5c39c0"
scaffold_1	RepeatMasker	DNA/Merlin	39645300	39645400	502	+	.	ID="RND-1_FAMILY-25";Tend="1611";Tstart="1503";shortTE="F";uid="a5f1b4dd-2974-4085-bdc9-81d2895ea1eb"
scaffold_1	RepeatMasker	LINE/CR1	48561670	48562485	787	+	.	ID="RND-6_FAMILY-14237";Tend="1525";Tstart="747";shortTE="F";uid="419d9f9c-8cef-434a-b8df-8332c1c5007a"
scaffold_1	RepeatMasker	DNA/TcMar-m44	56400944	56401358	600	+	.	ID="MARINER-33_LMI";Tend="1012";Tstart="604";shortTE="F";uid="923bfee8-ede3-4afd-8a03-46166a5ce352"
scaffold_1	RepeatMasker	DNA/hAT-hAT19	19451595	19451785	885	+	.	ID="HAT-N12_AP";Tend="492";Tstart="270";shortTE="F";uid="d57daf91-7d37-4997-a905-7d8b960c2bd1"
scaffold_1	RepeatMasker	DNA/TcMar-Tc1	9123592	9124244	3086	+	.	ID="RND-5_FAMILY-5146";Tend="2571";Tstart="1905";shortTE="F";uid="09bdfcc2-2847-47a6-bbbc-9dd56376c662"
scaffold_1	RepeatMasker	Unknown	62594452	62594608	600	+	.	ID="RND-5_FAMILY-1208";Tend="712";Tstart="539";shortTE="F";uid="7248eb0e-7657-479b-a286-ecdcc218e6fe"
scaffold_1	RepeatMasker	DNA/Kolobok-E	53495115	53495440	1412	+	.	ID="RND-1_FAMILY-233";TEgroup="ctg_1%7CRND-1_FAMILY-233%7C4";Tend="1372";Tstart="924";shortTE="F";uid="f99bfc44-52db-4ae3-9ffb-fcd6e52ecc92"
scaffold_1	RepeatMasker	LINE/CR1	6659344	6660998	3566	+	.	ID="RND-1_FAMILY-451";Tend="2263";Tstart="551";shortTE="F";uid="d6bb1541-9bff-4786-99a3-828f8ea42fc7"
scaffold_1	RepeatMasker	DNA/Ginger-1	42185621	42185884	554	+	.	ID="RND-1_FAMILY-9";Tend="1262";Tstart="985";shortTE="F";uid="01756bb2-1b2e-4914-a191-623be63c0d2b"
scaffold_1	RepeatMasker	DNA/Ginger-1	43823007	43823286	1561	+	.	ID="rnd-6_family-8521";Tend="1536";Tstart="1319";shortTE="F";uid="5c801798-5806-439c-8589-8e5006d97cbc"
scaffold_1	RepeatMasker	DNA/Kolobok-E	15045995	15046321	1050	+	.	ID="RND-6_FAMILY-2849";Tend="967";Tstart="593";shortTE="F";uid="07e3ed52-411a-499e-83ee-e0690542b6a7"
scaffold_1	RepeatMasker	DNA/hAT-Blackjack	42698552	42698793	1943	+	.	ID="RND-5_FAMILY-2265";Tend="1196";Tstart="955";shortTE="F";uid="1a0965e7-8785-4b42-90a2-834bbbc12a74"
scaffold_1	RepeatMasker	DNA/Merlin	47645040	47645890	5846	+	.	ID="RND-1_FAMILY-25";Tend="1818";Tstart="978";shortTE="F";uid="50c9a5fe-8a0f-460e-88d1-dc85dd62ab9a"
scaffold_1	RepeatMasker	DNA/Ginger-1	48305574	48305837	655	+	.	ID="RND-6_FAMILY-1075";Tend="2309";Tstart="2044";shortTE="F";uid="f403250a-c5ab-4adf-a6f6-f3cd19414747"
scaffold_1	RepeatMasker	Unknown	29528694	29530461	15080	+	.	ID="RND-1_FAMILY-86";Tend="2675";Tstart="890";shortTE="F";uid="9e463de6-665d-40bb-9c6b-96fffaff25ad"
scaffold_1	RepeatMasker	DNA/hAT	424240	425229	3573	+	.	ID="RND-1_FAMILY-26";Tend="1956";Tstart="904";shortTE="F";uid="fb9f7b1d-41ab-40cf-b274-56efc260127f"
scaffold_1	RepeatMasker	Unknown	45911593	45911944	703	+	.	ID="RND-5_FAMILY-1178";Tend="1873";Tstart="1549";shortTE="F";uid="b3e48db0-2347-4a7a-a618-7890b72a9a4e"
scaffold_1	RepeatMasker	DNA	16015047	16015360	2023	+	.	ID="RND-5_FAMILY-2501";Tend="1243";Tstart="962";shortTE="F";uid="cee4379b-ba1c-470e-b7a6-5780cb78ded2"
scaffold_1	RepeatMasker	DNA/Ginger-1	43342191	43342385	997	+	.	ID="rnd-1_family-9";Tend="1478";Tstart="1352";shortTE="F";uid="3ad34f0d-9508-46e2-9ef8-a44246fc23d5"
scaffold_1	RepeatMasker	Unknown	20629543	20629999	2242	+	.	ID="RND-1_FAMILY-338";Tend="1371";Tstart="880";shortTE="F";uid="9b085f72-28f6-46dc-a435-f376f9e1abd9"
scaffold_1	RepeatMasker	Unknown	51548071	51548239	821	+	.	ID="RND-6_FAMILY-2814";Tend="1076";Tstart="903";shortTE="F";uid="ecf93366-6363-4520-bcb4-914042952598"
scaffold_1	RepeatMasker	Unknown	65059053	65059250	755	+	.	ID="RND-5_FAMILY-473";Tend="1935";Tstart="1759";shortTE="F";uid="38d1a20b-ca0d-4cfe-805b-8f64ae3ba6ad"
scaffold_1	RepeatMasker	DNA/Ginger-1	50900922	50901594	2288	+	.	ID="rnd-6_family-4968";Tend="2016";Tstart="937";shortTE="F";uid="98d5b787-27ec-479d-a5d6-7239d8a29b08"
scaffold_1	RepeatMasker	DNA/Ginger-1	21240809	21241304	2286	+	.	ID="RND-5_FAMILY-222";Tend="1444";Tstart="918";shortTE="F";uid="ccfc859e-06df-4b0d-ab2c-f34d694235ab"
scaffold_1	RepeatMasker	DNA/hAT	14001915	14002260	1534	+	.	ID="RND-1_FAMILY-139";Tend="1251";Tstart="900";shortTE="F";uid="671a06c1-4991-495a-a2ab-fb97a9ffb8f6"
scaffold_1	RepeatMasker	DNA/TcMar-m44	55999820	56000025	1103	+	.	ID="RND-1_FAMILY-369";Tend="1101";Tstart="900";shortTE="F";uid="e5dfc56f-e96e-4da2-91d7-ad4dfa61b45e"
scaffold_1	RepeatMasker	DNA/Kolobok-E	56246335	56246817	2022	+	.	ID="RND-1_FAMILY-287";Tend="488";Tstart="1";shortTE="F";uid="65a11522-6a35-46b8-8e8d-2780b14755e6"
scaffold_1	RepeatMasker	DNA/hAT	14097506	14097700	722	+	.	ID="RND-6_FAMILY-9119";Tend="1691";Tstart="1491";shortTE="F";uid="9e20e340-7b0c-4d96-abfe-de1c2c0e0691"
scaffold_1	RepeatMasker	Unknown	27746265	27746667	1901	+	.	ID="RND-6_FAMILY-5943";Tend="2503";Tstart="2124";shortTE="F";uid="a5370f4f-b169-4e30-9b00-00026ba61e7a"
scaffold_1	RepeatMasker	DNA/Ginger-1	45205581	45205805	1088	+	.	ID="RND-2_FAMILY-51";Tend="1024";Tstart="807";shortTE="F";uid="5c1f321a-8fc4-4984-bebb-311092998f2d"
scaffold_1	RepeatMasker	DNA	14806637	14807087	2779	+	.	ID="RND-1_FAMILY-111";Tend="1426";Tstart="984";shortTE="F";uid="3fb92a58-987a-4bfc-abde-5db5bb9229dc"
scaffold_1	RepeatMasker	Unknown	16559740	16559869	576	+	.	ID="RND-5_FAMILY-359";Tend="1098";Tstart="968";shortTE="F";uid="2af39f73-a9c5-4f58-a3bf-0595ecd12026"
scaffold_1	RepeatMasker	DNA/hAT-Tip100	43633017	43633219	571	+	.	ID="RND-6_FAMILY-5487";Tend="1169";Tstart="976";shortTE="F";uid="5093b0eb-b313-48f6-bac5-98e30a6e5851"
scaffold_1	RepeatMasker	DNA/hAT-Tip100	13729922	13730081	881	+	.	ID="RND-6_FAMILY-12005";Tend="1859";Tstart="1697";shortTE="F";uid="7804297d-4517-4119-abbb-ec15aba35bc1"
scaffold_1	RepeatMasker	Unknown	47359588	47360242	1433	+	.	ID="RND-6_FAMILY-9000";Tend="4787";Tstart="3624";shortTE="F";uid="5b719049-cc53-4eae-9bf9-3bab2ce9e588"
scaffold_1	RepeatMasker	Unknown	24908454	24913906	40959	+	.	ID="RND-1_FAMILY-313";Tend="5281";Tstart="109";shortTE="F";uid="60e890f7-ae2f-4dda-9e2e-fbfb5be37f41"
scaffold_1	RepeatMasker	Unknown	19455252	19455680	943	+	.	ID="RND-5_FAMILY-321";Tend="1363";Tstart="921";shortTE="F";uid="1e99e200-d340-4d2c-a117-868cdf211f55"
scaffold_1	RepeatMasker	DNA/hAT-Tip100	3795492	3795942	918	+	.	ID="RND-6_FAMILY-2";Tend="1398";Tstart="957";shortTE="F";uid="6895e9d8-f443-4cc9-8f90-2e5d2251f86d"
scaffold_1	RepeatMasker	DNA/hAT-Tip100	46672554	46672700	810	+	.	ID="RND-1_FAMILY-81";Tend="1128";Tstart="976";shortTE="F";uid="f3123c05-564f-4e46-b299-e27810d8fde5"
scaffold_1	RepeatMasker	LINE/RTE-BovB	20241330	20241612	701	+	.	ID="RND-6_FAMILY-792";Tend="1628";Tstart="1324";shortTE="F";uid="ed4dd332-72b5-495b-96ee-c9c418ba2129"
scaffold_1	RepeatMasker	DNA/hAT-Tip100	45310392	45310570	682	+	.	ID="rnd-6_family-12005";Tend="2293";Tstart="1410";shortTE="F";uid="d5db6089-1e50-40a2-93d4-9ff8d94cbe70"
scaffold_1	RepeatMasker	DNA	42660933	42661149	798	+	.	ID="RND-6_FAMILY-6285";Tend="1549";Tstart="1343";shortTE="F";uid="44e929a0-98d3-42de-acf1-aa2a51c927a4"
scaffold_1	RepeatMasker	DNA/hAT-Tip100	53114053	53114311	1725	+	.	ID="RND-6_FAMILY-4672";Tend="1281";Tstart="1023";shortTE="F";uid="ab862a5e-a941-494d-bcba-d2100cb9fafe"
scaffold_1	RepeatMasker	DNA/hAT-Tip100	33615430	33615676	564	+	.	ID="RND-1_FAMILY-110";Tend="1818";Tstart="1542";shortTE="F";uid="619e6833-9560-492e-941d-8008ff3efbe2"
scaffold_1	RepeatMasker	DNA/Ginger-1	27458742	27459136	1515	+	.	ID="RND-5_FAMILY-679";Tend="2237";Tstart="1790";shortTE="F";uid="a8f4efee-81dd-417e-9884-e3d9cf3caa0a"
scaffold_1	RepeatMasker	Unknown	32081203	32081433	1131	+	.	ID="RND-6_FAMILY-7443";Tend="1032";Tstart="809";shortTE="F";uid="14be58ee-4e5d-41b2-8ba3-4f32076bce90"
scaffold_1	RepeatMasker	Unknown	27634821	27635136	1942	+	.	ID="RND-5_FAMILY-2155";Tend="1241";Tstart="930";shortTE="F";uid="937ef78b-d914-4c13-a445-fb0ea35b399d"
scaffold_1	RepeatMasker	LINE/RTE-BovB	19667199	19667383	442	+	.	ID="RND-6_FAMILY-792";Tend="1678";Tstart="1477";shortTE="F";uid="134ea776-61db-4868-91cf-b938d58295f4"
scaffold_1	RepeatMasker	DNA/hAT-Tip100	27112925	27114180	2806	+	.	ID="RND-4_FAMILY-1042";TEgroup="ctg_1%7CRND-4_FAMILY-1042%7C5";Tend="1927";Tstart="986";shortTE="F";uid="b13cc935-6af3-4f0b-92d3-196089fe80ce"
scaffold_1	RepeatMasker	Unknown	5176652	5176862	1142	+	.	ID="RND-1_FAMILY-166";Tend="1175";Tstart="986";shortTE="F";uid="0cdcc577-4e52-4d3d-b62a-b20bacbcf3b8"
scaffold_1	RepeatMasker	LINE/RTE-BovB	26264186	26264857	632	+	.	ID="RTE-33_LMI";Tend="2504";Tstart="1829";shortTE="F";uid="a55c26f0-e6f6-4cfd-8b76-c05028d4a6ab"
scaffold_1	RepeatMasker	DNA/hAT-Tip100	3259004	3259260	1078	+	.	ID="RND-1_FAMILY-79";Tend="822";Tstart="561";shortTE="F";uid="648d995a-7ec8-4007-aad2-9c2f4249ab70"
scaffold_1	RepeatMasker	DNA/Ginger-1	50319074	50319877	1115	+	.	ID="RND-4_FAMILY-652";Tend="2287";Tstart="1476";shortTE="F";uid="30df2f0a-354d-4f6c-a358-b3962b3dd0e6"
scaffold_1	RepeatMasker	DNA/Ginger-1	58106289	58106530	1085	+	.	ID="rnd-6_family-8373";Tend="1470";Tstart="1258";shortTE="F";uid="79b4807a-052c-43b5-ba79-7f7e2f073f01"
scaffold_1	RepeatMasker	Unknown	97450	97743	1572	+	.	ID="RND-6_FAMILY-2264";Tend="1145";Tstart="853";shortTE="F";uid="f53c5f3a-afda-458d-b596-6b8ce633f5b4"
scaffold_1	RepeatMasker	Retroposon?	19467822	19468663	5275	+	.	ID="RND-5_FAMILY-1752";Tend="2083";Tstart="921";shortTE="F";uid="fbfd2630-d817-40e5-bf81-3903edc124a2"
scaffold_1	RepeatMasker	DNA/Ginger-1	30376549	30377794	7154	+	.	ID="rnd-2_family-51";Tend="2106";Tstart="848";shortTE="F";uid="ed3181fd-874b-4309-a038-5883e3be9fc9"
scaffold_1	RepeatMasker	Unknown	35156859	35157409	593	+	.	ID="RND-4_FAMILY-991";TEgroup="ctg_1%7CRND-4_FAMILY-991%7C1";Tend="1144";Tstart="924";shortTE="F";uid="6e8192a8-10a8-4455-91fa-7b867459b6fa"
scaffold_1	RepeatMasker	Unknown	67954529	67954777	1521	+	.	ID="RND-1_FAMILY-349";Tend="1211";Tstart="942";shortTE="F";uid="8b20cfd8-470b-4318-a422-43d66916f5ed"
scaffold_1	RepeatMasker	DNA/P	46840749	46840945	403	+	.	ID="P-2_AP";Tend="2468";Tstart="2252";shortTE="F";uid="abb61711-443b-4c8d-841f-baa1e0aee486"
scaffold_1	RepeatMasker	DNA	38374528	38374712	491	+	.	ID="RND-1_FAMILY-121";Tend="619";Tstart="442";shortTE="F";uid="3dcf28f0-ae98-475c-a38c-955248b80138"
scaffold_1	RepeatMasker	DNA/Ginger-1	47240121	47241312	7246	+	.	ID="RND-6_FAMILY-1604";Tend="2084";Tstart="829";shortTE="F";uid="e5bca536-866b-4d63-8051-2afbc18f5b9a"
scaffold_1	RepeatMasker	LTR/Gypsy	58149676	58149875	538	+	.	ID="GYPSY3-I_AP";Tend="867";Tstart="661";shortTE="F";uid="a9f6f0e4-3955-477a-832d-11473598ed12"
scaffold_1	RepeatMasker	Unknown	28470650	28471110	2387	+	.	ID="RND-5_FAMILY-1615";Tend="1393";Tstart="947";shortTE="F";uid="082394b9-b2ac-4642-b95a-b70187f69571"
scaffold_1	RepeatMasker	DNA/Ginger-1	48287327	48287658	507	+	.	ID="RND-6_FAMILY-10588";Tend="1221";Tstart="907";shortTE="F";uid="ca7285b8-4acd-4187-b002-1c3808fa9093"
scaffold_1	RepeatMasker	DNA/Ginger-1	39170936	39171256	1836	+	.	ID="RND-1_FAMILY-9";Tend="1573";Tstart="1246";shortTE="F";uid="f5660c19-f57b-4cfb-b0c5-e9bac36cae51"
scaffold_1	RepeatMasker	DNA/Ginger-1	70404843	70405128	1382	+	.	ID="RND-5_FAMILY-222";Tend="1224";Tstart="917";shortTE="F";uid="71325206-ae50-43fc-8c1f-80c5a74b220e"
scaffold_1	RepeatMasker	Unknown	24190452	24192388	11622	+	.	ID="RND-6_FAMILY-6952";Tend="2204";Tstart="417";shortTE="F";uid="8825aa3c-4d38-4d46-b8de-aa87dfb4d4d2"
scaffold_1	RepeatMasker	DNA/hAT-Tip100	9261093	9261301	879	+	.	ID="RND-1_FAMILY-109";Tend="1178";Tstart="954";shortTE="F";uid="215a2e5b-1c95-47cf-b893-71a00065257e"
scaffold_1	RepeatMasker	Retroposon?	68829129	68829707	2553	+	.	ID="RND-1_FAMILY-4";Tend="1528";Tstart="970";shortTE="F";uid="e90ec442-2cc1-4284-9517-7acdad690824"
scaffold_1	RepeatMasker	DNA/hAT	40546939	40547779	5225	+	.	ID="RND-1_FAMILY-295";Tend="1819";Tstart="978";shortTE="F";uid="8cb68b4b-3691-4573-bf87-7e83d2e243a1"
scaffold_1	RepeatMasker	DNA	69103777	69104173	1059	+	.	ID="RND-4_FAMILY-220";Tend="1366";Tstart="968";shortTE="F";uid="e5a7bf70-fafb-437f-890d-bec27a99c182"
scaffold_1	RepeatMasker	DNA	51073118	51073390	529	+	.	ID="RND-6_FAMILY-3353";Tend="1252";Tstart="974";shortTE="F";uid="e383d9c6-10f6-4757-9c5f-1030dbebdd2f"
scaffold_1	RepeatMasker	DNA/Ginger-1	14220224	14220849	4357	+	.	ID="RND-6_FAMILY-1075";Tend="1494";Tstart="862";shortTE="F";uid="12f11c60-d822-4c3b-8729-b1ea018e788f"
scaffold_1	RepeatMasker	DNA/Ginger-1	19834442	19835194	3919	+	.	ID="RND-6_FAMILY-8521";Tend="1532";Tstart="746";shortTE="F";uid="3dd6a221-7622-42ea-b1c8-4cfe9c74c1e4"
scaffold_1	RepeatMasker	Unknown	38458393	38458575	721	+	.	ID="RND-6_FAMILY-8932";Tend="1438";Tstart="1257";shortTE="F";uid="3c7cc945-7be3-499e-bb8d-30132cdeee0f"
scaffold_1	RepeatMasker	DNA/hAT-Tip100	24238289	24238411	816	+	.	ID="RND-6_FAMILY-7221";Tend="248";Tstart="126";shortTE="F";uid="4d5f0bee-7397-4ae8-a234-9e9e9e345b85"
scaffold_1	RepeatMasker	DNA/hAT	67760255	67760466	768	+	.	ID="RND-5_FAMILY-9190";Tend="1145";Tstart="891";shortTE="F";uid="68c05f59-5041-40d6-a472-e82358d47c06"
scaffold_1	RepeatMasker	DNA/Ginger-1	47146577	47147561	4003	+	.	ID="rnd-5_family-679";Tend="2243";Tstart="1005";shortTE="F";uid="c6ad3fc2-ecc9-4f74-86c6-b86d556c65c3"
scaffold_1	RepeatMasker	DNA/hAT-Tip100	18065353	18065698	2511	+	.	ID="RND-6_FAMILY-4850";Tend="857";Tstart="514";shortTE="F";uid="d96f1a42-19ab-4c73-94d1-b0e544620ccf"
scaffold_1	RepeatMasker	LINE/RTE-BovB	45132942	45133146	462	+	.	ID="RND-6_FAMILY-6336";Tend="2312";Tstart="2108";shortTE="F";uid="0772ddaa-9be2-4978-ad6a-92ced9e59dfe"
scaffold_1	RepeatMasker	DNA/Ginger-1	47491183	47491672	736	+	.	ID="RND-6_FAMILY-10588";Tend="1145";Tstart="627";shortTE="F";uid="90f9c4ab-f6f6-4512-a2f5-2bdaf07e43de"
scaffold_1	RepeatMasker	Unknown	1501216	1501322	610	+	.	ID="RND-5_FAMILY-4715";Tend="1282";Tstart="1177";shortTE="F";uid="8933901d-474d-41ff-9a60-3db0c5a1bce2"
scaffold_1	RepeatMasker	Unknown	56454752	56455269	479	+	.	ID="RND-6_FAMILY-4588";Tend="540";Tstart="9";shortTE="F";uid="3db1b373-8e0c-4b23-ae7b-cf5e223f2198"
scaffold_1	RepeatMasker	Unknown	29704933	29705199	688	+	.	ID="RND-1_FAMILY-166";Tend="534";Tstart="259";shortTE="F";uid="a8c436f3-a880-42ed-9a92-08278745fe68"
scaffold_1	RepeatMasker	LINE/I	15378036	15379293	884	+	.	ID="RND-6_FAMILY-5409";Tend="4316";Tstart="3124";shortTE="F";uid="ba77b1d4-bdbf-4cba-9769-9132a5b55139"
scaffold_1	RepeatMasker	DNA/MULE-MuDR	15459969	15460120	660	+	.	ID="RND-6_FAMILY-6259";Tend="1417";Tstart="1266";shortTE="F";uid="65ad674a-adce-4cb1-a92d-d8b9eabfd7d1"
scaffold_1	RepeatMasker	DNA/Ginger-1	41315622	41316094	2492	+	.	ID="RND-5_FAMILY-222";Tend="1449";Tstart="906";shortTE="F";uid="cbd916ea-4c16-4a6d-9bca-481967d21a49"
scaffold_1	RepeatMasker	DNA/hAT-Ac	63567627	63567937	1380	+	.	ID="RND-1_FAMILY-138";Tend="1218";Tstart="914";shortTE="F";uid="9584d39e-c6eb-4b51-b4a6-2f80e9025354"
scaffold_1	RepeatMasker	DNA/Ginger-1	41415538	41416045	1646	+	.	ID="RND-1_FAMILY-9";Tend="1485";Tstart="980";shortTE="F";uid="197708db-bd89-471c-ac39-8af6014b4798"
scaffold_1	RepeatMasker	DNA/Ginger-1	23624124	23624392	1046	+	.	ID="rnd-6_family-1075";Tend="1076";Tstart="825";shortTE="F";uid="3d558156-c72d-463e-ba90-ead61fe0a729"
scaffold_1	RepeatMasker	DNA	44137530	44137704	733	+	.	ID="RND-4_FAMILY-220";Tend="1381";Tstart="1199";shortTE="F";uid="435fd701-8011-4e5f-9e90-6000cca91612"
scaffold_1	RepeatMasker	Unknown	59589994	59590269	965	+	.	ID="RND-6_FAMILY-3253";Tend="1212";Tstart="959";shortTE="F";uid="f5d09e4d-cdf7-4be7-8519-3ee6df102cf7"
scaffold_1	RepeatMasker	DNA/Ginger-1	24851287	24851890	2493	+	.	ID="rnd-5_family-679";Tend="1490";Tstart="844";shortTE="F";uid="f18560c2-d254-48ac-86de-c4aab85d4456"
scaffold_1	RepeatMasker	DNA/Ginger-1	55219661	55219852	1064	+	.	ID="RND-6_FAMILY-2321";Tend="1614";Tstart="1410";shortTE="F";uid="5190c9bc-f94a-4020-a289-72dc945328ab"
scaffold_1	RepeatMasker	Unknown	15426771	15426992	403	+	.	ID="RND-5_FAMILY-473";Tend="1039";Tstart="825";shortTE="F";uid="08ca6c6b-5fd5-4452-86a7-880dba92797f"
scaffold_1	RepeatMasker	DNA/Ginger-1	66647212	66647921	3432	+	.	ID="rnd-1_family-8";Tend="2228";Tstart="1350";shortTE="F";uid="35f21abd-8433-434c-85ff-011562bf3867"
scaffold_1	RepeatMasker	DNA/Merlin	1836207	1837061	3997	+	.	ID="RND-1_FAMILY-25";Tend="1820";Tstart="955";shortTE="F";uid="09d90480-a11c-4ad3-a5d0-3e459a3fb313"
scaffold_1	RepeatMasker	DNA/Ginger-1	21287941	21288707	1601	+	.	ID="RND-6_FAMILY-10588";Tend="1414";Tstart="657";shortTE="F";uid="34f7276f-2be6-4d1d-8c9d-e8fc08662c15"
scaffold_1	RepeatMasker	Unknown	26648777	26649381	2017	+	.	ID="RND-5_FAMILY-6555";Tend="1327";Tstart="735";shortTE="F";uid="d0a21b65-a94c-4eda-9a8a-ef862daa2b52"
scaffold_1	RepeatMasker	DNA/Ginger-1	60894358	60894497	665	+	.	ID="RND-6_FAMILY-4811";Tend="1863";Tstart="1725";shortTE="F";uid="0854931c-b21b-4e32-8a75-d97a3760259b"
scaffold_1	RepeatMasker	DNA/hAT-Tip100	42438193	42438682	1085	+	.	ID="RND-5_FAMILY-1744";TEgroup="ctg_1%7CRND-5_FAMILY-1744%7C4";Tend="1793";Tstart="581";shortTE="F";uid="193966b8-f440-4f61-938e-6ccb4355dfde"
scaffold_1	RepeatMasker	DNA	63140322	63140611	2391	+	.	ID="RND-5_FAMILY-2501";Tend="1251";Tstart="961";shortTE="F";uid="f8e3922c-43a7-465b-97ba-3c2f51970306"
scaffold_1	RepeatMasker	DNA/hAT-Tip100	27061607	27061820	1451	+	.	ID="RND-1_FAMILY-183";Tend="1217";Tstart="983";shortTE="F";uid="3d675b2a-79a5-4468-9730-f58a8abc213b"
scaffold_1	RepeatMasker	Unknown	36087807	36088342	3088	+	.	ID="RND-1_FAMILY-328";Tend="1454";Tstart="942";shortTE="F";uid="e71fd140-40af-4bed-9ce2-e2767cb811b6"
scaffold_1	RepeatMasker	DNA	30781915	30782546	4010	+	.	ID="RND-1_FAMILY-84";Tend="2087";Tstart="1461";shortTE="F";uid="33f94966-05ff-4776-a6d8-d45326e93615"
scaffold_1	RepeatMasker	DNA/Ginger-1	70131213	70131678	2094	+	.	ID="RND-5_FAMILY-679";Tend="2016";Tstart="1546";shortTE="F";uid="ddcc12c1-7309-4a74-ad9c-c44c97527ab8"
scaffold_1	RepeatMasker	DNA	8832362	8832694	553	+	.	ID="ttaa4c_ap";Tend="325";Tstart="3";shortTE="F";uid="2c0772a2-952d-4735-82fc-8de4764de3d7"
scaffold_1	RepeatMasker	DNA/Ginger-1	57970396	57971657	8356	+	.	ID="RND-4_FAMILY-652";Tend="2172";Tstart="914";shortTE="F";uid="8218b5d1-313f-4b4c-9f4e-f658f28444f2"
scaffold_1	RepeatMasker	Unknown	4279203	4279421	730	+	.	ID="RND-1_FAMILY-175";Tend="1167";Tstart="937";shortTE="F";uid="b5272fc2-57d0-4bba-9689-40f27699ae43"
scaffold_1	RepeatMasker	DNA/hAT-hAT19	34443181	34443808	571	+	.	ID="DNA8-82_AP";TEgroup="ctg_1%7CDNA8-82_AP%7C1";Tend="749";Tstart="1";shortTE="F";uid="4c520dd8-8bb9-4edf-be93-4bed1214d667"
scaffold_1	RepeatMasker	DNA/hAT-Tip100	62298176	62298716	530	+	.	ID="RND-1_FAMILY-110";Tend="1660";Tstart="1157";shortTE="F";uid="87f1bc64-30a8-4606-b960-c82a2804de0f"
scaffold_1	RepeatMasker	DNA	59362763	59362950	464	+	.	ID="DNA8-31_AP";Tend="190";Tstart="1";shortTE="F";uid="b97a0746-1435-415b-9196-0c34b0435792"
scaffold_1	RepeatMasker	DNA/Ginger-1	37494986	37495292	3302	+	.	ID="rnd-6_family-2321";Tend="1899";Tstart="1136";shortTE="F";uid="26e4ae1a-d6c0-4ac5-96f8-3d8c741c3656"
scaffold_1	RepeatMasker	DNA/hAT	48738421	48738626	919	+	.	ID="RND-1_FAMILY-26";Tend="1911";Tstart="1701";shortTE="F";uid="72ad4228-4fb1-474b-ade8-16a7153addc8"
scaffold_1	RepeatMasker	DNA/Ginger-1	738857	739338	626	+	.	ID="RND-5_FAMILY-222";Tend="1444";Tstart="967";shortTE="F";uid="f167d545-6795-428d-ae80-631764202b54"
scaffold_1	RepeatMasker	Retroposon?	1354888	1355096	860	+	.	ID="RND-5_FAMILY-1752";Tend="1358";Tstart="1162";shortTE="F";uid="17afc3ea-95c6-4269-8c9a-49a270e4bf27"
scaffold_1	RepeatMasker	Unknown	395320	395696	3202	+	.	ID="RND-1_FAMILY-116";Tend="1342";Tstart="964";shortTE="F";uid="1bd015c7-c8a1-441f-8be1-e2069e370ab1"
scaffold_1	RepeatMasker	Retroposon?	41947501	41948096	2135	+	.	ID="RND-1_FAMILY-4";Tend="1526";Tstart="971";shortTE="F";uid="c460d3bb-f467-4f22-932b-d4a3983b27b6"
scaffold_1	RepeatMasker	DNA/hAT	26426102	26426262	685	+	.	ID="RND-5_FAMILY-1246";Tend="1093";Tstart="949";shortTE="F";uid="3db300e8-77d9-4880-b3ba-c71cb79451a9"
scaffold_1	RepeatMasker	DNA/TcMar-Mariner	6164745	6164966	859	+	.	ID="HALYOMORPHA_HALYS-6_FAMILY-1220";Tend="744";Tstart="524";shortTE="F";uid="ced53c33-151b-46c7-a436-f7bf0456e72e"
scaffold_1	RepeatMasker	Unknown	52896182	52897178	8160	+	.	ID="RND-6_FAMILY-4048";Tend="1920";Tstart="925";shortTE="F";uid="cf432bb9-013a-4f3e-97f3-4e2b29a416a7"
scaffold_1	RepeatMasker	DNA/Ginger-1	54051316	54051834	2700	+	.	ID="RND-5_FAMILY-222";Tend="1451";Tstart="887";shortTE="F";uid="082c289f-10b5-45e7-81ce-baf6916baf3c"
scaffold_1	RepeatMasker	LTR/Gypsy	19050117	19050262	400	+	.	ID="GYPSY-43_DWIL-I";Tend="739";Tstart="584";shortTE="F";uid="b88a3fc1-fe5b-4b52-bca1-ec1e092cc2e2"
scaffold_1	RepeatMasker	Unknown	56003867	56004004	510	+	.	ID="RND-6_FAMILY-19379";Tend="2257";Tstart="2118";shortTE="F";uid="a8a4d184-b167-4ea2-be8f-cb86634daff2"
scaffold_1	RepeatMasker	DNA	66635638	66636026	992	+	.	ID="RND-6_FAMILY-2028";Tend="1674";Tstart="1298";shortTE="F";uid="6b77af6e-0821-48a4-b2e6-e25b47916020"
scaffold_1	RepeatMasker	Unknown	14077280	14078242	8024	+	.	ID="RND-6_FAMILY-4048";Tend="1902";Tstart="941";shortTE="F";uid="d8a53877-c3eb-4dd6-8732-745567c46a18"
scaffold_1	RepeatMasker	DNA	70306961	70307286	924	+	.	ID="RND-4_FAMILY-220";Tend="1390";Tstart="1064";shortTE="F";uid="3651bad6-a164-4d63-a57c-f37831acd0cf"
scaffold_1	RepeatMasker	Unknown	69879698	69879969	623	+	.	ID="RND-1_FAMILY-262";Tend="1181";Tstart="908";shortTE="F";uid="db442a33-052e-44c1-99ee-fea9eaff2144"
scaffold_1	RepeatMasker	Unknown	16948994	16949369	2063	+	.	ID="RND-6_FAMILY-273";Tend="1351";Tstart="974";shortTE="F";uid="e271d15d-1737-4af5-9389-3d71e2488c73"
scaffold_1	RepeatMasker	DNA	42883933	42884250	2492	+	.	ID="RND-1_FAMILY-98";Tend="1275";Tstart="959";shortTE="F";uid="b07a58c5-6537-4222-afc1-aa39ca1dee7d"
scaffold_1	RepeatMasker	LINE/RTE-BovB	21131123	21131469	1390	+	.	ID="RND-6_FAMILY-792";Tend="1697";Tstart="1348";shortTE="F";uid="614a193a-ae6c-49ba-8ef1-843345e41bfc"
scaffold_1	RepeatMasker	DNA/Ginger-1	38555418	38555651	1630	+	.	ID="RND-5_FAMILY-679";Tend="1083";Tstart="844";shortTE="F";uid="ff49def6-266c-473f-a9df-a13d6e081680"
scaffold_1	RepeatMasker	Unknown	57459627	57460574	7803	+	.	ID="RND-6_FAMILY-4048";Tend="1899";Tstart="941";shortTE="F";uid="d1f37e5f-c504-4825-855d-dc17741899a5"
scaffold_1	RepeatMasker	DNA/hAT-Tip100	58082128	58082385	866	+	.	ID="RND-5_FAMILY-794";Tend="846";Tstart="597";shortTE="F";uid="79348aa2-db52-4a8d-b5d9-d2b5bab617b9"
scaffold_1	RepeatMasker	DNA/Ginger-1	64913033	64913418	690	+	.	ID="RND-5_FAMILY-679";Tend="1826";Tstart="1467";shortTE="F";uid="1a5763d5-35fd-4417-af1c-d548175017eb"
scaffold_1	RepeatMasker	DNA/Ginger-1	49720354	49720762	2112	+	.	ID="RND-5_FAMILY-679";Tend="2236";Tstart="1809";shortTE="F";uid="57534f81-6efc-4753-b392-8c14504cf0a4"
scaffold_1	RepeatMasker	LINE/CR1	58388159	58388551	615	+	.	ID="RND-5_FAMILY-26";Tend="1494";Tstart="1119";shortTE="F";uid="3487c8e5-7f3e-433d-a286-c612f17223f1"
scaffold_1	RepeatMasker	Unknown	18105250	18105464	416	+	.	ID="RND-1_FAMILY-171";Tend="635";Tstart="435";shortTE="F";uid="de030baa-929f-4c01-917e-2dca085d0ab3"
scaffold_1	RepeatMasker	Unknown	23635419	23636346	6612	+	.	ID="RND-6_FAMILY-6470";Tend="1681";Tstart="719";shortTE="F";uid="7223e381-bb7b-4b41-9717-013c8d4e43f0"
scaffold_1	RepeatMasker	DNA	42641982	42642221	1625	+	.	ID="RND-6_FAMILY-333";Tend="765";Tstart="532";shortTE="F";uid="a72ba82e-bebe-4e43-b4b1-a3838baa4931"
scaffold_1	RepeatMasker	DNA/Ginger-1	47282338	47282698	813	+	.	ID="RND-6_FAMILY-1087";Tend="1825";Tstart="1442";shortTE="F";uid="1d880760-9ec3-4fb5-8693-7afe1d2dd05b"
scaffold_1	RepeatMasker	DNA/Ginger-1	40423174	40423536	1996	+	.	ID="rnd-6_family-4968";Tend="1268";Tstart="799";shortTE="F";uid="b551c98c-82a4-483d-8507-61a25a6857ed"
scaffold_1	RepeatMasker	DNA/Ginger-1	2308353	2308821	1090	+	.	ID="RND-1_FAMILY-9";Tend="1524";Tstart="1029";shortTE="F";uid="c011af81-4fe7-41ba-bfb8-1556be561cee"
scaffold_1	RepeatMasker	DNA/Ginger-1	20700587	20700921	621	+	.	ID="RND-6_FAMILY-2321";Tend="2194";Tstart="1888";shortTE="F";uid="71daaa2f-08cc-4cdc-8a05-00477df0ff9e"
scaffold_1	RepeatMasker	DNA/Ginger-1	51170208	51170766	2929	+	.	ID="rnd-6_family-4968";Tend="1484";Tstart="611";shortTE="F";uid="5957f00d-c4ab-40d3-a5e2-6c42fe5f7204"
scaffold_1	RepeatMasker	DNA/TcMar-Tc1	5421101	5421238	459	+	.	ID="RND-6_FAMILY-21379";Tend="1512";Tstart="1374";shortTE="F";uid="4b74af28-b934-4a92-b8e0-cf5ecd7cee94"
scaffold_1	RepeatMasker	DNA/Ginger-1	44854784	44855299	2332	+	.	ID="RND-6_FAMILY-4968";Tend="1485";Tstart="960";shortTE="F";uid="287db664-dafb-4d4f-919b-5b41c8daf4ae"
scaffold_1	RepeatMasker	DNA/Ginger-1	48464676	48464955	972	+	.	ID="RND-1_FAMILY-12";Tend="1376";Tstart="1019";shortTE="F";uid="4bf2fd65-fca1-47c8-bee9-16a706ccb47c"
scaffold_1	RepeatMasker	DNA/Ginger-1	66276378	66276595	1617	+	.	ID="RND-6_FAMILY-8521";Tend="1025";Tstart="801";shortTE="F";uid="6c2b6798-0663-4023-bb47-afa9c70d18db"
scaffold_1	RepeatMasker	Unknown	44074359	44074868	3300	+	.	ID="RND-1_FAMILY-445";Tend="1391";Tstart="902";shortTE="F";uid="9090e8d1-89e0-4c2c-b28a-05fec5f03250"
scaffold_1	RepeatMasker	DNA/hAT	48891410	48892434	4412	+	.	ID="RND-1_FAMILY-26";Tend="1962";Tstart="902";shortTE="F";uid="f7b506ed-d96b-4688-8cd7-04518ed3ab03"
scaffold_1	RepeatMasker	Retroposon?	44709211	44711186	14507	+	.	ID="RND-5_FAMILY-27";Tend="2552";Tstart="573";shortTE="F";uid="94bc2fa4-b136-496d-9dcc-12f755a4e2c5"
scaffold_1	RepeatMasker	DNA/Ginger-1	33578119	33578398	765	+	.	ID="RND-5_FAMILY-222";Tend="1182";Tstart="912";shortTE="F";uid="e3330386-f58f-414c-b948-1fc6d97e8ab3"
scaffold_1	RepeatMasker	DNA	7611384	7611631	1194	+	.	ID="RND-1_FAMILY-97";Tend="1307";Tstart="1018";shortTE="F";uid="3533f658-4558-44a7-87c0-73e598db9fb3"
scaffold_1	RepeatMasker	DNA/Ginger-1	30345893	30346722	4345	+	.	ID="rnd-6_family-2321";Tend="1655";Tstart="880";shortTE="F";uid="8a9b7dae-97fb-4b0d-96d1-4e4f84a91f61"
scaffold_1	RepeatMasker	DNA/hAT-Tip100	30991788	30991917	446	+	.	ID="RND-1_FAMILY-110";Tend="1325";Tstart="1192";shortTE="F";uid="6dd9a594-d0ea-4821-9703-d951513673a0"
scaffold_1	RepeatMasker	DNA/Ginger-1	70679634	70680013	1502	+	.	ID="RND-1_FAMILY-9";Tend="1364";Tstart="979";shortTE="F";uid="34545449-5ed9-4bbe-9271-dd2a918ccb9e"
scaffold_1	RepeatMasker	DNA	46511125	46511472	1390	+	.	ID="RND-4_FAMILY-220";Tend="1318";Tstart="970";shortTE="F";uid="07c1afb2-3a46-4018-83d8-747bbe4d2983"
scaffold_1	RepeatMasker	DNA/Ginger-1	59403051	59403427	1811	+	.	ID="RND-1_FAMILY-8";Tend="2329";Tstart="1922";shortTE="F";uid="dbea7566-315e-42aa-a70e-a3a5571638d7"
scaffold_1	RepeatMasker	Unknown	37845710	37845969	649	+	.	ID="RND-5_FAMILY-3110";Tend="1204";Tstart="897";shortTE="F";uid="d856adfa-039c-4c4b-bc11-2f49ca4de3aa"
scaffold_1	RepeatMasker	DNA/TcMar-Tc1	11579980	11581677	10881	+	.	ID="RND-6_FAMILY-547";Tend="1752";Tstart="1";shortTE="F";uid="f8b2e5b5-5146-4f5d-a77f-65a5baa883cc"
scaffold_1	RepeatMasker	DNA/Ginger-1	24230921	24231559	2935	+	.	ID="RND-5_FAMILY-679";Tend="1453";Tstart="848";shortTE="F";uid="5b11424b-3dce-4dcc-99d0-250399dfa838"
scaffold_1	RepeatMasker	DNA/MULE-MuDR	23095427	23095886	967	+	.	ID="RND-6_FAMILY-1000";TEgroup="ctg_1%7CRND-6_FAMILY-1000%7C1";Tend="1661";Tstart="765";shortTE="F";uid="92bf9c52-e711-47d1-9ee9-4f7e278e52af"
scaffold_1	RepeatMasker	DNA/hAT-Tip100	69175477	69175749	1658	+	.	ID="RND-1_FAMILY-81";Tend="1261";Tstart="988";shortTE="F";uid="e42dd039-d891-488d-a46e-9ebf10dfb323"
scaffold_1	RepeatMasker	DNA/Ginger-1	34280724	34281327	2727	+	.	ID="RND-5_FAMILY-679";Tend="2387";Tstart="1757";shortTE="F";uid="1509b311-e53d-4555-87b5-78ae5c0beae2"
scaffold_1	RepeatMasker	Retroposon?	50606335	50606647	676	+	.	ID="RND-5_FAMILY-1752";Tend="1562";Tstart="1235";shortTE="F";uid="b50fe6e5-a80e-41ad-a867-4dda6cb26eba"
scaffold_1	RepeatMasker	Unknown	24414090	24414435	2709	+	.	ID="RND-5_FAMILY-352";Tend="1276";Tstart="932";shortTE="F";uid="b250ce71-9b5a-4dd0-ba07-1ce788329525"
scaffold_1	RepeatMasker	DNA/Ginger-1	19466798	19466955	934	+	.	ID="RND-6_FAMILY-8521";Tend="881";Tstart="728";shortTE="F";uid="77dbf6c6-6db6-421b-a49f-a6133a09c08f"
scaffold_1	RepeatMasker	DNA/Kolobok-E	6059129	6059608	2960	+	.	ID="RND-1_FAMILY-233";Tend="1404";Tstart="914";shortTE="F";uid="2bfa13d4-ad98-4b7b-ac33-0ae735aef976"
scaffold_1	RepeatMasker	DNA/Ginger-1	18104169	18104284	477	+	.	ID="RND-4_FAMILY-839";Tend="1018";Tstart="725";shortTE="F";uid="417b2623-d13d-46b6-baa5-e8c6a0122519"
scaffold_1	RepeatMasker	Unknown	40331630	40332145	2792	+	.	ID="RND-6_FAMILY-2752";Tend="519";Tstart="19";shortTE="F";uid="8096f0a4-58b0-473e-ad42-548d90cea6a4"
scaffold_1	RepeatMasker	DNA/hAT-Tip100	70408071	70408272	687	+	.	ID="RND-5_FAMILY-1043";Tend="921";Tstart="729";shortTE="F";uid="763146e6-2cab-4002-9717-a1c2adbc40b4"
scaffold_1	RepeatMasker	DNA/hAT	11385555	11386141	3380	+	.	ID="RND-1_FAMILY-26";Tend="1493";Tstart="903";shortTE="F";uid="7ce340a2-a8c9-4b67-af36-e43d93d6b370"
scaffold_1	RepeatMasker	DNA/hAT-Tip100	57232016	57232116	1534	+	.	ID="RND-1_FAMILY-273";Tend="1465";Tstart="918";shortTE="F";uid="f3605aad-6ecd-4a72-bca7-11f5ef04f47f"
scaffold_1	RepeatMasker	DNA/Ginger-1	43139159	43139544	2341	+	.	ID="RND-6_FAMILY-8521";Tend="1537";Tstart="1151";shortTE="F";uid="69a3161c-9083-45bc-b09a-9840d7cfd49a"
scaffold_1	RepeatMasker	DNA/MULE-MuDR	43372412	43374438	5492	+	.	ID="RND-5_FAMILY-400";Tend="2029";Tstart="141";shortTE="F";uid="6b694b6a-7afc-49d3-8ae0-40b4491147ad"
scaffold_1	RepeatMasker	LINE/I-Jockey	60094958	60095214	1620	+	.	ID="RND-5_FAMILY-1608";Tend="2314";Tstart="2057";shortTE="F";uid="f38d30af-bd77-4a61-8820-3473b1dc7609"
scaffold_1	RepeatMasker	DNA/Kolobok-E	66958734	66958908	977	+	.	ID="RND-5_FAMILY-1059";Tend="1874";Tstart="1697";shortTE="F";uid="681e9041-e108-4500-870d-696ed6ad55da"
scaffold_1	RepeatMasker	DNA/hAT-Tip100	67922938	67923563	2583	+	.	ID="RND-5_FAMILY-1043";Tend="1385";Tstart="773";shortTE="F";uid="f18c4709-abb2-436a-b405-0279fb738df9"
scaffold_1	RepeatMasker	DNA/hAT-Tip100	18092391	18092884	550	+	.	ID="RND-1_FAMILY-234";TEgroup="ctg_1%7CRND-1_FAMILY-234%7C2";Tend="1547";Tstart="930";shortTE="F";uid="3a679274-aa79-4281-ba1d-a24d1bd6929b"
scaffold_1	RepeatMasker	DNA/Ginger-1	42517087	42517247	479	+	.	ID="RND-6_FAMILY-7865";Tend="324";Tstart="181";shortTE="F";uid="8a3e8cc6-9963-4d93-b176-715fdd1dc601"
scaffold_1	RepeatMasker	Unknown	4883696	4884770	1032	+	.	ID="RND-5_FAMILY-3927";Tend="2069";Tstart="991";shortTE="F";uid="f23f12e4-fafd-43bf-bd65-8e9c4182956b"
scaffold_1	RepeatMasker	DNA/hAT-Tip100	53310605	53310926	1336	+	.	ID="RND-1_FAMILY-81";Tend="1312";Tstart="989";shortTE="F";uid="7f9109ca-9ce4-478f-9abc-7e535f37707a"
scaffold_1	RepeatMasker	DNA/Ginger-1	9414595	9415164	2556	+	.	ID="RND-5_FAMILY-679";Tend="1372";Tstart="797";shortTE="F";uid="59ee5623-41a4-4aff-a626-5ffa1a377be2"
scaffold_1	RepeatMasker	DNA/Ginger-1	28878094	28879116	1545	+	.	ID="RND-6_FAMILY-4811";Tend="1879";Tstart="840";shortTE="F";uid="b6abdbd4-be11-47fb-8138-1b158186eadc"
scaffold_1	RepeatMasker	Unknown	19865089	19866045	4944	+	.	ID="RND-1_FAMILY-196";Tend="1862";Tstart="823";shortTE="F";uid="6c57d478-f503-4387-a3a8-a13e01521cf7"
scaffold_1	RepeatMasker	DNA/hAT-hAT19	32150218	32150802	3233	+	.	ID="RND-5_FAMILY-1605";Tend="1581";Tstart="990";shortTE="F";uid="3578cfd6-f15c-4faf-aee0-08be1e4abf3b"
scaffold_1	RepeatMasker	DNA/TcMar-m44	15200171	15200378	509	+	.	ID="RND-6_FAMILY-3134";Tend="957";Tstart="760";shortTE="F";uid="44c3bea4-2326-49e0-86e3-765be6f4398d"
scaffold_1	RepeatMasker	LTR/Pao	43018829	43019493	979	+	.	ID="BEL4-I_AP";Tend="5712";Tstart="5013";shortTE="F";uid="bed340fc-b1c4-4c7a-b3f7-2c20ba84039e"
scaffold_1	RepeatMasker	DNA	50057669	50058158	542	+	.	ID="RND-4_FAMILY-220";Tend="1416";Tstart="896";shortTE="F";uid="2690d3ba-bc90-4a4c-ae49-961df5aa5e00"
scaffold_1	RepeatMasker	DNA	62376628	62377846	3186	+	.	ID="RND-5_FAMILY-1883";TEgroup="ctg_1%7CRND-5_FAMILY-1883%7C3";Tend="1791";Tstart="213";shortTE="F";uid="6a1c6ff7-614f-4b16-8685-5c03c6975f8b"
scaffold_1	RepeatMasker	Unknown	33335274	33335437	921	+	.	ID="RND-1_FAMILY-260";Tend="1328";Tstart="808";shortTE="F";uid="664a91ba-766c-4cb1-b434-11e5196a1130"
scaffold_1	RepeatMasker	DNA/Ginger-1	34041180	34041993	2476	+	.	ID="rnd-5_family-679";Tend="2076";Tstart="947";shortTE="F";uid="e9c68fc0-deb0-4257-85a6-6d95567562e5"
scaffold_1	RepeatMasker	DNA/hAT	7376490	7376844	2040	+	.	ID="RND-1_FAMILY-26";Tend="1919";Tstart="1566";shortTE="F";uid="224b7ed8-61e0-4fd0-912c-9b5a8788676a"
scaffold_1	RepeatMasker	Unknown	25390526	25390649	437	+	.	ID="RND-1_FAMILY-177";Tend="1186";Tstart="1077";shortTE="F";uid="6fc67f2b-74d2-44ec-96e5-2065b2cf9798"
scaffold_1	RepeatMasker	LTR/Gypsy	24094238	24095968	6107	+	.	ID="GYPSY2-I_AP";Tend="3224";Tstart="1510";shortTE="F";uid="8abf5f4a-a8df-4b5c-bb7f-524e28241763"
scaffold_1	RepeatMasker	DNA	325192	325572	428	+	.	ID="RND-4_FAMILY-220";Tend="1438";Tstart="1068";shortTE="F";uid="f03c3558-afd3-4c5b-8c5c-44034d348fd2"
scaffold_1	RepeatMasker	LINE/RTE-BovB	57341948	57342155	769	+	.	ID="RND-6_FAMILY-792";Tend="1666";Tstart="1468";shortTE="F";uid="18029fd5-17d4-4134-be96-055f13afab46"
scaffold_1	RepeatMasker	DNA/Ginger-1	44642480	44642920	1597	+	.	ID="RND-6_FAMILY-4811";Tend="2000";Tstart="1547";shortTE="F";uid="40530ede-e833-4b00-adcd-dd9fca4a8126"
scaffold_1	RepeatMasker	Unknown	9378970	9379127	912	+	.	ID="RND-4_FAMILY-2816";Tend="966";Tstart="802";shortTE="F";uid="7690ce9d-a8fc-4f55-ab93-bfee885cbb79"
scaffold_1	RepeatMasker	DNA/hAT-Tip100	27412118	27412615	1464	+	.	ID="RND-1_FAMILY-148";Tend="1388";Tstart="917";shortTE="F";uid="2ab15b5e-6300-469e-a53f-55ec36f15758"
scaffold_1	RepeatMasker	DNA/Ginger-1	33377248	33377521	1299	+	.	ID="RND-6_FAMILY-8373";Tend="1973";Tstart="1719";shortTE="F";uid="40239f3d-0555-4f6c-9756-46ca769febe0"
scaffold_1	RepeatMasker	DNA/Ginger-1	42872362	42872473	1498	+	.	ID="RND-6_FAMILY-2321";Tend="2347";Tstart="1804";shortTE="F";uid="421bbe84-41ad-4d97-83c3-8e8dcdacaf3d"
scaffold_1	RepeatMasker	DNA	52326878	52327120	1689	+	.	ID="RND-1_FAMILY-84";Tend="2356";Tstart="2098";shortTE="F";uid="11a02b56-09bf-41b1-9ccd-885f2ebf822f"
scaffold_1	RepeatMasker	DNA/PIF-Spy	7278930	7279065	430	+	.	ID="ISL2EU-3N1_CFL";Tend="330";Tstart="189";shortTE="F";uid="537c41f4-af56-4a0b-8265-12e75b55c407"
scaffold_1	RepeatMasker	DNA/Ginger-1	40092610	40092953	1304	+	.	ID="rnd-5_family-679";Tend="1176";Tstart="936";shortTE="F";uid="918e7088-cef2-4312-b4a2-2e58f15a045e"
scaffold_1	RepeatMasker	Unknown	54115777	54116076	527	+	.	ID="RND-5_FAMILY-3056";Tend="1444";Tstart="1187";shortTE="F";uid="08371156-fb87-4b3a-afea-bd5dbc321542"
scaffold_1	RepeatMasker	DNA/Ginger-1	70692033	70692685	1817	+	.	ID="RND-6_FAMILY-4968";Tend="1486";Tstart="823";shortTE="F";uid="7719ab18-ffa0-468a-8c60-a64e0db712dd"
scaffold_1	RepeatMasker	LINE/I-Jockey	43459046	43459557	619	+	.	ID="VINGI-1_APIS";Tend="772";Tstart="29";shortTE="F";uid="ef11d71d-2e43-44fe-bbfb-6c4143a05bb1"
scaffold_1	RepeatMasker	DNA/Ginger-1	43045315	43046110	5217	+	.	ID="rnd-6_family-8521";Tend="1534";Tstart="750";shortTE="F";uid="b57267d0-29ad-42ea-be83-f5223d2d8618"
scaffold_1	RepeatMasker	DNA	41273769	41273957	720	+	.	ID="RND-6_FAMILY-6285";Tend="1522";Tstart="1340";shortTE="F";uid="434c9641-71eb-45d1-9c18-d622258bdaf2"
scaffold_1	RepeatMasker	Unknown	67364982	67365171	492	+	.	ID="RND-1_FAMILY-359";Tend="1082";Tstart="909";shortTE="F";uid="bc7637c2-7e1e-4088-8450-a490c93d28bd"
scaffold_1	RepeatMasker	DNA	27266639	27266996	1243	+	.	ID="RND-6_FAMILY-6285";Tend="966";Tstart="598";shortTE="F";uid="1b4f55da-5221-40e1-9d59-1e56c1508299"
scaffold_1	RepeatMasker	DNA/Ginger-1	11743867	11744042	529	+	.	ID="rnd-1_family-446";TEgroup="ctg_1%7Crnd-1_family-446%7C1";Tend="1919";Tstart="1648";shortTE="T";uid="da07c541-60d0-4ef3-951c-357b106c9c19"
scaffold_1	RepeatMasker	Unknown	65264667	65264769	572	+	.	ID="RND-5_FAMILY-722";Tend="1575";Tstart="1476";shortTE="F";uid="9379fca9-594c-4e8d-909e-439081d18c88"
scaffold_1	RepeatMasker	DNA/Ginger-1	42504311	42504460	936	+	.	ID="RND-5_FAMILY-679";Tend="2249";Tstart="2103";shortTE="F";uid="bfa51443-03fb-4b49-a8b2-b3ca9623a1bd"
scaffold_1	RepeatMasker	LINE/RTE-BovB	65311547	65311674	532	+	.	ID="RND-6_FAMILY-792";Tend="1666";Tstart="1555";shortTE="F";uid="921af3aa-06d8-498a-8f26-07231f1d7bd1"
scaffold_1	RepeatMasker	DNA/Ginger-1	7066895	7067074	1294	+	.	ID="rnd-1_family-9";Tend="1355";Tstart="1180";shortTE="F";uid="484b05b6-1f4f-48ea-9af0-93a7acfe81ba"
scaffold_1	RepeatMasker	LINE/I	41578694	41579295	2023	+	.	ID="RND-5_FAMILY-5261";Tend="787";Tstart="187";shortTE="F";uid="7bc4602f-7ed7-4843-9058-ad108563b418"
scaffold_1	RepeatMasker	DNA/hAT-Tip100	25443180	25443433	1283	+	.	ID="RND-1_FAMILY-311";Tend="1238";Tstart="970";shortTE="F";uid="bb71036e-f54c-4332-8b87-11e827b0538e"
scaffold_1	RepeatMasker	DNA/Ginger-1	68101242	68101689	2038	+	.	ID="RND-5_FAMILY-679";Tend="1294";Tstart="837";shortTE="F";uid="ba536b60-9d70-4284-ad79-67aea47d07ed"
scaffold_1	RepeatMasker	DNA/Ginger-1	59274286	59275260	6979	+	.	ID="RND-1_FAMILY-12";Tend="1952";Tstart="966";shortTE="F";uid="b84b6d5b-78e1-4f3b-8a2d-a39fa371f373"
scaffold_1	RepeatMasker	DNA/Kolobok-E	8682666	8683004	847	+	.	ID="RND-1_FAMILY-233";TEgroup="ctg_1%7CRND-1_FAMILY-233%7C1";Tend="1375";Tstart="921";shortTE="F";uid="eedd094e-e35d-434d-be9b-11eecd448352"
scaffold_1	RepeatMasker	DNA/Ginger-1	5211850	5212045	951	+	.	ID="RND-5_FAMILY-222";Tend="1126";Tstart="915";shortTE="F";uid="2c4568ee-16fd-41c3-99ea-b3292b844eca"
scaffold_1	RepeatMasker	DNA	7450115	7450296	1152	+	.	ID="RND-1_FAMILY-499";Tend="1876";Tstart="1674";shortTE="F";uid="cdefd8bd-bfa8-420b-b3da-07f2034c420c"
scaffold_1	RepeatMasker	LTR/Gypsy	3341785	3342793	509	+	.	ID="GYPSY-4_BM-I";Tend="1156";Tstart="125";shortTE="F";uid="31195593-1e3b-4542-bae8-ddd7bdaae66d"
scaffold_1	RepeatMasker	DNA/Ginger-1	15663493	15664379	4796	+	.	ID="RND-5_FAMILY-679";Tend="2270";Tstart="1373";shortTE="F";uid="a34e94a3-5c2d-4ecf-ba35-bf1cd2a21e22"
scaffold_1	RepeatMasker	DNA/Ginger-1	56587786	56587958	1112	+	.	ID="rnd-5_family-222";Tend="1443";Tstart="1301";shortTE="F";uid="04a91f80-03d4-441d-8e3b-f517cac4e578"
scaffold_1	RepeatMasker	DNA/Ginger-1	3357972	3358463	851	+	.	ID="rnd-5_family-222";Tend="1381";Tstart="960";shortTE="F";uid="d530dd84-a731-4be0-8d45-732d95c4f18b"
scaffold_1	RepeatMasker	Retroposon?	62113120	62113561	1613	+	.	ID="RND-1_FAMILY-4";Tend="1503";Tstart="964";shortTE="F";uid="59a0372e-6038-4638-9c06-f12530033d5c"
scaffold_1	RepeatMasker	Unknown	24766973	24767195	1177	+	.	ID="RND-6_FAMILY-8261";Tend="1190";Tstart="960";shortTE="F";uid="1bc98905-f492-402d-b36d-d17232772b45"
scaffold_1	RepeatMasker	Unknown	60851169	60851420	1257	+	.	ID="RND-1_FAMILY-154";Tend="1406";Tstart="1157";shortTE="F";uid="e0091fb5-f8e8-41b2-a04d-b35b22a62f11"
scaffold_1	RepeatMasker	LTR/Copia	43137847	43138030	1095	+	.	ID="RND-6_FAMILY-609";Tend="246";Tstart="59";shortTE="F";uid="8951c84a-3c99-455e-aa21-99b26ede2771"
scaffold_1	RepeatMasker	Unknown	2046732	2046858	475	+	.	ID="HALYOMORPHA_HALYS-5_FAMILY-1369";Tend="660";Tstart="534";shortTE="F";uid="ef6e7805-874b-47aa-a4b1-e159aac4062b"
scaffold_1	RepeatMasker	DNA/Ginger-1	42423843	42424044	653	+	.	ID="RND-5_FAMILY-1987";Tend="1861";Tstart="1657";shortTE="F";uid="182a181a-5f38-436d-95f8-9a806260c70a"
scaffold_1	RepeatMasker	DNA/Ginger-1	71114220	71114584	2200	+	.	ID="RND-5_FAMILY-679";Tend="2203";Tstart="1817";shortTE="F";uid="4f810905-8eee-4bb2-bc55-c33f4f354299"
scaffold_1	RepeatMasker	DNA	11171352	11171815	657	+	.	ID="TTAA7_AP";Tend="431";Tstart="1";shortTE="F";uid="2a04733a-a8b9-4cd7-84e2-9f3c68c84db4"
scaffold_1	RepeatMasker	DNA/Ginger-1	27625593	27626140	2150	+	.	ID="rnd-5_family-679";Tend="1376";Tstart="779";shortTE="F";uid="ecff60d5-fcf0-42ac-adba-f82a2afda990"
scaffold_1	RepeatMasker	DNA/hAT	49046860	49047117	751	+	.	ID="RND-1_FAMILY-114";Tend="2091";Tstart="1833";shortTE="F";uid="68b5c874-8acb-455b-8e6a-97d0f58abad4"
scaffold_1	RepeatMasker	DNA/Ginger-1	67339860	67341120	7217	+	.	ID="RND-2_FAMILY-51";Tend="2110";Tstart="848";shortTE="F";uid="b1851a70-ded6-4c88-abb2-a195de1b4e85"
scaffold_1	RepeatMasker	DNA/Ginger-1	52594210	52594685	935	+	.	ID="rnd-5_family-222";Tend="1118";Tstart="634";shortTE="F";uid="efdbb9f3-66b2-45e7-915d-c8ff868ee6ba"
scaffold_1	RepeatMasker	DNA/Ginger-1	45197420	45198008	3108	+	.	ID="RND-6_FAMILY-2321";Tend="1491";Tstart="900";shortTE="F";uid="d3b0ac4e-21a7-4586-9b8a-f7653f73867f"
scaffold_1	RepeatMasker	Unknown	9169554	9169746	422	+	.	ID="RND-2_FAMILY-24";Tend="1561";Tstart="1354";shortTE="F";uid="77d2642d-9526-4495-987f-0c7c9f3a2e09"
scaffold_1	RepeatMasker	DNA/Ginger-1	484877	485326	797	+	.	ID="RND-5_FAMILY-679";Tend="2204";Tstart="1777";shortTE="F";uid="79253dd5-292c-4962-bc58-1c12151a6f5d"
scaffold_1	RepeatMasker	Unknown	49560799	49561429	4367	+	.	ID="RND-5_FAMILY-3007";Tend="2634";Tstart="1954";shortTE="F";uid="98a11e9e-4fed-48bf-ab32-1644ca725d33"
scaffold_1	RepeatMasker	LINE/RTE-BovB	53082316	53082703	1016	+	.	ID="RND-6_FAMILY-792";Tend="1624";Tstart="1171";shortTE="F";uid="45d00777-f3b0-45d1-a52f-552f671df39a"
scaffold_1	RepeatMasker	DNA/Ginger-1	35422039	35422305	613	+	.	ID="rnd-1_family-9";Tend="1162";Tstart="794";shortTE="F";uid="37bd0492-0f72-4216-9b78-8ceb64b34901"
scaffold_1	RepeatMasker	DNA/hAT?	33404366	33404563	403	+	.	ID="RND-6_FAMILY-15595";Tend="1248";Tstart="1058";shortTE="F";uid="5ddcea93-14b6-486b-aaf4-acdd642c5448"
scaffold_1	RepeatMasker	DNA/P	52967929	52968334	815	+	.	ID="RND-5_FAMILY-4022";Tend="3697";Tstart="3268";shortTE="F";uid="9b61f344-6343-4386-9aa0-ae97db3c45b1"
scaffold_1	RepeatMasker	DNA/Ginger-1	38500651	38500890	992	+	.	ID="RND-5_FAMILY-679";Tend="1107";Tstart="851";shortTE="F";uid="dcb0c10b-b787-47a3-b025-22598dcaf363"
scaffold_1	RepeatMasker	Unknown	15427420	15427837	2586	+	.	ID="RND-5_FAMILY-473";Tend="1925";Tstart="1500";shortTE="F";uid="ae882b42-5723-4d0b-9540-eff26c9149c5"
scaffold_1	RepeatMasker	DNA/TcMar-Mariner	68954139	68955072	3488	+	.	ID="mariner-4_cfl";Tend="925";Tstart="1";shortTE="F";uid="4e74137c-689b-4618-bedd-d2d7e6e9b57e"
scaffold_1	RepeatMasker	DNA/Ginger-1	50989626	50990270	2601	+	.	ID="RND-4_FAMILY-839";Tend="1525";Tstart="904";shortTE="F";uid="e4c07add-60bc-4086-a8e3-118cb769a2ed"
scaffold_1	RepeatMasker	DNA/hAT	67919000	67919364	1762	+	.	ID="RND-5_FAMILY-1246";Tend="1458";Tstart="1119";shortTE="F";uid="d07fc3d1-47cd-4602-942e-0bcb61f048e0"
scaffold_1	RepeatMasker	DNA/Ginger-1	46892387	46892919	2573	+	.	ID="RND-5_FAMILY-1987";Tend="1904";Tstart="1311";shortTE="F";uid="2d8235cb-c7b5-4309-9a97-300261741e13"
scaffold_1	RepeatMasker	Unknown	41467781	41467994	1111	+	.	ID="RND-1_FAMILY-166";Tend="1176";Tstart="984";shortTE="F";uid="13997cef-7b18-4de1-9129-dde6e06bb864"
scaffold_1	RepeatMasker	LINE/I-Jockey	59289214	59291271	2172	+	.	ID="VINGI-37_LMI";Tend="2979";Tstart="969";shortTE="F";uid="251e464f-898e-4028-bce3-91a72bebd74e"
scaffold_1	RepeatMasker	DNA/Ginger-1	57448622	57448742	1280	+	.	ID="RND-1_FAMILY-12";Tend="1353";Tstart="947";shortTE="F";uid="49a4d25d-971f-4fcb-a8c3-668e553ac1ca"
scaffold_1	RepeatMasker	Unknown	68363441	68364132	3956	+	.	ID="RND-6_FAMILY-1373";Tend="1656";Tstart="891";shortTE="F";uid="70e2123c-1631-4915-b86f-edf6e1546b61"
scaffold_1	RepeatMasker	Unknown	66484984	66485811	6446	+	.	ID="RND-6_FAMILY-10255";Tend="1528";Tstart="715";shortTE="F";uid="13e34bd1-de12-4155-97fc-30313db6a0ce"
scaffold_1	RepeatMasker	DNA/Ginger-1	14374818	14375554	4540	+	.	ID="RND-6_FAMILY-2321";Tend="1630";Tstart="897";shortTE="F";uid="be881a50-15b9-43a6-9bc9-cd24da87d9d2"
scaffold_1	RepeatMasker	DNA/hAT	3380636	3381089	908	+	.	ID="RND-1_FAMILY-463";Tend="4420";Tstart="3961";shortTE="F";uid="7dd858f5-dabc-4035-88aa-9140b19f9444"
scaffold_1	RepeatMasker	DNA/hAT-Tip100	38452338	38452685	1227	+	.	ID="RND-5_FAMILY-794";Tend="920";Tstart="594";shortTE="F";uid="9352c0b4-2b84-4bad-b99d-a57e5c2ec1a7"
scaffold_1	RepeatMasker	Unknown	31678166	31678882	4632	+	.	ID="RND-5_FAMILY-4263";Tend="1632";Tstart="924";shortTE="F";uid="f763eb3f-e364-4c2f-b874-5f8383b1aa3a"
scaffold_1	RepeatMasker	DNA/hAT	64000440	64001204	948	+	.	ID="HALYOMORPHA_HALYS-6_FAMILY-1359";Tend="778";Tstart="51";shortTE="F";uid="69e01148-2075-4e03-9640-c44d413cca26"
scaffold_1	RepeatMasker	DNA/Ginger-1	20799061	20799799	3141	+	.	ID="RND-6_FAMILY-2321";Tend="1531";Tstart="782";shortTE="F";uid="ebbe11e4-f257-49dd-9440-411592ada2ee"
scaffold_1	RepeatMasker	DNA/Ginger-1	17377373	17377916	1415	+	.	ID="RND-6_FAMILY-10588";Tend="1233";Tstart="655";shortTE="F";uid="d3d4bbda-b949-4ae7-bab0-520a957de33b"
scaffold_1	RepeatMasker	Unknown	28680546	28680894	868	+	.	ID="RND-6_FAMILY-880";Tend="2070";Tstart="1789";shortTE="F";uid="d333ee33-c0a9-4f95-8ebe-642dfc962a56"
scaffold_1	RepeatMasker	Unknown	55994005	55994282	1194	+	.	ID="RND-1_FAMILY-338";Tend="1193";Tstart="881";shortTE="F";uid="94006734-52cf-4f7e-9dee-c307e4797b22"
scaffold_1	RepeatMasker	DNA/hAT-Tip100	16730853	16731096	531	+	.	ID="RND-6_FAMILY-6046";Tend="1129";Tstart="893";shortTE="F";uid="2ded2728-a306-4d43-af77-d5d005808ea4"
scaffold_1	RepeatMasker	DNA	9380071	9380270	1455	+	.	ID="RND-1_FAMILY-19";Tend="968";Tstart="769";shortTE="F";uid="b23f2c5c-0bea-4015-a711-305cd22bf5c8"
scaffold_1	RepeatMasker	DNA/MULE-NOF	42915791	42916207	678	+	.	ID="RND-6_FAMILY-14302";Tend="928";Tstart="542";shortTE="F";uid="9f82255c-f211-4d1a-9ec1-530e97ea257c"
scaffold_1	RepeatMasker	DNA/hAT	31703162	31703796	2558	+	.	ID="RND-6_FAMILY-1361";Tend="2088";Tstart="1521";shortTE="F";uid="235f77df-4056-4467-a0c3-878d1511d644"
scaffold_1	RepeatMasker	DNA/Ginger-1	63691215	63691451	770	+	.	ID="rnd-1_family-9";Tend="1145";Tstart="773";shortTE="F";uid="bdcaa5b7-efa3-47e6-b40c-a980c3eda957"
scaffold_1	RepeatMasker	DNA/hAT-hATm	40188645	40188876	1019	+	.	ID="HAT-7_AP";Tend="453";Tstart="219";shortTE="F";uid="478c1067-81b7-4c4b-8304-1b42c4185bfd"
scaffold_1	RepeatMasker	DNA	52522539	52523608	7424	+	.	ID="RND-6_FAMILY-1293";Tend="1761";Tstart="647";shortTE="F";uid="1ca022a0-6c33-4ed4-8956-cff96576eddd"
scaffold_1	RepeatMasker	DNA/Ginger-1	32806478	32806811	1302	+	.	ID="RND-5_FAMILY-222";Tend="1507";Tstart="1191";shortTE="F";uid="fe72bc0c-6735-4e3c-a432-732f5ebfd701"
scaffold_1	RepeatMasker	LINE/RTE-BovB	63238177	63238407	919	+	.	ID="RND-6_FAMILY-792";Tend="1664";Tstart="1443";shortTE="F";uid="f92e1b70-f773-48cc-acd1-b115ce31312b"
scaffold_1	RepeatMasker	Unknown	1214546	1214873	2003	+	.	ID="RND-1_FAMILY-195";Tend="1400";Tstart="1082";shortTE="F";uid="f1df6884-36ec-4c42-a85f-9e47ea0fda88"
scaffold_1	RepeatMasker	DNA/Ginger-1	30534491	30534617	623	+	.	ID="RND-1_FAMILY-376";Tend="449";Tstart="322";shortTE="F";uid="680c6d7c-9ff9-463d-8555-84f1b6f85d1c"
scaffold_1	RepeatMasker	DNA/Kolobok-E	30063427	30063724	714	+	.	ID="RND-5_FAMILY-1059";Tend="1252";Tstart="956";shortTE="F";uid="d50cb4aa-80f1-41ac-8993-6159cb07bc30"
scaffold_1	RepeatMasker	Unknown	22533662	22533877	1003	+	.	ID="RND-1_FAMILY-175";Tend="1170";Tstart="944";shortTE="F";uid="386d50aa-530f-4755-8e9c-cf3f508213b1"
scaffold_1	RepeatMasker	DNA/Ginger-1	20504006	20504509	1264	+	.	ID="RND-1_FAMILY-9";Tend="1522";Tstart="936";shortTE="F";uid="92d566a7-9e9a-494c-a281-edbab4bc0c7b"
scaffold_1	RepeatMasker	LINE/RTE-BovB	5171531	5171938	516	+	.	ID="RND-5_FAMILY-669";Tend="1934";Tstart="1538";shortTE="F";uid="c5122641-fcc6-498b-b3a6-dbba800233b7"
scaffold_1	RepeatMasker	DNA/Ginger-1	62109218	62109606	1373	+	.	ID="RND-5_FAMILY-679";TEgroup="ctg_1%7CRND-5_FAMILY-679%7C51";Tend="2259";Tstart="870";shortTE="F";uid="0138950b-9b6f-4c00-b513-2e3d71bbe534"
scaffold_1	RepeatMasker	DNA/Ginger-1	28498191	28498481	1357	+	.	ID="RND-5_FAMILY-679";Tend="1124";Tstart="838";shortTE="F";uid="cabfd7c5-7e34-4786-ad6b-11423022c38b"
scaffold_1	RepeatMasker	DNA/hAT-Tip100	6707646	6707803	587	+	.	ID="RND-5_FAMILY-1744";Tend="783";Tstart="634";shortTE="F";uid="721f7685-ee9e-4d6a-a489-0d3b81570869"
scaffold_1	RepeatMasker	DNA/hAT-hAT19	32261636	32261833	547	+	.	ID="HAT-N9_AP";Tend="192";Tstart="1";shortTE="F";uid="ffab7324-fe38-42bc-b90e-eb7bada6c802"
scaffold_1	RepeatMasker	DNA	50083164	50083268	545	+	.	ID="RND-4_FAMILY-220";Tend="1201";Tstart="1099";shortTE="F";uid="4e926ed8-8864-4795-bcc4-cbd1fa810f46"
scaffold_1	RepeatMasker	DNA/hAT-Ac	33243061	33243329	1397	+	.	ID="RND-4_FAMILY-520";Tend="1201";Tstart="926";shortTE="F";uid="31054488-a099-4711-8664-2588bf314718"
scaffold_1	RepeatMasker	Unknown	40963403	40963775	1666	+	.	ID="RND-5_FAMILY-243";Tend="1805";Tstart="1445";shortTE="F";uid="85d94b2a-9ab5-43b2-bb3b-8feb1f28adbb"
scaffold_1	RepeatMasker	DNA/Ginger-1	2712523	2713019	1808	+	.	ID="RND-6_FAMILY-4811";Tend="1913";Tstart="1364";shortTE="F";uid="a9a21649-725e-4e25-b686-1d423b6958b9"
scaffold_1	RepeatMasker	DNA/Ginger-1	5206114	5206436	2298	+	.	ID="RND-6_FAMILY-4811";Tend="1151";Tstart="831";shortTE="F";uid="67c75435-a5ac-4a8e-8a9a-78a0fbea0ed5"
scaffold_1	RepeatMasker	Unknown	38318999	38319133	457	+	.	ID="RND-5_FAMILY-6555";Tend="1084";Tstart="945";shortTE="F";uid="3e316ad3-1ed9-497b-a3b8-6662d25f50b2"
scaffold_1	RepeatMasker	Unknown	1710563	1710816	612	+	.	ID="RND-6_FAMILY-6118";Tend="1341";Tstart="1095";shortTE="F";uid="159043e2-3b7d-4808-a035-f9d615bbcae4"
scaffold_1	RepeatMasker	Unknown	47886786	47887413	1162	+	.	ID="RND-2_FAMILY-24";Tend="1696";Tstart="927";shortTE="F";uid="11dcc52e-8f30-4365-b8f1-8a343a409b43"
scaffold_1	RepeatMasker	Unknown	50709028	50709495	2704	+	.	ID="RND-4_FAMILY-665";Tend="1417";Tstart="957";shortTE="F";uid="2c1842bc-cc2f-49b8-93b5-223e7b495dd8"
scaffold_1	RepeatMasker	DNA/hAT-Charlie	65687037	65687828	3842	+	.	ID="RND-6_FAMILY-4822";Tend="1543";Tstart="728";shortTE="F";uid="5ffa26a2-75c8-4cd3-950e-c51f022901bf"
scaffold_1	RepeatMasker	Unknown	23132819	23133478	4696	+	.	ID="RND-6_FAMILY-18563";Tend="1539";Tstart="856";shortTE="F";uid="66dfdd65-c414-464f-9464-092245aa8b6f"
scaffold_1	RepeatMasker	LINE/RTE-BovB	70454251	70454702	414	+	.	ID="RND-5_FAMILY-1579";Tend="1464";Tstart="1000";shortTE="F";uid="a78265c6-1d73-443c-ae11-478fad7c895b"
scaffold_1	RepeatMasker	DNA/hAT-hAT19	22988735	22988857	589	+	.	ID="DNA8-64B_AP";Tend="137";Tstart="5";shortTE="F";uid="d4788b70-536d-40ff-a189-80f5590b3091"
scaffold_1	RepeatMasker	DNA/Ginger-1	40261101	40261700	3620	+	.	ID="rnd-1_family-9";Tend="1511";Tstart="747";shortTE="F";uid="4e22b77f-387c-4e8a-b840-015386095e02"
scaffold_1	RepeatMasker	DNA/Ginger-1	16265833	16267114	6647	+	.	ID="rnd-6_family-1075";Tend="2194";Tstart="855";shortTE="F";uid="b33c63ff-9dbc-409e-b660-e8a938ecbeba"
scaffold_1	RepeatMasker	DNA	44693835	44693963	535	+	.	ID="TTAA13_AP";Tend="130";Tstart="1";shortTE="F";uid="90d046af-c687-4f0d-8bad-5dccc64c89a8"
scaffold_1	RepeatMasker	Unknown	10237066	10237476	3220	+	.	ID="RND-5_FAMILY-1499";Tend="1666";Tstart="1256";shortTE="F";uid="20a1c7d8-7e30-4a87-bee5-067ebe7fc31c"
scaffold_1	RepeatMasker	Unknown	46677098	46677614	2760	+	.	ID="RND-1_FAMILY-260";Tend="1858";Tstart="1368";shortTE="F";uid="d5acf30e-4393-4683-b15b-d71e2b4ef3dd"
scaffold_1	RepeatMasker	DNA/Kolobok-E	55561522	55561695	543	+	.	ID="RND-6_FAMILY-289";Tend="574";Tstart="427";shortTE="F";uid="8a913711-7357-4b47-b24a-7ced8dc9daac"
scaffold_1	RepeatMasker	LINE/RTE-BovB	24077700	24078184	763	+	.	ID="RND-5_FAMILY-2358";Tend="1527";Tstart="1075";shortTE="F";uid="39baaf75-9171-4d35-8f67-78af2358f2ce"
scaffold_1	RepeatMasker	DNA/hAT	70566552	70567580	4531	+	.	ID="RND-1_FAMILY-26";Tend="1967";Tstart="929";shortTE="F";uid="ca257cd6-d6df-4e7b-b3b6-ac7c8d17818f"
scaffold_1	RepeatMasker	DNA/hAT-hAT19	64898051	64898326	786	+	.	ID="hat-n7_ap";Tend="252";Tstart="2";shortTE="F";uid="8f9939d4-537a-406c-9afc-58dda6786d17"
scaffold_1	RepeatMasker	DNA/hAT	43469128	43469641	1447	+	.	ID="RND-1_FAMILY-26";Tend="1378";Tstart="794";shortTE="F";uid="ab8a64fc-2ce4-4424-b296-5a5cbe752032"
scaffold_1	RepeatMasker	DNA	14572080	14572644	3350	+	.	ID="RND-1_FAMILY-84";Tend="1998";Tstart="1442";shortTE="F";uid="c5335b36-9a57-4ef9-86d8-3c592b82c8b8"
scaffold_1	RepeatMasker	DNA/hAT-hAT19	23783627	23783759	405	+	.	ID="DNA8-109_AP";Tend="132";Tstart="1";shortTE="F";uid="5f10eb7e-f480-4a00-9581-d7f917f0ef70"
scaffold_1	RepeatMasker	Unknown	22964896	22965465	963	+	.	ID="RND-2_FAMILY-24";Tend="1532";Tstart="933";shortTE="F";uid="ab65fdb0-3ffe-4e62-8022-3259887e3823"
scaffold_1	RepeatMasker	DNA/Kolobok-E	32911041	32911204	959	+	.	ID="RND-1_FAMILY-225";Tend="1807";Tstart="1644";shortTE="F";uid="1f028e13-5245-4dc5-b326-ca43fd963c5e"
scaffold_1	RepeatMasker	DNA/Ginger-1	53587865	53588799	3521	+	.	ID="RND-1_FAMILY-21";TEgroup="ctg_1%7CRND-1_FAMILY-21%7C1";Tend="1548";Tstart="823";shortTE="F";uid="debd8397-587e-41e0-8271-4a1b2e47ce40"
scaffold_1	RepeatMasker	DNA/hAT-Tip100	31949406	31949712	1755	+	.	ID="RND-5_FAMILY-921";Tend="1145";Tstart="833";shortTE="F";uid="a466face-89fa-4971-bc90-728949bac489"
scaffold_1	RepeatMasker	DNA/hAT-Tip100	33902688	33903050	1950	+	.	ID="RND-1_FAMILY-148";Tend="1356";Tstart="983";shortTE="F";uid="4e006349-a97c-4efe-8e02-8ae7eeb00130"
scaffold_1	RepeatMasker	DNA/Ginger-1	44601017	44601407	1208	+	.	ID="rnd-4_family-839";Tend="1329";Tstart="895";shortTE="F";uid="0d2c655e-ba4a-4fea-bbd8-00fa5c26bcdf"
scaffold_1	RepeatMasker	Unknown	16996485	16997320	2324	+	.	ID="RND-5_FAMILY-4715";Tend="1369";Tstart="521";shortTE="F";uid="cbb5e8e4-5dce-4b24-aa15-2f44db4f4f04"
scaffold_1	RepeatMasker	Unknown	33024961	33025190	756	+	.	ID="RND-6_FAMILY-2540";Tend="1229";Tstart="1021";shortTE="F";uid="00b06622-cf00-43ff-8c6b-fbe01514aa82"
scaffold_1	RepeatMasker	DNA/Ginger-1	21485471	21485967	1750	+	.	ID="RND-1_FAMILY-9";Tend="1465";Tstart="978";shortTE="F";uid="6c8ab080-c1b0-4d26-b3e0-626200baee68"
scaffold_1	RepeatMasker	DNA/hAT-Tip100	28437983	28438350	982	+	.	ID="RND-6_FAMILY-2";Tend="1451";Tstart="1049";shortTE="F";uid="f17ee14a-ff54-46bb-bdd5-91db8e7a9846"
scaffold_1	RepeatMasker	DNA/Ginger-1	50806563	50807885	5680	+	.	ID="RND-6_FAMILY-2321";Tend="2137";Tstart="892";shortTE="F";uid="0147d413-5952-4034-9a9e-450f47a9594c"
scaffold_1	RepeatMasker	DNA/Merlin	46085399	46086257	4348	+	.	ID="RND-1_FAMILY-25";Tend="1820";Tstart="962";shortTE="F";uid="c258aba3-d8e3-4bc4-a665-be219f538aa8"
scaffold_1	RepeatMasker	LINE/I	17211188	17211660	1055	+	.	ID="RND-6_FAMILY-12169";Tend="1463";Tstart="976";shortTE="F";uid="7cdef043-f251-44d2-9303-37b4c1e44020"
scaffold_1	RepeatMasker	DNA/Kolobok-E	51815200	51816042	2968	+	.	ID="RND-1_FAMILY-46";Tend="3574";Tstart="2690";shortTE="F";uid="c4544f4d-109e-47ce-a220-a5ea92c7a52c"
scaffold_1	RepeatMasker	LINE/RTE-BovB	29818240	29818606	1819	+	.	ID="RND-6_FAMILY-792";Tend="1666";Tstart="1301";shortTE="F";uid="50f74349-7c58-45e4-8b17-9461729e1b00"
scaffold_1	RepeatMasker	LTR/Gypsy	65083690	65084177	1452	+	.	ID="RND-6_FAMILY-1084";Tend="3341";Tstart="2827";shortTE="F";uid="b5ba3013-288e-49d4-a3dd-debbf5f5a9ba"
scaffold_1	RepeatMasker	LTR/Copia	19458091	19458204	471	+	.	ID="RND-5_FAMILY-3669";Tend="1357";Tstart="1237";shortTE="F";uid="03da0dd0-892f-4962-b400-81177cf88be2"
scaffold_1	RepeatMasker	LINE/R1	30129907	30131357	878	+	.	ID="SART-9_API";Tend="1739";Tstart="320";shortTE="F";uid="b0f8cfdc-af09-428e-9667-50f90b7bf503"
scaffold_1	RepeatMasker	Unknown	67924011	67924132	785	+	.	ID="RND-5_FAMILY-7636";Tend="1103";Tstart="938";shortTE="F";uid="709dee7b-82d8-4c74-a8c6-837c3cb71a89"
scaffold_1	RepeatMasker	DNA/hAT-Tip100	48909281	48909684	741	+	.	ID="RND-1_FAMILY-234";TEgroup="ctg_1%7CRND-1_FAMILY-234%7C4";Tend="1519";Tstart="941";shortTE="F";uid="cebb99ea-b43a-437b-ab99-c062766eeb5a"
scaffold_1	RepeatMasker	DNA/Ginger-1	17112408	17112627	412	+	.	ID="RND-6_FAMILY-1075";Tend="1122";Tstart="907";shortTE="F";uid="c75a4781-f52c-439a-8e6d-7e6e5c5e1669"
scaffold_1	RepeatMasker	Unknown	295335	296022	5504	+	.	ID="RND-1_FAMILY-420";Tend="1654";Tstart="961";shortTE="F";uid="42d80a18-6b6f-4fba-a226-7aff1d9ddf25"
scaffold_1	RepeatMasker	DNA/hAT	43366567	43367243	1403	+	.	ID="RND-1_FAMILY-26";Tend="2064";Tstart="1409";shortTE="F";uid="6db50727-f2b9-48a1-81bf-bb171ef2fbec"
scaffold_1	RepeatMasker	LINE/RTE-BovB	52300315	52300676	1331	+	.	ID="RND-6_FAMILY-792";Tend="1513";Tstart="1127";shortTE="F";uid="cf4368bf-d748-4c85-b81a-91e4c944e06f"
scaffold_1	RepeatMasker	DNA/hAT	2289243	2289668	1756	+	.	ID="RND-1_FAMILY-26";Tend="1341";Tstart="931";shortTE="F";uid="afff43d9-1641-4c63-a71a-1a072f9c903d"
scaffold_1	RepeatMasker	DNA/hAT-hAT19	62755874	62755987	473	+	.	ID="DNA8-64B_AP";Tend="124";Tstart="18";shortTE="F";uid="089e6444-5971-4782-be49-e23d24044091"
scaffold_1	RepeatMasker	DNA/hAT	11251356	11251890	2488	+	.	ID="RND-1_FAMILY-26";Tend="1961";Tstart="1018";shortTE="F";uid="b6719c68-85de-4c1c-b599-b07f27661e80"
scaffold_1	RepeatMasker	DNA/MULE-MuDR	11999941	12000049	535	+	.	ID="RND-5_FAMILY-895";Tend="1294";Tstart="1186";shortTE="F";uid="abd63066-1557-400d-acea-871d8bfbf679"
scaffold_1	RepeatMasker	DNA	12308780	12309295	621	+	.	ID="RND-4_FAMILY-220";TEgroup="ctg_1%7CRND-4_FAMILY-220%7C9";Tend="1413";Tstart="918";shortTE="F";uid="a135f77a-de0d-4b9e-b104-58770107d5cd"
scaffold_1	RepeatMasker	DNA/Kolobok-E	26701771	26702033	561	+	.	ID="RND-5_FAMILY-1059";Tend="1258";Tstart="970";shortTE="F";uid="46b0c52b-1797-4a85-8105-d0fe0bf05864"
scaffold_1	RepeatMasker	DNA	62452259	62453139	4645	+	.	ID="RND-4_FAMILY-271";Tend="1860";Tstart="925";shortTE="F";uid="a59dde88-01b4-4653-a865-a3b5c4dc5c6a"
scaffold_1	RepeatMasker	Unknown	10017256	10017458	508	+	.	ID="RND-1_FAMILY-94";Tend="603";Tstart="392";shortTE="F";uid="bb926f68-c0e7-4604-8d71-4b7d4a08e3f7"
scaffold_1	RepeatMasker	LTR/Gypsy	6722200	6724208	12549	+	.	ID="RND-1_FAMILY-202";Tend="2191";Tstart="196";shortTE="F";uid="682b0147-2b2c-47a8-9525-ed148c274786"
scaffold_1	RepeatMasker	Unknown	26450429	26450696	1149	+	.	ID="RND-5_FAMILY-1453";Tend="1159";Tstart="899";shortTE="F";uid="12bc0484-ebbb-46b4-85ec-94dd164d1a9f"
scaffold_1	RepeatMasker	Unknown	49718679	49719066	514	+	.	ID="RND-2_FAMILY-24";Tend="1757";Tstart="1350";shortTE="F";uid="72b43c25-1bbe-4280-9ff7-f4af48eb92c5"
scaffold_1	RepeatMasker	DNA/MULE-MuDR	34355036	34355398	2613	+	.	ID="RND-5_FAMILY-3867";Tend="1288";Tstart="925";shortTE="F";uid="9d1f7586-528c-4191-a22a-c718deced8db"
scaffold_1	RepeatMasker	DNA/Ginger-1	50285187	50285331	889	+	.	ID="RND-5_FAMILY-679";Tend="2241";Tstart="2102";shortTE="F";uid="30c2fe3c-a510-4f06-ad8d-10188d252123"
scaffold_1	RepeatMasker	DNA/Ginger-1	16062051	16062511	1382	+	.	ID="RND-4_FAMILY-839";Tend="1980";Tstart="1431";shortTE="F";uid="6dfcd143-1b12-412f-ae15-f3ec64b07f84"
scaffold_1	RepeatMasker	DNA/hAT-Tip100	14972682	14972924	818	+	.	ID="RND-1_FAMILY-75";Tend="1215";Tstart="948";shortTE="F";uid="f774fd0f-2b1e-4a41-95db-92df7b6df0d7"
scaffold_1	RepeatMasker	Unknown	63499908	63500321	938	+	.	ID="RND-1_FAMILY-437";Tend="769";Tstart="411";shortTE="F";uid="cb6471e0-d11c-43ac-84e8-a742f2fe6c86"
scaffold_1	RepeatMasker	DNA/Maverick	29228925	29230758	1620	+	.	ID="RND-6_FAMILY-6487";TEgroup="ctg_1%7CRND-6_FAMILY-6487%7C7";Tend="1907";Tstart="420";shortTE="F";uid="fc29ae25-1c7f-4c79-aae9-c48ee9ef36a1"
scaffold_1	RepeatMasker	DNA/hAT-Tip100	49397211	49397438	431	+	.	ID="DNA8-13_AP";Tend="557";Tstart="320";shortTE="F";uid="16c86c13-45dc-4f59-8196-61ed5e8e68c7"
scaffold_1	RepeatMasker	DNA/Kolobok-E	17376292	17376466	606	+	.	ID="RND-1_FAMILY-287";Tend="1772";Tstart="1594";shortTE="F";uid="0100fd62-d06b-46d3-890f-24bf95190bd8"
scaffold_1	RepeatMasker	LINE/I-Jockey	67016656	67020235	5493	+	.	ID="RND-6_FAMILY-27361";Tend="2274";Tstart="1";shortTE="F";uid="aef7068c-4b74-4344-9dfc-d6d669d142dc"
scaffold_1	RepeatMasker	DNA/Ginger-1	13387445	13387892	2286	+	.	ID="RND-5_FAMILY-679";Tend="1210";Tstart="788";shortTE="F";uid="51e4856c-9412-4449-93ae-4d212d3a69d6"
scaffold_1	RepeatMasker	DNA/Ginger-1	39731489	39731979	2621	+	.	ID="RND-6_FAMILY-8521";Tend="1529";Tstart="1017";shortTE="F";uid="0d889d39-16d7-4a3d-a110-2bd867a55ca6"
scaffold_1	RepeatMasker	DNA/Ginger-1	45903580	45904302	3332	+	.	ID="RND-6_FAMILY-8521";Tend="1556";Tstart="811";shortTE="F";uid="5fb60e94-eb9c-418c-bbcb-d4c245b00ce1"
scaffold_1	RepeatMasker	LINE/RTE-BovB	64799269	64799535	1363	+	.	ID="RND-5_FAMILY-1579";Tend="749";Tstart="483";shortTE="F";uid="4dd98eeb-2611-4918-91b2-75dd62daf379"
scaffold_1	RepeatMasker	DNA	47364060	47364461	1331	+	.	ID="RND-4_FAMILY-220";Tend="1418";Tstart="971";shortTE="F";uid="b0e42f75-2e6d-4682-9f98-f3192959302d"
scaffold_1	RepeatMasker	Unknown	21887114	21887344	545	+	.	ID="RND-1_FAMILY-173";Tend="1310";Tstart="1064";shortTE="F";uid="b4c75451-0ea1-4d55-a957-159265ea959e"
scaffold_1	RepeatMasker	Retroposon?	873760	874262	2088	+	.	ID="RND-1_FAMILY-4";Tend="1520";Tstart="955";shortTE="F";uid="628f81be-f25e-46f5-94ea-96fb2946ee72"
scaffold_1	RepeatMasker	LINE/L2	40343861	40344018	451	+	.	ID="RND-6_FAMILY-11100";Tend="1511";Tstart="1353";shortTE="F";uid="f61567cc-e1d5-404a-aaf0-2cfec10cf98c"
scaffold_1	RepeatMasker	DNA/hAT-hAT19	31727446	31727677	500	+	.	ID="HAT-N9_AP";Tend="589";Tstart="352";shortTE="F";uid="1fa73b3a-c6c0-4ccf-9312-37daa105abef"
scaffold_1	RepeatMasker	LTR/Pao	28780772	28783817	15636	+	.	ID="RND-6_FAMILY-6943";TEgroup="ctg_1%7CRND-6_FAMILY-6943%7C1";Tend="4385";Tstart="88";shortTE="F";uid="ba126d18-769c-4d26-a64e-cd53a9463704"
scaffold_1	RepeatMasker	LINE/RTE-BovB	11969188	11969385	510	+	.	ID="RND-6_FAMILY-792";Tend="1667";Tstart="1473";shortTE="F";uid="3335ab99-06f0-448c-9bc5-703ee6c9cb6e"
scaffold_1	RepeatMasker	Unknown	10467395	10467734	1084	+	.	ID="RND-1_FAMILY-286";Tend="1118";Tstart="789";shortTE="F";uid="65431e3c-c401-4a15-bdf8-fcc3b73a7aed"
scaffold_1	RepeatMasker	LTR/Gypsy	46113394	46114198	3920	+	.	ID="RND-6_FAMILY-5179";Tend="1723";Tstart="981";shortTE="F";uid="43d2b7cc-25e5-4f9c-8982-44852352c00c"
scaffold_1	RepeatMasker	DNA	11315349	11315600	973	+	.	ID="RND-6_FAMILY-6285";Tend="888";Tstart="644";shortTE="F";uid="af8936da-2add-4b6e-8593-80ba0ed7df16"
scaffold_1	RepeatMasker	LTR/Pao	30102709	30102950	1800	+	.	ID="RND-6_FAMILY-23021";Tend="4416";Tstart="4190";shortTE="F";uid="d3e6e527-2470-444a-9150-816cda3f1f7b"
scaffold_1	RepeatMasker	DNA/Ginger-1	33915637	33915940	852	+	.	ID="RND-5_FAMILY-1987";Tend="2121";Tstart="1814";shortTE="F";uid="845310c3-83ed-4e38-b21f-dc0a3c0316be"
scaffold_1	RepeatMasker	Unknown	57081057	57081448	937	+	.	ID="RND-6_FAMILY-7443";Tend="1178";Tstart="778";shortTE="F";uid="bdf37c44-dc7f-4f7a-a884-eaa0dd12b283"
scaffold_1	RepeatMasker	DNA/Ginger-1	2280277	2281389	6603	+	.	ID="RND-6_FAMILY-2321";Tend="2152";Tstart="1017";shortTE="F";uid="cc535227-6f77-458f-8ed6-950e372f21c8"
scaffold_1	RepeatMasker	DNA/Ginger-1	49370348	49371176	5105	+	.	ID="RND-5_FAMILY-679";Tend="2240";Tstart="1412";shortTE="F";uid="23197219-14f7-4204-a77b-28772ff0c058"
scaffold_1	RepeatMasker	LTR/Gypsy	5162851	5163869	3958	+	.	ID="RND-6_FAMILY-8926";Tend="2024";Tstart="1006";shortTE="F";uid="bdb74e15-fca7-42bb-9386-915fa8836329"
scaffold_1	RepeatMasker	Unknown	27284316	27284834	3900	+	.	ID="RND-1_FAMILY-185";Tend="2264";Tstart="1721";shortTE="F";uid="56ad143c-fb39-4462-85e4-0204e4b07e1d"
scaffold_1	RepeatMasker	DNA/hAT-Ac	62269640	62270669	4317	+	.	ID="RND-5_FAMILY-1356";Tend="1784";Tstart="826";shortTE="F";uid="b2e2157e-ccc1-45ce-bb04-f6667e71175f"
scaffold_1	RepeatMasker	Unknown	68478859	68479053	487	+	.	ID="RND-5_FAMILY-194";Tend="1594";Tstart="1412";shortTE="F";uid="50f5e6ab-7cef-48e5-863e-7de3fea7abd6"
scaffold_1	RepeatMasker	Unknown	43166087	43166291	1086	+	.	ID="RND-6_FAMILY-6074";Tend="1226";Tstart="1043";shortTE="F";uid="575ef556-4514-4238-9bff-e299c47f8718"
scaffold_1	RepeatMasker	Unknown	42884217	42884398	1415	+	.	ID="RND-1_FAMILY-156";Tend="1237";Tstart="1044";shortTE="F";uid="83d58126-126e-4b3a-a2e3-a76b1980e1fb"
scaffold_1	RepeatMasker	Unknown	48020747	48021029	1281	+	.	ID="RND-1_FAMILY-256";Tend="1227";Tstart="970";shortTE="F";uid="2960bde1-284c-435d-8505-4c40da2e9f37"
scaffold_1	RepeatMasker	DNA/Ginger-1	20391868	20392184	2358	+	.	ID="RND-1_FAMILY-12";Tend="1255";Tstart="935";shortTE="F";uid="93f9f22f-9ecc-4f73-bce9-6de68bc1be4a"
scaffold_1	RepeatMasker	DNA/Ginger-1	10079872	10080120	533	+	.	ID="GINGER1-1_AP";Tend="4385";Tstart="4128";shortTE="F";uid="7188b63d-d066-4170-ba53-463d745c499e"
scaffold_1	RepeatMasker	Retroposon?	47410536	47410756	424	+	.	ID="RND-3_FAMILY-175";Tend="2163";Tstart="1971";shortTE="F";uid="7950abcb-c5d5-4747-aaa4-3fa2fae36f12"
scaffold_1	RepeatMasker	DNA/hAT	56510571	56511002	2575	+	.	ID="RND-1_FAMILY-7";Tend="2257";Tstart="1817";shortTE="F";uid="8318fb23-9a96-471b-ada5-083f79d4338d"
scaffold_1	RepeatMasker	Unknown	39719435	39719643	511	+	.	ID="RND-5_FAMILY-1135";Tend="3280";Tstart="3078";shortTE="F";uid="5b8980a2-500c-41e8-9349-6b83cd007946"
scaffold_1	RepeatMasker	DNA/Ginger-1	65241384	65241953	1116	+	.	ID="rnd-6_family-10588";Tend="1540";Tstart="879";shortTE="F";uid="f9d559bf-93a8-4d12-a0ef-57f3836e50b8"
scaffold_1	RepeatMasker	DNA/Ginger-1	61637165	61637278	747	+	.	ID="RND-5_FAMILY-679";Tend="1236";Tstart="1125";shortTE="F";uid="9b60409e-0986-46b9-bb64-e8a08164e54f"
scaffold_1	RepeatMasker	Unknown	23600295	23600619	949	+	.	ID="RND-6_FAMILY-5942";Tend="1412";Tstart="1137";shortTE="F";uid="2487d5f5-759f-4555-81ab-54aab061b161"
scaffold_1	RepeatMasker	Unknown	38603907	38604064	1097	+	.	ID="RND-5_FAMILY-3914";Tend="1122";Tstart="964";shortTE="F";uid="df720363-d8f1-46ea-b4cc-002d1262c761"
scaffold_1	RepeatMasker	DNA/Ginger-1	46265400	46265956	2718	+	.	ID="RND-1_FAMILY-9";Tend="1528";Tstart="973";shortTE="F";uid="31f5432d-7908-44fb-af55-b2d1aa1ea75f"
scaffold_1	RepeatMasker	DNA/MULE-NOF	43116132	43116260	1144	+	.	ID="RND-1_FAMILY-306";Tend="2152";Tstart="2024";shortTE="F";uid="7dabff5f-0844-4a36-be12-673dbb845a4c"
scaffold_1	RepeatMasker	Unknown	10338107	10338330	438	+	.	ID="RND-1_FAMILY-89";TEgroup="ctg_1%7CRND-1_FAMILY-89%7C2";Tend="1511";Tstart="1037";shortTE="F";uid="936bd6d2-0313-40b7-bbb6-e658d2a392cc"
scaffold_1	RepeatMasker	LINE/I-Jockey	32831305	32831771	2368	+	.	ID="RND-6_FAMILY-10352";Tend="862";Tstart="408";shortTE="F";uid="3897969b-364c-40ba-853b-f4b8db1b0bb7"
scaffold_1	RepeatMasker	DNA/hAT-Tip100	18934078	18934412	2256	+	.	ID="RND-1_FAMILY-148";Tend="1348";Tstart="1019";shortTE="F";uid="be516fdc-a716-47ef-a004-f71fdff2769d"
scaffold_1	RepeatMasker	DNA/hAT	43281596	43281960	1547	+	.	ID="RND-5_FAMILY-1246";TEgroup="ctg_1%7CRND-5_FAMILY-1246%7C4";Tend="1454";Tstart="908";shortTE="F";uid="4c64c259-37db-47c5-b981-80a00c21049e"
scaffold_1	RepeatMasker	DNA/Ginger-1	14260269	14260843	2518	+	.	ID="RND-5_FAMILY-222";Tend="1508";Tstart="912";shortTE="F";uid="894a5757-4626-4751-8c5f-253d4168e6b3"
scaffold_1	RepeatMasker	Unknown	24128039	24128663	2068	+	.	ID="RND-5_FAMILY-1178";Tend="1059";Tstart="273";shortTE="F";uid="a37c892d-0617-48b2-bf2d-e0844d042f87"
scaffold_1	RepeatMasker	DNA/Ginger-1	32988331	32988700	2118	+	.	ID="RND-6_FAMILY-4968";Tend="1293";Tstart="916";shortTE="F";uid="2e1233fc-6945-4c65-a053-e08b11c90e16"
scaffold_1	RepeatMasker	DNA/Ginger-1	59218970	59219276	663	+	.	ID="RND-5_FAMILY-679";Tend="1737";Tstart="1446";shortTE="F";uid="6764874b-e01f-4e44-80a7-2c8dc7945960"
scaffold_1	RepeatMasker	DNA/MULE-MuDR	18439951	18440394	2235	+	.	ID="RND-6_FAMILY-6259";Tend="1399";Tstart="921";shortTE="F";uid="0cbb493e-0e85-4e13-af4f-9c051b3947cc"
scaffold_1	RepeatMasker	DNA/Ginger-1	20204749	20205642	2133	+	.	ID="RND-1_FAMILY-8";Tend="2187";Tstart="1193";shortTE="F";uid="4746c4cf-ed81-4dfb-81b6-16e54ad6c689"
scaffold_1	RepeatMasker	DNA/TcMar-Tc1	30022905	30023490	1681	+	.	ID="RND-5_FAMILY-5146";Tend="1905";Tstart="1315";shortTE="F";uid="5bb20897-f9cd-4150-b118-0e39e0470595"
scaffold_1	RepeatMasker	Unknown	19774679	19774856	484	+	.	ID="RND-5_FAMILY-964";Tend="1449";Tstart="1278";shortTE="F";uid="b6cf9887-c9e5-448a-a6fe-de40e241d812"
scaffold_1	RepeatMasker	DNA/Sola-1	44836744	44838002	2777	+	.	ID="RND-6_FAMILY-4096";TEgroup="ctg_1%7CRND-6_FAMILY-4096%7C2";Tend="1736";Tstart="635";shortTE="F";uid="36020dfb-67e4-4c3c-852c-e5a6aade59af"
scaffold_1	RepeatMasker	DNA/Ginger-1	12955041	12956160	1751	+	.	ID="RND-6_FAMILY-10588";Tend="1785";Tstart="653";shortTE="F";uid="0a815953-3c59-485e-884f-885a1c41f2e1"
scaffold_1	RepeatMasker	LINE/I-Jockey	24748261	24748484	1367	+	.	ID="RND-5_FAMILY-1608";Tend="2265";Tstart="2039";shortTE="F";uid="41ba2b1a-5ef6-4ead-bedd-04c20c8fe356"
scaffold_1	RepeatMasker	DNA/P	54806032	54806135	472	+	.	ID="DNA8-36_AP";Tend="106";Tstart="6";shortTE="F";uid="e8915ade-752e-408a-9451-1c99393c69f6"
scaffold_1	RepeatMasker	DNA/hAT-Tip100	65657044	65657244	456	+	.	ID="RND-5_FAMILY-1043";Tend="1385";Tstart="1146";shortTE="F";uid="90bc2a72-766d-4c05-8362-17fedd25d090"
scaffold_1	RepeatMasker	DNA/Ginger-1	10797020	10797818	1979	+	.	ID="RND-6_FAMILY-8521";Tend="1527";Tstart="755";shortTE="F";uid="64236322-6d5d-4e72-841b-28bec2ddbea9"
scaffold_1	RepeatMasker	Unknown	809183	809493	1754	+	.	ID="RND-6_FAMILY-9252";Tend="1634";Tstart="1324";shortTE="F";uid="b862aef5-f9f6-4e60-8654-aa2f3a69d7c6"
scaffold_1	RepeatMasker	Unknown	36141790	36142367	964	+	.	ID="RND-1_FAMILY-424";Tend="2476";Tstart="1918";shortTE="F";uid="67028918-2b56-475c-83f9-264ed368d1e9"
scaffold_1	RepeatMasker	DNA/Ginger-1	71175532	71176170	2736	+	.	ID="RND-5_FAMILY-222";Tend="1446";Tstart="884";shortTE="F";uid="b4ee418d-2914-4d41-a83c-b2fb9750f0e2"
scaffold_1	RepeatMasker	DNA/Ginger-1	36395793	36396076	659	+	.	ID="RND-6_FAMILY-8521";Tend="1530";Tstart="755";shortTE="F";uid="cd53fc39-8c34-4a40-ae74-374156df0176"
scaffold_1	RepeatMasker	Unknown	67744934	67745201	647	+	.	ID="RND-4_FAMILY-445";Tend="1391";Tstart="1137";shortTE="F";uid="cf072b09-f80a-4e87-9570-c17b80600482"
scaffold_1	RepeatMasker	LTR/Gypsy	30070058	30070726	719	+	.	ID="RND-5_FAMILY-2750";Tend="1523";Tstart="883";shortTE="F";uid="c62f46b0-3890-47b6-9498-f90c186846d5"
scaffold_1	RepeatMasker	DNA/hAT-Tip100	15735116	15735386	962	+	.	ID="RND-1_FAMILY-457";Tend="3209";Tstart="2954";shortTE="F";uid="97e688b1-8ad8-448c-92d8-9ee0b829ec74"
scaffold_1	RepeatMasker	Unknown	55770060	55770562	1507	+	.	ID="RND-4_FAMILY-991";Tend="1821";Tstart="1289";shortTE="F";uid="a8256a87-a1ef-490e-9175-1c3475c33edd"
scaffold_1	RepeatMasker	LINE/I-Jockey	64769207	64770384	622	+	.	ID="JOCKEY-1_RPR";Tend="2050";Tstart="16";shortTE="F";uid="b1225cc1-a8de-4935-a9de-284c79353ae5"
scaffold_1	RepeatMasker	Unknown	13868175	13868414	909	+	.	ID="RND-5_FAMILY-570";Tend="1083";Tstart="869";shortTE="F";uid="8ec6f2b9-400c-4ab6-931f-6d97ef6be59b"
scaffold_1	RepeatMasker	Unknown	50399682	50399869	733	+	.	ID="RND-6_FAMILY-7443";Tend="1110";Tstart="912";shortTE="F";uid="0a6d0fe5-bab5-4677-93e0-ce6bfaa60e46"
scaffold_1	RepeatMasker	DNA/hAT-Tip100	67694117	67694370	427	+	.	ID="DNA8-13_AP";Tend="570";Tstart="312";shortTE="F";uid="bfcc55d2-9c0b-4a27-974f-126238c2daff"
scaffold_1	RepeatMasker	DNA/Kolobok-E	61715746	61715958	1010	+	.	ID="RND-6_FAMILY-11275";Tend="386";Tstart="176";shortTE="F";uid="3641ad39-b247-4e51-952f-bb8a91b2d1ef"
scaffold_1	RepeatMasker	DNA/hAT	65188049	65188337	620	+	.	ID="RND-5_FAMILY-9190";Tend="1860";Tstart="1575";shortTE="F";uid="0c88d4d5-5597-40a0-89f2-45105e11c96f"
scaffold_1	RepeatMasker	DNA/hAT	2592678	2593330	1512	+	.	ID="RND-1_FAMILY-26";Tend="1908";Tstart="1235";shortTE="F";uid="af2a17ba-c1e9-4af6-9640-35b7e7e28a57"
scaffold_1	RepeatMasker	Unknown	53593989	53594221	1481	+	.	ID="RND-1_FAMILY-163";Tend="2977";Tstart="2733";shortTE="F";uid="7d71c0be-4239-414b-87ab-145a58b2972f"
scaffold_1	RepeatMasker	DNA/hAT-Tip100	58122155	58122298	703	+	.	ID="RND-6_FAMILY-6046";Tend="871";Tstart="748";shortTE="F";uid="087579bf-8dca-4c91-a8ab-a56df8e23e00"
scaffold_1	RepeatMasker	Unknown	47874153	47874609	2581	+	.	ID="RND-5_FAMILY-4628";Tend="1285";Tstart="799";shortTE="F";uid="30e82e3d-c050-44f0-b330-95df53ea1f29"
scaffold_1	RepeatMasker	DNA/MULE-MuDR	66390306	66390714	1972	+	.	ID="RND-5_FAMILY-3867";Tend="1351";Tstart="925";shortTE="F";uid="880b930e-ed04-4dd3-a0da-986a4a120715"
scaffold_1	RepeatMasker	DNA/Ginger-1	18116350	18117107	3692	+	.	ID="RND-5_FAMILY-679";Tend="2273";Tstart="1434";shortTE="F";uid="a55116b1-262e-411d-abc2-98f8cbeb9862"
scaffold_1	RepeatMasker	DNA	60755382	60755709	941	+	.	ID="RND-1_FAMILY-84";Tend="1710";Tstart="1377";shortTE="F";uid="273212ea-e1d5-4a7f-9a94-eda507ce45ce"
scaffold_1	RepeatMasker	DNA/Ginger-1	24257097	24257482	2367	+	.	ID="RND-1_FAMILY-9";Tend="1414";Tstart="1027";shortTE="F";uid="7b48892b-9b95-41cf-9a77-4c6faeece5d6"
scaffold_1	RepeatMasker	DNA/hAT	30065480	30066697	6928	+	.	ID="RND-1_FAMILY-7";Tend="2258";Tstart="1057";shortTE="F";uid="63f4d70f-0eac-4482-b584-3c9b8fed0b94"
scaffold_1	RepeatMasker	DNA/hAT-Tip100	50638613	50638813	1237	+	.	ID="RND-6_FAMILY-5487";Tend="1203";Tstart="974";shortTE="F";uid="87046ae7-9c65-4456-8d44-c757e68618f2"
scaffold_1	RepeatMasker	Unknown	29645148	29646775	480	+	.	ID="RND-5_FAMILY-3007";TEgroup="ctg_1%7CRND-5_FAMILY-3007%7C2";Tend="3446";Tstart="578";shortTE="T";uid="c683c08d-9974-41dd-afe7-d38611b7cbad"
scaffold_1	RepeatMasker	Unknown	639080	639824	667	+	.	ID="RND-2_FAMILY-24";Tend="1723";Tstart="935";shortTE="F";uid="6d28cf6a-5136-4434-a95f-7bb672e576e5"
scaffold_1	RepeatMasker	DNA	69119354	69119640	782	+	.	ID="RND-4_FAMILY-220";Tend="1167";Tstart="928";shortTE="F";uid="8c81da38-1c0d-4662-a6c3-dff5920fedcd"
scaffold_1	RepeatMasker	DNA/Ginger-1	64046017	64047121	897	+	.	ID="RND-6_FAMILY-10588";Tend="1182";Tstart="111";shortTE="F";uid="1f480e25-f9a9-448c-84a1-6fdd7df67522"
scaffold_1	RepeatMasker	DNA	34011684	34012281	2327	+	.	ID="rnd-6_family-1258";Tend="1057";Tstart="535";shortTE="F";uid="9ea990fe-5d23-4379-b738-e58c256e9934"
scaffold_1	RepeatMasker	Unknown	69102527	69102859	842	+	.	ID="RND-2_FAMILY-24";Tend="1746";Tstart="1409";shortTE="F";uid="ec2cc927-637a-49ed-b61a-811fc92698fa"
scaffold_1	RepeatMasker	DNA/Ginger-1	38564770	38565171	714	+	.	ID="rnd-1_family-9";Tend="1329";Tstart="938";shortTE="F";uid="2698cc0a-7a65-415a-8c88-8821f472e842"
scaffold_1	RepeatMasker	DNA/Ginger-1	3245365	3245909	2872	+	.	ID="RND-5_FAMILY-679";Tend="1347";Tstart="798";shortTE="F";uid="d7584f31-0990-4503-a1d2-b83f6be86061"
scaffold_1	RepeatMasker	DNA/Ginger-1	21833572	21833881	974	+	.	ID="rnd-5_family-222";Tend="1443";Tstart="1110";shortTE="F";uid="71b99f72-eb5e-470e-a9c5-4308db1c3da5"
scaffold_1	RepeatMasker	Unknown	40081423	40081562	966	+	.	ID="RND-5_FAMILY-2658";Tend="1096";Tstart="947";shortTE="F";uid="68d93206-1860-45c5-8a6b-9897070fee82"
scaffold_1	RepeatMasker	DNA/Ginger-1	27090259	27090778	2154	+	.	ID="RND-6_FAMILY-4968";Tend="1452";Tstart="942";shortTE="F";uid="14cea917-3490-4d13-a9cb-1233d27a86d3"
scaffold_1	RepeatMasker	DNA	64301021	64301243	749	+	.	ID="RND-1_FAMILY-74";Tend="263";Tstart="60";shortTE="F";uid="10ed1085-35bd-4f69-ac21-1c20f0619f04"
scaffold_1	RepeatMasker	DNA/Ginger-1	42975885	42976058	1033	+	.	ID="RND-5_FAMILY-679";Tend="1049";Tstart="878";shortTE="F";uid="ae3824d9-bc0a-4fdd-8919-cf02dda66c1b"
scaffold_1	RepeatMasker	DNA/Ginger-1	339619	340290	3474	+	.	ID="RND-5_FAMILY-679";Tend="2244";Tstart="1597";shortTE="F";uid="4c02e9fc-7b13-48ec-ae3a-0f273d4d199d"
scaffold_1	RepeatMasker	Unknown	46662974	46663722	2714	+	.	ID="RND-5_FAMILY-5323";Tend="1334";Tstart="586";shortTE="F";uid="d11c0588-e1c3-4598-8584-4bb0f89d308c"
scaffold_1	RepeatMasker	Unknown	24519901	24520735	2895	+	.	ID="RND-5_FAMILY-964";Tend="1543";Tstart="715";shortTE="F";uid="ffb0f3c8-8caf-4e75-a80c-31fada2a5fd5"
scaffold_1	RepeatMasker	DNA/hAT	6737789	6738084	1374	+	.	ID="RND-1_FAMILY-26";Tend="1195";Tstart="897";shortTE="F";uid="4302d1f6-bbed-42eb-be9f-93a87e6bed72"
scaffold_1	RepeatMasker	DNA/Merlin	33419999	33420772	4526	+	.	ID="RND-1_FAMILY-25";Tend="1742";Tstart="977";shortTE="F";uid="25197b4a-3468-487d-b76b-c1978d65082e"
scaffold_1	RepeatMasker	Unknown	3868913	3869014	459	+	.	ID="RND-6_FAMILY-1538";Tend="755";Tstart="644";shortTE="F";uid="7cd28111-9201-4c07-a264-b39386d58bbc"
scaffold_1	RepeatMasker	DNA/hAT-Tip100	28234311	28234567	1978	+	.	ID="RND-1_FAMILY-91";Tend="1235";Tstart="981";shortTE="F";uid="770342ce-3cb0-4bb9-8655-d036f6dd7731"
scaffold_1	RepeatMasker	Unknown	36495496	36495924	1512	+	.	ID="RND-1_FAMILY-436";Tend="2265";Tstart="1839";shortTE="F";uid="9922de3a-6e8f-4b9d-8db7-de51874d5ecc"
scaffold_1	RepeatMasker	Unknown	28615355	28615618	1766	+	.	ID="RND-1_FAMILY-309";Tend="1198";Tstart="942";shortTE="F";uid="90a49f09-a731-4812-8391-82a485068498"
scaffold_1	RepeatMasker	DNA/Ginger-1	42908413	42909304	1093	+	.	ID="RND-6_FAMILY-10588";Tend="1225";Tstart="198";shortTE="F";uid="ce4e0dd8-414e-46f4-a1a4-139f18783496"
scaffold_1	RepeatMasker	DNA/Ginger-1	50497687	50497895	462	+	.	ID="RND-6_FAMILY-1075";Tend="2125";Tstart="1941";shortTE="F";uid="025cd9fb-7bf5-4cfb-938a-17b9f11b6916"
scaffold_1	RepeatMasker	DNA/Ginger-1	16837537	16837706	2772	+	.	ID="rnd-5_family-222";Tend="2261";Tstart="713";shortTE="F";uid="a215ef32-5ad5-4e3a-8d50-f12b9641f9ba"
scaffold_1	RepeatMasker	DNA/Ginger-1	38023722	38023839	457	+	.	ID="RND-5_FAMILY-679";Tend="1643";Tstart="1527";shortTE="F";uid="a34819d0-fe6e-4568-982c-c756d5436de5"
scaffold_1	RepeatMasker	RC/Helitron	59258125	59258409	1602	+	.	ID="RND-6_FAMILY-2707";Tend="1702";Tstart="1429";shortTE="F";uid="37e11f86-c3b2-4ef9-906a-894bc950e0c2"
scaffold_1	RepeatMasker	DNA/Ginger-1	61782989	61783332	1641	+	.	ID="RND-1_FAMILY-12";Tend="1891";Tstart="986";shortTE="F";uid="39fa4fd8-8825-4165-91ce-cc900a225056"
scaffold_1	RepeatMasker	DNA/Ginger-1	30030380	30031348	5921	+	.	ID="rnd-1_family-12";Tend="1879";Tstart="846";shortTE="F";uid="e8cc7bb8-87d6-4aed-8915-bb3986e0b7ad"
scaffold_1	RepeatMasker	DNA	54566780	54567289	2211	+	.	ID="RND-5_FAMILY-2286";Tend="1617";Tstart="1115";shortTE="F";uid="3b48148d-2ccf-422a-98d8-92cb56a68f30"
scaffold_1	RepeatMasker	DNA/Ginger-1	37052644	37053234	2403	+	.	ID="rnd-5_family-222";Tend="1447";Tstart="917";shortTE="F";uid="a1ab942e-1c7c-420c-993a-64aaef92dac6"
scaffold_1	RepeatMasker	DNA/TcMar-Tc1	51659547	51659759	604	+	.	ID="RND-1_FAMILY-520";Tend="1806";Tstart="1594";shortTE="F";uid="cc2ee7bf-32ba-4fc3-be39-252a967018f6"
scaffold_1	RepeatMasker	Unknown	2067221	2067415	1160	+	.	ID="RND-5_FAMILY-964";Tend="1039";Tstart="847";shortTE="F";uid="e549401a-6495-4007-9c1a-2411ac4a6401"
scaffold_1	RepeatMasker	DNA/Ginger-1	61190170	61190633	1402	+	.	ID="RND-5_FAMILY-222";Tend="1350";Tstart="914";shortTE="F";uid="6ee83e12-ecc3-4842-9873-a95c499c1f28"
scaffold_1	RepeatMasker	DNA/hAT-hAT19	58906124	58906278	439	+	.	ID="DNA8-90_AP";Tend="164";Tstart="6";shortTE="F";uid="840a7858-a921-4ed2-9518-2b1ad1024adf"
scaffold_1	RepeatMasker	DNA/Kolobok-E	65599672	65599907	660	+	.	ID="RND-6_FAMILY-11275";Tend="401";Tstart="174";shortTE="F";uid="c4c21e48-f7fb-417d-96fa-af6b77fbd87f"
scaffold_1	RepeatMasker	LINE/RTE-BovB	3224450	3224764	877	+	.	ID="RND-6_FAMILY-792";Tend="1607";Tstart="1282";shortTE="F";uid="3c6f5ceb-c130-43d3-a9ca-aa2eeb30012b"
scaffold_1	RepeatMasker	DNA	21039607	21040041	437	+	.	ID="RND-4_FAMILY-338";Tend="1222";Tstart="830";shortTE="F";uid="5b93721a-230b-4543-8f3e-79213d964960"
scaffold_1	RepeatMasker	Unknown	55765715	55765997	1032	+	.	ID="RND-5_FAMILY-796";Tend="1775";Tstart="1513";shortTE="F";uid="a06e32fc-627f-4a4e-bd2b-f82bf2a833de"
scaffold_1	RepeatMasker	DNA/hAT-Tip100	23106380	23106532	694	+	.	ID="RND-6_FAMILY-4102";Tend="1169";Tstart="1014";shortTE="F";uid="4c9bec37-121d-42b9-867a-ca11df706e43"
scaffold_1	RepeatMasker	Unknown	2586129	2586491	1681	+	.	ID="RND-6_FAMILY-15325";Tend="1401";Tstart="1048";shortTE="F";uid="1f16ea8e-79ec-4676-ae6d-b37898123e2e"
scaffold_1	RepeatMasker	DNA	19779395	19779780	2290	+	.	ID="RND-1_FAMILY-97";Tend="1386";Tstart="985";shortTE="F";uid="f1b46996-04d3-49dd-91d3-fbee6bd6c80e"
scaffold_1	RepeatMasker	DNA/hAT-hAT19	16204974	16205569	2626	+	.	ID="RND-5_FAMILY-1605";Tend="1581";Tstart="952";shortTE="F";uid="bfa8a1c8-c28f-4f7e-8e6c-983857f465d6"
scaffold_1	RepeatMasker	DNA/MULE-NOF	65104972	65105394	491	+	.	ID="RND-6_FAMILY-4356";TEgroup="ctg_1%7CRND-6_FAMILY-4356%7C5";Tend="1372";Tstart="1085";shortTE="T";uid="002342e1-16f3-40e9-b25f-c794202c7b93"
scaffold_1	RepeatMasker	DNA	56299893	56300219	2025	+	.	ID="RND-6_FAMILY-13202";Tend="1529";Tstart="1198";shortTE="F";uid="b6262d00-283d-4087-823b-6f8d8c93d7e0"
scaffold_1	RepeatMasker	DNA/hAT-Tip100	58122955	58123423	3073	+	.	ID="RND-6_FAMILY-6046";Tend="1798";Tstart="1326";shortTE="F";uid="6d35bdba-3b99-45c5-b88a-9b2de2414ec7"
scaffold_1	RepeatMasker	DNA/Kolobok-E	39303656	39303791	529	+	.	ID="RND-1_FAMILY-46";Tend="1667";Tstart="1517";shortTE="F";uid="e923c59c-54ff-49f9-be3e-3afc58250a41"
scaffold_1	RepeatMasker	DNA/hAT-Tip100	61917718	61917834	617	+	.	ID="RND-1_FAMILY-109";Tend="1180";Tstart="1046";shortTE="F";uid="c61bd9e2-8838-4a73-b1e6-205fdb2b0470"
scaffold_1	RepeatMasker	Unknown	15728836	15729059	1379	+	.	ID="RND-5_FAMILY-473";Tend="1932";Tstart="1720";shortTE="F";uid="a09e042a-64bf-4b28-8caa-eed30a6e9539"
scaffold_1	RepeatMasker	Unknown	5177191	5177548	434	+	.	ID="RND-2_FAMILY-24";Tend="1751";Tstart="1351";shortTE="F";uid="4382e7df-0a71-4809-8233-da5d41f9f4ec"
scaffold_1	RepeatMasker	Unknown	46348436	46348610	778	+	.	ID="RND-1_FAMILY-327";Tend="2688";Tstart="2511";shortTE="F";uid="e2468cb3-3e52-49e9-a166-9266c0fe9d63"
scaffold_1	RepeatMasker	DNA/hAT-Tip100	53326298	53326420	480	+	.	ID="RND-1_FAMILY-477";Tend="1419";Tstart="1300";shortTE="F";uid="09a294d0-4782-4414-a684-981fa03a3962"
scaffold_1	RepeatMasker	DNA/Ginger-1	17898069	17898864	3324	+	.	ID="RND-5_FAMILY-679";Tend="1544";Tstart="755";shortTE="F";uid="41a5b431-50bb-4bcf-9467-11e7ca309f11"
scaffold_1	RepeatMasker	DNA/TcMar-Mariner	61874918	61875295	528	+	.	ID="RND-6_FAMILY-7981";Tend="1457";Tstart="1081";shortTE="F";uid="ab16152b-c409-4922-91be-415006dfdf50"
scaffold_1	RepeatMasker	DNA	23180841	23181093	1597	+	.	ID="RND-1_FAMILY-217";Tend="1377";Tstart="1113";shortTE="F";uid="878e056d-3e44-4ae3-bb17-9c4f81d99554"
scaffold_1	RepeatMasker	Retroposon?	30848682	30848818	2105	+	.	ID="RND-1_FAMILY-4";Tend="1342";Tstart="829";shortTE="F";uid="5e4e2acc-e038-4218-a551-6564d739fb77"
scaffold_1	RepeatMasker	DNA	67133767	67133952	643	+	.	ID="RND-4_FAMILY-220";Tend="1433";Tstart="1239";shortTE="F";uid="225577f3-0a2b-495e-adcf-923176020f21"
scaffold_1	RepeatMasker	DNA/hAT-Ac	70056775	70056924	635	+	.	ID="rnd-5_family-2723";Tend="1120";Tstart="927";shortTE="F";uid="3affd607-54f8-48d0-a8c4-a1e14d555212"
scaffold_1	RepeatMasker	LINE/CR1	14192576	14193050	1042	+	.	ID="RND-6_FAMILY-6759";Tend="1313";Tstart="846";shortTE="F";uid="8ec2231d-a560-49a6-9d62-551eba7db611"
scaffold_1	RepeatMasker	DNA/Ginger-1	33244823	33245366	2652	+	.	ID="RND-1_FAMILY-9";Tend="1518";Tstart="929";shortTE="F";uid="819fe3d9-c204-4592-8da2-063da5d57a13"
scaffold_1	RepeatMasker	Unknown	25612249	25612625	481	+	.	ID="RND-6_FAMILY-2540";Tend="1361";Tstart="981";shortTE="F";uid="fc2c7d06-b423-44a4-8192-71a7766c62c2"
scaffold_1	RepeatMasker	DNA/hAT	12841980	12842310	1578	+	.	ID="RND-1_FAMILY-139";Tend="1237";Tstart="902";shortTE="F";uid="26ecf89e-cc05-4f2d-9544-f0cd6b341303"
scaffold_1	RepeatMasker	DNA/hAT-Tip100	19308779	19309217	1085	+	.	ID="RND-5_FAMILY-1043";TEgroup="ctg_1%7CRND-5_FAMILY-1043%7C1";Tend="1356";Tstart="767";shortTE="F";uid="faca99f5-6229-4684-8066-d0ea88d442ec"
scaffold_1	RepeatMasker	DNA/hAT	3358478	3359254	2398	+	.	ID="RND-5_FAMILY-9190";TEgroup="ctg_1%7CRND-5_FAMILY-9190%7C2";Tend="1856";Tstart="887";shortTE="F";uid="abf02864-c12f-4b4c-b918-b4227b47d2dc"
scaffold_1	RepeatMasker	DNA/Ginger-1	51073960	51074302	1242	+	.	ID="RND-5_FAMILY-222";TEgroup="ctg_1%7CRND-5_FAMILY-222%7C3";Tend="1445";Tstart="913";shortTE="F";uid="47abc62c-8be1-4bcd-bee3-4521826a32b4"
scaffold_1	RepeatMasker	Unknown	67479191	67479524	2762	+	.	ID="RND-5_FAMILY-4526";Tend="1289";Tstart="958";shortTE="F";uid="b3ffee1c-f96a-497a-8620-1412908b986f"
scaffold_1	RepeatMasker	Unknown	10863300	10863656	1039	+	.	ID="RND-4_FAMILY-183";Tend="1229";Tstart="889";shortTE="F";uid="f2afed0b-690e-4c95-ac6c-0d69b5311300"
scaffold_1	RepeatMasker	DNA/Ginger-1	16363688	16363951	1599	+	.	ID="RND-1_FAMILY-12";Tend="1219";Tstart="938";shortTE="F";uid="56b61166-cf67-4734-a512-e290c65d2af8"
scaffold_1	RepeatMasker	DNA/Ginger-1	29683344	29683743	1679	+	.	ID="rnd-5_family-679";Tend="1149";Tstart="764";shortTE="F";uid="45a2bb81-7cf0-4e2e-93de-50b4c151e0f9"
scaffold_1	RepeatMasker	LINE/CR1	52154946	52155160	804	+	.	ID="RND-5_FAMILY-59";Tend="1795";Tstart="1571";shortTE="F";uid="698fbe8d-021a-453d-8099-abaf5fadb6ba"
scaffold_1	RepeatMasker	LINE/I	66436013	66436636	434	+	.	ID="RND-6_FAMILY-13927";Tend="4394";Tstart="3766";shortTE="F";uid="1ad2ee38-c435-46d0-a8a5-7ea354ae59b4"
scaffold_1	RepeatMasker	Unknown	39766319	39766526	483	+	.	ID="RND-5_FAMILY-526";Tend="2025";Tstart="1827";shortTE="F";uid="0abe6de0-76b6-4b56-b061-bb163220589a"
scaffold_1	RepeatMasker	LINE/I-Jockey	27060288	27060564	539	+	.	ID="RND-6_FAMILY-10352";Tend="3911";Tstart="3650";shortTE="F";uid="4a2399ad-e201-4ea8-827e-f81119b2a5be"
scaffold_1	RepeatMasker	DNA/Ginger-1	30665434	30665958	3194	+	.	ID="RND-1_FAMILY-9";Tend="1492";Tstart="978";shortTE="F";uid="1df24e2c-f40c-4ac5-b5eb-c87848809c41"
scaffold_1	RepeatMasker	DNA	49854233	49855413	2728	+	.	ID="RND-1_FAMILY-98";Tend="1258";Tstart="107";shortTE="F";uid="97b0e2a4-0985-4f9d-aa4e-d99f0378793f"
scaffold_1	RepeatMasker	DNA/hAT-hAT19	61284300	61284957	2823	+	.	ID="RND-5_FAMILY-1527";Tend="1599";Tstart="883";shortTE="F";uid="00c60ea1-96d3-43d7-973e-f97ef6f93fd5"
scaffold_1	RepeatMasker	DNA	10012223	10012508	1889	+	.	ID="RND-1_FAMILY-98";Tend="1250";Tstart="959";shortTE="F";uid="08800747-f1cb-43ed-9cad-7dc8d7d7c457"
scaffold_1	RepeatMasker	Unknown	66994030	66994347	1564	+	.	ID="RND-6_FAMILY-2752";Tend="322";Tstart="18";shortTE="F";uid="b71f9e69-a614-4e0f-9c2c-3f7eec721173"
scaffold_1	RepeatMasker	Unknown	3744728	3744903	865	+	.	ID="RND-6_FAMILY-5942";Tend="1342";Tstart="1137";shortTE="F";uid="9145926c-2bd5-487c-81ae-4341c1a7582f"
scaffold_1	RepeatMasker	DNA/Kolobok-E	51601636	51601748	1034	+	.	ID="RND-6_FAMILY-289";Tend="706";Tstart="340";shortTE="F";uid="60a24fa8-33f9-4a82-82e6-83adaa812be8"
scaffold_1	RepeatMasker	DNA	30064774	30064924	577	+	.	ID="DNA3-10_AP";Tend="154";Tstart="8";shortTE="F";uid="d42072c1-f726-4a31-82b2-f33d4198f123"
scaffold_1	RepeatMasker	Retroposon?	21294879	21295379	2680	+	.	ID="RND-5_FAMILY-1752";Tend="1733";Tstart="1228";shortTE="F";uid="5b76cf03-46db-4969-ad67-fd31f213c427"
scaffold_1	RepeatMasker	DNA/hAT-Tip100	11527221	11527524	1436	+	.	ID="RND-4_FAMILY-1041";Tend="1236";Tstart="924";shortTE="F";uid="c56712a4-667e-483c-88d7-a1e509fdfe84"
scaffold_1	RepeatMasker	DNA/hAT-Tip100	62076188	62076405	1255	+	.	ID="RND-1_FAMILY-148";Tend="1168";Tstart="950";shortTE="F";uid="0e22be7d-3fe2-48d1-bc9e-90dcea22846c"
scaffold_1	RepeatMasker	DNA/hAT-Tip100	55133288	55133529	982	+	.	ID="RND-1_FAMILY-81";Tend="1261";Tstart="989";shortTE="F";uid="9b0acd26-e268-4aed-8d7f-9fee40fa0d1e"
scaffold_1	RepeatMasker	Unknown	14893968	14894813	3051	+	.	ID="RND-6_FAMILY-3282";Tend="1487";Tstart="686";shortTE="F";uid="8f2078ca-e4ea-4f94-8e55-755598cba9d1"
scaffold_1	RepeatMasker	Unknown	3039780	3040275	3193	+	.	ID="RND-6_FAMILY-2175";Tend="1468";Tstart="951";shortTE="F";uid="b4a69fd9-e4b1-429b-a9c2-9b29b195eef0"
scaffold_1	RepeatMasker	DNA/Ginger-1	15536847	15537959	3247	+	.	ID="rnd-1_family-21";Tend="2060";Tstart="778";shortTE="F";uid="8761947c-dd69-4b43-b851-017250c2b53e"
scaffold_1	RepeatMasker	DNA/Sola-1	66017129	66017278	416	+	.	ID="SOLA1-1_AP";Tend="152";Tstart="10";shortTE="F";uid="b83535b6-eeb8-46a2-9546-42169eed806c"
scaffold_1	RepeatMasker	DNA	43896402	43896757	561	+	.	ID="RND-4_FAMILY-220";Tend="1386";Tstart="1006";shortTE="F";uid="0cf115bc-f501-4114-a382-c9680488e251"
scaffold_1	RepeatMasker	Retroposon?	55178562	55178853	2903	+	.	ID="RND-5_FAMILY-1752";Tend="2085";Tstart="806";shortTE="F";uid="370a0c31-6ed9-44bc-a0ee-cb139406ca56"
scaffold_1	RepeatMasker	DNA/hAT-Charlie	69140708	69140893	833	+	.	ID="RND-6_FAMILY-3050";Tend="1376";Tstart="1186";shortTE="F";uid="261e238d-4940-4d4a-9021-55f94d3d867a"
scaffold_1	RepeatMasker	DNA/TcMar-Mariner	44213918	44214301	586	+	.	ID="MARINER-21_AEC";Tend="1209";Tstart="839";shortTE="F";uid="16b0c78d-fae3-49e2-9ca9-a8dcccb13c6c"
scaffold_1	RepeatMasker	Unknown	49238689	49238812	486	+	.	ID="RND-6_FAMILY-5740";Tend="726";Tstart="615";shortTE="F";uid="d7ba1d93-25cc-4a08-899a-2259a690d686"
scaffold_1	RepeatMasker	DNA/Ginger-1	63694447	63694893	1155	+	.	ID="RND-6_FAMILY-2321";Tend="2242";Tstart="1810";shortTE="F";uid="32024539-aba0-4370-86c1-d120805d98ea"
scaffold_1	RepeatMasker	Unknown	24989036	24989277	921	+	.	ID="RND-5_FAMILY-2621";Tend="1823";Tstart="1587";shortTE="F";uid="a1a88d52-c089-48f9-9b13-ae5ec7468ab4"
scaffold_1	RepeatMasker	DNA/hAT	38845047	38846115	5164	+	.	ID="RND-1_FAMILY-7";Tend="1951";Tstart="865";shortTE="F";uid="1c4e15c3-13b3-46d4-95c8-bae262dce169"
scaffold_1	RepeatMasker	DNA/Ginger-1	29163729	29164114	949	+	.	ID="RND-1_FAMILY-9";Tend="1331";Tstart="941";shortTE="F";uid="506ede5d-fb00-443d-9cad-6f708eb85415"
scaffold_1	RepeatMasker	DNA/hAT-Tip100	56805376	56806200	1753	+	.	ID="rnd-1_family-273";Tend="1635";Tstart="1058";shortTE="F";uid="07e96151-2fd0-4547-a3f0-17c20a725957"
scaffold_1	RepeatMasker	DNA/hAT-Tip100	33028770	33029355	2607	+	.	ID="RND-6_FAMILY-4672";Tend="1341";Tstart="753";shortTE="F";uid="53764d80-dc22-45f4-bf6a-50fba71b379e"
scaffold_1	RepeatMasker	DNA/Ginger-1	3192321	3192592	1320	+	.	ID="RND-5_FAMILY-222";Tend="1191";Tstart="916";shortTE="F";uid="ca56aefc-76d0-4661-8e72-f0a97e28380f"
scaffold_1	RepeatMasker	DNA/Merlin	9326091	9326913	2463	+	.	ID="RND-1_FAMILY-25";Tend="1818";Tstart="1043";shortTE="F";uid="0bda5d5c-8897-4faa-a161-58a0c9e1c5f3"
scaffold_1	RepeatMasker	Unknown	33684519	33684680	716	+	.	ID="RND-1_FAMILY-94";Tend="594";Tstart="432";shortTE="F";uid="253a7df5-0ecf-4aea-9d97-95d7e568a970"
scaffold_1	RepeatMasker	LTR/Gypsy	24956447	24957301	2951	+	.	ID="RND-1_FAMILY-282";Tend="2025";Tstart="1136";shortTE="F";uid="55bbfc4b-af9a-4da4-9078-cdcae126d824"
scaffold_1	RepeatMasker	DNA/TcMar-Mariner	37575909	37576386	607	+	.	ID="nmar-21_hmel";Tend="1315";Tstart="673";shortTE="F";uid="0e735ce1-8d38-45b2-8142-1e9a99fdf82d"
scaffold_1	RepeatMasker	DNA/Ginger-1	20684766	20685495	4594	+	.	ID="RND-6_FAMILY-2321";Tend="1613";Tstart="903";shortTE="F";uid="c1b1d4c1-8289-4929-b6b3-80cd44752ecb"
scaffold_1	RepeatMasker	DNA/Ginger-1	66388862	66389298	2413	+	.	ID="RND-5_FAMILY-679";Tend="1328";Tstart="847";shortTE="F";uid="6bb92288-ef85-4d30-992f-030ce588a762"
scaffold_1	RepeatMasker	Unknown	43582618	43582875	1030	+	.	ID="RND-5_FAMILY-1017";Tend="1603";Tstart="1352";shortTE="F";uid="ab1abca0-e829-4228-8b17-7892def1f864"
scaffold_1	RepeatMasker	Unknown	45115326	45116558	3237	+	.	ID="RND-1_FAMILY-224";Tend="1940";Tstart="802";shortTE="F";uid="bc649209-eccc-4469-87d0-cf9a2a71c689"
scaffold_1	RepeatMasker	Unknown	49444728	49445711	1271	+	.	ID="RND-6_FAMILY-675";TEgroup="ctg_1%7CRND-6_FAMILY-675%7C1";Tend="1841";Tstart="781";shortTE="F";uid="1f69e361-db5d-4c93-8153-e86961b551f9"
scaffold_1	RepeatMasker	Unknown	67761452	67761632	1294	+	.	ID="RND-5_FAMILY-1405";Tend="1149";Tstart="963";shortTE="F";uid="401faa8c-b768-4f88-8987-bdcaeb3e1c7d"
scaffold_1	RepeatMasker	DNA/Ginger-1	24834296	24834663	2056	+	.	ID="RND-4_FAMILY-652";Tend="1661";Tstart="1312";shortTE="F";uid="c54a4860-3e29-47ee-995d-5d6e26b4f766"
scaffold_1	RepeatMasker	Unknown	32589126	32589426	1606	+	.	ID="RND-6_FAMILY-9042";Tend="1232";Tstart="927";shortTE="F";uid="f78348ca-65ff-44e9-8e9d-db11e1275f9a"
scaffold_1	RepeatMasker	DNA/Ginger-1	68564057	68564294	1275	+	.	ID="RND-6_FAMILY-8373";Tend="1474";Tstart="1241";shortTE="F";uid="43279fbe-3339-4f99-bb5d-eb9c1d6a9752"
scaffold_1	RepeatMasker	LINE/L1	21966588	21966781	650	+	.	ID="RND-6_FAMILY-4581";Tend="816";Tstart="626";shortTE="F";uid="c829da47-44d8-4e12-a0a1-53796ab165d7"
scaffold_1	RepeatMasker	DNA/hAT-Tip100	34397649	34397895	808	+	.	ID="RND-1_FAMILY-109";Tend="1175";Tstart="911";shortTE="F";uid="61a379fd-acab-4f71-947e-37717f3c4c2b"
scaffold_1	RepeatMasker	DNA/Ginger-1	56787099	56787867	3944	+	.	ID="RND-5_FAMILY-679";Tend="2183";Tstart="1394";shortTE="F";uid="7f066388-4c69-43e2-9d90-2b22e9604c73"
scaffold_1	RepeatMasker	LTR/Gypsy	23162659	23164304	2937	+	.	ID="GYPSY-10_CFL-I";Tend="3080";Tstart="1424";shortTE="F";uid="be1bb286-8ba6-4658-b150-f5a6400c57b5"
scaffold_1	RepeatMasker	DNA/P	34648985	34649545	3475	+	.	ID="RND-5_FAMILY-963";Tend="1024";Tstart="467";shortTE="F";uid="0aba0fdc-f1a7-42c0-a14e-41c6ecf5595a"
scaffold_1	RepeatMasker	DNA/Ginger-1	36908856	36909239	1247	+	.	ID="RND-1_FAMILY-9";Tend="1631";Tstart="1255";shortTE="F";uid="a4fe165c-f642-438a-9a89-609a63a15338"
scaffold_1	RepeatMasker	Retroposon?	13553762	13554073	1501	+	.	ID="RND-3_FAMILY-175";Tend="2166";Tstart="1852";shortTE="F";uid="98d9b65b-7d00-4a6b-abfa-87092c59c832"
scaffold_1	RepeatMasker	Unknown	34951313	34951689	998	+	.	ID="RND-4_FAMILY-991";Tend="1730";Tstart="1354";shortTE="F";uid="57fff8a4-ae89-4f4e-bbbd-fb473268ae4f"
scaffold_1	RepeatMasker	DNA/Ginger-1	1583370	1583719	1874	+	.	ID="RND-5_FAMILY-679";Tend="1236";Tstart="836";shortTE="F";uid="45681a52-ca7e-42a6-94e7-8b65dccdb505"
scaffold_1	RepeatMasker	Unknown	34526766	34527177	1434	+	.	ID="RND-6_FAMILY-7443";Tend="1199";Tstart="811";shortTE="F";uid="418b63c5-a744-435a-98fc-40b614ed3244"
scaffold_1	RepeatMasker	DNA	38839975	38840246	1011	+	.	ID="RND-5_FAMILY-2394";Tend="1214";Tstart="954";shortTE="F";uid="8751d8dc-60c7-41a7-8139-c9f3e52d0362"
scaffold_1	RepeatMasker	DNA	3901958	3902354	1484	+	.	ID="RND-4_FAMILY-220";Tend="1415";Tstart="972";shortTE="F";uid="bf4ed0fb-ea2e-4863-878f-e03d7259d161"
scaffold_1	RepeatMasker	Retroposon?	49003090	49004384	7262	+	.	ID="RND-3_FAMILY-175";Tend="2142";Tstart="856";shortTE="F";uid="3ed9c970-6e14-4616-b217-6d3ddd01ba26"
scaffold_1	RepeatMasker	DNA/hAT	40393916	40394696	3613	+	.	ID="RND-1_FAMILY-26";Tend="1959";Tstart="1182";shortTE="F";uid="0f1dc14f-6aff-4729-87b7-9d84f3bb4a5a"
scaffold_1	RepeatMasker	LINE/CR1	57344205	57344873	2862	+	.	ID="RND-6_FAMILY-2652";Tend="1925";Tstart="1236";shortTE="F";uid="6ec396ac-96ea-4350-b81c-889982eed3f6"
scaffold_1	RepeatMasker	DNA/Ginger-1	21024581	21025105	2345	+	.	ID="RND-1_FAMILY-9";Tend="1518";Tstart="982";shortTE="F";uid="3fd78e61-1322-4d77-becc-b2e0e68e7fed"
scaffold_1	RepeatMasker	DNA/Ginger-1	57649438	57649655	1524	+	.	ID="RND-6_FAMILY-2759";Tend="1528";Tstart="1320";shortTE="F";uid="d56e8fb6-e258-4921-bea8-ec0d399b161c"
scaffold_1	RepeatMasker	DNA/TcMar-Mariner	47742551	47742750	667	+	.	ID="RND-1_FAMILY-144";Tend="2231";Tstart="2035";shortTE="F";uid="45d71f49-3bf5-4de9-afc4-333fa24eff87"
scaffold_1	RepeatMasker	DNA/P	27485074	27485625	2746	+	.	ID="RND-5_FAMILY-4022";Tend="4035";Tstart="3515";shortTE="F";uid="d66ed8e9-ef36-4e8e-b064-6c4db57f2246"
scaffold_1	RepeatMasker	DNA/hAT	43382880	43383385	1778	+	.	ID="RND-5_FAMILY-1370";Tend="1347";Tstart="855";shortTE="F";uid="d2d22173-86fe-4126-8a1f-36f63078f668"
scaffold_1	RepeatMasker	DNA	28168544	28168889	1722	+	.	ID="RND-1_FAMILY-97";Tend="1384";Tstart="1001";shortTE="F";uid="2a51478c-2871-4e00-8a89-e90921394f12"
scaffold_1	RepeatMasker	Retroposon?	30534910	30535077	978	+	.	ID="RND-1_FAMILY-4";Tend="1503";Tstart="1343";shortTE="F";uid="36c7bd22-5275-4a4b-9dae-31b5fb1172f4"
scaffold_1	RepeatMasker	LINE/RTE-BovB	27689601	27690170	1602	+	.	ID="RND-6_FAMILY-792";Tend="1726";Tstart="1127";shortTE="F";uid="090c3194-f71c-4388-aa4a-387bf22ac5b2"
scaffold_1	RepeatMasker	DNA/hAT-Tip100	69973622	69974118	1755	+	.	ID="RND-6_FAMILY-7221";Tend="1586";Tstart="1131";shortTE="F";uid="50453758-8668-4dc1-944c-51352ce2c971"
scaffold_1	RepeatMasker	DNA/Ginger-1	9961151	9962123	5403	+	.	ID="rnd-5_family-679";Tend="1824";Tstart="846";shortTE="F";uid="5e8feca3-81e7-4610-a12f-b33262f0d50d"
scaffold_1	RepeatMasker	DNA/Ginger-1	52589999	52590397	493	+	.	ID="RND-1_FAMILY-21";Tend="2230";Tstart="1866";shortTE="F";uid="30d22104-b2d1-426e-89e6-10cffd60247b"
scaffold_1	RepeatMasker	DNA/Ginger-1	71181708	71182563	3297	+	.	ID="rnd-6_family-10588";Tend="1498";Tstart="225";shortTE="F";uid="4bcc421a-aa89-49a3-aa3c-cbc87d58c99a"
scaffold_1	RepeatMasker	DNA/Ginger-1	50286595	50286835	2906	+	.	ID="rnd-4_family-652";Tend="2275";Tstart="1059";shortTE="F";uid="266bfa61-771d-4bd3-a5e9-f01f4cf84c21"
scaffold_1	RepeatMasker	DNA/Ginger-1	53559627	53560030	1178	+	.	ID="rnd-5_family-222";Tend="1452";Tstart="1216";shortTE="F";uid="daabe586-f2a0-4e0a-9693-41c8a3e1ce3e"
scaffold_1	RepeatMasker	LINE/CR1	1701648	1702242	3479	+	.	ID="RND-4_FAMILY-62";Tend="1605";Tstart="1010";shortTE="F";uid="3039e2b5-86ab-4e73-a863-abcfc10d411c"
scaffold_1	RepeatMasker	Unknown	50854495	50854868	741	+	.	ID="RND-6_FAMILY-7443";Tend="1118";Tstart="754";shortTE="F";uid="09b335d7-a73a-43c0-af19-b6be0348c663"
scaffold_1	RepeatMasker	DNA/hAT	14421034	14421171	437	+	.	ID="RND-1_FAMILY-26";Tend="2096";Tstart="1837";shortTE="F";uid="f7689ea4-b889-4997-a7ce-2bb10daa4575"
scaffold_1	RepeatMasker	DNA/Ginger-1	2967882	2968126	946	+	.	ID="RND-6_FAMILY-4968";Tend="1162";Tstart="948";shortTE="F";uid="dc2e6ecf-df18-4b29-a8a3-0d54f11aa3a1"
scaffold_1	RepeatMasker	DNA/MULE-MuDR	30127419	30127532	661	+	.	ID="RND-5_FAMILY-895";Tend="1256";Tstart="1141";shortTE="F";uid="c9490575-3a2c-47c6-89b6-3a47dec65ff6"
scaffold_1	RepeatMasker	DNA/Ginger-1	43403513	43403720	848	+	.	ID="RND-5_FAMILY-679";Tend="1605";Tstart="1403";shortTE="F";uid="fa9b932a-f9e9-4e37-a7e4-7b4c087920c7"
scaffold_1	RepeatMasker	DNA/Ginger-1	9351216	9351729	499	+	.	ID="RND-6_FAMILY-4968";Tend="1459";Tstart="964";shortTE="F";uid="c6b6306a-3497-466a-805f-897b6215415c"
scaffold_1	RepeatMasker	DNA/Ginger-1	23728744	23728864	613	+	.	ID="RND-5_FAMILY-679";Tend="1911";Tstart="1787";shortTE="F";uid="c998260b-787b-4d9b-9d15-83a35fc03a0b"
scaffold_1	RepeatMasker	Unknown	51339309	51339797	642	+	.	ID="RND-4_FAMILY-991";Tend="2012";Tstart="1505";shortTE="F";uid="15134aa4-e50e-48a9-b959-d24c07ccb5d4"
scaffold_1	RepeatMasker	DNA/Ginger-1	43485870	43486440	1218	+	.	ID="rnd-1_family-9";Tend="1512";Tstart="821";shortTE="F";uid="ae389434-4b7b-4549-b69f-b0dcb4ffcc6e"
scaffold_1	RepeatMasker	LINE/CR1	9204540	9204797	567	+	.	ID="RND-6_FAMILY-16826";Tend="1598";Tstart="1332";shortTE="F";uid="ddbc2ce2-0019-46b9-bf90-ae403afb7b82"
scaffold_1	RepeatMasker	Unknown	63636049	63636436	2922	+	.	ID="RND-6_FAMILY-12635";Tend="1665";Tstart="1272";shortTE="F";uid="19a62510-7d7c-4051-8b44-c8fe019aafe3"
scaffold_1	RepeatMasker	DNA	48265826	48266189	1770	+	.	ID="rnd-1_family-102";Tend="1289";Tstart="903";shortTE="F";uid="94e1d461-babc-433f-b8de-8120816df919"
[truncated: 156,589 more rows]
