# Supplementary material for: Transposon accumulation at xenobiotic gene family loci in aphids
Source: Genome Res. 2023 Oct;33(10):1718–33. doi: 10.1101/gr.277820.123 (PMC10691553; doi:10.1101/gr.277820.123)
Supplement: Supplement 13 [file Supplemental_File_S2.tar.gz › Supplemental_File_S2/phenacoccusSolenopsis_GCA_009761765.1.filteredRepeats.gff]

CM019752.1	RepeatMasker	Unknown	54262837	54263012	1131	+	.	ID="RND-6_FAMILY-984";Tend="840";Tstart="641";shortTE="F";uid="43e30769-33f4-493c-a7c5-ceeef1bee877"
CM019752.1	RepeatMasker	Unknown	11052091	11053335	5167	+	.	ID="RND-5_FAMILY-1529";Tend="2136";Tstart="983";shortTE="F";uid="827e440e-c2a4-43b7-a9ec-5ec9e5c0ca1e"
CM019752.1	RepeatMasker	Unknown	38030538	38031739	8024	+	.	ID="RND-5_FAMILY-2835";Tend="2051";Tstart="789";shortTE="F";uid="17dde63b-cecf-4a24-8c0c-b890d444354c"
CM019752.1	RepeatMasker	RC/Helitron	53042792	53043853	8054	+	.	ID="RND-1_FAMILY-325";Tend="2709";Tstart="1664";shortTE="F";uid="87519c94-a5dd-4db4-9abb-1ad6bb3514f9"
CM019752.1	RepeatMasker	Unknown	46829375	46830010	2189	+	.	ID="RND-4_FAMILY-1393";Tend="1437";Tstart="792";shortTE="F";uid="938e9f83-3886-4cf6-8397-e7e19b44bd70"
CM019752.1	RepeatMasker	LTR/Pao	2459735	2460030	641	+	.	ID="RND-6_FAMILY-1190";Tend="2428";Tstart="2182";shortTE="F";uid="5f3d0fed-c14b-4aab-a3f1-c1ff62d41cc5"
CM019752.1	RepeatMasker	DNA/CMC-Transib	3989265	3989733	1898	+	.	ID="RND-1_FAMILY-56";Tend="2270";Tstart="1772";shortTE="F";uid="9f416a48-2257-40e0-8e7e-8aef071d959f"
CM019752.1	RepeatMasker	Unknown	41716210	41716919	5681	+	.	ID="RND-1_FAMILY-377";Tend="1694";Tstart="976";shortTE="F";uid="9c968b74-e831-43ba-9079-469d35a205f9"
CM019752.1	RepeatMasker	DNA/hAT-Tip100	55243347	55243705	1804	+	.	ID="RND-6_FAMILY-315";Tend="1456";Tstart="1113";shortTE="F";uid="7ff71f1b-8abc-40e0-99dc-7f637b1e306b"
CM019752.1	RepeatMasker	Unknown	22925057	22925191	565	+	.	ID="RND-4_FAMILY-1424";Tend="331";Tstart="189";shortTE="F";uid="29ab8a42-bf1d-40c6-886d-5d4de7be578c"
CM019752.1	RepeatMasker	Unknown	28651295	28652199	5976	+	.	ID="RND-1_FAMILY-168";Tend="1886";Tstart="864";shortTE="F";uid="6e5f87e9-ed79-4641-ab03-b8069990a4c2"
CM019752.1	RepeatMasker	Unknown	21615231	21616299	4225	+	.	ID="RND-5_FAMILY-932";TEgroup="ctg_1%7CRND-5_FAMILY-932%7C4";Tend="1556";Tstart="748";shortTE="F";uid="b858a67f-ae4d-4174-acf6-95d9ed5f7a93"
CM019752.1	RepeatMasker	Unknown	13588862	13589668	5233	+	.	ID="RND-5_FAMILY-7904";Tend="2108";Tstart="1280";shortTE="F";uid="99adcf5f-14a9-4fc0-93bd-8310c08c23f4"
CM019752.1	RepeatMasker	LINE/L2	3057451	3057739	2167	+	.	ID="RND-6_FAMILY-2000";Tend="1859";Tstart="1572";shortTE="F";uid="0a5cd5fb-099e-4647-a279-bca8e85cdcea"
CM019752.1	RepeatMasker	Unknown	11962245	11962395	689	+	.	ID="RND-6_FAMILY-1659";Tend="1167";Tstart="1015";shortTE="F";uid="4228352c-c727-4876-b167-7ccd80923100"
CM019752.1	RepeatMasker	Unknown	42558421	42559231	2866	+	.	ID="RND-1_FAMILY-52";Tend="1822";Tstart="939";shortTE="F";uid="394811d3-03c8-4092-b0bd-23a525ebf74a"
CM019752.1	RepeatMasker	Unknown	26831136	26831304	532	+	.	ID="RND-6_FAMILY-8517";Tend="1183";Tstart="1004";shortTE="F";uid="8db961b2-1ec3-4cff-9f5f-60036dcac2c5"
CM019752.1	RepeatMasker	Unknown	30085584	30085764	469	+	.	ID="RND-6_FAMILY-13718";Tend="975";Tstart="798";shortTE="F";uid="2cb3d969-44a0-4c44-bfdc-4dff55fab264"
CM019752.1	RepeatMasker	LINE/L2	509849	512138	2494	+	.	ID="RND-6_FAMILY-1534";Tend="2852";Tstart="525";shortTE="F";uid="9d4df935-ed66-44db-aa46-aa276c2a1315"
CM019752.1	RepeatMasker	Unknown	47708847	47709272	1199	+	.	ID="RND-6_FAMILY-1762";Tend="1531";Tstart="831";shortTE="F";uid="1d0637d0-1bbc-4d05-a4b7-ffbd0019b06e"
CM019752.1	RepeatMasker	Unknown	4596864	4597153	1766	+	.	ID="RND-1_FAMILY-66";Tend="1324";Tstart="1026";shortTE="F";uid="644c2c58-94d2-4f56-9aa6-64328a951f52"
CM019752.1	RepeatMasker	Unknown	55241503	55242732	9146	+	.	ID="RND-5_FAMILY-1294";Tend="2111";Tstart="882";shortTE="F";uid="350c8eb1-c81d-4aa3-bf45-3e8a370b1b9b"
CM019752.1	RepeatMasker	Unknown	44698835	44698935	431	+	.	ID="RND-1_FAMILY-683";Tend="2477";Tstart="2378";shortTE="F";uid="18aac483-50dc-4051-a220-892436dda24f"
CM019752.1	RepeatMasker	LTR/Gypsy	30201730	30206170	32961	+	.	ID="RND-1_FAMILY-86";Tend="4975";Tstart="495";shortTE="F";uid="50d54134-d205-4204-b4e4-51e63b45d503"
CM019752.1	RepeatMasker	LTR/Gypsy	23287069	23287275	523	+	.	ID="GYPSY-25_LH-I";Tend="2054";Tstart="1711";shortTE="F";uid="b5384631-db15-451a-956c-e8fe9fb590e4"
CM019752.1	RepeatMasker	Unknown	19479399	19479504	651	+	.	ID="RND-1_FAMILY-20";Tend="3608";Tstart="3502";shortTE="F";uid="51829277-b8d7-4d8a-82e8-a3fc67f698a2"
CM019752.1	RepeatMasker	Unknown	29682629	29682895	2079	+	.	ID="RND-1_FAMILY-177";Tend="1251";Tstart="977";shortTE="F";uid="7762936f-8d4f-4eda-a6a4-cb9af6b92f5d"
CM019752.1	RepeatMasker	LINE/I	28713839	28714367	448	+	.	ID="RND-1_FAMILY-397";Tend="2791";Tstart="2098";shortTE="F";uid="16587ea7-5d38-4cc1-b10a-2933fabedfaa"
CM019752.1	RepeatMasker	Unknown	20949093	20949338	1673	+	.	ID="RND-5_FAMILY-6510";Tend="1170";Tstart="923";shortTE="F";uid="0d37d162-6d6f-42f3-b932-5d31acee85fd"
CM019752.1	RepeatMasker	LINE/RTE-RTE	637203	637330	819	+	.	ID="RND-5_FAMILY-1200";Tend="547";Tstart="279";shortTE="F";uid="0d16d287-5775-449b-b480-00e6d4b76538"
CM019752.1	RepeatMasker	Unknown	36933435	36934215	6270	+	.	ID="RND-1_FAMILY-582";Tend="1438";Tstart="659";shortTE="F";uid="a0ea1cd3-5e42-40f4-82f6-b718c8c879df"
CM019752.1	RepeatMasker	Unknown	48371005	48371538	4392	+	.	ID="RND-1_FAMILY-257";Tend="1501";Tstart="964";shortTE="F";uid="9e5cf0a2-d5dc-4669-a658-99fd7689299e"
CM019752.1	RepeatMasker	Unknown	52692714	52692983	1304	+	.	ID="RND-1_FAMILY-470";Tend="1164";Tstart="876";shortTE="F";uid="2a9146a6-90ca-4da6-becb-d12e21811359"
CM019752.1	RepeatMasker	Unknown	50489027	50489250	474	+	.	ID="RND-6_FAMILY-2127";Tend="988";Tstart="744";shortTE="F";uid="6a8bb907-1a99-497e-9efc-6954bb033c85"
CM019752.1	RepeatMasker	Unknown	14147180	14147663	1427	+	.	ID="RND-4_FAMILY-494";Tend="1807";Tstart="1344";shortTE="F";uid="fdf6a5c0-7374-4aea-b37e-181bf3278c0f"
CM019752.1	RepeatMasker	Unknown	597256	597537	1366	+	.	ID="RND-1_FAMILY-386";Tend="1827";Tstart="1488";shortTE="F";uid="29ca9e7a-4d4b-41fa-baa8-7237b317e94b"
CM019752.1	RepeatMasker	DNA/hAT-hAT19	54626611	54627186	3358	+	.	ID="RND-6_FAMILY-8841";Tend="1387";Tstart="811";shortTE="F";uid="8e3abd07-8af2-4ecc-8f67-3370a10b7983"
CM019752.1	RepeatMasker	Unknown	36683839	36684001	540	+	.	ID="RND-4_FAMILY-553";Tend="1185";Tstart="1020";shortTE="F";uid="3398e7d4-dcd1-48b6-b9f9-7a8559042d76"
CM019752.1	RepeatMasker	Unknown	14403163	14404048	881	+	.	ID="RND-4_FAMILY-554";TEgroup="ctg_1%7CRND-4_FAMILY-554%7C4";Tend="1734";Tstart="896";shortTE="F";uid="80036902-d54e-4c4d-a42c-e32cdf574144"
CM019752.1	RepeatMasker	DNA/hAT	55311719	55312304	648	+	.	ID="RND-6_FAMILY-4755";TEgroup="ctg_1%7CRND-6_FAMILY-4755%7C3";Tend="4028";Tstart="2937";shortTE="F";uid="e9e8c6b0-4bda-4402-9cca-e5ef579628b0"
CM019752.1	RepeatMasker	Unknown	49668748	49669052	470	+	.	ID="RND-6_FAMILY-1659";Tend="1448";Tstart="1108";shortTE="F";uid="3c6e8792-0fb5-481a-8b15-279c3b87b12f"
CM019752.1	RepeatMasker	Unknown	10394420	10394694	1530	+	.	ID="RND-5_FAMILY-41";Tend="1280";Tstart="1012";shortTE="F";uid="6bbfd5b8-63fd-4d86-b281-3fa91dd301eb"
CM019752.1	RepeatMasker	LINE/I	40601146	40601279	512	+	.	ID="RND-1_FAMILY-397";Tend="2791";Tstart="2652";shortTE="F";uid="8064e363-508e-4471-a7f7-926b42868dd8"
CM019752.1	RepeatMasker	Unknown	30195172	30195528	2391	+	.	ID="RND-1_FAMILY-103";Tend="1311";Tstart="942";shortTE="F";uid="95303bac-d46b-43ba-8789-28e4ae56c4f6"
CM019752.1	RepeatMasker	Unknown	2141699	2142930	2070	+	.	ID="RND-5_FAMILY-1294";TEgroup="ctg_1%7CRND-5_FAMILY-1294%7C1";Tend="2112";Tstart="1148";shortTE="F";uid="358c0cd4-7174-4d2d-8c96-dd8bb565ce11"
CM019752.1	RepeatMasker	Unknown	1301169	1301454	478	+	.	ID="RND-1_FAMILY-114";Tend="1673";Tstart="1352";shortTE="F";uid="63ea53cc-01c9-4618-855a-0bb6ec73be47"
CM019752.1	RepeatMasker	Unknown	14434969	14435365	1588	+	.	ID="RND-1_FAMILY-52";Tend="1816";Tstart="1434";shortTE="F";uid="f1d081c0-a721-4ea0-a3b1-a2a301e9f310"
CM019752.1	RepeatMasker	DNA/hAT-Ac	882135	882987	7462	+	.	ID="RND-1_FAMILY-104";Tend="1795";Tstart="943";shortTE="F";uid="11205f86-e547-4e83-8500-786ffe019406"
CM019752.1	RepeatMasker	Unknown	560488	561330	7030	+	.	ID="RND-1_FAMILY-716";Tend="1777";Tstart="932";shortTE="F";uid="a926a556-1746-4058-9b1c-3110f0b19632"
CM019752.1	RepeatMasker	Unknown	12796440	12796754	2081	+	.	ID="RND-5_FAMILY-841";Tend="1449";Tstart="1135";shortTE="F";uid="69934bbc-9ea0-42db-87e2-20ee732a38b6"
CM019752.1	RepeatMasker	Unknown	41674047	41674589	4078	+	.	ID="RND-1_FAMILY-238";Tend="2031";Tstart="1492";shortTE="F";uid="13ab58ad-6203-4a6d-8a16-47a1f074500a"
CM019752.1	RepeatMasker	DNA/Academ-1	7601905	7602186	437	+	.	ID="RND-1_FAMILY-255";Tend="975";Tstart="438";shortTE="F";uid="47f6d86a-702e-4290-bea2-050a220c88b6"
CM019752.1	RepeatMasker	Unknown	22800796	22801882	8504	+	.	ID="RND-1_FAMILY-348";Tend="1949";Tstart="863";shortTE="F";uid="358d23bb-a7a9-4986-8754-53da18821bbe"
CM019752.1	RepeatMasker	Unknown	46776389	46776695	1140	+	.	ID="RND-5_FAMILY-3368";Tend="1405";Tstart="1004";shortTE="F";uid="6d868e34-8b06-4035-894c-8e5fe59dea19"
CM019752.1	RepeatMasker	LINE/I	38683759	38683925	1105	+	.	ID="RND-6_FAMILY-7";Tend="1346";Tstart="1150";shortTE="F";uid="f79d9817-22ca-49eb-8ee7-ba7c5582bd54"
CM019752.1	RepeatMasker	LINE/R1	9350504	9351348	3094	+	.	ID="RND-1_FAMILY-589";Tend="3534";Tstart="2235";shortTE="F";uid="87dfc7ba-8f15-4aa5-acd3-706f64cfbb26"
CM019752.1	RepeatMasker	DNA?/hAT?	18416502	18417042	1447	+	.	ID="RND-6_FAMILY-2615";Tend="614";Tstart="88";shortTE="F";uid="4721c5d5-6b11-4290-9e39-d8b7d03f7245"
CM019752.1	RepeatMasker	Unknown	46042973	46043410	2334	+	.	ID="RND-6_FAMILY-1762";Tend="1783";Tstart="1347";shortTE="F";uid="489cf2f6-bf5b-453c-91a9-68678045cbf3"
CM019752.1	RepeatMasker	DNA/Sola-3	50503656	50503820	879	+	.	ID="RND-1_FAMILY-714";Tend="3216";Tstart="3051";shortTE="F";uid="c18a4a79-45e4-413e-9904-21b1e48d6434"
CM019752.1	RepeatMasker	Unknown	1763163	1763478	2151	+	.	ID="RND-5_FAMILY-2038";Tend="1568";Tstart="1257";shortTE="F";uid="277772f3-bf57-4b36-885a-a5862229c1e3"
CM019752.1	RepeatMasker	Unknown	4143826	4144169	604	+	.	ID="RND-1_FAMILY-52";Tend="1408";Tstart="1061";shortTE="F";uid="3e691f4b-a0cd-4979-adfd-9536af9f15ea"
CM019752.1	RepeatMasker	Unknown	49105612	49105728	762	+	.	ID="RND-5_FAMILY-2948";Tend="1963";Tstart="1847";shortTE="F";uid="4a843e38-8a4e-415a-84b7-2b3ca7686e62"
CM019752.1	RepeatMasker	Unknown	19343451	19343674	1361	+	.	ID="RND-5_FAMILY-41";Tend="1193";Tstart="967";shortTE="F";uid="d28c3cc1-5eda-4a50-a48f-34e3b0da53c9"
CM019752.1	RepeatMasker	Unknown	11378285	11378480	669	+	.	ID="RND-6_FAMILY-1659";Tend="1988";Tstart="1811";shortTE="F";uid="785b5e4f-015d-4daf-b88d-61c2e79fbd75"
CM019752.1	RepeatMasker	Unknown	13031792	13032298	1998	+	.	ID="RND-6_FAMILY-1762";Tend="1281";Tstart="748";shortTE="F";uid="98145752-cda5-46da-adfb-b45d1f1daad0"
CM019752.1	RepeatMasker	Unknown	1942904	1943095	480	+	.	ID="RND-5_FAMILY-133";Tend="1974";Tstart="1788";shortTE="F";uid="65280d75-5587-4501-b1c4-4b62bb9dd345"
CM019752.1	RepeatMasker	Unknown	52321869	52322909	1229	+	.	ID="RND-6_FAMILY-405";Tend="2137";Tstart="1086";shortTE="F";uid="f12cb0f0-7cf5-4bab-ae36-34945833f27e"
CM019752.1	RepeatMasker	Unknown	2852604	2852905	2120	+	.	ID="RND-1_FAMILY-122";Tend="1256";Tstart="955";shortTE="F";uid="cacba8ca-0e75-4071-9d7a-ab4968fbcf0e"
CM019752.1	RepeatMasker	Unknown	45595251	45595643	3286	+	.	ID="RND-1_FAMILY-521";Tend="1470";Tstart="1078";shortTE="F";uid="220e9313-f2e6-4b53-aa7a-6f456df7fc1a"
CM019752.1	RepeatMasker	Unknown	53044358	53044598	1447	+	.	ID="RND-6_FAMILY-5139";Tend="1188";Tstart="946";shortTE="F";uid="8b25ee3b-ce64-4bbb-8b67-aec305f71c74"
CM019752.1	RepeatMasker	Unknown	40440731	40440857	732	+	.	ID="RND-5_FAMILY-7137";Tend="858";Tstart="728";shortTE="F";uid="eaac176f-549c-4623-8124-5815f9ff672c"
CM019752.1	RepeatMasker	Unknown	54388466	54388737	1122	+	.	ID="RND-5_FAMILY-4324";Tend="1160";Tstart="876";shortTE="F";uid="52d1511f-466d-4b89-a418-0804894bf58f"
CM019752.1	RepeatMasker	Unknown	51377535	51378714	6508	+	.	ID="RND-1_FAMILY-532";Tend="2109";Tstart="823";shortTE="F";uid="ec6a2c13-0e02-465f-8057-84260db89b1f"
CM019752.1	RepeatMasker	Unknown	38811606	38811809	546	+	.	ID="RND-1_FAMILY-99";Tend="2178";Tstart="1979";shortTE="F";uid="276dd7d6-38dd-42ac-94e0-e2183eb8111c"
CM019752.1	RepeatMasker	Unknown	319828	320092	2076	+	.	ID="RND-6_FAMILY-2860";Tend="1216";Tstart="953";shortTE="F";uid="45a1bcb6-3fad-4d09-8cc8-75e430659137"
CM019752.1	RepeatMasker	Unknown	35832280	35832458	1144	+	.	ID="RND-5_FAMILY-3141";Tend="1075";Tstart="893";shortTE="F";uid="f92aa74f-2a3f-4568-9a22-560110b393f1"
CM019752.1	RepeatMasker	DNA/CMC-EnSpm	20808049	20808237	1091	+	.	ID="RND-5_FAMILY-3604";Tend="1276";Tstart="1049";shortTE="F";uid="3bef760b-ad32-4340-9951-5b315803e80a"
CM019752.1	RepeatMasker	Unknown	24207932	24208209	971	+	.	ID="RND-1_FAMILY-55";Tend="1226";Tstart="961";shortTE="F";uid="605095fc-88ba-41ac-96e1-98f899a48df5"
CM019752.1	RepeatMasker	Unknown	26516079	26516262	488	+	.	ID="RND-1_FAMILY-319";Tend="973";Tstart="786";shortTE="F";uid="6054bf99-f79a-4334-af91-110610134730"
CM019752.1	RepeatMasker	LINE/CR1	35664811	35665312	1212	+	.	ID="RND-6_FAMILY-7067";Tend="1704";Tstart="1191";shortTE="F";uid="42d2eb48-f563-4705-84cc-b9c1e62c5dc6"
CM019752.1	RepeatMasker	Unknown	21352177	21352385	592	+	.	ID="RND-5_FAMILY-7137";Tend="1508";Tstart="1300";shortTE="F";uid="93ddf048-4f13-405d-963d-34759a796e73"
CM019752.1	RepeatMasker	LINE/L2	29060133	29062238	1003	+	.	ID="RND-1_FAMILY-590";Tend="3397";Tstart="1266";shortTE="F";uid="0b3754b0-116d-47b5-b5cb-f862184b48c0"
CM019752.1	RepeatMasker	Unknown	29011434	29011784	522	+	.	ID="RND-6_FAMILY-135";Tend="1201";Tstart="878";shortTE="F";uid="bf42c744-1161-44df-887c-2c9b1c0c81c2"
CM019752.1	RepeatMasker	DNA/Sola-3	36214122	36214295	938	+	.	ID="RND-1_FAMILY-714";Tend="1617";Tstart="1433";shortTE="F";uid="4072b16f-e617-4870-bd5f-d994be8e9673"
CM019752.1	RepeatMasker	DNA/hAT-Tip100	20171964	20172222	455	+	.	ID="RND-1_FAMILY-39";TEgroup="ctg_1%7CRND-1_FAMILY-39%7C2";Tend="1123";Tstart="1031";shortTE="T";uid="13bfdb78-24d9-48a0-8965-7df5f58bf557"
CM019752.1	RepeatMasker	DNA/CMC-EnSpm	49634210	49634775	2825	+	.	ID="rnd-1_family-191";Tend="1944";Tstart="1159";shortTE="F";uid="76847ff4-6839-4ee8-94d4-9c216e84b0bc"
CM019752.1	RepeatMasker	Unknown	16050711	16051634	7573	+	.	ID="RND-1_FAMILY-716";Tend="1857";Tstart="932";shortTE="F";uid="af323a3e-3759-415c-a8f9-7da81a5b0313"
CM019752.1	RepeatMasker	Unknown	13998568	13998723	458	+	.	ID="RND-5_FAMILY-1387";Tend="2230";Tstart="2081";shortTE="F";uid="bc4b0dae-ab90-4e11-8e26-6ab36f528427"
CM019752.1	RepeatMasker	Unknown	38773697	38773867	523	+	.	ID="RND-5_FAMILY-3189";Tend="1297";Tstart="1139";shortTE="F";uid="cc823507-1556-4ee5-8e10-5589edc7c95e"
CM019752.1	RepeatMasker	Unknown	3480582	3480862	1435	+	.	ID="RND-6_FAMILY-306";Tend="2079";Tstart="1788";shortTE="F";uid="7e89e240-19f2-47d6-8139-a5e3c01b6238"
CM019752.1	RepeatMasker	LINE/I	6988020	6988219	1149	+	.	ID="RND-1_FAMILY-488";Tend="1305";Tstart="1088";shortTE="F";uid="bad2ea3d-99ac-4184-873d-101013235da1"
CM019752.1	RepeatMasker	Unknown	42149421	42149639	807	+	.	ID="RND-5_FAMILY-3052";Tend="1522";Tstart="1273";shortTE="F";uid="363387a8-09c4-4690-bbcb-8d31f3be61d0"
CM019752.1	RepeatMasker	Unknown	44295783	44296080	2161	+	.	ID="RND-1_FAMILY-197";Tend="1275";Tstart="976";shortTE="F";uid="e20b71df-ecc3-4ff1-97f3-5c9bd89061fc"
CM019752.1	RepeatMasker	Unknown	13209758	13209974	514	+	.	ID="RND-1_FAMILY-275";Tend="2097";Tstart="1877";shortTE="F";uid="a5b2eb91-b674-4e28-8735-e5ba29e89b1c"
CM019752.1	RepeatMasker	Unknown	1987024	1987130	493	+	.	ID="RND-1_FAMILY-51";Tend="1102";Tstart="986";shortTE="F";uid="2bd503cc-e38c-4aa4-92f9-dd12929db3e2"
CM019752.1	RepeatMasker	Unknown	50636115	50636484	846	+	.	ID="RND-6_FAMILY-1762";Tend="1807";Tstart="1432";shortTE="F";uid="e624d7d1-d91a-43a3-b6fd-772b50b78615"
CM019752.1	RepeatMasker	Unknown	54426462	54426812	1917	+	.	ID="RND-1_FAMILY-103";Tend="1310";Tstart="940";shortTE="F";uid="28019d5f-f284-4523-9142-da61ab0d5177"
CM019752.1	RepeatMasker	Unknown	52315625	52316247	1142	+	.	ID="RND-4_FAMILY-494";Tend="1590";Tstart="865";shortTE="F";uid="4cd00c66-bde6-4a17-a681-6676cd506a35"
CM019752.1	RepeatMasker	Unknown	6962909	6963596	4493	+	.	ID="RND-1_FAMILY-269";Tend="1655";Tstart="959";shortTE="F";uid="5a903f03-8e9a-46e9-b9bd-9156d873cd33"
CM019752.1	RepeatMasker	Unknown	34445201	34445598	2895	+	.	ID="RND-6_FAMILY-978";Tend="1358";Tstart="950";shortTE="F";uid="84e33b2f-3663-426e-a4ea-2138a7acbb79"
CM019752.1	RepeatMasker	Unknown	37670109	37670236	1005	+	.	ID="RND-1_FAMILY-496";Tend="1095";Tstart="966";shortTE="F";uid="1c83ca6b-6f09-4b03-b62a-6cd7069099bf"
CM019752.1	RepeatMasker	Unknown	52745787	52747142	12139	+	.	ID="RND-1_FAMILY-225";Tend="2205";Tstart="853";shortTE="F";uid="be0e31fa-84d9-443f-9df1-692cdeca62d9"
CM019752.1	RepeatMasker	RC/Helitron	45725105	45725689	4160	+	.	ID="RND-1_FAMILY-631";Tend="1238";Tstart="660";shortTE="F";uid="b14af76e-2ba5-492d-8130-a8e5f531f803"
CM019752.1	RepeatMasker	Unknown	55582846	55583569	3234	+	.	ID="RND-5_FAMILY-2038";Tend="1568";Tstart="461";shortTE="F";uid="31f40789-a5b6-4268-b3cc-7eec0a6f4845"
CM019752.1	RepeatMasker	LTR/Pao	465580	465912	440	+	.	ID="BEL-1_LH-I";Tend="3152";Tstart="2820";shortTE="F";uid="983fa8db-c24d-45b9-87b4-9e16883966f0"
CM019752.1	RepeatMasker	Unknown	9753040	9753621	3468	+	.	ID="RND-4_FAMILY-2389";Tend="1570";Tstart="973";shortTE="F";uid="d5e76289-0bf3-461a-99e0-bac56c0e4c42"
CM019752.1	RepeatMasker	Unknown	41813434	41813561	594	+	.	ID="RND-6_FAMILY-2655";Tend="1812";Tstart="1681";shortTE="F";uid="19ec844a-9331-4cdd-baf7-7f8aef6a060e"
CM019752.1	RepeatMasker	Unknown	38309350	38309808	3160	+	.	ID="RND-5_FAMILY-2531";Tend="1423";Tstart="937";shortTE="F";uid="40b6247a-9419-4187-b806-b20d7aa0fcfc"
CM019752.1	RepeatMasker	Unknown	25873780	25875016	3178	+	.	ID="RND-4_FAMILY-1393";Tend="2085";Tstart="806";shortTE="F";uid="87dcc483-2bca-4914-abed-2a7f5f0e58c9"
CM019752.1	RepeatMasker	DNA/Sola-2	35692816	35693620	3970	+	.	ID="RND-4_FAMILY-890";Tend="1684";Tstart="873";shortTE="F";uid="fe542931-c90b-48d4-832c-b6db18d7e55c"
CM019752.1	RepeatMasker	Unknown	43693385	43693774	3161	+	.	ID="RND-1_FAMILY-257";Tend="1371";Tstart="981";shortTE="F";uid="11dddd48-9c2b-42b6-815e-daeac79b2589"
CM019752.1	RepeatMasker	Unknown	43894624	43895124	759	+	.	ID="RND-4_FAMILY-1424";Tend="1646";Tstart="1153";shortTE="F";uid="42c98cf1-c023-4e45-b906-618a914a4613"
CM019752.1	RepeatMasker	Unknown	14947434	14948575	9865	+	.	ID="RND-6_FAMILY-1659";Tend="1967";Tstart="827";shortTE="F";uid="cb2c271d-fe1c-4893-ab48-db10e3f2209a"
CM019752.1	RepeatMasker	Unknown	5568262	5568394	463	+	.	ID="RND-5_FAMILY-583";Tend="728";Tstart="603";shortTE="F";uid="f4c559d2-5a0b-4960-922b-7523e17164f3"
CM019752.1	RepeatMasker	Unknown	9422973	9423578	3481	+	.	ID="RND-5_FAMILY-1529";Tend="2131";Tstart="1532";shortTE="F";uid="c6aa099c-97e9-4afb-a076-b64b678ce8c1"
CM019752.1	RepeatMasker	Unknown	14871542	14871825	637	+	.	ID="RND-6_FAMILY-1762";Tend="1728";Tstart="1480";shortTE="F";uid="3cdc5d73-480f-4b50-b1f9-dac9c8703d43"
CM019752.1	RepeatMasker	RC/Helitron?	49087544	49087646	554	+	.	ID="RND-4_FAMILY-301";Tend="1865";Tstart="1763";shortTE="F";uid="7b18cd8e-cd36-4356-aeca-63915216c825"
CM019752.1	RepeatMasker	Unknown	46820106	46820478	2291	+	.	ID="RND-5_FAMILY-2948";Tend="1962";Tstart="1588";shortTE="F";uid="e9544cd7-1e53-45e0-91a5-942dce8667db"
CM019752.1	RepeatMasker	Unknown	1716253	1716395	461	+	.	ID="RND-6_FAMILY-1581";Tend="3238";Tstart="3092";shortTE="F";uid="7dd3698d-e961-469f-8142-7f76b7171655"
CM019752.1	RepeatMasker	LTR/Gypsy	53336977	53337332	1989	+	.	ID="RND-6_FAMILY-8310";Tend="1311";Tstart="976";shortTE="F";uid="3f9940e0-e17c-4252-b6a1-46211f90d165"
CM019752.1	RepeatMasker	DNA/Sola-2	9582735	9583032	521	+	.	ID="RND-4_FAMILY-890";Tend="1180";Tstart="874";shortTE="F";uid="e969c941-30ed-4026-ae15-c6c20f83e3f0"
CM019752.1	RepeatMasker	DNA/Academ-1	34097792	34097981	512	+	.	ID="RND-5_FAMILY-369";Tend="1164";Tstart="983";shortTE="F";uid="bf51fa87-f397-419c-9612-6461de28287f"
CM019752.1	RepeatMasker	Unknown	9882902	9883056	1218	+	.	ID="RND-1_FAMILY-652";Tend="1083";Tstart="926";shortTE="F";uid="f9114ae8-4d65-49d8-90cd-c1faa87d4dc1"
CM019752.1	RepeatMasker	Unknown	22792735	22793144	2867	+	.	ID="RND-6_FAMILY-978";Tend="1360";Tstart="948";shortTE="F";uid="168955b7-0dad-45cc-a05a-6425d1faff77"
CM019752.1	RepeatMasker	Unknown	7742413	7742538	519	+	.	ID="RND-5_FAMILY-3576";Tend="2067";Tstart="1937";shortTE="F";uid="f244ab9d-9e81-45aa-b7b1-c17ebc177af7"
CM019752.1	RepeatMasker	Unknown	16024749	16025085	809	+	.	ID="RND-1_FAMILY-55";Tend="1508";Tstart="1115";shortTE="F";uid="e31a6673-ef92-4812-87d7-88998dbf4285"
CM019752.1	RepeatMasker	Unknown	54258988	54259876	2935	+	.	ID="RND-6_FAMILY-6166";Tend="1849";Tstart="968";shortTE="F";uid="8129db2e-fad1-4d8d-88ec-d3ae4f0d7e6a"
CM019752.1	RepeatMasker	LTR/Gypsy	9263957	9265206	10449	+	.	ID="RND-1_FAMILY-648";Tend="2482";Tstart="1232";shortTE="F";uid="8d2bfdf4-164b-40cd-a939-5c8129e7c66c"
CM019752.1	RepeatMasker	Unknown	31038159	31039038	7445	+	.	ID="RND-1_FAMILY-179";Tend="1838";Tstart="940";shortTE="F";uid="4eebfb86-2b58-4e36-9b80-ed81346e4bb4"
CM019752.1	RepeatMasker	LINE/I	42790150	42790565	3087	+	.	ID="RND-1_FAMILY-338";Tend="1223";Tstart="808";shortTE="F";uid="e1dd236f-9237-40da-ba2a-656a798bb855"
CM019752.1	RepeatMasker	Unknown	52838097	52839081	2340	+	.	ID="RND-1_FAMILY-121";TEgroup="ctg_1%7CRND-1_FAMILY-121%7C5";Tend="1968";Tstart="1135";shortTE="F";uid="6558cd15-5f15-497c-ac82-51f3f8dc5c86"
CM019752.1	RepeatMasker	Unknown	9383126	9383278	1897	+	.	ID="RND-5_FAMILY-3180";Tend="2147";Tstart="1101";shortTE="F";uid="4ba959b4-7390-4073-b4b7-be4966820ee3"
CM019752.1	RepeatMasker	Unknown	40450802	40451194	3401	+	.	ID="RND-1_FAMILY-462";Tend="1306";Tstart="914";shortTE="F";uid="b1672945-fc1d-40e8-850f-a570a35fe3e1"
CM019752.1	RepeatMasker	Unknown	26206137	26206513	609	+	.	ID="RND-4_FAMILY-553";Tend="1207";Tstart="839";shortTE="F";uid="7827e707-12b5-4318-9e45-72a43b057ab2"
CM019752.1	RepeatMasker	Unknown	34894636	34895189	933	+	.	ID="RND-6_FAMILY-1762";Tend="1774";Tstart="1223";shortTE="F";uid="0eed64a8-d6e7-4d8c-8515-feadb5ce8764"
CM019752.1	RepeatMasker	Unknown	10906203	10906720	3715	+	.	ID="RND-5_FAMILY-2531";Tend="1640";Tstart="932";shortTE="F";uid="9e0a1a5f-02c9-4c5f-b40a-52c2e598f8dc"
CM019752.1	RepeatMasker	LINE/I	28803966	28804391	436	+	.	ID="RND-6_FAMILY-330";Tend="1437";Tstart="1015";shortTE="F";uid="573d5ea2-949b-4555-81b4-b9a053ffd85d"
CM019752.1	RepeatMasker	Unknown	49775436	49775583	477	+	.	ID="RND-5_FAMILY-892";Tend="992";Tstart="845";shortTE="F";uid="4d998969-56b3-47dc-8f97-11efa1394512"
CM019752.1	RepeatMasker	Unknown	5819758	5819996	869	+	.	ID="RND-1_FAMILY-52";Tend="1202";Tstart="959";shortTE="F";uid="fdd0907f-3cd0-4a56-a5e6-8a620ccbf36b"
CM019752.1	RepeatMasker	Unknown	8415470	8416642	10009	+	.	ID="RND-1_FAMILY-293";Tend="2007";Tstart="838";shortTE="F";uid="25028596-6c51-4adc-b713-c8819d745260"
CM019752.1	RepeatMasker	Unknown	21546952	21547846	6573	+	.	ID="RND-1_FAMILY-279";Tend="1853";Tstart="911";shortTE="F";uid="376b9596-78b0-42b4-b27a-aeb645c1296b"
CM019752.1	RepeatMasker	Unknown	23562573	23562931	3088	+	.	ID="RND-6_FAMILY-5144";Tend="1304";Tstart="937";shortTE="F";uid="3b4a590a-6d78-4a99-a207-e5c1d7fc5cf8"
CM019752.1	RepeatMasker	Unknown	21417495	21417688	926	+	.	ID="RND-5_FAMILY-1138";Tend="875";Tstart="694";shortTE="F";uid="f1faa79d-8079-43c4-8fb2-a0e6d36c395f"
CM019752.1	RepeatMasker	Unknown	4041032	4041140	940	+	.	ID="RND-5_FAMILY-5046";Tend="2177";Tstart="2069";shortTE="F";uid="e272e0a1-d087-42c4-a691-7152135ded32"
CM019752.1	RepeatMasker	LINE/I	4866907	4867338	517	+	.	ID="RND-1_FAMILY-157";Tend="1304";Tstart="867";shortTE="F";uid="b4b230a6-6909-4d75-80d8-8a363069c1b6"
CM019752.1	RepeatMasker	Unknown	45121935	45122636	5271	+	.	ID="RND-1_FAMILY-9";Tend="1503";Tstart="798";shortTE="F";uid="9e283aad-dfe7-40b9-8dce-0f395eafd89a"
CM019752.1	RepeatMasker	LINE/I-Jockey	38403030	38404117	7505	+	.	ID="RND-5_FAMILY-1176";Tend="1793";Tstart="700";shortTE="F";uid="f9a7c22f-7437-4257-a673-157536b69848"
CM019752.1	RepeatMasker	LINE/L2	15947476	15948198	2177	+	.	ID="RND-5_FAMILY-56";Tend="1537";Tstart="776";shortTE="F";uid="eb6ecdf2-d18b-4498-b990-d2c15c1d812b"
CM019752.1	RepeatMasker	DNA/hAT-Ac	31244606	31244845	1872	+	.	ID="RND-1_FAMILY-211";Tend="1621";Tstart="1359";shortTE="F";uid="cbc8ae90-08f9-4999-b35b-1003f1dafe64"
CM019752.1	RepeatMasker	Unknown	1189039	1189465	3086	+	.	ID="RND-1_FAMILY-9";Tend="1224";Tstart="797";shortTE="F";uid="b195e167-3fb7-4c09-bcdc-914fc28b4594"
CM019752.1	RepeatMasker	LTR/Gypsy	1321158	1321889	699	+	.	ID="GYPSY-7_BTA-I";Tend="3990";Tstart="3160";shortTE="F";uid="ebdd7420-a5e7-4bd5-a6c9-33883ea480b1"
CM019752.1	RepeatMasker	Unknown	36111408	36111766	2597	+	.	ID="RND-5_FAMILY-7904";Tend="2124";Tstart="1770";shortTE="F";uid="c16429b2-58d3-4e8b-91b5-30ca392a9fdd"
CM019752.1	RepeatMasker	DNA/hAT-hATm	7285674	7285907	541	+	.	ID="RND-5_FAMILY-663";Tend="1615";Tstart="1387";shortTE="F";uid="ee614266-dd83-4c08-abc8-987430007a14"
CM019752.1	RepeatMasker	Unknown	55801854	55802042	1024	+	.	ID="RND-6_FAMILY-790";Tend="873";Tstart="675";shortTE="F";uid="8c61e9ff-d799-4c02-a771-dad11b2443e6"
CM019752.1	RepeatMasker	DNA/Academ-1	29792913	29793564	2410	+	.	ID="RND-6_FAMILY-8612";Tend="2558";Tstart="1886";shortTE="F";uid="fd8d06d8-602e-4007-9c6a-6b48d5914f61"
CM019752.1	RepeatMasker	LINE/L2	7539447	7539622	521	+	.	ID="RND-6_FAMILY-1534";Tend="2850";Tstart="2682";shortTE="F";uid="bc2afc18-2ee2-4f1f-97d2-f4f913b37f56"
CM019752.1	RepeatMasker	Unknown	1492963	1493481	4307	+	.	ID="RND-1_FAMILY-380";Tend="1473";Tstart="958";shortTE="F";uid="42d117c3-acdf-4f22-8f70-a2cfe5766d74"
CM019752.1	RepeatMasker	Unknown	17103861	17104098	1076	+	.	ID="RND-5_FAMILY-2948";Tend="1847";Tstart="1617";shortTE="F";uid="f02a6f29-0c68-4913-809c-46496acfb267"
CM019752.1	RepeatMasker	Unknown	33569954	33570259	1225	+	.	ID="RND-6_FAMILY-1762";Tend="1626";Tstart="1300";shortTE="F";uid="e1fc2ccf-adce-4e5d-98c1-2b03fbf638b9"
CM019752.1	RepeatMasker	Unknown	45741909	45742009	466	+	.	ID="RND-5_FAMILY-1841";Tend="1456";Tstart="1355";shortTE="F";uid="fbab03e8-1018-4fe8-8712-1922a3cc29de"
CM019752.1	RepeatMasker	Unknown	55075505	55075806	2284	+	.	ID="RND-1_FAMILY-557";Tend="1182";Tstart="886";shortTE="F";uid="38a26345-6fd9-4865-b12b-1d9cb3e8b563"
CM019752.1	RepeatMasker	LINE/R1	26164717	26165143	1876	+	.	ID="RND-1_FAMILY-222";Tend="1302";Tstart="783";shortTE="F";uid="536cdde7-30bd-4149-9395-d3899b615e5a"
CM019752.1	RepeatMasker	Unknown	17076259	17076368	578	+	.	ID="RND-5_FAMILY-308";Tend="1151";Tstart="1042";shortTE="F";uid="271a3f36-68d6-4170-9de9-58a9b0453a41"
CM019752.1	RepeatMasker	LINE/CR1	46022608	46022778	786	+	.	ID="RND-6_FAMILY-8057";Tend="2064";Tstart="1897";shortTE="F";uid="0709e94d-d83e-4eed-a177-19c8e3e494c8"
CM019752.1	RepeatMasker	Unknown	3410134	3410389	413	+	.	ID="RND-6_FAMILY-11095";Tend="3200";Tstart="2939";shortTE="F";uid="ebfb0478-9589-426f-a94e-3f4de4a317e6"
CM019752.1	RepeatMasker	DNA/hAT-Tip100	53829137	53829428	1271	+	.	ID="RND-5_FAMILY-670";Tend="1537";Tstart="1228";shortTE="F";uid="422e0041-493d-49f3-8e09-1e34600c51b2"
CM019752.1	RepeatMasker	Unknown	11324188	11324498	630	+	.	ID="RND-6_FAMILY-1659";Tend="1340";Tstart="1032";shortTE="F";uid="0ebc45fc-0268-4ce2-a4ef-422bdcffe1ec"
CM019752.1	RepeatMasker	Unknown	12865835	12866150	981	+	.	ID="RND-6_FAMILY-3871";Tend="1165";Tstart="847";shortTE="F";uid="776e5716-bf4e-4ac7-aaf0-0f2eb7b9c10a"
CM019752.1	RepeatMasker	Unknown	13659808	13660324	1639	+	.	ID="RND-4_FAMILY-2511";TEgroup="ctg_1%7CRND-4_FAMILY-2511%7C1";Tend="1227";Tstart="817";shortTE="F";uid="0d065dce-ee6e-4b69-8f96-d2af330db1e3"
CM019752.1	RepeatMasker	Unknown	382385	382561	522	+	.	ID="RND-6_FAMILY-4402";Tend="1649";Tstart="1473";shortTE="F";uid="c331823e-9b9c-4fa0-aae3-1855810040cd"
CM019752.1	RepeatMasker	LTR/Gypsy	36630962	36631283	1692	+	.	ID="RND-5_FAMILY-4070";Tend="1227";Tstart="912";shortTE="F";uid="75548886-075f-4232-8495-8a24c884088d"
CM019752.1	RepeatMasker	DNA/hAT-hATm	17062623	17063479	2338	+	.	ID="RND-1_FAMILY-170";TEgroup="ctg_1%7CRND-1_FAMILY-170%7C3";Tend="2346";Tstart="170";shortTE="F";uid="5a0ff398-f995-4d22-9989-86860cc9522c"
CM019752.1	RepeatMasker	Unknown	16907622	16907899	1774	+	.	ID="RND-5_FAMILY-4299";Tend="1382";Tstart="1068";shortTE="F";uid="3b37ada5-6629-431b-bb7c-95d2a5316a98"
CM019752.1	RepeatMasker	Unknown	25613059	25613703	911	+	.	ID="RND-1_FAMILY-55";Tend="1584";Tstart="923";shortTE="F";uid="5bc9a733-d739-4a97-ae00-3211dd9a39c5"
CM019752.1	RepeatMasker	Unknown	42882083	42882513	706	+	.	ID="RND-6_FAMILY-405";Tend="1719";Tstart="1265";shortTE="F";uid="263a6c71-32cd-4b6d-b576-33b2a70a66b1"
CM019752.1	RepeatMasker	Unknown	51365470	51367085	13917	+	.	ID="RND-1_FAMILY-319";Tend="2413";Tstart="703";shortTE="F";uid="096f8391-713b-42a5-a4de-e56e88172039"
CM019752.1	RepeatMasker	RC/Helitron	13347866	13348513	3819	+	.	ID="RND-1_FAMILY-89";Tend="2364";Tstart="1729";shortTE="F";uid="5719d431-d0b9-49a4-af3a-d045d1c9c270"
CM019752.1	RepeatMasker	Unknown	32183566	32185070	10546	+	.	ID="RND-5_FAMILY-1652";Tend="2835";Tstart="867";shortTE="F";uid="5b31dba9-d51a-4b1e-a954-982401579626"
CM019752.1	RepeatMasker	Unknown	13539931	13540337	463	+	.	ID="RND-5_FAMILY-5538";TEgroup="ctg_1%7CRND-5_FAMILY-5538%7C2";Tend="1180";Tstart="943";shortTE="F";uid="1721064f-0e83-42cb-aec1-45d47b6c753a"
CM019752.1	RepeatMasker	Unknown	46133860	46134227	2547	+	.	ID="RND-6_FAMILY-6754";Tend="1221";Tstart="855";shortTE="F";uid="bde97948-e201-42fe-9cf7-a888298b021c"
CM019752.1	RepeatMasker	LINE/Proto1	48402838	48403061	417	+	.	ID="RND-5_FAMILY-2745";Tend="532";Tstart="293";shortTE="F";uid="1cf4c30e-4d1d-412c-a0d3-e9c2c039d9f9"
CM019752.1	RepeatMasker	DNA/hAT-Tip100	14748010	14748217	601	+	.	ID="RND-1_FAMILY-486";Tend="1397";Tstart="1201";shortTE="F";uid="57c30a8f-e1c5-485a-84c1-4211b3ff811e"
CM019752.1	RepeatMasker	Unknown	21169256	21170165	2136	+	.	ID="RND-5_FAMILY-3052";Tend="1992";Tstart="1037";shortTE="F";uid="0266f502-32a1-4eab-94ac-520fba6b1224"
CM019752.1	RepeatMasker	Unknown	36365062	36365868	1085	+	.	ID="RND-6_FAMILY-1762";Tend="1934";Tstart="1087";shortTE="F";uid="20c19802-d132-4e1e-a777-b19911c8effb"
CM019752.1	RepeatMasker	Unknown	42035314	42035761	3177	+	.	ID="RND-6_FAMILY-4264";Tend="1230";Tstart="763";shortTE="F";uid="d3ff859c-8eb9-4f94-b2ba-c78a2832ae0e"
CM019752.1	RepeatMasker	LTR/Gypsy	55849148	55849374	494	+	.	ID="RND-6_FAMILY-420";Tend="214";Tstart="2";shortTE="F";uid="255eef2a-85e6-4405-9976-6b614bb12a1a"
CM019752.1	RepeatMasker	Unknown	15490932	15491521	3071	+	.	ID="RND-6_FAMILY-3293";Tend="1588";Tstart="987";shortTE="F";uid="01737f63-7071-4ffd-8c94-62a6c3d7cafb"
CM019752.1	RepeatMasker	Unknown	40273225	40273333	704	+	.	ID="RND-6_FAMILY-466";Tend="3791";Tstart="3682";shortTE="F";uid="0550f3f4-f850-47e1-bedd-c3eec63cfbcc"
CM019752.1	RepeatMasker	Unknown	1379675	1379776	649	+	.	ID="RND-6_FAMILY-8799";Tend="478";Tstart="215";shortTE="F";uid="19375434-ea56-478e-abac-aa1240d210af"
CM019752.1	RepeatMasker	Unknown	39443591	39443817	1306	+	.	ID="RND-1_FAMILY-122";Tend="1170";Tstart="955";shortTE="F";uid="f5a09966-20a8-4f98-bd96-8176270c0d6c"
CM019752.1	RepeatMasker	LINE/I	33021784	33021960	1203	+	.	ID="RND-4_FAMILY-312";Tend="1330";Tstart="1154";shortTE="F";uid="a308111b-d80f-475a-ab23-e09e64def085"
CM019752.1	RepeatMasker	Unknown	37843728	37844816	8631	+	.	ID="RND-6_FAMILY-864";Tend="2186";Tstart="878";shortTE="F";uid="01ad007d-5d37-4729-b8bc-a600fb55f011"
CM019752.1	RepeatMasker	LINE/L2	45355164	45355577	978	+	.	ID="RND-6_FAMILY-1534";Tend="2833";Tstart="2424";shortTE="F";uid="10eb7d17-4f52-4ba4-98e1-c0d87e662840"
CM019752.1	RepeatMasker	RC/Helitron?	7263285	7264283	5825	+	.	ID="RND-1_FAMILY-189";Tend="1874";Tstart="898";shortTE="F";uid="072fbaa1-2795-4528-bc15-7844bd5bfa54"
CM019752.1	RepeatMasker	DNA/hAT-Tip100	30635880	30636028	487	+	.	ID="RND-1_FAMILY-486";Tend="1389";Tstart="1239";shortTE="F";uid="ea5ba751-4425-4727-b992-a0eadcea1950"
CM019752.1	RepeatMasker	DNA/hAT-hATm	24854819	24855815	7731	+	.	ID="RND-6_FAMILY-493";Tend="2606";Tstart="1660";shortTE="F";uid="7ace1f06-cea4-4074-aaa2-3b785ad7c27b"
CM019752.1	RepeatMasker	Unknown	52871826	52872032	512	+	.	ID="RND-4_FAMILY-553";Tend="1182";Tstart="978";shortTE="F";uid="9eba188b-292d-4bbc-a9f2-ae75113ddfad"
CM019752.1	RepeatMasker	Unknown	30514997	30515404	2215	+	.	ID="RND-1_FAMILY-120";Tend="1261";Tstart="854";shortTE="F";uid="fe1d4f59-07d5-44cf-ba82-b7787ddc6858"
CM019752.1	RepeatMasker	Unknown	55244478	55244713	549	+	.	ID="RND-5_FAMILY-133";Tend="1985";Tstart="1789";shortTE="F";uid="34fc38b0-9781-4693-90a3-22b111389f36"
CM019752.1	RepeatMasker	DNA/hAT-Tip100	53206716	53206935	420	+	.	ID="RND-1_FAMILY-486";Tend="1519";Tstart="1265";shortTE="F";uid="7e345775-9083-4336-9cc1-188917671abf"
CM019752.1	RepeatMasker	Unknown	20589152	20589313	923	+	.	ID="RND-1_FAMILY-487";Tend="1130";Tstart="970";shortTE="F";uid="d68da5ba-c8e7-48b1-a60d-9d0fc4955474"
CM019752.1	RepeatMasker	Unknown	13205650	13205822	999	+	.	ID="RND-5_FAMILY-2203";Tend="1110";Tstart="939";shortTE="F";uid="93f8cc38-c434-45c3-ab1b-cc0d5e7cf417"
CM019752.1	RepeatMasker	Unknown	26166982	26167116	469	+	.	ID="RND-1_FAMILY-52";Tend="1826";Tstart="1693";shortTE="F";uid="264bdcc8-f09e-4154-9c6d-08edcefef8c7"
CM019752.1	RepeatMasker	Unknown	47140239	47140671	2228	+	.	ID="RND-1_FAMILY-69";Tend="1414";Tstart="988";shortTE="F";uid="2cba3769-aba5-42fa-9d8d-c85ca944c121"
CM019752.1	RepeatMasker	Unknown	15691953	15692322	2370	+	.	ID="RND-5_FAMILY-6763";Tend="1289";Tstart="907";shortTE="F";uid="4ad04ced-6f6f-4a83-bfb9-2c77aa20c024"
CM019752.1	RepeatMasker	LINE/RTE-RTE	553292	555114	2700	+	.	ID="RND-5_FAMILY-1200";Tend="4568";Tstart="2749";shortTE="F";uid="5bda0358-c991-452c-b34b-40b855eb1786"
CM019752.1	RepeatMasker	DNA/Academ-1	17699816	17699997	651	+	.	ID="RND-1_FAMILY-481";Tend="5578";Tstart="5420";shortTE="F";uid="58b99162-5467-456d-8c02-2a2f7a6b215e"
CM019752.1	RepeatMasker	Unknown	9379959	9380192	574	+	.	ID="RND-6_FAMILY-1939";Tend="2079";Tstart="1823";shortTE="F";uid="5cd0ce6f-a42f-41f9-bfcc-84e7419aec59"
CM019752.1	RepeatMasker	DNA/hAT-Ac	3318155	3318452	1460	+	.	ID="RND-5_FAMILY-5519";Tend="2497";Tstart="2180";shortTE="F";uid="bd1898f6-6fc9-423b-a515-cfa3372b7e5c"
CM019752.1	RepeatMasker	Unknown	1873252	1873510	2107	+	.	ID="RND-6_FAMILY-2860";Tend="1215";Tstart="960";shortTE="F";uid="85cdf05e-c124-4791-b44b-c0feb84e794f"
CM019752.1	RepeatMasker	Unknown	49088824	49089043	1837	+	.	ID="RND-6_FAMILY-9036";Tend="1707";Tstart="1488";shortTE="F";uid="420c94c6-f3df-48e6-a690-95c0d8298f02"
CM019752.1	RepeatMasker	Unknown	46914034	46914142	763	+	.	ID="RND-6_FAMILY-978";Tend="1084";Tstart="976";shortTE="F";uid="7a03337c-f067-4e02-abce-3c8aaab01ca6"
CM019752.1	RepeatMasker	Unknown	39215715	39216532	1611	+	.	ID="RND-1_FAMILY-52";TEgroup="ctg_1%7CRND-1_FAMILY-52%7C45";Tend="1308";Tstart="876";shortTE="F";uid="eda42e5d-9547-4a39-8f6e-34c3d33074a2"
CM019752.1	RepeatMasker	DNA/Academ-1	4005020	4005726	5739	+	.	ID="RND-1_FAMILY-240";Tend="1567";Tstart="861";shortTE="F";uid="162f6c45-1957-43cc-b4c4-7b91ca8816f8"
CM019752.1	RepeatMasker	Unknown	5224197	5224461	1721	+	.	ID="RND-1_FAMILY-66";Tend="1324";Tstart="1032";shortTE="F";uid="6093f5c7-4488-4e7e-94f9-e293e8917912"
CM019752.1	RepeatMasker	Unknown	21720949	21721897	5807	+	.	ID="RND-1_FAMILY-106";Tend="2189";Tstart="929";shortTE="F";uid="b0af0401-00e6-4fad-977f-cf18ace9e450"
CM019752.1	RepeatMasker	Unknown	11892395	11892930	1235	+	.	ID="RND-1_FAMILY-52";Tend="1537";Tstart="1012";shortTE="F";uid="e01e8737-2f24-4999-85e2-a370065486ec"
CM019752.1	RepeatMasker	Unknown	48620221	48620752	3511	+	.	ID="RND-5_FAMILY-26";Tend="1235";Tstart="705";shortTE="F";uid="f3e61630-0c5a-45df-bb61-dd30bcb9a555"
CM019752.1	RepeatMasker	Unknown	45880584	45880858	3953	+	.	ID="RND-6_FAMILY-1659";Tend="1511";Tstart="950";shortTE="F";uid="9dfec8ab-b81e-40f8-9ea5-f4e44b165ce3"
CM019752.1	RepeatMasker	Unknown	10700685	10701183	3607	+	.	ID="RND-5_FAMILY-2531";Tend="1428";Tstart="938";shortTE="F";uid="91500fae-c85d-45f1-88b8-22a010da9f40"
CM019752.1	RepeatMasker	Unknown	41393764	41393876	417	+	.	ID="RND-6_FAMILY-6396";Tend="1263";Tstart="1150";shortTE="F";uid="5ff04226-2824-4036-a04f-50188c887ec0"
CM019752.1	RepeatMasker	LINE/I	22046848	22046975	696	+	.	ID="RND-6_FAMILY-7";Tend="1379";Tstart="1239";shortTE="F";uid="323d35fb-e4ec-4dcd-bd91-9bbe9499ffd5"
CM019752.1	RepeatMasker	Unknown	52393155	52393455	2578	+	.	ID="RND-1_FAMILY-62";Tend="1300";Tstart="1000";shortTE="F";uid="03acfa0a-c6c4-4a77-8394-37b7755340d4"
CM019752.1	RepeatMasker	Unknown	18727835	18729041	5803	+	.	ID="RND-1_FAMILY-538";Tend="1561";Tstart="341";shortTE="F";uid="42bf43e2-818e-4f7b-9609-d50e40b168bf"
CM019752.1	RepeatMasker	RC/Helitron	34708665	34710475	10755	+	.	ID="RND-1_FAMILY-155";Tend="2645";Tstart="781";shortTE="F";uid="084c6056-9c46-49ad-a733-a1307b584f8a"
CM019752.1	RepeatMasker	Unknown	14002800	14003253	429	+	.	ID="RND-1_FAMILY-52";Tend="1688";Tstart="1205";shortTE="F";uid="ef580d04-2be7-418f-9e51-8ab6cf3d76a4"
CM019752.1	RepeatMasker	Unknown	50536237	50536363	431	+	.	ID="RND-1_FAMILY-9";Tend="916";Tstart="790";shortTE="F";uid="671c43e4-8175-44bb-ad13-7fb16ef0ade1"
CM019752.1	RepeatMasker	Unknown	55335948	55336474	1739	+	.	ID="RND-6_FAMILY-1762";Tend="1761";Tstart="773";shortTE="F";uid="4a8276ba-fd10-429f-98bc-84bdacff062f"
CM019752.1	RepeatMasker	Unknown	3620458	3621099	3468	+	.	ID="RND-1_FAMILY-306";Tend="1602";Tstart="915";shortTE="F";uid="4bb0b60d-2f7f-4c4b-bd18-e0a47a38eeb0"
CM019752.1	RepeatMasker	Unknown	21304964	21305068	556	+	.	ID="RND-1_FAMILY-696";Tend="1454";Tstart="1350";shortTE="F";uid="20e3b1e2-42a9-4447-ba23-73a06b97feb7"
CM019752.1	RepeatMasker	Unknown	15246024	15246438	706	+	.	ID="RND-4_FAMILY-494";Tend="2150";Tstart="1702";shortTE="F";uid="133c43ff-719f-4e6c-8dc7-a64c0385e0a9"
CM019752.1	RepeatMasker	Unknown	16786825	16787149	1427	+	.	ID="RND-6_FAMILY-4151";Tend="1429";Tstart="1117";shortTE="F";uid="e7d5eab6-dffe-4fe0-8620-8035c2b2f34d"
CM019752.1	RepeatMasker	Unknown	18049716	18050681	3619	+	.	ID="RND-6_FAMILY-2616";Tend="1789";Tstart="802";shortTE="F";uid="990f8dc7-00fa-468a-94de-42b7bff40c3c"
CM019752.1	RepeatMasker	Unknown	38155350	38155598	1537	+	.	ID="RND-5_FAMILY-6510";Tend="1183";Tstart="923";shortTE="F";uid="c328a318-9e48-4128-82b0-f877b8c44edb"
CM019752.1	RepeatMasker	Unknown	37477137	37477373	1902	+	.	ID="RND-5_FAMILY-2948";Tend="2424";Tstart="2187";shortTE="F";uid="88c1bc1c-0301-42dc-bb58-9fd33e08ee38"
CM019752.1	RepeatMasker	Unknown	2403936	2404781	2940	+	.	ID="RND-1_FAMILY-77";TEgroup="ctg_1%7CRND-1_FAMILY-77%7C1";Tend="2007";Tstart="849";shortTE="F";uid="74195b87-56b2-4b6e-8593-3cb78c2bd157"
CM019752.1	RepeatMasker	Unknown	9426660	9427258	3464	+	.	ID="RND-6_FAMILY-2655";Tend="2412";Tstart="1795";shortTE="F";uid="2d4f23b3-67e1-473f-baf6-199562ce57d2"
CM019752.1	RepeatMasker	Unknown	28530130	28530454	2332	+	.	ID="RND-1_FAMILY-66";Tend="1324";Tstart="734";shortTE="F";uid="30bcb6dc-6145-42c8-b6c7-07cfa796aef5"
CM019752.1	RepeatMasker	Unknown	48399371	48399922	3063	+	.	ID="RND-1_FAMILY-9";TEgroup="ctg_1%7CRND-1_FAMILY-9%7C3";Tend="1437";Tstart="794";shortTE="F";uid="24f1d459-e3aa-4f31-b6b0-b91acad6238d"
CM019752.1	RepeatMasker	Unknown	26525605	26525956	2057	+	.	ID="RND-5_FAMILY-2531";Tend="1417";Tstart="937";shortTE="F";uid="480447c8-214c-423e-9e44-52f5854bcb38"
CM019752.1	RepeatMasker	Unknown	54226253	54226631	2287	+	.	ID="RND-6_FAMILY-760";Tend="2626";Tstart="2256";shortTE="F";uid="99a4731b-5e39-414a-b1cf-cbc4fbf8e981"
CM019752.1	RepeatMasker	DNA	16856718	16857508	2344	+	.	ID="RND-5_FAMILY-3137";Tend="1756";Tstart="970";shortTE="F";uid="4ba1f1d8-c250-43e7-a0a6-9d06db51b5c7"
CM019752.1	RepeatMasker	Unknown	624657	625456	5524	+	.	ID="RND-1_FAMILY-232";Tend="3021";Tstart="2210";shortTE="F";uid="e39269d5-0441-48b3-948f-312818d470f9"
CM019752.1	RepeatMasker	Unknown	36766821	36767569	3345	+	.	ID="RND-6_FAMILY-2018";Tend="1222";Tstart="491";shortTE="F";uid="1db69f3d-cab5-45c5-a560-c5cb96204419"
CM019752.1	RepeatMasker	DNA/TcMar-Tc1	947985	948172	922	+	.	ID="RND-1_FAMILY-579";Tend="1981";Tstart="1789";shortTE="F";uid="71c7aab0-40c5-442b-a11b-583827b9e0a8"
CM019752.1	RepeatMasker	LINE/CR1	41644475	41644643	702	+	.	ID="RND-6_FAMILY-8057";Tend="2221";Tstart="2073";shortTE="F";uid="bcd1c1fd-d53c-46fe-9f8a-645bf478e91c"
CM019752.1	RepeatMasker	Unknown	14231327	14231572	1785	+	.	ID="RND-5_FAMILY-6510";Tend="1170";Tstart="924";shortTE="F";uid="779426f6-6512-43ae-8bc7-938b47459236"
CM019752.1	RepeatMasker	Unknown	25914043	25914503	3303	+	.	ID="RND-5_FAMILY-2531";Tend="1426";Tstart="939";shortTE="F";uid="889318bc-6f5a-43f9-85f3-1de16e93c7aa"
CM019752.1	RepeatMasker	Unknown	49308294	49309084	4307	+	.	ID="RND-1_FAMILY-83";Tend="1685";Tstart="818";shortTE="F";uid="281056a0-ece8-4591-89c4-ec7be428760d"
CM019752.1	RepeatMasker	Unknown	5129095	5129762	4705	+	.	ID="RND-5_FAMILY-1353";Tend="1425";Tstart="762";shortTE="F";uid="b40e0c65-1bf5-4c21-b16c-29a81c23281b"
CM019752.1	RepeatMasker	Unknown	48458953	48459257	3021	+	.	ID="RND-5_FAMILY-3180";Tend="2200";Tstart="1912";shortTE="F";uid="c70d0ddd-ac75-432b-8033-e71cddfc03f3"
CM019752.1	RepeatMasker	Unknown	13559984	13561208	8543	+	.	ID="RND-5_FAMILY-2835";Tend="2052";Tstart="801";shortTE="F";uid="e3e6758c-2a08-41b3-83f4-2e8579cdf528"
CM019752.1	RepeatMasker	Unknown	53214795	53216302	12615	+	.	ID="RND-5_FAMILY-1919";Tend="2151";Tstart="630";shortTE="F";uid="5ac1e946-83e4-4bcc-a574-e2af2ae7e946"
CM019752.1	RepeatMasker	Unknown	19848975	19849445	3363	+	.	ID="RND-5_FAMILY-2531";Tend="1426";Tstart="938";shortTE="F";uid="e8fdbf16-f437-4f6e-af00-d560c949b5cb"
CM019752.1	RepeatMasker	Unknown	1876580	1876728	857	+	.	ID="RND-6_FAMILY-549";Tend="797";Tstart="639";shortTE="F";uid="d9d5c841-fa9d-4e4e-a738-f59260b03851"
CM019752.1	RepeatMasker	Unknown	270509	270784	1499	+	.	ID="RND-6_FAMILY-790";Tend="1162";Tstart="901";shortTE="F";uid="bc6581ca-ce46-4d71-bf46-f91e8e3e36e8"
CM019752.1	RepeatMasker	Unknown	29378251	29380643	20786	+	.	ID="RND-1_FAMILY-95";Tend="3247";Tstart="845";shortTE="F";uid="14bb78cb-ef25-4bc6-8aea-0a805b9fc1ab"
CM019752.1	RepeatMasker	Unknown	48486740	48486953	1920	+	.	ID="RND-1_FAMILY-216";Tend="1189";Tstart="976";shortTE="F";uid="c8a2b6d1-4e4a-4634-80c2-862ed585b7c3"
CM019752.1	RepeatMasker	Unknown	1116452	1117078	3823	+	.	ID="RND-6_FAMILY-306";Tend="1970";Tstart="1270";shortTE="F";uid="ea94897a-d67d-4532-8801-d0ad560ef45a"
CM019752.1	RepeatMasker	Unknown	50012593	50013119	1331	+	.	ID="RND-6_FAMILY-2517";Tend="2129";Tstart="1553";shortTE="F";uid="e31ef6e4-4a45-4929-bd53-f249db189aa1"
CM019752.1	RepeatMasker	LINE/I-Jockey	39694330	39694495	573	+	.	ID="RND-5_FAMILY-1176";Tend="1272";Tstart="1118";shortTE="F";uid="364e1766-c861-44d1-8f37-d7a687aeb4a4"
CM019752.1	RepeatMasker	Unknown	17269594	17269980	3269	+	.	ID="RND-1_FAMILY-237";Tend="1341";Tstart="953";shortTE="F";uid="526109d3-d5bc-4189-882c-61653c5cb30f"
CM019752.1	RepeatMasker	LINE/I	21305305	21305490	517	+	.	ID="RND-1_FAMILY-522";Tend="419";Tstart="230";shortTE="F";uid="7ad64488-1ce5-47e0-817d-671d20592c79"
CM019752.1	RepeatMasker	Unknown	9579881	9580298	672	+	.	ID="RND-1_FAMILY-241";Tend="1697";Tstart="1269";shortTE="F";uid="f8bda133-7409-48e0-bde7-320e9eab82b8"
CM019752.1	RepeatMasker	Unknown	13517187	13517590	1960	+	.	ID="RND-5_FAMILY-3180";Tend="1254";Tstart="847";shortTE="F";uid="847b4ef8-99c4-4545-9843-1778abc5ec56"
CM019752.1	RepeatMasker	Unknown	7692787	7693207	843	+	.	ID="RND-6_FAMILY-864";Tend="2408";Tstart="1997";shortTE="F";uid="5d3184f3-482e-4a6c-be4d-f28d66e7c886"
CM019752.1	RepeatMasker	DNA/Academ-1	51760240	51761618	9851	+	.	ID="RND-6_FAMILY-9085";TEgroup="ctg_1%7CRND-6_FAMILY-9085%7C2";Tend="2286";Tstart="799";shortTE="F";uid="88706ed1-7fe5-4510-bc30-ad9f47c18632"
CM019752.1	RepeatMasker	Unknown	6927503	6929081	13673	+	.	ID="RND-6_FAMILY-588";Tend="2458";Tstart="877";shortTE="F";uid="24339d8b-01cb-4ada-b27f-a04b963c4699"
CM019752.1	RepeatMasker	LINE/L2	54534682	54535008	521	+	.	ID="RND-6_FAMILY-14";Tend="2030";Tstart="1710";shortTE="F";uid="371040f4-6ad4-4ea2-9937-ec0724a8e0ef"
CM019752.1	RepeatMasker	LINE/I	33920458	33920782	2405	+	.	ID="RND-6_FAMILY-681";Tend="1677";Tstart="1357";shortTE="F";uid="ca59bb31-3c53-4483-acf9-00e6cd46a054"
CM019752.1	RepeatMasker	Unknown	5624298	5624788	2394	+	.	ID="RND-6_FAMILY-8331";Tend="1185";Tstart="662";shortTE="F";uid="bd28e955-2d93-4d82-9147-e63d06f126f9"
CM019752.1	RepeatMasker	Unknown	15450804	15451115	432	+	.	ID="RND-5_FAMILY-897";Tend="2580";Tstart="2249";shortTE="F";uid="fded79a9-556b-422f-b45e-55836bf14acb"
CM019752.1	RepeatMasker	LTR/Gypsy	24029916	24030207	2237	+	.	ID="RND-6_FAMILY-8310";Tend="1311";Tstart="973";shortTE="F";uid="4037f4cc-2270-469c-919a-9e75d193ce66"
CM019752.1	RepeatMasker	Unknown	32337016	32337618	5034	+	.	ID="RND-5_FAMILY-1869";Tend="1436";Tstart="837";shortTE="F";uid="a34c5261-a08a-47ca-8c4a-0d6ebe723c2a"
CM019752.1	RepeatMasker	Unknown	12812005	12812756	3557	+	.	ID="RND-6_FAMILY-2616";Tend="1694";Tstart="957";shortTE="F";uid="ba374705-1219-45b9-8d1e-9a5ded1c2e32"
CM019752.1	RepeatMasker	Unknown	37061441	37061673	735	+	.	ID="RND-6_FAMILY-3503";Tend="1760";Tstart="1535";shortTE="F";uid="26cc231f-144e-4819-b54a-b96e84bc98e5"
CM019752.1	RepeatMasker	LINE/I	38589134	38589338	1107	+	.	ID="RND-1_FAMILY-593";Tend="1464";Tstart="1262";shortTE="F";uid="21d21ae2-9b36-4482-a2cd-cafc0370c3cd"
CM019752.1	RepeatMasker	DNA/hAT-Tip100	37277765	37278733	2849	+	.	ID="RND-1_FAMILY-486";Tend="1992";Tstart="1075";shortTE="F";uid="13a3f165-41b6-4d24-a84a-435b1d3fbaea"
CM019752.1	RepeatMasker	DNA?/hAT?	27176810	27177062	744	+	.	ID="RND-6_FAMILY-2615";Tend="343";Tstart="98";shortTE="F";uid="06f4f4b5-1071-453e-bf5d-e420766bff96"
CM019752.1	RepeatMasker	Unknown	44185012	44185306	1229	+	.	ID="RND-4_FAMILY-2449";Tend="1278";Tstart="966";shortTE="F";uid="7d4d131f-201a-46da-b5c6-94d518a86f5a"
CM019752.1	RepeatMasker	DNA/TcMar-Mariner	20253171	20253366	425	+	.	ID="MARINER-67_HSAL";Tend="369";Tstart="175";shortTE="F";uid="8cceedf1-865f-4dd0-8039-c9087780686e"
CM019752.1	RepeatMasker	Unknown	28333176	28333328	814	+	.	ID="RND-6_FAMILY-864";Tend="977";Tstart="824";shortTE="F";uid="507b1151-c991-486f-bd59-6dac2769fcc8"
CM019752.1	RepeatMasker	Unknown	42993702	42993814	811	+	.	ID="RND-1_FAMILY-549";Tend="711";Tstart="594";shortTE="F";uid="9bc90fe5-c30c-4be5-8c39-3e98b3f76438"
CM019752.1	RepeatMasker	Unknown	26827565	26827757	557	+	.	ID="RND-6_FAMILY-25";Tend="1068";Tstart="902";shortTE="F";uid="fc546fa9-df95-4455-b440-597a142998fd"
CM019752.1	RepeatMasker	Unknown	2434401	2434611	782	+	.	ID="RND-6_FAMILY-2371";Tend="1033";Tstart="709";shortTE="F";uid="3559e1b4-5340-4260-9b7c-d9712cbc4aec"
CM019752.1	RepeatMasker	Unknown	45454478	45454609	584	+	.	ID="RND-1_FAMILY-511";Tend="969";Tstart="842";shortTE="F";uid="641b70b3-4264-43d8-96c6-f83d21bd0f3e"
CM019752.1	RepeatMasker	Unknown	45271214	45271621	1014	+	.	ID="RND-6_FAMILY-1287";Tend="2949";Tstart="2626";shortTE="F";uid="81a06b16-d7cb-42be-b0d7-929e5c404a42"
CM019752.1	RepeatMasker	DNA?/hAT?	15567512	15567698	457	+	.	ID="RND-6_FAMILY-2615";Tend="1874";Tstart="1691";shortTE="F";uid="1d6125f6-a04f-4cd3-9117-22dbe261defb"
CM019752.1	RepeatMasker	Unknown	49137404	49137709	2495	+	.	ID="RND-1_FAMILY-62";Tend="1304";Tstart="999";shortTE="F";uid="c76fdd18-a33b-42f3-b577-0b5c9c690e26"
CM019752.1	RepeatMasker	Unknown	28968684	28969194	2850	+	.	ID="RND-1_FAMILY-703";Tend="1513";Tstart="980";shortTE="F";uid="c973e432-e49e-49af-a962-7f9eb0b557d4"
CM019752.1	RepeatMasker	Unknown	43606266	43606461	438	+	.	ID="RND-6_FAMILY-1762";Tend="1527";Tstart="1337";shortTE="F";uid="83143cd8-1f77-407f-901d-c5ad94c959cb"
CM019752.1	RepeatMasker	DNA/hAT-Tip100	12056487	12056732	1629	+	.	ID="RND-1_FAMILY-329";Tend="1164";Tstart="920";shortTE="F";uid="b36b92e0-c9db-41cd-8bc8-8e05477e833b"
CM019752.1	RepeatMasker	Unknown	2827948	2828344	3061	+	.	ID="RND-6_FAMILY-646";Tend="1364";Tstart="965";shortTE="F";uid="fc5404cc-ac05-4940-b03b-de32d48392b0"
CM019752.1	RepeatMasker	Unknown	42203378	42203495	727	+	.	ID="RND-1_FAMILY-238";Tend="2052";Tstart="1936";shortTE="F";uid="e6ce78f1-a2c1-4824-99c2-6da7d3630974"
CM019752.1	RepeatMasker	Unknown	9338425	9338557	472	+	.	ID="RND-1_FAMILY-99";Tend="2124";Tstart="1992";shortTE="F";uid="add7deea-998f-4d85-9808-cc211988acf1"
CM019752.1	RepeatMasker	Unknown	38552382	38552949	1057	+	.	ID="RND-1_FAMILY-544";Tend="1536";Tstart="958";shortTE="F";uid="3226f8b2-7759-44d0-a217-83a89f0e5297"
CM019752.1	RepeatMasker	Unknown	19193361	19193550	594	+	.	ID="RND-5_FAMILY-3180";Tend="2145";Tstart="1968";shortTE="F";uid="2f0dd068-8795-4bb6-b807-df08ae494239"
CM019752.1	RepeatMasker	LTR/Gypsy	29413133	29413394	2353	+	.	ID="RND-6_FAMILY-8684";Tend="1208";Tstart="947";shortTE="F";uid="191eab9e-eb06-4082-9038-de1caf769a7f"
CM019752.1	RepeatMasker	LINE/I	26259088	26259324	724	+	.	ID="RND-1_FAMILY-593";Tend="1387";Tstart="1153";shortTE="F";uid="38a35032-38a2-4b57-af34-3de7c5068880"
CM019752.1	RepeatMasker	Unknown	26179050	26179360	1614	+	.	ID="RND-6_FAMILY-4151";Tend="1426";Tstart="1189";shortTE="F";uid="0408fee9-7d94-4e65-a4ce-8aabb67722fe"
CM019752.1	RepeatMasker	Unknown	36431785	36431925	626	+	.	ID="RND-1_FAMILY-311";Tend="1307";Tstart="1176";shortTE="F";uid="15bae3af-ec04-4d73-b340-fed54a8d1273"
CM019752.1	RepeatMasker	Unknown	41843448	41844277	3003	+	.	ID="RND-6_FAMILY-2517";Tend="2173";Tstart="827";shortTE="F";uid="f1e045e9-2cc0-440a-b600-3659c6bdb488"
CM019752.1	RepeatMasker	Unknown	51705540	51706269	5444	+	.	ID="RND-4_FAMILY-505";Tend="1692";Tstart="961";shortTE="F";uid="151fb3ac-b661-4f34-8090-2a060c93a0c8"
CM019752.1	RepeatMasker	Unknown	6298421	6298939	2563	+	.	ID="RND-6_FAMILY-2127";Tend="2200";Tstart="1692";shortTE="F";uid="73083dd4-5330-4bef-ac2b-3a4f651ea67d"
CM019752.1	RepeatMasker	Unknown	31686229	31686651	1876	+	.	ID="RND-5_FAMILY-2858";Tend="1517";Tstart="1099";shortTE="F";uid="dc6e11e3-0bdb-42bf-9fb5-08f0e843e112"
CM019752.1	RepeatMasker	Unknown	50659266	50659481	653	+	.	ID="RND-6_FAMILY-1762";Tend="1456";Tstart="1241";shortTE="F";uid="186f6aee-5d43-4fd9-b269-bd2b2a3c8510"
CM019752.1	RepeatMasker	Unknown	29547300	29547616	503	+	.	ID="RND-4_FAMILY-553";Tend="1140";Tstart="808";shortTE="F";uid="ce8edd5d-75ac-4bb0-8313-8272832378a5"
CM019752.1	RepeatMasker	Unknown	3963420	3964142	3358	+	.	ID="RND-5_FAMILY-1529";Tend="1924";Tstart="1171";shortTE="F";uid="6d0c246e-9835-4bc1-a893-55d1df8e813f"
CM019752.1	RepeatMasker	Unknown	38362453	38363062	1344	+	.	ID="RND-1_FAMILY-55";Tend="1420";Tstart="794";shortTE="F";uid="0b5f508a-279b-4f0d-a509-a2f6e011f268"
CM019752.1	RepeatMasker	DNA/Academ-1	9134988	9135636	2493	+	.	ID="RND-6_FAMILY-8612";Tend="2552";Tstart="1884";shortTE="F";uid="2357a58b-1afc-4fe7-802e-cf8b99d03a7e"
CM019752.1	RepeatMasker	Unknown	53128987	53129485	627	+	.	ID="RND-6_FAMILY-1659";Tend="1347";Tstart="830";shortTE="F";uid="7d43dddb-1aff-4bfa-9ba2-dd7fd169606d"
CM019752.1	RepeatMasker	DNA/hAT	12914761	12919295	39622	+	.	ID="RND-1_FAMILY-610";Tend="5977";Tstart="1392";shortTE="F";uid="2b0d98a3-2f07-4830-bc9f-021277f0060f"
CM019752.1	RepeatMasker	Unknown	36700374	36700626	1870	+	.	ID="RND-5_FAMILY-6510";Tend="1175";Tstart="922";shortTE="F";uid="bcf3ea4e-5d2e-4b3e-88b8-8a1d17b2a812"
CM019752.1	RepeatMasker	Unknown	26080936	26081140	1269	+	.	ID="RND-5_FAMILY-733";Tend="1628";Tstart="1424";shortTE="F";uid="5ec90c05-88e1-45c8-9a71-581b0bcdd34e"
CM019752.1	RepeatMasker	DNA/Academ-1	22888831	22889124	636	+	.	ID="RND-1_FAMILY-221";Tend="1200";Tstart="927";shortTE="F";uid="20a328e9-88b2-461f-983d-0c3b47a853a3"
CM019752.1	RepeatMasker	Unknown	8312042	8312625	2687	+	.	ID="RND-5_FAMILY-3280";Tend="1561";Tstart="989";shortTE="F";uid="b684cd41-ff6e-4eca-afd0-5201317efce3"
CM019752.1	RepeatMasker	Unknown	47883787	47883946	411	+	.	ID="RND-6_FAMILY-1762";Tend="1391";Tstart="1236";shortTE="F";uid="c1231615-a1f6-46c7-9524-2879c4b83cb8"
CM019752.1	RepeatMasker	Unknown	19766704	19767745	7881	+	.	ID="RND-1_FAMILY-261";TEgroup="ctg_1%7CRND-1_FAMILY-261%7C2";Tend="1810";Tstart="825";shortTE="F";uid="667f5508-e464-47ec-a4e3-ae8caa8edf1e"
CM019752.1	RepeatMasker	Unknown	50097786	50097909	430	+	.	ID="RND-4_FAMILY-553";Tend="1181";Tstart="1058";shortTE="F";uid="f079b5c2-c455-4f6c-ba33-ff33bfc03e27"
CM019752.1	RepeatMasker	Unknown	54834433	54834599	774	+	.	ID="RND-6_FAMILY-1762";Tend="1498";Tstart="1332";shortTE="F";uid="6fe2a1d3-b6f9-49c1-96b0-8c75ef2adf64"
CM019752.1	RepeatMasker	DNA/Academ-1	42699178	42699357	522	+	.	ID="RND-2_FAMILY-8";Tend="1111";Tstart="904";shortTE="F";uid="623618d1-978e-47ae-b6a7-f2a697248b52"
CM019752.1	RepeatMasker	Unknown	9207775	9207935	1383	+	.	ID="RND-6_FAMILY-1762";Tend="1823";Tstart="1263";shortTE="F";uid="1e274795-ad48-40d3-8a52-9f09dd1c993f"
CM019752.1	RepeatMasker	LINE/I	15249849	15249964	720	+	.	ID="RND-1_FAMILY-598";Tend="1435";Tstart="1329";shortTE="F";uid="bc48304c-751d-4740-b977-79d0ba72e19e"
CM019752.1	RepeatMasker	LTR/Gypsy	40975725	40976105	3225	+	.	ID="RND-6_FAMILY-3930";Tend="1093";Tstart="706";shortTE="F";uid="3e8e3310-941e-4659-9096-d8546b86e06d"
CM019752.1	RepeatMasker	DNA?/hAT?	456796	456989	1121	+	.	ID="RND-6_FAMILY-1805";Tend="5246";Tstart="5052";shortTE="F";uid="9ea93926-15f5-40a7-acc8-b8a3000e1563"
CM019752.1	RepeatMasker	Unknown	18624377	18624629	2029	+	.	ID="RND-6_FAMILY-2860";Tend="1215";Tstart="959";shortTE="F";uid="582a89bf-3001-4df9-877c-5e766a8bfc36"
CM019752.1	RepeatMasker	Unknown	1380642	1382000	11132	+	.	ID="RND-1_FAMILY-225";Tend="2234";Tstart="857";shortTE="F";uid="b82a02e8-fc83-43f5-a461-db99687404d4"
CM019752.1	RepeatMasker	Unknown	5375116	5375812	5721	+	.	ID="RND-1_FAMILY-562";Tend="1613";Tstart="926";shortTE="F";uid="dbf3a2c0-b530-437a-a3dd-def4df9aaceb"
CM019752.1	RepeatMasker	LINE/I	6137290	6137414	1029	+	.	ID="RND-6_FAMILY-2691";Tend="2453";Tstart="2329";shortTE="F";uid="1071e33c-7b6e-4d7d-90c0-38339ea4265a"
CM019752.1	RepeatMasker	Unknown	25992314	25992506	1263	+	.	ID="RND-1_FAMILY-561";Tend="1280";Tstart="1089";shortTE="F";uid="f8ae5b27-c295-44b0-8955-811caaf1d1e3"
CM019752.1	RepeatMasker	Unknown	45048956	45049168	961	+	.	ID="RND-6_FAMILY-2888";TEgroup="ctg_1%7CRND-6_FAMILY-2888%7C7";Tend="1382";Tstart="1000";shortTE="F";uid="77417d20-896c-4132-a1a4-da4d1f98ee67"
CM019752.1	RepeatMasker	Unknown	26165837	26166888	2594	+	.	ID="RND-6_FAMILY-2127";Tend="2453";Tstart="1420";shortTE="F";uid="9128f2ca-a33d-4ee3-bd97-d4fe937d4933"
CM019752.1	RepeatMasker	DNA/Academ-1	5935794	5935993	635	+	.	ID="RND-6_FAMILY-8612";Tend="2527";Tstart="2319";shortTE="F";uid="01b5bfad-ad5c-40be-8dee-b113ef2f0071"
CM019752.1	RepeatMasker	Unknown	32008030	32008210	684	+	.	ID="RND-5_FAMILY-3180";Tend="2169";Tstart="1992";shortTE="F";uid="42165a57-0b8a-4d91-a616-df42ef184270"
CM019752.1	RepeatMasker	Unknown	53455430	53455561	662	+	.	ID="RND-6_FAMILY-4809";Tend="1586";Tstart="1452";shortTE="F";uid="31802771-fe26-4bc1-9a84-81aef7af0274"
CM019752.1	RepeatMasker	Unknown	10233823	10234271	2549	+	.	ID="RND-6_FAMILY-306";Tend="2118";Tstart="1668";shortTE="F";uid="de210427-7e34-4e63-8060-9c5b8111ebb4"
CM019752.1	RepeatMasker	Unknown	31384256	31385204	3112	+	.	ID="RND-4_FAMILY-494";Tend="1935";Tstart="870";shortTE="F";uid="be68ecc7-1daa-49ba-aa1d-e07a5893ab69"
CM019752.1	RepeatMasker	DNA/TcMar-Tigger	13660918	13661235	705	+	.	ID="RND-6_FAMILY-3977";TEgroup="ctg_1%7CRND-6_FAMILY-3977%7C1";Tend="1461";Tstart="820";shortTE="F";uid="d556051b-76c9-4520-977c-d8e03672fb41"
CM019752.1	RepeatMasker	Unknown	40471743	40472183	773	+	.	ID="RND-1_FAMILY-510";Tend="1481";Tstart="972";shortTE="F";uid="6b1a5db9-24f8-452c-a8a9-cc794de71d32"
CM019752.1	RepeatMasker	DNA/hAT-Tip100	30746095	30746274	1331	+	.	ID="RND-1_FAMILY-134";Tend="1402";Tstart="1223";shortTE="F";uid="735a2e81-dc5a-4f5b-a9aa-0530cf2efa78"
CM019752.1	RepeatMasker	Unknown	10261192	10261321	426	+	.	ID="RND-6_FAMILY-13718";Tend="960";Tstart="836";shortTE="F";uid="71bca09e-f489-4d16-82c4-eb9fb12292b4"
CM019752.1	RepeatMasker	Unknown	9323056	9323513	3114	+	.	ID="RND-5_FAMILY-2531";Tend="1429";Tstart="925";shortTE="F";uid="4eb2fc23-eae0-40eb-8cc1-8757cc9b9046"
CM019752.1	RepeatMasker	Unknown	19709223	19709406	1173	+	.	ID="RND-6_FAMILY-898";Tend="1197";Tstart="983";shortTE="F";uid="8eb001d5-83dc-48c1-a933-32d35e59c511"
CM019752.1	RepeatMasker	Unknown	1940767	1940980	510	+	.	ID="RND-5_FAMILY-133";Tend="1971";Tstart="1788";shortTE="F";uid="c5b42c5f-0b2c-4cfe-9ffe-a8c154f02cc1"
CM019752.1	RepeatMasker	Unknown	37061204	37061449	644	+	.	ID="RND-6_FAMILY-1762";Tend="1470";Tstart="1225";shortTE="F";uid="1b7c08fc-d96d-4560-b0b2-f561ed847932"
CM019752.1	RepeatMasker	Unknown	16765411	16765707	2092	+	.	ID="RND-1_FAMILY-180";Tend="1178";Tstart="887";shortTE="F";uid="ee8d95bd-a986-4401-9977-582021aaf68b"
CM019752.1	RepeatMasker	Unknown	45399808	45399960	428	+	.	ID="RND-1_FAMILY-55";Tend="1487";Tstart="1326";shortTE="F";uid="c103caac-291d-4b2a-b052-ed0cafb0654e"
CM019752.1	RepeatMasker	LINE/I	35717850	35717961	464	+	.	ID="RND-6_FAMILY-681";Tend="1647";Tstart="1539";shortTE="F";uid="38c4b57e-7970-4131-a7cb-26af3f621085"
CM019752.1	RepeatMasker	Unknown	43099840	43101139	6277	+	.	ID="RND-5_FAMILY-1529";Tend="2124";Tstart="983";shortTE="F";uid="2537c6c4-8fcb-4abe-b09f-f1c6c81c59a0"
CM019752.1	RepeatMasker	Unknown	34124054	34124196	477	+	.	ID="RND-6_FAMILY-1762";Tend="920";Tstart="753";shortTE="F";uid="6994e023-1f5e-4ef7-b1ca-f4c6c2a23f33"
CM019752.1	RepeatMasker	DNA/Academ-1	46278039	46278235	425	+	.	ID="RND-2_FAMILY-8";TEgroup="ctg_1%7CRND-2_FAMILY-8%7C7";Tend="1728";Tstart="698";shortTE="F";uid="a0bea23a-d336-4067-9fd4-a5f0949f1926"
CM019752.1	RepeatMasker	LINE/R1	43376863	43380939	31949	+	.	ID="RND-6_FAMILY-2275";Tend="4012";Tstart="121";shortTE="F";uid="ce2dd6d6-26b8-4632-924a-ac550404965f"
CM019752.1	RepeatMasker	Unknown	195995	196121	1067	+	.	ID="RND-6_FAMILY-115";Tend="1358";Tstart="1229";shortTE="F";uid="8eb364f0-6b17-4e71-b763-3357c11ce6fa"
CM019752.1	RepeatMasker	LINE/I	26994535	26994785	1873	+	.	ID="RND-1_FAMILY-488";Tend="1415";Tstart="1163";shortTE="F";uid="5d6954cd-c941-4a8f-a429-32b043736174"
CM019752.1	RepeatMasker	LTR/Gypsy	55633426	55634289	5966	+	.	ID="RND-5_FAMILY-1507";Tend="1955";Tstart="1072";shortTE="F";uid="a2b14cbf-4423-406c-8ac7-432e8b16bbf6"
CM019752.1	RepeatMasker	Unknown	49244811	49245194	2923	+	.	ID="RND-1_FAMILY-425";Tend="1259";Tstart="864";shortTE="F";uid="f5e02730-f7e0-4f70-a890-ca4448bc4e4d"
CM019752.1	RepeatMasker	Unknown	29234933	29235887	1331	+	.	ID="RND-6_FAMILY-1659";Tend="1973";Tstart="991";shortTE="F";uid="1f97cedc-dfc1-49c2-8976-bb3c86f58921"
CM019752.1	RepeatMasker	Unknown	2728394	2728549	867	+	.	ID="RND-6_FAMILY-1762";Tend="1952";Tstart="1792";shortTE="F";uid="16c05386-f5ec-4cbd-8453-adbf4794d100"
CM019752.1	RepeatMasker	Unknown	47679310	47680881	13808	+	.	ID="RND-5_FAMILY-2241";Tend="2383";Tstart="809";shortTE="F";uid="c42358b1-12bb-42da-9e2b-9bab1ab4b6eb"
CM019752.1	RepeatMasker	Unknown	22346473	22346880	848	+	.	ID="RND-6_FAMILY-2298";Tend="1133";Tstart="726";shortTE="F";uid="aafbdc80-48fb-43bd-99ea-4583bcd68bbf"
CM019752.1	RepeatMasker	Unknown	38754884	38755442	916	+	.	ID="RND-5_FAMILY-26";Tend="1420";Tstart="799";shortTE="F";uid="4963e0c4-eea9-4de3-be05-2e3772a743e8"
CM019752.1	RepeatMasker	Unknown	50353127	50353536	2306	+	.	ID="RND-3_FAMILY-23";Tend="2370";Tstart="1972";shortTE="F";uid="23d1a90f-79d2-462b-8781-9f01f947fb18"
CM019752.1	RepeatMasker	Unknown	22961782	22962073	993	+	.	ID="RND-6_FAMILY-4151";Tend="1424";Tstart="1169";shortTE="F";uid="99ff6b75-145c-48b6-bf06-0544bd0ae625"
CM019752.1	RepeatMasker	DNA	1837436	1837649	802	+	.	ID="rnd-5_family-3137";Tend="1496";Tstart="1302";shortTE="F";uid="7c008a9b-9509-4eea-8a5a-921ac8081e0e"
CM019752.1	RepeatMasker	Unknown	55871395	55871768	3131	+	.	ID="RND-1_FAMILY-423";Tend="1282";Tstart="909";shortTE="F";uid="30855b42-1914-4e35-ab9a-227b87dd9448"
CM019752.1	RepeatMasker	Unknown	37354002	37354125	642	+	.	ID="RND-5_FAMILY-1138";Tend="1240";Tstart="1121";shortTE="F";uid="7b93da43-3d12-45c6-9331-bb880394b1fc"
CM019752.1	RepeatMasker	Unknown	43008565	43008804	603	+	.	ID="RND-6_FAMILY-1659";Tend="1186";Tstart="952";shortTE="F";uid="9c082b86-cf52-475f-b0b1-f21157cec993"
CM019752.1	RepeatMasker	Unknown	45894288	45894789	3859	+	.	ID="RND-6_FAMILY-127";Tend="1406";Tstart="900";shortTE="F";uid="cfb5adf9-cc67-4726-838a-e5f019a71dcb"
CM019752.1	RepeatMasker	Unknown	25758631	25758915	646	+	.	ID="RND-4_FAMILY-1258";Tend="1116";Tstart="827";shortTE="F";uid="c2c1c548-6ebf-4a3f-8bb6-e18b2ee9c7bc"
CM019752.1	RepeatMasker	Unknown	48145826	48146055	709	+	.	ID="RND-1_FAMILY-139";Tend="1144";Tstart="922";shortTE="F";uid="bf4e41f7-a3e4-403a-8634-880a1f6eb18b"
CM019752.1	RepeatMasker	Unknown	44491555	44491781	1083	+	.	ID="RND-6_FAMILY-280";Tend="1208";Tstart="968";shortTE="F";uid="a483955e-7b9a-4f27-8889-53f0d5c7efc1"
CM019752.1	RepeatMasker	Unknown	9682643	9683354	5647	+	.	ID="RND-1_FAMILY-137";Tend="1659";Tstart="953";shortTE="F";uid="7e543c91-fbf1-4aa2-a92c-39eece9bc92d"
CM019752.1	RepeatMasker	Unknown	22628474	22629034	1811	+	.	ID="RND-6_FAMILY-1659";Tend="1524";Tstart="948";shortTE="F";uid="39043bfc-9ef4-4409-bc51-a93f10811858"
CM019752.1	RepeatMasker	DNA/hAT-Tip100	24243578	24243762	660	+	.	ID="RND-1_FAMILY-39";Tend="1050";Tstart="887";shortTE="F";uid="52ffe962-ad67-4bbf-98f0-c2c72887bf2b"
CM019752.1	RepeatMasker	DNA/Academ-1	11001235	11001409	818	+	.	ID="RND-1_FAMILY-330";Tend="3223";Tstart="3057";shortTE="F";uid="2c5886c2-9cf2-4d18-ab50-4b593bdeb27e"
CM019752.1	RepeatMasker	Unknown	17773143	17773660	4293	+	.	ID="RND-5_FAMILY-841";Tend="1462";Tstart="947";shortTE="F";uid="81d6a561-9f58-4368-b99a-f9b0c1e12364"
CM019752.1	RepeatMasker	DNA/Sola-2	39330399	39330503	623	+	.	ID="RND-4_FAMILY-890";Tend="980";Tstart="874";shortTE="F";uid="997a8bea-8779-446a-a6f4-d53dd9bc20a3"
CM019752.1	RepeatMasker	Unknown	43041727	43041856	572	+	.	ID="RND-6_FAMILY-2655";Tend="1810";Tstart="1681";shortTE="F";uid="dedc2515-e179-4f0b-a0ff-06ce8bbe6a9a"
CM019752.1	RepeatMasker	Unknown	16223091	16223253	522	+	.	ID="RND-4_FAMILY-494";Tend="2173";Tstart="2013";shortTE="F";uid="232f2b13-970d-4c4a-a35c-016dbdca149b"
CM019752.1	RepeatMasker	Unknown	27739937	27740229	2040	+	.	ID="RND-6_FAMILY-943";Tend="1156";Tstart="873";shortTE="F";uid="88ffeb1c-8e51-4404-ba18-28a777ad3622"
CM019752.1	RepeatMasker	DNA/P	27525372	27527434	17193	+	.	ID="RND-6_FAMILY-550";Tend="2877";Tstart="817";shortTE="F";uid="87dfba68-68be-41f4-b2b2-2e3c4bcd1309"
CM019752.1	RepeatMasker	LINE/I	33958427	33958542	501	+	.	ID="RND-1_FAMILY-397";Tend="2762";Tstart="2647";shortTE="F";uid="4b33f66c-86d7-42f5-833d-54346d43fc8e"
CM019752.1	RepeatMasker	Unknown	7680258	7680620	2863	+	.	ID="RND-6_FAMILY-115";Tend="1357";Tstart="985";shortTE="F";uid="58e72add-74a7-4947-ac57-a7de8425f308"
CM019752.1	RepeatMasker	Unknown	18964532	18964764	427	+	.	ID="RND-1_FAMILY-476";Tend="2366";Tstart="2132";shortTE="F";uid="679b823e-3b5f-4525-b7e0-b06145608b7b"
CM019752.1	RepeatMasker	LTR/Copia	562646	562822	412	+	.	ID="COPIA-9_LH-I";Tend="2271";Tstart="2092";shortTE="F";uid="b4b53ccc-52c8-418b-a362-396e4fb8f96e"
CM019752.1	RepeatMasker	DNA/hAT-hATm	26283216	26284855	13541	+	.	ID="RND-1_FAMILY-495";Tend="2511";Tstart="834";shortTE="F";uid="eeb00ca8-943f-4ffc-8319-59b03b7ccada"
CM019752.1	RepeatMasker	Unknown	34812511	34812892	1335	+	.	ID="RND-5_FAMILY-147";TEgroup="ctg_1%7CRND-5_FAMILY-147%7C8";Tend="1129";Tstart="825";shortTE="F";uid="0417c847-be95-43b3-904e-a3b3f01e5a48"
CM019752.1	RepeatMasker	Unknown	33589117	33589400	640	+	.	ID="RND-6_FAMILY-1581";Tend="5443";Tstart="5150";shortTE="F";uid="3b0af1cd-5fcd-488f-b1d4-af7ab71b0b10"
CM019752.1	RepeatMasker	Unknown	47670489	47670769	2456	+	.	ID="RND-1_FAMILY-299";Tend="1248";Tstart="968";shortTE="F";uid="88225850-962e-4aef-80ff-e8af250c7616"
CM019752.1	RepeatMasker	Unknown	48540958	48542491	3382	+	.	ID="RND-1_FAMILY-434";Tend="2176";Tstart="777";shortTE="F";uid="d7486a48-c3b8-4e47-9d4a-8eb3045fdf01"
CM019752.1	RepeatMasker	Unknown	26946001	26946141	685	+	.	ID="RND-5_FAMILY-7137";Tend="927";Tstart="732";shortTE="F";uid="1de5afa1-76f5-4542-af33-d48e43acd5e2"
CM019752.1	RepeatMasker	RC/Helitron	48876255	48876384	880	+	.	ID="RND-6_FAMILY-307";Tend="1119";Tstart="988";shortTE="F";uid="700b1c3b-8be7-47ae-8a31-c9553f8a9b72"
CM019752.1	RepeatMasker	Unknown	28503259	28503574	1362	+	.	ID="RND-6_FAMILY-534";Tend="1249";Tstart="936";shortTE="F";uid="14e40e8d-c291-494c-b213-bbc2f1ce7378"
CM019752.1	RepeatMasker	Unknown	50293921	50294309	2754	+	.	ID="RND-6_FAMILY-135";Tend="1029";Tstart="619";shortTE="F";uid="4881fe99-dac0-40e9-b0f2-27c03865fb91"
CM019752.1	RepeatMasker	Unknown	27000793	27000912	697	+	.	ID="RND-5_FAMILY-1919";Tend="753";Tstart="632";shortTE="F";uid="ba4b09cd-66c2-442d-83b8-ae9b346a9102"
CM019752.1	RepeatMasker	DNA/Academ-1	36231897	36231997	468	+	.	ID="RND-1_FAMILY-391";Tend="5383";Tstart="5273";shortTE="F";uid="712d3dbe-15bb-494d-a2bb-7d8ad814fc14"
CM019752.1	RepeatMasker	Unknown	18729326	18729555	1662	+	.	ID="RND-6_FAMILY-2860";Tend="1215";Tstart="986";shortTE="F";uid="aacec756-d1fe-4ece-b4f8-72b9c0c78769"
CM019752.1	RepeatMasker	DNA/hAT?	26931641	26931755	662	+	.	ID="RND-1_FAMILY-465";Tend="1042";Tstart="893";shortTE="F";uid="8181a138-d987-4357-b3cd-e5ed1ee688cf"
CM019752.1	RepeatMasker	Unknown	30237747	30238108	656	+	.	ID="RND-4_FAMILY-553";Tend="1024";Tstart="657";shortTE="F";uid="28eac881-221c-4f3e-9198-f571fdb2afde"
CM019752.1	RepeatMasker	Unknown	30686825	30687010	1287	+	.	ID="RND-4_FAMILY-1108";Tend="1086";Tstart="903";shortTE="F";uid="0dfb2dfc-4ed9-4a90-8720-20f1750dd70d"
CM019752.1	RepeatMasker	DNA/Academ-1	2121019	2121228	1370	+	.	ID="RND-1_FAMILY-224";Tend="5623";Tstart="5411";shortTE="F";uid="ac0e70ae-7239-4b17-aabf-46a398b45a6e"
CM019752.1	RepeatMasker	Unknown	51898270	51899038	3562	+	.	ID="RND-6_FAMILY-864";Tend="2408";Tstart="1620";shortTE="F";uid="5f7c5777-0f12-4f1c-9dbc-04192e31e9c5"
CM019752.1	RepeatMasker	Unknown	40652876	40653159	2235	+	.	ID="RND-5_FAMILY-3886";Tend="1248";Tstart="963";shortTE="F";uid="4f3e9599-7bdf-4ce8-862e-7ab10ae99f2a"
CM019752.1	RepeatMasker	LTR/Gypsy	14281010	14281164	600	+	.	ID="RND-6_FAMILY-10800";Tend="1934";Tstart="1747";shortTE="F";uid="8caeccb5-6466-4014-8734-93b709145ec8"
CM019752.1	RepeatMasker	Unknown	20999564	20999848	1295	+	.	ID="RND-6_FAMILY-4151";Tend="1419";Tstart="1133";shortTE="F";uid="5e201efe-80c2-48a4-929a-5e2325fa44e4"
CM019752.1	RepeatMasker	DNA/hAT-Ac	37549349	37549863	1820	+	.	ID="RND-1_FAMILY-343";Tend="2138";Tstart="1623";shortTE="F";uid="88db0f14-2af2-4872-b77f-0b41f352b321"
CM019752.1	RepeatMasker	Unknown	23898819	23899239	3452	+	.	ID="RND-1_FAMILY-665";Tend="1440";Tstart="988";shortTE="F";uid="16262ebd-b553-4a81-a13e-f17f103b5ef0"
CM019752.1	RepeatMasker	Unknown	39340543	39340769	833	+	.	ID="RND-1_FAMILY-683";Tend="2812";Tstart="2594";shortTE="F";uid="fada3888-79a1-409b-949b-ec0e7b25a8ab"
CM019752.1	RepeatMasker	Unknown	8664674	8666063	11651	+	.	ID="RND-5_FAMILY-3052";Tend="2259";Tstart="883";shortTE="F";uid="6afa0442-92df-4218-8f0b-70f85dbc259d"
CM019752.1	RepeatMasker	Unknown	26080076	26080603	1909	+	.	ID="RND-6_FAMILY-11073";Tend="1716";Tstart="1167";shortTE="F";uid="3022ad01-294f-4f8b-97bf-67d2be53168c"
CM019752.1	RepeatMasker	Unknown	15131401	15131712	1927	+	.	ID="RND-5_FAMILY-26";Tend="1111";Tstart="796";shortTE="F";uid="eeb426a8-5bd5-41fb-9286-081a218ada90"
CM019752.1	RepeatMasker	Unknown	7551609	7551966	2670	+	.	ID="RND-6_FAMILY-646";Tend="1364";Tstart="974";shortTE="F";uid="91370c51-e678-4de4-bd50-c1f136cf0d93"
CM019752.1	RepeatMasker	Unknown	4788839	4789124	1016	+	.	ID="RND-6_FAMILY-3871";Tend="1130";Tstart="845";shortTE="F";uid="2b31d07f-b86c-400f-ad1a-f1f3a43bba37"
CM019752.1	RepeatMasker	Unknown	15601878	15602012	1041	+	.	ID="RND-5_FAMILY-144";Tend="1717";Tstart="1586";shortTE="F";uid="e39fa694-c3aa-4a20-a585-e8214771a23e"
CM019752.1	RepeatMasker	Unknown	42604723	42605258	3474	+	.	ID="RND-5_FAMILY-1652";Tend="2479";Tstart="1963";shortTE="F";uid="f8f3d962-05d1-4161-98fa-dfeae2b74a2e"
CM019752.1	RepeatMasker	Unknown	50998541	50998734	1657	+	.	ID="RND-5_FAMILY-5046";Tend="955";Tstart="763";shortTE="F";uid="287b9094-2ba7-49b5-a35f-e4402f84a05b"
CM019752.1	RepeatMasker	Unknown	8706329	8706591	1671	+	.	ID="RND-6_FAMILY-978";Tend="1338";Tstart="1073";shortTE="F";uid="3d6a04be-1da1-4ba8-a204-81a8b54a8d9b"
CM019752.1	RepeatMasker	Unknown	44730445	44730611	431	+	.	ID="RND-6_FAMILY-760";Tend="1396";Tstart="1229";shortTE="F";uid="d2ee5295-632e-4130-97f6-0a8e64f04253"
CM019752.1	RepeatMasker	Unknown	22570460	22570781	1210	+	.	ID="RND-5_FAMILY-1919";Tend="1431";Tstart="1119";shortTE="F";uid="025cde9a-ffb1-43e3-95d3-33142a20477a"
CM019752.1	RepeatMasker	DNA?/hAT?	33825828	33825948	600	+	.	ID="RND-6_FAMILY-1805";Tend="2754";Tstart="2309";shortTE="F";uid="88ca547c-e2c9-439c-bda1-43007d6bbdaf"
CM019752.1	RepeatMasker	Unknown	24931547	24931777	1325	+	.	ID="RND-1_FAMILY-177";Tend="1224";Tstart="976";shortTE="F";uid="9c7782cc-23cd-40fa-af60-450cbe3702d9"
CM019752.1	RepeatMasker	Unknown	28069530	28070183	579	+	.	ID="RND-6_FAMILY-135";TEgroup="ctg_1%7CRND-6_FAMILY-135%7C3";Tend="1979";Tstart="1204";shortTE="F";uid="1917db39-ff7d-4e50-8f00-4c4150a76d8e"
CM019752.1	RepeatMasker	Unknown	17665983	17666198	1140	+	.	ID="RND-6_FAMILY-2147";Tend="672";Tstart="451";shortTE="F";uid="55f0eaba-24a6-43ef-9547-21c3facd96f2"
CM019752.1	RepeatMasker	Unknown	913622	913833	1569	+	.	ID="RND-1_FAMILY-403";Tend="957";Tstart="743";shortTE="F";uid="5168140c-fec3-4846-a4e2-01d3af185acc"
CM019752.1	RepeatMasker	Unknown	41879772	41879947	478	+	.	ID="RND-5_FAMILY-7137";Tend="1690";Tstart="1517";shortTE="F";uid="ed4c826f-86e0-4241-ab93-d1bdad4caaae"
CM019752.1	RepeatMasker	LINE/I	19916363	19916496	838	+	.	ID="RND-1_FAMILY-366";Tend="1334";Tstart="1201";shortTE="F";uid="588ed609-5d5d-4366-a2b6-94de8b0df8d4"
CM019752.1	RepeatMasker	Unknown	33169940	33170059	808	+	.	ID="RND-4_FAMILY-1606";Tend="1027";Tstart="912";shortTE="F";uid="dc831176-8a92-4880-85e0-09fe68ffaac4"
CM019752.1	RepeatMasker	Unknown	46269810	46270987	7138	+	.	ID="RND-6_FAMILY-2656";Tend="2571";Tstart="1350";shortTE="F";uid="a9eb3c1b-3bad-412c-9a82-edd934580bc8"
CM019752.1	RepeatMasker	DNA/hAT-hATm	746175	746768	3577	+	.	ID="RND-4_FAMILY-1617";Tend="1456";Tstart="835";shortTE="F";uid="096e88f5-679a-448f-859e-00e75805b1c2"
CM019752.1	RepeatMasker	Unknown	55812811	55812972	957	+	.	ID="RND-5_FAMILY-851";Tend="1016";Tstart="853";shortTE="F";uid="dd94505d-bf1d-40e7-9d06-fbb39270f6bb"
CM019752.1	RepeatMasker	Unknown	36098982	36099130	689	+	.	ID="RND-5_FAMILY-451";Tend="1113";Tstart="964";shortTE="F";uid="f4c1e909-d97d-4f5d-ad6e-ab6eed79692e"
CM019752.1	RepeatMasker	Unknown	35814829	35815725	2358	+	.	ID="RND-4_FAMILY-494";Tend="2145";Tstart="1251";shortTE="F";uid="c7cd01c0-2a32-436c-8343-d7104dbc6390"
CM019752.1	RepeatMasker	Unknown	16175068	16175199	823	+	.	ID="RND-6_FAMILY-4768";Tend="1199";Tstart="1068";shortTE="F";uid="81b12077-503e-480d-b85a-479562e90c60"
CM019752.1	RepeatMasker	DNA/hAT-Tip100	54917047	54917314	1877	+	.	ID="RND-1_FAMILY-329";Tend="1166";Tstart="920";shortTE="F";uid="f52f56e0-fee7-44d2-bf41-91db6c0b5010"
CM019752.1	RepeatMasker	Unknown	50399512	50400777	9460	+	.	ID="RND-5_FAMILY-3253";Tend="1625";Tstart="398";shortTE="F";uid="d96decaf-0894-405e-bd18-7ab64905466d"
CM019752.1	RepeatMasker	DNA/Academ-1	34117161	34117284	499	+	.	ID="RND-1_FAMILY-435";Tend="3114";Tstart="2999";shortTE="F";uid="e1e3d8de-42f4-44f1-a151-ad3394b6e7d2"
CM019752.1	RepeatMasker	Unknown	16915886	16916036	411	+	.	ID="RND-1_FAMILY-275";Tend="894";Tstart="742";shortTE="F";uid="d96b789a-75ea-4dff-9663-929e260a67f7"
CM019752.1	RepeatMasker	LINE/I	22299375	22299521	640	+	.	ID="RND-6_FAMILY-209";Tend="955";Tstart="806";shortTE="F";uid="f81891f6-6b13-43e0-8aba-d227a96faca2"
CM019752.1	RepeatMasker	Unknown	5811762	5812414	1855	+	.	ID="RND-4_FAMILY-494";Tend="1906";Tstart="1262";shortTE="F";uid="2c43c5b3-702f-48ea-bf2f-e933cd1b729c"
CM019752.1	RepeatMasker	DNA/Sola-3	56008419	56008545	619	+	.	ID="RND-1_FAMILY-714";Tend="3212";Tstart="3069";shortTE="F";uid="c04c2e3f-a937-4b58-b434-c44a59338f53"
CM019752.1	RepeatMasker	Unknown	51264289	51264599	497	+	.	ID="RND-6_FAMILY-1762";Tend="1176";Tstart="765";shortTE="F";uid="7e7b6a1a-de98-499c-a467-1f7c3b96e64a"
CM019752.1	RepeatMasker	Unknown	15239897	15240057	989	+	.	ID="RND-4_FAMILY-494";Tend="1066";Tstart="897";shortTE="F";uid="c28b18cf-4a5d-4f7b-a4e1-fdc468432010"
CM019752.1	RepeatMasker	LINE/I	46388130	46388768	5372	+	.	ID="RND-1_FAMILY-413";Tend="2315";Tstart="1679";shortTE="F";uid="31683845-d71f-4f6e-9443-6e7ca5033041"
CM019752.1	RepeatMasker	Unknown	31045674	31046123	992	+	.	ID="RND-5_FAMILY-847";Tend="989";Tstart="542";shortTE="F";uid="a59d0ea7-6a46-4d1c-840a-65480661de34"
CM019752.1	RepeatMasker	Unknown	18511228	18511694	2125	+	.	ID="RND-1_FAMILY-52";Tend="1638";Tstart="1165";shortTE="F";uid="776e597a-1971-4e6b-9a09-335b99fe6fdf"
CM019752.1	RepeatMasker	Unknown	1158947	1159788	5753	+	.	ID="RND-6_FAMILY-139";Tend="1556";Tstart="697";shortTE="F";uid="7c644638-aed7-4534-82d4-609f3f1f3f4d"
CM019752.1	RepeatMasker	DNA/Academ-1	28369616	28369784	937	+	.	ID="RND-1_FAMILY-224";Tend="5619";Tstart="5452";shortTE="F";uid="4fdf8010-0f33-40ba-924f-0af4a95824f8"
CM019752.1	RepeatMasker	DNA/hAT-Tip100	1166909	1167012	879	+	.	ID="RND-1_FAMILY-134";Tend="1325";Tstart="1222";shortTE="F";uid="fc4020fe-abce-4427-975a-633ac69709ef"
CM019752.1	RepeatMasker	Unknown	53381990	53382168	485	+	.	ID="RND-1_FAMILY-499";Tend="1390";Tstart="1223";shortTE="F";uid="c94a3f13-e0b1-44a2-9a9f-abfa02c3e026"
CM019752.1	RepeatMasker	Unknown	19746042	19746260	538	+	.	ID="RND-1_FAMILY-624";Tend="1674";Tstart="1449";shortTE="F";uid="d4a86e67-99d9-4760-8d5c-61a40d52a018"
CM019752.1	RepeatMasker	Unknown	37521718	37521852	579	+	.	ID="RND-4_FAMILY-2443";Tend="1379";Tstart="1229";shortTE="F";uid="6ce9fbfc-4535-4bb5-a79e-b505502e79ce"
CM019752.1	RepeatMasker	Unknown	11636179	11636282	886	+	.	ID="RND-1_FAMILY-327";Tend="1033";Tstart="930";shortTE="F";uid="a6d4ef23-274c-418e-921a-67d2418ac50d"
CM019752.1	RepeatMasker	DNA/hAT-Tip100	37001211	37001909	5591	+	.	ID="RND-6_FAMILY-10642";Tend="1629";Tstart="930";shortTE="F";uid="39710049-8f64-443d-a9bd-1d3aa24cf32a"
CM019752.1	RepeatMasker	Unknown	31980241	31980436	870	+	.	ID="RND-1_FAMILY-327";Tend="1166";Tstart="929";shortTE="F";uid="89eded5a-0b6d-43cd-bb74-b206a3adc64f"
CM019752.1	RepeatMasker	LINE/I	15375006	15375167	471	+	.	ID="RND-6_FAMILY-209";TEgroup="ctg_1%7CRND-6_FAMILY-209%7C1";Tend="1264";Tstart="1095";shortTE="T";uid="ad90532b-64b9-4033-b240-ac5b092f3248"
CM019752.1	RepeatMasker	Unknown	41467884	41468304	2490	+	.	ID="RND-1_FAMILY-190";Tend="1192";Tstart="749";shortTE="F";uid="c319085c-3238-4f5a-820a-f3c00447f490"
CM019752.1	RepeatMasker	Unknown	22757277	22757614	1472	+	.	ID="RND-1_FAMILY-66";Tend="1326";Tstart="1031";shortTE="F";uid="102c0490-fa33-4bc5-9b89-1ee10a66a4a0"
CM019752.1	RepeatMasker	Unknown	32187163	32187327	834	+	.	ID="RND-6_FAMILY-2535";Tend="1106";Tstart="942";shortTE="F";uid="cc19829a-abb5-48e2-93ad-1214f6232b7e"
CM019752.1	RepeatMasker	DNA/Academ-1	35910510	35910681	438	+	.	ID="RND-6_FAMILY-3475";Tend="1102";Tstart="930";shortTE="F";uid="77578787-d1a7-41c2-bc55-60045968d4e7"
CM019752.1	RepeatMasker	Unknown	17262419	17262842	2502	+	.	ID="RND-5_FAMILY-2531";Tend="1436";Tstart="938";shortTE="F";uid="249be90f-0fa2-41a0-aebd-a48897cf8627"
CM019752.1	RepeatMasker	DNA/Academ-1	35942	36589	2508	+	.	ID="RND-6_FAMILY-8612";Tend="2552";Tstart="1884";shortTE="F";uid="a61361af-99f1-42b1-9143-75aa150a1a81"
CM019752.1	RepeatMasker	DNA/Academ-1	55193580	55195721	4723	+	.	ID="RND-6_FAMILY-8612";TEgroup="ctg_1%7CRND-6_FAMILY-8612%7C14";Tend="3385";Tstart="819";shortTE="F";uid="6e75864d-e157-44cf-8560-ae115b8b0576"
CM019752.1	RepeatMasker	Unknown	270812	271327	3167	+	.	ID="RND-5_FAMILY-2531";Tend="1439";Tstart="937";shortTE="F";uid="ea53d675-037f-4928-86b6-5bd798f26c64"
CM019752.1	RepeatMasker	DNA/hAT-hATm	15004777	15004964	515	+	.	ID="RND-1_FAMILY-495";Tend="2517";Tstart="2320";shortTE="F";uid="c9dd92c7-9d34-45b6-b176-98e86bb18cc5"
CM019752.1	RepeatMasker	Unknown	2039800	2040514	4968	+	.	ID="RND-1_FAMILY-9";Tend="1534";Tstart="796";shortTE="F";uid="2da32019-f8dd-45d9-ad82-addcaca65c25"
CM019752.1	RepeatMasker	Unknown	17112822	17113121	2504	+	.	ID="RND-1_FAMILY-62";Tend="1300";Tstart="999";shortTE="F";uid="03955dd7-ea7a-4817-a72e-c82e5b0cfee8"
CM019752.1	RepeatMasker	Unknown	21678198	21678527	2602	+	.	ID="RND-1_FAMILY-425";Tend="1248";Tstart="920";shortTE="F";uid="ce6cda47-c323-4d48-8854-323ee24f9dae"
CM019752.1	RepeatMasker	Unknown	13221407	13222681	6407	+	.	ID="RND-5_FAMILY-3180";Tend="2147";Tstart="860";shortTE="F";uid="86e7e56f-8b6e-4701-9769-3cfaea7ed221"
CM019752.1	RepeatMasker	Unknown	16770524	16770903	2629	+	.	ID="RND-5_FAMILY-1168";Tend="1950";Tstart="1553";shortTE="F";uid="4fb3d7fc-d79a-44bc-8715-2ce270c4c2cd"
CM019752.1	RepeatMasker	LTR/Gypsy	20565347	20565749	3462	+	.	ID="RND-1_FAMILY-1";Tend="4897";Tstart="4495";shortTE="F";uid="b0a4cbfa-5e3d-49f1-98d2-0d74570e8ef2"
CM019752.1	RepeatMasker	Unknown	35943897	35944063	979	+	.	ID="RND-1_FAMILY-679";Tend="1974";Tstart="1808";shortTE="F";uid="3b1648d2-ef6e-4630-b5d8-7dbbf2d439ba"
CM019752.1	RepeatMasker	Unknown	35437515	35438365	3960	+	.	ID="RND-5_FAMILY-2279";Tend="1570";Tstart="744";shortTE="F";uid="a999840c-2080-454a-8965-2173c7b07ba7"
CM019752.1	RepeatMasker	Unknown	38601825	38601962	601	+	.	ID="RND-4_FAMILY-554";Tend="1750";Tstart="1613";shortTE="F";uid="876f657f-4fbb-41f3-861e-f36b5114f606"
CM019752.1	RepeatMasker	Unknown	7191758	7191983	455	+	.	ID="RND-6_FAMILY-1762";Tend="994";Tstart="755";shortTE="F";uid="2834d36d-b24d-4b53-af10-01fcfc58764d"
CM019752.1	RepeatMasker	Unknown	17061875	17062055	770	+	.	ID="RND-5_FAMILY-2111";Tend="1802";Tstart="1613";shortTE="F";uid="38707cad-574b-45a7-b66e-23488f3bcfe2"
CM019752.1	RepeatMasker	Unknown	48597772	48597880	702	+	.	ID="RND-6_FAMILY-115";Tend="1099";Tstart="991";shortTE="F";uid="a9b74351-1bae-4e82-9474-d83463aa725f"
CM019752.1	RepeatMasker	Unknown	48146504	48146694	558	+	.	ID="RND-5_FAMILY-5538";Tend="1088";Tstart="891";shortTE="F";uid="189bff74-2d47-4d83-b6d4-d85e2522b59d"
CM019752.1	RepeatMasker	Unknown	53404569	53405066	2198	+	.	ID="RND-5_FAMILY-3180";Tend="1373";Tstart="857";shortTE="F";uid="07ebded0-e927-431f-b32d-adae432f06c0"
CM019752.1	RepeatMasker	Unknown	33783941	33784053	504	+	.	ID="RND-6_FAMILY-4264";Tend="1851";Tstart="1728";shortTE="F";uid="04a580e6-536e-4c0f-9766-61331e393342"
CM019752.1	RepeatMasker	Unknown	31557911	31558499	1965	+	.	ID="RND-5_FAMILY-26";Tend="1405";Tstart="797";shortTE="F";uid="2e46c4a1-9300-4b7d-acfe-2c77f1c89e1e"
CM019752.1	RepeatMasker	Unknown	35570698	35570920	929	+	.	ID="RND-6_FAMILY-9061";Tend="1168";Tstart="945";shortTE="F";uid="5a7f94e1-2f5f-44bd-8e9a-2eb0168a80e2"
CM019752.1	RepeatMasker	Unknown	14720442	14720568	922	+	.	ID="RND-6_FAMILY-978";Tend="1075";Tstart="947";shortTE="F";uid="4796b446-08fd-4ab8-9a49-7284846d7194"
CM019752.1	RepeatMasker	Unknown	53889780	53890899	8236	+	.	ID="RND-1_FAMILY-111";Tend="2261";Tstart="1200";shortTE="F";uid="9d3dbbc2-f370-4582-8f51-dfc9cb2b3d07"
CM019752.1	RepeatMasker	Unknown	52497699	52497832	716	+	.	ID="RND-5_FAMILY-733";Tend="1223";Tstart="1082";shortTE="F";uid="68b8a8c4-4bb8-4af3-ac72-d948ebf21a8a"
CM019752.1	RepeatMasker	Unknown	51125246	51125490	1875	+	.	ID="RND-6_FAMILY-487";Tend="1195";Tstart="953";shortTE="F";uid="855c00f3-ae75-4187-8d8d-74ad03958216"
CM019752.1	RepeatMasker	Unknown	6912643	6912797	802	+	.	ID="RND-5_FAMILY-7137";Tend="886";Tstart="727";shortTE="F";uid="1687e85f-5972-4d5a-86b1-94794eedca4d"
CM019752.1	RepeatMasker	Unknown	11474330	11474798	2776	+	.	ID="RND-5_FAMILY-2531";Tend="1434";Tstart="932";shortTE="F";uid="7fb71fd1-17c9-422d-aeb0-612d765c144f"
CM019752.1	RepeatMasker	Unknown	24912043	24912151	662	+	.	ID="RND-1_FAMILY-442";Tend="1025";Tstart="925";shortTE="F";uid="b239d06a-3b9f-4dcc-9bbd-d21db6b0a1b9"
CM019752.1	RepeatMasker	LINE/I	10587057	10587401	2674	+	.	ID="RND-6_FAMILY-681";Tend="1664";Tstart="1322";shortTE="F";uid="8aea9f77-0496-44ec-869d-e531b1dc42bc"
CM019752.1	RepeatMasker	Unknown	19844037	19844197	570	+	.	ID="RND-5_FAMILY-3919";Tend="960";Tstart="802";shortTE="F";uid="17f90bad-02e2-41e4-a17e-6431e496a086"
CM019752.1	RepeatMasker	DNA/hAT-Tip100	13752050	13752224	762	+	.	ID="RND-1_FAMILY-39";Tend="1055";Tstart="887";shortTE="F";uid="e35cf92c-f527-4359-a053-41c72edc3fd9"
CM019752.1	RepeatMasker	Unknown	52428820	52429412	1328	+	.	ID="RND-6_FAMILY-8517";Tend="2220";Tstart="1672";shortTE="F";uid="a1bb7bb5-237d-49df-9951-2f407b2af662"
CM019752.1	RepeatMasker	Unknown	722221	722588	2293	+	.	ID="RND-5_FAMILY-2531";Tend="1417";Tstart="937";shortTE="F";uid="2843107a-2b49-4636-9b2c-6fa58f1221b7"
CM019752.1	RepeatMasker	Unknown	2793582	2793833	1349	+	.	ID="RND-5_FAMILY-4777";Tend="580";Tstart="324";shortTE="F";uid="ebb92c10-55d6-4c1e-8519-fd7d30b11e25"
CM019752.1	RepeatMasker	Unknown	42974425	42974632	582	+	.	ID="RND-6_FAMILY-1659";Tend="1446";Tstart="1232";shortTE="F";uid="19c8663e-ce4c-4894-8128-a7f225bd9fdb"
CM019752.1	RepeatMasker	LINE/Penelope	9475857	9476185	852	+	.	ID="RND-6_FAMILY-1201";Tend="437";Tstart="142";shortTE="F";uid="765bb05c-1bbb-4817-ad94-c36cfa01e737"
CM019752.1	RepeatMasker	LINE/I	24127835	24128034	1055	+	.	ID="RND-1_FAMILY-630";Tend="2390";Tstart="2189";shortTE="F";uid="97ecc8b5-bc9a-4112-a8a8-de791359442e"
CM019752.1	RepeatMasker	Unknown	54800523	54800696	1537	+	.	ID="RND-1_FAMILY-192";Tend="1150";Tstart="977";shortTE="F";uid="d6ea89af-4111-4361-943f-7756380cb443"
CM019752.1	RepeatMasker	DNA/hAT-Tip100	32671703	32672094	1226	+	.	ID="RND-6_FAMILY-315";TEgroup="ctg_1%7CRND-6_FAMILY-315%7C3";Tend="1699";Tstart="871";shortTE="F";uid="23b6292f-4122-4012-9693-864d03ec86bf"
CM019752.1	RepeatMasker	LTR/Pao	48789636	48790554	768	+	.	ID="RND-5_FAMILY-739";Tend="949";Tstart="43";shortTE="F";uid="077ea867-9a86-4538-946e-223cb62074cf"
CM019752.1	RepeatMasker	Unknown	40670225	40671321	5074	+	.	ID="RND-5_FAMILY-2858";Tend="1918";Tstart="817";shortTE="F";uid="c2c839a5-fb67-40f7-b8b5-a7af2d9f9b7d"
CM019752.1	RepeatMasker	LINE/R1	42454891	42455941	6003	+	.	ID="RND-1_FAMILY-222";Tend="1841";Tstart="768";shortTE="F";uid="e1fa1eab-7358-4c89-a4d6-41e3065a1e39"
CM019752.1	RepeatMasker	Unknown	36609571	36610379	827	+	.	ID="RND-5_FAMILY-5566";TEgroup="ctg_1%7CRND-5_FAMILY-5566%7C3";Tend="1618";Tstart="591";shortTE="F";uid="aa921ed1-e993-49c0-b963-e30d171f6e43"
CM019752.1	RepeatMasker	LINE/I	49324322	49324549	1842	+	.	ID="RND-1_FAMILY-157";Tend="1099";Tstart="871";shortTE="F";uid="2345bdf8-7f6b-4b44-8b69-df741980abe0"
CM019752.1	RepeatMasker	Unknown	53168104	53168634	750	+	.	ID="RND-6_FAMILY-1762";Tend="1939";Tstart="1372";shortTE="F";uid="fb9b76ad-801e-42d9-8f23-7eaf0ae65cd7"
CM019752.1	RepeatMasker	Unknown	33968710	33969418	2540	+	.	ID="RND-4_FAMILY-554";Tend="1718";Tstart="1001";shortTE="F";uid="8a6dfae3-0fba-4caf-ba32-6a47e54a9b7b"
CM019752.1	RepeatMasker	Unknown	5908803	5908922	485	+	.	ID="RND-6_FAMILY-5691";Tend="1650";Tstart="1533";shortTE="F";uid="0c79f758-8018-4f0a-9728-9aa64fba5bf9"
CM019752.1	RepeatMasker	Unknown	740070	740410	1285	+	.	ID="RND-6_FAMILY-790";Tend="1780";Tstart="1483";shortTE="F";uid="5a678891-9d33-4c21-a6ea-efa88784578f"
CM019752.1	RepeatMasker	Unknown	2143546	2143694	700	+	.	ID="RND-6_FAMILY-1762";Tend="1419";Tstart="1271";shortTE="F";uid="ced3eea2-0d4e-467a-a2b0-25093fe8e9a4"
CM019752.1	RepeatMasker	Unknown	50517441	50517821	2793	+	.	ID="RND-1_FAMILY-119";Tend="2325";Tstart="1924";shortTE="F";uid="00dcbcc7-6f0a-4b66-add9-6306c870ec7f"
CM019752.1	RepeatMasker	LINE/CR1	129449	129676	461	+	.	ID="RND-1_FAMILY-591";Tend="2396";Tstart="2170";shortTE="F";uid="dda4d1ba-af97-4348-9fd0-028f9b7f0b3d"
CM019752.1	RepeatMasker	Unknown	37587965	37588468	968	+	.	ID="RND-6_FAMILY-864";Tend="2387";Tstart="1827";shortTE="F";uid="d821bc50-818c-454b-8800-9fb2984c09e2"
CM019752.1	RepeatMasker	Unknown	40098399	40098674	1494	+	.	ID="RND-5_FAMILY-41";Tend="1267";Tstart="988";shortTE="F";uid="ef96c25f-db85-426c-8071-2fc2e5a3906f"
CM019752.1	RepeatMasker	LINE/I	16830706	16831071	2479	+	.	ID="RND-1_FAMILY-488";Tend="1420";Tstart="1041";shortTE="F";uid="ebaf1263-8637-43e1-ae40-037390806f84"
CM019752.1	RepeatMasker	Unknown	56004538	56005227	5078	+	.	ID="RND-5_FAMILY-3540";Tend="1454";Tstart="749";shortTE="F";uid="9b7a5e66-321e-456a-8c2b-07c70d66bfad"
CM019752.1	RepeatMasker	Unknown	20448467	20448685	1043	+	.	ID="RND-5_FAMILY-4324";Tend="1051";Tstart="862";shortTE="F";uid="1066b479-086f-4096-8571-48bc2f356f45"
CM019752.1	RepeatMasker	Unknown	8437881	8439052	10039	+	.	ID="RND-1_FAMILY-293";Tend="2007";Tstart="838";shortTE="F";uid="83b3c342-9d16-490d-816a-02ce65ff14db"
CM019752.1	RepeatMasker	Unknown	45042501	45042900	2321	+	.	ID="RND-6_FAMILY-109";Tend="691";Tstart="325";shortTE="F";uid="b722e878-4884-4ad9-8870-2d472c33fb0f"
CM019752.1	RepeatMasker	Unknown	17336016	17336126	689	+	.	ID="RND-6_FAMILY-10795";Tend="1893";Tstart="1783";shortTE="F";uid="30249b83-89b8-4097-9e7d-9a12ba1d167d"
CM019752.1	RepeatMasker	DNA/hAT-Ac	33643055	33643491	3530	+	.	ID="RND-5_FAMILY-1427";Tend="1388";Tstart="909";shortTE="F";uid="29462952-8c6f-47b9-a9dc-077455dfe72b"
CM019752.1	RepeatMasker	Unknown	55238915	55239414	4079	+	.	ID="RND-6_FAMILY-6490";Tend="1373";Tstart="873";shortTE="F";uid="f4bae84e-9b31-452a-ba6b-623727e68e4b"
CM019752.1	RepeatMasker	Unknown	52518604	52518856	1504	+	.	ID="RND-6_FAMILY-2860";Tend="1191";Tstart="940";shortTE="F";uid="b220a1e3-8607-4c5a-91bb-21068caa502e"
CM019752.1	RepeatMasker	Unknown	35653747	35654036	579	+	.	ID="RND-6_FAMILY-1762";Tend="1618";Tstart="1333";shortTE="F";uid="41171bea-84de-417f-bdf0-db4eafe4233f"
CM019752.1	RepeatMasker	Unknown	49667004	49667730	2336	+	.	ID="RND-5_FAMILY-8513";Tend="1380";Tstart="679";shortTE="F";uid="f0a01a9b-c340-463f-bc3b-e88609f1d0d7"
CM019752.1	RepeatMasker	DNA/hAT-Tip100	31611047	31611402	2733	+	.	ID="RND-5_FAMILY-3891";Tend="1355";Tstart="1008";shortTE="F";uid="0a2f460b-b02c-4964-9548-712b5e2e88d3"
CM019752.1	RepeatMasker	DNA/hAT-Tip100	31079742	31080078	2781	+	.	ID="RND-6_FAMILY-10037";Tend="1955";Tstart="1621";shortTE="F";uid="2a06a06d-a1b0-45af-93d9-1beb08185362"
CM019752.1	RepeatMasker	DNA/Crypton-V	27529516	27529676	485	+	.	ID="RND-5_FAMILY-82";Tend="1147";Tstart="993";shortTE="F";uid="c14fdd95-61e2-41c3-b178-620eb8684bbe"
CM019752.1	RepeatMasker	Unknown	17919071	17919773	5051	+	.	ID="RND-6_FAMILY-2160";Tend="1534";Tstart="847";shortTE="F";uid="4f1efbbe-61e9-4da9-b14e-183669b48df6"
CM019752.1	RepeatMasker	Unknown	24374350	24374714	1283	+	.	ID="RND-5_FAMILY-1652";Tend="2400";Tstart="2025";shortTE="F";uid="8a89e020-a359-4206-bb57-5fa95bbacce7"
CM019752.1	RepeatMasker	LINE/R1-LOA	15615211	15615665	3112	+	.	ID="RND-5_FAMILY-387";Tend="1391";Tstart="919";shortTE="F";uid="634436d0-4790-4a27-b402-e013514ada9b"
CM019752.1	RepeatMasker	LINE/Penelope	31025329	31025622	2030	+	.	ID="RND-6_FAMILY-2164";Tend="1302";Tstart="1014";shortTE="F";uid="1aec2f5a-c41c-4202-aa55-30057479aafb"
CM019752.1	RepeatMasker	LINE/I	48659503	48659914	2641	+	.	ID="RND-6_FAMILY-438";Tend="1376";Tstart="961";shortTE="F";uid="233db18c-22e9-4a11-9334-48715fb1715c"
CM019752.1	RepeatMasker	Unknown	36280510	36280697	888	+	.	ID="RND-1_FAMILY-259";Tend="1203";Tstart="1016";shortTE="F";uid="37eba775-3888-48ed-a30e-60375aeec253"
CM019752.1	RepeatMasker	Unknown	29028142	29028449	1909	+	.	ID="RND-6_FAMILY-978";Tend="1297";Tstart="948";shortTE="F";uid="14a8d04e-9fa5-4829-ae9b-a74807be39b3"
CM019752.1	RepeatMasker	Unknown	47685290	47685507	1930	+	.	ID="RND-1_FAMILY-216";Tend="1189";Tstart="972";shortTE="F";uid="63b59fc9-6a2d-45c7-b5e8-b23a6ec39d60"
CM019752.1	RepeatMasker	Unknown	21065395	21065882	3307	+	.	ID="RND-6_FAMILY-4264";Tend="1230";Tstart="742";shortTE="F";uid="5a95e23a-e28e-4422-9d0c-7e0add01ccc0"
CM019752.1	RepeatMasker	Unknown	11439039	11440088	8706	+	.	ID="RND-6_FAMILY-588";Tend="2469";Tstart="1383";shortTE="F";uid="2a3b58bb-4bba-439a-acdf-f3a3de062cf6"
CM019752.1	RepeatMasker	Unknown	24714224	24714436	859	+	.	ID="RND-6_FAMILY-760";Tend="2877";Tstart="2659";shortTE="F";uid="f4c0d0db-6200-481b-aa42-3f51bf031ae4"
CM019752.1	RepeatMasker	DNA/Academ-1	52986229	52986787	4517	+	.	ID="RND-6_FAMILY-8612";Tend="1385";Tstart="830";shortTE="F";uid="5cf4cd04-082d-4d67-a5bb-509d39aabd9e"
CM019752.1	RepeatMasker	Unknown	19149485	19149835	616	+	.	ID="RND-5_FAMILY-2241";Tend="2384";Tstart="2011";shortTE="F";uid="926c685f-f87d-4198-ad0b-eb7870c0f22f"
CM019752.1	RepeatMasker	Unknown	13921411	13921941	1705	+	.	ID="RND-4_FAMILY-553";Tend="1206";Tstart="631";shortTE="F";uid="4d48b170-9cc5-4e8a-bdc0-3a22023bd4dc"
CM019752.1	RepeatMasker	DNA/Sola-3	9705145	9705426	2168	+	.	ID="RND-1_FAMILY-714";Tend="3030";Tstart="2749";shortTE="F";uid="7ee38549-67ab-4071-ae91-78ec3eb08ab3"
CM019752.1	RepeatMasker	LINE/R1-LOA	13555931	13556496	481	+	.	ID="RND-5_FAMILY-1402";TEgroup="ctg_1%7CRND-5_FAMILY-1402%7C1";Tend="1319";Tstart="505";shortTE="F";uid="d8fef9fb-6d8e-48a7-953c-26026e24f81d"
CM019752.1	RepeatMasker	Unknown	3699447	3699700	1085	+	.	ID="RND-6_FAMILY-3293";Tend="2117";Tstart="1856";shortTE="F";uid="04922642-dce5-4a5c-88ca-80024db52bb3"
CM019752.1	RepeatMasker	Unknown	12254814	12255187	1253	+	.	ID="RND-1_FAMILY-52";Tend="1822";Tstart="1429";shortTE="F";uid="5640f73f-9e8c-456c-9ab4-4410c6437b9d"
CM019752.1	RepeatMasker	Unknown	13291468	13291705	1496	+	.	ID="RND-6_FAMILY-3992";Tend="1214";Tstart="975";shortTE="F";uid="b7681d18-8694-4e34-9cf6-557616b6c158"
CM019752.1	RepeatMasker	Unknown	49592433	49592684	1195	+	.	ID="RND-4_FAMILY-418";Tend="1214";Tstart="966";shortTE="F";uid="004f25d4-e042-48f5-bd18-4e3588c08d83"
CM019752.1	RepeatMasker	Unknown	7497842	7498123	1811	+	.	ID="RND-1_FAMILY-306";Tend="1606";Tstart="1332";shortTE="F";uid="ce924258-08f5-41bc-9324-d0ce31215049"
CM019752.1	RepeatMasker	Unknown	13330613	13330790	635	+	.	ID="RND-6_FAMILY-864";Tend="1976";Tstart="1794";shortTE="F";uid="be42040b-a2d1-42af-85d0-ec345e17c3dd"
CM019752.1	RepeatMasker	Unknown	45457414	45457560	471	+	.	ID="RND-5_FAMILY-7137";Tend="879";Tstart="732";shortTE="F";uid="df5ac384-c394-4852-8512-26875aa78b5c"
CM019752.1	RepeatMasker	Unknown	23724402	23724905	1183	+	.	ID="RND-1_FAMILY-496";Tend="1477";Tstart="965";shortTE="F";uid="09bbe581-4e61-444d-8d92-250ec0c06801"
CM019752.1	RepeatMasker	LINE/I	17362573	17362778	907	+	.	ID="RND-6_FAMILY-3765";Tend="1193";Tstart="977";shortTE="F";uid="e5244fd0-202d-4160-914a-5bc53634e42c"
CM019752.1	RepeatMasker	Unknown	33709884	33710076	1474	+	.	ID="RND-5_FAMILY-7137";Tend="2119";Tstart="1926";shortTE="F";uid="ae17e874-be69-464c-a2cc-e8755f668b7a"
CM019752.1	RepeatMasker	Unknown	28612552	28612810	640	+	.	ID="RND-6_FAMILY-692";Tend="1830";Tstart="1580";shortTE="F";uid="d7727b8f-1e65-4732-bb0c-1a7f565ec9aa"
CM019752.1	RepeatMasker	Unknown	30404965	30405145	522	+	.	ID="RND-6_FAMILY-966";Tend="1105";Tstart="929";shortTE="F";uid="d8e4b73a-7fc1-4ceb-9268-e8296f81f1e2"
CM019752.1	RepeatMasker	Unknown	54899112	54899298	789	+	.	ID="RND-6_FAMILY-2535";Tend="1140";Tstart="931";shortTE="F";uid="f011ab7f-554a-4694-99de-568f751d610e"
CM019752.1	RepeatMasker	Unknown	54270601	54270962	2723	+	.	ID="RND-6_FAMILY-4264";Tend="1230";Tstart="869";shortTE="F";uid="9c240e93-c6c2-40b4-bda1-0eb1b7fb5cf0"
CM019752.1	RepeatMasker	DNA/hAT-Tip100	53553949	53555297	10401	+	.	ID="RND-1_FAMILY-39";Tend="2247";Tstart="878";shortTE="F";uid="33f80a32-0560-443c-871a-82784b290965"
CM019752.1	RepeatMasker	Unknown	10244204	10244438	733	+	.	ID="RND-4_FAMILY-1108";Tend="1085";Tstart="865";shortTE="F";uid="24168868-de7b-465a-b61b-7c1e19939852"
CM019752.1	RepeatMasker	Unknown	43335342	43335849	2100	+	.	ID="RND-6_FAMILY-1659";Tend="1516";Tstart="942";shortTE="F";uid="2f810fec-7113-4081-a27c-72cfd8b22233"
CM019752.1	RepeatMasker	Unknown	34067407	34067636	1838	+	.	ID="RND-5_FAMILY-2948";Tend="2424";Tstart="2192";shortTE="F";uid="85e83344-5a00-40ea-953c-7dd229dbc0eb"
CM019752.1	RepeatMasker	Unknown	39798633	39799474	1431	+	.	ID="RND-5_FAMILY-1294";TEgroup="ctg_1%7CRND-5_FAMILY-1294%7C19";Tend="2116";Tstart="1480";shortTE="F";uid="416d2e64-eddf-4358-b905-0d7ef0810abe"
CM019752.1	RepeatMasker	Unknown	29143469	29143705	1449	+	.	ID="RND-4_FAMILY-2389";Tend="1071";Tstart="836";shortTE="F";uid="453b2a10-ec09-4c36-9bed-8ae0fbe6c387"
CM019752.1	RepeatMasker	DNA/Academ-1	53439233	53439336	473	+	.	ID="RND-1_FAMILY-255";Tend="1707";Tstart="1606";shortTE="F";uid="ef1e0a35-9a5f-4b75-8e15-f0c6a153e157"
CM019752.1	RepeatMasker	Unknown	42137718	42138302	519	+	.	ID="RND-5_FAMILY-7904";TEgroup="ctg_1%7CRND-5_FAMILY-7904%7C4";Tend="1867";Tstart="984";shortTE="F";uid="54f76ab5-f039-4950-904f-9bfcf30ac2f4"
CM019752.1	RepeatMasker	LTR/Pao	1368016	1368171	471	+	.	ID="BEL-272_AA-I";Tend="3418";Tstart="3263";shortTE="F";uid="dcd3758a-119f-47a6-b907-7b4cd4dd3439"
CM019752.1	RepeatMasker	Unknown	28359238	28359429	466	+	.	ID="RND-6_FAMILY-5342";Tend="284";Tstart="181";shortTE="F";uid="25763a7e-8d5b-47f2-a52b-74b2436d7418"
CM019752.1	RepeatMasker	DNA/Academ-1	9798780	9799449	3805	+	.	ID="RND-6_FAMILY-8612";Tend="2556";Tstart="1884";shortTE="F";uid="64e9b481-23cb-4295-9c0c-cd8165e4e664"
CM019752.1	RepeatMasker	Unknown	29266395	29266787	1707	+	.	ID="RND-1_FAMILY-52";Tend="1599";Tstart="1165";shortTE="F";uid="fd2dbaf5-1953-4ff9-9d53-37420d7eb099"
CM019752.1	RepeatMasker	Unknown	39898023	39898504	2694	+	.	ID="RND-5_FAMILY-1890";Tend="1349";Tstart="865";shortTE="F";uid="517a420a-465a-4024-b62f-d7d34cd94b3d"
CM019752.1	RepeatMasker	DNA/CMC-Transib	33290747	33290920	736	+	.	ID="RND-1_FAMILY-56";Tend="2063";Tstart="1893";shortTE="F";uid="303f7e7e-00bd-4cd9-b999-a23594e6f864"
CM019752.1	RepeatMasker	DNA/TcMar-Tc1	9822678	9823103	1123	+	.	ID="RND-6_FAMILY-13176";Tend="1163";Tstart="702";shortTE="F";uid="e8e83ed0-8ddf-475a-acc2-ac02d950789c"
CM019752.1	RepeatMasker	DNA/hAT-Tip100	1847911	1848596	5519	+	.	ID="RND-4_FAMILY-566";Tend="1810";Tstart="1122";shortTE="F";uid="2d015c84-592f-4a44-982c-8c98805cbda3"
CM019752.1	RepeatMasker	LTR/Gypsy	54087999	54088234	453	+	.	ID="GYPSY-15_LH-I";Tend="2817";Tstart="2582";shortTE="F";uid="c100ce41-ec17-419c-a817-3d39b120a5c1"
CM019752.1	RepeatMasker	Unknown	33537365	33537799	3013	+	.	ID="RND-1_FAMILY-190";Tend="1173";Tstart="728";shortTE="F";uid="03bff4ad-5f05-4e6e-93ae-b13027a18296"
CM019752.1	RepeatMasker	Unknown	6842385	6842749	2886	+	.	ID="RND-6_FAMILY-646";Tend="1366";Tstart="971";shortTE="F";uid="284bf4f2-588a-457b-b836-333abbafc19b"
CM019752.1	RepeatMasker	Unknown	3994727	3994838	547	+	.	ID="RND-4_FAMILY-2389";Tend="1189";Tstart="1081";shortTE="F";uid="3baeff88-9872-41b2-b60e-2d11bb6553da"
CM019752.1	RepeatMasker	DNA/hAT-Ac	2216038	2216152	507	+	.	ID="RND-5_FAMILY-615";Tend="3189";Tstart="3066";shortTE="F";uid="e3d01bc5-d459-4e9a-9ebe-fdb762ae45af"
CM019752.1	RepeatMasker	LINE/I	25716116	25716667	2139	+	.	ID="RND-6_FAMILY-65";Tend="3038";Tstart="2480";shortTE="F";uid="c92810bb-dc9e-4a58-aa36-c4829992c3aa"
CM019752.1	RepeatMasker	Unknown	14893349	14893622	736	+	.	ID="RND-5_FAMILY-7137";Tend="1697";Tstart="1420";shortTE="F";uid="eef774ba-01f3-4606-b08f-570936aa8b04"
CM019752.1	RepeatMasker	Unknown	22171621	22171903	672	+	.	ID="RND-6_FAMILY-966";Tend="1135";Tstart="929";shortTE="F";uid="5c1180c0-c47d-4b04-8985-64f1cf756956"
CM019752.1	RepeatMasker	Unknown	32092602	32092835	1047	+	.	ID="RND-1_FAMILY-103";Tend="1313";Tstart="1093";shortTE="F";uid="88e84383-d9a8-437e-a9e8-1f3410985a9f"
CM019752.1	RepeatMasker	DNA/MULE-NOF	55158162	55158333	519	+	.	ID="RND-1_FAMILY-12";Tend="1094";Tstart="905";shortTE="F";uid="9e4c16e7-9fe2-4503-8b95-1c4167fbd88b"
CM019752.1	RepeatMasker	Unknown	23863628	23863883	1774	+	.	ID="RND-1_FAMILY-460";Tend="933";Tstart="678";shortTE="F";uid="980fe95c-e966-4dda-aca4-793c2ef862f3"
CM019752.1	RepeatMasker	Unknown	8606063	8606475	2181	+	.	ID="RND-6_FAMILY-1659";Tend="1241";Tstart="828";shortTE="F";uid="27dd793d-d208-44fa-8483-864117f54b34"
CM019752.1	RepeatMasker	Unknown	23978743	23978901	586	+	.	ID="RND-6_FAMILY-405";Tend="2082";Tstart="1923";shortTE="F";uid="1868fbc6-8acb-4ccf-bbea-4ead80a49d3f"
CM019752.1	RepeatMasker	Unknown	17310461	17311755	11500	+	.	ID="RND-6_FAMILY-3293";Tend="2094";Tstart="798";shortTE="F";uid="682e4c06-efc9-4a12-97ac-e16d73120b41"
CM019752.1	RepeatMasker	Unknown	19945401	19946517	2762	+	.	ID="RND-5_FAMILY-1529";Tend="2127";Tstart="995";shortTE="F";uid="e5bd556b-061e-4e33-ad60-0db5f6aa651c"
CM019752.1	RepeatMasker	DNA/hAT-Tip100	9698267	9700255	9491	+	.	ID="RND-6_FAMILY-411";Tend="2352";Tstart="458";shortTE="F";uid="47d891ec-c7b4-4b1f-b350-45f566359ac2"
CM019752.1	RepeatMasker	Unknown	55390487	55391337	3146	+	.	ID="RND-1_FAMILY-311";Tend="1755";Tstart="906";shortTE="F";uid="a940cacb-4d84-4328-bb75-d616e661cce7"
CM019752.1	RepeatMasker	DNA/hAT-Tip100	25196713	25197088	572	+	.	ID="RND-1_FAMILY-39";TEgroup="ctg_1%7CRND-1_FAMILY-39%7C3";Tend="2232";Tstart="884";shortTE="F";uid="413de7d4-1a84-40d3-a118-f13c46f0154e"
CM019752.1	RepeatMasker	Unknown	38463261	38463577	2112	+	.	ID="RND-1_FAMILY-111";Tend="2259";Tstart="1940";shortTE="F";uid="6b5b38c3-c21e-4e2e-8e59-cc6fb364a100"
CM019752.1	RepeatMasker	Unknown	55513002	55513261	1392	+	.	ID="RND-5_FAMILY-3180";Tend="2157";Tstart="1902";shortTE="F";uid="62150a01-0c38-4699-ab99-f7987ec1d1a5"
CM019752.1	RepeatMasker	Unknown	51443510	51443797	1539	+	.	ID="RND-5_FAMILY-2203";Tend="1123";Tstart="846";shortTE="F";uid="436c299d-042b-46ad-b3dd-b56b2d898d7b"
CM019752.1	RepeatMasker	Unknown	33141378	33141764	852	+	.	ID="RND-6_FAMILY-1659";Tend="1415";Tstart="1068";shortTE="F";uid="d5b4929c-ec73-436f-8ae7-baa0eb159c84"
CM019752.1	RepeatMasker	DNA/hAT-Tip100	31112473	31113121	5700	+	.	ID="RND-6_FAMILY-10642";Tend="1591";Tstart="943";shortTE="F";uid="ef6d4b18-606b-49dc-bd0a-65cfd105f342"
CM019752.1	RepeatMasker	Unknown	21268299	21268516	726	+	.	ID="RND-4_FAMILY-903";Tend="1249";Tstart="1014";shortTE="F";uid="aa5fb425-c54b-4cc2-b3dc-8e0bd9e86b6c"
CM019752.1	RepeatMasker	Unknown	24566972	24567110	402	+	.	ID="RND-5_FAMILY-133";Tend="1518";Tstart="1384";shortTE="F";uid="750cee30-09fc-4e76-93e5-c9b3d01118bf"
CM019752.1	RepeatMasker	Unknown	7955623	7955903	618	+	.	ID="RND-6_FAMILY-306";Tend="2115";Tstart="1815";shortTE="F";uid="dd4054bb-e24c-40db-ae81-e6e5e1511af5"
CM019752.1	RepeatMasker	DNA/Academ-1	30125051	30126018	4313	+	.	ID="RND-2_FAMILY-8";Tend="1694";Tstart="702";shortTE="F";uid="e7af35c1-5fae-4046-904d-7595132f424d"
CM019752.1	RepeatMasker	DNA/hAT-hATm	9088236	9088525	2427	+	.	ID="RND-1_FAMILY-170";Tend="2347";Tstart="2059";shortTE="F";uid="d8c3964c-0eac-465d-b8f0-ac27e72b1a53"
CM019752.1	RepeatMasker	Unknown	33585308	33586045	3734	+	.	ID="RND-6_FAMILY-1762";Tend="1945";Tstart="1185";shortTE="F";uid="344db404-1acc-4658-ad7c-fd054072d09f"
CM019752.1	RepeatMasker	Unknown	23573268	23573468	484	+	.	ID="RND-1_FAMILY-476";Tend="2333";Tstart="2139";shortTE="F";uid="6f9224c7-57a2-464e-a223-b7c2608de936"
CM019752.1	RepeatMasker	Unknown	53926302	53926709	2234	+	.	ID="RND-6_FAMILY-978";Tend="1360";Tstart="953";shortTE="F";uid="34bb2a95-ccaa-41ee-ac46-a93376d4c798"
CM019752.1	RepeatMasker	Unknown	25928694	25934245	2667	+	.	ID="RND-1_FAMILY-502";TEgroup="ctg_1%7CRND-1_FAMILY-502%7C1";Tend="3488";Tstart="1";shortTE="F";uid="c76cdeb1-9109-4043-a1f4-f220f0317adc"
CM019752.1	RepeatMasker	LINE/L2	48739845	48740449	4458	+	.	ID="RND-1_FAMILY-358";Tend="2472";Tstart="1867";shortTE="F";uid="369af595-6a64-4eda-b4ee-8fc50b25ab0c"
CM019752.1	RepeatMasker	LINE/I	6596276	6596429	771	+	.	ID="RND-6_FAMILY-3767";Tend="1420";Tstart="1280";shortTE="F";uid="0d53801e-1fe9-41ab-90d8-c452af58caf0"
CM019752.1	RepeatMasker	Unknown	31498720	31499409	1484	+	.	ID="RND-6_FAMILY-306";Tend="1842";Tstart="1164";shortTE="F";uid="cc21c20e-20e6-4bf6-b6b1-10a90796e313"
CM019752.1	RepeatMasker	DNA?/hAT?	4895615	4895823	703	+	.	ID="RND-6_FAMILY-1805";Tend="2835";Tstart="2376";shortTE="F";uid="2178f0b6-d70c-43da-85a7-59d8b67083e2"
CM019752.1	RepeatMasker	Unknown	30522556	30522973	2888	+	.	ID="RND-6_FAMILY-978";Tend="1358";Tstart="948";shortTE="F";uid="74323ad3-2727-4a63-ac13-0c8cc3f96a14"
CM019752.1	RepeatMasker	Unknown	24727037	24727437	1877	+	.	ID="RND-6_FAMILY-943";Tend="1302";Tstart="907";shortTE="F";uid="833d0b1e-d629-4fc0-be0f-d0f4c27425ca"
CM019752.1	RepeatMasker	Unknown	26867182	26867412	1394	+	.	ID="RND-5_FAMILY-160";Tend="1398";Tstart="1178";shortTE="F";uid="cc8b3b8e-67bc-4d5e-a0bc-c814ed30332f"
CM019752.1	RepeatMasker	DNA/hAT-Ac	10934779	10935621	7552	+	.	ID="RND-1_FAMILY-104";Tend="1793";Tstart="951";shortTE="F";uid="f9909390-0892-4a92-bedf-13475e4928ec"
CM019752.1	RepeatMasker	DNA/Academ-1	1268277	1268655	2620	+	.	ID="RND-1_FAMILY-450";Tend="1005";Tstart="642";shortTE="F";uid="9849e105-da1a-4fa8-8460-b5b000989353"
CM019752.1	RepeatMasker	LINE/R1-LOA	45154828	45154956	544	+	.	ID="RND-4_FAMILY-848";Tend="1623";Tstart="1498";shortTE="F";uid="5f131858-8046-4778-865e-8c8dde7cef9b"
CM019752.1	RepeatMasker	Unknown	18838588	18838820	1696	+	.	ID="RND-1_FAMILY-311";Tend="1249";Tstart="1012";shortTE="F";uid="887041b5-7617-44db-ad79-ff2da261cbaa"
CM019752.1	RepeatMasker	Unknown	32331	32507	992	+	.	ID="RND-4_FAMILY-1108";Tend="1082";Tstart="910";shortTE="F";uid="56a1b5b4-2cb0-460d-851c-fb911ab1e04d"
CM019752.1	RepeatMasker	Unknown	39957134	39957489	611	+	.	ID="RND-5_FAMILY-3052";Tend="1595";Tstart="1192";shortTE="F";uid="b435cb19-804f-4018-83af-c4161170c86a"
CM019752.1	RepeatMasker	Unknown	14569997	14570114	439	+	.	ID="RND-1_FAMILY-55";Tend="911";Tstart="798";shortTE="F";uid="bc2b7dcd-23e9-4461-a174-99f98b9d1210"
CM019752.1	RepeatMasker	DNA/MULE-MuDR?	44603408	44603524	564	+	.	ID="RND-6_FAMILY-1911";Tend="1428";Tstart="1313";shortTE="F";uid="a64943ba-2609-4a75-9f4e-1747a8933010"
CM019752.1	RepeatMasker	Unknown	9823210	9823483	1007	+	.	ID="RND-5_FAMILY-3540";Tend="1324";Tstart="1051";shortTE="F";uid="23dd8f84-723f-4423-b389-f73cd37fa844"
CM019752.1	RepeatMasker	Unknown	16918858	16919053	1012	+	.	ID="RND-1_FAMILY-192";Tend="1197";Tstart="978";shortTE="F";uid="ea8eb24f-ff4d-4397-81b3-5096f7c85f0d"
CM019752.1	RepeatMasker	DNA/Kolobok-Hydra	15934795	15935316	3293	+	.	ID="RND-5_FAMILY-512";Tend="1485";Tstart="954";shortTE="F";uid="f08f7152-d06b-404d-8b95-da625441fdf7"
CM019752.1	RepeatMasker	Unknown	8154884	8156057	10231	+	.	ID="RND-1_FAMILY-261";Tend="2135";Tstart="962";shortTE="F";uid="48b74640-a607-43c3-aa99-a9ea870c736e"
CM019752.1	RepeatMasker	Unknown	1242946	1243079	466	+	.	ID="RND-6_FAMILY-8517";Tend="532";Tstart="396";shortTE="F";uid="e714db8c-5880-4478-8543-6fe8e3648bde"
CM019752.1	RepeatMasker	Unknown	802711	803223	3487	+	.	ID="RND-1_FAMILY-159";Tend="1311";Tstart="797";shortTE="F";uid="cc396616-58d2-4283-a8f3-30f42e5f53c8"
CM019752.1	RepeatMasker	Unknown	34835222	34835559	2661	+	.	ID="RND-5_FAMILY-8149";Tend="1243";Tstart="903";shortTE="F";uid="e2af42b4-0afc-4098-aceb-74920990bc75"
CM019752.1	RepeatMasker	Unknown	52850022	52850376	2360	+	.	ID="RND-1_FAMILY-237";Tend="1333";Tstart="969";shortTE="F";uid="48aa82cf-169b-4073-8a72-add016f542d2"
CM019752.1	RepeatMasker	DNA/hAT-Ac	15849787	15850134	846	+	.	ID="RND-5_FAMILY-5519";Tend="1379";Tstart="1094";shortTE="F";uid="5e698100-2314-4181-a385-a626ac38b20c"
CM019752.1	RepeatMasker	Unknown	27392111	27392315	1154	+	.	ID="RND-5_FAMILY-41";Tend="1188";Tstart="988";shortTE="F";uid="fba1a2f5-52fd-4c08-8e42-64915efcea69"
CM019752.1	RepeatMasker	Unknown	10601644	10603063	12250	+	.	ID="RND-6_FAMILY-2371";Tend="2124";Tstart="703";shortTE="F";uid="cbb1270b-53cc-47cb-b683-d89729e9f307"
CM019752.1	RepeatMasker	Unknown	31818430	31818926	659	+	.	ID="RND-1_FAMILY-55";Tend="1709";Tstart="1193";shortTE="F";uid="3c11fc27-70f8-41bc-8f03-7971e0fb4286"
CM019752.1	RepeatMasker	Unknown	382907	384192	9823	+	.	ID="RND-1_FAMILY-20";Tend="2293";Tstart="1025";shortTE="F";uid="7ceacd00-f847-4f5a-b477-42ffa78f809d"
CM019752.1	RepeatMasker	Unknown	20910310	20910850	615	+	.	ID="RND-6_FAMILY-1762";Tend="1945";Tstart="1431";shortTE="F";uid="a813be08-5172-47d4-8eb1-fa2a71ba2f8f"
CM019752.1	RepeatMasker	Unknown	27090830	27091149	1853	+	.	ID="RND-5_FAMILY-160";Tend="1336";Tstart="994";shortTE="F";uid="345e5451-ce93-4110-b375-e57297cff62f"
CM019752.1	RepeatMasker	Unknown	21225037	21225264	1836	+	.	ID="RND-6_FAMILY-646";Tend="1364";Tstart="1138";shortTE="F";uid="7e8ba754-73d6-4eaf-8516-71f0923846f5"
CM019752.1	RepeatMasker	Unknown	29956549	29957355	3398	+	.	ID="RND-5_FAMILY-3180";Tend="1685";Tstart="866";shortTE="F";uid="951e46ab-49f5-4808-932f-7a3c8b63638e"
CM019752.1	RepeatMasker	Unknown	14913500	14913603	512	+	.	ID="RND-5_FAMILY-41";Tend="1081";Tstart="978";shortTE="F";uid="df0fcfc9-4744-45c6-b230-b6af6f13dcc6"
CM019752.1	RepeatMasker	Unknown	1115295	1116153	1644	+	.	ID="RND-5_FAMILY-4216";Tend="1802";Tstart="927";shortTE="F";uid="3dd6a5b2-6919-41a0-87d4-9b6946d351ce"
CM019752.1	RepeatMasker	Unknown	3665079	3665263	521	+	.	ID="RND-4_FAMILY-553";Tend="1561";Tstart="1379";shortTE="F";uid="8ef618ee-efe0-4571-99e4-fe9a7dfd6e67"
CM019752.1	RepeatMasker	Unknown	26113855	26114592	5011	+	.	ID="RND-6_FAMILY-12073";Tend="1502";Tstart="791";shortTE="F";uid="c1181dcc-d162-49c4-b326-76d272a94e34"
CM019752.1	RepeatMasker	Unknown	52083911	52085494	13634	+	.	ID="RND-4_FAMILY-162";Tend="2423";Tstart="839";shortTE="F";uid="f46a6386-52d9-48a2-a1ef-8c49fe2825d9"
CM019752.1	RepeatMasker	RC/Helitron	586617	587065	2399	+	.	ID="RND-1_FAMILY-355";Tend="2936";Tstart="2497";shortTE="F";uid="75f8d360-7a23-4e27-be0b-cef2084b24e5"
CM019752.1	RepeatMasker	Unknown	3027984	3028297	571	+	.	ID="RND-6_FAMILY-2654";Tend="1410";Tstart="1084";shortTE="F";uid="b7701dff-fec2-4019-8939-891ed476bf50"
CM019752.1	RepeatMasker	LINE/Penelope	48760976	48761269	969	+	.	ID="RND-4_FAMILY-1796";TEgroup="ctg_1%7CRND-4_FAMILY-1796%7C3";Tend="964";Tstart="784";shortTE="F";uid="092d3ffe-be9c-44cc-b266-c6cca3e7045c"
CM019752.1	RepeatMasker	Unknown	54804572	54805245	2416	+	.	ID="RND-6_FAMILY-1985";TEgroup="ctg_1%7CRND-6_FAMILY-1985%7C12";Tend="2510";Tstart="1702";shortTE="F";uid="18c4a487-8c44-49e0-bc6b-8740db8f2c40"
CM019752.1	RepeatMasker	Unknown	8631511	8631785	1258	+	.	ID="RND-4_FAMILY-781";Tend="2536";Tstart="2280";shortTE="F";uid="ce7355df-b41e-4ae7-97a2-5786c9984943"
CM019752.1	RepeatMasker	Unknown	38042816	38042973	737	+	.	ID="RND-1_FAMILY-52";Tend="1423";Tstart="1261";shortTE="F";uid="e8585ce3-1513-4889-adf1-952410476b74"
CM019752.1	RepeatMasker	Unknown	54848978	54849081	532	+	.	ID="RND-5_FAMILY-5653";Tend="811";Tstart="707";shortTE="F";uid="9f66049f-899a-4996-9d79-40f4b4c7ff13"
CM019752.1	RepeatMasker	LINE/I	55682666	55682821	498	+	.	ID="RND-6_FAMILY-3767";Tend="1578";Tstart="1445";shortTE="F";uid="5a472ed5-355b-46f7-b31e-71300df45634"
CM019752.1	RepeatMasker	DNA/hAT-Tip100	50564036	50564202	1049	+	.	ID="RND-1_FAMILY-329";Tend="1164";Tstart="996";shortTE="F";uid="a77203b0-c16b-4368-95c0-265347c56ed0"
CM019752.1	RepeatMasker	Unknown	46517369	46517769	969	+	.	ID="RND-6_FAMILY-1762";Tend="1831";Tstart="1407";shortTE="F";uid="f4f8d8eb-9bce-494a-999f-1862987bb7a3"
CM019752.1	RepeatMasker	Unknown	10565166	10565529	856	+	.	ID="RND-5_FAMILY-451";Tend="1516";Tstart="864";shortTE="F";uid="44ad41a1-93d0-409e-843d-cf49d964adae"
CM019752.1	RepeatMasker	Unknown	3200572	3200806	1919	+	.	ID="RND-5_FAMILY-4303";Tend="1616";Tstart="1383";shortTE="F";uid="b2bb0e97-bcda-46ed-a92d-54ddc2843a79"
CM019752.1	RepeatMasker	DNA/hAT-Ac	23914270	23914386	417	+	.	ID="RND-5_FAMILY-615";Tend="3164";Tstart="3046";shortTE="F";uid="a8d737e2-f95e-4ca4-85b1-e1df9f6a14ac"
CM019752.1	RepeatMasker	Unknown	15476136	15476248	518	+	.	ID="RND-5_FAMILY-1529";Tend="959";Tstart="847";shortTE="F";uid="f1996f87-f4d5-4cc2-b871-b4fc8b566c96"
CM019752.1	RepeatMasker	Unknown	52456063	52456229	1036	+	.	ID="RND-5_FAMILY-6510";Tend="1168";Tstart="1029";shortTE="F";uid="734d86f8-f09d-4797-abc9-9a9d57ec4baf"
CM019752.1	RepeatMasker	Unknown	21021868	21022201	1960	+	.	ID="RND-6_FAMILY-7043";Tend="1133";Tstart="795";shortTE="F";uid="fbd40e75-026b-4b08-9a7a-933c20f3cdc7"
CM019752.1	RepeatMasker	Unknown	25051808	25052023	1309	+	.	ID="RND-1_FAMILY-369";Tend="1144";Tstart="929";shortTE="F";uid="e7e1e4cc-48a2-4f60-bd8d-e7fab7fb79bd"
CM019752.1	RepeatMasker	Unknown	11595558	11595737	903	+	.	ID="RND-6_FAMILY-2860";Tend="1141";Tstart="958";shortTE="F";uid="cbd5dd0b-8ebd-440f-84f9-3beb36578c55"
CM019752.1	RepeatMasker	Unknown	17918558	17918898	1529	+	.	ID="RND-1_FAMILY-120";Tend="1208";Tstart="855";shortTE="F";uid="d0707e6a-e7e0-48f9-a7ec-9a8c94d41fc1"
CM019752.1	RepeatMasker	Unknown	37209287	37209541	657	+	.	ID="RND-5_FAMILY-7137";Tend="1559";Tstart="1298";shortTE="F";uid="875b2304-a2eb-4807-ab8a-2ec4d842c0b9"
CM019752.1	RepeatMasker	DNA/Crypton-V	8372112	8372214	410	+	.	ID="RND-5_FAMILY-82";Tend="871";Tstart="769";shortTE="F";uid="4a48a762-c169-4225-94e2-b02ce87c8778"
CM019752.1	RepeatMasker	Unknown	6958763	6959677	2676	+	.	ID="RND-4_FAMILY-554";Tend="1977";Tstart="901";shortTE="F";uid="6d6300a2-a352-4aea-add0-413da6126e36"
CM019752.1	RepeatMasker	Unknown	55398701	55398969	2061	+	.	ID="RND-1_FAMILY-177";Tend="1248";Tstart="979";shortTE="F";uid="a9d9ea23-d643-4311-99de-6920bdeff784"
CM019752.1	RepeatMasker	RC/Helitron	55281806	55281909	547	+	.	ID="RND-1_FAMILY-271";Tend="2753";Tstart="2651";shortTE="F";uid="415e93ad-2c94-48bb-9080-5bdf29b986ea"
CM019752.1	RepeatMasker	Unknown	25836614	25837160	2939	+	.	ID="RND-1_FAMILY-727";Tend="1559";Tstart="941";shortTE="F";uid="6bc0fc7d-0fb7-498d-809e-9370a76db28d"
CM019752.1	RepeatMasker	Unknown	30013172	30013606	770	+	.	ID="RND-6_FAMILY-8517";Tend="2222";Tstart="1825";shortTE="F";uid="f8712061-2ace-45af-b4fd-52c335ab8b93"
CM019752.1	RepeatMasker	DNA/hAT-Tip100	11677873	11678117	1840	+	.	ID="RND-1_FAMILY-329";Tend="1164";Tstart="920";shortTE="F";uid="b1129c39-ab46-4660-af2e-83f712681bb1"
CM019752.1	RepeatMasker	Unknown	9966341	9967425	3088	+	.	ID="RND-5_FAMILY-212";Tend="2139";Tstart="1073";shortTE="F";uid="3c2c7b1b-a359-4b00-8da9-fc890b0bd2a6"
CM019752.1	RepeatMasker	LINE/R1	36728735	36729127	2213	+	.	ID="RND-1_FAMILY-222";Tend="1444";Tstart="1043";shortTE="F";uid="dca19ef4-deca-45e1-9a87-8c13092f82b6"
CM019752.1	RepeatMasker	Unknown	10059304	10060282	5204	+	.	ID="RND-5_FAMILY-3576";Tend="2891";Tstart="2038";shortTE="F";uid="5c371b8e-e56d-4bcd-a9a8-9cdb89b14ce5"
CM019752.1	RepeatMasker	Unknown	51975351	51975935	1031	+	.	ID="RND-6_FAMILY-18968";TEgroup="ctg_1%7CRND-6_FAMILY-18968%7C1";Tend="1397";Tstart="702";shortTE="F";uid="b1d5ed4d-5db4-4083-a37e-cecc4b47ae1c"
CM019752.1	RepeatMasker	Unknown	11002994	11003218	1812	+	.	ID="RND-6_FAMILY-1930";Tend="929";Tstart="687";shortTE="F";uid="09244156-55c5-4838-a71b-f62a77d638a3"
CM019752.1	RepeatMasker	Unknown	9499461	9499561	426	+	.	ID="RND-1_FAMILY-696";Tend="1460";Tstart="1347";shortTE="F";uid="6b23c877-3015-4066-adda-16938db6041e"
CM019752.1	RepeatMasker	DNA/CMC-Transib	24903348	24903555	532	+	.	ID="RND-1_FAMILY-699";Tend="1914";Tstart="1715";shortTE="F";uid="7eac47b6-5fe0-463f-a4b6-f9c0b3d1a924"
CM019752.1	RepeatMasker	Unknown	25760577	25760875	1938	+	.	ID="RND-1_FAMILY-77";Tend="2531";Tstart="2242";shortTE="F";uid="2378052f-a029-49bf-9a83-190b1ed689c8"
CM019752.1	RepeatMasker	Unknown	22371563	22372543	4487	+	.	ID="RND-6_FAMILY-2371";Tend="1727";Tstart="745";shortTE="F";uid="c4af6a64-3033-46ec-80dc-d44e948bc695"
CM019752.1	RepeatMasker	Unknown	44108470	44108619	849	+	.	ID="RND-1_FAMILY-392";Tend="1252";Tstart="1102";shortTE="F";uid="9bed7220-b79e-44c6-a3f3-24487adfd76d"
CM019752.1	RepeatMasker	Unknown	43372777	43373292	4474	+	.	ID="RND-1_FAMILY-257";Tend="1495";Tstart="980";shortTE="F";uid="815a3497-5481-448d-82ff-be993f91b72b"
CM019752.1	RepeatMasker	Unknown	6045888	6047274	9754	+	.	ID="RND-1_FAMILY-99";Tend="2124";Tstart="716";shortTE="F";uid="ad413088-19c5-49a0-a58c-97d57d2c4468"
CM019752.1	RepeatMasker	Unknown	12101816	12102285	3440	+	.	ID="RND-6_FAMILY-4264";Tend="1231";Tstart="763";shortTE="F";uid="f1d19a4d-a2dd-4554-8877-9c0d15560bb6"
CM019752.1	RepeatMasker	Unknown	47070512	47070881	2181	+	.	ID="RND-1_FAMILY-103";Tend="1309";Tstart="942";shortTE="F";uid="98d1e2f1-14c0-4829-b8d7-f929c5fe6ec3"
CM019752.1	RepeatMasker	Unknown	46812072	46812376	544	+	.	ID="RND-1_FAMILY-52";Tend="1425";Tstart="1117";shortTE="F";uid="55d0979f-d2b9-49a1-9bf8-fd9ef5790154"
CM019752.1	RepeatMasker	Unknown	32799813	32800207	716	+	.	ID="RND-6_FAMILY-3503";Tend="1750";Tstart="1331";shortTE="F";uid="9f704bc0-f4d9-4795-a4c6-c7af6c161eb8"
CM019752.1	RepeatMasker	LINE/I	19721372	19721506	574	+	.	ID="RND-6_FAMILY-7253";Tend="2572";Tstart="2428";shortTE="F";uid="9fc8e6db-0cb8-45c4-86e7-84b3098c2950"
CM019752.1	RepeatMasker	Unknown	53436314	53437005	695	+	.	ID="RND-4_FAMILY-553";Tend="1391";Tstart="763";shortTE="F";uid="9d1a1af2-3b75-4125-8a14-5864f76b8c51"
CM019752.1	RepeatMasker	Unknown	597787	598114	1600	+	.	ID="RND-1_FAMILY-136";Tend="1351";Tstart="1014";shortTE="F";uid="bb21ce4a-99f3-4c8f-998d-19e7fc5b1d83"
CM019752.1	RepeatMasker	Unknown	25810360	25811028	4545	+	.	ID="RND-1_FAMILY-168";Tend="1889";Tstart="1220";shortTE="F";uid="e93fc291-8b6e-42ac-b53c-592ae21956ae"
CM019752.1	RepeatMasker	Unknown	18860537	18860737	1686	+	.	ID="RND-5_FAMILY-831";Tend="1184";Tstart="984";shortTE="F";uid="aecd8c00-5ba7-4cc4-9994-4c4e1154b4a5"
CM019752.1	RepeatMasker	Unknown	16834742	16834875	448	+	.	ID="RND-5_FAMILY-6428";Tend="745";Tstart="613";shortTE="F";uid="0ba84a41-4408-4541-a22f-ffd59c23e2f1"
CM019752.1	RepeatMasker	Unknown	10313952	10314117	910	+	.	ID="RND-5_FAMILY-1529";Tend="1754";Tstart="1107";shortTE="F";uid="d62625a2-996d-456a-8193-aa743e783820"
CM019752.1	RepeatMasker	Unknown	33347198	33348393	5262	+	.	ID="RND-5_FAMILY-3180";Tend="1993";Tstart="856";shortTE="F";uid="7e2b5b38-d223-43ab-9e82-44486c1195c0"
CM019752.1	RepeatMasker	Unknown	38014327	38014691	757	+	.	ID="RND-6_FAMILY-2655";Tend="2158";Tstart="1797";shortTE="F";uid="fdcc983d-4f7b-46ce-bdbd-d5df754d4e7a"
CM019752.1	RepeatMasker	DNA/Academ-1	43820166	43821443	7598	+	.	ID="RND-4_FAMILY-2588";Tend="2012";Tstart="770";shortTE="F";uid="c1f17c89-d3cf-4a08-ada5-62f936ed9594"
CM019752.1	RepeatMasker	Unknown	47801558	47802312	5164	+	.	ID="RND-4_FAMILY-101";Tend="1921";Tstart="1110";shortTE="F";uid="5b8eaab2-b791-4a82-b206-79bdf798f2ad"
CM019752.1	RepeatMasker	Unknown	29368633	29369819	5905	+	.	ID="RND-6_FAMILY-3293";Tend="1948";Tstart="866";shortTE="F";uid="bf555dcc-6c5c-4f65-a2a7-1d559b85d254"
CM019752.1	RepeatMasker	DNA/hAT-hATm	1407793	1409312	9109	+	.	ID="RND-6_FAMILY-8598";Tend="2150";Tstart="572";shortTE="F";uid="b7a229c1-2d93-4a38-ae15-833ff271686f"
CM019752.1	RepeatMasker	Unknown	20564800	20565138	941	+	.	ID="RND-5_FAMILY-919";Tend="1590";Tstart="1292";shortTE="F";uid="d34ee4f7-f4bb-459a-b706-2ec8a43838ff"
CM019752.1	RepeatMasker	DNA/Sola-2	5785569	5786273	4191	+	.	ID="RND-4_FAMILY-890";Tend="1622";Tstart="874";shortTE="F";uid="f3f7013b-d0fb-49ca-82b7-91c958254242"
CM019752.1	RepeatMasker	Unknown	46289333	46289658	830	+	.	ID="RND-5_FAMILY-7137";Tend="1698";Tstart="1379";shortTE="F";uid="14e74d49-5d13-4344-b8e7-61ddc9b44fc9"
CM019752.1	RepeatMasker	Unknown	47395450	47395977	3927	+	.	ID="RND-1_FAMILY-257";Tend="1499";Tstart="971";shortTE="F";uid="135ee00b-b60a-48d8-9da2-dd7a0702f96e"
CM019752.1	RepeatMasker	LINE/I	50654956	50655240	437	+	.	ID="RND-1_FAMILY-598";Tend="1146";Tstart="863";shortTE="F";uid="04b9326f-64b2-4580-ab40-ab1329c32663"
CM019752.1	RepeatMasker	Unknown	43196553	43196719	726	+	.	ID="RND-6_FAMILY-9251";Tend="952";Tstart="786";shortTE="F";uid="3885b219-6190-426f-a918-a7ab91f97dcb"
CM019752.1	RepeatMasker	Unknown	23531541	23531705	423	+	.	ID="RND-6_FAMILY-1762";Tend="1864";Tstart="1705";shortTE="F";uid="f5b5b199-3b5c-4192-ae1b-6e65b34d4314"
CM019752.1	RepeatMasker	DNA/P	18986986	18987190	406	+	.	ID="RND-5_FAMILY-3995";Tend="3037";Tstart="2848";shortTE="F";uid="f1bab483-0703-4f95-ba80-35b3dcf0066f"
CM019752.1	RepeatMasker	Unknown	18729803	18730156	2516	+	.	ID="RND-1_FAMILY-82";Tend="1316";Tstart="958";shortTE="F";uid="df82bfa7-03d3-4422-890c-c18e0c92d247"
CM019752.1	RepeatMasker	Unknown	51388365	51388778	527	+	.	ID="RND-1_FAMILY-326";Tend="1800";Tstart="1424";shortTE="F";uid="34ca9b39-acbb-4eb1-85e6-6e8c7c76af43"
CM019752.1	RepeatMasker	Unknown	51078685	51079048	449	+	.	ID="RND-5_FAMILY-3180";Tend="1412";Tstart="1001";shortTE="F";uid="c5dc84bf-5c03-4b60-bc36-51874f3dfa44"
CM019752.1	RepeatMasker	Unknown	5623729	5624127	2463	+	.	ID="RND-1_FAMILY-653";Tend="1596";Tstart="1203";shortTE="F";uid="1561ba40-2890-4437-896d-a1415d6ce8ed"
CM019752.1	RepeatMasker	Unknown	53176008	53176151	467	+	.	ID="RND-1_FAMILY-52";Tend="1027";Tstart="881";shortTE="F";uid="3c963878-b00e-40af-9a83-ee7cd3209bf0"
CM019752.1	RepeatMasker	DNA/Academ-1	40727330	40727835	3741	+	.	ID="RND-1_FAMILY-110";Tend="1298";Tstart="797";shortTE="F";uid="80f6405f-fd19-4d49-8e17-5f14cd1628ed"
CM019752.1	RepeatMasker	DNA/Maverick	36457788	36458112	451	+	.	ID="POLINTON-5_PBA";Tend="8369";Tstart="8049";shortTE="F";uid="e4ed1c5d-2918-4927-bdf2-0ef850624b6c"
CM019752.1	RepeatMasker	Unknown	35967276	35969092	6938	+	.	ID="RND-5_FAMILY-5118";TEgroup="ctg_1%7CRND-5_FAMILY-5118%7C1";Tend="2468";Tstart="679";shortTE="F";uid="6c2f5481-8f19-4307-84be-0a07280d1df3"
CM019752.1	RepeatMasker	LINE/Penelope	50402018	50402652	3782	+	.	ID="RND-6_FAMILY-1201";Tend="1595";Tstart="958";shortTE="F";uid="128850f3-9579-440c-acf9-79b3ffca68c9"
CM019752.1	RepeatMasker	Unknown	39652087	39652248	1002	+	.	ID="RND-5_FAMILY-4205";Tend="1379";Tstart="1200";shortTE="F";uid="b89e2b5c-f605-43e4-a7f3-221a402588e0"
CM019752.1	RepeatMasker	Unknown	9817046	9817191	637	+	.	ID="RND-6_FAMILY-6954";Tend="1617";Tstart="1463";shortTE="F";uid="54e708da-5945-45a7-a4db-4c1ef2986be0"
CM019752.1	RepeatMasker	Unknown	8525222	8525527	549	+	.	ID="RND-6_FAMILY-2371";Tend="2329";Tstart="2018";shortTE="F";uid="76d64695-4ea5-4cba-a21c-b8102560482e"
CM019752.1	RepeatMasker	Unknown	19330626	19330903	1039	+	.	ID="RND-5_FAMILY-8149";Tend="1221";Tstart="948";shortTE="F";uid="f3e9d55a-400d-4aa0-af73-b5063cf2563c"
CM019752.1	RepeatMasker	Unknown	6304499	6305301	888	+	.	ID="RND-5_FAMILY-1652";Tend="2409";Tstart="1553";shortTE="F";uid="0159b529-e3db-4388-804d-577de571d7b5"
CM019752.1	RepeatMasker	LINE/I	47467630	47467938	2450	+	.	ID="RND-5_FAMILY-1794";Tend="4030";Tstart="3722";shortTE="F";uid="b440535b-85ad-4f3b-8a87-4811dd0b741e"
CM019752.1	RepeatMasker	DNA/hAT-Ac	3974606	3974894	1083	+	.	ID="RND-1_FAMILY-104";Tend="1478";Tstart="1211";shortTE="F";uid="44cb9d19-ef72-45b3-813e-4bb4201f213b"
CM019752.1	RepeatMasker	Unknown	9918871	9919354	3346	+	.	ID="RND-5_FAMILY-2531";Tend="1443";Tstart="939";shortTE="F";uid="fdd25bd1-5555-46d5-9a77-a59949f93694"
CM019752.1	RepeatMasker	Unknown	12544826	12545078	1684	+	.	ID="RND-1_FAMILY-66";Tend="1325";Tstart="1033";shortTE="F";uid="a7dd43c5-c54a-4aa4-8323-244e88d8e4c1"
CM019752.1	RepeatMasker	Unknown	55143203	55143447	713	+	.	ID="RND-6_FAMILY-3069";Tend="1113";Tstart="876";shortTE="F";uid="df9269dc-4e2c-4b9c-816b-d94d8fe06943"
CM019752.1	RepeatMasker	Unknown	12485663	12485990	585	+	.	ID="RND-6_FAMILY-3216";TEgroup="ctg_1%7CRND-6_FAMILY-3216%7C2";Tend="1125";Tstart="956";shortTE="F";uid="cfe2d888-d03d-4d4f-b4bb-1b1503a2a767"
CM019752.1	RepeatMasker	Unknown	40262287	40262718	1200	+	.	ID="RND-1_FAMILY-624";Tend="1830";Tstart="1437";shortTE="F";uid="9a500d6a-1ca5-44f7-8aaa-f2e9481889b0"
CM019752.1	RepeatMasker	Unknown	10129724	10130921	5474	+	.	ID="RND-5_FAMILY-3052";Tend="2190";Tstart="886";shortTE="F";uid="63958dbd-6f45-443c-903f-bd158c5b50eb"
CM019752.1	RepeatMasker	Unknown	32014424	32015281	2576	+	.	ID="RND-6_FAMILY-943";Tend="1664";Tstart="730";shortTE="F";uid="09534fde-572b-4343-9f57-0c1860798d09"
CM019752.1	RepeatMasker	Unknown	18625295	18625635	719	+	.	ID="RND-5_FAMILY-1529";Tend="1802";Tstart="1466";shortTE="F";uid="9d369605-d4e8-4ba0-acb0-b5dcf41cd163"
CM019752.1	RepeatMasker	Unknown	26111071	26111291	562	+	.	ID="RND-1_FAMILY-683";Tend="2885";Tstart="2677";shortTE="F";uid="ba14928d-eb99-40fa-936b-f4f12fea0c34"
CM019752.1	RepeatMasker	Unknown	31161267	31161511	1041	+	.	ID="RND-6_FAMILY-4151";Tend="1240";Tstart="983";shortTE="F";uid="16202a8a-aaaa-4936-ac0b-9c48c5f600f5"
CM019752.1	RepeatMasker	Unknown	26550212	26551202	2938	+	.	ID="RND-6_FAMILY-2571";Tend="2087";Tstart="361";shortTE="F";uid="92cba70c-4040-4a37-acf1-e716342d56e6"
CM019752.1	RepeatMasker	Unknown	55756665	55757021	2296	+	.	ID="RND-6_FAMILY-978";Tend="1319";Tstart="948";shortTE="F";uid="0e95b6a5-9d35-4f76-b9e4-44e53635bb4c"
CM019752.1	RepeatMasker	Unknown	46736360	46737244	5072	+	.	ID="RND-6_FAMILY-912";Tend="1825";Tstart="926";shortTE="F";uid="10e36542-92c3-4a22-b5f8-1795492a1ad2"
CM019752.1	RepeatMasker	Unknown	45965852	45965975	476	+	.	ID="RND-1_FAMILY-362";Tend="1194";Tstart="1068";shortTE="F";uid="ddcb84af-beaf-4123-9bdc-802b832041d7"
CM019752.1	RepeatMasker	Unknown	33954494	33955680	9170	+	.	ID="RND-5_FAMILY-7137";Tend="2119";Tstart="921";shortTE="F";uid="87007815-66c9-4e83-a93c-a01e19d151e9"
CM019752.1	RepeatMasker	DNA/hAT-Tip100	32313891	32314019	553	+	.	ID="HAT-13_LMI";Tend="6435";Tstart="6306";shortTE="F";uid="a63489a2-31c0-40d4-b44a-f5b675277e3e"
CM019752.1	RepeatMasker	DNA/Academ-1	19921718	19921877	462	+	.	ID="RND-1_FAMILY-481";Tend="5568";Tstart="5426";shortTE="F";uid="28e518d7-85b0-43e8-9dca-5b5beff1cc26"
CM019752.1	RepeatMasker	Unknown	49101101	49101204	519	+	.	ID="RND-1_FAMILY-696";Tend="1440";Tstart="1338";shortTE="F";uid="a625f04f-cd8e-437d-9b92-0b3efc1e6781"
CM019752.1	RepeatMasker	DNA/Crypton-I	46787973	46788350	2143	+	.	ID="RND-5_FAMILY-6453";Tend="1294";Tstart="897";shortTE="F";uid="27a9d1db-7901-498c-aa3d-c90c8aa411ed"
CM019752.1	RepeatMasker	Unknown	29365812	29365938	617	+	.	ID="RND-6_FAMILY-2298";Tend="885";Tstart="759";shortTE="F";uid="f6f32a86-686c-4e86-88ca-c308c80f37a5"
CM019752.1	RepeatMasker	Unknown	40755752	40756283	2098	+	.	ID="RND-1_FAMILY-482";TEgroup="ctg_1%7CRND-1_FAMILY-482%7C1";Tend="1297";Tstart="884";shortTE="F";uid="1e0898d8-5bd8-4c2d-b6f1-a3255b9341d9"
CM019752.1	RepeatMasker	Unknown	45270771	45271150	971	+	.	ID="RND-1_FAMILY-425";Tend="1687";Tstart="1228";shortTE="F";uid="4228ce56-3f4b-4496-81cb-00f2d69d5116"
CM019752.1	RepeatMasker	Unknown	30547960	30548553	3876	+	.	ID="RND-1_FAMILY-348";TEgroup="ctg_1%7CRND-1_FAMILY-348%7C4";Tend="1321";Tstart="865";shortTE="F";uid="f7085c00-0642-4d6b-9d81-3508ca7ad16a"
CM019752.1	RepeatMasker	Unknown	4039744	4039938	1652	+	.	ID="RND-5_FAMILY-5046";Tend="953";Tstart="759";shortTE="F";uid="c03539ce-225c-4bb9-8e48-436613492624"
CM019752.1	RepeatMasker	Unknown	39541404	39542183	3849	+	.	ID="RND-5_FAMILY-1529";Tend="1619";Tstart="834";shortTE="F";uid="9e8fb2c6-689e-4027-9b99-429c491c8d1f"
CM019752.1	RepeatMasker	Unknown	1051162	1051343	1366	+	.	ID="RND-3_FAMILY-23";Tend="2823";Tstart="2658";shortTE="F";uid="a1918377-95b4-4f99-82ee-9931576196d0"
CM019752.1	RepeatMasker	DNA/Crypton-V	11611795	11612294	1195	+	.	ID="RND-5_FAMILY-82";Tend="1174";Tstart="694";shortTE="F";uid="feff50bd-b1a6-4ff8-ae93-0b532062c5ee"
CM019752.1	RepeatMasker	Unknown	12550646	12551153	1246	+	.	ID="RND-1_FAMILY-496";Tend="1477";Tstart="965";shortTE="F";uid="6a00febe-066b-4fdf-994c-a4fe7be7ee59"
CM019752.1	RepeatMasker	LTR/Copia	13798924	13799219	1809	+	.	ID="RND-6_FAMILY-4176";Tend="1788";Tstart="1488";shortTE="F";uid="0fa4d585-41f5-43b5-bfec-0bfe171eb577"
CM019752.1	RepeatMasker	Unknown	41442670	41442901	990	+	.	ID="RND-6_FAMILY-6954";Tend="1618";Tstart="1365";shortTE="F";uid="7ed4fd1d-c957-4e77-b994-f360fa882bc4"
CM019752.1	RepeatMasker	LINE/I	18501762	18501906	1069	+	.	ID="RND-1_FAMILY-409";Tend="1589";Tstart="1447";shortTE="F";uid="9d27c371-d5ef-47d1-a14d-b972a0828b45"
CM019752.1	RepeatMasker	Unknown	47804020	47804404	2329	+	.	ID="RND-1_FAMILY-68";Tend="1529";Tstart="1148";shortTE="F";uid="782fc7c8-46bf-45f8-b0e7-4ad94b1d7d08"
CM019752.1	RepeatMasker	DNA/Academ-1	30423549	30423701	687	+	.	ID="RND-1_FAMILY-435";Tend="3236";Tstart="3081";shortTE="F";uid="44e8eb4c-b18c-405a-bc02-46bb5b2618c9"
CM019752.1	RepeatMasker	Unknown	39605159	39605912	3946	+	.	ID="RND-1_FAMILY-707";Tend="1707";Tstart="957";shortTE="F";uid="66fb4f56-ea33-4f26-9f58-fd302a7727dd"
CM019752.1	RepeatMasker	RC/Helitron?	55070166	55070875	3492	+	.	ID="RND-4_FAMILY-301";Tend="1887";Tstart="1208";shortTE="F";uid="de79967e-aee2-43b8-a0c4-f37d54b02bcf"
CM019752.1	RepeatMasker	Unknown	9346048	9346850	2889	+	.	ID="RND-5_FAMILY-1786";Tend="1438";Tstart="940";shortTE="F";uid="7bb044b7-20fd-4bbb-84ae-0bf463b884c3"
CM019752.1	RepeatMasker	LINE/I	10524246	10524474	1511	+	.	ID="RND-1_FAMILY-157";Tend="1091";Tstart="858";shortTE="F";uid="dcde8b5c-a4cc-406e-8482-7863fb2fd430"
CM019752.1	RepeatMasker	Unknown	32581271	32581380	431	+	.	ID="RND-6_FAMILY-945";Tend="990";Tstart="886";shortTE="F";uid="6dab95db-674b-43d4-aa1c-42ebccb13cbb"
CM019752.1	RepeatMasker	Unknown	3583281	3583423	523	+	.	ID="RND-5_FAMILY-3727";Tend="1577";Tstart="1428";shortTE="F";uid="d1813e48-c4e6-43d2-abb5-dbe5c417f00a"
CM019752.1	RepeatMasker	LTR/Gypsy	12940332	12940755	2414	+	.	ID="RND-1_FAMILY-1";Tend="4916";Tstart="4481";shortTE="F";uid="074213bf-0ce9-4520-be11-654257091287"
CM019752.1	RepeatMasker	Unknown	26496027	26496240	1107	+	.	ID="RND-6_FAMILY-8799";Tend="1278";Tstart="1065";shortTE="F";uid="720ad613-776a-4480-a7b4-4eba84febe7f"
CM019752.1	RepeatMasker	DNA/hAT-Ac	31727376	31727570	818	+	.	ID="rnd-1_family-211";Tend="1229";Tstart="941";shortTE="F";uid="3478d1af-0362-4e4a-aedd-5802855cc5d9"
CM019752.1	RepeatMasker	Unknown	4504986	4505906	576	+	.	ID="RND-5_FAMILY-763";TEgroup="ctg_1%7CRND-5_FAMILY-763%7C1";Tend="1797";Tstart="598";shortTE="T";uid="348d905f-0786-47f0-95da-13c27354c12b"
CM019752.1	RepeatMasker	Unknown	10425021	10425457	3085	+	.	ID="RND-1_FAMILY-69";Tend="1389";Tstart="954";shortTE="F";uid="67e4fe7f-4492-42e6-8fde-fbf3f3d26ccd"
CM019752.1	RepeatMasker	DNA?/hAT?	54017471	54017709	646	+	.	ID="RND-6_FAMILY-2615";Tend="1139";Tstart="904";shortTE="F";uid="596a64f4-5b16-4476-9676-965313d7bc4a"
CM019752.1	RepeatMasker	LINE/L2	25360569	25361254	1327	+	.	ID="RND-6_FAMILY-1534";Tend="2833";Tstart="2139";shortTE="F";uid="736e1682-7f36-484c-9013-de8089da3ef1"
CM019752.1	RepeatMasker	Unknown	42684727	42685033	821	+	.	ID="RND-6_FAMILY-1659";Tend="1883";Tstart="1562";shortTE="F";uid="a37fbfd9-c76d-4351-8469-caca868c18dc"
CM019752.1	RepeatMasker	Unknown	47070878	47071782	6994	+	.	ID="RND-1_FAMILY-370";Tend="1888";Tstart="986";shortTE="F";uid="f0f0691c-4d88-4104-a71d-1cb54a267f85"
CM019752.1	RepeatMasker	Unknown	46726421	46726945	3301	+	.	ID="RND-5_FAMILY-932";TEgroup="ctg_1%7CRND-5_FAMILY-932%7C7";Tend="1466";Tstart="994";shortTE="F";uid="770fa886-3f73-41cc-b14e-15daf2a7c3c7"
CM019752.1	RepeatMasker	Unknown	23991758	23993410	14151	+	.	ID="RND-1_FAMILY-618";Tend="2112";Tstart="469";shortTE="F";uid="7debc324-8d17-492b-930d-2c92b95aa95c"
CM019752.1	RepeatMasker	Unknown	11883539	11883828	567	+	.	ID="RND-1_FAMILY-55";Tend="1163";Tstart="796";shortTE="F";uid="622e3de6-a1ca-46ba-8535-4f281d78321e"
CM019752.1	RepeatMasker	Unknown	34705014	34705258	717	+	.	ID="RND-5_FAMILY-1997";Tend="1023";Tstart="764";shortTE="F";uid="b07ba4e8-49a3-4944-94f0-e05d8496021e"
CM019752.1	RepeatMasker	Unknown	43802266	43802413	619	+	.	ID="RND-5_FAMILY-1529";Tend="1634";Tstart="1489";shortTE="F";uid="f2e5eb07-8a91-4935-b443-c877f561d379"
CM019752.1	RepeatMasker	Unknown	51860154	51860281	409	+	.	ID="RND-5_FAMILY-1529";Tend="2084";Tstart="1959";shortTE="F";uid="1cdc990b-db13-40cd-a904-73a8f62ebce7"
CM019752.1	RepeatMasker	LTR/Pao	40150989	40151111	480	+	.	ID="RND-6_FAMILY-1190";Tend="1876";Tstart="1765";shortTE="F";uid="4f56fc95-6b91-4485-9215-d9e0a7df144e"
CM019752.1	RepeatMasker	Unknown	48669767	48670945	709	+	.	ID="RND-6_FAMILY-2517";TEgroup="ctg_1%7CRND-6_FAMILY-2517%7C2";Tend="1948";Tstart="826";shortTE="F";uid="7f0efa94-1d22-4f8c-aec2-ed99f86bd408"
CM019752.1	RepeatMasker	Unknown	54219112	54219219	532	+	.	ID="RND-6_FAMILY-2160";Tend="1507";Tstart="1398";shortTE="F";uid="2f5cffe3-c47f-4dc9-86b5-db3e51aa098a"
CM019752.1	RepeatMasker	Unknown	48325038	48325515	1293	+	.	ID="RND-5_FAMILY-3576";Tend="2890";Tstart="2458";shortTE="F";uid="56ddd527-b331-46f1-89cc-792c3e84e9a6"
CM019752.1	RepeatMasker	RC/Helitron	9824006	9824191	648	+	.	ID="RND-6_FAMILY-2528";Tend="1353";Tstart="1154";shortTE="F";uid="3c7fc5c4-3ab2-4992-bd50-3131adf13973"
CM019752.1	RepeatMasker	Unknown	26117912	26118087	1006	+	.	ID="RND-4_FAMILY-1108";Tend="1085";Tstart="908";shortTE="F";uid="6c460d10-a4e3-494a-83fb-7fb41fbdbba3"
CM019752.1	RepeatMasker	Unknown	24227440	24227656	1063	+	.	ID="RND-6_FAMILY-1659";Tend="1172";Tstart="937";shortTE="F";uid="35b86d1c-e540-4c4d-a6a4-a13c2d9e0609"
CM019752.1	RepeatMasker	Unknown	33925519	33925888	1255	+	.	ID="RND-4_FAMILY-2511";Tend="1210";Tstart="811";shortTE="F";uid="aa905af4-e051-4d14-b6fe-3772e4f21390"
CM019752.1	RepeatMasker	Unknown	26391695	26392086	1933	+	.	ID="RND-4_FAMILY-2511";Tend="1205";Tstart="807";shortTE="F";uid="44db52c4-fbbe-4852-b0cd-2d2638c3592d"
CM019752.1	RepeatMasker	LINE/I	28614933	28615092	549	+	.	ID="RND-6_FAMILY-2658";Tend="1381";Tstart="1217";shortTE="F";uid="59c34835-b0ba-4049-a938-a0306627bc5d"
CM019752.1	RepeatMasker	Unknown	33707419	33707665	545	+	.	ID="RND-5_FAMILY-7137";Tend="1638";Tstart="1368";shortTE="F";uid="9cf76c93-0c2f-4fee-90b1-340ce2032470"
CM019752.1	RepeatMasker	DNA/MULE-NOF	46579419	46579592	550	+	.	ID="RND-6_FAMILY-6851";Tend="3408";Tstart="3230";shortTE="F";uid="3b3ca939-a30e-46b3-9532-61276fbc2833"
CM019752.1	RepeatMasker	Unknown	16726005	16727169	6004	+	.	ID="RND-5_FAMILY-3180";Tend="1999";Tstart="844";shortTE="F";uid="d450b822-3e18-4998-afe5-518ce4232dbd"
CM019752.1	RepeatMasker	Unknown	44299406	44299642	1558	+	.	ID="RND-1_FAMILY-304";Tend="1181";Tstart="941";shortTE="F";uid="84f52330-2aa8-4260-b6fc-b813241f0eb8"
CM019752.1	RepeatMasker	Unknown	21713200	21713749	3737	+	.	ID="RND-5_FAMILY-3180";Tend="2170";Tstart="1669";shortTE="F";uid="3d47bdc0-0c26-4ec4-882b-807b5ce9b6f0"
CM019752.1	RepeatMasker	Unknown	51267529	51267917	3081	+	.	ID="RND-1_FAMILY-425";Tend="1254";Tstart="869";shortTE="F";uid="4bd74e2b-8780-4daa-908d-c8df5fb81aad"
CM019752.1	RepeatMasker	Unknown	9480386	9480589	698	+	.	ID="RND-5_FAMILY-41";Tend="1156";Tstart="978";shortTE="F";uid="d99f4dea-b4ef-40bc-b24f-490e21d65dbc"
CM019752.1	RepeatMasker	Unknown	1480342	1480947	1243	+	.	ID="RND-1_FAMILY-386";TEgroup="ctg_1%7CRND-1_FAMILY-386%7C1";Tend="1829";Tstart="1058";shortTE="F";uid="aee8b2d1-ed39-40dd-8404-3ef181003bd6"
CM019752.1	RepeatMasker	Unknown	37975207	37975655	3857	+	.	ID="RND-1_FAMILY-634";Tend="1393";Tstart="946";shortTE="F";uid="dac32ee4-c655-4ae5-8b89-1aee6de3af35"
CM019752.1	RepeatMasker	Unknown	24420713	24421228	3974	+	.	ID="RND-1_FAMILY-159";Tend="1328";Tstart="806";shortTE="F";uid="ed63edbc-5848-475b-a430-60284b00cd36"
CM019752.1	RepeatMasker	Unknown	2711121	2711502	2919	+	.	ID="RND-1_FAMILY-237";Tend="1334";Tstart="964";shortTE="F";uid="3df170ba-6eb3-4ec4-a104-1b3fab4477d7"
CM019752.1	RepeatMasker	Unknown	27766907	27767296	2214	+	.	ID="RND-4_FAMILY-226";Tend="1211";Tstart="828";shortTE="F";uid="9ae1d9c1-1c06-4ab0-a0b4-b3de9529ee00"
CM019752.1	RepeatMasker	LINE/I	30875299	30877474	18931	+	.	ID="RND-1_FAMILY-93";Tend="2962";Tstart="789";shortTE="F";uid="a71dde94-04dc-421b-8f0d-6ccaa611584c"
CM019752.1	RepeatMasker	Unknown	29534558	29534670	546	+	.	ID="RND-1_FAMILY-645";Tend="1059";Tstart="947";shortTE="F";uid="25ae45e5-8cd7-4b5c-a1a4-d9fda390a35e"
CM019752.1	RepeatMasker	Unknown	29891488	29891784	1702	+	.	ID="RND-6_FAMILY-4151";Tend="1403";Tstart="1097";shortTE="F";uid="ef0b0ad0-02fa-42f6-863d-712b8a934923"
CM019752.1	RepeatMasker	Unknown	27392830	27392958	1106	+	.	ID="RND-1_FAMILY-580";Tend="1204";Tstart="1076";shortTE="F";uid="c827d992-5812-445a-b77d-d833a3a9ca90"
CM019752.1	RepeatMasker	Unknown	55949344	55949937	4610	+	.	ID="RND-6_FAMILY-3446";Tend="2449";Tstart="1805";shortTE="F";uid="ccfe9130-aefe-4f7f-bcf7-8ece18ac1fb2"
CM019752.1	RepeatMasker	Unknown	37257939	37258378	3018	+	.	ID="RND-5_FAMILY-2531";Tend="1423";Tstart="932";shortTE="F";uid="3e0f5b8e-9b4e-4f70-aa8b-5496932aaa30"
CM019752.1	RepeatMasker	Unknown	1876306	1876522	1382	+	.	ID="RND-6_FAMILY-10007";Tend="1179";Tstart="960";shortTE="F";uid="5da1933d-7d3b-4e77-8ddf-f62844fe0865"
CM019752.1	RepeatMasker	RC/Helitron	16459421	16459548	482	+	.	ID="RND-1_FAMILY-355";Tend="1382";Tstart="913";shortTE="F";uid="360c7573-b981-4e00-8649-b38c80cf4897"
CM019752.1	RepeatMasker	Unknown	19649916	19650173	2012	+	.	ID="RND-1_FAMILY-241";Tend="1208";Tstart="950";shortTE="F";uid="fe731134-0cfc-4fe0-aa68-d519f9cbf1bf"
CM019752.1	RepeatMasker	Unknown	52468299	52468635	1712	+	.	ID="RND-6_FAMILY-3141";Tend="1232";Tstart="852";shortTE="F";uid="2802da87-d884-41af-b22a-6a25d69e3662"
CM019752.1	RepeatMasker	Unknown	48447811	48447984	1140	+	.	ID="RND-6_FAMILY-549";Tend="1564";Tstart="1387";shortTE="F";uid="56e77efa-7fa7-4bd2-bd78-5a2f7eac747d"
CM019752.1	RepeatMasker	Unknown	10843251	10843781	2765	+	.	ID="RND-6_FAMILY-306";Tend="1925";Tstart="1393";shortTE="F";uid="f6597290-7e5d-4eb6-8a66-f0b626a0eaca"
CM019752.1	RepeatMasker	DNA?/hAT?	27987690	27987844	802	+	.	ID="RND-6_FAMILY-1805";Tend="3374";Tstart="3235";shortTE="F";uid="553a414e-69d8-4826-a990-a71e5c37202d"
CM019752.1	RepeatMasker	DNA/hAT-Tip100	4430581	4430764	1364	+	.	ID="RND-1_FAMILY-354";Tend="1371";Tstart="1188";shortTE="F";uid="ea191ef6-a78c-435c-8eca-5832eea65549"
CM019752.1	RepeatMasker	DNA/Crypton-V	11002703	11002917	629	+	.	ID="RND-5_FAMILY-82";Tend="1324";Tstart="1093";shortTE="F";uid="29e1a230-6ea6-467a-bd4e-699224d10a40"
CM019752.1	RepeatMasker	Unknown	12724509	12725216	5369	+	.	ID="RND-4_FAMILY-505";Tend="1691";Tstart="972";shortTE="F";uid="c8993617-732c-4e39-a9ac-6ba4555dd73e"
CM019752.1	RepeatMasker	Unknown	9480910	9481022	508	+	.	ID="RND-5_FAMILY-41";Tend="1279";Tstart="1167";shortTE="F";uid="1f0ff4b2-21e3-4fec-8027-c33092746022"
CM019752.1	RepeatMasker	DNA/TcMar-Tc1	55198277	55198464	898	+	.	ID="RND-1_FAMILY-579";Tend="1970";Tstart="1782";shortTE="F";uid="e0c8e898-9fad-49d7-a559-ae1fa742b919"
CM019752.1	RepeatMasker	Unknown	19167823	19168249	2977	+	.	ID="RND-1_FAMILY-120";Tend="1264";Tstart="839";shortTE="F";uid="a2b7f4f1-ce2b-423f-ae11-51c1cd815a0b"
CM019752.1	RepeatMasker	Unknown	13660607	13660897	1106	+	.	ID="RND-6_FAMILY-1762";Tend="1552";Tstart="1223";shortTE="F";uid="94d1be19-fb7e-4a99-a218-aef8d930b4dd"
CM019752.1	RepeatMasker	Unknown	12168097	12168422	2634	+	.	ID="RND-1_FAMILY-425";TEgroup="ctg_1%7CRND-1_FAMILY-425%7C4";Tend="1245";Tstart="745";shortTE="F";uid="47a228cb-ea82-4d1a-8b28-ed42b94cfb17"
CM019752.1	RepeatMasker	DNA/Crypton-V	4915333	4915466	459	+	.	ID="RND-5_FAMILY-82";Tend="889";Tstart="751";shortTE="F";uid="d6f1b127-807f-4519-81e9-15116e20d4eb"
CM019752.1	RepeatMasker	LINE/I	51079298	51079518	1560	+	.	ID="RND-1_FAMILY-593";Tend="1380";Tstart="1160";shortTE="F";uid="02cf8086-7587-42c5-adef-d72921a5da9f"
CM019752.1	RepeatMasker	DNA/Academ-1	13699598	13699821	1160	+	.	ID="RND-1_FAMILY-330";Tend="3223";Tstart="3009";shortTE="F";uid="7953d643-7bec-4cb8-92e7-d5fc02a8bf1c"
CM019752.1	RepeatMasker	DNA/Academ-1	10118775	10118961	686	+	.	ID="RND-5_FAMILY-2106";Tend="5565";Tstart="5410";shortTE="F";uid="805535c4-834d-4971-9316-0261c4558f06"
CM019752.1	RepeatMasker	Unknown	41165125	41165363	1292	+	.	ID="RND-1_FAMILY-275";Tend="1008";Tstart="778";shortTE="F";uid="0fb3ff40-a2fc-44e0-91fd-d7b5c60e8644"
CM019752.1	RepeatMasker	Unknown	1074868	1075128	437	+	.	ID="RND-5_FAMILY-5538";Tend="1117";Tstart="871";shortTE="F";uid="f08e13d1-df41-4250-ade2-697582523cfe"
CM019752.1	RepeatMasker	Unknown	12934625	12935230	576	+	.	ID="RND-1_FAMILY-52";TEgroup="ctg_1%7CRND-1_FAMILY-52%7C12";Tend="1780";Tstart="929";shortTE="F";uid="0463a5dc-9ffc-43c8-a9ed-471b34e9f162"
CM019752.1	RepeatMasker	Unknown	26968390	26969140	2168	+	.	ID="RND-1_FAMILY-52";TEgroup="ctg_1%7CRND-1_FAMILY-52%7C28";Tend="1599";Tstart="889";shortTE="F";uid="a681966d-32ed-4acd-a182-6335d5e56c66"
CM019752.1	RepeatMasker	Unknown	303413	303531	770	+	.	ID="RND-1_FAMILY-158";Tend="870";Tstart="751";shortTE="F";uid="3f63d609-4062-4e7e-8ff1-e6962f8f0ed8"
CM019752.1	RepeatMasker	Unknown	47444258	47444507	440	+	.	ID="RND-1_FAMILY-22";Tend="1952";Tstart="1707";shortTE="F";uid="4ecc51ab-f200-4670-a338-32aeff3f1f3f"
CM019752.1	RepeatMasker	Unknown	18337380	18338439	3497	+	.	ID="RND-6_FAMILY-11095";Tend="3619";Tstart="2575";shortTE="F";uid="56f5ce0a-eef3-41ef-93c8-c66ce84479d3"
CM019752.1	RepeatMasker	Unknown	7095113	7096654	9764	+	.	ID="RND-5_FAMILY-2858";Tend="2055";Tstart="604";shortTE="F";uid="644a6948-a613-48a6-8fde-95d3aea7aaba"
CM019752.1	RepeatMasker	DNA	38510870	38511376	1681	+	.	ID="RND-6_FAMILY-20539";Tend="2334";Tstart="1828";shortTE="F";uid="d6e06002-249d-404c-8d45-ceb5a8cf9556"
CM019752.1	RepeatMasker	LINE/L2	39092459	39092602	459	+	.	ID="RND-6_FAMILY-14";Tend="2115";Tstart="1976";shortTE="F";uid="7695466c-8e5f-40e3-8b7d-f6a667821f0f"
CM019752.1	RepeatMasker	Unknown	8627724	8627897	473	+	.	ID="RND-6_FAMILY-1762";Tend="1517";Tstart="1332";shortTE="F";uid="f2ca2dbd-7ce1-402c-af53-483b5f556610"
CM019752.1	RepeatMasker	Unknown	35395941	35396422	949	+	.	ID="RND-6_FAMILY-10007";TEgroup="ctg_1%7CRND-6_FAMILY-10007%7C3";Tend="1427";Tstart="618";shortTE="F";uid="4757a99f-878f-4171-965b-475dc872b296"
CM019752.1	RepeatMasker	Unknown	21185789	21185928	607	+	.	ID="RND-5_FAMILY-3253";Tend="1155";Tstart="1009";shortTE="F";uid="2a2c4bd4-c48a-424f-9051-dd44d45c9166"
CM019752.1	RepeatMasker	Satellite	39102618	39102741	881	+	.	ID="SAT-1_LVA";Tend="1250";Tstart="1127";shortTE="F";uid="1aa5c211-9977-419a-8b43-a25cf6896d3d"
CM019752.1	RepeatMasker	Unknown	52287882	52288067	578	+	.	ID="RND-6_FAMILY-864";Tend="2406";Tstart="2203";shortTE="F";uid="c0bcd04e-8e5c-4ac2-bc49-e23f262a49e9"
CM019752.1	RepeatMasker	Unknown	45843709	45844098	2005	+	.	ID="RND-1_FAMILY-136";Tend="1448";Tstart="1030";shortTE="F";uid="955144ed-274f-4592-a5bd-7ab6c5b638ec"
CM019752.1	RepeatMasker	DNA/hAT-Tip100	50572690	50573050	2125	+	.	ID="RND-4_FAMILY-566";Tend="1147";Tstart="792";shortTE="F";uid="e98e8e4b-4e53-4c5c-a72a-606dcb6b99d0"
CM019752.1	RepeatMasker	DNA/MULE-NOF	2018427	2018554	458	+	.	ID="RND-1_FAMILY-12";Tend="607";Tstart="490";shortTE="F";uid="9bb613b8-77a4-49f1-90bd-6407a2098fea"
CM019752.1	RepeatMasker	Unknown	37262318	37262593	680	+	.	ID="RND-4_FAMILY-2267";Tend="1290";Tstart="999";shortTE="F";uid="8cb1f32c-e971-4677-8893-888bdcebeb25"
CM019752.1	RepeatMasker	Unknown	38061596	38062662	4043	+	.	ID="RND-6_FAMILY-864";Tend="2396";Tstart="1351";shortTE="F";uid="0b04d1ad-8890-4f24-a3a6-2a5515e05933"
CM019752.1	RepeatMasker	Unknown	11452870	11453825	2126	+	.	ID="RND-6_FAMILY-588";Tend="2446";Tstart="1436";shortTE="F";uid="f0bba668-21a3-4a8a-b16d-c370cd153b40"
CM019752.1	RepeatMasker	Unknown	9996022	9996317	1697	+	.	ID="RND-6_FAMILY-15727";Tend="1185";Tstart="877";shortTE="F";uid="e96aad20-b5a0-43fc-9b0a-009456e74d3e"
CM019752.1	RepeatMasker	Unknown	4223566	4223780	649	+	.	ID="RND-1_FAMILY-55";Tend="995";Tstart="777";shortTE="F";uid="d9c5622d-aa65-40eb-8199-4f1c6f8bd6fc"
CM019752.1	RepeatMasker	LINE/I	39068748	39068927	1006	+	.	ID="RND-6_FAMILY-209";Tend="1068";Tstart="889";shortTE="F";uid="e1d9d7aa-a7c8-4b64-9b08-866381a209d9"
CM019752.1	RepeatMasker	Unknown	34467988	34469342	12083	+	.	ID="RND-1_FAMILY-225";Tend="2209";Tstart="855";shortTE="F";uid="fde8fd84-0096-41e6-a2cb-7c2e78a6115d"
CM019752.1	RepeatMasker	Unknown	24937605	24938116	2013	+	.	ID="RND-1_FAMILY-139";Tend="1437";Tstart="921";shortTE="F";uid="0eaa33b5-124a-48c9-8bd6-ae2f04bc863f"
CM019752.1	RepeatMasker	LTR/Copia	43221656	43221996	1332	+	.	ID="RND-5_FAMILY-503";Tend="241";Tstart="1";shortTE="F";uid="07626bcb-a8ab-43d4-acda-bbf6e0d7a2b8"
CM019752.1	RepeatMasker	DNA/hAT?	12943056	12943273	1796	+	.	ID="RND-1_FAMILY-465";Tend="1111";Tstart="893";shortTE="F";uid="0c46bd9b-63e1-4212-9a9e-bccef3035373"
CM019752.1	RepeatMasker	Unknown	48658101	48659073	4584	+	.	ID="RND-6_FAMILY-2517";Tend="1969";Tstart="1059";shortTE="F";uid="62a983a8-51a9-4de0-8be6-a02e063f0680"
CM019752.1	RepeatMasker	Unknown	55500270	55500645	1148	+	.	ID="RND-5_FAMILY-4979";Tend="1280";Tstart="882";shortTE="F";uid="db3ad8af-b498-489f-a87c-f6145902a211"
CM019752.1	RepeatMasker	Unknown	34147021	34147132	476	+	.	ID="RND-5_FAMILY-1529";Tend="1924";Tstart="1813";shortTE="F";uid="00a2f8b6-0788-4514-ba2f-0431a23ee3fd"
CM019752.1	RepeatMasker	Unknown	13724405	13724925	1789	+	.	ID="RND-1_FAMILY-52";Tend="1750";Tstart="1200";shortTE="F";uid="af5c488a-533c-4422-96cc-843bfd531059"
CM019752.1	RepeatMasker	Unknown	15255038	15255453	1666	+	.	ID="RND-1_FAMILY-331";TEgroup="ctg_1%7CRND-1_FAMILY-331%7C9";Tend="1190";Tstart="942";shortTE="F";uid="92c893a2-7a67-4da6-ae23-ae3590dd5389"
CM019752.1	RepeatMasker	Unknown	40610595	40610891	2421	+	.	ID="RND-1_FAMILY-151";Tend="1257";Tstart="956";shortTE="F";uid="cb4e229c-f040-445a-aaa5-6e3350996e67"
CM019752.1	RepeatMasker	DNA/hAT-hATm	53007568	53008199	3542	+	.	ID="RND-5_FAMILY-1886";Tend="2333";Tstart="1727";shortTE="F";uid="e0894873-145e-4b0d-9432-663735fe825a"
CM019752.1	RepeatMasker	LINE/CR1	11195137	11196846	13476	+	.	ID="RND-1_FAMILY-524";Tend="2094";Tstart="381";shortTE="F";uid="4a2a715c-91c0-4fa6-9826-5220e0ec52da"
CM019752.1	RepeatMasker	Unknown	52653217	52653338	750	+	.	ID="RND-1_FAMILY-592";Tend="2184";Tstart="2064";shortTE="F";uid="52624140-908a-4723-9368-703825692890"
CM019752.1	RepeatMasker	Unknown	41281448	41281963	4509	+	.	ID="RND-1_FAMILY-257";Tend="1495";Tstart="980";shortTE="F";uid="a03bf3a4-dd84-447f-8b29-5138e10340c8"
CM019752.1	RepeatMasker	Unknown	32404153	32404687	3830	+	.	ID="RND-4_FAMILY-1833";Tend="1534";Tstart="1000";shortTE="F";uid="4a9f8c7e-389e-4bde-9114-36e3ceeed1e0"
CM019752.1	RepeatMasker	Unknown	9945521	9945710	725	+	.	ID="RND-6_FAMILY-2179";Tend="2102";Tstart="1908";shortTE="F";uid="eca53983-1243-4a3f-8dd2-cf329c230e7e"
CM019752.1	RepeatMasker	Unknown	19819079	19819307	443	+	.	ID="RND-6_FAMILY-1762";Tend="1567";Tstart="1339";shortTE="F";uid="a2dd471a-7b8c-4132-a767-1824dce55ccc"
CM019752.1	RepeatMasker	DNA/Academ-1	16102621	16102789	497	+	.	ID="RND-6_FAMILY-8612";Tend="1784";Tstart="1647";shortTE="F";uid="1707377c-2b42-467e-8a7a-e462f62944ed"
CM019752.1	RepeatMasker	Unknown	39687734	39687844	496	+	.	ID="RND-1_FAMILY-624";Tend="1189";Tstart="1080";shortTE="F";uid="023e1527-7df8-4686-83b2-9a6e0891bfac"
CM019752.1	RepeatMasker	Unknown	44992438	44992679	766	+	.	ID="RND-3_FAMILY-23";Tend="2861";Tstart="2664";shortTE="F";uid="ad83160f-dc6d-4272-8aec-f4612322840e"
CM019752.1	RepeatMasker	LINE/L2	27007963	27009176	3745	+	.	ID="RND-6_FAMILY-2000";TEgroup="ctg_1%7CRND-6_FAMILY-2000%7C2";Tend="1837";Tstart="722";shortTE="T";uid="e7f1a8bf-ed77-4dc3-a1ec-29832dbd4308"
CM019752.1	RepeatMasker	LINE/Penelope	40012253	40013073	5802	+	.	ID="RND-1_FAMILY-611";Tend="2174";Tstart="1359";shortTE="F";uid="ff0b8f05-c8c3-4b82-868f-874dbce08e67"
CM019752.1	RepeatMasker	Unknown	21241823	21242198	790	+	.	ID="RND-5_FAMILY-126";Tend="1979";Tstart="1630";shortTE="F";uid="2e273ab3-bc65-4c6a-b32b-2f474dabb1cb"
CM019752.1	RepeatMasker	DNA/Academ-1	9652603	9652807	1075	+	.	ID="RND-1_FAMILY-330";Tend="3422";Tstart="3225";shortTE="F";uid="70a826a3-6f9c-4ac8-a4b6-67585bf31bcd"
CM019752.1	RepeatMasker	Unknown	1614251	1614781	2520	+	.	ID="RND-6_FAMILY-1659";Tend="1382";Tstart="831";shortTE="F";uid="30b9c540-bd1d-45bf-9bc9-f2d97e3ae1b5"
CM019752.1	RepeatMasker	Unknown	39077205	39077731	2365	+	.	ID="RND-6_FAMILY-2035";Tend="1447";Tstart="920";shortTE="F";uid="c2ff5e8f-ed9b-441c-b489-d8655ab6dbda"
CM019752.1	RepeatMasker	Unknown	30038874	30038995	487	+	.	ID="RND-6_FAMILY-864";Tend="2442";Tstart="2322";shortTE="F";uid="8df44b56-0d5b-40fb-ad47-a762c6a87aee"
CM019752.1	RepeatMasker	Unknown	13852459	13852760	2535	+	.	ID="RND-1_FAMILY-62";Tend="1300";Tstart="999";shortTE="F";uid="9c2d01d5-3e7d-48bf-aa65-5515c7e93e7a"
CM019752.1	RepeatMasker	Unknown	14047915	14048393	3283	+	.	ID="RND-1_FAMILY-583";Tend="1474";Tstart="972";shortTE="F";uid="2cb23cae-5ec5-4778-b750-86a5fef0e6bb"
CM019752.1	RepeatMasker	Unknown	43129786	43130486	2088	+	.	ID="RND-5_FAMILY-3688";TEgroup="ctg_1%7CRND-5_FAMILY-3688%7C1";Tend="1326";Tstart="858";shortTE="F";uid="5c5eb4f1-81ec-46cd-b2a1-410c9449f344"
CM019752.1	RepeatMasker	Unknown	32506290	32506700	2891	+	.	ID="RND-6_FAMILY-978";Tend="1358";Tstart="946";shortTE="F";uid="c7973af2-34e7-49aa-96e5-89077f75b202"
CM019752.1	RepeatMasker	LINE/I	7859563	7860359	6392	+	.	ID="RND-6_FAMILY-209";Tend="1681";Tstart="827";shortTE="F";uid="ed6ef0f8-81e0-4cb2-8e3c-c642e58820e8"
CM019752.1	RepeatMasker	LINE/R1	39620856	39622051	6783	+	.	ID="RND-1_FAMILY-222";Tend="1997";Tstart="781";shortTE="F";uid="3767a14e-6498-479b-9c7c-8acd2aa859d6"
CM019752.1	RepeatMasker	Unknown	50891587	50891758	920	+	.	ID="RND-4_FAMILY-1108";Tend="1085";Tstart="904";shortTE="F";uid="481d08e5-a25e-461a-a19d-909392f270b8"
CM019752.1	RepeatMasker	LINE/I	17474857	17475079	431	+	.	ID="RND-1_FAMILY-397";Tend="2791";Tstart="2434";shortTE="F";uid="90516789-8373-41bc-ba41-dd1a55c9f190"
CM019752.1	RepeatMasker	Unknown	45778575	45779037	2972	+	.	ID="RND-1_FAMILY-499";Tend="1442";Tstart="975";shortTE="F";uid="2df6930e-d296-48a2-856f-b808fe1c407f"
CM019752.1	RepeatMasker	Unknown	5741845	5742409	750	+	.	ID="RND-6_FAMILY-1762";Tend="1685";Tstart="1124";shortTE="F";uid="5a0f2d7c-cc38-4f8c-a475-2aa1b7bb3807"
CM019752.1	RepeatMasker	Unknown	26268461	26269751	3978	+	.	ID="RND-6_FAMILY-3553";Tend="2136";Tstart="796";shortTE="F";uid="cb7b1676-3fd1-448e-9123-3cc74664ac6a"
CM019752.1	RepeatMasker	Unknown	26604145	26605103	8125	+	.	ID="RND-1_FAMILY-247";Tend="1876";Tstart="749";shortTE="F";uid="5b2c6e94-2208-413f-ae96-d578137d6fcc"
CM019752.1	RepeatMasker	DNA/hAT-Ac	54125519	54126355	7529	+	.	ID="RND-1_FAMILY-104";Tend="1788";Tstart="952";shortTE="F";uid="d66c4eb3-b134-4a19-b0d3-ee5791e1ffd7"
CM019752.1	RepeatMasker	Unknown	21833864	21834025	1278	+	.	ID="RND-5_FAMILY-451";Tend="1150";Tstart="989";shortTE="F";uid="9aa5008b-96c7-4fdc-b390-3c5e2ab5e3c0"
CM019752.1	RepeatMasker	Unknown	15305547	15306507	5517	+	.	ID="RND-6_FAMILY-1762";Tend="2840";Tstart="749";shortTE="F";uid="d478b587-af30-4ef8-93b2-3e3215a18210"
CM019752.1	RepeatMasker	Unknown	28178671	28178875	1025	+	.	ID="RND-4_FAMILY-1108";Tend="1085";Tstart="879";shortTE="F";uid="1c477f50-e576-4a0b-90f8-37c2daa561dd"
CM019752.1	RepeatMasker	Unknown	44850481	44851241	3024	+	.	ID="RND-6_FAMILY-306";Tend="2116";Tstart="829";shortTE="F";uid="61eb74e6-e330-44ae-814f-5e7341cde44a"
CM019752.1	RepeatMasker	Unknown	20377807	20378147	2226	+	.	ID="RND-6_FAMILY-6458";Tend="1371";Tstart="1031";shortTE="F";uid="3ed964bd-83ed-4b87-aa5d-11d0f192cbe6"
CM019752.1	RepeatMasker	LINE/I	43865770	43866016	1424	+	.	ID="RND-1_FAMILY-242";Tend="1279";Tstart="1032";shortTE="F";uid="0a328d0b-0a13-493a-b485-6819e8feaabb"
CM019752.1	RepeatMasker	DNA/MULE-MuDR?	19968051	19968509	3085	+	.	ID="RND-6_FAMILY-696";Tend="1239";Tstart="791";shortTE="F";uid="85c5f0dd-ef53-41d4-a182-a11acf269ec2"
CM019752.1	RepeatMasker	Unknown	19657303	19658038	4136	+	.	ID="RND-1_FAMILY-261";Tend="1558";Tstart="825";shortTE="F";uid="16c93aad-44aa-42e7-8a11-6c835bf81765"
CM019752.1	RepeatMasker	Unknown	42759690	42759964	458	+	.	ID="RND-6_FAMILY-978";Tend="1195";Tstart="944";shortTE="F";uid="258b553e-4349-49cd-87ab-d655fc053d2f"
CM019752.1	RepeatMasker	Unknown	4393806	4394316	3870	+	.	ID="RND-1_FAMILY-426";Tend="1366";Tstart="874";shortTE="F";uid="e7007c19-65d8-41ac-8d5c-da6dbe311d50"
CM019752.1	RepeatMasker	Unknown	52550482	52551300	3818	+	.	ID="RND-1_FAMILY-176";Tend="2280";Tstart="1042";shortTE="F";uid="b2523d9a-0157-4104-b177-1a109c861763"
CM019752.1	RepeatMasker	Unknown	28687022	28687426	1538	+	.	ID="RND-4_FAMILY-2443";Tend="1429";Tstart="1010";shortTE="F";uid="b4a39801-d110-4b87-b794-24200bfe84a6"
CM019752.1	RepeatMasker	LINE/L2	13558064	13558309	1830	+	.	ID="RND-6_FAMILY-1534";Tend="2837";Tstart="2594";shortTE="F";uid="7eb4ade9-aa32-4f03-9a76-1d54651f9f29"
CM019752.1	RepeatMasker	Unknown	38466639	38467057	3010	+	.	ID="RND-6_FAMILY-978";Tend="1356";Tstart="943";shortTE="F";uid="401be967-5737-424c-ab0d-f980c4c82871"
CM019752.1	RepeatMasker	RC/Helitron	54786274	54786594	1648	+	.	ID="RND-1_FAMILY-318";Tend="1251";Tstart="932";shortTE="F";uid="9bda7b22-a430-4e1e-9f43-1e6f401f811a"
CM019752.1	RepeatMasker	Unknown	51216498	51216786	2084	+	.	ID="RND-1_FAMILY-66";Tend="1323";Tstart="1032";shortTE="F";uid="5f72e054-498c-4dcf-9abd-a860a37ea6aa"
CM019752.1	RepeatMasker	DNA/Academ-1	1676935	1677064	600	+	.	ID="RND-1_FAMILY-330";Tend="3223";Tstart="3088";shortTE="F";uid="c6f2abd8-4afc-4222-978d-6e1236350513"
CM019752.1	RepeatMasker	Unknown	9326772	9327144	1050	+	.	ID="RND-1_FAMILY-665";Tend="1369";Tstart="987";shortTE="F";uid="ea316b82-b76a-4282-adff-4ad83078c039"
CM019752.1	RepeatMasker	Unknown	24322754	24322962	1325	+	.	ID="RND-1_FAMILY-493";Tend="1171";Tstart="962";shortTE="F";uid="50484e5d-7884-467b-a07f-73404e8f5e03"
CM019752.1	RepeatMasker	Unknown	1290308	1291240	4258	+	.	ID="RND-6_FAMILY-4284";Tend="1501";Tstart="750";shortTE="F";uid="87165c83-4f78-4fdf-9c16-8781c30eeafa"
CM019752.1	RepeatMasker	Unknown	5358321	5358543	435	+	.	ID="RND-5_FAMILY-7137";Tend="1646";Tstart="1384";shortTE="F";uid="11cf2271-692f-4cc2-a14e-2d6c120f6c3f"
CM019752.1	RepeatMasker	Unknown	14654535	14654834	2028	+	.	ID="RND-5_FAMILY-41";Tend="1279";Tstart="979";shortTE="F";uid="ac42982a-2591-4a6c-96ab-6bcfd306e871"
CM019752.1	RepeatMasker	DNA/CMC-EnSpm	41354921	41355335	1943	+	.	ID="RND-5_FAMILY-3604";Tend="1276";Tstart="883";shortTE="F";uid="724bf89c-23df-4821-a50f-dcd035d28ecf"
CM019752.1	RepeatMasker	LINE/L2	46677560	46677912	2876	+	.	ID="RND-6_FAMILY-14";Tend="2322";Tstart="1970";shortTE="F";uid="f0756af0-7a89-4cd3-93f8-2909c0395ee6"
CM019752.1	RepeatMasker	Unknown	55564663	55565029	2497	+	.	ID="RND-1_FAMILY-237";Tend="1333";Tstart="965";shortTE="F";uid="a56ec724-0a51-4ca8-8972-1e6a2ab17516"
CM019752.1	RepeatMasker	Unknown	42142683	42142803	850	+	.	ID="RND-5_FAMILY-1549";Tend="1659";Tstart="1538";shortTE="F";uid="f9c6df7b-f820-4ddb-badd-fe1e57f58607"
CM019752.1	RepeatMasker	LTR/Pao	20295149	20295430	641	+	.	ID="RND-6_FAMILY-1190";Tend="2026";Tstart="1739";shortTE="F";uid="6249d4c0-7bb4-4a9b-b8e5-47d6b134ebea"
CM019752.1	RepeatMasker	LINE/I	26922173	26922391	1172	+	.	ID="RND-6_FAMILY-330";TEgroup="ctg_1%7CRND-6_FAMILY-330%7C2";Tend="1418";Tstart="806";shortTE="F";uid="e64ef2f7-6129-4f8d-b66a-796609249b7d"
CM019752.1	RepeatMasker	Unknown	11062530	11062882	1411	+	.	ID="RND-1_FAMILY-120";Tend="1194";Tstart="843";shortTE="F";uid="09bc526e-e729-493e-97bf-3afd8e627b0c"
CM019752.1	RepeatMasker	Unknown	18895146	18895326	441	+	.	ID="RND-1_FAMILY-69";Tend="1595";Tstart="1407";shortTE="F";uid="abac3337-49bf-4eb4-9b4c-8559dc00bc4f"
CM019752.1	RepeatMasker	Unknown	45601555	45601980	608	+	.	ID="RND-4_FAMILY-1424";Tend="1687";Tstart="1250";shortTE="F";uid="64e6fdf4-7450-4c78-bff0-943ef4e0f929"
CM019752.1	RepeatMasker	Unknown	49221305	49221781	1695	+	.	ID="RND-6_FAMILY-3216";TEgroup="ctg_1%7CRND-6_FAMILY-3216%7C6";Tend="1203";Tstart="883";shortTE="F";uid="958413a3-bd74-4927-a9fe-f7c0d8991fa7"
CM019752.1	RepeatMasker	Unknown	9417792	9417934	565	+	.	ID="RND-5_FAMILY-7137";Tend="986";Tstart="729";shortTE="F";uid="26b6375b-285c-4041-90ce-f4f88a553683"
CM019752.1	RepeatMasker	Unknown	24173808	24174061	1159	+	.	ID="RND-6_FAMILY-2656";Tend="2159";Tstart="1905";shortTE="F";uid="82baabad-f3fd-4843-b800-13feb5f82c4d"
CM019752.1	RepeatMasker	DNA/P	55981784	55982089	442	+	.	ID="P3_AG";Tend="1706";Tstart="1399";shortTE="F";uid="b2a3e428-f18c-4955-947e-e5d71616cd72"
CM019752.1	RepeatMasker	Unknown	9870854	9871811	4747	+	.	ID="RND-5_FAMILY-147";Tend="1935";Tstart="860";shortTE="F";uid="1e0651b3-82b2-4e33-a321-1ca50c9073f6"
CM019752.1	RepeatMasker	DNA/hAT-Tip100	14757349	14757682	2285	+	.	ID="RND-5_FAMILY-1157";Tend="1272";Tstart="929";shortTE="F";uid="240628a9-97bc-4760-9635-e0baa4ca9335"
CM019752.1	RepeatMasker	RC/Helitron	34144638	34144813	740	+	.	ID="RND-6_FAMILY-349";Tend="1410";Tstart="1247";shortTE="F";uid="6534c47c-5f52-407f-9be2-01f81284865e"
CM019752.1	RepeatMasker	Unknown	46769280	46769779	3895	+	.	ID="RND-5_FAMILY-5538";Tend="1425";Tstart="932";shortTE="F";uid="2913c716-97c9-4c21-a5f4-757749b53978"
CM019752.1	RepeatMasker	Unknown	44582573	44583430	1146	+	.	ID="RND-1_FAMILY-52";TEgroup="ctg_1%7CRND-1_FAMILY-52%7C56";Tend="1390";Tstart="884";shortTE="F";uid="2cdd5154-58f6-4bac-b083-08494050f478"
CM019752.1	RepeatMasker	Unknown	23547428	23547549	893	+	.	ID="RND-5_FAMILY-2481";Tend="1078";Tstart="957";shortTE="F";uid="842d7c09-0c87-4ba8-bc26-866918f5e554"
CM019752.1	RepeatMasker	Unknown	2840957	2841471	4040	+	.	ID="RND-1_FAMILY-257";Tend="1493";Tstart="980";shortTE="F";uid="f487b41b-f05c-40bf-9267-2882a116032a"
CM019752.1	RepeatMasker	Unknown	54723402	54723670	1560	+	.	ID="RND-6_FAMILY-2860";Tend="1215";Tstart="958";shortTE="F";uid="cc6d366e-c02c-456b-8384-71b5f7b35cbe"
CM019752.1	RepeatMasker	DNA/CMC-Transib	43458725	43458974	516	+	.	ID="RND-1_FAMILY-56";Tend="1397";Tstart="1148";shortTE="F";uid="5fb531cb-3efd-4d0b-9070-a024f1fd2e02"
CM019752.1	RepeatMasker	DNA?/hAT?	32325140	32326580	4835	+	.	ID="RND-6_FAMILY-2615";Tend="2328";Tstart="885";shortTE="F";uid="b174cff7-cd53-48d8-af9f-d6e47fc0bc58"
CM019752.1	RepeatMasker	DNA/hAT-Tip100	44613241	44613490	1818	+	.	ID="RND-1_FAMILY-329";Tend="1163";Tstart="920";shortTE="F";uid="52e1f036-8401-4689-abf6-91b2f8b71a31"
CM019752.1	RepeatMasker	LTR/Gypsy	31641883	31642217	2275	+	.	ID="RND-6_FAMILY-3930";Tend="1088";Tstart="716";shortTE="F";uid="510d5e51-f41c-459b-ad9a-23efb167037f"
CM019752.1	RepeatMasker	Unknown	23680420	23680778	2628	+	.	ID="RND-1_FAMILY-392";Tend="1317";Tstart="939";shortTE="F";uid="3017968e-2691-4c63-b6e5-c0a7bfefc94e"
CM019752.1	RepeatMasker	DNA/TcMar-Tc1	49169424	49170099	4406	+	.	ID="RND-6_FAMILY-13176";Tend="1405";Tstart="687";shortTE="F";uid="0e6e4315-43c7-48e8-b2be-2ddf121bdf5f"
CM019752.1	RepeatMasker	Unknown	47753720	47754020	2163	+	.	ID="RND-5_FAMILY-3060";Tend="1298";Tstart="980";shortTE="F";uid="44a37ea7-9d32-4561-acd7-81253e84d2bf"
CM019752.1	RepeatMasker	Unknown	9660269	9660416	589	+	.	ID="RND-4_FAMILY-162";Tend="940";Tstart="799";shortTE="F";uid="6065fa1f-2be4-407b-b23b-3106d8c4d763"
CM019752.1	RepeatMasker	Unknown	45254913	45255211	1300	+	.	ID="RND-5_FAMILY-1267";Tend="1391";Tstart="1079";shortTE="F";uid="207deac5-5326-4d14-9992-e9d3df470ca0"
CM019752.1	RepeatMasker	LINE/I	20026664	20026935	1666	+	.	ID="RND-4_FAMILY-312";Tend="1438";Tstart="1114";shortTE="F";uid="5dbfae2a-df7e-4d37-87be-99053828c77c"
CM019752.1	RepeatMasker	Unknown	3967990	3969301	10879	+	.	ID="RND-4_FAMILY-494";Tend="2154";Tstart="831";shortTE="F";uid="7f2380ff-8a3b-452f-bc6c-849cbe4748be"
CM019752.1	RepeatMasker	Unknown	15196101	15196556	2788	+	.	ID="RND-4_FAMILY-2443";Tend="1434";Tstart="961";shortTE="F";uid="af0fe5f4-c739-4510-9023-264c776c4367"
CM019752.1	RepeatMasker	Unknown	9152656	9153818	10176	+	.	ID="RND-1_FAMILY-420";Tend="1992";Tstart="830";shortTE="F";uid="92a03062-afde-43de-84d3-6e38ede02dc2"
CM019752.1	RepeatMasker	LINE/CR1	54724522	54724629	792	+	.	ID="RND-5_FAMILY-5257";Tend="1630";Tstart="1523";shortTE="F";uid="9f20c7dd-fa76-474c-a8e7-af983f4b1f53"
CM019752.1	RepeatMasker	Unknown	54611879	54612047	587	+	.	ID="RND-5_FAMILY-2241";Tend="963";Tstart="761";shortTE="F";uid="b8a06b82-f97d-4f34-a94e-586ab7f194e7"
CM019752.1	RepeatMasker	RC/Helitron?	38909133	38909339	539	+	.	ID="RND-5_FAMILY-2492";Tend="1876";Tstart="1665";shortTE="F";uid="0ba4ef17-3990-4c59-bd33-d5b8128f11ae"
CM019752.1	RepeatMasker	RC/Helitron	1813729	1813834	677	+	.	ID="RND-1_FAMILY-355";Tend="1966";Tstart="1861";shortTE="F";uid="e5e5b67a-a92f-4271-8af8-953c92a222da"
CM019752.1	RepeatMasker	Unknown	2917852	2918143	1840	+	.	ID="RND-1_FAMILY-66";Tend="1336";Tstart="1027";shortTE="F";uid="3ad3a88d-db2d-43d8-9d6d-2f7f939b6096"
CM019752.1	RepeatMasker	Unknown	46081586	46081901	779	+	.	ID="RND-1_FAMILY-195";Tend="1212";Tstart="893";shortTE="F";uid="f99512c0-706c-4a3b-894e-c9be24062e29"
CM019752.1	RepeatMasker	Unknown	47001712	47002158	3671	+	.	ID="RND-1_FAMILY-67";Tend="1663";Tstart="1227";shortTE="F";uid="9613eaa9-11f0-4f5b-87fb-ca28d40a30c5"
CM019752.1	RepeatMasker	Unknown	4075392	4077426	17017	+	.	ID="RND-1_FAMILY-228";Tend="2838";Tstart="833";shortTE="F";uid="2727b745-3a89-4bee-852c-ff70f20ae9a9"
CM019752.1	RepeatMasker	Unknown	44354207	44354716	3260	+	.	ID="RND-5_FAMILY-2531";Tend="1438";Tstart="918";shortTE="F";uid="df5883ab-992f-457f-94dc-6d6d312487c9"
CM019752.1	RepeatMasker	Unknown	1021010	1022517	13061	+	.	ID="RND-1_FAMILY-323";Tend="2226";Tstart="722";shortTE="F";uid="30379f1a-56cf-474b-8027-ce30b9bb515d"
CM019752.1	RepeatMasker	Unknown	24318359	24318639	2024	+	.	ID="RND-5_FAMILY-1971";Tend="1481";Tstart="1201";shortTE="F";uid="e7403afd-b0a3-4d35-88ed-a2dafbedd6b2"
CM019752.1	RepeatMasker	Unknown	306435	306670	1018	+	.	ID="RND-1_FAMILY-179";Tend="1680";Tstart="1432";shortTE="F";uid="e3a6d1f7-699b-4bb7-b2c2-dc1c2d784665"
CM019752.1	RepeatMasker	Unknown	23853734	23854062	2183	+	.	ID="RND-5_FAMILY-160";Tend="1356";Tstart="1035";shortTE="F";uid="a189dfb0-c61f-4bd0-add2-7b04d4d008e5"
CM019752.1	RepeatMasker	Unknown	43353131	43354486	12092	+	.	ID="RND-1_FAMILY-225";Tend="2210";Tstart="855";shortTE="F";uid="6fe4d013-d108-4301-8602-3ddb71669137"
CM019752.1	RepeatMasker	Unknown	16912532	16913827	6410	+	.	ID="RND-5_FAMILY-1529";Tend="2129";Tstart="841";shortTE="F";uid="f17a7db2-7784-40f1-a53f-dfcc42096d56"
CM019752.1	RepeatMasker	LINE/I	46090884	46092214	1898	+	.	ID="RND-1_FAMILY-135";Tend="2703";Tstart="1385";shortTE="F";uid="fdc511c5-00e8-4cf4-ac1e-8d133c14eefb"
CM019752.1	RepeatMasker	Unknown	38866055	38866717	4890	+	.	ID="RND-6_FAMILY-387";Tend="1704";Tstart="1026";shortTE="F";uid="12155e9a-2fb5-4e9a-b232-9af2f91a4f6d"
CM019752.1	RepeatMasker	Unknown	38878838	38879161	2007	+	.	ID="RND-1_FAMILY-69";Tend="2699";Tstart="2379";shortTE="F";uid="3c909543-4d76-4fa5-baad-f57be8a1f4a2"
CM019752.1	RepeatMasker	LINE/I	52092341	52092699	1579	+	.	ID="RND-5_FAMILY-1794";Tend="4039";Tstart="3688";shortTE="F";uid="4358c7c2-62bd-4b57-bf8a-1613726beb34"
CM019752.1	RepeatMasker	LINE/L2	48237082	48237215	796	+	.	ID="RND-1_FAMILY-353";Tend="2236";Tstart="2091";shortTE="F";uid="cd1856ab-1bc9-48da-97f1-f96c2011bc70"
CM019752.1	RepeatMasker	DNA/Crypton-V	42416913	42417240	1462	+	.	ID="RND-5_FAMILY-82";Tend="923";Tstart="608";shortTE="F";uid="12fd2d1b-55cc-4c81-8da7-b7192af4c996"
CM019752.1	RepeatMasker	Unknown	30505592	30505798	1131	+	.	ID="RND-5_FAMILY-41";Tend="1277";Tstart="1073";shortTE="F";uid="194d004b-79a4-465d-91a8-e6f59f665430"
CM019752.1	RepeatMasker	DNA/PIF-ISL2EU	27722067	27722181	523	+	.	ID="RND-5_FAMILY-855";Tend="126";Tstart="14";shortTE="F";uid="3259a642-266d-432f-9157-04e4d1cb1c09"
CM019752.1	RepeatMasker	Unknown	17947169	17947283	455	+	.	ID="RND-5_FAMILY-1529";Tend="2129";Tstart="1756";shortTE="F";uid="69609325-b0bb-41d5-9394-90cd1a2a8bd3"
CM019752.1	RepeatMasker	DNA?/hAT?	49532333	49532655	574	+	.	ID="RND-6_FAMILY-1805";Tend="3774";Tstart="3484";shortTE="F";uid="55cbd328-5851-4b55-924b-98ff3d073025"
CM019752.1	RepeatMasker	Unknown	12304269	12304585	2591	+	.	ID="RND-5_FAMILY-2309";Tend="1287";Tstart="969";shortTE="F";uid="41f200a3-2466-423a-bd0c-df8165a67327"
CM019752.1	RepeatMasker	LTR/Gypsy	38834687	38835239	3676	+	.	ID="RND-5_FAMILY-2588";Tend="1380";Tstart="834";shortTE="F";uid="03324dd5-17ab-4700-a89f-52661e5c6d37"
CM019752.1	RepeatMasker	LINE/Penelope	28346064	28346369	859	+	.	ID="RND-1_FAMILY-611";TEgroup="ctg_1%7CRND-1_FAMILY-611%7C3";Tend="1065";Tstart="884";shortTE="F";uid="dc6b8dbe-d3b2-49f9-8d66-dd90ba220828"
CM019752.1	RepeatMasker	Unknown	10874045	10874158	418	+	.	ID="RND-6_FAMILY-13718";Tend="979";Tstart="866";shortTE="F";uid="cafdd06d-9324-46e8-94a7-544541679116"
CM019752.1	RepeatMasker	DNA/Crypton-V	3606948	3607534	1977	+	.	ID="RND-5_FAMILY-82";Tend="1384";Tstart="756";shortTE="F";uid="26a9f666-d037-413d-b006-23e791c69c62"
CM019752.1	RepeatMasker	Unknown	39338723	39338891	555	+	.	ID="RND-4_FAMILY-494";Tend="1041";Tstart="869";shortTE="F";uid="60068696-bcd7-4441-aaf7-36d4135109dd"
CM019752.1	RepeatMasker	Unknown	16866424	16867553	3101	+	.	ID="RND-6_FAMILY-3293";Tend="2090";Tstart="967";shortTE="F";uid="4394e13d-0386-407e-a055-bb80e13671a8"
CM019752.1	RepeatMasker	LINE/I	28294438	28294645	1540	+	.	ID="RND-1_FAMILY-605";Tend="1635";Tstart="1428";shortTE="F";uid="cc3a9cbb-ec8f-4612-958f-d4f395f2b316"
CM019752.1	RepeatMasker	DNA/hAT-Tip100	48157854	48157989	654	+	.	ID="RND-5_FAMILY-670";Tend="1314";Tstart="1196";shortTE="F";uid="9073ad32-7df1-4d05-b075-82f134e7b6f7"
CM019752.1	RepeatMasker	Unknown	49376460	49376578	471	+	.	ID="RND-1_FAMILY-696";Tend="1440";Tstart="1340";shortTE="F";uid="42db4c62-4c7e-4cbf-a76b-c9e2098c6ad9"
CM019752.1	RepeatMasker	LINE/R1-LOA	39605907	39606128	1018	+	.	ID="RND-4_FAMILY-848";Tend="1576";Tstart="1329";shortTE="F";uid="271c253e-38d3-4a4f-8612-277edc3cf8f5"
CM019752.1	RepeatMasker	DNA/hAT-Tip100	3145193	3145384	1557	+	.	ID="RND-5_FAMILY-2267";Tend="1031";Tstart="839";shortTE="F";uid="6a60ab36-4e94-4d72-b481-d2012d4c17c1"
CM019752.1	RepeatMasker	RC/Helitron	50893812	50895161	5481	+	.	ID="RND-1_FAMILY-416";Tend="1301";Tstart="4";shortTE="F";uid="310455fe-2665-4065-a0d4-60bb987b182c"
CM019752.1	RepeatMasker	Unknown	15741504	15742089	973	+	.	ID="RND-5_FAMILY-3180";Tend="2147";Tstart="1546";shortTE="F";uid="a7ea7e90-0779-4df4-9416-39cdd7df418a"
CM019752.1	RepeatMasker	Unknown	34972161	34972587	3264	+	.	ID="RND-3_FAMILY-23";Tend="2697";Tstart="2252";shortTE="F";uid="e15de03b-0441-4d94-8b66-4fcd0c52f84d"
CM019752.1	RepeatMasker	Unknown	5595660	5595984	441	+	.	ID="RND-1_FAMILY-55";Tend="1254";Tstart="944";shortTE="F";uid="fc7bea20-be48-41cb-983e-2619474a2616"
CM019752.1	RepeatMasker	Unknown	51605448	51605600	620	+	.	ID="RND-5_FAMILY-199";Tend="1104";Tstart="930";shortTE="F";uid="4adf2f83-f768-43cc-bb5a-4d0e781b9ef8"
CM019752.1	RepeatMasker	Unknown	17278312	17278565	935	+	.	ID="RND-4_FAMILY-903";Tend="1238";Tstart="1002";shortTE="F";uid="8ffbd91b-c329-4d31-9c8d-94fe6a85269d"
CM019752.1	RepeatMasker	LINE/L2	22330675	22330787	624	+	.	ID="RND-1_FAMILY-635";Tend="2419";Tstart="2311";shortTE="F";uid="fbeb493a-ee8c-4064-9bed-3fcabe36dbe1"
CM019752.1	RepeatMasker	DNA/Academ-1	42564516	42565115	2900	+	.	ID="RND-1_FAMILY-221";Tend="1226";Tstart="640";shortTE="F";uid="b5d6276b-b167-42d9-aa5f-b49ea23923a5"
CM019752.1	RepeatMasker	Unknown	31435120	31435260	623	+	.	ID="RND-1_FAMILY-55";Tend="1102";Tstart="959";shortTE="F";uid="17a480dc-2163-4469-9609-465ed93b1822"
CM019752.1	RepeatMasker	Unknown	54944920	54945311	2360	+	.	ID="RND-5_FAMILY-2531";Tend="1429";Tstart="932";shortTE="F";uid="57141fe3-8c7d-4ed0-8ea9-387769de4ff1"
CM019752.1	RepeatMasker	DNA/hAT-Tip100	18164019	18164297	1166	+	.	ID="RND-5_FAMILY-670";Tend="964";Tstart="684";shortTE="F";uid="87e9752d-2da8-4ed8-a819-457c0a8d740f"
CM019752.1	RepeatMasker	Unknown	39575798	39576308	1779	+	.	ID="RND-6_FAMILY-2371";Tend="2294";Tstart="1379";shortTE="F";uid="3b636402-6517-41cf-862d-89cc008eec62"
CM019752.1	RepeatMasker	Unknown	47807802	47808065	1474	+	.	ID="RND-1_FAMILY-68";Tend="2038";Tstart="1756";shortTE="F";uid="81b42d9f-d46f-4cb5-9fe1-7b3410526b7d"
CM019752.1	RepeatMasker	Unknown	18536920	18537150	841	+	.	ID="RND-1_FAMILY-52";Tend="1332";Tstart="1096";shortTE="F";uid="155837ff-78be-4426-b28e-4348b3b1a05c"
CM019752.1	RepeatMasker	Unknown	49446707	49447634	2759	+	.	ID="RND-6_FAMILY-306";Tend="2084";Tstart="1103";shortTE="F";uid="011ba5b8-3034-4dd4-99df-2ab51e3fb43e"
CM019752.1	RepeatMasker	Unknown	23242098	23242378	977	+	.	ID="RND-6_FAMILY-1762";Tend="1610";Tstart="1330";shortTE="F";uid="9498cd6d-bf4e-4137-8ab4-9a37e5cec3f7"
CM019752.1	RepeatMasker	Unknown	35372619	35372876	1884	+	.	ID="RND-5_FAMILY-6510";Tend="1179";Tstart="924";shortTE="F";uid="b3246a10-f6f5-4fb5-90fe-63e35d23aa8b"
CM019752.1	RepeatMasker	Unknown	8504665	8504840	669	+	.	ID="RND-6_FAMILY-3007";Tend="1234";Tstart="1061";shortTE="F";uid="9681fdfa-c386-4498-a621-6091a83b2833"
CM019752.1	RepeatMasker	Unknown	48068404	48068783	746	+	.	ID="RND-6_FAMILY-2298";Tend="2059";Tstart="1716";shortTE="F";uid="38211a27-9154-4b3f-a895-211e183f3ad6"
CM019752.1	RepeatMasker	Unknown	21934387	21934955	4832	+	.	ID="RND-5_FAMILY-1353";Tend="1429";Tstart="862";shortTE="F";uid="bf92165b-e252-4c6e-aa96-05a256dacd62"
CM019752.1	RepeatMasker	Unknown	24411478	24412377	7912	+	.	ID="RND-6_FAMILY-7961";Tend="1644";Tstart="746";shortTE="F";uid="05b33da2-5291-4f1e-a6d3-9b7e8740b577"
CM019752.1	RepeatMasker	Unknown	10653644	10654782	6297	+	.	ID="RND-6_FAMILY-1313";Tend="2010";Tstart="829";shortTE="F";uid="bdb5b3dd-d54d-4f44-be46-cbd658d9a84f"
CM019752.1	RepeatMasker	Unknown	54780576	54780949	2131	+	.	ID="RND-6_FAMILY-5097";Tend="1408";Tstart="1016";shortTE="F";uid="a1ddbfe5-7c29-4dbd-a949-db4b1d20e8bd"
CM019752.1	RepeatMasker	Unknown	41085454	41085619	1228	+	.	ID="RND-1_FAMILY-580";Tend="1073";Tstart="901";shortTE="F";uid="c794076e-c960-4c87-8005-1c128e67c227"
CM019752.1	RepeatMasker	LTR/Pao	55984427	55984578	501	+	.	ID="RND-6_FAMILY-1190";Tend="3101";Tstart="2956";shortTE="F";uid="1dbea7ed-5cf5-411d-bbb4-d46bb20ce74d"
CM019752.1	RepeatMasker	Unknown	254827	256714	16654	+	.	ID="RND-6_FAMILY-11095";Tend="2277";Tstart="392";shortTE="F";uid="38eaaf67-4a1c-44a9-b5e3-1fdb45618fe2"
CM019752.1	RepeatMasker	Unknown	11037767	11038440	3168	+	.	ID="RND-6_FAMILY-1659";Tend="1506";Tstart="831";shortTE="F";uid="59618c4f-728f-47e3-8590-86100f37d885"
CM019752.1	RepeatMasker	RC/Helitron	54724355	54724510	816	+	.	ID="RND-1_FAMILY-318";Tend="1088";Tstart="930";shortTE="F";uid="8fb27fea-a667-4828-8903-984bc80ff719"
CM019752.1	RepeatMasker	Unknown	49866984	49867194	1011	+	.	ID="RND-6_FAMILY-1762";Tend="1006";Tstart="749";shortTE="F";uid="a849419d-aba3-4300-9226-72b59c10ddab"
CM019752.1	RepeatMasker	Unknown	54137593	54137857	2279	+	.	ID="RND-1_FAMILY-192";Tend="1278";Tstart="1019";shortTE="F";uid="3bcfecfa-ee6a-46f2-973b-92a3926e94d2"
CM019752.1	RepeatMasker	Unknown	43241824	43242121	458	+	.	ID="RND-6_FAMILY-11095";Tend="3646";Tstart="3348";shortTE="F";uid="e0df82e1-1986-4fde-9b3b-dc6ea8d91f64"
CM019752.1	RepeatMasker	Unknown	48445810	48446452	2404	+	.	ID="RND-6_FAMILY-760";Tend="2818";Tstart="1973";shortTE="F";uid="5866b917-9a65-4d07-a724-73c5980ef7f2"
CM019752.1	RepeatMasker	Unknown	37350424	37350823	2836	+	.	ID="RND-1_FAMILY-432";Tend="1395";Tstart="986";shortTE="F";uid="61b23f4e-0fc6-438e-80d6-a02f112bfc7b"
CM019752.1	RepeatMasker	LINE/CR1	55394415	55394601	458	+	.	ID="RND-1_FAMILY-678";Tend="1180";Tstart="988";shortTE="F";uid="1041f5af-647b-4154-856e-62cb361103af"
CM019752.1	RepeatMasker	Unknown	55750868	55753238	2796	+	.	ID="RND-1_FAMILY-502";TEgroup="ctg_1%7CRND-1_FAMILY-502%7C3";Tend="3488";Tstart="1032";shortTE="F";uid="b2032da2-fd1f-41ca-96be-c53e41fe05ee"
CM019752.1	RepeatMasker	Unknown	13532819	13533083	790	+	.	ID="RND-1_FAMILY-197";Tend="1260";Tstart="977";shortTE="F";uid="86f9ebc1-d15f-48da-9b7e-5076590f74f7"
CM019752.1	RepeatMasker	Unknown	37102316	37102455	446	+	.	ID="RND-6_FAMILY-1173";Tend="1362";Tstart="1232";shortTE="F";uid="c50c0bb3-d873-410e-acab-65219172e1b3"
CM019752.1	RepeatMasker	Unknown	21902697	21902853	654	+	.	ID="RND-6_FAMILY-6954";Tend="1618";Tstart="1461";shortTE="F";uid="9290317b-afec-44d2-ae49-0cd826cde57c"
CM019752.1	RepeatMasker	Unknown	16655757	16656188	977	+	.	ID="RND-5_FAMILY-1652";Tend="1269";Tstart="811";shortTE="F";uid="76a3b834-27bd-431f-a6ba-b9e961138e1c"
CM019752.1	RepeatMasker	Unknown	41091687	41092717	2655	+	.	ID="RND-5_FAMILY-1529";Tend="1951";Tstart="844";shortTE="F";uid="99e4fe39-54e0-438f-8dde-82c78617d6e0"
CM019752.1	RepeatMasker	Unknown	12578299	12578535	1293	+	.	ID="RND-6_FAMILY-1762";Tend="1021";Tstart="779";shortTE="F";uid="fc20381f-28a3-4e9a-a03f-c901260176dc"
CM019752.1	RepeatMasker	Unknown	22805676	22806219	434	+	.	ID="RND-6_FAMILY-11095";Tend="3192";Tstart="2575";shortTE="F";uid="155514e5-dcbe-4a87-8c48-49b24f31ebd1"
CM019752.1	RepeatMasker	Unknown	42177604	42178018	2319	+	.	ID="RND-6_FAMILY-978";Tend="1358";Tstart="949";shortTE="F";uid="8a9953c2-8e79-4316-9194-5569aee5913b"
CM019752.1	RepeatMasker	Unknown	18827853	18828021	546	+	.	ID="RND-6_FAMILY-1762";Tend="941";Tstart="696";shortTE="F";uid="e4f5979e-8859-4944-8fcb-3d955e229173"
CM019752.1	RepeatMasker	Unknown	7946323	7946456	699	+	.	ID="RND-4_FAMILY-672";Tend="1298";Tstart="1165";shortTE="F";uid="fe0123cc-9c58-422e-9242-1120a90b99be"
CM019752.1	RepeatMasker	Unknown	52145897	52147911	11145	+	.	ID="RND-5_FAMILY-3253";Tend="1926";Tstart="8";shortTE="F";uid="28db4b16-20ca-418e-acc0-d27af9c4c325"
CM019752.1	RepeatMasker	DNA/Academ-1	39783145	39783305	402	+	.	ID="RND-6_FAMILY-8612";Tend="1780";Tstart="1649";shortTE="F";uid="2c549b8e-42d1-4acc-b064-6300bd681ed0"
CM019752.1	RepeatMasker	Unknown	29953678	29953837	1235	+	.	ID="RND-6_FAMILY-686";Tend="2487";Tstart="1963";shortTE="F";uid="723f1d99-2b88-46d3-a8b1-8f88cbcef966"
CM019752.1	RepeatMasker	Unknown	2794570	2794709	993	+	.	ID="RND-6_FAMILY-2860";Tend="1087";Tstart="948";shortTE="F";uid="c348c1fb-4c78-49c1-bee5-c92ad81a6f11"
CM019752.1	RepeatMasker	Unknown	55571711	55571856	914	+	.	ID="RND-5_FAMILY-147";Tend="1901";Tstart="1752";shortTE="F";uid="f99c6b01-cca5-48f7-8f1b-2c6b0bdf528a"
CM019752.1	RepeatMasker	Unknown	21792133	21792513	536	+	.	ID="RND-1_FAMILY-122";TEgroup="ctg_1%7CRND-1_FAMILY-122%7C3";Tend="1314";Tstart="956";shortTE="F";uid="cd677db5-989a-4690-8b78-a583d299e14a"
CM019752.1	RepeatMasker	LINE/L2	2668428	2669173	5969	+	.	ID="RND-6_FAMILY-14";Tend="2351";Tstart="1615";shortTE="F";uid="d401724a-390c-48a3-86bb-17b27be070b1"
CM019752.1	RepeatMasker	DNA/hAT-Tag1	31056493	31056858	1509	+	.	ID="RND-5_FAMILY-497";Tend="1387";Tstart="946";shortTE="F";uid="135ef9ad-88d2-4796-a2f9-2613046956d4"
CM019752.1	RepeatMasker	RC/Helitron	9524569	9524752	772	+	.	ID="RND-6_FAMILY-349";Tend="1017";Tstart="847";shortTE="F";uid="b3b435f4-1477-4e4f-b7f0-f4edc9b9af07"
CM019752.1	RepeatMasker	Unknown	16899718	16900359	1179	+	.	ID="RND-6_FAMILY-3293";Tend="1682";Tstart="963";shortTE="F";uid="80bee881-fd46-4e05-949a-2930d3ca7959"
CM019752.1	RepeatMasker	Unknown	19904150	19904288	596	+	.	ID="RND-5_FAMILY-897";Tend="3559";Tstart="3422";shortTE="F";uid="9543412e-2149-4b61-b5b0-f7e41f5f5ea3"
CM019752.1	RepeatMasker	DNA/hAT	16442403	16442700	721	+	.	ID="RND-6_FAMILY-4755";Tend="3999";Tstart="3717";shortTE="F";uid="adc3de51-42ea-4d17-9ed5-373a3f1d407c"
CM019752.1	RepeatMasker	Unknown	16334168	16334293	852	+	.	ID="RND-6_FAMILY-1580";Tend="3178";Tstart="3053";shortTE="F";uid="2a295583-24f7-47b2-8932-f2ffd4ed06d2"
CM019752.1	RepeatMasker	Unknown	20146548	20147037	2261	+	.	ID="RND-1_FAMILY-52";Tend="1801";Tstart="1315";shortTE="F";uid="73e87ad6-bf04-4fba-9de5-a8a74ebd8c8d"
CM019752.1	RepeatMasker	Unknown	46108363	46108756	3161	+	.	ID="RND-6_FAMILY-646";Tend="1367";Tstart="968";shortTE="F";uid="58f9dcda-11a1-48d7-8975-58e70623a443"
CM019752.1	RepeatMasker	Unknown	45473427	45474153	1075	+	.	ID="RND-4_FAMILY-422";Tend="1742";Tstart="1011";shortTE="F";uid="3ca055ce-0217-423e-9a96-f5e602a3cc1c"
CM019752.1	RepeatMasker	Unknown	5347957	5348862	2408	+	.	ID="RND-1_FAMILY-557";Tend="1805";Tstart="900";shortTE="F";uid="6beb46fe-1512-4c3b-9348-10eaba9defcc"
CM019752.1	RepeatMasker	Unknown	15167603	15167962	1524	+	.	ID="RND-4_FAMILY-2449";Tend="1350";Tstart="969";shortTE="F";uid="47577620-940f-491e-9342-e9efea6e45f0"
CM019752.1	RepeatMasker	LINE/R1-LOA	28918516	28918617	449	+	.	ID="RND-4_FAMILY-848";Tend="1362";Tstart="1260";shortTE="F";uid="9f0eb2a6-efa4-4bfd-8889-3dc2170aadd9"
CM019752.1	RepeatMasker	DNA/Sola-3	55805270	55805467	1216	+	.	ID="RND-1_FAMILY-714";Tend="3223";Tstart="3024";shortTE="F";uid="6430a440-99dd-4b53-bf95-c7a6246b034d"
CM019752.1	RepeatMasker	Unknown	36579862	36580016	858	+	.	ID="RND-5_FAMILY-185";Tend="1152";Tstart="997";shortTE="F";uid="0d9d4c98-332c-4a6e-8fa7-28a80996ed19"
CM019752.1	RepeatMasker	Unknown	54614130	54614519	2044	+	.	ID="RND-1_FAMILY-158";Tend="1155";Tstart="748";shortTE="F";uid="be1454e4-207c-4c8f-b59f-3f124db181c9"
CM019752.1	RepeatMasker	Unknown	20640284	20641625	9215	+	.	ID="RND-5_FAMILY-419";Tend="2134";Tstart="768";shortTE="F";uid="f0d3dead-cb36-4b01-943c-aa59a9a74c53"
CM019752.1	RepeatMasker	Unknown	46680618	46680805	888	+	.	ID="RND-1_FAMILY-425";Tend="874";Tstart="690";shortTE="F";uid="e21e5e4b-3e18-462a-a6ad-4dccecc2df99"
CM019752.1	RepeatMasker	Unknown	25913588	25913976	1683	+	.	ID="RND-1_FAMILY-161";Tend="2560";Tstart="815";shortTE="F";uid="ab9ed141-c29e-4200-84e7-4fe5e36bf1ea"
CM019752.1	RepeatMasker	Unknown	32728950	32729459	726	+	.	ID="RND-4_FAMILY-494";Tend="1345";Tstart="852";shortTE="F";uid="512e0ff5-bbda-4a7b-9393-0f5855004d05"
CM019752.1	RepeatMasker	LINE/I	33565113	33565280	1048	+	.	ID="RND-6_FAMILY-2001";Tend="1229";Tstart="1067";shortTE="F";uid="4152e7f2-d766-4beb-8315-00ce2db94613"
CM019752.1	RepeatMasker	LINE/I	46268995	46269288	1796	+	.	ID="RND-6_FAMILY-58";Tend="1332";Tstart="1031";shortTE="F";uid="3c038b62-3944-421a-8a6d-4ec6763b6e37"
CM019752.1	RepeatMasker	Unknown	13331076	13331190	890	+	.	ID="RND-6_FAMILY-3049";Tend="1054";Tstart="941";shortTE="F";uid="272a03f5-17d5-4fc7-a0da-a7aeda23ab66"
CM019752.1	RepeatMasker	LTR/Gypsy	807053	808353	1102	+	.	ID="GYPSY-15_DAN-I";Tend="3230";Tstart="1933";shortTE="F";uid="7694f5ee-7405-4360-bde5-76f927d8c72f"
CM019752.1	RepeatMasker	Unknown	25118797	25119191	495	+	.	ID="RND-6_FAMILY-1581";Tend="5813";Tstart="5397";shortTE="F";uid="3c78a535-3be2-46b6-a34a-6c38f1f03e28"
CM019752.1	RepeatMasker	Unknown	18520531	18521011	997	+	.	ID="RND-6_FAMILY-8517";Tend="2230";Tstart="1780";shortTE="F";uid="db7ba5ab-89ae-4504-8f39-9a2cb883fd8b"
CM019752.1	RepeatMasker	Unknown	12963267	12963639	3204	+	.	ID="RND-1_FAMILY-462";Tend="1287";Tstart="915";shortTE="F";uid="2dd6affb-7862-441a-8096-962246355bfc"
CM019752.1	RepeatMasker	Unknown	10766068	10766386	708	+	.	ID="RND-5_FAMILY-919";Tend="1540";Tstart="1297";shortTE="F";uid="217dd94b-e3be-41fc-8428-e746f4a1e77c"
CM019752.1	RepeatMasker	Unknown	26852380	26852879	529	+	.	ID="RND-1_FAMILY-120";TEgroup="ctg_1%7CRND-1_FAMILY-120%7C3";Tend="1263";Tstart="851";shortTE="F";uid="abd322c6-2b2f-403d-ae3a-da86d1e6ecf1"
CM019752.1	RepeatMasker	Unknown	1996657	1997065	2601	+	.	ID="RND-6_FAMILY-978";Tend="1357";Tstart="949";shortTE="F";uid="50b99176-2825-4694-8b0a-5c6ce93f1a79"
CM019752.1	RepeatMasker	Unknown	24931813	24932189	2128	+	.	ID="RND-1_FAMILY-103";Tend="1312";Tstart="942";shortTE="F";uid="1d0a51c5-e745-4702-9bd1-f8b05ff7e61d"
CM019752.1	RepeatMasker	LINE/RTE-BovB	17378474	17379642	10293	+	.	ID="RND-6_FAMILY-3854";Tend="2038";Tstart="870";shortTE="F";uid="5d99e849-78c7-411f-8180-5a43d915386f"
CM019752.1	RepeatMasker	Unknown	38670671	38670954	2168	+	.	ID="RND-1_FAMILY-66";Tend="1324";Tstart="1030";shortTE="F";uid="c613aaa6-17bc-452e-9ae5-54000140a7c8"
CM019752.1	RepeatMasker	RC/Helitron	42751012	42751450	713	+	.	ID="RND-5_FAMILY-423";Tend="1619";Tstart="1216";shortTE="F";uid="b2965fb7-d54d-485f-9d49-2be38705edcf"
CM019752.1	RepeatMasker	Unknown	38860581	38860834	1412	+	.	ID="RND-5_FAMILY-2531";Tend="1205";Tstart="938";shortTE="F";uid="61ca8865-b969-4a80-869f-32c4d32de43a"
CM019752.1	RepeatMasker	Unknown	16996126	16997321	4899	+	.	ID="RND-4_FAMILY-15";Tend="2179";Tstart="935";shortTE="F";uid="de8909a7-3772-4789-92aa-6e26fe584014"
CM019752.1	RepeatMasker	LINE/R1-LOA	49617412	49617685	1514	+	.	ID="RND-4_FAMILY-848";Tend="770";Tstart="465";shortTE="F";uid="71401e09-f46c-4574-93e3-b4a161b99f60"
CM019752.1	RepeatMasker	LTR/Copia	50670755	50672718	16279	+	.	ID="RND-6_FAMILY-4176";Tend="1788";Tstart="1";shortTE="F";uid="9fc21554-26ac-4e8d-a460-f4e20428d515"
CM019752.1	RepeatMasker	Unknown	17259281	17259513	694	+	.	ID="RND-4_FAMILY-681";Tend="1193";Tstart="929";shortTE="F";uid="8b8b1e54-8e16-4eb1-91ab-1fe62575393c"
CM019752.1	RepeatMasker	DNA/Academ-1	17428344	17428567	643	+	.	ID="RND-6_FAMILY-8612";Tend="2123";Tstart="1884";shortTE="F";uid="a1b0fd57-97c7-4730-a039-f67ac0c1f58a"
CM019752.1	RepeatMasker	Unknown	52253707	52253996	1122	+	.	ID="RND-1_FAMILY-274";Tend="1249";Tstart="936";shortTE="F";uid="7d41f7d5-a104-45c9-881d-4ccf5fca2f51"
CM019752.1	RepeatMasker	Unknown	1059972	1060365	2146	+	.	ID="RND-6_FAMILY-864";Tend="2076";Tstart="1675";shortTE="F";uid="69e8987b-9913-4d9f-aeac-cf9a18f571d9"
CM019752.1	RepeatMasker	DNA/Academ-1	11538537	11538937	3315	+	.	ID="RND-6_FAMILY-8612";Tend="3495";Tstart="3094";shortTE="F";uid="7cd53746-c4bb-4cc9-b773-bee333ac8095"
CM019752.1	RepeatMasker	Unknown	745321	745577	1351	+	.	ID="RND-6_FAMILY-2206";Tend="1602";Tstart="1328";shortTE="F";uid="41aee021-32d2-407a-8cb1-ccb91df65f16"
CM019752.1	RepeatMasker	Unknown	25890768	25891273	4229	+	.	ID="RND-1_FAMILY-453";Tend="1398";Tstart="893";shortTE="F";uid="3eb90c27-3b14-4b29-8640-6bfac7f0d564"
CM019752.1	RepeatMasker	Unknown	2694909	2697674	24257	+	.	ID="RND-6_FAMILY-8517";Tend="2747";Tstart="1";shortTE="F";uid="591b1672-efe8-49aa-9655-e3be4a364a95"
CM019752.1	RepeatMasker	DNA/hAT	41825659	41825896	696	+	.	ID="RND-6_FAMILY-4755";Tend="3877";Tstart="3610";shortTE="F";uid="b45deb1e-dea1-45c6-a397-628df59d3c2b"
CM019752.1	RepeatMasker	Unknown	8395265	8395445	788	+	.	ID="RND-4_FAMILY-1108";Tend="1087";Tstart="908";shortTE="F";uid="0d9a6aca-4466-4fb5-95ad-20716f7faf44"
CM019752.1	RepeatMasker	Unknown	50879850	50880036	1684	+	.	ID="RND-1_FAMILY-291";Tend="1150";Tstart="964";shortTE="F";uid="9c9bb1bc-e45e-4aa3-a8c2-7cd323a37406"
CM019752.1	RepeatMasker	RC/Helitron	21930090	21930195	447	+	.	ID="RND-1_FAMILY-248";Tend="662";Tstart="547";shortTE="F";uid="2e909569-c8f6-466e-9002-8b1227d437d6"
CM019752.1	RepeatMasker	Unknown	40307029	40307489	1122	+	.	ID="RND-4_FAMILY-553";Tend="1384";Tstart="1045";shortTE="F";uid="edd6518b-a644-42c7-89c2-498f486a0404"
CM019752.1	RepeatMasker	Unknown	8153644	8153846	1424	+	.	ID="RND-1_FAMILY-261";Tend="978";Tstart="773";shortTE="F";uid="23a27c91-c77c-4538-8245-4fa806bb8cfd"
CM019752.1	RepeatMasker	Unknown	52494109	52494293	1037	+	.	ID="RND-1_FAMILY-679";Tend="1773";Tstart="1629";shortTE="F";uid="a4096fa2-4565-424a-b1a4-e4a4594abc56"
CM019752.1	RepeatMasker	Unknown	53679971	53680198	680	+	.	ID="RND-1_FAMILY-52";Tend="1141";Tstart="909";shortTE="F";uid="49f17fa0-4d58-4dbd-9e8a-e5a5181bd13d"
CM019752.1	RepeatMasker	LINE/I	16187453	16187717	1505	+	.	ID="RND-5_FAMILY-2237";Tend="2279";Tstart="2019";shortTE="F";uid="c93f7a8b-12dd-4fc2-8afb-e5e84b1c8e65"
CM019752.1	RepeatMasker	Unknown	25988601	25988965	1067	+	.	ID="RND-1_FAMILY-52";Tend="1282";Tstart="881";shortTE="F";uid="2096901f-400e-4f09-84ef-0979cdead55a"
CM019752.1	RepeatMasker	Unknown	13323922	13324552	2163	+	.	ID="RND-1_FAMILY-52";Tend="1829";Tstart="1225";shortTE="F";uid="af4ab6ea-9333-483e-84d6-27807ed7ba7b"
CM019752.1	RepeatMasker	Unknown	19688891	19689189	2436	+	.	ID="RND-1_FAMILY-299";Tend="1263";Tstart="966";shortTE="F";uid="90c1daa4-aced-4001-b47e-9c355e67d94d"
CM019752.1	RepeatMasker	Unknown	50596809	50597120	632	+	.	ID="RND-6_FAMILY-1269";Tend="1804";Tstart="1493";shortTE="F";uid="f06a7db0-8e89-4366-87a4-983155484fdb"
CM019752.1	RepeatMasker	Unknown	41697706	41698011	897	+	.	ID="RND-1_FAMILY-624";Tend="1830";Tstart="1561";shortTE="F";uid="cce6d32b-3bfe-4182-ae55-8ec2a23ac3af"
CM019752.1	RepeatMasker	DNA/hAT-Tip100	33692476	33692607	519	+	.	ID="RND-4_FAMILY-566";Tend="922";Tstart="781";shortTE="F";uid="ccd32313-51cf-4913-8b1d-d8d302b5f84f"
CM019752.1	RepeatMasker	Unknown	10592867	10592989	799	+	.	ID="RND-5_FAMILY-1992";Tend="1237";Tstart="1116";shortTE="F";uid="0753cf55-c510-4a3c-a50b-69137c89020e"
CM019752.1	RepeatMasker	Unknown	19485054	19485286	510	+	.	ID="RND-5_FAMILY-158";Tend="1229";Tstart="1003";shortTE="F";uid="e03c86d6-a6bc-47c6-be95-b996f40559f9"
CM019752.1	RepeatMasker	Unknown	12551276	12551667	900	+	.	ID="RND-6_FAMILY-2517";Tend="1145";Tstart="771";shortTE="F";uid="a1dc2153-76d2-4281-8261-8a2471159acb"
CM019752.1	RepeatMasker	Unknown	49246800	49247022	1002	+	.	ID="RND-4_FAMILY-2443";Tend="1387";Tstart="1165";shortTE="F";uid="23ff02bf-fc40-4949-b00b-5264cf16df5d"
CM019752.1	RepeatMasker	DNA/Academ-1	52266896	52267237	583	+	.	ID="RND-6_FAMILY-2667";Tend="2419";Tstart="2070";shortTE="F";uid="30c18a6d-5f68-4cd6-95cc-a7ed6b2aee14"
CM019752.1	RepeatMasker	Unknown	55697288	55697445	1139	+	.	ID="RND-5_FAMILY-6510";Tend="1078";Tstart="924";shortTE="F";uid="fa6c5198-ee00-4fa9-81f6-6cc8a3693083"
CM019752.1	RepeatMasker	Unknown	42724122	42724783	3108	+	.	ID="RND-6_FAMILY-1659";Tend="1517";Tstart="830";shortTE="F";uid="eba45ccd-3400-44f4-a766-cfcd6b1048b9"
CM019752.1	RepeatMasker	DNA	8623700	8624693	4925	+	.	ID="rnd-1_family-527";Tend="1742";Tstart="486";shortTE="F";uid="b77091c9-1d8e-4f85-8172-ecca6ea43e51"
CM019752.1	RepeatMasker	Unknown	16936355	16937340	5304	+	.	ID="RND-5_FAMILY-7904";TEgroup="ctg_1%7CRND-5_FAMILY-7904%7C2";Tend="2113";Tstart="1280";shortTE="F";uid="bbce82a0-42d2-40f0-a423-5f4e747be1c3"
CM019752.1	RepeatMasker	Unknown	3632116	3632519	3577	+	.	ID="RND-5_FAMILY-141";Tend="1351";Tstart="948";shortTE="F";uid="cd539c3a-568b-4688-bdf1-6102ddf8fc7e"
CM019752.1	RepeatMasker	Unknown	14310540	14310670	730	+	.	ID="RND-6_FAMILY-4809";Tend="1578";Tstart="1453";shortTE="F";uid="97f2a392-368c-4007-b421-d9d7dd52f3c0"
CM019752.1	RepeatMasker	Unknown	40528871	40529068	1276	+	.	ID="RND-5_FAMILY-6510";Tend="1170";Tstart="972";shortTE="F";uid="f491b5da-c423-47f1-ae5c-073454b6dc3c"
CM019752.1	RepeatMasker	Unknown	12248849	12248983	601	+	.	ID="RND-1_FAMILY-52";Tend="1820";Tstart="1685";shortTE="F";uid="96a89c90-d24f-4104-8de1-de361892cab0"
CM019752.1	RepeatMasker	LINE/RTE-RTE	9689378	9689976	421	+	.	ID="RND-5_FAMILY-1200";Tend="3840";Tstart="3196";shortTE="F";uid="efff0c29-127b-49ad-ab68-38ea141148a0"
CM019752.1	RepeatMasker	Unknown	15037209	15037499	1900	+	.	ID="RND-1_FAMILY-66";Tend="1324";Tstart="1007";shortTE="F";uid="4814fd03-b8c3-44b7-baff-4effc430d549"
CM019752.1	RepeatMasker	Unknown	25877662	25877967	2090	+	.	ID="RND-1_FAMILY-66";Tend="1309";Tstart="755";shortTE="F";uid="3d913b2d-9ef2-4366-a67f-b4204f598ade"
CM019752.1	RepeatMasker	DNA?/hAT?	45879913	45880489	1993	+	.	ID="RND-6_FAMILY-2615";Tend="672";Tstart="98";shortTE="F";uid="60aecced-37a1-43f5-9596-62bfdbb926a1"
CM019752.1	RepeatMasker	LINE/I	41337921	41338037	458	+	.	ID="RND-6_FAMILY-681";Tend="1646";Tstart="1531";shortTE="F";uid="0c495ff7-a0e6-42ab-8f9d-1e9b3726cd20"
CM019752.1	RepeatMasker	Unknown	45257279	45257617	1090	+	.	ID="RND-1_FAMILY-241";Tend="1238";Tstart="911";shortTE="F";uid="2ed97eac-2223-4d5c-a434-89011ff48be0"
CM019752.1	RepeatMasker	Unknown	13923747	13923868	532	+	.	ID="RND-5_FAMILY-419";Tend="1719";Tstart="1594";shortTE="F";uid="0179b54b-edbb-4df4-9051-7677f7302b47"
CM019752.1	RepeatMasker	Unknown	20238437	20238539	566	+	.	ID="RND-5_FAMILY-1529";Tend="2172";Tstart="2076";shortTE="F";uid="65fde411-d169-43f9-8c75-e47c2448d915"
CM019752.1	RepeatMasker	Unknown	14111234	14111592	1611	+	.	ID="RND-1_FAMILY-139";Tend="1284";Tstart="883";shortTE="F";uid="07a4a19b-f9ff-4ee2-a818-063192538515"
CM019752.1	RepeatMasker	LTR/Gypsy	27435279	27436555	2122	+	.	ID="RND-6_FAMILY-1013";Tend="1203";Tstart="78";shortTE="F";uid="c8390b3b-b626-4758-a31d-5fab9a0586f5"
CM019752.1	RepeatMasker	LTR/Gypsy	54778263	54778574	908	+	.	ID="RND-6_FAMILY-10800";Tend="1624";Tstart="1380";shortTE="F";uid="498049ca-a80b-4c8b-a62c-30738adb15db"
CM019752.1	RepeatMasker	LTR/Copia	36537037	36537753	6096	+	.	ID="RND-5_FAMILY-148";Tend="1304";Tstart="586";shortTE="F";uid="26121699-f1e8-478d-baf5-958d83d99568"
CM019752.1	RepeatMasker	Unknown	335854	336126	437	+	.	ID="RND-6_FAMILY-3014";Tend="2824";Tstart="2540";shortTE="F";uid="00b3cc8b-b71d-4e44-8b01-fa260d3c110c"
CM019752.1	RepeatMasker	Unknown	971780	972144	507	+	.	ID="RND-4_FAMILY-554";Tend="1982";Tstart="1586";shortTE="F";uid="b6ad3c56-2b88-4357-b70f-2580755ea9a6"
CM019752.1	RepeatMasker	LTR/Pao	47356062	47356234	403	+	.	ID="RND-5_FAMILY-1185";Tend="646";Tstart="505";shortTE="F";uid="1c64e40a-e0d1-4c57-b292-eeba0fe1b2a2"
CM019752.1	RepeatMasker	Unknown	30596835	30597120	425	+	.	ID="RND-5_FAMILY-781";TEgroup="ctg_1%7CRND-5_FAMILY-781%7C1";Tend="1024";Tstart="817";shortTE="T";uid="2f85d78b-4507-477a-86ee-1b4b64b69248"
CM019752.1	RepeatMasker	Unknown	15019183	15019938	1272	+	.	ID="RND-5_FAMILY-26";Tend="1750";Tstart="922";shortTE="F";uid="5b9edb80-d305-474b-bae8-5792babe30de"
CM019752.1	RepeatMasker	LINE/I	3556480	3557031	681	+	.	ID="RND-6_FAMILY-681";Tend="1671";Tstart="955";shortTE="F";uid="44325625-12aa-44f3-be99-0adc175e7f02"
CM019752.1	RepeatMasker	DNA/hAT-Tag1	14059353	14059767	2952	+	.	ID="RND-5_FAMILY-497";Tend="1345";Tstart="946";shortTE="F";uid="082cf74d-8474-4a6a-b931-b1c671fbbe91"
CM019752.1	RepeatMasker	Unknown	43697719	43698155	2154	+	.	ID="RND-6_FAMILY-1680";Tend="1468";Tstart="962";shortTE="F";uid="4d686be0-8375-4489-880d-27aff68b8620"
CM019752.1	RepeatMasker	Unknown	36714074	36714192	849	+	.	ID="RND-5_FAMILY-7137";Tend="850";Tstart="730";shortTE="F";uid="db7bfcfb-3345-4180-b66f-363b5cf18da7"
CM019752.1	RepeatMasker	Unknown	44091523	44091707	438	+	.	ID="RND-6_FAMILY-13718";Tend="977";Tstart="800";shortTE="F";uid="658498c1-e8e4-47f8-a841-5e189e79512d"
CM019752.1	RepeatMasker	Unknown	46622446	46623567	4573	+	.	ID="RND-5_FAMILY-3180";Tend="2147";Tstart="976";shortTE="F";uid="c04d1ada-e97f-41de-9a38-83d5f113acfd"
CM019752.1	RepeatMasker	Unknown	43074396	43075681	6459	+	.	ID="RND-6_FAMILY-3293";Tend="2121";Tstart="793";shortTE="F";uid="fbf86850-1728-4827-a2c8-6e1bb8940286"
CM019752.1	RepeatMasker	DNA/Academ-1	38847615	38847953	941	+	.	ID="RND-1_FAMILY-221";Tend="1029";Tstart="698";shortTE="F";uid="77f2cd70-7f89-478f-9770-d59877288531"
CM019752.1	RepeatMasker	LINE/I	41193237	41193516	580	+	.	ID="RND-1_FAMILY-338";TEgroup="ctg_1%7CRND-1_FAMILY-338%7C1";Tend="1077";Tstart="805";shortTE="F";uid="b0cac1e1-8c33-49e6-8389-928ec0f61cff"
CM019752.1	RepeatMasker	Unknown	49919793	49919894	769	+	.	ID="RND-5_FAMILY-133";Tend="1131";Tstart="935";shortTE="F";uid="bd0f2f8b-520e-4757-be25-7d5667f23fe0"
CM019752.1	RepeatMasker	Unknown	20201523	20201687	634	+	.	ID="RND-6_FAMILY-966";Tend="1103";Tstart="935";shortTE="F";uid="27f1c995-a096-47f7-bcdf-16cd5d57454f"
CM019752.1	RepeatMasker	Unknown	16832685	16833357	3598	+	.	ID="RND-1_FAMILY-106";Tend="1588";Tstart="936";shortTE="F";uid="48371ae8-1176-46c5-827c-7b2c35c42b95"
CM019752.1	RepeatMasker	Unknown	37945456	37945987	2141	+	.	ID="RND-6_FAMILY-1659";Tend="1364";Tstart="763";shortTE="F";uid="2edba637-9b60-4624-972e-dad2e84d473d"
CM019752.1	RepeatMasker	RC/Helitron?	17449338	17449725	2386	+	.	ID="RND-5_FAMILY-2492";Tend="1437";Tstart="1047";shortTE="F";uid="e5adf1d2-f09b-40ff-bcde-7ec2540b2106"
CM019752.1	RepeatMasker	Unknown	15079880	15080682	2157	+	.	ID="RND-4_FAMILY-1393";Tend="1739";Tstart="925";shortTE="F";uid="5f64f331-c834-426c-94da-e542c3b322ef"
CM019752.1	RepeatMasker	Unknown	55957856	55958766	7624	+	.	ID="RND-6_FAMILY-846";Tend="1855";Tstart="945";shortTE="F";uid="a0e3d560-5d33-4fde-a5b2-53816d653da4"
CM019752.1	RepeatMasker	DNA/hAT?	33239803	33239985	1262	+	.	ID="RND-1_FAMILY-465";Tend="1114";Tstart="892";shortTE="F";uid="58a09753-383c-4393-bc3b-ea0aa1dea283"
CM019752.1	RepeatMasker	Unknown	20273174	20273669	1194	+	.	ID="RND-5_FAMILY-7904";Tend="2109";Tstart="1617";shortTE="F";uid="ef7ff24c-965d-4620-988c-f3781398d702"
CM019752.1	RepeatMasker	Unknown	38588348	38588603	515	+	.	ID="RND-5_FAMILY-1529";Tend="1995";Tstart="1773";shortTE="F";uid="0a7bf645-9ce5-4b60-97d8-7b23926c66c9"
CM019752.1	RepeatMasker	Unknown	11047672	11049006	3335	+	.	ID="RND-1_FAMILY-261";Tend="2110";Tstart="807";shortTE="F";uid="1c5b29a1-b79f-4687-93de-8d992ff3688f"
CM019752.1	RepeatMasker	Unknown	52375921	52376148	741	+	.	ID="RND-6_FAMILY-1762";Tend="1011";Tstart="749";shortTE="F";uid="a1ec9481-b1e1-4ba8-af74-bb339f4001d0"
CM019752.1	RepeatMasker	Unknown	35494651	35494949	1571	+	.	ID="RND-1_FAMILY-139";Tend="1252";Tstart="936";shortTE="F";uid="c1fbc3bc-cb90-498e-bd4e-8b66aaa019c0"
CM019752.1	RepeatMasker	Unknown	16025085	16025507	688	+	.	ID="RND-6_FAMILY-978";Tend="1357";Tstart="934";shortTE="F";uid="f610873a-e126-4c07-a47f-5a8b70e17c9c"
CM019752.1	RepeatMasker	DNA/P	44246088	44246381	672	+	.	ID="RND-5_FAMILY-3995";Tend="3081";Tstart="2833";shortTE="F";uid="220d11ba-7cfe-453f-a4a4-844da0f0aa8b"
CM019752.1	RepeatMasker	Unknown	3034263	3034388	443	+	.	ID="RND-5_FAMILY-1890";Tend="1050";Tstart="940";shortTE="F";uid="29483166-c721-4c9d-a231-c7b81b38065b"
CM019752.1	RepeatMasker	Unknown	36380562	36381102	635	+	.	ID="RND-6_FAMILY-1581";Tend="5978";Tstart="5411";shortTE="F";uid="de455747-b970-4171-8584-29b4ff9e6102"
CM019752.1	RepeatMasker	Unknown	12944490	12944762	723	+	.	ID="RND-1_FAMILY-327";Tend="1183";Tstart="927";shortTE="F";uid="0f251345-36aa-4d28-82de-8b699f6a64c8"
CM019752.1	RepeatMasker	Unknown	19029228	19029639	1750	+	.	ID="RND-5_FAMILY-108";Tend="1343";Tstart="911";shortTE="F";uid="57f814cb-a1b8-4faa-b4f3-a647c8dc97fc"
CM019752.1	RepeatMasker	Unknown	46836538	46837126	437	+	.	ID="RND-1_FAMILY-55";Tend="1496";Tstart="923";shortTE="F";uid="b5f2d0df-933f-4929-ad3d-17487dd5912c"
CM019752.1	RepeatMasker	Unknown	15978824	15979127	563	+	.	ID="RND-1_FAMILY-683";Tend="2922";Tstart="2579";shortTE="F";uid="234fa141-50cc-4622-b629-3ab79dbedbca"
CM019752.1	RepeatMasker	Unknown	50384661	50386011	12087	+	.	ID="RND-1_FAMILY-225";Tend="2209";Tstart="857";shortTE="F";uid="2c91cfc2-bde1-4454-83fe-1e4bfde19c71"
CM019752.1	RepeatMasker	Unknown	35278897	35279352	2241	+	.	ID="RND-5_FAMILY-108";Tend="1309";Tstart="897";shortTE="F";uid="51d562d1-f822-4b9f-8f3e-44dff8de9dfd"
CM019752.1	RepeatMasker	Unknown	19752581	19752718	957	+	.	ID="RND-1_FAMILY-241";TEgroup="ctg_1%7CRND-1_FAMILY-241%7C4";Tend="1227";Tstart="926";shortTE="F";uid="08fe362a-02df-48dc-8eca-0aff1889ec3a"
CM019752.1	RepeatMasker	DNA/TcMar-Tigger	27254959	27255091	532	+	.	ID="RND-6_FAMILY-3977";Tend="940";Tstart="811";shortTE="F";uid="6e1851f7-aea7-47dc-b6cb-ed60581f1db4"
CM019752.1	RepeatMasker	Unknown	9186601	9186854	1131	+	.	ID="RND-6_FAMILY-5351";Tend="1367";Tstart="1036";shortTE="F";uid="3b3cf202-c5e4-4c51-abc2-6dc6b365a1bc"
CM019752.1	RepeatMasker	Unknown	6896113	6897275	5251	+	.	ID="RND-6_FAMILY-2616";Tend="2110";Tstart="800";shortTE="F";uid="33db9a33-c947-42c3-ae70-df7112a0c4c3"
CM019752.1	RepeatMasker	DNA/hAT-Tip100	8330883	8331159	1207	+	.	ID="RND-1_FAMILY-486";Tend="2038";Tstart="1725";shortTE="F";uid="6a52527f-6721-4b3b-bd0f-953183c27181"
CM019752.1	RepeatMasker	DNA/hAT-hAT19	30442513	30442679	663	+	.	ID="RND-6_FAMILY-9930";Tend="2195";Tstart="2031";shortTE="F";uid="c2a2faae-961f-4f3c-94ca-aeb1ddc9f664"
CM019752.1	RepeatMasker	Unknown	24621649	24621843	751	+	.	ID="RND-6_FAMILY-4264";Tend="754";Tstart="588";shortTE="F";uid="07e85e8a-b29f-456a-b63c-3db5a1ab0968"
CM019752.1	RepeatMasker	Unknown	6605204	6605526	637	+	.	ID="RND-6_FAMILY-2127";Tend="2461";Tstart="2133";shortTE="F";uid="56835a60-1dd3-4b36-8277-12ae4980bf04"
CM019752.1	RepeatMasker	Unknown	17258674	17258835	889	+	.	ID="RND-4_FAMILY-1108";Tend="1076";Tstart="908";shortTE="F";uid="da0cf3c8-9ca6-4b62-b44d-4cb30a1bdbe4"
CM019752.1	RepeatMasker	Unknown	39569142	39569844	4033	+	.	ID="RND-5_FAMILY-26";Tend="1686";Tstart="999";shortTE="F";uid="efe1c4ee-31ca-4c80-abca-fad0226d6d60"
CM019752.1	RepeatMasker	Unknown	47510651	47511029	2808	+	.	ID="RND-1_FAMILY-432";Tend="1393";Tstart="1017";shortTE="F";uid="8941f8d1-0bf2-4402-a178-40f809a0d26e"
CM019752.1	RepeatMasker	Unknown	35185135	35186224	8128	+	.	ID="RND-1_FAMILY-412";Tend="1915";Tstart="795";shortTE="F";uid="69fa7b25-15a4-4072-8357-7a8cb10aa8cf"
CM019752.1	RepeatMasker	Unknown	27917913	27918309	3262	+	.	ID="RND-6_FAMILY-646";Tend="1364";Tstart="971";shortTE="F";uid="672ce00d-1601-496a-8b9d-742ab0094f36"
CM019752.1	RepeatMasker	LINE/I	51436668	51437107	587	+	.	ID="RND-1_FAMILY-239";Tend="2419";Tstart="1985";shortTE="F";uid="a7269454-dd42-462b-8592-f13f54c8bfc0"
CM019752.1	RepeatMasker	DNA	52009921	52010205	2314	+	.	ID="RND-6_FAMILY-9319";Tend="1397";Tstart="1111";shortTE="F";uid="1806d17c-a99a-4ed9-a6d2-39fa9ef39afc"
CM019752.1	RepeatMasker	Unknown	49157454	49157741	1329	+	.	ID="RND-5_FAMILY-1529";Tend="1869";Tstart="1580";shortTE="F";uid="ecf13987-616a-4a2a-94ea-fad6dce6db74"
CM019752.1	RepeatMasker	Unknown	24790517	24790888	3336	+	.	ID="RND-5_FAMILY-160";Tend="1356";Tstart="985";shortTE="F";uid="eeb001bd-b05a-4621-abea-d09688691229"
CM019752.1	RepeatMasker	Unknown	12653169	12653455	1816	+	.	ID="RND-6_FAMILY-2860";Tend="1244";Tstart="958";shortTE="F";uid="3781e1ab-8f14-4a3d-b15a-54b308a01ab6"
CM019752.1	RepeatMasker	Unknown	3011550	3012725	9817	+	.	ID="RND-1_FAMILY-75";Tend="2044";Tstart="851";shortTE="F";uid="322ef584-fe55-4677-9788-f88aacf36493"
CM019752.1	RepeatMasker	Unknown	50627725	50628151	2986	+	.	ID="RND-6_FAMILY-931";Tend="1375";Tstart="964";shortTE="F";uid="984c1490-e5c8-4a66-864d-92934840fffb"
CM019752.1	RepeatMasker	DNA/hAT-Tip100	16648950	16649219	1915	+	.	ID="RND-1_FAMILY-657";Tend="1238";Tstart="965";shortTE="F";uid="87e6d3f7-dcb2-484e-9a98-95431621facc"
CM019752.1	RepeatMasker	LINE/L2	6009834	6009990	488	+	.	ID="RND-6_FAMILY-1534";Tend="2850";Tstart="2695";shortTE="F";uid="7e2dc49d-c727-48ce-9daf-c49087d5e709"
CM019752.1	RepeatMasker	Unknown	35347596	35347877	2126	+	.	ID="RND-4_FAMILY-681";Tend="1200";Tstart="909";shortTE="F";uid="bd40e34e-1ad5-47f4-8ed9-4ca586a81d60"
CM019752.1	RepeatMasker	Unknown	22747021	22747247	462	+	.	ID="RND-6_FAMILY-624";Tend="1121";Tstart="909";shortTE="F";uid="0a93bfd5-0cc8-4bea-8a09-68ff3a32c85c"
CM019752.1	RepeatMasker	Unknown	47297550	47297661	594	+	.	ID="RND-5_FAMILY-3180";Tend="2153";Tstart="2039";shortTE="F";uid="0145769a-4a2a-436e-b252-87f133914968"
CM019752.1	RepeatMasker	Unknown	50086	50196	763	+	.	ID="RND-1_FAMILY-654";Tend="1319";Tstart="1206";shortTE="F";uid="544b0df5-6e90-4f09-a8ed-5169d04689dd"
CM019752.1	RepeatMasker	Unknown	49634822	49635158	590	+	.	ID="RND-6_FAMILY-1068";Tend="1296";Tstart="953";shortTE="F";uid="967b6417-7294-4a5c-97ee-07c531a329b2"
CM019752.1	RepeatMasker	Unknown	55830673	55832059	8066	+	.	ID="RND-5_FAMILY-6929";Tend="1275";Tstart="1";shortTE="F";uid="ee22cd44-86db-4dd2-a381-3d4f3f8c1bb6"
CM019752.1	RepeatMasker	LINE/I	35704917	35705079	1317	+	.	ID="RND-5_FAMILY-2237";Tend="2355";Tstart="2193";shortTE="F";uid="b9e9b823-b3c4-498d-a69a-adc04c3a548b"
CM019752.1	RepeatMasker	LINE	21509527	21509742	1354	+	.	ID="RND-6_FAMILY-6870";Tend="1309";Tstart="1097";shortTE="F";uid="f120a892-cb00-43bf-89fa-9ede65fb5d70"
CM019752.1	RepeatMasker	Unknown	13444106	13444480	2180	+	.	ID="RND-1_FAMILY-66";Tend="1324";Tstart="1006";shortTE="F";uid="ac0ca597-0b82-404b-a49b-b92619bfba11"
CM019752.1	RepeatMasker	Unknown	15736290	15737876	14111	+	.	ID="RND-5_FAMILY-2241";Tend="2384";Tstart="809";shortTE="F";uid="9443e907-e2db-46d2-ae6b-1a1c52185c02"
CM019752.1	RepeatMasker	Unknown	42542209	42542769	1601	+	.	ID="RND-6_FAMILY-1581";Tend="5866";Tstart="5281";shortTE="F";uid="286dffd7-89b8-4283-baba-3adc9c9e5d4a"
CM019752.1	RepeatMasker	DNA/hAT-Tag1	44648812	44648988	653	+	.	ID="RND-5_FAMILY-2690";TEgroup="ctg_1%7CRND-5_FAMILY-2690%7C1";Tend="988";Tstart="879";shortTE="T";uid="ed6ae083-482e-45d5-ade5-f07297dad41c"
CM019752.1	RepeatMasker	Unknown	33159853	33160366	3524	+	.	ID="RND-5_FAMILY-2531";Tend="1454";Tstart="946";shortTE="F";uid="932aa4a0-9053-4b11-9cb4-7ca1134d398d"
CM019752.1	RepeatMasker	DNA/Academ-1	144019	144282	835	+	.	ID="RND-6_FAMILY-2667";Tend="1257";Tstart="1002";shortTE="F";uid="64f302d6-f14f-403d-848e-57008fa3c53d"
CM019752.1	RepeatMasker	Unknown	41703073	41703249	555	+	.	ID="RND-4_FAMILY-2389";Tend="1032";Tstart="825";shortTE="F";uid="e0a25f7a-414b-4301-93e2-2dafa62b43c0"
CM019752.1	RepeatMasker	Unknown	44890966	44891683	1680	+	.	ID="RND-5_FAMILY-2111";Tend="1764";Tstart="955";shortTE="F";uid="7b5c0ea8-98cf-47e1-9d93-2d19f7921900"
CM019752.1	RepeatMasker	Unknown	55286540	55286832	2327	+	.	ID="RND-1_FAMILY-299";Tend="1252";Tstart="964";shortTE="F";uid="04974bcd-d78c-47dc-8890-caf87173ced3"
CM019752.1	RepeatMasker	Unknown	14521232	14521684	2577	+	.	ID="RND-1_FAMILY-482";Tend="1296";Tstart="885";shortTE="F";uid="30c2e7c9-f9ba-4e3d-835a-0e4feea83daf"
CM019752.1	RepeatMasker	Unknown	31653691	31653861	799	+	.	ID="RND-5_FAMILY-2241";Tend="968";Tstart="811";shortTE="F";uid="8e6ecd9d-ad6c-46da-bd42-691c5d7d383d"
CM019752.1	RepeatMasker	Unknown	46785163	46785348	779	+	.	ID="RND-5_FAMILY-160";Tend="1355";Tstart="1175";shortTE="F";uid="a12a2672-c8de-4eeb-9fcf-e2a9b8aee850"
CM019752.1	RepeatMasker	Unknown	5761126	5761258	539	+	.	ID="RND-6_FAMILY-2371";TEgroup="ctg_1%7CRND-6_FAMILY-2371%7C1";Tend="841";Tstart="709";shortTE="T";uid="5c161ac6-822c-4f8f-8d34-fe42fea992b6"
CM019752.1	RepeatMasker	DNA	8964045	8964959	6631	+	.	ID="RND-1_FAMILY-527";Tend="1742";Tstart="849";shortTE="F";uid="6e38ebed-2f7a-436e-934a-944b9accd8c7"
CM019752.1	RepeatMasker	Unknown	5958963	5959634	4329	+	.	ID="RND-5_FAMILY-7137";Tend="1639";Tstart="973";shortTE="F";uid="40ab8fec-6bbf-498d-99a2-23567f586183"
CM019752.1	RepeatMasker	DNA	30956525	30956683	606	+	.	ID="RND-6_FAMILY-6544";Tend="1098";Tstart="932";shortTE="F";uid="88604a6b-f3f8-4c38-8fbc-0b1979ae9014"
CM019752.1	RepeatMasker	Unknown	15655657	15655758	475	+	.	ID="RND-6_FAMILY-135";Tend="1201";Tstart="1114";shortTE="F";uid="b684d3d9-d45d-4365-85a0-31425187548f"
CM019752.1	RepeatMasker	Unknown	20846899	20847138	664	+	.	ID="RND-6_FAMILY-1762";Tend="1503";Tstart="1267";shortTE="F";uid="c2baa4f2-292e-429b-bd7e-f1abcbada4f3"
CM019752.1	RepeatMasker	Unknown	51694204	51694307	448	+	.	ID="RND-4_FAMILY-494";Tend="1024";Tstart="920";shortTE="F";uid="6ec67b17-1909-4a30-8d13-e973485e79f2"
CM019752.1	RepeatMasker	DNA/hAT-Tip100	17235413	17235618	1688	+	.	ID="RND-5_FAMILY-3891";Tend="991";Tstart="787";shortTE="F";uid="dd37ec80-8094-4fd5-a139-c8d98003ecb1"
CM019752.1	RepeatMasker	Unknown	8324747	8325668	1366	+	.	ID="RND-6_FAMILY-1762";Tend="1723";Tstart="744";shortTE="F";uid="901630fc-ce07-47e2-a9a8-ee69799953f8"
CM019752.1	RepeatMasker	Unknown	27815015	27815277	733	+	.	ID="RND-5_FAMILY-3180";Tend="1496";Tstart="1235";shortTE="F";uid="ec8ee606-a1f9-48f6-9fb2-af3e52a1e7bf"
CM019752.1	RepeatMasker	Unknown	1072935	1073400	3396	+	.	ID="RND-6_FAMILY-5097";Tend="1567";Tstart="1092";shortTE="F";uid="3fe6a778-7ee0-4403-bd8e-b08bd89c872f"
CM019752.1	RepeatMasker	Unknown	53482550	53483428	2509	+	.	ID="RND-5_FAMILY-2531";TEgroup="ctg_1%7CRND-5_FAMILY-2531%7C15";Tend="1440";Tstart="924";shortTE="F";uid="d1057255-e746-4582-916b-32bfaaa8a669"
CM019752.1	RepeatMasker	Unknown	10655448	10655681	861	+	.	ID="RND-5_FAMILY-1841";Tend="2252";Tstart="2039";shortTE="F";uid="ecc24c11-af4f-45f9-b924-de65775524eb"
CM019752.1	RepeatMasker	DNA/Academ-1	51197962	51198681	1065	+	.	ID="RND-1_FAMILY-221";TEgroup="ctg_1%7CRND-1_FAMILY-221%7C22";Tend="1165";Tstart="757";shortTE="F";uid="6ef63c06-2549-47cc-b8c7-8dd74cbf68e8"
CM019752.1	RepeatMasker	DNA/Academ-1	46277645	46277961	1433	+	.	ID="RND-1_FAMILY-255";Tend="1628";Tstart="1312";shortTE="F";uid="5a8f026a-84cf-4b84-b858-310fcf86a9b8"
CM019752.1	RepeatMasker	Unknown	44245252	44245482	1176	+	.	ID="RND-6_FAMILY-4264";TEgroup="ctg_1%7CRND-6_FAMILY-4264%7C3";Tend="1228";Tstart="801";shortTE="F";uid="2ce4a1d9-4a20-443b-a42b-cc7f6e7b865e"
CM019752.1	RepeatMasker	Unknown	36694622	36694748	544	+	.	ID="RND-1_FAMILY-505";Tend="1087";Tstart="972";shortTE="F";uid="f3aebb26-f456-404c-b83b-43caf33d867f"
CM019752.1	RepeatMasker	Unknown	51168890	51169045	1172	+	.	ID="RND-5_FAMILY-1754";Tend="941";Tstart="786";shortTE="F";uid="c0d1910d-10d5-4b19-b11f-debb60131a14"
CM019752.1	RepeatMasker	Unknown	6315429	6315886	3094	+	.	ID="RND-6_FAMILY-646";Tend="1415";Tstart="950";shortTE="F";uid="ad9e0c76-4311-4a61-a73c-6cea8611f2d1"
CM019752.1	RepeatMasker	Unknown	32441233	32441380	737	+	.	ID="RND-1_FAMILY-270";Tend="2093";Tstart="1956";shortTE="F";uid="5d2ae0fe-0503-4e03-8a5e-9911280af1f3"
CM019752.1	RepeatMasker	Unknown	54075672	54076090	3583	+	.	ID="RND-6_FAMILY-760";Tend="2673";Tstart="2255";shortTE="F";uid="4f835709-dea2-4aae-a0ce-080bb3232905"
CM019752.1	RepeatMasker	Unknown	12821792	12822172	2560	+	.	ID="RND-5_FAMILY-6763";Tend="1292";Tstart="902";shortTE="F";uid="417ff252-00b9-467d-914d-a4f6ee04f005"
CM019752.1	RepeatMasker	Unknown	53107339	53108203	3056	+	.	ID="RND-5_FAMILY-983";TEgroup="ctg_1%7CRND-5_FAMILY-983%7C2";Tend="1429";Tstart="728";shortTE="F";uid="7f88a4e8-e3a0-4cbe-a619-c91ba50275a9"
CM019752.1	RepeatMasker	Unknown	35929923	35934408	15264	+	.	ID="RND-6_FAMILY-1939";TEgroup="ctg_1%7CRND-6_FAMILY-1939%7C2";Tend="2331";Tstart="1";shortTE="F";uid="9a22fb6c-1fa2-47c6-b902-85510694ba25"
CM019752.1	RepeatMasker	Unknown	23221335	23221498	575	+	.	ID="RND-6_FAMILY-2655";Tend="2354";Tstart="2191";shortTE="F";uid="64d6e6fd-74b9-4e68-a55b-b256383e4c3f"
CM019752.1	RepeatMasker	DNA/Maverick	22478410	22478718	517	+	.	ID="POLINTON-2_TC";Tend="10289";Tstart="9986";shortTE="F";uid="ea2c6f45-5cfb-470a-b9d7-f166528c1a89"
CM019752.1	RepeatMasker	Unknown	53562145	53563021	3727	+	.	ID="RND-6_FAMILY-2127";Tend="2477";Tstart="1657";shortTE="F";uid="937a2932-677e-486f-8016-be52f24c3c97"
CM019752.1	RepeatMasker	Unknown	9455278	9455409	661	+	.	ID="RND-1_FAMILY-326";Tend="1795";Tstart="1665";shortTE="F";uid="a11fd48e-c190-4996-9b9d-e9624e499a08"
CM019752.1	RepeatMasker	Unknown	39536605	39536774	871	+	.	ID="RND-5_FAMILY-3894";Tend="1272";Tstart="1087";shortTE="F";uid="f5deb72f-444a-431e-82cb-4beb944954de"
CM019752.1	RepeatMasker	Unknown	41681167	41681627	720	+	.	ID="RND-6_FAMILY-1762";Tend="1827";Tstart="1223";shortTE="F";uid="acf56e0d-f8f5-4180-89ca-4753eb26391f"
CM019752.1	RepeatMasker	LINE/I	36155562	36155810	1714	+	.	ID="RND-6_FAMILY-3765";Tend="1193";Tstart="917";shortTE="F";uid="ae7f88df-f393-4bca-b2fe-9063a0424a06"
CM019752.1	RepeatMasker	Unknown	44261883	44262084	481	+	.	ID="RND-1_FAMILY-319";Tend="2417";Tstart="2230";shortTE="F";uid="4c7b2835-1c5f-4cd8-87a8-eab2c229680c"
CM019752.1	RepeatMasker	Unknown	46278330	46279512	9692	+	.	ID="RND-6_FAMILY-1659";Tend="1999";Tstart="823";shortTE="F";uid="ddb640fb-1598-44ae-9034-33e1b0386794"
CM019752.1	RepeatMasker	DNA/hAT-Ac	51270617	51270809	602	+	.	ID="RND-6_FAMILY-12453";Tend="1984";Tstart="1779";shortTE="F";uid="91a83631-652f-44d3-8759-49466a878504"
CM019752.1	RepeatMasker	Unknown	4869204	4869516	482	+	.	ID="RND-6_FAMILY-1507";Tend="1263";Tstart="947";shortTE="F";uid="a6895ddb-8586-46cf-9d2f-561b9f3790ee"
CM019752.1	RepeatMasker	LINE/I	51505890	51506000	572	+	.	ID="RND-1_FAMILY-242";Tend="1783";Tstart="1668";shortTE="F";uid="544fb79b-b56a-4389-b8c1-0bfe24ad7db5"
CM019752.1	RepeatMasker	Unknown	28486739	28487023	2477	+	.	ID="RND-1_FAMILY-515";Tend="1260";Tstart="976";shortTE="F";uid="00c4e1ad-7f2b-4696-983c-8a194b1920e5"
CM019752.1	RepeatMasker	Unknown	47873183	47874546	5317	+	.	ID="RND-1_FAMILY-261";Tend="2149";Tstart="828";shortTE="F";uid="b79a0277-fef5-4448-9c8a-771185d111cf"
CM019752.1	RepeatMasker	Unknown	3963102	3963375	672	+	.	ID="RND-1_FAMILY-55";Tend="1264";Tstart="1005";shortTE="F";uid="9a62dd27-fc14-48f1-9cc6-8896c44f855d"
CM019752.1	RepeatMasker	Unknown	4331673	4333093	9732	+	.	ID="RND-6_FAMILY-760";Tend="2677";Tstart="828";shortTE="F";uid="1d64be6e-b9d6-4116-a49e-9b676167304b"
CM019752.1	RepeatMasker	Unknown	37483865	37484631	4995	+	.	ID="RND-4_FAMILY-1606";Tend="1694";Tstart="918";shortTE="F";uid="3732d364-7ff8-4306-93b2-cfa0fd5cfdf1"
CM019752.1	RepeatMasker	Unknown	47757213	47757557	2152	+	.	ID="RND-1_FAMILY-493";Tend="1358";Tstart="962";shortTE="F";uid="d86ac286-765a-43ab-b9bc-e06488fa3992"
CM019752.1	RepeatMasker	Unknown	43474453	43474756	611	+	.	ID="RND-4_FAMILY-422";Tend="1300";Tstart="981";shortTE="F";uid="8b149a92-7e1b-4f00-8a20-e7095bb7b0a7"
CM019752.1	RepeatMasker	Unknown	24232926	24234552	8668	+	.	ID="RND-6_FAMILY-5139";TEgroup="ctg_1%7CRND-6_FAMILY-5139%7C1";Tend="1660";Tstart="97";shortTE="F";uid="aeca5436-41f2-450d-b993-962a779a1f6c"
CM019752.1	RepeatMasker	Unknown	42288312	42288493	543	+	.	ID="RND-6_FAMILY-313";Tend="602";Tstart="430";shortTE="F";uid="edfd0db5-1b63-4a3d-9270-78595f01c5fe"
CM019752.1	RepeatMasker	Unknown	49344911	49345159	665	+	.	ID="RND-5_FAMILY-6510";Tend="1169";Tstart="923";shortTE="F";uid="224112de-e6df-4f09-a3ac-421787b613d6"
CM019752.1	RepeatMasker	Unknown	14003629	14003768	401	+	.	ID="RND-6_FAMILY-280";Tend="1066";Tstart="934";shortTE="F";uid="424678fe-3d09-497b-abbe-2033ee3d11a3"
CM019752.1	RepeatMasker	Unknown	55193433	55193592	1120	+	.	ID="RND-1_FAMILY-549";Tend="1147";Tstart="988";shortTE="F";uid="df725f7b-1baa-4c30-b56c-dc5399f24bdb"
CM019752.1	RepeatMasker	Unknown	31012638	31013822	4185	+	.	ID="RND-5_FAMILY-7350";Tend="2108";Tstart="903";shortTE="F";uid="659d717c-cce6-4335-b9d3-b025fd092846"
CM019752.1	RepeatMasker	Unknown	21888062	21888166	608	+	.	ID="RND-4_FAMILY-1108";Tend="1004";Tstart="908";shortTE="F";uid="50013b60-5246-49b5-bb9e-8aabaa72388e"
CM019752.1	RepeatMasker	Unknown	42286721	42286984	1589	+	.	ID="RND-6_FAMILY-2860";Tend="1217";Tstart="960";shortTE="F";uid="d0bb1e41-c462-4106-9098-203553cd18d0"
CM019752.1	RepeatMasker	Unknown	53301738	53301845	784	+	.	ID="RND-1_FAMILY-55";Tend="1616";Tstart="1106";shortTE="F";uid="a80f54e3-df40-4129-9eff-5f8e1ac5a432"
CM019752.1	RepeatMasker	Unknown	35190568	35190894	2715	+	.	ID="RND-1_FAMILY-195";Tend="1210";Tstart="884";shortTE="F";uid="bddcbea5-5dec-444c-b130-e53e989c226a"
CM019752.1	RepeatMasker	RC/Helitron	1085556	1085750	605	+	.	ID="RND-1_FAMILY-631";Tend="1279";Tstart="1090";shortTE="F";uid="1d00970d-5259-4a26-96cd-1f27ebeb30a2"
CM019752.1	RepeatMasker	Unknown	25132549	25133070	4457	+	.	ID="RND-1_FAMILY-257";Tend="1494";Tstart="973";shortTE="F";uid="c658338c-dfc0-454c-ade7-304538eeb0da"
CM019752.1	RepeatMasker	Unknown	46941159	46941375	410	+	.	ID="RND-6_FAMILY-1762";Tend="1636";Tstart="1422";shortTE="F";uid="84ac09f8-7a2e-4482-b66a-52b81fddb8db"
CM019752.1	RepeatMasker	DNA/TcMar-Tc4	24787973	24788094	555	+	.	ID="RND-1_FAMILY-514";Tend="981";Tstart="860";shortTE="F";uid="39900374-6b5d-40e5-a5e1-95797dd9b0de"
CM019752.1	RepeatMasker	DNA/Maverick	40555379	40556403	6568	+	.	ID="RND-5_FAMILY-3543";Tend="2453";Tstart="1485";shortTE="F";uid="4d59d872-e71c-406b-8b2c-bcdbba3a8e22"
CM019752.1	RepeatMasker	Unknown	24557418	24558605	9883	+	.	ID="RND-6_FAMILY-3488";Tend="2097";Tstart="919";shortTE="F";uid="e579abd0-d8e9-49d1-a615-f6ba8505f4f7"
CM019752.1	RepeatMasker	Unknown	53962087	53963427	11649	+	.	ID="RND-5_FAMILY-893";Tend="2114";Tstart="452";shortTE="F";uid="59cec247-6a7e-421c-997b-db98e557d08d"
CM019752.1	RepeatMasker	LINE/I	5604453	5606549	12730	+	.	ID="RND-1_FAMILY-113";Tend="1826";Tstart="50";shortTE="F";uid="64a25d16-32d4-4704-9741-ba7309895a58"
CM019752.1	RepeatMasker	Unknown	6071560	6072297	3977	+	.	ID="RND-6_FAMILY-306";Tend="1962";Tstart="1229";shortTE="F";uid="7388e294-25f4-498e-acdf-9ab195180c96"
CM019752.1	RepeatMasker	Unknown	994235	994340	421	+	.	ID="RND-6_FAMILY-1762";Tend="1513";Tstart="1409";shortTE="F";uid="8e719690-e386-4b5a-988c-7d0ed46e275d"
CM019752.1	RepeatMasker	Unknown	8613666	8614098	1319	+	.	ID="RND-5_FAMILY-7137";Tend="1786";Tstart="1315";shortTE="F";uid="f923a4a7-e71b-47a5-bbba-6ef013906275"
CM019752.1	RepeatMasker	Unknown	31069198	31069308	489	+	.	ID="RND-1_FAMILY-274";Tend="1026";Tstart="916";shortTE="F";uid="17b7e7d6-8e36-40b4-9e04-7f09a6c00b0b"
CM019752.1	RepeatMasker	Unknown	55706949	55707235	2129	+	.	ID="RND-1_FAMILY-232";Tend="2312";Tstart="2025";shortTE="F";uid="4b94b248-d06e-4702-b160-27e2eaa12748"
CM019752.1	RepeatMasker	Unknown	7606623	7606741	822	+	.	ID="RND-6_FAMILY-646";Tend="1087";Tstart="971";shortTE="F";uid="f5b08c33-43e7-4d78-aa2c-e36e2e3a316c"
CM019752.1	RepeatMasker	Unknown	8166727	8167017	429	+	.	ID="RND-5_FAMILY-1931";TEgroup="ctg_1%7CRND-5_FAMILY-1931%7C1";Tend="4735";Tstart="4408";shortTE="T";uid="dd2ae643-d619-4c67-b278-833f07304f2c"
CM019752.1	RepeatMasker	DNA/Academ-1	303525	303640	726	+	.	ID="RND-5_FAMILY-2106";Tend="3187";Tstart="3068";shortTE="F";uid="3136a074-4dfe-4795-8b63-b80d2a5bf18c"
CM019752.1	RepeatMasker	Unknown	12383199	12383508	920	+	.	ID="RND-1_FAMILY-52";Tend="1312";Tstart="1010";shortTE="F";uid="47a0f9da-24ba-4805-a4a5-357355b9136c"
CM019752.1	RepeatMasker	Unknown	14874906	14875106	967	+	.	ID="RND-6_FAMILY-588";Tend="2468";Tstart="2271";shortTE="F";uid="67663a9b-74b6-48f7-9148-87dbfc4daa15"
CM019752.1	RepeatMasker	Unknown	22545130	22545445	1792	+	.	ID="RND-1_FAMILY-505";Tend="1286";Tstart="973";shortTE="F";uid="20068d74-b819-4c9f-9035-28e36b68f881"
CM019752.1	RepeatMasker	Unknown	29495910	29496209	1375	+	.	ID="RND-1_FAMILY-139";Tend="1288";Tstart="976";shortTE="F";uid="1010a346-a3b4-4f0a-aa23-25421e667d47"
CM019752.1	RepeatMasker	Unknown	45480299	45480414	622	+	.	ID="RND-6_FAMILY-2371";Tend="826";Tstart="707";shortTE="F";uid="452d94ad-9261-4421-b036-002456981bbd"
CM019752.1	RepeatMasker	Unknown	930361	931143	5604	+	.	ID="RND-1_FAMILY-399";Tend="1655";Tstart="880";shortTE="F";uid="a2996b3c-2c7f-40a0-896e-1b5499431472"
CM019752.1	RepeatMasker	Unknown	36586893	36587414	3238	+	.	ID="RND-6_FAMILY-1193";Tend="1464";Tstart="973";shortTE="F";uid="18647231-fcdb-4b69-bfb9-3cc519144ccc"
CM019752.1	RepeatMasker	LTR/Pao	12526210	12526436	422	+	.	ID="BEL2-I_DPSE";Tend="3932";Tstart="3487";shortTE="F";uid="26368522-c7e6-464a-86bd-603792c21093"
CM019752.1	RepeatMasker	LINE/I	43909913	43910055	1256	+	.	ID="RND-6_FAMILY-2001";Tend="1214";Tstart="1072";shortTE="F";uid="ca477794-5f71-4b34-9f60-34d662036c75"
CM019752.1	RepeatMasker	Unknown	35335867	35336126	1984	+	.	ID="RND-6_FAMILY-2860";Tend="1216";Tstart="957";shortTE="F";uid="8a4830fa-85ea-4f28-b034-a2f595db4906"
CM019752.1	RepeatMasker	DNA/hAT-Tip100	45647959	45648399	2351	+	.	ID="RND-5_FAMILY-3891";Tend="1366";Tstart="931";shortTE="F";uid="6820ecdf-a786-4bf8-9f5e-09a38ab9d4ac"
CM019752.1	RepeatMasker	Unknown	8383696	8383835	933	+	.	ID="RND-5_FAMILY-3180";Tend="2152";Tstart="2012";shortTE="F";uid="14f7f63c-47ca-4f41-a333-d7ad7304e7f9"
CM019752.1	RepeatMasker	Unknown	47438818	47439493	2730	+	.	ID="RND-1_FAMILY-22";Tend="1497";Tstart="796";shortTE="F";uid="501c1f52-2aac-48a4-a8a5-1a0b338f0fab"
CM019752.1	RepeatMasker	Unknown	52817669	52818273	2201	+	.	ID="RND-1_FAMILY-52";Tend="1508";Tstart="899";shortTE="F";uid="c2765000-7ac3-42c6-9bd6-d76223c3339a"
CM019752.1	RepeatMasker	Unknown	17226536	17226778	1633	+	.	ID="RND-5_FAMILY-6510";Tend="1175";Tstart="922";shortTE="F";uid="820c1c98-cb9d-41df-b752-c0dc4afab403"
CM019752.1	RepeatMasker	Unknown	18171760	18171866	648	+	.	ID="RND-6_FAMILY-943";Tend="1162";Tstart="1059";shortTE="F";uid="7616dc6b-cb83-4884-8694-d3ece2440b69"
CM019752.1	RepeatMasker	Unknown	31204260	31204399	525	+	.	ID="RND-1_FAMILY-510";Tend="1573";Tstart="1333";shortTE="F";uid="fef99790-bc02-4c22-a69a-02812941a96b"
CM019752.1	RepeatMasker	Unknown	2125241	2125680	1471	+	.	ID="RND-6_FAMILY-181";TEgroup="ctg_1%7CRND-6_FAMILY-181%7C1";Tend="1640";Tstart="880";shortTE="F";uid="a897c37b-ec87-4843-9e2a-69cdbf7909c8"
CM019752.1	RepeatMasker	Unknown	31298994	31300295	6656	+	.	ID="RND-4_FAMILY-15";Tend="2096";Tstart="811";shortTE="F";uid="7cc6da9b-8ad4-4d13-a66e-759651147989"
CM019752.1	RepeatMasker	Unknown	42503970	42504203	562	+	.	ID="RND-1_FAMILY-4";Tend="1248";Tstart="1015";shortTE="F";uid="4c0f8365-75e5-4aa6-b41b-1121a84e9df6"
CM019752.1	RepeatMasker	Unknown	6209552	6209695	581	+	.	ID="RND-4_FAMILY-1358";Tend="1190";Tstart="1040";shortTE="F";uid="15cf5cc9-64f5-4211-9154-750e5d1bab76"
CM019752.1	RepeatMasker	Unknown	23947937	23948330	2332	+	.	ID="RND-5_FAMILY-102";Tend="1195";Tstart="767";shortTE="F";uid="eff0166d-d183-4945-af0e-67b024c7a479"
CM019752.1	RepeatMasker	Unknown	50832974	50833556	5001	+	.	ID="RND-6_FAMILY-1226";Tend="1397";Tstart="816";shortTE="F";uid="0ccabb2f-99c0-4c5e-b52f-55d30df67b3d"
CM019752.1	RepeatMasker	Unknown	40546677	40546950	440	+	.	ID="RND-5_FAMILY-7904";Tend="1001";Tstart="727";shortTE="F";uid="3cb9e3ba-133d-49c3-bd2a-8a7e8fec38e2"
CM019752.1	RepeatMasker	LINE/I	54261718	54262029	1909	+	.	ID="RND-1_FAMILY-593";Tend="1382";Tstart="1072";shortTE="F";uid="9beff95e-e783-455e-aed3-61f5fd2925f4"
CM019752.1	RepeatMasker	DNA/Maverick	15633157	15633405	1434	+	.	ID="RND-6_FAMILY-485";Tend="4697";Tstart="4448";shortTE="F";uid="9a5f13b2-2b5c-4a11-b0f6-22195b6a002b"
CM019752.1	RepeatMasker	RC/Helitron?	47867966	47868292	1505	+	.	ID="RND-1_FAMILY-189";Tend="1273";Tstart="903";shortTE="F";uid="4fa883fb-4e51-41f4-8849-f6258b32f8de"
CM019752.1	RepeatMasker	DNA/Academ-1	31925713	31925936	986	+	.	ID="RND-1_FAMILY-221";Tend="1191";Tstart="970";shortTE="F";uid="ca2c35b9-c891-4258-96c2-4e6f22b2de19"
CM019752.1	RepeatMasker	Unknown	9673810	9676210	20976	+	.	ID="RND-6_FAMILY-1985";Tend="3246";Tstart="847";shortTE="F";uid="fbf93e48-59b2-43df-914e-55c1cf2c3459"
CM019752.1	RepeatMasker	Unknown	40095306	40095580	1734	+	.	ID="RND-6_FAMILY-115";Tend="1369";Tstart="1100";shortTE="F";uid="53829c11-6856-44f5-95a7-0112a8130b87"
CM019752.1	RepeatMasker	Unknown	12874568	12874740	1258	+	.	ID="RND-1_FAMILY-337";Tend="1111";Tstart="939";shortTE="F";uid="c86c9f9a-ed67-4412-9213-a56dad9bc37c"
CM019752.1	RepeatMasker	LINE/I	42529314	42531647	3441	+	.	ID="RND-6_FAMILY-2658";Tend="2127";Tstart="392";shortTE="F";uid="f5d9e22c-4274-40f2-a381-3538ce346e93"
CM019752.1	RepeatMasker	Unknown	8457920	8458048	417	+	.	ID="RND-4_FAMILY-688";Tend="3775";Tstart="3653";shortTE="F";uid="6a441c6b-4dec-4b28-9ebd-e378cce73d43"
CM019752.1	RepeatMasker	LTR/Gypsy	21738221	21738394	1986	+	.	ID="RND-1_FAMILY-1";Tend="735";Tstart="32";shortTE="F";uid="33777956-a790-435e-8ffe-83035da0bce2"
CM019752.1	RepeatMasker	Unknown	9499605	9500477	4571	+	.	ID="RND-5_FAMILY-3052";Tend="2191";Tstart="1326";shortTE="F";uid="e584fd26-e291-4a51-a510-ff64257de51a"
CM019752.1	RepeatMasker	Unknown	31843598	31843982	1928	+	.	ID="RND-4_FAMILY-2449";Tend="1350";Tstart="963";shortTE="F";uid="f305a239-5a8a-47b5-aa7c-991c897d6ed1"
CM019752.1	RepeatMasker	Unknown	25186020	25186362	2566	+	.	ID="RND-6_FAMILY-646";Tend="1364";Tstart="971";shortTE="F";uid="20560002-abaa-4474-b666-aaa433c8a746"
CM019752.1	RepeatMasker	Unknown	39204635	39205075	3685	+	.	ID="RND-1_FAMILY-478";Tend="1460";Tstart="1020";shortTE="F";uid="46a09dfd-e19d-44a5-8fc9-e64a4df9bccb"
CM019752.1	RepeatMasker	Unknown	4264476	4265151	1292	+	.	ID="RND-4_FAMILY-238";TEgroup="ctg_1%7CRND-4_FAMILY-238%7C2";Tend="1479";Tstart="930";shortTE="F";uid="99f12733-b26c-46d9-a494-d7b7e5629c25"
CM019752.1	RepeatMasker	Unknown	34631062	34631298	1426	+	.	ID="RND-5_FAMILY-2685";Tend="1167";Tstart="933";shortTE="F";uid="980b74bb-e967-4f47-8c09-01afa2131cc8"
CM019752.1	RepeatMasker	Unknown	54755098	54755543	3333	+	.	ID="RND-1_FAMILY-188";Tend="1483";Tstart="1043";shortTE="F";uid="ac521a7b-de49-46e5-b64b-b994a4df18e7"
CM019752.1	RepeatMasker	Unknown	41983990	41984697	1512	+	.	ID="RND-6_FAMILY-1659";Tend="1765";Tstart="781";shortTE="F";uid="df5bd28a-bb31-40f1-8fca-5ff61c40f883"
CM019752.1	RepeatMasker	Unknown	1134689	1135035	826	+	.	ID="RND-5_FAMILY-2948";Tend="3674";Tstart="3322";shortTE="F";uid="67d68193-0863-49d2-97b0-354c200fdd48"
CM019752.1	RepeatMasker	Unknown	4690924	4691076	667	+	.	ID="RND-4_FAMILY-494";Tend="1059";Tstart="891";shortTE="F";uid="4c2f1883-264a-4c75-9b1e-7492132b134f"
CM019752.1	RepeatMasker	Unknown	22011957	22012094	638	+	.	ID="RND-5_FAMILY-897";Tend="3596";Tstart="3449";shortTE="F";uid="de829ff4-c918-4308-8d6c-baddd76b3e20"
CM019752.1	RepeatMasker	LINE/I	53097243	53097449	802	+	.	ID="RND-6_FAMILY-3765";Tend="1202";Tstart="919";shortTE="F";uid="de7967b7-cd7e-4741-890e-cd78d3f1f99b"
CM019752.1	RepeatMasker	Unknown	47798155	47798681	4420	+	.	ID="RND-1_FAMILY-496";Tend="1482";Tstart="956";shortTE="F";uid="a6c8712d-94ba-4ed0-9be4-3fdbac7c9ce4"
CM019752.1	RepeatMasker	Unknown	50450863	50451760	7717	+	.	ID="RND-5_FAMILY-7058";Tend="1817";Tstart="920";shortTE="F";uid="d024177c-569f-4377-a948-cefd3923260c"
CM019752.1	RepeatMasker	Unknown	39807012	39807355	899	+	.	ID="RND-4_FAMILY-1424";Tend="1687";Tstart="1342";shortTE="F";uid="a059d2b5-093b-41b0-9f45-cbc6198c585a"
CM019752.1	RepeatMasker	Unknown	40600755	40600875	1738	+	.	ID="RND-5_FAMILY-2531";Tend="1402";Tstart="945";shortTE="F";uid="4ba84dc4-0ec5-45d0-ae08-f930658dd378"
CM019752.1	RepeatMasker	Unknown	15789622	15789738	468	+	.	ID="RND-1_FAMILY-237";Tend="1333";Tstart="1213";shortTE="F";uid="687e3712-4863-403b-82b5-32e577a209e1"
CM019752.1	RepeatMasker	Unknown	2453143	2453401	2228	+	.	ID="RND-1_FAMILY-194";Tend="1265";Tstart="1006";shortTE="F";uid="2f927dee-e569-44e3-a578-11d0086f5ad4"
CM019752.1	RepeatMasker	Unknown	12679669	12680026	2909	+	.	ID="RND-6_FAMILY-4284";Tend="1502";Tstart="1146";shortTE="F";uid="99fe34ef-f99a-4d79-b9e3-5315d8e945c3"
CM019752.1	RepeatMasker	Unknown	54478994	54479299	1247	+	.	ID="RND-6_FAMILY-14908";Tend="1188";Tstart="887";shortTE="F";uid="a09717c6-938d-4803-9337-94b0d5a72864"
CM019752.1	RepeatMasker	DNA/hAT-Tip100	26880609	26881059	423	+	.	ID="RND-5_FAMILY-3891";TEgroup="ctg_1%7CRND-5_FAMILY-3891%7C3";Tend="1365";Tstart="787";shortTE="F";uid="1df98735-4334-4e96-8d75-86d4de21c8b2"
CM019752.1	RepeatMasker	Unknown	35087890	35088084	1176	+	.	ID="RND-5_FAMILY-6763";Tend="1227";Tstart="1035";shortTE="F";uid="8097476d-f5eb-4872-a59f-68ea0ecd554f"
CM019752.1	RepeatMasker	Unknown	17095483	17096436	2922	+	.	ID="RND-5_FAMILY-26";Tend="1738";Tstart="761";shortTE="F";uid="a1ea25ca-106d-40fa-a6d9-58d4f9ac7f0c"
CM019752.1	RepeatMasker	Unknown	35538618	35538829	974	+	.	ID="RND-5_FAMILY-6640";Tend="1279";Tstart="1065";shortTE="F";uid="172430cb-80ce-46f8-bc7e-694a5e453c68"
CM019752.1	RepeatMasker	Unknown	3414609	3414738	470	+	.	ID="RND-1_FAMILY-417";Tend="1051";Tstart="916";shortTE="F";uid="12f42f5d-0d5f-48f0-89ae-69babeb65980"
CM019752.1	RepeatMasker	Unknown	53049267	53050689	8733	+	.	ID="RND-1_FAMILY-688";Tend="1603";Tstart="144";shortTE="F";uid="057831ff-8353-40c9-bd84-e70f1d8738c3"
CM019752.1	RepeatMasker	Unknown	25508176	25508354	601	+	.	ID="RND-5_FAMILY-212";Tend="960";Tstart="777";shortTE="F";uid="cfd3cf30-9989-45b3-b08d-1326f3e9bc68"
CM019752.1	RepeatMasker	DNA/PiggyBac	16746130	16746621	2782	+	.	ID="RND-6_FAMILY-9986";Tend="1269";Tstart="748";shortTE="F";uid="c2554e89-80a5-4841-8a1f-5851527dd07d"
CM019752.1	RepeatMasker	LINE/I	41912545	41912659	866	+	.	ID="RND-1_FAMILY-705";Tend="874";Tstart="757";shortTE="F";uid="3cb31206-2c3c-4a21-890f-b0274303d3a6"
CM019752.1	RepeatMasker	RC/Helitron	54367010	54367297	2247	+	.	ID="RND-6_FAMILY-830";Tend="875";Tstart="575";shortTE="F";uid="77671772-5cbb-4eca-bd31-31cc7c739433"
CM019752.1	RepeatMasker	Unknown	44022949	44023144	668	+	.	ID="RND-6_FAMILY-2161";Tend="1233";Tstart="994";shortTE="F";uid="aef86bad-9899-4af9-a5e6-17049ca33e16"
CM019752.1	RepeatMasker	DNA	14798930	14800468	10396	+	.	ID="RND-5_FAMILY-3137";Tend="2002";Tstart="443";shortTE="F";uid="863189b9-f569-442f-846e-25b287c18e2b"
CM019752.1	RepeatMasker	Unknown	11728531	11728656	471	+	.	ID="RND-5_FAMILY-7137";Tend="1511";Tstart="1385";shortTE="F";uid="71d1eafe-4a83-49f9-95cf-ccca37b57996"
CM019752.1	RepeatMasker	RC/Helitron	50494546	50495213	579	+	.	ID="HELITRON-9_DRH";Tend="4862";Tstart="4343";shortTE="F";uid="da6f8e27-e15d-4727-8d6c-5beed9a06696"
CM019752.1	RepeatMasker	Unknown	37416161	37416469	637	+	.	ID="RND-5_FAMILY-7137";Tend="1573";Tstart="1288";shortTE="F";uid="95ae4154-f062-482f-8387-f7a5763dea9e"
CM019752.1	RepeatMasker	Unknown	39533489	39533671	490	+	.	ID="RND-1_FAMILY-139";Tend="2047";Tstart="1859";shortTE="F";uid="a758f9e5-2367-4a4f-99b0-ac9ab6012216"
CM019752.1	RepeatMasker	Unknown	29709750	29709918	657	+	.	ID="RND-1_FAMILY-52";Tend="1054";Tstart="886";shortTE="F";uid="ec7b8a26-5cdd-48bf-ac10-8d05aacca7a0"
CM019752.1	RepeatMasker	Unknown	40381480	40381620	425	+	.	ID="RND-4_FAMILY-553";Tend="1531";Tstart="1402";shortTE="F";uid="9e4fee92-0028-4866-b65c-77acf411cfac"
CM019752.1	RepeatMasker	Unknown	8216724	8217838	8305	+	.	ID="RND-6_FAMILY-1659";Tend="1971";Tstart="826";shortTE="F";uid="54bc9d31-92cf-43f2-9572-5df0363f88e5"
CM019752.1	RepeatMasker	DNA?/hAT?	8039811	8039966	481	+	.	ID="RND-6_FAMILY-1805";Tend="2782";Tstart="2629";shortTE="F";uid="ffb29ab8-eeb8-4d2a-808d-e9f584195576"
CM019752.1	RepeatMasker	Unknown	9671998	9672670	3218	+	.	ID="RND-1_FAMILY-665";TEgroup="ctg_1%7CRND-1_FAMILY-665%7C1";Tend="1442";Tstart="980";shortTE="F";uid="ff17ddc3-6e6c-4c33-90f1-24812a65394a"
CM019752.1	RepeatMasker	DNA/hAT-Ac	54627981	54628097	801	+	.	ID="RND-5_FAMILY-5519";Tend="1536";Tstart="1423";shortTE="F";uid="1b78ba01-bc10-46dc-b5e2-91d1003aaeb0"
CM019752.1	RepeatMasker	Unknown	1934449	1934641	1345	+	.	ID="RND-1_FAMILY-359";Tend="1497";Tstart="1281";shortTE="F";uid="bfde458d-1470-4554-85b3-9ee0d853f5c8"
CM019752.1	RepeatMasker	Unknown	36740170	36740586	2331	+	.	ID="RND-6_FAMILY-4151";Tend="1434";Tstart="988";shortTE="F";uid="40bbc807-9650-4cdb-87ae-64b9cc23a68a"
CM019752.1	RepeatMasker	Unknown	35994686	35994790	497	+	.	ID="RND-5_FAMILY-5118";Tend="1510";Tstart="1401";shortTE="F";uid="35cdbd35-7de9-409a-826a-3f6162d6472f"
CM019752.1	RepeatMasker	LINE/I	16505082	16505236	1037	+	.	ID="RND-6_FAMILY-2658";Tend="1396";Tstart="1245";shortTE="F";uid="d1495a9e-7e9d-4b32-a5b0-1aecf4fd4264"
CM019752.1	RepeatMasker	DNA/hAT-Ac	8305153	8305356	1405	+	.	ID="RND-1_FAMILY-303";Tend="1076";Tstart="868";shortTE="F";uid="836a3232-6aac-4aeb-abbf-819cdc7007b9"
CM019752.1	RepeatMasker	Unknown	9805846	9806038	1073	+	.	ID="RND-4_FAMILY-1108";Tend="1087";Tstart="904";shortTE="F";uid="a87231d9-7907-4bfe-9300-0bbb9bc2ed5b"
CM019752.1	RepeatMasker	DNA/Academ-1	42665764	42665885	416	+	.	ID="RND-1_FAMILY-145";Tend="4500";Tstart="4378";shortTE="F";uid="d7e92521-7ead-4089-aa73-de340efc18a3"
CM019752.1	RepeatMasker	Unknown	30993824	30993934	920	+	.	ID="RND-6_FAMILY-3485";Tend="1445";Tstart="1334";shortTE="F";uid="ff50eb01-8dd0-43af-bf3b-045acde718fa"
CM019752.1	RepeatMasker	LINE/I	52602404	52602553	675	+	.	ID="RND-6_FAMILY-3765";Tend="1209";Tstart="1032";shortTE="F";uid="fe5b5143-62a6-417e-9a93-b0fe239fef03"
CM019752.1	RepeatMasker	DNA/hAT-Ac	54207471	54207877	1848	+	.	ID="RND-5_FAMILY-5519";Tend="3554";Tstart="3164";shortTE="F";uid="3cd716c9-0fac-47e8-9779-6fa008feac95"
CM019752.1	RepeatMasker	Unknown	6967461	6967627	552	+	.	ID="RND-4_FAMILY-903";TEgroup="ctg_1%7CRND-4_FAMILY-903%7C3";Tend="1249";Tstart="1014";shortTE="F";uid="ca114311-c4aa-4269-bf3f-4dbd21a23f84"
CM019752.1	RepeatMasker	Unknown	16916131	16916356	1440	+	.	ID="RND-6_FAMILY-10007";Tend="1425";Tstart="1194";shortTE="F";uid="3a50d072-fe6a-4c8e-a2fb-115fc8fe4f11"
CM019752.1	RepeatMasker	Unknown	7862880	7863920	5666	+	.	ID="RND-5_FAMILY-1529";Tend="1891";Tstart="846";shortTE="F";uid="9c8118f7-1b95-4017-8f88-57e0e82b1cdc"
CM019752.1	RepeatMasker	DNA/hAT-Tip100	46880716	46881491	4291	+	.	ID="RND-1_FAMILY-486";Tend="1539";Tstart="793";shortTE="F";uid="13930c7b-f5a4-44a2-b856-c7c2cc790e72"
CM019752.1	RepeatMasker	Unknown	4277820	4278452	2340	+	.	ID="RND-1_FAMILY-52";Tend="1612";Tstart="927";shortTE="F";uid="f2300ca6-e7d4-4c00-aad7-43f25cbddb94"
CM019752.1	RepeatMasker	Unknown	12755382	12755633	1968	+	.	ID="RND-1_FAMILY-370";Tend="1115";Tstart="866";shortTE="F";uid="b6259407-3a17-46ce-a9ae-f82b8bdc2140"
CM019752.1	RepeatMasker	Unknown	17807695	17807840	757	+	.	ID="RND-5_FAMILY-7350";Tend="1470";Tstart="1325";shortTE="F";uid="2f0be016-8411-4d20-a8fa-f7a0bde715ab"
CM019752.1	RepeatMasker	DNA/hAT-hAT19	55914167	55914403	519	+	.	ID="RND-6_FAMILY-671";Tend="1184";Tstart="958";shortTE="F";uid="417d336a-1839-4bf8-882d-deabf74c9587"
CM019752.1	RepeatMasker	Unknown	55149186	55149447	2272	+	.	ID="RND-1_FAMILY-194";Tend="1265";Tstart="1004";shortTE="F";uid="7a9fbf82-a4b6-4c50-ae86-5e1e15aff831"
CM019752.1	RepeatMasker	Unknown	24331293	24331713	862	+	.	ID="RND-6_FAMILY-978";Tend="1358";Tstart="946";shortTE="F";uid="05bf2938-6898-44ce-ba52-f25b709c5821"
CM019752.1	RepeatMasker	Unknown	1916244	1916511	2249	+	.	ID="RND-1_FAMILY-194";Tend="1265";Tstart="829";shortTE="F";uid="f93602c3-10a9-4058-bf86-687cc8cabec3"
CM019752.1	RepeatMasker	Unknown	12093734	12095086	12153	+	.	ID="RND-1_FAMILY-225";Tend="2209";Tstart="858";shortTE="F";uid="a861f7fe-354e-43e9-bfc0-47c347cd7636"
CM019752.1	RepeatMasker	LINE/R1	19897116	19897718	673	+	.	ID="RND-1_FAMILY-222";Tend="2140";Tstart="1447";shortTE="F";uid="c3072d7c-d9ee-49b1-bbe2-9fb226ff9a3e"
CM019752.1	RepeatMasker	DNA/Crypton-V	46386962	46387260	1128	+	.	ID="RND-5_FAMILY-82";Tend="912";Tstart="612";shortTE="F";uid="8698094c-9155-4ccf-bfb9-6dbe8ef73afc"
CM019752.1	RepeatMasker	Unknown	16628541	16628838	695	+	.	ID="RND-6_FAMILY-817";Tend="980";Tstart="691";shortTE="F";uid="c90a6226-d6de-4385-ab02-227bae32472f"
CM019752.1	RepeatMasker	Unknown	5547903	5549115	5175	+	.	ID="RND-6_FAMILY-1762";Tend="1944";Tstart="749";shortTE="F";uid="1ec2d453-76a5-48fc-9b8a-34aaea176652"
CM019752.1	RepeatMasker	Unknown	34351655	34352048	1439	+	.	ID="RND-5_FAMILY-929";Tend="1371";Tstart="914";shortTE="F";uid="ce76c1df-091b-441f-9e2a-3bc676ed723d"
CM019752.1	RepeatMasker	DNA/hAT-Ac	10656258	10656441	745	+	.	ID="RND-1_FAMILY-343";Tend="2892";Tstart="2714";shortTE="F";uid="7e78466a-093f-4bb6-a1fa-6b1b9556421a"
CM019752.1	RepeatMasker	Unknown	1186009	1186622	1808	+	.	ID="RND-6_FAMILY-2655";Tend="2418";Tstart="1795";shortTE="F";uid="28e3fad6-7805-4a53-8de6-c15cf3faeadb"
CM019752.1	RepeatMasker	Unknown	34897874	34898174	2094	+	.	ID="RND-1_FAMILY-122";Tend="1255";Tstart="955";shortTE="F";uid="9e28066c-80be-43ac-af00-0e0440ebff97"
CM019752.1	RepeatMasker	Unknown	23049455	23049585	529	+	.	ID="RND-6_FAMILY-1581";Tend="4816";Tstart="4716";shortTE="F";uid="f636d8b4-6536-4114-9986-b81bb4527694"
CM019752.1	RepeatMasker	DNA/Academ-1	38400428	38401558	677	+	.	ID="RND-5_FAMILY-4426";TEgroup="ctg_1%7CRND-5_FAMILY-4426%7C5";Tend="3965";Tstart="1703";shortTE="T";uid="cfb00815-165b-47c5-93fd-f9b891ecec9b"
CM019752.1	RepeatMasker	Unknown	21207099	21207444	1920	+	.	ID="RND-1_FAMILY-192";Tend="1289";Tstart="975";shortTE="F";uid="b1b81991-f5f8-45b5-a0b0-5c6503b433b1"
CM019752.1	RepeatMasker	Unknown	30746347	30746581	1318	+	.	ID="RND-1_FAMILY-519";Tend="1246";Tstart="962";shortTE="F";uid="e06da183-7daa-4e74-bfbd-41e86ccb16b8"
CM019752.1	RepeatMasker	Unknown	16955110	16955298	755	+	.	ID="RND-1_FAMILY-259";Tend="1159";Tstart="975";shortTE="F";uid="36678a3b-e515-4412-976e-953f70b2e325"
CM019752.1	RepeatMasker	LTR/ERV1	43163483	43163930	2781	+	.	ID="RND-5_FAMILY-302";Tend="1654";Tstart="1156";shortTE="F";uid="630148d9-1341-471f-803a-5a9c3192c100"
CM019752.1	RepeatMasker	Unknown	973726	973889	633	+	.	ID="RND-6_FAMILY-984";Tend="1648";Tstart="1490";shortTE="F";uid="1665f1cd-1103-4bcd-9ff0-2368591dd7d8"
CM019752.1	RepeatMasker	Unknown	52334788	52334929	519	+	.	ID="RND-6_FAMILY-180";Tend="1249";Tstart="1108";shortTE="F";uid="08ef153d-58ce-45cd-b7fc-85c8d90a3234"
CM019752.1	RepeatMasker	Unknown	49141584	49142604	3681	+	.	ID="RND-6_FAMILY-8799";Tend="1993";Tstart="1269";shortTE="F";uid="5c8eba8b-ae4b-4591-a9e7-3f402dfd6164"
CM019752.1	RepeatMasker	Unknown	54127872	54128621	6531	+	.	ID="RND-6_FAMILY-6664";Tend="1554";Tstart="805";shortTE="F";uid="a3748c08-bb26-4105-b7ec-e1050ca01c1a"
CM019752.1	RepeatMasker	Unknown	7404477	7405421	7725	+	.	ID="RND-6_FAMILY-1456";Tend="1848";Tstart="899";shortTE="F";uid="86b26610-5a8c-4391-aaf4-d44c42200637"
CM019752.1	RepeatMasker	Unknown	42570063	42570340	599	+	.	ID="RND-1_FAMILY-429";Tend="1203";Tstart="930";shortTE="F";uid="dbe879c7-aeb6-48d2-8cf4-89a0fc89e3b4"
CM019752.1	RepeatMasker	Unknown	29450038	29450493	572	+	.	ID="RND-4_FAMILY-554";TEgroup="ctg_1%7CRND-4_FAMILY-554%7C13";Tend="1479";Tstart="904";shortTE="F";uid="db85a205-cd9e-4d49-9b06-63be9079b192"
CM019752.1	RepeatMasker	LINE/L2	51835466	51835653	483	+	.	ID="RND-6_FAMILY-1534";Tend="2836";Tstart="2655";shortTE="F";uid="dd2e392b-4722-4231-9b65-f9185c9cae21"
CM019752.1	RepeatMasker	Unknown	4678501	4678675	1146	+	.	ID="RND-1_FAMILY-118";Tend="1081";Tstart="907";shortTE="F";uid="f6821b02-de93-4cf6-9c75-fe6793c2f1c9"
CM019752.1	RepeatMasker	Unknown	35678621	35679089	2754	+	.	ID="RND-5_FAMILY-2531";Tend="1464";Tstart="955";shortTE="F";uid="e614db8f-5ae7-4e93-8982-02d79aa2d2bf"
CM019752.1	RepeatMasker	Unknown	38827823	38828095	1512	+	.	ID="RND-6_FAMILY-10724";Tend="1168";Tstart="899";shortTE="F";uid="c49e67ff-6835-4ca3-bbf9-4d65b2298f79"
CM019752.1	RepeatMasker	DNA/hAT-Tip100	7605385	7605589	1965	+	.	ID="RND-1_FAMILY-486";Tend="1875";Tstart="1055";shortTE="F";uid="d77ad76a-9b14-4777-94a0-2cf9f34276da"
CM019752.1	RepeatMasker	Unknown	29649508	29649637	477	+	.	ID="RND-6_FAMILY-3007";Tend="1067";Tstart="926";shortTE="F";uid="b27a78be-3f8d-4179-8ffc-b0132b9f2313"
CM019752.1	RepeatMasker	Unknown	35014633	35015574	5422	+	.	ID="RND-5_FAMILY-147";TEgroup="ctg_1%7CRND-5_FAMILY-147%7C9";Tend="1796";Tstart="853";shortTE="F";uid="6f2a76fc-5095-4490-bd2b-88c7510e679d"
CM019752.1	RepeatMasker	DNA/hAT-Tip100	47389347	47389565	995	+	.	ID="RND-6_FAMILY-4941";Tend="1970";Tstart="1754";shortTE="F";uid="a9dc8677-00ae-4f58-ae67-7b0a639a68cb"
CM019752.1	RepeatMasker	Unknown	13409748	13409864	453	+	.	ID="RND-5_FAMILY-583";Tend="717";Tstart="609";shortTE="F";uid="f08b4ab8-23b8-488d-83b2-99f00090feb0"
CM019752.1	RepeatMasker	Unknown	12499269	12499501	423	+	.	ID="RND-6_FAMILY-1762";Tend="1040";Tstart="804";shortTE="F";uid="c5a844ca-e667-4676-886b-9f283a68bc11"
CM019752.1	RepeatMasker	DNA/Academ-1	7247705	7247969	1946	+	.	ID="RND-1_FAMILY-418";Tend="1006";Tstart="731";shortTE="F";uid="9f015544-988f-4c3e-9450-c1d56012328b"
CM019752.1	RepeatMasker	Unknown	32584408	32585880	10029	+	.	ID="RND-5_FAMILY-7137";Tend="2120";Tstart="612";shortTE="F";uid="e907e0e0-145f-4329-8a8e-04d5c2a1f90a"
CM019752.1	RepeatMasker	Unknown	4599916	4600249	695	+	.	ID="RND-1_FAMILY-725";Tend="1413";Tstart="1082";shortTE="F";uid="4b90242c-452e-42fa-bf69-5b0a01352e53"
CM019752.1	RepeatMasker	DNA/Academ-1	31438775	31439545	3243	+	.	ID="RND-2_FAMILY-8";Tend="1554";Tstart="696";shortTE="F";uid="2521236e-9dfe-472e-af3c-ff5810345ae2"
CM019752.1	RepeatMasker	Unknown	6468097	6468297	635	+	.	ID="RND-6_FAMILY-1659";Tend="1655";Tstart="1196";shortTE="F";uid="ff552a4e-dac5-4c7e-be3a-97b000262056"
CM019752.1	RepeatMasker	DNA/MULE-NOF	8539625	8539778	580	+	.	ID="RND-6_FAMILY-6851";Tend="3472";Tstart="3321";shortTE="F";uid="75afad20-58b5-4dd5-877c-7afd73a100d2"
CM019752.1	RepeatMasker	RC/Helitron	29960545	29961040	2414	+	.	ID="RND-5_FAMILY-2216";Tend="1659";Tstart="1155";shortTE="F";uid="0f45069e-1dd9-418a-8320-1a644e611a27"
CM019752.1	RepeatMasker	DNA/hAT-Tip100	24876182	24876305	799	+	.	ID="RND-1_FAMILY-329";Tend="1164";Tstart="1041";shortTE="F";uid="0e642461-9090-4ef7-baac-aa26919f9dc8"
CM019752.1	RepeatMasker	RC/Helitron	55227384	55227825	940	+	.	ID="RND-1_FAMILY-248";Tend="2351";Tstart="1926";shortTE="F";uid="172f93fa-7b4a-4f69-aeb4-cd65668a7c28"
CM019752.1	RepeatMasker	Unknown	48248646	48249039	3120	+	.	ID="RND-6_FAMILY-646";Tend="1364";Tstart="971";shortTE="F";uid="db2008d0-a295-4744-ada8-ae564ae4fb30"
CM019752.1	RepeatMasker	Unknown	55757766	55758255	3488	+	.	ID="RND-5_FAMILY-2531";Tend="1437";Tstart="937";shortTE="F";uid="ad4e2d1b-4e85-4007-a39b-fad8e825dcdb"
CM019752.1	RepeatMasker	Unknown	36553813	36554772	5495	+	.	ID="RND-1_FAMILY-261";Tend="1792";Tstart="825";shortTE="F";uid="87d4d074-14dd-47f9-bdcd-b4f3257648c5"
CM019752.1	RepeatMasker	DNA/Academ-1	50730232	50730594	1132	+	.	ID="RND-1_FAMILY-102";Tend="2686";Tstart="2335";shortTE="F";uid="d60f2664-6e2f-4cf6-af64-15e0b3ec95b5"
CM019752.1	RepeatMasker	Unknown	51587466	51587796	3175	+	.	ID="RND-6_FAMILY-306";Tend="2114";Tstart="1141";shortTE="F";uid="2df036e9-9f4a-4df2-9b68-2cadbc860456"
CM019752.1	RepeatMasker	Unknown	12822662	12822950	2145	+	.	ID="RND-5_FAMILY-41";Tend="1279";Tstart="978";shortTE="F";uid="42110fb9-4383-4871-a848-f9e96b284868"
CM019752.1	RepeatMasker	LTR/Gypsy	49789303	49789574	1233	+	.	ID="RND-6_FAMILY-10840";Tend="1689";Tstart="1404";shortTE="F";uid="622b341d-123e-4ce0-9513-8599d5b61756"
CM019752.1	RepeatMasker	Unknown	35799776	35800341	772	+	.	ID="RND-1_FAMILY-52";TEgroup="ctg_1%7CRND-1_FAMILY-52%7C41";Tend="1651";Tstart="882";shortTE="F";uid="e4ce3a95-97e6-44f5-bc53-712a8d425063"
CM019752.1	RepeatMasker	Unknown	33800223	33800571	2277	+	.	ID="RND-1_FAMILY-168";Tend="1222";Tstart="864";shortTE="F";uid="9f7beb9b-1c6b-4f0e-9885-afcadaf82a7c"
CM019752.1	RepeatMasker	Unknown	3698843	3698950	648	+	.	ID="RND-4_FAMILY-494";Tend="991";Tstart="873";shortTE="F";uid="310a896d-27e2-409f-b522-6d76efae2746"
CM019752.1	RepeatMasker	Unknown	45978275	45978459	405	+	.	ID="RND-1_FAMILY-52";Tend="1747";Tstart="1538";shortTE="F";uid="41fc0d12-7fe3-4d74-811c-ffadc2e3c34a"
CM019752.1	RepeatMasker	Unknown	24291024	24291223	823	+	.	ID="RND-6_FAMILY-4768";Tend="1290";Tstart="1089";shortTE="F";uid="8ad0723b-1ecf-4c4b-9cee-f2b73a303da2"
CM019752.1	RepeatMasker	Unknown	10768851	10769015	571	+	.	ID="RND-6_FAMILY-1762";Tend="1535";Tstart="1367";shortTE="F";uid="f65b7096-28ef-4bde-8148-8b9f50fdbd9a"
CM019752.1	RepeatMasker	Unknown	17924437	17925115	4089	+	.	ID="RND-1_FAMILY-496";Tend="1478";Tstart="931";shortTE="F";uid="15c1ea7a-87ce-4e6d-a874-83f5aa032f0e"
CM019752.1	RepeatMasker	Unknown	38708329	38709218	1543	+	.	ID="RND-1_FAMILY-278";TEgroup="ctg_1%7CRND-1_FAMILY-278%7C5";Tend="1991";Tstart="792";shortTE="F";uid="1a36d3cf-514c-4077-9052-1bf1cbec0ba4"
CM019752.1	RepeatMasker	Unknown	13541299	13541490	856	+	.	ID="RND-4_FAMILY-903";Tend="1249";Tstart="1058";shortTE="F";uid="988a33ea-c8de-44a8-b4e6-ca1ebca60c60"
CM019752.1	RepeatMasker	Unknown	54891749	54892512	1829	+	.	ID="RND-1_FAMILY-69";TEgroup="ctg_1%7CRND-1_FAMILY-69%7C10";Tend="2641";Tstart="694";shortTE="F";uid="e318e9ac-32b8-488d-ad80-1de50b93e8b1"
CM019752.1	RepeatMasker	DNA?/hAT?	22640912	22641356	802	+	.	ID="RND-6_FAMILY-2615";Tend="1235";Tstart="805";shortTE="F";uid="0112b2f7-301c-486f-afea-d57e7cac2afd"
CM019752.1	RepeatMasker	Unknown	41479923	41480539	1463	+	.	ID="RND-6_FAMILY-1581";Tend="6017";Tstart="5349";shortTE="F";uid="01dd32e5-1d06-4cb4-9a13-c68dc5e5b657"
CM019752.1	RepeatMasker	Unknown	30437524	30437625	458	+	.	ID="RND-5_FAMILY-7137";Tend="825";Tstart="717";shortTE="F";uid="0af3f7ac-208a-4066-89b1-7709c63010d5"
CM019752.1	RepeatMasker	DNA	8622945	8623091	772	+	.	ID="RND-1_FAMILY-527";Tend="609";Tstart="436";shortTE="F";uid="7de56f9f-f4df-4d1c-88ad-a8a9ba17ab52"
CM019752.1	RepeatMasker	Unknown	7587207	7587516	2167	+	.	ID="RND-6_FAMILY-2656";Tend="2587";Tstart="2283";shortTE="F";uid="e7b3065a-1587-4cad-b8eb-60755198a02e"
CM019752.1	RepeatMasker	Unknown	9792406	9792581	1251	+	.	ID="RND-6_FAMILY-1116";Tend="1176";Tstart="1005";shortTE="F";uid="a2a2bba5-3390-4978-a058-76bc3e472c3c"
CM019752.1	RepeatMasker	LINE/R1-LOA	10865835	10866423	4312	+	.	ID="RND-1_FAMILY-427";Tend="1495";Tstart="898";shortTE="F";uid="011389e9-d8f0-45c1-88ea-c2a8ca9e4be6"
CM019752.1	RepeatMasker	Unknown	17977177	17977313	527	+	.	ID="RND-5_FAMILY-3180";Tend="1132";Tstart="958";shortTE="F";uid="4f596d63-c17e-43cd-81da-8d734f5b63e5"
CM019752.1	RepeatMasker	Unknown	50583157	50583289	818	+	.	ID="RND-1_FAMILY-237";Tend="1354";Tstart="1213";shortTE="F";uid="e1acd816-9066-4561-8981-c249d0df6bf8"
CM019752.1	RepeatMasker	Unknown	39813144	39814054	3591	+	.	ID="RND-1_FAMILY-52";Tend="1799";Tstart="881";shortTE="F";uid="f5d62c5d-9b12-4b04-abbb-c16fe72268e5"
CM019752.1	RepeatMasker	Unknown	19056482	19056863	2447	+	.	ID="RND-6_FAMILY-978";Tend="1334";Tstart="948";shortTE="F";uid="0f9e7724-54ce-4b28-916f-979c9deaf20c"
CM019752.1	RepeatMasker	Unknown	4908704	4908897	1242	+	.	ID="RND-3_FAMILY-23";Tend="2862";Tstart="2670";shortTE="F";uid="9e910c54-0c75-43b9-bb21-1fb63d1c151a"
CM019752.1	RepeatMasker	Unknown	50591571	50591847	2120	+	.	ID="RND-1_FAMILY-66";Tend="1324";Tstart="1032";shortTE="F";uid="a96cf9ae-fbe5-4e0a-9d64-542f6154f8cf"
CM019752.1	RepeatMasker	Unknown	41428582	41428752	797	+	.	ID="RND-5_FAMILY-433";Tend="1159";Tstart="984";shortTE="F";uid="aa205b86-fcfe-478c-b573-669b0b971700"
CM019752.1	RepeatMasker	Unknown	17771672	17771859	512	+	.	ID="RND-6_FAMILY-864";Tend="1188";Tstart="1002";shortTE="F";uid="5953115d-79c0-4e2e-a63b-38c25e2acc7b"
CM019752.1	RepeatMasker	Unknown	35087050	35087192	601	+	.	ID="RND-6_FAMILY-1762";Tend="916";Tstart="754";shortTE="F";uid="d3987759-138a-4965-a9e1-8e1b8f5accde"
CM019752.1	RepeatMasker	Unknown	47920798	47920991	533	+	.	ID="RND-1_FAMILY-683";Tend="2916";Tstart="2724";shortTE="F";uid="e8dba0fb-c6b7-4042-9597-e254834eaf77"
CM019752.1	RepeatMasker	DNA/Academ-1	55239410	55239751	2617	+	.	ID="RND-1_FAMILY-186";Tend="2962";Tstart="2632";shortTE="F";uid="12c02a25-5e0f-4fff-9d7c-ed5ccb7921ba"
CM019752.1	RepeatMasker	DNA/Maverick	13613522	13613908	1092	+	.	ID="RND-6_FAMILY-2045";Tend="1116";Tstart="757";shortTE="F";uid="27a7236d-5b1b-4bf7-8e5e-ee527040bb3c"
CM019752.1	RepeatMasker	Unknown	31287798	31287922	610	+	.	ID="RND-1_FAMILY-139";Tend="1044";Tstart="921";shortTE="F";uid="d81817fb-d706-4037-a66c-2ecc272414bd"
CM019752.1	RepeatMasker	Unknown	5355913	5357170	4944	+	.	ID="RND-5_FAMILY-1529";Tend="2134";Tstart="841";shortTE="F";uid="f6eef98f-08a4-4f92-93e6-422175317254"
CM019752.1	RepeatMasker	Unknown	30703974	30704615	1921	+	.	ID="RND-5_FAMILY-36";TEgroup="ctg_1%7CRND-5_FAMILY-36%7C2";Tend="1616";Tstart="879";shortTE="F";uid="3d0eb714-4009-4f89-a4d2-dc03c4c77535"
CM019752.1	RepeatMasker	Unknown	51381204	51381522	673	+	.	ID="RND-5_FAMILY-3052";Tend="2165";Tstart="1600";shortTE="F";uid="900022da-90d5-404f-8625-ab66d5195ed4"
CM019752.1	RepeatMasker	Unknown	2177073	2177238	694	+	.	ID="RND-1_FAMILY-158";Tend="1793";Tstart="1628";shortTE="F";uid="712432bd-3902-46a5-a64d-6010738598d7"
CM019752.1	RepeatMasker	Unknown	36026186	36026873	2341	+	.	ID="RND-5_FAMILY-1529";Tend="1926";Tstart="1210";shortTE="F";uid="e83b222f-1424-4795-8ff3-33e37ce2e68d"
CM019752.1	RepeatMasker	Unknown	46127163	46127274	465	+	.	ID="RND-6_FAMILY-2298";Tend="2092";Tstart="1981";shortTE="F";uid="50d8a7a6-3056-4564-81c6-424c0f8b237e"
CM019752.1	RepeatMasker	Unknown	30424862	30425276	795	+	.	ID="RND-5_FAMILY-126";Tend="1966";Tstart="1578";shortTE="F";uid="163e3ab6-c7ea-41ce-b6e1-b21803eb2707"
CM019752.1	RepeatMasker	Unknown	6851388	6851595	1036	+	.	ID="RND-1_FAMILY-274";Tend="1240";Tstart="1020";shortTE="F";uid="8bf61b21-fd19-496f-8e2f-365d4eb7d888"
CM019752.1	RepeatMasker	Unknown	51331687	51332394	4043	+	.	ID="RND-1_FAMILY-137";Tend="1652";Tstart="937";shortTE="F";uid="b3572178-f10a-4dbd-9983-2164816b19af"
CM019752.1	RepeatMasker	DNA/hAT-Tip100	36682089	36682279	1619	+	.	ID="RND-6_FAMILY-10642";Tend="1125";Tstart="935";shortTE="F";uid="5ae4cbf4-95aa-4fec-919c-fbc9a740fc90"
CM019752.1	RepeatMasker	LINE/Penelope	35158217	35158730	2424	+	.	ID="RND-1_FAMILY-611";Tend="1473";Tstart="939";shortTE="F";uid="643c2d9d-d147-47d4-9a96-1438fdb9c1f3"
CM019752.1	RepeatMasker	Unknown	46907492	46908782	8313	+	.	ID="RND-5_FAMILY-1529";Tend="2125";Tstart="845";shortTE="F";uid="50bb3c94-f316-45f4-a427-c0be1615bbf4"
CM019752.1	RepeatMasker	LINE/CR1	41722699	41723577	1376	+	.	ID="RND-1_FAMILY-335";Tend="1698";Tstart="827";shortTE="F";uid="2f579c2c-75ff-4fee-b62c-de3404a13c20"
CM019752.1	RepeatMasker	Unknown	47867030	47867208	853	+	.	ID="RND-5_FAMILY-7137";Tend="883";Tstart="704";shortTE="F";uid="6413efd1-2b22-4d90-a4d5-0d122269ea1c"
CM019752.1	RepeatMasker	Unknown	18372699	18373472	5576	+	.	ID="RND-5_FAMILY-1294";Tend="2115";Tstart="1347";shortTE="F";uid="93465987-a085-4b63-887e-ae7edab500e7"
CM019752.1	RepeatMasker	Unknown	8006279	8006706	2160	+	.	ID="RND-1_FAMILY-493";Tend="1345";Tstart="943";shortTE="F";uid="23e9aa8f-f544-4412-9f2c-6ad0381bda9f"
CM019752.1	RepeatMasker	Unknown	26005696	26005962	1836	+	.	ID="RND-5_FAMILY-2948";Tend="2457";Tstart="2192";shortTE="F";uid="664de74a-f429-4fe8-b62e-c518eab49cd6"
CM019752.1	RepeatMasker	Unknown	54736579	54736839	1852	+	.	ID="RND-6_FAMILY-2860";Tend="1214";Tstart="958";shortTE="F";uid="e56463f8-e24d-4230-80c1-db4708afe7b3"
CM019752.1	RepeatMasker	Unknown	215880	216211	1612	+	.	ID="RND-6_FAMILY-9590";Tend="1331";Tstart="974";shortTE="F";uid="4c04e91e-691d-4b20-bca8-cca02121f1d1"
CM019752.1	RepeatMasker	Unknown	44348078	44348338	1875	+	.	ID="RND-5_FAMILY-1168";Tend="1360";Tstart="1092";shortTE="F";uid="d45bdd1a-2deb-40d4-b382-120a984f152b"
CM019752.1	RepeatMasker	Unknown	4071680	4071878	1277	+	.	ID="RND-5_FAMILY-1912";Tend="1035";Tstart="840";shortTE="F";uid="041ce2af-8daf-4842-a08c-0f10a18dd3db"
CM019752.1	RepeatMasker	Unknown	31380270	31380424	464	+	.	ID="RND-6_FAMILY-8517";Tend="2217";Tstart="2064";shortTE="F";uid="a369fc20-cb07-4833-bb5b-cae5e26d35d1"
CM019752.1	RepeatMasker	Unknown	11281832	11281975	622	+	.	ID="RND-4_FAMILY-553";Tend="975";Tstart="832";shortTE="F";uid="5876efed-279b-4b5c-8ad5-3164ee957ad2"
CM019752.1	RepeatMasker	Unknown	1254154	1254610	3858	+	.	ID="RND-5_FAMILY-1786";Tend="1427";Tstart="970";shortTE="F";uid="437b428f-39d6-4de2-92bb-e00a7273aae6"
CM019752.1	RepeatMasker	LINE/I	40164962	40165066	604	+	.	ID="RND-1_FAMILY-108";Tend="837";Tstart="733";shortTE="F";uid="c2bfdf6a-af92-4151-94dd-3bf11d7174d8"
CM019752.1	RepeatMasker	DNA/Academ-1	29191997	29192213	608	+	.	ID="RND-5_FAMILY-369";Tend="602";Tstart="386";shortTE="F";uid="fe9ecfdf-b165-446d-8c02-c2468e3bac65"
CM019752.1	RepeatMasker	Unknown	1158402	1158783	1924	+	.	ID="RND-6_FAMILY-139";Tend="1043";Tstart="689";shortTE="F";uid="ec0f794f-5cf7-4ae6-88f1-687ec0bf4667"
CM019752.1	RepeatMasker	Unknown	35312625	35313534	4102	+	.	ID="RND-6_FAMILY-6366";Tend="2596";Tstart="1833";shortTE="F";uid="6ad24070-1519-44d0-898f-1a8900a2c43e"
CM019752.1	RepeatMasker	Unknown	44995640	44995995	1036	+	.	ID="RND-1_FAMILY-327";TEgroup="ctg_1%7CRND-1_FAMILY-327%7C3";Tend="1103";Tstart="930";shortTE="F";uid="92e06fb0-1313-4af2-b200-75036a20905b"
CM019752.1	RepeatMasker	DNA/Academ-1	22012585	22012806	1378	+	.	ID="RND-1_FAMILY-145";Tend="2745";Tstart="2507";shortTE="F";uid="aee5550e-4457-4913-a35b-d02b02d0ce6b"
CM019752.1	RepeatMasker	Unknown	47878648	47878855	505	+	.	ID="RND-6_FAMILY-1659";Tend="1231";Tstart="1032";shortTE="F";uid="e420ca1d-940c-4933-ae4b-6876b0dfb82b"
CM019752.1	RepeatMasker	Unknown	7374083	7374413	950	+	.	ID="RND-5_FAMILY-7137";Tend="1530";Tstart="1184";shortTE="F";uid="5881a9bb-0c21-4191-8dbb-d2f4d36199f4"
CM019752.1	RepeatMasker	Unknown	8115678	8115927	817	+	.	ID="RND-5_FAMILY-1992";Tend="1035";Tstart="791";shortTE="F";uid="19ca4849-757a-426f-98ee-d229d53feabc"
CM019752.1	RepeatMasker	Unknown	37400022	37400409	1287	+	.	ID="RND-5_FAMILY-1529";Tend="2136";Tstart="1671";shortTE="F";uid="b9b8b8e0-0332-4151-9f89-ba34a9778223"
CM019752.1	RepeatMasker	Unknown	23028498	23028686	765	+	.	ID="RND-5_FAMILY-4777";Tend="552";Tstart="367";shortTE="F";uid="563ef4c6-297a-41c3-87c5-71344c53932e"
CM019752.1	RepeatMasker	Unknown	4033943	4034073	1107	+	.	ID="RND-1_FAMILY-425";Tend="1244";Tstart="1114";shortTE="F";uid="402dcb58-f4ab-4790-8073-3f885c5a7c43"
CM019752.1	RepeatMasker	LINE/L2	20524503	20524800	572	+	.	ID="RND-6_FAMILY-1534";Tend="2833";Tstart="2531";shortTE="F";uid="a4d00d93-d6d3-48ca-8ef4-eb5bbee26377"
CM019752.1	RepeatMasker	Unknown	44995433	44995612	756	+	.	ID="RND-6_FAMILY-1762";Tend="940";Tstart="751";shortTE="F";uid="8d7b4c00-b07e-41fc-a691-6d9c7e7ea588"
CM019752.1	RepeatMasker	Unknown	38297410	38297539	526	+	.	ID="RND-5_FAMILY-733";Tend="1213";Tstart="1084";shortTE="F";uid="6a1f8534-7356-46f1-9495-0936168e7650"
CM019752.1	RepeatMasker	Unknown	31085279	31085736	2460	+	.	ID="RND-1_FAMILY-665";Tend="1439";Tstart="986";shortTE="F";uid="a4d00983-b6c2-4257-96bc-be1233e6fe78"
CM019752.1	RepeatMasker	Unknown	19600361	19600499	887	+	.	ID="RND-1_FAMILY-379";Tend="1284";Tstart="1146";shortTE="F";uid="bf9755b8-0cb2-4ee2-94a5-ffc473d62183"
CM019752.1	RepeatMasker	Unknown	44960747	44961258	2104	+	.	ID="RND-5_FAMILY-1267";Tend="1360";Tstart="817";shortTE="F";uid="b84d85db-db56-429b-9e27-d4b1b4a47d87"
CM019752.1	RepeatMasker	Unknown	53533919	53534178	732	+	.	ID="RND-5_FAMILY-2111";Tend="1109";Tstart="848";shortTE="F";uid="68b485c9-6283-409e-b8ce-168db3903601"
CM019752.1	RepeatMasker	LINE/I	6684789	6685437	816	+	.	ID="RND-6_FAMILY-209";Tend="1619";Tstart="931";shortTE="F";uid="b03cc8d8-d2b8-4ecb-9b34-734b2ea44cca"
CM019752.1	RepeatMasker	Unknown	50460456	50461039	2918	+	.	ID="RND-5_FAMILY-26";Tend="1650";Tstart="1045";shortTE="F";uid="c06ecffc-daff-4ceb-9fb5-3feb432a9359"
CM019752.1	RepeatMasker	LINE/I	26202306	26202511	1404	+	.	ID="RND-1_FAMILY-593";Tend="1419";Tstart="1213";shortTE="F";uid="0bfd9b2e-23db-442a-8a01-41f946416b97"
CM019752.1	RepeatMasker	DNA/Academ-1	37233005	37233205	708	+	.	ID="RND-1_FAMILY-330";Tend="3223";Tstart="3010";shortTE="F";uid="6f49342e-869d-4b4b-b7af-b296a73f9eaa"
CM019752.1	RepeatMasker	DNA/Academ-1	4889529	4891862	4665	+	.	ID="RND-6_FAMILY-8612";TEgroup="ctg_1%7CRND-6_FAMILY-8612%7C1";Tend="3484";Tstart="827";shortTE="F";uid="be35efa2-5368-4942-a4d4-b1ef2baf16fe"
CM019752.1	RepeatMasker	Unknown	19667064	19667235	753	+	.	ID="RND-5_FAMILY-2111";Tend="1782";Tstart="1602";shortTE="F";uid="7f9b7d88-b2bc-490b-81b3-d72702ac88ad"
CM019752.1	RepeatMasker	Unknown	15805352	15805461	863	+	.	ID="RND-6_FAMILY-115";Tend="1099";Tstart="990";shortTE="F";uid="b6b23ca4-313b-4b27-92b1-006be3debd32"
CM019752.1	RepeatMasker	DNA/Academ-1	30456724	30456945	1048	+	.	ID="RND-1_FAMILY-330";Tend="3223";Tstart="3011";shortTE="F";uid="1f2cc999-e48b-4a1d-a73a-1bc6602339e5"
CM019752.1	RepeatMasker	Unknown	24975186	24975762	726	+	.	ID="RND-4_FAMILY-494";Tend="2195";Tstart="1556";shortTE="F";uid="9970b94c-6048-48cc-8b00-900c319c282d"
CM019752.1	RepeatMasker	Unknown	17732291	17732439	419	+	.	ID="RND-6_FAMILY-5342";Tend="1186";Tstart="1040";shortTE="F";uid="38faba88-17cc-4deb-a242-c774a84e6e0f"
CM019752.1	RepeatMasker	Unknown	43440626	43441042	2201	+	.	ID="RND-5_FAMILY-102";Tend="1210";Tstart="783";shortTE="F";uid="e87efe38-8368-44ed-b201-20ed0f08b1f8"
CM019752.1	RepeatMasker	Unknown	11204362	11205274	6441	+	.	ID="RND-5_FAMILY-7137";Tend="1636";Tstart="719";shortTE="F";uid="da7865eb-20b7-46a6-aaad-76d7ea2a3ae7"
CM019752.1	RepeatMasker	Unknown	14906523	14906711	882	+	.	ID="RND-4_FAMILY-1108";Tend="1090";Tstart="902";shortTE="F";uid="540d62dd-be43-4f09-8c89-24523bfae869"
CM019752.1	RepeatMasker	Unknown	13863550	13864345	5127	+	.	ID="RND-1_FAMILY-386";Tend="1747";Tstart="963";shortTE="F";uid="7cb9202f-c6be-49bb-97d5-a89d6f17af80"
CM019752.1	RepeatMasker	Unknown	8669001	8669127	413	+	.	ID="RND-1_FAMILY-696";Tend="1449";Tstart="1327";shortTE="F";uid="39f3579f-040b-4bdf-8a41-59ccfaed1691"
CM019752.1	RepeatMasker	Unknown	18565522	18565855	706	+	.	ID="RND-1_FAMILY-516";TEgroup="ctg_1%7CRND-1_FAMILY-516%7C1";Tend="1617";Tstart="865";shortTE="F";uid="18eb7e2e-69b7-48fa-972a-05f37c3642df"
CM019752.1	RepeatMasker	Unknown	21287869	21288115	2131	+	.	ID="RND-1_FAMILY-331";Tend="1189";Tstart="943";shortTE="F";uid="6fa90059-5d19-4116-a96f-d5f91606fefb"
CM019752.1	RepeatMasker	Unknown	7356993	7357268	590	+	.	ID="RND-4_FAMILY-494";Tend="1859";Tstart="1587";shortTE="F";uid="5ca45f9f-8b26-4d39-83da-1fa14aa25264"
CM019752.1	RepeatMasker	Unknown	17414386	17414659	1352	+	.	ID="RND-4_FAMILY-505";Tend="1237";Tstart="962";shortTE="F";uid="e9d5b1b3-0d43-44c4-b1c3-6eff63b97083"
CM019752.1	RepeatMasker	Unknown	8312714	8313309	2772	+	.	ID="RND-4_FAMILY-15";Tend="1823";Tstart="1232";shortTE="F";uid="d01e9154-93bd-4cab-a83c-bddbdb6cf49f"
CM019752.1	RepeatMasker	Unknown	27444792	27445253	3499	+	.	ID="RND-1_FAMILY-99";Tend="2124";Tstart="1664";shortTE="F";uid="0d5820fa-780a-4d5b-bc50-bde2cb5daea6"
CM019752.1	RepeatMasker	Unknown	34652188	34652347	455	+	.	ID="RND-6_FAMILY-2077";Tend="1565";Tstart="1398";shortTE="F";uid="f9c88887-ed78-4894-ae85-5e10b8e455d3"
CM019752.1	RepeatMasker	Unknown	37922600	37923348	4027	+	.	ID="RND-6_FAMILY-1972";TEgroup="ctg_1%7CRND-6_FAMILY-1972%7C2";Tend="1751";Tstart="845";shortTE="F";uid="0692ee55-1d40-4386-9d89-68dbc269a924"
CM019752.1	RepeatMasker	Unknown	30492155	30492418	4600	+	.	ID="RND-6_FAMILY-1762";Tend="2067";Tstart="989";shortTE="F";uid="0d5bf03e-8ee2-4a2b-bfd5-737600d0983d"
CM019752.1	RepeatMasker	Unknown	34778465	34778607	1287	+	.	ID="RND-1_FAMILY-425";Tend="1248";Tstart="1106";shortTE="F";uid="15e1b276-1017-4567-864e-680b27e09f7e"
CM019752.1	RepeatMasker	Unknown	8423265	8423483	1341	+	.	ID="RND-1_FAMILY-159";Tend="1047";Tstart="829";shortTE="F";uid="a7fd79b4-3267-4c84-9b47-9685121e5ac9"
CM019752.1	RepeatMasker	Unknown	53446878	53447180	2161	+	.	ID="RND-1_FAMILY-66";Tend="1324";Tstart="1029";shortTE="F";uid="abcdadc6-fb0e-414b-bef4-da04eb881b03"
CM019752.1	RepeatMasker	Unknown	2865992	2866241	609	+	.	ID="RND-6_FAMILY-978";Tend="1177";Tstart="942";shortTE="F";uid="5b766734-6969-452b-a35c-dcc604ed3542"
CM019752.1	RepeatMasker	DNA/hAT-Tip100	54799953	54800445	3571	+	.	ID="RND-6_FAMILY-6203";Tend="1465";Tstart="939";shortTE="F";uid="893f4224-e29f-4584-8f9d-80f815b6d216"
CM019752.1	RepeatMasker	Unknown	34375856	34376136	2333	+	.	ID="RND-1_FAMILY-299";Tend="1247";Tstart="967";shortTE="F";uid="4a4a6823-42ca-4560-b56c-b00f81403576"
CM019752.1	RepeatMasker	Unknown	11725611	11725951	780	+	.	ID="RND-1_FAMILY-69";Tend="1697";Tstart="1342";shortTE="F";uid="1e4561b4-b808-4240-bdc6-1cac080d2820"
CM019752.1	RepeatMasker	LTR/Gypsy	5857573	5858239	4943	+	.	ID="RND-6_FAMILY-39";Tend="1479";Tstart="751";shortTE="F";uid="e601c472-3f81-4b3b-8f83-65c47350e5dc"
CM019752.1	RepeatMasker	Unknown	40972049	40972592	4360	+	.	ID="RND-1_FAMILY-257";Tend="1517";Tstart="978";shortTE="F";uid="a19f835d-1ca6-4c77-aebc-7c7bd788f789"
CM019752.1	RepeatMasker	Unknown	7368049	7368400	897	+	.	ID="RND-6_FAMILY-2655";Tend="2204";Tstart="1862";shortTE="F";uid="befff169-9d21-4bd8-a8fb-fee4ad3e10a2"
CM019752.1	RepeatMasker	DNA/Academ-1	20807082	20807762	1664	+	.	ID="RND-2_FAMILY-8";TEgroup="ctg_1%7CRND-2_FAMILY-8%7C3";Tend="1777";Tstart="1201";shortTE="F";uid="01671389-0966-4fd0-8e17-b0fc733bbecd"
CM019752.1	RepeatMasker	LTR/Gypsy	14431022	14431311	1881	+	.	ID="RND-6_FAMILY-4390";Tend="739";Tstart="439";shortTE="F";uid="e0e4c92f-facc-4695-968e-fe20632f81c2"
CM019752.1	RepeatMasker	Unknown	31754382	31754554	539	+	.	ID="RND-6_FAMILY-1659";Tend="1305";Tstart="1130";shortTE="F";uid="51425e87-c2d7-4e45-a814-968afd2f63bb"
CM019752.1	RepeatMasker	Unknown	51498622	51498844	915	+	.	ID="RND-1_FAMILY-139";Tend="1138";Tstart="921";shortTE="F";uid="d4824e2b-04ce-463b-8e5d-50ab205738e0"
CM019752.1	RepeatMasker	Unknown	11015017	11015726	3281	+	.	ID="RND-5_FAMILY-893";Tend="1925";Tstart="700";shortTE="F";uid="5ea184fa-d0f8-42b4-8ede-f9089c654a89"
CM019752.1	RepeatMasker	Unknown	30507425	30508071	4928	+	.	ID="RND-4_FAMILY-505";Tend="1687";Tstart="983";shortTE="F";uid="011f21f8-c0b6-42ea-9510-afa95b2e3f1c"
CM019752.1	RepeatMasker	Unknown	33475126	33475459	985	+	.	ID="RND-1_FAMILY-725";Tend="1412";Tstart="1064";shortTE="F";uid="5729ab8f-3079-470d-b685-361b95529ca4"
CM019752.1	RepeatMasker	Unknown	52373929	52374051	475	+	.	ID="RND-1_FAMILY-326";Tend="1795";Tstart="1676";shortTE="F";uid="6b64c69b-5078-4c2e-a290-6d7fa5cc8d02"
CM019752.1	RepeatMasker	Unknown	45369851	45369966	680	+	.	ID="RND-5_FAMILY-3253";Tend="1121";Tstart="1007";shortTE="F";uid="4fd96feb-69e9-45f9-952c-b9502f94c712"
CM019752.1	RepeatMasker	Unknown	13489889	13490427	2820	+	.	ID="RND-1_FAMILY-425";TEgroup="ctg_1%7CRND-1_FAMILY-425%7C5";Tend="1248";Tstart="704";shortTE="F";uid="3c4710c3-d506-45f6-b273-230d132ef6f7"
CM019752.1	RepeatMasker	LTR/Gypsy	8672232	8673610	3559	+	.	ID="RND-6_FAMILY-39";TEgroup="ctg_1%7CRND-6_FAMILY-39%7C4";Tend="2447";Tstart="737";shortTE="F";uid="e18c5e61-5bf4-412e-a77f-339a425bb670"
CM019752.1	RepeatMasker	DNA?/hAT?	19863745	19864932	10370	+	.	ID="RND-6_FAMILY-1805";Tend="1491";Tstart="305";shortTE="F";uid="392963fd-dc03-4149-be42-9d158e4d726c"
CM019752.1	RepeatMasker	Unknown	53914198	53914554	1968	+	.	ID="RND-1_FAMILY-120";Tend="1195";Tstart="854";shortTE="F";uid="1889d825-d81e-40d5-b0b9-dd2f34c90f25"
CM019752.1	RepeatMasker	DNA/hAT-Tip100	38770529	38770705	1320	+	.	ID="RND-1_FAMILY-354";Tend="1122";Tstart="944";shortTE="F";uid="a5ddda61-40c0-4fbe-9cdd-a260a5e2e791"
CM019752.1	RepeatMasker	Unknown	30219577	30219811	1299	+	.	ID="RND-5_FAMILY-41";Tend="1247";Tstart="1020";shortTE="F";uid="9e5ff32e-e8c1-4fd6-8c8d-0b458f42d966"
CM019752.1	RepeatMasker	Unknown	43366638	43367372	2036	+	.	ID="RND-1_FAMILY-139";TEgroup="ctg_1%7CRND-1_FAMILY-139%7C8";Tend="1448";Tstart="923";shortTE="F";uid="e50f5665-15e1-4d1a-84e9-0bceee446436"
CM019752.1	RepeatMasker	Unknown	53164796	53164938	761	+	.	ID="RND-5_FAMILY-199";Tend="1083";Tstart="945";shortTE="F";uid="8d70e61e-417a-4727-bd05-98f30411a302"
CM019752.1	RepeatMasker	DNA/hAT-Tip100	43441046	43441350	2475	+	.	ID="RND-6_FAMILY-1471";Tend="1275";Tstart="969";shortTE="F";uid="01cde10e-5ad6-412b-8585-3a1153838853"
CM019752.1	RepeatMasker	Unknown	27441335	27441562	1177	+	.	ID="RND-6_FAMILY-205";Tend="1172";Tstart="924";shortTE="F";uid="274e7bd3-bbdb-46a8-bd3e-8bca4fabf547"
CM019752.1	RepeatMasker	Unknown	10259769	10260184	3087	+	.	ID="RND-6_FAMILY-978";Tend="1361";Tstart="946";shortTE="F";uid="fb401dfc-d527-4a66-afc1-31de2d98d667"
CM019752.1	RepeatMasker	Unknown	611588	612140	4255	+	.	ID="RND-1_FAMILY-425";Tend="1423";Tstart="866";shortTE="F";uid="d5e2dfa5-9214-4e7f-b4ea-39f9348140db"
CM019752.1	RepeatMasker	Unknown	55683201	55683402	897	+	.	ID="RND-4_FAMILY-494";Tend="1735";Tstart="1543";shortTE="F";uid="1b24422e-d8d2-4cf5-b26d-cf0ba385fa83"
CM019752.1	RepeatMasker	Unknown	30890292	30890725	1965	+	.	ID="RND-6_FAMILY-306";Tend="2153";Tstart="1679";shortTE="F";uid="2449c98f-1f0c-4fe8-ad9a-163053a65c74"
CM019752.1	RepeatMasker	Unknown	44205890	44206177	529	+	.	ID="RND-4_FAMILY-553";Tend="1204";Tstart="921";shortTE="F";uid="f71d2670-a6fa-489f-9493-1611dddbdce1"
CM019752.1	RepeatMasker	RC/Helitron?	14231659	14231824	401	+	.	ID="RND-5_FAMILY-2492";Tend="1899";Tstart="1746";shortTE="F";uid="79f7fd51-46dd-4c0a-afd9-5d9dcbff03ae"
CM019752.1	RepeatMasker	Unknown	976621	976729	546	+	.	ID="RND-4_FAMILY-162";Tend="1802";Tstart="1692";shortTE="F";uid="d0ec623a-f270-41aa-8a35-1e02c0317031"
CM019752.1	RepeatMasker	Unknown	13012098	13012386	1287	+	.	ID="RND-6_FAMILY-1313";Tend="2102";Tstart="1799";shortTE="F";uid="2cb045fc-21f1-44c0-b395-e75817ea4036"
CM019752.1	RepeatMasker	Unknown	21196647	21197690	1534	+	.	ID="RND-5_FAMILY-2531";TEgroup="ctg_1%7CRND-5_FAMILY-2531%7C5";Tend="1423";Tstart="939";shortTE="F";uid="0d06a426-f958-4600-8ffb-7bea07642ad2"
CM019752.1	RepeatMasker	Unknown	6625213	6625760	3570	+	.	ID="RND-1_FAMILY-399";Tend="1654";Tstart="1109";shortTE="F";uid="a24cd0d0-70be-478e-bfca-fc979d0a6bbe"
CM019752.1	RepeatMasker	Unknown	826779	827494	4761	+	.	ID="RND-1_FAMILY-137";Tend="1665";Tstart="916";shortTE="F";uid="54136b2d-a1ad-4761-baed-684d16e2004b"
CM019752.1	RepeatMasker	Unknown	51758246	51758569	1606	+	.	ID="RND-1_FAMILY-378";Tend="1804";Tstart="1472";shortTE="F";uid="5b7c3c25-3975-48f1-bca6-e307f6044b56"
CM019752.1	RepeatMasker	Unknown	27569355	27569512	574	+	.	ID="RND-6_FAMILY-1581";Tend="4822";Tstart="4663";shortTE="F";uid="20ac590f-8fd1-4246-bd48-350289716a36"
CM019752.1	RepeatMasker	Unknown	51415637	51415892	474	+	.	ID="RND-1_FAMILY-319";Tend="2203";Tstart="1923";shortTE="F";uid="d06d2312-6acc-413b-a5cc-6ea315bbc648"
CM019752.1	RepeatMasker	Unknown	7078726	7079105	3058	+	.	ID="RND-1_FAMILY-9";Tend="1177";Tstart="798";shortTE="F";uid="7b8980b5-321d-404a-855b-31b5b5d98e39"
CM019752.1	RepeatMasker	DNA?/hAT?	28369301	28369648	2264	+	.	ID="RND-6_FAMILY-2615";Tend="1412";Tstart="1067";shortTE="F";uid="ed5a40b3-8087-47c5-8bd6-a1920cfc46fa"
CM019752.1	RepeatMasker	Unknown	16018200	16019365	3084	+	.	ID="RND-6_FAMILY-306";Tend="2035";Tstart="823";shortTE="F";uid="fc7e67ba-7252-47ff-8fba-a2517e03b4ea"
CM019752.1	RepeatMasker	Unknown	31630394	31630516	455	+	.	ID="RND-6_FAMILY-2371";Tend="845";Tstart="710";shortTE="F";uid="700a4b00-6a4d-40db-9249-9c484bceb409"
CM019752.1	RepeatMasker	Unknown	18895481	18896114	2929	+	.	ID="RND-4_FAMILY-238";Tend="1536";Tstart="910";shortTE="F";uid="105cbd9a-4fee-435a-9619-e4c054ba28ae"
CM019752.1	RepeatMasker	Unknown	8347784	8348388	2615	+	.	ID="RND-1_FAMILY-52";Tend="1494";Tstart="890";shortTE="F";uid="9ce1ac02-105f-4ab1-a28e-a309ca1e6e97"
CM019752.1	RepeatMasker	Unknown	16243877	16244520	4657	+	.	ID="RND-5_FAMILY-1294";Tend="1543";Tstart="879";shortTE="F";uid="7e5649b7-3c36-4c60-8341-543632725e9c"
CM019752.1	RepeatMasker	Unknown	28222296	28222648	1118	+	.	ID="RND-1_FAMILY-52";Tend="1582";Tstart="1205";shortTE="F";uid="f36828f9-aece-4927-bb11-70faa60e5843"
CM019752.1	RepeatMasker	Unknown	8947730	8948106	2761	+	.	ID="RND-6_FAMILY-646";Tend="1367";Tstart="971";shortTE="F";uid="a22da848-3362-4fee-bc24-da0cdb4baf39"
CM019752.1	RepeatMasker	Unknown	31412564	31413137	2511	+	.	ID="RND-6_FAMILY-1659";Tend="1531";Tstart="919";shortTE="F";uid="34bf167a-e006-40cf-92bf-32b3705c97ac"
CM019752.1	RepeatMasker	DNA/Sola-2	3302042	3302366	944	+	.	ID="RND-4_FAMILY-890";Tend="1221";Tstart="910";shortTE="F";uid="94a39e90-ab00-46e8-841f-79de1a72cdfe"
CM019752.1	RepeatMasker	Unknown	45741789	45741914	432	+	.	ID="RND-5_FAMILY-1529";Tend="1500";Tstart="1348";shortTE="F";uid="fbe15030-a67f-4bd2-a888-4eec39fa7fac"
CM019752.1	RepeatMasker	DNA/hAT-Tip100	54723043	54723178	628	+	.	ID="RND-6_FAMILY-10642";Tend="1054";Tstart="933";shortTE="F";uid="a340f691-e8a1-45b4-a51a-c37bf7aad428"
CM019752.1	RepeatMasker	DNA/Academ-1	10208295	10209351	5217	+	.	ID="RND-2_FAMILY-8";Tend="1771";Tstart="694";shortTE="F";uid="ccfb4cc5-b407-4b08-b98a-a59e0bbf130d"
CM019752.1	RepeatMasker	Unknown	12254615	12254780	412	+	.	ID="RND-1_FAMILY-55";Tend="975";Tstart="795";shortTE="F";uid="94125e05-be3d-41cf-86e6-b15dca6190e8"
CM019752.1	RepeatMasker	Unknown	41713386	41713543	550	+	.	ID="RND-5_FAMILY-7137";Tend="1508";Tstart="1351";shortTE="F";uid="a1ee60e3-9c51-42c7-86cb-09a22719569c"
CM019752.1	RepeatMasker	DNA/hAT-Tip100	1430381	1430857	1891	+	.	ID="RND-6_FAMILY-6203";Tend="1464";Tstart="939";shortTE="F";uid="076da1e2-588d-4fd3-b680-3d2a71db6a4f"
CM019752.1	RepeatMasker	Unknown	29322563	29324089	9105	+	.	ID="RND-6_FAMILY-2371";Tend="2303";Tstart="726";shortTE="F";uid="1e2b4b25-6eaf-4f36-b059-9f3ea7c13486"
CM019752.1	RepeatMasker	Unknown	23480799	23481213	1801	+	.	ID="RND-6_FAMILY-10398";Tend="398";Tstart="1";shortTE="F";uid="c4b842a9-1a8d-428b-955a-4338ecd6f799"
CM019752.1	RepeatMasker	Unknown	9557322	9557582	1254	+	.	ID="RND-5_FAMILY-4593";Tend="1313";Tstart="1035";shortTE="F";uid="f3f7921b-acd5-4188-af92-74be72cd95c3"
CM019752.1	RepeatMasker	DNA/hAT-Tip100	1398386	1398509	515	+	.	ID="RND-6_FAMILY-6203";Tend="1269";Tstart="1142";shortTE="F";uid="1d7ddb2b-ddab-4a98-8be9-09335b4f0676"
CM019752.1	RepeatMasker	Unknown	42622771	42623265	784	+	.	ID="RND-6_FAMILY-8517";Tend="2227";Tstart="1718";shortTE="F";uid="69986e49-503e-4099-b416-8de141906817"
CM019752.1	RepeatMasker	Unknown	38834047	38834261	525	+	.	ID="RND-6_FAMILY-2298";Tend="1807";Tstart="1589";shortTE="F";uid="f4e343df-c2c1-47d9-9088-b54564844d62"
CM019752.1	RepeatMasker	LINE/I	46809383	46809517	863	+	.	ID="RND-6_FAMILY-7";Tend="1348";Tstart="1215";shortTE="F";uid="4aeb3313-9de7-419b-8e76-397fe328c28c"
CM019752.1	RepeatMasker	Unknown	6129069	6129441	3161	+	.	ID="RND-1_FAMILY-118";Tend="1302";Tstart="930";shortTE="F";uid="7f13f62b-0964-4ae4-a09d-8e98fdc5e95e"
CM019752.1	RepeatMasker	LTR/Gypsy	27761772	27762213	2541	+	.	ID="RND-5_FAMILY-4070";Tend="1344";Tstart="914";shortTE="F";uid="50fc5b70-5548-4cde-9c08-e0f6c8bb4410"
CM019752.1	RepeatMasker	Unknown	23337473	23337847	1087	+	.	ID="RND-5_FAMILY-1652";Tend="2404";Tstart="1726";shortTE="F";uid="13ff85f6-4179-4e14-97d3-055b4e44e108"
CM019752.1	RepeatMasker	LINE/L2	8652586	8652743	1041	+	.	ID="RND-6_FAMILY-14";Tend="2153";Tstart="1997";shortTE="F";uid="ba0b3420-e03c-412c-81d4-3462b08d5dfd"
CM019752.1	RepeatMasker	Unknown	10118922	10119099	443	+	.	ID="RND-4_FAMILY-553";Tend="1575";Tstart="1405";shortTE="F";uid="5587df7b-6f40-4332-8fd1-4c35f1acf40c"
CM019752.1	RepeatMasker	Unknown	41135778	41136021	1543	+	.	ID="RND-4_FAMILY-2511";Tend="1224";Tstart="982";shortTE="F";uid="56d69093-2533-4740-a6af-eb24bcc32009"
CM019752.1	RepeatMasker	Unknown	49807730	49807923	1587	+	.	ID="RND-1_FAMILY-425";Tend="1063";Tstart="869";shortTE="F";uid="f523a395-a431-4e35-a725-e1f6d110d90a"
CM019752.1	RepeatMasker	DNA/hAT-Tip100	15636423	15636551	540	+	.	ID="RND-4_FAMILY-566";Tend="922";Tstart="796";shortTE="F";uid="4f04adc9-f740-4c9e-b0d7-b8f83000d303"
CM019752.1	RepeatMasker	Unknown	13059825	13060347	1626	+	.	ID="RND-6_FAMILY-1659";Tend="1703";Tstart="1006";shortTE="F";uid="9e3cb363-8222-4043-bd47-94de9901b20e"
CM019752.1	RepeatMasker	LINE/R1	17881876	17881988	443	+	.	ID="RND-1_FAMILY-222";Tend="877";Tstart="770";shortTE="F";uid="0621347b-b1f7-41a6-98a3-13698e4b8059"
CM019752.1	RepeatMasker	LINE/I	36502375	36502637	1488	+	.	ID="RND-6_FAMILY-330";Tend="1058";Tstart="797";shortTE="F";uid="df5ce6a4-1858-4dbc-b9c9-4308c19128e8"
CM019752.1	RepeatMasker	LINE/Penelope	1293564	1293971	1761	+	.	ID="RND-6_FAMILY-12933";TEgroup="ctg_1%7CRND-6_FAMILY-12933%7C1";Tend="1046";Tstart="817";shortTE="F";uid="3caaac95-a19c-4fda-a862-0b7b0b5a4869"
CM019752.1	RepeatMasker	Unknown	52370293	52371305	5393	+	.	ID="RND-6_FAMILY-864";Tend="2391";Tstart="1380";shortTE="F";uid="8d170127-6f7b-4b08-9dba-6a780a450047"
CM019752.1	RepeatMasker	Unknown	11329259	11329810	2613	+	.	ID="RND-5_FAMILY-301";Tend="1504";Tstart="957";shortTE="F";uid="d351b19c-762a-45a1-af4a-468dd8470e37"
CM019752.1	RepeatMasker	Unknown	10406852	10408567	3006	+	.	ID="RND-5_FAMILY-1652";Tend="1927";Tstart="782";shortTE="F";uid="4500f99d-8d0b-40e8-8ba8-a17e24e12fe8"
CM019752.1	RepeatMasker	Unknown	8063389	8063496	407	+	.	ID="RND-1_FAMILY-319";Tend="933";Tstart="823";shortTE="F";uid="737b440d-6d7f-4575-9665-9adbb8ed462c"
CM019752.1	RepeatMasker	Unknown	18053537	18054735	3473	+	.	ID="RND-6_FAMILY-2371";Tend="2106";Tstart="913";shortTE="F";uid="eaf70c5a-401d-449b-8f0f-647bc046540a"
CM019752.1	RepeatMasker	Unknown	42760469	42760769	2256	+	.	ID="RND-5_FAMILY-41";Tend="1280";Tstart="979";shortTE="F";uid="498a43d0-b142-48f7-a23b-8d81d781d23a"
CM019752.1	RepeatMasker	LINE/I	15184075	15184208	429	+	.	ID="RND-1_FAMILY-92";Tend="1546";Tstart="1342";shortTE="F";uid="24edd0e0-cabb-48f8-8114-432c8fcd0a57"
CM019752.1	RepeatMasker	LTR/Gypsy	45291949	45292602	555	+	.	ID="GYPSY-5_CQ-I";Tend="3463";Tstart="2803";shortTE="F";uid="8827305c-e879-4d62-b55e-354c1d1e572f"
CM019752.1	RepeatMasker	Unknown	6115417	6116462	8651	+	.	ID="RND-5_FAMILY-1294";Tend="2112";Tstart="1052";shortTE="F";uid="83caa823-dbec-4b98-8338-dc152fd65c91"
CM019752.1	RepeatMasker	Unknown	44473297	44473524	995	+	.	ID="RND-6_FAMILY-3007";Tend="1038";Tstart="605";shortTE="F";uid="7ea633ed-36b2-49fb-85a9-7428bf288c9d"
CM019752.1	RepeatMasker	Unknown	8064649	8064806	431	+	.	ID="RND-1_FAMILY-52";Tend="1050";Tstart="883";shortTE="F";uid="7d7bac0a-3707-4896-8986-0ed21d1c5dfb"
CM019752.1	RepeatMasker	Unknown	14513598	14513994	2784	+	.	ID="RND-6_FAMILY-978";Tend="1357";Tstart="945";shortTE="F";uid="83a418ca-3401-4232-a0f8-f4901659c0b9"
CM019752.1	RepeatMasker	LINE/I	19625988	19626089	715	+	.	ID="RND-6_FAMILY-3012";Tend="2106";Tstart="2009";shortTE="F";uid="4418bc3b-1c08-4639-88e2-77f1b904de9e"
CM019752.1	RepeatMasker	DNA/Academ-1	35236679	35236803	479	+	.	ID="RND-1_FAMILY-255";Tend="840";Tstart="721";shortTE="F";uid="392b0ac0-0519-4d03-abbc-a273b2b4d425"
CM019752.1	RepeatMasker	LINE/I	44886005	44886177	462	+	.	ID="RND-1_FAMILY-93";Tend="2941";Tstart="2770";shortTE="F";uid="d94d3e28-5b0c-4d92-852e-8cb71c7c3963"
CM019752.1	RepeatMasker	Unknown	47365898	47366289	984	+	.	ID="RND-4_FAMILY-494";Tend="2149";Tstart="1751";shortTE="F";uid="f95bde19-2f3c-4928-8b27-08ba72e84482"
CM019752.1	RepeatMasker	Unknown	49952413	49952536	634	+	.	ID="RND-5_FAMILY-308";Tend="1203";Tstart="1078";shortTE="F";uid="95a85789-56f4-4c15-a809-78e4e0841d13"
CM019752.1	RepeatMasker	Unknown	11854009	11854132	716	+	.	ID="RND-1_FAMILY-568";Tend="1278";Tstart="1154";shortTE="F";uid="929bdfeb-05d4-4989-a9ad-502f26fedfef"
CM019752.1	RepeatMasker	Unknown	5437832	5438147	863	+	.	ID="RND-1_FAMILY-52";Tend="1297";Tstart="969";shortTE="F";uid="54c22101-6032-4dd1-96d6-efc451f51728"
CM019752.1	RepeatMasker	Unknown	36934278	36934650	2811	+	.	ID="RND-5_FAMILY-199";Tend="1317";Tstart="945";shortTE="F";uid="8d118fa6-3b32-4346-973e-774d504d8b6d"
CM019752.1	RepeatMasker	Unknown	34375636	34375748	870	+	.	ID="RND-1_FAMILY-177";Tend="1252";Tstart="1140";shortTE="F";uid="9287e99b-2b25-4968-8509-657935e70303"
CM019752.1	RepeatMasker	DNA/Crypton-V	19379034	19379136	430	+	.	ID="RND-5_FAMILY-82";Tend="1099";Tstart="999";shortTE="F";uid="3b29edcc-10ca-4666-b0bd-cda0f12f8e9e"
CM019752.1	RepeatMasker	Unknown	1380042	1380410	411	+	.	ID="RND-6_FAMILY-2377";TEgroup="ctg_1%7CRND-6_FAMILY-2377%7C1";Tend="1344";Tstart="497";shortTE="T";uid="dacc396d-0df5-45a1-a7bb-28ba0a8cab66"
CM019752.1	RepeatMasker	RC/Helitron?	5050235	5050592	1642	+	.	ID="RND-1_FAMILY-189";Tend="1794";Tstart="1359";shortTE="F";uid="9f632a06-60d3-4d80-8de3-b48a8521adc4"
CM019752.1	RepeatMasker	LINE/I	29978022	29978233	425	+	.	ID="RND-5_FAMILY-2237";TEgroup="ctg_1%7CRND-5_FAMILY-2237%7C1";Tend="2329";Tstart="1838";shortTE="T";uid="4aaf594e-432b-4121-a872-683e593185c8"
CM019752.1	RepeatMasker	DNA/MULE-MuDR	19618780	19619711	7316	+	.	ID="RND-1_FAMILY-695";Tend="1809";Tstart="863";shortTE="F";uid="d9ebfc86-ee1b-4f2e-a16a-74dae258d4b6"
CM019752.1	RepeatMasker	DNA/Academ-1	47589559	47589751	806	+	.	ID="RND-1_FAMILY-145";Tend="2146";Tstart="1934";shortTE="F";uid="c8b49dd1-5dd7-4571-8050-97c22139d411"
CM019752.1	RepeatMasker	Unknown	1259009	1259253	1160	+	.	ID="RND-6_FAMILY-4264";Tend="1146";Tstart="910";shortTE="F";uid="36860974-e66e-4d41-bbcf-e3846256ece4"
CM019752.1	RepeatMasker	Unknown	44963391	44963651	967	+	.	ID="RND-5_FAMILY-2111";Tend="995";Tstart="745";shortTE="F";uid="0b08510f-22e3-4581-9df5-6cabb454d483"
CM019752.1	RepeatMasker	Unknown	55911948	55912322	1788	+	.	ID="RND-6_FAMILY-6038";Tend="1362";Tstart="917";shortTE="F";uid="84fb2d6c-4502-4c33-a39c-d42b1cc87d8f"
CM019752.1	RepeatMasker	Unknown	1919261	1919885	3528	+	.	ID="RND-1_FAMILY-106";Tend="1584";Tstart="936";shortTE="F";uid="31c9edb2-1586-4a20-8195-b4bfcc4b19ce"
CM019752.1	RepeatMasker	DNA/TcMar-Mariner	734007	734460	750	+	.	ID="MARINER-19_SIN";Tend="1236";Tstart="781";shortTE="F";uid="ea87eb3c-e961-4118-ab8a-a7aa7f1a78a4"
CM019752.1	RepeatMasker	Unknown	45248459	45248722	1144	+	.	ID="RND-1_FAMILY-139";Tend="1314";Tstart="1063";shortTE="F";uid="b7bc378f-54d1-4931-a72c-20e134c2ce63"
CM019752.1	RepeatMasker	Unknown	43173489	43174585	6434	+	.	ID="RND-5_FAMILY-1652";Tend="1930";Tstart="807";shortTE="F";uid="37ee5bac-557c-42ce-9fb9-cedebb635143"
CM019752.1	RepeatMasker	Unknown	16604948	16605652	1660	+	.	ID="RND-5_FAMILY-1260";Tend="737";Tstart="45";shortTE="F";uid="eb68d860-6406-476e-bfcc-a753cb240116"
CM019752.1	RepeatMasker	LINE/I	52439802	52440062	2224	+	.	ID="RND-6_FAMILY-7253";Tend="2553";Tstart="2293";shortTE="F";uid="aee2102f-8750-4ca7-ade5-70d09ef23ad3"
CM019752.1	RepeatMasker	Unknown	16032133	16032266	422	+	.	ID="RND-5_FAMILY-983";Tend="1050";Tstart="917";shortTE="F";uid="9bdae475-6725-45e4-8511-60817744a7e6"
CM019752.1	RepeatMasker	Unknown	52425673	52425935	1937	+	.	ID="RND-6_FAMILY-10726";Tend="1224";Tstart="963";shortTE="F";uid="f66c5024-ec1e-4e55-94f8-334c2dd66d49"
CM019752.1	RepeatMasker	Unknown	20842089	20842810	811	+	.	ID="RND-1_FAMILY-55";Tend="1822";Tstart="971";shortTE="F";uid="e22e2aa9-5f8c-41a0-ad60-f950eccee3b7"
CM019752.1	RepeatMasker	LINE/I	14441766	14441962	443	+	.	ID="RND-6_FAMILY-58";Tend="1233";Tstart="1027";shortTE="F";uid="4ada5ee2-cb9e-47b2-a052-43d81d27adf4"
CM019752.1	RepeatMasker	Unknown	37986153	37986264	429	+	.	ID="RND-5_FAMILY-6428";Tend="745";Tstart="639";shortTE="F";uid="113a81a4-aa36-4bee-9262-b158cf9e21ad"
CM019752.1	RepeatMasker	Unknown	31282771	31283085	2682	+	.	ID="RND-1_FAMILY-192";Tend="1289";Tstart="975";shortTE="F";uid="ec9a2535-4207-4960-acef-31e56a3b1885"
CM019752.1	RepeatMasker	Unknown	43163159	43163482	2404	+	.	ID="RND-1_FAMILY-712";Tend="1268";Tstart="945";shortTE="F";uid="fe784e8e-d5eb-46b3-a0b3-7c4d7ceb7019"
CM019752.1	RepeatMasker	Unknown	6070364	6070526	461	+	.	ID="RND-5_FAMILY-1652";Tend="2409";Tstart="2266";shortTE="F";uid="b0841ce9-664d-4524-b439-14a5c052ae3e"
CM019752.1	RepeatMasker	RC/Helitron	40000126	40000231	695	+	.	ID="RND-1_FAMILY-318";Tend="1368";Tstart="1240";shortTE="F";uid="24c65efe-d03c-4fe7-af7d-4161283cf713"
CM019752.1	RepeatMasker	Unknown	43655143	43655256	455	+	.	ID="RND-5_FAMILY-1992";Tend="1004";Tstart="889";shortTE="F";uid="fc8499b1-1625-4dce-9f89-da515a2eb08a"
CM019752.1	RepeatMasker	LINE/L2	31827621	31827776	615	+	.	ID="RND-6_FAMILY-1802";Tend="968";Tstart="814";shortTE="F";uid="030b63dc-62b2-447a-bb36-fb0790440169"
CM019752.1	RepeatMasker	Unknown	4085689	4085858	1315	+	.	ID="RND-1_FAMILY-177";Tend="1253";Tstart="1079";shortTE="F";uid="997f0100-7ec5-4d77-bf29-8e7c77c5cf93"
CM019752.1	RepeatMasker	Unknown	4915755	4916576	6510	+	.	ID="RND-1_FAMILY-67";Tend="1663";Tstart="828";shortTE="F";uid="c630ec98-acd2-4e73-8d34-a0b7c28b5765"
CM019752.1	RepeatMasker	LINE/I	18128516	18128926	561	+	.	ID="RND-6_FAMILY-6915";Tend="1884";Tstart="1131";shortTE="F";uid="7245616d-8bb3-42a8-bdf9-03ec173b4259"
CM019752.1	RepeatMasker	Unknown	32372336	32372977	683	+	.	ID="RND-4_FAMILY-554";TEgroup="ctg_1%7CRND-4_FAMILY-554%7C15";Tend="1820";Tstart="1302";shortTE="F";uid="2ffef229-7f2f-4c6b-9446-184395b2e207"
CM019752.1	RepeatMasker	Unknown	53420578	53421002	2866	+	.	ID="RND-1_FAMILY-120";TEgroup="ctg_1%7CRND-1_FAMILY-120%7C4";Tend="1263";Tstart="844";shortTE="F";uid="30ca8b11-be1e-4fd1-be6f-828f633f28e8"
CM019752.1	RepeatMasker	LINE/I	55465070	55465186	452	+	.	ID="RND-6_FAMILY-2001";Tend="1204";Tstart="1094";shortTE="F";uid="5650487d-bed4-4486-9b4f-bed1c484b7b6"
CM019752.1	RepeatMasker	LTR/Copia	460719	461188	486	+	.	ID="COPIA-2_DYA-I";Tend="3442";Tstart="2983";shortTE="F";uid="fa7c2ed9-5b3e-414b-8db3-dbfe70f9ac68"
CM019752.1	RepeatMasker	Unknown	5808821	5809628	4474	+	.	ID="RND-1_FAMILY-261";Tend="1615";Tstart="826";shortTE="F";uid="b0df2adf-9ef8-4e1c-a91f-60cca3f44248"
CM019752.1	RepeatMasker	Unknown	287470	287620	662	+	.	ID="RND-4_FAMILY-226";Tend="972";Tstart="831";shortTE="F";uid="d26792e1-ed25-4c71-8c2e-5a716054daa1"
CM019752.1	RepeatMasker	Unknown	44441862	44442416	2081	+	.	ID="RND-4_FAMILY-494";Tend="1901";Tstart="1319";shortTE="F";uid="565ea870-4dc8-48c5-b3c0-b3075ac76c91"
CM019752.1	RepeatMasker	RC/Helitron	22282928	22283352	3218	+	.	ID="RND-1_FAMILY-318";Tend="1360";Tstart="926";shortTE="F";uid="7a7a5193-33f1-48a1-a27f-51a9ced3b232"
CM019752.1	RepeatMasker	Unknown	46752503	46752852	1978	+	.	ID="RND-6_FAMILY-18968";Tend="1106";Tstart="697";shortTE="F";uid="fb478db4-3a00-4850-bf5d-0df69f2b9386"
CM019752.1	RepeatMasker	Unknown	14352402	14352784	3117	+	.	ID="RND-6_FAMILY-646";Tend="1364";Tstart="974";shortTE="F";uid="fb5a40a0-5f85-4af1-8270-a05724ad6bdc"
CM019752.1	RepeatMasker	Unknown	11555712	11556305	2987	+	.	ID="RND-6_FAMILY-2616";Tend="1421";Tstart="794";shortTE="F";uid="1f0b04ca-a47f-456b-9872-64870e2e0262"
CM019752.1	RepeatMasker	Unknown	38930035	38930326	743	+	.	ID="RND-6_FAMILY-1762";Tend="1635";Tstart="1333";shortTE="F";uid="fbb9d076-62fb-4cc2-acb9-6526c2cfe9f5"
CM019752.1	RepeatMasker	Unknown	7296841	7297142	1649	+	.	ID="RND-6_FAMILY-1762";Tend="1045";Tstart="749";shortTE="F";uid="fa3c9a88-3e7d-47d8-b3a0-6dad060c7bba"
CM019752.1	RepeatMasker	Unknown	7991419	7992591	9399	+	.	ID="RND-6_FAMILY-1659";Tend="1993";Tstart="828";shortTE="F";uid="8813fd76-096d-4676-b4ac-6357c7c953cd"
CM019752.1	RepeatMasker	Unknown	55797582	55798117	3776	+	.	ID="RND-1_FAMILY-439";Tend="1409";Tstart="877";shortTE="F";uid="8c7b4af4-a4e5-435a-97e5-0e526bd898ad"
CM019752.1	RepeatMasker	Unknown	31049785	31050018	772	+	.	ID="RND-5_FAMILY-84";Tend="1111";Tstart="858";shortTE="F";uid="8ed23ac1-bef7-4a68-9f22-51a8f50351ea"
CM019752.1	RepeatMasker	Unknown	43626398	43627448	5536	+	.	ID="RND-6_FAMILY-2517";Tend="2093";Tstart="1029";shortTE="F";uid="d782c500-dba3-4503-8536-f2f11143bea9"
CM019752.1	RepeatMasker	Unknown	53798678	53799288	4492	+	.	ID="RND-1_FAMILY-562";Tend="1615";Tstart="980";shortTE="F";uid="09482c90-7e66-424a-a787-f8c9d5d898f3"
CM019752.1	RepeatMasker	Unknown	5791735	5792200	1513	+	.	ID="RND-1_FAMILY-52";Tend="1553";Tstart="1088";shortTE="F";uid="04c0dc26-6e8e-4e77-a75d-7fd1e3712db0"
CM019752.1	RepeatMasker	RC/Helitron	9713023	9713463	2680	+	.	ID="RND-1_FAMILY-155";Tend="2220";Tstart="1799";shortTE="F";uid="8547a216-3f8e-47d6-b670-ecaa346f306e"
CM019752.1	RepeatMasker	Unknown	47789894	47790111	1575	+	.	ID="RND-3_FAMILY-79";Tend="1139";Tstart="926";shortTE="F";uid="b352595a-aa4f-4947-ae5d-0d0433e7b732"
CM019752.1	RepeatMasker	Unknown	47716868	47717179	553	+	.	ID="RND-6_FAMILY-8517";Tend="2221";Tstart="1939";shortTE="F";uid="a831ff6f-6dd4-45ba-be22-edde8d0fd6ff"
CM019752.1	RepeatMasker	Unknown	38828455	38828816	1397	+	.	ID="RND-1_FAMILY-69";Tend="1679";Tstart="1322";shortTE="F";uid="77a45d3b-f45f-499f-ba8b-63c2e992c70f"
CM019752.1	RepeatMasker	Unknown	19275733	19276488	3887	+	.	ID="RND-5_FAMILY-2111";Tend="1694";Tstart="914";shortTE="F";uid="28d8da19-c958-454e-8567-df2bbe78b069"
CM019752.1	RepeatMasker	Unknown	16490883	16491078	637	+	.	ID="RND-1_FAMILY-671";Tend="956";Tstart="767";shortTE="F";uid="54f54e6b-5c28-47a7-b3a5-1553fde22481"
CM019752.1	RepeatMasker	Unknown	16744965	16746124	5794	+	.	ID="RND-5_FAMILY-3180";Tend="1999";Tstart="844";shortTE="F";uid="01acb69c-b264-48d5-95f5-3bb2945ff861"
CM019752.1	RepeatMasker	Unknown	53491738	53492032	703	+	.	ID="RND-6_FAMILY-1659";Tend="1479";Tstart="1197";shortTE="F";uid="b167b171-c0f4-44c9-891f-fb199db4fd63"
CM019752.1	RepeatMasker	Unknown	16712166	16712329	535	+	.	ID="RND-6_FAMILY-3745";Tend="1182";Tstart="1009";shortTE="F";uid="710a21ee-8fda-42c2-989e-16050bdbf2aa"
CM019752.1	RepeatMasker	Unknown	36862718	36863076	1097	+	.	ID="RND-4_FAMILY-2443";Tend="1290";Tstart="927";shortTE="F";uid="42b72240-eda4-40d0-8ce5-1fe1d8b9167a"
CM019752.1	RepeatMasker	LINE/I	16830333	16830486	609	+	.	ID="RND-6_FAMILY-6915";Tend="1838";Tstart="1684";shortTE="F";uid="ca75142b-a39c-4b17-bf8a-b0b2d0ce43dc"
CM019752.1	RepeatMasker	Unknown	11550031	11550141	655	+	.	ID="RND-1_FAMILY-696";Tend="1459";Tstart="1349";shortTE="F";uid="ed493169-e86a-4964-a449-1e6893eccefe"
CM019752.1	RepeatMasker	Unknown	15608606	15609956	6606	+	.	ID="RND-6_FAMILY-2656";TEgroup="ctg_1%7CRND-6_FAMILY-2656%7C4";Tend="2575";Tstart="802";shortTE="F";uid="b49d298f-c7cf-4e0d-8d95-be8d705bccad"
CM019752.1	RepeatMasker	Unknown	11949804	11950177	1308	+	.	ID="RND-1_FAMILY-55";Tend="1147";Tstart="789";shortTE="F";uid="95039d4b-2f20-4425-b167-c7900b4d7912"
CM019752.1	RepeatMasker	Unknown	1713962	1714090	574	+	.	ID="RND-6_FAMILY-4809";Tend="1580";Tstart="1453";shortTE="F";uid="0b8a5750-b081-4b5b-ba14-4c00bb2d2f13"
CM019752.1	RepeatMasker	DNA/Sola-2	10735579	10735758	903	+	.	ID="RND-4_FAMILY-890";Tend="1053";Tstart="875";shortTE="F";uid="72bb9f44-c219-4989-9518-0053890ba388"
CM019752.1	RepeatMasker	Unknown	37991346	37991925	731	+	.	ID="RND-1_FAMILY-52";Tend="1480";Tstart="884";shortTE="F";uid="5c28eb8d-292f-4743-bf60-90fc5720b42e"
CM019752.1	RepeatMasker	LINE/L2	8458542	8458870	2647	+	.	ID="RND-6_FAMILY-14";Tend="2325";Tstart="1997";shortTE="F";uid="75ee709b-2d81-4127-986f-41e859c21d9b"
CM019752.1	RepeatMasker	Unknown	1745262	1745535	1214	+	.	ID="RND-6_FAMILY-3069";Tend="1287";Tstart="1000";shortTE="F";uid="599ecc21-67c0-4e0e-9c26-6784ea4a62c4"
CM019752.1	RepeatMasker	Unknown	34057225	34057724	1939	+	.	ID="RND-1_FAMILY-52";Tend="1501";Tstart="992";shortTE="F";uid="ccfae433-bfbf-45d2-89a8-0955f17cb2a6"
CM019752.1	RepeatMasker	Unknown	41362901	41363038	753	+	.	ID="RND-6_FAMILY-3007";Tend="947";Tstart="809";shortTE="F";uid="73f11db4-2528-4161-b688-b13860370f6a"
CM019752.1	RepeatMasker	Unknown	28845493	28845604	479	+	.	ID="RND-5_FAMILY-7137";Tend="1464";Tstart="1354";shortTE="F";uid="9160497c-5b2c-4bd3-a930-fbad6aa4914b"
CM019752.1	RepeatMasker	Unknown	54386738	54387153	2351	+	.	ID="RND-5_FAMILY-1919";Tend="1988";Tstart="1578";shortTE="F";uid="dc6fe2c3-93bc-4747-9fd9-73e6b6239139"
CM019752.1	RepeatMasker	Unknown	4435089	4435660	4811	+	.	ID="RND-1_FAMILY-555";Tend="1414";Tstart="841";shortTE="F";uid="1004e46a-e66d-4a16-9c76-0f5296c37882"
CM019752.1	RepeatMasker	DNA/hAT-Tip100	16303153	16303465	1822	+	.	ID="RND-6_FAMILY-315";Tend="1457";Tstart="1129";shortTE="F";uid="f9790aee-313b-4d45-9275-081c373e7912"
CM019752.1	RepeatMasker	Unknown	38008345	38008616	509	+	.	ID="RND-1_FAMILY-544";TEgroup="ctg_1%7CRND-1_FAMILY-544%7C2";Tend="1553";Tstart="907";shortTE="F";uid="7d624af7-3ed3-4801-9739-1032bc0e7509"
CM019752.1	RepeatMasker	Unknown	30535351	30536562	3255	+	.	ID="RND-6_FAMILY-2127";Tend="2717";Tstart="972";shortTE="F";uid="7483d3ac-5741-4acc-926d-8f22978ddd12"
CM019752.1	RepeatMasker	DNA/MULE-NOF	7489712	7489854	482	+	.	ID="RND-1_FAMILY-64";Tend="2251";Tstart="2108";shortTE="F";uid="f6348fa7-c293-4d92-9bb1-9ae98cb4874f"
CM019752.1	RepeatMasker	Unknown	48863844	48864206	1793	+	.	ID="RND-1_FAMILY-52";Tend="1420";Tstart="1074";shortTE="F";uid="2dafac52-a4e2-49a3-8271-0f53781890ea"
CM019752.1	RepeatMasker	Unknown	31648268	31648433	797	+	.	ID="RND-6_FAMILY-1659";Tend="1361";Tstart="1198";shortTE="F";uid="fbfb3435-3b3c-4ae4-ae6d-d160a65f756b"
CM019752.1	RepeatMasker	Unknown	56027892	56028447	2587	+	.	ID="RND-5_FAMILY-932";Tend="1555";Tstart="1019";shortTE="F";uid="68c27f2d-e727-43de-888f-ea78f5af7261"
CM019752.1	RepeatMasker	Unknown	16937323	16937542	932	+	.	ID="RND-5_FAMILY-3180";Tend="2154";Tstart="2000";shortTE="F";uid="0cbdb4b6-24aa-4235-84d9-cc380c60f4a5"
CM019752.1	RepeatMasker	Unknown	39424213	39424658	3742	+	.	ID="RND-1_FAMILY-665";Tend="1438";Tstart="992";shortTE="F";uid="34ab6de7-b15f-4634-884d-3be6a3a41989"
CM019752.1	RepeatMasker	LINE/I	52801317	52801536	440	+	.	ID="RND-6_FAMILY-209";Tend="1059";Tstart="848";shortTE="F";uid="0b2337d7-2c91-4620-a9e5-bfa3388987c0"
CM019752.1	RepeatMasker	Unknown	4891863	4892127	1725	+	.	ID="RND-1_FAMILY-665";Tend="1444";Tstart="1178";shortTE="F";uid="57bb74c0-f5bd-4859-818d-2aa65797241b"
CM019752.1	RepeatMasker	Unknown	39118737	39118866	725	+	.	ID="RND-1_FAMILY-54";Tend="1205";Tstart="962";shortTE="F";uid="6968b6ee-dd4d-4a2b-b269-8d745217e374"
CM019752.1	RepeatMasker	Unknown	32974082	32974208	408	+	.	ID="RND-5_FAMILY-254";Tend="1078";Tstart="949";shortTE="F";uid="3b1e63ba-3372-4f6a-9d48-3a379212d91e"
CM019752.1	RepeatMasker	Unknown	21470351	21470463	610	+	.	ID="RND-5_FAMILY-7137";Tend="855";Tstart="730";shortTE="F";uid="84ebaa4b-8147-47c2-9db1-f3a9123430cc"
CM019752.1	RepeatMasker	Unknown	30441249	30441549	1990	+	.	ID="RND-1_FAMILY-379";Tend="1215";Tstart="921";shortTE="F";uid="b1e0084a-3d05-48f8-9607-23366ecb79df"
CM019752.1	RepeatMasker	Unknown	19947065	19948535	11871	+	.	ID="RND-5_FAMILY-3471";Tend="2264";Tstart="742";shortTE="F";uid="1484bbdf-95dc-4de2-a002-fc2d55d3f593"
CM019752.1	RepeatMasker	Unknown	7764514	7764626	638	+	.	ID="RND-5_FAMILY-1574";Tend="1366";Tstart="1247";shortTE="F";uid="9c323622-7ef5-4fab-a8b9-6e6f6c35e655"
CM019752.1	RepeatMasker	DNA/hAT-Tip100	22767729	22768211	2433	+	.	ID="RND-1_FAMILY-486";Tend="1275";Tstart="795";shortTE="F";uid="5de6ed1b-7859-44c6-9a67-3ded032bad94"
CM019752.1	RepeatMasker	Unknown	33259925	33260164	540	+	.	ID="RND-5_FAMILY-6510";Tend="1150";Tstart="925";shortTE="F";uid="8c783539-695b-4788-af63-fb8c2627ca3d"
CM019752.1	RepeatMasker	Unknown	15228503	15228698	656	+	.	ID="RND-1_FAMILY-327";Tend="1102";Tstart="926";shortTE="F";uid="a4d44f91-62b4-44bb-8a8c-e855f15bbd6f"
CM019752.1	RepeatMasker	Unknown	55882830	55883744	5431	+	.	ID="RND-1_FAMILY-232";Tend="1664";Tstart="476";shortTE="F";uid="5cb18edf-8f22-48e4-bc7d-d0165eabe322"
CM019752.1	RepeatMasker	Unknown	19083507	19083878	2793	+	.	ID="RND-1_FAMILY-103";Tend="1309";Tstart="943";shortTE="F";uid="1fa0d1c3-0893-48e8-acce-e7ffbd0f3d1e"
CM019752.1	RepeatMasker	Unknown	26749187	26749439	1598	+	.	ID="RND-1_FAMILY-118";Tend="1304";Tstart="1056";shortTE="F";uid="5605bd76-7696-46d7-b809-719b390ffe33"
CM019752.1	RepeatMasker	Unknown	30140030	30140356	1791	+	.	ID="RND-1_FAMILY-274";Tend="1264";Tstart="922";shortTE="F";uid="3a2d3898-3fd9-46d4-a2fc-105a54b0703d"
CM019752.1	RepeatMasker	Unknown	49932718	49934136	6286	+	.	ID="RND-6_FAMILY-588";Tend="2340";Tstart="862";shortTE="F";uid="7706b992-8da2-4280-b6f5-7bd55ad1062f"
CM019752.1	RepeatMasker	Unknown	32742189	32742447	2058	+	.	ID="RND-6_FAMILY-2860";Tend="1216";Tstart="958";shortTE="F";uid="7e02920a-a509-478c-be1d-31fdf57bc441"
CM019752.1	RepeatMasker	Unknown	51915859	51918113	16582	+	.	ID="RND-6_FAMILY-1951";Tend="2605";Tstart="363";shortTE="F";uid="62b4e6c4-6fe2-4eff-a7ab-206498e9f797"
CM019752.1	RepeatMasker	DNA/hAT-Blackjack	45204311	45204426	431	+	.	ID="RND-6_FAMILY-4282";Tend="644";Tstart="528";shortTE="F";uid="2e40b6b2-4950-4a2e-9fa9-3c845bd20437"
CM019752.1	RepeatMasker	Unknown	37432381	37432585	464	+	.	ID="RND-4_FAMILY-162";Tend="998";Tstart="738";shortTE="F";uid="8e5ba876-6091-44ed-80eb-df0df22a7bbd"
CM019752.1	RepeatMasker	Unknown	42290439	42291064	2266	+	.	ID="RND-6_FAMILY-9251";Tend="1852";Tstart="1188";shortTE="F";uid="77f2fc20-b888-4469-bfac-df8f5210f892"
CM019752.1	RepeatMasker	Unknown	47072145	47072322	961	+	.	ID="RND-1_FAMILY-197";Tend="1265";Tstart="1088";shortTE="F";uid="3f8b7675-d3fa-43a4-818c-54be591e1d4a"
CM019752.1	RepeatMasker	Unknown	55210772	55211391	5467	+	.	ID="RND-6_FAMILY-6230";Tend="1576";Tstart="957";shortTE="F";uid="a613f799-a6c7-4292-9a78-c1c88056e692"
CM019752.1	RepeatMasker	LINE/I	21732830	21732959	1132	+	.	ID="RND-5_FAMILY-622";Tend="1401";Tstart="1272";shortTE="F";uid="d0e2b0de-5c88-4373-ab72-f75950d1f760"
CM019752.1	RepeatMasker	Unknown	50337100	50337274	928	+	.	ID="RND-5_FAMILY-7137";Tend="884";Tstart="723";shortTE="F";uid="cb90ee1a-9f88-4a4c-8a87-a8ca14d65ee4"
CM019752.1	RepeatMasker	Unknown	44423731	44424345	2581	+	.	ID="RND-1_FAMILY-544";Tend="1478";Tstart="909";shortTE="F";uid="d94d8af5-523b-448f-b0d3-510dd759ef15"
CM019752.1	RepeatMasker	DNA/hAT	44687073	44687425	1063	+	.	ID="RND-6_FAMILY-4755";Tend="3946";Tstart="3606";shortTE="F";uid="0d663589-4eb7-4808-9fb9-f4f9cbd4791c"
CM019752.1	RepeatMasker	DNA?/hAT?	36987669	36988270	3603	+	.	ID="RND-6_FAMILY-1805";Tend="1348";Tstart="748";shortTE="F";uid="3f0185d8-0ac0-4612-8e9f-cf42918cc87e"
CM019752.1	RepeatMasker	Unknown	8787852	8788295	2934	+	.	ID="RND-6_FAMILY-4264";Tend="1230";Tstart="763";shortTE="F";uid="f1e138c0-8571-4317-ac48-f03c7dc2e639"
CM019752.1	RepeatMasker	DNA/Academ-1	38929727	38929939	784	+	.	ID="RND-1_FAMILY-330";Tend="3227";Tstart="3009";shortTE="F";uid="309fbf1e-a145-47f5-9f02-c85482f09e92"
CM019752.1	RepeatMasker	Unknown	4995921	4996069	435	+	.	ID="RND-6_FAMILY-205";Tend="1161";Tstart="1013";shortTE="F";uid="f2411c76-8ee6-4058-9d52-014893c15963"
CM019752.1	RepeatMasker	Unknown	917004	917131	741	+	.	ID="RND-1_FAMILY-120";Tend="1263";Tstart="1140";shortTE="F";uid="05201cac-2303-49b2-9299-b3442a680ac1"
CM019752.1	RepeatMasker	Unknown	34218743	34218869	436	+	.	ID="RND-6_FAMILY-1762";Tend="1579";Tstart="1442";shortTE="F";uid="995d1f05-4ad2-4a1c-a8dd-d73f40e281fc"
CM019752.1	RepeatMasker	Unknown	49982856	49983292	3160	+	.	ID="RND-1_FAMILY-120";Tend="1279";Tstart="842";shortTE="F";uid="c0b73c52-1cf3-4c61-98d4-a4ed33933fdd"
CM019752.1	RepeatMasker	Unknown	50503905	50504282	2831	+	.	ID="RND-1_FAMILY-237";Tend="1345";Tstart="968";shortTE="F";uid="0345823a-e7c3-45b1-9dd6-a3a9cfc20740"
CM019752.1	RepeatMasker	Unknown	21874017	21874560	1866	+	.	ID="RND-6_FAMILY-1762";Tend="1694";Tstart="1088";shortTE="F";uid="b1150fac-1936-44d7-a4d5-3ae01181f3cd"
CM019752.1	RepeatMasker	Unknown	35435853	35436337	556	+	.	ID="RND-1_FAMILY-52";Tend="1347";Tstart="845";shortTE="F";uid="a7d182e3-734d-4102-b445-fbedc67e086c"
CM019752.1	RepeatMasker	Unknown	37842890	37843105	1414	+	.	ID="RND-5_FAMILY-1540";Tend="1332";Tstart="1118";shortTE="F";uid="60af391c-4706-41bd-974f-a7a6e5423f02"
CM019752.1	RepeatMasker	Unknown	5119482	5120072	910	+	.	ID="RND-5_FAMILY-2111";Tend="1759";Tstart="782";shortTE="F";uid="8728ade8-dbb5-4871-8092-9a102c2fab1b"
CM019752.1	RepeatMasker	Unknown	55530427	55530852	1594	+	.	ID="RND-1_FAMILY-331";TEgroup="ctg_1%7CRND-1_FAMILY-331%7C22";Tend="1200";Tstart="945";shortTE="F";uid="f45946b3-628e-4e29-a6a2-29e761e95e8b"
CM019752.1	RepeatMasker	LTR/Pao	1524476	1524622	422	+	.	ID="RND-6_FAMILY-1190";Tend="1319";Tstart="1185";shortTE="F";uid="3356d445-046e-40f2-bc83-2e12d1288767"
CM019752.1	RepeatMasker	DNA?/hAT?	41849388	41849661	729	+	.	ID="RND-6_FAMILY-1805";Tend="1522";Tstart="1235";shortTE="F";uid="2aae697b-f835-4d59-b3de-859464a78764"
CM019752.1	RepeatMasker	Unknown	52874579	52875091	577	+	.	ID="RND-6_FAMILY-2298";TEgroup="ctg_1%7CRND-6_FAMILY-2298%7C4";Tend="2043";Tstart="722";shortTE="F";uid="9dc3ece5-9fa3-472c-a005-65ae43e8bcba"
CM019752.1	RepeatMasker	Unknown	55599626	55599880	1765	+	.	ID="RND-6_FAMILY-943";Tend="1159";Tstart="910";shortTE="F";uid="b6034c90-22ce-4426-85ba-b0aef37804f3"
CM019752.1	RepeatMasker	RC/Helitron?	10747418	10747659	1513	+	.	ID="RND-4_FAMILY-301";Tend="1853";Tstart="1612";shortTE="F";uid="9ea500fe-f2b1-425c-9402-1a84057b388c"
CM019752.1	RepeatMasker	Unknown	37215052	37215484	950	+	.	ID="RND-6_FAMILY-1985";Tend="1280";Tstart="846";shortTE="F";uid="b89402c7-ec83-491e-ae2f-9f7a4cd78119"
CM019752.1	RepeatMasker	Unknown	51026912	51027263	1728	+	.	ID="RND-5_FAMILY-4205";Tend="1329";Tstart="961";shortTE="F";uid="026ec47c-2848-4610-b949-6b3a6825d1c6"
CM019752.1	RepeatMasker	Unknown	8671563	8672229	5306	+	.	ID="RND-1_FAMILY-158";Tend="1418";Tstart="751";shortTE="F";uid="f1754ff0-e50a-4f6b-aa91-be8a813b667d"
CM019752.1	RepeatMasker	Unknown	54041205	54042014	2454	+	.	ID="RND-5_FAMILY-1349";Tend="1710";Tstart="876";shortTE="F";uid="978be215-de77-4a5e-864f-31acfac1af2d"
CM019752.1	RepeatMasker	Unknown	22674913	22675119	1160	+	.	ID="RND-1_FAMILY-195";Tend="1218";Tstart="1028";shortTE="F";uid="0c552d23-e941-4bab-b9d4-7297211e8ceb"
CM019752.1	RepeatMasker	Unknown	30416516	30416731	1170	+	.	ID="RND-5_FAMILY-1867";Tend="930";Tstart="709";shortTE="F";uid="afa845f1-269d-4549-b168-ba861383826e"
CM019752.1	RepeatMasker	Unknown	40563711	40564207	2119	+	.	ID="RND-1_FAMILY-55";Tend="1291";Tstart="801";shortTE="F";uid="11f8001d-82d2-4e49-95bc-3b70ae02397e"
CM019752.1	RepeatMasker	Unknown	39383312	39383516	1137	+	.	ID="RND-5_FAMILY-41";Tend="1195";Tstart="991";shortTE="F";uid="4e1b2ffd-e6f5-4c42-ac9c-5d43ca21a38a"
CM019752.1	RepeatMasker	Unknown	16108198	16108476	1406	+	.	ID="RND-6_FAMILY-12073";TEgroup="ctg_1%7CRND-6_FAMILY-12073%7C2";Tend="1052";Tstart="694";shortTE="F";uid="487872e1-ae55-45b4-8325-912e0c55ee0b"
CM019752.1	RepeatMasker	Unknown	51319671	51320378	3416	+	.	ID="RND-6_FAMILY-1659";Tend="1511";Tstart="782";shortTE="F";uid="69eace96-82a7-472b-b210-d2722e24d3df"
CM019752.1	RepeatMasker	Unknown	1425527	1425801	1803	+	.	ID="RND-1_FAMILY-352";Tend="1229";Tstart="958";shortTE="F";uid="7d9fe476-0e1a-494d-bf80-6c88e49f5a56"
CM019752.1	RepeatMasker	RC/Helitron?	46933575	46934352	4646	+	.	ID="RND-5_FAMILY-2492";Tend="1900";Tstart="1082";shortTE="F";uid="9235ec91-3039-458b-8257-7b4d79cb7a98"
CM019752.1	RepeatMasker	LTR/Gypsy	50571285	50572059	1316	+	.	ID="RND-6_FAMILY-39";TEgroup="ctg_1%7CRND-6_FAMILY-39%7C8";Tend="2453";Tstart="1684";shortTE="F";uid="73908912-413f-4e14-8ce5-b790d218153f"
CM019752.1	RepeatMasker	Unknown	11383488	11383670	1232	+	.	ID="RND-1_FAMILY-22";Tend="1037";Tstart="853";shortTE="F";uid="661a3d57-5dd2-47fc-b56c-bbe9ea89afd0"
CM019752.1	RepeatMasker	Unknown	26214915	26215324	611	+	.	ID="RND-6_FAMILY-3293";Tend="1390";Tstart="949";shortTE="F";uid="bf435cb5-5880-4a35-82a3-7a4bde4a8bac"
CM019752.1	RepeatMasker	DNA/hAT-Ac	39870367	39871170	3974	+	.	ID="RND-1_FAMILY-343";Tend="2273";Tstart="1451";shortTE="F";uid="5230d11d-3083-4438-968b-106159a626a7"
CM019752.1	RepeatMasker	Unknown	51042090	51042739	3941	+	.	ID="RND-4_FAMILY-2389";Tend="1494";Tstart="840";shortTE="F";uid="727195c2-a25b-4fd8-9acf-b28fdf71a3f5"
CM019752.1	RepeatMasker	Unknown	54806193	54806463	1779	+	.	ID="RND-1_FAMILY-111";Tend="2268";Tstart="1998";shortTE="F";uid="958441f6-762f-4d18-9831-a1e6f6e3d346"
CM019752.1	RepeatMasker	Unknown	42677034	42677281	1875	+	.	ID="RND-1_FAMILY-178";Tend="1226";Tstart="979";shortTE="F";uid="58351e87-016f-4e34-aedf-6d422d3379ee"
CM019752.1	RepeatMasker	Unknown	13761836	13762533	2707	+	.	ID="RND-6_FAMILY-1659";Tend="1477";Tstart="833";shortTE="F";uid="196e53f7-2943-474e-a207-9eeb6f425683"
CM019752.1	RepeatMasker	Unknown	33950199	33950561	872	+	.	ID="RND-4_FAMILY-553";Tend="1390";Tstart="1032";shortTE="F";uid="45f52445-5b56-4558-bdbb-6bc3a3a62a3d"
CM019752.1	RepeatMasker	RC/Helitron?	13490424	13490576	775	+	.	ID="RND-5_FAMILY-2492";Tend="1152";Tstart="993";shortTE="F";uid="c2661b61-23c5-4d67-bf69-c6a0b6861285"
CM019752.1	RepeatMasker	Unknown	45844490	45844750	1863	+	.	ID="RND-5_FAMILY-2948";Tend="2424";Tstart="2190";shortTE="F";uid="d3e47870-f8b9-49b4-ac37-397c5b9bd1ca"
CM019752.1	RepeatMasker	DNA/hAT-Ac	253447	253547	863	+	.	ID="RND-1_FAMILY-104";Tend="1782";Tstart="1682";shortTE="F";uid="596cd74b-795e-434d-9e07-9ff00054936f"
CM019752.1	RepeatMasker	Unknown	42143532	42144279	771	+	.	ID="RND-5_FAMILY-212";Tend="2243";Tstart="1351";shortTE="F";uid="ac69d47e-cf65-4951-b9bd-04e6ef6246d0"
CM019752.1	RepeatMasker	Unknown	590628	591336	4965	+	.	ID="RND-1_FAMILY-95";Tend="3257";Tstart="2554";shortTE="F";uid="b22b2e31-a007-4e73-9dcb-9427fba07ad7"
CM019752.1	RepeatMasker	Unknown	33191118	33191501	1920	+	.	ID="RND-5_FAMILY-160";Tend="1355";Tstart="981";shortTE="F";uid="4aebad79-aa76-4ddf-8a53-7d1f6c2a9ce3"
CM019752.1	RepeatMasker	DNA/Sola-2	46302281	46302547	795	+	.	ID="RND-4_FAMILY-890";Tend="1613";Tstart="1353";shortTE="F";uid="6147c5a4-1147-4dc8-be5e-84be8e3878e0"
CM019752.1	RepeatMasker	Unknown	18495014	18495244	1423	+	.	ID="RND-6_FAMILY-4264";Tend="988";Tstart="758";shortTE="F";uid="c4247f82-65e7-455f-834a-7a68b3e37699"
CM019752.1	RepeatMasker	Unknown	27221006	27221299	1749	+	.	ID="RND-1_FAMILY-192";Tend="1292";Tstart="977";shortTE="F";uid="707d59a4-eac9-4874-bbfe-ab90175830d7"
CM019752.1	RepeatMasker	Unknown	6502950	6503289	914	+	.	ID="RND-1_FAMILY-319";Tend="2225";Tstart="1841";shortTE="F";uid="7c8d761f-5162-401e-9d71-6f54e0a0710f"
CM019752.1	RepeatMasker	DNA?/hAT?	19739250	19739381	503	+	.	ID="RND-6_FAMILY-1805";Tend="5229";Tstart="5079";shortTE="F";uid="daa15e1a-90fb-42f1-9282-447d2d6a08bb"
CM019752.1	RepeatMasker	DNA/hAT-hATm	30302024	30302763	4762	+	.	ID="rnd-6_family-8598";Tend="1479";Tstart="543";shortTE="F";uid="c9d84310-80e2-4225-b956-53b6b8e315fc"
CM019752.1	RepeatMasker	Unknown	35945674	35947044	12042	+	.	ID="RND-1_FAMILY-225";Tend="2227";Tstart="859";shortTE="F";uid="62a58765-dec3-4a8d-91db-1671b2799d9e"
CM019752.1	RepeatMasker	DNA/hAT-Ac	1478680	1479540	7646	+	.	ID="RND-1_FAMILY-104";Tend="1793";Tstart="936";shortTE="F";uid="cf5aaa9a-f23e-4616-9417-5cb3e766b5c5"
CM019752.1	RepeatMasker	Unknown	30399130	30399660	1096	+	.	ID="RND-4_FAMILY-494";Tend="1996";Tstart="1374";shortTE="F";uid="253267fd-e735-4f2e-af5c-8f03a73c6926"
CM019752.1	RepeatMasker	Unknown	37316434	37316600	1239	+	.	ID="RND-6_FAMILY-3952";Tend="1107";Tstart="940";shortTE="F";uid="39104d00-c637-42a2-b653-b94a7a7a36d0"
CM019752.1	RepeatMasker	Unknown	28908768	28909595	3573	+	.	ID="RND-6_FAMILY-1659";Tend="2111";Tstart="825";shortTE="F";uid="11aabc22-0cb3-424c-9edb-860861696ffc"
CM019752.1	RepeatMasker	Unknown	35194504	35195146	3155	+	.	ID="RND-1_FAMILY-510";Tend="1627";Tstart="964";shortTE="F";uid="82626098-84ec-4eff-9f14-56f7a1a7fd18"
CM019752.1	RepeatMasker	DNA/Academ-1	29713011	29713225	745	+	.	ID="RND-6_FAMILY-8612";Tend="2113";Tstart="1902";shortTE="F";uid="bac196f8-f394-4230-b3b9-846f09fd0be7"
CM019752.1	RepeatMasker	RC/Helitron	18456842	18456984	541	+	.	ID="HELITRON-N7_PXU";Tend="143";Tstart="1";shortTE="F";uid="fe831453-8813-49d0-9591-54eaf58453b5"
CM019752.1	RepeatMasker	Unknown	12976313	12976686	1068	+	.	ID="RND-1_FAMILY-120";Tend="1239";Tstart="849";shortTE="F";uid="f2ea50db-582d-42e0-a5ad-76a48c05e93c"
CM019752.1	RepeatMasker	Unknown	2004496	2004611	401	+	.	ID="RND-6_FAMILY-978";Tend="1061";Tstart="947";shortTE="F";uid="a5cd4b45-6342-4e35-bb88-8def4ccdc020"
CM019752.1	RepeatMasker	Unknown	39290972	39291778	4532	+	.	ID="RND-1_FAMILY-34";Tend="1571";Tstart="741";shortTE="F";uid="33026862-172e-4e81-ae8f-5fd99f53750d"
CM019752.1	RepeatMasker	Unknown	2904935	2905236	465	+	.	ID="RND-1_FAMILY-679";Tend="2096";Tstart="1735";shortTE="F";uid="ad6ab52b-839d-4ac7-98cf-19e24ee5fe97"
CM019752.1	RepeatMasker	Unknown	1071633	1071954	1606	+	.	ID="RND-6_FAMILY-10724";Tend="1240";Tstart="875";shortTE="F";uid="6edb4e9d-e9c5-4bdb-b88c-2924c43717ac"
CM019752.1	RepeatMasker	Unknown	46790516	46790853	898	+	.	ID="RND-1_FAMILY-69";Tend="1688";Tstart="1352";shortTE="F";uid="d47b9fb7-8b46-471c-9073-6cc37c32fb84"
CM019752.1	RepeatMasker	Unknown	49363723	49363929	679	+	.	ID="RND-1_FAMILY-99";Tend="1302";Tstart="1096";shortTE="F";uid="b82e11d9-c11e-4795-b242-b097eda461ed"
CM019752.1	RepeatMasker	DNA	15948240	15948383	429	+	.	ID="RND-5_FAMILY-3137";Tend="1449";Tstart="1303";shortTE="F";uid="b5d8ce93-b547-4440-9ef5-c8133f6c1735"
CM019752.1	RepeatMasker	Unknown	15023674	15024167	1797	+	.	ID="RND-6_FAMILY-1762";Tend="1940";Tstart="1436";shortTE="F";uid="e2988d4c-05fe-4637-a04d-fced1897807c"
CM019752.1	RepeatMasker	DNA/hAT	21715472	21715636	481	+	.	ID="RND-6_FAMILY-4755";Tend="832";Tstart="668";shortTE="F";uid="1965faa8-ba1d-43d3-9daa-8505ebcc2396"
CM019752.1	RepeatMasker	Unknown	14872014	14872235	580	+	.	ID="RND-6_FAMILY-5351";Tend="2439";Tstart="2228";shortTE="F";uid="9b03182f-a801-4d47-9341-e093f11be021"
CM019752.1	RepeatMasker	Unknown	9774472	9776011	13356	+	.	ID="RND-5_FAMILY-1997";Tend="2322";Tstart="770";shortTE="F";uid="b27ed6b9-cbb8-4bf0-8796-b6a142f468e7"
CM019752.1	RepeatMasker	Unknown	10725650	10726527	4470	+	.	ID="RND-6_FAMILY-306";Tend="2005";Tstart="1169";shortTE="F";uid="b263e273-3bab-4fbc-b049-db259fce6430"
CM019752.1	RepeatMasker	LINE/I	47318286	47318711	3465	+	.	ID="RND-1_FAMILY-605";Tend="1734";Tstart="1309";shortTE="F";uid="6a0cc9b2-d32f-47f8-a298-d82582cfc2b1"
CM019752.1	RepeatMasker	Unknown	7083925	7084146	1189	+	.	ID="RND-4_FAMILY-238";Tend="1139";Tstart="919";shortTE="F";uid="e0e14df2-302a-4b8c-b8e6-ee94184df705"
CM019752.1	RepeatMasker	LINE/Penelope	25130104	25130269	419	+	.	ID="RND-6_FAMILY-1201";TEgroup="ctg_1%7CRND-6_FAMILY-1201%7C1";Tend="1643";Tstart="1484";shortTE="T";uid="a952a4a3-c58a-4676-b74a-0b457018375e"
CM019752.1	RepeatMasker	Unknown	32455774	32456081	2044	+	.	ID="RND-6_FAMILY-10724";Tend="1197";Tstart="877";shortTE="F";uid="2fda26e4-6ddc-495f-a62d-a0afa304177f"
CM019752.1	RepeatMasker	Unknown	13633929	13634297	2959	+	.	ID="RND-1_FAMILY-103";Tend="1310";Tstart="942";shortTE="F";uid="452c6bc7-8ae1-490e-a103-4dea74bb21ba"
CM019752.1	RepeatMasker	Unknown	54790128	54790386	1025	+	.	ID="RND-6_FAMILY-2656";Tend="2575";Tstart="2272";shortTE="F";uid="a9a71d68-36d7-43ff-80e0-91a460e9e381"
CM019752.1	RepeatMasker	Unknown	56001755	56001863	936	+	.	ID="RND-6_FAMILY-768";Tend="1351";Tstart="1241";shortTE="F";uid="4d62bba0-9aec-47c4-9e3c-66bc6a610302"
CM019752.1	RepeatMasker	Unknown	16516473	16516827	825	+	.	ID="RND-6_FAMILY-864";Tend="2174";Tstart="1776";shortTE="F";uid="e66ee12d-b9d4-469e-b425-4e706eb93704"
CM019752.1	RepeatMasker	Unknown	29095360	29096533	5280	+	.	ID="RND-6_FAMILY-3293";Tend="1856";Tstart="592";shortTE="F";uid="41985663-2f60-4474-ab0b-8efbe4a48e3e"
CM019752.1	RepeatMasker	LINE/RTE-BovB	1834461	1834610	1106	+	.	ID="RND-6_FAMILY-2524";Tend="2715";Tstart="2568";shortTE="F";uid="cc1c7bc0-2fb4-42c2-a495-0cebf60f044b"
CM019752.1	RepeatMasker	Unknown	54230906	54231694	6537	+	.	ID="RND-1_FAMILY-386";Tend="1742";Tstart="964";shortTE="F";uid="40076223-4ff8-499f-8f43-0ababca55006"
CM019752.1	RepeatMasker	Unknown	11578703	11579046	2424	+	.	ID="RND-1_FAMILY-652";Tend="1271";Tstart="924";shortTE="F";uid="b74b4f05-a43b-47f6-a38d-00c4dba93644"
CM019752.1	RepeatMasker	DNA/Maverick	34186288	34186468	678	+	.	ID="RND-6_FAMILY-2045";Tend="944";Tstart="770";shortTE="F";uid="0c60a807-20ad-4100-8f85-d13b1a507b90"
CM019752.1	RepeatMasker	LINE/I	13014346	13014501	945	+	.	ID="RND-1_FAMILY-488";Tend="1381";Tstart="1231";shortTE="F";uid="41a86230-5577-43b1-b523-a8cce3e759ac"
CM019752.1	RepeatMasker	Unknown	55601476	55602005	4168	+	.	ID="RND-6_FAMILY-6490";Tend="1369";Tstart="841";shortTE="F";uid="997ad507-689c-4d06-a843-f993b8d1f9af"
CM019752.1	RepeatMasker	Unknown	24402690	24402827	767	+	.	ID="RND-5_FAMILY-41";Tend="1112";Tstart="975";shortTE="F";uid="336e6d99-5e85-4d69-aa55-68743599f3e2"
CM019752.1	RepeatMasker	Unknown	55718215	55720051	14156	+	.	ID="RND-6_FAMILY-2656";Tend="2580";Tstart="753";shortTE="F";uid="079449ea-256e-41aa-891a-d250e5b4606e"
CM019752.1	RepeatMasker	Unknown	7410556	7410982	789	+	.	ID="RND-5_FAMILY-3180";Tend="1338";Tstart="876";shortTE="F";uid="615c40c8-3b3e-4fa8-ab13-913b47dc83fe"
CM019752.1	RepeatMasker	LINE/I	32776961	32777204	754	+	.	ID="RND-6_FAMILY-681";Tend="1647";Tstart="1401";shortTE="F";uid="26df0eeb-1a8d-4768-879f-915564c36d21"
CM019752.1	RepeatMasker	Unknown	41487454	41487816	1943	+	.	ID="RND-6_FAMILY-978";Tend="1342";Tstart="945";shortTE="F";uid="2f684d83-f5e6-4bb8-88aa-6688d3050df7"
CM019752.1	RepeatMasker	Unknown	6217906	6218418	536	+	.	ID="RND-4_FAMILY-422";Tend="1779";Tstart="912";shortTE="F";uid="c9dd4f71-65e9-4417-aa84-03df7d754fbc"
CM019752.1	RepeatMasker	LINE/I	4223773	4224284	4297	+	.	ID="RND-6_FAMILY-330";Tend="1337";Tstart="826";shortTE="F";uid="7066a4c1-44e5-4d75-bcde-0c503b0fdae6"
CM019752.1	RepeatMasker	Unknown	3221947	3222317	3338	+	.	ID="RND-1_FAMILY-462";Tend="1287";Tstart="917";shortTE="F";uid="2f239de6-c0b8-466f-960c-25b7d7642e58"
CM019752.1	RepeatMasker	Unknown	29483608	29483822	1162	+	.	ID="RND-6_FAMILY-2517";Tend="1952";Tstart="1735";shortTE="F";uid="0c781aba-b849-4f3e-a237-da6043077e85"
CM019752.1	RepeatMasker	Unknown	31250015	31250660	5390	+	.	ID="RND-6_FAMILY-6664";Tend="1439";Tstart="793";shortTE="F";uid="279f74f0-7834-4356-a5e0-ae2887cb381d"
CM019752.1	RepeatMasker	Unknown	43545084	43546264	5239	+	.	ID="RND-5_FAMILY-1529";Tend="2030";Tstart="847";shortTE="F";uid="b2d71bf8-aaf5-433f-8bee-b3a24235326c"
CM019752.1	RepeatMasker	Unknown	48776674	48776775	455	+	.	ID="RND-6_FAMILY-9061";Tend="1024";Tstart="922";shortTE="F";uid="9eef6a28-be88-43e2-ad4e-331ae3ac74a3"
CM019752.1	RepeatMasker	Unknown	26552590	26553048	2411	+	.	ID="RND-6_FAMILY-2571";Tend="1771";Tstart="1309";shortTE="F";uid="26920de6-9378-47ff-a04d-5188f87fff17"
CM019752.1	RepeatMasker	Unknown	5749582	5750262	3107	+	.	ID="RND-5_FAMILY-3180";Tend="2143";Tstart="1447";shortTE="F";uid="7a144de8-e90a-4987-b0d1-c81073f8a7fc"
CM019752.1	RepeatMasker	DNA/hAT-Tip100	2201494	2202124	3448	+	.	ID="RND-1_FAMILY-39";Tend="1471";Tstart="887";shortTE="F";uid="63bb5045-0086-406d-9310-9dd88c3a20c9"
CM019752.1	RepeatMasker	Unknown	39500320	39500535	1254	+	.	ID="RND-6_FAMILY-2860";Tend="1174";Tstart="960";shortTE="F";uid="f9e9ed42-c35d-4114-b3c2-1b4c43db915c"
CM019752.1	RepeatMasker	Unknown	32936182	32936285	776	+	.	ID="RND-1_FAMILY-125";Tend="973";Tstart="871";shortTE="F";uid="458e646e-9afb-4fd3-873c-99d49e1cfafa"
CM019752.1	RepeatMasker	LINE/L2	6807022	6807535	803	+	.	ID="RND-6_FAMILY-14";Tend="2115";Tstart="1632";shortTE="F";uid="b3dd1395-4a33-46fb-b81f-c635eee89200"
CM019752.1	RepeatMasker	DNA/Academ-1	50465647	50465834	779	+	.	ID="RND-1_FAMILY-224";Tend="5666";Tstart="5471";shortTE="F";uid="98cdaf74-6bb5-4faa-b8f8-a053f57d81f6"
CM019752.1	RepeatMasker	Unknown	12073418	12073900	1983	+	.	ID="RND-5_FAMILY-5280";Tend="1269";Tstart="804";shortTE="F";uid="94d1ded3-d5ef-4567-805d-4fda7c5c645a"
CM019752.1	RepeatMasker	DNA/hAT-hATm	54271365	54272198	1659	+	.	ID="RND-4_FAMILY-1617";Tend="1242";Tstart="434";shortTE="F";uid="7b588291-101b-452e-ba9f-745f162ee6f0"
CM019752.1	RepeatMasker	RC/Helitron	19098801	19099606	2616	+	.	ID="RND-5_FAMILY-2216";TEgroup="ctg_1%7CRND-5_FAMILY-2216%7C1";Tend="2295";Tstart="1162";shortTE="F";uid="deffff50-d1e5-4562-88c9-a5d099186461"
CM019752.1	RepeatMasker	Unknown	54519667	54519957	1891	+	.	ID="RND-5_FAMILY-41";Tend="1263";Tstart="976";shortTE="F";uid="49320a60-d8ed-4f7a-9504-0567d108ede2"
CM019752.1	RepeatMasker	LINE/R1-LOA	4861080	4861714	4798	+	.	ID="RND-5_FAMILY-387";Tend="1598";Tstart="962";shortTE="F";uid="196a7ccf-2518-49eb-8908-9c0e29b37e42"
CM019752.1	RepeatMasker	LINE/I	7116755	7116885	727	+	.	ID="RND-1_FAMILY-409";Tend="1589";Tstart="1459";shortTE="F";uid="bdc785b3-3aac-4b56-96f2-86ec4a1e480d"
CM019752.1	RepeatMasker	Unknown	4805269	4805582	788	+	.	ID="RND-1_FAMILY-727";Tend="1548";Tstart="1225";shortTE="F";uid="f00a9f77-11cf-4e45-889e-19dc233b595d"
CM019752.1	RepeatMasker	Unknown	46633913	46634436	893	+	.	ID="RND-6_FAMILY-1659";Tend="1451";Tstart="802";shortTE="F";uid="ad87707e-2d68-4740-a34b-c1df36323ec0"
CM019752.1	RepeatMasker	Unknown	10248239	10248570	699	+	.	ID="RND-6_FAMILY-1762";Tend="1513";Tstart="851";shortTE="F";uid="e66cd709-4972-4cd4-a799-3800388ea9f5"
CM019752.1	RepeatMasker	Unknown	5399456	5399902	2479	+	.	ID="RND-5_FAMILY-108";Tend="1361";Tstart="909";shortTE="F";uid="32a80180-f018-4cfc-81d6-ba1f8ad8dfb8"
CM019752.1	RepeatMasker	Unknown	49239514	49239626	610	+	.	ID="RND-1_FAMILY-511";Tend="806";Tstart="565";shortTE="F";uid="bef2535f-6c91-4fe9-8b57-fe824f32785c"
CM019752.1	RepeatMasker	DNA/hAT-Tip100	4180379	4180841	2107	+	.	ID="RND-5_FAMILY-4258";Tend="1305";Tstart="906";shortTE="F";uid="bff7a608-dbe3-4828-8d02-119a61f10e8c"
CM019752.1	RepeatMasker	Unknown	29111378	29112115	3476	+	.	ID="RND-6_FAMILY-2371";Tend="2328";Tstart="1547";shortTE="F";uid="21d09b42-a299-4b70-afe0-5a112fd60eb4"
CM019752.1	RepeatMasker	Unknown	8567569	8567906	2331	+	.	ID="RND-6_FAMILY-7043";Tend="1133";Tstart="800";shortTE="F";uid="4901c854-3d22-499b-93cd-f62c3e445ea7"
CM019752.1	RepeatMasker	Unknown	28677962	28678223	1851	+	.	ID="RND-6_FAMILY-943";Tend="1159";Tstart="911";shortTE="F";uid="39a6e028-46ac-4c29-b74d-ba7c96c7afec"
CM019752.1	RepeatMasker	Unknown	5954638	5955507	5372	+	.	ID="RND-1_FAMILY-284";Tend="1780";Tstart="882";shortTE="F";uid="65e01441-b12e-4b2a-bc18-ead7c210fedd"
CM019752.1	RepeatMasker	Unknown	826381	826678	1601	+	.	ID="RND-5_FAMILY-801";Tend="1554";Tstart="1171";shortTE="F";uid="8feb677b-2087-4562-8943-8031dfa83488"
CM019752.1	RepeatMasker	Unknown	45829186	45830068	2006	+	.	ID="RND-1_FAMILY-121";TEgroup="ctg_1%7CRND-1_FAMILY-121%7C4";Tend="1962";Tstart="847";shortTE="F";uid="c01e7565-749b-4283-ac4c-d844f64bf08a"
CM019752.1	RepeatMasker	Unknown	48837812	48838360	4103	+	.	ID="RND-5_FAMILY-1294";Tend="2111";Tstart="1572";shortTE="F";uid="585cb826-65ec-4000-b1e2-59f1a75acd89"
CM019752.1	RepeatMasker	Unknown	55911594	55911747	739	+	.	ID="RND-5_FAMILY-2340";Tend="729";Tstart="554";shortTE="F";uid="08dfc817-0fab-47f0-97a3-2cae301cdcba"
CM019752.1	RepeatMasker	DNA/hAT-hAT19	18655390	18655919	1194	+	.	ID="RND-6_FAMILY-9930";Tend="1304";Tstart="879";shortTE="F";uid="63f7c8a0-7f0a-4df7-be1c-b6874eaa2723"
CM019752.1	RepeatMasker	Unknown	914412	916843	12200	+	.	ID="RND-1_FAMILY-225";Tend="2288";Tstart="855";shortTE="F";uid="1b36f037-b689-4dc7-8248-672382974f64"
CM019752.1	RepeatMasker	Unknown	23220796	23221272	2382	+	.	ID="RND-4_FAMILY-238";Tend="1398";Tstart="919";shortTE="F";uid="232f3fc7-9222-4faf-91d6-e71555dfe2ce"
CM019752.1	RepeatMasker	Unknown	5671350	5671478	447	+	.	ID="RND-6_FAMILY-3069";Tend="984";Tstart="859";shortTE="F";uid="bded87dd-38bb-4093-8fb8-60c5f722c3df"
CM019752.1	RepeatMasker	Unknown	14750135	14751010	4689	+	.	ID="RND-6_FAMILY-2371";Tend="1659";Tstart="726";shortTE="F";uid="e3d80b83-a250-4688-865f-7ebc8da38bba"
CM019752.1	RepeatMasker	Unknown	24804521	24804858	2724	+	.	ID="RND-6_FAMILY-11954";Tend="1126";Tstart="786";shortTE="F";uid="13e94230-c6c6-4fe0-8957-1d01da0dc6d0"
CM019752.1	RepeatMasker	Unknown	31581085	31582234	6328	+	.	ID="RND-6_FAMILY-3293";Tend="2093";Tstart="972";shortTE="F";uid="cc3ab348-53f6-4aac-984c-4ddc11c35247"
CM019752.1	RepeatMasker	Unknown	41641708	41642357	840	+	.	ID="RND-1_FAMILY-52";TEgroup="ctg_1%7CRND-1_FAMILY-52%7C47";Tend="1699";Tstart="878";shortTE="F";uid="03ea07c0-c608-43f9-b6cd-ec2bf397794c"
CM019752.1	RepeatMasker	DNA/Sola-2	6049054	6049208	431	+	.	ID="RND-4_FAMILY-890";Tend="1020";Tstart="872";shortTE="F";uid="a6d8cd6b-35ea-4760-8dd5-a36f93c69869"
CM019752.1	RepeatMasker	Unknown	20323435	20323568	427	+	.	ID="RND-1_FAMILY-319";Tend="915";Tstart="775";shortTE="F";uid="8ea2a854-2eb8-4698-8001-d62ee722fe78"
CM019752.1	RepeatMasker	Unknown	44694647	44695137	3725	+	.	ID="RND-5_FAMILY-2531";Tend="1420";Tstart="937";shortTE="F";uid="ea22a50b-02e7-4e6d-9dcf-3f93a60f8747"
CM019752.1	RepeatMasker	Unknown	44270033	44270190	857	+	.	ID="RND-4_FAMILY-1108";Tend="1064";Tstart="906";shortTE="F";uid="d91a7974-f959-447e-b2c5-4ca341a80bdb"
CM019752.1	RepeatMasker	Unknown	6952817	6953197	2864	+	.	ID="RND-1_FAMILY-237";Tend="1336";Tstart="965";shortTE="F";uid="15f42925-f3b5-46a3-af3b-a4787ddac303"
CM019752.1	RepeatMasker	Unknown	15640735	15640892	860	+	.	ID="RND-1_FAMILY-311";Tend="1370";Tstart="1198";shortTE="F";uid="3ba94773-6511-4278-866f-22cc6cd13c7d"
CM019752.1	RepeatMasker	Unknown	6711708	6711849	787	+	.	ID="RND-5_FAMILY-2948";Tend="1759";Tstart="1617";shortTE="F";uid="7abcdbad-c621-43c2-a194-9d647e6c4b1c"
CM019752.1	RepeatMasker	Unknown	18899004	18899598	1817	+	.	ID="RND-4_FAMILY-2389";Tend="1730";Tstart="1114";shortTE="F";uid="aa0f0539-b3a2-4eab-b11b-90052b9233e4"
CM019752.1	RepeatMasker	Unknown	3878822	3878975	418	+	.	ID="RND-4_FAMILY-553";Tend="1561";Tstart="1404";shortTE="F";uid="4b8d7a47-c58c-4614-b55c-cb16e903924f"
CM019752.1	RepeatMasker	Unknown	55220204	55223069	25231	+	.	ID="RND-1_FAMILY-73";Tend="3386";Tstart="500";shortTE="F";uid="44087dc3-02db-4d3f-b8ff-a3bd845f48aa"
CM019752.1	RepeatMasker	LINE/R1	33500345	33500693	1992	+	.	ID="RND-1_FAMILY-222";Tend="1171";Tstart="822";shortTE="F";uid="fa831f8a-86bd-4e2b-b771-b95df8279b93"
CM019752.1	RepeatMasker	Unknown	46607421	46607593	544	+	.	ID="RND-5_FAMILY-2111";Tend="1768";Tstart="1582";shortTE="F";uid="74227e04-0301-45c8-8d9d-1b622453852d"
CM019752.1	RepeatMasker	Unknown	7970799	7971508	2882	+	.	ID="RND-1_FAMILY-319";Tend="2228";Tstart="1509";shortTE="F";uid="7af2aaa0-be47-4c4b-8350-f2d6658bc628"
CM019752.1	RepeatMasker	Unknown	47940725	47941169	729	+	.	ID="RND-6_FAMILY-3992";Tend="1264";Tstart="817";shortTE="F";uid="a2bfeba5-02bd-4f18-8230-6746e6858765"
CM019752.1	RepeatMasker	Unknown	34145188	34145672	2455	+	.	ID="RND-1_FAMILY-583";Tend="1419";Tstart="969";shortTE="F";uid="b0da4ed6-a29d-4ba9-b614-09ed7ed55f3e"
CM019752.1	RepeatMasker	LINE/Penelope	284440	284578	805	+	.	ID="RND-5_FAMILY-1530";Tend="1472";Tstart="1338";shortTE="F";uid="a8c0d35a-b936-432d-ba0b-45ca5af98cd3"
CM019752.1	RepeatMasker	Unknown	40475585	40475921	933	+	.	ID="RND-6_FAMILY-1581";Tend="6136";Tstart="5826";shortTE="F";uid="196024f0-8810-484c-9125-ca4311b3d016"
CM019752.1	RepeatMasker	Unknown	27631422	27631577	883	+	.	ID="RND-6_FAMILY-280";Tend="1103";Tstart="949";shortTE="F";uid="b944e5b5-c803-44e2-ae12-cd945acd930c"
CM019752.1	RepeatMasker	Unknown	37928749	37928903	529	+	.	ID="RND-5_FAMILY-1574";Tend="1366";Tstart="1211";shortTE="F";uid="1fdec375-8425-4087-aeb6-a58f96bfc3c5"
CM019752.1	RepeatMasker	Unknown	40160366	40160561	4789	+	.	ID="RND-4_FAMILY-1393";Tend="1991";Tstart="765";shortTE="F";uid="5a99cb8b-fc7c-4650-9e4b-b862ddfa165a"
CM019752.1	RepeatMasker	Unknown	9025542	9026010	3310	+	.	ID="RND-6_FAMILY-4264";Tend="1231";Tstart="764";shortTE="F";uid="38ef4e69-c811-4042-b7a8-38c433ba1649"
CM019752.1	RepeatMasker	Unknown	5094083	5094386	911	+	.	ID="RND-5_FAMILY-893";Tend="1924";Tstart="1616";shortTE="F";uid="7cf8d310-83d5-4d9a-ab11-b2b89834d856"
CM019752.1	RepeatMasker	Unknown	26180904	26181042	724	+	.	ID="RND-5_FAMILY-2241";Tend="1034";Tstart="894";shortTE="F";uid="aedc46a8-7e8b-4f1c-a3e6-2638f862444f"
CM019752.1	RepeatMasker	DNA/hAT-Tip100	8153424	8153541	760	+	.	ID="RND-6_FAMILY-411";Tend="1505";Tstart="1390";shortTE="F";uid="b8e60bff-21e0-422c-84fe-6266e86b86bf"
CM019752.1	RepeatMasker	DNA/Academ-1	43807482	43807773	989	+	.	ID="RND-1_FAMILY-255";Tend="1008";Tstart="712";shortTE="F";uid="1bac66af-d22c-4460-8fae-18cac9be2534"
CM019752.1	RepeatMasker	Unknown	1959389	1959662	1022	+	.	ID="RND-5_FAMILY-4777";Tend="581";Tstart="325";shortTE="F";uid="25a14208-5d36-4ab4-b688-450a5119130d"
CM019752.1	RepeatMasker	DNA/Crypton-V	33401100	33401617	2029	+	.	ID="RND-5_FAMILY-82";Tend="1131";Tstart="605";shortTE="F";uid="f8ddb46b-1cad-4b0c-adae-83308bf058c5"
CM019752.1	RepeatMasker	Unknown	39050409	39050851	3431	+	.	ID="RND-1_FAMILY-381";Tend="1350";Tstart="887";shortTE="F";uid="3e92ebd8-6aca-4a07-9571-25d5850b80d9"
CM019752.1	RepeatMasker	Unknown	21557467	21558340	4968	+	.	ID="RND-6_FAMILY-2127";Tend="2476";Tstart="1598";shortTE="F";uid="5825b56c-159c-405e-b0be-0f5957b8ba6d"
CM019752.1	RepeatMasker	Unknown	7838464	7842622	4822	+	.	ID="RND-5_FAMILY-4094";TEgroup="ctg_1%7CRND-5_FAMILY-4094%7C2";Tend="4397";Tstart="1276";shortTE="F";uid="ac31e02e-7a3f-432d-b6bf-73563fcf2641"
CM019752.1	RepeatMasker	Unknown	44165049	44165271	1422	+	.	ID="RND-1_FAMILY-282";Tend="1154";Tstart="929";shortTE="F";uid="ee09c7ad-5e9c-4a23-aaad-f7b0c9147d93"
CM019752.1	RepeatMasker	Unknown	2573594	2573750	1065	+	.	ID="RND-6_FAMILY-2535";Tend="1089";Tstart="933";shortTE="F";uid="159b1e8c-5fa7-4b04-ad4a-d24a13eae9f6"
CM019752.1	RepeatMasker	LINE/Penelope	46079451	46079746	422	+	.	ID="RND-1_FAMILY-611";TEgroup="ctg_1%7CRND-1_FAMILY-611%7C5";Tend="1022";Tstart="939";shortTE="T";uid="de698f8c-e587-42ad-87f6-231593d15ecc"
CM019752.1	RepeatMasker	Unknown	29617619	29617750	791	+	.	ID="RND-6_FAMILY-8799";Tend="1270";Tstart="1140";shortTE="F";uid="f2366190-2ac9-4cc2-af1b-f19f44da7e13"
CM019752.1	RepeatMasker	Unknown	41625188	41625431	931	+	.	ID="RND-1_FAMILY-75";TEgroup="ctg_1%7CRND-1_FAMILY-75%7C2";Tend="1233";Tstart="865";shortTE="F";uid="4f0baab6-f253-47b8-a4f4-d932c2c9e715"
CM019752.1	RepeatMasker	DNA/Academ-1	13289069	13289231	438	+	.	ID="RND-6_FAMILY-8612";Tend="1787";Tstart="1645";shortTE="F";uid="ee2e1e5b-f6c0-4798-a651-720b16740b0a"
CM019752.1	RepeatMasker	Unknown	29352739	29353625	5609	+	.	ID="RND-6_FAMILY-1659";Tend="2144";Tstart="823";shortTE="F";uid="16750640-00ef-4528-a263-2b5a02a27d94"
CM019752.1	RepeatMasker	LINE/I	52981248	52982164	1058	+	.	ID="RND-1_FAMILY-157";Tend="1848";Tstart="873";shortTE="F";uid="131fed41-4392-4058-8815-f40cbaa57645"
CM019752.1	RepeatMasker	Unknown	22718054	22718198	615	+	.	ID="RND-1_FAMILY-55";Tend="1715";Tstart="1563";shortTE="F";uid="c7f3e443-e1b3-4fae-aa50-10534e788e27"
CM019752.1	RepeatMasker	Unknown	50346965	50347339	1950	+	.	ID="RND-6_FAMILY-2656";Tend="1993";Tstart="1612";shortTE="F";uid="8fe6fec8-179a-4300-b223-732d4d996137"
CM019752.1	RepeatMasker	LINE/I	33294956	33295161	401	+	.	ID="RND-6_FAMILY-65";Tend="2825";Tstart="2608";shortTE="F";uid="0ab0ed51-8541-42eb-b8fb-a54514b4a1bd"
CM019752.1	RepeatMasker	DNA?/hAT?	36257306	36257579	691	+	.	ID="RND-6_FAMILY-1805";Tend="560";Tstart="272";shortTE="F";uid="0d6f4eb8-e1c2-4e4a-8c6d-df254f62ede8"
CM019752.1	RepeatMasker	Unknown	9655999	9656634	3133	+	.	ID="RND-1_FAMILY-137";Tend="1662";Tstart="959";shortTE="F";uid="e433fdfa-1b3e-4048-9067-13b6e21730f7"
CM019752.1	RepeatMasker	Unknown	16196800	16196993	565	+	.	ID="RND-6_FAMILY-4768";Tend="1199";Tstart="1004";shortTE="F";uid="e90e3c7d-de62-4546-9869-b6a7e56d7e82"
CM019752.1	RepeatMasker	Unknown	29289574	29289852	1301	+	.	ID="RND-6_FAMILY-6396";Tend="1372";Tstart="1105";shortTE="F";uid="e0df3a91-d531-4fff-b86f-0e99cd6c8113"
CM019752.1	RepeatMasker	Unknown	35454767	35454997	471	+	.	ID="RND-4_FAMILY-781";Tend="1499";Tstart="1274";shortTE="F";uid="8a8eb8e9-6f3a-452a-a99f-01e583ae04c0"
CM019752.1	RepeatMasker	Unknown	16209165	16209424	1236	+	.	ID="RND-5_FAMILY-6428";Tend="1411";Tstart="1176";shortTE="F";uid="c2da05b6-33d1-4369-b9da-63a0579566d2"
CM019752.1	RepeatMasker	Unknown	50930116	50930595	1706	+	.	ID="RND-1_FAMILY-505";Tend="1506";Tstart="978";shortTE="F";uid="20310703-3e56-434d-9284-e9bf17289b20"
CM019752.1	RepeatMasker	LTR/Gypsy	35182100	35182641	3725	+	.	ID="RND-5_FAMILY-2588";Tend="1387";Tstart="834";shortTE="F";uid="1af5e073-d696-46a7-a6a0-382fa3c57ee0"
CM019752.1	RepeatMasker	Unknown	45762852	45762992	1043	+	.	ID="RND-6_FAMILY-7194";Tend="1413";Tstart="1272";shortTE="F";uid="ea701bff-c15d-4d07-90ae-8beb3a3a8513"
CM019752.1	RepeatMasker	Unknown	27124213	27124996	470	+	.	ID="RND-1_FAMILY-75";TEgroup="ctg_1%7CRND-1_FAMILY-75%7C1";Tend="2448";Tstart="857";shortTE="T";uid="28945c8b-c778-472e-ba4e-a260af47aad2"
CM019752.1	RepeatMasker	DNA/hAT-Tip100	26241879	26242719	927	+	.	ID="RND-1_FAMILY-486";Tend="1993";Tstart="1209";shortTE="F";uid="72fc7175-47f5-48ce-a433-3b8860b5ffc1"
CM019752.1	RepeatMasker	Unknown	29649617	29649824	409	+	.	ID="RND-4_FAMILY-1108";Tend="1097";Tstart="886";shortTE="F";uid="b6a4e16c-f935-4ee8-8f65-b1ab1900eb5d"
CM019752.1	RepeatMasker	Unknown	50193615	50194118	1520	+	.	ID="RND-6_FAMILY-136";TEgroup="ctg_1%7CRND-6_FAMILY-136%7C2";Tend="1354";Tstart="720";shortTE="F";uid="e83a29e6-2e2e-4ccf-a553-8549c0b128dd"
CM019752.1	RepeatMasker	Unknown	13914319	13915020	3672	+	.	ID="RND-6_FAMILY-1762";Tend="1933";Tstart="1223";shortTE="F";uid="d6bd1849-9500-409a-8a74-0eab594fa12b"
CM019752.1	RepeatMasker	LTR/Copia	10600253	10600449	421	+	.	ID="COPIA20-NVI_I";Tend="3275";Tstart="3076";shortTE="F";uid="ecee0a2a-3194-4b7f-9dbd-bc782f8617d6"
CM019752.1	RepeatMasker	Unknown	24374108	24374300	868	+	.	ID="RND-6_FAMILY-1762";Tend="920";Tstart="750";shortTE="F";uid="dd4a2f4d-6ff6-4612-ae78-40b97103272a"
CM019752.1	RepeatMasker	LINE/I	50574348	50574876	2235	+	.	ID="RND-6_FAMILY-3012";Tend="1911";Tstart="1348";shortTE="F";uid="bd162f86-f043-451a-83f5-19673a1ca0c2"
CM019752.1	RepeatMasker	Unknown	44887063	44887460	3264	+	.	ID="RND-6_FAMILY-646";Tend="1366";Tstart="971";shortTE="F";uid="10c57e7d-02f9-4d88-a2db-471ea258f12c"
CM019752.1	RepeatMasker	Unknown	1777594	1777820	475	+	.	ID="RND-4_FAMILY-15";TEgroup="ctg_1%7CRND-4_FAMILY-15%7C1";Tend="1022";Tstart="687";shortTE="T";uid="2cfaa5d7-4f88-4f35-bac6-0663807c2846"
CM019752.1	RepeatMasker	Unknown	2323068	2323552	3515	+	.	ID="RND-1_FAMILY-456";Tend="1454";Tstart="955";shortTE="F";uid="db585411-cfdd-4a31-a6f8-3477bcdd304c"
CM019752.1	RepeatMasker	DNA/Maverick	11515622	11516070	691	+	.	ID="RND-6_FAMILY-2045";Tend="1115";Tstart="710";shortTE="F";uid="85adac1e-864b-403c-b786-686bfce5b03f"
CM019752.1	RepeatMasker	LINE/RTE-BovB	84555	84667	451	+	.	ID="RND-6_FAMILY-2524";Tend="2704";Tstart="2594";shortTE="F";uid="74058404-75c8-4cc1-8044-f83a9120656c"
CM019752.1	RepeatMasker	DNA	49271991	49272134	620	+	.	ID="RND-5_FAMILY-3137";Tend="1496";Tstart="1348";shortTE="F";uid="d96435b5-8cee-43f1-a476-5f59c666c164"
CM019752.1	RepeatMasker	Unknown	4714727	4716236	6933	+	.	ID="RND-6_FAMILY-15055";Tend="1604";Tstart="73";shortTE="F";uid="9a916b2e-3d73-4bb0-9ec1-f7d3cebb7232"
CM019752.1	RepeatMasker	Unknown	18743092	18743255	420	+	.	ID="RND-5_FAMILY-1549";Tend="1197";Tstart="1037";shortTE="F";uid="d4fa562b-d1ed-488c-899b-72eddd501fbc"
CM019752.1	RepeatMasker	Unknown	15499813	15499948	439	+	.	ID="RND-5_FAMILY-1256";Tend="1237";Tstart="1102";shortTE="F";uid="14f14406-a3dd-4ef1-a122-50c1bdbec4fc"
CM019752.1	RepeatMasker	Unknown	55018418	55018935	3564	+	.	ID="RND-1_FAMILY-696";Tend="2197";Tstart="1693";shortTE="F";uid="7b5d9af4-2328-462c-9839-61634cad3012"
CM019752.1	RepeatMasker	Unknown	45519659	45519851	902	+	.	ID="RND-6_FAMILY-1762";Tend="942";Tstart="749";shortTE="F";uid="f66be042-53f0-4548-9251-036d5d62bcaa"
CM019752.1	RepeatMasker	Unknown	53598032	53598358	613	+	.	ID="RND-4_FAMILY-494";Tend="1794";Tstart="1473";shortTE="F";uid="ed9592c1-9855-438b-bc9f-e66a5cd6b533"
CM019752.1	RepeatMasker	Unknown	30317793	30318231	1711	+	.	ID="RND-1_FAMILY-275";Tend="1956";Tstart="1463";shortTE="F";uid="5dc5aad0-67ef-426d-87e8-b0b3b91c9733"
CM019752.1	RepeatMasker	Unknown	13772008	13772446	2280	+	.	ID="RND-6_FAMILY-1762";Tend="1660";Tstart="1225";shortTE="F";uid="d02ff6ae-3328-4de0-853e-ec230ece7910"
CM019752.1	RepeatMasker	Unknown	15134790	15134999	1180	+	.	ID="RND-5_FAMILY-2858";Tend="1021";Tstart="816";shortTE="F";uid="ba9ad305-b9a2-49d1-b27d-e9794e65fd32"
CM019752.1	RepeatMasker	RC/Helitron	55597728	55598166	3681	+	.	ID="RND-1_FAMILY-318";Tend="1362";Tstart="924";shortTE="F";uid="65d00ef6-0e78-48a8-b0a6-b2a1f26c4c24"
CM019752.1	RepeatMasker	DNA?/hAT?	43788660	43788770	558	+	.	ID="RND-6_FAMILY-1805";Tend="3335";Tstart="3235";shortTE="F";uid="fd31b434-1c0d-4444-9772-c94d9ad62dbb"
CM019752.1	RepeatMasker	Unknown	38438444	38439267	4348	+	.	ID="RND-5_FAMILY-419";Tend="1686";Tstart="772";shortTE="F";uid="d3b0bb81-819e-4219-a3ed-52e1515dbebe"
CM019752.1	RepeatMasker	DNA/Academ-1	36389302	36390132	2301	+	.	ID="RND-1_FAMILY-221";TEgroup="ctg_1%7CRND-1_FAMILY-221%7C14";Tend="1180";Tstart="661";shortTE="F";uid="76a9ef47-465c-47a4-a5c0-f8c18739b854"
CM019752.1	RepeatMasker	Unknown	33365223	33365423	476	+	.	ID="RND-6_FAMILY-2503";Tend="1378";Tstart="1178";shortTE="F";uid="0c622842-c4e9-4544-b64b-dfb6f62d4c3d"
CM019752.1	RepeatMasker	Unknown	34481627	34481989	1683	+	.	ID="RND-5_FAMILY-7687";Tend="1307";Tstart="961";shortTE="F";uid="a128fa10-cffa-450c-b977-cadfefd431de"
CM019752.1	RepeatMasker	LINE/L2	24290258	24290419	481	+	.	ID="RND-6_FAMILY-14";Tend="2088";Tstart="1926";shortTE="F";uid="c02dc030-d667-48f8-b143-b26850d8a72b"
CM019752.1	RepeatMasker	Unknown	44495472	44496094	2486	+	.	ID="RND-1_FAMILY-52";Tend="1800";Tstart="1129";shortTE="F";uid="7f692c32-4fff-4603-a5c5-478f71e77ff4"
CM019752.1	RepeatMasker	LINE/R1	53495915	53496419	2271	+	.	ID="RND-1_FAMILY-222";Tend="1323";Tstart="770";shortTE="F";uid="046bbc55-0d30-408f-96ca-2d0d3fa70798"
CM019752.1	RepeatMasker	Unknown	23914842	23915762	4713	+	.	ID="RND-4_FAMILY-494";Tend="2151";Tstart="1235";shortTE="F";uid="ddcfc5d0-1142-4366-9532-1a3a05b88dd5"
CM019752.1	RepeatMasker	LINE/I	15504668	15504802	429	+	.	ID="RND-5_FAMILY-1794";Tend="3980";Tstart="3836";shortTE="F";uid="096bb0fd-5112-4894-86b1-4b9d166c1252"
CM019752.1	RepeatMasker	DNA/hAT	44685967	44686403	727	+	.	ID="RND-6_FAMILY-4755";TEgroup="ctg_1%7CRND-6_FAMILY-4755%7C1";Tend="3796";Tstart="3022";shortTE="F";uid="2783436e-b0e2-411b-9a55-72136731299e"
CM019752.1	RepeatMasker	Unknown	13293343	13293643	2528	+	.	ID="RND-1_FAMILY-62";Tend="1300";Tstart="1000";shortTE="F";uid="5283fee7-1afd-40c3-a3a8-91a7ec528f80"
CM019752.1	RepeatMasker	Unknown	44654748	44655205	2158	+	.	ID="RND-5_FAMILY-301";Tend="1454";Tstart="923";shortTE="F";uid="e96c7e23-7f4c-415f-bb6b-a6619215388b"
CM019752.1	RepeatMasker	Unknown	3187880	3188845	4432	+	.	ID="RND-6_FAMILY-2517";Tend="2109";Tstart="1095";shortTE="F";uid="29869aef-5312-4753-84ce-e1c4bf4f0c45"
CM019752.1	RepeatMasker	Unknown	1129194	1129414	575	+	.	ID="RND-6_FAMILY-1939";Tend="2078";Tstart="1868";shortTE="F";uid="6e6ecfee-834b-4759-ae42-c9500723f759"
CM019752.1	RepeatMasker	Unknown	11422694	11422973	978	+	.	ID="RND-6_FAMILY-2127";Tend="1090";Tstart="798";shortTE="F";uid="c02f7c7c-6490-48df-8ab6-d4d95fc0c08f"
CM019752.1	RepeatMasker	Unknown	44698521	44698717	953	+	.	ID="RND-5_FAMILY-1529";Tend="995";Tstart="846";shortTE="F";uid="444b899e-4488-4268-8a34-288daefb2faa"
CM019752.1	RepeatMasker	Unknown	36892888	36893072	409	+	.	ID="RND-6_FAMILY-4151";Tend="1147";Tstart="967";shortTE="F";uid="d2f36dce-ebc9-4a35-8156-cc6417d5bdee"
CM019752.1	RepeatMasker	Unknown	20847217	20847829	416	+	.	ID="RND-6_FAMILY-3992";Tend="1425";Tstart="764";shortTE="F";uid="b7a87c1c-6812-40ba-a394-2000f63b88f0"
CM019752.1	RepeatMasker	Unknown	24421223	24421461	1929	+	.	ID="RND-1_FAMILY-586";Tend="4021";Tstart="3782";shortTE="F";uid="3ef952a6-a747-4407-ab61-14e2d9403741"
CM019752.1	RepeatMasker	Unknown	20717408	20717535	565	+	.	ID="RND-6_FAMILY-5691";Tend="1306";Tstart="1190";shortTE="F";uid="92bcbf4d-24ab-46f7-9204-19f7dbcd0511"
CM019752.1	RepeatMasker	Unknown	49079286	49080197	4374	+	.	ID="RND-1_FAMILY-261";Tend="1709";Tstart="815";shortTE="F";uid="9eb56df1-78ee-45d2-9c9a-32b492122f21"
CM019752.1	RepeatMasker	Unknown	24197293	24197545	1472	+	.	ID="RND-6_FAMILY-2656";Tend="2590";Tstart="2304";shortTE="F";uid="f8916afa-40d2-4e2d-abb2-27d26331ecac"
CM019752.1	RepeatMasker	LTR/Gypsy	49240186	49240540	1592	+	.	ID="RND-6_FAMILY-10840";Tend="1691";Tstart="1347";shortTE="F";uid="283b8bbc-ac1e-4b90-94e4-e6d856f7ed4e"
CM019752.1	RepeatMasker	Unknown	974107	975157	7473	+	.	ID="RND-5_FAMILY-1294";Tend="2113";Tstart="1032";shortTE="F";uid="67201024-8b92-4480-bd60-62c5ababb6f4"
CM019752.1	RepeatMasker	DNA/Academ-1	29490086	29490206	604	+	.	ID="RND-6_FAMILY-8612";Tend="2538";Tstart="2419";shortTE="F";uid="56556164-a3f3-42eb-b6d5-ccf99f53156c"
CM019752.1	RepeatMasker	Unknown	37516033	37516195	880	+	.	ID="RND-6_FAMILY-534";Tend="1191";Tstart="1030";shortTE="F";uid="1e87db00-7cc0-4524-b006-20d4a0d57ecc"
CM019752.1	RepeatMasker	Unknown	34702585	34702834	1621	+	.	ID="RND-6_FAMILY-953";Tend="1207";Tstart="961";shortTE="F";uid="d53ba7a9-33a6-4260-b791-daddcb451ab0"
CM019752.1	RepeatMasker	Unknown	43553518	43554221	4589	+	.	ID="RND-5_FAMILY-419";Tend="1501";Tstart="772";shortTE="F";uid="4d382209-3b34-4612-b51d-b87a0afb1bab"
CM019752.1	RepeatMasker	Unknown	54418321	54418597	1398	+	.	ID="RND-6_FAMILY-6030";Tend="2281";Tstart="2045";shortTE="F";uid="6b95be65-86b9-4927-a3e8-95bd496cd948"
CM019752.1	RepeatMasker	Unknown	31933241	31933680	1739	+	.	ID="RND-6_FAMILY-1659";Tend="1161";Tstart="718";shortTE="F";uid="07def3df-2309-421f-837e-f64dfd02dbd8"
CM019752.1	RepeatMasker	Unknown	13365142	13365351	868	+	.	ID="RND-1_FAMILY-511";Tend="1299";Tstart="1102";shortTE="F";uid="99340b09-0218-49c6-a7a4-43b487b1836f"
CM019752.1	RepeatMasker	Unknown	6834530	6834798	1852	+	.	ID="RND-5_FAMILY-41";Tend="1250";Tstart="983";shortTE="F";uid="bdee509f-e040-48ab-bdfe-9db38eb30a64"
CM019752.1	RepeatMasker	Unknown	25904436	25904884	1585	+	.	ID="RND-4_FAMILY-554";Tend="1327";Tstart="897";shortTE="F";uid="dcef3f0c-4c04-4a5e-adbd-6e6db6eae462"
CM019752.1	RepeatMasker	Unknown	12691172	12691467	1162	+	.	ID="RND-6_FAMILY-1762";Tend="1046";Tstart="750";shortTE="F";uid="e0600708-d44d-48c1-955d-e2680e45a8a8"
CM019752.1	RepeatMasker	DNA/Academ-1	54384888	54385024	845	+	.	ID="RND-1_FAMILY-330";Tend="3829";Tstart="3690";shortTE="F";uid="6d464317-f087-41f4-8b8f-fc852898f72b"
CM019752.1	RepeatMasker	Unknown	4095465	4095991	3011	+	.	ID="RND-1_FAMILY-362";Tend="1452";Tstart="900";shortTE="F";uid="87d8a7df-a31d-45aa-bd97-5877c5a8b207"
CM019752.1	RepeatMasker	Unknown	23207620	23208409	3192	+	.	ID="RND-1_FAMILY-516";Tend="1742";Tstart="867";shortTE="F";uid="fa1750b1-73bb-4857-ad7a-11fb87109537"
CM019752.1	RepeatMasker	Unknown	9415959	9416197	693	+	.	ID="RND-6_FAMILY-2298";Tend="990";Tstart="753";shortTE="F";uid="6b7ca832-7659-4437-a7f2-14a9f733da1c"
CM019752.1	RepeatMasker	LTR/Pao	12524986	12525539	464	+	.	ID="BEL2-I_DPSE";Tend="3505";Tstart="2603";shortTE="F";uid="59267c2b-48d0-40f9-82fb-4f65e47d42c1"
CM019752.1	RepeatMasker	Unknown	44945723	44945945	430	+	.	ID="RND-6_FAMILY-2655";Tend="2095";Tstart="1852";shortTE="F";uid="e124e7da-c2d3-4d2c-961a-def45acd2b90"
CM019752.1	RepeatMasker	Unknown	21178017	21178199	821	+	.	ID="RND-5_FAMILY-1267";Tend="1201";Tstart="1029";shortTE="F";uid="0b1548ad-14c2-4441-9168-fc1d5fc28dba"
CM019752.1	RepeatMasker	Unknown	36852344	36853135	4678	+	.	ID="RND-1_FAMILY-703";Tend="1778";Tstart="986";shortTE="F";uid="c54e009c-2256-4d46-a8d8-c8b6d28060b2"
CM019752.1	RepeatMasker	DNA/P	39452241	39452530	1367	+	.	ID="RND-5_FAMILY-3995";Tend="3081";Tstart="2821";shortTE="F";uid="659d19b7-13bb-43fc-97ae-5c70de9022dc"
CM019752.1	RepeatMasker	DNA?/hAT?	44041074	44043699	22909	+	.	ID="RND-6_FAMILY-1805";Tend="4103";Tstart="1454";shortTE="F";uid="f8f8e039-9b9d-4b33-9f95-85a1abdd4955"
CM019752.1	RepeatMasker	Unknown	29467293	29467542	1265	+	.	ID="RND-1_FAMILY-665";Tend="1258";Tstart="992";shortTE="F";uid="91cc70a3-9c37-497f-8551-df928797da93"
CM019752.1	RepeatMasker	Unknown	27392422	27392614	1223	+	.	ID="RND-1_FAMILY-580";Tend="1084";Tstart="902";shortTE="F";uid="47841f4a-4475-4945-b221-0b7b0e56fd52"
CM019752.1	RepeatMasker	Unknown	31733570	31733688	741	+	.	ID="RND-6_FAMILY-1762";Tend="1955";Tstart="1842";shortTE="F";uid="9f2344a7-72a9-41eb-ac2f-be44f0655e58"
CM019752.1	RepeatMasker	Unknown	52594549	52594819	860	+	.	ID="RND-4_FAMILY-494";Tend="1934";Tstart="1393";shortTE="F";uid="528f0593-fab5-442a-be65-15738a3c8c1f"
CM019752.1	RepeatMasker	Unknown	8404185	8404578	3203	+	.	ID="RND-1_FAMILY-180";Tend="1301";Tstart="908";shortTE="F";uid="a60c5b99-38d8-4c07-bdbe-2a0e618fd9c8"
CM019752.1	RepeatMasker	Unknown	2793295	2793561	2135	+	.	ID="RND-5_FAMILY-337";Tend="1189";Tstart="925";shortTE="F";uid="85ebba4a-ade5-4a8d-a4f7-88638dbf9d8d"
CM019752.1	RepeatMasker	Unknown	4233546	4233646	701	+	.	ID="RND-1_FAMILY-125";Tend="973";Tstart="870";shortTE="F";uid="cfe7938d-d60d-4285-9c7c-3bbd628ef482"
CM019752.1	RepeatMasker	Unknown	43437396	43437617	476	+	.	ID="RND-6_FAMILY-864";Tend="1971";Tstart="1748";shortTE="F";uid="90f7a047-d71c-4d78-8279-bbcfa29be1a2"
CM019752.1	RepeatMasker	Unknown	45426802	45427340	4537	+	.	ID="RND-1_FAMILY-257";Tend="1495";Tstart="957";shortTE="F";uid="cbf4c56a-96da-4bdb-8b6c-d4817817d57a"
CM019752.1	RepeatMasker	Unknown	9729068	9731350	15610	+	.	ID="RND-1_FAMILY-232";Tend="2852";Tstart="428";shortTE="F";uid="78d704cf-2d7e-43f7-b0f3-df7f1448f746"
CM019752.1	RepeatMasker	Unknown	47701703	47702611	4655	+	.	ID="RND-6_FAMILY-3293";Tend="1706";Tstart="798";shortTE="F";uid="e7684fd3-b402-4c90-ae11-6dff43fd6169"
CM019752.1	RepeatMasker	Unknown	9268034	9268150	836	+	.	ID="RND-1_FAMILY-9";Tend="914";Tstart="798";shortTE="F";uid="b76c98ab-9717-44a8-af20-afd162f32878"
CM019752.1	RepeatMasker	Unknown	53955570	53955751	1101	+	.	ID="RND-1_FAMILY-120";Tend="1045";Tstart="854";shortTE="F";uid="1ae2455a-bdfe-4e16-a170-c4e66f23b0d0"
CM019752.1	RepeatMasker	Unknown	30724168	30724991	574	+	.	ID="RND-5_FAMILY-3180";Tend="2159";Tstart="1361";shortTE="F";uid="61bbbcae-0629-4db0-85c0-93801cbe0b2a"
CM019752.1	RepeatMasker	RC/Helitron?	11371748	11372018	1711	+	.	ID="RND-5_FAMILY-2492";Tend="1669";Tstart="1399";shortTE="F";uid="1e985e32-9618-4792-b45e-d7c1b96384c1"
CM019752.1	RepeatMasker	Unknown	43112173	43112547	3209	+	.	ID="RND-6_FAMILY-817";Tend="1609";Tstart="555";shortTE="F";uid="6dc4a644-9446-45cc-88e6-cd1966d1c6ae"
CM019752.1	RepeatMasker	Unknown	54127489	54127877	2663	+	.	ID="RND-1_FAMILY-399";Tend="1399";Tstart="1013";shortTE="F";uid="d78af51d-fa46-43a9-8844-f3d9e83e9b94"
CM019752.1	RepeatMasker	Unknown	30188471	30188792	449	+	.	ID="RND-5_FAMILY-1529";Tend="1761";Tstart="1419";shortTE="F";uid="43257d45-553c-4b01-96ae-bce76a088b2e"
CM019752.1	RepeatMasker	Unknown	47405184	47405458	2304	+	.	ID="RND-1_FAMILY-487";Tend="1307";Tstart="1033";shortTE="F";uid="e0c99f6e-6ed2-4f38-bf3f-703a88d1868e"
CM019752.1	RepeatMasker	LTR/ERV1	43162976	43163159	1377	+	.	ID="RND-5_FAMILY-302";Tend="1163";Tstart="980";shortTE="F";uid="7bb4e91a-6c7a-4c3f-adcf-86433244d807"
CM019752.1	RepeatMasker	DNA/P	13530444	13530719	1416	+	.	ID="RND-5_FAMILY-3995";Tend="3081";Tstart="2827";shortTE="F";uid="6440d511-40c9-4b8c-baad-a108a31076d5"
CM019752.1	RepeatMasker	Unknown	6592730	6592832	429	+	.	ID="RND-6_FAMILY-817";Tend="972";Tstart="870";shortTE="F";uid="ad0a5156-54d8-433b-aa16-bf8a715e42ad"
CM019752.1	RepeatMasker	DNA/hAT-Tip100	6593238	6593459	1809	+	.	ID="RND-6_FAMILY-1471";Tend="1191";Tstart="970";shortTE="F";uid="f06df259-4aff-46d1-b7d0-78e136d5e783"
CM019752.1	RepeatMasker	Unknown	38633499	38633673	700	+	.	ID="RND-4_FAMILY-1108";Tend="1087";Tstart="906";shortTE="F";uid="54024cc8-acf9-48d1-b7e6-088e9c794f78"
CM019752.1	RepeatMasker	Unknown	52897664	52899506	8400	+	.	ID="RND-4_FAMILY-672";TEgroup="ctg_1%7CRND-4_FAMILY-672%7C8";Tend="2110";Tstart="158";shortTE="F";uid="39cee83f-7612-47a5-a7b3-4b3573406d10"
CM019752.1	RepeatMasker	RC/Helitron	31455473	31456007	3294	+	.	ID="RND-1_FAMILY-271";Tend="2357";Tstart="1840";shortTE="F";uid="66dbb550-e4b1-4452-9446-9ff51073ef58"
CM019752.1	RepeatMasker	Unknown	35508190	35508567	1035	+	.	ID="RND-1_FAMILY-683";Tend="2967";Tstart="2562";shortTE="F";uid="8554c909-6882-40d1-9d72-a68799f036b0"
CM019752.1	RepeatMasker	Unknown	12807116	12808457	7288	+	.	ID="RND-5_FAMILY-32";Tend="2150";Tstart="820";shortTE="F";uid="7719e87b-837e-4d02-b31a-7a6647e86b72"
CM019752.1	RepeatMasker	Unknown	14424593	14425227	3036	+	.	ID="RND-1_FAMILY-510";Tend="1601";Tstart="979";shortTE="F";uid="656e084d-c03b-4224-8432-6bf5bf7fe28d"
CM019752.1	RepeatMasker	Unknown	49378139	49379448	11410	+	.	ID="RND-5_FAMILY-1529";Tend="2131";Tstart="828";shortTE="F";uid="cdc712c5-dde5-44f4-b77c-c1ebded225d5"
CM019752.1	RepeatMasker	Unknown	54365071	54365245	1390	+	.	ID="RND-1_FAMILY-496";Tend="1469";Tstart="1295";shortTE="F";uid="d7065450-26a8-4365-9fd2-86cbb829ba14"
CM019752.1	RepeatMasker	Unknown	23547519	23548282	3897	+	.	ID="RND-5_FAMILY-3540";Tend="1396";Tstart="716";shortTE="F";uid="8c48f89d-096f-4fc5-a6ad-a8f0ff479fbe"
[truncated: 185,973 more rows]
