# Supplementary material for: Transposon accumulation at xenobiotic gene family loci in aphids
Source: Genome Res. 2023 Oct;33(10):1718–33. doi: 10.1101/gr.277820.123 (PMC10691553; doi:10.1101/gr.277820.123)
Supplement: Supplement 13 [file Supplemental_File_S2.tar.gz › Supplemental_File_S2/metopolophiumDirhodum.filteredRepeats.gff]

CM034316.1	RepeatMasker	Unknown	18017163	18017364	445	+	.	ID="RND-6_FAMILY-2450";TEgroup="ctg_1%7CRND-6_FAMILY-2450%7C1";Tend="1073";Tstart="888";shortTE="T";uid="2e6abbcc-696c-48b9-8c0a-e438f9f105de"
CM034316.1	RepeatMasker	RC/Helitron	25430189	25430385	501	+	.	ID="RND-4_FAMILY-375";Tend="3364";Tstart="3171";shortTE="F";uid="8b53cd09-e4d2-454a-81cc-f314a9b8b9af"
CM034316.1	RepeatMasker	DNA/Kolobok-E	119962849	119963336	1825	+	.	ID="RND-6_FAMILY-6479";Tend="2556";Tstart="2168";shortTE="F";uid="0a5b82ca-f2ae-452d-adfe-1bbf433c64b9"
CM034316.1	RepeatMasker	DNA/hAT-Tip100	119861889	119862160	698	+	.	ID="RND-6_FAMILY-23475";TEgroup="ctg_1%7CRND-6_FAMILY-23475%7C10";Tend="1385";Tstart="664";shortTE="F";uid="17d1410b-36c1-4f79-883a-1365ef209576"
CM034316.1	RepeatMasker	Retroposon?	17254283	17254441	437	+	.	ID="RND-6_FAMILY-10695";Tend="1769";Tstart="1623";shortTE="F";uid="a8951a80-d2d9-4bfe-86ff-d699f55b892a"
CM034316.1	RepeatMasker	Retroposon?	9673673	9675089	10407	+	.	ID="RND-6_FAMILY-622";Tend="2187";Tstart="860";shortTE="F";uid="fa806dc9-6b8e-4674-b7e4-6bec4e662766"
CM034316.1	RepeatMasker	Retroposon?	24850886	24852377	12883	+	.	ID="RND-6_FAMILY-591";Tend="1925";Tstart="439";shortTE="F";uid="d5d33250-3bc0-49c7-a55e-82912c05b3ee"
CM034316.1	RepeatMasker	Retroposon?	25986000	25986427	2471	+	.	ID="RND-6_FAMILY-6209";Tend="6132";Tstart="5700";shortTE="F";uid="e40c7dfe-e135-4d3f-b781-9921dd7581aa"
CM034316.1	RepeatMasker	DNA	106204056	106204372	490	+	.	ID="RND-5_FAMILY-1340";Tend="1260";Tstart="948";shortTE="F";uid="644ebc37-6af9-4a05-9d2f-4459db10dc37"
CM034316.1	RepeatMasker	Retroposon?	3460256	3460467	1081	+	.	ID="RND-6_FAMILY-2210";Tend="3482";Tstart="3285";shortTE="F";uid="2656994f-5711-4cba-8ed2-5b66a9623a82"
CM034316.1	RepeatMasker	DNA	75008126	75008415	939	+	.	ID="rnd-6_family-38762";Tend="1251";Tstart="1030";shortTE="F";uid="247ab927-221a-4045-ae6a-485c4d963bd3"
CM034316.1	RepeatMasker	DNA	45976826	45977263	2774	+	.	ID="TTAA3B_AP";Tend="436";Tstart="1";shortTE="F";uid="67ca4674-883c-4362-8435-3ba985bec6af"
CM034316.1	RepeatMasker	DNA/Maverick	148481124	148481380	1498	+	.	ID="rnd-5_family-2762";Tend="962";Tstart="661";shortTE="F";uid="7835ee43-196d-48eb-a4c9-d1ef24380d51"
CM034316.1	RepeatMasker	DNA/hAT-Ac	113254512	113254983	1254	+	.	ID="RND-6_FAMILY-8499";Tend="1198";Tstart="757";shortTE="F";uid="c2851482-03bd-4e1e-acec-da3235ce72f6"
CM034316.1	RepeatMasker	Unknown	140278111	140279013	651	+	.	ID="RND-6_FAMILY-6763";TEgroup="ctg_1%7CRND-6_FAMILY-6763%7C12";Tend="1635";Tstart="923";shortTE="F";uid="27883d18-335d-4974-8862-5e0d20d52720"
CM034316.1	RepeatMasker	Unknown	52900939	52901162	680	+	.	ID="RND-6_FAMILY-4091";Tend="1195";Tstart="956";shortTE="F";uid="f8db6c68-5e99-44ab-b695-e7204d2629b7"
CM034316.1	RepeatMasker	DNA/hAT	58145891	58146116	1553	+	.	ID="RND-1_FAMILY-508";Tend="1025";Tstart="806";shortTE="F";uid="850c72bf-4c7d-4629-b45f-47528fce0a1f"
CM034316.1	RepeatMasker	DNA	32407279	32407495	596	+	.	ID="RND-6_FAMILY-172";Tend="685";Tstart="507";shortTE="F";uid="1b282369-4377-48c0-a5b8-4f119ea269bc"
CM034316.1	RepeatMasker	DNA/hAT	121234635	121234869	1123	+	.	ID="RND-6_FAMILY-4018";Tend="1201";Tstart="952";shortTE="F";uid="f3240de8-908b-4268-93c5-f1b70690ecf7"
CM034316.1	RepeatMasker	DNA	79363480	79364006	2607	+	.	ID="RND-6_FAMILY-3974";Tend="1702";Tstart="1137";shortTE="F";uid="b489d3c3-50e3-4356-80be-12ece968c4ea"
CM034316.1	RepeatMasker	DNA/hAT-Tip100	16957299	16958304	8692	+	.	ID="RND-1_FAMILY-201";Tend="1845";Tstart="841";shortTE="F";uid="c93ceec6-978f-4e5a-a6a8-33e756bbd82c"
CM034316.1	RepeatMasker	DNA/Kolobok-E	33949034	33949239	653	+	.	ID="RND-6_FAMILY-12456";Tend="2400";Tstart="2199";shortTE="F";uid="d0f20ff7-665b-42dc-9d86-045fefbc788d"
CM034316.1	RepeatMasker	DNA/Kolobok-E	71167635	71168332	4183	+	.	ID="RND-4_FAMILY-674";Tend="1670";Tstart="971";shortTE="F";uid="9ffeee1b-cb6a-431b-89ab-b1788ae2f93d"
CM034316.1	RepeatMasker	Retroposon?	129811733	129812241	421	+	.	ID="RND-6_FAMILY-13511";Tend="2432";Tstart="1884";shortTE="F";uid="dabcd2ba-59fe-448d-9c30-b64784a8fa6d"
CM034316.1	RepeatMasker	DNA	93125913	93126069	612	+	.	ID="RND-6_FAMILY-5254";Tend="993";Tstart="690";shortTE="F";uid="1a03d1ac-a0a9-43d6-8ebb-fe0837355713"
CM034316.1	RepeatMasker	LINE/I-Jockey	86068528	86069525	6980	+	.	ID="RND-6_FAMILY-5239";Tend="1704";Tstart="707";shortTE="F";uid="eecdf95c-5bea-48ca-9824-8dfa9423c68f"
CM034316.1	RepeatMasker	DNA/hAT-Tip100	121198957	121199328	669	+	.	ID="RND-1_FAMILY-230";Tend="1347";Tstart="922";shortTE="F";uid="2b39753c-aadb-4cdf-8a60-c3199686a96d"
CM034316.1	RepeatMasker	Retroposon?	93238182	93238640	1079	+	.	ID="RND-6_FAMILY-620";Tend="2726";Tstart="2302";shortTE="F";uid="637fca64-24c2-40ec-b923-f42f27ed661d"
CM034316.1	RepeatMasker	Retroposon?	43356350	43356495	644	+	.	ID="RND-6_FAMILY-10695";Tend="1024";Tstart="869";shortTE="F";uid="a8fd802c-28fc-4a0f-bb63-e8b73b49e360"
CM034316.1	RepeatMasker	Unknown	67156943	67157098	653	+	.	ID="RND-6_FAMILY-6863";Tend="1671";Tstart="1518";shortTE="F";uid="9dec3acd-94cc-40bb-a0b2-9fda66babaae"
CM034316.1	RepeatMasker	Retroposon?	119883083	119884405	2830	+	.	ID="RND-6_FAMILY-2795";Tend="1313";Tstart="1";shortTE="F";uid="452ab6d6-1fa6-440b-a64f-799873e2255b"
CM034316.1	RepeatMasker	DNA/Kolobok-E	117494928	117495409	2360	+	.	ID="RND-5_FAMILY-680";Tend="1363";Tstart="920";shortTE="F";uid="0e04afe1-741a-42fc-b81a-6316a9834e4d"
CM034316.1	RepeatMasker	RC/Helitron	50007724	50007847	510	+	.	ID="RND-5_FAMILY-960";Tend="1009";Tstart="893";shortTE="F";uid="c628e386-7471-4b78-bf99-2c99e8cb4cd5"
CM034316.1	RepeatMasker	DNA/Ginger-2	20982740	20983452	918	+	.	ID="ginger2-n1_ap";Tend="1704";Tstart="616";shortTE="F";uid="d292372f-9ead-40a1-82d4-5407d735e4f1"
CM034316.1	RepeatMasker	LTR/Gypsy	99819764	99819917	444	+	.	ID="GYPSY9-NVI_I";Tend="3258";Tstart="3105";shortTE="F";uid="e3f13108-07d0-40cf-8c64-605a18bf2f59"
CM034316.1	RepeatMasker	DNA/Kolobok-E	72951609	72951732	643	+	.	ID="RND-6_FAMILY-5088";Tend="1762";Tstart="1644";shortTE="F";uid="93052d84-2805-40da-83a5-2ed1d0447112"
CM034316.1	RepeatMasker	Unknown	11142871	11143051	1242	+	.	ID="RND-1_FAMILY-415";Tend="1410";Tstart="1236";shortTE="F";uid="c7127965-83d5-429e-aefd-dcd29ec71685"
CM034316.1	RepeatMasker	DNA	25581154	25581404	1766	+	.	ID="RND-6_FAMILY-8989";Tend="1661";Tstart="1381";shortTE="F";uid="9ff7880e-9ccd-4bff-bd20-03986e8ad7a4"
CM034316.1	RepeatMasker	DNA/Maverick	153442398	153442881	1320	+	.	ID="RND-5_FAMILY-2762";Tend="816";Tstart="81";shortTE="F";uid="d710a178-bfc1-40be-9c8d-5789c6210b41"
CM034316.1	RepeatMasker	LTR/Gypsy	37344443	37344580	616	+	.	ID="RND-1_FAMILY-269";Tend="2733";Tstart="2610";shortTE="F";uid="6b15348c-cffa-40d5-9cb9-327d420f8471"
CM034316.1	RepeatMasker	DNA/hAT-Tip100	9094595	9095293	4299	+	.	ID="RND-6_FAMILY-5736";Tend="1300";Tstart="599";shortTE="F";uid="03cde557-528d-45a0-90d9-a2951634c3ba"
CM034316.1	RepeatMasker	Unknown	26977825	26978113	1619	+	.	ID="RND-5_FAMILY-5655";Tend="1227";Tstart="966";shortTE="F";uid="ef6fa512-c591-4690-b1db-61a1a35a2684"
CM034316.1	RepeatMasker	DNA/hAT-Tip100	121289219	121289337	550	+	.	ID="RND-6_FAMILY-252";Tend="555";Tstart="441";shortTE="F";uid="116bb971-2b36-484b-ac03-1e526065f228"
CM034316.1	RepeatMasker	LTR/Pao	78202424	78205221	1586	+	.	ID="BEL3-I_AP";TEgroup="ctg_1%7CBEL3-I_AP%7C2";Tend="6243";Tstart="3294";shortTE="F";uid="92c6c263-eeec-4acd-b4d9-f9421ceba7b7"
CM034316.1	RepeatMasker	DNA/hAT-Tip100	129168374	129168921	3630	+	.	ID="hat-n16_ap";Tend="601";Tstart="25";shortTE="F";uid="d5c22b27-b23d-434f-9aeb-916648944e44"
CM034316.1	RepeatMasker	DNA/hAT	22723900	22724481	1870	+	.	ID="HAT-N12_AP";TEgroup="ctg_1%7CHAT-N12_AP%7C7";Tend="491";Tstart="1";shortTE="F";uid="7cf88237-dd8e-46c9-b929-728d3b20cba4"
CM034316.1	RepeatMasker	DNA/Kolobok-E	49812913	49813304	1004	+	.	ID="RND-5_FAMILY-40";Tend="3326";Tstart="2933";shortTE="F";uid="5ef3da06-f229-4016-a1c6-f6a328507f74"
CM034316.1	RepeatMasker	DNA/hAT-hAT19	713176	713532	849	+	.	ID="rnd-4_family-3497";Tend="3291";Tstart="2955";shortTE="F";uid="57493582-e851-476f-b762-cec8c21f4bd2"
CM034316.1	RepeatMasker	DNA	53128510	53128669	678	+	.	ID="RND-5_FAMILY-1701";Tend="1010";Tstart="852";shortTE="F";uid="4d2529c5-89d5-4d6f-9d1e-f5d01fa63d1f"
CM034316.1	RepeatMasker	LINE/R1	130399301	130401065	4942	+	.	ID="RND-5_FAMILY-8868";Tend="1971";Tstart="76";shortTE="F";uid="54a693ae-5d53-4e4e-986d-e8082db07105"
CM034316.1	RepeatMasker	DNA/Ginger-1	57485652	57486249	1651	+	.	ID="RND-5_FAMILY-4248";Tend="2451";Tstart="1813";shortTE="F";uid="ef759bd5-91c7-4d78-b07b-a33b51469d71"
CM034316.1	RepeatMasker	LINE/L2	123737370	123737507	1075	+	.	ID="RND-1_FAMILY-489";Tend="1790";Tstart="1654";shortTE="F";uid="8d51c50e-c630-4cee-9a43-be7952a5a542"
CM034316.1	RepeatMasker	Unknown	23675423	23676661	10374	+	.	ID="RND-1_FAMILY-85";Tend="2499";Tstart="1262";shortTE="F";uid="a78864f5-4c14-4348-89df-4d94fd820096"
CM034316.1	RepeatMasker	LTR/Gypsy	141144752	141147585	23330	+	.	ID="RND-6_FAMILY-23000";Tend="3377";Tstart="628";shortTE="F";uid="a5ea6155-8a44-4bb0-9378-c53c9b19d0e4"
CM034316.1	RepeatMasker	Retroposon?	8972476	8975712	24790	+	.	ID="RND-5_FAMILY-3379";Tend="3351";Tstart="226";shortTE="F";uid="5bf2df6d-285e-4b18-ba46-aaa04a84e662"
CM034316.1	RepeatMasker	DNA/Ginger-1	57630775	57630958	555	+	.	ID="RND-6_FAMILY-1478";Tend="607";Tstart="411";shortTE="F";uid="859b3cf0-71c2-4103-b3a6-4f147eef4bb0"
CM034316.1	RepeatMasker	DNA	94671989	94672782	2650	+	.	ID="DNA4-2_AP";Tend="768";Tstart="1";shortTE="F";uid="bccb117b-f1ab-4540-bcd3-7f338c49d80f"
CM034316.1	RepeatMasker	Retroposon?	34109453	34109838	1812	+	.	ID="SINE2-1_AP";Tend="1359";Tstart="973";shortTE="F";uid="d402a1dc-9e31-4cb2-adc6-09452044055d"
CM034316.1	RepeatMasker	DNA/Ginger-1	134150156	134150265	686	+	.	ID="RND-5_FAMILY-6062";Tend="2113";Tstart="2005";shortTE="F";uid="7f212a02-7d14-4bfd-9056-b1cee740d964"
CM034316.1	RepeatMasker	Retroposon?	141656120	141657856	11150	+	.	ID="SINE2-1_AP";Tend="1770";Tstart="1";shortTE="F";uid="5a75a59a-1500-4a4b-a3ba-2eebc338dcac"
CM034316.1	RepeatMasker	DNA/Ginger-1	129214031	129215121	8356	+	.	ID="RND-6_FAMILY-439";Tend="2243";Tstart="1157";shortTE="F";uid="1f2ac461-5f26-41f8-a4e3-7991b84eab3d"
CM034316.1	RepeatMasker	DNA/MULE-MuDR	95504745	95504905	683	+	.	ID="RND-5_FAMILY-8996";Tend="1087";Tstart="928";shortTE="F";uid="d7ca0e80-5d4e-4e6b-bb08-5e43def78cec"
CM034316.1	RepeatMasker	DNA/PiggyBac	112108782	112108941	835	+	.	ID="RND-6_FAMILY-8823";Tend="1949";Tstart="1773";shortTE="F";uid="84d12bdb-69cf-4048-9d21-a78032f555c6"
CM034316.1	RepeatMasker	DNA/MULE-MuDR	9073071	9074087	7769	+	.	ID="RND-1_FAMILY-384";Tend="2187";Tstart="1170";shortTE="F";uid="d1e0cece-8a91-43f9-be3c-af1a88df7853"
CM034316.1	RepeatMasker	DNA/hAT-Tip100	23371041	23371240	431	+	.	ID="RND-5_FAMILY-11327";Tend="1892";Tstart="1695";shortTE="F";uid="129d2fa7-638c-4bfa-a133-d61f5ec2725b"
CM034316.1	RepeatMasker	DNA/hAT-Tip100	122898023	122898523	1153	+	.	ID="RND-6_FAMILY-2492";Tend="702";Tstart="270";shortTE="F";uid="a0824ee0-d63d-4612-a99d-0c0bc54ad706"
CM034316.1	RepeatMasker	Retroposon?	10840991	10841771	4685	+	.	ID="RND-1_FAMILY-300";Tend="1953";Tstart="1179";shortTE="F";uid="50d213e2-2de7-46d5-9a5d-605414876c87"
CM034316.1	RepeatMasker	DNA	20630079	20630647	2905	+	.	ID="DNA8-31_AP";Tend="595";Tstart="1";shortTE="F";uid="e76e30fc-ee9a-4fde-b0f6-b8a3b579bd84"
CM034316.1	RepeatMasker	Retroposon?	95695073	95695236	693	+	.	ID="RND-6_FAMILY-517";Tend="1138";Tstart="974";shortTE="F";uid="3149b873-623a-4f4e-b1bc-dd06d1cf3b59"
CM034316.1	RepeatMasker	Retroposon?	17088140	17088996	3857	+	.	ID="RND-6_FAMILY-10695";Tend="1852";Tstart="871";shortTE="F";uid="7ee4664f-2c9c-494b-bf60-c80610dec9e6"
CM034316.1	RepeatMasker	LTR/Gypsy	14516914	14517273	2189	+	.	ID="RND-1_FAMILY-111";Tend="3506";Tstart="3202";shortTE="F";uid="4b6d9f08-3b94-47a2-96c3-9575a9586aed"
CM034316.1	RepeatMasker	DNA/hAT-Charlie	52662038	52662793	3188	+	.	ID="RND-6_FAMILY-684";Tend="1410";Tstart="644";shortTE="F";uid="46e6bbf0-eb26-4a1a-92e5-a4c58051e182"
CM034316.1	RepeatMasker	DNA	42570479	42571188	3771	+	.	ID="RND-5_FAMILY-651";Tend="1801";Tstart="1113";shortTE="F";uid="7c493ee1-0e9a-47e3-abba-e5aac704710c"
CM034316.1	RepeatMasker	Unknown	143905273	143905493	1488	+	.	ID="RND-6_FAMILY-3430";Tend="452";Tstart="232";shortTE="F";uid="0414893e-6ed7-4b98-8c99-4f6ae95859c9"
CM034316.1	RepeatMasker	DNA/Ginger-1	38449389	38449667	1247	+	.	ID="RND-6_FAMILY-1478";Tend="714";Tstart="440";shortTE="F";uid="81c330d1-334b-48e3-a6ca-954e2917130e"
CM034316.1	RepeatMasker	DNA/Ginger-1	144700151	144700374	471	+	.	ID="rnd-6_family-8806";Tend="2368";Tstart="2015";shortTE="F";uid="8af0b294-873e-406d-9b05-665e14788109"
CM034316.1	RepeatMasker	DNA/Kolobok-E	132973719	132973888	512	+	.	ID="RND-5_FAMILY-680";Tend="1321";Tstart="1151";shortTE="F";uid="d26304c7-d290-436f-82b3-6f86fdfa7431"
CM034316.1	RepeatMasker	DNA/hAT	115329445	115329714	2008	+	.	ID="HAT-N12_AP";Tend="270";Tstart="1";shortTE="F";uid="3dd66521-6acf-431b-bf36-84a8e05651db"
CM034316.1	RepeatMasker	DNA	116597504	116597864	1333	+	.	ID="ttaa2d_ap";Tend="431";Tstart="54";shortTE="F";uid="06063a88-b023-41ed-8d3e-4e8f213cd0b4"
CM034316.1	RepeatMasker	DNA/hAT-Ac	28011326	28011480	705	+	.	ID="RND-5_FAMILY-5663";Tend="1075";Tstart="923";shortTE="F";uid="0ea247da-0bcd-44fe-8f74-a2cd5f338a9b"
CM034316.1	RepeatMasker	DNA/Maverick	148570249	148572547	16493	+	.	ID="RND-6_FAMILY-10791";Tend="4350";Tstart="2044";shortTE="F";uid="675cc7f3-3781-4e75-810e-5dd7afd3e655"
CM034316.1	RepeatMasker	DNA/hAT-Tip100	147650225	147650856	820	+	.	ID="HAT-3_AP";Tend="1686";Tstart="1037";shortTE="F";uid="5fe38770-b977-4554-9a1a-6b085fc1722f"
CM034316.1	RepeatMasker	DNA/Kolobok-E	80018558	80018680	568	+	.	ID="RND-6_FAMILY-2379";Tend="825";Tstart="708";shortTE="F";uid="23087cea-c918-4386-af6e-b86442040438"
CM034316.1	RepeatMasker	DNA	103203593	103203708	834	+	.	ID="RND-5_FAMILY-2251";Tend="1738";Tstart="1622";shortTE="F";uid="f7a00cd0-bc9f-489d-8ee5-f77ce5e29b95"
CM034316.1	RepeatMasker	Unknown	98106184	98106400	917	+	.	ID="RND-5_FAMILY-3125";Tend="1608";Tstart="1444";shortTE="F";uid="c831ad89-cb0b-4207-902f-7ba1769097c7"
CM034316.1	RepeatMasker	LINE/I-Jockey	113348945	113349481	4682	+	.	ID="RND-5_FAMILY-635";Tend="5589";Tstart="5053";shortTE="F";uid="dd986dd6-8710-463a-9ecd-3b4499b835d6"
CM034316.1	RepeatMasker	DNA	64279034	64279406	1977	+	.	ID="RND-6_FAMILY-38762";Tend="1203";Tstart="819";shortTE="F";uid="1b0a16e3-12b7-4a71-93f4-ddb0f8331540"
CM034316.1	RepeatMasker	Unknown	113702229	113703072	4229	+	.	ID="RND-5_FAMILY-177";Tend="1599";Tstart="786";shortTE="F";uid="7a9e7560-6a2e-49a1-9bbd-70e3787346ca"
CM034316.1	RepeatMasker	Unknown	89741116	89741332	532	+	.	ID="RND-6_FAMILY-7408";Tend="334";Tstart="121";shortTE="F";uid="51cae83b-c371-431a-9c67-6b98199cd72c"
CM034316.1	RepeatMasker	DNA/hAT	32691676	32692181	2963	+	.	ID="RND-1_FAMILY-45";Tend="1417";Tstart="906";shortTE="F";uid="fd4a58c8-9781-40d6-92f5-e371f936b7bf"
CM034316.1	RepeatMasker	DNA/hAT-hAT19	141821736	141821902	497	+	.	ID="RND-6_FAMILY-7624";Tend="1647";Tstart="1484";shortTE="F";uid="ad847a10-e32d-4307-8b19-ce39920b4959"
CM034316.1	RepeatMasker	DNA/Kolobok-E	31070021	31070134	599	+	.	ID="RND-6_FAMILY-6479";Tend="1282";Tstart="1150";shortTE="F";uid="bb8608d2-d68f-419b-8ff0-571eb2586839"
CM034316.1	RepeatMasker	Unknown	122258600	122259358	6088	+	.	ID="RND-6_FAMILY-15052";Tend="1674";Tstart="915";shortTE="F";uid="d8cc7f8b-f932-4ee2-94b6-75afd97efc30"
CM034316.1	RepeatMasker	DNA/hAT-Tip100	75029731	75029939	460	+	.	ID="RND-5_FAMILY-1749";Tend="1294";Tstart="1066";shortTE="F";uid="3513bffe-731a-40a5-8916-92bb8b8b9ede"
CM034316.1	RepeatMasker	DNA	69239479	69240365	3965	+	.	ID="RND-6_FAMILY-3093";TEgroup="ctg_1%7CRND-6_FAMILY-3093%7C2";Tend="1515";Tstart="519";shortTE="F";uid="c55be3fa-c9a2-4b53-a6bc-88351645a104"
CM034316.1	RepeatMasker	Retroposon?	101499764	101500009	1347	+	.	ID="RND-6_FAMILY-1029";Tend="3001";Tstart="2793";shortTE="F";uid="95ca7af8-0fdc-4a34-9629-a5480ed68d98"
CM034316.1	RepeatMasker	DNA/MULE-MuDR	60555087	60555273	423	+	.	ID="RND-6_FAMILY-10822";TEgroup="ctg_1%7CRND-6_FAMILY-10822%7C2";Tend="1390";Tstart="1053";shortTE="T";uid="d405185c-22d1-4eba-ace8-741f2287dea0"
CM034316.1	RepeatMasker	DNA	37286514	37286658	462	+	.	ID="TTAA3C_AP";Tend="147";Tstart="1";shortTE="F";uid="2d71f410-df8c-4319-9c5f-dede6d34bf3c"
CM034316.1	RepeatMasker	DNA/hAT-hAT19	101984913	101990054	35533	+	.	ID="RND-1_FAMILY-285";Tend="4836";Tstart="1";shortTE="F";uid="7e9f6a4e-f8b0-4197-992e-363e56773bf4"
CM034316.1	RepeatMasker	DNA/Ginger-1	144058315	144058441	772	+	.	ID="rnd-6_family-11006";Tend="905";Tstart="808";shortTE="F";uid="618c0e1f-c9ea-48f1-bf5f-7357f2d0c037"
CM034316.1	RepeatMasker	DNA/hAT-Ac	59627479	59627615	943	+	.	ID="DNA8-91B_AP";Tend="618";Tstart="480";shortTE="F";uid="95be0df2-761e-4a59-867a-d6f52f9529e5"
CM034316.1	RepeatMasker	DNA/hAT	78116209	78117376	8412	+	.	ID="RND-1_FAMILY-508";Tend="1939";Tstart="790";shortTE="F";uid="a97726a6-ebad-4ea0-bc07-fbaece96c7c5"
CM034316.1	RepeatMasker	Retroposon?	142428843	142429087	597	+	.	ID="RND-6_FAMILY-20820";Tend="1324";Tstart="1061";shortTE="F";uid="94d821c8-8339-40b2-b54f-de9723e0ea17"
CM034316.1	RepeatMasker	DNA/TcMar-m44?	82627280	82627389	448	+	.	ID="RND-6_FAMILY-10880";Tend="2170";Tstart="2058";shortTE="F";uid="ab55449c-a46f-4337-b985-b16c21b82823"
CM034316.1	RepeatMasker	Retroposon?	127301616	127302791	3209	+	.	ID="RND-6_FAMILY-10695";Tend="1899";Tstart="610";shortTE="F";uid="b68d6aad-1881-4e2c-aed3-991402c89634"
CM034316.1	RepeatMasker	DNA/Ginger-1	129833431	129833934	724	+	.	ID="rnd-6_family-4450";Tend="1780";Tstart="1236";shortTE="F";uid="1fc3a0a8-faf9-48f4-a4e6-55e628311633"
CM034316.1	RepeatMasker	Retroposon?	131055220	131055576	476	+	.	ID="RND-1_FAMILY-236";Tend="758";Tstart="433";shortTE="F";uid="052b4332-71ae-4dab-a186-4e276718f264"
CM034316.1	RepeatMasker	DNA/TcMar-Mariner	103170858	103171205	2465	+	.	ID="RND-6_FAMILY-11363";Tend="1316";Tstart="950";shortTE="F";uid="c042553d-5409-45d2-b52f-dc8de3aac8e1"
CM034316.1	RepeatMasker	DNA/hAT-hAT19	81630305	81630450	1032	+	.	ID="RND-5_FAMILY-2562";Tend="973";Tstart="824";shortTE="F";uid="0a3e68aa-92e5-4a76-bdd9-541ea7881b9c"
CM034316.1	RepeatMasker	Unknown	131375783	131377586	12302	+	.	ID="RND-6_FAMILY-2132";Tend="2515";Tstart="651";shortTE="F";uid="d5d74293-ade3-4fe7-bdf5-cd0dfc395a7b"
CM034316.1	RepeatMasker	DNA/Ginger-1	131695984	131696102	615	+	.	ID="RND-6_FAMILY-9942";Tend="829";Tstart="707";shortTE="F";uid="7e9921f7-1be0-460a-8899-a18fa75d8f8e"
CM034316.1	RepeatMasker	Retroposon?	2519225	2519327	457	+	.	ID="RND-6_FAMILY-20820";Tend="1224";Tstart="1125";shortTE="F";uid="b01cd424-9ca0-4244-9d5a-07f5e3d68117"
CM034316.1	RepeatMasker	DNA	95431203	95431392	902	+	.	ID="RND-6_FAMILY-16113";Tend="974";Tstart="778";shortTE="F";uid="f5375532-de48-4f8d-9b52-d8551eac128f"
CM034316.1	RepeatMasker	DNA/Ginger-1	54937674	54937817	1076	+	.	ID="RND-6_FAMILY-1577";Tend="1126";Tstart="983";shortTE="F";uid="b888f83d-500d-4a48-8112-4deef6ffd400"
CM034316.1	RepeatMasker	DNA/Ginger-1	52322751	52322877	595	+	.	ID="RND-6_FAMILY-13191";Tend="1990";Tstart="1854";shortTE="F";uid="24e45253-08a0-409a-a19f-85e93573f537"
CM034316.1	RepeatMasker	DNA/hAT	76327043	76327176	465	+	.	ID="dna8-1_ap";Tend="432";Tstart="311";shortTE="F";uid="453b1c9e-75d9-44e4-a6cf-1d944d1c05fe"
CM034316.1	RepeatMasker	DNA/Ginger-1	7089453	7089746	1450	+	.	ID="RND-5_FAMILY-4248";Tend="1830";Tstart="1535";shortTE="F";uid="05b3dbf1-e5f8-49a3-b45f-aa5db3a3b487"
CM034316.1	RepeatMasker	DNA/Maverick	101923203	101923308	597	+	.	ID="RND-6_FAMILY-1615";Tend="5772";Tstart="5678";shortTE="F";uid="f7837913-5b3a-4972-a688-1b1d8a761f37"
CM034316.1	RepeatMasker	DNA	28525151	28525406	722	+	.	ID="RND-6_FAMILY-11260";Tend="5586";Tstart="5340";shortTE="F";uid="de073a0e-285d-47f0-9904-efaa88024ae5"
CM034316.1	RepeatMasker	Unknown	62274412	62274717	1132	+	.	ID="RND-1_FAMILY-234";Tend="1699";Tstart="1347";shortTE="F";uid="7d32bdfe-0f03-4c82-96a9-b4a8beeab51e"
CM034316.1	RepeatMasker	DNA/hAT-Ac	5240593	5240863	2577	+	.	ID="DNA8-99_AP";Tend="257";Tstart="1";shortTE="F";uid="da5aad90-fa57-422c-b89e-e3ef588004f3"
CM034316.1	RepeatMasker	Retroposon?	115033856	115034259	2076	+	.	ID="RND-6_FAMILY-9729";Tend="1199";Tstart="793";shortTE="F";uid="bda50708-fc81-48f8-8ca1-d686e818898f"
CM034316.1	RepeatMasker	Retroposon?	111601649	111602147	810	+	.	ID="RND-6_FAMILY-517";Tend="1283";Tstart="736";shortTE="F";uid="049abd95-a4cc-4470-aab1-477a64baa3c0"
CM034316.1	RepeatMasker	Unknown	33465719	33466911	5834	+	.	ID="RND-5_FAMILY-4207";TEgroup="ctg_1%7CRND-5_FAMILY-4207%7C1";Tend="2270";Tstart="503";shortTE="F";uid="9aef7ef3-5aed-42d4-8355-5dd23fcb15d1"
CM034316.1	RepeatMasker	RC/Helitron	108291210	108291343	578	+	.	ID="RND-5_FAMILY-874";Tend="1459";Tstart="1320";shortTE="F";uid="cb7f1532-1ccc-46ba-9906-ef03e9a39534"
CM034316.1	RepeatMasker	DNA/Kolobok-E	80134835	80135574	3166	+	.	ID="RND-1_FAMILY-388";Tend="3491";Tstart="2789";shortTE="F";uid="ffd10eec-1c28-4b13-8b85-b928c68388dc"
CM034316.1	RepeatMasker	DNA	37790504	37790629	480	+	.	ID="RND-1_FAMILY-421";Tend="3252";Tstart="3123";shortTE="F";uid="9df0defb-ee23-4773-a45e-66b19028a527"
CM034316.1	RepeatMasker	DNA/hAT-hAT19	60707872	60708044	633	+	.	ID="RND-6_FAMILY-8033";TEgroup="ctg_1%7CRND-6_FAMILY-8033%7C8";Tend="1933";Tstart="1750";shortTE="T";uid="85b70024-fa3e-4344-a74f-7a2d307a5ea1"
CM034316.1	RepeatMasker	DNA/PIF-Harbinger	97857512	97858095	1246	+	.	ID="HARB-1_AP";Tend="960";Tstart="370";shortTE="F";uid="98ed8115-9c8f-470e-ab5a-322cc37dfe04"
CM034316.1	RepeatMasker	DNA	100730356	100730574	1182	+	.	ID="RND-5_FAMILY-463";Tend="1101";Tstart="877";shortTE="F";uid="339793d6-62c0-44eb-ad2c-8bc677b50e9f"
CM034316.1	RepeatMasker	Unknown	29141196	29141362	1049	+	.	ID="RND-1_FAMILY-247";Tend="1315";Tstart="1149";shortTE="F";uid="1ffae58a-112f-4faf-85af-4c0da98735ec"
CM034316.1	RepeatMasker	DNA/hAT-Tip100	74190630	74190853	615	+	.	ID="DNA8-107_AP";Tend="513";Tstart="276";shortTE="F";uid="b57be89f-71c0-4122-ae88-e49ef9bf585c"
CM034316.1	RepeatMasker	DNA/hAT-hATm	68783684	68783968	455	+	.	ID="HAT-4C_AP";Tend="308";Tstart="1";shortTE="F";uid="e2481fa0-194c-40a5-a113-f9d3f64a88c7"
CM034316.1	RepeatMasker	DNA/Kolobok-E	28223097	28223225	836	+	.	ID="RND-5_FAMILY-5644";Tend="1091";Tstart="961";shortTE="F";uid="1855eb5d-82bb-4910-96b8-d700977a24bd"
CM034316.1	RepeatMasker	DNA/hAT-Tip100	5563807	5564031	669	+	.	ID="RND-6_FAMILY-8815";Tend="1727";Tstart="1505";shortTE="F";uid="017b654e-165d-43b5-874d-b14ef0637ff0"
CM034316.1	RepeatMasker	Unknown	31467804	31469326	17121	+	.	ID="RND-5_FAMILY-1245";Tend="5438";Tstart="3884";shortTE="F";uid="ba15c11e-8408-4bd0-a9f7-7fe69e16da22"
CM034316.1	RepeatMasker	DNA	79884384	79884785	739	+	.	ID="TTAA2C_AP";Tend="423";Tstart="20";shortTE="F";uid="5d9cd90e-3f43-4e51-8d97-ab326d785d08"
CM034316.1	RepeatMasker	RC/Helitron	79446611	79446808	405	+	.	ID="RND-6_FAMILY-5245";Tend="1449";Tstart="1258";shortTE="F";uid="021ed4f2-bebb-455d-a37f-5a9777474419"
CM034316.1	RepeatMasker	Retroposon?	25057701	25057844	655	+	.	ID="RND-6_FAMILY-4498";Tend="1297";Tstart="1163";shortTE="F";uid="c746215b-a7fc-4058-97a2-22f791b73964"
CM034316.1	RepeatMasker	RC/Helitron	35304004	35304281	1153	+	.	ID="RND-1_FAMILY-182";Tend="1432";Tstart="1155";shortTE="F";uid="f3c921ac-9b4d-4501-bd12-62cb73b7cede"
CM034316.1	RepeatMasker	LINE/L2	38359869	38360079	510	+	.	ID="RND-6_FAMILY-455";Tend="1018";Tstart="826";shortTE="F";uid="a641687a-ffba-4638-b408-464c0e9f9b07"
CM034316.1	RepeatMasker	Retroposon?	41705013	41705175	1150	+	.	ID="RND-6_FAMILY-21867";Tend="1828";Tstart="1670";shortTE="F";uid="5c190262-ed38-443b-9f3b-a281e3f3ea9a"
CM034316.1	RepeatMasker	DNA	98652734	98653026	1515	+	.	ID="RND-6_FAMILY-8575";Tend="558";Tstart="270";shortTE="F";uid="3d0a08a1-2231-4ec4-815d-048c4681966e"
CM034316.1	RepeatMasker	DNA/MULE-MuDR	92230172	92230355	1358	+	.	ID="RND-5_FAMILY-7734";Tend="833";Tstart="656";shortTE="F";uid="a282eec3-98cc-4692-8210-348636d9177b"
CM034316.1	RepeatMasker	Unknown	64188741	64188863	487	+	.	ID="RND-1_FAMILY-84";Tend="968";Tstart="845";shortTE="F";uid="22f9d92a-643e-4b91-a540-cb89d65a1210"
CM034316.1	RepeatMasker	Retroposon?	38488495	38488647	412	+	.	ID="RND-5_FAMILY-3226";Tend="1072";Tstart="905";shortTE="F";uid="39d75035-04f9-4f39-9b50-adf722951325"
CM034316.1	RepeatMasker	DNA/MULE-MuDR	39426626	39427369	3115	+	.	ID="RND-6_FAMILY-5153";TEgroup="ctg_1%7CRND-6_FAMILY-5153%7C3";Tend="913";Tstart="19";shortTE="F";uid="b05a2457-a00a-4518-9139-9a928976449a"
CM034316.1	RepeatMasker	DNA/Kolobok-E	109301039	109301240	548	+	.	ID="RND-5_FAMILY-4371";Tend="667";Tstart="472";shortTE="F";uid="e1f4f733-7572-4358-887a-c9c10a1a31a8"
CM034316.1	RepeatMasker	DNA/hAT	105407369	105407530	1081	+	.	ID="HAT-N12_AP";Tend="492";Tstart="331";shortTE="F";uid="aaa6bf6c-4063-4252-b3b3-baf7a44bdef6"
CM034316.1	RepeatMasker	DNA/MULE-NOF	10866250	10868263	14619	+	.	ID="RND-5_FAMILY-969";Tend="3077";Tstart="1031";shortTE="F";uid="6f99071f-aa61-47f7-8312-dd5947823812"
CM034316.1	RepeatMasker	DNA	20896246	20896535	558	+	.	ID="RND-5_FAMILY-5610";Tend="1995";Tstart="1731";shortTE="F";uid="219323bb-dc5d-404b-a168-9c334bb5ec5d"
CM034316.1	RepeatMasker	Retroposon?	28704019	28706420	11122	+	.	ID="RND-6_FAMILY-9091";Tend="2306";Tstart="43";shortTE="F";uid="82bc7746-5262-407f-b097-6693fdfb9d4a"
CM034316.1	RepeatMasker	DNA	76882947	76883290	2253	+	.	ID="DNA8-31_AP";Tend="384";Tstart="40";shortTE="F";uid="41cdb73d-abec-440e-8d1d-f44bb40ff578"
CM034316.1	RepeatMasker	Unknown	130901606	130901855	1287	+	.	ID="RND-5_FAMILY-2217";Tend="1777";Tstart="1521";shortTE="F";uid="b82d8706-fcc3-47c0-9529-dcd75ca39941"
CM034316.1	RepeatMasker	Unknown	37259068	37259389	2091	+	.	ID="RND-5_FAMILY-83";Tend="2019";Tstart="1686";shortTE="F";uid="128d8c57-a0eb-4c4f-88a3-5208689d97f1"
CM034316.1	RepeatMasker	Retroposon?	21420969	21423713	5067	+	.	ID="RND-6_FAMILY-3338";TEgroup="ctg_1%7CRND-6_FAMILY-3338%7C2";Tend="2854";Tstart="1";shortTE="F";uid="1f39339c-2cb1-4e3e-a0ba-6670b9c30994"
CM034316.1	RepeatMasker	LINE/R1	49209266	49209448	486	+	.	ID="SART-5_API";Tend="4396";Tstart="4213";shortTE="F";uid="36f6bc11-4fcf-4b4f-b1b2-2458023c51a6"
CM034316.1	RepeatMasker	DNA	47515843	47516286	3300	+	.	ID="RND-5_FAMILY-463";Tend="1328";Tstart="886";shortTE="F";uid="8c4eb0b9-7d2d-4e25-becd-df432751cabd"
CM034316.1	RepeatMasker	DNA/TcMar-m44?	20045105	20045245	546	+	.	ID="dnax-4b_ap";Tend="166";Tstart="2";shortTE="F";uid="94a58372-40d8-4680-b14e-1f2fa5138e5e"
CM034316.1	RepeatMasker	DNA/hAT	18117185	18117456	1684	+	.	ID="DNA8-40_AP";Tend="634";Tstart="383";shortTE="F";uid="d7ccc83b-1bf2-4c03-86e2-90f07d5860b3"
CM034316.1	RepeatMasker	Unknown	10714812	10714959	741	+	.	ID="RND-6_FAMILY-9105";Tend="962";Tstart="828";shortTE="F";uid="5d0e97b3-381f-496d-8613-9bc42e3ac50a"
CM034316.1	RepeatMasker	DNA	9655117	9655491	1450	+	.	ID="TTAA3_AP";Tend="428";Tstart="1";shortTE="F";uid="2c061af5-3e96-40b0-a16e-8ca50a0e5535"
CM034316.1	RepeatMasker	DNA	11761978	11762194	1208	+	.	ID="DNA4-3_AP";Tend="228";Tstart="10";shortTE="F";uid="433f19ac-8792-4dea-94c3-15f67bd5162f"
CM034316.1	RepeatMasker	DNA/hAT?	56639569	56639940	2069	+	.	ID="RND-1_FAMILY-156";Tend="1268";Tstart="911";shortTE="F";uid="129780cf-c597-42e2-b3e3-ca0d0b0a9adb"
CM034316.1	RepeatMasker	Unknown	36864134	36865709	10454	+	.	ID="RND-1_FAMILY-155";Tend="2409";Tstart="754";shortTE="F";uid="7f5bfa0f-aff4-44f9-9c2d-cd611f39d535"
CM034316.1	RepeatMasker	DNA	59421844	59422276	2211	+	.	ID="TTAA3_AP";Tend="429";Tstart="1";shortTE="F";uid="c7fcc69e-5f65-4dc6-87ee-863f2e307d0c"
CM034316.1	RepeatMasker	DNA/TcMar-Mariner	89770355	89770460	742	+	.	ID="RND-6_FAMILY-7357";Tend="1036";Tstart="933";shortTE="F";uid="0e61f278-7980-4e3e-8318-51d399398590"
CM034316.1	RepeatMasker	DNA/Maverick	3119182	3123566	31897	+	.	ID="RND-1_FAMILY-406";Tend="5287";Tstart="776";shortTE="F";uid="fd53f65f-154a-4c52-97d0-8af4992d30cf"
CM034316.1	RepeatMasker	LTR/Gypsy	21807355	21807501	542	+	.	ID="RND-5_FAMILY-3183";Tend="950";Tstart="805";shortTE="F";uid="9ca20563-2f35-4e79-bed2-ba6d32c22e20"
CM034316.1	RepeatMasker	DNA/hAT-hAT19	48716398	48716800	1264	+	.	ID="RND-6_FAMILY-8033";Tend="2465";Tstart="2072";shortTE="F";uid="c7187c21-488b-465b-8a84-0c037ffbb715"
CM034316.1	RepeatMasker	DNA/hAT-Charlie	130296065	130296598	510	+	.	ID="RND-6_FAMILY-29124";Tend="2267";Tstart="1734";shortTE="F";uid="15de214d-2a5b-4ad3-9478-ad6eb03f3393"
CM034316.1	RepeatMasker	Unknown	33623413	33623783	403	+	.	ID="RND-6_FAMILY-23825";TEgroup="ctg_1%7CRND-6_FAMILY-23825%7C1";Tend="804";Tstart="442";shortTE="T";uid="dc723abb-f769-4992-a218-ec6b033d87bc"
CM034316.1	RepeatMasker	DNA/MULE-MuDR	9804477	9805327	6703	+	.	ID="RND-6_FAMILY-11942";Tend="1624";Tstart="773";shortTE="F";uid="a037db63-a598-44cc-8588-8cd51c927968"
CM034316.1	RepeatMasker	DNA	7265799	7265908	523	+	.	ID="RND-1_FAMILY-421";Tend="3223";Tstart="3116";shortTE="F";uid="537a9441-d530-4586-821f-627210f1971b"
CM034316.1	RepeatMasker	DNA/TcMar-m44	144738766	144739127	3044	+	.	ID="RND-6_FAMILY-18609";Tend="1862";Tstart="1509";shortTE="F";uid="c16bd485-cbcc-4995-8e4c-0a27f00bd094"
CM034316.1	RepeatMasker	DNA	6129465	6129661	837	+	.	ID="RND-4_FAMILY-1023";Tend="1743";Tstart="1555";shortTE="F";uid="b597c8e5-c897-4c1a-8bcb-0146ba4490b0"
CM034316.1	RepeatMasker	Unknown	107169399	107170727	2256	+	.	ID="RND-6_FAMILY-12570";TEgroup="ctg_1%7CRND-6_FAMILY-12570%7C1";Tend="1846";Tstart="248";shortTE="F";uid="a8b22cfc-edce-469b-97f4-b8f9fa753bf3"
CM034316.1	RepeatMasker	DNA	100571641	100571881	1831	+	.	ID="TTAA6_AP";Tend="378";Tstart="134";shortTE="F";uid="a25ad8ee-c344-4632-85c9-a61ed216b581"
CM034316.1	RepeatMasker	DNA/hAT-Charlie	65882719	65882954	1194	+	.	ID="DNA8-47_AP";Tend="286";Tstart="32";shortTE="F";uid="e51fd7b5-ae63-475c-b2fa-9093933ef9cb"
CM034316.1	RepeatMasker	DNA/Kolobok-E	19495517	19496747	515	+	.	ID="RND-6_FAMILY-1004";TEgroup="ctg_1%7CRND-6_FAMILY-1004%7C3";Tend="2430";Tstart="1327";shortTE="T";uid="59df3069-8fc3-4b69-a0e5-3ffe607bc140"
CM034316.1	RepeatMasker	RC/Helitron	108169779	108170017	1064	+	.	ID="RND-6_FAMILY-22903";Tend="1658";Tstart="1419";shortTE="F";uid="50ba76a2-e761-4c5e-bb72-2dbe572d6aab"
CM034316.1	RepeatMasker	LINE/CR1	35200572	35201340	1423	+	.	ID="RND-5_FAMILY-3780";Tend="3178";Tstart="2411";shortTE="F";uid="ce2c3aa2-498b-475b-81eb-d7eb3cb10398"
CM034316.1	RepeatMasker	LTR/Gypsy	144103611	144104926	736	+	.	ID="GYPSY8-I_AP";Tend="2597";Tstart="1282";shortTE="F";uid="54d8bd3b-756a-4c77-a63e-905a86d2bb44"
CM034316.1	RepeatMasker	DNA/hAT-Ac	6246714	6247124	2384	+	.	ID="RND-6_FAMILY-1327";Tend="1287";Tstart="898";shortTE="F";uid="08199371-4b7e-461d-b00d-14c222e30aa2"
CM034316.1	RepeatMasker	Unknown	3731379	3731509	603	+	.	ID="RND-1_FAMILY-295";Tend="1073";Tstart="953";shortTE="F";uid="1525ad22-1818-434f-a796-9ebab103b97a"
CM034316.1	RepeatMasker	LINE/R1	156118451	156119490	4778	+	.	ID="SART-1_API";Tend="1051";Tstart="2";shortTE="F";uid="c8c47e13-68d4-4940-bafa-1492a5e6f572"
CM034316.1	RepeatMasker	Retroposon?	9993108	9993329	644	+	.	ID="RND-5_FAMILY-2062";Tend="459";Tstart="299";shortTE="F";uid="c7a41648-3ccb-4a59-ac68-e920e83ae078"
CM034316.1	RepeatMasker	LINE/I-Jockey	86254378	86254897	644	+	.	ID="JOCKEY-3_RPR";Tend="1450";Tstart="932";shortTE="F";uid="b8a854fc-d459-4711-9068-390d8a37aa92"
CM034316.1	RepeatMasker	DNA/hAT-hAT19	47016599	47016892	549	+	.	ID="HAT-N7_AP";Tend="647";Tstart="359";shortTE="F";uid="e24f9fad-35ac-41e3-8959-a1e4d19f914a"
CM034316.1	RepeatMasker	LINE/R1	59426908	59430894	29514	+	.	ID="RND-5_FAMILY-41";Tend="6500";Tstart="2448";shortTE="F";uid="34a42214-f8b9-4235-abae-12a5c19c49f7"
CM034316.1	RepeatMasker	DNA/Kolobok-E	94325521	94327331	2790	+	.	ID="RND-6_FAMILY-2379";Tend="4707";Tstart="2876";shortTE="F";uid="5ab58197-d230-4db7-8a2e-0a1f5e47df2d"
CM034316.1	RepeatMasker	DNA/hAT-Ac	22737752	22738015	719	+	.	ID="dna8-11_ap";Tend="634";Tstart="393";shortTE="F";uid="518ba0a9-2efd-429a-8e1d-edd47443b852"
CM034316.1	RepeatMasker	Unknown	42045878	42045985	405	+	.	ID="RND-1_FAMILY-22";Tend="1287";Tstart="1174";shortTE="F";uid="aa85da10-41a0-4be5-9831-e8f65aea0234"
CM034316.1	RepeatMasker	DNA	102385173	102389093	26331	+	.	ID="RND-1_FAMILY-421";Tend="3573";Tstart="1";shortTE="F";uid="89cf1968-f2fd-4ddf-a0b9-727de340030a"
CM034316.1	RepeatMasker	DNA/hAT-Ac	91478518	91479632	5734	+	.	ID="RND-6_FAMILY-4707";TEgroup="ctg_1%7CRND-6_FAMILY-4707%7C4";Tend="1228";Tstart="223";shortTE="F";uid="cd216a80-a37d-4d1d-8c0b-d48c4097b53b"
CM034316.1	RepeatMasker	DNA/Ginger-1	18118907	18119450	3020	+	.	ID="RND-6_FAMILY-1577";Tend="1420";Tstart="911";shortTE="F";uid="59b72146-1253-4a73-8b4c-cb5d75dd71df"
CM034316.1	RepeatMasker	LINE/R1-LOA	107621756	107622379	5066	+	.	ID="RND-6_FAMILY-34240";Tend="1679";Tstart="1054";shortTE="F";uid="9de06d77-cb22-43c7-b03d-6d6ddafb6a02"
CM034316.1	RepeatMasker	RC/Helitron	77464432	77464939	3295	+	.	ID="RND-6_FAMILY-5683";Tend="1289";Tstart="748";shortTE="F";uid="7e42f05c-459d-494f-87aa-b5622457e627"
CM034316.1	RepeatMasker	DNA/hAT-Tip100	92657066	92657987	1742	+	.	ID="RND-6_FAMILY-3414";Tend="1152";Tstart="247";shortTE="F";uid="9824e52c-aeb5-483c-9ff4-8594a68f891f"
CM034316.1	RepeatMasker	Retroposon?	147418512	147418765	1515	+	.	ID="RND-5_FAMILY-450";Tend="1455";Tstart="1193";shortTE="F";uid="5199327e-5698-4792-8608-4c609dfbf46c"
CM034316.1	RepeatMasker	LINE/I-Jockey	160026124	160031547	48446	+	.	ID="RND-5_FAMILY-1987";Tend="5415";Tstart="1";shortTE="F";uid="1f0160f1-d197-4d0b-a03a-4824f2e443cf"
CM034316.1	RepeatMasker	RC/Helitron	22770500	22770658	839	+	.	ID="RND-4_FAMILY-166";Tend="1478";Tstart="1319";shortTE="F";uid="56490b85-e0f8-4448-87ab-9691ba0185c5"
CM034316.1	RepeatMasker	LTR/Copia	112854012	112858735	41598	+	.	ID="RND-6_FAMILY-1727";Tend="5578";Tstart="855";shortTE="F";uid="0411fbaf-7444-4948-b52c-b019b73fabca"
CM034316.1	RepeatMasker	DNA/hAT-Ac	44464544	44467748	8880	+	.	ID="rnd-5_family-2407";Tend="3896";Tstart="884";shortTE="F";uid="511901fa-d712-4027-a912-afecd6724dcc"
CM034316.1	RepeatMasker	DNA/Kolobok-E	15908818	15908923	488	+	.	ID="RND-6_FAMILY-12456";Tend="2199";Tstart="2103";shortTE="F";uid="87da5762-b9ac-4baf-a57c-cb3188c3581e"
CM034316.1	RepeatMasker	LINE/I-Jockey	58889125	58893589	38354	+	.	ID="RND-1_FAMILY-469";Tend="5963";Tstart="1499";shortTE="F";uid="e34e5da9-25e7-4c36-9c20-ff5ac91aa721"
CM034316.1	RepeatMasker	DNA	41518818	41519306	851	+	.	ID="RND-1_FAMILY-56";Tend="9805";Tstart="9309";shortTE="F";uid="f0d53a7d-74fb-4b61-ae74-a021c94b2769"
CM034316.1	RepeatMasker	Unknown	19585915	19586113	691	+	.	ID="RND-1_FAMILY-247";Tend="1313";Tstart="941";shortTE="F";uid="ee58e37c-038c-465b-837e-c32efc077513"
CM034316.1	RepeatMasker	Unknown	20572585	20574086	9698	+	.	ID="RND-1_FAMILY-440";TEgroup="ctg_1%7CRND-1_FAMILY-440%7C2";Tend="2603";Tstart="832";shortTE="F";uid="a0b10bf6-48f7-4640-9421-fdfa72320e67"
CM034316.1	RepeatMasker	DNA	31263484	31263852	2375	+	.	ID="RND-6_FAMILY-172";Tend="1286";Tstart="902";shortTE="F";uid="e5ba1f4a-3bcc-4a10-8ef4-3cc3230e780e"
CM034316.1	RepeatMasker	LINE/L2	140991037	140998736	69644	+	.	ID="RND-6_FAMILY-29267";Tend="7776";Tstart="123";shortTE="F";uid="2ee8f964-1dc4-40bc-bedb-c52203fe83c1"
CM034316.1	RepeatMasker	DNA/hAT-Tip100	29989295	29989580	999	+	.	ID="rnd-5_family-5755";Tend="1705";Tstart="1196";shortTE="F";uid="3a10be3b-c6bc-4fca-920d-909faa5894f4"
CM034316.1	RepeatMasker	Retroposon?	17981083	17981598	619	+	.	ID="RND-6_FAMILY-10695";Tend="2073";Tstart="1618";shortTE="F";uid="d5522f96-578f-41ed-8e5b-6199a7b08fab"
CM034316.1	RepeatMasker	DNA/hAT-hAT19	115212436	115212849	704	+	.	ID="RND-6_FAMILY-16889";Tend="419";Tstart="16";shortTE="F";uid="92cb211b-b73f-45f2-9f64-cc660f8753fa"
CM034316.1	RepeatMasker	DNA/Kolobok-E	98771732	98771846	408	+	.	ID="RND-6_FAMILY-5713";Tend="2152";Tstart="2043";shortTE="F";uid="a8c88f22-b494-4748-925b-a7f227e97181"
CM034316.1	RepeatMasker	Unknown	63731905	63732089	751	+	.	ID="RND-1_FAMILY-178";Tend="1169";Tstart="987";shortTE="F";uid="97980562-5e93-4ab4-b718-9342cd046874"
CM034316.1	RepeatMasker	DNA/hAT-Charlie	16572598	16572999	1437	+	.	ID="RND-6_FAMILY-3334";Tend="2541";Tstart="2198";shortTE="F";uid="691c0bc7-1fc3-4e31-9c91-fa0b3320bcc9"
CM034316.1	RepeatMasker	DNA	124633753	124634101	1527	+	.	ID="ttaa4c_ap";Tend="420";Tstart="43";shortTE="F";uid="50bcd3b2-83a4-42e2-9ed7-966c079f6473"
CM034316.1	RepeatMasker	Retroposon?	98501206	98502663	10712	+	.	ID="RND-6_FAMILY-13511";Tend="2307";Tstart="846";shortTE="F";uid="89d9e76e-38b5-4a06-94dc-79d23398062c"
CM034316.1	RepeatMasker	DNA/Ginger-1	10722558	10722848	2007	+	.	ID="RND-6_FAMILY-3774";Tend="1868";Tstart="1577";shortTE="F";uid="60ae4fe7-802a-4b7e-b914-f49f6e32aea9"
CM034316.1	RepeatMasker	Unknown	31488762	31495250	42977	+	.	ID="RND-5_FAMILY-1245";Tend="6370";Tstart="968";shortTE="F";uid="af962c68-8881-4431-8930-65f0ecfcb341"
CM034316.1	RepeatMasker	DNA/hAT-Tip100	75295284	75295452	410	+	.	ID="RND-5_FAMILY-16653";Tend="1306";Tstart="1135";shortTE="F";uid="520ceffe-1e59-4e25-90e8-e652e89ce290"
CM034316.1	RepeatMasker	Retroposon?	105420507	105421637	5811	+	.	ID="RND-4_FAMILY-664";Tend="1002";Tstart="33";shortTE="F";uid="da6be00f-c4f7-4383-b193-b238f8c1a920"
CM034316.1	RepeatMasker	DNA/Ginger-1	124452696	124453583	7167	+	.	ID="RND-6_FAMILY-646";Tend="2312";Tstart="1435";shortTE="F";uid="70b30766-663d-4446-86f0-6564aea10a5d"
CM034316.1	RepeatMasker	Retroposon?	9420520	9420646	676	+	.	ID="RND-5_FAMILY-934";Tend="3227";Tstart="3104";shortTE="F";uid="d0872cc0-91cd-4329-a452-d94002eb2d77"
CM034316.1	RepeatMasker	DNA	15923981	15924408	1987	+	.	ID="RND-5_FAMILY-463";Tend="1325";Tstart="882";shortTE="F";uid="b9856b0a-c7ff-44a8-9f1b-e642d64fa96b"
CM034316.1	RepeatMasker	Retroposon?	88325623	88325972	855	+	.	ID="RND-6_FAMILY-13193";Tend="1263";Tstart="863";shortTE="F";uid="9b65d660-26c1-4bd6-8ac1-cafba8ab5623"
CM034316.1	RepeatMasker	DNA	35721398	35721582	1152	+	.	ID="RND-6_FAMILY-13527";Tend="705";Tstart="515";shortTE="F";uid="1dad121a-ff37-4875-baae-fbe02b422dd8"
CM034316.1	RepeatMasker	LINE/L2	13817348	13817916	4111	+	.	ID="RND-6_FAMILY-21392";Tend="1929";Tstart="1378";shortTE="F";uid="c2c55da3-c2aa-4197-88ab-4e738e0fe71f"
CM034316.1	RepeatMasker	Retroposon?	30059222	30059605	1835	+	.	ID="RND-6_FAMILY-27257";Tend="2097";Tstart="1705";shortTE="F";uid="4c1f075d-ccb2-48b6-879f-023fe5fb8688"
CM034316.1	RepeatMasker	DNA/Kolobok-E	11626578	11627098	915	+	.	ID="rnd-6_family-2379";Tend="1053";Tstart="912";shortTE="F";uid="984167a4-9106-49f1-913e-6ea69e0989ab"
CM034316.1	RepeatMasker	DNA/Ginger-1	108347457	108347690	1036	+	.	ID="RND-6_FAMILY-35381";Tend="2028";Tstart="1788";shortTE="F";uid="c200da12-3b36-483f-b3e4-41bd81bba62e"
CM034316.1	RepeatMasker	Retroposon?	57744593	57744762	1173	+	.	ID="RND-6_FAMILY-21867";Tend="2045";Tstart="1876";shortTE="F";uid="10f07f59-121c-418f-a67c-dc431f610726"
CM034316.1	RepeatMasker	DNA/Maverick	137798214	137800041	2946	+	.	ID="rnd-6_family-371";Tend="2660";Tstart="832";shortTE="F";uid="dd9d23d4-4e15-4b65-a837-9c17dafbe2a7"
CM034316.1	RepeatMasker	Retroposon?	102322379	102322801	1936	+	.	ID="SINE2-2_AP";Tend="1047";Tstart="623";shortTE="F";uid="2ebd5db9-d498-4eeb-8496-40451054cd45"
CM034316.1	RepeatMasker	DNA/MULE-MuDR	7053536	7054410	1915	+	.	ID="RND-6_FAMILY-9598";TEgroup="ctg_1%7CRND-6_FAMILY-9598%7C1";Tend="1689";Tstart="738";shortTE="F";uid="a60c1bc1-6c8a-4a84-8382-7a11d26d692c"
CM034316.1	RepeatMasker	DNA	24803271	24803656	2018	+	.	ID="TTAA2C_AP";Tend="423";Tstart="5";shortTE="F";uid="9a393817-9938-4701-93eb-40df268157f7"
CM034316.1	RepeatMasker	Unknown	121266316	121266434	434	+	.	ID="RND-1_FAMILY-265";Tend="1224";Tstart="1117";shortTE="F";uid="79d51d1f-9521-4afe-a1cf-3be292cac092"
CM034316.1	RepeatMasker	Retroposon?	13115257	13115495	752	+	.	ID="RND-6_FAMILY-621";Tend="247";Tstart="19";shortTE="F";uid="e77f3b15-3cbc-4b72-a4df-c15d90779dc8"
CM034316.1	RepeatMasker	RC/Helitron	33474622	33474784	621	+	.	ID="HELITRON-N15_LMI";Tend="165";Tstart="5";shortTE="F";uid="f3bcba46-5b6d-46d9-94a7-fc7fd6d7d0a2"
CM034316.1	RepeatMasker	DNA/Kolobok-T2	118699269	118699903	3481	+	.	ID="RND-6_FAMILY-1672";Tend="1709";Tstart="1067";shortTE="F";uid="da7724e6-5c67-4e15-8dce-9a5b8ab4d53d"
CM034316.1	RepeatMasker	DNA	142592098	142592720	632	+	.	ID="RND-6_FAMILY-21943";Tend="2992";Tstart="2376";shortTE="F";uid="93eed8bf-f983-4ba1-be0c-f8592c5e5265"
CM034316.1	RepeatMasker	DNA/hAT-Tip100	35856891	35857333	2124	+	.	ID="RND-6_FAMILY-6394";Tend="1797";Tstart="1388";shortTE="F";uid="072efb7c-2217-4eb0-a930-51ac942c7b71"
CM034316.1	RepeatMasker	Retroposon?	12267530	12268575	6708	+	.	ID="RND-6_FAMILY-10695";Tend="2102";Tstart="1055";shortTE="F";uid="b34ca7d5-cee5-408d-8b9b-1fb85b4b6467"
CM034316.1	RepeatMasker	DNA/hAT	8022013	8022158	926	+	.	ID="RND-6_FAMILY-4018";Tend="1205";Tstart="1060";shortTE="F";uid="fc8590ce-c714-44ce-9091-4742a3d30671"
CM034316.1	RepeatMasker	LINE/R1	92649622	92650603	5498	+	.	ID="RND-6_FAMILY-11441";Tend="6057";Tstart="5073";shortTE="F";uid="e0336ace-8acc-4cf3-bb67-d151b78b2098"
CM034316.1	RepeatMasker	DNA/MULE-MuDR	40717208	40717479	746	+	.	ID="RND-6_FAMILY-2548";Tend="3111";Tstart="2812";shortTE="F";uid="3d58adf3-e465-4a99-9fa0-c526e8f14f6a"
CM034316.1	RepeatMasker	DNA/hAT?	47521445	47521618	1314	+	.	ID="RND-6_FAMILY-5014";Tend="1790";Tstart="1617";shortTE="F";uid="d3444d8a-fec3-41b5-ae8c-3a71c4a4d812"
CM034316.1	RepeatMasker	DNA	116710240	116710374	619	+	.	ID="ttaa24_ap";Tend="131";Tstart="1";shortTE="F";uid="3e0b944b-49c7-459a-8c59-be87127c2adf"
CM034316.1	RepeatMasker	Unknown	43596316	43596455	480	+	.	ID="RND-4_FAMILY-266";Tend="1223";Tstart="1093";shortTE="F";uid="908322b4-921c-4966-9e49-4930802ec14e"
CM034316.1	RepeatMasker	DNA	34894830	34895091	513	+	.	ID="RND-6_FAMILY-1863";Tend="1381";Tstart="1110";shortTE="F";uid="2ad960b2-efe7-4eaa-94b4-26a790b6cd72"
CM034316.1	RepeatMasker	DNA/Ginger-1	15769344	15770791	11716	+	.	ID="RND-6_FAMILY-5340";Tend="2255";Tstart="787";shortTE="F";uid="ddce4682-e177-40d8-857d-64aaab274c0f"
CM034316.1	RepeatMasker	DNA/Ginger-1	29382418	29383064	5243	+	.	ID="RND-6_FAMILY-4572";Tend="1473";Tstart="823";shortTE="F";uid="b1f1443f-f3fd-4682-807d-22e6cf8987b9"
CM034316.1	RepeatMasker	DNA/MULE-MuDR	93431375	93431877	508	+	.	ID="MUDR7X_AP";Tend="1096";Tstart="598";shortTE="F";uid="6a780c65-8c49-4977-ab79-36cdf7d11086"
CM034316.1	RepeatMasker	DNA/hAT-Tip100	58912769	58913050	661	+	.	ID="RND-6_FAMILY-20770";Tend="1210";Tstart="883";shortTE="F";uid="cf37abe2-1506-4602-aabf-28c238eb70e5"
CM034316.1	RepeatMasker	DNA/Kolobok-E	48322386	48322567	557	+	.	ID="RND-6_FAMILY-25148";Tend="2014";Tstart="1816";shortTE="F";uid="cf3e31a0-2b09-49ca-a084-e390ad4f521c"
CM034316.1	RepeatMasker	DNA	90060877	90061015	500	+	.	ID="RND-6_FAMILY-13601";Tend="1235";Tstart="1105";shortTE="F";uid="d85bf6c6-0965-41e1-b7b6-0ba0468a7bd8"
CM034316.1	RepeatMasker	DNA/Kolobok-E	70684728	70684862	461	+	.	ID="RND-6_FAMILY-15697";Tend="1595";Tstart="1463";shortTE="F";uid="ff8e62bf-d84f-4686-a5e8-89fd0c413c6b"
CM034316.1	RepeatMasker	DNA/hAT-hAT19	24357843	24357955	495	+	.	ID="RND-6_FAMILY-1009";TEgroup="ctg_1%7CRND-6_FAMILY-1009%7C12";Tend="1968";Tstart="1868";shortTE="T";uid="ab289497-c4ed-4ca4-82c8-3f5ba0105b9b"
CM034316.1	RepeatMasker	Unknown	120356328	120356709	1358	+	.	ID="RND-6_FAMILY-7408";Tend="490";Tstart="121";shortTE="F";uid="d4c8ac7d-8fbc-4a3e-8ab9-dce119dd1336"
CM034316.1	RepeatMasker	DNA	40719178	40719442	1335	+	.	ID="RND-6_FAMILY-3343";Tend="1238";Tstart="970";shortTE="F";uid="8add0d7b-c655-480b-859f-5a9c87dcdac9"
CM034316.1	RepeatMasker	DNA/hAT	105734159	105734320	1081	+	.	ID="HAT-N12_AP";Tend="492";Tstart="331";shortTE="F";uid="44a47f2e-1b3b-4b33-87c0-e041c4b096f5"
CM034316.1	RepeatMasker	Unknown	89959597	89959773	1381	+	.	ID="RND-6_FAMILY-15583";Tend="1401";Tstart="1224";shortTE="F";uid="99efa1aa-d3ca-4bf4-9740-6813d802ae90"
CM034316.1	RepeatMasker	DNA/hAT-Tip100	66309990	66310322	454	+	.	ID="rnd-5_family-6546";Tend="1030";Tstart="898";shortTE="F";uid="41c0a708-b4d8-43cf-84aa-bd245993e0e5"
CM034316.1	RepeatMasker	DNA/hAT	38181147	38181474	2403	+	.	ID="RND-6_FAMILY-5670";Tend="1484";Tstart="1148";shortTE="F";uid="1497ae08-2be7-474b-aa4d-87fae56e130c"
CM034316.1	RepeatMasker	Unknown	23219813	23219937	675	+	.	ID="RND-6_FAMILY-11416";Tend="1103";Tstart="957";shortTE="F";uid="1d8704bd-ca6d-4e16-9219-dea95bcd115f"
CM034316.1	RepeatMasker	Unknown	32450183	32450394	485	+	.	ID="RND-6_FAMILY-470";Tend="2535";Tstart="2371";shortTE="F";uid="d630da64-213f-44d7-a0e5-68ef5804f687"
CM034316.1	RepeatMasker	DNA	128006457	128006914	2091	+	.	ID="RND-5_FAMILY-463";Tend="1326";Tstart="867";shortTE="F";uid="f0068d85-5641-4f5c-b118-a565ecfb50ad"
CM034316.1	RepeatMasker	Unknown	140030196	140030673	1230	+	.	ID="RND-5_FAMILY-2977";TEgroup="ctg_1%7CRND-5_FAMILY-2977%7C2";Tend="1365";Tstart="1132";shortTE="F";uid="57593dbd-1e24-4351-b776-0a0d841cf746"
CM034316.1	RepeatMasker	LINE/R1	56903673	56904126	3124	+	.	ID="RND-1_FAMILY-110";Tend="1605";Tstart="1142";shortTE="F";uid="962309c9-460c-48ef-a7d2-0ae528a1996a"
CM034316.1	RepeatMasker	Unknown	81381308	81381618	716	+	.	ID="RND-6_FAMILY-3190";Tend="1276";Tstart="967";shortTE="F";uid="25090065-9874-43d6-a80a-9a45a72adbeb"
CM034316.1	RepeatMasker	DNA/hAT-Tip100	83978595	83978766	667	+	.	ID="RND-6_FAMILY-7691";Tend="1304";Tstart="1134";shortTE="F";uid="2b9829d9-cc34-43d0-9ac0-f49e1271caae"
CM034316.1	RepeatMasker	DNA/Kolobok-E	69734357	69734508	413	+	.	ID="RND-6_FAMILY-1004";Tend="2888";Tstart="2744";shortTE="F";uid="d14a525e-b2a5-4c0a-aa52-02d8b317deba"
CM034316.1	RepeatMasker	LINE/I	13478048	13478631	449	+	.	ID="RND-6_FAMILY-21";Tend="1381";Tstart="801";shortTE="F";uid="68a83380-a708-4d95-ad6d-3ffa622acf66"
CM034316.1	RepeatMasker	DNA/Ginger-1	26298352	26299004	2361	+	.	ID="RND-6_FAMILY-3774";Tend="2232";Tstart="1520";shortTE="F";uid="c9e3d019-ed8a-4341-801d-0183a65a4d10"
CM034316.1	RepeatMasker	Unknown	23256878	23257359	3409	+	.	ID="RND-6_FAMILY-38578";Tend="1604";Tstart="1105";shortTE="F";uid="c388570d-d5f4-4e12-9b08-69eaa109286e"
CM034316.1	RepeatMasker	LINE/CR1	12259475	12259719	722	+	.	ID="RND-6_FAMILY-7573";Tend="1134";Tstart="879";shortTE="F";uid="704d69d5-769e-4fb7-919f-3e298c76ef5d"
CM034316.1	RepeatMasker	Retroposon?	25004942	25005170	830	+	.	ID="RND-6_FAMILY-20820";Tend="1275";Tstart="1054";shortTE="F";uid="464a3c75-ab2e-4657-9c01-5a6a961595a7"
CM034316.1	RepeatMasker	DNA/Kolobok-E	36956598	36956781	1303	+	.	ID="RND-6_FAMILY-19774";Tend="2725";Tstart="2541";shortTE="F";uid="32d2e16e-a342-45d2-832b-f68a5daaf345"
CM034316.1	RepeatMasker	DNA	28552706	28553212	491	+	.	ID="TTAA20_AP";TEgroup="ctg_1%7CTTAA20_AP%7C3";Tend="634";Tstart="20";shortTE="T";uid="04ad558c-c2cb-4eb7-b219-4ad5a1252e8f"
CM034316.1	RepeatMasker	DNA/MULE-MuDR	110128268	110128410	752	+	.	ID="DNA8-28B_AP";Tend="859";Tstart="706";shortTE="F";uid="0e859225-edda-4638-95bb-6aeb34091958"
CM034316.1	RepeatMasker	DNA/hAT-Tip100	8473495	8473629	792	+	.	ID="RND-5_FAMILY-3150";Tend="1401";Tstart="1270";shortTE="F";uid="76457852-67ae-4d78-bd52-d1cb51cffc98"
CM034316.1	RepeatMasker	LINE/R1	15346843	15347310	3723	+	.	ID="RND-6_FAMILY-2473";Tend="6822";Tstart="6362";shortTE="F";uid="2c8ff8fd-cbee-4592-b27c-e2986a8d887e"
CM034316.1	RepeatMasker	Unknown	73971648	73971856	1430	+	.	ID="RND-4_FAMILY-362";Tend="1124";Tstart="865";shortTE="F";uid="35b0bd2d-5824-4b0d-bd2e-8e574f262e42"
CM034316.1	RepeatMasker	DNA/hAT-Charlie	21444419	21444625	828	+	.	ID="RND-1_FAMILY-86";Tend="291";Tstart="93";shortTE="F";uid="41b7fc75-d3e5-4ec0-9c2d-f33b2917d77a"
CM034316.1	RepeatMasker	DNA/hAT-hAT19	60613631	60614144	2045	+	.	ID="RND-6_FAMILY-6784";Tend="6498";Tstart="6011";shortTE="F";uid="8673d1e4-3cd3-4c77-bf56-768bd045a1e3"
CM034316.1	RepeatMasker	DNA/Maverick	139442591	139442802	663	+	.	ID="RND-6_FAMILY-24570";TEgroup="ctg_1%7CRND-6_FAMILY-24570%7C6";Tend="4377";Tstart="3441";shortTE="T";uid="c9ffc5bc-85f6-4b58-85b1-fb5b2aabed1d"
CM034316.1	RepeatMasker	Unknown	137942097	137949939	35476	+	.	ID="RND-1_FAMILY-9";Tend="4994";Tstart="20";shortTE="F";uid="bd5f7c79-9686-45f0-93d5-65e1fe81dfa3"
CM034316.1	RepeatMasker	DNA	16573098	16573483	2027	+	.	ID="RND-6_FAMILY-13527";Tend="1360";Tstart="922";shortTE="F";uid="f9934e96-cac2-49ee-95e0-743cbff13478"
CM034316.1	RepeatMasker	DNA/hAT	2412351	2412823	2286	+	.	ID="RND-6_FAMILY-10382";Tend="1338";Tstart="902";shortTE="F";uid="816365ab-a76c-4d64-b2c4-9a65032aaab4"
CM034316.1	RepeatMasker	DNA/Kolobok-E	6508589	6508781	534	+	.	ID="RND-6_FAMILY-9765";Tend="1313";Tstart="1133";shortTE="F";uid="a0602f86-8a37-43c9-9f35-051a93a7dbeb"
CM034316.1	RepeatMasker	Retroposon?	127654456	127655609	6417	+	.	ID="RND-6_FAMILY-20292";Tend="986";Tstart="61";shortTE="F";uid="123726c7-cc1f-4208-9af3-b4c0b824d540"
CM034316.1	RepeatMasker	Retroposon?	6269334	6269575	628	+	.	ID="RND-5_FAMILY-934";Tend="3622";Tstart="3383";shortTE="F";uid="9353e1ba-e3f8-4176-a876-e3563ee9fd3c"
CM034316.1	RepeatMasker	DNA/hAT-Charlie	22527914	22528146	837	+	.	ID="RND-5_FAMILY-6446";TEgroup="ctg_1%7CRND-5_FAMILY-6446%7C8";Tend="1649";Tstart="986";shortTE="F";uid="9be8c050-7f3d-4a80-9b5a-0a6614e0a958"
CM034316.1	RepeatMasker	Unknown	28781123	28781627	619	+	.	ID="RND-5_FAMILY-1723";TEgroup="ctg_1%7CRND-5_FAMILY-1723%7C8";Tend="1767";Tstart="1041";shortTE="F";uid="7fa88d37-4f5a-48dc-a61f-a6e9113380ae"
CM034316.1	RepeatMasker	DNA	19343824	19345154	4196	+	.	ID="RND-4_FAMILY-804";TEgroup="ctg_1%7CRND-4_FAMILY-804%7C5";Tend="3360";Tstart="1832";shortTE="F";uid="7e9c4224-f782-4732-bece-4c073886d90b"
CM034316.1	RepeatMasker	RC/Helitron	126590287	126590880	2317	+	.	ID="RND-6_FAMILY-12854";TEgroup="ctg_1%7CRND-6_FAMILY-12854%7C18";Tend="2079";Tstart="1010";shortTE="F";uid="b29df92d-7b2d-420f-bcf4-096a7019514f"
CM034316.1	RepeatMasker	Unknown	76989094	76991653	19893	+	.	ID="RND-1_FAMILY-85";Tend="3485";Tstart="892";shortTE="F";uid="0a2b2735-850f-49a4-9be7-317e4d6db444"
CM034316.1	RepeatMasker	Unknown	61277464	61278034	2755	+	.	ID="RND-5_FAMILY-5456";Tend="1531";Tstart="1023";shortTE="F";uid="cc3ff9bb-8611-4f54-9bf6-890f5401e836"
CM034316.1	RepeatMasker	Unknown	82048895	82049298	3162	+	.	ID="RND-5_FAMILY-1313";Tend="1375";Tstart="977";shortTE="F";uid="c2451992-fa3d-44bb-84d0-fa8e42fd40c4"
CM034316.1	RepeatMasker	Unknown	98076438	98076952	4446	+	.	ID="RND-6_FAMILY-7746";Tend="2849";Tstart="2335";shortTE="F";uid="3a82d771-4927-4bc7-9d3d-f2ed66922085"
CM034316.1	RepeatMasker	Unknown	48220689	48221074	1593	+	.	ID="RND-1_FAMILY-322";Tend="1296";Tstart="962";shortTE="F";uid="853fa046-98ad-49cb-bff5-8ae2b1f3312b"
CM034316.1	RepeatMasker	DNA	80873234	80873402	1292	+	.	ID="RND-6_FAMILY-2839";Tend="1189";Tstart="1022";shortTE="F";uid="1f1eb977-f70e-49a4-96bf-1f9489d3e36e"
CM034316.1	RepeatMasker	Unknown	158469540	158646860	31410	+	.	ID="RND-2_FAMILY-169";Tend="5208";Tstart="1278";shortTE="F";uid="786c2ff7-4a45-4d3e-8bc7-0b509122c99b"
CM034316.1	RepeatMasker	DNA	94501984	94502127	503	+	.	ID="dna4-1_ap";Tend="148";Tstart="1";shortTE="F";uid="1b2fcf55-a2a3-448a-bbc3-eace5b8b9554"
CM034316.1	RepeatMasker	Unknown	66240229	66240589	2607	+	.	ID="RND-6_FAMILY-20665";Tend="1315";Tstart="928";shortTE="F";uid="cd423714-7563-4e94-b217-7f9613866c97"
CM034316.1	RepeatMasker	DNA/hAT-hAT19	105900673	105900811	654	+	.	ID="RND-4_FAMILY-600";Tend="1412";Tstart="1280";shortTE="F";uid="87b5ad35-1054-4762-8d42-3d10a58c1a84"
CM034316.1	RepeatMasker	Retroposon?	39163432	39163668	781	+	.	ID="SINE2-1_AP";TEgroup="ctg_1%7CSINE2-1_AP%7C4";Tend="1052";Tstart="879";shortTE="F";uid="8d0a4f5c-dc36-495a-bd42-6f062b77dca3"
CM034316.1	RepeatMasker	Retroposon?	74515943	74516736	6010	+	.	ID="RND-6_FAMILY-10695";Tend="2095";Tstart="1310";shortTE="F";uid="d4d4c8e6-a918-4fb2-bab5-229af983d785"
CM034316.1	RepeatMasker	DNA/Kolobok-E	124832920	124833173	970	+	.	ID="RND-5_FAMILY-40";Tend="5444";Tstart="5175";shortTE="F";uid="182d9b0d-86cb-46dc-a197-37901892a437"
CM034316.1	RepeatMasker	DNA/hAT-Tip100	31033052	31033485	2576	+	.	ID="RND-6_FAMILY-3483";Tend="1662";Tstart="1192";shortTE="F";uid="8156cd4f-7073-4bf5-97d7-fc9bcf32b801"
CM034316.1	RepeatMasker	DNA/hAT	10449318	10449552	1267	+	.	ID="RND-6_FAMILY-11231";Tend="1968";Tstart="1748";shortTE="F";uid="bab3900b-534e-4ef3-9696-abddb6139780"
CM034316.1	RepeatMasker	Retroposon?	29686994	29687273	602	+	.	ID="RND-6_FAMILY-20820";Tend="2229";Tstart="1907";shortTE="F";uid="08edfd10-17c3-4eff-8151-2bd4e396cd33"
CM034316.1	RepeatMasker	DNA/hAT?	79659445	79659652	582	+	.	ID="RND-6_FAMILY-19891";Tend="1369";Tstart="1179";shortTE="F";uid="dad11920-42fd-46bb-a153-be54f465a4f5"
CM034316.1	RepeatMasker	LINE/I-Jockey	143192989	143193258	837	+	.	ID="RND-6_FAMILY-2399";Tend="793";Tstart="523";shortTE="F";uid="300c1d80-7667-47b2-bf9e-46602d59d975"
CM034316.1	RepeatMasker	DNA/hAT-Tip100	33610812	33611031	1112	+	.	ID="RND-1_FAMILY-341";Tend="3443";Tstart="3229";shortTE="F";uid="659982e6-d9fd-48f7-85dc-be1199180581"
CM034316.1	RepeatMasker	DNA/Ginger-1	10596507	10597724	5183	+	.	ID="RND-6_FAMILY-9942";Tend="1532";Tstart="421";shortTE="F";uid="ebf4bece-13aa-48ef-b0be-dca958bd8931"
CM034316.1	RepeatMasker	LINE/R1	85672801	85673522	4948	+	.	ID="RND-1_FAMILY-110";Tend="1643";Tstart="922";shortTE="F";uid="575eed00-11ae-478d-ad6f-b120610d93fd"
CM034316.1	RepeatMasker	DNA	42333939	42334100	495	+	.	ID="RND-6_FAMILY-4784";Tend="1701";Tstart="1543";shortTE="F";uid="232e715d-e2a7-4421-b2bb-151fe6984beb"
CM034316.1	RepeatMasker	DNA/Kolobok-E	81940099	81940202	495	+	.	ID="RND-1_FAMILY-238";Tend="3248";Tstart="3147";shortTE="F";uid="f6d05183-9873-4710-9566-1e3a7aa7c856"
CM034316.1	RepeatMasker	RC/Helitron	60202959	60203176	746	+	.	ID="RND-6_FAMILY-22903";Tend="1573";Tstart="1318";shortTE="F";uid="0dc6cd6f-8157-4ae1-a833-61fc80b59883"
CM034316.1	RepeatMasker	DNA	50347303	50347686	2576	+	.	ID="RND-6_FAMILY-8989";Tend="1671";Tstart="1252";shortTE="F";uid="566ba1d5-3fb3-4361-8f5f-489de3216a15"
CM034316.1	RepeatMasker	Unknown	93206438	93206616	427	+	.	ID="RND-6_FAMILY-35374";Tend="1170";Tstart="993";shortTE="F";uid="fcdcad8f-1268-4b46-8844-0adbffd28f90"
CM034316.1	RepeatMasker	Unknown	82769689	82769873	544	+	.	ID="RND-6_FAMILY-9434";Tend="998";Tstart="837";shortTE="F";uid="e00308b3-9197-4b06-b72c-b3180113823b"
CM034316.1	RepeatMasker	DNA/CMC-Chapaev-3	99836376	99837927	1467	+	.	ID="enspm-n1_lmi";Tend="2674";Tstart="370";shortTE="F";uid="32eb3417-7ed6-40f1-bd60-b229bbd97a2d"
CM034316.1	RepeatMasker	DNA/hAT-hAT19	129618527	129619099	3815	+	.	ID="DNA8-71_AP";Tend="551";Tstart="1";shortTE="F";uid="e06a9484-6899-40c1-8e6d-8a1e8cec6f4b"
CM034316.1	RepeatMasker	DNA	124832633	124832910	627	+	.	ID="dna4-2_ap";Tend="275";Tstart="1";shortTE="F";uid="6980bcee-fe6f-4d39-b439-26e73f3758ce"
CM034316.1	RepeatMasker	DNA/hAT	89163263	89163438	1010	+	.	ID="RND-5_FAMILY-4800";Tend="1216";Tstart="1034";shortTE="F";uid="9d623fed-97a7-4f0d-a386-a18b9229fb85"
CM034316.1	RepeatMasker	DNA	134527268	134527412	551	+	.	ID="RND-6_FAMILY-13601";Tend="1988";Tstart="1851";shortTE="F";uid="4b195a99-a7ae-41db-b10e-4e720202e07e"
CM034316.1	RepeatMasker	DNA/Ginger-1	4967884	4969103	7813	+	.	ID="RND-5_FAMILY-6062";Tend="2018";Tstart="771";shortTE="F";uid="7a40b900-d261-409b-9826-ed96a637448a"
CM034316.1	RepeatMasker	Unknown	143514076	143514483	906	+	.	ID="RND-6_FAMILY-424";Tend="1444";Tstart="1038";shortTE="F";uid="99248357-5f03-45a3-9e38-e5183658211f"
CM034316.1	RepeatMasker	Retroposon?	54526442	54526542	444	+	.	ID="RND-6_FAMILY-517";Tend="1262";Tstart="1047";shortTE="F";uid="7ead58d6-b83f-4155-bdcd-db68874edf4c"
CM034316.1	RepeatMasker	DNA/Ginger-1	115033111	115033701	3859	+	.	ID="GINGER1-2_AP";Tend="1896";Tstart="1310";shortTE="F";uid="71db9707-a0b8-4ab8-8a8a-fec435f9e8af"
CM034316.1	RepeatMasker	Unknown	151260687	151285157	44929	+	.	ID="RND-6_FAMILY-23509";Tend="6883";Tstart="1";shortTE="F";uid="076048b5-2193-4a8e-b7da-74c7b7d7cb7d"
CM034316.1	RepeatMasker	DNA/Maverick	141558502	141559473	6500	+	.	ID="RND-1_FAMILY-171";Tend="7709";Tstart="6742";shortTE="F";uid="521087fa-0534-4129-9bee-a9bcc38575a6"
CM034316.1	RepeatMasker	Unknown	120417432	120417944	1541	+	.	ID="RND-6_FAMILY-15272";Tend="1519";Tstart="1005";shortTE="F";uid="aa166f1b-470a-4b41-8410-fde7c9b1d203"
CM034316.1	RepeatMasker	LINE/L2	91280356	91281861	9391	+	.	ID="RND-6_FAMILY-21392";Tend="2234";Tstart="732";shortTE="F";uid="424ce069-a7ea-4301-a353-4e1fda8c6038"
CM034316.1	RepeatMasker	DNA/Kolobok-E	56066649	56067306	2159	+	.	ID="RND-1_FAMILY-238";Tend="1107";Tstart="495";shortTE="F";uid="ad190898-51e2-4711-82f8-a5d52dcd3216"
CM034316.1	RepeatMasker	LINE/R1	150600926	150601380	1188	+	.	ID="RND-6_FAMILY-24563";Tend="5723";Tstart="5245";shortTE="F";uid="f5fbd267-1dad-4818-9bdc-0e029a830c7f"
CM034316.1	RepeatMasker	Unknown	137647515	137651658	30471	+	.	ID="RND-1_FAMILY-11";Tend="5145";Tstart="1254";shortTE="F";uid="2605743b-add5-4b00-bbc0-ec80e31592bb"
CM034316.1	RepeatMasker	DNA/hAT-Charlie	33919525	33920630	1780	+	.	ID="AEBUSTER1";Tend="2299";Tstart="1169";shortTE="F";uid="3894274c-dcec-4fa0-831b-abba7d37464a"
CM034316.1	RepeatMasker	RC/Helitron	67830261	67830978	3392	+	.	ID="RND-6_FAMILY-20298";Tend="1741";Tstart="1035";shortTE="F";uid="bf6f091c-eea9-4252-a6bf-69d0923641f4"
CM034316.1	RepeatMasker	DNA/Kolobok-E	71477136	71477492	2079	+	.	ID="rnd-6_family-12456";Tend="3136";Tstart="2770";shortTE="F";uid="ac9d263b-1872-4d2a-b8f3-791b2de657ab"
CM034316.1	RepeatMasker	DNA/Kolobok-E	127317666	127317885	1181	+	.	ID="RND-5_FAMILY-680";Tend="1340";Tstart="1087";shortTE="F";uid="0ba4ed04-7488-4115-837d-58be758f7c05"
CM034316.1	RepeatMasker	Retroposon?	8284666	8285031	2327	+	.	ID="RND-1_FAMILY-184";Tend="424";Tstart="65";shortTE="F";uid="46d500fe-3067-4e84-9fc8-33300244441a"
CM034316.1	RepeatMasker	Retroposon?	57755030	57755300	2009	+	.	ID="RND-6_FAMILY-21867";Tend="2146";Tstart="1876";shortTE="F";uid="cedf8152-798e-4ab7-a1f7-ca1cd7ec6f9e"
CM034316.1	RepeatMasker	LTR/Gypsy	68283838	68283969	544	+	.	ID="RND-5_FAMILY-1267";Tend="3169";Tstart="3047";shortTE="F";uid="9fa0e48c-09ef-4320-ba96-75ecbf7f2da1"
CM034316.1	RepeatMasker	DNA	49634380	49634823	3211	+	.	ID="RND-6_FAMILY-38762";Tend="1268";Tstart="818";shortTE="F";uid="36d18a1a-3e2b-4be1-8fa6-adc000285121"
CM034316.1	RepeatMasker	DNA/Ginger-1	84880603	84880723	2075	+	.	ID="rnd-6_family-4572";Tend="1779";Tstart="1647";shortTE="F";uid="9776c083-7b3b-48f2-a97f-6664b2708806"
CM034316.1	RepeatMasker	DNA/Ginger-1	33871614	33872153	3680	+	.	ID="RND-6_FAMILY-1577";Tend="1415";Tstart="878";shortTE="F";uid="4801ec20-acf8-4a23-8f66-79e9ecf9fd54"
CM034316.1	RepeatMasker	DNA/hAT-Ac	48480461	48480899	2788	+	.	ID="RND-6_FAMILY-5285";Tend="1359";Tstart="910";shortTE="F";uid="ee836cdf-023a-494f-889c-9514a0842c31"
CM034316.1	RepeatMasker	Retroposon?	16400680	16401006	734	+	.	ID="RND-5_FAMILY-2698";Tend="2711";Tstart="2375";shortTE="F";uid="863c2258-3bc1-421f-8da8-51a40e51fde9"
CM034316.1	RepeatMasker	DNA/hAT-Tip100	25398244	25398685	1889	+	.	ID="DNA8-100B_AP";Tend="501";Tstart="1";shortTE="F";uid="ce604673-dbc8-4584-843b-0d671ace9d3a"
CM034316.1	RepeatMasker	DNA/hAT-Ac	118465870	118465993	602	+	.	ID="DNA8-14_AP";Tend="123";Tstart="1";shortTE="F";uid="91fec33b-94cb-49e6-bb04-9f4e37974d18"
CM034316.1	RepeatMasker	LINE/L2	27291065	27291735	1691	+	.	ID="RND-6_FAMILY-1498";Tend="1882";Tstart="651";shortTE="F";uid="c5d0db9e-9f3e-4a3b-85a1-6c2b2f579dd0"
CM034316.1	RepeatMasker	DNA/Ginger	29520449	29521261	5915	+	.	ID="RND-5_FAMILY-7453";Tend="1760";Tstart="928";shortTE="F";uid="5d9fe0e2-7f65-4865-9e2a-f952968ba71d"
CM034316.1	RepeatMasker	DNA/TcMar-Pogo	45721033	45721162	881	+	.	ID="RND-6_FAMILY-9234";Tend="755";Tstart="626";shortTE="F";uid="e7169d4b-87f6-46b2-bd8d-b3dd1b50057c"
CM034316.1	RepeatMasker	DNA/Ginger-1	16841650	16841993	532	+	.	ID="RND-1_FAMILY-447";Tend="451";Tstart="120";shortTE="F";uid="e1c04376-0be8-4cf9-aaf8-e65d68769421"
CM034316.1	RepeatMasker	DNA/hAT-Tip100	109343395	109343583	654	+	.	ID="RND-5_FAMILY-2373";Tend="1389";Tstart="1208";shortTE="F";uid="2792296f-41b0-47f2-8b3b-f9c5728598d6"
CM034316.1	RepeatMasker	DNA/hAT-Tip100	34368225	34368424	756	+	.	ID="RND-6_FAMILY-2389";Tend="1677";Tstart="1468";shortTE="F";uid="14f2f0b6-87b7-43e1-ac17-73a1da4ffe17"
CM034316.1	RepeatMasker	Unknown	121430948	121434658	10727	+	.	ID="RND-6_FAMILY-51967";Tend="2844";Tstart="1";shortTE="F";uid="2e9cfe33-b601-42a5-aee0-9347c6b870c7"
CM034316.1	RepeatMasker	DNA/TcMar-Pogo	82748521	82748837	506	+	.	ID="RND-6_FAMILY-9234";Tend="1564";Tstart="1251";shortTE="F";uid="9bb9d880-4e0f-46ef-94e2-5f8aca5481aa"
CM034316.1	RepeatMasker	DNA	76485429	76485854	1163	+	.	ID="DNA4-2_AP";Tend="447";Tstart="1";shortTE="F";uid="913c946b-c438-4bab-964c-d9a943882345"
CM034316.1	RepeatMasker	DNA/hAT	85486751	85487118	2080	+	.	ID="RND-5_FAMILY-1120";Tend="1721";Tstart="1335";shortTE="F";uid="caf39579-325e-4fa3-b2e8-071d00f335d2"
CM034316.1	RepeatMasker	Retroposon?	134046223	134047160	3895	+	.	ID="SINE2-1_AP";Tend="977";Tstart="1";shortTE="F";uid="21b8a746-14d7-451a-a477-497ba989d011"
CM034316.1	RepeatMasker	DNA/Kolobok-E	22451083	22451344	1320	+	.	ID="RND-1_FAMILY-426";Tend="1596";Tstart="1338";shortTE="F";uid="1ccef2a2-c4c7-40ca-af33-a209d6369675"
CM034316.1	RepeatMasker	DNA/hAT-Tip100	121380855	121381010	432	+	.	ID="RND-6_FAMILY-2822";Tend="1699";Tstart="1561";shortTE="F";uid="d916ae53-bd69-4ee8-8437-28544aa3d61d"
CM034316.1	RepeatMasker	DNA/MULE-NOF	90673472	90673942	443	+	.	ID="REHAVKUS1_AP";TEgroup="ctg_1%7CREHAVKUS1_AP%7C4";Tend="4928";Tstart="60";shortTE="F";uid="01b0934b-2f01-49f6-b52d-d2ff2bd310e8"
CM034316.1	RepeatMasker	DNA	3028348	3028504	597	+	.	ID="TTAA25_AP";Tend="505";Tstart="353";shortTE="F";uid="345cf4cc-3027-4eea-b13f-ba75b9f72de6"
CM034316.1	RepeatMasker	LINE/R1-LOA	110344161	110344735	4509	+	.	ID="RND-6_FAMILY-34240";Tend="1691";Tstart="1117";shortTE="F";uid="da954849-4f0f-4c6b-bc00-b3a36e1e60fa"
CM034316.1	RepeatMasker	DNA	116845673	116845933	1670	+	.	ID="RND-5_FAMILY-1439";Tend="1256";Tstart="1002";shortTE="F";uid="3c7dc525-5134-4ff2-8837-163afa87212c"
CM034316.1	RepeatMasker	DNA/Kolobok-E	11940740	11941408	1462	+	.	ID="RND-1_FAMILY-238";Tend="3475";Tstart="2714";shortTE="F";uid="90001278-60ca-4277-b0ca-93152e662ee4"
CM034316.1	RepeatMasker	DNA/hAT-Tip100	133285193	133285428	507	+	.	ID="RND-6_FAMILY-847";Tend="1266";Tstart="1032";shortTE="F";uid="bfbf29f0-5895-4b1d-b710-2c7a1db6ab1c"
CM034316.1	RepeatMasker	Unknown	27492178	27492300	800	+	.	ID="RND-6_FAMILY-731";Tend="1194";Tstart="1072";shortTE="F";uid="93bd9aeb-3085-42d9-a7e0-2cdb0c3a6c8f"
CM034316.1	RepeatMasker	Retroposon?	80224051	80224151	514	+	.	ID="RND-6_FAMILY-5721";Tend="1972";Tstart="1871";shortTE="F";uid="60f429dc-1655-4f8a-8c13-78d89a126324"
CM034316.1	RepeatMasker	Unknown	153457945	153481137	16873	+	.	ID="RND-2_FAMILY-169";Tend="955";Tstart="7";shortTE="F";uid="4ea22a37-4325-414a-9ec2-739f591cd8ce"
CM034316.1	RepeatMasker	DNA	19859081	19859864	3135	+	.	ID="RND-6_FAMILY-1002";Tend="3275";Tstart="2678";shortTE="F";uid="090b8099-4395-4138-9de2-c09152547794"
CM034316.1	RepeatMasker	DNA/Ginger-1	49819624	49819797	919	+	.	ID="RND-6_FAMILY-439";Tend="930";Tstart="758";shortTE="F";uid="61db17c4-f413-4b82-8cab-72062a6eb9a8"
CM034316.1	RepeatMasker	DNA/Kolobok-E	130222388	130222488	464	+	.	ID="RND-6_FAMILY-1722";Tend="2596";Tstart="2496";shortTE="F";uid="c3d28e95-e08f-4fb7-a90f-1b852c625902"
CM034316.1	RepeatMasker	Retroposon?	36778903	36779966	1417	+	.	ID="RND-5_FAMILY-6251";TEgroup="ctg_1%7CRND-5_FAMILY-6251%7C3";Tend="1174";Tstart="303";shortTE="F";uid="ac1a0200-c34b-499f-a72c-d0a973a03375"
CM034316.1	RepeatMasker	DNA/Ginger	104540356	104541182	6133	+	.	ID="RND-5_FAMILY-7453";Tend="1729";Tstart="861";shortTE="F";uid="3816d709-e02b-4369-84ae-9a3ad776c37f"
CM034316.1	RepeatMasker	Retroposon?	97877910	97878145	1156	+	.	ID="RND-6_FAMILY-13193";Tend="1539";Tstart="1197";shortTE="F";uid="3d4e2ba9-52b8-405c-8453-b6f59fe86da9"
CM034316.1	RepeatMasker	DNA/hAT-hAT19	31140911	31141366	3242	+	.	ID="RND-6_FAMILY-6100";Tend="1171";Tstart="729";shortTE="F";uid="ad4a41d5-0e13-44b8-99fd-90ba7e75823b"
CM034316.1	RepeatMasker	Retroposon?	20277340	20277482	420	+	.	ID="RND-6_FAMILY-6096";Tend="2018";Tstart="1887";shortTE="F";uid="15008160-bcfa-44cd-9dd2-d30a776e448c"
CM034316.1	RepeatMasker	DNA	75135529	75135697	941	+	.	ID="DNA-TTAA-1_AP";Tend="414";Tstart="235";shortTE="F";uid="321df629-a901-43ea-9e3f-fd18c80a3d33"
CM034316.1	RepeatMasker	Unknown	81056505	81057087	2480	+	.	ID="RND-5_FAMILY-10690";Tend="1512";Tstart="944";shortTE="F";uid="2986e800-33c3-451f-9b9a-04ccd6884c53"
CM034316.1	RepeatMasker	DNA	2597168	2598254	6945	+	.	ID="RND-6_FAMILY-15810";Tend="1164";Tstart="217";shortTE="F";uid="d1f8e33f-646a-4d22-bbc2-b7eb3f7f7570"
CM034316.1	RepeatMasker	Retroposon?	20327900	20328413	898	+	.	ID="RND-5_FAMILY-277";Tend="2040";Tstart="1516";shortTE="F";uid="bb82707c-9107-46c6-ab3e-ba34557202c3"
CM034316.1	RepeatMasker	DNA/Ginger-1	6472215	6472324	568	+	.	ID="rnd-6_family-439";Tend="2356";Tstart="2090";shortTE="F";uid="2d9a8618-40e2-4720-a755-a12e80c10677"
CM034316.1	RepeatMasker	DNA/hAT	80188733	80189289	4174	+	.	ID="RND-1_FAMILY-45";Tend="1430";Tstart="853";shortTE="F";uid="542832b1-5f1e-4da7-937b-0f69c279294f"
CM034316.1	RepeatMasker	DNA/hAT-Tip100	26952156	26952827	1954	+	.	ID="RND-5_FAMILY-1393";Tend="1912";Tstart="1215";shortTE="F";uid="59b1708f-c2b8-45ab-b637-e8fa7aa8e758"
CM034316.1	RepeatMasker	DNA/Ginger-1	60537497	60537790	1555	+	.	ID="rnd-6_family-1577";Tend="1415";Tstart="1171";shortTE="F";uid="f252fa64-b5b7-4fa9-b215-2fc09ec7190c"
CM034316.1	RepeatMasker	DNA/Ginger-1	20539574	20540949	11155	+	.	ID="RND-6_FAMILY-4572";Tend="2225";Tstart="825";shortTE="F";uid="b08997a0-d128-4f1a-bb4a-d46df99a36cd"
CM034316.1	RepeatMasker	DNA/MULE-NOF	7159435	7160432	4758	+	.	ID="rnd-5_family-969";Tend="3243";Tstart="1641";shortTE="F";uid="1d248eac-8f19-4db4-bf9a-f052aa063bd2"
CM034316.1	RepeatMasker	DNA/Kolobok-E	54915038	54915314	977	+	.	ID="RND-6_FAMILY-17429";Tend="1106";Tstart="822";shortTE="F";uid="a40c1503-2a43-418a-a383-8dbe27f6a1ff"
CM034316.1	RepeatMasker	RC/Helitron	120894611	120894831	809	+	.	ID="RND-5_FAMILY-190";Tend="1734";Tstart="1544";shortTE="F";uid="af576264-49fa-4635-9194-a1854134ac83"
CM034316.1	RepeatMasker	DNA/Kolobok-E	43348510	43348612	438	+	.	ID="RND-6_FAMILY-19774";Tend="501";Tstart="378";shortTE="F";uid="4f4fce28-d3b8-4479-9264-8868231f7fc7"
CM034316.1	RepeatMasker	Retroposon?	20913584	20913955	545	+	.	ID="RND-6_FAMILY-13193";Tend="1218";Tstart="816";shortTE="F";uid="a9e45798-953a-432e-8cee-3043075f3b0d"
CM034316.1	RepeatMasker	DNA/hAT	115120431	115120605	929	+	.	ID="RND-5_FAMILY-3005";Tend="422";Tstart="245";shortTE="F";uid="7c5bb1bf-d314-406f-a8a2-fff11f6d113d"
CM034316.1	RepeatMasker	DNA/P	25760713	25761965	3513	+	.	ID="RND-6_FAMILY-1162";Tend="1422";Tstart="261";shortTE="F";uid="5e15a35d-fab5-4cc8-95a4-3c622378b752"
CM034316.1	RepeatMasker	LTR/Gypsy	83717614	83719954	18628	+	.	ID="RND-1_FAMILY-180";Tend="3335";Tstart="1010";shortTE="F";uid="8740f8bc-6385-4b1b-877a-a65c5189f392"
CM034316.1	RepeatMasker	RC/Helitron	67734301	67734473	491	+	.	ID="RND-5_FAMILY-3940";Tend="2803";Tstart="2641";shortTE="F";uid="1185ce6c-0ff4-4c29-b370-731dc5807ee5"
CM034316.1	RepeatMasker	DNA/Ginger-1	123247692	123249152	11221	+	.	ID="RND-6_FAMILY-447";Tend="2201";Tstart="703";shortTE="F";uid="76eb05a5-ca6d-4513-9a52-bd20e6d27b66"
CM034316.1	RepeatMasker	RC/Helitron	24352103	24352312	1031	+	.	ID="RND-5_FAMILY-10604";TEgroup="ctg_1%7CRND-5_FAMILY-10604%7C4";Tend="7462";Tstart="7135";shortTE="F";uid="d15c861d-659f-445c-bec8-a90409fd9d9e"
CM034316.1	RepeatMasker	DNA/Kolobok-E	22611482	22611936	1482	+	.	ID="RND-6_FAMILY-9224";Tend="1063";Tstart="558";shortTE="F";uid="dc7344f0-f10d-4c39-b2a9-77cf8bf678b3"
CM034316.1	RepeatMasker	DNA/hAT-Ac	41350510	41351030	1438	+	.	ID="RND-5_FAMILY-5663";Tend="1346";Tstart="803";shortTE="F";uid="33405a24-02f2-4f72-aa9b-4f3a076f7144"
CM034316.1	RepeatMasker	Retroposon?	100320525	100320750	648	+	.	ID="SINE2-1_AP";Tend="1464";Tstart="1258";shortTE="F";uid="06248ba3-0ace-464e-95a2-9078a5e58cb6"
CM034316.1	RepeatMasker	DNA/hAT-Ac	112352462	112352808	758	+	.	ID="RND-6_FAMILY-11020";Tend="1979";Tstart="1635";shortTE="F";uid="ee2c997c-50e5-4cf2-acfa-de081b2e61e6"
CM034316.1	RepeatMasker	DNA/TcMar-m44?	32072487	32072615	700	+	.	ID="dnax-4b_ap";Tend="162";Tstart="26";shortTE="F";uid="76000b21-93ea-4343-a215-eafd5dd80295"
CM034316.1	RepeatMasker	DNA/hAT	32341954	32342115	1102	+	.	ID="HAT-N12_AP";Tend="492";Tstart="331";shortTE="F";uid="cb1e1c97-f5c0-43c4-a813-22fb1f678e49"
CM034316.1	RepeatMasker	Retroposon?	111177735	111178029	1234	+	.	ID="RND-6_FAMILY-26162";Tend="1117";Tstart="610";shortTE="F";uid="60b57843-fdfa-4610-9b27-fd63f12ff681"
CM034316.1	RepeatMasker	DNA/PiggyBac	14123447	14124290	1197	+	.	ID="PIGGYBAC-12_LMI";Tend="1938";Tstart="1112";shortTE="F";uid="cf392d26-1a2d-42fb-b7f8-d6f12b110a98"
CM034316.1	RepeatMasker	Unknown	26846226	26846776	576	+	.	ID="RND-1_FAMILY-367";Tend="2329";Tstart="1833";shortTE="F";uid="212de748-7e6c-4c94-b14e-c77b5a914053"
CM034316.1	RepeatMasker	DNA/Kolobok-E	53571090	53571576	2282	+	.	ID="RND-5_FAMILY-680";Tend="1389";Tstart="920";shortTE="F";uid="bcd280c9-6f1d-405e-93c6-d7f5304badc0"
CM034316.1	RepeatMasker	DNA/Kolobok-E	125021779	125022000	602	+	.	ID="rnd-5_family-776";Tend="1365";Tstart="1191";shortTE="F";uid="ea43d846-c6cd-409b-9106-d67f007ea67f"
CM034316.1	RepeatMasker	DNA/hAT-hAT19	115427358	115427717	1306	+	.	ID="dna8-45_ap";Tend="337";Tstart="1";shortTE="F";uid="ecbb281c-e08d-4690-bb31-f3aaac2fa577"
CM034316.1	RepeatMasker	DNA/Kolobok-E	19319359	19319480	817	+	.	ID="RND-6_FAMILY-12456";Tend="2441";Tstart="2114";shortTE="F";uid="1894cc11-772f-4ea9-9dcf-f85d57b12c1a"
CM034316.1	RepeatMasker	DNA/Kolobok-E	43344280	43344608	1534	+	.	ID="RND-5_FAMILY-3451";Tend="2148";Tstart="1838";shortTE="F";uid="23e9e06e-edac-4b4f-8b64-3bb981e985cb"
CM034316.1	RepeatMasker	Unknown	42857293	42858997	12880	+	.	ID="RND-1_FAMILY-330";Tend="3343";Tstart="1604";shortTE="F";uid="391621af-608d-4aab-8fe1-96252aae5733"
CM034316.1	RepeatMasker	DNA/Kolobok-E	78621620	78621981	852	+	.	ID="RND-6_FAMILY-15479";Tend="2009";Tstart="1648";shortTE="F";uid="deb4251c-0662-4acb-9d5d-5006d9464e65"
CM034316.1	RepeatMasker	Unknown	3559313	3559909	3524	+	.	ID="RND-6_FAMILY-1455";Tend="1638";Tstart="1047";shortTE="F";uid="db5b4e11-bdac-4aa7-b4b0-ea39c33ccf02"
CM034316.1	RepeatMasker	DNA/hAT	56307056	56307356	754	+	.	ID="RND-5_FAMILY-6413";Tend="1738";Tstart="1436";shortTE="F";uid="8d95ad19-41a5-46ed-8c5f-b5be99325708"
CM034316.1	RepeatMasker	DNA/hAT-hAT19	50225437	50225567	519	+	.	ID="RND-6_FAMILY-6784";Tend="3759";Tstart="3635";shortTE="F";uid="ee15c79f-a107-4f2d-99e3-0b808085f1b0"
CM034316.1	RepeatMasker	LTR/Gypsy	55942014	55945261	26720	+	.	ID="RND-6_FAMILY-7080";Tend="3220";Tstart="152";shortTE="F";uid="7817e95c-dc7f-42c7-b787-f4bd0c7aa231"
CM034316.1	RepeatMasker	LINE/I-Jockey	40043594	40043945	967	+	.	ID="RND-6_FAMILY-12810";Tend="1833";Tstart="1499";shortTE="F";uid="50fed12d-b2df-43ea-8907-df0c9e80587e"
CM034316.1	RepeatMasker	DNA/Ginger-2	115464137	115464459	614	+	.	ID="GINGER2-N2_AP";TEgroup="ctg_1%7CGINGER2-N2_AP%7C10";Tend="1617";Tstart="44";shortTE="T";uid="8a8b5627-dadc-4628-ba94-2693496ff0e7"
CM034316.1	RepeatMasker	LTR/Gypsy	29819106	29825897	54186	+	.	ID="RND-6_FAMILY-829";Tend="6690";Tstart="1";shortTE="F";uid="1f004674-58a8-4412-9f01-9edff8ede54f"
CM034316.1	RepeatMasker	LTR/Gypsy	143990201	143990583	2388	+	.	ID="RND-6_FAMILY-8647";Tend="1068";Tstart="709";shortTE="F";uid="34e711e6-d257-470a-af86-fb1c5730c5da"
CM034316.1	RepeatMasker	LTR/Gypsy	139868362	139873253	37769	+	.	ID="RND-1_FAMILY-345";TEgroup="ctg_1%7CRND-1_FAMILY-345%7C1";Tend="6656";Tstart="609";shortTE="F";uid="7652611a-536c-4794-80fa-e14d9de75e92"
CM034316.1	RepeatMasker	DNA/Ginger-1	45961871	45962119	439	+	.	ID="RND-6_FAMILY-9942";Tend="985";Tstart="746";shortTE="F";uid="7c03a38b-9423-421c-a6cf-4d50aad0d3ef"
CM034316.1	RepeatMasker	DNA/CMC-EnSpm	113341901	113343024	2972	+	.	ID="RND-6_FAMILY-28506";Tend="1835";Tstart="701";shortTE="F";uid="61226fe2-6d22-41b2-9532-362ff730c5a0"
CM034316.1	RepeatMasker	DNA/hAT-Charlie	131072720	131072839	475	+	.	ID="RND-6_FAMILY-5013";Tend="1901";Tstart="1790";shortTE="F";uid="2b9ee521-5d52-4027-91dd-f04f0fed96cd"
CM034316.1	RepeatMasker	LTR	22387210	22391385	31711	+	.	ID="RND-5_FAMILY-2391";Tend="5837";Tstart="1584";shortTE="F";uid="a5bf8743-c298-4451-9cd8-77ff58a297cc"
CM034316.1	RepeatMasker	DNA	107347183	107347594	551	+	.	ID="TTAA2D_AP";Tend="430";Tstart="7";shortTE="F";uid="b96bd617-cc95-4cfd-a54e-8142a0a482c8"
CM034316.1	RepeatMasker	DNA/Ginger-1	51025319	51025429	401	+	.	ID="RND-6_FAMILY-11006";Tend="2353";Tstart="2260";shortTE="F";uid="4747fe1c-4f05-49ae-8164-5ba289e9e061"
CM034316.1	RepeatMasker	DNA	92050340	92050914	1819	+	.	ID="DNA4-2_AP";Tend="635";Tstart="1";shortTE="F";uid="ae55e841-9e72-4158-befa-2dea69af3850"
CM034316.1	RepeatMasker	DNA/hAT-hAT19	31282895	31283003	486	+	.	ID="RND-6_FAMILY-1009";Tend="1968";Tstart="1872";shortTE="F";uid="a00cd083-4ede-427b-86aa-3eec8d7beb85"
CM034316.1	RepeatMasker	DNA/hAT-hAT19	119036584	119037195	1699	+	.	ID="RND-6_FAMILY-17061";TEgroup="ctg_1%7CRND-6_FAMILY-17061%7C12";Tend="1789";Tstart="1390";shortTE="F";uid="0eb6dccd-94af-4c57-aecf-46b803158720"
CM034316.1	RepeatMasker	Retroposon?	100690254	100690573	604	+	.	ID="RND-6_FAMILY-10695";Tend="1596";Tstart="1266";shortTE="F";uid="87b1d972-1c2e-4b48-a470-46d8e7dd76f6"
CM034316.1	RepeatMasker	Unknown	42171705	42174735	23262	+	.	ID="RND-5_FAMILY-380";Tend="3690";Tstart="716";shortTE="F";uid="56d61d21-7960-4629-9264-04416a74d071"
CM034316.1	RepeatMasker	Unknown	19026803	19027023	848	+	.	ID="RND-6_FAMILY-4091";Tend="1256";Tstart="1048";shortTE="F";uid="65cc3e6d-00f1-4c40-8eb6-e7da42bc8ba6"
CM034316.1	RepeatMasker	LINE/L2	134738265	134740384	14271	+	.	ID="RND-6_FAMILY-495";Tend="2502";Tstart="392";shortTE="F";uid="1bc98c19-ad21-4147-8581-db8d273af777"
CM034316.1	RepeatMasker	Unknown	146766576	146767044	3206	+	.	ID="RND-1_FAMILY-513";Tend="2767";Tstart="2269";shortTE="F";uid="bc1bde21-76b8-45fc-9b2f-87e951e0ec64"
CM034316.1	RepeatMasker	RC/Helitron	4872447	4872566	956	+	.	ID="RND-6_FAMILY-5683";Tend="866";Tstart="747";shortTE="F";uid="242f294e-1667-44c7-9a09-5afec413e229"
CM034316.1	RepeatMasker	Unknown	3343413	3343653	1871	+	.	ID="RND-1_FAMILY-115";Tend="1234";Tstart="991";shortTE="F";uid="81b9789a-7fe1-4bdc-b345-797290c3a541"
CM034316.1	RepeatMasker	LTR/Gypsy	21617259	21618474	5407	+	.	ID="RND-1_FAMILY-443";Tend="1018";Tstart="27";shortTE="F";uid="78963883-9d63-437a-a51c-fc456f9ffc43"
CM034316.1	RepeatMasker	Retroposon?	18423856	18424113	583	+	.	ID="RND-6_FAMILY-10695";Tend="1549";Tstart="1347";shortTE="F";uid="601ceaa4-d062-4140-b653-aae78bc1f081"
CM034316.1	RepeatMasker	Retroposon?	42632237	42632422	814	+	.	ID="RND-5_FAMILY-6251";Tend="2556";Tstart="2374";shortTE="F";uid="3c47198a-91bb-46ed-bc3d-4c53283b7867"
CM034316.1	RepeatMasker	LTR/Gypsy	134715684	134716299	2311	+	.	ID="RND-6_FAMILY-17754";Tend="604";Tstart="23";shortTE="F";uid="6dc1c5f2-9d7c-48c6-b495-97ffd8ff0848"
CM034316.1	RepeatMasker	DNA/Ginger-1	93253662	93254445	5166	+	.	ID="RND-5_FAMILY-6062";Tend="2111";Tstart="1315";shortTE="F";uid="c15fb8b7-d858-45de-8726-a78a35ce1af1"
CM034316.1	RepeatMasker	Retroposon?	42891370	42891778	832	+	.	ID="RND-6_FAMILY-25310";Tend="673";Tstart="444";shortTE="F";uid="f379875f-42c8-422e-b7e1-3f4ce3cda23e"
CM034316.1	RepeatMasker	LINE/R1	132437728	132437933	885	+	.	ID="RND-1_FAMILY-110";Tend="1636";Tstart="1433";shortTE="F";uid="4dd39985-ddfd-44b4-ad62-1069e9602433"
CM034316.1	RepeatMasker	DNA/hAT-hAT19	66792321	66792480	690	+	.	ID="DNA8-64_AP";Tend="622";Tstart="407";shortTE="F";uid="c30580a4-c91e-4372-88ca-b8c12db08cbb"
CM034316.1	RepeatMasker	Retroposon?	101973125	101979044	25758	+	.	ID="RND-4_FAMILY-664";TEgroup="ctg_1%7CRND-4_FAMILY-664%7C19";Tend="5473";Tstart="33";shortTE="F";uid="bdab0b06-cb65-4ec0-bbcd-1ca9ac17ee00"
CM034316.1	RepeatMasker	Retroposon?	26692292	26693705	8861	+	.	ID="RND-6_FAMILY-10695";Tend="2115";Tstart="651";shortTE="F";uid="fee5c3ff-7c21-499c-969d-c41688f77aeb"
CM034316.1	RepeatMasker	DNA/hAT-Tip100	6197093	6197271	843	+	.	ID="DNA8-18_AP";Tend="422";Tstart="228";shortTE="F";uid="33828e8c-5623-4d8c-9ef9-599c46259270"
CM034316.1	RepeatMasker	DNA	144522089	144522267	409	+	.	ID="RND-6_FAMILY-1863";Tend="1412";Tstart="1252";shortTE="F";uid="eebf5e97-949b-488d-9d71-9328500f45b4"
CM034316.1	RepeatMasker	DNA/hAT-Tip100	23434302	23435889	3691	+	.	ID="RND-6_FAMILY-3078";TEgroup="ctg_1%7CRND-6_FAMILY-3078%7C1";Tend="2032";Tstart="311";shortTE="F";uid="3650da28-a0da-4921-80c5-004465f3e0b5"
CM034316.1	RepeatMasker	DNA/Ginger-1	105432373	105433337	7519	+	.	ID="RND-6_FAMILY-8806";Tend="1803";Tstart="849";shortTE="F";uid="518c9b75-22ea-401d-8f59-104dcdce7035"
CM034316.1	RepeatMasker	Unknown	128662813	128662929	533	+	.	ID="RND-1_FAMILY-218";Tend="1010";Tstart="899";shortTE="F";uid="30ef4aeb-891a-40b9-84db-0ddf411de992"
CM034316.1	RepeatMasker	DNA/hAT-Ac	134133304	134133903	696	+	.	ID="RND-5_FAMILY-5407";TEgroup="ctg_1%7CRND-5_FAMILY-5407%7C7";Tend="2054";Tstart="628";shortTE="F";uid="b866b003-3009-4029-b525-3615c7460da1"
CM034316.1	RepeatMasker	LTR/Gypsy	152577386	152583533	52000	+	.	ID="RND-6_FAMILY-1592";Tend="7033";Tstart="897";shortTE="F";uid="790761b9-f73c-4f3e-a30c-739fec9ec670"
CM034316.1	RepeatMasker	DNA	10487020	10487806	4987	+	.	ID="rnd-5_family-5139";Tend="3058";Tstart="2373";shortTE="F";uid="44a126c4-e4a0-4019-a37c-7a354ccb1b4a"
CM034316.1	RepeatMasker	Unknown	79026602	79026814	1074	+	.	ID="RND-5_FAMILY-5484";Tend="1186";Tstart="962";shortTE="F";uid="b9ed1d29-5e98-46d0-a2f5-d48eeb0bf82d"
CM034316.1	RepeatMasker	LINE/I-Jockey	44412587	44413107	2780	+	.	ID="RND-6_FAMILY-2399";Tend="4044";Tstart="3488";shortTE="F";uid="ad37f6a3-c5f2-4a16-97d8-862853f8cb6a"
CM034316.1	RepeatMasker	Retroposon?	56039672	56039808	589	+	.	ID="RND-1_FAMILY-236";Tend="596";Tstart="431";shortTE="F";uid="a62c35a4-8b7e-492e-a943-fbb3340a01a1"
CM034316.1	RepeatMasker	LTR/Gypsy	45885467	45886283	1468	+	.	ID="RND-6_FAMILY-1441";Tend="2543";Tstart="1717";shortTE="F";uid="07a11939-78e2-4d40-a60f-2c3293b2ac03"
CM034316.1	RepeatMasker	Unknown	24255491	24255631	464	+	.	ID="RND-6_FAMILY-17380";Tend="2286";Tstart="2150";shortTE="F";uid="8f736847-f715-4c63-8698-17e289945e68"
CM034316.1	RepeatMasker	DNA	108333616	108333836	514	+	.	ID="RND-6_FAMILY-690";Tend="2614";Tstart="2405";shortTE="F";uid="74f435a0-cf17-4ead-8213-42130c6b619b"
CM034316.1	RepeatMasker	Unknown	95730525	95731104	1956	+	.	ID="RND-1_FAMILY-136";Tend="1675";Tstart="1149";shortTE="F";uid="467d96d0-32fa-406c-8c07-510e818ae1b3"
CM034316.1	RepeatMasker	DNA/Ginger-1	7457252	7457533	2098	+	.	ID="RND-6_FAMILY-58578";Tend="1749";Tstart="1457";shortTE="F";uid="bc5e3bc8-5622-457d-b829-68bc7e80c608"
CM034316.1	RepeatMasker	DNA/hAT-hAT19	19544230	19544342	738	+	.	ID="RND-6_FAMILY-1009";Tend="2738";Tstart="2626";shortTE="F";uid="6a5b5ee7-94ac-4d68-b32d-3af54036fb00"
CM034316.1	RepeatMasker	DNA/hAT?	108158025	108158227	669	+	.	ID="RND-6_FAMILY-5014";Tend="1079";Tstart="869";shortTE="F";uid="394cc441-b078-4d40-a51e-12b2489557ef"
CM034316.1	RepeatMasker	DNA	48358159	48358703	2615	+	.	ID="rnd-6_family-2944";Tend="1476";Tstart="994";shortTE="F";uid="0dbafeee-ed68-4060-a8b6-c1c7fb8f868f"
CM034316.1	RepeatMasker	DNA/Ginger-1	43079650	43080738	7361	+	.	ID="RND-5_FAMILY-4248";Tend="2069";Tstart="889";shortTE="F";uid="2b140e56-cca0-4e04-b136-6b239cc309a1"
CM034316.1	RepeatMasker	DNA	8056444	8056856	1979	+	.	ID="RND-6_FAMILY-2944";Tend="1442";Tstart="986";shortTE="F";uid="86014911-d893-4214-ad77-cf044b691734"
CM034316.1	RepeatMasker	DNA/Maverick	145258339	145264275	52026	+	.	ID="RND-6_FAMILY-16167";Tend="6172";Tstart="237";shortTE="F";uid="1b02255e-51b7-4aa5-9492-bd9e4cac20bc"
CM034316.1	RepeatMasker	DNA/hAT-Tip100	85113998	85114203	738	+	.	ID="DNA8-87_AP";Tend="202";Tstart="1";shortTE="F";uid="1248b98f-0dce-4cd2-826b-14c032d9bbae"
CM034316.1	RepeatMasker	LTR/Gypsy	35339595	35339761	503	+	.	ID="RND-6_FAMILY-16163";Tend="4203";Tstart="4034";shortTE="F";uid="a69c8002-fdd3-4929-8ffd-132af83d4695"
CM034316.1	RepeatMasker	Unknown	104904681	104905214	560	+	.	ID="RND-5_FAMILY-1544";TEgroup="ctg_1%7CRND-5_FAMILY-1544%7C4";Tend="1599";Tstart="1268";shortTE="T";uid="c9dd4b94-88f7-4094-b8e8-b61b60d16515"
CM034316.1	RepeatMasker	DNA/hAT-Ac	36403489	36403685	506	+	.	ID="RND-5_FAMILY-5407";Tend="2086";Tstart="1889";shortTE="F";uid="949ec8e7-4f04-44d6-8aba-3f3a0c459b13"
CM034316.1	RepeatMasker	Retroposon?	88165378	88165827	728	+	.	ID="SINE2-2_AP";Tend="1543";Tstart="1142";shortTE="F";uid="73030eaa-bd72-4beb-b758-21096dc1f69c"
CM034316.1	RepeatMasker	LTR/Gypsy	54443602	54443798	719	+	.	ID="RND-5_FAMILY-2207";Tend="1164";Tstart="998";shortTE="F";uid="2a34d14a-1ed4-482f-bd90-5d7146f187cc"
CM034316.1	RepeatMasker	DNA/hAT-hAT19	27528595	27528837	1211	+	.	ID="RND-6_FAMILY-4525";Tend="1584";Tstart="1277";shortTE="F";uid="99c6abe6-17a1-4129-af26-380864d04110"
CM034316.1	RepeatMasker	Unknown	29052249	29052880	4368	+	.	ID="RND-6_FAMILY-17149";Tend="1537";Tstart="908";shortTE="F";uid="d2efd67f-1f11-4463-9af0-b0d8fd656eb2"
CM034316.1	RepeatMasker	DNA/hAT-hAT19	42225109	42225448	900	+	.	ID="RND-6_FAMILY-17061";Tend="1656";Tstart="1342";shortTE="F";uid="25de2b75-6931-4ee6-8a7b-a43bb19845d7"
CM034316.1	RepeatMasker	DNA/Ginger-1	42307143	42307347	675	+	.	ID="RND-6_FAMILY-9942";Tend="1152";Tstart="957";shortTE="F";uid="09ff1e4b-b1bd-4daf-a10b-bb5a41dc3b96"
CM034316.1	RepeatMasker	Retroposon?	130804614	130804767	920	+	.	ID="RND-6_FAMILY-6973";Tend="1186";Tstart="1006";shortTE="F";uid="3a3dcc46-1413-4a48-931c-afd1b1372265"
CM034316.1	RepeatMasker	Unknown	31640643	31662166	42582	+	.	ID="RND-5_FAMILY-1245";TEgroup="ctg_1%7CRND-5_FAMILY-1245%7C9";Tend="6368";Tstart="11";shortTE="F";uid="05c481e8-4242-48a8-9348-a85a84df9623"
CM034316.1	RepeatMasker	DNA	17199620	17199980	1726	+	.	ID="RND-5_FAMILY-3782";Tend="1487";Tstart="1126";shortTE="F";uid="22db0633-cedd-4663-8a26-29ddaaa626a1"
CM034316.1	RepeatMasker	LTR/Gypsy	132033393	132034117	844	+	.	ID="GYPSY1-I_AP";Tend="1663";Tstart="942";shortTE="F";uid="b8537c72-a54f-483e-8b49-cae7b6381ded"
CM034316.1	RepeatMasker	Retroposon?	44192786	44193019	661	+	.	ID="RND-6_FAMILY-15339";Tend="1124";Tstart="899";shortTE="F";uid="b5019d65-08c2-450b-ba1d-485debaa7d8a"
CM034316.1	RepeatMasker	RC/Helitron	26672961	26673188	1614	+	.	ID="RND-6_FAMILY-2011";Tend="2144";Tstart="1930";shortTE="F";uid="c5b46a32-5411-4f81-abf9-d6e9cea1c491"
CM034316.1	RepeatMasker	DNA	25589110	25589803	4123	+	.	ID="RND-6_FAMILY-3974";Tend="1490";Tstart="822";shortTE="F";uid="c24b7fe0-5d01-432e-a347-e0ceefb7f654"
CM034316.1	RepeatMasker	DNA/hAT-Tip100	83966054	83966173	489	+	.	ID="RND-6_FAMILY-6903";Tend="2590";Tstart="2473";shortTE="F";uid="f6d607a4-550d-4392-9d85-abe88e4cdc68"
CM034316.1	RepeatMasker	DNA/Ginger-1	132466231	132466800	3922	+	.	ID="RND-6_FAMILY-1577";Tend="1420";Tstart="854";shortTE="F";uid="6eeb989d-8043-406d-b3f5-597226fec911"
CM034316.1	RepeatMasker	DNA/hAT-hAT19	44930281	44930469	530	+	.	ID="RND-6_FAMILY-18134";Tend="4269";Tstart="4100";shortTE="F";uid="f943170d-20b5-499a-8edf-101cdc656b52"
CM034316.1	RepeatMasker	DNA/Kolobok-E	6562077	6562326	643	+	.	ID="RND-6_FAMILY-8921";TEgroup="ctg_1%7CRND-6_FAMILY-8921%7C2";Tend="991";Tstart="835";shortTE="F";uid="0a4ba909-7e69-4d1a-bf4c-556847b3af25"
CM034316.1	RepeatMasker	Retroposon?	90183045	90187814	41040	+	.	ID="RND-5_FAMILY-3118";Tend="4767";Tstart="1";shortTE="F";uid="a80ab4b6-ba5b-4e1a-83d0-0bc2950c9eeb"
CM034316.1	RepeatMasker	DNA	60866412	60866632	977	+	.	ID="DNA4-2_AP";Tend="769";Tstart="510";shortTE="F";uid="4537820b-647a-4b75-aece-dc75ede97005"
CM034316.1	RepeatMasker	DNA/hAT	145443957	145444160	491	+	.	ID="DNA8-23_AP";TEgroup="ctg_1%7CDNA8-23_AP%7C2";Tend="207";Tstart="58";shortTE="F";uid="2cbc9b7c-deac-466a-861a-5c81c6f7551a"
CM034316.1	RepeatMasker	Retroposon?	55011655	55011833	874	+	.	ID="RND-6_FAMILY-13777";Tend="6945";Tstart="6769";shortTE="F";uid="6973de72-13b8-4e46-a9c8-8e2c3b442b54"
CM034316.1	RepeatMasker	Unknown	130689499	130689607	527	+	.	ID="RND-6_FAMILY-2340";Tend="1061";Tstart="958";shortTE="F";uid="826d1ceb-cde1-48be-bf78-c16e9c7f7703"
CM034316.1	RepeatMasker	DNA	89818453	89818861	572	+	.	ID="RND-1_FAMILY-284";Tend="2658";Tstart="2250";shortTE="F";uid="415e5f19-9858-4fdb-b9b1-71ef63c8c891"
CM034316.1	RepeatMasker	Unknown	54877671	54877985	1009	+	.	ID="RND-6_FAMILY-160";Tend="900";Tstart="607";shortTE="F";uid="360993cc-9132-4434-ae4e-ee03f69d838d"
CM034316.1	RepeatMasker	Retroposon?	80995758	80995998	445	+	.	ID="RND-4_FAMILY-664";Tend="4216";Tstart="3956";shortTE="F";uid="74ccba93-f78f-42a2-917c-916579be8d2b"
CM034316.1	RepeatMasker	Retroposon?	28024495	28024893	2220	+	.	ID="RND-6_FAMILY-10695";Tend="2010";Tstart="1619";shortTE="F";uid="c56cebe9-26f6-44bb-b924-aaf7c85c88a1"
CM034316.1	RepeatMasker	Unknown	35653651	35653941	685	+	.	ID="RND-6_FAMILY-17149";Tend="1721";Tstart="1431";shortTE="F";uid="e2b5a626-1868-4bad-837f-4672e3408a8f"
CM034316.1	RepeatMasker	Retroposon?	54598511	54598902	1359	+	.	ID="RND-6_FAMILY-15339";Tend="1102";Tstart="684";shortTE="F";uid="99352300-576e-46f6-8019-9920bc965ce7"
CM034316.1	RepeatMasker	DNA/Kolobok-E	31023122	31023292	562	+	.	ID="rnd-6_family-2379";Tend="1056";Tstart="855";shortTE="F";uid="1b32f322-a1de-45de-8c09-72709de7efae"
CM034316.1	RepeatMasker	DNA	6804237	6804423	1349	+	.	ID="RND-4_FAMILY-67";Tend="2417";Tstart="2230";shortTE="F";uid="e2e75212-a887-4d99-9c5b-1f09dc1fc2f5"
CM034316.1	RepeatMasker	Retroposon?	7643757	7644767	8029	+	.	ID="RND-1_FAMILY-177";Tend="2850";Tstart="1849";shortTE="F";uid="a225e05c-9c54-4baa-b8b9-ace42f6b9750"
CM034316.1	RepeatMasker	DNA/hAT-hATm	71513069	71513251	641	+	.	ID="HAT-4C_AP";Tend="4012";Tstart="3827";shortTE="F";uid="21b232d2-4dbb-4333-9c05-bcdc4d133707"
CM034316.1	RepeatMasker	DNA/hAT-hATm	141513633	141513988	891	+	.	ID="HAT-4C_AP";Tend="354";Tstart="1";shortTE="F";uid="7b123aeb-be84-4faf-8867-e0f333c2d3e0"
CM034316.1	RepeatMasker	DNA/hAT-Tip100	102367377	102367539	845	+	.	ID="RND-5_FAMILY-8734";Tend="1714";Tstart="1554";shortTE="F";uid="eacaeff4-80cf-4c83-b0c9-3dfeab2bd2a2"
CM034316.1	RepeatMasker	Retroposon?	56902482	56902869	465	+	.	ID="RND-6_FAMILY-30965";TEgroup="ctg_1%7CRND-6_FAMILY-30965%7C2";Tend="774";Tstart="575";shortTE="F";uid="6cb89ede-c94c-45cf-964e-b2fccb9cdf2e"
CM034316.1	RepeatMasker	DNA/MULE-MuDR	92345004	92345449	683	+	.	ID="RND-6_FAMILY-713";Tend="1484";Tstart="1041";shortTE="F";uid="3ca89d9e-ddde-4f55-8497-537467a9a476"
CM034316.1	RepeatMasker	DNA/Ginger-1	83129141	83129768	1379	+	.	ID="RND-6_FAMILY-439";Tend="2008";Tstart="1361";shortTE="F";uid="c0d07a81-5527-4b4a-8c36-6e2c53269c04"
CM034316.1	RepeatMasker	DNA/Ginger-1	43599518	43599941	2111	+	.	ID="RND-5_FAMILY-6062";Tend="2103";Tstart="1707";shortTE="F";uid="c2de5b50-ff16-4d55-88f3-a8be31daf063"
CM034316.1	RepeatMasker	DNA/hAT	10607828	10608048	762	+	.	ID="RND-6_FAMILY-901";Tend="3255";Tstart="3032";shortTE="F";uid="9364d750-b2c0-4507-ba21-00de4f2301cc"
CM034316.1	RepeatMasker	DNA/hAT-hAT19	32084811	32084974	625	+	.	ID="RND-6_FAMILY-12053";Tend="1226";Tstart="1079";shortTE="F";uid="5b965fb4-db30-459e-95bc-f5b338edf489"
CM034316.1	RepeatMasker	Retroposon?	23404231	23404761	1037	+	.	ID="RND-5_FAMILY-277";Tend="1107";Tstart="580";shortTE="F";uid="dbd95c80-66b9-4a5c-a5a2-a2fcd9dd5fcd"
CM034316.1	RepeatMasker	DNA	21608140	21608586	1585	+	.	ID="RND-6_FAMILY-437";Tend="955";Tstart="528";shortTE="F";uid="9d887520-25b9-42f3-b2dd-86fed809ea1d"
CM034316.1	RepeatMasker	DNA/Kolobok-E	59917166	59917727	4370	+	.	ID="RND-1_FAMILY-235";Tend="1500";Tstart="934";shortTE="F";uid="55de137b-f922-4f4c-9ef3-85bc3c5cbb2f"
CM034316.1	RepeatMasker	DNA	10325977	10326120	412	+	.	ID="RND-6_FAMILY-13046";Tend="2589";Tstart="2433";shortTE="F";uid="be4036f7-d694-4fd2-8d6e-eef48b18e6b5"
CM034316.1	RepeatMasker	DNA/PIF-Harbinger	91326597	91326878	502	+	.	ID="RND-5_FAMILY-5490";Tend="1817";Tstart="1541";shortTE="F";uid="52900dcf-ffef-47b3-a66c-161f218cc362"
CM034316.1	RepeatMasker	Retroposon?	19318409	19318682	1515	+	.	ID="RND-5_FAMILY-6251";Tend="915";Tstart="642";shortTE="F";uid="8f85723b-03eb-4660-9296-904338426be6"
CM034316.1	RepeatMasker	DNA/Ginger-1	25634980	25635314	1196	+	.	ID="RND-6_FAMILY-9942";Tend="1173";Tstart="845";shortTE="F";uid="26a147a8-a72f-472f-8dce-7fce31a4f7d3"
CM034316.1	RepeatMasker	DNA/hAT-Tip100	68778055	68778183	594	+	.	ID="RND-1_FAMILY-456";Tend="658";Tstart="539";shortTE="F";uid="405c5a8f-2f35-44fd-8f87-41748d860e57"
CM034316.1	RepeatMasker	DNA/Ginger-1	37646856	37647136	625	+	.	ID="RND-6_FAMILY-9942";Tend="907";Tstart="638";shortTE="F";uid="df25b911-918c-4d44-870c-9a633aa152aa"
CM034316.1	RepeatMasker	DNA/Kolobok-E	93845677	93846012	554	+	.	ID="koloboke-3_ap";Tend="4692";Tstart="4461";shortTE="F";uid="79f0e25a-d633-4ff2-875d-4d80e674da68"
CM034316.1	RepeatMasker	DNA/hAT-Tip100	10006850	10007086	1869	+	.	ID="RND-1_FAMILY-456";Tend="1333";Tstart="1099";shortTE="F";uid="5d24d1ec-380e-4687-9f76-21f9e25cd663"
CM034316.1	RepeatMasker	DNA/hAT-Tip100	22145399	22145518	468	+	.	ID="RND-6_FAMILY-975";Tend="568";Tstart="451";shortTE="F";uid="514d4f4d-aab1-4b01-97d2-893e82f4abc4"
CM034316.1	RepeatMasker	DNA/hAT-Tip100	70824660	70824954	1579	+	.	ID="RND-6_FAMILY-9398";Tend="1283";Tstart="982";shortTE="F";uid="8b647440-9833-456f-a86b-7e7bccf415f7"
CM034316.1	RepeatMasker	DNA/PIF-Harbinger	148385146	148385674	805	+	.	ID="HARB-1_AP";Tend="536";Tstart="1";shortTE="F";uid="b2ee70f9-d662-46c5-a17a-20468e5b2d7b"
CM034316.1	RepeatMasker	DNA/Kolobok-E	35965731	35966502	2501	+	.	ID="rnd-6_family-1722";Tend="2368";Tstart="887";shortTE="F";uid="ae04f102-bd4c-4274-b56f-c050110c6ef5"
CM034316.1	RepeatMasker	DNA/Kolobok-E	80532375	80532494	498	+	.	ID="RND-6_FAMILY-5088";Tend="1738";Tstart="1631";shortTE="F";uid="432c2eeb-fc8e-4537-8728-dfbfb53a6325"
CM034316.1	RepeatMasker	DNA/Kolobok-E	115579661	115579778	407	+	.	ID="RND-6_FAMILY-9224";Tend="1257";Tstart="1148";shortTE="F";uid="67a57e11-9b59-42b7-b0df-dacaa204b968"
CM034316.1	RepeatMasker	DNA/Kolobok-E	144515513	144516080	595	+	.	ID="RND-5_FAMILY-40";TEgroup="ctg_1%7CRND-5_FAMILY-40%7C12";Tend="5459";Tstart="4964";shortTE="T";uid="d902462f-8871-41a2-8049-1a33aae233ed"
CM034316.1	RepeatMasker	Retroposon?	129212663	129213751	3595	+	.	ID="RND-6_FAMILY-9088";Tend="2229";Tstart="1233";shortTE="F";uid="eb255324-5a7a-4711-9eca-d12667bba88c"
CM034316.1	RepeatMasker	Retroposon?	105422195	105425796	30342	+	.	ID="RND-4_FAMILY-664";Tend="4590";Tstart="999";shortTE="F";uid="4e6b143c-1ab4-4696-9dc8-bf5d711c2a04"
CM034316.1	RepeatMasker	DNA/hAT-hAT19	124577839	124578712	4684	+	.	ID="RND-6_FAMILY-8033";Tend="2698";Tstart="1782";shortTE="F";uid="83104982-bb8d-4e29-9f31-36982d8d4f5a"
CM034316.1	RepeatMasker	LTR/Copia	119916674	119917573	5875	+	.	ID="RND-6_FAMILY-20333";Tend="4752";Tstart="3841";shortTE="F";uid="a45bb4c0-b5fd-4c6e-8de8-d770576fd1c0"
CM034316.1	RepeatMasker	DNA/Ginger-1	132428047	132428442	604	+	.	ID="RND-5_FAMILY-6062";Tend="1660";Tstart="1265";shortTE="F";uid="15ef5dbd-9838-4142-b754-815ff53a5c69"
CM034316.1	RepeatMasker	DNA/hAT?	65373084	65373282	671	+	.	ID="RND-6_FAMILY-889";Tend="1578";Tstart="1382";shortTE="F";uid="f1987bed-11dd-4a43-af92-a05320385ecc"
CM034316.1	RepeatMasker	Unknown	19563129	19563301	1174	+	.	ID="RND-1_FAMILY-314";Tend="1159";Tstart="996";shortTE="F";uid="c549f063-8a44-4952-b209-06d6610d11d0"
CM034316.1	RepeatMasker	DNA/Kolobok-E	42044441	42044574	671	+	.	ID="RND-5_FAMILY-4438";Tend="3008";Tstart="2887";shortTE="F";uid="be4847d7-c87b-4e4b-a858-890d1828c273"
CM034316.1	RepeatMasker	Retroposon?	76961953	76962396	2571	+	.	ID="RND-6_FAMILY-10695";Tend="1494";Tstart="1034";shortTE="F";uid="7be5f4b1-4c96-4ea3-b4ab-66dc8b92d910"
CM034316.1	RepeatMasker	DNA/hAT	97747245	97747382	406	+	.	ID="DNA8-85_AP";Tend="458";Tstart="325";shortTE="F";uid="d46aacde-a46e-4775-a7fd-1c90cf1f6bc7"
CM034316.1	RepeatMasker	DNA/Ginger-1	58676660	58676978	1097	+	.	ID="RND-6_FAMILY-13191";Tend="2220";Tstart="1852";shortTE="F";uid="48c2d0e2-2b08-4325-901f-57b3fa846c91"
CM034316.1	RepeatMasker	Retroposon?	100700724	100701158	3388	+	.	ID="RND-6_FAMILY-13511";Tend="1337";Tstart="889";shortTE="F";uid="6cf015fa-a50d-4039-915e-3affd4cc1ef3"
CM034316.1	RepeatMasker	Retroposon?	147886110	147886250	423	+	.	ID="RND-6_FAMILY-2210";Tend="736";Tstart="607";shortTE="F";uid="168f15d5-ecfb-4781-9960-0f72bfe499a0"
CM034316.1	RepeatMasker	Retroposon?	67429574	67429764	1102	+	.	ID="RND-6_FAMILY-10695";Tend="2120";Tstart="1963";shortTE="F";uid="d7e891ee-0c93-46f4-bf3f-38661f472a94"
CM034316.1	RepeatMasker	DNA/MULE-MuDR	7930445	7931898	9562	+	.	ID="RND-1_FAMILY-318";Tend="2702";Tstart="1291";shortTE="F";uid="e7f145e0-f4bf-4cba-92af-f3cc197b2846"
CM034316.1	RepeatMasker	DNA/Maverick	139325402	139428726	79535	+	.	ID="rnd-1_family-187";Tend="9377";Tstart="1";shortTE="F";uid="4fc32799-82b5-4067-a178-3181d2002912"
CM034316.1	RepeatMasker	Retroposon?	111981323	111981758	1909	+	.	ID="RND-6_FAMILY-26162";Tend="1082";Tstart="632";shortTE="F";uid="5c8ee433-e77a-4e6f-bfed-dd8092581de1"
CM034316.1	RepeatMasker	DNA	75965974	75966385	2466	+	.	ID="ttaa3b_ap";Tend="421";Tstart="1";shortTE="F";uid="6880a960-ec72-40bd-a955-3a8371a017e3"
CM034316.1	RepeatMasker	DNA/Ginger-1	75760618	75760948	2157	+	.	ID="RND-5_FAMILY-6062";Tend="1853";Tstart="1514";shortTE="F";uid="29da4c38-556b-44c5-b1f7-b083edcab47a"
CM034316.1	RepeatMasker	DNA	145620516	145620897	3318	+	.	ID="RND-6_FAMILY-9754";Tend="911";Tstart="531";shortTE="F";uid="53abdf76-0e90-4018-b0b2-04df79b511b8"
CM034316.1	RepeatMasker	DNA/hAT	2672991	2673281	1784	+	.	ID="DNA8-68_AP";Tend="368";Tstart="105";shortTE="F";uid="75ecfe7a-f132-4b22-aa1c-0fd3f44c682b"
CM034316.1	RepeatMasker	DNA/hAT-Ac	45950740	45950856	485	+	.	ID="DNA8-54_AP";Tend="116";Tstart="1";shortTE="F";uid="2fa8fd73-ca5e-467b-96e4-caf5022a106e"
CM034316.1	RepeatMasker	Retroposon?	59945404	59946098	2856	+	.	ID="RND-6_FAMILY-26162";Tend="1370";Tstart="610";shortTE="F";uid="739f0165-5968-4885-9511-dfbd72352c7b"
CM034316.1	RepeatMasker	DNA/Sola-1	84044102	84045647	1144	+	.	ID="SOLA1-2_AP";Tend="3420";Tstart="1873";shortTE="F";uid="b6e117c7-3acc-48bb-bb60-cf50520b42ca"
CM034316.1	RepeatMasker	RC/Helitron	103920354	103921411	7895	+	.	ID="RND-1_FAMILY-329";Tend="1852";Tstart="818";shortTE="F";uid="9078ee0a-e0f5-435c-b76f-2f8076cf9bf6"
CM034316.1	RepeatMasker	DNA/hAT	35933796	35935481	8937	+	.	ID="RND-6_FAMILY-5670";Tend="1686";Tstart="158";shortTE="F";uid="a355bf13-680b-47d6-a533-7a7f40e7bfcb"
CM034316.1	RepeatMasker	LINE/L2	107967198	107967359	683	+	.	ID="RND-5_FAMILY-1597";Tend="2340";Tstart="2178";shortTE="F";uid="118df9e7-abad-4647-98e0-35b2ebea3989"
CM034316.1	RepeatMasker	DNA/Maverick	94534432	94546270	56644	+	.	ID="rnd-6_family-370";Tend="7011";Tstart="1";shortTE="F";uid="c84a6553-188b-4002-9d1f-7768c938a0a8"
CM034316.1	RepeatMasker	DNA	89261357	89261817	2783	+	.	ID="rnd-6_family-2944";Tend="1426";Tstart="508";shortTE="F";uid="3b611eb0-ad6d-4799-8237-26eb5f8ff53d"
CM034316.1	RepeatMasker	DNA	54833388	54833547	494	+	.	ID="RND-6_FAMILY-12216";Tend="177";Tstart="23";shortTE="F";uid="efe0a386-df17-47bd-8456-e5442536d12e"
CM034316.1	RepeatMasker	DNA	34180995	34181157	798	+	.	ID="RND-6_FAMILY-2944";Tend="213";Tstart="57";shortTE="F";uid="10716eee-ceac-4747-b724-2dab338bc380"
CM034316.1	RepeatMasker	DNA	47413598	47414040	2644	+	.	ID="ttaa3_ap";Tend="675";Tstart="1";shortTE="F";uid="308cd001-07be-4c5e-a120-54c46ee6a561"
CM034316.1	RepeatMasker	Retroposon?	3681033	3681137	839	+	.	ID="RND-6_FAMILY-9545";Tend="2010";Tstart="1906";shortTE="F";uid="90d76c95-bc6c-48c2-9005-3a5ec3ed7e81"
CM034316.1	RepeatMasker	DNA	95820433	95821028	3346	+	.	ID="TTAA13B_AP";Tend="595";Tstart="1";shortTE="F";uid="8c818043-8629-4301-bdb8-7952413a2e05"
CM034316.1	RepeatMasker	DNA/hAT-Ac	123031507	123034237	15918	+	.	ID="RND-6_FAMILY-8499";TEgroup="ctg_1%7CRND-6_FAMILY-8499%7C2";Tend="2970";Tstart="538";shortTE="F";uid="3fce4184-0097-4371-9595-340cf8a75cbe"
CM034316.1	RepeatMasker	Retroposon?	108244227	108244413	458	+	.	ID="RND-6_FAMILY-10695";Tend="1349";Tstart="1157";shortTE="F";uid="bcf48f36-88d7-4ac9-b771-7599f2b7cc29"
CM034316.1	RepeatMasker	Unknown	50458	51192	656	+	.	ID="RND-5_FAMILY-1245";TEgroup="ctg_1%7CRND-5_FAMILY-1245%7C1";Tend="5406";Tstart="158";shortTE="T";uid="679f31d0-368f-4f8c-9675-56f550694012"
CM034316.1	RepeatMasker	Unknown	38703835	38704180	1880	+	.	ID="RND-1_FAMILY-66";Tend="1418";Tstart="1057";shortTE="F";uid="3d4702c6-fba4-4a2d-821a-80f743013674"
CM034316.1	RepeatMasker	DNA	63935539	63936066	2986	+	.	ID="DNA8-31_AP";Tend="572";Tstart="1";shortTE="F";uid="6be0af05-8a03-4c80-a243-471ed4164c00"
CM034316.1	RepeatMasker	Unknown	115475770	115476047	613	+	.	ID="RND-6_FAMILY-10042";Tend="1804";Tstart="1516";shortTE="F";uid="edba3b86-d50a-4c47-b9c3-b2ff1c1e3190"
CM034316.1	RepeatMasker	DNA/TcMar-m44?	108461386	108461592	430	+	.	ID="RND-6_FAMILY-10880";Tend="2246";Tstart="2017";shortTE="F";uid="5a03465d-5b26-488d-9ffc-a557b9dfde3f"
CM034316.1	RepeatMasker	DNA/hAT	87859949	87860106	428	+	.	ID="RND-5_FAMILY-2849";Tend="475";Tstart="323";shortTE="F";uid="9adccb35-e035-48a2-b8df-5cc33e28e713"
CM034316.1	RepeatMasker	Retroposon?	47241071	47241294	633	+	.	ID="RND-6_FAMILY-11938";Tend="1382";Tstart="1170";shortTE="F";uid="4a36516b-ee92-4f8a-ac31-831830d472dc"
CM034316.1	RepeatMasker	DNA/hAT-Charlie	53507179	53507333	1093	+	.	ID="HAT-N1_AP";Tend="161";Tstart="5";shortTE="F";uid="4be37741-bccc-4b42-bb44-0260d6342d85"
CM034316.1	RepeatMasker	DNA	106674528	106674674	528	+	.	ID="RND-5_FAMILY-1701";Tend="985";Tstart="834";shortTE="F";uid="48138c69-dd61-4230-b831-b4a4b38028f0"
CM034316.1	RepeatMasker	DNA/hAT-Ac	124655493	124655803	1051	+	.	ID="RND-6_FAMILY-33159";Tend="6155";Tstart="5841";shortTE="F";uid="9ebfb5db-1a42-4b02-b6c8-019054d4b39c"
CM034316.1	RepeatMasker	Unknown	145269020	145269442	1740	+	.	ID="RND-6_FAMILY-33697";Tend="1391";Tstart="976";shortTE="F";uid="f3564c45-b411-438f-a162-219527429e90"
CM034316.1	RepeatMasker	DNA	41750420	41750546	925	+	.	ID="DNA3-4_AP";Tend="127";Tstart="1";shortTE="F";uid="4333e5f8-c76b-4fc0-9df5-e55c155904ba"
CM034316.1	RepeatMasker	DNA/hAT-Tip100	16588032	16588203	674	+	.	ID="RND-6_FAMILY-9985";Tend="2125";Tstart="1957";shortTE="F";uid="2a0548f3-d446-4059-8fb4-2a0e6412caae"
CM034316.1	RepeatMasker	DNA/hAT	101821573	101822242	5433	+	.	ID="RND-5_FAMILY-3353";Tend="712";Tstart="45";shortTE="F";uid="e106fd5e-be0c-40c2-a9da-12e073c29c42"
CM034316.1	RepeatMasker	DNA	90842689	90842831	671	+	.	ID="RND-6_FAMILY-7036";Tend="4210";Tstart="4069";shortTE="F";uid="992a4f25-19ea-41a1-b298-d2485b7be0da"
CM034316.1	RepeatMasker	LINE/CR1	59400790	59401425	1949	+	.	ID="RND-5_FAMILY-557";TEgroup="ctg_1%7CRND-5_FAMILY-557%7C2";Tend="2497";Tstart="1777";shortTE="F";uid="e610b337-3fd0-496b-8c36-2d7329854ddd"
CM034316.1	RepeatMasker	Unknown	92157732	92157890	744	+	.	ID="RND-5_FAMILY-5484";Tend="1114";Tstart="959";shortTE="F";uid="2d755907-fd00-4916-85d0-faaeac18d51b"
CM034316.1	RepeatMasker	DNA/hAT-Ac	123289181	123289329	1180	+	.	ID="dna8-91b_ap";Tend="860";Tstart="712";shortTE="F";uid="e544e657-18fe-426e-ac08-6c56ea944551"
CM034316.1	RepeatMasker	Retroposon?	106971939	106972184	4654	+	.	ID="RND-6_FAMILY-10695";Tend="2083";Tstart="1617";shortTE="F";uid="66ef42b9-c44e-474f-88c2-0fe43aeffe52"
CM034316.1	RepeatMasker	DNA/Ginger-1	126100946	126101155	754	+	.	ID="RND-6_FAMILY-3774";Tend="1069";Tstart="874";shortTE="F";uid="502961f1-2495-468e-bdc5-811fa781f058"
CM034316.1	RepeatMasker	DNA/TcMar-Fot1	41488167	41488862	4544	+	.	ID="RND-1_FAMILY-504";Tend="2185";Tstart="1464";shortTE="F";uid="7d6d1fb4-1e5d-4b57-bf28-44ef572be587"
CM034316.1	RepeatMasker	DNA/hAT-hAT19	68389750	68389957	1248	+	.	ID="RND-6_FAMILY-13216";Tend="1451";Tstart="1226";shortTE="F";uid="8e59301e-fb87-4cbd-9aa3-8f466b3d099c"
CM034316.1	RepeatMasker	Retroposon?	112189570	112189736	820	+	.	ID="RND-6_FAMILY-13511";Tend="979";Tstart="813";shortTE="F";uid="5cd5149e-6dd5-463d-a309-707b44fdd4a3"
CM034316.1	RepeatMasker	LINE/R1	94165681	94166047	1421	+	.	ID="RND-5_FAMILY-8868";Tend="590";Tstart="224";shortTE="F";uid="c1202dcf-7912-4c37-aaea-6ece7b7c412e"
CM034316.1	RepeatMasker	Retroposon?	7611185	7611429	527	+	.	ID="RND-5_FAMILY-3379";Tend="191";Tstart="20";shortTE="F";uid="6423d524-8042-4f9e-b5ad-f2896af1c64b"
CM034316.1	RepeatMasker	LINE/I-Jockey	124604482	124604708	754	+	.	ID="RND-5_FAMILY-635";Tend="2006";Tstart="1433";shortTE="F";uid="4f8a0a04-a763-4138-a11d-8c361eb6480f"
CM034316.1	RepeatMasker	DNA/Kolobok-E	57484163	57484471	1074	+	.	ID="RND-6_FAMILY-13779";Tend="4501";Tstart="4208";shortTE="F";uid="534fd5b8-244e-454b-8409-c8e7aa1be70f"
CM034316.1	RepeatMasker	Retroposon?	87410737	87411033	533	+	.	ID="RND-5_FAMILY-2698";Tend="1756";Tstart="1467";shortTE="F";uid="824ddf98-6e0e-47be-9f05-13b4b5b85cb3"
CM034316.1	RepeatMasker	DNA/hAT-Tip100	18555617	18556209	4464	+	.	ID="RND-6_FAMILY-92";Tend="1652";Tstart="1035";shortTE="F";uid="5b08f141-f598-4f3d-8d37-7254c54cdd81"
CM034316.1	RepeatMasker	LINE/I-Jockey	7400497	7401262	33774	+	.	ID="RND-1_FAMILY-221";Tend="921";Tstart="172";shortTE="F";uid="fe73fd12-87ff-4f3e-afe0-b619873df410"
CM034316.1	RepeatMasker	DNA/Ginger-1	52406883	52407310	914	+	.	ID="RND-6_FAMILY-9942";Tend="1184";Tstart="715";shortTE="F";uid="7d079e24-077e-4ddc-89c9-d96ea8c6bc11"
CM034316.1	RepeatMasker	Unknown	14208113	14209676	13058	+	.	ID="RND-1_FAMILY-36";Tend="2484";Tstart="959";shortTE="F";uid="a657f548-d3b3-4db2-9259-e9cad920c7e6"
CM034316.1	RepeatMasker	DNA/hAT-hAT19	94371145	94371313	665	+	.	ID="DNA8-95_AP";Tend="178";Tstart="1";shortTE="F";uid="9ffd92b6-d11a-4e5c-b549-87ab7eb789bd"
CM034316.1	RepeatMasker	LINE/R1	111425030	111425256	1619	+	.	ID="SART-1_API";Tend="1051";Tstart="830";shortTE="F";uid="e60dee95-ddf4-4b28-9c05-f1ad7696e8e6"
CM034316.1	RepeatMasker	RC/Helitron	98756191	98756326	1002	+	.	ID="RND-6_FAMILY-12854";Tend="2089";Tstart="1971";shortTE="F";uid="8239ce21-c02f-4a84-bb1f-8afd7a22179e"
CM034316.1	RepeatMasker	DNA/hAT-Tip100	88289960	88290195	1650	+	.	ID="RND-6_FAMILY-23475";Tend="1384";Tstart="1145";shortTE="F";uid="45cea3fc-01e2-48ec-a585-49ea1e361f0d"
CM034316.1	RepeatMasker	DNA/MULE-MuDR	21833175	21833716	1270	+	.	ID="RND-6_FAMILY-571";Tend="1345";Tstart="799";shortTE="F";uid="725158a5-734c-43bd-bd2d-96b5a35671f4"
CM034316.1	RepeatMasker	DNA/Ginger-1	19225841	19227050	8401	+	.	ID="RND-5_FAMILY-4248";Tend="2208";Tstart="1011";shortTE="F";uid="fb02f256-99a6-478e-84b8-f15318eef416"
CM034316.1	RepeatMasker	DNA/MULE-NOF	22305137	22305749	2129	+	.	ID="rnd-6_family-8087";Tend="1357";Tstart="828";shortTE="F";uid="7b8c25ea-dad5-4333-88b5-81a2f6c7033c"
CM034316.1	RepeatMasker	Unknown	108831857	108832441	4063	+	.	ID="RND-5_FAMILY-1723";Tend="1734";Tstart="1073";shortTE="F";uid="04e72338-67c7-4d15-a925-3472c8df004e"
CM034316.1	RepeatMasker	DNA/hAT-Tip100	40231700	40232282	3996	+	.	ID="RND-6_FAMILY-9439";TEgroup="ctg_1%7CRND-6_FAMILY-9439%7C4";Tend="1912";Tstart="588";shortTE="F";uid="ae509d08-06d1-406a-8635-d15755850454"
CM034316.1	RepeatMasker	Unknown	142970767	142971294	965	+	.	ID="RND-5_FAMILY-2694";TEgroup="ctg_1%7CRND-5_FAMILY-2694%7C18";Tend="1926";Tstart="1241";shortTE="F";uid="fd0a7b2d-9f03-419e-8660-f28f004d92ce"
CM034316.1	RepeatMasker	DNA/Kolobok-E	38770820	38771491	1746	+	.	ID="RND-6_FAMILY-1722";Tend="2369";Tstart="1723";shortTE="F";uid="cd00c054-8063-4397-9d42-86a07b0989be"
CM034316.1	RepeatMasker	DNA/TcMar-m44	144980416	144980938	1704	+	.	ID="MARINER-2_AP";Tend="1195";Tstart="675";shortTE="F";uid="9d621be0-79b0-442c-89de-49df7c43bb78"
CM034316.1	RepeatMasker	LINE/L2	70749349	70749736	2448	+	.	ID="RND-1_FAMILY-489";Tend="1799";Tstart="1399";shortTE="F";uid="07d20b0b-1656-4f8d-b93c-ac1198c3f444"
CM034316.1	RepeatMasker	DNA/Kolobok-E	15912280	15912552	516	+	.	ID="RND-1_FAMILY-378";TEgroup="ctg_1%7CRND-1_FAMILY-378%7C1";Tend="1401";Tstart="946";shortTE="T";uid="07cafe5d-c740-4a11-9828-4664046adef7"
CM034316.1	RepeatMasker	DNA/hAT-hAT19	97840510	97840730	582	+	.	ID="RND-6_FAMILY-5277";Tend="1315";Tstart="1098";shortTE="F";uid="8771b453-e9df-4784-aef4-ddb3f3c8708d"
CM034316.1	RepeatMasker	Unknown	133165911	133166130	1146	+	.	ID="RND-1_FAMILY-66";Tend="1439";Tstart="1217";shortTE="F";uid="de3ea2e2-9ab7-4d49-adaa-bacacb4a318d"
CM034316.1	RepeatMasker	Retroposon?	50676166	50676662	2186	+	.	ID="RND-6_FAMILY-10695";Tend="2660";Tstart="1750";shortTE="F";uid="0f211810-eb59-4fbf-ba2f-ef1cfad2938e"
CM034316.1	RepeatMasker	Retroposon?	119569147	119569280	425	+	.	ID="RND-1_FAMILY-146";Tend="1412";Tstart="1272";shortTE="F";uid="76bac5d2-66c5-4c34-bae7-dc32acf692d6"
CM034316.1	RepeatMasker	Retroposon?	101901635	101901759	561	+	.	ID="RND-6_FAMILY-13076";Tend="2122";Tstart="1982";shortTE="F";uid="f72f1d84-779b-468a-b694-a154f41dbc0f"
CM034316.1	RepeatMasker	LINE/L1	146259643	146260999	1760	+	.	ID="RND-6_FAMILY-9761";TEgroup="ctg_1%7CRND-6_FAMILY-9761%7C2";Tend="4054";Tstart="2432";shortTE="F";uid="2a8d8950-cb4c-4cf2-b35e-7b90da48483a"
CM034316.1	RepeatMasker	Unknown	55938636	55939866	3162	+	.	ID="RND-6_FAMILY-10828";Tend="1310";Tstart="69";shortTE="F";uid="941ed8af-5af9-47f3-a7b0-526148b77a94"
CM034316.1	RepeatMasker	Unknown	122710171	122710411	727	+	.	ID="RND-1_FAMILY-178";Tend="1164";Tstart="935";shortTE="F";uid="dfe85388-f028-4f79-a752-dd125a7f382e"
CM034316.1	RepeatMasker	DNA/Ginger-1	45393349	45394007	3463	+	.	ID="RND-5_FAMILY-6062";Tend="1485";Tstart="823";shortTE="F";uid="3046b17e-39ab-4808-a649-8512ee5eaaa2"
CM034316.1	RepeatMasker	DNA/hAT-hAT19	20700655	20700933	1513	+	.	ID="RND-1_FAMILY-374";Tend="873";Tstart="616";shortTE="F";uid="439be7ae-b224-4970-8ce4-d5c4d1807722"
CM034316.1	RepeatMasker	LINE/L2	25558751	25559143	683	+	.	ID="RND-6_FAMILY-1498";Tend="1197";Tstart="807";shortTE="F";uid="64c9f37a-8e62-4738-b102-11d5f7adc7ed"
CM034316.1	RepeatMasker	DNA/hAT-Tip100	117574006	117574762	4642	+	.	ID="DNA8-18_AP";Tend="820";Tstart="1";shortTE="F";uid="097334f9-3ff2-45cf-9451-0ac42e8bf95c"
CM034316.1	RepeatMasker	DNA/Merlin	89492159	89492671	425	+	.	ID="HALYOMORPHA_HALYS-5_FAMILY-9382";Tend="947";Tstart="428";shortTE="F";uid="40d6bbdc-401a-4a9d-b55e-e23d71883571"
CM034316.1	RepeatMasker	DNA/Ginger-1	73211596	73211869	1979	+	.	ID="RND-5_FAMILY-8166";Tend="1948";Tstart="1669";shortTE="F";uid="f7a5558e-b48b-4e97-b94f-d196bb9629e7"
CM034316.1	RepeatMasker	Unknown	88527164	88527437	1717	+	.	ID="RND-6_FAMILY-5170";Tend="975";Tstart="690";shortTE="F";uid="fd7dbf75-5cb4-4007-bdcf-6cd58098e159"
CM034316.1	RepeatMasker	DNA	112622444	112623013	2934	+	.	ID="DNA4-3_AP";Tend="635";Tstart="3";shortTE="F";uid="2f05aeb2-054e-4bef-880d-738a496b2501"
CM034316.1	RepeatMasker	DNA/Sola-1	152847770	152848117	570	+	.	ID="SOLA1-2_AP";Tend="347";Tstart="1";shortTE="F";uid="42b99eae-e664-42ef-914d-f900eff20aa4"
CM034316.1	RepeatMasker	Unknown	94010985	94011305	1885	+	.	ID="RND-6_FAMILY-2650";Tend="1433";Tstart="1111";shortTE="F";uid="052d0a76-a1b0-43ea-a68c-83aaef9336e3"
CM034316.1	RepeatMasker	DNA/Ginger-1	138259609	138260055	2033	+	.	ID="RND-6_FAMILY-3774";Tend="2281";Tstart="1828";shortTE="F";uid="335649f9-29e4-4756-a697-af1544f45c60"
CM034316.1	RepeatMasker	DNA	19778135	19778576	1998	+	.	ID="RND-5_FAMILY-9909";Tend="1675";Tstart="1278";shortTE="F";uid="b5e5cdbd-2631-41e4-ad6c-49533fa71c38"
CM034316.1	RepeatMasker	Unknown	130526559	130527356	5991	+	.	ID="RND-5_FAMILY-83";Tend="1686";Tstart="880";shortTE="F";uid="ae740a54-70f0-490b-9fa8-c8c59cb43d6f"
CM034316.1	RepeatMasker	DNA/Ginger-1	106658617	106658864	617	+	.	ID="RND-5_FAMILY-6062";Tend="1002";Tstart="734";shortTE="F";uid="a1782648-2dc8-4d11-8320-98e6c478927a"
CM034316.1	RepeatMasker	DNA/Maverick	57863890	57864524	3081	+	.	ID="RND-5_FAMILY-7864";Tend="4118";Tstart="3488";shortTE="F";uid="7ac1b490-b5af-499a-9ddd-c57690ad10b6"
CM034316.1	RepeatMasker	DNA	43740997	43741336	1948	+	.	ID="ttaa3b_ap";Tend="318";Tstart="1";shortTE="F";uid="23e14fd4-3e7f-4353-bad4-55a8284ab1d0"
CM034316.1	RepeatMasker	DNA/hAT-Charlie	18339363	18339658	996	+	.	ID="RND-5_FAMILY-3168";Tend="1262";Tstart="961";shortTE="F";uid="45ce651d-cd9b-4550-99e8-ec0d28d83bf4"
CM034316.1	RepeatMasker	DNA/hAT-Tip100	6852905	6854670	10428	+	.	ID="RND-6_FAMILY-975";Tend="1834";Tstart="88";shortTE="F";uid="11a310cc-be42-4664-912a-d4f4c51745a8"
CM034316.1	RepeatMasker	Retroposon?	98691940	98692534	3387	+	.	ID="RND-6_FAMILY-13511";Tend="1442";Tstart="856";shortTE="F";uid="8139b253-fc63-4ed8-bba2-88b8c17ada73"
CM034316.1	RepeatMasker	Retroposon?	8632785	8633193	1562	+	.	ID="RND-5_FAMILY-3379";Tend="2820";Tstart="2425";shortTE="F";uid="076ac22c-36cf-4b1f-a5e7-c732f27f3581"
CM034316.1	RepeatMasker	RC/Helitron	95272818	95273107	1733	+	.	ID="RND-6_FAMILY-5077";Tend="2265";Tstart="1959";shortTE="F";uid="4de95a28-898f-40b7-87de-2726b7bb4ab7"
CM034316.1	RepeatMasker	DNA	80658927	80659135	964	+	.	ID="ttaa4_ap";Tend="223";Tstart="3";shortTE="F";uid="8e9cbe1d-a1ba-4425-ad19-62bbbd56e200"
CM034316.1	RepeatMasker	DNA/Ginger-1	49157029	49157151	424	+	.	ID="rnd-6_family-9942";Tend="805";Tstart="707";shortTE="F";uid="2c3c2478-7bd2-49a8-be14-e35d22ef9559"
CM034316.1	RepeatMasker	DNA	55196864	55197397	1666	+	.	ID="DNA4-2_AP";Tend="747";Tstart="236";shortTE="F";uid="d958359d-697b-494c-a4d7-47d9a89870ac"
CM034316.1	RepeatMasker	DNA/Sola-1	131895331	131895682	423	+	.	ID="SOLA1-3_AP";Tend="2368";Tstart="2036";shortTE="F";uid="c6f85b11-cf88-42b2-9ebf-71593de98470"
CM034316.1	RepeatMasker	DNA	131250614	131250809	617	+	.	ID="TTAA2C_AP";Tend="182";Tstart="3";shortTE="F";uid="24dad129-6196-4715-8fd4-1f1007131631"
CM034316.1	RepeatMasker	Unknown	28195391	28195566	833	+	.	ID="RND-6_FAMILY-1414";Tend="1084";Tstart="898";shortTE="F";uid="06e8d61d-b132-42b1-a2f2-4762687866a1"
CM034316.1	RepeatMasker	DNA/hAT-Tip100	83105445	83105585	424	+	.	ID="RND-6_FAMILY-17348";Tend="1001";Tstart="865";shortTE="F";uid="85352072-5f79-4f5c-9865-5f1191bbacb6"
CM034316.1	RepeatMasker	DNA/Ginger-1	125447860	125448601	5509	+	.	ID="rnd-6_family-439";Tend="1533";Tstart="169";shortTE="F";uid="11b23e74-9abd-46e2-8690-3507838f6514"
CM034316.1	RepeatMasker	Unknown	110951329	110951631	783	+	.	ID="RND-5_FAMILY-3461";Tend="1407";Tstart="1086";shortTE="F";uid="e466537b-4694-41ae-b008-e7705482fd79"
CM034316.1	RepeatMasker	DNA/hAT-hAT19	10364729	10365315	3186	+	.	ID="HAT-N9_AP";Tend="589";Tstart="1";shortTE="F";uid="f5b31324-4dce-47b7-b06f-c250481fb0f1"
CM034316.1	RepeatMasker	DNA/hAT-Tip100	12354872	12355108	1113	+	.	ID="DNA8-100B_AP";Tend="293";Tstart="60";shortTE="F";uid="1c59c0bf-3d93-437a-8666-4757fb6b3743"
CM034316.1	RepeatMasker	LINE/L2	28182935	28183117	1175	+	.	ID="RND-5_FAMILY-2832";Tend="811";Tstart="623";shortTE="F";uid="d497b001-16bc-4f96-b585-baae8396f0e4"
CM034316.1	RepeatMasker	RC/Helitron	93301056	93301188	451	+	.	ID="RND-6_FAMILY-9196";Tend="6088";Tstart="5969";shortTE="F";uid="79e7c4f5-9fea-42b9-924f-17e0fec8b304"
CM034316.1	RepeatMasker	DNA/hAT	6473746	6473877	615	+	.	ID="RND-6_FAMILY-8790";Tend="1688";Tstart="1567";shortTE="F";uid="52bd78ca-ac4b-4dd6-9888-0bd77b7c50b0"
CM034316.1	RepeatMasker	DNA/Ginger-1	27015184	27015539	2857	+	.	ID="RND-5_FAMILY-4248";Tend="1230";Tstart="875";shortTE="F";uid="4452f71b-40a2-4f21-9f0e-80535240d7cf"
CM034316.1	RepeatMasker	Unknown	93280933	93281294	1684	+	.	ID="RND-1_FAMILY-17";Tend="1282";Tstart="897";shortTE="F";uid="55b93f7d-7981-4e0d-8971-11a4a11329c5"
CM034316.1	RepeatMasker	Unknown	48570261	48570533	1437	+	.	ID="RND-1_FAMILY-17";Tend="1190";Tstart="925";shortTE="F";uid="6b457ac5-7ae4-489e-88b2-4224e46d75b2"
CM034316.1	RepeatMasker	DNA/Ginger-1	118746677	118747125	1970	+	.	ID="RND-5_FAMILY-6062";Tend="1114";Tstart="649";shortTE="F";uid="cf58aaa8-a70c-43f0-9ec6-1224c5171619"
CM034316.1	RepeatMasker	DNA/Academ-1	117081883	117084673	7488	+	.	ID="rnd-6_family-7620";Tend="2254";Tstart="469";shortTE="F";uid="09b1b32e-750e-4b3c-a120-93c922ec770a"
CM034316.1	RepeatMasker	DNA	94755680	94756129	3323	+	.	ID="RND-6_FAMILY-38762";Tend="1265";Tstart="815";shortTE="F";uid="7f842295-7f49-47bb-b4ed-4f2943e3ed6d"
CM034316.1	RepeatMasker	Unknown	116167405	116167516	555	+	.	ID="RND-6_FAMILY-30686";Tend="891";Tstart="781";shortTE="F";uid="25509616-9389-43c8-8c2c-4a6008dd155c"
CM034316.1	RepeatMasker	DNA/hAT-Charlie	101384016	101384165	530	+	.	ID="RND-1_FAMILY-470";Tend="1972";Tstart="1834";shortTE="F";uid="18e53d7d-0698-4ea0-8284-673f4e44b7ab"
CM034316.1	RepeatMasker	DNA	6892629	6892967	1603	+	.	ID="ttaa3b_ap";Tend="394";Tstart="45";shortTE="F";uid="f5337ab7-8ec3-446e-8ac9-962b1b5f0975"
CM034316.1	RepeatMasker	Unknown	124846871	124846973	483	+	.	ID="RND-5_FAMILY-8107";Tend="1636";Tstart="1536";shortTE="F";uid="b551c250-7f20-4ad3-afb8-475204fcb151"
CM034316.1	RepeatMasker	Retroposon?	53472949	53473347	2121	+	.	ID="RND-6_FAMILY-26162";Tend="1042";Tstart="644";shortTE="F";uid="5f272e9a-e8ab-4e0f-ac02-48f53493bd1e"
CM034316.1	RepeatMasker	DNA/PIF-Harbinger	149710283	149712914	25232	+	.	ID="rnd-5_family-6962";Tend="2436";Tstart="5";shortTE="F";uid="6f568d4b-3f20-4da4-ac04-5fca9f55f0ee"
CM034316.1	RepeatMasker	DNA/Ginger-1	11636543	11636894	1254	+	.	ID="RND-6_FAMILY-9942";Tend="1094";Tstart="747";shortTE="F";uid="0bfc8a11-ebb5-49eb-a446-e5688ee93d48"
CM034316.1	RepeatMasker	DNA/TcMar-m44	22909160	22909369	1217	+	.	ID="RND-6_FAMILY-18339";Tend="1221";Tstart="1018";shortTE="F";uid="c3c79ff6-f454-409d-9974-25e2606994c1"
CM034316.1	RepeatMasker	DNA	122950340	122950889	4027	+	.	ID="TTAA14_AP";Tend="552";Tstart="1";shortTE="F";uid="5e5f293b-a425-4026-80fe-4b64f498413b"
CM034316.1	RepeatMasker	DNA/Ginger-1	59586999	59587812	1372	+	.	ID="RND-6_FAMILY-9942";Tend="1511";Tstart="707";shortTE="F";uid="613ad104-023e-42bd-b766-ef3786eeacc2"
CM034316.1	RepeatMasker	DNA	83102857	83103248	3043	+	.	ID="RND-6_FAMILY-85";Tend="1309";Tstart="923";shortTE="F";uid="6931b551-81f8-485b-932d-897fa25eac35"
CM034316.1	RepeatMasker	DNA/Ginger-1	66691599	66691943	618	+	.	ID="RND-5_FAMILY-6062";Tend="2136";Tstart="1581";shortTE="F";uid="afffae8a-0869-446c-9b8e-c47ba5864ad7"
CM034316.1	RepeatMasker	DNA/hAT-hAT19	27162509	27163478	1065	+	.	ID="hat-4_lmi";Tend="1477";Tstart="53";shortTE="F";uid="8254f336-bc74-4675-b8e6-58e3f81b4ac2"
CM034316.1	RepeatMasker	DNA	94337860	94337980	415	+	.	ID="RND-6_FAMILY-1863";Tend="2404";Tstart="2295";shortTE="F";uid="2325e905-b132-453c-a420-746720e38947"
CM034316.1	RepeatMasker	DNA/hAT-Ac	28707159	28707578	2812	+	.	ID="RND-5_FAMILY-1799";Tend="1349";Tstart="926";shortTE="F";uid="8313c672-b33f-4f69-a01c-e83c1a1997f0"
CM034316.1	RepeatMasker	DNA/Kolobok-E	49733708	49733961	565	+	.	ID="RND-6_FAMILY-1722";Tend="1987";Tstart="1731";shortTE="F";uid="42d916cc-f478-450a-92ce-4e4d91615738"
CM034316.1	RepeatMasker	DNA/hAT-Ac	147960293	147960456	591	+	.	ID="DNA8-39_AP";Tend="166";Tstart="1";shortTE="F";uid="aa2a47f7-e8db-4375-b1fb-50bb53e7bc25"
CM034316.1	RepeatMasker	DNA	41428108	41428509	859	+	.	ID="TTAA14_AP";Tend="552";Tstart="142";shortTE="F";uid="a9ac4f8a-59ed-40d8-9759-b40de6fd95d6"
CM034316.1	RepeatMasker	DNA	95419098	95419314	796	+	.	ID="ttaa3b_ap";Tend="223";Tstart="2";shortTE="F";uid="cb7996d4-0ddd-45d9-b763-c5ebbbeacf58"
CM034316.1	RepeatMasker	Unknown	35005696	35005967	831	+	.	ID="RND-5_FAMILY-293";Tend="1307";Tstart="1052";shortTE="F";uid="6634fb2e-75da-4956-8dd8-d47c931d73e2"
CM034316.1	RepeatMasker	DNA/hAT-Tip100	127982985	127983825	2127	+	.	ID="RND-5_FAMILY-5713";Tend="1894";Tstart="983";shortTE="F";uid="8fde73c1-8d37-4e00-832c-116e0c24322f"
CM034316.1	RepeatMasker	Unknown	152760886	152761411	627	+	.	ID="RND-5_FAMILY-5208";Tend="1598";Tstart="1349";shortTE="F";uid="8577f327-6e67-4b0a-96dc-1fa5a5b00226"
CM034316.1	RepeatMasker	Unknown	118756242	118757003	1572	+	.	ID="RND-6_FAMILY-680";Tend="1616";Tstart="717";shortTE="F";uid="78cfa40a-a2d9-4572-96ad-ccf0619bfc2c"
CM034316.1	RepeatMasker	DNA/Ginger-1	32719423	32719785	2621	+	.	ID="RND-6_FAMILY-11006";Tend="2277";Tstart="1924";shortTE="F";uid="07e695f2-9c91-486a-a335-ef43e6ebded7"
CM034316.1	RepeatMasker	LTR/Copia	62317092	62317217	406	+	.	ID="RND-6_FAMILY-5734";Tend="1808";Tstart="1681";shortTE="F";uid="b2989b15-7c4e-4265-84d4-c1af05b2c0c4"
CM034316.1	RepeatMasker	Unknown	136508686	136509805	1262	+	.	ID="RND-6_FAMILY-3382";Tend="1700";Tstart="631";shortTE="F";uid="69ac7a4b-fb73-4a2e-b542-054016d3162e"
CM034316.1	RepeatMasker	Retroposon?	103332961	103333495	546	+	.	ID="RND-6_FAMILY-517";Tend="1266";Tstart="812";shortTE="F";uid="dd97c6ea-723b-4ef9-af2d-e9d7c5c256a7"
CM034316.1	RepeatMasker	DNA/hAT-Charlie	78063966	78064105	515	+	.	ID="RND-6_FAMILY-615";Tend="1514";Tstart="1367";shortTE="F";uid="57f23227-fcc9-44af-807c-f567237b26dc"
CM034316.1	RepeatMasker	DNA/Kolobok-E	48367023	48367370	543	+	.	ID="RND-6_FAMILY-3486";Tend="1399";Tstart="1075";shortTE="F";uid="33639324-f4ac-4b0e-85b8-57674b20a55f"
CM034316.1	RepeatMasker	DNA	100360295	100360428	648	+	.	ID="TTAA25_AP";Tend="469";Tstart="327";shortTE="F";uid="8984924f-5f51-42b8-add0-bf39877b6fa1"
CM034316.1	RepeatMasker	DNA/Kolobok-E	27216609	27217572	2307	+	.	ID="KOLOBOKE-2_AP";Tend="2213";Tstart="1114";shortTE="F";uid="a631e8da-a4af-4f69-aa67-a838adfb1e49"
CM034316.1	RepeatMasker	Unknown	18256740	18257323	3679	+	.	ID="RND-5_FAMILY-998";Tend="1847";Tstart="1241";shortTE="F";uid="966eb0ff-cb7f-4115-93a3-10bf00947727"
CM034316.1	RepeatMasker	DNA/Sola-1	108174589	108174913	760	+	.	ID="SOLA1-2_AP";Tend="329";Tstart="1";shortTE="F";uid="cbe13e12-089f-41ea-b572-83f089a29302"
CM034316.1	RepeatMasker	DNA	93054134	93054316	621	+	.	ID="RND-4_FAMILY-804";Tend="319";Tstart="134";shortTE="F";uid="444f6b33-0c4e-42c1-80b4-0a8297ae36a1"
CM034316.1	RepeatMasker	DNA	131811829	131811948	523	+	.	ID="RND-6_FAMILY-3444";Tend="307";Tstart="194";shortTE="F";uid="16e90ddc-7c37-4697-ae6d-3e74dc9efc5d"
CM034316.1	RepeatMasker	DNA/TcMar-Tc1	137303685	137304282	1850	+	.	ID="rnd-6_family-499";Tend="1649";Tstart="1105";shortTE="F";uid="65c54e27-4244-45b0-b30c-170cc93620ba"
CM034316.1	RepeatMasker	LTR/Gypsy	112319202	112319426	850	+	.	ID="GYPSY6-I_AP";Tend="4678";Tstart="4236";shortTE="F";uid="74bd87a9-cb53-4eb6-a95d-73183bad3336"
CM034316.1	RepeatMasker	RC/Helitron	38846421	38846623	781	+	.	ID="RND-5_FAMILY-14182";Tend="1767";Tstart="1593";shortTE="F";uid="a2afe1c8-4bc5-4aef-8c00-7d9b6e360290"
CM034316.1	RepeatMasker	DNA/TcMar?	11687018	11687193	978	+	.	ID="RND-6_FAMILY-7714";Tend="1706";Tstart="1512";shortTE="F";uid="b818933f-c426-45cb-b283-de1f9186d612"
CM034316.1	RepeatMasker	Retroposon?	116625218	116625355	646	+	.	ID="RND-6_FAMILY-621";Tend="725";Tstart="577";shortTE="F";uid="b7354fdd-5d72-4581-a140-a6a5d3baa1ec"
CM034316.1	RepeatMasker	Unknown	23473067	23473287	734	+	.	ID="RND-1_FAMILY-85";Tend="2098";Tstart="1887";shortTE="F";uid="ecdbd04f-7636-418d-8f55-40c6f6222118"
CM034316.1	RepeatMasker	DNA/hAT-Tip100	118693777	118694106	816	+	.	ID="RND-5_FAMILY-3720";Tend="2530";Tstart="2155";shortTE="F";uid="5af1279e-fbde-41f1-96ef-391d98f66c93"
CM034316.1	RepeatMasker	DNA	81573566	81574057	2619	+	.	ID="DNA8-31_AP";Tend="521";Tstart="1";shortTE="F";uid="4073c6bc-4654-4035-89b2-2e36d06a0274"
CM034316.1	RepeatMasker	Unknown	34592709	34593161	3289	+	.	ID="RND-1_FAMILY-208";Tend="1055";Tstart="603";shortTE="F";uid="0c15e45c-9cde-4d44-bc2a-5ab3b38882e5"
CM034316.1	RepeatMasker	Retroposon?	89258377	89258681	772	+	.	ID="RND-6_FAMILY-10695";Tend="1762";Tstart="1463";shortTE="F";uid="6283122c-184c-460a-ba20-e1e89a9aeb79"
CM034316.1	RepeatMasker	DNA/MULE-MuDR	12798448	12798977	2372	+	.	ID="RND-5_FAMILY-8084";Tend="633";Tstart="82";shortTE="F";uid="6d5d8f92-4c15-4a3d-a59f-6e18d2ea7e99"
CM034316.1	RepeatMasker	DNA/hAT-Tip100	104659997	104660410	2520	+	.	ID="RND-6_FAMILY-4566";Tend="1735";Tstart="1332";shortTE="F";uid="61ec093a-f116-40b7-b5a6-2b4e84f0aad1"
CM034316.1	RepeatMasker	DNA/hAT-Tip100	85023354	85023602	701	+	.	ID="RND-6_FAMILY-444";Tend="499";Tstart="263";shortTE="F";uid="c82073f6-f27e-4b27-9c94-e5047e6a43d4"
CM034316.1	RepeatMasker	DNA/Sola-1	133919722	133920247	2756	+	.	ID="RND-6_FAMILY-688";Tend="1576";Tstart="944";shortTE="F";uid="1e390235-0565-49f1-a91e-9bb447c0811c"
CM034316.1	RepeatMasker	Unknown	92191176	92191334	724	+	.	ID="RND-5_FAMILY-5484";Tend="1114";Tstart="959";shortTE="F";uid="03f06ca8-02bf-4d20-854d-892252010c09"
CM034316.1	RepeatMasker	DNA/Kolobok-E	56929267	56929422	934	+	.	ID="RND-6_FAMILY-21026";Tend="458";Tstart="306";shortTE="F";uid="f1664262-9882-4375-918f-a85954f8c83e"
CM034316.1	RepeatMasker	RC/Helitron	81005748	81006003	1189	+	.	ID="RND-6_FAMILY-12854";Tend="1006";Tstart="757";shortTE="F";uid="e33209ac-d3ff-46ee-8756-9f93db97e09b"
CM034316.1	RepeatMasker	DNA/hAT-Tip100	71907488	71907734	1231	+	.	ID="RND-6_FAMILY-2893";TEgroup="ctg_1%7CRND-6_FAMILY-2893%7C5";Tend="1475";Tstart="340";shortTE="F";uid="f6441139-40f5-4e51-a357-48f31f78279c"
CM034316.1	RepeatMasker	Unknown	61245152	61245869	5181	+	.	ID="RND-5_FAMILY-998";Tend="1820";Tstart="1142";shortTE="F";uid="e675c26c-308f-4115-a93c-6ae7631b5825"
CM034316.1	RepeatMasker	Retroposon?	21467416	21467823	3344	+	.	ID="RND-6_FAMILY-3338";Tend="1248";Tstart="841";shortTE="F";uid="3458d893-1b5a-411f-a76b-1657919bf831"
CM034316.1	RepeatMasker	Retroposon?	20190512	20192758	17979	+	.	ID="RND-6_FAMILY-6096";Tend="2184";Tstart="37";shortTE="F";uid="23911c68-85d4-494a-a4bd-c1cd6bd67ae5"
CM034316.1	RepeatMasker	DNA/Ginger-1	66831419	66831604	963	+	.	ID="RND-6_FAMILY-3774";Tend="1018";Tstart="834";shortTE="F";uid="e5a9b067-a4ce-4b38-878f-9870db6ae58c"
CM034316.1	RepeatMasker	DNA	25706511	25706680	631	+	.	ID="ttaa18_ap";Tend="452";Tstart="281";shortTE="F";uid="b6264f30-c49f-4a1a-bad0-ff66dde701d3"
CM034316.1	RepeatMasker	DNA/hAT-hATm	141516934	141517298	982	+	.	ID="HAT-4C_AP";Tend="4014";Tstart="3652";shortTE="F";uid="b76844da-f681-4701-ab54-bcd421a55fa1"
CM034316.1	RepeatMasker	DNA/hAT-Ac	116870061	116870207	449	+	.	ID="RND-6_FAMILY-8314";Tend="1249";Tstart="1116";shortTE="F";uid="292b76bf-921e-46b5-856d-81a55b295f84"
CM034316.1	RepeatMasker	DNA/Kolobok-E	111445327	111448666	43261	+	.	ID="rnd-6_family-4448";Tend="6123";Tstart="1069";shortTE="F";uid="86f3db63-3162-4bdd-a100-fa97c6b48687"
CM034316.1	RepeatMasker	DNA	64348897	64349000	485	+	.	ID="RND-5_FAMILY-1701";Tend="967";Tstart="862";shortTE="F";uid="725cf25b-fa6b-4389-8003-7b4ec90c6045"
CM034316.1	RepeatMasker	DNA/MULE-MuDR	93881367	93882395	639	+	.	ID="MUDR9X_AP";Tend="1885";Tstart="873";shortTE="F";uid="d2f74a06-0ad4-4587-b4d3-ba9de6bf5f98"
CM034316.1	RepeatMasker	DNA	73878779	73879343	2691	+	.	ID="rnd-6_family-2944";Tend="1466";Tstart="973";shortTE="F";uid="63710b96-c681-4184-80d4-06003edb2207"
CM034316.1	RepeatMasker	DNA	53639262	53639381	549	+	.	ID="RND-6_FAMILY-17314";Tend="981";Tstart="850";shortTE="F";uid="e56cffa1-3ff3-4019-b02b-000c3b49895a"
CM034316.1	RepeatMasker	Retroposon?	114007159	114007262	3340	+	.	ID="SINE2-1_AP";Tend="1008";Tstart="14";shortTE="F";uid="46f80df5-41fc-410b-891c-b6d412636c85"
CM034316.1	RepeatMasker	DNA/hAT-Tip100	25350820	25352321	7325	+	.	ID="RND-5_FAMILY-21";Tend="1457";Tstart="195";shortTE="F";uid="95646011-a0e2-4cf9-889a-c6f32ed21968"
CM034316.1	RepeatMasker	Unknown	105238945	105239160	996	+	.	ID="RND-1_FAMILY-17";Tend="1090";Tstart="885";shortTE="F";uid="ee9eefdc-f8b1-4f76-ad1a-30d9f5d45d17"
CM034316.1	RepeatMasker	DNA	83302398	83302505	839	+	.	ID="TTAA13B_AP";Tend="109";Tstart="2";shortTE="F";uid="3e4b6fcb-20db-4317-9a8c-76c36c4a46ea"
CM034316.1	RepeatMasker	RC/Helitron	123418400	123418891	3266	+	.	ID="RND-6_FAMILY-78";Tend="1413";Tstart="913";shortTE="F";uid="5135c1c3-821d-47b0-bdfe-6b440363add8"
CM034316.1	RepeatMasker	LINE/R1	150636501	150640722	35031	+	.	ID="RND-6_FAMILY-2473";Tend="5075";Tstart="857";shortTE="F";uid="3f18e15e-aed4-44de-98b1-e1b5411f801f"
CM034316.1	RepeatMasker	DNA/Ginger-1	54448572	54448807	583	+	.	ID="rnd-6_family-11006";Tend="1012";Tstart="796";shortTE="F";uid="0e3156ce-f4d1-4f05-8e34-ac2a23c387c8"
CM034316.1	RepeatMasker	DNA/Kolobok-E	121697635	121697760	708	+	.	ID="RND-1_FAMILY-238";Tend="2857";Tstart="2725";shortTE="F";uid="916d5058-b418-4dff-a74a-6d953553a128"
CM034316.1	RepeatMasker	DNA/hAT	34706572	34706818	672	+	.	ID="RND-6_FAMILY-901";Tend="3293";Tstart="3027";shortTE="F";uid="1da9530b-c26f-4366-b479-9d7c3a5c74c1"
CM034316.1	RepeatMasker	DNA/Kolobok-E	46898193	46898428	1152	+	.	ID="rnd-6_family-21211";Tend="1634";Tstart="1433";shortTE="F";uid="30f50288-3711-4764-b5e2-783da6c74987"
CM034316.1	RepeatMasker	DNA/hAT-Tip100	33436557	33436815	2245	+	.	ID="RND-6_FAMILY-3050";Tend="1054";Tstart="800";shortTE="F";uid="e688287a-e548-4624-a5a3-57bc65284f8e"
CM034316.1	RepeatMasker	Unknown	14428021	14428207	650	+	.	ID="RND-1_FAMILY-332";Tend="5034";Tstart="4852";shortTE="F";uid="04147b5d-105f-4854-b7bd-28b6d43a7c63"
CM034316.1	RepeatMasker	Retroposon?	125184689	125184830	480	+	.	ID="RND-6_FAMILY-21867";Tend="3567";Tstart="3412";shortTE="F";uid="ced27cb8-41f3-4ba1-ba76-7fd4c282a5d3"
CM034316.1	RepeatMasker	Retroposon?	18544332	18544444	603	+	.	ID="RND-6_FAMILY-4498";Tend="1302";Tstart="1195";shortTE="F";uid="2921f5f6-b59f-4c1f-b4b2-0c2b0f39c237"
CM034316.1	RepeatMasker	DNA/hAT-Tip100	13120145	13120883	1456	+	.	ID="RND-5_FAMILY-5713";Tend="1569";Tstart="799";shortTE="F";uid="c32dd1e6-44c1-4feb-9055-a8add7fbe85d"
CM034316.1	RepeatMasker	DNA/Ginger-1	126068909	126069203	610	+	.	ID="RND-6_FAMILY-58578";Tend="967";Tstart="666";shortTE="F";uid="c0a86d8e-c706-4311-9262-33da941cd7d5"
CM034316.1	RepeatMasker	DNA/Ginger-1	131140201	131140320	444	+	.	ID="RND-6_FAMILY-439";Tend="1667";Tstart="1550";shortTE="F";uid="677384f2-01f5-4eb5-936a-f07bfaa6825c"
CM034316.1	RepeatMasker	DNA/Ginger-2	101935385	101935519	493	+	.	ID="RND-6_FAMILY-3703";Tend="1022";Tstart="888";shortTE="F";uid="6c98c46b-0870-44a2-9963-52f1ba1265f5"
CM034316.1	RepeatMasker	DNA/P	44952394	44952665	2088	+	.	ID="DNA8-4B_AP";Tend="264";Tstart="1";shortTE="F";uid="2728ac07-9435-49e9-a3ec-5f17226185af"
CM034316.1	RepeatMasker	LTR/Copia	53984300	53985743	12379	+	.	ID="RND-1_FAMILY-229";Tend="5648";Tstart="4215";shortTE="F";uid="e7f47097-4236-4f36-a60e-4f4770f3290d"
CM034316.1	RepeatMasker	DNA/hAT-hAT19	38984029	38984612	3093	+	.	ID="DNA8-96_AP";Tend="662";Tstart="40";shortTE="F";uid="db0dcab8-4670-484d-b77a-7ee4d6263142"
CM034316.1	RepeatMasker	DNA/Sola-1	20569881	20570239	2398	+	.	ID="RND-6_FAMILY-688";Tend="1290";Tstart="941";shortTE="F";uid="67530a36-50f9-4b94-8651-db3b1c8c4caf"
CM034316.1	RepeatMasker	DNA	124732203	124733011	712	+	.	ID="DNA4-2_AP";Tend="765";Tstart="1";shortTE="F";uid="b166a52a-e256-4753-bc5d-41f9fe27249e"
CM034316.1	RepeatMasker	DNA	81456642	81457198	3633	+	.	ID="RND-6_FAMILY-2944";Tend="1521";Tstart="961";shortTE="F";uid="e353d103-2e37-4e02-96d8-3512073cde30"
CM034316.1	RepeatMasker	Retroposon?	57759913	57760183	1949	+	.	ID="RND-6_FAMILY-21867";Tend="2146";Tstart="1876";shortTE="F";uid="e24542ca-2256-4fee-a91d-d9847fd331ce"
CM034316.1	RepeatMasker	DNA/hAT-Tip100	89330438	89332676	2661	+	.	ID="RND-1_FAMILY-324";Tend="3089";Tstart="843";shortTE="F";uid="278e18c6-5052-45b7-a359-1efccab1b585"
CM034316.1	RepeatMasker	DNA/hAT	119835842	119836151	937	+	.	ID="RND-1_FAMILY-215";Tend="1245";Tstart="914";shortTE="F";uid="4b975593-630b-4615-9b86-388340a45786"
CM034316.1	RepeatMasker	DNA/hAT-Charlie	101485979	101486129	570	+	.	ID="RND-1_FAMILY-470";Tend="1972";Tstart="1833";shortTE="F";uid="7bac4207-c036-4197-924d-db8900abf175"
CM034316.1	RepeatMasker	DNA	24713111	24713216	628	+	.	ID="DNA8-31_AP";Tend="421";Tstart="324";shortTE="F";uid="e77d7a70-bc30-48fb-95b1-83cb2daba0c8"
CM034316.1	RepeatMasker	RC/Helitron	34794366	34794783	3000	+	.	ID="RND-6_FAMILY-78";Tend="1319";Tstart="903";shortTE="F";uid="c6901d4d-0672-4a74-98a6-5e0e664e6fe1"
CM034316.1	RepeatMasker	RC/Helitron	109671649	109672197	1762	+	.	ID="RND-1_FAMILY-73";Tend="1709";Tstart="1111";shortTE="F";uid="af76f94a-51f2-4464-ac58-c41ba7224571"
CM034316.1	RepeatMasker	DNA/Ginger-1	120568551	120569091	3182	+	.	ID="RND-6_FAMILY-1577";Tend="1418";Tstart="913";shortTE="F";uid="654b19fb-1023-4ef8-8377-6cd94e1481de"
CM034316.1	RepeatMasker	Unknown	28017392	28017550	895	+	.	ID="RND-6_FAMILY-7281";Tend="1399";Tstart="1250";shortTE="F";uid="c9bd417b-6bf6-438c-81d0-1f040956b396"
CM034316.1	RepeatMasker	DNA/PIF-Harbinger	149074434	149076292	8303	+	.	ID="RND-5_FAMILY-6962";Tend="1883";Tstart="6";shortTE="F";uid="aba4e5fa-9a94-447c-9f19-15c771f4d081"
CM034316.1	RepeatMasker	DNA/hAT-Ac	119415683	119415827	510	+	.	ID="RND-5_FAMILY-920";Tend="1840";Tstart="1704";shortTE="F";uid="1b9258c3-6594-42e0-98fe-bdd73eada5bb"
CM034316.1	RepeatMasker	DNA/Kolobok-E	19548551	19549047	3649	+	.	ID="RND-6_FAMILY-1012";Tend="862";Tstart="363";shortTE="F";uid="a2152bf2-47d7-448b-afcf-48f751fa33aa"
CM034316.1	RepeatMasker	RC/Helitron	60926823	60926998	524	+	.	ID="RND-4_FAMILY-166";Tend="1472";Tstart="1291";shortTE="F";uid="f84f6f3b-8b68-4851-a776-f421fc052e9c"
CM034316.1	RepeatMasker	Retroposon?	101960741	101960891	910	+	.	ID="RND-6_FAMILY-10695";Tend="1021";Tstart="869";shortTE="F";uid="3014cb1c-b8ed-450a-938a-16db83faab9f"
CM034316.1	RepeatMasker	Retroposon?	65015937	65016107	908	+	.	ID="RND-1_FAMILY-464";Tend="1051";Tstart="884";shortTE="F";uid="47167cb8-8f33-46f9-830d-0254e266ddc4"
CM034316.1	RepeatMasker	DNA	92984253	92984613	1765	+	.	ID="TTAA3_AP";Tend="428";Tstart="21";shortTE="F";uid="c6b217a4-cf1e-41b4-a047-1db5a32bcff1"
CM034316.1	RepeatMasker	DNA/Kolobok-T2	68116842	68116955	512	+	.	ID="REP-4_PBA";Tend="593";Tstart="479";shortTE="F";uid="6ade76bd-900a-4f40-95e3-72ef5a7841b7"
CM034316.1	RepeatMasker	LINE/I-Jockey	145522182	145523274	641	+	.	ID="RND-6_FAMILY-2399";Tend="3157";Tstart="2044";shortTE="F";uid="c0965e3b-55b6-44ce-835b-04c43e173b92"
CM034316.1	RepeatMasker	DNA/Sola-1	34991875	34992457	1823	+	.	ID="RND-6_FAMILY-688";Tend="1584";Tstart="946";shortTE="F";uid="bea12470-a2ef-4ea7-a977-90cbb13060a9"
CM034316.1	RepeatMasker	DNA/PIF-Harbinger	157874956	157879147	25270	+	.	ID="RND-5_FAMILY-6962";Tend="4093";Tstart="6";shortTE="F";uid="061b40e7-d281-454b-9b2f-8de4a868222d"
CM034316.1	RepeatMasker	DNA	25043434	25043568	448	+	.	ID="DNA-TTAA-1_AP";Tend="136";Tstart="11";shortTE="F";uid="5dc72caf-a5aa-4c37-9d60-8227eca82444"
CM034316.1	RepeatMasker	DNA/MULE-NOF	56617756	56618494	3749	+	.	ID="rnd-6_family-2563";Tend="2177";Tstart="1171";shortTE="F";uid="8034898f-dcf7-46c0-a3b9-349e82525d74"
CM034316.1	RepeatMasker	Unknown	81832076	81833371	4364	+	.	ID="RND-5_FAMILY-1706";Tend="1657";Tstart="260";shortTE="F";uid="58ea8057-6da1-4d49-a56f-83246f73bdcb"
CM034316.1	RepeatMasker	LTR/Gypsy	145276959	145280087	26909	+	.	ID="RND-6_FAMILY-7080";Tend="3996";Tstart="884";shortTE="F";uid="9a8c8dc2-14ac-49a3-ad5d-bd3899fa7bf0"
CM034316.1	RepeatMasker	LINE/RTE-BovB	67876726	67878372	1419	+	.	ID="RND-6_FAMILY-4096";Tend="2507";Tstart="142";shortTE="F";uid="9e6c0aa2-c307-46c3-9687-7532c68be63b"
CM034316.1	RepeatMasker	Retroposon?	17433417	17434266	4330	+	.	ID="RND-6_FAMILY-10695";Tend="1688";Tstart="821";shortTE="F";uid="ca47ed72-6779-4207-976f-3782d113f720"
CM034316.1	RepeatMasker	LINE/L2	77365839	77365943	651	+	.	ID="RND-1_FAMILY-81";Tend="7803";Tstart="7697";shortTE="F";uid="37b31141-9a4b-458c-be4a-97e781d1bcca"
CM034316.1	RepeatMasker	DNA/Sola-1	99700841	99701224	549	+	.	ID="sola1-2_ap";Tend="347";Tstart="1";shortTE="F";uid="e6fac8ee-37e4-4c8b-9e30-6d16a008bf58"
CM034316.1	RepeatMasker	Unknown	113998411	113998511	542	+	.	ID="RND-6_FAMILY-25170";Tend="1298";Tstart="1195";shortTE="F";uid="ec1ea9d3-042a-4e92-a858-8c5e3cdaeaed"
CM034316.1	RepeatMasker	DNA	34269523	34270943	11854	+	.	ID="RND-5_FAMILY-1701";Tend="2303";Tstart="883";shortTE="F";uid="194d9650-4407-4c38-8c7b-c1b817f253f6"
CM034316.1	RepeatMasker	DNA/hAT-Tip100	45010276	45010429	486	+	.	ID="RND-1_FAMILY-456";Tend="2937";Tstart="2784";shortTE="F";uid="a6dc2bdf-a8db-4024-8fe2-9ba5818007bc"
CM034316.1	RepeatMasker	DNA/hAT-Tip100	128104565	128104728	674	+	.	ID="DNA8-24_AP";Tend="710";Tstart="547";shortTE="F";uid="879eaac5-0768-476c-b841-2045432fe2ea"
CM034316.1	RepeatMasker	Retroposon?	105819525	105819788	671	+	.	ID="RND-6_FAMILY-12693";Tend="700";Tstart="457";shortTE="F";uid="d9511ae9-c772-4636-aa12-c8791319a508"
CM034316.1	RepeatMasker	DNA/hAT	120836169	120836377	714	+	.	ID="RND-5_FAMILY-6413";Tend="1745";Tstart="1549";shortTE="F";uid="ff887902-3b93-4828-9bf0-98af240c8db0"
CM034316.1	RepeatMasker	RC/Helitron	30237091	30237433	740	+	.	ID="RND-1_FAMILY-73";Tend="1690";Tstart="1358";shortTE="F";uid="8f68bf14-c582-447a-ae9d-9afe1a464932"
CM034316.1	RepeatMasker	DNA/hAT	97370130	97370518	2526	+	.	ID="DNA8-40_AP";Tend="379";Tstart="11";shortTE="F";uid="c6804bb5-8293-4b4b-82c2-ad644590b415"
CM034316.1	RepeatMasker	DNA/Ginger-1	134890542	134893131	16058	+	.	ID="RND-6_FAMILY-18719";Tend="2510";Tstart="20";shortTE="F";uid="c2d5b5dd-ad9a-4ea3-97ee-e2818a132189"
CM034316.1	RepeatMasker	LINE/I-Jockey	143182435	143183373	1818	+	.	ID="RND-4_FAMILY-2067";Tend="1663";Tstart="710";shortTE="F";uid="b44402fa-977b-4e06-968e-fb32d7669b58"
CM034316.1	RepeatMasker	DNA/Kolobok-T2	58341891	58343572	4959	+	.	ID="KOLOBOK-3_AP";TEgroup="ctg_1%7CKOLOBOK-3_AP%7C1";Tend="4308";Tstart="536";shortTE="F";uid="3eda2319-81a1-4602-a1db-437befe4a88c"
CM034316.1	RepeatMasker	DNA/hAT-Ac	12753642	12754993	5569	+	.	ID="RND-5_FAMILY-2407";Tend="3777";Tstart="2391";shortTE="F";uid="3d797ce0-ffb7-4904-8798-e30bbd2948a3"
CM034316.1	RepeatMasker	RC/Helitron	3054904	3055248	2350	+	.	ID="RND-1_FAMILY-454";Tend="1276";Tstart="928";shortTE="F";uid="f1189f0b-116c-40d6-b56a-b724e4bb99f9"
CM034316.1	RepeatMasker	DNA/hAT-hAT19	53883996	53884818	3899	+	.	ID="RND-1_FAMILY-325";Tend="1766";Tstart="926";shortTE="F";uid="40972299-23bf-4707-aa57-621bc55bc819"
CM034316.1	RepeatMasker	DNA/TcMar-Pogo	148742059	148742350	414	+	.	ID="RND-6_FAMILY-1626";Tend="591";Tstart="297";shortTE="F";uid="9a8bc2ad-9feb-4568-9566-d27c830dd56e"
CM034316.1	RepeatMasker	Unknown	31526470	31528571	900	+	.	ID="RND-5_FAMILY-2990";TEgroup="ctg_1%7CRND-5_FAMILY-2990%7C1";Tend="2181";Tstart="228";shortTE="F";uid="dd4801d1-df85-459a-afd5-a244eeab5f42"
CM034316.1	RepeatMasker	DNA/Kolobok-E	82732994	82733545	3233	+	.	ID="RND-6_FAMILY-13779";Tend="4723";Tstart="4177";shortTE="F";uid="adca0e25-89e3-45ad-b5bb-e9831e9cc9b2"
CM034316.1	RepeatMasker	Unknown	126182863	126183031	679	+	.	ID="RND-6_FAMILY-4091";Tend="1257";Tstart="1107";shortTE="F";uid="9d7e1643-0c4b-42e1-9f57-6018a8cc5960"
CM034316.1	RepeatMasker	Retroposon?	28770650	28771460	5350	+	.	ID="RND-6_FAMILY-10695";Tend="2096";Tstart="1263";shortTE="F";uid="ed3c2016-a8e6-43d8-840f-eaeb911e0d08"
CM034316.1	RepeatMasker	LINE/I-Jockey	40605398	40611373	49558	+	.	ID="RND-1_FAMILY-181";Tend="6104";Tstart="172";shortTE="F";uid="232162fb-203c-4aec-bcf0-8797f96b8ff0"
CM034316.1	RepeatMasker	Unknown	63912453	63912854	2381	+	.	ID="RND-1_FAMILY-225";Tend="1356";Tstart="939";shortTE="F";uid="1852bd91-dffd-4deb-b755-76a940bb8d69"
CM034316.1	RepeatMasker	DNA/hAT-hAT19	114336311	114336886	3681	+	.	ID="DNA8-71_AP";Tend="551";Tstart="1";shortTE="F";uid="c3e79a1e-66a2-4997-89ca-57fa0ad1a8ea"
CM034316.1	RepeatMasker	DNA/Ginger-1	19865386	19865573	1103	+	.	ID="RND-6_FAMILY-439";Tend="948";Tstart="772";shortTE="F";uid="a6f3c83c-8145-4cda-9683-a28dafab814e"
CM034316.1	RepeatMasker	DNA/P	15190154	15190966	2811	+	.	ID="RND-6_FAMILY-18041";Tend="1754";Tstart="847";shortTE="F";uid="e6710837-5533-4f3a-a926-7a295f904071"
CM034316.1	RepeatMasker	Retroposon?	29960833	29961225	561	+	.	ID="RND-6_FAMILY-11288";Tend="668";Tstart="277";shortTE="F";uid="28c8808f-01d7-40b7-b4ab-66a63a18ff5c"
CM034316.1	RepeatMasker	DNA/Ginger-1	40391484	40392123	3724	+	.	ID="RND-5_FAMILY-4248";Tend="2108";Tstart="1422";shortTE="F";uid="90246056-7f1d-40e1-ace2-dc84119116b5"
CM034316.1	RepeatMasker	DNA/hAT-Charlie	73354840	73355039	747	+	.	ID="RND-6_FAMILY-5354";Tend="960";Tstart="779";shortTE="F";uid="dd8fda33-bc71-41d2-ba9b-df7640ce48a6"
CM034316.1	RepeatMasker	DNA	23601622	23602357	628	+	.	ID="RND-6_FAMILY-4224";TEgroup="ctg_1%7CRND-6_FAMILY-4224%7C3";Tend="1476";Tstart="341";shortTE="F";uid="0d0a070b-814b-423a-b7e2-2425e7695590"
CM034316.1	RepeatMasker	LINE/L2	50884637	50884945	579	+	.	ID="RND-6_FAMILY-31205";Tend="2049";Tstart="1703";shortTE="F";uid="5da0bdd9-119e-42f4-924d-767ed67203e1"
CM034316.1	RepeatMasker	DNA/MULE-MuDR	12389139	12389935	4400	+	.	ID="RND-6_FAMILY-3347";Tend="2059";Tstart="1293";shortTE="F";uid="8f638d82-3374-406d-a32b-78d11eaf0dea"
CM034316.1	RepeatMasker	DNA/TcMar-Pogo	3047655	3048448	5777	+	.	ID="RND-1_FAMILY-232";Tend="1705";Tstart="913";shortTE="F";uid="370f061e-60be-4d33-a3ce-1b9fa9ec97f9"
CM034316.1	RepeatMasker	DNA/MULE-MuDR	116212398	116212841	668	+	.	ID="RND-6_FAMILY-9806";Tend="1739";Tstart="1299";shortTE="F";uid="c48d3e02-370f-4de7-b188-b1b1428c5692"
CM034316.1	RepeatMasker	DNA/Kolobok-E	62252048	62252467	1935	+	.	ID="RND-6_FAMILY-25148";Tend="1761";Tstart="1346";shortTE="F";uid="65388640-e101-4417-94b1-a1856cba2650"
CM034316.1	RepeatMasker	DNA/Ginger-1	22758226	22759050	6370	+	.	ID="RND-6_FAMILY-7084";Tend="816";Tstart="1";shortTE="F";uid="0b40fd9d-3421-43ee-94d7-dd1af41d0599"
CM034316.1	RepeatMasker	DNA/Kolobok-E	102035220	102038381	14297	+	.	ID="RND-6_FAMILY-6479";Tend="2602";Tstart="1";shortTE="F";uid="b03dadff-97c5-4ff9-8599-593fe32b75a7"
CM034316.1	RepeatMasker	LTR/Copia	117448512	117453261	42296	+	.	ID="RND-6_FAMILY-1726";Tend="5563";Tstart="815";shortTE="F";uid="c450acd6-fd86-4f87-a89b-ce75533ae2f4"
CM034316.1	RepeatMasker	Unknown	112776448	112776880	678	+	.	ID="RND-6_FAMILY-14051";Tend="2418";Tstart="1994";shortTE="F";uid="a1a1e1fa-d47e-4906-b729-de540fa40b5e"
CM034316.1	RepeatMasker	DNA/Kolobok-E	109029383	109029572	505	+	.	ID="RND-1_FAMILY-388";Tend="2702";Tstart="2515";shortTE="F";uid="59f19615-bde3-4402-899d-22eccfa7d45d"
CM034316.1	RepeatMasker	DNA/Kolobok-E	54464918	54465103	736	+	.	ID="RND-5_FAMILY-776";Tend="1353";Tstart="1191";shortTE="F";uid="25e19182-1894-4e96-9e15-38af665e58ac"
CM034316.1	RepeatMasker	Retroposon?	91775800	91776076	1084	+	.	ID="RND-6_FAMILY-15339";Tend="1096";Tstart="807";shortTE="F";uid="6e1c7ed5-de8c-4c00-af2e-2f04eae2c083"
CM034316.1	RepeatMasker	DNA/Maverick	11087439	11087982	2095	+	.	ID="rnd-6_family-337";Tend="10390";Tstart="9853";shortTE="F";uid="7623db60-ea45-4064-a967-0b592e9707e2"
CM034316.1	RepeatMasker	DNA/hAT	103273461	103273607	715	+	.	ID="RND-1_FAMILY-45";Tend="1428";Tstart="1270";shortTE="F";uid="5ffdc109-0925-44d8-bfb8-5d218a636f16"
CM034316.1	RepeatMasker	DNA/Kolobok-E	63272997	63273510	1001	+	.	ID="RND-6_FAMILY-13779";Tend="4694";Tstart="4215";shortTE="F";uid="79ad8031-fede-4d25-b06c-6e91ac623f68"
CM034316.1	RepeatMasker	DNA/Kolobok-E	55070476	55070590	428	+	.	ID="RND-6_FAMILY-5088";Tend="1726";Tstart="1615";shortTE="F";uid="5e072008-2e32-44fe-bbbe-1733662747c5"
CM034316.1	RepeatMasker	DNA/Kolobok-E	7041306	7041640	935	+	.	ID="KOLOBOKE-2_AP";Tend="451";Tstart="132";shortTE="F";uid="189829c1-19ca-46d9-9910-8496d5eacc63"
CM034316.1	RepeatMasker	Retroposon?	48268673	48268987	778	+	.	ID="RND-6_FAMILY-48448";Tend="4502";Tstart="4206";shortTE="F";uid="7f4971c6-09c1-4e07-83da-a9d08c8a94f4"
CM034316.1	RepeatMasker	Unknown	32056425	32056580	524	+	.	ID="RND-6_FAMILY-13947";Tend="1769";Tstart="1610";shortTE="F";uid="d0f91906-10fd-4bea-9191-a1e4f846595c"
CM034316.1	RepeatMasker	Retroposon?	62333448	62333583	1178	+	.	ID="RND-6_FAMILY-6210";Tend="3883";Tstart="3748";shortTE="F";uid="0e93f927-a921-47ba-9dd6-f9b4bf7d8584"
CM034316.1	RepeatMasker	RC/Helitron	59033808	59034342	716	+	.	ID="RND-6_FAMILY-22903";TEgroup="ctg_1%7CRND-6_FAMILY-22903%7C9";Tend="1713";Tstart="1069";shortTE="F";uid="ed345311-f1b0-49e3-9921-16fcdce2d9b2"
CM034316.1	RepeatMasker	Unknown	86853802	86854303	477	+	.	ID="RND-5_FAMILY-1063";TEgroup="ctg_1%7CRND-5_FAMILY-1063%7C2";Tend="1318";Tstart="905";shortTE="F";uid="b32a4ba9-58ba-4aaf-8dbc-1a5defecd7f6"
CM034316.1	RepeatMasker	LTR/Copia	96309764	96312126	21160	+	.	ID="RND-6_FAMILY-5733";Tend="5486";Tstart="3124";shortTE="F";uid="de372163-8105-418c-8035-ffeb654a8ed1"
CM034316.1	RepeatMasker	DNA/Maverick	146090639	146097431	56210	+	.	ID="RND-6_FAMILY-10791";Tend="10370";Tstart="3575";shortTE="F";uid="8f6dc997-381d-48dd-b022-a97cf81f10fb"
CM034316.1	RepeatMasker	DNA	23748658	23749397	3359	+	.	ID="RND-1_FAMILY-56";Tend="10022";Tstart="9235";shortTE="F";uid="056c74fa-23fb-4224-8865-0029e0d56126"
CM034316.1	RepeatMasker	Unknown	31501166	31520223	44290	+	.	ID="RND-5_FAMILY-1245";Tend="6370";Tstart="1";shortTE="F";uid="e89bcd19-3703-4948-82ae-1b8d2f428a5b"
CM034316.1	RepeatMasker	Unknown	17649498	17650164	3840	+	.	ID="RND-1_FAMILY-322";Tend="1660";Tstart="967";shortTE="F";uid="fb0180e9-20c9-4014-9a8a-63b984639ab1"
CM034316.1	RepeatMasker	LTR/Gypsy	115528183	115534687	50756	+	.	ID="RND-5_FAMILY-5090";Tend="6954";Tstart="586";shortTE="F";uid="5c21a709-85ec-42a6-bf25-cdb1a5164730"
CM034316.1	RepeatMasker	DNA/Ginger-2	59463041	59463660	2738	+	.	ID="RND-6_FAMILY-3703";Tend="2221";Tstart="1581";shortTE="F";uid="f53c2774-8964-4837-b511-ebdcacd743a2"
CM034316.1	RepeatMasker	DNA/Ginger-1	66285371	66286167	6400	+	.	ID="RND-6_FAMILY-439";Tend="1686";Tstart="888";shortTE="F";uid="c3687235-176f-45c7-8ce2-49e998b011bc"
CM034316.1	RepeatMasker	DNA	49989527	49989914	938	+	.	ID="RND-5_FAMILY-6566";Tend="2069";Tstart="1715";shortTE="F";uid="41cb8033-a7d4-449e-94e5-679985335f3d"
CM034316.1	RepeatMasker	DNA/hAT	83297181	83297490	1300	+	.	ID="RND-1_FAMILY-61";Tend="3458";Tstart="3140";shortTE="F";uid="58adbe21-e298-429c-aacd-e5fe475fe791"
CM034316.1	RepeatMasker	Retroposon?	5191758	5192415	1922	+	.	ID="SINE2-1_AP";Tend="1473";Tstart="812";shortTE="F";uid="2ae138f8-e04c-4561-924c-88fcd3bc4d58"
CM034316.1	RepeatMasker	DNA/hAT-Charlie	22691654	22691920	1053	+	.	ID="RND-5_FAMILY-6446";TEgroup="ctg_1%7CRND-5_FAMILY-6446%7C9";Tend="1649";Tstart="952";shortTE="F";uid="3b536461-6a02-4c1c-aab0-aa5fb6f2ab05"
CM034316.1	RepeatMasker	Retroposon?	23745327	23745525	585	+	.	ID="RND-6_FAMILY-10695";Tend="1888";Tstart="1678";shortTE="F";uid="c7391de9-f894-4ac5-9810-c3e609ef5c99"
CM034316.1	RepeatMasker	Unknown	53905056	53905254	782	+	.	ID="RND-1_FAMILY-352";Tend="888";Tstart="688";shortTE="F";uid="45a5b65c-1dab-4888-b41f-8cf173223eb7"
CM034316.1	RepeatMasker	DNA/MULE-MuDR	8900506	8900887	3115	+	.	ID="RND-5_FAMILY-8084";Tend="641";Tstart="260";shortTE="F";uid="5baacd46-f501-4772-9910-36575e378d2a"
CM034316.1	RepeatMasker	Unknown	67451612	67451748	421	+	.	ID="RND-5_FAMILY-247";Tend="1152";Tstart="1018";shortTE="F";uid="4ac8b879-3ec7-4252-a020-8e2a432d37d2"
CM034316.1	RepeatMasker	DNA/Kolobok-E	127078907	127079038	700	+	.	ID="rnd-1_family-238";Tend="3046";Tstart="2775";shortTE="F";uid="428e4596-8bbe-41cd-a316-70e3bc153332"
CM034316.1	RepeatMasker	DNA	108702748	108703198	920	+	.	ID="DNA4-3_AP";Tend="401";Tstart="3";shortTE="F";uid="ca7970eb-cf35-4522-be7a-9bfaae79aeb9"
CM034316.1	RepeatMasker	Unknown	9622565	9622690	665	+	.	ID="RND-5_FAMILY-177";Tend="1175";Tstart="1013";shortTE="F";uid="8f74c94f-a428-4b0e-9224-bcec1eb906f0"
CM034316.1	RepeatMasker	DNA/hAT-Tip100	48851932	48852134	1174	+	.	ID="HAT-N16_AP";Tend="237";Tstart="1";shortTE="F";uid="398567e3-e4c9-4274-a9eb-f60534c14e76"
CM034316.1	RepeatMasker	DNA/Kolobok-E	30244215	30244335	624	+	.	ID="rnd-6_family-2379";Tend="1002";Tstart="877";shortTE="F";uid="ef6a0c98-e98a-4825-b1be-8ac418dd84fe"
CM034316.1	RepeatMasker	Retroposon?	8179775	8180561	4200	+	.	ID="RND-6_FAMILY-10695";Tend="2095";Tstart="1279";shortTE="F";uid="c279b4d5-e9e3-41ac-836b-92d39c64702e"
CM034316.1	RepeatMasker	LINE/L2	13548461	13548803	845	+	.	ID="RND-6_FAMILY-495";Tend="3791";Tstart="3422";shortTE="F";uid="0287bb79-f7fa-4ae5-9d73-9f6fdb7a3ef2"
CM034316.1	RepeatMasker	DNA/Kolobok-E	37843981	37844122	553	+	.	ID="RND-6_FAMILY-1722";Tend="1772";Tstart="1641";shortTE="F";uid="6f261a1a-f245-400a-89ec-1ed948f40472"
CM034316.1	RepeatMasker	Retroposon?	35703835	35703969	427	+	.	ID="RND-6_FAMILY-13193";Tend="1090";Tstart="958";shortTE="F";uid="6019d8f5-b8a1-4935-bfab-2602da6e41ca"
CM034316.1	RepeatMasker	DNA	50340109	50340309	1444	+	.	ID="RND-5_FAMILY-2187";Tend="1616";Tstart="1417";shortTE="F";uid="24b7bd56-4783-4d2e-9420-e8f888813fa4"
CM034316.1	RepeatMasker	Retroposon?	12877167	12879019	9634	+	.	ID="RND-6_FAMILY-5721";Tend="2382";Tstart="762";shortTE="F";uid="051abbd8-cd60-482b-8e36-d062b2556d64"
CM034316.1	RepeatMasker	Unknown	31266497	31266633	419	+	.	ID="RND-6_FAMILY-731";Tend="1196";Tstart="1060";shortTE="F";uid="2be9009d-8500-47df-ae67-8bf1770032b1"
CM034316.1	RepeatMasker	Unknown	29812733	29813116	2428	+	.	ID="RND-1_FAMILY-373";Tend="1253";Tstart="874";shortTE="F";uid="b693091b-53be-455b-a4ca-0f249ea62b3f"
CM034316.1	RepeatMasker	Unknown	144472982	144475814	22920	+	.	ID="RND-1_FAMILY-216";Tend="3719";Tstart="865";shortTE="F";uid="7c1441fb-d1fc-4d47-b202-899b0cfc0448"
CM034316.1	RepeatMasker	Retroposon?	119387681	119388610	5302	+	.	ID="RND-6_FAMILY-10695";Tend="2882";Tstart="1759";shortTE="F";uid="2b56c30b-a284-4289-8346-9f32e1a6f63d"
CM034316.1	RepeatMasker	LTR/Gypsy	141996055	141997072	8786	+	.	ID="RND-1_FAMILY-347";Tend="5193";Tstart="4183";shortTE="F";uid="c1d9d5ae-0bfc-4077-836b-20b324342234"
CM034316.1	RepeatMasker	Unknown	119771550	119772158	3336	+	.	ID="RND-6_FAMILY-4980";Tend="1344";Tstart="729";shortTE="F";uid="122e46da-9305-4c51-aa3d-04f2d8674db5"
CM034316.1	RepeatMasker	DNA/hAT	69561531	69561767	567	+	.	ID="RND-1_FAMILY-61";Tend="986";Tstart="746";shortTE="F";uid="4a49ad98-18bd-4ad9-9242-506641ffc6db"
CM034316.1	RepeatMasker	DNA/Ginger-1	20097896	20098005	2880	+	.	ID="RND-6_FAMILY-439";Tend="2340";Tstart="1770";shortTE="F";uid="a3fbf881-53d4-48ba-8b72-4168209e4290"
CM034316.1	RepeatMasker	DNA/hAT?	69226244	69226882	1052	+	.	ID="RND-6_FAMILY-19891";Tend="1350";Tstart="719";shortTE="F";uid="7c65f104-9158-4143-9aef-c4c797fb5e1d"
CM034316.1	RepeatMasker	DNA/Kolobok-E	38162163	38162835	1735	+	.	ID="RND-6_FAMILY-1722";Tend="2370";Tstart="1723";shortTE="F";uid="26ff06bc-46a1-4599-aaa4-2a819cef074c"
CM034316.1	RepeatMasker	DNA/hAT-hAT19	3375810	3375983	501	+	.	ID="RND-6_FAMILY-8033";Tend="2078";Tstart="1925";shortTE="F";uid="bdc25073-aba5-4651-b573-94fb7a266224"
CM034316.1	RepeatMasker	DNA/Ginger-1	22906152	22907639	11315	+	.	ID="RND-6_FAMILY-11761";Tend="2255";Tstart="772";shortTE="F";uid="1eea4fc6-acfa-4743-b811-8116ed20552f"
CM034316.1	RepeatMasker	Unknown	32927534	32928085	3346	+	.	ID="RND-6_FAMILY-5666";Tend="1336";Tstart="777";shortTE="F";uid="5cf7562b-b9a2-4f96-917d-3bae64fef34a"
CM034316.1	RepeatMasker	DNA/hAT?	103944108	103944299	561	+	.	ID="RND-6_FAMILY-5014";Tend="1816";Tstart="1637";shortTE="F";uid="c5dca10b-7574-4741-a238-8e8ac0f8636d"
CM034316.1	RepeatMasker	Unknown	41896559	41896807	795	+	.	ID="RND-5_FAMILY-3187";Tend="919";Tstart="678";shortTE="F";uid="ee232dff-ef65-4b71-b37b-e3f1e918cc66"
CM034316.1	RepeatMasker	DNA/hAT?	86537898	86538935	8725	+	.	ID="RND-6_FAMILY-1456";Tend="1867";Tstart="836";shortTE="F";uid="e1bdaea8-5aec-46aa-9286-7d99e99f9d36"
CM034316.1	RepeatMasker	LTR/Gypsy	152922056	152922381	2745	+	.	ID="RND-6_FAMILY-23484";Tend="576";Tstart="247";shortTE="F";uid="99d1454d-23a1-47d0-8974-93f284f657e5"
CM034316.1	RepeatMasker	Unknown	72704118	72704617	536	+	.	ID="RND-4_FAMILY-266";TEgroup="ctg_1%7CRND-4_FAMILY-266%7C1";Tend="1345";Tstart="923";shortTE="F";uid="9cc5bc5a-054c-4b43-9d6e-7b77f297f58b"
CM034316.1	RepeatMasker	DNA	32612349	32612653	408	+	.	ID="RND-6_FAMILY-20279";Tend="1351";Tstart="1065";shortTE="F";uid="527a011b-4e64-4393-9b58-80c799b53025"
CM034316.1	RepeatMasker	DNA	48532705	48533019	2482	+	.	ID="dna8-31_ap";Tend="484";Tstart="23";shortTE="F";uid="6159762d-c0f2-4505-8283-e2fe91df4dce"
CM034316.1	RepeatMasker	Retroposon?	119137232	119137833	4954	+	.	ID="RND-5_FAMILY-6649";Tend="2511";Tstart="1953";shortTE="F";uid="60019346-b26f-457e-afbf-ac14d9bc3427"
CM034316.1	RepeatMasker	DNA/hAT-hAT19	19776108	19777128	7622	+	.	ID="RND-6_FAMILY-44396";Tend="1592";Tstart="595";shortTE="F";uid="4761258b-8440-4de4-aeaa-0966bbb6a309"
CM034316.1	RepeatMasker	DNA/hAT-Charlie	109328602	109330422	2905	+	.	ID="HAT-33_LMI";Tend="2281";Tstart="481";shortTE="F";uid="0f108b7c-0aea-4d92-ba51-8930932f2c4a"
CM034316.1	RepeatMasker	DNA/Ginger-1	58618885	58619189	1965	+	.	ID="RND-5_FAMILY-8166";Tend="1933";Tstart="1639";shortTE="F";uid="787c6700-fc50-40b4-8e33-3d35723ff346"
CM034316.1	RepeatMasker	Retroposon?	42208387	42208596	1160	+	.	ID="RND-6_FAMILY-11938";Tend="1453";Tstart="1245";shortTE="F";uid="60820a23-e408-4be2-8a2d-18756c7083e4"
CM034316.1	RepeatMasker	DNA/Ginger-1	100941094	100941550	1238	+	.	ID="rnd-6_family-9942";Tend="1065";Tstart="660";shortTE="F";uid="ecc49f0d-afcf-4e7e-9e85-87ef29268b59"
CM034316.1	RepeatMasker	DNA/hAT	29678808	29679140	954	+	.	ID="RND-6_FAMILY-6678";Tend="658";Tstart="356";shortTE="F";uid="76f0a394-de10-4cfb-abf6-aed192937312"
CM034316.1	RepeatMasker	DNA/hAT	45498291	45498540	1474	+	.	ID="dna8-94_ap";Tend="214";Tstart="1";shortTE="F";uid="5dccff55-a35a-4f81-bd3c-94b854765989"
CM034316.1	RepeatMasker	LINE/L2	41238835	41239168	2554	+	.	ID="RND-6_FAMILY-23366";Tend="379";Tstart="47";shortTE="F";uid="422cf2ed-ddaf-4f16-ba46-2f1cd81810b0"
CM034316.1	RepeatMasker	LTR/Gypsy	141526175	141527036	2549	+	.	ID="RND-6_FAMILY-1730";Tend="4661";Tstart="3870";shortTE="F";uid="2251136c-a3f7-4882-84a3-7a05cd2d388d"
CM034316.1	RepeatMasker	Unknown	66863725	66864691	6058	+	.	ID="RND-1_FAMILY-411";Tend="2531";Tstart="1569";shortTE="F";uid="73cef8ea-6c61-46c0-8a84-7c6406ac251f"
CM034316.1	RepeatMasker	DNA/hAT-hAT19	6984703	6985394	3079	+	.	ID="RND-6_FAMILY-6784";Tend="4887";Tstart="4172";shortTE="F";uid="5b5d6cb0-c29d-4a13-a271-d5266cc3dacc"
CM034316.1	RepeatMasker	Retroposon?	35673169	35673344	1119	+	.	ID="RND-6_FAMILY-621";Tend="179";Tstart="1";shortTE="F";uid="9edb5434-6ebf-438b-8b00-dea382f27646"
CM034316.1	RepeatMasker	DNA/hAT	86094839	86094966	432	+	.	ID="RND-5_FAMILY-1120";Tend="1223";Tstart="1071";shortTE="F";uid="44bf5bc0-73c3-4f54-82ca-fab0028af8f0"
CM034316.1	RepeatMasker	Unknown	17356954	17357411	2073	+	.	ID="RND-6_FAMILY-12489";Tend="1423";Tstart="944";shortTE="F";uid="b0e7dba5-43fa-44ce-adeb-f91229b69e2a"
CM034316.1	RepeatMasker	DNA/Ginger-1	20079741	20080180	3286	+	.	ID="RND-5_FAMILY-6062";Tend="1090";Tstart="650";shortTE="F";uid="599b2f69-c0ac-421e-893a-e3f92f1c1eba"
CM034316.1	RepeatMasker	LINE/R1	117299988	117302238	808	+	.	ID="SART-4_API";Tend="4602";Tstart="382";shortTE="F";uid="4213106b-e558-41f1-bc28-77636815b8c9"
CM034316.1	RepeatMasker	DNA/TcMar-Tc1	116730349	116730472	462	+	.	ID="MARINER-N22_AG";Tend="188";Tstart="64";shortTE="F";uid="9928d794-4c24-4111-a8dd-5a580e68e606"
CM034316.1	RepeatMasker	DNA/Kolobok-E	130051720	130052114	1495	+	.	ID="RND-6_FAMILY-13779";Tend="4579";Tstart="4178";shortTE="F";uid="4b67c66e-7235-48a3-91b2-29ffc32ea51e"
CM034316.1	RepeatMasker	DNA	12229672	12229936	506	+	.	ID="RND-6_FAMILY-2677";Tend="675";Tstart="432";shortTE="F";uid="a84ad1d2-faa7-46f8-99b2-5c1a1c9cf095"
CM034316.1	RepeatMasker	LINE/L2	137784566	137785095	1486	+	.	ID="RND-6_FAMILY-29267";Tend="2811";Tstart="2283";shortTE="F";uid="60871bdf-8a3a-4bb9-b7e6-d2428683f6d0"
CM034316.1	RepeatMasker	Retroposon?	44911014	44911949	2742	+	.	ID="RND-6_FAMILY-10695";Tend="1566";Tstart="651";shortTE="F";uid="717e3629-843a-4089-86dd-91a8c45fa0a4"
CM034316.1	RepeatMasker	Unknown	33331949	33332233	537	+	.	ID="RND-6_FAMILY-1152";TEgroup="ctg_1%7CRND-6_FAMILY-1152%7C4";Tend="1586";Tstart="1375";shortTE="T";uid="f02e327f-0d02-45bf-87b4-ba27a118ca9a"
CM034316.1	RepeatMasker	DNA/TcMar-m44?	134205383	134205547	801	+	.	ID="DNA4-9C_AP";Tend="165";Tstart="1";shortTE="F";uid="aebe9259-b237-4f2a-a4b1-7495a86956e4"
CM034316.1	RepeatMasker	DNA	21881856	21882621	3828	+	.	ID="RND-4_FAMILY-67";TEgroup="ctg_1%7CRND-4_FAMILY-67%7C10";Tend="2405";Tstart="1221";shortTE="F";uid="1787304e-1b6c-4f25-8c2e-389986eb11ef"
CM034316.1	RepeatMasker	LINE/R1	10522143	10522692	4504	+	.	ID="RND-6_FAMILY-12795";Tend="551";Tstart="1";shortTE="F";uid="c55371aa-1e67-4206-b800-22c77934667e"
CM034316.1	RepeatMasker	DNA/Ginger-1	23112898	23114398	11278	+	.	ID="RND-6_FAMILY-439";Tend="2250";Tstart="773";shortTE="F";uid="4c15849b-bc6d-4d8e-b531-74eafa89831f"
CM034316.1	RepeatMasker	DNA/hAT-Tip100	22629037	22629252	1048	+	.	ID="RND-1_FAMILY-456";Tend="738";Tstart="544";shortTE="F";uid="43d6975d-5ed4-46bd-a4b7-0f6910ecdd2a"
CM034316.1	RepeatMasker	DNA	51108979	51109374	2090	+	.	ID="TTAA2_AP";Tend="427";Tstart="2";shortTE="F";uid="76be4f20-7548-4558-af6e-71829072af38"
CM034316.1	RepeatMasker	Retroposon?	133261435	133261600	613	+	.	ID="RND-6_FAMILY-26162";TEgroup="ctg_1%7CRND-6_FAMILY-26162%7C12";Tend="711";Tstart="610";shortTE="F";uid="73f1e4f6-f3fe-4070-a1db-0141b750b5d6"
CM034316.1	RepeatMasker	Retroposon?	73795164	73795321	800	+	.	ID="RND-6_FAMILY-1018";Tend="1419";Tstart="1250";shortTE="F";uid="88cffabc-412e-43e5-b071-7bda8b3d4bd6"
CM034316.1	RepeatMasker	DNA/Kolobok-E	14858244	14858475	422	+	.	ID="RND-6_FAMILY-5731";Tend="2410";Tstart="2182";shortTE="F";uid="82d5e39f-896f-4126-8cea-b44246db7124"
CM034316.1	RepeatMasker	Unknown	68255599	68255856	1524	+	.	ID="RND-5_FAMILY-3649";Tend="1171";Tstart="916";shortTE="F";uid="db4a8714-5488-4636-a304-40711681c06b"
CM034316.1	RepeatMasker	DNA/Ginger-1	119973452	119974645	8148	+	.	ID="RND-6_FAMILY-439";Tend="1989";Tstart="778";shortTE="F";uid="b54c5afb-f100-482b-b3ea-aeb1f084b6d5"
CM034316.1	RepeatMasker	DNA/hAT-Tip100	58631212	58631651	3045	+	.	ID="RND-6_FAMILY-10387";Tend="1571";Tstart="1141";shortTE="F";uid="40069ea7-f411-4b4d-bd9e-ea0959b67bc5"
CM034316.1	RepeatMasker	Unknown	80250060	80250548	1972	+	.	ID="RND-6_FAMILY-20667";Tend="1426";Tstart="956";shortTE="F";uid="8653cdc2-e805-48cd-86a0-a7a0f45c9541"
CM034316.1	RepeatMasker	Retroposon?	81654605	81656346	13915	+	.	ID="RND-1_FAMILY-464";Tend="2664";Tstart="905";shortTE="F";uid="6fbe8d2a-e511-445e-af3d-fce6b349177b"
CM034316.1	RepeatMasker	DNA/Ginger-1	22735298	22736402	6701	+	.	ID="RND-6_FAMILY-11006";Tend="2348";Tstart="1212";shortTE="F";uid="bdf7a6b8-c41a-462b-82a7-0533eda9f676"
CM034316.1	RepeatMasker	Retroposon?	129713326	129714067	3068	+	.	ID="RND-6_FAMILY-11938";Tend="1701";Tstart="1000";shortTE="F";uid="69c71976-8a5c-4100-bff5-32a11610fdca"
CM034316.1	RepeatMasker	DNA/Ginger-1	128656796	128657627	1086	+	.	ID="rnd-6_family-4450";Tend="2281";Tstart="971";shortTE="F";uid="4abb0ee9-a72a-4ce2-b3dc-ff139c77e78d"
CM034316.1	RepeatMasker	DNA/hAT-Ac	46509553	46509937	2510	+	.	ID="RND-6_FAMILY-5285";Tend="1361";Tstart="987";shortTE="F";uid="debcd15f-42b3-472f-97fe-e522dba7fb4b"
CM034316.1	RepeatMasker	DNA	19943450	19943619	899	+	.	ID="RND-4_FAMILY-1023";Tend="1090";Tstart="921";shortTE="F";uid="81788ba8-8c8b-4f97-bf31-46af8184a092"
CM034316.1	RepeatMasker	LINE/R1	142027000	142030589	8458	+	.	ID="RND-5_FAMILY-41";TEgroup="ctg_1%7CRND-5_FAMILY-41%7C7";Tend="5749";Tstart="3259";shortTE="F";uid="afbf70ec-363d-4b95-af21-f516cee7e6c6"
CM034316.1	RepeatMasker	DNA	10582186	10583558	4150	+	.	ID="RND-5_FAMILY-5139";TEgroup="ctg_1%7CRND-5_FAMILY-5139%7C9";Tend="2360";Tstart="665";shortTE="F";uid="150fce45-c978-44f6-be58-272b5336ea2c"
CM034316.1	RepeatMasker	Retroposon?	89400449	89401355	4070	+	.	ID="SINE2-1_AP";Tend="922";Tstart="4";shortTE="F";uid="3ac3d5b9-47ed-4f31-af98-49d4e9ae315b"
CM034316.1	RepeatMasker	DNA/hAT-Tip100	30028744	30029366	3495	+	.	ID="RND-5_FAMILY-1538";Tend="1569";Tstart="897";shortTE="F";uid="f825ccd8-6b00-4bb5-82a9-95b6779a2cf0"
CM034316.1	RepeatMasker	Unknown	43181647	43187164	39231	+	.	ID="RND-4_FAMILY-443";Tend="5101";Tstart="1";shortTE="F";uid="efc57b86-96e6-4ee6-b0cb-87c5ed6658ef"
CM034316.1	RepeatMasker	Retroposon?	143828845	143829370	3641	+	.	ID="SINE2-1_AP";Tend="1578";Tstart="1050";shortTE="F";uid="1074add1-251a-4607-9aec-400b88b81790"
CM034316.1	RepeatMasker	LINE/L2	145415209	145415382	1226	+	.	ID="RND-6_FAMILY-29267";Tend="4358";Tstart="4183";shortTE="F";uid="6a94db36-3517-4943-8dc1-36053b2f9592"
CM034316.1	RepeatMasker	LTR/Pao	129304860	129305655	2878	+	.	ID="BEL1-I_AP";Tend="2479";Tstart="1660";shortTE="F";uid="4a67656f-9969-4e31-89db-4f6e39077837"
CM034316.1	RepeatMasker	Retroposon?	6184610	6185067	2127	+	.	ID="RND-6_FAMILY-30965";Tend="1412";Tstart="1008";shortTE="F";uid="a4d3b124-b1d2-4f00-90b6-9c56bc9dedf8"
CM034316.1	RepeatMasker	Retroposon?	92494397	92494808	2272	+	.	ID="RND-6_FAMILY-13193";Tend="1271";Tstart="864";shortTE="F";uid="af743e4a-f0ac-4afe-896a-23e2aebbb7b8"
CM034316.1	RepeatMasker	Unknown	55035240	55035414	770	+	.	ID="RND-5_FAMILY-247";Tend="1081";Tstart="921";shortTE="F";uid="247cc14c-468b-4265-a12f-dc43bffc7e79"
CM034316.1	RepeatMasker	Retroposon?	34949485	34950269	589	+	.	ID="RND-6_FAMILY-4755";Tend="2309";Tstart="1496";shortTE="F";uid="68c1bf4d-db4e-4e5f-96ef-e8f670cbfff6"
CM034316.1	RepeatMasker	DNA/hAT-Tip100	20444911	20445253	1854	+	.	ID="DNA8-89_AP";Tend="345";Tstart="1";shortTE="F";uid="f712b568-bf69-4fd0-a94d-e896424302d0"
CM034316.1	RepeatMasker	DNA/hAT-hAT19	36399649	36399969	1792	+	.	ID="DNA8-82_AP";Tend="749";Tstart="460";shortTE="F";uid="8656b979-7e28-40d7-bda7-6e2b4e6603f6"
CM034316.1	RepeatMasker	DNA/hAT-hAT19	63624575	63624746	554	+	.	ID="DNA8-109_AP";Tend="192";Tstart="3";shortTE="F";uid="ed931e92-4c57-4a95-9eb1-dccb0495c779"
CM034316.1	RepeatMasker	DNA	14100028	14100143	810	+	.	ID="RND-6_FAMILY-13527";Tend="1374";Tstart="1260";shortTE="F";uid="337a8a15-5a62-45a0-aa00-b0438065f7f3"
CM034316.1	RepeatMasker	Retroposon?	37647426	37647550	488	+	.	ID="RND-1_FAMILY-207";Tend="619";Tstart="489";shortTE="F";uid="bfe9b4b1-a653-49ac-b845-0d90df47bd78"
CM034316.1	RepeatMasker	DNA	67581196	67581681	561	+	.	ID="dna4-1_ap";Tend="442";Tstart="3";shortTE="F";uid="d5d1f2af-af6e-4fd1-a4e0-b5a9087f32bf"
CM034316.1	RepeatMasker	Retroposon?	8872476	8872944	569	+	.	ID="RND-1_FAMILY-184";TEgroup="ctg_1%7CRND-1_FAMILY-184%7C4";Tend="737";Tstart="65";shortTE="F";uid="d6cff5cf-96e1-48b2-848b-7b2eda607375"
CM034316.1	RepeatMasker	DNA/MULE-MuDR	107688944	107689054	523	+	.	ID="RND-6_FAMILY-3347";Tend="1077";Tstart="963";shortTE="F";uid="942b8983-d30a-4efc-a755-cab1d031cd8e"
CM034316.1	RepeatMasker	Retroposon?	67210420	67210548	428	+	.	ID="RND-6_FAMILY-11938";Tend="1764";Tstart="1654";shortTE="F";uid="1e191b1f-5f84-4729-8a3c-36fd30ede367"
CM034316.1	RepeatMasker	DNA	22385870	22385993	659	+	.	ID="TTAAC_AP";Tend="128";Tstart="6";shortTE="F";uid="83d6bf74-ebe3-44c3-9459-18eda2368664"
CM034316.1	RepeatMasker	DNA	49943029	49943471	2108	+	.	ID="TTAA2D_AP";Tend="431";Tstart="1";shortTE="F";uid="bb3f0671-e3f7-409c-9767-218cf75feea4"
CM034316.1	RepeatMasker	DNA	134594338	134594743	2595	+	.	ID="TTAA12_AP";Tend="400";Tstart="1";shortTE="F";uid="21c278a4-26a7-415b-958d-8b60c3d59c0c"
CM034316.1	RepeatMasker	DNA/Ginger-1	31171333	31171503	899	+	.	ID="RND-5_FAMILY-6062";Tend="1254";Tstart="1066";shortTE="F";uid="1bf478b4-607e-4e42-aa74-078d5840b50b"
CM034316.1	RepeatMasker	DNA	71437483	71437906	2455	+	.	ID="RND-6_FAMILY-8478";Tend="1351";Tstart="917";shortTE="F";uid="2de59e55-7e52-4087-94d0-ac37ba48c488"
CM034316.1	RepeatMasker	Unknown	41350373	41350517	500	+	.	ID="RND-6_FAMILY-21395";Tend="972";Tstart="841";shortTE="F";uid="983e7512-8b3b-4528-9ce1-6a266e3fff4b"
CM034316.1	RepeatMasker	DNA/MULE-MuDR	12931573	12932098	2380	+	.	ID="RND-5_FAMILY-8084";Tend="633";Tstart="88";shortTE="F";uid="d94c7827-d15e-4c58-9e02-79f427fb6a85"
CM034316.1	RepeatMasker	DNA	26240526	26240829	2124	+	.	ID="RND-5_FAMILY-463";Tend="1179";Tstart="872";shortTE="F";uid="ee8af821-8001-4430-9b91-b56f9e6c1bc9"
CM034316.1	RepeatMasker	DNA/hAT	92655542	92656993	10963	+	.	ID="RND-6_FAMILY-6755";Tend="2114";Tstart="707";shortTE="F";uid="3f26b320-eefc-4de0-ab6f-d68b05099386"
CM034316.1	RepeatMasker	DNA/hAT-Ac	3030280	3030707	1904	+	.	ID="RND-6_FAMILY-1327";Tend="1432";Tstart="1048";shortTE="F";uid="bcbbdf5f-8c05-4a32-92d5-e2510780a74f"
CM034316.1	RepeatMasker	DNA/Sola-1	117376672	117377144	696	+	.	ID="SOLA1-8_AP";Tend="2742";Tstart="2246";shortTE="F";uid="5a8a6c22-050f-49e6-9174-9d8c93b75efe"
CM034316.1	RepeatMasker	DNA/hAT-Ac	107715706	107715904	1251	+	.	ID="DNA8-20_AP";Tend="195";Tstart="1";shortTE="F";uid="930114f8-898b-45e0-8466-5e4d1dfed4e4"
CM034316.1	RepeatMasker	DNA/Ginger-1	63862707	63864174	12223	+	.	ID="RND-6_FAMILY-8806";Tend="2316";Tstart="850";shortTE="F";uid="ef540868-f9c6-4398-bff3-9ef448465737"
CM034316.1	RepeatMasker	Unknown	66117057	66117549	2197	+	.	ID="RND-6_FAMILY-13059";Tend="1907";Tstart="1378";shortTE="F";uid="053f753e-f9a9-480f-b955-b4b30c2121f7"
CM034316.1	RepeatMasker	DNA/Sola-1	109300158	109300369	1494	+	.	ID="SOLA1-11_AP";Tend="4188";Tstart="3977";shortTE="F";uid="50a913e7-2a27-4f05-a2d8-1a1db701ee45"
CM034316.1	RepeatMasker	Retroposon?	30136701	30136894	508	+	.	ID="RND-6_FAMILY-20820";Tend="1222";Tstart="1045";shortTE="F";uid="a9e32940-2373-4dfd-9676-1262c96d62ae"
CM034316.1	RepeatMasker	DNA/Kolobok-E	60912383	60912585	415	+	.	ID="RND-6_FAMILY-1722";Tend="2107";Tstart="1911";shortTE="F";uid="e960b74b-32be-4cfa-8da9-36dbf6a224fe"
CM034316.1	RepeatMasker	RC/Helitron	38626500	38626649	558	+	.	ID="RND-1_FAMILY-458";Tend="907";Tstart="769";shortTE="F";uid="f63bca70-464a-41cc-84ab-f228da7d193f"
CM034316.1	RepeatMasker	DNA	147429733	147430164	1885	+	.	ID="TTAA5_AP";Tend="442";Tstart="37";shortTE="F";uid="7f84f944-1ceb-475c-945d-ccb536b06b79"
CM034316.1	RepeatMasker	Retroposon?	6931643	6931828	805	+	.	ID="RND-6_FAMILY-26955";Tend="1479";Tstart="1300";shortTE="F";uid="6899a950-6cdc-4e50-8160-f963830d4612"
CM034316.1	RepeatMasker	DNA/hAT	48214026	48214669	2515	+	.	ID="RND-1_FAMILY-508";TEgroup="ctg_1%7CRND-1_FAMILY-508%7C5";Tend="1935";Tstart="918";shortTE="F";uid="7f030607-273c-48dd-8920-cc8e0c214b3f"
CM034316.1	RepeatMasker	Retroposon?	17174576	17175131	549	+	.	ID="RND-6_FAMILY-11938";Tend="1509";Tstart="1146";shortTE="F";uid="5c916619-e09b-4e44-98b0-a52e4e8e10c3"
CM034316.1	RepeatMasker	Unknown	112899503	112899770	1187	+	.	ID="RND-6_FAMILY-15100";Tend="1130";Tstart="823";shortTE="F";uid="2e979466-15db-4af7-88d1-61b2fd673332"
CM034316.1	RepeatMasker	Retroposon?	19900183	19900788	493	+	.	ID="RND-6_FAMILY-11938";Tend="1580";Tstart="1000";shortTE="F";uid="74f413c9-6332-4ed1-a3f1-364714b9f206"
CM034316.1	RepeatMasker	Unknown	113440604	113441423	6185	+	.	ID="RND-6_FAMILY-28668";Tend="2021";Tstart="1249";shortTE="F";uid="75ff26ff-bb6a-497d-b0cc-16b258750a5f"
CM034316.1	RepeatMasker	DNA/hAT-hAT19	88589708	88590624	1044	+	.	ID="hat-1_rpr";Tend="1478";Tstart="561";shortTE="F";uid="b3d7c69d-c244-4e5e-bc48-a9b607340eca"
CM034316.1	RepeatMasker	Retroposon?	18606528	18607078	606	+	.	ID="RND-6_FAMILY-11938";Tend="1548";Tstart="1005";shortTE="F";uid="9d52c99e-dfb0-4988-a9c0-5055aa057d16"
CM034316.1	RepeatMasker	Retroposon?	93087279	93088045	6014	+	.	ID="RND-6_FAMILY-13511";Tend="1626";Tstart="857";shortTE="F";uid="b57f5f2a-1ad0-4ebc-b2e0-080e884ca309"
CM034316.1	RepeatMasker	DNA/Kolobok-E	73217925	73219668	1095	+	.	ID="koloboke-4_ap";Tend="6200";Tstart="5123";shortTE="F";uid="68c804d0-5033-4b8f-8dbf-4b3fdac41cbc"
CM034316.1	RepeatMasker	DNA/PIF-Harbinger	149849497	149850178	25743	+	.	ID="rnd-5_family-6962";Tend="3126";Tstart="2516";shortTE="F";uid="b6620de9-1112-4657-86a0-6acf7e960553"
CM034316.1	RepeatMasker	DNA/Maverick	143960274	143961515	8010	+	.	ID="RND-6_FAMILY-10791";Tend="10246";Tstart="9004";shortTE="F";uid="ccc504a5-6674-4d38-b145-aa6c74a6e0a4"
CM034316.1	RepeatMasker	DNA	25048978	25049412	2269	+	.	ID="ttaa2c_ap";Tend="423";Tstart="1";shortTE="F";uid="b45e792e-d3f8-44a2-b134-857a9b7de232"
CM034316.1	RepeatMasker	DNA	19269514	19270081	3991	+	.	ID="TTAA14_AP";Tend="552";Tstart="1";shortTE="F";uid="ed76b639-5a11-4b82-ad2a-3ffe358be1fd"
CM034316.1	RepeatMasker	DNA/Kolobok-E	87793499	87794577	8164	+	.	ID="RND-6_FAMILY-27058";Tend="3319";Tstart="2299";shortTE="F";uid="6e7c85ae-0245-4302-8cc4-97d349933061"
CM034316.1	RepeatMasker	LINE/I-Jockey	36651863	36653467	9798	+	.	ID="RND-4_FAMILY-559";Tend="2023";Tstart="441";shortTE="F";uid="0cf14794-73e9-4a0a-b754-b050da0feac3"
CM034316.1	RepeatMasker	DNA/MULE-MuDR	64880790	64881406	552	+	.	ID="rnd-6_family-15731";Tend="1571";Tstart="963";shortTE="F";uid="5777f464-145e-4450-bd25-bb47763e6852"
CM034316.1	RepeatMasker	DNA/hAT-Charlie	13804136	13804517	1859	+	.	ID="HAT-N1_AP";Tend="561";Tstart="166";shortTE="F";uid="65fd4245-93eb-42df-8442-cf26a2934c82"
CM034316.1	RepeatMasker	Retroposon?	99547142	99547680	2191	+	.	ID="RND-6_FAMILY-10695";Tend="1417";Tstart="830";shortTE="F";uid="22152f97-8d29-4817-b6c6-c0543103378d"
CM034316.1	RepeatMasker	DNA/Kolobok-E	50204089	50204213	528	+	.	ID="RND-6_FAMILY-12456";Tend="2199";Tstart="2080";shortTE="F";uid="899943b3-bd00-47f7-aa1e-9397bb6fcc13"
CM034316.1	RepeatMasker	Retroposon?	118498785	118499038	1274	+	.	ID="RND-6_FAMILY-26162";Tend="949";Tstart="688";shortTE="F";uid="f151cbb2-6277-4912-a78d-65bc4cfa71a6"
CM034316.1	RepeatMasker	Retroposon?	99648690	99648923	459	+	.	ID="RND-5_FAMILY-277";Tend="4793";Tstart="4517";shortTE="F";uid="23469920-afca-48cc-b2f7-4f4b35cdad02"
CM034316.1	RepeatMasker	DNA	120415713	120416698	2729	+	.	ID="RND-1_FAMILY-421";Tend="2113";Tstart="1163";shortTE="F";uid="58d20199-d4b6-4933-b0f0-e0365a6c072a"
CM034316.1	RepeatMasker	DNA	15110276	15110390	603	+	.	ID="TTAA24_AP";Tend="115";Tstart="1";shortTE="F";uid="78c0bca9-7665-4dce-aba4-4d40135c3178"
CM034316.1	RepeatMasker	DNA/hAT-Ac	16580147	16581031	5525	+	.	ID="dna8-91b_ap";Tend="860";Tstart="1";shortTE="F";uid="c11872d4-6599-467a-932c-04e382457235"
CM034316.1	RepeatMasker	DNA/hAT-hAT19	82927679	82928559	6035	+	.	ID="RND-6_FAMILY-8033";Tend="2709";Tstart="1817";shortTE="F";uid="b367c405-1ed5-45f9-a067-935f6c581a8e"
CM034316.1	RepeatMasker	DNA/Ginger-1	141973319	141974461	4751	+	.	ID="rnd-6_family-11761";Tend="2230";Tstart="770";shortTE="F";uid="936f644c-a834-4a4a-b07a-2c98ccb2b7c5"
CM034316.1	RepeatMasker	DNA	79552380	79552657	558	+	.	ID="TTAA4B_AP";TEgroup="ctg_1%7CTTAA4B_AP%7C7";Tend="430";Tstart="5";shortTE="F";uid="051fe963-a70a-481d-a9cb-80016c9e6708"
CM034316.1	RepeatMasker	LINE/R1	26831311	26831538	1361	+	.	ID="RND-1_FAMILY-110";Tend="1640";Tstart="1406";shortTE="F";uid="9fab9f65-3501-4268-a485-5a2d72dbe3c8"
CM034316.1	RepeatMasker	LINE/R1	159978824	159995152	88540	+	.	ID="RND-6_FAMILY-2471";TEgroup="ctg_1%7CRND-6_FAMILY-2471%7C1";Tend="9979";Tstart="1";shortTE="F";uid="55c86820-e218-4511-8350-64f67971276b"
CM034316.1	RepeatMasker	DNA/Kolobok-E	24118650	24118768	436	+	.	ID="KOLOBOKE-3_AP";Tend="4925";Tstart="4810";shortTE="F";uid="d451c4cd-c9d7-468f-9e80-2943a79ed8d2"
CM034316.1	RepeatMasker	DNA/Kolobok-E	38737369	38738941	8750	+	.	ID="RND-6_FAMILY-4357";Tend="2713";Tstart="1297";shortTE="F";uid="bc1f8073-94f8-4fb7-9203-9622c6608de4"
CM034316.1	RepeatMasker	DNA/hAT-hAT19	76969532	76970451	895	+	.	ID="rnd-6_family-16889";Tend="1447";Tstart="92";shortTE="F";uid="c0b41d4a-5e29-41d8-8c7f-aaf464be5bad"
CM034316.1	RepeatMasker	LTR/Pao	96161604	96162308	2587	+	.	ID="RND-1_FAMILY-310";Tend="2251";Tstart="1528";shortTE="F";uid="97987561-c96a-4af5-a86e-6d1c5cc94bba"
CM034316.1	RepeatMasker	RC/Helitron	122241086	122241200	411	+	.	ID="RND-4_FAMILY-166";Tend="1364";Tstart="1255";shortTE="F";uid="f1f1373e-091a-414e-9869-4a47f91bdca4"
CM034316.1	RepeatMasker	Unknown	104806521	104807525	2545	+	.	ID="RND-1_FAMILY-274";Tend="3561";Tstart="2650";shortTE="F";uid="ac03ebdb-5892-4796-ac00-7afbc4133459"
CM034316.1	RepeatMasker	DNA/hAT	20157163	20157336	734	+	.	ID="HAT-N12_AP";Tend="492";Tstart="313";shortTE="F";uid="013fb8df-97fb-4814-b154-4961fd0df37f"
CM034316.1	RepeatMasker	DNA/Ginger-1	116956802	116958240	11301	+	.	ID="RND-6_FAMILY-11761";Tend="2254";Tstart="767";shortTE="F";uid="40a7e0b6-5640-4a57-8908-ebfd49d08b87"
CM034316.1	RepeatMasker	Unknown	107326367	107327058	2759	+	.	ID="RND-6_FAMILY-12570";Tend="943";Tstart="245";shortTE="F";uid="60878978-c314-4801-968a-af70f5b8a678"
CM034316.1	RepeatMasker	DNA/hAT-Ac	32432154	32432526	1986	+	.	ID="DNA8-93_AP";Tend="397";Tstart="2";shortTE="F";uid="3a8c887b-e577-4d4d-afda-f65706b37ea8"
CM034316.1	RepeatMasker	Unknown	33343821	33344583	4823	+	.	ID="RND-6_FAMILY-392";Tend="2201";Tstart="1445";shortTE="F";uid="2c215976-4ea0-4d6a-9094-b1f8165a7264"
CM034316.1	RepeatMasker	DNA/Ginger-1	23461403	23462007	2710	+	.	ID="RND-5_FAMILY-6062";Tend="1536";Tstart="919";shortTE="F";uid="b06dd853-20db-4bfc-bba9-bdc072989ff6"
CM034316.1	RepeatMasker	LTR/Gypsy	22973072	22973537	3699	+	.	ID="RND-6_FAMILY-1005";Tend="2428";Tstart="1972";shortTE="F";uid="92110f75-3865-4d5e-a9b1-90901018945a"
CM034316.1	RepeatMasker	DNA/hAT-Tip100	65092003	65092128	546	+	.	ID="RND-6_FAMILY-7226";Tend="1513";Tstart="1386";shortTE="F";uid="e09861f4-76a1-40f5-9aaa-0844a8f13990"
CM034316.1	RepeatMasker	LINE/I	72508146	72508486	577	+	.	ID="RND-6_FAMILY-18";Tend="1004";Tstart="674";shortTE="F";uid="3916af80-eb23-47ef-a691-578d9303660e"
CM034316.1	RepeatMasker	LINE/R1	74619131	74619244	487	+	.	ID="RND-1_FAMILY-110";Tend="1080";Tstart="969";shortTE="F";uid="da67cf46-626d-4ae9-bace-125355fcd40d"
CM034316.1	RepeatMasker	Unknown	92861804	92863082	2976	+	.	ID="RND-1_FAMILY-203";Tend="1487";Tstart="166";shortTE="F";uid="96b7376d-eebe-44a6-bc06-00b11857b4e5"
CM034316.1	RepeatMasker	DNA/hAT	43207470	43207905	2551	+	.	ID="DNA8-38_AP";Tend="486";Tstart="1";shortTE="F";uid="603b57e6-6da5-40cf-84e1-24934c69a55b"
CM034316.1	RepeatMasker	LTR/Gypsy	24020712	24024070	24374	+	.	ID="RND-5_FAMILY-1267";Tend="3402";Tstart="164";shortTE="F";uid="841a83d4-6a52-411b-9932-6d96bb85ef59"
CM034316.1	RepeatMasker	DNA/hAT-hAT19	144170201	144171031	5043	+	.	ID="RND-1_FAMILY-325";Tend="1738";Tstart="926";shortTE="F";uid="80d777b1-a2bb-43b5-af0f-471ac2e45f99"
CM034316.1	RepeatMasker	Unknown	128869411	128869685	896	+	.	ID="RND-6_FAMILY-2452";Tend="1792";Tstart="1537";shortTE="F";uid="cbe6e0d7-3135-42be-ad14-aa0c86dd7859"
CM034316.1	RepeatMasker	DNA/Ginger-1	125492656	125492867	485	+	.	ID="RND-5_FAMILY-6062";Tend="2104";Tstart="1897";shortTE="F";uid="f2acb6b5-ba6f-4233-9de5-83ef8e18c310"
CM034316.1	RepeatMasker	DNA/hAT-Tip100	109463953	109465809	1681	+	.	ID="HAT-17_LMI";Tend="2805";Tstart="974";shortTE="F";uid="67d75d88-269a-465b-a05f-9297279ab8e7"
CM034316.1	RepeatMasker	DNA/hAT-Tip100	151769993	151770412	1104	+	.	ID="RND-6_FAMILY-6394";Tend="2077";Tstart="1701";shortTE="F";uid="36ff97aa-7a31-4406-b001-36d9eb805f39"
CM034316.1	RepeatMasker	Retroposon?	11141247	11141392	528	+	.	ID="RND-6_FAMILY-24763";Tend="1001";Tstart="870";shortTE="F";uid="3769864f-b453-45bb-b0f8-8b9c621999ec"
CM034316.1	RepeatMasker	DNA/Kolobok-E	13014698	13015546	5171	+	.	ID="RND-1_FAMILY-278";Tend="1896";Tstart="971";shortTE="F";uid="972d4f62-a39f-410c-8272-f67057b69c5d"
CM034316.1	RepeatMasker	DNA	74187275	74187403	443	+	.	ID="RND-6_FAMILY-2126";Tend="1228";Tstart="1104";shortTE="F";uid="6fec0532-08e4-4063-92b1-ed6ba16687c7"
CM034316.1	RepeatMasker	DNA/hAT?	116726227	116726604	2592	+	.	ID="RND-6_FAMILY-13286";Tend="1395";Tstart="925";shortTE="F";uid="9e75f781-f550-4def-959c-d31b9f8a1405"
CM034316.1	RepeatMasker	DNA/hAT	114401388	114402714	9430	+	.	ID="RND-6_FAMILY-8790";Tend="1687";Tstart="359";shortTE="F";uid="6a4dea52-c41c-4d52-b85d-3b489b20310f"
CM034316.1	RepeatMasker	DNA/hAT-Charlie	29254468	29255215	5082	+	.	ID="RND-5_FAMILY-6446";Tend="1671";Tstart="911";shortTE="F";uid="f4184ccb-70ea-4ee9-aff2-18f3a586a38d"
CM034316.1	RepeatMasker	DNA	20152456	20152869	2521	+	.	ID="TTAA3_AP";Tend="429";Tstart="1";shortTE="F";uid="7a6e84dc-8117-48de-b9dc-99cb177481a5"
CM034316.1	RepeatMasker	DNA/Kolobok-E	133716298	133716600	763	+	.	ID="rnd-1_family-388";Tend="3071";Tstart="2777";shortTE="F";uid="5d5580fb-12ed-49f8-b3d1-38d5ea27743e"
CM034316.1	RepeatMasker	DNA/Kolobok-T2	129720407	129720550	428	+	.	ID="REP-4_PBA";Tend="571";Tstart="433";shortTE="F";uid="0adf6183-b60e-4d91-92ef-72068e2dc326"
CM034316.1	RepeatMasker	DNA/TcMar-Fot1	70669947	70670100	557	+	.	ID="RND-6_FAMILY-682";Tend="1625";Tstart="1471";shortTE="F";uid="c0b91318-6d93-43b7-addb-b38dd0b14a8c"
CM034316.1	RepeatMasker	DNA/Sola-1	16734734	16734927	473	+	.	ID="RND-6_FAMILY-1358";Tend="1703";Tstart="1510";shortTE="F";uid="4fad4b60-3cdd-4034-9260-28d66f47f857"
CM034316.1	RepeatMasker	Unknown	126772841	126773496	2149	+	.	ID="RND-4_FAMILY-882";Tend="1567";Tstart="910";shortTE="F";uid="3386fe01-283f-49ac-89d7-7330d715030d"
CM034316.1	RepeatMasker	Unknown	13264856	13264982	767	+	.	ID="RND-1_FAMILY-60";Tend="1847";Tstart="1724";shortTE="F";uid="d2a25d28-e766-4cef-8c97-6af8a4437b87"
CM034316.1	RepeatMasker	DNA/MULE-MuDR	108138478	108138609	607	+	.	ID="RND-6_FAMILY-4383";Tend="1390";Tstart="1250";shortTE="F";uid="2fffc7c1-106d-427d-8f7c-694273855a97"
CM034316.1	RepeatMasker	Unknown	136884783	136885775	5439	+	.	ID="RND-1_FAMILY-9";Tend="2852";Tstart="1826";shortTE="F";uid="e23a77a9-0a78-4067-9a92-08029b5cc3b2"
CM034316.1	RepeatMasker	Retroposon?	44040550	44041772	1840	+	.	ID="RND-6_FAMILY-20820";Tend="2243";Tstart="971";shortTE="F";uid="7653c768-1d94-4243-a664-bb370d5ed1ed"
CM034316.1	RepeatMasker	DNA	71887257	71888136	5084	+	.	ID="RND-6_FAMILY-3974";Tend="1669";Tstart="789";shortTE="F";uid="54c7b4cd-2f0d-4682-b4f6-89433ffe422f"
CM034316.1	RepeatMasker	DNA	69642910	69643413	1851	+	.	ID="RND-6_FAMILY-2944";Tend="1500";Tstart="976";shortTE="F";uid="909a7627-0b22-4fa6-aeed-4bd4d80b848f"
CM034316.1	RepeatMasker	Unknown	46789308	46789686	593	+	.	ID="RND-6_FAMILY-5607";TEgroup="ctg_1%7CRND-6_FAMILY-5607%7C1";Tend="1162";Tstart="949";shortTE="F";uid="9a1d6049-8cdf-4ec0-80a3-def9daa0c100"
CM034316.1	RepeatMasker	Retroposon?	84842251	84842535	735	+	.	ID="RND-6_FAMILY-13193";Tend="1126";Tstart="853";shortTE="F";uid="7250efb4-c5c5-4bc3-a4a6-0d87b2785e8d"
CM034316.1	RepeatMasker	DNA/MULE-MuDR	80380242	80381561	1866	+	.	ID="RND-6_FAMILY-10657";Tend="1605";Tstart="295";shortTE="F";uid="e745ddba-9faa-4bf3-994a-f52a2819b86c"
CM034316.1	RepeatMasker	Unknown	43945288	43945400	884	+	.	ID="RND-6_FAMILY-9222";Tend="1234";Tstart="1121";shortTE="F";uid="4a516b42-2e0c-4130-b4b6-68e5ef2c72d5"
CM034316.1	RepeatMasker	DNA/hAT-Tip100	133289191	133289448	632	+	.	ID="RND-5_FAMILY-1749";TEgroup="ctg_1%7CRND-5_FAMILY-1749%7C2";Tend="1167";Tstart="914";shortTE="F";uid="41114c37-8fc9-46ac-9255-ff90aa6edec9"
CM034316.1	RepeatMasker	Unknown	131725644	131726660	7431	+	.	ID="RND-6_FAMILY-1455";Tend="1519";Tstart="482";shortTE="F";uid="c1c696f2-78a4-4a93-82f8-bc8f59e73e73"
CM034316.1	RepeatMasker	Unknown	25151810	25152665	3558	+	.	ID="RND-1_FAMILY-206";Tend="2311";Tstart="1546";shortTE="F";uid="f5b5f989-3164-4d6d-ba62-c8192839e0cc"
CM034316.1	RepeatMasker	DNA/Ginger-1	21188228	21188858	1181	+	.	ID="RND-6_FAMILY-9942";Tend="1389";Tstart="745";shortTE="F";uid="888aaf10-016e-4abc-a1b1-775687f2fae5"
CM034316.1	RepeatMasker	Unknown	143932868	143933078	1683	+	.	ID="RND-1_FAMILY-15";Tend="2398";Tstart="2175";shortTE="F";uid="4c96d0d0-003b-40b5-bfeb-c76007b2b6ea"
CM034316.1	RepeatMasker	DNA	86183974	86185717	11252	+	.	ID="RND-5_FAMILY-6566";Tend="1675";Tstart="122";shortTE="F";uid="d49c4949-ed91-40ac-b75c-b8d607486e2c"
CM034316.1	RepeatMasker	DNA/TcMar-m44	42995173	42995532	1442	+	.	ID="RND-6_FAMILY-18339";Tend="1372";Tstart="1018";shortTE="F";uid="4ebd6fc8-af22-4e67-b99d-ec67f374da68"
CM034316.1	RepeatMasker	DNA	95530915	95531256	637	+	.	ID="DNA4-3_AP";Tend="632";Tstart="273";shortTE="F";uid="60c9537d-611b-465e-9292-641ce09a2f8d"
CM034316.1	RepeatMasker	DNA/MULE-MuDR	38390987	38391238	499	+	.	ID="RND-6_FAMILY-2559";Tend="1496";Tstart="1240";shortTE="F";uid="9bfe9acc-3f2f-4a62-b505-4c14ca728d8a"
CM034316.1	RepeatMasker	DNA/Ginger-1	11908525	11909524	5653	+	.	ID="RND-6_FAMILY-3774";Tend="2101";Tstart="1002";shortTE="F";uid="f82eb802-1818-4f3f-aafd-378052065ef2"
CM034316.1	RepeatMasker	Retroposon?	119815022	119817393	16654	+	.	ID="RND-6_FAMILY-26162";Tend="3124";Tstart="1030";shortTE="F";uid="997e6dae-f367-459c-ad19-3c296e759205"
CM034316.1	RepeatMasker	DNA	86180119	86180241	641	+	.	ID="ttaa26_ap";Tend="128";Tstart="3";shortTE="F";uid="5ec37450-8992-4461-bb51-3f5dd8cd6156"
CM034316.1	RepeatMasker	Unknown	156279744	156280311	5079	+	.	ID="RND-6_FAMILY-37864";Tend="1615";Tstart="1048";shortTE="F";uid="7902dac9-fd48-41ad-9d7c-6fa5e70bd668"
CM034316.1	RepeatMasker	DNA	77131300	77131568	1287	+	.	ID="DNA4-3_AP";Tend="633";Tstart="365";shortTE="F";uid="1da9154d-2091-4d6f-9a59-cae980952350"
CM034316.1	RepeatMasker	DNA/Ginger-1	108534879	108535014	583	+	.	ID="RND-6_FAMILY-1478";Tend="541";Tstart="411";shortTE="F";uid="397335f2-8c39-4d67-9192-4f3c88b102c6"
CM034316.1	RepeatMasker	DNA/Ginger-1	141644582	141644682	410	+	.	ID="RND-6_FAMILY-11006";TEgroup="ctg_1%7CRND-6_FAMILY-11006%7C3";Tend="1083";Tstart="984";shortTE="T";uid="1f87eb8d-7fa7-4cff-a367-956334359f08"
CM034316.1	RepeatMasker	Unknown	77173719	77174195	1471	+	.	ID="RND-6_FAMILY-14221";Tend="2189";Tstart="1704";shortTE="F";uid="96fbbc02-4220-4024-8fa1-9d7d4d11b440"
CM034316.1	RepeatMasker	DNA	73729556	73730255	5503	+	.	ID="RND-4_FAMILY-67";Tend="2413";Tstart="1708";shortTE="F";uid="6c1b3625-6b46-416d-a442-7f2a7904a3f3"
CM034316.1	RepeatMasker	DNA/Kolobok-E	131873395	131874036	1408	+	.	ID="RND-5_FAMILY-1670";Tend="1812";Tstart="1195";shortTE="F";uid="ec6fa2ff-03e9-4ea7-9fc0-d4c233a5f20b"
CM034316.1	RepeatMasker	DNA/hAT-hATm	52677852	52678238	640	+	.	ID="HAT-4C_AP";Tend="383";Tstart="8";shortTE="F";uid="57695fb6-19ee-4836-a384-645d390aabbf"
CM034316.1	RepeatMasker	LINE/I	110489307	110489468	920	+	.	ID="RND-1_FAMILY-357";Tend="1891";Tstart="1736";shortTE="F";uid="eefa2499-875f-4e8b-8585-efb4e316d244"
CM034316.1	RepeatMasker	DNA/hAT-Tip100	99843062	99843463	2959	+	.	ID="RND-6_FAMILY-3078";Tend="1011";Tstart="613";shortTE="F";uid="91e8d218-5e0b-4dae-a97c-044ac672b349"
CM034316.1	RepeatMasker	DNA/Kolobok-E	33163546	33165622	11115	+	.	ID="RND-5_FAMILY-2488";Tend="2653";Tstart="717";shortTE="F";uid="6144e873-cc30-44ee-8f15-b843b918dd53"
CM034316.1	RepeatMasker	DNA/Ginger-1	125424990	125425763	2193	+	.	ID="RND-5_FAMILY-4248";TEgroup="ctg_1%7CRND-5_FAMILY-4248%7C11";Tend="2460";Tstart="1312";shortTE="F";uid="b639c17a-b68c-42c8-9a04-34ae44e84ded"
CM034316.1	RepeatMasker	Retroposon?	7653933	7654268	2266	+	.	ID="RND-6_FAMILY-26955";Tend="3278";Tstart="2946";shortTE="F";uid="1b69bf95-cb1f-4faa-9c22-4f76bf9dfe5c"
CM034316.1	RepeatMasker	DNA/Ginger-1	101629580	101629785	1287	+	.	ID="RND-6_FAMILY-9942";Tend="1256";Tstart="1051";shortTE="F";uid="1c0a4572-d167-4664-b362-29cee4e3d424"
CM034316.1	RepeatMasker	DNA/hAT-hAT19	44211143	44211704	1277	+	.	ID="DNA8-82_AP";TEgroup="ctg_1%7CDNA8-82_AP%7C13";Tend="749";Tstart="1";shortTE="F";uid="e1bce097-39f2-4795-9d95-8e2af298a475"
CM034316.1	RepeatMasker	DNA	74912644	74912896	776	+	.	ID="rnd-6_family-437";Tend="1000";Tstart="766";shortTE="F";uid="68d8275c-e458-46d5-a7bf-439267c78d09"
CM034316.1	RepeatMasker	DNA	113891979	113892362	2044	+	.	ID="TTAA4B_AP";Tend="430";Tstart="12";shortTE="F";uid="251e5a3a-d8f5-44a5-9d70-620071a3e9c0"
CM034316.1	RepeatMasker	Retroposon?	9802295	9803005	2703	+	.	ID="RND-5_FAMILY-934";TEgroup="ctg_1%7CRND-5_FAMILY-934%7C15";Tend="3227";Tstart="1852";shortTE="F";uid="c4616490-c9b5-44f2-a20a-ee699ac6c14f"
CM034316.1	RepeatMasker	DNA/hAT	119988064	119988320	923	+	.	ID="RND-6_FAMILY-6678";Tend="558";Tstart="292";shortTE="F";uid="ea4d5176-f3c5-432d-836b-2835339d2202"
CM034316.1	RepeatMasker	DNA	69214147	69214562	2207	+	.	ID="ttaa4_ap";Tend="406";Tstart="1";shortTE="F";uid="94873162-4e3f-4acb-a463-61b7ee15f191"
CM034316.1	RepeatMasker	DNA/Ginger-1	121327048	121328094	7939	+	.	ID="RND-6_FAMILY-4572";Tend="1944";Tstart="884";shortTE="F";uid="973ba8be-cd5d-4d4d-8067-118923e5e218"
CM034316.1	RepeatMasker	DNA/hAT-Tip100	70990658	70990787	711	+	.	ID="RND-6_FAMILY-975";Tend="1643";Tstart="1510";shortTE="F";uid="9f5e7a3b-0fbb-486e-ae64-dc5bcff97ecc"
CM034316.1	RepeatMasker	LINE/R1	100221850	100223454	2472	+	.	ID="RND-6_FAMILY-6007";Tend="3244";Tstart="1646";shortTE="F";uid="ff15b132-1ca3-4505-b10e-ab59fb04bc8a"
CM034316.1	RepeatMasker	Retroposon?	46555454	46556115	568	+	.	ID="RND-6_FAMILY-10695";Tend="2112";Tstart="1462";shortTE="F";uid="e5f87f5b-ecc4-429f-93c6-37b720cfdc30"
CM034316.1	RepeatMasker	Unknown	73672037	73672290	469	+	.	ID="RND-6_FAMILY-24222";Tend="661";Tstart="443";shortTE="F";uid="9cd24339-d23c-4fba-b676-2607d8491d76"
CM034316.1	RepeatMasker	DNA/hAT	113408097	113408385	1692	+	.	ID="DNA8-85_AP";Tend="323";Tstart="1";shortTE="F";uid="5a68eb4d-2c57-4af9-8439-491b908388e6"
CM034316.1	RepeatMasker	DNA/Maverick	143917848	143924769	60331	+	.	ID="RND-5_FAMILY-1606";Tend="6913";Tstart="1";shortTE="F";uid="c4dd4146-e055-4af6-82f6-27db01598699"
CM034316.1	RepeatMasker	DNA/P	83685929	83686303	489	+	.	ID="RND-6_FAMILY-10140";Tend="1706";Tstart="1335";shortTE="F";uid="2bc1c313-43ff-4df5-bde8-997ddbc45dfc"
CM034316.1	RepeatMasker	DNA/hAT-hAT19	115484350	115484674	2094	+	.	ID="HAT-N8_AP";Tend="865";Tstart="538";shortTE="F";uid="0800e9c4-63fd-47bc-b095-1560102d0344"
CM034316.1	RepeatMasker	DNA/Kolobok-E	22345739	22348472	18886	+	.	ID="RND-6_FAMILY-7095";Tend="2593";Tstart="34";shortTE="F";uid="1672e7ec-cf94-46a1-98c4-cfcceedbdd48"
CM034316.1	RepeatMasker	DNA/TcMar-Tc1	137304306	137304412	812	+	.	ID="RND-6_FAMILY-499";Tend="936";Tstart="834";shortTE="F";uid="91c84594-204f-4167-b946-9f4fb00d33ea"
CM034316.1	RepeatMasker	DNA/Ginger-1	91570158	91570510	879	+	.	ID="RND-6_FAMILY-9942";Tend="1283";Tstart="942";shortTE="F";uid="f01c13c2-b1b5-47c3-a733-4a1bb4600edd"
CM034316.1	RepeatMasker	DNA/hAT-Tip100	47565982	47566450	2203	+	.	ID="RND-5_FAMILY-1507";Tend="1414";Tstart="973";shortTE="F";uid="9e683ce0-76c1-48d9-8421-ffcd339e6663"
CM034316.1	RepeatMasker	DNA/Ginger-1	94943917	94944576	868	+	.	ID="RND-6_FAMILY-9942";Tend="1607";Tstart="971";shortTE="F";uid="bbea4adf-9aa8-4d18-a7bd-500baf80b650"
CM034316.1	RepeatMasker	DNA/hAT-Tip100	58805048	58805179	962	+	.	ID="RND-1_FAMILY-194";Tend="1014";Tstart="884";shortTE="F";uid="612f0540-71cb-45ad-a1d7-a1b263c69cdd"
CM034316.1	RepeatMasker	DNA	76912034	76912146	506	+	.	ID="RND-5_FAMILY-1701";Tend="970";Tstart="858";shortTE="F";uid="af2c4e78-f05b-41fd-ac84-1bda6f2d7b5c"
CM034316.1	RepeatMasker	Unknown	123360024	123360564	4668	+	.	ID="RND-6_FAMILY-755";Tend="1486";Tstart="943";shortTE="F";uid="283119f8-292c-419c-b376-63cd53f4bc85"
CM034316.1	RepeatMasker	Unknown	44346987	44347631	954	+	.	ID="RND-5_FAMILY-11308";TEgroup="ctg_1%7CRND-5_FAMILY-11308%7C6";Tend="1876";Tstart="950";shortTE="F";uid="b3be540e-c27e-440e-bdda-3aec0448c9c6"
CM034316.1	RepeatMasker	Retroposon?	41560538	41561452	821	+	.	ID="RND-6_FAMILY-517";TEgroup="ctg_1%7CRND-6_FAMILY-517%7C2";Tend="1271";Tstart="679";shortTE="F";uid="6d494e02-ba24-4469-8520-80dce21a23d5"
CM034316.1	RepeatMasker	DNA/hAT-Tip100	71169837	71170025	634	+	.	ID="DNA8-16B_AP";Tend="167";Tstart="1";shortTE="F";uid="9a573b91-21ee-4532-b1ca-74eb0914323e"
CM034316.1	RepeatMasker	DNA/Kolobok-E	79840678	79840829	422	+	.	ID="RND-5_FAMILY-9232";Tend="949";Tstart="363";shortTE="F";uid="6e243bf7-a384-4922-9861-254983a4d459"
CM034316.1	RepeatMasker	DNA	110074628	110075365	2982	+	.	ID="DNA4-2_AP";Tend="768";Tstart="1";shortTE="F";uid="1e4baecd-e6ec-45bd-999c-992a2dbb589e"
CM034316.1	RepeatMasker	DNA/hAT-Ac	652104	652860	2079	+	.	ID="RND-5_FAMILY-4912";Tend="1614";Tstart="862";shortTE="F";uid="775d23fe-0c22-4c4e-99f0-d6babe08f734"
CM034316.1	RepeatMasker	DNA	61145905	61146355	3260	+	.	ID="RND-6_FAMILY-38762";Tend="1260";Tstart="818";shortTE="F";uid="a7349510-ce60-48aa-b63f-664d9c09ecd3"
CM034316.1	RepeatMasker	DNA/Ginger-1	58594513	58595204	2042	+	.	ID="RND-6_FAMILY-3774";TEgroup="ctg_1%7CRND-6_FAMILY-3774%7C1";Tend="1795";Tstart="1231";shortTE="F";uid="22d69b37-9f68-4fe0-beda-acc40c0ab371"
CM034316.1	RepeatMasker	DNA/hAT	63602062	63602647	4127	+	.	ID="RND-1_FAMILY-45";Tend="1439";Tstart="862";shortTE="F";uid="868a2cfb-548e-4e8f-8210-a07e49091a4e"
CM034316.1	RepeatMasker	DNA/Kolobok-E	50682430	50682813	2146	+	.	ID="RND-5_FAMILY-9232";Tend="704";Tstart="348";shortTE="F";uid="a08a8071-1d60-4162-84df-c9f884b284c1"
CM034316.1	RepeatMasker	DNA/hAT-Tip100	132087193	132088220	7958	+	.	ID="RND-1_FAMILY-201";Tend="1838";Tstart="845";shortTE="F";uid="2c51234f-9786-46bd-a163-9ce31a201463"
CM034316.1	RepeatMasker	DNA/Kolobok-E	32109132	32109377	400	+	.	ID="RND-6_FAMILY-15479";Tend="2919";Tstart="2704";shortTE="F";uid="03a013c8-3bda-49b2-a155-5d71bbc97bb9"
CM034316.1	RepeatMasker	DNA/hAT-Tip100	84124731	84124831	547	+	.	ID="RND-5_FAMILY-5755";Tend="1301";Tstart="1201";shortTE="F";uid="0ff85b12-b9a8-49c7-8122-5af6775a67f9"
CM034316.1	RepeatMasker	Unknown	133017659	133017774	502	+	.	ID="RND-1_FAMILY-218";Tend="1524";Tstart="1404";shortTE="F";uid="d4d8e750-27b1-49a5-984b-9a46564a965c"
CM034316.1	RepeatMasker	Unknown	110232175	110232334	867	+	.	ID="RND-1_FAMILY-247";Tend="1099";Tstart="941";shortTE="F";uid="69e61f20-3779-4eec-a718-a8c4963535d2"
CM034316.1	RepeatMasker	DNA/hAT-Tip100	70023797	70025291	684	+	.	ID="HAT-11_LMI";Tend="5712";Tstart="4199";shortTE="F";uid="eea7e6fb-fbd8-45c9-ad4e-86f97d229b47"
CM034316.1	RepeatMasker	Unknown	58520442	58520755	828	+	.	ID="RND-1_FAMILY-36";Tend="2478";Tstart="2222";shortTE="F";uid="9cf0a885-3c27-4414-83b3-b0537aada478"
CM034316.1	RepeatMasker	Unknown	98348022	98348213	850	+	.	ID="RND-1_FAMILY-115";Tend="1218";Tstart="985";shortTE="F";uid="c53e7c08-7c2e-4420-9a1a-0aee0e12894a"
CM034316.1	RepeatMasker	DNA/Ginger-1	125181027	125181394	1005	+	.	ID="RND-6_FAMILY-9942";Tend="1031";Tstart="671";shortTE="F";uid="fac21091-c7da-442c-8deb-e28d87930c0e"
CM034316.1	RepeatMasker	DNA/hAT-Tip100	112438986	112439530	2648	+	.	ID="DNA8-107_AP";Tend="1026";Tstart="483";shortTE="F";uid="ef7b8633-010e-4e2c-ba67-7cacff5c04e5"
CM034316.1	RepeatMasker	Retroposon?	9605542	9605896	966	+	.	ID="RND-6_FAMILY-26162";Tend="427";Tstart="71";shortTE="F";uid="79f62269-b4ff-443a-8d85-4916f1ecb57e"
CM034316.1	RepeatMasker	Retroposon?	79901499	79901709	883	+	.	ID="RND-1_FAMILY-327";Tend="556";Tstart="312";shortTE="F";uid="2f2cbef9-f9dd-4716-9a61-67e044c89583"
CM034316.1	RepeatMasker	Retroposon?	38253545	38253720	610	+	.	ID="RND-6_FAMILY-621";TEgroup="ctg_1%7CRND-6_FAMILY-621%7C4";Tend="1021";Tstart="846";shortTE="F";uid="2f13f52e-c093-417a-af9e-fc4166bed4d8"
CM034316.1	RepeatMasker	Retroposon?	22867252	22867410	744	+	.	ID="RND-6_FAMILY-13777";Tend="7080";Tstart="6925";shortTE="F";uid="71e7ac30-9ab8-41e0-8766-1147445d259d"
CM034316.1	RepeatMasker	RC/Helitron	107366903	107367201	1893	+	.	ID="RND-1_FAMILY-329";Tend="1846";Tstart="1547";shortTE="F";uid="9dc3e7f1-ed0b-4531-813a-100850d3cc32"
CM034316.1	RepeatMasker	Unknown	32182184	32183200	3757	+	.	ID="RND-1_FAMILY-338";Tend="4178";Tstart="3161";shortTE="F";uid="266efaaa-e399-4aae-a214-e70f2ff3ceba"
CM034316.1	RepeatMasker	DNA/Kolobok-E	94301323	94301601	1428	+	.	ID="KOLOBOKE-5_AP";Tend="3994";Tstart="3749";shortTE="F";uid="d7482194-968c-4026-98f2-654ed778ae3a"
CM034316.1	RepeatMasker	DNA/Sola-1	10781474	10782711	3078	+	.	ID="SOLA1-11_AP";TEgroup="ctg_1%7CSOLA1-11_AP%7C1";Tend="3959";Tstart="1";shortTE="F";uid="2a51eea3-fb5d-40ae-b4ac-80eef55aeb45"
CM034316.1	RepeatMasker	DNA/TcMar-m44?	6374095	6374372	1229	+	.	ID="RND-6_FAMILY-4891";Tend="3269";Tstart="3001";shortTE="F";uid="5405a09c-667b-40dc-8653-6399d2d21892"
CM034316.1	RepeatMasker	DNA	103269263	103269380	512	+	.	ID="TTAA27_AP";Tend="106";Tstart="1";shortTE="F";uid="99a935b2-43d0-4c6d-b10b-bfcf410cc191"
CM034316.1	RepeatMasker	Unknown	32864112	32864384	1717	+	.	ID="RND-1_FAMILY-295";Tend="1224";Tstart="951";shortTE="F";uid="96e1c947-e242-44a8-bd81-1af9ffaa3125"
CM034316.1	RepeatMasker	DNA	20082172	20082318	653	+	.	ID="TTAA4B_AP";Tend="246";Tstart="85";shortTE="F";uid="05df2766-acfd-4801-aa1d-def4752bcfb5"
CM034316.1	RepeatMasker	DNA/Kolobok-E	44969580	44969858	928	+	.	ID="RND-5_FAMILY-930";Tend="1056";Tstart="744";shortTE="F";uid="01830b91-aa19-48a1-92ac-0269a7bd6823"
CM034316.1	RepeatMasker	Unknown	12053575	12054198	4024	+	.	ID="RND-6_FAMILY-6184";Tend="1577";Tstart="766";shortTE="F";uid="19050196-3d13-4946-b01e-399bf437c2d0"
CM034316.1	RepeatMasker	DNA/hAT-Tip100	8822762	8823171	1958	+	.	ID="rnd-1_family-333";Tend="3553";Tstart="3041";shortTE="F";uid="1b44f49f-f738-467e-b21d-9cfeddcb6cf9"
CM034316.1	RepeatMasker	DNA	43915819	43915932	408	+	.	ID="RND-6_FAMILY-3085";Tend="6769";Tstart="6637";shortTE="F";uid="55e3cc81-4044-4d5f-874c-5145c6d4da27"
CM034316.1	RepeatMasker	DNA/hAT-Ac	55536968	55537461	3211	+	.	ID="RND-6_FAMILY-5285";Tend="1392";Tstart="910";shortTE="F";uid="0e90fb19-0921-40de-9e6c-4ec990907037"
CM034316.1	RepeatMasker	DNA/Kolobok-E	21659554	21659796	527	+	.	ID="RND-5_FAMILY-401";Tend="1345";Tstart="1096";shortTE="F";uid="5bc83ee6-a0a8-4397-8034-8241f20e959c"
CM034316.1	RepeatMasker	RC/Helitron	45549668	45549831	693	+	.	ID="RND-6_FAMILY-1092";Tend="1171";Tstart="998";shortTE="F";uid="872bafe0-8fd9-455f-9ea1-362b65e92ab1"
CM034316.1	RepeatMasker	Retroposon?	23164274	23164396	491	+	.	ID="RND-6_FAMILY-11938";Tend="1366";Tstart="1240";shortTE="F";uid="6862bdc7-ce90-47a4-9e9f-8260479bcbcc"
CM034316.1	RepeatMasker	Retroposon?	15197288	15198161	5524	+	.	ID="RND-6_FAMILY-10695";Tend="2099";Tstart="1209";shortTE="F";uid="dd8c9267-a8ac-4c78-9b52-3170cc5751c6"
CM034316.1	RepeatMasker	DNA	80105906	80106041	409	+	.	ID="RND-6_FAMILY-437";Tend="1535";Tstart="1398";shortTE="F";uid="c52cbb97-7dad-460f-8cd5-44e48974ae02"
CM034316.1	RepeatMasker	Retroposon?	13874584	13875148	3011	+	.	ID="RND-6_FAMILY-10695";Tend="2385";Tstart="1588";shortTE="F";uid="f2aa366e-ac7f-4ce9-aa73-94d342c653d7"
CM034316.1	RepeatMasker	DNA	118960438	118960839	2137	+	.	ID="ttaa2c_ap";Tend="423";Tstart="17";shortTE="F";uid="f8c76cec-04aa-4730-a1c4-124ab67aee7d"
CM034316.1	RepeatMasker	DNA/hAT-hAT19	6828641	6828886	634	+	.	ID="RND-4_FAMILY-3497";Tend="1373";Tstart="1130";shortTE="F";uid="ffd23719-df14-4a5a-96e7-eeb20a6db927"
CM034316.1	RepeatMasker	Unknown	66834708	66834989	2071	+	.	ID="RND-1_FAMILY-60";Tend="1837";Tstart="1543";shortTE="F";uid="187be948-ca56-4ed1-8dab-49e50c36b9ce"
CM034316.1	RepeatMasker	DNA/hAT	92032803	92032939	591	+	.	ID="DNA8-52_AP";Tend="125";Tstart="1";shortTE="F";uid="8ef54132-0e69-4780-a762-cb176975c06f"
CM034316.1	RepeatMasker	Unknown	31420631	31423791	20819	+	.	ID="RND-5_FAMILY-1245";Tend="6158";Tstart="2987";shortTE="F";uid="f4a0a97b-dd91-447a-a408-3282edd2f760"
CM034316.1	RepeatMasker	DNA/hAT-Tip100	26695030	26695623	1036	+	.	ID="DNA8-106_AP";TEgroup="ctg_1%7CDNA8-106_AP%7C12";Tend="1158";Tstart="225";shortTE="F";uid="9c6da25f-345b-4655-8422-503fae9b8a03"
CM034316.1	RepeatMasker	DNA/Kolobok-E	138199386	138199836	2013	+	.	ID="RND-6_FAMILY-5731";Tend="2303";Tstart="1858";shortTE="F";uid="5b29900a-a140-4359-a44a-99a2dae70973"
CM034316.1	RepeatMasker	DNA/hAT-hAT19	42204196	42204532	987	+	.	ID="RND-6_FAMILY-17061";Tend="1657";Tstart="1342";shortTE="F";uid="150b9e16-9934-460c-8392-429f69dd6b6a"
CM034316.1	RepeatMasker	DNA/MULE-NOF	93592111	93592539	444	+	.	ID="RND-6_FAMILY-2524";Tend="662";Tstart="239";shortTE="F";uid="e62cba7d-9172-4dc4-9332-6dd9d2d1f7d9"
CM034316.1	RepeatMasker	Retroposon?	101753951	101754196	1347	+	.	ID="RND-6_FAMILY-1029";Tend="3001";Tstart="2793";shortTE="F";uid="b4e0e31b-ec83-4b80-aa08-2bf935281340"
CM034316.1	RepeatMasker	DNA/hAT-hAT19	119262611	119262765	703	+	.	ID="RND-6_FAMILY-6784";Tend="6496";Tstart="6353";shortTE="F";uid="e01af7a5-dae9-431c-a646-e4e8570b2388"
CM034316.1	RepeatMasker	Unknown	105220163	105220445	1048	+	.	ID="RND-4_FAMILY-2173";Tend="2384";Tstart="2100";shortTE="F";uid="49745e1b-50c3-4c52-be26-6b9218b9584a"
CM034316.1	RepeatMasker	Unknown	8165226	8165444	1632	+	.	ID="RND-5_FAMILY-1706";Tend="613";Tstart="394";shortTE="F";uid="2f11b6a3-e925-493c-b885-aa797c78dcaa"
CM034316.1	RepeatMasker	DNA/hAT-Ac	129295208	129295501	1554	+	.	ID="RND-6_FAMILY-1153";Tend="1197";Tstart="897";shortTE="F";uid="27df6c2d-1cd3-4c4f-a6e6-04a12ed7e964"
CM034316.1	RepeatMasker	DNA/Ginger-1	44837407	44837733	1157	+	.	ID="RND-5_FAMILY-6062";Tend="971";Tstart="615";shortTE="F";uid="66406def-1181-4fe6-8227-ef44d9e93d67"
CM034316.1	RepeatMasker	DNA/hAT-Ac	140057123	140057634	997	+	.	ID="RND-6_FAMILY-11020";Tend="2330";Tstart="1816";shortTE="F";uid="365dc872-d4cf-48cb-b745-5be0f2f97a73"
CM034316.1	RepeatMasker	RC/Helitron	92600553	92601188	3569	+	.	ID="RND-1_FAMILY-329";Tend="1786";Tstart="1092";shortTE="F";uid="b3331174-1d0f-4a97-a018-5c867c67c889"
CM034316.1	RepeatMasker	RC/Helitron	130228397	130228553	714	+	.	ID="RND-5_FAMILY-960";Tend="1074";Tstart="909";shortTE="F";uid="f8467b29-4f19-4cd1-85ba-db9395456226"
CM034316.1	RepeatMasker	Unknown	15713753	15714219	2475	+	.	ID="RND-1_FAMILY-265";Tend="1414";Tstart="960";shortTE="F";uid="2337be58-8c79-4348-be4e-c01d39ea5309"
CM034316.1	RepeatMasker	RC/Helitron	23334708	23335309	3614	+	.	ID="RND-6_FAMILY-3153";Tend="1846";Tstart="1251";shortTE="F";uid="57e44c33-50fd-490c-828b-1eac0dbbcd62"
CM034316.1	RepeatMasker	DNA	13098368	13102454	31056	+	.	ID="RND-1_FAMILY-175";Tend="3912";Tstart="21";shortTE="F";uid="be2bceab-cce1-4367-a449-ebd18ff7154f"
CM034316.1	RepeatMasker	DNA/hAT-Charlie	36465425	36466121	3585	+	.	ID="rnd-6_family-615";Tend="1526";Tstart="502";shortTE="F";uid="448eee56-cd91-4bb3-ae4e-cdecd153ad77"
CM034316.1	RepeatMasker	DNA/Ginger-1	83393401	83393936	3637	+	.	ID="RND-6_FAMILY-269";Tend="2288";Tstart="1752";shortTE="F";uid="e66f6d3c-ea88-457f-b622-bf88cf67ba24"
CM034316.1	RepeatMasker	Retroposon?	61037166	61037376	1169	+	.	ID="RND-6_FAMILY-10695";Tend="923";Tstart="711";shortTE="F";uid="4c9ad968-c421-4e1f-a47f-c91f7f2b3b39"
CM034316.1	RepeatMasker	Retroposon?	129754836	129755263	2131	+	.	ID="RND-5_FAMILY-8059";Tend="3144";Tstart="2703";shortTE="F";uid="3cf4bb78-ea02-4e5e-b139-8ca741e84c0f"
CM034316.1	RepeatMasker	Retroposon?	129989313	129989469	575	+	.	ID="SINE2-1_AP";Tend="1770";Tstart="1616";shortTE="F";uid="df465328-d905-46be-ba28-fc82a1c05cf7"
CM034316.1	RepeatMasker	Retroposon?	93683979	93684079	448	+	.	ID="RND-6_FAMILY-13511";Tend="2327";Tstart="2237";shortTE="F";uid="59e8c374-68fa-41ee-8054-9aed6c1de0c7"
CM034316.1	RepeatMasker	DNA/hAT-Tip100	59104710	59105368	4456	+	.	ID="RND-6_FAMILY-7166";Tend="1488";Tstart="832";shortTE="F";uid="e784abc0-518d-42cd-83e8-f669d1d8ee99"
CM034316.1	RepeatMasker	DNA/MULE-MuDR	7906634	7907412	4401	+	.	ID="RND-5_FAMILY-6541";Tend="3440";Tstart="2634";shortTE="F";uid="85f1730c-b2aa-48fe-9314-bb6c020d6723"
CM034316.1	RepeatMasker	DNA/hAT-Charlie	134097860	134098357	2005	+	.	ID="RND-5_FAMILY-270";Tend="1454";Tstart="951";shortTE="F";uid="b9cdccf4-c198-42cf-ba8c-8264366fc097"
CM034316.1	RepeatMasker	Unknown	94041138	94041862	3943	+	.	ID="RND-1_FAMILY-28";Tend="1814";Tstart="968";shortTE="F";uid="46ab6b34-4546-4644-a0f8-05648c386846"
CM034316.1	RepeatMasker	Unknown	37877714	37878085	1888	+	.	ID="RND-5_FAMILY-10690";Tend="1327";Tstart="947";shortTE="F";uid="c4d6f028-183d-4552-91f4-52131993eb40"
CM034316.1	RepeatMasker	DNA	133121296	133121552	1703	+	.	ID="RND-5_FAMILY-754";Tend="1164";Tstart="911";shortTE="F";uid="8dfe70a1-345b-4973-bd34-c51f3d524945"
CM034316.1	RepeatMasker	DNA/Kolobok-E	123875779	123875977	1130	+	.	ID="RND-6_FAMILY-9450";Tend="1264";Tstart="1079";shortTE="F";uid="ee10ec3b-ef8b-4880-a405-bddfabd78176"
CM034316.1	RepeatMasker	Retroposon?	120247356	120247698	1405	+	.	ID="RND-6_FAMILY-10695";Tend="1720";Tstart="1397";shortTE="F";uid="1541503f-7167-47aa-99a6-392c8f3e666d"
CM034316.1	RepeatMasker	RC/Helitron	98455207	98455531	2714	+	.	ID="RND-5_FAMILY-132";Tend="3909";Tstart="3585";shortTE="F";uid="79354335-2b4c-4ef5-8ab2-5814f61a78a8"
CM034316.1	RepeatMasker	Unknown	151127441	151156896	49298	+	.	ID="RND-6_FAMILY-23509";Tend="6883";Tstart="1";shortTE="F";uid="2bd272fc-0e2a-4227-a0e5-784c7345e794"
CM034316.1	RepeatMasker	DNA/Kolobok-E	52739356	52739680	887	+	.	ID="RND-5_FAMILY-930";Tend="1092";Tstart="778";shortTE="F";uid="94e6448c-1baf-444a-b650-e7f7d460b9f1"
CM034316.1	RepeatMasker	DNA	148303434	148303814	1396	+	.	ID="RND-6_FAMILY-38762";Tend="1269";Tstart="818";shortTE="F";uid="e0a08b72-6df0-4313-8ae5-d00f78bac6bf"
CM034316.1	RepeatMasker	DNA/hAT-hAT19	18697355	18697788	552	+	.	ID="rnd-4_family-510";Tend="1621";Tstart="780";shortTE="F";uid="08dc1bd3-a65b-4bef-9573-6f10f0f170a1"
CM034316.1	RepeatMasker	LINE/L2	116711809	116711983	511	+	.	ID="RND-6_FAMILY-7352";Tend="2925";Tstart="2768";shortTE="F";uid="0e556dfd-04e3-4039-88f3-b7152de02105"
CM034316.1	RepeatMasker	RC/Helitron	136988229	136995087	60315	+	.	ID="RND-1_FAMILY-219";Tend="6844";Tstart="30";shortTE="F";uid="35153702-ca21-4c92-899f-b7e5d8815d56"
CM034316.1	RepeatMasker	DNA/Maverick	90917718	90926792	73723	+	.	ID="RND-5_FAMILY-2765";Tend="9286";Tstart="126";shortTE="F";uid="27daebd6-64f6-466e-908d-1cc363d77e81"
CM034316.1	RepeatMasker	DNA	44270273	44270540	521	+	.	ID="DNA4-3_AP";Tend="385";Tstart="135";shortTE="F";uid="9782df8b-fc44-4ddd-bfb6-e6dcafd02d79"
CM034316.1	RepeatMasker	DNA	20425072	20425312	1556	+	.	ID="ttaa3b_ap";Tend="244";Tstart="1";shortTE="F";uid="6f60e308-2a0a-49aa-94b8-6c82dd467908"
CM034316.1	RepeatMasker	DNA	50192618	50192873	1336	+	.	ID="ttaa26b_ap";Tend="573";Tstart="258";shortTE="F";uid="362d8326-b7e0-4159-ba4f-d1a42db1a635"
CM034316.1	RepeatMasker	DNA/hAT-Tip100	33189045	33189688	3751	+	.	ID="RND-6_FAMILY-19073";Tend="2530";Tstart="1915";shortTE="F";uid="fb1796ec-4777-4c17-ad89-913433bd5d89"
CM034316.1	RepeatMasker	Retroposon?	78570959	78571639	4815	+	.	ID="RND-6_FAMILY-21867";Tend="2364";Tstart="1673";shortTE="F";uid="0ebe4220-7649-4144-974a-53be0e5d3922"
CM034316.1	RepeatMasker	LINE/L2	88830408	88831988	10505	+	.	ID="RND-6_FAMILY-853";Tend="1599";Tstart="194";shortTE="F";uid="19569657-37dc-42d3-9aa0-c24c17b72524"
CM034316.1	RepeatMasker	Unknown	5220353	5220580	1685	+	.	ID="RND-1_FAMILY-115";Tend="1234";Tstart="991";shortTE="F";uid="069809b0-6178-4f44-917c-17587e3de30a"
CM034316.1	RepeatMasker	DNA/Ginger-1	52699779	52699919	1037	+	.	ID="RND-6_FAMILY-1577";Tend="1051";Tstart="913";shortTE="F";uid="2253e1ae-f77e-4646-a4c2-c599c0f1f239"
CM034316.1	RepeatMasker	LINE/I-Jockey	138359021	138361760	3006	+	.	ID="RND-4_FAMILY-559";Tend="2423";Tstart="189";shortTE="F";uid="8897e959-b82b-4b62-93a2-c1e7a7dd0c21"
CM034316.1	RepeatMasker	DNA/Maverick	1452875	1466188	82160	+	.	ID="rnd-5_family-538";Tend="9439";Tstart="1";shortTE="F";uid="fe05b5fc-63f7-4743-a89f-81638c400c35"
CM034316.1	RepeatMasker	DNA/Kolobok-E	86553725	86554278	2409	+	.	ID="RND-5_FAMILY-9232";Tend="949";Tstart="352";shortTE="F";uid="3d3bfae7-017c-45ae-bde5-4b62565143fb"
CM034316.1	RepeatMasker	DNA/Ginger-1	31293686	31295176	11794	+	.	ID="RND-6_FAMILY-11761";Tend="2254";Tstart="769";shortTE="F";uid="bbee8d4d-478b-4736-92ba-1e7bccc63798"
CM034316.1	RepeatMasker	DNA/Ginger-1	93759857	93760920	5022	+	.	ID="RND-5_FAMILY-6062";Tend="1890";Tstart="791";shortTE="F";uid="2dcd9ac8-2df4-4db3-b846-eceeb105edcf"
CM034316.1	RepeatMasker	Retroposon?	11075549	11076407	4629	+	.	ID="RND-1_FAMILY-300";Tend="2083";Tstart="1179";shortTE="F";uid="b0105238-bae9-4553-9062-8660123451aa"
CM034316.1	RepeatMasker	LINE/I	13798723	13799043	1390	+	.	ID="RND-5_FAMILY-1618";Tend="1850";Tstart="1535";shortTE="F";uid="e1336cad-3065-4be4-8ce9-fa9774327ac9"
CM034316.1	RepeatMasker	Retroposon?	7452378	7453488	3673	+	.	ID="RND-5_FAMILY-377";TEgroup="ctg_1%7CRND-5_FAMILY-377%7C2";Tend="1741";Tstart="240";shortTE="F";uid="07283db3-cf5f-456b-bacc-29d087e8c545"
CM034316.1	RepeatMasker	DNA/hAT-Ac	84717585	84718061	2838	+	.	ID="RND-6_FAMILY-5285";Tend="1395";Tstart="907";shortTE="F";uid="477eee28-7173-43f3-bc26-6c5ddf7f3a5b"
CM034316.1	RepeatMasker	DNA	75038881	75039141	1545	+	.	ID="RND-6_FAMILY-2839";Tend="1020";Tstart="772";shortTE="F";uid="a7eb9eb8-3a76-411a-bf31-2fe5b4ee1d06"
CM034316.1	RepeatMasker	RC/Helitron	114198755	114198934	731	+	.	ID="RND-6_FAMILY-22903";Tend="1689";Tstart="1509";shortTE="F";uid="26b65625-ed89-4cd3-be8a-0df62854e0e0"
CM034316.1	RepeatMasker	DNA	80120750	80120881	575	+	.	ID="dna4-2_ap";Tend="823";Tstart="1";shortTE="F";uid="f434841b-4bf3-4f1a-b9e4-be984e9476aa"
CM034316.1	RepeatMasker	DNA/hAT-hAT19	43199802	43200362	2798	+	.	ID="DNA8-84_AP";Tend="562";Tstart="2";shortTE="F";uid="41e09b36-59d6-4273-9aa7-e488b25a5c8d"
CM034316.1	RepeatMasker	Unknown	44091330	44091463	638	+	.	ID="RND-4_FAMILY-143";Tend="1632";Tstart="1493";shortTE="F";uid="c1f737df-4120-4eee-8b2a-49108c5841b6"
CM034316.1	RepeatMasker	Unknown	9111237	9112095	7114	+	.	ID="RND-1_FAMILY-85";Tend="1737";Tstart="878";shortTE="F";uid="23b64356-1c48-4a73-919d-de1666b83b2b"
CM034316.1	RepeatMasker	DNA/hAT	32693919	32694108	1163	+	.	ID="RND-1_FAMILY-45";Tend="1417";Tstart="1222";shortTE="F";uid="4c0fe9b4-2a56-45ae-931d-9d4d815ae26d"
CM034316.1	RepeatMasker	DNA	31323318	31323440	461	+	.	ID="TTAA2D_AP";Tend="192";Tstart="69";shortTE="F";uid="d9ec1c80-280a-4eb1-b051-c2b2f8a054ad"
CM034316.1	RepeatMasker	LTR/Pao	11820191	11820785	2640	+	.	ID="RND-6_FAMILY-4364";Tend="1295";Tstart="736";shortTE="F";uid="ed94329b-6e2c-48d8-a3fc-946e1ec9147b"
CM034316.1	RepeatMasker	DNA/Kolobok-E	86434317	86434525	1033	+	.	ID="RND-5_FAMILY-3451";Tend="2157";Tstart="1953";shortTE="F";uid="63f48bd4-d53e-4b00-b14e-852d7471d55f"
CM034316.1	RepeatMasker	DNA/TcMar-m44	11323583	11331706	70130	+	.	ID="RND-1_FAMILY-116";Tend="8134";Tstart="1";shortTE="F";uid="9c39961e-196c-4a20-b312-59bebb23c23f"
CM034316.1	RepeatMasker	DNA	77822534	77823073	1876	+	.	ID="TTAA25_AP";Tend="512";Tstart="2";shortTE="F";uid="f16347d3-3020-4cdc-866f-a532691336f9"
CM034316.1	RepeatMasker	Retroposon?	38073242	38073944	3463	+	.	ID="RND-1_FAMILY-300";Tend="2292";Tstart="1614";shortTE="F";uid="cc9bf73a-274a-4cc1-8ff2-0c1e85e6afd2"
CM034316.1	RepeatMasker	Unknown	60785940	60786117	764	+	.	ID="RND-1_FAMILY-440";Tend="2602";Tstart="2425";shortTE="F";uid="8b61c4a9-12b4-4f1c-b91f-e401dfe68d47"
CM034316.1	RepeatMasker	DNA/Ginger-1	23778582	23778698	405	+	.	ID="RND-6_FAMILY-4450";Tend="2314";Tstart="2205";shortTE="F";uid="d992ca9a-df23-40f6-bf14-b272b5069579"
CM034316.1	RepeatMasker	Retroposon?	71330986	71331482	1686	+	.	ID="RND-5_FAMILY-2698";Tend="2667";Tstart="2297";shortTE="F";uid="0c48cedc-d60a-42ea-8094-7207d8e2dfaa"
CM034316.1	RepeatMasker	DNA/hAT-Tip100	116102053	116102393	521	+	.	ID="DNA8-81_AP";Tend="750";Tstart="433";shortTE="F";uid="60dd244e-9ad1-4222-a80e-c46a41b57d10"
CM034316.1	RepeatMasker	DNA	27683118	27685950	17158	+	.	ID="rnd-1_family-410";Tend="2922";Tstart="87";shortTE="F";uid="0a9de63d-ad2d-4168-8133-c0f41b1a3cdb"
CM034316.1	RepeatMasker	DNA/hAT-Ac	67624255	67624453	1559	+	.	ID="RND-6_FAMILY-482";Tend="2034";Tstart="1820";shortTE="F";uid="6c6352ca-cc14-44ec-ae42-27d79928eb77"
CM034316.1	RepeatMasker	DNA/Kolobok-E	87315589	87315737	706	+	.	ID="RND-6_FAMILY-1004";Tend="3026";Tstart="2879";shortTE="F";uid="b6bdd771-47ea-4f85-af33-b352bbec3796"
CM034316.1	RepeatMasker	DNA	6130466	6130775	728	+	.	ID="RND-6_FAMILY-11260";Tend="5575";Tstart="5282";shortTE="F";uid="2ca3faea-d25d-441c-beb4-24dff616fee6"
CM034316.1	RepeatMasker	DNA/hAT-hAT19	60859418	60859572	469	+	.	ID="HAT-N4_AP";Tend="150";Tstart="2";shortTE="F";uid="b74b216d-0bdf-4640-93a2-a7fa52bb47dc"
CM034316.1	RepeatMasker	DNA/Kolobok-E	43612769	43613220	1276	+	.	ID="RND-6_FAMILY-13779";Tend="4702";Tstart="4182";shortTE="F";uid="ab34b485-5b67-4b9c-ae0d-ec309260f460"
CM034316.1	RepeatMasker	Unknown	80203020	80203688	784	+	.	ID="RND-6_FAMILY-9760";Tend="3506";Tstart="2829";shortTE="F";uid="7927f6f0-c197-405b-b188-3620050dd9e2"
CM034316.1	RepeatMasker	Unknown	156365464	156373787	7995	+	.	ID="REP-6_LMI";Tend="15912";Tstart="7520";shortTE="F";uid="448d5c1b-d9fe-47a7-9f65-c4cc78a32857"
CM034316.1	RepeatMasker	DNA	78703137	78703565	2958	+	.	ID="RND-6_FAMILY-38762";Tend="1259";Tstart="818";shortTE="F";uid="f84a6a8e-5379-49fd-802e-b2dfe351d7df"
CM034316.1	RepeatMasker	DNA/Ginger-1	34699716	34699819	566	+	.	ID="RND-6_FAMILY-13191";Tend="2012";Tstart="1899";shortTE="F";uid="761d11fe-ed31-475e-b17a-0011d8fdffc7"
CM034316.1	RepeatMasker	Unknown	72612212	72613148	7640	+	.	ID="RND-6_FAMILY-38578";Tend="1829";Tstart="885";shortTE="F";uid="b5579d8a-1762-4af3-a5ca-130517736b24"
CM034316.1	RepeatMasker	Retroposon?	106570814	106571227	986	+	.	ID="RND-6_FAMILY-20820";Tend="2333";Tstart="1928";shortTE="F";uid="77703883-e5aa-4618-85bf-e69e05b19b6a"
CM034316.1	RepeatMasker	Unknown	109426765	109427187	1185	+	.	ID="RND-5_FAMILY-2295";Tend="982";Tstart="477";shortTE="F";uid="e44080e3-ece5-4539-aa19-c3046e87ed64"
CM034316.1	RepeatMasker	DNA/hAT-Charlie	45234964	45235078	469	+	.	ID="RND-5_FAMILY-6446";Tend="1012";Tstart="895";shortTE="F";uid="8f267b76-2da5-41ff-8f85-b15fb4a3f718"
CM034316.1	RepeatMasker	Retroposon?	106087115	106087226	503	+	.	ID="RND-6_FAMILY-6210";Tend="3243";Tstart="3130";shortTE="F";uid="3410eae0-0c0c-4bac-947e-07b2093133a9"
CM034316.1	RepeatMasker	Unknown	8766020	8766776	622	+	.	ID="RND-1_FAMILY-352";Tend="936";Tstart="670";shortTE="F";uid="8ea7ecdf-6e97-4695-9589-40dfc39317fd"
CM034316.1	RepeatMasker	Retroposon?	26462834	26463395	2614	+	.	ID="RND-6_FAMILY-10695";Tend="2125";Tstart="1539";shortTE="F";uid="a0bee97b-0516-43b2-949b-9eb65407c5a1"
CM034316.1	RepeatMasker	DNA/hAT-Tip100	8386339	8386685	2353	+	.	ID="RND-5_FAMILY-3150";Tend="3390";Tstart="2989";shortTE="F";uid="03c38870-6846-427d-899a-36108acc05a6"
CM034316.1	RepeatMasker	LINE/L2	21861378	21861975	1295	+	.	ID="RND-6_FAMILY-21363";Tend="853";Tstart="324";shortTE="F";uid="a07336fa-12e9-4d32-8085-b7d2ec556081"
CM034316.1	RepeatMasker	DNA/hAT-hAT19	42558608	42559451	3985	+	.	ID="RND-6_FAMILY-8033";Tend="2669";Tstart="1782";shortTE="F";uid="09cc5017-d858-45a4-8956-d381e7ed6ffb"
CM034316.1	RepeatMasker	LTR/Gypsy	92358900	92360307	885	+	.	ID="RND-1_FAMILY-471";Tend="4042";Tstart="2632";shortTE="F";uid="fd129c1b-87e7-4bf2-a037-290a2712af9c"
CM034316.1	RepeatMasker	DNA	3466563	3466703	667	+	.	ID="DNA-TTAA-1_AP";Tend="145";Tstart="1";shortTE="F";uid="8d1b57d1-e166-46d3-ab58-1de35b485fa9"
CM034316.1	RepeatMasker	DNA/Ginger-1	15830124	15830719	9206	+	.	ID="rnd-6_family-8806";Tend="2312";Tstart="839";shortTE="F";uid="71e6e5c8-c840-473e-a518-deb9413857c7"
CM034316.1	RepeatMasker	DNA/hAT-Ac	18708856	18709128	921	+	.	ID="RND-5_FAMILY-1015";Tend="1183";Tstart="890";shortTE="F";uid="0f3e66a2-0beb-49c5-9d84-8828d760d16b"
CM034316.1	RepeatMasker	DNA/Maverick	40892114	40892262	431	+	.	ID="RND-5_FAMILY-1882";Tend="169";Tstart="40";shortTE="F";uid="5f49dfdf-a974-47c1-83d4-034fcdf5673e"
CM034316.1	RepeatMasker	DNA/Ginger-1	33015090	33015315	755	+	.	ID="RND-6_FAMILY-4572";Tend="2375";Tstart="2154";shortTE="F";uid="7a26bafe-0477-4d8b-bd27-2efb1241c2e8"
CM034316.1	RepeatMasker	Unknown	40403609	40405526	7222	+	.	ID="RND-6_FAMILY-2132";TEgroup="ctg_1%7CRND-6_FAMILY-2132%7C9";Tend="2721";Tstart="610";shortTE="F";uid="73682000-5b11-4985-b355-9eeb9d71496a"
CM034316.1	RepeatMasker	DNA/MULE-MuDR	27940612	27940841	1728	+	.	ID="RND-6_FAMILY-10822";Tend="1655";Tstart="1393";shortTE="F";uid="7ff68506-846f-42f0-806b-c2eaf8d56edd"
CM034316.1	RepeatMasker	DNA/hAT-Tip100	34358983	34359329	1852	+	.	ID="dna8-87_ap";Tend="688";Tstart="170";shortTE="F";uid="385a655c-b4a7-48b7-aa0e-c405fd112875"
CM034316.1	RepeatMasker	LINE/L2	29863616	29865384	13084	+	.	ID="RND-6_FAMILY-21363";Tend="2001";Tstart="306";shortTE="F";uid="c74b272e-c4d4-4d2e-a25a-2f235acdca75"
CM034316.1	RepeatMasker	DNA/hAT?	55140014	55140391	2247	+	.	ID="RND-6_FAMILY-13286";Tend="1353";Tstart="925";shortTE="F";uid="fb3978fe-94af-42d3-8eb9-839bfa6b851f"
CM034316.1	RepeatMasker	DNA/Ginger-1	39460516	39460724	1137	+	.	ID="RND-5_FAMILY-6062";Tend="1842";Tstart="1631";shortTE="F";uid="14366f16-3591-4698-a716-8ade8ceca6a2"
CM034316.1	RepeatMasker	DNA	100996907	100997081	1079	+	.	ID="DNA3-3_AP";Tend="168";Tstart="1";shortTE="F";uid="dc49ffc2-730f-4a42-856b-0a352d44b6f9"
CM034316.1	RepeatMasker	DNA/Kolobok-E	22523974	22526651	7350	+	.	ID="RND-6_FAMILY-7095";TEgroup="ctg_1%7CRND-6_FAMILY-7095%7C2";Tend="2593";Tstart="34";shortTE="F";uid="d67b1b75-453c-4deb-b660-bca352f00ccf"
CM034316.1	RepeatMasker	DNA	46517441	46517842	514	+	.	ID="DNA4-1_AP";TEgroup="ctg_1%7CDNA4-1_AP%7C2";Tend="817";Tstart="4";shortTE="F";uid="f8573569-bff5-487a-9388-aa44593f2b72"
CM034316.1	RepeatMasker	DNA	19357055	19357778	3057	+	.	ID="RND-6_FAMILY-1002";Tend="3275";Tstart="2678";shortTE="F";uid="d19c4ae5-086b-4098-8129-95908a2dde85"
CM034316.1	RepeatMasker	DNA	36268423	36269727	5691	+	.	ID="RND-6_FAMILY-172";Tend="1734";Tstart="477";shortTE="F";uid="aaab9350-f34f-45e5-a562-30c49c8340a7"
CM034316.1	RepeatMasker	DNA/Maverick	134993505	134993767	972	+	.	ID="RND-5_FAMILY-2765";Tend="667";Tstart="406";shortTE="F";uid="59b66d55-3d25-429b-b3a4-daa281422af0"
CM034316.1	RepeatMasker	LINE/R2	156495133	156497176	11763	+	.	ID="R2-2_API";Tend="2161";Tstart="126";shortTE="F";uid="d2ad2c34-3c3f-46de-97a4-8b74dae3c6e8"
CM034316.1	RepeatMasker	DNA	16489757	16490052	1950	+	.	ID="RND-6_FAMILY-31726";Tend="1621";Tstart="1327";shortTE="F";uid="1ebcc4a9-3145-4f98-805c-c8c7ca6d5f9f"
CM034316.1	RepeatMasker	Retroposon?	87465078	87465263	690	+	.	ID="RND-6_FAMILY-13193";Tend="1071";Tstart="881";shortTE="F";uid="e8f1356b-0e3b-4ccd-813d-43c15a914db1"
CM034316.1	RepeatMasker	DNA/hAT-hAT19	113772319	113773223	538	+	.	ID="HAT-4_LMI";Tend="1480";Tstart="568";shortTE="F";uid="ab1240ff-fe2c-4470-8e78-0200b6468006"
CM034316.1	RepeatMasker	DNA/hAT-hAT19	124202088	124202290	736	+	.	ID="DNA8-74_AP";Tend="195";Tstart="1";shortTE="F";uid="e92e2d3d-33a6-484f-adca-5e6b72f5df0e"
CM034316.1	RepeatMasker	DNA/hAT?	18777018	18777218	1130	+	.	ID="RND-6_FAMILY-889";Tend="1574";Tstart="1372";shortTE="F";uid="efd11bdd-1b5d-45ce-92e6-bfa6f4d4bf44"
CM034316.1	RepeatMasker	Unknown	15782544	15782911	664	+	.	ID="RND-6_FAMILY-1524";TEgroup="ctg_1%7CRND-6_FAMILY-1524%7C5";Tend="1322";Tstart="733";shortTE="F";uid="4e5acbf1-529e-4530-acc5-e15ca040d130"
CM034316.1	RepeatMasker	DNA/Kolobok-T2	21587640	21590207	18193	+	.	ID="RND-6_FAMILY-5283";Tend="2748";Tstart="201";shortTE="F";uid="cbe88380-d623-40b2-beda-2fb55fa886cf"
CM034316.1	RepeatMasker	LTR/Gypsy	77012213	77013294	9286	+	.	ID="RND-6_FAMILY-14466";Tend="1403";Tstart="314";shortTE="F";uid="e2c72872-5fdd-408e-9aba-915fdc4a3c99"
CM034316.1	RepeatMasker	DNA	123264950	123265248	2109	+	.	ID="RND-5_FAMILY-463";Tend="1332";Tstart="1013";shortTE="F";uid="d454064d-02bc-4fa6-bbcc-84af67ce3b85"
CM034316.1	RepeatMasker	LINE/L2	109645303	109645732	483	+	.	ID="RND-5_FAMILY-578";Tend="474";Tstart="65";shortTE="F";uid="171a2017-5548-440c-a12b-80faa8bc6117"
CM034316.1	RepeatMasker	Unknown	35779289	35780201	6325	+	.	ID="RND-6_FAMILY-392";Tend="1653";Tstart="741";shortTE="F";uid="94100d74-48bb-4274-8f02-14ff4907f59a"
CM034316.1	RepeatMasker	DNA/MULE-MuDR	4932386	4932645	1130	+	.	ID="MUDR1X_AP";Tend="245";Tstart="6";shortTE="F";uid="758f55f9-2eff-4cdb-b5d0-da2f6987b4ed"
CM034316.1	RepeatMasker	Unknown	67215769	67216518	1566	+	.	ID="RND-4_FAMILY-882";Tend="1601";Tstart="897";shortTE="F";uid="107478e1-33f6-4c14-8940-4541d0282d67"
CM034316.1	RepeatMasker	Unknown	89297073	89297230	742	+	.	ID="RND-6_FAMILY-731";Tend="1200";Tstart="1073";shortTE="F";uid="ba080239-268b-44ac-aa87-e6b2c7a30622"
CM034316.1	RepeatMasker	DNA/Kolobok-E	133504490	133505484	1380	+	.	ID="RND-6_FAMILY-12234";Tend="2490";Tstart="1489";shortTE="F";uid="9257d23e-34b9-4727-9edf-47254bcd86c3"
CM034316.1	RepeatMasker	Retroposon?	91300986	91301689	4092	+	.	ID="RND-6_FAMILY-13076";Tend="1734";Tstart="952";shortTE="F";uid="c7b08205-4d3a-4748-8ec2-8b8ce22ab921"
CM034316.1	RepeatMasker	DNA/hAT-Pegasus	76709574	76710027	3255	+	.	ID="RND-6_FAMILY-4382";Tend="1264";Tstart="819";shortTE="F";uid="6f6455bc-0bf5-458a-b577-7f82fdf59f7e"
CM034316.1	RepeatMasker	LINE/I-Jockey	43026127	43026531	2071	+	.	ID="RND-6_FAMILY-12566";Tend="2135";Tstart="1726";shortTE="F";uid="e443f974-07fd-4a6b-831f-ec782f2252e3"
CM034316.1	RepeatMasker	DNA/hAT-Tip100	98749053	98749237	562	+	.	ID="DNA8-83_AP";Tend="810";Tstart="606";shortTE="F";uid="47655dc1-0d67-423f-9f0a-6e583225717e"
CM034316.1	RepeatMasker	Retroposon?	17134519	17134676	491	+	.	ID="RND-6_FAMILY-2975";Tend="3370";Tstart="3212";shortTE="F";uid="74de6492-0055-4353-b7fb-073b337e9d9a"
CM034316.1	RepeatMasker	DNA	68829735	68829845	486	+	.	ID="ttaa3c_ap";Tend="391";Tstart="282";shortTE="F";uid="2d840962-ef5c-4e66-9df6-b3bb47fecfb5"
CM034316.1	RepeatMasker	DNA/hAT-Ac	119077883	119078090	958	+	.	ID="RND-5_FAMILY-1746";Tend="1667";Tstart="1456";shortTE="F";uid="d0647304-8955-46ef-b66c-305e5123eeb2"
CM034316.1	RepeatMasker	DNA/hAT-hAT19	84476824	84477055	414	+	.	ID="RND-4_FAMILY-3497";Tend="2238";Tstart="1960";shortTE="F";uid="b91f366f-689c-401c-b1cf-9b379ca79d61"
CM034316.1	RepeatMasker	DNA	52270661	52270763	528	+	.	ID="DNA3-1_AP";Tend="126";Tstart="3";shortTE="F";uid="52538916-bb2b-4ae5-92a9-3d37e4f6cbd7"
CM034316.1	RepeatMasker	DNA/Kolobok-E	14272900	14273623	3034	+	.	ID="RND-1_FAMILY-426";Tend="1996";Tstart="1338";shortTE="F";uid="df9597d8-9f12-45b7-9a99-7d1070813895"
CM034316.1	RepeatMasker	DNA/hAT	105928793	105928928	707	+	.	ID="RND-5_FAMILY-3353";Tend="6216";Tstart="6081";shortTE="F";uid="5061d4e6-d19e-4c36-b9b6-52b428a9a258"
CM034316.1	RepeatMasker	DNA/Ginger-1	31204942	31205948	1819	+	.	ID="RND-6_FAMILY-24512";Tend="1003";Tstart="18";shortTE="F";uid="f9fd3140-ca21-4b38-9781-0e4bf8e12c82"
CM034316.1	RepeatMasker	DNA/Maverick	148649576	148650036	3981	+	.	ID="RND-5_FAMILY-43";Tend="10298";Tstart="9839";shortTE="F";uid="d4d1c85c-2e5b-41c0-82e8-be6836d5ba6d"
CM034316.1	RepeatMasker	DNA/hAT-Charlie	21408088	21408294	828	+	.	ID="RND-1_FAMILY-86";Tend="291";Tstart="93";shortTE="F";uid="f7685899-4711-447e-a7d5-6b27a54a0c94"
CM034316.1	RepeatMasker	DNA/Kolobok-E	26100905	26101077	1008	+	.	ID="RND-5_FAMILY-930";Tend="1413";Tstart="1247";shortTE="F";uid="02e72f59-463a-4ee3-91e6-3a5fd81149dc"
CM034316.1	RepeatMasker	DNA/Kolobok-E	109292014	109292160	801	+	.	ID="RND-5_FAMILY-776";Tend="1463";Tstart="1307";shortTE="F";uid="3582e6c7-cc78-47d1-9ee6-3661f42c99f3"
CM034316.1	RepeatMasker	LINE/RTE-BovB	23902260	23902793	514	+	.	ID="RND-6_FAMILY-4096";Tend="1170";Tstart="653";shortTE="F";uid="a32eb00d-e213-4851-9b19-25ff02946794"
CM034316.1	RepeatMasker	DNA/hAT-Tip100	107242364	107242869	3043	+	.	ID="RND-1_FAMILY-422";TEgroup="ctg_1%7CRND-1_FAMILY-422%7C10";Tend="1255";Tstart="840";shortTE="F";uid="2cab3750-be89-4812-a9bb-7756c8f3f98f"
CM034316.1	RepeatMasker	DNA/Ginger-1	69107516	69107817	1499	+	.	ID="RND-6_FAMILY-13191";Tend="1111";Tstart="814";shortTE="F";uid="4e030715-7749-42fc-bf85-e3ef530206bd"
CM034316.1	RepeatMasker	DNA/Ginger-1	133787665	133789028	4349	+	.	ID="rnd-6_family-58578";Tend="1587";Tstart="225";shortTE="F";uid="d896144c-164e-4338-9d5a-1f3aad85ff3b"
CM034316.1	RepeatMasker	DNA/Sola-1	125394837	125395080	535	+	.	ID="SOLA1N-1_AP";Tend="250";Tstart="2";shortTE="F";uid="5c93ae8a-18cb-491b-8575-6555356bcd94"
CM034316.1	RepeatMasker	LTR/Copia	87960740	87963084	12440	+	.	ID="RND-6_FAMILY-5733";Tend="2987";Tstart="596";shortTE="F";uid="8ef007a1-9e3f-44f0-ae9f-a2c1dc36678c"
CM034316.1	RepeatMasker	Retroposon?	36848979	36850042	1417	+	.	ID="RND-5_FAMILY-6251";TEgroup="ctg_1%7CRND-5_FAMILY-6251%7C4";Tend="1174";Tstart="303";shortTE="F";uid="dc229b2f-7b9f-4126-9b64-b10a621a192e"
CM034316.1	RepeatMasker	DNA/MULE-MuDR	126458806	126458967	1101	+	.	ID="RND-6_FAMILY-9853";Tend="1828";Tstart="1666";shortTE="F";uid="7c75de13-c185-4fab-a7b2-417f6f1b3f45"
CM034316.1	RepeatMasker	DNA	67336205	67336612	1667	+	.	ID="RND-6_FAMILY-9876";Tend="1141";Tstart="670";shortTE="F";uid="33ae4375-bd7c-4858-9a8a-454b898ca390"
CM034316.1	RepeatMasker	Retroposon?	22884552	22884688	412	+	.	ID="RND-6_FAMILY-13076";Tend="2397";Tstart="2276";shortTE="F";uid="d908be96-f472-4df1-9372-d1e2f1bd3613"
CM034316.1	RepeatMasker	DNA/Ginger-1	107637814	107637934	459	+	.	ID="RND-6_FAMILY-11006";Tend="2402";Tstart="2275";shortTE="F";uid="028e2422-4ceb-4d9d-9cd2-db87755f416f"
CM034316.1	RepeatMasker	DNA/Kolobok-E	118244150	118245767	9389	+	.	ID="RND-6_FAMILY-4444";Tend="2474";Tstart="905";shortTE="F";uid="3b847c57-2f92-4d26-93ed-5bb3d8884f85"
CM034316.1	RepeatMasker	DNA	95768536	95769307	15638	+	.	ID="rnd-6_family-3815";Tend="3141";Tstart="2481";shortTE="F";uid="14b4ae13-a87a-4609-9615-16680f69cf78"
CM034316.1	RepeatMasker	DNA/hAT	12368504	12368710	1132	+	.	ID="DNA8-35_AP";Tend="222";Tstart="30";shortTE="F";uid="547b8450-fd5e-4c2a-b134-c076fbd815f5"
CM034316.1	RepeatMasker	DNA/hAT-Tip100	88308258	88308447	970	+	.	ID="RND-6_FAMILY-10387";Tend="1663";Tstart="1479";shortTE="F";uid="70141319-d112-4e62-95da-8a0a616e5d66"
CM034316.1	RepeatMasker	Retroposon?	8499632	8503971	16733	+	.	ID="RND-6_FAMILY-621";Tend="3156";Tstart="14";shortTE="F";uid="aba49c74-bac1-4603-8d75-bc804220b469"
CM034316.1	RepeatMasker	DNA/Kolobok-E	139457286	139457503	903	+	.	ID="RND-6_FAMILY-6252";Tend="924";Tstart="702";shortTE="F";uid="dfb4161c-620d-4d6e-9009-2b35b651ecf0"
CM034316.1	RepeatMasker	DNA/hAT-Ac	145188946	145189157	616	+	.	ID="RND-6_FAMILY-33159";Tend="6123";Tstart="5908";shortTE="F";uid="44c33fbe-a168-43dc-b067-9eddf634fac5"
CM034316.1	RepeatMasker	DNA/hAT-Ac	64280337	64280742	2864	+	.	ID="RND-6_FAMILY-5285";Tend="1320";Tstart="901";shortTE="F";uid="a6c83337-c370-4b11-9e26-42dcb53606cf"
CM034316.1	RepeatMasker	Unknown	28031425	28031571	1088	+	.	ID="RND-6_FAMILY-2132";Tend="1531";Tstart="1385";shortTE="F";uid="d7b00e46-5a90-46c1-93aa-2cc1779cbc1c"
CM034316.1	RepeatMasker	DNA	102397253	102398246	3981	+	.	ID="RND-5_FAMILY-9909";Tend="1677";Tstart="818";shortTE="F";uid="d1766078-5821-41e7-a40d-a16a7cc56738"
CM034316.1	RepeatMasker	LINE/I	34926243	34926433	855	+	.	ID="RND-6_FAMILY-460";Tend="1428";Tstart="1245";shortTE="F";uid="e8fe56cd-c9f5-46ef-b470-978e64ebf22a"
CM034316.1	RepeatMasker	Unknown	92198601	92198758	765	+	.	ID="RND-5_FAMILY-5484";Tend="1114";Tstart="959";shortTE="F";uid="c9d12f9e-c075-4848-a369-ea330b4b7017"
CM034316.1	RepeatMasker	Retroposon?	31127729	31129137	9260	+	.	ID="RND-5_FAMILY-6649";TEgroup="ctg_1%7CRND-5_FAMILY-6649%7C2";Tend="2511";Tstart="228";shortTE="F";uid="17ea135d-a5e4-469d-8d2d-d2ffcff08c57"
CM034316.1	RepeatMasker	DNA/Kolobok-E	7268027	7268698	3852	+	.	ID="RND-5_FAMILY-367";Tend="2364";Tstart="1653";shortTE="F";uid="48be82f3-a98c-4064-9d2e-b390fd7157ae"
CM034316.1	RepeatMasker	RC/Helitron	59361170	59361932	3841	+	.	ID="RND-1_FAMILY-329";Tend="1839";Tstart="956";shortTE="F";uid="ce7d37b4-111e-423f-8a86-96d0e8d3018c"
CM034316.1	RepeatMasker	DNA/Maverick	116883977	116884089	660	+	.	ID="RND-6_FAMILY-2586";Tend="6646";Tstart="6544";shortTE="F";uid="1f037db5-fa9d-4a4c-8260-d184da335eeb"
CM034316.1	RepeatMasker	DNA/Ginger-1	69117392	69117598	906	+	.	ID="rnd-6_family-3774";Tend="2185";Tstart="2035";shortTE="F";uid="ac73e565-6468-4649-a8c9-1a5ecdbc9ad7"
CM034316.1	RepeatMasker	DNA/MULE-MuDR	88087005	88087158	664	+	.	ID="RND-6_FAMILY-5153";Tend="712";Tstart="545";shortTE="F";uid="cd4eafec-0751-4d69-b8f9-b389d2cd6fcd"
CM034316.1	RepeatMasker	DNA/Kolobok-E	74863182	74863308	400	+	.	ID="RND-6_FAMILY-1722";Tend="1729";Tstart="1621";shortTE="F";uid="6485a5b0-c886-4b1c-a219-d8470df11bb8"
CM034316.1	RepeatMasker	DNA/Kolobok-E	98747835	98747945	585	+	.	ID="RND-1_FAMILY-238";Tend="2853";Tstart="2745";shortTE="F";uid="3a37efa7-96b1-43ac-9688-12811c6b0b6d"
CM034316.1	RepeatMasker	LINE/I	14254686	14254956	1277	+	.	ID="RND-6_FAMILY-8289";Tend="1608";Tstart="1318";shortTE="F";uid="afdf56f4-5fb0-4ba3-81a9-1c5264c06a12"
CM034316.1	RepeatMasker	DNA/Kolobok-E	125916363	125916557	898	+	.	ID="RND-6_FAMILY-6479";Tend="1549";Tstart="1345";shortTE="F";uid="9ce76922-4719-4ea7-a51d-e1a2c71b9e65"
CM034316.1	RepeatMasker	LINE/R1	100873411	100874411	1187	+	.	ID="RND-5_FAMILY-41";Tend="6494";Tstart="5375";shortTE="F";uid="f9b27d15-c2fa-4375-8d65-5dd3df9ea89c"
CM034316.1	RepeatMasker	DNA/PiggyBac	159542778	159543002	469	+	.	ID="PIGGYBAC-12_LMI";Tend="2074";Tstart="1847";shortTE="F";uid="f89f3be8-de77-4f38-bd3b-a3b006bb0c1f"
CM034316.1	RepeatMasker	DNA/hAT-Tip100	69122712	69123266	3810	+	.	ID="RND-6_FAMILY-10387";Tend="1832";Tstart="1292";shortTE="F";uid="dad60a78-46bb-4eff-ae17-859f6c50b29b"
CM034316.1	RepeatMasker	Retroposon?	101887817	101888237	1946	+	.	ID="SINE2-2_AP";Tend="1047";Tstart="623";shortTE="F";uid="d36732f3-b772-4015-9302-f1cb66042834"
CM034316.1	RepeatMasker	RC/Helitron	98756089	98756196	828	+	.	ID="RND-6_FAMILY-12854";Tend="1409";Tstart="1301";shortTE="F";uid="9fc3093f-eb26-4c4f-8d6c-367b3855a8fa"
CM034316.1	RepeatMasker	Unknown	30548279	30548543	1365	+	.	ID="RND-6_FAMILY-7408";Tend="674";Tstart="197";shortTE="F";uid="07b50c8d-6ee2-4a85-a2b4-3eaa60e21622"
CM034316.1	RepeatMasker	DNA/Kolobok-E	9875150	9875439	770	+	.	ID="RND-6_FAMILY-1722";Tend="1954";Tstart="1642";shortTE="F";uid="ac6f76e1-41c2-4126-880c-2b953c54c9c7"
CM034316.1	RepeatMasker	DNA/Kolobok-E	50817729	50817960	1162	+	.	ID="RND-6_FAMILY-13779";Tend="5390";Tstart="5154";shortTE="F";uid="a7a95c4b-2289-48f1-8ca0-735fd9737f8b"
CM034316.1	RepeatMasker	DNA/Ginger-1	119290608	119291078	3240	+	.	ID="RND-6_FAMILY-447";Tend="1130";Tstart="661";shortTE="F";uid="2a7346c6-196e-4f2c-8b2c-f0113ad2bf7a"
CM034316.1	RepeatMasker	DNA/Kolobok-E	43461306	43461458	824	+	.	ID="rnd-6_family-1722";Tend="2209";Tstart="1240";shortTE="F";uid="71606c75-5ea0-4fe3-8b38-44439c3fce0a"
CM034316.1	RepeatMasker	DNA/hAT-Charlie	27148048	27148584	2057	+	.	ID="RND-1_FAMILY-485";Tend="2189";Tstart="1620";shortTE="F";uid="7aeb0aae-77d8-4362-a0ab-2d12b272ca7b"
CM034316.1	RepeatMasker	DNA/TcMar-Pogo	18001065	18001213	696	+	.	ID="RND-5_FAMILY-3818";Tend="910";Tstart="763";shortTE="F";uid="de9bcf1c-50b9-441a-8e1e-e8fe44affec8"
CM034316.1	RepeatMasker	LTR/Gypsy	42066281	42066918	4337	+	.	ID="RND-6_FAMILY-18225";Tend="6668";Tstart="6008";shortTE="F";uid="7b40bb6e-fe07-4b9c-9368-cbdb32324689"
CM034316.1	RepeatMasker	DNA/PiggyBac	61030995	61031163	750	+	.	ID="RND-6_FAMILY-16632";Tend="1023";Tstart="867";shortTE="F";uid="237c7c0d-b6f5-463a-a253-4b55e3638d2b"
CM034316.1	RepeatMasker	DNA/hAT	22237795	22238699	4144	+	.	ID="RND-5_FAMILY-2849";TEgroup="ctg_1%7CRND-5_FAMILY-2849%7C10";Tend="1440";Tstart="452";shortTE="F";uid="3a2718c5-ceba-42fd-b3ea-cfa2bb1bd546"
CM034316.1	RepeatMasker	Retroposon?	52246387	52246772	990	+	.	ID="RND-6_FAMILY-13511";Tend="1275";Tstart="953";shortTE="F";uid="2743e4be-9004-4016-ab46-4aba8670db9a"
CM034316.1	RepeatMasker	Retroposon?	8085548	8085687	1046	+	.	ID="RND-6_FAMILY-26955";Tend="879";Tstart="741";shortTE="F";uid="2fa933b4-91dd-46ba-bd34-f9aeb110a353"
CM034316.1	RepeatMasker	DNA/hAT-Tip100	59776832	59777384	1171	+	.	ID="HAT-N16_AP";TEgroup="ctg_1%7CHAT-N16_AP%7C14";Tend="532";Tstart="74";shortTE="F";uid="6ab7e2e2-027a-4574-b2a1-3c24393e022f"
CM034316.1	RepeatMasker	Retroposon?	63982466	63983868	3435	+	.	ID="RND-6_FAMILY-10695";Tend="2101";Tstart="651";shortTE="F";uid="9278919f-61ec-4ee8-b13f-962fde1e0f13"
CM034316.1	RepeatMasker	DNA/hAT-Charlie	41433348	41433852	3316	+	.	ID="HAT-N1_AP";Tend="509";Tstart="1";shortTE="F";uid="2310af85-5ca9-4b1f-bb39-fecb715ad11c"
CM034316.1	RepeatMasker	DNA/Kolobok-E	113432890	113433011	533	+	.	ID="RND-6_FAMILY-12456";Tend="2199";Tstart="2091";shortTE="F";uid="35af350f-6c59-4d15-9937-46784ea98844"
CM034316.1	RepeatMasker	RC/Helitron	147829436	147829804	1437	+	.	ID="RND-6_FAMILY-1092";Tend="3045";Tstart="2679";shortTE="F";uid="60105d38-dae5-4ca6-83c6-97714822c934"
CM034316.1	RepeatMasker	DNA/Kolobok-E	56350653	56350964	1631	+	.	ID="RND-6_FAMILY-19774";Tend="795";Tstart="486";shortTE="F";uid="55a34565-ebc7-4bf6-a605-091b84346961"
CM034316.1	RepeatMasker	Retroposon?	21277561	21286054	3585	+	.	ID="RND-1_FAMILY-127";TEgroup="ctg_1%7CRND-1_FAMILY-127%7C2";Tend="7155";Tstart="874";shortTE="F";uid="7a6f2e8c-1960-4ae7-8d5c-48de1f59a1f4"
CM034316.1	RepeatMasker	DNA/Kolobok-E	2405692	2405944	1139	+	.	ID="RND-6_FAMILY-18550";Tend="2082";Tstart="1869";shortTE="F";uid="a034fdc2-3bd7-4244-b032-f016528fe7b2"
CM034316.1	RepeatMasker	DNA/hAT-Ac	113237431	113238009	2425	+	.	ID="RND-6_FAMILY-1153";Tend="1850";Tstart="1300";shortTE="F";uid="8c363fcd-f1af-4ebe-ba8a-b80755780f6c"
CM034316.1	RepeatMasker	DNA/hAT-Ac	125919212	125919399	696	+	.	ID="RND-5_FAMILY-5407";Tend="812";Tstart="633";shortTE="F";uid="8ec29106-5a41-46c2-8214-113ed7f1adb6"
CM034316.1	RepeatMasker	Retroposon?	6452498	6452629	583	+	.	ID="SINE2-1_AP";Tend="161";Tstart="1";shortTE="F";uid="ad9d5552-41ea-4147-97c4-dddbed0df371"
CM034316.1	RepeatMasker	LTR/Gypsy	141992292	141994051	13509	+	.	ID="RND-6_FAMILY-566";Tend="2513";Tstart="758";shortTE="F";uid="3a77f467-4568-40d7-91f8-ca2d4bbb9c1b"
CM034316.1	RepeatMasker	DNA	38387773	38388313	2891	+	.	ID="TTAA25_AP";Tend="512";Tstart="1";shortTE="F";uid="be92b1a5-f8f9-4cd9-ac10-89d15965039c"
CM034316.1	RepeatMasker	DNA/Ginger-2	45986389	45986608	625	+	.	ID="RND-6_FAMILY-14493";TEgroup="ctg_1%7CRND-6_FAMILY-14493%7C8";Tend="1547";Tstart="421";shortTE="F";uid="00e20877-89d8-47d8-97fc-06e60b999154"
CM034316.1	RepeatMasker	DNA/hAT-Tip100	112223276	112225132	1713	+	.	ID="HAT-17_LMI";Tend="2805";Tstart="974";shortTE="F";uid="f6e719a5-ced7-4b75-9f69-a9f6a241944b"
CM034316.1	RepeatMasker	DNA	15741830	15742226	497	+	.	ID="TTAA2C_AP";Tend="423";Tstart="1";shortTE="F";uid="545009d6-2a7a-4a1a-bb14-1b406d7095c1"
CM034316.1	RepeatMasker	Unknown	14966489	14966954	2895	+	.	ID="RND-1_FAMILY-199";Tend="5610";Tstart="5137";shortTE="F";uid="9ce9faef-c444-4c3e-b5b9-7088b68a45d2"
CM034316.1	RepeatMasker	DNA	97494137	97494380	2042	+	.	ID="RND-5_FAMILY-10801";Tend="1240";Tstart="987";shortTE="F";uid="1f21aa39-b71b-43aa-b18b-004e09292ca8"
CM034316.1	RepeatMasker	DNA/TcMar-Fot1	21245491	21245621	821	+	.	ID="RND-6_FAMILY-682";Tend="900";Tstart="770";shortTE="F";uid="fc46bd92-ecfe-4f01-a6b0-7ef5197389b0"
CM034316.1	RepeatMasker	DNA/Ginger-1	80873985	80874169	518	+	.	ID="RND-6_FAMILY-7084";Tend="281";Tstart="113";shortTE="F";uid="1daca8bd-a39a-4699-8744-90faaf0cbeb9"
CM034316.1	RepeatMasker	DNA/Ginger-1	29588532	29588758	1282	+	.	ID="RND-6_FAMILY-9942";Tend="852";Tstart="634";shortTE="F";uid="9df09500-3a74-49ae-a52e-0a05baf21970"
CM034316.1	RepeatMasker	LINE/R1	42305935	42306205	1242	+	.	ID="RND-5_FAMILY-8868";Tend="1714";Tstart="1439";shortTE="F";uid="dd885872-993a-42a4-b52a-5cecec4b66c4"
CM034316.1	RepeatMasker	Retroposon?	72830024	72830390	433	+	.	ID="RND-6_FAMILY-13511";Tend="1254";Tstart="846";shortTE="F";uid="e7313f17-0602-4753-b11f-f5c0886503f4"
CM034316.1	RepeatMasker	Unknown	49331875	49332020	486	+	.	ID="RND-6_FAMILY-21395";Tend="1418";Tstart="1292";shortTE="F";uid="c6984cbd-1cc7-4ab1-a510-ea4429052d19"
CM034316.1	RepeatMasker	DNA/hAT	80272571	80272710	431	+	.	ID="RND-5_FAMILY-1120";Tend="1218";Tstart="1068";shortTE="F";uid="5c467b23-f165-44d4-8013-f8bad347ecf6"
CM034316.1	RepeatMasker	DNA	42438473	42438674	924	+	.	ID="RND-6_FAMILY-14802";Tend="814";Tstart="623";shortTE="F";uid="c1cc9cdd-6184-4179-bd10-77478e590f4c"
CM034316.1	RepeatMasker	LTR/Copia	64885494	64888634	12052	+	.	ID="RND-1_FAMILY-229";TEgroup="ctg_1%7CRND-1_FAMILY-229%7C2";Tend="4163";Tstart="864";shortTE="F";uid="2a51f941-efcb-4551-8d75-321cba4de9b2"
CM034316.1	RepeatMasker	Retroposon?	69262311	69262615	1200	+	.	ID="RND-6_FAMILY-13777";Tend="7284";Tstart="6980";shortTE="F";uid="88aee583-8afa-495a-8826-bcab5f2629d5"
CM034316.1	RepeatMasker	DNA/Ginger-1	132744959	132745075	471	+	.	ID="RND-5_FAMILY-6062";Tend="943";Tstart="833";shortTE="F";uid="84c48258-e2ca-49d4-8f95-a493adfe8dd7"
CM034316.1	RepeatMasker	LINE/L2	24081948	24089163	55273	+	.	ID="RND-1_FAMILY-174";Tend="8452";Tstart="1365";shortTE="F";uid="ca171bc9-0d22-49c1-adae-f8438c24c0c0"
CM034316.1	RepeatMasker	DNA/Ginger-1	6509761	6509891	457	+	.	ID="RND-6_FAMILY-58578";Tend="2201";Tstart="2078";shortTE="F";uid="8568dd37-07cf-479a-8d2a-83042f372119"
CM034316.1	RepeatMasker	DNA	18025781	18025884	419	+	.	ID="RND-6_FAMILY-13527";Tend="1273";Tstart="1175";shortTE="F";uid="fe5122d8-18a3-4dcb-8e3e-8eded1c028e5"
CM034316.1	RepeatMasker	DNA/Kolobok-T2	102872838	102873004	755	+	.	ID="KOLOBOK-1_AP";Tend="4370";Tstart="4179";shortTE="F";uid="3eec762e-ace9-43ee-a82c-1c668729ef96"
CM034316.1	RepeatMasker	LINE/R1	110565248	110566325	598	+	.	ID="SART-1_API";Tend="2228";Tstart="567";shortTE="F";uid="8efc0a84-a382-4541-9dde-0481bb7fdafb"
CM034316.1	RepeatMasker	Retroposon?	35209230	35210002	3801	+	.	ID="RND-6_FAMILY-26162";Tend="1643";Tstart="846";shortTE="F";uid="aa4520cc-9135-4623-8f76-8d02db774d8c"
CM034316.1	RepeatMasker	DNA	22101680	22101897	817	+	.	ID="DNA4-3_AP";Tend="574";Tstart="352";shortTE="F";uid="8ab02032-0a05-4d58-89f3-95daceaee45e"
CM034316.1	RepeatMasker	Unknown	14222478	14222791	750	+	.	ID="RND-6_FAMILY-2270";TEgroup="ctg_1%7CRND-6_FAMILY-2270%7C1";Tend="1351";Tstart="917";shortTE="T";uid="27413808-e63a-4096-8226-8e273e683d3f"
CM034316.1	RepeatMasker	DNA	21445147	21446093	4194	+	.	ID="RND-6_FAMILY-9876";Tend="1724";Tstart="667";shortTE="F";uid="dd2d69e4-ae5c-4392-aa5f-26ddb3a5a7bb"
CM034316.1	RepeatMasker	DNA/Ginger-1	18696494	18696977	2454	+	.	ID="RND-5_FAMILY-6062";Tend="1152";Tstart="648";shortTE="F";uid="5a03fa58-bd17-4454-9ed7-396b5b75ab29"
CM034316.1	RepeatMasker	DNA/Kolobok-E	147796121	147796838	665	+	.	ID="KOLOBOKE-4_AP";Tend="6200";Tstart="5467";shortTE="F";uid="c11e5943-3da3-483d-ba12-aa86420665be"
CM034316.1	RepeatMasker	DNA/Ginger-2	101754223	101754358	514	+	.	ID="RND-6_FAMILY-3703";Tend="1023";Tstart="888";shortTE="F";uid="35689a15-dbd3-419c-89b1-dbc2c09d5696"
CM034316.1	RepeatMasker	RC/Helitron	33015625	33015741	968	+	.	ID="RND-6_FAMILY-5683";Tend="1504";Tstart="1387";shortTE="F";uid="4f901d65-df0d-4d78-bc2b-463605fbe08b"
CM034316.1	RepeatMasker	DNA/hAT-Charlie	63181526	63181859	1177	+	.	ID="DNA8-86_AP";Tend="327";Tstart="31";shortTE="F";uid="cbcec764-8671-4239-b892-042f1da55483"
CM034316.1	RepeatMasker	DNA/Ginger-1	13435221	13435331	644	+	.	ID="RND-6_FAMILY-1577";Tend="1044";Tstart="936";shortTE="F";uid="80c199f0-3f2b-457a-96e2-79828e73eb07"
CM034316.1	RepeatMasker	Retroposon?	15708592	15708779	797	+	.	ID="RND-6_FAMILY-13511";TEgroup="ctg_1%7CRND-6_FAMILY-13511%7C3";Tend="1291";Tstart="1136";shortTE="F";uid="d28258c2-ec1f-4f90-9cca-3592b68c1585"
CM034316.1	RepeatMasker	DNA/hAT-Blackjack	144984033	144984632	670	+	.	ID="HAT-1_SIN";Tend="1096";Tstart="497";shortTE="F";uid="bff662e5-ee24-452f-9ff9-cfbc4350acf1"
CM034316.1	RepeatMasker	DNA/Ginger-1	67171543	67173029	11200	+	.	ID="RND-6_FAMILY-11761";Tend="2260";Tstart="774";shortTE="F";uid="1fd55421-876c-479d-a591-40d66db7532c"
CM034316.1	RepeatMasker	DNA/MULE-MuDR	89261894	89262031	833	+	.	ID="DNA8-110_AP";Tend="689";Tstart="569";shortTE="F";uid="983b1fd3-9bfe-41a5-90c2-5cd05b5d3573"
CM034316.1	RepeatMasker	DNA/Ginger-1	70139678	70140084	531	+	.	ID="RND-6_FAMILY-4450";Tend="2212";Tstart="1787";shortTE="F";uid="5ae9b540-3869-4aa5-b021-e86fd36d5582"
CM034316.1	RepeatMasker	Unknown	73332792	73332940	803	+	.	ID="RND-1_FAMILY-248";Tend="1163";Tstart="1006";shortTE="F";uid="75170aeb-fe7a-481b-b5fc-d7e58e4a8baf"
CM034316.1	RepeatMasker	DNA/hAT-Ac	107695840	107696038	1251	+	.	ID="DNA8-20_AP";Tend="195";Tstart="1";shortTE="F";uid="76cd24b0-cd4c-4c95-83b4-fd63407164e4"
CM034316.1	RepeatMasker	DNA/Ginger-1	126221852	126222137	973	+	.	ID="RND-6_FAMILY-447";Tend="2076";Tstart="1779";shortTE="F";uid="f03491ba-6889-4949-99b2-93145ebeb94f"
CM034316.1	RepeatMasker	DNA/hAT-hAT19	115474373	115474481	490	+	.	ID="RND-6_FAMILY-6784";Tend="5094";Tstart="4989";shortTE="F";uid="5d020479-093e-4b3e-8b49-d270c2aef25a"
CM034316.1	RepeatMasker	DNA/Kolobok-E	83468704	83468931	786	+	.	ID="RND-4_FAMILY-674";Tend="1657";Tstart="1429";shortTE="F";uid="4d1f74a4-4e49-4f89-8f3f-ecb41f379cf7"
CM034316.1	RepeatMasker	DNA/hAT-Charlie	115480166	115480562	477	+	.	ID="SPIN-1_LSAL";Tend="870";Tstart="469";shortTE="F";uid="567ec496-545f-493a-ae9f-fa4fbea027b4"
CM034316.1	RepeatMasker	Retroposon?	105271461	105272335	1421	+	.	ID="RND-4_FAMILY-664";TEgroup="ctg_1%7CRND-4_FAMILY-664%7C26";Tend="900";Tstart="102";shortTE="F";uid="2c55f87b-e2d6-445e-9662-6cf0c19856be"
CM034316.1	RepeatMasker	Unknown	97661983	97662156	658	+	.	ID="RND-6_FAMILY-11721";Tend="1138";Tstart="956";shortTE="F";uid="03e17cdb-2e57-4083-b352-46ffa4d54772"
CM034316.1	RepeatMasker	Retroposon?	126048653	126049398	1522	+	.	ID="SINE2-1_AP";Tend="1424";Tstart="616";shortTE="F";uid="233af6fa-175e-435d-9979-d2cc47923901"
CM034316.1	RepeatMasker	DNA/hAT-hATm	112875040	112875327	642	+	.	ID="HAT-4C_AP";Tend="4011";Tstart="3721";shortTE="F";uid="43956f4a-b636-4913-a57a-51598783a311"
CM034316.1	RepeatMasker	DNA/hAT-hAT19	101865460	101865777	2249	+	.	ID="RND-6_FAMILY-6100";Tend="1609";Tstart="1294";shortTE="F";uid="32c155ca-fc45-4fcb-beaf-97de2f719842"
CM034316.1	RepeatMasker	LINE/CR1	95928471	95928613	439	+	.	ID="RND-6_FAMILY-2035";Tend="2160";Tstart="2018";shortTE="F";uid="7786fe15-0ca0-4ab3-bd65-539be60c0421"
CM034316.1	RepeatMasker	DNA/hAT-Charlie	119772563	119773120	2180	+	.	ID="hat-n11_ap";Tend="631";Tstart="87";shortTE="F";uid="decc4374-8526-455e-8611-b45c6bd50feb"
CM034316.1	RepeatMasker	Unknown	128915201	128915414	489	+	.	ID="RND-6_FAMILY-959";Tend="1288";Tstart="1075";shortTE="F";uid="0d6a41af-8274-4590-bf75-086a3c0b4279"
CM034316.1	RepeatMasker	Retroposon?	120456473	120456746	866	+	.	ID="RND-6_FAMILY-2210";Tend="877";Tstart="584";shortTE="F";uid="3390612d-d9c6-4fe0-a3bd-b97e6311c4e2"
CM034316.1	RepeatMasker	Retroposon?	59367147	59367322	703	+	.	ID="RND-6_FAMILY-26162";Tend="842";Tstart="617";shortTE="F";uid="e30f71e6-d867-4675-9a69-15bbdd6c9a07"
CM034316.1	RepeatMasker	DNA	47320699	47321127	3288	+	.	ID="RND-6_FAMILY-38762";Tend="1259";Tstart="818";shortTE="F";uid="20c38417-f268-4fd2-a34d-d7792ef506ff"
CM034316.1	RepeatMasker	DNA/hAT-Tip100	40974737	40975151	1319	+	.	ID="RND-6_FAMILY-19073";Tend="2172";Tstart="1768";shortTE="F";uid="9e7e47bc-d099-4e7f-b1fa-b6430271af0b"
CM034316.1	RepeatMasker	Retroposon?	37132711	37132879	1448	+	.	ID="RND-1_FAMILY-464";Tend="1080";Tstart="912";shortTE="F";uid="a6a00375-9fc5-4ab4-b716-7884502d8683"
CM034316.1	RepeatMasker	DNA	114838174	114838707	2233	+	.	ID="RND-5_FAMILY-6566";Tend="2495";Tstart="2096";shortTE="F";uid="b4141fe5-4bb2-4f77-b675-d203c961cbd3"
CM034316.1	RepeatMasker	LTR/Copia	32456889	32457334	3340	+	.	ID="RND-1_FAMILY-229";Tend="5603";Tstart="5150";shortTE="F";uid="688aa851-a782-4bcf-bd57-45c58b6804e1"
CM034316.1	RepeatMasker	DNA/Ginger-1	139948506	139948641	475	+	.	ID="RND-6_FAMILY-269";Tend="2290";Tstart="2169";shortTE="F";uid="ec4de1b7-009c-4744-8d7b-036b4314dc33"
CM034316.1	RepeatMasker	LINE/RTE-BovB	98346097	98346438	2227	+	.	ID="RND-6_FAMILY-4096";Tend="1619";Tstart="1276";shortTE="F";uid="670fc62d-7c4b-4f2e-8a56-986394ba52b6"
CM034316.1	RepeatMasker	Retroposon?	34988094	34988535	1098	+	.	ID="RND-6_FAMILY-13511";Tend="1391";Tstart="948";shortTE="F";uid="d4536f00-8ec5-4692-a8e5-b34e16e54609"
CM034316.1	RepeatMasker	DNA/hAT-Tip100	26428831	26428950	748	+	.	ID="RND-5_FAMILY-5755";Tend="1349";Tstart="1230";shortTE="F";uid="1ee61036-1896-45c7-a142-1ad5b89750ac"
CM034316.1	RepeatMasker	DNA/hAT-Ac	133880441	133880788	2256	+	.	ID="DNA8-11B_AP";Tend="397";Tstart="58";shortTE="F";uid="385feb9b-c0b2-4f7d-80c1-7b36b965d985"
CM034316.1	RepeatMasker	RC/Helitron	72938044	72938148	405	+	.	ID="RND-6_FAMILY-5245";Tend="1415";Tstart="1316";shortTE="F";uid="f3c3e63b-610f-4dd3-aebc-f795b6ba97ca"
CM034316.1	RepeatMasker	DNA/Ginger-1	101505999	101506281	1028	+	.	ID="RND-5_FAMILY-6062";Tend="2667";Tstart="2408";shortTE="F";uid="ef11101e-32a5-45e0-b5c8-dde4746947a3"
CM034316.1	RepeatMasker	RC/Helitron	108229971	108230143	477	+	.	ID="RND-1_FAMILY-29";Tend="1732";Tstart="1569";shortTE="F";uid="ee689e7b-630d-4d10-8ac6-0829025a0393"
CM034316.1	RepeatMasker	DNA	116816541	116816669	573	+	.	ID="RND-6_FAMILY-2126";Tend="1230";Tstart="1104";shortTE="F";uid="825fc725-0e15-43db-826c-c5b0c2861d01"
CM034316.1	RepeatMasker	DNA	119394039	119394297	1323	+	.	ID="RND-6_FAMILY-85";Tend="1307";Tstart="1097";shortTE="F";uid="820e1c3f-48ba-40c3-94c5-d06686feecf5"
CM034316.1	RepeatMasker	DNA	100405242	100405342	500	+	.	ID="RND-6_FAMILY-9876";Tend="2608";Tstart="2515";shortTE="F";uid="99db884b-9b6f-40ee-9df3-c0850cd5d4d6"
CM034316.1	RepeatMasker	DNA	117824415	117824550	818	+	.	ID="RND-6_FAMILY-2944";Tend="1119";Tstart="973";shortTE="F";uid="262d3a8f-b65a-42a1-8b0b-5388df32ed14"
CM034316.1	RepeatMasker	Retroposon?	119786113	119787213	4709	+	.	ID="RND-6_FAMILY-11938";Tend="1996";Tstart="990";shortTE="F";uid="e2d9793b-cfa3-4b5d-af5c-b8263ab50105"
CM034316.1	RepeatMasker	DNA/hAT	80299616	80300028	2046	+	.	ID="DNA8-53_AP";Tend="391";Tstart="9";shortTE="F";uid="9b2eba55-4a28-41bb-b780-1db4cd480c2f"
CM034316.1	RepeatMasker	Retroposon?	26618780	26619795	4717	+	.	ID="RND-6_FAMILY-10695";Tend="2144";Tstart="1150";shortTE="F";uid="faaf8d4d-db2b-4134-9f31-5f387b606a66"
CM034316.1	RepeatMasker	DNA/MULE-MuDR	7887492	7888217	3202	+	.	ID="RND-1_FAMILY-318";Tend="2523";Tstart="1749";shortTE="F";uid="5b995ee9-0519-4fed-9023-25bbe43ba56f"
CM034316.1	RepeatMasker	DNA/hAT-Tip100	24335200	24335901	5559	+	.	ID="RND-1_FAMILY-230";Tend="1609";Tstart="908";shortTE="F";uid="115921ad-2a0e-43ef-8639-c9f8db379f54"
CM034316.1	RepeatMasker	DNA	18306313	18306653	1336	+	.	ID="ttaa18_ap";Tend="542";Tstart="214";shortTE="F";uid="99586479-2745-499a-bff3-ea76415eecc1"
CM034316.1	RepeatMasker	Unknown	9612038	9612612	908	+	.	ID="RND-6_FAMILY-9434";Tend="1375";Tstart="836";shortTE="F";uid="b5eb33d8-83f9-4143-9dcf-a378eec08f87"
CM034316.1	RepeatMasker	DNA	84718677	84719120	3425	+	.	ID="RND-6_FAMILY-38762";Tend="1261";Tstart="818";shortTE="F";uid="b3d75b50-0b1b-4fca-a85c-7576bc83ecb4"
CM034316.1	RepeatMasker	DNA/Ginger-2	129514409	129514951	577	+	.	ID="GINGER2-2_LMI";Tend="2467";Tstart="1924";shortTE="F";uid="e09e7a66-3363-4059-81eb-7f1af519149a"
CM034316.1	RepeatMasker	Unknown	13528877	13530046	6026	+	.	ID="RND-1_FAMILY-9";Tend="2804";Tstart="1557";shortTE="F";uid="df890aa9-00a5-43a1-ac67-578721eda2ca"
CM034316.1	RepeatMasker	DNA	113806506	113806963	965	+	.	ID="DNAX-2_AP";Tend="467";Tstart="2";shortTE="F";uid="9045b708-cfe2-4c9f-81cf-939cb9b41020"
CM034316.1	RepeatMasker	Unknown	110302303	110302549	503	+	.	ID="RND-1_FAMILY-178";Tend="1175";Tstart="933";shortTE="F";uid="d9c5c57c-a2eb-4e84-9bfb-9223e06aafd8"
CM034316.1	RepeatMasker	DNA	94715317	94715471	620	+	.	ID="RND-6_FAMILY-9876";Tend="2570";Tstart="2420";shortTE="F";uid="d8f20d92-f684-4166-a5ab-4362e422b2d7"
CM034316.1	RepeatMasker	DNA	49209956	49210083	517	+	.	ID="RND-6_FAMILY-37489";Tend="1113";Tstart="972";shortTE="F";uid="a6cf74a5-6cf8-4188-aea6-6ff57aa7dd11"
CM034316.1	RepeatMasker	Unknown	41067928	41068127	1212	+	.	ID="RND-6_FAMILY-2131";Tend="1906";Tstart="1714";shortTE="F";uid="bea1f84d-7412-4b33-8363-3456ca748efa"
CM034316.1	RepeatMasker	DNA/Ginger-1	70119189	70119834	418	+	.	ID="RND-6_FAMILY-9942";Tend="1535";Tstart="903";shortTE="F";uid="1456021b-675b-4be3-a599-68521f562241"
CM034316.1	RepeatMasker	DNA/Kolobok-E	128822287	128822853	2379	+	.	ID="RND-6_FAMILY-10076";TEgroup="ctg_1%7CRND-6_FAMILY-10076%7C3";Tend="1885";Tstart="910";shortTE="F";uid="7273ea20-51c5-49d7-aff9-633ab3fc92f9"
CM034316.1	RepeatMasker	DNA/Kolobok-E	138807443	138807631	747	+	.	ID="koloboke-1_ap";Tend="4841";Tstart="4730";shortTE="F";uid="c56b0398-50c1-44ff-8777-f6155ed5c3e1"
CM034316.1	RepeatMasker	Unknown	108607736	108608782	6140	+	.	ID="RND-1_FAMILY-4";Tend="1857";Tstart="826";shortTE="F";uid="e4e77643-cdfa-4dc4-809a-6671cbfbeabe"
CM034316.1	RepeatMasker	DNA/Ginger-1	101925024	101925228	716	+	.	ID="ginger1-1_ap";Tend="3411";Tstart="3183";shortTE="F";uid="be874b9b-a777-4c86-9568-9449c6a88796"
CM034316.1	RepeatMasker	DNA/hAT-Charlie	17215759	17215905	601	+	.	ID="RND-4_FAMILY-977";Tend="1062";Tstart="927";shortTE="F";uid="127ac4db-c170-40e4-80b7-83ccc7d715f9"
CM034316.1	RepeatMasker	Retroposon?	20328858	20329010	714	+	.	ID="RND-6_FAMILY-10695";Tend="952";Tstart="796";shortTE="F";uid="95d6db77-d138-469f-b305-19ec5355c6b4"
CM034316.1	RepeatMasker	Unknown	41448933	41449325	1687	+	.	ID="RND-4_FAMILY-882";TEgroup="ctg_1%7CRND-4_FAMILY-882%7C1";Tend="1567";Tstart="845";shortTE="F";uid="3930cb49-a525-4397-aeeb-d74e9cb486df"
CM034316.1	RepeatMasker	DNA/hAT-hAT19	46783244	46784011	792	+	.	ID="RND-6_FAMILY-8033";Tend="2685";Tstart="1775";shortTE="F";uid="7f14ce7b-1c67-461d-b34b-8c2d2671d011"
CM034316.1	RepeatMasker	Retroposon?	12697651	12697775	609	+	.	ID="RND-6_FAMILY-10695";Tend="2060";Tstart="1973";shortTE="F";uid="cec74eb6-4196-4e7e-94a3-07719567382e"
CM034316.1	RepeatMasker	Unknown	132149615	132149788	1097	+	.	ID="RND-1_FAMILY-20";Tend="1417";Tstart="975";shortTE="F";uid="226e1a04-f9ca-490b-88aa-81e27932c0e0"
CM034316.1	RepeatMasker	DNA/hAT-Ac	36937648	36937876	737	+	.	ID="DNA8-11_AP";Tend="667";Tstart="454";shortTE="F";uid="c2ddc01f-898b-4b4f-b603-e3cade68c621"
CM034316.1	RepeatMasker	Retroposon?	73314183	73314294	410	+	.	ID="SINE2-2_AP";Tend="619";Tstart="507";shortTE="F";uid="5446310a-dc95-4f93-8a9a-85beade92cd1"
CM034316.1	RepeatMasker	DNA	148134600	148135014	1872	+	.	ID="TTAAC_AP";Tend="428";Tstart="1";shortTE="F";uid="ec7bc73d-232c-4588-899f-73cb183a86e9"
CM034316.1	RepeatMasker	DNA/Sola-1	8567874	8568001	407	+	.	ID="SOLA1-7_AP";Tend="129";Tstart="1";shortTE="F";uid="c4cd343c-b53c-4a7e-8331-e5914cd3b789"
CM034316.1	RepeatMasker	DNA/hAT-Tip100	120608881	120609111	1184	+	.	ID="RND-6_FAMILY-17348";Tend="1225";Tstart="990";shortTE="F";uid="ab4e00aa-7068-4146-803b-4d30d88a3684"
CM034316.1	RepeatMasker	LINE/I	106994954	106995567	5010	+	.	ID="RND-1_FAMILY-357";Tend="1883";Tstart="1280";shortTE="F";uid="8ba7f90e-e1aa-4e48-9fd5-eeeb6c847cc6"
CM034316.1	RepeatMasker	DNA	108897169	108897393	900	+	.	ID="RND-6_FAMILY-2933";Tend="1422";Tstart="1215";shortTE="F";uid="2d99e6f3-fdad-4cde-9836-42ea78b146a3"
CM034316.1	RepeatMasker	DNA/Kolobok-E	11637709	11637934	608	+	.	ID="RND-5_FAMILY-1670";Tend="2326";Tstart="2123";shortTE="F";uid="2409e1fd-e9a0-4b0f-971e-0cd137efb425"
CM034316.1	RepeatMasker	Retroposon?	101067166	101067338	690	+	.	ID="RND-6_FAMILY-5262";Tend="434";Tstart="254";shortTE="F";uid="1ee2797b-ab36-426c-a6ca-f0902c795903"
CM034316.1	RepeatMasker	DNA/Ginger-1	68209037	68209346	1789	+	.	ID="RND-5_FAMILY-6062";Tend="1133";Tstart="840";shortTE="F";uid="45b29f17-11f6-4eb2-ae13-2fc5d235bd0d"
CM034316.1	RepeatMasker	DNA/Ginger-1	63452006	63452519	3172	+	.	ID="RND-6_FAMILY-1577";Tend="1416";Tstart="910";shortTE="F";uid="ef3b59bd-6acb-41bd-bdf4-55423f04f54f"
CM034316.1	RepeatMasker	Retroposon?	117536831	117537030	445	+	.	ID="RND-6_FAMILY-30965";Tend="1376";Tstart="1192";shortTE="F";uid="67d5a39a-62e1-49a5-9868-eaf7a88c0456"
CM034316.1	RepeatMasker	DNA/hAT-Tip100	51888393	51889033	2253	+	.	ID="RND-6_FAMILY-4566";TEgroup="ctg_1%7CRND-6_FAMILY-4566%7C1";Tend="1601";Tstart="919";shortTE="F";uid="d06df3ae-9268-4ead-97d5-f30186b3ca8a"
CM034316.1	RepeatMasker	Retroposon?	16564743	16564854	415	+	.	ID="RND-6_FAMILY-21528";Tend="480";Tstart="372";shortTE="F";uid="80fe055a-f4f7-4389-8076-0614b20a02cd"
CM034316.1	RepeatMasker	DNA/TcMar-Tc1	141289520	141290784	10505	+	.	ID="RND-6_FAMILY-499";Tend="4528";Tstart="3228";shortTE="F";uid="4c7651a4-6e2e-4008-a259-90ee88e8cb04"
CM034316.1	RepeatMasker	DNA	72384110	72384416	473	+	.	ID="RND-6_FAMILY-2944";Tend="982";Tstart="676";shortTE="F";uid="dae22df7-a50c-48a0-b2f7-ec9861bc635a"
CM034316.1	RepeatMasker	Unknown	21013679	21013804	830	+	.	ID="RND-1_FAMILY-66";Tend="1306";Tstart="1181";shortTE="F";uid="945cc788-1c78-4ef9-b099-13aa11207dc4"
CM034316.1	RepeatMasker	LINE/I	94237772	94241403	3375	+	.	ID="RND-5_FAMILY-2226";Tend="5793";Tstart="1019";shortTE="F";uid="490196eb-9464-403d-95ce-93c31a3a5be1"
CM034316.1	RepeatMasker	DNA/CMC-Transib	86999252	86999548	429	+	.	ID="TRANSIB-1_SIN";Tend="2827";Tstart="2533";shortTE="F";uid="1c7a2f4d-11a0-4f66-80de-0b087ab82859"
CM034316.1	RepeatMasker	DNA/hAT-Tip100	7899355	7899682	528	+	.	ID="RND-6_FAMILY-5719";Tend="2363";Tstart="2046";shortTE="F";uid="986ffcd3-bea5-48d6-87a7-909dc6fe6716"
CM034316.1	RepeatMasker	Unknown	131329493	131330773	10378	+	.	ID="RND-1_FAMILY-440";Tend="2539";Tstart="1264";shortTE="F";uid="3d5810e6-f6b7-433b-9317-a6d662514032"
CM034316.1	RepeatMasker	DNA	32265414	32266410	8121	+	.	ID="RND-1_FAMILY-351";Tend="1616";Tstart="625";shortTE="F";uid="6599e895-694e-4016-8222-b683413bb8c6"
CM034316.1	RepeatMasker	DNA/TcMar-Tc1	145357464	145357651	439	+	.	ID="RND-6_FAMILY-499";Tend="2525";Tstart="2331";shortTE="F";uid="86b1ebc2-5b46-484b-a4ab-3850df5c1feb"
CM034316.1	RepeatMasker	Unknown	107481256	107482168	3220	+	.	ID="RND-6_FAMILY-12570";Tend="1106";Tstart="252";shortTE="F";uid="c9347068-66b7-420e-aa3b-e547d54e6fd6"
CM034316.1	RepeatMasker	Retroposon?	56475265	56475395	743	+	.	ID="RND-6_FAMILY-3337";Tend="2362";Tstart="2231";shortTE="F";uid="8829bf4c-cab7-4f03-91d2-f077a1110114"
CM034316.1	RepeatMasker	DNA/Ginger-1	34803879	34804239	1924	+	.	ID="RND-6_FAMILY-1577";Tend="1288";Tstart="914";shortTE="F";uid="fcf95bef-333b-4f3d-9d5c-f46a4e2d8872"
CM034316.1	RepeatMasker	DNA/Ginger-1	28013614	28014483	4212	+	.	ID="RND-6_FAMILY-447";Tend="2358";Tstart="1475";shortTE="F";uid="24ad7e61-9593-4d50-94d9-649ff923061c"
CM034316.1	RepeatMasker	Unknown	44132406	44133132	5306	+	.	ID="RND-5_FAMILY-1063";Tend="1729";Tstart="904";shortTE="F";uid="2f7ab97d-3a56-42b7-a893-50c601443f65"
CM034316.1	RepeatMasker	DNA	60801078	60801476	2156	+	.	ID="TTAA4B_AP";Tend="429";Tstart="21";shortTE="F";uid="4521a5d2-a402-4a44-9f32-2f1a7f7c9446"
CM034316.1	RepeatMasker	DNA/hAT-Charlie	28815780	28816144	641	+	.	ID="HALYOMORPHA_HALYS-5_FAMILY-257";Tend="632";Tstart="269";shortTE="F";uid="baa625f5-003a-486f-9a77-966b4ecd3d00"
CM034316.1	RepeatMasker	DNA/hAT-Ac	65473780	65474053	878	+	.	ID="RND-5_FAMILY-1015";Tend="1192";Tstart="957";shortTE="F";uid="04107964-e686-4d1a-a831-928f750ff4af"
CM034316.1	RepeatMasker	DNA	60983234	60983439	1184	+	.	ID="RND-6_FAMILY-3093";Tend="1342";Tstart="1137";shortTE="F";uid="3f845403-344a-4a12-8648-c05eea5afbd6"
CM034316.1	RepeatMasker	DNA/Ginger-1	41594612	41594932	2026	+	.	ID="rnd-6_family-9942";Tend="1662";Tstart="798";shortTE="F";uid="1fdaa91f-79c1-45b4-8795-8f6a1cbc8363"
CM034316.1	RepeatMasker	Unknown	61203678	61203851	427	+	.	ID="RND-5_FAMILY-177";Tend="1078";Tstart="920";shortTE="F";uid="14288e20-16b7-4465-8260-6e8d182e3a46"
CM034316.1	RepeatMasker	Unknown	137376177	137376727	2206	+	.	ID="RND-1_FAMILY-7";Tend="4809";Tstart="4242";shortTE="F";uid="aab56e09-a608-4ffe-9c02-443472d6817d"
CM034316.1	RepeatMasker	Unknown	6009451	6009686	537	+	.	ID="RND-6_FAMILY-15100";Tend="1065";Tstart="818";shortTE="F";uid="15abcd65-7b4a-4c1f-bef7-61f3731f3d52"
CM034316.1	RepeatMasker	LINE/R1	117169414	117169678	422	+	.	ID="R1-1_NVI";Tend="5148";Tstart="4886";shortTE="F";uid="6ae7d3c3-2f50-4c8d-9dfa-73872b2d90c3"
CM034316.1	RepeatMasker	DNA/P	91841664	91841946	636	+	.	ID="P-4_AP";Tend="3486";Tstart="3201";shortTE="F";uid="4cd462a5-bf4d-46bb-96ff-b1e46a8330ff"
CM034316.1	RepeatMasker	DNA/Ginger-1	15452219	15452422	1459	+	.	ID="RND-5_FAMILY-4248";Tend="1977";Tstart="1775";shortTE="F";uid="94141563-5fcb-4552-a76d-7def7d5dd839"
CM034316.1	RepeatMasker	DNA/hAT-hAT19	45970379	45970542	646	+	.	ID="RND-6_FAMILY-13216";Tend="1440";Tstart="1288";shortTE="F";uid="f34088e3-e526-4840-ba90-12582d7add6b"
CM034316.1	RepeatMasker	DNA/Ginger-1	78530660	78530910	934	+	.	ID="RND-6_FAMILY-58578";Tend="1584";Tstart="1317";shortTE="F";uid="68e6d3f0-c0d5-4f9c-9bc0-ee72f8f56065"
CM034316.1	RepeatMasker	DNA	59929751	59930244	2242	+	.	ID="RND-5_FAMILY-9909";Tend="691";Tstart="152";shortTE="F";uid="8f7e3d11-7bd9-48e6-80d1-1d59a2d0d7f6"
CM034316.1	RepeatMasker	Unknown	64004809	64005133	1321	+	.	ID="RND-1_FAMILY-20";Tend="1232";Tstart="915";shortTE="F";uid="a285184c-ea64-4a71-b19a-9f2fd6142113"
CM034316.1	RepeatMasker	Unknown	147206729	147285143	29027	+	.	ID="RND-2_FAMILY-169";Tend="5208";Tstart="1";shortTE="F";uid="289547db-000f-479e-9cc8-20be1ae68664"
CM034316.1	RepeatMasker	DNA/Ginger-1	73434678	73434891	971	+	.	ID="RND-6_FAMILY-439";Tend="2248";Tstart="2039";shortTE="F";uid="8cf08aea-0882-4e91-b64b-134ab898e238"
CM034316.1	RepeatMasker	DNA/hAT	15755036	15755189	490	+	.	ID="RND-6_FAMILY-6678";Tend="702";Tstart="535";shortTE="F";uid="e558d910-05a0-4f00-b8b4-3948fadb8e1b"
CM034316.1	RepeatMasker	Unknown	7579596	7580231	4753	+	.	ID="RND-1_FAMILY-415";Tend="1490";Tstart="870";shortTE="F";uid="d31d4316-235f-4ae0-beff-4633f72a736b"
CM034316.1	RepeatMasker	Unknown	6784892	6786595	2628	+	.	ID="RND-1_FAMILY-216";TEgroup="ctg_1%7CRND-1_FAMILY-216%7C2";Tend="3718";Tstart="1503";shortTE="F";uid="59207947-9c34-4441-a62b-f252a9af1096"
CM034316.1	RepeatMasker	Retroposon?	10932888	10933971	4484	+	.	ID="RND-1_FAMILY-170";Tend="2175";Tstart="869";shortTE="F";uid="55237e55-be25-4bcd-b85f-04e5d717d97c"
CM034316.1	RepeatMasker	DNA/TcMar-Fot1	92849065	92849314	417	+	.	ID="MARINER-31_RPR";Tend="899";Tstart="647";shortTE="F";uid="cfdb6ce3-25a4-4f06-9097-6e6766c3bc23"
CM034316.1	RepeatMasker	LINE/I-Jockey	74970188	74970330	733	+	.	ID="RND-6_FAMILY-2303";Tend="1547";Tstart="1411";shortTE="F";uid="ad00091f-a58b-4d6a-81a2-4cae15ea5611"
CM034316.1	RepeatMasker	DNA/Kolobok-E	59466310	59466713	624	+	.	ID="rnd-6_family-25148";Tend="1419";Tstart="985";shortTE="F";uid="a2fd424d-6da4-473e-b058-cb5238cc8d36"
CM034316.1	RepeatMasker	DNA/Kolobok-E	89387336	89388258	3761	+	.	ID="RND-6_FAMILY-1722";Tend="2570";Tstart="1672";shortTE="F";uid="6d89e66a-a6c5-4c4d-99ff-2805ff68e1ab"
CM034316.1	RepeatMasker	DNA/Ginger-1	122021494	122021730	1348	+	.	ID="RND-6_FAMILY-35381";Tend="2030";Tstart="1791";shortTE="F";uid="019578e5-48ec-4407-8863-484965c19bf5"
CM034316.1	RepeatMasker	Unknown	75261314	75261489	566	+	.	ID="RND-5_FAMILY-11308";Tend="1190";Tstart="1017";shortTE="F";uid="1509a0da-f105-4ff8-8aa0-5a72ea39243f"
CM034316.1	RepeatMasker	DNA/hAT-Tip100	112211998	112212327	824	+	.	ID="DNA8-28_AP";TEgroup="ctg_1%7CDNA8-28_AP%7C9";Tend="784";Tstart="246";shortTE="F";uid="70cedf42-7caf-4ad2-b3c3-11b1d3659c16"
CM034316.1	RepeatMasker	DNA/hAT-Tip100	137176669	137176790	425	+	.	ID="RND-6_FAMILY-17348";Tend="1478";Tstart="1352";shortTE="F";uid="7fff66d4-bcdc-4a4c-aeda-0c193fb7b919"
CM034316.1	RepeatMasker	DNA	118679691	118680122	807	+	.	ID="TTAA2C_AP";Tend="399";Tstart="1";shortTE="F";uid="6eb7e2aa-75d4-45fa-91b5-2b4e0a9d80d5"
CM034316.1	RepeatMasker	Retroposon?	10059611	10061316	9325	+	.	ID="RND-5_FAMILY-5173";Tend="1765";Tstart="183";shortTE="F";uid="2df61b46-e5f1-497e-9d8e-a3a358b74fd0"
CM034316.1	RepeatMasker	DNA/hAT-Ac	11180899	11181252	629	+	.	ID="RND-6_FAMILY-33159";Tend="6005";Tstart="5608";shortTE="F";uid="04d07a1c-a9fe-4e9c-8d09-1b0fb752b52e"
CM034316.1	RepeatMasker	DNA/Kolobok-E	123601791	123602083	624	+	.	ID="RND-1_FAMILY-238";Tend="2771";Tstart="2477";shortTE="F";uid="a2781825-89ec-4857-aaa4-f2aaa345a44a"
CM034316.1	RepeatMasker	DNA	119165011	119165337	2192	+	.	ID="ttaa7_ap";Tend="434";Tstart="134";shortTE="F";uid="1f7325cd-6011-4e88-a6e4-e8f344482a48"
CM034316.1	RepeatMasker	Retroposon?	37818178	37818849	2847	+	.	ID="RND-1_FAMILY-300";Tend="2292";Tstart="1614";shortTE="F";uid="1d09029c-6c8b-416e-9861-146c58869002"
CM034316.1	RepeatMasker	DNA/TcMar-m44?	24922130	24922307	559	+	.	ID="RND-6_FAMILY-4891";Tend="1286";Tstart="1115";shortTE="F";uid="0b7fcc4e-c027-4ba8-8b39-fa9d01ab3608"
CM034316.1	RepeatMasker	DNA/TcMar-m44?	98741056	98741314	472	+	.	ID="RND-6_FAMILY-10880";Tend="2171";Tstart="1916";shortTE="F";uid="122e5e40-b17a-408c-9771-84cfe43a2c1e"
CM034316.1	RepeatMasker	DNA/Kolobok-E	99914537	99914645	599	+	.	ID="RND-6_FAMILY-21211";Tend="1255";Tstart="1153";shortTE="F";uid="8d159a40-66a9-4c5c-8f46-0d07104e697d"
CM034316.1	RepeatMasker	DNA/Maverick	22900143	22900840	909	+	.	ID="rnd-6_family-1729";Tend="7213";Tstart="6833";shortTE="F";uid="56a53974-839a-458c-8f3c-b5a67ca14154"
CM034316.1	RepeatMasker	DNA/Maverick	51477737	51477989	761	+	.	ID="RND-5_FAMILY-7864";TEgroup="ctg_1%7CRND-5_FAMILY-7864%7C4";Tend="678";Tstart="553";shortTE="F";uid="47afa943-e63c-44dc-828b-b458d37b637e"
CM034316.1	RepeatMasker	DNA	130676191	130676387	596	+	.	ID="RND-6_FAMILY-5065";Tend="1494";Tstart="1276";shortTE="F";uid="a0c16151-d04b-4996-a51c-54df2a9c0218"
CM034316.1	RepeatMasker	DNA	69836279	69836728	3807	+	.	ID="RND-5_FAMILY-463";Tend="1336";Tstart="886";shortTE="F";uid="6fc41677-11ba-4c21-b244-3dc0fe7ad3b2"
CM034316.1	RepeatMasker	RC/Helitron	50177024	50177226	612	+	.	ID="RND-6_FAMILY-1092";Tend="813";Tstart="597";shortTE="F";uid="1b7704d6-0de6-4df3-8b2e-2ecb3295f971"
CM034316.1	RepeatMasker	Retroposon?	36236288	36236502	789	+	.	ID="RND-6_FAMILY-20820";Tend="1966";Tstart="1765";shortTE="F";uid="4943ffa7-72ae-4305-ac16-15a7404b959f"
CM034316.1	RepeatMasker	Retroposon?	141642059	141643511	10433	+	.	ID="RND-6_FAMILY-13511";Tend="2306";Tstart="856";shortTE="F";uid="e3454a3d-a4ce-4e68-b4ef-24629a087d42"
CM034316.1	RepeatMasker	Unknown	156167934	156168636	4077	+	.	ID="RND-5_FAMILY-380";Tend="3668";Tstart="2981";shortTE="F";uid="ddf7191e-9d53-4125-92a1-98d6a643eb9f"
CM034316.1	RepeatMasker	DNA	78183788	78184179	1409	+	.	ID="DNA4-2_AP";Tend="372";Tstart="1";shortTE="F";uid="94d253d7-65c8-4c29-8c50-90bd633a2829"
CM034316.1	RepeatMasker	DNA/Ginger-1	151014084	151015325	7531	+	.	ID="RND-5_FAMILY-6062";Tend="2100";Tstart="836";shortTE="F";uid="0800d656-6a9b-47fc-83ad-c49581c5ada5"
CM034316.1	RepeatMasker	Unknown	148642422	148643026	899	+	.	ID="RND-6_FAMILY-7408";Tend="506";Tstart="119";shortTE="F";uid="aad82e4f-2271-4833-95e8-89b36513c6e8"
CM034316.1	RepeatMasker	DNA/Kolobok-E	69822363	69822467	529	+	.	ID="RND-6_FAMILY-5088";Tend="1714";Tstart="1621";shortTE="F";uid="cc055b48-9f91-4e99-9508-9a3ed43cd5b0"
CM034316.1	RepeatMasker	DNA/Kolobok-E	104612109	104612424	1354	+	.	ID="RND-1_FAMILY-378";TEgroup="ctg_1%7CRND-1_FAMILY-378%7C11";Tend="1401";Tstart="892";shortTE="F";uid="4bbee5c4-d2e1-4f43-adfa-b36e5bc92e89"
CM034316.1	RepeatMasker	DNA/Ginger-1	23146218	23147102	3532	+	.	ID="RND-5_FAMILY-4248";Tend="2058";Tstart="1103";shortTE="F";uid="ca39531d-7e53-40db-aa09-27b47cc36f97"
CM034316.1	RepeatMasker	DNA/Kolobok-E	111388824	111389730	825	+	.	ID="koloboke-4_ap";Tend="6204";Tstart="4694";shortTE="F";uid="31ef0f44-33bf-43d0-b99a-811dac97a7ce"
CM034316.1	RepeatMasker	LINE/L2	109095299	109095507	562	+	.	ID="RND-6_FAMILY-495";Tend="5432";Tstart="5242";shortTE="F";uid="a2fac338-1b1a-4d89-8c6a-089540534f9d"
CM034316.1	RepeatMasker	DNA/PIF-Harbinger	157931755	157936344	27756	+	.	ID="RND-5_FAMILY-6962";Tend="4514";Tstart="5";shortTE="F";uid="eec684e1-a1c1-4db4-a49d-0560f2d4918f"
CM034316.1	RepeatMasker	DNA/Ginger-1	40661615	40661820	418	+	.	ID="RND-6_FAMILY-4450";Tend="1548";Tstart="1336";shortTE="F";uid="908417fc-a01d-426c-9c66-8edd608fe29d"
CM034316.1	RepeatMasker	Retroposon?	111108295	111108626	662	+	.	ID="RND-6_FAMILY-20820";Tend="2267";Tstart="1912";shortTE="F";uid="f5a12758-4bc2-4cd9-8f45-4b1b169cc4ea"
CM034316.1	RepeatMasker	DNA/hAT-Tip100	15196823	15196996	958	+	.	ID="RND-6_FAMILY-10387";Tend="1603";Tstart="1435";shortTE="F";uid="82f8eb79-bb8a-4013-b3cd-06ff870e2593"
CM034316.1	RepeatMasker	DNA/Maverick	138392442	138393290	5126	+	.	ID="RND-5_FAMILY-2762";Tend="1521";Tstart="662";shortTE="F";uid="37500cad-6d7b-402a-a472-f30e98ac9cb3"
CM034316.1	RepeatMasker	Retroposon?	116705241	116705915	1870	+	.	ID="RND-6_FAMILY-10695";TEgroup="ctg_1%7CRND-6_FAMILY-10695%7C88";Tend="2098";Tstart="679";shortTE="F";uid="37a9b1f8-664f-4cde-8c4f-b707d93e5d77"
CM034316.1	RepeatMasker	DNA/TcMar-Tigger	95543778	95544076	424	+	.	ID="RND-6_FAMILY-17459";TEgroup="ctg_1%7CRND-6_FAMILY-17459%7C18";Tend="1892";Tstart="1223";shortTE="F";uid="013b2095-85ed-4c2d-8d81-4676c6132d1a"
CM034316.1	RepeatMasker	Retroposon?	98663464	98663795	1362	+	.	ID="RND-6_FAMILY-26162";Tend="944";Tstart="610";shortTE="F";uid="e3c9628a-ffd7-4566-88d8-2d103b1aaf29"
CM034316.1	RepeatMasker	DNA/Ginger-1	15928251	15928894	4530	+	.	ID="RND-5_FAMILY-4248";Tend="1980";Tstart="1316";shortTE="F";uid="0e2db504-3d49-48d7-ab1e-66c236a202bf"
CM034316.1	RepeatMasker	DNA/Ginger-1	15922881	15923331	1503	+	.	ID="RND-6_FAMILY-58578";TEgroup="ctg_1%7CRND-6_FAMILY-58578%7C1";Tend="1261";Tstart="951";shortTE="F";uid="c2df95a4-97c2-4abd-85c1-0928f8174a21"
CM034316.1	RepeatMasker	Unknown	144250388	144251095	5940	+	.	ID="RND-1_FAMILY-208";Tend="1328";Tstart="608";shortTE="F";uid="824e3133-c7c8-4b59-a344-6ac10e9c2a85"
CM034316.1	RepeatMasker	DNA/hAT	29855228	29855492	1742	+	.	ID="DNA8-40_AP";Tend="634";Tstart="383";shortTE="F";uid="4af4ae45-7330-43aa-9046-c9f7a061eb3f"
CM034316.1	RepeatMasker	Unknown	142322918	142323511	11375	+	.	ID="RND-1_FAMILY-7";Tend="1291";Tstart="585";shortTE="F";uid="1b2b3dec-2630-4ead-95a3-44d1b9b54938"
CM034316.1	RepeatMasker	DNA/MULE-MuDR	95470078	95470323	1151	+	.	ID="RND-6_FAMILY-10822";Tend="1411";Tstart="1176";shortTE="F";uid="7446cc50-539f-4647-8823-f1714617fb42"
CM034316.1	RepeatMasker	Unknown	114168369	114168827	2981	+	.	ID="RND-1_FAMILY-420";Tend="1467";Tstart="992";shortTE="F";uid="a20b26a9-6fb8-4bb2-b877-ffcf93ae1412"
CM034316.1	RepeatMasker	DNA	46041615	46041766	3154	+	.	ID="dna8-31_ap";Tend="565";Tstart="353";shortTE="F";uid="4ef53fdd-5082-410c-b010-5f38050a0b1d"
CM034316.1	RepeatMasker	DNA/hAT-Tip100	44263256	44263511	487	+	.	ID="DNA8-87_AP";Tend="815";Tstart="508";shortTE="F";uid="180a064b-d342-4a91-a6bd-f1288b2c5cfd"
CM034316.1	RepeatMasker	DNA/hAT-Tip100	110714903	110715087	1248	+	.	ID="DNA8-13_AP";Tend="739";Tstart="547";shortTE="F";uid="22d13a09-ddc5-4420-98e0-ed6cbdb12bb0"
CM034316.1	RepeatMasker	Retroposon?	77335312	77335442	474	+	.	ID="RND-6_FAMILY-13193";Tend="1051";Tstart="900";shortTE="F";uid="1403a11f-f8f7-42bf-9122-82fc601ded12"
CM034316.1	RepeatMasker	Unknown	12355671	12355854	1023	+	.	ID="RND-6_FAMILY-12033";Tend="1887";Tstart="1689";shortTE="F";uid="3b07b710-bd8b-4864-bb75-c8996d40f035"
CM034316.1	RepeatMasker	Unknown	54059323	54059644	549	+	.	ID="RND-6_FAMILY-2231";Tend="1398";Tstart="1089";shortTE="F";uid="b4a2ab23-61aa-4238-8796-a4b75c500f9a"
CM034316.1	RepeatMasker	DNA/Kolobok-E	44775794	44776123	3475	+	.	ID="RND-6_FAMILY-9224";Tend="1217";Tstart="132";shortTE="F";uid="f314f2ff-a16e-4e1f-9043-8cec3b88dcf8"
CM034316.1	RepeatMasker	Retroposon?	28055705	28056102	1526	+	.	ID="RND-6_FAMILY-11938";Tend="1528";Tstart="1129";shortTE="F";uid="36b2a8fd-e1ec-4f85-99d7-983ff54c9abb"
CM034316.1	RepeatMasker	LTR/Gypsy	147434671	147435132	2397	+	.	ID="RND-1_FAMILY-321";Tend="5933";Tstart="5469";shortTE="F";uid="0c54db5c-6aff-4a9d-88e4-31b3252ffd47"
CM034316.1	RepeatMasker	Unknown	138883935	138884181	461	+	.	ID="RND-6_FAMILY-4294";Tend="1212";Tstart="963";shortTE="F";uid="0672f67c-e025-4491-a4d8-2f7b5dc076a3"
CM034316.1	RepeatMasker	Retroposon?	59839889	59840189	1011	+	.	ID="RND-6_FAMILY-26162";Tend="1126";Tstart="610";shortTE="F";uid="1a0efe0e-0015-4af4-9f9e-61ea0963e6b3"
CM034316.1	RepeatMasker	DNA	102095687	102095826	476	+	.	ID="dna4-3_ap";Tend="361";Tstart="228";shortTE="F";uid="fb8ab7f2-eb73-4056-af54-8884950c67c7"
CM034316.1	RepeatMasker	Unknown	138830182	138830765	4248	+	.	ID="RND-1_FAMILY-113";Tend="1462";Tstart="891";shortTE="F";uid="7139f078-662b-4288-99f1-c317604e0d39"
CM034316.1	RepeatMasker	Unknown	32180031	32180320	1356	+	.	ID="RND-1_FAMILY-28";TEgroup="ctg_1%7CRND-1_FAMILY-28%7C6";Tend="1771";Tstart="1317";shortTE="F";uid="9b970c08-0907-492e-852e-18ab2c38af37"
CM034316.1	RepeatMasker	LINE/L2	2424331	2425021	480	+	.	ID="RND-6_FAMILY-21392";Tend="1586";Tstart="883";shortTE="F";uid="228a2444-0cdc-4924-bc4e-0262dedc7934"
CM034316.1	RepeatMasker	DNA/MULE-NOF	117814890	117815182	1232	+	.	ID="RND-6_FAMILY-694";Tend="1367";Tstart="1060";shortTE="F";uid="5a41f383-9213-4b1e-9279-852657af56f5"
CM034316.1	RepeatMasker	DNA/Kolobok-E	3874297	3875186	7788	+	.	ID="RND-5_FAMILY-40";Tend="5438";Tstart="4556";shortTE="F";uid="92699ba9-d466-461d-9070-6d78c3ddddc5"
CM034316.1	RepeatMasker	DNA/Kolobok-E	38622763	38623868	8016	+	.	ID="RND-6_FAMILY-6252";Tend="1791";Tstart="678";shortTE="F";uid="d4aeab8f-d2d2-4fc1-b810-ef18e3dcb5c6"
CM034316.1	RepeatMasker	Retroposon?	8330955	8331280	1621	+	.	ID="RND-5_FAMILY-3379";Tend="2759";Tstart="2441";shortTE="F";uid="7fe80005-bb9f-45fb-b677-0b9b18a1ea52"
CM034316.1	RepeatMasker	DNA/MULE-MuDR	68264329	68264615	646	+	.	ID="RND-5_FAMILY-8084";Tend="610";Tstart="349";shortTE="F";uid="27239c85-3b82-4702-9f0d-69aed03e557d"
CM034316.1	RepeatMasker	DNA/Ginger-1	27874674	27874892	987	+	.	ID="RND-5_FAMILY-4248";Tend="1027";Tstart="802";shortTE="F";uid="1fe851fe-0023-4292-b9ce-4015c4a2cf57"
CM034316.1	RepeatMasker	DNA/MULE-MuDR	7943099	7943522	1529	+	.	ID="RND-1_FAMILY-318";Tend="2204";Tstart="1783";shortTE="F";uid="98e7f50f-fb92-4019-abaa-9f3981fcb830"
CM034316.1	RepeatMasker	DNA/Ginger-1	94004863	94006283	9564	+	.	ID="rnd-5_family-4248";Tend="2253";Tstart="857";shortTE="F";uid="268cf812-92c7-4870-9a02-ef25b7f34d8c"
CM034316.1	RepeatMasker	DNA/Maverick	89675472	89676311	4533	+	.	ID="rnd-6_family-5681";Tend="8346";Tstart="7279";shortTE="F";uid="f832f226-9870-48f0-adaf-c3e9a6eab8da"
CM034316.1	RepeatMasker	DNA/hAT-Tip100	70508291	70508538	1149	+	.	ID="DNA8-106_AP";Tend="734";Tstart="426";shortTE="F";uid="fdfcf382-a408-46fe-bf9f-55e04ad71c10"
CM034316.1	RepeatMasker	Retroposon?	38966046	38966808	2428	+	.	ID="RND-6_FAMILY-20820";Tend="2194";Tstart="1444";shortTE="F";uid="9e1aad23-45e1-4884-aa1b-c706120d1e15"
CM034316.1	RepeatMasker	Retroposon?	145574266	145574518	996	+	.	ID="SINE2-2_AP";Tend="1037";Tstart="791";shortTE="F";uid="ef16f737-ad04-4cbd-9a2f-43628622c5c1"
CM034316.1	RepeatMasker	Unknown	28459981	28461395	11552	+	.	ID="RND-6_FAMILY-9105";Tend="1574";Tstart="161";shortTE="F";uid="f00e6c0c-940d-4837-ac6f-866f40b0e991"
CM034316.1	RepeatMasker	DNA/Kolobok-E	57907830	57908038	1348	+	.	ID="RND-5_FAMILY-930";Tend="1430";Tstart="1216";shortTE="F";uid="95bb2aaa-10b6-4e1b-8c42-8788304b1e6f"
CM034316.1	RepeatMasker	DNA/hAT-Tip100	134103641	134103804	734	+	.	ID="DNA8-16B_AP";Tend="166";Tstart="2";shortTE="F";uid="69205c71-26f2-4c8d-8ada-f6088c8306bc"
CM034316.1	RepeatMasker	DNA/Kolobok-E	1831757	1832057	1840	+	.	ID="RND-6_FAMILY-21211";Tend="1096";Tstart="791";shortTE="F";uid="bbd93149-d63f-4cd6-871d-2506248eebfd"
CM034316.1	RepeatMasker	LTR/Gypsy	98280336	98283185	20968	+	.	ID="RND-6_FAMILY-566";Tend="3574";Tstart="760";shortTE="F";uid="2bc958ed-b7c2-4a83-8f87-95de5d398e17"
CM034316.1	RepeatMasker	DNA/Ginger-2	126324550	126325339	1045	+	.	ID="ginger2-n1_ap";Tend="1035";Tstart="420";shortTE="F";uid="9e040609-9b74-45c4-a693-b1fd17b764aa"
CM034316.1	RepeatMasker	DNA/Kolobok-E	47302029	47302319	1084	+	.	ID="RND-6_FAMILY-2379";Tend="1057";Tstart="751";shortTE="F";uid="1b14d1e8-8d47-4a53-a032-a4b667ecb03c"
CM034316.1	RepeatMasker	DNA	53702623	53702870	613	+	.	ID="RND-6_FAMILY-9403";Tend="2470";Tstart="2227";shortTE="F";uid="50080433-355f-415f-97b7-34bbd3f2f2bf"
CM034316.1	RepeatMasker	Retroposon?	106272009	106272511	2892	+	.	ID="RND-6_FAMILY-10695";Tend="1155";Tstart="651";shortTE="F";uid="48339b5b-66cb-43e8-a935-5a99d05f7eb5"
CM034316.1	RepeatMasker	LINE/R1	126308448	126310526	1102	+	.	ID="SART-6_API";Tend="3515";Tstart="1389";shortTE="F";uid="51f68fe5-9fa8-411c-a3f5-f194448f03b0"
CM034316.1	RepeatMasker	DNA/hAT-Tip100	65415942	65416113	1055	+	.	ID="RND-6_FAMILY-10387";Tend="1635";Tstart="1462";shortTE="F";uid="23f0a8e8-b577-441e-80fa-763477100716"
CM034316.1	RepeatMasker	DNA	92053863	92054127	670	+	.	ID="dna4-2_ap";Tend="280";Tstart="1";shortTE="F";uid="654bf329-d337-4865-b513-12565edbd7f5"
CM034316.1	RepeatMasker	DNA/MULE-MuDR	118690390	118690764	1882	+	.	ID="RND-4_FAMILY-125";Tend="1495";Tstart="1069";shortTE="F";uid="cae1fc58-aecc-4a5f-94a3-29e8fb9f5852"
CM034316.1	RepeatMasker	Retroposon?	53344423	53344608	421	+	.	ID="RND-1_FAMILY-464";Tend="1679";Tstart="1453";shortTE="F";uid="b059cb2b-d8ba-41f6-8639-9e85695b59a7"
CM034316.1	RepeatMasker	Unknown	82604946	82605243	857	+	.	ID="RND-6_FAMILY-2261";Tend="1749";Tstart="1452";shortTE="F";uid="9c2e1216-c059-4064-b343-da7c7d7c1fe8"
CM034316.1	RepeatMasker	DNA	156146156	156146376	1364	+	.	ID="ttaa13b_ap";Tend="376";Tstart="153";shortTE="F";uid="d40b8f7a-a3eb-4d1f-bf54-c35bd03d5b00"
CM034316.1	RepeatMasker	LINE/I	69631675	69634410	23229	+	.	ID="RND-6_FAMILY-4913";Tend="3437";Tstart="733";shortTE="F";uid="58b6c7ae-04a6-4e78-9ab3-84c75cbf43d6"
CM034316.1	RepeatMasker	DNA/MULE-MuDR	83992236	83993354	2413	+	.	ID="MUDR4X_AP";Tend="2028";Tstart="917";shortTE="F";uid="86fc25bb-4cda-411c-8d4c-77f5efc51925"
CM034316.1	RepeatMasker	DNA/hAT-Tip100	38298576	38299295	1621	+	.	ID="RND-6_FAMILY-23716";Tend="2101";Tstart="1401";shortTE="F";uid="a28ddaad-15fb-40dd-8310-96f9f01bb2de"
CM034316.1	RepeatMasker	Unknown	58389737	58390355	3787	+	.	ID="RND-6_FAMILY-10229";Tend="1305";Tstart="641";shortTE="F";uid="6c49d6e6-73f5-4e47-98b4-652a2dac47a8"
CM034316.1	RepeatMasker	DNA/hAT-Tag1	13605921	13606237	750	+	.	ID="rnd-1_family-13";Tend="4309";Tstart="4029";shortTE="F";uid="5c25e8c9-f228-4a08-b32b-d744368a398e"
CM034316.1	RepeatMasker	Unknown	43289013	43289199	575	+	.	ID="RND-5_FAMILY-5751";Tend="806";Tstart="653";shortTE="F";uid="4ad43da1-115f-4736-8bf8-ea6a3e4131e5"
CM034316.1	RepeatMasker	DNA/hAT-hAT19	80260453	80260622	478	+	.	ID="RND-4_FAMILY-510";Tend="1494";Tstart="1343";shortTE="F";uid="c42e1376-53c1-42f8-9e95-3423c6545b76"
CM034316.1	RepeatMasker	DNA	12706574	12706970	2289	+	.	ID="TTAA3_AP";Tend="429";Tstart="26";shortTE="F";uid="5f01d240-a059-436e-a9e0-fdeec92a870d"
CM034316.1	RepeatMasker	LTR/Gypsy	144255025	144257743	21086	+	.	ID="RND-1_FAMILY-255";Tend="8284";Tstart="5562";shortTE="F";uid="8c40c084-5de3-43a4-8d49-aba2e1c842ba"
CM034316.1	RepeatMasker	Unknown	9475776	9476164	1274	+	.	ID="RND-6_FAMILY-2261";Tend="1316";Tstart="876";shortTE="F";uid="b5f5db59-b45c-4be2-9209-6b1c3c0c29c0"
CM034316.1	RepeatMasker	LTR/Gypsy	138557532	138559127	12991	+	.	ID="RND-1_FAMILY-237";TEgroup="ctg_1%7CRND-1_FAMILY-237%7C5";Tend="2922";Tstart="949";shortTE="F";uid="49f7c4a3-2d3f-4e49-8b64-87cf83d09e9b"
CM034316.1	RepeatMasker	DNA	42583494	42584918	6413	+	.	ID="RND-6_FAMILY-3085";TEgroup="ctg_1%7CRND-6_FAMILY-3085%7C11";Tend="1742";Tstart="1";shortTE="F";uid="a48c418c-85c4-4a84-82c3-1d3b250c143a"
CM034316.1	RepeatMasker	DNA/Ginger-1	130757034	130757197	1103	+	.	ID="RND-6_FAMILY-11006";Tend="962";Tstart="796";shortTE="F";uid="6fe39d6a-fea5-488d-933a-f834e72ce356"
CM034316.1	RepeatMasker	Retroposon?	19706782	19707570	3061	+	.	ID="RND-6_FAMILY-10695";Tend="2080";Tstart="1318";shortTE="F";uid="7e8a1414-c29d-4350-8368-89b524af9ac8"
CM034316.1	RepeatMasker	Unknown	47807699	47807836	440	+	.	ID="RND-1_FAMILY-30";Tend="1267";Tstart="1131";shortTE="F";uid="884c45cb-c1d6-42e0-9cf7-0b0da0aff57d"
CM034316.1	RepeatMasker	DNA	59907018	59907375	1914	+	.	ID="DNA4-2_AP";Tend="740";Tstart="354";shortTE="F";uid="c22ff392-0fb8-4137-a45f-beda9aa0da1e"
CM034316.1	RepeatMasker	Unknown	23849562	23851119	3735	+	.	ID="RND-1_FAMILY-328";Tend="3568";Tstart="1001";shortTE="F";uid="6d375c87-8b52-4be7-a558-aea115cb2075"
CM034316.1	RepeatMasker	DNA	101138015	101138751	1957	+	.	ID="DNA4-2_AP";Tend="768";Tstart="1";shortTE="F";uid="61aec448-4968-4828-85c6-0323291633a6"
CM034316.1	RepeatMasker	DNA/Ginger-1	7262005	7262548	1280	+	.	ID="RND-6_FAMILY-9942";Tend="1182";Tstart="669";shortTE="F";uid="c97888b3-da1e-4291-841f-50a857c0fb32"
CM034316.1	RepeatMasker	DNA	34932191	34932364	509	+	.	ID="DNA4-2_AP";Tend="769";Tstart="576";shortTE="F";uid="e8d161d2-8662-4025-837e-3619f8f5a4f6"
CM034316.1	RepeatMasker	DNA/Ginger-2	152734975	152735109	432	+	.	ID="RND-6_FAMILY-13316";Tend="462";Tstart="337";shortTE="F";uid="40a46159-61df-4891-af5f-a4aff8b81a2f"
CM034316.1	RepeatMasker	DNA/Kolobok-E	45859524	45859655	430	+	.	ID="RND-5_FAMILY-3451";Tend="1373";Tstart="1217";shortTE="F";uid="74ef30ed-0c36-47d2-bc6a-529ca40c1f57"
CM034316.1	RepeatMasker	DNA/hAT-hAT19	41739838	41740015	710	+	.	ID="DNA8-98_AP";Tend="177";Tstart="1";shortTE="F";uid="9c3dc97f-72b3-4272-8d58-b33326eae4a2"
CM034316.1	RepeatMasker	DNA/PIF-Harbinger	86753255	86754036	1350	+	.	ID="ISL2EU-7_CFL";Tend="2209";Tstart="1428";shortTE="F";uid="1347748e-1456-44f4-b49f-3f7641225802"
CM034316.1	RepeatMasker	DNA/Kolobok-E	40110736	40110869	534	+	.	ID="RND-6_FAMILY-1722";Tend="1894";Tstart="1778";shortTE="F";uid="a332fbb8-df55-40d7-b578-3b4457d9fa40"
CM034316.1	RepeatMasker	DNA/Ginger-1	60061899	60062876	7118	+	.	ID="RND-5_FAMILY-6062";Tend="2100";Tstart="1102";shortTE="F";uid="68f1cf71-0113-43b2-a5ac-7755c90845e8"
CM034316.1	RepeatMasker	DNA/hAT-hAT19	123780292	123780642	733	+	.	ID="RND-6_FAMILY-1698";Tend="1468";Tstart="1114";shortTE="F";uid="ce8aea30-692d-4932-bae7-bfe4b5017908"
CM034316.1	RepeatMasker	DNA/CMC-EnSpm	112108932	112110967	6309	+	.	ID="ENSPM-1_AP";Tend="2465";Tstart="473";shortTE="F";uid="d6cbfd37-ad0f-4fd0-9bab-733c9e521c49"
CM034316.1	RepeatMasker	DNA/Kolobok-E	127648646	127648884	634	+	.	ID="rnd-6_family-5731";TEgroup="ctg_1%7Crnd-6_family-5731%7C1";Tend="1847";Tstart="1742";shortTE="F";uid="beb3e682-833b-4812-86e2-23b18a63d70f"
CM034316.1	RepeatMasker	Retroposon?	79179222	79179405	888	+	.	ID="RND-6_FAMILY-6210";Tend="1856";Tstart="1685";shortTE="F";uid="451e5d4d-aaec-473d-a39a-ead2e5d4e2bb"
CM034316.1	RepeatMasker	DNA	63678430	63678626	473	+	.	ID="DNA4-2_AP";Tend="764";Tstart="574";shortTE="F";uid="5a64bc60-e02a-4d5c-987d-ec23a4ad27e3"
CM034316.1	RepeatMasker	DNA/hAT	24934375	24934714	561	+	.	ID="RND-6_FAMILY-6678";Tend="1198";Tstart="871";shortTE="F";uid="1fa86cef-0a66-41ef-84cb-4fcf98c6ba0a"
CM034316.1	RepeatMasker	DNA/hAT-Tip100	33580805	33581074	1443	+	.	ID="RND-6_FAMILY-6394";Tend="1797";Tstart="1536";shortTE="F";uid="b6c0b0d4-bdfc-426f-a71e-9da5673899d4"
CM034316.1	RepeatMasker	Unknown	99723398	99724848	11947	+	.	ID="RND-6_FAMILY-36477";Tend="1929";Tstart="744";shortTE="F";uid="2dac44fc-4a8b-4445-a506-8053020377b9"
CM034316.1	RepeatMasker	Retroposon?	88683161	88684088	6125	+	.	ID="SINE2-1_AP";Tend="1770";Tstart="310";shortTE="F";uid="930505af-4a85-4c0f-bab7-6e6f18200623"
CM034316.1	RepeatMasker	DNA/hAT	97733895	97734465	3954	+	.	ID="RND-1_FAMILY-45";Tend="1427";Tstart="863";shortTE="F";uid="12669867-fbfe-4bd6-81c8-db33afbdb4ad"
CM034316.1	RepeatMasker	Unknown	112679825	112680177	2480	+	.	ID="RND-1_FAMILY-208";Tend="1326";Tstart="925";shortTE="F";uid="651f8ca4-2426-488f-86c1-6ced71a8a6d9"
CM034316.1	RepeatMasker	Retroposon?	104575008	104575265	557	+	.	ID="RND-6_FAMILY-2975";Tend="3519";Tstart="3208";shortTE="F";uid="4ee97a18-2a66-4d04-a38b-30e7a43b40f8"
CM034316.1	RepeatMasker	Retroposon?	75910658	75910869	918	+	.	ID="RND-6_FAMILY-10695";Tend="2161";Tstart="1945";shortTE="F";uid="1d925b05-75b2-4014-aa76-3ba4828a2c47"
CM034316.1	RepeatMasker	DNA/Ginger-1	88555284	88555400	461	+	.	ID="RND-6_FAMILY-9942";Tend="1147";Tstart="1037";shortTE="F";uid="cef9d9d2-fecc-4476-b74f-14e6aed3439c"
CM034316.1	RepeatMasker	DNA/hAT-hAT19	82693879	82694251	2036	+	.	ID="DNA8-109_AP";Tend="425";Tstart="30";shortTE="F";uid="1661a712-a26e-4c8c-a7b2-27fd16930719"
CM034316.1	RepeatMasker	Retroposon?	41608263	41608557	803	+	.	ID="RND-6_FAMILY-20820";Tend="1760";Tstart="1477";shortTE="F";uid="56de270b-42da-48d3-8639-eaafc139d174"
CM034316.1	RepeatMasker	DNA/Sola-1	76982350	76982568	469	+	.	ID="RND-6_FAMILY-1358";Tend="1703";Tstart="1485";shortTE="F";uid="d95256cc-74af-46bb-b443-51639f8ef72d"
CM034316.1	RepeatMasker	RC/Helitron	98987619	98987742	509	+	.	ID="HELITRON-5_DRH";Tend="133";Tstart="4";shortTE="F";uid="4adc32da-d191-4651-bdc3-8ac108a4d353"
CM034316.1	RepeatMasker	DNA/hAT-Tip100	46747144	46747278	863	+	.	ID="RND-6_FAMILY-21694";Tend="1343";Tstart="1209";shortTE="F";uid="5e126570-90de-4c67-a8f9-cc2dbffc4836"
CM034316.1	RepeatMasker	DNA	5308170	5308824	1881	+	.	ID="DNA4-3_AP";Tend="637";Tstart="1";shortTE="F";uid="37b58885-4532-4f73-8f93-e808afda8b91"
CM034316.1	RepeatMasker	Retroposon?	59030902	59031292	2100	+	.	ID="RND-6_FAMILY-30528";Tend="5381";Tstart="4984";shortTE="F";uid="fd493ae8-80f0-407a-ba8e-bf6a64a0f465"
CM034316.1	RepeatMasker	DNA	46506301	46506661	558	+	.	ID="DNA4-2_AP";Tend="769";Tstart="437";shortTE="F";uid="6dad3987-96e2-4ea1-ba4a-5a9491b6c8c5"
CM034316.1	RepeatMasker	RC/Helitron	47232167	47232432	2123	+	.	ID="RND-5_FAMILY-4634";Tend="1228";Tstart="968";shortTE="F";uid="a89f9e70-1fc6-4817-a069-e395e6b9bf30"
CM034316.1	RepeatMasker	DNA/MULE-MuDR	21139875	21140087	729	+	.	ID="RND-6_FAMILY-4383";Tend="1443";Tstart="1226";shortTE="F";uid="0c1b6dd8-94ef-45b1-a2a8-4c90fccf40c7"
CM034316.1	RepeatMasker	Unknown	115916965	115917123	862	+	.	ID="RND-5_FAMILY-3125";Tend="1606";Tstart="1444";shortTE="F";uid="2c55eca2-97b8-4f01-9a26-4fd6536974ba"
CM034316.1	RepeatMasker	DNA	19528891	19530528	11945	+	.	ID="RND-6_FAMILY-1001";Tend="2697";Tstart="1085";shortTE="F";uid="b88f217b-e93c-4c09-b26e-a8da7b2c936d"
CM034316.1	RepeatMasker	DNA	37258679	37259067	2094	+	.	ID="TTAA20_AP";TEgroup="ctg_1%7CTTAA20_AP%7C8";Tend="663";Tstart="1";shortTE="F";uid="8884475c-efec-4da1-bb0b-7a4d6a9b2613"
CM034316.1	RepeatMasker	DNA	120153719	120153847	587	+	.	ID="RND-1_FAMILY-421";Tend="2209";Tstart="2083";shortTE="F";uid="9ee3bd36-66f7-4a81-bbbf-2d161b931a64"
CM034316.1	RepeatMasker	Retroposon?	29362988	29363096	459	+	.	ID="RND-1_FAMILY-184";Tend="221";Tstart="108";shortTE="F";uid="0b502563-f630-4db5-b71c-0920cfc47c11"
CM034316.1	RepeatMasker	Retroposon?	12926519	12928250	701	+	.	ID="RND-5_FAMILY-5173";TEgroup="ctg_1%7CRND-5_FAMILY-5173%7C12";Tend="3079";Tstart="6";shortTE="F";uid="e18c461a-314c-46c9-a2de-7007292cc527"
CM034316.1	RepeatMasker	Retroposon?	20710011	20710364	1884	+	.	ID="RND-5_FAMILY-3118";Tend="446";Tstart="92";shortTE="F";uid="bf31a9be-e0d3-4946-ab9d-965dafd543d3"
CM034316.1	RepeatMasker	DNA/Ginger-1	26555624	26556733	11660	+	.	ID="RND-6_FAMILY-11761";Tend="2318";Tstart="1157";shortTE="F";uid="7f5d6a34-9d4a-4fe5-af1d-aa5a44b09c3f"
CM034316.1	RepeatMasker	Retroposon?	18533486	18533986	2974	+	.	ID="RND-6_FAMILY-30528";Tend="5380";Tstart="4884";shortTE="F";uid="ad5535ae-cbb4-4f0e-a96a-f47345bd2151"
CM034316.1	RepeatMasker	DNA/Kolobok-E	31246349	31246491	864	+	.	ID="RND-5_FAMILY-3722";Tend="5802";Tstart="5659";shortTE="F";uid="cc142878-a9c8-41da-8291-f04f1768e570"
CM034316.1	RepeatMasker	Retroposon?	37316478	37316941	782	+	.	ID="RND-5_FAMILY-3118";Tend="1050";Tstart="612";shortTE="F";uid="7816fbbb-2e52-4300-b9cc-1f4b0edfb215"
CM034316.1	RepeatMasker	DNA	84622800	84623346	3338	+	.	ID="RND-6_FAMILY-8478";Tend="1422";Tstart="904";shortTE="F";uid="25a18d35-0b88-416d-ab5b-8a4451d4bc7d"
CM034316.1	RepeatMasker	Retroposon?	53751046	53751262	600	+	.	ID="RND-5_FAMILY-1463";Tend="681";Tstart="485";shortTE="F";uid="8e3ecb8a-2afb-413d-b77a-482a7bd29137"
CM034316.1	RepeatMasker	DNA/hAT-Tip100	136247152	136247653	1161	+	.	ID="RND-6_FAMILY-14073";Tend="1165";Tstart="665";shortTE="F";uid="3ccc763f-890c-47e8-a030-330688ac5316"
CM034316.1	RepeatMasker	LTR/Pao	146102883	146106146	1770	+	.	ID="BEL3-I_AP";Tend="6322";Tstart="3063";shortTE="F";uid="66ca8fb9-1e08-48b9-974a-069ba8ad6e67"
CM034316.1	RepeatMasker	Unknown	139102790	139106877	29705	+	.	ID="RND-1_FAMILY-6";Tend="4802";Tstart="782";shortTE="F";uid="c1f0f46d-9bb2-4ca5-8d14-db751dcf20bb"
CM034316.1	RepeatMasker	DNA/Ginger-1	95705360	95705882	2907	+	.	ID="RND-6_FAMILY-1577";Tend="1419";Tstart="910";shortTE="F";uid="1803280f-a204-44a8-b445-f5454bb19eba"
CM034316.1	RepeatMasker	DNA/Kolobok-E	127440781	127440908	933	+	.	ID="RND-6_FAMILY-4357";Tend="855";Tstart="729";shortTE="F";uid="eb17b33e-b215-4cb3-b2d7-5bed207da802"
CM034316.1	RepeatMasker	LTR/Gypsy	7792485	7792852	2789	+	.	ID="RND-6_FAMILY-1005";Tend="2355";Tstart="1995";shortTE="F";uid="fbbe85e4-cddb-4d55-b023-cdbe034e4b14"
CM034316.1	RepeatMasker	DNA/TcMar-m44	2756616	2756738	409	+	.	ID="MARINER-2_AP";Tend="2190";Tstart="2083";shortTE="F";uid="70ccf3cc-d129-431c-aa81-631686fde11c"
CM034316.1	RepeatMasker	Unknown	117545440	117546405	4707	+	.	ID="RND-6_FAMILY-1152";TEgroup="ctg_1%7CRND-6_FAMILY-1152%7C7";Tend="1849";Tstart="1015";shortTE="F";uid="0c95f486-9165-41ee-a008-4bfd43cf2d3c"
CM034316.1	RepeatMasker	Retroposon?	37856731	37857322	2892	+	.	ID="SINE2-1_AP";Tend="1030";Tstart="33";shortTE="F";uid="96b326a8-c41c-4539-a93b-56bc16c21872"
CM034316.1	RepeatMasker	DNA/Kolobok-E	6658174	6659307	7324	+	.	ID="RND-6_FAMILY-9158";Tend="1877";Tstart="767";shortTE="F";uid="74cc31f4-2f29-47b6-8846-b8064b03b8c8"
CM034316.1	RepeatMasker	DNA/Kolobok-E	69430955	69431143	836	+	.	ID="RND-4_FAMILY-674";Tend="1117";Tstart="915";shortTE="F";uid="682a806e-00b0-402c-adb8-a94e5a6f209e"
CM034316.1	RepeatMasker	RC/Helitron	81998594	81998747	541	+	.	ID="RND-6_FAMILY-3153";Tend="1213";Tstart="1056";shortTE="F";uid="1fac9a83-1f42-4b52-85db-d47c4c2f1bc9"
CM034316.1	RepeatMasker	RC/Helitron	46057425	46058260	5201	+	.	ID="RND-5_FAMILY-874";Tend="1733";Tstart="871";shortTE="F";uid="05be3084-ab91-496d-b084-b8281afed944"
CM034316.1	RepeatMasker	DNA/hAT	146324203	146324333	787	+	.	ID="DNA8-94_AP";Tend="135";Tstart="1";shortTE="F";uid="9beac08f-0f00-46a7-9302-5f2c60d553fb"
CM034316.1	RepeatMasker	DNA/MULE-MuDR	96444614	96444740	668	+	.	ID="DNA8-110_AP";Tend="133";Tstart="3";shortTE="F";uid="3f694938-cc0b-4a89-ac11-a83752ec2fc8"
CM034316.1	RepeatMasker	DNA	39181480	39181722	554	+	.	ID="ttaa2d_ap";Tend="260";Tstart="34";shortTE="F";uid="c634792c-6bde-4ac3-96cd-c95fed0a5236"
CM034316.1	RepeatMasker	Unknown	7182694	7183268	941	+	.	ID="RND-6_FAMILY-9434";Tend="1375";Tstart="836";shortTE="F";uid="2ea31f59-de90-4888-842b-5f1aaecd8fe3"
CM034316.1	RepeatMasker	DNA/Ginger	128469610	128470425	6165	+	.	ID="RND-5_FAMILY-7453";Tend="1735";Tstart="903";shortTE="F";uid="58819c51-74a4-40d3-ad85-f07dfb0bb9f6"
CM034316.1	RepeatMasker	DNA/Ginger-1	22456261	22456847	1479	+	.	ID="RND-6_FAMILY-9942";Tend="1682";Tstart="994";shortTE="F";uid="1cdb2f29-0260-4534-a423-6dcf0ab93e55"
CM034316.1	RepeatMasker	DNA/Kolobok-E	67900241	67900408	534	+	.	ID="RND-4_FAMILY-674";Tend="1678";Tstart="1509";shortTE="F";uid="e21ce0ae-d9cd-448e-b43c-9d5302a9515f"
CM034316.1	RepeatMasker	DNA/Kolobok-E	13732820	13732927	527	+	.	ID="RND-6_FAMILY-12456";Tend="2199";Tstart="2104";shortTE="F";uid="bec8405e-c612-4783-8101-adce89d4342a"
CM034316.1	RepeatMasker	Retroposon?	35173488	35174458	1521	+	.	ID="RND-6_FAMILY-10695";TEgroup="ctg_1%7CRND-6_FAMILY-10695%7C44";Tend="1703";Tstart="651";shortTE="F";uid="bf3e824d-1413-4f01-af9b-a34d6453a8d5"
CM034316.1	RepeatMasker	DNA/Ginger-1	34733806	34733985	754	+	.	ID="GINGER1-1_AP";Tend="5197";Tstart="5019";shortTE="F";uid="69d71d02-7d81-4d6d-a595-e651d3c2a761"
CM034316.1	RepeatMasker	RC/Helitron	72704653	72704763	516	+	.	ID="RND-4_FAMILY-166";Tend="1379";Tstart="1277";shortTE="F";uid="b2c21241-60f8-49ef-917d-508e25a8acbf"
CM034316.1	RepeatMasker	DNA	61080969	61081191	1048	+	.	ID="TTAA4B_AP";Tend="254";Tstart="1";shortTE="F";uid="bbad450d-3d86-4e56-b79e-9db1e2dcb2f5"
CM034316.1	RepeatMasker	DNA/hAT-Charlie	25336843	25338130	7810	+	.	ID="RND-6_FAMILY-23035";Tend="1977";Tstart="783";shortTE="F";uid="c134829a-f9ee-4326-91c0-52ae33de76fc"
CM034316.1	RepeatMasker	Unknown	38591901	38592241	2438	+	.	ID="RND-6_FAMILY-1455";Tend="851";Tstart="482";shortTE="F";uid="14b15f69-70d7-4283-a295-3e4704a7cd4f"
CM034316.1	RepeatMasker	DNA	5723557	5723710	1004	+	.	ID="ttaa3b_ap";Tend="269";Tstart="115";shortTE="F";uid="1a8687d4-d86d-40ff-a600-895ee8f8d9d0"
CM034316.1	RepeatMasker	DNA/hAT-hAT19	96273374	96273533	532	+	.	ID="RND-5_FAMILY-6552";Tend="1429";Tstart="1261";shortTE="F";uid="e9575cf1-0007-4e1b-9eb1-df247fc224e6"
CM034316.1	RepeatMasker	DNA/Kolobok-E	38626030	38626465	1329	+	.	ID="RND-6_FAMILY-13779";Tend="4701";Tstart="4214";shortTE="F";uid="a4fc1094-fc4b-40e5-9ae6-6dc42b76b238"
CM034316.1	RepeatMasker	LINE/L1	129321320	129322035	932	+	.	ID="RND-6_FAMILY-9761";Tend="2284";Tstart="1570";shortTE="F";uid="1e754ba7-1a44-485a-9123-98733f71da07"
CM034316.1	RepeatMasker	LINE/I-Jockey	15370054	15370324	1226	+	.	ID="RND-1_FAMILY-368";Tend="1140";Tstart="880";shortTE="F";uid="67229c4f-0243-4556-a339-e129cb6084a1"
CM034316.1	RepeatMasker	DNA/MULE-MuDR	10108568	10108778	1190	+	.	ID="RND-1_FAMILY-384";Tend="1846";Tstart="1634";shortTE="F";uid="e3301748-a713-4238-8d88-9234f740fce9"
CM034316.1	RepeatMasker	DNA	50868470	50868838	1880	+	.	ID="TTAA3_AP";Tend="418";Tstart="1";shortTE="F";uid="5eaf3332-ac05-496a-aa9c-964a433a7fbe"
CM034316.1	RepeatMasker	Retroposon?	61163203	61163558	1208	+	.	ID="RND-5_FAMILY-3379";Tend="3473";Tstart="3142";shortTE="F";uid="414c3cc5-967e-4757-8b4b-cfbb28d67604"
CM034316.1	RepeatMasker	DNA/TcMar-m44?	85195498	85195679	758	+	.	ID="DNA4-9B_AP";Tend="185";Tstart="2";shortTE="F";uid="1126d299-c57b-4f5e-99f8-fc1935c38704"
CM034316.1	RepeatMasker	DNA/hAT-Tip100	31272446	31272972	846	+	.	ID="rnd-6_family-15664";Tend="4401";Tstart="4075";shortTE="F";uid="f1d7dfff-2fc5-4898-83e6-be8dad1bf2ba"
CM034316.1	RepeatMasker	Retroposon?	88566528	88566635	725	+	.	ID="RND-5_FAMILY-450";Tend="3480";Tstart="3373";shortTE="F";uid="25e04a2a-bd52-4bc1-b6f6-64fbc8b514bf"
CM034316.1	RepeatMasker	RC/Helitron	78865736	78866061	860	+	.	ID="RND-6_FAMILY-806";Tend="358";Tstart="41";shortTE="F";uid="1720cc98-e1df-4a6e-ae9a-65f7e57dd404"
CM034316.1	RepeatMasker	DNA/Ginger-1	82163888	82164046	1404	+	.	ID="RND-6_FAMILY-58578";Tend="1580";Tstart="665";shortTE="F";uid="0f5ea5b3-1f69-4db3-a009-0909486b6c8f"
CM034316.1	RepeatMasker	Unknown	36634054	36634237	843	+	.	ID="RND-6_FAMILY-36477";Tend="839";Tstart="656";shortTE="F";uid="7e0bf1bf-7534-4701-9698-fd7c155aa87e"
CM034316.1	RepeatMasker	DNA/Kolobok-E	93345920	93346487	1482	+	.	ID="KOLOBOKE-3_AP";Tend="2175";Tstart="1635";shortTE="F";uid="b837a42f-1e0a-42b2-8bbb-05d58fbbea76"
CM034316.1	RepeatMasker	DNA/hAT?	123425792	123425894	744	+	.	ID="RND-6_FAMILY-13286";Tend="1153";Tstart="1048";shortTE="F";uid="e15c7197-d877-4861-883b-2718b5626cc9"
CM034316.1	RepeatMasker	DNA/Ginger-1	25969722	25970489	1799	+	.	ID="RND-6_FAMILY-9942";Tend="1521";Tstart="656";shortTE="F";uid="e28ffaa8-d763-4a0b-810d-af8a9be915a9"
CM034316.1	RepeatMasker	LTR/Gypsy	115411626	115411769	514	+	.	ID="RND-6_FAMILY-9422";Tend="2265";Tstart="2123";shortTE="F";uid="a796baac-da4a-40c2-b2f4-27891391a7b3"
CM034316.1	RepeatMasker	DNA/Kolobok-E	77754458	77754636	564	+	.	ID="RND-6_FAMILY-1722";Tend="2055";Tstart="1881";shortTE="F";uid="564115b6-b40f-4562-b566-5247dab058b3"
CM034316.1	RepeatMasker	DNA/Ginger-1	48420802	48421303	2420	+	.	ID="RND-5_FAMILY-6062";Tend="1152";Tstart="648";shortTE="F";uid="90133f0c-0439-4ea5-863a-1a22285e5393"
CM034316.1	RepeatMasker	DNA/hAT-hAT19	131516723	131517075	1383	+	.	ID="dna8-45_ap";Tend="337";Tstart="1";shortTE="F";uid="fd67ea04-8df5-4df5-8bc4-cc45eb813c7e"
CM034316.1	RepeatMasker	LINE/I-Jockey	88609379	88611313	11439	+	.	ID="RND-1_FAMILY-79";Tend="2876";Tstart="745";shortTE="F";uid="b2a036a9-167c-4c83-a1eb-00be1f166728"
CM034316.1	RepeatMasker	Unknown	36969357	36969984	3233	+	.	ID="RND-4_FAMILY-143";Tend="2352";Tstart="1100";shortTE="F";uid="b235b0e0-284c-46fe-bd34-1bb6e09f4589"
CM034316.1	RepeatMasker	DNA	68226181	68226522	515	+	.	ID="DNA4-3_AP";Tend="633";Tstart="284";shortTE="F";uid="5a968b6a-8764-47b5-955f-8902a91d96d3"
CM034316.1	RepeatMasker	Unknown	67996104	67996554	1924	+	.	ID="RND-6_FAMILY-3485";Tend="1076";Tstart="637";shortTE="F";uid="464b6486-b6d7-4b5b-b83f-6b93875dc971"
CM034316.1	RepeatMasker	RC/Helitron	124078600	124078753	462	+	.	ID="RND-6_FAMILY-20164";Tend="889";Tstart="736";shortTE="F";uid="8de72c89-6f50-4c66-83d3-83f0caeb5d38"
CM034316.1	RepeatMasker	RC/Helitron	120681596	120682281	4390	+	.	ID="RND-1_FAMILY-329";Tend="1734";Tstart="860";shortTE="F";uid="ed728b6b-888c-48b8-87a3-31bfe2e8bd46"
CM034316.1	RepeatMasker	Unknown	17596857	17597565	4162	+	.	ID="RND-5_FAMILY-148";Tend="1700";Tstart="992";shortTE="F";uid="575e473e-3da5-40da-88eb-8def324a0aa7"
CM034316.1	RepeatMasker	RC/Helitron	76897714	76897948	1326	+	.	ID="RND-5_FAMILY-1815";Tend="2489";Tstart="2335";shortTE="F";uid="9f59ab2b-5d49-446f-a623-e80cb75824f4"
CM034316.1	RepeatMasker	LTR/Pao	144039426	144039916	488	+	.	ID="BEL-208_AA-I";Tend="4837";Tstart="4586";shortTE="F";uid="ed01fce3-af69-44b8-a8e1-edf9ff174ebf"
CM034316.1	RepeatMasker	DNA/Kolobok-T2	5472584	5473082	2398	+	.	ID="RND-5_FAMILY-3197";Tend="1428";Tstart="931";shortTE="F";uid="d2c8cea6-4cff-4517-8e82-ddcfaacecb80"
CM034316.1	RepeatMasker	Unknown	109433680	109434071	985	+	.	ID="RND-5_FAMILY-2295";Tend="1432";Tstart="1017";shortTE="F";uid="3ac1e0cf-31b7-4447-bf5a-ed59b5f7499d"
CM034316.1	RepeatMasker	DNA/hAT	124184514	124184959	719	+	.	ID="RND-1_FAMILY-61";Tend="9741";Tstart="9105";shortTE="F";uid="122d2553-7114-4246-bb07-bf22471d64f2"
CM034316.1	RepeatMasker	Retroposon?	119678340	119678771	860	+	.	ID="RND-4_FAMILY-664";Tend="1605";Tstart="1131";shortTE="F";uid="271ccbc9-0fe5-48b7-a60a-469f3cdf8c17"
CM034316.1	RepeatMasker	Unknown	136216113	136217193	3541	+	.	ID="RND-1_FAMILY-28";Tend="5515";Tstart="4537";shortTE="F";uid="0a0f555b-96df-4c93-99af-7aab7cb1c5c8"
CM034316.1	RepeatMasker	DNA/hAT-Tip100	43167159	43167965	1512	+	.	ID="RND-6_FAMILY-20770";Tend="1272";Tstart="514";shortTE="F";uid="a0e1d746-f11d-43d5-b1bf-70256daa7175"
CM034316.1	RepeatMasker	DNA/hAT-Ac	112986468	112987405	810	+	.	ID="HOPPER_BD";Tend="2254";Tstart="1290";shortTE="F";uid="94e2c45b-a77a-49fc-b01d-73fdd403415e"
CM034316.1	RepeatMasker	DNA/hAT-Tip100	11210323	11210470	1170	+	.	ID="RND-5_FAMILY-1538";Tend="1568";Tstart="1421";shortTE="F";uid="bbcfb3bd-0ada-473c-a37d-306b5a75a787"
CM034316.1	RepeatMasker	DNA	15911819	15911966	721	+	.	ID="TTAA18B_AP";Tend="310";Tstart="171";shortTE="F";uid="79a73a8b-fb0e-448a-b05c-c84f640465cf"
CM034316.1	RepeatMasker	DNA	19351139	19351271	771	+	.	ID="RND-4_FAMILY-804";Tend="3914";Tstart="3785";shortTE="F";uid="3b20f6f2-4ff1-4af0-becc-0f632758f02d"
CM034316.1	RepeatMasker	RC/Helitron	33823635	33824462	5700	+	.	ID="RND-5_FAMILY-1815";Tend="1789";Tstart="945";shortTE="F";uid="89a4895d-f35b-4ce3-bb25-7fab8799b4f5"
CM034316.1	RepeatMasker	DNA/hAT-Ac	46788611	46789119	1950	+	.	ID="dna8-11_ap";Tend="667";Tstart="1";shortTE="F";uid="8e25902d-4377-49a6-bbd3-07ec0c8f269b"
CM034316.1	RepeatMasker	Unknown	61918471	61918650	677	+	.	ID="RND-6_FAMILY-35374";Tend="1198";Tstart="1004";shortTE="F";uid="b89440d1-52e9-4fb8-b464-b7fe87d39f8d"
CM034316.1	RepeatMasker	DNA/hAT?	55129329	55129565	735	+	.	ID="RND-6_FAMILY-5014";Tend="1082";Tstart="852";shortTE="F";uid="4749d15f-7c1a-44ef-bdc6-6f14a81407ab"
CM034316.1	RepeatMasker	Unknown	112643236	112643415	722	+	.	ID="RND-6_FAMILY-15971";Tend="268";Tstart="101";shortTE="F";uid="33bb3d77-f1e7-4146-b1a5-e9d6f6a27f26"
CM034316.1	RepeatMasker	DNA/hAT-Charlie	114651119	114651326	1361	+	.	ID="RND-5_FAMILY-6446";Tend="1657";Tstart="1447";shortTE="F";uid="012af1b1-0db5-4251-8384-3ba47d3842dd"
CM034316.1	RepeatMasker	Unknown	2334786	2336965	2219	+	.	ID="RND-5_FAMILY-1207";Tend="2096";Tstart="6";shortTE="F";uid="7222e895-c75f-4d9c-b9f5-edffd23367b2"
CM034316.1	RepeatMasker	DNA/MULE-MuDR	117677159	117677332	612	+	.	ID="DNA8-28B_AP";Tend="823";Tstart="654";shortTE="F";uid="23aa9467-6569-48fa-b7b1-06a6d94aff07"
CM034316.1	RepeatMasker	LINE/R1	111422350	111423477	559	+	.	ID="SART-1_API";Tend="4711";Tstart="3575";shortTE="F";uid="aca67a44-a31a-4dd7-9989-7d8c3555d976"
CM034316.1	RepeatMasker	DNA/hAT-hAT19	18322389	18322547	986	+	.	ID="RND-1_FAMILY-224";Tend="1310";Tstart="1149";shortTE="F";uid="fe738d4e-19cf-449c-bacb-4450ccaf3165"
CM034316.1	RepeatMasker	DNA/TcMar-Tc1	139133890	139136104	16863	+	.	ID="RND-6_FAMILY-499";Tend="4528";Tstart="2187";shortTE="F";uid="998cebc1-ba92-4c2d-9cd1-4c4731fe5718"
CM034316.1	RepeatMasker	Retroposon?	69007844	69008228	601	+	.	ID="RND-6_FAMILY-35321";Tend="1494";Tstart="1134";shortTE="F";uid="9110cf39-1ee7-419c-bb0b-04a5e0e8f1a5"
CM034316.1	RepeatMasker	Unknown	107328618	107328826	1022	+	.	ID="RND-5_FAMILY-1220";Tend="1197";Tstart="1002";shortTE="F";uid="7f72c774-695f-447e-8791-733350e47c80"
CM034316.1	RepeatMasker	DNA/Ginger-1	95306159	95306350	405	+	.	ID="RND-6_FAMILY-4572";Tend="2304";Tstart="2114";shortTE="F";uid="b5ceae3c-4e30-47fe-8f34-e170ac2b8646"
CM034316.1	RepeatMasker	DNA/PIF-Harbinger	83511964	83512536	717	+	.	ID="HARBINGER-3_LMI";Tend="1800";Tstart="1222";shortTE="F";uid="90c3ee4c-0d36-4dd5-8f3b-eb5913ee87f9"
CM034316.1	RepeatMasker	Retroposon?	126939127	126939235	425	+	.	ID="RND-6_FAMILY-2197";Tend="2279";Tstart="2174";shortTE="F";uid="7b4c622a-a1f0-4447-82b4-d8f5147868ed"
CM034316.1	RepeatMasker	Retroposon?	16768581	16769122	929	+	.	ID="RND-6_FAMILY-10695";Tend="1842";Tstart="1277";shortTE="F";uid="5e7b9d8a-9d70-4be1-a228-afc1bfcdf7ef"
CM034316.1	RepeatMasker	Retroposon?	6665547	6666399	3983	+	.	ID="SINE2-1_AP";Tend="1425";Tstart="567";shortTE="F";uid="3b5f4dee-5386-4de9-85b8-862177eda9f3"
CM034316.1	RepeatMasker	LINE/CR1	28238592	28242345	26562	+	.	ID="RND-5_FAMILY-3780";Tend="4389";Tstart="620";shortTE="F";uid="7827c3bf-4cc3-4863-adc0-c1a7fa18d886"
CM034316.1	RepeatMasker	DNA/Ginger-1	54115930	54117102	3012	+	.	ID="rnd-6_family-9942";Tend="1747";Tstart="657";shortTE="F";uid="188acf6f-2334-4b9b-9754-c6b5e426a3b9"
CM034316.1	RepeatMasker	DNA/Ginger-1	140880996	140881247	415	+	.	ID="RND-6_FAMILY-8667";Tend="1763";Tstart="1527";shortTE="F";uid="5a7b2f02-8f36-4650-817d-019cf6ffdf53"
CM034316.1	RepeatMasker	LTR/Gypsy	59872228	59872474	899	+	.	ID="RND-5_FAMILY-2207";Tend="1164";Tstart="889";shortTE="F";uid="277e7c02-b930-4f16-994a-5975041153f0"
CM034316.1	RepeatMasker	Retroposon?	25354364	25356062	3711	+	.	ID="RND-6_FAMILY-10695";TEgroup="ctg_1%7CRND-6_FAMILY-10695%7C32";Tend="2093";Tstart="1";shortTE="F";uid="bd2e8639-ba18-4fb7-834a-dcd27d5f98d3"
CM034316.1	RepeatMasker	DNA/Ginger-1	23751051	23751239	748	+	.	ID="RND-5_FAMILY-6062";Tend="1820";Tstart="1619";shortTE="F";uid="562a8eae-1753-4cd5-88c2-a2695c7096d9"
CM034316.1	RepeatMasker	DNA/Ginger-1	52403085	52403339	8760	+	.	ID="RND-6_FAMILY-447";Tend="2485";Tstart="740";shortTE="F";uid="a06dd8d2-2803-47e1-b7ba-4805e4777206"
CM034316.1	RepeatMasker	Unknown	13417684	13417815	867	+	.	ID="RND-6_FAMILY-35764";Tend="2031";Tstart="1912";shortTE="F";uid="6e2288d8-de2a-48cb-a0fd-5eacd26edfc6"
CM034316.1	RepeatMasker	DNA/hAT-hAT19	117802710	117802817	459	+	.	ID="RND-6_FAMILY-6784";Tend="6481";Tstart="6370";shortTE="F";uid="05829e97-ce46-4943-a440-15d1c8fc8647"
CM034316.1	RepeatMasker	DNA/Maverick	150275398	150275936	2482	+	.	ID="RND-5_FAMILY-2762";Tend="1920";Tstart="1404";shortTE="F";uid="45f4fa72-d016-42dc-952a-1e55ece0b115"
CM034316.1	RepeatMasker	Unknown	128559636	128559909	1240	+	.	ID="RND-1_FAMILY-17";Tend="1231";Tstart="916";shortTE="F";uid="8a63849d-1910-4736-910c-f7c8d47d4b6d"
CM034316.1	RepeatMasker	DNA	30885924	30886604	967	+	.	ID="RND-1_FAMILY-284";Tend="2666";Tstart="1971";shortTE="F";uid="dd4f0891-fc0f-49c4-8cd4-42ba79c1449e"
CM034316.1	RepeatMasker	DNA/hAT-hAT19	23953512	23954653	8779	+	.	ID="RND-6_FAMILY-1009";Tend="1565";Tstart="469";shortTE="F";uid="7ab1420e-9866-4c22-b7a3-98d37738a529"
CM034316.1	RepeatMasker	DNA/Ginger-1	73304520	73305230	4562	+	.	ID="rnd-5_family-4248";Tend="2354";Tstart="1626";shortTE="F";uid="e6391c0e-6061-48af-af42-1273918023d8"
CM034316.1	RepeatMasker	Retroposon?	74528259	74529009	728	+	.	ID="SINE2-1_AP";Tend="1155";Tstart="209";shortTE="F";uid="969a5dbe-6f39-4d38-8831-4a5c37d901ba"
CM034316.1	RepeatMasker	Unknown	103376947	103377453	2276	+	.	ID="RND-5_FAMILY-177";Tend="1460";Tstart="945";shortTE="F";uid="14acd0d3-0174-4e6b-9ca6-54634bf2c5f3"
CM034316.1	RepeatMasker	DNA/hAT-Ac	48945759	48946225	2919	+	.	ID="RND-6_FAMILY-5285";Tend="1359";Tstart="910";shortTE="F";uid="eab43a35-54df-4e0c-813c-a5f2c3ef7a26"
CM034316.1	RepeatMasker	DNA/TcMar-Pogo	127257907	127258077	844	+	.	ID="RND-6_FAMILY-3912";Tend="1120";Tstart="942";shortTE="F";uid="1ef1274c-1264-42e0-bb71-9d417acf7074"
CM034316.1	RepeatMasker	DNA/Kolobok-E	73994355	73994878	606	+	.	ID="rnd-6_family-17429";Tend="1415";Tstart="975";shortTE="F";uid="5d998ebe-7d01-4abb-9e6e-d9421c7094b4"
CM034316.1	RepeatMasker	Unknown	111805627	111805799	1292	+	.	ID="RND-6_FAMILY-23509";Tend="2188";Tstart="2016";shortTE="F";uid="f252a22e-7349-48f2-983a-195e627e74b3"
CM034316.1	RepeatMasker	Unknown	101279201	101279399	902	+	.	ID="RND-5_FAMILY-3083";Tend="1169";Tstart="987";shortTE="F";uid="f13c3aff-29f2-4dcd-94fb-2a986bdac315"
CM034316.1	RepeatMasker	DNA/hAT	10890015	10890567	3139	+	.	ID="RND-1_FAMILY-45";Tend="1428";Tstart="863";shortTE="F";uid="09b6f613-90c5-4a8d-ba66-21a1e8629908"
CM034316.1	RepeatMasker	Unknown	17617719	17618396	3851	+	.	ID="RND-5_FAMILY-148";Tend="1708";Tstart="951";shortTE="F";uid="8d86d95e-b18b-42eb-a9de-101fdada1e03"
CM034316.1	RepeatMasker	DNA/MULE-MuDR	54282514	54282700	992	+	.	ID="RND-1_FAMILY-211";Tend="5833";Tstart="5652";shortTE="F";uid="c610f997-6ec9-441f-8b3b-d93bbdaeebf5"
CM034316.1	RepeatMasker	Unknown	33189750	33190353	3940	+	.	ID="RND-6_FAMILY-5666";Tend="1332";Tstart="723";shortTE="F";uid="31ce3bf7-0309-403f-803c-544db2f04153"
CM034316.1	RepeatMasker	Retroposon?	87112791	87113376	1326	+	.	ID="SINE2-1_AP";Tend="1770";Tstart="1160";shortTE="F";uid="2c6ba12e-f4d3-42c9-b65d-c479d5b7a8dc"
CM034316.1	RepeatMasker	DNA/Ginger-1	15966884	15966997	632	+	.	ID="RND-6_FAMILY-7084";Tend="752";Tstart="640";shortTE="F";uid="3d9120b0-6132-4805-a30a-b9e581e25d95"
CM034316.1	RepeatMasker	Unknown	91760398	91762025	10069	+	.	ID="RND-6_FAMILY-7746";Tend="2414";Tstart="787";shortTE="F";uid="eb33779f-32b5-496d-987f-5312025932e8"
CM034316.1	RepeatMasker	Unknown	5002611	5003854	2350	+	.	ID="RND-6_FAMILY-9760";Tend="5235";Tstart="3990";shortTE="F";uid="b4e0c37c-6a28-4a8c-a2c3-58963a1514bf"
CM034316.1	RepeatMasker	DNA/Kolobok-E	77973283	77973462	1275	+	.	ID="RND-1_FAMILY-339";Tend="1168";Tstart="982";shortTE="F";uid="d51c9939-1d24-48b4-9388-531a927d100c"
CM034316.1	RepeatMasker	DNA/hAT-Charlie	22112801	22113145	2699	+	.	ID="RND-6_FAMILY-7571";Tend="1303";Tstart="956";shortTE="F";uid="1498581e-6c13-46b2-81a3-239004fcfa03"
CM034316.1	RepeatMasker	DNA/Ginger-1	89324266	89325810	11853	+	.	ID="RND-6_FAMILY-447";Tend="2273";Tstart="726";shortTE="F";uid="927667c2-e725-42e9-87f0-2c4e137d6ce8"
CM034316.1	RepeatMasker	LTR/Gypsy	115654243	115654409	698	+	.	ID="GYPSY-24_DEL-I";Tend="2824";Tstart="2661";shortTE="F";uid="34e587a7-f4eb-42d3-a57a-4d5b05948260"
CM034316.1	RepeatMasker	DNA	60892631	60893184	3292	+	.	ID="DNA8-31_AP";Tend="570";Tstart="1";shortTE="F";uid="c0a4b339-1173-42a7-9530-add1ac8f70bd"
CM034316.1	RepeatMasker	DNA/hAT-Tip100	143275111	143275416	935	+	.	ID="RND-5_FAMILY-8734";Tend="1501";Tstart="1182";shortTE="F";uid="94633f4d-f300-4343-a94d-3f6213318c80"
CM034316.1	RepeatMasker	RC/Helitron	45952421	45952797	2630	+	.	ID="RND-5_FAMILY-14182";Tend="1254";Tstart="867";shortTE="F";uid="357bf3ea-dfa6-445b-bc78-509e0c94f439"
CM034316.1	RepeatMasker	DNA/hAT	104264179	104264686	3385	+	.	ID="RND-1_FAMILY-45";Tend="1428";Tstart="863";shortTE="F";uid="4a3db3fe-5abf-4561-b394-e2b816a07bd0"
CM034316.1	RepeatMasker	Retroposon?	15300671	15300781	533	+	.	ID="RND-5_FAMILY-8059";Tend="2355";Tstart="2250";shortTE="F";uid="12d3a5ef-3c25-4ae5-b9d9-88799547c4f1"
CM034316.1	RepeatMasker	Unknown	86273100	86273267	1114	+	.	ID="RND-4_FAMILY-143";Tend="924";Tstart="756";shortTE="F";uid="0eebcb7b-6d17-4853-bcf9-ec43ecf75158"
CM034316.1	RepeatMasker	DNA/hAT-Charlie	21605493	21606635	2382	+	.	ID="RND-5_FAMILY-1985";TEgroup="ctg_1%7CRND-5_FAMILY-1985%7C6";Tend="1821";Tstart="467";shortTE="F";uid="a85c6562-f31d-48f6-87b8-07ee5aaf5712"
CM034316.1	RepeatMasker	DNA/Ginger-1	94662509	94663319	1808	+	.	ID="RND-5_FAMILY-6062";Tend="1478";Tstart="639";shortTE="F";uid="4d5d7f4c-b34f-47c2-b9f1-1e27452ef43e"
CM034316.1	RepeatMasker	DNA/Merlin	91889750	91890311	1134	+	.	ID="HALYOMORPHA_HALYS-5_FAMILY-9382";Tend="923";Tstart="357";shortTE="F";uid="51366178-0ac2-4876-9af6-27561deb5a9a"
CM034316.1	RepeatMasker	LTR/Gypsy	115216228	115217525	830	+	.	ID="GYPSY9-NVI_I";Tend="2953";Tstart="1463";shortTE="F";uid="7aab4c10-1cf6-4bd1-b677-af3349a2a516"
CM034316.1	RepeatMasker	DNA/MULE-NOF	119803663	119804435	6269	+	.	ID="RND-6_FAMILY-22303";Tend="973";Tstart="218";shortTE="F";uid="087d8ef6-7aa3-4176-8f64-560e0269798c"
CM034316.1	RepeatMasker	DNA/Ginger-1	18634519	18634745	616	+	.	ID="RND-6_FAMILY-9942";Tend="1439";Tstart="1216";shortTE="F";uid="47b79e58-7ad3-4547-a609-6f61f6a739b6"
CM034316.1	RepeatMasker	DNA/hAT-Tip100	59968156	59968369	650	+	.	ID="RND-6_FAMILY-23716";Tend="2085";Tstart="1884";shortTE="F";uid="19c4e6e0-1bc2-4b4c-9902-1dfc7ef84578"
CM034316.1	RepeatMasker	DNA/Ginger-1	26751368	26751716	1657	+	.	ID="RND-5_FAMILY-6062";Tend="2101";Tstart="1734";shortTE="F";uid="90070117-5564-4b9e-bdca-52bf4e0afc6f"
CM034316.1	RepeatMasker	DNA/hAT-Tip100	133801055	133802611	1276	+	.	ID="RND-5_FAMILY-3720";TEgroup="ctg_1%7CRND-5_FAMILY-3720%7C9";Tend="2572";Tstart="963";shortTE="F";uid="8b144722-bcc3-4763-a967-6275da338ff0"
CM034316.1	RepeatMasker	Unknown	68814670	68815036	1821	+	.	ID="RND-1_FAMILY-373";Tend="1240";Tstart="907";shortTE="F";uid="55d5821f-2178-4247-878b-3674d0edcae7"
CM034316.1	RepeatMasker	DNA/Kolobok-E	48066215	48066394	481	+	.	ID="RND-6_FAMILY-624";Tend="1323";Tstart="1150";shortTE="F";uid="ea3d41a8-178c-45d5-b5c3-b8435eb6fade"
CM034316.1	RepeatMasker	LINE/CR1	122138105	122138920	1617	+	.	ID="RND-6_FAMILY-22407";Tend="972";Tstart="148";shortTE="F";uid="7a0be31e-8f6d-4244-9bff-9165d87382e3"
CM034316.1	RepeatMasker	Unknown	34408989	34409253	1744	+	.	ID="RND-5_FAMILY-416";Tend="1153";Tstart="904";shortTE="F";uid="99e564da-a17b-426c-a5ae-907901f580d2"
CM034316.1	RepeatMasker	Unknown	95340520	95341529	5571	+	.	ID="RND-5_FAMILY-183";TEgroup="ctg_1%7CRND-5_FAMILY-183%7C4";Tend="1914";Tstart="488";shortTE="F";uid="2899e75e-9216-425e-b7e1-d3b56037cb06"
CM034316.1	RepeatMasker	DNA/Ginger-1	35860997	35861302	2832	+	.	ID="RND-5_FAMILY-6062";Tend="2101";Tstart="652";shortTE="F";uid="9cad87ab-ef7b-4175-850c-32bdf4e1a3f2"
CM034316.1	RepeatMasker	DNA/Sola-1	109305481	109305865	498	+	.	ID="SOLA1-2_AP";Tend="396";Tstart="1";shortTE="F";uid="292d9684-41a6-4b16-b020-85b0d260ecbe"
CM034316.1	RepeatMasker	DNA/hAT?	74059973	74060143	543	+	.	ID="RND-6_FAMILY-19891";Tend="1065";Tstart="911";shortTE="F";uid="390bdf54-ff6a-416d-880d-9d91865138b1"
CM034316.1	RepeatMasker	DNA	16426928	16427300	2143	+	.	ID="TTAA3B_AP";Tend="436";Tstart="57";shortTE="F";uid="b157c965-20ff-4b3b-a0bc-0762c98376c0"
CM034316.1	RepeatMasker	DNA/Kolobok-E	131231922	131232154	1593	+	.	ID="RND-6_FAMILY-21211";Tend="1641";Tstart="1403";shortTE="F";uid="ea989d45-e794-4ed3-add6-a535decefa45"
CM034316.1	RepeatMasker	DNA/Ginger-1	82228048	82228799	1737	+	.	ID="RND-6_FAMILY-9942";Tend="1554";Tstart="660";shortTE="F";uid="e5a74484-923a-4a9e-936d-28ebbbb2b97d"
CM034316.1	RepeatMasker	Retroposon?	66770948	66771081	413	+	.	ID="RND-6_FAMILY-2569";Tend="357";Tstart="231";shortTE="F";uid="55257521-fa0e-4ab6-a648-7789c3d7f198"
CM034316.1	RepeatMasker	DNA	130220966	130221227	613	+	.	ID="RND-6_FAMILY-9876";Tend="785";Tstart="505";shortTE="F";uid="18ab61fd-cf7b-465d-a422-b818cd89742d"
CM034316.1	RepeatMasker	DNA/Kolobok-E	27915224	27915867	2789	+	.	ID="RND-1_FAMILY-364";Tend="8690";Tstart="8039";shortTE="F";uid="f1a78de8-4914-47f0-8045-4edb54df95b3"
CM034316.1	RepeatMasker	DNA/TcMar-Pogo	147479597	147481662	16664	+	.	ID="RND-6_FAMILY-3899";Tend="2782";Tstart="824";shortTE="F";uid="e98f9ae0-0c2f-431b-85a2-e0562899c791"
CM034316.1	RepeatMasker	Unknown	81170614	81170932	2609	+	.	ID="RND-2_FAMILY-76";Tend="1297";Tstart="972";shortTE="F";uid="e4086777-878a-4289-8880-48604d295ce1"
CM034316.1	RepeatMasker	DNA/PIF-Harbinger	109058563	109058983	763	+	.	ID="HARBINGER-2_LMI";Tend="430";Tstart="1";shortTE="F";uid="d5117f90-c241-4629-971d-6e514987630b"
CM034316.1	RepeatMasker	DNA/hAT-Ac	14290844	14291265	1872	+	.	ID="RND-5_FAMILY-2774";Tend="1381";Tstart="985";shortTE="F";uid="4d08e253-54d5-4e08-b4c8-aa11ea0bd643"
CM034316.1	RepeatMasker	DNA/Kolobok-E	8387919	8391092	20801	+	.	ID="RND-6_FAMILY-5731";Tend="3000";Tstart="148";shortTE="F";uid="34bb08c5-d12b-4041-8dff-cf8cb97fb631"
CM034316.1	RepeatMasker	Unknown	118083383	118083660	2186	+	.	ID="RND-6_FAMILY-6675";Tend="1265";Tstart="988";shortTE="F";uid="bb904382-e856-4cc1-972a-3cd083667039"
CM034316.1	RepeatMasker	DNA/Kolobok-E	119700353	119700730	1594	+	.	ID="RND-5_FAMILY-4371";Tend="2940";Tstart="2575";shortTE="F";uid="c7a3e1d3-d114-4ba1-b067-39beed7c8aa8"
CM034316.1	RepeatMasker	DNA/Ginger-1	82923521	82923871	608	+	.	ID="RND-5_FAMILY-6062";Tend="1895";Tstart="1543";shortTE="F";uid="07abadc2-f626-49a6-983b-ad0ccb7d62cf"
CM034316.1	RepeatMasker	DNA/hAT	70500750	70501292	3825	+	.	ID="RND-1_FAMILY-45";Tend="1434";Tstart="857";shortTE="F";uid="0e2a8f0e-f893-4965-9eb1-6632850fecdd"
CM034316.1	RepeatMasker	DNA/hAT?	16156103	16156304	850	+	.	ID="RND-6_FAMILY-19891";Tend="1339";Tstart="1089";shortTE="F";uid="0c649753-2be0-4b9b-9b67-bcd2a64f39d5"
CM034316.1	RepeatMasker	LTR/Gypsy	134166750	134168074	798	+	.	ID="GYPSY-11_HMEL_I";Tend="2650";Tstart="1329";shortTE="F";uid="6e9bc7e3-90b4-4390-af12-b62fb624b1de"
CM034316.1	RepeatMasker	DNA/MULE-MuDR	107643880	107644211	618	+	.	ID="RND-6_FAMILY-21019";Tend="493";Tstart="171";shortTE="F";uid="f6c32235-aa95-4421-9709-2b7d42238eb0"
CM034316.1	RepeatMasker	DNA/hAT	74801846	74802099	505	+	.	ID="RND-6_FAMILY-1443";Tend="2415";Tstart="2178";shortTE="F";uid="d0e0cd31-ef86-478d-8a9d-29c8ce4d5b19"
CM034316.1	RepeatMasker	DNA/hAT-Charlie	63678157	63678400	928	+	.	ID="RND-4_FAMILY-977";Tend="1162";Tstart="931";shortTE="F";uid="c198be2b-aa2c-41ee-81d4-44bfa667d326"
CM034316.1	RepeatMasker	DNA	89936174	89936690	2201	+	.	ID="DNA4-3_AP";Tend="618";Tstart="3";shortTE="F";uid="63215010-9df4-481a-b905-fc87b126e62a"
CM034316.1	RepeatMasker	DNA	28211285	28211516	1038	+	.	ID="DNA4-3_AP";Tend="634";Tstart="405";shortTE="F";uid="a07fee10-12c6-4e74-bcb5-da7fcc0c0290"
CM034316.1	RepeatMasker	DNA/hAT	102417756	102418195	775	+	.	ID="rnd-1_family-190";Tend="4138";Tstart="3785";shortTE="F";uid="05e8e416-b47b-4ca5-8193-708c5429974f"
CM034316.1	RepeatMasker	Unknown	41089960	41090159	1178	+	.	ID="RND-6_FAMILY-2131";Tend="1906";Tstart="1714";shortTE="F";uid="5fbfc074-6b9f-485b-94ca-232558ba946b"
CM034316.1	RepeatMasker	DNA	16446523	16446688	665	+	.	ID="RND-6_FAMILY-15326";Tend="1189";Tstart="1027";shortTE="F";uid="7f93868c-734b-449a-8792-68f162bcc28a"
CM034316.1	RepeatMasker	Unknown	62940801	62941054	414	+	.	ID="RND-6_FAMILY-9376";Tend="1248";Tstart="995";shortTE="F";uid="26613f9d-08e5-40e0-81c4-e8df34660e07"
CM034316.1	RepeatMasker	LTR/Pao	37120068	37122232	735	+	.	ID="BEL3-I_AP";Tend="4703";Tstart="2548";shortTE="F";uid="377c15d2-2b3d-45c1-9c93-2dd39834eef8"
CM034316.1	RepeatMasker	LINE/L2	41273310	41273480	1223	+	.	ID="RND-6_FAMILY-23366";Tend="1449";Tstart="1289";shortTE="F";uid="711e9437-011b-477c-8364-9f6103352bdf"
CM034316.1	RepeatMasker	DNA/Ginger-1	105578280	105579814	12012	+	.	ID="RND-6_FAMILY-11006";Tend="2348";Tstart="812";shortTE="F";uid="de7cf331-e319-4b6e-b801-669b7c9cbb44"
CM034316.1	RepeatMasker	DNA/Ginger-1	47241312	47241793	852	+	.	ID="RND-5_FAMILY-6062";TEgroup="ctg_1%7CRND-5_FAMILY-6062%7C26";Tend="1933";Tstart="649";shortTE="F";uid="d3c6f807-b655-4419-b6a0-eeee98a324cb"
CM034316.1	RepeatMasker	Unknown	31662165	31663754	10430	+	.	ID="RND-5_FAMILY-1245";Tend="5914";Tstart="4326";shortTE="F";uid="61bd84b2-56c3-49d5-94a5-5e82ebcf795d"
CM034316.1	RepeatMasker	DNA	10981549	10981982	3120	+	.	ID="TTAA2C_AP";Tend="423";Tstart="1";shortTE="F";uid="b6734c04-bdd8-4fd6-9c9c-32f1c3101999"
CM034316.1	RepeatMasker	DNA/Maverick	159536967	159537073	479	+	.	ID="RND-5_FAMILY-7864";Tend="2670";Tstart="2564";shortTE="F";uid="75c61a91-09b9-4dbb-8138-edaffcce12a3"
CM034316.1	RepeatMasker	Retroposon?	42307326	42307431	628	+	.	ID="RND-5_FAMILY-1743";Tend="2940";Tstart="2844";shortTE="F";uid="0739e822-bf89-4f86-a0e1-4daa50f90a94"
CM034316.1	RepeatMasker	DNA/Ginger-1	37463260	37463750	1565	+	.	ID="RND-6_FAMILY-9942";Tend="1475";Tstart="975";shortTE="F";uid="aa0c5a98-84e1-401d-b5f8-447aa95e9c69"
CM034316.1	RepeatMasker	DNA	11165158	11165259	403	+	.	ID="RND-6_FAMILY-9876";Tend="1653";Tstart="1545";shortTE="F";uid="b07d36d7-5ad8-42db-833a-7d129757aad1"
CM034316.1	RepeatMasker	DNA/TcMar-Mariner	111400843	111401344	1305	+	.	ID="NMAR-2_HMEL";Tend="2167";Tstart="1641";shortTE="F";uid="b04dd594-789f-4fe5-97bc-8ea5ee72f5c8"
CM034316.1	RepeatMasker	LINE/CR1	139458789	139459335	569	+	.	ID="RND-5_FAMILY-557";Tend="2146";Tstart="1600";shortTE="F";uid="0a4334ee-b70d-4c66-a002-d92e20734955"
CM034316.1	RepeatMasker	Unknown	44291137	44291303	855	+	.	ID="RND-6_FAMILY-4745";Tend="1073";Tstart="909";shortTE="F";uid="66679cf1-4548-46ca-abdc-4a35c4367b83"
CM034316.1	RepeatMasker	DNA/Kolobok-E	37805174	37805836	3496	+	.	ID="RND-1_FAMILY-364";Tend="4974";Tstart="4325";shortTE="F";uid="957cf4ff-5895-4a8b-acaa-efc39a7596b8"
CM034316.1	RepeatMasker	DNA	16167678	16168214	2409	+	.	ID="RND-4_FAMILY-1023";Tend="1840";Tstart="1303";shortTE="F";uid="6e8eb78d-5393-4b06-a0f3-cad21c27708c"
CM034316.1	RepeatMasker	DNA/Ginger-1	107679086	107679377	899	+	.	ID="RND-6_FAMILY-3774";Tend="2237";Tstart="1943";shortTE="F";uid="99b2fba9-0536-43aa-a374-4f8e53a82ccb"
CM034316.1	RepeatMasker	DNA/hAT-hAT19	131869307	131869576	1610	+	.	ID="DNA8-66_AP";Tend="578";Tstart="300";shortTE="F";uid="89d4b30a-4d59-44a7-8882-9069316faba8"
CM034316.1	RepeatMasker	LINE/I-Jockey	121610746	121611129	465	+	.	ID="RND-6_FAMILY-14077";Tend="2052";Tstart="1662";shortTE="F";uid="a72beb83-2a78-41a5-b40e-a87b8c055c69"
CM034316.1	RepeatMasker	Unknown	98662471	98662643	980	+	.	ID="RND-5_FAMILY-1544";Tend="1735";Tstart="1548";shortTE="F";uid="751dcfe9-241f-4227-9543-cadccec20b29"
CM034316.1	RepeatMasker	DNA/hAT?	16889518	16890346	5220	+	.	ID="RND-6_FAMILY-1456";Tend="1646";Tstart="827";shortTE="F";uid="ff4a3637-1671-45f8-af35-8519c3dc159a"
CM034316.1	RepeatMasker	DNA	102064797	102065169	2400	+	.	ID="TTAA13B_AP";Tend="425";Tstart="23";shortTE="F";uid="2806549b-b81b-4dbd-8a1b-efe98526f7b7"
CM034316.1	RepeatMasker	Unknown	83107268	83107982	442	+	.	ID="RND-5_FAMILY-5456";TEgroup="ctg_1%7CRND-5_FAMILY-5456%7C4";Tend="1573";Tstart="966";shortTE="F";uid="0e8da5df-7e56-4cd7-b53a-1bbcebbe67e3"
CM034316.1	RepeatMasker	Retroposon?	44474980	44475112	466	+	.	ID="RND-6_FAMILY-19235";Tend="626";Tstart="500";shortTE="F";uid="516e2139-93ed-4b7a-8dfc-1f1ea9f01a44"
CM034316.1	RepeatMasker	DNA/hAT-Ac	66815116	66815511	1743	+	.	ID="RND-5_FAMILY-1015";Tend="1237";Tstart="888";shortTE="F";uid="4e943d12-c742-45e5-a65b-88dbd84b1b41"
CM034316.1	RepeatMasker	DNA/hAT	131568063	131568439	799	+	.	ID="RND-5_FAMILY-1775";Tend="2193";Tstart="1814";shortTE="F";uid="422aab25-172f-4ba5-b030-f918800cb131"
CM034316.1	RepeatMasker	DNA/Kolobok-E	60579066	60579327	918	+	.	ID="RND-5_FAMILY-3451";Tend="2151";Tstart="1843";shortTE="F";uid="8966b6b7-bd18-4f5c-b9ec-9fe4480d4a68"
CM034316.1	RepeatMasker	Unknown	78031434	78031695	1513	+	.	ID="RND-6_FAMILY-14221";Tend="1216";Tstart="955";shortTE="F";uid="a9fe3a44-4420-45fb-84c0-39014508f754"
CM034316.1	RepeatMasker	DNA	23349370	23349746	1555	+	.	ID="RND-6_FAMILY-12216";Tend="2725";Tstart="2368";shortTE="F";uid="b3f4c6b0-b749-4310-ba71-2653ccadb9c2"
CM034316.1	RepeatMasker	DNA/Kolobok-E	29529612	29529892	2055	+	.	ID="RND-5_FAMILY-3259";Tend="634";Tstart="367";shortTE="F";uid="de2b52cd-2509-4e5f-a12c-255b1ce621a3"
CM034316.1	RepeatMasker	Unknown	20490298	20491746	7798	+	.	ID="RND-6_FAMILY-8368";Tend="2012";Tstart="649";shortTE="F";uid="29b0e3ac-bc08-4101-bf36-52e70b7d948a"
CM034316.1	RepeatMasker	DNA/MULE-MuDR	11710865	11710968	457	+	.	ID="DNA8-110_AP";Tend="689";Tstart="568";shortTE="F";uid="adda23fc-6e0e-4b5c-a9a9-20ac388bec38"
CM034316.1	RepeatMasker	DNA/Ginger-1	100383979	100384779	2068	+	.	ID="RND-6_FAMILY-9942";Tend="1503";Tstart="660";shortTE="F";uid="9f897f91-4b23-457a-bf35-f3231ba0e22d"
CM034316.1	RepeatMasker	Retroposon?	21553434	21553606	586	+	.	ID="RND-6_FAMILY-3337";Tend="2388";Tstart="2216";shortTE="F";uid="a6c504f5-283c-4112-8d9a-b186ef895866"
CM034316.1	RepeatMasker	LINE/CR1	99538361	99538626	413	+	.	ID="RND-6_FAMILY-14944";Tend="1071";Tstart="791";shortTE="F";uid="808cc755-a7cf-448a-87a7-dfc8e9eb20de"
CM034316.1	RepeatMasker	DNA/Kolobok-E	32734028	32734167	400	+	.	ID="RND-1_FAMILY-339";Tend="2837";Tstart="2698";shortTE="F";uid="4ccc32d1-40cc-44ad-8eaa-08b4a353da76"
CM034316.1	RepeatMasker	DNA/hAT-Tip100	35817491	35819528	11066	+	.	ID="RND-6_FAMILY-6394";Tend="2089";Tstart="131";shortTE="F";uid="7b7acac8-9646-44c3-b1ec-65a4d3aa49f7"
CM034316.1	RepeatMasker	Retroposon?	28936634	28936854	675	+	.	ID="RND-6_FAMILY-6210";Tend="1858";Tstart="1625";shortTE="F";uid="556d9a0a-2896-479c-8b78-3cbbb3adda0c"
CM034316.1	RepeatMasker	DNA/Ginger-1	142334688	142334877	444	+	.	ID="GINGER1-1_AP";Tend="3515";Tstart="3319";shortTE="F";uid="f3219864-844d-4c7f-b67e-1263740614fe"
CM034316.1	RepeatMasker	DNA/hAT	29191584	29191686	721	+	.	ID="DNA8-105_AP";Tend="650";Tstart="548";shortTE="F";uid="1c39dbc6-17c9-49a3-9bb2-71d80245ddab"
CM034316.1	RepeatMasker	DNA/Ginger-1	15671339	15671493	1013	+	.	ID="RND-5_FAMILY-6062";Tend="808";Tstart="650";shortTE="F";uid="eefd3117-82d2-4eec-9f52-1915ff925ca1"
CM034316.1	RepeatMasker	DNA	46462400	46462699	1238	+	.	ID="RND-5_FAMILY-3782";Tend="1428";Tstart="1145";shortTE="F";uid="f48be506-bfcf-47d0-b1f3-5c7c81e2b6d6"
CM034316.1	RepeatMasker	Retroposon?	43034761	43035304	2308	+	.	ID="RND-6_FAMILY-11938";Tend="1504";Tstart="1000";shortTE="F";uid="4e4353e4-45f8-4d8e-a1d3-495d0626b60d"
CM034316.1	RepeatMasker	LTR/Gypsy	114033225	114035645	1674	+	.	ID="HALYOMORPHA_HALYS-5_FAMILY-352";Tend="2471";Tstart="119";shortTE="F";uid="8d243988-9098-4617-b46f-5a452c64f59b"
CM034316.1	RepeatMasker	Unknown	142968569	142970629	15677	+	.	ID="RND-6_FAMILY-11721";Tend="5456";Tstart="3412";shortTE="F";uid="9bcd0d4c-fdbe-4681-b7a5-4d114e05a7f8"
CM034316.1	RepeatMasker	DNA/Ginger-1	50694256	50695733	12043	+	.	ID="RND-6_FAMILY-4572";Tend="2277";Tstart="800";shortTE="F";uid="c213cdf7-b0d1-4616-a069-cc5d44cf2c74"
CM034316.1	RepeatMasker	DNA/hAT	52938552	52939120	4330	+	.	ID="RND-1_FAMILY-45";Tend="1431";Tstart="863";shortTE="F";uid="4bd97197-778a-4040-84ee-373cd2dca9bf"
CM034316.1	RepeatMasker	RC/Helitron	64622097	64622257	726	+	.	ID="RND-1_FAMILY-458";Tend="907";Tstart="754";shortTE="F";uid="ee72c5d0-01fa-4fbd-adf8-520bea94684c"
CM034316.1	RepeatMasker	Unknown	2521385	2522003	1914	+	.	ID="RND-6_FAMILY-605";Tend="1534";Tstart="906";shortTE="F";uid="c8a5e267-3ef5-44d8-b63c-5206d74a028d"
CM034316.1	RepeatMasker	Retroposon?	41875216	41875655	1516	+	.	ID="SINE2-1_AP";Tend="1473";Tstart="982";shortTE="F";uid="f3900123-cfd4-47d2-a341-ff95fe8cf32b"
CM034316.1	RepeatMasker	DNA	55067043	55068004	3737	+	.	ID="RND-6_FAMILY-9876";Tend="1724";Tstart="670";shortTE="F";uid="301a90ab-7f2e-4cbb-82d4-e0a8e1c030ed"
CM034316.1	RepeatMasker	Unknown	114869973	114870207	1795	+	.	ID="RND-1_FAMILY-274";Tend="3576";Tstart="3337";shortTE="F";uid="724c74dd-ff2d-4540-ab84-caf367ceb858"
CM034316.1	RepeatMasker	RC/Helitron	41902921	41903106	1277	+	.	ID="RND-1_FAMILY-29";Tend="1067";Tstart="886";shortTE="F";uid="1d5d709e-1834-4c6b-822c-3cc95ab51ed7"
CM034316.1	RepeatMasker	DNA/Kolobok-E	32517390	32518027	4573	+	.	ID="RND-6_FAMILY-6479";Tend="1691";Tstart="1058";shortTE="F";uid="552dea9f-97ca-4ad4-a04c-ffaa0aedc120"
CM034316.1	RepeatMasker	DNA	16370102	16370493	1654	+	.	ID="RND-5_FAMILY-463";Tend="1287";Tstart="882";shortTE="F";uid="dbfb7879-7e46-44b7-bfc9-901dc2254aba"
CM034316.1	RepeatMasker	DNA/hAT	37326055	37326242	483	+	.	ID="RND-5_FAMILY-2849";Tend="2028";Tstart="1878";shortTE="F";uid="d6317a4d-cb85-47e2-89e5-56faa39488ef"
CM034316.1	RepeatMasker	Retroposon?	29101505	29101633	622	+	.	ID="RND-6_FAMILY-20820";Tend="1544";Tstart="1420";shortTE="F";uid="8c55a3eb-a2b5-4807-804c-f72e93098600"
CM034316.1	RepeatMasker	DNA	98418206	98418470	734	+	.	ID="RND-6_FAMILY-172";Tend="797";Tstart="536";shortTE="F";uid="8203e4a8-5b9d-4684-beb6-4a6a7a05e49c"
CM034316.1	RepeatMasker	DNA	95456599	95457165	1361	+	.	ID="DNA8-30_AP";TEgroup="ctg_1%7CDNA8-30_AP%7C2";Tend="710";Tstart="1";shortTE="F";uid="4e12e33b-eadc-411c-9dc6-67ba0800d9cc"
CM034316.1	RepeatMasker	LTR/ERV4	101158278	101158550	2202	+	.	ID="RND-4_FAMILY-1225";Tend="1223";Tstart="949";shortTE="F";uid="73bec685-c5a6-45e9-bbbb-db2cd386fe6c"
CM034316.1	RepeatMasker	DNA/Ginger-1	43986286	43986397	524	+	.	ID="RND-6_FAMILY-9942";Tend="733";Tstart="615";shortTE="F";uid="7ebf6102-726f-4001-928d-a4352e9650a4"
CM034316.1	RepeatMasker	Unknown	86530457	86530682	729	+	.	ID="RND-6_FAMILY-4992";Tend="1806";Tstart="1589";shortTE="F";uid="d91d8d2d-5b39-422b-bed1-4946d76a98ce"
CM034316.1	RepeatMasker	DNA/Ginger-2	98194942	98195771	588	+	.	ID="RND-6_FAMILY-7771";Tend="3081";Tstart="2261";shortTE="F";uid="42599969-a30b-44ab-9494-6f96a90a9e15"
CM034316.1	RepeatMasker	DNA/Ginger-1	16846804	16847463	4764	+	.	ID="RND-5_FAMILY-6062";Tend="1856";Tstart="1198";shortTE="F";uid="96cacb7f-bfbe-4d6e-a5b0-72a079f24331"
CM034316.1	RepeatMasker	DNA	124016691	124016933	1414	+	.	ID="TTAA3B_AP";Tend="433";Tstart="200";shortTE="F";uid="c7520e6d-da61-4a57-be96-fa069c06f8e5"
CM034316.1	RepeatMasker	DNA/Ginger-1	40708756	40708977	703	+	.	ID="RND-5_FAMILY-6062";Tend="1792";Tstart="1548";shortTE="F";uid="35e3c571-9c71-4f7e-ada8-278c36c7f2ec"
CM034316.1	RepeatMasker	DNA	17198609	17198712	590	+	.	ID="RND-6_FAMILY-2684";Tend="2014";Tstart="1909";shortTE="F";uid="c7003e0a-3b13-476a-a21d-014952afe30e"
CM034316.1	RepeatMasker	DNA	9921370	9921810	3112	+	.	ID="TTAA7_AP";Tend="434";Tstart="1";shortTE="F";uid="7f285c75-c2f9-4b10-b3bc-9c07ab4e44ad"
CM034316.1	RepeatMasker	DNA/hAT-Tip100	80197740	80198464	2265	+	.	ID="DNA8-106_AP";TEgroup="ctg_1%7CDNA8-106_AP%7C18";Tend="1168";Tstart="2";shortTE="F";uid="6f80dbcb-fa2c-4801-9716-28001d0c08fe"
CM034316.1	RepeatMasker	DNA	27707003	27707339	1547	+	.	ID="ttaa3b_ap";Tend="338";Tstart="2";shortTE="F";uid="82bd3729-ede9-4776-a3a0-7a1140d1c15e"
CM034316.1	RepeatMasker	DNA	27740464	27740648	696	+	.	ID="RND-6_FAMILY-172";Tend="699";Tstart="513";shortTE="F";uid="1503e9bf-cf46-45d4-8696-146b6857eade"
CM034316.1	RepeatMasker	DNA/hAT-hAT19	112309046	112309253	830	+	.	ID="RND-6_FAMILY-8033";Tend="1932";Tstart="1723";shortTE="F";uid="1e5d2939-894a-4fc8-b78f-26eb0bcd86a6"
CM034316.1	RepeatMasker	DNA/hAT	30139459	30139977	630	+	.	ID="RND-6_FAMILY-6962";Tend="1864";Tstart="1393";shortTE="F";uid="59fcb6f0-b183-451b-903b-5e294a8ba95d"
CM034316.1	RepeatMasker	Retroposon?	30285255	30285607	2378	+	.	ID="RND-6_FAMILY-6209";Tend="6052";Tstart="5699";shortTE="F";uid="fc0c8124-698a-4483-aa3f-b172f14aa1f8"
CM034316.1	RepeatMasker	DNA/Kolobok-E	64266861	64267067	628	+	.	ID="rnd-6_family-2379";Tend="2734";Tstart="2519";shortTE="F";uid="176ae56c-5cae-4a07-bd00-d41dc0aa5c47"
CM034316.1	RepeatMasker	DNA	133024707	133024949	504	+	.	ID="RND-5_FAMILY-1340";Tend="1194";Tstart="969";shortTE="F";uid="83a0e965-aa3c-4bb9-8644-4644581ebfb2"
CM034316.1	RepeatMasker	DNA/PIF-Harbinger	149856904	149857809	25743	+	.	ID="rnd-5_family-6962";Tend="4514";Tstart="3693";shortTE="F";uid="a8ea4746-c550-44de-b9c2-8c52be136eaf"
CM034316.1	RepeatMasker	RC/Helitron	13399987	13400159	998	+	.	ID="RND-1_FAMILY-329";Tend="1058";Tstart="877";shortTE="F";uid="911b43d6-608a-4bb6-9afb-a62408093e57"
CM034316.1	RepeatMasker	Unknown	40272057	40272179	419	+	.	ID="RND-5_FAMILY-8240";Tend="1003";Tstart="871";shortTE="F";uid="a57cbf13-6860-4139-93b2-caab05b69510"
CM034316.1	RepeatMasker	DNA/hAT	94632556	94632675	609	+	.	ID="RND-6_FAMILY-6678";Tend="124";Tstart="3";shortTE="F";uid="4aa88d5a-2de4-4b63-a0d1-7afa14783b65"
CM034316.1	RepeatMasker	DNA/MULE-MuDR	9277929	9278225	2576	+	.	ID="RND-5_FAMILY-2967";Tend="1266";Tstart="970";shortTE="F";uid="8d0008af-9ce5-4a18-a0b6-493bb1c5eadd"
CM034316.1	RepeatMasker	DNA/MULE-MuDR	140665028	140665325	752	+	.	ID="MUDR4X_AP";Tend="840";Tstart="540";shortTE="F";uid="4096c154-043c-4258-a8f7-627530b2244a"
CM034316.1	RepeatMasker	DNA/Kolobok-E	60844034	60844163	567	+	.	ID="RND-6_FAMILY-5088";Tend="1764";Tstart="1640";shortTE="F";uid="2300c24a-f94f-4f82-9edb-0548f99a9ab1"
CM034316.1	RepeatMasker	DNA	132983315	132983762	721	+	.	ID="DNA4-3_AP";Tend="534";Tstart="109";shortTE="F";uid="d3648594-cac4-4cf2-8b86-fa8bdc11d809"
CM034316.1	RepeatMasker	Unknown	108732760	108732890	865	+	.	ID="RND-1_FAMILY-314";Tend="1111";Tstart="989";shortTE="F";uid="e73b435b-7dd6-4fcb-8932-0d8f8fa007cc"
CM034316.1	RepeatMasker	Retroposon?	28477433	28479839	11075	+	.	ID="RND-6_FAMILY-9091";Tend="2306";Tstart="43";shortTE="F";uid="1081588c-7c69-4ee0-a49b-cbe4a28c3b69"
CM034316.1	RepeatMasker	DNA/hAT-hAT19	50152275	50152637	1035	+	.	ID="DNA8-73_AP";TEgroup="ctg_1%7CDNA8-73_AP%7C1";Tend="573";Tstart="3";shortTE="F";uid="56c0f474-3f87-429a-be2e-03fd612feff8"
CM034316.1	RepeatMasker	Unknown	75249743	75249927	1428	+	.	ID="RND-5_FAMILY-1220";Tend="1204";Tstart="1020";shortTE="F";uid="44fd6357-c6d2-40f5-90b4-6a89e36687a8"
CM034316.1	RepeatMasker	Unknown	141490199	141490718	4056	+	.	ID="RND-1_FAMILY-332";Tend="5034";Tstart="4531";shortTE="F";uid="db0dcb47-f35b-44bb-9c78-d0eca6ce59a6"
CM034316.1	RepeatMasker	DNA/Maverick	40773659	40774173	3660	+	.	ID="RND-5_FAMILY-43";Tend="7461";Tstart="6915";shortTE="F";uid="38e442b9-601b-4f48-95be-59506313ece1"
CM034316.1	RepeatMasker	DNA/TcMar-Tigger	73230330	73231083	3291	+	.	ID="RND-6_FAMILY-17459";TEgroup="ctg_1%7CRND-6_FAMILY-17459%7C13";Tend="1884";Tstart="886";shortTE="F";uid="de06fb88-6045-46b9-ba3e-f02340e938fd"
CM034316.1	RepeatMasker	Unknown	108254592	108254806	592	+	.	ID="RND-6_FAMILY-6555";Tend="1174";Tstart="953";shortTE="F";uid="0a94462d-a8ae-4484-b36e-3ed7ee565593"
CM034316.1	RepeatMasker	DNA/hAT-Charlie	23366202	23366685	2225	+	.	ID="RND-6_FAMILY-615";Tend="775";Tstart="306";shortTE="F";uid="358ad4f5-3afd-4c7f-b1fa-eb04c75959a2"
CM034316.1	RepeatMasker	LTR/Pao	9965830	9966485	5927	+	.	ID="RND-6_FAMILY-13404";Tend="2194";Tstart="1539";shortTE="F";uid="e87fda38-e1ce-4f45-add3-f851c6ea6dba"
CM034316.1	RepeatMasker	DNA/hAT	61772522	61772758	1316	+	.	ID="RND-6_FAMILY-4018";Tend="1201";Tstart="951";shortTE="F";uid="27253647-221e-4c65-9257-e46053cfae5d"
CM034316.1	RepeatMasker	LTR/Gypsy	144385380	144387098	14478	+	.	ID="RND-6_FAMILY-565";Tend="5454";Tstart="3717";shortTE="F";uid="23be5dc7-3d51-40a2-aa8d-1b5e519a837d"
CM034316.1	RepeatMasker	DNA/hAT-Pegasus	120202463	120203074	5014	+	.	ID="RND-6_FAMILY-4382";Tend="2433";Tstart="1822";shortTE="F";uid="cd524104-9d03-450c-b1cf-e528285e613f"
CM034316.1	RepeatMasker	Unknown	71004447	71004832	1161	+	.	ID="RND-4_FAMILY-666";Tend="2636";Tstart="2263";shortTE="F";uid="850680e3-dc0f-4618-a2bd-a99e2b69ec26"
CM034316.1	RepeatMasker	DNA/hAT-Tip100	116233963	116234165	992	+	.	ID="RND-6_FAMILY-1985";Tend="176";Tstart="19";shortTE="F";uid="6523b314-4440-4ce6-bbd4-b1c5ccaec026"
CM034316.1	RepeatMasker	DNA/hAT	37139099	37139268	1015	+	.	ID="DNA8-23_AP";Tend="207";Tstart="28";shortTE="F";uid="411a688d-d825-4d0d-b132-0dcfcfed7baf"
CM034316.1	RepeatMasker	DNA	61486993	61487361	614	+	.	ID="TTAA3C_AP";Tend="385";Tstart="1";shortTE="F";uid="2f779dfb-6f9f-4cb1-910c-5b02c50f4165"
CM034316.1	RepeatMasker	DNA/Kolobok-T2	25847729	25847950	518	+	.	ID="KOLOBOK-2_AP";Tend="3093";Tstart="2873";shortTE="F";uid="cb46350e-1c37-453f-8358-beed702de1a2"
CM034316.1	RepeatMasker	DNA/Ginger-2	94009252	94009436	1092	+	.	ID="GINGER2-1_AP";Tend="2482";Tstart="2306";shortTE="F";uid="49f0b785-7311-4363-b0fd-7a7fbe0cf73f"
CM034316.1	RepeatMasker	Retroposon?	28201940	28202391	532	+	.	ID="RND-6_FAMILY-20292";TEgroup="ctg_1%7CRND-6_FAMILY-20292%7C1";Tend="1316";Tstart="988";shortTE="F";uid="d3588025-e8e2-44d5-839a-d1968713d45a"
CM034316.1	RepeatMasker	DNA/TcMar-Tc1	9445429	9447266	13236	+	.	ID="RND-6_FAMILY-2382";Tend="2045";Tstart="295";shortTE="F";uid="7675861d-cb29-4d35-b0be-ee7f626ddcb4"
CM034316.1	RepeatMasker	DNA/hAT-Tip100	50009151	50009326	722	+	.	ID="RND-5_FAMILY-1507";Tend="1405";Tstart="1224";shortTE="F";uid="3c2f1be7-289c-46ba-88e5-26fe5b62c892"
CM034316.1	RepeatMasker	DNA/hAT	23878567	23878707	638	+	.	ID="RND-5_FAMILY-3353";Tend="208";Tstart="68";shortTE="F";uid="716b9f1c-fdb6-4468-9cfa-1c8145f0c10b"
CM034316.1	RepeatMasker	DNA/hAT-Tip100	68714205	68714756	4596	+	.	ID="RND-5_FAMILY-3720";Tend="1290";Tstart="738";shortTE="F";uid="f0e32b34-1367-4aae-b509-234684a6b194"
CM034316.1	RepeatMasker	DNA	69910855	69911136	562	+	.	ID="RND-1_FAMILY-175";Tend="2799";Tstart="2555";shortTE="F";uid="1ad2ec1f-2e64-4978-99d4-7887d999ce48"
CM034316.1	RepeatMasker	DNA/hAT-Tip100	118688459	118688592	456	+	.	ID="RND-5_FAMILY-6546";Tend="1013";Tstart="886";shortTE="F";uid="367ab277-1ecc-4633-8050-609b1a988e6b"
CM034316.1	RepeatMasker	DNA/Kolobok-E	57315289	57315506	864	+	.	ID="RND-6_FAMILY-13779";TEgroup="ctg_1%7CRND-6_FAMILY-13779%7C6";Tend="4702";Tstart="4304";shortTE="F";uid="3adb4621-cb23-4d06-9603-1f60ab9cfbc9"
CM034316.1	RepeatMasker	DNA/Ginger-1	138258218	138258415	1009	+	.	ID="RND-6_FAMILY-4450";Tend="976";Tstart="782";shortTE="F";uid="982552b8-33af-4ca6-a210-6df056491c1c"
CM034316.1	RepeatMasker	DNA/MULE-MuDR	94351271	94351385	656	+	.	ID="RND-6_FAMILY-22612";Tend="2461";Tstart="2346";shortTE="F";uid="88258f36-013c-4e39-886c-01ff3c7f173c"
CM034316.1	RepeatMasker	Unknown	19132246	19132838	4733	+	.	ID="RND-5_FAMILY-3967";Tend="1573";Tstart="980";shortTE="F";uid="7c63317c-5f0d-40be-b5ae-b4f33d04c45c"
CM034316.1	RepeatMasker	DNA/Kolobok-E	43776044	43776264	1122	+	.	ID="RND-1_FAMILY-238";Tend="1297";Tstart="1089";shortTE="F";uid="d499c12d-e01c-495b-802b-1d6dc1187332"
CM034316.1	RepeatMasker	Unknown	26014542	26014690	524	+	.	ID="RND-6_FAMILY-3037";Tend="1022";Tstart="874";shortTE="F";uid="28abcb92-4513-4149-adae-8c508d7c4e57"
CM034316.1	RepeatMasker	DNA/hAT	73436212	73437200	6364	+	.	ID="RND-5_FAMILY-6413";Tend="1743";Tstart="787";shortTE="F";uid="bc7037a2-9f6d-47c8-a5b7-5c7eb53364d2"
CM034316.1	RepeatMasker	DNA/Kolobok-E	123126162	123126509	2582	+	.	ID="RND-1_FAMILY-339";Tend="1189";Tstart="836";shortTE="F";uid="fe8bfe3c-6b15-4289-b6ff-5371ae15ab49"
CM034316.1	RepeatMasker	LTR/Gypsy	22194771	22195005	1956	+	.	ID="RND-1_FAMILY-138";Tend="1040";Tstart="810";shortTE="F";uid="9d19d6ef-dbbc-4a8c-9f7b-981fb47cd752"
CM034316.1	RepeatMasker	Retroposon?	71189400	71189545	894	+	.	ID="RND-6_FAMILY-11938";Tend="1195";Tstart="1049";shortTE="F";uid="1c0366e5-19dd-4060-a78a-c6a607cdef2e"
CM034316.1	RepeatMasker	DNA/Kolobok-E	54464699	54464940	522	+	.	ID="RND-6_FAMILY-5731";Tend="2827";Tstart="2603";shortTE="F";uid="2d6fd0b7-5b71-490d-b531-4edf8c020027"
CM034316.1	RepeatMasker	Retroposon?	99816155	99816681	821	+	.	ID="RND-1_FAMILY-184";Tend="1899";Tstart="1362";shortTE="F";uid="872989b3-3ba3-4fd3-a66e-8cd7efa4a439"
CM034316.1	RepeatMasker	Retroposon?	101751443	101753341	1388	+	.	ID="RND-6_FAMILY-1029";TEgroup="ctg_1%7CRND-6_FAMILY-1029%7C4";Tend="2595";Tstart="689";shortTE="F";uid="d9a9e12b-e365-4ece-b8d8-1cc32b4ad94a"
CM034316.1	RepeatMasker	DNA/hAT-Tip100	7692912	7697157	32954	+	.	ID="RND-5_FAMILY-4997";Tend="4266";Tstart="111";shortTE="F";uid="67286233-1c79-4fe9-b6f1-d8906bb14b80"
CM034316.1	RepeatMasker	Retroposon?	11765118	11765346	1925	+	.	ID="RND-5_FAMILY-277";Tend="1046";Tstart="818";shortTE="F";uid="d71e2c2d-5229-45ea-8121-f019ed52ba5e"
CM034316.1	RepeatMasker	DNA	15064008	15064291	951	+	.	ID="RND-6_FAMILY-3815";Tend="1460";Tstart="1101";shortTE="F";uid="9b5d253b-69ed-4164-a2fd-4442f45a7d9d"
CM034316.1	RepeatMasker	DNA/TcMar-m44	92368413	92368562	950	+	.	ID="DNAX-7_AP";Tend="311";Tstart="162";shortTE="F";uid="7a0e7a22-1dc2-446e-8659-8b71b2504808"
CM034316.1	RepeatMasker	DNA/Ginger-1	46181112	46181611	3657	+	.	ID="RND-6_FAMILY-1577";Tend="1412";Tstart="914";shortTE="F";uid="6467fa82-61ff-40cc-b9f8-7b4f25a97446"
CM034316.1	RepeatMasker	RC/Helitron	139746502	139756991	3257	+	.	ID="RND-6_FAMILY-498";TEgroup="ctg_1%7CRND-6_FAMILY-498%7C14";Tend="8849";Tstart="2";shortTE="F";uid="25477d1d-95c5-4f5c-abcc-0f8190ce5816"
CM034316.1	RepeatMasker	Retroposon?	41876334	41876444	523	+	.	ID="RND-6_FAMILY-2197";Tend="1010";Tstart="906";shortTE="F";uid="6f5df880-02ce-4275-89f2-823a122b878b"
CM034316.1	RepeatMasker	DNA/Maverick	101908034	101908829	3649	+	.	ID="rnd-5_family-7864";Tend="1430";Tstart="2";shortTE="F";uid="200baa63-2f89-4795-866d-e5d3d921def8"
CM034316.1	RepeatMasker	Unknown	100163545	100164445	1852	+	.	ID="RND-5_FAMILY-1365";Tend="1323";Tstart="429";shortTE="F";uid="38e26eb0-b2a3-4888-80de-7de086e21089"
CM034316.1	RepeatMasker	DNA/Kolobok-E	17472459	17473308	4413	+	.	ID="RND-6_FAMILY-1722";Tend="2570";Tstart="1651";shortTE="F";uid="fbcfd157-9e3d-4536-9ead-d4bb74f0b17f"
CM034316.1	RepeatMasker	DNA/hAT-Charlie	102095404	102095553	522	+	.	ID="RND-1_FAMILY-470";Tend="1972";Tstart="1834";shortTE="F";uid="8118c086-9659-4f06-9d01-8cbde3520268"
CM034316.1	RepeatMasker	DNA/MULE-MuDR	8852176	8853953	11988	+	.	ID="RND-1_FAMILY-318";Tend="2400";Tstart="689";shortTE="F";uid="e29221f3-4ef7-46db-8880-0b3546ab033f"
CM034316.1	RepeatMasker	DNA/Kolobok-E	88334246	88335435	3865	+	.	ID="RND-1_FAMILY-238";Tend="1265";Tstart="153";shortTE="F";uid="e531840c-c0d0-4806-932a-b65bc3e43a9e"
CM034316.1	RepeatMasker	Retroposon?	73149680	73150414	4538	+	.	ID="RND-6_FAMILY-21867";Tend="2371";Tstart="1661";shortTE="F";uid="06f89fbe-5ca8-4689-a309-8703e70b1bcc"
CM034316.1	RepeatMasker	RC/Helitron	59874957	59875911	7545	+	.	ID="RND-1_FAMILY-220";Tend="1883";Tstart="883";shortTE="F";uid="d8fc0545-7c97-4913-a94e-aee4680b9d5f"
CM034316.1	RepeatMasker	Unknown	120257773	120258267	1519	+	.	ID="RND-6_FAMILY-9055";Tend="1717";Tstart="1147";shortTE="F";uid="5b759ced-ce3f-4eb5-9595-f540271e4a33"
CM034316.1	RepeatMasker	DNA/hAT-Tip100	139703655	139704187	557	+	.	ID="hat-24_lmi";Tend="1604";Tstart="1039";shortTE="F";uid="ecc90f95-100e-443b-b8d6-06cc010aa153"
CM034316.1	RepeatMasker	DNA/Kolobok-T2	99508923	99509364	2538	+	.	ID="RND-5_FAMILY-3197";Tend="1713";Tstart="1282";shortTE="F";uid="ebd4e194-74e4-48c2-9e3e-5d87349b4d01"
CM034316.1	RepeatMasker	Unknown	38233151	38233278	882	+	.	ID="RND-6_FAMILY-7761";Tend="1071";Tstart="939";shortTE="F";uid="be483427-0b9e-48b3-a27d-1376f59b6d79"
CM034316.1	RepeatMasker	Retroposon?	58699867	58701020	7682	+	.	ID="RND-6_FAMILY-10695";Tend="2096";Tstart="936";shortTE="F";uid="e53c6da7-47ab-4a72-8e2a-6dc8437de85f"
CM034316.1	RepeatMasker	DNA	27666553	27667013	2150	+	.	ID="RND-6_FAMILY-2944";Tend="1471";Tstart="972";shortTE="F";uid="149e50d8-2632-4d09-95a9-f36c152e912a"
CM034316.1	RepeatMasker	RC/Helitron	62413683	62414126	758	+	.	ID="RND-6_FAMILY-20164";Tend="1068";Tstart="678";shortTE="F";uid="08fcc5d7-7d7b-4a63-addb-787fae94b77e"
CM034316.1	RepeatMasker	DNA/Kolobok-E	83462630	83463041	405	+	.	ID="RND-6_FAMILY-5713";Tend="1964";Tstart="1563";shortTE="F";uid="d6582f55-ef88-47f2-916f-3dfaab86f934"
CM034316.1	RepeatMasker	DNA/hAT	61564121	61564390	420	+	.	ID="RND-5_FAMILY-3353";Tend="4997";Tstart="4732";shortTE="F";uid="026267b0-9751-48bc-a426-21f6c0cc0a9c"
CM034316.1	RepeatMasker	DNA/Kolobok-E	128853714	128853974	5169	+	.	ID="RND-6_FAMILY-9224";Tend="1216";Tstart="143";shortTE="F";uid="9de96197-b438-42c0-861c-e78863ee55ab"
CM034316.1	RepeatMasker	Retroposon	132159493	132159848	2431	+	.	ID="RND-6_FAMILY-700";Tend="1968";Tstart="1620";shortTE="F";uid="c3dcb8c9-9b2d-4422-bf10-16f05b00dada"
CM034316.1	RepeatMasker	DNA/MULE-MuDR	13787085	13787358	426	+	.	ID="RND-5_FAMILY-2258";TEgroup="ctg_1%7CRND-5_FAMILY-2258%7C3";Tend="1615";Tstart="1058";shortTE="T";uid="9af8e872-a996-4f95-9ac9-e18860a7c99d"
CM034316.1	RepeatMasker	DNA/MULE-MuDR	63402396	63402761	1357	+	.	ID="MUDR-2X_AP";Tend="343";Tstart="17";shortTE="F";uid="c8c245ad-cb1c-4873-8a0e-3a3750563cce"
CM034316.1	RepeatMasker	DNA/hAT-Charlie	22471607	22471924	1885	+	.	ID="DNA8-33_AP";Tend="328";Tstart="1";shortTE="F";uid="fb4dfe82-9578-4fe9-bedd-c1356cfeb261"
CM034316.1	RepeatMasker	RC/Helitron	71281328	71281429	408	+	.	ID="RND-1_FAMILY-517";Tend="6383";Tstart="6285";shortTE="F";uid="d5db5736-eff5-4448-a9b6-28b18d0aa66d"
CM034316.1	RepeatMasker	DNA	2591103	2591406	1117	+	.	ID="TTAA4B_AP";Tend="420";Tstart="97";shortTE="F";uid="7fd147a5-bef4-4017-9442-32e9bbc5edb4"
CM034316.1	RepeatMasker	DNA/TcMar-Fot1	24658148	24658323	613	+	.	ID="RND-6_FAMILY-6648";Tend="205";Tstart="39";shortTE="F";uid="1bc27252-16e5-49aa-8348-48dd699e4e91"
CM034316.1	RepeatMasker	DNA/hAT?	102643756	102643951	580	+	.	ID="RND-6_FAMILY-19891";Tend="1351";Tstart="1180";shortTE="F";uid="38538bfd-a39e-4404-a1a0-c8f043e790a3"
CM034316.1	RepeatMasker	DNA/hAT-hAT19	133913816	133914456	3829	+	.	ID="DNA8-96_AP";Tend="660";Tstart="2";shortTE="F";uid="46adfdf8-384b-46e4-9c35-684fb414d3a2"
CM034316.1	RepeatMasker	Retroposon?	6838666	6839360	5015	+	.	ID="RND-5_FAMILY-1545";Tend="1252";Tstart="523";shortTE="F";uid="533f1100-41ec-40ac-8e67-0962c923f9db"
CM034316.1	RepeatMasker	DNA/MULE-MuDR	146068173	146068422	835	+	.	ID="RND-6_FAMILY-12217";Tend="1685";Tstart="1452";shortTE="F";uid="841046bb-5759-4775-b4a6-6fddb9fd4491"
CM034316.1	RepeatMasker	DNA/Ginger-1	108389566	108390105	2933	+	.	ID="rnd-6_family-1577";Tend="1417";Tstart="913";shortTE="F";uid="65c7fe3e-4ac8-4592-a460-1de16020fbe4"
CM034316.1	RepeatMasker	DNA/P	117266838	117268832	9938	+	.	ID="RND-6_FAMILY-8699";TEgroup="ctg_1%7CRND-6_FAMILY-8699%7C4";Tend="1701";Tstart="52";shortTE="F";uid="18fa1bb6-6ae2-4921-876e-f82ffb3aa942"
CM034316.1	RepeatMasker	DNA/hAT?	15956073	15956173	519	+	.	ID="RND-6_FAMILY-889";Tend="1487";Tstart="1388";shortTE="F";uid="0a26a206-2a4d-447d-ac0d-8cda1eb24d1e"
CM034316.1	RepeatMasker	DNA/hAT-Tip100	117411568	117412564	1050	+	.	ID="RND-6_FAMILY-7524";Tend="2010";Tstart="960";shortTE="F";uid="2bf740db-400e-4d18-bf37-d1101f5add78"
CM034316.1	RepeatMasker	DNA	120124080	120124436	686	+	.	ID="rnd-6_family-9403";Tend="2468";Tstart="2205";shortTE="F";uid="3aa2420d-d286-4bcf-b0e9-dfdb4dd7c804"
CM034316.1	RepeatMasker	Retroposon?	91266906	91267596	4132	+	.	ID="SINE2-1_AP";Tend="1270";Tstart="582";shortTE="F";uid="d354690e-21cf-4837-ad28-35b7a6864d72"
CM034316.1	RepeatMasker	DNA	126090055	126090432	1943	+	.	ID="RND-6_FAMILY-9876";Tend="982";Tstart="633";shortTE="F";uid="005ebb59-1274-42f3-ae5c-7ea5264c6425"
CM034316.1	RepeatMasker	DNA/PIF-Harbinger	149646760	149649922	26878	+	.	ID="rnd-5_family-6962";Tend="4514";Tstart="2054";shortTE="F";uid="0a15a4ca-fddb-4a70-8ceb-2c3737336cac"
CM034316.1	RepeatMasker	DNA/hAT-Charlie	115979725	115979849	441	+	.	ID="RND-6_FAMILY-13559";Tend="1295";Tstart="1187";shortTE="F";uid="e4df8e97-077e-47c4-820e-76ce06499044"
CM034316.1	RepeatMasker	Retroposon?	40236333	40236606	7425	+	.	ID="SINE2-1_AP";Tend="1894";Tstart="340";shortTE="F";uid="275a1ac0-9d3b-49bb-b851-a98a670aab1a"
CM034316.1	RepeatMasker	DNA/Ginger-1	14190499	14190641	709	+	.	ID="RND-5_FAMILY-6062";Tend="1811";Tstart="1667";shortTE="F";uid="f753e94b-1588-4559-a01b-be3e8111a867"
CM034316.1	RepeatMasker	Retroposon?	138022044	138022604	1223	+	.	ID="RND-6_FAMILY-1418";Tend="958";Tstart="479";shortTE="F";uid="6e3a8b23-ebea-49af-8ca8-591d50bf662d"
CM034316.1	RepeatMasker	Unknown	17830379	17830655	1526	+	.	ID="RND-5_FAMILY-9569";Tend="1336";Tstart="1087";shortTE="F";uid="a14e4f49-f8e6-400a-bf08-f81d7165f1ef"
CM034316.1	RepeatMasker	DNA/hAT-hAT19	71286107	71286442	2523	+	.	ID="DNA8-74_AP";Tend="340";Tstart="1";shortTE="F";uid="c56903f0-c730-49df-abf1-0818ae59ae16"
CM034316.1	RepeatMasker	DNA/hAT	2467190	2467618	2855	+	.	ID="RND-1_FAMILY-45";Tend="1473";Tstart="1041";shortTE="F";uid="c3f2ba05-edec-4276-aa72-385b1d6804df"
CM034316.1	RepeatMasker	Retroposon?	9216608	9216802	1531	+	.	ID="RND-6_FAMILY-26955";Tend="1500";Tstart="1306";shortTE="F";uid="c80e03a4-cc90-4778-bec5-36114d8d565d"
CM034316.1	RepeatMasker	RC/Helitron	63404462	63405893	7878	+	.	ID="RND-6_FAMILY-5310";Tend="1813";Tstart="474";shortTE="F";uid="196a1d14-d2af-4a21-8c1c-032db088fea1"
CM034316.1	RepeatMasker	DNA/hAT-hAT19	115483182	115484291	798	+	.	ID="rnd-6_family-8418";Tend="2394";Tstart="813";shortTE="F";uid="80f5a597-66e2-4536-b250-b2a165eabb68"
CM034316.1	RepeatMasker	Retroposon?	75169999	75170171	481	+	.	ID="RND-6_FAMILY-8991";Tend="2924";Tstart="2786";shortTE="F";uid="ec650381-f974-4d5b-bbb2-579f31d7a819"
CM034316.1	RepeatMasker	LINE/L2	137689520	137690692	2770	+	.	ID="RND-6_FAMILY-29267";Tend="5255";Tstart="4152";shortTE="F";uid="29ea9b37-dda1-4208-86f4-2f8fb91f3e0c"
CM034316.1	RepeatMasker	Unknown	19535858	19536138	770	+	.	ID="RND-1_FAMILY-17";Tend="1217";Tstart="915";shortTE="F";uid="2dd1ceca-7bc1-458b-a7b4-22cbc9e48b5c"
CM034316.1	RepeatMasker	DNA/hAT	44802270	44802767	2905	+	.	ID="DNA8-101_AP";Tend="567";Tstart="1";shortTE="F";uid="00ba0604-3f83-46b6-9f94-f3f951d8856d"
CM034316.1	RepeatMasker	LTR/Gypsy	98296849	98303570	56874	+	.	ID="RND-6_FAMILY-5274";Tend="6744";Tstart="170";shortTE="F";uid="50cf8041-c849-41cf-973f-c23c1f2f2611"
CM034316.1	RepeatMasker	LTR/Gypsy	152920062	152920270	1846	+	.	ID="RND-6_FAMILY-23484";Tend="278";Tstart="70";shortTE="F";uid="fa2472b4-ade1-4971-8fa9-80ee03630a7f"
CM034316.1	RepeatMasker	DNA	25908225	25908556	1850	+	.	ID="DNA3-10_AP";Tend="341";Tstart="10";shortTE="F";uid="a33306a9-c02c-45d7-b1e0-2344cf70bb55"
CM034316.1	RepeatMasker	Retroposon?	89306090	89306514	1650	+	.	ID="RND-6_FAMILY-25310";Tend="1142";Tstart="732";shortTE="F";uid="f7f6cd17-6493-4654-b6bc-689b12925a84"
CM034316.1	RepeatMasker	Unknown	140366521	140366654	909	+	.	ID="RND-1_FAMILY-513";Tend="2256";Tstart="2127";shortTE="F";uid="3ee1eee3-d1dd-4440-ba2a-a88d843caa66"
CM034316.1	RepeatMasker	DNA/hAT-Tip100	33939187	33939693	2617	+	.	ID="RND-6_FAMILY-6010";Tend="755";Tstart="303";shortTE="F";uid="a0a7ec6e-5ecd-4048-9e70-815c1d2781f8"
CM034316.1	RepeatMasker	DNA/TcMar-Pogo	123211024	123211668	528	+	.	ID="RND-6_FAMILY-3899";Tend="2142";Tstart="1498";shortTE="F";uid="2e547066-c2bf-4928-aae6-b4d2d6a6801e"
CM034316.1	RepeatMasker	DNA/Kolobok-E	45981936	45982118	481	+	.	ID="RND-6_FAMILY-1722";Tend="1844";Tstart="1665";shortTE="F";uid="1ddc08ca-67a4-4644-a1b2-b69c6fdad4ca"
CM034316.1	RepeatMasker	DNA/Ginger-1	69178232	69178506	976	+	.	ID="rnd-6_family-3774";Tend="1065";Tstart="730";shortTE="F";uid="0394df2a-7194-4615-aac8-64a95bae52f7"
CM034316.1	RepeatMasker	LTR/Gypsy	16155014	16155628	4714	+	.	ID="RND-1_FAMILY-138";Tend="1443";Tstart="810";shortTE="F";uid="f31d83d2-b76e-44e2-b99d-0d39961a0176"
CM034316.1	RepeatMasker	Retroposon?	35208472	35209056	3399	+	.	ID="RND-1_FAMILY-102";Tend="1215";Tstart="683";shortTE="F";uid="196a3af8-e796-432b-af94-4309323fa751"
[truncated: 271,930 more rows]
