# Supplementary material for: Transposon accumulation at xenobiotic gene family loci in aphids
Source: Genome Res. 2023 Oct;33(10):1718–33. doi: 10.1101/gr.277820.123 (PMC10691553; doi:10.1101/gr.277820.123)
Supplement: Supplement 13 [file Supplemental_File_S2.tar.gz › Supplemental_File_S2/melanaphisSacchari.filteredRepeats.gff]

NW_020270366.1	RepeatMasker	DNA/hAT-Tip100	2513784	2514005	460	+	.	ID="DNA8-18_AP";Tend="683";Tstart="459";shortTE="F";uid="4a829daa-ab67-4444-81fa-e8278567acb6"
NW_020270366.1	RepeatMasker	Unknown	11570318	11570559	1344	+	.	ID="RND-6_FAMILY-6057";Tend="1467";Tstart="1211";shortTE="F";uid="7601eb47-4183-4ac9-9ade-add40547b268"
NW_020270366.1	RepeatMasker	DNA/Kolobok-E	18393008	18393130	408	+	.	ID="RND-4_FAMILY-52";Tend="1054";Tstart="923";shortTE="F";uid="723f071e-c8ba-4175-a470-2f4fa8a92361"
NW_020270366.1	RepeatMasker	DNA	21830857	21831082	1199	+	.	ID="DNA8-31_AP";Tend="233";Tstart="1";shortTE="F";uid="3dd4f6d8-bd49-403f-b127-7c267d6ee3f0"
NW_020270366.1	RepeatMasker	Retroposon?	24795134	24795432	460	+	.	ID="SINE2-2_AP";Tend="1098";Tstart="799";shortTE="F";uid="5e587f56-34e6-4ab8-b50e-8290f0592d53"
NW_020270366.1	RepeatMasker	DNA/hAT-Tip100	25442251	25442803	4263	+	.	ID="RND-5_FAMILY-3233";Tend="1520";Tstart="967";shortTE="F";uid="3a264921-9cea-4622-98e1-3595f3a39e24"
NW_020270366.1	RepeatMasker	Retroposon?	5278473	5280114	2465	+	.	ID="RND-3_FAMILY-44";Tend="1391";Tstart="1";shortTE="F";uid="5d38845e-2448-40cc-ad51-c7edbe15b65e"
NW_020270366.1	RepeatMasker	Retroposon?	24795673	24796463	2880	+	.	ID="RND-3_FAMILY-44";Tend="1373";Tstart="612";shortTE="F";uid="760cc182-75e0-4462-8cda-4e6df9d6eaef"
NW_020270366.1	RepeatMasker	Unknown	16286732	16287623	7310	+	.	ID="RND-6_FAMILY-4399";Tend="1697";Tstart="801";shortTE="F";uid="8ecd1dab-88a3-41a2-b92e-f583e3755d40"
NW_020270366.1	RepeatMasker	DNA/TcMar-Mariner	3565271	3565395	402	+	.	ID="MARINER-N13_HSAL";Tend="496";Tstart="369";shortTE="F";uid="b992c75e-724f-4177-a62c-8f438e8bfc34"
NW_020270366.1	RepeatMasker	DNA/hAT-hAT19	3042849	3043558	1124	+	.	ID="RND-5_FAMILY-5747";TEgroup="ctg_1%7CRND-5_FAMILY-5747%7C1";Tend="1516";Tstart="919";shortTE="F";uid="fb399216-cecb-41a5-9a6b-c8fd1e3c9e94"
NW_020270366.1	RepeatMasker	DNA/hAT-hAT19	18843036	18843205	499	+	.	ID="HAT-N2_AP";Tend="198";Tstart="1";shortTE="F";uid="5a995eec-0ce1-48f3-933e-8fcd0d7a36ba"
NW_020270366.1	RepeatMasker	DNA	22887436	22887582	708	+	.	ID="RND-5_FAMILY-1999";Tend="2725";Tstart="2573";shortTE="F";uid="d1789970-8aff-4aa4-bfec-3a2b17f5ef3b"
NW_020270366.1	RepeatMasker	DNA/Kolobok-E	19896940	19897269	593	+	.	ID="RND-6_FAMILY-1631";Tend="1216";Tstart="940";shortTE="F";uid="7c2597c6-e71f-4f01-8e81-7d2e39277754"
NW_020270366.1	RepeatMasker	Retroposon?	24671804	24672274	402	+	.	ID="RND-3_FAMILY-44";TEgroup="ctg_1%7CRND-3_FAMILY-44%7C16";Tend="1561";Tstart="998";shortTE="F";uid="9d564ff8-5b51-4a8a-ae22-aa66bda5c135"
NW_020270366.1	RepeatMasker	DNA	25863447	25863633	442	+	.	ID="TTAA24_AP";Tend="160";Tstart="5";shortTE="F";uid="16fe6d8d-c4eb-4d16-a37a-61a0ff7d3f52"
NW_020270366.1	RepeatMasker	Unknown	18416849	18417290	3578	+	.	ID="RND-6_FAMILY-3392";Tend="1711";Tstart="1282";shortTE="F";uid="7b01f7a3-a14c-4707-b95e-e35a47a0e15b"
NW_020270366.1	RepeatMasker	DNA	19220203	19220613	568	+	.	ID="DNA-TTAA-1_AP";Tend="422";Tstart="6";shortTE="F";uid="7ead6533-6e5b-4fe4-af22-d8188da44041"
NW_020270366.1	RepeatMasker	DNA	19046889	19047167	524	+	.	ID="ttaa2c_ap";Tend="305";Tstart="61";shortTE="F";uid="a3a25113-eb26-4de9-8c1e-6c9f6ab0a1df"
NW_020270366.1	RepeatMasker	LINE/I-Jockey	19792678	19793305	961	+	.	ID="RND-5_FAMILY-4240";Tend="1447";Tstart="787";shortTE="F";uid="5a99b737-8d94-4af0-aaf2-b2d4c781e14e"
NW_020270366.1	RepeatMasker	DNA/hAT-Charlie	1188333	1188541	876	+	.	ID="RND-6_FAMILY-831";Tend="1156";Tstart="916";shortTE="F";uid="ab7dd7a3-2364-4ec6-bfba-50ec16664b3d"
NW_020270366.1	RepeatMasker	DNA/hAT	8808919	8809561	3365	+	.	ID="RND-1_FAMILY-94";Tend="1590";Tstart="980";shortTE="F";uid="9f57d19b-dbbf-4992-abf5-040106f7e0a2"
NW_020270366.1	RepeatMasker	Retroposon?	2910900	2911432	908	+	.	ID="SINE2-1_AP";Tend="625";Tstart="127";shortTE="F";uid="5299b101-a3bb-4511-970b-19c47a80a5b4"
NW_020270366.1	RepeatMasker	Unknown	5391968	5392292	1154	+	.	ID="RND-4_FAMILY-965";Tend="1920";Tstart="1593";shortTE="F";uid="81c5cbbc-9e06-428f-804a-40dcbda7818d"
NW_020270366.1	RepeatMasker	DNA	5640419	5640645	468	+	.	ID="DNA4-3_AP";Tend="416";Tstart="199";shortTE="F";uid="fb309fdf-0934-40e3-9077-4ca0c969c04f"
NW_020270366.1	RepeatMasker	Unknown	17581583	17581755	577	+	.	ID="RND-1_FAMILY-116";Tend="1093";Tstart="928";shortTE="F";uid="cf66c4af-fb12-48e8-b669-7696ad8128f6"
NW_020270366.1	RepeatMasker	Unknown	12203646	12203777	403	+	.	ID="RND-1_FAMILY-105";Tend="1612";Tstart="1506";shortTE="F";uid="3220ecbd-125a-4461-956a-20ad075c314a"
NW_020270366.1	RepeatMasker	Retroposon?	1515508	1515875	663	+	.	ID="SINE2-2_AP";Tend="518";Tstart="137";shortTE="F";uid="5ebdc48e-6c44-45dc-a8ac-b8b43f933556"
NW_020270366.1	RepeatMasker	LINE/I-Jockey	23162220	23162944	1187	+	.	ID="RND-5_FAMILY-2329";Tend="876";Tstart="16";shortTE="F";uid="1d6b4127-e289-490c-93b8-ed11d430ef75"
NW_020270366.1	RepeatMasker	DNA/hAT-Charlie	22882199	22882504	811	+	.	ID="DNA8-47_AP";Tend="307";Tstart="1";shortTE="F";uid="c5d2dffc-781f-4a38-91ef-2b80e849fccd"
NW_020270366.1	RepeatMasker	Unknown	654826	655094	965	+	.	ID="RND-6_FAMILY-806";Tend="1105";Tstart="797";shortTE="F";uid="88812672-def1-4f7c-b9f1-bfe3c17a356d"
NW_020270366.1	RepeatMasker	DNA	25131830	25132199	757	+	.	ID="DNA4-2_AP";Tend="769";Tstart="413";shortTE="F";uid="b4ff26e4-9c31-4ab5-8925-082554d7ed66"
NW_020270366.1	RepeatMasker	DNA/TcMar-m44?	24454974	24455141	905	+	.	ID="dnax-4b_ap";Tend="173";Tstart="2";shortTE="F";uid="da8e89bb-0ce7-40c6-8de4-d75d794fbae1"
NW_020270366.1	RepeatMasker	DNA	5987128	5987300	432	+	.	ID="dna4-2_ap";Tend="284";Tstart="116";shortTE="F";uid="e3c518b4-5f21-4901-a229-c902783413ce"
NW_020270366.1	RepeatMasker	DNA/hAT	16841119	16841399	1115	+	.	ID="RND-5_FAMILY-2196";Tend="1273";Tstart="977";shortTE="F";uid="ffd33331-43e0-4a0e-9872-0d052251f8c0"
NW_020270366.1	RepeatMasker	DNA	1654051	1654427	2275	+	.	ID="RND-6_FAMILY-3590";Tend="1327";Tstart="931";shortTE="F";uid="6f3372b4-cbfe-4b13-bd5d-330efd6277c6"
NW_020270366.1	RepeatMasker	DNA/Kolobok-E	1566297	1566568	1268	+	.	ID="RND-6_FAMILY-1631";Tend="1232";Tstart="954";shortTE="F";uid="41bc32c4-8e75-4822-9eeb-6e0801f67ec9"
NW_020270366.1	RepeatMasker	Retroposon?	3127924	3128097	629	+	.	ID="RND-3_FAMILY-44";Tend="1366";Tstart="1202";shortTE="F";uid="4ad019e3-e815-4468-b917-22f49e48b35c"
NW_020270366.1	RepeatMasker	Unknown	5716991	5717285	1109	+	.	ID="RND-1_FAMILY-37";Tend="609";Tstart="298";shortTE="F";uid="9d5b57f8-5123-460e-8391-f3d93dced1e4"
NW_020270366.1	RepeatMasker	DNA/MULE-MuDR	991575	992336	6131	+	.	ID="RND-5_FAMILY-3178";Tend="1664";Tstart="903";shortTE="F";uid="0d59d809-cc79-40e3-9bb6-9474ae4eeb8c"
NW_020270366.1	RepeatMasker	DNA/hAT-hAT19	16031258	16031497	511	+	.	ID="HAT-1_RPR";Tend="1434";Tstart="1200";shortTE="F";uid="1637a32d-f26b-44c4-b4c2-4cd5d9771930"
NW_020270366.1	RepeatMasker	DNA	17837302	17837670	1276	+	.	ID="DNA4-2_AP";Tend="399";Tstart="10";shortTE="F";uid="67f19ec9-e72d-447e-96a9-f06475119cf8"
NW_020270366.1	RepeatMasker	Unknown	6701437	6701872	2146	+	.	ID="RND-5_FAMILY-651";Tend="1405";Tstart="934";shortTE="F";uid="18a2e0ea-ee2b-45cd-82f3-5c16104ca2cb"
NW_020270366.1	RepeatMasker	DNA/TcMar-Pogo	16998998	16999174	403	+	.	ID="RND-6_FAMILY-3807";Tend="1427";Tstart="1257";shortTE="F";uid="2717f67a-f5b7-477b-a04b-a1df2e5536d5"
NW_020270366.1	RepeatMasker	LINE/L2	5299898	5300364	442	+	.	ID="RND-6_FAMILY-659";Tend="2004";Tstart="1561";shortTE="F";uid="100e6b85-5abc-42a5-b043-ec2f4785343b"
NW_020270366.1	RepeatMasker	DNA/hAT-hAT19	6734784	6734997	430	+	.	ID="RND-6_FAMILY-14";Tend="1170";Tstart="898";shortTE="F";uid="549a2b70-3721-4f5c-9b02-185336d495cc"
NW_020270366.1	RepeatMasker	DNA	20741218	20741330	542	+	.	ID="dna4-3_ap";Tend="322";Tstart="209";shortTE="F";uid="8f3df22d-147f-4072-afce-29a937ec061c"
NW_020270366.1	RepeatMasker	DNA	10576307	10576719	674	+	.	ID="DNA4-2_AP";Tend="769";Tstart="330";shortTE="F";uid="10409d6b-378f-4480-8096-fe7dfbfc44c4"
NW_020270366.1	RepeatMasker	DNA	16786162	16786413	440	+	.	ID="DNA4-2B_AP";Tend="275";Tstart="9";shortTE="F";uid="8700f8ab-a4ee-49ca-bf48-4d6f69eacbcd"
NW_020270366.1	RepeatMasker	Unknown	5972251	5972359	427	+	.	ID="RND-6_FAMILY-1553";Tend="1386";Tstart="1276";shortTE="F";uid="1f770e87-8b3a-49c7-aa02-7d7af234250b"
NW_020270366.1	RepeatMasker	DNA/hAT-hAT19	19745346	19745494	434	+	.	ID="HAT-N4_AP";Tend="149";Tstart="1";shortTE="F";uid="cebc8156-b1fe-431c-b27b-c46df2675cce"
NW_020270366.1	RepeatMasker	DNA/Ginger-1	20374368	20374831	687	+	.	ID="GINGER1-1_AP";Tend="4356";Tstart="3856";shortTE="F";uid="1434077c-5dfc-45c8-b9e0-7821ab7675d2"
NW_020270366.1	RepeatMasker	Retroposon?	9117984	9118206	566	+	.	ID="SINE2-2_AP";Tend="256";Tstart="14";shortTE="F";uid="ca101a77-652e-47ee-8e70-716f0e61aae0"
NW_020270366.1	RepeatMasker	DNA	24047376	24047788	1108	+	.	ID="DNA4-2_AP";Tend="438";Tstart="8";shortTE="F";uid="da9de833-1930-4929-a7aa-cc8f549cc291"
NW_020270366.1	RepeatMasker	DNA/MULE-MuDR	7504092	7504589	735	+	.	ID="MUDR12X_AP";TEgroup="ctg_1%7CMUDR12X_AP%7C4";Tend="1397";Tstart="1";shortTE="F";uid="a6b7bb91-c2e4-4dae-8bba-c9ba51c96533"
NW_020270366.1	RepeatMasker	Retroposon?	16320134	16320372	410	+	.	ID="RND-3_FAMILY-44";Tend="1321";Tstart="1079";shortTE="F";uid="f8c5ae54-e3da-44e0-9b96-345f6f23f493"
NW_020270366.1	RepeatMasker	DNA/Sola-1	8894107	8894499	432	+	.	ID="SOLA1-2_AP";Tend="393";Tstart="1";shortTE="F";uid="5e9678cb-202a-4738-afd6-69818f84c779"
NW_020270366.1	RepeatMasker	DNA/hAT-Charlie	19588795	19589022	1387	+	.	ID="RND-6_FAMILY-30624";Tend="1299";Tstart="1088";shortTE="F";uid="80aab226-c2b6-4d46-a818-1048af587792"
NW_020270366.1	RepeatMasker	DNA	20817566	20818057	662	+	.	ID="DNA4-3_AP";Tend="608";Tstart="115";shortTE="F";uid="ff324217-3d8a-4580-ae94-0b96a2030284"
NW_020270366.1	RepeatMasker	DNA/hAT	21578550	21579079	2583	+	.	ID="RND-1_FAMILY-70";Tend="1463";Tstart="906";shortTE="F";uid="32892522-d04d-4bd4-8d96-ee11ce4e5351"
NW_020270366.1	RepeatMasker	DNA/hAT-Blackjack	1049317	1049627	942	+	.	ID="RND-6_FAMILY-2118";Tend="1146";Tstart="835";shortTE="F";uid="cf526ea4-2eb7-44d1-b06c-2e0f6269397b"
NW_020270366.1	RepeatMasker	Retroposon?	686522	687335	721	+	.	ID="RND-3_FAMILY-44";Tend="930";Tstart="20";shortTE="F";uid="bc350cfa-988a-46ac-a6c6-f4ec10d20da4"
NW_020270366.1	RepeatMasker	DNA/TcMar-Pogo	18751388	18752025	3787	+	.	ID="RND-1_FAMILY-5";Tend="1600";Tstart="926";shortTE="F";uid="229df7e3-3675-43d5-8606-a843c597a9cd"
NW_020270366.1	RepeatMasker	DNA/hAT	8793185	8793653	2853	+	.	ID="RND-5_FAMILY-1734";Tend="1549";Tstart="1068";shortTE="F";uid="8b537ae8-ad5e-42f8-a92d-3ce2e2b2dbd3"
NW_020270366.1	RepeatMasker	DNA	25141827	25142425	1771	+	.	ID="DNA4-2_AP";Tend="764";Tstart="188";shortTE="F";uid="5dbacbba-bf3e-4b51-b0bf-e7b42c505962"
NW_020270366.1	RepeatMasker	DNA	7916306	7916445	407	+	.	ID="dna2-2_ap";Tend="650";Tstart="502";shortTE="F";uid="898533ed-3d05-4f6f-b4a9-60be630870bb"
NW_020270366.1	RepeatMasker	DNA	12656158	12656516	1328	+	.	ID="DNA4-3_AP";Tend="529";Tstart="151";shortTE="F";uid="a3bfeca5-b1ac-47ce-bbe7-748ecd130e02"
NW_020270366.1	RepeatMasker	DNA	17147141	17147563	2604	+	.	ID="TTAA3_AP";Tend="429";Tstart="1";shortTE="F";uid="803c87d5-81ca-4b55-be00-fa78e92bdbd7"
NW_020270366.1	RepeatMasker	DNA	13438410	13438601	589	+	.	ID="DNA4-2_AP";Tend="744";Tstart="550";shortTE="F";uid="dfffe682-8e79-4205-99d9-408a51a4ca0f"
NW_020270366.1	RepeatMasker	Unknown	5013359	5013512	825	+	.	ID="RND-4_FAMILY-1307";Tend="1103";Tstart="959";shortTE="F";uid="d1abb96e-8113-4353-9e7b-30c36721242b"
NW_020270366.1	RepeatMasker	DNA	5642573	5642856	733	+	.	ID="TTAA2C_AP";Tend="274";Tstart="2";shortTE="F";uid="dfe547e2-6759-44fb-ae15-b6a1281b448d"
NW_020270366.1	RepeatMasker	DNA/hAT-hAT19	11069135	11069495	1812	+	.	ID="RND-5_FAMILY-862";Tend="1454";Tstart="1098";shortTE="F";uid="ea14d887-a5ed-4203-9662-889e7512b326"
NW_020270366.1	RepeatMasker	DNA/P	21329037	21329194	450	+	.	ID="RND-5_FAMILY-228";Tend="1093";Tstart="933";shortTE="F";uid="9f05f167-9db8-4f15-a383-9165793fb6f1"
NW_020270366.1	RepeatMasker	Retroposon?	6222436	6223164	2591	+	.	ID="RND-3_FAMILY-44";Tend="1373";Tstart="664";shortTE="F";uid="039593fe-99a8-40d4-bcdb-dce24b0cd43a"
NW_020270366.1	RepeatMasker	DNA	5282471	5282729	479	+	.	ID="ttaa2c_ap";Tend="339";Tstart="82";shortTE="F";uid="737d6005-9b3b-4fe4-a289-fa2b6a2265da"
NW_020270366.1	RepeatMasker	Retroposon?	1399288	1400437	1973	+	.	ID="RND-3_FAMILY-44";Tend="1373";Tstart="1";shortTE="F";uid="942007a5-3fe9-4878-9c3b-99dcec55033b"
NW_020270366.1	RepeatMasker	DNA/TcMar-Tigger	18810309	18810436	679	+	.	ID="RND-5_FAMILY-16";Tend="1047";Tstart="920";shortTE="F";uid="d8e7d218-e8a4-48c4-96f6-b633b007a6c5"
NW_020270366.1	RepeatMasker	Unknown	6223171	6223305	566	+	.	ID="RND-1_FAMILY-61";Tend="1096";Tstart="954";shortTE="F";uid="44f7baef-7360-4983-b18d-0d598cfaff34"
NW_020270366.1	RepeatMasker	DNA/hAT-hAT19	2235776	2235916	474	+	.	ID="HAT-N13_AP";Tend="626";Tstart="508";shortTE="F";uid="7516ee1e-6f93-422b-935e-3d5a9d171c03"
NW_020270366.1	RepeatMasker	Unknown	25888133	25888606	2430	+	.	ID="RND-5_FAMILY-1058";Tend="1547";Tstart="1081";shortTE="F";uid="a39f057b-ac3d-4b74-8811-b6a619ffc9dd"
NW_020270366.1	RepeatMasker	DNA/Kolobok-E	25887	26716	5323	+	.	ID="RND-1_FAMILY-39";Tend="1806";Tstart="941";shortTE="F";uid="e2345d23-60fc-40b5-9b75-591016413e30"
NW_020270366.1	RepeatMasker	DNA/hAT-Tip100	1622297	1622748	3068	+	.	ID="RND-1_FAMILY-87";Tend="1329";Tstart="884";shortTE="F";uid="0f00886f-c3ab-4231-88a0-64babacda6f1"
NW_020270366.1	RepeatMasker	DNA/TcMar-Pogo	8938024	8938169	1029	+	.	ID="RND-1_FAMILY-8";Tend="1725";Tstart="1565";shortTE="F";uid="932ed979-f6aa-462f-9327-e82276012861"
NW_020270366.1	RepeatMasker	DNA	15173963	15174226	452	+	.	ID="ttaa3c_ap";Tend="402";Tstart="130";shortTE="F";uid="c4037ba2-11d8-4eb8-8524-2b8e40da626c"
NW_020270366.1	RepeatMasker	DNA/hAT-hAT19	2305541	2305810	1440	+	.	ID="RND-6_FAMILY-13";Tend="1575";Tstart="1247";shortTE="F";uid="a01affa3-3cfe-4833-b3d6-f85da466d845"
NW_020270366.1	RepeatMasker	Unknown	7559946	7560659	1322	+	.	ID="RND-5_FAMILY-2909";Tend="1519";Tstart="733";shortTE="F";uid="e117366d-9eba-4657-ae40-e81f746f7377"
NW_020270366.1	RepeatMasker	Retroposon?	19457387	19457568	504	+	.	ID="RND-3_FAMILY-44";Tend="1380";Tstart="1208";shortTE="F";uid="5ad982a2-2a4d-44ca-9e11-61e99a7c4570"
NW_020270366.1	RepeatMasker	DNA	14951483	14951674	836	+	.	ID="TTAA22_AP";Tend="191";Tstart="2";shortTE="F";uid="d1664416-4078-4824-bac0-8f476cc1d418"
NW_020270366.1	RepeatMasker	DNA/TcMar-Mariner	2239458	2239862	2588	+	.	ID="RND-5_FAMILY-359";Tend="1349";Tstart="992";shortTE="F";uid="312a92c0-a992-4758-a437-1d429cdf1283"
NW_020270366.1	RepeatMasker	DNA/hAT-Charlie	20434376	20434738	2033	+	.	ID="RND-5_FAMILY-4105";Tend="1266";Tstart="908";shortTE="F";uid="1572e890-7977-43b1-863b-cc040ef1f4a2"
NW_020270366.1	RepeatMasker	Unknown	11427315	11427578	1566	+	.	ID="RND-1_FAMILY-2";Tend="1212";Tstart="966";shortTE="F";uid="de0a67e0-03e8-4b00-bb43-1b4df9893a62"
NW_020270366.1	RepeatMasker	DNA/Kolobok-E	18125600	18125709	482	+	.	ID="KOLOBOKE-4_AP";Tend="2631";Tstart="2523";shortTE="F";uid="3c3af655-f871-4e0d-8233-44e7ff890cc9"
NW_020270366.1	RepeatMasker	DNA/hAT-hAT19	16214902	16215434	468	+	.	ID="DNA8-73_AP";TEgroup="ctg_1%7CDNA8-73_AP%7C5";Tend="784";Tstart="57";shortTE="F";uid="38c76095-c0b6-4fae-a410-2aa439847fdf"
NW_020270366.1	RepeatMasker	DNA/hAT-hAT19	11840944	11841831	987	+	.	ID="HAT-4_LMI";Tend="1478";Tstart="594";shortTE="F";uid="c5ce0058-66a4-4e41-9149-c2c43a0c2a89"
NW_020270366.1	RepeatMasker	Unknown	20469659	20470459	4954	+	.	ID="RND-6_FAMILY-7428";Tend="1532";Tstart="739";shortTE="F";uid="99bd6a47-b7f1-4faa-94cf-8cebd0ec4725"
NW_020270366.1	RepeatMasker	DNA	21564272	21564581	719	+	.	ID="DNA4-3_AP";Tend="324";Tstart="3";shortTE="F";uid="424946dd-a820-4830-846b-db7f74795f7f"
NW_020270366.1	RepeatMasker	DNA	3796450	3796824	671	+	.	ID="DNA3-8_AP";Tend="350";Tstart="1";shortTE="F";uid="36f7c904-2e16-4a25-bf73-c20531f4dc68"
NW_020270366.1	RepeatMasker	LTR/Gypsy	5374195	5374736	2127	+	.	ID="RND-4_FAMILY-590";TEgroup="ctg_1%7CRND-4_FAMILY-590%7C5";Tend="1759";Tstart="1091";shortTE="F";uid="52d38dc9-b4b9-4e8c-ba2c-8a2e8ca2444d"
NW_020270366.1	RepeatMasker	DNA/Kolobok-T2	13624483	13625615	996	+	.	ID="KOLOBOK-1_AP";Tend="3714";Tstart="2589";shortTE="F";uid="b3ce9aee-3d77-4ccc-b42e-6b429fbe1e83"
NW_020270366.1	RepeatMasker	DNA/hAT-hAT19	23854584	23854772	1108	+	.	ID="DNA8-52_AP";Tend="827";Tstart="647";shortTE="F";uid="cf9768c5-1ac5-40ad-9200-55d5d2d4340f"
NW_020270366.1	RepeatMasker	DNA	1380947	1381307	586	+	.	ID="DNA4-2_AP";Tend="361";Tstart="1";shortTE="F";uid="068ddf46-87bd-4a00-810d-f47eee51ba7c"
NW_020270366.1	RepeatMasker	DNA	1132237	1132453	683	+	.	ID="DNA4-3_AP";Tend="483";Tstart="271";shortTE="F";uid="e1c2ada1-fd35-4245-aaec-180832e8e8b2"
NW_020270366.1	RepeatMasker	DNA/hAT	5538271	5538802	3253	+	.	ID="RND-6_FAMILY-12035";Tend="1478";Tstart="953";shortTE="F";uid="4886238b-4d1c-45fa-a512-5c6afbb0328c"
NW_020270366.1	RepeatMasker	DNA/hAT-Tip100	15218904	15219127	1110	+	.	ID="RND-6_FAMILY-2601";Tend="1203";Tstart="959";shortTE="F";uid="f0115d28-64fe-4b37-a141-d9c9694ba4ed"
NW_020270366.1	RepeatMasker	Retroposon?	1236428	1237634	2131	+	.	ID="RND-3_FAMILY-44";Tend="1396";Tstart="149";shortTE="F";uid="ede5d9f1-8957-4854-a80d-23206482ebcc"
NW_020270366.1	RepeatMasker	Unknown	1323818	1324316	432	+	.	ID="RND-6_FAMILY-1553";TEgroup="ctg_1%7CRND-6_FAMILY-1553%7C1";Tend="1610";Tstart="1000";shortTE="T";uid="de1a4cb8-fba3-4ca4-b7f4-ec3326b149aa"
NW_020270366.1	RepeatMasker	DNA	20638206	20638611	1088	+	.	ID="TTAA2D_AP";Tend="431";Tstart="6";shortTE="F";uid="edae45cd-cd98-491c-ac80-52b4aef4b592"
NW_020270366.1	RepeatMasker	DNA/hAT-Tip100	209299	209559	1293	+	.	ID="RND-6_FAMILY-2601";Tend="1203";Tstart="945";shortTE="F";uid="6d883be8-bc42-4ea5-969b-572ca222ebc6"
NW_020270366.1	RepeatMasker	DNA/TcMar-Tigger	2864283	2864387	472	+	.	ID="RND-5_FAMILY-16";Tend="1650";Tstart="1546";shortTE="F";uid="b028d8bd-2399-4eff-adff-dce25827b663"
NW_020270366.1	RepeatMasker	Unknown	25824876	25825132	1478	+	.	ID="RND-5_FAMILY-1124";Tend="1716";Tstart="1447";shortTE="F";uid="bf84d3ca-68cc-41ae-862b-45559d0887a5"
NW_020270366.1	RepeatMasker	Unknown	371124	371882	1194	+	.	ID="RND-1_FAMILY-101";Tend="1697";Tstart="962";shortTE="F";uid="ad5fc1ad-355c-405b-8020-ee2b335b66f7"
NW_020270366.1	RepeatMasker	Unknown	4285376	4285985	2785	+	.	ID="RND-5_FAMILY-1058";Tend="1585";Tstart="970";shortTE="F";uid="9c00dbf6-e2f3-4e84-94d0-0a2a9a2fef15"
NW_020270366.1	RepeatMasker	Unknown	2411333	2411778	1355	+	.	ID="RND-1_FAMILY-13";Tend="1423";Tstart="972";shortTE="F";uid="a3304ae1-76e3-43bc-86dd-b0d11b81103c"
NW_020270366.1	RepeatMasker	DNA	1328983	1329150	702	+	.	ID="dna8-31_ap";Tend="595";Tstart="388";shortTE="F";uid="7962c477-aa9f-4b76-8084-4bb8a1bd2e6b"
NW_020270366.1	RepeatMasker	LTR/Copia	17015189	17015406	1170	+	.	ID="RND-5_FAMILY-5187";Tend="1228";Tstart="973";shortTE="F";uid="0a8a9d15-9168-4c21-94db-ebfc2d5e34eb"
NW_020270366.1	RepeatMasker	DNA	19083283	19083624	687	+	.	ID="DNA-TTAA-1_AP";Tend="423";Tstart="50";shortTE="F";uid="9b252d11-6975-4a32-abf2-d1e743ff2ac2"
NW_020270366.1	RepeatMasker	DNA	12468093	12468243	607	+	.	ID="dna4-2_ap";Tend="191";Tstart="41";shortTE="F";uid="d5f80e92-9cb9-46b5-b655-401b0e8b61a7"
NW_020270366.1	RepeatMasker	DNA/hAT-Charlie	13080511	13080692	829	+	.	ID="RND-6_FAMILY-2684";Tend="1117";Tstart="957";shortTE="F";uid="fdb458f7-cc8c-407a-92b6-d9b79f2812de"
NW_020270366.1	RepeatMasker	Unknown	20180907	20181066	1051	+	.	ID="RND-5_FAMILY-504";Tend="1284";Tstart="1138";shortTE="F";uid="a2abfa15-603b-4024-a0cf-75377c276d22"
NW_020270366.1	RepeatMasker	DNA	5835664	5837190	8123	+	.	ID="rnd-6_family-3458";Tend="2365";Tstart="762";shortTE="F";uid="444f5193-21d0-462b-87c1-0e4cf6c84f96"
NW_020270366.1	RepeatMasker	Retroposon?	16591864	16593409	2816	+	.	ID="RND-3_FAMILY-44";Tend="1473";Tstart="361";shortTE="F";uid="8ab82110-15ee-408f-a314-41908626ecb8"
NW_020270366.1	RepeatMasker	DNA/MULE-MuDR	229073	229375	1347	+	.	ID="MUDR2X_AP";Tend="1903";Tstart="1597";shortTE="F";uid="957ee85f-7fad-4de3-8d4b-265cf40bb5a1"
NW_020270366.1	RepeatMasker	Retroposon?	2818933	2819140	413	+	.	ID="SINE2-1_AP";Tend="416";Tstart="204";shortTE="F";uid="e0435943-1c1b-485d-9481-114f3a56f2fc"
NW_020270366.1	RepeatMasker	Retroposon?	18759276	18759409	438	+	.	ID="SINE2-2_AP";Tend="197";Tstart="61";shortTE="F";uid="01ec17d7-485f-42a5-8d66-fa166d8ae4fa"
NW_020270366.1	RepeatMasker	DNA/hAT-Charlie	19392574	19392721	555	+	.	ID="DNA8-104_AP";Tend="182";Tstart="1";shortTE="F";uid="0c2ebf09-83aa-4056-9b1b-2f2cf4a7faae"
NW_020270366.1	RepeatMasker	DNA	1411787	1412589	638	+	.	ID="DNA4-2_AP";Tend="733";Tstart="17";shortTE="F";uid="65187a53-e1e1-472b-bf7e-dd3d521b1d03"
NW_020270366.1	RepeatMasker	Unknown	6218175	6218430	1400	+	.	ID="RND-1_FAMILY-2";Tend="1219";Tstart="942";shortTE="F";uid="015c08cd-6991-4acd-b547-3c27ea916306"
NW_020270366.1	RepeatMasker	Unknown	17681211	17681316	472	+	.	ID="RND-5_FAMILY-943";Tend="2784";Tstart="2674";shortTE="F";uid="0ff7be4f-981f-43a7-bdcc-bb806939597c"
NW_020270366.1	RepeatMasker	DNA/MULE-MuDR	10555085	10555275	560	+	.	ID="RND-6_FAMILY-5994";Tend="1931";Tstart="1770";shortTE="F";uid="e8d9c5a9-5111-483b-aaac-274fabf41d45"
NW_020270366.1	RepeatMasker	Unknown	3508172	3508336	882	+	.	ID="RND-4_FAMILY-1307";Tend="1095";Tstart="939";shortTE="F";uid="d4149655-98cd-4011-9a36-0f172fa92a65"
NW_020270366.1	RepeatMasker	Retroposon?	25144038	25144277	435	+	.	ID="RND-3_FAMILY-44";Tend="1314";Tstart="1072";shortTE="F";uid="22c71949-1967-417c-bf10-a1fd61008edf"
NW_020270366.1	RepeatMasker	Unknown	2264295	2264826	662	+	.	ID="RND-4_FAMILY-965";TEgroup="ctg_1%7CRND-4_FAMILY-965%7C1";Tend="1907";Tstart="1256";shortTE="F";uid="75bd1207-6d09-4ea9-b83a-82db3040f42d"
NW_020270366.1	RepeatMasker	Unknown	8765802	8766054	613	+	.	ID="RND-1_FAMILY-24";Tend="1720";Tstart="1463";shortTE="F";uid="1ffa0c04-bb31-4b6c-b5c0-3f99f75dac80"
NW_020270366.1	RepeatMasker	DNA/MULE-NOF	8603378	8603498	473	+	.	ID="REHAVKUS-2_NVI";Tend="679";Tstart="556";shortTE="F";uid="ef1cab33-ec19-4d62-972a-40eb653a1262"
NW_020270366.1	RepeatMasker	DNA/hAT-hAT19	20411748	20412271	415	+	.	ID="RND-4_FAMILY-265";TEgroup="ctg_1%7CRND-4_FAMILY-265%7C2";Tend="1512";Tstart="857";shortTE="F";uid="a9c10841-a8b2-4f2d-ad94-a90bdcdcff32"
NW_020270366.1	RepeatMasker	Retroposon?	18745128	18745386	901	+	.	ID="SINE2-1_AP";Tend="1291";Tstart="1036";shortTE="F";uid="fb5e8f9c-5368-4c0a-bac4-fe3ea350f53b"
NW_020270366.1	RepeatMasker	DNA	1102020	1102125	400	+	.	ID="dna-ttaa-1_ap";Tend="327";Tstart="220";shortTE="F";uid="8c53f8f1-de5e-4a9a-a0b8-5820bd9111ba"
NW_020270366.1	RepeatMasker	DNA	17085626	17086204	994	+	.	ID="DNA4-1_AP";Tend="690";Tstart="15";shortTE="F";uid="0daba9aa-e986-4086-9b99-9b9458c48eee"
NW_020270366.1	RepeatMasker	Retroposon?	20849094	20849356	551	+	.	ID="SINE2-1_AP";Tend="558";Tstart="259";shortTE="F";uid="16af6491-9b11-4097-bd3b-b77c21a032ce"
NW_020270366.1	RepeatMasker	DNA	7626602	7626960	708	+	.	ID="ttaa2c_ap";Tend="405";Tstart="17";shortTE="F";uid="7663d78f-e8fe-4516-9628-51bda8b76469"
NW_020270366.1	RepeatMasker	DNA/hAT-Charlie	15651697	15651837	539	+	.	ID="DNA8-72_AP";Tend="138";Tstart="1";shortTE="F";uid="58516bdc-f898-46ab-99ea-3040582248fb"
NW_020270366.1	RepeatMasker	DNA	16212276	16212603	569	+	.	ID="RND-6_FAMILY-3590";TEgroup="ctg_1%7CRND-6_FAMILY-3590%7C4";Tend="1658";Tstart="1310";shortTE="F";uid="41f6efe6-0b39-49a5-8c0b-130ea44b7647"
NW_020270366.1	RepeatMasker	DNA	15959894	15960205	805	+	.	ID="TTAA8_AP";Tend="349";Tstart="1";shortTE="F";uid="b5eea4f0-b8f2-44ed-a227-5dfcb5dbe098"
NW_020270366.1	RepeatMasker	RC/Helitron	10519809	10520304	785	+	.	ID="HELITRON-1_RPR";Tend="2267";Tstart="1631";shortTE="F";uid="040f3bd0-f4e3-4e49-92c7-a710dd4cde32"
NW_020270366.1	RepeatMasker	DNA	15022465	15022806	546	+	.	ID="DNA4-2_AP";Tend="769";Tstart="407";shortTE="F";uid="fb896176-9905-47e5-b048-ce3884cbbd4d"
NW_020270366.1	RepeatMasker	DNA	20664208	20664508	420	+	.	ID="DNA4-1_AP";Tend="350";Tstart="18";shortTE="F";uid="82f6a22b-5aeb-4114-95dc-931ce28f792f"
NW_020270366.1	RepeatMasker	Unknown	3847	4029	535	+	.	ID="RND-5_FAMILY-7189";Tend="1119";Tstart="958";shortTE="F";uid="aa08f503-c18c-4a32-b6e5-c293a0346267"
NW_020270366.1	RepeatMasker	DNA	20737477	20737806	637	+	.	ID="ttaa2c_ap";Tend="335";Tstart="1";shortTE="F";uid="a786ede0-becd-4b4f-b55f-dbc0a5e1a96b"
NW_020270366.1	RepeatMasker	Retroposon?	21952452	21952634	583	+	.	ID="RND-6_FAMILY-3288";Tend="666";Tstart="487";shortTE="F";uid="0123ed92-f62c-402d-96f4-51721bca28e5"
NW_020270366.1	RepeatMasker	DNA/TcMar-Tc1	3359237	3359340	410	+	.	ID="MARINER-11_AEC";Tend="1365";Tstart="1262";shortTE="F";uid="8d2c2a5e-fb55-47e5-a86a-ba8dffea8b47"
NW_020270366.1	RepeatMasker	DNA/hAT-Tip100	12984666	12985196	1525	+	.	ID="RND-6_FAMILY-9655";Tend="1711";Tstart="1177";shortTE="F";uid="8cd61383-4bd1-4acf-9fed-dc4a091292db"
NW_020270366.1	RepeatMasker	DNA/hAT-hAT19	13173700	13173810	425	+	.	ID="RND-6_FAMILY-6603";Tend="1403";Tstart="1291";shortTE="F";uid="a84da442-0bb2-4cd8-b036-85350b48ad60"
NW_020270366.1	RepeatMasker	DNA/Ginger-2	17194634	17194787	428	+	.	ID="GINGER2-1_AP";Tend="2885";Tstart="2734";shortTE="F";uid="52074675-d13c-44c1-8b45-8e0102a61d0b"
NW_020270366.1	RepeatMasker	Unknown	20418635	20418818	612	+	.	ID="RND-4_FAMILY-560";Tend="1216";Tstart="1035";shortTE="F";uid="496c2338-71f6-4107-a73b-7fad2363b132"
NW_020270366.1	RepeatMasker	DNA/TcMar-Pogo	17449038	17449494	876	+	.	ID="RND-5_FAMILY-2724";Tend="1623";Tstart="1127";shortTE="F";uid="bbb6512c-b893-4698-835c-5cf21c5741d9"
NW_020270366.1	RepeatMasker	DNA	8142072	8142296	1473	+	.	ID="TTAA2C_AP";Tend="423";Tstart="199";shortTE="F";uid="a78e4335-0117-4bf6-8390-bd9083574ef9"
NW_020270366.1	RepeatMasker	DNA/hAT-Charlie	8859984	8860297	726	+	.	ID="DNA8-47_AP";Tend="307";Tstart="1";shortTE="F";uid="cb30d668-1f71-4aa8-8731-83e3a78bf7c5"
NW_020270366.1	RepeatMasker	Retroposon?	1465882	1466257	646	+	.	ID="SINE2-2_AP";Tend="410";Tstart="1";shortTE="F";uid="3636437e-7ad1-41a8-97b9-9e7337e599dc"
NW_020270366.1	RepeatMasker	DNA/Kolobok-E	11086882	11087131	519	+	.	ID="KOLOBOKE-2_AP";Tend="2224";Tstart="1918";shortTE="F";uid="6857f6ff-d8d0-4fee-ac20-1d80627ed618"
NW_020270366.1	RepeatMasker	LTR/Gypsy	15057977	15058139	522	+	.	ID="RND-4_FAMILY-590";Tend="1025";Tstart="850";shortTE="F";uid="97b6280f-856b-4662-9a79-1d3aec95994c"
NW_020270366.1	RepeatMasker	Unknown	20862969	20863153	1128	+	.	ID="RND-6_FAMILY-3200";Tend="1227";Tstart="1030";shortTE="F";uid="6f618c13-5800-4f7e-b425-e827fe400496"
NW_020270366.1	RepeatMasker	DNA/hAT-Blackjack	9061309	9061864	2292	+	.	ID="RND-6_FAMILY-2118";Tend="1829";Tstart="1309";shortTE="F";uid="990e8739-d4d3-4835-93c9-62e1e89693ab"
NW_020270366.1	RepeatMasker	Retroposon?	7210767	7210891	474	+	.	ID="RND-3_FAMILY-44";Tend="1331";Tstart="1211";shortTE="F";uid="71a0188e-905b-4526-8be5-c7a68a582957"
NW_020270366.1	RepeatMasker	Retroposon?	20980762	20980962	452	+	.	ID="SINE2-2_AP";Tend="214";Tstart="4";shortTE="F";uid="696832c3-9fd9-43ce-8f8b-6308f48bba09"
NW_020270366.1	RepeatMasker	DNA/Ginger-2	18620596	18621457	1115	+	.	ID="GINGER2-1_LMI";Tend="2920";Tstart="2057";shortTE="F";uid="6f9000c3-be26-4df4-979a-ea7c1d26af34"
NW_020270366.1	RepeatMasker	DNA/Kolobok-E	1842503	1842663	509	+	.	ID="KOLOBOKE-2_AP";Tend="1278";Tstart="1120";shortTE="F";uid="94749787-6426-4fea-b592-81de3f7d4f07"
NW_020270366.1	RepeatMasker	DNA/hAT-hAT19	20106026	20106174	434	+	.	ID="HAT-N4_AP";Tend="149";Tstart="1";shortTE="F";uid="c36643a6-191b-43b2-afa9-a1612cdee3dd"
NW_020270366.1	RepeatMasker	Unknown	19612667	19613346	3349	+	.	ID="RND-4_FAMILY-1307";Tend="1611";Tstart="946";shortTE="F";uid="dcf40f6b-fcf9-434b-bea4-e5091e4f0288"
NW_020270366.1	RepeatMasker	DNA/hAT	16546325	16546717	2472	+	.	ID="RND-6_FAMILY-1665";Tend="1473";Tstart="1078";shortTE="F";uid="c128d9ff-7841-4aa4-adf9-e44aaae7ee7f"
NW_020270366.1	RepeatMasker	DNA/hAT	3509082	3509759	1815	+	.	ID="RND-5_FAMILY-6280";Tend="2001";Tstart="1369";shortTE="F";uid="f4b700a9-825e-4a90-93a0-d1b9ee061a6b"
NW_020270366.1	RepeatMasker	DNA	19941489	19941980	1181	+	.	ID="DNA4-3_AP";Tend="492";Tstart="5";shortTE="F";uid="7fa0593a-2498-4c65-a7d0-d6f4c31f6372"
NW_020270366.1	RepeatMasker	Retroposon?	2790918	2791314	695	+	.	ID="RND-3_FAMILY-44";Tend="883";Tstart="479";shortTE="F";uid="be52f708-7de1-4cb8-9cb1-398133ed0a44"
NW_020270366.1	RepeatMasker	DNA/Ginger-2	2150786	2152159	4725	+	.	ID="rnd-6_family-630";Tend="2767";Tstart="585";shortTE="F";uid="eb4148c9-fd89-4a0b-9338-8133bcb7c0e2"
NW_020270366.1	RepeatMasker	Unknown	1565003	1565631	4019	+	.	ID="RND-6_FAMILY-762";Tend="1557";Tstart="949";shortTE="F";uid="e8682a5a-ee02-44b5-8213-fb23fd6ff2da"
NW_020270366.1	RepeatMasker	DNA	13992380	13993009	1354	+	.	ID="DNA4-2_AP";Tend="670";Tstart="14";shortTE="F";uid="6912f77a-8d04-4fd6-840d-13af8d2d5a3a"
NW_020270366.1	RepeatMasker	DNA/MULE-MuDR	6578221	6579411	2388	+	.	ID="RND-6_FAMILY-9580";Tend="1848";Tstart="659";shortTE="F";uid="be17f05d-5389-4ff8-875c-335e644731cc"
NW_020270366.1	RepeatMasker	Retroposon?	23191807	23192071	433	+	.	ID="SINE2-1_AP";Tend="341";Tstart="70";shortTE="F";uid="04054309-dc60-4038-a718-348daedc717b"
NW_020270366.1	RepeatMasker	DNA	19413055	19413277	547	+	.	ID="ttaa3b_ap";Tend="234";Tstart="1";shortTE="F";uid="daaab523-263c-4ac6-a6dd-6ab99644c1de"
NW_020270366.1	RepeatMasker	DNA/hAT-hAT19	11842509	11842674	596	+	.	ID="DNA8-66_AP";Tend="578";Tstart="406";shortTE="F";uid="d8da4386-ef02-4864-935c-d66fac12c244"
NW_020270366.1	RepeatMasker	DNA	15502897	15503019	520	+	.	ID="dna4-2_ap";Tend="769";Tstart="648";shortTE="F";uid="4a1ecccd-4279-4ffd-a72c-3fc2ed7cfb81"
NW_020270366.1	RepeatMasker	DNA/hAT-Charlie	16282164	16282275	405	+	.	ID="HAT-N19_AP";Tend="349";Tstart="238";shortTE="F";uid="14521932-3f94-4250-94b6-ed5ddc943184"
NW_020270366.1	RepeatMasker	Unknown	21604590	21604892	600	+	.	ID="RND-5_FAMILY-943";TEgroup="ctg_1%7CRND-5_FAMILY-943%7C2";Tend="2788";Tstart="2674";shortTE="F";uid="de333d23-2d86-4eff-a0ff-df2e1e9cd738"
NW_020270366.1	RepeatMasker	Retroposon?	2245684	2246077	659	+	.	ID="RND-3_FAMILY-44";Tend="1103";Tstart="712";shortTE="F";uid="312b1d51-b764-45bf-96b8-45c09d71483f"
NW_020270366.1	RepeatMasker	Retroposon?	16621996	16622187	710	+	.	ID="RND-3_FAMILY-44";Tend="1346";Tstart="1145";shortTE="F";uid="0ad4f4aa-9ec8-46ca-a102-168713378834"
NW_020270366.1	RepeatMasker	LINE/I-Jockey	5793339	5793946	1948	+	.	ID="RND-5_FAMILY-4240";Tend="459";Tstart="5";shortTE="F";uid="1e87d28f-8a3e-4a54-846d-9ace23bf09e4"
NW_020270366.1	RepeatMasker	DNA	12278473	12278618	513	+	.	ID="DNA3-3_AP";Tend="144";Tstart="1";shortTE="F";uid="5ead9097-c1f4-474d-8f58-d3e5a8f11c9b"
NW_020270366.1	RepeatMasker	DNA/Ginger-2	11222020	11222434	1665	+	.	ID="RND-5_FAMILY-2738";Tend="1790";Tstart="1345";shortTE="F";uid="0827831c-f3f1-45e4-8071-2bd970cf982b"
NW_020270366.1	RepeatMasker	Retroposon?	13557322	13557459	439	+	.	ID="RND-3_FAMILY-44";Tend="1338";Tstart="1189";shortTE="F";uid="4fc81ed8-5651-4bf9-8fa2-f6e08ffd0738"
NW_020270366.1	RepeatMasker	DNA	8967009	8967707	1165	+	.	ID="DNA4-2_AP";Tend="766";Tstart="4";shortTE="F";uid="616b7320-3e5b-45e9-b067-bf312c839dca"
NW_020270366.1	RepeatMasker	DNA/hAT-Tip100	10138336	10138500	708	+	.	ID="DNA8-113_AP";Tend="176";Tstart="5";shortTE="F";uid="6ebf8a39-4cd0-45a6-aace-f7939dcded1f"
NW_020270366.1	RepeatMasker	DNA/Merlin	3609694	3610132	650	+	.	ID="HALYOMORPHA_HALYS-5_FAMILY-9382";Tend="876";Tstart="418";shortTE="F";uid="0440210d-df04-435a-9437-e69f50c847cc"
NW_020270366.1	RepeatMasker	Retroposon?	12117191	12117682	2818	+	.	ID="RND-6_FAMILY-3288";Tend="1622";Tstart="1133";shortTE="F";uid="d49e2f41-7fb1-4c9b-8f32-de26fcac0b78"
NW_020270366.1	RepeatMasker	DNA/Ginger-2	5630181	5630597	930	+	.	ID="rnd-6_family-1301";Tend="1554";Tstart="907";shortTE="F";uid="f34bdc4f-a11a-45ba-97ed-704000394bd5"
NW_020270366.1	RepeatMasker	Retroposon?	9810965	9811437	610	+	.	ID="SINE2-1_AP";Tend="613";Tstart="162";shortTE="F";uid="af0d77b2-37a2-4fc8-b6b5-a43d0fc2a457"
NW_020270366.1	RepeatMasker	DNA	13091530	13091725	655	+	.	ID="TTAA3_AP";Tend="429";Tstart="238";shortTE="F";uid="2881e92f-fcd1-498b-b100-72363f539991"
NW_020270366.1	RepeatMasker	DNA/P	6522051	6522350	883	+	.	ID="P-1_AP";TEgroup="ctg_1%7CP-1_AP%7C1";Tend="3573";Tstart="1";shortTE="F";uid="eb92b8a3-12c1-4f2f-a183-f5a1a4806b9a"
NW_020270366.1	RepeatMasker	DNA	6212205	6212546	621	+	.	ID="DNA4-2_AP";Tend="400";Tstart="4";shortTE="F";uid="9126a8b0-fdac-409e-be9c-512a83cf9fa7"
NW_020270366.1	RepeatMasker	DNA/hAT-Tip100	15698667	15698850	416	+	.	ID="HAT-27_LMI";Tend="2128";Tstart="1948";shortTE="F";uid="a90bc710-2c18-4630-8ea2-7a578842f049"
NW_020270366.1	RepeatMasker	DNA/TcMar-Mariner	21918999	21919136	415	+	.	ID="NMAR-2_HMEL";Tend="3581";Tstart="3439";shortTE="F";uid="a253a46a-8746-449a-9e29-4d3dba316d82"
NW_020270366.1	RepeatMasker	Unknown	7505231	7505364	401	+	.	ID="RND-5_FAMILY-2298";Tend="1411";Tstart="1279";shortTE="F";uid="c9c0b784-7a11-475e-8bd7-0ecf02a04f18"
NW_020270366.1	RepeatMasker	LINE/I-Jockey	10571781	10572104	498	+	.	ID="JOCKEY-4_HMEL";Tend="3282";Tstart="2952";shortTE="F";uid="560f1669-e80d-4c78-9ac9-fa29786a59c4"
NW_020270366.1	RepeatMasker	Unknown	24825571	24825706	428	+	.	ID="RND-5_FAMILY-504";Tend="1281";Tstart="1130";shortTE="F";uid="fa4b355c-b3ba-460f-824f-dc06f9d8362a"
NW_020270366.1	RepeatMasker	DNA/hAT-Blackjack	20806889	20807514	2669	+	.	ID="RND-5_FAMILY-2293";Tend="1177";Tstart="551";shortTE="F";uid="b5bf5e51-dc5b-4ba6-ab30-2e74937862c5"
NW_020270366.1	RepeatMasker	DNA/hAT	18718351	18718469	401	+	.	ID="RND-5_FAMILY-1734";Tend="1116";Tstart="980";shortTE="F";uid="4248429e-8122-4f75-a1b8-fef42eca8f5a"
NW_020270366.1	RepeatMasker	Unknown	17676186	17676431	1154	+	.	ID="RND-4_FAMILY-1307";Tend="1183";Tstart="938";shortTE="F";uid="8f0646ea-2ecb-4043-90c8-9eeeae6b78b0"
NW_020270366.1	RepeatMasker	Retroposon?	15921099	15921257	700	+	.	ID="RND-3_FAMILY-44";Tend="1392";Tstart="1238";shortTE="F";uid="6f160f10-f5b1-4881-b3ed-84ef53b43439"
NW_020270366.1	RepeatMasker	Retroposon?	11970908	11971425	1690	+	.	ID="RND-3_FAMILY-44";Tend="1383";Tstart="846";shortTE="F";uid="111406e5-d804-4a9a-ba1a-3a1ed0d63390"
NW_020270366.1	RepeatMasker	Retroposon?	18759789	18759982	593	+	.	ID="RND-3_FAMILY-44";Tend="1421";Tstart="1227";shortTE="F";uid="1f328e99-a231-4a94-b9b2-38eadc623dcb"
NW_020270366.1	RepeatMasker	DNA	14013437	14013980	1197	+	.	ID="DNA4-3_AP";Tend="612";Tstart="23";shortTE="F";uid="876531e6-ceec-43cb-a9dc-a440ce196a27"
NW_020270366.1	RepeatMasker	DNA/Kolobok-E	14364826	14365176	661	+	.	ID="rnd-6_family-1631";Tend="2129";Tstart="1499";shortTE="F";uid="261556d8-f55b-497a-8005-2dc697b87d71"
NW_020270366.1	RepeatMasker	Retroposon?	8656093	8656268	509	+	.	ID="RND-3_FAMILY-44";Tend="1385";Tstart="1216";shortTE="F";uid="5975a4fe-63ac-44cf-8527-29d920984023"
NW_020270366.1	RepeatMasker	Unknown	23780145	23780337	944	+	.	ID="RND-1_FAMILY-116";Tend="1162";Tstart="960";shortTE="F";uid="a96a587e-0b44-47aa-bd55-25d9a765afc6"
NW_020270366.1	RepeatMasker	DNA/hAT-Tip100	11001617	11001934	1854	+	.	ID="RND-5_FAMILY-1134";Tend="1199";Tstart="887";shortTE="F";uid="fdfe8b12-7e9b-47cc-9e01-68eaedab117d"
NW_020270366.1	RepeatMasker	DNA/hAT-Charlie	12353193	12354549	1552	+	.	ID="RND-6_FAMILY-2684";Tend="2120";Tstart="732";shortTE="F";uid="01fc885b-37f9-4e7d-b08e-5d3bfe692023"
NW_020270366.1	RepeatMasker	DNA	16587360	16587736	825	+	.	ID="DNA8-31_AP";TEgroup="ctg_1%7CDNA8-31_AP%7C14";Tend="595";Tstart="23";shortTE="F";uid="bf4a00cf-1803-4698-b126-00026a0de642"
NW_020270366.1	RepeatMasker	Retroposon?	10114683	10114915	508	+	.	ID="SINE2-1_AP";Tend="439";Tstart="209";shortTE="F";uid="0f8d29ed-74fa-4871-bd61-25ee7bd5c567"
NW_020270366.1	RepeatMasker	DNA/TcMar-Mariner	18763241	18763431	496	+	.	ID="RND-5_FAMILY-2335";Tend="1239";Tstart="1037";shortTE="F";uid="ed3f9119-d125-4203-9f86-2927521a2365"
NW_020270366.1	RepeatMasker	LINE/L2	4225059	4225182	432	+	.	ID="DAPHNE-2_HMM";Tend="3175";Tstart="3051";shortTE="F";uid="7d4e5445-8d53-47c8-aaa3-75d4ed098f6e"
NW_020270366.1	RepeatMasker	Retroposon?	26179027	26180120	1038	+	.	ID="SINE2-1_AP";Tend="1460";Tstart="338";shortTE="F";uid="1e213e05-42de-40d8-ae42-6448b13cac86"
NW_020270366.1	RepeatMasker	Retroposon?	21882836	21883098	557	+	.	ID="RND-3_FAMILY-44";Tend="1354";Tstart="1077";shortTE="F";uid="241c8839-5e00-459f-904d-023d91dd996b"
NW_020270366.1	RepeatMasker	DNA	23975454	23975692	491	+	.	ID="RND-5_FAMILY-2162";Tend="874";Tstart="648";shortTE="F";uid="82fa5e39-67c7-4413-a190-164fa564e354"
NW_020270366.1	RepeatMasker	DNA/hAT-Tip100	26117100	26117265	741	+	.	ID="RND-6_FAMILY-4470";Tend="1686";Tstart="1527";shortTE="F";uid="6e7b8d89-e167-4856-abb7-ca25d66957ee"
NW_020270366.1	RepeatMasker	Retroposon?	8056013	8056299	1109	+	.	ID="RND-3_FAMILY-44";Tend="1370";Tstart="1052";shortTE="F";uid="d9246d59-6687-443c-8b95-8c651f56d7d6"
NW_020270366.1	RepeatMasker	Retroposon?	3090700	3090835	680	+	.	ID="RND-3_FAMILY-44";Tend="1050";Tstart="915";shortTE="F";uid="0dc4cd49-0a7a-442f-a9fb-4a438cf0925b"
NW_020270366.1	RepeatMasker	DNA/TcMar-Pogo	3089680	3089879	953	+	.	ID="RND-1_FAMILY-5";Tend="1109";Tstart="915";shortTE="F";uid="7cb12749-bc46-473a-bc8a-e7e66bdb30fa"
NW_020270366.1	RepeatMasker	DNA	24447975	24448199	583	+	.	ID="DNA4-3_AP";Tend="431";Tstart="214";shortTE="F";uid="a8c31e57-e84a-4813-986b-8c848226436a"
NW_020270366.1	RepeatMasker	DNA	20218216	20218471	619	+	.	ID="DNA4-2B_AP";Tend="770";Tstart="492";shortTE="F";uid="7dfe0692-07c4-4879-a175-710f885aea86"
NW_020270366.1	RepeatMasker	DNA/MULE-MuDR	7508422	7508881	1732	+	.	ID="RND-1_FAMILY-67";Tend="2185";Tstart="1767";shortTE="F";uid="46af75fb-2236-4029-943d-8cada4c56571"
NW_020270366.1	RepeatMasker	DNA	1433492	1433811	492	+	.	ID="DNA4-1_AP";Tend="823";Tstart="492";shortTE="F";uid="780f8c23-7145-4cc3-afb3-3eee6fcb5d61"
NW_020270366.1	RepeatMasker	DNA/hAT-Tip100	22663226	22663356	527	+	.	ID="RND-6_FAMILY-4470";Tend="1669";Tstart="1546";shortTE="F";uid="1ef22cc8-7aab-4e41-86a5-9a7a6debfd37"
NW_020270366.1	RepeatMasker	Retroposon?	9680773	9681979	595	+	.	ID="SINE2-2_AP";Tend="1188";Tstart="178";shortTE="F";uid="17c6d8b5-7a55-4e02-82d4-20d32d571f70"
NW_020270366.1	RepeatMasker	Retroposon?	19157073	19157296	540	+	.	ID="RND-3_FAMILY-44";Tend="1368";Tstart="1270";shortTE="F";uid="6156ad09-3709-41c9-b9ff-450a5a87622f"
NW_020270366.1	RepeatMasker	LINE/I-Jockey	5791936	5792264	424	+	.	ID="JOCKEY-2_RPR";Tend="1830";Tstart="1510";shortTE="F";uid="d2381b62-3e41-43d0-af05-efe113effe9b"
NW_020270366.1	RepeatMasker	Unknown	23604194	23605067	7101	+	.	ID="RND-1_FAMILY-17";Tend="1778";Tstart="909";shortTE="F";uid="f85d2a99-1d6f-4d59-b5d0-156f25e55dea"
NW_020270366.1	RepeatMasker	DNA	11372571	11372768	667	+	.	ID="ttaa3c_ap";Tend="414";Tstart="206";shortTE="F";uid="d4940bf3-41c7-4dd3-91e5-5d85bdecbca0"
NW_020270366.1	RepeatMasker	Unknown	14041452	14041602	461	+	.	ID="RND-6_FAMILY-762";Tend="1766";Tstart="1600";shortTE="F";uid="e43f2b38-519c-4d15-aa8b-84496477ce01"
NW_020270366.1	RepeatMasker	Retroposon?	5331264	5331932	965	+	.	ID="SINE2-2_AP";Tend="599";Tstart="1";shortTE="F";uid="03f0d384-b09d-4790-a4cf-7d14117adbf4"
NW_020270366.1	RepeatMasker	DNA	20873686	20873849	710	+	.	ID="DNA-TTAA-1_AP";Tend="176";Tstart="1";shortTE="F";uid="761b0fa4-97c7-4ea9-aa3b-8e812a3e08ad"
NW_020270366.1	RepeatMasker	Retroposon?	19271764	19272239	718	+	.	ID="SINE2-1_AP";Tend="606";Tstart="80";shortTE="F";uid="e6a73791-4fb2-42df-97ea-a9baf4d2623e"
NW_020270366.1	RepeatMasker	RC/Helitron	8535810	8535920	640	+	.	ID="HELITRON-N1_PBA";Tend="681";Tstart="570";shortTE="F";uid="5fefaac8-d9f3-41c8-b5eb-8a2b7b86f54b"
NW_020270366.1	RepeatMasker	Unknown	19319707	19320076	493	+	.	ID="RND-1_FAMILY-116";TEgroup="ctg_1%7CRND-1_FAMILY-116%7C4";Tend="1850";Tstart="919";shortTE="F";uid="ec0a38e7-3d8a-4abd-a2d7-61f89bc79972"
NW_020270366.1	RepeatMasker	Retroposon?	17516920	17517527	814	+	.	ID="RND-3_FAMILY-44";Tend="1366";Tstart="797";shortTE="F";uid="e086c044-f346-4b1b-ab6d-29e3e0c66a99"
NW_020270366.1	RepeatMasker	DNA/Ginger-2	6338272	6339095	2289	+	.	ID="RND-5_FAMILY-2738";Tend="1770";Tstart="973";shortTE="F";uid="805c663a-8d4d-414f-9434-09e7e69d4b38"
NW_020270366.1	RepeatMasker	DNA/Kolobok-E	22588396	22588626	496	+	.	ID="KOLOBOKE-2_AP";Tend="1373";Tstart="1132";shortTE="F";uid="416ab7b6-c674-4df1-8f6c-5738fceb79cd"
NW_020270366.1	RepeatMasker	DNA/hAT-Charlie	4897927	4898312	2485	+	.	ID="RND-6_FAMILY-30624";Tend="1301";Tstart="933";shortTE="F";uid="bd1fbed2-f663-46b1-a786-c76c5354c13a"
NW_020270366.1	RepeatMasker	Retroposon?	9125285	9125589	552	+	.	ID="RND-3_FAMILY-44";Tend="1374";Tstart="1080";shortTE="F";uid="7a7f1bdb-b0a0-4f78-befe-61e80264d296"
NW_020270366.1	RepeatMasker	Unknown	8506997	8507362	1566	+	.	ID="RND-4_FAMILY-76";Tend="1284";Tstart="865";shortTE="F";uid="48c8548e-00f1-4556-a475-c20cdc462fa3"
NW_020270366.1	RepeatMasker	RC/Helitron	2333972	2334590	2702	+	.	ID="RND-5_FAMILY-4933";TEgroup="ctg_1%7CRND-5_FAMILY-4933%7C1";Tend="2100";Tstart="1403";shortTE="F";uid="23b41bff-d6bc-436a-a733-69baf13f83ed"
NW_020270366.1	RepeatMasker	Unknown	24954092	24954250	439	+	.	ID="RND-6_FAMILY-7428";Tend="1533";Tstart="1380";shortTE="F";uid="44323c8c-54ae-497f-afe9-29d72cfa6c6c"
NW_020270366.1	RepeatMasker	DNA/TcMar-Tigger	20949713	20949939	686	+	.	ID="RND-5_FAMILY-3029";Tend="1043";Tstart="948";shortTE="F";uid="73887157-d5b6-4d44-8756-7395685fffaa"
NW_020270366.1	RepeatMasker	DNA	24676309	24676971	2586	+	.	ID="RND-6_FAMILY-3590";Tend="1322";Tstart="674";shortTE="F";uid="69589faf-5fa5-467f-9f37-6f21431999df"
NW_020270366.1	RepeatMasker	DNA	5134091	5134441	975	+	.	ID="RND-5_FAMILY-412";Tend="1449";Tstart="1093";shortTE="F";uid="7f890d3b-4e9f-4f20-90b9-248dcb4853a4"
NW_020270366.1	RepeatMasker	DNA	12587721	12588006	1629	+	.	ID="ttaa3b_ap";Tend="305";Tstart="1";shortTE="F";uid="53995fbd-2892-46f5-8652-0cd3dcf1cd36"
NW_020270366.1	RepeatMasker	LINE/I-Jockey	10573332	10573700	1687	+	.	ID="RND-6_FAMILY-1153";Tend="1331";Tstart="962";shortTE="F";uid="69be0fc4-852b-48b5-bd5b-b74b49e3208c"
NW_020270366.1	RepeatMasker	Unknown	18344978	18345251	1780	+	.	ID="RND-4_FAMILY-76";Tend="1553";Tstart="1267";shortTE="F";uid="e8833495-b3c0-406e-8446-7adbc9cdd2c2"
NW_020270366.1	RepeatMasker	DNA/Kolobok-E	18832735	18833338	556	+	.	ID="KOLOBOKE-4_AP";Tend="3188";Tstart="2524";shortTE="F";uid="cb2fc6c2-3aae-4d1f-9a4e-917c5c3fca1b"
NW_020270366.1	RepeatMasker	DNA	21626046	21626271	863	+	.	ID="DNA4-2_AP";Tend="769";Tstart="544";shortTE="F";uid="809aecf4-bed7-4a6c-b3b7-cf76092a5a96"
NW_020270366.1	RepeatMasker	DNA/hAT-Tip100	16455144	16456012	5138	+	.	ID="RND-6_FAMILY-680";Tend="1699";Tstart="863";shortTE="F";uid="0d9d05f1-2559-48f7-9fe0-769e395794a5"
NW_020270366.1	RepeatMasker	RC/Helitron	10706956	10707104	540	+	.	ID="RND-6_FAMILY-7003";Tend="1074";Tstart="923";shortTE="F";uid="bca1180a-c95e-463b-b47e-741b7ed5faf4"
NW_020270366.1	RepeatMasker	Unknown	5578287	5580222	5296	+	.	ID="RND-6_FAMILY-857";Tend="2266";Tstart="28";shortTE="F";uid="2b7f2adf-e0c9-46ec-8116-1e375eefede1"
NW_020270366.1	RepeatMasker	DNA/MULE-MuDR	2766887	2767084	1656	+	.	ID="RND-5_FAMILY-3666";Tend="2860";Tstart="2663";shortTE="F";uid="c9f2cc7b-e1c8-459e-815a-3b6ab9767690"
NW_020270366.1	RepeatMasker	DNA/hAT-hAT19	6204814	6205436	3680	+	.	ID="RND-6_FAMILY-13";Tend="1586";Tstart="906";shortTE="F";uid="f7b7ed72-9d69-4581-a904-6ceb974d363a"
NW_020270366.1	RepeatMasker	LTR/Gypsy	3648855	3649327	3091	+	.	ID="RND-4_FAMILY-590";Tend="1333";Tstart="849";shortTE="F";uid="4c6106d1-ecbf-4b1d-aae9-32ca8e470ba6"
NW_020270366.1	RepeatMasker	Retroposon?	15647849	15648242	645	+	.	ID="SINE2-1_AP";Tend="1368";Tstart="963";shortTE="F";uid="7a7e602b-99dd-4e38-9c81-a3228c424b69"
NW_020270366.1	RepeatMasker	Retroposon?	19822672	19822960	460	+	.	ID="RND-3_FAMILY-44";Tend="1350";Tstart="1090";shortTE="F";uid="a53203fe-75b0-46c3-8243-3e38b64b9c8a"
NW_020270366.1	RepeatMasker	DNA/hAT-Charlie	22093496	22093816	1201	+	.	ID="RND-5_FAMILY-2427";Tend="1162";Tstart="866";shortTE="F";uid="c6a4c255-0150-4107-968f-a98d6ef80a80"
NW_020270366.1	RepeatMasker	Unknown	16726039	16726182	400	+	.	ID="RND-5_FAMILY-7189";Tend="956";Tstart="806";shortTE="F";uid="5eb7df8b-3a30-44ac-8cec-ce92c08e2e76"
NW_020270366.1	RepeatMasker	Retroposon?	12457569	12458728	1502	+	.	ID="SINE2-1_AP";Tend="1463";Tstart="286";shortTE="F";uid="6854401f-5e9d-44ed-b3cc-4aaa47c5121e"
NW_020270366.1	RepeatMasker	DNA/hAT-Blackjack	6613139	6613348	971	+	.	ID="RND-6_FAMILY-2118";Tend="1057";Tstart="848";shortTE="F";uid="2fa1b640-2e09-441e-8958-6a621f7ce276"
NW_020270366.1	RepeatMasker	DNA/hAT-hAT19	2712798	2712978	441	+	.	ID="DNA8-49_AP";Tend="202";Tstart="2";shortTE="F";uid="716832e0-a667-433f-bfd9-3c4b3bb54cf0"
NW_020270366.1	RepeatMasker	DNA	266792	267102	528	+	.	ID="DNA8-31_AP";TEgroup="ctg_1%7CDNA8-31_AP%7C1";Tend="594";Tstart="41";shortTE="F";uid="e9fd1c7f-d314-4a0f-b71c-06cf47082f86"
NW_020270366.1	RepeatMasker	Retroposon?	21520715	21520990	424	+	.	ID="RND-3_FAMILY-44";Tend="967";Tstart="667";shortTE="F";uid="6646bc69-013b-4339-ad63-efdd19ce2c1a"
NW_020270366.1	RepeatMasker	DNA	2148075	2148250	753	+	.	ID="dna8-31_ap";Tend="595";Tstart="388";shortTE="F";uid="4c189771-9e52-42c2-8462-ca0f544b0b84"
NW_020270366.1	RepeatMasker	Retroposon?	7472274	7472566	777	+	.	ID="RND-3_FAMILY-44";Tend="1380";Tstart="1077";shortTE="F";uid="aa6f90c0-f282-426a-b09f-aed13679a65f"
NW_020270366.1	RepeatMasker	DNA	20786041	20786815	473	+	.	ID="DNA4-2_AP";Tend="763";Tstart="6";shortTE="F";uid="9fb7cb48-2607-4a6c-b075-0400958e12bf"
NW_020270366.1	RepeatMasker	DNA/hAT-Charlie	4220841	4221081	1389	+	.	ID="RND-6_FAMILY-4388";Tend="1245";Tstart="969";shortTE="F";uid="2308dbed-18a0-4085-b09e-666da559c0fc"
NW_020270366.1	RepeatMasker	DNA/hAT-Tip100	22454308	22454636	1835	+	.	ID="RND-6_FAMILY-1086";Tend="1278";Tstart="918";shortTE="F";uid="d06864a3-8041-43dd-943b-3806d4e4ca3b"
NW_020270366.1	RepeatMasker	DNA	7910962	7911681	475	+	.	ID="DNA4-1_AP";Tend="823";Tstart="58";shortTE="F";uid="6ff13c18-d89b-4a81-a4ff-7f40aa54c206"
NW_020270366.1	RepeatMasker	Unknown	13138295	13138555	1510	+	.	ID="RND-1_FAMILY-3";Tend="1225";Tstart="967";shortTE="F";uid="d42fac0a-1f0e-49c6-858d-e58fa43a989f"
NW_020270366.1	RepeatMasker	DNA/PiggyBac	16035690	16036509	754	+	.	ID="piggybac-16_lmi";Tend="1719";Tstart="891";shortTE="F";uid="a6981143-ecf8-4e7b-b3ec-4265b0a08b29"
NW_020270366.1	RepeatMasker	DNA	7486686	7487042	1188	+	.	ID="DNA4-2_AP";Tend="559";Tstart="213";shortTE="F";uid="456a3824-af06-4fbf-9097-1fa72f23efc0"
NW_020270366.1	RepeatMasker	Unknown	6577010	6577589	3784	+	.	ID="RND-6_FAMILY-5669";Tend="1094";Tstart="523";shortTE="F";uid="cf1f0f29-4bce-4091-b201-b4ba30602def"
NW_020270366.1	RepeatMasker	DNA/hAT-Tip100	20328339	20328621	1595	+	.	ID="RND-5_FAMILY-1134";Tend="1191";Tstart="906";shortTE="F";uid="d8030dd9-db42-4716-89d4-bb0bdb74b31d"
NW_020270366.1	RepeatMasker	Unknown	5884946	5885080	466	+	.	ID="RND-1_FAMILY-25";Tend="1404";Tstart="1255";shortTE="F";uid="c58890a2-50d9-4f04-a5fe-72feb7f2cdcf"
NW_020270366.1	RepeatMasker	Unknown	25705528	25706098	2695	+	.	ID="RND-5_FAMILY-651";Tend="1422";Tstart="887";shortTE="F";uid="3542664a-7b69-44db-87f8-e514181fcfad"
NW_020270366.1	RepeatMasker	DNA/Kolobok-E	7519899	7520374	407	+	.	ID="KOLOBOKE-2_AP";Tend="2047";Tstart="1513";shortTE="F";uid="1b409878-6399-4001-97b6-ce8dbef93eda"
NW_020270366.1	RepeatMasker	Unknown	6117127	6117381	1986	+	.	ID="RND-1_FAMILY-3";Tend="1222";Tstart="956";shortTE="F";uid="f310d2b7-25fe-4c97-b0a1-de82023751be"
NW_020270366.1	RepeatMasker	DNA/MULE-MuDR	25563993	25564787	1774	+	.	ID="RND-6_FAMILY-2644";TEgroup="ctg_1%7CRND-6_FAMILY-2644%7C3";Tend="1991";Tstart="445";shortTE="F";uid="ed44cf76-fb14-4aeb-9ba5-f25d2a5b2f69"
NW_020270366.1	RepeatMasker	Unknown	8739987	8740411	2687	+	.	ID="RND-1_FAMILY-12";Tend="2609";Tstart="2147";shortTE="F";uid="d6c1c025-244c-414e-83e0-50cf3390a592"
NW_020270366.1	RepeatMasker	Retroposon?	6355024	6355364	1311	+	.	ID="RND-3_FAMILY-44";Tend="1366";Tstart="1057";shortTE="F";uid="b0d82776-c677-47d0-adc3-709054e776a5"
NW_020270366.1	RepeatMasker	DNA/hAT-hAT19	13593861	13594479	2677	+	.	ID="DNA8-52B_AP";Tend="761";Tstart="140";shortTE="F";uid="b7ea9812-9cfb-4ba4-814c-d32e8dfeb873"
NW_020270366.1	RepeatMasker	Unknown	9276301	9276688	2512	+	.	ID="RND-6_FAMILY-1121";Tend="1409";Tstart="1031";shortTE="F";uid="a0d9035a-bb6f-42cc-a35a-eb588fa7fc88"
NW_020270366.1	RepeatMasker	RC/Helitron	8669906	8670271	1373	+	.	ID="RND-5_FAMILY-1611";Tend="1839";Tstart="1443";shortTE="F";uid="ef26fd91-00e5-4f10-bdc2-087f042aa3cd"
NW_020270366.1	RepeatMasker	Unknown	883010	883379	2835	+	.	ID="RND-5_FAMILY-5421";Tend="1331";Tstart="939";shortTE="F";uid="7e6464cd-8aa5-423d-83ae-32b2e333d07e"
NW_020270366.1	RepeatMasker	DNA	5059788	5060142	570	+	.	ID="TTAA3_AP";Tend="395";Tstart="21";shortTE="F";uid="d1be3b64-06ce-4ff7-b4d3-7e96aa8dc844"
NW_020270366.1	RepeatMasker	Unknown	19733500	19733733	1445	+	.	ID="RND-1_FAMILY-2";Tend="1216";Tstart="985";shortTE="F";uid="1a959eb9-5aea-4240-9140-7389355e9d7d"
NW_020270366.1	RepeatMasker	Retroposon?	11600682	11600943	641	+	.	ID="SINE2-1_AP";Tend="887";Tstart="614";shortTE="F";uid="df1b7a08-4080-43ab-8748-90757b510a98"
NW_020270366.1	RepeatMasker	DNA/hAT-hAT19	14922199	14922451	732	+	.	ID="HAT-N2_AP";Tend="284";Tstart="1";shortTE="F";uid="38f06bad-4bfc-468e-b7d5-d59b2a839611"
NW_020270366.1	RepeatMasker	DNA/MULE-MuDR	25008278	25008390	512	+	.	ID="MUDR1X_AP";Tend="113";Tstart="2";shortTE="F";uid="2dad5720-2bf7-489b-bb2d-b837649d65ad"
NW_020270366.1	RepeatMasker	Retroposon?	18552543	18552730	508	+	.	ID="SINE2-2_AP";Tend="201";Tstart="1";shortTE="F";uid="87c80e2c-aaca-4fc6-84c4-55c1d02545eb"
NW_020270366.1	RepeatMasker	DNA/Kolobok-T2	13811392	13811527	476	+	.	ID="REP-4_PBA";Tend="613";Tstart="478";shortTE="F";uid="f8a05bdd-4b18-4c82-b7e4-eff351e40131"
NW_020270366.1	RepeatMasker	DNA/hAT-Tip100	10601917	10602544	1677	+	.	ID="RND-6_FAMILY-6747";TEgroup="ctg_1%7CRND-6_FAMILY-6747%7C4";Tend="1834";Tstart="831";shortTE="F";uid="791acb5d-c419-4acd-b0fd-4fff2c21eb95"
NW_020270366.1	RepeatMasker	DNA	24735633	24735856	544	+	.	ID="ttaa3c_ap";Tend="332";Tstart="118";shortTE="F";uid="0c4bfe95-c016-4d19-8067-c10baad2c64d"
NW_020270366.1	RepeatMasker	Unknown	6121065	6121366	1789	+	.	ID="RND-1_FAMILY-2";Tend="1241";Tstart="943";shortTE="F";uid="6b0c467b-83aa-4f04-8f78-e084703a9d93"
NW_020270366.1	RepeatMasker	DNA/MULE-MuDR	8357753	8357984	698	+	.	ID="RND-6_FAMILY-5994";Tend="1928";Tstart="1701";shortTE="F";uid="7947fced-ab77-4808-8edb-84e5c71686d7"
NW_020270366.1	RepeatMasker	DNA/Kolobok-E	5001724	5002003	697	+	.	ID="RND-6_FAMILY-291";Tend="1843";Tstart="1574";shortTE="F";uid="5e9bbcb2-fe34-46de-a8e1-3429e114563a"
NW_020270366.1	RepeatMasker	DNA/MULE-MuDR	4678421	4678696	1013	+	.	ID="MUDR2X_AP";Tend="1878";Tstart="1597";shortTE="F";uid="fe95d69b-f9a4-4053-937a-6af234676bcd"
NW_020270366.1	RepeatMasker	Unknown	16913242	16913688	617	+	.	ID="RND-6_FAMILY-440";TEgroup="ctg_1%7CRND-6_FAMILY-440%7C1";Tend="1424";Tstart="918";shortTE="F";uid="00dc8785-a982-43d8-a71b-506809f960f9"
NW_020270366.1	RepeatMasker	DNA/hAT-hAT19	17763511	17763852	1067	+	.	ID="RND-5_FAMILY-271";TEgroup="ctg_1%7CRND-5_FAMILY-271%7C1";Tend="1570";Tstart="977";shortTE="F";uid="eb56c234-1918-4c25-8410-79b5afa28bd6"
NW_020270366.1	RepeatMasker	DNA/hAT-hAT19	1156150	1156437	812	+	.	ID="HAT-N4_AP";Tend="285";Tstart="1";shortTE="F";uid="c25837e1-3996-491b-8edf-9a787293da3e"
NW_020270366.1	RepeatMasker	Retroposon?	20858634	20859092	825	+	.	ID="SINE2-2_AP";Tend="516";Tstart="1";shortTE="F";uid="1c4c7259-9765-485c-807d-9e2ee664c041"
NW_020270366.1	RepeatMasker	LINE/I-Jockey	24982905	24983606	1093	+	.	ID="RND-5_FAMILY-6445";Tend="2605";Tstart="1925";shortTE="F";uid="ff2f17df-afb0-4f00-893f-851c4b7591ab"
NW_020270366.1	RepeatMasker	Retroposon?	18919457	18919797	744	+	.	ID="RND-3_FAMILY-44";Tend="962";Tstart="618";shortTE="F";uid="092cdfec-4faa-41c5-b15c-849b88ca4222"
NW_020270366.1	RepeatMasker	DNA	14053174	14053390	775	+	.	ID="dna4-1_ap";Tend="336";Tstart="108";shortTE="F";uid="a68fbb36-ca39-4685-a95c-3b8ee22d4895"
NW_020270366.1	RepeatMasker	RC/Helitron	17407417	17407605	451	+	.	ID="HELITRON-2_DF";Tend="1825";Tstart="1641";shortTE="F";uid="a70e5e60-76f7-489f-807a-59ebdfbac416"
NW_020270366.1	RepeatMasker	DNA/TcMar-m44	16745140	16745585	2299	+	.	ID="MARINER-1_AP";Tend="1737";Tstart="1293";shortTE="F";uid="fb1bad7f-0d6f-4077-ad8f-48132c7fddfd"
NW_020270366.1	RepeatMasker	DNA/TcMar-Tc1	7249522	7249642	425	+	.	ID="MARINER-N22_AG";Tend="188";Tstart="68";shortTE="F";uid="d302d0d0-458f-4113-9611-bb37f074c9a8"
NW_020270366.1	RepeatMasker	DNA/hAT-Charlie	11188698	11189044	2191	+	.	ID="RND-6_FAMILY-30624";Tend="1293";Tstart="946";shortTE="F";uid="d738bd8b-8ead-4f09-8441-aed86d281260"
NW_020270366.1	RepeatMasker	Unknown	21341929	21342611	2760	+	.	ID="RND-1_FAMILY-64";TEgroup="ctg_1%7CRND-1_FAMILY-64%7C1";Tend="1518";Tstart="943";shortTE="F";uid="ea4d416a-869d-49d2-9ce0-886ecf038153"
NW_020270366.1	RepeatMasker	DNA	23333547	23333887	916	+	.	ID="DNA8-31_AP";TEgroup="ctg_1%7CDNA8-31_AP%7C19";Tend="595";Tstart="1";shortTE="F";uid="cda1d5f2-1a4b-4491-bef1-1e1342c5d137"
NW_020270366.1	RepeatMasker	Retroposon?	13621645	13621882	607	+	.	ID="SINE2-2_AP";Tend="267";Tstart="19";shortTE="F";uid="eb0a96f3-3ca7-486b-8f8a-57e6085d39f0"
NW_020270366.1	RepeatMasker	DNA/hAT-Tip100	26132081	26132541	3188	+	.	ID="RND-1_FAMILY-87";Tend="1320";Tstart="876";shortTE="F";uid="4e7ab7ac-49e6-4175-b54d-4c0121d919ee"
NW_020270366.1	RepeatMasker	DNA	18454380	18454818	1451	+	.	ID="TTAA8_AP";Tend="425";Tstart="1";shortTE="F";uid="c939fbfd-ebd3-464b-a454-c319be3feb1c"
NW_020270366.1	RepeatMasker	DNA/hAT-hAT19	6932733	6933217	2046	+	.	ID="DNA8-64_AP";Tend="622";Tstart="1";shortTE="F";uid="1c0a8c0c-3843-46eb-b31e-b1a47149e34d"
NW_020270366.1	RepeatMasker	Unknown	647410	647718	2211	+	.	ID="RND-1_FAMILY-22";Tend="1283";Tstart="994";shortTE="F";uid="2bddf1c7-91a6-495e-95f7-2fd7f500992c"
NW_020270366.1	RepeatMasker	DNA	7004704	7004909	467	+	.	ID="DNA4-3_AP";Tend="475";Tstart="281";shortTE="F";uid="5481e763-a43c-4258-befe-ff7fd10bb73c"
NW_020270366.1	RepeatMasker	Unknown	15649224	15650021	5185	+	.	ID="RND-6_FAMILY-2047";Tend="1435";Tstart="661";shortTE="F";uid="b859fa73-5eeb-4a6a-a0dd-bd1dad673636"
NW_020270366.1	RepeatMasker	DNA/P	17813111	17814070	6790	+	.	ID="RND-5_FAMILY-5178";Tend="1819";Tstart="879";shortTE="F";uid="851c2248-e65e-42e7-87cd-fccc01ae75f2"
NW_020270366.1	RepeatMasker	DNA	20217857	20218127	481	+	.	ID="dna4-2_ap";Tend="279";Tstart="3";shortTE="F";uid="39c5e15a-c633-4506-8ec0-d3f2671a0ce0"
NW_020270366.1	RepeatMasker	DNA	19949620	19949918	445	+	.	ID="ttaa4c_ap";Tend="372";Tstart="61";shortTE="F";uid="ce7c30af-2ed7-4e27-8edf-3227006e1872"
NW_020270366.1	RepeatMasker	DNA/hAT	1131931	1132032	495	+	.	ID="dna8-1_ap";Tend="410";Tstart="309";shortTE="F";uid="eb23c0f9-ccb7-4043-9d6e-c5c93c6bbe72"
NW_020270366.1	RepeatMasker	Unknown	17035780	17036026	1862	+	.	ID="RND-1_FAMILY-43";Tend="1238";Tstart="989";shortTE="F";uid="c20d5f22-4b57-4da1-97ef-4a4084495116"
NW_020270366.1	RepeatMasker	DNA/hAT-Tip100	8417817	8418357	1482	+	.	ID="RND-6_FAMILY-9655";Tend="1705";Tstart="1177";shortTE="F";uid="cda2ff33-c097-4b86-9416-811851e3e4ff"
NW_020270366.1	RepeatMasker	DNA/hAT	18281651	18281812	424	+	.	ID="RND-1_FAMILY-94";Tend="1592";Tstart="1421";shortTE="F";uid="2cb6adb4-ddcd-4f7e-8fa6-55a5104832fa"
NW_020270366.1	RepeatMasker	DNA/MULE-MuDR	9265185	9265286	535	+	.	ID="RND-6_FAMILY-2644";Tend="1908";Tstart="1813";shortTE="F";uid="dec5a5b8-4874-4803-8b64-0b43a876c671"
NW_020270366.1	RepeatMasker	Retroposon?	1062298	1062464	458	+	.	ID="RND-3_FAMILY-44";Tend="1366";Tstart="1163";shortTE="F";uid="b77bd30f-b12b-490c-95d6-5becbc80174f"
NW_020270366.1	RepeatMasker	Unknown	23480616	23480918	540	+	.	ID="RND-6_FAMILY-7775";TEgroup="ctg_1%7CRND-6_FAMILY-7775%7C3";Tend="1351";Tstart="745";shortTE="T";uid="462daacd-cb50-4a1f-bc34-dab48ab63195"
NW_020270366.1	RepeatMasker	Retroposon?	18666157	18666364	583	+	.	ID="RND-3_FAMILY-44";Tend="1382";Tstart="1202";shortTE="F";uid="d34a374f-9d2c-4ef7-af7f-c0c69e42a89e"
NW_020270366.1	RepeatMasker	DNA	20037963	20038115	927	+	.	ID="RND-5_FAMILY-412";Tend="1665";Tstart="1499";shortTE="F";uid="1044740a-280e-4124-ac29-0a206b25ded3"
NW_020270366.1	RepeatMasker	Unknown	21991997	21992529	3357	+	.	ID="RND-6_FAMILY-219";Tend="1512";Tstart="950";shortTE="F";uid="97a93019-7557-49d1-b43e-fd656118b4cf"
NW_020270366.1	RepeatMasker	Retroposon?	17605279	17605665	757	+	.	ID="SINE2-1_AP";Tend="998";Tstart="609";shortTE="F";uid="45e65f66-723a-4826-8e9a-9af60f984f5d"
NW_020270366.1	RepeatMasker	DNA/hAT-hAT19	21125772	21126024	1023	+	.	ID="dna8-52_ap";Tend="308";Tstart="1";shortTE="F";uid="ce5f46bf-1775-47af-b48a-e276156d05a0"
NW_020270366.1	RepeatMasker	DNA	16606438	16606634	474	+	.	ID="dna4-2b_ap";Tend="762";Tstart="563";shortTE="F";uid="1f8b6487-024e-41a1-9c18-d06e924a9eee"
NW_020270366.1	RepeatMasker	Unknown	5363774	5364160	433	+	.	ID="RND-1_FAMILY-55";Tend="1206";Tstart="860";shortTE="F";uid="eee8e769-67d2-4653-89a3-21f0793f4005"
NW_020270366.1	RepeatMasker	DNA/hAT	7415029	7415184	435	+	.	ID="RND-1_FAMILY-94";Tend="1589";Tstart="1431";shortTE="F";uid="9af31bcc-98fa-4702-97dd-a52ae539c01e"
NW_020270366.1	RepeatMasker	RC/Helitron	15580353	15580514	467	+	.	ID="HALYOMORPHA_HALYS-4_FAMILY-638";Tend="178";Tstart="23";shortTE="F";uid="9de84ff6-c7d0-4356-a9bc-b714f49a29a6"
NW_020270366.1	RepeatMasker	Retroposon?	18625056	18625432	515	+	.	ID="SINE2-1_AP";Tend="1213";Tstart="818";shortTE="F";uid="8a76b70d-936f-4da6-94b1-b68633c5dbce"
NW_020270366.1	RepeatMasker	DNA/Ginger-1	12346401	12346910	513	+	.	ID="GINGER1-1_AP";TEgroup="ctg_1%7CGINGER1-1_AP%7C1";Tend="4352";Tstart="3175";shortTE="F";uid="9b0f9dae-8d9a-438e-b3a5-29e23ec462b2"
NW_020270366.1	RepeatMasker	DNA/TcMar-Tigger	24812498	24812647	512	+	.	ID="MARINER-N30_LMI";Tend="149";Tstart="1";shortTE="F";uid="d0308135-9a49-404a-986f-61555619ac9a"
NW_020270366.1	RepeatMasker	DNA	410755	411055	444	+	.	ID="TTAA8_AP";Tend="438";Tstart="103";shortTE="F";uid="8af70006-45cf-43bf-96a6-9f73fb79f098"
NW_020270366.1	RepeatMasker	Retroposon?	18827950	18828472	588	+	.	ID="RND-3_FAMILY-44";Tend="1301";Tstart="700";shortTE="F";uid="43b45e14-272b-426d-8c96-856ab8854679"
NW_020270366.1	RepeatMasker	DNA	14845692	14846272	1466	+	.	ID="DNA4-2_AP";Tend="767";Tstart="122";shortTE="F";uid="54127e36-76d7-484f-9ffc-3d9fa93c5fea"
NW_020270366.1	RepeatMasker	Unknown	21570685	21571148	3665	+	.	ID="RND-1_FAMILY-13";Tend="1413";Tstart="951";shortTE="F";uid="f2d5284e-4925-4185-a133-2394c23549f8"
NW_020270366.1	RepeatMasker	DNA/Ginger-2	4276165	4276981	5365	+	.	ID="RND-5_FAMILY-2738";Tend="1768";Tstart="969";shortTE="F";uid="597cc4a4-fefc-4e20-bb6b-70e624a49475"
NW_020270366.1	RepeatMasker	Unknown	2193528	2194450	5869	+	.	ID="RND-6_FAMILY-9979";Tend="1861";Tstart="964";shortTE="F";uid="7d3a46fa-7a6f-4c60-96e7-4695f1b9fefe"
NW_020270366.1	RepeatMasker	Retroposon?	13679633	13679742	520	+	.	ID="RND-3_FAMILY-44";Tend="1329";Tstart="1227";shortTE="F";uid="ea9283d3-3e5a-44cf-9425-3e3108676066"
NW_020270366.1	RepeatMasker	Unknown	19348144	19348866	3304	+	.	ID="RND-6_FAMILY-2778";Tend="1509";Tstart="769";shortTE="F";uid="296c3f77-9d67-4073-9583-9b337b42975b"
NW_020270366.1	RepeatMasker	Retroposon?	23672421	23673080	536	+	.	ID="RND-3_FAMILY-44";Tend="988";Tstart="344";shortTE="F";uid="365cc943-66b3-41b2-93cf-5767705abf17"
NW_020270366.1	RepeatMasker	Retroposon?	12780548	12780681	443	+	.	ID="RND-3_FAMILY-44";Tend="1389";Tstart="1271";shortTE="F";uid="e6dc9dfe-4c3b-49b4-a4a0-ab2e8ddc4dd3"
NW_020270366.1	RepeatMasker	Retroposon?	25084348	25085508	3975	+	.	ID="SINE2-2_AP";Tend="1995";Tstart="1";shortTE="F";uid="aa390ce8-c622-46ca-89c4-160d20169b06"
NW_020270366.1	RepeatMasker	DNA	24601267	24601568	454	+	.	ID="DNA4-2_AP";Tend="293";Tstart="3";shortTE="F";uid="9ae2c48b-12a3-410f-ae43-377d92912c0e"
NW_020270366.1	RepeatMasker	DNA	23550052	23550801	1255	+	.	ID="DNA4-2_AP";Tend="769";Tstart="2";shortTE="F";uid="25dd3383-cc1a-41f6-8328-c59ab65d79af"
NW_020270366.1	RepeatMasker	Retroposon?	3145412	3145553	719	+	.	ID="RND-3_FAMILY-44";Tend="1385";Tstart="1246";shortTE="F";uid="fda5d48d-70f1-436b-ab47-b337f22652e6"
NW_020270366.1	RepeatMasker	Unknown	7964494	7965306	5510	+	.	ID="RND-6_FAMILY-762";Tend="1763";Tstart="955";shortTE="F";uid="21304a99-5136-43b9-b514-de83dd7b4261"
NW_020270366.1	RepeatMasker	DNA/MULE-MuDR	17717275	17717383	711	+	.	ID="RND-6_FAMILY-2558";Tend="1365";Tstart="1257";shortTE="F";uid="d2db5e76-dc00-45ce-ad62-08e16ecea10b"
NW_020270366.1	RepeatMasker	Unknown	709923	710645	5970	+	.	ID="RND-6_FAMILY-1050";Tend="1718";Tstart="994";shortTE="F";uid="efd592f8-88ef-4608-9c8d-86e2aa6d3e4b"
NW_020270366.1	RepeatMasker	RC/Helitron	23567307	23567491	448	+	.	ID="HELITRON-1A_HMEL";Tend="457";Tstart="253";shortTE="F";uid="143521b5-d197-4766-a0f2-66c35f1d51d6"
NW_020270366.1	RepeatMasker	Retroposon?	3041060	3041256	451	+	.	ID="SINE2-1_AP";Tend="1004";Tstart="848";shortTE="F";uid="6fa15609-3c74-4f2b-9460-744fae74ee05"
NW_020270366.1	RepeatMasker	DNA/hAT	15610699	15610830	531	+	.	ID="RND-5_FAMILY-1734";Tend="1103";Tstart="985";shortTE="F";uid="87791071-1c32-4b4b-b439-f554c0c4f626"
NW_020270366.1	RepeatMasker	DNA	10743358	10744017	3895	+	.	ID="RND-5_FAMILY-412";Tend="1593";Tstart="938";shortTE="F";uid="9c0054ca-5810-4a0b-8884-72f908aaece5"
NW_020270366.1	RepeatMasker	LTR/Gypsy	3894741	3895128	2468	+	.	ID="RND-4_FAMILY-590";Tend="1260";Tstart="850";shortTE="F";uid="f14de2a1-87e6-4460-b998-2cb88a13cd66"
NW_020270366.1	RepeatMasker	Retroposon?	13060400	13060513	483	+	.	ID="RND-3_FAMILY-44";Tend="1320";Tstart="1205";shortTE="F";uid="3b859a1b-530f-4c64-ad26-0f5f89d0a48e"
NW_020270366.1	RepeatMasker	RC/Helitron	16220084	16220328	422	+	.	ID="HELITRON-2_DF";Tend="1897";Tstart="1660";shortTE="F";uid="c94b8c98-ee85-4983-b615-f3285206fea3"
NW_020270366.1	RepeatMasker	DNA/MULE-MuDR	8574646	8575011	553	+	.	ID="MUDR5X_AP";Tend="1858";Tstart="1492";shortTE="F";uid="198563bf-f82d-45d7-a6fb-b226afded637"
NW_020270366.1	RepeatMasker	DNA/hAT-Charlie	6950667	6951095	1928	+	.	ID="RND-5_FAMILY-2427";Tend="1198";Tstart="787";shortTE="F";uid="374ed3d2-0fde-4148-a986-691f1b91ad76"
NW_020270366.1	RepeatMasker	DNA	24675698	24676307	470	+	.	ID="RND-6_FAMILY-3590";TEgroup="ctg_1%7CRND-6_FAMILY-3590%7C9";Tend="1006";Tstart="67";shortTE="T";uid="6adf43e3-cae3-482b-857f-0f7de3025205"
NW_020270366.1	RepeatMasker	DNA/Kolobok-E	7166219	7166358	419	+	.	ID="RND-6_FAMILY-1631";Tend="1656";Tstart="1520";shortTE="F";uid="e545c9ba-675a-44f8-ab15-f9f0c6c004cb"
NW_020270366.1	RepeatMasker	DNA/Ginger-1	15155285	15155612	466	+	.	ID="GINGER1-1_AP";Tend="4419";Tstart="4092";shortTE="F";uid="6ebe5855-1c5e-4163-8af0-eb6295dc53db"
NW_020270366.1	RepeatMasker	DNA	20102050	20102202	409	+	.	ID="dna4-2b_ap";Tend="773";Tstart="625";shortTE="F";uid="37707aa4-5b6f-4f62-b225-f4fb173da68e"
NW_020270366.1	RepeatMasker	Unknown	1816240	1816955	5868	+	.	ID="RND-1_FAMILY-53";Tend="1668";Tstart="960";shortTE="F";uid="d650332a-5830-4205-8a38-3be3986808cb"
NW_020270366.1	RepeatMasker	DNA/hAT-Tip100	8306654	8306831	870	+	.	ID="RND-6_FAMILY-4470";Tend="1687";Tstart="1520";shortTE="F";uid="6d93bd59-7a8a-4cc2-85f1-0485c6a1848d"
NW_020270366.1	RepeatMasker	LTR/Gypsy	7097688	7097830	533	+	.	ID="GYPSY-24_DEL-I";Tend="2819";Tstart="2678";shortTE="F";uid="ac3a4fd4-d0bd-44d6-91ba-7c9370f70b5d"
NW_020270366.1	RepeatMasker	Unknown	17443301	17443417	590	+	.	ID="RND-5_FAMILY-1004";Tend="1562";Tstart="1442";shortTE="F";uid="341fbe10-8b46-4b7c-9ad4-888277f118ad"
NW_020270366.1	RepeatMasker	DNA	14757309	14757836	2625	+	.	ID="RND-6_FAMILY-253";TEgroup="ctg_1%7CRND-6_FAMILY-253%7C1";Tend="1877";Tstart="867";shortTE="F";uid="4a245282-ac46-4d90-97a6-f6c3e844f693"
NW_020270366.1	RepeatMasker	Unknown	20100292	20100498	1094	+	.	ID="RND-4_FAMILY-560";Tend="1353";Tstart="1172";shortTE="F";uid="c9086bed-439d-4769-b0a5-0582c1d7bc5f"
NW_020270366.1	RepeatMasker	DNA/hAT-hAT19	18661092	18661809	4113	+	.	ID="RND-5_FAMILY-5747";Tend="1522";Tstart="857";shortTE="F";uid="0b4d2b3c-8fd6-4166-890b-2ad477d05fb4"
NW_020270366.1	RepeatMasker	DNA	7989155	7989446	830	+	.	ID="DNA4-2_AP";Tend="669";Tstart="387";shortTE="F";uid="1009cee3-5f4f-4d0e-a58a-e05cc7e41431"
NW_020270366.1	RepeatMasker	DNA/MULE-MuDR	2979962	2980079	445	+	.	ID="MUDR8X_AP";Tend="1927";Tstart="1817";shortTE="F";uid="ced45bae-c0c2-4b1f-b970-626d7f12e040"
NW_020270366.1	RepeatMasker	Retroposon?	12769518	12770082	448	+	.	ID="SINE2-2_AP";Tend="599";Tstart="5";shortTE="F";uid="29b253d0-fb50-4e2c-a1c8-5b84b621bae6"
NW_020270366.1	RepeatMasker	DNA	20995151	20995312	726	+	.	ID="dna4-2_ap";Tend="737";Tstart="570";shortTE="F";uid="5fb73cd4-9190-4b3f-978c-7d1d80f48266"
NW_020270366.1	RepeatMasker	Retroposon?	5684497	5685240	1335	+	.	ID="RND-3_FAMILY-44";Tend="1419";Tstart="689";shortTE="F";uid="9a0b65e1-56a8-4ec2-8b9e-049c2423025e"
NW_020270366.1	RepeatMasker	Unknown	19112231	19112600	2590	+	.	ID="RND-1_FAMILY-9";Tend="1293";Tstart="930";shortTE="F";uid="1d93cd94-00b5-4f39-8b9e-af8046de85a2"
NW_020270366.1	RepeatMasker	Unknown	7716119	7716448	548	+	.	ID="RND-1_FAMILY-116";TEgroup="ctg_1%7CRND-1_FAMILY-116%7C3";Tend="1851";Tstart="960";shortTE="F";uid="5b010286-b638-4566-b78e-2bb0140429a6"
NW_020270366.1	RepeatMasker	LINE/I-Jockey	1260742	1261000	1736	+	.	ID="RND-6_FAMILY-6129";Tend="1329";Tstart="1067";shortTE="F";uid="4b0d3ca9-10a9-473f-b68b-fd7f90742e61"
NW_020270366.1	RepeatMasker	DNA	17237896	17238073	671	+	.	ID="dna8-31_ap";Tend="595";Tstart="388";shortTE="F";uid="58430e85-8c18-4dcc-826a-9aadf85260a6"
NW_020270366.1	RepeatMasker	DNA	1074312	1074643	956	+	.	ID="DNA4-3_AP";Tend="636";Tstart="295";shortTE="F";uid="6ba72b0e-e503-41ce-897b-1e5993cb9363"
NW_020270366.1	RepeatMasker	DNA/Maverick	6109245	6109441	410	+	.	ID="RND-6_FAMILY-7355";Tend="1253";Tstart="1057";shortTE="F";uid="3138d199-b9d1-4c6f-8bb5-6bbcc6ee6fcd"
NW_020270366.1	RepeatMasker	DNA	16347288	16350859	1934	+	.	ID="RND-5_FAMILY-1999";TEgroup="ctg_1%7CRND-5_FAMILY-1999%7C1";Tend="3677";Tstart="45";shortTE="F";uid="cad87546-67b3-4594-a80d-2d02b62cf0c9"
NW_020270366.1	RepeatMasker	Retroposon?	17729707	17730152	640	+	.	ID="RND-3_FAMILY-44";Tend="1493";Tstart="1073";shortTE="F";uid="8ab3c907-cc4a-485f-92a3-0b78d722df27"
NW_020270366.1	RepeatMasker	DNA/TcMar-Pogo	8327240	8327552	1905	+	.	ID="RND-1_FAMILY-35";Tend="1767";Tstart="1451";shortTE="F";uid="23a10f67-972e-44f4-9162-2196cfad3c15"
NW_020270366.1	RepeatMasker	DNA/TcMar-Mariner	10972210	10972562	680	+	.	ID="MARINER-69_LMI";Tend="1327";Tstart="976";shortTE="F";uid="572f7702-b976-44d8-98ec-3883fa56fad1"
NW_020270366.1	RepeatMasker	DNA	8893322	8893726	444	+	.	ID="TTAA15_AP";TEgroup="ctg_1%7CTTAA15_AP%7C1";Tend="595";Tstart="257";shortTE="F";uid="49418f47-3b83-4164-977d-4628fa797055"
NW_020270366.1	RepeatMasker	DNA/hAT-Blackjack	13370649	13371898	6649	+	.	ID="RND-5_FAMILY-2293";Tend="1699";Tstart="470";shortTE="F";uid="cc11d581-9385-4de9-b270-c064e9e48619"
NW_020270366.1	RepeatMasker	DNA	2147872	2148065	609	+	.	ID="DNA8-31_AP";Tend="213";Tstart="1";shortTE="F";uid="cf8b81f3-4a27-4815-9094-12e6b01d1870"
NW_020270366.1	RepeatMasker	Retroposon?	13556696	13557149	1936	+	.	ID="RND-3_FAMILY-44";Tend="1193";Tstart="752";shortTE="F";uid="296dc362-60ac-4660-8cfd-a59d923019ad"
NW_020270366.1	RepeatMasker	DNA/TcMar-Tc1	19751862	19752524	521	+	.	ID="mariner-92_hsal";Tend="1478";Tstart="498";shortTE="F";uid="f4484f9b-1e5d-46a7-a169-41735d6451dc"
NW_020270366.1	RepeatMasker	DNA/hAT-Blackjack	17454978	17455845	6316	+	.	ID="RND-5_FAMILY-488";Tend="1480";Tstart="604";shortTE="F";uid="66c47134-9c51-479d-a4bd-33646839eaef"
NW_020270366.1	RepeatMasker	DNA	10463369	10463875	1040	+	.	ID="DNA4-2_AP";Tend="769";Tstart="250";shortTE="F";uid="720eb30d-61e7-426f-8211-dc5d9dc569fa"
NW_020270366.1	RepeatMasker	Retroposon?	18445878	18446475	1550	+	.	ID="RND-3_FAMILY-44";Tend="1377";Tstart="776";shortTE="F";uid="597d9e4b-a739-4239-9e83-dc0d96e16870"
NW_020270366.1	RepeatMasker	DNA	16829355	16829760	512	+	.	ID="TTAA2D_AP";Tend="431";Tstart="1";shortTE="F";uid="8b7cb2ab-1819-4890-a41a-321c453247ac"
NW_020270366.1	RepeatMasker	DNA/hAT-hAT19	5451994	5453403	11015	+	.	ID="RND-5_FAMILY-3290";Tend="2115";Tstart="728";shortTE="F";uid="fd4ea616-fcd2-4177-9723-2ab9c4f0685d"
NW_020270366.1	RepeatMasker	LTR/Gypsy	24403747	24405031	6627	+	.	ID="RND-4_FAMILY-590";TEgroup="ctg_1%7CRND-4_FAMILY-590%7C7";Tend="2099";Tstart="823";shortTE="F";uid="07a674d3-0037-4051-bf89-00867d0cd1dd"
NW_020270366.1	RepeatMasker	LTR/Gypsy	8100745	8101928	2234	+	.	ID="RND-5_FAMILY-1168";TEgroup="ctg_1%7CRND-5_FAMILY-1168%7C1";Tend="1599";Tstart="501";shortTE="F";uid="6d4e6683-b914-4ca9-9df7-2de55ec434bf"
NW_020270366.1	RepeatMasker	LINE/R1	13390172	13390404	583	+	.	ID="RND-1_FAMILY-21";Tend="3402";Tstart="3189";shortTE="F";uid="15eefa77-0ed5-4249-aa79-889f8500c8cd"
NW_020270366.1	RepeatMasker	Retroposon?	12414088	12415506	2262	+	.	ID="RND-3_FAMILY-44";Tend="1467";Tstart="369";shortTE="F";uid="09f04450-6adb-4ea8-a754-f8f123da32f6"
NW_020270366.1	RepeatMasker	DNA/hAT-Ac	3038373	3038561	568	+	.	ID="DNA8-91_AP";Tend="680";Tstart="454";shortTE="F";uid="d4ed7971-6885-478b-a965-de081ef3316e"
NW_020270366.1	RepeatMasker	Retroposon?	11886349	11886637	789	+	.	ID="RND-3_FAMILY-44";Tend="1376";Tstart="1106";shortTE="F";uid="4e5ae56c-e2e7-4094-b1aa-26360501af22"
NW_020270366.1	RepeatMasker	DNA/hAT-Tip100	15898718	15898854	721	+	.	ID="RND-6_FAMILY-4470";Tend="1687";Tstart="1563";shortTE="F";uid="6230337e-fb3a-4676-9599-befdf5de0dce"
NW_020270366.1	RepeatMasker	DNA/hAT	21242903	21243436	3286	+	.	ID="RND-5_FAMILY-1734";Tend="1559";Tstart="976";shortTE="F";uid="e25c31c4-2524-4057-b6ac-b01f8722a8f6"
NW_020270366.1	RepeatMasker	Retroposon?	7129164	7129652	677	+	.	ID="RND-3_FAMILY-44";Tend="1382";Tstart="855";shortTE="F";uid="2e58023b-76e2-4381-9b3c-e87bc7bc4270"
NW_020270366.1	RepeatMasker	DNA/hAT-Tip100	23585281	23585704	3210	+	.	ID="RND-5_FAMILY-2024";Tend="1568";Tstart="1161";shortTE="F";uid="9050f8d4-5252-4f02-aaec-87f07f4e58bc"
NW_020270366.1	RepeatMasker	Unknown	21337306	21337544	414	+	.	ID="RND-5_FAMILY-504";Tend="1278";Tstart="994";shortTE="F";uid="3a654714-c31f-4b85-b410-5266c5046c0d"
NW_020270366.1	RepeatMasker	DNA	22675279	22675583	539	+	.	ID="TTAA2C_AP";Tend="422";Tstart="92";shortTE="F";uid="4452a373-c1db-49ad-8b8d-31e76a6a4038"
NW_020270366.1	RepeatMasker	DNA/TcMar-m44?	654392	654642	573	+	.	ID="RND-6_FAMILY-562";Tend="2568";Tstart="2341";shortTE="F";uid="3bc75081-9a04-406c-8256-535eca4fc107"
NW_020270366.1	RepeatMasker	DNA	12200863	12201107	517	+	.	ID="dna2-2_ap";Tend="281";Tstart="1";shortTE="F";uid="7b7ca228-1938-4619-8aff-c14932709b9c"
NW_020270366.1	RepeatMasker	Unknown	21160687	21160941	1037	+	.	ID="RND-5_FAMILY-7189";Tend="460";Tstart="226";shortTE="F";uid="90ea6212-1fcc-4791-ba59-e6e1dc691c39"
NW_020270366.1	RepeatMasker	DNA/TcMar-Pogo	5530307	5530538	603	+	.	ID="RND-1_FAMILY-5";Tend="1529";Tstart="1316";shortTE="F";uid="f7e87970-54fc-4a4d-845b-62c95727d788"
NW_020270366.1	RepeatMasker	LINE/I-Jockey	16096415	16097661	687	+	.	ID="JOCKEY-6_RPR";Tend="4328";Tstart="3085";shortTE="F";uid="9f5fa111-cc69-4e46-b9fe-5e5e81ebbdc8"
NW_020270366.1	RepeatMasker	DNA/MULE-MuDR	3271543	3271968	1090	+	.	ID="RND-6_FAMILY-3217";Tend="1000";Tstart="569";shortTE="F";uid="4906abe8-bbbe-430e-b473-1d498604b0ef"
NW_020270366.1	RepeatMasker	LINE/I-Jockey	763221	764134	2151	+	.	ID="RND-6_FAMILY-3145";Tend="1529";Tstart="676";shortTE="F";uid="26587efe-f452-4eab-989c-a5764ec4618c"
NW_020270366.1	RepeatMasker	DNA	23430330	23430814	1154	+	.	ID="DNA4-3_AP";Tend="636";Tstart="146";shortTE="F";uid="0ca9f0ca-2ec4-4ae0-9de4-d7c1ea5b1d99"
NW_020270366.1	RepeatMasker	Retroposon?	1073154	1073348	434	+	.	ID="SINE2-2_AP";Tend="349";Tstart="129";shortTE="F";uid="d8bbf283-6e59-4323-8922-390869b348e9"
NW_020270366.1	RepeatMasker	DNA	21502171	21502364	424	+	.	ID="TTAA2B_AP";Tend="425";Tstart="247";shortTE="F";uid="4deeed68-b48b-49eb-96dc-758b62e2da1a"
NW_020270366.1	RepeatMasker	DNA	15522784	15523479	1853	+	.	ID="DNA4-2_AP";Tend="769";Tstart="6";shortTE="F";uid="4cf02b38-2789-44c8-8eb7-efeed8b0d294"
NW_020270366.1	RepeatMasker	Unknown	1898328	1898503	452	+	.	ID="RND-1_FAMILY-15";Tend="878";Tstart="700";shortTE="F";uid="4edfbc7a-fa28-4c87-adfb-76b20321e38b"
NW_020270366.1	RepeatMasker	DNA	24471062	24471439	1998	+	.	ID="RND-6_FAMILY-3590";Tend="1320";Tstart="926";shortTE="F";uid="6a54e69b-82fe-4b27-be42-29deb32083f5"
NW_020270366.1	RepeatMasker	DNA/hAT-hAT19	9143102	9143725	3469	+	.	ID="RND-5_FAMILY-1377";Tend="1539";Tstart="914";shortTE="F";uid="e3ce3aaf-e5dc-4e09-a2ad-667a2c1535f8"
NW_020270366.1	RepeatMasker	Retroposon?	687561	687986	1564	+	.	ID="RND-3_FAMILY-44";Tend="1369";Tstart="937";shortTE="F";uid="02cd876b-7688-4764-90dd-fcae64d2c6bb"
NW_020270366.1	RepeatMasker	DNA/hAT	14138372	14138952	3062	+	.	ID="RND-5_FAMILY-1734";Tend="1542";Tstart="985";shortTE="F";uid="9d3d583e-ed9e-4c9b-a844-49a71925bdac"
NW_020270366.1	RepeatMasker	DNA/hAT-Ac	9714744	9714910	721	+	.	ID="DNA8-91B_AP";Tend="643";Tstart="474";shortTE="F";uid="3cf39b0f-e255-4970-9db4-34604c4a4f35"
NW_020270366.1	RepeatMasker	DNA/TcMar-Mariner	22010491	22010748	509	+	.	ID="MARINER-19_SIN";Tend="422";Tstart="168";shortTE="F";uid="f2551c26-ad50-44f0-b4e7-7ae72eb0e5f9"
NW_020270366.1	RepeatMasker	DNA	25847906	25848108	1121	+	.	ID="DNA8-77_AP";Tend="1252";Tstart="1058";shortTE="F";uid="ba6fbce0-bf10-4410-8a20-9416fa257a92"
NW_020270366.1	RepeatMasker	Unknown	5064469	5065066	2446	+	.	ID="RND-4_FAMILY-1307";Tend="1573";Tstart="944";shortTE="F";uid="a27ff136-4827-4bea-bcac-f99f71e25108"
NW_020270366.1	RepeatMasker	DNA	15321480	15321643	613	+	.	ID="dna4-2_ap";Tend="177";Tstart="8";shortTE="F";uid="89f00bd4-adaf-42d4-8256-b8e1b9bec08f"
NW_020270366.1	RepeatMasker	DNA/MULE-MuDR	6173509	6173992	2047	+	.	ID="MUDR1X_AP";Tend="480";Tstart="10";shortTE="F";uid="64bcb582-1796-4f2e-adb7-1e827bc45136"
NW_020270366.1	RepeatMasker	Retroposon?	3626877	3628790	809	+	.	ID="RND-3_FAMILY-44";TEgroup="ctg_1%7CRND-3_FAMILY-44%7C2";Tend="1468";Tstart="496";shortTE="F";uid="0dfcea97-09a9-4e7e-8653-ddbbacd6974f"
NW_020270366.1	RepeatMasker	DNA/hAT-hAT19	21010069	21010602	2772	+	.	ID="RND-5_FAMILY-2000";Tend="1525";Tstart="941";shortTE="F";uid="6287f640-53ae-4d2a-a609-69f0aa7cfcf2"
NW_020270366.1	RepeatMasker	Unknown	16764821	16765196	1830	+	.	ID="RND-1_FAMILY-2";Tend="1259";Tstart="870";shortTE="F";uid="211a6e44-d8ae-4b2c-bc80-363948bccd09"
NW_020270366.1	RepeatMasker	DNA	1190581	1191040	1144	+	.	ID="DNA4-3_AP";Tend="635";Tstart="146";shortTE="F";uid="81f3b1ea-b45a-4819-9372-9b5d9678aab0"
NW_020270366.1	RepeatMasker	DNA/Ginger-2	12650131	12650376	1269	+	.	ID="RND-5_FAMILY-2738";Tend="1718";Tstart="1486";shortTE="F";uid="c0f3d7c3-c9dc-4fc6-9467-8fee3bd89a6f"
NW_020270366.1	RepeatMasker	LINE/I	1468729	1469043	1179	+	.	ID="RND-6_FAMILY-133";Tend="2127";Tstart="1829";shortTE="F";uid="d0cc4c89-d1f2-44e5-ae9d-276ac25ad1dc"
NW_020270366.1	RepeatMasker	DNA/hAT-Tip100	13031865	13032086	525	+	.	ID="DNA8-87_AP";Tend="539";Tstart="299";shortTE="F";uid="f6ebc9f6-31b0-45d3-b904-fe1ef1112374"
NW_020270366.1	RepeatMasker	DNA	22515198	22515410	1394	+	.	ID="ttaa3b_ap";Tend="210";Tstart="1";shortTE="F";uid="90fd07d3-3e80-41ca-9ad8-c32a43c48415"
NW_020270366.1	RepeatMasker	Retroposon?	12996274	12996378	549	+	.	ID="RND-3_FAMILY-44";Tend="1369";Tstart="1265";shortTE="F";uid="27d144a8-133d-40d2-9058-b658a05de8b5"
NW_020270366.1	RepeatMasker	Unknown	5523200	5523521	2407	+	.	ID="RND-1_FAMILY-41";Tend="1164";Tstart="840";shortTE="F";uid="a609ba9a-e9bb-4226-a9bb-c9b1d23b431a"
NW_020270366.1	RepeatMasker	Unknown	25945812	25946419	4347	+	.	ID="RND-5_FAMILY-1228";Tend="1469";Tstart="879";shortTE="F";uid="ed3bcb6f-cbcc-4742-8933-a5cd3551cb34"
NW_020270366.1	RepeatMasker	Unknown	20822754	20823036	1970	+	.	ID="RND-1_FAMILY-2";Tend="1229";Tstart="950";shortTE="F";uid="65a6f599-6c53-4a61-a2a0-00e8ed82c78d"
NW_020270366.1	RepeatMasker	Unknown	7957853	7957963	561	+	.	ID="RND-6_FAMILY-762";Tend="1705";Tstart="1586";shortTE="F";uid="72565414-23d7-4538-a35a-cf8396473d62"
NW_020270366.1	RepeatMasker	LINE/RTE-BovB	10947425	10947663	879	+	.	ID="RND-5_FAMILY-8182";Tend="1531";Tstart="1293";shortTE="F";uid="b4a00ea0-aa8c-45e9-8abd-b6b92d832d58"
NW_020270366.1	RepeatMasker	Retroposon?	10741151	10741889	1007	+	.	ID="SINE2-2_AP";Tend="1376";Tstart="28";shortTE="F";uid="da73fe6c-7b13-4051-a054-b80029081a0b"
NW_020270366.1	RepeatMasker	Unknown	17718637	17719210	3663	+	.	ID="RND-6_FAMILY-1639";Tend="1408";Tstart="791";shortTE="F";uid="2cda42b5-5ba6-4a93-8339-202f69857d09"
NW_020270366.1	RepeatMasker	LINE/I-Jockey	24090342	24090932	4083	+	.	ID="RND-6_FAMILY-3145";Tend="1527";Tstart="938";shortTE="F";uid="a4fc9193-6cd1-4815-8270-e4907b1cb913"
NW_020270366.1	RepeatMasker	Unknown	16062205	16062510	1793	+	.	ID="RND-1_FAMILY-3";Tend="1248";Tstart="961";shortTE="F";uid="00b48f0d-4ccf-467e-a85c-3a84de7cb2c8"
NW_020270366.1	RepeatMasker	DNA	12932268	12933071	1687	+	.	ID="DNA4-2_AP";Tend="769";Tstart="1";shortTE="F";uid="9351c82e-2263-4afb-9a6b-0269b445fe8e"
NW_020270366.1	RepeatMasker	Unknown	11872136	11872611	2213	+	.	ID="RND-4_FAMILY-1307";Tend="1411";Tstart="963";shortTE="F";uid="adc3b5cc-cede-43b0-bcd4-e268c91015d7"
NW_020270366.1	RepeatMasker	Retroposon?	1783139	1783517	594	+	.	ID="SINE2-1_AP";Tend="1165";Tstart="784";shortTE="F";uid="de1cd818-52a5-4656-871c-0cc51d809983"
NW_020270366.1	RepeatMasker	DNA/TcMar-Tc1	4204352	4204710	1784	+	.	ID="RND-5_FAMILY-365";Tend="1096";Tstart="743";shortTE="F";uid="29dfd6b7-aa86-49da-8be7-027022cd52f0"
NW_020270366.1	RepeatMasker	DNA	17290475	17291136	767	+	.	ID="DNA4-2_AP";Tend="769";Tstart="1";shortTE="F";uid="de05df23-2317-4924-bc4c-6be4760d2ace"
NW_020270366.1	RepeatMasker	DNA/hAT-Charlie	6242134	6242408	769	+	.	ID="DNA8-47_AP";Tend="307";Tstart="1";shortTE="F";uid="f7797bd3-46ce-40ec-8d45-037aaca00559"
NW_020270366.1	RepeatMasker	Unknown	1784910	1785816	5318	+	.	ID="RND-1_FAMILY-19";Tend="1821";Tstart="953";shortTE="F";uid="e0084552-e937-4ac0-b22c-6ef46f790b6b"
NW_020270366.1	RepeatMasker	Unknown	22259624	22259818	570	+	.	ID="RND-1_FAMILY-22";Tend="1188";Tstart="1001";shortTE="F";uid="b86be29d-76c3-44d2-96a8-ab07556712d3"
NW_020270366.1	RepeatMasker	Unknown	1949827	1950116	1958	+	.	ID="RND-1_FAMILY-22";Tend="1281";Tstart="999";shortTE="F";uid="809f11b5-45c0-4548-86af-da04403684f5"
NW_020270366.1	RepeatMasker	LINE/I-Jockey	16465107	16465600	1180	+	.	ID="RND-6_FAMILY-8490";Tend="1336";Tstart="833";shortTE="F";uid="767a8801-b18c-4c46-8ff9-fc029793e794"
NW_020270366.1	RepeatMasker	Retroposon?	22349822	22350058	630	+	.	ID="RND-1_FAMILY-81";Tend="2251";Tstart="2024";shortTE="F";uid="876d77e0-169f-43da-b2aa-df4e4ee2d8b3"
NW_020270366.1	RepeatMasker	Retroposon?	17505357	17505624	1255	+	.	ID="RND-3_FAMILY-44";Tend="1363";Tstart="1104";shortTE="F";uid="ea6b3e0b-fa8b-4b1a-ac26-d0c74146acef"
NW_020270366.1	RepeatMasker	DNA/hAT-Tip100	12489184	12489802	3981	+	.	ID="RND-6_FAMILY-680";Tend="1696";Tstart="1049";shortTE="F";uid="8b652e60-76a3-4b4a-8385-f2e76fd92540"
NW_020270366.1	RepeatMasker	DNA/MULE-MuDR	23046262	23046764	564	+	.	ID="RND-6_FAMILY-2644";TEgroup="ctg_1%7CRND-6_FAMILY-2644%7C2";Tend="1923";Tstart="453";shortTE="F";uid="ca51ce63-a138-4f6d-8024-f9d43238385c"
NW_020270366.1	RepeatMasker	Unknown	3358054	3358169	507	+	.	ID="RND-4_FAMILY-76";Tend="1598";Tstart="1478";shortTE="F";uid="0d820bd3-50de-4e9e-b071-efc5ff1bb268"
NW_020270366.1	RepeatMasker	Unknown	19891919	19892133	905	+	.	ID="RND-1_FAMILY-45";Tend="1885";Tstart="1670";shortTE="F";uid="7a303429-8a2b-4c65-a1b1-4ca3363d5378"
NW_020270366.1	RepeatMasker	LINE/I-Jockey	16399854	16400063	490	+	.	ID="RND-6_FAMILY-8490";Tend="1340";Tstart="1132";shortTE="F";uid="87faf533-363b-497c-8074-8cd482fc1568"
NW_020270366.1	RepeatMasker	DNA/Ginger-2	68454	68583	625	+	.	ID="RND-6_FAMILY-8215";Tend="1549";Tstart="1426";shortTE="F";uid="4460826f-100b-47a9-a9bf-ab49b91d7d74"
NW_020270366.1	RepeatMasker	DNA	8031530	8031930	1433	+	.	ID="TTAA4B_AP";Tend="408";Tstart="1";shortTE="F";uid="2f49dea1-244c-4715-a70b-5888177733cd"
NW_020270366.1	RepeatMasker	Unknown	6112682	6112971	881	+	.	ID="RND-1_FAMILY-101";Tend="1874";Tstart="1601";shortTE="F";uid="f5e27746-0631-4585-aa7e-588f373d9540"
NW_020270366.1	RepeatMasker	DNA/hAT-Tip100	19717970	19718410	2275	+	.	ID="RND-6_FAMILY-1086";Tend="1360";Tstart="918";shortTE="F";uid="73a1f8ca-75cb-4163-af9d-5bf227c50718"
NW_020270366.1	RepeatMasker	Unknown	15223089	15223813	3908	+	.	ID="RND-1_FAMILY-64";Tend="1555";Tstart="848";shortTE="F";uid="a7344611-5869-4476-b996-13f980eeb09a"
NW_020270366.1	RepeatMasker	Retroposon?	7088174	7088525	633	+	.	ID="SINE2-1_AP";Tend="1410";Tstart="1059";shortTE="F";uid="4e7b6523-6739-4f6d-8e8a-3633759f16f8"
NW_020270366.1	RepeatMasker	Unknown	18843208	18843370	520	+	.	ID="RND-1_FAMILY-116";Tend="1846";Tstart="1671";shortTE="F";uid="1f890a9a-6d74-4da6-acf9-6a80fde6e69d"
NW_020270366.1	RepeatMasker	DNA	17850841	17851594	1937	+	.	ID="DNA4-2_AP";Tend="767";Tstart="1";shortTE="F";uid="2c14bbce-d1c4-4e71-8140-20c4c92ce56e"
NW_020270366.1	RepeatMasker	DNA/TcMar-Tc1	1780997	1781634	680	+	.	ID="mariner-n7_rpr";Tend="794";Tstart="477";shortTE="F";uid="797471fe-b9ab-4a99-a9ff-b33fb5278018"
NW_020270366.1	RepeatMasker	Unknown	1514869	1515103	1573	+	.	ID="RND-1_FAMILY-100";Tend="1181";Tstart="950";shortTE="F";uid="7f6efde4-657c-4050-909e-ed2a9914d44f"
NW_020270366.1	RepeatMasker	DNA/MULE-NOF	17791070	17791438	792	+	.	ID="RND-6_FAMILY-1998";Tend="2161";Tstart="1106";shortTE="F";uid="ee3a438c-3e8b-4200-9fc6-362886947fe7"
NW_020270366.1	RepeatMasker	DNA	9040976	9041411	2891	+	.	ID="TTAA3B_AP";Tend="436";Tstart="1";shortTE="F";uid="ca41370d-3ee6-480b-b2d7-84cd45e0e099"
NW_020270366.1	RepeatMasker	DNA	4752053	4752407	1098	+	.	ID="DNA8-31_AP";TEgroup="ctg_1%7CDNA8-31_AP%7C4";Tend="595";Tstart="1";shortTE="F";uid="e096562c-196f-40e3-8158-bec15a52c110"
NW_020270366.1	RepeatMasker	DNA	15189151	15189449	531	+	.	ID="DNA4-2_AP";Tend="299";Tstart="1";shortTE="F";uid="8ba806aa-4dbc-4729-8a47-1549f522742b"
NW_020270366.1	RepeatMasker	DNA/TcMar-Tigger	11324925	11325217	905	+	.	ID="RND-5_FAMILY-16";Tend="1206";Tstart="925";shortTE="F";uid="dc9ffb85-6f32-42c1-a78b-b9c422d671a8"
NW_020270366.1	RepeatMasker	Unknown	1124411	1124780	1796	+	.	ID="RND-5_FAMILY-651";Tend="1285";Tstart="888";shortTE="F";uid="3907fbf6-61f8-496b-accd-0ce6c7c9e21a"
NW_020270366.1	RepeatMasker	DNA/hAT-hAT19	9888843	9889270	2364	+	.	ID="RND-5_FAMILY-2000";Tend="1521";Tstart="1101";shortTE="F";uid="82274e8d-f5a4-4f58-bc54-3a8de4a6a830"
NW_020270366.1	RepeatMasker	Unknown	17668120	17668395	2076	+	.	ID="RND-1_FAMILY-3";Tend="1224";Tstart="955";shortTE="F";uid="1ad90278-422c-4f79-b972-ea5f137f6125"
NW_020270366.1	RepeatMasker	Unknown	23327880	23328082	1093	+	.	ID="RND-6_FAMILY-6057";Tend="497";Tstart="300";shortTE="F";uid="bf557726-174d-4846-9a3b-221177c59c6c"
NW_020270366.1	RepeatMasker	DNA/Kolobok-E	13556417	13556661	428	+	.	ID="RND-6_FAMILY-1631";Tend="1779";Tstart="1510";shortTE="F";uid="f2ad6cf0-3803-4377-ab54-77019a38123f"
NW_020270366.1	RepeatMasker	DNA/hAT-Charlie	4981981	4982210	1125	+	.	ID="DNA8-33_AP";Tend="233";Tstart="1";shortTE="F";uid="316a5e59-2c21-4d5f-8d1b-76c73da78272"
NW_020270366.1	RepeatMasker	Retroposon?	8681763	8681986	846	+	.	ID="RND-3_FAMILY-44";Tend="1335";Tstart="1115";shortTE="F";uid="718c6f70-c435-477c-bcdf-5cf613a357d0"
NW_020270366.1	RepeatMasker	DNA/Kolobok-E	20287773	20288658	5329	+	.	ID="RND-1_FAMILY-39";Tend="1806";Tstart="936";shortTE="F";uid="3df3897a-94ab-459f-89a3-87039f84aa75"
NW_020270366.1	RepeatMasker	DNA	20861506	20862095	643	+	.	ID="DNA4-2_AP";Tend="739";Tstart="168";shortTE="F";uid="0a75529a-cae6-4876-be3b-ec5f67d46b28"
NW_020270366.1	RepeatMasker	Unknown	21905877	21906096	577	+	.	ID="RND-1_FAMILY-22";Tend="1253";Tstart="1000";shortTE="F";uid="10324ba3-8663-4749-9a13-b738f0e32f49"
NW_020270366.1	RepeatMasker	DNA/hAT-hAT19	6734556	6734771	450	+	.	ID="HAT-N4_AP";Tend="240";Tstart="21";shortTE="F";uid="fe7b0583-8bdb-4207-8299-e7c9e128e507"
NW_020270366.1	RepeatMasker	DNA	22874170	22874333	794	+	.	ID="dna8-31_ap";Tend="595";Tstart="390";shortTE="F";uid="2472c1f0-0233-43f3-8c4b-ec2e5a7cf6b5"
NW_020270366.1	RepeatMasker	DNA/hAT	21361374	21361499	613	+	.	ID="RND-5_FAMILY-2196";Tend="1273";Tstart="1152";shortTE="F";uid="60e739bc-12d1-49ba-90e3-7de7cb8820f7"
NW_020270366.1	RepeatMasker	DNA/Ginger-2	9760121	9761308	6946	+	.	ID="ginger2-n2_ap";Tend="1692";Tstart="178";shortTE="F";uid="5a8c34c8-0711-45a7-8460-9426d73a51cb"
NW_020270366.1	RepeatMasker	DNA/hAT	6813691	6813873	453	+	.	ID="RND-5_FAMILY-2196";Tend="1293";Tstart="1071";shortTE="F";uid="9cc59969-5929-4d3c-a7db-651cab8c795e"
NW_020270366.1	RepeatMasker	DNA/hAT-hAT19	12347536	12347843	1729	+	.	ID="RND-4_FAMILY-265";Tend="1497";Tstart="1186";shortTE="F";uid="897fd3ba-67e9-4ba9-a922-7ee36c3ae910"
NW_020270366.1	RepeatMasker	Retroposon?	3335089	3335351	582	+	.	ID="RND-3_FAMILY-44";Tend="1381";Tstart="1139";shortTE="F";uid="234395be-c106-4096-81db-707c8c7e3cc3"
NW_020270366.1	RepeatMasker	DNA	16286075	16286694	1749	+	.	ID="DNA2-3_AP";TEgroup="ctg_1%7CDNA2-3_AP%7C1";Tend="632";Tstart="1";shortTE="F";uid="812239a5-2e40-4797-959e-5bdc94076b46"
NW_020270366.1	RepeatMasker	DNA	17491100	17491269	663	+	.	ID="dna8-31_ap";Tend="595";Tstart="390";shortTE="F";uid="15581e92-67ad-4fdd-98c6-c1fdab8763da"
NW_020270366.1	RepeatMasker	DNA	19140798	19141415	503	+	.	ID="DNA4-3_AP";Tend="615";Tstart="9";shortTE="F";uid="9ed5dfa8-dd6d-4a68-b4f9-7f9f129f7a35"
NW_020270366.1	RepeatMasker	DNA/hAT-hAT19	19808307	19808504	995	+	.	ID="DNA8-73_AP";Tend="784";Tstart="568";shortTE="F";uid="7ea11126-57dd-4f01-ba06-5b626796708e"
NW_020270366.1	RepeatMasker	DNA/hAT?	1512875	1512978	412	+	.	ID="DNA8-60_AP";Tend="189";Tstart="82";shortTE="F";uid="0f43d6b1-70fe-447b-8f72-5962cf9c6266"
NW_020270366.1	RepeatMasker	Unknown	15130712	15131248	587	+	.	ID="RND-5_FAMILY-504";Tend="1275";Tstart="709";shortTE="F";uid="143e6974-6445-4f17-b29b-d514a2d27571"
NW_020270366.1	RepeatMasker	Retroposon?	7903731	7903852	433	+	.	ID="SINE2-1_AP";Tend="970";Tstart="849";shortTE="F";uid="fd1cd91c-42ca-4bb3-b60f-745dfa97e2ac"
NW_020270366.1	RepeatMasker	Retroposon?	4590534	4590935	445	+	.	ID="RND-3_FAMILY-44";TEgroup="ctg_1%7CRND-3_FAMILY-44%7C3";Tend="1358";Tstart="869";shortTE="F";uid="5a91f5fb-8092-4672-9f0b-6cc4f6614f28"
NW_020270366.1	RepeatMasker	DNA/hAT-hAT19	6876539	6877091	1202	+	.	ID="DNA8-84_AP";Tend="562";Tstart="2";shortTE="F";uid="f29e5d9c-4ab5-4407-b573-db7f2f46c8a9"
NW_020270366.1	RepeatMasker	Unknown	25112459	25112765	1754	+	.	ID="RND-1_FAMILY-3";Tend="1226";Tstart="920";shortTE="F";uid="3292ecea-98a3-4d97-bcc3-5b89440f3873"
NW_020270366.1	RepeatMasker	DNA	6311384	6311623	521	+	.	ID="dna4-2b_ap";Tend="769";Tstart="521";shortTE="F";uid="97ae9d14-9540-4c30-bedb-398e88e72e5c"
NW_020270366.1	RepeatMasker	DNA/TcMar-Pogo	10359245	10360095	4881	+	.	ID="RND-1_FAMILY-5";Tend="1533";Tstart="674";shortTE="F";uid="2f31dcdc-0eda-4f71-90ab-7c08e707a836"
NW_020270366.1	RepeatMasker	DNA/Merlin	18771779	18772337	935	+	.	ID="HALYOMORPHA_HALYS-5_FAMILY-9382";Tend="923";Tstart="359";shortTE="F";uid="12dfa8dd-8ea8-44ff-b5cf-bd8ee7a5b118"
NW_020270366.1	RepeatMasker	Unknown	22742046	22742987	2702	+	.	ID="RND-6_FAMILY-2631";Tend="1671";Tstart="707";shortTE="F";uid="5a75fc7c-20ba-4a30-81ba-cff2fbd0f178"
NW_020270366.1	RepeatMasker	DNA/Kolobok-E	354801	355032	443	+	.	ID="KOLOBOKE-2_AP";Tend="1376";Tstart="1121";shortTE="F";uid="6a8d31f0-3f16-4ebc-acb7-96395e0ccf99"
NW_020270366.1	RepeatMasker	DNA	5414392	5414525	486	+	.	ID="DNA2-3_AP";Tend="163";Tstart="36";shortTE="F";uid="b423f8d1-a7db-4219-9335-433fa0d3c03b"
NW_020270366.1	RepeatMasker	DNA/hAT-hAT19	9179688	9180103	2346	+	.	ID="RND-4_FAMILY-265";Tend="1597";Tstart="1154";shortTE="F";uid="f42d8515-312b-4016-8a8e-3b79bf1ae102"
NW_020270366.1	RepeatMasker	DNA/hAT-hAT19	25793280	25793532	968	+	.	ID="RND-6_FAMILY-6603";Tend="962";Tstart="717";shortTE="F";uid="c8777428-3f90-41d5-a349-c25656227d98"
NW_020270366.1	RepeatMasker	DNA	24845461	24845634	637	+	.	ID="TTAA2D_AP";Tend="421";Tstart="247";shortTE="F";uid="802411e2-e8ea-43c9-af0e-bfc8e576163d"
NW_020270366.1	RepeatMasker	Retroposon?	3150550	3150761	412	+	.	ID="SINE2-1_AP";Tend="435";Tstart="236";shortTE="F";uid="d4161c32-dfde-4566-b844-ee466b4e2ba3"
NW_020270366.1	RepeatMasker	DNA/hAT	543827	543961	506	+	.	ID="DNA8-90_AP";Tend="151";Tstart="8";shortTE="F";uid="a434c763-a01b-435f-a696-2d632349a24f"
NW_020270366.1	RepeatMasker	DNA/hAT	11833087	11833530	2095	+	.	ID="RND-5_FAMILY-7285";Tend="1413";Tstart="933";shortTE="F";uid="97cddf3e-f0f3-4085-830c-ce6db5e7238f"
NW_020270366.1	RepeatMasker	DNA	18782975	18784105	3171	+	.	ID="RND-6_FAMILY-3590";Tend="1321";Tstart="146";shortTE="F";uid="0812dd5b-0281-4919-9cdf-8559b71aa715"
NW_020270366.1	RepeatMasker	Unknown	9238289	9238878	3552	+	.	ID="RND-5_FAMILY-1871";Tend="1720";Tstart="1087";shortTE="F";uid="a978700f-b87c-4030-99ae-c2f06fbad106"
NW_020270366.1	RepeatMasker	Unknown	3440060	3440552	2458	+	.	ID="RND-1_FAMILY-64";Tend="1435";Tstart="949";shortTE="F";uid="8cadbb96-ea9e-4049-95fd-ad488f94ce97"
NW_020270366.1	RepeatMasker	DNA/TcMar-Pogo	7523827	7524220	2261	+	.	ID="RND-5_FAMILY-3180";Tend="1405";Tstart="1022";shortTE="F";uid="de1d7b1d-397b-4fbd-b5d4-272602f8ba21"
NW_020270366.1	RepeatMasker	DNA	1357376	1358114	1852	+	.	ID="DNA4-2_AP";Tend="768";Tstart="1";shortTE="F";uid="ce878fd2-5084-4519-a102-79e9733b170c"
NW_020270366.1	RepeatMasker	DNA/hAT-Charlie	14143403	14143527	637	+	.	ID="DNA8-47_AP";Tend="307";Tstart="170";shortTE="F";uid="333bb188-c446-45c2-8760-071e543155bd"
NW_020270366.1	RepeatMasker	RC/Helitron	3357096	3357263	794	+	.	ID="HELITRON-3_HMM";Tend="1835";Tstart="1671";shortTE="F";uid="06a92ac2-a986-4f47-87a0-c021c07f0e06"
NW_020270366.1	RepeatMasker	Retroposon?	7605152	7605864	3243	+	.	ID="RND-6_FAMILY-3288";Tend="1675";Tstart="935";shortTE="F";uid="a1462c19-c52c-4c95-9a05-8f7e6d851741"
NW_020270366.1	RepeatMasker	Retroposon?	19381344	19381542	409	+	.	ID="SINE2-1_AP";Tend="1410";Tstart="1194";shortTE="F";uid="a4da2ea0-da22-41e1-bde2-c92c6c7ff298"
NW_020270366.1	RepeatMasker	Retroposon?	3090062	3090699	959	+	.	ID="SINE2-1_AP";Tend="1174";Tstart="496";shortTE="F";uid="05b088e8-c778-4c92-8e59-b2439bb582b8"
NW_020270366.1	RepeatMasker	DNA	21978279	21978483	558	+	.	ID="ttaa2c_ap";Tend="370";Tstart="177";shortTE="F";uid="0af1e756-6855-40bc-87b1-c4d1a31ecde1"
NW_020270366.1	RepeatMasker	DNA	25869211	25869441	1324	+	.	ID="TTAA2C_AP";Tend="236";Tstart="5";shortTE="F";uid="0cb75727-9087-468e-9505-6bc5180ab675"
NW_020270366.1	RepeatMasker	Unknown	25161910	25162188	409	+	.	ID="RND-5_FAMILY-782";Tend="1197";Tstart="946";shortTE="F";uid="4ed48bd2-3ae8-413f-84be-691295747b81"
NW_020270366.1	RepeatMasker	Retroposon?	14933517	14934584	3061	+	.	ID="RND-3_FAMILY-44";Tend="1366";Tstart="338";shortTE="F";uid="08cd99c5-5e12-4a3a-a428-167b85fe4d18"
NW_020270366.1	RepeatMasker	DNA	22661147	22661575	1980	+	.	ID="DNA-TTAA-1_AP";Tend="423";Tstart="1";shortTE="F";uid="fc8a3039-8f87-4945-85d2-1570a5ee6c32"
NW_020270366.1	RepeatMasker	DNA/P	22875842	22876688	5199	+	.	ID="RND-5_FAMILY-228";Tend="1563";Tstart="719";shortTE="F";uid="ad3f3b78-20b2-4736-b893-6d64591eebf1"
NW_020270366.1	RepeatMasker	DNA	12776265	12776519	550	+	.	ID="TTAA2D_AP";Tend="243";Tstart="1";shortTE="F";uid="32fa9e4e-742f-4765-b87a-3d464aa436ba"
NW_020270366.1	RepeatMasker	Unknown	7185427	7185705	802	+	.	ID="RND-1_FAMILY-2";Tend="1348";Tstart="1066";shortTE="F";uid="f8d8d802-fcca-4bba-8ab8-61d7e1356119"
NW_020270366.1	RepeatMasker	DNA/hAT	3106648	3106796	455	+	.	ID="RND-5_FAMILY-2196";Tend="1272";Tstart="1123";shortTE="F";uid="b2c158ba-2f78-4b22-9848-f318ace5abcc"
NW_020270366.1	RepeatMasker	Retroposon?	3001998	3002162	477	+	.	ID="RND-3_FAMILY-44";Tend="1381";Tstart="1155";shortTE="F";uid="8e509b6c-ce0a-46ac-9dff-20c4f72037d3"
NW_020270366.1	RepeatMasker	Retroposon?	7585728	7585953	790	+	.	ID="RND-3_FAMILY-44";Tend="1375";Tstart="1165";shortTE="F";uid="fc21d91a-b8f3-41a8-b6e3-7161e1c527e6"
NW_020270366.1	RepeatMasker	DNA	5749506	5749941	2909	+	.	ID="TTAA3B_AP";Tend="436";Tstart="1";shortTE="F";uid="3fe7e386-07c5-4baa-9ce0-65a708129480"
NW_020270366.1	RepeatMasker	DNA/hAT-hAT19	22342668	22343214	1645	+	.	ID="HAT-N9_AP";Tend="589";Tstart="1";shortTE="F";uid="bb7fc32e-c867-4937-9899-48ac66aaf78d"
NW_020270366.1	RepeatMasker	DNA	22467245	22467415	755	+	.	ID="dna8-31_ap";Tend="595";Tstart="388";shortTE="F";uid="4b10cd2b-0768-46e1-ba83-5322a3e22aeb"
NW_020270366.1	RepeatMasker	DNA/hAT-Tip100	19409135	19409326	544	+	.	ID="DNA8-18_AP";Tend="227";Tstart="1";shortTE="F";uid="d27909d9-35bf-4595-8711-60f031e25696"
NW_020270366.1	RepeatMasker	Unknown	1262931	1263579	5127	+	.	ID="RND-6_FAMILY-1553";Tend="1603";Tstart="950";shortTE="F";uid="0ad18bea-3013-4c54-86f5-64ea9bcd7809"
NW_020270366.1	RepeatMasker	DNA/TcMar-Mariner	15237877	15238241	3178	+	.	ID="RND-5_FAMILY-359";Tend="1349";Tstart="985";shortTE="F";uid="19df6478-7db6-4926-b364-a652690056bc"
NW_020270366.1	RepeatMasker	DNA/hAT-Charlie	8371740	8371845	461	+	.	ID="DNA8-51_AP";Tend="507";Tstart="398";shortTE="F";uid="f9b743ca-596e-40ae-aeb8-f1cb948e38e4"
NW_020270366.1	RepeatMasker	DNA	11978534	11979055	705	+	.	ID="DNA4-3_AP";Tend="546";Tstart="1";shortTE="F";uid="ae0bfa8f-cc0e-440a-b320-1e722b3eb802"
NW_020270366.1	RepeatMasker	Unknown	24194135	24194984	3801	+	.	ID="RND-1_FAMILY-108";Tend="1497";Tstart="81";shortTE="F";uid="325b600b-776a-440f-b2e4-b2e9b02d9aec"
NW_020270366.1	RepeatMasker	DNA	11589337	11589597	446	+	.	ID="DNA4-2_AP";Tend="615";Tstart="359";shortTE="F";uid="a29d55dc-5a0b-4c7a-8a3b-29890bd45a33"
NW_020270366.1	RepeatMasker	DNA	22738826	22739376	1256	+	.	ID="DNA4-3_AP";Tend="637";Tstart="3";shortTE="F";uid="6bb7640a-9bf4-40d1-818c-0044470b4ec6"
NW_020270366.1	RepeatMasker	DNA	6150800	6151005	418	+	.	ID="dna4-2_ap";Tend="222";Tstart="12";shortTE="F";uid="de934f80-b41a-4f1e-9244-cbdafba10734"
NW_020270366.1	RepeatMasker	DNA	1480367	1480506	514	+	.	ID="DNA8-31_AP";Tend="174";Tstart="37";shortTE="F";uid="396bc224-1144-439d-afe6-526c657fe682"
NW_020270366.1	RepeatMasker	DNA/hAT-Charlie	25216527	25216644	548	+	.	ID="RND-5_FAMILY-2427";Tend="1046";Tstart="935";shortTE="F";uid="1bde36ca-c29a-4da5-ac8c-63170ff96b8d"
NW_020270366.1	RepeatMasker	DNA/TcMar-Pogo	8325965	8326456	3700	+	.	ID="RND-1_FAMILY-35";Tend="1467";Tstart="954";shortTE="F";uid="eba18b82-0632-403f-a9e7-c89ef36707ee"
NW_020270366.1	RepeatMasker	DNA/hAT-hAT19	6000030	6000692	3865	+	.	ID="RND-6_FAMILY-13";Tend="1589";Tstart="909";shortTE="F";uid="b380efc7-9a98-4044-ae8f-79e234dcb951"
NW_020270366.1	RepeatMasker	DNA	17007898	17008140	550	+	.	ID="TTAA27_AP";Tend="289";Tstart="1";shortTE="F";uid="0a5fd3cf-4262-474e-9999-8d5e97980be0"
NW_020270366.1	RepeatMasker	Retroposon?	3172633	3173328	753	+	.	ID="SINE2-1_AP";Tend="778";Tstart="1";shortTE="F";uid="8cf373fa-5980-431e-aceb-2a9f5bae825d"
NW_020270366.1	RepeatMasker	Retroposon?	24336690	24336923	834	+	.	ID="RND-3_FAMILY-44";Tend="1377";Tstart="1150";shortTE="F";uid="476e8e9a-9ca1-4458-af98-669f2180f3b5"
NW_020270366.1	RepeatMasker	Unknown	12730259	12730396	764	+	.	ID="RND-5_FAMILY-651";TEgroup="ctg_1%7CRND-5_FAMILY-651%7C3";Tend="1405";Tstart="886";shortTE="F";uid="b97c2ee4-a6d2-4355-82c2-692e2fab3c0c"
NW_020270366.1	RepeatMasker	DNA/hAT-Tip100	24334474	24334597	722	+	.	ID="RND-6_FAMILY-4470";Tend="1690";Tstart="1563";shortTE="F";uid="113814d2-e43b-4a73-b49d-9d28f5ac0e07"
NW_020270366.1	RepeatMasker	DNA/PiggyBac	8983781	8984138	654	+	.	ID="NPIGGYBAC-6_HMEL";Tend="684";Tstart="340";shortTE="F";uid="2d7d84aa-a8bf-4f9d-8050-5086d1f2c76c"
NW_020270366.1	RepeatMasker	DNA/Ginger-2	26021002	26021113	645	+	.	ID="RND-6_FAMILY-8215";Tend="1379";Tstart="1269";shortTE="F";uid="7ee020cb-fbbf-42e7-9b30-ff45abb39dba"
NW_020270366.1	RepeatMasker	DNA	9631899	9632405	718	+	.	ID="dna4-2_ap";Tend="602";Tstart="49";shortTE="F";uid="4193e44f-c73f-444b-955f-11365944d0e2"
NW_020270366.1	RepeatMasker	DNA/Kolobok-E	13241457	13241829	507	+	.	ID="RND-5_FAMILY-3287";TEgroup="ctg_1%7CRND-5_FAMILY-3287%7C1";Tend="1508";Tstart="949";shortTE="T";uid="59acd8f8-8146-4103-a9ff-db9ff454d2c0"
NW_020270366.1	RepeatMasker	Unknown	4200145	4200523	563	+	.	ID="RND-5_FAMILY-504";Tend="1285";Tstart="892";shortTE="F";uid="837f5aad-63ce-4ba3-9cf4-f90cde47d532"
NW_020270366.1	RepeatMasker	DNA	11784720	11784839	449	+	.	ID="dna4-2_ap";Tend="705";Tstart="583";shortTE="F";uid="f2bf380c-7960-491f-a22d-acaee2634bef"
NW_020270366.1	RepeatMasker	DNA	19253762	19253885	515	+	.	ID="dna4-2_ap";Tend="769";Tstart="647";shortTE="F";uid="89aefdb8-57c9-46a4-a530-27da03db6831"
NW_020270366.1	RepeatMasker	Unknown	18945241	18945540	1502	+	.	ID="RND-1_FAMILY-3";Tend="1224";Tstart="903";shortTE="F";uid="50523044-ec17-47b6-8538-153bfc516675"
NW_020270366.1	RepeatMasker	Retroposon?	25885571	25886708	870	+	.	ID="RND-3_FAMILY-44";Tend="1370";Tstart="614";shortTE="F";uid="75e8281b-8f5a-4416-a415-3ac97a96929c"
NW_020270366.1	RepeatMasker	DNA/hAT-hAT19	19319475	19319738	1156	+	.	ID="HAT-N2_AP";Tend="273";Tstart="1";shortTE="F";uid="40227d6c-a376-4c22-a98f-5e2edd3156fd"
NW_020270366.1	RepeatMasker	DNA	20881024	20881284	473	+	.	ID="dna4-2_ap";Tend="283";Tstart="8";shortTE="F";uid="0a972923-af33-43c5-990c-1681e41c0a5e"
NW_020270366.1	RepeatMasker	DNA/hAT-hAT19	2342636	2342834	458	+	.	ID="RND-5_FAMILY-8532";Tend="1137";Tstart="950";shortTE="F";uid="25ccf879-1a06-483c-a1ac-de1a5de77ccd"
NW_020270366.1	RepeatMasker	DNA	24773476	24774087	1160	+	.	ID="DNA4-2_AP";Tend="632";Tstart="4";shortTE="F";uid="accd9aea-3ae1-465c-8679-ba6a80a1f3cb"
NW_020270366.1	RepeatMasker	Retroposon?	18903174	18904312	766	+	.	ID="SINE2-2_AP";Tend="1320";Tstart="20";shortTE="F";uid="a52d9369-d8bb-402a-8129-146054a82962"
NW_020270366.1	RepeatMasker	DNA/hAT-Tip100	19207265	19207417	755	+	.	ID="RND-6_FAMILY-2601";Tend="1203";Tstart="1069";shortTE="F";uid="8aaf6d5f-1a28-448b-9abe-08ea1efdc29d"
NW_020270366.1	RepeatMasker	LINE/I-Jockey	8503937	8506910	774	+	.	ID="RND-6_FAMILY-6129";Tend="4150";Tstart="584";shortTE="F";uid="8f38caa8-5073-4e0e-b152-4f08f16508ac"
NW_020270366.1	RepeatMasker	DNA/hAT-Ac	18337176	18337617	1085	+	.	ID="DNA8-54_AP";Tend="588";Tstart="123";shortTE="F";uid="18f18ad1-e0f9-4e6d-a535-c191d8134c41"
NW_020270366.1	RepeatMasker	DNA/Kolobok-E	21748909	21749202	1439	+	.	ID="RND-6_FAMILY-291";Tend="1841";Tstart="1549";shortTE="F";uid="bd5607d3-8165-4266-9c98-9a107d76b33e"
NW_020270366.1	RepeatMasker	DNA	6105879	6106448	2717	+	.	ID="DNA8-27_AP";Tend="763";Tstart="74";shortTE="F";uid="b4a411a6-49cc-476b-8847-849a381a9bf6"
NW_020270366.1	RepeatMasker	DNA	4582245	4582570	502	+	.	ID="DNA-TTAA-1_AP";Tend="371";Tstart="35";shortTE="F";uid="2c2571ba-982e-491d-8644-a6f6bd06179e"
NW_020270366.1	RepeatMasker	DNA/TcMar-Tc1	23788072	23788319	1568	+	.	ID="RND-6_FAMILY-4748";Tend="952";Tstart="738";shortTE="F";uid="12b59e9c-947e-4ad9-8266-3cf5047212d5"
NW_020270366.1	RepeatMasker	Retroposon?	16432719	16433011	602	+	.	ID="RND-3_FAMILY-44";Tend="1405";Tstart="1116";shortTE="F";uid="eeedaa8a-a4dd-4a4f-b252-f316974b9f58"
NW_020270366.1	RepeatMasker	DNA/hAT-Charlie	19797269	19797443	522	+	.	ID="RND-6_FAMILY-2684";Tend="1175";Tstart="1017";shortTE="F";uid="da1f67bb-ed15-4c70-ac0a-ba446f9651c7"
NW_020270366.1	RepeatMasker	Retroposon?	2954836	2955201	580	+	.	ID="SINE2-1_AP";Tend="1005";Tstart="660";shortTE="F";uid="629ce74b-93a0-4239-ae72-2647080accc1"
NW_020270366.1	RepeatMasker	Retroposon?	15109385	15110456	910	+	.	ID="RND-3_FAMILY-44";Tend="1399";Tstart="373";shortTE="F";uid="6127ce47-a011-44c5-8bf2-4141c5d7c97a"
NW_020270366.1	RepeatMasker	LINE/I-Jockey	7217841	7218159	515	+	.	ID="RND-6_FAMILY-6129";Tend="1276";Tstart="995";shortTE="F";uid="3edc1463-fa2a-4f7d-a1de-ecfd01353767"
NW_020270366.1	RepeatMasker	Retroposon?	20003627	20004559	1252	+	.	ID="RND-3_FAMILY-44";Tend="1254";Tstart="337";shortTE="F";uid="14217c5d-26aa-42a5-a38b-1a290337acef"
NW_020270366.1	RepeatMasker	Retroposon?	3412235	3412526	886	+	.	ID="RND-3_FAMILY-44";Tend="1341";Tstart="1056";shortTE="F";uid="c7625d97-5743-4a15-83dd-187ed5be942f"
NW_020270366.1	RepeatMasker	Unknown	8700859	8701030	699	+	.	ID="RND-1_FAMILY-2";Tend="1248";Tstart="1077";shortTE="F";uid="5540c4a3-bb6d-43b7-8faf-a56c18d0d9f3"
NW_020270366.1	RepeatMasker	DNA/hAT	2391925	2392052	496	+	.	ID="RND-6_FAMILY-970";Tend="1231";Tstart="1099";shortTE="F";uid="08f4d7bd-edb4-42ab-8552-ac47cdf9a48d"
NW_020270366.1	RepeatMasker	DNA	6903609	6903930	644	+	.	ID="TTAA3_AP";TEgroup="ctg_1%7CTTAA3_AP%7C2";Tend="428";Tstart="264";shortTE="F";uid="96b63030-642a-4be0-b91b-f0d738956725"
NW_020270366.1	RepeatMasker	Retroposon?	3173383	3173659	476	+	.	ID="RND-3_FAMILY-44";Tend="1378";Tstart="1104";shortTE="F";uid="e0ad4d16-e367-473d-b915-05c1b1bc570d"
NW_020270366.1	RepeatMasker	DNA/hAT-hAT19	15753807	15754386	1111	+	.	ID="RND-6_FAMILY-7482";Tend="1534";Tstart="909";shortTE="F";uid="ff4b0add-70f9-45a6-ad69-1e16eb1b26fc"
NW_020270366.1	RepeatMasker	Retroposon?	3277338	3277468	445	+	.	ID="RND-3_FAMILY-44";Tend="1372";Tstart="1240";shortTE="F";uid="25e22e89-1c92-4235-969f-97457999fbd8"
NW_020270366.1	RepeatMasker	DNA/TcMar-Tc1	24598917	24599044	822	+	.	ID="RND-5_FAMILY-5386";Tend="1077";Tstart="950";shortTE="F";uid="37333919-2ec8-4f5b-b2a8-3db6bfb23c3c"
NW_020270366.1	RepeatMasker	Unknown	18313295	18313803	2728	+	.	ID="RND-5_FAMILY-782";Tend="1608";Tstart="1019";shortTE="F";uid="552777c7-3dcb-471e-8a63-6fd167905685"
NW_020270366.1	RepeatMasker	DNA/hAT-Charlie	15249158	15249420	1193	+	.	ID="RND-6_FAMILY-4388";Tend="1240";Tstart="979";shortTE="F";uid="978798ec-8e55-4eab-9499-c977241ee55a"
NW_020270366.1	RepeatMasker	DNA/TcMar-Tc1	1695081	1696191	1255	+	.	ID="MARINER-6_LSAL";Tend="1129";Tstart="40";shortTE="F";uid="0b94bb2c-fda9-4fdd-b04e-924e3cce99a4"
NW_020270366.1	RepeatMasker	DNA/hAT-hAT19	642675	642958	1157	+	.	ID="dna8-52_ap";Tend="325";Tstart="1";shortTE="F";uid="8fc97f73-c9eb-472e-b982-482f0a36c607"
NW_020270366.1	RepeatMasker	DNA/hAT-hAT19	16663974	16664176	716	+	.	ID="DNA8-66_AP";Tend="201";Tstart="2";shortTE="F";uid="ed53f753-92b2-4836-8e6c-a4240d7544cb"
NW_020270366.1	RepeatMasker	DNA	2209993	2210163	596	+	.	ID="RND-6_FAMILY-11498";Tend="932";Tstart="764";shortTE="F";uid="540fafe2-dd3c-4c2f-9da6-b03970a42997"
NW_020270366.1	RepeatMasker	DNA/TcMar-Tigger	17439573	17439764	786	+	.	ID="RND-5_FAMILY-3029";Tend="1675";Tstart="1539";shortTE="F";uid="3e6fbd9b-1ff6-4df0-9c91-3700d81136f3"
NW_020270366.1	RepeatMasker	DNA	1859076	1859476	534	+	.	ID="DNA4-2_AP";Tend="470";Tstart="70";shortTE="F";uid="bd5721ff-f5bf-445f-bb6b-b3aa3408a7c4"
NW_020270366.1	RepeatMasker	LTR/Gypsy	23717245	23717964	4340	+	.	ID="RND-4_FAMILY-590";Tend="1611";Tstart="840";shortTE="F";uid="086f1556-80d6-4edc-b583-a4f1abbe2c8b"
NW_020270366.1	RepeatMasker	DNA	9723925	9724231	727	+	.	ID="DNA4-1_AP";Tend="823";Tstart="522";shortTE="F";uid="6e88dd87-9d0a-47be-ab47-012c69472ed7"
NW_020270366.1	RepeatMasker	DNA	9655148	9655648	1489	+	.	ID="DNA4-2_AP";Tend="540";Tstart="33";shortTE="F";uid="3f0a2d2f-22cb-44e7-b85c-eacff2d18366"
NW_020270366.1	RepeatMasker	DNA/hAT	7554961	7555214	1298	+	.	ID="RND-1_FAMILY-94";Tend="1248";Tstart="985";shortTE="F";uid="f388c8f6-9f03-4faa-9f79-790db4f327c4"
NW_020270366.1	RepeatMasker	Retroposon?	3416796	3416961	409	+	.	ID="RND-3_FAMILY-44";Tend="1370";Tstart="1203";shortTE="F";uid="520541bf-dc6d-4627-931e-584c689b07cd"
NW_020270366.1	RepeatMasker	DNA/hAT-Charlie	17910712	17911001	2211	+	.	ID="RND-5_FAMILY-1575";Tend="1243";Tstart="952";shortTE="F";uid="dd0168ee-d520-4ef5-a946-380c00438a77"
NW_020270366.1	RepeatMasker	DNA/Ginger-2	11220929	11221194	639	+	.	ID="GINGER2-N1_AP";Tend="1035";Tstart="775";shortTE="F";uid="235cc6f6-a527-48bc-a4b2-110548b01235"
NW_020270366.1	RepeatMasker	Unknown	11320608	11320911	400	+	.	ID="RND-5_FAMILY-504";Tend="1276";Tstart="924";shortTE="F";uid="1f1b7cf6-0815-46ff-906c-7b1e8b3dffcb"
NW_020270366.1	RepeatMasker	DNA/hAT-hAT19	9926388	9926941	2189	+	.	ID="RND-5_FAMILY-5747";Tend="1332";Tstart="850";shortTE="F";uid="e3bc65fd-1d3c-4677-8ac8-71dcf74792aa"
NW_020270366.1	RepeatMasker	LTR/Gypsy	5375992	5376432	1931	+	.	ID="RND-4_FAMILY-590";Tend="2178";Tstart="1738";shortTE="F";uid="6347ece9-0a9e-4b2d-a938-da56fbf71a5f"
NW_020270366.1	RepeatMasker	DNA	24884038	24884801	2354	+	.	ID="DNA4-2_AP";Tend="765";Tstart="1";shortTE="F";uid="1b997016-44aa-4a04-a02c-25f980cb4a47"
NW_020270366.1	RepeatMasker	DNA/hAT-hAT19	11842012	11842382	695	+	.	ID="HAT-N5_AP";Tend="688";Tstart="323";shortTE="F";uid="92fa333b-a226-49aa-8b7a-db789b300e46"
NW_020270366.1	RepeatMasker	DNA	12911143	12911364	428	+	.	ID="dna4-2_ap";Tend="235";Tstart="3";shortTE="F";uid="f0d65972-5dd9-41b6-85c9-ac5eb85b8fa4"
NW_020270366.1	RepeatMasker	Retroposon?	13449540	13449893	407	+	.	ID="RND-3_FAMILY-44";Tend="1321";Tstart="951";shortTE="F";uid="0eed5af5-6a35-4bac-9886-2e3c1b95c8cc"
NW_020270366.1	RepeatMasker	Retroposon?	25845210	25846047	943	+	.	ID="SINE2-1_AP";Tend="856";Tstart="1";shortTE="F";uid="17b0f0dc-5f17-4ebb-84b3-33610a85e183"
NW_020270366.1	RepeatMasker	DNA/hAT-Tip100	6530246	6530733	2636	+	.	ID="RND-6_FAMILY-1086";Tend="1402";Tstart="911";shortTE="F";uid="ef4fb018-4861-4d2b-a66c-e1a2dc134e4c"
NW_020270366.1	RepeatMasker	DNA/MULE-MuDR	16283754	16284041	857	+	.	ID="MUDR10X_AP";Tend="1865";Tstart="1572";shortTE="F";uid="6d1bd928-8277-441f-a807-f0c8d37e4288"
NW_020270366.1	RepeatMasker	DNA	10196789	10197188	443	+	.	ID="DNA4-3_AP";Tend="635";Tstart="221";shortTE="F";uid="30f495dc-9467-4b32-8dd1-850f17f88ccf"
NW_020270366.1	RepeatMasker	DNA	5314960	5315116	517	+	.	ID="DNA4-2_AP";Tend="769";Tstart="472";shortTE="F";uid="ef45d36a-7a34-48cc-ba93-8bfc535e3e0e"
NW_020270366.1	RepeatMasker	Unknown	10196199	10196346	1193	+	.	ID="RND-6_FAMILY-6057";Tend="1453";Tstart="1306";shortTE="F";uid="1099dd06-27ce-4851-921a-f45c0c5c3d9b"
NW_020270366.1	RepeatMasker	Unknown	15969348	15969942	4766	+	.	ID="RND-1_FAMILY-61";Tend="1550";Tstart="955";shortTE="F";uid="37ea8c1b-0e50-433f-b1f9-f6aea4342571"
NW_020270366.1	RepeatMasker	Retroposon?	17056561	17057129	1539	+	.	ID="RND-3_FAMILY-44";Tend="1198";Tstart="636";shortTE="F";uid="89c3bdb8-5c8e-40c1-8a9c-fa5c75b62381"
NW_020270366.1	RepeatMasker	Retroposon?	22560043	22560261	441	+	.	ID="RND-3_FAMILY-44";Tend="1302";Tstart="1078";shortTE="F";uid="dd60cc64-c4ae-435a-906a-4ed2ac6ec612"
NW_020270366.1	RepeatMasker	DNA/Kolobok-E	1633336	1633499	502	+	.	ID="RND-6_FAMILY-1631";Tend="1786";Tstart="1617";shortTE="F";uid="fa10c684-0ded-4faf-9c18-db529704805e"
NW_020270366.1	RepeatMasker	Retroposon?	12778305	12779102	717	+	.	ID="RND-3_FAMILY-44";Tend="1275";Tstart="239";shortTE="F";uid="91bee4f8-8a23-49ef-bd33-1c06e2c57c47"
NW_020270366.1	RepeatMasker	Unknown	3618963	3619137	481	+	.	ID="RND-1_FAMILY-25";Tend="1434";Tstart="1255";shortTE="F";uid="94cb6fdf-5fb0-43c1-bbdc-877057fea071"
NW_020270366.1	RepeatMasker	DNA/hAT-Ac	19965725	19965859	471	+	.	ID="DNA8-20_AP";Tend="126";Tstart="1";shortTE="F";uid="fc007513-51b8-47df-a92d-ee571de437d6"
NW_020270366.1	RepeatMasker	DNA/TcMar-Tc1	6011040	6011481	596	+	.	ID="MARINER-36_LMI";Tend="1229";Tstart="769";shortTE="F";uid="d4c5fb0d-b68b-4bcf-98e2-14b1daa94126"
NW_020270366.1	RepeatMasker	DNA/hAT-Tip100	21159546	21159649	491	+	.	ID="RND-6_FAMILY-9712";Tend="1104";Tstart="1011";shortTE="F";uid="ae9bfaeb-3132-4175-84ed-a7a69e9654fa"
NW_020270366.1	RepeatMasker	DNA/Kolobok-E	13327961	13328320	1570	+	.	ID="RND-5_FAMILY-3287";Tend="1523";Tstart="1178";shortTE="F";uid="773c1000-8ba9-4a5a-9efe-7a1294e0910c"
NW_020270366.1	RepeatMasker	DNA/hAT	10567592	10568151	3001	+	.	ID="RND-5_FAMILY-1734";Tend="1549";Tstart="979";shortTE="F";uid="62621f7e-4483-4bfc-bf1e-909baa92edf9"
NW_020270366.1	RepeatMasker	Retroposon?	8925709	8925913	410	+	.	ID="RND-3_FAMILY-44";Tend="1374";Tstart="1136";shortTE="F";uid="016a3c26-2804-4dae-97de-10533135a7e3"
NW_020270366.1	RepeatMasker	DNA/MULE-MuDR	21449361	21449604	420	+	.	ID="RND-6_FAMILY-2836";TEgroup="ctg_1%7CRND-6_FAMILY-2836%7C1";Tend="2396";Tstart="2063";shortTE="T";uid="582f4e2e-d517-4835-b39e-ba880dba4911"
NW_020270366.1	RepeatMasker	DNA/TcMar-Pogo	18353928	18354487	3408	+	.	ID="RND-1_FAMILY-106";Tend="1539";Tstart="964";shortTE="F";uid="18d230da-d9a4-4b17-82be-826d43fc81b9"
NW_020270366.1	RepeatMasker	DNA/hAT-hAT19	969138	969630	744	+	.	ID="HAT-1_RPR";Tend="1405";Tstart="906";shortTE="F";uid="09b64fed-3218-413a-9ae6-c2fc8994c745"
NW_020270366.1	RepeatMasker	DNA/hAT-Tip100	18873090	18873619	4527	+	.	ID="RND-5_FAMILY-2105";Tend="1530";Tstart="1003";shortTE="F";uid="33738c43-599c-4b8e-b68d-a24d01dfcd85"
NW_020270366.1	RepeatMasker	Unknown	25409909	25410091	1251	+	.	ID="RND-6_FAMILY-2778";Tend="1075";Tstart="891";shortTE="F";uid="8496931d-182e-430e-94aa-b724d37c3025"
NW_020270366.1	RepeatMasker	DNA	17552431	17553170	1676	+	.	ID="DNA4-2_AP";Tend="769";Tstart="1";shortTE="F";uid="22042eb5-1f8d-4841-bd50-20189f27c847"
NW_020270366.1	RepeatMasker	DNA/hAT-hAT19	15459352	15460092	3859	+	.	ID="RND-6_FAMILY-10419";Tend="1573";Tstart="858";shortTE="F";uid="3afa5bc0-b396-411b-8c0e-064749752562"
NW_020270366.1	RepeatMasker	Retroposon?	25429324	25429442	475	+	.	ID="RND-3_FAMILY-44";Tend="1382";Tstart="1263";shortTE="F";uid="c457dd41-7b92-45ae-9999-f260f84ad0f2"
NW_020270366.1	RepeatMasker	DNA	22947932	22948319	1005	+	.	ID="TTAA3_AP";Tend="429";Tstart="38";shortTE="F";uid="b7e844c3-8c18-46a0-ad1f-203e4b073194"
NW_020270366.1	RepeatMasker	LINE/I-Jockey	18339500	18339968	449	+	.	ID="RND-5_FAMILY-4240";Tend="600";Tstart="154";shortTE="F";uid="997b55e7-f615-42ca-ae44-5388687c99b2"
NW_020270366.1	RepeatMasker	Retroposon?	16067979	16068512	824	+	.	ID="RND-3_FAMILY-44";Tend="1210";Tstart="701";shortTE="F";uid="f7abbffd-ba88-4e38-8812-0636e697dd23"
NW_020270366.1	RepeatMasker	DNA/TcMar-Mariner	12615467	12615802	1144	+	.	ID="MARINER-6_LMI";Tend="1328";Tstart="994";shortTE="F";uid="45d23466-bb8c-473b-9224-bbc381ae8ee7"
NW_020270366.1	RepeatMasker	DNA	10046942	10047364	747	+	.	ID="DNA4-3_AP";Tend="377";Tstart="3";shortTE="F";uid="2f661b92-ef07-45fe-8352-c1f80c700e3e"
NW_020270366.1	RepeatMasker	Retroposon?	16293454	16294246	1563	+	.	ID="SINE2-1_AP";Tend="834";Tstart="59";shortTE="F";uid="0623f132-2025-4adf-9f0d-6c1ac43459a8"
NW_020270366.1	RepeatMasker	DNA/Kolobok-E	13590516	13590761	681	+	.	ID="KOLOBOKE-2_AP";Tend="2211";Tstart="1924";shortTE="F";uid="69d60506-27d2-460f-a2bf-d41f20cc94eb"
NW_020270366.1	RepeatMasker	DNA	4218022	4218219	553	+	.	ID="dna4-2_ap";Tend="192";Tstart="2";shortTE="F";uid="21d52585-4480-463d-97e9-f0312b73b5ce"
NW_020270366.1	RepeatMasker	Retroposon?	13202827	13203966	3898	+	.	ID="SINE2-2_AP";Tend="1160";Tstart="1";shortTE="F";uid="1cdfb9b9-3386-4328-96bd-21cba49420ab"
NW_020270366.1	RepeatMasker	DNA/hAT	10484059	10484307	479	+	.	ID="RND-1_FAMILY-94";Tend="1209";Tstart="972";shortTE="F";uid="277f3b41-1e9f-4898-8282-df4eae7c0bea"
NW_020270366.1	RepeatMasker	Retroposon?	20651872	20652074	425	+	.	ID="SINE2-2_AP";Tend="214";Tstart="1";shortTE="F";uid="afb82707-61dc-46a8-b6fe-ca745abe5b79"
NW_020270366.1	RepeatMasker	DNA	4539586	4539726	419	+	.	ID="ttaac_ap";Tend="237";Tstart="100";shortTE="F";uid="b3f715bc-5f7e-4804-97fa-a82288ea537b"
NW_020270366.1	RepeatMasker	DNA	10960456	10960620	414	+	.	ID="DNA4-2_AP";Tend="768";Tstart="582";shortTE="F";uid="d44fe466-191c-4d34-8137-227ad3b3de87"
NW_020270366.1	RepeatMasker	DNA/hAT-Charlie	5758223	5758544	1233	+	.	ID="RND-6_FAMILY-2383";Tend="1312";Tstart="1006";shortTE="F";uid="24f14a0f-8c6d-484d-b72a-8f90781ee24d"
NW_020270366.1	RepeatMasker	LINE/I	25147335	25147672	406	+	.	ID="RND-6_FAMILY-2082";Tend="1577";Tstart="1225";shortTE="F";uid="62f26f63-c1dc-4bd3-a5b4-ed164b0ccbc8"
NW_020270366.1	RepeatMasker	DNA/TcMar-m44?	15213097	15213284	637	+	.	ID="dnax-4b_ap";Tend="170";Tstart="2";shortTE="F";uid="fd2f91f8-55ef-423f-9a03-ee6068d6da3b"
NW_020270366.1	RepeatMasker	Unknown	8189999	8190225	498	+	.	ID="RND-5_FAMILY-1058";Tend="1400";Tstart="1168";shortTE="F";uid="928fe4e1-dc54-400b-a067-5aa1d7428062"
NW_020270366.1	RepeatMasker	LINE/I-Jockey	25648490	25648833	1247	+	.	ID="RND-6_FAMILY-1153";Tend="1328";Tstart="955";shortTE="F";uid="da01926c-9fb6-4f39-8470-dd1c5a44c98a"
NW_020270366.1	RepeatMasker	Unknown	20499001	20499537	2961	+	.	ID="RND-5_FAMILY-818";Tend="1460";Tstart="929";shortTE="F";uid="5fb357c5-668a-4106-a93e-3104c98517b4"
NW_020270366.1	RepeatMasker	Unknown	5131962	5132250	875	+	.	ID="RND-1_FAMILY-19";Tend="1819";Tstart="1518";shortTE="F";uid="3c791333-aabe-4cab-b5fb-72b0066d402e"
NW_020270366.1	RepeatMasker	Unknown	19487798	19488183	2306	+	.	ID="RND-1_FAMILY-25";Tend="1403";Tstart="991";shortTE="F";uid="b1f88e80-09c1-44d9-aec1-ec4f178c3488"
NW_020270366.1	RepeatMasker	Retroposon?	2263772	2264132	475	+	.	ID="SINE2-1_AP";Tend="1368";Tstart="992";shortTE="F";uid="9fc83e9f-3f8d-4253-80db-9e6a24178f58"
NW_020270366.1	RepeatMasker	Retroposon?	21517452	21517964	585	+	.	ID="RND-3_FAMILY-44";Tend="1020";Tstart="245";shortTE="F";uid="10a56726-bf89-4b53-860f-e38b949205fc"
NW_020270366.1	RepeatMasker	DNA	23064481	23064908	493	+	.	ID="DNA4-2_AP";Tend="619";Tstart="1";shortTE="F";uid="59f671a1-a263-4926-87b5-361bd1ec7296"
NW_020270366.1	RepeatMasker	LTR/Gypsy	13486200	13487634	5950	+	.	ID="RND-4_FAMILY-590";TEgroup="ctg_1%7CRND-4_FAMILY-590%7C6";Tend="2007";Tstart="742";shortTE="F";uid="e0135b32-02f4-4637-9896-3e44c4654a3d"
NW_020270366.1	RepeatMasker	Unknown	8653405	8653648	1484	+	.	ID="RND-1_FAMILY-3";Tend="1222";Tstart="960";shortTE="F";uid="47a5ec1d-f283-4180-8ceb-36bf7ae3cf4d"
NW_020270366.1	RepeatMasker	DNA/MULE-MuDR	6999280	6999522	656	+	.	ID="MUDR12X_AP";TEgroup="ctg_1%7CMUDR12X_AP%7C3";Tend="1083";Tstart="1";shortTE="F";uid="0efa312d-720a-46ac-8788-3c05f35aaae0"
NW_020270366.1	RepeatMasker	Retroposon?	13033959	13034127	546	+	.	ID="RND-3_FAMILY-44";Tend="1368";Tstart="1232";shortTE="F";uid="b9df47aa-d0a5-4861-8272-6251b2c56af7"
NW_020270366.1	RepeatMasker	Unknown	1880145	1880404	1814	+	.	ID="RND-1_FAMILY-3";Tend="1227";Tstart="975";shortTE="F";uid="e7e16bc6-6381-47ec-8dbf-0bff2946dc2c"
NW_020270366.1	RepeatMasker	DNA/TcMar-m44?	8849722	8849902	1066	+	.	ID="DNA4-9B_AP";Tend="185";Tstart="2";shortTE="F";uid="399551fa-226e-4cab-9d9a-c4e30e4222a2"
NW_020270366.1	RepeatMasker	DNA/hAT-hAT19	9531075	9531587	3311	+	.	ID="RND-6_FAMILY-3920";Tend="1385";Tstart="853";shortTE="F";uid="60080309-06ad-4aa9-8b96-a5d08777cc03"
NW_020270366.1	RepeatMasker	Retroposon?	1442618	1443162	710	+	.	ID="SINE2-1_AP";Tend="567";Tstart="1";shortTE="F";uid="bc3f42ae-3ed1-43f1-8aba-7b9299d3f3ee"
NW_020270366.1	RepeatMasker	Unknown	19211623	19211814	988	+	.	ID="RND-1_FAMILY-73";Tend="1275";Tstart="1079";shortTE="F";uid="197c2434-7825-4430-bb30-1162318a6d55"
NW_020270366.1	RepeatMasker	Unknown	13276986	13277416	1650	+	.	ID="RND-5_FAMILY-1058";TEgroup="ctg_1%7CRND-5_FAMILY-1058%7C5";Tend="1547";Tstart="1022";shortTE="F";uid="a638a84d-ad13-49a3-978e-a76383725b3b"
NW_020270366.1	RepeatMasker	DNA	9363973	9364100	729	+	.	ID="DNA8-15_AP";Tend="241";Tstart="118";shortTE="F";uid="8bf37dd3-a31c-44f6-9318-50f544c7b331"
NW_020270366.1	RepeatMasker	LINE/I-Jockey	13731410	13731578	430	+	.	ID="RND-6_FAMILY-6129";Tend="1290";Tstart="1123";shortTE="F";uid="567dc1f3-ed07-4791-a9b6-78de1b33a87e"
NW_020270366.1	RepeatMasker	DNA/hAT-hAT19	11330839	11332693	5171	+	.	ID="RND-6_FAMILY-3699";Tend="1750";Tstart="36";shortTE="F";uid="14d92fa8-d4b4-4e9d-aa27-16acf69f060f"
NW_020270366.1	RepeatMasker	Retroposon?	15139951	15140252	477	+	.	ID="SINE2-1_AP";Tend="658";Tstart="336";shortTE="F";uid="ea9babf4-afd3-4b89-bb31-4d374930352d"
NW_020270366.1	RepeatMasker	DNA/hAT-hAT19	782405	783038	3520	+	.	ID="RND-4_FAMILY-265";Tend="1512";Tstart="881";shortTE="F";uid="00ad36f0-0e78-4078-932f-64a7aa09fbf2"
NW_020270366.1	RepeatMasker	DNA	19511721	19512009	548	+	.	ID="dna4-2_ap";Tend="265";Tstart="1";shortTE="F";uid="f8109f02-07bb-4097-946d-c899e9047555"
NW_020270366.1	RepeatMasker	Unknown	9275820	9276042	1496	+	.	ID="RND-6_FAMILY-1121";Tend="1035";Tstart="806";shortTE="F";uid="64217093-a6fa-4000-8afd-b6dfed9b21fb"
NW_020270366.1	RepeatMasker	Retroposon?	12807632	12808233	489	+	.	ID="RND-3_FAMILY-44";TEgroup="ctg_1%7CRND-3_FAMILY-44%7C10";Tend="1294";Tstart="285";shortTE="F";uid="feeb57cd-a3d1-4efe-b33d-14793fd87f83"
NW_020270366.1	RepeatMasker	DNA/TcMar-Tigger	14342888	14343639	4958	+	.	ID="RND-5_FAMILY-3029";Tend="1690";Tstart="949";shortTE="F";uid="ed75c409-6c5a-40a6-b79a-39d7fb5b9599"
NW_020270366.1	RepeatMasker	LINE/I-Jockey	15147886	15148157	584	+	.	ID="RND-6_FAMILY-8490";Tend="1332";Tstart="1048";shortTE="F";uid="1a8bb075-25ad-4eef-9c94-4d113ad5a4a4"
NW_020270366.1	RepeatMasker	DNA	11857914	11858048	640	+	.	ID="dna4-2_ap";Tend="769";Tstart="633";shortTE="F";uid="9bbf650c-b6a4-4054-9ce9-4fb92efb9cbe"
NW_020270366.1	RepeatMasker	DNA/hAT-hAT19	25793727	25793885	572	+	.	ID="RND-6_FAMILY-6603";Tend="1397";Tstart="1238";shortTE="F";uid="64626ffd-1b90-4412-beb0-c4c0b8b8bbd9"
NW_020270366.1	RepeatMasker	Unknown	19637415	19637544	599	+	.	ID="RND-5_FAMILY-7189";Tend="1345";Tstart="1225";shortTE="F";uid="719fde1d-1c1d-4865-b902-a75ae51dbae7"
NW_020270366.1	RepeatMasker	Unknown	5031766	5031973	1088	+	.	ID="RND-6_FAMILY-2047";Tend="1350";Tstart="1121";shortTE="F";uid="eeda56fa-7c5b-458d-89cc-adb4b38d2979"
NW_020270366.1	RepeatMasker	DNA/Sola-1	890796	891126	498	+	.	ID="SOLA1-2_AP";Tend="4810";Tstart="4483";shortTE="F";uid="a0694658-5abc-4909-9283-cf0506478941"
NW_020270366.1	RepeatMasker	Unknown	7358672	7358819	708	+	.	ID="RND-4_FAMILY-965";Tend="853";Tstart="711";shortTE="F";uid="543b4f8e-b179-40a5-b287-05b01fad79b6"
NW_020270366.1	RepeatMasker	DNA/hAT-Tip100	16729145	16729378	465	+	.	ID="DNA8-87_AP";Tend="821";Tstart="606";shortTE="F";uid="7faa932c-a0a4-496e-9b37-a576ccecf934"
NW_020270366.1	RepeatMasker	Unknown	25282608	25282711	505	+	.	ID="RND-1_FAMILY-22";Tend="1258";Tstart="1156";shortTE="F";uid="7ba04225-0959-436b-851a-cda3bb5ce8e5"
NW_020270366.1	RepeatMasker	DNA/hAT	20894913	20895035	429	+	.	ID="RND-5_FAMILY-1734";Tend="1551";Tstart="1420";shortTE="F";uid="2cc8cd5c-ceac-48cd-9bfb-3435c8e3fc75"
NW_020270366.1	RepeatMasker	Unknown	17593748	17593902	583	+	.	ID="RND-1_FAMILY-2";Tend="1229";Tstart="1059";shortTE="F";uid="9b7a8263-80d4-4384-87c2-b37b52993670"
NW_020270366.1	RepeatMasker	DNA	10036868	10036998	423	+	.	ID="TTAA2D_AP";Tend="145";Tstart="12";shortTE="F";uid="94667b52-5120-4cbf-8568-a0581e68a437"
NW_020270366.1	RepeatMasker	Unknown	25823236	25823609	2146	+	.	ID="RND-1_FAMILY-105";Tend="1351";Tstart="990";shortTE="F";uid="7ff16db0-2e91-4af0-be27-68709faa44d8"
NW_020270366.1	RepeatMasker	DNA	18715050	18715746	1492	+	.	ID="DNA4-2_AP";Tend="769";Tstart="1";shortTE="F";uid="10c58272-3822-4cff-aff6-c5d7c589dcea"
NW_020270366.1	RepeatMasker	LINE/I-Jockey	7602432	7602748	527	+	.	ID="RND-5_FAMILY-4240";Tend="1269";Tstart="954";shortTE="F";uid="b590b0c4-3bbd-4202-be24-c658e17d5e62"
NW_020270366.1	RepeatMasker	DNA	22693103	22693854	1721	+	.	ID="RND-6_FAMILY-3458";TEgroup="ctg_1%7CRND-6_FAMILY-3458%7C1";Tend="1959";Tstart="892";shortTE="F";uid="c92dea33-63b0-4abf-b591-0b3b2c9fd796"
NW_020270366.1	RepeatMasker	DNA/hAT-Charlie	23476229	23476505	2188	+	.	ID="RND-6_FAMILY-4388";Tend="1240";Tstart="963";shortTE="F";uid="e5d1e4aa-37c4-4328-9e3d-ed83f135e779"
NW_020270366.1	RepeatMasker	DNA/hAT-hAT19	18747689	18748051	955	+	.	ID="DNA8-52B_AP";TEgroup="ctg_1%7CDNA8-52B_AP%7C1";Tend="1100";Tstart="1";shortTE="F";uid="681efbc6-6969-4dc9-9ebe-a331090d9ab0"
NW_020270366.1	RepeatMasker	Retroposon?	22959243	22960297	821	+	.	ID="RND-3_FAMILY-44";Tend="1307";Tstart="23";shortTE="F";uid="21d19058-7f6e-4d88-8e07-a0763a739f8a"
NW_020270366.1	RepeatMasker	DNA/hAT	22120656	22121032	624	+	.	ID="DNA8-1_AP";Tend="523";Tstart="146";shortTE="F";uid="0990e9a0-a26a-4c47-9d5f-9bb765e126fd"
NW_020270366.1	RepeatMasker	DNA/MULE-MuDR	5789697	5790006	495	+	.	ID="mudr7x_ap";Tend="1752";Tstart="1334";shortTE="F";uid="ef1b4d8d-0a99-43a9-a0c5-aef6e1eab5a2"
NW_020270366.1	RepeatMasker	Unknown	20537386	20537681	586	+	.	ID="RND-6_FAMILY-1452";Tend="1251";Tstart="926";shortTE="F";uid="78c14657-29c1-48b0-b7ad-4164f44e6d67"
NW_020270366.1	RepeatMasker	DNA/hAT-Charlie	21074085	21074206	445	+	.	ID="HAT-N1_AP";Tend="560";Tstart="445";shortTE="F";uid="0db84c9c-9738-47cc-b34f-8cbf3bf7c472"
NW_020270366.1	RepeatMasker	Unknown	20270590	20270690	495	+	.	ID="RND-5_FAMILY-1228";Tend="983";Tstart="877";shortTE="F";uid="ae36bd61-69c2-4a4e-8705-68ba8de538ab"
NW_020270366.1	RepeatMasker	DNA/hAT-Tip100	25477073	25477413	2307	+	.	ID="RND-6_FAMILY-7876";Tend="1324";Tstart="986";shortTE="F";uid="f9c90b4f-4ff5-45b1-b7a3-b206921bf911"
NW_020270366.1	RepeatMasker	Unknown	5371565	5373483	5132	+	.	ID="RND-6_FAMILY-857";Tend="2266";Tstart="27";shortTE="F";uid="9638f164-9201-4b00-b196-917b3ed590ea"
NW_020270366.1	RepeatMasker	DNA	16149251	16149759	1130	+	.	ID="TTAA14_AP";Tend="549";Tstart="6";shortTE="F";uid="6d317955-fd17-451a-98e4-6f7425583cf8"
NW_020270366.1	RepeatMasker	Unknown	15846953	15847517	3948	+	.	ID="RND-1_FAMILY-108";Tend="1494";Tstart="943";shortTE="F";uid="104408a6-1c80-4d93-8c9c-3627799b1662"
NW_020270366.1	RepeatMasker	Retroposon?	8634874	8635064	487	+	.	ID="SINE2-1_AP";Tend="1035";Tstart="846";shortTE="F";uid="bc8c10de-0a94-4152-b668-04376a2f9a9f"
NW_020270366.1	RepeatMasker	Unknown	6844949	6845282	601	+	.	ID="RND-5_FAMILY-7189";Tend="1555";Tstart="1248";shortTE="F";uid="1eaac2ba-8a09-440f-8c52-038e6056d78e"
NW_020270366.1	RepeatMasker	Retroposon?	18116100	18116338	462	+	.	ID="SINE2-2_AP";Tend="357";Tstart="129";shortTE="F";uid="11207f90-b3f2-4413-a428-6e442b66c6b5"
NW_020270366.1	RepeatMasker	LTR/Gypsy	12731296	12731663	667	+	.	ID="RND-5_FAMILY-1168";Tend="1461";Tstart="1002";shortTE="F";uid="29d4e791-fdc5-44f6-9894-276c8105aa96"
NW_020270366.1	RepeatMasker	Retroposon?	23087801	23088287	986	+	.	ID="RND-3_FAMILY-44";Tend="1335";Tstart="839";shortTE="F";uid="321c4a67-dd6e-48ca-b4a0-dcb6b7bc318a"
NW_020270366.1	RepeatMasker	DNA	11197846	11198104	742	+	.	ID="DNA4-2_AP";Tend="769";Tstart="522";shortTE="F";uid="e5438469-a5d6-489a-ba14-ad5dccadeebe"
NW_020270366.1	RepeatMasker	DNA	18011848	18012216	450	+	.	ID="TTAA3C_AP";Tend="405";Tstart="3";shortTE="F";uid="cdf60f10-6329-444e-8e59-ecd8ef9770b7"
NW_020270366.1	RepeatMasker	DNA/hAT-hAT19	23853863	23854336	903	+	.	ID="DNA8-52_AP";TEgroup="ctg_1%7CDNA8-52_AP%7C6";Tend="650";Tstart="1";shortTE="F";uid="197ca1a8-21a6-4fca-911a-58c095e5410a"
NW_020270366.1	RepeatMasker	Unknown	515208	515329	858	+	.	ID="RND-4_FAMILY-560";Tend="1353";Tstart="1232";shortTE="F";uid="51cfb434-8b27-4892-ad12-e458dc88ada1"
NW_020270366.1	RepeatMasker	DNA/hAT-hAT19	9220543	9220659	895	+	.	ID="HAT-N13_AP";Tend="117";Tstart="1";shortTE="F";uid="b5657ce7-5aea-4a95-90dc-34d3a5c77129"
NW_020270366.1	RepeatMasker	Retroposon?	12698230	12698930	1346	+	.	ID="RND-3_FAMILY-44";Tend="1172";Tstart="261";shortTE="F";uid="0630ced7-f58b-4327-927f-5681cadbe478"
NW_020270366.1	RepeatMasker	Retroposon?	10654646	10655659	3335	+	.	ID="RND-3_FAMILY-44";Tend="1357";Tstart="384";shortTE="F";uid="45d1ade3-f07b-4ee2-9f12-37511af88bef"
NW_020270366.1	RepeatMasker	DNA	19989751	19990007	632	+	.	ID="DNA4-3_AP";Tend="299";Tstart="49";shortTE="F";uid="df2c43b2-abd6-43ab-887c-315f3b14e90d"
NW_020270366.1	RepeatMasker	LTR/Pao	11056855	11057440	5250	+	.	ID="RND-6_FAMILY-1413";Tend="1782";Tstart="1197";shortTE="F";uid="c5975d0e-9b90-42a1-b13f-9da1c7c777f9"
NW_020270366.1	RepeatMasker	DNA/TcMar-Mariner	7546998	7547129	547	+	.	ID="RND-5_FAMILY-359";Tend="1348";Tstart="1216";shortTE="F";uid="a43de94b-181c-4a27-8b67-c78fdf72aa9f"
NW_020270366.1	RepeatMasker	DNA/hAT	2826209	2826722	3154	+	.	ID="RND-5_FAMILY-1734";Tend="1532";Tstart="990";shortTE="F";uid="1ca8b4ca-afd3-49a9-afb5-b7c8e707b4c2"
NW_020270366.1	RepeatMasker	DNA	15237626	15237839	612	+	.	ID="DNA4-3_AP";Tend="378";Tstart="142";shortTE="F";uid="dc55fc34-7fb4-4548-a1bd-ef7aa3ddb3de"
NW_020270366.1	RepeatMasker	DNA	7593525	7593729	531	+	.	ID="TTAA15_AP";Tend="456";Tstart="257";shortTE="F";uid="a3dbb895-6ba9-450a-bf26-4f1f0a58257e"
NW_020270366.1	RepeatMasker	DNA/TcMar-Pogo	10501881	10502463	3808	+	.	ID="RND-1_FAMILY-5";Tend="1548";Tstart="934";shortTE="F";uid="45f11112-df3c-462d-9a6d-2fd602b0f4f5"
NW_020270366.1	RepeatMasker	DNA	14750321	14750566	435	+	.	ID="DNA4-2_AP";Tend="337";Tstart="50";shortTE="F";uid="94b2d926-0f4a-420b-9d23-0f35f691b733"
NW_020270366.1	RepeatMasker	Retroposon?	14386980	14387764	815	+	.	ID="RND-3_FAMILY-44";Tend="1377";Tstart="666";shortTE="F";uid="3e121301-5e65-492e-a90f-510ed0f07559"
NW_020270366.1	RepeatMasker	Unknown	12123373	12123504	498	+	.	ID="RND-6_FAMILY-3200";Tend="1147";Tstart="1010";shortTE="F";uid="90f8ce17-446a-4d8a-a422-83ffa34980d7"
NW_020270366.1	RepeatMasker	DNA	5812551	5812890	690	+	.	ID="DNA4-3_AP";Tend="636";Tstart="272";shortTE="F";uid="548bb7fe-95fe-4e5c-af90-baa557d10b6c"
NW_020270366.1	RepeatMasker	DNA/Ginger-2	5048893	5049010	653	+	.	ID="RND-6_FAMILY-8215";Tend="1537";Tstart="1426";shortTE="F";uid="aa22f98f-de68-4bd0-b365-321870626509"
NW_020270366.1	RepeatMasker	Unknown	6128690	6129641	2015	+	.	ID="RND-1_FAMILY-22";Tend="1896";Tstart="998";shortTE="F";uid="24efcca5-2118-4d3c-9126-748e2a0294f1"
NW_020270366.1	RepeatMasker	DNA/hAT	7555575	7555935	2564	+	.	ID="RND-1_FAMILY-94";Tend="1584";Tstart="1227";shortTE="F";uid="8aad190d-d311-4b05-8487-5c82813d02d5"
NW_020270366.1	RepeatMasker	Retroposon?	12762358	12762463	434	+	.	ID="SINE2-2_AP";Tend="118";Tstart="2";shortTE="F";uid="778b7d59-3fd7-4009-8e56-6324cb3c7be1"
NW_020270366.1	RepeatMasker	LINE/R1	9864727	9865360	1934	+	.	ID="RND-6_FAMILY-1433";Tend="1414";Tstart="772";shortTE="F";uid="433eab87-1f6b-4fa5-9bfd-265e596aace0"
NW_020270366.1	RepeatMasker	DNA/MULE-MuDR	3427176	3427471	821	+	.	ID="RND-6_FAMILY-2644";TEgroup="ctg_1%7CRND-6_FAMILY-2644%7C1";Tend="1924";Tstart="440";shortTE="F";uid="940f2908-cdb3-426d-b77a-67d79b8792af"
NW_020270366.1	RepeatMasker	DNA/Ginger-2	19811075	19811580	1323	+	.	ID="RND-1_FAMILY-26";TEgroup="ctg_1%7CRND-1_FAMILY-26%7C2";Tend="1500";Tstart="832";shortTE="F";uid="7bb19f98-372b-4f6c-85b0-86e855abec6b"
NW_020270366.1	RepeatMasker	LINE/R1	10392096	10392457	619	+	.	ID="SART-9_API";Tend="2927";Tstart="2572";shortTE="F";uid="0a8611d8-74ba-41f6-9f2e-208a10b202c7"
NW_020270366.1	RepeatMasker	Retroposon?	10442288	10442552	583	+	.	ID="SINE2-2_AP";Tend="262";Tstart="1";shortTE="F";uid="01102926-19b0-4015-bd5c-74a84c012f83"
NW_020270366.1	RepeatMasker	DNA/Ginger-2	16387438	16387789	1174	+	.	ID="RND-6_FAMILY-630";Tend="1470";Tstart="1108";shortTE="F";uid="66637d47-fb04-46db-9f07-cc4ec9337be8"
NW_020270366.1	RepeatMasker	DNA/TcMar-Tigger	20059185	20059378	498	+	.	ID="RND-5_FAMILY-16";Tend="1636";Tstart="1452";shortTE="F";uid="a0573cec-3d42-4433-9819-0df698e6dbac"
NW_020270366.1	RepeatMasker	Retroposon?	1466384	1466692	448	+	.	ID="SINE2-1_AP";Tend="725";Tstart="417";shortTE="F";uid="8a1af7dd-9c89-46eb-9622-c749b7e04362"
NW_020270366.1	RepeatMasker	RC/Helitron	25747130	25747797	2912	+	.	ID="RND-6_FAMILY-7003";Tend="1607";Tstart="942";shortTE="F";uid="26370d2e-7032-411a-b968-d3ad02ab39e6"
NW_020270366.1	RepeatMasker	DNA/Kolobok-E	1482090	1482248	528	+	.	ID="KOLOBOKE-3_AP";Tend="2196";Tstart="2033";shortTE="F";uid="92de1b96-3da4-4818-a8d5-2bf14cf59bc3"
NW_020270366.1	RepeatMasker	DNA/hAT-hAT19	969722	970254	779	+	.	ID="HAT-9_AP";Tend="836";Tstart="316";shortTE="F";uid="987a8ad0-ef7d-4504-b09e-6f4efa7ed606"
NW_020270366.1	RepeatMasker	LINE/I-Jockey	23163155	23164667	6183	+	.	ID="RND-5_FAMILY-2329";Tend="2308";Tstart="864";shortTE="F";uid="6ab7531c-89d3-4e60-ba0d-4cfefb63eac6"
NW_020270366.1	RepeatMasker	Unknown	13166561	13167217	4794	+	.	ID="RND-6_FAMILY-1553";Tend="1609";Tstart="947";shortTE="F";uid="cf0a1921-a7a2-490e-93c1-a8341526b2ea"
NW_020270366.1	RepeatMasker	Retroposon?	1360007	1360968	1868	+	.	ID="RND-3_FAMILY-44";Tend="1457";Tstart="457";shortTE="F";uid="1e20929b-7186-4b20-9aca-eda6ac6192a3"
NW_020270366.1	RepeatMasker	DNA/hAT-Charlie	17800248	17800445	630	+	.	ID="RND-5_FAMILY-2427";Tend="1061";Tstart="864";shortTE="F";uid="bd2e3c95-6aac-4f6d-9fe1-6627c6867704"
NW_020270366.1	RepeatMasker	Unknown	23162970	23163145	786	+	.	ID="RND-1_FAMILY-43";Tend="1206";Tstart="1030";shortTE="F";uid="c59979e9-230c-4baa-95fa-03432ef2982b"
NW_020270366.1	RepeatMasker	DNA/hAT-Charlie	6573855	6574348	823	+	.	ID="HAT-N1_AP";TEgroup="ctg_1%7CHAT-N1_AP%7C3";Tend="561";Tstart="1";shortTE="F";uid="b75f7bd5-f40a-4b3e-91f9-690e25253984"
NW_020270366.1	RepeatMasker	RC/Helitron	6180000	6180284	1614	+	.	ID="RND-6_FAMILY-7003";Tend="1419";Tstart="1131";shortTE="F";uid="e9458ee4-0b58-40bb-96cc-f13397f47b9f"
NW_020270366.1	RepeatMasker	Unknown	24507191	24507533	1472	+	.	ID="RND-5_FAMILY-2298";Tend="1480";Tstart="1143";shortTE="F";uid="daa9c3da-6474-4446-b6b4-6f3bfbaba0d3"
NW_020270366.1	RepeatMasker	Retroposon?	9871476	9871649	479	+	.	ID="SINE2-1_AP";Tend="670";Tstart="501";shortTE="F";uid="5cbef6d5-d1e2-44ba-aaee-760137371fa8"
NW_020270366.1	RepeatMasker	Retroposon?	18968118	18968252	537	+	.	ID="RND-3_FAMILY-44";Tend="1084";Tstart="953";shortTE="F";uid="8ae5aa9b-9e32-4cd9-b461-04bc0618b536"
NW_020270366.1	RepeatMasker	DNA/MULE-MuDR	12790761	12793110	19915	+	.	ID="RND-1_FAMILY-67";Tend="2707";Tstart="354";shortTE="F";uid="e4532663-d931-482f-99d7-aa709d43853e"
NW_020270366.1	RepeatMasker	DNA/Ginger-2	6386898	6388058	6975	+	.	ID="ginger2-n2_ap";Tend="1692";Tstart="204";shortTE="F";uid="5e8c36de-4ca5-4885-880a-66fed604b350"
NW_020270366.1	RepeatMasker	DNA/TcMar-Tigger	5100453	5100663	867	+	.	ID="RND-5_FAMILY-3029";Tend="1693";Tstart="1539";shortTE="F";uid="33ac329b-2788-4f4a-9cac-63c62270e731"
NW_020270366.1	RepeatMasker	Retroposon?	25331615	25332093	573	+	.	ID="RND-3_FAMILY-44";TEgroup="ctg_1%7CRND-3_FAMILY-44%7C17";Tend="1392";Tstart="1076";shortTE="F";uid="5ad14562-2303-4c82-88eb-587d890c9f11"
NW_020270366.1	RepeatMasker	DNA/Ginger-2	5013023	5013220	955	+	.	ID="RND-6_FAMILY-1301";Tend="1603";Tstart="1408";shortTE="F";uid="8ea3f42a-4f62-467a-9468-19d5572128ea"
NW_020270366.1	RepeatMasker	DNA	21049256	21049576	1173	+	.	ID="DNA4-2_AP";Tend="762";Tstart="437";shortTE="F";uid="d16cca95-fa01-4d5f-8ced-519a77285943"
NW_020270366.1	RepeatMasker	Retroposon?	13491615	13491814	407	+	.	ID="RND-3_FAMILY-44";Tend="1491";Tstart="1277";shortTE="F";uid="585b4296-47c8-4f50-9814-3ff078f54928"
NW_020270366.1	RepeatMasker	Retroposon?	356477	356590	458	+	.	ID="RND-3_FAMILY-44";Tend="1382";Tstart="1274";shortTE="F";uid="94cc4e30-274c-4353-9a59-11481b2f2439"
NW_020270366.1	RepeatMasker	DNA	2237358	2237887	1515	+	.	ID="DNA4-2_AP";Tend="732";Tstart="169";shortTE="F";uid="90118077-c1ab-4ac8-83c6-02484949d2a0"
NW_020270366.1	RepeatMasker	DNA	20103143	20103727	808	+	.	ID="dna4-2_ap";Tend="769";Tstart="1";shortTE="F";uid="1184a0e0-84f8-4c34-850a-f00f78488c90"
NW_020270366.1	RepeatMasker	DNA	726159	726356	441	+	.	ID="ttaa2d_ap";Tend="227";Tstart="19";shortTE="F";uid="c61fa050-77d8-44b9-8720-81b666410db6"
NW_020270366.1	RepeatMasker	DNA/Ginger-2	5232210	5233070	1077	+	.	ID="RND-6_FAMILY-1301";TEgroup="ctg_1%7CRND-6_FAMILY-1301%7C1";Tend="2256";Tstart="1239";shortTE="F";uid="1abf1eff-2cf5-48a6-96e7-5246ea4fc983"
NW_020270366.1	RepeatMasker	DNA	5615137	5615534	1102	+	.	ID="TTAA2C_AP";Tend="423";Tstart="1";shortTE="F";uid="4fa110bb-fafe-4323-9e4c-561fdfa9b900"
NW_020270366.1	RepeatMasker	DNA	20393590	20393711	601	+	.	ID="DNA3-4_AP";Tend="122";Tstart="2";shortTE="F";uid="22b682d7-1bdd-423c-aec5-8536446a283e"
NW_020270366.1	RepeatMasker	LINE/L2	22113415	22113534	435	+	.	ID="L2-8_NVI";TEgroup="ctg_1%7CL2-8_NVI%7C1";Tend="475";Tstart="361";shortTE="F";uid="decf0bfa-6b72-4751-beac-75af75dd6532"
NW_020270366.1	RepeatMasker	LINE/I-Jockey	17855396	17855869	851	+	.	ID="RND-6_FAMILY-1571";Tend="1132";Tstart="651";shortTE="F";uid="e91b58ac-7671-4dd7-878d-661e34c4cce2"
NW_020270366.1	RepeatMasker	DNA/hAT-Tip100	15697238	15697721	466	+	.	ID="hat-24_lmi";Tend="1603";Tstart="1186";shortTE="F";uid="faae47c2-99ff-4a03-9679-0e86780c819c"
NW_020270366.1	RepeatMasker	Retroposon?	25198114	25198761	1883	+	.	ID="RND-3_FAMILY-44";Tend="1368";Tstart="681";shortTE="F";uid="62a1dae2-9734-4a42-a9c1-11cb8cbdb867"
NW_020270366.1	RepeatMasker	DNA/TcMar-Tc1	21295468	21295647	509	+	.	ID="RND-5_FAMILY-365";Tend="1776";Tstart="1582";shortTE="F";uid="fdc89938-51cd-4065-88f2-d90b2b242aa1"
NW_020270366.1	RepeatMasker	DNA/TcMar-Pogo	17659054	17659897	898	+	.	ID="RND-6_FAMILY-3807";Tend="1535";Tstart="747";shortTE="F";uid="6741cc67-3a1f-4f9e-af51-8f5a111e83f8"
NW_020270366.1	RepeatMasker	Unknown	19483382	19484140	2667	+	.	ID="RND-1_FAMILY-25";Tend="1802";Tstart="990";shortTE="F";uid="75eb4071-9bb1-4612-a9d1-21fa72e2ed98"
NW_020270366.1	RepeatMasker	Unknown	10468496	10468721	568	+	.	ID="RND-6_FAMILY-10089";Tend="1225";Tstart="1007";shortTE="F";uid="bca94785-8826-47ac-b284-0661dfdb6c7c"
NW_020270366.1	RepeatMasker	DNA/MULE-MuDR	24305510	24306174	3510	+	.	ID="RND-6_FAMILY-192";Tend="1625";Tstart="927";shortTE="F";uid="e9d521e9-7059-40f0-bbc0-fb580debea92"
NW_020270366.1	RepeatMasker	LINE/L2	15182430	15182566	517	+	.	ID="RND-6_FAMILY-126";Tend="1831";Tstart="1713";shortTE="F";uid="2e75560f-36dc-4cb3-a4a1-8fa46b3a336d"
NW_020270366.1	RepeatMasker	Unknown	22447244	22447358	489	+	.	ID="RND-6_FAMILY-1663";Tend="941";Tstart="826";shortTE="F";uid="cef8c746-044d-4f91-9878-e9915a6e1551"
NW_020270366.1	RepeatMasker	DNA	23949145	23949554	856	+	.	ID="DNA8-31_AP";TEgroup="ctg_1%7CDNA8-31_AP%7C20";Tend="595";Tstart="2";shortTE="F";uid="c5f6fa18-8d10-4b07-abab-62811f699402"
NW_020270366.1	RepeatMasker	Unknown	17301623	17302187	3183	+	.	ID="RND-6_FAMILY-440";Tend="1426";Tstart="846";shortTE="F";uid="54c9deca-d0ae-4858-a693-661981cf493d"
NW_020270366.1	RepeatMasker	LINE/I-Jockey	24567696	24567833	583	+	.	ID="RND-6_FAMILY-3145";Tend="1527";Tstart="1378";shortTE="F";uid="3e9ac08b-2705-4996-b656-af3730fb778d"
NW_020270366.1	RepeatMasker	RC/Helitron	5712777	5712984	403	+	.	ID="HELITRON-1_PBA";Tend="2426";Tstart="2240";shortTE="F";uid="42e6d837-5810-4894-a600-a7cbc79c6eed"
NW_020270366.1	RepeatMasker	Retroposon?	26167007	26168161	1583	+	.	ID="RND-3_FAMILY-44";Tend="1369";Tstart="1";shortTE="F";uid="cba5791d-5a30-4e34-a197-1ba82423f139"
NW_020270366.1	RepeatMasker	LINE/I	26154302	26154701	536	+	.	ID="RND-6_FAMILY-1356";TEgroup="ctg_1%7CRND-6_FAMILY-1356%7C1";Tend="1655";Tstart="690";shortTE="F";uid="04352ad9-43e5-461c-8792-07bd1cf086cb"
NW_020270366.1	RepeatMasker	Unknown	17865176	17866003	7426	+	.	ID="RND-6_FAMILY-4399";Tend="1697";Tstart="870";shortTE="F";uid="b2b98230-5055-4326-bc19-a6a0598c9f9d"
NW_020270366.1	RepeatMasker	DNA/hAT-Charlie	25889809	25890062	605	+	.	ID="HAT-N16_RPR";Tend="586";Tstart="341";shortTE="F";uid="44ffc876-0462-4371-bd29-6e0fa4ce2cd0"
NW_020270366.1	RepeatMasker	DNA/MULE-MuDR	7975404	7975730	1866	+	.	ID="RND-6_FAMILY-9580";Tend="1735";Tstart="1374";shortTE="F";uid="61087cd3-6d85-4246-9695-ce9b8ae12ff2"
NW_020270366.1	RepeatMasker	DNA	23717948	23719043	3618	+	.	ID="RND-6_FAMILY-3590";TEgroup="ctg_1%7CRND-6_FAMILY-3590%7C8";Tend="1655";Tstart="920";shortTE="F";uid="deb531b0-40c5-4aa1-8ef2-0e51720118d5"
NW_020270366.1	RepeatMasker	DNA	6311014	6311320	435	+	.	ID="dna4-1_ap";Tend="368";Tstart="46";shortTE="F";uid="99832b14-b9de-421e-9e72-d2044ab0da3e"
NW_020270366.1	RepeatMasker	Unknown	11407353	11407701	1977	+	.	ID="RND-1_FAMILY-7";Tend="2423";Tstart="2064";shortTE="F";uid="b59469ea-8b9a-4336-bb6d-3fd29f45607f"
NW_020270366.1	RepeatMasker	DNA/hAT-hATm	22600375	22601548	2156	+	.	ID="HAT-4_AP";Tend="2997";Tstart="1836";shortTE="F";uid="eeb16b62-2f47-4f32-b5ce-93217ecffab2"
NW_020270366.1	RepeatMasker	Retroposon?	9551781	9554123	2412	+	.	ID="RND-3_FAMILY-44";TEgroup="ctg_1%7CRND-3_FAMILY-44%7C6";Tend="2212";Tstart="18";shortTE="F";uid="f730ed46-d526-4304-a2f7-1f77c8aa467c"
NW_020270366.1	RepeatMasker	DNA/hAT-Ac	20970135	20970747	2167	+	.	ID="RND-5_FAMILY-736";TEgroup="ctg_1%7CRND-5_FAMILY-736%7C4";Tend="1626";Tstart="814";shortTE="F";uid="705cf8af-4ce6-48c2-8a93-a5eb5125cdc0"
NW_020270366.1	RepeatMasker	DNA/TcMar-Tc1	8830021	8830165	537	+	.	ID="MARINER-N22_AG";Tend="182";Tstart="36";shortTE="F";uid="3db15785-9a66-4a98-996b-e792af8ad5de"
NW_020270366.1	RepeatMasker	DNA	13351902	13352332	905	+	.	ID="TTAA2D_AP";Tend="423";Tstart="5";shortTE="F";uid="4ebe8abb-45be-4f5f-9e50-f2314a70dce4"
NW_020270366.1	RepeatMasker	Retroposon?	24374311	24374813	583	+	.	ID="SINE2-1_AP";Tend="505";Tstart="1";shortTE="F";uid="891fee3d-c3d7-41aa-8d37-08aa2b26a40b"
NW_020270366.1	RepeatMasker	DNA/hAT-Ac	6900963	6901141	702	+	.	ID="DNA8-91B_AP";Tend="646";Tstart="464";shortTE="F";uid="8324446e-607e-48e8-9933-02367832a3ba"
NW_020270366.1	RepeatMasker	DNA/hAT-Blackjack	18338396	18338862	1777	+	.	ID="RND-5_FAMILY-2293";Tend="1083";Tstart="650";shortTE="F";uid="d1be8437-0acc-4723-9765-3454fa88329f"
NW_020270366.1	RepeatMasker	LINE/I-Jockey	7704078	7704495	1362	+	.	ID="RND-6_FAMILY-6129";Tend="1270";Tstart="859";shortTE="F";uid="d574a770-7e37-4d15-a7ee-a79da541ada8"
NW_020270366.1	RepeatMasker	DNA	15796550	15797122	1569	+	.	ID="DNA4-3_AP";Tend="612";Tstart="3";shortTE="F";uid="2ead7d01-121f-4bf3-91a0-c510d6c11400"
NW_020270366.1	RepeatMasker	DNA/P	21957364	21959726	8334	+	.	ID="RND-5_FAMILY-913";TEgroup="ctg_1%7CRND-5_FAMILY-913%7C2";Tend="2967";Tstart="817";shortTE="F";uid="e81b254e-64b0-4689-a84b-0456816d6adb"
NW_020270366.1	RepeatMasker	Unknown	25165608	25166271	5551	+	.	ID="RND-1_FAMILY-53";Tend="1625";Tstart="960";shortTE="F";uid="9b2b70fe-0855-4e7d-9f77-e8e2225c2032"
NW_020270366.1	RepeatMasker	DNA/hAT-Tip100	10731945	10732135	1230	+	.	ID="RND-6_FAMILY-680";Tend="1709";Tstart="1520";shortTE="F";uid="ab68c807-0249-455b-8e4e-c5bd505eb873"
NW_020270366.1	RepeatMasker	DNA/TcMar-Pogo	16762863	16763674	6434	+	.	ID="RND-1_FAMILY-8";Tend="1758";Tstart="951";shortTE="F";uid="f5b48721-1c5e-4b72-8dff-507ee42c1144"
NW_020270366.1	RepeatMasker	Retroposon?	17439762	17440024	1046	+	.	ID="RND-3_FAMILY-44";Tend="1395";Tstart="1124";shortTE="F";uid="cc4bea68-4943-4057-baad-9f257ca5caeb"
NW_020270366.1	RepeatMasker	Retroposon?	17588841	17590034	945	+	.	ID="RND-3_FAMILY-44";Tend="1373";Tstart="158";shortTE="F";uid="f1efde19-050c-4dbe-97e4-2d5dc7481294"
NW_020270366.1	RepeatMasker	DNA	11032294	11032561	670	+	.	ID="DNA4-2B_AP";Tend="773";Tstart="493";shortTE="F";uid="373275ee-69d3-40da-b311-6bf609498c9c"
NW_020270366.1	RepeatMasker	Retroposon?	5061542	5062146	3035	+	.	ID="SINE2-2_AP";Tend="610";Tstart="1";shortTE="F";uid="d2c93408-b70a-419c-9ef8-e2923dd4bf37"
NW_020270366.1	RepeatMasker	Unknown	1098951	1099307	2854	+	.	ID="RND-6_FAMILY-2631";Tend="1341";Tstart="986";shortTE="F";uid="192b64f9-10fc-404b-91b5-ae51fc828927"
NW_020270366.1	RepeatMasker	DNA/TcMar-m44	24961239	24961558	437	+	.	ID="MARINER-3_AP";Tend="1670";Tstart="1348";shortTE="F";uid="a4e3de67-eebb-402b-8b15-77e9e07439f4"
NW_020270366.1	RepeatMasker	DNA/Kolobok-E	19263687	19264254	823	+	.	ID="KOLOBOKE-4_AP";Tend="3160";Tstart="2523";shortTE="F";uid="88d3a467-5309-4d62-9ab0-02a25f106260"
NW_020270366.1	RepeatMasker	DNA	20642590	20642898	766	+	.	ID="TTAA2D_AP";Tend="429";Tstart="91";shortTE="F";uid="08bed4bb-6e2b-4c14-89ad-0091e5e51011"
NW_020270366.1	RepeatMasker	RC/Helitron	16934620	16934925	1462	+	.	ID="RND-6_FAMILY-7003";Tend="1471";Tstart="1151";shortTE="F";uid="219d7526-0ecf-4d8a-8c07-1414c35336e7"
NW_020270366.1	RepeatMasker	Unknown	2343165	2343331	977	+	.	ID="RND-4_FAMILY-1307";Tend="1115";Tstart="949";shortTE="F";uid="4ac21636-03f8-4144-ad06-62cefee4fba4"
NW_020270366.1	RepeatMasker	DNA	25425956	25426232	499	+	.	ID="DNA8-31_AP";TEgroup="ctg_1%7CDNA8-31_AP%7C26";Tend="588";Tstart="67";shortTE="F";uid="408d509c-02dd-4757-adb2-f57c92cbbb36"
NW_020270366.1	RepeatMasker	DNA/hAT-hAT19	2865888	2866230	1017	+	.	ID="DNA8-109_AP";Tend="402";Tstart="2";shortTE="F";uid="470f1047-ad5a-4cd9-b764-6b9b29ffc383"
NW_020270366.1	RepeatMasker	Retroposon?	18641987	18642242	639	+	.	ID="RND-3_FAMILY-44";Tend="897";Tstart="658";shortTE="F";uid="75b87b3f-36f0-4280-806f-5ec680221d86"
NW_020270366.1	RepeatMasker	DNA/hAT-Tip100	20472084	20472493	915	+	.	ID="hat-15_lmi";Tend="5378";Tstart="4974";shortTE="F";uid="5d3c8ba2-a04e-4e9e-9733-60e43aeabe38"
NW_020270366.1	RepeatMasker	DNA	2236938	2237293	1236	+	.	ID="TTAA11_AP";Tend="374";Tstart="1";shortTE="F";uid="2167883c-a7ec-4470-9760-d971a1b6dfca"
NW_020270366.1	RepeatMasker	DNA	20762741	20762968	558	+	.	ID="TTAA22_AP";Tend="244";Tstart="3";shortTE="F";uid="bf28aa4d-e5a5-4112-b94a-29887a5983ba"
NW_020270366.1	RepeatMasker	DNA/MULE-MuDR	9894375	9895266	831	+	.	ID="RND-6_FAMILY-5994";Tend="1066";Tstart="181";shortTE="F";uid="64feacef-2862-46a2-ba60-cedc85606877"
NW_020270366.1	RepeatMasker	DNA/P	15507368	15507506	929	+	.	ID="RND-5_FAMILY-5178";Tend="1827";Tstart="1657";shortTE="F";uid="53f92d89-35be-4f1c-a619-7c7225e4520d"
NW_020270366.1	RepeatMasker	DNA/Kolobok-E	1485204	1485686	1088	+	.	ID="RND-6_FAMILY-265";Tend="2570";Tstart="2111";shortTE="F";uid="4dc00665-6f26-4d50-acd4-43cf6bd16269"
NW_020270366.1	RepeatMasker	LINE/R1	20301878	20302074	812	+	.	ID="RTAG4";Tend="1835";Tstart="1661";shortTE="F";uid="9b0751cf-2f1f-4bea-a9cf-46eb3a87ed54"
NW_020270366.1	RepeatMasker	DNA	22393675	22394266	1078	+	.	ID="DNA4-2_AP";Tend="723";Tstart="45";shortTE="F";uid="b935494a-a86c-44c2-abbe-d9418ad8c4d2"
NW_020270366.1	RepeatMasker	DNA/TcMar-Pogo	13537674	13538280	4694	+	.	ID="RND-5_FAMILY-3180";Tend="1516";Tstart="912";shortTE="F";uid="14dbfbb3-31de-485f-8008-fed99d405a27"
NW_020270366.1	RepeatMasker	Unknown	22878739	22878951	443	+	.	ID="RND-6_FAMILY-1663";Tend="1017";Tstart="809";shortTE="F";uid="7b7c4c37-2a65-4b0c-9740-a85ede9e39f3"
NW_020270366.1	RepeatMasker	DNA/TcMar-Pogo	16351187	16352687	1590	+	.	ID="RND-6_FAMILY-3807";TEgroup="ctg_1%7CRND-6_FAMILY-3807%7C1";Tend="1926";Tstart="165";shortTE="F";uid="986bb65b-57c8-4a05-bc02-8a3c3f0c674a"
NW_020270366.1	RepeatMasker	Retroposon?	8375920	8376113	436	+	.	ID="SINE2-1_AP";Tend="1446";Tstart="1247";shortTE="F";uid="51b48f64-9dfb-4c32-97cf-8b74f254e396"
NW_020270366.1	RepeatMasker	DNA	14053389	14053657	882	+	.	ID="DNA4-2_AP";Tend="769";Tstart="475";shortTE="F";uid="f3ea079b-271c-4916-a460-e590a7dc1b62"
NW_020270366.1	RepeatMasker	Retroposon?	3355742	3355951	402	+	.	ID="RND-3_FAMILY-44";Tend="1381";Tstart="1189";shortTE="F";uid="b6caa15c-afe3-4849-bb56-c0f1f8e11c72"
NW_020270366.1	RepeatMasker	Retroposon?	14557438	14558615	1647	+	.	ID="RND-3_FAMILY-44";Tend="1364";Tstart="82";shortTE="F";uid="6d7728ea-b30b-48d4-a4d9-1f185a63392e"
NW_020270366.1	RepeatMasker	DNA	7190652	7191006	708	+	.	ID="DNA4-2_AP";Tend="412";Tstart="6";shortTE="F";uid="cc2c2472-34bb-4b2e-a236-4452cc2e743b"
NW_020270366.1	RepeatMasker	DNA/TcMar-m44?	16741587	16745139	27841	+	.	ID="RND-6_FAMILY-562";Tend="4061";Tstart="657";shortTE="F";uid="aad74344-6adf-4758-9e4d-c569a5950e19"
NW_020270366.1	RepeatMasker	DNA/MULE-MuDR	21482350	21482849	490	+	.	ID="RND-6_FAMILY-9580";Tend="1197";Tstart="670";shortTE="F";uid="edba663b-3ef9-4b1a-be1d-c61d9190656c"
NW_020270366.1	RepeatMasker	DNA/hAT-hAT19	20099383	20099551	509	+	.	ID="DNA8-88_AP";Tend="614";Tstart="445";shortTE="F";uid="b36577c3-88fe-4ada-af85-24769bdc180e"
NW_020270366.1	RepeatMasker	DNA/hAT-Charlie	16904420	16904730	2385	+	.	ID="RND-5_FAMILY-1575";Tend="1243";Tstart="951";shortTE="F";uid="03badb49-f679-4af7-bf70-77049ec80b56"
NW_020270366.1	RepeatMasker	DNA/hAT-Blackjack	6111103	6111360	1157	+	.	ID="RND-5_FAMILY-488";TEgroup="ctg_1%7CRND-5_FAMILY-488%7C1";Tend="1537";Tstart="1108";shortTE="F";uid="e508151c-dbcf-4015-8831-597c689d1b01"
NW_020270366.1	RepeatMasker	DNA/hAT-Tip100	18337982	18338405	2966	+	.	ID="RND-1_FAMILY-87";Tend="1303";Tstart="885";shortTE="F";uid="870c64a3-190e-4d7b-9bf1-04fb36d2b520"
NW_020270366.1	RepeatMasker	DNA/CMC-Chapaev-3	5491612	5491895	518	+	.	ID="ENSPM-1_LSAL";Tend="1144";Tstart="860";shortTE="F";uid="20e983d2-c32e-44f0-b10b-0e719b178cf7"
NW_020270366.1	RepeatMasker	Retroposon?	12802747	12802950	493	+	.	ID="SINE2-2_AP";Tend="201";Tstart="5";shortTE="F";uid="cef0271a-7ef4-41db-8af7-392abd695987"
NW_020270366.1	RepeatMasker	Unknown	5945309	5945416	406	+	.	ID="RND-6_FAMILY-1334";Tend="1303";Tstart="1194";shortTE="F";uid="86cbcb5a-22ba-4de9-8b37-80dc362b00ba"
NW_020270366.1	RepeatMasker	DNA/hAT-Tip100	11015894	11016004	531	+	.	ID="RND-6_FAMILY-4470";Tend="1687";Tstart="1566";shortTE="F";uid="37097d30-8f7a-4677-adab-d39addf8ef31"
NW_020270366.1	RepeatMasker	DNA/hAT-hAT19	7465851	7466043	458	+	.	ID="RND-6_FAMILY-10419";Tend="1073";Tstart="884";shortTE="F";uid="b7798924-29aa-4e7d-b75d-f670f1fc68ea"
NW_020270366.1	RepeatMasker	Unknown	12732037	12732282	1463	+	.	ID="RND-1_FAMILY-3";Tend="1230";Tstart="955";shortTE="F";uid="1c9e1627-2051-435d-8c2b-3c82c25a393e"
NW_020270366.1	RepeatMasker	DNA/TcMar-Tigger	11819802	11819936	971	+	.	ID="RND-5_FAMILY-3029";Tend="1094";Tstart="950";shortTE="F";uid="b551c17f-5111-417e-a048-d5b7080d703b"
NW_020270366.1	RepeatMasker	LINE/R1	5724137	5724340	959	+	.	ID="RND-1_FAMILY-21";Tend="3430";Tstart="3233";shortTE="F";uid="496e179e-c6a4-4944-91d2-fdbc1f6a5c5e"
NW_020270366.1	RepeatMasker	Retroposon?	20512630	20512873	502	+	.	ID="RND-3_FAMILY-44";Tend="1011";Tstart="757";shortTE="F";uid="50a886c8-5bb1-43dc-9f4f-f8dfac880dac"
NW_020270366.1	RepeatMasker	Retroposon?	21738750	21739077	475	+	.	ID="RND-3_FAMILY-44";Tend="1411";Tstart="1134";shortTE="F";uid="ed03dcce-281b-46fd-8630-2201c0918b8e"
NW_020270366.1	RepeatMasker	DNA/hAT-Blackjack	19842962	19843960	5091	+	.	ID="RND-5_FAMILY-2293";Tend="1694";Tstart="748";shortTE="F";uid="4c7dd539-54e4-44df-8fab-0f050965fb5d"
NW_020270366.1	RepeatMasker	RC/Helitron	8875797	8875988	991	+	.	ID="HELITRON-1_ETAL";Tend="592";Tstart="396";shortTE="F";uid="257cf096-0708-44e6-b687-4370052fd39e"
NW_020270366.1	RepeatMasker	Unknown	20405457	20405770	2087	+	.	ID="RND-1_FAMILY-3";Tend="1224";Tstart="918";shortTE="F";uid="7e1b1f05-fb85-46aa-bd71-2c7a5f5f5629"
NW_020270366.1	RepeatMasker	DNA/hAT-Charlie	9431523	9432015	1129	+	.	ID="HAT-N20_RPR";Tend="737";Tstart="233";shortTE="F";uid="e8fd057c-80d2-4ef1-bf51-b1b6fad058a4"
NW_020270366.1	RepeatMasker	Unknown	3062225	3062430	584	+	.	ID="RND-5_FAMILY-1871";Tend="1078";Tstart="870";shortTE="F";uid="43e45668-ffcc-4b36-8143-c5b25bbbbd57"
NW_020270366.1	RepeatMasker	DNA/hAT	3099986	3100327	2151	+	.	ID="RND-6_FAMILY-12035";Tend="1224";Tstart="888";shortTE="F";uid="9f7dab80-97e3-4126-9032-37c4ab19069a"
NW_020270366.1	RepeatMasker	DNA/MULE-MuDR	15651011	15651615	1248	+	.	ID="RND-5_FAMILY-3666";TEgroup="ctg_1%7CRND-5_FAMILY-3666%7C1";Tend="2885";Tstart="687";shortTE="F";uid="5018348e-d6bc-4879-9503-b1c2c7d014d9"
NW_020270366.1	RepeatMasker	Retroposon?	9093502	9094177	1949	+	.	ID="RND-3_FAMILY-44";Tend="1371";Tstart="676";shortTE="F";uid="01811d48-b141-43df-8bbe-5cb2e90ae745"
NW_020270366.1	RepeatMasker	Retroposon?	18626248	18626905	2121	+	.	ID="RND-3_FAMILY-44";Tend="1348";Tstart="710";shortTE="F";uid="64aa2efb-90f7-48ee-a777-1f89912fbb73"
NW_020270366.1	RepeatMasker	DNA/hAT-hAT19	9528024	9528195	500	+	.	ID="DNA8-109_AP";Tend="176";Tstart="1";shortTE="F";uid="a2bcd6a4-aff0-4dad-87be-9b1df3ad5bb7"
NW_020270366.1	RepeatMasker	Unknown	4248381	4248494	566	+	.	ID="RND-1_FAMILY-25";Tend="1410";Tstart="1304";shortTE="F";uid="6cf51680-46cf-4b28-9817-175a8f5b72fa"
NW_020270366.1	RepeatMasker	DNA/hAT-hAT19	10581050	10581627	2241	+	.	ID="RND-5_FAMILY-271";Tend="1521";Tstart="975";shortTE="F";uid="6f184250-047e-4f0b-a1a9-752235bd5e0a"
NW_020270366.1	RepeatMasker	Retroposon?	23526700	23527177	471	+	.	ID="SINE2-2_AP";Tend="515";Tstart="21";shortTE="F";uid="d42565d7-2c6d-48f0-81db-6369e09bcb69"
NW_020270366.1	RepeatMasker	DNA/hAT-Tip100	25824751	25824875	856	+	.	ID="DNA8-113_AP";Tend="176";Tstart="51";shortTE="F";uid="a1166e64-b455-4244-bed8-3aae0f2a581a"
NW_020270366.1	RepeatMasker	Unknown	22545328	22545834	2222	+	.	ID="RND-5_FAMILY-651";Tend="1403";Tstart="887";shortTE="F";uid="02409ddc-b25d-4478-b5d0-6f3797f39477"
NW_020270366.1	RepeatMasker	DNA/hAT-Tip100	8334544	8334944	1110	+	.	ID="DNA8-18_AP";Tend="678";Tstart="268";shortTE="F";uid="4ded4659-d2e1-4af6-ad5c-800dd7dd9bb3"
NW_020270366.1	RepeatMasker	DNA	13557526	13557885	1131	+	.	ID="DNA-TTAA-1_AP";Tend="423";Tstart="1";shortTE="F";uid="2c19e1c9-a93f-4363-9366-157f5906d1b3"
NW_020270366.1	RepeatMasker	DNA/hAT-Tip100	17583073	17583314	1464	+	.	ID="RND-6_FAMILY-9712";Tend="1771";Tstart="1534";shortTE="F";uid="e69c3529-8d37-44fd-bec3-636dccc0b692"
NW_020270366.1	RepeatMasker	Retroposon?	5316253	5316530	867	+	.	ID="SINE2-2_AP";Tend="270";Tstart="1";shortTE="F";uid="8fa997c1-733f-4742-aee9-d09c9bdff588"
NW_020270366.1	RepeatMasker	Unknown	8983264	8983516	1489	+	.	ID="RND-1_FAMILY-2";Tend="1201";Tstart="957";shortTE="F";uid="64d9e849-1ce4-408a-942c-81f8447533ae"
NW_020270366.1	RepeatMasker	DNA/MULE-MuDR	10851085	10851210	492	+	.	ID="RND-6_FAMILY-1602";Tend="1373";Tstart="1246";shortTE="F";uid="57c82346-95b5-4d96-b6f5-a70cef8cb933"
NW_020270366.1	RepeatMasker	Retroposon?	16400726	16400890	481	+	.	ID="RND-3_FAMILY-44";Tend="1368";Tstart="1221";shortTE="F";uid="a98f70f7-5aed-4cc8-8c79-f60cbceeb882"
NW_020270366.1	RepeatMasker	DNA/hAT-Tip100	13004420	13004584	893	+	.	ID="RND-5_FAMILY-2105";Tend="1533";Tstart="1343";shortTE="F";uid="0aa4829f-8922-43e2-8fc8-fb8c3bbea4e4"
NW_020270366.1	RepeatMasker	Unknown	22058032	22058151	805	+	.	ID="RND-5_FAMILY-651";Tend="999";Tstart="883";shortTE="F";uid="1e908949-f243-4ee4-a428-f73a8dcad9c4"
NW_020270366.1	RepeatMasker	DNA/hAT-hAT19	19302105	19302247	702	+	.	ID="hat-n9_ap";Tend="589";Tstart="490";shortTE="F";uid="50bccc8b-c88b-4a4d-9a56-85909132bc63"
NW_020270366.1	RepeatMasker	DNA/Kolobok-E	1484581	1484946	619	+	.	ID="KOLOBOKE-4_AP";Tend="6200";Tstart="5844";shortTE="F";uid="f140da9d-86ae-472e-b418-ab4b3bc7ab4d"
NW_020270366.1	RepeatMasker	Unknown	3363683	3364033	810	+	.	ID="RND-1_FAMILY-19";Tend="1809";Tstart="1466";shortTE="F";uid="cab8b0b9-2b52-47ba-966a-11747e558c72"
NW_020270366.1	RepeatMasker	Unknown	12200512	12200709	727	+	.	ID="RND-1_FAMILY-19";Tend="1726";Tstart="1516";shortTE="F";uid="a661d2b4-3b8c-4874-954c-61953ea99d63"
NW_020270366.1	RepeatMasker	DNA/hAT-Charlie	9388191	9388406	801	+	.	ID="RND-6_FAMILY-2684";Tend="1186";Tstart="958";shortTE="F";uid="47abc4cf-ebf6-42e1-b50b-0732e53de5d8"
NW_020270366.1	RepeatMasker	DNA	10601457	10601883	2195	+	.	ID="TTAA3_AP";Tend="429";Tstart="1";shortTE="F";uid="6e34b4b0-adfe-4ad3-99d7-1e780ca85786"
NW_020270366.1	RepeatMasker	DNA/hAT-Tip100	16207224	16207515	459	+	.	ID="RND-6_FAMILY-3463";Tend="1348";Tstart="1086";shortTE="F";uid="c74ce31e-7649-4057-b4e4-a271c58079f5"
NW_020270366.1	RepeatMasker	DNA/hAT-hAT19	642952	643302	1989	+	.	ID="DNA8-52_AP";Tend="826";Tstart="463";shortTE="F";uid="ccf8a3b0-55b3-4924-ae6b-71d642ef7327"
NW_020270366.1	RepeatMasker	DNA/MULE-MuDR	13320804	13320913	451	+	.	ID="RND-6_FAMILY-1197";Tend="1033";Tstart="927";shortTE="F";uid="798cdd7c-9cde-4f97-890b-0a1aaf196511"
NW_020270366.1	RepeatMasker	DNA/TcMar-Pogo	22692843	22693107	1768	+	.	ID="RND-1_FAMILY-5";Tend="1172";Tstart="928";shortTE="F";uid="152babd4-7496-4c76-8fd7-1ccbb1b497a7"
NW_020270366.1	RepeatMasker	DNA/hAT-hAT19	5753228	5753345	504	+	.	ID="hat-n18_ap";Tend="804";Tstart="689";shortTE="F";uid="11187968-4543-41cd-819b-c26d212b43f9"
NW_020270366.1	RepeatMasker	DNA	10588437	10588749	1192	+	.	ID="DNA4-2_AP";Tend="711";Tstart="375";shortTE="F";uid="cb1ff0d8-1195-447f-a6d7-0de17e523184"
NW_020270366.1	RepeatMasker	Retroposon?	21495121	21495270	559	+	.	ID="RND-3_FAMILY-44";Tend="1380";Tstart="1224";shortTE="F";uid="273713de-13da-42c9-9719-17b77fa726e7"
NW_020270366.1	RepeatMasker	DNA	18761358	18761537	535	+	.	ID="TTAA7_AP";Tend="178";Tstart="1";shortTE="F";uid="197c6530-8d91-45c7-9a17-c4bc21e7af96"
NW_020270366.1	RepeatMasker	Retroposon?	18843642	18844085	472	+	.	ID="RND-3_FAMILY-44";Tend="1320";Tstart="811";shortTE="F";uid="58b5b854-f5dd-43f2-9309-2bb09cf6b7ea"
NW_020270366.1	RepeatMasker	DNA	1328751	1328960	868	+	.	ID="DNA8-31_AP";Tend="218";Tstart="1";shortTE="F";uid="b5d59a4e-a9ac-4533-be46-a93aaed95e0f"
NW_020270366.1	RepeatMasker	DNA/MULE-MuDR	2361893	2362546	662	+	.	ID="MUDR9X_AP";Tend="1524";Tstart="866";shortTE="F";uid="7b2e5703-77e4-4be2-a8b5-376601b7b810"
NW_020270366.1	RepeatMasker	DNA/hAT-hAT19	17921611	17922312	4328	+	.	ID="RND-5_FAMILY-2428";Tend="1692";Tstart="955";shortTE="F";uid="7fc8a30e-33c0-4038-aac3-7a75470dd877"
NW_020270366.1	RepeatMasker	DNA	4375461	4375589	420	+	.	ID="dna4-2_ap";Tend="116";Tstart="5";shortTE="F";uid="8523bfa4-bb83-4a05-8aae-627000e9ea66"
NW_020270366.1	RepeatMasker	DNA/hAT	2317575	2318118	2283	+	.	ID="RND-6_FAMILY-12035";Tend="1479";Tstart="898";shortTE="F";uid="2e61bd6f-3923-4bff-bd1f-2b9dabd6261d"
NW_020270366.1	RepeatMasker	DNA	25391117	25392167	1904	+	.	ID="RND-6_FAMILY-3590";TEgroup="ctg_1%7CRND-6_FAMILY-3590%7C10";Tend="1658";Tstart="921";shortTE="F";uid="1fd9d2c1-bc7f-44ea-aadf-acd040509964"
NW_020270366.1	RepeatMasker	Unknown	9873889	9874213	620	+	.	ID="RND-1_FAMILY-22";Tend="1282";Tstart="933";shortTE="F";uid="729fb934-9ffa-4169-a7ca-3a2c2e5bd47f"
NW_020270366.1	RepeatMasker	Unknown	9555841	9556299	521	+	.	ID="RND-5_FAMILY-504";Tend="1166";Tstart="713";shortTE="F";uid="a76843bb-a173-421e-83cc-eead31e1418a"
NW_020270366.1	RepeatMasker	Unknown	8912685	8912995	1429	+	.	ID="RND-1_FAMILY-9";Tend="1575";Tstart="1220";shortTE="F";uid="f2bda110-4860-4bc7-812f-f20bffbda647"
NW_020270366.1	RepeatMasker	DNA	4919380	4919769	484	+	.	ID="DNA4-2_AP";Tend="768";Tstart="405";shortTE="F";uid="8a3cd915-eaa5-44c2-a846-56a936ddf3c0"
NW_020270366.1	RepeatMasker	Unknown	7397979	7398206	972	+	.	ID="RND-1_FAMILY-22";Tend="1232";Tstart="999";shortTE="F";uid="cb381f7f-6e44-41f5-ade6-44283442e146"
NW_020270366.1	RepeatMasker	DNA/Ginger-2	308262	308860	1617	+	.	ID="RND-1_FAMILY-26";TEgroup="ctg_1%7CRND-1_FAMILY-26%7C1";Tend="1501";Tstart="762";shortTE="F";uid="4ddb6111-c981-4b32-a753-386ed2fc2faa"
NW_020270366.1	RepeatMasker	DNA	10748366	10748572	674	+	.	ID="TTAA27_AP";Tend="289";Tstart="58";shortTE="F";uid="26ac0be2-330d-4b72-9b06-ca2e01742d21"
NW_020270366.1	RepeatMasker	DNA/hAT-Charlie	16443381	16443711	2590	+	.	ID="RND-1_FAMILY-38";Tend="1319";Tstart="984";shortTE="F";uid="243a385f-1a2f-4b03-b570-cdc004986d5d"
NW_020270366.1	RepeatMasker	DNA/hAT-hAT19	15897754	15898223	440	+	.	ID="DNA8-73_AP";TEgroup="ctg_1%7CDNA8-73_AP%7C4";Tend="784";Tstart="57";shortTE="F";uid="db47204d-f776-43f0-9d51-f94e5a1981dd"
NW_020270366.1	RepeatMasker	DNA/hAT-hAT19	22488831	22489541	3167	+	.	ID="RND-5_FAMILY-5747";Tend="1513";Tstart="864";shortTE="F";uid="e105c479-5f70-44c5-b0d7-f5474c9bbd6d"
NW_020270366.1	RepeatMasker	Retroposon?	9592370	9592731	1410	+	.	ID="RND-3_FAMILY-44";Tend="1341";Tstart="956";shortTE="F";uid="907e6da6-de2c-4714-84cf-c30f93adcc73"
NW_020270366.1	RepeatMasker	Unknown	22544522	22544989	2448	+	.	ID="RND-4_FAMILY-560";Tend="1399";Tstart="933";shortTE="F";uid="991f8b7d-ced1-4131-b135-0dc0594a4bd2"
NW_020270366.1	RepeatMasker	DNA	13980186	13980682	1189	+	.	ID="DNA4-3_AP";Tend="635";Tstart="120";shortTE="F";uid="20423835-c6b9-40e8-89a1-bcb6030ee226"
NW_020270366.1	RepeatMasker	DNA/hAT-Ac	25813164	25813378	632	+	.	ID="DNA8-91B_AP";Tend="293";Tstart="68";shortTE="F";uid="c1e1f914-f2da-466b-9a5f-1f488c399181"
NW_020270366.1	RepeatMasker	Unknown	1171623	1171922	680	+	.	ID="RND-1_FAMILY-15";Tend="871";Tstart="571";shortTE="F";uid="d37e0c3a-fd4d-4316-a842-5623fde2f8df"
NW_020270366.1	RepeatMasker	DNA/hAT-Tip100	10345243	10346524	410	+	.	ID="RND-6_FAMILY-10555";TEgroup="ctg_1%7CRND-6_FAMILY-10555%7C1";Tend="2119";Tstart="939";shortTE="T";uid="5f16c08d-4331-4a79-b3f0-ba155a643557"
NW_020270366.1	RepeatMasker	DNA/Ginger-2	10778212	10778500	428	+	.	ID="GINGER2-1_AP";Tend="2783";Tstart="2523";shortTE="F";uid="96686c21-932d-4fdb-af94-7d13b93ef391"
NW_020270366.1	RepeatMasker	Unknown	10195251	10195548	2169	+	.	ID="RND-6_FAMILY-6057";Tend="593";Tstart="300";shortTE="F";uid="ee9feb4f-bb44-442f-82d5-361b9e2ec52c"
NW_020270366.1	RepeatMasker	DNA/MULE-MuDR	15784564	15786631	11980	+	.	ID="RND-6_FAMILY-2836";Tend="2414";Tstart="282";shortTE="F";uid="4eeb2086-3dd8-41e1-8259-a4eac6a19b94"
NW_020270366.1	RepeatMasker	DNA	15118635	15118806	787	+	.	ID="dna8-31_ap";Tend="595";Tstart="388";shortTE="F";uid="323846a4-16eb-49f9-bf3e-91b4170f6064"
NW_020270366.1	RepeatMasker	DNA	14868745	14868944	424	+	.	ID="DNA4-3_AP";Tend="202";Tstart="2";shortTE="F";uid="1d546c23-8614-4198-8113-49b1ee81fe22"
NW_020270366.1	RepeatMasker	Retroposon?	20473365	20473928	714	+	.	ID="RND-3_FAMILY-44";Tend="1034";Tstart="470";shortTE="F";uid="fb91a67f-5e67-40f2-8161-3a254c8b9f4b"
NW_020270366.1	RepeatMasker	LINE/I-Jockey	19651772	19651939	973	+	.	ID="RND-5_FAMILY-6445";Tend="1776";Tstart="154";shortTE="F";uid="0213ab6a-1150-4567-9436-5128637f7dee"
NW_020270366.1	RepeatMasker	Unknown	15698885	15699213	2544	+	.	ID="RND-6_FAMILY-5203";Tend="1571";Tstart="1246";shortTE="F";uid="f9064bb7-d112-49ae-80f4-cebaddffe2c9"
NW_020270366.1	RepeatMasker	Retroposon?	23706003	23706284	591	+	.	ID="RND-3_FAMILY-44";Tend="1368";Tstart="1110";shortTE="F";uid="27d03ec4-aa1a-48cf-97eb-e22d912c2926"
NW_020270366.1	RepeatMasker	DNA/hAT-Tip100	7534512	7535360	1943	+	.	ID="RND-6_FAMILY-6747";TEgroup="ctg_1%7CRND-6_FAMILY-6747%7C2";Tend="1831";Tstart="842";shortTE="F";uid="2c4d3bab-863a-4169-a916-20288695c2e9"
NW_020270366.1	RepeatMasker	DNA	3864444	3864703	435	+	.	ID="DNA4-3_AP";Tend="371";Tstart="126";shortTE="F";uid="f2c3118e-e187-4d46-ab62-c734e2e89e55"
NW_020270366.1	RepeatMasker	Unknown	6897144	6897267	775	+	.	ID="RND-6_FAMILY-2076";Tend="1028";Tstart="905";shortTE="F";uid="72b1fe44-bb36-4a7c-9a5f-488a050329a6"
NW_020270366.1	RepeatMasker	Unknown	13233682	13234307	4143	+	.	ID="RND-6_FAMILY-1553";Tend="1608";Tstart="953";shortTE="F";uid="d9b5f885-89a5-4e43-847a-c6eeca7f6323"
NW_020270366.1	RepeatMasker	Unknown	11998439	11998584	721	+	.	ID="RND-6_FAMILY-1663";Tend="953";Tstart="810";shortTE="F";uid="066a102f-0186-428b-93f7-a75730b7e5ec"
NW_020270366.1	RepeatMasker	Retroposon?	7736136	7736952	1176	+	.	ID="RND-3_FAMILY-44";Tend="1337";Tstart="438";shortTE="F";uid="6d4a1b31-0a36-42f4-9b1a-6e8183b0c470"
NW_020270366.1	RepeatMasker	DNA/hAT-Charlie	674425	674774	1554	+	.	ID="RND-6_FAMILY-30624";Tend="1293";Tstart="961";shortTE="F";uid="1a89e9a1-893e-41ab-b2c8-ebca9d84bc83"
NW_020270366.1	RepeatMasker	DNA/Ginger-1	6420579	6420963	533	+	.	ID="GINGER1-1_AP";Tend="4354";Tstart="3979";shortTE="F";uid="366faa7b-0bef-444a-93c2-e2dc0a685fef"
NW_020270366.1	RepeatMasker	DNA/MULE-MuDR	24641501	24641814	578	+	.	ID="RND-6_FAMILY-3216";Tend="1782";Tstart="866";shortTE="F";uid="de38c49f-2f06-4b9a-8cf8-6371df377bd2"
NW_020270366.1	RepeatMasker	DNA/hAT-Tip100	9272668	9272847	562	+	.	ID="RND-6_FAMILY-6747";TEgroup="ctg_1%7CRND-6_FAMILY-6747%7C3";Tend="1833";Tstart="845";shortTE="T";uid="a67ddbd2-8dbd-45fd-bac4-3f128c1bf23f"
NW_020270366.1	RepeatMasker	DNA	20086377	20086708	432	+	.	ID="DNA4-3_AP";Tend="483";Tstart="197";shortTE="F";uid="da5c40b3-1b0e-496f-951a-20de22430e65"
NW_020270366.1	RepeatMasker	DNA/hAT-Blackjack	6839476	6839603	442	+	.	ID="RND-6_FAMILY-2118";Tend="995";Tstart="859";shortTE="F";uid="cfe61c36-a96d-4d7d-8a75-2d994f435e1c"
NW_020270366.1	RepeatMasker	Retroposon?	9588014	9588607	1151	+	.	ID="SINE2-1_AP";Tend="1451";Tstart="864";shortTE="F";uid="f50597a4-3000-4a0e-815b-26ffa6560f3a"
NW_020270366.1	RepeatMasker	DNA/hAT-Ac	7378959	7379278	540	+	.	ID="DNA8-39_AP";Tend="832";Tstart="495";shortTE="F";uid="f84cfd0c-5999-4eb8-ab25-627d75c5fd0b"
NW_020270366.1	RepeatMasker	DNA/P	9868420	9868778	2550	+	.	ID="RND-5_FAMILY-913";Tend="2985";Tstart="2608";shortTE="F";uid="6e9b28b0-92dd-4d32-8dba-86ae32b01640"
NW_020270366.1	RepeatMasker	Unknown	12650379	12650779	3084	+	.	ID="RND-1_FAMILY-36";Tend="1359";Tstart="958";shortTE="F";uid="bd8f8015-0f5c-4d78-9d52-c94eb1711925"
NW_020270366.1	RepeatMasker	Retroposon?	26139034	26139343	786	+	.	ID="RND-3_FAMILY-44";Tend="1363";Tstart="1080";shortTE="F";uid="48c6b1ea-9946-4103-a0be-b7d20027b730"
NW_020270366.1	RepeatMasker	DNA	17374631	17375324	813	+	.	ID="dna4-2_ap";Tend="713";Tstart="5";shortTE="F";uid="dff56eb1-ae5c-4035-83cf-8b7e7c05314f"
NW_020270366.1	RepeatMasker	DNA	9988060	9988271	720	+	.	ID="TTAA8_AP";Tend="438";Tstart="229";shortTE="F";uid="35c08f04-7c28-4dc6-98dc-17ff5f365432"
NW_020270366.1	RepeatMasker	Unknown	525650	526249	2973	+	.	ID="RND-1_FAMILY-64";Tend="1556";Tstart="948";shortTE="F";uid="86e861d9-5351-4097-8b94-1862f8f1b2f4"
NW_020270366.1	RepeatMasker	DNA/TcMar-Tigger	1947738	1948026	802	+	.	ID="RND-5_FAMILY-16";Tend="1195";Tstart="923";shortTE="F";uid="70643e83-6ad8-4280-baab-ed02d289e6ca"
NW_020270366.1	RepeatMasker	DNA/hAT-hAT19	16488258	16488899	3084	+	.	ID="RND-6_FAMILY-6603";Tend="1404";Tstart="776";shortTE="F";uid="db6dd642-25a9-4aa8-a927-28fafd60a54e"
NW_020270366.1	RepeatMasker	DNA/TcMar-Pogo	2050043	2050477	3098	+	.	ID="RND-1_FAMILY-5";Tend="1345";Tstart="928";shortTE="F";uid="f2e4c4d5-f6d8-4d7b-a304-eafe36b0196e"
NW_020270366.1	RepeatMasker	DNA	12720688	12721176	2488	+	.	ID="RND-6_FAMILY-3590";Tend="1330";Tstart="849";shortTE="F";uid="40b7d383-797e-4086-9dd7-d48590894ab5"
NW_020270366.1	RepeatMasker	DNA/Kolobok-E	13210754	13211085	461	+	.	ID="koloboke-2_ap";Tend="1971";Tstart="1510";shortTE="F";uid="3c86ce75-9f7e-47b3-bfe9-3982271c5589"
NW_020270366.1	RepeatMasker	DNA	2554946	2555279	860	+	.	ID="DNA8-31_AP";Tend="403";Tstart="1";shortTE="F";uid="a176a9ac-a583-4705-ab19-ade1d55596d5"
NW_020270366.1	RepeatMasker	DNA/TcMar-Pogo	21709045	21709677	2279	+	.	ID="RND-6_FAMILY-5775";Tend="1466";Tstart="868";shortTE="F";uid="9ca30d70-eca3-4a89-9331-eae196faf5f4"
NW_020270366.1	RepeatMasker	DNA/hAT-Ac	755099	755205	417	+	.	ID="DNA8-54_AP";Tend="129";Tstart="1";shortTE="F";uid="52e407b5-c335-4c7a-9be0-164ee1f0348d"
NW_020270366.1	RepeatMasker	DNA	4809805	4810414	635	+	.	ID="DNA4-2_AP";Tend="769";Tstart="68";shortTE="F";uid="abc05c29-cb22-49f9-a915-f4bd58aadfcc"
NW_020270366.1	RepeatMasker	DNA	641652	641956	678	+	.	ID="RND-5_FAMILY-2162";Tend="859";Tstart="556";shortTE="F";uid="e1db6d83-d3fc-4a98-b325-8e4bf3f44fec"
NW_020270366.1	RepeatMasker	DNA/hAT-Tip100	6369093	6369440	850	+	.	ID="RND-6_FAMILY-5341";Tend="1528";Tstart="1199";shortTE="F";uid="d680c85d-c42b-4b4a-bb0f-258025b29ada"
NW_020270366.1	RepeatMasker	Retroposon?	1478059	1478263	796	+	.	ID="RND-3_FAMILY-44";Tend="1065";Tstart="855";shortTE="F";uid="80c25354-bbcf-466f-99b5-1d8748cbe8ea"
NW_020270366.1	RepeatMasker	DNA	6793086	6793501	520	+	.	ID="TTAA2D_AP";Tend="427";Tstart="2";shortTE="F";uid="f6274571-c557-4147-ac96-08a96c73db37"
NW_020270366.1	RepeatMasker	Unknown	20270981	20271104	569	+	.	ID="RND-5_FAMILY-1228";Tend="1457";Tstart="1357";shortTE="F";uid="d094f3f8-aef8-40b9-b4ac-27f051163416"
NW_020270366.1	RepeatMasker	DNA	6081875	6082059	540	+	.	ID="ttaa3c_ap";Tend="204";Tstart="24";shortTE="F";uid="b2bc46c2-38ba-44d5-9b9b-1553de19d22a"
NW_020270366.1	RepeatMasker	Retroposon?	6899178	6899421	975	+	.	ID="RND-3_FAMILY-44";Tend="1354";Tstart="1116";shortTE="F";uid="bc83241e-c435-4088-987e-006160e03078"
NW_020270366.1	RepeatMasker	Unknown	1603851	1604154	543	+	.	ID="RND-4_FAMILY-76";Tend="1557";Tstart="1239";shortTE="F";uid="03faaf7d-77b8-4c46-966d-e0c81ac48bfc"
NW_020270366.1	RepeatMasker	DNA/hAT-Tip100	3006843	3006950	400	+	.	ID="RND-6_FAMILY-1101";Tend="699";Tstart="592";shortTE="F";uid="34517cbd-8e28-4f4b-8979-a0d91a44af2d"
NW_020270366.1	RepeatMasker	DNA/hAT-hATm	18616538	18616742	416	+	.	ID="HAT-4C_AP";Tend="3080";Tstart="2876";shortTE="F";uid="b227f9d6-df52-4a8b-90ac-de1d189d36dd"
NW_020270366.1	RepeatMasker	DNA/TcMar-Mariner	13582447	13582570	411	+	.	ID="MARINER-N13_HSAL";Tend="496";Tstart="371";shortTE="F";uid="1694ed41-9ba9-4ddd-9bf9-1680ff50a722"
NW_020270366.1	RepeatMasker	Retroposon?	18322670	18323243	615	+	.	ID="SINE2-1_AP";Tend="1346";Tstart="242";shortTE="F";uid="c9fff86d-d5af-495d-abe3-2bd1c4607d8f"
NW_020270366.1	RepeatMasker	DNA	22119351	22120033	767	+	.	ID="DNA4-2_AP";Tend="769";Tstart="15";shortTE="F";uid="6b3a225a-862a-43bf-a00f-5cc6f5b6f99e"
NW_020270366.1	RepeatMasker	DNA/TcMar-Tigger	25096016	25096270	501	+	.	ID="RND-5_FAMILY-16";Tend="1109";Tstart="870";shortTE="F";uid="d97a1bb1-3ea8-4525-8d24-19b359cac886"
NW_020270366.1	RepeatMasker	DNA	23690558	23690671	415	+	.	ID="dna4-1_ap";Tend="150";Tstart="35";shortTE="F";uid="30a281ad-d86b-4fa0-aef9-f2b287b81550"
NW_020270366.1	RepeatMasker	DNA/hAT-Tip100	1954974	1955153	752	+	.	ID="RND-6_FAMILY-4470";Tend="1693";Tstart="1520";shortTE="F";uid="7b829cf8-0922-42e4-8599-2fed7a565c33"
NW_020270366.1	RepeatMasker	DNA/hAT-Charlie	11089281	11089613	1816	+	.	ID="RND-6_FAMILY-30624";Tend="1293";Tstart="946";shortTE="F";uid="06645e3b-8501-4e79-b122-aafa7dc214c0"
NW_020270366.1	RepeatMasker	Unknown	9889273	9889483	1283	+	.	ID="RND-6_FAMILY-7775";Tend="1372";Tstart="1155";shortTE="F";uid="94580134-8a8b-441e-8d83-e67bbcdbb4fa"
NW_020270366.1	RepeatMasker	Unknown	8720514	8720806	1389	+	.	ID="RND-1_FAMILY-50";Tend="1749";Tstart="1460";shortTE="F";uid="8c9ec745-4f4e-4500-8d26-f8e0049a276e"
NW_020270366.1	RepeatMasker	Unknown	20857561	20857813	1221	+	.	ID="RND-4_FAMILY-76";Tend="1222";Tstart="945";shortTE="F";uid="510cb333-c672-4a8a-9e71-c0e4fa1a99f9"
NW_020270366.1	RepeatMasker	DNA/hAT-Tip100	1753126	1753410	1930	+	.	ID="RND-6_FAMILY-9421";Tend="1211";Tstart="934";shortTE="F";uid="2198622a-4b2b-4159-b2be-077732d6528b"
NW_020270366.1	RepeatMasker	Unknown	16412003	16412336	422	+	.	ID="RND-5_FAMILY-3267";Tend="893";Tstart="584";shortTE="F";uid="0d01b331-f034-41a0-a3b6-8a200acc8699"
NW_020270366.1	RepeatMasker	RC/Helitron	8662627	8662813	987	+	.	ID="HELITRON-1_ETAL";Tend="592";Tstart="397";shortTE="F";uid="9b18b4b1-1372-470d-a185-4845ed018329"
NW_020270366.1	RepeatMasker	DNA	4975696	4975867	1096	+	.	ID="ttaa3b_ap";Tend="173";Tstart="1";shortTE="F";uid="8a4b0e00-7c3b-446b-a66c-00707fa42ee0"
NW_020270366.1	RepeatMasker	DNA/hAT-hAT19	12858717	12858891	533	+	.	ID="DNA8-88_AP";Tend="620";Tstart="456";shortTE="F";uid="bce51cd3-3b8d-47ce-8511-737023ed5722"
NW_020270366.1	RepeatMasker	DNA/hAT-Blackjack	9929007	9929259	1408	+	.	ID="RND-6_FAMILY-2118";Tend="1819";Tstart="1538";shortTE="F";uid="d8813d56-1359-4423-b805-83ade34333ad"
NW_020270366.1	RepeatMasker	DNA/hAT-hAT19	10035811	10036037	1062	+	.	ID="DNA8-79_AP";Tend="191";Tstart="1";shortTE="F";uid="305f5a13-71d8-4f66-aaf3-60511341b42d"
NW_020270366.1	RepeatMasker	DNA/hAT-Charlie	1990035	1990307	858	+	.	ID="DNA8-47_AP";Tend="307";Tstart="32";shortTE="F";uid="f8d5b6fb-3ee3-4074-8143-45673b4ad282"
NW_020270366.1	RepeatMasker	DNA	450153	450860	1377	+	.	ID="DNA4-2_AP";TEgroup="ctg_1%7CDNA4-2_AP%7C1";Tend="769";Tstart="6";shortTE="F";uid="d1d82bad-3b6a-4685-9ee2-066396e372ad"
NW_020270366.1	RepeatMasker	Retroposon?	25180520	25180773	561	+	.	ID="RND-3_FAMILY-44";Tend="1321";Tstart="1061";shortTE="F";uid="14a7c085-a309-40df-84b6-4a95bb913daf"
NW_020270366.1	RepeatMasker	Retroposon?	8055379	8055484	501	+	.	ID="SINE2-1_AP";Tend="424";Tstart="3";shortTE="F";uid="77eb996a-379d-43a6-9d5b-7f3963833a9a"
NW_020270366.1	RepeatMasker	Unknown	885818	885946	445	+	.	ID="RND-5_FAMILY-818";Tend="1483";Tstart="1366";shortTE="F";uid="045ad3db-0d52-4d3b-a66a-e16f6e68716e"
NW_020270366.1	RepeatMasker	Retroposon?	16309394	16309599	494	+	.	ID="SINE2-2_AP";Tend="214";Tstart="1";shortTE="F";uid="bed6fe36-13e1-4b9d-9b49-4d5b33cd9fdf"
NW_020270366.1	RepeatMasker	Retroposon?	25219752	25219911	406	+	.	ID="RND-3_FAMILY-44";Tend="1298";Tstart="1150";shortTE="F";uid="859ef538-2c30-4edc-94ac-67ed48c7ae00"
NW_020270366.1	RepeatMasker	Unknown	17693960	17694181	1625	+	.	ID="RND-1_FAMILY-100";Tend="1182";Tstart="956";shortTE="F";uid="c7f9d90a-5ed9-4590-b4e2-97dcb0af2739"
NW_020270366.1	RepeatMasker	Unknown	7590814	7592108	7017	+	.	ID="RND-1_FAMILY-24";Tend="1840";Tstart="580";shortTE="F";uid="f33ba878-1485-4bae-bc1a-748146be4e02"
NW_020270366.1	RepeatMasker	DNA/Ginger-2	6102484	6103398	5555	+	.	ID="ginger2-n2_ap";Tend="1904";Tstart="724";shortTE="F";uid="fc6c6c81-7736-4bc6-bbc0-c3ecc9e10993"
NW_020270366.1	RepeatMasker	DNA/hAT-Charlie	5613558	5614019	1845	+	.	ID="DNA8-51_AP";Tend="506";Tstart="1";shortTE="F";uid="1c0f0dec-1d33-47df-8b72-3ceb01d9d353"
NW_020270366.1	RepeatMasker	Retroposon?	19216392	19216542	451	+	.	ID="RND-3_FAMILY-44";Tend="1076";Tstart="919";shortTE="F";uid="f24e17e9-099c-48fb-a277-322dae21fb08"
NW_020270366.1	RepeatMasker	Retroposon?	5581271	5581450	431	+	.	ID="RND-3_FAMILY-44";Tend="1323";Tstart="1126";shortTE="F";uid="b8b6a908-8081-45e2-a434-617830c7f576"
NW_020270366.1	RepeatMasker	Retroposon?	10518457	10518638	601	+	.	ID="RND-3_FAMILY-44";Tend="1410";Tstart="1227";shortTE="F";uid="8ed5bbd2-ad49-4bc5-9330-078cbb60da3c"
NW_020270366.1	RepeatMasker	DNA/TcMar-m44?	565944	566113	1064	+	.	ID="DNA4-9B_AP";Tend="183";Tstart="1";shortTE="F";uid="f303589e-86d3-4b91-98b1-88f5eba3eef3"
NW_020270366.1	RepeatMasker	DNA/hAT-hAT19	13800048	13800629	2168	+	.	ID="RND-5_FAMILY-862";Tend="1448";Tstart="896";shortTE="F";uid="6bd945d0-a8c7-4b31-ad0e-41070a681e26"
NW_020270366.1	RepeatMasker	DNA	15764194	15764370	411	+	.	ID="dna4-2b_ap";Tend="770";Tstart="582";shortTE="F";uid="0f209c53-a776-4e17-9e76-3aa8cb6a174d"
NW_020270366.1	RepeatMasker	DNA/hAT-hAT19	16601885	16602272	1982	+	.	ID="DNA8-64_AP";TEgroup="ctg_1%7CDNA8-64_AP%7C1";Tend="622";Tstart="1";shortTE="F";uid="363eb2bf-ba94-4515-a40e-c7ef430409f8"
NW_020270366.1	RepeatMasker	Retroposon?	13214492	13215363	537	+	.	ID="RND-3_FAMILY-44";Tend="1493";Tstart="618";shortTE="F";uid="7c87b9ac-bd25-4c0b-8db3-d23359ddc3ef"
NW_020270366.1	RepeatMasker	Unknown	19218283	19218503	1175	+	.	ID="RND-1_FAMILY-7";Tend="1278";Tstart="1063";shortTE="F";uid="d2e30289-d441-490d-8b2e-c5d0b63d8f98"
NW_020270366.1	RepeatMasker	Retroposon?	8599722	8600183	2209	+	.	ID="RND-6_FAMILY-3288";Tend="1625";Tstart="1128";shortTE="F";uid="6059d490-bbe1-4f7d-ab74-cd5534714877"
NW_020270366.1	RepeatMasker	Retroposon?	6418670	6419343	1004	+	.	ID="RND-3_FAMILY-44";Tend="1379";Tstart="685";shortTE="F";uid="ac02f116-530e-40f5-883d-a7113db470f5"
NW_020270366.1	RepeatMasker	DNA/Kolobok-E	546352	546679	466	+	.	ID="KOLOBOKE-4_AP";Tend="2845";Tstart="2524";shortTE="F";uid="02a79cb4-1bbb-44ca-b261-a20178ad153e"
NW_020270366.1	RepeatMasker	DNA	14017088	14017866	1490	+	.	ID="RND-6_FAMILY-3590";Tend="923";Tstart="71";shortTE="F";uid="7be02eab-88be-43e1-8363-17f22ac75b2e"
NW_020270366.1	RepeatMasker	DNA	1703569	1703859	556	+	.	ID="dna4-2_ap";Tend="269";Tstart="9";shortTE="F";uid="08d2eb4e-2dd6-4cb0-93ce-7a35b79aefe4"
NW_020270366.1	RepeatMasker	DNA/hAT-hAT19	6811393	6811904	861	+	.	ID="RND-6_FAMILY-7482";Tend="1524";Tstart="952";shortTE="F";uid="ef0908bc-52cb-4e38-9ea3-6d0eda007845"
NW_020270366.1	RepeatMasker	DNA/hAT	3204225	3204435	642	+	.	ID="DNA8-90_AP";Tend="196";Tstart="1";shortTE="F";uid="40734865-6965-4db0-a2bf-bf043b44f977"
NW_020270366.1	RepeatMasker	DNA/hAT	21897355	21897521	444	+	.	ID="RND-5_FAMILY-6280";Tend="1972";Tstart="1802";shortTE="F";uid="898b9e00-9751-4613-b9a7-1a1530449e3e"
NW_020270366.1	RepeatMasker	DNA/hAT-hAT19	16667438	16667572	490	+	.	ID="RND-5_FAMILY-3290";Tend="955";Tstart="825";shortTE="F";uid="4e9d69de-4544-47b4-9406-f60649164f66"
NW_020270366.1	RepeatMasker	Unknown	8860833	8862881	3766	+	.	ID="RND-5_FAMILY-818";Tend="2066";Tstart="106";shortTE="F";uid="3258fe89-6d06-41d2-a59b-09491276a36a"
NW_020270366.1	RepeatMasker	DNA/hAT-Tip100	11543054	11543266	411	+	.	ID="DNA8-87_AP";Tend="822";Tstart="634";shortTE="F";uid="acdf2be8-37da-4416-a643-0ef03ec8fe86"
NW_020270366.1	RepeatMasker	Retroposon?	7128660	7129115	488	+	.	ID="SINE2-2_AP";Tend="508";Tstart="1";shortTE="F";uid="f44e652a-ad28-40d1-95cd-99d427779895"
NW_020270366.1	RepeatMasker	DNA	24044175	24044931	2018	+	.	ID="DNA4-2_AP";Tend="755";Tstart="1";shortTE="F";uid="22cc6d60-3f11-443d-a911-37ee44fb2173"
NW_020270366.1	RepeatMasker	Unknown	8886883	8887084	1099	+	.	ID="RND-5_FAMILY-3241";Tend="1127";Tstart="937";shortTE="F";uid="90e8f88f-c3fe-49c6-bf7a-2b72f3ca75d1"
NW_020270366.1	RepeatMasker	LINE/I	19882002	19882123	705	+	.	ID="RND-6_FAMILY-1421";Tend="1060";Tstart="943";shortTE="F";uid="ce6a20c0-68a3-4a81-91d2-474905daced6"
NW_020270366.1	RepeatMasker	Retroposon?	17613373	17613490	480	+	.	ID="SINE2-2_AP";Tend="121";Tstart="1";shortTE="F";uid="1f19e54b-5148-4d5c-9b56-633fed79c334"
NW_020270366.1	RepeatMasker	LINE/I-Jockey	17634035	17635265	721	+	.	ID="JOCKEY-7_RPR";Tend="2432";Tstart="1275";shortTE="F";uid="21dd7f27-e3e0-45a9-947f-f42997f7e607"
NW_020270366.1	RepeatMasker	DNA/MULE-MuDR	16885363	16885938	2321	+	.	ID="MUDR12X_AP";Tend="1007";Tstart="471";shortTE="F";uid="284a9bb0-c0bb-4cbd-b53f-53d3f8566710"
NW_020270366.1	RepeatMasker	Unknown	8950212	8950593	2754	+	.	ID="RND-1_FAMILY-25";Tend="1402";Tstart="991";shortTE="F";uid="899a7684-caab-4ba7-a545-93d6414f5e95"
NW_020270366.1	RepeatMasker	DNA	6790886	6791248	784	+	.	ID="DNA-TTAA-1_AP";Tend="423";Tstart="63";shortTE="F";uid="9341c9f2-58d0-45ed-8e34-8013ab727e4c"
NW_020270366.1	RepeatMasker	DNA/Kolobok-E	19443537	19443757	529	+	.	ID="KOLOBOKE-2_AP";Tend="2102";Tstart="1873";shortTE="F";uid="83f99386-3313-49a1-ae64-2226afed1202"
NW_020270366.1	RepeatMasker	DNA	9659029	9659366	1067	+	.	ID="DNA4-2_AP";Tend="467";Tstart="106";shortTE="F";uid="578e07be-cef3-41a7-8a31-871ca2b50a88"
NW_020270366.1	RepeatMasker	Unknown	12761830	12762153	1033	+	.	ID="RND-5_FAMILY-1058";TEgroup="ctg_1%7CRND-5_FAMILY-1058%7C4";Tend="1547";Tstart="1126";shortTE="F";uid="bb2451e6-1c88-4c85-975b-1eea852819ec"
NW_020270366.1	RepeatMasker	DNA/Kolobok-E	10566685	10567241	436	+	.	ID="KOLOBOKE-2_AP";Tend="2115";Tstart="1527";shortTE="F";uid="240ffdd4-d313-4a66-a390-5e531e61dd0a"
NW_020270366.1	RepeatMasker	DNA/P	17354384	17354635	1316	+	.	ID="RND-5_FAMILY-5178";Tend="1236";Tstart="1006";shortTE="F";uid="6c8c666b-26c5-4eae-9aa1-eca981ffdec4"
NW_020270366.1	RepeatMasker	DNA/Kolobok-E	23453945	23454265	535	+	.	ID="KOLOBOKE-2_AP";Tend="2150";Tstart="1851";shortTE="F";uid="9cfe8290-081e-4234-9df2-5c775b5c13c2"
NW_020270366.1	RepeatMasker	DNA	7577112	7577692	1194	+	.	ID="DNA4-3_AP";Tend="634";Tstart="1";shortTE="F";uid="c904584a-d09b-46a2-a71f-dece98eb7b0b"
NW_020270366.1	RepeatMasker	DNA/hAT-hAT19	24611202	24611974	3548	+	.	ID="RND-5_FAMILY-2000";Tend="1735";Tstart="949";shortTE="F";uid="214c4134-569e-418f-b0e9-06c13353784c"
NW_020270366.1	RepeatMasker	DNA/hAT-hAT19	552039	552305	1693	+	.	ID="HAT-N13_AP";Tend="265";Tstart="1";shortTE="F";uid="50dddb1f-aea6-46c5-a06e-d48c52d22e72"
NW_020270366.1	RepeatMasker	DNA	380551	380904	1171	+	.	ID="DNA8-31_AP";TEgroup="ctg_1%7CDNA8-31_AP%7C2";Tend="595";Tstart="1";shortTE="F";uid="7f054d93-3f3a-491b-a305-83ba82a552d0"
NW_020270366.1	RepeatMasker	DNA/Ginger-2	67909	68055	612	+	.	ID="RND-6_FAMILY-8215";Tend="1379";Tstart="1239";shortTE="F";uid="acc3476f-c1e5-48f0-8811-04707cebff89"
NW_020270366.1	RepeatMasker	Retroposon?	4980461	4980773	445	+	.	ID="SINE2-1_AP";Tend="599";Tstart="289";shortTE="F";uid="ca997362-ab52-484c-880d-942bbd893218"
NW_020270366.1	RepeatMasker	Retroposon?	3469927	3470295	560	+	.	ID="RND-3_FAMILY-44";Tend="960";Tstart="589";shortTE="F";uid="d35555a7-a4f5-4b9c-9334-05b3acb128a3"
NW_020270366.1	RepeatMasker	RC/Helitron	16752251	16752815	2468	+	.	ID="RND-6_FAMILY-5736";Tend="1149";Tstart="536";shortTE="F";uid="2fa5929b-52b2-426d-b234-a81fce336f05"
NW_020270366.1	RepeatMasker	DNA	22467021	22467231	1089	+	.	ID="DNA8-31_AP";Tend="213";Tstart="1";shortTE="F";uid="092a314d-269b-4ec8-89eb-a955cccc1f93"
NW_020270366.1	RepeatMasker	DNA	1534608	1534969	753	+	.	ID="TTAA3C_AP";Tend="402";Tstart="1";shortTE="F";uid="671d062d-b372-4e54-9e13-81181306047e"
NW_020270366.1	RepeatMasker	Unknown	17670673	17671741	4947	+	.	ID="RND-1_FAMILY-19";Tend="1821";Tstart="836";shortTE="F";uid="dee01bbf-6f6d-4d2e-8657-07344390d7ca"
NW_020270366.1	RepeatMasker	DNA	20686372	20686606	1585	+	.	ID="TTAA2C_AP";Tend="235";Tstart="1";shortTE="F";uid="89b24c16-5dcf-4553-b11b-9a864bf338fc"
NW_020270366.1	RepeatMasker	Unknown	17635260	17635373	668	+	.	ID="RND-6_FAMILY-7428";Tend="108";Tstart="1";shortTE="F";uid="51fc2ebf-e7b9-459b-84f7-9d41313daeb0"
NW_020270366.1	RepeatMasker	LINE/I-Jockey	2276957	2277108	610	+	.	ID="RND-5_FAMILY-4240";Tend="992";Tstart="844";shortTE="F";uid="327c2f2d-b338-4820-977a-14c9c5aa3d84"
NW_020270366.1	RepeatMasker	DNA/MULE-MuDR	13312003	13312254	420	+	.	ID="MUDR7X_AP";Tend="1109";Tstart="859";shortTE="F";uid="d67fb68a-4799-4d48-8175-9058aee7cebc"
NW_020270366.1	RepeatMasker	DNA	5675798	5675997	422	+	.	ID="TTAA2C_AP";Tend="423";Tstart="199";shortTE="F";uid="6729277e-2047-4771-a148-ef52ce5016a3"
NW_020270366.1	RepeatMasker	Unknown	24642754	24643049	1442	+	.	ID="RND-6_FAMILY-2047";Tend="1348";Tstart="1068";shortTE="F";uid="a791636c-57f1-46a4-afa8-6033b9a564dc"
NW_020270366.1	RepeatMasker	DNA/hAT-Charlie	2304633	2305279	1785	+	.	ID="RND-5_FAMILY-2427";Tend="1503";Tstart="858";shortTE="F";uid="4b6d971a-1771-43c6-8140-8037950ba016"
NW_020270366.1	RepeatMasker	Retroposon?	9775658	9776047	677	+	.	ID="RND-3_FAMILY-44";Tend="1019";Tstart="625";shortTE="F";uid="c9d8f161-a25b-4885-a559-2c78c3371231"
NW_020270366.1	RepeatMasker	DNA/hAT-Tip100	12488672	12488837	859	+	.	ID="RND-6_FAMILY-680";Tend="1057";Tstart="907";shortTE="F";uid="70f446e0-4846-4e60-bb14-338a79d737e5"
NW_020270366.1	RepeatMasker	Retroposon?	13431604	13432200	1229	+	.	ID="RND-3_FAMILY-44";Tend="1368";Tstart="796";shortTE="F";uid="e79c73d9-ecda-4345-b31a-9777ea48af76"
NW_020270366.1	RepeatMasker	DNA	23823491	23823688	529	+	.	ID="TTAA2C_AP";Tend="423";Tstart="226";shortTE="F";uid="8507c0ee-d2b7-4da9-b085-35932d8d1c70"
NW_020270366.1	RepeatMasker	Unknown	1124180	1124392	876	+	.	ID="RND-5_FAMILY-1058";Tend="1361";Tstart="1096";shortTE="F";uid="b2a5efec-2aca-4460-a3d0-5c3db1e318d3"
NW_020270366.1	RepeatMasker	DNA	7585921	7586717	1984	+	.	ID="DNA4-2_AP";Tend="761";Tstart="17";shortTE="F";uid="69a96eed-2a9a-4bd2-9fb0-7798379d8a04"
NW_020270366.1	RepeatMasker	Unknown	885468	885619	484	+	.	ID="RND-5_FAMILY-818";Tend="1069";Tstart="914";shortTE="F";uid="25dd4b74-123f-44f3-9f40-5723970f7e18"
NW_020270366.1	RepeatMasker	Retroposon?	19851195	19851445	414	+	.	ID="RND-3_FAMILY-44";Tend="1292";Tstart="1056";shortTE="F";uid="1a1f699e-3a72-4145-86fa-398858b681a0"
NW_020270366.1	RepeatMasker	Retroposon?	20752118	20752293	415	+	.	ID="RND-3_FAMILY-44";Tend="962";Tstart="807";shortTE="F";uid="2bdc2913-a85e-473e-8f3e-c90dd6b755d4"
NW_020270366.1	RepeatMasker	LINE/I	10296236	10296805	607	+	.	ID="RND-6_FAMILY-1521";Tend="1684";Tstart="1205";shortTE="F";uid="95b435b6-b590-4a82-8452-8af78cb7045e"
NW_020270366.1	RepeatMasker	DNA	19696596	19696837	489	+	.	ID="DNA4-3_AP";Tend="637";Tstart="362";shortTE="F";uid="7f54027c-fbb1-41ca-a4b4-c12dabfdb86f"
NW_020270366.1	RepeatMasker	Retroposon?	16430948	16431340	484	+	.	ID="SINE2-2_AP";Tend="408";Tstart="3";shortTE="F";uid="555e5b78-d99d-4072-88fc-8e47a5346a6d"
NW_020270366.1	RepeatMasker	DNA/hAT	16661359	16661485	673	+	.	ID="DNA8-90_AP";Tend="131";Tstart="2";shortTE="F";uid="fb393033-9b8a-4ccb-882e-c13c3235d4dc"
NW_020270366.1	RepeatMasker	DNA/CMC-Chapaev-3	15655039	15656659	2169	+	.	ID="enspm-1_sin";Tend="2590";Tstart="350";shortTE="F";uid="866691e4-f20d-43b7-8ab5-e80f48dbe66f"
NW_020270366.1	RepeatMasker	DNA	744757	744920	617	+	.	ID="DNA8-77_AP";Tend="421";Tstart="243";shortTE="F";uid="87cbf361-1e99-44e0-b277-ba24f8a515ba"
NW_020270366.1	RepeatMasker	DNA/TcMar-Tc1	9786593	9786927	880	+	.	ID="RND-6_FAMILY-2096";Tend="1643";Tstart="1306";shortTE="F";uid="655036d0-83a4-4f7f-8129-fd062f440528"
NW_020270366.1	RepeatMasker	DNA/hAT-hAT19	25662554	25662711	690	+	.	ID="RND-5_FAMILY-2000";Tend="1529";Tstart="1367";shortTE="F";uid="983850f2-0bf3-4056-9f2c-47f63c1b0eee"
NW_020270366.1	RepeatMasker	Unknown	15052663	15052872	436	+	.	ID="RND-4_FAMILY-1700";Tend="636";Tstart="409";shortTE="F";uid="1107b5d6-c90a-46c8-b012-1f4700135e1f"
NW_020270366.1	RepeatMasker	DNA/Kolobok-E	7511807	7511976	1079	+	.	ID="RND-1_FAMILY-39";Tend="1110";Tstart="942";shortTE="F";uid="2bccd071-6989-4963-82f0-32c2d07144e9"
NW_020270366.1	RepeatMasker	Unknown	21628365	21629127	3207	+	.	ID="RND-5_FAMILY-3267";Tend="1600";Tstart="862";shortTE="F";uid="d45c6b67-7d46-4088-b0d5-c3b2d413b512"
NW_020270366.1	RepeatMasker	Unknown	23329114	23329330	1180	+	.	ID="RND-6_FAMILY-6057";Tend="1459";Tstart="1239";shortTE="F";uid="e6ec0232-b2e9-41fd-b18c-59fe5d14f57c"
NW_020270366.1	RepeatMasker	DNA/hAT-Ac	3038127	3038349	1048	+	.	ID="DNA8-91B_AP";Tend="254";Tstart="31";shortTE="F";uid="e11789db-c799-4515-b357-b9ed3387b432"
NW_020270366.1	RepeatMasker	DNA/Kolobok-E	23794968	23795249	429	+	.	ID="KOLOBOKE-3_AP";Tend="1940";Tstart="1666";shortTE="F";uid="8d90bcbe-fb36-4785-bca5-b997e5923217"
NW_020270366.1	RepeatMasker	DNA	3868651	3868915	565	+	.	ID="DNA4-3_AP";Tend="369";Tstart="109";shortTE="F";uid="f77bba34-10ac-4713-95f5-a94f023bd370"
NW_020270366.1	RepeatMasker	DNA	13553564	13554606	6002	+	.	ID="RND-5_FAMILY-2162";Tend="1448";Tstart="508";shortTE="F";uid="e52f68cf-4ab8-4068-bad2-99e1f8667bc0"
NW_020270366.1	RepeatMasker	DNA	11430134	11430770	1181	+	.	ID="DNA4-2_AP";Tend="769";Tstart="79";shortTE="F";uid="5457f2f7-54d0-420f-b7a0-e94fb382482b"
NW_020270366.1	RepeatMasker	Unknown	17442864	17443056	1470	+	.	ID="RND-1_FAMILY-3";Tend="1152";Tstart="958";shortTE="F";uid="b925afb3-cd34-44fd-b25c-410f0276f8d0"
NW_020270366.1	RepeatMasker	DNA/hAT-Charlie	17134149	17134351	590	+	.	ID="HAT-N11_AP";Tend="473";Tstart="278";shortTE="F";uid="248ef11c-3c75-42c3-ba0f-8403bb9a37ca"
NW_020270366.1	RepeatMasker	DNA	17825758	17825977	710	+	.	ID="dna4-2_ap";Tend="210";Tstart="1";shortTE="F";uid="aee3bf87-1ab4-4e89-8de8-cab2598f3d13"
NW_020270366.1	RepeatMasker	DNA/hAT	10434127	10434271	579	+	.	ID="RND-5_FAMILY-1734";Tend="1544";Tstart="1408";shortTE="F";uid="37cbc4d2-ed0d-4939-aae0-35d63320be37"
NW_020270366.1	RepeatMasker	LTR/Gypsy	17932641	17932973	763	+	.	ID="RND-6_FAMILY-6134";Tend="686";Tstart="364";shortTE="F";uid="bde856fb-7055-4766-b4b3-8480c60ab5b3"
NW_020270366.1	RepeatMasker	DNA	3470740	3470995	880	+	.	ID="TTAA22_AP";Tend="430";Tstart="168";shortTE="F";uid="20e29e27-3fe4-40d8-95de-918ab7655456"
NW_020270366.1	RepeatMasker	DNA	23558226	23558523	1062	+	.	ID="TTAA3_AP";Tend="310";Tstart="1";shortTE="F";uid="b61a4492-4058-4730-b8ea-a5b2c35849fd"
NW_020270366.1	RepeatMasker	DNA/PiggyBac	5851790	5852086	441	+	.	ID="PIGGYBAC-1_AAE";Tend="2712";Tstart="2416";shortTE="F";uid="64eb1a0f-8234-41cb-b762-6612ef743ff4"
NW_020270366.1	RepeatMasker	DNA	2667787	2668218	1689	+	.	ID="TTAA7_AP";Tend="426";Tstart="3";shortTE="F";uid="e4273c45-0583-466f-960e-25b269f84d17"
NW_020270366.1	RepeatMasker	DNA	2253056	2253421	436	+	.	ID="TTAA3C_AP";Tend="419";Tstart="9";shortTE="F";uid="cac799dc-28e0-4fe9-b2d6-ee55e1bb095f"
NW_020270366.1	RepeatMasker	DNA/MULE-MuDR	6352859	6353009	715	+	.	ID="RND-6_FAMILY-1602";Tend="1372";Tstart="1234";shortTE="F";uid="a26e39b4-3b65-4cb8-9363-91cf183f9e4d"
NW_020270366.1	RepeatMasker	Retroposon?	17613518	17613743	743	+	.	ID="RND-3_FAMILY-44";Tend="1423";Tstart="1190";shortTE="F";uid="e008b1d4-e003-4127-be5c-4bbc350881db"
NW_020270366.1	RepeatMasker	Unknown	19638261	19638467	590	+	.	ID="RND-5_FAMILY-7189";Tend="1559";Tstart="1333";shortTE="F";uid="ad6a459c-fb00-42a1-8b93-5662bce6edca"
NW_020270366.1	RepeatMasker	Unknown	15694143	15696121	4347	+	.	ID="RND-1_FAMILY-22";Tend="2055";Tstart="9";shortTE="F";uid="cbbe711d-d977-40d0-8896-edfa3cb97cab"
NW_020270366.1	RepeatMasker	DNA	1978999	1979416	993	+	.	ID="DNA4-2_AP";Tend="431";Tstart="1";shortTE="F";uid="7589f2de-3243-4401-986d-9ac5b820d877"
NW_020270366.1	RepeatMasker	Retroposon?	9309893	9310079	729	+	.	ID="RND-3_FAMILY-44";Tend="1395";Tstart="1203";shortTE="F";uid="daa03c35-c389-4e40-bb00-96cea0cc00f3"
NW_020270366.1	RepeatMasker	DNA/hAT-hATm	22601637	22601952	464	+	.	ID="HAT-4C_AP";Tend="4014";Tstart="3704";shortTE="F";uid="78b41a20-9873-48f6-8daa-cb61535d7ea6"
NW_020270366.1	RepeatMasker	LTR/Gypsy	12730007	12730256	837	+	.	ID="RND-5_FAMILY-1168";Tend="841";Tstart="563";shortTE="F";uid="f16772fc-541c-4733-bb13-cfb6139927a1"
NW_020270366.1	RepeatMasker	DNA	5707939	5708326	1780	+	.	ID="DNA-TTAA-1_AP";Tend="410";Tstart="1";shortTE="F";uid="2dc61288-a0f2-4730-a3b5-1c75c2b49e5f"
NW_020270366.1	RepeatMasker	DNA	24821268	24821589	761	+	.	ID="TTAA2D_AP";Tend="416";Tstart="102";shortTE="F";uid="60fbfb54-f3fb-4ede-a892-5d5ce733afe5"
NW_020270366.1	RepeatMasker	DNA	25846867	25846969	636	+	.	ID="DNA8-77_AP";Tend="105";Tstart="1";shortTE="F";uid="57c93242-61e3-4815-8d60-8b95e675a3c0"
NW_020270366.1	RepeatMasker	LINE/I-Jockey	20972393	20972546	412	+	.	ID="AG-JOCK-1";Tend="1448";Tstart="1295";shortTE="F";uid="dc1793c8-8504-4ec0-aafb-2dc7445938f3"
NW_020270366.1	RepeatMasker	DNA/PiggyBac	6625611	6626622	906	+	.	ID="piggybac-3_lmi";Tend="2033";Tstart="738";shortTE="F";uid="a2a4275a-7b44-45a5-8f55-fb5ef230d416"
NW_020270366.1	RepeatMasker	DNA/hAT-Charlie	5490291	5490520	631	+	.	ID="DNA8-32_AP";Tend="240";Tstart="2";shortTE="F";uid="5fae1d4c-8f82-4313-bd55-0bc3918d0bb3"
NW_020270366.1	RepeatMasker	DNA/hAT	15612222	15612431	954	+	.	ID="RND-5_FAMILY-1734";Tend="1551";Tstart="1348";shortTE="F";uid="4cea6181-fa9d-4918-b35c-ab9e6f187df2"
NW_020270366.1	RepeatMasker	DNA	12695712	12696273	1388	+	.	ID="DNA4-2_AP";Tend="769";Tstart="208";shortTE="F";uid="aa6da544-dc7e-4ba5-ba6c-2a2fd6f68cc4"
NW_020270366.1	RepeatMasker	LINE/I-Jockey	24859504	24860422	4630	+	.	ID="RND-5_FAMILY-4240";Tend="1450";Tstart="527";shortTE="F";uid="3b4b8e27-b929-4f2e-8ad4-1001b6f02360"
NW_020270366.1	RepeatMasker	Unknown	13021209	13021730	603	+	.	ID="RND-1_FAMILY-50";TEgroup="ctg_1%7CRND-1_FAMILY-50%7C1";Tend="1773";Tstart="1318";shortTE="F";uid="db4b7a96-5b22-41ba-b4d5-7f3fbc0fc146"
NW_020270366.1	RepeatMasker	DNA/Kolobok-E	9973697	9974088	890	+	.	ID="KOLOBOKE-3_AP";Tend="391";Tstart="2";shortTE="F";uid="db4d9b90-f4e1-425a-b96f-e6bad27c690c"
NW_020270366.1	RepeatMasker	Retroposon?	17505066	17505331	512	+	.	ID="SINE2-1_AP";Tend="756";Tstart="498";shortTE="F";uid="de257a63-4f5e-433b-b8e0-b08d52318821"
NW_020270366.1	RepeatMasker	DNA/Kolobok-E	16705624	16705862	435	+	.	ID="KOLOBOKE-4_AP";Tend="3129";Tstart="2519";shortTE="F";uid="8f38b964-89ee-4eba-bab7-3eb0c89b89d3"
NW_020270366.1	RepeatMasker	Unknown	10439168	10439455	888	+	.	ID="RND-6_FAMILY-2047";Tend="1227";Tstart="976";shortTE="F";uid="361012b6-234b-47a2-a927-2241e1f71cfd"
NW_020270366.1	RepeatMasker	DNA/MULE-MuDR	15993220	15993870	1399	+	.	ID="MUDR1X_AP";TEgroup="ctg_1%7CMUDR1X_AP%7C3";Tend="2357";Tstart="1";shortTE="F";uid="2c7e757d-0d41-44f9-8c9e-0675783e0b8a"
NW_020270366.1	RepeatMasker	Unknown	17915865	17916703	7447	+	.	ID="RND-6_FAMILY-4399";Tend="1697";Tstart="859";shortTE="F";uid="18816d31-b3f8-4ba9-ab63-c94694bea866"
NW_020270366.1	RepeatMasker	DNA/Kolobok-E	25112758	25113008	474	+	.	ID="KOLOBOKE-3_AP";Tend="2174";Tstart="1936";shortTE="F";uid="22b38853-44a5-473c-98d1-8f48aaefac47"
NW_020270366.1	RepeatMasker	Retroposon?	10752691	10752894	420	+	.	ID="RND-3_FAMILY-44";Tend="959";Tstart="755";shortTE="F";uid="9f149189-11ef-48a9-bd8c-1c9df0818fd7"
NW_020270366.1	RepeatMasker	DNA	12468293	12468699	1182	+	.	ID="DNA4-2_AP";Tend="747";Tstart="359";shortTE="F";uid="c351be5f-00a7-4335-96f3-d22529cb8491"
NW_020270366.1	RepeatMasker	DNA/hAT	12514504	12514635	539	+	.	ID="RND-5_FAMILY-6280";Tend="1352";Tstart="1225";shortTE="F";uid="ab61cb46-388c-4da2-9118-1bc5960bd6b2"
NW_020270366.1	RepeatMasker	Unknown	18343363	18343741	2170	+	.	ID="RND-4_FAMILY-76";Tend="1275";Tstart="872";shortTE="F";uid="77d72928-c701-41fd-a87d-29a87b0b57bc"
NW_020270366.1	RepeatMasker	Unknown	15657929	15658159	1497	+	.	ID="RND-1_FAMILY-19";Tend="1146";Tstart="921";shortTE="F";uid="aa6bb561-5724-4622-8429-17e530ef9061"
NW_020270366.1	RepeatMasker	DNA/MULE-MuDR	6353455	6353587	748	+	.	ID="RND-6_FAMILY-1602";Tend="1569";Tstart="1421";shortTE="F";uid="43a2d4d3-4c09-445d-92e5-f101e1563f2e"
NW_020270366.1	RepeatMasker	DNA/TcMar-Pogo	448654	449466	5058	+	.	ID="RND-5_FAMILY-3180";Tend="1737";Tstart="942";shortTE="F";uid="06876689-3239-49df-8b90-a00a2474a044"
NW_020270366.1	RepeatMasker	LINE/RTE-BovB	19321543	19321730	541	+	.	ID="RND-5_FAMILY-8182";Tend="1531";Tstart="1344";shortTE="F";uid="93004834-22ee-4207-99ac-4f3bba6cf123"
NW_020270366.1	RepeatMasker	DNA/hAT-Charlie	1991973	1992100	454	+	.	ID="RND-1_FAMILY-38";Tend="1109";Tstart="981";shortTE="F";uid="81df1cf0-ab61-4c20-bcce-6886fdb50725"
NW_020270366.1	RepeatMasker	DNA/MULE-MuDR	6411784	6411970	743	+	.	ID="RND-6_FAMILY-8710";Tend="1099";Tstart="922";shortTE="F";uid="fc8d560f-48fa-4392-b31f-693f06cac989"
NW_020270366.1	RepeatMasker	RC/Helitron	7660511	7660792	924	+	.	ID="RND-6_FAMILY-5736";Tend="1728";Tstart="1440";shortTE="F";uid="8b0e5b17-a77c-4449-af2c-cab248f7d176"
NW_020270366.1	RepeatMasker	Unknown	6018289	6018770	1045	+	.	ID="RND-1_FAMILY-45";Tend="1436";Tstart="938";shortTE="F";uid="6d9878ac-4c03-47aa-bf70-e117b79321e8"
NW_020270366.1	RepeatMasker	Retroposon?	19396906	19397301	1549	+	.	ID="RND-3_FAMILY-44";Tend="1378";Tstart="991";shortTE="F";uid="7c25aaae-5e3c-4087-941a-e9e70b36e0f1"
NW_020270366.1	RepeatMasker	DNA/hAT-Ac	5252681	5253321	2400	+	.	ID="RND-5_FAMILY-736";TEgroup="ctg_1%7CRND-5_FAMILY-736%7C1";Tend="1635";Tstart="814";shortTE="F";uid="9c017af3-f17d-4bee-bbab-7ebf4c34676a"
NW_020270366.1	RepeatMasker	DNA/Kolobok-E	6145321	6146013	5690	+	.	ID="RND-1_FAMILY-14";Tend="1494";Tstart="804";shortTE="F";uid="96fdd064-f76b-4ad4-a2e0-3a6fbddbc93c"
NW_020270366.1	RepeatMasker	DNA	19518487	19519079	431	+	.	ID="DNA4-3_AP";Tend="585";Tstart="3";shortTE="F";uid="243f6b9c-f5c4-4e6c-9b78-cd317c34d0e2"
NW_020270366.1	RepeatMasker	LINE/I-Jockey	18580337	18580724	401	+	.	ID="RND-6_FAMILY-8490";Tend="1228";Tstart="844";shortTE="F";uid="eda35703-27c8-403a-a4b6-901bcb7fca23"
NW_020270366.1	RepeatMasker	Unknown	12546346	12546974	4221	+	.	ID="RND-6_FAMILY-7775";Tend="1349";Tstart="764";shortTE="F";uid="c0325aa3-dfa4-4191-97df-e9e732dd9184"
NW_020270366.1	RepeatMasker	Unknown	8514234	8515007	3497	+	.	ID="RND-1_FAMILY-19";Tend="1821";Tstart="953";shortTE="F";uid="9eb79d4a-948f-4fb3-aec9-284e546b0abf"
NW_020270366.1	RepeatMasker	DNA	17088253	17088739	522	+	.	ID="DNA4-2B_AP";Tend="773";Tstart="48";shortTE="F";uid="048b1e1b-2e13-4ace-96c4-b13c71898d26"
NW_020270366.1	RepeatMasker	DNA	4218245	4218463	608	+	.	ID="DNA4-2_AP";Tend="766";Tstart="507";shortTE="F";uid="b2ee4580-9c11-4690-ba62-981ed5c20718"
NW_020270366.1	RepeatMasker	DNA	17651691	17651918	694	+	.	ID="TTAA2C_AP";Tend="232";Tstart="7";shortTE="F";uid="3e73f653-070a-46cb-bbfc-094767eaacc6"
NW_020270366.1	RepeatMasker	Retroposon?	1825337	1825787	463	+	.	ID="SINE2-1_AP";Tend="770";Tstart="247";shortTE="F";uid="a2faad14-ea43-4155-8cb0-9af9f181a043"
NW_020270366.1	RepeatMasker	Unknown	7738125	7740099	8952	+	.	ID="RND-1_FAMILY-17";Tend="1781";Tstart="42";shortTE="F";uid="962329b0-4804-477e-81e6-018d9fe84bf9"
NW_020270366.1	RepeatMasker	Retroposon?	8915054	8915695	1290	+	.	ID="RND-3_FAMILY-44";Tend="1368";Tstart="672";shortTE="F";uid="5c632647-737c-4d46-a786-e9bf2143f947"
NW_020270366.1	RepeatMasker	DNA	20741870	20742454	1748	+	.	ID="DNA4-3_AP";Tend="635";Tstart="5";shortTE="F";uid="3eb63497-c2db-42dc-ab1e-9d27bf1ca8c6"
NW_020270366.1	RepeatMasker	DNA/TcMar-Tc1	1833873	1834420	604	+	.	ID="mariner-11_aec";Tend="1365";Tstart="879";shortTE="F";uid="3d2ea215-9b28-455b-8d1f-269176ee88f7"
NW_020270366.1	RepeatMasker	Retroposon?	6353649	6353817	418	+	.	ID="SINE2-1_AP";Tend="302";Tstart="149";shortTE="F";uid="326e26df-9dd0-4009-9307-5319e3ee6216"
NW_020270366.1	RepeatMasker	DNA	12747453	12747720	412	+	.	ID="ttaa3b_ap";Tend="273";Tstart="7";shortTE="F";uid="12d6f30d-dbcf-4c4f-a26a-4f3dd6653689"
NW_020270366.1	RepeatMasker	DNA/hAT	1240160	1241206	2009	+	.	ID="RND-5_FAMILY-6280";TEgroup="ctg_1%7CRND-5_FAMILY-6280%7C1";Tend="1943";Tstart="793";shortTE="F";uid="b4dcbed3-ecbc-47ce-a9a5-e5aa7f5e4635"
NW_020270366.1	RepeatMasker	Unknown	25465736	25466171	1592	+	.	ID="RND-1_FAMILY-46";Tend="1572";Tstart="1063";shortTE="F";uid="107fec91-6283-49b8-872a-954b6ed05804"
NW_020270366.1	RepeatMasker	DNA	1386723	1387106	807	+	.	ID="TTAA2D_AP";Tend="419";Tstart="17";shortTE="F";uid="71dbb717-d778-448f-a748-61a8145ca365"
NW_020270366.1	RepeatMasker	DNA	1114629	1114769	425	+	.	ID="ttaa2c_ap";Tend="319";Tstart="176";shortTE="F";uid="b92db3cd-287c-40e1-84f9-26396ada2362"
NW_020270366.1	RepeatMasker	DNA	9233499	9233925	1019	+	.	ID="ttaa3c_ap";Tend="419";Tstart="23";shortTE="F";uid="7235d242-7ed2-4a78-9bb2-64139dfc0074"
NW_020270366.1	RepeatMasker	DNA/MULE-MuDR	11044289	11044602	636	+	.	ID="RND-6_FAMILY-2836";Tend="1832";Tstart="1490";shortTE="F";uid="f69362a3-4635-4f6b-848a-6b47756acfb7"
NW_020270366.1	RepeatMasker	Unknown	1714664	1714844	1230	+	.	ID="RND-6_FAMILY-3721";Tend="1097";Tstart="909";shortTE="F";uid="6957a1b9-8617-4d9a-88c0-3ed6193cda0d"
NW_020270366.1	RepeatMasker	Unknown	1220638	1221213	2870	+	.	ID="RND-5_FAMILY-1058";Tend="1629";Tstart="996";shortTE="F";uid="72e154fb-de85-48c0-82fb-d6b8ed9f0e3a"
NW_020270366.1	RepeatMasker	DNA	21964628	21964957	801	+	.	ID="TTAA11_AP";Tend="345";Tstart="2";shortTE="F";uid="86be1584-1522-47c7-8e85-d21940d6982a"
NW_020270366.1	RepeatMasker	Retroposon?	20741537	20741765	484	+	.	ID="RND-3_FAMILY-44";Tend="1315";Tstart="1066";shortTE="F";uid="f23b26f6-3016-4115-8046-32a4bae36ff9"
NW_020270366.1	RepeatMasker	DNA/hAT-Tip100	6661480	6662052	2739	+	.	ID="RND-6_FAMILY-9655";Tend="1711";Tstart="1163";shortTE="F";uid="f679dffb-1d71-44ac-a002-17f3db2bd52c"
NW_020270366.1	RepeatMasker	LINE/I-Jockey	5794573	5795547	5378	+	.	ID="RND-5_FAMILY-4240";Tend="1446";Tstart="461";shortTE="F";uid="a07f3eb0-3fc6-4977-8105-968715e30fc0"
NW_020270366.1	RepeatMasker	Retroposon?	10510424	10510592	725	+	.	ID="RND-3_FAMILY-44";Tend="1408";Tstart="1239";shortTE="F";uid="52d495de-60db-44dc-9840-7207205b8957"
NW_020270366.1	RepeatMasker	DNA	2177032	2177351	473	+	.	ID="TTAA3C_AP";Tend="398";Tstart="1";shortTE="F";uid="5e943af5-a616-4549-829f-9cebce936125"
NW_020270366.1	RepeatMasker	DNA/MULE-MuDR	22512936	22513043	436	+	.	ID="MUDR11X_AP";Tend="1732";Tstart="1626";shortTE="F";uid="89a6b73e-95e9-4267-aa06-6f1f97545c63"
NW_020270366.1	RepeatMasker	DNA	7698553	7698890	781	+	.	ID="DNA-TTAA-1_AP";Tend="423";Tstart="50";shortTE="F";uid="276b9518-2e31-43a1-92be-ae0280107a6b"
NW_020270366.1	RepeatMasker	Retroposon?	19007814	19008026	803	+	.	ID="RND-3_FAMILY-44";Tend="1352";Tstart="1144";shortTE="F";uid="f69a42a7-5e1e-4154-af88-e2784e24a6e6"
NW_020270366.1	RepeatMasker	LINE/R1	11073260	11073384	487	+	.	ID="R1_DYA";Tend="846";Tstart="725";shortTE="F";uid="e20d1b03-269e-4d4c-ad60-ac2e6ab09a7a"
NW_020270366.1	RepeatMasker	DNA/PIF-Spy	6543601	6543732	404	+	.	ID="ISL2EU-3N1_CFL";Tend="342";Tstart="208";shortTE="F";uid="02665674-42a8-4b01-a2e0-55fc123936ab"
NW_020270366.1	RepeatMasker	Unknown	19651940	19653445	765	+	.	ID="HALYOMORPHA_HALYS-3_FAMILY-286";Tend="1603";Tstart="84";shortTE="F";uid="ce1dacef-4f2e-4ae7-af61-7396be6fa425"
NW_020270366.1	RepeatMasker	DNA	2841650	2842025	481	+	.	ID="TTAA2C_AP";Tend="423";Tstart="20";shortTE="F";uid="55a408a9-4748-451e-ad8b-18ace7e8d0e6"
NW_020270366.1	RepeatMasker	DNA	11456397	11457062	1383	+	.	ID="DNA4-3_AP";Tend="635";Tstart="4";shortTE="F";uid="b8d9a568-1dad-4d04-bb5c-5fd6d0b95742"
NW_020270366.1	RepeatMasker	DNA/hAT-hAT19	5487766	5488337	1491	+	.	ID="HAT-N13_AP";TEgroup="ctg_1%7CHAT-N13_AP%7C1";Tend="625";Tstart="1";shortTE="F";uid="56b5c552-e3d1-4c11-b3a5-f2054758a1a1"
NW_020270366.1	RepeatMasker	DNA/hAT-Charlie	20879379	20879641	895	+	.	ID="RND-6_FAMILY-2383";Tend="1268";Tstart="1007";shortTE="F";uid="6fbeb0e2-6bbb-4b7d-99c8-126e1ccd6935"
NW_020270366.1	RepeatMasker	DNA/Kolobok-T2	15530121	15530262	411	+	.	ID="REP-4_PBA";Tend="619";Tstart="478";shortTE="F";uid="711a87a1-8fa8-484c-98fd-8c34057a56f8"
NW_020270366.1	RepeatMasker	DNA/Ginger-1	2886230	2886337	473	+	.	ID="GINGER1-1_AP";Tend="4355";Tstart="4243";shortTE="F";uid="d8576842-4856-4443-89c9-138ac5e376fb"
NW_020270366.1	RepeatMasker	DNA/hAT-Blackjack	5690669	5690931	772	+	.	ID="RND-6_FAMILY-2118";Tend="985";Tstart="725";shortTE="F";uid="a8a1b97a-4893-424b-b3c0-372af976efd6"
NW_020270366.1	RepeatMasker	DNA/hAT	16371625	16372000	1357	+	.	ID="RND-6_FAMILY-12035";Tend="1284";Tstart="898";shortTE="F";uid="eaf77a3c-0dc9-4dda-9e92-8d06fa704e2c"
NW_020270366.1	RepeatMasker	Unknown	24966124	24966403	636	+	.	ID="RND-6_FAMILY-7428";Tend="1285";Tstart="1007";shortTE="F";uid="3c067573-40fa-4d01-b281-58349544885d"
NW_020270366.1	RepeatMasker	DNA	2292743	2292910	1095	+	.	ID="RND-5_FAMILY-412";Tend="1100";Tstart="931";shortTE="F";uid="ab5b014c-6c5c-4ad9-914e-6d9d578ce05b"
NW_020270366.1	RepeatMasker	DNA	15597781	15597943	533	+	.	ID="RND-6_FAMILY-3590";Tend="1111";Tstart="941";shortTE="F";uid="a0c9e106-71d9-43e3-a714-06826e68a35a"
NW_020270366.1	RepeatMasker	DNA/PiggyBac	20179244	20179600	643	+	.	ID="NPIGGYBAC-6_HMEL";Tend="684";Tstart="340";shortTE="F";uid="7a5fc48e-7cb4-46b0-b1af-856fd17f1fc7"
NW_020270366.1	RepeatMasker	LINE/I	16659685	16660794	2641	+	.	ID="RND-6_FAMILY-1521";Tend="1856";Tstart="723";shortTE="F";uid="35ce0f23-e5a1-4588-80f9-1d93e926c918"
NW_020270366.1	RepeatMasker	DNA/TcMar-Mariner	5345162	5345567	2013	+	.	ID="RND-5_FAMILY-2335";Tend="1251";Tstart="868";shortTE="F";uid="a554109b-6496-43c5-808d-f608d508ad14"
NW_020270366.1	RepeatMasker	DNA/Kolobok-E	7041120	7041395	418	+	.	ID="KOLOBOKE-2_AP";Tend="1972";Tstart="1679";shortTE="F";uid="4412d84d-ece2-45ef-841f-699af732fec0"
NW_020270366.1	RepeatMasker	Unknown	22663955	22664207	1969	+	.	ID="RND-1_FAMILY-3";Tend="1222";Tstart="959";shortTE="F";uid="10a8442e-bb4b-4ba0-bdc7-cfda7bf762e3"
NW_020270366.1	RepeatMasker	DNA/hAT-hAT19	4415606	4415866	1147	+	.	ID="RND-6_FAMILY-13";Tend="1140";Tstart="909";shortTE="F";uid="d60462db-a4aa-4983-a2b4-bcc994373b13"
NW_020270366.1	RepeatMasker	Retroposon?	20660226	20660966	597	+	.	ID="SINE2-1_AP";Tend="1258";Tstart="567";shortTE="F";uid="297808d3-7433-4a34-9574-a081a2783531"
NW_020270366.1	RepeatMasker	Retroposon?	23732209	23732713	640	+	.	ID="SINE2-1_AP";Tend="1163";Tstart="881";shortTE="F";uid="cc49b6f8-8b76-46e8-ac56-b00d99f7f900"
NW_020270366.1	RepeatMasker	DNA/Ginger-2	5048425	5048525	506	+	.	ID="RND-6_FAMILY-8215";Tend="1379";Tstart="1281";shortTE="F";uid="021ef19c-20dd-437d-8cdf-912a2e255f2e"
NW_020270366.1	RepeatMasker	DNA/TcMar-Pogo	18676835	18677584	4217	+	.	ID="RND-5_FAMILY-3180";Tend="1744";Tstart="941";shortTE="F";uid="2c4e8279-7d31-4692-8727-80e038e73d52"
NW_020270366.1	RepeatMasker	DNA	11172919	11173284	881	+	.	ID="TTAA3C_AP";Tend="405";Tstart="1";shortTE="F";uid="e97a7e9c-177f-4554-9eb1-d41b26fb0fb4"
NW_020270366.1	RepeatMasker	Retroposon?	10204014	10204665	420	+	.	ID="SINE2-1_AP";Tend="1033";Tstart="336";shortTE="F";uid="9acf6cbd-686a-4b89-aec0-62d3cec1739b"
NW_020270366.1	RepeatMasker	DNA/hAT	9414908	9415448	2993	+	.	ID="RND-5_FAMILY-1734";Tend="1550";Tstart="983";shortTE="F";uid="25207291-d261-4b39-aa44-1f9898792651"
NW_020270366.1	RepeatMasker	DNA/hAT-hAT19	9924426	9924602	904	+	.	ID="DNA8-84_AP";Tend="190";Tstart="15";shortTE="F";uid="36a9a762-eb76-4964-ba71-1e0e5f596941"
NW_020270366.1	RepeatMasker	DNA/hAT	3101330	3101590	1511	+	.	ID="RND-6_FAMILY-12035";Tend="1479";Tstart="1223";shortTE="F";uid="755f37fb-5e53-4357-aa97-22e7e0567aac"
NW_020270366.1	RepeatMasker	DNA/Kolobok-E	6502037	6502284	404	+	.	ID="KOLOBOKE-2_AP";Tend="1371";Tstart="1125";shortTE="F";uid="ab16916f-9c05-4915-b90f-6887b62e3d79"
NW_020270366.1	RepeatMasker	LINE/I-Jockey	22552097	22552643	483	+	.	ID="RND-6_FAMILY-3145";Tend="1529";Tstart="997";shortTE="F";uid="704bc2cf-ad99-44d2-9fd6-892b49f38390"
NW_020270366.1	RepeatMasker	DNA/hAT-hAT19	2231742	2231988	1275	+	.	ID="HAT-N13_AP";Tend="271";Tstart="1";shortTE="F";uid="8869129c-b68b-474f-984c-b65079666786"
NW_020270366.1	RepeatMasker	LINE/I-Jockey	24392173	24392548	409	+	.	ID="JOCKEY-3_DGRI";Tend="3479";Tstart="3206";shortTE="F";uid="1783758f-2d8b-41e1-a2bc-4a0ca6c10c1b"
NW_020270366.1	RepeatMasker	DNA	10899977	10900668	2136	+	.	ID="DNA4-2_AP";Tend="768";Tstart="41";shortTE="F";uid="5896717a-97c5-4e9e-b6d8-0808a6495679"
NW_020270366.1	RepeatMasker	DNA/hAT	21513972	21514520	2984	+	.	ID="RND-5_FAMILY-1734";Tend="1544";Tstart="977";shortTE="F";uid="b084fb41-fa93-4935-a92f-bf7869f0bfda"
NW_020270366.1	RepeatMasker	DNA/TcMar-Mariner	10854101	10854383	1161	+	.	ID="RND-5_FAMILY-2335";Tend="1124";Tstart="839";shortTE="F";uid="fabcc2a8-f5ca-46ae-ad01-0354e55c4c54"
NW_020270366.1	RepeatMasker	Unknown	3817359	3818354	6622	+	.	ID="RND-1_FAMILY-20";Tend="1930";Tstart="959";shortTE="F";uid="388351e5-bdd5-450a-a57c-92e59354ee17"
NW_020270366.1	RepeatMasker	DNA	25322208	25322620	1203	+	.	ID="TTAA2C_AP";Tend="413";Tstart="7";shortTE="F";uid="8cc47c4d-56dc-42cd-a3da-e46f15dd7f65"
NW_020270366.1	RepeatMasker	DNA	6906128	6906799	2088	+	.	ID="DNA2-3_AP";Tend="632";Tstart="5";shortTE="F";uid="b5b7c008-ef17-448b-8837-13a79a6e7d66"
NW_020270366.1	RepeatMasker	DNA/hAT-Charlie	8654765	8655009	724	+	.	ID="RND-6_FAMILY-2684";Tend="1216";Tstart="999";shortTE="F";uid="93e5eb3b-63ee-4d19-a0b6-e552a3ab2541"
NW_020270366.1	RepeatMasker	DNA/TcMar-m44	13049836	13049966	470	+	.	ID="MARINERN-2_AP";Tend="143";Tstart="2";shortTE="F";uid="a6b6f39b-caa1-44a5-b8db-9d62f5dad324"
NW_020270366.1	RepeatMasker	DNA/Kolobok-E	7037936	7038144	441	+	.	ID="RND-1_FAMILY-39";Tend="1089";Tstart="864";shortTE="F";uid="ef5bb8dc-56f7-469c-93e7-23d1f77a1d11"
NW_020270366.1	RepeatMasker	DNA	13600156	13600901	658	+	.	ID="DNA4-2_AP";Tend="750";Tstart="6";shortTE="F";uid="f360ca05-96ec-4117-834b-636f3bc70cb8"
NW_020270366.1	RepeatMasker	DNA/hAT-Tip100	17758810	17759255	3005	+	.	ID="RND-6_FAMILY-1086";Tend="1356";Tstart="918";shortTE="F";uid="359c8846-9ef0-4ca9-8bcd-13e062a175ca"
NW_020270366.1	RepeatMasker	DNA	14738101	14738269	704	+	.	ID="DNA8-31_AP";Tend="213";Tstart="37";shortTE="F";uid="41ac6a11-9138-4b6f-ac58-2ba39056e157"
NW_020270366.1	RepeatMasker	DNA/hAT-Tip100	6260463	6260989	469	+	.	ID="RND-6_FAMILY-2367";Tend="554";Tstart="23";shortTE="F";uid="aadf665c-722c-41a2-89dd-5af4dbb6d025"
NW_020270366.1	RepeatMasker	DNA/hAT-hAT19	12475614	12476290	2559	+	.	ID="RND-5_FAMILY-1127";Tend="1714";Tstart="981";shortTE="F";uid="299d4816-3414-4e89-a5fa-fd215cc65840"
NW_020270366.1	RepeatMasker	DNA/Ginger-2	18628657	18629282	656	+	.	ID="GINGER2-1_LMI";Tend="2902";Tstart="2275";shortTE="F";uid="3d5c2bbf-86f1-474a-ba2d-1644f1575491"
NW_020270366.1	RepeatMasker	DNA	15307127	15307520	406	+	.	ID="DNA4-3_AP";Tend="522";Tstart="147";shortTE="F";uid="74d334c6-55e9-44b0-b8ee-25eb981feaf6"
NW_020270366.1	RepeatMasker	DNA/hAT-Tip100	18773141	18773354	1258	+	.	ID="RND-5_FAMILY-1134";Tend="1177";Tstart="937";shortTE="F";uid="641461ab-b41c-4ea7-bef9-5f00354f6357"
NW_020270366.1	RepeatMasker	DNA/PIF-Harbinger	25674547	25675341	3585	+	.	ID="RND-6_FAMILY-5";Tend="818";Tstart="60";shortTE="F";uid="d9124918-eacc-4a97-b301-6bac6fe426bd"
NW_020270366.1	RepeatMasker	DNA/hAT-Tip100	2612546	2612726	1054	+	.	ID="RND-6_FAMILY-5241";Tend="1037";Tstart="862";shortTE="F";uid="9d0d0b3c-a4d8-443e-b225-ab19bf568fcc"
NW_020270366.1	RepeatMasker	DNA/Kolobok-E	6059147	6059701	703	+	.	ID="RND-6_FAMILY-1631";Tend="1502";Tstart="939";shortTE="F";uid="178c84cd-f94e-4d68-b72a-8df28f4d6a4a"
NW_020270366.1	RepeatMasker	DNA	699284	699432	419	+	.	ID="TTAA3_AP";Tend="428";Tstart="282";shortTE="F";uid="d9a7fe51-1d3f-44fb-993f-a844e415df85"
NW_020270366.1	RepeatMasker	Unknown	11130668	11130838	671	+	.	ID="RND-1_FAMILY-55";Tend="1099";Tstart="927";shortTE="F";uid="40537d16-1ab0-48d4-8e96-ded9339ab982"
NW_020270366.1	RepeatMasker	DNA	3404037	3404613	452	+	.	ID="DNA4-2_AP";Tend="769";Tstart="200";shortTE="F";uid="d8ef639a-382e-44f2-b3b2-23c525866cfa"
NW_020270366.1	RepeatMasker	DNA/hAT-Ac	17711878	17712019	721	+	.	ID="RND-5_FAMILY-736";Tend="1630";Tstart="1493";shortTE="F";uid="9f645075-310c-481b-9db3-9d2917ba3637"
NW_020270366.1	RepeatMasker	DNA/TcMar-Pogo	22728652	22729218	3767	+	.	ID="RND-1_FAMILY-106";Tend="1501";Tstart="935";shortTE="F";uid="6d6b3bef-2612-47e3-96f6-2953755a167d"
NW_020270366.1	RepeatMasker	Unknown	19636892	19637067	587	+	.	ID="RND-5_FAMILY-7189";Tend="1119";Tstart="958";shortTE="F";uid="419f152b-fedd-4284-8eab-14a5872a1699"
NW_020270366.1	RepeatMasker	DNA/hAT-hAT19	9867748	9868253	1294	+	.	ID="DNA8-74_AP";TEgroup="ctg_1%7CDNA8-74_AP%7C1";Tend="902";Tstart="1";shortTE="F";uid="faf3ab99-b6f1-4ab3-85bf-a87a5ce2ae2e"
NW_020270366.1	RepeatMasker	DNA	21299129	21299516	1312	+	.	ID="DNA4-2_AP";Tend="370";Tstart="1";shortTE="F";uid="df4006e5-a9d2-44e9-a902-dcc4e1d01115"
NW_020270366.1	RepeatMasker	Retroposon?	25854497	25854714	417	+	.	ID="SINE2-1_AP";Tend="1084";Tstart="847";shortTE="F";uid="7e188b9d-fead-4405-83bf-be274b7e9531"
NW_020270366.1	RepeatMasker	Retroposon?	19456619	19457355	593	+	.	ID="SINE2-1_AP";Tend="798";Tstart="20";shortTE="F";uid="fa6be795-1d4b-4b24-91c1-d673e2b0a29f"
NW_020270366.1	RepeatMasker	DNA/hAT	20253084	20253260	408	+	.	ID="DNA8-92_AP";TEgroup="ctg_1%7CDNA8-92_AP%7C5";Tend="600";Tstart="7";shortTE="T";uid="cfd21e3f-03b6-414d-b351-12d5e6a912b7"
NW_020270366.1	RepeatMasker	Retroposon?	5462585	5462884	472	+	.	ID="RND-3_FAMILY-44";Tend="1371";Tstart="1097";shortTE="F";uid="24e9a175-94c8-46e1-b94b-25bcce7beb52"
NW_020270366.1	RepeatMasker	DNA	4914282	4914660	1047	+	.	ID="DNA4-2_AP";Tend="763";Tstart="365";shortTE="F";uid="3ac227f3-daed-4786-bdd7-a6e4890539dc"
NW_020270366.1	RepeatMasker	DNA	24582859	24583007	454	+	.	ID="TTAA27_AP";Tend="204";Tstart="58";shortTE="F";uid="45a166cc-d125-4714-84c1-c717691c716b"
NW_020270366.1	RepeatMasker	DNA	10524369	10524673	615	+	.	ID="dna4-2_ap";Tend="319";Tstart="10";shortTE="F";uid="b20f0008-5894-414a-bfe0-3d8e7a9983c3"
NW_020270366.1	RepeatMasker	Retroposon?	12759858	12760700	1693	+	.	ID="RND-3_FAMILY-44";Tend="1387";Tstart="524";shortTE="F";uid="24cf1cae-6dcc-44fa-be44-18feb9978b2f"
NW_020270366.1	RepeatMasker	Unknown	16640864	16641367	1578	+	.	ID="RND-5_FAMILY-2909";Tend="1640";Tstart="1096";shortTE="F";uid="ceef3736-d77a-4782-9708-f7491ea54c6f"
NW_020270366.1	RepeatMasker	DNA/MULE-MuDR	10944414	10944853	416	+	.	ID="MUDR4X_AP";Tend="1495";Tstart="1056";shortTE="F";uid="b8bbbe6e-3937-42cd-abe4-0b456d869aee"
NW_020270366.1	RepeatMasker	DNA	11757721	11758343	1288	+	.	ID="DNA4-3_AP";Tend="633";Tstart="23";shortTE="F";uid="33fd47d5-7364-402f-a108-e54cd2f0f0c8"
NW_020270366.1	RepeatMasker	DNA/hAT-Tip100	19895286	19895518	1369	+	.	ID="RND-6_FAMILY-9712";Tend="1066";Tstart="843";shortTE="F";uid="4686347a-11f6-4eef-ac32-c2eac335c6cf"
NW_020270366.1	RepeatMasker	DNA/hAT-hAT19	1304932	1305474	3099	+	.	ID="RND-6_FAMILY-3920";Tend="1429";Tstart="853";shortTE="F";uid="d7fa9f3e-e431-40f1-b799-37ff88c18898"
NW_020270366.1	RepeatMasker	Retroposon?	7582450	7582779	1015	+	.	ID="RND-3_FAMILY-44";Tend="1391";Tstart="1062";shortTE="F";uid="6efb0990-22c7-43d1-b95a-0d2964c8ed04"
NW_020270366.1	RepeatMasker	LINE/I-Jockey	23965003	23965140	430	+	.	ID="RND-6_FAMILY-3145";Tend="1528";Tstart="1382";shortTE="F";uid="5477b3be-9035-46fd-aa6f-bf21487760e1"
NW_020270366.1	RepeatMasker	Retroposon?	19297664	19297880	546	+	.	ID="RND-3_FAMILY-44";Tend="1371";Tstart="1131";shortTE="F";uid="ae88f88d-1e5d-4609-8e1d-bf012cce7923"
NW_020270366.1	RepeatMasker	DNA/hAT	12296695	12297336	568	+	.	ID="DNA8-17_AP";Tend="629";Tstart="1";shortTE="F";uid="4799b841-c080-419f-9f78-ea64c2f35b85"
NW_020270366.1	RepeatMasker	DNA	20754617	20755425	877	+	.	ID="DNA4-2_AP";Tend="747";Tstart="1";shortTE="F";uid="00e6577b-ac65-4ca6-909f-49fbacefd8ec"
NW_020270366.1	RepeatMasker	DNA	15502263	15502696	513	+	.	ID="DNA4-2_AP";Tend="769";Tstart="266";shortTE="F";uid="05a8156f-1879-44f9-bf72-740eff7d8551"
NW_020270366.1	RepeatMasker	Retroposon?	270913	271092	430	+	.	ID="RND-3_FAMILY-44";Tend="1379";Tstart="1224";shortTE="F";uid="8d802f71-ebc7-43a8-9135-9381b48abfd3"
NW_020270366.1	RepeatMasker	DNA	2543778	2543948	805	+	.	ID="dna8-31_ap";Tend="595";Tstart="388";shortTE="F";uid="438ab4a6-fc24-4e90-a82f-342699c655f4"
NW_020270366.1	RepeatMasker	DNA/MULE-MuDR	3357253	3357402	847	+	.	ID="RND-6_FAMILY-2558";Tend="1021";Tstart="859";shortTE="F";uid="48bacf6c-cfbd-41a1-aadb-8ad5771b1e93"
NW_020270366.1	RepeatMasker	DNA/hAT-Tip100	18669841	18669984	774	+	.	ID="RND-6_FAMILY-4470";Tend="1690";Tstart="1542";shortTE="F";uid="0a54e27e-ed1e-432c-87bc-d2fb04ef6ca4"
NW_020270366.1	RepeatMasker	DNA/MULE-MuDR	1832407	1832514	606	+	.	ID="MUDR10X_AP";Tend="123";Tstart="3";shortTE="F";uid="8f00cef7-ceb2-4619-be43-e7d29b7a1dea"
NW_020270366.1	RepeatMasker	DNA/Ginger-2	19903093	19903621	1971	+	.	ID="RND-6_FAMILY-1301";TEgroup="ctg_1%7CRND-6_FAMILY-1301%7C5";Tend="2190";Tstart="548";shortTE="F";uid="7bae4fd4-2148-4273-b716-3d2d0d687542"
NW_020270366.1	RepeatMasker	Retroposon?	8516026	8516476	580	+	.	ID="SINE2-2_AP";Tend="733";Tstart="282";shortTE="F";uid="864b47d3-3b9c-49b9-8949-d873ad5d872e"
NW_020270366.1	RepeatMasker	Retroposon?	342696	343264	1808	+	.	ID="RND-3_FAMILY-44";Tend="1369";Tstart="798";shortTE="F";uid="45b684e9-a26d-4447-8b11-503e521a0fc0"
NW_020270366.1	RepeatMasker	Unknown	2664645	2664764	523	+	.	ID="RND-4_FAMILY-1307";Tend="1066";Tstart="947";shortTE="F";uid="8111295a-b414-4930-9f2a-5c83e7f0c8ce"
NW_020270366.1	RepeatMasker	Unknown	17854553	17854799	1256	+	.	ID="RND-1_FAMILY-2";Tend="1213";Tstart="937";shortTE="F";uid="12b12a12-c10c-423a-9a4d-eebd69e98e1f"
NW_020270366.1	RepeatMasker	RC/Helitron	3358632	3358882	1376	+	.	ID="HELITRON-3_HMM";Tend="2069";Tstart="1818";shortTE="F";uid="a6446fcd-b51b-4bba-b0d4-aff229118cb5"
NW_020270366.1	RepeatMasker	DNA	5987466	5987955	1597	+	.	ID="DNA4-2_AP";Tend="769";Tstart="290";shortTE="F";uid="1f6152c2-b73e-4a90-9dba-f57646f8174d"
NW_020270366.1	RepeatMasker	Retroposon?	15659263	15659529	478	+	.	ID="RND-3_FAMILY-44";Tend="1366";Tstart="1067";shortTE="F";uid="a26e43ed-fea6-4aed-a77a-7bff0a755c16"
NW_020270366.1	RepeatMasker	DNA/hAT	11886152	11886360	417	+	.	ID="RND-1_FAMILY-94";TEgroup="ctg_1%7CRND-1_FAMILY-94%7C1";Tend="1599";Tstart="980";shortTE="T";uid="132994d3-3308-4917-aabd-df25ec496a93"
NW_020270366.1	RepeatMasker	DNA	5101087	5101746	416	+	.	ID="DNA4-2_AP";Tend="769";Tstart="99";shortTE="F";uid="60e9b44e-0795-4c39-beb3-2d99222dc207"
NW_020270366.1	RepeatMasker	Retroposon?	5056523	5057012	2626	+	.	ID="RND-6_FAMILY-3288";Tend="1622";Tstart="1114";shortTE="F";uid="060e56b0-5b80-4586-908b-9dc4db37e93f"
NW_020270366.1	RepeatMasker	Unknown	17472259	17472470	510	+	.	ID="RND-4_FAMILY-1700";Tend="618";Tstart="396";shortTE="F";uid="2ab861ca-b007-4593-8174-3a112b5fa8fb"
NW_020270366.1	RepeatMasker	Retroposon?	16706198	16706729	1621	+	.	ID="RND-3_FAMILY-44";Tend="1423";Tstart="897";shortTE="F";uid="a51ac5de-9316-4d01-b045-da261d00e467"
NW_020270366.1	RepeatMasker	DNA	22357474	22358189	767	+	.	ID="RND-6_FAMILY-253";TEgroup="ctg_1%7CRND-6_FAMILY-253%7C2";Tend="1812";Tstart="860";shortTE="F";uid="e60c6754-e238-4ef8-8b5b-137902e7adab"
NW_020270366.1	RepeatMasker	DNA	10219499	10219874	906	+	.	ID="TTAA2D_AP";Tend="431";Tstart="49";shortTE="F";uid="4c59075d-6133-4a36-9796-6b71c63ff45c"
NW_020270366.1	RepeatMasker	Unknown	6305433	6305602	1203	+	.	ID="RND-1_FAMILY-100";Tend="1106";Tstart="937";shortTE="F";uid="454b98a8-0596-416c-9f5c-4e0c0fdefcab"
NW_020270366.1	RepeatMasker	DNA	15540105	15540459	1515	+	.	ID="DNA-TTAA-1_AP";Tend="361";Tstart="7";shortTE="F";uid="17532b72-78a6-4dff-b236-3614c29130dd"
NW_020270366.1	RepeatMasker	DNA/hAT	23175843	23176246	1800	+	.	ID="RND-6_FAMILY-10693";Tend="1305";Tstart="926";shortTE="F";uid="507e9abc-b3bb-476a-a2af-857d1a54a41e"
NW_020270366.1	RepeatMasker	DNA/hAT-hAT19	12649749	12650043	1130	+	.	ID="RND-5_FAMILY-862";Tend="1446";Tstart="1200";shortTE="F";uid="14f98a33-d642-4dfa-a873-6f05db60cf18"
NW_020270366.1	RepeatMasker	Retroposon?	9759483	9760146	496	+	.	ID="RND-3_FAMILY-44";Tend="1278";Tstart="699";shortTE="F";uid="ea47faa1-4664-4389-b7ac-74ac758dcb39"
NW_020270366.1	RepeatMasker	DNA	17072024	17072847	2339	+	.	ID="DNA4-2_AP";Tend="769";Tstart="1";shortTE="F";uid="3c151630-dc77-411c-aed8-65d14ca5764a"
NW_020270366.1	RepeatMasker	DNA/hAT-hAT19	3268764	3269308	1603	+	.	ID="RND-5_FAMILY-8532";Tend="1511";Tstart="933";shortTE="F";uid="3a0131fe-7631-4fb7-a290-a5af8689a5bc"
NW_020270366.1	RepeatMasker	DNA	24558974	24559130	425	+	.	ID="DNA-TTAA-1_AP";Tend="151";Tstart="2";shortTE="F";uid="792f61d1-580f-4825-9928-0063ced9e70a"
NW_020270366.1	RepeatMasker	DNA/hAT	14694946	14695607	1428	+	.	ID="RND-5_FAMILY-6280";TEgroup="ctg_1%7CRND-5_FAMILY-6280%7C2";Tend="1568";Tstart="817";shortTE="F";uid="61a34147-673c-4e7d-9fc2-cd947ad39736"
NW_020270366.1	RepeatMasker	DNA	17118898	17119237	1232	+	.	ID="TTAA20_AP";Tend="660";Tstart="289";shortTE="F";uid="3ef26be4-6fd0-4f66-9248-7ededff21a50"
NW_020270366.1	RepeatMasker	DNA	22257436	22257901	669	+	.	ID="DNA4-2_AP";Tend="761";Tstart="299";shortTE="F";uid="1b47c226-d061-4572-9238-27c9cf0c2abe"
NW_020270366.1	RepeatMasker	DNA	15438696	15438875	433	+	.	ID="TTAA2D_AP";Tend="192";Tstart="1";shortTE="F";uid="8fe5227c-3f4b-4e15-b537-d96ab7f94c08"
NW_020270366.1	RepeatMasker	DNA/hAT-hAT19	16401230	16402710	4055	+	.	ID="RND-6_FAMILY-13";Tend="1742";Tstart="315";shortTE="F";uid="68726f09-07e2-4b9e-b8f7-2e018ee39ed7"
NW_020270366.1	RepeatMasker	DNA	2254801	2255181	807	+	.	ID="TTAA2_AP";Tend="405";Tstart="1";shortTE="F";uid="c322c5dd-6dfc-4b8e-bf9c-b68af7c931fd"
NW_020270366.1	RepeatMasker	Unknown	524293	524559	1237	+	.	ID="RND-5_FAMILY-722";Tend="1132";Tstart="889";shortTE="F";uid="9b07285d-de25-4248-a2a1-bf90b549db8b"
NW_020270366.1	RepeatMasker	Retroposon?	9154800	9154940	619	+	.	ID="RND-3_FAMILY-44";Tend="1377";Tstart="1239";shortTE="F";uid="0fdc8bec-7d91-488c-a7c6-bd738be4533f"
NW_020270366.1	RepeatMasker	Retroposon?	18554518	18554676	497	+	.	ID="RND-3_FAMILY-44";Tend="1320";Tstart="1163";shortTE="F";uid="7b563cc8-956a-4193-a301-f99e8a61dab0"
NW_020270366.1	RepeatMasker	RC/Helitron	16759605	16762175	1511	+	.	ID="HELITRON-1_SI";Tend="2836";Tstart="330";shortTE="F";uid="0e39bf86-e158-4670-bfed-6d25c31b5827"
NW_020270366.1	RepeatMasker	DNA/hAT-hAT19	6111345	6112263	5000	+	.	ID="dna8-73_ap";TEgroup="ctg_1%7Cdna8-73_ap%7C1";Tend="784";Tstart="1";shortTE="T";uid="62c15e49-8e3c-4e41-9ba4-f18d23c11d8d"
NW_020270366.1	RepeatMasker	DNA/hAT	3922584	3923080	2316	+	.	ID="RND-5_FAMILY-7285";Tend="1484";Tstart="950";shortTE="F";uid="0d954966-9a92-4a09-b841-77d5e5c75e8f"
NW_020270366.1	RepeatMasker	DNA/hAT-Charlie	18912055	18912194	735	+	.	ID="HAT-N17_AP";Tend="296";Tstart="164";shortTE="F";uid="038da56e-9068-4224-8e5b-825bca4df113"
NW_020270366.1	RepeatMasker	DNA	4634984	4635353	2319	+	.	ID="ttaa26_ap";Tend="581";Tstart="209";shortTE="F";uid="6eb60d1c-7a96-41bb-9bb7-1bcfd02bf282"
NW_020270366.1	RepeatMasker	DNA/hAT-Tip100	13774500	13774689	592	+	.	ID="HAT-N16_AP";Tend="615";Tstart="445";shortTE="F";uid="b8e84943-f73a-4e76-9d25-5b9913fa4c10"
NW_020270366.1	RepeatMasker	DNA	21409847	21409987	409	+	.	ID="dna4-2b_ap";Tend="773";Tstart="625";shortTE="F";uid="ab0247ec-9454-4c07-9944-c147f3d84478"
NW_020270366.1	RepeatMasker	Retroposon?	25060221	25061970	1755	+	.	ID="RND-3_FAMILY-44";Tend="1368";Tstart="156";shortTE="F";uid="60a15224-1e71-49dd-8967-26f75f7d05f1"
NW_020270366.1	RepeatMasker	Retroposon?	16319921	16320161	411	+	.	ID="SINE2-1_AP";Tend="1477";Tstart="1235";shortTE="F";uid="3d92b3ce-2c3f-43e8-93ef-7233d87e50d0"
NW_020270366.1	RepeatMasker	DNA/hAT-Tip100	12619095	12620873	6369	+	.	ID="rnd-6_family-9712";Tend="1663";Tstart="179";shortTE="F";uid="2f16a9a2-3ad1-42ee-8a00-59f216ad24f1"
NW_020270366.1	RepeatMasker	Retroposon?	7862822	7863460	1044	+	.	ID="SINE2-1_AP";Tend="700";Tstart="1";shortTE="F";uid="f3ef638a-5bc0-4a06-8be1-b3ea32d70869"
NW_020270366.1	RepeatMasker	DNA	2872220	2872465	407	+	.	ID="DNA8-30_AP";Tend="580";Tstart="260";shortTE="F";uid="f7466b0f-fbb6-4c63-b9e7-7db04f95fdcb"
NW_020270366.1	RepeatMasker	DNA/hAT-hAT19	25033101	25033279	424	+	.	ID="HAT-1_RPR";Tend="1459";Tstart="1288";shortTE="F";uid="2fc21b91-56db-4d20-b0e2-2207fdc01d34"
NW_020270366.1	RepeatMasker	Unknown	20066854	20067537	3767	+	.	ID="RND-5_FAMILY-9592";Tend="1550";Tstart="891";shortTE="F";uid="6bd56b5d-51a5-410c-b866-a188349767e3"
NW_020270366.1	RepeatMasker	DNA	2988154	2988412	732	+	.	ID="TTAA2_AP";Tend="255";Tstart="1";shortTE="F";uid="5cf8692a-5c56-40a3-a4fd-3f43d7e97a29"
NW_020270366.1	RepeatMasker	DNA/hAT-Tip100	17469932	17470197	1943	+	.	ID="RND-6_FAMILY-9421";Tend="1210";Tstart="935";shortTE="F";uid="d64c59d9-9976-45b5-b0eb-27f8af8b0d5b"
NW_020270366.1	RepeatMasker	Unknown	6692193	6692318	546	+	.	ID="RND-6_FAMILY-1050";Tend="1093";Tstart="950";shortTE="F";uid="e16ce644-a81b-4cad-bec0-0b6db9e7fefe"
NW_020270366.1	RepeatMasker	DNA	23690671	23690852	630	+	.	ID="DNA4-2_AP";Tend="571";Tstart="379";shortTE="F";uid="cb745596-834f-44d1-8767-3ed04b51a64b"
NW_020270366.1	RepeatMasker	DNA	10187251	10187491	489	+	.	ID="ttaa2c_ap";Tend="405";Tstart="173";shortTE="F";uid="c40770a3-31fe-418e-8f27-a70cc7a45fe1"
NW_020270366.1	RepeatMasker	Unknown	11202987	11203713	2414	+	.	ID="RND-5_FAMILY-1058";TEgroup="ctg_1%7CRND-5_FAMILY-1058%7C3";Tend="1592";Tstart="987";shortTE="F";uid="eec401e9-9efc-4427-a673-10236de8adac"
NW_020270366.1	RepeatMasker	DNA/TcMar-Tc1	22816048	22817931	6949	+	.	ID="RND-6_FAMILY-2096";Tend="2397";Tstart="511";shortTE="F";uid="f6170d8e-5315-424b-ae65-148a3be35b98"
NW_020270366.1	RepeatMasker	DNA/hAT-Charlie	10644273	10644573	2565	+	.	ID="RND-5_FAMILY-1575";Tend="1250";Tstart="950";shortTE="F";uid="fce6c5b0-494d-4239-9c45-2f614e6c1250"
NW_020270366.1	RepeatMasker	Unknown	13231363	13231601	1610	+	.	ID="RND-6_FAMILY-1639";Tend="1408";Tstart="1153";shortTE="F";uid="9a37e2f1-c295-4e91-883d-9c16343af606"
NW_020270366.1	RepeatMasker	DNA	21439302	21439998	1381	+	.	ID="DNA4-2_AP";Tend="752";Tstart="1";shortTE="F";uid="0253da97-2a54-41c3-9551-781fdfc39a14"
NW_020270366.1	RepeatMasker	DNA	13362259	13362574	1009	+	.	ID="DNA4-2_AP";Tend="747";Tstart="421";shortTE="F";uid="c158854a-38c3-44e1-a3ac-beb0397552c6"
NW_020270366.1	RepeatMasker	DNA	21121911	21122161	467	+	.	ID="DNA4-3_AP";Tend="296";Tstart="6";shortTE="F";uid="15ef5ffa-7bd2-4319-b964-f3da3b82d8e6"
NW_020270366.1	RepeatMasker	Unknown	5520898	5521473	3208	+	.	ID="RND-5_FAMILY-1058";Tend="1547";Tstart="996";shortTE="F";uid="0a83c637-6aae-4d1f-849f-79a43d9f43fe"
NW_020270366.1	RepeatMasker	DNA/hAT-Charlie	23852567	23852805	875	+	.	ID="RND-6_FAMILY-2684";Tend="1185";Tstart="948";shortTE="F";uid="7d28f109-6264-4a03-90f1-872542b80b30"
NW_020270366.1	RepeatMasker	DNA	473751	473941	494	+	.	ID="TTAA3_AP";Tend="428";Tstart="220";shortTE="F";uid="48654ab6-8c7b-4c7d-8459-1b4fb6ae7fda"
NW_020270366.1	RepeatMasker	Retroposon?	6883747	6883884	428	+	.	ID="SINE2-1_AP";Tend="229";Tstart="87";shortTE="F";uid="fd2013fc-9538-4d44-99ed-8c553c3a51fb"
NW_020270366.1	RepeatMasker	RC/Helitron	18018232	18018354	482	+	.	ID="HELITRON-N1_PBA";Tend="673";Tstart="550";shortTE="F";uid="9ef6c970-468a-4c47-a1d9-d7f8d3f3dc93"
NW_020270366.1	RepeatMasker	Unknown	18457429	18457866	3383	+	.	ID="RND-5_FAMILY-5421";Tend="1370";Tstart="936";shortTE="F";uid="a70092b4-ab84-4dc1-a688-9b790d7307c9"
NW_020270366.1	RepeatMasker	DNA	20907730	20908010	489	+	.	ID="DNA4-2B_AP";Tend="266";Tstart="4";shortTE="F";uid="0651f50c-e6f5-4976-9f4a-619210ed545b"
NW_020270366.1	RepeatMasker	Retroposon?	25854992	25855124	610	+	.	ID="RND-3_FAMILY-44";Tend="1286";Tstart="1149";shortTE="F";uid="b7e94054-be60-459a-84bc-d0ba2085d02c"
NW_020270366.1	RepeatMasker	Retroposon?	5033165	5033473	507	+	.	ID="SINE2-1_AP";Tend="511";Tstart="231";shortTE="F";uid="cefbfc1d-9790-4067-9358-25c6ae71e7f6"
NW_020270366.1	RepeatMasker	Unknown	9479629	9479742	666	+	.	ID="RND-5_FAMILY-1058";Tend="1582";Tstart="1470";shortTE="F";uid="92c27adf-da22-4941-af70-13bb9f902e8b"
NW_020270366.1	RepeatMasker	DNA	3919257	3919451	494	+	.	ID="DNA4-2_AP";Tend="769";Tstart="581";shortTE="F";uid="374770f3-9931-4d40-b47a-a7d77fb3351d"
NW_020270366.1	RepeatMasker	DNA/hAT-Ac	3209981	3210140	670	+	.	ID="DNA8-91B_AP";Tend="643";Tstart="480";shortTE="F";uid="c29c03ba-3390-44cb-bfaf-de5a5e25cdb1"
NW_020270366.1	RepeatMasker	DNA	4998502	4998854	426	+	.	ID="RND-5_FAMILY-1999";Tend="547";Tstart="225";shortTE="F";uid="db35e3d3-079d-499c-b059-6a4ffe73a0eb"
NW_020270366.1	RepeatMasker	DNA/hAT-hAT19	10768096	10768796	3526	+	.	ID="RND-4_FAMILY-265";Tend="1596";Tstart="891";shortTE="F";uid="4e0771ef-633a-4be8-bdff-0d74e024a2c4"
NW_020270366.1	RepeatMasker	Unknown	14377672	14377834	604	+	.	ID="RND-6_FAMILY-762";Tend="1764";Tstart="1596";shortTE="F";uid="61b027e3-6b61-4050-bf60-55077ed051bf"
NW_020270366.1	RepeatMasker	DNA/Kolobok-E	22885750	22885999	511	+	.	ID="RND-6_FAMILY-265";Tend="2356";Tstart="2111";shortTE="F";uid="1fdacf99-1d55-4cdc-880e-216d010c411c"
NW_020270366.1	RepeatMasker	DNA	24107734	24108159	637	+	.	ID="DNA-TTAA-1_AP";Tend="416";Tstart="1";shortTE="F";uid="a8b3305e-7bd6-425a-9950-1260d3558307"
NW_020270366.1	RepeatMasker	LINE/I-Jockey	6865128	6865519	460	+	.	ID="JOCKEY-3_RPR";Tend="1325";Tstart="932";shortTE="F";uid="0a2da6de-4ee3-409b-b168-4bb48725fc45"
NW_020270366.1	RepeatMasker	DNA	16606035	16606437	709	+	.	ID="TTAA8_AP";Tend="437";Tstart="2";shortTE="F";uid="25951dd3-7dbc-4382-875b-12ff6dcf3311"
NW_020270366.1	RepeatMasker	DNA	1351021	1351517	418	+	.	ID="DNA4-3_AP";Tend="480";Tstart="1";shortTE="F";uid="d5729240-0977-47a7-af91-6d3ca5390ad5"
NW_020270366.1	RepeatMasker	DNA/hAT-hAT19	1274787	1274944	465	+	.	ID="HAT-N7_AP";Tend="160";Tstart="1";shortTE="F";uid="2bc604c8-d372-4e96-9211-8e568a444e2a"
NW_020270366.1	RepeatMasker	DNA/hAT-hAT19	1319964	1320188	826	+	.	ID="RND-6_FAMILY-10419";Tend="1151";Tstart="932";shortTE="F";uid="9808640f-b21d-4355-ab28-40cf5257a8ab"
NW_020270366.1	RepeatMasker	Retroposon?	13208213	13208578	495	+	.	ID="RND-3_FAMILY-44";Tend="1323";Tstart="966";shortTE="F";uid="a60ec7f8-7471-4762-8a6c-4d2951ff9758"
NW_020270366.1	RepeatMasker	DNA	21055129	21055571	770	+	.	ID="TTAA2C_AP";Tend="413";Tstart="1";shortTE="F";uid="e9297107-e717-48a1-8096-23e47b6e6b90"
NW_020270366.1	RepeatMasker	DNA	1737174	1737333	470	+	.	ID="TTAA18C_AP";Tend="449";Tstart="294";shortTE="F";uid="9e2a1af2-9363-4aed-ab2e-63bbebdecdd7"
NW_020270366.1	RepeatMasker	DNA	9627684	9629035	8951	+	.	ID="RND-5_FAMILY-2162";Tend="1762";Tstart="510";shortTE="F";uid="c3e8a740-a3a0-4208-88b0-7fef643d759b"
NW_020270366.1	RepeatMasker	DNA/Ginger-1	19150070	19150461	431	+	.	ID="GINGER1-1_AP";Tend="4350";Tstart="3949";shortTE="F";uid="b6ad8ced-c16c-4fbf-85a4-1c5fce62f15d"
NW_020270366.1	RepeatMasker	Retroposon?	23011351	23011847	1481	+	.	ID="RND-3_FAMILY-44";Tend="1376";Tstart="884";shortTE="F";uid="11998f44-8137-438e-8539-22b0527d86b2"
NW_020270366.1	RepeatMasker	Unknown	16073296	16073607	901	+	.	ID="RND-4_FAMILY-1307";TEgroup="ctg_1%7CRND-4_FAMILY-1307%7C1";Tend="1560";Tstart="986";shortTE="F";uid="30d1f80f-d352-4d26-8f5f-f64bced73d3b"
NW_020270366.1	RepeatMasker	Retroposon?	11017374	11017805	1311	+	.	ID="RND-3_FAMILY-44";Tend="1379";Tstart="975";shortTE="F";uid="317d0e06-9508-4382-931e-cf614da754db"
NW_020270366.1	RepeatMasker	DNA/Kolobok-E	10907272	10907494	574	+	.	ID="RND-6_FAMILY-1631";Tend="1796";Tstart="1556";shortTE="F";uid="f9612ddd-0722-4f80-bbe9-52b27b270ca7"
NW_020270366.1	RepeatMasker	Unknown	4873751	4874150	424	+	.	ID="RND-6_FAMILY-1050";TEgroup="ctg_1%7CRND-6_FAMILY-1050%7C1";Tend="1842";Tstart="965";shortTE="F";uid="3c8f5ff6-7166-4e31-8c3f-614a4d7e88f7"
NW_020270366.1	RepeatMasker	DNA/hAT-hAT19	18969023	18969747	3322	+	.	ID="RND-4_FAMILY-265";Tend="1596";Tstart="869";shortTE="F";uid="75dbaa2c-bb08-4d01-8760-3d2612a89cd0"
NW_020270366.1	RepeatMasker	DNA/hAT-Tip100	17939055	17939295	1779	+	.	ID="RND-5_FAMILY-1134";Tend="1177";Tstart="936";shortTE="F";uid="8a41da32-dc49-41b8-864a-3fd289e5e74c"
NW_020270366.1	RepeatMasker	Unknown	13507300	13508370	6231	+	.	ID="RND-1_FAMILY-110";Tend="1946";Tstart="898";shortTE="F";uid="bda508c1-82dd-4518-82a2-113371707481"
NW_020270366.1	RepeatMasker	DNA	1599269	1599553	497	+	.	ID="dna4-2_ap";Tend="268";Tstart="1";shortTE="F";uid="c8c42ee7-a4ca-4bf9-b430-ba648033fe0f"
NW_020270366.1	RepeatMasker	Retroposon?	9987790	9988064	843	+	.	ID="RND-3_FAMILY-44";Tend="1364";Tstart="1105";shortTE="F";uid="1c87d9b6-d24b-4c62-a620-858e1037717b"
NW_020270366.1	RepeatMasker	Retroposon?	400299	401090	2308	+	.	ID="RND-3_FAMILY-44";Tend="1364";Tstart="590";shortTE="F";uid="8fa889f9-5702-4528-9e71-f164fd7e1d58"
NW_020270366.1	RepeatMasker	Retroposon?	15352619	15353090	495	+	.	ID="RND-3_FAMILY-44";Tend="1374";Tstart="733";shortTE="F";uid="a3aedbe9-76eb-4f02-ac3f-7ae57d0b62a8"
NW_020270366.1	RepeatMasker	DNA/hAT-hAT19	645844	646130	568	+	.	ID="hat-n6b_ap";Tend="336";Tstart="1";shortTE="F";uid="9abb7e1e-0a7a-4c7b-84a5-584176e08c52"
NW_020270366.1	RepeatMasker	DNA/PIF-Spy	993567	993736	603	+	.	ID="ISL2EU-3N1_CFL";Tend="393";Tstart="222";shortTE="F";uid="118c09e7-0fe7-4e8e-b308-ab44d832e8f0"
NW_020270366.1	RepeatMasker	DNA	7623579	7623798	699	+	.	ID="DNA4-3_AP";Tend="383";Tstart="143";shortTE="F";uid="385b5ef0-a9fd-4f49-a812-319ec8816c9f"
NW_020270366.1	RepeatMasker	DNA	10937713	10938334	661	+	.	ID="DNA4-2_AP";TEgroup="ctg_1%7CDNA4-2_AP%7C3";Tend="769";Tstart="1";shortTE="F";uid="8284d744-f540-43f4-8fa5-d01035c76494"
NW_020270366.1	RepeatMasker	Retroposon?	6228446	6228588	619	+	.	ID="RND-3_FAMILY-44";Tend="1301";Tstart="1161";shortTE="F";uid="c1b71254-23b5-49d8-b706-81f97d0f1f8c"
NW_020270366.1	RepeatMasker	Unknown	13488198	13488537	1263	+	.	ID="RND-6_FAMILY-2076";Tend="1757";Tstart="1435";shortTE="F";uid="964d24a1-af21-4698-bb91-7f6e6c6516f7"
NW_020270366.1	RepeatMasker	Unknown	8539445	8539933	2727	+	.	ID="RND-4_FAMILY-560";Tend="1402";Tstart="911";shortTE="F";uid="f7724cbe-ebaf-45f5-b176-9bf3b27d7cc7"
NW_020270366.1	RepeatMasker	Retroposon?	11885759	11886041	515	+	.	ID="SINE2-1_AP";Tend="976";Tstart="700";shortTE="F";uid="e933bfd6-3d00-420a-8404-446f06260b6c"
NW_020270366.1	RepeatMasker	Unknown	21699833	21700131	2599	+	.	ID="RND-1_FAMILY-13";Tend="1252";Tstart="957";shortTE="F";uid="92fc4b9b-c307-4c8b-a734-5dccaa2755e3"
NW_020270366.1	RepeatMasker	DNA	1531081	1531504	1967	+	.	ID="DNA-TTAA-1_AP";Tend="423";Tstart="1";shortTE="F";uid="eb48ed0a-c2e0-4263-a98e-2edde501abbd"
NW_020270366.1	RepeatMasker	DNA/hAT-Charlie	1458698	1459223	3134	+	.	ID="RND-6_FAMILY-4685";Tend="1390";Tstart="865";shortTE="F";uid="f98fe81f-3b22-4ecb-9296-348772193142"
NW_020270366.1	RepeatMasker	DNA	19271347	19271669	1432	+	.	ID="TTAA22_AP";Tend="432";Tstart="95";shortTE="F";uid="d48112a7-7bd8-4065-bef0-b4b9cb1995cc"
NW_020270366.1	RepeatMasker	DNA	402866	403280	1141	+	.	ID="ttaa3c_ap";Tend="391";Tstart="14";shortTE="F";uid="20be5ee9-9900-450f-b5d2-be2458ff8bea"
NW_020270366.1	RepeatMasker	DNA/hAT-hAT19	7592154	7592837	3931	+	.	ID="RND-5_FAMILY-2428";Tend="1660";Tstart="955";shortTE="F";uid="320bdf66-6f72-473a-8d54-1f8d727bf66c"
NW_020270366.1	RepeatMasker	DNA	6724077	6724386	836	+	.	ID="DNA8-31_AP";TEgroup="ctg_1%7CDNA8-31_AP%7C6";Tend="568";Tstart="1";shortTE="F";uid="8e92b65f-8b47-4ed5-be98-517dbc45029a"
NW_020270366.1	RepeatMasker	DNA/hAT-hAT19	9179194	9179461	1284	+	.	ID="RND-4_FAMILY-265";Tend="1143";Tstart="892";shortTE="F";uid="39118c02-ed14-4284-b53a-5e324e01c62b"
NW_020270366.1	RepeatMasker	LINE/I-Jockey	17050040	17050263	577	+	.	ID="RND-6_FAMILY-8490";Tend="1339";Tstart="1110";shortTE="F";uid="80ad0aa3-591c-4ec1-9671-6c9351f0d838"
NW_020270366.1	RepeatMasker	Retroposon?	5033511	5034085	2181	+	.	ID="RND-3_FAMILY-44";Tend="1373";Tstart="802";shortTE="F";uid="7ab0faa8-1bf9-43ce-b6f5-fe30de217645"
NW_020270366.1	RepeatMasker	DNA	3425610	3425771	579	+	.	ID="TTAA7_AP";Tend="186";Tstart="15";shortTE="F";uid="b4e310c8-4f0e-447d-b664-33b7cf16c766"
NW_020270366.1	RepeatMasker	DNA/hAT-Tip100	21896646	21897091	3208	+	.	ID="RND-1_FAMILY-87";Tend="1328";Tstart="886";shortTE="F";uid="94e05ec8-2340-4201-a57b-f6de2332cdac"
NW_020270366.1	RepeatMasker	LINE/I	24589031	24589181	583	+	.	ID="RND-6_FAMILY-549";Tend="1902";Tstart="1748";shortTE="F";uid="e71fc747-8ad9-4b45-913e-e21334a5b8a2"
NW_020270366.1	RepeatMasker	Retroposon?	3096151	3096562	932	+	.	ID="SINE2-1_AP";Tend="986";Tstart="560";shortTE="F";uid="775005e0-b188-4eea-8f4e-59fba7defe72"
NW_020270366.1	RepeatMasker	Retroposon?	22863945	22864254	600	+	.	ID="RND-3_FAMILY-44";Tend="918";Tstart="626";shortTE="F";uid="8d7f885e-a5c8-4bb9-9f9e-ab4cee1666aa"
NW_020270366.1	RepeatMasker	DNA	12765509	12765848	840	+	.	ID="DNA3-8_AP";Tend="329";Tstart="2";shortTE="F";uid="d56a93ba-d512-4cc1-bc2c-34e54783d51b"
NW_020270366.1	RepeatMasker	DNA/TcMar-Tigger	19151623	19151736	492	+	.	ID="RND-5_FAMILY-16";Tend="1037";Tstart="926";shortTE="F";uid="3d14d6c6-98b7-40f0-92cd-d41227b4ef9c"
NW_020270366.1	RepeatMasker	Unknown	25984640	25985801	4888	+	.	ID="RND-1_FAMILY-105";Tend="1634";Tstart="522";shortTE="F";uid="5ec3f093-9359-4dd3-bcd5-913068f564fb"
NW_020270366.1	RepeatMasker	DNA/Kolobok-E	2957201	2958112	5713	+	.	ID="RND-1_FAMILY-39";Tend="1808";Tstart="921";shortTE="F";uid="c66c1a1f-a14e-49c6-aab6-68c49fd8c159"
NW_020270366.1	RepeatMasker	DNA/hAT	12562002	12562177	574	+	.	ID="DNA8-92_AP";TEgroup="ctg_1%7CDNA8-92_AP%7C3";Tend="600";Tstart="1";shortTE="T";uid="06b0362a-4927-4089-835c-a1eef3a188fb"
NW_020270366.1	RepeatMasker	DNA	22579242	22579412	517	+	.	ID="RND-6_FAMILY-4164";Tend="1848";Tstart="1673";shortTE="F";uid="73350262-1209-4338-9c63-7e07c35e9499"
NW_020270366.1	RepeatMasker	DNA	9363601	9363709	552	+	.	ID="DNA8-15_AP";Tend="100";Tstart="1";shortTE="F";uid="7d915c62-e0b3-4148-8712-40c13f69fccd"
NW_020270366.1	RepeatMasker	DNA/hAT-Charlie	7350884	7351164	1172	+	.	ID="RND-6_FAMILY-2684";Tend="1204";Tstart="955";shortTE="F";uid="21f6ae93-8981-45e6-8a8c-e48c2d946dbb"
NW_020270366.1	RepeatMasker	DNA/hAT-Tip100	25683234	25683762	4302	+	.	ID="RND-5_FAMILY-3233";Tend="1520";Tstart="992";shortTE="F";uid="b8b35ac2-303d-48c7-9869-c260969dbb92"
NW_020270366.1	RepeatMasker	DNA	3452978	3453258	493	+	.	ID="ttaa2b_ap";Tend="411";Tstart="103";shortTE="F";uid="87575997-6e1c-4c5a-b3f0-66391fa61060"
NW_020270366.1	RepeatMasker	DNA	25847344	25847577	970	+	.	ID="DNA8-77_AP";Tend="902";Tstart="670";shortTE="F";uid="75b59c7b-41bd-42d9-bf8f-4bf8f1d6ee33"
NW_020270366.1	RepeatMasker	Retroposon?	7558829	7559013	417	+	.	ID="SINE2-1_AP";Tend="304";Tstart="114";shortTE="F";uid="dce505d3-7038-415a-a0f7-3f6d436b891b"
NW_020270366.1	RepeatMasker	RC/Helitron	12760960	12761268	1786	+	.	ID="RND-6_FAMILY-7003";Tend="1390";Tstart="1068";shortTE="F";uid="8f396a95-8b23-4e14-85a8-e186fbf6a7a0"
NW_020270366.1	RepeatMasker	DNA	16099061	16099465	921	+	.	ID="DNA4-3_AP";Tend="425";Tstart="4";shortTE="F";uid="a9ae5271-d731-4a1d-8e8d-63f3d1cd9b49"
NW_020270366.1	RepeatMasker	DNA/hAT-Tip100	21756771	21756987	656	+	.	ID="DNA8-106_AP";Tend="614";Tstart="427";shortTE="F";uid="a42c3844-034a-4def-aaee-732205eb7d72"
NW_020270366.1	RepeatMasker	Unknown	20740996	20741208	505	+	.	ID="RND-4_FAMILY-1700";Tend="596";Tstart="396";shortTE="F";uid="d990c082-4d24-423f-861f-782bd77f105f"
NW_020270366.1	RepeatMasker	Unknown	18415658	18416145	3689	+	.	ID="RND-6_FAMILY-3392";Tend="1308";Tstart="827";shortTE="F";uid="7bd98918-73bd-4292-8489-80fc487cf0bc"
NW_020270366.1	RepeatMasker	DNA/hAT-Charlie	5378890	5379115	724	+	.	ID="DNA8-72_AP";Tend="168";Tstart="1";shortTE="F";uid="eed7afde-06d2-4fd4-bb5e-bab4c00568f1"
NW_020270366.1	RepeatMasker	DNA	10255187	10255630	1048	+	.	ID="TTAA3C_AP";Tend="425";Tstart="1";shortTE="F";uid="167df975-545d-492f-bf42-86f4b64c15d8"
NW_020270366.1	RepeatMasker	Retroposon?	19622408	19623250	1028	+	.	ID="RND-3_FAMILY-44";Tend="1205";Tstart="376";shortTE="F";uid="5564b9e3-3076-4e90-8304-bc7ae7e4562a"
NW_020270366.1	RepeatMasker	DNA/hAT-Charlie	3329283	3329391	509	+	.	ID="dna8-32_ap";Tend="116";Tstart="1";shortTE="F";uid="8fa8397a-d27e-4dca-9850-2830aec2528e"
NW_020270366.1	RepeatMasker	LINE/R1	10392661	10393016	519	+	.	ID="SART-9_API";Tend="3671";Tstart="3332";shortTE="F";uid="7f6b6b9e-cc48-4593-9585-89d80b2ad52d"
NW_020270366.1	RepeatMasker	DNA/hAT-Charlie	3305498	3305841	562	+	.	ID="HAT-N1_AP";Tend="561";Tstart="156";shortTE="F";uid="80880b4e-c857-43c9-bdb1-44949e42ca96"
NW_020270366.1	RepeatMasker	Retroposon?	19645845	19646496	1024	+	.	ID="SINE2-2_AP";Tend="1998";Tstart="993";shortTE="F";uid="f8672088-de60-44d5-927d-af3560f475cc"
NW_020270366.1	RepeatMasker	Unknown	8624877	8625285	2753	+	.	ID="RND-1_FAMILY-36";Tend="1359";Tstart="969";shortTE="F";uid="dac0586e-0644-47c6-8f4a-0d248e379e6f"
NW_020270366.1	RepeatMasker	Retroposon?	3036357	3036525	483	+	.	ID="RND-3_FAMILY-44";Tend="1350";Tstart="1150";shortTE="F";uid="3159acf9-f7c5-414f-ba5c-16af1c5fea01"
NW_020270366.1	RepeatMasker	Retroposon?	11036862	11036998	479	+	.	ID="RND-3_FAMILY-44";Tend="1109";Tstart="987";shortTE="F";uid="9ea42c63-74f8-48ee-ac90-327a005bbbfa"
NW_020270366.1	RepeatMasker	DNA/hAT-hAT19	9496304	9496754	2841	+	.	ID="RND-6_FAMILY-3920";Tend="1306";Tstart="862";shortTE="F";uid="f124a4e5-973d-4283-96ae-08d011ac3381"
NW_020270366.1	RepeatMasker	DNA/hAT-Blackjack	24957890	24958055	436	+	.	ID="RND-6_FAMILY-2118";Tend="1035";Tstart="841";shortTE="F";uid="f3128864-b1fc-4166-b3c2-63071dff22dd"
NW_020270366.1	RepeatMasker	DNA	11252714	11253441	1445	+	.	ID="DNA4-2_AP";Tend="752";Tstart="6";shortTE="F";uid="26522432-8d44-4e25-873e-e98260af08f4"
NW_020270366.1	RepeatMasker	DNA/TcMar-Tc1	9832322	9832684	1471	+	.	ID="RND-6_FAMILY-2096";Tend="1124";Tstart="738";shortTE="F";uid="f9bb12ff-cee8-494a-a0f4-38a7c00634ae"
NW_020270366.1	RepeatMasker	DNA	3085091	3085476	1560	+	.	ID="TTAA8_AP";Tend="409";Tstart="1";shortTE="F";uid="b5e55662-76e6-44aa-bd44-f4e711b0dc57"
NW_020270366.1	RepeatMasker	DNA/hAT-Tip100	19896537	19896683	871	+	.	ID="RND-6_FAMILY-9712";Tend="1698";Tstart="1555";shortTE="F";uid="cdf5b1fb-0d40-430b-b854-6709e6339ab9"
NW_020270366.1	RepeatMasker	DNA/MULE-MuDR	5465087	5465586	631	+	.	ID="MUDR12X_AP";TEgroup="ctg_1%7CMUDR12X_AP%7C1";Tend="1397";Tstart="1";shortTE="F";uid="58db4fcb-1ef8-40f4-9305-4eb458865cf1"
NW_020270366.1	RepeatMasker	DNA/Kolobok-E	6372727	6372872	476	+	.	ID="RND-6_FAMILY-1631";Tend="1664";Tstart="1520";shortTE="F";uid="04afe47c-9fb3-4cc7-9ba5-b526883798f2"
NW_020270366.1	RepeatMasker	Retroposon?	6912049	6913420	2525	+	.	ID="RND-3_FAMILY-44";Tend="1428";Tstart="379";shortTE="F";uid="8f876ecd-7952-41c4-a9b7-0c89641fb760"
NW_020270366.1	RepeatMasker	DNA	6906859	6907105	528	+	.	ID="TTAA2C_AP";Tend="422";Tstart="158";shortTE="F";uid="195d5210-877a-4ce3-b706-950aac1c99bd"
NW_020270366.1	RepeatMasker	Retroposon?	12734921	12735163	413	+	.	ID="SINE2-1_AP";Tend="1082";Tstart="847";shortTE="F";uid="eff994f8-a090-497a-a3f2-5e70d4f9bb00"
NW_020270366.1	RepeatMasker	Unknown	4946006	4946335	2519	+	.	ID="RND-1_FAMILY-3";Tend="1227";Tstart="895";shortTE="F";uid="0f0c39c7-24fc-419e-9a98-033240b1fdd5"
NW_020270366.1	RepeatMasker	Unknown	12249833	12250145	2458	+	.	ID="RND-1_FAMILY-3";Tend="1267";Tstart="953";shortTE="F";uid="a2b38aab-5992-43a0-8f48-d772f76a7d79"
NW_020270366.1	RepeatMasker	DNA/TcMar-Pogo	20816146	20816840	3356	+	.	ID="RND-5_FAMILY-2724";TEgroup="ctg_1%7CRND-5_FAMILY-2724%7C2";Tend="1623";Tstart="578";shortTE="F";uid="4095cfb9-f318-432d-bd93-ac7810862200"
NW_020270366.1	RepeatMasker	DNA/hAT-hAT19	2570151	2570541	1886	+	.	ID="RND-5_FAMILY-2000";Tend="1338";Tstart="957";shortTE="F";uid="d2092682-ac7c-46f1-a5f6-e452f93f4ac8"
NW_020270366.1	RepeatMasker	DNA	19142000	19142419	1535	+	.	ID="TTAA3C_AP";Tend="425";Tstart="1";shortTE="F";uid="a30ce32a-f6ad-4298-9bd4-ab4ea54b717e"
NW_020270366.1	RepeatMasker	DNA/hAT-Blackjack	7246952	7247094	477	+	.	ID="HAT-4_PBA";Tend="873";Tstart="717";shortTE="F";uid="f8eece45-d20c-4256-a6db-9baab9ce4940"
NW_020270366.1	RepeatMasker	DNA	14152761	14153053	529	+	.	ID="DNA4-3_AP";Tend="383";Tstart="106";shortTE="F";uid="7328d0f0-99a1-4bc0-ace6-5fba73e05ece"
NW_020270366.1	RepeatMasker	DNA	17928195	17928392	493	+	.	ID="ttaa3b_ap";Tend="217";Tstart="23";shortTE="F";uid="4bfb6d11-300c-40ca-94f3-a4f6760586da"
NW_020270366.1	RepeatMasker	DNA/hAT-Charlie	8213785	8214038	1423	+	.	ID="RND-6_FAMILY-4388";Tend="1245";Tstart="980";shortTE="F";uid="c3a0a409-fac4-4d33-a16d-afc054112fea"
NW_020270366.1	RepeatMasker	DNA	16511990	16512161	403	+	.	ID="TTAA18_AP";Tend="557";Tstart="382";shortTE="F";uid="44714aa8-cc6c-48b1-b8bb-adb9b51eab36"
NW_020270366.1	RepeatMasker	Unknown	2014855	2015056	1330	+	.	ID="RND-6_FAMILY-12383";Tend="1236";Tstart="1031";shortTE="F";uid="7de46319-98a2-4da5-954a-e587b7c4dd53"
NW_020270366.1	RepeatMasker	DNA/hAT-Charlie	21492746	21493075	731	+	.	ID="DNA8-72_AP";TEgroup="ctg_1%7CDNA8-72_AP%7C2";Tend="413";Tstart="1";shortTE="F";uid="85b669aa-f2cc-4937-9c2e-f5f1d096851a"
NW_020270366.1	RepeatMasker	DNA/TcMar-Tigger	21838935	21839151	637	+	.	ID="RND-5_FAMILY-16";Tend="1109";Tstart="915";shortTE="F";uid="bfc418f5-48f7-49bc-9cbe-8e76f0c6a116"
NW_020270366.1	RepeatMasker	DNA	20825210	20825335	542	+	.	ID="dna4-2_ap";Tend="769";Tstart="642";shortTE="F";uid="f8bd56bd-a753-4c7b-8f9c-2a50a1910076"
NW_020270366.1	RepeatMasker	Retroposon?	23566269	23566424	531	+	.	ID="RND-3_FAMILY-44";Tend="1386";Tstart="1227";shortTE="F";uid="6ca9e14a-8f9f-4e21-9234-5afaa9dcb750"
NW_020270366.1	RepeatMasker	DNA/Kolobok-E	5989108	5989850	5723	+	.	ID="RND-1_FAMILY-14";Tend="1534";Tstart="806";shortTE="F";uid="3baed03c-ce1f-4c40-b9c2-31adea74728c"
NW_020270366.1	RepeatMasker	DNA/TcMar-Pogo	13322028	13322830	5914	+	.	ID="RND-5_FAMILY-3180";Tend="1781";Tstart="939";shortTE="F";uid="843de8dd-8b2a-4a48-a913-4bba42860374"
NW_020270366.1	RepeatMasker	Retroposon?	8371937	8372251	1666	+	.	ID="RND-3_FAMILY-44";Tend="1377";Tstart="1059";shortTE="F";uid="b9455ef0-aedf-40f3-9d8c-1cebacacfb9f"
NW_020270366.1	RepeatMasker	LINE/I-Jockey	16026577	16027294	662	+	.	ID="RND-5_FAMILY-6445";Tend="1685";Tstart="960";shortTE="F";uid="54d6d1e7-e5ff-45b0-a04b-f418d67217b3"
NW_020270366.1	RepeatMasker	Retroposon?	25854761	25854975	452	+	.	ID="SINE2-2_AP";Tend="957";Tstart="748";shortTE="F";uid="71afd535-965b-476b-8850-27599a0e0e65"
NW_020270366.1	RepeatMasker	Unknown	7736946	7737177	1560	+	.	ID="RND-1_FAMILY-17";Tend="1116";Tstart="905";shortTE="F";uid="f319d77c-f962-4b63-91d5-e54e62905e1e"
NW_020270366.1	RepeatMasker	DNA/hAT-Tip100	20910817	20910930	764	+	.	ID="RND-6_FAMILY-7876";Tend="1085";Tstart="973";shortTE="F";uid="255b3478-abe5-456b-85f0-7a9d75ab524c"
NW_020270366.1	RepeatMasker	RC/Helitron	8078681	8079131	2486	+	.	ID="RND-6_FAMILY-7003";Tend="1422";Tstart="953";shortTE="F";uid="8633ea25-a723-4170-afbf-9252c8f5fec6"
NW_020270366.1	RepeatMasker	DNA/hAT-hAT19	21844053	21844629	3190	+	.	ID="RND-6_FAMILY-3920";Tend="1436";Tstart="848";shortTE="F";uid="3c1e93a9-65a8-454d-bb39-29e611742414"
NW_020270366.1	RepeatMasker	Retroposon?	12738829	12739050	424	+	.	ID="RND-3_FAMILY-44";Tend="884";Tstart="689";shortTE="F";uid="43f699c1-5492-477b-978d-78946a869faf"
NW_020270366.1	RepeatMasker	DNA/hAT-Tip100	19477567	19478152	2568	+	.	ID="RND-6_FAMILY-9655";Tend="1706";Tstart="1177";shortTE="F";uid="7cb2de57-47cb-49ea-9d4f-769a4e2c81d4"
NW_020270366.1	RepeatMasker	Retroposon?	23178003	23178505	642	+	.	ID="RND-3_FAMILY-44";Tend="1327";Tstart="666";shortTE="F";uid="c8dc8ff8-a5fc-4bf2-b0c8-4f46be0dc1a6"
NW_020270366.1	RepeatMasker	DNA	9549346	9549552	500	+	.	ID="DNA4-2_AP";Tend="765";Tstart="567";shortTE="F";uid="d8937d27-56e4-4147-afdd-cd6ef24df1af"
NW_020270366.1	RepeatMasker	Retroposon?	23565815	23566178	1514	+	.	ID="SINE2-2_AP";Tend="904";Tstart="543";shortTE="F";uid="1e557f6a-4981-4899-b0dd-b82a2125d65d"
NW_020270366.1	RepeatMasker	DNA/MULE-MuDR	5860768	5861248	500	+	.	ID="RND-1_FAMILY-92";Tend="1556";Tstart="1079";shortTE="F";uid="313ea89c-e0e5-4c34-8e01-89b4f97367ea"
NW_020270366.1	RepeatMasker	Unknown	7988048	7988153	668	+	.	ID="RND-1_FAMILY-55";Tend="1016";Tstart="910";shortTE="F";uid="06866f8d-5dd7-4784-b0cf-40ce877be253"
NW_020270366.1	RepeatMasker	LINE/I-Jockey	18424906	18425290	410	+	.	ID="RND-6_FAMILY-3145";Tend="1419";Tstart="1042";shortTE="F";uid="fb3c4fc9-bf36-4c65-8187-9fed6e0f2304"
NW_020270366.1	RepeatMasker	DNA	19377305	19377675	912	+	.	ID="DNA8-31_AP";TEgroup="ctg_1%7CDNA8-31_AP%7C16";Tend="595";Tstart="1";shortTE="F";uid="4add750a-f90a-4ec6-b09c-562faf608e97"
NW_020270366.1	RepeatMasker	Retroposon?	5684022	5684511	495	+	.	ID="SINE2-2_AP";Tend="490";Tstart="1";shortTE="F";uid="08bd7492-eb2c-45bb-925b-b16c8f9a215a"
NW_020270366.1	RepeatMasker	DNA/hAT-Charlie	26120384	26120717	964	+	.	ID="HAT-N1_AP";TEgroup="ctg_1%7CHAT-N1_AP%7C5";Tend="561";Tstart="1";shortTE="F";uid="7d7ca121-703b-4e48-9a62-1f9cc477f655"
NW_020270366.1	RepeatMasker	Unknown	23613378	23613839	777	+	.	ID="RND-6_FAMILY-762";Tend="1398";Tstart="969";shortTE="F";uid="fde59673-5525-4d1f-8652-6eda67c8e437"
NW_020270366.1	RepeatMasker	DNA	16639590	16639967	1024	+	.	ID="TTAA8_AP";Tend="438";Tstart="1";shortTE="F";uid="0439dc5a-d7d2-4799-8e13-49fcaca4f31b"
NW_020270366.1	RepeatMasker	DNA	20210427	20210722	555	+	.	ID="DNA4-2_AP";Tend="544";Tstart="248";shortTE="F";uid="2dde65b2-e611-47df-916a-5fafef336f85"
NW_020270366.1	RepeatMasker	Unknown	23641993	23642424	2688	+	.	ID="RND-1_FAMILY-101";Tend="1405";Tstart="978";shortTE="F";uid="5f74f417-823a-4b20-8680-c8f2b2646914"
NW_020270366.1	RepeatMasker	Unknown	8738063	8739293	7948	+	.	ID="RND-1_FAMILY-7";Tend="2492";Tstart="1325";shortTE="F";uid="6d830c15-4ee8-4739-9b85-02ce08b49ac5"
NW_020270366.1	RepeatMasker	LINE/I-Jockey	11237590	11238269	506	+	.	ID="JOCKEY-2_RPR";Tend="2200";Tstart="1528";shortTE="F";uid="4f655c29-08e7-4ddd-93a5-6565e58b6ec2"
NW_020270366.1	RepeatMasker	Retroposon?	12594254	12594925	2744	+	.	ID="SINE2-2_AP";Tend="974";Tstart="302";shortTE="F";uid="e2a4cde2-338d-4599-9d4d-d8f2bdd3538d"
NW_020270366.1	RepeatMasker	DNA/hAT-hAT19	18742911	18743442	738	+	.	ID="DNA8-73_AP";TEgroup="ctg_1%7CDNA8-73_AP%7C6";Tend="784";Tstart="1";shortTE="F";uid="e122a3af-fd69-4222-a58f-047790947f9d"
NW_020270366.1	RepeatMasker	DNA	15639221	15639424	1347	+	.	ID="ttaa3b_ap";Tend="204";Tstart="1";shortTE="F";uid="d43c42f3-47da-4778-b617-211534d1f8d8"
NW_020270366.1	RepeatMasker	Retroposon?	25134408	25135194	1457	+	.	ID="RND-3_FAMILY-44";Tend="1366";Tstart="644";shortTE="F";uid="09b7b6ac-2e6f-4623-9e6e-db465d3954b6"
NW_020270366.1	RepeatMasker	DNA/hAT-Tip100	6834213	6834416	404	+	.	ID="RND-6_FAMILY-1086";Tend="1356";Tstart="1156";shortTE="F";uid="3fd87d8c-c0cd-4756-8e98-4bd51f845632"
NW_020270366.1	RepeatMasker	Unknown	7883458	7883914	461	+	.	ID="RND-4_FAMILY-76";TEgroup="ctg_1%7CRND-4_FAMILY-76%7C1";Tend="1547";Tstart="871";shortTE="F";uid="4ef6a70b-5db8-4695-a2f6-442d78039ea1"
NW_020270366.1	RepeatMasker	DNA/hAT-Blackjack	10280916	10281377	1054	+	.	ID="RND-6_FAMILY-2118";TEgroup="ctg_1%7CRND-6_FAMILY-2118%7C1";Tend="1861";Tstart="849";shortTE="F";uid="5d1126fe-efeb-4209-b2ff-40015e0bfcf5"
NW_020270366.1	RepeatMasker	Retroposon?	16746928	16747178	657	+	.	ID="SINE2-1_AP";Tend="1358";Tstart="1106";shortTE="F";uid="a8c13ba0-d796-4d4a-98f0-0ed69d415cd4"
NW_020270366.1	RepeatMasker	DNA/hAT-Tip100	12613412	12613649	1515	+	.	ID="RND-6_FAMILY-9712";Tend="1771";Tstart="1536";shortTE="F";uid="64b8a653-ed32-47f3-903c-55bc3fdb0d23"
NW_020270366.1	RepeatMasker	Retroposon?	1459318	1459559	424	+	.	ID="SINE2-1_AP";Tend="995";Tstart="738";shortTE="F";uid="ebe6402e-b39c-4bb2-b637-0d8a72764db2"
NW_020270366.1	RepeatMasker	DNA	6074729	6074951	769	+	.	ID="DNA4-3_AP";Tend="449";Tstart="230";shortTE="F";uid="9d9a60f5-d1ad-45fa-91a7-abeed30caeb5"
NW_020270366.1	RepeatMasker	DNA/hAT-hATm	21626352	21626534	1000	+	.	ID="hat-6_ap";Tend="186";Tstart="2";shortTE="F";uid="9258dc64-d9fa-4649-bc70-7a311f68ac2d"
NW_020270366.1	RepeatMasker	DNA/MULE-MuDR	25163905	25164368	1099	+	.	ID="MUDR10X_AP";TEgroup="ctg_1%7CMUDR10X_AP%7C1";Tend="2129";Tstart="1572";shortTE="F";uid="153a7fb6-e6aa-40ed-aecd-7ee0e32481f2"
NW_020270366.1	RepeatMasker	Unknown	18037484	18038065	3872	+	.	ID="RND-1_FAMILY-108";Tend="1496";Tstart="933";shortTE="F";uid="21381beb-5758-4663-8080-93d2ae8b2f60"
NW_020270366.1	RepeatMasker	DNA	8104509	8104938	1862	+	.	ID="TTAA8_AP";Tend="438";Tstart="1";shortTE="F";uid="299ad564-2b8f-447d-b70c-2678a9908e33"
NW_020270366.1	RepeatMasker	Retroposon?	5580674	5580799	517	+	.	ID="RND-3_FAMILY-44";Tend="1306";Tstart="1196";shortTE="F";uid="5eeec37c-de6f-4df5-bd9f-3ca65f52e851"
NW_020270366.1	RepeatMasker	Unknown	14689181	14690094	7424	+	.	ID="RND-1_FAMILY-17";Tend="1792";Tstart="908";shortTE="F";uid="ba20065d-b88e-43c1-956f-6a67e2204e7f"
NW_020270366.1	RepeatMasker	Retroposon?	24622997	24624280	4331	+	.	ID="SINE2-2_AP";Tend="1288";Tstart="1";shortTE="F";uid="ad51764c-2c17-4aef-927f-c37e6cc02bed"
NW_020270366.1	RepeatMasker	Retroposon?	18386357	18387156	2595	+	.	ID="RND-3_FAMILY-44";Tend="1369";Tstart="611";shortTE="F";uid="1718218c-7dff-498d-a092-0d0e87889e50"
NW_020270366.1	RepeatMasker	Retroposon?	21032877	21033675	3273	+	.	ID="RND-3_FAMILY-44";Tend="1357";Tstart="560";shortTE="F";uid="ae62d06a-67a7-4055-a920-410b3c923c9d"
NW_020270366.1	RepeatMasker	DNA/MULE-MuDR	5863530	5864599	1332	+	.	ID="mudr7x_ap";Tend="1615";Tstart="451";shortTE="F";uid="cae125d8-ec4e-4d17-9464-114fafe9a2c0"
NW_020270366.1	RepeatMasker	Retroposon?	25159446	25159710	419	+	.	ID="SINE2-2_AP";Tend="270";Tstart="1";shortTE="F";uid="b264df0c-dbbf-4244-a4ca-3384a694faf5"
NW_020270366.1	RepeatMasker	DNA/Ginger-1	1568015	1568198	848	+	.	ID="GINGER1-1_AP";Tend="3411";Tstart="3182";shortTE="F";uid="fa230be8-1db9-4a4c-b071-533d141b3989"
NW_020270366.1	RepeatMasker	DNA/hAT-Charlie	6128347	6128670	2189	+	.	ID="RND-5_FAMILY-4105";Tend="1232";Tstart="909";shortTE="F";uid="ad7a15d4-6e5a-4523-8a3f-084179a43b20"
NW_020270366.1	RepeatMasker	LINE/I-Jockey	6865943	6866714	2087	+	.	ID="RND-5_FAMILY-4240";TEgroup="ctg_1%7CRND-5_FAMILY-4240%7C1";Tend="1436";Tstart="154";shortTE="F";uid="7a973825-addf-4d21-9ccd-d157cb412771"
NW_020270366.1	RepeatMasker	DNA/Kolobok-E	1824821	1824925	456	+	.	ID="RND-4_FAMILY-52";Tend="1026";Tstart="909";shortTE="F";uid="d122196d-3149-4da9-89b8-2aad1428b7ac"
NW_020270366.1	RepeatMasker	DNA/hAT	25008399	25008528	537	+	.	ID="DNA8-90_AP";Tend="131";Tstart="2";shortTE="F";uid="38c51b1f-7879-49fd-b1b8-3db46a834ca1"
NW_020270366.1	RepeatMasker	DNA/Kolobok-T2	3595477	3595587	436	+	.	ID="REP-4_PBA";Tend="614";Tstart="506";shortTE="F";uid="999ca612-5898-4842-959c-82b18b8c8941"
NW_020270366.1	RepeatMasker	DNA/TcMar-Pogo	13538526	13538760	1763	+	.	ID="RND-5_FAMILY-3180";Tend="1734";Tstart="1503";shortTE="F";uid="1df8623e-2552-4276-97b3-5e4dc403669a"
NW_020270366.1	RepeatMasker	DNA	6368155	6368317	463	+	.	ID="dna4-2_ap";Tend="148";Tstart="1";shortTE="F";uid="56cea690-89c9-472e-93ad-23590c491873"
NW_020270366.1	RepeatMasker	LINE/I-Jockey	6058306	6058628	796	+	.	ID="RND-6_FAMILY-1153";Tend="1325";Tstart="957";shortTE="F";uid="21ec75d9-3e43-44ae-8b40-d0a5b540f150"
NW_020270366.1	RepeatMasker	DNA/TcMar-Mariner	9604331	9604901	1253	+	.	ID="halyomorpha_halys-6_family-1220";Tend="1326";Tstart="357";shortTE="F";uid="82eeebd0-6eae-4663-8d5a-7cab99e49903"
NW_020270366.1	RepeatMasker	DNA/TcMar-Tc1	22168329	22169941	3540	+	.	ID="RND-5_FAMILY-5386";Tend="1568";Tstart="1";shortTE="F";uid="58412071-68cd-4074-b04e-93503c6e0b87"
NW_020270366.1	RepeatMasker	LINE/R1	17371942	17372251	1245	+	.	ID="RND-4_FAMILY-203";Tend="3404";Tstart="3115";shortTE="F";uid="f91d2a25-a0db-47a6-8d57-91284e843ab3"
NW_020270366.1	RepeatMasker	DNA/hAT-Charlie	17948309	17948531	1568	+	.	ID="RND-5_FAMILY-2427";Tend="1103";Tstart="866";shortTE="F";uid="5211d811-c7ac-4b6a-97fd-d486cb1d4ff1"
NW_020270366.1	RepeatMasker	Unknown	10146324	10146971	4907	+	.	ID="RND-6_FAMILY-1553";Tend="1604";Tstart="953";shortTE="F";uid="1b055317-bff4-4a62-a4c1-debb8985be7a"
NW_020270366.1	RepeatMasker	LINE/I-Jockey	2572274	2572525	607	+	.	ID="RND-6_FAMILY-3145";Tend="1518";Tstart="1241";shortTE="F";uid="0bc9eb5e-2e1e-4227-8277-db0816a0273f"
NW_020270366.1	RepeatMasker	LINE/I-Jockey	12643965	12644904	781	+	.	ID="RND-6_FAMILY-3145";TEgroup="ctg_1%7CRND-6_FAMILY-3145%7C1";Tend="1853";Tstart="575";shortTE="F";uid="2c691689-e079-4e47-8840-d7a9e0dbc5fc"
NW_020270366.1	RepeatMasker	DNA	12893895	12894137	714	+	.	ID="DNA4-2_AP";Tend="769";Tstart="532";shortTE="F";uid="0df2fcb5-edb3-48c9-a38e-8787c2f99af1"
NW_020270366.1	RepeatMasker	DNA/TcMar-Tc1	2784300	2784466	478	+	.	ID="RND-5_FAMILY-365";Tend="1020";Tstart="854";shortTE="F";uid="fb5521cf-d5b8-4f25-94d1-030b7ee2091c"
NW_020270366.1	RepeatMasker	DNA	19412584	19412941	1734	+	.	ID="TTAA20_AP";Tend="663";Tstart="283";shortTE="F";uid="5b74a170-ec94-42b8-838e-2c28e8214b32"
NW_020270366.1	RepeatMasker	Unknown	8940511	8940896	2533	+	.	ID="RND-1_FAMILY-25";Tend="1403";Tstart="990";shortTE="F";uid="da36b0f9-a479-47c1-abfd-a018c8aa3fea"
NW_020270366.1	RepeatMasker	DNA/Kolobok-E	12186795	12187037	408	+	.	ID="KOLOBOKE-2_AP";Tend="2076";Tstart="1829";shortTE="F";uid="867a74b2-f6cc-46e4-8389-193002b3d934"
NW_020270366.1	RepeatMasker	DNA/Kolobok-E	18005894	18006530	460	+	.	ID="KOLOBOKE-4_AP";Tend="3110";Tstart="2462";shortTE="F";uid="777aa256-5b82-497d-bdc6-ca739a5f8afd"
NW_020270366.1	RepeatMasker	DNA/TcMar-Pogo	11545066	11545669	1448	+	.	ID="RND-5_FAMILY-2724";TEgroup="ctg_1%7CRND-5_FAMILY-2724%7C1";Tend="1660";Tstart="683";shortTE="F";uid="a19726f0-e6d6-48b8-a6d1-5d034b3b3af4"
NW_020270366.1	RepeatMasker	DNA/hAT-Tip100	9671463	9671852	1754	+	.	ID="RND-6_FAMILY-1086";Tend="1356";Tstart="918";shortTE="F";uid="dba1e81f-7285-423b-bf5d-a740c2950297"
NW_020270366.1	RepeatMasker	Retroposon?	19782971	19783334	446	+	.	ID="SINE2-1_AP";Tend="1341";Tstart="968";shortTE="F";uid="da33fa40-553e-4417-b33a-60279a91eb8c"
NW_020270366.1	RepeatMasker	DNA/hAT-hAT19	4605803	4606054	762	+	.	ID="RND-6_FAMILY-7482";Tend="1245";Tstart="980";shortTE="F";uid="f4501654-6f90-41eb-9420-c996e39c8fc4"
NW_020270366.1	RepeatMasker	DNA	15971799	15971989	510	+	.	ID="TTAA3C_AP";Tend="190";Tstart="1";shortTE="F";uid="fbb16c1d-4e8d-4baa-b0d5-37f6cdfc84c0"
NW_020270366.1	RepeatMasker	DNA/hAT	23122778	23123002	657	+	.	ID="RND-5_FAMILY-6280";Tend="1072";Tstart="828";shortTE="F";uid="3d279237-5c86-4fc8-a878-8feec5d83a7e"
NW_020270366.1	RepeatMasker	DNA	2543584	2543766	684	+	.	ID="DNA8-31_AP";Tend="200";Tstart="1";shortTE="F";uid="d7559209-ce4b-488c-85c3-6b6468d79c9a"
NW_020270366.1	RepeatMasker	DNA/MULE-MuDR	16284039	16284301	752	+	.	ID="RND-6_FAMILY-192";Tend="1653";Tstart="1433";shortTE="F";uid="16cdc671-ef65-4b66-b6e5-08661110c084"
NW_020270366.1	RepeatMasker	DNA	17715084	17715380	603	+	.	ID="RND-5_FAMILY-4825";Tend="3759";Tstart="3463";shortTE="F";uid="2a0cf486-1c7a-430f-ae03-a9f4540bf5df"
NW_020270366.1	RepeatMasker	DNA/hAT-Blackjack	25335814	25336722	4195	+	.	ID="RND-6_FAMILY-2118";Tend="1816";Tstart="835";shortTE="F";uid="0df33b4a-e96f-402e-9f9a-a16d5d196c14"
NW_020270366.1	RepeatMasker	Unknown	7595848	7595970	885	+	.	ID="RND-5_FAMILY-651";Tend="1006";Tstart="883";shortTE="F";uid="7459cd6f-5ee5-4bbe-9a0e-777bd0c7774f"
NW_020270366.1	RepeatMasker	DNA/hAT-Charlie	21857231	21857455	701	+	.	ID="DNA8-32_AP";Tend="240";Tstart="18";shortTE="F";uid="81b01e69-a589-4976-87f0-1832d9c5aac7"
NW_020270366.1	RepeatMasker	DNA/TcMar-Mariner	13524219	13524560	2286	+	.	ID="RND-5_FAMILY-2335";Tend="1234";Tstart="900";shortTE="F";uid="dce91205-e396-4603-9b89-281bd977002a"
NW_020270366.1	RepeatMasker	DNA/MULE-MuDR	19938416	19938806	797	+	.	ID="MUDR1X_AP";TEgroup="ctg_1%7CMUDR1X_AP%7C6";Tend="2394";Tstart="1";shortTE="F";uid="d1350403-aac8-473e-8128-424defe13d54"
NW_020270366.1	RepeatMasker	Retroposon?	20751492	20752014	813	+	.	ID="SINE2-1_AP";Tend="803";Tstart="261";shortTE="F";uid="cf30f542-07ea-4ded-980f-4498bb5902f2"
NW_020270366.1	RepeatMasker	Retroposon?	11970037	11970565	824	+	.	ID="SINE2-1_AP";Tend="595";Tstart="5";shortTE="F";uid="930080c0-8470-4d6f-81c1-4f8ac1755bc8"
NW_020270366.1	RepeatMasker	DNA/MULE-MuDR	6155062	6155622	1483	+	.	ID="MUDR12X_AP";TEgroup="ctg_1%7CMUDR12X_AP%7C2";Tend="1083";Tstart="2";shortTE="F";uid="10633b77-faa4-495b-9874-377f9dce71e7"
NW_020270366.1	RepeatMasker	DNA/hAT-hAT19	16051066	16051424	576	+	.	ID="HAT-N7_AP";Tend="362";Tstart="4";shortTE="F";uid="dba0b814-bcc4-49da-9b7c-6655fbcaaa94"
NW_020270366.1	RepeatMasker	DNA/Kolobok-E	5000247	5000523	872	+	.	ID="RND-4_FAMILY-52";Tend="1293";Tstart="1015";shortTE="F";uid="7573d0a8-232e-45a7-9238-a39d7584eba3"
NW_020270366.1	RepeatMasker	Retroposon?	8516803	8516964	438	+	.	ID="RND-3_FAMILY-44";Tend="1302";Tstart="1145";shortTE="F";uid="cf04414a-a2d3-4507-8817-cbd1aa6c7783"
NW_020270366.1	RepeatMasker	Unknown	8633801	8634636	6730	+	.	ID="RND-1_FAMILY-45";Tend="1801";Tstart="937";shortTE="F";uid="a29f235b-2895-4e1e-9d39-2a017de73979"
NW_020270366.1	RepeatMasker	DNA	531534	531980	993	+	.	ID="DNA4-3_AP";Tend="512";Tstart="3";shortTE="F";uid="0f1991e7-498b-4527-bc58-4713b96784bc"
NW_020270366.1	RepeatMasker	DNA/hAT-hAT19	8549560	8549751	923	+	.	ID="DNA8-66_AP";Tend="192";Tstart="1";shortTE="F";uid="660cf717-e37d-484e-81eb-41bc7e7dfd1c"
NW_020270366.1	RepeatMasker	Unknown	8391801	8392323	2301	+	.	ID="RND-5_FAMILY-1840";Tend="1514";Tstart="945";shortTE="F";uid="528cda12-f8cc-44c1-8364-43493f845474"
NW_020270366.1	RepeatMasker	DNA	20213608	20214009	944	+	.	ID="TTAA2D_AP";Tend="431";Tstart="1";shortTE="F";uid="e953ffbf-4976-47fc-a19a-e65ef8bf5fc9"
NW_020270366.1	RepeatMasker	DNA/Sola-1	9900032	9900240	1508	+	.	ID="SOLA1-6_AP";Tend="209";Tstart="1";shortTE="F";uid="e37d63e9-0c2a-4858-99d5-45f70181c943"
NW_020270366.1	RepeatMasker	DNA/hAT-Charlie	10694758	10695068	2569	+	.	ID="RND-5_FAMILY-1575";Tend="1247";Tstart="937";shortTE="F";uid="317b561c-60ea-4c15-adcc-6807e5ae2036"
NW_020270366.1	RepeatMasker	DNA/MULE-MuDR	16110413	16110633	586	+	.	ID="RND-6_FAMILY-1602";Tend="1064";Tstart="865";shortTE="F";uid="e244a5b6-c956-4a07-86ae-61c3d64357cc"
NW_020270366.1	RepeatMasker	DNA/hAT-Tip100	19045135	19045465	1917	+	.	ID="RND-6_FAMILY-9421";Tend="1247";Tstart="928";shortTE="F";uid="2d25b0da-dc10-4032-91d8-6bbded126853"
NW_020270366.1	RepeatMasker	DNA	25063577	25064172	986	+	.	ID="DNA4-3_AP";Tend="624";Tstart="23";shortTE="F";uid="66a759bc-4ff3-406d-a3b3-f37123e24d8d"
NW_020270366.1	RepeatMasker	Unknown	7976908	7977542	3791	+	.	ID="RND-5_FAMILY-782";Tend="1609";Tstart="948";shortTE="F";uid="55e15c89-c800-4db7-98b0-87fd31e3643b"
NW_020270366.1	RepeatMasker	DNA/hAT?	24096450	24096598	507	+	.	ID="DNA8-60_AP";Tend="216";Tstart="77";shortTE="F";uid="0c9a31dc-531a-448a-848c-b82fbabc43eb"
NW_020270366.1	RepeatMasker	LINE/I-Jockey	2550000	2550111	676	+	.	ID="RND-6_FAMILY-3145";Tend="1512";Tstart="1400";shortTE="F";uid="56f15004-36b2-4592-91ad-a8b3c06064b1"
NW_020270366.1	RepeatMasker	Unknown	12859807	12860051	1428	+	.	ID="RND-1_FAMILY-3";Tend="1226";Tstart="962";shortTE="F";uid="324d5b96-2234-4310-8ace-1fc5aded7183"
NW_020270366.1	RepeatMasker	LTR/Gypsy	105019	105646	1707	+	.	ID="RND-4_FAMILY-590";TEgroup="ctg_1%7CRND-4_FAMILY-590%7C1";Tend="1158";Tstart="819";shortTE="F";uid="e13d28c8-04ef-45d6-9d31-aad3cb83bb3e"
NW_020270366.1	RepeatMasker	DNA/hAT-Charlie	19348042	19348158	413	+	.	ID="RND-6_FAMILY-831";Tend="1226";Tstart="1101";shortTE="F";uid="69880b29-4377-426d-b42e-b9a24caedc9d"
NW_020270366.1	RepeatMasker	DNA/MULE-MuDR	21945762	21946553	4836	+	.	ID="RND-6_FAMILY-8710";Tend="1719";Tstart="920";shortTE="F";uid="8f8b32f8-b3f1-407c-ae3f-21e04d8a32b1"
NW_020270366.1	RepeatMasker	Unknown	5844841	5845461	4340	+	.	ID="RND-6_FAMILY-1121";Tend="1418";Tstart="799";shortTE="F";uid="04853a49-55dd-4927-bf78-c43cc7cbf155"
NW_020270366.1	RepeatMasker	Retroposon?	7061151	7061634	459	+	.	ID="RND-3_FAMILY-44";Tend="1318";Tstart="832";shortTE="F";uid="de3be072-0bfc-41c6-bbe9-ea344f0a9ff5"
NW_020270366.1	RepeatMasker	DNA/hAT-Charlie	1289156	1289465	1506	+	.	ID="RND-5_FAMILY-4105";Tend="1283";Tstart="958";shortTE="F";uid="a412b375-08a3-4b4f-aebf-2caa054941d6"
NW_020270366.1	RepeatMasker	DNA/Kolobok-E	15920617	15921088	523	+	.	ID="KOLOBOKE-4_AP";Tend="3027";Tstart="2494";shortTE="F";uid="da374fd7-728c-4735-8c44-b97af7a9f48a"
NW_020270366.1	RepeatMasker	DNA/hAT-Tip100	6623472	6623720	580	+	.	ID="DNA8-100B_AP";Tend="429";Tstart="191";shortTE="F";uid="d24b8d25-6b00-47ad-b893-c192f705a46a"
NW_020270366.1	RepeatMasker	DNA	25149939	25150199	687	+	.	ID="DNA-TTAA-1_AP";Tend="273";Tstart="2";shortTE="F";uid="9ddd778b-ba67-48cb-bd94-9203815f0b8f"
NW_020270366.1	RepeatMasker	DNA	986663	986963	867	+	.	ID="TTAA3B_AP";Tend="432";Tstart="156";shortTE="F";uid="6563e5a8-4e54-4840-8e38-8aebcf124c95"
NW_020270366.1	RepeatMasker	DNA	17058408	17058611	416	+	.	ID="ttaac_ap";Tend="327";Tstart="130";shortTE="F";uid="1ccc6ef9-6e4a-4f26-9fa9-7fa06b0230b2"
NW_020270366.1	RepeatMasker	Unknown	24725917	24726105	1079	+	.	ID="RND-1_FAMILY-100";Tend="1087";Tstart="903";shortTE="F";uid="ea50a7d5-ed6b-4bf4-9663-f3061e5abc91"
NW_020270366.1	RepeatMasker	DNA/TcMar-m44?	18695535	18695705	569	+	.	ID="dnax-4b_ap";Tend="170";Tstart="2";shortTE="F";uid="aa914522-83a6-449d-bea4-5ef34118b97b"
NW_020270366.1	RepeatMasker	Unknown	7979275	7979923	2436	+	.	ID="RND-5_FAMILY-1228";Tend="1432";Tstart="879";shortTE="F";uid="f94e4c60-7ae8-4342-9fda-a4d7ed70bc7c"
NW_020270366.1	RepeatMasker	DNA	3332657	3333106	1918	+	.	ID="TTAA8_AP";Tend="438";Tstart="1";shortTE="F";uid="4b9855ed-39a5-4fbf-9340-df749583fc8c"
NW_020270366.1	RepeatMasker	Unknown	25311386	25312046	4203	+	.	ID="RND-5_FAMILY-726";Tend="1402";Tstart="703";shortTE="F";uid="5f67d361-384a-498b-9072-c3d9353f568c"
NW_020270366.1	RepeatMasker	DNA/MULE-MuDR	2802578	2802893	430	+	.	ID="MUDR7X_AP";Tend="1671";Tstart="1352";shortTE="F";uid="4afa5e22-a4f2-493f-b76e-a4ee711c19ca"
NW_020270366.1	RepeatMasker	Unknown	19954994	19955279	2574	+	.	ID="RND-6_FAMILY-4399";Tend="1155";Tstart="870";shortTE="F";uid="722d0927-4999-4422-9f5f-fe13d5df1f31"
NW_020270366.1	RepeatMasker	LINE/I-Jockey	11238931	11240573	1052	+	.	ID="JOCKEY-2_RPR";Tend="4143";Tstart="2856";shortTE="F";uid="080a0e05-8cfe-4b9f-b0b2-e0d2e95f9294"
NW_020270366.1	RepeatMasker	DNA	9429470	9429891	1266	+	.	ID="TTAA2C_AP";Tend="421";Tstart="1";shortTE="F";uid="917fa5e8-82ec-4c7f-8acf-e794255bac2d"
NW_020270366.1	RepeatMasker	DNA/Ginger-2	24543057	24543181	556	+	.	ID="RND-1_FAMILY-26";Tend="909";Tstart="817";shortTE="F";uid="2a1139cd-1430-4b37-a82d-5df999a44a9e"
NW_020270366.1	RepeatMasker	Retroposon?	5492440	5492658	893	+	.	ID="RND-3_FAMILY-44";Tend="989";Tstart="785";shortTE="F";uid="3452dfb0-35b4-47d2-83e5-3c87c3f326ab"
NW_020270366.1	RepeatMasker	Retroposon?	25795326	25795581	513	+	.	ID="SINE2-1_AP";Tend="282";Tstart="2";shortTE="F";uid="e932991b-06da-4850-a719-fcec4306acb6"
NW_020270366.1	RepeatMasker	DNA/Kolobok-T2?	4902163	4902364	570	+	.	ID="KOLOBOK-N1_AEC";Tend="7513";Tstart="7322";shortTE="F";uid="4506264b-db7b-4790-a99b-e4cf3b1c514d"
NW_020270366.1	RepeatMasker	DNA	5737597	5737799	475	+	.	ID="ttaa2d_ap";Tend="203";Tstart="19";shortTE="F";uid="3077de61-6ac7-4744-abee-de5532e2c60a"
NW_020270366.1	RepeatMasker	DNA/hAT-Tip100	7085804	7086210	921	+	.	ID="RND-6_FAMILY-1086";Tend="1357";Tstart="917";shortTE="F";uid="055c0e3c-d3e0-4357-97b6-ffbdd70379cb"
NW_020270366.1	RepeatMasker	DNA	2324348	2326585	13358	+	.	ID="RND-5_FAMILY-1999";Tend="2307";Tstart="183";shortTE="F";uid="6b142521-dd73-41a2-a4fd-e4294d6cb622"
NW_020270366.1	RepeatMasker	Unknown	6662399	6662598	442	+	.	ID="RND-6_FAMILY-1050";Tend="1094";Tstart="828";shortTE="F";uid="5d81422f-68f2-44cf-ac58-2b518a16f319"
NW_020270366.1	RepeatMasker	DNA/hAT-hAT19	20303004	20303561	2546	+	.	ID="RND-5_FAMILY-1377";Tend="1414";Tstart="877";shortTE="F";uid="e71e1df2-54e2-4894-9ac1-64f71e5afa90"
NW_020270366.1	RepeatMasker	DNA/MULE-MuDR	6351982	6352220	769	+	.	ID="RND-6_FAMILY-1602";Tend="1078";Tstart="863";shortTE="F";uid="de3d4bad-3130-417e-aa4a-b7e0c2b98f3a"
NW_020270366.1	RepeatMasker	LINE/I-Jockey	21161568	21161875	407	+	.	ID="RND-6_FAMILY-3145";Tend="1324";Tstart="1022";shortTE="F";uid="4b064437-6ee7-4550-bef3-a55760ee0705"
NW_020270366.1	RepeatMasker	DNA/hAT-Charlie	6356711	6357046	673	+	.	ID="DNA8-72_AP";TEgroup="ctg_1%7CDNA8-72_AP%7C1";Tend="413";Tstart="1";shortTE="F";uid="a81f69e2-7d55-4db3-906d-48a8f367f068"
NW_020270366.1	RepeatMasker	Unknown	272011	272155	765	+	.	ID="RND-5_FAMILY-651";TEgroup="ctg_1%7CRND-5_FAMILY-651%7C1";Tend="1412";Tstart="886";shortTE="F";uid="7bf63706-e1b1-4017-ad06-a244389792ac"
NW_020270366.1	RepeatMasker	DNA/Kolobok-E	2563595	2564086	1112	+	.	ID="RND-6_FAMILY-1631";Tend="1420";Tstart="933";shortTE="F";uid="6118cc24-d8e0-4373-bbef-bfdf365f815c"
NW_020270366.1	RepeatMasker	Unknown	15697886	15698227	955	+	.	ID="RND-6_FAMILY-5203";Tend="407";Tstart="11";shortTE="F";uid="266a23b0-744c-4482-a90e-1cedec46f68f"
NW_020270366.1	RepeatMasker	DNA/hAT-Tip100	16367633	16367901	794	+	.	ID="HAT-8_LMI";Tend="3601";Tstart="3322";shortTE="F";uid="03754693-7787-4470-8721-7cf5d9fe5773"
NW_020270366.1	RepeatMasker	DNA/hAT-Charlie	17386083	17386416	1339	+	.	ID="RND-5_FAMILY-2427";Tend="1140";Tstart="858";shortTE="F";uid="ad6cbf90-9292-4a29-b6d0-9424cd9a527c"
NW_020270366.1	RepeatMasker	DNA	15598476	15598678	1295	+	.	ID="RND-6_FAMILY-3590";Tend="1320";Tstart="1117";shortTE="F";uid="c9299337-7379-4a0e-9d87-d283da89172d"
NW_020270366.1	RepeatMasker	Retroposon?	735548	736006	1286	+	.	ID="RND-3_FAMILY-44";Tend="1174";Tstart="752";shortTE="F";uid="85b5521e-0945-4eb2-8863-049a86c5b709"
NW_020270366.1	RepeatMasker	Retroposon?	10264269	10264909	2025	+	.	ID="RND-3_FAMILY-44";Tend="1368";Tstart="722";shortTE="F";uid="d861a4ac-cdd0-4c44-be14-d3b6e5d75a67"
NW_020270366.1	RepeatMasker	Retroposon?	17187466	17187818	494	+	.	ID="SINE2-2_AP";Tend="405";Tstart="10";shortTE="F";uid="a159512a-511b-462f-a993-b193e07ee16f"
NW_020270366.1	RepeatMasker	RC/Helitron	15220603	15221145	2990	+	.	ID="RND-6_FAMILY-7003";Tend="1452";Tstart="909";shortTE="F";uid="84691c7f-58a2-4746-9bff-136f44fa0fc0"
NW_020270366.1	RepeatMasker	Unknown	14755026	14755148	451	+	.	ID="RND-6_FAMILY-1334";Tend="1441";Tstart="1331";shortTE="F";uid="3d87db0d-b800-4295-a9d7-ed3af5f48755"
NW_020270366.1	RepeatMasker	DNA/MULE-MuDR	2979439	2979593	527	+	.	ID="MUDR8X_AP";Tend="1354";Tstart="1207";shortTE="F";uid="2b63a2dd-cf3c-4fef-a29a-0a24b74d073f"
NW_020270366.1	RepeatMasker	DNA	1922354	1922822	916	+	.	ID="TTAA8_AP";Tend="438";Tstart="1";shortTE="F";uid="49f190cb-bb5b-4e2e-9256-54b96fe6e671"
NW_020270366.1	RepeatMasker	DNA/hAT-Tip100	17584907	17585657	4812	+	.	ID="RND-6_FAMILY-9712";Tend="1576";Tstart="837";shortTE="F";uid="d3e97a09-03b8-4148-99e7-cd1ac6e009df"
NW_020270366.1	RepeatMasker	Unknown	20788470	20788861	561	+	.	ID="RND-4_FAMILY-560";Tend="1389";Tstart="1036";shortTE="F";uid="6b93856c-648e-4eb5-8b68-384bcb70f5af"
NW_020270366.1	RepeatMasker	Retroposon?	5316576	5317223	1124	+	.	ID="RND-3_FAMILY-44";Tend="1375";Tstart="728";shortTE="F";uid="d5ba7dcd-1a27-440b-bb81-d75dab2c2c41"
NW_020270366.1	RepeatMasker	DNA/hAT-Charlie	1704061	1704403	1255	+	.	ID="RND-5_FAMILY-2427";Tend="1166";Tstart="872";shortTE="F";uid="be309e5c-51b3-4793-a127-2cb30263df5d"
NW_020270366.1	RepeatMasker	Unknown	16531520	16533093	3452	+	.	ID="RND-4_FAMILY-76";Tend="1550";Tstart="60";shortTE="F";uid="53ea7e2d-da42-4efa-a551-14440df8f1f5"
NW_020270366.1	RepeatMasker	DNA	23360760	23361162	1457	+	.	ID="DNA-TTAA-1_AP";Tend="423";Tstart="1";shortTE="F";uid="aab94ef2-7b8b-4b98-a896-528ba8e8b43b"
NW_020270366.1	RepeatMasker	DNA/hAT-Tip100	13000125	13000373	1557	+	.	ID="RND-5_FAMILY-2105";Tend="1355";Tstart="1082";shortTE="F";uid="861c13fe-8b2f-431e-a030-a6079348f56b"
NW_020270366.1	RepeatMasker	DNA/Kolobok-E	7471469	7472092	435	+	.	ID="KOLOBOKE-4_AP";Tend="3206";Tstart="2526";shortTE="F";uid="81277b4a-72c3-4e26-95b8-b8274634a2dc"
NW_020270366.1	RepeatMasker	DNA	19813834	19814280	747	+	.	ID="DNA4-2_AP";Tend="485";Tstart="68";shortTE="F";uid="c731705a-503b-4a4e-93f8-4245be664efc"
NW_020270366.1	RepeatMasker	DNA/hAT-Ac	21275468	21275598	670	+	.	ID="DNA8-91B_AP";Tend="608";Tstart="483";shortTE="F";uid="111a231e-31b9-4cd6-b898-e65252be0a2b"
NW_020270366.1	RepeatMasker	DNA/hAT-hAT19	4782701	4782869	691	+	.	ID="RND-4_FAMILY-265";Tend="1097";Tstart="914";shortTE="F";uid="6ff14e34-dcef-4e08-8573-2b840c00bdd2"
NW_020270366.1	RepeatMasker	DNA/TcMar-Mariner	11385203	11386341	2473	+	.	ID="MARINER-69_LMI";Tend="1336";Tstart="192";shortTE="F";uid="48837af5-752e-498e-9ff9-899752cd62e0"
NW_020270366.1	RepeatMasker	DNA	11354818	11355253	1878	+	.	ID="TTAA8_AP";Tend="438";Tstart="24";shortTE="F";uid="f1db7906-7d8c-4581-bfc6-bec6581033d9"
NW_020270366.1	RepeatMasker	Unknown	12394334	12394932	3321	+	.	ID="RND-5_FAMILY-651";Tend="1496";Tstart="881";shortTE="F";uid="72b9abe7-f7ad-459d-9625-fbdaf84b833a"
NW_020270366.1	RepeatMasker	DNA	9557918	9558388	953	+	.	ID="DNA4-3_AP";Tend="517";Tstart="24";shortTE="F";uid="7028665a-0dd2-471b-a708-2c744b7d0ee5"
NW_020270366.1	RepeatMasker	Unknown	3367552	3367788	1024	+	.	ID="RND-4_FAMILY-76";Tend="1132";Tstart="871";shortTE="F";uid="936d77a1-8a83-4c9d-b35c-2f26962d47a6"
NW_020270366.1	RepeatMasker	DNA/Kolobok-E	7535566	7535848	782	+	.	ID="RND-6_FAMILY-1631";Tend="1751";Tstart="1472";shortTE="F";uid="e2481eb5-b5db-4aee-8730-c4d8b3bfd07b"
NW_020270366.1	RepeatMasker	DNA/hAT	11391273	11391638	2426	+	.	ID="RND-6_FAMILY-10693";Tend="1309";Tstart="926";shortTE="F";uid="027fb865-4478-4b19-bc31-8db2afb7d1ee"
NW_020270366.1	RepeatMasker	DNA/Ginger-1	19598524	19598730	819	+	.	ID="ginger1-1_ap";Tend="3411";Tstart="3183";shortTE="F";uid="4d999f4b-4fc4-48f7-a301-0b646bce26ed"
NW_020270366.1	RepeatMasker	DNA	18193429	18193688	662	+	.	ID="TTAA3C_AP";Tend="244";Tstart="1";shortTE="F";uid="b492d3a6-bc97-401f-835e-75e181c256cd"
NW_020270366.1	RepeatMasker	DNA	21661099	21661462	543	+	.	ID="DNA4-2_AP";Tend="414";Tstart="46";shortTE="F";uid="24105ce4-180c-4b3b-807f-2a83d9f6cf11"
NW_020270366.1	RepeatMasker	DNA/TcMar-Tc1	8175137	8175732	2998	+	.	ID="RND-6_FAMILY-314";Tend="1491";Tstart="909";shortTE="F";uid="868b3fec-7f3a-48e7-8e91-760d0827039e"
NW_020270366.1	RepeatMasker	Unknown	19217085	19217314	508	+	.	ID="RND-1_FAMILY-12";Tend="606";Tstart="387";shortTE="F";uid="7b44a774-497f-4b2f-900e-5d5e5b1a7f51"
NW_020270366.1	RepeatMasker	DNA/hAT	25832448	25833147	3600	+	.	ID="RND-1_FAMILY-94";Tend="1591";Tstart="902";shortTE="F";uid="fe7eb4a1-e05d-472c-92ef-7cacd34f6a46"
NW_020270366.1	RepeatMasker	LINE/I-Jockey	26009235	26009865	1689	+	.	ID="RND-5_FAMILY-719";Tend="1537";Tstart="1000";shortTE="F";uid="49e8afd9-e931-4e29-a7e6-5265cb90da6b"
NW_020270366.1	RepeatMasker	Retroposon?	20158486	20158634	408	+	.	ID="RND-3_FAMILY-44";Tend="1350";Tstart="1224";shortTE="F";uid="2cce10bd-77d4-4189-b811-8e76b4b1faaa"
NW_020270366.1	RepeatMasker	DNA	10524674	10524987	928	+	.	ID="DNA4-2_AP";Tend="769";Tstart="421";shortTE="F";uid="4ab6a9d6-b72a-4e40-a498-9bb90fb20711"
NW_020270366.1	RepeatMasker	Retroposon?	21436573	21436764	413	+	.	ID="RND-3_FAMILY-44";Tend="1382";Tstart="1143";shortTE="F";uid="f7b80351-2e87-482d-8d81-5c3bacb18989"
NW_020270366.1	RepeatMasker	DNA/hAT	5264486	5264825	962	+	.	ID="RND-5_FAMILY-6280";Tend="1188";Tstart="840";shortTE="F";uid="de64d403-4fc8-454b-811f-03d31451bd35"
NW_020270366.1	RepeatMasker	DNA/hAT-hAT19	9223418	9223907	455	+	.	ID="DNA8-73_AP";TEgroup="ctg_1%7CDNA8-73_AP%7C2";Tend="747";Tstart="60";shortTE="F";uid="8c45835e-d28a-43de-ab55-c501f26b5f96"
NW_020270366.1	RepeatMasker	Retroposon?	19272233	19272788	1560	+	.	ID="RND-3_FAMILY-44";Tend="1375";Tstart="822";shortTE="F";uid="0b0546dd-8518-4a4b-b7ab-52946d276a6b"
NW_020270366.1	RepeatMasker	DNA	20824718	20825219	1036	+	.	ID="DNA4-2_AP";Tend="492";Tstart="9";shortTE="F";uid="15e87c0d-d928-4690-b0bc-138bb4ab6705"
NW_020270366.1	RepeatMasker	DNA/hAT-Tip100	19895940	19896386	2630	+	.	ID="RND-6_FAMILY-9712";Tend="1571";Tstart="1140";shortTE="F";uid="dbefe278-8bc7-4477-b422-da4532a7546c"
NW_020270366.1	RepeatMasker	DNA	3278631	3278968	596	+	.	ID="TTAA2_AP";Tend="426";Tstart="116";shortTE="F";uid="8d5e55b9-166b-48da-8afa-08dfddf291d5"
NW_020270366.1	RepeatMasker	Unknown	3017121	3017283	583	+	.	ID="RND-5_FAMILY-1004";Tend="1580";Tstart="1419";shortTE="F";uid="d718f505-f387-4f15-8a8c-bdec360de365"
NW_020270366.1	RepeatMasker	Retroposon?	21617725	21618233	2289	+	.	ID="RND-6_FAMILY-3288";Tend="1462";Tstart="966";shortTE="F";uid="d5d44314-1980-4f8c-bf12-3fb4ef82bcc7"
NW_020270366.1	RepeatMasker	Retroposon?	25305444	25306151	995	+	.	ID="SINE2-1_AP";Tend="1376";Tstart="629";shortTE="F";uid="61bc36a0-1b0e-405a-bd44-106d6c5b54f2"
NW_020270366.1	RepeatMasker	DNA/MULE-MuDR	20896072	20896891	3102	+	.	ID="RND-1_FAMILY-92";Tend="1704";Tstart="911";shortTE="F";uid="780d4dfd-6500-45e9-9e91-999f135fd97e"
NW_020270366.1	RepeatMasker	Unknown	21305153	21305443	525	+	.	ID="RND-5_FAMILY-2298";Tend="1421";Tstart="1125";shortTE="F";uid="58331384-d4b2-4b92-a7fc-6960e30e5fdf"
NW_020270366.1	RepeatMasker	DNA/hAT	1754996	1755173	523	+	.	ID="DNA8-92_AP";TEgroup="ctg_1%7CDNA8-92_AP%7C2";Tend="600";Tstart="1";shortTE="T";uid="529ef322-4065-46f3-92a8-69e3b7331804"
NW_020270366.1	RepeatMasker	DNA/Kolobok-E	23069872	23070410	3175	+	.	ID="RND-5_FAMILY-3287";Tend="1491";Tstart="932";shortTE="F";uid="e101c9c8-f60f-4bed-88aa-a8d4ff1d04be"
NW_020270366.1	RepeatMasker	DNA	20808112	20809012	753	+	.	ID="DNA4-2_AP";TEgroup="ctg_1%7CDNA4-2_AP%7C6";Tend="618";Tstart="93";shortTE="F";uid="1400a9c2-a332-4816-8ee1-eb72bb0a0d6c"
NW_020270366.1	RepeatMasker	DNA/hAT	6206026	6206549	2564	+	.	ID="RND-5_FAMILY-7285";Tend="1522";Tstart="1007";shortTE="F";uid="d0ec84ee-822d-4b80-8da2-86a8ed9b0216"
NW_020270366.1	RepeatMasker	Retroposon?	25123025	25123146	569	+	.	ID="RND-3_FAMILY-44";Tend="1323";Tstart="1202";shortTE="F";uid="01139272-b079-4192-83cd-30461717533e"
NW_020270366.1	RepeatMasker	Retroposon?	11169983	11170090	411	+	.	ID="RND-3_FAMILY-44";Tend="1323";Tstart="1212";shortTE="F";uid="bc1ca673-29a2-4c72-a229-e06ebaf50450"
NW_020270366.1	RepeatMasker	Retroposon?	19070147	19071080	881	+	.	ID="SINE2-1_AP";Tend="1470";Tstart="9";shortTE="F";uid="51e6d785-3601-4908-aff5-4db9974c5ef7"
NW_020270366.1	RepeatMasker	LINE/R1	5439522	5439708	929	+	.	ID="RND-1_FAMILY-21";Tend="3424";Tstart="3246";shortTE="F";uid="47cd77fe-4467-4d5b-aa43-975d5dfc2b93"
NW_020270366.1	RepeatMasker	Unknown	23466983	23467185	918	+	.	ID="RND-4_FAMILY-560";Tend="1396";Tstart="1117";shortTE="F";uid="906b2c2f-7ae0-4bf4-ade5-36f9b60c9732"
NW_020270366.1	RepeatMasker	DNA/TcMar-Tc1	19916923	19917058	463	+	.	ID="MARINER-N22_AG";Tend="183";Tstart="60";shortTE="F";uid="3a7520fb-80e4-4035-bb4b-34b8a13a0d17"
NW_020270366.1	RepeatMasker	DNA	21031285	21031477	690	+	.	ID="TTAA3C_AP";Tend="213";Tstart="1";shortTE="F";uid="27fbc97c-a9fb-40f2-969d-4ef7c686599f"
NW_020270366.1	RepeatMasker	DNA	4494689	4495039	607	+	.	ID="DNA4-2_AP";Tend="473";Tstart="148";shortTE="F";uid="c475948e-a89d-42e1-87a0-c463e37e8129"
NW_020270366.1	RepeatMasker	Retroposon?	5069765	5070441	1938	+	.	ID="RND-3_FAMILY-44";Tend="1265";Tstart="597";shortTE="F";uid="bfcc27b1-6135-4766-b46e-2e15137253a9"
NW_020270366.1	RepeatMasker	Retroposon?	11600967	11602184	3098	+	.	ID="SINE2-2_AP";Tend="1998";Tstart="219";shortTE="F";uid="e53b7663-97a5-4eaf-b72e-5e950f7ff200"
NW_020270366.1	RepeatMasker	DNA/hAT-hAT19	5561405	5562111	3057	+	.	ID="RND-5_FAMILY-862";Tend="1620";Tstart="927";shortTE="F";uid="3e464990-28a3-42f4-8fa3-1a0b52f2f538"
NW_020270366.1	RepeatMasker	DNA/hAT-Tip100	5057008	5057350	2198	+	.	ID="RND-6_FAMILY-9712";Tend="1084";Tstart="742";shortTE="F";uid="957cee63-c9d5-4878-aff9-5e3aadfe2400"
NW_020270366.1	RepeatMasker	DNA/TcMar-Mariner	9603977	9604325	872	+	.	ID="HALYOMORPHA_HALYS-6_FAMILY-1220";Tend="358";Tstart="3";shortTE="F";uid="f58858d6-7620-4405-b466-393e16f3ebe3"
NW_020270366.1	RepeatMasker	DNA	17237681	17237878	941	+	.	ID="DNA8-31_AP";Tend="213";Tstart="1";shortTE="F";uid="c55e671c-fe9b-4a98-99d9-ee6f6ae0191d"
NW_020270366.1	RepeatMasker	DNA	984100	984652	902	+	.	ID="DNA4-2_AP";Tend="769";Tstart="225";shortTE="F";uid="e46e7465-895f-4342-86f8-69ae73f52c1f"
NW_020270366.1	RepeatMasker	Retroposon?	8732660	8733391	2000	+	.	ID="RND-3_FAMILY-44";Tend="1366";Tstart="642";shortTE="F";uid="d98dce4b-6c3b-4323-bbbb-c77c0201dbc0"
NW_020270366.1	RepeatMasker	DNA	17430322	17430516	461	+	.	ID="DNA4-2_AP";Tend="529";Tstart="349";shortTE="F";uid="b1318955-ec99-4cd3-b6c5-7f16d23f8004"
NW_020270366.1	RepeatMasker	DNA/hAT-Tip100	8399605	8399759	445	+	.	ID="DNA8-87_AP";Tend="402";Tstart="248";shortTE="F";uid="c5d3fdd0-fce0-455b-98ce-36f920b67a5a"
NW_020270366.1	RepeatMasker	DNA	13331942	13332534	1004	+	.	ID="DNA4-3_AP";Tend="637";Tstart="1";shortTE="F";uid="a3c6099f-bbf7-4d42-b07f-630f0e37d4f6"
NW_020270366.1	RepeatMasker	DNA	17255965	17256686	1920	+	.	ID="DNA4-2_AP";Tend="750";Tstart="1";shortTE="F";uid="0773f2a2-cbde-4ce7-aff0-99300692273f"
NW_020270366.1	RepeatMasker	DNA	14738272	14738459	727	+	.	ID="dna8-31_ap";Tend="595";Tstart="375";shortTE="F";uid="53b1bef2-fcc7-41e1-982c-a27afb9f91d8"
NW_020270366.1	RepeatMasker	DNA/Kolobok-E	9129835	9130014	1248	+	.	ID="RND-1_FAMILY-39";Tend="1807";Tstart="1628";shortTE="F";uid="21c35714-3e25-4afa-8c28-2a0f7ea0681e"
NW_020270366.1	RepeatMasker	DNA/hAT	11010736	11010845	466	+	.	ID="DNA8-68_AP";Tend="763";Tstart="657";shortTE="F";uid="996279e6-c130-4052-a2cf-598fb0af0bd2"
NW_020270366.1	RepeatMasker	Unknown	2161207	2161315	428	+	.	ID="RND-6_FAMILY-1050";Tend="1847";Tstart="1738";shortTE="F";uid="dcc7584d-e824-4616-9280-f59b6c3456f9"
NW_020270366.1	RepeatMasker	Unknown	12758006	12759286	8386	+	.	ID="RND-6_FAMILY-5669";Tend="1773";Tstart="484";shortTE="F";uid="874b69b7-2d29-40e6-b59c-8a727919ef26"
NW_020270366.1	RepeatMasker	DNA	3919012	3919174	422	+	.	ID="dna4-2_ap";Tend="185";Tstart="26";shortTE="F";uid="e6ba34ff-0103-4d8a-82c3-d5d580bb47bc"
NW_020270366.1	RepeatMasker	DNA/TcMar-Tigger	23195938	23197434	4899	+	.	ID="RND-5_FAMILY-3029";Tend="2430";Tstart="947";shortTE="F";uid="348494d8-23e0-4ed9-99ef-5f82bb65caa8"
NW_020270366.1	RepeatMasker	DNA	733305	733426	842	+	.	ID="RND-6_FAMILY-3590";Tend="1065";Tstart="946";shortTE="F";uid="49328a7c-677e-4116-8ba8-726b90ae9c9e"
NW_020270366.1	RepeatMasker	Unknown	18093432	18093735	1828	+	.	ID="RND-1_FAMILY-3";Tend="1257";Tstart="951";shortTE="F";uid="f6a1ddb7-2680-47f0-8434-152ad53be577"
NW_020270366.1	RepeatMasker	DNA/TcMar-Pogo	164210	165243	1121	+	.	ID="RND-6_FAMILY-3807";Tend="1530";Tstart="533";shortTE="F";uid="c6b45bbe-2e08-43fb-af94-4f2a18ba2582"
NW_020270366.1	RepeatMasker	DNA/hAT-hATm	8651279	8651399	452	+	.	ID="HAT-4_AP";Tend="1956";Tstart="1836";shortTE="F";uid="d30ff146-821c-4266-8860-771339126149"
NW_020270366.1	RepeatMasker	DNA/hAT-Tip100	8572730	8573249	3921	+	.	ID="RND-5_FAMILY-2105";Tend="1529";Tstart="1005";shortTE="F";uid="2289f299-9407-4847-8e21-131a323ea42b"
NW_020270366.1	RepeatMasker	Unknown	24812913	24813832	6581	+	.	ID="RND-1_FAMILY-116";Tend="1883";Tstart="955";shortTE="F";uid="f0217c2c-16b1-4cf0-a715-0b54b4649995"
NW_020270366.1	RepeatMasker	DNA/Kolobok-E	19155841	19156161	444	+	.	ID="KOLOBOKE-2_AP";Tend="2209";Tstart="1818";shortTE="F";uid="250a01a5-b668-4580-9e43-0eb9759eced2"
NW_020270366.1	RepeatMasker	DNA	10578558	10578723	1109	+	.	ID="RND-5_FAMILY-5157";Tend="1224";Tstart="1057";shortTE="F";uid="5746502b-ac07-4979-8629-35ccb591eb8e"
NW_020270366.1	RepeatMasker	DNA	1085146	1085578	557	+	.	ID="TTAA2B_AP";Tend="420";Tstart="1";shortTE="F";uid="80b89e90-d785-4590-9d9f-3adfaa8777cc"
NW_020270366.1	RepeatMasker	DNA/hAT-Charlie	77717	77941	516	+	.	ID="RND-6_FAMILY-2684";Tend="1215";Tstart="998";shortTE="F";uid="12edf7d0-2121-4c59-8a07-cc7897f1aa84"
NW_020270366.1	RepeatMasker	Retroposon?	21435757	21436527	852	+	.	ID="SINE2-2_AP";Tend="874";Tstart="1";shortTE="F";uid="ca9d211f-7afc-4b28-ab48-bace7a3f4139"
NW_020270366.1	RepeatMasker	DNA/TcMar-Tc1	1779899	1780031	483	+	.	ID="RND-6_FAMILY-314";Tend="1184";Tstart="1052";shortTE="F";uid="fa75875c-719e-4260-8be2-a22b79bb90d3"
NW_020270366.1	RepeatMasker	DNA/Ginger-2	25684450	25684569	835	+	.	ID="RND-6_FAMILY-7545";Tend="729";Tstart="610";shortTE="F";uid="0dded4b1-2c9a-45f9-81cf-13414c69fa5f"
NW_020270366.1	RepeatMasker	LTR/Copia	10939365	10939608	1300	+	.	ID="RND-5_FAMILY-5187";Tend="1246";Tstart="973";shortTE="F";uid="2844bf5f-c5f1-4dc9-a645-5d93652050e1"
NW_020270366.1	RepeatMasker	Retroposon?	19491280	19492628	722	+	.	ID="SINE2-2_AP";TEgroup="ctg_1%7CSINE2-2_AP%7C1";Tend="1998";Tstart="232";shortTE="F";uid="fa9b140a-a2ee-4bee-a3d2-b5e7d2d3264b"
NW_020270366.1	RepeatMasker	DNA/MULE-MuDR	12305620	12305744	413	+	.	ID="RND-1_FAMILY-92";Tend="1232";Tstart="1108";shortTE="F";uid="4c950618-8a6e-49e5-a9a7-96fc44b3b8ff"
NW_020270366.1	RepeatMasker	DNA	20606386	20606805	783	+	.	ID="TTAA2B_AP";Tend="404";Tstart="1";shortTE="F";uid="aff70037-102e-472f-8fda-62b73f76a760"
NW_020270366.1	RepeatMasker	DNA/MULE-NOF	25029979	25030347	780	+	.	ID="RND-6_FAMILY-1998";Tend="2161";Tstart="1106";shortTE="F";uid="8078ea82-2717-49bf-9fc5-dda5b33f5a47"
NW_020270366.1	RepeatMasker	Unknown	25337593	25337851	1522	+	.	ID="RND-1_FAMILY-2";Tend="1216";Tstart="970";shortTE="F";uid="069ba28d-9f10-43ee-b4ee-09e3a325a0fc"
NW_020270366.1	RepeatMasker	DNA/hAT-Tip100	22641634	22642111	3493	+	.	ID="RND-6_FAMILY-1086";Tend="1376";Tstart="908";shortTE="F";uid="683fd8fa-6eef-486f-80a9-99f05f5cf672"
NW_020270366.1	RepeatMasker	DNA	422827	422970	473	+	.	ID="DNA-TTAA-1_AP";Tend="137";Tstart="4";shortTE="F";uid="82204124-9946-4143-9f03-d6949e39784a"
NW_020270366.1	RepeatMasker	DNA/MULE-MuDR	7482440	7482610	798	+	.	ID="RND-6_FAMILY-1197";TEgroup="ctg_1%7CRND-6_FAMILY-1197%7C1";Tend="1331";Tstart="912";shortTE="F";uid="53e51cc0-9c02-4687-b987-234707a74d61"
NW_020270366.1	RepeatMasker	Retroposon?	8701079	8702196	978	+	.	ID="RND-3_FAMILY-44";Tend="1529";Tstart="566";shortTE="F";uid="683bc8b1-4647-4740-8f90-f82de36361db"
NW_020270366.1	RepeatMasker	Unknown	16917731	16917980	1348	+	.	ID="RND-6_FAMILY-27391";Tend="1231";Tstart="971";shortTE="F";uid="745e3cd0-87da-43bd-bf61-40b890033180"
NW_020270366.1	RepeatMasker	Unknown	7946322	7946672	1646	+	.	ID="RND-5_FAMILY-1058";Tend="1401";Tstart="990";shortTE="F";uid="733782f9-021f-4533-b55f-864a2a63df49"
NW_020270366.1	RepeatMasker	DNA	19029714	19030243	1308	+	.	ID="DNA4-3_AP";Tend="518";Tstart="3";shortTE="F";uid="bd0ea565-a60c-43df-9868-2657177b57d0"
NW_020270366.1	RepeatMasker	DNA/hAT-Charlie	7875512	7875636	518	+	.	ID="hat-n2_ppo";Tend="125";Tstart="1";shortTE="F";uid="da404ea7-bd57-44da-ab2a-0a93109525af"
NW_020270366.1	RepeatMasker	Unknown	9539196	9540121	1150	+	.	ID="RND-1_FAMILY-33";Tend="1116";Tstart="149";shortTE="F";uid="a370248b-173f-47da-a319-9c554da480db"
NW_020270366.1	RepeatMasker	Unknown	22124397	22124847	1200	+	.	ID="RND-5_FAMILY-7189";Tend="1576";Tstart="1152";shortTE="F";uid="7c20e4b9-ceee-463c-9087-e4acf96ccfda"
NW_020270366.1	RepeatMasker	Retroposon?	11844112	11844423	479	+	.	ID="RND-3_FAMILY-44";Tend="1350";Tstart="1068";shortTE="F";uid="be73d896-844b-497e-b507-0861fea79d5f"
NW_020270366.1	RepeatMasker	Unknown	7589987	7590476	649	+	.	ID="RND-5_FAMILY-504";Tend="1062";Tstart="580";shortTE="F";uid="fe0ee984-228a-4244-902f-29a817eedfbf"
NW_020270366.1	RepeatMasker	DNA/hAT-Tip100	14740592	14741018	2937	+	.	ID="RND-1_FAMILY-87";Tend="1315";Tstart="886";shortTE="F";uid="1b527b45-da30-4ee0-be07-a9570e5459ff"
NW_020270366.1	RepeatMasker	DNA/TcMar-m44	19882536	19883878	799	+	.	ID="MARINER-33_LMI";Tend="1443";Tstart="141";shortTE="F";uid="9c6cf0dd-caa6-47b5-b7bb-c60cc2ee522b"
NW_020270366.1	RepeatMasker	Unknown	16695215	16695664	888	+	.	ID="RND-1_FAMILY-101";Tend="1376";Tstart="928";shortTE="F";uid="9641a20c-cf59-4006-8e37-e7b8821bd43d"
NW_020270366.1	RepeatMasker	DNA	5761375	5761599	1643	+	.	ID="TTAA2C_AP";Tend="423";Tstart="199";shortTE="F";uid="929a361a-c004-4d7e-ada8-d551fdd3ddcf"
NW_020270366.1	RepeatMasker	DNA/hAT-hAT19	17763039	17763233	764	+	.	ID="RND-5_FAMILY-862";Tend="1483";Tstart="1287";shortTE="F";uid="4ecdfdaf-4efb-4470-8466-aa28124aa7de"
NW_020270366.1	RepeatMasker	Unknown	13333156	13333429	1270	+	.	ID="RND-4_FAMILY-1307";Tend="1230";Tstart="949";shortTE="F";uid="9f3abddb-2d56-460c-91d2-6d5bc1265946"
NW_020270366.1	RepeatMasker	DNA	11822801	11823086	653	+	.	ID="DNA4-2_AP";Tend="313";Tstart="1";shortTE="F";uid="2f5f8228-e38d-4dd0-9ceb-a6f872ca53bf"
NW_020270366.1	RepeatMasker	DNA/hAT-Tip100	16041969	16042336	728	+	.	ID="RND-6_FAMILY-9655";TEgroup="ctg_1%7CRND-6_FAMILY-9655%7C2";Tend="1708";Tstart="1177";shortTE="F";uid="676b014e-e745-41e2-bdb8-a54ef66f54a1"
NW_020270366.1	RepeatMasker	DNA/Kolobok-T2	4183729	4183839	566	+	.	ID="REP-4_PBA";Tend="646";Tstart="535";shortTE="F";uid="a90a3d2c-6662-4b82-abee-5de4f990f3f2"
NW_020270366.1	RepeatMasker	DNA/hAT-Tip100	24529571	24530064	3682	+	.	ID="RND-6_FAMILY-12550";Tend="1428";Tstart="940";shortTE="F";uid="0f68331b-d348-41c8-8d81-69fe5b2eec75"
NW_020270366.1	RepeatMasker	DNA/TcMar-Pogo	408649	409234	4783	+	.	ID="RND-1_FAMILY-5";Tend="1513";Tstart="925";shortTE="F";uid="7133ff2d-6755-463e-8c6a-7015b746e6e3"
NW_020270366.1	RepeatMasker	LTR/Gypsy	18441091	18441203	404	+	.	ID="GYPSY-24_DEL-I";Tend="2732";Tstart="2619";shortTE="F";uid="635a1525-e8b9-4986-84ad-2b7a39e51845"
NW_020270366.1	RepeatMasker	Retroposon?	18763421	18763685	542	+	.	ID="RND-3_FAMILY-44";Tend="1331";Tstart="1078";shortTE="F";uid="db348bc6-57b8-4110-8f1a-1ee7cce16c65"
NW_020270366.1	RepeatMasker	DNA	13933939	13934327	779	+	.	ID="TTAA2D_AP";Tend="407";Tstart="19";shortTE="F";uid="a4c96b59-a260-4275-b1db-fd57b3f3988d"
NW_020270366.1	RepeatMasker	DNA/MULE-MuDR	7481900	7482044	758	+	.	ID="RND-6_FAMILY-1197";Tend="1112";Tstart="970";shortTE="F";uid="e419eafa-ea7e-4783-a4b8-6bd0cc84cc23"
NW_020270366.1	RepeatMasker	Unknown	11163870	11164601	1588	+	.	ID="RND-6_FAMILY-7428";Tend="1278";Tstart="539";shortTE="F";uid="26d40aa0-b204-4b55-adc6-c52a174002f4"
NW_020270366.1	RepeatMasker	Retroposon?	20807625	20808096	958	+	.	ID="RND-3_FAMILY-44";Tend="1369";Tstart="868";shortTE="F";uid="2957394e-9fc8-428b-9bd6-25e3c545d6ff"
NW_020270366.1	RepeatMasker	Retroposon?	24624533	24624848	551	+	.	ID="RND-3_FAMILY-44";Tend="1375";Tstart="1080";shortTE="F";uid="c723fc55-4561-4f51-9b75-236cdb634c36"
NW_020270366.1	RepeatMasker	DNA	20094711	20095321	486	+	.	ID="DNA4-2_AP";Tend="769";Tstart="160";shortTE="F";uid="7448fc53-c96d-4e0e-98d6-e06f37a68493"
NW_020270366.1	RepeatMasker	DNA	20136216	20136651	833	+	.	ID="DNA4-2_AP";Tend="447";Tstart="2";shortTE="F";uid="a044daa7-bf16-4927-be99-97ad8f146f29"
NW_020270366.1	RepeatMasker	Retroposon?	25428403	25428962	848	+	.	ID="SINE2-1_AP";Tend="1407";Tstart="855";shortTE="F";uid="02675576-51fb-494d-9ed1-601dd5a2e97d"
NW_020270366.1	RepeatMasker	DNA/Kolobok-E	25716837	25717109	470	+	.	ID="KOLOBOKE-2_AP";Tend="2209";Tstart="1873";shortTE="F";uid="013a0a33-5162-42d2-b2d1-9ed1bfacc8e1"
NW_020270366.1	RepeatMasker	Unknown	18894091	18894374	1806	+	.	ID="RND-1_FAMILY-3";Tend="1242";Tstart="932";shortTE="F";uid="bb1346fb-4792-48cd-9b14-961f50f37823"
NW_020270366.1	RepeatMasker	LINE/I-Jockey	24090151	24090334	456	+	.	ID="JOCKEY-3_RPR";Tend="3578";Tstart="3395";shortTE="F";uid="29de9a78-1f36-467c-a081-532506fa43ad"
NW_020270366.1	RepeatMasker	DNA/TcMar-Tc1	1832818	1833108	727	+	.	ID="RND-6_FAMILY-314";Tend="1190";Tstart="907";shortTE="F";uid="32a14b2d-7e28-49d4-8d61-c1611b5e4ea7"
NW_020270366.1	RepeatMasker	Unknown	1477749	1478023	1298	+	.	ID="RND-1_FAMILY-7";Tend="2187";Tstart="1897";shortTE="F";uid="2ca1156c-3c5a-4a6e-aa6e-6f6190127ad6"
NW_020270366.1	RepeatMasker	DNA/MULE-MuDR	10849971	10850121	748	+	.	ID="RND-6_FAMILY-1602";Tend="1024";Tstart="873";shortTE="F";uid="168309f1-8d04-46d8-b1a1-02bf8d43a521"
NW_020270366.1	RepeatMasker	Unknown	20446024	20446147	562	+	.	ID="RND-6_FAMILY-3200";Tend="1146";Tstart="1010";shortTE="F";uid="1cc4c4da-3e47-4ae4-b970-112d1979244e"
NW_020270366.1	RepeatMasker	DNA/hAT-Ac	15922657	15923144	2754	+	.	ID="RND-5_FAMILY-736";Tend="1624";Tstart="1142";shortTE="F";uid="811b5fcf-f2a0-4029-9d89-c55a14404009"
NW_020270366.1	RepeatMasker	DNA	10003353	10003697	992	+	.	ID="TTAA3_AP";Tend="348";Tstart="1";shortTE="F";uid="d4c0dba4-e40b-4dc2-b824-74c516361387"
NW_020270366.1	RepeatMasker	DNA	6672756	6673502	610	+	.	ID="DNA4-2_AP";Tend="706";Tstart="6";shortTE="F";uid="ca8cdb97-7f72-45e0-8a12-e8f47dd4b834"
NW_020270366.1	RepeatMasker	DNA/Kolobok-E	16235771	16236143	647	+	.	ID="KOLOBOKE-2_AP";Tend="2209";Tstart="1800";shortTE="F";uid="8c531d01-0af4-449b-b442-cbc75770cd56"
NW_020270366.1	RepeatMasker	Retroposon?	16650162	16650281	651	+	.	ID="RND-3_FAMILY-44";Tend="1373";Tstart="1254";shortTE="F";uid="441ac76f-26cb-4580-86d3-233cdaecf6c0"
NW_020270366.1	RepeatMasker	DNA/Kolobok-T2?	3874695	3874897	481	+	.	ID="KOLOBOK-N1_AEC";Tend="7509";Tstart="7328";shortTE="F";uid="eb7801b1-8307-4279-8c60-5c31c55969d9"
NW_020270366.1	RepeatMasker	Unknown	18316317	18316764	2404	+	.	ID="RND-4_FAMILY-560";Tend="1397";Tstart="935";shortTE="F";uid="fed6b0f9-1612-4f4c-a5bc-6dfbb37e5bf6"
NW_020270366.1	RepeatMasker	DNA	685325	686043	2248	+	.	ID="DNA4-2_AP";Tend="734";Tstart="6";shortTE="F";uid="48a1f1b8-d7cc-4e85-8eac-67f483022ea5"
NW_020270366.1	RepeatMasker	DNA	3530272	3530569	1256	+	.	ID="TTAA2C_AP";Tend="422";Tstart="124";shortTE="F";uid="1f939086-f7f6-4591-ae33-8e9f3a4c5d12"
NW_020270366.1	RepeatMasker	Retroposon?	10263365	10264235	626	+	.	ID="SINE2-1_AP";Tend="968";Tstart="1";shortTE="F";uid="a4ed6864-e22b-45fe-b6b8-19861d1840b8"
NW_020270366.1	RepeatMasker	DNA/hAT-hAT19	20706877	20707504	3067	+	.	ID="RND-4_FAMILY-265";Tend="1518";Tstart="893";shortTE="F";uid="ec028839-2db5-48ed-b766-2df441a4b43a"
NW_020270366.1	RepeatMasker	DNA	18737298	18737554	429	+	.	ID="ttaa3_ap";Tend="404";Tstart="80";shortTE="F";uid="374c442c-3833-48d8-b765-8427f12f6ad6"
NW_020270366.1	RepeatMasker	Unknown	15124157	15124666	1468	+	.	ID="RND-1_FAMILY-45";Tend="1553";Tstart="952";shortTE="F";uid="e459c5d5-5371-496b-a02e-b2e4b5b4a299"
NW_020270366.1	RepeatMasker	DNA/hAT-Charlie	12555191	12555522	2241	+	.	ID="RND-1_FAMILY-38";Tend="1326";Tstart="983";shortTE="F";uid="efb39ee4-04bf-472c-9f2e-9772c9864088"
NW_020270366.1	RepeatMasker	Unknown	25756444	25756780	829	+	.	ID="RND-6_FAMILY-1553";Tend="1595";Tstart="1230";shortTE="F";uid="7ecb2326-6802-46f2-863e-607fc727a8fd"
NW_020270366.1	RepeatMasker	DNA/TcMar-Pogo?	973144	973475	1501	+	.	ID="DNA2-8_AP";Tend="765";Tstart="434";shortTE="F";uid="0bf200e8-12c1-4b4e-977f-0939ee42bebf"
NW_020270366.1	RepeatMasker	Unknown	7855650	7855815	1345	+	.	ID="RND-1_FAMILY-3";Tend="1225";Tstart="1060";shortTE="F";uid="f31c2fa2-58a5-4cce-9fb2-2bdfd6f4d66f"
NW_020270366.1	RepeatMasker	DNA/Kolobok-E	16307531	16307648	496	+	.	ID="RND-1_FAMILY-14";Tend="908";Tstart="792";shortTE="F";uid="dbecad57-2dca-4ebb-a35c-738b1e15d215"
NW_020270366.1	RepeatMasker	DNA/Kolobok-E	15734984	15735267	599	+	.	ID="RND-6_FAMILY-1631";Tend="1778";Tstart="1507";shortTE="F";uid="c845627e-329e-425d-90f9-e71c712f710a"
NW_020270366.1	RepeatMasker	DNA	4064128	4064510	760	+	.	ID="TTAA2D_AP";Tend="387";Tstart="3";shortTE="F";uid="6b9e4e16-c4e8-4336-ab11-53db598d9f08"
NW_020270366.1	RepeatMasker	DNA	25222736	25222914	729	+	.	ID="dna4-2_ap";Tend="769";Tstart="607";shortTE="F";uid="6ddd560c-2a67-4e81-afc5-d0a9d4500682"
NW_020270366.1	RepeatMasker	Retroposon?	3181104	3181908	1005	+	.	ID="SINE2-1_AP";Tend="1770";Tstart="848";shortTE="F";uid="f11e096b-79b7-4bd3-9453-66052feaeaa6"
NW_020270366.1	RepeatMasker	Retroposon?	18445418	18445878	401	+	.	ID="SINE2-1_AP";Tend="910";Tstart="459";shortTE="F";uid="1c2b6d19-46b7-4535-87be-8c5775c165a2"
NW_020270366.1	RepeatMasker	DNA/hAT-hAT19	16060871	16061114	545	+	.	ID="RND-6_FAMILY-14";Tend="1177";Tstart="937";shortTE="F";uid="99db5a6d-cc19-4961-b388-d58e68cd69da"
NW_020270366.1	RepeatMasker	Unknown	18934173	18935073	6322	+	.	ID="RND-1_FAMILY-20";Tend="1824";Tstart="962";shortTE="F";uid="c473c473-2111-4522-852e-e775b537d006"
NW_020270366.1	RepeatMasker	DNA/hAT	2974097	2974551	2029	+	.	ID="RND-5_FAMILY-6280";Tend="1288";Tstart="840";shortTE="F";uid="eb02f79a-7098-4af7-9d01-559761478287"
NW_020270366.1	RepeatMasker	DNA	16992095	16992408	514	+	.	ID="DNA4-2_AP";Tend="766";Tstart="433";shortTE="F";uid="d2f0e659-e47f-4588-a2e7-ce1bf5abe68f"
NW_020270366.1	RepeatMasker	LINE/L2	14386673	14386849	419	+	.	ID="RND-6_FAMILY-126";Tend="2018";Tstart="1852";shortTE="F";uid="de88cdff-d9cc-43a4-9ae5-db204c582712"
NW_020270366.1	RepeatMasker	Unknown	9767986	9768137	606	+	.	ID="RND-6_FAMILY-762";Tend="1756";Tstart="1595";shortTE="F";uid="64f78173-491c-4b93-9ea1-3a8eba8f221e"
NW_020270366.1	RepeatMasker	LTR/Copia	20239596	20239717	401	+	.	ID="COPIA-3_MMA-I";Tend="5172";Tstart="5060";shortTE="F";uid="e238f65c-3478-41a4-85cf-94b78d8875e1"
NW_020270366.1	RepeatMasker	DNA/hAT-Charlie	7668005	7668260	1784	+	.	ID="RND-5_FAMILY-1575";Tend="1247";Tstart="952";shortTE="F";uid="b943e2a8-ee46-48a3-aff0-6db1e1e0dfd1"
NW_020270366.1	RepeatMasker	DNA/MULE-MuDR	25163685	25163899	790	+	.	ID="RND-6_FAMILY-192";TEgroup="ctg_1%7CRND-6_FAMILY-192%7C3";Tend="1546";Tstart="867";shortTE="F";uid="abac8570-7846-4e5e-b28e-8bb1563bf4d8"
NW_020270366.1	RepeatMasker	Unknown	16776064	16776841	4363	+	.	ID="RND-1_FAMILY-50";Tend="1744";Tstart="959";shortTE="F";uid="899cc027-38ca-4e86-8ee7-4dfc0b19bc4b"
NW_020270366.1	RepeatMasker	DNA	11376870	11377305	2959	+	.	ID="TTAA3B_AP";Tend="436";Tstart="1";shortTE="F";uid="40461f55-2e06-4cc6-a65d-d4df02de584d"
NW_020270366.1	RepeatMasker	DNA/hAT-hAT19	20631890	20632794	4111	+	.	ID="RND-5_FAMILY-5747";Tend="1519";Tstart="643";shortTE="F";uid="2e3e3bba-e26d-484c-a17d-55bcc59ea213"
NW_020270366.1	RepeatMasker	DNA/Kolobok-E	16352725	16352950	838	+	.	ID="RND-6_FAMILY-1631";Tend="925";Tstart="695";shortTE="F";uid="a9711acf-c7de-43c9-943f-b16ead6235b0"
NW_020270366.1	RepeatMasker	Unknown	2010937	2011809	6419	+	.	ID="RND-1_FAMILY-17";Tend="1792";Tstart="875";shortTE="F";uid="8f4c08f0-08d5-45fb-af5d-b5d949dbb303"
NW_020270366.1	RepeatMasker	DNA/Kolobok-E	22884077	22884218	414	+	.	ID="KOLOBOKE-4_AP";Tend="6195";Tstart="6054";shortTE="F";uid="8482257a-f718-446c-98a2-d08c49e098e0"
NW_020270366.1	RepeatMasker	DNA/Ginger-2	15295403	15296583	6963	+	.	ID="ginger2-n2_ap";Tend="1692";Tstart="188";shortTE="F";uid="42b48ef6-1cba-475e-b912-c7ae4847f563"
NW_020270366.1	RepeatMasker	DNA/hAT-hAT19	20993127	20993371	693	+	.	ID="DNA8-96_AP";Tend="257";Tstart="3";shortTE="F";uid="15a91b79-1ef9-4c41-9f6a-e741eda5c178"
NW_020270366.1	RepeatMasker	DNA	7944084	7944518	688	+	.	ID="TTAA22_AP";Tend="432";Tstart="13";shortTE="F";uid="591c59ab-ec4e-426c-9917-90f979161782"
NW_020270366.1	RepeatMasker	DNA/hAT-Tip100	17787823	17788368	1645	+	.	ID="RND-6_FAMILY-9655";Tend="1712";Tstart="1169";shortTE="F";uid="4a149b36-3b43-4c97-a217-5bdbdfbb3a66"
NW_020270366.1	RepeatMasker	Unknown	13346285	13347551	8011	+	.	ID="RND-6_FAMILY-5669";Tend="1772";Tstart="526";shortTE="F";uid="87b3bdbb-9e71-4fba-b750-0b5216e4ecbb"
NW_020270366.1	RepeatMasker	DNA/MULE-MuDR	24649973	24650296	703	+	.	ID="MUDR1X_AP";Tend="1968";Tstart="1635";shortTE="F";uid="27988d5c-1b77-47f4-a398-3e2fecffd93e"
NW_020270366.1	RepeatMasker	DNA	9549111	9549349	512	+	.	ID="dna4-2_ap";Tend="237";Tstart="5";shortTE="F";uid="5dc4a149-8b40-4d63-b3f1-98f259a8d4be"
NW_020270366.1	RepeatMasker	DNA	8528336	8528648	684	+	.	ID="TTAA3_AP";Tend="328";Tstart="20";shortTE="F";uid="5b7323f9-664a-4d2b-b094-48bbefd495d8"
NW_020270366.1	RepeatMasker	DNA/Ginger-2	6020155	6021333	3569	+	.	ID="RND-6_FAMILY-1301";TEgroup="ctg_1%7CRND-6_FAMILY-1301%7C2";Tend="1733";Tstart="563";shortTE="F";uid="12a55075-dfb8-49e8-85d3-3e6453672788"
NW_020270366.1	RepeatMasker	LTR/Gypsy	5294893	5296227	7344	+	.	ID="RND-4_FAMILY-590";Tend="2158";Tstart="851";shortTE="F";uid="6e81829b-9549-411d-82c1-a8c55a4ca347"
NW_020270366.1	RepeatMasker	Retroposon?	22316965	22317600	1184	+	.	ID="RND-3_FAMILY-44";Tend="1336";Tstart="681";shortTE="F";uid="06149bd8-a50b-469a-9fed-f86b73df1d1b"
NW_020270366.1	RepeatMasker	DNA	25281280	25281462	427	+	.	ID="ttaa3b_ap";Tend="213";Tstart="31";shortTE="F";uid="82f9dd8c-1307-4e5d-b09f-07280a3a8281"
NW_020270366.1	RepeatMasker	DNA/hAT	24527071	24527384	1796	+	.	ID="RND-6_FAMILY-10693";Tend="1298";Tstart="988";shortTE="F";uid="c3995791-15df-494d-a2d1-60fa93993b91"
NW_020270366.1	RepeatMasker	LINE/I-Jockey	16029847	16030547	618	+	.	ID="RND-5_FAMILY-4240";Tend="448";Tstart="154";shortTE="F";uid="ab5a6ac6-2dfb-451d-9ce1-a8afa8c4f63a"
NW_020270366.1	RepeatMasker	DNA/hAT-hAT19	10846793	10847312	2404	+	.	ID="RND-5_FAMILY-862";Tend="1451";Tstart="934";shortTE="F";uid="8c71c9b5-9128-4948-b1d0-6a8db8dd8473"
NW_020270366.1	RepeatMasker	DNA	23284470	23284868	1932	+	.	ID="TTAA3_AP";Tend="412";Tstart="1";shortTE="F";uid="2a93ec87-486f-49df-b5c8-fc2389b45d59"
NW_020270366.1	RepeatMasker	DNA/Kolobok-E	16631311	16631550	473	+	.	ID="KOLOBOKE-2_AP";Tend="2218";Tstart="1926";shortTE="F";uid="fb3cc6dc-ffb8-4d00-9b15-d8187fa13c36"
NW_020270366.1	RepeatMasker	DNA/hAT-Tip100	7356627	7357676	2563	+	.	ID="RND-6_FAMILY-7876";Tend="1322";Tstart="291";shortTE="F";uid="261a0bb4-ea41-48ef-8f88-31302398750b"
NW_020270366.1	RepeatMasker	DNA/Kolobok-E	23918420	23918903	1922	+	.	ID="RND-6_FAMILY-1631";Tend="1418";Tstart="939";shortTE="F";uid="216b4022-24f2-4657-b33b-3a32cb048c3d"
NW_020270366.1	RepeatMasker	Retroposon?	1239486	1239686	675	+	.	ID="SINE2-2_AP";Tend="194";Tstart="1";shortTE="F";uid="d13ff71c-526d-4206-9be8-a1648b08bcf6"
NW_020270366.1	RepeatMasker	RC/Helitron	3528888	3528990	447	+	.	ID="HELITRON-N1_PBA";Tend="684";Tstart="581";shortTE="F";uid="988732a6-0bcc-4161-b387-7f0ef58600fb"
NW_020270366.1	RepeatMasker	DNA/P	19630084	19630731	4782	+	.	ID="RND-5_FAMILY-5178";Tend="1821";Tstart="1186";shortTE="F";uid="2ae1e7cd-b213-4705-86f2-ea3ca7d37c0a"
NW_020270366.1	RepeatMasker	DNA	7939604	7940358	1409	+	.	ID="RND-6_FAMILY-3590";TEgroup="ctg_1%7CRND-6_FAMILY-3590%7C2";Tend="1671";Tstart="936";shortTE="F";uid="345ae5bc-e6ce-4cb9-9d01-125b8d1c57ad"
NW_020270366.1	RepeatMasker	Retroposon?	25519067	25519234	481	+	.	ID="RND-3_FAMILY-44";Tend="1395";Tstart="1236";shortTE="F";uid="b2ac2182-883e-4c62-b1ac-d5672171cedb"
NW_020270366.1	RepeatMasker	DNA	9098667	9098861	408	+	.	ID="DNA4-3_AP";Tend="637";Tstart="408";shortTE="F";uid="3025cd3f-c519-439f-9514-e75b6ab4607e"
NW_020270366.1	RepeatMasker	DNA	3579448	3580028	876	+	.	ID="DNA4-3_AP";Tend="625";Tstart="1";shortTE="F";uid="ea73f1cb-40d8-4ee2-8fab-e1cea80c9072"
NW_020270366.1	RepeatMasker	Retroposon?	11602458	11602722	1263	+	.	ID="RND-3_FAMILY-44";Tend="1378";Tstart="1124";shortTE="F";uid="ffff176d-e35f-4c1b-b796-b803bc910c60"
NW_020270366.1	RepeatMasker	Retroposon?	16620735	16621240	774	+	.	ID="RND-3_FAMILY-44";Tend="1150";Tstart="679";shortTE="F";uid="86aba688-e9ca-42aa-b43e-1013f57cf2f4"
NW_020270366.1	RepeatMasker	Retroposon?	7581915	7582299	1198	+	.	ID="RND-3_FAMILY-44";Tend="1049";Tstart="679";shortTE="F";uid="21969c58-794c-469d-a4a5-5a8a1c26eb51"
NW_020270366.1	RepeatMasker	DNA/MULE-NOF	16534546	16534660	434	+	.	ID="RND-6_FAMILY-1998";Tend="468";Tstart="358";shortTE="F";uid="199e6a48-98fd-491f-b7c5-edd13854fda7"
NW_020270366.1	RepeatMasker	Unknown	7659583	7660142	2676	+	.	ID="RND-4_FAMILY-1307";Tend="1567";Tstart="953";shortTE="F";uid="e173934e-0c2e-4b3d-b8d7-77962dc924ea"
NW_020270366.1	RepeatMasker	DNA/hAT	17609247	17609360	479	+	.	ID="DNA8-105_AP";Tend="647";Tstart="525";shortTE="F";uid="4dd5af97-d39d-4733-b028-0757e8052f98"
NW_020270366.1	RepeatMasker	Retroposon?	19856911	19858000	2589	+	.	ID="RND-3_FAMILY-44";Tend="1342";Tstart="264";shortTE="F";uid="b2e806eb-d8bb-41ca-add0-563bfc51c9ed"
NW_020270366.1	RepeatMasker	Retroposon?	10509878	10510322	715	+	.	ID="SINE2-2_AP";Tend="460";Tstart="1";shortTE="F";uid="8eb45a0d-ca7b-4d97-98b7-f57d15a84c9c"
NW_020270366.1	RepeatMasker	Retroposon?	7585357	7585714	609	+	.	ID="SINE2-2_AP";Tend="377";Tstart="1";shortTE="F";uid="96af316d-2fe2-4c77-a489-f0bc7912eb21"
NW_020270366.1	RepeatMasker	Unknown	1692409	1692676	1551	+	.	ID="RND-1_FAMILY-3";Tend="1224";Tstart="955";shortTE="F";uid="c3f6b422-f66a-4c08-8eff-b6fa73e72524"
NW_020270366.1	RepeatMasker	DNA/hAT-Charlie	13202197	13202440	896	+	.	ID="RND-6_FAMILY-2684";Tend="1179";Tstart="951";shortTE="F";uid="622c9a3c-822c-437b-b2b0-f43a7b1036fc"
NW_020270366.1	RepeatMasker	DNA	11879738	11880209	2486	+	.	ID="RND-6_FAMILY-3590";Tend="1322";Tstart="865";shortTE="F";uid="fd713abc-5e28-4969-b9a3-0746ec416780"
NW_020270366.1	RepeatMasker	DNA	21238648	21239405	1724	+	.	ID="DNA4-2_AP";Tend="763";Tstart="4";shortTE="F";uid="c30509b3-2e68-435a-b014-f955e56a5848"
NW_020270366.1	RepeatMasker	DNA/hAT-Tip100	3319408	3319586	589	+	.	ID="RND-6_FAMILY-3098";Tend="1147";Tstart="946";shortTE="F";uid="2766963b-4fb7-46dc-bcc7-cf6fd74e57ef"
NW_020270366.1	RepeatMasker	DNA/Kolobok-E	17311198	17311690	3113	+	.	ID="RND-5_FAMILY-3287";Tend="1449";Tstart="943";shortTE="F";uid="a0ea95dd-ebcf-4379-82b0-07f3043118bd"
NW_020270366.1	RepeatMasker	LINE/I-Jockey	11067382	11068737	707	+	.	ID="RND-6_FAMILY-3145";Tend="1335";Tstart="852";shortTE="F";uid="b86a0ade-1349-4489-96da-67ad61b3f3f6"
NW_020270366.1	RepeatMasker	RC/Helitron	21486255	21486759	2346	+	.	ID="RND-6_FAMILY-306";Tend="1810";Tstart="1506";shortTE="F";uid="35da1e48-4ce1-4ae0-b54b-8ec723e9b1db"
NW_020270366.1	RepeatMasker	DNA	12368489	12368751	582	+	.	ID="DNA4-2_AP";Tend="620";Tstart="351";shortTE="F";uid="2d04b970-4b42-4696-8345-d38f9b6cc7fa"
NW_020270366.1	RepeatMasker	DNA/MULE-MuDR	7506982	7507918	4479	+	.	ID="RND-1_FAMILY-67";Tend="1725";Tstart="804";shortTE="F";uid="e077059d-ceca-4754-826f-336714ef69c9"
NW_020270366.1	RepeatMasker	DNA/TcMar-Pogo	25861203	25861938	456	+	.	ID="RND-5_FAMILY-2724";TEgroup="ctg_1%7CRND-5_FAMILY-2724%7C4";Tend="1623";Tstart="695";shortTE="F";uid="49651c4e-eae2-4061-878f-d7da4c9ae746"
NW_020270366.1	RepeatMasker	Retroposon?	2424378	2424782	463	+	.	ID="RND-3_FAMILY-44";Tend="1400";Tstart="917";shortTE="F";uid="d80da41c-91d1-4d94-bb40-ae07ccfb28cd"
NW_020270366.1	RepeatMasker	DNA/hAT-Tip100	13667578	13668109	1883	+	.	ID="RND-6_FAMILY-7714";Tend="1653";Tstart="1102";shortTE="F";uid="d98bf00c-e932-4af4-b703-b5829d304ac5"
NW_020270366.1	RepeatMasker	DNA	2657759	2657999	401	+	.	ID="DNA4-3_AP";Tend="382";Tstart="120";shortTE="F";uid="27c676ef-b8a2-4ddf-98b0-6fd411b666a0"
NW_020270366.1	RepeatMasker	DNA	14200410	14200678	555	+	.	ID="dna4-2_ap";Tend="264";Tstart="1";shortTE="F";uid="4bca3b99-1cc3-4c3c-839b-c26f6a30397d"
NW_020270366.1	RepeatMasker	DNA/hAT-hATm	15966944	15967086	581	+	.	ID="HAT-6_AP";Tend="502";Tstart="345";shortTE="F";uid="48a1e38a-c137-4ce5-a7fd-35a6bef6f064"
NW_020270366.1	RepeatMasker	DNA/TcMar-m44?	15904267	15904438	508	+	.	ID="dnax-4b_ap";Tend="173";Tstart="2";shortTE="F";uid="21abe3e2-2d89-46b9-a86a-eceef074a854"
NW_020270366.1	RepeatMasker	RC/Helitron	6675039	6675227	920	+	.	ID="RND-6_FAMILY-2243";Tend="534";Tstart="361";shortTE="F";uid="17110563-53dc-4e69-a08b-f90b57c89515"
NW_020270366.1	RepeatMasker	DNA	15637901	15638396	1620	+	.	ID="DNA8-27_AP";Tend="589";Tstart="72";shortTE="F";uid="f6d09162-cb12-43e6-9b4b-11a12e003f3f"
NW_020270366.1	RepeatMasker	Retroposon?	4523734	4523875	445	+	.	ID="RND-3_FAMILY-44";Tend="1335";Tstart="1191";shortTE="F";uid="6b2433f6-3736-481d-b4ef-de5354480289"
NW_020270366.1	RepeatMasker	DNA/hAT	8394769	8394909	554	+	.	ID="RND-6_FAMILY-10693";TEgroup="ctg_1%7CRND-6_FAMILY-10693%7C1";Tend="1303";Tstart="919";shortTE="T";uid="cd4de4bd-937a-4668-8195-ddebaa2a7445"
NW_020270366.1	RepeatMasker	DNA	6402064	6402197	400	+	.	ID="dna4-2_ap";Tend="135";Tstart="1";shortTE="F";uid="b774c913-bf77-4529-9ce5-83a614c46066"
NW_020270366.1	RepeatMasker	DNA	24923265	24923429	434	+	.	ID="RND-5_FAMILY-412";Tend="1742";Tstart="1551";shortTE="F";uid="edd158c5-e4d1-49aa-a64f-231657e38592"
NW_020270366.1	RepeatMasker	Unknown	17478625	17479110	1802	+	.	ID="RND-1_FAMILY-105";TEgroup="ctg_1%7CRND-1_FAMILY-105%7C1";Tend="1634";Tstart="916";shortTE="F";uid="39c1ddac-d2ed-4b0b-871b-5ca7f629aa99"
NW_020270366.1	RepeatMasker	DNA	2748666	2749066	814	+	.	ID="DNA4-3_AP";Tend="512";Tstart="88";shortTE="F";uid="dd7ffbbd-2379-40ae-b3be-95ceecd2b884"
NW_020270366.1	RepeatMasker	DNA/hAT-Blackjack	4806565	4806728	660	+	.	ID="RND-6_FAMILY-2118";Tend="1012";Tstart="845";shortTE="F";uid="54c76031-6b56-4d43-9ef8-40f950fe1c0b"
NW_020270366.1	RepeatMasker	Retroposon?	3626337	3626654	497	+	.	ID="SINE2-1_AP";Tend="343";Tstart="1";shortTE="F";uid="12f1cfd4-92e8-4040-b8ce-80ba87e3f284"
NW_020270366.1	RepeatMasker	Unknown	5031424	5031552	703	+	.	ID="RND-6_FAMILY-2047";Tend="830";Tstart="708";shortTE="F";uid="bfdadfe5-6742-4f63-923e-fda50a2ccc24"
NW_020270366.1	RepeatMasker	Unknown	10610433	10610989	3851	+	.	ID="RND-1_FAMILY-61";Tend="1546";Tstart="954";shortTE="F";uid="3c1703f3-2387-4e25-8e49-43a1f6867c90"
NW_020270366.1	RepeatMasker	DNA	21339053	21339258	991	+	.	ID="RND-5_FAMILY-1999";Tend="1924";Tstart="1721";shortTE="F";uid="61bf6bcf-e09c-45de-a79e-92e6a9b2f0a2"
NW_020270366.1	RepeatMasker	RC/Helitron	9244612	9245114	2240	+	.	ID="RND-6_FAMILY-7003";Tend="1399";Tstart="960";shortTE="F";uid="e5daebf1-36f1-4441-a0da-e5d32fa4aed4"
NW_020270366.1	RepeatMasker	DNA	22162528	22162721	560	+	.	ID="TTAA8_AP";Tend="422";Tstart="242";shortTE="F";uid="03d83b93-6e6d-44b0-be6e-7079bfb6fb29"
NW_020270366.1	RepeatMasker	DNA/hAT-hAT19	22741346	22741995	711	+	.	ID="RND-6_FAMILY-7482";TEgroup="ctg_1%7CRND-6_FAMILY-7482%7C1";Tend="1535";Tstart="962";shortTE="F";uid="583e1f82-12c8-4bbc-9283-f6f5b9e7bbab"
NW_020270366.1	RepeatMasker	DNA	4057333	4057852	608	+	.	ID="DNA4-3_AP";Tend="491";Tstart="23";shortTE="F";uid="7cacc082-0638-4c49-b832-101b82229402"
NW_020270366.1	RepeatMasker	DNA	10612338	10612553	442	+	.	ID="ttaa2b_ap";Tend="408";Tstart="202";shortTE="F";uid="90421696-50e3-42d0-9d56-4688d494e84d"
NW_020270366.1	RepeatMasker	Retroposon?	7946137	7946319	644	+	.	ID="RND-3_FAMILY-44";Tend="1331";Tstart="1157";shortTE="F";uid="6c4e858f-4986-4b61-b8c5-da3e187bf285"
NW_020270366.1	RepeatMasker	Retroposon?	18056893	18057214	470	+	.	ID="SINE2-2_AP";Tend="409";Tstart="99";shortTE="F";uid="f11dc91a-93b8-4bb7-9802-b2b40ca4cbb8"
NW_020270366.1	RepeatMasker	DNA	10557889	10558232	1221	+	.	ID="DNA8-31_AP";TEgroup="ctg_1%7CDNA8-31_AP%7C9";Tend="595";Tstart="1";shortTE="F";uid="58de9e62-75f0-4ba1-8e91-f4c423fe1fcf"
NW_020270366.1	RepeatMasker	Retroposon?	25859879	25860218	470	+	.	ID="RND-3_FAMILY-44";TEgroup="ctg_1%7CRND-3_FAMILY-44%7C18";Tend="1363";Tstart="1103";shortTE="F";uid="6950010b-2a4a-4316-b069-5e62ed0cb216"
NW_020270366.1	RepeatMasker	DNA/TcMar-Pogo	19005067	19006788	7288	+	.	ID="RND-6_FAMILY-3807";Tend="2135";Tstart="509";shortTE="F";uid="f03ea0bf-71e1-4ab4-b0a9-ba27de2ed53c"
NW_020270366.1	RepeatMasker	LINE/I-Jockey	20396256	20397849	1475	+	.	ID="VINGI-1_APIS";Tend="2696";Tstart="819";shortTE="F";uid="137982c4-17d4-4cc7-ad72-09892a601690"
NW_020270366.1	RepeatMasker	Retroposon?	17438039	17439587	1818	+	.	ID="RND-3_FAMILY-44";Tend="1467";Tstart="1";shortTE="F";uid="22a00107-2485-4484-9da0-adbff78037e2"
NW_020270366.1	RepeatMasker	Retroposon?	17584027	17584288	578	+	.	ID="RND-3_FAMILY-44";Tend="914";Tstart="671";shortTE="F";uid="17d74c1c-16be-4095-8350-5db417bc3841"
NW_020270366.1	RepeatMasker	DNA	20764831	20765061	591	+	.	ID="dna4-2_ap";Tend="237";Tstart="1";shortTE="F";uid="f194883e-cfb9-4ceb-a495-34a4c6f26ba9"
NW_020270366.1	RepeatMasker	Retroposon?	261196	261619	455	+	.	ID="SINE2-1_AP";Tend="1284";Tstart="849";shortTE="F";uid="fc325e7d-82a0-46bc-a7cf-4344fabbdc65"
NW_020270366.1	RepeatMasker	Retroposon?	3522516	3522779	706	+	.	ID="RND-3_FAMILY-44";Tend="1329";Tstart="1080";shortTE="F";uid="4e28c6c4-b830-480c-a1eb-612c24d80dbd"
NW_020270366.1	RepeatMasker	Unknown	3124155	3124590	2500	+	.	ID="RND-5_FAMILY-2298";Tend="1427";Tstart="996";shortTE="F";uid="0f886d06-91bb-4f6e-a159-9c665e58607e"
NW_020270366.1	RepeatMasker	DNA	13204055	13204231	504	+	.	ID="DNA4-3_AP";Tend="326";Tstart="159";shortTE="F";uid="54a47eb0-5b9e-476c-8aee-68f8ef6641b3"
NW_020270366.1	RepeatMasker	Unknown	2430226	2430654	3728	+	.	ID="RND-1_FAMILY-25";Tend="1404";Tstart="977";shortTE="F";uid="d970b461-8514-4284-a482-6b3b2677aacf"
NW_020270366.1	RepeatMasker	Unknown	11823563	11824066	1102	+	.	ID="RND-6_FAMILY-7775";TEgroup="ctg_1%7CRND-6_FAMILY-7775%7C1";Tend="1357";Tstart="724";shortTE="F";uid="80635651-2add-4cc3-a15e-04217b0dd2c7"
NW_020270366.1	RepeatMasker	DNA/MULE-MuDR	10863512	10864416	929	+	.	ID="RND-1_FAMILY-67";Tend="1847";Tstart="946";shortTE="F";uid="b4ac84e3-b575-494a-8812-d70936415e34"
NW_020270366.1	RepeatMasker	LINE/I-Jockey	16611411	16611788	461	+	.	ID="RND-6_FAMILY-3145";Tend="1519";Tstart="1153";shortTE="F";uid="788e81a0-711c-4d77-af57-a4c69db39adc"
NW_020270366.1	RepeatMasker	Retroposon?	19463559	19464184	1623	+	.	ID="RND-3_FAMILY-44";Tend="1405";Tstart="799";shortTE="F";uid="913f5886-0d61-4ba1-b4b4-33632941cc59"
NW_020270366.1	RepeatMasker	DNA/MULE-MuDR	12783420	12783795	625	+	.	ID="MUDR8X_AP";Tend="1365";Tstart="992";shortTE="F";uid="99bc5413-1a39-41b9-a2fd-4f146d9ff670"
NW_020270366.1	RepeatMasker	Retroposon?	16705863	16706198	578	+	.	ID="RND-6_FAMILY-3288";Tend="1173";Tstart="711";shortTE="F";uid="f26aecfe-a626-43f5-8a7f-753243d7ea6d"
NW_020270366.1	RepeatMasker	DNA	17212672	17212782	409	+	.	ID="DNA4-11_AP";Tend="129";Tstart="1";shortTE="F";uid="3d0a3dd1-508f-4274-8b50-514c35b11e62"
NW_020270366.1	RepeatMasker	DNA	14748830	14749600	2365	+	.	ID="DNA4-2_AP";Tend="769";Tstart="1";shortTE="F";uid="b6f23fd1-a6b9-443a-8830-8e2158e567f0"
NW_020270366.1	RepeatMasker	Unknown	4356	4804	1809	+	.	ID="RND-5_FAMILY-7189";Tend="1608";Tstart="1154";shortTE="F";uid="875b4f3c-d041-457d-9639-f9b4436a1947"
NW_020270366.1	RepeatMasker	DNA/TcMar-Pogo	1219820	1220358	3374	+	.	ID="RND-1_FAMILY-5";Tend="1502";Tstart="927";shortTE="F";uid="6808a757-511b-41ad-bad1-1fed4d19e492"
NW_020270366.1	RepeatMasker	DNA/hAT-hAT19	22923755	22924275	2483	+	.	ID="RND-5_FAMILY-862";Tend="1451";Tstart="971";shortTE="F";uid="124d1f20-fa62-425c-bd11-05aa78e2fca8"
NW_020270366.1	RepeatMasker	DNA/hAT-hAT19	19892686	19893145	657	+	.	ID="DNA8-73_AP";TEgroup="ctg_1%7CDNA8-73_AP%7C7";Tend="725";Tstart="1";shortTE="F";uid="8781ea02-b7ec-464a-bd4e-a7b163818238"
NW_020270366.1	RepeatMasker	DNA/hAT	410467	410646	503	+	.	ID="DNA8-92_AP";TEgroup="ctg_1%7CDNA8-92_AP%7C1";Tend="600";Tstart="1";shortTE="T";uid="4e2b8abc-5eb6-4fd7-ae8a-c3e463030182"
NW_020270366.1	RepeatMasker	DNA	13059557	13059956	1295	+	.	ID="TTAA11_AP";Tend="374";Tstart="1";shortTE="F";uid="1d770fc0-dcfa-4140-bda3-1fe6ed7693e6"
NW_020270366.1	RepeatMasker	Unknown	8385913	8386281	1537	+	.	ID="RND-6_FAMILY-2590";Tend="1328";Tstart="969";shortTE="F";uid="cd0bbd75-e294-42e6-94db-774b70490c41"
NW_020270366.1	RepeatMasker	DNA	15034125	15035171	1755	+	.	ID="RND-5_FAMILY-4825";Tend="4020";Tstart="2982";shortTE="F";uid="40c057b2-13cc-45db-b671-4edf3792f5fa"
NW_020270366.1	RepeatMasker	DNA/hAT-Tip100	18811040	18811378	2289	+	.	ID="RND-6_FAMILY-4219";Tend="1906";Tstart="1578";shortTE="F";uid="5d2403ee-b22f-4e3a-9d03-e620ed737236"
NW_020270366.1	RepeatMasker	DNA	2947887	2948266	706	+	.	ID="ttaa2c_ap";Tend="377";Tstart="24";shortTE="F";uid="e3e8b929-8b05-4439-bb97-febc3e9253e1"
NW_020270366.1	RepeatMasker	Retroposon?	22557262	22557740	2234	+	.	ID="RND-3_FAMILY-44";Tend="1366";Tstart="908";shortTE="F";uid="69b3268e-8eae-4ac5-83a3-7eb6d17a1460"
NW_020270366.1	RepeatMasker	RC/Helitron	10520485	10521001	1010	+	.	ID="HELITRON-3_RPR";Tend="3152";Tstart="2642";shortTE="F";uid="f5976a79-c6a2-4a94-bcdd-b1b1b8abd173"
NW_020270366.1	RepeatMasker	DNA/hAT-hAT19	11154186	11154895	546	+	.	ID="RND-6_FAMILY-3699";Tend="1553";Tstart="835";shortTE="F";uid="f45ae1ff-aa4a-45e9-81ad-1e03ea47086f"
NW_020270366.1	RepeatMasker	Unknown	8951517	8952399	3116	+	.	ID="RND-1_FAMILY-25";Tend="1960";Tstart="990";shortTE="F";uid="e92a9cd0-3c15-454c-9f41-1475a98e5d52"
NW_020270366.1	RepeatMasker	DNA	10512400	10512800	463	+	.	ID="DNA4-3_AP";Tend="363";Tstart="5";shortTE="F";uid="31cb647d-e88a-4f35-a966-7a5b6251f87b"
NW_020270366.1	RepeatMasker	Unknown	18724922	18725100	414	+	.	ID="RND-5_FAMILY-2298";Tend="1390";Tstart="1214";shortTE="F";uid="dc01feca-456a-44e8-9e48-939765d00a79"
NW_020270366.1	RepeatMasker	DNA	12281816	12282525	1295	+	.	ID="DNA4-2_AP";Tend="764";Tstart="1";shortTE="F";uid="e8daf1e4-750a-4c2e-9d1b-4550786ef344"
NW_020270366.1	RepeatMasker	LINE/I-Jockey	18893620	18893758	832	+	.	ID="RND-6_FAMILY-3145";Tend="1516";Tstart="1371";shortTE="F";uid="5bc50900-4201-4127-89b5-ca0bb166b59b"
NW_020270366.1	RepeatMasker	Unknown	20379649	20379906	586	+	.	ID="RND-5_FAMILY-1004";Tend="2234";Tstart="1991";shortTE="F";uid="185aa041-e3e3-4abd-b232-3cc566ef687a"
NW_020270366.1	RepeatMasker	DNA	15291161	15291353	468	+	.	ID="TTAA3_AP";Tend="205";Tstart="5";shortTE="F";uid="e897ca54-3200-4ea2-a86e-7fc3a8825ef3"
NW_020270366.1	RepeatMasker	Unknown	18537733	18538028	619	+	.	ID="RND-5_FAMILY-943";Tend="2799";Tstart="2515";shortTE="F";uid="76ba2de8-3f74-4526-a188-991b4b92f6bf"
NW_020270366.1	RepeatMasker	DNA	12300949	12301282	1176	+	.	ID="TTAA7_AP";Tend="356";Tstart="15";shortTE="F";uid="fb56b24d-16bb-488a-a437-273a0555d8a9"
NW_020270366.1	RepeatMasker	LINE/I-Jockey	9020337	9020695	788	+	.	ID="RND-6_FAMILY-1153";Tend="1304";Tstart="958";shortTE="F";uid="9f605e40-3a5f-4c7e-9fbf-77c3c8b82797"
NW_020270366.1	RepeatMasker	Unknown	3440665	3440794	825	+	.	ID="RND-5_FAMILY-1058";Tend="1591";Tstart="1463";shortTE="F";uid="b105afd0-e9a2-4e33-90c5-2583edd3edcd"
NW_020270366.1	RepeatMasker	Retroposon?	23726595	23726912	1427	+	.	ID="RND-3_FAMILY-44";Tend="1363";Tstart="1063";shortTE="F";uid="3f3e917c-bb7e-41d4-92a0-ac46afc4db80"
NW_020270366.1	RepeatMasker	DNA/hAT-Ac	18741809	18741944	760	+	.	ID="DNA8-91B_AP";Tend="618";Tstart="479";shortTE="F";uid="a3cd4e3f-fd3d-4d8e-b7cd-efa10e67a413"
NW_020270366.1	RepeatMasker	DNA/hAT	23108801	23109414	2905	+	.	ID="RND-1_FAMILY-94";Tend="1601";Tstart="983";shortTE="F";uid="b36ce59f-88a1-4ba5-b832-c168a84c1bc6"
NW_020270366.1	RepeatMasker	Retroposon?	24609135	24609742	2248	+	.	ID="RND-3_FAMILY-44";Tend="1376";Tstart="739";shortTE="F";uid="16b41b99-aa2d-4d6b-b757-c45e8d755516"
NW_020270366.1	RepeatMasker	DNA	801017	801404	690	+	.	ID="ttaa2d_ap";Tend="390";Tstart="21";shortTE="F";uid="4b315fb2-5842-4e9b-ae99-7671311eecf1"
NW_020270366.1	RepeatMasker	DNA/hAT-hAT19	25930166	25930361	679	+	.	ID="DNA8-66_AP";Tend="192";Tstart="1";shortTE="F";uid="c02115c6-5b81-4f35-8eda-cb4fc5f7c48e"
NW_020270366.1	RepeatMasker	DNA	17472460	17472596	642	+	.	ID="dna4-3_ap";Tend="347";Tstart="208";shortTE="F";uid="c1c0000d-e90d-4eb1-aa61-fdff35c8ceb9"
NW_020270366.1	RepeatMasker	DNA/hAT-Blackjack	10764449	10765352	563	+	.	ID="hat-16_lmi";Tend="1759";Tstart="737";shortTE="F";uid="bf3548ce-5936-45ad-852f-9407cd980f82"
NW_020270366.1	RepeatMasker	Unknown	17635705	17636492	1372	+	.	ID="RND-6_FAMILY-7428";TEgroup="ctg_1%7CRND-6_FAMILY-7428%7C1";Tend="1751";Tstart="212";shortTE="F";uid="c2dbc2ce-d321-46cb-b2bd-68808df7fbe7"
NW_020270366.1	RepeatMasker	DNA/hAT-hAT19	13529908	13530368	715	+	.	ID="RND-5_FAMILY-1377";TEgroup="ctg_1%7CRND-5_FAMILY-1377%7C1";Tend="1535";Tstart="913";shortTE="F";uid="a44bb499-5251-4e87-858e-8ebe16f3418f"
NW_020270366.1	RepeatMasker	DNA/Kolobok-E	17443980	17444400	464	+	.	ID="KOLOBOKE-2_AP";Tend="2091";Tstart="1670";shortTE="F";uid="7ea02c15-8154-4fcf-945f-37f7312fcf3e"
NW_020270366.1	RepeatMasker	DNA	20335368	20335554	809	+	.	ID="DNA4-2_AP";Tend="769";Tstart="585";shortTE="F";uid="538b29e6-f3ec-4c93-a636-9305130c5578"
NW_020270366.1	RepeatMasker	DNA/Ginger-2	13485948	13486277	784	+	.	ID="RND-5_FAMILY-2738";Tend="1715";Tstart="1345";shortTE="F";uid="2c73f8fa-9b2c-43ae-b7bc-4bae378e063d"
NW_020270366.1	RepeatMasker	DNA	10859203	10859496	550	+	.	ID="dna4-2_ap";Tend="324";Tstart="58";shortTE="F";uid="f290c353-f272-4c9b-8a78-771b08f87251"
NW_020270366.1	RepeatMasker	DNA	26057645	26057934	1010	+	.	ID="TTAA18_AP";Tend="560";Tstart="257";shortTE="F";uid="c742a691-fd4d-4f60-82c6-0c72b496a6f3"
NW_020270366.1	RepeatMasker	LTR/Gypsy	755317	755534	454	+	.	ID="GYPSY-24_DEL-I";Tend="2821";Tstart="2603";shortTE="F";uid="266c2948-6952-40c1-a98f-7f0387ed1a6f"
NW_020270366.1	RepeatMasker	DNA	24677099	24677229	438	+	.	ID="DNA4-3_AP";Tend="292";Tstart="160";shortTE="F";uid="049ad2e6-1922-41fc-8a44-ee1a14a07b23"
NW_020270366.1	RepeatMasker	DNA/hAT-hAT19	4207183	4207753	3367	+	.	ID="RND-5_FAMILY-2000";Tend="1540";Tstart="951";shortTE="F";uid="fcd89e25-c26f-41fe-b2bd-b3d7d1e04177"
NW_020270366.1	RepeatMasker	DNA/Sola-1	4449892	4450033	638	+	.	ID="SOLA1-7_AP";Tend="988";Tstart="845";shortTE="F";uid="8f2aa097-f909-45d1-b668-6cf70e2da608"
NW_020270366.1	RepeatMasker	DNA	22416198	22416976	4061	+	.	ID="RND-5_FAMILY-412";Tend="1703";Tstart="931";shortTE="F";uid="e92096d8-af6e-4b4e-8576-bb1c03500013"
NW_020270366.1	RepeatMasker	Retroposon?	13366147	13366332	469	+	.	ID="SINE2-2_AP";Tend="196";Tstart="1";shortTE="F";uid="966c69c5-09d2-427f-9ee7-2e9e8f6d6519"
NW_020270366.1	RepeatMasker	DNA/hAT-hAT19	16627749	16627912	592	+	.	ID="DNA8-84_AP";Tend="173";Tstart="20";shortTE="F";uid="73445e8c-b0bd-4ac6-aa0f-78fefe48cb23"
NW_020270366.1	RepeatMasker	DNA/hAT-hAT19	12858254	12858392	567	+	.	ID="DNA8-88_AP";Tend="136";Tstart="1";shortTE="F";uid="e8c7e3ee-9247-429b-908f-9eff85dafdb2"
NW_020270366.1	RepeatMasker	Unknown	3556354	3556483	471	+	.	ID="RND-6_FAMILY-6057";Tend="422";Tstart="289";shortTE="F";uid="25862601-4e3f-4de5-9b74-41d69d12f3e9"
NW_020270366.1	RepeatMasker	Unknown	13231018	13231196	1160	+	.	ID="RND-6_FAMILY-1639";Tend="960";Tstart="791";shortTE="F";uid="e30f3077-703c-4337-b353-3c3c06e75c09"
NW_020270366.1	RepeatMasker	DNA/Maverick	974003	974132	404	+	.	ID="POLINTON-1_DEL";Tend="3924";Tstart="3796";shortTE="F";uid="7ec61311-e401-4b95-9514-25a5e91234c9"
NW_020270366.1	RepeatMasker	DNA	5326124	5326917	2490	+	.	ID="DNA4-2_AP";Tend="769";Tstart="1";shortTE="F";uid="ed797c02-4a14-4e09-b4f5-ea0c658fab60"
NW_020270366.1	RepeatMasker	DNA/Sola-1	3901644	3901801	789	+	.	ID="SOLA1-7_AP";Tend="997";Tstart="845";shortTE="F";uid="c4f729cb-8ad6-4438-97f6-a333f3e2e7b5"
NW_020270366.1	RepeatMasker	DNA/hAT-Charlie	4058083	4058234	1104	+	.	ID="RND-5_FAMILY-4105";Tend="1240";Tstart="1089";shortTE="F";uid="df78675c-0602-42d6-9b22-13162622f0f3"
NW_020270366.1	RepeatMasker	Unknown	13538252	13538611	1638	+	.	ID="RND-1_FAMILY-3";Tend="1305";Tstart="927";shortTE="F";uid="57204cf1-dacc-40fe-8a53-2fb58ffe69df"
NW_020270366.1	RepeatMasker	DNA	9003302	9003616	430	+	.	ID="DNA4-3_AP";Tend="498";Tstart="159";shortTE="F";uid="620d63dd-4083-4e63-b0e4-01f766c4da4d"
NW_020270366.1	RepeatMasker	DNA	17834912	17835043	424	+	.	ID="DNA-TTAA-1_AP";Tend="408";Tstart="283";shortTE="F";uid="d9b9e7b0-b0a1-4f79-b226-3a9f5f630882"
NW_020270366.1	RepeatMasker	DNA	10416080	10416415	821	+	.	ID="DNA4-3_AP";Tend="541";Tstart="145";shortTE="F";uid="d536a665-4627-45ff-9782-b028cc0e27f9"
NW_020270366.1	RepeatMasker	DNA/MULE-MuDR	7167139	7168698	3700	+	.	ID="MUDR2X_AP";Tend="1871";Tstart="1";shortTE="F";uid="180fe8fe-bd82-4791-911e-d63459406aa9"
NW_020270366.1	RepeatMasker	LINE/L2	10266980	10267096	406	+	.	ID="L2-8_NVI";Tend="472";Tstart="361";shortTE="F";uid="9b54034f-2631-4345-8b32-8173cde0987d"
NW_020270366.1	RepeatMasker	LINE/I-Jockey	10288063	10288254	429	+	.	ID="JOCKEY-4_DEU";Tend="1122";Tstart="932";shortTE="F";uid="3e43803a-06ec-4ad3-8e9f-514d6e3958b2"
NW_020270366.1	RepeatMasker	DNA/MULE-MuDR	13240780	13240891	538	+	.	ID="RND-5_FAMILY-3178";Tend="1049";Tstart="938";shortTE="F";uid="7f432ba0-8114-4b3d-8a89-f1847f0f787b"
NW_020270366.1	RepeatMasker	DNA/Kolobok-E	9128489	9129183	4391	+	.	ID="RND-1_FAMILY-39";Tend="1636";Tstart="941";shortTE="F";uid="c8ad18d4-4a5b-42f0-9b23-9154528b16ef"
NW_020270366.1	RepeatMasker	DNA	15130098	15130252	464	+	.	ID="dna4-2_ap";Tend="765";Tstart="595";shortTE="F";uid="ecea300a-cdda-4245-b94c-0c7a299f7b6f"
NW_020270366.1	RepeatMasker	DNA/hAT-hAT19	21126035	21126395	2332	+	.	ID="DNA8-52_AP";Tend="827";Tstart="463";shortTE="F";uid="abc28a02-5bad-4206-84c2-8046ed05db73"
NW_020270366.1	RepeatMasker	DNA/hAT	3508506	3508917	2120	+	.	ID="RND-5_FAMILY-6280";Tend="1355";Tstart="952";shortTE="F";uid="5c224d90-7455-44d9-a633-2f1ca2636cf1"
NW_020270366.1	RepeatMasker	DNA	12278894	12279071	598	+	.	ID="DNA3-8_AP";Tend="180";Tstart="2";shortTE="F";uid="9c6109ff-5cdc-44d3-85bb-98761a9333b8"
NW_020270366.1	RepeatMasker	Unknown	9531728	9532551	2099	+	.	ID="RND-1_FAMILY-12";Tend="2131";Tstart="944";shortTE="F";uid="3e9e5748-4bd2-4853-bdb6-f1c5ca07eed3"
NW_020270366.1	RepeatMasker	DNA/MULE-MuDR	7303899	7304273	1863	+	.	ID="RND-6_FAMILY-2558";Tend="1297";Tstart="925";shortTE="F";uid="b836a949-4237-4a17-8971-e49f4bc5bd5a"
NW_020270366.1	RepeatMasker	LTR/Gypsy	5629576	5630196	1688	+	.	ID="RND-4_FAMILY-590";Tend="1518";Tstart="841";shortTE="F";uid="b681a096-0659-4124-a03f-fdaeff925c30"
NW_020270366.1	RepeatMasker	LINE/I-Jockey	6507771	6508973	6230	+	.	ID="RND-6_FAMILY-8490";Tend="1602";Tstart="377";shortTE="F";uid="7043d750-75e9-4959-ad0c-05a6662fe1c1"
NW_020270366.1	RepeatMasker	Unknown	8141221	8141727	1374	+	.	ID="RND-6_FAMILY-15866";Tend="2183";Tstart="1670";shortTE="F";uid="3e51dbaf-00a1-4fb3-8463-7ff87acda3ad"
NW_020270366.1	RepeatMasker	DNA/hAT	4555711	4556269	3078	+	.	ID="RND-1_FAMILY-94";Tend="1597";Tstart="985";shortTE="F";uid="6002bf2e-1ce3-4159-8a5c-214c59966215"
NW_020270366.1	RepeatMasker	Retroposon?	3125300	3125648	461	+	.	ID="SINE2-1_AP";Tend="1063";Tstart="696";shortTE="F";uid="613b0873-ad1a-4b27-80ed-69414abc0f58"
NW_020270366.1	RepeatMasker	DNA/hAT-Charlie	20910010	20910112	400	+	.	ID="RND-5_FAMILY-5957";Tend="2049";Tstart="1948";shortTE="F";uid="0788ee6b-e10e-43fb-afdc-de4e48acfe04"
NW_020270366.1	RepeatMasker	Unknown	11999843	11999965	445	+	.	ID="RND-6_FAMILY-1663";Tend="1391";Tstart="1274";shortTE="F";uid="df0445a1-441a-442b-9f69-b1ffbd672d08"
NW_020270366.1	RepeatMasker	DNA/hAT-hAT19	18851854	18852467	812	+	.	ID="DNA8-52_AP";TEgroup="ctg_1%7CDNA8-52_AP%7C4";Tend="827";Tstart="2";shortTE="F";uid="f2c3e27c-15ed-4135-9c30-ef00f88e6376"
NW_020270366.1	RepeatMasker	Unknown	7098831	7098960	987	+	.	ID="RND-1_FAMILY-7";Tend="2400";Tstart="2271";shortTE="F";uid="39e3b6d3-da9e-474c-a0a3-040336086835"
NW_020270366.1	RepeatMasker	Unknown	12867385	12868027	3648	+	.	ID="RND-5_FAMILY-782";Tend="1609";Tstart="949";shortTE="F";uid="4187b13f-abe3-495a-98f6-2effefce525c"
NW_020270366.1	RepeatMasker	DNA/hAT-hATm	15967091	15968737	3199	+	.	ID="hat-6_ap";TEgroup="ctg_1%7Chat-6_ap%7C1";Tend="2928";Tstart="2";shortTE="F";uid="54ba5e65-5aa0-4acc-8021-9aca37947175"
NW_020270366.1	RepeatMasker	Retroposon?	5463088	5463404	450	+	.	ID="RND-3_FAMILY-44";Tend="1368";Tstart="1052";shortTE="F";uid="da9ea07d-f19b-4eac-bb99-3d89e26a3450"
NW_020270366.1	RepeatMasker	DNA/hAT	20099575	20099949	2290	+	.	ID="RND-1_FAMILY-94";Tend="1590";Tstart="1191";shortTE="F";uid="807d4457-390c-4eba-8b2d-15f55896d202"
NW_020270366.1	RepeatMasker	DNA/Sola-1	889359	889757	620	+	.	ID="SOLA1-2_AP";Tend="400";Tstart="3";shortTE="F";uid="57fb87b5-6c79-4be6-b182-a427fd88e26d"
NW_020270366.1	RepeatMasker	Unknown	18782040	18782441	2855	+	.	ID="RND-6_FAMILY-806";Tend="1401";Tstart="1005";shortTE="F";uid="418bd2bb-68bf-4a9d-861a-b8d1e3d721dc"
NW_020270366.1	RepeatMasker	DNA/hAT-Charlie	21975232	21975367	618	+	.	ID="DNA8-47_AP";Tend="307";Tstart="156";shortTE="F";uid="9540daed-5f40-4f81-a214-08dbb0858199"
NW_020270366.1	RepeatMasker	Retroposon?	2489938	2490712	1929	+	.	ID="RND-3_FAMILY-44";Tend="1366";Tstart="587";shortTE="F";uid="0738320a-7d4b-43b5-a258-91faaad5922c"
NW_020270366.1	RepeatMasker	DNA/Kolobok-E	3012364	3012699	524	+	.	ID="RND-6_FAMILY-1631";Tend="1814";Tstart="1501";shortTE="F";uid="1e2c0c9a-6c18-4623-bd55-f779cae687bc"
NW_020270366.1	RepeatMasker	DNA	20826266	20826581	644	+	.	ID="ttaa2c_ap";Tend="381";Tstart="65";shortTE="F";uid="3c3978a4-c787-478a-a980-037ae20761e9"
NW_020270366.1	RepeatMasker	LINE/I-Jockey	16027951	16028274	486	+	.	ID="FW2_DM";Tend="885";Tstart="660";shortTE="F";uid="c90fae13-0a79-4261-883e-728a478d4561"
NW_020270366.1	RepeatMasker	DNA	2812591	2813012	1758	+	.	ID="TTAA22_AP";Tend="435";Tstart="1";shortTE="F";uid="7cd459a9-13b2-4bf2-8a06-1ba73f7b4674"
NW_020270366.1	RepeatMasker	Unknown	24982754	24982865	640	+	.	ID="RND-1_FAMILY-2";Tend="1201";Tstart="1097";shortTE="F";uid="e6e3ed40-423a-460b-876d-6f1135b1a9f8"
NW_020270366.1	RepeatMasker	Retroposon?	19624324	19624563	622	+	.	ID="RND-6_FAMILY-3288";Tend="946";Tstart="707";shortTE="F";uid="a52a615f-7a85-49fd-bd62-151d07f41a8e"
NW_020270366.1	RepeatMasker	Unknown	5862402	5862724	1470	+	.	ID="RND-6_FAMILY-2047";Tend="1309";Tstart="1030";shortTE="F";uid="df53d77e-7d07-4fe1-8b59-19934bd65245"
NW_020270366.1	RepeatMasker	Unknown	9965330	9965570	1126	+	.	ID="RND-1_FAMILY-55";Tend="1077";Tstart="837";shortTE="F";uid="6647ee0b-df9c-48e2-b60f-a006cbea810b"
NW_020270366.1	RepeatMasker	Unknown	18985236	18986033	4354	+	.	ID="RND-1_FAMILY-50";Tend="1728";Tstart="906";shortTE="F";uid="694d4422-ef95-409e-bdb5-7571ca9442a5"
NW_020270366.1	RepeatMasker	Retroposon?	8383125	8383259	460	+	.	ID="SINE2-1_AP";Tend="1263";Tstart="1133";shortTE="F";uid="65e0e430-33bb-4e51-af47-c15f0ec60f6d"
NW_020270366.1	RepeatMasker	DNA/TcMar-Tc1	18454820	18455896	6022	+	.	ID="RND-5_FAMILY-365";Tend="1985";Tstart="881";shortTE="F";uid="45add561-c786-441b-8112-4539f185d192"
NW_020270366.1	RepeatMasker	Unknown	23864795	23865132	1781	+	.	ID="RND-1_FAMILY-2";Tend="1255";Tstart="939";shortTE="F";uid="7ba9c6fe-3bd9-4461-b2c4-e6ea9f9e5036"
NW_020270366.1	RepeatMasker	Unknown	7397373	7397649	1657	+	.	ID="RND-1_FAMILY-2";Tend="1241";Tstart="946";shortTE="F";uid="7a990b55-e6f0-47d7-9851-802b45faa306"
NW_020270366.1	RepeatMasker	DNA/hAT-Tip100	7710107	7710469	1065	+	.	ID="RND-6_FAMILY-1086";Tend="1355";Tstart="921";shortTE="F";uid="5eba1baf-4580-4689-a085-406405d0a2a7"
NW_020270366.1	RepeatMasker	Unknown	3105160	3105423	1675	+	.	ID="RND-1_FAMILY-2";Tend="1212";Tstart="952";shortTE="F";uid="97f00de3-597f-43bc-99d8-4b343439b636"
NW_020270366.1	RepeatMasker	LINE/L2	3607348	3608334	3871	+	.	ID="RND-6_FAMILY-10488";Tend="1358";Tstart="440";shortTE="F";uid="dbc99cc2-2c4a-4519-a4f2-271a8b69ade3"
NW_020270366.1	RepeatMasker	LTR/Gypsy	17334047	17335921	6569	+	.	ID="RND-4_FAMILY-590";Tend="2252";Tstart="326";shortTE="F";uid="5f9bb549-7a3d-4ebe-8d3e-4bfd48650517"
NW_020270366.1	RepeatMasker	Retroposon?	22271168	22271372	623	+	.	ID="RND-3_FAMILY-44";Tend="1346";Tstart="1133";shortTE="F";uid="8d2b79b7-484e-4de0-bec9-0d2aea848e0b"
NW_020270366.1	RepeatMasker	DNA	25117127	25117263	459	+	.	ID="TTAA3_AP";Tend="156";Tstart="24";shortTE="F";uid="ccab9776-03ae-446e-b2d0-bef19190898b"
NW_020270366.1	RepeatMasker	LINE/I-Jockey	2792960	2793704	2784	+	.	ID="RND-5_FAMILY-2329";Tend="1792";Tstart="1013";shortTE="F";uid="4abc1888-289f-4f46-90e7-1e7df552a80c"
NW_020270366.1	RepeatMasker	DNA/hAT-Charlie	16773714	16774043	1179	+	.	ID="RND-5_FAMILY-1575";Tend="1240";Tstart="926";shortTE="F";uid="cf9a63eb-9e93-4f18-b9f2-57e7f8c48dfd"
NW_020270366.1	RepeatMasker	DNA	11302512	11302821	953	+	.	ID="RND-6_FAMILY-3590";Tend="1321";Tstart="937";shortTE="F";uid="9d0f546c-cc7b-49c3-8284-b4e17ec5816e"
NW_020270366.1	RepeatMasker	Retroposon?	19396678	19396899	469	+	.	ID="SINE2-2_AP";Tend="262";Tstart="1";shortTE="F";uid="598e63c2-f342-4464-86dc-a61fc82fd448"
NW_020270366.1	RepeatMasker	DNA	17490864	17491073	1101	+	.	ID="DNA8-31_AP";Tend="213";Tstart="4";shortTE="F";uid="28e65647-94b5-49a0-b21c-548eeb882ab3"
NW_020270366.1	RepeatMasker	DNA	25172441	25172754	1414	+	.	ID="TTAA11_AP";Tend="374";Tstart="48";shortTE="F";uid="13212775-655e-4c51-a241-31747f5422b1"
NW_020270366.1	RepeatMasker	DNA	26110085	26110281	465	+	.	ID="DNA4-2_AP";Tend="769";Tstart="580";shortTE="F";uid="5572fd62-8b41-45fa-8152-f6a26ed067fb"
NW_020270366.1	RepeatMasker	DNA	4241992	4242227	478	+	.	ID="ttaa2c_ap";Tend="388";Tstart="168";shortTE="F";uid="d3303d82-7414-4604-9da0-8152b84fe9f2"
NW_020270366.1	RepeatMasker	DNA	6046357	6046630	641	+	.	ID="RND-6_FAMILY-253";Tend="1151";Tstart="879";shortTE="F";uid="7dcd872b-ec19-4ba8-9d60-b55318ed0120"
NW_020270366.1	RepeatMasker	LINE/I	18091428	18091897	1265	+	.	ID="RND-6_FAMILY-2082";Tend="1449";Tstart="944";shortTE="F";uid="2c81127a-676e-455b-bd83-559e08c30e6e"
NW_020270366.1	RepeatMasker	DNA/hAT-Tip100	21176988	21177364	2287	+	.	ID="RND-1_FAMILY-87";Tend="1231";Tstart="873";shortTE="F";uid="2758d963-067e-474d-8728-e1a0290cdf1e"
NW_020270366.1	RepeatMasker	LTR/Gypsy	4504924	4505219	1550	+	.	ID="RND-4_FAMILY-590";Tend="1159";Tstart="839";shortTE="F";uid="a9326570-33d5-4561-840d-799758f2ac3a"
NW_020270366.1	RepeatMasker	Unknown	25177485	25178377	5074	+	.	ID="RND-1_FAMILY-19";Tend="1825";Tstart="921";shortTE="F";uid="d01395c5-502f-4b9e-8dd5-51396c8c1881"
NW_020270366.1	RepeatMasker	DNA	18871701	18872255	585	+	.	ID="TTAA2D_AP";TEgroup="ctg_1%7CTTAA2D_AP%7C1";Tend="235";Tstart="1";shortTE="F";uid="77f53f6d-08e8-40ea-b55c-375243e5f6e1"
NW_020270366.1	RepeatMasker	DNA	2629725	2630155	692	+	.	ID="DNA4-2_AP";Tend="769";Tstart="326";shortTE="F";uid="67ea0c30-e3c0-47eb-ac75-755613681f1e"
NW_020270366.1	RepeatMasker	DNA/hAT-Blackjack	9745812	9746028	917	+	.	ID="RND-6_FAMILY-2118";Tend="1043";Tstart="828";shortTE="F";uid="551f162f-84e1-473e-9ff2-f499b86f93d8"
NW_020270366.1	RepeatMasker	DNA	20982616	20982959	470	+	.	ID="RND-6_FAMILY-3590";TEgroup="ctg_1%7CRND-6_FAMILY-3590%7C7";Tend="1659";Tstart="1317";shortTE="F";uid="143b2803-7e97-4059-920f-01e242c5e1e7"
NW_020270366.1	RepeatMasker	Retroposon?	6504491	6504777	400	+	.	ID="SINE2-1_AP";Tend="961";Tstart="694";shortTE="F";uid="a546287f-1af4-40a4-b171-a48593b7bd4f"
NW_020270366.1	RepeatMasker	Retroposon?	3001162	3001343	506	+	.	ID="SINE2-1_AP";Tend="383";Tstart="199";shortTE="F";uid="5a89f2ac-84ac-48a7-add5-e82e43d5b79c"
NW_020270366.1	RepeatMasker	DNA	7860891	7861502	1436	+	.	ID="DNA4-3_AP";Tend="629";Tstart="1";shortTE="F";uid="2d74bc1d-9336-48c8-a9ef-a4bb3380d0ae"
NW_020270366.1	RepeatMasker	DNA/TcMar-Pogo	17578694	17578817	437	+	.	ID="RND-5_FAMILY-2724";Tend="1679";Tstart="1560";shortTE="F";uid="a38b1bd8-17f9-4668-8273-f08b25bb55dc"
NW_020270366.1	RepeatMasker	DNA/hAT-Tip100	19409524	19409770	725	+	.	ID="dna8-18_ap";Tend="819";Tstart="678";shortTE="F";uid="b3486c8b-82bc-48da-8336-41ec925970ca"
NW_020270366.1	RepeatMasker	DNA/Ginger-2	6102049	6102265	985	+	.	ID="ginger2-n2_ap";Tend="412";Tstart="3";shortTE="F";uid="e17d6965-3eb2-4729-b8ce-fdda71cf2ad5"
NW_020270366.1	RepeatMasker	Unknown	3999055	3999699	4172	+	.	ID="RND-5_FAMILY-782";Tend="1608";Tstart="946";shortTE="F";uid="d7436a91-34fe-4bde-b863-270c53c6f2d5"
NW_020270366.1	RepeatMasker	LINE/I-Jockey	16337539	16338871	1111	+	.	ID="JOCKEY-6_RPR";Tend="4334";Tstart="2995";shortTE="F";uid="06128b1b-6386-4e82-804e-205b9a5761ef"
NW_020270366.1	RepeatMasker	DNA/hAT-hAT19	14864989	14865218	402	+	.	ID="RND-4_FAMILY-265";Tend="1086";Tstart="879";shortTE="F";uid="3bb777f2-9d3e-4f6d-87c8-6ebec792758b"
NW_020270366.1	RepeatMasker	DNA/Ginger-1	15693695	15693915	845	+	.	ID="ginger1-1_ap";Tend="3411";Tstart="3183";shortTE="F";uid="29976533-ec64-4d52-a14a-6e25288b9927"
NW_020270366.1	RepeatMasker	DNA/hAT-hAT19	16060571	16060828	619	+	.	ID="HAT-N4_AP";Tend="243";Tstart="1";shortTE="F";uid="e00777b7-6968-4df4-ad63-9229588ee90e"
NW_020270366.1	RepeatMasker	DNA/TcMar-Pogo	1218212	1218501	1014	+	.	ID="RND-6_FAMILY-3807";Tend="1847";Tstart="1571";shortTE="F";uid="02ce0f0c-2b87-46a9-a72a-a5c4777d43c2"
NW_020270366.1	RepeatMasker	Unknown	18929737	18930032	1932	+	.	ID="RND-1_FAMILY-22";Tend="1281";Tstart="990";shortTE="F";uid="d4fd45c3-303a-40d3-bd61-d6ec1bb76066"
NW_020270366.1	RepeatMasker	DNA	668442	668632	454	+	.	ID="RND-5_FAMILY-2162";Tend="744";Tstart="548";shortTE="F";uid="97458fec-9b60-461a-8791-5388e6b37dd8"
NW_020270366.1	RepeatMasker	LINE/I-Jockey	21002249	21002554	502	+	.	ID="RND-6_FAMILY-6129";Tend="1277";Tstart="1003";shortTE="F";uid="dbc6ac4f-ddca-4ebb-a959-857df2ec0e32"
NW_020270366.1	RepeatMasker	Unknown	21331429	21331786	699	+	.	ID="RND-1_FAMILY-116";TEgroup="ctg_1%7CRND-1_FAMILY-116%7C6";Tend="1852";Tstart="950";shortTE="F";uid="f1d53274-b115-4d7a-b918-82deb2c06e5b"
NW_020270366.1	RepeatMasker	DNA/TcMar-m44?	17674214	17674370	909	+	.	ID="DNA4-9B_AP";Tend="178";Tstart="3";shortTE="F";uid="40e62ee8-8c25-48b9-bf1c-b57766f96618"
NW_020270366.1	RepeatMasker	DNA/hAT-hAT19	11840241	11840451	1485	+	.	ID="DNA8-66_AP";Tend="210";Tstart="1";shortTE="F";uid="03c1247a-f1f1-4b76-abd3-03f33769146f"
NW_020270366.1	RepeatMasker	Unknown	3765746	3766204	1862	+	.	ID="RND-5_FAMILY-1058";TEgroup="ctg_1%7CRND-5_FAMILY-1058%7C1";Tend="1588";Tstart="996";shortTE="F";uid="a7cfcd72-18e5-4d60-9660-bb6fb58ef5ac"
NW_020270366.1	RepeatMasker	DNA	20815246	20815924	505	+	.	ID="DNA4-2_AP";Tend="762";Tstart="130";shortTE="F";uid="a030a6fe-35b7-4c7f-bf23-4a605f6dd6da"
NW_020270366.1	RepeatMasker	DNA	20852317	20853569	969	+	.	ID="RND-6_FAMILY-3590";TEgroup="ctg_1%7CRND-6_FAMILY-3590%7C6";Tend="894";Tstart="32";shortTE="F";uid="c8825174-71fd-40a7-987b-0b5f959a4fca"
NW_020270366.1	RepeatMasker	DNA/hAT	2335324	2335691	1324	+	.	ID="RND-6_FAMILY-12035";Tend="1478";Tstart="1121";shortTE="F";uid="6696083b-ddf7-4f04-b6a7-75e498f4b77d"
NW_020270366.1	RepeatMasker	DNA	25313805	25313975	520	+	.	ID="DNA3-8_AP";Tend="180";Tstart="1";shortTE="F";uid="54579707-8691-4e8d-956f-faae28da2e8f"
NW_020270366.1	RepeatMasker	DNA/MULE-MuDR	23554962	23555448	3089	+	.	ID="RND-6_FAMILY-192";Tend="1632";Tstart="1105";shortTE="F";uid="4e80b1cc-85a2-42d2-aec2-f0515e30b528"
NW_020270366.1	RepeatMasker	Unknown	6969868	6969985	632	+	.	ID="RND-5_FAMILY-1004";Tend="1562";Tstart="1444";shortTE="F";uid="04f34fce-b2e5-4f59-88fc-0036164bd087"
NW_020270366.1	RepeatMasker	Retroposon?	16294347	16294987	2367	+	.	ID="RND-3_FAMILY-44";Tend="1369";Tstart="726";shortTE="F";uid="0434c96a-1bea-4cec-b260-cbf332938717"
NW_020270366.1	RepeatMasker	DNA/hAT-Blackjack	17861435	17861618	949	+	.	ID="RND-6_FAMILY-2118";Tend="1028";Tstart="847";shortTE="F";uid="8df8ec92-45b9-491d-9714-eca2753a8d05"
NW_020270366.1	RepeatMasker	DNA	8560667	8561093	1495	+	.	ID="DNA-TTAA-1_AP";Tend="423";Tstart="1";shortTE="F";uid="f57efd86-6690-4fd7-a05a-02d6d1a51c6f"
NW_020270366.1	RepeatMasker	DNA/TcMar-Pogo	21934061	21934798	4758	+	.	ID="RND-1_FAMILY-35";Tend="1786";Tstart="1047";shortTE="F";uid="581b9766-fac9-4790-9c19-231364a8a8bb"
NW_020270366.1	RepeatMasker	DNA	9532880	9533010	550	+	.	ID="TTAA15_AP";Tend="563";Tstart="431";shortTE="F";uid="6e7f97e0-b10d-40d2-80db-3576d9b6a34c"
NW_020270366.1	RepeatMasker	Unknown	17778560	17779299	2961	+	.	ID="RND-6_FAMILY-1553";Tend="1603";Tstart="951";shortTE="F";uid="8d0a1869-cdca-40d0-828c-e8c6c6e014e4"
NW_020270366.1	RepeatMasker	DNA/TcMar-Mariner	9911523	9911910	1949	+	.	ID="RND-5_FAMILY-2335";Tend="1233";Tstart="861";shortTE="F";uid="13f57b65-fcf8-4d0d-a7e4-3298adaaa104"
NW_020270366.1	RepeatMasker	Unknown	21211796	21211905	477	+	.	ID="RND-4_FAMILY-76";Tend="1592";Tstart="1478";shortTE="F";uid="2b6737e1-f155-4e26-97b2-3af92bfad635"
NW_020270366.1	RepeatMasker	DNA/hAT-Charlie	1188704	1188878	572	+	.	ID="RND-6_FAMILY-831";Tend="1320";Tstart="1141";shortTE="F";uid="e1b4e512-a4d5-46f8-a2a4-bac107a528e0"
NW_020270366.1	RepeatMasker	DNA/TcMar-m44?	19311913	19312048	818	+	.	ID="DNA4-9B_AP";Tend="162";Tstart="8";shortTE="F";uid="fb8d0d34-7721-46ba-bc08-46a57a11991e"
NW_020270366.1	RepeatMasker	DNA/TcMar-Tc1	19752873	19753261	695	+	.	ID="HALYOMORPHA_HALYS-5_FAMILY-3642";Tend="846";Tstart="471";shortTE="F";uid="b7304eae-7a35-4bd8-90cf-a19592afbad5"
NW_020270366.1	RepeatMasker	DNA	1266305	1267123	579	+	.	ID="DNA4-2_AP";Tend="769";Tstart="1";shortTE="F";uid="7a465c77-9639-4801-bc7f-cb021b0a8a08"
NW_020270366.1	RepeatMasker	DNA	17891524	17891915	404	+	.	ID="DNA4-2_AP";Tend="769";Tstart="380";shortTE="F";uid="740a12d0-069d-4781-aa9e-d4c1083e3021"
NW_020270366.1	RepeatMasker	DNA/hAT-Charlie	5758793	5759034	667	+	.	ID="RND-6_FAMILY-2383";Tend="1526";Tstart="1297";shortTE="F";uid="8941bb95-899a-4e12-a413-9e16c57eb960"
NW_020270366.1	RepeatMasker	Unknown	6579857	6580490	3981	+	.	ID="RND-6_FAMILY-5669";Tend="1765";Tstart="1102";shortTE="F";uid="ece7d6d7-069a-4716-b5b4-2dd640fec107"
NW_020270366.1	RepeatMasker	Unknown	8138667	8139460	1666	+	.	ID="RND-6_FAMILY-15866";Tend="1661";Tstart="926";shortTE="F";uid="13314812-1487-421d-ab08-7aa835e30b9b"
NW_020270366.1	RepeatMasker	Retroposon?	24342862	24343061	657	+	.	ID="RND-3_FAMILY-44";Tend="1324";Tstart="1127";shortTE="F";uid="df447b7c-954f-40f9-8edd-b4c8e34c6220"
[truncated: 51,765 more rows]
