# Supplementary material for: Transposon accumulation at xenobiotic gene family loci in aphids
Source: Genome Res. 2023 Oct;33(10):1718–33. doi: 10.1101/gr.277820.123 (PMC10691553; doi:10.1101/gr.277820.123)
Supplement: Supplement 14 [file Supplemental_File_S3.tar.gz]

Archive with 24 entries (23 files):
- ._Supplemental_File_S3
- Supplemental_File_S3
- Supplemental_File_S3/myzusPersicae_bassLabG006.myzusXrGenes.bed
- Supplemental_File_S3/rhopalosiphumMaidis_GCF_003676215.2.myzusXrGenes.bed
- Supplemental_File_S3/rhopalosiphumPadi_GCA_019425515.1.myzusXrGenes.bed
- Supplemental_File_S3/acyrthosiphonPisum_GCF_005508785.1.myzusXrGenes.bed
- Supplemental_File_S3/aphisCraccivora_GCA_009835225.1.myzusXrGenes.bed
- Supplemental_File_S3/pentaloniaNigronervosa_GCA_014851325.1.myzusXrGenes.bed
- Supplemental_File_S3/schlechtendaliaChinensis_GCA_019022885.1.myzusXrGenes.bed
- Supplemental_File_S3/siphaFlava_GCF_003268045.1.myzusXrGenes.bed
- Supplemental_File_S3/cinaraCedri_GCA_902439185.1.myzusXrGenes.bed
- Supplemental_File_S3/metopolophiumDirhodum_GCA_019925205.1.myzusXrGenes.bed
- Supplemental_File_S3/aphisGossypii_GCA_020184175.1.myzusXrGenes.bed
- Supplemental_File_S3/diuraphisNoxia_GCF_001186385.1.myzusXrGenes.bed
- Supplemental_File_S3/myzusCerasi_v1.1.myzusXrGenes.bed
- Supplemental_File_S3/hormaphisCornu_GCA_017140985.1.myzusXrGenes.bed
- Supplemental_File_S3/._README.txt
- Supplemental_File_S3/README.txt
- Supplemental_File_S3/eriosomaLanigerum_v1.0.myzusXrGenes.bed
- Supplemental_File_S3/aphisGlycines_GCA_009928515.1.myzusXrGenes.bed
- Supplemental_File_S3/melanaphisSacchari_GCF_002803265.2.myzusXrGenes.bed
- Supplemental_File_S3/sitobionAvenae_GCA_019425605.1.myzusXrGenes.bed
- Supplemental_File_S3/sitobionMiscanthi_GCA_008086715.1.myzusXrGenes.bed
- Supplemental_File_S3/schizaphisGraminum_GCA_019425635.1.myzusXrGenes.bed
