# Supplementary material for: Transposon accumulation at xenobiotic gene family loci in aphids
Source: Genome Res. 2023 Oct;33(10):1718–33. doi: 10.1101/gr.277820.123 (PMC10691553; doi:10.1101/gr.277820.123)
Supplement: Supplement 14 [file Supplemental_File_S3.tar.gz › Supplemental_File_S3/myzusPersicae_bassLabG006.myzusXrGenes.bed]

HiC_scaffold_1	1040788	1060787	UUID=4_abc_g2222.t1_FLANKup	.	.
HiC_scaffold_1	1060788	1061570	UUID=4_abc_g2222.t1.exon6	1447	.
HiC_scaffold_1	1061571	1061717	UUID=4_abc_g2222.t1.intron	NA	.
HiC_scaffold_1	1061718	1062028	UUID=4_abc_g2222.t1.exon7	547	.
HiC_scaffold_1	1062029	1062970	UUID=4_abc_g2222.t1.intron	NA	.
HiC_scaffold_1	1062971	1063366	UUID=4_abc_g2222.t1.exon8	721	.
HiC_scaffold_1	1063367	1064790	UUID=4_abc_g2222.t1.intron	NA	.
HiC_scaffold_1	1064791	1065407	UUID=4_abc_g2222.t1.exon9	1134	.
HiC_scaffold_1	1065408	1065786	UUID=4_abc_g2222.t1.intron	NA	.
HiC_scaffold_1	1065787	1066844	UUID=4_abc_g2222.t1.exon10	1929	.
HiC_scaffold_1	1066845	1067379	UUID=4_abc_g2222.t1.intron	NA	.
HiC_scaffold_1	1067380	1067513	UUID=4_abc_g2222.t1.exon11	248	.
HiC_scaffold_1	1067514	1087513	UUID=4_abc_g2222.t1_FLANKdown	.	.
HiC_scaffold_1	2590140	2610139	UUID=67_gst_g7733.t1_FLANKup	.	.
HiC_scaffold_1	2610140	2610382	UUID=67_gst_g7733.t1.exon6	449	.
HiC_scaffold_1	2610383	2616224	UUID=67_gst_g7733.t1.intron	NA	.
HiC_scaffold_1	2616225	2616467	UUID=67_gst_g7733.t1.exon6	449	.
HiC_scaffold_1	2616468	2636467	UUID=67_gst_g7733.t1_FLANKdown	.	.
HiC_scaffold_1	3140652	3160651	UUID=5_abc_g2222.t1_FLANKup	.	.
HiC_scaffold_1	3160652	3161434	UUID=5_abc_g2222.t1.exon6	1441	.
HiC_scaffold_1	3161435	3161581	UUID=5_abc_g2222.t1.intron	NA	.
HiC_scaffold_1	3161582	3161892	UUID=5_abc_g2222.t1.exon7	569	.
HiC_scaffold_1	3161893	3162838	UUID=5_abc_g2222.t1.intron	NA	.
HiC_scaffold_1	3162839	3163234	UUID=5_abc_g2222.t1.exon8	715	.
HiC_scaffold_1	3163235	3164656	UUID=5_abc_g2222.t1.intron	NA	.
HiC_scaffold_1	3164657	3165273	UUID=5_abc_g2222.t1.exon9	1140	.
HiC_scaffold_1	3165274	3165654	UUID=5_abc_g2222.t1.intron	NA	.
HiC_scaffold_1	3165655	3166707	UUID=5_abc_g2222.t1.exon10	1917	.
HiC_scaffold_1	3166708	3167268	UUID=5_abc_g2222.t1.intron	NA	.
HiC_scaffold_1	3167269	3167402	UUID=5_abc_g2222.t1.exon11	248	.
HiC_scaffold_1	3167403	3187402	UUID=5_abc_g2222.t1_FLANKdown	.	.
HiC_scaffold_1	5072374	5092373	UUID=6_abc_g2222.t1_FLANKup	.	.
HiC_scaffold_1	5092374	5093156	UUID=6_abc_g2222.t1.exon6	1447	.
HiC_scaffold_1	5093157	5093303	UUID=6_abc_g2222.t1.intron	NA	.
HiC_scaffold_1	5093304	5093614	UUID=6_abc_g2222.t1.exon7	575	.
HiC_scaffold_1	5093615	5094557	UUID=6_abc_g2222.t1.intron	NA	.
HiC_scaffold_1	5094558	5094955	UUID=6_abc_g2222.t1.exon8	723	.
HiC_scaffold_1	5094956	5096378	UUID=6_abc_g2222.t1.intron	NA	.
HiC_scaffold_1	5096379	5096995	UUID=6_abc_g2222.t1.exon9	1140	.
HiC_scaffold_1	5096996	5097374	UUID=6_abc_g2222.t1.intron	NA	.
HiC_scaffold_1	5097375	5098429	UUID=6_abc_g2222.t1.exon10	1936	.
HiC_scaffold_1	5098430	5099007	UUID=6_abc_g2222.t1.intron	NA	.
HiC_scaffold_1	5099008	5099141	UUID=6_abc_g2222.t1.exon11	248	.
HiC_scaffold_1	5099142	5119141	UUID=6_abc_g2222.t1_FLANKdown	.	.
HiC_scaffold_1	7264478	7284477	UUID=26_CYP6CY61_FLANKup	.	.
HiC_scaffold_1	7284478	7284650	UUID=26_CYP6CY61_exon5	320	.
HiC_scaffold_1	7284651	7284741	UUID=26_CYP6CY61.intron	NA	.
HiC_scaffold_1	7284742	7284995	UUID=26_CYP6CY61_exon4	470	.
HiC_scaffold_1	7284996	7290575	UUID=26_CYP6CY61.intron	NA	.
HiC_scaffold_1	7290576	7290796	UUID=26_CYP6CY61_exon3	409	.
HiC_scaffold_1	7290797	7291181	UUID=26_CYP6CY61.intron	NA	.
HiC_scaffold_1	7291182	7291607	UUID=26_CYP6CY61_exon2	787	.
HiC_scaffold_1	7291608	7311607	UUID=26_CYP6CY61_FLANKdown	.	.
HiC_scaffold_1	9964855	9984854	UUID=7_abc_g2222.t1_FLANKup	.	.
HiC_scaffold_1	9984855	9985637	UUID=7_abc_g2222.t1.exon6	1441	.
HiC_scaffold_1	9985638	9985784	UUID=7_abc_g2222.t1.intron	NA	.
HiC_scaffold_1	9985785	9986095	UUID=7_abc_g2222.t1.exon7	569	.
HiC_scaffold_1	9986096	9987037	UUID=7_abc_g2222.t1.intron	NA	.
HiC_scaffold_1	9987038	9987433	UUID=7_abc_g2222.t1.exon8	732	.
HiC_scaffold_1	9987434	9988856	UUID=7_abc_g2222.t1.intron	NA	.
HiC_scaffold_1	9988857	9989473	UUID=7_abc_g2222.t1.exon9	1140	.
HiC_scaffold_1	9989474	9989852	UUID=7_abc_g2222.t1.intron	NA	.
HiC_scaffold_1	9989853	9990904	UUID=7_abc_g2222.t1.exon10	1921	.
HiC_scaffold_1	9990905	9991463	UUID=7_abc_g2222.t1.intron	NA	.
HiC_scaffold_1	9991464	9991597	UUID=7_abc_g2222.t1.exon11	248	.
HiC_scaffold_1	9991598	10011597	UUID=7_abc_g2222.t1_FLANKdown	.	.
HiC_scaffold_1	18750341	18770340	UUID=68_gst_g7733.t1_FLANKup	.	.
HiC_scaffold_1	18770341	18770583	UUID=68_gst_g7733.t1.exon6	449	.
HiC_scaffold_1	18770584	18776309	UUID=68_gst_g7733.t1.intron	NA	.
HiC_scaffold_1	18776310	18776552	UUID=68_gst_g7733.t1.exon6	449	.
HiC_scaffold_1	18776553	18796552	UUID=68_gst_g7733.t1_FLANKdown	.	.
HiC_scaffold_1	19169551	19189550	UUID=71_UGT343B3_v1, UUID=72_UGT343B3_v2, UUID=75_UGT343B4_v2, UUID=73_UGT343B3_v3, UUID=74_UGT343B4_FLANKup	.	.
HiC_scaffold_1	19189551	19189717	UUID=71_UGT343B3_v1_exon1	309	.
HiC_scaffold_1	19189554	19189717	UUID=72_UGT343B3_v2_exon1	303	.
HiC_scaffold_1	19189718	19191595	UUID=71_UGT343B3_v1.intron	NA	.
HiC_scaffold_1	19189718	19191595	UUID=72_UGT343B3_v2.intron	NA	.
HiC_scaffold_1	19191596	19192200	UUID=71_UGT343B3_v1_exon2	1118	.
HiC_scaffold_1	19191596	19192200	UUID=72_UGT343B3_v2_exon2	1118	.
HiC_scaffold_1	19191626	19192200	UUID=75_UGT343B4_v2_exon1	1062	.
HiC_scaffold_1	19192201	19192686	UUID=71_UGT343B3_v1.intron	NA	.
HiC_scaffold_1	19192201	19192686	UUID=72_UGT343B3_v2.intron	NA	.
HiC_scaffold_1	19192201	19192686	UUID=75_UGT343B4_v2.intron	NA	.
HiC_scaffold_1	19192687	19192913	UUID=71_UGT343B3_v1_exon3	420	.
HiC_scaffold_1	19192687	19192913	UUID=72_UGT343B3_v2_exon3	420	.
HiC_scaffold_1	19192687	19192913	UUID=75_UGT343B4_v2_exon2	420	.
HiC_scaffold_1	19192914	19192985	UUID=71_UGT343B3_v1.intron	NA	.
HiC_scaffold_1	19192914	19192985	UUID=72_UGT343B3_v2.intron	NA	.
HiC_scaffold_1	19192914	19192985	UUID=75_UGT343B4_v2.intron	NA	.
HiC_scaffold_1	19192985	19193208	UUID=73_UGT343B3_v3_exon4	259	.
HiC_scaffold_1	19192985	19193208	UUID=74_UGT343B4_exon3	259	.
HiC_scaffold_1	19192986	19193215	UUID=71_UGT343B3_v1_exon4	425	.
HiC_scaffold_1	19192986	19193215	UUID=72_UGT343B3_v2_exon4	425	.
HiC_scaffold_1	19192986	19193215	UUID=75_UGT343B4_v2_exon3	425	.
HiC_scaffold_1	19193209	19193407	UUID=73_UGT343B3_v3.intron	NA	.
HiC_scaffold_1	19193209	19193407	UUID=74_UGT343B4.intron	NA	.
HiC_scaffold_1	19193216	19193414	UUID=71_UGT343B3_v1.intron	NA	.
HiC_scaffold_1	19193216	19193414	UUID=72_UGT343B3_v2.intron	NA	.
HiC_scaffold_1	19193216	19193414	UUID=75_UGT343B4_v2.intron	NA	.
HiC_scaffold_1	19193408	19193652	UUID=73_UGT343B3_v3_exon5	331	.
HiC_scaffold_1	19193408	19193652	UUID=74_UGT343B4_exon4	331	.
HiC_scaffold_1	19193415	19193668	UUID=71_UGT343B3_v1_exon5	470	.
HiC_scaffold_1	19193415	19193662	UUID=72_UGT343B3_v2_exon5	459	.
HiC_scaffold_1	19193415	19193662	UUID=75_UGT343B4_v2_exon4	459	.
HiC_scaffold_1	19193669	19213668	UUID=71_UGT343B3_v1, UUID=72_UGT343B3_v2, UUID=75_UGT343B4_v2, UUID=73_UGT343B3_v3, UUID=74_UGT343B4_FLANKdown	.	.
HiC_scaffold_1	22187901	22207900	UUID=12_abc_g5088.t1_FLANKup	.	.
HiC_scaffold_1	22207901	22207995	UUID=12_abc_g5088.t1.exon1	176	.
HiC_scaffold_1	22207996	22214559	UUID=12_abc_g5088.t1.intron	NA	.
HiC_scaffold_1	22214560	22214653	UUID=12_abc_g5088.t1.exon1	163	.
HiC_scaffold_1	22214654	22234653	UUID=12_abc_g5088.t1_FLANKdown	.	.
HiC_scaffold_1	22397330	22417329	UUID=1_abc_g11808.t1_FLANKup	.	.
HiC_scaffold_1	22417330	22417546	UUID=1_abc_g11808.t1.exon20	318	.
HiC_scaffold_1	22417547	22417607	UUID=1_abc_g11808.t1.intron	NA	.
HiC_scaffold_1	22417608	22417816	UUID=1_abc_g11808.t1.exon19	292	.
HiC_scaffold_1	22417817	22417965	UUID=1_abc_g11808.t1.intron	NA	.
HiC_scaffold_1	22417966	22418113	UUID=1_abc_g11808.t1.exon18	202	.
HiC_scaffold_1	22418114	22418188	UUID=1_abc_g11808.t1.intron	NA	.
HiC_scaffold_1	22418189	22418423	UUID=1_abc_g11808.t1.exon17	279	.
HiC_scaffold_1	22418424	22426293	UUID=1_abc_g11808.t1.intron	NA	.
HiC_scaffold_1	22426294	22426538	UUID=1_abc_g11808.t1.exon7	292	.
HiC_scaffold_1	22426539	22426602	UUID=1_abc_g11808.t1.intron	NA	.
HiC_scaffold_1	22426603	22426741	UUID=1_abc_g11808.t1.exon6	219	.
HiC_scaffold_1	22426742	22427424	UUID=1_abc_g11808.t1.intron	NA	.
HiC_scaffold_1	22427425	22427492	UUID=1_abc_g11808.t1.exon5	110	.
HiC_scaffold_1	22427493	22427793	UUID=1_abc_g11808.t1.intron	NA	.
HiC_scaffold_1	22427794	22427948	UUID=1_abc_g11808.t1.exon3	187	.
HiC_scaffold_1	22427949	22428017	UUID=1_abc_g11808.t1.intron	NA	.
HiC_scaffold_1	22428018	22429654	UUID=1_abc_g11808.t1.exon2	1624	.
HiC_scaffold_1	22429655	22449654	UUID=1_abc_g11808.t1_FLANKdown	.	.
HiC_scaffold_1	33803022	33823021	UUID=8_abc_g2222.t1_FLANKup	.	.
HiC_scaffold_1	33823022	33823804	UUID=8_abc_g2222.t1.exon6	1424	.
HiC_scaffold_1	33823805	33823952	UUID=8_abc_g2222.t1.intron	NA	.
HiC_scaffold_1	33823953	33824263	UUID=8_abc_g2222.t1.exon7	564	.
HiC_scaffold_1	33824264	33825189	UUID=8_abc_g2222.t1.intron	NA	.
HiC_scaffold_1	33825190	33825586	UUID=8_abc_g2222.t1.exon8	715	.
HiC_scaffold_1	33825587	33827010	UUID=8_abc_g2222.t1.intron	NA	.
HiC_scaffold_1	33827011	33827627	UUID=8_abc_g2222.t1.exon9	1101	.
HiC_scaffold_1	33827628	33827998	UUID=8_abc_g2222.t1.intron	NA	.
HiC_scaffold_1	33827999	33829053	UUID=8_abc_g2222.t1.exon10	1869	.
HiC_scaffold_1	33829054	33829593	UUID=8_abc_g2222.t1.intron	NA	.
HiC_scaffold_1	33829594	33829727	UUID=8_abc_g2222.t1.exon11	248	.
HiC_scaffold_1	33829728	33849727	UUID=8_abc_g2222.t1_FLANKdown	.	.
HiC_scaffold_1	35065142	35085141	UUID=65_gst_g525.t1_FLANKup	.	.
HiC_scaffold_1	35085142	35085194	UUID=65_gst_g525.t1.exon5	93.5	.
HiC_scaffold_1	35085195	35088212	UUID=65_gst_g525.t1.intron	NA	.
HiC_scaffold_1	35088213	35088393	UUID=65_gst_g525.t1.exon5	307	.
HiC_scaffold_1	35088394	35108393	UUID=65_gst_g525.t1_FLANKdown	.	.
HiC_scaffold_1	40981479	41001478	UUID=25_CYP4G51_FLANKup	.	.
HiC_scaffold_1	41001479	41001685	UUID=25_CYP4G51_exon1	383	.
HiC_scaffold_1	41001686	41001792	UUID=25_CYP4G51.intron	NA	.
HiC_scaffold_1	41001793	41001910	UUID=25_CYP4G51_exon2	219	.
HiC_scaffold_1	41001911	41002011	UUID=25_CYP4G51.intron	NA	.
HiC_scaffold_1	41002012	41002109	UUID=25_CYP4G51_exon3	182	.
HiC_scaffold_1	41002110	41002341	UUID=25_CYP4G51.intron	NA	.
HiC_scaffold_1	41002342	41002527	UUID=25_CYP4G51_exon4	344	.
HiC_scaffold_1	41002528	41002617	UUID=25_CYP4G51.intron	NA	.
HiC_scaffold_1	41002618	41002687	UUID=25_CYP4G51_exon5	130	.
HiC_scaffold_1	41002688	41002983	UUID=25_CYP4G51.intron	NA	.
HiC_scaffold_1	41002984	41003111	UUID=25_CYP4G51_exon6	237	.
HiC_scaffold_1	41003112	41003180	UUID=25_CYP4G51.intron	NA	.
HiC_scaffold_1	41003181	41003373	UUID=25_CYP4G51_exon7	357	.
HiC_scaffold_1	41003374	41003446	UUID=25_CYP4G51.intron	NA	.
HiC_scaffold_1	41003447	41003560	UUID=25_CYP4G51_exon8	211	.
HiC_scaffold_1	41003561	41003779	UUID=25_CYP4G51.intron	NA	.
HiC_scaffold_1	41003780	41003849	UUID=25_CYP4G51_exon9	130	.
HiC_scaffold_1	41003850	41003934	UUID=25_CYP4G51.intron	NA	.
HiC_scaffold_1	41003935	41004104	UUID=25_CYP4G51_exon10	315	.
HiC_scaffold_1	41004105	41004486	UUID=25_CYP4G51.intron	NA	.
HiC_scaffold_1	41004487	41004675	UUID=25_CYP4G51_exon11	350	.
HiC_scaffold_1	41004676	41005208	UUID=25_CYP4G51.intron	NA	.
HiC_scaffold_1	41005209	41005390	UUID=25_CYP4G51_exon12	337	.
HiC_scaffold_1	41005391	41025390	UUID=25_CYP4G51_FLANKdown	.	.
HiC_scaffold_1	41423590	41443589	UUID=2_abc_g17772.t1_FLANKup	.	.
HiC_scaffold_1	41443590	41444144	UUID=2_abc_g17772.t1.exon1	1026	.
HiC_scaffold_1	41444145	41445129	UUID=2_abc_g17772.t1.intron	NA	.
HiC_scaffold_1	41445130	41445216	UUID=2_abc_g17772.t1.exon2	161	.
HiC_scaffold_1	41445217	41446200	UUID=2_abc_g17772.t1.intron	NA	.
HiC_scaffold_1	41446201	41446377	UUID=2_abc_g17772.t1.exon3	327	.
HiC_scaffold_1	41446378	41446670	UUID=2_abc_g17772.t1.intron	NA	.
HiC_scaffold_1	41446671	41446759	UUID=2_abc_g17772.t1.exon4	165	.
HiC_scaffold_1	41446760	41448420	UUID=2_abc_g17772.t1.intron	NA	.
HiC_scaffold_1	41448421	41448491	UUID=2_abc_g17772.t1.exon5	132	.
HiC_scaffold_1	41448492	41449453	UUID=2_abc_g17772.t1.intron	NA	.
HiC_scaffold_1	41449454	41449569	UUID=2_abc_g17772.t1.exon6	215	.
HiC_scaffold_1	41449570	41451635	UUID=2_abc_g17772.t1.intron	NA	.
HiC_scaffold_1	41451636	41451816	UUID=2_abc_g17772.t1.exon7	335	.
HiC_scaffold_1	41451817	41454526	UUID=2_abc_g17772.t1.intron	NA	.
HiC_scaffold_1	41454527	41454749	UUID=2_abc_g17772.t1.exon8	412	.
HiC_scaffold_1	41454750	41455607	UUID=2_abc_g17772.t1.intron	NA	.
HiC_scaffold_1	41455608	41455735	UUID=2_abc_g17772.t1.exon9	237	.
HiC_scaffold_1	41455736	41456306	UUID=2_abc_g17772.t1.intron	NA	.
HiC_scaffold_1	41456307	41456459	UUID=2_abc_g17772.t1.exon10	283	.
HiC_scaffold_1	41456460	41456535	UUID=2_abc_g17772.t1.intron	NA	.
HiC_scaffold_1	41456536	41456629	UUID=2_abc_g17772.t1.exon11	174	.
HiC_scaffold_1	41456630	41457703	UUID=2_abc_g17772.t1.intron	NA	.
HiC_scaffold_1	41457704	41457811	UUID=2_abc_g17772.t1.exon12	200	.
HiC_scaffold_1	41457812	41457907	UUID=2_abc_g17772.t1.intron	NA	.
HiC_scaffold_1	41457908	41458062	UUID=2_abc_g17772.t1.exon13	287	.
HiC_scaffold_1	41458063	41458138	UUID=2_abc_g17772.t1.intron	NA	.
HiC_scaffold_1	41458139	41458271	UUID=2_abc_g17772.t1.exon14	246	.
HiC_scaffold_1	41458272	41462906	UUID=2_abc_g17772.t1.intron	NA	.
HiC_scaffold_1	41462907	41463456	UUID=2_abc_g17772.t1.exon15	1016	.
HiC_scaffold_1	41463457	41483456	UUID=2_abc_g17772.t1_FLANKdown	.	.
HiC_scaffold_1	44250865	44270864	UUID=13_abc_g5088.t1_FLANKup	.	.
HiC_scaffold_1	44270865	44270958	UUID=13_abc_g5088.t1.exon1	174	.
HiC_scaffold_1	44270959	44277520	UUID=13_abc_g5088.t1.intron	NA	.
HiC_scaffold_1	44277521	44277614	UUID=13_abc_g5088.t1.exon1	174	.
HiC_scaffold_1	44277615	44297614	UUID=13_abc_g5088.t1_FLANKdown	.	.
HiC_scaffold_1	48355995	48375994	UUID=20_CYP314A1, UUID=21_CYP314A3_FLANKup	.	.
HiC_scaffold_1	48375995	48376103	UUID=20_CYP314A1_exon10	169	.
HiC_scaffold_1	48375996	48376106	UUID=21_CYP314A3_exon10	206	.
HiC_scaffold_1	48376104	48377832	UUID=20_CYP314A1.intron	NA	.
HiC_scaffold_1	48376107	48376171	UUID=21_CYP314A3.intron	NA	.
HiC_scaffold_1	48376172	48376369	UUID=21_CYP314A3_exon9	366	.
HiC_scaffold_1	48376370	48377833	UUID=21_CYP314A3.intron	NA	.
HiC_scaffold_1	48377833	48377913	UUID=20_CYP314A1_exon8	122	.
HiC_scaffold_1	48377834	48377915	UUID=21_CYP314A3_exon8	152	.
HiC_scaffold_1	48377914	48379528	UUID=20_CYP314A1.intron	NA	.
HiC_scaffold_1	48377916	48377978	UUID=21_CYP314A3.intron	NA	.
HiC_scaffold_1	48377979	48378145	UUID=21_CYP314A3_exon7	309	.
HiC_scaffold_1	48378146	48379302	UUID=21_CYP314A3.intron	NA	.
HiC_scaffold_1	48379303	48379458	UUID=21_CYP314A3_exon6	289	.
HiC_scaffold_1	48379459	48379529	UUID=21_CYP314A3.intron	NA	.
HiC_scaffold_1	48379529	48379723	UUID=20_CYP314A1_exon5	250	.
HiC_scaffold_1	48379530	48379731	UUID=21_CYP314A3_exon5	374	.
HiC_scaffold_1	48379724	48380554	UUID=20_CYP314A1.intron	NA	.
HiC_scaffold_1	48379732	48379809	UUID=21_CYP314A3.intron	NA	.
HiC_scaffold_1	48379810	48380000	UUID=21_CYP314A3_exon4	353	.
HiC_scaffold_1	48380001	48380555	UUID=21_CYP314A3.intron	NA	.
HiC_scaffold_1	48380555	48380754	UUID=20_CYP314A1_exon3	287	.
HiC_scaffold_1	48380556	48380761	UUID=21_CYP314A3_exon3	381	.
HiC_scaffold_1	48380755	48382217	UUID=20_CYP314A1.intron	NA	.
HiC_scaffold_1	48380762	48382218	UUID=21_CYP314A3.intron	NA	.
HiC_scaffold_1	48382218	48382351	UUID=20_CYP314A1_exon2	215	.
HiC_scaffold_1	48382219	48382349	UUID=21_CYP314A3_exon2	243	.
HiC_scaffold_1	48382350	48385395	UUID=21_CYP314A3.intron	NA	.
HiC_scaffold_1	48385396	48385543	UUID=21_CYP314A3_exon1	274	.
HiC_scaffold_1	48385544	48405543	UUID=20_CYP314A1, UUID=21_CYP314A3_FLANKdown	.	.
HiC_scaffold_1	50477909	50497908	UUID=9_abc_g2222.t1_FLANKup	.	.
HiC_scaffold_1	50497909	50498518	UUID=9_abc_g2222.t1.exon9	1099	.
HiC_scaffold_1	50498519	50499923	UUID=9_abc_g2222.t1.intron	NA	.
HiC_scaffold_1	50499924	50500320	UUID=9_abc_g2222.t1.exon8	710	.
HiC_scaffold_1	50500321	50501223	UUID=9_abc_g2222.t1.intron	NA	.
HiC_scaffold_1	50501224	50501534	UUID=9_abc_g2222.t1.exon7	558	.
HiC_scaffold_1	50501535	50501681	UUID=9_abc_g2222.t1.intron	NA	.
HiC_scaffold_1	50501682	50502462	UUID=9_abc_g2222.t1.exon6	1421	.
HiC_scaffold_1	50502463	50522462	UUID=9_abc_g2222.t1_FLANKdown	.	.
HiC_scaffold_1	56148297	56168296	UUID=24_CYP4CK1_FLANKup	.	.
HiC_scaffold_1	56168297	56168467	UUID=24_CYP4CK1_exon1	316	.
HiC_scaffold_1	56168468	56176161	UUID=24_CYP4CK1.intron	NA	.
HiC_scaffold_1	56176162	56176268	UUID=24_CYP4CK1_exon2	198	.
HiC_scaffold_1	56176269	56179442	UUID=24_CYP4CK1.intron	NA	.
HiC_scaffold_1	56179443	56179538	UUID=24_CYP4CK1_exon3	178	.
HiC_scaffold_1	56179539	56182377	UUID=24_CYP4CK1.intron	NA	.
HiC_scaffold_1	56182378	56182638	UUID=24_CYP4CK1_exon4	483	.
HiC_scaffold_1	56182639	56182928	UUID=24_CYP4CK1.intron	NA	.
HiC_scaffold_1	56182929	56183063	UUID=24_CYP4CK1_exon5	250	.
HiC_scaffold_1	56183064	56183165	UUID=24_CYP4CK1.intron	NA	.
HiC_scaffold_1	56183166	56183252	UUID=24_CYP4CK1_exon6	161	.
HiC_scaffold_1	56183253	56183304	UUID=24_CYP4CK1.intron	NA	.
HiC_scaffold_1	56183305	56183415	UUID=24_CYP4CK1_exon7	206	.
HiC_scaffold_1	56183416	56183575	UUID=24_CYP4CK1.intron	NA	.
HiC_scaffold_1	56183576	56183818	UUID=24_CYP4CK1_exon8	449	.
HiC_scaffold_1	56183819	56184427	UUID=24_CYP4CK1.intron	NA	.
HiC_scaffold_1	56184428	56184608	UUID=24_CYP4CK1_exon9	335	.
HiC_scaffold_1	56184609	56186900	UUID=24_CYP4CK1.intron	NA	.
HiC_scaffold_1	56186901	56187061	UUID=24_CYP4CK1_exon10	298	.
HiC_scaffold_1	56187062	56207061	UUID=24_CYP4CK1_FLANKdown	.	.
HiC_scaffold_1	56550375	56570374	UUID=28_CYP6DB1_FLANKup	.	.
HiC_scaffold_1	56570375	56570606	UUID=28_CYP6DB1_exon1	429	.
HiC_scaffold_1	56570607	56571111	UUID=28_CYP6DB1.intron	NA	.
HiC_scaffold_1	56571112	56571396	UUID=28_CYP6DB1_exon2	527	.
HiC_scaffold_1	56571397	56573696	UUID=28_CYP6DB1.intron	NA	.
HiC_scaffold_1	56573697	56573998	UUID=28_CYP6DB1_exon3	558	.
HiC_scaffold_1	56573999	56574346	UUID=28_CYP6DB1.intron	NA	.
HiC_scaffold_1	56574347	56574425	UUID=28_CYP6DB1_exon4	147	.
HiC_scaffold_1	56574426	56574574	UUID=28_CYP6DB1.intron	NA	.
HiC_scaffold_1	56574575	56574800	UUID=28_CYP6DB1_exon5	418	.
HiC_scaffold_1	56574801	56574891	UUID=28_CYP6DB1.intron	NA	.
HiC_scaffold_1	56574892	56575145	UUID=28_CYP6DB1_exon6	470	.
HiC_scaffold_1	56575146	56575225	UUID=28_CYP6DB1.intron	NA	.
HiC_scaffold_1	56575226	56575399	UUID=28_CYP6DB1_exon7	322	.
HiC_scaffold_1	56575400	56595399	UUID=28_CYP6DB1_FLANKdown	.	.
HiC_scaffold_1	56686420	56706419	UUID=18_CYP15A2, UUID=16_CYP15A1_FLANKup	.	.
HiC_scaffold_1	56706420	56706598	UUID=18_CYP15A2_exon7	331	.
HiC_scaffold_1	56706599	56706675	UUID=18_CYP15A2.intron	NA	.
HiC_scaffold_1	56706676	56706818	UUID=18_CYP15A2_exon6	265	.
HiC_scaffold_1	56706682	56706817	UUID=16_CYP15A1_exon7	191	.
HiC_scaffold_1	56706818	56707407	UUID=16_CYP15A1.intron	NA	.
HiC_scaffold_1	56706819	56706889	UUID=18_CYP15A2.intron	NA	.
HiC_scaffold_1	56706890	56707007	UUID=18_CYP15A2_exon5	219	.
HiC_scaffold_1	56707008	56707068	UUID=18_CYP15A2.intron	NA	.
HiC_scaffold_1	56707069	56707357	UUID=18_CYP15A2_exon4	534	.
HiC_scaffold_1	56707358	56707408	UUID=18_CYP15A2.intron	NA	.
HiC_scaffold_1	56707408	56707674	UUID=16_CYP15A1_exon4	333	.
HiC_scaffold_1	56707409	56707673	UUID=18_CYP15A2_exon3	490	.
HiC_scaffold_1	56707674	56707750	UUID=18_CYP15A2.intron	NA	.
HiC_scaffold_1	56707675	56707963	UUID=16_CYP15A1.intron	NA	.
HiC_scaffold_1	56707751	56707914	UUID=18_CYP15A2_exon2	303	.
HiC_scaffold_1	56707915	56707959	UUID=18_CYP15A2.intron	NA	.
HiC_scaffold_1	56707960	56708217	UUID=18_CYP15A2_exon1	477	.
HiC_scaffold_1	56707964	56708211	UUID=16_CYP15A1_exon2	392	.
HiC_scaffold_1	56708218	56728217	UUID=18_CYP15A2, UUID=16_CYP15A1_FLANKdown	.	.
HiC_scaffold_1	60291648	60311647	UUID=14_abc_g5088.t1_FLANKup	.	.
HiC_scaffold_1	60311648	60311742	UUID=14_abc_g5088.t1.exon1	171	.
HiC_scaffold_1	60311743	60318316	UUID=14_abc_g5088.t1.intron	NA	.
HiC_scaffold_1	60318317	60318410	UUID=14_abc_g5088.t1.exon1	169	.
HiC_scaffold_1	60318411	60338410	UUID=14_abc_g5088.t1_FLANKdown	.	.
HiC_scaffold_1	62326411	62346410	UUID=19_CYP307A8_FLANKup	.	.
HiC_scaffold_1	62346411	62346818	UUID=19_CYP307A8_exon1	754	.
HiC_scaffold_1	62346819	62348072	UUID=19_CYP307A8.intron	NA	.
HiC_scaffold_1	62348073	62348924	UUID=19_CYP307A8_exon2	1574	.
HiC_scaffold_1	62348925	62349527	UUID=19_CYP307A8.intron	NA	.
HiC_scaffold_1	62349528	62349878	UUID=19_CYP307A8_exon3	649	.
HiC_scaffold_1	62349879	62369878	UUID=19_CYP307A8_FLANKdown	.	.
HiC_scaffold_1	63297188	63317187	UUID=15_abc_g5088.t1_FLANKup	.	.
HiC_scaffold_1	63317188	63317282	UUID=15_abc_g5088.t1.exon1	158	.
HiC_scaffold_1	63317283	63323851	UUID=15_abc_g5088.t1.intron	NA	.
HiC_scaffold_1	63323852	63323947	UUID=15_abc_g5088.t1.exon1	178	.
HiC_scaffold_1	63323948	63343947	UUID=15_abc_g5088.t1_FLANKdown	.	.
HiC_scaffold_1	66638276	66658275	UUID=29_est_g19293.t1_FLANKup	.	.
HiC_scaffold_1	66658276	66658418	UUID=29_est_g19293.t1.exon1	265	.
HiC_scaffold_1	66658419	66658938	UUID=29_est_g19293.t1.intron	NA	.
HiC_scaffold_1	66658939	66660553	UUID=29_est_g19293.t1.exon2	2983	.
HiC_scaffold_1	66660554	66662007	UUID=29_est_g19293.t1.intron	NA	.
HiC_scaffold_1	66662008	66662117	UUID=29_est_g19293.t1.exon3	204	.
HiC_scaffold_1	66662118	66676357	UUID=29_est_g19293.t1.intron	NA	.
HiC_scaffold_1	66676358	66676854	UUID=29_est_g19293.t1.exon4	918	.
HiC_scaffold_1	66676855	66696854	UUID=29_est_g19293.t1_FLANKdown	.	.
HiC_scaffold_1	68196355	68216354	UUID=69_gst_g7733.t1_FLANKup	.	.
HiC_scaffold_1	68216355	68216597	UUID=69_gst_g7733.t1.exon6	444	.
HiC_scaffold_1	68216598	68222659	UUID=69_gst_g7733.t1.intron	NA	.
HiC_scaffold_1	68222660	68222903	UUID=69_gst_g7733.t1.exon6	446	.
HiC_scaffold_1	68222904	68242903	UUID=69_gst_g7733.t1_FLANKdown	.	.
HiC_scaffold_1	76567200	76587199	UUID=22_CYP380A3_FLANKup	.	.
HiC_scaffold_1	76587200	76587406	UUID=22_CYP380A3_exon12	383	.
HiC_scaffold_1	76587407	76588456	UUID=22_CYP380A3.intron	NA	.
HiC_scaffold_1	76588457	76588637	UUID=22_CYP380A3_exon11	335	.
HiC_scaffold_1	76588638	76589668	UUID=22_CYP380A3.intron	NA	.
HiC_scaffold_1	76589669	76589853	UUID=22_CYP380A3_exon10	342	.
HiC_scaffold_1	76589854	76591011	UUID=22_CYP380A3.intron	NA	.
HiC_scaffold_1	76591012	76591080	UUID=22_CYP380A3_exon9	128	.
HiC_scaffold_1	76591081	76591772	UUID=22_CYP380A3.intron	NA	.
HiC_scaffold_1	76591773	76591879	UUID=22_CYP380A3_exon8	198	.
HiC_scaffold_1	76591880	76591966	UUID=22_CYP380A3.intron	NA	.
HiC_scaffold_1	76591967	76592054	UUID=22_CYP380A3_exon7	163	.
HiC_scaffold_1	76592055	76593637	UUID=22_CYP380A3.intron	NA	.
HiC_scaffold_1	76593638	76593763	UUID=22_CYP380A3_exon6	233	.
HiC_scaffold_1	76593764	76593829	UUID=22_CYP380A3.intron	NA	.
HiC_scaffold_1	76593830	76593896	UUID=22_CYP380A3_exon5	124	.
HiC_scaffold_1	76593897	76594204	UUID=22_CYP380A3.intron	NA	.
HiC_scaffold_1	76594205	76594397	UUID=22_CYP380A3_exon4	357	.
HiC_scaffold_1	76594398	76595970	UUID=22_CYP380A3.intron	NA	.
HiC_scaffold_1	76595971	76596063	UUID=22_CYP380A3_exon3	172	.
HiC_scaffold_1	76596064	76600183	UUID=22_CYP380A3.intron	NA	.
HiC_scaffold_1	76600184	76600293	UUID=22_CYP380A3_exon2	204	.
HiC_scaffold_1	76600294	76600472	UUID=22_CYP380A3.intron	NA	.
HiC_scaffold_1	76600473	76600652	UUID=22_CYP380A3_exon1	333	.
HiC_scaffold_1	76600653	76617313	UUID=23_CYP380B1_FLANKup,UUID=22_CYP380A3_FLANKdown	.	.
HiC_scaffold_1	76617314	76617505	UUID=23_CYP380B1_exon12	355	.
HiC_scaffold_1	76617506	76618921	UUID=23_CYP380B1.intron	NA	.
HiC_scaffold_1	76618922	76619102	UUID=23_CYP380B1_exon11	335	.
HiC_scaffold_1	76619103	76619907	UUID=23_CYP380B1.intron	NA	.
HiC_scaffold_1	76619908	76620078	UUID=23_CYP380B1_exon10	316	.
HiC_scaffold_1	76620079	76620149	UUID=23_CYP380B1.intron	NA	.
HiC_scaffold_1	76620150	76620218	UUID=23_CYP380B1_exon9	128	.
HiC_scaffold_1	76620219	76620612	UUID=23_CYP380B1.intron	NA	.
HiC_scaffold_1	76620613	76620722	UUID=23_CYP380B1_exon8	204	.
HiC_scaffold_1	76620723	76620823	UUID=23_CYP380B1.intron	NA	.
HiC_scaffold_1	76620824	76620911	UUID=23_CYP380B1_exon7	163	.
HiC_scaffold_1	76620912	76621795	UUID=23_CYP380B1.intron	NA	.
HiC_scaffold_1	76621796	76621918	UUID=23_CYP380B1_exon6	228	.
HiC_scaffold_1	76621919	76622033	UUID=23_CYP380B1.intron	NA	.
HiC_scaffold_1	76622034	76622099	UUID=23_CYP380B1_exon5	122	.
HiC_scaffold_1	76622100	76622249	UUID=23_CYP380B1.intron	NA	.
HiC_scaffold_1	76622250	76622437	UUID=23_CYP380B1_exon4	348	.
HiC_scaffold_1	76622438	76623063	UUID=23_CYP380B1.intron	NA	.
HiC_scaffold_1	76623064	76623158	UUID=23_CYP380B1_exon3	176	.
HiC_scaffold_1	76623159	76623254	UUID=23_CYP380B1.intron	NA	.
HiC_scaffold_1	76623255	76623370	UUID=23_CYP380B1_exon2	215	.
HiC_scaffold_1	76623371	76624546	UUID=23_CYP380B1.intron	NA	.
HiC_scaffold_1	76624547	76624741	UUID=23_CYP380B1_exon1	361	.
HiC_scaffold_1	76624742	76644741	UUID=23_CYP380B1_FLANKdown	.	.
HiC_scaffold_1	80302625	80322624	UUID=27_CYP6CY9_FLANKup	.	.
HiC_scaffold_1	80322625	80323527	UUID=27_CYP6CY9_exon1	1668	.
HiC_scaffold_1	80323528	80326267	UUID=27_CYP6CY9.intron	NA	.
HiC_scaffold_1	80326268	80326496	UUID=27_CYP6CY9_exon2	424	.
HiC_scaffold_1	80326497	80326747	UUID=27_CYP6CY9.intron	NA	.
HiC_scaffold_1	80326748	80327000	UUID=27_CYP6CY9_exon3	468	.
HiC_scaffold_1	80327001	80327124	UUID=27_CYP6CY9.intron	NA	.
HiC_scaffold_1	80327125	80327302	UUID=27_CYP6CY9_exon4	329	.
HiC_scaffold_1	80327303	80347302	UUID=27_CYP6CY9_FLANKdown	.	.
HiC_scaffold_1	87682147	87702146	UUID=70_gst_g7733.t1_FLANKup	.	.
HiC_scaffold_1	87702147	87702389	UUID=70_gst_g7733.t1.exon6	449	.
HiC_scaffold_1	87702390	87708095	UUID=70_gst_g7733.t1.intron	NA	.
HiC_scaffold_1	87708096	87708338	UUID=70_gst_g7733.t1.exon6	449	.
HiC_scaffold_1	87708339	87728338	UUID=70_gst_g7733.t1_FLANKdown	.	.
HiC_scaffold_1	88019709	88039708	UUID=66_gst_g525.t1_FLANKup	.	.
HiC_scaffold_1	88039709	88039767	UUID=66_gst_g525.t1.exon5	93.5	.
HiC_scaffold_1	88039768	88042710	UUID=66_gst_g525.t1.intron	NA	.
HiC_scaffold_1	88042711	88042907	UUID=66_gst_g525.t1.exon5	329	.
HiC_scaffold_1	88042908	88062907	UUID=66_gst_g525.t1_FLANKdown	.	.
HiC_scaffold_1	88201740	88221739	UUID=3_abc_g20370.t1_FLANKup	.	.
HiC_scaffold_1	88221740	88221894	UUID=3_abc_g20370.t1.exon1	287	.
HiC_scaffold_1	88221895	88223354	UUID=3_abc_g20370.t1.intron	NA	.
HiC_scaffold_1	88223355	88223489	UUID=3_abc_g20370.t1.exon2	250	.
HiC_scaffold_1	88223490	88224406	UUID=3_abc_g20370.t1.intron	NA	.
HiC_scaffold_1	88224407	88224547	UUID=3_abc_g20370.t1.exon3	261	.
HiC_scaffold_1	88224548	88225034	UUID=3_abc_g20370.t1.intron	NA	.
HiC_scaffold_1	88225035	88225187	UUID=3_abc_g20370.t1.exon4	283	.
HiC_scaffold_1	88225188	88227052	UUID=3_abc_g20370.t1.intron	NA	.
HiC_scaffold_1	88227053	88227262	UUID=3_abc_g20370.t1.exon5	388	.
HiC_scaffold_1	88227263	88227867	UUID=3_abc_g20370.t1.intron	NA	.
HiC_scaffold_1	88227868	88228014	UUID=3_abc_g20370.t1.exon6	272	.
HiC_scaffold_1	88228015	88228706	UUID=3_abc_g20370.t1.intron	NA	.
HiC_scaffold_1	88228707	88228853	UUID=3_abc_g20370.t1.exon7	272	.
HiC_scaffold_1	88228854	88228946	UUID=3_abc_g20370.t1.intron	NA	.
HiC_scaffold_1	88228947	88229129	UUID=3_abc_g20370.t1.exon8	339	.
HiC_scaffold_1	88229130	88229218	UUID=3_abc_g20370.t1.intron	NA	.
HiC_scaffold_1	88229219	88229340	UUID=3_abc_g20370.t1.exon9	226	.
HiC_scaffold_1	88229341	88229424	UUID=3_abc_g20370.t1.intron	NA	.
HiC_scaffold_1	88229425	88229666	UUID=3_abc_g20370.t1.exon10	448	.
HiC_scaffold_1	88229667	88229814	UUID=3_abc_g20370.t1.intron	NA	.
HiC_scaffold_1	88229815	88230043	UUID=3_abc_g20370.t1.exon11	424	.
HiC_scaffold_1	88230044	88230127	UUID=3_abc_g20370.t1.intron	NA	.
HiC_scaffold_1	88230128	88230360	UUID=3_abc_g20370.t1.exon12	431	.
HiC_scaffold_1	88230361	88230479	UUID=3_abc_g20370.t1.intron	NA	.
HiC_scaffold_1	88230480	88230717	UUID=3_abc_g20370.t1.exon13	440	.
HiC_scaffold_1	88230718	88230794	UUID=3_abc_g20370.t1.intron	NA	.
HiC_scaffold_1	88230795	88230984	UUID=3_abc_g20370.t1.exon14	351	.
HiC_scaffold_1	88230985	88231082	UUID=3_abc_g20370.t1.intron	NA	.
HiC_scaffold_1	88231083	88231261	UUID=3_abc_g20370.t1.exon15	331	.
HiC_scaffold_1	88231262	88231324	UUID=3_abc_g20370.t1.intron	NA	.
HiC_scaffold_1	88231325	88231558	UUID=3_abc_g20370.t1.exon16	433	.
HiC_scaffold_1	88231559	88231977	UUID=3_abc_g20370.t1.intron	NA	.
HiC_scaffold_1	88231978	88232050	UUID=3_abc_g20370.t1.exon17	135	.
HiC_scaffold_1	88232051	88232134	UUID=3_abc_g20370.t1.intron	NA	.
HiC_scaffold_1	88232135	88232529	UUID=3_abc_g20370.t1.exon18	730	.
HiC_scaffold_1	88232530	88252529	UUID=3_abc_g20370.t1_FLANKdown	.	.
HiC_scaffold_1	93276148	93296147	UUID=10_abc_g2222.t1_FLANKup	.	.
HiC_scaffold_1	93296148	93296281	UUID=10_abc_g2222.t1.exon11	248	.
HiC_scaffold_1	93296282	93296860	UUID=10_abc_g2222.t1.intron	NA	.
HiC_scaffold_1	93296861	93297920	UUID=10_abc_g2222.t1.exon10	1953	.
HiC_scaffold_1	93297921	93298296	UUID=10_abc_g2222.t1.intron	NA	.
HiC_scaffold_1	93298297	93298913	UUID=10_abc_g2222.t1.exon9	1140	.
HiC_scaffold_1	93298914	93300336	UUID=10_abc_g2222.t1.intron	NA	.
HiC_scaffold_1	93300337	93300734	UUID=10_abc_g2222.t1.exon8	723	.
HiC_scaffold_1	93300735	93301676	UUID=10_abc_g2222.t1.intron	NA	.
HiC_scaffold_1	93301677	93301987	UUID=10_abc_g2222.t1.exon7	575	.
HiC_scaffold_1	93301988	93302134	UUID=10_abc_g2222.t1.intron	NA	.
HiC_scaffold_1	93302135	93302918	UUID=10_abc_g2222.t1.exon6	1441	.
HiC_scaffold_1	93302919	93322918	UUID=10_abc_g2222.t1_FLANKdown	.	.
HiC_scaffold_1	94084084	94104083	UUID=17_CYP15A1_FLANKup	.	.
HiC_scaffold_1	94104084	94104337	UUID=17_CYP15A1_exon2	303	.
HiC_scaffold_1	94104338	94104394	UUID=17_CYP15A1.intron	NA	.
HiC_scaffold_1	94104395	94104550	UUID=17_CYP15A1_exon3	150	.
HiC_scaffold_1	94104551	94105500	UUID=17_CYP15A1.intron	NA	.
HiC_scaffold_1	94105501	94105643	UUID=17_CYP15A1_exon7	187	.
HiC_scaffold_1	94105644	94125643	UUID=17_CYP15A1_FLANKdown	.	.
HiC_scaffold_1	94422171	94442170	UUID=11_abc_g2222.t1_FLANKup	.	.
HiC_scaffold_1	94442171	94442956	UUID=11_abc_g2222.t1.exon6	1432	.
HiC_scaffold_1	94442957	94443103	UUID=11_abc_g2222.t1.intron	NA	.
HiC_scaffold_1	94443104	94443414	UUID=11_abc_g2222.t1.exon7	569	.
HiC_scaffold_1	94443415	94444357	UUID=11_abc_g2222.t1.intron	NA	.
HiC_scaffold_1	94444358	94444753	UUID=11_abc_g2222.t1.exon8	721	.
HiC_scaffold_1	94444754	94446175	UUID=11_abc_g2222.t1.intron	NA	.
HiC_scaffold_1	94446176	94446788	UUID=11_abc_g2222.t1.exon9	1109	.
HiC_scaffold_1	94446789	94447167	UUID=11_abc_g2222.t1.intron	NA	.
HiC_scaffold_1	94447168	94448221	UUID=11_abc_g2222.t1.exon10	1925	.
HiC_scaffold_1	94448222	94448709	UUID=11_abc_g2222.t1.intron	NA	.
HiC_scaffold_1	94448710	94448843	UUID=11_abc_g2222.t1.exon11	248	.
HiC_scaffold_1	94448844	94468843	UUID=11_abc_g2222.t1_FLANKdown	.	.
HiC_scaffold_159	0	2461	UUID=77_gst_g525.t1_FLANKup	.	.
HiC_scaffold_159	2462	2514	UUID=77_gst_g525.t1.exon5	93.5	.
HiC_scaffold_159	2515	9505	UUID=77_gst_g525.t1.intron	NA	.
HiC_scaffold_159	9506	9668	UUID=77_gst_g525.t1.exon5	261	.
HiC_scaffold_159	9669	29668	UUID=77_gst_g525.t1_FLANKdown	.	.
HiC_scaffold_181	0	7138	UUID=78_CYP6DA1.v1, UUID=79_CYP6DA1.v2_FLANKup	.	.
HiC_scaffold_181	7139	7674	UUID=78_CYP6DA1.v1_exon1	990	.
HiC_scaffold_181	7139	7674	UUID=79_CYP6DA1.v2_exon1	981	.
HiC_scaffold_181	7675	8181	UUID=78_CYP6DA1.v1.intron	NA	.
HiC_scaffold_181	7675	8181	UUID=79_CYP6DA1.v2.intron	NA	.
HiC_scaffold_181	8182	8541	UUID=78_CYP6DA1.v1_exon2	665	.
HiC_scaffold_181	8182	8541	UUID=79_CYP6DA1.v2_exon2	665	.
HiC_scaffold_181	8542	9090	UUID=78_CYP6DA1.v1.intron	NA	.
HiC_scaffold_181	8542	9090	UUID=79_CYP6DA1.v2.intron	NA	.
HiC_scaffold_181	9091	9314	UUID=78_CYP6DA1.v1_exon3	414	.
HiC_scaffold_181	9091	9314	UUID=79_CYP6DA1.v2_exon3	414	.
HiC_scaffold_181	9315	9425	UUID=78_CYP6DA1.v1.intron	NA	.
HiC_scaffold_181	9315	9425	UUID=79_CYP6DA1.v2.intron	NA	.
HiC_scaffold_181	9426	9678	UUID=78_CYP6DA1.v1_exon4	468	.
HiC_scaffold_181	9426	9678	UUID=79_CYP6DA1.v2_exon4	468	.
HiC_scaffold_181	9679	9787	UUID=78_CYP6DA1.v1.intron	NA	.
HiC_scaffold_181	9679	9787	UUID=79_CYP6DA1.v2.intron	NA	.
HiC_scaffold_181	9788	9957	UUID=78_CYP6DA1.v1_exon5	315	.
HiC_scaffold_181	9788	9957	UUID=79_CYP6DA1.v2_exon5	315	.
HiC_scaffold_181	9958	11774	UUID=80_CYP6DA2.v1, UUID=81_CYP6DA2.v2_FLANKup,UUID=78_CYP6DA1.v1, UUID=79_CYP6DA1.v2_FLANKdown	.	.
HiC_scaffold_181	11775	12142	UUID=80_CYP6DA2.v1_exon1	680	.
HiC_scaffold_181	11775	12142	UUID=81_CYP6DA2.v2_exon1	680	.
HiC_scaffold_181	12143	15245	UUID=80_CYP6DA2.v1.intron	NA	.
HiC_scaffold_181	12143	15245	UUID=81_CYP6DA2.v2.intron	NA	.
HiC_scaffold_181	15246	15606	UUID=80_CYP6DA2.v1_exon2	667	.
HiC_scaffold_181	15246	15606	UUID=81_CYP6DA2.v2_exon2	667	.
HiC_scaffold_181	15607	16824	UUID=80_CYP6DA2.v1.intron	NA	.
HiC_scaffold_181	15607	16824	UUID=81_CYP6DA2.v2.intron	NA	.
HiC_scaffold_181	16825	17049	UUID=80_CYP6DA2.v1_exon3	416	.
HiC_scaffold_181	16825	17049	UUID=81_CYP6DA2.v2_exon3	416	.
HiC_scaffold_181	17050	17162	UUID=80_CYP6DA2.v1.intron	NA	.
HiC_scaffold_181	17050	17162	UUID=81_CYP6DA2.v2.intron	NA	.
HiC_scaffold_181	17163	17416	UUID=80_CYP6DA2.v1_exon4	470	.
HiC_scaffold_181	17163	17416	UUID=81_CYP6DA2.v2_exon4	470	.
HiC_scaffold_181	17417	17554	UUID=80_CYP6DA2.v1.intron	NA	.
HiC_scaffold_181	17417	17554	UUID=81_CYP6DA2.v2.intron	NA	.
HiC_scaffold_181	17555	17724	UUID=80_CYP6DA2.v1_exon5	315	.
HiC_scaffold_181	17555	17724	UUID=81_CYP6DA2.v2_exon5	315	.
HiC_scaffold_181	17725	25000	UUID=80_CYP6DA2.v1, UUID=81_CYP6DA2.v2_FLANKdown	.	.
HiC_scaffold_2	1229916	1249915	UUID=220_UGT343A10, UUID=223_UGT343A15, UUID=224_UGT343A16, UUID=226_UGT343A5_FLANKup	.	.
HiC_scaffold_2	1249916	1250160	UUID=220_UGT343A10_exon4	453	.
HiC_scaffold_2	1249916	1250160	UUID=223_UGT343A15_exon5	453	.
HiC_scaffold_2	1249916	1250160	UUID=224_UGT343A16_exon5	453	.
HiC_scaffold_2	1249916	1250160	UUID=226_UGT343A5_exon5	453	.
HiC_scaffold_2	1250161	1250219	UUID=220_UGT343A10.intron	NA	.
HiC_scaffold_2	1250161	1250219	UUID=223_UGT343A15.intron	NA	.
HiC_scaffold_2	1250161	1250219	UUID=224_UGT343A16.intron	NA	.
HiC_scaffold_2	1250161	1250219	UUID=226_UGT343A5.intron	NA	.
HiC_scaffold_2	1250220	1250443	UUID=220_UGT343A10_exon3	414	.
HiC_scaffold_2	1250220	1250443	UUID=223_UGT343A15_exon4	414	.
HiC_scaffold_2	1250220	1250443	UUID=224_UGT343A16_exon4	414	.
HiC_scaffold_2	1250220	1250443	UUID=226_UGT343A5_exon4	414	.
HiC_scaffold_2	1250444	1250524	UUID=220_UGT343A10.intron	NA	.
HiC_scaffold_2	1250444	1250524	UUID=223_UGT343A15.intron	NA	.
HiC_scaffold_2	1250444	1250524	UUID=224_UGT343A16.intron	NA	.
HiC_scaffold_2	1250444	1250524	UUID=226_UGT343A5.intron	NA	.
HiC_scaffold_2	1250525	1250754	UUID=220_UGT343A10_exon2	425	.
HiC_scaffold_2	1250525	1250754	UUID=223_UGT343A15_exon3	425	.
HiC_scaffold_2	1250525	1250754	UUID=224_UGT343A16_exon3	425	.
HiC_scaffold_2	1250525	1250754	UUID=226_UGT343A5_exon3	425	.
HiC_scaffold_2	1250755	1251634	UUID=220_UGT343A10.intron	NA	.
HiC_scaffold_2	1250755	1251634	UUID=223_UGT343A15.intron	NA	.
HiC_scaffold_2	1250755	1251634	UUID=224_UGT343A16.intron	NA	.
HiC_scaffold_2	1250755	1251634	UUID=226_UGT343A5.intron	NA	.
HiC_scaffold_2	1251635	1252212	UUID=220_UGT343A10_exon1	1068	.
HiC_scaffold_2	1251635	1252224	UUID=223_UGT343A15_exon2	1090	.
HiC_scaffold_2	1251635	1252257	UUID=224_UGT343A16_exon2	1151	.
HiC_scaffold_2	1251635	1252224	UUID=226_UGT343A5_exon2	1090	.
HiC_scaffold_2	1252225	1253526	UUID=223_UGT343A15.intron	NA	.
HiC_scaffold_2	1252225	1253526	UUID=226_UGT343A5.intron	NA	.
HiC_scaffold_2	1252258	1253529	UUID=224_UGT343A16.intron	NA	.
HiC_scaffold_2	1253527	1253762	UUID=223_UGT343A15_exon1	436	.
HiC_scaffold_2	1253527	1253762	UUID=226_UGT343A5_exon1	436	.
HiC_scaffold_2	1253530	1253762	UUID=224_UGT343A16_exon1	431	.
HiC_scaffold_2	1253763	1273762	UUID=220_UGT343A10, UUID=223_UGT343A15, UUID=224_UGT343A16, UUID=226_UGT343A5_FLANKdown	.	.
HiC_scaffold_2	1733772	1753771	UUID=138_est_g5008.t1_FLANKup	.	.
HiC_scaffold_2	1753772	1754024	UUID=138_est_g5008.t1.exon2	425	.
HiC_scaffold_2	1754025	1757237	UUID=138_est_g5008.t1.intron	NA	.
HiC_scaffold_2	1757238	1758000	UUID=138_est_g5008.t1.exon1	1410	.
HiC_scaffold_2	1758001	1778000	UUID=138_est_g5008.t1_FLANKdown	.	.
HiC_scaffold_2	2095348	2115347	UUID=84_abc_g2222.t1_FLANKup	.	.
HiC_scaffold_2	2115348	2116122	UUID=84_abc_g2222.t1.exon6	1378	.
HiC_scaffold_2	2116123	2116269	UUID=84_abc_g2222.t1.intron	NA	.
HiC_scaffold_2	2116270	2116580	UUID=84_abc_g2222.t1.exon7	558	.
HiC_scaffold_2	2116581	2117522	UUID=84_abc_g2222.t1.intron	NA	.
HiC_scaffold_2	2117523	2117918	UUID=84_abc_g2222.t1.exon8	710	.
HiC_scaffold_2	2117919	2119340	UUID=84_abc_g2222.t1.intron	NA	.
HiC_scaffold_2	2119341	2119957	UUID=84_abc_g2222.t1.exon9	1123	.
HiC_scaffold_2	2119958	2120338	UUID=84_abc_g2222.t1.intron	NA	.
HiC_scaffold_2	2120339	2121391	UUID=84_abc_g2222.t1.exon10	1857	.
HiC_scaffold_2	2121392	2121893	UUID=84_abc_g2222.t1.intron	NA	.
HiC_scaffold_2	2121894	2122027	UUID=84_abc_g2222.t1.exon11	243	.
HiC_scaffold_2	2122028	2142027	UUID=84_abc_g2222.t1_FLANKdown	.	.
HiC_scaffold_2	3839713	3859712	UUID=92_abc_g6225.t1_FLANKup	.	.
HiC_scaffold_2	3859713	3860836	UUID=92_abc_g6225.t1.exon1	2076	.
HiC_scaffold_2	3860837	3861812	UUID=92_abc_g6225.t1.intron	NA	.
HiC_scaffold_2	3861813	3862033	UUID=92_abc_g6225.t1.exon2	409	.
HiC_scaffold_2	3862034	3862102	UUID=92_abc_g6225.t1.intron	NA	.
HiC_scaffold_2	3862103	3862283	UUID=92_abc_g6225.t1.exon3	335	.
HiC_scaffold_2	3862284	3862622	UUID=92_abc_g6225.t1.intron	NA	.
HiC_scaffold_2	3862623	3862797	UUID=92_abc_g6225.t1.exon4	324	.
HiC_scaffold_2	3862798	3862870	UUID=92_abc_g6225.t1.intron	NA	.
HiC_scaffold_2	3862871	3863061	UUID=92_abc_g6225.t1.exon5	353	.
HiC_scaffold_2	3863062	3863127	UUID=92_abc_g6225.t1.intron	NA	.
HiC_scaffold_2	3863128	3863293	UUID=92_abc_g6225.t1.exon6	307	.
HiC_scaffold_2	3863294	3863468	UUID=92_abc_g6225.t1.intron	NA	.
HiC_scaffold_2	3863469	3863672	UUID=92_abc_g6225.t1.exon7	377	.
HiC_scaffold_2	3863673	3863744	UUID=92_abc_g6225.t1.intron	NA	.
HiC_scaffold_2	3863745	3863903	UUID=92_abc_g6225.t1.exon8	294	.
HiC_scaffold_2	3863904	3864441	UUID=92_abc_g6225.t1.intron	NA	.
HiC_scaffold_2	3864442	3864546	UUID=92_abc_g6225.t1.exon9	195	.
HiC_scaffold_2	3864547	3864802	UUID=92_abc_g6225.t1.intron	NA	.
HiC_scaffold_2	3864803	3865035	UUID=92_abc_g6225.t1.exon10	431	.
HiC_scaffold_2	3865036	3865156	UUID=92_abc_g6225.t1.intron	NA	.
HiC_scaffold_2	3865157	3865334	UUID=92_abc_g6225.t1.exon11	329	.
HiC_scaffold_2	3865335	3865417	UUID=92_abc_g6225.t1.intron	NA	.
HiC_scaffold_2	3865418	3865523	UUID=92_abc_g6225.t1.exon12	196	.
HiC_scaffold_2	3865524	3865655	UUID=92_abc_g6225.t1.intron	NA	.
HiC_scaffold_2	3865656	3866006	UUID=92_abc_g6225.t1.exon13	649	.
HiC_scaffold_2	3866007	3886006	UUID=92_abc_g6225.t1_FLANKdown	.	.
HiC_scaffold_2	4756014	4776013	UUID=172_gst_g525.t1_FLANKup	.	.
HiC_scaffold_2	4776014	4776066	UUID=172_gst_g525.t1.exon5	93.5	.
HiC_scaffold_2	4776067	4776177	UUID=172_gst_g525.t1.intron	NA	.
HiC_scaffold_2	4776178	4776280	UUID=172_gst_g525.t1.exon5	150	.
HiC_scaffold_2	4776281	4796280	UUID=172_gst_g525.t1_FLANKdown	.	.
HiC_scaffold_2	4967138	4987137	UUID=164_est_g6283.t1, UUID=145_est_g6279.t1, UUID=162_est_g6280.t1, UUID=144_est_g6278.t1, UUID=165_est_g6287.t1, UUID=166_est_g6288.t1, UUID=167_est_g6290.t1, UUID=137_est_g10764.t1, UUID=163_est_g6282.t1, UUID=146_est_g6279.t1_FLANKup	.	.
HiC_scaffold_2	4987138	4987937	UUID=164_est_g6283.t1.exon1	241	.
HiC_scaffold_2	4987938	4998886	UUID=164_est_g6283.t1.intron	NA	.
HiC_scaffold_2	4992700	4993167	UUID=145_est_g6279.t1.exon1	178	.
HiC_scaffold_2	4993168	5000515	UUID=145_est_g6279.t1.intron	NA	.
HiC_scaffold_2	4993819	4994174	UUID=162_est_g6280.t1.exon10	645	.
HiC_scaffold_2	4994175	4997108	UUID=162_est_g6280.t1.intron	NA	.
HiC_scaffold_2	4996936	4997187	UUID=144_est_g6278.t1.exon1	466	.
HiC_scaffold_2	4997109	4997187	UUID=162_est_g6280.t1.exon9	147	.
HiC_scaffold_2	4997188	4998057	UUID=144_est_g6278.t1.intron	NA	.
HiC_scaffold_2	4997188	4998057	UUID=162_est_g6280.t1.intron	NA	.
HiC_scaffold_2	4998058	4998410	UUID=144_est_g6278.t1.exon2	652	.
HiC_scaffold_2	4998058	4998410	UUID=162_est_g6280.t1.exon8	652	.
HiC_scaffold_2	4998183	4998410	UUID=165_est_g6287.t1.exon8	222	.
HiC_scaffold_2	4998204	4998410	UUID=166_est_g6288.t1.exon8	228	.
HiC_scaffold_2	4998204	4998410	UUID=167_est_g6290.t1.exon6	222	.
HiC_scaffold_2	4998411	4998483	UUID=144_est_g6278.t1.intron	NA	.
HiC_scaffold_2	4998411	4998483	UUID=162_est_g6280.t1.intron	NA	.
HiC_scaffold_2	4998411	4998483	UUID=165_est_g6287.t1.intron	NA	.
HiC_scaffold_2	4998411	4998886	UUID=166_est_g6288.t1.intron	NA	.
HiC_scaffold_2	4998411	4998483	UUID=167_est_g6290.t1.intron	NA	.
HiC_scaffold_2	4998484	4998624	UUID=144_est_g6278.t1.exon3	261	.
HiC_scaffold_2	4998484	4998624	UUID=162_est_g6280.t1.exon7	261	.
HiC_scaffold_2	4998484	4998624	UUID=165_est_g6287.t1.exon7	108	.
HiC_scaffold_2	4998484	4998640	UUID=167_est_g6290.t1.exon5	121	.
HiC_scaffold_2	4998625	4998886	UUID=144_est_g6278.t1.intron	NA	.
HiC_scaffold_2	4998625	4998886	UUID=162_est_g6280.t1.intron	NA	.
HiC_scaffold_2	4998625	4998891	UUID=165_est_g6287.t1.intron	NA	.
HiC_scaffold_2	4998641	5005291	UUID=167_est_g6290.t1.intron	NA	.
HiC_scaffold_2	4998887	4999233	UUID=137_est_g10764.t1.exon4	385	.
HiC_scaffold_2	4998887	4998956	UUID=144_est_g6278.t1.exon4	130	.
HiC_scaffold_2	4998887	4999233	UUID=162_est_g6280.t1.exon6	634	.
HiC_scaffold_2	4998887	4999233	UUID=163_est_g6282.t1.exon6	385	.
HiC_scaffold_2	4998887	4999233	UUID=164_est_g6283.t1.exon6	401	.
HiC_scaffold_2	4998887	4999233	UUID=166_est_g6288.t1.exon6	418	.
HiC_scaffold_2	4998892	4999233	UUID=165_est_g6287.t1.exon6	370	.
HiC_scaffold_2	4998957	4999047	UUID=144_est_g6278.t1.intron	NA	.
HiC_scaffold_2	4999048	4999233	UUID=144_est_g6278.t1.exon5	344	.
HiC_scaffold_2	4999234	5005286	UUID=137_est_g10764.t1.intron	NA	.
HiC_scaffold_2	4999234	5000217	UUID=144_est_g6278.t1.intron	NA	.
HiC_scaffold_2	4999234	5000217	UUID=162_est_g6280.t1.intron	NA	.
HiC_scaffold_2	4999234	5005489	UUID=163_est_g6282.t1.intron	NA	.
HiC_scaffold_2	4999234	5005286	UUID=164_est_g6283.t1.intron	NA	.
HiC_scaffold_2	4999234	5000219	UUID=165_est_g6287.t1.intron	NA	.
HiC_scaffold_2	4999234	5000219	UUID=166_est_g6288.t1.intron	NA	.
HiC_scaffold_2	5000218	5000408	UUID=144_est_g6278.t1.exon6	353	.
HiC_scaffold_2	5000218	5000408	UUID=162_est_g6280.t1.exon5	353	.
HiC_scaffold_2	5000220	5000408	UUID=165_est_g6287.t1.exon5	239	.
HiC_scaffold_2	5000220	5000408	UUID=166_est_g6288.t1.exon5	222	.
HiC_scaffold_2	5000409	5000483	UUID=144_est_g6278.t1.intron	NA	.
HiC_scaffold_2	5000409	5000483	UUID=162_est_g6280.t1.intron	NA	.
HiC_scaffold_2	5000409	5009816	UUID=165_est_g6287.t1.intron	NA	.
HiC_scaffold_2	5000409	5000483	UUID=166_est_g6288.t1.intron	NA	.
HiC_scaffold_2	5000484	5000655	UUID=144_est_g6278.t1.exon7	318	.
HiC_scaffold_2	5000484	5000824	UUID=162_est_g6280.t1.exon4	617	.
HiC_scaffold_2	5000484	5000820	UUID=166_est_g6288.t1.exon4	333	.
HiC_scaffold_2	5000516	5000824	UUID=145_est_g6279.t1.exon4	392	.
HiC_scaffold_2	5000656	5000732	UUID=144_est_g6278.t1.intron	NA	.
HiC_scaffold_2	5000733	5000824	UUID=144_est_g6278.t1.exon8	171	.
HiC_scaffold_2	5000821	5005291	UUID=166_est_g6288.t1.intron	NA	.
HiC_scaffold_2	5000825	5001136	UUID=144_est_g6278.t1.intron	NA	.
HiC_scaffold_2	5000825	5001706	UUID=145_est_g6279.t1.intron	NA	.
HiC_scaffold_2	5000825	5001136	UUID=162_est_g6280.t1.intron	NA	.
HiC_scaffold_2	5001137	5001293	UUID=144_est_g6278.t1.exon9	291	.
HiC_scaffold_2	5001137	5001293	UUID=162_est_g6280.t1.exon3	291	.
HiC_scaffold_2	5001294	5001371	UUID=144_est_g6278.t1.intron	NA	.
HiC_scaffold_2	5001294	5001371	UUID=162_est_g6280.t1.intron	NA	.
HiC_scaffold_2	5001372	5001498	UUID=144_est_g6278.t1.exon10	235	.
HiC_scaffold_2	5001372	5001498	UUID=162_est_g6280.t1.exon2	235	.
HiC_scaffold_2	5001499	5001693	UUID=144_est_g6278.t1.intron	NA	.
HiC_scaffold_2	5001499	5001693	UUID=162_est_g6280.t1.intron	NA	.
HiC_scaffold_2	5001694	5001927	UUID=144_est_g6278.t1.exon11	433	.
HiC_scaffold_2	5001694	5002188	UUID=162_est_g6280.t1.exon1	881	.
HiC_scaffold_2	5001707	5001897	UUID=145_est_g6279.t1.exon1	237	.
HiC_scaffold_2	5001898	5002755	UUID=145_est_g6279.t1.intron	NA	.
HiC_scaffold_2	5001928	5004466	UUID=144_est_g6278.t1.intron	NA	.
HiC_scaffold_2	5002189	5004466	UUID=162_est_g6280.t1.intron	NA	.
HiC_scaffold_2	5002756	5002848	UUID=145_est_g6279.t1.exon5	172	.
HiC_scaffold_2	5002849	5003738	UUID=145_est_g6279.t1.intron	NA	.
HiC_scaffold_2	5003739	5004670	UUID=145_est_g6279.t1.exon1	1722	.
HiC_scaffold_2	5004467	5004648	UUID=144_est_g6278.t1.exon11	237	.
HiC_scaffold_2	5004467	5004648	UUID=162_est_g6280.t1.exon1	237	.
HiC_scaffold_2	5004649	5006380	UUID=144_est_g6278.t1.intron	NA	.
HiC_scaffold_2	5004649	5006213	UUID=162_est_g6280.t1.intron	NA	.
HiC_scaffold_2	5004671	5005286	UUID=145_est_g6279.t1.intron	NA	.
HiC_scaffold_2	5005287	5005411	UUID=137_est_g10764.t1.exon9	137	.
HiC_scaffold_2	5005287	5005413	UUID=145_est_g6279.t1.exon2	235	.
HiC_scaffold_2	5005287	5005408	UUID=164_est_g6283.t1.exon2	143	.
HiC_scaffold_2	5005292	5005408	UUID=166_est_g6288.t1.exon2	134	.
HiC_scaffold_2	5005292	5005409	UUID=167_est_g6290.t1.exon2	135	.
HiC_scaffold_2	5005409	5005489	UUID=164_est_g6283.t1.intron	NA	.
HiC_scaffold_2	5005409	5005489	UUID=166_est_g6288.t1.intron	NA	.
HiC_scaffold_2	5005410	5011581	UUID=167_est_g6290.t1.intron	NA	.
HiC_scaffold_2	5005412	5005489	UUID=137_est_g10764.t1.intron	NA	.
HiC_scaffold_2	5005414	5005489	UUID=145_est_g6279.t1.intron	NA	.
HiC_scaffold_2	5005490	5005646	UUID=137_est_g10764.t1.exon8	158	.
HiC_scaffold_2	5005490	5005646	UUID=145_est_g6279.t1.exon3	291	.
HiC_scaffold_2	5005490	5005646	UUID=163_est_g6282.t1.exon2	158	.
HiC_scaffold_2	5005490	5005646	UUID=164_est_g6283.t1.exon3	180	.
HiC_scaffold_2	5005490	5005646	UUID=166_est_g6288.t1.exon3	158	.
HiC_scaffold_2	5005647	5010989	UUID=137_est_g10764.t1.intron	NA	.
HiC_scaffold_2	5005647	5006213	UUID=145_est_g6279.t1.intron	NA	.
HiC_scaffold_2	5005647	5010989	UUID=163_est_g6282.t1.intron	NA	.
HiC_scaffold_2	5005647	5006232	UUID=164_est_g6283.t1.intron	NA	.
HiC_scaffold_2	5005647	5006213	UUID=166_est_g6288.t1.intron	NA	.
HiC_scaffold_2	5006214	5006520	UUID=145_est_g6279.t1.exon4	568	.
HiC_scaffold_2	5006214	5006521	UUID=162_est_g6280.t1.exon4	398	.
HiC_scaffold_2	5006214	5006519	UUID=166_est_g6288.t1.exon4	272	.
HiC_scaffold_2	5006233	5006519	UUID=164_est_g6283.t1.exon4	276	.
HiC_scaffold_2	5006381	5006521	UUID=144_est_g6278.t1.exon7	189	.
HiC_scaffold_2	5006520	5010989	UUID=164_est_g6283.t1.intron	NA	.
HiC_scaffold_2	5006520	5009407	UUID=166_est_g6288.t1.intron	NA	.
HiC_scaffold_2	5006521	5007383	UUID=145_est_g6279.t1.intron	NA	.
HiC_scaffold_2	5006522	5008302	UUID=144_est_g6278.t1.intron	NA	.
HiC_scaffold_2	5006522	5008046	UUID=162_est_g6280.t1.intron	NA	.
HiC_scaffold_2	5007384	5007476	UUID=145_est_g6279.t1.exon5	172	.
HiC_scaffold_2	5007477	5008332	UUID=145_est_g6279.t1.intron	NA	.
HiC_scaffold_2	5008047	5008536	UUID=162_est_g6280.t1.exon1	905	.
HiC_scaffold_2	5008303	5008536	UUID=144_est_g6278.t1.exon11	433	.
HiC_scaffold_2	5008333	5008514	UUID=145_est_g6279.t1.exon1	237	.
HiC_scaffold_2	5008515	5009403	UUID=145_est_g6279.t1.intron	NA	.
HiC_scaffold_2	5008537	5008731	UUID=144_est_g6278.t1.intron	NA	.
HiC_scaffold_2	5008537	5008731	UUID=162_est_g6280.t1.intron	NA	.
HiC_scaffold_2	5008732	5008858	UUID=144_est_g6278.t1.exon10	235	.
HiC_scaffold_2	5008732	5008858	UUID=162_est_g6280.t1.exon2	235	.
HiC_scaffold_2	5008859	5008936	UUID=144_est_g6278.t1.intron	NA	.
HiC_scaffold_2	5008859	5008936	UUID=162_est_g6280.t1.intron	NA	.
HiC_scaffold_2	5008937	5009093	UUID=144_est_g6278.t1.exon9	291	.
HiC_scaffold_2	5008937	5009093	UUID=162_est_g6280.t1.exon3	291	.
HiC_scaffold_2	5009094	5009403	UUID=144_est_g6278.t1.intron	NA	.
HiC_scaffold_2	5009094	5009403	UUID=162_est_g6280.t1.intron	NA	.
HiC_scaffold_2	5009404	5009493	UUID=144_est_g6278.t1.exon8	158	.
HiC_scaffold_2	5009404	5009710	UUID=145_est_g6279.t1.exon4	396	.
HiC_scaffold_2	5009404	5009742	UUID=162_est_g6280.t1.exon4	627	.
HiC_scaffold_2	5009408	5009742	UUID=166_est_g6288.t1.exon4	342	.
HiC_scaffold_2	5009494	5009570	UUID=144_est_g6278.t1.intron	NA	.
HiC_scaffold_2	5009571	5009742	UUID=144_est_g6278.t1.exon7	318	.
HiC_scaffold_2	5009711	5017047	UUID=145_est_g6279.t1.intron	NA	.
HiC_scaffold_2	5009743	5009816	UUID=144_est_g6278.t1.intron	NA	.
HiC_scaffold_2	5009743	5009816	UUID=162_est_g6280.t1.intron	NA	.
HiC_scaffold_2	5009743	5009816	UUID=166_est_g6288.t1.intron	NA	.
HiC_scaffold_2	5009817	5010007	UUID=144_est_g6278.t1.exon6	353	.
HiC_scaffold_2	5009817	5010007	UUID=162_est_g6280.t1.exon5	353	.
HiC_scaffold_2	5009817	5010005	UUID=165_est_g6287.t1.exon5	239	.
HiC_scaffold_2	5009817	5010005	UUID=166_est_g6288.t1.exon5	222	.
HiC_scaffold_2	5010006	5010989	UUID=165_est_g6287.t1.intron	NA	.
HiC_scaffold_2	5010006	5010989	UUID=166_est_g6288.t1.intron	NA	.
HiC_scaffold_2	5010008	5010989	UUID=144_est_g6278.t1.intron	NA	.
HiC_scaffold_2	5010008	5010989	UUID=162_est_g6280.t1.intron	NA	.
HiC_scaffold_2	5010990	5011335	UUID=137_est_g10764.t1.exon4	390	.
HiC_scaffold_2	5010990	5011175	UUID=144_est_g6278.t1.exon5	344	.
HiC_scaffold_2	5010990	5011335	UUID=162_est_g6280.t1.exon6	640	.
HiC_scaffold_2	5010990	5011335	UUID=163_est_g6282.t1.exon6	390	.
HiC_scaffold_2	5010990	5011332	UUID=164_est_g6283.t1.exon6	407	.
HiC_scaffold_2	5010990	5011327	UUID=165_est_g6287.t1.exon6	375	.
HiC_scaffold_2	5010990	5011332	UUID=166_est_g6288.t1.exon6	424	.
HiC_scaffold_2	5011176	5011265	UUID=144_est_g6278.t1.intron	NA	.
HiC_scaffold_2	5011266	5011335	UUID=144_est_g6278.t1.exon4	130	.
HiC_scaffold_2	5011328	5011597	UUID=165_est_g6287.t1.intron	NA	.
HiC_scaffold_2	5011333	5022263	UUID=164_est_g6283.t1.intron	NA	.
HiC_scaffold_2	5011333	5011810	UUID=166_est_g6288.t1.intron	NA	.
HiC_scaffold_2	5011336	5027011	UUID=137_est_g10764.t1.intron	NA	.
HiC_scaffold_2	5011336	5011597	UUID=144_est_g6278.t1.intron	NA	.
HiC_scaffold_2	5011336	5011597	UUID=162_est_g6280.t1.intron	NA	.
HiC_scaffold_2	5011336	5027011	UUID=163_est_g6282.t1.intron	NA	.
HiC_scaffold_2	5011582	5011738	UUID=167_est_g6290.t1.exon5	121	.
HiC_scaffold_2	5011598	5011738	UUID=144_est_g6278.t1.exon3	261	.
HiC_scaffold_2	5011598	5011738	UUID=162_est_g6280.t1.exon7	261	.
HiC_scaffold_2	5011598	5011738	UUID=165_est_g6287.t1.exon7	108	.
HiC_scaffold_2	5011739	5011810	UUID=144_est_g6278.t1.intron	NA	.
HiC_scaffold_2	5011739	5011810	UUID=162_est_g6280.t1.intron	NA	.
HiC_scaffold_2	5011739	5011810	UUID=165_est_g6287.t1.intron	NA	.
HiC_scaffold_2	5011739	5011810	UUID=167_est_g6290.t1.intron	NA	.
HiC_scaffold_2	5011811	5012163	UUID=144_est_g6278.t1.exon2	652	.
HiC_scaffold_2	5011811	5012163	UUID=162_est_g6280.t1.exon8	652	.
HiC_scaffold_2	5011811	5012017	UUID=165_est_g6287.t1.exon8	222	.
HiC_scaffold_2	5011811	5012017	UUID=166_est_g6288.t1.exon8	228	.
HiC_scaffold_2	5011811	5012017	UUID=167_est_g6290.t1.exon6	222	.
HiC_scaffold_2	5012018	5027030	UUID=165_est_g6287.t1.intron	NA	.
HiC_scaffold_2	5012018	5027024	UUID=166_est_g6288.t1.intron	NA	.
HiC_scaffold_2	5012018	5027116	UUID=167_est_g6290.t1.intron	NA	.
HiC_scaffold_2	5012164	5013031	UUID=144_est_g6278.t1.intron	NA	.
HiC_scaffold_2	5012164	5013031	UUID=162_est_g6280.t1.intron	NA	.
HiC_scaffold_2	5013032	5013283	UUID=144_est_g6278.t1.exon1	466	.
HiC_scaffold_2	5013032	5013110	UUID=162_est_g6280.t1.exon9	147	.
HiC_scaffold_2	5013111	5016042	UUID=162_est_g6280.t1.intron	NA	.
HiC_scaffold_2	5013284	5029436	UUID=144_est_g6278.t1.intron	NA	.
HiC_scaffold_2	5016043	5016396	UUID=162_est_g6280.t1.exon10	654	.
HiC_scaffold_2	5016397	5029274	UUID=162_est_g6280.t1.intron	NA	.
HiC_scaffold_2	5017048	5017511	UUID=145_est_g6279.t1.exon1	213	.
HiC_scaffold_2	5017512	5027604	UUID=145_est_g6279.t1.intron	NA	.
HiC_scaffold_2	5022264	5023066	UUID=164_est_g6283.t1.exon1	220	.
HiC_scaffold_2	5023067	5027021	UUID=164_est_g6283.t1.intron	NA	.
HiC_scaffold_2	5027012	5027286	UUID=137_est_g10764.t1.exon10	508	.
HiC_scaffold_2	5027012	5027286	UUID=163_est_g6282.t1.exon1	508	.
HiC_scaffold_2	5027022	5027286	UUID=164_est_g6283.t1.exon1	435	.
HiC_scaffold_2	5027025	5027286	UUID=166_est_g6288.t1.exon1	394	.
HiC_scaffold_2	5027031	5027286	UUID=165_est_g6287.t1.exon1	357	.
HiC_scaffold_2	5027117	5027286	UUID=167_est_g6290.t1.exon1	298	.
HiC_scaffold_2	5027287	5027604	UUID=137_est_g10764.t1.intron	NA	.
HiC_scaffold_2	5027287	5027816	UUID=163_est_g6282.t1.intron	NA	.
HiC_scaffold_2	5027287	5027604	UUID=164_est_g6283.t1.intron	NA	.
HiC_scaffold_2	5027287	5027604	UUID=165_est_g6287.t1.intron	NA	.
HiC_scaffold_2	5027287	5027604	UUID=166_est_g6288.t1.intron	NA	.
HiC_scaffold_2	5027287	5027609	UUID=167_est_g6290.t1.intron	NA	.
HiC_scaffold_2	5027605	5027732	UUID=137_est_g10764.t1.exon9	230	.
HiC_scaffold_2	5027605	5027730	UUID=145_est_g6279.t1.exon2	137	.
HiC_scaffold_2	5027605	5027727	UUID=164_est_g6283.t1.exon2	187	.
HiC_scaffold_2	5027605	5027728	UUID=165_est_g6287.t1.exon2	161	.
HiC_scaffold_2	5027605	5027727	UUID=166_est_g6288.t1.exon2	176	.
HiC_scaffold_2	5027610	5027728	UUID=167_est_g6290.t1.exon2	169	.
HiC_scaffold_2	5027728	5027816	UUID=164_est_g6283.t1.intron	NA	.
HiC_scaffold_2	5027728	5027816	UUID=166_est_g6288.t1.intron	NA	.
HiC_scaffold_2	5027729	5029277	UUID=165_est_g6287.t1.intron	NA	.
HiC_scaffold_2	5027729	5032234	UUID=167_est_g6290.t1.intron	NA	.
HiC_scaffold_2	5027731	5027816	UUID=145_est_g6279.t1.intron	NA	.
HiC_scaffold_2	5027733	5027816	UUID=137_est_g10764.t1.intron	NA	.
HiC_scaffold_2	5027817	5027973	UUID=137_est_g10764.t1.exon8	291	.
HiC_scaffold_2	5027817	5027973	UUID=145_est_g6279.t1.exon3	158	.
HiC_scaffold_2	5027817	5027973	UUID=163_est_g6282.t1.exon2	291	.
HiC_scaffold_2	5027817	5027973	UUID=164_est_g6283.t1.exon3	224	.
HiC_scaffold_2	5027817	5027973	UUID=166_est_g6288.t1.exon3	180	.
HiC_scaffold_2	5027974	5029270	UUID=137_est_g10764.t1.intron	NA	.
HiC_scaffold_2	5027974	5037746	UUID=145_est_g6279.t1.intron	NA	.
HiC_scaffold_2	5027974	5029270	UUID=163_est_g6282.t1.intron	NA	.
HiC_scaffold_2	5027974	5029277	UUID=164_est_g6283.t1.intron	NA	.
HiC_scaffold_2	5027974	5029272	UUID=166_est_g6288.t1.intron	NA	.
HiC_scaffold_2	5029271	5029442	UUID=137_est_g10764.t1.exon7	318	.
HiC_scaffold_2	5029271	5029442	UUID=163_est_g6282.t1.exon3	318	.
HiC_scaffold_2	5029273	5029608	UUID=166_est_g6288.t1.exon4	388	.
HiC_scaffold_2	5029275	5029585	UUID=162_est_g6280.t1.exon4	353	.
HiC_scaffold_2	5029278	5029608	UUID=164_est_g6283.t1.exon4	401	.
HiC_scaffold_2	5029278	5029607	UUID=165_est_g6287.t1.exon4	366	.
HiC_scaffold_2	5029437	5029585	UUID=144_est_g6278.t1.exon7	182	.
HiC_scaffold_2	5029443	5029498	UUID=137_est_g10764.t1.intron	NA	.
HiC_scaffold_2	5029443	5029498	UUID=163_est_g6282.t1.intron	NA	.
HiC_scaffold_2	5029499	5029608	UUID=137_est_g10764.t1.exon6	204	.
HiC_scaffold_2	5029499	5029608	UUID=163_est_g6282.t1.exon4	204	.
HiC_scaffold_2	5029586	5030506	UUID=144_est_g6278.t1.intron	NA	.
HiC_scaffold_2	5029586	5030506	UUID=162_est_g6280.t1.intron	NA	.
HiC_scaffold_2	5029608	5029681	UUID=165_est_g6287.t1.intron	NA	.
HiC_scaffold_2	5029609	5029681	UUID=137_est_g10764.t1.intron	NA	.
HiC_scaffold_2	5029609	5029681	UUID=163_est_g6282.t1.intron	NA	.
HiC_scaffold_2	5029609	5029681	UUID=164_est_g6283.t1.intron	NA	.
HiC_scaffold_2	5029609	5029681	UUID=166_est_g6288.t1.intron	NA	.
HiC_scaffold_2	5029682	5029872	UUID=137_est_g10764.t1.exon5	353	.
HiC_scaffold_2	5029682	5029872	UUID=163_est_g6282.t1.exon5	353	.
HiC_scaffold_2	5029682	5029872	UUID=164_est_g6283.t1.exon5	331	.
HiC_scaffold_2	5029682	5029870	UUID=165_est_g6287.t1.exon5	261	.
HiC_scaffold_2	5029682	5029870	UUID=166_est_g6288.t1.exon5	244	.
HiC_scaffold_2	5029871	5030506	UUID=165_est_g6287.t1.intron	NA	.
HiC_scaffold_2	5029871	5030506	UUID=166_est_g6288.t1.intron	NA	.
HiC_scaffold_2	5029873	5030506	UUID=137_est_g10764.t1.intron	NA	.
HiC_scaffold_2	5029873	5030506	UUID=163_est_g6282.t1.intron	NA	.
HiC_scaffold_2	5029873	5030506	UUID=164_est_g6283.t1.intron	NA	.
HiC_scaffold_2	5030507	5030852	UUID=137_est_g10764.t1.exon4	640	.
HiC_scaffold_2	5030507	5030692	UUID=144_est_g6278.t1.exon5	239	.
HiC_scaffold_2	5030507	5030852	UUID=162_est_g6280.t1.exon6	390	.
HiC_scaffold_2	5030507	5030852	UUID=163_est_g6282.t1.exon6	640	.
HiC_scaffold_2	5030507	5030849	UUID=164_est_g6283.t1.exon6	545	.
HiC_scaffold_2	5030507	5030847	UUID=165_est_g6287.t1.exon6	531	.
HiC_scaffold_2	5030507	5030849	UUID=166_est_g6288.t1.exon6	468	.
HiC_scaffold_2	5030693	5040802	UUID=144_est_g6278.t1.intron	NA	.
HiC_scaffold_2	5030848	5032254	UUID=165_est_g6287.t1.intron	NA	.
HiC_scaffold_2	5030850	5032254	UUID=164_est_g6283.t1.intron	NA	.
HiC_scaffold_2	5030850	5032256	UUID=166_est_g6288.t1.intron	NA	.
HiC_scaffold_2	5030853	5032254	UUID=137_est_g10764.t1.intron	NA	.
HiC_scaffold_2	5030853	5040802	UUID=162_est_g6280.t1.intron	NA	.
HiC_scaffold_2	5030853	5032254	UUID=163_est_g6282.t1.intron	NA	.
HiC_scaffold_2	5032235	5032395	UUID=167_est_g6290.t1.exon5	189	.
HiC_scaffold_2	5032255	5032395	UUID=137_est_g10764.t1.exon3	261	.
HiC_scaffold_2	5032255	5032395	UUID=163_est_g6282.t1.exon7	261	.
HiC_scaffold_2	5032255	5032395	UUID=164_est_g6283.t1.exon7	255	.
HiC_scaffold_2	5032255	5032395	UUID=165_est_g6287.t1.exon7	169	.
HiC_scaffold_2	5032257	5032395	UUID=166_est_g6288.t1.exon7	219	.
HiC_scaffold_2	5032396	5032472	UUID=137_est_g10764.t1.intron	NA	.
HiC_scaffold_2	5032396	5032472	UUID=163_est_g6282.t1.intron	NA	.
HiC_scaffold_2	5032396	5032472	UUID=164_est_g6283.t1.intron	NA	.
HiC_scaffold_2	5032396	5032472	UUID=165_est_g6287.t1.intron	NA	.
HiC_scaffold_2	5032396	5032472	UUID=166_est_g6288.t1.intron	NA	.
HiC_scaffold_2	5032396	5032472	UUID=167_est_g6290.t1.intron	NA	.
HiC_scaffold_2	5032473	5032592	UUID=137_est_g10764.t1.exon2	217	.
HiC_scaffold_2	5032473	5032756	UUID=163_est_g6282.t1.exon8	525	.
HiC_scaffold_2	5032473	5032781	UUID=164_est_g6283.t1.exon8	531	.
HiC_scaffold_2	5032473	5032788	UUID=165_est_g6287.t1.exon8	366	.
HiC_scaffold_2	5032473	5032708	UUID=166_est_g6288.t1.exon8	348	.
HiC_scaffold_2	5032473	5032693	UUID=167_est_g6290.t1.exon6	303	.
HiC_scaffold_2	5032593	5037162	UUID=137_est_g10764.t1.intron	NA	.
HiC_scaffold_2	5032694	5037257	UUID=167_est_g6290.t1.intron	NA	.
HiC_scaffold_2	5032709	5037098	UUID=166_est_g6288.t1.intron	NA	.
HiC_scaffold_2	5032757	5037162	UUID=163_est_g6282.t1.intron	NA	.
HiC_scaffold_2	5032782	5036313	UUID=164_est_g6283.t1.intron	NA	.
HiC_scaffold_2	5032789	5037098	UUID=165_est_g6287.t1.intron	NA	.
HiC_scaffold_2	5036314	5037427	UUID=164_est_g6283.t1.exon1	2058	.
HiC_scaffold_2	5037099	5037427	UUID=165_est_g6287.t1.exon1	359	.
HiC_scaffold_2	5037099	5037427	UUID=166_est_g6288.t1.exon1	396	.
HiC_scaffold_2	5037163	5037427	UUID=137_est_g10764.t1.exon10	435	.
HiC_scaffold_2	5037163	5037427	UUID=163_est_g6282.t1.exon1	435	.
HiC_scaffold_2	5037258	5037427	UUID=167_est_g6290.t1.exon1	292	.
HiC_scaffold_2	5037428	5037746	UUID=137_est_g10764.t1.intron	NA	.
HiC_scaffold_2	5037428	5037951	UUID=163_est_g6282.t1.intron	NA	.
HiC_scaffold_2	5037428	5037746	UUID=164_est_g6283.t1.intron	NA	.
HiC_scaffold_2	5037428	5037746	UUID=165_est_g6287.t1.intron	NA	.
HiC_scaffold_2	5037428	5037746	UUID=166_est_g6288.t1.intron	NA	.
HiC_scaffold_2	5037428	5037751	UUID=167_est_g6290.t1.intron	NA	.
HiC_scaffold_2	5037747	5037868	UUID=137_est_g10764.t1.exon9	193	.
HiC_scaffold_2	5037747	5037868	UUID=145_est_g6279.t1.exon2	143	.
HiC_scaffold_2	5037747	5037873	UUID=164_est_g6283.t1.exon2	235	.
HiC_scaffold_2	5037747	5037873	UUID=165_est_g6287.t1.exon2	163	.
HiC_scaffold_2	5037747	5037873	UUID=166_est_g6288.t1.exon2	224	.
HiC_scaffold_2	5037752	5037868	UUID=167_est_g6290.t1.exon2	172	.
HiC_scaffold_2	5037869	5037951	UUID=137_est_g10764.t1.intron	NA	.
HiC_scaffold_2	5037869	5037951	UUID=145_est_g6279.t1.intron	NA	.
HiC_scaffold_2	5037869	5041250	UUID=167_est_g6290.t1.intron	NA	.
HiC_scaffold_2	5037874	5037951	UUID=164_est_g6283.t1.intron	NA	.
HiC_scaffold_2	5037874	5037951	UUID=165_est_g6287.t1.intron	NA	.
HiC_scaffold_2	5037874	5037951	UUID=166_est_g6288.t1.intron	NA	.
HiC_scaffold_2	5037952	5038108	UUID=137_est_g10764.t1.exon8	224	.
HiC_scaffold_2	5037952	5038108	UUID=145_est_g6279.t1.exon3	180	.
HiC_scaffold_2	5037952	5038108	UUID=163_est_g6282.t1.exon2	224	.
HiC_scaffold_2	5037952	5038108	UUID=164_est_g6283.t1.exon3	291	.
HiC_scaffold_2	5037952	5038108	UUID=165_est_g6287.t1.exon3	207	.
HiC_scaffold_2	5037952	5038108	UUID=166_est_g6288.t1.exon3	191	.
HiC_scaffold_2	5038109	5039577	UUID=137_est_g10764.t1.intron	NA	.
HiC_scaffold_2	5038109	5039589	UUID=145_est_g6279.t1.intron	NA	.
HiC_scaffold_2	5038109	5039577	UUID=163_est_g6282.t1.intron	NA	.
HiC_scaffold_2	5038109	5039570	UUID=164_est_g6283.t1.intron	NA	.
HiC_scaffold_2	5038109	5039570	UUID=165_est_g6287.t1.intron	NA	.
HiC_scaffold_2	5038109	5039576	UUID=166_est_g6288.t1.intron	NA	.
HiC_scaffold_2	5039571	5039909	UUID=164_est_g6283.t1.exon4	627	.
HiC_scaffold_2	5039571	5039908	UUID=165_est_g6287.t1.exon4	420	.
HiC_scaffold_2	5039577	5039895	UUID=166_est_g6288.t1.exon4	446	.
HiC_scaffold_2	5039578	5039743	UUID=137_est_g10764.t1.exon7	250	.
HiC_scaffold_2	5039578	5039743	UUID=163_est_g6282.t1.exon3	250	.
HiC_scaffold_2	5039590	5039876	UUID=145_est_g6279.t1.exon4	276	.
HiC_scaffold_2	5039744	5039980	UUID=137_est_g10764.t1.intron	NA	.
HiC_scaffold_2	5039744	5039980	UUID=163_est_g6282.t1.intron	NA	.
HiC_scaffold_2	5039896	5039980	UUID=166_est_g6288.t1.intron	NA	.
HiC_scaffold_2	5039909	5039980	UUID=165_est_g6287.t1.intron	NA	.
HiC_scaffold_2	5039910	5039980	UUID=164_est_g6283.t1.intron	NA	.
HiC_scaffold_2	5039981	5040171	UUID=137_est_g10764.t1.exon5	331	.
HiC_scaffold_2	5039981	5040171	UUID=163_est_g6282.t1.exon5	331	.
HiC_scaffold_2	5039981	5040171	UUID=164_est_g6283.t1.exon5	353	.
HiC_scaffold_2	5039981	5040169	UUID=165_est_g6287.t1.exon5	272	.
HiC_scaffold_2	5039981	5040169	UUID=166_est_g6288.t1.exon5	250	.
HiC_scaffold_2	5040170	5040802	UUID=165_est_g6287.t1.intron	NA	.
HiC_scaffold_2	5040170	5040802	UUID=166_est_g6288.t1.intron	NA	.
HiC_scaffold_2	5040172	5040802	UUID=137_est_g10764.t1.intron	NA	.
HiC_scaffold_2	5040172	5040802	UUID=163_est_g6282.t1.intron	NA	.
HiC_scaffold_2	5040172	5040802	UUID=164_est_g6283.t1.intron	NA	.
HiC_scaffold_2	5040803	5041145	UUID=137_est_g10764.t1.exon4	545	.
HiC_scaffold_2	5040803	5040988	UUID=144_est_g6278.t1.exon5	250	.
HiC_scaffold_2	5040803	5041145	UUID=162_est_g6280.t1.exon6	407	.
HiC_scaffold_2	5040803	5041145	UUID=163_est_g6282.t1.exon6	545	.
HiC_scaffold_2	5040803	5041148	UUID=164_est_g6283.t1.exon6	640	.
HiC_scaffold_2	5040803	5041143	UUID=165_est_g6287.t1.exon6	536	.
HiC_scaffold_2	5040803	5041145	UUID=166_est_g6288.t1.exon6	473	.
HiC_scaffold_2	5040989	5059969	UUID=144_est_g6278.t1.intron	NA	.
HiC_scaffold_2	5041144	5041270	UUID=165_est_g6287.t1.intron	NA	.
HiC_scaffold_2	5041146	5041270	UUID=137_est_g10764.t1.intron	NA	.
HiC_scaffold_2	5041146	5059969	UUID=162_est_g6280.t1.intron	NA	.
HiC_scaffold_2	5041146	5041270	UUID=163_est_g6282.t1.intron	NA	.
HiC_scaffold_2	5041146	5041272	UUID=166_est_g6288.t1.intron	NA	.
HiC_scaffold_2	5041149	5041270	UUID=164_est_g6283.t1.intron	NA	.
HiC_scaffold_2	5041251	5041411	UUID=167_est_g6290.t1.exon5	195	.
HiC_scaffold_2	5041271	5041411	UUID=137_est_g10764.t1.exon3	255	.
HiC_scaffold_2	5041271	5041411	UUID=163_est_g6282.t1.exon7	255	.
HiC_scaffold_2	5041271	5041411	UUID=164_est_g6283.t1.exon7	261	.
HiC_scaffold_2	5041271	5041411	UUID=165_est_g6287.t1.exon7	163	.
HiC_scaffold_2	5041273	5041411	UUID=166_est_g6288.t1.exon7	213	.
HiC_scaffold_2	5041412	5041488	UUID=137_est_g10764.t1.intron	NA	.
HiC_scaffold_2	5041412	5041488	UUID=163_est_g6282.t1.intron	NA	.
HiC_scaffold_2	5041412	5041488	UUID=164_est_g6283.t1.intron	NA	.
HiC_scaffold_2	5041412	5041488	UUID=165_est_g6287.t1.intron	NA	.
HiC_scaffold_2	5041412	5041488	UUID=166_est_g6288.t1.intron	NA	.
HiC_scaffold_2	5041412	5041488	UUID=167_est_g6290.t1.intron	NA	.
HiC_scaffold_2	5041489	5041608	UUID=137_est_g10764.t1.exon2	222	.
HiC_scaffold_2	5041489	5041771	UUID=163_est_g6282.t1.exon8	490	.
HiC_scaffold_2	5041489	5041796	UUID=164_est_g6283.t1.exon8	569	.
HiC_scaffold_2	5041489	5041803	UUID=165_est_g6287.t1.exon8	355	.
HiC_scaffold_2	5041489	5041724	UUID=166_est_g6288.t1.exon8	342	.
HiC_scaffold_2	5041489	5041705	UUID=167_est_g6290.t1.exon6	302	.
HiC_scaffold_2	5041609	5058268	UUID=137_est_g10764.t1.intron	NA	.
HiC_scaffold_2	5041706	5058354	UUID=167_est_g6290.t1.intron	NA	.
HiC_scaffold_2	5041725	5058188	UUID=166_est_g6288.t1.intron	NA	.
HiC_scaffold_2	5041772	5058268	UUID=163_est_g6282.t1.intron	NA	.
HiC_scaffold_2	5041797	5058176	UUID=164_est_g6283.t1.intron	NA	.
HiC_scaffold_2	5041804	5058188	UUID=165_est_g6287.t1.intron	NA	.
HiC_scaffold_2	5058177	5058524	UUID=164_est_g6283.t1.exon1	375	.
HiC_scaffold_2	5058189	5058524	UUID=165_est_g6287.t1.exon1	621	.
HiC_scaffold_2	5058189	5058524	UUID=166_est_g6288.t1.exon1	475	.
HiC_scaffold_2	5058269	5058524	UUID=137_est_g10764.t1.exon10	357	.
HiC_scaffold_2	5058269	5058524	UUID=163_est_g6282.t1.exon1	357	.
HiC_scaffold_2	5058355	5058524	UUID=167_est_g6290.t1.exon1	248	.
HiC_scaffold_2	5058525	5058837	UUID=137_est_g10764.t1.intron	NA	.
HiC_scaffold_2	5058525	5059566	UUID=163_est_g6282.t1.intron	NA	.
HiC_scaffold_2	5058525	5058837	UUID=164_est_g6283.t1.intron	NA	.
HiC_scaffold_2	5058525	5058837	UUID=165_est_g6287.t1.intron	NA	.
HiC_scaffold_2	5058525	5058837	UUID=166_est_g6288.t1.intron	NA	.
HiC_scaffold_2	5058525	5059043	UUID=167_est_g6290.t1.intron	NA	.
HiC_scaffold_2	5058838	5058960	UUID=137_est_g10764.t1.exon9	167	.
HiC_scaffold_2	5058838	5058964	UUID=164_est_g6283.t1.exon2	163	.
HiC_scaffold_2	5058838	5058964	UUID=165_est_g6287.t1.exon2	235	.
HiC_scaffold_2	5058838	5058964	UUID=166_est_g6288.t1.exon2	174	.
HiC_scaffold_2	5058961	5059566	UUID=137_est_g10764.t1.intron	NA	.
HiC_scaffold_2	5058965	5059043	UUID=164_est_g6283.t1.intron	NA	.
HiC_scaffold_2	5058965	5059043	UUID=165_est_g6287.t1.intron	NA	.
HiC_scaffold_2	5058965	5059043	UUID=166_est_g6288.t1.intron	NA	.
HiC_scaffold_2	5059044	5059200	UUID=164_est_g6283.t1.exon3	207	.
HiC_scaffold_2	5059044	5059200	UUID=165_est_g6287.t1.exon3	291	.
HiC_scaffold_2	5059044	5059200	UUID=166_est_g6288.t1.exon3	196	.
HiC_scaffold_2	5059044	5059200	UUID=167_est_g6290.t1.exon3	268	.
HiC_scaffold_2	5059201	5059559	UUID=164_est_g6283.t1.intron	NA	.
HiC_scaffold_2	5059201	5059559	UUID=165_est_g6287.t1.intron	NA	.
HiC_scaffold_2	5059201	5059559	UUID=166_est_g6288.t1.intron	NA	.
HiC_scaffold_2	5059201	5062741	UUID=167_est_g6290.t1.intron	NA	.
HiC_scaffold_2	5059560	5059897	UUID=164_est_g6283.t1.exon4	420	.
HiC_scaffold_2	5059560	5059898	UUID=165_est_g6287.t1.exon4	627	.
HiC_scaffold_2	5059560	5059897	UUID=166_est_g6288.t1.exon4	403	.
HiC_scaffold_2	5059567	5059730	UUID=137_est_g10764.t1.exon7	213	.
HiC_scaffold_2	5059567	5059730	UUID=163_est_g6282.t1.exon3	213	.
HiC_scaffold_2	5059731	5059788	UUID=137_est_g10764.t1.intron	NA	.
HiC_scaffold_2	5059731	5059788	UUID=163_est_g6282.t1.intron	NA	.
HiC_scaffold_2	5059789	5059897	UUID=137_est_g10764.t1.exon6	135	.
HiC_scaffold_2	5059789	5059897	UUID=163_est_g6282.t1.exon4	135	.
HiC_scaffold_2	5059898	5059969	UUID=137_est_g10764.t1.intron	NA	.
HiC_scaffold_2	5059898	5059969	UUID=163_est_g6282.t1.intron	NA	.
HiC_scaffold_2	5059898	5059969	UUID=164_est_g6283.t1.intron	NA	.
HiC_scaffold_2	5059898	5060741	UUID=166_est_g6288.t1.intron	NA	.
HiC_scaffold_2	5059899	5059969	UUID=165_est_g6287.t1.intron	NA	.
HiC_scaffold_2	5059970	5060158	UUID=137_est_g10764.t1.exon5	261	.
HiC_scaffold_2	5059970	5060158	UUID=144_est_g6278.t1.exon6	239	.
HiC_scaffold_2	5059970	5060158	UUID=162_est_g6280.t1.exon5	239	.
HiC_scaffold_2	5059970	5060158	UUID=163_est_g6282.t1.exon5	261	.
HiC_scaffold_2	5059970	5060158	UUID=164_est_g6283.t1.exon5	272	.
HiC_scaffold_2	5059970	5060160	UUID=165_est_g6287.t1.exon5	353	.
HiC_scaffold_2	5060159	5060741	UUID=137_est_g10764.t1.intron	NA	.
HiC_scaffold_2	5060159	5062761	UUID=144_est_g6278.t1.intron	NA	.
HiC_scaffold_2	5060159	5060741	UUID=162_est_g6280.t1.intron	NA	.
HiC_scaffold_2	5060159	5060741	UUID=163_est_g6282.t1.intron	NA	.
HiC_scaffold_2	5060159	5060741	UUID=164_est_g6283.t1.intron	NA	.
HiC_scaffold_2	5060161	5060741	UUID=165_est_g6287.t1.intron	NA	.
HiC_scaffold_2	5060742	5061082	UUID=137_est_g10764.t1.exon4	531	.
HiC_scaffold_2	5060742	5061079	UUID=162_est_g6280.t1.exon6	375	.
HiC_scaffold_2	5060742	5061082	UUID=163_est_g6282.t1.exon6	531	.
HiC_scaffold_2	5060742	5061082	UUID=164_est_g6283.t1.exon6	536	.
HiC_scaffold_2	5060742	5061087	UUID=165_est_g6287.t1.exon6	640	.
HiC_scaffold_2	5060742	5061087	UUID=166_est_g6288.t1.exon6	479	.
HiC_scaffold_2	5061080	5062761	UUID=162_est_g6280.t1.intron	NA	.
HiC_scaffold_2	5061083	5062761	UUID=137_est_g10764.t1.intron	NA	.
HiC_scaffold_2	5061083	5062761	UUID=163_est_g6282.t1.intron	NA	.
HiC_scaffold_2	5061083	5062761	UUID=164_est_g6283.t1.intron	NA	.
HiC_scaffold_2	5061088	5062761	UUID=165_est_g6287.t1.intron	NA	.
HiC_scaffold_2	5061088	5062763	UUID=166_est_g6288.t1.intron	NA	.
HiC_scaffold_2	5062742	5062911	UUID=167_est_g6290.t1.exon5	303	.
HiC_scaffold_2	5062762	5062911	UUID=137_est_g10764.t1.exon3	169	.
HiC_scaffold_2	5062762	5062911	UUID=144_est_g6278.t1.exon3	108	.
HiC_scaffold_2	5062762	5062911	UUID=162_est_g6280.t1.exon7	108	.
HiC_scaffold_2	5062762	5062911	UUID=163_est_g6282.t1.exon7	169	.
HiC_scaffold_2	5062762	5062911	UUID=164_est_g6283.t1.exon7	163	.
HiC_scaffold_2	5062762	5062911	UUID=165_est_g6287.t1.exon7	278	.
HiC_scaffold_2	5062764	5062911	UUID=166_est_g6288.t1.exon7	171	.
HiC_scaffold_2	5062912	5062977	UUID=137_est_g10764.t1.intron	NA	.
HiC_scaffold_2	5062912	5062977	UUID=144_est_g6278.t1.intron	NA	.
HiC_scaffold_2	5062912	5062977	UUID=162_est_g6280.t1.intron	NA	.
HiC_scaffold_2	5062912	5062977	UUID=163_est_g6282.t1.intron	NA	.
HiC_scaffold_2	5062912	5062977	UUID=164_est_g6283.t1.intron	NA	.
HiC_scaffold_2	5062912	5062977	UUID=165_est_g6287.t1.intron	NA	.
HiC_scaffold_2	5062912	5062977	UUID=166_est_g6288.t1.intron	NA	.
HiC_scaffold_2	5062912	5062977	UUID=167_est_g6290.t1.intron	NA	.
HiC_scaffold_2	5062978	5063097	UUID=137_est_g10764.t1.exon2	195	.
HiC_scaffold_2	5062978	5063184	UUID=144_est_g6278.t1.exon2	222	.
HiC_scaffold_2	5062978	5063184	UUID=162_est_g6280.t1.exon8	222	.
HiC_scaffold_2	5062978	5063260	UUID=163_est_g6282.t1.exon8	351	.
HiC_scaffold_2	5062978	5063270	UUID=164_est_g6283.t1.exon8	348	.
HiC_scaffold_2	5062978	5063314	UUID=165_est_g6287.t1.exon8	623	.
HiC_scaffold_2	5062978	5063216	UUID=166_est_g6288.t1.exon8	420	.
HiC_scaffold_2	5062978	5063198	UUID=167_est_g6290.t1.exon6	409	.
HiC_scaffold_2	5063098	5072743	UUID=137_est_g10764.t1.intron	NA	.
HiC_scaffold_2	5063185	5074501	UUID=144_est_g6278.t1.intron	NA	.
HiC_scaffold_2	5063185	5074338	UUID=162_est_g6280.t1.intron	NA	.
HiC_scaffold_2	5063199	5067346	UUID=167_est_g6290.t1.intron	NA	.
HiC_scaffold_2	5063217	5067346	UUID=166_est_g6288.t1.intron	NA	.
HiC_scaffold_2	5063261	5072743	UUID=163_est_g6282.t1.intron	NA	.
HiC_scaffold_2	5063271	5072664	UUID=164_est_g6283.t1.intron	NA	.
HiC_scaffold_2	5063315	5066586	UUID=165_est_g6287.t1.intron	NA	.
HiC_scaffold_2	5066587	5066666	UUID=165_est_g6287.t1.exon9	148	.
HiC_scaffold_2	5066667	5067235	UUID=165_est_g6287.t1.intron	NA	.
HiC_scaffold_2	5067236	5067436	UUID=165_est_g6287.t1.exon8	99	.
HiC_scaffold_2	5067347	5067436	UUID=166_est_g6288.t1.exon8	91.6	.
HiC_scaffold_2	5067347	5067436	UUID=167_est_g6290.t1.exon6	86.1	.
HiC_scaffold_2	5067437	5072676	UUID=165_est_g6287.t1.intron	NA	.
HiC_scaffold_2	5067437	5072676	UUID=166_est_g6288.t1.intron	NA	.
HiC_scaffold_2	5067437	5072834	UUID=167_est_g6290.t1.intron	NA	.
HiC_scaffold_2	5072665	5073004	UUID=164_est_g6283.t1.exon1	412	.
HiC_scaffold_2	5072677	5073004	UUID=165_est_g6287.t1.exon1	475	.
HiC_scaffold_2	5072677	5073004	UUID=166_est_g6288.t1.exon1	606	.
HiC_scaffold_2	5072744	5073004	UUID=137_est_g10764.t1.exon10	394	.
HiC_scaffold_2	5072744	5073004	UUID=163_est_g6282.t1.exon1	394	.
HiC_scaffold_2	5072835	5073004	UUID=167_est_g6290.t1.exon1	265	.
HiC_scaffold_2	5073005	5073146	UUID=137_est_g10764.t1.intron	NA	.
HiC_scaffold_2	5073005	5073351	UUID=163_est_g6282.t1.intron	NA	.
HiC_scaffold_2	5073005	5073146	UUID=164_est_g6283.t1.intron	NA	.
HiC_scaffold_2	5073005	5073146	UUID=165_est_g6287.t1.intron	NA	.
HiC_scaffold_2	5073005	5073146	UUID=166_est_g6288.t1.intron	NA	.
HiC_scaffold_2	5073005	5073151	UUID=167_est_g6290.t1.intron	NA	.
HiC_scaffold_2	5073147	5073268	UUID=137_est_g10764.t1.exon9	182	.
HiC_scaffold_2	5073147	5073273	UUID=164_est_g6283.t1.exon2	224	.
HiC_scaffold_2	5073147	5073273	UUID=165_est_g6287.t1.exon2	174	.
HiC_scaffold_2	5073147	5073273	UUID=166_est_g6288.t1.exon2	235	.
HiC_scaffold_2	5073152	5073268	UUID=146_est_g6279.t1.exon2	134	.
HiC_scaffold_2	5073152	5073268	UUID=167_est_g6290.t1.exon2	172	.
HiC_scaffold_2	5073269	5073351	UUID=137_est_g10764.t1.intron	NA	.
HiC_scaffold_2	5073269	5073351	UUID=146_est_g6279.t1.intron	NA	.
HiC_scaffold_2	5073269	5076449	UUID=167_est_g6290.t1.intron	NA	.
HiC_scaffold_2	5073274	5073351	UUID=164_est_g6283.t1.intron	NA	.
HiC_scaffold_2	5073274	5073351	UUID=165_est_g6287.t1.intron	NA	.
HiC_scaffold_2	5073274	5073351	UUID=166_est_g6288.t1.intron	NA	.
HiC_scaffold_2	5073352	5073508	UUID=137_est_g10764.t1.exon8	180	.
HiC_scaffold_2	5073352	5073508	UUID=146_est_g6279.t1.exon3	158	.
HiC_scaffold_2	5073352	5073508	UUID=163_est_g6282.t1.exon2	180	.
HiC_scaffold_2	5073352	5073508	UUID=164_est_g6283.t1.exon3	191	.
HiC_scaffold_2	5073352	5073508	UUID=165_est_g6287.t1.exon3	196	.
HiC_scaffold_2	5073352	5073508	UUID=166_est_g6288.t1.exon3	291	.
HiC_scaffold_2	5073509	5074336	UUID=137_est_g10764.t1.intron	NA	.
HiC_scaffold_2	5073509	5074334	UUID=146_est_g6279.t1.intron	NA	.
HiC_scaffold_2	5073509	5074336	UUID=163_est_g6282.t1.intron	NA	.
HiC_scaffold_2	5073509	5074340	UUID=164_est_g6283.t1.intron	NA	.
HiC_scaffold_2	5073509	5074334	UUID=165_est_g6287.t1.intron	NA	.
HiC_scaffold_2	5073509	5074334	UUID=166_est_g6288.t1.intron	NA	.
HiC_scaffold_2	5074335	5074640	UUID=146_est_g6279.t1.exon4	272	.
HiC_scaffold_2	5074335	5074672	UUID=165_est_g6287.t1.exon4	403	.
HiC_scaffold_2	5074335	5074673	UUID=166_est_g6288.t1.exon4	627	.
HiC_scaffold_2	5074337	5074507	UUID=137_est_g10764.t1.exon7	243	.
HiC_scaffold_2	5074337	5074507	UUID=163_est_g6282.t1.exon3	243	.
HiC_scaffold_2	5074339	5074673	UUID=162_est_g6280.t1.exon4	342	.
HiC_scaffold_2	5074341	5074659	UUID=164_est_g6283.t1.exon4	446	.
HiC_scaffold_2	5074502	5074673	UUID=144_est_g6278.t1.exon7	152	.
HiC_scaffold_2	5074508	5074746	UUID=137_est_g10764.t1.intron	NA	.
HiC_scaffold_2	5074508	5074746	UUID=163_est_g6282.t1.intron	NA	.
HiC_scaffold_2	5074641	5084111	UUID=146_est_g6279.t1.intron	NA	.
HiC_scaffold_2	5074660	5074746	UUID=164_est_g6283.t1.intron	NA	.
HiC_scaffold_2	5074673	5075587	UUID=165_est_g6287.t1.intron	NA	.
HiC_scaffold_2	5074674	5074746	UUID=144_est_g6278.t1.intron	NA	.
HiC_scaffold_2	5074674	5074746	UUID=162_est_g6280.t1.intron	NA	.
HiC_scaffold_2	5074674	5074746	UUID=166_est_g6288.t1.intron	NA	.
HiC_scaffold_2	5074747	5074935	UUID=137_est_g10764.t1.exon5	244	.
HiC_scaffold_2	5074747	5074935	UUID=144_est_g6278.t1.exon6	222	.
HiC_scaffold_2	5074747	5074935	UUID=162_est_g6280.t1.exon5	222	.
HiC_scaffold_2	5074747	5074935	UUID=163_est_g6282.t1.exon5	244	.
HiC_scaffold_2	5074747	5074935	UUID=164_est_g6283.t1.exon5	250	.
HiC_scaffold_2	5074747	5074937	UUID=166_est_g6288.t1.exon5	353	.
HiC_scaffold_2	5074936	5075587	UUID=137_est_g10764.t1.intron	NA	.
HiC_scaffold_2	5074936	5075587	UUID=144_est_g6278.t1.intron	NA	.
HiC_scaffold_2	5074936	5075587	UUID=162_est_g6280.t1.intron	NA	.
HiC_scaffold_2	5074936	5075587	UUID=163_est_g6282.t1.intron	NA	.
HiC_scaffold_2	5074936	5075587	UUID=164_est_g6283.t1.intron	NA	.
HiC_scaffold_2	5074938	5075587	UUID=166_est_g6288.t1.intron	NA	.
HiC_scaffold_2	5075588	5075930	UUID=137_est_g10764.t1.exon4	468	.
HiC_scaffold_2	5075588	5075773	UUID=144_est_g6278.t1.exon5	250	.
HiC_scaffold_2	5075588	5075930	UUID=162_est_g6280.t1.exon6	424	.
HiC_scaffold_2	5075588	5075930	UUID=163_est_g6282.t1.exon6	468	.
HiC_scaffold_2	5075588	5075930	UUID=164_est_g6283.t1.exon6	473	.
HiC_scaffold_2	5075588	5075933	UUID=165_est_g6287.t1.exon6	479	.
HiC_scaffold_2	5075588	5075933	UUID=166_est_g6288.t1.exon6	640	.
HiC_scaffold_2	5075774	5076687	UUID=144_est_g6278.t1.intron	NA	.
HiC_scaffold_2	5075931	5076471	UUID=137_est_g10764.t1.intron	NA	.
HiC_scaffold_2	5075931	5076687	UUID=162_est_g6280.t1.intron	NA	.
HiC_scaffold_2	5075931	5076471	UUID=163_est_g6282.t1.intron	NA	.
HiC_scaffold_2	5075931	5076471	UUID=164_est_g6283.t1.intron	NA	.
HiC_scaffold_2	5075934	5076471	UUID=165_est_g6287.t1.intron	NA	.
HiC_scaffold_2	5075934	5076469	UUID=166_est_g6288.t1.intron	NA	.
HiC_scaffold_2	5076450	5076610	UUID=167_est_g6290.t1.exon5	189	.
HiC_scaffold_2	5076470	5076610	UUID=166_est_g6288.t1.exon7	261	.
HiC_scaffold_2	5076472	5076610	UUID=137_est_g10764.t1.exon3	219	.
HiC_scaffold_2	5076472	5076610	UUID=163_est_g6282.t1.exon7	219	.
HiC_scaffold_2	5076472	5076610	UUID=164_est_g6283.t1.exon7	213	.
HiC_scaffold_2	5076472	5076610	UUID=165_est_g6287.t1.exon7	171	.
HiC_scaffold_2	5076611	5076687	UUID=137_est_g10764.t1.intron	NA	.
HiC_scaffold_2	5076611	5076687	UUID=163_est_g6282.t1.intron	NA	.
HiC_scaffold_2	5076611	5076687	UUID=164_est_g6283.t1.intron	NA	.
HiC_scaffold_2	5076611	5076687	UUID=165_est_g6287.t1.intron	NA	.
HiC_scaffold_2	5076611	5076687	UUID=166_est_g6288.t1.intron	NA	.
HiC_scaffold_2	5076611	5076687	UUID=167_est_g6290.t1.intron	NA	.
HiC_scaffold_2	5076688	5076807	UUID=137_est_g10764.t1.exon2	206	.
HiC_scaffold_2	5076688	5076894	UUID=144_est_g6278.t1.exon2	228	.
HiC_scaffold_2	5076688	5076894	UUID=162_est_g6280.t1.exon8	228	.
HiC_scaffold_2	5076688	5076971	UUID=163_est_g6282.t1.exon8	387	.
HiC_scaffold_2	5076688	5076999	UUID=164_est_g6283.t1.exon8	390	.
HiC_scaffold_2	5076688	5077001	UUID=165_est_g6287.t1.exon8	499	.
HiC_scaffold_2	5076688	5076926	UUID=166_est_g6288.t1.exon8	442	.
HiC_scaffold_2	5076688	5076908	UUID=167_est_g6290.t1.exon6	387	.
HiC_scaffold_2	5076808	5083531	UUID=137_est_g10764.t1.intron	NA	.
HiC_scaffold_2	5076895	5088356	UUID=144_est_g6278.t1.intron	NA	.
HiC_scaffold_2	5076895	5088356	UUID=162_est_g6280.t1.intron	NA	.
HiC_scaffold_2	5076909	5083622	UUID=167_est_g6290.t1.intron	NA	.
HiC_scaffold_2	5076927	5083464	UUID=166_est_g6288.t1.intron	NA	.
HiC_scaffold_2	5076972	5083531	UUID=163_est_g6282.t1.intron	NA	.
HiC_scaffold_2	5077000	5083450	UUID=164_est_g6283.t1.intron	NA	.
HiC_scaffold_2	5077002	5077211	UUID=165_est_g6287.t1.intron	NA	.
HiC_scaffold_2	5077212	5077288	UUID=165_est_g6287.t1.exon9	97.1	.
HiC_scaffold_2	5077289	5083464	UUID=165_est_g6287.t1.intron	NA	.
HiC_scaffold_2	5083451	5083792	UUID=164_est_g6283.t1.exon1	444	.
HiC_scaffold_2	5083465	5083792	UUID=165_est_g6287.t1.exon1	420	.
HiC_scaffold_2	5083465	5083792	UUID=166_est_g6288.t1.exon1	523	.
HiC_scaffold_2	5083532	5083792	UUID=137_est_g10764.t1.exon10	433	.
HiC_scaffold_2	5083532	5083792	UUID=163_est_g6282.t1.exon1	433	.
HiC_scaffold_2	5083623	5083792	UUID=167_est_g6290.t1.exon1	315	.
HiC_scaffold_2	5083793	5084111	UUID=137_est_g10764.t1.intron	NA	.
HiC_scaffold_2	5083793	5084871	UUID=163_est_g6282.t1.intron	NA	.
HiC_scaffold_2	5083793	5084111	UUID=164_est_g6283.t1.intron	NA	.
HiC_scaffold_2	5083793	5084312	UUID=165_est_g6287.t1.intron	NA	.
HiC_scaffold_2	5083793	5084111	UUID=166_est_g6288.t1.intron	NA	.
HiC_scaffold_2	5083793	5084106	UUID=167_est_g6290.t1.intron	NA	.
HiC_scaffold_2	5084107	5084233	UUID=167_est_g6290.t1.exon2	235	.
HiC_scaffold_2	5084112	5084229	UUID=137_est_g10764.t1.exon9	174	.
HiC_scaffold_2	5084112	5084229	UUID=146_est_g6279.t1.exon2	135	.
HiC_scaffold_2	5084112	5084228	UUID=164_est_g6283.t1.exon2	172	.
HiC_scaffold_2	5084112	5084228	UUID=166_est_g6288.t1.exon2	172	.
HiC_scaffold_2	5084229	5084864	UUID=164_est_g6283.t1.intron	NA	.
HiC_scaffold_2	5084229	5084864	UUID=166_est_g6288.t1.intron	NA	.
HiC_scaffold_2	5084230	5084871	UUID=137_est_g10764.t1.intron	NA	.
HiC_scaffold_2	5084230	5084869	UUID=146_est_g6279.t1.intron	NA	.
HiC_scaffold_2	5084234	5084312	UUID=167_est_g6290.t1.intron	NA	.
HiC_scaffold_2	5084313	5084469	UUID=165_est_g6287.t1.exon3	268	.
HiC_scaffold_2	5084313	5084469	UUID=167_est_g6290.t1.exon3	291	.
HiC_scaffold_2	5084470	5084864	UUID=165_est_g6287.t1.intron	NA	.
HiC_scaffold_2	5084470	5086544	UUID=167_est_g6290.t1.intron	NA	.
HiC_scaffold_2	5084865	5085005	UUID=164_est_g6283.t1.exon4	195	.
HiC_scaffold_2	5084865	5084998	UUID=165_est_g6287.t1.exon4	231	.
HiC_scaffold_2	5084865	5085005	UUID=166_est_g6288.t1.exon4	183	.
HiC_scaffold_2	5084870	5084998	UUID=146_est_g6279.t1.exon4	156	.
HiC_scaffold_2	5084872	5085005	UUID=137_est_g10764.t1.exon7	171	.
HiC_scaffold_2	5084872	5085005	UUID=163_est_g6282.t1.exon3	171	.
HiC_scaffold_2	5084999	5088349	UUID=165_est_g6287.t1.intron	NA	.
HiC_scaffold_2	5085006	5088349	UUID=137_est_g10764.t1.intron	NA	.
HiC_scaffold_2	5085006	5088349	UUID=163_est_g6282.t1.intron	NA	.
HiC_scaffold_2	5085006	5088349	UUID=164_est_g6283.t1.intron	NA	.
HiC_scaffold_2	5085006	5088351	UUID=166_est_g6288.t1.intron	NA	.
HiC_scaffold_2	5086545	5086584	UUID=167_est_g6290.t1.exon4	75	.
HiC_scaffold_2	5086585	5088329	UUID=167_est_g6290.t1.intron	NA	.
HiC_scaffold_2	5088330	5088499	UUID=167_est_g6290.t1.exon5	315	.
HiC_scaffold_2	5088350	5088499	UUID=137_est_g10764.t1.exon3	163	.
HiC_scaffold_2	5088350	5088499	UUID=163_est_g6282.t1.exon7	163	.
HiC_scaffold_2	5088350	5088499	UUID=164_est_g6283.t1.exon7	158	.
HiC_scaffold_2	5088350	5088499	UUID=165_est_g6287.t1.exon7	267	.
HiC_scaffold_2	5088352	5088499	UUID=166_est_g6288.t1.exon7	171	.
HiC_scaffold_2	5088357	5088499	UUID=144_est_g6278.t1.exon3	106	.
HiC_scaffold_2	5088357	5088499	UUID=162_est_g6280.t1.exon7	106	.
HiC_scaffold_2	5088500	5088565	UUID=137_est_g10764.t1.intron	NA	.
HiC_scaffold_2	5088500	5088565	UUID=144_est_g6278.t1.intron	NA	.
HiC_scaffold_2	5088500	5088565	UUID=162_est_g6280.t1.intron	NA	.
HiC_scaffold_2	5088500	5088565	UUID=163_est_g6282.t1.intron	NA	.
HiC_scaffold_2	5088500	5088565	UUID=164_est_g6283.t1.intron	NA	.
HiC_scaffold_2	5088500	5088565	UUID=165_est_g6287.t1.intron	NA	.
HiC_scaffold_2	5088500	5088565	UUID=166_est_g6288.t1.intron	NA	.
HiC_scaffold_2	5088500	5088565	UUID=167_est_g6290.t1.intron	NA	.
HiC_scaffold_2	5088566	5088685	UUID=137_est_g10764.t1.exon2	195	.
HiC_scaffold_2	5088566	5088772	UUID=144_est_g6278.t1.exon2	222	.
HiC_scaffold_2	5088566	5088772	UUID=162_est_g6280.t1.exon8	222	.
HiC_scaffold_2	5088566	5088848	UUID=163_est_g6282.t1.exon8	351	.
HiC_scaffold_2	5088566	5088858	UUID=164_est_g6283.t1.exon8	348	.
HiC_scaffold_2	5088566	5088902	UUID=165_est_g6287.t1.exon8	606	.
HiC_scaffold_2	5088566	5088804	UUID=166_est_g6288.t1.exon8	420	.
HiC_scaffold_2	5088566	5088786	UUID=167_est_g6290.t1.exon6	409	.
HiC_scaffold_2	5088903	5089094	UUID=165_est_g6287.t1.intron	NA	.
HiC_scaffold_2	5089095	5089171	UUID=165_est_g6287.t1.exon9	102	.
HiC_scaffold_2	5089172	5109171	UUID=164_est_g6283.t1, UUID=145_est_g6279.t1, UUID=162_est_g6280.t1, UUID=144_est_g6278.t1, UUID=165_est_g6287.t1, UUID=166_est_g6288.t1, UUID=167_est_g6290.t1, UUID=137_est_g10764.t1, UUID=163_est_g6282.t1, UUID=146_est_g6279.t1_FLANKdown	.	.
HiC_scaffold_2	5551908	5571907	UUID=173_gst_g525.t1_FLANKup	.	.
HiC_scaffold_2	5571908	5571960	UUID=173_gst_g525.t1.exon5	87.9	.
HiC_scaffold_2	5571961	5572168	UUID=173_gst_g525.t1.intron	NA	.
HiC_scaffold_2	5572169	5572377	UUID=173_gst_g525.t1.exon5	320	.
HiC_scaffold_2	5572378	5592377	UUID=173_gst_g525.t1_FLANKdown	.	.
HiC_scaffold_2	8310351	8330350	UUID=136_CYP6YC1_FLANKup	.	.
HiC_scaffold_2	8330351	8330575	UUID=136_CYP6YC1_exon2	416	.
HiC_scaffold_2	8330576	8343825	UUID=136_CYP6YC1.intron	NA	.
HiC_scaffold_2	8343826	8344070	UUID=136_CYP6YC1_exon3	453	.
HiC_scaffold_2	8344071	8352569	UUID=136_CYP6YC1.intron	NA	.
HiC_scaffold_2	8352570	8352817	UUID=136_CYP6YC1_exon4	459	.
HiC_scaffold_2	8352818	8372817	UUID=136_CYP6YC1_FLANKdown	.	.
HiC_scaffold_2	9273589	9293588	UUID=228_UGT343B3_v1, UUID=229_UGT343B3_v2, UUID=232_UGT343B4_v2, UUID=230_UGT343B3_v3, UUID=231_UGT343B4_FLANKup	.	.
HiC_scaffold_2	9293589	9293837	UUID=228_UGT343B3_v1_exon5	333	.
HiC_scaffold_2	9293590	9293837	UUID=229_UGT343B3_v2_exon5	331	.
HiC_scaffold_2	9293590	9293837	UUID=232_UGT343B4_v2_exon4	331	.
HiC_scaffold_2	9293600	9293856	UUID=230_UGT343B3_v3_exon5	475	.
HiC_scaffold_2	9293600	9293856	UUID=231_UGT343B4_exon4	475	.
HiC_scaffold_2	9293838	9294223	UUID=228_UGT343B3_v1.intron	NA	.
HiC_scaffold_2	9293838	9294223	UUID=229_UGT343B3_v2.intron	NA	.
HiC_scaffold_2	9293838	9294223	UUID=232_UGT343B4_v2.intron	NA	.
HiC_scaffold_2	9293857	9294227	UUID=230_UGT343B3_v3.intron	NA	.
HiC_scaffold_2	9293857	9294227	UUID=231_UGT343B4.intron	NA	.
HiC_scaffold_2	9294224	9294450	UUID=228_UGT343B3_v1_exon4	265	.
HiC_scaffold_2	9294224	9294450	UUID=229_UGT343B3_v2_exon4	265	.
HiC_scaffold_2	9294224	9294450	UUID=232_UGT343B4_v2_exon3	265	.
HiC_scaffold_2	9294228	9294451	UUID=230_UGT343B3_v3_exon4	414	.
HiC_scaffold_2	9294228	9294451	UUID=231_UGT343B4_exon3	414	.
HiC_scaffold_2	9294452	9294520	UUID=230_UGT343B3_v3.intron	NA	.
HiC_scaffold_2	9294452	9294520	UUID=231_UGT343B4.intron	NA	.
HiC_scaffold_2	9294521	9294747	UUID=230_UGT343B3_v3_exon3	420	.
HiC_scaffold_2	9294521	9294747	UUID=231_UGT343B4_exon2	420	.
HiC_scaffold_2	9294748	9295926	UUID=230_UGT343B3_v3.intron	NA	.
HiC_scaffold_2	9294748	9295926	UUID=231_UGT343B4.intron	NA	.
HiC_scaffold_2	9295927	9296681	UUID=230_UGT343B3_v3_exon2	1395	.
HiC_scaffold_2	9295927	9296648	UUID=231_UGT343B4_exon1	1334	.
HiC_scaffold_2	9296682	9300314	UUID=230_UGT343B3_v3.intron	NA	.
HiC_scaffold_2	9300315	9300490	UUID=230_UGT343B3_v3_exon1	326	.
HiC_scaffold_2	9300491	9302478	UUID=221_UGT343A12, UUID=222_UGT343A13, UUID=225_UGT343A17, UUID=227_UGT343A6_FLANKup,UUID=228_UGT343B3_v1, UUID=229_UGT343B3_v2, UUID=232_UGT343B4_v2, UUID=230_UGT343B3_v3, UUID=231_UGT343B4_FLANKdown	.	.
HiC_scaffold_2	9302479	9302729	UUID=221_UGT343A12_exon4	464	.
HiC_scaffold_2	9302479	9302729	UUID=222_UGT343A13_exon4	464	.
HiC_scaffold_2	9302479	9302729	UUID=225_UGT343A17_exon5	464	.
HiC_scaffold_2	9302479	9302729	UUID=227_UGT343A6_exon5	464	.
HiC_scaffold_2	9302730	9302822	UUID=221_UGT343A12.intron	NA	.
HiC_scaffold_2	9302730	9302822	UUID=222_UGT343A13.intron	NA	.
HiC_scaffold_2	9302730	9302822	UUID=225_UGT343A17.intron	NA	.
HiC_scaffold_2	9302730	9302822	UUID=227_UGT343A6.intron	NA	.
HiC_scaffold_2	9302823	9303040	UUID=221_UGT343A12_exon3	403	.
HiC_scaffold_2	9302823	9303040	UUID=222_UGT343A13_exon3	403	.
HiC_scaffold_2	9302823	9303037	UUID=225_UGT343A17_exon4	398	.
HiC_scaffold_2	9302823	9303037	UUID=227_UGT343A6_exon4	398	.
HiC_scaffold_2	9303038	9303221	UUID=225_UGT343A17.intron	NA	.
HiC_scaffold_2	9303038	9303221	UUID=227_UGT343A6.intron	NA	.
HiC_scaffold_2	9303041	9303221	UUID=221_UGT343A12.intron	NA	.
HiC_scaffold_2	9303041	9303221	UUID=222_UGT343A13.intron	NA	.
HiC_scaffold_2	9303222	9303430	UUID=221_UGT343A12_exon2	387	.
HiC_scaffold_2	9303222	9303430	UUID=222_UGT343A13_exon2	387	.
HiC_scaffold_2	9303222	9303430	UUID=225_UGT343A17_exon3	387	.
HiC_scaffold_2	9303222	9303430	UUID=227_UGT343A6_exon3	387	.
HiC_scaffold_2	9303431	9303490	UUID=221_UGT343A12.intron	NA	.
HiC_scaffold_2	9303431	9303490	UUID=222_UGT343A13.intron	NA	.
HiC_scaffold_2	9303431	9303490	UUID=225_UGT343A17.intron	NA	.
HiC_scaffold_2	9303431	9303490	UUID=227_UGT343A6.intron	NA	.
HiC_scaffold_2	9303491	9304146	UUID=221_UGT343A12_exon1	1212	.
HiC_scaffold_2	9303491	9304146	UUID=222_UGT343A13_exon1	1212	.
HiC_scaffold_2	9303491	9304158	UUID=225_UGT343A17_exon2	1234	.
HiC_scaffold_2	9303491	9304158	UUID=227_UGT343A6_exon2	1234	.
HiC_scaffold_2	9304159	9304689	UUID=225_UGT343A17.intron	NA	.
HiC_scaffold_2	9304159	9304689	UUID=227_UGT343A6.intron	NA	.
HiC_scaffold_2	9304690	9304934	UUID=225_UGT343A17_exon1	453	.
HiC_scaffold_2	9304690	9304934	UUID=227_UGT343A6_exon1	453	.
HiC_scaffold_2	9304935	9324934	UUID=221_UGT343A12, UUID=222_UGT343A13, UUID=225_UGT343A17, UUID=227_UGT343A6_FLANKdown	.	.
HiC_scaffold_2	13333315	13353314	UUID=104_CYP307C1_FLANKup	.	.
HiC_scaffold_2	13353315	13354524	UUID=104_CYP307C1_exon3	2235	.
HiC_scaffold_2	13354525	13354648	UUID=104_CYP307C1.intron	NA	.
HiC_scaffold_2	13354649	13355012	UUID=104_CYP307C1_exon2	673	.
HiC_scaffold_2	13355013	13355175	UUID=104_CYP307C1.intron	NA	.
HiC_scaffold_2	13355176	13355299	UUID=104_CYP307C1_exon1	230	.
HiC_scaffold_2	13355300	13375299	UUID=104_CYP307C1_FLANKdown	.	.
HiC_scaffold_2	13613318	13633317	UUID=103_CYP307A2_FLANKup	.	.
HiC_scaffold_2	13633318	13633749	UUID=103_CYP307A2_exon1	798	.
HiC_scaffold_2	13633750	13638748	UUID=103_CYP307A2.intron	NA	.
HiC_scaffold_2	13638749	13639615	UUID=103_CYP307A2_exon2	1602	.
HiC_scaffold_2	13639616	13640545	UUID=103_CYP307A2.intron	NA	.
HiC_scaffold_2	13640546	13640899	UUID=103_CYP307A2_exon3	654	.
HiC_scaffold_2	13640900	13660899	UUID=103_CYP307A2_FLANKdown	.	.
HiC_scaffold_2	14640167	14660166	UUID=233_UGT344B12, UUID=234_UGT344B13, UUID=237_UGT344B15_v2, UUID=238_UGT344B15_v3, UUID=239_UGT344B15_v4, UUID=240_UGT344B16, UUID=241_UGT344B16_v2, UUID=242_UGT344B17, UUID=243_UGT344B17_v2, UUID=244_UGT344B17_v3, UUID=245_UGT344B17_v4, UUID=246_UGT344B18, UUID=247_UGT344B18_v2, UUID=248_UGT344B18_v3, UUID=249_UGT344B18_v4, UUID=250_UGT344B6, UUID=251_UGT344B6_v2, UUID=252_UGT344B6_v3, UUID=2…	.	.
HiC_scaffold_2	14660167	14660681	UUID=233_UGT344B12_exon1	597	.
HiC_scaffold_2	14660167	14661005	UUID=234_UGT344B13_exon1	880	.
HiC_scaffold_2	14660167	14661005	UUID=237_UGT344B15_v2_exon1	990	.
HiC_scaffold_2	14660167	14661005	UUID=238_UGT344B15_v3_exon1	935	.
HiC_scaffold_2	14660167	14661005	UUID=239_UGT344B15_v4_exon1	880	.
HiC_scaffold_2	14660167	14661005	UUID=240_UGT344B16_exon1	990	.
HiC_scaffold_2	14660167	14661005	UUID=241_UGT344B16_v2_exon1	935	.
HiC_scaffold_2	14660167	14661005	UUID=242_UGT344B17_exon1	990	.
HiC_scaffold_2	14660167	14661005	UUID=243_UGT344B17_v2_exon1	1070	.
HiC_scaffold_2	14660167	14661005	UUID=244_UGT344B17_v3_exon1	935	.
HiC_scaffold_2	14660167	14661005	UUID=245_UGT344B17_v4_exon1	880	.
HiC_scaffold_2	14660167	14661005	UUID=246_UGT344B18_exon1	990	.
HiC_scaffold_2	14660167	14661005	UUID=247_UGT344B18_v2_exon1	1070	.
HiC_scaffold_2	14660167	14661005	UUID=248_UGT344B18_v3_exon1	935	.
HiC_scaffold_2	14660167	14661005	UUID=249_UGT344B18_v4_exon1	880	.
HiC_scaffold_2	14660167	14661005	UUID=250_UGT344B6_exon1	990	.
HiC_scaffold_2	14660167	14661005	UUID=251_UGT344B6_v2_exon1	1070	.
HiC_scaffold_2	14660167	14661005	UUID=252_UGT344B6_v3_exon1	935	.
HiC_scaffold_2	14660191	14661005	UUID=235_UGT344B14_exon1	841	.
HiC_scaffold_2	14660191	14661005	UUID=253_UGT344B7_exon1	1506	.
HiC_scaffold_2	14660682	14660684	UUID=233_UGT344B12.intron	NA	.
HiC_scaffold_2	14660685	14661005	UUID=233_UGT344B12_exon2	455	.
HiC_scaffold_2	14661006	14661632	UUID=233_UGT344B12.intron	NA	.
HiC_scaffold_2	14661006	14661632	UUID=234_UGT344B13.intron	NA	.
HiC_scaffold_2	14661006	14661632	UUID=235_UGT344B14.intron	NA	.
HiC_scaffold_2	14661006	14661632	UUID=237_UGT344B15_v2.intron	NA	.
HiC_scaffold_2	14661006	14661632	UUID=238_UGT344B15_v3.intron	NA	.
HiC_scaffold_2	14661006	14661632	UUID=239_UGT344B15_v4.intron	NA	.
HiC_scaffold_2	14661006	14661632	UUID=240_UGT344B16.intron	NA	.
HiC_scaffold_2	14661006	14661632	UUID=241_UGT344B16_v2.intron	NA	.
HiC_scaffold_2	14661006	14661632	UUID=242_UGT344B17.intron	NA	.
HiC_scaffold_2	14661006	14661632	UUID=243_UGT344B17_v2.intron	NA	.
HiC_scaffold_2	14661006	14661632	UUID=244_UGT344B17_v3.intron	NA	.
HiC_scaffold_2	14661006	14661632	UUID=245_UGT344B17_v4.intron	NA	.
HiC_scaffold_2	14661006	14661632	UUID=246_UGT344B18.intron	NA	.
HiC_scaffold_2	14661006	14661632	UUID=247_UGT344B18_v2.intron	NA	.
HiC_scaffold_2	14661006	14661632	UUID=248_UGT344B18_v3.intron	NA	.
HiC_scaffold_2	14661006	14661632	UUID=249_UGT344B18_v4.intron	NA	.
HiC_scaffold_2	14661006	14661632	UUID=250_UGT344B6.intron	NA	.
HiC_scaffold_2	14661006	14661632	UUID=251_UGT344B6_v2.intron	NA	.
HiC_scaffold_2	14661006	14661632	UUID=252_UGT344B6_v3.intron	NA	.
HiC_scaffold_2	14661006	14661632	UUID=253_UGT344B7.intron	NA	.
HiC_scaffold_2	14661633	14661901	UUID=233_UGT344B12_exon3	448	.
HiC_scaffold_2	14661633	14661859	UUID=234_UGT344B13_exon2	353	.
HiC_scaffold_2	14661633	14661856	UUID=235_UGT344B14_exon2	348	.
HiC_scaffold_2	14661633	14661859	UUID=237_UGT344B15_v2_exon2	353	.
HiC_scaffold_2	14661633	14662505	UUID=238_UGT344B15_v3_exon2	1299	.
HiC_scaffold_2	14661633	14661856	UUID=239_UGT344B15_v4_exon2	348	.
HiC_scaffold_2	14661633	14661859	UUID=240_UGT344B16_exon2	353	.
HiC_scaffold_2	14661633	14662505	UUID=241_UGT344B16_v2_exon2	1299	.
HiC_scaffold_2	14661633	14661859	UUID=242_UGT344B17_exon2	353	.
HiC_scaffold_2	14661633	14661859	UUID=243_UGT344B17_v2_exon2	353	.
HiC_scaffold_2	14661633	14662505	UUID=244_UGT344B17_v3_exon2	1299	.
HiC_scaffold_2	14661633	14661859	UUID=245_UGT344B17_v4_exon2	353	.
HiC_scaffold_2	14661633	14661859	UUID=246_UGT344B18_exon2	353	.
HiC_scaffold_2	14661633	14661859	UUID=247_UGT344B18_v2_exon2	353	.
HiC_scaffold_2	14661633	14662505	UUID=248_UGT344B18_v3_exon2	1299	.
HiC_scaffold_2	14661633	14661859	UUID=249_UGT344B18_v4_exon2	353	.
HiC_scaffold_2	14661633	14661859	UUID=250_UGT344B6_exon2	353	.
HiC_scaffold_2	14661633	14661859	UUID=251_UGT344B6_v2_exon2	353	.
HiC_scaffold_2	14661633	14662505	UUID=252_UGT344B6_v3_exon2	1299	.
HiC_scaffold_2	14661633	14661901	UUID=253_UGT344B7_exon2	497	.
HiC_scaffold_2	14661729	14661846	UUID=260_UGT344H3_exon2	86.1	.
HiC_scaffold_2	14661847	14672503	UUID=260_UGT344H3.intron	NA	.
HiC_scaffold_2	14661857	14661918	UUID=235_UGT344B14.intron	NA	.
HiC_scaffold_2	14661857	14661918	UUID=239_UGT344B15_v4.intron	NA	.
HiC_scaffold_2	14661860	14661918	UUID=234_UGT344B13.intron	NA	.
HiC_scaffold_2	14661860	14661918	UUID=237_UGT344B15_v2.intron	NA	.
HiC_scaffold_2	14661860	14661918	UUID=240_UGT344B16.intron	NA	.
HiC_scaffold_2	14661860	14661918	UUID=242_UGT344B17.intron	NA	.
HiC_scaffold_2	14661860	14661918	UUID=243_UGT344B17_v2.intron	NA	.
HiC_scaffold_2	14661860	14661918	UUID=245_UGT344B17_v4.intron	NA	.
HiC_scaffold_2	14661860	14661918	UUID=246_UGT344B18.intron	NA	.
HiC_scaffold_2	14661860	14661918	UUID=247_UGT344B18_v2.intron	NA	.
HiC_scaffold_2	14661860	14661918	UUID=249_UGT344B18_v4.intron	NA	.
HiC_scaffold_2	14661860	14661918	UUID=250_UGT344B6.intron	NA	.
HiC_scaffold_2	14661860	14661918	UUID=251_UGT344B6_v2.intron	NA	.
HiC_scaffold_2	14661902	14661918	UUID=233_UGT344B12.intron	NA	.
HiC_scaffold_2	14661902	14661918	UUID=253_UGT344B7.intron	NA	.
HiC_scaffold_2	14661919	14662505	UUID=233_UGT344B12_exon4	913	.
HiC_scaffold_2	14661919	14662145	UUID=234_UGT344B13_exon3	326	.
HiC_scaffold_2	14661919	14662145	UUID=235_UGT344B14_exon3	326	.
HiC_scaffold_2	14661919	14662505	UUID=237_UGT344B15_v2_exon3	857	.
HiC_scaffold_2	14661919	14662145	UUID=239_UGT344B15_v4_exon3	326	.
HiC_scaffold_2	14661919	14662505	UUID=240_UGT344B16_exon3	857	.
HiC_scaffold_2	14661919	14662505	UUID=242_UGT344B17_exon3	857	.
HiC_scaffold_2	14661919	14662499	UUID=243_UGT344B17_v2_exon3	830	.
HiC_scaffold_2	14661919	14662145	UUID=245_UGT344B17_v4_exon3	326	.
HiC_scaffold_2	14661919	14662505	UUID=246_UGT344B18_exon3	857	.
HiC_scaffold_2	14661919	14662499	UUID=247_UGT344B18_v2_exon3	830	.
HiC_scaffold_2	14661919	14662145	UUID=249_UGT344B18_v4_exon3	326	.
HiC_scaffold_2	14661919	14662505	UUID=250_UGT344B6_exon3	857	.
HiC_scaffold_2	14661919	14662499	UUID=251_UGT344B6_v2_exon3	830	.
HiC_scaffold_2	14661919	14662505	UUID=253_UGT344B7_exon3	1085	.
HiC_scaffold_2	14662146	14671048	UUID=234_UGT344B13.intron	NA	.
HiC_scaffold_2	14662146	14662206	UUID=235_UGT344B14.intron	NA	.
HiC_scaffold_2	14662146	14662206	UUID=239_UGT344B15_v4.intron	NA	.
HiC_scaffold_2	14662146	14662221	UUID=245_UGT344B17_v4.intron	NA	.
HiC_scaffold_2	14662146	14662221	UUID=249_UGT344B18_v4.intron	NA	.
HiC_scaffold_2	14662207	14662499	UUID=235_UGT344B14_exon4	398	.
HiC_scaffold_2	14662207	14662499	UUID=239_UGT344B15_v4_exon4	398	.
HiC_scaffold_2	14662222	14662499	UUID=245_UGT344B17_v4_exon4	375	.
HiC_scaffold_2	14662222	14662499	UUID=249_UGT344B18_v4_exon4	375	.
HiC_scaffold_2	14662500	14671072	UUID=235_UGT344B14.intron	NA	.
HiC_scaffold_2	14662500	14671048	UUID=239_UGT344B15_v4.intron	NA	.
HiC_scaffold_2	14662500	14671048	UUID=243_UGT344B17_v2.intron	NA	.
HiC_scaffold_2	14662500	14671048	UUID=245_UGT344B17_v4.intron	NA	.
HiC_scaffold_2	14662500	14671048	UUID=247_UGT344B18_v2.intron	NA	.
HiC_scaffold_2	14662500	14671048	UUID=249_UGT344B18_v4.intron	NA	.
HiC_scaffold_2	14662500	14671048	UUID=251_UGT344B6_v2.intron	NA	.
HiC_scaffold_2	14662506	14671048	UUID=233_UGT344B12.intron	NA	.
HiC_scaffold_2	14662506	14671048	UUID=237_UGT344B15_v2.intron	NA	.
HiC_scaffold_2	14662506	14671048	UUID=238_UGT344B15_v3.intron	NA	.
HiC_scaffold_2	14662506	14671048	UUID=240_UGT344B16.intron	NA	.
HiC_scaffold_2	14662506	14671048	UUID=241_UGT344B16_v2.intron	NA	.
HiC_scaffold_2	14662506	14671048	UUID=242_UGT344B17.intron	NA	.
HiC_scaffold_2	14662506	14671048	UUID=244_UGT344B17_v3.intron	NA	.
HiC_scaffold_2	14662506	14671048	UUID=246_UGT344B18.intron	NA	.
HiC_scaffold_2	14662506	14671048	UUID=248_UGT344B18_v3.intron	NA	.
HiC_scaffold_2	14662506	14671048	UUID=250_UGT344B6.intron	NA	.
HiC_scaffold_2	14662506	14671048	UUID=252_UGT344B6_v3.intron	NA	.
HiC_scaffold_2	14662506	14671072	UUID=253_UGT344B7.intron	NA	.
HiC_scaffold_2	14671049	14671563	UUID=233_UGT344B12_exon1	952	.
HiC_scaffold_2	14671049	14671888	UUID=234_UGT344B13_exon1	935	.
HiC_scaffold_2	14671049	14671888	UUID=237_UGT344B15_v2_exon1	1057	.
HiC_scaffold_2	14671049	14671888	UUID=238_UGT344B15_v3_exon1	996	.
HiC_scaffold_2	14671049	14671888	UUID=239_UGT344B15_v4_exon1	935	.
HiC_scaffold_2	14671049	14671888	UUID=240_UGT344B16_exon1	1057	.
HiC_scaffold_2	14671049	14671888	UUID=241_UGT344B16_v2_exon1	996	.
HiC_scaffold_2	14671049	14671888	UUID=242_UGT344B17_exon1	1057	.
HiC_scaffold_2	14671049	14671888	UUID=243_UGT344B17_v2_exon1	989	.
HiC_scaffold_2	14671049	14671888	UUID=244_UGT344B17_v3_exon1	996	.
HiC_scaffold_2	14671049	14671888	UUID=245_UGT344B17_v4_exon1	935	.
HiC_scaffold_2	14671049	14671888	UUID=246_UGT344B18_exon1	1057	.
HiC_scaffold_2	14671049	14671888	UUID=247_UGT344B18_v2_exon1	989	.
HiC_scaffold_2	14671049	14671888	UUID=248_UGT344B18_v3_exon1	996	.
HiC_scaffold_2	14671049	14671888	UUID=249_UGT344B18_v4_exon1	935	.
HiC_scaffold_2	14671049	14671888	UUID=250_UGT344B6_exon1	1057	.
HiC_scaffold_2	14671049	14671888	UUID=251_UGT344B6_v2_exon1	989	.
HiC_scaffold_2	14671049	14671888	UUID=252_UGT344B6_v3_exon1	996	.
HiC_scaffold_2	14671073	14671888	UUID=235_UGT344B14_exon1	891	.
HiC_scaffold_2	14671073	14671888	UUID=253_UGT344B7_exon1	1002	.
HiC_scaffold_2	14671564	14671565	UUID=233_UGT344B12.intron	NA	.
HiC_scaffold_2	14671566	14671888	UUID=233_UGT344B12_exon2	597	.
HiC_scaffold_2	14671889	14672504	UUID=233_UGT344B12.intron	NA	.
HiC_scaffold_2	14671889	14672504	UUID=234_UGT344B13.intron	NA	.
HiC_scaffold_2	14671889	14672504	UUID=235_UGT344B14.intron	NA	.
HiC_scaffold_2	14671889	14672504	UUID=237_UGT344B15_v2.intron	NA	.
HiC_scaffold_2	14671889	14672504	UUID=238_UGT344B15_v3.intron	NA	.
HiC_scaffold_2	14671889	14672504	UUID=239_UGT344B15_v4.intron	NA	.
HiC_scaffold_2	14671889	14672504	UUID=240_UGT344B16.intron	NA	.
HiC_scaffold_2	14671889	14672504	UUID=241_UGT344B16_v2.intron	NA	.
HiC_scaffold_2	14671889	14672504	UUID=242_UGT344B17.intron	NA	.
HiC_scaffold_2	14671889	14672504	UUID=243_UGT344B17_v2.intron	NA	.
HiC_scaffold_2	14671889	14672504	UUID=244_UGT344B17_v3.intron	NA	.
HiC_scaffold_2	14671889	14672504	UUID=245_UGT344B17_v4.intron	NA	.
HiC_scaffold_2	14671889	14672504	UUID=246_UGT344B18.intron	NA	.
HiC_scaffold_2	14671889	14672504	UUID=247_UGT344B18_v2.intron	NA	.
HiC_scaffold_2	14671889	14672504	UUID=248_UGT344B18_v3.intron	NA	.
HiC_scaffold_2	14671889	14672504	UUID=249_UGT344B18_v4.intron	NA	.
HiC_scaffold_2	14671889	14672504	UUID=250_UGT344B6.intron	NA	.
HiC_scaffold_2	14671889	14672504	UUID=251_UGT344B6_v2.intron	NA	.
HiC_scaffold_2	14671889	14672504	UUID=252_UGT344B6_v3.intron	NA	.
HiC_scaffold_2	14671889	14672504	UUID=253_UGT344B7.intron	NA	.
HiC_scaffold_2	14672504	14672718	UUID=260_UGT344H3_exon2	99	.
HiC_scaffold_2	14672504	14672959	UUID=261_UGT344K3_exon2	237	.
HiC_scaffold_2	14672505	14672773	UUID=233_UGT344B12_exon3	497	.
HiC_scaffold_2	14672505	14672731	UUID=234_UGT344B13_exon2	375	.
HiC_scaffold_2	14672505	14672728	UUID=235_UGT344B14_exon2	370	.
HiC_scaffold_2	14672505	14672731	UUID=237_UGT344B15_v2_exon2	398	.
HiC_scaffold_2	14672505	14673377	UUID=238_UGT344B15_v3_exon2	1299	.
HiC_scaffold_2	14672505	14672728	UUID=239_UGT344B15_v4_exon2	370	.
HiC_scaffold_2	14672505	14672731	UUID=240_UGT344B16_exon2	398	.
HiC_scaffold_2	14672505	14673377	UUID=241_UGT344B16_v2_exon2	1299	.
HiC_scaffold_2	14672505	14672731	UUID=242_UGT344B17_exon2	398	.
HiC_scaffold_2	14672505	14672731	UUID=243_UGT344B17_v2_exon2	375	.
HiC_scaffold_2	14672505	14673377	UUID=244_UGT344B17_v3_exon2	1299	.
HiC_scaffold_2	14672505	14672731	UUID=245_UGT344B17_v4_exon2	375	.
HiC_scaffold_2	14672505	14672731	UUID=246_UGT344B18_exon2	398	.
HiC_scaffold_2	14672505	14672731	UUID=247_UGT344B18_v2_exon2	375	.
HiC_scaffold_2	14672505	14673377	UUID=248_UGT344B18_v3_exon2	1299	.
HiC_scaffold_2	14672505	14672731	UUID=249_UGT344B18_v4_exon2	375	.
HiC_scaffold_2	14672505	14672731	UUID=250_UGT344B6_exon2	398	.
HiC_scaffold_2	14672505	14672731	UUID=251_UGT344B6_v2_exon2	375	.
HiC_scaffold_2	14672505	14673377	UUID=252_UGT344B6_v3_exon2	1299	.
HiC_scaffold_2	14672505	14672773	UUID=253_UGT344B7_exon2	448	.
HiC_scaffold_2	14672729	14672790	UUID=235_UGT344B14.intron	NA	.
HiC_scaffold_2	14672729	14672790	UUID=239_UGT344B15_v4.intron	NA	.
HiC_scaffold_2	14672732	14672790	UUID=234_UGT344B13.intron	NA	.
HiC_scaffold_2	14672732	14672790	UUID=237_UGT344B15_v2.intron	NA	.
HiC_scaffold_2	14672732	14672790	UUID=240_UGT344B16.intron	NA	.
HiC_scaffold_2	14672732	14672790	UUID=242_UGT344B17.intron	NA	.
HiC_scaffold_2	14672732	14672790	UUID=243_UGT344B17_v2.intron	NA	.
HiC_scaffold_2	14672732	14672790	UUID=245_UGT344B17_v4.intron	NA	.
HiC_scaffold_2	14672732	14672790	UUID=246_UGT344B18.intron	NA	.
HiC_scaffold_2	14672732	14672790	UUID=247_UGT344B18_v2.intron	NA	.
HiC_scaffold_2	14672732	14672790	UUID=249_UGT344B18_v4.intron	NA	.
HiC_scaffold_2	14672732	14672790	UUID=250_UGT344B6.intron	NA	.
HiC_scaffold_2	14672732	14672790	UUID=251_UGT344B6_v2.intron	NA	.
HiC_scaffold_2	14672774	14672790	UUID=233_UGT344B12.intron	NA	.
HiC_scaffold_2	14672774	14672790	UUID=253_UGT344B7.intron	NA	.
HiC_scaffold_2	14672791	14673377	UUID=233_UGT344B12_exon4	1085	.
HiC_scaffold_2	14672791	14673017	UUID=234_UGT344B13_exon3	320	.
HiC_scaffold_2	14672791	14673017	UUID=235_UGT344B14_exon3	320	.
HiC_scaffold_2	14672791	14673377	UUID=237_UGT344B15_v2_exon3	808	.
HiC_scaffold_2	14672791	14673017	UUID=239_UGT344B15_v4_exon3	320	.
HiC_scaffold_2	14672791	14673377	UUID=240_UGT344B16_exon3	808	.
HiC_scaffold_2	14672791	14673377	UUID=242_UGT344B17_exon3	808	.
HiC_scaffold_2	14672791	14673371	UUID=243_UGT344B17_v2_exon3	813	.
HiC_scaffold_2	14672791	14673017	UUID=245_UGT344B17_v4_exon3	320	.
HiC_scaffold_2	14672791	14673377	UUID=246_UGT344B18_exon3	808	.
HiC_scaffold_2	14672791	14673371	UUID=247_UGT344B18_v2_exon3	813	.
HiC_scaffold_2	14672791	14673017	UUID=249_UGT344B18_v4_exon3	320	.
HiC_scaffold_2	14672791	14673377	UUID=250_UGT344B6_exon3	808	.
HiC_scaffold_2	14672791	14673371	UUID=251_UGT344B6_v2_exon3	813	.
HiC_scaffold_2	14672791	14673377	UUID=253_UGT344B7_exon3	913	.
HiC_scaffold_2	14672960	14677978	UUID=261_UGT344K3.intron	NA	.
HiC_scaffold_2	14673018	14676612	UUID=234_UGT344B13.intron	NA	.
HiC_scaffold_2	14673018	14673078	UUID=235_UGT344B14.intron	NA	.
HiC_scaffold_2	14673018	14673078	UUID=239_UGT344B15_v4.intron	NA	.
HiC_scaffold_2	14673018	14673093	UUID=245_UGT344B17_v4.intron	NA	.
HiC_scaffold_2	14673018	14673093	UUID=249_UGT344B18_v4.intron	NA	.
HiC_scaffold_2	14673079	14673371	UUID=235_UGT344B14_exon4	337	.
HiC_scaffold_2	14673079	14673371	UUID=239_UGT344B15_v4_exon4	337	.
HiC_scaffold_2	14673094	14673371	UUID=245_UGT344B17_v4_exon4	315	.
HiC_scaffold_2	14673094	14673371	UUID=249_UGT344B18_v4_exon4	315	.
HiC_scaffold_2	14673372	14676636	UUID=235_UGT344B14.intron	NA	.
HiC_scaffold_2	14673372	14676612	UUID=239_UGT344B15_v4.intron	NA	.
HiC_scaffold_2	14673372	14676612	UUID=243_UGT344B17_v2.intron	NA	.
HiC_scaffold_2	14673372	14676612	UUID=245_UGT344B17_v4.intron	NA	.
HiC_scaffold_2	14673372	14676612	UUID=247_UGT344B18_v2.intron	NA	.
HiC_scaffold_2	14673372	14676612	UUID=249_UGT344B18_v4.intron	NA	.
HiC_scaffold_2	14673372	14676612	UUID=251_UGT344B6_v2.intron	NA	.
HiC_scaffold_2	14673378	14676612	UUID=233_UGT344B12.intron	NA	.
HiC_scaffold_2	14673378	14676612	UUID=237_UGT344B15_v2.intron	NA	.
HiC_scaffold_2	14673378	14676612	UUID=238_UGT344B15_v3.intron	NA	.
HiC_scaffold_2	14673378	14676612	UUID=240_UGT344B16.intron	NA	.
HiC_scaffold_2	14673378	14676612	UUID=241_UGT344B16_v2.intron	NA	.
HiC_scaffold_2	14673378	14676612	UUID=242_UGT344B17.intron	NA	.
HiC_scaffold_2	14673378	14676612	UUID=244_UGT344B17_v3.intron	NA	.
HiC_scaffold_2	14673378	14676612	UUID=246_UGT344B18.intron	NA	.
HiC_scaffold_2	14673378	14676612	UUID=248_UGT344B18_v3.intron	NA	.
HiC_scaffold_2	14673378	14676612	UUID=250_UGT344B6.intron	NA	.
HiC_scaffold_2	14673378	14676612	UUID=252_UGT344B6_v3.intron	NA	.
HiC_scaffold_2	14673378	14676636	UUID=253_UGT344B7.intron	NA	.
HiC_scaffold_2	14676613	14677127	UUID=233_UGT344B12_exon1	664	.
HiC_scaffold_2	14676613	14677451	UUID=234_UGT344B13_exon1	1090	.
HiC_scaffold_2	14676613	14677451	UUID=237_UGT344B15_v2_exon1	1550	.
HiC_scaffold_2	14676613	14677451	UUID=238_UGT344B15_v3_exon1	1411	.
HiC_scaffold_2	14676613	14677451	UUID=239_UGT344B15_v4_exon1	1090	.
HiC_scaffold_2	14676613	14677451	UUID=240_UGT344B16_exon1	1550	.
HiC_scaffold_2	14676613	14677451	UUID=241_UGT344B16_v2_exon1	1411	.
HiC_scaffold_2	14676613	14677451	UUID=242_UGT344B17_exon1	1550	.
HiC_scaffold_2	14676613	14677451	UUID=243_UGT344B17_v2_exon1	1014	.
HiC_scaffold_2	14676613	14677451	UUID=244_UGT344B17_v3_exon1	1411	.
HiC_scaffold_2	14676613	14677451	UUID=245_UGT344B17_v4_exon1	1090	.
HiC_scaffold_2	14676613	14677451	UUID=246_UGT344B18_exon1	1550	.
HiC_scaffold_2	14676613	14677451	UUID=247_UGT344B18_v2_exon1	1014	.
HiC_scaffold_2	14676613	14677451	UUID=248_UGT344B18_v3_exon1	1411	.
HiC_scaffold_2	14676613	14677451	UUID=249_UGT344B18_v4_exon1	1090	.
HiC_scaffold_2	14676613	14677451	UUID=250_UGT344B6_exon1	1550	.
HiC_scaffold_2	14676613	14677451	UUID=251_UGT344B6_v2_exon1	1014	.
HiC_scaffold_2	14676613	14677451	UUID=252_UGT344B6_v3_exon1	1411	.
HiC_scaffold_2	14676637	14677451	UUID=235_UGT344B14_exon1	1046	.
HiC_scaffold_2	14676637	14677451	UUID=253_UGT344B7_exon1	952	.
HiC_scaffold_2	14677128	14677134	UUID=233_UGT344B12.intron	NA	.
HiC_scaffold_2	14677135	14677451	UUID=233_UGT344B12_exon2	409	.
HiC_scaffold_2	14677452	14677979	UUID=233_UGT344B12.intron	NA	.
HiC_scaffold_2	14677452	14677979	UUID=234_UGT344B13.intron	NA	.
HiC_scaffold_2	14677452	14677979	UUID=235_UGT344B14.intron	NA	.
HiC_scaffold_2	14677452	14677979	UUID=237_UGT344B15_v2.intron	NA	.
HiC_scaffold_2	14677452	14677979	UUID=238_UGT344B15_v3.intron	NA	.
HiC_scaffold_2	14677452	14677979	UUID=239_UGT344B15_v4.intron	NA	.
HiC_scaffold_2	14677452	14677979	UUID=240_UGT344B16.intron	NA	.
HiC_scaffold_2	14677452	14677979	UUID=241_UGT344B16_v2.intron	NA	.
HiC_scaffold_2	14677452	14677979	UUID=242_UGT344B17.intron	NA	.
HiC_scaffold_2	14677452	14677979	UUID=243_UGT344B17_v2.intron	NA	.
HiC_scaffold_2	14677452	14677979	UUID=244_UGT344B17_v3.intron	NA	.
HiC_scaffold_2	14677452	14677979	UUID=245_UGT344B17_v4.intron	NA	.
HiC_scaffold_2	14677452	14677979	UUID=246_UGT344B18.intron	NA	.
HiC_scaffold_2	14677452	14677979	UUID=247_UGT344B18_v2.intron	NA	.
HiC_scaffold_2	14677452	14677979	UUID=248_UGT344B18_v3.intron	NA	.
HiC_scaffold_2	14677452	14677979	UUID=249_UGT344B18_v4.intron	NA	.
HiC_scaffold_2	14677452	14677979	UUID=250_UGT344B6.intron	NA	.
HiC_scaffold_2	14677452	14677979	UUID=251_UGT344B6_v2.intron	NA	.
HiC_scaffold_2	14677452	14677979	UUID=252_UGT344B6_v3.intron	NA	.
HiC_scaffold_2	14677452	14677979	UUID=253_UGT344B7.intron	NA	.
HiC_scaffold_2	14677979	14678435	UUID=261_UGT344K3_exon2	204	.
HiC_scaffold_2	14677980	14678238	UUID=233_UGT344B12_exon3	451	.
HiC_scaffold_2	14677980	14678206	UUID=234_UGT344B13_exon2	387	.
HiC_scaffold_2	14677980	14678203	UUID=235_UGT344B14_exon2	381	.
HiC_scaffold_2	14677980	14678206	UUID=237_UGT344B15_v2_exon2	420	.
HiC_scaffold_2	14677980	14678853	UUID=238_UGT344B15_v3_exon2	1476	.
HiC_scaffold_2	14677980	14678203	UUID=239_UGT344B15_v4_exon2	381	.
HiC_scaffold_2	14677980	14678206	UUID=240_UGT344B16_exon2	420	.
HiC_scaffold_2	14677980	14678853	UUID=241_UGT344B16_v2_exon2	1476	.
HiC_scaffold_2	14677980	14678206	UUID=242_UGT344B17_exon2	420	.
HiC_scaffold_2	14677980	14678206	UUID=243_UGT344B17_v2_exon2	387	.
HiC_scaffold_2	14677980	14678853	UUID=244_UGT344B17_v3_exon2	1476	.
HiC_scaffold_2	14677980	14678206	UUID=245_UGT344B17_v4_exon2	387	.
HiC_scaffold_2	14677980	14678206	UUID=246_UGT344B18_exon2	420	.
HiC_scaffold_2	14677980	14678206	UUID=247_UGT344B18_v2_exon2	387	.
HiC_scaffold_2	14677980	14678853	UUID=248_UGT344B18_v3_exon2	1476	.
HiC_scaffold_2	14677980	14678206	UUID=249_UGT344B18_v4_exon2	387	.
HiC_scaffold_2	14677980	14678206	UUID=250_UGT344B6_exon2	420	.
HiC_scaffold_2	14677980	14678206	UUID=251_UGT344B6_v2_exon2	387	.
HiC_scaffold_2	14677980	14678853	UUID=252_UGT344B6_v3_exon2	1476	.
HiC_scaffold_2	14677980	14678238	UUID=253_UGT344B7_exon2	401	.
HiC_scaffold_2	14678204	14678266	UUID=235_UGT344B14.intron	NA	.
HiC_scaffold_2	14678204	14678266	UUID=239_UGT344B15_v4.intron	NA	.
HiC_scaffold_2	14678207	14678266	UUID=234_UGT344B13.intron	NA	.
HiC_scaffold_2	14678207	14678266	UUID=237_UGT344B15_v2.intron	NA	.
HiC_scaffold_2	14678207	14678266	UUID=240_UGT344B16.intron	NA	.
HiC_scaffold_2	14678207	14678266	UUID=242_UGT344B17.intron	NA	.
HiC_scaffold_2	14678207	14678266	UUID=243_UGT344B17_v2.intron	NA	.
HiC_scaffold_2	14678207	14678266	UUID=245_UGT344B17_v4.intron	NA	.
HiC_scaffold_2	14678207	14678266	UUID=246_UGT344B18.intron	NA	.
HiC_scaffold_2	14678207	14678266	UUID=247_UGT344B18_v2.intron	NA	.
HiC_scaffold_2	14678207	14678266	UUID=249_UGT344B18_v4.intron	NA	.
HiC_scaffold_2	14678207	14678266	UUID=250_UGT344B6.intron	NA	.
HiC_scaffold_2	14678207	14678266	UUID=251_UGT344B6_v2.intron	NA	.
HiC_scaffold_2	14678239	14678266	UUID=233_UGT344B12.intron	NA	.
HiC_scaffold_2	14678239	14678266	UUID=253_UGT344B7.intron	NA	.
HiC_scaffold_2	14678267	14678853	UUID=233_UGT344B12_exon4	808	.
HiC_scaffold_2	14678267	14678493	UUID=234_UGT344B13_exon3	337	.
HiC_scaffold_2	14678267	14678493	UUID=235_UGT344B14_exon3	337	.
HiC_scaffold_2	14678267	14678853	UUID=237_UGT344B15_v2_exon3	1085	.
HiC_scaffold_2	14678267	14678493	UUID=239_UGT344B15_v4_exon3	337	.
HiC_scaffold_2	14678267	14678853	UUID=240_UGT344B16_exon3	1085	.
HiC_scaffold_2	14678267	14678853	UUID=242_UGT344B17_exon3	1085	.
HiC_scaffold_2	14678267	14678847	UUID=243_UGT344B17_v2_exon3	857	.
HiC_scaffold_2	14678267	14678493	UUID=245_UGT344B17_v4_exon3	337	.
HiC_scaffold_2	14678267	14678853	UUID=246_UGT344B18_exon3	1085	.
HiC_scaffold_2	14678267	14678847	UUID=247_UGT344B18_v2_exon3	857	.
HiC_scaffold_2	14678267	14678493	UUID=249_UGT344B18_v4_exon3	337	.
HiC_scaffold_2	14678267	14678853	UUID=250_UGT344B6_exon3	1085	.
HiC_scaffold_2	14678267	14678847	UUID=251_UGT344B6_v2_exon3	857	.
HiC_scaffold_2	14678267	14678853	UUID=253_UGT344B7_exon3	857	.
HiC_scaffold_2	14678436	14692141	UUID=261_UGT344K3.intron	NA	.
HiC_scaffold_2	14678494	14680746	UUID=234_UGT344B13.intron	NA	.
HiC_scaffold_2	14678494	14678554	UUID=235_UGT344B14.intron	NA	.
HiC_scaffold_2	14678494	14678554	UUID=239_UGT344B15_v4.intron	NA	.
HiC_scaffold_2	14678494	14678569	UUID=245_UGT344B17_v4.intron	NA	.
HiC_scaffold_2	14678494	14678569	UUID=249_UGT344B18_v4.intron	NA	.
HiC_scaffold_2	14678555	14678847	UUID=235_UGT344B14_exon4	381	.
HiC_scaffold_2	14678555	14678847	UUID=239_UGT344B15_v4_exon4	381	.
HiC_scaffold_2	14678570	14678847	UUID=245_UGT344B17_v4_exon4	359	.
HiC_scaffold_2	14678570	14678847	UUID=249_UGT344B18_v4_exon4	359	.
HiC_scaffold_2	14678848	14680770	UUID=235_UGT344B14.intron	NA	.
HiC_scaffold_2	14678848	14680746	UUID=239_UGT344B15_v4.intron	NA	.
HiC_scaffold_2	14678848	14680746	UUID=243_UGT344B17_v2.intron	NA	.
HiC_scaffold_2	14678848	14680746	UUID=245_UGT344B17_v4.intron	NA	.
HiC_scaffold_2	14678848	14680746	UUID=247_UGT344B18_v2.intron	NA	.
HiC_scaffold_2	14678848	14680746	UUID=249_UGT344B18_v4.intron	NA	.
HiC_scaffold_2	14678848	14680746	UUID=251_UGT344B6_v2.intron	NA	.
HiC_scaffold_2	14678854	14680746	UUID=233_UGT344B12.intron	NA	.
HiC_scaffold_2	14678854	14680746	UUID=237_UGT344B15_v2.intron	NA	.
HiC_scaffold_2	14678854	14680746	UUID=238_UGT344B15_v3.intron	NA	.
HiC_scaffold_2	14678854	14680746	UUID=240_UGT344B16.intron	NA	.
HiC_scaffold_2	14678854	14680746	UUID=241_UGT344B16_v2.intron	NA	.
HiC_scaffold_2	14678854	14680746	UUID=242_UGT344B17.intron	NA	.
HiC_scaffold_2	14678854	14680746	UUID=244_UGT344B17_v3.intron	NA	.
HiC_scaffold_2	14678854	14680746	UUID=246_UGT344B18.intron	NA	.
HiC_scaffold_2	14678854	14680746	UUID=248_UGT344B18_v3.intron	NA	.
HiC_scaffold_2	14678854	14680746	UUID=250_UGT344B6.intron	NA	.
HiC_scaffold_2	14678854	14680746	UUID=252_UGT344B6_v3.intron	NA	.
HiC_scaffold_2	14678854	14680770	UUID=253_UGT344B7.intron	NA	.
HiC_scaffold_2	14680747	14681264	UUID=233_UGT344B12_exon1	571	.
HiC_scaffold_2	14680747	14681588	UUID=234_UGT344B13_exon1	1197	.
HiC_scaffold_2	14680747	14681588	UUID=237_UGT344B15_v2_exon1	1014	.
HiC_scaffold_2	14680747	14681588	UUID=238_UGT344B15_v3_exon1	992	.
HiC_scaffold_2	14680747	14681588	UUID=239_UGT344B15_v4_exon1	1197	.
HiC_scaffold_2	14680747	14681588	UUID=240_UGT344B16_exon1	1014	.
HiC_scaffold_2	14680747	14681588	UUID=241_UGT344B16_v2_exon1	992	.
HiC_scaffold_2	14680747	14681588	UUID=242_UGT344B17_exon1	1014	.
HiC_scaffold_2	14680747	14681588	UUID=243_UGT344B17_v2_exon1	1555	.
HiC_scaffold_2	14680747	14681588	UUID=244_UGT344B17_v3_exon1	992	.
HiC_scaffold_2	14680747	14681588	UUID=245_UGT344B17_v4_exon1	1197	.
HiC_scaffold_2	14680747	14681588	UUID=246_UGT344B18_exon1	1014	.
HiC_scaffold_2	14680747	14681588	UUID=247_UGT344B18_v2_exon1	1555	.
HiC_scaffold_2	14680747	14681588	UUID=248_UGT344B18_v3_exon1	992	.
HiC_scaffold_2	14680747	14681588	UUID=249_UGT344B18_v4_exon1	1197	.
HiC_scaffold_2	14680747	14681588	UUID=250_UGT344B6_exon1	1014	.
HiC_scaffold_2	14680747	14681588	UUID=251_UGT344B6_v2_exon1	1555	.
HiC_scaffold_2	14680747	14681588	UUID=252_UGT344B6_v3_exon1	992	.
HiC_scaffold_2	14680771	14681588	UUID=235_UGT344B14_exon1	1153	.
HiC_scaffold_2	14680771	14681588	UUID=253_UGT344B7_exon1	1031	.
HiC_scaffold_2	14681265	14681267	UUID=233_UGT344B12.intron	NA	.
HiC_scaffold_2	14681268	14681588	UUID=233_UGT344B12_exon2	427	.
HiC_scaffold_2	14681589	14684076	UUID=233_UGT344B12.intron	NA	.
HiC_scaffold_2	14681589	14684076	UUID=234_UGT344B13.intron	NA	.
HiC_scaffold_2	14681589	14684076	UUID=235_UGT344B14.intron	NA	.
HiC_scaffold_2	14681589	14684076	UUID=237_UGT344B15_v2.intron	NA	.
HiC_scaffold_2	14681589	14684076	UUID=238_UGT344B15_v3.intron	NA	.
HiC_scaffold_2	14681589	14684076	UUID=239_UGT344B15_v4.intron	NA	.
HiC_scaffold_2	14681589	14684076	UUID=240_UGT344B16.intron	NA	.
HiC_scaffold_2	14681589	14684076	UUID=241_UGT344B16_v2.intron	NA	.
HiC_scaffold_2	14681589	14684076	UUID=242_UGT344B17.intron	NA	.
HiC_scaffold_2	14681589	14684076	UUID=243_UGT344B17_v2.intron	NA	.
HiC_scaffold_2	14681589	14684076	UUID=244_UGT344B17_v3.intron	NA	.
HiC_scaffold_2	14681589	14684076	UUID=245_UGT344B17_v4.intron	NA	.
HiC_scaffold_2	14681589	14684076	UUID=246_UGT344B18.intron	NA	.
HiC_scaffold_2	14681589	14684076	UUID=247_UGT344B18_v2.intron	NA	.
HiC_scaffold_2	14681589	14684076	UUID=248_UGT344B18_v3.intron	NA	.
HiC_scaffold_2	14681589	14684076	UUID=249_UGT344B18_v4.intron	NA	.
HiC_scaffold_2	14681589	14684076	UUID=250_UGT344B6.intron	NA	.
HiC_scaffold_2	14681589	14684076	UUID=251_UGT344B6_v2.intron	NA	.
HiC_scaffold_2	14681589	14684076	UUID=252_UGT344B6_v3.intron	NA	.
HiC_scaffold_2	14681589	14684076	UUID=253_UGT344B7.intron	NA	.
HiC_scaffold_2	14684077	14684335	UUID=233_UGT344B12_exon3	429	.
HiC_scaffold_2	14684077	14684303	UUID=234_UGT344B13_exon2	420	.
HiC_scaffold_2	14684077	14684300	UUID=235_UGT344B14_exon2	414	.
HiC_scaffold_2	14684077	14684303	UUID=237_UGT344B15_v2_exon2	387	.
HiC_scaffold_2	14684077	14684944	UUID=238_UGT344B15_v3_exon2	1382	.
HiC_scaffold_2	14684077	14684300	UUID=239_UGT344B15_v4_exon2	414	.
HiC_scaffold_2	14684077	14684303	UUID=240_UGT344B16_exon2	387	.
HiC_scaffold_2	14684077	14684944	UUID=241_UGT344B16_v2_exon2	1382	.
HiC_scaffold_2	14684077	14684303	UUID=242_UGT344B17_exon2	387	.
HiC_scaffold_2	14684077	14684303	UUID=243_UGT344B17_v2_exon2	420	.
HiC_scaffold_2	14684077	14684944	UUID=244_UGT344B17_v3_exon2	1382	.
HiC_scaffold_2	14684077	14684303	UUID=245_UGT344B17_v4_exon2	420	.
HiC_scaffold_2	14684077	14684303	UUID=246_UGT344B18_exon2	387	.
HiC_scaffold_2	14684077	14684303	UUID=247_UGT344B18_v2_exon2	420	.
HiC_scaffold_2	14684077	14684944	UUID=248_UGT344B18_v3_exon2	1382	.
HiC_scaffold_2	14684077	14684303	UUID=249_UGT344B18_v4_exon2	420	.
HiC_scaffold_2	14684077	14684303	UUID=250_UGT344B6_exon2	387	.
HiC_scaffold_2	14684077	14684303	UUID=251_UGT344B6_v2_exon2	420	.
HiC_scaffold_2	14684077	14684944	UUID=252_UGT344B6_v3_exon2	1382	.
HiC_scaffold_2	14684077	14684335	UUID=253_UGT344B7_exon2	401	.
HiC_scaffold_2	14684301	14684363	UUID=235_UGT344B14.intron	NA	.
HiC_scaffold_2	14684301	14684363	UUID=239_UGT344B15_v4.intron	NA	.
HiC_scaffold_2	14684304	14684363	UUID=234_UGT344B13.intron	NA	.
HiC_scaffold_2	14684304	14684363	UUID=237_UGT344B15_v2.intron	NA	.
HiC_scaffold_2	14684304	14684363	UUID=240_UGT344B16.intron	NA	.
HiC_scaffold_2	14684304	14684363	UUID=242_UGT344B17.intron	NA	.
HiC_scaffold_2	14684304	14684363	UUID=243_UGT344B17_v2.intron	NA	.
HiC_scaffold_2	14684304	14684363	UUID=245_UGT344B17_v4.intron	NA	.
HiC_scaffold_2	14684304	14684363	UUID=246_UGT344B18.intron	NA	.
HiC_scaffold_2	14684304	14684363	UUID=247_UGT344B18_v2.intron	NA	.
HiC_scaffold_2	14684304	14684363	UUID=249_UGT344B18_v4.intron	NA	.
HiC_scaffold_2	14684304	14684363	UUID=250_UGT344B6.intron	NA	.
HiC_scaffold_2	14684304	14684363	UUID=251_UGT344B6_v2.intron	NA	.
HiC_scaffold_2	14684336	14684363	UUID=233_UGT344B12.intron	NA	.
HiC_scaffold_2	14684336	14684363	UUID=253_UGT344B7.intron	NA	.
HiC_scaffold_2	14684364	14684944	UUID=233_UGT344B12_exon4	813	.
HiC_scaffold_2	14684364	14684590	UUID=234_UGT344B13_exon3	326	.
HiC_scaffold_2	14684364	14684590	UUID=235_UGT344B14_exon3	326	.
HiC_scaffold_2	14684364	14684944	UUID=237_UGT344B15_v2_exon3	857	.
HiC_scaffold_2	14684364	14684590	UUID=239_UGT344B15_v4_exon3	326	.
HiC_scaffold_2	14684364	14684944	UUID=240_UGT344B16_exon3	857	.
HiC_scaffold_2	14684364	14684944	UUID=242_UGT344B17_exon3	857	.
HiC_scaffold_2	14684364	14684950	UUID=243_UGT344B17_v2_exon3	1085	.
HiC_scaffold_2	14684364	14684590	UUID=245_UGT344B17_v4_exon3	326	.
HiC_scaffold_2	14684364	14684944	UUID=246_UGT344B18_exon3	857	.
HiC_scaffold_2	14684364	14684950	UUID=247_UGT344B18_v2_exon3	1085	.
HiC_scaffold_2	14684364	14684590	UUID=249_UGT344B18_v4_exon3	326	.
HiC_scaffold_2	14684364	14684944	UUID=250_UGT344B6_exon3	857	.
HiC_scaffold_2	14684364	14684950	UUID=251_UGT344B6_v2_exon3	1085	.
HiC_scaffold_2	14684364	14684944	UUID=253_UGT344B7_exon3	830	.
HiC_scaffold_2	14684591	14690776	UUID=234_UGT344B13.intron	NA	.
HiC_scaffold_2	14684591	14684652	UUID=235_UGT344B14.intron	NA	.
HiC_scaffold_2	14684591	14684652	UUID=239_UGT344B15_v4.intron	NA	.
HiC_scaffold_2	14684591	14684666	UUID=245_UGT344B17_v4.intron	NA	.
HiC_scaffold_2	14684591	14684666	UUID=249_UGT344B18_v4.intron	NA	.
HiC_scaffold_2	14684653	14684950	UUID=235_UGT344B14_exon4	440	.
HiC_scaffold_2	14684653	14684950	UUID=239_UGT344B15_v4_exon4	440	.
HiC_scaffold_2	14684667	14684950	UUID=245_UGT344B17_v4_exon4	420	.
HiC_scaffold_2	14684667	14684950	UUID=249_UGT344B18_v4_exon4	420	.
HiC_scaffold_2	14684945	14690776	UUID=233_UGT344B12.intron	NA	.
HiC_scaffold_2	14684945	14690776	UUID=237_UGT344B15_v2.intron	NA	.
HiC_scaffold_2	14684945	14690776	UUID=238_UGT344B15_v3.intron	NA	.
HiC_scaffold_2	14684945	14690776	UUID=240_UGT344B16.intron	NA	.
HiC_scaffold_2	14684945	14690776	UUID=241_UGT344B16_v2.intron	NA	.
HiC_scaffold_2	14684945	14690776	UUID=242_UGT344B17.intron	NA	.
HiC_scaffold_2	14684945	14690776	UUID=244_UGT344B17_v3.intron	NA	.
HiC_scaffold_2	14684945	14690776	UUID=246_UGT344B18.intron	NA	.
HiC_scaffold_2	14684945	14690776	UUID=248_UGT344B18_v3.intron	NA	.
HiC_scaffold_2	14684945	14690776	UUID=250_UGT344B6.intron	NA	.
HiC_scaffold_2	14684945	14690776	UUID=252_UGT344B6_v3.intron	NA	.
HiC_scaffold_2	14684945	14690800	UUID=253_UGT344B7.intron	NA	.
HiC_scaffold_2	14684951	14690800	UUID=235_UGT344B14.intron	NA	.
HiC_scaffold_2	14684951	14690776	UUID=239_UGT344B15_v4.intron	NA	.
HiC_scaffold_2	14684951	14690776	UUID=243_UGT344B17_v2.intron	NA	.
HiC_scaffold_2	14684951	14690776	UUID=245_UGT344B17_v4.intron	NA	.
HiC_scaffold_2	14684951	14690776	UUID=247_UGT344B18_v2.intron	NA	.
HiC_scaffold_2	14684951	14690776	UUID=249_UGT344B18_v4.intron	NA	.
HiC_scaffold_2	14684951	14690776	UUID=251_UGT344B6_v2.intron	NA	.
HiC_scaffold_2	14690777	14691291	UUID=233_UGT344B12_exon1	608	.
HiC_scaffold_2	14690777	14691615	UUID=234_UGT344B13_exon1	1040	.
HiC_scaffold_2	14690777	14691615	UUID=237_UGT344B15_v2_exon1	1411	.
HiC_scaffold_2	14690777	14691615	UUID=238_UGT344B15_v3_exon1	1550	.
HiC_scaffold_2	14690777	14691615	UUID=239_UGT344B15_v4_exon1	1040	.
HiC_scaffold_2	14690777	14691615	UUID=240_UGT344B16_exon1	1411	.
HiC_scaffold_2	14690777	14691615	UUID=241_UGT344B16_v2_exon1	1550	.
HiC_scaffold_2	14690777	14691615	UUID=242_UGT344B17_exon1	1411	.
HiC_scaffold_2	14690777	14691615	UUID=243_UGT344B17_v2_exon1	992	.
HiC_scaffold_2	14690777	14691615	UUID=244_UGT344B17_v3_exon1	1550	.
HiC_scaffold_2	14690777	14691615	UUID=245_UGT344B17_v4_exon1	1040	.
HiC_scaffold_2	14690777	14691615	UUID=246_UGT344B18_exon1	1411	.
HiC_scaffold_2	14690777	14691615	UUID=247_UGT344B18_v2_exon1	992	.
HiC_scaffold_2	14690777	14691615	UUID=248_UGT344B18_v3_exon1	1550	.
HiC_scaffold_2	14690777	14691615	UUID=249_UGT344B18_v4_exon1	1040	.
HiC_scaffold_2	14690777	14691615	UUID=250_UGT344B6_exon1	1411	.
HiC_scaffold_2	14690777	14691615	UUID=251_UGT344B6_v2_exon1	992	.
HiC_scaffold_2	14690777	14691615	UUID=252_UGT344B6_v3_exon1	1550	.
HiC_scaffold_2	14690801	14691615	UUID=235_UGT344B14_exon1	996	.
HiC_scaffold_2	14690801	14691615	UUID=253_UGT344B7_exon1	896	.
HiC_scaffold_2	14691292	14691311	UUID=233_UGT344B12.intron	NA	.
HiC_scaffold_2	14691312	14691615	UUID=233_UGT344B12_exon2	407	.
HiC_scaffold_2	14691616	14692142	UUID=233_UGT344B12.intron	NA	.
HiC_scaffold_2	14691616	14692142	UUID=234_UGT344B13.intron	NA	.
HiC_scaffold_2	14691616	14692142	UUID=235_UGT344B14.intron	NA	.
HiC_scaffold_2	14691616	14692142	UUID=237_UGT344B15_v2.intron	NA	.
HiC_scaffold_2	14691616	14692142	UUID=238_UGT344B15_v3.intron	NA	.
HiC_scaffold_2	14691616	14692142	UUID=239_UGT344B15_v4.intron	NA	.
HiC_scaffold_2	14691616	14692142	UUID=240_UGT344B16.intron	NA	.
HiC_scaffold_2	14691616	14692142	UUID=241_UGT344B16_v2.intron	NA	.
HiC_scaffold_2	14691616	14692142	UUID=242_UGT344B17.intron	NA	.
HiC_scaffold_2	14691616	14692142	UUID=243_UGT344B17_v2.intron	NA	.
HiC_scaffold_2	14691616	14692142	UUID=244_UGT344B17_v3.intron	NA	.
HiC_scaffold_2	14691616	14692142	UUID=245_UGT344B17_v4.intron	NA	.
HiC_scaffold_2	14691616	14692142	UUID=246_UGT344B18.intron	NA	.
HiC_scaffold_2	14691616	14692142	UUID=247_UGT344B18_v2.intron	NA	.
HiC_scaffold_2	14691616	14692142	UUID=248_UGT344B18_v3.intron	NA	.
HiC_scaffold_2	14691616	14692142	UUID=249_UGT344B18_v4.intron	NA	.
HiC_scaffold_2	14691616	14692142	UUID=250_UGT344B6.intron	NA	.
HiC_scaffold_2	14691616	14692142	UUID=251_UGT344B6_v2.intron	NA	.
HiC_scaffold_2	14691616	14692142	UUID=252_UGT344B6_v3.intron	NA	.
HiC_scaffold_2	14691616	14692142	UUID=253_UGT344B7.intron	NA	.
HiC_scaffold_2	14692142	14692591	UUID=261_UGT344K3_exon2	206	.
HiC_scaffold_2	14692143	14692401	UUID=233_UGT344B12_exon3	451	.
HiC_scaffold_2	14692143	14692369	UUID=234_UGT344B13_exon2	387	.
HiC_scaffold_2	14692143	14692366	UUID=235_UGT344B14_exon2	381	.
HiC_scaffold_2	14692143	14692369	UUID=237_UGT344B15_v2_exon2	420	.
HiC_scaffold_2	14692143	14693017	UUID=238_UGT344B15_v3_exon2	1616	.
HiC_scaffold_2	14692143	14692366	UUID=239_UGT344B15_v4_exon2	381	.
HiC_scaffold_2	14692143	14692369	UUID=240_UGT344B16_exon2	420	.
HiC_scaffold_2	14692143	14693017	UUID=241_UGT344B16_v2_exon2	1616	.
HiC_scaffold_2	14692143	14692369	UUID=242_UGT344B17_exon2	420	.
HiC_scaffold_2	14692143	14692369	UUID=243_UGT344B17_v2_exon2	387	.
HiC_scaffold_2	14692143	14693017	UUID=244_UGT344B17_v3_exon2	1616	.
HiC_scaffold_2	14692143	14692369	UUID=245_UGT344B17_v4_exon2	387	.
HiC_scaffold_2	14692143	14692369	UUID=246_UGT344B18_exon2	420	.
HiC_scaffold_2	14692143	14692369	UUID=247_UGT344B18_v2_exon2	387	.
HiC_scaffold_2	14692143	14693017	UUID=248_UGT344B18_v3_exon2	1616	.
HiC_scaffold_2	14692143	14692369	UUID=249_UGT344B18_v4_exon2	387	.
HiC_scaffold_2	14692143	14692369	UUID=250_UGT344B6_exon2	420	.
HiC_scaffold_2	14692143	14692369	UUID=251_UGT344B6_v2_exon2	387	.
HiC_scaffold_2	14692143	14693017	UUID=252_UGT344B6_v3_exon2	1616	.
HiC_scaffold_2	14692143	14692401	UUID=253_UGT344B7_exon2	401	.
HiC_scaffold_2	14692367	14692430	UUID=235_UGT344B14.intron	NA	.
HiC_scaffold_2	14692367	14692430	UUID=239_UGT344B15_v4.intron	NA	.
HiC_scaffold_2	14692370	14692430	UUID=234_UGT344B13.intron	NA	.
HiC_scaffold_2	14692370	14692430	UUID=237_UGT344B15_v2.intron	NA	.
HiC_scaffold_2	14692370	14692430	UUID=240_UGT344B16.intron	NA	.
HiC_scaffold_2	14692370	14692430	UUID=242_UGT344B17.intron	NA	.
HiC_scaffold_2	14692370	14692430	UUID=243_UGT344B17_v2.intron	NA	.
HiC_scaffold_2	14692370	14692430	UUID=245_UGT344B17_v4.intron	NA	.
HiC_scaffold_2	14692370	14692430	UUID=246_UGT344B18.intron	NA	.
HiC_scaffold_2	14692370	14692430	UUID=247_UGT344B18_v2.intron	NA	.
HiC_scaffold_2	14692370	14692430	UUID=249_UGT344B18_v4.intron	NA	.
HiC_scaffold_2	14692370	14692430	UUID=250_UGT344B6.intron	NA	.
HiC_scaffold_2	14692370	14692430	UUID=251_UGT344B6_v2.intron	NA	.
HiC_scaffold_2	14692402	14692430	UUID=233_UGT344B12.intron	NA	.
HiC_scaffold_2	14692402	14692430	UUID=253_UGT344B7.intron	NA	.
HiC_scaffold_2	14692431	14693017	UUID=233_UGT344B12_exon4	857	.
HiC_scaffold_2	14692431	14692657	UUID=234_UGT344B13_exon3	337	.
HiC_scaffold_2	14692431	14692657	UUID=235_UGT344B14_exon3	337	.
HiC_scaffold_2	14692431	14693017	UUID=237_UGT344B15_v2_exon3	952	.
HiC_scaffold_2	14692431	14692657	UUID=239_UGT344B15_v4_exon3	337	.
HiC_scaffold_2	14692431	14693017	UUID=240_UGT344B16_exon3	952	.
HiC_scaffold_2	14692431	14693017	UUID=242_UGT344B17_exon3	952	.
HiC_scaffold_2	14692431	14693011	UUID=243_UGT344B17_v2_exon3	891	.
HiC_scaffold_2	14692431	14692657	UUID=245_UGT344B17_v4_exon3	337	.
HiC_scaffold_2	14692431	14693017	UUID=246_UGT344B18_exon3	952	.
HiC_scaffold_2	14692431	14693011	UUID=247_UGT344B18_v2_exon3	891	.
HiC_scaffold_2	14692431	14692657	UUID=249_UGT344B18_v4_exon3	337	.
HiC_scaffold_2	14692431	14693017	UUID=250_UGT344B6_exon3	952	.
HiC_scaffold_2	14692431	14693011	UUID=251_UGT344B6_v2_exon3	891	.
HiC_scaffold_2	14692431	14693017	UUID=253_UGT344B7_exon3	907	.
HiC_scaffold_2	14692658	14694235	UUID=234_UGT344B13.intron	NA	.
HiC_scaffold_2	14692658	14692718	UUID=235_UGT344B14.intron	NA	.
HiC_scaffold_2	14692658	14692718	UUID=239_UGT344B15_v4.intron	NA	.
HiC_scaffold_2	14692658	14692733	UUID=245_UGT344B17_v4.intron	NA	.
HiC_scaffold_2	14692658	14692733	UUID=249_UGT344B18_v4.intron	NA	.
HiC_scaffold_2	14692719	14693011	UUID=235_UGT344B14_exon4	387	.
HiC_scaffold_2	14692719	14693011	UUID=239_UGT344B15_v4_exon4	387	.
HiC_scaffold_2	14692734	14693011	UUID=245_UGT344B17_v4_exon4	364	.
HiC_scaffold_2	14692734	14693011	UUID=249_UGT344B18_v4_exon4	364	.
HiC_scaffold_2	14693012	14694259	UUID=235_UGT344B14.intron	NA	.
HiC_scaffold_2	14693012	14694235	UUID=239_UGT344B15_v4.intron	NA	.
HiC_scaffold_2	14693012	14694235	UUID=243_UGT344B17_v2.intron	NA	.
HiC_scaffold_2	14693012	14694235	UUID=245_UGT344B17_v4.intron	NA	.
HiC_scaffold_2	14693012	14694235	UUID=247_UGT344B18_v2.intron	NA	.
HiC_scaffold_2	14693012	14694235	UUID=249_UGT344B18_v4.intron	NA	.
HiC_scaffold_2	14693012	14694235	UUID=251_UGT344B6_v2.intron	NA	.
HiC_scaffold_2	14693018	14694235	UUID=233_UGT344B12.intron	NA	.
HiC_scaffold_2	14693018	14694235	UUID=237_UGT344B15_v2.intron	NA	.
HiC_scaffold_2	14693018	14694235	UUID=238_UGT344B15_v3.intron	NA	.
HiC_scaffold_2	14693018	14694235	UUID=240_UGT344B16.intron	NA	.
HiC_scaffold_2	14693018	14694235	UUID=241_UGT344B16_v2.intron	NA	.
HiC_scaffold_2	14693018	14694235	UUID=242_UGT344B17.intron	NA	.
HiC_scaffold_2	14693018	14694235	UUID=244_UGT344B17_v3.intron	NA	.
HiC_scaffold_2	14693018	14694235	UUID=246_UGT344B18.intron	NA	.
HiC_scaffold_2	14693018	14694235	UUID=248_UGT344B18_v3.intron	NA	.
HiC_scaffold_2	14693018	14694235	UUID=250_UGT344B6.intron	NA	.
HiC_scaffold_2	14693018	14694235	UUID=252_UGT344B6_v3.intron	NA	.
HiC_scaffold_2	14693018	14694259	UUID=253_UGT344B7.intron	NA	.
HiC_scaffold_2	14694236	14694750	UUID=233_UGT344B12_exon1	575	.
HiC_scaffold_2	14694236	14695074	UUID=234_UGT344B13_exon1	1550	.
HiC_scaffold_2	14694236	14695074	UUID=237_UGT344B15_v2_exon1	1090	.
HiC_scaffold_2	14694236	14695074	UUID=238_UGT344B15_v3_exon1	1040	.
HiC_scaffold_2	14694236	14695074	UUID=239_UGT344B15_v4_exon1	1550	.
HiC_scaffold_2	14694236	14695074	UUID=240_UGT344B16_exon1	1090	.
HiC_scaffold_2	14694236	14695074	UUID=241_UGT344B16_v2_exon1	1040	.
HiC_scaffold_2	14694236	14695074	UUID=242_UGT344B17_exon1	1090	.
HiC_scaffold_2	14694236	14695074	UUID=243_UGT344B17_v2_exon1	1197	.
HiC_scaffold_2	14694236	14695074	UUID=244_UGT344B17_v3_exon1	1040	.
HiC_scaffold_2	14694236	14695074	UUID=245_UGT344B17_v4_exon1	1550	.
HiC_scaffold_2	14694236	14695074	UUID=246_UGT344B18_exon1	1090	.
HiC_scaffold_2	14694236	14695074	UUID=247_UGT344B18_v2_exon1	1197	.
HiC_scaffold_2	14694236	14695074	UUID=248_UGT344B18_v3_exon1	1040	.
HiC_scaffold_2	14694236	14695074	UUID=249_UGT344B18_v4_exon1	1550	.
HiC_scaffold_2	14694236	14695074	UUID=250_UGT344B6_exon1	1090	.
HiC_scaffold_2	14694236	14695074	UUID=251_UGT344B6_v2_exon1	1197	.
HiC_scaffold_2	14694236	14695074	UUID=252_UGT344B6_v3_exon1	1040	.
HiC_scaffold_2	14694260	14695074	UUID=235_UGT344B14_exon1	1506	.
HiC_scaffold_2	14694260	14695074	UUID=253_UGT344B7_exon1	841	.
HiC_scaffold_2	14694751	14694753	UUID=233_UGT344B12.intron	NA	.
HiC_scaffold_2	14694754	14695074	UUID=233_UGT344B12_exon2	372	.
HiC_scaffold_2	14695075	14697417	UUID=233_UGT344B12.intron	NA	.
HiC_scaffold_2	14695075	14697417	UUID=234_UGT344B13.intron	NA	.
HiC_scaffold_2	14695075	14697417	UUID=235_UGT344B14.intron	NA	.
HiC_scaffold_2	14695075	14697417	UUID=237_UGT344B15_v2.intron	NA	.
HiC_scaffold_2	14695075	14697417	UUID=238_UGT344B15_v3.intron	NA	.
HiC_scaffold_2	14695075	14697417	UUID=239_UGT344B15_v4.intron	NA	.
HiC_scaffold_2	14695075	14697417	UUID=240_UGT344B16.intron	NA	.
HiC_scaffold_2	14695075	14697417	UUID=241_UGT344B16_v2.intron	NA	.
HiC_scaffold_2	14695075	14697417	UUID=242_UGT344B17.intron	NA	.
HiC_scaffold_2	14695075	14697417	UUID=243_UGT344B17_v2.intron	NA	.
HiC_scaffold_2	14695075	14697417	UUID=244_UGT344B17_v3.intron	NA	.
HiC_scaffold_2	14695075	14697417	UUID=245_UGT344B17_v4.intron	NA	.
HiC_scaffold_2	14695075	14697417	UUID=246_UGT344B18.intron	NA	.
HiC_scaffold_2	14695075	14697417	UUID=247_UGT344B18_v2.intron	NA	.
[truncated: 5,167 more rows]
