# Supplementary material for: Transposon accumulation at xenobiotic gene family loci in aphids
Source: Genome Res. 2023 Oct;33(10):1718–33. doi: 10.1101/gr.277820.123 (PMC10691553; doi:10.1101/gr.277820.123)
Supplement: Supplement 14 [file Supplemental_File_S3.tar.gz › Supplemental_File_S3/acyrthosiphonPisum_GCF_005508785.1.myzusXrGenes.bed]

NC_042493.1	7616256	7636255	UUID=1_abc_g11808.t1_FLANKup	.	.
NC_042493.1	7636256	7636649	UUID=1_abc_g11808.t1.exon21	276	.
NC_042493.1	7636650	7640036	UUID=1_abc_g11808.t1.intron	NA	.
NC_042493.1	7640037	7640251	UUID=1_abc_g11808.t1.exon20	309	.
NC_042493.1	7640252	7640315	UUID=1_abc_g11808.t1.intron	NA	.
NC_042493.1	7640316	7640526	UUID=1_abc_g11808.t1.exon19	279	.
NC_042493.1	7640527	7644675	UUID=1_abc_g11808.t1.intron	NA	.
NC_042493.1	7644676	7644911	UUID=1_abc_g11808.t1.exon17	309	.
NC_042493.1	7644912	7645601	UUID=1_abc_g11808.t1.intron	NA	.
NC_042493.1	7645602	7645722	UUID=1_abc_g11808.t1.exon14	163	.
NC_042493.1	7645723	7645780	UUID=1_abc_g11808.t1.intron	NA	.
NC_042493.1	7645781	7646058	UUID=1_abc_g11808.t1.exon13	331	.
NC_042493.1	7646059	7646135	UUID=1_abc_g11808.t1.intron	NA	.
NC_042493.1	7646136	7646340	UUID=1_abc_g11808.t1.exon12	219	.
NC_042493.1	7646341	7661147	UUID=1_abc_g11808.t1.intron	NA	.
NC_042493.1	7661148	7661395	UUID=1_abc_g11808.t1.exon7	331	.
NC_042493.1	7661396	7661462	UUID=1_abc_g11808.t1.intron	NA	.
NC_042493.1	7661463	7661601	UUID=1_abc_g11808.t1.exon6	219	.
NC_042493.1	7661602	7665653	UUID=1_abc_g11808.t1.intron	NA	.
NC_042493.1	7665654	7665890	UUID=1_abc_g11808.t1.exon11	198	.
NC_042493.1	7665891	7668864	UUID=1_abc_g11808.t1.intron	NA	.
NC_042493.1	7668865	7669112	UUID=1_abc_g11808.t1.exon7	326	.
NC_042493.1	7669113	7669179	UUID=1_abc_g11808.t1.intron	NA	.
NC_042493.1	7669180	7669318	UUID=1_abc_g11808.t1.exon6	219	.
NC_042493.1	7669319	7673376	UUID=1_abc_g11808.t1.intron	NA	.
NC_042493.1	7673377	7673438	UUID=1_abc_g11808.t1.exon5	104	.
NC_042493.1	7673439	7673751	UUID=1_abc_g11808.t1.intron	NA	.
NC_042493.1	7673752	7673906	UUID=1_abc_g11808.t1.exon3	187	.
NC_042493.1	7673907	7673971	UUID=1_abc_g11808.t1.intron	NA	.
NC_042493.1	7673972	7675606	UUID=1_abc_g11808.t1.exon2	1528	.
NC_042493.1	7675607	7695606	UUID=1_abc_g11808.t1_FLANKdown	.	.
NC_042493.1	15190245	15210244	UUID=2_abc_g11808.t1_FLANKup	.	.
NC_042493.1	15210245	15210320	UUID=2_abc_g11808.t1.exon21	80.5	.
NC_042493.1	15210321	15210808	UUID=2_abc_g11808.t1.intron	NA	.
NC_042493.1	15210809	15210881	UUID=2_abc_g11808.t1.exon21	87.9	.
NC_042493.1	15210882	15230881	UUID=2_abc_g11808.t1_FLANKdown	.	.
NC_042493.1	17805347	17825346	UUID=30_est_g5008.t1_FLANKup	.	.
NC_042493.1	17825347	17825608	UUID=30_est_g5008.t1.exon2	372	.
NC_042493.1	17825609	17827872	UUID=30_est_g5008.t1.intron	NA	.
NC_042493.1	17827873	17828636	UUID=30_est_g5008.t1.exon1	1205	.
NC_042493.1	17828637	17848636	UUID=30_est_g5008.t1_FLANKdown	.	.
NC_042493.1	30356891	30376890	UUID=11_CYP314A1, UUID=13_CYP314A3_FLANKup	.	.
NC_042493.1	30376891	30377011	UUID=11_CYP314A1_exon1	167	.
NC_042493.1	30377012	30379855	UUID=11_CYP314A1.intron	NA	.
NC_042493.1	30379856	30379990	UUID=11_CYP314A1_exon2	189	.
NC_042493.1	30379991	30381232	UUID=11_CYP314A1.intron	NA	.
NC_042493.1	30381233	30381432	UUID=11_CYP314A1_exon3	298	.
NC_042493.1	30381433	30382334	UUID=11_CYP314A1.intron	NA	.
NC_042493.1	30382335	30382495	UUID=11_CYP314A1_exon6	220	.
NC_042493.1	30382341	30382489	UUID=13_CYP314A3_exon6	187	.
NC_042493.1	30382490	30385058	UUID=13_CYP314A3.intron	NA	.
NC_042493.1	30382496	30385058	UUID=11_CYP314A1.intron	NA	.
NC_042493.1	30385059	30385226	UUID=11_CYP314A1_exon7	244	.
NC_042493.1	30385059	30385225	UUID=13_CYP314A3_exon7	204	.
NC_042493.1	30385226	30385277	UUID=13_CYP314A3.intron	NA	.
NC_042493.1	30385227	30385278	UUID=11_CYP314A1.intron	NA	.
NC_042493.1	30385278	30385358	UUID=13_CYP314A3_exon8	139	.
NC_042493.1	30385279	30385359	UUID=11_CYP314A1_exon8	122	.
NC_042493.1	30385359	30385432	UUID=13_CYP314A3.intron	NA	.
NC_042493.1	30385360	30385435	UUID=11_CYP314A1.intron	NA	.
NC_042493.1	30385433	30385630	UUID=13_CYP314A3_exon9	272	.
NC_042493.1	30385436	30385631	UUID=11_CYP314A1_exon9	279	.
NC_042493.1	30385631	30385702	UUID=13_CYP314A3.intron	NA	.
NC_042493.1	30385703	30385812	UUID=13_CYP314A3_exon10	171	.
NC_042493.1	30385813	30405812	UUID=11_CYP314A1, UUID=13_CYP314A3_FLANKdown	.	.
NC_042493.1	31435951	31455950	UUID=25_CYP4G51_FLANKup	.	.
NC_042493.1	31455951	31456132	UUID=25_CYP4G51_exon12	292	.
NC_042493.1	31456133	31456658	UUID=25_CYP4G51.intron	NA	.
NC_042493.1	31456659	31456847	UUID=25_CYP4G51_exon11	283	.
NC_042493.1	31456848	31457948	UUID=25_CYP4G51.intron	NA	.
NC_042493.1	31457949	31458062	UUID=25_CYP4G51_exon8	189	.
NC_042493.1	31458063	31458135	UUID=25_CYP4G51.intron	NA	.
NC_042493.1	31458136	31458328	UUID=25_CYP4G51_exon7	279	.
NC_042493.1	31458329	31458931	UUID=25_CYP4G51.intron	NA	.
NC_042493.1	31458932	31459001	UUID=25_CYP4G51_exon5	119	.
NC_042493.1	31459002	31459116	UUID=25_CYP4G51.intron	NA	.
NC_042493.1	31459117	31459302	UUID=25_CYP4G51_exon4	278	.
NC_042493.1	31459303	31459532	UUID=25_CYP4G51.intron	NA	.
NC_042493.1	31459533	31459630	UUID=25_CYP4G51_exon3	159	.
NC_042493.1	31459631	31459728	UUID=25_CYP4G51.intron	NA	.
NC_042493.1	31459729	31459846	UUID=25_CYP4G51_exon2	174	.
NC_042493.1	31459847	31459950	UUID=25_CYP4G51.intron	NA	.
NC_042493.1	31459951	31460157	UUID=25_CYP4G51_exon1	305	.
NC_042493.1	31460158	31480157	UUID=25_CYP4G51_FLANKdown	.	.
NC_042493.1	40538229	40558228	UUID=26_CYP6CY38, UUID=27_CYP6CY62_FLANKup	.	.
NC_042493.1	40558229	40558993	UUID=26_CYP6CY38_exon1	490	.
NC_042493.1	40558230	40558988	UUID=27_CYP6CY62_exon1	427	.
NC_042493.1	40558989	40573377	UUID=27_CYP6CY62.intron	NA	.
NC_042493.1	40558994	40573355	UUID=26_CYP6CY38.intron	NA	.
NC_042493.1	40573356	40574053	UUID=26_CYP6CY38_exon1	438	.
NC_042493.1	40573378	40574052	UUID=27_CYP6CY62_exon1	381	.
NC_042493.1	40574054	40594053	UUID=26_CYP6CY38, UUID=27_CYP6CY62_FLANKdown	.	.
NC_042493.1	46246870	46266869	UUID=4_abc_g17772.t1_FLANKup	.	.
NC_042493.1	46266870	46267380	UUID=4_abc_g17772.t1.exon15	370	.
NC_042493.1	46267381	46270909	UUID=4_abc_g17772.t1.intron	NA	.
NC_042493.1	46270910	46271042	UUID=4_abc_g17772.t1.exon14	219	.
NC_042493.1	46271043	46271112	UUID=4_abc_g17772.t1.intron	NA	.
NC_042493.1	46271113	46271267	UUID=4_abc_g17772.t1.exon13	248	.
NC_042493.1	46271268	46271357	UUID=4_abc_g17772.t1.intron	NA	.
NC_042493.1	46271358	46271465	UUID=4_abc_g17772.t1.exon12	156	.
NC_042493.1	46271466	46272384	UUID=4_abc_g17772.t1.intron	NA	.
NC_042493.1	46272385	46272478	UUID=4_abc_g17772.t1.exon11	147	.
NC_042493.1	46272479	46272568	UUID=4_abc_g17772.t1.intron	NA	.
NC_042493.1	46272569	46272721	UUID=4_abc_g17772.t1.exon10	239	.
NC_042493.1	46272722	46273322	UUID=4_abc_g17772.t1.intron	NA	.
NC_042493.1	46273323	46273450	UUID=4_abc_g17772.t1.exon9	198	.
NC_042493.1	46273451	46274279	UUID=4_abc_g17772.t1.intron	NA	.
NC_042493.1	46274280	46274502	UUID=4_abc_g17772.t1.exon8	340	.
NC_042493.1	46274503	46278222	UUID=4_abc_g17772.t1.intron	NA	.
NC_042493.1	46278223	46278403	UUID=4_abc_g17772.t1.exon7	296	.
NC_042493.1	46278404	46279022	UUID=4_abc_g17772.t1.intron	NA	.
NC_042493.1	46279023	46279136	UUID=4_abc_g17772.t1.exon6	178	.
NC_042493.1	46279137	46283110	UUID=4_abc_g17772.t1.intron	NA	.
NC_042493.1	46283111	46283181	UUID=4_abc_g17772.t1.exon5	110	.
NC_042493.1	46283182	46284413	UUID=4_abc_g17772.t1.intron	NA	.
NC_042493.1	46284414	46284502	UUID=4_abc_g17772.t1.exon4	148	.
NC_042493.1	46284503	46287115	UUID=4_abc_g17772.t1.intron	NA	.
NC_042493.1	46287116	46287204	UUID=4_abc_g17772.t1.exon4	148	.
NC_042493.1	46287205	46292800	UUID=4_abc_g17772.t1.intron	NA	.
NC_042493.1	46292801	46292977	UUID=4_abc_g17772.t1.exon3	283	.
NC_042493.1	46292978	46293770	UUID=4_abc_g17772.t1.intron	NA	.
NC_042493.1	46293771	46293857	UUID=4_abc_g17772.t1.exon2	150	.
NC_042493.1	46293858	46294984	UUID=4_abc_g17772.t1.intron	NA	.
NC_042493.1	46294985	46295534	UUID=4_abc_g17772.t1.exon1	468	.
NC_042493.1	46295535	46315534	UUID=4_abc_g17772.t1_FLANKdown	.	.
NC_042493.1	47547201	47567200	UUID=3_abc_g11808.t1_FLANKup	.	.
NC_042493.1	47567201	47567376	UUID=3_abc_g11808.t1.exon21	143	.
NC_042493.1	47567377	47572448	UUID=3_abc_g11808.t1.intron	NA	.
NC_042493.1	47572449	47572660	UUID=3_abc_g11808.t1.exon21	145	.
NC_042493.1	47572661	47592660	UUID=3_abc_g11808.t1_FLANKdown	.	.
NC_042493.1	55222390	55242389	UUID=12_CYP314A1_FLANKup	.	.
NC_042493.1	55242390	55242545	UUID=12_CYP314A1_exon7	189	.
NC_042493.1	55242546	55245084	UUID=12_CYP314A1.intron	NA	.
NC_042493.1	55245085	55245267	UUID=12_CYP314A1_exon3	222	.
NC_042493.1	55245268	55265267	UUID=12_CYP314A1_FLANKdown	.	.
NC_042493.1	56560432	56580431	UUID=22_CYP4CK1_FLANKup	.	.
NC_042493.1	56580432	56580538	UUID=22_CYP4CK1_exon2	171	.
NC_042493.1	56580539	56586134	UUID=22_CYP4CK1.intron	NA	.
NC_042493.1	56586135	56586395	UUID=22_CYP4CK1_exon4	316	.
NC_042493.1	56586396	56591957	UUID=22_CYP4CK1.intron	NA	.
NC_042493.1	56591958	56592089	UUID=22_CYP4CK1_exon5	228	.
NC_042493.1	56592090	56592570	UUID=22_CYP4CK1.intron	NA	.
NC_042493.1	56592571	56592808	UUID=22_CYP4CK1_exon8	246	.
NC_042493.1	56592809	56593547	UUID=22_CYP4CK1.intron	NA	.
NC_042493.1	56593548	56593728	UUID=22_CYP4CK1_exon9	219	.
NC_042493.1	56593729	56613728	UUID=22_CYP4CK1_FLANKdown	.	.
NC_042493.1	57024107	57044106	UUID=29_CYP6DB1_FLANKup	.	.
NC_042493.1	57044107	57044339	UUID=29_CYP6DB1_exon1	357	.
NC_042493.1	57044340	57045074	UUID=29_CYP6DB1.intron	NA	.
NC_042493.1	57045075	57045357	UUID=29_CYP6DB1_exon2	496	.
NC_042493.1	57045358	57046612	UUID=29_CYP6DB1.intron	NA	.
NC_042493.1	57046613	57046914	UUID=29_CYP6DB1_exon3	431	.
NC_042493.1	57046915	57048091	UUID=29_CYP6DB1.intron	NA	.
NC_042493.1	57048092	57048170	UUID=29_CYP6DB1_exon4	130	.
NC_042493.1	57048171	57048319	UUID=29_CYP6DB1.intron	NA	.
NC_042493.1	57048320	57048545	UUID=29_CYP6DB1_exon5	318	.
NC_042493.1	57048546	57048653	UUID=29_CYP6DB1.intron	NA	.
NC_042493.1	57048654	57048907	UUID=29_CYP6DB1_exon6	409	.
NC_042493.1	57048908	57048989	UUID=29_CYP6DB1.intron	NA	.
NC_042493.1	57048990	57049162	UUID=29_CYP6DB1_exon7	292	.
NC_042493.1	57049163	57069162	UUID=29_CYP6DB1_FLANKdown	.	.
NC_042493.1	57190412	57210411	UUID=8_CYP15A2, UUID=6_CYP15A1_FLANKup	.	.
NC_042493.1	57210412	57210590	UUID=8_CYP15A2_exon7	226	.
NC_042493.1	57210591	57210671	UUID=8_CYP15A2.intron	NA	.
NC_042493.1	57210671	57210813	UUID=6_CYP15A1_exon7	193	.
NC_042493.1	57210672	57210814	UUID=8_CYP15A2_exon6	220	.
NC_042493.1	57210814	57210880	UUID=6_CYP15A1.intron	NA	.
NC_042493.1	57210815	57211057	UUID=8_CYP15A2.intron	NA	.
NC_042493.1	57210881	57211007	UUID=6_CYP15A1_exon6	185	.
NC_042493.1	57211008	57211063	UUID=6_CYP15A1.intron	NA	.
NC_042493.1	57211058	57211344	UUID=8_CYP15A2_exon4	392	.
NC_042493.1	57211064	57211343	UUID=6_CYP15A1_exon5	329	.
NC_042493.1	57211344	57211398	UUID=6_CYP15A1.intron	NA	.
NC_042493.1	57211345	57211399	UUID=8_CYP15A2.intron	NA	.
NC_042493.1	57211399	57211665	UUID=6_CYP15A1_exon4	350	.
NC_042493.1	57211400	57211664	UUID=8_CYP15A2_exon3	401	.
NC_042493.1	57211665	57211739	UUID=8_CYP15A2.intron	NA	.
NC_042493.1	57211666	57211738	UUID=6_CYP15A1.intron	NA	.
NC_042493.1	57211739	57211894	UUID=6_CYP15A1_exon3	211	.
NC_042493.1	57211740	57211903	UUID=8_CYP15A2_exon2	237	.
NC_042493.1	57211895	57211954	UUID=6_CYP15A1.intron	NA	.
NC_042493.1	57211904	57211950	UUID=8_CYP15A2.intron	NA	.
NC_042493.1	57211951	57212208	UUID=8_CYP15A2_exon1	433	.
NC_042493.1	57211955	57212201	UUID=6_CYP15A1_exon2	363	.
NC_042493.1	57212209	57232208	UUID=8_CYP15A2, UUID=6_CYP15A1_FLANKdown	.	.
NC_042493.1	58842877	58862876	UUID=5_abc_g20370.t1_FLANKup	.	.
NC_042493.1	58862877	58863275	UUID=5_abc_g20370.t1.exon18	556	.
NC_042493.1	58863276	58863960	UUID=5_abc_g20370.t1.intron	NA	.
NC_042493.1	58863961	58864193	UUID=5_abc_g20370.t1.exon16	298	.
NC_042493.1	58864194	58864256	UUID=5_abc_g20370.t1.intron	NA	.
NC_042493.1	58864257	58864435	UUID=5_abc_g20370.t1.exon15	270	.
NC_042493.1	58864436	58864799	UUID=5_abc_g20370.t1.intron	NA	.
NC_042493.1	58864800	58865037	UUID=5_abc_g20370.t1.exon13	357	.
NC_042493.1	58865038	58865159	UUID=5_abc_g20370.t1.intron	NA	.
NC_042493.1	58865160	58865392	UUID=5_abc_g20370.t1.exon12	331	.
NC_042493.1	58865393	58865481	UUID=5_abc_g20370.t1.intron	NA	.
NC_042493.1	58865482	58865710	UUID=5_abc_g20370.t1.exon11	329	.
NC_042493.1	58865711	58865811	UUID=5_abc_g20370.t1.intron	NA	.
NC_042493.1	58865812	58866053	UUID=5_abc_g20370.t1.exon10	326	.
NC_042493.1	58866054	58886053	UUID=5_abc_g20370.t1_FLANKdown	.	.
NC_042493.1	61633000	61652999	UUID=18_CYP380C38, UUID=19_CYP380C39, UUID=20_CYP380C40, UUID=17_CYP380C34, UUID=21_CYP380C52, UUID=16_CYP380C31_FLANKup	.	.
NC_042493.1	61653000	61653188	UUID=18_CYP380C38_exon12	202	.
NC_042493.1	61653000	61653187	UUID=19_CYP380C39_exon9	200	.
NC_042493.1	61653002	61653191	UUID=20_CYP380C40_exon12	215	.
NC_042493.1	61653012	61653189	UUID=17_CYP380C34_exon12	235	.
NC_042493.1	61653188	61653279	UUID=19_CYP380C39.intron	NA	.
NC_042493.1	61653189	61653276	UUID=18_CYP380C38.intron	NA	.
NC_042493.1	61653190	61653277	UUID=17_CYP380C34.intron	NA	.
NC_042493.1	61653192	61653928	UUID=20_CYP380C40.intron	NA	.
NC_042493.1	61653277	61653462	UUID=18_CYP380C38_exon11	200	.
NC_042493.1	61653278	61653466	UUID=17_CYP380C34_exon11	272	.
NC_042493.1	61653278	61653463	UUID=21_CYP380C52_exon9	217	.
NC_042493.1	61653280	61653462	UUID=19_CYP380C39_exon8	195	.
NC_042493.1	61653464	61653526	UUID=21_CYP380C52.intron	NA	.
NC_042493.1	61653467	61653924	UUID=17_CYP380C34.intron	NA	.
NC_042493.1	61653527	61653694	UUID=16_CYP380C31_exon10	189	.
NC_042493.1	61653527	61653694	UUID=21_CYP380C52_exon8	217	.
NC_042493.1	61653695	61653925	UUID=16_CYP380C31.intron	NA	.
NC_042493.1	61653695	61653925	UUID=21_CYP380C52.intron	NA	.
NC_042493.1	61653925	61653998	UUID=17_CYP380C34_exon9	115	.
NC_042493.1	61653926	61653998	UUID=16_CYP380C31_exon9	113	.
NC_042493.1	61653926	61653998	UUID=21_CYP380C52_exon7	108	.
NC_042493.1	61653929	61653994	UUID=20_CYP380C40_exon9	89.8	.
NC_042493.1	61653999	61654078	UUID=17_CYP380C34.intron	NA	.
NC_042493.1	61654079	61654177	UUID=17_CYP380C34_exon8	145	.
NC_042493.1	61654178	61674324	UUID=18_CYP380C38, UUID=19_CYP380C39, UUID=20_CYP380C40, UUID=17_CYP380C34, UUID=21_CYP380C52, UUID=16_CYP380C31_FLANKdown,UUID=14_CYP380A3_FLANKup	.	.
NC_042493.1	61674325	61674530	UUID=14_CYP380A3_exon12	270	.
NC_042493.1	61674531	61675568	UUID=14_CYP380A3.intron	NA	.
NC_042493.1	61675569	61675744	UUID=14_CYP380A3_exon11	281	.
NC_042493.1	61675745	61676732	UUID=14_CYP380A3.intron	NA	.
NC_042493.1	61676733	61676909	UUID=14_CYP380A3_exon10	211	.
NC_042493.1	61676910	61679355	UUID=14_CYP380A3.intron	NA	.
NC_042493.1	61679356	61679424	UUID=14_CYP380A3_exon9	117	.
NC_042493.1	61679425	61679986	UUID=14_CYP380A3.intron	NA	.
NC_042493.1	61679987	61680093	UUID=14_CYP380A3_exon8	154	.
NC_042493.1	61680094	61683244	UUID=14_CYP380A3.intron	NA	.
NC_042493.1	61683245	61683311	UUID=14_CYP380A3_exon5	124	.
NC_042493.1	61683312	61683658	UUID=14_CYP380A3.intron	NA	.
NC_042493.1	61683659	61683851	UUID=14_CYP380A3_exon4	324	.
NC_042493.1	61683852	61685550	UUID=14_CYP380A3.intron	NA	.
NC_042493.1	61685551	61685642	UUID=14_CYP380A3_exon3	154	.
NC_042493.1	61685643	61690688	UUID=14_CYP380A3.intron	NA	.
NC_042493.1	61690689	61690798	UUID=14_CYP380A3_exon2	159	.
NC_042493.1	61690799	61691000	UUID=14_CYP380A3.intron	NA	.
NC_042493.1	61691001	61691174	UUID=14_CYP380A3_exon1	233	.
NC_042493.1	61691175	61710555	UUID=15_CYP380B1_FLANKup,UUID=14_CYP380A3_FLANKdown	.	.
NC_042493.1	61710556	61710729	UUID=15_CYP380B1_exon12	272	.
NC_042493.1	61710730	61712402	UUID=15_CYP380B1.intron	NA	.
NC_042493.1	61712403	61712583	UUID=15_CYP380B1_exon11	302	.
NC_042493.1	61712584	61713361	UUID=15_CYP380B1.intron	NA	.
NC_042493.1	61713362	61713532	UUID=15_CYP380B1_exon10	255	.
NC_042493.1	61713533	61713605	UUID=15_CYP380B1.intron	NA	.
NC_042493.1	61713606	61713671	UUID=15_CYP380B1_exon9	117	.
NC_042493.1	61713672	61714947	UUID=15_CYP380B1.intron	NA	.
NC_042493.1	61714948	61715052	UUID=15_CYP380B1_exon8	161	.
NC_042493.1	61715053	61715194	UUID=15_CYP380B1.intron	NA	.
NC_042493.1	61715195	61715279	UUID=15_CYP380B1_exon7	113	.
NC_042493.1	61715280	61716599	UUID=15_CYP380B1.intron	NA	.
NC_042493.1	61716600	61716665	UUID=15_CYP380B1_exon5	100	.
NC_042493.1	61716666	61716824	UUID=15_CYP380B1.intron	NA	.
NC_042493.1	61716825	61717007	UUID=15_CYP380B1_exon4	267	.
NC_042493.1	61717008	61717440	UUID=15_CYP380B1.intron	NA	.
NC_042493.1	61717441	61717535	UUID=15_CYP380B1_exon3	154	.
NC_042493.1	61717536	61717637	UUID=15_CYP380B1.intron	NA	.
NC_042493.1	61717638	61717750	UUID=15_CYP380B1_exon2	198	.
NC_042493.1	61717751	61720146	UUID=15_CYP380B1.intron	NA	.
NC_042493.1	61720147	61720341	UUID=15_CYP380B1_exon1	283	.
NC_042493.1	61720342	61740341	UUID=15_CYP380B1_FLANKdown	.	.
NC_042493.1	65866795	65886794	UUID=28_CYP6CY9_FLANKup	.	.
NC_042493.1	65886795	65887697	UUID=28_CYP6CY9_exon1	1280	.
NC_042493.1	65887698	65890317	UUID=28_CYP6CY9.intron	NA	.
NC_042493.1	65890318	65890544	UUID=28_CYP6CY9_exon2	348	.
NC_042493.1	65890545	65890793	UUID=28_CYP6CY9.intron	NA	.
NC_042493.1	65890794	65891046	UUID=28_CYP6CY9_exon3	363	.
NC_042493.1	65891047	65911046	UUID=28_CYP6CY9_FLANKdown	.	.
NC_042493.1	106314050	106334049	UUID=23_CYP4CK1_FLANKup	.	.
NC_042493.1	106334050	106334287	UUID=23_CYP4CK1_exon8	296	.
NC_042493.1	106334288	106345508	UUID=23_CYP4CK1.intron	NA	.
NC_042493.1	106345509	106345613	UUID=23_CYP4CK1_exon2	172	.
NC_042493.1	106345614	106348990	UUID=23_CYP4CK1.intron	NA	.
NC_042493.1	106348991	106349146	UUID=23_CYP4CK1_exon1	150	.
NC_042493.1	106349147	106369146	UUID=23_CYP4CK1_FLANKdown	.	.
NC_042493.1	106375492	106395491	UUID=24_CYP4CK1_FLANKup	.	.
NC_042493.1	106395492	106395651	UUID=24_CYP4CK1_exon10	191	.
NC_042493.1	106395652	106397755	UUID=24_CYP4CK1.intron	NA	.
NC_042493.1	106397756	106397993	UUID=24_CYP4CK1_exon8	307	.
NC_042493.1	106397994	106398456	UUID=24_CYP4CK1.intron	NA	.
NC_042493.1	106398457	106398588	UUID=24_CYP4CK1_exon5	211	.
NC_042493.1	106398589	106398855	UUID=24_CYP4CK1.intron	NA	.
NC_042493.1	106398856	106399116	UUID=24_CYP4CK1_exon4	322	.
NC_042493.1	106399117	106401828	UUID=24_CYP4CK1.intron	NA	.
NC_042493.1	106401829	106401935	UUID=24_CYP4CK1_exon2	182	.
NC_042493.1	106401936	106404523	UUID=24_CYP4CK1.intron	NA	.
NC_042493.1	106404524	106404684	UUID=24_CYP4CK1_exon10	193	.
NC_042493.1	106404685	106406540	UUID=24_CYP4CK1.intron	NA	.
NC_042493.1	106406541	106406778	UUID=24_CYP4CK1_exon8	285	.
NC_042493.1	106406779	106407239	UUID=24_CYP4CK1.intron	NA	.
NC_042493.1	106407240	106407370	UUID=24_CYP4CK1_exon5	209	.
NC_042493.1	106407371	106407676	UUID=24_CYP4CK1.intron	NA	.
NC_042493.1	106407677	106407937	UUID=24_CYP4CK1_exon4	327	.
NC_042493.1	106407938	106413034	UUID=24_CYP4CK1.intron	NA	.
NC_042493.1	106413035	106413141	UUID=24_CYP4CK1_exon2	176	.
NC_042493.1	106413142	106416984	UUID=24_CYP4CK1.intron	NA	.
NC_042493.1	106416985	106417143	UUID=24_CYP4CK1_exon1	183	.
NC_042493.1	106417144	106437143	UUID=24_CYP4CK1_FLANKdown	.	.
NC_042493.1	110390952	110410951	UUID=7_CYP15A1, UUID=9_CYP15A2_FLANKup	.	.
NC_042493.1	110410952	110411205	UUID=7_CYP15A1_exon2	281	.
NC_042493.1	110411206	110412372	UUID=7_CYP15A1.intron	NA	.
NC_042493.1	110411822	110412108	UUID=9_CYP15A2_exon4	231	.
NC_042493.1	110412109	110412371	UUID=9_CYP15A2.intron	NA	.
NC_042493.1	110412372	110412514	UUID=9_CYP15A2_exon6	193	.
NC_042493.1	110412373	110412515	UUID=7_CYP15A1_exon7	204	.
NC_042493.1	110412516	110432515	UUID=7_CYP15A1, UUID=9_CYP15A2_FLANKdown	.	.
NC_042493.1	119204193	119224192	UUID=10_CYP307A2_FLANKup	.	.
NC_042493.1	119224193	119224598	UUID=10_CYP307A2_exon1	331	.
NC_042493.1	119224599	119230589	UUID=10_CYP307A2.intron	NA	.
NC_042493.1	119230590	119231465	UUID=10_CYP307A2_exon2	889	.
NC_042493.1	119231466	119232384	UUID=10_CYP307A2.intron	NA	.
NC_042493.1	119232385	119232732	UUID=10_CYP307A2_exon3	449	.
NC_042493.1	119232733	119252732	UUID=10_CYP307A2_FLANKdown	.	.
NC_042494.1	3284580	3304579	UUID=1039_abc_g10710.t1_FLANKup	.	.
NC_042494.1	3304580	3304672	UUID=1039_abc_g10710.t1.exon14	167	.
NC_042494.1	3304673	3319894	UUID=1039_abc_g10710.t1.intron	NA	.
NC_042494.1	3319895	3320027	UUID=1039_abc_g10710.t1.exon12	202	.
NC_042494.1	3320028	3320114	UUID=1039_abc_g10710.t1.intron	NA	.
NC_042494.1	3320115	3320269	UUID=1039_abc_g10710.t1.exon11	276	.
NC_042494.1	3320270	3320813	UUID=1039_abc_g10710.t1.intron	NA	.
NC_042494.1	3320814	3320921	UUID=1039_abc_g10710.t1.exon10	189	.
NC_042494.1	3320922	3321046	UUID=1039_abc_g10710.t1.intron	NA	.
NC_042494.1	3321047	3321269	UUID=1039_abc_g10710.t1.exon9	368	.
NC_042494.1	3321270	3322762	UUID=1039_abc_g10710.t1.intron	NA	.
NC_042494.1	3322763	3322893	UUID=1039_abc_g10710.t1.exon8	198	.
NC_042494.1	3322894	3322981	UUID=1039_abc_g10710.t1.intron	NA	.
NC_042494.1	3322982	3323206	UUID=1039_abc_g10710.t1.exon7	350	.
NC_042494.1	3323207	3323534	UUID=1039_abc_g10710.t1.intron	NA	.
NC_042494.1	3323535	3323653	UUID=1039_abc_g10710.t1.exon5	165	.
NC_042494.1	3323654	3323732	UUID=1039_abc_g10710.t1.intron	NA	.
NC_042494.1	3323733	3323797	UUID=1039_abc_g10710.t1.exon4	110	.
NC_042494.1	3323798	3323998	UUID=1039_abc_g10710.t1.intron	NA	.
NC_042494.1	3323999	3324262	UUID=1039_abc_g10710.t1.exon3	422	.
NC_042494.1	3324263	3324335	UUID=1039_abc_g10710.t1.intron	NA	.
NC_042494.1	3324336	3324422	UUID=1039_abc_g10710.t1.exon2	150	.
NC_042494.1	3324423	3324483	UUID=1039_abc_g10710.t1.intron	NA	.
NC_042494.1	3324484	3324850	UUID=1039_abc_g10710.t1.exon1	601	.
NC_042494.1	3324851	3344850	UUID=1039_abc_g10710.t1_FLANKdown	.	.
NC_042494.1	4509640	4529639	UUID=1105_CYP6CY38, UUID=1111_CYP6CY62, UUID=1109_CYP6CY41_FLANKup	.	.
NC_042494.1	4529640	4530515	UUID=1105_CYP6CY38_exon1	590	.
NC_042494.1	4529645	4530507	UUID=1111_CYP6CY62_exon1	503	.
NC_042494.1	4530508	4531843	UUID=1111_CYP6CY62.intron	NA	.
NC_042494.1	4530516	4530895	UUID=1105_CYP6CY38.intron	NA	.
NC_042494.1	4530896	4531123	UUID=1105_CYP6CY38_exon2	272	.
NC_042494.1	4530896	4531123	UUID=1109_CYP6CY41_exon2	272	.
NC_042494.1	4531124	4531843	UUID=1105_CYP6CY38.intron	NA	.
NC_042494.1	4531124	4531843	UUID=1109_CYP6CY41.intron	NA	.
NC_042494.1	4531844	4532094	UUID=1105_CYP6CY38_exon3	287	.
NC_042494.1	4531844	4532100	UUID=1109_CYP6CY41_exon3	309	.
NC_042494.1	4531844	4532094	UUID=1111_CYP6CY62_exon3	248	.
NC_042494.1	4532101	4539432	UUID=2223_est_g6288.t1, UUID=2222_est_g6283.t1, UUID=2219_est_g6280.t1, UUID=1124_est_g6278.t1, UUID=1153_est_g6279.t1_FLANKup,UUID=1105_CYP6CY38, UUID=1111_CYP6CY62, UUID=1109_CYP6CY41_FLANKdown	.	.
NC_042494.1	4539433	4539566	UUID=2223_est_g6288.t1.exon7	159	.
NC_042494.1	4539567	4539836	UUID=2223_est_g6288.t1.intron	NA	.
NC_042494.1	4539837	4540182	UUID=2222_est_g6283.t1.exon6	390	.
NC_042494.1	4539837	4540182	UUID=2223_est_g6288.t1.exon6	418	.
NC_042494.1	4539851	4540182	UUID=2219_est_g6280.t1.exon6	442	.
NC_042494.1	4539997	4540182	UUID=1124_est_g6278.t1.exon5	272	.
NC_042494.1	4540183	4540377	UUID=1124_est_g6278.t1.intron	NA	.
NC_042494.1	4540183	4540377	UUID=2219_est_g6280.t1.intron	NA	.
NC_042494.1	4540183	4540643	UUID=2222_est_g6283.t1.intron	NA	.
NC_042494.1	4540183	4540643	UUID=2223_est_g6288.t1.intron	NA	.
NC_042494.1	4540378	4540568	UUID=1124_est_g6278.t1.exon6	243	.
NC_042494.1	4540378	4540568	UUID=2219_est_g6280.t1.exon5	243	.
NC_042494.1	4540569	4540643	UUID=1124_est_g6278.t1.intron	NA	.
NC_042494.1	4540569	4540643	UUID=2219_est_g6280.t1.intron	NA	.
NC_042494.1	4540644	4540815	UUID=1124_est_g6278.t1.exon7	268	.
NC_042494.1	4540644	4540982	UUID=2219_est_g6280.t1.exon4	477	.
NC_042494.1	4540644	4540976	UUID=2222_est_g6283.t1.exon4	311	.
NC_042494.1	4540644	4540978	UUID=2223_est_g6288.t1.exon4	309	.
NC_042494.1	4540677	4540982	UUID=1153_est_g6279.t1.exon4	383	.
NC_042494.1	4540816	4541739	UUID=1124_est_g6278.t1.intron	NA	.
NC_042494.1	4540979	4542354	UUID=2223_est_g6288.t1.intron	NA	.
NC_042494.1	4540983	4542364	UUID=1153_est_g6279.t1.intron	NA	.
NC_042494.1	4540983	4541739	UUID=2219_est_g6280.t1.intron	NA	.
NC_042494.1	4541740	4541896	UUID=1124_est_g6278.t1.exon9	191	.
NC_042494.1	4541740	4541896	UUID=2219_est_g6280.t1.exon3	191	.
NC_042494.1	4541897	4542354	UUID=1124_est_g6278.t1.intron	NA	.
NC_042494.1	4541897	4542354	UUID=2219_est_g6280.t1.intron	NA	.
NC_042494.1	4542355	4542586	UUID=1124_est_g6278.t1.exon11	322	.
NC_042494.1	4542355	4542621	UUID=2219_est_g6280.t1.exon1	337	.
NC_042494.1	4542355	4542562	UUID=2223_est_g6288.t1.exon1	257	.
NC_042494.1	4542365	4542558	UUID=1153_est_g6279.t1.exon1	237	.
NC_042494.1	4542622	4562621	UUID=2223_est_g6288.t1, UUID=2222_est_g6283.t1, UUID=2219_est_g6280.t1, UUID=1124_est_g6278.t1, UUID=1153_est_g6279.t1_FLANKdown	.	.
NC_042494.1	7469665	7489664	UUID=2397_UGT344E8_v2, UUID=2391_UGT344E7, UUID=2394_UGT344E8, UUID=2400_UGT344E9_FLANKup	.	.
NC_042494.1	7489665	7490503	UUID=2397_UGT344E8_v2_exon1	741	.
NC_042494.1	7489702	7490506	UUID=2391_UGT344E7_exon1	379	.
NC_042494.1	7489702	7490506	UUID=2394_UGT344E8_exon1	379	.
NC_042494.1	7489858	7490506	UUID=2400_UGT344E9_exon1	291	.
NC_042494.1	7490504	7492266	UUID=2397_UGT344E8_v2.intron	NA	.
NC_042494.1	7490507	7492245	UUID=2391_UGT344E7.intron	NA	.
NC_042494.1	7490507	7492245	UUID=2394_UGT344E8.intron	NA	.
NC_042494.1	7490507	7492245	UUID=2400_UGT344E9.intron	NA	.
NC_042494.1	7492246	7492472	UUID=2391_UGT344E7_exon2	315	.
NC_042494.1	7492246	7492472	UUID=2394_UGT344E8_exon2	315	.
NC_042494.1	7492246	7492472	UUID=2400_UGT344E9_exon2	315	.
NC_042494.1	7492267	7493023	UUID=2397_UGT344E8_v2_exon2	706	.
NC_042494.1	7492473	7492547	UUID=2391_UGT344E7.intron	NA	.
NC_042494.1	7492473	7492547	UUID=2394_UGT344E8.intron	NA	.
NC_042494.1	7492473	7492547	UUID=2400_UGT344E9.intron	NA	.
NC_042494.1	7492548	7493140	UUID=2391_UGT344E7_exon3	621	.
NC_042494.1	7492548	7492765	UUID=2394_UGT344E8_exon3	259	.
NC_042494.1	7492548	7492765	UUID=2400_UGT344E9_exon3	259	.
NC_042494.1	7493141	7513140	UUID=2397_UGT344E8_v2, UUID=2391_UGT344E7, UUID=2394_UGT344E8, UUID=2400_UGT344E9_FLANKdown	.	.
NC_042494.1	12719605	12739604	UUID=1072_CYP302A1_FLANKup	.	.
NC_042494.1	12739605	12739968	UUID=1072_CYP302A1_exon1	523	.
NC_042494.1	12739969	12741303	UUID=1072_CYP302A1.intron	NA	.
NC_042494.1	12741304	12741670	UUID=1072_CYP302A1_exon1	529	.
NC_042494.1	12741671	12758190	UUID=1072_CYP302A1.intron	NA	.
NC_042494.1	12758191	12758371	UUID=1072_CYP302A1_exon2	246	.
NC_042494.1	12758372	12758477	UUID=1072_CYP302A1.intron	NA	.
NC_042494.1	12758478	12758681	UUID=1072_CYP302A1_exon3	294	.
NC_042494.1	12758682	12758858	UUID=1072_CYP302A1.intron	NA	.
NC_042494.1	12758859	12759012	UUID=1072_CYP302A1_exon4	241	.
NC_042494.1	12759013	12760133	UUID=1072_CYP302A1.intron	NA	.
NC_042494.1	12760134	12760382	UUID=1072_CYP302A1_exon5	327	.
NC_042494.1	12760383	12761034	UUID=1072_CYP302A1.intron	NA	.
NC_042494.1	12761035	12761238	UUID=1072_CYP302A1_exon6	283	.
NC_042494.1	12761239	12761348	UUID=1072_CYP302A1.intron	NA	.
NC_042494.1	12761349	12761458	UUID=1072_CYP302A1_exon7	159	.
NC_042494.1	12761459	12781458	UUID=1072_CYP302A1_FLANKdown	.	.
NC_042494.1	12843440	12863439	UUID=1073_CYP302A1_FLANKup	.	.
NC_042494.1	12863440	12863643	UUID=1073_CYP302A1_exon6	289	.
NC_042494.1	12863644	12863753	UUID=1073_CYP302A1.intron	NA	.
NC_042494.1	12863754	12863863	UUID=1073_CYP302A1_exon7	159	.
NC_042494.1	12863864	12883863	UUID=1073_CYP302A1_FLANKdown	.	.
NC_042494.1	14227270	14247269	UUID=1091_CYP4CH1_FLANKup	.	.
NC_042494.1	14247270	14247520	UUID=1091_CYP4CH1_exon3	359	.
NC_042494.1	14247521	14247586	UUID=1091_CYP4CH1.intron	NA	.
NC_042494.1	14247587	14247878	UUID=1091_CYP4CH1_exon4	401	.
NC_042494.1	14247879	14249386	UUID=1091_CYP4CH1.intron	NA	.
NC_042494.1	14249387	14249585	UUID=1091_CYP4CH1_exon6	235	.
NC_042494.1	14249586	14249658	UUID=1091_CYP4CH1.intron	NA	.
NC_042494.1	14249659	14249921	UUID=1091_CYP4CH1_exon7	381	.
NC_042494.1	14249922	14269921	UUID=1091_CYP4CH1_FLANKdown	.	.
NC_042494.1	16205519	16225518	UUID=2354_UGT344D11_v2, UUID=2357_UGT344D12_v2, UUID=2358_UGT344D12_v3, UUID=2361_UGT344D13_v2, UUID=2362_UGT344D13_v3, UUID=2363_UGT344D14, UUID=2364_UGT344D14_v2, UUID=2365_UGT344D14_v3, UUID=2366_UGT344D15, UUID=2367_UGT344D15_v2, UUID=2370_UGT344D16_v2, UUID=2371_UGT344D16_v3, UUID=2372_UGT344D16_v4, UUID=2375_UGT344D17_v2, UUID=2376_UGT344D17_v3, UUID=2377_UGT344D17_v4, UUID=2378_UGT344D18, …	.	.
NC_042494.1	16225519	16225735	UUID=2354_UGT344D11_v2_exon3	287	.
NC_042494.1	16225519	16225735	UUID=2357_UGT344D12_v2_exon3	287	.
NC_042494.1	16225519	16225735	UUID=2358_UGT344D12_v3_exon2	276	.
NC_042494.1	16225519	16225735	UUID=2361_UGT344D13_v2_exon3	287	.
NC_042494.1	16225519	16225735	UUID=2362_UGT344D13_v3_exon2	276	.
NC_042494.1	16225519	16225735	UUID=2363_UGT344D14_exon3	287	.
NC_042494.1	16225519	16225735	UUID=2364_UGT344D14_v2_exon2	287	.
NC_042494.1	16225519	16225735	UUID=2365_UGT344D14_v3_exon2	276	.
NC_042494.1	16225519	16225735	UUID=2366_UGT344D15_exon3	287	.
NC_042494.1	16225519	16225735	UUID=2367_UGT344D15_v2_exon2	287	.
NC_042494.1	16225519	16225735	UUID=2370_UGT344D16_v2_exon3	287	.
NC_042494.1	16225519	16225735	UUID=2371_UGT344D16_v3_exon3	287	.
NC_042494.1	16225519	16225735	UUID=2372_UGT344D16_v4_exon2	276	.
NC_042494.1	16225519	16225735	UUID=2375_UGT344D17_v2_exon3	287	.
NC_042494.1	16225519	16225735	UUID=2376_UGT344D17_v3_exon3	287	.
NC_042494.1	16225519	16225735	UUID=2377_UGT344D17_v4_exon2	276	.
NC_042494.1	16225519	16225735	UUID=2378_UGT344D18_exon3	287	.
NC_042494.1	16225519	16225735	UUID=2379_UGT344D18_v2_exon2	287	.
NC_042494.1	16225519	16225735	UUID=2380_UGT344D18_v3_exon2	276	.
NC_042494.1	16225519	16225735	UUID=2381_UGT344D19_exon3	287	.
NC_042494.1	16225519	16225735	UUID=2382_UGT344D5_exon3	287	.
NC_042494.1	16225519	16225735	UUID=2385_UGT344D7_v2_exon3	287	.
NC_042494.1	16225519	16225735	UUID=2386_UGT344D7_v3_exon2	287	.
NC_042494.1	16225519	16225735	UUID=2389_UGT344D8_v2_exon3	287	.
NC_042494.1	16225519	16225735	UUID=2390_UGT344D9_exon3	287	.
NC_042494.1	16225520	16225735	UUID=2352_UGT344D11_exon2	291	.
NC_042494.1	16225520	16225735	UUID=2355_UGT344D12_exon2	291	.
NC_042494.1	16225520	16225735	UUID=2359_UGT344D13_exon2	291	.
NC_042494.1	16225520	16225735	UUID=2368_UGT344D16_exon2	291	.
NC_042494.1	16225520	16225735	UUID=2373_UGT344D17_exon2	291	.
NC_042494.1	16225520	16225735	UUID=2383_UGT344D7_exon2	291	.
NC_042494.1	16225520	16225735	UUID=2387_UGT344D8_exon2	291	.
NC_042494.1	16225736	16227623	UUID=2352_UGT344D11.intron	NA	.
NC_042494.1	16225736	16227550	UUID=2354_UGT344D11_v2.intron	NA	.
NC_042494.1	16225736	16227623	UUID=2355_UGT344D12.intron	NA	.
NC_042494.1	16225736	16227550	UUID=2357_UGT344D12_v2.intron	NA	.
NC_042494.1	16225736	16227624	UUID=2358_UGT344D12_v3.intron	NA	.
NC_042494.1	16225736	16227623	UUID=2359_UGT344D13.intron	NA	.
NC_042494.1	16225736	16227550	UUID=2361_UGT344D13_v2.intron	NA	.
NC_042494.1	16225736	16227624	UUID=2362_UGT344D13_v3.intron	NA	.
NC_042494.1	16225736	16227550	UUID=2363_UGT344D14.intron	NA	.
NC_042494.1	16225736	16242723	UUID=2364_UGT344D14_v2.intron	NA	.
NC_042494.1	16225736	16227624	UUID=2365_UGT344D14_v3.intron	NA	.
NC_042494.1	16225736	16227550	UUID=2366_UGT344D15.intron	NA	.
NC_042494.1	16225736	16242723	UUID=2367_UGT344D15_v2.intron	NA	.
NC_042494.1	16225736	16227623	UUID=2368_UGT344D16.intron	NA	.
NC_042494.1	16225736	16227550	UUID=2370_UGT344D16_v2.intron	NA	.
NC_042494.1	16225736	16242723	UUID=2371_UGT344D16_v3.intron	NA	.
NC_042494.1	16225736	16227624	UUID=2372_UGT344D16_v4.intron	NA	.
NC_042494.1	16225736	16227623	UUID=2373_UGT344D17.intron	NA	.
NC_042494.1	16225736	16227550	UUID=2375_UGT344D17_v2.intron	NA	.
NC_042494.1	16225736	16242723	UUID=2376_UGT344D17_v3.intron	NA	.
NC_042494.1	16225736	16227624	UUID=2377_UGT344D17_v4.intron	NA	.
NC_042494.1	16225736	16227586	UUID=2378_UGT344D18.intron	NA	.
NC_042494.1	16225736	16242723	UUID=2379_UGT344D18_v2.intron	NA	.
NC_042494.1	16225736	16227624	UUID=2380_UGT344D18_v3.intron	NA	.
NC_042494.1	16225736	16227550	UUID=2381_UGT344D19.intron	NA	.
NC_042494.1	16225736	16227550	UUID=2382_UGT344D5.intron	NA	.
NC_042494.1	16225736	16227623	UUID=2383_UGT344D7.intron	NA	.
NC_042494.1	16225736	16227550	UUID=2385_UGT344D7_v2.intron	NA	.
NC_042494.1	16225736	16242723	UUID=2386_UGT344D7_v3.intron	NA	.
NC_042494.1	16225736	16227623	UUID=2387_UGT344D8.intron	NA	.
NC_042494.1	16225736	16227550	UUID=2389_UGT344D8_v2.intron	NA	.
NC_042494.1	16225736	16227550	UUID=2390_UGT344D9.intron	NA	.
NC_042494.1	16227551	16228021	UUID=2354_UGT344D11_v2_exon1	294	.
NC_042494.1	16227551	16228021	UUID=2357_UGT344D12_v2_exon1	294	.
NC_042494.1	16227551	16228021	UUID=2361_UGT344D13_v2_exon1	294	.
NC_042494.1	16227551	16228021	UUID=2363_UGT344D14_exon1	294	.
NC_042494.1	16227551	16228021	UUID=2366_UGT344D15_exon1	294	.
NC_042494.1	16227551	16228021	UUID=2370_UGT344D16_v2_exon1	294	.
NC_042494.1	16227551	16228021	UUID=2375_UGT344D17_v2_exon1	294	.
NC_042494.1	16227551	16228021	UUID=2381_UGT344D19_exon1	294	.
NC_042494.1	16227551	16228021	UUID=2382_UGT344D5_exon1	294	.
NC_042494.1	16227551	16228021	UUID=2385_UGT344D7_v2_exon1	294	.
NC_042494.1	16227551	16228021	UUID=2389_UGT344D8_v2_exon1	294	.
NC_042494.1	16227551	16228021	UUID=2390_UGT344D9_exon1	294	.
NC_042494.1	16227587	16228021	UUID=2378_UGT344D18_exon1	289	.
NC_042494.1	16227624	16228386	UUID=2352_UGT344D11_exon1	623	.
NC_042494.1	16227624	16228386	UUID=2355_UGT344D12_exon1	623	.
NC_042494.1	16227624	16228386	UUID=2359_UGT344D13_exon1	623	.
NC_042494.1	16227624	16228386	UUID=2368_UGT344D16_exon1	623	.
NC_042494.1	16227624	16228386	UUID=2373_UGT344D17_exon1	623	.
NC_042494.1	16227624	16228386	UUID=2383_UGT344D7_exon1	623	.
NC_042494.1	16227624	16228386	UUID=2387_UGT344D8_exon1	623	.
NC_042494.1	16227625	16228386	UUID=2358_UGT344D12_v3_exon1	737	.
NC_042494.1	16227625	16228386	UUID=2362_UGT344D13_v3_exon1	737	.
NC_042494.1	16227625	16228386	UUID=2365_UGT344D14_v3_exon1	737	.
NC_042494.1	16227625	16228386	UUID=2372_UGT344D16_v4_exon1	737	.
NC_042494.1	16227625	16228386	UUID=2377_UGT344D17_v4_exon1	737	.
NC_042494.1	16227625	16228386	UUID=2380_UGT344D18_v3_exon1	737	.
NC_042494.1	16228022	16242723	UUID=2354_UGT344D11_v2.intron	NA	.
NC_042494.1	16228022	16242723	UUID=2357_UGT344D12_v2.intron	NA	.
NC_042494.1	16228022	16242723	UUID=2361_UGT344D13_v2.intron	NA	.
NC_042494.1	16228022	16242723	UUID=2363_UGT344D14.intron	NA	.
NC_042494.1	16228022	16242723	UUID=2366_UGT344D15.intron	NA	.
NC_042494.1	16228022	16242723	UUID=2370_UGT344D16_v2.intron	NA	.
NC_042494.1	16228022	16242723	UUID=2375_UGT344D17_v2.intron	NA	.
NC_042494.1	16228022	16242723	UUID=2378_UGT344D18.intron	NA	.
NC_042494.1	16228022	16242723	UUID=2381_UGT344D19.intron	NA	.
NC_042494.1	16228022	16242723	UUID=2382_UGT344D5.intron	NA	.
NC_042494.1	16228022	16242723	UUID=2385_UGT344D7_v2.intron	NA	.
NC_042494.1	16228022	16242723	UUID=2389_UGT344D8_v2.intron	NA	.
NC_042494.1	16228022	16242723	UUID=2390_UGT344D9.intron	NA	.
NC_042494.1	16228387	16242723	UUID=2352_UGT344D11.intron	NA	.
NC_042494.1	16228387	16242723	UUID=2355_UGT344D12.intron	NA	.
NC_042494.1	16228387	16242723	UUID=2358_UGT344D12_v3.intron	NA	.
NC_042494.1	16228387	16242723	UUID=2359_UGT344D13.intron	NA	.
NC_042494.1	16228387	16242723	UUID=2362_UGT344D13_v3.intron	NA	.
NC_042494.1	16228387	16242723	UUID=2365_UGT344D14_v3.intron	NA	.
NC_042494.1	16228387	16242723	UUID=2368_UGT344D16.intron	NA	.
NC_042494.1	16228387	16242723	UUID=2372_UGT344D16_v4.intron	NA	.
NC_042494.1	16228387	16242723	UUID=2373_UGT344D17.intron	NA	.
NC_042494.1	16228387	16242723	UUID=2377_UGT344D17_v4.intron	NA	.
NC_042494.1	16228387	16242723	UUID=2380_UGT344D18_v3.intron	NA	.
NC_042494.1	16228387	16242723	UUID=2383_UGT344D7.intron	NA	.
NC_042494.1	16228387	16242723	UUID=2387_UGT344D8.intron	NA	.
NC_042494.1	16242724	16242943	UUID=2352_UGT344D11_exon2	318	.
NC_042494.1	16242724	16242944	UUID=2354_UGT344D11_v2_exon3	309	.
NC_042494.1	16242724	16242943	UUID=2355_UGT344D12_exon2	318	.
NC_042494.1	16242724	16242944	UUID=2357_UGT344D12_v2_exon3	309	.
NC_042494.1	16242724	16242944	UUID=2358_UGT344D12_v3_exon2	292	.
NC_042494.1	16242724	16242943	UUID=2359_UGT344D13_exon2	318	.
NC_042494.1	16242724	16242944	UUID=2361_UGT344D13_v2_exon3	309	.
NC_042494.1	16242724	16242944	UUID=2362_UGT344D13_v3_exon2	292	.
NC_042494.1	16242724	16242944	UUID=2363_UGT344D14_exon3	309	.
NC_042494.1	16242724	16242944	UUID=2364_UGT344D14_v2_exon2	309	.
NC_042494.1	16242724	16242944	UUID=2365_UGT344D14_v3_exon2	292	.
NC_042494.1	16242724	16242944	UUID=2366_UGT344D15_exon3	309	.
NC_042494.1	16242724	16242944	UUID=2367_UGT344D15_v2_exon2	309	.
NC_042494.1	16242724	16242943	UUID=2368_UGT344D16_exon2	318	.
NC_042494.1	16242724	16242944	UUID=2370_UGT344D16_v2_exon3	309	.
NC_042494.1	16242724	16242944	UUID=2371_UGT344D16_v3_exon3	309	.
NC_042494.1	16242724	16242944	UUID=2372_UGT344D16_v4_exon2	292	.
NC_042494.1	16242724	16242943	UUID=2373_UGT344D17_exon2	318	.
NC_042494.1	16242724	16242944	UUID=2375_UGT344D17_v2_exon3	309	.
NC_042494.1	16242724	16242944	UUID=2376_UGT344D17_v3_exon3	309	.
NC_042494.1	16242724	16242944	UUID=2377_UGT344D17_v4_exon2	292	.
NC_042494.1	16242724	16242944	UUID=2378_UGT344D18_exon3	309	.
NC_042494.1	16242724	16242944	UUID=2379_UGT344D18_v2_exon2	309	.
NC_042494.1	16242724	16242944	UUID=2380_UGT344D18_v3_exon2	292	.
NC_042494.1	16242724	16242944	UUID=2381_UGT344D19_exon3	309	.
NC_042494.1	16242724	16242944	UUID=2382_UGT344D5_exon3	309	.
NC_042494.1	16242724	16242943	UUID=2383_UGT344D7_exon2	318	.
NC_042494.1	16242724	16242944	UUID=2385_UGT344D7_v2_exon3	309	.
NC_042494.1	16242724	16242944	UUID=2386_UGT344D7_v3_exon2	309	.
NC_042494.1	16242724	16242943	UUID=2387_UGT344D8_exon2	318	.
NC_042494.1	16242724	16242944	UUID=2389_UGT344D8_v2_exon3	309	.
NC_042494.1	16242724	16242944	UUID=2390_UGT344D9_exon3	309	.
NC_042494.1	16242945	16253759	UUID=2354_UGT344D11_v2.intron	NA	.
NC_042494.1	16242945	16253759	UUID=2357_UGT344D12_v2.intron	NA	.
NC_042494.1	16242945	16245200	UUID=2358_UGT344D12_v3.intron	NA	.
NC_042494.1	16242945	16253759	UUID=2361_UGT344D13_v2.intron	NA	.
NC_042494.1	16242945	16245200	UUID=2362_UGT344D13_v3.intron	NA	.
NC_042494.1	16242945	16253759	UUID=2363_UGT344D14.intron	NA	.
NC_042494.1	16242945	16253394	UUID=2364_UGT344D14_v2.intron	NA	.
NC_042494.1	16242945	16245200	UUID=2365_UGT344D14_v3.intron	NA	.
NC_042494.1	16242945	16253759	UUID=2366_UGT344D15.intron	NA	.
NC_042494.1	16242945	16253394	UUID=2367_UGT344D15_v2.intron	NA	.
NC_042494.1	16242945	16253759	UUID=2370_UGT344D16_v2.intron	NA	.
NC_042494.1	16242945	16253394	UUID=2371_UGT344D16_v3.intron	NA	.
NC_042494.1	16242945	16245200	UUID=2372_UGT344D16_v4.intron	NA	.
NC_042494.1	16242945	16253759	UUID=2375_UGT344D17_v2.intron	NA	.
NC_042494.1	16242945	16253394	UUID=2376_UGT344D17_v3.intron	NA	.
NC_042494.1	16242945	16245200	UUID=2377_UGT344D17_v4.intron	NA	.
NC_042494.1	16242945	16253759	UUID=2378_UGT344D18.intron	NA	.
NC_042494.1	16242945	16253394	UUID=2379_UGT344D18_v2.intron	NA	.
NC_042494.1	16242945	16245200	UUID=2380_UGT344D18_v3.intron	NA	.
NC_042494.1	16242945	16253759	UUID=2381_UGT344D19.intron	NA	.
NC_042494.1	16242945	16253759	UUID=2382_UGT344D5.intron	NA	.
NC_042494.1	16242945	16253759	UUID=2385_UGT344D7_v2.intron	NA	.
NC_042494.1	16242945	16253394	UUID=2386_UGT344D7_v3.intron	NA	.
NC_042494.1	16242945	16253759	UUID=2389_UGT344D8_v2.intron	NA	.
NC_042494.1	16242945	16253759	UUID=2390_UGT344D9.intron	NA	.
NC_042494.1	16245201	16245961	UUID=2358_UGT344D12_v3_exon1	774	.
NC_042494.1	16245201	16245961	UUID=2362_UGT344D13_v3_exon1	774	.
NC_042494.1	16245201	16245961	UUID=2365_UGT344D14_v3_exon1	774	.
NC_042494.1	16245201	16245961	UUID=2372_UGT344D16_v4_exon1	774	.
NC_042494.1	16245201	16245961	UUID=2377_UGT344D17_v4_exon1	774	.
NC_042494.1	16245201	16245961	UUID=2380_UGT344D18_v3_exon1	774	.
NC_042494.1	16245962	16257642	UUID=2358_UGT344D12_v3.intron	NA	.
NC_042494.1	16245962	16257642	UUID=2362_UGT344D13_v3.intron	NA	.
NC_042494.1	16245962	16257642	UUID=2365_UGT344D14_v3.intron	NA	.
NC_042494.1	16245962	16257642	UUID=2372_UGT344D16_v4.intron	NA	.
NC_042494.1	16245962	16257642	UUID=2377_UGT344D17_v4.intron	NA	.
NC_042494.1	16245962	16257642	UUID=2380_UGT344D18_v3.intron	NA	.
NC_042494.1	16253395	16254222	UUID=2364_UGT344D14_v2_exon1	588	.
NC_042494.1	16253395	16254222	UUID=2367_UGT344D15_v2_exon1	588	.
NC_042494.1	16253395	16254222	UUID=2371_UGT344D16_v3_exon2	588	.
NC_042494.1	16253395	16254222	UUID=2376_UGT344D17_v3_exon2	588	.
NC_042494.1	16253395	16254219	UUID=2379_UGT344D18_v2_exon1	582	.
NC_042494.1	16253395	16254222	UUID=2386_UGT344D7_v3_exon1	588	.
NC_042494.1	16253760	16254222	UUID=2354_UGT344D11_v2_exon1	302	.
NC_042494.1	16253760	16254222	UUID=2357_UGT344D12_v2_exon1	302	.
NC_042494.1	16253760	16254222	UUID=2361_UGT344D13_v2_exon1	302	.
NC_042494.1	16253760	16254222	UUID=2363_UGT344D14_exon1	302	.
NC_042494.1	16253760	16254222	UUID=2366_UGT344D15_exon1	302	.
NC_042494.1	16253760	16254222	UUID=2370_UGT344D16_v2_exon1	302	.
NC_042494.1	16253760	16254222	UUID=2375_UGT344D17_v2_exon1	302	.
NC_042494.1	16253760	16254219	UUID=2378_UGT344D18_exon1	296	.
NC_042494.1	16253760	16254222	UUID=2381_UGT344D19_exon1	302	.
NC_042494.1	16253760	16254222	UUID=2382_UGT344D5_exon1	302	.
NC_042494.1	16253760	16254222	UUID=2385_UGT344D7_v2_exon1	302	.
NC_042494.1	16253760	16254222	UUID=2389_UGT344D8_v2_exon1	302	.
NC_042494.1	16253760	16254222	UUID=2390_UGT344D9_exon1	302	.
NC_042494.1	16254220	16264094	UUID=2378_UGT344D18.intron	NA	.
NC_042494.1	16254220	16264094	UUID=2379_UGT344D18_v2.intron	NA	.
NC_042494.1	16254223	16264094	UUID=2354_UGT344D11_v2.intron	NA	.
NC_042494.1	16254223	16264094	UUID=2357_UGT344D12_v2.intron	NA	.
NC_042494.1	16254223	16264094	UUID=2361_UGT344D13_v2.intron	NA	.
NC_042494.1	16254223	16264094	UUID=2363_UGT344D14.intron	NA	.
NC_042494.1	16254223	16264094	UUID=2364_UGT344D14_v2.intron	NA	.
NC_042494.1	16254223	16264094	UUID=2366_UGT344D15.intron	NA	.
NC_042494.1	16254223	16264094	UUID=2367_UGT344D15_v2.intron	NA	.
NC_042494.1	16254223	16264094	UUID=2370_UGT344D16_v2.intron	NA	.
NC_042494.1	16254223	16264094	UUID=2371_UGT344D16_v3.intron	NA	.
NC_042494.1	16254223	16264094	UUID=2375_UGT344D17_v2.intron	NA	.
NC_042494.1	16254223	16264094	UUID=2376_UGT344D17_v3.intron	NA	.
NC_042494.1	16254223	16264094	UUID=2381_UGT344D19.intron	NA	.
NC_042494.1	16254223	16264094	UUID=2382_UGT344D5.intron	NA	.
NC_042494.1	16254223	16264094	UUID=2385_UGT344D7_v2.intron	NA	.
NC_042494.1	16254223	16264094	UUID=2386_UGT344D7_v3.intron	NA	.
NC_042494.1	16254223	16264094	UUID=2389_UGT344D8_v2.intron	NA	.
NC_042494.1	16254223	16264094	UUID=2390_UGT344D9.intron	NA	.
NC_042494.1	16257643	16258401	UUID=2358_UGT344D12_v3_exon1	699	.
NC_042494.1	16257643	16258401	UUID=2362_UGT344D13_v3_exon1	699	.
NC_042494.1	16257643	16258401	UUID=2365_UGT344D14_v3_exon1	699	.
NC_042494.1	16257643	16258401	UUID=2372_UGT344D16_v4_exon1	699	.
NC_042494.1	16257643	16258401	UUID=2377_UGT344D17_v4_exon1	699	.
NC_042494.1	16257643	16258401	UUID=2380_UGT344D18_v3_exon1	699	.
NC_042494.1	16258402	16261524	UUID=2358_UGT344D12_v3.intron	NA	.
NC_042494.1	16258402	16261524	UUID=2362_UGT344D13_v3.intron	NA	.
NC_042494.1	16258402	16261524	UUID=2365_UGT344D14_v3.intron	NA	.
NC_042494.1	16258402	16261524	UUID=2372_UGT344D16_v4.intron	NA	.
NC_042494.1	16258402	16261524	UUID=2377_UGT344D17_v4.intron	NA	.
NC_042494.1	16258402	16261524	UUID=2380_UGT344D18_v3.intron	NA	.
NC_042494.1	16261525	16262285	UUID=2358_UGT344D12_v3_exon1	664	.
NC_042494.1	16261525	16262285	UUID=2362_UGT344D13_v3_exon1	664	.
NC_042494.1	16261525	16262285	UUID=2365_UGT344D14_v3_exon1	664	.
NC_042494.1	16261525	16262285	UUID=2372_UGT344D16_v4_exon1	664	.
NC_042494.1	16261525	16262285	UUID=2377_UGT344D17_v4_exon1	664	.
NC_042494.1	16261525	16262285	UUID=2380_UGT344D18_v3_exon1	664	.
NC_042494.1	16262286	16263438	UUID=2358_UGT344D12_v3.intron	NA	.
NC_042494.1	16262286	16263438	UUID=2362_UGT344D13_v3.intron	NA	.
NC_042494.1	16262286	16263438	UUID=2365_UGT344D14_v3.intron	NA	.
NC_042494.1	16262286	16263438	UUID=2372_UGT344D16_v4.intron	NA	.
NC_042494.1	16262286	16263438	UUID=2377_UGT344D17_v4.intron	NA	.
NC_042494.1	16262286	16263438	UUID=2380_UGT344D18_v3.intron	NA	.
NC_042494.1	16263439	16264018	UUID=2356_UGT344D12_exon3	455	.
NC_042494.1	16263439	16264018	UUID=2358_UGT344D12_v3_exon3	483	.
NC_042494.1	16263439	16264018	UUID=2360_UGT344D13_exon3	455	.
NC_042494.1	16263439	16264018	UUID=2362_UGT344D13_v3_exon3	483	.
NC_042494.1	16263439	16264018	UUID=2365_UGT344D14_v3_exon3	483	.
NC_042494.1	16263439	16264018	UUID=2369_UGT344D16_exon3	455	.
NC_042494.1	16263439	16264018	UUID=2372_UGT344D16_v4_exon3	483	.
NC_042494.1	16263439	16264018	UUID=2374_UGT344D17_exon3	455	.
NC_042494.1	16263439	16264018	UUID=2377_UGT344D17_v4_exon3	483	.
NC_042494.1	16263439	16264018	UUID=2380_UGT344D18_v3_exon3	483	.
NC_042494.1	16263535	16264018	UUID=2353_UGT344D11_exon3	355	.
NC_042494.1	16263535	16264018	UUID=2384_UGT344D7_exon3	355	.
NC_042494.1	16263535	16264018	UUID=2388_UGT344D8_exon3	355	.
NC_042494.1	16264019	16264094	UUID=2353_UGT344D11.intron	NA	.
NC_042494.1	16264019	16264094	UUID=2356_UGT344D12.intron	NA	.
NC_042494.1	16264019	16264094	UUID=2358_UGT344D12_v3.intron	NA	.
NC_042494.1	16264019	16264094	UUID=2360_UGT344D13.intron	NA	.
NC_042494.1	16264019	16264094	UUID=2362_UGT344D13_v3.intron	NA	.
NC_042494.1	16264019	16264094	UUID=2365_UGT344D14_v3.intron	NA	.
NC_042494.1	16264019	16264094	UUID=2369_UGT344D16.intron	NA	.
NC_042494.1	16264019	16264094	UUID=2372_UGT344D16_v4.intron	NA	.
NC_042494.1	16264019	16264094	UUID=2374_UGT344D17.intron	NA	.
NC_042494.1	16264019	16264094	UUID=2377_UGT344D17_v4.intron	NA	.
NC_042494.1	16264019	16264094	UUID=2380_UGT344D18_v3.intron	NA	.
NC_042494.1	16264019	16264094	UUID=2384_UGT344D7.intron	NA	.
NC_042494.1	16264019	16264094	UUID=2388_UGT344D8.intron	NA	.
NC_042494.1	16264095	16264311	UUID=2353_UGT344D11_exon2	274	.
NC_042494.1	16264095	16264312	UUID=2354_UGT344D11_v2_exon3	265	.
NC_042494.1	16264095	16264311	UUID=2356_UGT344D12_exon2	274	.
NC_042494.1	16264095	16264312	UUID=2357_UGT344D12_v2_exon3	265	.
NC_042494.1	16264095	16264312	UUID=2358_UGT344D12_v3_exon2	259	.
NC_042494.1	16264095	16264311	UUID=2360_UGT344D13_exon2	274	.
NC_042494.1	16264095	16264312	UUID=2361_UGT344D13_v2_exon3	265	.
NC_042494.1	16264095	16264312	UUID=2362_UGT344D13_v3_exon2	259	.
NC_042494.1	16264095	16264312	UUID=2363_UGT344D14_exon3	265	.
NC_042494.1	16264095	16264312	UUID=2364_UGT344D14_v2_exon2	265	.
NC_042494.1	16264095	16264312	UUID=2365_UGT344D14_v3_exon2	259	.
NC_042494.1	16264095	16264312	UUID=2366_UGT344D15_exon3	265	.
NC_042494.1	16264095	16264312	UUID=2367_UGT344D15_v2_exon2	265	.
NC_042494.1	16264095	16264311	UUID=2369_UGT344D16_exon2	274	.
NC_042494.1	16264095	16264312	UUID=2370_UGT344D16_v2_exon3	265	.
NC_042494.1	16264095	16264312	UUID=2371_UGT344D16_v3_exon3	265	.
NC_042494.1	16264095	16264312	UUID=2372_UGT344D16_v4_exon2	259	.
NC_042494.1	16264095	16264311	UUID=2374_UGT344D17_exon2	274	.
NC_042494.1	16264095	16264312	UUID=2375_UGT344D17_v2_exon3	265	.
NC_042494.1	16264095	16264312	UUID=2376_UGT344D17_v3_exon3	265	.
NC_042494.1	16264095	16264312	UUID=2377_UGT344D17_v4_exon2	259	.
NC_042494.1	16264095	16264312	UUID=2378_UGT344D18_exon3	265	.
NC_042494.1	16264095	16264312	UUID=2379_UGT344D18_v2_exon2	265	.
NC_042494.1	16264095	16264312	UUID=2380_UGT344D18_v3_exon2	259	.
NC_042494.1	16264095	16264312	UUID=2381_UGT344D19_exon3	265	.
NC_042494.1	16264095	16264312	UUID=2382_UGT344D5_exon3	265	.
NC_042494.1	16264095	16264311	UUID=2384_UGT344D7_exon2	274	.
NC_042494.1	16264095	16264312	UUID=2385_UGT344D7_v2_exon3	265	.
NC_042494.1	16264095	16264312	UUID=2386_UGT344D7_v3_exon2	265	.
NC_042494.1	16264095	16264311	UUID=2388_UGT344D8_exon2	274	.
NC_042494.1	16264095	16264312	UUID=2389_UGT344D8_v2_exon3	265	.
NC_042494.1	16264095	16264312	UUID=2390_UGT344D9_exon3	265	.
NC_042494.1	16264312	16266079	UUID=2353_UGT344D11.intron	NA	.
NC_042494.1	16264312	16266079	UUID=2356_UGT344D12.intron	NA	.
NC_042494.1	16264312	16266079	UUID=2360_UGT344D13.intron	NA	.
NC_042494.1	16264312	16266079	UUID=2369_UGT344D16.intron	NA	.
NC_042494.1	16264312	16266079	UUID=2374_UGT344D17.intron	NA	.
NC_042494.1	16264312	16266079	UUID=2384_UGT344D7.intron	NA	.
NC_042494.1	16264312	16266079	UUID=2388_UGT344D8.intron	NA	.
NC_042494.1	16264313	16266079	UUID=2354_UGT344D11_v2.intron	NA	.
NC_042494.1	16264313	16266079	UUID=2357_UGT344D12_v2.intron	NA	.
NC_042494.1	16264313	16266079	UUID=2358_UGT344D12_v3.intron	NA	.
NC_042494.1	16264313	16266079	UUID=2361_UGT344D13_v2.intron	NA	.
NC_042494.1	16264313	16266079	UUID=2362_UGT344D13_v3.intron	NA	.
NC_042494.1	16264313	16266079	UUID=2363_UGT344D14.intron	NA	.
NC_042494.1	16264313	16266079	UUID=2364_UGT344D14_v2.intron	NA	.
NC_042494.1	16264313	16266079	UUID=2365_UGT344D14_v3.intron	NA	.
NC_042494.1	16264313	16266079	UUID=2366_UGT344D15.intron	NA	.
NC_042494.1	16264313	16266079	UUID=2367_UGT344D15_v2.intron	NA	.
NC_042494.1	16264313	16266079	UUID=2370_UGT344D16_v2.intron	NA	.
NC_042494.1	16264313	16266079	UUID=2371_UGT344D16_v3.intron	NA	.
NC_042494.1	16264313	16266079	UUID=2372_UGT344D16_v4.intron	NA	.
NC_042494.1	16264313	16266079	UUID=2375_UGT344D17_v2.intron	NA	.
NC_042494.1	16264313	16266079	UUID=2376_UGT344D17_v3.intron	NA	.
NC_042494.1	16264313	16266079	UUID=2377_UGT344D17_v4.intron	NA	.
NC_042494.1	16264313	16266079	UUID=2378_UGT344D18.intron	NA	.
NC_042494.1	16264313	16266079	UUID=2379_UGT344D18_v2.intron	NA	.
NC_042494.1	16264313	16266079	UUID=2380_UGT344D18_v3.intron	NA	.
NC_042494.1	16264313	16266079	UUID=2381_UGT344D19.intron	NA	.
NC_042494.1	16264313	16266079	UUID=2382_UGT344D5.intron	NA	.
NC_042494.1	16264313	16266079	UUID=2385_UGT344D7_v2.intron	NA	.
NC_042494.1	16264313	16266079	UUID=2386_UGT344D7_v3.intron	NA	.
NC_042494.1	16264313	16266079	UUID=2389_UGT344D8_v2.intron	NA	.
NC_042494.1	16264313	16266079	UUID=2390_UGT344D9.intron	NA	.
NC_042494.1	16266080	16266299	UUID=2353_UGT344D11_exon2	291	.
NC_042494.1	16266080	16266300	UUID=2354_UGT344D11_v2_exon3	281	.
NC_042494.1	16266080	16266299	UUID=2356_UGT344D12_exon2	291	.
NC_042494.1	16266080	16266300	UUID=2357_UGT344D12_v2_exon3	281	.
NC_042494.1	16266080	16266300	UUID=2358_UGT344D12_v3_exon2	276	.
NC_042494.1	16266080	16266299	UUID=2360_UGT344D13_exon2	291	.
NC_042494.1	16266080	16266300	UUID=2361_UGT344D13_v2_exon3	281	.
NC_042494.1	16266080	16266300	UUID=2362_UGT344D13_v3_exon2	276	.
NC_042494.1	16266080	16266300	UUID=2363_UGT344D14_exon3	281	.
NC_042494.1	16266080	16266300	UUID=2364_UGT344D14_v2_exon2	281	.
NC_042494.1	16266080	16266300	UUID=2365_UGT344D14_v3_exon2	276	.
NC_042494.1	16266080	16266300	UUID=2366_UGT344D15_exon3	281	.
NC_042494.1	16266080	16266300	UUID=2367_UGT344D15_v2_exon2	281	.
NC_042494.1	16266080	16266299	UUID=2369_UGT344D16_exon2	291	.
NC_042494.1	16266080	16266300	UUID=2370_UGT344D16_v2_exon3	281	.
NC_042494.1	16266080	16266300	UUID=2371_UGT344D16_v3_exon3	281	.
NC_042494.1	16266080	16266300	UUID=2372_UGT344D16_v4_exon2	276	.
NC_042494.1	16266080	16266299	UUID=2374_UGT344D17_exon2	291	.
NC_042494.1	16266080	16266300	UUID=2375_UGT344D17_v2_exon3	281	.
NC_042494.1	16266080	16266300	UUID=2376_UGT344D17_v3_exon3	281	.
NC_042494.1	16266080	16266300	UUID=2377_UGT344D17_v4_exon2	276	.
NC_042494.1	16266080	16266300	UUID=2378_UGT344D18_exon3	281	.
NC_042494.1	16266080	16266300	UUID=2379_UGT344D18_v2_exon2	281	.
NC_042494.1	16266080	16266300	UUID=2380_UGT344D18_v3_exon2	276	.
NC_042494.1	16266080	16266300	UUID=2381_UGT344D19_exon3	281	.
NC_042494.1	16266080	16266300	UUID=2382_UGT344D5_exon3	281	.
NC_042494.1	16266080	16266299	UUID=2384_UGT344D7_exon2	291	.
NC_042494.1	16266080	16266300	UUID=2385_UGT344D7_v2_exon3	281	.
NC_042494.1	16266080	16266300	UUID=2386_UGT344D7_v3_exon2	281	.
NC_042494.1	16266080	16266299	UUID=2388_UGT344D8_exon2	291	.
NC_042494.1	16266080	16266300	UUID=2389_UGT344D8_v2_exon3	281	.
NC_042494.1	16266080	16266300	UUID=2390_UGT344D9_exon3	281	.
NC_042494.1	16266300	16267470	UUID=2353_UGT344D11.intron	NA	.
NC_042494.1	16266300	16267470	UUID=2356_UGT344D12.intron	NA	.
NC_042494.1	16266300	16267470	UUID=2360_UGT344D13.intron	NA	.
NC_042494.1	16266300	16267470	UUID=2369_UGT344D16.intron	NA	.
NC_042494.1	16266300	16267470	UUID=2374_UGT344D17.intron	NA	.
NC_042494.1	16266300	16267470	UUID=2384_UGT344D7.intron	NA	.
NC_042494.1	16266300	16267470	UUID=2388_UGT344D8.intron	NA	.
NC_042494.1	16266301	16267470	UUID=2354_UGT344D11_v2.intron	NA	.
NC_042494.1	16266301	16267470	UUID=2357_UGT344D12_v2.intron	NA	.
NC_042494.1	16266301	16267470	UUID=2358_UGT344D12_v3.intron	NA	.
NC_042494.1	16266301	16267470	UUID=2361_UGT344D13_v2.intron	NA	.
NC_042494.1	16266301	16267470	UUID=2362_UGT344D13_v3.intron	NA	.
NC_042494.1	16266301	16267470	UUID=2363_UGT344D14.intron	NA	.
NC_042494.1	16266301	16267470	UUID=2364_UGT344D14_v2.intron	NA	.
NC_042494.1	16266301	16267470	UUID=2365_UGT344D14_v3.intron	NA	.
NC_042494.1	16266301	16267470	UUID=2366_UGT344D15.intron	NA	.
NC_042494.1	16266301	16267470	UUID=2367_UGT344D15_v2.intron	NA	.
NC_042494.1	16266301	16267470	UUID=2370_UGT344D16_v2.intron	NA	.
NC_042494.1	16266301	16267470	UUID=2371_UGT344D16_v3.intron	NA	.
NC_042494.1	16266301	16267470	UUID=2372_UGT344D16_v4.intron	NA	.
NC_042494.1	16266301	16267470	UUID=2375_UGT344D17_v2.intron	NA	.
NC_042494.1	16266301	16267470	UUID=2376_UGT344D17_v3.intron	NA	.
NC_042494.1	16266301	16267470	UUID=2377_UGT344D17_v4.intron	NA	.
NC_042494.1	16266301	16267470	UUID=2378_UGT344D18.intron	NA	.
NC_042494.1	16266301	16267470	UUID=2379_UGT344D18_v2.intron	NA	.
NC_042494.1	16266301	16267470	UUID=2380_UGT344D18_v3.intron	NA	.
NC_042494.1	16266301	16267470	UUID=2381_UGT344D19.intron	NA	.
NC_042494.1	16266301	16267470	UUID=2382_UGT344D5.intron	NA	.
NC_042494.1	16266301	16267470	UUID=2385_UGT344D7_v2.intron	NA	.
NC_042494.1	16266301	16267470	UUID=2386_UGT344D7_v3.intron	NA	.
NC_042494.1	16266301	16267470	UUID=2389_UGT344D8_v2.intron	NA	.
NC_042494.1	16266301	16267470	UUID=2390_UGT344D9.intron	NA	.
NC_042494.1	16267471	16267539	UUID=2303_UGT344A27_exon2	80.5	.
NC_042494.1	16267471	16267665	UUID=2353_UGT344D11_exon2	274	.
NC_042494.1	16267471	16267666	UUID=2354_UGT344D11_v2_exon3	265	.
NC_042494.1	16267471	16267665	UUID=2356_UGT344D12_exon2	274	.
NC_042494.1	16267471	16267666	UUID=2357_UGT344D12_v2_exon3	265	.
NC_042494.1	16267471	16267666	UUID=2358_UGT344D12_v3_exon2	254	.
NC_042494.1	16267471	16267665	UUID=2360_UGT344D13_exon2	274	.
NC_042494.1	16267471	16267666	UUID=2361_UGT344D13_v2_exon3	265	.
NC_042494.1	16267471	16267666	UUID=2362_UGT344D13_v3_exon2	254	.
NC_042494.1	16267471	16267666	UUID=2363_UGT344D14_exon3	265	.
NC_042494.1	16267471	16267666	UUID=2364_UGT344D14_v2_exon2	265	.
NC_042494.1	16267471	16267666	UUID=2365_UGT344D14_v3_exon2	254	.
NC_042494.1	16267471	16267666	UUID=2366_UGT344D15_exon3	265	.
NC_042494.1	16267471	16267666	UUID=2367_UGT344D15_v2_exon2	265	.
NC_042494.1	16267471	16267665	UUID=2369_UGT344D16_exon2	274	.
NC_042494.1	16267471	16267666	UUID=2370_UGT344D16_v2_exon3	265	.
NC_042494.1	16267471	16267666	UUID=2371_UGT344D16_v3_exon3	265	.
NC_042494.1	16267471	16267666	UUID=2372_UGT344D16_v4_exon2	254	.
NC_042494.1	16267471	16267665	UUID=2374_UGT344D17_exon2	274	.
NC_042494.1	16267471	16267666	UUID=2375_UGT344D17_v2_exon3	265	.
NC_042494.1	16267471	16267666	UUID=2376_UGT344D17_v3_exon3	265	.
NC_042494.1	16267471	16267666	UUID=2377_UGT344D17_v4_exon2	254	.
NC_042494.1	16267471	16267666	UUID=2378_UGT344D18_exon3	265	.
NC_042494.1	16267471	16267666	UUID=2379_UGT344D18_v2_exon2	265	.
NC_042494.1	16267471	16267666	UUID=2380_UGT344D18_v3_exon2	254	.
NC_042494.1	16267471	16267666	UUID=2381_UGT344D19_exon3	265	.
NC_042494.1	16267471	16267666	UUID=2382_UGT344D5_exon3	265	.
NC_042494.1	16267471	16267665	UUID=2384_UGT344D7_exon2	274	.
NC_042494.1	16267471	16267666	UUID=2385_UGT344D7_v2_exon3	265	.
NC_042494.1	16267471	16267666	UUID=2386_UGT344D7_v3_exon2	265	.
NC_042494.1	16267471	16267665	UUID=2388_UGT344D8_exon2	274	.
NC_042494.1	16267471	16267666	UUID=2389_UGT344D8_v2_exon3	265	.
NC_042494.1	16267471	16267666	UUID=2390_UGT344D9_exon3	265	.
NC_042494.1	16267540	16278590	UUID=2303_UGT344A27.intron	NA	.
NC_042494.1	16267666	16278590	UUID=2353_UGT344D11.intron	NA	.
NC_042494.1	16267666	16278590	UUID=2356_UGT344D12.intron	NA	.
NC_042494.1	16267666	16278590	UUID=2360_UGT344D13.intron	NA	.
NC_042494.1	16267666	16278590	UUID=2369_UGT344D16.intron	NA	.
NC_042494.1	16267666	16278590	UUID=2374_UGT344D17.intron	NA	.
NC_042494.1	16267666	16278590	UUID=2384_UGT344D7.intron	NA	.
NC_042494.1	16267666	16278590	UUID=2388_UGT344D8.intron	NA	.
NC_042494.1	16267667	16278590	UUID=2354_UGT344D11_v2.intron	NA	.
NC_042494.1	16267667	16278590	UUID=2357_UGT344D12_v2.intron	NA	.
NC_042494.1	16267667	16278590	UUID=2358_UGT344D12_v3.intron	NA	.
NC_042494.1	16267667	16278590	UUID=2361_UGT344D13_v2.intron	NA	.
NC_042494.1	16267667	16278590	UUID=2362_UGT344D13_v3.intron	NA	.
NC_042494.1	16267667	16278590	UUID=2363_UGT344D14.intron	NA	.
NC_042494.1	16267667	16278590	UUID=2364_UGT344D14_v2.intron	NA	.
NC_042494.1	16267667	16278590	UUID=2365_UGT344D14_v3.intron	NA	.
NC_042494.1	16267667	16278590	UUID=2366_UGT344D15.intron	NA	.
NC_042494.1	16267667	16278590	UUID=2367_UGT344D15_v2.intron	NA	.
NC_042494.1	16267667	16278590	UUID=2370_UGT344D16_v2.intron	NA	.
NC_042494.1	16267667	16278590	UUID=2371_UGT344D16_v3.intron	NA	.
NC_042494.1	16267667	16278590	UUID=2372_UGT344D16_v4.intron	NA	.
NC_042494.1	16267667	16278590	UUID=2375_UGT344D17_v2.intron	NA	.
NC_042494.1	16267667	16278590	UUID=2376_UGT344D17_v3.intron	NA	.
NC_042494.1	16267667	16278590	UUID=2377_UGT344D17_v4.intron	NA	.
NC_042494.1	16267667	16278590	UUID=2378_UGT344D18.intron	NA	.
NC_042494.1	16267667	16278590	UUID=2379_UGT344D18_v2.intron	NA	.
NC_042494.1	16267667	16278590	UUID=2380_UGT344D18_v3.intron	NA	.
NC_042494.1	16267667	16278590	UUID=2381_UGT344D19.intron	NA	.
NC_042494.1	16267667	16278590	UUID=2382_UGT344D5.intron	NA	.
NC_042494.1	16267667	16278590	UUID=2385_UGT344D7_v2.intron	NA	.
NC_042494.1	16267667	16278590	UUID=2386_UGT344D7_v3.intron	NA	.
NC_042494.1	16267667	16278590	UUID=2389_UGT344D8_v2.intron	NA	.
NC_042494.1	16267667	16278590	UUID=2390_UGT344D9.intron	NA	.
NC_042494.1	16278591	16278685	UUID=2303_UGT344A27_exon2	104	.
NC_042494.1	16278591	16278810	UUID=2353_UGT344D11_exon2	279	.
NC_042494.1	16278591	16278811	UUID=2354_UGT344D11_v2_exon3	270	.
NC_042494.1	16278591	16278810	UUID=2356_UGT344D12_exon2	279	.
NC_042494.1	16278591	16278811	UUID=2357_UGT344D12_v2_exon3	270	.
NC_042494.1	16278591	16278811	UUID=2358_UGT344D12_v3_exon2	254	.
NC_042494.1	16278591	16278810	UUID=2360_UGT344D13_exon2	279	.
NC_042494.1	16278591	16278811	UUID=2361_UGT344D13_v2_exon3	270	.
NC_042494.1	16278591	16278811	UUID=2362_UGT344D13_v3_exon2	254	.
NC_042494.1	16278591	16278811	UUID=2363_UGT344D14_exon3	270	.
NC_042494.1	16278591	16278811	UUID=2364_UGT344D14_v2_exon2	270	.
NC_042494.1	16278591	16278811	UUID=2365_UGT344D14_v3_exon2	254	.
NC_042494.1	16278591	16278811	UUID=2366_UGT344D15_exon3	270	.
NC_042494.1	16278591	16278811	UUID=2367_UGT344D15_v2_exon2	270	.
NC_042494.1	16278591	16278810	UUID=2369_UGT344D16_exon2	279	.
NC_042494.1	16278591	16278811	UUID=2370_UGT344D16_v2_exon3	270	.
NC_042494.1	16278591	16278811	UUID=2371_UGT344D16_v3_exon3	270	.
NC_042494.1	16278591	16278811	UUID=2372_UGT344D16_v4_exon2	254	.
NC_042494.1	16278591	16278810	UUID=2374_UGT344D17_exon2	279	.
NC_042494.1	16278591	16278811	UUID=2375_UGT344D17_v2_exon3	270	.
NC_042494.1	16278591	16278811	UUID=2376_UGT344D17_v3_exon3	270	.
NC_042494.1	16278591	16278811	UUID=2377_UGT344D17_v4_exon2	254	.
NC_042494.1	16278591	16278811	UUID=2378_UGT344D18_exon3	270	.
NC_042494.1	16278591	16278811	UUID=2379_UGT344D18_v2_exon2	270	.
NC_042494.1	16278591	16278811	UUID=2380_UGT344D18_v3_exon2	254	.
NC_042494.1	16278591	16278811	UUID=2381_UGT344D19_exon3	270	.
NC_042494.1	16278591	16278811	UUID=2382_UGT344D5_exon3	270	.
NC_042494.1	16278591	16278810	UUID=2384_UGT344D7_exon2	279	.
NC_042494.1	16278591	16278811	UUID=2385_UGT344D7_v2_exon3	270	.
NC_042494.1	16278591	16278811	UUID=2386_UGT344D7_v3_exon2	270	.
NC_042494.1	16278591	16278810	UUID=2388_UGT344D8_exon2	279	.
NC_042494.1	16278591	16278811	UUID=2389_UGT344D8_v2_exon3	270	.
NC_042494.1	16278591	16278811	UUID=2390_UGT344D9_exon3	270	.
NC_042494.1	16278812	16282238	UUID=2354_UGT344D11_v2.intron	NA	.
NC_042494.1	16278812	16282238	UUID=2357_UGT344D12_v2.intron	NA	.
NC_042494.1	16278812	16281874	UUID=2358_UGT344D12_v3.intron	NA	.
NC_042494.1	16278812	16282238	UUID=2361_UGT344D13_v2.intron	NA	.
NC_042494.1	16278812	16281874	UUID=2362_UGT344D13_v3.intron	NA	.
NC_042494.1	16278812	16282238	UUID=2363_UGT344D14.intron	NA	.
NC_042494.1	16278812	16281874	UUID=2364_UGT344D14_v2.intron	NA	.
NC_042494.1	16278812	16281874	UUID=2365_UGT344D14_v3.intron	NA	.
NC_042494.1	16278812	16282238	UUID=2366_UGT344D15.intron	NA	.
NC_042494.1	16278812	16281874	UUID=2367_UGT344D15_v2.intron	NA	.
NC_042494.1	16278812	16282238	UUID=2370_UGT344D16_v2.intron	NA	.
NC_042494.1	16278812	16281874	UUID=2371_UGT344D16_v3.intron	NA	.
NC_042494.1	16278812	16281874	UUID=2372_UGT344D16_v4.intron	NA	.
NC_042494.1	16278812	16282238	UUID=2375_UGT344D17_v2.intron	NA	.
NC_042494.1	16278812	16281874	UUID=2376_UGT344D17_v3.intron	NA	.
NC_042494.1	16278812	16281874	UUID=2377_UGT344D17_v4.intron	NA	.
NC_042494.1	16278812	16282238	UUID=2378_UGT344D18.intron	NA	.
NC_042494.1	16278812	16281874	UUID=2379_UGT344D18_v2.intron	NA	.
NC_042494.1	16278812	16281874	UUID=2380_UGT344D18_v3.intron	NA	.
NC_042494.1	16278812	16282238	UUID=2381_UGT344D19.intron	NA	.
NC_042494.1	16278812	16282238	UUID=2382_UGT344D5.intron	NA	.
NC_042494.1	16278812	16282238	UUID=2385_UGT344D7_v2.intron	NA	.
NC_042494.1	16278812	16281874	UUID=2386_UGT344D7_v3.intron	NA	.
NC_042494.1	16278812	16282238	UUID=2389_UGT344D8_v2.intron	NA	.
NC_042494.1	16278812	16282238	UUID=2390_UGT344D9.intron	NA	.
NC_042494.1	16281875	16282635	UUID=2358_UGT344D12_v3_exon1	736	.
NC_042494.1	16281875	16282635	UUID=2362_UGT344D13_v3_exon1	736	.
NC_042494.1	16281875	16282716	UUID=2364_UGT344D14_v2_exon1	636	.
NC_042494.1	16281875	16282635	UUID=2365_UGT344D14_v3_exon1	736	.
NC_042494.1	16281875	16282716	UUID=2367_UGT344D15_v2_exon1	636	.
NC_042494.1	16281875	16282716	UUID=2371_UGT344D16_v3_exon2	636	.
NC_042494.1	16281875	16282635	UUID=2372_UGT344D16_v4_exon1	736	.
NC_042494.1	16281875	16282716	UUID=2376_UGT344D17_v3_exon2	636	.
NC_042494.1	16281875	16282635	UUID=2377_UGT344D17_v4_exon1	736	.
NC_042494.1	16281875	16282646	UUID=2379_UGT344D18_v2_exon1	628	.
NC_042494.1	16281875	16282635	UUID=2380_UGT344D18_v3_exon1	736	.
NC_042494.1	16281875	16282716	UUID=2386_UGT344D7_v3_exon1	636	.
NC_042494.1	16282239	16282662	UUID=2354_UGT344D11_v2_exon1	368	.
NC_042494.1	16282239	16282662	UUID=2357_UGT344D12_v2_exon1	368	.
NC_042494.1	16282239	16282662	UUID=2361_UGT344D13_v2_exon1	368	.
NC_042494.1	16282239	16282662	UUID=2363_UGT344D14_exon1	368	.
NC_042494.1	16282239	16282662	UUID=2366_UGT344D15_exon1	368	.
NC_042494.1	16282239	16282662	UUID=2370_UGT344D16_v2_exon1	368	.
NC_042494.1	16282239	16282662	UUID=2375_UGT344D17_v2_exon1	368	.
NC_042494.1	16282239	16282662	UUID=2378_UGT344D18_exon1	368	.
NC_042494.1	16282239	16282662	UUID=2381_UGT344D19_exon1	368	.
NC_042494.1	16282239	16282662	UUID=2382_UGT344D5_exon1	368	.
NC_042494.1	16282239	16282662	UUID=2385_UGT344D7_v2_exon1	368	.
NC_042494.1	16282239	16282662	UUID=2389_UGT344D8_v2_exon1	368	.
NC_042494.1	16282239	16282662	UUID=2390_UGT344D9_exon1	368	.
NC_042494.1	16282717	16302716	UUID=2354_UGT344D11_v2, UUID=2357_UGT344D12_v2, UUID=2358_UGT344D12_v3, UUID=2361_UGT344D13_v2, UUID=2362_UGT344D13_v3, UUID=2363_UGT344D14, UUID=2364_UGT344D14_v2, UUID=2365_UGT344D14_v3, UUID=2366_UGT344D15, UUID=2367_UGT344D15_v2, UUID=2370_UGT344D16_v2, UUID=2371_UGT344D16_v3, UUID=2372_UGT344D16_v4, UUID=2375_UGT344D17_v2, UUID=2376_UGT344D17_v3, UUID=2377_UGT344D17_v4, UUID=2378_UGT344D18, …	.	.
NC_042494.1	21026259	21046258	UUID=2238_gst_g10516.t1_FLANKup	.	.
NC_042494.1	21046259	21046575	UUID=2238_gst_g10516.t1.exon1	189	.
NC_042494.1	21046576	21046897	UUID=2238_gst_g10516.t1.intron	NA	.
NC_042494.1	21046898	21047063	UUID=2238_gst_g10516.t1.exon2	263	.
NC_042494.1	21047064	21048699	UUID=2238_gst_g10516.t1.intron	NA	.
NC_042494.1	21048700	21048842	UUID=2238_gst_g10516.t1.exon3	204	.
NC_042494.1	21048843	21049457	UUID=2238_gst_g10516.t1.intron	NA	.
NC_042494.1	21049458	21049797	UUID=2238_gst_g10516.t1.exon4	396	.
NC_042494.1	21049798	21052058	UUID=2238_gst_g10516.t1.intron	NA	.
NC_042494.1	21052059	21052186	UUID=2238_gst_g10516.t1.exon4	191	.
NC_042494.1	21052187	21072186	UUID=2238_gst_g10516.t1_FLANKdown	.	.
NC_042494.1	24742264	24762263	UUID=2284_UGT343A10, UUID=2287_UGT343A15, UUID=2288_UGT343A16, UUID=2290_UGT343A5_FLANKup	.	.
NC_042494.1	24762264	24762507	UUID=2284_UGT343A10_exon4	357	.
NC_042494.1	24762264	24762507	UUID=2287_UGT343A15_exon5	357	.
NC_042494.1	24762264	24762507	UUID=2288_UGT343A16_exon5	357	.
NC_042494.1	24762264	24762507	UUID=2290_UGT343A5_exon5	357	.
NC_042494.1	24762508	24762560	UUID=2284_UGT343A10.intron	NA	.
NC_042494.1	24762508	24762560	UUID=2287_UGT343A15.intron	NA	.
NC_042494.1	24762508	24762560	UUID=2288_UGT343A16.intron	NA	.
NC_042494.1	24762508	24762560	UUID=2290_UGT343A5.intron	NA	.
NC_042494.1	24762561	24762784	UUID=2284_UGT343A10_exon3	303	.
NC_042494.1	24762561	24762784	UUID=2287_UGT343A15_exon4	303	.
NC_042494.1	24762561	24762784	UUID=2288_UGT343A16_exon4	303	.
NC_042494.1	24762561	24762784	UUID=2290_UGT343A5_exon4	303	.
NC_042494.1	24762785	24762883	UUID=2284_UGT343A10.intron	NA	.
NC_042494.1	24762785	24762883	UUID=2287_UGT343A15.intron	NA	.
NC_042494.1	24762785	24762883	UUID=2288_UGT343A16.intron	NA	.
NC_042494.1	24762785	24762883	UUID=2290_UGT343A5.intron	NA	.
NC_042494.1	24762884	24763113	UUID=2284_UGT343A10_exon2	331	.
NC_042494.1	24762884	24763113	UUID=2287_UGT343A15_exon3	331	.
NC_042494.1	24762884	24763113	UUID=2288_UGT343A16_exon3	331	.
NC_042494.1	24762884	24763113	UUID=2290_UGT343A5_exon3	331	.
NC_042494.1	24763114	24763768	UUID=2284_UGT343A10.intron	NA	.
NC_042494.1	24763114	24763768	UUID=2287_UGT343A15.intron	NA	.
NC_042494.1	24763114	24763768	UUID=2288_UGT343A16.intron	NA	.
NC_042494.1	24763114	24763768	UUID=2290_UGT343A5.intron	NA	.
NC_042494.1	24763769	24764346	UUID=2284_UGT343A10_exon1	846	.
NC_042494.1	24763769	24764358	UUID=2287_UGT343A15_exon2	869	.
NC_042494.1	24763769	24764394	UUID=2288_UGT343A16_exon2	887	.
NC_042494.1	24763769	24764358	UUID=2290_UGT343A5_exon2	869	.
NC_042494.1	24764395	24784394	UUID=2284_UGT343A10, UUID=2287_UGT343A15, UUID=2288_UGT343A16, UUID=2290_UGT343A5_FLANKdown	.	.
NC_042494.1	26283320	26303319	UUID=1089_CYP380C9, UUID=1085_CYP380C7, UUID=1086_CYP380C8_FLANKup	.	.
NC_042494.1	26303320	26303495	UUID=1089_CYP380C9_exon12	137	.
NC_042494.1	26303496	26303575	UUID=1089_CYP380C9.intron	NA	.
NC_042494.1	26303576	26303761	UUID=1085_CYP380C7_exon11	283	.
NC_042494.1	26303576	26303753	UUID=1089_CYP380C9_exon11	102	.
NC_042494.1	26303762	26303822	UUID=1085_CYP380C7.intron	NA	.
NC_042494.1	26303823	26303990	UUID=1085_CYP380C7_exon10	217	.
NC_042494.1	26303824	26303990	UUID=1086_CYP380C8_exon10	110	.
NC_042494.1	26303991	26305755	UUID=1085_CYP380C7.intron	NA	.
NC_042494.1	26303991	26305376	UUID=1086_CYP380C8.intron	NA	.
NC_042494.1	26305377	26305479	UUID=1086_CYP380C8_exon8	137	.
NC_042494.1	26305756	26305881	UUID=1085_CYP380C7_exon6	189	.
NC_042494.1	26305882	26305963	UUID=1085_CYP380C7.intron	NA	.
NC_042494.1	26305964	26306032	UUID=1085_CYP380C7_exon5	111	.
NC_042494.1	26306033	26306099	UUID=1085_CYP380C7.intron	NA	.
NC_042494.1	26306100	26306288	UUID=1085_CYP380C7_exon4	289	.
NC_042494.1	26306289	26343022	UUID=1089_CYP380C9, UUID=1085_CYP380C7, UUID=1086_CYP380C8_FLANKdown,UUID=1087_CYP380C8_FLANKup	.	.
NC_042494.1	26343023	26343190	UUID=1087_CYP380C8_exon10	244	.
NC_042494.1	26343191	26346759	UUID=1087_CYP380C8.intron	NA	.
NC_042494.1	26346760	26346942	UUID=1087_CYP380C8_exon11	289	.
NC_042494.1	26346943	26347018	UUID=1087_CYP380C8.intron	NA	.
NC_042494.1	26347019	26347206	UUID=1087_CYP380C8_exon12	257	.
NC_042494.1	26347207	26367206	UUID=1087_CYP380C8_FLANKdown	.	.
NC_042494.1	26378993	26398992	UUID=1088_CYP380C8_FLANKup	.	.
NC_042494.1	26398993	26399162	UUID=1088_CYP380C8_exon12	248	.
NC_042494.1	26399163	26399235	UUID=1088_CYP380C8.intron	NA	.
NC_042494.1	26399236	26399421	UUID=1088_CYP380C8_exon11	283	.
NC_042494.1	26399422	26403008	UUID=1088_CYP380C8.intron	NA	.
NC_042494.1	26403009	26403176	UUID=1088_CYP380C8_exon10	244	.
NC_042494.1	26403177	26406964	UUID=1088_CYP380C8.intron	NA	.
NC_042494.1	26406965	26407071	UUID=1088_CYP380C8_exon8	176	.
NC_042494.1	26407072	26408728	UUID=1088_CYP380C8.intron	NA	.
NC_042494.1	26408729	26408797	UUID=1088_CYP380C8_exon5	117	.
NC_042494.1	26408798	26408865	UUID=1088_CYP380C8.intron	NA	.
NC_042494.1	26408866	26409056	UUID=1088_CYP380C8_exon4	237	.
NC_042494.1	26409057	26409282	UUID=1088_CYP380C8.intron	NA	.
NC_042494.1	26409283	26409379	UUID=1088_CYP380C8_exon3	147	.
NC_042494.1	26409380	26409701	UUID=1088_CYP380C8.intron	NA	.
NC_042494.1	26409702	26409893	UUID=1088_CYP380C8_exon1	267	.
NC_042494.1	26409894	26429893	UUID=1088_CYP380C8_FLANKdown	.	.
NC_042494.1	27995376	28015375	UUID=2409_UGT344K3_FLANKup	.	.
NC_042494.1	28015376	28015659	UUID=2409_UGT344K3_exon3	375	.
NC_042494.1	28015660	28015809	UUID=2409_UGT344K3.intron	NA	.
NC_042494.1	28015810	28016281	UUID=2409_UGT344K3_exon2	593	.
NC_042494.1	28016282	28020604	UUID=2409_UGT344K3.intron	NA	.
NC_042494.1	28020605	28021398	UUID=2409_UGT344K3_exon1	691	.
NC_042494.1	28021399	28041398	UUID=2409_UGT344K3_FLANKdown	.	.
NC_042494.1	31319865	31339864	UUID=1040_abc_g11808.t1_FLANKup	.	.
NC_042494.1	31339865	31339948	UUID=1040_abc_g11808.t1.exon21	78.7	.
NC_042494.1	31339949	31340448	UUID=1040_abc_g11808.t1.intron	NA	.
NC_042494.1	31340449	31340532	UUID=1040_abc_g11808.t1.exon21	78.7	.
NC_042494.1	31340533	31360532	UUID=1040_abc_g11808.t1_FLANKdown	.	.
NC_042494.1	36324434	36344433	UUID=1074_CYP303A1_FLANKup	.	.
NC_042494.1	36344434	36344522	UUID=1074_CYP303A1_exon1	159	.
NC_042494.1	36344523	36344580	UUID=1074_CYP303A1.intron	NA	.
NC_042494.1	36344581	36344835	UUID=1074_CYP303A1_exon2	399	.
NC_042494.1	36344836	36345434	UUID=1074_CYP303A1.intron	NA	.
NC_042494.1	36345435	36345972	UUID=1074_CYP303A1_exon3	856	.
NC_042494.1	36345973	36346048	UUID=1074_CYP303A1.intron	NA	.
NC_042494.1	36346049	36346233	UUID=1074_CYP303A1_exon4	315	.
NC_042494.1	36346234	36346625	UUID=1074_CYP303A1.intron	NA	.
NC_042494.1	36346626	36346746	UUID=1074_CYP303A1_exon5	196	.
NC_042494.1	36346747	36346811	UUID=1074_CYP303A1.intron	NA	.
NC_042494.1	36346812	36346956	UUID=1074_CYP303A1_exon6	230	.
NC_042494.1	36346957	36347027	UUID=1074_CYP303A1.intron	NA	.
NC_042494.1	36347028	36347203	UUID=1074_CYP303A1_exon7	281	.
NC_042494.1	36347204	36367203	UUID=1074_CYP303A1_FLANKdown	.	.
NC_042494.1	39092372	39112371	UUID=2242_gst_g7734.t1_FLANKup	.	.
NC_042494.1	39112372	39112760	UUID=2242_gst_g7734.t1.exon5	490	.
NC_042494.1	39112761	39113374	UUID=2242_gst_g7734.t1.intron	NA	.
NC_042494.1	39113375	39113514	UUID=2242_gst_g7734.t1.exon4	220	.
NC_042494.1	39113515	39133514	UUID=2242_gst_g7734.t1_FLANKdown	.	.
NC_042494.1	39192281	39212280	UUID=2243_gst_g7734.t1, UUID=2241_gst_g7733.t1_FLANKup	.	.
NC_042494.1	39212281	39212669	UUID=2243_gst_g7734.t1.exon5	490	.
NC_042494.1	39212562	39212669	UUID=2241_gst_g7733.t1.exon5	167	.
NC_042494.1	39212670	39213539	UUID=2241_gst_g7733.t1.intron	NA	.
NC_042494.1	39212670	39213289	UUID=2243_gst_g7734.t1.intron	NA	.
NC_042494.1	39213290	39213429	UUID=2243_gst_g7734.t1.exon4	220	.
NC_042494.1	39213430	39213539	UUID=2243_gst_g7734.t1.intron	NA	.
NC_042494.1	39213540	39213705	UUID=2241_gst_g7733.t1.exon3	241	.
NC_042494.1	39213540	39213707	UUID=2243_gst_g7734.t1.exon3	250	.
NC_042494.1	39213706	39214895	UUID=2241_gst_g7733.t1.intron	NA	.
NC_042494.1	39214896	39215032	UUID=2241_gst_g7733.t1.exon2	182	.
NC_042494.1	39215033	39235032	UUID=2243_gst_g7734.t1, UUID=2241_gst_g7733.t1_FLANKdown	.	.
NC_042494.1	42617823	42637822	UUID=1077_CYP307C1_FLANKup	.	.
NC_042494.1	42637823	42639033	UUID=1077_CYP307C1_exon3	1690	.
NC_042494.1	42639034	42639167	UUID=1077_CYP307C1.intron	NA	.
NC_042494.1	42639168	42639531	UUID=1077_CYP307C1_exon2	523	.
NC_042494.1	42639532	42639693	UUID=1077_CYP307C1.intron	NA	.
NC_042494.1	42639694	42639817	UUID=1077_CYP307C1_exon1	185	.
NC_042494.1	42639818	42659817	UUID=1077_CYP307C1_FLANKdown	.	.
NC_042494.1	42963706	42983705	UUID=1076_CYP307A2_FLANKup	.	.
NC_042494.1	42983706	42984135	UUID=1076_CYP307A2_exon1	442	.
NC_042494.1	42984136	42992794	UUID=1076_CYP307A2.intron	NA	.
NC_042494.1	42992795	42993645	UUID=1076_CYP307A2_exon2	909	.
NC_042494.1	42993646	42994442	UUID=1076_CYP307A2.intron	NA	.
NC_042494.1	42994443	42994790	UUID=1076_CYP307A2_exon3	460	.
NC_042494.1	42994791	43014790	UUID=1076_CYP307A2_FLANKdown	.	.
NC_042494.1	44697428	44717427	UUID=1113_CYP6DC1_FLANKup	.	.
NC_042494.1	44717428	44717594	UUID=1113_CYP6DC1_exon1	248	.
NC_042494.1	44717595	44717665	UUID=1113_CYP6DC1.intron	NA	.
NC_042494.1	44717666	44717918	UUID=1113_CYP6DC1_exon2	363	.
NC_042494.1	44717919	44717984	UUID=1113_CYP6DC1.intron	NA	.
NC_042494.1	44717985	44718213	UUID=1113_CYP6DC1_exon3	357	.
NC_042494.1	44718214	44719198	UUID=1113_CYP6DC1.intron	NA	.
NC_042494.1	44719199	44719588	UUID=1113_CYP6DC1_exon4	577	.
NC_042494.1	44719589	44719707	UUID=1113_CYP6DC1.intron	NA	.
NC_042494.1	44719708	44720237	UUID=1113_CYP6DC1_exon5	802	.
NC_042494.1	44720238	44740237	UUID=1113_CYP6DC1_FLANKdown	.	.
NC_042494.1	45606319	45626318	UUID=2420_UGT349A3_v2_FLANKup	.	.
NC_042494.1	45626319	45626554	UUID=2420_UGT349A3_v2_exon5	348	.
NC_042494.1	45626555	45626883	UUID=2420_UGT349A3_v2.intron	NA	.
NC_042494.1	45626884	45627105	UUID=2420_UGT349A3_v2_exon4	272	.
NC_042494.1	45627106	45628138	UUID=2420_UGT349A3_v2.intron	NA	.
NC_042494.1	45628139	45628357	UUID=2420_UGT349A3_v2_exon3	322	.
NC_042494.1	45628358	45630139	UUID=2420_UGT349A3_v2.intron	NA	.
NC_042494.1	45630140	45630564	UUID=2420_UGT349A3_v2_exon2	636	.
NC_042494.1	45630565	45631795	UUID=2420_UGT349A3_v2.intron	NA	.
NC_042494.1	45631796	45632189	UUID=2420_UGT349A3_v2_exon1	534	.
NC_042494.1	45632190	45642912	UUID=2281_UGT342B3_FLANKup,UUID=2420_UGT349A3_v2_FLANKdown	.	.
NC_042494.1	45642913	45643133	UUID=2281_UGT342B3_exon5	331	.
NC_042494.1	45643134	45643192	UUID=2281_UGT342B3.intron	NA	.
NC_042494.1	45643193	45643392	UUID=2281_UGT342B3_exon4	309	.
NC_042494.1	45643393	45644231	UUID=2281_UGT342B3.intron	NA	.
NC_042494.1	45644232	45644497	UUID=2281_UGT342B3_exon2	353	.
NC_042494.1	45644498	45652795	UUID=2280_UGT342A4_FLANKup,UUID=2281_UGT342B3_FLANKdown	.	.
NC_042494.1	45652796	45653070	UUID=2280_UGT342A4_exon5	392	.
NC_042494.1	45653071	45654107	UUID=2280_UGT342A4.intron	NA	.
NC_042494.1	45654108	45654342	UUID=2280_UGT342A4_exon4	390	.
NC_042494.1	45654343	45655467	UUID=2280_UGT342A4.intron	NA	.
NC_042494.1	45655468	45655907	UUID=2280_UGT342A4_exon2	603	.
NC_042494.1	45655908	45656744	UUID=2280_UGT342A4.intron	NA	.
NC_042494.1	45656745	45657118	UUID=2280_UGT342A4_exon1	520	.
NC_042494.1	45657119	45669673	UUID=2419_UGT345A3_FLANKup,UUID=2280_UGT342A4_FLANKdown	.	.
NC_042494.1	45669674	45670486	UUID=2419_UGT345A3_exon1	987	.
NC_042494.1	45670487	45671975	UUID=2419_UGT345A3.intron	NA	.
NC_042494.1	45671976	45672205	UUID=2419_UGT345A3_exon3	320	.
NC_042494.1	45672206	45687551	UUID=2282_UGT342C3, UUID=2283_UGT342C4_FLANKup,UUID=2419_UGT345A3_FLANKdown	.	.
NC_042494.1	45687552	45688108	UUID=2282_UGT342C3_exon2	813	.
NC_042494.1	45687552	45688108	UUID=2283_UGT342C4_exon2	813	.
NC_042494.1	45688109	45689148	UUID=2282_UGT342C3.intron	NA	.
NC_042494.1	45688109	45689148	UUID=2283_UGT342C4.intron	NA	.
NC_042494.1	45689149	45689366	UUID=2282_UGT342C3_exon3	342	.
NC_042494.1	45689149	45689366	UUID=2283_UGT342C4_exon3	342	.
NC_042494.1	45689367	45691175	UUID=2282_UGT342C3.intron	NA	.
NC_042494.1	45689367	45691175	UUID=2283_UGT342C4.intron	NA	.
NC_042494.1	45691176	45691401	UUID=2282_UGT342C3_exon4	346	.
NC_042494.1	45691176	45691401	UUID=2283_UGT342C4_exon4	346	.
NC_042494.1	45691402	45693248	UUID=2282_UGT342C3.intron	NA	.
NC_042494.1	45691402	45693248	UUID=2283_UGT342C4.intron	NA	.
NC_042494.1	45693249	45693495	UUID=2282_UGT342C3_exon5	302	.
NC_042494.1	45693249	45693495	UUID=2283_UGT342C4_exon5	302	.
NC_042494.1	45693496	45713495	UUID=2282_UGT342C3, UUID=2283_UGT342C4_FLANKdown	.	.
NC_042494.1	49410617	49430616	UUID=1114_CYP6YC1_FLANKup	.	.
NC_042494.1	49430617	49431333	UUID=1114_CYP6YC1_exon1	887	.
NC_042494.1	49431334	49449506	UUID=1114_CYP6YC1.intron	NA	.
NC_042494.1	49449507	49449732	UUID=1114_CYP6YC1_exon2	278	.
NC_042494.1	49449733	49464526	UUID=1114_CYP6YC1.intron	NA	.
NC_042494.1	49464527	49464765	UUID=1114_CYP6YC1_exon3	309	.
NC_042494.1	49464766	49477060	UUID=1114_CYP6YC1.intron	NA	.
NC_042494.1	49477061	49477304	UUID=1114_CYP6YC1_exon4	213	.
NC_042494.1	49477305	49497304	UUID=1114_CYP6YC1_FLANKdown	.	.
NC_042494.1	50493093	50513092	UUID=2292_UGT343B3_v1, UUID=2293_UGT343B3_v2, UUID=2296_UGT343B4_v2, UUID=2294_UGT343B3_v3, UUID=2295_UGT343B4_FLANKup	.	.
NC_042494.1	50513093	50513341	UUID=2292_UGT343B3_v1_exon5	322	.
NC_042494.1	50513099	50513341	UUID=2293_UGT343B3_v2_exon5	322	.
NC_042494.1	50513099	50513341	UUID=2296_UGT343B4_v2_exon4	322	.
NC_042494.1	50513104	50513359	UUID=2294_UGT343B3_v3_exon5	313	.
NC_042494.1	50513104	50513359	UUID=2295_UGT343B4_exon4	313	.
NC_042494.1	50513342	50513440	UUID=2292_UGT343B3_v1.intron	NA	.
NC_042494.1	50513342	50513440	UUID=2293_UGT343B3_v2.intron	NA	.
NC_042494.1	50513342	50513440	UUID=2296_UGT343B4_v2.intron	NA	.
NC_042494.1	50513360	50513751	UUID=2294_UGT343B3_v3.intron	NA	.
NC_042494.1	50513360	50513751	UUID=2295_UGT343B4.intron	NA	.
NC_042494.1	50513441	50513667	UUID=2292_UGT343B3_v1_exon4	348	.
NC_042494.1	50513441	50513667	UUID=2293_UGT343B3_v2_exon4	348	.
NC_042494.1	50513441	50513667	UUID=2296_UGT343B4_v2_exon3	348	.
NC_042494.1	50513668	50514194	UUID=2292_UGT343B3_v1.intron	NA	.
NC_042494.1	50513668	50514194	UUID=2293_UGT343B3_v2.intron	NA	.
NC_042494.1	50513668	50514194	UUID=2296_UGT343B4_v2.intron	NA	.
NC_042494.1	50513752	50513978	UUID=2294_UGT343B3_v3_exon3	342	.
NC_042494.1	50513752	50513978	UUID=2295_UGT343B4_exon2	342	.
NC_042494.1	50514195	50514790	UUID=2292_UGT343B3_v1_exon2	636	.
NC_042494.1	50514195	50514790	UUID=2293_UGT343B3_v2_exon2	636	.
NC_042494.1	50514195	50514763	UUID=2296_UGT343B4_v2_exon1	614	.
NC_042494.1	50514791	50533127	UUID=2292_UGT343B3_v1.intron	NA	.
NC_042494.1	50514791	50533127	UUID=2293_UGT343B3_v2.intron	NA	.
NC_042494.1	50533128	50533293	UUID=2292_UGT343B3_v1_exon1	196	.
NC_042494.1	50533128	50533291	UUID=2293_UGT343B3_v2_exon1	193	.
NC_042494.1	50533294	50537453	UUID=2285_UGT343A12, UUID=2286_UGT343A13, UUID=2289_UGT343A17, UUID=2291_UGT343A6_FLANKup,UUID=2292_UGT343B3_v1, UUID=2293_UGT343B3_v2, UUID=2296_UGT343B4_v2, UUID=2294_UGT343B3_v3, UUID=2295_UGT343B4_FLANKdown	.	.
NC_042494.1	50537454	50537704	UUID=2285_UGT343A12_exon4	292	.
NC_042494.1	50537454	50537704	UUID=2286_UGT343A13_exon4	292	.
NC_042494.1	50537454	50537704	UUID=2289_UGT343A17_exon5	292	.
NC_042494.1	50537454	50537704	UUID=2291_UGT343A6_exon5	292	.
NC_042494.1	50537705	50537802	UUID=2285_UGT343A12.intron	NA	.
NC_042494.1	50537705	50537802	UUID=2286_UGT343A13.intron	NA	.
NC_042494.1	50537705	50537802	UUID=2289_UGT343A17.intron	NA	.
NC_042494.1	50537705	50537802	UUID=2291_UGT343A6.intron	NA	.
NC_042494.1	50537803	50538016	UUID=2285_UGT343A12_exon3	318	.
NC_042494.1	50537803	50538016	UUID=2286_UGT343A13_exon3	318	.
NC_042494.1	50537803	50538016	UUID=2289_UGT343A17_exon4	318	.
NC_042494.1	50537803	50538016	UUID=2291_UGT343A6_exon4	318	.
NC_042494.1	50538017	50539462	UUID=2285_UGT343A12.intron	NA	.
NC_042494.1	50538017	50539462	UUID=2286_UGT343A13.intron	NA	.
NC_042494.1	50538017	50539462	UUID=2289_UGT343A17.intron	NA	.
NC_042494.1	50538017	50539462	UUID=2291_UGT343A6.intron	NA	.
NC_042494.1	50539463	50540116	UUID=2285_UGT343A12_exon1	590	.
NC_042494.1	50539463	50540116	UUID=2286_UGT343A13_exon1	590	.
NC_042494.1	50539463	50540128	UUID=2289_UGT343A17_exon2	601	.
NC_042494.1	50539463	50540128	UUID=2291_UGT343A6_exon2	601	.
NC_042494.1	50540129	50541198	UUID=2289_UGT343A17.intron	NA	.
NC_042494.1	50540129	50541198	UUID=2291_UGT343A6.intron	NA	.
NC_042494.1	50541199	50541437	UUID=2289_UGT343A17_exon1	331	.
NC_042494.1	50541199	50541437	UUID=2291_UGT343A6_exon1	331	.
NC_042494.1	50541438	50561437	UUID=2285_UGT343A12, UUID=2286_UGT343A13, UUID=2289_UGT343A17, UUID=2291_UGT343A6_FLANKdown	.	.
NC_042494.1	50705748	50725747	UUID=1397_est_g6279.t1, UUID=2221_est_g6282.t1, UUID=1125_est_g6278.t1, UUID=2220_est_g6280.t1, UUID=2224_est_g6288.t1_FLANKup	.	.
NC_042494.1	50725748	50726229	UUID=1397_est_g6279.t1.exon1	137	.
NC_042494.1	50726230	50742633	UUID=1397_est_g6279.t1.intron	NA	.
NC_042494.1	50740710	50740935	UUID=2221_est_g6282.t1.exon8	246	.
NC_042494.1	50740936	50745154	UUID=2221_est_g6282.t1.intron	NA	.
NC_042494.1	50741006	50741146	UUID=1125_est_g6278.t1.exon3	156	.
NC_042494.1	50741006	50741146	UUID=2220_est_g6280.t1.exon7	156	.
NC_042494.1	50741147	50741617	UUID=1125_est_g6278.t1.intron	NA	.
NC_042494.1	50741147	50741479	UUID=2220_est_g6280.t1.intron	NA	.
NC_042494.1	50741480	50741803	UUID=2220_est_g6280.t1.exon6	372	.
NC_042494.1	50741618	50741803	UUID=1125_est_g6278.t1.exon5	255	.
NC_042494.1	50741804	50742339	UUID=1125_est_g6278.t1.intron	NA	.
NC_042494.1	50741804	50742339	UUID=2220_est_g6280.t1.intron	NA	.
NC_042494.1	50742340	50742528	UUID=1125_est_g6278.t1.exon6	211	.
NC_042494.1	50742340	50742528	UUID=2220_est_g6280.t1.exon5	211	.
NC_042494.1	50742529	50742600	UUID=1125_est_g6278.t1.intron	NA	.
NC_042494.1	50742529	50742600	UUID=2220_est_g6280.t1.intron	NA	.
NC_042494.1	50742601	50742772	UUID=1125_est_g6278.t1.exon7	213	.
NC_042494.1	50742601	50742939	UUID=2220_est_g6280.t1.exon4	405	.
NC_042494.1	50742601	50742936	UUID=2224_est_g6288.t1.exon4	300	.
NC_042494.1	50742634	50742939	UUID=1397_est_g6279.t1.exon4	399	.
NC_042494.1	50742773	50745155	UUID=1125_est_g6278.t1.intron	NA	.
NC_042494.1	50742937	50744262	UUID=2224_est_g6288.t1.intron	NA	.
NC_042494.1	50742940	50744262	UUID=1397_est_g6279.t1.intron	NA	.
NC_042494.1	50742940	50745155	UUID=2220_est_g6280.t1.intron	NA	.
NC_042494.1	50744263	50744419	UUID=1397_est_g6279.t1.exon3	191	.
NC_042494.1	50744263	50744419	UUID=2224_est_g6288.t1.exon3	180	.
NC_042494.1	50744420	50745148	UUID=1397_est_g6279.t1.intron	NA	.
NC_042494.1	50744420	50744512	UUID=2224_est_g6288.t1.intron	NA	.
NC_042494.1	50744513	50744634	UUID=2224_est_g6288.t1.exon2	132	.
NC_042494.1	50745149	50745356	UUID=1397_est_g6279.t1.exon1	219	.
NC_042494.1	50745155	50745358	UUID=2221_est_g6282.t1.exon1	211	.
NC_042494.1	50745156	50745351	UUID=1125_est_g6278.t1.exon11	252	.
NC_042494.1	50745156	50745351	UUID=2220_est_g6280.t1.exon1	252	.
NC_042494.1	50745357	50745525	UUID=1397_est_g6279.t1.intron	NA	.
NC_042494.1	50745526	50745600	UUID=1397_est_g6279.t1.exon5	82.4	.
NC_042494.1	50745601	50746414	UUID=1397_est_g6279.t1.intron	NA	.
NC_042494.1	50746415	50746847	UUID=1397_est_g6279.t1.exon1	122	.
NC_042494.1	50746848	50755421	UUID=1397_est_g6279.t1.intron	NA	.
NC_042494.1	50755422	50755503	UUID=1397_est_g6279.t1.exon5	84.2	.
NC_042494.1	50755504	50756817	UUID=1397_est_g6279.t1.intron	NA	.
NC_042494.1	50756818	50757098	UUID=1397_est_g6279.t1.exon1	135	.
NC_042494.1	50757099	50777098	UUID=1397_est_g6279.t1, UUID=2221_est_g6282.t1, UUID=1125_est_g6278.t1, UUID=2220_est_g6280.t1, UUID=2224_est_g6288.t1_FLANKdown	.	.
NC_042494.1	53666692	53686691	UUID=2244_UGT329A4, UUID=2251_UGT329A6, UUID=2257_UGT329A7, UUID=2260_UGT329B6, UUID=2266_UGT329B7, UUID=2247_UGT329A4_v2, UUID=2254_UGT329A6_v2, UUID=2263_UGT329B6_v2, UUID=2269_UGT329B7_v2_FLANKup	.	.
NC_042494.1	53686692	53686969	UUID=2244_UGT329A4_exon4	403	.
NC_042494.1	53686692	53686966	UUID=2251_UGT329A6_exon4	398	.
NC_042494.1	53686692	53686962	UUID=2257_UGT329A7_exon4	357	.
NC_042494.1	53686692	53686969	UUID=2260_UGT329B6_exon4	403	.
NC_042494.1	53686692	53686969	UUID=2266_UGT329B7_exon4	403	.
NC_042494.1	53686695	53686970	UUID=2247_UGT329A4_v2_exon3	399	.
NC_042494.1	53686695	53686967	UUID=2254_UGT329A6_v2_exon3	394	.
NC_042494.1	53686695	53686970	UUID=2263_UGT329B6_v2_exon3	399	.
NC_042494.1	53686695	53686970	UUID=2269_UGT329B7_v2_exon3	399	.
NC_042494.1	53686963	53687132	UUID=2257_UGT329A7.intron	NA	.
NC_042494.1	53686967	53687134	UUID=2251_UGT329A6.intron	NA	.
NC_042494.1	53686968	53687134	UUID=2254_UGT329A6_v2.intron	NA	.
NC_042494.1	53686970	53687130	UUID=2244_UGT329A4.intron	NA	.
NC_042494.1	53686970	53687130	UUID=2260_UGT329B6.intron	NA	.
NC_042494.1	53686970	53687130	UUID=2266_UGT329B7.intron	NA	.
NC_042494.1	53686971	53687134	UUID=2247_UGT329A4_v2.intron	NA	.
NC_042494.1	53686971	53687134	UUID=2263_UGT329B6_v2.intron	NA	.
NC_042494.1	53686971	53687134	UUID=2269_UGT329B7_v2.intron	NA	.
NC_042494.1	53687131	53687351	UUID=2244_UGT329A4_exon3	359	.
NC_042494.1	53687131	53687351	UUID=2260_UGT329B6_exon3	359	.
NC_042494.1	53687131	53687351	UUID=2266_UGT329B7_exon3	359	.
NC_042494.1	53687133	53687349	UUID=2257_UGT329A7_exon3	296	.
NC_042494.1	53687135	53687354	UUID=2247_UGT329A4_v2_exon2	329	.
NC_042494.1	53687135	53687351	UUID=2251_UGT329A6_exon3	357	.
NC_042494.1	53687135	53687354	UUID=2254_UGT329A6_v2_exon2	329	.
NC_042494.1	53687135	53687354	UUID=2263_UGT329B6_v2_exon2	329	.
NC_042494.1	53687135	53687354	UUID=2269_UGT329B7_v2_exon2	329	.
NC_042494.1	53687350	53687565	UUID=2257_UGT329A7.intron	NA	.
NC_042494.1	53687352	53687566	UUID=2244_UGT329A4.intron	NA	.
NC_042494.1	53687352	53687566	UUID=2251_UGT329A6.intron	NA	.
NC_042494.1	53687352	53687566	UUID=2260_UGT329B6.intron	NA	.
NC_042494.1	53687352	53687566	UUID=2266_UGT329B7.intron	NA	.
NC_042494.1	53687566	53687787	UUID=2257_UGT329A7_exon2	283	.
NC_042494.1	53687567	53687787	UUID=2244_UGT329A4_exon2	337	.
NC_042494.1	53687567	53687787	UUID=2251_UGT329A6_exon2	337	.
NC_042494.1	53687567	53687787	UUID=2260_UGT329B6_exon2	337	.
NC_042494.1	53687567	53687787	UUID=2266_UGT329B7_exon2	337	.
NC_042494.1	53687788	53707787	UUID=2244_UGT329A4, UUID=2251_UGT329A6, UUID=2257_UGT329A7, UUID=2260_UGT329B6, UUID=2266_UGT329B7, UUID=2247_UGT329A4_v2, UUID=2254_UGT329A6_v2, UUID=2263_UGT329B6_v2, UUID=2269_UGT329B7_v2_FLANKdown	.	.
NC_042494.1	59869289	59889288	UUID=2225_est_g7616.t1_FLANKup	.	.
NC_042494.1	59889289	59889520	UUID=2225_est_g7616.t1.exon5	390	.
NC_042494.1	59889521	59889582	UUID=2225_est_g7616.t1.intron	NA	.
NC_042494.1	59889583	59889770	UUID=2225_est_g7616.t1.exon4	315	.
NC_042494.1	59889771	59889837	UUID=2225_est_g7616.t1.intron	NA	.
NC_042494.1	59889838	59891167	UUID=2225_est_g7616.t1.exon3	2047	.
NC_042494.1	59891168	59892846	UUID=2225_est_g7616.t1.intron	NA	.
NC_042494.1	59892847	59893022	UUID=2225_est_g7616.t1.exon2	309	.
NC_042494.1	59893023	59893119	UUID=2225_est_g7616.t1.intron	NA	.
NC_042494.1	59893120	59894528	UUID=2225_est_g7616.t1.exon1	2150	.
NC_042494.1	59894529	59914528	UUID=2225_est_g7616.t1_FLANKdown	.	.
NC_042494.1	59945715	59965714	UUID=1092_CYP4CH1_FLANKup	.	.
NC_042494.1	59965715	59965977	UUID=1092_CYP4CH1_exon7	387	.
NC_042494.1	59965978	59966044	UUID=1092_CYP4CH1.intron	NA	.
NC_042494.1	59966045	59966237	UUID=1092_CYP4CH1_exon6	285	.
NC_042494.1	59966238	59968197	UUID=1092_CYP4CH1.intron	NA	.
NC_042494.1	59968198	59968489	UUID=1092_CYP4CH1_exon4	429	.
NC_042494.1	59968490	59968555	UUID=1092_CYP4CH1.intron	NA	.
NC_042494.1	59968556	59968806	UUID=1092_CYP4CH1_exon3	364	.
NC_042494.1	59968807	59969019	UUID=1092_CYP4CH1.intron	NA	.
NC_042494.1	59969020	59969214	UUID=1092_CYP4CH1_exon2	283	.
NC_042494.1	59969215	59969479	UUID=1092_CYP4CH1.intron	NA	.
NC_042494.1	59969480	59969678	UUID=1092_CYP4CH1_exon1	231	.
NC_042494.1	59969679	59990472	UUID=1092_CYP4CH1_FLANKdown,UUID=1093_CYP4CH1_FLANKup	.	.
NC_042494.1	59990473	59990765	UUID=1093_CYP4CH1_exon4	424	.
NC_042494.1	59990766	59994290	UUID=1093_CYP4CH1.intron	NA	.
NC_042494.1	59994291	59994526	UUID=1093_CYP4CH1_exon3	381	.
NC_042494.1	59994527	59994897	UUID=1093_CYP4CH1.intron	NA	.
NC_042494.1	59994898	59995092	UUID=1093_CYP4CH1_exon2	305	.
NC_042494.1	59995093	59995357	UUID=1093_CYP4CH1.intron	NA	.
NC_042494.1	59995358	59995556	UUID=1093_CYP4CH1_exon1	254	.
NC_042494.1	59995557	60015556	UUID=1093_CYP4CH1_FLANKdown	.	.
NC_042494.1	61672306	61692305	UUID=2272_UGT340A3_FLANKup	.	.
NC_042494.1	61692306	61692593	UUID=2272_UGT340A3_exon3	427	.
NC_042494.1	61692594	61692652	UUID=2272_UGT340A3.intron	NA	.
NC_042494.1	61692653	61693764	UUID=2272_UGT340A3_exon2	1718	.
NC_042494.1	61693765	61693801	UUID=2272_UGT340A3.intron	NA	.
NC_042494.1	61693802	61694065	UUID=2272_UGT340A3_exon1	355	.
NC_042494.1	61694066	61714065	UUID=2272_UGT340A3_FLANKdown	.	.
NC_042494.1	62992612	63012611	UUID=1075_CYP305E1_FLANKup	.	.
NC_042494.1	63012612	63012870	UUID=1075_CYP305E1_exon2	401	.
NC_042494.1	63012871	63017273	UUID=1075_CYP305E1.intron	NA	.
NC_042494.1	63017274	63017663	UUID=1075_CYP305E1_exon3	571	.
NC_042494.1	63017664	63019063	UUID=1075_CYP305E1.intron	NA	.
NC_042494.1	63019064	63019244	UUID=1075_CYP305E1_exon5	252	.
NC_042494.1	63019245	63019302	UUID=1075_CYP305E1.intron	NA	.
NC_042494.1	63019303	63019419	UUID=1075_CYP305E1_exon6	167	.
NC_042494.1	63019420	63019631	UUID=1075_CYP305E1.intron	NA	.
NC_042494.1	63019632	63019781	UUID=1075_CYP305E1_exon7	228	.
NC_042494.1	63019782	63039781	UUID=1075_CYP305E1_FLANKdown	.	.
NC_042494.1	67974694	67994693	UUID=2405_UGT344H2, UUID=2406_UGT344H3_FLANKup	.	.
NC_042494.1	67994694	67995546	UUID=2405_UGT344H2_exon1	1072	.
NC_042494.1	67994694	67995546	UUID=2406_UGT344H3_exon1	1072	.
NC_042494.1	67995547	67998063	UUID=2405_UGT344H2.intron	NA	.
NC_042494.1	67995547	67998063	UUID=2406_UGT344H3.intron	NA	.
NC_042494.1	67998064	67998211	UUID=2405_UGT344H2_exon2	207	.
NC_042494.1	67998064	67998283	UUID=2406_UGT344H3_exon2	335	.
NC_042494.1	67998284	67998360	UUID=2406_UGT344H3.intron	NA	.
NC_042494.1	67998361	67998583	UUID=2406_UGT344H3_exon3	313	.
NC_042494.1	67998584	67998777	UUID=2406_UGT344H3.intron	NA	.
NC_042494.1	67998778	67999070	UUID=2406_UGT344H3_exon4	350	.
NC_042494.1	67999071	68002912	UUID=2418_UGT344P2_FLANKup,UUID=2405_UGT344H2, UUID=2406_UGT344H3_FLANKdown	.	.
NC_042494.1	68002913	68003136	UUID=2418_UGT344P2_exon3	287	.
NC_042494.1	68003137	68003539	UUID=2418_UGT344P2.intron	NA	.
NC_042494.1	68003540	68003760	UUID=2418_UGT344P2_exon2	298	.
NC_042494.1	68003761	68004483	UUID=2418_UGT344P2.intron	NA	.
NC_042494.1	68004484	68005283	UUID=2418_UGT344P2_exon1	990	.
NC_042494.1	68005284	68025283	UUID=2418_UGT344P2_FLANKdown	.	.
NC_042494.1	70730024	70750023	UUID=1100_CYP6CY32, UUID=1104_CYP6CY37_FLANKup	.	.
NC_042494.1	70750024	70750886	UUID=1100_CYP6CY32_exon1	907	.
NC_042494.1	70750024	70750890	UUID=1104_CYP6CY37_exon1	987	.
NC_042494.1	70750887	70750991	UUID=1100_CYP6CY32.intron	NA	.
NC_042494.1	70750891	70750991	UUID=1104_CYP6CY37.intron	NA	.
NC_042494.1	70750992	70751214	UUID=1100_CYP6CY32_exon2	324	.
NC_042494.1	70750992	70751217	UUID=1104_CYP6CY37_exon2	329	.
NC_042494.1	70751215	70751658	UUID=1100_CYP6CY32.intron	NA	.
NC_042494.1	70751218	70751345	UUID=1104_CYP6CY37.intron	NA	.
NC_042494.1	70751346	70751601	UUID=1104_CYP6CY37_exon3	390	.
NC_042494.1	70751602	70751658	UUID=1104_CYP6CY37.intron	NA	.
NC_042494.1	70751659	70751819	UUID=1100_CYP6CY32_exon4	213	.
NC_042494.1	70751659	70751819	UUID=1104_CYP6CY37_exon4	215	.
NC_042494.1	70751820	70771819	UUID=1100_CYP6CY32, UUID=1104_CYP6CY37_FLANKdown	.	.
NC_042494.1	71175183	71195182	UUID=1094_CYP6CY12_FLANKup	.	.
NC_042494.1	71195183	71195353	UUID=1094_CYP6CY12_exon4	250	.
NC_042494.1	71195354	71195476	UUID=1094_CYP6CY12.intron	NA	.
NC_042494.1	71195477	71195730	UUID=1094_CYP6CY12_exon3	331	.
NC_042494.1	71195731	71196875	UUID=1094_CYP6CY12.intron	NA	.
NC_042494.1	71196876	71197096	UUID=1094_CYP6CY12_exon2	270	.
NC_042494.1	71197097	71197327	UUID=1094_CYP6CY12.intron	NA	.
NC_042494.1	71197328	71198203	UUID=1094_CYP6CY12_exon1	1098	.
NC_042494.1	71198204	71201233	UUID=1094_CYP6CY12.intron	NA	.
NC_042494.1	71201234	71201828	UUID=1094_CYP6CY12_exon1	686	.
NC_042494.1	71201829	71221828	UUID=1094_CYP6CY12_FLANKdown	.	.
NC_042494.1	71606978	71626977	UUID=1095_CYP6CY14_FLANKup	.	.
NC_042494.1	71626978	71627871	UUID=1095_CYP6CY14_exon1	1319	.
NC_042494.1	71627872	71629085	UUID=1095_CYP6CY14.intron	NA	.
NC_042494.1	71629086	71629311	UUID=1095_CYP6CY14_exon2	324	.
NC_042494.1	71629312	71629446	UUID=1095_CYP6CY14.intron	NA	.
NC_042494.1	71629447	71629697	UUID=1095_CYP6CY14_exon3	375	.
NC_042494.1	71629698	71649697	UUID=1095_CYP6CY14_FLANKdown	.	.
NC_042494.1	74939711	74959710	UUID=1048_abc_g2223.t1, UUID=1047_abc_g2222.t1_FLANKup	.	.
NC_042494.1	74959711	74960595	UUID=1048_abc_g2223.t1.exon10	695	.
NC_042494.1	74960596	74976269	UUID=1048_abc_g2223.t1.intron	NA	.
NC_042494.1	74976270	74976385	UUID=1048_abc_g2223.t1.exon9	193	.
NC_042494.1	74976386	74979550	UUID=1048_abc_g2223.t1.intron	NA	.
NC_042494.1	74979551	74979886	UUID=1048_abc_g2223.t1.exon8	499	.
NC_042494.1	74979887	74981647	UUID=1048_abc_g2223.t1.intron	NA	.
NC_042494.1	74981648	74981872	UUID=1047_abc_g2222.t1.exon13	322	.
NC_042494.1	74981648	74981889	UUID=1048_abc_g2223.t1.exon7	364	.
NC_042494.1	74981873	74996072	UUID=1047_abc_g2222.t1.intron	NA	.
NC_042494.1	74981890	74982457	UUID=1048_abc_g2223.t1.intron	NA	.
NC_042494.1	74982458	74982590	UUID=1048_abc_g2223.t1.exon6	207	.
NC_042494.1	74982591	74983956	UUID=1048_abc_g2223.t1.intron	NA	.
NC_042494.1	74983957	74984057	UUID=1048_abc_g2223.t1.exon3	165	.
NC_042494.1	74984058	74984412	UUID=1048_abc_g2223.t1.intron	NA	.
NC_042494.1	74984413	74984568	UUID=1048_abc_g2223.t1.exon2	239	.
NC_042494.1	74984569	74985227	UUID=1048_abc_g2223.t1.intron	NA	.
NC_042494.1	74985228	74986305	UUID=1048_abc_g2223.t1.exon1	1074	.
NC_042494.1	74986306	75002453	UUID=1048_abc_g2223.t1.intron	NA	.
NC_042494.1	74996073	74996254	UUID=1047_abc_g2222.t1.exon16	193	.
NC_042494.1	74996255	74999491	UUID=1047_abc_g2222.t1.intron	NA	.
NC_042494.1	74999492	74999609	UUID=1047_abc_g2222.t1.exon15	185	.
NC_042494.1	74999610	75003750	UUID=1047_abc_g2222.t1.intron	NA	.
NC_042494.1	75002454	75002787	UUID=1048_abc_g2223.t1.exon8	440	.
NC_042494.1	75003751	75003992	UUID=1047_abc_g2222.t1.exon13	303	.
NC_042494.1	75003993	75004338	UUID=1047_abc_g2222.t1.intron	NA	.
NC_042494.1	75004339	75004478	UUID=1047_abc_g2222.t1.exon12	156	.
NC_042494.1	75004479	75006919	UUID=1047_abc_g2222.t1.intron	NA	.
NC_042494.1	75006920	75007088	UUID=1047_abc_g2222.t1.exon4	219	.
NC_042494.1	75007089	75008995	UUID=1047_abc_g2222.t1.intron	NA	.
NC_042494.1	75008996	75009378	UUID=1047_abc_g2222.t1.exon1	481	.
NC_042494.1	75009379	75029378	UUID=1048_abc_g2223.t1, UUID=1047_abc_g2222.t1_FLANKdown	.	.
NC_042494.1	78490039	78510038	UUID=1052_abc_g4105.t1_FLANKup	.	.
NC_042494.1	78510039	78510290	UUID=1052_abc_g4105.t1.exon26	416	.
NC_042494.1	78510291	78512254	UUID=1052_abc_g4105.t1.intron	NA	.
NC_042494.1	78512255	78512638	UUID=1052_abc_g4105.t1.exon25	566	.
NC_042494.1	78512639	78513739	UUID=1052_abc_g4105.t1.intron	NA	.
NC_042494.1	78513740	78513955	UUID=1052_abc_g4105.t1.exon24	350	.
NC_042494.1	78513956	78514725	UUID=1052_abc_g4105.t1.intron	NA	.
NC_042494.1	78514726	78514920	UUID=1052_abc_g4105.t1.exon23	333	.
NC_042494.1	78514921	78515152	UUID=1052_abc_g4105.t1.intron	NA	.
NC_042494.1	78515153	78515308	UUID=1052_abc_g4105.t1.exon22	250	.
NC_042494.1	78515309	78515371	UUID=1052_abc_g4105.t1.intron	NA	.
NC_042494.1	78515372	78515524	UUID=1052_abc_g4105.t1.exon21	244	.
NC_042494.1	78515525	78517214	UUID=1052_abc_g4105.t1.intron	NA	.
NC_042494.1	78517215	78517352	UUID=1052_abc_g4105.t1.exon20	211	.
NC_042494.1	78517353	78517446	UUID=1052_abc_g4105.t1.intron	NA	.
NC_042494.1	78517447	78517609	UUID=1052_abc_g4105.t1.exon19	246	.
NC_042494.1	78517610	78517684	UUID=1052_abc_g4105.t1.intron	NA	.
NC_042494.1	78517685	78517861	UUID=1052_abc_g4105.t1.exon18	300	.
NC_042494.1	78517862	78517926	UUID=1052_abc_g4105.t1.intron	NA	.
NC_042494.1	78517927	78518031	UUID=1052_abc_g4105.t1.exon17	128	.
NC_042494.1	78518032	78518403	UUID=1052_abc_g4105.t1.intron	NA	.
NC_042494.1	78518404	78518771	UUID=1052_abc_g4105.t1.exon15	619	.
NC_042494.1	78518772	78518837	UUID=1052_abc_g4105.t1.intron	NA	.
NC_042494.1	78518838	78518975	UUID=1052_abc_g4105.t1.exon14	233	.
NC_042494.1	78518976	78519250	UUID=1052_abc_g4105.t1.intron	NA	.
NC_042494.1	78519251	78519457	UUID=1052_abc_g4105.t1.exon13	316	.
NC_042494.1	78519458	78521010	UUID=1052_abc_g4105.t1.intron	NA	.
NC_042494.1	78521011	78521306	UUID=1052_abc_g4105.t1.exon12	475	.
NC_042494.1	78521307	78522452	UUID=1052_abc_g4105.t1.intron	NA	.
NC_042494.1	78522453	78522509	UUID=1052_abc_g4105.t1.exon11	100	.
NC_042494.1	78522510	78522574	UUID=1052_abc_g4105.t1.intron	NA	.
NC_042494.1	78522575	78522657	UUID=1052_abc_g4105.t1.exon10	110	.
NC_042494.1	78522658	78522732	UUID=1052_abc_g4105.t1.intron	NA	.
NC_042494.1	78522733	78522936	UUID=1052_abc_g4105.t1.exon9	327	.
NC_042494.1	78522937	78523026	UUID=1052_abc_g4105.t1.intron	NA	.
NC_042494.1	78523027	78523248	UUID=1052_abc_g4105.t1.exon8	333	.
NC_042494.1	78523249	78524035	UUID=1052_abc_g4105.t1.intron	NA	.
NC_042494.1	78524036	78524193	UUID=1052_abc_g4105.t1.exon7	281	.
NC_042494.1	78524194	78524326	UUID=1052_abc_g4105.t1.intron	NA	.
NC_042494.1	78524327	78524522	UUID=1052_abc_g4105.t1.exon6	346	.
NC_042494.1	78524523	78528179	UUID=1052_abc_g4105.t1.intron	NA	.
NC_042494.1	78528180	78528417	UUID=1052_abc_g4105.t1.exon5	390	.
NC_042494.1	78528418	78528507	UUID=1052_abc_g4105.t1.intron	NA	.
NC_042494.1	78528508	78528629	UUID=1052_abc_g4105.t1.exon4	182	.
NC_042494.1	78528630	78528693	UUID=1052_abc_g4105.t1.intron	NA	.
NC_042494.1	78528694	78528985	UUID=1052_abc_g4105.t1.exon3	484	.
NC_042494.1	78528986	78530988	UUID=1052_abc_g4105.t1.intron	NA	.
NC_042494.1	78530989	78531185	UUID=1052_abc_g4105.t1.exon2	331	.
NC_042494.1	78531186	78531273	UUID=1052_abc_g4105.t1.intron	NA	.
NC_042494.1	78531274	78531400	UUID=1052_abc_g4105.t1.exon1	191	.
NC_042494.1	78531401	78545758	UUID=1052_abc_g4105.t1.intron	NA	.
NC_042494.1	78545759	78547215	UUID=1052_abc_g4105.t1.exon27	1038	.
NC_042494.1	78547216	78567215	UUID=1052_abc_g4105.t1_FLANKdown	.	.
NC_042494.1	83144359	83164358	UUID=1120_est_g3918.t1, UUID=1119_est_g3916.t1, UUID=1115_est_g1107.t1_FLANKup	.	.
NC_042494.1	83164359	83164486	UUID=1120_est_g3918.t1.exon2	198	.
NC_042494.1	83164487	83165292	UUID=1120_est_g3918.t1.intron	NA	.
NC_042494.1	83164555	83164720	UUID=1119_est_g3916.t1.exon3	191	.
NC_042494.1	83164721	83164829	UUID=1119_est_g3916.t1.intron	NA	.
NC_042494.1	83164830	83164984	UUID=1119_est_g3916.t1.exon4	198	.
NC_042494.1	83164985	83165292	UUID=1119_est_g3916.t1.intron	NA	.
NC_042494.1	83165293	83165455	UUID=1119_est_g3916.t1.exon5	263	.
NC_042494.1	83165293	83165438	UUID=1120_est_g3918.t1.exon5	193	.
NC_042494.1	83165439	83166924	UUID=1120_est_g3918.t1.intron	NA	.
NC_042494.1	83165456	83166597	UUID=1119_est_g3916.t1.intron	NA	.
NC_042494.1	83166598	83166782	UUID=1119_est_g3916.t1.exon6	243	.
NC_042494.1	83166783	83166924	UUID=1119_est_g3916.t1.intron	NA	.
NC_042494.1	83166925	83167110	UUID=1119_est_g3916.t1.exon7	272	.
NC_042494.1	83166925	83167110	UUID=1120_est_g3918.t1.exon7	278	.
NC_042494.1	83167111	83167229	UUID=1119_est_g3916.t1.intron	NA	.
NC_042494.1	83167111	83167469	UUID=1120_est_g3918.t1.intron	NA	.
NC_042494.1	83167230	83167378	UUID=1119_est_g3916.t1.exon8	231	.
NC_042494.1	83167379	83167468	UUID=1119_est_g3916.t1.intron	NA	.
NC_042494.1	83167469	83167606	UUID=1119_est_g3916.t1.exon9	211	.
NC_042494.1	83167470	83167606	UUID=1120_est_g3918.t1.exon9	182	.
NC_042494.1	83167607	83167734	UUID=1119_est_g3916.t1.intron	NA	.
NC_042494.1	83167607	83167734	UUID=1120_est_g3918.t1.intron	NA	.
NC_042494.1	83167735	83167850	UUID=1115_est_g1107.t1.exon10	115	.
NC_042494.1	83167735	83167864	UUID=1119_est_g3916.t1.exon10	219	.
NC_042494.1	83167735	83167860	UUID=1120_est_g3918.t1.exon10	189	.
NC_042494.1	83167851	83177479	UUID=1115_est_g1107.t1.intron	NA	.
NC_042494.1	83167861	83173722	UUID=1120_est_g3918.t1.intron	NA	.
NC_042494.1	83167865	83177150	UUID=1119_est_g3916.t1.intron	NA	.
NC_042494.1	83173723	83173850	UUID=1120_est_g3918.t1.exon2	193	.
NC_042494.1	83173851	83175337	UUID=1120_est_g3918.t1.intron	NA	.
NC_042494.1	83175338	83175497	UUID=1120_est_g3918.t1.exon5	219	.
NC_042494.1	83175498	83176409	UUID=1120_est_g3918.t1.intron	NA	.
NC_042494.1	83176410	83176596	UUID=1120_est_g3918.t1.exon6	279	.
NC_042494.1	83176597	83177145	UUID=1120_est_g3918.t1.intron	NA	.
NC_042494.1	83177146	83177331	UUID=1120_est_g3918.t1.exon7	267	.
NC_042494.1	83177151	83177331	UUID=1119_est_g3916.t1.exon7	268	.
NC_042494.1	83177332	83177467	UUID=1119_est_g3916.t1.intron	NA	.
NC_042494.1	83177332	83177467	UUID=1120_est_g3918.t1.intron	NA	.
NC_042494.1	83177468	83177616	UUID=1119_est_g3916.t1.exon8	171	.
NC_042494.1	83177468	83177614	UUID=1120_est_g3918.t1.exon8	211	.
NC_042494.1	83177480	83177608	UUID=1115_est_g1107.t1.exon8	128	.
NC_042494.1	83177615	83177715	UUID=1120_est_g3918.t1.intron	NA	.
NC_042494.1	83177617	83177717	UUID=1119_est_g3916.t1.intron	NA	.
NC_042494.1	83177716	83177850	UUID=1120_est_g3918.t1.exon9	222	.
NC_042494.1	83177718	83177850	UUID=1119_est_g3916.t1.exon9	196	.
NC_042494.1	83177851	83178042	UUID=1119_est_g3916.t1.intron	NA	.
NC_042494.1	83178043	83178180	UUID=1119_est_g3916.t1.exon10	206	.
NC_042494.1	83178181	83198180	UUID=1120_est_g3918.t1, UUID=1119_est_g3916.t1, UUID=1115_est_g1107.t1_FLANKdown	.	.
NC_042494.1	83967102	83987101	UUID=1041_abc_g11808.t1_FLANKup	.	.
NC_042494.1	83987102	83987280	UUID=1041_abc_g11808.t1.exon21	163	.
NC_042494.1	83987281	84001312	UUID=1041_abc_g11808.t1.intron	NA	.
NC_042494.1	84001313	84001491	UUID=1041_abc_g11808.t1.exon21	158	.
NC_042494.1	84001492	84021491	UUID=1041_abc_g11808.t1_FLANKdown	.	.
NC_042494.1	85472047	85492046	UUID=1044_abc_g1798.t1_FLANKup	.	.
NC_042494.1	85492047	85492446	UUID=1044_abc_g1798.t1.exon1	213	.
NC_042494.1	85492447	85492650	UUID=1044_abc_g1798.t1.intron	NA	.
NC_042494.1	85492651	85493842	UUID=1044_abc_g1798.t1.exon1	953	.
NC_042494.1	85493843	85493922	UUID=1044_abc_g1798.t1.intron	NA	.
NC_042494.1	85493923	85494209	UUID=1044_abc_g1798.t1.exon2	420	.
NC_042494.1	85494210	85494403	UUID=1044_abc_g1798.t1.intron	NA	.
NC_042494.1	85494404	85494525	UUID=1044_abc_g1798.t1.exon3	122	.
NC_042494.1	85494526	85494608	UUID=1044_abc_g1798.t1.intron	NA	.
NC_042494.1	85494609	85494758	UUID=1044_abc_g1798.t1.exon4	217	.
NC_042494.1	85494759	85494827	UUID=1044_abc_g1798.t1.intron	NA	.
NC_042494.1	85494828	85494968	UUID=1044_abc_g1798.t1.exon5	211	.
NC_042494.1	85494969	85495033	UUID=1044_abc_g1798.t1.intron	NA	.
NC_042494.1	85495034	85495217	UUID=1044_abc_g1798.t1.exon6	285	.
NC_042494.1	85495218	85495311	UUID=1044_abc_g1798.t1.intron	NA	.
NC_042494.1	85495312	85495503	UUID=1044_abc_g1798.t1.exon7	316	.
NC_042494.1	85495504	85495567	UUID=1044_abc_g1798.t1.intron	NA	.
NC_042494.1	85495568	85495781	UUID=1044_abc_g1798.t1.exon8	363	.
NC_042494.1	85495782	85495855	UUID=1044_abc_g1798.t1.intron	NA	.
NC_042494.1	85495856	85496091	UUID=1044_abc_g1798.t1.exon9	364	.
NC_042494.1	85496092	85496244	UUID=1044_abc_g1798.t1.intron	NA	.
NC_042494.1	85496245	85496353	UUID=1044_abc_g1798.t1.exon10	174	.
NC_042494.1	85496354	85497138	UUID=1044_abc_g1798.t1.intron	NA	.
NC_042494.1	85497139	85497295	UUID=1044_abc_g1798.t1.exon11	268	.
NC_042494.1	85497296	85497379	UUID=1044_abc_g1798.t1.intron	NA	.
NC_042494.1	85497380	85497570	UUID=1044_abc_g1798.t1.exon12	298	.
NC_042494.1	85497571	85497638	UUID=1044_abc_g1798.t1.intron	NA	.
NC_042494.1	85497639	85497978	UUID=1044_abc_g1798.t1.exon13	545	.
NC_042494.1	85497979	85498047	UUID=1044_abc_g1798.t1.intron	NA	.
NC_042494.1	85498048	85498227	UUID=1044_abc_g1798.t1.exon14	305	.
NC_042494.1	85498228	85510461	UUID=1044_abc_g1798.t1.intron	NA	.
NC_042494.1	85510462	85510807	UUID=1044_abc_g1798.t1.exon15	451	.
NC_042494.1	85510808	85510954	UUID=1045_abc_g1799.t1_FLANKup,UUID=1044_abc_g1798.t1_FLANKdown	.	.
NC_042494.1	85510955	85511163	UUID=1045_abc_g1799.t1.exon1	331	.
NC_042494.1	85511164	85511672	UUID=1045_abc_g1799.t1.intron	NA	.
NC_042494.1	85511673	85512021	UUID=1045_abc_g1799.t1.exon2	529	.
NC_042494.1	85512022	85512100	UUID=1045_abc_g1799.t1.intron	NA	.
NC_042494.1	85512101	85512372	UUID=1045_abc_g1799.t1.exon3	442	.
NC_042494.1	85512373	85517279	UUID=1045_abc_g1799.t1.intron	NA	.
NC_042494.1	85517280	85517508	UUID=1045_abc_g1799.t1.exon4	385	.
NC_042494.1	85517509	85520606	UUID=1045_abc_g1799.t1.intron	NA	.
NC_042494.1	85520607	85520724	UUID=1045_abc_g1799.t1.exon5	174	.
NC_042494.1	85520725	85520804	UUID=1045_abc_g1799.t1.intron	NA	.
NC_042494.1	85520805	85520898	UUID=1045_abc_g1799.t1.exon6	152	.
NC_042494.1	85520899	85525315	UUID=1045_abc_g1799.t1.intron	NA	.
NC_042494.1	85525316	85525452	UUID=1045_abc_g1799.t1.exon7	220	.
NC_042494.1	85525453	85526928	UUID=1045_abc_g1799.t1.intron	NA	.
NC_042494.1	85526929	85527111	UUID=1045_abc_g1799.t1.exon8	267	.
NC_042494.1	85527112	85530955	UUID=1045_abc_g1799.t1.intron	NA	.
NC_042494.1	85530956	85531739	UUID=1045_abc_g1799.t1.exon9	671	.
NC_042494.1	85531740	85551739	UUID=1045_abc_g1799.t1_FLANKdown	.	.
NC_042494.1	85992656	86012655	UUID=2240_gst_g5722.t1_FLANKup	.	.
NC_042494.1	86012656	86012804	UUID=2240_gst_g5722.t1.exon8	209	.
NC_042494.1	86012805	86013180	UUID=2240_gst_g5722.t1.intron	NA	.
NC_042494.1	86013181	86013422	UUID=2240_gst_g5722.t1.exon7	359	.
NC_042494.1	86013423	86013777	UUID=2240_gst_g5722.t1.intron	NA	.
NC_042494.1	86013778	86013933	UUID=2240_gst_g5722.t1.exon6	239	.
NC_042494.1	86013934	86013998	UUID=2240_gst_g5722.t1.intron	NA	.
NC_042494.1	86013999	86014300	UUID=2240_gst_g5722.t1.exon5	433	.
NC_042494.1	86014301	86014377	UUID=2240_gst_g5722.t1.intron	NA	.
NC_042494.1	86014378	86015130	UUID=2240_gst_g5722.t1.exon4	1070	.
NC_042494.1	86015131	86015184	UUID=2240_gst_g5722.t1.intron	NA	.
NC_042494.1	86015185	86015397	UUID=2240_gst_g5722.t1.exon3	339	.
NC_042494.1	86015398	86015455	UUID=2240_gst_g5722.t1.intron	NA	.
NC_042494.1	86015456	86015566	UUID=2240_gst_g5722.t1.exon2	161	.
NC_042494.1	86015567	86015625	UUID=2240_gst_g5722.t1.intron	NA	.
NC_042494.1	86015626	86016096	UUID=2240_gst_g5722.t1.exon1	556	.
NC_042494.1	86016097	86036096	UUID=2240_gst_g5722.t1_FLANKdown	.	.
NC_042494.1	86472464	86492463	UUID=2304_UGT344A27, UUID=2305_UGT344A28, UUID=2302_UGT344A26, UUID=2298_UGT344A17, UUID=2299_UGT344A18_v1, UUID=2300_UGT344A18_v2, UUID=2301_UGT344A19, UUID=2297_UGT344A13_FLANKup	.	.
NC_042494.1	86492464	86492702	UUID=2304_UGT344A27_exon2	198	.
NC_042494.1	86492703	86498969	UUID=2304_UGT344A27.intron	NA	.
NC_042494.1	86493469	86494295	UUID=2305_UGT344A28_exon1	459	.
NC_042494.1	86494296	86498851	UUID=2305_UGT344A28.intron	NA	.
NC_042494.1	86498852	86499135	UUID=2305_UGT344A28_exon4	287	.
NC_042494.1	86498970	86499420	UUID=2304_UGT344A27_exon3	348	.
NC_042494.1	86499136	86499198	UUID=2305_UGT344A28.intron	NA	.
NC_042494.1	86499199	86499420	UUID=2305_UGT344A28_exon3	261	.
NC_042494.1	86499421	86511810	UUID=2304_UGT344A27.intron	NA	.
NC_042494.1	86499421	86499484	UUID=2305_UGT344A28.intron	NA	.
NC_042494.1	86499485	86499709	UUID=2305_UGT344A28_exon2	267	.
NC_042494.1	86499710	86503285	UUID=2305_UGT344A28.intron	NA	.
NC_042494.1	86503286	86504047	UUID=2305_UGT344A28_exon1	887	.
NC_042494.1	86511811	86512277	UUID=2304_UGT344A27_exon3	566	.
NC_042494.1	86512041	86512264	UUID=2302_UGT344A26_exon3	204	.
NC_042494.1	86512048	86512270	UUID=2298_UGT344A17_exon2	287	.
NC_042494.1	86512048	86512270	UUID=2299_UGT344A18_v1_exon2	287	.
NC_042494.1	86512048	86512270	UUID=2300_UGT344A18_v2_exon2	287	.
NC_042494.1	86512265	86512439	UUID=2302_UGT344A26.intron	NA	.
NC_042494.1	86512271	86512423	UUID=2298_UGT344A17.intron	NA	.
NC_042494.1	86512271	86520199	UUID=2299_UGT344A18_v1.intron	NA	.
NC_042494.1	86512271	86520199	UUID=2300_UGT344A18_v2.intron	NA	.
NC_042494.1	86512278	86512418	UUID=2304_UGT344A27.intron	NA	.
NC_042494.1	86512419	86512659	UUID=2304_UGT344A27_exon2	296	.
NC_042494.1	86512424	86512669	UUID=2298_UGT344A17_exon2	283	.
NC_042494.1	86512440	86512659	UUID=2302_UGT344A26_exon2	185	.
NC_042494.1	86512660	86520536	UUID=2302_UGT344A26.intron	NA	.
NC_042494.1	86512660	86513642	UUID=2304_UGT344A27.intron	NA	.
NC_042494.1	86512670	86520199	UUID=2298_UGT344A17.intron	NA	.
NC_042494.1	86513643	86514456	UUID=2304_UGT344A27_exon1	695	.
NC_042494.1	86514457	86519968	UUID=2304_UGT344A27.intron	NA	.
NC_042494.1	86519852	86520411	UUID=2301_UGT344A19_exon3	588	.
NC_042494.1	86519969	86520411	UUID=2297_UGT344A13_exon3	472	.
NC_042494.1	86519969	86520414	UUID=2304_UGT344A27_exon3	311	.
NC_042494.1	86520200	86520758	UUID=2298_UGT344A17_exon2	285	.
NC_042494.1	86520200	86520757	UUID=2299_UGT344A18_v1_exon2	283	.
NC_042494.1	86520200	86520757	UUID=2300_UGT344A18_v2_exon2	283	.
NC_042494.1	86520412	86522442	UUID=2297_UGT344A13.intron	NA	.
NC_042494.1	86520412	86522442	UUID=2301_UGT344A19.intron	NA	.
NC_042494.1	86520537	86520756	UUID=2302_UGT344A26_exon2	235	.
NC_042494.1	86520757	86531196	UUID=2302_UGT344A26.intron	NA	.
NC_042494.1	86520758	86523025	UUID=2299_UGT344A18_v1.intron	NA	.
NC_042494.1	86520758	86523025	UUID=2300_UGT344A18_v2.intron	NA	.
NC_042494.1	86520759	86523025	UUID=2298_UGT344A17.intron	NA	.
NC_042494.1	86522443	86523263	UUID=2297_UGT344A13_exon1	896	.
NC_042494.1	86522443	86523263	UUID=2301_UGT344A19_exon1	896	.
NC_042494.1	86523026	86523204	UUID=2298_UGT344A17_exon1	198	.
NC_042494.1	86523026	86523204	UUID=2299_UGT344A18_v1_exon1	198	.
NC_042494.1	86523026	86523204	UUID=2300_UGT344A18_v2_exon1	198	.
NC_042494.1	86531197	86531420	UUID=2302_UGT344A26_exon3	248	.
NC_042494.1	86531421	86531528	UUID=2302_UGT344A26.intron	NA	.
NC_042494.1	86531529	86531748	UUID=2302_UGT344A26_exon2	241	.
NC_042494.1	86531749	86536125	UUID=2302_UGT344A26.intron	NA	.
NC_042494.1	86536126	86536349	UUID=2302_UGT344A26_exon3	315	.
NC_042494.1	86536350	86536497	UUID=2302_UGT344A26.intron	NA	.
NC_042494.1	86536498	86536717	UUID=2302_UGT344A26_exon2	313	.
NC_042494.1	86536718	86537523	UUID=2302_UGT344A26.intron	NA	.
NC_042494.1	86537524	86538354	UUID=2302_UGT344A26_exon1	869	.
NC_042494.1	86538355	86558354	UUID=2304_UGT344A27, UUID=2305_UGT344A28, UUID=2302_UGT344A26, UUID=2298_UGT344A17, UUID=2299_UGT344A18_v1, UUID=2300_UGT344A18_v2, UUID=2301_UGT344A19, UUID=2297_UGT344A13_FLANKdown	.	.
NC_042494.1	87220051	87240050	UUID=1058_abc_g5088.t1_FLANKup	.	.
NC_042494.1	87240051	87240693	UUID=1058_abc_g5088.t1.exon12	446	.
NC_042494.1	87240694	87255604	UUID=1058_abc_g5088.t1.intron	NA	.
NC_042494.1	87255605	87255859	UUID=1058_abc_g5088.t1.exon11	287	.
NC_042494.1	87255860	87262440	UUID=1058_abc_g5088.t1.intron	NA	.
NC_042494.1	87262441	87262558	UUID=1058_abc_g5088.t1.exon10	202	.
NC_042494.1	87262559	87271452	UUID=1058_abc_g5088.t1.intron	NA	.
NC_042494.1	87271453	87271687	UUID=1058_abc_g5088.t1.exon9	374	.
NC_042494.1	87271688	87276543	UUID=1058_abc_g5088.t1.intron	NA	.
NC_042494.1	87276544	87276689	UUID=1058_abc_g5088.t1.exon8	237	.
NC_042494.1	87276690	87278296	UUID=1058_abc_g5088.t1.intron	NA	.
NC_042494.1	87278297	87278535	UUID=1058_abc_g5088.t1.exon7	398	.
NC_042494.1	87278536	87280256	UUID=1058_abc_g5088.t1.intron	NA	.
NC_042494.1	87280257	87280358	UUID=1058_abc_g5088.t1.exon6	156	.
NC_042494.1	87280359	87280553	UUID=1058_abc_g5088.t1.intron	NA	.
NC_042494.1	87280554	87280676	UUID=1058_abc_g5088.t1.exon5	206	.
NC_042494.1	87280677	87282450	UUID=1058_abc_g5088.t1.intron	NA	.
NC_042494.1	87282451	87282551	UUID=1058_abc_g5088.t1.exon3	165	.
NC_042494.1	87282552	87282635	UUID=1058_abc_g5088.t1.intron	NA	.
NC_042494.1	87282636	87282791	UUID=1058_abc_g5088.t1.exon2	261	.
NC_042494.1	87282792	87282865	UUID=1058_abc_g5088.t1.intron	NA	.
NC_042494.1	87282866	87283520	UUID=1058_abc_g5088.t1.exon1	1013	.
NC_042494.1	87283521	87300552	UUID=1058_abc_g5088.t1.intron	NA	.
NC_042494.1	87300553	87300724	UUID=1058_abc_g5088.t1.exon1	231	.
NC_042494.1	87300725	87325315	UUID=1058_abc_g5088.t1_FLANKdown,UUID=1057_abc_g5084.t1_FLANKup	.	.
NC_042494.1	87325316	87325975	UUID=1057_abc_g5084.t1.exon12	462	.
NC_042494.1	87325976	87326180	UUID=1057_abc_g5084.t1.intron	NA	.
NC_042494.1	87326181	87326639	UUID=1057_abc_g5084.t1.exon12	385	.
NC_042494.1	87326640	87327273	UUID=1057_abc_g5084.t1.intron	NA	.
NC_042494.1	87327274	87327459	UUID=1057_abc_g5084.t1.exon11	305	.
NC_042494.1	87327460	87327535	UUID=1057_abc_g5084.t1.intron	NA	.
NC_042494.1	87327536	87327694	UUID=1057_abc_g5084.t1.exon10	239	.
NC_042494.1	87327695	87328724	UUID=1057_abc_g5084.t1.intron	NA	.
NC_042494.1	87328725	87328893	UUID=1057_abc_g5084.t1.exon8	279	.
NC_042494.1	87328894	87329208	UUID=1057_abc_g5084.t1.intron	NA	.
NC_042494.1	87329209	87329325	UUID=1057_abc_g5084.t1.exon7	178	.
NC_042494.1	87329326	87329395	UUID=1057_abc_g5084.t1.intron	NA	.
NC_042494.1	87329396	87329501	UUID=1057_abc_g5084.t1.exon6	163	.
NC_042494.1	87329502	87329598	UUID=1057_abc_g5084.t1.intron	NA	.
NC_042494.1	87329599	87329838	UUID=1057_abc_g5084.t1.exon5	394	.
NC_042494.1	87329839	87329902	UUID=1057_abc_g5084.t1.intron	NA	.
NC_042494.1	87329903	87330048	UUID=1057_abc_g5084.t1.exon4	204	.
NC_042494.1	87330049	87330392	UUID=1057_abc_g5084.t1.intron	NA	.
NC_042494.1	87330393	87330581	UUID=1057_abc_g5084.t1.exon3	283	.
NC_042494.1	87330582	87330657	UUID=1057_abc_g5084.t1.intron	NA	.
NC_042494.1	87330658	87330775	UUID=1057_abc_g5084.t1.exon2	163	.
NC_042494.1	87330776	87331490	UUID=1057_abc_g5084.t1.intron	NA	.
NC_042494.1	87331491	87331600	UUID=1057_abc_g5084.t1.exon1	171	.
NC_042494.1	87331601	87351600	UUID=1057_abc_g5084.t1_FLANKdown	.	.
NC_042494.1	87363053	87383052	UUID=1056_abc_g5078.t1_FLANKup	.	.
NC_042494.1	87383053	87383327	UUID=1056_abc_g5078.t1.exon13	353	.
NC_042494.1	87383328	87383886	UUID=1056_abc_g5078.t1.intron	NA	.
NC_042494.1	87383887	87384072	UUID=1056_abc_g5078.t1.exon12	283	.
NC_042494.1	87384073	87384150	UUID=1056_abc_g5078.t1.intron	NA	.
NC_042494.1	87384151	87384309	UUID=1056_abc_g5078.t1.exon11	239	.
NC_042494.1	87384310	87384453	UUID=1056_abc_g5078.t1.intron	NA	.
NC_042494.1	87384454	87384554	UUID=1056_abc_g5078.t1.exon10	148	.
NC_042494.1	87384555	87384706	UUID=1056_abc_g5078.t1.intron	NA	.
NC_042494.1	87384707	87384875	UUID=1056_abc_g5078.t1.exon9	274	.
NC_042494.1	87384876	87384937	UUID=1056_abc_g5078.t1.intron	NA	.
NC_042494.1	87384938	87385050	UUID=1056_abc_g5078.t1.exon8	193	.
NC_042494.1	87385051	87385141	UUID=1056_abc_g5078.t1.intron	NA	.
NC_042494.1	87385142	87385233	UUID=1056_abc_g5078.t1.exon7	132	.
NC_042494.1	87385234	87385308	UUID=1056_abc_g5078.t1.intron	NA	.
NC_042494.1	87385309	87385550	UUID=1056_abc_g5078.t1.exon6	359	.
NC_042494.1	87385551	87385631	UUID=1056_abc_g5078.t1.intron	NA	.
NC_042494.1	87385632	87385777	UUID=1056_abc_g5078.t1.exon5	243	.
NC_042494.1	87385778	87386244	UUID=1056_abc_g5078.t1.intron	NA	.
NC_042494.1	87386245	87386434	UUID=1056_abc_g5078.t1.exon4	291	.
NC_042494.1	87386435	87387007	UUID=1056_abc_g5078.t1.intron	NA	.
NC_042494.1	87387008	87387151	UUID=1056_abc_g5078.t1.exon2	159	.
NC_042494.1	87387152	87407151	UUID=1056_abc_g5078.t1_FLANKdown	.	.
NC_042494.1	90934792	90954791	UUID=1049_abc_g3689.t1_FLANKup	.	.
NC_042494.1	90954792	90955226	UUID=1049_abc_g3689.t1.exon7	713	.
NC_042494.1	90955227	90955315	UUID=1049_abc_g3689.t1.intron	NA	.
NC_042494.1	90955316	90955523	UUID=1049_abc_g3689.t1.exon6	346	.
NC_042494.1	90955524	90955626	UUID=1049_abc_g3689.t1.intron	NA	.
NC_042494.1	90955627	90955813	UUID=1049_abc_g3689.t1.exon5	302	.
NC_042494.1	90955814	90955879	UUID=1049_abc_g3689.t1.intron	NA	.
NC_042494.1	90955880	90956001	UUID=1049_abc_g3689.t1.exon4	209	.
NC_042494.1	90956002	90956101	UUID=1049_abc_g3689.t1.intron	NA	.
NC_042494.1	90956102	90956386	UUID=1049_abc_g3689.t1.exon3	477	.
NC_042494.1	90956387	90956471	UUID=1049_abc_g3689.t1.intron	NA	.
NC_042494.1	90956472	90957019	UUID=1049_abc_g3689.t1.exon2	902	.
NC_042494.1	90957020	90957854	UUID=1049_abc_g3689.t1.intron	NA	.
NC_042494.1	90957855	90958385	UUID=1049_abc_g3689.t1.exon1	501	.
NC_042494.1	90958386	90978385	UUID=1049_abc_g3689.t1_FLANKdown	.	.
NC_042494.1	93605688	93625687	UUID=1070_CYP15A1, UUID=1071_CYP15A2_FLANKup	.	.
NC_042494.1	93625688	93625878	UUID=1070_CYP15A1_exon8	276	.
NC_042494.1	93625701	93625879	UUID=1071_CYP15A2_exon7	198	.
NC_042494.1	93625879	93625961	UUID=1070_CYP15A1.intron	NA	.
NC_042494.1	93625880	93625968	UUID=1071_CYP15A2.intron	NA	.
NC_042494.1	93625962	93626104	UUID=1070_CYP15A1_exon7	254	.
NC_042494.1	93625969	93626105	UUID=1071_CYP15A2_exon6	193	.
NC_042494.1	93626105	93626174	UUID=1070_CYP15A1.intron	NA	.
NC_042494.1	93626106	93626715	UUID=1071_CYP15A2.intron	NA	.
NC_042494.1	93626175	93626301	UUID=1070_CYP15A1_exon6	207	.
NC_042494.1	93626302	93626368	UUID=1070_CYP15A1.intron	NA	.
NC_042494.1	93626369	93626656	UUID=1070_CYP15A1_exon5	446	.
NC_042494.1	93626657	93626714	UUID=1070_CYP15A1.intron	NA	.
NC_042494.1	93626715	93626981	UUID=1070_CYP15A1_exon4	444	.
NC_042494.1	93626716	93626980	UUID=1071_CYP15A2_exon3	329	.
NC_042494.1	93626981	93627050	UUID=1071_CYP15A2.intron	NA	.
NC_042494.1	93626982	93627049	UUID=1070_CYP15A1.intron	NA	.
NC_042494.1	93627050	93627205	UUID=1070_CYP15A1_exon3	267	.
NC_042494.1	93627051	93627213	UUID=1071_CYP15A2_exon2	202	.
NC_042494.1	93627206	93627278	UUID=1070_CYP15A1.intron	NA	.
NC_042494.1	93627214	93627274	UUID=1071_CYP15A2.intron	NA	.
NC_042494.1	93627275	93627526	UUID=1071_CYP15A2_exon1	344	.
NC_042494.1	93627279	93627532	UUID=1070_CYP15A1_exon2	375	.
NC_042494.1	93627533	93630412	UUID=1070_CYP15A1.intron	NA	.
NC_042494.1	93630413	93630494	UUID=1070_CYP15A1_exon1	124	.
NC_042494.1	93630495	93650494	UUID=1070_CYP15A1, UUID=1071_CYP15A2_FLANKdown	.	.
NC_042494.1	96642354	96662353	UUID=1046_abc_g20370.t1_FLANKup	.	.
NC_042494.1	96662354	96662578	UUID=1046_abc_g20370.t1.exon11	272	.
NC_042494.1	96662579	96662668	UUID=1046_abc_g20370.t1.intron	NA	.
NC_042494.1	96662669	96662901	UUID=1046_abc_g20370.t1.exon12	331	.
NC_042494.1	96662902	96663306	UUID=1046_abc_g20370.t1.intron	NA	.
NC_042494.1	96663307	96663496	UUID=1046_abc_g20370.t1.exon14	246	.
NC_042494.1	96663497	96663601	UUID=1046_abc_g20370.t1.intron	NA	.
NC_042494.1	96663602	96663775	UUID=1046_abc_g20370.t1.exon15	228	.
NC_042494.1	96663776	96670320	UUID=1046_abc_g20370.t1.intron	NA	.
NC_042494.1	96670321	96670548	UUID=1046_abc_g20370.t1.exon18	283	.
NC_042494.1	96670549	96690548	UUID=1046_abc_g20370.t1_FLANKdown	.	.
NC_042494.1	99118368	99138367	UUID=2308_UGT344B13, UUID=2314_UGT344B15_v2, UUID=2316_UGT344B15_v3, UUID=2318_UGT344B15_v4, UUID=2320_UGT344B16, UUID=2322_UGT344B16_v2, UUID=2324_UGT344B17, UUID=2326_UGT344B17_v2, UUID=2328_UGT344B17_v3, UUID=2330_UGT344B17_v4, UUID=2332_UGT344B18, UUID=2334_UGT344B18_v2, UUID=2336_UGT344B18_v3, UUID=2338_UGT344B18_v4, UUID=2340_UGT344B6, UUID=2342_UGT344B6_v2, UUID=2344_UGT344B6_v3, UUID=2310…	.	.
NC_042494.1	99138368	99139205	UUID=2308_UGT344B13_exon1	645	.
NC_042494.1	99138368	99139205	UUID=2314_UGT344B15_v2_exon1	562	.
NC_042494.1	99138368	99139205	UUID=2316_UGT344B15_v3_exon1	523	.
NC_042494.1	99138368	99139205	UUID=2318_UGT344B15_v4_exon1	645	.
NC_042494.1	99138368	99139205	UUID=2320_UGT344B16_exon1	562	.
NC_042494.1	99138368	99139205	UUID=2322_UGT344B16_v2_exon1	523	.
NC_042494.1	99138368	99139205	UUID=2324_UGT344B17_exon1	562	.
NC_042494.1	99138368	99139205	UUID=2326_UGT344B17_v2_exon1	614	.
NC_042494.1	99138368	99139205	UUID=2328_UGT344B17_v3_exon1	523	.
NC_042494.1	99138368	99139205	UUID=2330_UGT344B17_v4_exon1	645	.
NC_042494.1	99138368	99139205	UUID=2332_UGT344B18_exon1	562	.
NC_042494.1	99138368	99139205	UUID=2334_UGT344B18_v2_exon1	614	.
NC_042494.1	99138368	99139205	UUID=2336_UGT344B18_v3_exon1	523	.
NC_042494.1	99138368	99139205	UUID=2338_UGT344B18_v4_exon1	645	.
NC_042494.1	99138368	99139205	UUID=2340_UGT344B6_exon1	562	.
NC_042494.1	99138368	99139205	UUID=2342_UGT344B6_v2_exon1	614	.
NC_042494.1	99138368	99139205	UUID=2344_UGT344B6_v3_exon1	523	.
NC_042494.1	99138391	99139205	UUID=2310_UGT344B14_exon1	625	.
NC_042494.1	99138391	99139177	UUID=2346_UGT344B7_exon1	573	.
NC_042494.1	99139178	99142679	UUID=2346_UGT344B7.intron	NA	.
NC_042494.1	99139206	99142679	UUID=2308_UGT344B13.intron	NA	.
NC_042494.1	99139206	99142679	UUID=2310_UGT344B14.intron	NA	.
NC_042494.1	99139206	99142679	UUID=2314_UGT344B15_v2.intron	NA	.
NC_042494.1	99139206	99142679	UUID=2316_UGT344B15_v3.intron	NA	.
NC_042494.1	99139206	99142679	UUID=2318_UGT344B15_v4.intron	NA	.
NC_042494.1	99139206	99142679	UUID=2320_UGT344B16.intron	NA	.
NC_042494.1	99139206	99142679	UUID=2322_UGT344B16_v2.intron	NA	.
NC_042494.1	99139206	99142679	UUID=2324_UGT344B17.intron	NA	.
NC_042494.1	99139206	99142679	UUID=2326_UGT344B17_v2.intron	NA	.
NC_042494.1	99139206	99142679	UUID=2328_UGT344B17_v3.intron	NA	.
NC_042494.1	99139206	99142679	UUID=2330_UGT344B17_v4.intron	NA	.
NC_042494.1	99139206	99142679	UUID=2332_UGT344B18.intron	NA	.
NC_042494.1	99139206	99142679	UUID=2334_UGT344B18_v2.intron	NA	.
NC_042494.1	99139206	99142679	UUID=2336_UGT344B18_v3.intron	NA	.
NC_042494.1	99139206	99142679	UUID=2338_UGT344B18_v4.intron	NA	.
NC_042494.1	99139206	99142679	UUID=2340_UGT344B6.intron	NA	.
NC_042494.1	99139206	99142679	UUID=2342_UGT344B6_v2.intron	NA	.
NC_042494.1	99139206	99142679	UUID=2344_UGT344B6_v3.intron	NA	.
NC_042494.1	99142680	99142940	UUID=2306_UGT344B12_exon3	320	.
NC_042494.1	99142680	99142906	UUID=2308_UGT344B13_exon2	326	.
NC_042494.1	99142680	99142903	UUID=2310_UGT344B14_exon2	320	.
NC_042494.1	99142680	99142906	UUID=2312_UGT344B15_exon3	303	.
NC_042494.1	99142680	99142906	UUID=2314_UGT344B15_v2_exon2	315	.
NC_042494.1	99142680	99143552	UUID=2316_UGT344B15_v3_exon2	1011	.
NC_042494.1	99142680	99142903	UUID=2318_UGT344B15_v4_exon2	320	.
NC_042494.1	99142680	99142906	UUID=2320_UGT344B16_exon2	315	.
NC_042494.1	99142680	99143552	UUID=2322_UGT344B16_v2_exon2	1011	.
NC_042494.1	99142680	99142906	UUID=2324_UGT344B17_exon2	315	.
NC_042494.1	99142680	99142906	UUID=2326_UGT344B17_v2_exon2	326	.
NC_042494.1	99142680	99143552	UUID=2328_UGT344B17_v3_exon2	1011	.
NC_042494.1	99142680	99142906	UUID=2330_UGT344B17_v4_exon2	326	.
NC_042494.1	99142680	99142906	UUID=2332_UGT344B18_exon2	315	.
NC_042494.1	99142680	99142906	UUID=2334_UGT344B18_v2_exon2	326	.
NC_042494.1	99142680	99143552	UUID=2336_UGT344B18_v3_exon2	1011	.
NC_042494.1	99142680	99142906	UUID=2338_UGT344B18_v4_exon2	326	.
NC_042494.1	99142680	99142906	UUID=2340_UGT344B6_exon2	315	.
NC_042494.1	99142680	99142906	UUID=2342_UGT344B6_v2_exon2	326	.
NC_042494.1	99142680	99143552	UUID=2344_UGT344B6_v3_exon2	1011	.
NC_042494.1	99142680	99142940	UUID=2346_UGT344B7_exon2	287	.
NC_042494.1	99142907	99142969	UUID=2312_UGT344B15.intron	NA	.
NC_042494.1	99142907	99142964	UUID=2314_UGT344B15_v2.intron	NA	.
NC_042494.1	99142907	99142964	UUID=2320_UGT344B16.intron	NA	.
NC_042494.1	99142907	99142964	UUID=2324_UGT344B17.intron	NA	.
NC_042494.1	99142907	99142964	UUID=2326_UGT344B17_v2.intron	NA	.
NC_042494.1	99142907	99142964	UUID=2332_UGT344B18.intron	NA	.
NC_042494.1	99142907	99142964	UUID=2334_UGT344B18_v2.intron	NA	.
NC_042494.1	99142907	99142964	UUID=2340_UGT344B6.intron	NA	.
NC_042494.1	99142907	99142964	UUID=2342_UGT344B6_v2.intron	NA	.
NC_042494.1	99142941	99142969	UUID=2306_UGT344B12.intron	NA	.
NC_042494.1	99142941	99142969	UUID=2346_UGT344B7.intron	NA	.
NC_042494.1	99142965	99143552	UUID=2314_UGT344B15_v2_exon3	647	.
NC_042494.1	99142965	99143552	UUID=2320_UGT344B16_exon3	647	.
NC_042494.1	99142965	99143552	UUID=2324_UGT344B17_exon3	647	.
NC_042494.1	99142965	99143546	UUID=2326_UGT344B17_v2_exon3	680	.
NC_042494.1	99142965	99143552	UUID=2332_UGT344B18_exon3	647	.
NC_042494.1	99142965	99143546	UUID=2334_UGT344B18_v2_exon3	680	.
NC_042494.1	99142965	99143552	UUID=2340_UGT344B6_exon3	647	.
NC_042494.1	99142965	99143546	UUID=2342_UGT344B6_v2_exon3	680	.
NC_042494.1	99142970	99143552	UUID=2306_UGT344B12_exon4	640	.
NC_042494.1	99142970	99143552	UUID=2312_UGT344B15_exon4	640	.
NC_042494.1	99142970	99143552	UUID=2346_UGT344B7_exon3	662	.
NC_042494.1	99143553	99163552	UUID=2308_UGT344B13, UUID=2314_UGT344B15_v2, UUID=2316_UGT344B15_v3, UUID=2318_UGT344B15_v4, UUID=2320_UGT344B16, UUID=2322_UGT344B16_v2, UUID=2324_UGT344B17, UUID=2326_UGT344B17_v2, UUID=2328_UGT344B17_v3, UUID=2330_UGT344B17_v4, UUID=2332_UGT344B18, UUID=2334_UGT344B18_v2, UUID=2336_UGT344B18_v3, UUID=2338_UGT344B18_v4, UUID=2340_UGT344B6, UUID=2342_UGT344B6_v2, UUID=2344_UGT344B6_v3, UUID=2310…	.	.
NC_042494.1	99630409	99650408	UUID=1062_abc_g8721.t1_FLANKup	.	.
NC_042494.1	99650409	99650601	UUID=1062_abc_g8721.t1.exon15	196	.
NC_042494.1	99650602	99658844	UUID=1062_abc_g8721.t1.intron	NA	.
NC_042494.1	99658845	99659330	UUID=1062_abc_g8721.t1.exon15	272	.
NC_042494.1	99659331	99659366	UUID=1062_abc_g8721.t1.intron	NA	.
NC_042494.1	99659367	99659852	UUID=1062_abc_g8721.t1.exon15	599	.
NC_042494.1	99659853	99659976	UUID=1062_abc_g8721.t1.intron	NA	.
NC_042494.1	99659977	99660098	UUID=1062_abc_g8721.t1.exon14	187	.
NC_042494.1	99660099	99660171	UUID=1062_abc_g8721.t1.intron	NA	.
NC_042494.1	99660172	99660312	UUID=1062_abc_g8721.t1.exon13	222	.
NC_042494.1	99660313	99660383	UUID=1062_abc_g8721.t1.intron	NA	.
NC_042494.1	99660384	99660498	UUID=1062_abc_g8721.t1.exon12	180	.
NC_042494.1	99660499	99660555	UUID=1062_abc_g8721.t1.intron	NA	.
NC_042494.1	99660556	99660942	UUID=1062_abc_g8721.t1.exon11	527	.
NC_042494.1	99660943	99661413	UUID=1062_abc_g8721.t1.intron	NA	.
NC_042494.1	99661414	99661619	UUID=1062_abc_g8721.t1.exon10	342	.
NC_042494.1	99661620	99661693	UUID=1062_abc_g8721.t1.intron	NA	.
NC_042494.1	99661694	99661869	UUID=1062_abc_g8721.t1.exon9	292	.
NC_042494.1	99661870	99663591	UUID=1062_abc_g8721.t1.intron	NA	.
NC_042494.1	99663592	99663829	UUID=1062_abc_g8721.t1.exon8	385	.
NC_042494.1	99663830	99663898	UUID=1062_abc_g8721.t1.intron	NA	.
NC_042494.1	99663899	99664059	UUID=1062_abc_g8721.t1.exon7	265	.
NC_042494.1	99664060	99664128	UUID=1062_abc_g8721.t1.intron	NA	.
NC_042494.1	99664129	99664309	UUID=1062_abc_g8721.t1.exon6	296	.
NC_042494.1	99664310	99665089	UUID=1062_abc_g8721.t1.intron	NA	.
NC_042494.1	99665090	99665234	UUID=1062_abc_g8721.t1.exon5	246	.
NC_042494.1	99665235	99665307	UUID=1062_abc_g8721.t1.intron	NA	.
NC_042494.1	99665308	99665504	UUID=1062_abc_g8721.t1.exon4	303	.
NC_042494.1	99665505	99665587	UUID=1062_abc_g8721.t1.intron	NA	.
NC_042494.1	99665588	99665885	UUID=1062_abc_g8721.t1.exon3	440	.
NC_042494.1	99665886	99685885	UUID=1062_abc_g8721.t1_FLANKdown	.	.
NC_042494.1	101565595	101585594	UUID=2348_UGT344C10, UUID=2350_UGT344C6_FLANKup	.	.
NC_042494.1	101585595	101586415	UUID=2348_UGT344C10_exon4	869	.
NC_042494.1	101585595	101586415	UUID=2350_UGT344C6_exon4	869	.
NC_042494.1	101586416	101593540	UUID=2348_UGT344C10.intron	NA	.
NC_042494.1	101586416	101593540	UUID=2350_UGT344C6.intron	NA	.
NC_042494.1	101593541	101593761	UUID=2348_UGT344C10_exon2	348	.
NC_042494.1	101593541	101593761	UUID=2350_UGT344C6_exon2	348	.
NC_042494.1	101593762	101593825	UUID=2348_UGT344C10.intron	NA	.
NC_042494.1	101593762	101593825	UUID=2350_UGT344C6.intron	NA	.
NC_042494.1	101593826	101594397	UUID=2348_UGT344C10_exon1	793	.
NC_042494.1	101593826	101594169	UUID=2350_UGT344C6_exon1	503	.
NC_042494.1	101594398	101614397	UUID=2348_UGT344C10, UUID=2350_UGT344C6_FLANKdown	.	.
NC_042494.1	102782668	102802667	UUID=1063_abc_g8946.t1_FLANKup	.	.
NC_042494.1	102802668	102802824	UUID=1063_abc_g8946.t1.exon15	174	.
NC_042494.1	102802825	102803762	UUID=1063_abc_g8946.t1.intron	NA	.
NC_042494.1	102803763	102803918	UUID=1063_abc_g8946.t1.exon13	239	.
NC_042494.1	102803919	102803980	UUID=1063_abc_g8946.t1.intron	NA	.
NC_042494.1	102803981	102804122	UUID=1063_abc_g8946.t1.exon12	230	.
NC_042494.1	102804123	102804392	UUID=1063_abc_g8946.t1.intron	NA	.
NC_042494.1	102804393	102804468	UUID=1063_abc_g8946.t1.exon11	135	.
NC_042494.1	102804469	102804568	UUID=1063_abc_g8946.t1.intron	NA	.
NC_042494.1	102804569	102804709	UUID=1063_abc_g8946.t1.exon10	211	.
NC_042494.1	102804710	102804775	UUID=1063_abc_g8946.t1.intron	NA	.
NC_042494.1	102804776	102804934	UUID=1063_abc_g8946.t1.exon9	255	.
NC_042494.1	102804935	102805005	UUID=1063_abc_g8946.t1.intron	NA	.
NC_042494.1	102805006	102805209	UUID=1063_abc_g8946.t1.exon8	333	.
NC_042494.1	102805210	102805552	UUID=1063_abc_g8946.t1.intron	NA	.
NC_042494.1	102805553	102805672	UUID=1063_abc_g8946.t1.exon7	183	.
NC_042494.1	102805673	102806254	UUID=1063_abc_g8946.t1.intron	NA	.
NC_042494.1	102806255	102806358	UUID=1063_abc_g8946.t1.exon6	176	.
NC_042494.1	102806359	102806430	UUID=1063_abc_g8946.t1.intron	NA	.
NC_042494.1	102806431	102806605	UUID=1063_abc_g8946.t1.exon5	285	.
NC_042494.1	102806606	102806669	UUID=1063_abc_g8946.t1.intron	NA	.
NC_042494.1	102806670	102806848	UUID=1063_abc_g8946.t1.exon4	265	.
NC_042494.1	102806849	102807917	UUID=1063_abc_g8946.t1.intron	NA	.
NC_042494.1	102807918	102808065	UUID=1063_abc_g8946.t1.exon3	235	.
NC_042494.1	102808066	102809312	UUID=1063_abc_g8946.t1.intron	NA	.
NC_042494.1	102809313	102809447	UUID=1063_abc_g8946.t1.exon2	172	.
NC_042494.1	102809448	102829447	UUID=1063_abc_g8946.t1_FLANKdown	.	.
NC_042494.1	103470328	103490327	UUID=1068_abc_g9270.t1_FLANKup	.	.
NC_042494.1	103490328	103490655	UUID=1068_abc_g9270.t1.exon15	350	.
NC_042494.1	103490656	103492358	UUID=1068_abc_g9270.t1.intron	NA	.
NC_042494.1	103492359	103492489	UUID=1068_abc_g9270.t1.exon14	198	.
NC_042494.1	103492490	103494164	UUID=1068_abc_g9270.t1.intron	NA	.
NC_042494.1	103494165	103494258	UUID=1068_abc_g9270.t1.exon11	163	.
NC_042494.1	103494259	103494681	UUID=1068_abc_g9270.t1.intron	NA	.
NC_042494.1	103494682	103494806	UUID=1068_abc_g9270.t1.exon10	193	.
NC_042494.1	103494807	103497504	UUID=1068_abc_g9270.t1.intron	NA	.
NC_042494.1	103497505	103497670	UUID=1068_abc_g9270.t1.exon7	219	.
NC_042494.1	103497671	103500943	UUID=1068_abc_g9270.t1.intron	NA	.
NC_042494.1	103500944	103501123	UUID=1068_abc_g9270.t1.exon3	244	.
NC_042494.1	103501124	103501286	UUID=1068_abc_g9270.t1.intron	NA	.
NC_042494.1	103501287	103501373	UUID=1068_abc_g9270.t1.exon2	139	.
NC_042494.1	103501374	103501579	UUID=1068_abc_g9270.t1.intron	NA	.
NC_042494.1	103501580	103501931	UUID=1068_abc_g9270.t1.exon1	425	.
NC_042494.1	103501932	103518406	UUID=1065_abc_g9268.t1_FLANKup,UUID=1068_abc_g9270.t1_FLANKdown	.	.
NC_042494.1	103518407	103518596	UUID=1065_abc_g9268.t1.exon15	189	.
NC_042494.1	103518597	103522815	UUID=1065_abc_g9268.t1.intron	NA	.
NC_042494.1	103522816	103522948	UUID=1065_abc_g9268.t1.exon14	213	.
NC_042494.1	103522949	103523007	UUID=1065_abc_g9268.t1.intron	NA	.
NC_042494.1	103523008	103523162	UUID=1065_abc_g9268.t1.exon13	204	.
NC_042494.1	103523163	103523839	UUID=1065_abc_g9268.t1.intron	NA	.
NC_042494.1	103523840	103523947	UUID=1065_abc_g9268.t1.exon12	167	.
NC_042494.1	103523948	103528721	UUID=1065_abc_g9268.t1.intron	NA	.
NC_042494.1	103528722	103528944	UUID=1065_abc_g9268.t1.exon8	235	.
[truncated: 2,305 more rows]
