# Supplementary material for: Transposon accumulation at xenobiotic gene family loci in aphids
Source: Genome Res. 2023 Oct;33(10):1718–33. doi: 10.1101/gr.277820.123 (PMC10691553; doi:10.1101/gr.277820.123)
Supplement: Supplement 14 [file Supplemental_File_S3.tar.gz › Supplemental_File_S3/metopolophiumDirhodum_GCA_019925205.1.myzusXrGenes.bed]

CM034316.1	12183986	12203985	UUID=8_abc_g2222.t1_FLANKup	.	.
CM034316.1	12203986	12204618	UUID=8_abc_g2222.t1.exon6	721	.
CM034316.1	12204619	12204767	UUID=8_abc_g2222.t1.intron	NA	.
CM034316.1	12204768	12205078	UUID=8_abc_g2222.t1.exon7	398	.
CM034316.1	12205079	12207838	UUID=8_abc_g2222.t1.intron	NA	.
CM034316.1	12207839	12208452	UUID=8_abc_g2222.t1.exon9	691	.
CM034316.1	12208453	12208868	UUID=8_abc_g2222.t1.intron	NA	.
CM034316.1	12208869	12209890	UUID=8_abc_g2222.t1.exon10	839	.
CM034316.1	12209891	12210446	UUID=8_abc_g2222.t1.intron	NA	.
CM034316.1	12210447	12210592	UUID=8_abc_g2222.t1.exon11	135	.
CM034316.1	12210593	12230592	UUID=8_abc_g2222.t1_FLANKdown	.	.
CM034316.1	20444554	20464553	UUID=1_abc_g11808.t1_FLANKup	.	.
CM034316.1	20464554	20464629	UUID=1_abc_g11808.t1.exon21	75	.
CM034316.1	20464630	20475129	UUID=1_abc_g11808.t1.intron	NA	.
CM034316.1	20475130	20475312	UUID=1_abc_g11808.t1.exon21	165	.
CM034316.1	20475313	20495312	UUID=1_abc_g11808.t1_FLANKdown	.	.
CM034316.1	20691372	20711371	UUID=2_abc_g11808.t1_FLANKup	.	.
CM034316.1	20711372	20711554	UUID=2_abc_g11808.t1.exon21	159	.
CM034316.1	20711555	20727878	UUID=2_abc_g11808.t1.intron	NA	.
CM034316.1	20727879	20728064	UUID=2_abc_g11808.t1.exon21	128	.
CM034316.1	20728065	20748064	UUID=2_abc_g11808.t1_FLANKdown	.	.
CM034316.1	20967733	20987732	UUID=20_CYP307A2_FLANKup	.	.
CM034316.1	20987733	20988080	UUID=20_CYP307A2_exon3	438	.
CM034316.1	20988081	20989026	UUID=20_CYP307A2.intron	NA	.
CM034316.1	20989027	20989397	UUID=20_CYP307A2_exon2	459	.
CM034316.1	20989398	20994651	UUID=20_CYP307A2.intron	NA	.
CM034316.1	20994652	20995066	UUID=20_CYP307A2_exon1	375	.
CM034316.1	20995067	21015066	UUID=20_CYP307A2_FLANKdown	.	.
CM034316.1	40624319	40644318	UUID=17_abc_g3810.t1_FLANKup	.	.
CM034316.1	40644319	40644557	UUID=17_abc_g3810.t1.exon7	324	.
CM034316.1	40644558	40647269	UUID=17_abc_g3810.t1.intron	NA	.
CM034316.1	40647270	40647503	UUID=17_abc_g3810.t1.exon8	279	.
CM034316.1	40647504	40647572	UUID=17_abc_g3810.t1.intron	NA	.
CM034316.1	40647573	40647885	UUID=17_abc_g3810.t1.exon11	342	.
CM034316.1	40647886	40667885	UUID=17_abc_g3810.t1_FLANKdown	.	.
CM034316.1	41209850	41229849	UUID=9_abc_g2222.t1_FLANKup	.	.
CM034316.1	41229850	41230630	UUID=9_abc_g2222.t1.exon6	933	.
CM034316.1	41230631	41230779	UUID=9_abc_g2222.t1.intron	NA	.
CM034316.1	41230780	41231090	UUID=9_abc_g2222.t1.exon7	403	.
CM034316.1	41231091	41233835	UUID=9_abc_g2222.t1.intron	NA	.
CM034316.1	41233836	41234449	UUID=9_abc_g2222.t1.exon9	697	.
CM034316.1	41234450	41234865	UUID=9_abc_g2222.t1.intron	NA	.
CM034316.1	41234866	41235891	UUID=9_abc_g2222.t1.exon10	832	.
CM034316.1	41235892	41236448	UUID=9_abc_g2222.t1.intron	NA	.
CM034316.1	41236449	41236594	UUID=9_abc_g2222.t1.exon11	130	.
CM034316.1	41236595	41256594	UUID=9_abc_g2222.t1_FLANKdown	.	.
CM034316.1	50421343	50441342	UUID=3_abc_g11808.t1_FLANKup	.	.
CM034316.1	50441343	50441391	UUID=3_abc_g11808.t1.exon21	73.1	.
CM034316.1	50441392	50451307	UUID=3_abc_g11808.t1.intron	NA	.
CM034316.1	50451308	50451356	UUID=3_abc_g11808.t1.exon21	73.1	.
CM034316.1	50451357	50471356	UUID=3_abc_g11808.t1_FLANKdown	.	.
CM034316.1	55726341	55746340	UUID=35_est_g19293.t1_FLANKup	.	.
CM034316.1	55746341	55747951	UUID=35_est_g19293.t1.exon2	1956	.
CM034316.1	55747952	55765652	UUID=35_est_g19293.t1.intron	NA	.
CM034316.1	55765653	55766148	UUID=35_est_g19293.t1.exon4	712	.
CM034316.1	55766149	55786148	UUID=35_est_g19293.t1_FLANKdown	.	.
CM034316.1	70336407	70356406	UUID=33_CYP6CY9_FLANKup	.	.
CM034316.1	70356407	70356584	UUID=33_CYP6CY9_exon4	257	.
CM034316.1	70356585	70356703	UUID=33_CYP6CY9.intron	NA	.
CM034316.1	70356704	70356956	UUID=33_CYP6CY9_exon3	374	.
CM034316.1	70356957	70357191	UUID=33_CYP6CY9.intron	NA	.
CM034316.1	70357192	70357418	UUID=33_CYP6CY9_exon2	326	.
CM034316.1	70357419	70362565	UUID=33_CYP6CY9.intron	NA	.
CM034316.1	70362566	70363468	UUID=33_CYP6CY9_exon1	1280	.
CM034316.1	70363469	70383468	UUID=33_CYP6CY9_FLANKdown	.	.
CM034316.1	74337313	74357312	UUID=24_CYP380B1_FLANKup	.	.
CM034316.1	74357313	74357507	UUID=24_CYP380B1_exon1	294	.
CM034316.1	74357508	74359000	UUID=24_CYP380B1.intron	NA	.
CM034316.1	74359001	74359116	UUID=24_CYP380B1_exon2	204	.
CM034316.1	74359117	74359218	UUID=24_CYP380B1.intron	NA	.
CM034316.1	74359219	74359313	UUID=24_CYP380B1_exon3	148	.
CM034316.1	74359314	74360329	UUID=24_CYP380B1.intron	NA	.
CM034316.1	74360330	74360515	UUID=24_CYP380B1_exon4	278	.
CM034316.1	74360516	74360670	UUID=24_CYP380B1.intron	NA	.
CM034316.1	74360671	74360736	UUID=24_CYP380B1_exon5	100	.
CM034316.1	74360737	74360843	UUID=24_CYP380B1.intron	NA	.
CM034316.1	74360844	74360963	UUID=24_CYP380B1_exon6	183	.
CM034316.1	74360964	74362911	UUID=24_CYP380B1.intron	NA	.
CM034316.1	74362912	74362999	UUID=24_CYP380B1_exon7	135	.
CM034316.1	74363000	74363135	UUID=24_CYP380B1.intron	NA	.
CM034316.1	74363136	74363239	UUID=24_CYP380B1_exon8	159	.
CM034316.1	74363240	74364319	UUID=24_CYP380B1.intron	NA	.
CM034316.1	74364320	74364388	UUID=24_CYP380B1_exon9	117	.
CM034316.1	74364389	74364454	UUID=24_CYP380B1.intron	NA	.
CM034316.1	74364455	74364625	UUID=24_CYP380B1_exon10	244	.
CM034316.1	74364626	74365454	UUID=24_CYP380B1.intron	NA	.
CM034316.1	74365455	74365633	UUID=24_CYP380B1_exon11	287	.
CM034316.1	74365634	74367276	UUID=24_CYP380B1.intron	NA	.
CM034316.1	74367277	74367458	UUID=24_CYP380B1_exon12	292	.
CM034316.1	74367459	74393728	UUID=24_CYP380B1_FLANKdown,UUID=23_CYP380A3_FLANKup	.	.
CM034316.1	74393729	74393908	UUID=23_CYP380A3_exon1	244	.
CM034316.1	74393909	74394112	UUID=23_CYP380A3.intron	NA	.
CM034316.1	74394113	74394222	UUID=23_CYP380A3_exon2	165	.
CM034316.1	74394223	74398958	UUID=23_CYP380A3.intron	NA	.
CM034316.1	74398959	74399050	UUID=23_CYP380A3_exon3	159	.
CM034316.1	74399051	74400649	UUID=23_CYP380A3.intron	NA	.
CM034316.1	74400650	74400842	UUID=23_CYP380A3_exon4	329	.
CM034316.1	74400843	74401177	UUID=23_CYP380A3.intron	NA	.
CM034316.1	74401178	74401244	UUID=23_CYP380A3_exon5	124	.
CM034316.1	74401245	74403169	UUID=23_CYP380A3.intron	NA	.
CM034316.1	74403170	74403238	UUID=23_CYP380A3_exon9	117	.
CM034316.1	74403239	74405477	UUID=23_CYP380A3.intron	NA	.
CM034316.1	74405478	74405654	UUID=23_CYP380A3_exon10	228	.
CM034316.1	74405655	74406300	UUID=23_CYP380A3.intron	NA	.
CM034316.1	74406301	74406476	UUID=23_CYP380A3_exon11	265	.
CM034316.1	74406477	74407548	UUID=23_CYP380A3.intron	NA	.
CM034316.1	74407549	74407754	UUID=23_CYP380A3_exon12	287	.
CM034316.1	74407755	74436962	UUID=23_CYP380A3_FLANKdown,UUID=29_CYP380C40, UUID=27_CYP380C31, UUID=26_CYP380C30, UUID=30_CYP380C52, UUID=25_CYP380C19, UUID=28_CYP380C34_FLANKup	.	.
CM034316.1	74436963	74437152	UUID=29_CYP380C40_exon4	224	.
CM034316.1	74437153	74438960	UUID=29_CYP380C40.intron	NA	.
CM034316.1	74437615	74437680	UUID=27_CYP380C31_exon5	73.1	.
CM034316.1	74437616	74437682	UUID=26_CYP380C30_exon5	75	.
CM034316.1	74437616	74437682	UUID=30_CYP380C52_exon3	80.5	.
CM034316.1	74437617	74437686	UUID=25_CYP380C19_exon5	80.5	.
CM034316.1	74437681	74437892	UUID=27_CYP380C31.intron	NA	.
CM034316.1	74437683	74438959	UUID=26_CYP380C30.intron	NA	.
CM034316.1	74437683	74438959	UUID=30_CYP380C52.intron	NA	.
CM034316.1	74437687	74439772	UUID=25_CYP380C19.intron	NA	.
CM034316.1	74437893	74438021	UUID=27_CYP380C31_exon6	117	.
CM034316.1	74438960	74439033	UUID=26_CYP380C30_exon9	110	.
CM034316.1	74438960	74439032	UUID=30_CYP380C52_exon7	119	.
CM034316.1	74438961	74439029	UUID=29_CYP380C40_exon9	89.8	.
CM034316.1	74439030	74439769	UUID=29_CYP380C40.intron	NA	.
CM034316.1	74439033	74439494	UUID=30_CYP380C52.intron	NA	.
CM034316.1	74439034	74439769	UUID=26_CYP380C30.intron	NA	.
CM034316.1	74439492	74439680	UUID=28_CYP380C34_exon11	267	.
CM034316.1	74439495	74439680	UUID=30_CYP380C52_exon9	211	.
CM034316.1	74439681	74439771	UUID=28_CYP380C34.intron	NA	.
CM034316.1	74439770	74439949	UUID=26_CYP380C30_exon12	206	.
CM034316.1	74439770	74439946	UUID=29_CYP380C40_exon12	222	.
CM034316.1	74439772	74439945	UUID=28_CYP380C34_exon12	233	.
CM034316.1	74439773	74439979	UUID=25_CYP380C19_exon12	246	.
CM034316.1	74439980	74459979	UUID=29_CYP380C40, UUID=27_CYP380C31, UUID=26_CYP380C30, UUID=30_CYP380C52, UUID=25_CYP380C19, UUID=28_CYP380C34_FLANKdown	.	.
CM034316.1	77621742	77641741	UUID=7_abc_g20370.t1_FLANKup	.	.
CM034316.1	77641742	77641890	UUID=7_abc_g20370.t1.exon1	171	.
CM034316.1	77641891	77653174	UUID=7_abc_g20370.t1.intron	NA	.
CM034316.1	77653175	77653416	UUID=7_abc_g20370.t1.exon10	309	.
CM034316.1	77653417	77653838	UUID=7_abc_g20370.t1.intron	NA	.
CM034316.1	77653839	77654071	UUID=7_abc_g20370.t1.exon12	353	.
CM034316.1	77654072	77654193	UUID=7_abc_g20370.t1.intron	NA	.
CM034316.1	77654194	77654431	UUID=7_abc_g20370.t1.exon13	379	.
CM034316.1	77654432	77654507	UUID=7_abc_g20370.t1.intron	NA	.
CM034316.1	77654508	77654697	UUID=7_abc_g20370.t1.exon14	274	.
CM034316.1	77654698	77655036	UUID=7_abc_g20370.t1.intron	NA	.
CM034316.1	77655037	77655270	UUID=7_abc_g20370.t1.exon16	322	.
CM034316.1	77655271	77656089	UUID=7_abc_g20370.t1.intron	NA	.
CM034316.1	77656090	77656488	UUID=7_abc_g20370.t1.exon18	512	.
CM034316.1	77656489	77676488	UUID=7_abc_g20370.t1_FLANKdown	.	.
CM034316.1	79103125	79123124	UUID=18_CYP15A1, UUID=19_CYP15A2_FLANKup	.	.
CM034316.1	79123125	79123378	UUID=18_CYP15A1_exon2	342	.
CM034316.1	79123125	79123382	UUID=19_CYP15A2_exon1	411	.
CM034316.1	79123379	79123436	UUID=18_CYP15A1.intron	NA	.
CM034316.1	79123383	79123427	UUID=19_CYP15A2.intron	NA	.
CM034316.1	79123428	79123591	UUID=19_CYP15A2_exon2	237	.
CM034316.1	79123437	79123592	UUID=18_CYP15A1_exon3	217	.
CM034316.1	79123592	79123664	UUID=19_CYP15A2.intron	NA	.
CM034316.1	79123593	79123663	UUID=18_CYP15A1.intron	NA	.
CM034316.1	79123664	79123930	UUID=18_CYP15A1_exon4	333	.
CM034316.1	79123665	79123929	UUID=19_CYP15A2_exon3	379	.
CM034316.1	79123930	79123984	UUID=19_CYP15A2.intron	NA	.
CM034316.1	79123931	79124323	UUID=18_CYP15A1.intron	NA	.
CM034316.1	79123985	79124271	UUID=19_CYP15A2_exon4	403	.
CM034316.1	79124272	79124331	UUID=19_CYP15A2.intron	NA	.
CM034316.1	79124324	79124450	UUID=18_CYP15A1_exon6	180	.
CM034316.1	79124332	79124449	UUID=19_CYP15A2_exon5	169	.
CM034316.1	79124450	79124516	UUID=19_CYP15A2.intron	NA	.
CM034316.1	79124451	79124517	UUID=18_CYP15A1.intron	NA	.
CM034316.1	79124517	79124659	UUID=19_CYP15A2_exon6	220	.
CM034316.1	79124518	79124660	UUID=18_CYP15A1_exon7	176	.
CM034316.1	79124660	79124743	UUID=19_CYP15A2.intron	NA	.
CM034316.1	79124744	79124922	UUID=19_CYP15A2_exon7	254	.
CM034316.1	79124923	79144922	UUID=18_CYP15A1, UUID=19_CYP15A2_FLANKdown	.	.
CM034316.1	79297936	79317935	UUID=34_CYP6DB1_FLANKup	.	.
CM034316.1	79317936	79318108	UUID=34_CYP6DB1_exon7	292	.
CM034316.1	79318109	79318190	UUID=34_CYP6DB1.intron	NA	.
CM034316.1	79318191	79318444	UUID=34_CYP6DB1_exon6	414	.
CM034316.1	79318445	79318542	UUID=34_CYP6DB1.intron	NA	.
CM034316.1	79318543	79318762	UUID=34_CYP6DB1_exon5	318	.
CM034316.1	79318763	79318923	UUID=34_CYP6DB1.intron	NA	.
CM034316.1	79318924	79319002	UUID=34_CYP6DB1_exon4	130	.
CM034316.1	79319003	79320106	UUID=34_CYP6DB1.intron	NA	.
CM034316.1	79320107	79320408	UUID=34_CYP6DB1_exon3	459	.
CM034316.1	79320409	79321405	UUID=34_CYP6DB1.intron	NA	.
CM034316.1	79321406	79321688	UUID=34_CYP6DB1_exon2	501	.
CM034316.1	79321689	79322407	UUID=34_CYP6DB1.intron	NA	.
CM034316.1	79322408	79322639	UUID=34_CYP6DB1_exon1	340	.
CM034316.1	79322640	79342639	UUID=34_CYP6DB1_FLANKdown	.	.
CM034316.1	79696978	79716977	UUID=31_CYP4CK1_FLANKup	.	.
CM034316.1	79716978	79717138	UUID=31_CYP4CK1_exon10	204	.
CM034316.1	79717139	79719656	UUID=31_CYP4CK1.intron	NA	.
CM034316.1	79719657	79719894	UUID=31_CYP4CK1_exon8	268	.
CM034316.1	79719895	79720375	UUID=31_CYP4CK1.intron	NA	.
CM034316.1	79720376	79720506	UUID=31_CYP4CK1_exon5	215	.
CM034316.1	79720507	79727172	UUID=31_CYP4CK1.intron	NA	.
CM034316.1	79727173	79727277	UUID=31_CYP4CK1_exon2	167	.
CM034316.1	79727278	79735779	UUID=31_CYP4CK1.intron	NA	.
CM034316.1	79735780	79735938	UUID=31_CYP4CK1_exon1	200	.
CM034316.1	79735939	79755938	UUID=31_CYP4CK1_FLANKdown	.	.
CM034316.1	80970331	80990330	UUID=22_CYP314A3, UUID=21_CYP314A1_FLANKup	.	.
CM034316.1	80990331	80990457	UUID=22_CYP314A3_exon2	174	.
CM034316.1	80990335	80990458	UUID=21_CYP314A1_exon2	180	.
CM034316.1	80990458	80991737	UUID=22_CYP314A3.intron	NA	.
CM034316.1	80990459	80993972	UUID=21_CYP314A1.intron	NA	.
CM034316.1	80991738	80991942	UUID=22_CYP314A3_exon3	274	.
CM034316.1	80991943	80994631	UUID=22_CYP314A3.intron	NA	.
CM034316.1	80993973	80994140	UUID=21_CYP314A1_exon7	189	.
CM034316.1	80994632	80994735	UUID=22_CYP314A3_exon10	137	.
CM034316.1	80994736	81014735	UUID=22_CYP314A3, UUID=21_CYP314A1_FLANKdown	.	.
CM034316.1	90500535	90520534	UUID=10_abc_g2222.t1_FLANKup	.	.
CM034316.1	90520535	90520680	UUID=10_abc_g2222.t1.exon11	135	.
CM034316.1	90520681	90521187	UUID=10_abc_g2222.t1.intron	NA	.
CM034316.1	90521188	90522213	UUID=10_abc_g2222.t1.exon10	843	.
CM034316.1	90522214	90522629	UUID=10_abc_g2222.t1.intron	NA	.
CM034316.1	90522630	90523243	UUID=10_abc_g2222.t1.exon9	702	.
CM034316.1	90523244	90526465	UUID=10_abc_g2222.t1.intron	NA	.
CM034316.1	90526466	90527246	UUID=10_abc_g2222.t1.exon6	928	.
CM034316.1	90527247	90547246	UUID=10_abc_g2222.t1_FLANKdown	.	.
CM034316.1	91817254	91837253	UUID=6_abc_g17772.t1_FLANKup	.	.
CM034316.1	91837254	91837770	UUID=6_abc_g17772.t1.exon15	409	.
CM034316.1	91837771	91843498	UUID=6_abc_g17772.t1.intron	NA	.
CM034316.1	91843499	91843631	UUID=6_abc_g17772.t1.exon14	202	.
CM034316.1	91843632	91843707	UUID=6_abc_g17772.t1.intron	NA	.
CM034316.1	91843708	91843862	UUID=6_abc_g17772.t1.exon13	254	.
CM034316.1	91843863	91843952	UUID=6_abc_g17772.t1.intron	NA	.
CM034316.1	91843953	91844060	UUID=6_abc_g17772.t1.exon12	172	.
CM034316.1	91844061	91844766	UUID=6_abc_g17772.t1.intron	NA	.
CM034316.1	91844767	91844860	UUID=6_abc_g17772.t1.exon11	158	.
CM034316.1	91844861	91844949	UUID=6_abc_g17772.t1.intron	NA	.
CM034316.1	91844950	91845102	UUID=6_abc_g17772.t1.exon10	250	.
CM034316.1	91845103	91845691	UUID=6_abc_g17772.t1.intron	NA	.
CM034316.1	91845692	91845819	UUID=6_abc_g17772.t1.exon9	204	.
CM034316.1	91845820	91848102	UUID=6_abc_g17772.t1.intron	NA	.
CM034316.1	91848103	91848325	UUID=6_abc_g17772.t1.exon8	351	.
CM034316.1	91848326	91851088	UUID=6_abc_g17772.t1.intron	NA	.
CM034316.1	91851089	91851269	UUID=6_abc_g17772.t1.exon7	279	.
CM034316.1	91851270	91851893	UUID=6_abc_g17772.t1.intron	NA	.
CM034316.1	91851894	91852007	UUID=6_abc_g17772.t1.exon6	178	.
CM034316.1	91852008	91855809	UUID=6_abc_g17772.t1.intron	NA	.
CM034316.1	91855810	91855880	UUID=6_abc_g17772.t1.exon5	104	.
CM034316.1	91855881	91859908	UUID=6_abc_g17772.t1.intron	NA	.
CM034316.1	91859909	91860085	UUID=6_abc_g17772.t1.exon3	289	.
CM034316.1	91860086	91861163	UUID=6_abc_g17772.t1.intron	NA	.
CM034316.1	91861164	91861250	UUID=6_abc_g17772.t1.exon2	150	.
CM034316.1	91861251	91862343	UUID=6_abc_g17772.t1.intron	NA	.
CM034316.1	91862344	91862897	UUID=6_abc_g17772.t1.exon1	433	.
CM034316.1	91862898	91882897	UUID=6_abc_g17772.t1_FLANKdown	.	.
CM034316.1	93008869	93028868	UUID=11_abc_g2222.t1_FLANKup	.	.
CM034316.1	93028869	93029014	UUID=11_abc_g2222.t1.exon11	135	.
CM034316.1	93029015	93029594	UUID=11_abc_g2222.t1.intron	NA	.
CM034316.1	93029595	93030621	UUID=11_abc_g2222.t1.exon10	865	.
CM034316.1	93030622	93031037	UUID=11_abc_g2222.t1.intron	NA	.
CM034316.1	93031038	93031651	UUID=11_abc_g2222.t1.exon9	708	.
CM034316.1	93031652	93036995	UUID=11_abc_g2222.t1.intron	NA	.
CM034316.1	93036996	93037306	UUID=11_abc_g2222.t1.exon7	403	.
CM034316.1	93037307	93037455	UUID=11_abc_g2222.t1.intron	NA	.
CM034316.1	93037456	93038236	UUID=11_abc_g2222.t1.exon6	928	.
CM034316.1	93038237	93058236	UUID=11_abc_g2222.t1_FLANKdown	.	.
CM034316.1	96411976	96431975	UUID=4_abc_g11808.t1_FLANKup	.	.
CM034316.1	96431976	96432051	UUID=4_abc_g11808.t1.exon21	75	.
CM034316.1	96432052	96442394	UUID=4_abc_g11808.t1.intron	NA	.
CM034316.1	96442395	96442470	UUID=4_abc_g11808.t1.exon21	75	.
CM034316.1	96442471	96462470	UUID=4_abc_g11808.t1_FLANKdown	.	.
CM034316.1	104223585	104243584	UUID=32_CYP4G51_FLANKup	.	.
CM034316.1	104243585	104243791	UUID=32_CYP4G51_exon1	311	.
CM034316.1	104243792	104243897	UUID=32_CYP4G51.intron	NA	.
CM034316.1	104243898	104244015	UUID=32_CYP4G51_exon2	185	.
CM034316.1	104244016	104244113	UUID=32_CYP4G51.intron	NA	.
CM034316.1	104244114	104244211	UUID=32_CYP4G51_exon3	159	.
CM034316.1	104244212	104244448	UUID=32_CYP4G51.intron	NA	.
CM034316.1	104244449	104244634	UUID=32_CYP4G51_exon4	294	.
CM034316.1	104244635	104244749	UUID=32_CYP4G51.intron	NA	.
CM034316.1	104244750	104244819	UUID=32_CYP4G51_exon5	113	.
CM034316.1	104244820	104245416	UUID=32_CYP4G51.intron	NA	.
CM034316.1	104245417	104245609	UUID=32_CYP4G51_exon7	285	.
CM034316.1	104245610	104245673	UUID=32_CYP4G51.intron	NA	.
CM034316.1	104245674	104245787	UUID=32_CYP4G51_exon8	195	.
CM034316.1	104245788	104246122	UUID=32_CYP4G51.intron	NA	.
CM034316.1	104246123	104246192	UUID=32_CYP4G51_exon9	113	.
CM034316.1	104246193	104246275	UUID=32_CYP4G51.intron	NA	.
CM034316.1	104246276	104246443	UUID=32_CYP4G51_exon10	239	.
CM034316.1	104246444	104246858	UUID=32_CYP4G51.intron	NA	.
CM034316.1	104246859	104247047	UUID=32_CYP4G51_exon11	311	.
CM034316.1	104247048	104247562	UUID=32_CYP4G51.intron	NA	.
CM034316.1	104247563	104247744	UUID=32_CYP4G51_exon12	303	.
CM034316.1	104247745	104267744	UUID=32_CYP4G51_FLANKdown	.	.
CM034316.1	107750209	107770208	UUID=12_abc_g2222.t1_FLANKup	.	.
CM034316.1	107770209	107770820	UUID=12_abc_g2222.t1.exon9	645	.
CM034316.1	107770821	107771236	UUID=12_abc_g2222.t1.intron	NA	.
CM034316.1	107771237	107772019	UUID=12_abc_g2222.t1.exon10	586	.
CM034316.1	107772020	107773122	UUID=12_abc_g2222.t1.intron	NA	.
CM034316.1	107773123	107773200	UUID=12_abc_g2222.t1.exon11	117	.
CM034316.1	107773201	107793200	UUID=12_abc_g2222.t1_FLANKdown	.	.
CM034316.1	109609008	109629007	UUID=36_est_g5008.t1_FLANKup	.	.
CM034316.1	109629008	109629269	UUID=36_est_g5008.t1.exon2	366	.
CM034316.1	109629270	109632040	UUID=36_est_g5008.t1.intron	NA	.
CM034316.1	109632041	109632802	UUID=36_est_g5008.t1.exon1	1203	.
CM034316.1	109632803	109652802	UUID=36_est_g5008.t1_FLANKdown	.	.
CM034316.1	126412475	126432474	UUID=5_abc_g11808.t1_FLANKup	.	.
CM034316.1	126432475	126434110	UUID=5_abc_g11808.t1.exon2	1567	.
CM034316.1	126434111	126434180	UUID=5_abc_g11808.t1.intron	NA	.
CM034316.1	126434181	126434335	UUID=5_abc_g11808.t1.exon3	198	.
CM034316.1	126434336	126434646	UUID=5_abc_g11808.t1.intron	NA	.
CM034316.1	126434647	126434714	UUID=5_abc_g11808.t1.exon5	110	.
CM034316.1	126434715	126440182	UUID=5_abc_g11808.t1.intron	NA	.
CM034316.1	126440183	126440321	UUID=5_abc_g11808.t1.exon6	213	.
CM034316.1	126440322	126440387	UUID=5_abc_g11808.t1.intron	NA	.
CM034316.1	126440388	126440632	UUID=5_abc_g11808.t1.exon7	320	.
CM034316.1	126440633	126444843	UUID=5_abc_g11808.t1.intron	NA	.
CM034316.1	126444844	126445052	UUID=5_abc_g11808.t1.exon12	248	.
CM034316.1	126445053	126445128	UUID=5_abc_g11808.t1.intron	NA	.
CM034316.1	126445129	126445406	UUID=5_abc_g11808.t1.exon13	375	.
CM034316.1	126445407	126445464	UUID=5_abc_g11808.t1.intron	NA	.
CM034316.1	126445465	126445585	UUID=5_abc_g11808.t1.exon14	158	.
CM034316.1	126445586	126446288	UUID=5_abc_g11808.t1.intron	NA	.
CM034316.1	126446289	126446530	UUID=5_abc_g11808.t1.exon17	315	.
CM034316.1	126446531	126446595	UUID=5_abc_g11808.t1.intron	NA	.
CM034316.1	126446596	126446743	UUID=5_abc_g11808.t1.exon18	196	.
CM034316.1	126446744	126449793	UUID=5_abc_g11808.t1.intron	NA	.
CM034316.1	126449794	126450004	UUID=5_abc_g11808.t1.exon19	302	.
CM034316.1	126450005	126450071	UUID=5_abc_g11808.t1.intron	NA	.
CM034316.1	126450072	126450286	UUID=5_abc_g11808.t1.exon20	309	.
CM034316.1	126450287	126470286	UUID=5_abc_g11808.t1_FLANKdown	.	.
CM034316.1	139831098	139851097	UUID=13_abc_g2222.t1_FLANKup	.	.
CM034316.1	139851098	139851879	UUID=13_abc_g2222.t1.exon6	939	.
CM034316.1	139851880	139852028	UUID=13_abc_g2222.t1.intron	NA	.
CM034316.1	139852029	139852339	UUID=13_abc_g2222.t1.exon7	409	.
CM034316.1	139852340	139862590	UUID=13_abc_g2222.t1.intron	NA	.
CM034316.1	139862591	139863204	UUID=13_abc_g2222.t1.exon9	702	.
CM034316.1	139863205	139864269	UUID=13_abc_g2222.t1.intron	NA	.
CM034316.1	139864270	139864622	UUID=13_abc_g2222.t1.exon10	385	.
CM034316.1	139864623	139865202	UUID=13_abc_g2222.t1.intron	NA	.
CM034316.1	139865203	139865342	UUID=13_abc_g2222.t1.exon11	132	.
CM034316.1	139865343	139885342	UUID=13_abc_g2222.t1_FLANKdown	.	.
CM034316.1	143971950	143991949	UUID=14_abc_g2222.t1_FLANKup	.	.
CM034316.1	143991950	143992730	UUID=14_abc_g2222.t1.exon6	939	.
CM034316.1	143992731	143992878	UUID=14_abc_g2222.t1.intron	NA	.
CM034316.1	143992879	143993189	UUID=14_abc_g2222.t1.exon7	409	.
CM034316.1	143993190	143995954	UUID=14_abc_g2222.t1.intron	NA	.
CM034316.1	143995955	143996568	UUID=14_abc_g2222.t1.exon9	686	.
CM034316.1	143996569	143996979	UUID=14_abc_g2222.t1.intron	NA	.
CM034316.1	143996980	143998005	UUID=14_abc_g2222.t1.exon10	854	.
CM034316.1	143998006	143998528	UUID=14_abc_g2222.t1.intron	NA	.
CM034316.1	143998529	143998674	UUID=14_abc_g2222.t1.exon11	135	.
CM034316.1	143998675	144018674	UUID=14_abc_g2222.t1_FLANKdown	.	.
CM034316.1	144684358	144704357	UUID=15_abc_g2222.t1_FLANKup	.	.
CM034316.1	144704358	144704503	UUID=15_abc_g2222.t1.exon11	135	.
CM034316.1	144704504	144705101	UUID=15_abc_g2222.t1.intron	NA	.
CM034316.1	144705102	144706127	UUID=15_abc_g2222.t1.exon10	870	.
CM034316.1	144706128	144706542	UUID=15_abc_g2222.t1.intron	NA	.
CM034316.1	144706543	144707156	UUID=15_abc_g2222.t1.exon9	713	.
CM034316.1	144707157	144709904	UUID=15_abc_g2222.t1.intron	NA	.
CM034316.1	144709905	144710215	UUID=15_abc_g2222.t1.exon7	403	.
CM034316.1	144710216	144710364	UUID=15_abc_g2222.t1.intron	NA	.
CM034316.1	144710365	144711145	UUID=15_abc_g2222.t1.exon6	933	.
CM034316.1	144711146	144731145	UUID=15_abc_g2222.t1_FLANKdown	.	.
CM034316.1	148688345	148708344	UUID=16_abc_g2222.t1_FLANKup	.	.
CM034316.1	148708345	148708490	UUID=16_abc_g2222.t1.exon11	130	.
CM034316.1	148708491	148709031	UUID=16_abc_g2222.t1.intron	NA	.
CM034316.1	148709032	148710057	UUID=16_abc_g2222.t1.exon10	843	.
CM034316.1	148710058	148710468	UUID=16_abc_g2222.t1.intron	NA	.
CM034316.1	148710469	148711082	UUID=16_abc_g2222.t1.exon9	680	.
CM034316.1	148711083	148713847	UUID=16_abc_g2222.t1.intron	NA	.
CM034316.1	148713848	148714158	UUID=16_abc_g2222.t1.exon7	403	.
CM034316.1	148714159	148714306	UUID=16_abc_g2222.t1.intron	NA	.
CM034316.1	148714307	148715087	UUID=16_abc_g2222.t1.exon6	939	.
CM034316.1	148715088	148735087	UUID=16_abc_g2222.t1_FLANKdown	.	.
CM034317.1	410049	430048	UUID=1221_UGT344B12, UUID=1228_UGT344B15, UUID=1229_UGT344B15_v2, UUID=1237_UGT344B16, UUID=1242_UGT344B17, UUID=1245_UGT344B17_v2, UUID=1253_UGT344B18, UUID=1256_UGT344B18_v2, UUID=1264_UGT344B6, UUID=1267_UGT344B6_v2, UUID=1272_UGT344B7, UUID=1222_UGT344B13, UUID=1225_UGT344B14, UUID=1234_UGT344B15_v4, UUID=1250_UGT344B17_v4, UUID=1261_UGT344B18_v4_FLANKup	.	.
CM034317.1	430049	430629	UUID=1221_UGT344B12_exon4	617	.
CM034317.1	430049	430629	UUID=1228_UGT344B15_exon4	617	.
CM034317.1	430049	430629	UUID=1229_UGT344B15_v2_exon3	640	.
CM034317.1	430049	430629	UUID=1237_UGT344B16_exon3	640	.
CM034317.1	430049	430629	UUID=1242_UGT344B17_exon3	640	.
CM034317.1	430049	430638	UUID=1245_UGT344B17_v2_exon3	654	.
CM034317.1	430049	430629	UUID=1253_UGT344B18_exon3	640	.
CM034317.1	430049	430638	UUID=1256_UGT344B18_v2_exon3	654	.
CM034317.1	430049	430629	UUID=1264_UGT344B6_exon3	640	.
CM034317.1	430049	430638	UUID=1267_UGT344B6_v2_exon3	654	.
CM034317.1	430049	430629	UUID=1272_UGT344B7_exon3	640	.
CM034317.1	430411	430638	UUID=1222_UGT344B13_exon3	287	.
CM034317.1	430411	430638	UUID=1225_UGT344B14_exon3	287	.
CM034317.1	430411	430638	UUID=1234_UGT344B15_v4_exon3	287	.
CM034317.1	430411	430638	UUID=1250_UGT344B17_v4_exon3	287	.
CM034317.1	430411	430638	UUID=1261_UGT344B18_v4_exon3	287	.
CM034317.1	430630	430664	UUID=1221_UGT344B12.intron	NA	.
CM034317.1	430630	430699	UUID=1228_UGT344B15.intron	NA	.
CM034317.1	430630	430699	UUID=1229_UGT344B15_v2.intron	NA	.
CM034317.1	430630	430699	UUID=1237_UGT344B16.intron	NA	.
CM034317.1	430630	430699	UUID=1242_UGT344B17.intron	NA	.
CM034317.1	430630	430699	UUID=1253_UGT344B18.intron	NA	.
CM034317.1	430630	430699	UUID=1264_UGT344B6.intron	NA	.
CM034317.1	430630	430664	UUID=1272_UGT344B7.intron	NA	.
CM034317.1	430639	430699	UUID=1222_UGT344B13.intron	NA	.
CM034317.1	430639	430702	UUID=1225_UGT344B14.intron	NA	.
CM034317.1	430639	430702	UUID=1234_UGT344B15_v4.intron	NA	.
CM034317.1	430639	430699	UUID=1245_UGT344B17_v2.intron	NA	.
CM034317.1	430639	430699	UUID=1250_UGT344B17_v4.intron	NA	.
CM034317.1	430639	430699	UUID=1256_UGT344B18_v2.intron	NA	.
CM034317.1	430639	430699	UUID=1261_UGT344B18_v4.intron	NA	.
CM034317.1	430639	430699	UUID=1267_UGT344B6_v2.intron	NA	.
CM034317.1	430665	430926	UUID=1221_UGT344B12_exon3	339	.
CM034317.1	430665	430926	UUID=1272_UGT344B7_exon2	305	.
CM034317.1	430700	430926	UUID=1222_UGT344B13_exon2	326	.
CM034317.1	430700	430926	UUID=1228_UGT344B15_exon3	320	.
CM034317.1	430700	430926	UUID=1229_UGT344B15_v2_exon2	326	.
CM034317.1	430700	430926	UUID=1237_UGT344B16_exon2	326	.
CM034317.1	430700	430926	UUID=1242_UGT344B17_exon2	326	.
CM034317.1	430700	430926	UUID=1245_UGT344B17_v2_exon2	326	.
CM034317.1	430700	430926	UUID=1250_UGT344B17_v4_exon2	326	.
CM034317.1	430700	430926	UUID=1253_UGT344B18_exon2	326	.
CM034317.1	430700	430926	UUID=1256_UGT344B18_v2_exon2	326	.
CM034317.1	430700	430926	UUID=1261_UGT344B18_v4_exon2	326	.
CM034317.1	430700	430926	UUID=1264_UGT344B6_exon2	326	.
CM034317.1	430700	430926	UUID=1267_UGT344B6_v2_exon2	326	.
CM034317.1	430703	430926	UUID=1225_UGT344B14_exon2	320	.
CM034317.1	430703	430926	UUID=1234_UGT344B15_v4_exon2	320	.
CM034317.1	430927	432495	UUID=1221_UGT344B12.intron	NA	.
CM034317.1	430927	432149	UUID=1222_UGT344B13.intron	NA	.
CM034317.1	430927	432149	UUID=1225_UGT344B14.intron	NA	.
CM034317.1	430927	432447	UUID=1228_UGT344B15.intron	NA	.
CM034317.1	430927	432149	UUID=1234_UGT344B15_v4.intron	NA	.
CM034317.1	430927	432149	UUID=1245_UGT344B17_v2.intron	NA	.
CM034317.1	430927	432149	UUID=1250_UGT344B17_v4.intron	NA	.
CM034317.1	430927	432149	UUID=1256_UGT344B18_v2.intron	NA	.
CM034317.1	430927	432149	UUID=1261_UGT344B18_v4.intron	NA	.
CM034317.1	430927	432149	UUID=1267_UGT344B6_v2.intron	NA	.
CM034317.1	430927	432149	UUID=1272_UGT344B7.intron	NA	.
CM034317.1	432150	432991	UUID=1222_UGT344B13_exon1	721	.
CM034317.1	432150	432969	UUID=1225_UGT344B14_exon1	704	.
CM034317.1	432150	432991	UUID=1234_UGT344B15_v4_exon1	721	.
CM034317.1	432150	432991	UUID=1245_UGT344B17_v2_exon1	656	.
CM034317.1	432150	432991	UUID=1250_UGT344B17_v4_exon1	721	.
CM034317.1	432150	432991	UUID=1256_UGT344B18_v2_exon1	656	.
CM034317.1	432150	432991	UUID=1261_UGT344B18_v4_exon1	721	.
CM034317.1	432150	432991	UUID=1267_UGT344B6_v2_exon1	656	.
CM034317.1	432150	432969	UUID=1272_UGT344B7_exon1	616	.
CM034317.1	432448	432991	UUID=1228_UGT344B15_exon1	399	.
CM034317.1	432496	432991	UUID=1221_UGT344B12_exon1	381	.
CM034317.1	432992	452991	UUID=1221_UGT344B12, UUID=1228_UGT344B15, UUID=1229_UGT344B15_v2, UUID=1237_UGT344B16, UUID=1242_UGT344B17, UUID=1245_UGT344B17_v2, UUID=1253_UGT344B18, UUID=1256_UGT344B18_v2, UUID=1264_UGT344B6, UUID=1267_UGT344B6_v2, UUID=1272_UGT344B7, UUID=1222_UGT344B13, UUID=1225_UGT344B14, UUID=1234_UGT344B15_v4, UUID=1250_UGT344B17_v4, UUID=1261_UGT344B18_v4_FLANKdown	.	.
CM034317.1	4258471	4278470	UUID=1175_UGT329A4_v2, UUID=1180_UGT329A6_v2, UUID=1186_UGT329B6_v2, UUID=1177_UGT329A5, UUID=1182_UGT329A7, UUID=1190_UGT329B7_v2, UUID=1173_UGT329A4, UUID=1178_UGT329A6, UUID=1184_UGT329B6, UUID=1188_UGT329B7_FLANKup	.	.
CM034317.1	4278471	4278546	UUID=1175_UGT329A4_v2_exon1	97.1	.
CM034317.1	4278471	4278546	UUID=1180_UGT329A6_v2_exon1	97.1	.
CM034317.1	4278471	4278546	UUID=1186_UGT329B6_v2_exon1	97.1	.
CM034317.1	4278474	4278546	UUID=1177_UGT329A5_exon1	86.1	.
CM034317.1	4278474	4278546	UUID=1182_UGT329A7_exon1	86.1	.
CM034317.1	4278547	4279047	UUID=1175_UGT329A4_v2.intron	NA	.
CM034317.1	4278547	4279048	UUID=1177_UGT329A5.intron	NA	.
CM034317.1	4278547	4279047	UUID=1180_UGT329A6_v2.intron	NA	.
CM034317.1	4278547	4279048	UUID=1182_UGT329A7.intron	NA	.
CM034317.1	4278547	4279047	UUID=1186_UGT329B6_v2.intron	NA	.
CM034317.1	4279048	4279271	UUID=1175_UGT329A4_v2_exon2	287	.
CM034317.1	4279048	4279271	UUID=1180_UGT329A6_v2_exon2	287	.
CM034317.1	4279048	4279271	UUID=1186_UGT329B6_v2_exon2	287	.
CM034317.1	4279048	4279271	UUID=1190_UGT329B7_v2_exon2	287	.
CM034317.1	4279049	4279269	UUID=1173_UGT329A4_exon2	342	.
CM034317.1	4279049	4279270	UUID=1177_UGT329A5_exon2	283	.
CM034317.1	4279049	4279269	UUID=1178_UGT329A6_exon2	342	.
CM034317.1	4279049	4279270	UUID=1182_UGT329A7_exon2	283	.
CM034317.1	4279049	4279269	UUID=1184_UGT329B6_exon2	342	.
CM034317.1	4279049	4279269	UUID=1188_UGT329B7_exon2	342	.
CM034317.1	4279270	4279500	UUID=1173_UGT329A4.intron	NA	.
CM034317.1	4279270	4279500	UUID=1178_UGT329A6.intron	NA	.
CM034317.1	4279270	4279500	UUID=1184_UGT329B6.intron	NA	.
CM034317.1	4279270	4279500	UUID=1188_UGT329B7.intron	NA	.
CM034317.1	4279271	4289752	UUID=1177_UGT329A5.intron	NA	.
CM034317.1	4279271	4279502	UUID=1182_UGT329A7.intron	NA	.
CM034317.1	4279272	4279463	UUID=1175_UGT329A4_v2.intron	NA	.
CM034317.1	4279272	4279463	UUID=1180_UGT329A6_v2.intron	NA	.
CM034317.1	4279272	4279463	UUID=1186_UGT329B6_v2.intron	NA	.
CM034317.1	4279272	4279463	UUID=1190_UGT329B7_v2.intron	NA	.
CM034317.1	4279464	4279716	UUID=1175_UGT329A4_v2_exon2	366	.
CM034317.1	4279464	4279716	UUID=1180_UGT329A6_v2_exon2	366	.
CM034317.1	4279464	4279716	UUID=1186_UGT329B6_v2_exon2	366	.
CM034317.1	4279464	4279716	UUID=1190_UGT329B7_v2_exon2	366	.
CM034317.1	4279501	4279716	UUID=1173_UGT329A4_exon3	361	.
CM034317.1	4279501	4279716	UUID=1178_UGT329A6_exon3	361	.
CM034317.1	4279501	4279716	UUID=1184_UGT329B6_exon3	361	.
CM034317.1	4279501	4279716	UUID=1188_UGT329B7_exon3	361	.
CM034317.1	4279503	4279716	UUID=1182_UGT329A7_exon3	296	.
CM034317.1	4279717	4279895	UUID=1173_UGT329A4.intron	NA	.
CM034317.1	4279717	4279894	UUID=1175_UGT329A4_v2.intron	NA	.
CM034317.1	4279717	4279898	UUID=1178_UGT329A6.intron	NA	.
CM034317.1	4279717	4279906	UUID=1180_UGT329A6_v2.intron	NA	.
CM034317.1	4279717	4279903	UUID=1182_UGT329A7.intron	NA	.
CM034317.1	4279717	4279895	UUID=1184_UGT329B6.intron	NA	.
CM034317.1	4279717	4279894	UUID=1186_UGT329B6_v2.intron	NA	.
CM034317.1	4279717	4279895	UUID=1188_UGT329B7.intron	NA	.
CM034317.1	4279717	4279894	UUID=1190_UGT329B7_v2.intron	NA	.
CM034317.1	4279895	4280170	UUID=1175_UGT329A4_v2_exon3	350	.
CM034317.1	4279895	4280170	UUID=1186_UGT329B6_v2_exon3	350	.
CM034317.1	4279895	4280170	UUID=1190_UGT329B7_v2_exon3	350	.
CM034317.1	4279896	4280173	UUID=1173_UGT329A4_exon4	370	.
CM034317.1	4279896	4280173	UUID=1184_UGT329B6_exon4	370	.
CM034317.1	4279896	4280173	UUID=1188_UGT329B7_exon4	370	.
CM034317.1	4279899	4280173	UUID=1178_UGT329A6_exon4	364	.
CM034317.1	4279904	4280173	UUID=1182_UGT329A7_exon4	350	.
CM034317.1	4279907	4280170	UUID=1180_UGT329A6_v2_exon3	350	.
CM034317.1	4280171	4289749	UUID=1175_UGT329A4_v2.intron	NA	.
CM034317.1	4280171	4289749	UUID=1180_UGT329A6_v2.intron	NA	.
CM034317.1	4280171	4289749	UUID=1186_UGT329B6_v2.intron	NA	.
CM034317.1	4280171	4291283	UUID=1190_UGT329B7_v2.intron	NA	.
CM034317.1	4280174	4290405	UUID=1173_UGT329A4.intron	NA	.
CM034317.1	4280174	4290347	UUID=1178_UGT329A6.intron	NA	.
CM034317.1	4280174	4289752	UUID=1182_UGT329A7.intron	NA	.
CM034317.1	4280174	4290408	UUID=1184_UGT329B6.intron	NA	.
CM034317.1	4280174	4290321	UUID=1188_UGT329B7.intron	NA	.
CM034317.1	4289750	4289825	UUID=1175_UGT329A4_v2_exon1	97.1	.
CM034317.1	4289750	4289825	UUID=1180_UGT329A6_v2_exon1	97.1	.
CM034317.1	4289750	4289825	UUID=1186_UGT329B6_v2_exon1	97.1	.
CM034317.1	4289753	4289825	UUID=1177_UGT329A5_exon1	86.1	.
CM034317.1	4289753	4289825	UUID=1182_UGT329A7_exon1	86.1	.
CM034317.1	4289826	4291283	UUID=1175_UGT329A4_v2.intron	NA	.
CM034317.1	4289826	4291284	UUID=1177_UGT329A5.intron	NA	.
CM034317.1	4289826	4291283	UUID=1180_UGT329A6_v2.intron	NA	.
CM034317.1	4289826	4291284	UUID=1182_UGT329A7.intron	NA	.
CM034317.1	4289826	4291283	UUID=1186_UGT329B6_v2.intron	NA	.
CM034317.1	4290322	4291160	UUID=1188_UGT329B7_exon1	1040	.
CM034317.1	4290348	4291154	UUID=1178_UGT329A6_exon1	1026	.
CM034317.1	4290406	4291154	UUID=1173_UGT329A4_exon1	996	.
CM034317.1	4290409	4291160	UUID=1184_UGT329B6_exon1	996	.
CM034317.1	4291155	4291284	UUID=1173_UGT329A4.intron	NA	.
CM034317.1	4291155	4291284	UUID=1178_UGT329A6.intron	NA	.
CM034317.1	4291161	4291284	UUID=1184_UGT329B6.intron	NA	.
CM034317.1	4291161	4291284	UUID=1188_UGT329B7.intron	NA	.
CM034317.1	4291284	4291620	UUID=1175_UGT329A4_v2_exon2	296	.
CM034317.1	4291284	4291620	UUID=1180_UGT329A6_v2_exon2	296	.
CM034317.1	4291284	4291620	UUID=1186_UGT329B6_v2_exon2	296	.
CM034317.1	4291284	4291620	UUID=1190_UGT329B7_v2_exon2	296	.
CM034317.1	4291285	4291505	UUID=1173_UGT329A4_exon2	337	.
CM034317.1	4291285	4291506	UUID=1177_UGT329A5_exon2	289	.
CM034317.1	4291285	4291505	UUID=1178_UGT329A6_exon2	337	.
CM034317.1	4291285	4291506	UUID=1182_UGT329A7_exon2	289	.
CM034317.1	4291285	4291505	UUID=1184_UGT329B6_exon2	337	.
CM034317.1	4291285	4291505	UUID=1188_UGT329B7_exon2	337	.
CM034317.1	4291506	4291736	UUID=1173_UGT329A4.intron	NA	.
CM034317.1	4291506	4291736	UUID=1178_UGT329A6.intron	NA	.
CM034317.1	4291506	4291736	UUID=1184_UGT329B6.intron	NA	.
CM034317.1	4291506	4291736	UUID=1188_UGT329B7.intron	NA	.
CM034317.1	4291507	4291738	UUID=1182_UGT329A7.intron	NA	.
CM034317.1	4291621	4291699	UUID=1175_UGT329A4_v2.intron	NA	.
CM034317.1	4291621	4291699	UUID=1180_UGT329A6_v2.intron	NA	.
CM034317.1	4291621	4291699	UUID=1186_UGT329B6_v2.intron	NA	.
CM034317.1	4291621	4291699	UUID=1190_UGT329B7_v2.intron	NA	.
CM034317.1	4291700	4291953	UUID=1175_UGT329A4_v2_exon2	368	.
CM034317.1	4291700	4291953	UUID=1180_UGT329A6_v2_exon2	368	.
CM034317.1	4291700	4291953	UUID=1186_UGT329B6_v2_exon2	368	.
CM034317.1	4291700	4291953	UUID=1190_UGT329B7_v2_exon2	368	.
CM034317.1	4291737	4291957	UUID=1173_UGT329A4_exon3	364	.
CM034317.1	4291737	4291953	UUID=1178_UGT329A6_exon3	363	.
CM034317.1	4291737	4291957	UUID=1184_UGT329B6_exon3	364	.
CM034317.1	4291737	4291957	UUID=1188_UGT329B7_exon3	364	.
CM034317.1	4291739	4291955	UUID=1182_UGT329A7_exon3	302	.
CM034317.1	4291954	4293029	UUID=1175_UGT329A4_v2.intron	NA	.
CM034317.1	4291954	4293033	UUID=1178_UGT329A6.intron	NA	.
CM034317.1	4291954	4293041	UUID=1180_UGT329A6_v2.intron	NA	.
CM034317.1	4291954	4293029	UUID=1186_UGT329B6_v2.intron	NA	.
CM034317.1	4291954	4293029	UUID=1190_UGT329B7_v2.intron	NA	.
CM034317.1	4291956	4293038	UUID=1182_UGT329A7.intron	NA	.
CM034317.1	4291958	4293030	UUID=1173_UGT329A4.intron	NA	.
CM034317.1	4291958	4293030	UUID=1184_UGT329B6.intron	NA	.
CM034317.1	4291958	4293030	UUID=1188_UGT329B7.intron	NA	.
CM034317.1	4293030	4293305	UUID=1175_UGT329A4_v2_exon3	361	.
CM034317.1	4293030	4293305	UUID=1186_UGT329B6_v2_exon3	361	.
CM034317.1	4293030	4293305	UUID=1190_UGT329B7_v2_exon3	361	.
CM034317.1	4293031	4293308	UUID=1173_UGT329A4_exon4	381	.
CM034317.1	4293031	4293308	UUID=1184_UGT329B6_exon4	381	.
CM034317.1	4293031	4293308	UUID=1188_UGT329B7_exon4	381	.
CM034317.1	4293034	4293308	UUID=1178_UGT329A6_exon4	375	.
CM034317.1	4293039	4293308	UUID=1182_UGT329A7_exon4	355	.
CM034317.1	4293042	4293305	UUID=1180_UGT329A6_v2_exon3	361	.
CM034317.1	4293309	4313308	UUID=1175_UGT329A4_v2, UUID=1180_UGT329A6_v2, UUID=1186_UGT329B6_v2, UUID=1177_UGT329A5, UUID=1182_UGT329A7, UUID=1190_UGT329B7_v2, UUID=1173_UGT329A4, UUID=1178_UGT329A6, UUID=1184_UGT329B6, UUID=1188_UGT329B7_FLANKdown	.	.
CM034317.1	5673692	5693691	UUID=1281_UGT344L3, UUID=1285_UGT344L5, UUID=1283_UGT344L4, UUID=1287_UGT344L6, UUID=1275_UGT344C10, UUID=1276_UGT344C6_FLANKup	.	.
CM034317.1	5693692	5694515	UUID=1281_UGT344L3_exon1	869	.
CM034317.1	5693692	5694515	UUID=1285_UGT344L5_exon1	869	.
CM034317.1	5694007	5694533	UUID=1283_UGT344L4_exon1	595	.
CM034317.1	5694516	5695863	UUID=1281_UGT344L3.intron	NA	.
CM034317.1	5694516	5695863	UUID=1285_UGT344L5.intron	NA	.
CM034317.1	5694534	5695863	UUID=1283_UGT344L4.intron	NA	.
CM034317.1	5695280	5695499	UUID=1287_UGT344L6_exon2	302	.
CM034317.1	5695500	5695863	UUID=1287_UGT344L6.intron	NA	.
CM034317.1	5695864	5696139	UUID=1281_UGT344L3_exon3	388	.
CM034317.1	5695864	5696007	UUID=1283_UGT344L4_exon3	211	.
CM034317.1	5695864	5696139	UUID=1285_UGT344L5_exon3	388	.
CM034317.1	5695864	5696139	UUID=1287_UGT344L6_exon4	350	.
CM034317.1	5696140	5699560	UUID=1281_UGT344L3.intron	NA	.
CM034317.1	5696140	5699560	UUID=1285_UGT344L5.intron	NA	.
CM034317.1	5699483	5700056	UUID=1275_UGT344C10_exon1	784	.
CM034317.1	5699561	5699754	UUID=1281_UGT344L3_exon3	154	.
CM034317.1	5699561	5699754	UUID=1285_UGT344L5_exon3	154	.
CM034317.1	5699711	5700056	UUID=1276_UGT344C6_exon1	477	.
CM034317.1	5700057	5700120	UUID=1275_UGT344C10.intron	NA	.
CM034317.1	5700057	5700120	UUID=1276_UGT344C6.intron	NA	.
CM034317.1	5700121	5700341	UUID=1275_UGT344C10_exon2	342	.
CM034317.1	5700121	5700341	UUID=1276_UGT344C6_exon2	342	.
CM034317.1	5700342	5701779	UUID=1275_UGT344C10.intron	NA	.
CM034317.1	5700342	5701779	UUID=1276_UGT344C6.intron	NA	.
CM034317.1	5701780	5702468	UUID=1275_UGT344C10_exon3	791	.
CM034317.1	5701780	5702468	UUID=1276_UGT344C6_exon3	791	.
CM034317.1	5702469	5704391	UUID=1275_UGT344C10.intron	NA	.
CM034317.1	5702469	5704391	UUID=1276_UGT344C6.intron	NA	.
CM034317.1	5704392	5705188	UUID=1275_UGT344C10_exon4	929	.
CM034317.1	5704392	5705188	UUID=1276_UGT344C6_exon4	929	.
CM034317.1	5705189	5717299	UUID=1289_UGT344N3, UUID=1290_UGT344N5, UUID=1282_UGT344L3, UUID=1286_UGT344L5, UUID=1288_UGT344L6, UUID=1284_UGT344L4_FLANKup,UUID=1281_UGT344L3, UUID=1285_UGT344L5, UUID=1283_UGT344L4, UUID=1287_UGT344L6, UUID=1275_UGT344C10, UUID=1276_UGT344C6_FLANKdown	.	.
CM034317.1	5717300	5717567	UUID=1289_UGT344N3_exon4	335	.
CM034317.1	5717300	5717567	UUID=1290_UGT344N5_exon4	335	.
CM034317.1	5717568	5720493	UUID=1289_UGT344N3.intron	NA	.
CM034317.1	5717568	5720493	UUID=1290_UGT344N5.intron	NA	.
CM034317.1	5720494	5721314	UUID=1289_UGT344N3_exon1	1040	.
CM034317.1	5720494	5721314	UUID=1290_UGT344N5_exon1	1040	.
CM034317.1	5721315	5734075	UUID=1289_UGT344N3.intron	NA	.
CM034317.1	5721315	5734075	UUID=1290_UGT344N5.intron	NA	.
CM034317.1	5728782	5729608	UUID=1282_UGT344L3_exon1	688	.
CM034317.1	5728782	5729608	UUID=1286_UGT344L5_exon1	688	.
CM034317.1	5728782	5729617	UUID=1288_UGT344L6_exon1	1079	.
CM034317.1	5729108	5729618	UUID=1284_UGT344L4_exon1	468	.
CM034317.1	5729609	5730387	UUID=1282_UGT344L3.intron	NA	.
CM034317.1	5729609	5730387	UUID=1286_UGT344L5.intron	NA	.
CM034317.1	5729618	5730384	UUID=1288_UGT344L6.intron	NA	.
CM034317.1	5729619	5730968	UUID=1284_UGT344L4.intron	NA	.
CM034317.1	5730385	5730605	UUID=1288_UGT344L6_exon2	309	.
CM034317.1	5730388	5730854	UUID=1282_UGT344L3_exon2	503	.
CM034317.1	5730388	5730854	UUID=1286_UGT344L5_exon2	503	.
CM034317.1	5730606	5730678	UUID=1288_UGT344L6.intron	NA	.
CM034317.1	5730679	5730851	UUID=1288_UGT344L6_exon3	254	.
CM034317.1	5730852	5730968	UUID=1288_UGT344L6.intron	NA	.
CM034317.1	5730855	5730968	UUID=1282_UGT344L3.intron	NA	.
CM034317.1	5730855	5730968	UUID=1286_UGT344L5.intron	NA	.
CM034317.1	5730969	5731244	UUID=1282_UGT344L3_exon3	388	.
CM034317.1	5730969	5731112	UUID=1284_UGT344L4_exon3	228	.
CM034317.1	5730969	5731244	UUID=1286_UGT344L5_exon3	388	.
CM034317.1	5730969	5731244	UUID=1288_UGT344L6_exon4	383	.
CM034317.1	5734076	5734343	UUID=1289_UGT344N3_exon4	351	.
CM034317.1	5734076	5734343	UUID=1290_UGT344N5_exon4	351	.
CM034317.1	5734344	5734665	UUID=1289_UGT344N3.intron	NA	.
CM034317.1	5734344	5734665	UUID=1290_UGT344N5.intron	NA	.
CM034317.1	5734666	5734883	UUID=1289_UGT344N3_exon2	300	.
CM034317.1	5734666	5734883	UUID=1290_UGT344N5_exon2	300	.
CM034317.1	5734884	5735740	UUID=1289_UGT344N3.intron	NA	.
CM034317.1	5734884	5735740	UUID=1290_UGT344N5.intron	NA	.
CM034317.1	5735741	5736561	UUID=1289_UGT344N3_exon1	824	.
CM034317.1	5735741	5736561	UUID=1290_UGT344N5_exon1	824	.
CM034317.1	5736562	5739841	UUID=1279_UGT344F4, UUID=1280_UGT344F5_FLANKup,UUID=1289_UGT344N3, UUID=1290_UGT344N5, UUID=1282_UGT344L3, UUID=1286_UGT344L5, UUID=1288_UGT344L6, UUID=1284_UGT344L4_FLANKdown	.	.
CM034317.1	5739842	5740056	UUID=1279_UGT344F4_exon4	292	.
CM034317.1	5739842	5740056	UUID=1280_UGT344F5_exon4	292	.
CM034317.1	5740057	5740169	UUID=1279_UGT344F4.intron	NA	.
CM034317.1	5740057	5740169	UUID=1280_UGT344F5.intron	NA	.
CM034317.1	5740170	5740366	UUID=1279_UGT344F4_exon3	287	.
CM034317.1	5740170	5740366	UUID=1280_UGT344F5_exon3	287	.
CM034317.1	5740367	5740434	UUID=1279_UGT344F4.intron	NA	.
CM034317.1	5740367	5740434	UUID=1280_UGT344F5.intron	NA	.
CM034317.1	5740435	5740653	UUID=1279_UGT344F4_exon2	366	.
CM034317.1	5740435	5740650	UUID=1280_UGT344F5_exon2	361	.
CM034317.1	5740651	5743314	UUID=1280_UGT344F5.intron	NA	.
CM034317.1	5740654	5757090	UUID=1279_UGT344F4.intron	NA	.
CM034317.1	5743315	5744153	UUID=1280_UGT344F5_exon1	1026	.
CM034317.1	5757091	5757918	UUID=1279_UGT344F4_exon1	1059	.
CM034317.1	5757919	5777918	UUID=1279_UGT344F4, UUID=1280_UGT344F5_FLANKdown	.	.
CM034317.1	7395014	7415013	UUID=881_CYP6CY36_FLANKup	.	.
CM034317.1	7415014	7415195	UUID=881_CYP6CY36_exon4	243	.
CM034317.1	7415196	7416305	UUID=881_CYP6CY36.intron	NA	.
CM034317.1	7416306	7416560	UUID=881_CYP6CY36_exon3	350	.
CM034317.1	7416561	7419152	UUID=881_CYP6CY36.intron	NA	.
CM034317.1	7419153	7419377	UUID=881_CYP6CY36_exon2	322	.
CM034317.1	7419378	7419493	UUID=881_CYP6CY36.intron	NA	.
CM034317.1	7419494	7420346	UUID=881_CYP6CY36_exon1	1088	.
CM034317.1	7420347	7440346	UUID=881_CYP6CY36_FLANKdown	.	.
CM034317.1	7651986	7671985	UUID=864_abc_g9498.t1_FLANKup	.	.
CM034317.1	7671986	7673538	UUID=864_abc_g9498.t1.exon1	2176	.
CM034317.1	7673539	7675372	UUID=864_abc_g9498.t1.intron	NA	.
CM034317.1	7675373	7675576	UUID=864_abc_g9498.t1.exon2	283	.
CM034317.1	7675577	7676609	UUID=864_abc_g9498.t1.intron	NA	.
CM034317.1	7676610	7676776	UUID=864_abc_g9498.t1.exon4	287	.
CM034317.1	7676777	7677164	UUID=864_abc_g9498.t1.intron	NA	.
CM034317.1	7677165	7677265	UUID=864_abc_g9498.t1.exon5	143	.
CM034317.1	7677266	7677322	UUID=864_abc_g9498.t1.intron	NA	.
CM034317.1	7677323	7677499	UUID=864_abc_g9498.t1.exon6	283	.
CM034317.1	7677500	7677859	UUID=864_abc_g9498.t1.intron	NA	.
CM034317.1	7677860	7678034	UUID=864_abc_g9498.t1.exon7	263	.
CM034317.1	7678035	7678135	UUID=864_abc_g9498.t1.intron	NA	.
CM034317.1	7678136	7678293	UUID=864_abc_g9498.t1.exon8	243	.
CM034317.1	7678294	7682177	UUID=864_abc_g9498.t1.intron	NA	.
CM034317.1	7682178	7682453	UUID=864_abc_g9498.t1.exon11	366	.
CM034317.1	7682454	7683786	UUID=864_abc_g9498.t1.intron	NA	.
CM034317.1	7683787	7684449	UUID=864_abc_g9498.t1.exon12	455	.
CM034317.1	7684450	7704449	UUID=864_abc_g9498.t1_FLANKdown	.	.
CM034317.1	11982768	12002767	UUID=1278_UGT344D10, UUID=1277_UGT344D1_FLANKup	.	.
CM034317.1	12002768	12003103	UUID=1278_UGT344D10_exon2	398	.
CM034317.1	12002940	12003103	UUID=1277_UGT344D1_exon2	235	.
CM034317.1	12003104	12005345	UUID=1277_UGT344D1.intron	NA	.
CM034317.1	12003104	12005345	UUID=1278_UGT344D10.intron	NA	.
CM034317.1	12005346	12006187	UUID=1277_UGT344D1_exon1	979	.
CM034317.1	12005346	12006187	UUID=1278_UGT344D10_exon1	979	.
CM034317.1	12006188	12026187	UUID=1278_UGT344D10, UUID=1277_UGT344D1_FLANKdown	.	.
CM034317.1	18908277	18928276	UUID=862_abc_g8490.t1_FLANKup	.	.
CM034317.1	18928277	18928927	UUID=862_abc_g8490.t1.exon1	959	.
CM034317.1	18928928	18933966	UUID=862_abc_g8490.t1.intron	NA	.
CM034317.1	18933967	18934084	UUID=862_abc_g8490.t1.exon2	191	.
CM034317.1	18934085	18934607	UUID=862_abc_g8490.t1.intron	NA	.
CM034317.1	18934608	18934796	UUID=862_abc_g8490.t1.exon3	322	.
CM034317.1	18934797	18934924	UUID=862_abc_g8490.t1.intron	NA	.
CM034317.1	18934925	18935070	UUID=862_abc_g8490.t1.exon4	265	.
CM034317.1	18935071	18935148	UUID=862_abc_g8490.t1.intron	NA	.
CM034317.1	18935149	18935386	UUID=862_abc_g8490.t1.exon5	407	.
CM034317.1	18935387	18935456	UUID=862_abc_g8490.t1.intron	NA	.
CM034317.1	18935457	18935601	UUID=862_abc_g8490.t1.exon6	219	.
CM034317.1	18935602	18935697	UUID=862_abc_g8490.t1.intron	NA	.
CM034317.1	18935698	18935797	UUID=862_abc_g8490.t1.exon7	163	.
CM034317.1	18935798	18935889	UUID=862_abc_g8490.t1.intron	NA	.
CM034317.1	18935890	18936066	UUID=862_abc_g8490.t1.exon8	289	.
CM034317.1	18936067	18936161	UUID=862_abc_g8490.t1.intron	NA	.
CM034317.1	18936162	18936330	UUID=862_abc_g8490.t1.exon9	302	.
CM034317.1	18936331	18936400	UUID=862_abc_g8490.t1.intron	NA	.
CM034317.1	18936401	18936501	UUID=862_abc_g8490.t1.exon10	182	.
CM034317.1	18936502	18936634	UUID=862_abc_g8490.t1.intron	NA	.
CM034317.1	18936635	18936790	UUID=862_abc_g8490.t1.exon11	255	.
CM034317.1	18936791	18936864	UUID=862_abc_g8490.t1.intron	NA	.
CM034317.1	18936865	18937050	UUID=862_abc_g8490.t1.exon12	327	.
CM034317.1	18937051	18937110	UUID=862_abc_g8490.t1.intron	NA	.
CM034317.1	18937111	18937851	UUID=862_abc_g8490.t1.exon13	1020	.
CM034317.1	18937852	18957851	UUID=862_abc_g8490.t1_FLANKdown	.	.
CM034317.1	18984450	19004449	UUID=863_abc_g8492.t1_FLANKup	.	.
CM034317.1	19004450	19004578	UUID=863_abc_g8492.t1.exon2	189	.
CM034317.1	19004579	19009860	UUID=863_abc_g8492.t1.intron	NA	.
CM034317.1	19009861	19009978	UUID=863_abc_g8492.t1.exon3	191	.
CM034317.1	19009979	19010057	UUID=863_abc_g8492.t1.intron	NA	.
CM034317.1	19010058	19010246	UUID=863_abc_g8492.t1.exon4	322	.
CM034317.1	19010247	19010313	UUID=863_abc_g8492.t1.intron	NA	.
CM034317.1	19010314	19010456	UUID=863_abc_g8492.t1.exon5	237	.
CM034317.1	19010457	19011485	UUID=863_abc_g8492.t1.intron	NA	.
CM034317.1	19011486	19011722	UUID=863_abc_g8492.t1.exon6	355	.
CM034317.1	19011723	19011827	UUID=863_abc_g8492.t1.intron	NA	.
CM034317.1	19011828	19012059	UUID=863_abc_g8492.t1.exon7	335	.
CM034317.1	19012060	19012157	UUID=863_abc_g8492.t1.intron	NA	.
CM034317.1	19012158	19012326	UUID=863_abc_g8492.t1.exon8	263	.
CM034317.1	19012327	19012832	UUID=863_abc_g8492.t1.intron	NA	.
CM034317.1	19012833	19012988	UUID=863_abc_g8492.t1.exon10	255	.
CM034317.1	19012989	19017708	UUID=863_abc_g8492.t1.intron	NA	.
CM034317.1	19017709	19018598	UUID=863_abc_g8492.t1.exon11	793	.
CM034317.1	19018599	19038598	UUID=863_abc_g8492.t1_FLANKdown	.	.
CM034317.1	19918856	19938855	UUID=868_CYP380C34, UUID=873_CYP380C39, UUID=876_CYP380C52, UUID=871_CYP380C37, UUID=874_CYP380C40, UUID=865_CYP380C19, UUID=872_CYP380C38, UUID=869_CYP380C34, UUID=875_CYP380C40, UUID=866_CYP380C30_FLANKup	.	.
CM034317.1	19938856	19938957	UUID=868_CYP380C34_exon6	143	.
CM034317.1	19938958	19941619	UUID=868_CYP380C34.intron	NA	.
CM034317.1	19941620	19941727	UUID=868_CYP380C34_exon8	145	.
CM034317.1	19941728	19942113	UUID=868_CYP380C34.intron	NA	.
CM034317.1	19941817	19941887	UUID=873_CYP380C39_exon6	104	.
CM034317.1	19941888	19942626	UUID=873_CYP380C39.intron	NA	.
CM034317.1	19942114	19942281	UUID=868_CYP380C34_exon10	183	.
CM034317.1	19942282	19942352	UUID=868_CYP380C34.intron	NA	.
CM034317.1	19942353	19942541	UUID=868_CYP380C34_exon11	244	.
CM034317.1	19942356	19942541	UUID=876_CYP380C52_exon9	178	.
CM034317.1	19942357	19942541	UUID=871_CYP380C37_exon11	215	.
CM034317.1	19942357	19942542	UUID=874_CYP380C40_exon11	189	.
CM034317.1	19942542	19942624	UUID=868_CYP380C34.intron	NA	.
CM034317.1	19942542	19946467	UUID=871_CYP380C37.intron	NA	.
CM034317.1	19942542	19946466	UUID=876_CYP380C52.intron	NA	.
CM034317.1	19942543	19942624	UUID=874_CYP380C40.intron	NA	.
CM034317.1	19942625	19942801	UUID=868_CYP380C34_exon12	239	.
CM034317.1	19942625	19942826	UUID=874_CYP380C40_exon12	254	.
CM034317.1	19942626	19942826	UUID=865_CYP380C19_exon12	241	.
CM034317.1	19942626	19942796	UUID=872_CYP380C38_exon12	255	.
CM034317.1	19942627	19942796	UUID=873_CYP380C39_exon9	254	.
CM034317.1	19942797	19961066	UUID=872_CYP380C38.intron	NA	.
CM034317.1	19942797	19961066	UUID=873_CYP380C39.intron	NA	.
CM034317.1	19942827	19946467	UUID=865_CYP380C19.intron	NA	.
CM034317.1	19946467	19946533	UUID=876_CYP380C52_exon3	84.2	.
CM034317.1	19946468	19946539	UUID=865_CYP380C19_exon5	100	.
CM034317.1	19946468	19946538	UUID=871_CYP380C37_exon5	99	.
CM034317.1	19946539	19965049	UUID=871_CYP380C37.intron	NA	.
CM034317.1	19946540	19961066	UUID=865_CYP380C19.intron	NA	.
CM034317.1	19961067	19961228	UUID=865_CYP380C19_exon1	189	.
CM034317.1	19961067	19961228	UUID=872_CYP380C38_exon1	150	.
CM034317.1	19961067	19961221	UUID=873_CYP380C39_exon1	148	.
CM034317.1	19961222	19964323	UUID=873_CYP380C39.intron	NA	.
CM034317.1	19961229	19964323	UUID=865_CYP380C19.intron	NA	.
CM034317.1	19961229	19964312	UUID=872_CYP380C38.intron	NA	.
CM034317.1	19964313	19964424	UUID=872_CYP380C38_exon8	124	.
CM034317.1	19964324	19964431	UUID=865_CYP380C19_exon8	117	.
CM034317.1	19964324	19964424	UUID=873_CYP380C39_exon5	104	.
CM034317.1	19964425	19965324	UUID=872_CYP380C38.intron	NA	.
CM034317.1	19964425	19964516	UUID=873_CYP380C39.intron	NA	.
CM034317.1	19964517	19964587	UUID=873_CYP380C39_exon6	104	.
CM034317.1	19964588	19965325	UUID=873_CYP380C39.intron	NA	.
CM034317.1	19964794	19964961	UUID=869_CYP380C34_exon10	156	.
CM034317.1	19964962	19965045	UUID=869_CYP380C34.intron	NA	.
CM034317.1	19965046	19965234	UUID=869_CYP380C34_exon11	261	.
CM034317.1	19965050	19965234	UUID=871_CYP380C37_exon11	226	.
CM034317.1	19965235	19970937	UUID=869_CYP380C34.intron	NA	.
CM034317.1	19965324	19965494	UUID=875_CYP380C40_exon12	217	.
CM034317.1	19965325	19965494	UUID=872_CYP380C38_exon12	226	.
CM034317.1	19965326	19965494	UUID=873_CYP380C39_exon9	224	.
CM034317.1	19965495	19970944	UUID=875_CYP380C40.intron	NA	.
CM034317.1	19970938	19971121	UUID=869_CYP380C34_exon12	246	.
CM034317.1	19970945	19971123	UUID=875_CYP380C40_exon12	220	.
CM034317.1	19971122	19972069	UUID=869_CYP380C34.intron	NA	.
CM034317.1	19971245	19971433	UUID=866_CYP380C30_exon11	167	.
CM034317.1	19971434	19974048	UUID=866_CYP380C30.intron	NA	.
CM034317.1	19972070	19972177	UUID=869_CYP380C34_exon8	150	.
CM034317.1	19974049	19974238	UUID=866_CYP380C30_exon4	268	.
CM034317.1	19974239	20003916	UUID=868_CYP380C34, UUID=873_CYP380C39, UUID=876_CYP380C52, UUID=871_CYP380C37, UUID=874_CYP380C40, UUID=865_CYP380C19, UUID=872_CYP380C38, UUID=869_CYP380C34, UUID=875_CYP380C40, UUID=866_CYP380C30_FLANKdown,UUID=878_CYP380C6_FLANKup	.	.
CM034317.1	20003917	20004144	UUID=878_CYP380C6_exon1	313	.
CM034317.1	20004145	20005696	UUID=878_CYP380C6.intron	NA	.
CM034317.1	20005697	20005886	UUID=878_CYP380C6_exon4	285	.
CM034317.1	20005887	20006132	UUID=878_CYP380C6.intron	NA	.
CM034317.1	20006133	20006260	UUID=878_CYP380C6_exon6	187	.
CM034317.1	20006261	20006957	UUID=878_CYP380C6.intron	NA	.
CM034317.1	20006958	20007060	UUID=878_CYP380C6_exon8	152	.
CM034317.1	20007061	20007992	UUID=878_CYP380C6.intron	NA	.
CM034317.1	20007993	20008163	UUID=878_CYP380C6_exon10	267	.
CM034317.1	20008164	20008213	UUID=878_CYP380C6.intron	NA	.
CM034317.1	20008214	20008401	UUID=878_CYP380C6_exon11	287	.
CM034317.1	20008402	20008997	UUID=878_CYP380C6.intron	NA	.
CM034317.1	20008998	20009195	UUID=878_CYP380C6_exon12	305	.
CM034317.1	20009196	20029195	UUID=878_CYP380C6_FLANKdown	.	.
CM034317.1	20440371	20460370	UUID=1172_gst_g525.t1_FLANKup	.	.
CM034317.1	20460371	20460412	UUID=1172_gst_g525.t1.exon5	73.1	.
CM034317.1	20460413	20460449	UUID=1172_gst_g525.t1.intron	NA	.
CM034317.1	20460450	20460503	UUID=1172_gst_g525.t1.exon5	84.2	.
CM034317.1	20460504	20480503	UUID=1172_gst_g525.t1_FLANKdown	.	.
CM034317.1	21104711	21124710	UUID=867_CYP380C30, UUID=870_CYP380C34, UUID=877_CYP380C52_FLANKup	.	.
CM034317.1	21124711	21124881	UUID=867_CYP380C30_exon12	217	.
CM034317.1	21124711	21124870	UUID=870_CYP380C34_exon12	235	.
CM034317.1	21124716	21124881	UUID=877_CYP380C52_exon10	213	.
CM034317.1	21124871	21124970	UUID=870_CYP380C34.intron	NA	.
CM034317.1	21124882	21125615	UUID=867_CYP380C30.intron	NA	.
CM034317.1	21124882	21125615	UUID=877_CYP380C52.intron	NA	.
CM034317.1	21124971	21125159	UUID=870_CYP380C34_exon11	272	.
CM034317.1	21125616	21125680	UUID=867_CYP380C30_exon9	76.8	.
CM034317.1	21125616	21125680	UUID=877_CYP380C52_exon7	87.9	.
CM034317.1	21125681	21145680	UUID=867_CYP380C30, UUID=870_CYP380C34, UUID=877_CYP380C52_FLANKdown	.	.
CM034317.1	22957731	22977730	UUID=858_abc_g2222.t1_FLANKup	.	.
CM034317.1	22977731	22978511	UUID=858_abc_g2222.t1.exon6	944	.
CM034317.1	22978512	22978660	UUID=858_abc_g2222.t1.intron	NA	.
CM034317.1	22978661	22978971	UUID=858_abc_g2222.t1.exon7	414	.
CM034317.1	22978972	22981765	UUID=858_abc_g2222.t1.intron	NA	.
CM034317.1	22981766	22982337	UUID=858_abc_g2222.t1.exon9	669	.
CM034317.1	22982338	22982753	UUID=858_abc_g2222.t1.intron	NA	.
CM034317.1	22982754	22983779	UUID=858_abc_g2222.t1.exon10	859	.
CM034317.1	22983780	22984337	UUID=858_abc_g2222.t1.intron	NA	.
CM034317.1	22984338	22984483	UUID=858_abc_g2222.t1.exon11	135	.
CM034317.1	22984484	23004483	UUID=858_abc_g2222.t1_FLANKdown	.	.
CM034317.1	23159508	23179507	UUID=1226_UGT344B14, UUID=1232_UGT344B15_v3, UUID=1235_UGT344B15_v4, UUID=1240_UGT344B16_v2, UUID=1248_UGT344B17_v3, UUID=1251_UGT344B17_v4, UUID=1259_UGT344B18_v3, UUID=1262_UGT344B18_v4, UUID=1270_UGT344B6_v3, UUID=1223_UGT344B13, UUID=1273_UGT344B7, UUID=1230_UGT344B15_v2, UUID=1238_UGT344B16, UUID=1243_UGT344B17, UUID=1246_UGT344B17_v2, UUID=1254_UGT344B18, UUID=1257_UGT344B18_v2, UUID=1265_U…	.	.
CM034317.1	23179508	23179805	UUID=1226_UGT344B14_exon4	363	.
CM034317.1	23179508	23180380	UUID=1232_UGT344B15_v3_exon2	1066	.
CM034317.1	23179508	23179805	UUID=1235_UGT344B15_v4_exon4	363	.
CM034317.1	23179508	23180380	UUID=1240_UGT344B16_v2_exon2	1066	.
CM034317.1	23179508	23180380	UUID=1248_UGT344B17_v3_exon2	1066	.
CM034317.1	23179508	23179791	UUID=1251_UGT344B17_v4_exon4	342	.
CM034317.1	23179508	23180380	UUID=1259_UGT344B18_v3_exon2	1066	.
CM034317.1	23179508	23179791	UUID=1262_UGT344B18_v4_exon4	342	.
CM034317.1	23179508	23180380	UUID=1270_UGT344B6_v3_exon2	1066	.
CM034317.1	23179792	23179867	UUID=1251_UGT344B17_v4.intron	NA	.
CM034317.1	23179792	23179867	UUID=1262_UGT344B18_v4.intron	NA	.
CM034317.1	23179806	23179867	UUID=1226_UGT344B14.intron	NA	.
CM034317.1	23179806	23179867	UUID=1235_UGT344B15_v4.intron	NA	.
CM034317.1	23179868	23180090	UUID=1223_UGT344B13_exon3	296	.
CM034317.1	23179868	23180090	UUID=1226_UGT344B14_exon3	296	.
CM034317.1	23179868	23180090	UUID=1235_UGT344B15_v4_exon3	296	.
CM034317.1	23179868	23180090	UUID=1251_UGT344B17_v4_exon3	296	.
CM034317.1	23179868	23180090	UUID=1262_UGT344B18_v4_exon3	296	.
CM034317.1	23180091	23180153	UUID=1223_UGT344B13.intron	NA	.
CM034317.1	23180091	23180156	UUID=1226_UGT344B14.intron	NA	.
CM034317.1	23180091	23180156	UUID=1235_UGT344B15_v4.intron	NA	.
CM034317.1	23180091	23180153	UUID=1251_UGT344B17_v4.intron	NA	.
CM034317.1	23180091	23180153	UUID=1262_UGT344B18_v4.intron	NA	.
CM034317.1	23180122	23180380	UUID=1273_UGT344B7_exon2	318	.
CM034317.1	23180154	23180380	UUID=1223_UGT344B13_exon2	331	.
CM034317.1	23180154	23180380	UUID=1230_UGT344B15_v2_exon2	320	.
CM034317.1	23180154	23180380	UUID=1238_UGT344B16_exon2	320	.
CM034317.1	23180154	23180380	UUID=1243_UGT344B17_exon2	320	.
CM034317.1	23180154	23180380	UUID=1246_UGT344B17_v2_exon2	331	.
CM034317.1	23180154	23180380	UUID=1251_UGT344B17_v4_exon2	331	.
CM034317.1	23180154	23180380	UUID=1254_UGT344B18_exon2	320	.
CM034317.1	23180154	23180380	UUID=1257_UGT344B18_v2_exon2	331	.
CM034317.1	23180154	23180380	UUID=1262_UGT344B18_v4_exon2	331	.
CM034317.1	23180154	23180380	UUID=1265_UGT344B6_exon2	320	.
CM034317.1	23180154	23180380	UUID=1268_UGT344B6_v2_exon2	331	.
CM034317.1	23180157	23180380	UUID=1226_UGT344B14_exon2	326	.
CM034317.1	23180157	23180380	UUID=1235_UGT344B15_v4_exon2	326	.
CM034317.1	23180381	23182090	UUID=1223_UGT344B13.intron	NA	.
CM034317.1	23180381	23182090	UUID=1226_UGT344B14.intron	NA	.
CM034317.1	23180381	23182090	UUID=1230_UGT344B15_v2.intron	NA	.
CM034317.1	23180381	23182090	UUID=1232_UGT344B15_v3.intron	NA	.
CM034317.1	23180381	23182090	UUID=1235_UGT344B15_v4.intron	NA	.
CM034317.1	23180381	23182090	UUID=1238_UGT344B16.intron	NA	.
CM034317.1	23180381	23182090	UUID=1240_UGT344B16_v2.intron	NA	.
CM034317.1	23180381	23182090	UUID=1243_UGT344B17.intron	NA	.
CM034317.1	23180381	23182090	UUID=1246_UGT344B17_v2.intron	NA	.
CM034317.1	23180381	23182090	UUID=1248_UGT344B17_v3.intron	NA	.
CM034317.1	23180381	23182090	UUID=1251_UGT344B17_v4.intron	NA	.
CM034317.1	23180381	23182090	UUID=1254_UGT344B18.intron	NA	.
CM034317.1	23180381	23182090	UUID=1257_UGT344B18_v2.intron	NA	.
CM034317.1	23180381	23182090	UUID=1259_UGT344B18_v3.intron	NA	.
CM034317.1	23180381	23182090	UUID=1262_UGT344B18_v4.intron	NA	.
CM034317.1	23180381	23182090	UUID=1265_UGT344B6.intron	NA	.
CM034317.1	23180381	23182090	UUID=1268_UGT344B6_v2.intron	NA	.
CM034317.1	23180381	23182090	UUID=1270_UGT344B6_v3.intron	NA	.
CM034317.1	23180381	23182090	UUID=1273_UGT344B7.intron	NA	.
CM034317.1	23182091	23182929	UUID=1223_UGT344B13_exon1	880	.
CM034317.1	23182091	23182905	UUID=1226_UGT344B14_exon1	846	.
CM034317.1	23182091	23182929	UUID=1230_UGT344B15_v2_exon1	824	.
CM034317.1	23182091	23182929	UUID=1232_UGT344B15_v3_exon1	763	.
CM034317.1	23182091	23182929	UUID=1235_UGT344B15_v4_exon1	880	.
CM034317.1	23182091	23182929	UUID=1238_UGT344B16_exon1	824	.
CM034317.1	23182091	23182929	UUID=1240_UGT344B16_v2_exon1	763	.
CM034317.1	23182091	23182929	UUID=1243_UGT344B17_exon1	824	.
CM034317.1	23182091	23182929	UUID=1246_UGT344B17_v2_exon1	826	.
CM034317.1	23182091	23182929	UUID=1248_UGT344B17_v3_exon1	763	.
CM034317.1	23182091	23182929	UUID=1251_UGT344B17_v4_exon1	880	.
CM034317.1	23182091	23182929	UUID=1254_UGT344B18_exon1	824	.
CM034317.1	23182091	23182929	UUID=1257_UGT344B18_v2_exon1	826	.
CM034317.1	23182091	23182929	UUID=1259_UGT344B18_v3_exon1	763	.
CM034317.1	23182091	23182929	UUID=1262_UGT344B18_v4_exon1	880	.
CM034317.1	23182091	23182929	UUID=1265_UGT344B6_exon1	824	.
CM034317.1	23182091	23182929	UUID=1268_UGT344B6_v2_exon1	826	.
CM034317.1	23182091	23182929	UUID=1270_UGT344B6_v3_exon1	763	.
CM034317.1	23182091	23182905	UUID=1273_UGT344B7_exon1	791	.
CM034317.1	23182930	23202929	UUID=1226_UGT344B14, UUID=1232_UGT344B15_v3, UUID=1235_UGT344B15_v4, UUID=1240_UGT344B16_v2, UUID=1248_UGT344B17_v3, UUID=1251_UGT344B17_v4, UUID=1259_UGT344B18_v3, UUID=1262_UGT344B18_v4, UUID=1270_UGT344B6_v3, UUID=1223_UGT344B13, UUID=1273_UGT344B7, UUID=1230_UGT344B15_v2, UUID=1238_UGT344B16, UUID=1243_UGT344B17, UUID=1246_UGT344B17_v2, UUID=1254_UGT344B18, UUID=1257_UGT344B18_v2, UUID=1265_U…	.	.
CM034317.1	23223966	23243965	UUID=1227_UGT344B14, UUID=1236_UGT344B15_v4, UUID=1252_UGT344B17_v4, UUID=1263_UGT344B18_v4, UUID=1233_UGT344B15_v3, UUID=1241_UGT344B16_v2, UUID=1249_UGT344B17_v3, UUID=1260_UGT344B18_v3, UUID=1271_UGT344B6_v3, UUID=1224_UGT344B13, UUID=1274_UGT344B7, UUID=1231_UGT344B15_v2, UUID=1239_UGT344B16, UUID=1244_UGT344B17, UUID=1247_UGT344B17_v2, UUID=1255_UGT344B18, UUID=1258_UGT344B18_v2, UUID=1266_U…	.	.
CM034317.1	23243966	23244174	UUID=1227_UGT344B14_exon4	248	.
CM034317.1	23243966	23244174	UUID=1236_UGT344B15_v4_exon4	248	.
CM034317.1	23243966	23244160	UUID=1252_UGT344B17_v4_exon4	228	.
CM034317.1	23243966	23244160	UUID=1263_UGT344B18_v4_exon4	228	.
CM034317.1	23243967	23244749	UUID=1233_UGT344B15_v3_exon2	972	.
CM034317.1	23243967	23244749	UUID=1241_UGT344B16_v2_exon2	972	.
CM034317.1	23243967	23244749	UUID=1249_UGT344B17_v3_exon2	972	.
CM034317.1	23243967	23244749	UUID=1260_UGT344B18_v3_exon2	972	.
CM034317.1	23243967	23244749	UUID=1271_UGT344B6_v3_exon2	972	.
CM034317.1	23244161	23244236	UUID=1252_UGT344B17_v4.intron	NA	.
CM034317.1	23244161	23244236	UUID=1263_UGT344B18_v4.intron	NA	.
CM034317.1	23244175	23244236	UUID=1227_UGT344B14.intron	NA	.
CM034317.1	23244175	23244236	UUID=1236_UGT344B15_v4.intron	NA	.
CM034317.1	23244237	23244459	UUID=1224_UGT344B13_exon3	291	.
CM034317.1	23244237	23244459	UUID=1227_UGT344B14_exon3	291	.
CM034317.1	23244237	23244459	UUID=1236_UGT344B15_v4_exon3	291	.
CM034317.1	23244237	23244459	UUID=1252_UGT344B17_v4_exon3	291	.
CM034317.1	23244237	23244459	UUID=1263_UGT344B18_v4_exon3	291	.
CM034317.1	23244460	23244522	UUID=1224_UGT344B13.intron	NA	.
CM034317.1	23244460	23244525	UUID=1227_UGT344B14.intron	NA	.
CM034317.1	23244460	23244525	UUID=1236_UGT344B15_v4.intron	NA	.
CM034317.1	23244460	23244522	UUID=1252_UGT344B17_v4.intron	NA	.
CM034317.1	23244460	23244522	UUID=1263_UGT344B18_v4.intron	NA	.
CM034317.1	23244491	23244749	UUID=1274_UGT344B7_exon2	318	.
CM034317.1	23244523	23244749	UUID=1224_UGT344B13_exon2	331	.
CM034317.1	23244523	23244749	UUID=1231_UGT344B15_v2_exon2	320	.
CM034317.1	23244523	23244749	UUID=1239_UGT344B16_exon2	320	.
CM034317.1	23244523	23244749	UUID=1244_UGT344B17_exon2	320	.
CM034317.1	23244523	23244749	UUID=1247_UGT344B17_v2_exon2	331	.
CM034317.1	23244523	23244749	UUID=1252_UGT344B17_v4_exon2	331	.
CM034317.1	23244523	23244749	UUID=1255_UGT344B18_exon2	320	.
CM034317.1	23244523	23244749	UUID=1258_UGT344B18_v2_exon2	331	.
CM034317.1	23244523	23244749	UUID=1263_UGT344B18_v4_exon2	331	.
CM034317.1	23244523	23244749	UUID=1266_UGT344B6_exon2	320	.
CM034317.1	23244523	23244749	UUID=1269_UGT344B6_v2_exon2	331	.
CM034317.1	23244526	23244749	UUID=1227_UGT344B14_exon2	326	.
CM034317.1	23244526	23244749	UUID=1236_UGT344B15_v4_exon2	326	.
CM034317.1	23244750	23263235	UUID=1224_UGT344B13.intron	NA	.
CM034317.1	23244750	23263235	UUID=1227_UGT344B14.intron	NA	.
CM034317.1	23244750	23263235	UUID=1231_UGT344B15_v2.intron	NA	.
CM034317.1	23244750	23263235	UUID=1233_UGT344B15_v3.intron	NA	.
CM034317.1	23244750	23263235	UUID=1236_UGT344B15_v4.intron	NA	.
CM034317.1	23244750	23263235	UUID=1239_UGT344B16.intron	NA	.
CM034317.1	23244750	23263235	UUID=1241_UGT344B16_v2.intron	NA	.
CM034317.1	23244750	23263235	UUID=1244_UGT344B17.intron	NA	.
CM034317.1	23244750	23263235	UUID=1247_UGT344B17_v2.intron	NA	.
CM034317.1	23244750	23263235	UUID=1249_UGT344B17_v3.intron	NA	.
CM034317.1	23244750	23263235	UUID=1252_UGT344B17_v4.intron	NA	.
CM034317.1	23244750	23263235	UUID=1255_UGT344B18.intron	NA	.
CM034317.1	23244750	23263235	UUID=1258_UGT344B18_v2.intron	NA	.
CM034317.1	23244750	23263235	UUID=1260_UGT344B18_v3.intron	NA	.
CM034317.1	23244750	23263235	UUID=1263_UGT344B18_v4.intron	NA	.
CM034317.1	23244750	23263235	UUID=1266_UGT344B6.intron	NA	.
CM034317.1	23244750	23263235	UUID=1269_UGT344B6_v2.intron	NA	.
CM034317.1	23244750	23263235	UUID=1271_UGT344B6_v3.intron	NA	.
CM034317.1	23244750	23263235	UUID=1274_UGT344B7.intron	NA	.
CM034317.1	23263236	23263726	UUID=1224_UGT344B13_exon1	508	.
CM034317.1	23263236	23263702	UUID=1227_UGT344B14_exon1	475	.
CM034317.1	23263236	23263726	UUID=1231_UGT344B15_v2_exon1	459	.
CM034317.1	23263236	23263726	UUID=1233_UGT344B15_v3_exon1	403	.
CM034317.1	23263236	23263726	UUID=1236_UGT344B15_v4_exon1	508	.
CM034317.1	23263236	23263726	UUID=1239_UGT344B16_exon1	459	.
CM034317.1	23263236	23263726	UUID=1241_UGT344B16_v2_exon1	403	.
CM034317.1	23263236	23263726	UUID=1244_UGT344B17_exon1	459	.
CM034317.1	23263236	23263726	UUID=1247_UGT344B17_v2_exon1	455	.
CM034317.1	23263236	23263726	UUID=1249_UGT344B17_v3_exon1	403	.
CM034317.1	23263236	23263726	UUID=1252_UGT344B17_v4_exon1	508	.
CM034317.1	23263236	23263726	UUID=1255_UGT344B18_exon1	459	.
CM034317.1	23263236	23263726	UUID=1258_UGT344B18_v2_exon1	455	.
CM034317.1	23263236	23263726	UUID=1260_UGT344B18_v3_exon1	403	.
CM034317.1	23263236	23263726	UUID=1263_UGT344B18_v4_exon1	508	.
CM034317.1	23263236	23263726	UUID=1266_UGT344B6_exon1	459	.
CM034317.1	23263236	23263726	UUID=1269_UGT344B6_v2_exon1	455	.
CM034317.1	23263236	23263726	UUID=1271_UGT344B6_v3_exon1	403	.
CM034317.1	23263236	23263702	UUID=1274_UGT344B7_exon1	425	.
CM034317.1	23263727	23283726	UUID=1227_UGT344B14, UUID=1236_UGT344B15_v4, UUID=1252_UGT344B17_v4, UUID=1263_UGT344B18_v4, UUID=1233_UGT344B15_v3, UUID=1241_UGT344B16_v2, UUID=1249_UGT344B17_v3, UUID=1260_UGT344B18_v3, UUID=1271_UGT344B6_v3, UUID=1224_UGT344B13, UUID=1274_UGT344B7, UUID=1231_UGT344B15_v2, UUID=1239_UGT344B16, UUID=1244_UGT344B17, UUID=1247_UGT344B17_v2, UUID=1255_UGT344B18, UUID=1258_UGT344B18_v2, UUID=1266_U…	.	.
CM034317.1	30347978	30367977	UUID=1204_UGT341A7_v2, UUID=1210_UGT341A8_v2, UUID=1192_UGT341A5, UUID=1201_UGT341A7, UUID=1195_UGT341A5_v2, UUID=1198_UGT341A6, UUID=1207_UGT341A8_FLANKup	.	.
CM034317.1	30367978	30368197	UUID=1204_UGT341A7_v2_exon5	296	.
CM034317.1	30367980	30368197	UUID=1210_UGT341A8_v2_exon5	292	.
CM034317.1	30367981	30368202	UUID=1192_UGT341A5_exon5	311	.
CM034317.1	30367981	30368202	UUID=1201_UGT341A7_exon5	311	.
CM034317.1	30367983	30368197	UUID=1195_UGT341A5_v2_exon5	287	.
CM034317.1	30367983	30368197	UUID=1198_UGT341A6_exon3	287	.
CM034317.1	30367983	30368202	UUID=1207_UGT341A8_exon5	307	.
CM034317.1	30368198	30368911	UUID=1195_UGT341A5_v2.intron	NA	.
CM034317.1	30368198	30368911	UUID=1198_UGT341A6.intron	NA	.
CM034317.1	30368198	30368911	UUID=1204_UGT341A7_v2.intron	NA	.
CM034317.1	30368198	30368911	UUID=1210_UGT341A8_v2.intron	NA	.
CM034317.1	30368203	30368911	UUID=1192_UGT341A5.intron	NA	.
CM034317.1	30368203	30368911	UUID=1201_UGT341A7.intron	NA	.
CM034317.1	30368203	30368911	UUID=1207_UGT341A8.intron	NA	.
CM034317.1	30368912	30369139	UUID=1192_UGT341A5_exon4	327	.
CM034317.1	30368912	30369139	UUID=1195_UGT341A5_v2_exon4	327	.
CM034317.1	30368912	30369139	UUID=1198_UGT341A6_exon2	327	.
CM034317.1	30368912	30369139	UUID=1201_UGT341A7_exon4	327	.
CM034317.1	30368912	30369139	UUID=1204_UGT341A7_v2_exon4	327	.
CM034317.1	30368912	30369139	UUID=1207_UGT341A8_exon4	327	.
CM034317.1	30368912	30369139	UUID=1210_UGT341A8_v2_exon4	327	.
CM034317.1	30369140	30369582	UUID=1192_UGT341A5.intron	NA	.
CM034317.1	30369140	30369595	UUID=1195_UGT341A5_v2.intron	NA	.
CM034317.1	30369140	30369595	UUID=1198_UGT341A6.intron	NA	.
CM034317.1	30369140	30369582	UUID=1201_UGT341A7.intron	NA	.
CM034317.1	30369140	30369595	UUID=1204_UGT341A7_v2.intron	NA	.
CM034317.1	30369140	30369582	UUID=1207_UGT341A8.intron	NA	.
CM034317.1	30369140	30369595	UUID=1210_UGT341A8_v2.intron	NA	.
CM034317.1	30369583	30369973	UUID=1192_UGT341A5_exon3	475	.
CM034317.1	30369583	30369973	UUID=1201_UGT341A7_exon3	475	.
CM034317.1	30369583	30369964	UUID=1207_UGT341A8_exon3	470	.
CM034317.1	30369596	30369967	UUID=1195_UGT341A5_v2_exon3	435	.
CM034317.1	30369596	30369934	UUID=1198_UGT341A6_exon1	396	.
CM034317.1	30369596	30369967	UUID=1204_UGT341A7_v2_exon3	435	.
CM034317.1	30369596	30369967	UUID=1210_UGT341A8_v2_exon3	435	.
CM034317.1	30369968	30370437	UUID=1195_UGT341A5_v2.intron	NA	.
CM034317.1	30369968	30370437	UUID=1204_UGT341A7_v2.intron	NA	.
CM034317.1	30369968	30370437	UUID=1210_UGT341A8_v2.intron	NA	.
CM034317.1	30370438	30370625	UUID=1195_UGT341A5_v2_exon1	243	.
CM034317.1	30370438	30370625	UUID=1204_UGT341A7_v2_exon1	243	.
CM034317.1	30370438	30370625	UUID=1210_UGT341A8_v2_exon1	243	.
CM034317.1	30370626	30390625	UUID=1204_UGT341A7_v2, UUID=1210_UGT341A8_v2, UUID=1192_UGT341A5, UUID=1201_UGT341A7, UUID=1195_UGT341A5_v2, UUID=1198_UGT341A6, UUID=1207_UGT341A8_FLANKdown	.	.
CM034317.1	30470335	30490334	UUID=1205_UGT341A7_v2, UUID=1211_UGT341A8_v2, UUID=1193_UGT341A5, UUID=1202_UGT341A7, UUID=1196_UGT341A5_v2, UUID=1199_UGT341A6, UUID=1208_UGT341A8_FLANKup	.	.
CM034317.1	30490335	30490554	UUID=1205_UGT341A7_v2_exon5	296	.
CM034317.1	30490337	30490554	UUID=1211_UGT341A8_v2_exon5	292	.
CM034317.1	30490338	30490559	UUID=1193_UGT341A5_exon5	311	.
CM034317.1	30490338	30490559	UUID=1202_UGT341A7_exon5	311	.
CM034317.1	30490340	30490554	UUID=1196_UGT341A5_v2_exon5	287	.
CM034317.1	30490340	30490554	UUID=1199_UGT341A6_exon3	287	.
CM034317.1	30490340	30490559	UUID=1208_UGT341A8_exon5	307	.
CM034317.1	30490555	30491268	UUID=1196_UGT341A5_v2.intron	NA	.
CM034317.1	30490555	30491268	UUID=1199_UGT341A6.intron	NA	.
CM034317.1	30490555	30491268	UUID=1205_UGT341A7_v2.intron	NA	.
CM034317.1	30490555	30491268	UUID=1211_UGT341A8_v2.intron	NA	.
CM034317.1	30490560	30491268	UUID=1193_UGT341A5.intron	NA	.
CM034317.1	30490560	30491268	UUID=1202_UGT341A7.intron	NA	.
CM034317.1	30490560	30491268	UUID=1208_UGT341A8.intron	NA	.
CM034317.1	30491269	30491496	UUID=1193_UGT341A5_exon4	327	.
CM034317.1	30491269	30491496	UUID=1196_UGT341A5_v2_exon4	327	.
CM034317.1	30491269	30491496	UUID=1199_UGT341A6_exon2	327	.
CM034317.1	30491269	30491496	UUID=1202_UGT341A7_exon4	327	.
CM034317.1	30491269	30491496	UUID=1205_UGT341A7_v2_exon4	327	.
CM034317.1	30491269	30491496	UUID=1208_UGT341A8_exon4	327	.
CM034317.1	30491269	30491496	UUID=1211_UGT341A8_v2_exon4	327	.
CM034317.1	30491497	30491939	UUID=1193_UGT341A5.intron	NA	.
CM034317.1	30491497	30491952	UUID=1196_UGT341A5_v2.intron	NA	.
CM034317.1	30491497	30491952	UUID=1199_UGT341A6.intron	NA	.
CM034317.1	30491497	30491939	UUID=1202_UGT341A7.intron	NA	.
CM034317.1	30491497	30491952	UUID=1205_UGT341A7_v2.intron	NA	.
CM034317.1	30491497	30491939	UUID=1208_UGT341A8.intron	NA	.
CM034317.1	30491497	30491952	UUID=1211_UGT341A8_v2.intron	NA	.
CM034317.1	30491940	30492330	UUID=1193_UGT341A5_exon3	475	.
CM034317.1	30491940	30492330	UUID=1202_UGT341A7_exon3	475	.
CM034317.1	30491940	30492321	UUID=1208_UGT341A8_exon3	470	.
CM034317.1	30491953	30492324	UUID=1196_UGT341A5_v2_exon3	435	.
CM034317.1	30491953	30492291	UUID=1199_UGT341A6_exon1	396	.
CM034317.1	30491953	30492324	UUID=1205_UGT341A7_v2_exon3	435	.
CM034317.1	30491953	30492324	UUID=1211_UGT341A8_v2_exon3	435	.
CM034317.1	30492325	30492794	UUID=1196_UGT341A5_v2.intron	NA	.
CM034317.1	30492325	30492794	UUID=1205_UGT341A7_v2.intron	NA	.
CM034317.1	30492325	30492794	UUID=1211_UGT341A8_v2.intron	NA	.
CM034317.1	30492795	30492982	UUID=1196_UGT341A5_v2_exon1	243	.
CM034317.1	30492795	30492982	UUID=1205_UGT341A7_v2_exon1	243	.
CM034317.1	30492795	30492982	UUID=1211_UGT341A8_v2_exon1	243	.
CM034317.1	30492983	30520144	UUID=1205_UGT341A7_v2, UUID=1211_UGT341A8_v2, UUID=1193_UGT341A5, UUID=1202_UGT341A7, UUID=1196_UGT341A5_v2, UUID=1199_UGT341A6, UUID=1208_UGT341A8_FLANKdown,UUID=1197_UGT341A5_v2, UUID=1200_UGT341A6, UUID=1194_UGT341A5, UUID=1203_UGT341A7, UUID=1206_UGT341A7_v2, UUID=1212_UGT341A8_v2, UUID=1209_UGT341A8_FLANKup	.	.
CM034317.1	30520145	30520398	UUID=1197_UGT341A5_v2_exon6	309	.
CM034317.1	30520145	30520398	UUID=1200_UGT341A6_exon4	309	.
CM034317.1	30520163	30520392	UUID=1194_UGT341A5_exon6	276	.
CM034317.1	30520237	30520392	UUID=1203_UGT341A7_exon6	222	.
CM034317.1	30520241	30520398	UUID=1206_UGT341A7_v2_exon6	209	.
CM034317.1	30520393	30526502	UUID=1194_UGT341A5.intron	NA	.
CM034317.1	30520393	30526502	UUID=1203_UGT341A7.intron	NA	.
CM034317.1	30520399	30526503	UUID=1197_UGT341A5_v2.intron	NA	.
CM034317.1	30520399	30526503	UUID=1200_UGT341A6.intron	NA	.
CM034317.1	30520399	30526498	UUID=1206_UGT341A7_v2.intron	NA	.
CM034317.1	30526499	30526718	UUID=1206_UGT341A7_v2_exon5	296	.
CM034317.1	30526503	30526723	UUID=1194_UGT341A5_exon5	315	.
CM034317.1	30526503	30526723	UUID=1203_UGT341A7_exon5	315	.
CM034317.1	30526503	30526718	UUID=1212_UGT341A8_v2_exon5	294	.
CM034317.1	30526504	30526718	UUID=1197_UGT341A5_v2_exon5	292	.
CM034317.1	30526504	30526718	UUID=1200_UGT341A6_exon3	292	.
CM034317.1	30526504	30526723	UUID=1209_UGT341A8_exon5	313	.
CM034317.1	30526719	30528444	UUID=1197_UGT341A5_v2.intron	NA	.
CM034317.1	30526719	30528444	UUID=1200_UGT341A6.intron	NA	.
CM034317.1	30526719	30528444	UUID=1206_UGT341A7_v2.intron	NA	.
CM034317.1	30526719	30528444	UUID=1212_UGT341A8_v2.intron	NA	.
CM034317.1	30526724	30528444	UUID=1194_UGT341A5.intron	NA	.
CM034317.1	30526724	30528444	UUID=1203_UGT341A7.intron	NA	.
CM034317.1	30526724	30528444	UUID=1209_UGT341A8.intron	NA	.
CM034317.1	30528445	30528674	UUID=1194_UGT341A5_exon4	342	.
CM034317.1	30528445	30528674	UUID=1197_UGT341A5_v2_exon4	337	.
CM034317.1	30528445	30528674	UUID=1200_UGT341A6_exon2	337	.
CM034317.1	30528445	30528674	UUID=1203_UGT341A7_exon4	342	.
CM034317.1	30528445	30528674	UUID=1206_UGT341A7_v2_exon4	337	.
CM034317.1	30528445	30528674	UUID=1209_UGT341A8_exon4	342	.
CM034317.1	30528445	30528674	UUID=1212_UGT341A8_v2_exon4	337	.
CM034317.1	30528675	30532116	UUID=1194_UGT341A5.intron	NA	.
CM034317.1	30528675	30532106	UUID=1197_UGT341A5_v2.intron	NA	.
CM034317.1	30528675	30532106	UUID=1200_UGT341A6.intron	NA	.
CM034317.1	30528675	30532116	UUID=1203_UGT341A7.intron	NA	.
CM034317.1	30528675	30532106	UUID=1206_UGT341A7_v2.intron	NA	.
CM034317.1	30528675	30532116	UUID=1209_UGT341A8.intron	NA	.
CM034317.1	30528675	30532106	UUID=1212_UGT341A8_v2.intron	NA	.
CM034317.1	30532107	30532506	UUID=1197_UGT341A5_v2_exon3	579	.
CM034317.1	30532107	30532473	UUID=1200_UGT341A6_exon1	534	.
CM034317.1	30532107	30532506	UUID=1206_UGT341A7_v2_exon3	579	.
CM034317.1	30532107	30532506	UUID=1212_UGT341A8_v2_exon3	579	.
CM034317.1	30532117	30532513	UUID=1194_UGT341A5_exon3	584	.
CM034317.1	30532117	30532513	UUID=1203_UGT341A7_exon3	584	.
CM034317.1	30532117	30532503	UUID=1209_UGT341A8_exon3	577	.
CM034317.1	30532507	30532873	UUID=1197_UGT341A5_v2.intron	NA	.
CM034317.1	30532507	30532873	UUID=1206_UGT341A7_v2.intron	NA	.
CM034317.1	30532507	30532873	UUID=1212_UGT341A8_v2.intron	NA	.
CM034317.1	30532874	30533085	UUID=1197_UGT341A5_v2_exon2	315	.
CM034317.1	30532874	30533085	UUID=1206_UGT341A7_v2_exon2	315	.
CM034317.1	30532874	30533085	UUID=1212_UGT341A8_v2_exon2	315	.
CM034317.1	30533086	30533521	UUID=1197_UGT341A5_v2.intron	NA	.
CM034317.1	30533086	30533521	UUID=1206_UGT341A7_v2.intron	NA	.
CM034317.1	30533086	30533521	UUID=1212_UGT341A8_v2.intron	NA	.
CM034317.1	30533522	30533727	UUID=1197_UGT341A5_v2_exon1	270	.
CM034317.1	30533522	30533727	UUID=1206_UGT341A7_v2_exon1	270	.
CM034317.1	30533522	30533727	UUID=1212_UGT341A8_v2_exon1	270	.
CM034317.1	30533728	30553727	UUID=1197_UGT341A5_v2, UUID=1200_UGT341A6, UUID=1194_UGT341A5, UUID=1203_UGT341A7, UUID=1206_UGT341A7_v2, UUID=1212_UGT341A8_v2, UUID=1209_UGT341A8_FLANKdown	.	.
CM034317.1	30687683	30707682	UUID=1176_UGT329A4_v2, UUID=1181_UGT329A6_v2, UUID=1187_UGT329B6_v2, UUID=1191_UGT329B7_v2, UUID=1174_UGT329A4, UUID=1179_UGT329A6, UUID=1183_UGT329A7, UUID=1185_UGT329B6, UUID=1189_UGT329B7_FLANKup	.	.
CM034317.1	30707683	30708257	UUID=1176_UGT329A4_v2_exon2	665	.
CM034317.1	30707683	30708257	UUID=1181_UGT329A6_v2_exon2	665	.
CM034317.1	30707683	30708257	UUID=1187_UGT329B6_v2_exon2	665	.
CM034317.1	30707683	30708257	UUID=1191_UGT329B7_v2_exon2	665	.
CM034317.1	30707684	30707904	UUID=1174_UGT329A4_exon2	292	.
CM034317.1	30707684	30707904	UUID=1179_UGT329A6_exon2	292	.
CM034317.1	30707684	30707905	UUID=1183_UGT329A7_exon2	316	.
CM034317.1	30707684	30707904	UUID=1185_UGT329B6_exon2	292	.
CM034317.1	30707684	30707904	UUID=1189_UGT329B7_exon2	292	.
CM034317.1	30707905	30708040	UUID=1174_UGT329A4.intron	NA	.
CM034317.1	30707905	30708040	UUID=1179_UGT329A6.intron	NA	.
CM034317.1	30707905	30708040	UUID=1185_UGT329B6.intron	NA	.
CM034317.1	30707905	30708040	UUID=1189_UGT329B7.intron	NA	.
CM034317.1	30707906	30708042	UUID=1183_UGT329A7.intron	NA	.
CM034317.1	30708041	30708257	UUID=1174_UGT329A4_exon3	313	.
CM034317.1	30708041	30708257	UUID=1179_UGT329A6_exon3	313	.
CM034317.1	30708041	30708257	UUID=1185_UGT329B6_exon3	313	.
CM034317.1	30708041	30708257	UUID=1189_UGT329B7_exon3	313	.
CM034317.1	30708043	30708261	UUID=1183_UGT329A7_exon3	272	.
CM034317.1	30708258	30708444	UUID=1174_UGT329A4.intron	NA	.
CM034317.1	30708258	30708443	UUID=1176_UGT329A4_v2.intron	NA	.
CM034317.1	30708258	30708447	UUID=1179_UGT329A6.intron	NA	.
CM034317.1	30708258	30708446	UUID=1181_UGT329A6_v2.intron	NA	.
CM034317.1	30708258	30708444	UUID=1185_UGT329B6.intron	NA	.
CM034317.1	30708258	30708443	UUID=1187_UGT329B6_v2.intron	NA	.
CM034317.1	30708258	30708444	UUID=1189_UGT329B7.intron	NA	.
CM034317.1	30708258	30708443	UUID=1191_UGT329B7_v2.intron	NA	.
CM034317.1	30708262	30708450	UUID=1183_UGT329A7.intron	NA	.
CM034317.1	30708444	30708719	UUID=1176_UGT329A4_v2_exon3	394	.
CM034317.1	30708444	30708719	UUID=1187_UGT329B6_v2_exon3	394	.
CM034317.1	30708444	30708719	UUID=1191_UGT329B7_v2_exon3	394	.
CM034317.1	30708445	30708722	UUID=1174_UGT329A4_exon4	370	.
CM034317.1	30708445	30708722	UUID=1185_UGT329B6_exon4	370	.
CM034317.1	30708445	30708722	UUID=1189_UGT329B7_exon4	370	.
CM034317.1	30708447	30708719	UUID=1181_UGT329A6_v2_exon3	388	.
CM034317.1	30708448	30708722	UUID=1179_UGT329A6_exon4	364	.
CM034317.1	30708451	30708722	UUID=1183_UGT329A7_exon4	359	.
CM034317.1	30708723	30728722	UUID=1176_UGT329A4_v2, UUID=1181_UGT329A6_v2, UUID=1187_UGT329B6_v2, UUID=1191_UGT329B7_v2, UUID=1174_UGT329A4, UUID=1179_UGT329A6, UUID=1183_UGT329A7, UUID=1185_UGT329B6, UUID=1189_UGT329B7_FLANKdown	.	.
CM034317.1	31020042	31040041	UUID=1169_est_g9316.t1_FLANKup	.	.
CM034317.1	31040042	31040605	UUID=1169_est_g9316.t1.exon8	793	.
CM034317.1	31040606	31048092	UUID=1169_est_g9316.t1.intron	NA	.
CM034317.1	31048093	31048398	UUID=1169_est_g9316.t1.exon7	499	.
CM034317.1	31048399	31049454	UUID=1169_est_g9316.t1.intron	NA	.
CM034317.1	31049455	31049827	UUID=1169_est_g9316.t1.exon6	606	.
CM034317.1	31049828	31062573	UUID=1169_est_g9316.t1.intron	NA	.
CM034317.1	31062574	31062716	UUID=1169_est_g9316.t1.exon5	231	.
CM034317.1	31062717	31064242	UUID=1169_est_g9316.t1.intron	NA	.
CM034317.1	31064243	31064401	UUID=1169_est_g9316.t1.exon4	267	.
CM034317.1	31064402	31065311	UUID=1169_est_g9316.t1.intron	NA	.
CM034317.1	31065312	31065475	UUID=1169_est_g9316.t1.exon3	287	.
CM034317.1	31065476	31067713	UUID=1169_est_g9316.t1.intron	NA	.
CM034317.1	31067714	31067859	UUID=1169_est_g9316.t1.exon2	243	.
CM034317.1	31067860	31069482	UUID=1169_est_g9316.t1.intron	NA	.
CM034317.1	31069483	31071185	UUID=1169_est_g9316.t1.exon1	1794	.
CM034317.1	31071186	31091185	UUID=1169_est_g9316.t1_FLANKdown	.	.
CM034317.1	31642218	31662217	UUID=859_abc_g2222.t1_FLANKup	.	.
CM034317.1	31662218	31662988	UUID=859_abc_g2222.t1.exon6	857	.
CM034317.1	31662989	31663136	UUID=859_abc_g2222.t1.intron	NA	.
CM034317.1	31663137	31663447	UUID=859_abc_g2222.t1.exon7	398	.
CM034317.1	31663448	31664380	UUID=859_abc_g2222.t1.intron	NA	.
CM034317.1	31664381	31664756	UUID=859_abc_g2222.t1.exon8	313	.
CM034317.1	31664757	31666222	UUID=859_abc_g2222.t1.intron	NA	.
CM034317.1	31666223	31666638	UUID=859_abc_g2222.t1.exon9	431	.
CM034317.1	31666639	31666697	UUID=859_abc_g2222.t1.intron	NA	.
CM034317.1	31666698	31666844	UUID=859_abc_g2222.t1.exon11	104	.
CM034317.1	31666845	31686844	UUID=859_abc_g2222.t1_FLANKdown	.	.
CM034317.1	31816928	31836927	UUID=860_abc_g2222.t1_FLANKup	.	.
CM034317.1	31836928	31837238	UUID=860_abc_g2222.t1.exon7	409	.
CM034317.1	31837239	31837387	UUID=860_abc_g2222.t1.intron	NA	.
CM034317.1	31837388	31838013	UUID=860_abc_g2222.t1.exon6	725	.
CM034317.1	31838014	31858013	UUID=860_abc_g2222.t1_FLANKdown	.	.
CM034317.1	33698476	33718475	UUID=880_CYP380C9_FLANKup	.	.
CM034317.1	33718476	33718665	UUID=880_CYP380C9_exon11	263	.
CM034317.1	33718666	33721718	UUID=880_CYP380C9.intron	NA	.
CM034317.1	33721719	33721786	UUID=880_CYP380C9_exon9	115	.
CM034317.1	33721787	33721851	UUID=880_CYP380C9.intron	NA	.
CM034317.1	33721852	33721959	UUID=880_CYP380C9_exon8	172	.
CM034317.1	33721960	33722172	UUID=880_CYP380C9.intron	NA	.
CM034317.1	33722173	33722301	UUID=880_CYP380C9_exon6	189	.
CM034317.1	33722302	33722368	UUID=880_CYP380C9.intron	NA	.
CM034317.1	33722369	33722437	UUID=880_CYP380C9_exon5	100	.
CM034317.1	33722438	33722516	UUID=880_CYP380C9.intron	NA	.
CM034317.1	33722517	33722707	UUID=880_CYP380C9_exon4	270	.
CM034317.1	33722708	33724292	UUID=880_CYP380C9.intron	NA	.
CM034317.1	33724293	33724385	UUID=880_CYP380C9_exon3	145	.
CM034317.1	33724386	33725026	UUID=880_CYP380C9.intron	NA	.
CM034317.1	33725027	33725218	UUID=880_CYP380C9_exon1	261	.
CM034317.1	33725219	33745218	UUID=880_CYP380C9_FLANKdown	.	.
CM034317.1	35277894	35297893	UUID=879_CYP380C7_FLANKup	.	.
CM034317.1	35297894	35298088	UUID=879_CYP380C7_exon12	289	.
CM034317.1	35298089	35298415	UUID=879_CYP380C7.intron	NA	.
CM034317.1	35298416	35298583	UUID=879_CYP380C7_exon10	233	.
CM034317.1	35298584	35300290	UUID=879_CYP380C7.intron	NA	.
CM034317.1	35300291	35300416	UUID=879_CYP380C7_exon6	183	.
CM034317.1	35300417	35300499	UUID=879_CYP380C7.intron	NA	.
CM034317.1	35300500	35300568	UUID=879_CYP380C7_exon5	111	.
CM034317.1	35300569	35300635	UUID=879_CYP380C7.intron	NA	.
CM034317.1	35300636	35300824	UUID=879_CYP380C7_exon4	289	.
CM034317.1	35300825	35320824	UUID=879_CYP380C7_FLANKdown	.	.
CM034317.1	36442723	36462722	UUID=855_abc_g10710.t1_FLANKup	.	.
CM034317.1	36462723	36463088	UUID=855_abc_g10710.t1.exon1	577	.
CM034317.1	36463089	36463148	UUID=855_abc_g10710.t1.intron	NA	.
CM034317.1	36463149	36463235	UUID=855_abc_g10710.t1.exon2	150	.
CM034317.1	36463236	36463330	UUID=855_abc_g10710.t1.intron	NA	.
CM034317.1	36463331	36463594	UUID=855_abc_g10710.t1.exon3	433	.
CM034317.1	36463595	36463789	UUID=855_abc_g10710.t1.intron	NA	.
CM034317.1	36463790	36463857	UUID=855_abc_g10710.t1.exon4	115	.
CM034317.1	36463858	36464121	UUID=855_abc_g10710.t1.intron	NA	.
CM034317.1	36464122	36464299	UUID=855_abc_g10710.t1.exon6	224	.
CM034317.1	36464300	36464382	UUID=855_abc_g10710.t1.intron	NA	.
CM034317.1	36464383	36464607	UUID=855_abc_g10710.t1.exon7	339	.
CM034317.1	36464608	36464695	UUID=855_abc_g10710.t1.intron	NA	.
CM034317.1	36464696	36464826	UUID=855_abc_g10710.t1.exon8	182	.
CM034317.1	36464827	36467158	UUID=855_abc_g10710.t1.intron	NA	.
CM034317.1	36467159	36467381	UUID=855_abc_g10710.t1.exon9	357	.
CM034317.1	36467382	36467518	UUID=855_abc_g10710.t1.intron	NA	.
CM034317.1	36467519	36467626	UUID=855_abc_g10710.t1.exon10	195	.
CM034317.1	36467627	36468171	UUID=855_abc_g10710.t1.intron	NA	.
CM034317.1	36468172	36468326	UUID=855_abc_g10710.t1.exon11	270	.
CM034317.1	36468327	36468443	UUID=855_abc_g10710.t1.intron	NA	.
CM034317.1	36468444	36468576	UUID=855_abc_g10710.t1.exon12	213	.
CM034317.1	36468577	36485255	UUID=855_abc_g10710.t1.intron	NA	.
CM034317.1	36485256	36485351	UUID=855_abc_g10710.t1.exon14	172	.
CM034317.1	36485352	36505351	UUID=855_abc_g10710.t1_FLANKdown	.	.
CM034317.1	38233302	38253301	UUID=1170_gst_g10516.t1_FLANKup	.	.
CM034317.1	38253302	38253411	UUID=1170_gst_g10516.t1.exon4	102	.
CM034317.1	38253412	38269531	UUID=1170_gst_g10516.t1.intron	NA	.
CM034317.1	38269532	38269641	UUID=1170_gst_g10516.t1.exon4	102	.
CM034317.1	38269642	38289641	UUID=1170_gst_g10516.t1_FLANKdown	.	.
CM034317.1	38672069	38692068	UUID=856_abc_g11808.t1_FLANKup	.	.
CM034317.1	38692069	38692142	UUID=856_abc_g11808.t1.exon21	76.8	.
CM034317.1	38692143	38693751	UUID=856_abc_g11808.t1.intron	NA	.
CM034317.1	38693752	38693938	UUID=856_abc_g11808.t1.exon21	172	.
CM034317.1	38693939	38713938	UUID=856_abc_g11808.t1_FLANKdown	.	.
CM034317.1	39501365	39521364	UUID=1171_gst_g10516.t1_FLANKup	.	.
CM034317.1	39521365	39521678	UUID=1171_gst_g10516.t1.exon1	224	.
CM034317.1	39521679	39523539	UUID=1171_gst_g10516.t1.intron	NA	.
CM034317.1	39523540	39523870	UUID=1171_gst_g10516.t1.exon4	433	.
CM034317.1	39523871	39526101	UUID=1171_gst_g10516.t1.intron	NA	.
CM034317.1	39526102	39526267	UUID=1171_gst_g10516.t1.exon2	252	.
CM034317.1	39526268	39528237	UUID=1171_gst_g10516.t1.intron	NA	.
CM034317.1	39528238	39528568	UUID=1171_gst_g10516.t1.exon4	422	.
CM034317.1	39528569	39531662	UUID=1171_gst_g10516.t1.intron	NA	.
CM034317.1	39531663	39531846	UUID=1171_gst_g10516.t1.exon4	213	.
CM034317.1	39531847	39551846	UUID=1171_gst_g10516.t1_FLANKdown	.	.
CM034317.1	40542187	40562186	UUID=1215_UGT343A15, UUID=1217_UGT343A16, UUID=1219_UGT343A5, UUID=1213_UGT343A10_FLANKup	.	.
CM034317.1	40562187	40562422	UUID=1215_UGT343A15_exon1	281	.
CM034317.1	40562187	40562419	UUID=1217_UGT343A16_exon1	276	.
CM034317.1	40562187	40562422	UUID=1219_UGT343A5_exon1	281	.
CM034317.1	40562420	40563841	UUID=1217_UGT343A16.intron	NA	.
CM034317.1	40562423	40563879	UUID=1215_UGT343A15.intron	NA	.
CM034317.1	40562423	40563879	UUID=1219_UGT343A5.intron	NA	.
CM034317.1	40563842	40564467	UUID=1217_UGT343A16_exon2	904	.
CM034317.1	40563880	40564467	UUID=1215_UGT343A15_exon2	881	.
CM034317.1	40563880	40564467	UUID=1219_UGT343A5_exon2	881	.
CM034317.1	40563890	40564467	UUID=1213_UGT343A10_exon1	863	.
CM034317.1	40564468	40565132	UUID=1213_UGT343A10.intron	NA	.
CM034317.1	40564468	40565132	UUID=1215_UGT343A15.intron	NA	.
CM034317.1	40564468	40565132	UUID=1217_UGT343A16.intron	NA	.
CM034317.1	40564468	40565132	UUID=1219_UGT343A5.intron	NA	.
CM034317.1	40565133	40565362	UUID=1213_UGT343A10_exon2	337	.
CM034317.1	40565133	40565362	UUID=1215_UGT343A15_exon3	337	.
CM034317.1	40565133	40565362	UUID=1217_UGT343A16_exon3	337	.
CM034317.1	40565133	40565362	UUID=1219_UGT343A5_exon3	337	.
CM034317.1	40565363	40565469	UUID=1213_UGT343A10.intron	NA	.
CM034317.1	40565363	40565469	UUID=1215_UGT343A15.intron	NA	.
CM034317.1	40565363	40565469	UUID=1217_UGT343A16.intron	NA	.
CM034317.1	40565363	40565469	UUID=1219_UGT343A5.intron	NA	.
CM034317.1	40565470	40565693	UUID=1213_UGT343A10_exon3	337	.
CM034317.1	40565470	40565693	UUID=1215_UGT343A15_exon4	337	.
CM034317.1	40565470	40565693	UUID=1217_UGT343A16_exon4	337	.
CM034317.1	40565470	40565693	UUID=1219_UGT343A5_exon4	337	.
CM034317.1	40565694	40565753	UUID=1213_UGT343A10.intron	NA	.
CM034317.1	40565694	40565753	UUID=1215_UGT343A15.intron	NA	.
CM034317.1	40565694	40565753	UUID=1217_UGT343A16.intron	NA	.
CM034317.1	40565694	40565753	UUID=1219_UGT343A5.intron	NA	.
CM034317.1	40565754	40565997	UUID=1213_UGT343A10_exon4	351	.
CM034317.1	40565754	40565997	UUID=1215_UGT343A15_exon5	351	.
CM034317.1	40565754	40565997	UUID=1217_UGT343A16_exon5	351	.
CM034317.1	40565754	40565997	UUID=1219_UGT343A5_exon5	351	.
CM034317.1	40565998	40585997	UUID=1215_UGT343A15, UUID=1217_UGT343A16, UUID=1219_UGT343A5, UUID=1213_UGT343A10_FLANKdown	.	.
CM034317.1	41100506	41120505	UUID=857_abc_g13790.t1_FLANKup	.	.
CM034317.1	41120506	41120616	UUID=857_abc_g13790.t1.exon21	117	.
CM034317.1	41120617	41121145	UUID=857_abc_g13790.t1.intron	NA	.
CM034317.1	41121146	41121224	UUID=857_abc_g13790.t1.exon21	108	.
CM034317.1	41121225	41141224	UUID=857_abc_g13790.t1_FLANKdown	.	.
CM034317.1	42120504	42140503	UUID=861_abc_g6225.t1_FLANKup	.	.
CM034317.1	42140504	42140856	UUID=861_abc_g6225.t1.exon13	401	.
CM034317.1	42140857	42140984	UUID=861_abc_g6225.t1.intron	NA	.
CM034317.1	42140985	42141090	UUID=861_abc_g6225.t1.exon12	163	.
CM034317.1	42141091	42141173	UUID=861_abc_g6225.t1.intron	NA	.
CM034317.1	42141174	42141351	UUID=861_abc_g6225.t1.exon11	274	.
CM034317.1	42141352	42141476	UUID=861_abc_g6225.t1.intron	NA	.
CM034317.1	42141477	42141709	UUID=861_abc_g6225.t1.exon10	392	.
CM034317.1	42141710	42141881	UUID=861_abc_g6225.t1.intron	NA	.
CM034317.1	42141882	42141986	UUID=861_abc_g6225.t1.exon9	183	.
CM034317.1	42141987	42142984	UUID=861_abc_g6225.t1.intron	NA	.
CM034317.1	42142985	42143144	UUID=861_abc_g6225.t1.exon8	233	.
CM034317.1	42143145	42143206	UUID=861_abc_g6225.t1.intron	NA	.
CM034317.1	42143207	42143407	UUID=861_abc_g6225.t1.exon7	339	.
CM034317.1	42143408	42143614	UUID=861_abc_g6225.t1.intron	NA	.
CM034317.1	42143615	42143779	UUID=861_abc_g6225.t1.exon6	289	.
CM034317.1	42143780	42145622	UUID=861_abc_g6225.t1.intron	NA	.
CM034317.1	42145623	42145813	UUID=861_abc_g6225.t1.exon5	320	.
CM034317.1	42145814	42145891	UUID=861_abc_g6225.t1.intron	NA	.
CM034317.1	42145892	42146066	UUID=861_abc_g6225.t1.exon4	285	.
CM034317.1	42146067	42146358	UUID=861_abc_g6225.t1.intron	NA	.
CM034317.1	42146359	42146539	UUID=861_abc_g6225.t1.exon3	291	.
CM034317.1	42146540	42146606	UUID=861_abc_g6225.t1.intron	NA	.
CM034317.1	42146607	42146826	UUID=861_abc_g6225.t1.exon2	379	.
CM034317.1	42146827	42147540	UUID=861_abc_g6225.t1.intron	NA	.
CM034317.1	42147541	42148202	UUID=861_abc_g6225.t1.exon1	765	.
CM034317.1	42148203	42168202	UUID=861_abc_g6225.t1_FLANKdown	.	.
CM034317.1	42965575	42985574	UUID=882_est_g6278.t1, UUID=1167_est_g6280.t1, UUID=1156_est_g6279.t1, UUID=1168_est_g6288.t1_FLANKup	.	.
CM034317.1	42985575	42985718	UUID=882_est_g6278.t1.exon3	163	.
CM034317.1	42985575	42985718	UUID=1167_est_g6280.t1.exon7	163	.
CM034317.1	42985719	42991527	UUID=1167_est_g6280.t1.intron	NA	.
CM034317.1	42985719	42991673	UUID=882_est_g6278.t1.intron	NA	.
CM034317.1	42989345	42989657	UUID=1156_est_g6279.t1.exon1	141	.
CM034317.1	42989658	42990512	UUID=1156_est_g6279.t1.intron	NA	.
CM034317.1	42990513	42990589	UUID=1156_est_g6279.t1.exon5	93.5	.
CM034317.1	42990590	42992335	UUID=1156_est_g6279.t1.intron	NA	.
CM034317.1	42991514	42991859	UUID=1168_est_g6288.t1.exon6	396	.
CM034317.1	42991528	42991859	UUID=1167_est_g6280.t1.exon6	448	.
CM034317.1	42991674	42991859	UUID=882_est_g6278.t1.exon5	294	.
CM034317.1	42991860	42992035	UUID=1167_est_g6280.t1.intron	NA	.
CM034317.1	42991860	42992037	UUID=1168_est_g6288.t1.intron	NA	.
CM034317.1	42991860	42992035	UUID=882_est_g6278.t1.intron	NA	.
CM034317.1	42992036	42992226	UUID=882_est_g6278.t1.exon6	231	.
CM034317.1	42992036	42992226	UUID=1167_est_g6280.t1.exon5	231	.
CM034317.1	42992038	42992213	UUID=1168_est_g6288.t1.exon5	226	.
CM034317.1	42992214	42992302	UUID=1168_est_g6288.t1.intron	NA	.
CM034317.1	42992227	42992302	UUID=1167_est_g6280.t1.intron	NA	.
CM034317.1	42992227	42992302	UUID=882_est_g6278.t1.intron	NA	.
CM034317.1	42992303	42992469	UUID=882_est_g6278.t1.exon7	202	.
CM034317.1	42992303	42992636	UUID=1167_est_g6280.t1.exon4	399	.
CM034317.1	42992303	42992631	UUID=1168_est_g6288.t1.exon4	263	.
CM034317.1	42992336	42992631	UUID=1156_est_g6279.t1.exon4	313	.
CM034317.1	42992470	42994865	UUID=882_est_g6278.t1.intron	NA	.
CM034317.1	42992632	42996868	UUID=1156_est_g6279.t1.intron	NA	.
CM034317.1	42992637	42994865	UUID=1167_est_g6280.t1.intron	NA	.
CM034317.1	42994866	42995097	UUID=882_est_g6278.t1.exon11	305	.
CM034317.1	42994866	42995097	UUID=1167_est_g6280.t1.exon1	305	.
CM034317.1	42996869	42997349	UUID=1156_est_g6279.t1.exon1	178	.
CM034317.1	42997350	43005964	UUID=1156_est_g6279.t1.intron	NA	.
CM034317.1	43005965	43006036	UUID=1156_est_g6279.t1.exon5	84.2	.
CM034317.1	43006037	43026036	UUID=882_est_g6278.t1, UUID=1167_est_g6280.t1, UUID=1156_est_g6279.t1, UUID=1168_est_g6288.t1_FLANKdown	.	.
CM034317.1	43681539	43701538	UUID=1214_UGT343A10, UUID=1216_UGT343A15, UUID=1218_UGT343A16, UUID=1220_UGT343A5_FLANKup	.	.
CM034317.1	43701539	43701782	UUID=1214_UGT343A10_exon4	351	.
CM034317.1	43701539	43701782	UUID=1216_UGT343A15_exon5	351	.
CM034317.1	43701539	43701782	UUID=1218_UGT343A16_exon5	351	.
CM034317.1	43701539	43701782	UUID=1220_UGT343A5_exon5	351	.
CM034317.1	43701783	43701842	UUID=1214_UGT343A10.intron	NA	.
CM034317.1	43701783	43701842	UUID=1216_UGT343A15.intron	NA	.
CM034317.1	43701783	43701842	UUID=1218_UGT343A16.intron	NA	.
CM034317.1	43701783	43701842	UUID=1220_UGT343A5.intron	NA	.
CM034317.1	43701843	43702066	UUID=1214_UGT343A10_exon3	337	.
CM034317.1	43701843	43702066	UUID=1216_UGT343A15_exon4	337	.
CM034317.1	43701843	43702066	UUID=1218_UGT343A16_exon4	337	.
CM034317.1	43701843	43702066	UUID=1220_UGT343A5_exon4	337	.
CM034317.1	43702067	43702173	UUID=1214_UGT343A10.intron	NA	.
CM034317.1	43702067	43702173	UUID=1216_UGT343A15.intron	NA	.
CM034317.1	43702067	43702173	UUID=1218_UGT343A16.intron	NA	.
CM034317.1	43702067	43702173	UUID=1220_UGT343A5.intron	NA	.
CM034317.1	43702174	43702403	UUID=1214_UGT343A10_exon2	337	.
CM034317.1	43702174	43702403	UUID=1216_UGT343A15_exon3	337	.
CM034317.1	43702174	43702403	UUID=1218_UGT343A16_exon3	337	.
CM034317.1	43702174	43702403	UUID=1220_UGT343A5_exon3	337	.
CM034317.1	43702404	43703047	UUID=1214_UGT343A10.intron	NA	.
CM034317.1	43702404	43703047	UUID=1216_UGT343A15.intron	NA	.
CM034317.1	43702404	43703047	UUID=1218_UGT343A16.intron	NA	.
CM034317.1	43702404	43703047	UUID=1220_UGT343A5.intron	NA	.
CM034317.1	43703048	43703625	UUID=1214_UGT343A10_exon1	863	.
CM034317.1	43703048	43703635	UUID=1216_UGT343A15_exon2	881	.
CM034317.1	43703048	43703673	UUID=1218_UGT343A16_exon2	904	.
CM034317.1	43703048	43703635	UUID=1220_UGT343A5_exon2	881	.
CM034317.1	43703636	43705095	UUID=1216_UGT343A15.intron	NA	.
CM034317.1	43703636	43705095	UUID=1220_UGT343A5.intron	NA	.
CM034317.1	43703674	43705098	UUID=1218_UGT343A16.intron	NA	.
CM034317.1	43705096	43705331	UUID=1216_UGT343A15_exon1	281	.
CM034317.1	43705096	43705331	UUID=1220_UGT343A5_exon1	281	.
CM034317.1	43705099	43705331	UUID=1218_UGT343A16_exon1	276	.
CM034317.1	43705332	43725331	UUID=1214_UGT343A10, UUID=1216_UGT343A15, UUID=1218_UGT343A16, UUID=1220_UGT343A5_FLANKdown	.	.
CM034318.1	3355310	3375309	UUID=1305_est_g23064.t1_FLANKup	.	.
CM034318.1	3375310	3375519	UUID=1305_est_g23064.t1.exon2	267	.
CM034318.1	3375520	3375605	UUID=1305_est_g23064.t1.intron	NA	.
CM034318.1	3375606	3375743	UUID=1305_est_g23064.t1.exon1	189	.
CM034318.1	3375744	3395743	UUID=1305_est_g23064.t1_FLANKdown	.	.
CM034318.1	10144147	10164146	UUID=1295_CYP353B1_FLANKup	.	.
CM034318.1	10164147	10164262	UUID=1295_CYP353B1_exon8	176	.
CM034318.1	10164263	10164328	UUID=1295_CYP353B1.intron	NA	.
CM034318.1	10164329	10164535	UUID=1295_CYP353B1_exon7	344	.
CM034318.1	10164536	10164610	UUID=1295_CYP353B1.intron	NA	.
CM034318.1	10164611	10164814	UUID=1295_CYP353B1_exon6	300	.
CM034318.1	10164815	10165074	UUID=1295_CYP353B1.intron	NA	.
CM034318.1	10165075	10165261	UUID=1295_CYP353B1_exon4	291	.
CM034318.1	10165262	10165344	UUID=1295_CYP353B1.intron	NA	.
CM034318.1	10165345	10165531	UUID=1295_CYP353B1_exon3	285	.
CM034318.1	10165532	10166581	UUID=1295_CYP353B1.intron	NA	.
CM034318.1	10166582	10166812	UUID=1295_CYP353B1_exon2	316	.
CM034318.1	10166813	10186812	UUID=1295_CYP353B1_FLANKdown	.	.
CM034318.1	11198962	11218961	UUID=1547_gst_g525.t1, UUID=1546_gst_g13298.t1_FLANKup	.	.
CM034318.1	11218962	11219112	UUID=1547_gst_g525.t1.exon4	193	.
CM034318.1	11219113	11219617	UUID=1547_gst_g525.t1.intron	NA	.
CM034318.1	11219616	11219776	UUID=1546_gst_g13298.t1.exon3	220	.
CM034318.1	11219618	11219777	UUID=1547_gst_g525.t1.exon3	241	.
CM034318.1	11219777	11222082	UUID=1546_gst_g13298.t1.intron	NA	.
CM034318.1	11222083	11222361	UUID=1546_gst_g13298.t1.exon5	217	.
CM034318.1	11222362	11242361	UUID=1547_gst_g525.t1, UUID=1546_gst_g13298.t1_FLANKdown	.	.
CM034318.1	21467408	21487407	UUID=1292_abc_g2885.t1_FLANKup	.	.
CM034318.1	21487408	21487634	UUID=1292_abc_g2885.t1.exon1	291	.
CM034318.1	21487635	21489256	UUID=1292_abc_g2885.t1.intron	NA	.
CM034318.1	21489257	21489460	UUID=1292_abc_g2885.t1.exon2	333	.
CM034318.1	21489461	21489518	UUID=1292_abc_g2885.t1.intron	NA	.
CM034318.1	21489519	21489710	UUID=1292_abc_g2885.t1.exon3	316	.
CM034318.1	21489711	21489772	UUID=1292_abc_g2885.t1.intron	NA	.
CM034318.1	21489773	21489913	UUID=1292_abc_g2885.t1.exon4	233	.
CM034318.1	21489914	21490120	UUID=1292_abc_g2885.t1.intron	NA	.
CM034318.1	21490121	21490300	UUID=1292_abc_g2885.t1.exon5	289	.
CM034318.1	21490301	21490431	UUID=1292_abc_g2885.t1.intron	NA	.
CM034318.1	21490432	21490527	UUID=1292_abc_g2885.t1.exon6	156	.
CM034318.1	21490528	21490598	UUID=1292_abc_g2885.t1.intron	NA	.
CM034318.1	21490599	21490701	UUID=1292_abc_g2885.t1.exon7	174	.
CM034318.1	21490702	21491563	UUID=1292_abc_g2885.t1.intron	NA	.
CM034318.1	21491564	21491690	UUID=1292_abc_g2885.t1.exon8	213	.
CM034318.1	21491691	21491810	UUID=1292_abc_g2885.t1.intron	NA	.
CM034318.1	21491811	21491951	UUID=1292_abc_g2885.t1.exon9	211	.
CM034318.1	21491952	21492018	UUID=1292_abc_g2885.t1.intron	NA	.
CM034318.1	21492019	21492207	UUID=1292_abc_g2885.t1.exon10	333	.
CM034318.1	21492208	21492275	UUID=1292_abc_g2885.t1.intron	NA	.
CM034318.1	21492276	21492482	UUID=1292_abc_g2885.t1.exon11	316	.
CM034318.1	21492483	21493310	UUID=1292_abc_g2885.t1.intron	NA	.
CM034318.1	21493311	21493450	UUID=1292_abc_g2885.t1.exon12	231	.
CM034318.1	21493451	21513450	UUID=1292_abc_g2885.t1_FLANKdown	.	.
CM034318.1	24750450	24770449	UUID=1296_CYP6CY16, UUID=1298_CYP6CY38, UUID=1300_CYP6CY41, UUID=1297_CYP6CY31, UUID=1299_CYP6CY40, UUID=1303_CYP6CY43, UUID=1301_CYP6CY42, UUID=1304_CYP6CY62_FLANKup	.	.
CM034318.1	24770450	24771330	UUID=1296_CYP6CY16_exon1	913	.
CM034318.1	24770456	24771330	UUID=1298_CYP6CY38_exon1	647	.
CM034318.1	24770459	24771330	UUID=1300_CYP6CY41_exon1	708	.
CM034318.1	24770621	24771344	UUID=1297_CYP6CY31_exon1	619	.
CM034318.1	24771331	24772364	UUID=1296_CYP6CY16.intron	NA	.
CM034318.1	24771331	24772363	UUID=1298_CYP6CY38.intron	NA	.
CM034318.1	24771331	24772363	UUID=1300_CYP6CY41.intron	NA	.
CM034318.1	24771345	24773889	UUID=1297_CYP6CY31.intron	NA	.
CM034318.1	24772364	24772583	UUID=1298_CYP6CY38_exon2	196	.
CM034318.1	24772364	24772582	UUID=1300_CYP6CY41_exon2	200	.
CM034318.1	24772365	24772590	UUID=1296_CYP6CY16_exon2	263	.
CM034318.1	24772366	24772591	UUID=1299_CYP6CY40_exon2	230	.
CM034318.1	24772368	24772591	UUID=1303_CYP6CY43_exon3	204	.
CM034318.1	24772583	24773544	UUID=1300_CYP6CY41.intron	NA	.
CM034318.1	24772584	24773553	UUID=1298_CYP6CY38.intron	NA	.
CM034318.1	24772591	24773543	UUID=1296_CYP6CY16.intron	NA	.
CM034318.1	24772592	24773888	UUID=1299_CYP6CY40.intron	NA	.
CM034318.1	24772592	24773544	UUID=1303_CYP6CY43.intron	NA	.
CM034318.1	24773544	24773795	UUID=1296_CYP6CY16_exon3	289	.
CM034318.1	24773545	24773801	UUID=1300_CYP6CY41_exon3	309	.
CM034318.1	24773545	24773798	UUID=1301_CYP6CY42_exon3	326	.
CM034318.1	24773545	24773798	UUID=1303_CYP6CY43_exon4	292	.
CM034318.1	24773545	24773798	UUID=1304_CYP6CY62_exon3	243	.
CM034318.1	24773554	24773797	UUID=1298_CYP6CY38_exon3	230	.
CM034318.1	24773796	24773890	UUID=1296_CYP6CY16.intron	NA	.
CM034318.1	24773798	24778927	UUID=1298_CYP6CY38.intron	NA	.
CM034318.1	24773799	24781636	UUID=1301_CYP6CY42.intron	NA	.
CM034318.1	24773799	24778984	UUID=1303_CYP6CY43.intron	NA	.
CM034318.1	24773799	24781636	UUID=1304_CYP6CY62.intron	NA	.
CM034318.1	24773802	24778924	UUID=1300_CYP6CY41.intron	NA	.
CM034318.1	24773889	24774064	UUID=1299_CYP6CY40_exon5	148	.
CM034318.1	24773890	24774062	UUID=1297_CYP6CY31_exon4	182	.
CM034318.1	24773891	24774063	UUID=1296_CYP6CY16_exon4	176	.
CM034318.1	24774063	24779096	UUID=1297_CYP6CY31.intron	NA	.
CM034318.1	24774064	24780835	UUID=1296_CYP6CY16.intron	NA	.
CM034318.1	24774065	24778924	UUID=1299_CYP6CY40.intron	NA	.
CM034318.1	24778925	24779804	UUID=1299_CYP6CY40_exon1	592	.
CM034318.1	24778925	24779804	UUID=1300_CYP6CY41_exon1	728	.
CM034318.1	24778928	24779804	UUID=1298_CYP6CY38_exon1	706	.
CM034318.1	24778985	24779699	UUID=1303_CYP6CY43_exon1	497	.
CM034318.1	24779097	24779818	UUID=1297_CYP6CY31_exon1	599	.
CM034318.1	24779700	24780838	UUID=1303_CYP6CY43.intron	NA	.
CM034318.1	24779805	24780834	UUID=1298_CYP6CY38.intron	NA	.
CM034318.1	24779805	24780836	UUID=1299_CYP6CY40.intron	NA	.
CM034318.1	24779805	24780834	UUID=1300_CYP6CY41.intron	NA	.
CM034318.1	24779819	24781981	UUID=1297_CYP6CY31.intron	NA	.
CM034318.1	24780835	24781054	UUID=1298_CYP6CY38_exon2	202	.
CM034318.1	24780835	24781053	UUID=1300_CYP6CY41_exon2	189	.
CM034318.1	24780836	24781061	UUID=1296_CYP6CY16_exon2	263	.
CM034318.1	24780837	24781062	UUID=1299_CYP6CY40_exon2	219	.
CM034318.1	24780839	24781062	UUID=1303_CYP6CY43_exon3	204	.
CM034318.1	24781054	24781636	UUID=1300_CYP6CY41.intron	NA	.
CM034318.1	24781055	24781645	UUID=1298_CYP6CY38.intron	NA	.
CM034318.1	24781062	24781635	UUID=1296_CYP6CY16.intron	NA	.
CM034318.1	24781063	24781980	UUID=1299_CYP6CY40.intron	NA	.
CM034318.1	24781063	24781636	UUID=1303_CYP6CY43.intron	NA	.
CM034318.1	24781636	24781887	UUID=1296_CYP6CY16_exon3	283	.
CM034318.1	24781637	24781893	UUID=1300_CYP6CY41_exon3	315	.
CM034318.1	24781637	24781890	UUID=1301_CYP6CY42_exon3	326	.
CM034318.1	24781637	24781890	UUID=1303_CYP6CY43_exon4	292	.
CM034318.1	24781637	24781890	UUID=1304_CYP6CY62_exon3	237	.
CM034318.1	24781646	24781889	UUID=1298_CYP6CY38_exon3	235	.
CM034318.1	24781888	24781982	UUID=1296_CYP6CY16.intron	NA	.
CM034318.1	24781890	24792768	UUID=1298_CYP6CY38.intron	NA	.
CM034318.1	24781891	24793976	UUID=1301_CYP6CY42.intron	NA	.
CM034318.1	24781891	24791155	UUID=1303_CYP6CY43.intron	NA	.
CM034318.1	24781891	24793976	UUID=1304_CYP6CY62.intron	NA	.
CM034318.1	24781894	24792768	UUID=1300_CYP6CY41.intron	NA	.
CM034318.1	24781981	24782157	UUID=1299_CYP6CY40_exon5	143	.
CM034318.1	24781982	24782155	UUID=1297_CYP6CY31_exon4	171	.
CM034318.1	24781983	24782156	UUID=1296_CYP6CY16_exon4	165	.
CM034318.1	24782157	24792769	UUID=1296_CYP6CY16.intron	NA	.
CM034318.1	24782158	24791155	UUID=1299_CYP6CY40.intron	NA	.
CM034318.1	24791156	24791986	UUID=1299_CYP6CY40_exon1	549	.
CM034318.1	24791156	24791867	UUID=1303_CYP6CY43_exon1	457	.
CM034318.1	24791868	24792782	UUID=1303_CYP6CY43.intron	NA	.
CM034318.1	24791987	24792782	UUID=1299_CYP6CY40.intron	NA	.
CM034318.1	24792769	24792988	UUID=1298_CYP6CY38_exon2	196	.
CM034318.1	24792769	24792987	UUID=1300_CYP6CY41_exon2	195	.
CM034318.1	24792770	24792995	UUID=1296_CYP6CY16_exon2	252	.
CM034318.1	24792783	24792996	UUID=1299_CYP6CY40_exon2	219	.
CM034318.1	24792783	24792996	UUID=1303_CYP6CY43_exon3	202	.
CM034318.1	24792988	24793976	UUID=1300_CYP6CY41.intron	NA	.
CM034318.1	24792989	24793976	UUID=1298_CYP6CY38.intron	NA	.
CM034318.1	24792996	24793975	UUID=1296_CYP6CY16.intron	NA	.
CM034318.1	24792997	24794512	UUID=1299_CYP6CY40.intron	NA	.
CM034318.1	24792997	24793976	UUID=1303_CYP6CY43.intron	NA	.
CM034318.1	24793976	24794227	UUID=1296_CYP6CY16_exon3	289	.
CM034318.1	24793977	24794229	UUID=1298_CYP6CY38_exon3	246	.
CM034318.1	24793977	24794233	UUID=1300_CYP6CY41_exon3	315	.
CM034318.1	24793977	24794230	UUID=1301_CYP6CY42_exon3	331	.
CM034318.1	24793977	24794230	UUID=1303_CYP6CY43_exon4	303	.
CM034318.1	24793977	24794230	UUID=1304_CYP6CY62_exon3	243	.
CM034318.1	24794231	24794514	UUID=1301_CYP6CY42.intron	NA	.
CM034318.1	24794231	24794514	UUID=1303_CYP6CY43.intron	NA	.
CM034318.1	24794513	24794688	UUID=1299_CYP6CY40_exon5	182	.
CM034318.1	24794515	24794681	UUID=1301_CYP6CY42_exon4	139	.
CM034318.1	24794515	24794688	UUID=1303_CYP6CY43_exon5	135	.
CM034318.1	24794689	24814688	UUID=1296_CYP6CY16, UUID=1298_CYP6CY38, UUID=1300_CYP6CY41, UUID=1297_CYP6CY31, UUID=1299_CYP6CY40, UUID=1303_CYP6CY43, UUID=1301_CYP6CY42, UUID=1304_CYP6CY62_FLANKdown	.	.
CM034318.1	29340640	29360639	UUID=1302_CYP6CY42_FLANKup	.	.
CM034318.1	29360640	29361114	UUID=1302_CYP6CY42_exon1	556	.
CM034318.1	29361115	29363258	UUID=1302_CYP6CY42.intron	NA	.
CM034318.1	29363259	29363487	UUID=1302_CYP6CY42_exon2	291	.
CM034318.1	29363488	29364210	UUID=1302_CYP6CY42.intron	NA	.
CM034318.1	29364211	29364464	UUID=1302_CYP6CY42_exon3	337	.
CM034318.1	29364465	29369721	UUID=1302_CYP6CY42.intron	NA	.
CM034318.1	29369722	29370539	UUID=1302_CYP6CY42_exon1	802	.
CM034318.1	29370540	29390539	UUID=1302_CYP6CY42_FLANKdown	.	.
CM034318.1	30395323	30415322	UUID=1293_CYP301A1_FLANKup	.	.
CM034318.1	30415323	30415524	UUID=1293_CYP301A1_exon1	307	.
CM034318.1	30415525	30416560	UUID=1293_CYP301A1.intron	NA	.
CM034318.1	30416561	30416809	UUID=1293_CYP301A1_exon2	399	.
CM034318.1	30416810	30416912	UUID=1293_CYP301A1.intron	NA	.
CM034318.1	30416913	30417026	UUID=1293_CYP301A1_exon3	178	.
CM034318.1	30417027	30417165	UUID=1293_CYP301A1.intron	NA	.
CM034318.1	30417166	30417443	UUID=1293_CYP301A1_exon4	459	.
CM034318.1	30417444	30418628	UUID=1293_CYP301A1.intron	NA	.
CM034318.1	30418629	30418796	UUID=1293_CYP301A1_exon5	294	.
CM034318.1	30418797	30419343	UUID=1293_CYP301A1.intron	NA	.
CM034318.1	30419344	30419513	UUID=1293_CYP301A1_exon6	276	.
CM034318.1	30419514	30419566	UUID=1293_CYP301A1.intron	NA	.
CM034318.1	30419567	30419651	UUID=1293_CYP301A1_exon7	141	.
CM034318.1	30419652	30420438	UUID=1293_CYP301A1.intron	NA	.
CM034318.1	30420439	30420638	UUID=1293_CYP301A1_exon8	320	.
CM034318.1	30420639	30420776	UUID=1293_CYP301A1.intron	NA	.
CM034318.1	30420777	30420894	UUID=1293_CYP301A1_exon9	196	.
CM034318.1	30420895	30428672	UUID=1294_CYP301B1_FLANKup,UUID=1293_CYP301A1_FLANKdown	.	.
CM034318.1	30428673	30428927	UUID=1294_CYP301B1_exon2	372	.
CM034318.1	30428928	30429279	UUID=1294_CYP301B1.intron	NA	.
CM034318.1	30429280	30429395	UUID=1294_CYP301B1_exon3	182	.
CM034318.1	30429396	30431993	UUID=1294_CYP301B1.intron	NA	.
CM034318.1	30431994	30432072	UUID=1294_CYP301B1_exon4	141	.
CM034318.1	30432073	30432147	UUID=1294_CYP301B1.intron	NA	.
CM034318.1	30432148	30432348	UUID=1294_CYP301B1_exon5	333	.
CM034318.1	30432349	30433781	UUID=1294_CYP301B1.intron	NA	.
CM034318.1	30433782	30433948	UUID=1294_CYP301B1_exon6	281	.
CM034318.1	30433949	30434021	UUID=1294_CYP301B1.intron	NA	.
CM034318.1	30434022	30434191	UUID=1294_CYP301B1_exon7	248	.
CM034318.1	30434192	30434281	UUID=1294_CYP301B1.intron	NA	.
CM034318.1	30434282	30434367	UUID=1294_CYP301B1_exon8	132	.
CM034318.1	30434368	30434858	UUID=1294_CYP301B1.intron	NA	.
CM034318.1	30434859	30435058	UUID=1294_CYP301B1_exon9	320	.
CM034318.1	30435059	30435146	UUID=1294_CYP301B1.intron	NA	.
CM034318.1	30435147	30435259	UUID=1294_CYP301B1_exon10	182	.
CM034318.1	30435260	30455259	UUID=1294_CYP301B1_FLANKdown	.	.
CM034318.1	35772149	35792148	UUID=1291_abc_g13790.t1_FLANKup	.	.
CM034318.1	35792149	35792222	UUID=1291_abc_g13790.t1.exon21	104	.
CM034318.1	35792223	35792798	UUID=1291_abc_g13790.t1.intron	NA	.
CM034318.1	35792799	35792871	UUID=1291_abc_g13790.t1.exon21	108	.
CM034318.1	35792872	35794206	UUID=1291_abc_g13790.t1.intron	NA	.
CM034318.1	35794207	35794281	UUID=1291_abc_g13790.t1.exon21	100	.
CM034318.1	35794282	35814281	UUID=1291_abc_g13790.t1_FLANKdown	.	.
CM034319.1	2941795	2961794	UUID=1778_gst_g7734.t1, UUID=1777_gst_g7733.t1_FLANKup	.	.
CM034319.1	2961795	2961930	UUID=1778_gst_g7734.t1.exon2	213	.
CM034319.1	2961799	2961935	UUID=1777_gst_g7733.t1.exon2	187	.
CM034319.1	2961931	2963220	UUID=1778_gst_g7734.t1.intron	NA	.
CM034319.1	2961936	2963222	UUID=1777_gst_g7733.t1.intron	NA	.
CM034319.1	2963221	2963388	UUID=1778_gst_g7734.t1.exon3	255	.
CM034319.1	2963223	2963388	UUID=1777_gst_g7733.t1.exon3	241	.
CM034319.1	2963389	2963481	UUID=1778_gst_g7734.t1.intron	NA	.
CM034319.1	2963482	2963621	UUID=1778_gst_g7734.t1.exon4	220	.
CM034319.1	2963622	2964241	UUID=1778_gst_g7734.t1.intron	NA	.
CM034319.1	2964242	2964641	UUID=1778_gst_g7734.t1.exon5	479	.
CM034319.1	2964642	2984641	UUID=1778_gst_g7734.t1, UUID=1777_gst_g7733.t1_FLANKdown	.	.
CM034319.1	5312734	5332733	UUID=1549_CYP303A1_FLANKup	.	.
CM034319.1	5332734	5332915	UUID=1549_CYP303A1_exon7	309	.
CM034319.1	5332916	5332984	UUID=1549_CYP303A1.intron	NA	.
CM034319.1	5332985	5333129	UUID=1549_CYP303A1_exon6	246	.
CM034319.1	5333130	5333194	UUID=1549_CYP303A1.intron	NA	.
CM034319.1	5333195	5333315	UUID=1549_CYP303A1_exon5	191	.
CM034319.1	5333316	5333673	UUID=1549_CYP303A1.intron	NA	.
CM034319.1	5333674	5333858	UUID=1549_CYP303A1_exon4	315	.
CM034319.1	5333859	5333933	UUID=1549_CYP303A1.intron	NA	.
CM034319.1	5333934	5334471	UUID=1549_CYP303A1_exon3	856	.
CM034319.1	5334472	5335079	UUID=1549_CYP303A1.intron	NA	.
CM034319.1	5335080	5335334	UUID=1549_CYP303A1_exon2	411	.
CM034319.1	5335335	5335392	UUID=1549_CYP303A1.intron	NA	.
CM034319.1	5335393	5335481	UUID=1549_CYP303A1_exon1	154	.
CM034319.1	5335482	5355481	UUID=1549_CYP303A1_FLANKdown	.	.
CM034319.1	14398611	14418610	UUID=1636_est_g6279.t1, UUID=1555_est_g10764.t1, UUID=1556_est_g6278.t1, UUID=1770_est_g6280.t1, UUID=1771_est_g6282.t1, UUID=1775_est_g6290.t1, UUID=1774_est_g6288.t1, UUID=1772_est_g6283.t1, UUID=1773_est_g6287.t1_FLANKup	.	.
CM034319.1	14418611	14418808	UUID=1636_est_g6279.t1.exon1	233	.
CM034319.1	14418615	14418813	UUID=1555_est_g10764.t1.exon10	207	.
CM034319.1	14418615	14418817	UUID=1556_est_g6278.t1.exon11	243	.
CM034319.1	14418615	14418817	UUID=1770_est_g6280.t1.exon1	243	.
CM034319.1	14418615	14418813	UUID=1771_est_g6282.t1.exon1	207	.
CM034319.1	14418654	14418813	UUID=1775_est_g6290.t1.exon1	180	.
CM034319.1	14418809	14419316	UUID=1636_est_g6279.t1.intron	NA	.
CM034319.1	14418814	14419321	UUID=1555_est_g10764.t1.intron	NA	.
CM034319.1	14418814	14421762	UUID=1771_est_g6282.t1.intron	NA	.
CM034319.1	14418814	14419321	UUID=1775_est_g6290.t1.intron	NA	.
CM034319.1	14418818	14419532	UUID=1556_est_g6278.t1.intron	NA	.
CM034319.1	14418818	14419532	UUID=1770_est_g6280.t1.intron	NA	.
CM034319.1	14419317	14419443	UUID=1636_est_g6279.t1.exon2	180	.
CM034319.1	14419317	14419438	UUID=1774_est_g6288.t1.exon2	148	.
CM034319.1	14419322	14419441	UUID=1555_est_g10764.t1.exon9	139	.
CM034319.1	14419322	14419438	UUID=1772_est_g6283.t1.exon2	139	.
CM034319.1	14419322	14419439	UUID=1775_est_g6290.t1.exon2	135	.
CM034319.1	14419439	14421539	UUID=1772_est_g6283.t1.intron	NA	.
CM034319.1	14419439	14419532	UUID=1774_est_g6288.t1.intron	NA	.
CM034319.1	14419440	14423616	UUID=1775_est_g6290.t1.intron	NA	.
CM034319.1	14419442	14421762	UUID=1555_est_g10764.t1.intron	NA	.
CM034319.1	14419444	14419532	UUID=1636_est_g6279.t1.intron	NA	.
CM034319.1	14419533	14419689	UUID=1556_est_g6278.t1.exon9	202	.
CM034319.1	14419533	14419689	UUID=1636_est_g6279.t1.exon3	213	.
CM034319.1	14419533	14419689	UUID=1770_est_g6280.t1.exon3	202	.
CM034319.1	14419533	14419689	UUID=1774_est_g6288.t1.exon3	191	.
CM034319.1	14419690	14421700	UUID=1556_est_g6278.t1.intron	NA	.
CM034319.1	14419690	14420646	UUID=1636_est_g6279.t1.intron	NA	.
CM034319.1	14419690	14421533	UUID=1770_est_g6280.t1.intron	NA	.
CM034319.1	14419690	14421533	UUID=1774_est_g6288.t1.intron	NA	.
CM034319.1	14420647	14420722	UUID=1636_est_g6279.t1.exon5	75	.
CM034319.1	14420723	14421533	UUID=1636_est_g6279.t1.intron	NA	.
CM034319.1	14421534	14421839	UUID=1636_est_g6279.t1.exon4	394	.
CM034319.1	14421534	14421872	UUID=1770_est_g6280.t1.exon4	399	.
CM034319.1	14421534	14421872	UUID=1774_est_g6288.t1.exon4	305	.
CM034319.1	14421540	14421858	UUID=1772_est_g6283.t1.exon4	324	.
CM034319.1	14421701	14421872	UUID=1556_est_g6278.t1.exon7	207	.
CM034319.1	14421763	14421872	UUID=1555_est_g10764.t1.exon6	104	.
CM034319.1	14421763	14421872	UUID=1771_est_g6282.t1.exon4	104	.
CM034319.1	14421840	14430566	UUID=1636_est_g6279.t1.intron	NA	.
CM034319.1	14421859	14421944	UUID=1772_est_g6283.t1.intron	NA	.
CM034319.1	14421873	14423616	UUID=1555_est_g10764.t1.intron	NA	.
CM034319.1	14421873	14422776	UUID=1556_est_g6278.t1.intron	NA	.
CM034319.1	14421873	14422776	UUID=1770_est_g6280.t1.intron	NA	.
CM034319.1	14421873	14423616	UUID=1771_est_g6282.t1.intron	NA	.
CM034319.1	14421873	14422776	UUID=1774_est_g6288.t1.intron	NA	.
CM034319.1	14421945	14422133	UUID=1772_est_g6283.t1.exon5	178	.
CM034319.1	14421945	14422135	UUID=1773_est_g6287.t1.exon5	176	.
CM034319.1	14422134	14423616	UUID=1772_est_g6283.t1.intron	NA	.
CM034319.1	14422136	14423616	UUID=1773_est_g6287.t1.intron	NA	.
CM034319.1	14422777	14422962	UUID=1556_est_g6278.t1.exon5	244	.
CM034319.1	14422777	14423111	UUID=1770_est_g6280.t1.exon6	398	.
CM034319.1	14422777	14423111	UUID=1774_est_g6288.t1.exon6	381	.
CM034319.1	14422963	14423405	UUID=1556_est_g6278.t1.intron	NA	.
CM034319.1	14423112	14423405	UUID=1770_est_g6280.t1.intron	NA	.
CM034319.1	14423112	14423616	UUID=1774_est_g6288.t1.intron	NA	.
CM034319.1	14423406	14423546	UUID=1556_est_g6278.t1.exon3	183	.
CM034319.1	14423406	14423546	UUID=1770_est_g6280.t1.exon7	183	.
CM034319.1	14423547	14428752	UUID=1556_est_g6278.t1.intron	NA	.
CM034319.1	14423547	14428592	UUID=1770_est_g6280.t1.intron	NA	.
CM034319.1	14423617	14423724	UUID=1555_est_g10764.t1.exon2	183	.
CM034319.1	14423617	14423821	UUID=1771_est_g6282.t1.exon8	291	.
CM034319.1	14423617	14423821	UUID=1772_est_g6283.t1.exon8	285	.
CM034319.1	14423617	14423842	UUID=1773_est_g6287.t1.exon8	246	.
CM034319.1	14423617	14423804	UUID=1774_est_g6288.t1.exon8	248	.
CM034319.1	14423617	14423804	UUID=1775_est_g6290.t1.exon6	243	.
CM034319.1	14423725	14427038	UUID=1555_est_g10764.t1.intron	NA	.
CM034319.1	14423805	14426920	UUID=1774_est_g6288.t1.intron	NA	.
CM034319.1	14423805	14426925	UUID=1775_est_g6290.t1.intron	NA	.
CM034319.1	14423822	14426851	UUID=1771_est_g6282.t1.intron	NA	.
CM034319.1	14423822	14426850	UUID=1772_est_g6283.t1.intron	NA	.
CM034319.1	14423843	14426920	UUID=1773_est_g6287.t1.intron	NA	.
CM034319.1	14426851	14427146	UUID=1772_est_g6283.t1.exon8	248	.
CM034319.1	14426852	14427146	UUID=1771_est_g6282.t1.exon8	246	.
CM034319.1	14426921	14427146	UUID=1773_est_g6287.t1.exon8	224	.
CM034319.1	14426921	14427146	UUID=1774_est_g6288.t1.exon8	224	.
CM034319.1	14426926	14427146	UUID=1775_est_g6290.t1.exon6	220	.
CM034319.1	14427039	14427146	UUID=1555_est_g10764.t1.exon2	145	.
CM034319.1	14427147	14428592	UUID=1772_est_g6283.t1.intron	NA	.
CM034319.1	14427147	14428592	UUID=1774_est_g6288.t1.intron	NA	.
CM034319.1	14428593	14428938	UUID=1770_est_g6280.t1.exon6	396	.
CM034319.1	14428593	14428938	UUID=1772_est_g6283.t1.exon6	374	.
CM034319.1	14428593	14428938	UUID=1774_est_g6288.t1.exon6	379	.
CM034319.1	14428753	14428938	UUID=1556_est_g6278.t1.exon5	228	.
CM034319.1	14428939	14430265	UUID=1556_est_g6278.t1.intron	NA	.
CM034319.1	14428939	14430265	UUID=1770_est_g6280.t1.intron	NA	.
CM034319.1	14428939	14430547	UUID=1772_est_g6283.t1.intron	NA	.
CM034319.1	14428939	14430533	UUID=1774_est_g6288.t1.intron	NA	.
CM034319.1	14430266	14430459	UUID=1556_est_g6278.t1.exon6	198	.
CM034319.1	14430266	14430459	UUID=1770_est_g6280.t1.exon5	198	.
CM034319.1	14430460	14430533	UUID=1556_est_g6278.t1.intron	NA	.
CM034319.1	14430460	14430533	UUID=1770_est_g6280.t1.intron	NA	.
CM034319.1	14430534	14430705	UUID=1556_est_g6278.t1.exon7	185	.
CM034319.1	14430534	14430778	UUID=1770_est_g6280.t1.exon4	298	.
CM034319.1	14430534	14430778	UUID=1774_est_g6288.t1.exon4	287	.
CM034319.1	14430548	14430778	UUID=1772_est_g6283.t1.exon4	283	.
CM034319.1	14430567	14430778	UUID=1636_est_g6279.t1.exon4	243	.
CM034319.1	14430779	14435350	UUID=1636_est_g6279.t1.intron	NA	.
CM034319.1	14435351	14435461	UUID=1636_est_g6279.t1.exon1	86.1	.
CM034319.1	14435462	14455461	UUID=1636_est_g6279.t1, UUID=1555_est_g10764.t1, UUID=1556_est_g6278.t1, UUID=1770_est_g6280.t1, UUID=1771_est_g6282.t1, UUID=1775_est_g6290.t1, UUID=1774_est_g6288.t1, UUID=1772_est_g6283.t1, UUID=1773_est_g6287.t1_FLANKdown	.	.
CM034319.1	14635052	14655051	UUID=1785_UGT343A17, UUID=1786_UGT343A6, UUID=1783_UGT343A12, UUID=1784_UGT343A13_FLANKup	.	.
CM034319.1	14655052	14655290	UUID=1785_UGT343A17_exon1	331	.
CM034319.1	14655052	14655290	UUID=1786_UGT343A6_exon1	331	.
CM034319.1	14655291	14659835	UUID=1785_UGT343A17.intron	NA	.
CM034319.1	14655291	14659835	UUID=1786_UGT343A6.intron	NA	.
CM034319.1	14659836	14660049	UUID=1783_UGT343A12_exon3	307	.
CM034319.1	14659836	14660049	UUID=1784_UGT343A13_exon3	307	.
CM034319.1	14659836	14660049	UUID=1785_UGT343A17_exon4	307	.
CM034319.1	14659836	14660049	UUID=1786_UGT343A6_exon4	307	.
CM034319.1	14660050	14660147	UUID=1783_UGT343A12.intron	NA	.
CM034319.1	14660050	14660147	UUID=1784_UGT343A13.intron	NA	.
CM034319.1	14660050	14660147	UUID=1785_UGT343A17.intron	NA	.
CM034319.1	14660050	14660147	UUID=1786_UGT343A6.intron	NA	.
CM034319.1	14660148	14660385	UUID=1783_UGT343A12_exon4	300	.
CM034319.1	14660148	14660385	UUID=1784_UGT343A13_exon4	300	.
CM034319.1	14660148	14660385	UUID=1785_UGT343A17_exon5	300	.
CM034319.1	14660148	14660385	UUID=1786_UGT343A6_exon5	300	.
CM034319.1	14660386	14680985	UUID=1785_UGT343A17, UUID=1786_UGT343A6, UUID=1783_UGT343A12, UUID=1784_UGT343A13_FLANKdown,UUID=1787_UGT343B3_v1, UUID=1788_UGT343B3_v2, UUID=1791_UGT343B4_v2, UUID=1789_UGT343B3_v3, UUID=1790_UGT343B4_FLANKup	.	.
CM034319.1	14680986	14681590	UUID=1787_UGT343B3_v1_exon2	664	.
CM034319.1	14680986	14681590	UUID=1788_UGT343B3_v2_exon2	664	.
CM034319.1	14681016	14681590	UUID=1791_UGT343B4_v2_exon1	636	.
CM034319.1	14681591	14682271	UUID=1787_UGT343B3_v1.intron	NA	.
CM034319.1	14681591	14682271	UUID=1788_UGT343B3_v2.intron	NA	.
CM034319.1	14681591	14682271	UUID=1791_UGT343B4_v2.intron	NA	.
CM034319.1	14681972	14682198	UUID=1789_UGT343B3_v3_exon3	353	.
CM034319.1	14681972	14682198	UUID=1790_UGT343B4_exon2	353	.
CM034319.1	14682199	14682270	UUID=1789_UGT343B3_v3.intron	NA	.
CM034319.1	14682199	14682270	UUID=1790_UGT343B4.intron	NA	.
CM034319.1	14682271	14682494	UUID=1789_UGT343B3_v3_exon4	287	.
CM034319.1	14682271	14682494	UUID=1790_UGT343B4_exon3	287	.
CM034319.1	14682272	14682498	UUID=1787_UGT343B3_v1_exon4	326	.
CM034319.1	14682272	14682498	UUID=1788_UGT343B3_v2_exon4	326	.
CM034319.1	14682272	14682498	UUID=1791_UGT343B4_v2_exon3	326	.
CM034319.1	14682495	14682579	UUID=1789_UGT343B3_v3.intron	NA	.
CM034319.1	14682495	14682579	UUID=1790_UGT343B4.intron	NA	.
CM034319.1	14682499	14682597	UUID=1787_UGT343B3_v1.intron	NA	.
CM034319.1	14682499	14682597	UUID=1788_UGT343B3_v2.intron	NA	.
CM034319.1	14682499	14682597	UUID=1791_UGT343B4_v2.intron	NA	.
CM034319.1	14682580	14682835	UUID=1789_UGT343B3_v3_exon5	357	.
CM034319.1	14682580	14682835	UUID=1790_UGT343B4_exon4	357	.
CM034319.1	14682598	14682846	UUID=1787_UGT343B3_v1_exon5	361	.
CM034319.1	14682598	14682845	UUID=1788_UGT343B3_v2_exon5	359	.
CM034319.1	14682598	14682845	UUID=1791_UGT343B4_v2_exon4	359	.
CM034319.1	14682847	14702846	UUID=1787_UGT343B3_v1, UUID=1788_UGT343B3_v2, UUID=1791_UGT343B4_v2, UUID=1789_UGT343B3_v3, UUID=1790_UGT343B4_FLANKdown	.	.
CM034319.1	15818047	15838046	UUID=1554_CYP6YC1_FLANKup	.	.
CM034319.1	15838047	15838290	UUID=1554_CYP6YC1_exon4	285	.
CM034319.1	15838291	15848803	UUID=1554_CYP6YC1.intron	NA	.
CM034319.1	15848804	15849048	UUID=1554_CYP6YC1_exon3	337	.
CM034319.1	15849049	15863153	UUID=1554_CYP6YC1.intron	NA	.
CM034319.1	15863154	15863378	UUID=1554_CYP6YC1_exon2	294	.
CM034319.1	15863379	15882373	UUID=1554_CYP6YC1.intron	NA	.
CM034319.1	15882374	15883090	UUID=1554_CYP6YC1_exon1	931	.
CM034319.1	15883091	15903090	UUID=1554_CYP6YC1_FLANKdown	.	.
CM034319.1	19901895	19921894	UUID=1781_UGT342C3, UUID=1782_UGT342C4_FLANKup	.	.
CM034319.1	19921895	19922150	UUID=1781_UGT342C3_exon5	324	.
CM034319.1	19921895	19922150	UUID=1782_UGT342C4_exon5	324	.
CM034319.1	19922151	19923952	UUID=1781_UGT342C3.intron	NA	.
CM034319.1	19922151	19923952	UUID=1782_UGT342C4.intron	NA	.
CM034319.1	19923953	19924178	UUID=1781_UGT342C3_exon4	340	.
CM034319.1	19923953	19924178	UUID=1782_UGT342C4_exon4	340	.
CM034319.1	19924179	19925994	UUID=1781_UGT342C3.intron	NA	.
CM034319.1	19924179	19925994	UUID=1782_UGT342C4.intron	NA	.
CM034319.1	19925995	19926212	UUID=1781_UGT342C3_exon3	353	.
CM034319.1	19925995	19926212	UUID=1782_UGT342C4_exon3	353	.
CM034319.1	19926213	19927637	UUID=1781_UGT342C3.intron	NA	.
CM034319.1	19926213	19927637	UUID=1782_UGT342C4.intron	NA	.
CM034319.1	19927638	19928194	UUID=1781_UGT342C3_exon2	819	.
CM034319.1	19927638	19928194	UUID=1782_UGT342C4_exon2	819	.
CM034319.1	19928195	19930080	UUID=1781_UGT342C3.intron	NA	.
CM034319.1	19928195	19930080	UUID=1782_UGT342C4.intron	NA	.
CM034319.1	19930081	19930346	UUID=1781_UGT342C3_exon1	355	.
CM034319.1	19930081	19930346	UUID=1782_UGT342C4_exon1	355	.
CM034319.1	19930347	19937439	UUID=1793_UGT345A3_FLANKup,UUID=1781_UGT342C3, UUID=1782_UGT342C4_FLANKdown	.	.
CM034319.1	19937440	19937696	UUID=1793_UGT345A3_exon4	276	.
CM034319.1	19937697	19941413	UUID=1793_UGT345A3.intron	NA	.
CM034319.1	19941414	19941643	UUID=1793_UGT345A3_exon3	337	.
CM034319.1	19941644	19943131	UUID=1793_UGT345A3.intron	NA	.
CM034319.1	19943132	19943944	UUID=1793_UGT345A3_exon1	976	.
CM034319.1	19943945	19983615	UUID=1793_UGT345A3_FLANKdown,UUID=1779_UGT342A4_FLANKup	.	.
CM034319.1	19983616	19983986	UUID=1779_UGT342A4_exon1	477	.
CM034319.1	19983987	19984848	UUID=1779_UGT342A4.intron	NA	.
CM034319.1	19984849	19985288	UUID=1779_UGT342A4_exon2	603	.
CM034319.1	19985289	19986402	UUID=1779_UGT342A4.intron	NA	.
CM034319.1	19986403	19986637	UUID=1779_UGT342A4_exon4	401	.
CM034319.1	19986638	19987660	UUID=1779_UGT342A4.intron	NA	.
CM034319.1	19987661	19987933	UUID=1779_UGT342A4_exon5	383	.
CM034319.1	19987934	19995138	UUID=1780_UGT342B3_FLANKup,UUID=1779_UGT342A4_FLANKdown	.	.
CM034319.1	19995139	19995404	UUID=1780_UGT342B3_exon2	364	.
CM034319.1	19995405	19995516	UUID=1780_UGT342B3.intron	NA	.
CM034319.1	19995517	19995843	UUID=1780_UGT342B3_exon3	444	.
CM034319.1	19995844	19996251	UUID=1780_UGT342B3.intron	NA	.
CM034319.1	19996252	19996451	UUID=1780_UGT342B3_exon4	309	.
CM034319.1	19996452	19996511	UUID=1780_UGT342B3.intron	NA	.
CM034319.1	19996512	19996732	UUID=1780_UGT342B3_exon5	326	.
CM034319.1	19996733	19996886	UUID=1780_UGT342B3.intron	NA	.
CM034319.1	19996887	19997170	UUID=1780_UGT342B3_exon6	370	.
CM034319.1	19997171	20005172	UUID=1794_UGT349A3_v2_FLANKup,UUID=1780_UGT342B3_FLANKdown	.	.
CM034319.1	20005173	20005566	UUID=1794_UGT349A3_v2_exon1	551	.
CM034319.1	20005567	20006999	UUID=1794_UGT349A3_v2.intron	NA	.
CM034319.1	20007000	20007424	UUID=1794_UGT349A3_v2_exon2	641	.
CM034319.1	20007425	20009124	UUID=1794_UGT349A3_v2.intron	NA	.
CM034319.1	20009125	20009345	UUID=1794_UGT349A3_v2_exon3	348	.
CM034319.1	20009346	20010204	UUID=1794_UGT349A3_v2.intron	NA	.
CM034319.1	20010205	20010426	UUID=1794_UGT349A3_v2_exon4	272	.
CM034319.1	20010427	20010731	UUID=1794_UGT349A3_v2.intron	NA	.
CM034319.1	20010732	20010967	UUID=1794_UGT349A3_v2_exon5	353	.
CM034319.1	20010968	20030967	UUID=1794_UGT349A3_v2_FLANKdown	.	.
CM034319.1	20875014	20895013	UUID=1553_CYP6DC1_FLANKup	.	.
CM034319.1	20895014	20895543	UUID=1553_CYP6DC1_exon5	769	.
CM034319.1	20895544	20895669	UUID=1553_CYP6DC1.intron	NA	.
CM034319.1	20895670	20896059	UUID=1553_CYP6DC1_exon4	588	.
CM034319.1	20896060	20896568	UUID=1553_CYP6DC1.intron	NA	.
CM034319.1	20896569	20896797	UUID=1553_CYP6DC1_exon3	357	.
CM034319.1	20896798	20896864	UUID=1553_CYP6DC1.intron	NA	.
CM034319.1	20896865	20897117	UUID=1553_CYP6DC1_exon2	351	.
CM034319.1	20897118	20897185	UUID=1553_CYP6DC1.intron	NA	.
CM034319.1	20897186	20897355	UUID=1553_CYP6DC1_exon1	248	.
CM034319.1	20897356	20917355	UUID=1553_CYP6DC1_FLANKdown	.	.
CM034319.1	22669063	22689062	UUID=1550_CYP307A2_FLANKup	.	.
CM034319.1	22689063	22689410	UUID=1550_CYP307A2_exon3	483	.
CM034319.1	22689411	22690525	UUID=1550_CYP307A2.intron	NA	.
CM034319.1	22690526	22691375	UUID=1550_CYP307A2_exon2	880	.
CM034319.1	22691376	22700348	UUID=1550_CYP307A2.intron	NA	.
CM034319.1	22700349	22700778	UUID=1550_CYP307A2_exon1	435	.
CM034319.1	22700779	22720778	UUID=1550_CYP307A2_FLANKdown	.	.
CM034319.1	22961338	22981337	UUID=1551_CYP307C1_FLANKup	.	.
CM034319.1	22981338	22981461	UUID=1551_CYP307C1_exon1	185	.
CM034319.1	22981462	22981623	UUID=1551_CYP307C1.intron	NA	.
CM034319.1	22981624	22981987	UUID=1551_CYP307C1_exon2	529	.
CM034319.1	22981988	22982119	UUID=1551_CYP307C1.intron	NA	.
CM034319.1	22982120	22983331	UUID=1551_CYP307C1_exon3	1711	.
CM034319.1	22983332	23003331	UUID=1551_CYP307C1_FLANKdown	.	.
CM034319.1	27737058	27757057	UUID=1548_CYP302A1_FLANKup	.	.
CM034319.1	27757058	27757421	UUID=1548_CYP302A1_exon1	512	.
CM034319.1	27757422	27758335	UUID=1548_CYP302A1.intron	NA	.
CM034319.1	27758336	27758539	UUID=1548_CYP302A1_exon3	289	.
CM034319.1	27758540	27758722	UUID=1548_CYP302A1.intron	NA	.
CM034319.1	27758723	27758873	UUID=1548_CYP302A1_exon4	231	.
CM034319.1	27758874	27760172	UUID=1548_CYP302A1.intron	NA	.
CM034319.1	27760173	27760421	UUID=1548_CYP302A1_exon5	333	.
CM034319.1	27760422	27761118	UUID=1548_CYP302A1.intron	NA	.
CM034319.1	27761119	27761322	UUID=1548_CYP302A1_exon6	272	.
CM034319.1	27761323	27761433	UUID=1548_CYP302A1.intron	NA	.
CM034319.1	27761434	27761543	UUID=1548_CYP302A1_exon7	171	.
CM034319.1	27761544	27781543	UUID=1548_CYP302A1_FLANKdown	.	.
CM034319.1	28666164	28686163	UUID=1552_CYP4CH1_FLANKup	.	.
CM034319.1	28686164	28686362	UUID=1552_CYP4CH1_exon1	254	.
CM034319.1	28686363	28686620	UUID=1552_CYP4CH1.intron	NA	.
CM034319.1	28686621	28686812	UUID=1552_CYP4CH1_exon2	294	.
CM034319.1	28686813	28686992	UUID=1552_CYP4CH1.intron	NA	.
CM034319.1	28686993	28687243	UUID=1552_CYP4CH1_exon3	375	.
CM034319.1	28687244	28687310	UUID=1552_CYP4CH1.intron	NA	.
CM034319.1	28687311	28687602	UUID=1552_CYP4CH1_exon4	440	.
CM034319.1	28687603	28689536	UUID=1552_CYP4CH1.intron	NA	.
CM034319.1	28689537	28689729	UUID=1552_CYP4CH1_exon6	302	.
CM034319.1	28689730	28689796	UUID=1552_CYP4CH1.intron	NA	.
CM034319.1	28689797	28690059	UUID=1552_CYP4CH1_exon7	398	.
CM034319.1	28690060	28710059	UUID=1552_CYP4CH1_FLANKdown	.	.
CM034319.1	28718565	28738564	UUID=1776_est_g7616.t1_FLANKup	.	.
CM034319.1	28738565	28739981	UUID=1776_est_g7616.t1.exon1	2135	.
CM034319.1	28739982	28740073	UUID=1776_est_g7616.t1.intron	NA	.
CM034319.1	28740074	28740249	UUID=1776_est_g7616.t1.exon2	320	.
CM034319.1	28740250	28741862	UUID=1776_est_g7616.t1.intron	NA	.
CM034319.1	28741863	28743192	UUID=1776_est_g7616.t1.exon3	2130	.
CM034319.1	28743193	28743259	UUID=1776_est_g7616.t1.intron	NA	.
CM034319.1	28743260	28743447	UUID=1776_est_g7616.t1.exon4	320	.
CM034319.1	28743448	28743509	UUID=1776_est_g7616.t1.intron	NA	.
CM034319.1	28743510	28743741	UUID=1776_est_g7616.t1.exon5	379	.
CM034319.1	28743742	28763741	UUID=1776_est_g7616.t1_FLANKdown	.	.
CM034319.1	30011548	30031547	UUID=1792_UGT344K3_FLANKup	.	.
CM034319.1	30031548	30031831	UUID=1792_UGT344K3_exon3	387	.
CM034319.1	30031832	30031984	UUID=1792_UGT344K3.intron	NA	.
CM034319.1	30031985	30032456	UUID=1792_UGT344K3_exon2	599	.
CM034319.1	30032457	30035946	UUID=1792_UGT344K3.intron	NA	.
CM034319.1	30035947	30036743	UUID=1792_UGT344K3_exon1	725	.
CM034319.1	30036744	30056743	UUID=1792_UGT344K3_FLANKdown	.	.
CM034320.1	966638	986637	UUID=1808_est_g5006.t1_FLANKup	.	.
CM034320.1	986638	987912	UUID=1808_est_g5006.t1.exon1	1629	.
CM034320.1	987913	992891	UUID=1808_est_g5006.t1.intron	NA	.
CM034320.1	992892	993004	UUID=1808_est_g5006.t1.exon2	182	.
CM034320.1	993005	1002882	UUID=1808_est_g5006.t1.intron	NA	.
CM034320.1	1002883	1003037	UUID=1808_est_g5006.t1.exon3	270	.
CM034320.1	1003038	1017530	UUID=1809_est_g5008.t1_FLANKup,UUID=1808_est_g5006.t1_FLANKdown	.	.
CM034320.1	1017531	1017857	UUID=1809_est_g5008.t1.exon3	477	.
CM034320.1	1017858	1019828	UUID=1809_est_g5008.t1.intron	NA	.
CM034320.1	1019829	1020268	UUID=1809_est_g5008.t1.exon4	636	.
CM034320.1	1020269	1031334	UUID=1809_est_g5008.t1.intron	NA	.
CM034320.1	1031335	1031535	UUID=1809_est_g5008.t1.exon5	289	.
CM034320.1	1031536	1051535	UUID=1809_est_g5008.t1_FLANKdown	.	.
CM034320.1	2521980	2541979	UUID=2097_UGT344M3_v2, UUID=2102_UGT344M4_v2_FLANKup	.	.
CM034320.1	2541980	2542202	UUID=2097_UGT344M3_v2_exon2	300	.
CM034320.1	2541983	2542202	UUID=2102_UGT344M4_v2_exon2	294	.
CM034320.1	2542203	2542267	UUID=2097_UGT344M3_v2.intron	NA	.
CM034320.1	2542203	2542267	UUID=2102_UGT344M4_v2.intron	NA	.
CM034320.1	2542268	2542490	UUID=2097_UGT344M3_v2_exon3	318	.
CM034320.1	2542268	2542490	UUID=2102_UGT344M4_v2_exon3	318	.
CM034320.1	2542491	2544755	UUID=2097_UGT344M3_v2.intron	NA	.
CM034320.1	2542491	2544755	UUID=2102_UGT344M4_v2.intron	NA	.
CM034320.1	2544756	2544963	UUID=2097_UGT344M3_v2_exon4	255	.
CM034320.1	2544756	2544963	UUID=2102_UGT344M4_v2_exon4	255	.
CM034320.1	2544964	2558721	UUID=2096_UGT344J4, UUID=2095_UGT344J3_FLANKup,UUID=2097_UGT344M3_v2, UUID=2102_UGT344M4_v2_FLANKdown	.	.
CM034320.1	2558722	2559589	UUID=2096_UGT344J4_exon1	1099	.
CM034320.1	2558887	2559589	UUID=2095_UGT344J3_exon1	972	.
CM034320.1	2559590	2562585	UUID=2095_UGT344J3.intron	NA	.
CM034320.1	2559590	2562585	UUID=2096_UGT344J4.intron	NA	.
CM034320.1	2562586	2562801	UUID=2095_UGT344J3_exon2	322	.
CM034320.1	2562586	2562801	UUID=2096_UGT344J4_exon2	322	.
CM034320.1	2562802	2566339	UUID=2096_UGT344J4.intron	NA	.
CM034320.1	2566340	2566569	UUID=2096_UGT344J4_exon3	342	.
CM034320.1	2566570	2567913	UUID=2096_UGT344J4.intron	NA	.
CM034320.1	2567914	2568195	UUID=2096_UGT344J4_exon4	377	.
CM034320.1	2568196	2588195	UUID=2096_UGT344J4, UUID=2095_UGT344J3_FLANKdown	.	.
CM034320.1	4905057	4925056	UUID=2098_UGT344M3_v2, UUID=2103_UGT344M4_v2_FLANKup	.	.
CM034320.1	4925057	4925278	UUID=2098_UGT344M3_v2_exon3	322	.
CM034320.1	4925057	4925278	UUID=2103_UGT344M4_v2_exon3	322	.
CM034320.1	4925279	4925341	UUID=2098_UGT344M3_v2.intron	NA	.
CM034320.1	4925279	4925341	UUID=2103_UGT344M4_v2.intron	NA	.
CM034320.1	4925342	4925562	UUID=2098_UGT344M3_v2_exon2	309	.
CM034320.1	4925342	4925559	UUID=2103_UGT344M4_v2_exon2	303	.
CM034320.1	4925563	4945562	UUID=2098_UGT344M3_v2, UUID=2103_UGT344M4_v2_FLANKdown	.	.
CM034320.1	6658842	6678841	UUID=1799_abc_g4677.t1_FLANKup	.	.
CM034320.1	6678842	6679450	UUID=1799_abc_g4677.t1.exon1	584	.
CM034320.1	6679451	6679511	UUID=1799_abc_g4677.t1.intron	NA	.
CM034320.1	6679512	6679598	UUID=1799_abc_g4677.t1.exon2	134	.
CM034320.1	6679599	6679744	UUID=1799_abc_g4677.t1.intron	NA	.
CM034320.1	6679745	6679921	UUID=1799_abc_g4677.t1.exon3	278	.
CM034320.1	6679922	6679995	UUID=1799_abc_g4677.t1.intron	NA	.
CM034320.1	6679996	6680082	UUID=1799_abc_g4677.t1.exon4	145	.
CM034320.1	6680083	6680482	UUID=1799_abc_g4677.t1.intron	NA	.
CM034320.1	6680483	6680555	UUID=1799_abc_g4677.t1.exon5	130	.
CM034320.1	6680556	6680828	UUID=1799_abc_g4677.t1.intron	NA	.
CM034320.1	6680829	6681009	UUID=1799_abc_g4677.t1.exon7	237	.
CM034320.1	6681010	6681186	UUID=1799_abc_g4677.t1.intron	NA	.
CM034320.1	6681187	6681393	UUID=1799_abc_g4677.t1.exon8	294	.
CM034320.1	6681394	6681470	UUID=1799_abc_g4677.t1.intron	NA	.
CM034320.1	6681471	6681598	UUID=1799_abc_g4677.t1.exon9	187	.
CM034320.1	6681599	6681703	UUID=1799_abc_g4677.t1.intron	NA	.
CM034320.1	6681704	6681832	UUID=1799_abc_g4677.t1.exon10	185	.
CM034320.1	6681833	6681896	UUID=1799_abc_g4677.t1.intron	NA	.
CM034320.1	6681897	6681987	UUID=1799_abc_g4677.t1.exon11	152	.
CM034320.1	6681988	6682309	UUID=1799_abc_g4677.t1.intron	NA	.
CM034320.1	6682310	6682417	UUID=1799_abc_g4677.t1.exon12	167	.
CM034320.1	6682418	6682500	UUID=1799_abc_g4677.t1.intron	NA	.
CM034320.1	6682501	6682652	UUID=1799_abc_g4677.t1.exon13	220	.
CM034320.1	6682653	6684972	UUID=1799_abc_g4677.t1.intron	NA	.
CM034320.1	6684973	6685105	UUID=1799_abc_g4677.t1.exon14	230	.
CM034320.1	6685106	6685208	UUID=1799_abc_g4677.t1.intron	NA	.
[truncated: 2,226 more rows]
