# Supplementary material for: Transposon accumulation at xenobiotic gene family loci in aphids
Source: Genome Res. 2023 Oct;33(10):1718–33. doi: 10.1101/gr.277820.123 (PMC10691553; doi:10.1101/gr.277820.123)
Supplement: Supplement 14 [file Supplemental_File_S3.tar.gz › Supplemental_File_S3/myzusCerasi_v1.1.myzusXrGenes.bed]

Mc10104	0	9774	UUID=2_gst_g13298.t1_FLANKup	.	.
Mc10104	9775	9920	UUID=2_gst_g13298.t1.exon2	215	.
Mc10104	9921	10437	UUID=2_gst_g13298.t1.intron	NA	.
Mc10104	10438	10531	UUID=2_gst_g13298.t1.exon3	135	.
Mc10223	0	234	UUID=7_CYP380C38, UUID=8_CYP380C39, UUID=9_CYP380C40, UUID=5_CYP380C19, UUID=6_CYP380C37_FLANKup	.	.
Mc10223	235	360	UUID=7_CYP380C38_exon6	167	.
Mc10223	235	360	UUID=8_CYP380C39_exon4	167	.
Mc10223	235	363	UUID=9_CYP380C40_exon6	156	.
Mc10223	361	1353	UUID=7_CYP380C38.intron	NA	.
Mc10223	361	1047	UUID=8_CYP380C39.intron	NA	.
Mc10223	364	1859	UUID=9_CYP380C40.intron	NA	.
Mc10223	857	957	UUID=5_CYP380C19_exon8	137	.
Mc10223	862	964	UUID=6_CYP380C37_exon8	141	.
Mc10223	958	1585	UUID=5_CYP380C19.intron	NA	.
Mc10223	965	1356	UUID=6_CYP380C37.intron	NA	.
Mc10223	1048	1123	UUID=8_CYP380C39_exon6	113	.
Mc10223	1124	1353	UUID=8_CYP380C39.intron	NA	.
Mc10223	1354	1520	UUID=7_CYP380C38_exon10	230	.
Mc10223	1354	1520	UUID=8_CYP380C39_exon7	230	.
Mc10223	1357	1520	UUID=6_CYP380C37_exon10	237	.
Mc10223	1521	1585	UUID=6_CYP380C37.intron	NA	.
Mc10223	1586	1771	UUID=5_CYP380C19_exon11	206	.
Mc10223	1586	1770	UUID=6_CYP380C37_exon11	182	.
Mc10223	1772	1862	UUID=5_CYP380C19.intron	NA	.
Mc10223	1860	2066	UUID=9_CYP380C40_exon12	272	.
Mc10223	1863	2066	UUID=5_CYP380C19_exon12	272	.
Mc10223	2067	8635	UUID=7_CYP380C38, UUID=8_CYP380C39, UUID=9_CYP380C40, UUID=5_CYP380C19, UUID=6_CYP380C37_FLANKdown	.	.
Mc10309	0	6898	UUID=11_abc_g20370.t1_FLANKup	.	.
Mc10309	6899	7293	UUID=11_abc_g20370.t1.exon18	641	.
Mc10309	7294	7384	UUID=11_abc_g20370.t1.intron	NA	.
Mc10309	7385	7457	UUID=11_abc_g20370.t1.exon17	119	.
Mc10309	7458	7762	UUID=11_abc_g20370.t1.intron	NA	.
Mc10309	7763	7996	UUID=11_abc_g20370.t1.exon16	377	.
Mc10309	7997	8059	UUID=11_abc_g20370.t1.intron	NA	.
Mc10309	8060	8238	UUID=11_abc_g20370.t1.exon15	292	.
Mc10309	8239	8334	UUID=11_abc_g20370.t1.intron	NA	.
Mc10309	8335	8524	UUID=11_abc_g20370.t1.exon14	318	.
Mc10309	8525	8527	UUID=11_abc_g20370.t1_FLANKdown	.	.
Mc10350	0	8403	UUID=13_est_g860.t1, UUID=12_est_g858.t1_FLANKup	.	.
Mc10350	8404	8929	UUID=13_est_g860.t1.exon1	494	.
Mc10350	8930	9021	UUID=13_est_g860.t1.intron	NA	.
Mc10350	9022	9290	UUID=13_est_g860.t1.exon2	281	.
Mc10350	9031	9290	UUID=12_est_g858.t1.exon2	254	.
Mc10350	9291	9418	UUID=12_est_g858.t1.intron	NA	.
Mc10350	9291	9418	UUID=13_est_g860.t1.intron	NA	.
Mc10350	9419	9607	UUID=12_est_g858.t1.exon3	243	.
Mc10350	9419	9607	UUID=13_est_g860.t1.exon3	254	.
Mc10350	9608	9810	UUID=12_est_g858.t1.intron	NA	.
Mc10350	9608	9810	UUID=13_est_g860.t1.intron	NA	.
Mc10350	9811	9976	UUID=12_est_g858.t1.exon4	196	.
Mc10350	9811	9976	UUID=13_est_g860.t1.exon4	257	.
Mc10350	9977	10829	UUID=12_est_g858.t1.intron	NA	.
Mc10350	9977	10829	UUID=13_est_g860.t1.intron	NA	.
Mc10350	10830	11021	UUID=12_est_g858.t1.exon5	244	.
Mc10350	10830	11021	UUID=13_est_g860.t1.exon5	272	.
Mc10350	11022	12499	UUID=13_est_g860.t1, UUID=12_est_g858.t1_FLANKdown	.	.
Mc10463	1	247	UUID=14_CYP302A1_exon5	390	.
Mc10463	248	1716	UUID=14_CYP302A1.intron	NA	.
Mc10463	1717	1870	UUID=14_CYP302A1_exon4	274	.
Mc10463	1871	2071	UUID=14_CYP302A1.intron	NA	.
Mc10463	2072	2275	UUID=14_CYP302A1_exon3	344	.
Mc10463	2276	2372	UUID=14_CYP302A1.intron	NA	.
Mc10463	2373	2553	UUID=14_CYP302A1_exon2	268	.
Mc10463	2554	3107	UUID=14_CYP302A1.intron	NA	.
Mc10463	3108	3474	UUID=14_CYP302A1_exon1	562	.
Mc10463	3475	8342	UUID=14_CYP302A1_FLANKdown	.	.
Mc10520	0	6538	UUID=15_abc_g20370.t1_FLANKup	.	.
Mc10520	6539	6933	UUID=15_abc_g20370.t1.exon18	636	.
Mc10520	6934	7017	UUID=15_abc_g20370.t1.intron	NA	.
Mc10520	7018	7090	UUID=15_abc_g20370.t1.exon17	119	.
Mc10520	7091	7510	UUID=15_abc_g20370.t1.intron	NA	.
Mc10520	7511	7744	UUID=15_abc_g20370.t1.exon16	383	.
Mc10520	7745	7807	UUID=15_abc_g20370.t1.intron	NA	.
Mc10520	7808	7986	UUID=15_abc_g20370.t1.exon15	303	.
Mc10520	7987	8082	UUID=15_abc_g20370.t1.intron	NA	.
Mc10520	8083	8272	UUID=15_abc_g20370.t1.exon14	318	.
Mc10520	8273	8275	UUID=15_abc_g20370.t1_FLANKdown	.	.
Mc10531	0	6520	UUID=16_abc_g20370.t1_FLANKup	.	.
Mc10531	6521	6915	UUID=16_abc_g20370.t1.exon18	658	.
Mc10531	6916	6999	UUID=16_abc_g20370.t1.intron	NA	.
Mc10531	7000	7072	UUID=16_abc_g20370.t1.exon17	124	.
Mc10531	7073	7492	UUID=16_abc_g20370.t1.intron	NA	.
Mc10531	7493	7726	UUID=16_abc_g20370.t1.exon16	372	.
Mc10531	7727	7789	UUID=16_abc_g20370.t1.intron	NA	.
Mc10531	7790	7968	UUID=16_abc_g20370.t1.exon15	298	.
Mc10531	7969	8064	UUID=16_abc_g20370.t1.intron	NA	.
Mc10531	8065	8254	UUID=16_abc_g20370.t1.exon14	313	.
Mc10531	8255	8268	UUID=16_abc_g20370.t1_FLANKdown	.	.
Mc10609	0	899	UUID=18_gst_g13303.t1, UUID=17_gst_g13302.t2_FLANKup	.	.
Mc10609	900	1159	UUID=18_gst_g13303.t1.exon1	315	.
Mc10609	930	1163	UUID=17_gst_g13302.t2.exon2	239	.
Mc10609	1160	2024	UUID=18_gst_g13303.t1.intron	NA	.
Mc10609	1164	2028	UUID=17_gst_g13302.t2.intron	NA	.
Mc10609	2025	2177	UUID=18_gst_g13303.t1.exon3	195	.
Mc10609	2029	2190	UUID=17_gst_g13302.t2.exon4	217	.
Mc10609	2178	3121	UUID=18_gst_g13303.t1.intron	NA	.
Mc10609	2191	3121	UUID=17_gst_g13302.t2.intron	NA	.
Mc10609	3122	3268	UUID=17_gst_g13302.t2.exon5	217	.
Mc10609	3122	3268	UUID=18_gst_g13303.t1.exon4	217	.
Mc10609	3269	5516	UUID=17_gst_g13302.t2.intron	NA	.
Mc10609	3269	5521	UUID=18_gst_g13303.t1.intron	NA	.
Mc10609	5517	5637	UUID=17_gst_g13302.t2.exon4	163	.
Mc10609	5522	5637	UUID=18_gst_g13303.t1.exon3	148	.
Mc10609	5638	9133	UUID=18_gst_g13303.t1, UUID=17_gst_g13302.t2_FLANKdown	.	.
Mc10726	0	2570	UUID=19_CYP6CY16, UUID=22_CYP6CY42, UUID=21_CYP6CY41, UUID=20_CYP6CY40, UUID=23_CYP6CY43_FLANKup	.	.
Mc10726	2571	3464	UUID=19_CYP6CY16_exon1	1280	.
Mc10726	2577	3458	UUID=22_CYP6CY42_exon1	555	.
Mc10726	2584	3454	UUID=21_CYP6CY41_exon1	667	.
Mc10726	2617	3465	UUID=20_CYP6CY40_exon1	462	.
Mc10726	3455	4331	UUID=21_CYP6CY41.intron	NA	.
Mc10726	3459	7896	UUID=22_CYP6CY42.intron	NA	.
Mc10726	3465	4332	UUID=19_CYP6CY16.intron	NA	.
Mc10726	3466	4333	UUID=20_CYP6CY40.intron	NA	.
Mc10726	4332	4550	UUID=21_CYP6CY41_exon2	189	.
Mc10726	4333	4558	UUID=19_CYP6CY16_exon2	285	.
Mc10726	4334	4559	UUID=20_CYP6CY40_exon2	230	.
Mc10726	4336	4559	UUID=23_CYP6CY43_exon3	215	.
Mc10726	4551	7930	UUID=21_CYP6CY41.intron	NA	.
Mc10726	4559	7895	UUID=19_CYP6CY16.intron	NA	.
Mc10726	4560	7899	UUID=20_CYP6CY40.intron	NA	.
Mc10726	4560	7896	UUID=23_CYP6CY43.intron	NA	.
Mc10726	7896	8149	UUID=19_CYP6CY16_exon3	387	.
Mc10726	7897	8144	UUID=22_CYP6CY42_exon3	270	.
Mc10726	7897	8144	UUID=23_CYP6CY43_exon4	248	.
Mc10726	7900	8144	UUID=20_CYP6CY40_exon4	254	.
Mc10726	7931	8153	UUID=21_CYP6CY41_exon3	307	.
Mc10726	8154	8902	UUID=19_CYP6CY16, UUID=22_CYP6CY42, UUID=21_CYP6CY41, UUID=20_CYP6CY40, UUID=23_CYP6CY43_FLANKdown	.	.
Mc10750	0	48	UUID=24_UGT344L3, UUID=26_UGT344L5, UUID=25_UGT344L4, UUID=27_UGT344L6_FLANKup	.	.
Mc10750	49	515	UUID=24_UGT344L3_exon2	664	.
Mc10750	49	515	UUID=26_UGT344L5_exon2	664	.
Mc10750	52	515	UUID=25_UGT344L4_exon2	514	.
Mc10750	52	224	UUID=27_UGT344L6_exon3	231	.
Mc10750	225	298	UUID=27_UGT344L6.intron	NA	.
Mc10750	299	518	UUID=27_UGT344L6_exon2	235	.
Mc10750	516	659	UUID=24_UGT344L3.intron	NA	.
Mc10750	516	640	UUID=25_UGT344L4.intron	NA	.
Mc10750	516	659	UUID=26_UGT344L5.intron	NA	.
Mc10750	519	650	UUID=27_UGT344L6.intron	NA	.
Mc10750	641	1165	UUID=25_UGT344L4_exon1	520	.
Mc10750	651	1454	UUID=27_UGT344L6_exon1	712	.
Mc10750	660	1469	UUID=24_UGT344L3_exon1	1081	.
Mc10750	660	1469	UUID=26_UGT344L5_exon1	1081	.
Mc10750	1166	7927	UUID=25_UGT344L4.intron	NA	.
Mc10750	1470	7795	UUID=24_UGT344L3.intron	NA	.
Mc10750	1470	7795	UUID=26_UGT344L5.intron	NA	.
Mc10750	7796	8043	UUID=24_UGT344L3_exon3	375	.
Mc10750	7796	8043	UUID=26_UGT344L5_exon3	375	.
Mc10750	7928	8043	UUID=25_UGT344L4_exon3	171	.
Mc10823	0	2943	UUID=34_UGT329B7, UUID=30_UGT329A6, UUID=28_UGT329A4, UUID=32_UGT329B6, UUID=29_UGT329A4_v2, UUID=31_UGT329A6_v2, UUID=33_UGT329B6_v2, UUID=35_UGT329B7_v2_FLANKup	.	.
Mc10823	2944	3776	UUID=34_UGT329B7_exon1	1312	.
Mc10823	2959	3770	UUID=30_UGT329A6_exon1	1284	.
Mc10823	3022	3770	UUID=28_UGT329A4_exon1	1206	.
Mc10823	3025	3776	UUID=32_UGT329B6_exon1	1212	.
Mc10823	3771	3892	UUID=28_UGT329A4.intron	NA	.
Mc10823	3771	3892	UUID=30_UGT329A6.intron	NA	.
Mc10823	3777	3892	UUID=32_UGT329B6.intron	NA	.
Mc10823	3777	3892	UUID=34_UGT329B7.intron	NA	.
Mc10823	3892	4188	UUID=29_UGT329A4_v2_exon2	296	.
Mc10823	3892	4188	UUID=31_UGT329A6_v2_exon2	296	.
Mc10823	3892	4188	UUID=33_UGT329B6_v2_exon2	296	.
Mc10823	3892	4188	UUID=35_UGT329B7_v2_exon2	296	.
Mc10823	3893	4113	UUID=28_UGT329A4_exon2	375	.
Mc10823	3893	4113	UUID=30_UGT329A6_exon2	375	.
Mc10823	3893	4113	UUID=32_UGT329B6_exon2	375	.
Mc10823	3893	4113	UUID=34_UGT329B7_exon2	375	.
Mc10823	4114	4278	UUID=28_UGT329A4.intron	NA	.
Mc10823	4114	4278	UUID=30_UGT329A6.intron	NA	.
Mc10823	4114	4278	UUID=32_UGT329B6.intron	NA	.
Mc10823	4114	4278	UUID=34_UGT329B7.intron	NA	.
Mc10823	4189	4258	UUID=29_UGT329A4_v2.intron	NA	.
Mc10823	4189	4258	UUID=31_UGT329A6_v2.intron	NA	.
Mc10823	4189	4258	UUID=33_UGT329B6_v2.intron	NA	.
Mc10823	4189	4258	UUID=35_UGT329B7_v2.intron	NA	.
Mc10823	4259	4495	UUID=29_UGT329A4_v2_exon2	333	.
Mc10823	4259	4495	UUID=31_UGT329A6_v2_exon2	333	.
Mc10823	4259	4495	UUID=33_UGT329B6_v2_exon2	333	.
Mc10823	4259	4495	UUID=35_UGT329B7_v2_exon2	333	.
Mc10823	4279	4499	UUID=28_UGT329A4_exon3	370	.
Mc10823	4279	4495	UUID=30_UGT329A6_exon3	368	.
Mc10823	4279	4499	UUID=32_UGT329B6_exon3	370	.
Mc10823	4279	4499	UUID=34_UGT329B7_exon3	370	.
Mc10823	4496	4682	UUID=30_UGT329A6.intron	NA	.
Mc10823	4500	4679	UUID=28_UGT329A4.intron	NA	.
Mc10823	4500	4679	UUID=32_UGT329B6.intron	NA	.
Mc10823	4500	4679	UUID=34_UGT329B7.intron	NA	.
Mc10823	4680	4957	UUID=28_UGT329A4_exon4	431	.
Mc10823	4680	4957	UUID=32_UGT329B6_exon4	431	.
Mc10823	4680	4957	UUID=34_UGT329B7_exon4	431	.
Mc10823	4683	4957	UUID=30_UGT329A6_exon4	425	.
Mc10823	4958	7972	UUID=34_UGT329B7, UUID=30_UGT329A6, UUID=28_UGT329A4, UUID=32_UGT329B6, UUID=29_UGT329A4_v2, UUID=31_UGT329A6_v2, UUID=33_UGT329B6_v2, UUID=35_UGT329B7_v2_FLANKdown	.	.
Mc1096	0	532	UUID=37_CYP380C8_FLANKup	.	.
Mc1096	533	718	UUID=37_CYP380C8_exon11	300	.
Mc1096	719	788	UUID=37_CYP380C8.intron	NA	.
Mc1096	789	973	UUID=37_CYP380C8_exon12	292	.
Mc1096	974	17041	UUID=36_CYP380C7, UUID=38_CYP380C8, UUID=39_CYP380C9_FLANKup,UUID=37_CYP380C8_FLANKdown	.	.
Mc1096	17042	17104	UUID=36_CYP380C7_exon1	111	.
Mc1096	17105	17210	UUID=36_CYP380C7.intron	NA	.
Mc1096	17211	17320	UUID=36_CYP380C7_exon2	171	.
Mc1096	17321	17604	UUID=36_CYP380C7.intron	NA	.
Mc1096	17605	17694	UUID=36_CYP380C7_exon3	150	.
Mc1096	17695	21714	UUID=36_CYP380C7.intron	NA	.
Mc1096	21715	21903	UUID=36_CYP380C7_exon4	339	.
Mc1096	21904	21967	UUID=36_CYP380C7.intron	NA	.
Mc1096	21968	22036	UUID=36_CYP380C7_exon5	111	.
Mc1096	22037	22102	UUID=36_CYP380C7.intron	NA	.
Mc1096	22103	22228	UUID=36_CYP380C7_exon6	211	.
Mc1096	22229	22298	UUID=36_CYP380C7.intron	NA	.
Mc1096	22299	22380	UUID=36_CYP380C7_exon7	113	.
Mc1096	22381	22483	UUID=36_CYP380C7.intron	NA	.
Mc1096	22484	22590	UUID=36_CYP380C7_exon8	187	.
Mc1096	22591	23938	UUID=36_CYP380C7.intron	NA	.
Mc1096	23939	24105	UUID=36_CYP380C7_exon10	281	.
Mc1096	23939	24106	UUID=38_CYP380C8_exon10	128	.
Mc1096	24106	24168	UUID=36_CYP380C7.intron	NA	.
Mc1096	24107	24437	UUID=38_CYP380C8.intron	NA	.
Mc1096	24169	24355	UUID=36_CYP380C7_exon11	302	.
Mc1096	24236	24352	UUID=39_CYP380C9_exon11	100	.
Mc1096	24353	24436	UUID=39_CYP380C9.intron	NA	.
Mc1096	24356	24438	UUID=36_CYP380C7.intron	NA	.
Mc1096	24437	24578	UUID=39_CYP380C9_exon12	130	.
Mc1096	24438	24574	UUID=38_CYP380C8_exon12	99	.
Mc1096	24439	24633	UUID=36_CYP380C7_exon12	305	.
Mc1096	24634	44633	UUID=36_CYP380C7, UUID=38_CYP380C8, UUID=39_CYP380C9_FLANKdown	.	.
Mc1097	0	668	UUID=40_CYP6CY4_FLANKup	.	.
Mc1097	669	893	UUID=40_CYP6CY4_exon2	316	.
Mc1097	894	1003	UUID=40_CYP6CY4.intron	NA	.
Mc1097	1004	1885	UUID=40_CYP6CY4_exon1	1264	.
Mc1097	1886	21885	UUID=40_CYP6CY4_FLANKdown	.	.
Mc10973	1	735	UUID=41_UGT350B3_exon1	1186	.
Mc10973	736	840	UUID=41_UGT350B3.intron	NA	.
Mc10973	841	1268	UUID=41_UGT350B3_exon2	580	.
Mc10973	1269	1330	UUID=41_UGT350B3.intron	NA	.
Mc10973	1331	1607	UUID=41_UGT350B3_exon3	435	.
Mc10973	1608	7818	UUID=41_UGT350B3_FLANKdown	.	.
Mc10995	1	115	UUID=42_abc_g13453.t1.exon6	174	.
Mc10995	116	691	UUID=42_abc_g13453.t1.intron	NA	.
Mc10995	692	918	UUID=42_abc_g13453.t1.exon5	372	.
Mc10995	919	1067	UUID=42_abc_g13453.t1.intron	NA	.
Mc10995	1068	1236	UUID=42_abc_g13453.t1.exon4	285	.
Mc10995	1237	1947	UUID=42_abc_g13453.t1.intron	NA	.
Mc10995	1948	2048	UUID=42_abc_g13453.t1.exon3	176	.
Mc10995	2049	2316	UUID=42_abc_g13453.t1.intron	NA	.
Mc10995	2317	2472	UUID=42_abc_g13453.t1.exon2	267	.
Mc10995	2473	3154	UUID=42_abc_g13453.t1.intron	NA	.
Mc10995	3155	3971	UUID=42_abc_g13453.t1.exon1	1190	.
Mc10995	3972	7796	UUID=42_abc_g13453.t1_FLANKdown	.	.
Mc11120	0	784	UUID=43_CYP6CY14_FLANKup	.	.
Mc11120	785	1678	UUID=43_CYP6CY14_exon1	1463	.
Mc11120	1679	2476	UUID=43_CYP6CY14.intron	NA	.
Mc11120	2477	2702	UUID=43_CYP6CY14_exon2	379	.
Mc11120	2703	2824	UUID=43_CYP6CY14.intron	NA	.
Mc11120	2825	3075	UUID=43_CYP6CY14_exon3	420	.
Mc11120	3076	3196	UUID=43_CYP6CY14.intron	NA	.
Mc11120	3197	3367	UUID=43_CYP6CY14_exon4	289	.
Mc11120	3368	12568	UUID=43_CYP6CY14_FLANKdown	.	.
Mc11123	0	948	UUID=44_abc_g8721.t1_FLANKup	.	.
Mc11123	949	1246	UUID=44_abc_g8721.t1.exon3	479	.
Mc11123	1247	1328	UUID=44_abc_g8721.t1.intron	NA	.
Mc11123	1329	1528	UUID=44_abc_g8721.t1.exon4	309	.
Mc11123	1529	1599	UUID=44_abc_g8721.t1.intron	NA	.
Mc11123	1600	1744	UUID=44_abc_g8721.t1.exon5	235	.
Mc11123	1745	2522	UUID=44_abc_g8721.t1.intron	NA	.
Mc11123	2523	2703	UUID=44_abc_g8721.t1.exon6	313	.
Mc11123	2704	2790	UUID=44_abc_g8721.t1.intron	NA	.
Mc11123	2791	2951	UUID=44_abc_g8721.t1.exon7	259	.
Mc11123	2952	3028	UUID=44_abc_g8721.t1.intron	NA	.
Mc11123	3029	3266	UUID=44_abc_g8721.t1.exon8	424	.
Mc11123	3267	4299	UUID=44_abc_g8721.t1.intron	NA	.
Mc11123	4300	4475	UUID=44_abc_g8721.t1.exon9	309	.
Mc11123	4476	4542	UUID=44_abc_g8721.t1.intron	NA	.
Mc11123	4543	4748	UUID=44_abc_g8721.t1.exon10	348	.
Mc11123	4749	5239	UUID=44_abc_g8721.t1.intron	NA	.
Mc11123	5240	5626	UUID=44_abc_g8721.t1.exon11	660	.
Mc11123	5627	5683	UUID=44_abc_g8721.t1.intron	NA	.
Mc11123	5684	5798	UUID=44_abc_g8721.t1.exon12	207	.
Mc11123	5799	5869	UUID=44_abc_g8721.t1.intron	NA	.
Mc11123	5870	6010	UUID=44_abc_g8721.t1.exon13	228	.
Mc11123	6011	6088	UUID=44_abc_g8721.t1.intron	NA	.
Mc11123	6089	6210	UUID=44_abc_g8721.t1.exon14	204	.
Mc11123	6211	6317	UUID=44_abc_g8721.t1.intron	NA	.
Mc11123	6318	7237	UUID=44_abc_g8721.t1.exon15	1334	.
Mc11123	7238	7670	UUID=44_abc_g8721.t1_FLANKdown	.	.
Mc1120	0	1114	UUID=45_CYP6CZ1_FLANKup	.	.
Mc1120	1115	1715	UUID=45_CYP6CZ1_exon2	1016	.
Mc1120	1716	3198	UUID=45_CYP6CZ1.intron	NA	.
Mc1120	3199	3424	UUID=45_CYP6CZ1_exon3	390	.
Mc1120	3425	5524	UUID=45_CYP6CZ1.intron	NA	.
Mc1120	5525	5778	UUID=45_CYP6CZ1_exon4	409	.
Mc1120	5779	5887	UUID=45_CYP6CZ1.intron	NA	.
Mc1120	5888	6053	UUID=45_CYP6CZ1_exon5	268	.
Mc1120	6054	26053	UUID=45_CYP6CZ1_FLANKdown	.	.
Mc11237	0	170	UUID=46_UGT344A28_FLANKup	.	.
Mc11237	171	396	UUID=46_UGT344A28_exon2	307	.
Mc11237	397	491	UUID=46_UGT344A28.intron	NA	.
Mc11237	492	713	UUID=46_UGT344A28_exon3	322	.
Mc11237	714	778	UUID=46_UGT344A28.intron	NA	.
Mc11237	779	1062	UUID=46_UGT344A28_exon4	326	.
Mc11237	1063	7568	UUID=46_UGT344A28_FLANKdown	.	.
Mc1131	19038	39037	UUID=49_UGT344P2_FLANKup	.	.
Mc1131	39038	39843	UUID=49_UGT344P2_exon1	1184	.
Mc1131	39844	41138	UUID=49_UGT344P2.intron	NA	.
Mc1131	41139	41365	UUID=49_UGT344P2_exon3	337	.
Mc1131	41366	44445	UUID=48_UGT344H3, UUID=47_UGT344H2_FLANKup,UUID=49_UGT344P2_FLANKdown	.	.
Mc1131	44446	44667	UUID=48_UGT344H3_exon3	372	.
Mc1131	44668	44753	UUID=48_UGT344H3.intron	NA	.
Mc1131	44754	44974	UUID=48_UGT344H3_exon2	381	.
Mc1131	44826	44974	UUID=47_UGT344H2_exon2	254	.
Mc1131	44975	47621	UUID=47_UGT344H2.intron	NA	.
Mc1131	44975	47621	UUID=48_UGT344H3.intron	NA	.
Mc1131	47622	48511	UUID=47_UGT344H2_exon1	1341	.
Mc1131	47622	48511	UUID=48_UGT344H3_exon1	1341	.
Mc1131	48512	52090	UUID=48_UGT344H3, UUID=47_UGT344H2_FLANKdown	.	.
Mc1132	0	3084	UUID=50_abc_g5088.t1_FLANKup	.	.
Mc1132	3085	3202	UUID=50_abc_g5088.t1.exon10	207	.
Mc1132	3203	7659	UUID=50_abc_g5088.t1.intron	NA	.
Mc1132	7660	7909	UUID=50_abc_g5088.t1.exon11	361	.
Mc1132	7910	19753	UUID=50_abc_g5088.t1.intron	NA	.
Mc1132	19754	20388	UUID=50_abc_g5088.t1.exon12	710	.
Mc1132	20389	40388	UUID=50_abc_g5088.t1_FLANKdown	.	.
Mc11354	0	4112	UUID=51_est_g5008.t1_FLANKup	.	.
Mc11354	4113	4378	UUID=51_est_g5008.t1.exon2	331	.
Mc11354	4379	6661	UUID=51_est_g5008.t1.intron	NA	.
Mc11354	6662	6757	UUID=51_est_g5008.t1.exon1	156	.
Mc11354	6758	8484	UUID=51_est_g5008.t1_FLANKdown	.	.
Mc11393	0	3311	UUID=52_abc_g2222.t1_FLANKup	.	.
Mc11393	3312	3703	UUID=52_abc_g2222.t1.exon8	658	.
Mc11393	3704	4648	UUID=52_abc_g2222.t1.intron	NA	.
Mc11393	4649	4959	UUID=52_abc_g2222.t1.exon7	531	.
Mc11393	4960	5106	UUID=52_abc_g2222.t1.intron	NA	.
Mc11393	5107	5883	UUID=52_abc_g2222.t1.exon6	1341	.
Mc11393	5884	7424	UUID=52_abc_g2222.t1_FLANKdown	.	.
Mc11460	0	1241	UUID=55_CYP4CJ4, UUID=54_CYP4CJ12_FLANKup	.	.
Mc11460	1242	1411	UUID=55_CYP4CJ4_exon11	298	.
Mc11460	1412	2233	UUID=55_CYP4CJ4.intron	NA	.
Mc11460	2234	2416	UUID=54_CYP4CJ12_exon10	178	.
Mc11460	2234	2413	UUID=55_CYP4CJ4_exon10	294	.
Mc11460	2414	2845	UUID=55_CYP4CJ4.intron	NA	.
Mc11460	2417	3072	UUID=54_CYP4CJ12.intron	NA	.
Mc11460	2846	3017	UUID=55_CYP4CJ4_exon9	235	.
Mc11460	3018	3072	UUID=55_CYP4CJ4.intron	NA	.
Mc11460	3073	3259	UUID=54_CYP4CJ12_exon8	196	.
Mc11460	3073	3255	UUID=55_CYP4CJ4_exon8	255	.
Mc11460	3256	4752	UUID=55_CYP4CJ4.intron	NA	.
Mc11460	3260	4752	UUID=54_CYP4CJ12.intron	NA	.
Mc11460	4753	4882	UUID=54_CYP4CJ12_exon6	213	.
Mc11460	4753	4886	UUID=55_CYP4CJ4_exon6	204	.
Mc11460	4883	5397	UUID=54_CYP4CJ12.intron	NA	.
Mc11460	4887	5102	UUID=55_CYP4CJ4.intron	NA	.
Mc11460	5103	5179	UUID=55_CYP4CJ4_exon5	121	.
Mc11460	5180	5397	UUID=55_CYP4CJ4.intron	NA	.
Mc11460	5398	5591	UUID=54_CYP4CJ12_exon4	237	.
Mc11460	5398	5591	UUID=55_CYP4CJ4_exon4	292	.
Mc11460	5592	5700	UUID=55_CYP4CJ4.intron	NA	.
Mc11460	5701	5792	UUID=55_CYP4CJ4_exon3	154	.
Mc11460	5793	7381	UUID=55_CYP4CJ4, UUID=54_CYP4CJ12_FLANKdown	.	.
Mc11502	0	4915	UUID=56_CYP6CY7_FLANKup	.	.
Mc11502	4916	5089	UUID=56_CYP6CY7_exon5	244	.
Mc11502	5090	5180	UUID=56_CYP6CY7.intron	NA	.
Mc11502	5181	5436	UUID=56_CYP6CY7_exon4	346	.
Mc11502	5437	7173	UUID=56_CYP6CY7.intron	NA	.
Mc11502	7174	7341	UUID=56_CYP6CY7_exon3	200	.
Mc11563	0	4076	UUID=60_UGT344L6, UUID=57_UGT344L3, UUID=59_UGT344L5, UUID=58_UGT344L4_FLANKup	.	.
Mc11563	4077	4912	UUID=60_UGT344L6_exon1	1367	.
Mc11563	4085	4903	UUID=57_UGT344L3_exon1	662	.
Mc11563	4085	4903	UUID=59_UGT344L5_exon1	662	.
Mc11563	4396	4922	UUID=58_UGT344L4_exon1	484	.
Mc11563	4904	5326	UUID=57_UGT344L3.intron	NA	.
Mc11563	4904	5326	UUID=59_UGT344L5.intron	NA	.
Mc11563	4913	5323	UUID=60_UGT344L6.intron	NA	.
Mc11563	4923	5326	UUID=58_UGT344L4.intron	NA	.
Mc11563	5324	5543	UUID=60_UGT344L6_exon2	363	.
Mc11563	5327	5796	UUID=57_UGT344L3_exon2	483	.
Mc11563	5327	5793	UUID=58_UGT344L4_exon2	527	.
Mc11563	5327	5796	UUID=59_UGT344L5_exon2	483	.
Mc11563	5544	5620	UUID=60_UGT344L6.intron	NA	.
Mc11563	5621	5793	UUID=60_UGT344L6_exon3	303	.
Mc11563	5794	5907	UUID=58_UGT344L4.intron	NA	.
Mc11563	5794	5907	UUID=60_UGT344L6.intron	NA	.
Mc11563	5797	5899	UUID=57_UGT344L3.intron	NA	.
Mc11563	5797	5899	UUID=59_UGT344L5.intron	NA	.
Mc11563	5900	6186	UUID=57_UGT344L3_exon3	420	.
Mc11563	5900	6186	UUID=59_UGT344L5_exon3	420	.
Mc11563	5908	6054	UUID=58_UGT344L4_exon3	244	.
Mc11563	5908	6186	UUID=60_UGT344L6_exon4	411	.
Mc11563	6187	7295	UUID=60_UGT344L6, UUID=57_UGT344L3, UUID=59_UGT344L5, UUID=58_UGT344L4_FLANKdown	.	.
Mc11565	0	4192	UUID=61_UGT340A3_FLANKup	.	.
Mc11565	4193	4482	UUID=61_UGT340A3_exon3	464	.
Mc11565	4483	4540	UUID=61_UGT340A3.intron	NA	.
Mc11565	4541	5649	UUID=61_UGT340A3_exon2	1855	.
Mc11565	5650	5682	UUID=61_UGT340A3.intron	NA	.
Mc11565	5683	5951	UUID=61_UGT340A3_exon1	409	.
Mc11565	5952	7288	UUID=61_UGT340A3_FLANKdown	.	.
Mc1187	17489	37488	UUID=64_est_g23064.t1_FLANKup	.	.
Mc1187	37489	37623	UUID=64_est_g23064.t1.exon1	217	.
Mc1187	37624	37702	UUID=64_est_g23064.t1.intron	NA	.
Mc1187	37703	37927	UUID=64_est_g23064.t1.exon2	344	.
Mc1187	37928	47910	UUID=64_est_g23064.t1_FLANKdown	.	.
Mc11893	1	247	UUID=65_CYP302A1_exon5	385	.
Mc11893	248	1158	UUID=65_CYP302A1.intron	NA	.
Mc11893	1159	1312	UUID=65_CYP302A1_exon4	274	.
Mc11893	1313	1512	UUID=65_CYP302A1.intron	NA	.
Mc11893	1513	1716	UUID=65_CYP302A1_exon3	344	.
Mc11893	1717	1813	UUID=65_CYP302A1.intron	NA	.
Mc11893	1814	1994	UUID=65_CYP302A1_exon2	268	.
Mc11893	1995	2548	UUID=65_CYP302A1.intron	NA	.
Mc11893	2549	2915	UUID=65_CYP302A1_exon1	568	.
Mc11893	2916	7026	UUID=65_CYP302A1_FLANKdown	.	.
Mc12229	0	47	UUID=67_abc_g20370.t1_FLANKup	.	.
Mc12229	48	188	UUID=67_abc_g20370.t1.exon3	228	.
Mc12229	189	3293	UUID=67_abc_g20370.t1.intron	NA	.
Mc12229	3294	3448	UUID=67_abc_g20370.t1.exon1	243	.
Mc12229	3449	6768	UUID=67_abc_g20370.t1_FLANKdown	.	.
Mc12433	0	2001	UUID=68_est_g9316.t1_FLANKup	.	.
Mc12433	2002	2144	UUID=68_est_g9316.t1.exon5	237	.
Mc12433	2145	3941	UUID=68_est_g9316.t1.intron	NA	.
Mc12433	3942	4099	UUID=68_est_g9316.t1.exon4	248	.
Mc12433	4100	4711	UUID=68_est_g9316.t1.intron	NA	.
Mc12433	4712	4875	UUID=68_est_g9316.t1.exon3	276	.
Mc12433	4876	6616	UUID=68_est_g9316.t1_FLANKdown	.	.
Mc12563	0	569	UUID=69_CYP6CY4_FLANKup	.	.
Mc12563	570	823	UUID=69_CYP6CY4_exon3	326	.
Mc12563	824	882	UUID=69_CYP6CY4.intron	NA	.
Mc12563	883	1051	UUID=69_CYP6CY4_exon4	246	.
Mc12563	1052	6518	UUID=69_CYP6CY4_FLANKdown	.	.
Mc12609	0	1796	UUID=70_UGT344B12, UUID=75_UGT344B15_v3, UUID=78_UGT344B16_v2, UUID=81_UGT344B17_v3, UUID=85_UGT344B18_v3, UUID=89_UGT344B6_v3, UUID=90_UGT344B7, UUID=72_UGT344B14, UUID=76_UGT344B15_v4, UUID=80_UGT344B17_v2, UUID=82_UGT344B17_v4, UUID=84_UGT344B18_v2, UUID=86_UGT344B18_v4, UUID=88_UGT344B6_v2, UUID=71_UGT344B13, UUID=74_UGT344B15_v2, UUID=77_UGT344B16, UUID=79_UGT344B17, UUID=83_UGT344B18, UUID=…	.	.
Mc12609	1797	2383	UUID=70_UGT344B12_exon4	713	.
Mc12609	1797	2670	UUID=75_UGT344B15_v3_exon2	1122	.
Mc12609	1797	2670	UUID=78_UGT344B16_v2_exon2	1122	.
Mc12609	1797	2670	UUID=81_UGT344B17_v3_exon2	1122	.
Mc12609	1797	2670	UUID=85_UGT344B18_v3_exon2	1122	.
Mc12609	1797	2670	UUID=89_UGT344B6_v3_exon2	1122	.
Mc12609	1797	2383	UUID=90_UGT344B7_exon3	741	.
Mc12609	1804	2095	UUID=72_UGT344B14_exon4	346	.
Mc12609	1804	2095	UUID=76_UGT344B15_v4_exon4	346	.
Mc12609	1804	2383	UUID=80_UGT344B17_v2_exon3	684	.
Mc12609	1804	2071	UUID=82_UGT344B17_v4_exon4	324	.
Mc12609	1804	2383	UUID=84_UGT344B18_v2_exon3	684	.
Mc12609	1804	2071	UUID=86_UGT344B18_v4_exon4	324	.
Mc12609	1804	2383	UUID=88_UGT344B6_v2_exon3	684	.
Mc12609	2072	2443	UUID=82_UGT344B17_v4.intron	NA	.
Mc12609	2072	2443	UUID=86_UGT344B18_v4.intron	NA	.
Mc12609	2096	2446	UUID=72_UGT344B14.intron	NA	.
Mc12609	2096	2446	UUID=76_UGT344B15_v4.intron	NA	.
Mc12609	2384	2410	UUID=70_UGT344B12.intron	NA	.
Mc12609	2384	2443	UUID=80_UGT344B17_v2.intron	NA	.
Mc12609	2384	2443	UUID=84_UGT344B18_v2.intron	NA	.
Mc12609	2384	2443	UUID=88_UGT344B6_v2.intron	NA	.
Mc12609	2384	2410	UUID=90_UGT344B7.intron	NA	.
Mc12609	2411	2670	UUID=70_UGT344B12_exon3	370	.
Mc12609	2411	2670	UUID=90_UGT344B7_exon2	359	.
Mc12609	2444	2670	UUID=71_UGT344B13_exon2	342	.
Mc12609	2444	2670	UUID=74_UGT344B15_v2_exon2	353	.
Mc12609	2444	2670	UUID=77_UGT344B16_exon2	353	.
Mc12609	2444	2670	UUID=79_UGT344B17_exon2	353	.
Mc12609	2444	2670	UUID=80_UGT344B17_v2_exon2	342	.
Mc12609	2444	2670	UUID=82_UGT344B17_v4_exon2	342	.
Mc12609	2444	2670	UUID=83_UGT344B18_exon2	353	.
Mc12609	2444	2670	UUID=84_UGT344B18_v2_exon2	342	.
Mc12609	2444	2670	UUID=86_UGT344B18_v4_exon2	342	.
Mc12609	2444	2670	UUID=87_UGT344B6_exon2	353	.
Mc12609	2444	2670	UUID=88_UGT344B6_v2_exon2	342	.
Mc12609	2447	2670	UUID=72_UGT344B14_exon2	337	.
Mc12609	2447	2670	UUID=76_UGT344B15_v4_exon2	337	.
Mc12609	2671	3259	UUID=70_UGT344B12.intron	NA	.
Mc12609	2671	3259	UUID=71_UGT344B13.intron	NA	.
Mc12609	2671	3259	UUID=72_UGT344B14.intron	NA	.
Mc12609	2671	3259	UUID=74_UGT344B15_v2.intron	NA	.
Mc12609	2671	3259	UUID=75_UGT344B15_v3.intron	NA	.
Mc12609	2671	3259	UUID=76_UGT344B15_v4.intron	NA	.
Mc12609	2671	3259	UUID=77_UGT344B16.intron	NA	.
Mc12609	2671	3259	UUID=78_UGT344B16_v2.intron	NA	.
Mc12609	2671	3259	UUID=79_UGT344B17.intron	NA	.
Mc12609	2671	3259	UUID=80_UGT344B17_v2.intron	NA	.
Mc12609	2671	3259	UUID=81_UGT344B17_v3.intron	NA	.
Mc12609	2671	3259	UUID=82_UGT344B17_v4.intron	NA	.
Mc12609	2671	3259	UUID=83_UGT344B18.intron	NA	.
Mc12609	2671	3259	UUID=84_UGT344B18_v2.intron	NA	.
Mc12609	2671	3259	UUID=85_UGT344B18_v3.intron	NA	.
Mc12609	2671	3259	UUID=86_UGT344B18_v4.intron	NA	.
Mc12609	2671	3259	UUID=87_UGT344B6.intron	NA	.
Mc12609	2671	3259	UUID=88_UGT344B6_v2.intron	NA	.
Mc12609	2671	3259	UUID=89_UGT344B6_v3.intron	NA	.
Mc12609	2671	3259	UUID=90_UGT344B7.intron	NA	.
Mc12609	3260	3582	UUID=70_UGT344B12_exon2	442	.
Mc12609	3260	4098	UUID=71_UGT344B13_exon1	869	.
Mc12609	3260	4074	UUID=72_UGT344B14_exon1	835	.
Mc12609	3260	4098	UUID=74_UGT344B15_v2_exon1	946	.
Mc12609	3260	4098	UUID=75_UGT344B15_v3_exon1	907	.
Mc12609	3260	4098	UUID=76_UGT344B15_v4_exon1	869	.
Mc12609	3260	4098	UUID=77_UGT344B16_exon1	946	.
Mc12609	3260	4098	UUID=78_UGT344B16_v2_exon1	907	.
Mc12609	3260	4098	UUID=79_UGT344B17_exon1	946	.
Mc12609	3260	4098	UUID=80_UGT344B17_v2_exon1	904	.
Mc12609	3260	4098	UUID=81_UGT344B17_v3_exon1	907	.
Mc12609	3260	4098	UUID=82_UGT344B17_v4_exon1	869	.
Mc12609	3260	4098	UUID=83_UGT344B18_exon1	946	.
Mc12609	3260	4098	UUID=84_UGT344B18_v2_exon1	904	.
Mc12609	3260	4098	UUID=85_UGT344B18_v3_exon1	907	.
Mc12609	3260	4098	UUID=86_UGT344B18_v4_exon1	869	.
Mc12609	3260	4098	UUID=87_UGT344B6_exon1	946	.
Mc12609	3260	4098	UUID=88_UGT344B6_v2_exon1	904	.
Mc12609	3260	4098	UUID=89_UGT344B6_v3_exon1	907	.
Mc12609	3260	4074	UUID=90_UGT344B7_exon1	996	.
Mc12609	3584	4098	UUID=70_UGT344B12_exon1	569	.
Mc12609	4099	6492	UUID=70_UGT344B12, UUID=75_UGT344B15_v3, UUID=78_UGT344B16_v2, UUID=81_UGT344B17_v3, UUID=85_UGT344B18_v3, UUID=89_UGT344B6_v3, UUID=90_UGT344B7, UUID=72_UGT344B14, UUID=76_UGT344B15_v4, UUID=80_UGT344B17_v2, UUID=82_UGT344B17_v4, UUID=84_UGT344B18_v2, UUID=86_UGT344B18_v4, UUID=88_UGT344B6_v2, UUID=71_UGT344B13, UUID=74_UGT344B15_v2, UUID=77_UGT344B16, UUID=79_UGT344B17, UUID=83_UGT344B18, UUID=…	.	.
Mc1261	8403	28402	UUID=91_est_g7616.t1_FLANKup	.	.
Mc1261	28403	29811	UUID=91_est_g7616.t1.exon1	2327	.
Mc1261	29812	29907	UUID=91_est_g7616.t1.intron	NA	.
Mc1261	29908	30083	UUID=91_est_g7616.t1.exon2	315	.
Mc1261	30084	31781	UUID=91_est_g7616.t1.intron	NA	.
Mc1261	31782	33111	UUID=91_est_g7616.t1.exon3	2202	.
Mc1261	33112	33172	UUID=91_est_g7616.t1.intron	NA	.
Mc1261	33173	33360	UUID=91_est_g7616.t1.exon4	298	.
Mc1261	33361	33421	UUID=91_est_g7616.t1.intron	NA	.
Mc1261	33422	33654	UUID=91_est_g7616.t1.exon5	409	.
Mc1261	33655	53654	UUID=91_est_g7616.t1_FLANKdown	.	.
Mc12630	0	947	UUID=92_abc_g2222.t1_FLANKup	.	.
Mc12630	948	1343	UUID=92_abc_g2222.t1.exon8	322	.
Mc12630	1344	2788	UUID=92_abc_g2222.t1.intron	NA	.
Mc12630	2789	3394	UUID=92_abc_g2222.t1.exon9	658	.
Mc12630	3395	7823	UUID=92_abc_g2222.t1_FLANKdown	.	.
Mc12672	0	1188	UUID=93_gst_g7733.t1, UUID=94_gst_g7734.t1_FLANKup	.	.
Mc12672	1189	1341	UUID=93_gst_g7733.t1.exon2	183	.
Mc12672	1202	1327	UUID=94_gst_g7734.t1.exon2	195	.
Mc12672	1328	4604	UUID=94_gst_g7734.t1.intron	NA	.
Mc12672	1342	4605	UUID=93_gst_g7733.t1.intron	NA	.
Mc12672	4605	4771	UUID=94_gst_g7734.t1.exon3	231	.
Mc12672	4606	4771	UUID=93_gst_g7733.t1.exon3	246	.
Mc12672	4772	5718	UUID=93_gst_g7733.t1.intron	NA	.
Mc12672	4772	4881	UUID=94_gst_g7734.t1.intron	NA	.
Mc12672	4882	5019	UUID=94_gst_g7734.t1.exon4	195	.
Mc12672	5719	5805	UUID=93_gst_g7733.t1.exon6	115	.
Mc12672	5806	6443	UUID=93_gst_g7733.t1, UUID=94_gst_g7734.t1_FLANKdown	.	.
Mc12730	0	2622	UUID=95_abc_g9268.t1_FLANKup	.	.
Mc12730	2623	2756	UUID=95_abc_g9268.t1.exon9	220	.
Mc12730	2757	2832	UUID=95_abc_g9268.t1.intron	NA	.
Mc12730	2833	3055	UUID=95_abc_g9268.t1.exon8	346	.
Mc12730	3056	3246	UUID=95_abc_g9268.t1.intron	NA	.
Mc12730	3247	3412	UUID=95_abc_g9268.t1.exon7	241	.
Mc12730	3413	3783	UUID=95_abc_g9268.t1.intron	NA	.
Mc12730	3784	3854	UUID=95_abc_g9268.t1.exon5	126	.
Mc12730	3855	5787	UUID=95_abc_g9268.t1.intron	NA	.
Mc12730	5788	5876	UUID=95_abc_g9268.t1.exon4	148	.
Mc12730	5877	5936	UUID=95_abc_g9268.t1.intron	NA	.
Mc12730	5937	6119	UUID=95_abc_g9268.t1.exon3	278	.
Mc12730	6120	6401	UUID=95_abc_g9268.t1_FLANKdown	.	.
Mc12766	0	9376	UUID=96_UGT344B12, UUID=97_UGT344B13, UUID=99_UGT344B15, UUID=100_UGT344B15_v2, UUID=101_UGT344B15_v3, UUID=102_UGT344B15_v4, UUID=103_UGT344B16, UUID=104_UGT344B16_v2, UUID=105_UGT344B17, UUID=106_UGT344B17_v2, UUID=107_UGT344B17_v3, UUID=108_UGT344B17_v4, UUID=109_UGT344B18, UUID=110_UGT344B18_v2, UUID=111_UGT344B18_v3, UUID=112_UGT344B18_v4, UUID=113_UGT344B6, UUID=114_UGT344B6_v2, UUID=115_UG…	.	.
Mc12766	9377	9891	UUID=96_UGT344B12_exon1	630	.
Mc12766	9377	10215	UUID=97_UGT344B13_exon1	968	.
Mc12766	9377	9935	UUID=99_UGT344B15_exon1	678	.
Mc12766	9377	10215	UUID=100_UGT344B15_v2_exon1	952	.
Mc12766	9377	10215	UUID=101_UGT344B15_v3_exon1	891	.
Mc12766	9377	10215	UUID=102_UGT344B15_v4_exon1	968	.
Mc12766	9377	10215	UUID=103_UGT344B16_exon1	952	.
Mc12766	9377	10215	UUID=104_UGT344B16_v2_exon1	891	.
Mc12766	9377	10215	UUID=105_UGT344B17_exon1	952	.
Mc12766	9377	10215	UUID=106_UGT344B17_v2_exon1	992	.
Mc12766	9377	10215	UUID=107_UGT344B17_v3_exon1	891	.
Mc12766	9377	10215	UUID=108_UGT344B17_v4_exon1	968	.
Mc12766	9377	10215	UUID=109_UGT344B18_exon1	952	.
Mc12766	9377	10215	UUID=110_UGT344B18_v2_exon1	992	.
Mc12766	9377	10215	UUID=111_UGT344B18_v3_exon1	891	.
Mc12766	9377	10215	UUID=112_UGT344B18_v4_exon1	968	.
Mc12766	9377	10215	UUID=113_UGT344B6_exon1	952	.
Mc12766	9377	10215	UUID=114_UGT344B6_v2_exon1	992	.
Mc12766	9377	10215	UUID=115_UGT344B6_v3_exon1	891	.
Mc12766	9401	10215	UUID=98_UGT344B14_exon1	929	.
Mc12766	9401	10215	UUID=116_UGT344B7_exon1	935	.
Mc12766	9892	10853	UUID=96_UGT344B12.intron	NA	.
Mc12766	9936	10853	UUID=99_UGT344B15.intron	NA	.
Mc12766	10216	10853	UUID=100_UGT344B15_v2.intron	NA	.
Mc12766	10216	10853	UUID=101_UGT344B15_v3.intron	NA	.
Mc12766	10216	10853	UUID=102_UGT344B15_v4.intron	NA	.
Mc12766	10216	10853	UUID=103_UGT344B16.intron	NA	.
Mc12766	10216	10853	UUID=104_UGT344B16_v2.intron	NA	.
Mc12766	10216	10853	UUID=105_UGT344B17.intron	NA	.
Mc12766	10216	10853	UUID=106_UGT344B17_v2.intron	NA	.
Mc12766	10216	10853	UUID=107_UGT344B17_v3.intron	NA	.
Mc12766	10216	10853	UUID=108_UGT344B17_v4.intron	NA	.
Mc12766	10216	10853	UUID=109_UGT344B18.intron	NA	.
Mc12766	10216	10853	UUID=110_UGT344B18_v2.intron	NA	.
Mc12766	10216	10853	UUID=111_UGT344B18_v3.intron	NA	.
Mc12766	10216	10853	UUID=112_UGT344B18_v4.intron	NA	.
Mc12766	10216	10853	UUID=113_UGT344B6.intron	NA	.
Mc12766	10216	10853	UUID=114_UGT344B6_v2.intron	NA	.
Mc12766	10216	10853	UUID=115_UGT344B6_v3.intron	NA	.
Mc12766	10216	10853	UUID=116_UGT344B7.intron	NA	.
Mc12766	10216	10853	UUID=97_UGT344B13.intron	NA	.
Mc12766	10216	10853	UUID=98_UGT344B14.intron	NA	.
Mc12766	10854	11113	UUID=96_UGT344B12_exon3	364	.
Mc12766	10854	11080	UUID=97_UGT344B13_exon2	342	.
Mc12766	10854	11077	UUID=98_UGT344B14_exon2	337	.
Mc12766	10854	11080	UUID=99_UGT344B15_exon3	331	.
Mc12766	10854	11080	UUID=100_UGT344B15_v2_exon2	342	.
Mc12766	10854	11221	UUID=101_UGT344B15_v3_exon2	499	.
Mc12766	10854	11077	UUID=102_UGT344B15_v4_exon2	337	.
Mc12766	10854	11080	UUID=103_UGT344B16_exon2	342	.
Mc12766	10854	11221	UUID=104_UGT344B16_v2_exon2	499	.
Mc12766	10854	11080	UUID=105_UGT344B17_exon2	342	.
Mc12766	10854	11080	UUID=106_UGT344B17_v2_exon2	342	.
Mc12766	10854	11221	UUID=107_UGT344B17_v3_exon2	499	.
Mc12766	10854	11080	UUID=108_UGT344B17_v4_exon2	342	.
Mc12766	10854	11080	UUID=109_UGT344B18_exon2	342	.
Mc12766	10854	11080	UUID=110_UGT344B18_v2_exon2	342	.
Mc12766	10854	11221	UUID=111_UGT344B18_v3_exon2	499	.
Mc12766	10854	11080	UUID=112_UGT344B18_v4_exon2	342	.
Mc12766	10854	11080	UUID=113_UGT344B6_exon2	342	.
Mc12766	10854	11080	UUID=114_UGT344B6_v2_exon2	342	.
Mc12766	10854	11221	UUID=115_UGT344B6_v3_exon2	499	.
Mc12766	10854	11113	UUID=116_UGT344B7_exon2	353	.
Mc12766	11081	11139	UUID=100_UGT344B15_v2.intron	NA	.
Mc12766	11081	11139	UUID=103_UGT344B16.intron	NA	.
Mc12766	11081	11139	UUID=105_UGT344B17.intron	NA	.
Mc12766	11081	11139	UUID=106_UGT344B17_v2.intron	NA	.
Mc12766	11081	11139	UUID=109_UGT344B18.intron	NA	.
Mc12766	11081	11139	UUID=110_UGT344B18_v2.intron	NA	.
Mc12766	11081	11139	UUID=113_UGT344B6.intron	NA	.
Mc12766	11081	11139	UUID=114_UGT344B6_v2.intron	NA	.
Mc12766	11081	11139	UUID=99_UGT344B15.intron	NA	.
Mc12766	11114	11139	UUID=116_UGT344B7.intron	NA	.
Mc12766	11114	11139	UUID=96_UGT344B12.intron	NA	.
Mc12766	11140	11225	UUID=96_UGT344B12_exon4	126	.
Mc12766	11140	11225	UUID=99_UGT344B15_exon4	126	.
Mc12766	11140	11221	UUID=100_UGT344B15_v2_exon3	108	.
Mc12766	11140	11221	UUID=103_UGT344B16_exon3	108	.
Mc12766	11140	11221	UUID=105_UGT344B17_exon3	108	.
Mc12766	11140	11222	UUID=106_UGT344B17_v2_exon3	110	.
Mc12766	11140	11221	UUID=109_UGT344B18_exon3	108	.
Mc12766	11140	11222	UUID=110_UGT344B18_v2_exon3	110	.
Mc12766	11140	11221	UUID=113_UGT344B6_exon3	108	.
Mc12766	11140	11222	UUID=114_UGT344B6_v2_exon3	110	.
Mc12766	11140	11225	UUID=116_UGT344B7_exon3	121	.
Mc13173	1	115	UUID=121_abc_g13453.t1.exon6	174	.
Mc13173	116	694	UUID=121_abc_g13453.t1.intron	NA	.
Mc13173	695	921	UUID=121_abc_g13453.t1.exon5	366	.
Mc13173	922	1070	UUID=121_abc_g13453.t1.intron	NA	.
Mc13173	1071	1239	UUID=121_abc_g13453.t1.exon4	291	.
Mc13173	1240	1963	UUID=121_abc_g13453.t1.intron	NA	.
Mc13173	1964	2064	UUID=121_abc_g13453.t1.exon3	176	.
Mc13173	2065	2323	UUID=121_abc_g13453.t1.intron	NA	.
Mc13173	2324	2479	UUID=121_abc_g13453.t1.exon2	267	.
Mc13173	2480	3098	UUID=121_abc_g13453.t1.intron	NA	.
Mc13173	3099	3918	UUID=121_abc_g13453.t1.exon1	1166	.
Mc13173	3919	6127	UUID=121_abc_g13453.t1_FLANKdown	.	.
Mc1318	0	9454	UUID=122_CYP307A2_FLANKup	.	.
Mc1318	9455	9808	UUID=122_CYP307A2_exon3	538	.
Mc1318	9809	10759	UUID=122_CYP307A2.intron	NA	.
Mc1318	10760	11626	UUID=122_CYP307A2_exon2	1269	.
Mc1318	11627	16701	UUID=122_CYP307A2.intron	NA	.
Mc1318	16702	17131	UUID=122_CYP307A2_exon1	667	.
Mc1318	17132	37131	UUID=122_CYP307A2_FLANKdown	.	.
Mc13295	0	732	UUID=123_abc_g9268.t1_FLANKup	.	.
Mc13295	733	819	UUID=123_abc_g9268.t1.exon2	161	.
Mc13295	820	894	UUID=123_abc_g9268.t1.intron	NA	.
Mc13295	895	1408	UUID=123_abc_g9268.t1.exon1	706	.
Mc13295	1409	6058	UUID=123_abc_g9268.t1_FLANKdown	.	.
Mc13447	0	324	UUID=124_abc_g2222.t1, UUID=125_abc_g2223.t1_FLANKup	.	.
Mc13447	325	447	UUID=124_abc_g2222.t1.exon5	158	.
Mc13447	448	568	UUID=124_abc_g2222.t1.intron	NA	.
Mc13447	569	712	UUID=124_abc_g2222.t1.exon12	228	.
Mc13447	713	1731	UUID=124_abc_g2222.t1.intron	NA	.
Mc13447	1732	1973	UUID=124_abc_g2222.t1.exon13	353	.
Mc13447	1734	1973	UUID=125_abc_g2223.t1.exon7	311	.
Mc13447	1974	2759	UUID=124_abc_g2222.t1.intron	NA	.
Mc13447	1974	2762	UUID=125_abc_g2223.t1.intron	NA	.
Mc13447	2760	3095	UUID=124_abc_g2222.t1.exon14	494	.
Mc13447	2763	3095	UUID=125_abc_g2223.t1.exon8	483	.
Mc13447	3096	4478	UUID=124_abc_g2222.t1.intron	NA	.
Mc13447	4479	4596	UUID=124_abc_g2222.t1.exon15	207	.
Mc13447	4597	5973	UUID=124_abc_g2222.t1, UUID=125_abc_g2223.t1_FLANKdown	.	.
Mc1365	0	11057	UUID=126_CYP4CH1_FLANKup	.	.
Mc1365	11058	11320	UUID=126_CYP4CH1_exon7	448	.
Mc1365	11321	11384	UUID=126_CYP4CH1.intron	NA	.
Mc1365	11385	11577	UUID=126_CYP4CH1_exon6	318	.
Mc1365	11578	11649	UUID=126_CYP4CH1.intron	NA	.
Mc1365	11650	11727	UUID=126_CYP4CH1_exon5	117	.
Mc1365	11728	12246	UUID=126_CYP4CH1.intron	NA	.
Mc1365	12247	12538	UUID=126_CYP4CH1_exon4	479	.
Mc1365	12539	12605	UUID=126_CYP4CH1.intron	NA	.
Mc1365	12606	12856	UUID=126_CYP4CH1_exon3	381	.
Mc1365	12857	12999	UUID=126_CYP4CH1.intron	NA	.
Mc1365	13000	13190	UUID=126_CYP4CH1_exon2	320	.
Mc1365	13191	13475	UUID=126_CYP4CH1.intron	NA	.
Mc1365	13476	13671	UUID=126_CYP4CH1_exon1	285	.
Mc1365	13672	33671	UUID=126_CYP4CH1_FLANKdown	.	.
Mc13738	0	1508	UUID=128_gst_g525.t1, UUID=127_gst_g13298.t1_FLANKup	.	.
Mc13738	1509	1795	UUID=128_gst_g525.t1.exon5	171	.
Mc13738	1796	2405	UUID=128_gst_g525.t1.intron	NA	.
Mc13738	2406	2546	UUID=128_gst_g525.t1.exon4	228	.
Mc13738	2547	3061	UUID=128_gst_g525.t1.intron	NA	.
Mc13738	3060	3220	UUID=127_gst_g13298.t1.exon3	226	.
Mc13738	3062	3226	UUID=128_gst_g525.t1.exon3	272	.
Mc13738	3221	3334	UUID=127_gst_g13298.t1.intron	NA	.
Mc13738	3227	3314	UUID=128_gst_g525.t1.intron	NA	.
Mc13738	3315	3457	UUID=128_gst_g525.t1.exon2	226	.
Mc13738	3335	3457	UUID=127_gst_g13298.t1.exon4	150	.
Mc13738	3458	3990	UUID=127_gst_g13298.t1.intron	NA	.
Mc13738	3458	3990	UUID=128_gst_g525.t1.intron	NA	.
Mc13738	3991	4259	UUID=127_gst_g13298.t1.exon5	202	.
Mc13738	3991	4409	UUID=128_gst_g525.t1.exon1	453	.
Mc13738	4410	10331	UUID=128_gst_g525.t1, UUID=127_gst_g13298.t1_FLANKdown	.	.
Mc13760	0	21	UUID=129_abc_g9268.t1_FLANKup	.	.
Mc13760	22	176	UUID=129_abc_g9268.t1.exon13	254	.
Mc13760	177	235	UUID=129_abc_g9268.t1.intron	NA	.
Mc13760	236	368	UUID=129_abc_g9268.t1.exon14	191	.
Mc13760	369	4974	UUID=129_abc_g9268.t1.intron	NA	.
Mc13760	4975	5183	UUID=129_abc_g9268.t1.exon15	268	.
Mc13760	5184	5792	UUID=129_abc_g9268.t1_FLANKdown	.	.
Mc14056	0	2207	UUID=137_UGT344K3, UUID=132_UGT344B15_v2, UUID=133_UGT344B16, UUID=134_UGT344B17, UUID=135_UGT344B18, UUID=136_UGT344B6_FLANKup	.	.
Mc14056	2208	2683	UUID=137_UGT344K3_exon2	719	.
Mc14056	2209	2434	UUID=132_UGT344B15_v2_exon2	152	.
Mc14056	2209	2434	UUID=133_UGT344B16_exon2	152	.
Mc14056	2209	2434	UUID=134_UGT344B17_exon2	152	.
Mc14056	2209	2434	UUID=135_UGT344B18_exon2	152	.
Mc14056	2209	2434	UUID=136_UGT344B6_exon2	152	.
Mc14056	2435	2499	UUID=132_UGT344B15_v2.intron	NA	.
Mc14056	2435	2499	UUID=133_UGT344B16.intron	NA	.
Mc14056	2435	2499	UUID=134_UGT344B17.intron	NA	.
Mc14056	2435	2499	UUID=135_UGT344B18.intron	NA	.
Mc14056	2435	2499	UUID=136_UGT344B6.intron	NA	.
Mc14056	2500	2975	UUID=132_UGT344B15_v2_exon3	158	.
Mc14056	2500	2975	UUID=133_UGT344B16_exon3	158	.
Mc14056	2500	2975	UUID=134_UGT344B17_exon3	158	.
Mc14056	2500	2975	UUID=135_UGT344B18_exon3	158	.
Mc14056	2500	2975	UUID=136_UGT344B6_exon3	158	.
Mc14056	2684	2817	UUID=137_UGT344K3.intron	NA	.
Mc14056	2818	3101	UUID=137_UGT344K3_exon3	409	.
Mc14056	3102	5638	UUID=137_UGT344K3, UUID=132_UGT344B15_v2, UUID=133_UGT344B16, UUID=134_UGT344B17, UUID=135_UGT344B18, UUID=136_UGT344B6_FLANKdown	.	.
Mc14102	0	300	UUID=138_est_g1892.t1_FLANKup	.	.
Mc14102	301	486	UUID=138_est_g1892.t1.exon5	294	.
Mc14102	487	1967	UUID=138_est_g1892.t1.intron	NA	.
Mc14102	1968	2127	UUID=138_est_g1892.t1.exon7	219	.
Mc14102	2128	2621	UUID=138_est_g1892.t1.intron	NA	.
Mc14102	2622	2778	UUID=138_est_g1892.t1.exon8	252	.
Mc14102	2779	2963	UUID=138_est_g1892.t1.intron	NA	.
Mc14102	2964	3132	UUID=138_est_g1892.t1.exon9	235	.
Mc14102	3133	3253	UUID=138_est_g1892.t1.intron	NA	.
Mc14102	3254	3386	UUID=138_est_g1892.t1.exon10	163	.
Mc14102	3387	3499	UUID=138_est_g1892.t1.intron	NA	.
Mc14102	3500	3702	UUID=138_est_g1892.t1.exon11	281	.
Mc14102	3703	5607	UUID=138_est_g1892.t1_FLANKdown	.	.
Mc14164	0	2151	UUID=139_abc_g2222.t1_FLANKup	.	.
Mc14164	2152	2722	UUID=139_abc_g2222.t1.exon6	935	.
Mc14164	2723	3899	UUID=139_abc_g2222.t1.intron	NA	.
Mc14164	3900	4532	UUID=139_abc_g2222.t1.exon9	928	.
Mc14164	4533	5573	UUID=139_abc_g2222.t1_FLANKdown	.	.
Mc14224	0	3020	UUID=140_UGT344D11_v2, UUID=141_UGT344D12_v2, UUID=142_UGT344D13_v2, UUID=143_UGT344D14, UUID=144_UGT344D14_v2, UUID=145_UGT344D15, UUID=146_UGT344D15_v2, UUID=147_UGT344D16_v2, UUID=149_UGT344D17_v2, UUID=151_UGT344D18, UUID=152_UGT344D18_v2, UUID=153_UGT344D19, UUID=154_UGT344D5, UUID=155_UGT344D7_v2, UUID=156_UGT344D7_v3, UUID=157_UGT344D8_v2, UUID=158_UGT344D9_FLANKup	.	.
Mc14224	3021	3376	UUID=140_UGT344D11_v2_exon2	342	.
Mc14224	3021	3376	UUID=141_UGT344D12_v2_exon2	342	.
Mc14224	3021	3376	UUID=142_UGT344D13_v2_exon2	342	.
Mc14224	3021	3376	UUID=143_UGT344D14_exon2	342	.
Mc14224	3021	3841	UUID=144_UGT344D14_v2_exon1	752	.
Mc14224	3021	3376	UUID=145_UGT344D15_exon2	342	.
Mc14224	3021	3841	UUID=146_UGT344D15_v2_exon1	752	.
Mc14224	3021	3376	UUID=147_UGT344D16_v2_exon2	342	.
Mc14224	3021	3376	UUID=149_UGT344D17_v2_exon2	342	.
Mc14224	3021	3376	UUID=151_UGT344D18_exon2	342	.
Mc14224	3021	3835	UUID=152_UGT344D18_v2_exon1	741	.
Mc14224	3021	3376	UUID=153_UGT344D19_exon2	342	.
Mc14224	3021	3376	UUID=154_UGT344D5_exon2	342	.
Mc14224	3021	3376	UUID=155_UGT344D7_v2_exon2	342	.
Mc14224	3021	3841	UUID=156_UGT344D7_v3_exon1	752	.
Mc14224	3021	3376	UUID=157_UGT344D8_v2_exon2	342	.
Mc14224	3021	3376	UUID=158_UGT344D9_exon2	342	.
Mc14224	3377	5400	UUID=140_UGT344D11_v2.intron	NA	.
Mc14224	3377	5304	UUID=141_UGT344D12_v2.intron	NA	.
Mc14224	3377	5304	UUID=142_UGT344D13_v2.intron	NA	.
Mc14224	3377	5304	UUID=143_UGT344D14.intron	NA	.
Mc14224	3377	5304	UUID=145_UGT344D15.intron	NA	.
Mc14224	3377	5304	UUID=147_UGT344D16_v2.intron	NA	.
Mc14224	3377	5304	UUID=149_UGT344D17_v2.intron	NA	.
Mc14224	3377	5304	UUID=151_UGT344D18.intron	NA	.
Mc14224	3377	5304	UUID=153_UGT344D19.intron	NA	.
Mc14224	3377	5400	UUID=154_UGT344D5.intron	NA	.
Mc14224	3377	5400	UUID=155_UGT344D7_v2.intron	NA	.
Mc14224	3377	5400	UUID=157_UGT344D8_v2.intron	NA	.
Mc14224	3377	5304	UUID=158_UGT344D9.intron	NA	.
Mc14224	3836	5304	UUID=152_UGT344D18_v2.intron	NA	.
Mc14224	3842	5304	UUID=144_UGT344D14_v2.intron	NA	.
Mc14224	3842	5304	UUID=146_UGT344D15_v2.intron	NA	.
Mc14224	3842	5418	UUID=156_UGT344D7_v3.intron	NA	.
Mc14224	5305	5538	UUID=141_UGT344D12_v2_exon5	311	.
Mc14224	5305	5538	UUID=142_UGT344D13_v2_exon5	311	.
Mc14224	5305	5538	UUID=143_UGT344D14_exon5	311	.
Mc14224	5305	5538	UUID=144_UGT344D14_v2_exon3	311	.
Mc14224	5305	5538	UUID=145_UGT344D15_exon5	311	.
Mc14224	5305	5538	UUID=146_UGT344D15_v2_exon3	311	.
Mc14224	5305	5538	UUID=147_UGT344D16_v2_exon5	311	.
Mc14224	5305	5538	UUID=149_UGT344D17_v2_exon5	311	.
Mc14224	5305	5538	UUID=151_UGT344D18_exon5	311	.
Mc14224	5305	5538	UUID=152_UGT344D18_v2_exon3	311	.
Mc14224	5305	5538	UUID=153_UGT344D19_exon5	311	.
Mc14224	5305	5538	UUID=158_UGT344D9_exon5	311	.
Mc14224	5401	5538	UUID=140_UGT344D11_v2_exon5	200	.
Mc14224	5401	5538	UUID=154_UGT344D5_exon5	200	.
Mc14224	5401	5538	UUID=155_UGT344D7_v2_exon5	200	.
Mc14224	5401	5538	UUID=157_UGT344D8_v2_exon5	200	.
Mc14224	5419	5538	UUID=156_UGT344D7_v3_exon3	183	.
Mc14224	5539	5541	UUID=140_UGT344D11_v2, UUID=141_UGT344D12_v2, UUID=142_UGT344D13_v2, UUID=143_UGT344D14, UUID=144_UGT344D14_v2, UUID=145_UGT344D15, UUID=146_UGT344D15_v2, UUID=147_UGT344D16_v2, UUID=149_UGT344D17_v2, UUID=151_UGT344D18, UUID=152_UGT344D18_v2, UUID=153_UGT344D19, UUID=154_UGT344D5, UUID=155_UGT344D7_v2, UUID=156_UGT344D7_v3, UUID=157_UGT344D8_v2, UUID=158_UGT344D9_FLANKdown	.	.
Mc14268	0	3289	UUID=159_UGT344C10, UUID=160_UGT344C6_FLANKup	.	.
Mc14268	3290	3860	UUID=159_UGT344C10_exon1	863	.
Mc14268	3518	3860	UUID=160_UGT344C6_exon1	529	.
Mc14268	3861	3920	UUID=159_UGT344C10.intron	NA	.
Mc14268	3861	3920	UUID=160_UGT344C6.intron	NA	.
Mc14268	3921	4141	UUID=159_UGT344C10_exon2	348	.
Mc14268	3921	4141	UUID=160_UGT344C6_exon2	348	.
Mc14268	4142	5527	UUID=159_UGT344C10, UUID=160_UGT344C6_FLANKdown	.	.
Mc14287	1	327	UUID=161_abc_g2222.t1.exon9	582	.
Mc14287	328	705	UUID=161_abc_g2222.t1.intron	NA	.
Mc14287	706	1305	UUID=161_abc_g2222.t1.exon10	953	.
Mc14287	1306	3561	UUID=161_abc_g2222.t1.intron	NA	.
Mc14287	3562	4022	UUID=161_abc_g2222.t1.exon10	769	.
Mc14287	4023	4574	UUID=161_abc_g2222.t1.intron	NA	.
Mc14287	4575	4708	UUID=161_abc_g2222.t1.exon11	215	.
Mc14287	4709	5514	UUID=161_abc_g2222.t1_FLANKdown	.	.
Mc14611	0	982	UUID=164_est_g1892.t1_FLANKup	.	.
Mc14611	983	1136	UUID=164_est_g1892.t1.exon4	230	.
Mc14611	1137	1226	UUID=164_est_g1892.t1.intron	NA	.
Mc14611	1227	1362	UUID=164_est_g1892.t1.exon3	191	.
Mc14611	1363	5086	UUID=164_est_g1892.t1.intron	NA	.
Mc14611	5087	5237	UUID=164_est_g1892.t1.exon2	213	.
Mc14611	5238	8724	UUID=164_est_g1892.t1_FLANKdown	.	.
Mc14617	0	3649	UUID=165_CYP380C19, UUID=166_CYP380C38, UUID=167_CYP380C40_FLANKup	.	.
Mc14617	3650	3811	UUID=165_CYP380C19_exon1	200	.
Mc14617	3812	4529	UUID=165_CYP380C19.intron	NA	.
Mc14617	3888	3993	UUID=166_CYP380C38_exon2	158	.
Mc14617	3888	3999	UUID=167_CYP380C40_exon2	163	.
Mc14617	3994	4306	UUID=166_CYP380C38.intron	NA	.
Mc14617	4000	4831	UUID=167_CYP380C40.intron	NA	.
Mc14617	4307	4400	UUID=166_CYP380C38_exon3	135	.
Mc14617	4530	4718	UUID=165_CYP380C19_exon4	239	.
Mc14617	4832	4901	UUID=167_CYP380C40_exon5	113	.
Mc14617	4902	5005	UUID=167_CYP380C40.intron	NA	.
Mc14617	5006	5128	UUID=167_CYP380C40_exon6	134	.
Mc14617	5129	7881	UUID=165_CYP380C19, UUID=166_CYP380C38, UUID=167_CYP380C40_FLANKdown	.	.
Mc14747	1	201	UUID=168_CYP302A1_exon5	305	.
Mc14747	202	855	UUID=168_CYP302A1.intron	NA	.
Mc14747	856	1061	UUID=168_CYP302A1_exon6	315	.
Mc14747	1062	5306	UUID=168_CYP302A1_FLANKdown	.	.
Mc14848	0	1824	UUID=169_CYP4CH3_FLANKup	.	.
Mc14848	1825	2124	UUID=169_CYP4CH3_exon4	494	.
Mc14848	2125	2200	UUID=169_CYP4CH3.intron	NA	.
Mc14848	2201	2453	UUID=169_CYP4CH3_exon3	407	.
Mc14848	2454	5265	UUID=169_CYP4CH3_FLANKdown	.	.
Mc1503	9987	29986	UUID=172_CYP353B1_FLANKup	.	.
Mc1503	29987	30193	UUID=172_CYP353B1_exon7	344	.
Mc1503	30194	30262	UUID=172_CYP353B1.intron	NA	.
Mc1503	30263	30468	UUID=172_CYP353B1_exon6	331	.
Mc1503	30469	30532	UUID=172_CYP353B1.intron	NA	.
Mc1503	30533	30664	UUID=172_CYP353B1_exon5	211	.
Mc1503	30665	30720	UUID=172_CYP353B1.intron	NA	.
Mc1503	30721	30907	UUID=172_CYP353B1_exon4	274	.
Mc1503	30908	30990	UUID=172_CYP353B1.intron	NA	.
Mc1503	30991	31177	UUID=172_CYP353B1_exon3	296	.
Mc1503	31178	31923	UUID=172_CYP353B1.intron	NA	.
Mc1503	31924	32155	UUID=172_CYP353B1_exon2	379	.
Mc1503	32156	32223	UUID=172_CYP353B1.intron	NA	.
Mc1503	32224	32318	UUID=172_CYP353B1_exon1	159	.
Mc1503	32319	42901	UUID=172_CYP353B1_FLANKdown	.	.
Mc15055	0	3321	UUID=173_UGT344B12, UUID=174_UGT344B13, UUID=176_UGT344B15, UUID=177_UGT344B15_v2, UUID=178_UGT344B15_v3, UUID=179_UGT344B15_v4, UUID=180_UGT344B16, UUID=181_UGT344B16_v2, UUID=182_UGT344B17, UUID=183_UGT344B17_v2, UUID=184_UGT344B17_v3, UUID=185_UGT344B17_v4, UUID=186_UGT344B18, UUID=187_UGT344B18_v2, UUID=188_UGT344B18_v3, UUID=189_UGT344B18_v4, UUID=190_UGT344B6, UUID=191_UGT344B6_v2, UUID=192…	.	.
Mc15055	3322	3836	UUID=173_UGT344B12_exon1	608	.
Mc15055	3322	4160	UUID=174_UGT344B13_exon1	924	.
Mc15055	3322	3880	UUID=176_UGT344B15_exon1	662	.
Mc15055	3322	4160	UUID=177_UGT344B15_v2_exon1	929	.
Mc15055	3322	4160	UUID=178_UGT344B15_v3_exon1	885	.
Mc15055	3322	4160	UUID=179_UGT344B15_v4_exon1	924	.
Mc15055	3322	4160	UUID=180_UGT344B16_exon1	929	.
Mc15055	3322	4160	UUID=181_UGT344B16_v2_exon1	885	.
Mc15055	3322	4160	UUID=182_UGT344B17_exon1	929	.
Mc15055	3322	4160	UUID=183_UGT344B17_v2_exon1	942	.
Mc15055	3322	4160	UUID=184_UGT344B17_v3_exon1	885	.
Mc15055	3322	4160	UUID=185_UGT344B17_v4_exon1	924	.
Mc15055	3322	4160	UUID=186_UGT344B18_exon1	929	.
Mc15055	3322	4160	UUID=187_UGT344B18_v2_exon1	942	.
Mc15055	3322	4160	UUID=188_UGT344B18_v3_exon1	885	.
Mc15055	3322	4160	UUID=189_UGT344B18_v4_exon1	924	.
Mc15055	3322	4160	UUID=190_UGT344B6_exon1	929	.
Mc15055	3322	4160	UUID=191_UGT344B6_v2_exon1	942	.
Mc15055	3322	4160	UUID=192_UGT344B6_v3_exon1	885	.
Mc15055	3346	4160	UUID=175_UGT344B14_exon1	885	.
Mc15055	3346	4160	UUID=193_UGT344B7_exon1	902	.
Mc15055	3837	4805	UUID=173_UGT344B12.intron	NA	.
Mc15055	3881	4805	UUID=176_UGT344B15.intron	NA	.
Mc15055	4161	4805	UUID=174_UGT344B13.intron	NA	.
Mc15055	4161	4805	UUID=175_UGT344B14.intron	NA	.
Mc15055	4161	4805	UUID=177_UGT344B15_v2.intron	NA	.
Mc15055	4161	4805	UUID=178_UGT344B15_v3.intron	NA	.
Mc15055	4161	4805	UUID=179_UGT344B15_v4.intron	NA	.
Mc15055	4161	4805	UUID=180_UGT344B16.intron	NA	.
Mc15055	4161	4805	UUID=181_UGT344B16_v2.intron	NA	.
Mc15055	4161	4805	UUID=182_UGT344B17.intron	NA	.
Mc15055	4161	4805	UUID=183_UGT344B17_v2.intron	NA	.
Mc15055	4161	4805	UUID=184_UGT344B17_v3.intron	NA	.
Mc15055	4161	4805	UUID=185_UGT344B17_v4.intron	NA	.
Mc15055	4161	4805	UUID=186_UGT344B18.intron	NA	.
Mc15055	4161	4805	UUID=187_UGT344B18_v2.intron	NA	.
Mc15055	4161	4805	UUID=188_UGT344B18_v3.intron	NA	.
Mc15055	4161	4805	UUID=189_UGT344B18_v4.intron	NA	.
Mc15055	4161	4805	UUID=190_UGT344B6.intron	NA	.
Mc15055	4161	4805	UUID=191_UGT344B6_v2.intron	NA	.
Mc15055	4161	4805	UUID=192_UGT344B6_v3.intron	NA	.
Mc15055	4161	4805	UUID=193_UGT344B7.intron	NA	.
Mc15055	4806	5065	UUID=173_UGT344B12_exon3	353	.
Mc15055	4806	5032	UUID=174_UGT344B13_exon2	331	.
Mc15055	4806	5029	UUID=175_UGT344B14_exon2	326	.
Mc15055	4806	5032	UUID=176_UGT344B15_exon3	320	.
Mc15055	4806	5032	UUID=177_UGT344B15_v2_exon2	331	.
Mc15055	4806	5173	UUID=178_UGT344B15_v3_exon2	488	.
Mc15055	4806	5029	UUID=179_UGT344B15_v4_exon2	326	.
Mc15055	4806	5032	UUID=180_UGT344B16_exon2	331	.
Mc15055	4806	5173	UUID=181_UGT344B16_v2_exon2	488	.
Mc15055	4806	5032	UUID=182_UGT344B17_exon2	331	.
Mc15055	4806	5032	UUID=183_UGT344B17_v2_exon2	331	.
Mc15055	4806	5173	UUID=184_UGT344B17_v3_exon2	488	.
Mc15055	4806	5032	UUID=185_UGT344B17_v4_exon2	331	.
Mc15055	4806	5032	UUID=186_UGT344B18_exon2	331	.
Mc15055	4806	5032	UUID=187_UGT344B18_v2_exon2	331	.
Mc15055	4806	5173	UUID=188_UGT344B18_v3_exon2	488	.
Mc15055	4806	5032	UUID=189_UGT344B18_v4_exon2	331	.
Mc15055	4806	5032	UUID=190_UGT344B6_exon2	331	.
Mc15055	4806	5032	UUID=191_UGT344B6_v2_exon2	331	.
Mc15055	4806	5173	UUID=192_UGT344B6_v3_exon2	488	.
Mc15055	4806	5065	UUID=193_UGT344B7_exon2	337	.
Mc15055	5033	5091	UUID=176_UGT344B15.intron	NA	.
Mc15055	5033	5091	UUID=177_UGT344B15_v2.intron	NA	.
Mc15055	5033	5091	UUID=180_UGT344B16.intron	NA	.
Mc15055	5033	5091	UUID=182_UGT344B17.intron	NA	.
Mc15055	5033	5091	UUID=183_UGT344B17_v2.intron	NA	.
Mc15055	5033	5091	UUID=186_UGT344B18.intron	NA	.
Mc15055	5033	5091	UUID=187_UGT344B18_v2.intron	NA	.
Mc15055	5033	5091	UUID=190_UGT344B6.intron	NA	.
Mc15055	5033	5091	UUID=191_UGT344B6_v2.intron	NA	.
Mc15055	5066	5091	UUID=173_UGT344B12.intron	NA	.
Mc15055	5066	5091	UUID=193_UGT344B7.intron	NA	.
Mc15055	5092	5177	UUID=173_UGT344B12_exon4	126	.
Mc15055	5092	5177	UUID=176_UGT344B15_exon4	126	.
Mc15055	5092	5173	UUID=177_UGT344B15_v2_exon3	108	.
Mc15055	5092	5173	UUID=180_UGT344B16_exon3	108	.
Mc15055	5092	5173	UUID=182_UGT344B17_exon3	108	.
Mc15055	5092	5174	UUID=183_UGT344B17_v2_exon3	110	.
Mc15055	5092	5173	UUID=186_UGT344B18_exon3	108	.
Mc15055	5092	5174	UUID=187_UGT344B18_v2_exon3	110	.
Mc15055	5092	5173	UUID=190_UGT344B6_exon3	108	.
Mc15055	5092	5174	UUID=191_UGT344B6_v2_exon3	110	.
Mc15055	5092	5177	UUID=193_UGT344B7_exon3	121	.
Mc1522	18656	38655	UUID=195_CYP15A1_FLANKup	.	.
Mc1522	38656	38909	UUID=195_CYP15A1_exon2	309	.
Mc1522	38910	40073	UUID=195_CYP15A1.intron	NA	.
Mc1522	40074	40216	UUID=195_CYP15A1_exon7	193	.
Mc1522	40217	42711	UUID=195_CYP15A1_FLANKdown	.	.
Mc15235	0	1573	UUID=197_CYP380C37, UUID=198_CYP380C40, UUID=196_CYP380C19_FLANKup	.	.
Mc15235	1574	1678	UUID=197_CYP380C37_exon8	134	.
Mc15235	1574	1678	UUID=198_CYP380C40_exon8	139	.
Mc15235	1679	2069	UUID=197_CYP380C37.intron	NA	.
Mc15235	1679	2066	UUID=198_CYP380C40.intron	NA	.
Mc15235	1772	1840	UUID=196_CYP380C19_exon9	89.8	.
Mc15235	1841	2066	UUID=196_CYP380C19.intron	NA	.
Mc15235	2067	2232	UUID=196_CYP380C19_exon10	224	.
Mc15235	2067	2232	UUID=198_CYP380C40_exon10	219	.
Mc15235	2070	2232	UUID=197_CYP380C37_exon10	191	.
Mc15235	2233	2574	UUID=196_CYP380C19.intron	NA	.
Mc15235	2233	2297	UUID=198_CYP380C40.intron	NA	.
Mc15235	2298	2483	UUID=198_CYP380C40_exon11	211	.
Mc15235	2575	2778	UUID=196_CYP380C19_exon12	228	.
Mc15235	2779	5092	UUID=197_CYP380C37, UUID=198_CYP380C40, UUID=196_CYP380C19_FLANKdown	.	.
Mc1538	0	2471	UUID=200_CYP301B1_FLANKup	.	.
Mc1538	2472	2584	UUID=200_CYP301B1_exon10	193	.
Mc1538	2585	2673	UUID=200_CYP301B1.intron	NA	.
Mc1538	2674	2873	UUID=200_CYP301B1_exon9	342	.
Mc1538	2874	3129	UUID=200_CYP301B1.intron	NA	.
Mc1538	3130	3215	UUID=200_CYP301B1_exon8	148	.
Mc1538	3216	3311	UUID=200_CYP301B1.intron	NA	.
Mc1538	3312	3481	UUID=200_CYP301B1_exon7	259	.
Mc1538	3482	3560	UUID=200_CYP301B1.intron	NA	.
Mc1538	3561	3728	UUID=200_CYP301B1_exon6	278	.
Mc1538	3729	4520	UUID=200_CYP301B1.intron	NA	.
Mc1538	4521	4721	UUID=200_CYP301B1_exon5	355	.
Mc1538	4722	4800	UUID=200_CYP301B1.intron	NA	.
Mc1538	4801	4879	UUID=200_CYP301B1_exon4	141	.
Mc1538	4880	6569	UUID=200_CYP301B1.intron	NA	.
Mc1538	6570	6685	UUID=200_CYP301B1_exon3	193	.
Mc1538	6686	7031	UUID=200_CYP301B1.intron	NA	.
Mc1538	7032	7286	UUID=200_CYP301B1_exon2	422	.
Mc1538	7287	8375	UUID=200_CYP301B1.intron	NA	.
Mc1538	8376	8560	UUID=200_CYP301B1_exon1	292	.
Mc1538	8561	13792	UUID=199_CYP301A1_FLANKup,UUID=200_CYP301B1_FLANKdown	.	.
Mc1538	13793	13910	UUID=199_CYP301A1_exon9	196	.
Mc1538	13911	14130	UUID=199_CYP301A1.intron	NA	.
Mc1538	14131	14330	UUID=199_CYP301A1_exon8	331	.
Mc1538	14331	15153	UUID=199_CYP301A1.intron	NA	.
Mc1538	15154	15239	UUID=199_CYP301A1_exon7	143	.
Mc1538	15240	15292	UUID=199_CYP301A1.intron	NA	.
Mc1538	15293	15462	UUID=199_CYP301A1_exon6	276	.
Mc1538	15463	16209	UUID=199_CYP301A1.intron	NA	.
Mc1538	16210	16378	UUID=199_CYP301A1_exon5	296	.
Mc1538	16379	18114	UUID=199_CYP301A1.intron	NA	.
Mc1538	18115	18394	UUID=199_CYP301A1_exon4	479	.
Mc1538	18395	18526	UUID=199_CYP301A1.intron	NA	.
Mc1538	18527	18640	UUID=199_CYP301A1_exon3	189	.
Mc1538	18641	18749	UUID=199_CYP301A1.intron	NA	.
Mc1538	18750	18992	UUID=199_CYP301A1_exon2	405	.
Mc1538	18993	19892	UUID=199_CYP301A1.intron	NA	.
Mc1538	19893	20094	UUID=199_CYP301A1_exon1	329	.
Mc1538	20095	40094	UUID=199_CYP301A1_FLANKdown	.	.
Mc15518	0	860	UUID=201_abc_g2222.t1_FLANKup	.	.
Mc15518	861	994	UUID=201_abc_g2222.t1.exon11	231	.
Mc15518	995	1534	UUID=201_abc_g2222.t1.intron	NA	.
Mc15518	1535	2582	UUID=201_abc_g2222.t1.exon10	1768	.
Mc15518	2583	2961	UUID=201_abc_g2222.t1.intron	NA	.
Mc15518	2962	3578	UUID=201_abc_g2222.t1.exon9	1096	.
Mc15518	3579	4976	UUID=201_abc_g2222.t1_FLANKdown	.	.
Mc15570	0	629	UUID=202_CYP380C34, UUID=203_CYP380C37, UUID=204_CYP380C40_FLANKup	.	.
Mc15570	630	820	UUID=202_CYP380C34_exon4	303	.
Mc15570	821	898	UUID=202_CYP380C34.intron	NA	.
Mc15570	899	968	UUID=202_CYP380C34_exon5	119	.
Mc15570	969	1207	UUID=202_CYP380C34.intron	NA	.
Mc15570	1208	1335	UUID=202_CYP380C34_exon6	187	.
Mc15570	1235	1333	UUID=203_CYP380C37_exon6	117	.
Mc15570	1334	2799	UUID=203_CYP380C37.intron	NA	.
Mc15570	1336	2798	UUID=202_CYP380C34.intron	NA	.
Mc15570	2799	2904	UUID=202_CYP380C34_exon8	185	.
Mc15570	2800	2907	UUID=203_CYP380C37_exon8	122	.
Mc15570	2905	2983	UUID=202_CYP380C34.intron	NA	.
Mc15570	2908	3466	UUID=203_CYP380C37.intron	NA	.
Mc15570	2984	3057	UUID=202_CYP380C34_exon9	132	.
Mc15570	2985	3053	UUID=204_CYP380C40_exon9	95.3	.
Mc15570	3054	3466	UUID=204_CYP380C40.intron	NA	.
Mc15570	3058	3230	UUID=202_CYP380C34.intron	NA	.
Mc15570	3231	3398	UUID=202_CYP380C34_exon10	250	.
Mc15570	3399	3462	UUID=202_CYP380C34.intron	NA	.
Mc15570	3463	3651	UUID=202_CYP380C34_exon11	305	.
Mc15570	3467	3651	UUID=203_CYP380C37_exon11	243	.
Mc15570	3467	3652	UUID=204_CYP380C40_exon11	195	.
Mc15570	3652	3751	UUID=202_CYP380C34.intron	NA	.
Mc15570	3653	3749	UUID=204_CYP380C40.intron	NA	.
Mc15570	3750	3925	UUID=204_CYP380C40_exon12	226	.
Mc15570	3752	3937	UUID=202_CYP380C34_exon12	322	.
Mc15570	3938	4962	UUID=202_CYP380C34, UUID=203_CYP380C37, UUID=204_CYP380C40_FLANKdown	.	.
Mc15604	0	1340	UUID=205_abc_g5080.t1_FLANKup	.	.
Mc15604	1341	1506	UUID=205_abc_g5080.t1.exon9	291	.
Mc15604	1507	1603	UUID=205_abc_g5080.t1.intron	NA	.
Mc15604	1604	1719	UUID=205_abc_g5080.t1.exon8	187	.
Mc15604	1720	2114	UUID=205_abc_g5080.t1.intron	NA	.
Mc15604	2115	2356	UUID=205_abc_g5080.t1.exon6	392	.
Mc15604	2357	2548	UUID=205_abc_g5080.t1.intron	NA	.
Mc15604	2549	2694	UUID=205_abc_g5080.t1.exon5	259	.
Mc15604	2695	2772	UUID=205_abc_g5080.t1.intron	NA	.
Mc15604	2773	2962	UUID=205_abc_g5080.t1.exon4	313	.
Mc15604	2963	3232	UUID=205_abc_g5080.t1.intron	NA	.
Mc15604	3233	3350	UUID=205_abc_g5080.t1.exon3	196	.
Mc15604	3351	3420	UUID=205_abc_g5080.t1.intron	NA	.
Mc15604	3421	3582	UUID=205_abc_g5080.t1.exon2	213	.
Mc15604	3583	4007	UUID=205_abc_g5080.t1.intron	NA	.
Mc15604	4008	4400	UUID=205_abc_g5080.t1.exon1	363	.
Mc15604	4401	4950	UUID=205_abc_g5080.t1_FLANKdown	.	.
Mc15771	0	687	UUID=206_UGT344D11, UUID=208_UGT344D12, UUID=210_UGT344D12_v3, UUID=211_UGT344D13, UUID=213_UGT344D13_v3, UUID=216_UGT344D14_v3, UUID=219_UGT344D16, UUID=222_UGT344D16_v4, UUID=223_UGT344D17, UUID=226_UGT344D17_v4, UUID=232_UGT344D7, UUID=235_UGT344D8, UUID=229_UGT344D18_v3, UUID=207_UGT344D11_v2, UUID=209_UGT344D12_v2, UUID=212_UGT344D13_v2, UUID=214_UGT344D14, UUID=217_UGT344D15, UUID=220_UGT34…	.	.
Mc15771	688	1508	UUID=206_UGT344D11_exon1	1018	.
Mc15771	688	1508	UUID=208_UGT344D12_exon1	1018	.
Mc15771	688	1508	UUID=210_UGT344D12_v3_exon1	749	.
Mc15771	688	1508	UUID=211_UGT344D13_exon1	1018	.
Mc15771	688	1508	UUID=213_UGT344D13_v3_exon1	749	.
Mc15771	688	1508	UUID=216_UGT344D14_v3_exon1	749	.
Mc15771	688	1508	UUID=219_UGT344D16_exon1	1018	.
Mc15771	688	1508	UUID=222_UGT344D16_v4_exon1	749	.
Mc15771	688	1508	UUID=223_UGT344D17_exon1	1018	.
Mc15771	688	1508	UUID=226_UGT344D17_v4_exon1	749	.
Mc15771	688	1508	UUID=232_UGT344D7_exon1	1018	.
Mc15771	688	1508	UUID=235_UGT344D8_exon1	1018	.
Mc15771	705	1508	UUID=229_UGT344D18_v3_exon1	739	.
Mc15771	1152	1505	UUID=207_UGT344D11_v2_exon2	333	.
Mc15771	1152	1505	UUID=209_UGT344D12_v2_exon2	333	.
Mc15771	1152	1505	UUID=212_UGT344D13_v2_exon2	333	.
Mc15771	1152	1505	UUID=214_UGT344D14_exon2	333	.
Mc15771	1152	1505	UUID=217_UGT344D15_exon2	333	.
Mc15771	1152	1505	UUID=220_UGT344D16_v2_exon2	333	.
Mc15771	1152	1505	UUID=224_UGT344D17_v2_exon2	333	.
Mc15771	1152	1505	UUID=227_UGT344D18_exon2	333	.
Mc15771	1152	1505	UUID=230_UGT344D19_exon2	333	.
Mc15771	1152	1505	UUID=231_UGT344D5_exon2	333	.
Mc15771	1152	1505	UUID=233_UGT344D7_v2_exon2	333	.
Mc15771	1152	1505	UUID=236_UGT344D8_v2_exon2	333	.
Mc15771	1152	1505	UUID=237_UGT344D9_exon2	333	.
Mc15771	1506	3769	UUID=207_UGT344D11_v2.intron	NA	.
Mc15771	1506	3769	UUID=209_UGT344D12_v2.intron	NA	.
Mc15771	1506	3769	UUID=212_UGT344D13_v2.intron	NA	.
Mc15771	1506	3769	UUID=214_UGT344D14.intron	NA	.
Mc15771	1506	3769	UUID=217_UGT344D15.intron	NA	.
Mc15771	1506	3769	UUID=220_UGT344D16_v2.intron	NA	.
Mc15771	1506	3769	UUID=224_UGT344D17_v2.intron	NA	.
Mc15771	1506	3769	UUID=227_UGT344D18.intron	NA	.
Mc15771	1506	3769	UUID=230_UGT344D19.intron	NA	.
Mc15771	1506	3769	UUID=231_UGT344D5.intron	NA	.
Mc15771	1506	3769	UUID=233_UGT344D7_v2.intron	NA	.
Mc15771	1506	3769	UUID=236_UGT344D8_v2.intron	NA	.
Mc15771	1506	3769	UUID=237_UGT344D9.intron	NA	.
Mc15771	1509	3770	UUID=206_UGT344D11.intron	NA	.
Mc15771	1509	3770	UUID=208_UGT344D12.intron	NA	.
Mc15771	1509	3769	UUID=210_UGT344D12_v3.intron	NA	.
Mc15771	1509	3770	UUID=211_UGT344D13.intron	NA	.
Mc15771	1509	3769	UUID=213_UGT344D13_v3.intron	NA	.
Mc15771	1509	3769	UUID=216_UGT344D14_v3.intron	NA	.
Mc15771	1509	3770	UUID=219_UGT344D16.intron	NA	.
Mc15771	1509	3769	UUID=222_UGT344D16_v4.intron	NA	.
Mc15771	1509	3770	UUID=223_UGT344D17.intron	NA	.
Mc15771	1509	3769	UUID=226_UGT344D17_v4.intron	NA	.
Mc15771	1509	3769	UUID=229_UGT344D18_v3.intron	NA	.
Mc15771	1509	3770	UUID=232_UGT344D7.intron	NA	.
Mc15771	1509	3770	UUID=235_UGT344D8.intron	NA	.
Mc15771	3770	3990	UUID=207_UGT344D11_v2_exon3	359	.
Mc15771	3770	3990	UUID=209_UGT344D12_v2_exon3	359	.
Mc15771	3770	3990	UUID=210_UGT344D12_v3_exon2	320	.
Mc15771	3770	3990	UUID=212_UGT344D13_v2_exon3	359	.
Mc15771	3770	3990	UUID=213_UGT344D13_v3_exon2	320	.
Mc15771	3770	3990	UUID=214_UGT344D14_exon3	359	.
Mc15771	3770	3990	UUID=215_UGT344D14_v2_exon2	359	.
Mc15771	3770	3990	UUID=216_UGT344D14_v3_exon2	320	.
Mc15771	3770	3990	UUID=217_UGT344D15_exon3	359	.
Mc15771	3770	3990	UUID=218_UGT344D15_v2_exon2	359	.
Mc15771	3770	3990	UUID=220_UGT344D16_v2_exon3	359	.
Mc15771	3770	3990	UUID=221_UGT344D16_v3_exon3	359	.
Mc15771	3770	3990	UUID=222_UGT344D16_v4_exon2	320	.
Mc15771	3770	3990	UUID=224_UGT344D17_v2_exon3	359	.
Mc15771	3770	3990	UUID=225_UGT344D17_v3_exon3	359	.
Mc15771	3770	3990	UUID=226_UGT344D17_v4_exon2	320	.
Mc15771	3770	3990	UUID=227_UGT344D18_exon3	359	.
Mc15771	3770	3990	UUID=228_UGT344D18_v2_exon2	359	.
Mc15771	3770	3990	UUID=229_UGT344D18_v3_exon2	320	.
Mc15771	3770	3990	UUID=230_UGT344D19_exon3	359	.
Mc15771	3770	3990	UUID=231_UGT344D5_exon3	359	.
Mc15771	3770	3990	UUID=233_UGT344D7_v2_exon3	359	.
Mc15771	3770	3990	UUID=234_UGT344D7_v3_exon2	359	.
Mc15771	3770	3990	UUID=236_UGT344D8_v2_exon3	359	.
Mc15771	3770	3990	UUID=237_UGT344D9_exon3	359	.
Mc15771	3771	3990	UUID=206_UGT344D11_exon2	346	.
Mc15771	3771	3990	UUID=208_UGT344D12_exon2	346	.
Mc15771	3771	3990	UUID=211_UGT344D13_exon2	346	.
Mc15771	3771	3990	UUID=219_UGT344D16_exon2	346	.
Mc15771	3771	3990	UUID=223_UGT344D17_exon2	346	.
Mc15771	3771	3990	UUID=232_UGT344D7_exon2	346	.
Mc15771	3771	3990	UUID=235_UGT344D8_exon2	346	.
Mc15771	3991	4082	UUID=206_UGT344D11.intron	NA	.
Mc15771	3991	4419	UUID=207_UGT344D11_v2.intron	NA	.
Mc15771	3991	4082	UUID=208_UGT344D12.intron	NA	.
Mc15771	3991	4419	UUID=209_UGT344D12_v2.intron	NA	.
Mc15771	3991	4083	UUID=210_UGT344D12_v3.intron	NA	.
Mc15771	3991	4082	UUID=211_UGT344D13.intron	NA	.
Mc15771	3991	4419	UUID=212_UGT344D13_v2.intron	NA	.
Mc15771	3991	4076	UUID=213_UGT344D13_v3.intron	NA	.
Mc15771	3991	4419	UUID=214_UGT344D14.intron	NA	.
Mc15771	3991	4082	UUID=215_UGT344D14_v2.intron	NA	.
Mc15771	3991	4076	UUID=216_UGT344D14_v3.intron	NA	.
Mc15771	3991	4419	UUID=217_UGT344D15.intron	NA	.
Mc15771	3991	4082	UUID=218_UGT344D15_v2.intron	NA	.
Mc15771	3991	4082	UUID=219_UGT344D16.intron	NA	.
Mc15771	3991	4419	UUID=220_UGT344D16_v2.intron	NA	.
Mc15771	3991	4082	UUID=221_UGT344D16_v3.intron	NA	.
Mc15771	3991	4083	UUID=222_UGT344D16_v4.intron	NA	.
Mc15771	3991	4082	UUID=223_UGT344D17.intron	NA	.
Mc15771	3991	4419	UUID=224_UGT344D17_v2.intron	NA	.
Mc15771	3991	4082	UUID=225_UGT344D17_v3.intron	NA	.
Mc15771	3991	4076	UUID=226_UGT344D17_v4.intron	NA	.
Mc15771	3991	4419	UUID=227_UGT344D18.intron	NA	.
Mc15771	3991	4082	UUID=228_UGT344D18_v2.intron	NA	.
Mc15771	3991	4076	UUID=229_UGT344D18_v3.intron	NA	.
Mc15771	3991	4419	UUID=230_UGT344D19.intron	NA	.
Mc15771	3991	4419	UUID=231_UGT344D5.intron	NA	.
Mc15771	3991	4082	UUID=232_UGT344D7.intron	NA	.
Mc15771	3991	4419	UUID=233_UGT344D7_v2.intron	NA	.
Mc15771	3991	4082	UUID=234_UGT344D7_v3.intron	NA	.
Mc15771	3991	4082	UUID=235_UGT344D8.intron	NA	.
Mc15771	3991	4419	UUID=236_UGT344D8_v2.intron	NA	.
Mc15771	3991	4419	UUID=237_UGT344D9.intron	NA	.
Mc15771	4077	4688	UUID=213_UGT344D13_v3_exon3	616	.
Mc15771	4077	4688	UUID=216_UGT344D14_v3_exon3	616	.
Mc15771	4077	4688	UUID=226_UGT344D17_v4_exon3	616	.
Mc15771	4077	4688	UUID=229_UGT344D18_v3_exon3	616	.
Mc15771	4083	4592	UUID=206_UGT344D11_exon3	643	.
Mc15771	4083	4688	UUID=208_UGT344D12_exon3	765	.
Mc15771	4083	4688	UUID=211_UGT344D13_exon3	765	.
Mc15771	4083	4688	UUID=215_UGT344D14_v2_exon3	704	.
Mc15771	4083	4688	UUID=218_UGT344D15_v2_exon3	704	.
Mc15771	4083	4688	UUID=219_UGT344D16_exon3	765	.
Mc15771	4083	4688	UUID=221_UGT344D16_v3_exon4	704	.
Mc15771	4083	4688	UUID=223_UGT344D17_exon3	765	.
Mc15771	4083	4688	UUID=225_UGT344D17_v3_exon4	704	.
Mc15771	4083	4688	UUID=228_UGT344D18_v2_exon3	704	.
Mc15771	4083	4592	UUID=232_UGT344D7_exon3	643	.
Mc15771	4083	4574	UUID=234_UGT344D7_v3_exon3	571	.
Mc15771	4083	4592	UUID=235_UGT344D8_exon3	643	.
Mc15771	4084	4688	UUID=210_UGT344D12_v3_exon3	608	.
Mc15771	4084	4688	UUID=222_UGT344D16_v4_exon3	608	.
Mc15771	4420	4592	UUID=207_UGT344D11_v2_exon5	254	.
Mc15771	4420	4688	UUID=209_UGT344D12_v2_exon5	370	.
Mc15771	4420	4688	UUID=212_UGT344D13_v2_exon5	370	.
Mc15771	4420	4688	UUID=214_UGT344D14_exon5	370	.
Mc15771	4420	4688	UUID=217_UGT344D15_exon5	370	.
Mc15771	4420	4688	UUID=220_UGT344D16_v2_exon5	370	.
Mc15771	4420	4688	UUID=224_UGT344D17_v2_exon5	370	.
Mc15771	4420	4688	UUID=227_UGT344D18_exon5	370	.
Mc15771	4420	4688	UUID=230_UGT344D19_exon5	370	.
Mc15771	4420	4592	UUID=231_UGT344D5_exon5	254	.
Mc15771	4420	4592	UUID=233_UGT344D7_v2_exon5	254	.
Mc15771	4420	4592	UUID=236_UGT344D8_v2_exon5	254	.
Mc15771	4420	4688	UUID=237_UGT344D9_exon5	370	.
Mc15771	4689	4877	UUID=206_UGT344D11, UUID=208_UGT344D12, UUID=210_UGT344D12_v3, UUID=211_UGT344D13, UUID=213_UGT344D13_v3, UUID=216_UGT344D14_v3, UUID=219_UGT344D16, UUID=222_UGT344D16_v4, UUID=223_UGT344D17, UUID=226_UGT344D17_v4, UUID=232_UGT344D7, UUID=235_UGT344D8, UUID=229_UGT344D18_v3, UUID=207_UGT344D11_v2, UUID=209_UGT344D12_v2, UUID=212_UGT344D13_v2, UUID=214_UGT344D14, UUID=217_UGT344D15, UUID=220_UGT34…	.	.
Mc1640	9588	29587	UUID=238_abc_g4677.t1_FLANKup	.	.
Mc1640	29588	30116	UUID=238_abc_g4677.t1.exon1	446	.
Mc1640	30117	31079	UUID=238_abc_g4677.t1.intron	NA	.
Mc1640	31080	31463	UUID=238_abc_g4677.t1.exon1	438	.
Mc1640	31464	31520	UUID=238_abc_g4677.t1.intron	NA	.
Mc1640	31521	32433	UUID=238_abc_g4677.t1.exon1	1260	.
Mc1640	32434	32494	UUID=238_abc_g4677.t1.intron	NA	.
Mc1640	32495	32581	UUID=238_abc_g4677.t1.exon2	161	.
Mc1640	32582	32736	UUID=238_abc_g4677.t1.intron	NA	.
Mc1640	32737	32913	UUID=238_abc_g4677.t1.exon3	289	.
Mc1640	32914	32997	UUID=238_abc_g4677.t1.intron	NA	.
Mc1640	32998	33086	UUID=238_abc_g4677.t1.exon4	159	.
Mc1640	33087	33481	UUID=238_abc_g4677.t1.intron	NA	.
Mc1640	33482	33555	UUID=238_abc_g4677.t1.exon5	137	.
Mc1640	33556	33659	UUID=238_abc_g4677.t1.intron	NA	.
Mc1640	33660	33780	UUID=238_abc_g4677.t1.exon6	180	.
Mc1640	33781	33846	UUID=238_abc_g4677.t1.intron	NA	.
Mc1640	33847	34019	UUID=238_abc_g4677.t1.exon7	276	.
Mc1640	34020	34162	UUID=238_abc_g4677.t1.intron	NA	.
Mc1640	34163	34370	UUID=238_abc_g4677.t1.exon8	363	.
Mc1640	34371	34445	UUID=238_abc_g4677.t1.intron	NA	.
Mc1640	34446	34573	UUID=238_abc_g4677.t1.exon9	220	.
Mc1640	34574	34680	UUID=238_abc_g4677.t1.intron	NA	.
Mc1640	34681	34818	UUID=238_abc_g4677.t1.exon10	228	.
Mc1640	34819	34887	UUID=238_abc_g4677.t1.intron	NA	.
Mc1640	34888	34978	UUID=238_abc_g4677.t1.exon11	169	.
Mc1640	34979	35251	UUID=238_abc_g4677.t1.intron	NA	.
Mc1640	35252	35358	UUID=238_abc_g4677.t1.exon12	176	.
Mc1640	35359	35439	UUID=238_abc_g4677.t1.intron	NA	.
Mc1640	35440	35594	UUID=238_abc_g4677.t1.exon13	259	.
Mc1640	35595	38571	UUID=238_abc_g4677.t1.intron	NA	.
Mc1640	38572	38704	UUID=238_abc_g4677.t1.exon14	235	.
Mc1640	38705	38817	UUID=238_abc_g4677.t1.intron	NA	.
Mc1640	38818	38974	UUID=238_abc_g4677.t1.exon15	257	.
Mc1640	38975	41099	UUID=238_abc_g4677.t1_FLANKdown	.	.
Mc16706	0	1663	UUID=240_CYP15A1, UUID=241_CYP15A2_FLANKup	.	.
Mc16706	1664	1917	UUID=240_CYP15A1_exon2	359	.
Mc16706	1664	1921	UUID=241_CYP15A2_exon1	444	.
Mc16706	1918	1975	UUID=240_CYP15A1.intron	NA	.
Mc16706	1922	1966	UUID=241_CYP15A2.intron	NA	.
Mc16706	1967	2130	UUID=241_CYP15A2_exon2	248	.
Mc16706	1976	2130	UUID=240_CYP15A1_exon3	193	.
Mc16706	2131	2211	UUID=240_CYP15A1.intron	NA	.
Mc16706	2131	2212	UUID=241_CYP15A2.intron	NA	.
Mc16706	2212	2478	UUID=240_CYP15A1_exon4	350	.
Mc16706	2213	2477	UUID=241_CYP15A2_exon3	424	.
Mc16706	2478	2528	UUID=241_CYP15A2.intron	NA	.
Mc16706	2479	2529	UUID=240_CYP15A1.intron	NA	.
Mc16706	2529	2815	UUID=241_CYP15A2_exon4	492	.
Mc16706	2530	2809	UUID=240_CYP15A1_exon5	340	.
Mc16706	2810	2876	UUID=240_CYP15A1.intron	NA	.
Mc16706	2816	3079	UUID=241_CYP15A2.intron	NA	.
Mc16706	2877	2997	UUID=240_CYP15A1_exon6	169	.
Mc16706	3080	3222	UUID=241_CYP15A2_exon6	243	.
Mc16706	3223	3299	UUID=241_CYP15A2.intron	NA	.
Mc16706	3300	3477	UUID=241_CYP15A2_exon7	274	.
Mc16706	3478	4529	UUID=240_CYP15A1, UUID=241_CYP15A2_FLANKdown	.	.
Mc16719	0	2959	UUID=242_CYP380C34_FLANKup	.	.
Mc16719	2960	3048	UUID=242_CYP380C34_exon3	143	.
Mc16719	3049	3298	UUID=242_CYP380C34.intron	NA	.
Mc16719	3299	3407	UUID=242_CYP380C34_exon2	191	.
Mc16719	3408	5925	UUID=242_CYP380C34_FLANKdown	.	.
Mc178	57432	77431	UUID=245_CYP380C6_FLANKup	.	.
Mc178	77432	77639	UUID=245_CYP380C6_exon12	351	.
Mc178	77640	78245	UUID=245_CYP380C6.intron	NA	.
Mc178	78246	78439	UUID=245_CYP380C6_exon11	298	.
Mc178	78440	78495	UUID=245_CYP380C6.intron	NA	.
Mc178	78496	78668	UUID=245_CYP380C6_exon10	265	.
Mc178	78669	80327	UUID=245_CYP380C6.intron	NA	.
Mc178	80328	80394	UUID=245_CYP380C6_exon9	119	.
Mc178	80395	80465	UUID=245_CYP380C6.intron	NA	.
Mc178	80466	80567	UUID=245_CYP380C6_exon8	172	.
Mc178	80568	80675	UUID=245_CYP380C6.intron	NA	.
Mc178	80676	80758	UUID=245_CYP380C6_exon7	121	.
Mc178	80759	81304	UUID=245_CYP380C6.intron	NA	.
Mc178	81305	81432	UUID=245_CYP380C6_exon6	226	.
Mc178	81433	81658	UUID=245_CYP380C6.intron	NA	.
Mc178	81659	81848	UUID=245_CYP380C6_exon4	318	.
Mc178	81849	82834	UUID=245_CYP380C6.intron	NA	.
Mc178	82835	82931	UUID=245_CYP380C6_exon3	174	.
Mc178	82932	83166	UUID=245_CYP380C6.intron	NA	.
Mc178	83167	83275	UUID=245_CYP380C6_exon2	185	.
Mc178	83276	83344	UUID=245_CYP380C6.intron	NA	.
Mc178	83345	83569	UUID=245_CYP380C6_exon1	366	.
Mc178	83570	89750	UUID=245_CYP380C6_FLANKdown	.	.
Mc18001	1	429	UUID=246_abc_g2222.t1.exon6	765	.
Mc18001	430	583	UUID=246_abc_g2222.t1.intron	NA	.
Mc18001	584	893	UUID=246_abc_g2222.t1.exon7	534	.
Mc18001	894	1835	UUID=246_abc_g2222.t1.intron	NA	.
Mc18001	1836	2231	UUID=246_abc_g2222.t1.exon8	676	.
Mc18001	2232	3558	UUID=246_abc_g2222.t1.intron	NA	.
Mc18001	3559	4115	UUID=246_abc_g2222.t1.exon9	974	.
Mc1806	0	6221	UUID=247_CYP4CK1_FLANKup	.	.
Mc1806	6222	6390	UUID=247_CYP4CK1_exon1	279	.
Mc1806	6391	14892	UUID=247_CYP4CK1.intron	NA	.
Mc1806	14893	14999	UUID=247_CYP4CK1_exon2	171	.
Mc1806	15000	21667	UUID=247_CYP4CK1.intron	NA	.
Mc1806	21668	21798	UUID=247_CYP4CK1_exon5	215	.
Mc1806	21799	21911	UUID=247_CYP4CK1.intron	NA	.
Mc1806	21912	21998	UUID=247_CYP4CK1_exon6	128	.
Mc1806	21999	22057	UUID=247_CYP4CK1.intron	NA	.
Mc1806	22058	22168	UUID=247_CYP4CK1_exon7	200	.
Mc1806	22169	22335	UUID=247_CYP4CK1.intron	NA	.
Mc1806	22336	22573	UUID=247_CYP4CK1_exon8	374	.
Mc1806	22574	25004	UUID=247_CYP4CK1.intron	NA	.
Mc1806	25005	25165	UUID=247_CYP4CK1_exon10	243	.
Mc1806	25166	39298	UUID=247_CYP4CK1_FLANKdown	.	.
Mc1825	5019	25018	UUID=248_CYP6DC1_FLANKup	.	.
Mc1825	25019	25548	UUID=248_CYP6DC1_exon5	896	.
Mc1825	25549	25673	UUID=248_CYP6DC1.intron	NA	.
Mc1825	25674	26063	UUID=248_CYP6DC1_exon4	665	.
Mc1825	26064	26982	UUID=248_CYP6DC1.intron	NA	.
Mc1825	26983	27211	UUID=248_CYP6DC1_exon3	357	.
Mc1825	27212	27278	UUID=248_CYP6DC1.intron	NA	.
Mc1825	27279	27531	UUID=248_CYP6DC1_exon2	435	.
Mc1825	27532	27599	UUID=248_CYP6DC1.intron	NA	.
Mc1825	27600	27766	UUID=248_CYP6DC1_exon1	265	.
Mc1825	27767	47766	UUID=248_CYP6DC1_FLANKdown	.	.
Mc18400	0	525	UUID=249_abc_g2222.t1_FLANKup	.	.
Mc18400	526	837	UUID=249_abc_g2222.t1.exon7	514	.
Mc18400	838	984	UUID=249_abc_g2222.t1.intron	NA	.
Mc18400	985	1766	UUID=249_abc_g2222.t1.exon6	1317	.
Mc18400	1767	4003	UUID=249_abc_g2222.t1_FLANKdown	.	.
Mc18449	0	6361	UUID=250_abc_g2222.t1_FLANKup	.	.
Mc18449	6362	6424	UUID=250_abc_g2222.t1.exon9	106	.
Mc18449	6425	7846	UUID=250_abc_g2222.t1.intron	NA	.
Mc18449	7847	8243	UUID=250_abc_g2222.t1.exon8	676	.
Mc18449	8244	11230	UUID=250_abc_g2222.t1_FLANKdown	.	.
Mc1887	0	12650	UUID=251_gst_g5722.t1_FLANKup	.	.
Mc1887	12651	13120	UUID=251_gst_g5722.t1.exon1	693	.
Mc1887	13121	13189	UUID=251_gst_g5722.t1.intron	NA	.
Mc1887	13190	13300	UUID=251_gst_g5722.t1.exon2	183	.
Mc1887	13301	13368	UUID=251_gst_g5722.t1.intron	NA	.
Mc1887	13369	13578	UUID=251_gst_g5722.t1.exon3	350	.
Mc1887	13579	13635	UUID=251_gst_g5722.t1.intron	NA	.
Mc1887	13636	14388	UUID=251_gst_g5722.t1.exon4	1208	.
Mc1887	14389	14480	UUID=251_gst_g5722.t1.intron	NA	.
Mc1887	14481	14798	UUID=251_gst_g5722.t1.exon5	451	.
Mc1887	14799	14872	UUID=251_gst_g5722.t1.intron	NA	.
Mc1887	14873	15029	UUID=251_gst_g5722.t1.exon6	268	.
Mc1887	15030	15383	UUID=251_gst_g5722.t1.intron	NA	.
Mc1887	15384	15625	UUID=251_gst_g5722.t1.exon7	375	.
Mc1887	15626	15843	UUID=251_gst_g5722.t1.intron	NA	.
Mc1887	15844	16034	UUID=251_gst_g5722.t1.exon8	231	.
Mc1887	16035	36034	UUID=251_gst_g5722.t1_FLANKdown	.	.
Mc18964	0	1705	UUID=252_abc_g2222.t1_FLANKup	.	.
Mc18964	1706	2102	UUID=252_abc_g2222.t1.exon8	654	.
Mc18964	2103	3520	UUID=252_abc_g2222.t1.intron	NA	.
Mc18964	3521	3853	UUID=252_abc_g2222.t1.exon9	577	.
Mc1910	0	1921	UUID=253_abc_g22138.t1_FLANKup	.	.
Mc1910	1922	2508	UUID=253_abc_g22138.t1.exon1	955	.
Mc1910	2509	2694	UUID=253_abc_g22138.t1.intron	NA	.
Mc1910	2695	2871	UUID=253_abc_g22138.t1.exon2	300	.
Mc1910	2872	2983	UUID=253_abc_g22138.t1.intron	NA	.
Mc1910	2984	3072	UUID=253_abc_g22138.t1.exon3	159	.
Mc1910	3073	3266	UUID=253_abc_g22138.t1.intron	NA	.
Mc1910	3267	3337	UUID=253_abc_g22138.t1.exon4	126	.
Mc1910	3338	3420	UUID=253_abc_g22138.t1.intron	NA	.
Mc1910	3421	3534	UUID=253_abc_g22138.t1.exon5	189	.
Mc1910	3535	3633	UUID=253_abc_g22138.t1.intron	NA	.
Mc1910	3634	3811	UUID=253_abc_g22138.t1.exon6	291	.
Mc1910	3812	3898	UUID=253_abc_g22138.t1.intron	NA	.
Mc1910	3899	4115	UUID=253_abc_g22138.t1.exon7	385	.
Mc1910	4116	4399	UUID=253_abc_g22138.t1.intron	NA	.
Mc1910	4400	4527	UUID=253_abc_g22138.t1.exon8	204	.
Mc1910	4528	4646	UUID=253_abc_g22138.t1.intron	NA	.
Mc1910	4647	4799	UUID=253_abc_g22138.t1.exon9	272	.
Mc1910	4800	5479	UUID=253_abc_g22138.t1.intron	NA	.
Mc1910	5480	5573	UUID=253_abc_g22138.t1.exon10	152	.
Mc1910	5574	6099	UUID=253_abc_g22138.t1.intron	NA	.
Mc1910	6100	6207	UUID=253_abc_g22138.t1.exon11	172	.
Mc1910	6208	6455	UUID=253_abc_g22138.t1.intron	NA	.
Mc1910	6456	6610	UUID=253_abc_g22138.t1.exon12	276	.
Mc1910	6611	6677	UUID=253_abc_g22138.t1.intron	NA	.
Mc1910	6678	6810	UUID=253_abc_g22138.t1.exon13	213	.
Mc1910	6811	8143	UUID=253_abc_g22138.t1.intron	NA	.
Mc1910	8144	8317	UUID=253_abc_g22138.t1.exon14	278	.
Mc1910	8318	13249	UUID=253_abc_g22138.t1.intron	NA	.
Mc1910	13250	13368	UUID=253_abc_g22138.t1.exon15	206	.
Mc1910	13369	33368	UUID=253_abc_g22138.t1_FLANKdown	.	.
Mc19375	0	646	UUID=259_UGT344K3, UUID=254_UGT344B15_v2, UUID=255_UGT344B16, UUID=256_UGT344B17, UUID=257_UGT344B18, UUID=258_UGT344B6_FLANKup	.	.
Mc19375	647	930	UUID=259_UGT344K3_exon3	414	.
Mc19375	677	1246	UUID=254_UGT344B15_v2_exon3	161	.
Mc19375	677	1246	UUID=255_UGT344B16_exon3	161	.
Mc19375	677	1246	UUID=256_UGT344B17_exon3	161	.
Mc19375	677	1246	UUID=257_UGT344B18_exon3	161	.
Mc19375	677	1246	UUID=258_UGT344B6_exon3	161	.
Mc19375	931	1062	UUID=259_UGT344K3.intron	NA	.
Mc19375	1063	1538	UUID=259_UGT344K3_exon2	708	.
Mc19375	1247	1311	UUID=254_UGT344B15_v2.intron	NA	.
Mc19375	1247	1311	UUID=255_UGT344B16.intron	NA	.
Mc19375	1247	1311	UUID=256_UGT344B17.intron	NA	.
Mc19375	1247	1311	UUID=257_UGT344B18.intron	NA	.
Mc19375	1247	1311	UUID=258_UGT344B6.intron	NA	.
Mc19375	1312	1537	UUID=254_UGT344B15_v2_exon2	152	.
Mc19375	1312	1537	UUID=255_UGT344B16_exon2	152	.
Mc19375	1312	1537	UUID=256_UGT344B17_exon2	152	.
Mc19375	1312	1537	UUID=257_UGT344B18_exon2	152	.
Mc19375	1312	1537	UUID=258_UGT344B6_exon2	152	.
Mc19375	1539	3748	UUID=259_UGT344K3, UUID=254_UGT344B15_v2, UUID=255_UGT344B16, UUID=256_UGT344B17, UUID=257_UGT344B18, UUID=258_UGT344B6_FLANKdown	.	.
Mc1952	0	84	UUID=260_abc_g13453.t1_FLANKup	.	.
Mc1952	85	455	UUID=260_abc_g13453.t1.exon6	564	.
Mc1952	456	2578	UUID=260_abc_g13453.t1.intron	NA	.
Mc1952	2579	2724	UUID=260_abc_g13453.t1.exon7	243	.
Mc1952	2725	3529	UUID=260_abc_g13453.t1.intron	NA	.
Mc1952	3530	3719	UUID=260_abc_g13453.t1.exon8	313	.
Mc1952	3720	5069	UUID=260_abc_g13453.t1.intron	NA	.
Mc1952	5070	5190	UUID=260_abc_g13453.t1.exon9	202	.
Mc1952	5191	13680	UUID=260_abc_g13453.t1.intron	NA	.
Mc1952	13681	14350	UUID=260_abc_g13453.t1.exon10	867	.
Mc1952	14351	34350	UUID=260_abc_g13453.t1_FLANKdown	.	.
Mc19561	0	28	UUID=261_gst_g7733.t1, UUID=262_gst_g7734.t1_FLANKup	.	.
Mc19561	29	171	UUID=261_gst_g7733.t1.exon4	220	.
Mc19561	29	171	UUID=262_gst_g7734.t1.exon4	226	.
Mc19561	172	840	UUID=261_gst_g7733.t1.intron	NA	.
Mc19561	172	840	UUID=262_gst_g7734.t1.intron	NA	.
Mc19561	841	948	UUID=261_gst_g7733.t1.exon5	156	.
Mc19561	841	1231	UUID=262_gst_g7734.t1.exon5	538	.
Mc19561	949	957	UUID=261_gst_g7733.t1.intron	NA	.
Mc19561	958	1202	UUID=261_gst_g7733.t1.exon6	219	.
Mc19561	1232	3699	UUID=261_gst_g7733.t1, UUID=262_gst_g7734.t1_FLANKdown	.	.
Mc1958	0	780	UUID=263_abc_g4225.t1_FLANKup	.	.
Mc1958	781	1623	UUID=263_abc_g4225.t1.exon1	1168	.
Mc1958	1625	2388	UUID=263_abc_g4225.t1.exon1	1081	.
Mc1958	2389	5966	UUID=263_abc_g4225.t1.intron	NA	.
Mc1958	5967	6053	UUID=263_abc_g4225.t1.exon2	150	.
Mc1958	6054	6113	UUID=263_abc_g4225.t1.intron	NA	.
Mc1958	6114	6290	UUID=263_abc_g4225.t1.exon3	305	.
Mc1958	6291	6892	UUID=263_abc_g4225.t1.intron	NA	.
Mc1958	6893	6981	UUID=263_abc_g4225.t1.exon4	137	.
Mc1958	6982	7059	UUID=263_abc_g4225.t1.intron	NA	.
Mc1958	7060	7130	UUID=263_abc_g4225.t1.exon5	115	.
Mc1958	7131	7227	UUID=263_abc_g4225.t1.intron	NA	.
Mc1958	7228	7343	UUID=263_abc_g4225.t1.exon6	198	.
Mc1958	7344	7434	UUID=263_abc_g4225.t1.intron	NA	.
Mc1958	7435	7612	UUID=263_abc_g4225.t1.exon7	296	.
Mc1958	7613	7691	UUID=263_abc_g4225.t1.intron	NA	.
Mc1958	7692	7899	UUID=263_abc_g4225.t1.exon8	340	.
Mc1958	7900	8163	UUID=263_abc_g4225.t1.intron	NA	.
Mc1958	8164	8411	UUID=263_abc_g4225.t1.exon9	420	.
Mc1958	8412	8570	UUID=263_abc_g4225.t1.intron	NA	.
Mc1958	8571	8741	UUID=263_abc_g4225.t1.exon10	289	.
Mc1958	8742	8852	UUID=263_abc_g4225.t1.intron	NA	.
Mc1958	8853	8946	UUID=263_abc_g4225.t1.exon11	163	.
Mc1958	8947	9040	UUID=263_abc_g4225.t1.intron	NA	.
Mc1958	9041	9148	UUID=263_abc_g4225.t1.exon12	189	.
Mc1958	9149	9224	UUID=263_abc_g4225.t1.intron	NA	.
Mc1958	9225	9379	UUID=263_abc_g4225.t1.exon13	270	.
Mc1958	9380	15998	UUID=263_abc_g4225.t1.intron	NA	.
Mc1958	15999	16158	UUID=263_abc_g4225.t1.exon14	279	.
Mc1958	16159	18456	UUID=263_abc_g4225.t1.intron	NA	.
Mc1958	18457	18762	UUID=263_abc_g4225.t1.exon15	532	.
Mc1958	18763	26959	UUID=263_abc_g4225.t1.intron	NA	.
Mc1958	26960	27512	UUID=263_abc_g4225.t1.exon16	815	.
Mc1958	27513	39199	UUID=263_abc_g4225.t1_FLANKdown	.	.
Mc19759	0	2092	UUID=264_CYP380C19, UUID=265_CYP380C37, UUID=266_CYP380C38, UUID=267_CYP380C40_FLANKup	.	.
Mc19759	2093	2254	UUID=264_CYP380C19_exon1	228	.
Mc19759	2255	3028	UUID=264_CYP380C19.intron	NA	.
Mc19759	2329	2440	UUID=265_CYP380C37_exon2	158	.
Mc19759	2329	2440	UUID=266_CYP380C38_exon2	163	.
Mc19759	2329	2440	UUID=267_CYP380C40_exon2	163	.
Mc19759	2441	3301	UUID=265_CYP380C37.intron	NA	.
Mc19759	2441	2785	UUID=266_CYP380C38.intron	NA	.
Mc19759	2441	3294	UUID=267_CYP380C40.intron	NA	.
Mc19759	2786	2881	UUID=266_CYP380C38_exon3	128	.
Mc19759	2882	3294	UUID=266_CYP380C38.intron	NA	.
Mc19759	3029	3217	UUID=264_CYP380C19_exon4	244	.
Mc19759	3218	3301	UUID=264_CYP380C19.intron	NA	.
Mc19759	3295	3366	UUID=266_CYP380C38_exon5	78.7	.
Mc19759	3295	3366	UUID=267_CYP380C40_exon5	117	.
Mc19759	3302	3365	UUID=264_CYP380C19_exon5	91.6	.
Mc19759	3302	3366	UUID=265_CYP380C37_exon5	104	.
Mc19759	3367	3649	UUID=264_CYP380C19, UUID=265_CYP380C37, UUID=266_CYP380C38, UUID=267_CYP380C40_FLANKdown	.	.
Mc20067	1	185	UUID=270_abc_g20370.t1.exon14	309	.
Mc20067	186	263	UUID=270_abc_g20370.t1.intron	NA	.
Mc20067	264	500	UUID=270_abc_g20370.t1.exon13	377	.
Mc20067	501	588	UUID=270_abc_g20370.t1.intron	NA	.
Mc20067	589	821	UUID=270_abc_g20370.t1.exon12	381	.
Mc20067	822	907	UUID=270_abc_g20370.t1.intron	NA	.
Mc20067	908	1136	UUID=270_abc_g20370.t1.exon11	379	.
Mc20067	1137	1281	UUID=270_abc_g20370.t1.intron	NA	.
Mc20067	1282	1523	UUID=270_abc_g20370.t1.exon10	387	.
Mc20067	1524	1608	UUID=270_abc_g20370.t1.intron	NA	.
Mc20067	1609	1729	UUID=270_abc_g20370.t1.exon9	180	.
Mc20067	1730	4958	UUID=270_abc_g20370.t1_FLANKdown	.	.
Mc20115	0	1500	UUID=272_UGT344A19, UUID=273_UGT344A26, UUID=271_UGT344A13_FLANKup	.	.
Mc20115	1501	2063	UUID=272_UGT344A19_exon3	813	.
Mc20115	1533	1784	UUID=273_UGT344A26_exon4	239	.
Mc20115	1618	2063	UUID=271_UGT344A13_exon3	641	.
Mc20115	1785	2172	UUID=273_UGT344A26.intron	NA	.
Mc20115	2064	2172	UUID=271_UGT344A13.intron	NA	.
Mc20115	2064	2172	UUID=272_UGT344A19.intron	NA	.
Mc20115	2173	2392	UUID=271_UGT344A13_exon2	252	.
Mc20115	2173	2392	UUID=272_UGT344A19_exon2	252	.
Mc20115	2173	2392	UUID=273_UGT344A26_exon2	329	.
Mc20115	2393	3566	UUID=272_UGT344A19, UUID=273_UGT344A26, UUID=271_UGT344A13_FLANKdown	.	.
Mc20212	0	28	UUID=274_gst_g7733.t1, UUID=275_gst_g7734.t1_FLANKup	.	.
Mc20212	29	171	UUID=274_gst_g7733.t1.exon4	220	.
Mc20212	29	171	UUID=275_gst_g7734.t1.exon4	226	.
Mc20212	172	863	UUID=274_gst_g7733.t1.intron	NA	.
Mc20212	172	863	UUID=275_gst_g7734.t1.intron	NA	.
Mc20212	864	971	UUID=274_gst_g7733.t1.exon5	161	.
Mc20212	864	1254	UUID=275_gst_g7734.t1.exon5	532	.
Mc20212	972	980	UUID=274_gst_g7733.t1.intron	NA	.
Mc20212	981	1225	UUID=274_gst_g7733.t1.exon6	213	.
Mc20212	1255	3546	UUID=274_gst_g7733.t1, UUID=275_gst_g7734.t1_FLANKdown	.	.
Mc20293	0	772	UUID=276_abc_g22514.t1_FLANKup	.	.
Mc20293	773	949	UUID=276_abc_g22514.t1.exon14	300	.
Mc20293	950	1026	UUID=276_abc_g22514.t1.intron	NA	.
Mc20293	1027	1115	UUID=276_abc_g22514.t1.exon13	159	.
Mc20293	1116	1212	UUID=276_abc_g22514.t1.intron	NA	.
Mc20293	1213	1283	UUID=276_abc_g22514.t1.exon12	110	.
Mc20293	1284	1680	UUID=276_abc_g22514.t1.intron	NA	.
Mc20293	1681	1796	UUID=276_abc_g22514.t1.exon11	204	.
Mc20293	1797	1958	UUID=276_abc_g22514.t1.intron	NA	.
Mc20293	1959	2136	UUID=276_abc_g22514.t1.exon10	296	.
Mc20293	2137	3880	UUID=276_abc_g22514.t1.intron	NA	.
Mc20293	3881	4088	UUID=276_abc_g22514.t1.exon9	351	.
Mc20293	4089	4627	UUID=276_abc_g22514.t1_FLANKdown	.	.
Mc21476	0	2425	UUID=281_UGT344D11_v2, UUID=282_UGT344D12_v2, UUID=283_UGT344D13_v2, UUID=284_UGT344D14, UUID=285_UGT344D15, UUID=286_UGT344D16_v2, UUID=288_UGT344D17_v2, UUID=291_UGT344D19, UUID=292_UGT344D5, UUID=293_UGT344D7_v2, UUID=294_UGT344D8_v2, UUID=295_UGT344D9, UUID=290_UGT344D18_FLANKup	.	.
Mc21476	2426	2886	UUID=281_UGT344D11_v2_exon1	414	.
Mc21476	2426	2886	UUID=282_UGT344D12_v2_exon1	414	.
Mc21476	2426	2886	UUID=283_UGT344D13_v2_exon1	414	.
Mc21476	2426	2886	UUID=284_UGT344D14_exon1	414	.
Mc21476	2426	2886	UUID=285_UGT344D15_exon1	414	.
Mc21476	2426	2886	UUID=286_UGT344D16_v2_exon1	414	.
Mc21476	2426	2886	UUID=288_UGT344D17_v2_exon1	414	.
Mc21476	2426	2886	UUID=291_UGT344D19_exon1	414	.
Mc21476	2426	2886	UUID=292_UGT344D5_exon1	414	.
Mc21476	2426	2886	UUID=293_UGT344D7_v2_exon1	414	.
Mc21476	2426	2886	UUID=294_UGT344D8_v2_exon1	414	.
Mc21476	2426	2886	UUID=295_UGT344D9_exon1	414	.
Mc21476	2435	2886	UUID=290_UGT344D18_exon1	398	.
Mc21476	2887	2890	UUID=281_UGT344D11_v2.intron	NA	.
Mc21476	2887	2890	UUID=282_UGT344D12_v2.intron	NA	.
Mc21476	2887	2890	UUID=283_UGT344D13_v2.intron	NA	.
Mc21476	2887	2890	UUID=284_UGT344D14.intron	NA	.
Mc21476	2887	2890	UUID=285_UGT344D15.intron	NA	.
Mc21476	2887	2890	UUID=286_UGT344D16_v2.intron	NA	.
Mc21476	2887	2890	UUID=288_UGT344D17_v2.intron	NA	.
Mc21476	2887	2890	UUID=290_UGT344D18.intron	NA	.
Mc21476	2887	2890	UUID=291_UGT344D19.intron	NA	.
Mc21476	2887	2890	UUID=292_UGT344D5.intron	NA	.
Mc21476	2887	2890	UUID=293_UGT344D7_v2.intron	NA	.
Mc21476	2887	2890	UUID=294_UGT344D8_v2.intron	NA	.
Mc21476	2887	2890	UUID=295_UGT344D9.intron	NA	.
Mc21476	2891	3246	UUID=281_UGT344D11_v2_exon2	364	.
Mc21476	2891	3246	UUID=282_UGT344D12_v2_exon2	364	.
Mc21476	2891	3246	UUID=283_UGT344D13_v2_exon2	364	.
Mc21476	2891	3246	UUID=284_UGT344D14_exon2	364	.
Mc21476	2891	3246	UUID=285_UGT344D15_exon2	364	.
Mc21476	2891	3246	UUID=286_UGT344D16_v2_exon2	364	.
Mc21476	2891	3246	UUID=288_UGT344D17_v2_exon2	364	.
Mc21476	2891	3246	UUID=290_UGT344D18_exon2	364	.
Mc21476	2891	3246	UUID=291_UGT344D19_exon2	364	.
Mc21476	2891	3246	UUID=292_UGT344D5_exon2	364	.
Mc21476	2891	3246	UUID=293_UGT344D7_v2_exon2	364	.
Mc21476	2891	3246	UUID=294_UGT344D8_v2_exon2	364	.
Mc21476	2891	3246	UUID=295_UGT344D9_exon2	364	.
Mc21476	3247	3283	UUID=281_UGT344D11_v2, UUID=282_UGT344D12_v2, UUID=283_UGT344D13_v2, UUID=284_UGT344D14, UUID=285_UGT344D15, UUID=286_UGT344D16_v2, UUID=288_UGT344D17_v2, UUID=291_UGT344D19, UUID=292_UGT344D5, UUID=293_UGT344D7_v2, UUID=294_UGT344D8_v2, UUID=295_UGT344D9, UUID=290_UGT344D18_FLANKdown	.	.
Mc21482	0	232	UUID=296_abc_g9268.t1_FLANKup	.	.
Mc21482	233	365	UUID=296_abc_g9268.t1.exon10	202	.
Mc21482	366	2351	UUID=296_abc_g9268.t1.intron	NA	.
Mc21482	2352	2459	UUID=296_abc_g9268.t1.exon12	183	.
Mc21482	2460	3104	UUID=296_abc_g9268.t1.intron	NA	.
Mc21482	3105	3259	UUID=296_abc_g9268.t1.exon13	254	.
Mc21482	3260	3282	UUID=296_abc_g9268.t1_FLANKdown	.	.
Mc2178	20382	40381	UUID=298_abc_g17772.t1_FLANKup	.	.
Mc2178	40382	40941	UUID=298_abc_g17772.t1.exon15	654	.
Mc2178	40942	45855	UUID=298_abc_g17772.t1.intron	NA	.
Mc2178	45856	45988	UUID=298_abc_g17772.t1.exon14	241	.
Mc2178	45989	46069	UUID=298_abc_g17772.t1.intron	NA	.
Mc2178	46070	46224	UUID=298_abc_g17772.t1.exon13	276	.
Mc2178	46225	46316	UUID=298_abc_g17772.t1.intron	NA	.
Mc2178	46317	46424	UUID=298_abc_g17772.t1.exon12	178	.
Mc2178	46425	47176	UUID=298_abc_g17772.t1.intron	NA	.
Mc2178	47177	47270	UUID=298_abc_g17772.t1.exon11	169	.
Mc2178	47271	47346	UUID=298_abc_g17772.t1.intron	NA	.
Mc2178	47347	47499	UUID=298_abc_g17772.t1.exon10	239	.
Mc2178	47500	48043	UUID=298_abc_g17772.t1.intron	NA	.
Mc2178	48044	48171	UUID=298_abc_g17772.t1.exon9	220	.
Mc2178	48172	48964	UUID=298_abc_g17772.t1.intron	NA	.
Mc2178	48965	49187	UUID=298_abc_g17772.t1.exon8	379	.
Mc2178	49188	52117	UUID=298_abc_g17772.t1.intron	NA	.
Mc2178	52118	52298	UUID=298_abc_g17772.t1.exon7	302	.
Mc2178	52299	54349	UUID=298_abc_g17772.t1.intron	NA	.
Mc2178	54350	54463	UUID=298_abc_g17772.t1.exon6	183	.
Mc2178	54464	57950	UUID=298_abc_g17772.t1.intron	NA	.
Mc2178	57951	58039	UUID=298_abc_g17772.t1.exon4	159	.
Mc2178	58040	58332	UUID=298_abc_g17772.t1.intron	NA	.
Mc2178	58333	58509	UUID=298_abc_g17772.t1.exon3	278	.
Mc2178	58510	59371	UUID=298_abc_g17772.t1.intron	NA	.
Mc2178	59372	59458	UUID=298_abc_g17772.t1.exon2	134	.
Mc2178	59459	60403	UUID=298_abc_g17772.t1.intron	NA	.
Mc2178	60404	60826	UUID=298_abc_g17772.t1.exon1	556	.
Mc2178	60827	64387	UUID=298_abc_g17772.t1_FLANKdown	.	.
Mc2194	0	8268	UUID=300_abc_g9270.t1, UUID=299_abc_g9268.t1_FLANKup	.	.
Mc2194	8269	8711	UUID=300_abc_g9270.t1.exon1	407	.
Mc2194	8712	8718	UUID=300_abc_g9270.t1.intron	NA	.
Mc2194	8719	9131	UUID=300_abc_g9270.t1.exon1	612	.
Mc2194	9132	9340	UUID=300_abc_g9270.t1.intron	NA	.
Mc2194	9341	9427	UUID=300_abc_g9270.t1.exon2	156	.
Mc2194	9428	9582	UUID=300_abc_g9270.t1.intron	NA	.
Mc2194	9583	9765	UUID=300_abc_g9270.t1.exon3	294	.
Mc2194	9766	9854	UUID=300_abc_g9270.t1.intron	NA	.
Mc2194	9855	9943	UUID=300_abc_g9270.t1.exon4	143	.
Mc2194	9944	11163	UUID=300_abc_g9270.t1.intron	NA	.
Mc2194	11164	11276	UUID=300_abc_g9270.t1.exon6	176	.
Mc2194	11277	11367	UUID=300_abc_g9270.t1.intron	NA	.
Mc2194	11368	11533	UUID=300_abc_g9270.t1.exon7	252	.
Mc2194	11534	11684	UUID=300_abc_g9270.t1.intron	NA	.
Mc2194	11685	11907	UUID=300_abc_g9270.t1.exon8	363	.
Mc2194	11908	14532	UUID=300_abc_g9270.t1.intron	NA	.
Mc2194	14533	14661	UUID=300_abc_g9270.t1.exon10	222	.
Mc2194	14662	15045	UUID=300_abc_g9270.t1.intron	NA	.
Mc2194	15046	15139	UUID=300_abc_g9270.t1.exon11	158	.
Mc2194	15058	15118	UUID=299_abc_g9268.t1.exon11	97.1	.
Mc2194	15119	15201	UUID=299_abc_g9268.t1.intron	NA	.
Mc2194	15140	15200	UUID=300_abc_g9270.t1.intron	NA	.
Mc2194	15201	15308	UUID=300_abc_g9270.t1.exon12	183	.
Mc2194	15202	15308	UUID=299_abc_g9268.t1.exon12	104	.
Mc2194	15309	16252	UUID=299_abc_g9268.t1.intron	NA	.
Mc2194	15309	16035	UUID=300_abc_g9270.t1.intron	NA	.
Mc2194	16036	16190	UUID=300_abc_g9270.t1.exon13	215	.
Mc2194	16191	16252	UUID=300_abc_g9270.t1.intron	NA	.
Mc2194	16253	16385	UUID=299_abc_g9268.t1.exon14	147	.
Mc2194	16253	16385	UUID=300_abc_g9270.t1.exon14	213	.
Mc2194	16386	17518	UUID=300_abc_g9270.t1.intron	NA	.
Mc2194	17519	17846	UUID=300_abc_g9270.t1.exon15	457	.
Mc2194	17847	35247	UUID=300_abc_g9270.t1, UUID=299_abc_g9268.t1_FLANKdown	.	.
Mc22191	0	1355	UUID=302_gst_g13298.t1_FLANKup	.	.
Mc22191	1356	1809	UUID=302_gst_g13298.t1.exon5	477	.
Mc22191	1810	2660	UUID=302_gst_g13298.t1.intron	NA	.
Mc22191	2661	2803	UUID=302_gst_g13298.t1.exon4	237	.
Mc22191	2804	2879	UUID=302_gst_g13298.t1.intron	NA	.
Mc22191	2880	3045	UUID=302_gst_g13298.t1.exon3	252	.
Mc22191	3046	3150	UUID=302_gst_g13298.t1_FLANKdown	.	.
Mc22333	0	602	UUID=303_abc_g2222.t1_FLANKup	.	.
Mc22333	603	999	UUID=303_abc_g2222.t1.exon8	654	.
Mc22333	1000	2415	UUID=303_abc_g2222.t1.intron	NA	.
Mc22333	2416	2475	UUID=303_abc_g2222.t1.exon9	106	.
Mc22333	2476	3122	UUID=303_abc_g2222.t1_FLANKdown	.	.
Mc2264	5587	25586	UUID=305_abc_g1799.t1_FLANKup	.	.
Mc2264	25587	26384	UUID=305_abc_g1799.t1.exon9	859	.
Mc2264	26385	27981	UUID=305_abc_g1799.t1.intron	NA	.
Mc2264	27982	28164	UUID=305_abc_g1799.t1.exon8	294	.
Mc2264	28165	29006	UUID=305_abc_g1799.t1.intron	NA	.
Mc2264	29007	29143	UUID=305_abc_g1799.t1.exon7	226	.
Mc2264	29144	31103	UUID=305_abc_g1799.t1.intron	NA	.
Mc2264	31104	31197	UUID=305_abc_g1799.t1.exon6	152	.
Mc2264	31198	31279	UUID=305_abc_g1799.t1.intron	NA	.
Mc2264	31280	31397	UUID=305_abc_g1799.t1.exon5	213	.
Mc2264	31398	33883	UUID=305_abc_g1799.t1.intron	NA	.
Mc2264	33884	34112	UUID=305_abc_g1799.t1.exon4	396	.
Mc2264	34113	34716	UUID=305_abc_g1799.t1_FLANKdown	.	.
Mc22765	0	262	UUID=306_CYP4CJ11_FLANKup	.	.
Mc22765	263	442	UUID=306_CYP4CJ11_exon10	311	.
Mc22765	443	643	UUID=306_CYP4CJ11.intron	NA	.
Mc22765	644	801	UUID=306_CYP4CJ11_exon11	265	.
Mc22765	802	3046	UUID=306_CYP4CJ11_FLANKdown	.	.
Mc2287	8880	28879	UUID=307_UGT343B3_v1, UUID=308_UGT343B3_v2, UUID=311_UGT343B4_v2, UUID=309_UGT343B3_v3, UUID=310_UGT343B4_FLANKup	.	.
Mc2287	28880	29128	UUID=307_UGT343B3_v1_exon5	355	.
Mc2287	28881	29128	UUID=308_UGT343B3_v2_exon5	353	.
Mc2287	28881	29128	UUID=311_UGT343B4_v2_exon4	353	.
Mc2287	28891	29147	UUID=309_UGT343B3_v3_exon5	403	.
Mc2287	28891	29147	UUID=310_UGT343B4_exon4	403	.
Mc2287	29129	29487	UUID=307_UGT343B3_v1.intron	NA	.
Mc2287	29129	29487	UUID=308_UGT343B3_v2.intron	NA	.
Mc2287	29129	29487	UUID=311_UGT343B4_v2.intron	NA	.
Mc2287	29148	29491	UUID=309_UGT343B3_v3.intron	NA	.
Mc2287	29148	29491	UUID=310_UGT343B4.intron	NA	.
Mc2287	29488	29714	UUID=307_UGT343B3_v1_exon4	248	.
Mc2287	29488	29714	UUID=308_UGT343B3_v2_exon4	248	.
Mc2287	29488	29714	UUID=311_UGT343B4_v2_exon3	248	.
Mc2287	29492	29715	UUID=309_UGT343B3_v3_exon4	348	.
Mc2287	29492	29715	UUID=310_UGT343B4_exon3	348	.
Mc2287	29715	30685	UUID=307_UGT343B3_v1.intron	NA	.
Mc2287	29715	30685	UUID=308_UGT343B3_v2.intron	NA	.
Mc2287	29715	30685	UUID=311_UGT343B4_v2.intron	NA	.
Mc2287	29716	29784	UUID=309_UGT343B3_v3.intron	NA	.
Mc2287	29716	29784	UUID=310_UGT343B4.intron	NA	.
Mc2287	29785	30008	UUID=309_UGT343B3_v3_exon3	359	.
Mc2287	29785	30008	UUID=310_UGT343B4_exon2	359	.
Mc2287	30009	30529	UUID=309_UGT343B3_v3.intron	NA	.
Mc2287	30009	30529	UUID=310_UGT343B4.intron	NA	.
Mc2287	30530	31294	UUID=309_UGT343B3_v3_exon2	1075	.
Mc2287	30530	31261	UUID=310_UGT343B4_exon1	1020	.
Mc2287	30686	31281	UUID=307_UGT343B3_v1_exon2	625	.
Mc2287	30686	31281	UUID=308_UGT343B3_v2_exon2	625	.
Mc2287	30686	31254	UUID=311_UGT343B4_v2_exon1	608	.
Mc2287	31295	32380	UUID=309_UGT343B3_v3.intron	NA	.
Mc2287	32381	32556	UUID=309_UGT343B3_v3_exon1	265	.
Mc2287	32557	34478	UUID=307_UGT343B3_v1, UUID=308_UGT343B3_v2, UUID=311_UGT343B4_v2, UUID=309_UGT343B3_v3, UUID=310_UGT343B4_FLANKdown	.	.
Mc2296	0	4501	UUID=312_est_g863.t1, UUID=313_est_g864.t1, UUID=314_est_g865.t1_FLANKup	.	.
Mc2296	4502	4777	UUID=312_est_g863.t1.exon1	394	.
Mc2296	4778	5302	UUID=312_est_g863.t1.intron	NA	.
Mc2296	5303	5571	UUID=312_est_g863.t1.exon2	448	.
Mc2296	5572	5659	UUID=312_est_g863.t1.intron	NA	.
Mc2296	5660	5836	UUID=312_est_g863.t1.exon3	261	.
Mc2296	5837	6021	UUID=312_est_g863.t1.intron	NA	.
Mc2296	6022	6187	UUID=312_est_g863.t1.exon4	252	.
Mc2296	6188	6341	UUID=312_est_g863.t1.intron	NA	.
Mc2296	6342	6727	UUID=312_est_g863.t1.exon5	614	.
Mc2296	6728	7958	UUID=312_est_g863.t1.intron	NA	.
Mc2296	7959	8229	UUID=312_est_g863.t1.exon6	412	.
Mc2296	8230	8348	UUID=312_est_g863.t1.intron	NA	.
Mc2296	8349	8534	UUID=312_est_g863.t1.exon7	289	.
Mc2296	8535	9724	UUID=312_est_g863.t1.intron	NA	.
Mc2296	9725	10023	UUID=312_est_g863.t1.exon8	303	.
Mc2296	10024	22685	UUID=312_est_g863.t1.intron	NA	.
Mc2296	10483	11664	UUID=313_est_g864.t1.exon1	1081	.
Mc2296	11665	13108	UUID=313_est_g864.t1.intron	NA	.
Mc2296	13109	13372	UUID=313_est_g864.t1.exon2	416	.
Mc2296	13373	13457	UUID=313_est_g864.t1.intron	NA	.
Mc2296	13458	13645	UUID=313_est_g864.t1.exon3	270	.
Mc2296	13646	14224	UUID=313_est_g864.t1.intron	NA	.
Mc2296	14225	14390	UUID=313_est_g864.t1.exon4	257	.
Mc2296	14391	14890	UUID=313_est_g864.t1.intron	NA	.
Mc2296	14891	15271	UUID=313_est_g864.t1.exon5	555	.
Mc2296	15272	15392	UUID=313_est_g864.t1.intron	NA	.
Mc2296	15393	15657	UUID=313_est_g864.t1.exon6	440	.
Mc2296	15658	15759	UUID=313_est_g864.t1.intron	NA	.
Mc2296	15760	15948	UUID=313_est_g864.t1.exon7	294	.
Mc2296	15949	18832	UUID=313_est_g864.t1.intron	NA	.
Mc2296	18833	18951	UUID=313_est_g864.t1.exon8	156	.
Mc2296	18952	22561	UUID=313_est_g864.t1.intron	NA	.
Mc2296	20401	20675	UUID=314_est_g865.t1.exon1	289	.
Mc2296	20676	20992	UUID=314_est_g865.t1.intron	NA	.
Mc2296	20993	21261	UUID=314_est_g865.t1.exon2	442	.
Mc2296	21262	21374	UUID=314_est_g865.t1.intron	NA	.
Mc2296	21375	21562	UUID=314_est_g865.t1.exon3	292	.
Mc2296	21563	21888	UUID=314_est_g865.t1.intron	NA	.
Mc2296	21889	22054	UUID=314_est_g865.t1.exon4	291	.
Mc2296	22055	22525	UUID=314_est_g865.t1.intron	NA	.
Mc2296	22526	22908	UUID=314_est_g865.t1.exon5	603	.
Mc2296	22562	22908	UUID=313_est_g864.t1.exon5	326	.
Mc2296	22686	22907	UUID=312_est_g863.t1.exon5	156	.
Mc2296	22909	23207	UUID=314_est_g865.t1.intron	NA	.
Mc2296	23208	23484	UUID=314_est_g865.t1.exon6	429	.
Mc2296	23485	24030	UUID=314_est_g865.t1.intron	NA	.
Mc2296	24031	24210	UUID=314_est_g865.t1.exon7	244	.
Mc2296	24211	24994	UUID=314_est_g865.t1.intron	NA	.
Mc2296	24995	25136	UUID=314_est_g865.t1.exon8	189	.
Mc2296	25137	34415	UUID=312_est_g863.t1, UUID=313_est_g864.t1, UUID=314_est_g865.t1_FLANKdown	.	.
Mc23488	1	178	UUID=316_UGT344B10_exon2	268	.
Mc23488	1	178	UUID=317_UGT344B9_exon2	268	.
Mc23488	179	245	UUID=316_UGT344B10.intron	NA	.
Mc23488	179	251	UUID=317_UGT344B9.intron	NA	.
Mc23488	246	774	UUID=316_UGT344B10_exon3	795	.
Mc23488	252	774	UUID=317_UGT344B9_exon3	784	.
Mc23488	775	2925	UUID=316_UGT344B10, UUID=317_UGT344B9_FLANKdown	.	.
Mc23605	0	1764	UUID=318_abc_g5080.t1_FLANKup	.	.
Mc23605	1765	2450	UUID=318_abc_g5080.t1.exon13	867	.
Mc23605	2451	2532	UUID=318_abc_g5080.t1.intron	NA	.
Mc23605	2533	2714	UUID=318_abc_g5080.t1.exon12	303	.
Mc23605	2715	2796	UUID=318_abc_g5080.t1.intron	NA	.
Mc23605	2797	2908	UUID=318_abc_g5080.t1.exon11	185	.
Mc23821	0	5	UUID=322_UGT344D14_v2, UUID=324_UGT344D15_v2, UUID=325_UGT344D16_v3, UUID=327_UGT344D17_v3, UUID=329_UGT344D18_v2, UUID=331_UGT344D7_v3, UUID=320_UGT344D12_v3, UUID=321_UGT344D13_v3, UUID=323_UGT344D14_v3, UUID=326_UGT344D16_v4, UUID=328_UGT344D17_v4, UUID=330_UGT344D18_v3_FLANKup	.	.
Mc23821	6	165	UUID=322_UGT344D14_v2_exon1	152	.
Mc23821	6	165	UUID=324_UGT344D15_v2_exon1	152	.
Mc23821	6	165	UUID=325_UGT344D16_v3_exon2	152	.
Mc23821	6	165	UUID=327_UGT344D17_v3_exon2	152	.
Mc23821	6	165	UUID=329_UGT344D18_v2_exon1	152	.
Mc23821	6	165	UUID=331_UGT344D7_v3_exon1	152	.
Mc23821	16	165	UUID=320_UGT344D12_v3_exon1	195	.
Mc23821	16	165	UUID=321_UGT344D13_v3_exon1	195	.
Mc23821	16	165	UUID=323_UGT344D14_v3_exon1	195	.
Mc23821	16	165	UUID=326_UGT344D16_v4_exon1	195	.
Mc23821	16	165	UUID=328_UGT344D17_v4_exon1	195	.
Mc23821	16	165	UUID=330_UGT344D18_v3_exon1	195	.
Mc23821	166	2609	UUID=320_UGT344D12_v3.intron	NA	.
Mc23821	166	2609	UUID=321_UGT344D13_v3.intron	NA	.
Mc23821	166	2609	UUID=322_UGT344D14_v2.intron	NA	.
Mc23821	166	2609	UUID=323_UGT344D14_v3.intron	NA	.
Mc23821	166	2609	UUID=324_UGT344D15_v2.intron	NA	.
Mc23821	166	2609	UUID=325_UGT344D16_v3.intron	NA	.
Mc23821	166	2609	UUID=326_UGT344D16_v4.intron	NA	.
Mc23821	166	2609	UUID=327_UGT344D17_v3.intron	NA	.
Mc23821	166	2609	UUID=328_UGT344D17_v4.intron	NA	.
Mc23821	166	2609	UUID=329_UGT344D18_v2.intron	NA	.
Mc23821	166	2609	UUID=330_UGT344D18_v3.intron	NA	.
Mc23821	166	2609	UUID=331_UGT344D7_v3.intron	NA	.
Mc23821	2610	2830	UUID=320_UGT344D12_v3_exon2	315	.
Mc23821	2610	2830	UUID=321_UGT344D13_v3_exon2	315	.
Mc23821	2610	2830	UUID=322_UGT344D14_v2_exon2	348	.
Mc23821	2610	2830	UUID=323_UGT344D14_v3_exon2	315	.
Mc23821	2610	2830	UUID=324_UGT344D15_v2_exon2	348	.
Mc23821	2610	2830	UUID=325_UGT344D16_v3_exon3	348	.
Mc23821	2610	2830	UUID=326_UGT344D16_v4_exon2	315	.
Mc23821	2610	2830	UUID=327_UGT344D17_v3_exon3	348	.
Mc23821	2610	2830	UUID=328_UGT344D17_v4_exon2	315	.
Mc23821	2610	2830	UUID=329_UGT344D18_v2_exon2	348	.
Mc23821	2610	2830	UUID=330_UGT344D18_v3_exon2	315	.
Mc23821	2610	2830	UUID=331_UGT344D7_v3_exon2	348	.
Mc23821	2831	2875	UUID=322_UGT344D14_v2, UUID=324_UGT344D15_v2, UUID=325_UGT344D16_v3, UUID=327_UGT344D17_v3, UUID=329_UGT344D18_v2, UUID=331_UGT344D7_v3, UUID=320_UGT344D12_v3, UUID=321_UGT344D13_v3, UUID=323_UGT344D14_v3, UUID=326_UGT344D16_v4, UUID=328_UGT344D17_v4, UUID=330_UGT344D18_v3_FLANKdown	.	.
Mc2385	0	2774	UUID=332_abc_g2222.t1_FLANKup	.	.
Mc2385	2775	2943	UUID=332_abc_g2222.t1.exon4	268	.
Mc2385	2944	3108	UUID=332_abc_g2222.t1.intron	NA	.
Mc2385	3109	3209	UUID=332_abc_g2222.t1.exon3	143	.
Mc2385	3210	3348	UUID=332_abc_g2222.t1.intron	NA	.
Mc2385	3349	3504	UUID=332_abc_g2222.t1.exon2	250	.
Mc2385	3505	4323	UUID=332_abc_g2222.t1.intron	NA	.
Mc2385	4324	4711	UUID=332_abc_g2222.t1.exon1	579	.
Mc2385	4712	24711	UUID=332_abc_g2222.t1_FLANKdown	.	.
Mc240	39437	59436	UUID=334_UGT344J4, UUID=333_UGT344J3_FLANKup	.	.
Mc240	59437	59718	UUID=334_UGT344J4_exon4	422	.
Mc240	59719	60607	UUID=334_UGT344J4.intron	NA	.
Mc240	60608	60837	UUID=334_UGT344J4_exon3	375	.
Mc240	60838	63023	UUID=334_UGT344J4.intron	NA	.
Mc240	63024	63247	UUID=333_UGT344J3_exon2	381	.
Mc240	63024	63247	UUID=334_UGT344J4_exon2	381	.
Mc240	63248	67636	UUID=333_UGT344J3.intron	NA	.
Mc240	63248	67636	UUID=334_UGT344J4.intron	NA	.
Mc240	67637	68343	UUID=333_UGT344J3_exon1	1070	.
Mc240	67637	68496	UUID=334_UGT344J4_exon1	1275	.
Mc240	68497	78646	UUID=335_UGT344M3_v2, UUID=337_UGT344M4_v2, UUID=336_UGT344M4, UUID=338_UGT344M5, UUID=339_UGT344M6_FLANKup,UUID=334_UGT344J4, UUID=333_UGT344J3_FLANKdown	.	.
Mc240	78647	78932	UUID=335_UGT344M3_v2_exon4	394	.
Mc240	78647	78932	UUID=337_UGT344M4_v2_exon4	394	.
Mc240	78933	79868	UUID=335_UGT344M3_v2.intron	NA	.
Mc240	78933	79868	UUID=337_UGT344M4_v2.intron	NA	.
Mc240	79869	80091	UUID=335_UGT344M3_v2_exon3	363	.
Mc240	79869	80091	UUID=337_UGT344M4_v2_exon3	363	.
Mc240	79929	80095	UUID=336_UGT344M4_exon3	226	.
Mc240	79929	80095	UUID=338_UGT344M5_exon3	226	.
Mc240	79929	80095	UUID=339_UGT344M6_exon3	226	.
Mc240	80092	80154	UUID=335_UGT344M3_v2.intron	NA	.
Mc240	80092	80154	UUID=337_UGT344M4_v2.intron	NA	.
Mc240	80096	80154	UUID=336_UGT344M4.intron	NA	.
Mc240	80096	80154	UUID=338_UGT344M5.intron	NA	.
Mc240	80096	80154	UUID=339_UGT344M6.intron	NA	.
Mc240	80155	80375	UUID=335_UGT344M3_v2_exon2	353	.
Mc240	80155	80351	UUID=336_UGT344M4_exon2	276	.
Mc240	80155	80372	UUID=337_UGT344M4_v2_exon2	348	.
Mc240	80155	80351	UUID=338_UGT344M5_exon2	276	.
Mc240	80155	80351	UUID=339_UGT344M6_exon2	276	.
Mc240	80373	81392	UUID=337_UGT344M4_v2.intron	NA	.
Mc240	80376	81389	UUID=335_UGT344M3_v2.intron	NA	.
Mc240	81390	82171	UUID=335_UGT344M3_v2_exon1	1190	.
Mc240	81393	82159	UUID=337_UGT344M4_v2_exon1	1168	.
Mc240	82172	102171	UUID=335_UGT344M3_v2, UUID=337_UGT344M4_v2, UUID=336_UGT344M4, UUID=338_UGT344M5, UUID=339_UGT344M6_FLANKdown	.	.
Mc24749	0	3126	UUID=340_UGT344D1, UUID=341_UGT344D10_FLANKup	.	.
Mc24749	3127	3968	UUID=340_UGT344D1_exon1	1184	.
Mc24749	3127	3968	UUID=341_UGT344D10_exon1	1184	.
Mc24749	3969	4158	UUID=340_UGT344D1.intron	NA	.
Mc24749	3969	4122	UUID=341_UGT344D10.intron	NA	.
Mc24749	4123	4613	UUID=341_UGT344D10_exon2	656	.
Mc24749	4159	4613	UUID=340_UGT344D1_exon2	606	.
Mc24749	4615	4752	UUID=340_UGT344D1_exon2	200	.
Mc24749	4615	4934	UUID=341_UGT344D10_exon2	438	.
Mc24749	4935	5353	UUID=340_UGT344D1, UUID=341_UGT344D10_FLANKdown	.	.
Mc2532	0	12539	UUID=345_UGT344N3, UUID=346_UGT344N5_FLANKup	.	.
Mc2532	12540	13360	UUID=345_UGT344N3_exon1	1162	.
Mc2532	12540	13360	UUID=346_UGT344N5_exon1	1162	.
Mc2532	13361	15710	UUID=345_UGT344N3.intron	NA	.
Mc2532	13361	15710	UUID=346_UGT344N5.intron	NA	.
Mc2532	15711	15931	UUID=345_UGT344N3_exon2	331	.
Mc2532	15711	15931	UUID=346_UGT344N5_exon2	331	.
Mc2532	15932	16773	UUID=345_UGT344N3.intron	NA	.
Mc2532	15932	16773	UUID=346_UGT344N5.intron	NA	.
Mc2532	16774	16997	UUID=345_UGT344N3_exon3	309	.
Mc2532	16774	16997	UUID=346_UGT344N5_exon3	309	.
Mc2532	16998	17035	UUID=345_UGT344N3.intron	NA	.
Mc2532	16998	17035	UUID=346_UGT344N5.intron	NA	.
Mc2532	17036	17316	UUID=345_UGT344N3_exon4	431	.
Mc2532	17036	17316	UUID=346_UGT344N5_exon4	431	.
Mc2532	17317	27394	UUID=343_UGT344C10, UUID=344_UGT344C6_FLANKup,UUID=345_UGT344N3, UUID=346_UGT344N5_FLANKdown	.	.
Mc2532	27395	28215	UUID=343_UGT344C10_exon4	1157	.
Mc2532	27395	28215	UUID=344_UGT344C6_exon4	1157	.
Mc2532	28216	30113	UUID=343_UGT344C10.intron	NA	.
Mc2532	28216	30113	UUID=344_UGT344C6.intron	NA	.
Mc2532	30114	30801	UUID=343_UGT344C10_exon3	872	.
Mc2532	30114	30801	UUID=344_UGT344C6_exon3	872	.
Mc2532	30802	32593	UUID=343_UGT344C10, UUID=344_UGT344C6_FLANKdown	.	.
Mc2535	0	19687	UUID=347_CYP6DB1_FLANKup	.	.
Mc2535	19688	19861	UUID=347_CYP6DB1_exon7	294	.
Mc2535	19862	19941	UUID=347_CYP6DB1.intron	NA	.
Mc2535	19942	20195	UUID=347_CYP6DB1_exon6	420	.
Mc2535	20196	20295	UUID=347_CYP6DB1.intron	NA	.
Mc2535	20296	20521	UUID=347_CYP6DB1_exon5	379	.
Mc2535	20522	20681	UUID=347_CYP6DB1.intron	NA	.
Mc2535	20682	20760	UUID=347_CYP6DB1_exon4	135	.
Mc2535	20761	21829	UUID=347_CYP6DB1.intron	NA	.
Mc2535	21830	22131	UUID=347_CYP6DB1_exon3	492	.
Mc2535	22132	23535	UUID=347_CYP6DB1.intron	NA	.
Mc2535	23536	23820	UUID=347_CYP6DB1_exon2	466	.
Mc2535	23821	24489	UUID=347_CYP6DB1.intron	NA	.
Mc2535	24490	24721	UUID=347_CYP6DB1_exon1	407	.
Mc2535	24722	34614	UUID=347_CYP6DB1_FLANKdown	.	.
Mc256	22426	42425	UUID=348_CYP6DD1_FLANKup	.	.
Mc256	42426	42621	UUID=348_CYP6DD1_exon1	302	.
Mc256	42622	43295	UUID=348_CYP6DD1.intron	NA	.
Mc256	43296	43607	UUID=348_CYP6DD1_exon2	488	.
Mc256	43608	43975	UUID=348_CYP6DD1.intron	NA	.
Mc256	43976	44393	UUID=348_CYP6DD1_exon3	651	.
Mc256	44394	45281	UUID=348_CYP6DD1.intron	NA	.
Mc256	45282	45473	UUID=348_CYP6DD1_exon4	344	.
Mc256	45474	45999	UUID=348_CYP6DD1.intron	NA	.
Mc256	46000	46279	UUID=348_CYP6DD1_exon5	425	.
Mc256	46280	47138	UUID=348_CYP6DD1.intron	NA	.
Mc256	47139	47309	UUID=348_CYP6DD1_exon6	300	.
Mc256	47310	67309	UUID=348_CYP6DD1_FLANKdown	.	.
Mc26195	0	1734	UUID=350_CYP4CJ11_FLANKup	.	.
Mc26195	1735	1892	UUID=350_CYP4CJ11_exon11	265	.
Mc26195	1893	2093	UUID=350_CYP4CJ11.intron	NA	.
Mc26195	2094	2273	UUID=350_CYP4CJ11_exon10	311	.
Mc26195	2274	2535	UUID=350_CYP4CJ11_FLANKdown	.	.
Mc2679	0	16334	UUID=353_CYP380C31, UUID=354_CYP380C52, UUID=352_CYP380C30_FLANKup	.	.
Mc2679	16335	16505	UUID=353_CYP380C31_exon12	239	.
Mc2679	16339	16505	UUID=354_CYP380C52_exon10	182	.
Mc2679	16506	16590	UUID=353_CYP380C31.intron	NA	.
Mc2679	16506	19094	UUID=354_CYP380C52.intron	NA	.
Mc2679	16591	16779	UUID=352_CYP380C30_exon11	244	.
Mc2679	16591	16779	UUID=353_CYP380C31_exon11	267	.
Mc2679	16780	19096	UUID=352_CYP380C30.intron	NA	.
Mc2679	16780	17152	UUID=353_CYP380C31.intron	NA	.
Mc2679	17153	17225	UUID=353_CYP380C31_exon9	135	.
Mc2679	17226	17307	UUID=353_CYP380C31.intron	NA	.
Mc2679	17308	17415	UUID=353_CYP380C31_exon8	122	.
Mc2679	17416	19096	UUID=353_CYP380C31.intron	NA	.
Mc2679	19095	19233	UUID=354_CYP380C52_exon4	202	.
Mc2679	19097	19233	UUID=352_CYP380C30_exon6	159	.
Mc2679	19097	19225	UUID=353_CYP380C31_exon6	183	.
Mc2679	19226	19652	UUID=353_CYP380C31.intron	NA	.
Mc2679	19234	19653	UUID=352_CYP380C30.intron	NA	.
Mc2679	19234	19653	UUID=354_CYP380C52.intron	NA	.
Mc2679	19653	19842	UUID=353_CYP380C31_exon4	263	.
Mc2679	19654	19842	UUID=352_CYP380C30_exon4	244	.
Mc2679	19654	19844	UUID=354_CYP380C52_exon2	243	.
Mc2679	19843	20427	UUID=353_CYP380C31.intron	NA	.
Mc2679	20428	20536	UUID=353_CYP380C31_exon2	158	.
Mc2679	20537	31479	UUID=353_CYP380C31, UUID=354_CYP380C52, UUID=352_CYP380C30_FLANKdown	.	.
Mc26850	0	28	UUID=355_gst_g7733.t1, UUID=356_gst_g7734.t1_FLANKup	.	.
Mc26850	29	171	UUID=355_gst_g7733.t1.exon4	220	.
Mc26850	29	168	UUID=356_gst_g7734.t1.exon4	226	.
Mc26850	169	265	UUID=356_gst_g7734.t1.intron	NA	.
Mc26850	172	265	UUID=355_gst_g7733.t1.intron	NA	.
Mc26850	266	431	UUID=355_gst_g7733.t1.exon3	252	.
Mc26850	266	431	UUID=356_gst_g7734.t1.exon3	268	.
Mc26850	432	1264	UUID=356_gst_g7734.t1.intron	NA	.
Mc26850	1265	1413	UUID=356_gst_g7734.t1.exon2	202	.
Mc26850	1414	1619	UUID=356_gst_g7734.t1.intron	NA	.
Mc26850	1620	1682	UUID=356_gst_g7734.t1.exon1	84.2	.
Mc26850	1683	2453	UUID=355_gst_g7733.t1, UUID=356_gst_g7734.t1_FLANKdown	.	.
Mc26930	0	182	UUID=357_abc_g2222.t1_FLANKup	.	.
Mc26930	183	799	UUID=357_abc_g2222.t1.exon9	1079	.
Mc26930	800	1033	UUID=357_abc_g2222.t1.intron	NA	.
Mc26930	1034	1566	UUID=357_abc_g2222.t1.exon10	929	.
Mc26930	1567	5522	UUID=357_abc_g2222.t1_FLANKdown	.	.
Mc26949	1	120	UUID=358_UGT343A12_exon4	200	.
Mc26949	1	120	UUID=359_UGT343A13_exon4	200	.
Mc26949	1	120	UUID=360_UGT343A17_exon5	200	.
Mc26949	1	120	UUID=361_UGT343A6_exon5	200	.
Mc26949	121	214	UUID=358_UGT343A12.intron	NA	.
Mc26949	121	214	UUID=359_UGT343A13.intron	NA	.
Mc26949	121	214	UUID=360_UGT343A17.intron	NA	.
Mc26949	121	214	UUID=361_UGT343A6.intron	NA	.
Mc26949	215	432	UUID=358_UGT343A12_exon3	342	.
Mc26949	215	432	UUID=359_UGT343A13_exon3	342	.
Mc26949	215	428	UUID=360_UGT343A17_exon4	340	.
Mc26949	215	428	UUID=361_UGT343A6_exon4	340	.
Mc26949	429	892	UUID=360_UGT343A17.intron	NA	.
Mc26949	429	892	UUID=361_UGT343A6.intron	NA	.
Mc26949	433	892	UUID=358_UGT343A12.intron	NA	.
Mc26949	433	892	UUID=359_UGT343A13.intron	NA	.
Mc26949	893	1099	UUID=358_UGT343A12_exon2	322	.
Mc26949	893	1099	UUID=359_UGT343A13_exon2	322	.
Mc26949	893	1099	UUID=360_UGT343A17_exon3	322	.
Mc26949	893	1099	UUID=361_UGT343A6_exon3	322	.
Mc26949	1100	1176	UUID=358_UGT343A12.intron	NA	.
Mc26949	1100	1176	UUID=359_UGT343A13.intron	NA	.
Mc26949	1100	1176	UUID=360_UGT343A17.intron	NA	.
Mc26949	1100	1176	UUID=361_UGT343A6.intron	NA	.
Mc26949	1177	1812	UUID=358_UGT343A12_exon1	920	.
Mc26949	1177	1812	UUID=359_UGT343A13_exon1	920	.
Mc26949	1177	1822	UUID=360_UGT343A17_exon2	933	.
Mc26949	1177	1822	UUID=361_UGT343A6_exon2	933	.
Mc26949	1823	2442	UUID=358_UGT343A12, UUID=359_UGT343A13, UUID=360_UGT343A17, UUID=361_UGT343A6_FLANKdown	.	.
Mc27264	0	1583	UUID=363_CYP314A1_FLANKup	.	.
Mc27264	1584	1783	UUID=363_CYP314A1_exon3	326	.
Mc27264	1784	2145	UUID=363_CYP314A1.intron	NA	.
Mc27264	2146	2343	UUID=363_CYP314A1_exon4	333	.
Mc27264	2344	2401	UUID=363_CYP314A1_FLANKdown	.	.
Mc2730	0	12424	UUID=364_CYP380B1_FLANKup	.	.
Mc2730	12425	12619	UUID=364_CYP380B1_exon1	327	.
Mc2730	12620	13815	UUID=364_CYP380B1.intron	NA	.
Mc2730	13816	13931	UUID=364_CYP380B1_exon2	204	.
Mc2730	13932	14031	UUID=364_CYP380B1.intron	NA	.
Mc2730	14032	14126	UUID=364_CYP380B1_exon3	159	.
Mc2730	14127	14771	UUID=364_CYP380B1.intron	NA	.
Mc2730	14772	14957	UUID=364_CYP380B1_exon4	289	.
Mc2730	14958	15291	UUID=364_CYP380B1.intron	NA	.
Mc2730	15292	15411	UUID=364_CYP380B1_exon6	211	.
Mc2730	15412	16259	UUID=364_CYP380B1.intron	NA	.
Mc2730	16260	16347	UUID=364_CYP380B1_exon7	119	.
Mc2730	16348	16435	UUID=364_CYP380B1.intron	NA	.
[truncated: 2,416 more rows]
