# Supplementary material for: Transposon accumulation at xenobiotic gene family loci in aphids
Source: Genome Res. 2023 Oct;33(10):1718–33. doi: 10.1101/gr.277820.123 (PMC10691553; doi:10.1101/gr.277820.123)
Supplement: Supplement 14 [file Supplemental_File_S3.tar.gz › Supplemental_File_S3/sitobionAvenae_GCA_019425605.1.myzusXrGenes.bed]

VSBQ01000001.1	1453151	1473150	UUID=25_est_g7616.t1_FLANKup	.	.
VSBQ01000001.1	1473151	1473382	UUID=25_est_g7616.t1.exon5	385	.
VSBQ01000001.1	1473383	1473444	UUID=25_est_g7616.t1.intron	NA	.
VSBQ01000001.1	1473445	1473632	UUID=25_est_g7616.t1.exon4	320	.
VSBQ01000001.1	1473633	1473699	UUID=25_est_g7616.t1.intron	NA	.
VSBQ01000001.1	1473700	1475029	UUID=25_est_g7616.t1.exon3	2130	.
VSBQ01000001.1	1475030	1476698	UUID=25_est_g7616.t1.intron	NA	.
VSBQ01000001.1	1476699	1476874	UUID=25_est_g7616.t1.exon2	320	.
VSBQ01000001.1	1476875	1476971	UUID=25_est_g7616.t1.intron	NA	.
VSBQ01000001.1	1476972	1478343	UUID=25_est_g7616.t1.exon1	2043	.
VSBQ01000001.1	1478344	1498343	UUID=25_est_g7616.t1_FLANKdown	.	.
VSBQ01000001.1	1506661	1526660	UUID=2_CYP4CH1_FLANKup	.	.
VSBQ01000001.1	1526661	1526923	UUID=2_CYP4CH1_exon7	398	.
VSBQ01000001.1	1526924	1526990	UUID=2_CYP4CH1.intron	NA	.
VSBQ01000001.1	1526991	1527183	UUID=2_CYP4CH1_exon6	291	.
VSBQ01000001.1	1527184	1527949	UUID=2_CYP4CH1.intron	NA	.
VSBQ01000001.1	1527950	1528241	UUID=2_CYP4CH1_exon4	424	.
VSBQ01000001.1	1528242	1528310	UUID=2_CYP4CH1.intron	NA	.
VSBQ01000001.1	1528311	1528559	UUID=2_CYP4CH1_exon3	355	.
VSBQ01000001.1	1528560	1528728	UUID=2_CYP4CH1.intron	NA	.
VSBQ01000001.1	1528729	1528917	UUID=2_CYP4CH1_exon2	294	.
VSBQ01000001.1	1528918	1548917	UUID=2_CYP4CH1_FLANKdown	.	.
VSBQ01000001.1	2393717	2413716	UUID=1_CYP302A1_FLANKup	.	.
VSBQ01000001.1	2413717	2413826	UUID=1_CYP302A1_exon7	171	.
VSBQ01000001.1	2413827	2413935	UUID=1_CYP302A1.intron	NA	.
VSBQ01000001.1	2413936	2414136	UUID=1_CYP302A1_exon6	272	.
VSBQ01000001.1	2414137	2414837	UUID=1_CYP302A1.intron	NA	.
VSBQ01000001.1	2414838	2415086	UUID=1_CYP302A1_exon5	305	.
VSBQ01000001.1	2415087	2416383	UUID=1_CYP302A1.intron	NA	.
VSBQ01000001.1	2416384	2416537	UUID=1_CYP302A1_exon4	257	.
VSBQ01000001.1	2416538	2416718	UUID=1_CYP302A1.intron	NA	.
VSBQ01000001.1	2416719	2416922	UUID=1_CYP302A1_exon3	283	.
VSBQ01000001.1	2416923	2417040	UUID=1_CYP302A1.intron	NA	.
VSBQ01000001.1	2417041	2417221	UUID=1_CYP302A1_exon2	241	.
VSBQ01000001.1	2417222	2418643	UUID=1_CYP302A1.intron	NA	.
VSBQ01000001.1	2418644	2419010	UUID=1_CYP302A1_exon1	479	.
VSBQ01000001.1	2419011	2439010	UUID=1_CYP302A1_FLANKdown	.	.
VSBQ01000002.1	763899	783898	UUID=26_CYP6CY42_FLANKup	.	.
VSBQ01000002.1	783899	784151	UUID=26_CYP6CY42_exon3	274	.
VSBQ01000002.1	784152	787639	UUID=26_CYP6CY42.intron	NA	.
VSBQ01000002.1	787640	788449	UUID=26_CYP6CY42_exon1	723	.
VSBQ01000002.1	788450	793062	UUID=26_CYP6CY42.intron	NA	.
VSBQ01000002.1	793063	793289	UUID=26_CYP6CY42_exon2	287	.
VSBQ01000002.1	793290	795464	UUID=26_CYP6CY42.intron	NA	.
VSBQ01000002.1	795465	796340	UUID=26_CYP6CY42_exon1	942	.
VSBQ01000002.1	796341	816340	UUID=26_CYP6CY42_FLANKdown	.	.
VSBQ01000003.1	3467401	3487400	UUID=61_UGT350B3_FLANKup	.	.
VSBQ01000003.1	3487401	3488309	UUID=61_UGT350B3_exon1	1279	.
VSBQ01000003.1	3488310	3488410	UUID=61_UGT350B3.intron	NA	.
VSBQ01000003.1	3488411	3488838	UUID=61_UGT350B3_exon2	553	.
VSBQ01000003.1	3488839	3508838	UUID=61_UGT350B3_FLANKdown	.	.
VSBQ01000003.1	3525591	3545590	UUID=44_CYP314A1, UUID=45_CYP314A3_FLANKup	.	.
VSBQ01000003.1	3545591	3545693	UUID=44_CYP314A1_exon10	169	.
VSBQ01000003.1	3545591	3545696	UUID=45_CYP314A3_exon10	174	.
VSBQ01000003.1	3545694	3545761	UUID=44_CYP314A1.intron	NA	.
VSBQ01000003.1	3545697	3545761	UUID=45_CYP314A3.intron	NA	.
VSBQ01000003.1	3545762	3545958	UUID=44_CYP314A1_exon9	265	.
VSBQ01000003.1	3545762	3545959	UUID=45_CYP314A3_exon9	255	.
VSBQ01000003.1	3545959	3547383	UUID=44_CYP314A1.intron	NA	.
VSBQ01000003.1	3545960	3546174	UUID=45_CYP314A3.intron	NA	.
VSBQ01000003.1	3546175	3546341	UUID=45_CYP314A3_exon7	204	.
VSBQ01000003.1	3546342	3551403	UUID=45_CYP314A3.intron	NA	.
VSBQ01000003.1	3547384	3547543	UUID=44_CYP314A1_exon6	213	.
VSBQ01000003.1	3547544	3548482	UUID=44_CYP314A1.intron	NA	.
VSBQ01000003.1	3548483	3548682	UUID=44_CYP314A1_exon3	298	.
VSBQ01000003.1	3548683	3551402	UUID=44_CYP314A1.intron	NA	.
VSBQ01000003.1	3551403	3551537	UUID=44_CYP314A1_exon2	200	.
VSBQ01000003.1	3551404	3551534	UUID=45_CYP314A3_exon2	182	.
VSBQ01000003.1	3551538	3554633	UUID=44_CYP314A1.intron	NA	.
VSBQ01000003.1	3554634	3554754	UUID=44_CYP314A1_exon1	150	.
VSBQ01000003.1	3554755	3574754	UUID=44_CYP314A1, UUID=45_CYP314A3_FLANKdown	.	.
VSBQ01000006.1	1899497	1919496	UUID=100_UGT339A2_FLANKup	.	.
VSBQ01000006.1	1919497	1919742	UUID=100_UGT339A2_exon4	339	.
VSBQ01000006.1	1919743	1920527	UUID=100_UGT339A2.intron	NA	.
VSBQ01000006.1	1920528	1920743	UUID=100_UGT339A2_exon3	289	.
VSBQ01000006.1	1920744	1921290	UUID=100_UGT339A2.intron	NA	.
VSBQ01000006.1	1921291	1921508	UUID=100_UGT339A2_exon2	298	.
VSBQ01000006.1	1921509	1921844	UUID=100_UGT339A2.intron	NA	.
VSBQ01000006.1	1921845	1922666	UUID=100_UGT339A2_exon1	1070	.
VSBQ01000006.1	1922667	1942666	UUID=100_UGT339A2_FLANKdown	.	.
VSBQ01000006.1	2529667	2549666	UUID=84_CYP6DD1_FLANKup	.	.
VSBQ01000006.1	2549667	2549837	UUID=84_CYP6DD1_exon6	255	.
VSBQ01000006.1	2549838	2550945	UUID=84_CYP6DD1.intron	NA	.
VSBQ01000006.1	2550946	2551222	UUID=84_CYP6DD1_exon5	390	.
VSBQ01000006.1	2551223	2552752	UUID=84_CYP6DD1.intron	NA	.
VSBQ01000006.1	2552753	2552944	UUID=84_CYP6DD1_exon4	300	.
VSBQ01000006.1	2552945	2554242	UUID=84_CYP6DD1.intron	NA	.
VSBQ01000006.1	2554243	2554652	UUID=84_CYP6DD1_exon3	625	.
VSBQ01000006.1	2554653	2555834	UUID=84_CYP6DD1.intron	NA	.
VSBQ01000006.1	2555835	2556146	UUID=84_CYP6DD1_exon2	466	.
VSBQ01000006.1	2556147	2576146	UUID=84_CYP6DD1_FLANKdown	.	.
VSBQ01000008.1	2134783	2154782	UUID=137_UGT351A7_FLANKup	.	.
VSBQ01000008.1	2154783	2155003	UUID=137_UGT351A7_exon1	348	.
VSBQ01000008.1	2155004	2155550	UUID=137_UGT351A7.intron	NA	.
VSBQ01000008.1	2155551	2156146	UUID=137_UGT351A7_exon2	874	.
VSBQ01000008.1	2156147	2156526	UUID=137_UGT351A7.intron	NA	.
VSBQ01000008.1	2156527	2156749	UUID=137_UGT351A7_exon4	313	.
VSBQ01000008.1	2156750	2159395	UUID=137_UGT351A7.intron	NA	.
VSBQ01000008.1	2159396	2159635	UUID=137_UGT351A7_exon5	383	.
VSBQ01000008.1	2159636	2162671	UUID=136_UGT351A6_FLANKup,UUID=137_UGT351A7_FLANKdown	.	.
VSBQ01000008.1	2162672	2163605	UUID=136_UGT351A6_exon2	1343	.
VSBQ01000008.1	2163606	2163648	UUID=136_UGT351A6.intron	NA	.
VSBQ01000008.1	2163649	2163869	UUID=136_UGT351A6_exon3	342	.
VSBQ01000008.1	2163870	2164587	UUID=136_UGT351A6.intron	NA	.
VSBQ01000008.1	2164588	2164865	UUID=136_UGT351A6_exon4	353	.
VSBQ01000008.1	2164866	2184865	UUID=136_UGT351A6_FLANKdown	.	.
VSBQ01000011.1	2004256	2024255	UUID=175_gst_g525.t1_FLANKup	.	.
VSBQ01000011.1	2024256	2024311	UUID=175_gst_g525.t1.exon5	93.5	.
VSBQ01000011.1	2024312	2024778	UUID=175_gst_g525.t1.intron	NA	.
VSBQ01000011.1	2024779	2024959	UUID=175_gst_g525.t1.exon5	313	.
VSBQ01000011.1	2024960	2044959	UUID=175_gst_g525.t1_FLANKdown	.	.
VSBQ01000011.1	2602476	2622475	UUID=159_est_g12827.t1_FLANKup	.	.
VSBQ01000011.1	2622476	2623935	UUID=159_est_g12827.t1.exon6	2148	.
VSBQ01000011.1	2623936	2623947	UUID=159_est_g12827.t1.intron	NA	.
VSBQ01000011.1	2623948	2624178	UUID=159_est_g12827.t1.exon6	276	.
VSBQ01000011.1	2624179	2632691	UUID=159_est_g12827.t1.intron	NA	.
VSBQ01000011.1	2632692	2633407	UUID=159_est_g12827.t1.exon5	935	.
VSBQ01000011.1	2633408	2639357	UUID=159_est_g12827.t1.intron	NA	.
VSBQ01000011.1	2639358	2639973	UUID=159_est_g12827.t1.exon4	785	.
VSBQ01000011.1	2639974	2643508	UUID=159_est_g12827.t1.intron	NA	.
VSBQ01000011.1	2643509	2643656	UUID=159_est_g12827.t1.exon3	230	.
VSBQ01000011.1	2643657	2643866	UUID=159_est_g12827.t1.intron	NA	.
VSBQ01000011.1	2643867	2643979	UUID=159_est_g12827.t1.exon2	198	.
VSBQ01000011.1	2643980	2645618	UUID=159_est_g12827.t1.intron	NA	.
VSBQ01000011.1	2645619	2645864	UUID=159_est_g12827.t1.exon1	355	.
VSBQ01000011.1	2645865	2665864	UUID=159_est_g12827.t1_FLANKdown	.	.
VSBQ01000011.1	2674808	2694807	UUID=158_est_g12826.t1_FLANKup	.	.
VSBQ01000011.1	2694808	2695100	UUID=158_est_g12826.t1.exon4	435	.
VSBQ01000011.1	2695101	2695166	UUID=158_est_g12826.t1.intron	NA	.
VSBQ01000011.1	2695167	2695422	UUID=158_est_g12826.t1.exon3	390	.
VSBQ01000011.1	2695423	2705689	UUID=158_est_g12826.t1.intron	NA	.
VSBQ01000011.1	2705690	2705972	UUID=158_est_g12826.t1.exon2	396	.
VSBQ01000011.1	2705973	2725972	UUID=158_est_g12826.t1_FLANKdown	.	.
VSBQ01000012.1	1297993	1317992	UUID=191_gst_g7734.t1, UUID=190_gst_g7733.t1_FLANKup	.	.
VSBQ01000012.1	1317993	1318398	UUID=191_gst_g7734.t1.exon5	435	.
VSBQ01000012.1	1318291	1318398	UUID=190_gst_g7733.t1.exon5	145	.
VSBQ01000012.1	1318399	1319241	UUID=190_gst_g7733.t1.intron	NA	.
VSBQ01000012.1	1318399	1319007	UUID=191_gst_g7734.t1.intron	NA	.
VSBQ01000012.1	1319008	1319147	UUID=191_gst_g7734.t1.exon4	209	.
VSBQ01000012.1	1319148	1319241	UUID=191_gst_g7734.t1.intron	NA	.
VSBQ01000012.1	1319242	1319407	UUID=190_gst_g7733.t1.exon3	241	.
VSBQ01000012.1	1319242	1319409	UUID=191_gst_g7734.t1.exon3	255	.
VSBQ01000012.1	1319408	1321152	UUID=190_gst_g7733.t1.intron	NA	.
VSBQ01000012.1	1319410	1321154	UUID=191_gst_g7734.t1.intron	NA	.
VSBQ01000012.1	1321153	1321289	UUID=190_gst_g7733.t1.exon2	176	.
VSBQ01000012.1	1321155	1321293	UUID=191_gst_g7734.t1.exon2	213	.
VSBQ01000012.1	1321294	1341293	UUID=191_gst_g7734.t1, UUID=190_gst_g7733.t1_FLANKdown	.	.
VSBQ01000013.1	1720684	1740683	UUID=196_CYP6CY18_FLANKup	.	.
VSBQ01000013.1	1740684	1741567	UUID=196_CYP6CY18_exon1	1323	.
VSBQ01000013.1	1741568	1741651	UUID=196_CYP6CY18.intron	NA	.
VSBQ01000013.1	1741652	1741876	UUID=196_CYP6CY18_exon2	316	.
VSBQ01000013.1	1741877	1742654	UUID=196_CYP6CY18.intron	NA	.
VSBQ01000013.1	1742655	1742910	UUID=196_CYP6CY18_exon3	424	.
VSBQ01000013.1	1742911	1742970	UUID=196_CYP6CY18.intron	NA	.
VSBQ01000013.1	1742971	1743145	UUID=196_CYP6CY18_exon4	285	.
VSBQ01000013.1	1743146	1754314	UUID=197_CYP6CZ1_FLANKup,UUID=196_CYP6CY18_FLANKdown	.	.
VSBQ01000013.1	1754315	1754606	UUID=197_CYP6CZ1_exon1	429	.
VSBQ01000013.1	1754607	1756667	UUID=197_CYP6CZ1.intron	NA	.
VSBQ01000013.1	1756668	1757217	UUID=197_CYP6CZ1_exon2	800	.
VSBQ01000013.1	1757218	1758517	UUID=197_CYP6CZ1.intron	NA	.
VSBQ01000013.1	1758518	1758743	UUID=197_CYP6CZ1_exon3	396	.
VSBQ01000013.1	1758744	1760872	UUID=197_CYP6CZ1.intron	NA	.
VSBQ01000013.1	1760873	1761123	UUID=197_CYP6CZ1_exon4	375	.
VSBQ01000013.1	1761124	1761238	UUID=197_CYP6CZ1.intron	NA	.
VSBQ01000013.1	1761239	1761405	UUID=197_CYP6CZ1_exon5	265	.
VSBQ01000013.1	1761406	1781405	UUID=197_CYP6CZ1_FLANKdown	.	.
VSBQ01000013.1	2152546	2172545	UUID=193_abc_g9265.t1_FLANKup	.	.
VSBQ01000013.1	2172546	2172797	UUID=193_abc_g9265.t1.exon1	322	.
VSBQ01000013.1	2172798	2172980	UUID=193_abc_g9265.t1.intron	NA	.
VSBQ01000013.1	2172981	2173067	UUID=193_abc_g9265.t1.exon2	139	.
VSBQ01000013.1	2173068	2173296	UUID=193_abc_g9265.t1.intron	NA	.
VSBQ01000013.1	2173297	2173471	UUID=193_abc_g9265.t1.exon3	274	.
VSBQ01000013.1	2173472	2173819	UUID=193_abc_g9265.t1.intron	NA	.
VSBQ01000013.1	2173820	2173908	UUID=193_abc_g9265.t1.exon4	165	.
VSBQ01000013.1	2173909	2175954	UUID=193_abc_g9265.t1.intron	NA	.
VSBQ01000013.1	2175955	2176070	UUID=193_abc_g9265.t1.exon6	171	.
VSBQ01000013.1	2176071	2176402	UUID=193_abc_g9265.t1.intron	NA	.
VSBQ01000013.1	2176403	2176580	UUID=193_abc_g9265.t1.exon7	279	.
VSBQ01000013.1	2176581	2177658	UUID=193_abc_g9265.t1.intron	NA	.
VSBQ01000013.1	2177659	2177890	UUID=193_abc_g9265.t1.exon8	357	.
VSBQ01000013.1	2177891	2178209	UUID=193_abc_g9265.t1.intron	NA	.
VSBQ01000013.1	2178210	2178343	UUID=193_abc_g9265.t1.exon9	171	.
VSBQ01000013.1	2178344	2178431	UUID=193_abc_g9265.t1.intron	NA	.
VSBQ01000013.1	2178432	2178566	UUID=193_abc_g9265.t1.exon10	206	.
VSBQ01000013.1	2178567	2178796	UUID=193_abc_g9265.t1.intron	NA	.
VSBQ01000013.1	2178797	2178904	UUID=193_abc_g9265.t1.exon12	183	.
VSBQ01000013.1	2178905	2180558	UUID=193_abc_g9265.t1.intron	NA	.
VSBQ01000013.1	2180559	2180713	UUID=193_abc_g9265.t1.exon13	237	.
VSBQ01000013.1	2180714	2181754	UUID=193_abc_g9265.t1.intron	NA	.
VSBQ01000013.1	2181755	2181887	UUID=193_abc_g9265.t1.exon14	219	.
VSBQ01000013.1	2181888	2191345	UUID=193_abc_g9265.t1.intron	NA	.
VSBQ01000013.1	2191346	2191545	UUID=193_abc_g9265.t1.exon15	215	.
VSBQ01000013.1	2191546	2201691	UUID=193_abc_g9265.t1.intron	NA	.
VSBQ01000013.1	2201692	2201844	UUID=193_abc_g9265.t1.exon16	137	.
VSBQ01000013.1	2201845	2232503	UUID=193_abc_g9265.t1_FLANKdown,UUID=194_abc_g9268.t1_FLANKup	.	.
VSBQ01000013.1	2232504	2232945	UUID=194_abc_g9268.t1.exon1	444	.
VSBQ01000013.1	2232946	2233016	UUID=194_abc_g9268.t1.intron	NA	.
VSBQ01000013.1	2233017	2233100	UUID=194_abc_g9268.t1.exon2	117	.
VSBQ01000013.1	2233101	2234032	UUID=194_abc_g9268.t1.intron	NA	.
VSBQ01000013.1	2234033	2234213	UUID=194_abc_g9268.t1.exon3	202	.
VSBQ01000013.1	2234214	2237399	UUID=194_abc_g9268.t1.intron	NA	.
VSBQ01000013.1	2237400	2237565	UUID=194_abc_g9268.t1.exon7	174	.
VSBQ01000013.1	2237566	2237763	UUID=194_abc_g9268.t1.intron	NA	.
VSBQ01000013.1	2237764	2237986	UUID=194_abc_g9268.t1.exon8	241	.
VSBQ01000013.1	2237987	2242614	UUID=194_abc_g9268.t1.intron	NA	.
VSBQ01000013.1	2242615	2242700	UUID=194_abc_g9268.t1.exon11	99	.
VSBQ01000013.1	2242701	2242761	UUID=194_abc_g9268.t1.intron	NA	.
VSBQ01000013.1	2242762	2242869	UUID=194_abc_g9268.t1.exon12	145	.
VSBQ01000013.1	2242870	2243730	UUID=194_abc_g9268.t1.intron	NA	.
VSBQ01000013.1	2243731	2243863	UUID=194_abc_g9268.t1.exon14	202	.
VSBQ01000013.1	2243864	2247793	UUID=194_abc_g9268.t1.intron	NA	.
VSBQ01000013.1	2247794	2247998	UUID=194_abc_g9268.t1.exon15	196	.
VSBQ01000013.1	2247999	2263788	UUID=195_abc_g9270.t1_FLANKup,UUID=194_abc_g9268.t1_FLANKdown	.	.
VSBQ01000013.1	2263789	2264629	UUID=195_abc_g9270.t1.exon1	628	.
VSBQ01000013.1	2264630	2264833	UUID=195_abc_g9270.t1.intron	NA	.
VSBQ01000013.1	2264834	2264920	UUID=195_abc_g9270.t1.exon2	139	.
VSBQ01000013.1	2264921	2265042	UUID=195_abc_g9270.t1.intron	NA	.
VSBQ01000013.1	2265043	2265225	UUID=195_abc_g9270.t1.exon3	255	.
VSBQ01000013.1	2265226	2265301	UUID=195_abc_g9270.t1.intron	NA	.
VSBQ01000013.1	2265302	2265390	UUID=195_abc_g9270.t1.exon4	110	.
VSBQ01000013.1	2265391	2267012	UUID=195_abc_g9270.t1.intron	NA	.
VSBQ01000013.1	2267013	2267125	UUID=195_abc_g9270.t1.exon6	159	.
VSBQ01000013.1	2267126	2267213	UUID=195_abc_g9270.t1.intron	NA	.
VSBQ01000013.1	2267214	2267379	UUID=195_abc_g9270.t1.exon7	230	.
VSBQ01000013.1	2267380	2267520	UUID=195_abc_g9270.t1.intron	NA	.
VSBQ01000013.1	2267521	2267743	UUID=195_abc_g9270.t1.exon8	296	.
VSBQ01000013.1	2267744	2270930	UUID=195_abc_g9270.t1.intron	NA	.
VSBQ01000013.1	2270931	2271054	UUID=195_abc_g9270.t1.exon10	191	.
VSBQ01000013.1	2271055	2271408	UUID=195_abc_g9270.t1.intron	NA	.
VSBQ01000013.1	2271409	2271502	UUID=195_abc_g9270.t1.exon11	158	.
VSBQ01000013.1	2271503	2271563	UUID=195_abc_g9270.t1.intron	NA	.
VSBQ01000013.1	2271564	2271671	UUID=195_abc_g9270.t1.exon12	178	.
VSBQ01000013.1	2271672	2272609	UUID=195_abc_g9270.t1.intron	NA	.
VSBQ01000013.1	2272610	2272764	UUID=195_abc_g9270.t1.exon13	193	.
VSBQ01000013.1	2272765	2272825	UUID=195_abc_g9270.t1.intron	NA	.
VSBQ01000013.1	2272826	2272956	UUID=195_abc_g9270.t1.exon14	204	.
VSBQ01000013.1	2272957	2274563	UUID=195_abc_g9270.t1.intron	NA	.
VSBQ01000013.1	2274564	2274892	UUID=195_abc_g9270.t1.exon15	346	.
VSBQ01000013.1	2274893	2294892	UUID=195_abc_g9270.t1_FLANKdown	.	.
VSBQ01000013.1	2793875	2813874	UUID=192_abc_g8946.t1_FLANKup	.	.
VSBQ01000013.1	2813875	2814012	UUID=192_abc_g8946.t1.exon2	191	.
VSBQ01000013.1	2814013	2814985	UUID=192_abc_g8946.t1.intron	NA	.
VSBQ01000013.1	2814986	2815133	UUID=192_abc_g8946.t1.exon3	241	.
VSBQ01000013.1	2815134	2816222	UUID=192_abc_g8946.t1.intron	NA	.
VSBQ01000013.1	2816223	2816401	UUID=192_abc_g8946.t1.exon4	270	.
VSBQ01000013.1	2816402	2816466	UUID=192_abc_g8946.t1.intron	NA	.
VSBQ01000013.1	2816467	2816641	UUID=192_abc_g8946.t1.exon5	268	.
VSBQ01000013.1	2816642	2816713	UUID=192_abc_g8946.t1.intron	NA	.
VSBQ01000013.1	2816714	2816817	UUID=192_abc_g8946.t1.exon6	182	.
VSBQ01000013.1	2816818	2817444	UUID=192_abc_g8946.t1.intron	NA	.
VSBQ01000013.1	2817445	2817564	UUID=192_abc_g8946.t1.exon7	183	.
VSBQ01000013.1	2817565	2817895	UUID=192_abc_g8946.t1.intron	NA	.
VSBQ01000013.1	2817896	2818099	UUID=192_abc_g8946.t1.exon8	339	.
VSBQ01000013.1	2818100	2818170	UUID=192_abc_g8946.t1.intron	NA	.
VSBQ01000013.1	2818171	2818329	UUID=192_abc_g8946.t1.exon9	250	.
VSBQ01000013.1	2818330	2818399	UUID=192_abc_g8946.t1.intron	NA	.
VSBQ01000013.1	2818400	2818540	UUID=192_abc_g8946.t1.exon10	211	.
VSBQ01000013.1	2818541	2818640	UUID=192_abc_g8946.t1.intron	NA	.
VSBQ01000013.1	2818641	2818716	UUID=192_abc_g8946.t1.exon11	135	.
VSBQ01000013.1	2818717	2818994	UUID=192_abc_g8946.t1.intron	NA	.
VSBQ01000013.1	2818995	2819137	UUID=192_abc_g8946.t1.exon12	231	.
VSBQ01000013.1	2819138	2819198	UUID=192_abc_g8946.t1.intron	NA	.
VSBQ01000013.1	2819199	2819353	UUID=192_abc_g8946.t1.exon13	231	.
VSBQ01000013.1	2819354	2820299	UUID=192_abc_g8946.t1.intron	NA	.
VSBQ01000013.1	2820300	2820432	UUID=192_abc_g8946.t1.exon15	191	.
VSBQ01000013.1	2820433	2830854	UUID=192_abc_g8946.t1_FLANKdown	.	.
VSBQ01000014.1	1597241	1617240	UUID=218_gst_g13298.t1_FLANKup	.	.
VSBQ01000014.1	1617241	1617381	UUID=218_gst_g13298.t1.exon4	183	.
VSBQ01000014.1	1617382	1617464	UUID=218_gst_g13298.t1.intron	NA	.
VSBQ01000014.1	1617465	1617628	UUID=218_gst_g13298.t1.exon3	237	.
VSBQ01000014.1	1617629	1637628	UUID=218_gst_g13298.t1_FLANKdown	.	.
VSBQ01000015.1	878073	898072	UUID=234_UGT344B10, UUID=236_UGT344B9, UUID=235_UGT344B8_FLANKup	.	.
VSBQ01000015.1	898073	898616	UUID=234_UGT344B10_exon3	693	.
VSBQ01000015.1	898073	898608	UUID=236_UGT344B9_exon3	684	.
VSBQ01000015.1	898609	898684	UUID=236_UGT344B9.intron	NA	.
VSBQ01000015.1	898617	898684	UUID=234_UGT344B10.intron	NA	.
VSBQ01000015.1	898676	898902	UUID=235_UGT344B8_exon2	348	.
VSBQ01000015.1	898685	898902	UUID=234_UGT344B10_exon2	337	.
VSBQ01000015.1	898685	898902	UUID=236_UGT344B9_exon2	337	.
VSBQ01000015.1	898903	899028	UUID=234_UGT344B10.intron	NA	.
VSBQ01000015.1	898903	899028	UUID=235_UGT344B8.intron	NA	.
VSBQ01000015.1	898903	899028	UUID=236_UGT344B9.intron	NA	.
VSBQ01000015.1	899029	899815	UUID=234_UGT344B10_exon1	1066	.
VSBQ01000015.1	899029	899829	UUID=235_UGT344B8_exon1	1081	.
VSBQ01000015.1	899029	899829	UUID=236_UGT344B9_exon1	1081	.
VSBQ01000015.1	899816	903023	UUID=234_UGT344B10.intron	NA	.
VSBQ01000015.1	899830	903023	UUID=235_UGT344B8.intron	NA	.
VSBQ01000015.1	899830	903023	UUID=236_UGT344B9.intron	NA	.
VSBQ01000015.1	903024	903189	UUID=234_UGT344B10_exon1	178	.
VSBQ01000015.1	903024	903189	UUID=235_UGT344B8_exon1	178	.
VSBQ01000015.1	903024	903189	UUID=236_UGT344B9_exon1	178	.
VSBQ01000015.1	903190	923189	UUID=234_UGT344B10, UUID=236_UGT344B9, UUID=235_UGT344B8_FLANKdown	.	.
VSBQ01000015.1	1864803	1884802	UUID=252_UGT344D16_v3, UUID=256_UGT344D17_v3, UUID=238_UGT344D11_v2, UUID=240_UGT344D12_v2, UUID=243_UGT344D13_v2, UUID=245_UGT344D14, UUID=248_UGT344D15, UUID=251_UGT344D16_v2, UUID=255_UGT344D17_v2, UUID=258_UGT344D18, UUID=261_UGT344D19, UUID=262_UGT344D5, UUID=264_UGT344D7_v2, UUID=267_UGT344D8_v2, UUID=268_UGT344D9, UUID=237_UGT344D11, UUID=239_UGT344D12, UUID=242_UGT344D13, UUID=250_UGT344D…	.	.
VSBQ01000015.1	1884803	1885607	UUID=252_UGT344D16_v3_exon1	630	.
VSBQ01000015.1	1884803	1885607	UUID=256_UGT344D17_v3_exon1	630	.
VSBQ01000015.1	1884808	1885242	UUID=238_UGT344D11_v2_exon1	339	.
VSBQ01000015.1	1884808	1885242	UUID=240_UGT344D12_v2_exon1	339	.
VSBQ01000015.1	1884808	1885242	UUID=243_UGT344D13_v2_exon1	339	.
VSBQ01000015.1	1884808	1885242	UUID=245_UGT344D14_exon1	339	.
VSBQ01000015.1	1884808	1885242	UUID=248_UGT344D15_exon1	339	.
VSBQ01000015.1	1884808	1885242	UUID=251_UGT344D16_v2_exon1	339	.
VSBQ01000015.1	1884808	1885242	UUID=255_UGT344D17_v2_exon1	339	.
VSBQ01000015.1	1884808	1885242	UUID=258_UGT344D18_exon1	339	.
VSBQ01000015.1	1884808	1885242	UUID=261_UGT344D19_exon1	339	.
VSBQ01000015.1	1884808	1885242	UUID=262_UGT344D5_exon1	339	.
VSBQ01000015.1	1884808	1885242	UUID=264_UGT344D7_v2_exon1	339	.
VSBQ01000015.1	1884808	1885242	UUID=267_UGT344D8_v2_exon1	339	.
VSBQ01000015.1	1884808	1885242	UUID=268_UGT344D9_exon1	339	.
VSBQ01000015.1	1884845	1885607	UUID=237_UGT344D11_exon1	590	.
VSBQ01000015.1	1884845	1885607	UUID=239_UGT344D12_exon1	590	.
VSBQ01000015.1	1884845	1885607	UUID=242_UGT344D13_exon1	590	.
VSBQ01000015.1	1884845	1885607	UUID=250_UGT344D16_exon1	590	.
VSBQ01000015.1	1884845	1885607	UUID=254_UGT344D17_exon1	590	.
VSBQ01000015.1	1884845	1885607	UUID=263_UGT344D7_exon1	590	.
VSBQ01000015.1	1884845	1885607	UUID=266_UGT344D8_exon1	590	.
VSBQ01000015.1	1884846	1885607	UUID=241_UGT344D12_v3_exon1	743	.
VSBQ01000015.1	1884846	1885607	UUID=244_UGT344D13_v3_exon1	743	.
VSBQ01000015.1	1884846	1885607	UUID=247_UGT344D14_v3_exon1	743	.
VSBQ01000015.1	1884846	1885607	UUID=253_UGT344D16_v4_exon1	743	.
VSBQ01000015.1	1884846	1885607	UUID=257_UGT344D17_v4_exon1	743	.
VSBQ01000015.1	1884846	1885607	UUID=260_UGT344D18_v3_exon1	743	.
VSBQ01000015.1	1885243	1889239	UUID=238_UGT344D11_v2.intron	NA	.
VSBQ01000015.1	1885243	1889239	UUID=240_UGT344D12_v2.intron	NA	.
VSBQ01000015.1	1885243	1889239	UUID=243_UGT344D13_v2.intron	NA	.
VSBQ01000015.1	1885243	1889239	UUID=245_UGT344D14.intron	NA	.
VSBQ01000015.1	1885243	1889239	UUID=248_UGT344D15.intron	NA	.
VSBQ01000015.1	1885243	1889239	UUID=251_UGT344D16_v2.intron	NA	.
VSBQ01000015.1	1885243	1889239	UUID=255_UGT344D17_v2.intron	NA	.
VSBQ01000015.1	1885243	1889239	UUID=258_UGT344D18.intron	NA	.
VSBQ01000015.1	1885243	1889239	UUID=261_UGT344D19.intron	NA	.
VSBQ01000015.1	1885243	1889239	UUID=262_UGT344D5.intron	NA	.
VSBQ01000015.1	1885243	1889239	UUID=264_UGT344D7_v2.intron	NA	.
VSBQ01000015.1	1885243	1889239	UUID=267_UGT344D8_v2.intron	NA	.
VSBQ01000015.1	1885243	1889239	UUID=268_UGT344D9.intron	NA	.
VSBQ01000015.1	1885608	1889240	UUID=237_UGT344D11.intron	NA	.
VSBQ01000015.1	1885608	1889240	UUID=239_UGT344D12.intron	NA	.
VSBQ01000015.1	1885608	1889239	UUID=241_UGT344D12_v3.intron	NA	.
VSBQ01000015.1	1885608	1889240	UUID=242_UGT344D13.intron	NA	.
VSBQ01000015.1	1885608	1889239	UUID=244_UGT344D13_v3.intron	NA	.
VSBQ01000015.1	1885608	1889239	UUID=247_UGT344D14_v3.intron	NA	.
VSBQ01000015.1	1885608	1889240	UUID=250_UGT344D16.intron	NA	.
VSBQ01000015.1	1885608	1889239	UUID=252_UGT344D16_v3.intron	NA	.
VSBQ01000015.1	1885608	1889239	UUID=253_UGT344D16_v4.intron	NA	.
VSBQ01000015.1	1885608	1889240	UUID=254_UGT344D17.intron	NA	.
VSBQ01000015.1	1885608	1889239	UUID=256_UGT344D17_v3.intron	NA	.
VSBQ01000015.1	1885608	1889239	UUID=257_UGT344D17_v4.intron	NA	.
VSBQ01000015.1	1885608	1889239	UUID=260_UGT344D18_v3.intron	NA	.
VSBQ01000015.1	1885608	1889240	UUID=263_UGT344D7.intron	NA	.
VSBQ01000015.1	1885608	1889240	UUID=266_UGT344D8.intron	NA	.
VSBQ01000015.1	1889240	1889460	UUID=238_UGT344D11_v2_exon3	292	.
VSBQ01000015.1	1889240	1889460	UUID=240_UGT344D12_v2_exon3	292	.
VSBQ01000015.1	1889240	1889460	UUID=241_UGT344D12_v3_exon2	281	.
VSBQ01000015.1	1889240	1889460	UUID=243_UGT344D13_v2_exon3	292	.
VSBQ01000015.1	1889240	1889460	UUID=244_UGT344D13_v3_exon2	281	.
VSBQ01000015.1	1889240	1889460	UUID=245_UGT344D14_exon3	292	.
VSBQ01000015.1	1889240	1889460	UUID=246_UGT344D14_v2_exon2	292	.
VSBQ01000015.1	1889240	1889460	UUID=247_UGT344D14_v3_exon2	281	.
VSBQ01000015.1	1889240	1889460	UUID=248_UGT344D15_exon3	292	.
VSBQ01000015.1	1889240	1889460	UUID=249_UGT344D15_v2_exon2	292	.
VSBQ01000015.1	1889240	1889460	UUID=251_UGT344D16_v2_exon3	292	.
VSBQ01000015.1	1889240	1889460	UUID=252_UGT344D16_v3_exon3	292	.
VSBQ01000015.1	1889240	1889460	UUID=253_UGT344D16_v4_exon2	281	.
VSBQ01000015.1	1889240	1889460	UUID=255_UGT344D17_v2_exon3	292	.
VSBQ01000015.1	1889240	1889460	UUID=256_UGT344D17_v3_exon3	292	.
VSBQ01000015.1	1889240	1889460	UUID=257_UGT344D17_v4_exon2	281	.
VSBQ01000015.1	1889240	1889460	UUID=258_UGT344D18_exon3	292	.
VSBQ01000015.1	1889240	1889460	UUID=259_UGT344D18_v2_exon2	292	.
VSBQ01000015.1	1889240	1889460	UUID=260_UGT344D18_v3_exon2	281	.
VSBQ01000015.1	1889240	1889460	UUID=261_UGT344D19_exon3	292	.
VSBQ01000015.1	1889240	1889460	UUID=262_UGT344D5_exon3	292	.
VSBQ01000015.1	1889240	1889460	UUID=264_UGT344D7_v2_exon3	292	.
VSBQ01000015.1	1889240	1889460	UUID=265_UGT344D7_v3_exon2	292	.
VSBQ01000015.1	1889240	1889460	UUID=267_UGT344D8_v2_exon3	292	.
VSBQ01000015.1	1889240	1889460	UUID=268_UGT344D9_exon3	292	.
VSBQ01000015.1	1889241	1889451	UUID=233_UGT344A27_exon2	108	.
VSBQ01000015.1	1889241	1889460	UUID=237_UGT344D11_exon2	296	.
VSBQ01000015.1	1889241	1889460	UUID=239_UGT344D12_exon2	296	.
VSBQ01000015.1	1889241	1889460	UUID=242_UGT344D13_exon2	296	.
VSBQ01000015.1	1889241	1889460	UUID=250_UGT344D16_exon2	296	.
VSBQ01000015.1	1889241	1889460	UUID=254_UGT344D17_exon2	296	.
VSBQ01000015.1	1889241	1889460	UUID=263_UGT344D7_exon2	296	.
VSBQ01000015.1	1889241	1889460	UUID=266_UGT344D8_exon2	296	.
VSBQ01000015.1	1889452	1897904	UUID=233_UGT344A27.intron	NA	.
VSBQ01000015.1	1889461	1898040	UUID=237_UGT344D11.intron	NA	.
VSBQ01000015.1	1889461	1892481	UUID=238_UGT344D11_v2.intron	NA	.
VSBQ01000015.1	1889461	1898040	UUID=239_UGT344D12.intron	NA	.
VSBQ01000015.1	1889461	1892481	UUID=240_UGT344D12_v2.intron	NA	.
VSBQ01000015.1	1889461	1889934	UUID=241_UGT344D12_v3.intron	NA	.
VSBQ01000015.1	1889461	1898040	UUID=242_UGT344D13.intron	NA	.
VSBQ01000015.1	1889461	1892481	UUID=243_UGT344D13_v2.intron	NA	.
VSBQ01000015.1	1889461	1889924	UUID=244_UGT344D13_v3.intron	NA	.
VSBQ01000015.1	1889461	1892481	UUID=245_UGT344D14.intron	NA	.
VSBQ01000015.1	1889461	1892410	UUID=246_UGT344D14_v2.intron	NA	.
VSBQ01000015.1	1889461	1889924	UUID=247_UGT344D14_v3.intron	NA	.
VSBQ01000015.1	1889461	1892481	UUID=248_UGT344D15.intron	NA	.
VSBQ01000015.1	1889461	1892410	UUID=249_UGT344D15_v2.intron	NA	.
VSBQ01000015.1	1889461	1898040	UUID=250_UGT344D16.intron	NA	.
VSBQ01000015.1	1889461	1892481	UUID=251_UGT344D16_v2.intron	NA	.
VSBQ01000015.1	1889461	1892410	UUID=252_UGT344D16_v3.intron	NA	.
VSBQ01000015.1	1889461	1889934	UUID=253_UGT344D16_v4.intron	NA	.
VSBQ01000015.1	1889461	1898040	UUID=254_UGT344D17.intron	NA	.
VSBQ01000015.1	1889461	1892481	UUID=255_UGT344D17_v2.intron	NA	.
VSBQ01000015.1	1889461	1892410	UUID=256_UGT344D17_v3.intron	NA	.
VSBQ01000015.1	1889461	1889924	UUID=257_UGT344D17_v4.intron	NA	.
VSBQ01000015.1	1889461	1892481	UUID=258_UGT344D18.intron	NA	.
VSBQ01000015.1	1889461	1892479	UUID=259_UGT344D18_v2.intron	NA	.
VSBQ01000015.1	1889461	1889924	UUID=260_UGT344D18_v3.intron	NA	.
VSBQ01000015.1	1889461	1892481	UUID=261_UGT344D19.intron	NA	.
VSBQ01000015.1	1889461	1892481	UUID=262_UGT344D5.intron	NA	.
VSBQ01000015.1	1889461	1898040	UUID=263_UGT344D7.intron	NA	.
VSBQ01000015.1	1889461	1892481	UUID=264_UGT344D7_v2.intron	NA	.
VSBQ01000015.1	1889461	1892410	UUID=265_UGT344D7_v3.intron	NA	.
VSBQ01000015.1	1889461	1898040	UUID=266_UGT344D8.intron	NA	.
VSBQ01000015.1	1889461	1892481	UUID=267_UGT344D8_v2.intron	NA	.
VSBQ01000015.1	1889461	1892481	UUID=268_UGT344D9.intron	NA	.
VSBQ01000015.1	1889925	1890527	UUID=244_UGT344D13_v3_exon3	599	.
VSBQ01000015.1	1889925	1890527	UUID=247_UGT344D14_v3_exon3	599	.
VSBQ01000015.1	1889925	1890527	UUID=257_UGT344D17_v4_exon3	599	.
VSBQ01000015.1	1889925	1890527	UUID=260_UGT344D18_v3_exon3	599	.
VSBQ01000015.1	1889935	1890527	UUID=241_UGT344D12_v3_exon3	592	.
VSBQ01000015.1	1889935	1890527	UUID=253_UGT344D16_v4_exon3	592	.
VSBQ01000015.1	1890528	1903656	UUID=241_UGT344D12_v3.intron	NA	.
VSBQ01000015.1	1890528	1903656	UUID=244_UGT344D13_v3.intron	NA	.
VSBQ01000015.1	1890528	1903656	UUID=247_UGT344D14_v3.intron	NA	.
VSBQ01000015.1	1890528	1903656	UUID=253_UGT344D16_v4.intron	NA	.
VSBQ01000015.1	1890528	1903656	UUID=257_UGT344D17_v4.intron	NA	.
VSBQ01000015.1	1890528	1903656	UUID=260_UGT344D18_v3.intron	NA	.
VSBQ01000015.1	1892411	1892783	UUID=246_UGT344D14_v2_exon1	196	.
VSBQ01000015.1	1892411	1892783	UUID=249_UGT344D15_v2_exon1	196	.
VSBQ01000015.1	1892411	1892783	UUID=252_UGT344D16_v3_exon2	196	.
VSBQ01000015.1	1892411	1892783	UUID=256_UGT344D17_v3_exon2	196	.
VSBQ01000015.1	1892411	1892783	UUID=265_UGT344D7_v3_exon1	196	.
VSBQ01000015.1	1892480	1892783	UUID=259_UGT344D18_v2_exon1	196	.
VSBQ01000015.1	1892482	1892699	UUID=238_UGT344D11_v2_exon1	220	.
VSBQ01000015.1	1892482	1892699	UUID=240_UGT344D12_v2_exon1	220	.
VSBQ01000015.1	1892482	1892699	UUID=243_UGT344D13_v2_exon1	220	.
VSBQ01000015.1	1892482	1892699	UUID=245_UGT344D14_exon1	220	.
VSBQ01000015.1	1892482	1892699	UUID=248_UGT344D15_exon1	220	.
VSBQ01000015.1	1892482	1892699	UUID=251_UGT344D16_v2_exon1	220	.
VSBQ01000015.1	1892482	1892699	UUID=255_UGT344D17_v2_exon1	220	.
VSBQ01000015.1	1892482	1892699	UUID=258_UGT344D18_exon1	220	.
VSBQ01000015.1	1892482	1892699	UUID=261_UGT344D19_exon1	220	.
VSBQ01000015.1	1892482	1892699	UUID=262_UGT344D5_exon1	220	.
VSBQ01000015.1	1892482	1892699	UUID=264_UGT344D7_v2_exon1	220	.
VSBQ01000015.1	1892482	1892699	UUID=267_UGT344D8_v2_exon1	220	.
VSBQ01000015.1	1892482	1892699	UUID=268_UGT344D9_exon1	220	.
VSBQ01000015.1	1892700	1903593	UUID=238_UGT344D11_v2.intron	NA	.
VSBQ01000015.1	1892700	1903593	UUID=240_UGT344D12_v2.intron	NA	.
VSBQ01000015.1	1892700	1903593	UUID=243_UGT344D13_v2.intron	NA	.
VSBQ01000015.1	1892700	1903593	UUID=245_UGT344D14.intron	NA	.
VSBQ01000015.1	1892700	1903593	UUID=248_UGT344D15.intron	NA	.
VSBQ01000015.1	1892700	1903593	UUID=251_UGT344D16_v2.intron	NA	.
VSBQ01000015.1	1892700	1903593	UUID=255_UGT344D17_v2.intron	NA	.
VSBQ01000015.1	1892700	1903627	UUID=258_UGT344D18.intron	NA	.
VSBQ01000015.1	1892700	1903593	UUID=261_UGT344D19.intron	NA	.
VSBQ01000015.1	1892700	1903593	UUID=262_UGT344D5.intron	NA	.
VSBQ01000015.1	1892700	1903593	UUID=264_UGT344D7_v2.intron	NA	.
VSBQ01000015.1	1892700	1903593	UUID=267_UGT344D8_v2.intron	NA	.
VSBQ01000015.1	1892700	1903593	UUID=268_UGT344D9.intron	NA	.
VSBQ01000015.1	1892784	1903593	UUID=246_UGT344D14_v2.intron	NA	.
VSBQ01000015.1	1892784	1903593	UUID=249_UGT344D15_v2.intron	NA	.
VSBQ01000015.1	1892784	1903593	UUID=252_UGT344D16_v3.intron	NA	.
VSBQ01000015.1	1892784	1903593	UUID=256_UGT344D17_v3.intron	NA	.
VSBQ01000015.1	1892784	1903634	UUID=259_UGT344D18_v2.intron	NA	.
VSBQ01000015.1	1892784	1903593	UUID=265_UGT344D7_v3.intron	NA	.
VSBQ01000015.1	1897905	1897982	UUID=233_UGT344A27_exon2	89.8	.
VSBQ01000015.1	1897983	1906048	UUID=233_UGT344A27.intron	NA	.
VSBQ01000015.1	1898041	1898517	UUID=237_UGT344D11_exon3	250	.
VSBQ01000015.1	1898041	1898612	UUID=239_UGT344D12_exon3	331	.
VSBQ01000015.1	1898041	1898612	UUID=242_UGT344D13_exon3	331	.
VSBQ01000015.1	1898041	1898612	UUID=250_UGT344D16_exon3	331	.
VSBQ01000015.1	1898041	1898612	UUID=254_UGT344D17_exon3	331	.
VSBQ01000015.1	1898041	1898517	UUID=263_UGT344D7_exon3	250	.
VSBQ01000015.1	1898041	1898517	UUID=266_UGT344D8_exon3	250	.
VSBQ01000015.1	1898518	1903655	UUID=237_UGT344D11.intron	NA	.
VSBQ01000015.1	1898518	1903655	UUID=263_UGT344D7.intron	NA	.
VSBQ01000015.1	1898518	1903655	UUID=266_UGT344D8.intron	NA	.
VSBQ01000015.1	1898613	1903655	UUID=239_UGT344D12.intron	NA	.
VSBQ01000015.1	1898613	1903655	UUID=242_UGT344D13.intron	NA	.
VSBQ01000015.1	1898613	1903655	UUID=250_UGT344D16.intron	NA	.
VSBQ01000015.1	1898613	1903655	UUID=254_UGT344D17.intron	NA	.
VSBQ01000015.1	1903594	1904053	UUID=238_UGT344D11_v2_exon1	309	.
VSBQ01000015.1	1903594	1904053	UUID=240_UGT344D12_v2_exon1	309	.
VSBQ01000015.1	1903594	1904053	UUID=243_UGT344D13_v2_exon1	309	.
VSBQ01000015.1	1903594	1904053	UUID=245_UGT344D14_exon1	309	.
VSBQ01000015.1	1903594	1904418	UUID=246_UGT344D14_v2_exon1	606	.
VSBQ01000015.1	1903594	1904053	UUID=248_UGT344D15_exon1	309	.
VSBQ01000015.1	1903594	1904418	UUID=249_UGT344D15_v2_exon1	606	.
VSBQ01000015.1	1903594	1904053	UUID=251_UGT344D16_v2_exon1	309	.
VSBQ01000015.1	1903594	1904418	UUID=252_UGT344D16_v3_exon2	606	.
VSBQ01000015.1	1903594	1904053	UUID=255_UGT344D17_v2_exon1	309	.
VSBQ01000015.1	1903594	1904418	UUID=256_UGT344D17_v3_exon2	606	.
VSBQ01000015.1	1903594	1904053	UUID=261_UGT344D19_exon1	309	.
VSBQ01000015.1	1903594	1904053	UUID=262_UGT344D5_exon1	309	.
VSBQ01000015.1	1903594	1904053	UUID=264_UGT344D7_v2_exon1	309	.
VSBQ01000015.1	1903594	1904418	UUID=265_UGT344D7_v3_exon1	606	.
VSBQ01000015.1	1903594	1904053	UUID=267_UGT344D8_v2_exon1	309	.
VSBQ01000015.1	1903594	1904053	UUID=268_UGT344D9_exon1	309	.
VSBQ01000015.1	1903628	1904053	UUID=258_UGT344D18_exon1	305	.
VSBQ01000015.1	1903635	1904418	UUID=259_UGT344D18_v2_exon1	606	.
VSBQ01000015.1	1903656	1904418	UUID=237_UGT344D11_exon1	601	.
VSBQ01000015.1	1903656	1904418	UUID=239_UGT344D12_exon1	601	.
VSBQ01000015.1	1903656	1904418	UUID=242_UGT344D13_exon1	601	.
VSBQ01000015.1	1903656	1904418	UUID=250_UGT344D16_exon1	601	.
VSBQ01000015.1	1903656	1904418	UUID=254_UGT344D17_exon1	601	.
VSBQ01000015.1	1903656	1904418	UUID=263_UGT344D7_exon1	601	.
VSBQ01000015.1	1903656	1904418	UUID=266_UGT344D8_exon1	601	.
VSBQ01000015.1	1903657	1904418	UUID=241_UGT344D12_v3_exon1	715	.
VSBQ01000015.1	1903657	1904418	UUID=244_UGT344D13_v3_exon1	715	.
VSBQ01000015.1	1903657	1904418	UUID=247_UGT344D14_v3_exon1	715	.
VSBQ01000015.1	1903657	1904418	UUID=253_UGT344D16_v4_exon1	715	.
VSBQ01000015.1	1903657	1904418	UUID=257_UGT344D17_v4_exon1	715	.
VSBQ01000015.1	1903657	1904418	UUID=260_UGT344D18_v3_exon1	715	.
VSBQ01000015.1	1904054	1905922	UUID=238_UGT344D11_v2.intron	NA	.
VSBQ01000015.1	1904054	1905922	UUID=240_UGT344D12_v2.intron	NA	.
VSBQ01000015.1	1904054	1905922	UUID=243_UGT344D13_v2.intron	NA	.
VSBQ01000015.1	1904054	1905922	UUID=245_UGT344D14.intron	NA	.
VSBQ01000015.1	1904054	1905922	UUID=248_UGT344D15.intron	NA	.
VSBQ01000015.1	1904054	1905922	UUID=251_UGT344D16_v2.intron	NA	.
VSBQ01000015.1	1904054	1905922	UUID=255_UGT344D17_v2.intron	NA	.
VSBQ01000015.1	1904054	1905922	UUID=258_UGT344D18.intron	NA	.
VSBQ01000015.1	1904054	1905922	UUID=261_UGT344D19.intron	NA	.
VSBQ01000015.1	1904054	1905922	UUID=262_UGT344D5.intron	NA	.
VSBQ01000015.1	1904054	1905922	UUID=264_UGT344D7_v2.intron	NA	.
VSBQ01000015.1	1904054	1905922	UUID=267_UGT344D8_v2.intron	NA	.
VSBQ01000015.1	1904054	1905922	UUID=268_UGT344D9.intron	NA	.
VSBQ01000015.1	1904419	1905923	UUID=237_UGT344D11.intron	NA	.
VSBQ01000015.1	1904419	1905923	UUID=239_UGT344D12.intron	NA	.
VSBQ01000015.1	1904419	1905922	UUID=241_UGT344D12_v3.intron	NA	.
VSBQ01000015.1	1904419	1905923	UUID=242_UGT344D13.intron	NA	.
VSBQ01000015.1	1904419	1905922	UUID=244_UGT344D13_v3.intron	NA	.
VSBQ01000015.1	1904419	1905922	UUID=246_UGT344D14_v2.intron	NA	.
VSBQ01000015.1	1904419	1905922	UUID=247_UGT344D14_v3.intron	NA	.
VSBQ01000015.1	1904419	1905922	UUID=249_UGT344D15_v2.intron	NA	.
VSBQ01000015.1	1904419	1905923	UUID=250_UGT344D16.intron	NA	.
VSBQ01000015.1	1904419	1905922	UUID=252_UGT344D16_v3.intron	NA	.
VSBQ01000015.1	1904419	1905922	UUID=253_UGT344D16_v4.intron	NA	.
VSBQ01000015.1	1904419	1905923	UUID=254_UGT344D17.intron	NA	.
VSBQ01000015.1	1904419	1905922	UUID=256_UGT344D17_v3.intron	NA	.
VSBQ01000015.1	1904419	1905922	UUID=257_UGT344D17_v4.intron	NA	.
VSBQ01000015.1	1904419	1905922	UUID=259_UGT344D18_v2.intron	NA	.
VSBQ01000015.1	1904419	1905922	UUID=260_UGT344D18_v3.intron	NA	.
VSBQ01000015.1	1904419	1905923	UUID=263_UGT344D7.intron	NA	.
VSBQ01000015.1	1904419	1905922	UUID=265_UGT344D7_v3.intron	NA	.
VSBQ01000015.1	1904419	1905923	UUID=266_UGT344D8.intron	NA	.
VSBQ01000015.1	1905923	1906143	UUID=238_UGT344D11_v2_exon3	292	.
VSBQ01000015.1	1905923	1906143	UUID=240_UGT344D12_v2_exon3	292	.
VSBQ01000015.1	1905923	1906143	UUID=241_UGT344D12_v3_exon2	287	.
VSBQ01000015.1	1905923	1906143	UUID=243_UGT344D13_v2_exon3	292	.
VSBQ01000015.1	1905923	1906143	UUID=244_UGT344D13_v3_exon2	287	.
VSBQ01000015.1	1905923	1906143	UUID=245_UGT344D14_exon3	292	.
VSBQ01000015.1	1905923	1906143	UUID=246_UGT344D14_v2_exon2	292	.
VSBQ01000015.1	1905923	1906143	UUID=247_UGT344D14_v3_exon2	287	.
VSBQ01000015.1	1905923	1906143	UUID=248_UGT344D15_exon3	292	.
VSBQ01000015.1	1905923	1906143	UUID=249_UGT344D15_v2_exon2	292	.
VSBQ01000015.1	1905923	1906143	UUID=251_UGT344D16_v2_exon3	292	.
VSBQ01000015.1	1905923	1906143	UUID=252_UGT344D16_v3_exon3	292	.
VSBQ01000015.1	1905923	1906143	UUID=253_UGT344D16_v4_exon2	287	.
VSBQ01000015.1	1905923	1906143	UUID=255_UGT344D17_v2_exon3	292	.
VSBQ01000015.1	1905923	1906143	UUID=256_UGT344D17_v3_exon3	292	.
VSBQ01000015.1	1905923	1906143	UUID=257_UGT344D17_v4_exon2	287	.
VSBQ01000015.1	1905923	1906143	UUID=258_UGT344D18_exon3	292	.
VSBQ01000015.1	1905923	1906143	UUID=259_UGT344D18_v2_exon2	292	.
VSBQ01000015.1	1905923	1906143	UUID=260_UGT344D18_v3_exon2	287	.
VSBQ01000015.1	1905923	1906143	UUID=261_UGT344D19_exon3	292	.
VSBQ01000015.1	1905923	1906143	UUID=262_UGT344D5_exon3	292	.
VSBQ01000015.1	1905923	1906143	UUID=264_UGT344D7_v2_exon3	292	.
VSBQ01000015.1	1905923	1906143	UUID=265_UGT344D7_v3_exon2	292	.
VSBQ01000015.1	1905923	1906143	UUID=267_UGT344D8_v2_exon3	292	.
VSBQ01000015.1	1905923	1906143	UUID=268_UGT344D9_exon3	292	.
VSBQ01000015.1	1905924	1906143	UUID=237_UGT344D11_exon2	302	.
VSBQ01000015.1	1905924	1906143	UUID=239_UGT344D12_exon2	302	.
VSBQ01000015.1	1905924	1906143	UUID=242_UGT344D13_exon2	302	.
VSBQ01000015.1	1905924	1906143	UUID=250_UGT344D16_exon2	302	.
VSBQ01000015.1	1905924	1906143	UUID=254_UGT344D17_exon2	302	.
VSBQ01000015.1	1905924	1906143	UUID=263_UGT344D7_exon2	302	.
VSBQ01000015.1	1905924	1906143	UUID=266_UGT344D8_exon2	302	.
VSBQ01000015.1	1906049	1906134	UUID=233_UGT344A27_exon2	104	.
VSBQ01000015.1	1906135	1918657	UUID=233_UGT344A27.intron	NA	.
VSBQ01000015.1	1906144	1915136	UUID=237_UGT344D11.intron	NA	.
VSBQ01000015.1	1906144	1907964	UUID=238_UGT344D11_v2.intron	NA	.
VSBQ01000015.1	1906144	1906229	UUID=239_UGT344D12.intron	NA	.
VSBQ01000015.1	1906144	1907964	UUID=240_UGT344D12_v2.intron	NA	.
VSBQ01000015.1	1906144	1906230	UUID=241_UGT344D12_v3.intron	NA	.
VSBQ01000015.1	1906144	1906229	UUID=242_UGT344D13.intron	NA	.
VSBQ01000015.1	1906144	1907964	UUID=243_UGT344D13_v2.intron	NA	.
VSBQ01000015.1	1906144	1906198	UUID=244_UGT344D13_v3.intron	NA	.
VSBQ01000015.1	1906144	1907964	UUID=245_UGT344D14.intron	NA	.
VSBQ01000015.1	1906144	1912746	UUID=246_UGT344D14_v2.intron	NA	.
VSBQ01000015.1	1906144	1906198	UUID=247_UGT344D14_v3.intron	NA	.
VSBQ01000015.1	1906144	1907964	UUID=248_UGT344D15.intron	NA	.
VSBQ01000015.1	1906144	1912746	UUID=249_UGT344D15_v2.intron	NA	.
VSBQ01000015.1	1906144	1906229	UUID=250_UGT344D16.intron	NA	.
VSBQ01000015.1	1906144	1907964	UUID=251_UGT344D16_v2.intron	NA	.
VSBQ01000015.1	1906144	1912746	UUID=252_UGT344D16_v3.intron	NA	.
VSBQ01000015.1	1906144	1906230	UUID=253_UGT344D16_v4.intron	NA	.
VSBQ01000015.1	1906144	1906229	UUID=254_UGT344D17.intron	NA	.
VSBQ01000015.1	1906144	1907964	UUID=255_UGT344D17_v2.intron	NA	.
VSBQ01000015.1	1906144	1912746	UUID=256_UGT344D17_v3.intron	NA	.
VSBQ01000015.1	1906144	1906198	UUID=257_UGT344D17_v4.intron	NA	.
VSBQ01000015.1	1906144	1907964	UUID=258_UGT344D18.intron	NA	.
VSBQ01000015.1	1906144	1912755	UUID=259_UGT344D18_v2.intron	NA	.
VSBQ01000015.1	1906144	1906198	UUID=260_UGT344D18_v3.intron	NA	.
VSBQ01000015.1	1906144	1907964	UUID=261_UGT344D19.intron	NA	.
VSBQ01000015.1	1906144	1907964	UUID=262_UGT344D5.intron	NA	.
VSBQ01000015.1	1906144	1915136	UUID=263_UGT344D7.intron	NA	.
VSBQ01000015.1	1906144	1907964	UUID=264_UGT344D7_v2.intron	NA	.
VSBQ01000015.1	1906144	1912746	UUID=265_UGT344D7_v3.intron	NA	.
VSBQ01000015.1	1906144	1915136	UUID=266_UGT344D8.intron	NA	.
VSBQ01000015.1	1906144	1907964	UUID=267_UGT344D8_v2.intron	NA	.
VSBQ01000015.1	1906144	1907964	UUID=268_UGT344D9.intron	NA	.
VSBQ01000015.1	1906199	1906864	UUID=244_UGT344D13_v3_exon3	556	.
VSBQ01000015.1	1906199	1906864	UUID=247_UGT344D14_v3_exon3	556	.
VSBQ01000015.1	1906199	1906864	UUID=257_UGT344D17_v4_exon3	556	.
VSBQ01000015.1	1906199	1906864	UUID=260_UGT344D18_v3_exon3	556	.
VSBQ01000015.1	1906230	1906864	UUID=239_UGT344D12_exon3	536	.
VSBQ01000015.1	1906230	1906864	UUID=242_UGT344D13_exon3	536	.
VSBQ01000015.1	1906230	1906864	UUID=250_UGT344D16_exon3	536	.
VSBQ01000015.1	1906230	1906864	UUID=254_UGT344D17_exon3	536	.
VSBQ01000015.1	1906231	1906864	UUID=241_UGT344D12_v3_exon3	545	.
VSBQ01000015.1	1906231	1906864	UUID=253_UGT344D16_v4_exon3	545	.
VSBQ01000015.1	1906865	1915136	UUID=239_UGT344D12.intron	NA	.
VSBQ01000015.1	1906865	1908002	UUID=241_UGT344D12_v3.intron	NA	.
VSBQ01000015.1	1906865	1915136	UUID=242_UGT344D13.intron	NA	.
VSBQ01000015.1	1906865	1908002	UUID=244_UGT344D13_v3.intron	NA	.
VSBQ01000015.1	1906865	1908002	UUID=247_UGT344D14_v3.intron	NA	.
VSBQ01000015.1	1906865	1915136	UUID=250_UGT344D16.intron	NA	.
VSBQ01000015.1	1906865	1908002	UUID=253_UGT344D16_v4.intron	NA	.
VSBQ01000015.1	1906865	1915136	UUID=254_UGT344D17.intron	NA	.
VSBQ01000015.1	1906865	1908002	UUID=257_UGT344D17_v4.intron	NA	.
VSBQ01000015.1	1906865	1908002	UUID=260_UGT344D18_v3.intron	NA	.
VSBQ01000015.1	1907965	1908226	UUID=238_UGT344D11_v2_exon1	246	.
VSBQ01000015.1	1907965	1908226	UUID=240_UGT344D12_v2_exon1	246	.
VSBQ01000015.1	1907965	1908226	UUID=243_UGT344D13_v2_exon1	246	.
VSBQ01000015.1	1907965	1908226	UUID=245_UGT344D14_exon1	246	.
VSBQ01000015.1	1907965	1908226	UUID=248_UGT344D15_exon1	246	.
VSBQ01000015.1	1907965	1908226	UUID=251_UGT344D16_v2_exon1	246	.
VSBQ01000015.1	1907965	1908226	UUID=255_UGT344D17_v2_exon1	246	.
VSBQ01000015.1	1907965	1908226	UUID=258_UGT344D18_exon1	246	.
VSBQ01000015.1	1907965	1908226	UUID=261_UGT344D19_exon1	246	.
VSBQ01000015.1	1907965	1908226	UUID=262_UGT344D5_exon1	246	.
VSBQ01000015.1	1907965	1908226	UUID=264_UGT344D7_v2_exon1	246	.
VSBQ01000015.1	1907965	1908226	UUID=267_UGT344D8_v2_exon1	246	.
VSBQ01000015.1	1907965	1908226	UUID=268_UGT344D9_exon1	246	.
VSBQ01000015.1	1908003	1908764	UUID=241_UGT344D12_v3_exon1	665	.
VSBQ01000015.1	1908003	1908764	UUID=244_UGT344D13_v3_exon1	665	.
VSBQ01000015.1	1908003	1908764	UUID=247_UGT344D14_v3_exon1	665	.
VSBQ01000015.1	1908003	1908764	UUID=253_UGT344D16_v4_exon1	665	.
VSBQ01000015.1	1908003	1908764	UUID=257_UGT344D17_v4_exon1	665	.
VSBQ01000015.1	1908003	1908764	UUID=260_UGT344D18_v3_exon1	665	.
VSBQ01000015.1	1908227	1912746	UUID=238_UGT344D11_v2.intron	NA	.
VSBQ01000015.1	1908227	1912746	UUID=240_UGT344D12_v2.intron	NA	.
VSBQ01000015.1	1908227	1912746	UUID=243_UGT344D13_v2.intron	NA	.
VSBQ01000015.1	1908227	1912746	UUID=245_UGT344D14.intron	NA	.
VSBQ01000015.1	1908227	1912746	UUID=248_UGT344D15.intron	NA	.
VSBQ01000015.1	1908227	1912746	UUID=251_UGT344D16_v2.intron	NA	.
VSBQ01000015.1	1908227	1912746	UUID=255_UGT344D17_v2.intron	NA	.
VSBQ01000015.1	1908227	1912755	UUID=258_UGT344D18.intron	NA	.
VSBQ01000015.1	1908227	1912746	UUID=261_UGT344D19.intron	NA	.
VSBQ01000015.1	1908227	1912746	UUID=262_UGT344D5.intron	NA	.
VSBQ01000015.1	1908227	1912746	UUID=264_UGT344D7_v2.intron	NA	.
VSBQ01000015.1	1908227	1912746	UUID=267_UGT344D8_v2.intron	NA	.
VSBQ01000015.1	1908227	1912746	UUID=268_UGT344D9.intron	NA	.
VSBQ01000015.1	1908765	1912821	UUID=241_UGT344D12_v3.intron	NA	.
VSBQ01000015.1	1908765	1912821	UUID=244_UGT344D13_v3.intron	NA	.
VSBQ01000015.1	1908765	1912821	UUID=247_UGT344D14_v3.intron	NA	.
VSBQ01000015.1	1908765	1912821	UUID=253_UGT344D16_v4.intron	NA	.
VSBQ01000015.1	1908765	1912821	UUID=257_UGT344D17_v4.intron	NA	.
VSBQ01000015.1	1908765	1912821	UUID=260_UGT344D18_v3.intron	NA	.
VSBQ01000015.1	1912747	1913215	UUID=238_UGT344D11_v2_exon1	285	.
VSBQ01000015.1	1912747	1913215	UUID=240_UGT344D12_v2_exon1	285	.
VSBQ01000015.1	1912747	1913215	UUID=243_UGT344D13_v2_exon1	285	.
VSBQ01000015.1	1912747	1913215	UUID=245_UGT344D14_exon1	285	.
VSBQ01000015.1	1912747	1913580	UUID=246_UGT344D14_v2_exon1	593	.
VSBQ01000015.1	1912747	1913215	UUID=248_UGT344D15_exon1	285	.
VSBQ01000015.1	1912747	1913580	UUID=249_UGT344D15_v2_exon1	593	.
VSBQ01000015.1	1912747	1913215	UUID=251_UGT344D16_v2_exon1	285	.
VSBQ01000015.1	1912747	1913580	UUID=252_UGT344D16_v3_exon2	593	.
VSBQ01000015.1	1912747	1913215	UUID=255_UGT344D17_v2_exon1	285	.
VSBQ01000015.1	1912747	1913580	UUID=256_UGT344D17_v3_exon2	593	.
VSBQ01000015.1	1912747	1913215	UUID=261_UGT344D19_exon1	285	.
VSBQ01000015.1	1912747	1913215	UUID=262_UGT344D5_exon1	285	.
VSBQ01000015.1	1912747	1913215	UUID=264_UGT344D7_v2_exon1	285	.
VSBQ01000015.1	1912747	1913580	UUID=265_UGT344D7_v3_exon1	593	.
VSBQ01000015.1	1912747	1913215	UUID=267_UGT344D8_v2_exon1	285	.
VSBQ01000015.1	1912747	1913215	UUID=268_UGT344D9_exon1	285	.
VSBQ01000015.1	1912756	1913215	UUID=258_UGT344D18_exon1	268	.
VSBQ01000015.1	1912756	1913580	UUID=259_UGT344D18_v2_exon1	577	.
VSBQ01000015.1	1912822	1913580	UUID=241_UGT344D12_v3_exon1	726	.
VSBQ01000015.1	1912822	1913580	UUID=244_UGT344D13_v3_exon1	726	.
VSBQ01000015.1	1912822	1913580	UUID=247_UGT344D14_v3_exon1	726	.
VSBQ01000015.1	1912822	1913580	UUID=253_UGT344D16_v4_exon1	726	.
VSBQ01000015.1	1912822	1913580	UUID=257_UGT344D17_v4_exon1	726	.
VSBQ01000015.1	1912822	1913580	UUID=260_UGT344D18_v3_exon1	726	.
VSBQ01000015.1	1913216	1915099	UUID=238_UGT344D11_v2.intron	NA	.
VSBQ01000015.1	1913216	1915099	UUID=240_UGT344D12_v2.intron	NA	.
VSBQ01000015.1	1913216	1915099	UUID=243_UGT344D13_v2.intron	NA	.
VSBQ01000015.1	1913216	1915099	UUID=245_UGT344D14.intron	NA	.
VSBQ01000015.1	1913216	1915099	UUID=248_UGT344D15.intron	NA	.
VSBQ01000015.1	1913216	1915099	UUID=251_UGT344D16_v2.intron	NA	.
VSBQ01000015.1	1913216	1915099	UUID=255_UGT344D17_v2.intron	NA	.
VSBQ01000015.1	1913216	1915099	UUID=258_UGT344D18.intron	NA	.
VSBQ01000015.1	1913216	1915099	UUID=261_UGT344D19.intron	NA	.
VSBQ01000015.1	1913216	1915099	UUID=262_UGT344D5.intron	NA	.
VSBQ01000015.1	1913216	1915099	UUID=264_UGT344D7_v2.intron	NA	.
VSBQ01000015.1	1913216	1915099	UUID=267_UGT344D8_v2.intron	NA	.
VSBQ01000015.1	1913216	1915099	UUID=268_UGT344D9.intron	NA	.
VSBQ01000015.1	1913581	1915137	UUID=241_UGT344D12_v3.intron	NA	.
VSBQ01000015.1	1913581	1915137	UUID=244_UGT344D13_v3.intron	NA	.
VSBQ01000015.1	1913581	1915063	UUID=246_UGT344D14_v2.intron	NA	.
VSBQ01000015.1	1913581	1915137	UUID=247_UGT344D14_v3.intron	NA	.
VSBQ01000015.1	1913581	1915063	UUID=249_UGT344D15_v2.intron	NA	.
VSBQ01000015.1	1913581	1915063	UUID=252_UGT344D16_v3.intron	NA	.
VSBQ01000015.1	1913581	1915137	UUID=253_UGT344D16_v4.intron	NA	.
VSBQ01000015.1	1913581	1915063	UUID=256_UGT344D17_v3.intron	NA	.
VSBQ01000015.1	1913581	1915137	UUID=257_UGT344D17_v4.intron	NA	.
VSBQ01000015.1	1913581	1915073	UUID=259_UGT344D18_v2.intron	NA	.
VSBQ01000015.1	1913581	1915137	UUID=260_UGT344D18_v3.intron	NA	.
VSBQ01000015.1	1913581	1915063	UUID=265_UGT344D7_v3.intron	NA	.
VSBQ01000015.1	1915064	1915899	UUID=246_UGT344D14_v2_exon1	625	.
VSBQ01000015.1	1915064	1915899	UUID=249_UGT344D15_v2_exon1	625	.
VSBQ01000015.1	1915064	1915899	UUID=252_UGT344D16_v3_exon2	625	.
VSBQ01000015.1	1915064	1915899	UUID=256_UGT344D17_v3_exon2	625	.
VSBQ01000015.1	1915064	1915899	UUID=265_UGT344D7_v3_exon1	625	.
VSBQ01000015.1	1915074	1915899	UUID=259_UGT344D18_v2_exon1	617	.
VSBQ01000015.1	1915100	1915536	UUID=238_UGT344D11_v2_exon1	337	.
VSBQ01000015.1	1915100	1915536	UUID=240_UGT344D12_v2_exon1	337	.
VSBQ01000015.1	1915100	1915536	UUID=243_UGT344D13_v2_exon1	337	.
VSBQ01000015.1	1915100	1915536	UUID=245_UGT344D14_exon1	337	.
VSBQ01000015.1	1915100	1915536	UUID=248_UGT344D15_exon1	337	.
VSBQ01000015.1	1915100	1915536	UUID=251_UGT344D16_v2_exon1	337	.
VSBQ01000015.1	1915100	1915536	UUID=255_UGT344D17_v2_exon1	337	.
VSBQ01000015.1	1915100	1915536	UUID=258_UGT344D18_exon1	337	.
VSBQ01000015.1	1915100	1915536	UUID=261_UGT344D19_exon1	337	.
VSBQ01000015.1	1915100	1915536	UUID=262_UGT344D5_exon1	337	.
VSBQ01000015.1	1915100	1915536	UUID=264_UGT344D7_v2_exon1	337	.
VSBQ01000015.1	1915100	1915536	UUID=267_UGT344D8_v2_exon1	337	.
VSBQ01000015.1	1915100	1915536	UUID=268_UGT344D9_exon1	337	.
VSBQ01000015.1	1915137	1915899	UUID=237_UGT344D11_exon1	590	.
VSBQ01000015.1	1915137	1915899	UUID=239_UGT344D12_exon1	590	.
VSBQ01000015.1	1915137	1915899	UUID=242_UGT344D13_exon1	590	.
VSBQ01000015.1	1915137	1915899	UUID=250_UGT344D16_exon1	590	.
VSBQ01000015.1	1915137	1915899	UUID=254_UGT344D17_exon1	590	.
VSBQ01000015.1	1915137	1915899	UUID=263_UGT344D7_exon1	590	.
VSBQ01000015.1	1915137	1915899	UUID=266_UGT344D8_exon1	590	.
VSBQ01000015.1	1915138	1915899	UUID=241_UGT344D12_v3_exon1	732	.
VSBQ01000015.1	1915138	1915899	UUID=244_UGT344D13_v3_exon1	732	.
VSBQ01000015.1	1915138	1915899	UUID=247_UGT344D14_v3_exon1	732	.
VSBQ01000015.1	1915138	1915899	UUID=253_UGT344D16_v4_exon1	732	.
VSBQ01000015.1	1915138	1915899	UUID=257_UGT344D17_v4_exon1	732	.
VSBQ01000015.1	1915138	1915899	UUID=260_UGT344D18_v3_exon1	732	.
VSBQ01000015.1	1915537	1918531	UUID=238_UGT344D11_v2.intron	NA	.
VSBQ01000015.1	1915537	1918531	UUID=240_UGT344D12_v2.intron	NA	.
VSBQ01000015.1	1915537	1918531	UUID=243_UGT344D13_v2.intron	NA	.
VSBQ01000015.1	1915537	1918531	UUID=245_UGT344D14.intron	NA	.
VSBQ01000015.1	1915537	1918531	UUID=248_UGT344D15.intron	NA	.
VSBQ01000015.1	1915537	1918531	UUID=251_UGT344D16_v2.intron	NA	.
VSBQ01000015.1	1915537	1918531	UUID=255_UGT344D17_v2.intron	NA	.
VSBQ01000015.1	1915537	1918531	UUID=258_UGT344D18.intron	NA	.
VSBQ01000015.1	1915537	1918531	UUID=261_UGT344D19.intron	NA	.
VSBQ01000015.1	1915537	1918531	UUID=262_UGT344D5.intron	NA	.
VSBQ01000015.1	1915537	1918531	UUID=264_UGT344D7_v2.intron	NA	.
VSBQ01000015.1	1915537	1918531	UUID=267_UGT344D8_v2.intron	NA	.
VSBQ01000015.1	1915537	1918531	UUID=268_UGT344D9.intron	NA	.
VSBQ01000015.1	1915900	1918532	UUID=237_UGT344D11.intron	NA	.
VSBQ01000015.1	1915900	1918532	UUID=239_UGT344D12.intron	NA	.
VSBQ01000015.1	1915900	1918531	UUID=241_UGT344D12_v3.intron	NA	.
VSBQ01000015.1	1915900	1918532	UUID=242_UGT344D13.intron	NA	.
VSBQ01000015.1	1915900	1918531	UUID=244_UGT344D13_v3.intron	NA	.
VSBQ01000015.1	1915900	1918531	UUID=246_UGT344D14_v2.intron	NA	.
VSBQ01000015.1	1915900	1918531	UUID=247_UGT344D14_v3.intron	NA	.
VSBQ01000015.1	1915900	1918531	UUID=249_UGT344D15_v2.intron	NA	.
VSBQ01000015.1	1915900	1918532	UUID=250_UGT344D16.intron	NA	.
VSBQ01000015.1	1915900	1918531	UUID=252_UGT344D16_v3.intron	NA	.
VSBQ01000015.1	1915900	1918531	UUID=253_UGT344D16_v4.intron	NA	.
VSBQ01000015.1	1915900	1918532	UUID=254_UGT344D17.intron	NA	.
VSBQ01000015.1	1915900	1918531	UUID=256_UGT344D17_v3.intron	NA	.
VSBQ01000015.1	1915900	1918531	UUID=257_UGT344D17_v4.intron	NA	.
VSBQ01000015.1	1915900	1918531	UUID=259_UGT344D18_v2.intron	NA	.
VSBQ01000015.1	1915900	1918531	UUID=260_UGT344D18_v3.intron	NA	.
VSBQ01000015.1	1915900	1918532	UUID=263_UGT344D7.intron	NA	.
VSBQ01000015.1	1915900	1918531	UUID=265_UGT344D7_v3.intron	NA	.
VSBQ01000015.1	1915900	1918532	UUID=266_UGT344D8.intron	NA	.
VSBQ01000015.1	1918532	1918746	UUID=238_UGT344D11_v2_exon3	292	.
VSBQ01000015.1	1918532	1918746	UUID=240_UGT344D12_v2_exon3	292	.
VSBQ01000015.1	1918532	1918746	UUID=241_UGT344D12_v3_exon2	287	.
VSBQ01000015.1	1918532	1918746	UUID=243_UGT344D13_v2_exon3	292	.
VSBQ01000015.1	1918532	1918746	UUID=244_UGT344D13_v3_exon2	287	.
VSBQ01000015.1	1918532	1918746	UUID=245_UGT344D14_exon3	292	.
VSBQ01000015.1	1918532	1918746	UUID=246_UGT344D14_v2_exon2	292	.
VSBQ01000015.1	1918532	1918746	UUID=247_UGT344D14_v3_exon2	287	.
VSBQ01000015.1	1918532	1918746	UUID=248_UGT344D15_exon3	292	.
VSBQ01000015.1	1918532	1918746	UUID=249_UGT344D15_v2_exon2	292	.
VSBQ01000015.1	1918532	1918746	UUID=251_UGT344D16_v2_exon3	292	.
VSBQ01000015.1	1918532	1918746	UUID=252_UGT344D16_v3_exon3	292	.
VSBQ01000015.1	1918532	1918746	UUID=253_UGT344D16_v4_exon2	287	.
VSBQ01000015.1	1918532	1918746	UUID=255_UGT344D17_v2_exon3	292	.
VSBQ01000015.1	1918532	1918746	UUID=256_UGT344D17_v3_exon3	292	.
VSBQ01000015.1	1918532	1918746	UUID=257_UGT344D17_v4_exon2	287	.
VSBQ01000015.1	1918532	1918746	UUID=258_UGT344D18_exon3	292	.
VSBQ01000015.1	1918532	1918746	UUID=259_UGT344D18_v2_exon2	292	.
VSBQ01000015.1	1918532	1918746	UUID=260_UGT344D18_v3_exon2	287	.
VSBQ01000015.1	1918532	1918746	UUID=261_UGT344D19_exon3	292	.
VSBQ01000015.1	1918532	1918746	UUID=262_UGT344D5_exon3	292	.
VSBQ01000015.1	1918532	1918746	UUID=264_UGT344D7_v2_exon3	292	.
VSBQ01000015.1	1918532	1918746	UUID=265_UGT344D7_v3_exon2	292	.
VSBQ01000015.1	1918532	1918746	UUID=267_UGT344D8_v2_exon3	292	.
VSBQ01000015.1	1918532	1918746	UUID=268_UGT344D9_exon3	292	.
VSBQ01000015.1	1918533	1918746	UUID=237_UGT344D11_exon2	302	.
VSBQ01000015.1	1918533	1918746	UUID=239_UGT344D12_exon2	302	.
VSBQ01000015.1	1918533	1918746	UUID=242_UGT344D13_exon2	302	.
VSBQ01000015.1	1918533	1918746	UUID=250_UGT344D16_exon2	302	.
VSBQ01000015.1	1918533	1918746	UUID=254_UGT344D17_exon2	302	.
VSBQ01000015.1	1918533	1918746	UUID=263_UGT344D7_exon2	302	.
VSBQ01000015.1	1918533	1918746	UUID=266_UGT344D8_exon2	302	.
VSBQ01000015.1	1918658	1918743	UUID=233_UGT344A27_exon2	104	.
VSBQ01000015.1	1918747	1918836	UUID=241_UGT344D12_v3.intron	NA	.
VSBQ01000015.1	1918747	1918804	UUID=244_UGT344D13_v3.intron	NA	.
VSBQ01000015.1	1918747	1918804	UUID=247_UGT344D14_v3.intron	NA	.
VSBQ01000015.1	1918747	1918836	UUID=253_UGT344D16_v4.intron	NA	.
VSBQ01000015.1	1918747	1918804	UUID=257_UGT344D17_v4.intron	NA	.
VSBQ01000015.1	1918747	1918804	UUID=260_UGT344D18_v3.intron	NA	.
VSBQ01000015.1	1918805	1919439	UUID=244_UGT344D13_v3_exon3	671	.
VSBQ01000015.1	1918805	1919439	UUID=247_UGT344D14_v3_exon3	671	.
VSBQ01000015.1	1918805	1919439	UUID=257_UGT344D17_v4_exon3	671	.
VSBQ01000015.1	1918805	1919439	UUID=260_UGT344D18_v3_exon3	671	.
VSBQ01000015.1	1918837	1919439	UUID=241_UGT344D12_v3_exon3	662	.
VSBQ01000015.1	1918837	1919439	UUID=253_UGT344D16_v4_exon3	662	.
VSBQ01000015.1	1919440	1939439	UUID=252_UGT344D16_v3, UUID=256_UGT344D17_v3, UUID=238_UGT344D11_v2, UUID=240_UGT344D12_v2, UUID=243_UGT344D13_v2, UUID=245_UGT344D14, UUID=248_UGT344D15, UUID=251_UGT344D16_v2, UUID=255_UGT344D17_v2, UUID=258_UGT344D18, UUID=261_UGT344D19, UUID=262_UGT344D5, UUID=264_UGT344D7_v2, UUID=267_UGT344D8_v2, UUID=268_UGT344D9, UUID=237_UGT344D11, UUID=239_UGT344D12, UUID=242_UGT344D13, UUID=250_UGT344D…	.	.
VSBQ01000018.1	562856	582855	UUID=286_CYP307A2_FLANKup	.	.
VSBQ01000018.1	582856	583203	UUID=286_CYP307A2_exon3	488	.
VSBQ01000018.1	583204	584826	UUID=286_CYP307A2.intron	NA	.
VSBQ01000018.1	584827	585667	UUID=286_CYP307A2_exon2	861	.
VSBQ01000018.1	585668	593654	UUID=286_CYP307A2.intron	NA	.
VSBQ01000018.1	593655	594084	UUID=286_CYP307A2_exon1	412	.
VSBQ01000018.1	594085	614084	UUID=286_CYP307A2_FLANKdown	.	.
VSBQ01000018.1	845640	865639	UUID=287_CYP307C1_FLANKup	.	.
VSBQ01000018.1	865640	865763	UUID=287_CYP307C1_exon1	180	.
VSBQ01000018.1	865764	865926	UUID=287_CYP307C1.intron	NA	.
VSBQ01000018.1	865927	866290	UUID=287_CYP307C1_exon2	523	.
VSBQ01000018.1	866291	866421	UUID=287_CYP307C1.intron	NA	.
VSBQ01000018.1	866422	867633	UUID=287_CYP307C1_exon3	1666	.
VSBQ01000018.1	867634	887633	UUID=287_CYP307C1_FLANKdown	.	.
VSBQ01000019.1	281257	301256	UUID=300_abc_g11808.t1_FLANKup	.	.
VSBQ01000019.1	301257	301332	UUID=300_abc_g11808.t1.exon21	86.1	.
VSBQ01000019.1	301333	301464	UUID=300_abc_g11808.t1.intron	NA	.
VSBQ01000019.1	301465	301540	UUID=300_abc_g11808.t1.exon21	86.1	.
VSBQ01000019.1	301541	321540	UUID=300_abc_g11808.t1_FLANKdown	.	.
VSBQ01000019.1	2333828	2353827	UUID=313_UGT344J4, UUID=312_UGT344J3_FLANKup	.	.
VSBQ01000019.1	2353828	2354109	UUID=313_UGT344J4_exon4	333	.
VSBQ01000019.1	2354110	2354716	UUID=313_UGT344J4.intron	NA	.
VSBQ01000019.1	2354717	2354946	UUID=313_UGT344J4_exon3	348	.
VSBQ01000019.1	2354947	2357415	UUID=313_UGT344J4.intron	NA	.
VSBQ01000019.1	2357416	2357631	UUID=312_UGT344J3_exon2	327	.
VSBQ01000019.1	2357416	2357631	UUID=313_UGT344J4_exon2	327	.
VSBQ01000019.1	2357632	2367132	UUID=312_UGT344J3.intron	NA	.
VSBQ01000019.1	2357632	2367132	UUID=313_UGT344J4.intron	NA	.
VSBQ01000019.1	2367133	2367835	UUID=312_UGT344J3_exon1	955	.
VSBQ01000019.1	2367133	2368000	UUID=313_UGT344J4_exon1	1094	.
VSBQ01000019.1	2368001	2388000	UUID=313_UGT344J4, UUID=312_UGT344J3_FLANKdown	.	.
VSBQ01000021.1	162828	182827	UUID=322_CYP380C19, UUID=323_CYP380C30, UUID=326_CYP380C38, UUID=327_CYP380C52, UUID=324_CYP380C34, UUID=325_CYP380C37_FLANKup	.	.
VSBQ01000021.1	182828	183004	UUID=322_CYP380C19_exon12	222	.
VSBQ01000021.1	182829	183007	UUID=323_CYP380C30_exon12	231	.
VSBQ01000021.1	182836	182998	UUID=326_CYP380C38_exon12	213	.
VSBQ01000021.1	182842	183007	UUID=327_CYP380C52_exon10	219	.
VSBQ01000021.1	182999	186500	UUID=326_CYP380C38.intron	NA	.
VSBQ01000021.1	183005	185585	UUID=322_CYP380C19.intron	NA	.
VSBQ01000021.1	183008	183741	UUID=323_CYP380C30.intron	NA	.
VSBQ01000021.1	183008	183096	UUID=327_CYP380C52.intron	NA	.
VSBQ01000021.1	183097	183285	UUID=324_CYP380C34_exon11	283	.
VSBQ01000021.1	183097	183281	UUID=325_CYP380C37_exon11	243	.
VSBQ01000021.1	183097	183282	UUID=327_CYP380C52_exon9	217	.
VSBQ01000021.1	183282	185231	UUID=325_CYP380C37.intron	NA	.
VSBQ01000021.1	183283	183742	UUID=327_CYP380C52.intron	NA	.
VSBQ01000021.1	183286	183343	UUID=324_CYP380C34.intron	NA	.
VSBQ01000021.1	183344	183510	UUID=324_CYP380C34_exon10	187	.
VSBQ01000021.1	183511	183741	UUID=324_CYP380C34.intron	NA	.
VSBQ01000021.1	183742	183815	UUID=323_CYP380C30_exon9	99	.
VSBQ01000021.1	183742	183815	UUID=324_CYP380C34_exon9	126	.
VSBQ01000021.1	183743	183815	UUID=327_CYP380C52_exon7	108	.
VSBQ01000021.1	183816	185736	UUID=323_CYP380C30.intron	NA	.
VSBQ01000021.1	183816	183905	UUID=324_CYP380C34.intron	NA	.
VSBQ01000021.1	183816	185736	UUID=327_CYP380C52.intron	NA	.
VSBQ01000021.1	183906	184011	UUID=324_CYP380C34_exon8	169	.
VSBQ01000021.1	184012	185232	UUID=324_CYP380C34.intron	NA	.
VSBQ01000021.1	185232	185345	UUID=325_CYP380C37_exon6	145	.
VSBQ01000021.1	185233	185360	UUID=324_CYP380C34_exon6	171	.
VSBQ01000021.1	185346	185581	UUID=325_CYP380C37.intron	NA	.
VSBQ01000021.1	185361	185736	UUID=324_CYP380C34.intron	NA	.
VSBQ01000021.1	185582	185651	UUID=325_CYP380C37_exon5	97.1	.
VSBQ01000021.1	185586	185651	UUID=322_CYP380C19_exon5	78.7	.
VSBQ01000021.1	185652	186073	UUID=322_CYP380C19.intron	NA	.
VSBQ01000021.1	185737	185926	UUID=323_CYP380C30_exon4	174	.
VSBQ01000021.1	185737	185927	UUID=324_CYP380C34_exon4	281	.
VSBQ01000021.1	185737	185926	UUID=327_CYP380C52_exon2	174	.
VSBQ01000021.1	185928	186674	UUID=324_CYP380C34.intron	NA	.
VSBQ01000021.1	186074	186164	UUID=322_CYP380C19_exon3	102	.
VSBQ01000021.1	186501	186607	UUID=326_CYP380C38_exon2	89.8	.
VSBQ01000021.1	186675	186737	UUID=324_CYP380C34_exon1	78.7	.
VSBQ01000021.1	186738	206737	UUID=322_CYP380C19, UUID=323_CYP380C30, UUID=326_CYP380C38, UUID=327_CYP380C52, UUID=324_CYP380C34, UUID=325_CYP380C37_FLANKdown	.	.
VSBQ01000021.1	1946848	1966847	UUID=336_UGT344B13, UUID=338_UGT344B15_v2, UUID=339_UGT344B15_v3, UUID=340_UGT344B15_v4, UUID=341_UGT344B16, UUID=342_UGT344B16_v2, UUID=343_UGT344B17, UUID=344_UGT344B17_v2, UUID=345_UGT344B17_v3, UUID=346_UGT344B17_v4, UUID=347_UGT344B18, UUID=348_UGT344B18_v2, UUID=349_UGT344B18_v3, UUID=350_UGT344B18_v4, UUID=351_UGT344B6, UUID=352_UGT344B6_v2, UUID=353_UGT344B6_v3, UUID=337_UGT344B14, UUID=3…	.	.
VSBQ01000021.1	1966848	1967686	UUID=336_UGT344B13_exon1	869	.
VSBQ01000021.1	1966848	1967686	UUID=338_UGT344B15_v2_exon1	819	.
VSBQ01000021.1	1966848	1967686	UUID=339_UGT344B15_v3_exon1	747	.
VSBQ01000021.1	1966848	1967686	UUID=340_UGT344B15_v4_exon1	869	.
VSBQ01000021.1	1966848	1967686	UUID=341_UGT344B16_exon1	819	.
VSBQ01000021.1	1966848	1967686	UUID=342_UGT344B16_v2_exon1	747	.
VSBQ01000021.1	1966848	1967686	UUID=343_UGT344B17_exon1	819	.
VSBQ01000021.1	1966848	1967686	UUID=344_UGT344B17_v2_exon1	804	.
VSBQ01000021.1	1966848	1967686	UUID=345_UGT344B17_v3_exon1	747	.
VSBQ01000021.1	1966848	1967686	UUID=346_UGT344B17_v4_exon1	869	.
VSBQ01000021.1	1966848	1967686	UUID=347_UGT344B18_exon1	819	.
VSBQ01000021.1	1966848	1967686	UUID=348_UGT344B18_v2_exon1	804	.
VSBQ01000021.1	1966848	1967686	UUID=349_UGT344B18_v3_exon1	747	.
VSBQ01000021.1	1966848	1967686	UUID=350_UGT344B18_v4_exon1	869	.
VSBQ01000021.1	1966848	1967686	UUID=351_UGT344B6_exon1	819	.
VSBQ01000021.1	1966848	1967686	UUID=352_UGT344B6_v2_exon1	804	.
VSBQ01000021.1	1966848	1967686	UUID=353_UGT344B6_v3_exon1	747	.
VSBQ01000021.1	1966872	1967686	UUID=337_UGT344B14_exon1	835	.
VSBQ01000021.1	1966872	1967686	UUID=354_UGT344B7_exon1	802	.
VSBQ01000021.1	1967687	1969096	UUID=336_UGT344B13.intron	NA	.
VSBQ01000021.1	1967687	1969096	UUID=337_UGT344B14.intron	NA	.
VSBQ01000021.1	1967687	1969096	UUID=338_UGT344B15_v2.intron	NA	.
VSBQ01000021.1	1967687	1969096	UUID=339_UGT344B15_v3.intron	NA	.
VSBQ01000021.1	1967687	1969096	UUID=340_UGT344B15_v4.intron	NA	.
VSBQ01000021.1	1967687	1969096	UUID=341_UGT344B16.intron	NA	.
VSBQ01000021.1	1967687	1969096	UUID=342_UGT344B16_v2.intron	NA	.
VSBQ01000021.1	1967687	1969096	UUID=343_UGT344B17.intron	NA	.
VSBQ01000021.1	1967687	1969096	UUID=344_UGT344B17_v2.intron	NA	.
VSBQ01000021.1	1967687	1969096	UUID=345_UGT344B17_v3.intron	NA	.
VSBQ01000021.1	1967687	1969096	UUID=346_UGT344B17_v4.intron	NA	.
VSBQ01000021.1	1967687	1969096	UUID=347_UGT344B18.intron	NA	.
VSBQ01000021.1	1967687	1969096	UUID=348_UGT344B18_v2.intron	NA	.
VSBQ01000021.1	1967687	1969096	UUID=349_UGT344B18_v3.intron	NA	.
VSBQ01000021.1	1967687	1969096	UUID=350_UGT344B18_v4.intron	NA	.
VSBQ01000021.1	1967687	1969096	UUID=351_UGT344B6.intron	NA	.
VSBQ01000021.1	1967687	1969096	UUID=352_UGT344B6_v2.intron	NA	.
VSBQ01000021.1	1967687	1969096	UUID=353_UGT344B6_v3.intron	NA	.
VSBQ01000021.1	1967687	1969096	UUID=354_UGT344B7.intron	NA	.
VSBQ01000021.1	1969097	1969323	UUID=336_UGT344B13_exon2	326	.
VSBQ01000021.1	1969097	1969320	UUID=337_UGT344B14_exon2	320	.
VSBQ01000021.1	1969097	1969323	UUID=338_UGT344B15_v2_exon2	315	.
VSBQ01000021.1	1969097	1969969	UUID=339_UGT344B15_v3_exon2	1050	.
VSBQ01000021.1	1969097	1969320	UUID=340_UGT344B15_v4_exon2	320	.
VSBQ01000021.1	1969097	1969323	UUID=341_UGT344B16_exon2	315	.
VSBQ01000021.1	1969097	1969969	UUID=342_UGT344B16_v2_exon2	1050	.
VSBQ01000021.1	1969097	1969323	UUID=343_UGT344B17_exon2	315	.
VSBQ01000021.1	1969097	1969323	UUID=344_UGT344B17_v2_exon2	326	.
VSBQ01000021.1	1969097	1969969	UUID=345_UGT344B17_v3_exon2	1050	.
VSBQ01000021.1	1969097	1969323	UUID=346_UGT344B17_v4_exon2	326	.
VSBQ01000021.1	1969097	1969323	UUID=347_UGT344B18_exon2	315	.
VSBQ01000021.1	1969097	1969323	UUID=348_UGT344B18_v2_exon2	326	.
VSBQ01000021.1	1969097	1969969	UUID=349_UGT344B18_v3_exon2	1050	.
VSBQ01000021.1	1969097	1969323	UUID=350_UGT344B18_v4_exon2	326	.
VSBQ01000021.1	1969097	1969323	UUID=351_UGT344B6_exon2	315	.
VSBQ01000021.1	1969097	1969323	UUID=352_UGT344B6_v2_exon2	326	.
VSBQ01000021.1	1969097	1969969	UUID=353_UGT344B6_v3_exon2	1050	.
VSBQ01000021.1	1969097	1969355	UUID=354_UGT344B7_exon2	307	.
VSBQ01000021.1	1969321	1969383	UUID=337_UGT344B14.intron	NA	.
VSBQ01000021.1	1969321	1969383	UUID=340_UGT344B15_v4.intron	NA	.
VSBQ01000021.1	1969324	1969383	UUID=336_UGT344B13.intron	NA	.
VSBQ01000021.1	1969324	1969383	UUID=338_UGT344B15_v2.intron	NA	.
VSBQ01000021.1	1969324	1969383	UUID=341_UGT344B16.intron	NA	.
VSBQ01000021.1	1969324	1969383	UUID=343_UGT344B17.intron	NA	.
VSBQ01000021.1	1969324	1969383	UUID=344_UGT344B17_v2.intron	NA	.
VSBQ01000021.1	1969324	1969383	UUID=346_UGT344B17_v4.intron	NA	.
VSBQ01000021.1	1969324	1969383	UUID=347_UGT344B18.intron	NA	.
VSBQ01000021.1	1969324	1969383	UUID=348_UGT344B18_v2.intron	NA	.
VSBQ01000021.1	1969324	1969383	UUID=350_UGT344B18_v4.intron	NA	.
VSBQ01000021.1	1969324	1969383	UUID=351_UGT344B6.intron	NA	.
VSBQ01000021.1	1969324	1969383	UUID=352_UGT344B6_v2.intron	NA	.
VSBQ01000021.1	1969384	1969609	UUID=336_UGT344B13_exon3	302	.
VSBQ01000021.1	1969384	1969609	UUID=337_UGT344B14_exon3	302	.
VSBQ01000021.1	1969384	1969969	UUID=338_UGT344B15_v2_exon3	678	.
VSBQ01000021.1	1969384	1969609	UUID=340_UGT344B15_v4_exon3	302	.
VSBQ01000021.1	1969384	1969969	UUID=341_UGT344B16_exon3	678	.
VSBQ01000021.1	1969384	1969969	UUID=343_UGT344B17_exon3	678	.
VSBQ01000021.1	1969384	1969963	UUID=344_UGT344B17_v2_exon3	717	.
VSBQ01000021.1	1969384	1969609	UUID=346_UGT344B17_v4_exon3	302	.
VSBQ01000021.1	1969384	1969969	UUID=347_UGT344B18_exon3	678	.
VSBQ01000021.1	1969384	1969963	UUID=348_UGT344B18_v2_exon3	717	.
VSBQ01000021.1	1969384	1969609	UUID=350_UGT344B18_v4_exon3	302	.
VSBQ01000021.1	1969384	1969969	UUID=351_UGT344B6_exon3	678	.
VSBQ01000021.1	1969384	1969963	UUID=352_UGT344B6_v2_exon3	717	.
VSBQ01000021.1	1969970	1989969	UUID=336_UGT344B13, UUID=338_UGT344B15_v2, UUID=339_UGT344B15_v3, UUID=340_UGT344B15_v4, UUID=341_UGT344B16, UUID=342_UGT344B16_v2, UUID=343_UGT344B17, UUID=344_UGT344B17_v2, UUID=345_UGT344B17_v3, UUID=346_UGT344B17_v4, UUID=347_UGT344B18, UUID=348_UGT344B18_v2, UUID=349_UGT344B18_v3, UUID=350_UGT344B18_v4, UUID=351_UGT344B6, UUID=352_UGT344B6_v2, UUID=353_UGT344B6_v3, UUID=337_UGT344B14, UUID=3…	.	.
VSBQ01000024.1	993291	1013290	UUID=378_abc_g2223.t1, UUID=377_abc_g2222.t1_FLANKup	.	.
VSBQ01000024.1	1013291	1014110	UUID=378_abc_g2223.t1.exon10	553	.
VSBQ01000024.1	1014111	1029705	UUID=378_abc_g2223.t1.intron	NA	.
VSBQ01000024.1	1029706	1029821	UUID=378_abc_g2223.t1.exon9	204	.
VSBQ01000024.1	1029822	1032976	UUID=378_abc_g2223.t1.intron	NA	.
VSBQ01000024.1	1032977	1033312	UUID=378_abc_g2223.t1.exon8	516	.
VSBQ01000024.1	1033313	1035063	UUID=378_abc_g2223.t1.intron	NA	.
VSBQ01000024.1	1035064	1035305	UUID=378_abc_g2223.t1.exon7	370	.
VSBQ01000024.1	1035306	1035876	UUID=378_abc_g2223.t1.intron	NA	.
VSBQ01000024.1	1035877	1036011	UUID=378_abc_g2223.t1.exon6	217	.
VSBQ01000024.1	1036012	1037105	UUID=378_abc_g2223.t1.intron	NA	.
VSBQ01000024.1	1037106	1037274	UUID=378_abc_g2223.t1.exon4	285	.
VSBQ01000024.1	1037275	1037359	UUID=378_abc_g2223.t1.intron	NA	.
VSBQ01000024.1	1037360	1037460	UUID=378_abc_g2223.t1.exon3	159	.
VSBQ01000024.1	1037461	1037919	UUID=378_abc_g2223.t1.intron	NA	.
VSBQ01000024.1	1037920	1038075	UUID=378_abc_g2223.t1.exon2	233	.
VSBQ01000024.1	1038076	1038551	UUID=378_abc_g2223.t1.intron	NA	.
VSBQ01000024.1	1038552	1039605	UUID=378_abc_g2223.t1.exon1	1151	.
VSBQ01000024.1	1039606	1056325	UUID=378_abc_g2223.t1.intron	NA	.
VSBQ01000024.1	1056326	1056661	UUID=377_abc_g2222.t1.exon14	449	.
VSBQ01000024.1	1056326	1056659	UUID=378_abc_g2223.t1.exon8	462	.
VSBQ01000024.1	1056660	1057652	UUID=378_abc_g2223.t1.intron	NA	.
VSBQ01000024.1	1056662	1057652	UUID=377_abc_g2222.t1.intron	NA	.
VSBQ01000024.1	1057653	1057893	UUID=377_abc_g2222.t1.exon13	296	.
VSBQ01000024.1	1057653	1057891	UUID=378_abc_g2223.t1.exon7	276	.
VSBQ01000024.1	1057894	1058209	UUID=377_abc_g2222.t1.intron	NA	.
VSBQ01000024.1	1058210	1058349	UUID=377_abc_g2222.t1.exon12	161	.
VSBQ01000024.1	1058350	1060246	UUID=377_abc_g2222.t1.intron	NA	.
VSBQ01000024.1	1060247	1060415	UUID=377_abc_g2222.t1.exon4	241	.
VSBQ01000024.1	1060416	1060557	UUID=377_abc_g2222.t1.intron	NA	.
VSBQ01000024.1	1060558	1060658	UUID=377_abc_g2222.t1.exon3	126	.
VSBQ01000024.1	1060659	1060736	UUID=377_abc_g2222.t1.intron	NA	.
VSBQ01000024.1	1060737	1060892	UUID=377_abc_g2222.t1.exon2	172	.
VSBQ01000024.1	1060893	1062050	UUID=377_abc_g2222.t1.intron	NA	.
VSBQ01000024.1	1062051	1062433	UUID=377_abc_g2222.t1.exon1	464	.
VSBQ01000024.1	1062434	1082433	UUID=378_abc_g2223.t1, UUID=377_abc_g2222.t1_FLANKdown	.	.
VSBQ01000026.1	1768038	1788037	UUID=388_CYP15A1, UUID=389_CYP15A2_FLANKup	.	.
VSBQ01000026.1	1788038	1788119	UUID=388_CYP15A1_exon1	141	.
VSBQ01000026.1	1788120	1791090	UUID=388_CYP15A1.intron	NA	.
VSBQ01000026.1	1791091	1791344	UUID=388_CYP15A1_exon2	392	.
VSBQ01000026.1	1791091	1791348	UUID=389_CYP15A2_exon1	361	.
VSBQ01000026.1	1791345	1791403	UUID=388_CYP15A1.intron	NA	.
VSBQ01000026.1	1791349	1791395	UUID=389_CYP15A2.intron	NA	.
VSBQ01000026.1	1791396	1791558	UUID=389_CYP15A2_exon2	207	.
VSBQ01000026.1	1791404	1791559	UUID=388_CYP15A1_exon3	267	.
VSBQ01000026.1	1791559	1791627	UUID=389_CYP15A2.intron	NA	.
VSBQ01000026.1	1791560	1791626	UUID=388_CYP15A1.intron	NA	.
VSBQ01000026.1	1791627	1791893	UUID=388_CYP15A1_exon4	433	.
VSBQ01000026.1	1791628	1791892	UUID=389_CYP15A2_exon3	340	.
VSBQ01000026.1	1791893	1792500	UUID=389_CYP15A2.intron	NA	.
VSBQ01000026.1	1791894	1791952	UUID=388_CYP15A1.intron	NA	.
VSBQ01000026.1	1791953	1792240	UUID=388_CYP15A1_exon5	440	.
VSBQ01000026.1	1792241	1792304	UUID=388_CYP15A1.intron	NA	.
VSBQ01000026.1	1792305	1792431	UUID=388_CYP15A1_exon6	207	.
VSBQ01000026.1	1792432	1792501	UUID=388_CYP15A1.intron	NA	.
VSBQ01000026.1	1792501	1792637	UUID=389_CYP15A2_exon6	193	.
VSBQ01000026.1	1792502	1792644	UUID=388_CYP15A1_exon7	254	.
VSBQ01000026.1	1792638	1792734	UUID=389_CYP15A2.intron	NA	.
VSBQ01000026.1	1792645	1792735	UUID=388_CYP15A1.intron	NA	.
VSBQ01000026.1	1792735	1792913	UUID=389_CYP15A2_exon7	209	.
VSBQ01000026.1	1792736	1792926	UUID=388_CYP15A1_exon8	281	.
VSBQ01000026.1	1792927	1812926	UUID=388_CYP15A1, UUID=389_CYP15A2_FLANKdown	.	.
VSBQ01000031.1	935889	955888	UUID=426_CYP6CY4_FLANKup	.	.
VSBQ01000031.1	955889	956770	UUID=426_CYP6CY4_exon1	959	.
VSBQ01000031.1	956771	956845	UUID=426_CYP6CY4.intron	NA	.
VSBQ01000031.1	956846	957070	UUID=426_CYP6CY4_exon2	322	.
VSBQ01000031.1	957071	957949	UUID=426_CYP6CY4.intron	NA	.
VSBQ01000031.1	957950	958203	UUID=426_CYP6CY4_exon3	292	.
VSBQ01000031.1	958204	958258	UUID=426_CYP6CY4.intron	NA	.
VSBQ01000031.1	958259	958419	UUID=426_CYP6CY4_exon4	215	.
VSBQ01000031.1	958420	961043	UUID=426_CYP6CY4.intron	NA	.
VSBQ01000031.1	961044	961243	UUID=426_CYP6CY4_exon2	231	.
VSBQ01000031.1	961244	981243	UUID=426_CYP6CY4_FLANKdown	.	.
VSBQ01000035.1	145530	165529	UUID=455_CYP4CJ10_FLANKup	.	.
VSBQ01000035.1	165530	165690	UUID=455_CYP4CJ10_exon11	243	.
VSBQ01000035.1	165691	165763	UUID=455_CYP4CJ10.intron	NA	.
VSBQ01000035.1	165764	165941	UUID=455_CYP4CJ10_exon10	252	.
VSBQ01000035.1	165942	166007	UUID=455_CYP4CJ10.intron	NA	.
VSBQ01000035.1	166008	166172	UUID=455_CYP4CJ10_exon9	283	.
VSBQ01000035.1	166173	166215	UUID=455_CYP4CJ10.intron	NA	.
VSBQ01000035.1	166216	166380	UUID=455_CYP4CJ10_exon9	283	.
VSBQ01000035.1	166381	166460	UUID=455_CYP4CJ10.intron	NA	.
VSBQ01000035.1	166461	166643	UUID=455_CYP4CJ10_exon8	261	.
VSBQ01000035.1	166644	167853	UUID=455_CYP4CJ10.intron	NA	.
VSBQ01000035.1	167854	168003	UUID=455_CYP4CJ10_exon9	250	.
VSBQ01000035.1	168004	168307	UUID=455_CYP4CJ10.intron	NA	.
VSBQ01000035.1	168308	168460	UUID=455_CYP4CJ10_exon9	255	.
VSBQ01000035.1	168461	168802	UUID=455_CYP4CJ10.intron	NA	.
VSBQ01000035.1	168803	168869	UUID=455_CYP4CJ10_exon7	108	.
VSBQ01000035.1	168870	168984	UUID=455_CYP4CJ10.intron	NA	.
VSBQ01000035.1	168985	169118	UUID=455_CYP4CJ10_exon6	209	.
VSBQ01000035.1	169119	170598	UUID=455_CYP4CJ10.intron	NA	.
VSBQ01000035.1	170599	170786	UUID=455_CYP4CJ10_exon4	281	.
VSBQ01000035.1	170787	170927	UUID=455_CYP4CJ10.intron	NA	.
VSBQ01000035.1	170928	171019	UUID=455_CYP4CJ10_exon3	159	.
VSBQ01000035.1	171020	191019	UUID=455_CYP4CJ10_FLANKdown	.	.
VSBQ01000036.1	544357	564356	UUID=462_CYP6YC1_FLANKup	.	.
VSBQ01000036.1	564357	565071	UUID=462_CYP6YC1_exon1	900	.
VSBQ01000036.1	565072	583870	UUID=462_CYP6YC1.intron	NA	.
VSBQ01000036.1	583871	584095	UUID=462_CYP6YC1_exon2	294	.
VSBQ01000036.1	584096	603356	UUID=462_CYP6YC1.intron	NA	.
VSBQ01000036.1	603357	603601	UUID=462_CYP6YC1_exon3	337	.
VSBQ01000036.1	603602	603631	UUID=462_CYP6YC1.intron	NA	.
VSBQ01000036.1	603632	603809	UUID=462_CYP6YC1_exon3	252	.
VSBQ01000036.1	603810	614395	UUID=462_CYP6YC1.intron	NA	.
VSBQ01000036.1	614396	614639	UUID=462_CYP6YC1_exon4	263	.
VSBQ01000036.1	614640	634639	UUID=462_CYP6YC1_FLANKdown	.	.
VSBQ01000036.1	1512811	1532810	UUID=473_UGT343B3_v1, UUID=474_UGT343B3_v2, UUID=477_UGT343B4_v2, UUID=475_UGT343B3_v3, UUID=476_UGT343B4_FLANKup	.	.
VSBQ01000036.1	1532811	1533059	UUID=473_UGT343B3_v1_exon5	322	.
VSBQ01000036.1	1532812	1533059	UUID=474_UGT343B3_v2_exon5	320	.
VSBQ01000036.1	1532812	1533059	UUID=477_UGT343B4_v2_exon4	320	.
VSBQ01000036.1	1532822	1533064	UUID=475_UGT343B3_v3_exon5	339	.
VSBQ01000036.1	1532822	1533064	UUID=476_UGT343B4_exon4	339	.
VSBQ01000036.1	1533060	1533146	UUID=473_UGT343B3_v1.intron	NA	.
VSBQ01000036.1	1533060	1533146	UUID=474_UGT343B3_v2.intron	NA	.
VSBQ01000036.1	1533060	1533146	UUID=477_UGT343B4_v2.intron	NA	.
VSBQ01000036.1	1533065	1533150	UUID=475_UGT343B3_v3.intron	NA	.
VSBQ01000036.1	1533065	1533150	UUID=476_UGT343B4.intron	NA	.
VSBQ01000036.1	1533147	1533373	UUID=473_UGT343B3_v1_exon4	298	.
VSBQ01000036.1	1533147	1533373	UUID=474_UGT343B3_v2_exon4	298	.
VSBQ01000036.1	1533147	1533373	UUID=477_UGT343B4_v2_exon3	298	.
VSBQ01000036.1	1533151	1533374	UUID=475_UGT343B3_v3_exon4	265	.
VSBQ01000036.1	1533151	1533374	UUID=476_UGT343B4_exon3	265	.
VSBQ01000036.1	1533374	1533818	UUID=473_UGT343B3_v1.intron	NA	.
VSBQ01000036.1	1533374	1533818	UUID=474_UGT343B3_v2.intron	NA	.
VSBQ01000036.1	1533374	1533818	UUID=477_UGT343B4_v2.intron	NA	.
VSBQ01000036.1	1533375	1533450	UUID=475_UGT343B3_v3.intron	NA	.
VSBQ01000036.1	1533375	1533450	UUID=476_UGT343B4.intron	NA	.
VSBQ01000036.1	1533451	1533677	UUID=475_UGT343B3_v3_exon3	342	.
VSBQ01000036.1	1533451	1533677	UUID=476_UGT343B4_exon2	342	.
VSBQ01000036.1	1533678	1533788	UUID=475_UGT343B3_v3.intron	NA	.
VSBQ01000036.1	1533678	1533788	UUID=476_UGT343B4.intron	NA	.
VSBQ01000036.1	1533789	1534300	UUID=475_UGT343B3_v3_exon2	514	.
VSBQ01000036.1	1533789	1534300	UUID=476_UGT343B4_exon1	514	.
VSBQ01000036.1	1533819	1534298	UUID=473_UGT343B3_v1_exon2	499	.
VSBQ01000036.1	1533819	1534298	UUID=474_UGT343B3_v2_exon2	499	.
VSBQ01000036.1	1533819	1534298	UUID=477_UGT343B4_v2_exon1	499	.
VSBQ01000036.1	1534299	1534301	UUID=473_UGT343B3_v1.intron	NA	.
VSBQ01000036.1	1534299	1534301	UUID=474_UGT343B3_v2.intron	NA	.
VSBQ01000036.1	1534299	1534301	UUID=477_UGT343B4_v2.intron	NA	.
VSBQ01000036.1	1534302	1534622	UUID=473_UGT343B3_v1_exon2	339	.
VSBQ01000036.1	1534302	1534622	UUID=474_UGT343B3_v2_exon2	339	.
VSBQ01000036.1	1534302	1534568	UUID=477_UGT343B4_v2_exon1	316	.
VSBQ01000036.1	1534623	1536911	UUID=473_UGT343B3_v1.intron	NA	.
VSBQ01000036.1	1534623	1536911	UUID=474_UGT343B3_v2.intron	NA	.
VSBQ01000036.1	1536912	1537077	UUID=473_UGT343B3_v1_exon1	202	.
VSBQ01000036.1	1536912	1537075	UUID=474_UGT343B3_v2_exon1	198	.
VSBQ01000036.1	1537078	1540093	UUID=469_UGT343A12, UUID=470_UGT343A13, UUID=471_UGT343A17, UUID=472_UGT343A6_FLANKup,UUID=473_UGT343B3_v1, UUID=474_UGT343B3_v2, UUID=477_UGT343B4_v2, UUID=475_UGT343B3_v3, UUID=476_UGT343B4_FLANKdown	.	.
VSBQ01000036.1	1540094	1540302	UUID=469_UGT343A12_exon4	265	.
VSBQ01000036.1	1540094	1540302	UUID=470_UGT343A13_exon4	265	.
VSBQ01000036.1	1540094	1540302	UUID=471_UGT343A17_exon5	265	.
VSBQ01000036.1	1540094	1540302	UUID=472_UGT343A6_exon5	265	.
VSBQ01000036.1	1540303	1540393	UUID=469_UGT343A12.intron	NA	.
VSBQ01000036.1	1540303	1540393	UUID=470_UGT343A13.intron	NA	.
VSBQ01000036.1	1540303	1540393	UUID=471_UGT343A17.intron	NA	.
VSBQ01000036.1	1540303	1540393	UUID=472_UGT343A6.intron	NA	.
VSBQ01000036.1	1540394	1540607	UUID=469_UGT343A12_exon3	302	.
VSBQ01000036.1	1540394	1540607	UUID=470_UGT343A13_exon3	302	.
VSBQ01000036.1	1540394	1540607	UUID=471_UGT343A17_exon4	302	.
VSBQ01000036.1	1540394	1540607	UUID=472_UGT343A6_exon4	302	.
VSBQ01000036.1	1540608	1544507	UUID=471_UGT343A17.intron	NA	.
VSBQ01000036.1	1540608	1544507	UUID=472_UGT343A6.intron	NA	.
VSBQ01000036.1	1544508	1544746	UUID=471_UGT343A17_exon1	320	.
VSBQ01000036.1	1544508	1544746	UUID=472_UGT343A6_exon1	320	.
VSBQ01000036.1	1544747	1564746	UUID=469_UGT343A12, UUID=470_UGT343A13, UUID=471_UGT343A17, UUID=472_UGT343A6_FLANKdown	.	.
VSBQ01000037.1	68346	88345	UUID=478_abc_g3689.t1_FLANKup	.	.
VSBQ01000037.1	88346	88865	UUID=478_abc_g3689.t1.exon1	427	.
VSBQ01000037.1	88866	89698	UUID=478_abc_g3689.t1.intron	NA	.
VSBQ01000037.1	89699	90246	UUID=478_abc_g3689.t1.exon2	863	.
VSBQ01000037.1	90247	90323	UUID=478_abc_g3689.t1.intron	NA	.
VSBQ01000037.1	90324	90608	UUID=478_abc_g3689.t1.exon3	488	.
VSBQ01000037.1	90609	90895	UUID=478_abc_g3689.t1.intron	NA	.
VSBQ01000037.1	90896	91082	UUID=478_abc_g3689.t1.exon5	307	.
VSBQ01000037.1	91083	91206	UUID=478_abc_g3689.t1.intron	NA	.
VSBQ01000037.1	91207	91414	UUID=478_abc_g3689.t1.exon6	351	.
VSBQ01000037.1	91415	91503	UUID=478_abc_g3689.t1.intron	NA	.
VSBQ01000037.1	91504	91948	UUID=478_abc_g3689.t1.exon7	719	.
VSBQ01000037.1	91949	111948	UUID=478_abc_g3689.t1_FLANKdown	.	.
VSBQ01000037.1	1228338	1248337	UUID=479_CYP6CY3, UUID=481_CYP6CY4_FLANKup	.	.
VSBQ01000037.1	1248338	1248506	UUID=479_CYP6CY3_exon4	147	.
VSBQ01000037.1	1248507	1249578	UUID=479_CYP6CY3.intron	NA	.
VSBQ01000037.1	1248574	1248815	UUID=481_CYP6CY4_exon3	220	.
VSBQ01000037.1	1248816	1249268	UUID=481_CYP6CY4.intron	NA	.
VSBQ01000037.1	1249269	1249491	UUID=481_CYP6CY4_exon2	274	.
VSBQ01000037.1	1249492	1254891	UUID=481_CYP6CY4.intron	NA	.
VSBQ01000037.1	1249579	1249939	UUID=479_CYP6CY3_exon1	346	.
VSBQ01000037.1	1249940	1250000	UUID=479_CYP6CY3.intron	NA	.
VSBQ01000037.1	1250001	1250611	UUID=479_CYP6CY3_exon1	525	.
VSBQ01000037.1	1250612	1256416	UUID=479_CYP6CY3.intron	NA	.
VSBQ01000037.1	1254892	1255052	UUID=481_CYP6CY4_exon4	209	.
VSBQ01000037.1	1255053	1256412	UUID=481_CYP6CY4.intron	NA	.
VSBQ01000037.1	1256413	1257294	UUID=481_CYP6CY4_exon1	965	.
VSBQ01000037.1	1256417	1257241	UUID=479_CYP6CY3_exon1	721	.
VSBQ01000037.1	1257242	1263227	UUID=479_CYP6CY3.intron	NA	.
VSBQ01000037.1	1257295	1262254	UUID=481_CYP6CY4.intron	NA	.
VSBQ01000037.1	1262255	1262508	UUID=481_CYP6CY4_exon3	303	.
VSBQ01000037.1	1262509	1263228	UUID=481_CYP6CY4.intron	NA	.
VSBQ01000037.1	1263228	1264046	UUID=479_CYP6CY3_exon1	682	.
VSBQ01000037.1	1263229	1264102	UUID=481_CYP6CY4_exon1	845	.
VSBQ01000037.1	1264103	1284102	UUID=479_CYP6CY3, UUID=481_CYP6CY4_FLANKdown	.	.
VSBQ01000037.1	1295109	1315108	UUID=482_CYP6CY4_FLANKup	.	.
VSBQ01000037.1	1315109	1315846	UUID=482_CYP6CY4_exon1	608	.
VSBQ01000037.1	1315847	1316089	UUID=482_CYP6CY4.intron	NA	.
VSBQ01000037.1	1316090	1316250	UUID=482_CYP6CY4_exon4	226	.
VSBQ01000037.1	1316251	1318354	UUID=482_CYP6CY4.intron	NA	.
VSBQ01000037.1	1318355	1319236	UUID=482_CYP6CY4_exon1	876	.
VSBQ01000037.1	1319237	1319311	UUID=482_CYP6CY4.intron	NA	.
VSBQ01000037.1	1319312	1319536	UUID=482_CYP6CY4_exon2	289	.
VSBQ01000037.1	1319537	1320618	UUID=482_CYP6CY4.intron	NA	.
VSBQ01000037.1	1320619	1320777	UUID=482_CYP6CY4_exon4	228	.
VSBQ01000037.1	1320778	1324642	UUID=480_CYP6CY3_FLANKup,UUID=482_CYP6CY4_FLANKdown	.	.
VSBQ01000037.1	1324643	1325535	UUID=480_CYP6CY3_exon1	1075	.
VSBQ01000037.1	1325536	1325626	UUID=480_CYP6CY3.intron	NA	.
VSBQ01000037.1	1325627	1325847	UUID=480_CYP6CY3_exon2	259	.
VSBQ01000037.1	1325848	1326171	UUID=480_CYP6CY3.intron	NA	.
VSBQ01000037.1	1326172	1326421	UUID=480_CYP6CY3_exon3	318	.
VSBQ01000037.1	1326422	1326526	UUID=480_CYP6CY3.intron	NA	.
VSBQ01000037.1	1326527	1326695	UUID=480_CYP6CY3_exon4	224	.
VSBQ01000037.1	1326696	1346695	UUID=480_CYP6CY3_FLANKdown	.	.
VSBQ01000037.1	1398056	1418055	UUID=483_CYP6CY4_FLANKup	.	.
VSBQ01000037.1	1418056	1418937	UUID=483_CYP6CY4_exon1	1164	.
VSBQ01000037.1	1418938	1419009	UUID=483_CYP6CY4.intron	NA	.
VSBQ01000037.1	1419010	1419232	UUID=483_CYP6CY4_exon2	291	.
VSBQ01000037.1	1419233	1419895	UUID=483_CYP6CY4.intron	NA	.
VSBQ01000037.1	1419896	1420146	UUID=483_CYP6CY4_exon3	309	.
VSBQ01000037.1	1420147	1420425	UUID=483_CYP6CY4.intron	NA	.
VSBQ01000037.1	1420426	1420586	UUID=483_CYP6CY4_exon4	248	.
VSBQ01000037.1	1420587	1440586	UUID=483_CYP6CY4_FLANKdown	.	.
VSBQ01000040.1	809552	829551	UUID=515_est_g871.t1_FLANKup	.	.
VSBQ01000040.1	829552	829719	UUID=515_est_g871.t1.exon6	272	.
VSBQ01000040.1	829720	832692	UUID=515_est_g871.t1.intron	NA	.
VSBQ01000040.1	832693	832879	UUID=515_est_g871.t1.exon5	268	.
VSBQ01000040.1	832880	832951	UUID=515_est_g871.t1.intron	NA	.
VSBQ01000040.1	832952	833246	UUID=515_est_g871.t1.exon4	446	.
VSBQ01000040.1	833247	833307	UUID=515_est_g871.t1.intron	NA	.
VSBQ01000040.1	833308	833688	UUID=515_est_g871.t1.exon3	532	.
VSBQ01000040.1	833689	833945	UUID=515_est_g871.t1.intron	NA	.
VSBQ01000040.1	833946	834111	UUID=515_est_g871.t1.exon2	268	.
VSBQ01000040.1	834112	836623	UUID=514_est_g868.t1_FLANKup,UUID=515_est_g871.t1_FLANKdown	.	.
VSBQ01000040.1	836624	836738	UUID=514_est_g868.t1.exon3	141	.
VSBQ01000040.1	836739	836831	UUID=514_est_g868.t1.intron	NA	.
VSBQ01000040.1	836832	837041	UUID=514_est_g868.t1.exon3	239	.
VSBQ01000040.1	837042	837121	UUID=514_est_g868.t1.intron	NA	.
VSBQ01000040.1	837122	837389	UUID=514_est_g868.t1.exon2	412	.
VSBQ01000040.1	837390	837595	UUID=514_est_g868.t1.intron	NA	.
VSBQ01000040.1	837596	838159	UUID=514_est_g868.t1.exon1	536	.
VSBQ01000040.1	838160	851582	UUID=513_est_g865.t1, UUID=512_est_g864.t1, UUID=511_est_g863.t1_FLANKup,UUID=514_est_g868.t1_FLANKdown	.	.
VSBQ01000040.1	851583	851768	UUID=513_est_g865.t1.exon7	250	.
VSBQ01000040.1	851769	852190	UUID=513_est_g865.t1.intron	NA	.
VSBQ01000040.1	852191	852467	UUID=513_est_g865.t1.exon6	379	.
VSBQ01000040.1	852468	852739	UUID=513_est_g865.t1.intron	NA	.
VSBQ01000040.1	852740	853088	UUID=512_est_g864.t1.exon5	329	.
VSBQ01000040.1	852740	853119	UUID=513_est_g865.t1.exon5	536	.
VSBQ01000040.1	852741	852963	UUID=511_est_g863.t1.exon5	180	.
VSBQ01000040.1	852964	866702	UUID=511_est_g863.t1.intron	NA	.
VSBQ01000040.1	853089	857797	UUID=512_est_g864.t1.intron	NA	.
VSBQ01000040.1	853120	853491	UUID=513_est_g865.t1.intron	NA	.
VSBQ01000040.1	853492	853657	UUID=513_est_g865.t1.exon4	274	.
VSBQ01000040.1	853658	854307	UUID=513_est_g865.t1.intron	NA	.
VSBQ01000040.1	854308	854493	UUID=513_est_g865.t1.exon3	283	.
VSBQ01000040.1	854494	854823	UUID=513_est_g865.t1.intron	NA	.
VSBQ01000040.1	854824	855089	UUID=513_est_g865.t1.exon2	403	.
VSBQ01000040.1	855090	867429	UUID=513_est_g865.t1.intron	NA	.
VSBQ01000040.1	857798	858071	UUID=512_est_g864.t1.exon6	407	.
VSBQ01000040.1	858072	858193	UUID=512_est_g864.t1.intron	NA	.
VSBQ01000040.1	858194	858574	UUID=512_est_g864.t1.exon5	516	.
VSBQ01000040.1	858575	859084	UUID=512_est_g864.t1.intron	NA	.
VSBQ01000040.1	859085	859250	UUID=512_est_g864.t1.exon4	219	.
VSBQ01000040.1	859251	859561	UUID=512_est_g864.t1.intron	NA	.
VSBQ01000040.1	859562	859746	UUID=512_est_g864.t1.exon3	220	.
VSBQ01000040.1	859747	859831	UUID=512_est_g864.t1.intron	NA	.
VSBQ01000040.1	859832	860099	UUID=512_est_g864.t1.exon2	357	.
VSBQ01000040.1	860100	860384	UUID=512_est_g864.t1.intron	NA	.
VSBQ01000040.1	860385	861137	UUID=512_est_g864.t1.exon1	409	.
VSBQ01000040.1	861138	861241	UUID=512_est_g864.t1.intron	NA	.
VSBQ01000040.1	861242	862459	UUID=512_est_g864.t1.exon1	422	.
VSBQ01000040.1	866703	866888	UUID=511_est_g863.t1.exon7	272	.
VSBQ01000040.1	866889	866973	UUID=511_est_g863.t1.intron	NA	.
VSBQ01000040.1	866974	867244	UUID=511_est_g863.t1.exon6	412	.
VSBQ01000040.1	867245	867430	UUID=511_est_g863.t1.intron	NA	.
VSBQ01000040.1	867430	867654	UUID=513_est_g865.t1.exon5	154	.
VSBQ01000040.1	867431	867816	UUID=511_est_g863.t1.exon5	525	.
VSBQ01000040.1	867817	868593	UUID=511_est_g863.t1.intron	NA	.
VSBQ01000040.1	868594	868857	UUID=511_est_g863.t1.exon2	377	.
VSBQ01000040.1	868858	878759	UUID=509_est_g858.t1, UUID=510_est_g860.t1, UUID=508_est_g856.t1_FLANKup,UUID=513_est_g865.t1, UUID=512_est_g864.t1, UUID=511_est_g863.t1_FLANKdown	.	.
VSBQ01000040.1	878760	878950	UUID=509_est_g858.t1.exon9	237	.
VSBQ01000040.1	878774	878955	UUID=510_est_g860.t1.exon9	243	.
VSBQ01000040.1	878951	880269	UUID=509_est_g858.t1.intron	NA	.
VSBQ01000040.1	878956	880269	UUID=510_est_g860.t1.intron	NA	.
VSBQ01000040.1	879615	879773	UUID=508_est_g856.t1.exon7	206	.
VSBQ01000040.1	879774	880267	UUID=508_est_g856.t1.intron	NA	.
VSBQ01000040.1	880268	880455	UUID=508_est_g856.t1.exon5	270	.
VSBQ01000040.1	880270	880455	UUID=509_est_g858.t1.exon5	261	.
VSBQ01000040.1	880270	880455	UUID=510_est_g860.t1.exon5	233	.
VSBQ01000040.1	880456	883553	UUID=509_est_g858.t1.intron	NA	.
VSBQ01000040.1	880456	882803	UUID=510_est_g860.t1.intron	NA	.
VSBQ01000040.1	882804	882985	UUID=510_est_g860.t1.exon3	198	.
VSBQ01000040.1	883554	883717	UUID=509_est_g858.t1.exon1	182	.
VSBQ01000040.1	883718	903717	UUID=509_est_g858.t1, UUID=510_est_g860.t1, UUID=508_est_g856.t1_FLANKdown	.	.
VSBQ01000043.1	187045	207044	UUID=524_CYP380C9, UUID=523_CYP380C6_FLANKup	.	.
VSBQ01000043.1	207045	207236	UUID=524_CYP380C9_exon1	239	.
VSBQ01000043.1	207237	207637	UUID=524_CYP380C9.intron	NA	.
VSBQ01000043.1	207638	207730	UUID=524_CYP380C9_exon3	150	.
VSBQ01000043.1	207731	209629	UUID=524_CYP380C9.intron	NA	.
VSBQ01000043.1	209630	209820	UUID=524_CYP380C9_exon4	287	.
VSBQ01000043.1	209631	209785	UUID=523_CYP380C6_exon4	148	.
VSBQ01000043.1	209786	214038	UUID=523_CYP380C6.intron	NA	.
VSBQ01000043.1	209821	210381	UUID=524_CYP380C9.intron	NA	.
VSBQ01000043.1	210382	210491	UUID=524_CYP380C9_exon8	171	.
VSBQ01000043.1	214039	214216	UUID=523_CYP380C6_exon12	158	.
VSBQ01000043.1	214217	234216	UUID=524_CYP380C9, UUID=523_CYP380C6_FLANKdown	.	.
VSBQ01000045.1	519841	539840	UUID=543_CYP306A1_FLANKup	.	.
VSBQ01000045.1	539841	540154	UUID=543_CYP306A1_exon1	464	.
VSBQ01000045.1	540155	540275	UUID=543_CYP306A1.intron	NA	.
VSBQ01000045.1	540276	540421	UUID=543_CYP306A1_exon2	215	.
VSBQ01000045.1	540422	540525	UUID=543_CYP306A1.intron	NA	.
VSBQ01000045.1	540526	540726	UUID=543_CYP306A1_exon3	294	.
VSBQ01000045.1	540727	540827	UUID=543_CYP306A1.intron	NA	.
VSBQ01000045.1	540828	541117	UUID=543_CYP306A1_exon4	392	.
VSBQ01000045.1	541118	541761	UUID=543_CYP306A1.intron	NA	.
VSBQ01000045.1	541762	542095	UUID=543_CYP306A1_exon5	424	.
VSBQ01000045.1	542096	548074	UUID=542_CYP18A1_FLANKup,UUID=543_CYP306A1_FLANKdown	.	.
VSBQ01000045.1	548075	548257	UUID=542_CYP18A1_exon5	294	.
VSBQ01000045.1	548258	548422	UUID=542_CYP18A1.intron	NA	.
VSBQ01000045.1	548423	548604	UUID=542_CYP18A1_exon4	292	.
VSBQ01000045.1	548605	548700	UUID=542_CYP18A1.intron	NA	.
VSBQ01000045.1	548701	549398	UUID=542_CYP18A1_exon3	963	.
VSBQ01000045.1	549399	549621	UUID=542_CYP18A1.intron	NA	.
VSBQ01000045.1	549622	549746	UUID=542_CYP18A1_exon2	193	.
VSBQ01000045.1	549747	550472	UUID=542_CYP18A1.intron	NA	.
VSBQ01000045.1	550473	550830	UUID=542_CYP18A1_exon1	597	.
VSBQ01000045.1	550831	570830	UUID=542_CYP18A1_FLANKdown	.	.
VSBQ01000046.1	1123061	1143060	UUID=551_CYP6CY16, UUID=554_CYP6CY40, UUID=557_CYP6CY43, UUID=553_CYP6CY38, UUID=555_CYP6CY41, UUID=556_CYP6CY42, UUID=558_CYP6CY62, UUID=552_CYP6CY31_FLANKup	.	.
VSBQ01000046.1	1143061	1143941	UUID=551_CYP6CY16_exon1	785	.
VSBQ01000046.1	1143062	1143941	UUID=554_CYP6CY40_exon1	569	.
VSBQ01000046.1	1143062	1143744	UUID=557_CYP6CY43_exon1	466	.
VSBQ01000046.1	1143067	1143941	UUID=553_CYP6CY38_exon1	614	.
VSBQ01000046.1	1143745	1144981	UUID=557_CYP6CY43.intron	NA	.
VSBQ01000046.1	1143942	1144978	UUID=551_CYP6CY16.intron	NA	.
VSBQ01000046.1	1143942	1144977	UUID=553_CYP6CY38.intron	NA	.
VSBQ01000046.1	1143942	1144979	UUID=554_CYP6CY40.intron	NA	.
VSBQ01000046.1	1144978	1145197	UUID=553_CYP6CY38_exon2	196	.
VSBQ01000046.1	1144978	1145196	UUID=555_CYP6CY41_exon2	206	.
VSBQ01000046.1	1144979	1145204	UUID=551_CYP6CY16_exon2	235	.
VSBQ01000046.1	1144980	1145205	UUID=554_CYP6CY40_exon2	219	.
VSBQ01000046.1	1144982	1145205	UUID=557_CYP6CY43_exon3	204	.
VSBQ01000046.1	1145197	1146160	UUID=555_CYP6CY41.intron	NA	.
VSBQ01000046.1	1145198	1161453	UUID=553_CYP6CY38.intron	NA	.
VSBQ01000046.1	1145205	1159125	UUID=551_CYP6CY16.intron	NA	.
VSBQ01000046.1	1145206	1159086	UUID=554_CYP6CY40.intron	NA	.
VSBQ01000046.1	1145206	1146160	UUID=557_CYP6CY43.intron	NA	.
VSBQ01000046.1	1146161	1146417	UUID=555_CYP6CY41_exon3	270	.
VSBQ01000046.1	1146161	1146414	UUID=556_CYP6CY42_exon3	298	.
VSBQ01000046.1	1146161	1146414	UUID=557_CYP6CY43_exon4	276	.
VSBQ01000046.1	1146161	1146414	UUID=558_CYP6CY62_exon3	243	.
VSBQ01000046.1	1146170	1146414	UUID=552_CYP6CY31_exon3	281	.
VSBQ01000046.1	1146415	1159259	UUID=552_CYP6CY31.intron	NA	.
VSBQ01000046.1	1146415	1161453	UUID=556_CYP6CY42.intron	NA	.
VSBQ01000046.1	1146415	1159136	UUID=557_CYP6CY43.intron	NA	.
VSBQ01000046.1	1146415	1161005	UUID=558_CYP6CY62.intron	NA	.
VSBQ01000046.1	1146418	1161453	UUID=555_CYP6CY41.intron	NA	.
VSBQ01000046.1	1159087	1159969	UUID=554_CYP6CY40_exon1	532	.
VSBQ01000046.1	1159126	1159969	UUID=551_CYP6CY16_exon1	756	.
VSBQ01000046.1	1159137	1159864	UUID=557_CYP6CY43_exon1	438	.
VSBQ01000046.1	1159260	1159966	UUID=552_CYP6CY31_exon1	532	.
VSBQ01000046.1	1159865	1161453	UUID=557_CYP6CY43.intron	NA	.
VSBQ01000046.1	1159967	1161461	UUID=552_CYP6CY31.intron	NA	.
VSBQ01000046.1	1159970	1161799	UUID=551_CYP6CY16.intron	NA	.
VSBQ01000046.1	1159970	1164516	UUID=554_CYP6CY40.intron	NA	.
VSBQ01000046.1	1161006	1161231	UUID=558_CYP6CY62_exon2	207	.
VSBQ01000046.1	1161232	1161453	UUID=558_CYP6CY62.intron	NA	.
VSBQ01000046.1	1161454	1161706	UUID=553_CYP6CY38_exon3	241	.
VSBQ01000046.1	1161454	1161710	UUID=555_CYP6CY41_exon3	287	.
VSBQ01000046.1	1161454	1161707	UUID=556_CYP6CY42_exon3	326	.
VSBQ01000046.1	1161454	1161707	UUID=557_CYP6CY43_exon4	292	.
VSBQ01000046.1	1161454	1161707	UUID=558_CYP6CY62_exon3	248	.
VSBQ01000046.1	1161462	1161707	UUID=552_CYP6CY31_exon3	294	.
VSBQ01000046.1	1161707	1166148	UUID=553_CYP6CY38.intron	NA	.
VSBQ01000046.1	1161708	1161798	UUID=552_CYP6CY31.intron	NA	.
VSBQ01000046.1	1161708	1166604	UUID=556_CYP6CY42.intron	NA	.
VSBQ01000046.1	1161708	1164566	UUID=557_CYP6CY43.intron	NA	.
VSBQ01000046.1	1161708	1166596	UUID=558_CYP6CY62.intron	NA	.
VSBQ01000046.1	1161711	1166148	UUID=555_CYP6CY41.intron	NA	.
VSBQ01000046.1	1161799	1161971	UUID=552_CYP6CY31_exon4	193	.
VSBQ01000046.1	1161800	1161972	UUID=551_CYP6CY16_exon4	187	.
VSBQ01000046.1	1161972	1164689	UUID=552_CYP6CY31.intron	NA	.
VSBQ01000046.1	1161973	1164555	UUID=551_CYP6CY16.intron	NA	.
VSBQ01000046.1	1164517	1165399	UUID=554_CYP6CY40_exon1	582	.
VSBQ01000046.1	1164556	1165399	UUID=551_CYP6CY16_exon1	767	.
VSBQ01000046.1	1164567	1165294	UUID=557_CYP6CY43_exon1	460	.
VSBQ01000046.1	1164690	1165396	UUID=552_CYP6CY31_exon1	544	.
VSBQ01000046.1	1165295	1166152	UUID=557_CYP6CY43.intron	NA	.
VSBQ01000046.1	1165397	1166604	UUID=552_CYP6CY31.intron	NA	.
VSBQ01000046.1	1165400	1166149	UUID=551_CYP6CY16.intron	NA	.
VSBQ01000046.1	1165400	1166150	UUID=554_CYP6CY40.intron	NA	.
VSBQ01000046.1	1166149	1166368	UUID=553_CYP6CY38_exon2	191	.
VSBQ01000046.1	1166149	1166367	UUID=555_CYP6CY41_exon2	195	.
VSBQ01000046.1	1166150	1166375	UUID=551_CYP6CY16_exon2	230	.
VSBQ01000046.1	1166151	1166376	UUID=554_CYP6CY40_exon2	207	.
VSBQ01000046.1	1166153	1166376	UUID=557_CYP6CY43_exon3	193	.
VSBQ01000046.1	1166368	1166596	UUID=555_CYP6CY41.intron	NA	.
VSBQ01000046.1	1166369	1166596	UUID=553_CYP6CY38.intron	NA	.
VSBQ01000046.1	1166376	1166608	UUID=551_CYP6CY16.intron	NA	.
VSBQ01000046.1	1166377	1172941	UUID=554_CYP6CY40.intron	NA	.
VSBQ01000046.1	1166377	1166604	UUID=557_CYP6CY43.intron	NA	.
VSBQ01000046.1	1166597	1166849	UUID=553_CYP6CY38_exon3	263	.
VSBQ01000046.1	1166597	1166853	UUID=555_CYP6CY41_exon3	320	.
VSBQ01000046.1	1166597	1166850	UUID=558_CYP6CY62_exon3	254	.
VSBQ01000046.1	1166605	1166850	UUID=552_CYP6CY31_exon3	311	.
VSBQ01000046.1	1166605	1166850	UUID=556_CYP6CY42_exon3	344	.
VSBQ01000046.1	1166605	1166850	UUID=557_CYP6CY43_exon4	322	.
VSBQ01000046.1	1166609	1166847	UUID=551_CYP6CY16_exon3	315	.
VSBQ01000046.1	1166848	1166954	UUID=551_CYP6CY16.intron	NA	.
VSBQ01000046.1	1166851	1166953	UUID=552_CYP6CY31.intron	NA	.
VSBQ01000046.1	1166851	1167795	UUID=558_CYP6CY62.intron	NA	.
VSBQ01000046.1	1166954	1167126	UUID=552_CYP6CY31_exon4	193	.
VSBQ01000046.1	1166955	1167127	UUID=551_CYP6CY16_exon4	187	.
VSBQ01000046.1	1167127	1172942	UUID=552_CYP6CY31.intron	NA	.
VSBQ01000046.1	1167796	1168381	UUID=558_CYP6CY62_exon1	263	.
VSBQ01000046.1	1172942	1173117	UUID=554_CYP6CY40_exon5	187	.
VSBQ01000046.1	1172943	1173115	UUID=552_CYP6CY31_exon4	187	.
VSBQ01000046.1	1173118	1193117	UUID=551_CYP6CY16, UUID=554_CYP6CY40, UUID=557_CYP6CY43, UUID=553_CYP6CY38, UUID=555_CYP6CY41, UUID=556_CYP6CY42, UUID=558_CYP6CY62, UUID=552_CYP6CY31_FLANKdown	.	.
VSBQ01000049.1	660906	680905	UUID=571_abc_g11941.t1_FLANKup	.	.
VSBQ01000049.1	680906	681227	UUID=571_abc_g11941.t1.exon14	387	.
VSBQ01000049.1	681229	682344	UUID=571_abc_g11941.t1.exon14	1847	.
VSBQ01000049.1	682345	683271	UUID=571_abc_g11941.t1.intron	NA	.
VSBQ01000049.1	683272	683478	UUID=571_abc_g11941.t1.exon13	372	.
VSBQ01000049.1	683479	683561	UUID=571_abc_g11941.t1.intron	NA	.
VSBQ01000049.1	683562	683776	UUID=571_abc_g11941.t1.exon12	337	.
VSBQ01000049.1	683777	683902	UUID=571_abc_g11941.t1.intron	NA	.
VSBQ01000049.1	683903	684110	UUID=571_abc_g11941.t1.exon11	340	.
VSBQ01000049.1	684111	684179	UUID=571_abc_g11941.t1.intron	NA	.
VSBQ01000049.1	684180	684295	UUID=571_abc_g11941.t1.exon10	187	.
VSBQ01000049.1	684296	684391	UUID=571_abc_g11941.t1.intron	NA	.
VSBQ01000049.1	684392	684493	UUID=571_abc_g11941.t1.exon9	178	.
VSBQ01000049.1	684494	684668	UUID=571_abc_g11941.t1.intron	NA	.
VSBQ01000049.1	684669	684818	UUID=571_abc_g11941.t1.exon8	250	.
VSBQ01000049.1	684819	684901	UUID=571_abc_g11941.t1.intron	NA	.
VSBQ01000049.1	684902	684995	UUID=571_abc_g11941.t1.exon7	158	.
VSBQ01000049.1	684996	685125	UUID=571_abc_g11941.t1.intron	NA	.
VSBQ01000049.1	685126	685287	UUID=571_abc_g11941.t1.exon6	289	.
VSBQ01000049.1	685288	685367	UUID=571_abc_g11941.t1.intron	NA	.
VSBQ01000049.1	685368	685468	UUID=571_abc_g11941.t1.exon5	154	.
VSBQ01000049.1	685469	686728	UUID=571_abc_g11941.t1.intron	NA	.
VSBQ01000049.1	686729	686834	UUID=571_abc_g11941.t1.exon4	169	.
VSBQ01000049.1	686835	687051	UUID=571_abc_g11941.t1.intron	NA	.
VSBQ01000049.1	687052	687221	UUID=571_abc_g11941.t1.exon3	270	.
VSBQ01000049.1	687222	687868	UUID=571_abc_g11941.t1.intron	NA	.
VSBQ01000049.1	687869	688048	UUID=571_abc_g11941.t1.exon2	294	.
VSBQ01000049.1	688049	708048	UUID=571_abc_g11941.t1_FLANKdown	.	.
VSBQ01000049.1	1205428	1225427	UUID=570_abc_g11914.t1_FLANKup	.	.
VSBQ01000049.1	1225428	1226023	UUID=570_abc_g11914.t1.exon15	747	.
VSBQ01000049.1	1226024	1226616	UUID=570_abc_g11914.t1.intron	NA	.
VSBQ01000049.1	1226617	1226932	UUID=570_abc_g11914.t1.exon14	501	.
VSBQ01000049.1	1226933	1227072	UUID=570_abc_g11914.t1.intron	NA	.
VSBQ01000049.1	1227073	1227581	UUID=570_abc_g11914.t1.exon13	830	.
VSBQ01000049.1	1227582	1228278	UUID=570_abc_g11914.t1.intron	NA	.
VSBQ01000049.1	1228279	1228371	UUID=570_abc_g11914.t1.exon12	150	.
VSBQ01000049.1	1228372	1228454	UUID=570_abc_g11914.t1.intron	NA	.
VSBQ01000049.1	1228455	1228524	UUID=570_abc_g11914.t1.exon11	113	.
VSBQ01000049.1	1228525	1229509	UUID=570_abc_g11914.t1.intron	NA	.
VSBQ01000049.1	1229510	1229719	UUID=570_abc_g11914.t1.exon10	300	.
VSBQ01000049.1	1229720	1229788	UUID=570_abc_g11914.t1.intron	NA	.
VSBQ01000049.1	1229789	1229969	UUID=570_abc_g11914.t1.exon9	302	.
VSBQ01000049.1	1229970	1230027	UUID=570_abc_g11914.t1.intron	NA	.
VSBQ01000049.1	1230028	1230098	UUID=570_abc_g11914.t1.exon8	126	.
VSBQ01000049.1	1230099	1230269	UUID=570_abc_g11914.t1.intron	NA	.
VSBQ01000049.1	1230270	1230536	UUID=570_abc_g11914.t1.exon6	411	.
VSBQ01000049.1	1230537	1234099	UUID=570_abc_g11914.t1.intron	NA	.
VSBQ01000049.1	1234100	1234320	UUID=570_abc_g11914.t1.exon3	313	.
VSBQ01000049.1	1234321	1254320	UUID=570_abc_g11914.t1_FLANKdown	.	.
VSBQ01000051.1	63863	83862	UUID=587_CYP4G51_FLANKup	.	.
VSBQ01000051.1	83863	84069	UUID=587_CYP4G51_exon1	311	.
VSBQ01000051.1	84070	84175	UUID=587_CYP4G51.intron	NA	.
VSBQ01000051.1	84176	84293	UUID=587_CYP4G51_exon2	185	.
VSBQ01000051.1	84294	84735	UUID=587_CYP4G51.intron	NA	.
VSBQ01000051.1	84736	84921	UUID=587_CYP4G51_exon4	305	.
VSBQ01000051.1	84922	85036	UUID=587_CYP4G51.intron	NA	.
VSBQ01000051.1	85037	85106	UUID=587_CYP4G51_exon5	113	.
VSBQ01000051.1	85107	85504	UUID=587_CYP4G51.intron	NA	.
VSBQ01000051.1	85505	85632	UUID=587_CYP4G51_exon6	204	.
VSBQ01000051.1	85633	85702	UUID=587_CYP4G51.intron	NA	.
VSBQ01000051.1	85703	85895	UUID=587_CYP4G51_exon7	279	.
VSBQ01000051.1	85896	85959	UUID=587_CYP4G51.intron	NA	.
VSBQ01000051.1	85960	86073	UUID=587_CYP4G51_exon8	195	.
VSBQ01000051.1	86074	86435	UUID=587_CYP4G51.intron	NA	.
VSBQ01000051.1	86436	86505	UUID=587_CYP4G51_exon9	113	.
VSBQ01000051.1	86506	86588	UUID=587_CYP4G51.intron	NA	.
VSBQ01000051.1	86589	86756	UUID=587_CYP4G51_exon10	239	.
VSBQ01000051.1	86757	87172	UUID=587_CYP4G51.intron	NA	.
VSBQ01000051.1	87173	87361	UUID=587_CYP4G51_exon11	278	.
VSBQ01000051.1	87362	87865	UUID=587_CYP4G51.intron	NA	.
VSBQ01000051.1	87866	88047	UUID=587_CYP4G51_exon12	287	.
VSBQ01000051.1	88048	108047	UUID=587_CYP4G51_FLANKdown	.	.
VSBQ01000051.1	897900	917899	UUID=585_CYP314A1, UUID=586_CYP314A3_FLANKup	.	.
VSBQ01000051.1	917900	918006	UUID=585_CYP314A1_exon10	171	.
VSBQ01000051.1	917900	918009	UUID=586_CYP314A3_exon10	176	.
VSBQ01000051.1	918007	918071	UUID=585_CYP314A1.intron	NA	.
VSBQ01000051.1	918010	918072	UUID=586_CYP314A3.intron	NA	.
VSBQ01000051.1	918072	918267	UUID=585_CYP314A1_exon9	268	.
VSBQ01000051.1	918073	918267	UUID=586_CYP314A3_exon9	261	.
VSBQ01000051.1	918268	918340	UUID=585_CYP314A1.intron	NA	.
VSBQ01000051.1	918268	918341	UUID=586_CYP314A3.intron	NA	.
VSBQ01000051.1	918341	918421	UUID=585_CYP314A1_exon8	122	.
VSBQ01000051.1	918342	918422	UUID=586_CYP314A3_exon8	139	.
VSBQ01000051.1	918422	918481	UUID=585_CYP314A1.intron	NA	.
VSBQ01000051.1	918423	918482	UUID=586_CYP314A3.intron	NA	.
VSBQ01000051.1	918482	918649	UUID=585_CYP314A1_exon7	261	.
VSBQ01000051.1	918483	918649	UUID=586_CYP314A3_exon7	215	.
VSBQ01000051.1	918650	921059	UUID=585_CYP314A1.intron	NA	.
VSBQ01000051.1	918650	919963	UUID=586_CYP314A3.intron	NA	.
VSBQ01000051.1	919964	920115	UUID=586_CYP314A3_exon6	182	.
VSBQ01000051.1	921060	921256	UUID=585_CYP314A1_exon3	281	.
VSBQ01000051.1	921257	922482	UUID=585_CYP314A1.intron	NA	.
VSBQ01000051.1	922483	922617	UUID=585_CYP314A1_exon2	206	.
VSBQ01000051.1	922618	928088	UUID=585_CYP314A1.intron	NA	.
VSBQ01000051.1	928089	928209	UUID=585_CYP314A1_exon1	172	.
VSBQ01000051.1	928210	948209	UUID=585_CYP314A1, UUID=586_CYP314A3_FLANKdown	.	.
VSBQ01000054.1	1264410	1284409	UUID=601_CYP380C7, UUID=602_CYP380C8_FLANKup	.	.
VSBQ01000054.1	1284410	1284595	UUID=601_CYP380C7_exon11	261	.
VSBQ01000054.1	1284596	1286531	UUID=601_CYP380C7.intron	NA	.
VSBQ01000054.1	1286165	1286268	UUID=602_CYP380C8_exon8	126	.
VSBQ01000054.1	1286269	1303528	UUID=602_CYP380C8.intron	NA	.
VSBQ01000054.1	1286532	1286657	UUID=601_CYP380C7_exon6	172	.
VSBQ01000054.1	1286658	1286875	UUID=601_CYP380C7.intron	NA	.
VSBQ01000054.1	1286876	1287064	UUID=601_CYP380C7_exon4	294	.
VSBQ01000054.1	1303529	1303727	UUID=602_CYP380C8_exon1	200	.
VSBQ01000054.1	1303728	1323727	UUID=601_CYP380C7, UUID=602_CYP380C8_FLANKdown	.	.
VSBQ01000055.1	836570	856569	UUID=614_gst_g525.t1_FLANKup	.	.
VSBQ01000055.1	856570	856712	UUID=614_gst_g525.t1.exon2	187	.
VSBQ01000055.1	856713	856782	UUID=614_gst_g525.t1.intron	NA	.
VSBQ01000055.1	856783	856948	UUID=614_gst_g525.t1.exon3	230	.
VSBQ01000055.1	856949	857453	UUID=614_gst_g525.t1.intron	NA	.
VSBQ01000055.1	857454	857579	UUID=614_gst_g525.t1.exon4	189	.
VSBQ01000055.1	857580	877579	UUID=614_gst_g525.t1_FLANKdown	.	.
VSBQ01000056.1	1252915	1272914	UUID=615_est_g23064.t1_FLANKup	.	.
VSBQ01000056.1	1272915	1273052	UUID=615_est_g23064.t1.exon1	189	.
VSBQ01000056.1	1273053	1273138	UUID=615_est_g23064.t1.intron	NA	.
VSBQ01000056.1	1273139	1273343	UUID=615_est_g23064.t1.exon2	263	.
VSBQ01000056.1	1273344	1293343	UUID=615_est_g23064.t1_FLANKdown	.	.
VSBQ01000057.1	442546	462545	UUID=629_gst_g22556.t1_FLANKup	.	.
VSBQ01000057.1	462546	462687	UUID=629_gst_g22556.t1.exon2	230	.
VSBQ01000057.1	462688	465578	UUID=629_gst_g22556.t1.intron	NA	.
VSBQ01000057.1	465579	465737	UUID=629_gst_g22556.t1.exon5	233	.
VSBQ01000057.1	465738	473981	UUID=629_gst_g22556.t1.intron	NA	.
VSBQ01000057.1	473982	474123	UUID=629_gst_g22556.t1.exon5	124	.
VSBQ01000057.1	474124	494123	UUID=629_gst_g22556.t1_FLANKdown	.	.
VSBQ01000057.1	495048	515047	UUID=630_gst_g22561.t1_FLANKup	.	.
VSBQ01000057.1	515048	515206	UUID=630_gst_g22561.t1.exon2	244	.
VSBQ01000057.1	515207	519705	UUID=630_gst_g22561.t1.intron	NA	.
VSBQ01000057.1	519706	519865	UUID=630_gst_g22561.t1.exon3	219	.
VSBQ01000057.1	519866	521332	UUID=630_gst_g22561.t1.intron	NA	.
VSBQ01000057.1	521333	521390	UUID=630_gst_g22561.t1.exon4	91.6	.
VSBQ01000057.1	521391	521498	UUID=630_gst_g22561.t1.intron	NA	.
VSBQ01000057.1	521499	521650	UUID=630_gst_g22561.t1.exon5	209	.
VSBQ01000057.1	521651	541650	UUID=630_gst_g22561.t1_FLANKdown	.	.
VSBQ01000058.1	137616	157615	UUID=654_UGT343C3_FLANKup	.	.
VSBQ01000058.1	157616	157852	UUID=654_UGT343C3_exon3	320	.
VSBQ01000058.1	157853	157949	UUID=654_UGT343C3.intron	NA	.
VSBQ01000058.1	157950	158174	UUID=654_UGT343C3_exon3	313	.
VSBQ01000058.1	158175	158269	UUID=654_UGT343C3.intron	NA	.
VSBQ01000058.1	158270	158848	UUID=654_UGT343C3_exon2	826	.
VSBQ01000058.1	158849	159326	UUID=654_UGT343C3.intron	NA	.
VSBQ01000058.1	159327	159574	UUID=654_UGT343C3_exon1	342	.
VSBQ01000058.1	159575	164900	UUID=640_UGT343A11, UUID=642_UGT343A14_v2, UUID=646_UGT343A8_v2, UUID=649_UGT343A9_v1_v2, UUID=641_UGT343A14, UUID=643_UGT343A7, UUID=645_UGT343A8, UUID=648_UGT343A9_v1, UUID=644_UGT343A7_v2, UUID=647_UGT343A8_v3, UUID=650_UGT343A9_v1_v3, UUID=651_UGT343A9_v2_v4, UUID=652_UGT343A9_v2_v5, UUID=653_UGT343A9_v2_v6_FLANKup,UUID=654_UGT343C3_FLANKdown	.	.
VSBQ01000058.1	164901	165149	UUID=640_UGT343A11_exon5	322	.
VSBQ01000058.1	164901	165148	UUID=642_UGT343A14_v2_exon5	320	.
VSBQ01000058.1	164901	165148	UUID=646_UGT343A8_v2_exon5	320	.
VSBQ01000058.1	164901	165148	UUID=649_UGT343A9_v1_v2_exon5	320	.
VSBQ01000058.1	164904	165450	UUID=641_UGT343A14_exon4	643	.
VSBQ01000058.1	164904	165450	UUID=643_UGT343A7_exon4	643	.
VSBQ01000058.1	164904	165450	UUID=645_UGT343A8_exon4	643	.
VSBQ01000058.1	164904	165450	UUID=648_UGT343A9_v1_exon4	643	.
VSBQ01000058.1	164905	165148	UUID=644_UGT343A7_v2_exon5	302	.
VSBQ01000058.1	164905	165148	UUID=647_UGT343A8_v3_exon5	302	.
VSBQ01000058.1	164905	165148	UUID=650_UGT343A9_v1_v3_exon5	302	.
VSBQ01000058.1	165007	165450	UUID=651_UGT343A9_v2_v4_exon4	514	.
VSBQ01000058.1	165149	165231	UUID=642_UGT343A14_v2.intron	NA	.
VSBQ01000058.1	165149	165694	UUID=644_UGT343A7_v2.intron	NA	.
VSBQ01000058.1	165149	165231	UUID=646_UGT343A8_v2.intron	NA	.
VSBQ01000058.1	165149	165694	UUID=647_UGT343A8_v3.intron	NA	.
VSBQ01000058.1	165149	165231	UUID=649_UGT343A9_v1_v2.intron	NA	.
VSBQ01000058.1	165149	165694	UUID=650_UGT343A9_v1_v3.intron	NA	.
VSBQ01000058.1	165150	165230	UUID=640_UGT343A11.intron	NA	.
VSBQ01000058.1	165231	165449	UUID=640_UGT343A11_exon4	316	.
VSBQ01000058.1	165232	165449	UUID=642_UGT343A14_v2_exon4	315	.
VSBQ01000058.1	165232	165449	UUID=646_UGT343A8_v2_exon4	315	.
VSBQ01000058.1	165232	165449	UUID=649_UGT343A9_v1_v2_exon4	315	.
VSBQ01000058.1	165232	165449	UUID=652_UGT343A9_v2_v5_exon4	315	.
VSBQ01000058.1	165450	165694	UUID=640_UGT343A11.intron	NA	.
VSBQ01000058.1	165450	165694	UUID=642_UGT343A14_v2.intron	NA	.
VSBQ01000058.1	165450	165694	UUID=646_UGT343A8_v2.intron	NA	.
VSBQ01000058.1	165450	165694	UUID=649_UGT343A9_v1_v2.intron	NA	.
VSBQ01000058.1	165450	165694	UUID=652_UGT343A9_v2_v5.intron	NA	.
VSBQ01000058.1	165451	165711	UUID=641_UGT343A14.intron	NA	.
VSBQ01000058.1	165451	168004	UUID=643_UGT343A7.intron	NA	.
VSBQ01000058.1	165451	168004	UUID=645_UGT343A8.intron	NA	.
VSBQ01000058.1	165451	168004	UUID=648_UGT343A9_v1.intron	NA	.
VSBQ01000058.1	165451	168004	UUID=651_UGT343A9_v2_v4.intron	NA	.
VSBQ01000058.1	165695	165934	UUID=640_UGT343A11_exon3	339	.
VSBQ01000058.1	165695	165934	UUID=642_UGT343A14_v2_exon3	339	.
VSBQ01000058.1	165695	165934	UUID=644_UGT343A7_v2_exon3	350	.
VSBQ01000058.1	165695	165934	UUID=646_UGT343A8_v2_exon3	339	.
VSBQ01000058.1	165695	165934	UUID=647_UGT343A8_v3_exon3	350	.
VSBQ01000058.1	165695	165934	UUID=649_UGT343A9_v1_v2_exon3	339	.
VSBQ01000058.1	165695	165934	UUID=650_UGT343A9_v1_v3_exon3	350	.
VSBQ01000058.1	165695	165934	UUID=652_UGT343A9_v2_v5_exon3	339	.
VSBQ01000058.1	165695	165934	UUID=653_UGT343A9_v2_v6_exon3	350	.
VSBQ01000058.1	165712	166004	UUID=641_UGT343A14_exon3	381	.
VSBQ01000058.1	165935	168003	UUID=640_UGT343A11.intron	NA	.
VSBQ01000058.1	165935	168045	UUID=642_UGT343A14_v2.intron	NA	.
VSBQ01000058.1	165935	168003	UUID=644_UGT343A7_v2.intron	NA	.
VSBQ01000058.1	165935	168003	UUID=646_UGT343A8_v2.intron	NA	.
VSBQ01000058.1	165935	168003	UUID=647_UGT343A8_v3.intron	NA	.
VSBQ01000058.1	165935	168003	UUID=649_UGT343A9_v1_v2.intron	NA	.
VSBQ01000058.1	165935	168003	UUID=650_UGT343A9_v1_v3.intron	NA	.
VSBQ01000058.1	165935	168003	UUID=652_UGT343A9_v2_v5.intron	NA	.
VSBQ01000058.1	165935	168003	UUID=653_UGT343A9_v2_v6.intron	NA	.
VSBQ01000058.1	166005	168046	UUID=641_UGT343A14.intron	NA	.
VSBQ01000058.1	168004	168590	UUID=640_UGT343A11_exon2	763	.
VSBQ01000058.1	168004	168590	UUID=644_UGT343A7_v2_exon2	752	.
VSBQ01000058.1	168004	168590	UUID=646_UGT343A8_v2_exon2	763	.
VSBQ01000058.1	168004	168590	UUID=647_UGT343A8_v3_exon2	752	.
VSBQ01000058.1	168004	168590	UUID=649_UGT343A9_v1_v2_exon2	763	.
VSBQ01000058.1	168004	168590	UUID=650_UGT343A9_v1_v3_exon2	752	.
VSBQ01000058.1	168004	168590	UUID=652_UGT343A9_v2_v5_exon2	763	.
VSBQ01000058.1	168004	168590	UUID=653_UGT343A9_v2_v6_exon2	752	.
VSBQ01000058.1	168005	168591	UUID=643_UGT343A7_exon2	708	.
VSBQ01000058.1	168005	168591	UUID=645_UGT343A8_exon2	708	.
VSBQ01000058.1	168005	168591	UUID=648_UGT343A9_v1_exon2	708	.
VSBQ01000058.1	168005	168591	UUID=651_UGT343A9_v2_v4_exon2	708	.
VSBQ01000058.1	168046	168590	UUID=642_UGT343A14_v2_exon2	697	.
VSBQ01000058.1	168047	168591	UUID=641_UGT343A14_exon2	647	.
VSBQ01000058.1	168591	171418	UUID=640_UGT343A11.intron	NA	.
VSBQ01000058.1	168591	171418	UUID=642_UGT343A14_v2.intron	NA	.
VSBQ01000058.1	168591	171418	UUID=644_UGT343A7_v2.intron	NA	.
VSBQ01000058.1	168591	171418	UUID=646_UGT343A8_v2.intron	NA	.
VSBQ01000058.1	168591	171418	UUID=647_UGT343A8_v3.intron	NA	.
VSBQ01000058.1	168591	171418	UUID=649_UGT343A9_v1_v2.intron	NA	.
VSBQ01000058.1	168591	171418	UUID=650_UGT343A9_v1_v3.intron	NA	.
VSBQ01000058.1	168591	171418	UUID=652_UGT343A9_v2_v5.intron	NA	.
VSBQ01000058.1	168591	171418	UUID=653_UGT343A9_v2_v6.intron	NA	.
VSBQ01000058.1	168592	171414	UUID=641_UGT343A14.intron	NA	.
VSBQ01000058.1	168592	171414	UUID=643_UGT343A7.intron	NA	.
VSBQ01000058.1	168592	171414	UUID=645_UGT343A8.intron	NA	.
VSBQ01000058.1	168592	171414	UUID=648_UGT343A9_v1.intron	NA	.
VSBQ01000058.1	168592	171414	UUID=651_UGT343A9_v2_v4.intron	NA	.
VSBQ01000058.1	171415	171651	UUID=641_UGT343A14_exon1	250	.
VSBQ01000058.1	171415	171575	UUID=643_UGT343A7_exon1	198	.
VSBQ01000058.1	171415	171651	UUID=645_UGT343A8_exon1	250	.
VSBQ01000058.1	171415	171651	UUID=648_UGT343A9_v1_exon1	250	.
VSBQ01000058.1	171415	171647	UUID=651_UGT343A9_v2_v4_exon1	248	.
VSBQ01000058.1	171419	171711	UUID=640_UGT343A11_exon1	303	.
VSBQ01000058.1	171419	171659	UUID=642_UGT343A14_v2_exon1	291	.
VSBQ01000058.1	171419	171574	UUID=644_UGT343A7_v2_exon1	211	.
VSBQ01000058.1	171419	171659	UUID=646_UGT343A8_v2_exon1	291	.
VSBQ01000058.1	171419	171659	UUID=647_UGT343A8_v3_exon1	291	.
VSBQ01000058.1	171419	171659	UUID=649_UGT343A9_v1_v2_exon1	291	.
VSBQ01000058.1	171419	171659	UUID=650_UGT343A9_v1_v3_exon1	291	.
VSBQ01000058.1	171419	171646	UUID=652_UGT343A9_v2_v5_exon1	278	.
VSBQ01000058.1	171419	171646	UUID=653_UGT343A9_v2_v6_exon1	278	.
VSBQ01000058.1	171712	191711	UUID=640_UGT343A11, UUID=642_UGT343A14_v2, UUID=646_UGT343A8_v2, UUID=649_UGT343A9_v1_v2, UUID=641_UGT343A14, UUID=643_UGT343A7, UUID=645_UGT343A8, UUID=648_UGT343A9_v1, UUID=644_UGT343A7_v2, UUID=647_UGT343A8_v3, UUID=650_UGT343A9_v1_v3, UUID=651_UGT343A9_v2_v4, UUID=652_UGT343A9_v2_v5, UUID=653_UGT343A9_v2_v6_FLANKdown	.	.
VSBQ01000058.1	1154819	1174818	UUID=631_CYP380C37, UUID=632_CYP380C38, UUID=633_CYP380C39_FLANKup	.	.
VSBQ01000058.1	1174819	1175006	UUID=631_CYP380C37_exon4	209	.
VSBQ01000058.1	1174819	1175009	UUID=632_CYP380C38_exon4	231	.
VSBQ01000058.1	1174819	1175009	UUID=633_CYP380C39_exon3	231	.
VSBQ01000058.1	1175007	1178239	UUID=631_CYP380C37.intron	NA	.
VSBQ01000058.1	1175010	1177691	UUID=632_CYP380C38.intron	NA	.
VSBQ01000058.1	1175010	1177691	UUID=633_CYP380C39.intron	NA	.
VSBQ01000058.1	1177692	1177761	UUID=632_CYP380C38_exon9	102	.
VSBQ01000058.1	1177692	1177765	UUID=633_CYP380C39_exon6	110	.
VSBQ01000058.1	1178240	1178422	UUID=631_CYP380C37_exon11	211	.
VSBQ01000058.1	1178423	1198422	UUID=631_CYP380C37, UUID=632_CYP380C38, UUID=633_CYP380C39_FLANKdown	.	.
VSBQ01000064.1	717947	737946	UUID=688_UGT344F4, UUID=689_UGT344F5_FLANKup	.	.
VSBQ01000064.1	737947	738618	UUID=688_UGT344F4_exon1	837	.
VSBQ01000064.1	738619	738630	UUID=688_UGT344F4.intron	NA	.
VSBQ01000064.1	738631	738958	UUID=688_UGT344F4_exon1	401	.
VSBQ01000064.1	738959	756314	UUID=688_UGT344F4.intron	NA	.
VSBQ01000064.1	752356	752787	UUID=689_UGT344F5_exon1	512	.
VSBQ01000064.1	752789	753454	UUID=689_UGT344F5_exon1	756	.
VSBQ01000064.1	753455	756317	UUID=689_UGT344F5.intron	NA	.
VSBQ01000064.1	756315	756533	UUID=688_UGT344F4_exon2	350	.
VSBQ01000064.1	756318	756533	UUID=689_UGT344F5_exon2	344	.
VSBQ01000064.1	756534	756601	UUID=688_UGT344F4.intron	NA	.
VSBQ01000064.1	756534	756601	UUID=689_UGT344F5.intron	NA	.
VSBQ01000064.1	756602	756795	UUID=688_UGT344F4_exon3	287	.
VSBQ01000064.1	756602	756795	UUID=689_UGT344F5_exon3	287	.
VSBQ01000064.1	756796	756911	UUID=688_UGT344F4.intron	NA	.
VSBQ01000064.1	756796	756911	UUID=689_UGT344F5.intron	NA	.
VSBQ01000064.1	756912	757126	UUID=688_UGT344F4_exon4	292	.
VSBQ01000064.1	756912	757126	UUID=689_UGT344F5_exon4	292	.
VSBQ01000064.1	757127	763306	UUID=692_UGT344N3, UUID=693_UGT344N5, UUID=686_UGT344D1, UUID=687_UGT344D10, UUID=690_UGT344L6_FLANKup,UUID=688_UGT344F4, UUID=689_UGT344F5_FLANKdown	.	.
VSBQ01000064.1	763307	764124	UUID=692_UGT344N3_exon1	824	.
VSBQ01000064.1	763307	764124	UUID=693_UGT344N5_exon1	824	.
VSBQ01000064.1	764125	765012	UUID=692_UGT344N3.intron	NA	.
VSBQ01000064.1	764125	765012	UUID=693_UGT344N5.intron	NA	.
VSBQ01000064.1	765013	765230	UUID=692_UGT344N3_exon2	305	.
VSBQ01000064.1	765013	765230	UUID=693_UGT344N5_exon2	305	.
VSBQ01000064.1	765157	765425	UUID=686_UGT344D1_exon2	145	.
VSBQ01000064.1	765157	765425	UUID=687_UGT344D10_exon2	145	.
VSBQ01000064.1	765231	765552	UUID=692_UGT344N3.intron	NA	.
VSBQ01000064.1	765231	765552	UUID=693_UGT344N5.intron	NA	.
VSBQ01000064.1	765426	778472	UUID=686_UGT344D1.intron	NA	.
VSBQ01000064.1	765426	778472	UUID=687_UGT344D10.intron	NA	.
VSBQ01000064.1	765553	765822	UUID=692_UGT344N3_exon4	326	.
VSBQ01000064.1	765553	765822	UUID=693_UGT344N5_exon4	326	.
VSBQ01000064.1	765823	774846	UUID=692_UGT344N3.intron	NA	.
VSBQ01000064.1	765823	774846	UUID=693_UGT344N5.intron	NA	.
VSBQ01000064.1	768703	768976	UUID=690_UGT344L6_exon4	313	.
VSBQ01000064.1	768977	769093	UUID=690_UGT344L6.intron	NA	.
VSBQ01000064.1	769094	769257	UUID=690_UGT344L6_exon3	237	.
VSBQ01000064.1	774847	775667	UUID=692_UGT344N3_exon1	1007	.
VSBQ01000064.1	774847	775667	UUID=693_UGT344N5_exon1	1007	.
VSBQ01000064.1	775668	778733	UUID=692_UGT344N3.intron	NA	.
VSBQ01000064.1	775668	778733	UUID=693_UGT344N5.intron	NA	.
VSBQ01000064.1	778473	778606	UUID=686_UGT344D1_exon2	110	.
VSBQ01000064.1	778473	778606	UUID=687_UGT344D10_exon2	110	.
VSBQ01000064.1	778734	778940	UUID=692_UGT344N3_exon4	267	.
VSBQ01000064.1	778734	778940	UUID=693_UGT344N5_exon4	267	.
VSBQ01000064.1	778942	779076	UUID=692_UGT344N3_exon4	183	.
VSBQ01000064.1	778942	779076	UUID=693_UGT344N5_exon4	183	.
VSBQ01000064.1	779077	785279	UUID=684_UGT344C10, UUID=685_UGT344C6_FLANKup,UUID=692_UGT344N3, UUID=693_UGT344N5, UUID=686_UGT344D1, UUID=687_UGT344D10, UUID=690_UGT344L6_FLANKdown	.	.
VSBQ01000064.1	785280	786097	UUID=684_UGT344C10_exon4	937	.
VSBQ01000064.1	785280	786097	UUID=685_UGT344C6_exon4	937	.
VSBQ01000064.1	786098	788097	UUID=684_UGT344C10.intron	NA	.
VSBQ01000064.1	786098	788097	UUID=685_UGT344C6.intron	NA	.
VSBQ01000064.1	788098	788789	UUID=684_UGT344C10_exon3	752	.
VSBQ01000064.1	788098	788789	UUID=685_UGT344C6_exon3	752	.
VSBQ01000064.1	788790	790233	UUID=684_UGT344C10.intron	NA	.
VSBQ01000064.1	788790	790233	UUID=685_UGT344C6.intron	NA	.
VSBQ01000064.1	790234	790454	UUID=684_UGT344C10_exon2	337	.
VSBQ01000064.1	790234	790454	UUID=685_UGT344C6_exon2	337	.
VSBQ01000064.1	790455	790518	UUID=684_UGT344C10.intron	NA	.
VSBQ01000064.1	790455	790518	UUID=685_UGT344C6.intron	NA	.
VSBQ01000064.1	790519	791100	UUID=684_UGT344C10_exon1	758	.
VSBQ01000064.1	790519	790872	UUID=685_UGT344C6_exon1	462	.
VSBQ01000064.1	791101	799013	UUID=691_UGT344L6_FLANKup,UUID=684_UGT344C10, UUID=685_UGT344C6_FLANKdown	.	.
VSBQ01000064.1	799014	799233	UUID=691_UGT344L6_exon2	219	.
VSBQ01000064.1	799234	799987	UUID=691_UGT344L6.intron	NA	.
VSBQ01000064.1	799988	800812	UUID=691_UGT344L6_exon1	712	.
VSBQ01000064.1	800813	820812	UUID=691_UGT344L6_FLANKdown	.	.
VSBQ01000065.1	14075	34074	UUID=694_CYP4CK1_FLANKup	.	.
VSBQ01000065.1	34075	34235	UUID=694_CYP4CK1_exon10	204	.
VSBQ01000065.1	34236	34356	UUID=694_CYP4CK1.intron	NA	.
VSBQ01000065.1	34357	34443	UUID=694_CYP4CK1_exon10	100	.
VSBQ01000065.1	34444	36574	UUID=694_CYP4CK1.intron	NA	.
VSBQ01000065.1	36575	36755	UUID=694_CYP4CK1_exon9	219	.
VSBQ01000065.1	36756	37338	UUID=694_CYP4CK1.intron	NA	.
VSBQ01000065.1	37339	37576	UUID=694_CYP4CK1_exon8	285	.
VSBQ01000065.1	37577	38051	UUID=694_CYP4CK1.intron	NA	.
VSBQ01000065.1	38052	38182	UUID=694_CYP4CK1_exon5	220	.
VSBQ01000065.1	38183	38471	UUID=694_CYP4CK1.intron	NA	.
VSBQ01000065.1	38472	38732	UUID=694_CYP4CK1_exon4	300	.
VSBQ01000065.1	38733	45402	UUID=694_CYP4CK1.intron	NA	.
VSBQ01000065.1	45403	45507	UUID=694_CYP4CK1_exon2	167	.
VSBQ01000065.1	45508	54030	UUID=694_CYP4CK1.intron	NA	.
VSBQ01000065.1	54031	54189	UUID=694_CYP4CK1_exon1	206	.
VSBQ01000065.1	54190	74189	UUID=694_CYP4CK1_FLANKdown	.	.
VSBQ01000065.1	243489	263488	UUID=701_est_g868.t1_FLANKup	.	.
VSBQ01000065.1	263489	263756	UUID=701_est_g868.t1.exon2	385	.
VSBQ01000065.1	263757	263836	UUID=701_est_g868.t1.intron	NA	.
VSBQ01000065.1	263837	264046	UUID=701_est_g868.t1.exon3	255	.
VSBQ01000065.1	264047	284046	UUID=701_est_g868.t1_FLANKdown	.	.
VSBQ01000066.1	342900	362899	UUID=705_CYP6DB1_FLANKup	.	.
VSBQ01000066.1	362900	363131	UUID=705_CYP6DB1_exon1	351	.
VSBQ01000066.1	363132	363856	UUID=705_CYP6DB1.intron	NA	.
VSBQ01000066.1	363857	364138	UUID=705_CYP6DB1_exon2	488	.
VSBQ01000066.1	364139	365138	UUID=705_CYP6DB1.intron	NA	.
VSBQ01000066.1	365139	365440	UUID=705_CYP6DB1_exon3	459	.
VSBQ01000066.1	365441	366386	UUID=705_CYP6DB1.intron	NA	.
VSBQ01000066.1	366387	366465	UUID=705_CYP6DB1_exon4	130	.
VSBQ01000066.1	366466	366619	UUID=705_CYP6DB1.intron	NA	.
VSBQ01000066.1	366620	366845	UUID=705_CYP6DB1_exon5	324	.
VSBQ01000066.1	366846	366943	UUID=705_CYP6DB1.intron	NA	.
VSBQ01000066.1	366944	367197	UUID=705_CYP6DB1_exon6	414	.
VSBQ01000066.1	367198	367279	UUID=705_CYP6DB1.intron	NA	.
VSBQ01000066.1	367280	367452	UUID=705_CYP6DB1_exon7	281	.
VSBQ01000066.1	367453	387452	UUID=705_CYP6DB1_FLANKdown	.	.
VSBQ01000066.1	487190	507189	UUID=704_CYP15A2, UUID=703_CYP15A1_FLANKup	.	.
VSBQ01000066.1	507190	507367	UUID=704_CYP15A2_exon7	246	.
VSBQ01000066.1	507368	507448	UUID=704_CYP15A2.intron	NA	.
VSBQ01000066.1	507448	507590	UUID=703_CYP15A1_exon7	187	.
VSBQ01000066.1	507449	507591	UUID=704_CYP15A2_exon6	231	.
VSBQ01000066.1	507591	507657	UUID=703_CYP15A1.intron	NA	.
VSBQ01000066.1	507592	507658	UUID=704_CYP15A2.intron	NA	.
VSBQ01000066.1	507658	507784	UUID=703_CYP15A1_exon6	196	.
VSBQ01000066.1	507659	507776	UUID=704_CYP15A2_exon5	174	.
VSBQ01000066.1	507777	507834	UUID=704_CYP15A2.intron	NA	.
VSBQ01000066.1	507785	508513	UUID=703_CYP15A1.intron	NA	.
VSBQ01000066.1	507835	508121	UUID=704_CYP15A2_exon4	398	.
VSBQ01000066.1	508122	508176	UUID=704_CYP15A2.intron	NA	.
VSBQ01000066.1	508177	508441	UUID=704_CYP15A2_exon3	390	.
VSBQ01000066.1	508442	508514	UUID=704_CYP15A2.intron	NA	.
VSBQ01000066.1	508514	508669	UUID=703_CYP15A1_exon3	217	.
VSBQ01000066.1	508515	508678	UUID=704_CYP15A2_exon2	231	.
VSBQ01000066.1	508670	508727	UUID=703_CYP15A1.intron	NA	.
VSBQ01000066.1	508679	508723	UUID=704_CYP15A2.intron	NA	.
VSBQ01000066.1	508724	508981	UUID=704_CYP15A2_exon1	416	.
VSBQ01000066.1	508728	508975	UUID=703_CYP15A1_exon2	353	.
VSBQ01000066.1	508982	528981	UUID=704_CYP15A2, UUID=703_CYP15A1_FLANKdown	.	.
VSBQ01000069.1	730185	750184	UUID=716_abc_g11808.t1_FLANKup	.	.
VSBQ01000069.1	750185	750266	UUID=716_abc_g11808.t1.exon21	73.1	.
VSBQ01000069.1	750267	769369	UUID=716_abc_g11808.t1.intron	NA	.
VSBQ01000069.1	769370	769587	UUID=716_abc_g11808.t1.exon21	161	.
VSBQ01000069.1	769588	789587	UUID=716_abc_g11808.t1_FLANKdown	.	.
VSBQ01000071.1	31072	51071	UUID=723_abc_g10940.t1_FLANKup	.	.
VSBQ01000071.1	51072	51231	UUID=723_abc_g10940.t1.exon2	224	.
VSBQ01000071.1	51232	51344	UUID=723_abc_g10940.t1.intron	NA	.
VSBQ01000071.1	51345	51454	UUID=723_abc_g10940.t1.exon3	182	.
VSBQ01000071.1	51455	51515	UUID=723_abc_g10940.t1.intron	NA	.
VSBQ01000071.1	51516	51769	UUID=723_abc_g10940.t1.exon4	409	.
VSBQ01000071.1	51770	51851	UUID=723_abc_g10940.t1.intron	NA	.
VSBQ01000071.1	51852	52138	UUID=723_abc_g10940.t1.exon5	425	.
VSBQ01000071.1	52139	52877	UUID=723_abc_g10940.t1.intron	NA	.
VSBQ01000071.1	52878	53109	UUID=723_abc_g10940.t1.exon6	346	.
VSBQ01000071.1	53110	53215	UUID=723_abc_g10940.t1.intron	NA	.
VSBQ01000071.1	53216	53386	UUID=723_abc_g10940.t1.exon7	278	.
VSBQ01000071.1	53387	55413	UUID=723_abc_g10940.t1.intron	NA	.
VSBQ01000071.1	55414	55524	UUID=723_abc_g10940.t1.exon8	183	.
VSBQ01000071.1	55525	55598	UUID=723_abc_g10940.t1.intron	NA	.
VSBQ01000071.1	55599	55801	UUID=723_abc_g10940.t1.exon9	326	.
VSBQ01000071.1	55802	56473	UUID=723_abc_g10940.t1.intron	NA	.
VSBQ01000071.1	56474	56674	UUID=723_abc_g10940.t1.exon10	305	.
VSBQ01000071.1	56675	76674	UUID=723_abc_g10940.t1_FLANKdown	.	.
VSBQ01000076.1	612537	632536	UUID=750_abc_g11808.t1_FLANKup	.	.
VSBQ01000076.1	632537	632719	UUID=750_abc_g11808.t1.exon21	171	.
VSBQ01000076.1	632720	635872	UUID=750_abc_g11808.t1.intron	NA	.
VSBQ01000076.1	635873	636054	UUID=750_abc_g11808.t1.exon21	180	.
VSBQ01000076.1	636055	656054	UUID=750_abc_g11808.t1_FLANKdown	.	.
VSBQ01000079.1	186705	206704	UUID=760_est_g3918.t1, UUID=759_est_g3916.t1_FLANKup	.	.
VSBQ01000079.1	206705	206832	UUID=760_est_g3918.t1.exon2	187	.
VSBQ01000079.1	206833	207618	UUID=760_est_g3918.t1.intron	NA	.
VSBQ01000079.1	207619	207781	UUID=759_est_g3916.t1.exon5	257	.
VSBQ01000079.1	207619	207764	UUID=760_est_g3918.t1.exon5	204	.
VSBQ01000079.1	207765	208784	UUID=760_est_g3918.t1.intron	NA	.
VSBQ01000079.1	207782	208457	UUID=759_est_g3916.t1.intron	NA	.
VSBQ01000079.1	208458	208645	UUID=759_est_g3916.t1.exon6	237	.
VSBQ01000079.1	208646	208784	UUID=759_est_g3916.t1.intron	NA	.
VSBQ01000079.1	208785	208962	UUID=759_est_g3916.t1.exon7	268	.
VSBQ01000079.1	208785	208968	UUID=760_est_g3918.t1.exon7	268	.
VSBQ01000079.1	208963	209344	UUID=759_est_g3916.t1.intron	NA	.
VSBQ01000079.1	208969	209345	UUID=760_est_g3918.t1.intron	NA	.
VSBQ01000079.1	209345	209482	UUID=759_est_g3916.t1.exon9	217	.
VSBQ01000079.1	209346	209482	UUID=760_est_g3918.t1.exon9	209	.
VSBQ01000079.1	209483	209751	UUID=759_est_g3916.t1.intron	NA	.
VSBQ01000079.1	209483	212676	UUID=760_est_g3918.t1.intron	NA	.
VSBQ01000079.1	209752	209889	UUID=759_est_g3916.t1.exon10	211	.
VSBQ01000079.1	209890	212811	UUID=759_est_g3916.t1.intron	NA	.
VSBQ01000079.1	212677	212971	UUID=760_est_g3918.t1.exon1	255	.
VSBQ01000079.1	212812	212971	UUID=759_est_g3916.t1.exon1	174	.
VSBQ01000079.1	212972	215058	UUID=759_est_g3916.t1.intron	NA	.
VSBQ01000079.1	212972	213091	UUID=760_est_g3918.t1.intron	NA	.
VSBQ01000079.1	213092	213219	UUID=760_est_g3918.t1.exon2	215	.
VSBQ01000079.1	213220	214554	UUID=760_est_g3918.t1.intron	NA	.
VSBQ01000079.1	214555	214700	UUID=760_est_g3918.t1.exon4	159	.
VSBQ01000079.1	214701	215063	UUID=760_est_g3918.t1.intron	NA	.
VSBQ01000079.1	215059	215202	UUID=759_est_g3916.t1.exon5	206	.
VSBQ01000079.1	215064	215218	UUID=760_est_g3918.t1.exon5	243	.
VSBQ01000079.1	215203	216904	UUID=759_est_g3916.t1.intron	NA	.
VSBQ01000079.1	215219	216165	UUID=760_est_g3918.t1.intron	NA	.
VSBQ01000079.1	216166	216353	UUID=760_est_g3918.t1.exon6	281	.
VSBQ01000079.1	216354	216899	UUID=760_est_g3918.t1.intron	NA	.
VSBQ01000079.1	216900	217085	UUID=760_est_g3918.t1.exon7	272	.
VSBQ01000079.1	216905	217085	UUID=759_est_g3916.t1.exon7	274	.
VSBQ01000079.1	217086	217213	UUID=759_est_g3916.t1.intron	NA	.
VSBQ01000079.1	217086	217213	UUID=760_est_g3918.t1.intron	NA	.
VSBQ01000079.1	217214	217362	UUID=759_est_g3916.t1.exon8	159	.
VSBQ01000079.1	217214	217360	UUID=760_est_g3918.t1.exon8	233	.
VSBQ01000079.1	217361	217461	UUID=760_est_g3918.t1.intron	NA	.
VSBQ01000079.1	217363	217462	UUID=759_est_g3916.t1.intron	NA	.
VSBQ01000079.1	217462	217595	UUID=760_est_g3918.t1.exon9	215	.
VSBQ01000079.1	217463	217595	UUID=759_est_g3916.t1.exon9	191	.
VSBQ01000079.1	217596	217791	UUID=759_est_g3916.t1.intron	NA	.
VSBQ01000079.1	217596	219550	UUID=760_est_g3918.t1.intron	NA	.
VSBQ01000079.1	217792	217929	UUID=759_est_g3916.t1.exon10	195	.
VSBQ01000079.1	219551	219810	UUID=760_est_g3918.t1.exon11	246	.
VSBQ01000079.1	219811	239810	UUID=760_est_g3918.t1, UUID=759_est_g3916.t1_FLANKdown	.	.
VSBQ01000089.1	173101	193100	UUID=783_abc_g11808.t1_FLANKup	.	.
VSBQ01000089.1	193101	193238	UUID=783_abc_g11808.t1.exon21	97.1	.
VSBQ01000089.1	193239	196476	UUID=783_abc_g11808.t1.intron	NA	.
VSBQ01000089.1	196477	196614	UUID=783_abc_g11808.t1.exon21	97.1	.
VSBQ01000089.1	196615	216614	UUID=783_abc_g11808.t1_FLANKdown	.	.
VSBQ01000089.1	258777	278776	UUID=786_gst_g525.t1_FLANKup	.	.
VSBQ01000089.1	278777	278829	UUID=786_gst_g525.t1.exon5	93.5	.
VSBQ01000089.1	278830	279061	UUID=786_gst_g525.t1.intron	NA	.
VSBQ01000089.1	279062	279240	UUID=786_gst_g525.t1.exon5	309	.
VSBQ01000089.1	279241	281471	UUID=786_gst_g525.t1.intron	NA	.
VSBQ01000089.1	281472	281652	UUID=786_gst_g525.t1.exon5	313	.
VSBQ01000089.1	281653	301652	UUID=786_gst_g525.t1_FLANKdown	.	.
VSBQ01000089.1	917493	937492	UUID=784_abc_g22514.t1_FLANKup	.	.
VSBQ01000089.1	937493	937899	UUID=784_abc_g22514.t1.exon1	243	.
VSBQ01000089.1	937900	952827	UUID=784_abc_g22514.t1.intron	NA	.
VSBQ01000089.1	952828	953014	UUID=784_abc_g22514.t1.exon2	318	.
VSBQ01000089.1	953015	953618	UUID=784_abc_g22514.t1.intron	NA	.
VSBQ01000089.1	953619	953778	UUID=784_abc_g22514.t1.exon3	257	.
VSBQ01000089.1	953779	953846	UUID=784_abc_g22514.t1.intron	NA	.
VSBQ01000089.1	953847	954001	UUID=784_abc_g22514.t1.exon4	226	.
VSBQ01000089.1	954002	954088	UUID=784_abc_g22514.t1.intron	NA	.
VSBQ01000089.1	954089	954196	UUID=784_abc_g22514.t1.exon5	167	.
VSBQ01000089.1	954197	954256	UUID=784_abc_g22514.t1.intron	NA	.
VSBQ01000089.1	954257	954350	UUID=784_abc_g22514.t1.exon6	163	.
VSBQ01000089.1	954351	955083	UUID=784_abc_g22514.t1.intron	NA	.
VSBQ01000089.1	955084	955260	UUID=784_abc_g22514.t1.exon7	278	.
VSBQ01000089.1	955261	955363	UUID=784_abc_g22514.t1.intron	NA	.
VSBQ01000089.1	955364	955632	UUID=784_abc_g22514.t1.exon8	387	.
VSBQ01000089.1	955633	957084	UUID=784_abc_g22514.t1.intron	NA	.
VSBQ01000089.1	957085	957286	UUID=784_abc_g22514.t1.exon9	274	.
VSBQ01000089.1	957287	957549	UUID=784_abc_g22514.t1.intron	NA	.
VSBQ01000089.1	957550	957727	UUID=784_abc_g22514.t1.exon10	285	.
VSBQ01000089.1	957728	958359	UUID=784_abc_g22514.t1.intron	NA	.
VSBQ01000089.1	958360	958443	UUID=784_abc_g22514.t1.exon13	128	.
VSBQ01000089.1	958444	958541	UUID=784_abc_g22514.t1.intron	NA	.
VSBQ01000089.1	958542	958718	UUID=784_abc_g22514.t1.exon14	272	.
VSBQ01000089.1	958719	959123	UUID=784_abc_g22514.t1.intron	NA	.
VSBQ01000089.1	959124	960380	UUID=784_abc_g22514.t1.exon16	1195	.
VSBQ01000089.1	960381	980380	UUID=784_abc_g22514.t1_FLANKdown	.	.
VSBQ01000093.1	555416	575415	UUID=796_abc_g3810.t1_FLANKup	.	.
VSBQ01000093.1	575416	575949	UUID=796_abc_g3810.t1.exon11	614	.
VSBQ01000093.1	575950	575960	UUID=796_abc_g3810.t1.intron	NA	.
VSBQ01000093.1	575961	576157	UUID=796_abc_g3810.t1.exon11	309	.
VSBQ01000093.1	576158	576417	UUID=796_abc_g3810.t1.intron	NA	.
VSBQ01000093.1	576418	576543	UUID=796_abc_g3810.t1.exon9	189	.
VSBQ01000093.1	576544	576661	UUID=796_abc_g3810.t1.intron	NA	.
VSBQ01000093.1	576662	576892	UUID=796_abc_g3810.t1.exon8	350	.
VSBQ01000093.1	576893	578544	UUID=796_abc_g3810.t1.intron	NA	.
VSBQ01000093.1	578545	578788	UUID=796_abc_g3810.t1.exon7	390	.
VSBQ01000093.1	578789	580116	UUID=796_abc_g3810.t1.intron	NA	.
VSBQ01000093.1	580117	580282	UUID=796_abc_g3810.t1.exon6	257	.
VSBQ01000093.1	580283	580851	UUID=796_abc_g3810.t1.intron	NA	.
VSBQ01000093.1	580852	580967	UUID=796_abc_g3810.t1.exon5	193	.
VSBQ01000093.1	580968	582110	UUID=796_abc_g3810.t1.intron	NA	.
VSBQ01000093.1	582111	582285	UUID=796_abc_g3810.t1.exon4	279	.
VSBQ01000093.1	582286	584572	UUID=796_abc_g3810.t1.intron	NA	.
VSBQ01000093.1	584573	584745	UUID=796_abc_g3810.t1.exon3	287	.
VSBQ01000093.1	584746	600365	UUID=796_abc_g3810.t1.intron	NA	.
VSBQ01000093.1	600366	600604	UUID=796_abc_g3810.t1.exon2	387	.
VSBQ01000093.1	600605	630464	UUID=796_abc_g3810.t1_FLANKdown,UUID=795_abc_g3809.t1_FLANKup	.	.
VSBQ01000093.1	630465	631354	UUID=795_abc_g3809.t1.exon1	773	.
VSBQ01000093.1	631355	631911	UUID=795_abc_g3809.t1.intron	NA	.
VSBQ01000093.1	631912	633187	UUID=795_abc_g3809.t1.exon1	1306	.
VSBQ01000093.1	633188	653187	UUID=795_abc_g3809.t1_FLANKdown	.	.
VSBQ01000099.1	456304	476303	UUID=816_est_g4283.t1_FLANKup	.	.
VSBQ01000099.1	476304	476590	UUID=816_est_g4283.t1.exon1	409	.
VSBQ01000099.1	476591	480533	UUID=816_est_g4283.t1.intron	NA	.
VSBQ01000099.1	480534	480992	UUID=816_est_g4283.t1.exon2	732	.
VSBQ01000099.1	480993	485174	UUID=816_est_g4283.t1.intron	NA	.
VSBQ01000099.1	485175	485602	UUID=816_est_g4283.t1.exon3	305	.
VSBQ01000099.1	485603	505602	UUID=816_est_g4283.t1_FLANKdown	.	.
VSBQ01000101.1	546361	566360	UUID=823_CYP380C19, UUID=828_CYP380C40, UUID=826_CYP380C34, UUID=827_CYP380C37, UUID=829_CYP380C52, UUID=824_CYP380C30, UUID=825_CYP380C31_FLANKup	.	.
VSBQ01000101.1	566361	566567	UUID=823_CYP380C19_exon12	213	.
VSBQ01000101.1	566391	566569	UUID=828_CYP380C40_exon12	198	.
VSBQ01000101.1	566568	569331	UUID=823_CYP380C19.intron	NA	.
VSBQ01000101.1	566570	567321	UUID=828_CYP380C40.intron	NA	.
VSBQ01000101.1	566657	566845	UUID=826_CYP380C34_exon11	255	.
VSBQ01000101.1	566657	566834	UUID=827_CYP380C37_exon11	241	.
VSBQ01000101.1	566657	566834	UUID=829_CYP380C52_exon9	202	.
VSBQ01000101.1	566835	569327	UUID=827_CYP380C37.intron	NA	.
VSBQ01000101.1	566835	567318	UUID=829_CYP380C52.intron	NA	.
VSBQ01000101.1	566846	567317	UUID=826_CYP380C34.intron	NA	.
VSBQ01000101.1	567318	567391	UUID=824_CYP380C30_exon9	99	.
VSBQ01000101.1	567318	567391	UUID=826_CYP380C34_exon9	115	.
VSBQ01000101.1	567319	567391	UUID=825_CYP380C31_exon9	113	.
VSBQ01000101.1	567319	567391	UUID=829_CYP380C52_exon7	108	.
VSBQ01000101.1	567322	567387	UUID=828_CYP380C40_exon9	89.8	.
VSBQ01000101.1	567392	569331	UUID=824_CYP380C30.intron	NA	.
VSBQ01000101.1	567392	569326	UUID=825_CYP380C31.intron	NA	.
VSBQ01000101.1	567392	569331	UUID=829_CYP380C52.intron	NA	.
VSBQ01000101.1	569327	569393	UUID=825_CYP380C31_exon5	75	.
VSBQ01000101.1	569328	569397	UUID=827_CYP380C37_exon5	91.6	.
VSBQ01000101.1	569332	569397	UUID=823_CYP380C19_exon5	84.2	.
VSBQ01000101.1	569332	569398	UUID=824_CYP380C30_exon5	69.4	.
VSBQ01000101.1	569332	569398	UUID=829_CYP380C52_exon3	75	.
VSBQ01000101.1	569399	601599	UUID=823_CYP380C19, UUID=828_CYP380C40, UUID=826_CYP380C34, UUID=827_CYP380C37, UUID=829_CYP380C52, UUID=824_CYP380C30, UUID=825_CYP380C31_FLANKdown,UUID=821_CYP380A3_FLANKup	.	.
VSBQ01000101.1	601600	601805	UUID=821_CYP380A3_exon12	270	.
VSBQ01000101.1	601806	602825	UUID=821_CYP380A3.intron	NA	.
VSBQ01000101.1	602826	603001	UUID=821_CYP380A3_exon11	281	.
VSBQ01000101.1	603002	603661	UUID=821_CYP380A3.intron	NA	.
VSBQ01000101.1	603662	603838	UUID=821_CYP380A3_exon10	228	.
VSBQ01000101.1	603839	605561	UUID=821_CYP380A3.intron	NA	.
VSBQ01000101.1	605562	605630	UUID=821_CYP380A3_exon9	111	.
VSBQ01000101.1	605631	606264	UUID=821_CYP380A3.intron	NA	.
VSBQ01000101.1	606265	606371	UUID=821_CYP380A3_exon8	165	.
VSBQ01000101.1	606372	607146	UUID=821_CYP380A3.intron	NA	.
VSBQ01000101.1	607147	607213	UUID=821_CYP380A3_exon5	124	.
VSBQ01000101.1	607214	607553	UUID=821_CYP380A3.intron	NA	.
VSBQ01000101.1	607554	607746	UUID=821_CYP380A3_exon4	318	.
VSBQ01000101.1	607747	609321	UUID=821_CYP380A3.intron	NA	.
VSBQ01000101.1	609322	609413	UUID=821_CYP380A3_exon3	159	.
VSBQ01000101.1	609414	614225	UUID=821_CYP380A3.intron	NA	.
VSBQ01000101.1	614226	614405	UUID=821_CYP380A3_exon1	233	.
VSBQ01000101.1	614406	631619	UUID=822_CYP380B1_FLANKup,UUID=821_CYP380A3_FLANKdown	.	.
VSBQ01000101.1	631620	631811	UUID=822_CYP380B1_exon12	283	.
VSBQ01000101.1	631812	633647	UUID=822_CYP380B1.intron	NA	.
VSBQ01000101.1	633648	633828	UUID=822_CYP380B1_exon11	274	.
VSBQ01000101.1	633829	634639	UUID=822_CYP380B1.intron	NA	.
VSBQ01000101.1	634640	634810	UUID=822_CYP380B1_exon10	239	.
VSBQ01000101.1	634811	634878	UUID=822_CYP380B1.intron	NA	.
VSBQ01000101.1	634879	634944	UUID=822_CYP380B1_exon9	111	.
VSBQ01000101.1	634945	635086	UUID=822_CYP380B1.intron	NA	.
VSBQ01000101.1	635087	635152	UUID=822_CYP380B1_exon9	111	.
VSBQ01000101.1	635153	636173	UUID=822_CYP380B1.intron	NA	.
VSBQ01000101.1	636174	636280	UUID=822_CYP380B1_exon8	143	.
VSBQ01000101.1	636281	638533	UUID=822_CYP380B1.intron	NA	.
VSBQ01000101.1	638534	638656	UUID=822_CYP380B1_exon6	178	.
VSBQ01000101.1	638657	638767	UUID=822_CYP380B1.intron	NA	.
VSBQ01000101.1	638768	638833	UUID=822_CYP380B1_exon5	100	.
VSBQ01000101.1	638834	638982	UUID=822_CYP380B1.intron	NA	.
VSBQ01000101.1	638983	639164	UUID=822_CYP380B1_exon4	259	.
VSBQ01000101.1	639165	639190	UUID=822_CYP380B1.intron	NA	.
VSBQ01000101.1	639191	639378	UUID=822_CYP380B1_exon4	270	.
VSBQ01000101.1	639379	640530	UUID=822_CYP380B1.intron	NA	.
VSBQ01000101.1	640531	640625	UUID=822_CYP380B1_exon3	148	.
VSBQ01000101.1	640626	640731	UUID=822_CYP380B1.intron	NA	.
VSBQ01000101.1	640732	640847	UUID=822_CYP380B1_exon2	187	.
VSBQ01000101.1	640848	641936	UUID=822_CYP380B1.intron	NA	.
[truncated: 2,263 more rows]
