# Supplementary material for: Transposon accumulation at xenobiotic gene family loci in aphids
Source: Genome Res. 2023 Oct;33(10):1718–33. doi: 10.1101/gr.277820.123 (PMC10691553; doi:10.1101/gr.277820.123)
Supplement: Supplement 14 [file Supplemental_File_S3.tar.gz › Supplemental_File_S3/sitobionMiscanthi_GCA_008086715.1.myzusXrGenes.bed]

CM017797.1	6408826	6428825	UUID=13_CYP353B1_FLANKup	.	.
CM017797.1	6428826	6428941	UUID=13_CYP353B1_exon8	176	.
CM017797.1	6428942	6429007	UUID=13_CYP353B1.intron	NA	.
CM017797.1	6429008	6429214	UUID=13_CYP353B1_exon7	327	.
CM017797.1	6429215	6429286	UUID=13_CYP353B1.intron	NA	.
CM017797.1	6429287	6429490	UUID=13_CYP353B1_exon6	305	.
CM017797.1	6429491	6429563	UUID=13_CYP353B1.intron	NA	.
CM017797.1	6429564	6429689	UUID=13_CYP353B1_exon5	195	.
CM017797.1	6429690	6429750	UUID=13_CYP353B1.intron	NA	.
CM017797.1	6429751	6429937	UUID=13_CYP353B1_exon4	285	.
CM017797.1	6429938	6430023	UUID=13_CYP353B1.intron	NA	.
CM017797.1	6430024	6430210	UUID=13_CYP353B1_exon3	291	.
CM017797.1	6430211	6450210	UUID=13_CYP353B1_FLANKdown	.	.
CM017797.1	7375109	7395108	UUID=426_gst_g525.t1_FLANKup	.	.
CM017797.1	7395109	7395234	UUID=426_gst_g525.t1.exon4	189	.
CM017797.1	7395235	7395738	UUID=426_gst_g525.t1.intron	NA	.
CM017797.1	7395739	7395898	UUID=426_gst_g525.t1.exon3	230	.
CM017797.1	7395899	7395974	UUID=426_gst_g525.t1.intron	NA	.
CM017797.1	7395975	7396117	UUID=426_gst_g525.t1.exon2	187	.
CM017797.1	7396118	7416117	UUID=426_gst_g525.t1_FLANKdown	.	.
CM017797.1	9796315	9816314	UUID=72_est_g6279.t1, UUID=409_est_g6283.t1, UUID=412_est_g6287.t1, UUID=403_est_g6280.t1, UUID=415_est_g6288.t1, UUID=33_est_g10764.t1, UUID=406_est_g6282.t1, UUID=36_est_g6278.t1_FLANKup	.	.
CM017797.1	9816315	9816391	UUID=72_est_g6279.t1.exon5	82.4	.
CM017797.1	9816392	9835885	UUID=72_est_g6279.t1.intron	NA	.
CM017797.1	9835886	9836187	UUID=72_est_g6279.t1.exon4	337	.
CM017797.1	9835888	9836209	UUID=409_est_g6283.t1.exon4	412	.
CM017797.1	9835888	9836209	UUID=412_est_g6287.t1.exon4	363	.
CM017797.1	9835890	9836223	UUID=403_est_g6280.t1.exon4	396	.
CM017797.1	9835890	9836223	UUID=415_est_g6288.t1.exon4	390	.
CM017797.1	9835892	9836057	UUID=33_est_g10764.t1.exon7	228	.
CM017797.1	9835892	9836057	UUID=406_est_g6282.t1.exon3	228	.
CM017797.1	9836052	9836223	UUID=36_est_g6278.t1.exon7	185	.
CM017797.1	9836058	9840253	UUID=33_est_g10764.t1.intron	NA	.
CM017797.1	9836058	9840253	UUID=406_est_g6282.t1.intron	NA	.
CM017797.1	9836188	9849587	UUID=72_est_g6279.t1.intron	NA	.
CM017797.1	9836210	9840253	UUID=409_est_g6283.t1.intron	NA	.
CM017797.1	9836210	9840253	UUID=412_est_g6287.t1.intron	NA	.
CM017797.1	9836224	9838331	UUID=36_est_g6278.t1.intron	NA	.
CM017797.1	9836224	9838331	UUID=403_est_g6280.t1.intron	NA	.
CM017797.1	9836224	9836319	UUID=415_est_g6288.t1.intron	NA	.
CM017797.1	9836320	9836488	UUID=415_est_g6288.t1.exon5	213	.
CM017797.1	9836489	9840032	UUID=415_est_g6288.t1.intron	NA	.
CM017797.1	9838332	9838517	UUID=36_est_g6278.t1.exon5	222	.
CM017797.1	9838332	9838674	UUID=403_est_g6280.t1.exon6	351	.
CM017797.1	9838518	9847749	UUID=36_est_g6278.t1.intron	NA	.
CM017797.1	9838675	9847749	UUID=403_est_g6280.t1.intron	NA	.
CM017797.1	9840033	9840183	UUID=415_est_g6288.t1.exon7	135	.
CM017797.1	9840184	9840253	UUID=415_est_g6288.t1.intron	NA	.
CM017797.1	9840254	9840361	UUID=33_est_g10764.t1.exon2	150	.
CM017797.1	9840254	9840548	UUID=406_est_g6282.t1.exon8	252	.
CM017797.1	9840254	9840549	UUID=409_est_g6283.t1.exon8	243	.
CM017797.1	9840254	9840478	UUID=412_est_g6287.t1.exon8	217	.
CM017797.1	9840254	9840478	UUID=415_est_g6288.t1.exon8	217	.
CM017797.1	9840362	9847565	UUID=33_est_g10764.t1.intron	NA	.
CM017797.1	9840479	9847447	UUID=412_est_g6287.t1.intron	NA	.
CM017797.1	9840479	9847447	UUID=415_est_g6288.t1.intron	NA	.
CM017797.1	9840549	9847377	UUID=406_est_g6282.t1.intron	NA	.
CM017797.1	9840550	9847376	UUID=409_est_g6283.t1.intron	NA	.
CM017797.1	9847377	9847673	UUID=409_est_g6283.t1.exon8	243	.
CM017797.1	9847378	9847673	UUID=406_est_g6282.t1.exon8	254	.
CM017797.1	9847448	9847673	UUID=412_est_g6287.t1.exon8	219	.
CM017797.1	9847448	9847673	UUID=415_est_g6288.t1.exon8	219	.
CM017797.1	9847566	9847673	UUID=33_est_g10764.t1.exon2	150	.
CM017797.1	9847674	9849547	UUID=33_est_g10764.t1.intron	NA	.
CM017797.1	9847674	9849547	UUID=406_est_g6282.t1.intron	NA	.
CM017797.1	9847674	9849286	UUID=409_est_g6283.t1.intron	NA	.
CM017797.1	9847674	9849284	UUID=412_est_g6287.t1.intron	NA	.
CM017797.1	9847674	9849286	UUID=415_est_g6288.t1.intron	NA	.
CM017797.1	9847750	9847890	UUID=36_est_g6278.t1.exon3	183	.
CM017797.1	9847750	9847890	UUID=403_est_g6280.t1.exon7	183	.
CM017797.1	9847891	9848343	UUID=36_est_g6278.t1.intron	NA	.
CM017797.1	9847891	9848210	UUID=403_est_g6280.t1.intron	NA	.
CM017797.1	9848211	9848529	UUID=403_est_g6280.t1.exon6	390	.
CM017797.1	9848344	9848529	UUID=36_est_g6278.t1.exon5	244	.
CM017797.1	9848530	9849286	UUID=36_est_g6278.t1.intron	NA	.
CM017797.1	9848530	9849286	UUID=403_est_g6280.t1.intron	NA	.
CM017797.1	9849285	9849475	UUID=412_est_g6287.t1.exon5	176	.
CM017797.1	9849287	9849475	UUID=36_est_g6278.t1.exon6	200	.
CM017797.1	9849287	9849475	UUID=403_est_g6280.t1.exon5	200	.
CM017797.1	9849287	9849475	UUID=409_est_g6283.t1.exon5	178	.
CM017797.1	9849287	9849470	UUID=415_est_g6288.t1.exon5	185	.
CM017797.1	9849471	9849547	UUID=415_est_g6288.t1.intron	NA	.
CM017797.1	9849476	9849547	UUID=36_est_g6278.t1.intron	NA	.
CM017797.1	9849476	9849547	UUID=403_est_g6280.t1.intron	NA	.
CM017797.1	9849548	9849657	UUID=33_est_g10764.t1.exon6	99	.
CM017797.1	9849548	9849719	UUID=36_est_g6278.t1.exon7	207	.
CM017797.1	9849548	9849871	UUID=403_est_g6280.t1.exon4	383	.
CM017797.1	9849548	9849657	UUID=406_est_g6282.t1.exon4	99	.
CM017797.1	9849548	9849883	UUID=415_est_g6288.t1.exon4	283	.
CM017797.1	9849588	9849886	UUID=72_est_g6279.t1.exon4	387	.
CM017797.1	9849720	9852603	UUID=36_est_g6278.t1.intron	NA	.
CM017797.1	9849872	9852603	UUID=403_est_g6280.t1.intron	NA	.
CM017797.1	9849884	9851737	UUID=415_est_g6288.t1.intron	NA	.
CM017797.1	9849887	9851737	UUID=72_est_g6279.t1.intron	NA	.
CM017797.1	9851738	9851894	UUID=72_est_g6279.t1.exon3	202	.
CM017797.1	9851738	9851894	UUID=415_est_g6288.t1.exon3	180	.
CM017797.1	9851895	9851989	UUID=415_est_g6288.t1.intron	NA	.
CM017797.1	9851990	9852110	UUID=415_est_g6288.t1.exon2	124	.
CM017797.1	9852604	9852806	UUID=36_est_g6278.t1.exon11	243	.
CM017797.1	9852604	9852806	UUID=403_est_g6280.t1.exon1	243	.
CM017797.1	9852807	9874944	UUID=72_est_g6279.t1, UUID=409_est_g6283.t1, UUID=412_est_g6287.t1, UUID=403_est_g6280.t1, UUID=415_est_g6288.t1, UUID=33_est_g10764.t1, UUID=406_est_g6282.t1, UUID=36_est_g6278.t1_FLANKdown,UUID=73_est_g6279.t1, UUID=410_est_g6283.t1, UUID=413_est_g6287.t1, UUID=404_est_g6280.t1, UUID=416_est_g6288.t1, UUID=34_est_g10764.t1, UUID=407_est_g6282.t1, UUID=37_est_g6278.t1_FLANKup	.	.
CM017797.1	9874945	9875171	UUID=73_est_g6279.t1.exon1	104	.
CM017797.1	9875172	9876093	UUID=73_est_g6279.t1.intron	NA	.
CM017797.1	9876094	9876170	UUID=73_est_g6279.t1.exon5	93.5	.
CM017797.1	9876171	9890897	UUID=73_est_g6279.t1.intron	NA	.
CM017797.1	9890898	9891199	UUID=73_est_g6279.t1.exon4	337	.
CM017797.1	9890900	9891221	UUID=410_est_g6283.t1.exon4	412	.
CM017797.1	9890900	9891221	UUID=413_est_g6287.t1.exon4	363	.
CM017797.1	9890902	9891235	UUID=404_est_g6280.t1.exon4	396	.
CM017797.1	9890902	9891235	UUID=416_est_g6288.t1.exon4	390	.
CM017797.1	9890904	9891069	UUID=34_est_g10764.t1.exon7	228	.
CM017797.1	9890904	9891069	UUID=407_est_g6282.t1.exon3	228	.
CM017797.1	9891064	9891235	UUID=37_est_g6278.t1.exon7	185	.
CM017797.1	9891070	9895266	UUID=34_est_g10764.t1.intron	NA	.
CM017797.1	9891070	9895266	UUID=407_est_g6282.t1.intron	NA	.
CM017797.1	9891200	9905580	UUID=73_est_g6279.t1.intron	NA	.
CM017797.1	9891222	9895266	UUID=410_est_g6283.t1.intron	NA	.
CM017797.1	9891222	9895266	UUID=413_est_g6287.t1.intron	NA	.
CM017797.1	9891236	9893344	UUID=37_est_g6278.t1.intron	NA	.
CM017797.1	9891236	9893344	UUID=404_est_g6280.t1.intron	NA	.
CM017797.1	9891236	9891331	UUID=416_est_g6288.t1.intron	NA	.
CM017797.1	9891332	9891500	UUID=416_est_g6288.t1.exon5	213	.
CM017797.1	9891501	9895045	UUID=416_est_g6288.t1.intron	NA	.
CM017797.1	9893345	9893530	UUID=37_est_g6278.t1.exon5	222	.
CM017797.1	9893345	9893687	UUID=404_est_g6280.t1.exon6	351	.
CM017797.1	9893531	9903742	UUID=37_est_g6278.t1.intron	NA	.
CM017797.1	9893688	9903742	UUID=404_est_g6280.t1.intron	NA	.
CM017797.1	9895046	9895196	UUID=416_est_g6288.t1.exon7	135	.
CM017797.1	9895197	9895266	UUID=416_est_g6288.t1.intron	NA	.
CM017797.1	9895267	9895374	UUID=34_est_g10764.t1.exon2	150	.
CM017797.1	9895267	9895562	UUID=407_est_g6282.t1.exon8	259	.
CM017797.1	9895267	9895563	UUID=410_est_g6283.t1.exon8	248	.
CM017797.1	9895267	9895492	UUID=413_est_g6287.t1.exon8	224	.
CM017797.1	9895267	9895492	UUID=416_est_g6288.t1.exon8	224	.
CM017797.1	9895375	9903558	UUID=34_est_g10764.t1.intron	NA	.
CM017797.1	9895493	9903440	UUID=413_est_g6287.t1.intron	NA	.
CM017797.1	9895493	9903440	UUID=416_est_g6288.t1.intron	NA	.
CM017797.1	9895563	9903370	UUID=407_est_g6282.t1.intron	NA	.
CM017797.1	9895564	9903369	UUID=410_est_g6283.t1.intron	NA	.
CM017797.1	9903370	9903666	UUID=410_est_g6283.t1.exon8	237	.
CM017797.1	9903371	9903666	UUID=407_est_g6282.t1.exon8	248	.
CM017797.1	9903441	9903666	UUID=413_est_g6287.t1.exon8	213	.
CM017797.1	9903441	9903666	UUID=416_est_g6288.t1.exon8	213	.
CM017797.1	9903559	9903666	UUID=34_est_g10764.t1.exon2	150	.
CM017797.1	9903667	9905540	UUID=34_est_g10764.t1.intron	NA	.
CM017797.1	9903667	9905540	UUID=407_est_g6282.t1.intron	NA	.
CM017797.1	9903667	9905279	UUID=410_est_g6283.t1.intron	NA	.
CM017797.1	9903667	9905277	UUID=413_est_g6287.t1.intron	NA	.
CM017797.1	9903667	9905279	UUID=416_est_g6288.t1.intron	NA	.
CM017797.1	9903743	9903883	UUID=37_est_g6278.t1.exon3	183	.
CM017797.1	9903743	9903883	UUID=404_est_g6280.t1.exon7	183	.
CM017797.1	9903884	9904336	UUID=37_est_g6278.t1.intron	NA	.
CM017797.1	9903884	9904203	UUID=404_est_g6280.t1.intron	NA	.
CM017797.1	9904204	9904522	UUID=404_est_g6280.t1.exon6	390	.
CM017797.1	9904337	9904522	UUID=37_est_g6278.t1.exon5	244	.
CM017797.1	9904523	9905279	UUID=37_est_g6278.t1.intron	NA	.
CM017797.1	9904523	9905279	UUID=404_est_g6280.t1.intron	NA	.
CM017797.1	9905278	9905468	UUID=413_est_g6287.t1.exon5	176	.
CM017797.1	9905280	9905468	UUID=37_est_g6278.t1.exon6	200	.
CM017797.1	9905280	9905468	UUID=404_est_g6280.t1.exon5	200	.
CM017797.1	9905280	9905468	UUID=410_est_g6283.t1.exon5	178	.
CM017797.1	9905280	9905463	UUID=416_est_g6288.t1.exon5	185	.
CM017797.1	9905464	9905540	UUID=416_est_g6288.t1.intron	NA	.
CM017797.1	9905469	9905540	UUID=37_est_g6278.t1.intron	NA	.
CM017797.1	9905469	9905540	UUID=404_est_g6280.t1.intron	NA	.
CM017797.1	9905541	9905650	UUID=34_est_g10764.t1.exon6	99	.
CM017797.1	9905541	9905712	UUID=37_est_g6278.t1.exon7	207	.
CM017797.1	9905541	9905864	UUID=404_est_g6280.t1.exon4	383	.
CM017797.1	9905541	9905650	UUID=407_est_g6282.t1.exon4	99	.
CM017797.1	9905541	9905876	UUID=416_est_g6288.t1.exon4	283	.
CM017797.1	9905581	9905879	UUID=73_est_g6279.t1.exon4	387	.
CM017797.1	9905713	9908600	UUID=37_est_g6278.t1.intron	NA	.
CM017797.1	9905865	9908600	UUID=404_est_g6280.t1.intron	NA	.
CM017797.1	9905877	9907730	UUID=416_est_g6288.t1.intron	NA	.
CM017797.1	9905880	9907730	UUID=73_est_g6279.t1.intron	NA	.
CM017797.1	9907731	9907887	UUID=73_est_g6279.t1.exon3	202	.
CM017797.1	9907731	9907887	UUID=416_est_g6288.t1.exon3	180	.
CM017797.1	9907888	9907983	UUID=416_est_g6288.t1.intron	NA	.
CM017797.1	9907984	9908105	UUID=416_est_g6288.t1.exon2	126	.
CM017797.1	9908601	9908803	UUID=37_est_g6278.t1.exon11	243	.
CM017797.1	9908601	9908803	UUID=404_est_g6280.t1.exon1	243	.
CM017797.1	9908804	9928803	UUID=73_est_g6279.t1, UUID=410_est_g6283.t1, UUID=413_est_g6287.t1, UUID=404_est_g6280.t1, UUID=416_est_g6288.t1, UUID=34_est_g10764.t1, UUID=407_est_g6282.t1, UUID=37_est_g6278.t1_FLANKdown	.	.
CM017797.1	10057052	10077051	UUID=453_UGT343B3_v1, UUID=454_UGT343B3_v2, UUID=457_UGT343B4_v2, UUID=455_UGT343B3_v3, UUID=456_UGT343B4_FLANKup	.	.
CM017797.1	10077052	10077300	UUID=453_UGT343B3_v1_exon5	311	.
CM017797.1	10077053	10077300	UUID=454_UGT343B3_v2_exon5	309	.
CM017797.1	10077053	10077300	UUID=457_UGT343B4_v2_exon4	309	.
CM017797.1	10077063	10077318	UUID=455_UGT343B3_v3_exon5	335	.
CM017797.1	10077063	10077318	UUID=456_UGT343B4_exon4	335	.
CM017797.1	10077301	10078058	UUID=453_UGT343B3_v1.intron	NA	.
CM017797.1	10077301	10078058	UUID=454_UGT343B3_v2.intron	NA	.
CM017797.1	10077301	10078058	UUID=457_UGT343B4_v2.intron	NA	.
CM017797.1	10077319	10077690	UUID=455_UGT343B3_v3.intron	NA	.
CM017797.1	10077319	10077690	UUID=456_UGT343B4.intron	NA	.
CM017797.1	10077691	10077917	UUID=455_UGT343B3_v3_exon3	337	.
CM017797.1	10077691	10077917	UUID=456_UGT343B4_exon2	337	.
CM017797.1	10077918	10078028	UUID=455_UGT343B3_v3.intron	NA	.
CM017797.1	10077918	10078028	UUID=456_UGT343B4.intron	NA	.
CM017797.1	10078029	10078659	UUID=455_UGT343B3_v3_exon2	634	.
CM017797.1	10078029	10078616	UUID=456_UGT343B4_exon1	604	.
CM017797.1	10078059	10078654	UUID=453_UGT343B3_v1_exon2	592	.
CM017797.1	10078059	10078654	UUID=454_UGT343B3_v2_exon2	592	.
CM017797.1	10078059	10078594	UUID=457_UGT343B4_v2_exon1	564	.
CM017797.1	10078655	10080927	UUID=453_UGT343B3_v1.intron	NA	.
CM017797.1	10078655	10080927	UUID=454_UGT343B3_v2.intron	NA	.
CM017797.1	10080928	10081093	UUID=453_UGT343B3_v1_exon1	202	.
CM017797.1	10080928	10081091	UUID=454_UGT343B3_v2_exon1	198	.
CM017797.1	10081094	10084115	UUID=446_UGT343A12, UUID=447_UGT343A13, UUID=450_UGT343A17, UUID=452_UGT343A6_FLANKup,UUID=453_UGT343B3_v1, UUID=454_UGT343B3_v2, UUID=457_UGT343B4_v2, UUID=455_UGT343B3_v3, UUID=456_UGT343B4_FLANKdown	.	.
CM017797.1	10084116	10084324	UUID=446_UGT343A12_exon4	265	.
CM017797.1	10084116	10084324	UUID=447_UGT343A13_exon4	265	.
CM017797.1	10084116	10084324	UUID=450_UGT343A17_exon5	265	.
CM017797.1	10084116	10084324	UUID=452_UGT343A6_exon5	265	.
CM017797.1	10084325	10084425	UUID=446_UGT343A12.intron	NA	.
CM017797.1	10084325	10084425	UUID=447_UGT343A13.intron	NA	.
CM017797.1	10084325	10084425	UUID=450_UGT343A17.intron	NA	.
CM017797.1	10084325	10084425	UUID=452_UGT343A6.intron	NA	.
CM017797.1	10084426	10084639	UUID=446_UGT343A12_exon3	307	.
CM017797.1	10084426	10084639	UUID=447_UGT343A13_exon3	307	.
CM017797.1	10084426	10084639	UUID=450_UGT343A17_exon4	307	.
CM017797.1	10084426	10084639	UUID=452_UGT343A6_exon4	307	.
CM017797.1	10084640	10088535	UUID=450_UGT343A17.intron	NA	.
CM017797.1	10084640	10088535	UUID=452_UGT343A6.intron	NA	.
CM017797.1	10088536	10088774	UUID=450_UGT343A17_exon1	315	.
CM017797.1	10088536	10088774	UUID=452_UGT343A6_exon1	315	.
CM017797.1	10088775	10108774	UUID=446_UGT343A12, UUID=447_UGT343A13, UUID=450_UGT343A17, UUID=452_UGT343A6_FLANKdown	.	.
CM017797.1	10264308	10284307	UUID=75_est_g6279.t1, UUID=411_est_g6283.t1, UUID=405_est_g6280.t1, UUID=417_est_g6288.t1, UUID=38_est_g6278.t1, UUID=35_est_g10764.t1, UUID=408_est_g6282.t1, UUID=414_est_g6287.t1, UUID=420_est_g6290.t1_FLANKup	.	.
CM017797.1	10284308	10284365	UUID=75_est_g6279.t1.exon5	80.5	.
CM017797.1	10284366	10303345	UUID=75_est_g6279.t1.intron	NA	.
CM017797.1	10303346	10303642	UUID=75_est_g6279.t1.exon4	309	.
CM017797.1	10303348	10303664	UUID=411_est_g6283.t1.exon4	385	.
CM017797.1	10303350	10303678	UUID=405_est_g6280.t1.exon4	368	.
CM017797.1	10303350	10303678	UUID=417_est_g6288.t1.exon4	357	.
CM017797.1	10303510	10303678	UUID=38_est_g6278.t1.exon7	171	.
CM017797.1	10303643	10317036	UUID=75_est_g6279.t1.intron	NA	.
CM017797.1	10303665	10307710	UUID=411_est_g6283.t1.intron	NA	.
CM017797.1	10303679	10305790	UUID=38_est_g6278.t1.intron	NA	.
CM017797.1	10303679	10305790	UUID=405_est_g6280.t1.intron	NA	.
CM017797.1	10303679	10303774	UUID=417_est_g6288.t1.intron	NA	.
CM017797.1	10303775	10303942	UUID=417_est_g6288.t1.exon5	206	.
CM017797.1	10303943	10307490	UUID=417_est_g6288.t1.intron	NA	.
CM017797.1	10305791	10305976	UUID=38_est_g6278.t1.exon5	233	.
CM017797.1	10305791	10306133	UUID=405_est_g6280.t1.exon6	357	.
CM017797.1	10305977	10315211	UUID=38_est_g6278.t1.intron	NA	.
CM017797.1	10306134	10315211	UUID=405_est_g6280.t1.intron	NA	.
CM017797.1	10307491	10307640	UUID=417_est_g6288.t1.exon7	134	.
CM017797.1	10307641	10307710	UUID=417_est_g6288.t1.intron	NA	.
CM017797.1	10307711	10307818	UUID=35_est_g10764.t1.exon2	150	.
CM017797.1	10307711	10308005	UUID=408_est_g6282.t1.exon8	252	.
CM017797.1	10307711	10308006	UUID=411_est_g6283.t1.exon8	243	.
CM017797.1	10307711	10307936	UUID=414_est_g6287.t1.exon8	219	.
CM017797.1	10307711	10307936	UUID=417_est_g6288.t1.exon8	219	.
CM017797.1	10307711	10307931	UUID=420_est_g6290.t1.exon6	215	.
CM017797.1	10307819	10315027	UUID=35_est_g10764.t1.intron	NA	.
CM017797.1	10307932	10314914	UUID=420_est_g6290.t1.intron	NA	.
CM017797.1	10307937	10314909	UUID=414_est_g6287.t1.intron	NA	.
CM017797.1	10307937	10314909	UUID=417_est_g6288.t1.intron	NA	.
CM017797.1	10308006	10314839	UUID=408_est_g6282.t1.intron	NA	.
CM017797.1	10308007	10314838	UUID=411_est_g6283.t1.intron	NA	.
CM017797.1	10314839	10315135	UUID=411_est_g6283.t1.exon8	243	.
CM017797.1	10314840	10315135	UUID=408_est_g6282.t1.exon8	254	.
CM017797.1	10314910	10315135	UUID=414_est_g6287.t1.exon8	219	.
CM017797.1	10314910	10315135	UUID=417_est_g6288.t1.exon8	219	.
CM017797.1	10314915	10315135	UUID=420_est_g6290.t1.exon6	215	.
CM017797.1	10315028	10315135	UUID=35_est_g10764.t1.exon2	150	.
CM017797.1	10315136	10317003	UUID=35_est_g10764.t1.intron	NA	.
CM017797.1	10315136	10317003	UUID=408_est_g6282.t1.intron	NA	.
CM017797.1	10315136	10316742	UUID=411_est_g6283.t1.intron	NA	.
CM017797.1	10315136	10316740	UUID=414_est_g6287.t1.intron	NA	.
CM017797.1	10315136	10316742	UUID=417_est_g6288.t1.intron	NA	.
CM017797.1	10315136	10320042	UUID=420_est_g6290.t1.intron	NA	.
CM017797.1	10315212	10315352	UUID=38_est_g6278.t1.exon3	183	.
CM017797.1	10315212	10315352	UUID=405_est_g6280.t1.exon7	183	.
CM017797.1	10315353	10315806	UUID=38_est_g6278.t1.intron	NA	.
CM017797.1	10315353	10315673	UUID=405_est_g6280.t1.intron	NA	.
CM017797.1	10315674	10315992	UUID=405_est_g6280.t1.exon6	385	.
CM017797.1	10315807	10315992	UUID=38_est_g6278.t1.exon5	239	.
CM017797.1	10315993	10316742	UUID=38_est_g6278.t1.intron	NA	.
CM017797.1	10315993	10316742	UUID=405_est_g6280.t1.intron	NA	.
CM017797.1	10316741	10316931	UUID=414_est_g6287.t1.exon5	176	.
CM017797.1	10316743	10316931	UUID=38_est_g6278.t1.exon6	200	.
CM017797.1	10316743	10316931	UUID=405_est_g6280.t1.exon5	200	.
CM017797.1	10316743	10316931	UUID=411_est_g6283.t1.exon5	178	.
CM017797.1	10316743	10316926	UUID=417_est_g6288.t1.exon5	185	.
CM017797.1	10316927	10317003	UUID=417_est_g6288.t1.intron	NA	.
CM017797.1	10316932	10317003	UUID=38_est_g6278.t1.intron	NA	.
CM017797.1	10316932	10317003	UUID=405_est_g6280.t1.intron	NA	.
CM017797.1	10316932	10317017	UUID=411_est_g6283.t1.intron	NA	.
CM017797.1	10317004	10317113	UUID=35_est_g10764.t1.exon6	104	.
CM017797.1	10317004	10317175	UUID=38_est_g6278.t1.exon7	213	.
CM017797.1	10317004	10317327	UUID=405_est_g6280.t1.exon4	394	.
CM017797.1	10317004	10317113	UUID=408_est_g6282.t1.exon4	104	.
CM017797.1	10317004	10317339	UUID=417_est_g6288.t1.exon4	294	.
CM017797.1	10317018	10317336	UUID=411_est_g6283.t1.exon4	307	.
CM017797.1	10317037	10317342	UUID=75_est_g6279.t1.exon4	394	.
CM017797.1	10317114	10320042	UUID=35_est_g10764.t1.intron	NA	.
CM017797.1	10317114	10320042	UUID=408_est_g6282.t1.intron	NA	.
CM017797.1	10317176	10319171	UUID=38_est_g6278.t1.intron	NA	.
CM017797.1	10317328	10319171	UUID=405_est_g6280.t1.intron	NA	.
CM017797.1	10317340	10319171	UUID=417_est_g6288.t1.intron	NA	.
CM017797.1	10317343	10319171	UUID=75_est_g6279.t1.intron	NA	.
CM017797.1	10319172	10319328	UUID=38_est_g6278.t1.exon9	191	.
CM017797.1	10319172	10319328	UUID=75_est_g6279.t1.exon3	202	.
CM017797.1	10319172	10319328	UUID=405_est_g6280.t1.exon3	191	.
CM017797.1	10319172	10319328	UUID=417_est_g6288.t1.exon3	180	.
CM017797.1	10319329	10320038	UUID=38_est_g6278.t1.intron	NA	.
CM017797.1	10319329	10320038	UUID=405_est_g6280.t1.intron	NA	.
CM017797.1	10319329	10319422	UUID=417_est_g6288.t1.intron	NA	.
CM017797.1	10319423	10319544	UUID=417_est_g6288.t1.exon2	132	.
CM017797.1	10320039	10320241	UUID=38_est_g6278.t1.exon11	248	.
CM017797.1	10320039	10320241	UUID=405_est_g6280.t1.exon1	248	.
CM017797.1	10320043	10320241	UUID=35_est_g10764.t1.exon10	213	.
CM017797.1	10320043	10320241	UUID=408_est_g6282.t1.exon1	213	.
CM017797.1	10320043	10320193	UUID=420_est_g6290.t1.exon1	185	.
CM017797.1	10320242	10340241	UUID=75_est_g6279.t1, UUID=411_est_g6283.t1, UUID=405_est_g6280.t1, UUID=417_est_g6288.t1, UUID=38_est_g6278.t1, UUID=35_est_g10764.t1, UUID=408_est_g6282.t1, UUID=414_est_g6287.t1, UUID=420_est_g6290.t1_FLANKdown	.	.
CM017797.1	11155657	11175656	UUID=32_CYP6YC1_FLANKup	.	.
CM017797.1	11175657	11175900	UUID=32_CYP6YC1_exon4	263	.
CM017797.1	11175901	11186458	UUID=32_CYP6YC1.intron	NA	.
CM017797.1	11186459	11186703	UUID=32_CYP6YC1_exon3	337	.
CM017797.1	11186704	11200185	UUID=32_CYP6YC1.intron	NA	.
CM017797.1	11200186	11200410	UUID=32_CYP6YC1_exon2	294	.
CM017797.1	11200411	11218618	UUID=32_CYP6YC1.intron	NA	.
CM017797.1	11218619	11219335	UUID=32_CYP6YC1_exon1	931	.
CM017797.1	11219336	11239335	UUID=32_CYP6YC1_FLANKdown	.	.
CM017797.1	13728346	13748345	UUID=431_UGT329A4, UUID=434_UGT329A6, UUID=436_UGT329A7, UUID=437_UGT329B6, UUID=439_UGT329B7, UUID=432_UGT329A4_v2, UUID=435_UGT329A6_v2, UUID=438_UGT329B6_v2, UUID=440_UGT329B7_v2, UUID=433_UGT329A5_FLANKup	.	.
CM017797.1	13748346	13748627	UUID=431_UGT329A4_exon4	363	.
CM017797.1	13748346	13748624	UUID=434_UGT329A6_exon4	357	.
CM017797.1	13748346	13748620	UUID=436_UGT329A7_exon4	333	.
CM017797.1	13748346	13748627	UUID=437_UGT329B6_exon4	363	.
CM017797.1	13748346	13748627	UUID=439_UGT329B7_exon4	363	.
CM017797.1	13748349	13748628	UUID=432_UGT329A4_v2_exon3	348	.
CM017797.1	13748349	13748616	UUID=435_UGT329A6_v2_exon3	342	.
CM017797.1	13748349	13748628	UUID=438_UGT329B6_v2_exon3	348	.
CM017797.1	13748349	13748628	UUID=440_UGT329B7_v2_exon3	348	.
CM017797.1	13748617	13748796	UUID=435_UGT329A6_v2.intron	NA	.
CM017797.1	13748621	13748794	UUID=436_UGT329A7.intron	NA	.
CM017797.1	13748625	13748796	UUID=434_UGT329A6.intron	NA	.
CM017797.1	13748628	13748792	UUID=431_UGT329A4.intron	NA	.
CM017797.1	13748628	13748792	UUID=437_UGT329B6.intron	NA	.
CM017797.1	13748628	13748792	UUID=439_UGT329B7.intron	NA	.
CM017797.1	13748629	13748796	UUID=432_UGT329A4_v2.intron	NA	.
CM017797.1	13748629	13748796	UUID=438_UGT329B6_v2.intron	NA	.
CM017797.1	13748629	13748796	UUID=440_UGT329B7_v2.intron	NA	.
CM017797.1	13748793	13749013	UUID=431_UGT329A4_exon3	342	.
CM017797.1	13748793	13749013	UUID=437_UGT329B6_exon3	342	.
CM017797.1	13748793	13749013	UUID=439_UGT329B7_exon3	342	.
CM017797.1	13748795	13749011	UUID=436_UGT329A7_exon3	291	.
CM017797.1	13748797	13749030	UUID=432_UGT329A4_v2_exon2	344	.
CM017797.1	13748797	13749013	UUID=434_UGT329A6_exon3	340	.
CM017797.1	13748797	13749030	UUID=435_UGT329A6_v2_exon2	344	.
CM017797.1	13748797	13749030	UUID=438_UGT329B6_v2_exon2	344	.
CM017797.1	13748797	13749030	UUID=440_UGT329B7_v2_exon2	344	.
CM017797.1	13749012	13749207	UUID=436_UGT329A7.intron	NA	.
CM017797.1	13749014	13749208	UUID=431_UGT329A4.intron	NA	.
CM017797.1	13749014	13749208	UUID=434_UGT329A6.intron	NA	.
CM017797.1	13749014	13749208	UUID=437_UGT329B6.intron	NA	.
CM017797.1	13749014	13749208	UUID=439_UGT329B7.intron	NA	.
CM017797.1	13749031	13749113	UUID=432_UGT329A4_v2.intron	NA	.
CM017797.1	13749031	13749113	UUID=435_UGT329A6_v2.intron	NA	.
CM017797.1	13749031	13749113	UUID=438_UGT329B6_v2.intron	NA	.
CM017797.1	13749031	13749113	UUID=440_UGT329B7_v2.intron	NA	.
CM017797.1	13749114	13749430	UUID=432_UGT329A4_v2_exon2	292	.
CM017797.1	13749114	13749430	UUID=435_UGT329A6_v2_exon2	292	.
CM017797.1	13749114	13749430	UUID=438_UGT329B6_v2_exon2	292	.
CM017797.1	13749114	13749430	UUID=440_UGT329B7_v2_exon2	292	.
CM017797.1	13749208	13749429	UUID=433_UGT329A5_exon2	289	.
CM017797.1	13749208	13749429	UUID=436_UGT329A7_exon2	289	.
CM017797.1	13749209	13749429	UUID=431_UGT329A4_exon2	359	.
CM017797.1	13749209	13749429	UUID=434_UGT329A6_exon2	359	.
CM017797.1	13749209	13749429	UUID=437_UGT329B6_exon2	359	.
CM017797.1	13749209	13749429	UUID=439_UGT329B7_exon2	359	.
CM017797.1	13749430	13749554	UUID=431_UGT329A4.intron	NA	.
CM017797.1	13749430	13756494	UUID=433_UGT329A5.intron	NA	.
CM017797.1	13749430	13749554	UUID=434_UGT329A6.intron	NA	.
CM017797.1	13749430	13755629	UUID=436_UGT329A7.intron	NA	.
CM017797.1	13749430	13749548	UUID=437_UGT329B6.intron	NA	.
CM017797.1	13749430	13749548	UUID=439_UGT329B7.intron	NA	.
CM017797.1	13749431	13755632	UUID=432_UGT329A4_v2.intron	NA	.
CM017797.1	13749431	13755632	UUID=435_UGT329A6_v2.intron	NA	.
CM017797.1	13749431	13755632	UUID=438_UGT329B6_v2.intron	NA	.
CM017797.1	13749431	13755632	UUID=440_UGT329B7_v2.intron	NA	.
CM017797.1	13749549	13750299	UUID=437_UGT329B6_exon1	1022	.
CM017797.1	13749549	13750386	UUID=439_UGT329B7_exon1	1066	.
CM017797.1	13749555	13750302	UUID=431_UGT329A4_exon1	1022	.
CM017797.1	13749555	13750360	UUID=434_UGT329A6_exon1	1051	.
CM017797.1	13750300	13755629	UUID=437_UGT329B6.intron	NA	.
CM017797.1	13750303	13755629	UUID=431_UGT329A4.intron	NA	.
CM017797.1	13750361	13755629	UUID=434_UGT329A6.intron	NA	.
CM017797.1	13750387	13755629	UUID=439_UGT329B7.intron	NA	.
CM017797.1	13755630	13755907	UUID=431_UGT329A4_exon4	398	.
CM017797.1	13755630	13755904	UUID=434_UGT329A6_exon4	392	.
CM017797.1	13755630	13755900	UUID=436_UGT329A7_exon4	357	.
CM017797.1	13755630	13755907	UUID=437_UGT329B6_exon4	398	.
CM017797.1	13755630	13755907	UUID=439_UGT329B7_exon4	398	.
CM017797.1	13755633	13755908	UUID=432_UGT329A4_v2_exon3	366	.
CM017797.1	13755633	13755896	UUID=435_UGT329A6_v2_exon3	361	.
CM017797.1	13755633	13755908	UUID=438_UGT329B6_v2_exon3	366	.
CM017797.1	13755633	13755908	UUID=440_UGT329B7_v2_exon3	366	.
CM017797.1	13755897	13756076	UUID=435_UGT329A6_v2.intron	NA	.
CM017797.1	13755901	13756074	UUID=436_UGT329A7.intron	NA	.
CM017797.1	13755905	13756076	UUID=434_UGT329A6.intron	NA	.
CM017797.1	13755908	13756072	UUID=431_UGT329A4.intron	NA	.
CM017797.1	13755908	13756072	UUID=437_UGT329B6.intron	NA	.
CM017797.1	13755908	13756072	UUID=439_UGT329B7.intron	NA	.
CM017797.1	13755909	13756076	UUID=432_UGT329A4_v2.intron	NA	.
CM017797.1	13755909	13756076	UUID=438_UGT329B6_v2.intron	NA	.
CM017797.1	13755909	13756076	UUID=440_UGT329B7_v2.intron	NA	.
CM017797.1	13756073	13756293	UUID=431_UGT329A4_exon3	348	.
CM017797.1	13756073	13756293	UUID=437_UGT329B6_exon3	348	.
CM017797.1	13756073	13756293	UUID=439_UGT329B7_exon3	348	.
CM017797.1	13756075	13756291	UUID=436_UGT329A7_exon3	296	.
CM017797.1	13756077	13756310	UUID=432_UGT329A4_v2_exon2	339	.
CM017797.1	13756077	13756293	UUID=434_UGT329A6_exon3	346	.
CM017797.1	13756077	13756310	UUID=435_UGT329A6_v2_exon2	339	.
CM017797.1	13756077	13756310	UUID=438_UGT329B6_v2_exon2	339	.
CM017797.1	13756077	13756310	UUID=440_UGT329B7_v2_exon2	339	.
CM017797.1	13756292	13756494	UUID=436_UGT329A7.intron	NA	.
CM017797.1	13756294	13756495	UUID=431_UGT329A4.intron	NA	.
CM017797.1	13756294	13756495	UUID=434_UGT329A6.intron	NA	.
CM017797.1	13756294	13756495	UUID=437_UGT329B6.intron	NA	.
CM017797.1	13756294	13756495	UUID=439_UGT329B7.intron	NA	.
CM017797.1	13756311	13756393	UUID=432_UGT329A4_v2.intron	NA	.
CM017797.1	13756311	13756393	UUID=435_UGT329A6_v2.intron	NA	.
CM017797.1	13756311	13756393	UUID=438_UGT329B6_v2.intron	NA	.
CM017797.1	13756311	13756393	UUID=440_UGT329B7_v2.intron	NA	.
CM017797.1	13756394	13756717	UUID=432_UGT329A4_v2_exon2	300	.
CM017797.1	13756394	13756717	UUID=435_UGT329A6_v2_exon2	300	.
CM017797.1	13756394	13756717	UUID=438_UGT329B6_v2_exon2	300	.
CM017797.1	13756394	13756717	UUID=440_UGT329B7_v2_exon2	300	.
CM017797.1	13756495	13756716	UUID=433_UGT329A5_exon2	294	.
CM017797.1	13756495	13756716	UUID=436_UGT329A7_exon2	294	.
CM017797.1	13756496	13756716	UUID=431_UGT329A4_exon2	353	.
CM017797.1	13756496	13756716	UUID=434_UGT329A6_exon2	353	.
CM017797.1	13756496	13756716	UUID=437_UGT329B6_exon2	353	.
CM017797.1	13756496	13756716	UUID=439_UGT329B7_exon2	353	.
CM017797.1	13756717	13756838	UUID=433_UGT329A5.intron	NA	.
CM017797.1	13756717	13756838	UUID=436_UGT329A7.intron	NA	.
CM017797.1	13756718	13756838	UUID=432_UGT329A4_v2.intron	NA	.
CM017797.1	13756718	13756838	UUID=435_UGT329A6_v2.intron	NA	.
CM017797.1	13756718	13756838	UUID=438_UGT329B6_v2.intron	NA	.
CM017797.1	13756839	13757086	UUID=432_UGT329A4_v2_exon1	159	.
CM017797.1	13756839	13757086	UUID=433_UGT329A5_exon1	154	.
CM017797.1	13756839	13757086	UUID=435_UGT329A6_v2_exon1	159	.
CM017797.1	13756839	13757086	UUID=436_UGT329A7_exon1	154	.
CM017797.1	13756839	13757086	UUID=438_UGT329B6_v2_exon1	159	.
CM017797.1	13757087	13777086	UUID=431_UGT329A4, UUID=434_UGT329A6, UUID=436_UGT329A7, UUID=437_UGT329B6, UUID=439_UGT329B7, UUID=432_UGT329A4_v2, UUID=435_UGT329A6_v2, UUID=438_UGT329B6_v2, UUID=440_UGT329B7_v2, UUID=433_UGT329A5_FLANKdown	.	.
CM017797.1	20397593	20417592	UUID=464_UGT344K3_FLANKup	.	.
CM017797.1	20417593	20418412	UUID=464_UGT344K3_exon1	680	.
CM017797.1	20418413	20422319	UUID=464_UGT344K3.intron	NA	.
CM017797.1	20422320	20422791	UUID=464_UGT344K3_exon2	610	.
CM017797.1	20422792	20422944	UUID=464_UGT344K3.intron	NA	.
CM017797.1	20422945	20423228	UUID=464_UGT344K3_exon3	387	.
CM017797.1	20423229	20443228	UUID=464_UGT344K3_FLANKdown	.	.
CM017797.1	22127227	22147226	UUID=9_CYP303A1_FLANKup	.	.
CM017797.1	22147227	22147408	UUID=9_CYP303A1_exon7	292	.
CM017797.1	22147409	22147478	UUID=9_CYP303A1.intron	NA	.
CM017797.1	22147479	22147623	UUID=9_CYP303A1_exon6	241	.
CM017797.1	22147624	22147688	UUID=9_CYP303A1.intron	NA	.
CM017797.1	22147689	22147809	UUID=9_CYP303A1_exon5	185	.
CM017797.1	22147810	22148173	UUID=9_CYP303A1.intron	NA	.
CM017797.1	22148174	22148358	UUID=9_CYP303A1_exon4	315	.
CM017797.1	22148359	22148433	UUID=9_CYP303A1.intron	NA	.
CM017797.1	22148434	22148971	UUID=9_CYP303A1_exon3	850	.
CM017797.1	22148972	22149583	UUID=9_CYP303A1.intron	NA	.
CM017797.1	22149584	22149837	UUID=9_CYP303A1_exon2	414	.
CM017797.1	22149838	22149902	UUID=9_CYP303A1.intron	NA	.
CM017797.1	22149903	22149991	UUID=9_CYP303A1_exon1	154	.
CM017797.1	22149992	22169991	UUID=9_CYP303A1_FLANKdown	.	.
CM017797.1	23956039	23976038	UUID=465_UGT344L6_FLANKup	.	.
CM017797.1	23976039	23976863	UUID=465_UGT344L6_exon1	712	.
CM017797.1	23976864	23977617	UUID=465_UGT344L6.intron	NA	.
CM017797.1	23977618	23977837	UUID=465_UGT344L6_exon2	219	.
CM017797.1	23977838	23986250	UUID=458_UGT344C10, UUID=459_UGT344C6_FLANKup,UUID=465_UGT344L6_FLANKdown	.	.
CM017797.1	23986251	23986832	UUID=458_UGT344C10_exon1	758	.
CM017797.1	23986479	23986832	UUID=459_UGT344C6_exon1	462	.
CM017797.1	23986833	23986896	UUID=458_UGT344C10.intron	NA	.
CM017797.1	23986833	23986896	UUID=459_UGT344C6.intron	NA	.
CM017797.1	23986897	23987117	UUID=458_UGT344C10_exon2	337	.
CM017797.1	23986897	23987117	UUID=459_UGT344C6_exon2	337	.
CM017797.1	23987118	23988597	UUID=458_UGT344C10.intron	NA	.
CM017797.1	23987118	23988597	UUID=459_UGT344C6.intron	NA	.
CM017797.1	23988598	23989285	UUID=458_UGT344C10_exon3	750	.
CM017797.1	23988598	23989285	UUID=459_UGT344C6_exon3	750	.
CM017797.1	23989286	23991301	UUID=458_UGT344C10.intron	NA	.
CM017797.1	23989286	23991301	UUID=459_UGT344C6.intron	NA	.
CM017797.1	23991302	23992119	UUID=458_UGT344C10_exon4	937	.
CM017797.1	23991302	23992119	UUID=459_UGT344C6_exon4	937	.
CM017797.1	23992120	23998332	UUID=467_UGT344N3, UUID=468_UGT344N5, UUID=460_UGT344D1, UUID=461_UGT344D10, UUID=466_UGT344L6_FLANKup,UUID=458_UGT344C10, UUID=459_UGT344C6_FLANKdown	.	.
CM017797.1	23998333	23998600	UUID=467_UGT344N3_exon4	335	.
CM017797.1	23998333	23998600	UUID=468_UGT344N5_exon4	335	.
CM017797.1	23998601	24001468	UUID=467_UGT344N3.intron	NA	.
CM017797.1	23998601	24001468	UUID=468_UGT344N5.intron	NA	.
CM017797.1	23998710	23998861	UUID=460_UGT344D1_exon2	121	.
CM017797.1	23998710	23998861	UUID=461_UGT344D10_exon2	121	.
CM017797.1	23998862	24011177	UUID=460_UGT344D1.intron	NA	.
CM017797.1	23998862	24011177	UUID=461_UGT344D10.intron	NA	.
CM017797.1	24001469	24002289	UUID=467_UGT344N3_exon1	1007	.
CM017797.1	24001469	24002289	UUID=468_UGT344N5_exon1	1007	.
CM017797.1	24002290	24010810	UUID=467_UGT344N3.intron	NA	.
CM017797.1	24002290	24010810	UUID=468_UGT344N5.intron	NA	.
CM017797.1	24007584	24007747	UUID=466_UGT344L6_exon3	237	.
CM017797.1	24007748	24007864	UUID=466_UGT344L6.intron	NA	.
CM017797.1	24007865	24008138	UUID=466_UGT344L6_exon4	313	.
CM017797.1	24010811	24011080	UUID=467_UGT344N3_exon4	326	.
CM017797.1	24010811	24011080	UUID=468_UGT344N5_exon4	326	.
CM017797.1	24011081	24011402	UUID=467_UGT344N3.intron	NA	.
CM017797.1	24011081	24011402	UUID=468_UGT344N5.intron	NA	.
CM017797.1	24011178	24011473	UUID=460_UGT344D1_exon2	145	.
CM017797.1	24011178	24011473	UUID=461_UGT344D10_exon2	145	.
CM017797.1	24011403	24011620	UUID=467_UGT344N3_exon2	305	.
CM017797.1	24011403	24011620	UUID=468_UGT344N5_exon2	305	.
CM017797.1	24011621	24012504	UUID=467_UGT344N3.intron	NA	.
CM017797.1	24011621	24012504	UUID=468_UGT344N5.intron	NA	.
CM017797.1	24012505	24013324	UUID=467_UGT344N3_exon1	822	.
CM017797.1	24012505	24013324	UUID=468_UGT344N5_exon1	822	.
CM017797.1	24013325	24019645	UUID=462_UGT344F4, UUID=463_UGT344F5_FLANKup,UUID=467_UGT344N3, UUID=468_UGT344N5, UUID=460_UGT344D1, UUID=461_UGT344D10, UUID=466_UGT344L6_FLANKdown	.	.
CM017797.1	24019646	24019860	UUID=462_UGT344F4_exon4	287	.
CM017797.1	24019646	24019860	UUID=463_UGT344F5_exon4	287	.
CM017797.1	24019861	24019973	UUID=462_UGT344F4.intron	NA	.
CM017797.1	24019861	24019973	UUID=463_UGT344F5.intron	NA	.
CM017797.1	24019974	24020170	UUID=462_UGT344F4_exon3	281	.
CM017797.1	24019974	24020170	UUID=463_UGT344F5_exon3	281	.
CM017797.1	24020171	24020238	UUID=462_UGT344F4.intron	NA	.
CM017797.1	24020171	24020238	UUID=463_UGT344F5.intron	NA	.
CM017797.1	24020239	24020457	UUID=462_UGT344F4_exon2	350	.
CM017797.1	24020239	24020454	UUID=463_UGT344F5_exon2	344	.
CM017797.1	24020455	24023110	UUID=463_UGT344F5.intron	NA	.
CM017797.1	24020458	24039935	UUID=462_UGT344F4.intron	NA	.
CM017797.1	24023111	24023949	UUID=463_UGT344F5_exon1	970	.
CM017797.1	24039936	24040739	UUID=462_UGT344F4_exon1	992	.
CM017797.1	24040740	24060739	UUID=462_UGT344F4, UUID=463_UGT344F5_FLANKdown	.	.
CM017797.1	24124979	24144978	UUID=427_gst_g525.t1_FLANKup	.	.
CM017797.1	24144979	24145159	UUID=427_gst_g525.t1.exon5	302	.
CM017797.1	24145160	24145537	UUID=427_gst_g525.t1.intron	NA	.
CM017797.1	24145538	24145592	UUID=427_gst_g525.t1.exon5	97.1	.
CM017797.1	24145593	24165592	UUID=427_gst_g525.t1_FLANKdown	.	.
CM017797.1	25615909	25635908	UUID=21_CYP6CY36_FLANKup	.	.
CM017797.1	25635909	25636090	UUID=21_CYP6CY36_exon4	237	.
CM017797.1	25636091	25637699	UUID=21_CYP6CY36.intron	NA	.
CM017797.1	25637700	25637954	UUID=21_CYP6CY36_exon3	344	.
CM017797.1	25637955	25640892	UUID=21_CYP6CY36.intron	NA	.
CM017797.1	25640893	25641746	UUID=21_CYP6CY36_exon1	1118	.
CM017797.1	25641747	25661746	UUID=21_CYP6CY36_FLANKdown	.	.
CM017797.1	25825746	25845745	UUID=4_abc_g9498.t1_FLANKup	.	.
CM017797.1	25845746	25847298	UUID=4_abc_g9498.t1.exon1	2126	.
CM017797.1	25847299	25849019	UUID=4_abc_g9498.t1.intron	NA	.
CM017797.1	25849020	25849223	UUID=4_abc_g9498.t1.exon2	289	.
CM017797.1	25849224	25850253	UUID=4_abc_g9498.t1.intron	NA	.
CM017797.1	25850254	25850420	UUID=4_abc_g9498.t1.exon4	276	.
CM017797.1	25850421	25850820	UUID=4_abc_g9498.t1.intron	NA	.
CM017797.1	25850821	25850921	UUID=4_abc_g9498.t1.exon5	148	.
CM017797.1	25850922	25850978	UUID=4_abc_g9498.t1.intron	NA	.
CM017797.1	25850979	25851155	UUID=4_abc_g9498.t1.exon6	289	.
CM017797.1	25851156	25851806	UUID=4_abc_g9498.t1.intron	NA	.
CM017797.1	25851807	25851964	UUID=4_abc_g9498.t1.exon8	248	.
CM017797.1	25851965	25855099	UUID=4_abc_g9498.t1.intron	NA	.
CM017797.1	25855100	25855228	UUID=4_abc_g9498.t1.exon10	189	.
CM017797.1	25855229	25855472	UUID=4_abc_g9498.t1.intron	NA	.
CM017797.1	25855473	25855748	UUID=4_abc_g9498.t1.exon11	355	.
CM017797.1	25855749	25857078	UUID=4_abc_g9498.t1.intron	NA	.
CM017797.1	25857079	25857750	UUID=4_abc_g9498.t1.exon12	363	.
CM017797.1	25857751	25877750	UUID=4_abc_g9498.t1_FLANKdown	.	.
CM017797.1	26084741	26104740	UUID=448_UGT343A15, UUID=449_UGT343A16, UUID=451_UGT343A5, UUID=445_UGT343A10_FLANKup	.	.
CM017797.1	26104741	26104976	UUID=448_UGT343A15_exon1	309	.
CM017797.1	26104741	26104973	UUID=449_UGT343A16_exon1	303	.
CM017797.1	26104741	26104976	UUID=451_UGT343A5_exon1	309	.
CM017797.1	26104974	26105553	UUID=449_UGT343A16.intron	NA	.
CM017797.1	26104977	26105591	UUID=448_UGT343A15.intron	NA	.
CM017797.1	26104977	26105591	UUID=451_UGT343A5.intron	NA	.
CM017797.1	26105554	26106179	UUID=449_UGT343A16_exon2	893	.
CM017797.1	26105592	26106179	UUID=448_UGT343A15_exon2	870	.
CM017797.1	26105592	26106179	UUID=451_UGT343A5_exon2	870	.
CM017797.1	26105602	26106179	UUID=445_UGT343A10_exon1	852	.
CM017797.1	26106180	26106868	UUID=445_UGT343A10.intron	NA	.
CM017797.1	26106180	26106868	UUID=448_UGT343A15.intron	NA	.
CM017797.1	26106180	26106868	UUID=449_UGT343A16.intron	NA	.
CM017797.1	26106180	26106868	UUID=451_UGT343A5.intron	NA	.
CM017797.1	26106869	26107098	UUID=445_UGT343A10_exon2	331	.
CM017797.1	26106869	26107098	UUID=448_UGT343A15_exon3	331	.
CM017797.1	26106869	26107098	UUID=449_UGT343A16_exon3	331	.
CM017797.1	26106869	26107098	UUID=451_UGT343A5_exon3	331	.
CM017797.1	26107099	26107205	UUID=445_UGT343A10.intron	NA	.
CM017797.1	26107099	26107205	UUID=448_UGT343A15.intron	NA	.
CM017797.1	26107099	26107205	UUID=449_UGT343A16.intron	NA	.
CM017797.1	26107099	26107205	UUID=451_UGT343A5.intron	NA	.
CM017797.1	26107206	26107429	UUID=445_UGT343A10_exon3	348	.
CM017797.1	26107206	26107429	UUID=448_UGT343A15_exon4	348	.
CM017797.1	26107206	26107429	UUID=449_UGT343A16_exon4	348	.
CM017797.1	26107206	26107429	UUID=451_UGT343A5_exon4	348	.
CM017797.1	26107430	26107514	UUID=445_UGT343A10.intron	NA	.
CM017797.1	26107430	26107514	UUID=448_UGT343A15.intron	NA	.
CM017797.1	26107430	26107514	UUID=449_UGT343A16.intron	NA	.
CM017797.1	26107430	26107514	UUID=451_UGT343A5.intron	NA	.
CM017797.1	26107515	26107758	UUID=445_UGT343A10_exon4	346	.
CM017797.1	26107515	26107758	UUID=448_UGT343A15_exon5	346	.
CM017797.1	26107515	26107758	UUID=449_UGT343A16_exon5	346	.
CM017797.1	26107515	26107758	UUID=451_UGT343A5_exon5	346	.
CM017797.1	26107759	26127758	UUID=448_UGT343A15, UUID=449_UGT343A16, UUID=451_UGT343A5, UUID=445_UGT343A10_FLANKdown	.	.
CM017797.1	27399363	27419362	UUID=428_gst_g525.t1_FLANKup	.	.
CM017797.1	27419363	27419543	UUID=428_gst_g525.t1.exon5	313	.
CM017797.1	27419544	27420010	UUID=428_gst_g525.t1.intron	NA	.
CM017797.1	27420011	27420063	UUID=428_gst_g525.t1.exon5	93.5	.
CM017797.1	27420064	27440063	UUID=428_gst_g525.t1_FLANKdown	.	.
CM017797.1	31303582	31323581	UUID=8_CYP302A1_FLANKup	.	.
CM017797.1	31323582	31323945	UUID=8_CYP302A1_exon1	479	.
CM017797.1	31323946	31325380	UUID=8_CYP302A1.intron	NA	.
CM017797.1	31325381	31325561	UUID=8_CYP302A1_exon2	241	.
CM017797.1	31325562	31325679	UUID=8_CYP302A1.intron	NA	.
CM017797.1	31325680	31325883	UUID=8_CYP302A1_exon3	278	.
CM017797.1	31325884	31326062	UUID=8_CYP302A1.intron	NA	.
CM017797.1	31326063	31326216	UUID=8_CYP302A1_exon4	257	.
CM017797.1	31326217	31327520	UUID=8_CYP302A1.intron	NA	.
CM017797.1	31327521	31327769	UUID=8_CYP302A1_exon5	316	.
CM017797.1	31327770	31328468	UUID=8_CYP302A1.intron	NA	.
CM017797.1	31328469	31328672	UUID=8_CYP302A1_exon6	272	.
CM017797.1	31328673	31328781	UUID=8_CYP302A1.intron	NA	.
CM017797.1	31328782	31328891	UUID=8_CYP302A1_exon7	171	.
CM017797.1	31328892	31348891	UUID=8_CYP302A1_FLANKdown	.	.
CM017797.1	32196117	32216116	UUID=14_CYP4CH1_FLANKup	.	.
CM017797.1	32216117	32216308	UUID=14_CYP4CH1_exon2	294	.
CM017797.1	32216309	32216496	UUID=14_CYP4CH1.intron	NA	.
CM017797.1	32216497	32216745	UUID=14_CYP4CH1_exon3	361	.
CM017797.1	32216746	32216814	UUID=14_CYP4CH1.intron	NA	.
CM017797.1	32216815	32217106	UUID=14_CYP4CH1_exon4	424	.
CM017797.1	32217107	32217872	UUID=14_CYP4CH1.intron	NA	.
CM017797.1	32217873	32218065	UUID=14_CYP4CH1_exon6	291	.
CM017797.1	32218066	32218132	UUID=14_CYP4CH1.intron	NA	.
CM017797.1	32218133	32218395	UUID=14_CYP4CH1_exon7	398	.
CM017797.1	32218396	32238395	UUID=14_CYP4CH1_FLANKdown	.	.
CM017797.1	32246216	32266215	UUID=421_est_g7616.t1_FLANKup	.	.
CM017797.1	32266216	32267554	UUID=421_est_g7616.t1.exon1	2080	.
CM017797.1	32267555	32267651	UUID=421_est_g7616.t1.intron	NA	.
CM017797.1	32267652	32267827	UUID=421_est_g7616.t1.exon2	320	.
CM017797.1	32267828	32269495	UUID=421_est_g7616.t1.intron	NA	.
CM017797.1	32269496	32270825	UUID=421_est_g7616.t1.exon3	2130	.
CM017797.1	32270826	32270892	UUID=421_est_g7616.t1.intron	NA	.
CM017797.1	32270893	32271080	UUID=421_est_g7616.t1.exon4	320	.
CM017797.1	32271081	32271142	UUID=421_est_g7616.t1.intron	NA	.
CM017797.1	32271143	32271374	UUID=421_est_g7616.t1.exon5	385	.
CM017797.1	32271375	32291374	UUID=421_est_g7616.t1_FLANKdown	.	.
CM017797.1	40224686	40244685	UUID=12_CYP307C1_FLANKup	.	.
CM017797.1	40244686	40245897	UUID=12_CYP307C1_exon3	1683	.
CM017797.1	40245898	40246028	UUID=12_CYP307C1.intron	NA	.
CM017797.1	40246029	40246392	UUID=12_CYP307C1_exon2	529	.
CM017797.1	40246393	40246554	UUID=12_CYP307C1.intron	NA	.
CM017797.1	40246555	40246678	UUID=12_CYP307C1_exon1	180	.
CM017797.1	40246679	40266678	UUID=12_CYP307C1_FLANKdown	.	.
CM017797.1	40495565	40515564	UUID=11_CYP307A2_FLANKup	.	.
CM017797.1	40515565	40515991	UUID=11_CYP307A2_exon1	418	.
CM017797.1	40515992	40523962	UUID=11_CYP307A2.intron	NA	.
CM017797.1	40523963	40524803	UUID=11_CYP307A2_exon2	867	.
CM017797.1	40524804	40526427	UUID=11_CYP307A2.intron	NA	.
CM017797.1	40526428	40526775	UUID=11_CYP307A2_exon3	488	.
CM017797.1	40526776	40546775	UUID=11_CYP307A2_FLANKdown	.	.
CM017797.1	41134637	41154636	UUID=31_CYP6DC1_FLANKup	.	.
CM017797.1	41154637	41154803	UUID=31_CYP6DC1_exon1	237	.
CM017797.1	41154804	41154874	UUID=31_CYP6DC1.intron	NA	.
CM017797.1	41154875	41155127	UUID=31_CYP6DC1_exon2	368	.
CM017797.1	41155128	41155194	UUID=31_CYP6DC1.intron	NA	.
CM017797.1	41155195	41155423	UUID=31_CYP6DC1_exon3	363	.
CM017797.1	41155424	41155967	UUID=31_CYP6DC1.intron	NA	.
CM017797.1	41155968	41156357	UUID=31_CYP6DC1_exon4	577	.
CM017797.1	41156358	41156483	UUID=31_CYP6DC1.intron	NA	.
CM017797.1	41156484	41157013	UUID=31_CYP6DC1_exon5	780	.
CM017797.1	41157014	41177013	UUID=31_CYP6DC1_FLANKdown	.	.
CM017797.1	42101978	42121977	UUID=470_UGT349A3_v2_FLANKup	.	.
CM017797.1	42121978	42122213	UUID=470_UGT349A3_v2_exon5	342	.
CM017797.1	42122214	42122549	UUID=470_UGT349A3_v2.intron	NA	.
CM017797.1	42122550	42122771	UUID=470_UGT349A3_v2_exon4	278	.
CM017797.1	42122772	42123581	UUID=470_UGT349A3_v2.intron	NA	.
CM017797.1	42123582	42123802	UUID=470_UGT349A3_v2_exon3	342	.
CM017797.1	42123803	42124773	UUID=470_UGT349A3_v2.intron	NA	.
CM017797.1	42124774	42125198	UUID=470_UGT349A3_v2_exon2	641	.
CM017797.1	42125199	42126612	UUID=470_UGT349A3_v2.intron	NA	.
CM017797.1	42126613	42127006	UUID=470_UGT349A3_v2_exon1	584	.
CM017797.1	42127007	42135368	UUID=442_UGT342B3_FLANKup,UUID=470_UGT349A3_v2_FLANKdown	.	.
CM017797.1	42135369	42135589	UUID=442_UGT342B3_exon5	331	.
CM017797.1	42135590	42135647	UUID=442_UGT342B3.intron	NA	.
CM017797.1	42135648	42135847	UUID=442_UGT342B3_exon4	303	.
CM017797.1	42135848	42136260	UUID=442_UGT342B3.intron	NA	.
CM017797.1	42136261	42136587	UUID=442_UGT342B3_exon3	438	.
CM017797.1	42136588	42136699	UUID=442_UGT342B3.intron	NA	.
CM017797.1	42136700	42136965	UUID=442_UGT342B3_exon2	370	.
CM017797.1	42136966	42143933	UUID=441_UGT342A4_FLANKup,UUID=442_UGT342B3_FLANKdown	.	.
CM017797.1	42143934	42144208	UUID=441_UGT342A4_exon5	375	.
CM017797.1	42144209	42145232	UUID=441_UGT342A4.intron	NA	.
CM017797.1	42145233	42145467	UUID=441_UGT342A4_exon4	390	.
CM017797.1	42145468	42146561	UUID=441_UGT342A4.intron	NA	.
CM017797.1	42146562	42147001	UUID=441_UGT342A4_exon2	614	.
CM017797.1	42147002	42147855	UUID=441_UGT342A4.intron	NA	.
CM017797.1	42147856	42148226	UUID=441_UGT342A4_exon1	516	.
CM017797.1	42148227	42159981	UUID=469_UGT345A3_FLANKup,UUID=441_UGT342A4_FLANKdown	.	.
CM017797.1	42159982	42160794	UUID=469_UGT345A3_exon1	909	.
CM017797.1	42160795	42161737	UUID=469_UGT345A3.intron	NA	.
CM017797.1	42161738	42161976	UUID=469_UGT345A3_exon2	320	.
CM017797.1	42161977	42172403	UUID=443_UGT342C3, UUID=444_UGT342C4_FLANKup,UUID=469_UGT345A3_FLANKdown	.	.
CM017797.1	42172404	42172669	UUID=443_UGT342C3_exon1	339	.
CM017797.1	42172404	42172669	UUID=444_UGT342C4_exon1	339	.
CM017797.1	42172670	42175019	UUID=443_UGT342C3.intron	NA	.
CM017797.1	42172670	42175019	UUID=444_UGT342C4.intron	NA	.
CM017797.1	42175020	42175574	UUID=443_UGT342C3_exon2	793	.
CM017797.1	42175020	42175574	UUID=444_UGT342C4_exon2	793	.
CM017797.1	42175575	42177546	UUID=443_UGT342C3.intron	NA	.
CM017797.1	42175575	42177546	UUID=444_UGT342C4.intron	NA	.
CM017797.1	42177547	42177764	UUID=443_UGT342C3_exon3	348	.
CM017797.1	42177547	42177764	UUID=444_UGT342C4_exon3	348	.
CM017797.1	42177765	42179375	UUID=443_UGT342C3.intron	NA	.
CM017797.1	42177765	42179375	UUID=444_UGT342C4.intron	NA	.
CM017797.1	42179376	42179601	UUID=443_UGT342C3_exon4	340	.
CM017797.1	42179376	42179601	UUID=444_UGT342C4_exon4	340	.
CM017797.1	42179602	42181380	UUID=443_UGT342C3.intron	NA	.
CM017797.1	42179602	42181380	UUID=444_UGT342C4.intron	NA	.
CM017797.1	42181381	42181627	UUID=443_UGT342C3_exon5	307	.
CM017797.1	42181381	42181627	UUID=444_UGT342C4_exon5	307	.
CM017797.1	42181628	42201627	UUID=443_UGT342C3, UUID=444_UGT342C4_FLANKdown	.	.
CM017797.1	49958348	49978347	UUID=2_abc_g22514.t1_FLANKup	.	.
CM017797.1	49978348	49979604	UUID=2_abc_g22514.t1.exon16	1173	.
CM017797.1	49979605	49980009	UUID=2_abc_g22514.t1.intron	NA	.
CM017797.1	49980010	49980186	UUID=2_abc_g22514.t1.exon14	272	.
CM017797.1	49980187	49980278	UUID=2_abc_g22514.t1.intron	NA	.
CM017797.1	49980279	49980365	UUID=2_abc_g22514.t1.exon13	128	.
CM017797.1	49980366	49980997	UUID=2_abc_g22514.t1.intron	NA	.
CM017797.1	49980998	49981172	UUID=2_abc_g22514.t1.exon10	285	.
CM017797.1	49981173	49981440	UUID=2_abc_g22514.t1.intron	NA	.
CM017797.1	49981441	49981642	UUID=2_abc_g22514.t1.exon9	274	.
CM017797.1	49981643	49983078	UUID=2_abc_g22514.t1.intron	NA	.
CM017797.1	49983079	49983347	UUID=2_abc_g22514.t1.exon8	387	.
CM017797.1	49983348	49983450	UUID=2_abc_g22514.t1.intron	NA	.
CM017797.1	49983451	49983627	UUID=2_abc_g22514.t1.exon7	278	.
CM017797.1	49983628	49984360	UUID=2_abc_g22514.t1.intron	NA	.
CM017797.1	49984361	49984454	UUID=2_abc_g22514.t1.exon6	163	.
CM017797.1	49984455	49984514	UUID=2_abc_g22514.t1.intron	NA	.
CM017797.1	49984515	49984622	UUID=2_abc_g22514.t1.exon5	167	.
CM017797.1	49984623	49984709	UUID=2_abc_g22514.t1.intron	NA	.
CM017797.1	49984710	49984864	UUID=2_abc_g22514.t1.exon4	226	.
CM017797.1	49984865	49984932	UUID=2_abc_g22514.t1.intron	NA	.
CM017797.1	49984933	49985092	UUID=2_abc_g22514.t1.exon3	257	.
CM017797.1	49985093	49985696	UUID=2_abc_g22514.t1.intron	NA	.
CM017797.1	49985697	49985883	UUID=2_abc_g22514.t1.exon2	324	.
CM017797.1	49985884	50000834	UUID=2_abc_g22514.t1.intron	NA	.
CM017797.1	50000835	50001244	UUID=2_abc_g22514.t1.exon1	243	.
CM017797.1	50001245	50021244	UUID=2_abc_g22514.t1_FLANKdown	.	.
CM017797.1	50633805	50653804	UUID=429_gst_g525.t1_FLANKup	.	.
CM017797.1	50653805	50653983	UUID=429_gst_g525.t1.exon5	309	.
CM017797.1	50653984	50654215	UUID=429_gst_g525.t1.intron	NA	.
CM017797.1	50654216	50654268	UUID=429_gst_g525.t1.exon5	93.5	.
CM017797.1	50654269	50674268	UUID=429_gst_g525.t1_FLANKdown	.	.
CM017797.1	54643064	54663063	UUID=5_CYP18A1_FLANKup	.	.
CM017797.1	54663064	54663421	UUID=5_CYP18A1_exon1	597	.
CM017797.1	54663422	54664147	UUID=5_CYP18A1.intron	NA	.
CM017797.1	54664148	54664272	UUID=5_CYP18A1_exon2	198	.
CM017797.1	54664273	54664495	UUID=5_CYP18A1.intron	NA	.
CM017797.1	54664496	54665193	UUID=5_CYP18A1_exon3	985	.
CM017797.1	54665194	54665289	UUID=5_CYP18A1.intron	NA	.
CM017797.1	54665290	54665471	UUID=5_CYP18A1_exon4	298	.
CM017797.1	54665472	54665617	UUID=5_CYP18A1.intron	NA	.
CM017797.1	54665618	54665800	UUID=5_CYP18A1_exon5	289	.
CM017797.1	54665801	54671788	UUID=10_CYP306A1_FLANKup,UUID=5_CYP18A1_FLANKdown	.	.
CM017797.1	54671789	54672122	UUID=10_CYP306A1_exon5	429	.
CM017797.1	54672123	54672777	UUID=10_CYP306A1.intron	NA	.
CM017797.1	54672778	54673067	UUID=10_CYP306A1_exon4	392	.
CM017797.1	54673068	54673168	UUID=10_CYP306A1.intron	NA	.
CM017797.1	54673169	54673369	UUID=10_CYP306A1_exon3	294	.
CM017797.1	54673370	54673474	UUID=10_CYP306A1.intron	NA	.
CM017797.1	54673475	54673619	UUID=10_CYP306A1_exon2	202	.
CM017797.1	54673620	54673756	UUID=10_CYP306A1.intron	NA	.
CM017797.1	54673757	54674070	UUID=10_CYP306A1_exon1	464	.
CM017797.1	54674071	54694070	UUID=10_CYP306A1_FLANKdown	.	.
CM017797.1	57801552	57821551	UUID=1_abc_g22138.t1_FLANKup	.	.
CM017797.1	57821552	57821663	UUID=1_abc_g22138.t1.exon15	169	.
CM017797.1	57821664	57826174	UUID=1_abc_g22138.t1.intron	NA	.
CM017797.1	57826175	57826349	UUID=1_abc_g22138.t1.exon14	263	.
CM017797.1	57826350	57827985	UUID=1_abc_g22138.t1.intron	NA	.
CM017797.1	57827986	57828140	UUID=1_abc_g22138.t1.exon12	276	.
CM017797.1	57828141	57828606	UUID=1_abc_g22138.t1.intron	NA	.
CM017797.1	57828607	57828700	UUID=1_abc_g22138.t1.exon10	152	.
CM017797.1	57828701	57829402	UUID=1_abc_g22138.t1.intron	NA	.
CM017797.1	57829403	57829555	UUID=1_abc_g22138.t1.exon9	255	.
CM017797.1	57829556	57829626	UUID=1_abc_g22138.t1.intron	NA	.
CM017797.1	57829627	57829754	UUID=1_abc_g22138.t1.exon8	204	.
CM017797.1	57829755	57830031	UUID=1_abc_g22138.t1.intron	NA	.
CM017797.1	57830032	57830248	UUID=1_abc_g22138.t1.exon7	340	.
CM017797.1	57830249	57830352	UUID=1_abc_g22138.t1.intron	NA	.
CM017797.1	57830353	57830530	UUID=1_abc_g22138.t1.exon6	285	.
CM017797.1	57830531	57832062	UUID=1_abc_g22138.t1.intron	NA	.
CM017797.1	57832063	57832176	UUID=1_abc_g22138.t1.exon5	167	.
CM017797.1	57832177	57832247	UUID=1_abc_g22138.t1.intron	NA	.
CM017797.1	57832248	57832315	UUID=1_abc_g22138.t1.exon4	110	.
CM017797.1	57832316	57832536	UUID=1_abc_g22138.t1.intron	NA	.
CM017797.1	57832537	57832622	UUID=1_abc_g22138.t1.exon3	148	.
CM017797.1	57832623	57832728	UUID=1_abc_g22138.t1.intron	NA	.
CM017797.1	57832729	57832905	UUID=1_abc_g22138.t1.exon2	278	.
CM017797.1	57832906	57833062	UUID=1_abc_g22138.t1.intron	NA	.
CM017797.1	57833063	57833640	UUID=1_abc_g22138.t1.exon1	697	.
CM017797.1	57833641	57853640	UUID=1_abc_g22138.t1_FLANKdown	.	.
CM017797.1	58198515	58218514	UUID=430_gst_g525.t1_FLANKup	.	.
CM017797.1	58218515	58218710	UUID=430_gst_g525.t1.exon5	322	.
CM017797.1	58218711	58219176	UUID=430_gst_g525.t1.intron	NA	.
CM017797.1	58219177	58219229	UUID=430_gst_g525.t1.exon5	93.5	.
CM017797.1	58219230	58239229	UUID=430_gst_g525.t1_FLANKdown	.	.
CM017797.1	62129648	62149647	UUID=17_CYP4CJ12, UUID=18_CYP4CJ4, UUID=16_CYP4CJ11_FLANKup	.	.
CM017797.1	62149648	62149805	UUID=17_CYP4CJ12_exon11	220	.
CM017797.1	62149648	62149816	UUID=18_CYP4CJ4_exon11	274	.
CM017797.1	62149806	62151592	UUID=17_CYP4CJ12.intron	NA	.
CM017797.1	62149817	62150458	UUID=18_CYP4CJ4.intron	NA	.
CM017797.1	62150459	62150638	UUID=18_CYP4CJ4_exon10	289	.
CM017797.1	62150639	62151372	UUID=18_CYP4CJ4.intron	NA	.
CM017797.1	62151373	62151543	UUID=18_CYP4CJ4_exon9	250	.
CM017797.1	62151544	62151592	UUID=18_CYP4CJ4.intron	NA	.
CM017797.1	62151593	62151778	UUID=17_CYP4CJ12_exon8	239	.
CM017797.1	62151593	62151775	UUID=18_CYP4CJ4_exon8	217	.
CM017797.1	62151776	62151960	UUID=18_CYP4CJ4.intron	NA	.
CM017797.1	62151779	62151939	UUID=17_CYP4CJ12.intron	NA	.
CM017797.1	62151940	62152008	UUID=17_CYP4CJ12_exon7	84.2	.
CM017797.1	62151961	62152008	UUID=18_CYP4CJ4_exon7	78.7	.
CM017797.1	62152009	62152265	UUID=17_CYP4CJ12.intron	NA	.
CM017797.1	62152009	62152265	UUID=18_CYP4CJ4.intron	NA	.
CM017797.1	62152266	62152395	UUID=17_CYP4CJ12_exon6	202	.
CM017797.1	62152266	62152396	UUID=18_CYP4CJ4_exon6	215	.
CM017797.1	62152396	62159505	UUID=17_CYP4CJ12.intron	NA	.
CM017797.1	62152397	62154756	UUID=18_CYP4CJ4.intron	NA	.
CM017797.1	62154757	62154950	UUID=18_CYP4CJ4_exon4	276	.
CM017797.1	62154951	62155041	UUID=18_CYP4CJ4.intron	NA	.
CM017797.1	62155042	62155133	UUID=18_CYP4CJ4_exon3	148	.
CM017797.1	62155134	62159505	UUID=18_CYP4CJ4.intron	NA	.
CM017797.1	62159506	62159691	UUID=17_CYP4CJ12_exon1	228	.
CM017797.1	62159506	62159691	UUID=18_CYP4CJ4_exon1	239	.
CM017797.1	62159692	62163680	UUID=17_CYP4CJ12.intron	NA	.
CM017797.1	62159692	62163680	UUID=18_CYP4CJ4.intron	NA	.
CM017797.1	62163681	62163838	UUID=17_CYP4CJ12_exon11	254	.
CM017797.1	62163681	62163845	UUID=18_CYP4CJ4_exon11	228	.
CM017797.1	62163839	62163913	UUID=17_CYP4CJ12.intron	NA	.
CM017797.1	62163846	62164725	UUID=18_CYP4CJ4.intron	NA	.
CM017797.1	62163914	62164096	UUID=17_CYP4CJ12_exon10	261	.
CM017797.1	62164097	62164725	UUID=17_CYP4CJ12.intron	NA	.
CM017797.1	62164726	62164911	UUID=17_CYP4CJ12_exon8	272	.
CM017797.1	62164726	62164908	UUID=18_CYP4CJ4_exon8	206	.
CM017797.1	62164909	62165093	UUID=18_CYP4CJ4.intron	NA	.
CM017797.1	62164912	62165072	UUID=17_CYP4CJ12.intron	NA	.
CM017797.1	62165073	62165141	UUID=17_CYP4CJ12_exon7	89.8	.
CM017797.1	62165094	62165141	UUID=18_CYP4CJ4_exon7	78.7	.
CM017797.1	62165142	62166593	UUID=17_CYP4CJ12.intron	NA	.
CM017797.1	62165142	62169685	UUID=18_CYP4CJ4.intron	NA	.
CM017797.1	62166594	62166663	UUID=17_CYP4CJ12_exon5	102	.
CM017797.1	62166664	62167258	UUID=17_CYP4CJ12.intron	NA	.
CM017797.1	62167259	62167445	UUID=16_CYP4CJ11_exon4	104	.
CM017797.1	62167259	62167452	UUID=17_CYP4CJ12_exon4	254	.
CM017797.1	62167446	62173700	UUID=16_CYP4CJ11.intron	NA	.
CM017797.1	62167453	62167540	UUID=17_CYP4CJ12.intron	NA	.
CM017797.1	62167541	62167632	UUID=17_CYP4CJ12_exon3	115	.
CM017797.1	62167633	62169685	UUID=17_CYP4CJ12.intron	NA	.
CM017797.1	62169686	62169871	UUID=17_CYP4CJ12_exon1	250	.
CM017797.1	62169686	62169871	UUID=18_CYP4CJ4_exon1	228	.
CM017797.1	62173701	62173858	UUID=16_CYP4CJ11_exon11	226	.
CM017797.1	62173859	62174043	UUID=16_CYP4CJ11.intron	NA	.
CM017797.1	62174044	62174219	UUID=16_CYP4CJ11_exon10	248	.
CM017797.1	62174220	62174719	UUID=16_CYP4CJ11.intron	NA	.
CM017797.1	62174720	62174902	UUID=16_CYP4CJ11_exon8	272	.
CM017797.1	62174903	62175451	UUID=16_CYP4CJ11.intron	NA	.
CM017797.1	62175452	62175584	UUID=16_CYP4CJ11_exon6	224	.
CM017797.1	62175585	62177331	UUID=16_CYP4CJ11.intron	NA	.
CM017797.1	62177332	62177521	UUID=16_CYP4CJ11_exon4	291	.
CM017797.1	62177522	62177643	UUID=16_CYP4CJ11.intron	NA	.
CM017797.1	62177644	62177732	UUID=16_CYP4CJ11_exon3	143	.
CM017797.1	62177733	62179003	UUID=16_CYP4CJ11.intron	NA	.
CM017797.1	62179004	62179111	UUID=16_CYP4CJ11_exon2	172	.
CM017797.1	62179112	62191602	UUID=15_CYP4CJ1_FLANKup,UUID=17_CYP4CJ12, UUID=18_CYP4CJ4, UUID=16_CYP4CJ11_FLANKdown	.	.
CM017797.1	62191603	62191762	UUID=15_CYP4CJ1_exon11	213	.
CM017797.1	62191763	62193984	UUID=15_CYP4CJ1.intron	NA	.
CM017797.1	62193985	62194165	UUID=15_CYP4CJ1_exon10	296	.
CM017797.1	62194166	62194288	UUID=15_CYP4CJ1.intron	NA	.
CM017797.1	62194289	62194459	UUID=15_CYP4CJ1_exon9	289	.
CM017797.1	62194460	62195328	UUID=15_CYP4CJ1.intron	NA	.
CM017797.1	62195329	62195510	UUID=15_CYP4CJ1_exon8	270	.
CM017797.1	62195511	62196228	UUID=15_CYP4CJ1.intron	NA	.
CM017797.1	62196229	62196414	UUID=15_CYP4CJ1_exon4	261	.
CM017797.1	62196415	62197815	UUID=15_CYP4CJ1.intron	NA	.
CM017797.1	62197816	62197913	UUID=15_CYP4CJ1_exon3	143	.
CM017797.1	62197914	62200093	UUID=15_CYP4CJ1.intron	NA	.
CM017797.1	62200094	62200306	UUID=15_CYP4CJ1_exon1	267	.
CM017797.1	62200307	62220306	UUID=15_CYP4CJ1_FLANKdown	.	.
CM017797.1	67141600	67161599	UUID=424_gst_g22556.t1_FLANKup	.	.
CM017797.1	67161600	67161741	UUID=424_gst_g22556.t1.exon2	230	.
CM017797.1	67161742	67164605	UUID=424_gst_g22556.t1.intron	NA	.
CM017797.1	67164606	67164764	UUID=424_gst_g22556.t1.exon5	233	.
CM017797.1	67164765	67172798	UUID=424_gst_g22556.t1.intron	NA	.
CM017797.1	67172799	67172940	UUID=424_gst_g22556.t1.exon5	124	.
CM017797.1	67172941	67192940	UUID=424_gst_g22556.t1_FLANKdown	.	.
CM017797.1	67201118	67221117	UUID=425_gst_g22561.t1_FLANKup	.	.
CM017797.1	67221118	67221276	UUID=425_gst_g22561.t1.exon2	244	.
CM017797.1	67221277	67225361	UUID=425_gst_g22561.t1.intron	NA	.
CM017797.1	67225362	67225521	UUID=425_gst_g22561.t1.exon3	219	.
CM017797.1	67225522	67226988	UUID=425_gst_g22561.t1.intron	NA	.
CM017797.1	67226989	67227046	UUID=425_gst_g22561.t1.exon4	91.6	.
CM017797.1	67227047	67227153	UUID=425_gst_g22561.t1.intron	NA	.
CM017797.1	67227154	67227305	UUID=425_gst_g22561.t1.exon5	209	.
CM017797.1	67227306	67247305	UUID=425_gst_g22561.t1_FLANKdown	.	.
CM017797.1	81056826	81076825	UUID=3_abc_g2885.t1_FLANKup	.	.
CM017797.1	81076826	81077053	UUID=3_abc_g2885.t1.exon1	298	.
CM017797.1	81077054	81078679	UUID=3_abc_g2885.t1.intron	NA	.
CM017797.1	81078680	81078883	UUID=3_abc_g2885.t1.exon2	344	.
CM017797.1	81078884	81078941	UUID=3_abc_g2885.t1.intron	NA	.
CM017797.1	81078942	81079133	UUID=3_abc_g2885.t1.exon3	311	.
CM017797.1	81079134	81079209	UUID=3_abc_g2885.t1.intron	NA	.
CM017797.1	81079210	81079350	UUID=3_abc_g2885.t1.exon4	233	.
CM017797.1	81079351	81079544	UUID=3_abc_g2885.t1.intron	NA	.
CM017797.1	81079545	81079724	UUID=3_abc_g2885.t1.exon5	278	.
CM017797.1	81079725	81079856	UUID=3_abc_g2885.t1.intron	NA	.
CM017797.1	81079857	81079952	UUID=3_abc_g2885.t1.exon6	156	.
CM017797.1	81079953	81080023	UUID=3_abc_g2885.t1.intron	NA	.
CM017797.1	81080024	81080126	UUID=3_abc_g2885.t1.exon7	180	.
CM017797.1	81080127	81082310	UUID=3_abc_g2885.t1.intron	NA	.
CM017797.1	81082311	81082437	UUID=3_abc_g2885.t1.exon8	207	.
CM017797.1	81082438	81082555	UUID=3_abc_g2885.t1.intron	NA	.
CM017797.1	81082556	81082696	UUID=3_abc_g2885.t1.exon9	206	.
CM017797.1	81082697	81082763	UUID=3_abc_g2885.t1.intron	NA	.
CM017797.1	81082764	81082952	UUID=3_abc_g2885.t1.exon10	305	.
CM017797.1	81082953	81083020	UUID=3_abc_g2885.t1.intron	NA	.
CM017797.1	81083021	81083227	UUID=3_abc_g2885.t1.exon11	305	.
CM017797.1	81083228	81084060	UUID=3_abc_g2885.t1.intron	NA	.
CM017797.1	81084061	81084200	UUID=3_abc_g2885.t1.exon12	226	.
CM017797.1	81084201	81104200	UUID=3_abc_g2885.t1_FLANKdown	.	.
CM017797.1	84253414	84273413	UUID=19_CYP6CY16, UUID=23_CYP6CY40, UUID=28_CYP6CY43, UUID=22_CYP6CY38, UUID=24_CYP6CY41, UUID=26_CYP6CY42, UUID=30_CYP6CY62, UUID=20_CYP6CY31_FLANKup	.	.
CM017797.1	84273414	84274294	UUID=19_CYP6CY16_exon1	791	.
CM017797.1	84273415	84274294	UUID=23_CYP6CY40_exon1	575	.
CM017797.1	84273415	84274097	UUID=28_CYP6CY43_exon1	472	.
CM017797.1	84273420	84274294	UUID=22_CYP6CY38_exon1	619	.
CM017797.1	84274098	84275319	UUID=28_CYP6CY43.intron	NA	.
CM017797.1	84274295	84275316	UUID=19_CYP6CY16.intron	NA	.
CM017797.1	84274295	84275315	UUID=22_CYP6CY38.intron	NA	.
CM017797.1	84274295	84275317	UUID=23_CYP6CY40.intron	NA	.
CM017797.1	84275316	84275535	UUID=22_CYP6CY38_exon2	196	.
CM017797.1	84275316	84275534	UUID=24_CYP6CY41_exon2	206	.
CM017797.1	84275317	84275542	UUID=19_CYP6CY16_exon2	235	.
CM017797.1	84275318	84275543	UUID=23_CYP6CY40_exon2	219	.
CM017797.1	84275320	84275543	UUID=28_CYP6CY43_exon3	204	.
CM017797.1	84275535	84276498	UUID=24_CYP6CY41.intron	NA	.
CM017797.1	84275536	84276498	UUID=22_CYP6CY38.intron	NA	.
CM017797.1	84275543	84276497	UUID=19_CYP6CY16.intron	NA	.
CM017797.1	84275544	84287072	UUID=23_CYP6CY40.intron	NA	.
CM017797.1	84275544	84276498	UUID=28_CYP6CY43.intron	NA	.
CM017797.1	84276498	84276749	UUID=19_CYP6CY16_exon3	311	.
CM017797.1	84276499	84276751	UUID=22_CYP6CY38_exon3	235	.
CM017797.1	84276499	84276755	UUID=24_CYP6CY41_exon3	303	.
CM017797.1	84276499	84276752	UUID=26_CYP6CY42_exon3	331	.
CM017797.1	84276499	84276752	UUID=28_CYP6CY43_exon4	315	.
CM017797.1	84276499	84276752	UUID=30_CYP6CY62_exon3	254	.
CM017797.1	84276507	84276752	UUID=20_CYP6CY31_exon3	305	.
CM017797.1	84276750	84276846	UUID=19_CYP6CY16.intron	NA	.
CM017797.1	84276752	84289365	UUID=22_CYP6CY38.intron	NA	.
CM017797.1	84276753	84287171	UUID=20_CYP6CY31.intron	NA	.
CM017797.1	84276753	84289365	UUID=26_CYP6CY42.intron	NA	.
CM017797.1	84276753	84287072	UUID=28_CYP6CY43.intron	NA	.
CM017797.1	84276753	84288917	UUID=30_CYP6CY62.intron	NA	.
CM017797.1	84276756	84289365	UUID=24_CYP6CY41.intron	NA	.
CM017797.1	84276847	84277017	UUID=19_CYP6CY16_exon4	178	.
CM017797.1	84277018	84287037	UUID=19_CYP6CY16.intron	NA	.
CM017797.1	84287038	84287881	UUID=19_CYP6CY16_exon1	773	.
CM017797.1	84287073	84287881	UUID=23_CYP6CY40_exon1	518	.
CM017797.1	84287073	84287776	UUID=28_CYP6CY43_exon1	431	.
CM017797.1	84287172	84287878	UUID=20_CYP6CY31_exon1	532	.
CM017797.1	84287777	84289365	UUID=28_CYP6CY43.intron	NA	.
CM017797.1	84287879	84289373	UUID=20_CYP6CY31.intron	NA	.
CM017797.1	84287882	84289711	UUID=19_CYP6CY16.intron	NA	.
CM017797.1	84287882	84298241	UUID=23_CYP6CY40.intron	NA	.
CM017797.1	84288918	84289143	UUID=30_CYP6CY62_exon2	202	.
CM017797.1	84289144	84289365	UUID=30_CYP6CY62.intron	NA	.
CM017797.1	84289366	84289618	UUID=22_CYP6CY38_exon3	241	.
CM017797.1	84289366	84289622	UUID=24_CYP6CY41_exon3	287	.
CM017797.1	84289366	84289619	UUID=26_CYP6CY42_exon3	326	.
CM017797.1	84289366	84289619	UUID=28_CYP6CY43_exon4	292	.
CM017797.1	84289366	84289619	UUID=30_CYP6CY62_exon3	248	.
CM017797.1	84289374	84289619	UUID=20_CYP6CY31_exon3	294	.
CM017797.1	84289619	84299872	UUID=22_CYP6CY38.intron	NA	.
CM017797.1	84289620	84289710	UUID=20_CYP6CY31.intron	NA	.
CM017797.1	84289620	84300322	UUID=26_CYP6CY42.intron	NA	.
CM017797.1	84289620	84298291	UUID=28_CYP6CY43.intron	NA	.
CM017797.1	84289620	84300322	UUID=30_CYP6CY62.intron	NA	.
CM017797.1	84289623	84299872	UUID=24_CYP6CY41.intron	NA	.
CM017797.1	84289711	84289883	UUID=20_CYP6CY31_exon4	193	.
CM017797.1	84289712	84289884	UUID=19_CYP6CY16_exon4	187	.
CM017797.1	84289884	84298414	UUID=20_CYP6CY31.intron	NA	.
CM017797.1	84289885	84298280	UUID=19_CYP6CY16.intron	NA	.
CM017797.1	84298242	84299124	UUID=23_CYP6CY40_exon1	582	.
CM017797.1	84298281	84299124	UUID=19_CYP6CY16_exon1	767	.
CM017797.1	84298292	84299019	UUID=28_CYP6CY43_exon1	460	.
CM017797.1	84298415	84299121	UUID=20_CYP6CY31_exon1	544	.
CM017797.1	84299020	84299876	UUID=28_CYP6CY43.intron	NA	.
CM017797.1	84299122	84300330	UUID=20_CYP6CY31.intron	NA	.
CM017797.1	84299125	84299873	UUID=19_CYP6CY16.intron	NA	.
CM017797.1	84299125	84299874	UUID=23_CYP6CY40.intron	NA	.
CM017797.1	84299873	84300092	UUID=22_CYP6CY38_exon2	196	.
CM017797.1	84299873	84300091	UUID=24_CYP6CY41_exon2	200	.
CM017797.1	84299874	84300099	UUID=19_CYP6CY16_exon2	235	.
CM017797.1	84299875	84300100	UUID=23_CYP6CY40_exon2	213	.
CM017797.1	84299877	84300100	UUID=28_CYP6CY43_exon3	198	.
CM017797.1	84300092	84300322	UUID=24_CYP6CY41.intron	NA	.
CM017797.1	84300093	84300322	UUID=22_CYP6CY38.intron	NA	.
CM017797.1	84300100	84300321	UUID=19_CYP6CY16.intron	NA	.
CM017797.1	84300101	84306646	UUID=23_CYP6CY40.intron	NA	.
CM017797.1	84300101	84300322	UUID=28_CYP6CY43.intron	NA	.
CM017797.1	84300322	84300573	UUID=19_CYP6CY16_exon3	316	.
CM017797.1	84300323	84300575	UUID=22_CYP6CY38_exon3	263	.
CM017797.1	84300323	84300579	UUID=24_CYP6CY41_exon3	320	.
CM017797.1	84300323	84300576	UUID=26_CYP6CY42_exon3	348	.
CM017797.1	84300323	84300576	UUID=28_CYP6CY43_exon4	326	.
CM017797.1	84300323	84300576	UUID=30_CYP6CY62_exon3	254	.
CM017797.1	84300331	84300576	UUID=20_CYP6CY31_exon3	311	.
CM017797.1	84300574	84300671	UUID=19_CYP6CY16.intron	NA	.
CM017797.1	84300577	84300670	UUID=20_CYP6CY31.intron	NA	.
CM017797.1	84300577	84301510	UUID=30_CYP6CY62.intron	NA	.
CM017797.1	84300671	84300843	UUID=20_CYP6CY31_exon4	193	.
CM017797.1	84300672	84300844	UUID=19_CYP6CY16_exon4	187	.
CM017797.1	84300844	84306647	UUID=20_CYP6CY31.intron	NA	.
CM017797.1	84301511	84302095	UUID=30_CYP6CY62_exon1	272	.
CM017797.1	84306647	84306822	UUID=23_CYP6CY40_exon5	187	.
CM017797.1	84306648	84306820	UUID=20_CYP6CY31_exon4	187	.
CM017797.1	84306823	84326822	UUID=19_CYP6CY16, UUID=23_CYP6CY40, UUID=28_CYP6CY43, UUID=22_CYP6CY38, UUID=24_CYP6CY41, UUID=26_CYP6CY42, UUID=30_CYP6CY62, UUID=20_CYP6CY31_FLANKdown	.	.
CM017797.1	88672569	88692568	UUID=27_CYP6CY42, UUID=29_CYP6CY43, UUID=25_CYP6CY41_FLANKup	.	.
CM017797.1	88692569	88693444	UUID=27_CYP6CY42_exon1	937	.
CM017797.1	88693445	88695610	UUID=27_CYP6CY42.intron	NA	.
CM017797.1	88695611	88695837	UUID=27_CYP6CY42_exon2	276	.
CM017797.1	88695838	88697186	UUID=27_CYP6CY42.intron	NA	.
CM017797.1	88697187	88697454	UUID=27_CYP6CY42_exon3	272	.
CM017797.1	88697187	88697454	UUID=29_CYP6CY43_exon4	233	.
CM017797.1	88697220	88697457	UUID=25_CYP6CY41_exon3	228	.
CM017797.1	88697455	88697577	UUID=27_CYP6CY42.intron	NA	.
CM017797.1	88697455	88697577	UUID=29_CYP6CY43.intron	NA	.
CM017797.1	88697458	88697576	UUID=25_CYP6CY41.intron	NA	.
CM017797.1	88697577	88697676	UUID=25_CYP6CY41_exon4	97.1	.
CM017797.1	88697578	88697746	UUID=27_CYP6CY42_exon4	196	.
CM017797.1	88697578	88697754	UUID=29_CYP6CY43_exon5	189	.
CM017797.1	88697747	88699509	UUID=27_CYP6CY42.intron	NA	.
CM017797.1	88697755	88704198	UUID=29_CYP6CY43.intron	NA	.
CM017797.1	88699510	88699764	UUID=27_CYP6CY42_exon1	244	.
CM017797.1	88699765	88700207	UUID=27_CYP6CY42.intron	NA	.
CM017797.1	88700208	88700766	UUID=27_CYP6CY42_exon1	486	.
CM017797.1	88700767	88704198	UUID=27_CYP6CY42.intron	NA	.
CM017797.1	88704199	88704452	UUID=27_CYP6CY42_exon3	303	.
CM017797.1	88704199	88704452	UUID=29_CYP6CY43_exon4	281	.
CM017797.1	88704453	88724452	UUID=27_CYP6CY42, UUID=29_CYP6CY43, UUID=25_CYP6CY41_FLANKdown	.	.
CM017797.1	89688863	89708862	UUID=6_CYP301A1_FLANKup	.	.
CM017797.1	89708863	89709064	UUID=6_CYP301A1_exon1	307	.
CM017797.1	89709065	89710093	UUID=6_CYP301A1.intron	NA	.
CM017797.1	89710094	89710342	UUID=6_CYP301A1_exon2	399	.
CM017797.1	89710343	89710445	UUID=6_CYP301A1.intron	NA	.
CM017797.1	89710446	89710558	UUID=6_CYP301A1_exon3	171	.
CM017797.1	89710559	89710704	UUID=6_CYP301A1.intron	NA	.
CM017797.1	89710705	89710982	UUID=6_CYP301A1_exon4	470	.
CM017797.1	89710983	89711889	UUID=6_CYP301A1.intron	NA	.
CM017797.1	89711890	89712057	UUID=6_CYP301A1_exon5	283	.
CM017797.1	89712058	89712595	UUID=6_CYP301A1.intron	NA	.
CM017797.1	89712596	89712765	UUID=6_CYP301A1_exon6	270	.
CM017797.1	89712766	89712817	UUID=6_CYP301A1.intron	NA	.
CM017797.1	89712818	89712902	UUID=6_CYP301A1_exon7	147	.
CM017797.1	89712903	89713667	UUID=6_CYP301A1.intron	NA	.
CM017797.1	89713668	89713865	UUID=6_CYP301A1_exon8	305	.
CM017797.1	89713866	89714000	UUID=6_CYP301A1.intron	NA	.
CM017797.1	89714001	89714118	UUID=6_CYP301A1_exon9	191	.
CM017797.1	89714119	89721910	UUID=7_CYP301B1_FLANKup,UUID=6_CYP301A1_FLANKdown	.	.
CM017797.1	89721911	89722165	UUID=7_CYP301B1_exon2	377	.
CM017797.1	89722166	89722504	UUID=7_CYP301B1.intron	NA	.
CM017797.1	89722505	89722620	UUID=7_CYP301B1_exon3	176	.
CM017797.1	89722621	89725250	UUID=7_CYP301B1.intron	NA	.
CM017797.1	89725251	89725329	UUID=7_CYP301B1_exon4	141	.
CM017797.1	89725330	89725406	UUID=7_CYP301B1.intron	NA	.
CM017797.1	89725407	89725607	UUID=7_CYP301B1_exon5	322	.
CM017797.1	89725608	89727003	UUID=7_CYP301B1.intron	NA	.
CM017797.1	89727004	89727171	UUID=7_CYP301B1_exon6	283	.
CM017797.1	89727172	89727243	UUID=7_CYP301B1.intron	NA	.
CM017797.1	89727244	89727413	UUID=7_CYP301B1_exon7	231	.
CM017797.1	89727414	89727503	UUID=7_CYP301B1.intron	NA	.
CM017797.1	89727504	89727589	UUID=7_CYP301B1_exon8	137	.
CM017797.1	89727590	89728079	UUID=7_CYP301B1.intron	NA	.
CM017797.1	89728080	89728279	UUID=7_CYP301B1_exon9	315	.
CM017797.1	89728280	89728367	UUID=7_CYP301B1.intron	NA	.
CM017797.1	89728368	89728480	UUID=7_CYP301B1_exon10	187	.
CM017797.1	89728481	89748480	UUID=7_CYP301B1_FLANKdown	.	.
CM017797.1	97331433	97351432	UUID=423_gst_g22049.t1_FLANKup	.	.
CM017797.1	97351433	97351619	UUID=423_gst_g22049.t1.exon5	220	.
CM017797.1	97351620	97351992	UUID=423_gst_g22049.t1.intron	NA	.
CM017797.1	97351993	97352142	UUID=423_gst_g22049.t1.exon3	233	.
CM017797.1	97352143	97352211	UUID=423_gst_g22049.t1.intron	NA	.
CM017797.1	97352212	97352392	UUID=423_gst_g22049.t1.exon2	291	.
CM017797.1	97352393	97352450	UUID=423_gst_g22049.t1.intron	NA	.
CM017797.1	97352451	97352645	UUID=423_gst_g22049.t1.exon1	244	.
CM017797.1	97352646	97355095	UUID=422_gst_g22047.t1_FLANKup,UUID=423_gst_g22049.t1_FLANKdown	.	.
CM017797.1	97355096	97355223	UUID=422_gst_g22047.t1.exon5	176	.
CM017797.1	97355224	97356497	UUID=422_gst_g22047.t1.intron	NA	.
CM017797.1	97356498	97356678	UUID=422_gst_g22047.t1.exon2	257	.
CM017797.1	97356679	97356741	UUID=422_gst_g22047.t1.intron	NA	.
CM017797.1	97356742	97356939	UUID=422_gst_g22047.t1.exon1	239	.
CM017797.1	97356940	97376939	UUID=422_gst_g22047.t1_FLANKdown	.	.
CM017798.1	951824	971823	UUID=669_gst_g525.t1_FLANKup	.	.
CM017798.1	971824	971927	UUID=669_gst_g525.t1.exon5	176	.
CM017798.1	971928	972217	UUID=669_gst_g525.t1.intron	NA	.
CM017798.1	972218	972270	UUID=669_gst_g525.t1.exon5	93.5	.
CM017798.1	972271	992270	UUID=669_gst_g525.t1_FLANKdown	.	.
CM017798.1	1008176	1028175	UUID=670_gst_g525.t1_FLANKup	.	.
CM017798.1	1028176	1028228	UUID=670_gst_g525.t1.exon5	93.5	.
CM017798.1	1028229	1028526	UUID=670_gst_g525.t1.intron	NA	.
CM017798.1	1028527	1028647	UUID=670_gst_g525.t1.exon5	193	.
CM017798.1	1028648	1048647	UUID=670_gst_g525.t1_FLANKdown	.	.
CM017798.1	6211019	6231018	UUID=668_gst_g10516.t1_FLANKup	.	.
CM017798.1	6231019	6231160	UUID=668_gst_g10516.t1.exon3	207	.
CM017798.1	6231161	6232922	UUID=668_gst_g10516.t1.intron	NA	.
CM017798.1	6232923	6233088	UUID=668_gst_g10516.t1.exon2	219	.
CM017798.1	6233089	6233434	UUID=668_gst_g10516.t1.intron	NA	.
CM017798.1	6233435	6233750	UUID=668_gst_g10516.t1.exon1	231	.
CM017798.1	6233751	6253750	UUID=668_gst_g10516.t1_FLANKdown	.	.
CM017798.1	8222984	8242983	UUID=472_abc_g6225.t1_FLANKup	.	.
CM017798.1	8242984	8243337	UUID=472_abc_g6225.t1.exon13	424	.
CM017798.1	8243338	8243465	UUID=472_abc_g6225.t1.intron	NA	.
CM017798.1	8243466	8243571	UUID=472_abc_g6225.t1.exon12	158	.
CM017798.1	8243572	8243654	UUID=472_abc_g6225.t1.intron	NA	.
CM017798.1	8243655	8243832	UUID=472_abc_g6225.t1.exon11	257	.
CM017798.1	8243833	8243962	UUID=472_abc_g6225.t1.intron	NA	.
CM017798.1	8243963	8244195	UUID=472_abc_g6225.t1.exon10	387	.
CM017798.1	8244196	8244368	UUID=472_abc_g6225.t1.intron	NA	.
CM017798.1	8244369	8244473	UUID=472_abc_g6225.t1.exon9	183	.
CM017798.1	8244474	8245430	UUID=472_abc_g6225.t1.intron	NA	.
CM017798.1	8245431	8245590	UUID=472_abc_g6225.t1.exon8	239	.
CM017798.1	8245591	8245652	UUID=472_abc_g6225.t1.intron	NA	.
CM017798.1	8245653	8245853	UUID=472_abc_g6225.t1.exon7	327	.
CM017798.1	8245854	8246070	UUID=472_abc_g6225.t1.intron	NA	.
CM017798.1	8246071	8246235	UUID=472_abc_g6225.t1.exon6	289	.
CM017798.1	8246236	8246530	UUID=472_abc_g6225.t1.intron	NA	.
CM017798.1	8246531	8246721	UUID=472_abc_g6225.t1.exon5	326	.
CM017798.1	8246722	8246799	UUID=472_abc_g6225.t1.intron	NA	.
CM017798.1	8246800	8246974	UUID=472_abc_g6225.t1.exon4	285	.
CM017798.1	8246975	8247257	UUID=472_abc_g6225.t1.intron	NA	.
CM017798.1	8247258	8247438	UUID=472_abc_g6225.t1.exon3	296	.
CM017798.1	8247439	8247505	UUID=472_abc_g6225.t1.intron	NA	.
CM017798.1	8247506	8247725	UUID=472_abc_g6225.t1.exon2	379	.
CM017798.1	8247726	8248359	UUID=472_abc_g6225.t1.intron	NA	.
CM017798.1	8248360	8249032	UUID=472_abc_g6225.t1.exon1	747	.
CM017798.1	8249033	8269032	UUID=472_abc_g6225.t1_FLANKdown	.	.
CM017798.1	10616907	10636906	UUID=474_abc_g8492.t1_FLANKup	.	.
CM017798.1	10636907	10637710	UUID=474_abc_g8492.t1.exon11	769	.
CM017798.1	10637711	10642112	UUID=474_abc_g8492.t1.intron	NA	.
CM017798.1	10642113	10642262	UUID=474_abc_g8492.t1.exon10	255	.
CM017798.1	10642263	10642764	UUID=474_abc_g8492.t1.intron	NA	.
CM017798.1	10642765	10642933	UUID=474_abc_g8492.t1.exon8	257	.
CM017798.1	10642934	10643031	UUID=474_abc_g8492.t1.intron	NA	.
CM017798.1	10643032	10643266	UUID=474_abc_g8492.t1.exon7	324	.
CM017798.1	10643267	10643371	UUID=474_abc_g8492.t1.intron	NA	.
CM017798.1	10643372	10643608	UUID=474_abc_g8492.t1.exon6	361	.
CM017798.1	10643609	10644161	UUID=474_abc_g8492.t1.intron	NA	.
CM017798.1	10644162	10644307	UUID=474_abc_g8492.t1.exon5	231	.
CM017798.1	10644308	10644374	UUID=474_abc_g8492.t1.intron	NA	.
CM017798.1	10644375	10644564	UUID=474_abc_g8492.t1.exon4	324	.
CM017798.1	10644565	10644643	UUID=474_abc_g8492.t1.intron	NA	.
CM017798.1	10644644	10644761	UUID=474_abc_g8492.t1.exon3	191	.
CM017798.1	10644762	10649822	UUID=474_abc_g8492.t1.intron	NA	.
CM017798.1	10649823	10649945	UUID=474_abc_g8492.t1.exon2	189	.
CM017798.1	10649946	10669385	UUID=474_abc_g8492.t1.intron	NA	.
CM017798.1	10669386	10669652	UUID=474_abc_g8492.t1.exon1	145	.
CM017798.1	10669653	10705221	UUID=474_abc_g8492.t1_FLANKdown,UUID=473_abc_g8490.t1_FLANKup	.	.
CM017798.1	10705222	10705962	UUID=473_abc_g8490.t1.exon13	1031	.
CM017798.1	10705963	10706017	UUID=473_abc_g8490.t1.intron	NA	.
CM017798.1	10706018	10706203	UUID=473_abc_g8490.t1.exon12	322	.
CM017798.1	10706204	10706278	UUID=473_abc_g8490.t1.intron	NA	.
CM017798.1	10706279	10706434	UUID=473_abc_g8490.t1.exon11	250	.
CM017798.1	10706435	10706567	UUID=473_abc_g8490.t1.intron	NA	.
CM017798.1	10706568	10706668	UUID=473_abc_g8490.t1.exon10	182	.
CM017798.1	10706669	10706740	UUID=473_abc_g8490.t1.intron	NA	.
CM017798.1	10706741	10706907	UUID=473_abc_g8490.t1.exon9	298	.
CM017798.1	10706908	10707002	UUID=473_abc_g8490.t1.intron	NA	.
CM017798.1	10707003	10707176	UUID=473_abc_g8490.t1.exon8	272	.
CM017798.1	10707177	10707273	UUID=473_abc_g8490.t1.intron	NA	.
CM017798.1	10707274	10707368	UUID=473_abc_g8490.t1.exon7	165	.
CM017798.1	10707369	10707467	UUID=473_abc_g8490.t1.intron	NA	.
CM017798.1	10707468	10707612	UUID=473_abc_g8490.t1.exon6	224	.
CM017798.1	10707613	10707682	UUID=473_abc_g8490.t1.intron	NA	.
CM017798.1	10707683	10707920	UUID=473_abc_g8490.t1.exon5	407	.
CM017798.1	10707921	10707998	UUID=473_abc_g8490.t1.intron	NA	.
CM017798.1	10707999	10708144	UUID=473_abc_g8490.t1.exon4	254	.
CM017798.1	10708145	10708272	UUID=473_abc_g8490.t1.intron	NA	.
CM017798.1	10708273	10708461	UUID=473_abc_g8490.t1.exon3	316	.
CM017798.1	10708462	10708986	UUID=473_abc_g8490.t1.intron	NA	.
CM017798.1	10708987	10709104	UUID=473_abc_g8490.t1.exon2	174	.
CM017798.1	10709105	10715495	UUID=473_abc_g8490.t1.intron	NA	.
CM017798.1	10715496	10716145	UUID=473_abc_g8490.t1.exon1	952	.
CM017798.1	10716146	10736145	UUID=473_abc_g8490.t1_FLANKdown	.	.
CM017798.1	11266512	11286511	UUID=671_gst_g525.t1_FLANKup	.	.
CM017798.1	11286512	11286691	UUID=671_gst_g525.t1.exon5	300	.
CM017798.1	11286692	11287012	UUID=671_gst_g525.t1.intron	NA	.
CM017798.1	11287013	11287065	UUID=671_gst_g525.t1.exon5	93.5	.
CM017798.1	11287066	11307065	UUID=671_gst_g525.t1_FLANKdown	.	.
CM017798.1	13285441	13305440	UUID=709_UGT344B15_v2, UUID=710_UGT344B15_v3, UUID=712_UGT344B16, UUID=713_UGT344B16_v2, UUID=714_UGT344B17, UUID=715_UGT344B17_v2, UUID=716_UGT344B17_v3, UUID=718_UGT344B18, UUID=719_UGT344B18_v2, UUID=720_UGT344B18_v3, UUID=722_UGT344B6, UUID=723_UGT344B6_v2, UUID=724_UGT344B6_v3, UUID=707_UGT344B13, UUID=708_UGT344B14, UUID=711_UGT344B15_v4, UUID=717_UGT344B17_v4, UUID=721_UGT344B18_v4, UUID=7…	.	.
CM017798.1	13305441	13306026	UUID=709_UGT344B15_v2_exon3	678	.
CM017798.1	13305441	13306313	UUID=710_UGT344B15_v3_exon2	1050	.
CM017798.1	13305441	13306026	UUID=712_UGT344B16_exon3	678	.
CM017798.1	13305441	13306313	UUID=713_UGT344B16_v2_exon2	1050	.
CM017798.1	13305441	13306026	UUID=714_UGT344B17_exon3	678	.
CM017798.1	13305441	13306026	UUID=715_UGT344B17_v2_exon3	717	.
CM017798.1	13305441	13306313	UUID=716_UGT344B17_v3_exon2	1050	.
CM017798.1	13305441	13306026	UUID=718_UGT344B18_exon3	678	.
CM017798.1	13305441	13306026	UUID=719_UGT344B18_v2_exon3	717	.
CM017798.1	13305441	13306313	UUID=720_UGT344B18_v3_exon2	1050	.
CM017798.1	13305441	13306026	UUID=722_UGT344B6_exon3	678	.
CM017798.1	13305441	13306026	UUID=723_UGT344B6_v2_exon3	717	.
CM017798.1	13305441	13306313	UUID=724_UGT344B6_v3_exon2	1050	.
CM017798.1	13305801	13306023	UUID=707_UGT344B13_exon3	302	.
CM017798.1	13305801	13306023	UUID=708_UGT344B14_exon3	302	.
CM017798.1	13305801	13306023	UUID=711_UGT344B15_v4_exon3	302	.
CM017798.1	13305801	13306023	UUID=717_UGT344B17_v4_exon3	302	.
CM017798.1	13305801	13306023	UUID=721_UGT344B18_v4_exon3	302	.
CM017798.1	13306024	13306086	UUID=707_UGT344B13.intron	NA	.
CM017798.1	13306024	13306089	UUID=708_UGT344B14.intron	NA	.
CM017798.1	13306024	13306089	UUID=711_UGT344B15_v4.intron	NA	.
CM017798.1	13306024	13306086	UUID=717_UGT344B17_v4.intron	NA	.
CM017798.1	13306024	13306086	UUID=721_UGT344B18_v4.intron	NA	.
CM017798.1	13306027	13306086	UUID=709_UGT344B15_v2.intron	NA	.
CM017798.1	13306027	13306086	UUID=712_UGT344B16.intron	NA	.
CM017798.1	13306027	13306086	UUID=714_UGT344B17.intron	NA	.
CM017798.1	13306027	13306086	UUID=715_UGT344B17_v2.intron	NA	.
CM017798.1	13306027	13306086	UUID=718_UGT344B18.intron	NA	.
CM017798.1	13306027	13306086	UUID=719_UGT344B18_v2.intron	NA	.
CM017798.1	13306027	13306086	UUID=722_UGT344B6.intron	NA	.
CM017798.1	13306027	13306086	UUID=723_UGT344B6_v2.intron	NA	.
CM017798.1	13306055	13306313	UUID=725_UGT344B7_exon2	307	.
CM017798.1	13306087	13306313	UUID=707_UGT344B13_exon2	326	.
CM017798.1	13306087	13306313	UUID=709_UGT344B15_v2_exon2	315	.
CM017798.1	13306087	13306313	UUID=712_UGT344B16_exon2	315	.
CM017798.1	13306087	13306313	UUID=714_UGT344B17_exon2	315	.
CM017798.1	13306087	13306313	UUID=715_UGT344B17_v2_exon2	326	.
CM017798.1	13306087	13306313	UUID=717_UGT344B17_v4_exon2	326	.
CM017798.1	13306087	13306313	UUID=718_UGT344B18_exon2	315	.
CM017798.1	13306087	13306313	UUID=719_UGT344B18_v2_exon2	326	.
CM017798.1	13306087	13306313	UUID=721_UGT344B18_v4_exon2	326	.
CM017798.1	13306087	13306313	UUID=722_UGT344B6_exon2	315	.
CM017798.1	13306087	13306313	UUID=723_UGT344B6_v2_exon2	326	.
CM017798.1	13306090	13306313	UUID=708_UGT344B14_exon2	320	.
CM017798.1	13306090	13306313	UUID=711_UGT344B15_v4_exon2	320	.
CM017798.1	13306314	13307741	UUID=707_UGT344B13.intron	NA	.
CM017798.1	13306314	13307741	UUID=708_UGT344B14.intron	NA	.
CM017798.1	13306314	13307741	UUID=709_UGT344B15_v2.intron	NA	.
CM017798.1	13306314	13307741	UUID=710_UGT344B15_v3.intron	NA	.
CM017798.1	13306314	13307741	UUID=711_UGT344B15_v4.intron	NA	.
CM017798.1	13306314	13307741	UUID=712_UGT344B16.intron	NA	.
CM017798.1	13306314	13307741	UUID=713_UGT344B16_v2.intron	NA	.
CM017798.1	13306314	13307741	UUID=714_UGT344B17.intron	NA	.
CM017798.1	13306314	13307741	UUID=715_UGT344B17_v2.intron	NA	.
CM017798.1	13306314	13307741	UUID=716_UGT344B17_v3.intron	NA	.
CM017798.1	13306314	13307741	UUID=717_UGT344B17_v4.intron	NA	.
CM017798.1	13306314	13307741	UUID=718_UGT344B18.intron	NA	.
CM017798.1	13306314	13307741	UUID=719_UGT344B18_v2.intron	NA	.
CM017798.1	13306314	13307741	UUID=720_UGT344B18_v3.intron	NA	.
CM017798.1	13306314	13307741	UUID=721_UGT344B18_v4.intron	NA	.
CM017798.1	13306314	13307741	UUID=722_UGT344B6.intron	NA	.
CM017798.1	13306314	13307741	UUID=723_UGT344B6_v2.intron	NA	.
CM017798.1	13306314	13307741	UUID=724_UGT344B6_v3.intron	NA	.
CM017798.1	13306314	13307741	UUID=725_UGT344B7.intron	NA	.
CM017798.1	13307742	13308580	UUID=707_UGT344B13_exon1	869	.
CM017798.1	13307742	13308556	UUID=708_UGT344B14_exon1	835	.
CM017798.1	13307742	13308580	UUID=709_UGT344B15_v2_exon1	819	.
CM017798.1	13307742	13308580	UUID=710_UGT344B15_v3_exon1	747	.
CM017798.1	13307742	13308580	UUID=711_UGT344B15_v4_exon1	869	.
CM017798.1	13307742	13308580	UUID=712_UGT344B16_exon1	819	.
CM017798.1	13307742	13308580	UUID=713_UGT344B16_v2_exon1	747	.
CM017798.1	13307742	13308580	UUID=714_UGT344B17_exon1	819	.
CM017798.1	13307742	13308580	UUID=715_UGT344B17_v2_exon1	804	.
CM017798.1	13307742	13308580	UUID=716_UGT344B17_v3_exon1	747	.
CM017798.1	13307742	13308580	UUID=717_UGT344B17_v4_exon1	869	.
CM017798.1	13307742	13308580	UUID=718_UGT344B18_exon1	819	.
CM017798.1	13307742	13308580	UUID=719_UGT344B18_v2_exon1	804	.
CM017798.1	13307742	13308580	UUID=720_UGT344B18_v3_exon1	747	.
CM017798.1	13307742	13308580	UUID=721_UGT344B18_v4_exon1	869	.
CM017798.1	13307742	13308580	UUID=722_UGT344B6_exon1	819	.
CM017798.1	13307742	13308580	UUID=723_UGT344B6_v2_exon1	804	.
CM017798.1	13307742	13308580	UUID=724_UGT344B6_v3_exon1	747	.
CM017798.1	13307742	13308556	UUID=725_UGT344B7_exon1	802	.
CM017798.1	13308581	13328580	UUID=709_UGT344B15_v2, UUID=710_UGT344B15_v3, UUID=712_UGT344B16, UUID=713_UGT344B16_v2, UUID=714_UGT344B17, UUID=715_UGT344B17_v2, UUID=716_UGT344B17_v3, UUID=718_UGT344B18, UUID=719_UGT344B18_v2, UUID=720_UGT344B18_v3, UUID=722_UGT344B6, UUID=723_UGT344B6_v2, UUID=724_UGT344B6_v3, UUID=707_UGT344B13, UUID=708_UGT344B14, UUID=711_UGT344B15_v4, UUID=717_UGT344B17_v4, UUID=721_UGT344B18_v4, UUID=7…	.	.
CM017798.1	15075726	15095725	UUID=478_CYP380C34, UUID=481_CYP380C38, UUID=475_CYP380C19, UUID=477_CYP380C30, UUID=487_CYP380C52, UUID=480_CYP380C37_FLANKup	.	.
CM017798.1	15095726	15095788	UUID=478_CYP380C34_exon1	78.7	.
CM017798.1	15095789	15096536	UUID=478_CYP380C34.intron	NA	.
CM017798.1	15095856	15095962	UUID=481_CYP380C38_exon2	89.8	.
CM017798.1	15095963	15099446	UUID=481_CYP380C38.intron	NA	.
CM017798.1	15096297	15096387	UUID=475_CYP380C19_exon3	102	.
CM017798.1	15096388	15096804	UUID=475_CYP380C19.intron	NA	.
CM017798.1	15096537	15096727	UUID=478_CYP380C34_exon4	281	.
CM017798.1	15096538	15096727	UUID=477_CYP380C30_exon4	174	.
CM017798.1	15096538	15096727	UUID=487_CYP380C52_exon2	174	.
CM017798.1	15096728	15098634	UUID=477_CYP380C30.intron	NA	.
CM017798.1	15096728	15097086	UUID=478_CYP380C34.intron	NA	.
CM017798.1	15096728	15098634	UUID=487_CYP380C52.intron	NA	.
CM017798.1	15096805	15096870	UUID=475_CYP380C19_exon5	78.7	.
CM017798.1	15096805	15096871	UUID=480_CYP380C37_exon5	97.1	.
CM017798.1	15096871	15099446	UUID=475_CYP380C19.intron	NA	.
CM017798.1	15096872	15097101	UUID=480_CYP380C37.intron	NA	.
CM017798.1	15097087	15097214	UUID=478_CYP380C34_exon6	165	.
CM017798.1	15097102	15097209	UUID=480_CYP380C37_exon6	150	.
CM017798.1	15097210	15099169	UUID=480_CYP380C37.intron	NA	.
CM017798.1	15097215	15098438	UUID=478_CYP380C34.intron	NA	.
CM017798.1	15098439	15098544	UUID=478_CYP380C34_exon8	163	.
CM017798.1	15098545	15098634	UUID=478_CYP380C34.intron	NA	.
CM017798.1	15098635	15098708	UUID=477_CYP380C30_exon9	99	.
CM017798.1	15098635	15098708	UUID=478_CYP380C34_exon9	126	.
CM017798.1	15098635	15098707	UUID=487_CYP380C52_exon7	108	.
CM017798.1	15098708	15099168	UUID=487_CYP380C52.intron	NA	.
CM017798.1	15098709	15099443	UUID=477_CYP380C30.intron	NA	.
CM017798.1	15098709	15098940	UUID=478_CYP380C34.intron	NA	.
CM017798.1	15098941	15099107	UUID=478_CYP380C34_exon10	187	.
CM017798.1	15099108	15099165	UUID=478_CYP380C34.intron	NA	.
CM017798.1	15099166	15099354	UUID=478_CYP380C34_exon11	283	.
CM017798.1	15099169	15099354	UUID=487_CYP380C52_exon9	217	.
CM017798.1	15099170	15099354	UUID=480_CYP380C37_exon11	243	.
CM017798.1	15099355	15099443	UUID=487_CYP380C52.intron	NA	.
CM017798.1	15099444	15099622	UUID=477_CYP380C30_exon12	231	.
CM017798.1	15099444	15099609	UUID=487_CYP380C52_exon10	219	.
CM017798.1	15099447	15099623	UUID=475_CYP380C19_exon12	222	.
CM017798.1	15099447	15099615	UUID=481_CYP380C38_exon12	213	.
CM017798.1	15099624	15119623	UUID=478_CYP380C34, UUID=481_CYP380C38, UUID=475_CYP380C19, UUID=477_CYP380C30, UUID=487_CYP380C52, UUID=480_CYP380C37_FLANKdown	.	.
CM017798.1	16024271	16044270	UUID=488_CYP380C6_FLANKup	.	.
CM017798.1	16044271	16044468	UUID=488_CYP380C6_exon12	305	.
CM017798.1	16044469	16045066	UUID=488_CYP380C6.intron	NA	.
CM017798.1	16045067	16045260	UUID=488_CYP380C6_exon11	298	.
CM017798.1	16045261	16045310	UUID=488_CYP380C6.intron	NA	.
CM017798.1	16045311	16045481	UUID=488_CYP380C6_exon10	267	.
CM017798.1	16045482	16047165	UUID=488_CYP380C6.intron	NA	.
CM017798.1	16047166	16047293	UUID=488_CYP380C6_exon6	171	.
CM017798.1	16047294	16047518	UUID=488_CYP380C6.intron	NA	.
CM017798.1	16047519	16047708	UUID=488_CYP380C6_exon4	279	.
CM017798.1	16047709	16048861	UUID=488_CYP380C6.intron	NA	.
CM017798.1	16048862	16049089	UUID=488_CYP380C6_exon1	324	.
CM017798.1	16049090	16079668	UUID=488_CYP380C6_FLANKdown,UUID=479_CYP380C34, UUID=482_CYP380C38, UUID=484_CYP380C39, UUID=476_CYP380C19, UUID=483_CYP380C38, UUID=485_CYP380C39, UUID=486_CYP380C40_FLANKup	.	.
CM017798.1	16079669	16079852	UUID=479_CYP380C34_exon12	241	.
CM017798.1	16079681	16079851	UUID=482_CYP380C38_exon12	239	.
CM017798.1	16079681	16079850	UUID=484_CYP380C39_exon9	237	.
CM017798.1	16079851	16080537	UUID=484_CYP380C39.intron	NA	.
CM017798.1	16079852	16080700	UUID=482_CYP380C38.intron	NA	.
CM017798.1	16079853	16080206	UUID=479_CYP380C34.intron	NA	.
CM017798.1	16080207	16080374	UUID=479_CYP380C34_exon10	150	.
CM017798.1	16080375	16080694	UUID=479_CYP380C34.intron	NA	.
CM017798.1	16080538	16080608	UUID=484_CYP380C39_exon6	104	.
CM017798.1	16080609	16080700	UUID=484_CYP380C39.intron	NA	.
CM017798.1	16080694	16080801	UUID=476_CYP380C19_exon8	122	.
CM017798.1	16080695	16080802	UUID=479_CYP380C34_exon8	150	.
CM017798.1	16080701	16080812	UUID=482_CYP380C38_exon8	130	.
CM017798.1	16080701	16080801	UUID=484_CYP380C39_exon5	110	.
CM017798.1	16080802	16083684	UUID=476_CYP380C19.intron	NA	.
CM017798.1	16080803	16083172	UUID=479_CYP380C34.intron	NA	.
CM017798.1	16083173	16083274	UUID=479_CYP380C34_exon6	137	.
CM017798.1	16083275	16103179	UUID=479_CYP380C34.intron	NA	.
CM017798.1	16083685	16083868	UUID=476_CYP380C19_exon4	219	.
CM017798.1	16083869	16102926	UUID=476_CYP380C19.intron	NA	.
CM017798.1	16102917	16103099	UUID=483_CYP380C38_exon12	246	.
CM017798.1	16102917	16103098	UUID=485_CYP380C39_exon9	244	.
CM017798.1	16102924	16103100	UUID=486_CYP380C40_exon12	244	.
CM017798.1	16102927	16103099	UUID=476_CYP380C19_exon12	231	.
CM017798.1	16103099	16103181	UUID=485_CYP380C39.intron	NA	.
CM017798.1	16103100	16104001	UUID=476_CYP380C19.intron	NA	.
CM017798.1	16103100	16103178	UUID=483_CYP380C38.intron	NA	.
CM017798.1	16103101	16103178	UUID=486_CYP380C40.intron	NA	.
CM017798.1	16103179	16103364	UUID=483_CYP380C38_exon11	167	.
CM017798.1	16103179	16103364	UUID=486_CYP380C40_exon11	172	.
CM017798.1	16103180	16103368	UUID=479_CYP380C34_exon11	211	.
CM017798.1	16103182	16103364	UUID=485_CYP380C39_exon8	161	.
CM017798.1	16103365	16104008	UUID=483_CYP380C38.intron	NA	.
CM017798.1	16103365	16104008	UUID=485_CYP380C39.intron	NA	.
CM017798.1	16103369	16103456	UUID=479_CYP380C34.intron	NA	.
CM017798.1	16103457	16103624	UUID=479_CYP380C34_exon10	161	.
CM017798.1	16103625	16104002	UUID=479_CYP380C34.intron	NA	.
CM017798.1	16104002	16104109	UUID=476_CYP380C19_exon8	128	.
CM017798.1	16104003	16104110	UUID=479_CYP380C34_exon8	139	.
CM017798.1	16104009	16104114	UUID=483_CYP380C38_exon8	124	.
CM017798.1	16104009	16104109	UUID=485_CYP380C39_exon5	115	.
CM017798.1	16104115	16124114	UUID=479_CYP380C34, UUID=482_CYP380C38, UUID=484_CYP380C39, UUID=476_CYP380C19, UUID=483_CYP380C38, UUID=485_CYP380C39, UUID=486_CYP380C40_FLANKdown	.	.
CM017798.1	16413507	16433506	UUID=672_gst_g525.t1_FLANKup	.	.
CM017798.1	16433507	16433687	UUID=672_gst_g525.t1.exon5	313	.
CM017798.1	16433688	16434445	UUID=672_gst_g525.t1.intron	NA	.
CM017798.1	16434446	16434498	UUID=672_gst_g525.t1.exon5	93.5	.
CM017798.1	16434499	16454498	UUID=672_gst_g525.t1_FLANKdown	.	.
CM017798.1	22741858	22761857	UUID=726_UGT344D1, UUID=727_UGT344D10_FLANKup	.	.
CM017798.1	22761858	22762702	UUID=726_UGT344D1_exon1	959	.
CM017798.1	22761858	22762702	UUID=727_UGT344D10_exon1	959	.
CM017798.1	22762703	22765388	UUID=726_UGT344D1.intron	NA	.
CM017798.1	22762703	22765388	UUID=727_UGT344D10.intron	NA	.
CM017798.1	22765389	22765550	UUID=726_UGT344D1_exon2	239	.
CM017798.1	22765389	22765719	UUID=727_UGT344D10_exon2	412	.
CM017798.1	22765720	22785719	UUID=726_UGT344D1, UUID=727_UGT344D10_FLANKdown	.	.
CM017798.1	26334802	26354801	UUID=471_abc_g10710.t1_FLANKup	.	.
CM017798.1	26354802	26354897	UUID=471_abc_g10710.t1.exon14	167	.
CM017798.1	26354898	26371920	UUID=471_abc_g10710.t1.intron	NA	.
CM017798.1	26371921	26372053	UUID=471_abc_g10710.t1.exon12	213	.
CM017798.1	26372054	26372165	UUID=471_abc_g10710.t1.intron	NA	.
CM017798.1	26372166	26372320	UUID=471_abc_g10710.t1.exon11	270	.
CM017798.1	26372321	26372855	UUID=471_abc_g10710.t1.intron	NA	.
CM017798.1	26372856	26372963	UUID=471_abc_g10710.t1.exon10	189	.
CM017798.1	26372964	26373101	UUID=471_abc_g10710.t1.intron	NA	.
CM017798.1	26373102	26373324	UUID=471_abc_g10710.t1.exon9	351	.
CM017798.1	26373325	26375051	UUID=471_abc_g10710.t1.intron	NA	.
CM017798.1	26375052	26375182	UUID=471_abc_g10710.t1.exon8	204	.
CM017798.1	26375183	26375270	UUID=471_abc_g10710.t1.intron	NA	.
CM017798.1	26375271	26375495	UUID=471_abc_g10710.t1.exon7	339	.
CM017798.1	26375496	26376020	UUID=471_abc_g10710.t1.intron	NA	.
CM017798.1	26376021	26376088	UUID=471_abc_g10710.t1.exon4	110	.
CM017798.1	26376089	26376286	UUID=471_abc_g10710.t1.intron	NA	.
CM017798.1	26376287	26376549	UUID=471_abc_g10710.t1.exon3	425	.
CM017798.1	26376550	26376647	UUID=471_abc_g10710.t1.intron	NA	.
CM017798.1	26376648	26376732	UUID=471_abc_g10710.t1.exon2	141	.
CM017798.1	26376733	26376792	UUID=471_abc_g10710.t1.intron	NA	.
CM017798.1	26376793	26377159	UUID=471_abc_g10710.t1.exon1	579	.
CM017798.1	26377160	26397159	UUID=471_abc_g10710.t1_FLANKdown	.	.
CM017798.1	27641982	27661981	UUID=491_CYP380C8, UUID=490_CYP380C7_FLANKup	.	.
CM017798.1	27661982	27662180	UUID=491_CYP380C8_exon1	200	.
CM017798.1	27662181	27679358	UUID=491_CYP380C8.intron	NA	.
CM017798.1	27678563	27678751	UUID=490_CYP380C7_exon4	294	.
CM017798.1	27678752	27681026	UUID=490_CYP380C7.intron	NA	.
CM017798.1	27679359	27679462	UUID=491_CYP380C8_exon8	126	.
CM017798.1	27681027	27681212	UUID=490_CYP380C7_exon11	261	.
CM017798.1	27681213	27701212	UUID=491_CYP380C8, UUID=490_CYP380C7_FLANKdown	.	.
CM017798.1	28033593	28053592	UUID=673_gst_g525.t1_FLANKup	.	.
CM017798.1	28053593	28053717	UUID=673_gst_g525.t1.exon5	200	.
CM017798.1	28053718	28054016	UUID=673_gst_g525.t1.intron	NA	.
CM017798.1	28054017	28054069	UUID=673_gst_g525.t1.exon5	93.5	.
CM017798.1	28054070	28074069	UUID=673_gst_g525.t1_FLANKdown	.	.
CM017798.1	29131329	29151328	UUID=492_CYP380C9, UUID=489_CYP380C6_FLANKup	.	.
CM017798.1	29151329	29151421	UUID=492_CYP380C9_exon3	150	.
CM017798.1	29151422	29153329	UUID=492_CYP380C9.intron	NA	.
CM017798.1	29153330	29153520	UUID=492_CYP380C9_exon4	287	.
CM017798.1	29153331	29153485	UUID=489_CYP380C6_exon4	148	.
CM017798.1	29153486	29157750	UUID=489_CYP380C6.intron	NA	.
CM017798.1	29153521	29154083	UUID=492_CYP380C9.intron	NA	.
CM017798.1	29154084	29154193	UUID=492_CYP380C9_exon8	171	.
CM017798.1	29157751	29157928	UUID=489_CYP380C6_exon12	158	.
CM017798.1	29157929	29177928	UUID=492_CYP380C9, UUID=489_CYP380C6_FLANKdown	.	.
CM017798.1	31732991	31752990	UUID=689_UGT341A5_v2, UUID=692_UGT341A6, UUID=686_UGT341A5, UUID=695_UGT341A7, UUID=698_UGT341A7_v2, UUID=704_UGT341A8_v2, UUID=701_UGT341A8_FLANKup	.	.
CM017798.1	31752991	31753244	UUID=689_UGT341A5_v2_exon6	287	.
CM017798.1	31752991	31753244	UUID=692_UGT341A6_exon4	287	.
CM017798.1	31753016	31753238	UUID=686_UGT341A5_exon6	263	.
CM017798.1	31753083	31753238	UUID=695_UGT341A7_exon6	217	.
CM017798.1	31753087	31753244	UUID=698_UGT341A7_v2_exon6	209	.
CM017798.1	31753239	31753798	UUID=686_UGT341A5.intron	NA	.
CM017798.1	31753239	31753798	UUID=695_UGT341A7.intron	NA	.
CM017798.1	31753245	31753800	UUID=689_UGT341A5_v2.intron	NA	.
CM017798.1	31753245	31753800	UUID=692_UGT341A6.intron	NA	.
CM017798.1	31753245	31753795	UUID=698_UGT341A7_v2.intron	NA	.
CM017798.1	31753796	31754015	UUID=698_UGT341A7_v2_exon5	313	.
CM017798.1	31753798	31754015	UUID=704_UGT341A8_v2_exon5	309	.
CM017798.1	31753799	31754017	UUID=686_UGT341A5_exon5	322	.
CM017798.1	31753799	31754017	UUID=695_UGT341A7_exon5	322	.
CM017798.1	31753801	31754015	UUID=689_UGT341A5_v2_exon5	303	.
CM017798.1	31753801	31754015	UUID=692_UGT341A6_exon3	303	.
CM017798.1	31753801	31754017	UUID=701_UGT341A8_exon5	318	.
CM017798.1	31754016	31754723	UUID=689_UGT341A5_v2.intron	NA	.
CM017798.1	31754016	31754723	UUID=692_UGT341A6.intron	NA	.
CM017798.1	31754016	31754723	UUID=698_UGT341A7_v2.intron	NA	.
CM017798.1	31754016	31754723	UUID=704_UGT341A8_v2.intron	NA	.
CM017798.1	31754018	31754723	UUID=686_UGT341A5.intron	NA	.
CM017798.1	31754018	31754723	UUID=695_UGT341A7.intron	NA	.
CM017798.1	31754018	31754723	UUID=701_UGT341A8.intron	NA	.
CM017798.1	31754724	31754951	UUID=686_UGT341A5_exon4	316	.
CM017798.1	31754724	31754951	UUID=689_UGT341A5_v2_exon4	316	.
CM017798.1	31754724	31754951	UUID=692_UGT341A6_exon2	316	.
CM017798.1	31754724	31754951	UUID=695_UGT341A7_exon4	316	.
CM017798.1	31754724	31754951	UUID=698_UGT341A7_v2_exon4	316	.
CM017798.1	31754724	31754951	UUID=701_UGT341A8_exon4	316	.
CM017798.1	31754724	31754951	UUID=704_UGT341A8_v2_exon4	316	.
CM017798.1	31754952	31756405	UUID=686_UGT341A5.intron	NA	.
CM017798.1	31754952	31756404	UUID=689_UGT341A5_v2.intron	NA	.
CM017798.1	31754952	31756404	UUID=692_UGT341A6.intron	NA	.
CM017798.1	31754952	31756405	UUID=695_UGT341A7.intron	NA	.
CM017798.1	31754952	31756404	UUID=698_UGT341A7_v2.intron	NA	.
CM017798.1	31754952	31756405	UUID=701_UGT341A8.intron	NA	.
CM017798.1	31754952	31756404	UUID=704_UGT341A8_v2.intron	NA	.
CM017798.1	31756405	31756804	UUID=689_UGT341A5_v2_exon3	562	.
CM017798.1	31756405	31756771	UUID=692_UGT341A6_exon1	518	.
CM017798.1	31756405	31756804	UUID=698_UGT341A7_v2_exon3	562	.
CM017798.1	31756405	31756804	UUID=704_UGT341A8_v2_exon3	562	.
CM017798.1	31756406	31756810	UUID=686_UGT341A5_exon3	593	.
CM017798.1	31756406	31756810	UUID=695_UGT341A7_exon3	593	.
CM017798.1	31756406	31756801	UUID=701_UGT341A8_exon3	588	.
CM017798.1	31756802	31757312	UUID=701_UGT341A8.intron	NA	.
CM017798.1	31756805	31757312	UUID=689_UGT341A5_v2.intron	NA	.
CM017798.1	31756805	31757312	UUID=698_UGT341A7_v2.intron	NA	.
CM017798.1	31756805	31757312	UUID=704_UGT341A8_v2.intron	NA	.
CM017798.1	31756811	31757312	UUID=686_UGT341A5.intron	NA	.
CM017798.1	31756811	31757312	UUID=695_UGT341A7.intron	NA	.
CM017798.1	31757313	31757542	UUID=686_UGT341A5_exon1	243	.
CM017798.1	31757313	31757498	UUID=689_UGT341A5_v2_exon1	233	.
CM017798.1	31757313	31757498	UUID=695_UGT341A7_exon1	211	.
CM017798.1	31757313	31757498	UUID=698_UGT341A7_v2_exon1	233	.
CM017798.1	31757313	31757542	UUID=701_UGT341A8_exon1	243	.
CM017798.1	31757313	31757498	UUID=704_UGT341A8_v2_exon1	233	.
CM017798.1	31757543	31777542	UUID=689_UGT341A5_v2, UUID=692_UGT341A6, UUID=686_UGT341A5, UUID=695_UGT341A7, UUID=698_UGT341A7_v2, UUID=704_UGT341A8_v2, UUID=701_UGT341A8_FLANKdown	.	.
CM017798.1	31813125	31833124	UUID=690_UGT341A5_v2, UUID=693_UGT341A6, UUID=687_UGT341A5, UUID=696_UGT341A7, UUID=699_UGT341A7_v2, UUID=705_UGT341A8_v2, UUID=702_UGT341A8_FLANKup	.	.
CM017798.1	31833125	31833378	UUID=690_UGT341A5_v2_exon6	287	.
CM017798.1	31833125	31833378	UUID=693_UGT341A6_exon4	287	.
CM017798.1	31833150	31833372	UUID=687_UGT341A5_exon6	263	.
CM017798.1	31833217	31833372	UUID=696_UGT341A7_exon6	217	.
CM017798.1	31833221	31833378	UUID=699_UGT341A7_v2_exon6	209	.
CM017798.1	31833373	31833935	UUID=687_UGT341A5.intron	NA	.
CM017798.1	31833373	31833935	UUID=696_UGT341A7.intron	NA	.
CM017798.1	31833379	31833937	UUID=690_UGT341A5_v2.intron	NA	.
CM017798.1	31833379	31833937	UUID=693_UGT341A6.intron	NA	.
CM017798.1	31833379	31833932	UUID=699_UGT341A7_v2.intron	NA	.
CM017798.1	31833933	31834152	UUID=699_UGT341A7_v2_exon5	313	.
CM017798.1	31833935	31834152	UUID=705_UGT341A8_v2_exon5	309	.
CM017798.1	31833936	31834154	UUID=687_UGT341A5_exon5	322	.
CM017798.1	31833936	31834154	UUID=696_UGT341A7_exon5	322	.
CM017798.1	31833938	31834152	UUID=690_UGT341A5_v2_exon5	303	.
CM017798.1	31833938	31834152	UUID=693_UGT341A6_exon3	303	.
CM017798.1	31833938	31834154	UUID=702_UGT341A8_exon5	318	.
CM017798.1	31834153	31834856	UUID=690_UGT341A5_v2.intron	NA	.
CM017798.1	31834153	31834856	UUID=693_UGT341A6.intron	NA	.
CM017798.1	31834153	31834856	UUID=699_UGT341A7_v2.intron	NA	.
CM017798.1	31834153	31834856	UUID=705_UGT341A8_v2.intron	NA	.
CM017798.1	31834155	31834856	UUID=687_UGT341A5.intron	NA	.
CM017798.1	31834155	31834856	UUID=696_UGT341A7.intron	NA	.
CM017798.1	31834155	31834856	UUID=702_UGT341A8.intron	NA	.
CM017798.1	31834857	31835084	UUID=687_UGT341A5_exon4	316	.
CM017798.1	31834857	31835084	UUID=690_UGT341A5_v2_exon4	316	.
CM017798.1	31834857	31835084	UUID=693_UGT341A6_exon2	316	.
CM017798.1	31834857	31835084	UUID=696_UGT341A7_exon4	316	.
CM017798.1	31834857	31835084	UUID=699_UGT341A7_v2_exon4	316	.
CM017798.1	31834857	31835084	UUID=702_UGT341A8_exon4	316	.
CM017798.1	31834857	31835084	UUID=705_UGT341A8_v2_exon4	316	.
CM017798.1	31835085	31836466	UUID=687_UGT341A5.intron	NA	.
CM017798.1	31835085	31836479	UUID=690_UGT341A5_v2.intron	NA	.
CM017798.1	31835085	31836479	UUID=693_UGT341A6.intron	NA	.
CM017798.1	31835085	31836466	UUID=696_UGT341A7.intron	NA	.
CM017798.1	31835085	31836479	UUID=699_UGT341A7_v2.intron	NA	.
CM017798.1	31835085	31836466	UUID=702_UGT341A8.intron	NA	.
CM017798.1	31835085	31836479	UUID=705_UGT341A8_v2.intron	NA	.
CM017798.1	31836467	31836871	UUID=687_UGT341A5_exon3	604	.
CM017798.1	31836467	31836871	UUID=696_UGT341A7_exon3	604	.
CM017798.1	31836467	31836862	UUID=702_UGT341A8_exon3	599	.
CM017798.1	31836480	31836865	UUID=690_UGT341A5_v2_exon3	564	.
CM017798.1	31836480	31836832	UUID=693_UGT341A6_exon1	520	.
CM017798.1	31836480	31836865	UUID=699_UGT341A7_v2_exon3	564	.
CM017798.1	31836480	31836865	UUID=705_UGT341A8_v2_exon3	564	.
CM017798.1	31836863	31837376	UUID=702_UGT341A8.intron	NA	.
CM017798.1	31836866	31837376	UUID=690_UGT341A5_v2.intron	NA	.
CM017798.1	31836866	31837376	UUID=699_UGT341A7_v2.intron	NA	.
CM017798.1	31836866	31837376	UUID=705_UGT341A8_v2.intron	NA	.
CM017798.1	31836872	31837376	UUID=687_UGT341A5.intron	NA	.
CM017798.1	31836872	31837376	UUID=696_UGT341A7.intron	NA	.
CM017798.1	31837377	31837606	UUID=687_UGT341A5_exon1	254	.
CM017798.1	31837377	31837562	UUID=690_UGT341A5_v2_exon1	255	.
CM017798.1	31837377	31837562	UUID=696_UGT341A7_exon1	222	.
CM017798.1	31837377	31837562	UUID=699_UGT341A7_v2_exon1	255	.
CM017798.1	31837377	31837606	UUID=702_UGT341A8_exon1	254	.
CM017798.1	31837377	31837562	UUID=705_UGT341A8_v2_exon1	255	.
CM017798.1	31837607	31871675	UUID=690_UGT341A5_v2, UUID=693_UGT341A6, UUID=687_UGT341A5, UUID=696_UGT341A7, UUID=699_UGT341A7_v2, UUID=705_UGT341A8_v2, UUID=702_UGT341A8_FLANKdown,UUID=691_UGT341A5_v2, UUID=694_UGT341A6, UUID=688_UGT341A5, UUID=697_UGT341A7, UUID=700_UGT341A7_v2, UUID=706_UGT341A8_v2, UUID=703_UGT341A8_FLANKup	.	.
CM017798.1	31871676	31871929	UUID=691_UGT341A5_v2_exon6	276	.
CM017798.1	31871676	31871929	UUID=694_UGT341A6_exon4	276	.
CM017798.1	31871701	31871923	UUID=688_UGT341A5_exon6	252	.
CM017798.1	31871768	31871923	UUID=697_UGT341A7_exon6	211	.
CM017798.1	31871772	31871929	UUID=700_UGT341A7_v2_exon6	198	.
CM017798.1	31871924	31872432	UUID=688_UGT341A5.intron	NA	.
CM017798.1	31871924	31872432	UUID=697_UGT341A7.intron	NA	.
CM017798.1	31871930	31872434	UUID=691_UGT341A5_v2.intron	NA	.
CM017798.1	31871930	31872434	UUID=694_UGT341A6.intron	NA	.
CM017798.1	31871930	31872431	UUID=700_UGT341A7_v2.intron	NA	.
CM017798.1	31872432	31872649	UUID=700_UGT341A7_v2_exon5	303	.
CM017798.1	31872432	31872649	UUID=706_UGT341A8_v2_exon5	303	.
CM017798.1	31872433	31872654	UUID=688_UGT341A5_exon5	322	.
CM017798.1	31872433	31872654	UUID=697_UGT341A7_exon5	322	.
CM017798.1	31872435	31872649	UUID=691_UGT341A5_v2_exon5	298	.
CM017798.1	31872435	31872649	UUID=694_UGT341A6_exon3	298	.
CM017798.1	31872435	31872654	UUID=703_UGT341A8_exon5	318	.
CM017798.1	31872650	31874285	UUID=691_UGT341A5_v2.intron	NA	.
CM017798.1	31872650	31874285	UUID=694_UGT341A6.intron	NA	.
CM017798.1	31872650	31874285	UUID=700_UGT341A7_v2.intron	NA	.
CM017798.1	31872650	31874285	UUID=706_UGT341A8_v2.intron	NA	.
CM017798.1	31872655	31874285	UUID=688_UGT341A5.intron	NA	.
CM017798.1	31872655	31874285	UUID=697_UGT341A7.intron	NA	.
CM017798.1	31872655	31874285	UUID=703_UGT341A8.intron	NA	.
CM017798.1	31874286	31874515	UUID=688_UGT341A5_exon4	331	.
CM017798.1	31874286	31874515	UUID=691_UGT341A5_v2_exon4	326	.
CM017798.1	31874286	31874515	UUID=694_UGT341A6_exon2	326	.
CM017798.1	31874286	31874515	UUID=697_UGT341A7_exon4	331	.
CM017798.1	31874286	31874515	UUID=700_UGT341A7_v2_exon4	326	.
CM017798.1	31874286	31874515	UUID=703_UGT341A8_exon4	331	.
CM017798.1	31874286	31874515	UUID=706_UGT341A8_v2_exon4	326	.
CM017798.1	31874516	31876209	UUID=688_UGT341A5.intron	NA	.
CM017798.1	31874516	31876199	UUID=691_UGT341A5_v2.intron	NA	.
CM017798.1	31874516	31876199	UUID=694_UGT341A6.intron	NA	.
CM017798.1	31874516	31876209	UUID=697_UGT341A7.intron	NA	.
CM017798.1	31874516	31876199	UUID=700_UGT341A7_v2.intron	NA	.
CM017798.1	31874516	31876209	UUID=703_UGT341A8.intron	NA	.
CM017798.1	31874516	31876199	UUID=706_UGT341A8_v2.intron	NA	.
CM017798.1	31876200	31876599	UUID=691_UGT341A5_v2_exon3	579	.
CM017798.1	31876200	31876566	UUID=694_UGT341A6_exon1	534	.
CM017798.1	31876200	31876599	UUID=700_UGT341A7_v2_exon3	579	.
CM017798.1	31876200	31876599	UUID=706_UGT341A8_v2_exon3	579	.
CM017798.1	31876210	31876605	UUID=688_UGT341A5_exon3	577	.
CM017798.1	31876210	31876605	UUID=697_UGT341A7_exon3	577	.
CM017798.1	31876210	31876596	UUID=703_UGT341A8_exon3	571	.
CM017798.1	31876597	31877629	UUID=703_UGT341A8.intron	NA	.
CM017798.1	31876600	31876983	UUID=691_UGT341A5_v2.intron	NA	.
CM017798.1	31876600	31876983	UUID=700_UGT341A7_v2.intron	NA	.
CM017798.1	31876600	31876983	UUID=706_UGT341A8_v2.intron	NA	.
CM017798.1	31876606	31877629	UUID=688_UGT341A5.intron	NA	.
CM017798.1	31876606	31877629	UUID=697_UGT341A7.intron	NA	.
CM017798.1	31876984	31877195	UUID=691_UGT341A5_v2_exon2	254	.
CM017798.1	31876984	31877195	UUID=700_UGT341A7_v2_exon2	254	.
CM017798.1	31876984	31877195	UUID=706_UGT341A8_v2_exon2	254	.
CM017798.1	31877196	31877633	UUID=691_UGT341A5_v2.intron	NA	.
CM017798.1	31877196	31877633	UUID=700_UGT341A7_v2.intron	NA	.
CM017798.1	31877196	31877633	UUID=706_UGT341A8_v2.intron	NA	.
CM017798.1	31877630	31877860	UUID=688_UGT341A5_exon1	272	.
CM017798.1	31877630	31877809	UUID=697_UGT341A7_exon1	228	.
CM017798.1	31877630	31877860	UUID=703_UGT341A8_exon1	272	.
CM017798.1	31877634	31877824	UUID=691_UGT341A5_v2_exon1	265	.
CM017798.1	31877634	31877824	UUID=700_UGT341A7_v2_exon1	265	.
CM017798.1	31877634	31877824	UUID=706_UGT341A8_v2_exon1	265	.
CM017798.1	31877861	31897860	UUID=691_UGT341A5_v2, UUID=694_UGT341A6, UUID=688_UGT341A5, UUID=697_UGT341A7, UUID=700_UGT341A7_v2, UUID=706_UGT341A8_v2, UUID=703_UGT341A8_FLANKdown	.	.
CM017798.1	32011662	32031661	UUID=678_UGT329A5, UUID=677_UGT329A4_v2, UUID=680_UGT329A6_v2, UUID=681_UGT329A7, UUID=683_UGT329B6_v2, UUID=685_UGT329B7_v2, UUID=676_UGT329A4, UUID=679_UGT329A6, UUID=682_UGT329B6, UUID=684_UGT329B7_FLANKup	.	.
CM017798.1	32031662	32032473	UUID=678_UGT329A5_exon1	830	.
CM017798.1	32031667	32032492	UUID=677_UGT329A4_v2_exon1	989	.
CM017798.1	32031682	32032492	UUID=680_UGT329A6_v2_exon1	972	.
CM017798.1	32031693	32032473	UUID=681_UGT329A7_exon1	800	.
CM017798.1	32031724	32032478	UUID=683_UGT329B6_v2_exon1	891	.
CM017798.1	32032474	32036106	UUID=678_UGT329A5.intron	NA	.
CM017798.1	32032474	32036106	UUID=681_UGT329A7.intron	NA	.
CM017798.1	32032479	32036105	UUID=683_UGT329B6_v2.intron	NA	.
CM017798.1	32032493	32036105	UUID=677_UGT329A4_v2.intron	NA	.
CM017798.1	32032493	32036105	UUID=680_UGT329A6_v2.intron	NA	.
CM017798.1	32036106	32036691	UUID=677_UGT329A4_v2_exon2	699	.
CM017798.1	32036106	32036691	UUID=680_UGT329A6_v2_exon2	699	.
CM017798.1	32036106	32036691	UUID=683_UGT329B6_v2_exon2	699	.
CM017798.1	32036106	32036691	UUID=685_UGT329B7_v2_exon2	699	.
CM017798.1	32036107	32036327	UUID=676_UGT329A4_exon2	292	.
CM017798.1	32036107	32036328	UUID=678_UGT329A5_exon2	322	.
CM017798.1	32036107	32036327	UUID=679_UGT329A6_exon2	292	.
CM017798.1	32036107	32036328	UUID=681_UGT329A7_exon2	322	.
CM017798.1	32036107	32036327	UUID=682_UGT329B6_exon2	292	.
CM017798.1	32036107	32036327	UUID=684_UGT329B7_exon2	292	.
CM017798.1	32036328	32036476	UUID=676_UGT329A4.intron	NA	.
CM017798.1	32036328	32036476	UUID=679_UGT329A6.intron	NA	.
CM017798.1	32036328	32036476	UUID=682_UGT329B6.intron	NA	.
CM017798.1	32036328	32036476	UUID=684_UGT329B7.intron	NA	.
CM017798.1	32036329	32036476	UUID=681_UGT329A7.intron	NA	.
CM017798.1	32036477	32036691	UUID=676_UGT329A4_exon3	326	.
CM017798.1	32036477	32036691	UUID=679_UGT329A6_exon3	326	.
CM017798.1	32036477	32036695	UUID=681_UGT329A7_exon3	289	.
CM017798.1	32036477	32036691	UUID=682_UGT329B6_exon3	326	.
CM017798.1	32036477	32036691	UUID=684_UGT329B7_exon3	326	.
CM017798.1	32036692	32036878	UUID=676_UGT329A4.intron	NA	.
CM017798.1	32036692	32036877	UUID=677_UGT329A4_v2.intron	NA	.
CM017798.1	32036692	32036886	UUID=679_UGT329A6.intron	NA	.
CM017798.1	32036692	32036880	UUID=680_UGT329A6_v2.intron	NA	.
CM017798.1	32036692	32036878	UUID=682_UGT329B6.intron	NA	.
CM017798.1	32036692	32036877	UUID=683_UGT329B6_v2.intron	NA	.
CM017798.1	32036692	32036878	UUID=684_UGT329B7.intron	NA	.
CM017798.1	32036692	32036877	UUID=685_UGT329B7_v2.intron	NA	.
CM017798.1	32036696	32036886	UUID=681_UGT329A7.intron	NA	.
CM017798.1	32036878	32037153	UUID=677_UGT329A4_v2_exon3	388	.
CM017798.1	32036878	32037153	UUID=683_UGT329B6_v2_exon3	388	.
CM017798.1	32036878	32037153	UUID=685_UGT329B7_v2_exon3	388	.
CM017798.1	32036879	32037156	UUID=676_UGT329A4_exon4	364	.
CM017798.1	32036879	32037156	UUID=682_UGT329B6_exon4	364	.
CM017798.1	32036879	32037156	UUID=684_UGT329B7_exon4	364	.
CM017798.1	32036881	32037153	UUID=680_UGT329A6_v2_exon3	383	.
CM017798.1	32036887	32037156	UUID=679_UGT329A6_exon4	361	.
CM017798.1	32036887	32037156	UUID=681_UGT329A7_exon4	355	.
CM017798.1	32037157	32057156	UUID=678_UGT329A5, UUID=677_UGT329A4_v2, UUID=680_UGT329A6_v2, UUID=681_UGT329A7, UUID=683_UGT329B6_v2, UUID=685_UGT329B7_v2, UUID=676_UGT329A4, UUID=679_UGT329A6, UUID=682_UGT329B6, UUID=684_UGT329B7_FLANKdown	.	.
CM017798.1	32299392	32319391	UUID=667_est_g9316.t1_FLANKup	.	.
CM017798.1	32319392	32319956	UUID=667_est_g9316.t1.exon8	789	.
CM017798.1	32319957	32327410	UUID=667_est_g9316.t1.intron	NA	.
CM017798.1	32327411	32327716	UUID=667_est_g9316.t1.exon7	488	.
CM017798.1	32327717	32328729	UUID=667_est_g9316.t1.intron	NA	.
CM017798.1	32328730	32329102	UUID=667_est_g9316.t1.exon6	584	.
CM017798.1	32329103	32341008	UUID=667_est_g9316.t1.intron	NA	.
CM017798.1	32341009	32341151	UUID=667_est_g9316.t1.exon5	237	.
CM017798.1	32341152	32343442	UUID=667_est_g9316.t1.intron	NA	.
CM017798.1	32343443	32343601	UUID=667_est_g9316.t1.exon4	261	.
CM017798.1	32343602	32344495	UUID=667_est_g9316.t1.intron	NA	.
CM017798.1	32344496	32344659	UUID=667_est_g9316.t1.exon3	281	.
CM017798.1	32344660	32347507	UUID=667_est_g9316.t1.intron	NA	.
CM017798.1	32347508	32347653	UUID=667_est_g9316.t1.exon2	248	.
CM017798.1	32347654	32349218	UUID=667_est_g9316.t1.intron	NA	.
CM017798.1	32349219	32350900	UUID=667_est_g9316.t1.exon1	1862	.
CM017798.1	32350901	32370900	UUID=667_est_g9316.t1_FLANKdown	.	.
CM017798.1	34985863	35005862	UUID=675_gst_g7734.t1, UUID=674_gst_g7733.t1_FLANKup	.	.
CM017798.1	35005863	35006268	UUID=675_gst_g7734.t1.exon5	435	.
CM017798.1	35006161	35006268	UUID=674_gst_g7733.t1.exon5	145	.
CM017798.1	35006269	35007110	UUID=674_gst_g7733.t1.intron	NA	.
CM017798.1	35006269	35006876	UUID=675_gst_g7734.t1.intron	NA	.
CM017798.1	35006877	35007016	UUID=675_gst_g7734.t1.exon4	209	.
CM017798.1	35007017	35007110	UUID=675_gst_g7734.t1.intron	NA	.
CM017798.1	35007111	35007276	UUID=674_gst_g7733.t1.exon3	241	.
CM017798.1	35007111	35007278	UUID=675_gst_g7734.t1.exon3	255	.
CM017798.1	35007277	35008539	UUID=674_gst_g7733.t1.intron	NA	.
CM017798.1	35007279	35008541	UUID=675_gst_g7734.t1.intron	NA	.
CM017798.1	35008540	35008676	UUID=674_gst_g7733.t1.exon2	176	.
CM017798.1	35008542	35008680	UUID=675_gst_g7734.t1.exon2	213	.
CM017798.1	35008681	35028680	UUID=675_gst_g7734.t1, UUID=674_gst_g7733.t1_FLANKdown	.	.
CM017799.1	1412206	1432205	UUID=746_CYP6CY37_FLANKup	.	.
CM017799.1	1432206	1433096	UUID=746_CYP6CY37_exon1	1059	.
CM017799.1	1433097	1433190	UUID=746_CYP6CY37.intron	NA	.
CM017799.1	1433191	1433416	UUID=746_CYP6CY37_exon2	302	.
CM017799.1	1433417	1433558	UUID=746_CYP6CY37.intron	NA	.
CM017799.1	1433559	1433814	UUID=746_CYP6CY37_exon3	346	.
CM017799.1	1433815	1433867	UUID=746_CYP6CY37.intron	NA	.
CM017799.1	1433868	1434042	UUID=746_CYP6CY37_exon4	230	.
CM017799.1	1434043	1454042	UUID=746_CYP6CY37_FLANKdown	.	.
CM017799.1	1820145	1840144	UUID=742_CYP6CY12_FLANKup	.	.
CM017799.1	1840145	1841017	UUID=742_CYP6CY12_exon1	1000	.
CM017799.1	1841018	1841231	UUID=742_CYP6CY12.intron	NA	.
CM017799.1	1841232	1841452	UUID=742_CYP6CY12_exon2	259	.
CM017799.1	1841453	1842529	UUID=742_CYP6CY12.intron	NA	.
CM017799.1	1842530	1842783	UUID=742_CYP6CY12_exon3	331	.
CM017799.1	1842784	1842911	UUID=742_CYP6CY12.intron	NA	.
CM017799.1	1842912	1843082	UUID=742_CYP6CY12_exon4	250	.
CM017799.1	1843083	1863082	UUID=742_CYP6CY12_FLANKdown	.	.
CM017799.1	2152399	2172398	UUID=901_gst_g525.t1_FLANKup	.	.
CM017799.1	2172399	2172503	UUID=901_gst_g525.t1.exon5	167	.
CM017799.1	2172504	2172802	UUID=901_gst_g525.t1.intron	NA	.
CM017799.1	2172803	2172855	UUID=901_gst_g525.t1.exon5	93.5	.
CM017799.1	2172856	2192855	UUID=901_gst_g525.t1_FLANKdown	.	.
CM017799.1	2212352	2232351	UUID=743_CYP6CY14_FLANKup	.	.
CM017799.1	2232352	2233245	UUID=743_CYP6CY14_exon1	1314	.
CM017799.1	2233246	2237140	UUID=743_CYP6CY14.intron	NA	.
CM017799.1	2237141	2237366	UUID=743_CYP6CY14_exon2	335	.
CM017799.1	2237367	2237501	UUID=743_CYP6CY14.intron	NA	.
CM017799.1	2237502	2237752	UUID=743_CYP6CY14_exon3	359	.
CM017799.1	2237753	2257752	UUID=743_CYP6CY14_FLANKdown	.	.
CM017799.1	4920387	4940386	UUID=731_abc_g2223.t1, UUID=730_abc_g2222.t1_FLANKup	.	.
CM017799.1	4940387	4941202	UUID=731_abc_g2223.t1.exon10	560	.
CM017799.1	4941203	4956806	UUID=731_abc_g2223.t1.intron	NA	.
CM017799.1	4956807	4956922	UUID=731_abc_g2223.t1.exon9	204	.
CM017799.1	4956923	4960079	UUID=731_abc_g2223.t1.intron	NA	.
CM017799.1	4960080	4960415	UUID=731_abc_g2223.t1.exon8	516	.
CM017799.1	4960416	4962175	UUID=731_abc_g2223.t1.intron	NA	.
CM017799.1	4962176	4962400	UUID=730_abc_g2222.t1.exon13	316	.
CM017799.1	4962176	4962417	UUID=731_abc_g2223.t1.exon7	370	.
CM017799.1	4962401	4980743	UUID=730_abc_g2222.t1.intron	NA	.
CM017799.1	4962418	4962988	UUID=731_abc_g2223.t1.intron	NA	.
CM017799.1	4962989	4963123	UUID=731_abc_g2223.t1.exon6	217	.
CM017799.1	4963124	4964216	UUID=731_abc_g2223.t1.intron	NA	.
CM017799.1	4964217	4964385	UUID=731_abc_g2223.t1.exon4	285	.
CM017799.1	4964386	4964470	UUID=731_abc_g2223.t1.intron	NA	.
CM017799.1	4964471	4964571	UUID=731_abc_g2223.t1.exon3	159	.
CM017799.1	4964572	4965030	UUID=731_abc_g2223.t1.intron	NA	.
CM017799.1	4965031	4965186	UUID=731_abc_g2223.t1.exon2	233	.
CM017799.1	4965187	4965662	UUID=731_abc_g2223.t1.intron	NA	.
CM017799.1	4965663	4966716	UUID=731_abc_g2223.t1.exon1	1151	.
CM017799.1	4966717	4983127	UUID=731_abc_g2223.t1.intron	NA	.
CM017799.1	4980744	4980861	UUID=730_abc_g2222.t1.exon15	191	.
CM017799.1	4980862	4983127	UUID=730_abc_g2222.t1.intron	NA	.
CM017799.1	4983128	4983463	UUID=730_abc_g2222.t1.exon14	466	.
CM017799.1	4983128	4983461	UUID=731_abc_g2223.t1.exon8	479	.
CM017799.1	4983462	4984469	UUID=731_abc_g2223.t1.intron	NA	.
CM017799.1	4983464	4984469	UUID=730_abc_g2222.t1.intron	NA	.
CM017799.1	4984470	4984710	UUID=730_abc_g2222.t1.exon13	302	.
CM017799.1	4984470	4984708	UUID=731_abc_g2223.t1.exon7	281	.
CM017799.1	4984711	4985025	UUID=730_abc_g2222.t1.intron	NA	.
CM017799.1	4985026	4985165	UUID=730_abc_g2222.t1.exon12	167	.
CM017799.1	4985166	4987061	UUID=730_abc_g2222.t1.intron	NA	.
CM017799.1	4987062	4987230	UUID=730_abc_g2222.t1.exon4	241	.
CM017799.1	4987231	4987388	UUID=730_abc_g2222.t1.intron	NA	.
CM017799.1	4987389	4987489	UUID=730_abc_g2222.t1.exon3	126	.
CM017799.1	4987490	4987567	UUID=730_abc_g2222.t1.intron	NA	.
CM017799.1	4987568	4987723	UUID=730_abc_g2222.t1.exon2	172	.
CM017799.1	4987724	4988881	UUID=730_abc_g2222.t1.intron	NA	.
CM017799.1	4988882	4989264	UUID=730_abc_g2222.t1.exon1	459	.
CM017799.1	4989265	5009264	UUID=731_abc_g2223.t1, UUID=730_abc_g2222.t1_FLANKdown	.	.
CM017799.1	7820105	7840104	UUID=735_abc_g4105.t1_FLANKup	.	.
CM017799.1	7840105	7840237	UUID=735_abc_g4105.t1.exon1	219	.
CM017799.1	7840238	7840323	UUID=735_abc_g4105.t1.intron	NA	.
CM017799.1	7840324	7840520	UUID=735_abc_g4105.t1.exon2	331	.
CM017799.1	7840521	7841491	UUID=735_abc_g4105.t1.intron	NA	.
CM017799.1	7841492	7841777	UUID=735_abc_g4105.t1.exon3	473	.
CM017799.1	7841778	7841847	UUID=735_abc_g4105.t1.intron	NA	.
CM017799.1	7841848	7841969	UUID=735_abc_g4105.t1.exon4	193	.
CM017799.1	7841970	7842063	UUID=735_abc_g4105.t1.intron	NA	.
CM017799.1	7842064	7842301	UUID=735_abc_g4105.t1.exon5	374	.
CM017799.1	7842302	7844236	UUID=735_abc_g4105.t1.intron	NA	.
CM017799.1	7844237	7844432	UUID=735_abc_g4105.t1.exon6	335	.
CM017799.1	7844433	7844564	UUID=735_abc_g4105.t1.intron	NA	.
CM017799.1	7844565	7844722	UUID=735_abc_g4105.t1.exon7	276	.
CM017799.1	7844723	7844804	UUID=735_abc_g4105.t1.intron	NA	.
CM017799.1	7844805	7845026	UUID=735_abc_g4105.t1.exon8	333	.
CM017799.1	7845027	7845111	UUID=735_abc_g4105.t1.intron	NA	.
CM017799.1	7845112	7845317	UUID=735_abc_g4105.t1.exon9	331	.
CM017799.1	7845318	7845400	UUID=735_abc_g4105.t1.intron	NA	.
CM017799.1	7845401	7845483	UUID=735_abc_g4105.t1.exon10	104	.
CM017799.1	7845484	7845542	UUID=735_abc_g4105.t1.intron	NA	.
CM017799.1	7845543	7845605	UUID=735_abc_g4105.t1.exon11	106	.
CM017799.1	7845606	7845714	UUID=735_abc_g4105.t1.intron	NA	.
CM017799.1	7845715	7846019	UUID=735_abc_g4105.t1.exon12	470	.
CM017799.1	7846020	7850107	UUID=735_abc_g4105.t1.intron	NA	.
CM017799.1	7850108	7850311	UUID=735_abc_g4105.t1.exon13	322	.
CM017799.1	7850312	7850587	UUID=735_abc_g4105.t1.intron	NA	.
CM017799.1	7850588	7850725	UUID=735_abc_g4105.t1.exon14	228	.
CM017799.1	7850726	7850791	UUID=735_abc_g4105.t1.intron	NA	.
CM017799.1	7850792	7851159	UUID=735_abc_g4105.t1.exon15	575	.
CM017799.1	7851160	7851275	UUID=735_abc_g4105.t1.intron	NA	.
CM017799.1	7851276	7851466	UUID=735_abc_g4105.t1.exon16	265	.
CM017799.1	7851467	7851533	UUID=735_abc_g4105.t1.intron	NA	.
CM017799.1	7851534	7851635	UUID=735_abc_g4105.t1.exon17	134	.
CM017799.1	7851636	7851704	UUID=735_abc_g4105.t1.intron	NA	.
CM017799.1	7851705	7851881	UUID=735_abc_g4105.t1.exon18	300	.
CM017799.1	7851882	7851956	UUID=735_abc_g4105.t1.intron	NA	.
CM017799.1	7851957	7852116	UUID=735_abc_g4105.t1.exon19	252	.
CM017799.1	7852117	7852212	UUID=735_abc_g4105.t1.intron	NA	.
CM017799.1	7852213	7852350	UUID=735_abc_g4105.t1.exon20	233	.
CM017799.1	7852351	7854793	UUID=735_abc_g4105.t1.intron	NA	.
CM017799.1	7854794	7854946	UUID=735_abc_g4105.t1.exon21	244	.
CM017799.1	7854947	7855008	UUID=735_abc_g4105.t1.intron	NA	.
CM017799.1	7855009	7855162	UUID=735_abc_g4105.t1.exon22	263	.
CM017799.1	7855163	7855388	UUID=735_abc_g4105.t1.intron	NA	.
CM017799.1	7855389	7855583	UUID=735_abc_g4105.t1.exon23	333	.
CM017799.1	7855584	7858238	UUID=735_abc_g4105.t1.intron	NA	.
CM017799.1	7858239	7858622	UUID=735_abc_g4105.t1.exon25	566	.
CM017799.1	7858623	7859481	UUID=735_abc_g4105.t1.intron	NA	.
CM017799.1	7859482	7859733	UUID=735_abc_g4105.t1.exon26	411	.
CM017799.1	7859734	7868539	UUID=735_abc_g4105.t1.intron	NA	.
CM017799.1	7868540	7869945	UUID=735_abc_g4105.t1.exon27	1181	.
CM017799.1	7869946	7889945	UUID=735_abc_g4105.t1_FLANKdown	.	.
CM017799.1	11973179	11993178	UUID=755_est_g3918.t1, UUID=754_est_g3916.t1_FLANKup	.	.
CM017799.1	11993179	11993306	UUID=755_est_g3918.t1.exon2	187	.
CM017799.1	11993307	11994092	UUID=755_est_g3918.t1.intron	NA	.
CM017799.1	11994093	11994255	UUID=754_est_g3916.t1.exon5	257	.
CM017799.1	11994093	11994238	UUID=755_est_g3918.t1.exon5	204	.
CM017799.1	11994239	11995257	UUID=755_est_g3918.t1.intron	NA	.
CM017799.1	11994256	11994930	UUID=754_est_g3916.t1.intron	NA	.
CM017799.1	11994931	11995118	UUID=754_est_g3916.t1.exon6	237	.
CM017799.1	11995119	11995257	UUID=754_est_g3916.t1.intron	NA	.
CM017799.1	11995258	11995435	UUID=754_est_g3916.t1.exon7	268	.
CM017799.1	11995258	11995441	UUID=755_est_g3918.t1.exon7	268	.
CM017799.1	11995436	11995817	UUID=754_est_g3916.t1.intron	NA	.
CM017799.1	11995442	11995818	UUID=755_est_g3918.t1.intron	NA	.
CM017799.1	11995818	11995955	UUID=754_est_g3916.t1.exon9	217	.
CM017799.1	11995819	11995955	UUID=755_est_g3918.t1.exon9	209	.
CM017799.1	11995956	11996224	UUID=754_est_g3916.t1.intron	NA	.
CM017799.1	11995956	11999147	UUID=755_est_g3918.t1.intron	NA	.
CM017799.1	11996225	11996362	UUID=754_est_g3916.t1.exon10	211	.
CM017799.1	11996363	11999282	UUID=754_est_g3916.t1.intron	NA	.
CM017799.1	11999148	11999442	UUID=755_est_g3918.t1.exon1	255	.
CM017799.1	11999283	11999442	UUID=754_est_g3916.t1.exon1	174	.
CM017799.1	11999443	12001517	UUID=754_est_g3916.t1.intron	NA	.
CM017799.1	11999443	11999562	UUID=755_est_g3918.t1.intron	NA	.
CM017799.1	11999563	11999690	UUID=755_est_g3918.t1.exon2	215	.
CM017799.1	11999691	12001020	UUID=755_est_g3918.t1.intron	NA	.
CM017799.1	12001021	12001168	UUID=755_est_g3918.t1.exon4	158	.
CM017799.1	12001169	12001517	UUID=755_est_g3918.t1.intron	NA	.
CM017799.1	12001518	12001661	UUID=754_est_g3916.t1.exon5	211	.
CM017799.1	12001518	12001677	UUID=755_est_g3918.t1.exon5	246	.
CM017799.1	12001662	12003358	UUID=754_est_g3916.t1.intron	NA	.
CM017799.1	12001678	12002626	UUID=755_est_g3918.t1.intron	NA	.
CM017799.1	12002627	12002814	UUID=755_est_g3918.t1.exon6	281	.
CM017799.1	12002815	12003353	UUID=755_est_g3918.t1.intron	NA	.
CM017799.1	12003354	12003537	UUID=755_est_g3918.t1.exon7	263	.
CM017799.1	12003359	12003531	UUID=754_est_g3916.t1.exon7	265	.
CM017799.1	12003532	12003667	UUID=754_est_g3916.t1.intron	NA	.
CM017799.1	12003538	12003667	UUID=755_est_g3918.t1.intron	NA	.
CM017799.1	12003668	12003816	UUID=754_est_g3916.t1.exon8	165	.
CM017799.1	12003668	12003814	UUID=755_est_g3918.t1.exon8	228	.
CM017799.1	12003815	12003915	UUID=755_est_g3918.t1.intron	NA	.
CM017799.1	12003817	12003916	UUID=754_est_g3916.t1.intron	NA	.
CM017799.1	12003916	12004049	UUID=755_est_g3918.t1.exon9	215	.
CM017799.1	12003917	12004049	UUID=754_est_g3916.t1.exon9	191	.
CM017799.1	12004050	12006455	UUID=755_est_g3918.t1.intron	NA	.
CM017799.1	12006456	12006715	UUID=755_est_g3918.t1.exon11	246	.
CM017799.1	12006716	12026715	UUID=755_est_g3918.t1, UUID=754_est_g3916.t1_FLANKdown	.	.
CM017799.1	13899755	13919754	UUID=728_abc_g1798.t1_FLANKup	.	.
CM017799.1	13919755	13920267	UUID=728_abc_g1798.t1.exon1	259	.
CM017799.1	13920268	13920501	UUID=728_abc_g1798.t1.intron	NA	.
CM017799.1	13920502	13921652	UUID=728_abc_g1798.t1.exon1	1013	.
CM017799.1	13921653	13921733	UUID=728_abc_g1798.t1.intron	NA	.
CM017799.1	13921734	13922020	UUID=728_abc_g1798.t1.exon2	442	.
CM017799.1	13922021	13922193	UUID=728_abc_g1798.t1.intron	NA	.
CM017799.1	13922194	13922315	UUID=728_abc_g1798.t1.exon3	134	.
CM017799.1	13922316	13922606	UUID=728_abc_g1798.t1.intron	NA	.
CM017799.1	13922607	13922747	UUID=728_abc_g1798.t1.exon5	217	.
CM017799.1	13922748	13922812	UUID=728_abc_g1798.t1.intron	NA	.
CM017799.1	13922813	13922996	UUID=728_abc_g1798.t1.exon6	302	.
CM017799.1	13922997	13923073	UUID=728_abc_g1798.t1.intron	NA	.
CM017799.1	13923074	13923265	UUID=728_abc_g1798.t1.exon7	305	.
CM017799.1	13923266	13923330	UUID=728_abc_g1798.t1.intron	NA	.
CM017799.1	13923331	13923544	UUID=728_abc_g1798.t1.exon8	368	.
CM017799.1	13923545	13923615	UUID=728_abc_g1798.t1.intron	NA	.
CM017799.1	13923616	13923851	UUID=728_abc_g1798.t1.exon9	398	.
CM017799.1	13923852	13923995	UUID=728_abc_g1798.t1.intron	NA	.
CM017799.1	13923996	13924104	UUID=728_abc_g1798.t1.exon10	180	.
CM017799.1	13924105	13925469	UUID=728_abc_g1798.t1.intron	NA	.
CM017799.1	13925470	13925626	UUID=728_abc_g1798.t1.exon11	252	.
CM017799.1	13925627	13925710	UUID=728_abc_g1798.t1.intron	NA	.
CM017799.1	13925711	13925901	UUID=728_abc_g1798.t1.exon12	309	.
CM017799.1	13925902	13925970	UUID=728_abc_g1798.t1.intron	NA	.
CM017799.1	13925971	13926309	UUID=728_abc_g1798.t1.exon13	555	.
CM017799.1	13926310	13926365	UUID=728_abc_g1798.t1.intron	NA	.
CM017799.1	13926366	13926548	UUID=728_abc_g1798.t1.exon14	246	.
CM017799.1	13926549	13940259	UUID=728_abc_g1798.t1.intron	NA	.
CM017799.1	13940260	13940604	UUID=728_abc_g1798.t1.exon15	460	.
CM017799.1	13940605	13940751	UUID=729_abc_g1799.t1_FLANKup,UUID=728_abc_g1798.t1_FLANKdown	.	.
CM017799.1	13940752	13940960	UUID=729_abc_g1799.t1.exon1	342	.
CM017799.1	13940961	13941480	UUID=729_abc_g1799.t1.intron	NA	.
CM017799.1	13941481	13941829	UUID=729_abc_g1799.t1.exon2	562	.
CM017799.1	13941830	13941906	UUID=729_abc_g1799.t1.intron	NA	.
CM017799.1	13941907	13942178	UUID=729_abc_g1799.t1.exon3	448	.
CM017799.1	13942179	13948304	UUID=729_abc_g1799.t1.intron	NA	.
CM017799.1	13948305	13948533	UUID=729_abc_g1799.t1.exon4	368	.
CM017799.1	13948534	13950835	UUID=729_abc_g1799.t1.intron	NA	.
CM017799.1	13950836	13950953	UUID=729_abc_g1799.t1.exon5	169	.
CM017799.1	13950954	13951030	UUID=729_abc_g1799.t1.intron	NA	.
CM017799.1	13951031	13951124	UUID=729_abc_g1799.t1.exon6	152	.
CM017799.1	13951125	13954409	UUID=729_abc_g1799.t1.intron	NA	.
CM017799.1	13954410	13954546	UUID=729_abc_g1799.t1.exon7	226	.
CM017799.1	13954547	13956204	UUID=729_abc_g1799.t1.intron	NA	.
CM017799.1	13956205	13956387	UUID=729_abc_g1799.t1.exon8	283	.
CM017799.1	13956388	13959395	UUID=729_abc_g1799.t1.intron	NA	.
CM017799.1	13959396	13960184	UUID=729_abc_g1799.t1.exon9	641	.
CM017799.1	13960185	13980184	UUID=729_abc_g1799.t1_FLANKdown	.	.
CM017799.1	14042144	14062143	UUID=737_abc_g5080.t1_FLANKup	.	.
CM017799.1	14062144	14062261	UUID=737_abc_g5080.t1.exon3	196	.
CM017799.1	14062262	14062531	UUID=737_abc_g5080.t1.intron	NA	.
CM017799.1	14062532	14062721	UUID=737_abc_g5080.t1.exon4	285	.
CM017799.1	14062722	14062809	UUID=737_abc_g5080.t1.intron	NA	.
CM017799.1	14062810	14062955	UUID=737_abc_g5080.t1.exon5	237	.
CM017799.1	14062956	14063164	UUID=737_abc_g5080.t1.intron	NA	.
CM017799.1	14063165	14063406	UUID=737_abc_g5080.t1.exon6	359	.
CM017799.1	14063407	14064217	UUID=737_abc_g5080.t1.intron	NA	.
CM017799.1	14064218	14064383	UUID=737_abc_g5080.t1.exon9	268	.
CM017799.1	14064384	14065070	UUID=737_abc_g5080.t1.intron	NA	.
CM017799.1	14065071	14065171	UUID=737_abc_g5080.t1.exon10	154	.
CM017799.1	14065172	14065521	UUID=737_abc_g5080.t1.intron	NA	.
CM017799.1	14065522	14065680	UUID=737_abc_g5080.t1.exon11	239	.
CM017799.1	14065681	14065756	UUID=737_abc_g5080.t1.intron	NA	.
CM017799.1	14065757	14065942	UUID=737_abc_g5080.t1.exon12	300	.
CM017799.1	14065943	14076984	UUID=738_abc_g5084.t1_FLANKup,UUID=737_abc_g5080.t1_FLANKdown	.	.
CM017799.1	14076985	14077094	UUID=738_abc_g5084.t1.exon1	165	.
CM017799.1	14077095	14077860	UUID=738_abc_g5084.t1.intron	NA	.
CM017799.1	14077861	14077975	UUID=738_abc_g5084.t1.exon2	180	.
CM017799.1	14077976	14078060	UUID=738_abc_g5084.t1.intron	NA	.
CM017799.1	14078061	14078249	UUID=738_abc_g5084.t1.exon3	278	.
CM017799.1	14078250	14078604	UUID=738_abc_g5084.t1.intron	NA	.
CM017799.1	14078605	14078747	UUID=738_abc_g5084.t1.exon4	220	.
CM017799.1	14078748	14078814	UUID=738_abc_g5084.t1.intron	NA	.
CM017799.1	14078815	14079055	UUID=738_abc_g5084.t1.exon5	379	.
CM017799.1	14079056	14079137	UUID=738_abc_g5084.t1.intron	NA	.
CM017799.1	14079138	14079240	UUID=738_abc_g5084.t1.exon6	163	.
CM017799.1	14079241	14079313	UUID=738_abc_g5084.t1.intron	NA	.
CM017799.1	14079314	14079430	UUID=738_abc_g5084.t1.exon7	189	.
CM017799.1	14079431	14079626	UUID=738_abc_g5084.t1.intron	NA	.
CM017799.1	14079627	14079795	UUID=738_abc_g5084.t1.exon8	274	.
CM017799.1	14079796	14079862	UUID=738_abc_g5084.t1.intron	NA	.
CM017799.1	14079863	14079963	UUID=738_abc_g5084.t1.exon9	159	.
CM017799.1	14079964	14081034	UUID=738_abc_g5084.t1.intron	NA	.
CM017799.1	14081035	14081220	UUID=738_abc_g5084.t1.exon11	305	.
CM017799.1	14081221	14081878	UUID=738_abc_g5084.t1.intron	NA	.
CM017799.1	14081879	14082223	UUID=738_abc_g5084.t1.exon12	433	.
CM017799.1	14082224	14082630	UUID=738_abc_g5084.t1.intron	NA	.
CM017799.1	14082631	14083309	UUID=738_abc_g5084.t1.exon12	492	.
CM017799.1	14083310	14109868	UUID=738_abc_g5084.t1_FLANKdown,UUID=739_abc_g5088.t1_FLANKup	.	.
CM017799.1	14109869	14110522	UUID=739_abc_g5088.t1.exon1	1000	.
CM017799.1	14110523	14110596	UUID=739_abc_g5088.t1.intron	NA	.
CM017799.1	14110597	14110752	UUID=739_abc_g5088.t1.exon2	255	.
CM017799.1	14110753	14110835	UUID=739_abc_g5088.t1.intron	NA	.
CM017799.1	14110836	14110936	UUID=739_abc_g5088.t1.exon3	165	.
CM017799.1	14110937	14112682	UUID=739_abc_g5088.t1.intron	NA	.
CM017799.1	14112683	14112810	UUID=739_abc_g5088.t1.exon5	220	.
CM017799.1	14112811	14112997	UUID=739_abc_g5088.t1.intron	NA	.
CM017799.1	14112998	14113099	UUID=739_abc_g5088.t1.exon6	150	.
CM017799.1	14113100	14115404	UUID=739_abc_g5088.t1.intron	NA	.
CM017799.1	14115405	14115643	UUID=739_abc_g5088.t1.exon7	398	.
CM017799.1	14115644	14117157	UUID=739_abc_g5088.t1.intron	NA	.
CM017799.1	14117158	14117303	UUID=739_abc_g5088.t1.exon8	248	.
CM017799.1	14117304	14121351	UUID=739_abc_g5088.t1.intron	NA	.
CM017799.1	14121352	14121586	UUID=739_abc_g5088.t1.exon9	351	.
CM017799.1	14121587	14129031	UUID=739_abc_g5088.t1.intron	NA	.
CM017799.1	14129032	14129149	UUID=739_abc_g5088.t1.exon10	202	.
CM017799.1	14129150	14133916	UUID=739_abc_g5088.t1.intron	NA	.
CM017799.1	14133917	14134175	UUID=739_abc_g5088.t1.exon11	324	.
CM017799.1	14134176	14147552	UUID=739_abc_g5088.t1.intron	NA	.
CM017799.1	14147553	14148193	UUID=739_abc_g5088.t1.exon12	488	.
CM017799.1	14148194	14168193	UUID=739_abc_g5088.t1_FLANKdown	.	.
CM017799.1	14973030	14993029	UUID=910_UGT344A26, UUID=912_UGT344A28, UUID=911_UGT344A27, UUID=904_UGT344A12, UUID=906_UGT344A17, UUID=907_UGT344A18_v1, UUID=908_UGT344A18_v2, UUID=913_UGT344C10, UUID=905_UGT344A13, UUID=909_UGT344A19_FLANKup	.	.
CM017799.1	14993030	14993859	UUID=910_UGT344A26_exon1	918	.
CM017799.1	14993045	14993855	UUID=912_UGT344A28_exon1	446	.
CM017799.1	14993856	15003175	UUID=912_UGT344A28.intron	NA	.
CM017799.1	14993860	14994734	UUID=910_UGT344A26.intron	NA	.
CM017799.1	14994735	14994954	UUID=910_UGT344A26_exon2	313	.
CM017799.1	14994735	14994955	UUID=911_UGT344A27_exon2	143	.
CM017799.1	14994758	14994954	UUID=904_UGT344A12_exon2	198	.
CM017799.1	14994955	14995365	UUID=904_UGT344A12.intron	NA	.
CM017799.1	14994955	14995086	UUID=910_UGT344A26.intron	NA	.
CM017799.1	14994956	15008869	UUID=911_UGT344A27.intron	NA	.
CM017799.1	14995087	14995310	UUID=910_UGT344A26_exon3	315	.
CM017799.1	14995311	15002568	UUID=910_UGT344A26.intron	NA	.
CM017799.1	14995366	14995629	UUID=904_UGT344A12_exon3	239	.
CM017799.1	14995630	15009171	UUID=904_UGT344A12.intron	NA	.
CM017799.1	15001434	15001588	UUID=906_UGT344A17_exon1	148	.
CM017799.1	15001434	15001588	UUID=907_UGT344A18_v1_exon1	148	.
CM017799.1	15001434	15001588	UUID=908_UGT344A18_v2_exon1	148	.
CM017799.1	15001589	15006977	UUID=906_UGT344A17.intron	NA	.
CM017799.1	15001589	15006977	UUID=907_UGT344A18_v1.intron	NA	.
CM017799.1	15001589	15006977	UUID=908_UGT344A18_v2.intron	NA	.
CM017799.1	15002569	15002788	UUID=910_UGT344A26_exon2	246	.
CM017799.1	15002789	15002896	UUID=910_UGT344A26.intron	NA	.
CM017799.1	15002897	15003120	UUID=910_UGT344A26_exon3	254	.
CM017799.1	15002897	15003335	UUID=913_UGT344C10_exon1	204	.
CM017799.1	15003121	15013499	UUID=910_UGT344A26.intron	NA	.
CM017799.1	15003176	15003459	UUID=912_UGT344A28_exon4	237	.
CM017799.1	15003336	15021540	UUID=913_UGT344C10.intron	NA	.
CM017799.1	15003460	15014112	UUID=912_UGT344A28.intron	NA	.
CM017799.1	15006922	15007742	UUID=905_UGT344A13_exon1	824	.
CM017799.1	15006922	15007742	UUID=909_UGT344A19_exon1	824	.
[truncated: 2,280 more rows]
