# Supplementary material for: Transposon accumulation at xenobiotic gene family loci in aphids
Source: Genome Res. 2023 Oct;33(10):1718–33. doi: 10.1101/gr.277820.123 (PMC10691553; doi:10.1101/gr.277820.123)
Supplement: Supplement 16 [file Supplemental_File_S5.tar.gz]

Archive with 44 entries (43 files):
- ._Supplemental_File_S5
- Supplemental_File_S5
- Supplemental_File_S5/._melanaphisSacchari.hkg.withFlanks.bed
- Supplemental_File_S5/melanaphisSacchari.hkg.withFlanks.bed
- Supplemental_File_S5/._siphaFlava.hkg.withFlanks.bed
- Supplemental_File_S5/siphaFlava.hkg.withFlanks.bed
- Supplemental_File_S5/._hormaphisCornu.hkg.withFlanks.bed
- Supplemental_File_S5/hormaphisCornu.hkg.withFlanks.bed
- Supplemental_File_S5/._aphisGossypii.hkg.withFlanks.bed
- Supplemental_File_S5/aphisGossypii.hkg.withFlanks.bed
- Supplemental_File_S5/._eriosomaLanigerum.hkg.withFlanks.bed
- Supplemental_File_S5/eriosomaLanigerum.hkg.withFlanks.bed
- Supplemental_File_S5/._acyrthosiphonPisum.hkg.withFlanks.bed
- Supplemental_File_S5/acyrthosiphonPisum.hkg.withFlanks.bed
- Supplemental_File_S5/._metopolophiumDirhodum.hkg.withFlanks.bed
- Supplemental_File_S5/metopolophiumDirhodum.hkg.withFlanks.bed
- Supplemental_File_S5/._schizaphisGraminum.hkg.withFlanks.bed
- Supplemental_File_S5/schizaphisGraminum.hkg.withFlanks.bed
- Supplemental_File_S5/._myzusPersicae.hkg.withFlanks.bed
- Supplemental_File_S5/myzusPersicae.hkg.withFlanks.bed
- Supplemental_File_S5/._cinaraCedri.hkg.withFlanks.bed
- Supplemental_File_S5/cinaraCedri.hkg.withFlanks.bed
- Supplemental_File_S5/._rhopalosiphumMaidis.hkg.withFlanks.bed
- Supplemental_File_S5/rhopalosiphumMaidis.hkg.withFlanks.bed
- Supplemental_File_S5/._aphisGlycines.hkg.withFlanks.bed
- Supplemental_File_S5/aphisGlycines.hkg.withFlanks.bed
- Supplemental_File_S5/._pentaloniaNigronervosa.hkg.withFlanks.bed
- Supplemental_File_S5/pentaloniaNigronervosa.hkg.withFlanks.bed
- Supplemental_File_S5/._sitobionMiscanthi.hkg.withFlanks.bed
- Supplemental_File_S5/sitobionMiscanthi.hkg.withFlanks.bed
- Supplemental_File_S5/._rhopalosiphumPadi.hkg.withFlanks.bed
- Supplemental_File_S5/rhopalosiphumPadi.hkg.withFlanks.bed
- Supplemental_File_S5/._aphisCraccivora.hkg.withFlanks.bed
- Supplemental_File_S5/aphisCraccivora.hkg.withFlanks.bed
- Supplemental_File_S5/._README.txt
- Supplemental_File_S5/README.txt
- Supplemental_File_S5/._myzusCerasi.hkg.withFlanks.bed
- Supplemental_File_S5/myzusCerasi.hkg.withFlanks.bed
- Supplemental_File_S5/._schlechtendaliaChinensis.hkg.withFlanks.bed
- Supplemental_File_S5/schlechtendaliaChinensis.hkg.withFlanks.bed
- Supplemental_File_S5/._diuraphisNoxia.hkg.withFlanks.bed
- Supplemental_File_S5/diuraphisNoxia.hkg.withFlanks.bed
- Supplemental_File_S5/._sitobionAvenae.hkg.withFlanks.bed
- Supplemental_File_S5/sitobionAvenae.hkg.withFlanks.bed
